# Supplementary material for: Clades of huge phages from across Earth’s ecosystems
Source: Nature. 2020 Feb 12;578(7795):425–31. doi: 10.1038/s41586-020-2007-4 (PMC7162821; doi:10.1038/s41586-020-2007-4)
Supplement: Supplementary file 6 — Genbank files for all genome. [file 41586_2020_2007_MOESM6_ESM.zip › genbank_genomes_SD-4/MAD1_PHAGE_COMPLETE_CIR-CU-CL-ST_26_25.gbk]

LOCUS       Mad1_20_16_scaffold_0_curated_closed_complete_start-adj_prodigal-single     636363 bp    DNA     linear   BCT NOV-13-2019
DEFINITION  Mad1_20_16_scaffold_0_curated_closed_complete_start-adj_prodigal-sin
            gle, contig.
ACCESSION   Mad1_20_16_scaffold_0_curated_closed_complete_start-adj_prodigal-single
VERSION     Mad1_20_16_scaffold_0_curated_closed_complete_start-adj_prodigal-single.1  GI:
KEYWORDS    .
SOURCE      MAD1_PHAGE_COMPLETE_CIR-CU-CL-ST_26_25
  ORGANISM  MAD1_PHAGE_COMPLETE_CIR-CU-CL-ST_26_25
            .
COMMENT     Data sourced from ggkbase. For additional details see
            http://ggkbase.berkeley.edu/organisms/405201
FEATURES             Location/Qualifiers
     source          1..636363
                     /organism="MAD1_PHAGE_COMPLETE_CIR-CU-CL-ST_26_25"
                     /mol_type="genomic DNA"
     gene            221..457
                     /locus_tag="Mad1_20_16_scaffold_0_curated_closed_complete_
                     start-adj_prodigal-single_1"
     CDS             221..457
                     /product="hypothetical protein"
                     /codon_start=1
                     /transl_table=11
                     /translation="MKYSVDDILICKKVGLDILLGKKFSIVDISVDNFNICICSIQSE
                     DSIEYPIMYFPETLDEYFYNLQEHRKAIIDNLLS*"
     gene            470..715
                     /locus_tag="Mad1_20_16_scaffold_0_curated_closed_complete_
                     start-adj_prodigal-single_2"
     CDS             470..715
                     /product="hypothetical protein"
                     /codon_start=1
                     /transl_table=11
                     /translation="MKMKYIKVGDYLFCIKRYKFDNDTIDFYVGEKCKVITKWISGIT
                     IGKAKDYAYGIPFSLVGVHLYFETVEEHRKKLIASIL*"
     gene            712..975
                     /locus_tag="Mad1_20_16_scaffold_0_curated_closed_complete_
                     start-adj_prodigal-single_3"
     CDS             712..975
                     /product="hypothetical protein"
                     /codon_start=1
                     /transl_table=11
                     /translation="MIEMISESDQEYTNGYRISAWIEYPVRSYLCGAIRIEYFYNNVK
                     RHECIFPPIEGYYLPYTELLKLAKDNAPKSVSELRKEIIEDLL*"
     gene            1012..1257
                     /locus_tag="Mad1_20_16_scaffold_0_curated_closed_complete_
                     start-adj_prodigal-single_4"
     CDS             1012..1257
                     /product="hypothetical protein"
                     /codon_start=1
                     /transl_table=11
                     /translation="MNDFKTGDKLYSNKHNMWFTIIYIFEDITTSTNLHIRSDEKVKG
                     IHIHIGKGIRYSDIGVEYLTKVQYKAKRRNSIIRDLL*"
     gene            1259..1564
                     /locus_tag="Mad1_20_16_scaffold_0_curated_closed_complete_
                     start-adj_prodigal-single_5"
     CDS             1259..1564
                     /product="hypothetical protein"
                     /codon_start=1
                     /transl_table=11
                     /translation="MDKELFNLKPGDKLYSHKYEIWLTIFSVSTCIGYIQNNIFTMEL
                     VTKSVPDSELYFSANCRERLNLTLAHIGINDIGLDKKFLTEVQYKFKKRNAIINDLL*"
     gene            1564..1827
                     /locus_tag="Mad1_20_16_scaffold_0_curated_closed_complete_
                     start-adj_prodigal-single_6"
     CDS             1564..1827
                     /product="hypothetical protein"
                     /codon_start=1
                     /transl_table=11
                     /translation="MEIGDILIVKNKIIKDGNLYAIPKYTKVIIWSKCNMNKFYKNNS
                     HIAYGIKTKDTARILTDDEIALNFWTLAEYRKIKIEDLITECI*"
     gene            complement(1811..2143)
                     /locus_tag="Mad1_20_16_scaffold_0_curated_closed_complete_
                     start-adj_prodigal-single_7"
     CDS             complement(1811..2143)
                     /product="hypothetical protein"
                     /codon_start=1
                     /transl_table=11
                     /translation="MNELFKSKAELDKIETEDDIIKNVRWVILRNDDDSIKEDKKAYI
                     KELEFYCERRFNSFDNMIERFIEELKDPKSMHEDTYRLKKISVDIKDYTKMLKNREIE
                     NHVFKYIL*"
     gene            complement(2154..2408)
                     /locus_tag="Mad1_20_16_scaffold_0_curated_closed_complete_
                     start-adj_prodigal-single_8"
     CDS             complement(2154..2408)
                     /product="hypothetical protein"
                     /codon_start=1
                     /transl_table=11
                     /translation="MKNTIIYLIIICLFYSCNGPKCYDYKTVLEVQPFHATRINIKYI
                     SQCGDTIATSEHWSATIKAENITFNVSDYLNGKLKYGKIK*"
     gene            2499..2729
                     /locus_tag="Mad1_20_16_scaffold_0_curated_closed_complete_
                     start-adj_prodigal-single_9"
     CDS             2499..2729
                     /product="hypothetical protein"
                     /codon_start=1
                     /transl_table=11
                     /translation="MDEGDILIVKTDMFLGIPKHSKVIIHNRHTTIISSYRINSYILK
                     YGDDYSRVISDSELCNFWTAIEYRKFKIEELL*"
     gene            2726..2941
                     /locus_tag="Mad1_20_16_scaffold_0_curated_closed_complete_
                     start-adj_prodigal-single_10"
     CDS             2726..2941
                     /product="hypothetical protein"
                     /codon_start=1
                     /transl_table=11
                     /translation="MIEGDILILKCDMFLDIPKYTKVTIYRCLTTINRCIIDIDNGAM
                     KAMIQEKELSYFWKLAEYRQHKIKDLI*"
     gene            2941..3300
                     /locus_tag="Mad1_20_16_scaffold_0_curated_closed_complete_
                     start-adj_prodigal-single_11"
     CDS             2941..3300
                     /product="hypothetical protein"
                     /codon_start=1
                     /transl_table=11
                     /translation="MTSIELIEKMKGFKYLEEILNQEIEKMNRFFAYVILDNQWNQIE
                     FSHYNVDDRNCNNYLSIYLNCLIQNDCMNDDELPHMIILLDYTNEESFNEKYHIMLMN
                     KESIIKAYKRKYIIENV*"
     gene            3313..3648
                     /locus_tag="Mad1_20_16_scaffold_0_curated_closed_complete_
                     start-adj_prodigal-single_12"
     CDS             3313..3648
                     /product="hypothetical protein"
                     /codon_start=1
                     /transl_table=11
                     /translation="MEINLHISYNLGINYNYKRSDTIVKVIDYPLNKGLNDKGYYIDV
                     YSYNVCRETIMDILKLDNIKYTTIRIMANKLLINNKSTSILKYVTVYISNIDYYRTWN
                     RKTIIEELI*"
     gene            3645..3878
                     /locus_tag="Mad1_20_16_scaffold_0_curated_closed_complete_
                     start-adj_prodigal-single_13"
     CDS             3645..3878
                     /product="hypothetical protein"
                     /codon_start=1
                     /transl_table=11
                     /translation="MNVGDILIAKDNELFIKGLSKYDKLIILDKYSTFSLYRLDSINM
                     DVSIFSMIFTKSELEFHFWTLAEYRKLIIEDLI*"
     gene            3875..4093
                     /locus_tag="Mad1_20_16_scaffold_0_curated_closed_complete_
                     start-adj_prodigal-single_14"
     CDS             3875..4093
                     /product="hypothetical protein"
                     /codon_start=1
                     /transl_table=11
                     /translation="MKYGDVLIAKDTELPGISKYDKVVITYMYSDNTNFYYKIECDVD
                     TMILHEKDIPYYFWTLSEYRKLIIKDLI*"
     gene            4101..4328
                     /locus_tag="Mad1_20_16_scaffold_0_curated_closed_complete_
                     start-adj_prodigal-single_15"
     CDS             4101..4328
                     /product="hypothetical protein"
                     /codon_start=1
                     /transl_table=11
                     /translation="MYKKGDVLLYKLDSRGIKKGERFYIKDVTISSGGGVYYHVSDKG
                     SYTYTFTDENIHDKFITLEEHRKLIIKEIID*"
     gene            4378..4638
                     /locus_tag="Mad1_20_16_scaffold_0_curated_closed_complete_
                     start-adj_prodigal-single_16"
     CDS             4378..4638
                     /product="hypothetical protein"
                     /codon_start=1
                     /transl_table=11
                     /translation="MSKLKFKSDINSIVKNDRITFWVNAACSVVGTILLLKGHFYILP
                     YILVMVLGIFLDKENTDKKYVRMYNIALCLVIGLTMVYQLLF*"
     gene            4750..5070
                     /locus_tag="Mad1_20_16_scaffold_0_curated_closed_complete_
                     start-adj_prodigal-single_17"
     CDS             4750..5070
                     /product="hypothetical protein"
                     /codon_start=1
                     /transl_table=11
                     /translation="MIEKGDIVISYSNVYVYLRSIENTMGVIYDYLYIAEFNSTFTDV
                     SLSTLRTYELRDDKLSDTEILELSKFLFKTKKYMEVSSAIEYHDVPNKLINIRERNLK
                     WLLE*"
     gene            5075..5305
                     /locus_tag="Mad1_20_16_scaffold_0_curated_closed_complete_
                     start-adj_prodigal-single_18"
     CDS             5075..5305
                     /product="hypothetical protein"
                     /codon_start=1
                     /transl_table=11
                     /translation="MFKKVFYFKDNIKSEVNCESIFHSIIIKYFNKDIEFYETSIDSY
                     PFVYTDAGLFDLAYNNIPRVHIKRKKIIEDLL*"
     gene            5302..5571
                     /locus_tag="Mad1_20_16_scaffold_0_curated_closed_complete_
                     start-adj_prodigal-single_19"
     CDS             5302..5571
                     /product="hypothetical protein"
                     /codon_start=1
                     /transl_table=11
                     /translation="MIERRFNSGFKPGDRVKVNYKMVSKGQLLTVRDKILTVKEVKHH
                     ISHYWIVYFVEENKFYELDKGLLNILLIKVDIRDDRRLRISSLKL*"
     gene            complement(5643..5822)
                     /locus_tag="Mad1_20_16_scaffold_0_curated_closed_complete_
                     start-adj_prodigal-single_20"
     CDS             complement(5643..5822)
                     /product="hypothetical protein"
                     /codon_start=1
                     /transl_table=11
                     /translation="MKHFYPVIILTTIYCAIPMLSQKNYIMLGIELTIFPIMQYFVIK
                     YSLKKRDEYDRKNLK*"
     gene            complement(5827..6123)
                     /locus_tag="Mad1_20_16_scaffold_0_curated_closed_complete_
                     start-adj_prodigal-single_21"
     CDS             complement(5827..6123)
                     /product="hypothetical protein"
                     /codon_start=1
                     /transl_table=11
                     /translation="MSYLKFADLKAGDRVTILKYPYSWSNCAGGIYGMNKVKYPYTLT
                     IKNIEYIHKEGYTPHFAIQDTNGYGWSICKYSEDIFQINNTLNNRLSKINNLNI*"
     gene            complement(6125..6541)
                     /locus_tag="Mad1_20_16_scaffold_0_curated_closed_complete_
                     start-adj_prodigal-single_22"
     CDS             complement(6125..6541)
                     /product="hypothetical protein"
                     /codon_start=1
                     /transl_table=11
                     /translation="MNFTITHNLPDNRILLEVYKQSPGLPEGIRKVLPEFYIDDERVD
                     AHVNYQPYRTTYSIIKDKKQQILKKDIVKWIDIEINNYDTYPPEGIDVLVSDGNNYDV
                     AWFIYSSTYQWRKINITEDTATEFKQFEIKKWKLID*"
     gene            complement(6543..6707)
                     /locus_tag="Mad1_20_16_scaffold_0_curated_closed_complete_
                     start-adj_prodigal-single_23"
     CDS             complement(6543..6707)
                     /product="hypothetical protein"
                     /codon_start=1
                     /transl_table=11
                     /translation="MALTKEEQIKLFIINNKLDKIKKYLSEEFEEKLDNRTLYKIDDK
                     LDDILTIWEY*"
     gene            complement(6709..7002)
                     /locus_tag="Mad1_20_16_scaffold_0_curated_closed_complete_
                     start-adj_prodigal-single_24"
     CDS             complement(6709..7002)
                     /product="hypothetical protein"
                     /codon_start=1
                     /transl_table=11
                     /translation="MNYLHFKDLKVGDSVTILNYPNSWSSAAGGIDKRYKVKYPYLLT
                     IDNITYNRYAWMPHIAIKDTNGFGWAINSETVFLFQRNNILINRKNRIENLNI*"
     gene            complement(6999..7286)
                     /locus_tag="Mad1_20_16_scaffold_0_curated_closed_complete_
                     start-adj_prodigal-single_25"
     CDS             complement(6999..7286)
                     /product="hypothetical protein"
                     /codon_start=1
                     /transl_table=11
                     /translation="MIDLNCTDLKVGDRVTILCEPPLWDWFNNGKLKYPYTFIINKIC
                     DIGCGGTHLAISIDDTDGYCWSINRRTYHLFEKNDVLNDRKNRIDNLNIEE*"
     gene            complement(7283..7537)
                     /locus_tag="Mad1_20_16_scaffold_0_curated_closed_complete_
                     start-adj_prodigal-single_26"
     CDS             complement(7283..7537)
                     /product="hypothetical protein"
                     /codon_start=1
                     /transl_table=11
                     /translation="MNQTLAKFGKDTLKRLLFQCTEPQINLFKRMYKKPSDNIDELTY
                     HQVVDNMDDSKIDTALSQVERTIVKNFKKLERIIQKNSNK*"
     gene            complement(7518..7799)
                     /locus_tag="Mad1_20_16_scaffold_0_curated_closed_complete_
                     start-adj_prodigal-single_27"
     CDS             complement(7518..7799)
                     /product="hypothetical protein"
                     /codon_start=1
                     /transl_table=11
                     /translation="MTYSNFINDLKIGDRVTIPNKPTFYGNVLVYPYTFIIEYILRVN
                     TFNETRILVKDNDNRSWLIDEINYNLVGKNNVLNDRKNRINNLNESNIS*"
     gene            complement(7801..8280)
                     /locus_tag="Mad1_20_16_scaffold_0_curated_closed_complete_
                     start-adj_prodigal-single_28"
     CDS             complement(7801..8280)
                     /product="hypothetical protein"
                     /codon_start=1
                     /transl_table=11
                     /translation="MKHLTKILNISIKRIEDGDLETAKLAIKQVISELQNINSKDVPK
                     TEEVVVEDNEKESFKNYFIKLIKDLVITERDEEITDEGEEPYIVKEYRKNGVIVMEYL
                     IQEKKFYLHPRRMGIDTTSLNQKTDIELYGGNRKFDLIVKGILKDFYKVPIDEVRLF*"
     gene            complement(8264..8575)
                     /locus_tag="Mad1_20_16_scaffold_0_curated_closed_complete_
                     start-adj_prodigal-single_29"
     CDS             complement(8264..8575)
                     /product="hypothetical protein"
                     /codon_start=1
                     /transl_table=11
                     /translation="MSYLSFIDLKPGDRVTILKEPYVYSHLDGGTYGVDKVEYPYTLT
                     IKSVSHQNRNKQYLPHLAIQDTNGFGWAIINDNAEIFTRNSIIENRKNKINNINNETS
                     N*"
     gene            complement(8577..9023)
                     /locus_tag="Mad1_20_16_scaffold_0_curated_closed_complete_
                     start-adj_prodigal-single_30"
     CDS             complement(8577..9023)
                     /product="hypothetical protein"
                     /codon_start=1
                     /transl_table=11
                     /translation="MCIQIVRLFNVIMSEKLTSFQTAKLAKEKGFKPNGKPSTDYVPG
                     YYEDEENGTYKNGEIQEEDYRIDFRYLAPVQSVLQAYLRDVHDIQIVIIPFAEDSMDE
                     NSKAYFHYFINPKMFFAFINRENEIGFNSYEEALEKALYEALNLIK*"
     gene            complement(8990..9346)
                     /locus_tag="Mad1_20_16_scaffold_0_curated_closed_complete_
                     start-adj_prodigal-single_31"
     CDS             complement(8990..9346)
                     /product="hypothetical protein"
                     /codon_start=1
                     /transl_table=11
                     /translation="MITPHLISKVGLIMKTHLDYYHKGDAIPLIIEALTKAGYRIRQE
                     EQIKSWNQPRMTHYNILRGINFCKLRGYKTLVYTNTVLLKERLSKEYNITILDIHDLR
                     IIANERCVYKLLDYLM*"
     gene            complement(9350..9598)
                     /locus_tag="Mad1_20_16_scaffold_0_curated_closed_complete_
                     start-adj_prodigal-single_32"
     CDS             complement(9350..9598)
                     /product="hypothetical protein"
                     /codon_start=1
                     /transl_table=11
                     /translation="MKKLLLIIGIITTLISCGQDVERDIEKEKIERKQKIVNDFIKDT
                     KVIDYDSCEYLLSDPGSSHTTFTHKGNCKFCEYRKLNK*"
     gene            complement(9612..9824)
                     /locus_tag="Mad1_20_16_scaffold_0_curated_closed_complete_
                     start-adj_prodigal-single_33"
     CDS             complement(9612..9824)
                     /product="hypothetical protein"
                     /codon_start=1
                     /transl_table=11
                     /translation="MKNILNSLYDSTKTSIGILFTAMAIIAIVALFVLVLFLIPFMID
                     TFHLSNLFLFLYVPLFIVLLWLIDKK*"
     gene            complement(10267..10392)
                     /locus_tag="Mad1_20_16_scaffold_0_curated_closed_complete_
                     start-adj_prodigal-single_34"
     CDS             complement(10267..10392)
                     /product="hypothetical protein"
                     /codon_start=1
                     /transl_table=11
                     /translation="MKNVSILSNLNENDTVALERISMIVKLPLEQLKEMIINSKK*"
     gene            complement(10513..11121)
                     /locus_tag="Mad1_20_16_scaffold_0_curated_closed_complete_
                     start-adj_prodigal-single_35"
     CDS             complement(10513..11121)
                     /product="Uncharacterized protein n=1 Tax=Eubacterium
                     biforme DSM 3989 RepID=B7C8R3_9FIRM"
                     /codon_start=1
                     /transl_table=11
                     /translation="MIHVEKIKIKGNTYPGSKVLKKDFEIECDNINLFVGNQGCGKST
                     LLNLLQQSHKDIEITLSENVIKNGVNTFYFDSEMDNPRVKDPMLFTNPSGTSKGIGLG
                     GAIKSRFQSHGEVLENFIITPLMKAKNSVIFLDEPESGLSITNQYKLIQAINKAVENN
                     CQLFIATHCYPLIQSFNVISLEHNERMNGNEFINKVFKYDEK*"
                     /db_xref="UniRef100_B7C8R3"
                     /db_xref="A0A0F9M8K2_9ZZZZ"
                     /db_xref="B7C8R3_9FIRM"
     gene            complement(11197..11478)
                     /locus_tag="Mad1_20_16_scaffold_0_curated_closed_complete_
                     start-adj_prodigal-single_36"
     CDS             complement(11197..11478)
                     /product="hypothetical protein"
                     /codon_start=1
                     /transl_table=11
                     /translation="LEVSKNMNDTKILLGKKSIWYYIQLCLVTPLWAMSVSPTRKSWS
                     AFKDGMISHKCEFKEELSYDEKYPQYPYRECKHHGCNMIDPILNLKSHN*"
     gene            complement(11465..11761)
                     /locus_tag="Mad1_20_16_scaffold_0_curated_closed_complete_
                     start-adj_prodigal-single_37"
     CDS             complement(11465..11761)
                     /product="hypothetical protein"
                     /codon_start=1
                     /transl_table=11
                     /translation="MKEKILELLYKYRIDFSNDSAYTEFGIREEDFKALAEELEKLKT
                     EDFKQWWNNLPDITLTTNMNKSALCEKYYGNRRIHKSLRDIEILKIYNSEIGSK*"
     gene            complement(11758..12165)
                     /locus_tag="Mad1_20_16_scaffold_0_curated_closed_complete_
                     start-adj_prodigal-single_38"
     CDS             complement(11758..12165)
                     /product="hypothetical protein"
                     /codon_start=1
                     /transl_table=11
                     /translation="METIASKPKLHIHNNYIKLELPIGNFTAYRSCSKRSGELSILDG
                     EKIERYIRKSGKSVEEYMTELTNPKILSNLIPNWNKPKNNFKVGKVVKFKKHDYPGTY
                     EIIKIEGYFIFLNVLHNKKLELIGFHSSTLKTI*"
     gene            complement(12304..12993)
                     /locus_tag="Mad1_20_16_scaffold_0_curated_closed_complete_
                     start-adj_prodigal-single_39"
     CDS             complement(12304..12993)
                     /product="Putative uncharacterized protein n=1 Tax
                     =Ralstonia phage RSL1 RepID=B2ZYF1_9CAUD"
                     /codon_start=1
                     /transl_table=11
                     /translation="MLKDRAFKVLNIEQYSATNTIDNVGHIELIQPKEEFYILRMLIK
                     RMFNDYQIPNELSWCKSLIEKADAYQKEMGIIQPFVYLTIRKGFVKSTTDDEWHVDGF
                     SKTITHLPEQNYIWTDILPTEYIEKSFIIPKDFNPLKHNIHKYFQKRIDYTDDIKTMG
                     SKVLYGLDPYIIHRRPEINNTIERCFIRLSFTPIEIEDINNTINPLIETYYKRDGIKE
                     MRNQLVDYDLE*"
                     /db_xref="UniRef100_B2ZYF1"
                     /db_xref="B2ZYF1_9CAUD"
     gene            complement(13018..13227)
                     /locus_tag="Mad1_20_16_scaffold_0_curated_closed_complete_
                     start-adj_prodigal-single_40"
     CDS             complement(13018..13227)
                     /product="hypothetical protein"
                     /codon_start=1
                     /transl_table=11
                     /translation="MLNKTINYRYKNDIFNLNVSTPNSNILHLSVNNVLCSCASQSDF
                     IKNPDSIIQKAIKRYSAEKKVGLIK*"
     gene            complement(13232..13597)
                     /locus_tag="Mad1_20_16_scaffold_0_curated_closed_complete_
                     start-adj_prodigal-single_41"
     CDS             complement(13232..13597)
                     /product="hypothetical protein"
                     /codon_start=1
                     /transl_table=11
                     /translation="MENSNRISEIKALYKIVKLAVQKGFEFQNKRSENDYLGEIPTPS
                     LLQTWLRENHKIIVQVRISLPDKYVVDVINNYNITHIGMGNMICFTNLKTYHNDFKGF
                     KYNEALKYGIEKGLELVKK*"
     gene            complement(13622..14056)
                     /locus_tag="Mad1_20_16_scaffold_0_curated_closed_complete_
                     start-adj_prodigal-single_42"
     CDS             complement(13622..14056)
                     /product="Uncharacterized protein {ECO:0000313|EMBL
                     :KGF50357.1};  TaxID=1401075 species="Bacteria;
                     Bacteroidetes; Bacteroidia; Bacteroidales; Prevotellaceae;
                     Prevotella.;" source="Prevotella disiens DNF00882.;""
                     /codon_start=1
                     /transl_table=11
                     /translation="MKDLDYNDWDDEEEEDDDVTRVKVVAVNAEFVEFEYGIKLSSYN
                     ESDCCEYHYLHFSDLTLDDFKGLEFDLSNDNFFNRIEGYGIELIPIQEFSVKIPGYGS
                     NNGYYSYLSLIITDDKEFTKIFDISECQDILADQFFYNKFVF*"
                     /db_xref="A0A096C5Z7_9BACT"
     gene            complement(14160..14492)
                     /locus_tag="Mad1_20_16_scaffold_0_curated_closed_complete_
                     start-adj_prodigal-single_43"
     CDS             complement(14160..14492)
                     /product="hypothetical protein"
                     /codon_start=1
                     /transl_table=11
                     /translation="MSDYAKFFSNKSDDNVLKKYFYFLVNDRKISEGNAWTILMSIIA
                     GESIELVTNGIKAYGVSQEILYAFKSAYDTQSKLEDDKRKEEAVKFRSNLNSETLDKV
                     KNMWKELN*"
     gene            complement(14496..14975)
                     /locus_tag="Mad1_20_16_scaffold_0_curated_closed_complete_
                     start-adj_prodigal-single_44"
     CDS             complement(14496..14975)
                     /product="hypothetical protein"
                     /codon_start=1
                     /transl_table=11
                     /translation="MTGLEKYFGGTGITLEKLKEVMPTINVDGTSYKIENWLNECIKF
                     DKLVPNKSKVWIPYSVWEYNIVSEVIWDKYQFEGYSFPDECKDWWVSVPYCKVNGKNA
                     EGVYNVYEISFYKNWKRKSQMKHLIVQSDKPKRKFLSSKDIAELKKQEVISNSNSKR*"
     gene            complement(14983..15570)
                     /locus_tag="Mad1_20_16_scaffold_0_curated_closed_complete_
                     start-adj_prodigal-single_45"
     CDS             complement(14983..15570)
                     /product="UPI0003D052C1 related cluster n=1 Tax=unknown
                     RepID=UPI0003D052C1"
                     /codon_start=1
                     /transl_table=11
                     /translation="MYLKFAFKYKFSYLCTMKLSSDILEKAIVFATNKHAGQVRKGDQ
                     RPYILHPLSVMFTLGKIKKSKNQLLLFIAAILHDVVEDCETSLDEIAKEFGFHVAAIV
                     EELTSDKELIAEKGKEVYLLEKMLNISSYSLVIKLVDRLENLSDMDNMSDEFKIKTIT
                     HNKFIVEGLKKDRNLTKTHLKLIELIDAKLIECSK*"
                     /db_xref="UniRef100_UPI0003D052C1"
                     /db_xref="srb:P148_SR1C001G0304"
                     /db_xref="A0A060UUY4_9GAMM"
                     /db_xref="UPI0003D052C1"
     gene            15622..15891
                     /locus_tag="Mad1_20_16_scaffold_0_curated_closed_complete_
                     start-adj_prodigal-single_46"
     CDS             15622..15891
                     /product="hypothetical protein"
                     /codon_start=1
                     /transl_table=11
                     /translation="MKTIVCKNTSNGVTKSYGVLNEEGDIIIMSYLINDIKNLIAQNV
                     IFTTKQGGHVYVEPGTGILKTRNNHTQLDNLSSLNQCSLNNRITK*"
     gene            complement(16068..16250)
                     /locus_tag="Mad1_20_16_scaffold_0_curated_closed_complete_
                     start-adj_prodigal-single_47"
     CDS             complement(16068..16250)
                     /product="hypothetical protein"
                     /codon_start=1
                     /transl_table=11
                     /translation="MILFNFVSMVLIIYLTFILIGTITLLFLPVDKDFFVISNRTLYG
                     SVNVLIKNNKKEKDHL*"
     gene            complement(16392..16922)
                     /locus_tag="Mad1_20_16_scaffold_0_curated_closed_complete_
                     start-adj_prodigal-single_48"
     CDS             complement(16392..16922)
                     /product="hypothetical protein"
                     /codon_start=1
                     /transl_table=11
                     /translation="MKGKSLDVFVRFGGLDLKNQEGYSKERTTFHQPPAPRGFYAMPK
                     IAQEFFLIGSLSSTQKYIFPKEPITKGLSEEERDEIWTAHTKRREKVYGNIRREFKVK
                     KDINIWHHLDAKPFDVLERSGSWIKTSLSVWKKAFMKDSIRLRIESGSGDINCVRGIT
                     GVYNKDHLEVFFDEKI*"
     gene            complement(17018..17497)
                     /locus_tag="Mad1_20_16_scaffold_0_curated_closed_complete_
                     start-adj_prodigal-single_49"
     CDS             complement(17018..17497)
                     /product="hypothetical protein"
                     /codon_start=1
                     /transl_table=11
                     /translation="MKKLIFILLFISFASHAMKVPTQVMESLKKVYPTQDVKWHKNRH
                     GYEAYFKTETTFGSLLMSPTGELLLKIETIELDDAPVLVAEDLKGHDVKSITRVVDYE
                     ENTTTYDVQSKLGKHNYTNVYNGTGELEDSRKARNFMGIPIAGGTLLTVAIIVSCIF*"
     gene            complement(17965..18216)
                     /locus_tag="Mad1_20_16_scaffold_0_curated_closed_complete_
                     start-adj_prodigal-single_50"
     CDS             complement(17965..18216)
                     /product="hypothetical protein"
                     /codon_start=1
                     /transl_table=11
                     /translation="MLYFKVKVKIMASKKANKKTTRKFFGHTDGARGKDRTEKYDSIT
                     GKGNYVKYGYPLDIRSRVEKKNSIDKKDLKNIFDEIKFL*"
     gene            complement(18176..18547)
                     /locus_tag="Mad1_20_16_scaffold_0_curated_closed_complete_
                     start-adj_prodigal-single_51"
     CDS             complement(18176..18547)
                     /product="hypothetical protein"
                     /codon_start=1
                     /transl_table=11
                     /translation="MKNSKILKQVNKIPSKIFGIKDGVITPYRLHYDVYTYDSRGSND
                     NDIVLDYGKLFDISLPYRKHLSDILNIFNELKNENKAKYLIYYDNGPNIFETHFVILN
                     ENYENITINALFQSKSKNYGK*"
     gene            complement(18575..18808)
                     /locus_tag="Mad1_20_16_scaffold_0_curated_closed_complete_
                     start-adj_prodigal-single_52"
     CDS             complement(18575..18808)
                     /product="hypothetical protein"
                     /codon_start=1
                     /transl_table=11
                     /translation="MLKLIQNPIIPEELKEALIVNNMVLTQAEDRYRKTTGMINDLNV
                     SLIKQEKFMRYYMLPTIFVIALFGAIVINYLLK*"
     gene            complement(18816..19034)
                     /locus_tag="Mad1_20_16_scaffold_0_curated_closed_complete_
                     start-adj_prodigal-single_53"
     CDS             complement(18816..19034)
                     /product="hypothetical protein"
                     /codon_start=1
                     /transl_table=11
                     /translation="MKKVYRIYCVVEKEVCVPSDDFYRKGNDWQTETINTLSIVEDFD
                     YEEEAIKYLENTDYSKGDFIILPVYLLK*"
     gene            complement(19048..19365)
                     /locus_tag="Mad1_20_16_scaffold_0_curated_closed_complete_
                     start-adj_prodigal-single_54"
     CDS             complement(19048..19365)
                     /product="hypothetical protein"
                     /codon_start=1
                     /transl_table=11
                     /translation="MERLAPSPEKIQFFINKKATMKSMLNLFKNTAYSVNYIHNSMGL
                     KENEFFLHLHCLNNTPDEISNIEIVNTPIKATFISFEQMSWNKHSYFFKFKLENICIL
                     IQN*"
     gene            complement(19386..19577)
                     /locus_tag="Mad1_20_16_scaffold_0_curated_closed_complete_
                     start-adj_prodigal-single_55"
     CDS             complement(19386..19577)
                     /product="hypothetical protein"
                     /codon_start=1
                     /transl_table=11
                     /translation="MEKIEDKLSKIIQYSKSTLEKDEKTIEKLKSLVLDIVQELHSID
                     SSKDKTKKELEIILELQSK*"
     gene            19717..19974
                     /locus_tag="Mad1_20_16_scaffold_0_curated_closed_complete_
                     start-adj_prodigal-single_56"
     CDS             19717..19974
                     /product="hypothetical protein"
                     /codon_start=1
                     /transl_table=11
                     /translation="MANKKFEIVGGNLEISDDIIYDNGFSIGISYTKSQFNMMEDKYK
                     GGVISLEQAKELADHIYEKLSKTDKYKGEIRKYKIESLNKE*"
     gene            19976..20371
                     /locus_tag="Mad1_20_16_scaffold_0_curated_closed_complete_
                     start-adj_prodigal-single_57"
     CDS             19976..20371
                     /product="hypothetical protein"
                     /codon_start=1
                     /transl_table=11
                     /translation="MKKVIITLIICISIFSCAKSDKTININKDTDINTDKIQSSNVQS
                     NGDIIDTLKIEPYRHGTISMGGKNFVIIGANVITKDSTYSEDFILMESITLDMIKYAY
                     SMNNGPFKVVIIYDPKLKMDKVIFNIIYK*"
     gene            20371..20544
                     /locus_tag="Mad1_20_16_scaffold_0_curated_closed_complete_
                     start-adj_prodigal-single_58"
     CDS             20371..20544
                     /product="hypothetical protein"
                     /codon_start=1
                     /transl_table=11
                     /translation="MSRVKYVANKMMAIVLGGCAGAMFSNLFTKHTPSMVICTIVGML
                     LYYFVISKEKVNG*"
     gene            20537..20806
                     /locus_tag="Mad1_20_16_scaffold_0_curated_closed_complete_
                     start-adj_prodigal-single_59"
     CDS             20537..20806
                     /product="hypothetical protein"
                     /codon_start=1
                     /transl_table=11
                     /translation="MDSFSKYKDCTYLICRTTFKTDVYGYDDGLTYTFEKGVKYKCIV
                     GNSGNYIIFKPMDVLFNTLDNNTVNQITENFFTINEYRKFKIENL*"
     gene            20803..20973
                     /locus_tag="Mad1_20_16_scaffold_0_curated_closed_complete_
                     start-adj_prodigal-single_60"
     CDS             20803..20973
                     /product="hypothetical protein"
                     /codon_start=1
                     /transl_table=11
                     /translation="MKKFKEYLMILIIISTIFGLFGIVFGGGSFLFGFIFGLFLFNAL
                     YLLDYLIKTIFK*"
     gene            20973..21230
                     /locus_tag="Mad1_20_16_scaffold_0_curated_closed_complete_
                     start-adj_prodigal-single_61"
     CDS             20973..21230
                     /product="hypothetical protein"
                     /codon_start=1
                     /transl_table=11
                     /translation="MNKFSKYVGCKYLICHTTFTTNVYGGTPITFEKGVKHLCVIGES
                     ENIIFVSLDIIFDNTDDNDVKLIYENFHTPVEHRKFKIENL*"
     gene            21227..21421
                     /locus_tag="Mad1_20_16_scaffold_0_curated_closed_complete_
                     start-adj_prodigal-single_62"
     CDS             21227..21421
                     /product="hypothetical protein"
                     /codon_start=1
                     /transl_table=11
                     /translation="MKNILKEFMISYNMKSTKIARAVVMGGIVGALVGSLISETVIPM
                     AIGSLLGMVGYYLLLMKENN*"
     gene            21449..21751
                     /locus_tag="Mad1_20_16_scaffold_0_curated_closed_complete_
                     start-adj_prodigal-single_63"
     CDS             21449..21751
                     /product="hypothetical protein"
                     /codon_start=1
                     /transl_table=11
                     /translation="VNKKQQKEEYYKIYGGKNINPNPFPIGSKLRHRNGTEEVELISY
                     KNELMILIPLNEAALYHYDTMNPDIIEFSKKKGYKPNMDNTTQLHYMYADRYIIIN*"
     gene            21754..22038
                     /locus_tag="Mad1_20_16_scaffold_0_curated_closed_complete_
                     start-adj_prodigal-single_64"
     CDS             21754..22038
                     /product="hypothetical protein"
                     /codon_start=1
                     /transl_table=11
                     /translation="MNKFSEYKNCKHLICCETFDTEANGVGLVPNIKFTFEKGAKYSC
                     EYVKYNNDYFIKFPTQDIAFYGGDNNDVKLIYENFMTLNEHRKTIINELL*"
     gene            22035..22304
                     /locus_tag="Mad1_20_16_scaffold_0_curated_closed_complete_
                     start-adj_prodigal-single_65"
     CDS             22035..22304
                     /product="hypothetical protein"
                     /codon_start=1
                     /transl_table=11
                     /translation="MNVDDLKNLNYLICVKTHMYKEELEYLQGIKYKCKFEEGKNYNC
                     IYIEYPDGSGWRKMLLSDNDIVIEYCRNHFMTKSEYRKYIINELL*"
     gene            22301..22528
                     /locus_tag="Mad1_20_16_scaffold_0_curated_closed_complete_
                     start-adj_prodigal-single_66"
     CDS             22301..22528
                     /product="hypothetical protein"
                     /codon_start=1
                     /transl_table=11
                     /translation="MKKEYILLCKKSNGNFIKGRKYNSTFDGYNLYIELSEGKQTLIS
                     MSRYNDENLKYIEEHFTTVNTHRKNIIDSIE*"
     gene            22528..22833
                     /locus_tag="Mad1_20_16_scaffold_0_curated_closed_complete_
                     start-adj_prodigal-single_67"
     CDS             22528..22833
                     /product="hypothetical protein"
                     /codon_start=1
                     /transl_table=11
                     /translation="MKPIKHNDIPNATTDLDMFLTYLNKNKIAYSKYDIVSNIGDIIC
                     VVWENKKEDYYVDIFAGENYYDIFTNGKRIETTFPNAGCYSMDIDSVTELLLSLDYL*"
     gene            22830..23093
                     /locus_tag="Mad1_20_16_scaffold_0_curated_closed_complete_
                     start-adj_prodigal-single_68"
     CDS             22830..23093
                     /product="hypothetical protein"
                     /codon_start=1
                     /transl_table=11
                     /translation="MKFDRFKNVNTLICIKTHSKFSMHGKLEYLAGRKYKCALSTVND
                     VINIFNDNGHCSIATYNENSINYFREHFITIAEYRKSIIEELL*"
     gene            23090..23377
                     /locus_tag="Mad1_20_16_scaffold_0_curated_closed_complete_
                     start-adj_prodigal-single_69"
     CDS             23090..23377
                     /product="hypothetical protein"
                     /codon_start=1
                     /transl_table=11
                     /translation="MIEIIGEHSNVYINEFRISIWIEEPIKHSGTISLYREAKIEYFY
                     NGKKKHEVLHTYNDDHVLIYLSILANYLKGIAEYYVPSIHDLRKGKIDELL*"
     gene            23374..23676
                     /locus_tag="Mad1_20_16_scaffold_0_curated_closed_complete_
                     start-adj_prodigal-single_70"
     CDS             23374..23676
                     /product="hypothetical protein"
                     /codon_start=1
                     /transl_table=11
                     /translation="MNLDKFKNINNVICIKTHKKCLYWNNGEVEYFVGKKYKCVVNKH
                     SAYINTIIHSYDVLLVKTSDGNSSGGPMDKEDIIKYFLEHFITIDEHRKSIIEKLI*"
     gene            23673..23951
                     /locus_tag="Mad1_20_16_scaffold_0_curated_closed_complete_
                     start-adj_prodigal-single_71"
     CDS             23673..23951
                     /product="hypothetical protein"
                     /codon_start=1
                     /transl_table=11
                     /translation="MIGYIDNDLDKYIGTLICTKSHIRYSMHGELKYLKNVKYKCEFG
                     VVRDVVKVFNDNGCYILSSYNYNTIIYLKEFFMTVVEYRKTIIDNIEY*"
     gene            23954..24487
                     /locus_tag="Mad1_20_16_scaffold_0_curated_closed_complete_
                     start-adj_prodigal-single_72"
     CDS             23954..24487
                     /product="hypothetical protein"
                     /codon_start=1
                     /transl_table=11
                     /translation="MWLENIKKKLNIQSTEQKNIVSDEYTIVMNFINETQKKWDKRTD
                     DEYQKDKDRFEKSQNTCSVCGSTKIVNKIISQIKTRTNYPRFVFQQPTKYSYSVNDEI
                     RHCSDCGNEWYKRSWYDSYFYTKRRSDFKSFLIKRKHLLKSYTEINKLHAESLYKAFD
                     REIPLYQLRCDFKSVFE*"
     gene            24535..24789
                     /locus_tag="Mad1_20_16_scaffold_0_curated_closed_complete_
                     start-adj_prodigal-single_73"
     CDS             24535..24789
                     /product="hypothetical protein"
                     /codon_start=1
                     /transl_table=11
                     /translation="MINGFDGIAVCIKTHKKDTYFGEIEYIAGSKYIISFDKIGEYLY
                     AVIKIPNSTQCVHIRIDDDYVLEHFITIAEYRKTIIEKLI*"
     gene            24786..25190
                     /locus_tag="Mad1_20_16_scaffold_0_curated_closed_complete_
                     start-adj_prodigal-single_74"
     CDS             24786..25190
                     /product="hypothetical protein"
                     /codon_start=1
                     /transl_table=11
                     /translation="MIDISKIIEALSPYPISLIFGYGSSYGFNTSFVSLHFKDNNDNR
                     LNNLIKLFSNSLNFSKFNICFISNNMLGYNNEDIIKYMDDFITERKIGTNKVIIINSI
                     EELNEIINIISLILTGISYKKIKRDLIINEIC*"
     gene            25236..25571
                     /locus_tag="Mad1_20_16_scaffold_0_curated_closed_complete_
                     start-adj_prodigal-single_75"
     CDS             25236..25571
                     /product="Uncharacterized protein n=1 Tax=Pedobacter
                     saltans (strain ATCC 51119 / DSM 12145 / JCM 21818 / LMG
                     10337 / NBRC 100064 / NCIMB 13643) RepID=F0SA69_PEDSD"
                     /codon_start=1
                     /transl_table=11
                     /translation="MKKIIVCPKLLVDGLAIFPFILVKDESYLSDKKLINHEKIHLRQ
                     EIELLIIPFYIIYGINWVINYFRYGSWIKAYSEIIFEREAYINDADLEYLENRKPFSF
                     IKYFFNKPI*"
                     /db_xref="UniRef100_F0SA69"
                     /db_xref="psn:Pedsa_3094"
                     /db_xref="F0SA69_PSESL"
                     /db_xref="F0SA69_PEDSD"
     gene            25574..25663
                     /locus_tag="Mad1_20_16_scaffold_0_curated_closed_complete_
                     start-adj_prodigal-single_76"
     CDS             25574..25663
                     /product="hypothetical protein"
                     /codon_start=1
                     /transl_table=11
                     /translation="MKESDFKEFLLIIGLILGLSLVYYIWLII*"
     gene            25675..25812
                     /locus_tag="Mad1_20_16_scaffold_0_curated_closed_complete_
                     start-adj_prodigal-single_77"
     CDS             25675..25812
                     /product="hypothetical protein"
                     /codon_start=1
                     /transl_table=11
                     /translation="MKKPTPPPTQYIKEDFNMYGKIVLIVAGLLLGYSIGYFIFILVT
                     L*"
     gene            25825..26061
                     /locus_tag="Mad1_20_16_scaffold_0_curated_closed_complete_
                     start-adj_prodigal-single_78"
     CDS             25825..26061
                     /product="hypothetical protein"
                     /codon_start=1
                     /transl_table=11
                     /translation="MKIIKSIGEILLVILAIIACLLTPFLIFGPVMLCIEYKTYWFLL
                     IYPSYYLGMFIHIFLKERYSINNRKRKINNLISD*"
     gene            26063..26275
                     /locus_tag="Mad1_20_16_scaffold_0_curated_closed_complete_
                     start-adj_prodigal-single_79"
     CDS             26063..26275
                     /product="hypothetical protein"
                     /codon_start=1
                     /transl_table=11
                     /translation="MIPFQKGDRITLKIEYNLSNKREICIVRNCELYFHGIYALAIEG
                     KPYTTYDSSYFEKVNDRKDRIDNLNL*"
     gene            26278..26487
                     /locus_tag="Mad1_20_16_scaffold_0_curated_closed_complete_
                     start-adj_prodigal-single_80"
     CDS             26278..26487
                     /product="hypothetical protein"
                     /codon_start=1
                     /transl_table=11
                     /translation="MFIKGDKIVVRKDIPLHVLKDKVSTVLSCFEYYKGLYILTIEGN
                     YNIYKPDDFELANNRKSRIENLKLD*"
     gene            26503..26739
                     /locus_tag="Mad1_20_16_scaffold_0_curated_closed_complete_
                     start-adj_prodigal-single_81"
     CDS             26503..26739
                     /product="hypothetical protein"
                     /codon_start=1
                     /transl_table=11
                     /translation="MSNELHYIDEFRICITSFKINEFTFEKGNMYNVDFIVDEIYKKE
                     LSNRVECIVFLSDNFRTIHEYRKIKIEDINNDTI*"
     gene            26726..26944
                     /locus_tag="Mad1_20_16_scaffold_0_curated_closed_complete_
                     start-adj_prodigal-single_82"
     CDS             26726..26944
                     /product="hypothetical protein"
                     /codon_start=1
                     /transl_table=11
                     /translation="MIPFKPGDKVVLKNGMLTPRLTEGIVYTVSSCTKYSSIEYHIVI
                     LENRLSLFSSGYFDKVDSRKDRIDKLNL*"
     gene            26941..27387
                     /locus_tag="Mad1_20_16_scaffold_0_curated_closed_complete_
                     start-adj_prodigal-single_83"
     CDS             26941..27387
                     /product="hypothetical protein"
                     /codon_start=1
                     /transl_table=11
                     /translation="MKNKIESILSPYPITLVISATNYEFVKNPDYYHTKFYFSDNKHK
                     WLNLVKIFEDMNIDNVKYNCNEYNYKTSVEISNLTIIKNIDDFIADKRLEIIYYKNKY
                     LKSYKYIKITLNSIEEVEEIINILVFLLTEPSYKKLKRNTIINELL*"
     gene            27384..27605
                     /locus_tag="Mad1_20_16_scaffold_0_curated_closed_complete_
                     start-adj_prodigal-single_84"
     CDS             27384..27605
                     /product="hypothetical protein"
                     /codon_start=1
                     /transl_table=11
                     /translation="MKPFEPGDKVVIKTDILSHSLKDVVCTVITCYQLYMNIDYVVTI
                     DYDNFLYYADNFMKINNRKHRINRLYENK*"
     gene            27592..27840
                     /locus_tag="Mad1_20_16_scaffold_0_curated_closed_complete_
                     start-adj_prodigal-single_85"
     CDS             27592..27840
                     /product="hypothetical protein"
                     /codon_start=1
                     /transl_table=11
                     /translation="MKINKKLIGNVYDVVVDSRKDGVNYLTIIDVIRSEKQIKLLDNN
                     NKELYIRYDIFLYLEINDYIIYSKDKNRIRKIKSIINE*"
     gene            27833..28075
                     /locus_tag="Mad1_20_16_scaffold_0_curated_closed_complete_
                     start-adj_prodigal-single_86"
     CDS             27833..28075
                     /product="hypothetical protein"
                     /codon_start=1
                     /transl_table=11
                     /translation="MNNIKPFEPGDIVIVRKDILSHTLKNKVCTIRTCYYHITKKEYV
                     VSIKNGSNLYFGNLYCARYFEKYNSRKDRIESLNLD*"
     gene            28078..28353
                     /locus_tag="Mad1_20_16_scaffold_0_curated_closed_complete_
                     start-adj_prodigal-single_87"
     CDS             28078..28353
                     /product="hypothetical protein"
                     /codon_start=1
                     /transl_table=11
                     /translation="MAKPDDIIKIGNVYNIVRDNDRGIFKGIELLTITNIMHIDREIV
                     DRTIESILSNGKAYDMNYEMFHFFHRNKHLEYSKEKTRIRKIESLTE*"
     gene            28375..28806
                     /locus_tag="Mad1_20_16_scaffold_0_curated_closed_complete_
                     start-adj_prodigal-single_88"
     CDS             28375..28806
                     /product="hypothetical protein"
                     /codon_start=1
                     /transl_table=11
                     /translation="MRVESYPSYEFYKKTGIEGLYTEWNIPNEALENNNFIVDGRYLC
                     EDIISPKIEILIEASYMMIIDSNKELSSIKASSFIDKHNVVYGAISKFNYSDIKFFTE
                     NYDNILEYNKGCRDKYKLIEKMYGIRPQWIMSTETLQLIKL*"
     gene            28823..29509
                     /locus_tag="Mad1_20_16_scaffold_0_curated_closed_complete_
                     start-adj_prodigal-single_89"
     CDS             28823..29509
                     /product="hypothetical protein"
                     /codon_start=1
                     /transl_table=11
                     /translation="MDTKIGVVISYNREKRYGFLIYNDVNYFFFNDSKKRSVRHFYRG
                     DEVEFQFEQIDDSLQAINVKFIKNSFIDKMIEEYENKGFLIGFLNIINDKYFVVHKTK
                     VAIPIEISEWETDLDNTYTNRVNQLVKFRLHKGGDITRRFRATIIDRKFTSEYSKLIN
                     MYISQESMDVKIDSRGNNNFGYCVKIFDNISGYITDNISIGEIENDSIVSVKISQVCE
                     NKFVNLKIEN*"
     gene            29514..29792
                     /locus_tag="Mad1_20_16_scaffold_0_curated_closed_complete_
                     start-adj_prodigal-single_90"
     CDS             29514..29792
                     /product="hypothetical protein"
                     /codon_start=1
                     /transl_table=11
                     /translation="MKIFNSNRYKKVSYGTLEKVLLKLKYERVESETKYRVYVNDSYD
                     AVIALPNYTDDVILDDRHYNGVVTNIIGMGVLPNIDKFENLIDKMDNL*"
     gene            complement(30233..30415)
                     /locus_tag="Mad1_20_16_scaffold_0_curated_closed_complete_
                     start-adj_prodigal-single_91"
     CDS             complement(30233..30415)
                     /product="hypothetical protein"
                     /codon_start=1
                     /transl_table=11
                     /translation="MKNITIEILKFVSFLVFVITLTLLITPISPLLLLSKKAGNCVDR
                     IVKWYIKLGIMPTYLK*"
     gene            complement(30457..31161)
                     /locus_tag="Mad1_20_16_scaffold_0_curated_closed_complete_
                     start-adj_prodigal-single_92"
     CDS             complement(30457..31161)
                     /product="hypothetical protein"
                     /codon_start=1
                     /transl_table=11
                     /translation="MNNIFITQADREIARNIALKNIAKFFGIKSWAYETNENLKQEIE
                     KKPEANNIIKLINIYFTAYDGWFNFYQDKQAIEKEQKIDYKLNTIEQNQLQLLISRRV
                     STMIDLQNEFNRLQKINEIEDCMMYIHYKISVGEKTKDFKNNLRNIKSMFLIDGLDVV
                     DYGNDSYDIIKKQNLYSFGITILDRENTFLNTYIQDTIKHFDITEYTEHQITEQEYSN
                     MKNPRFKEVVEKISLE*"
     gene            complement(31318..31491)
                     /locus_tag="Mad1_20_16_scaffold_0_curated_closed_complete_
                     start-adj_prodigal-single_93"
     CDS             complement(31318..31491)
                     /product="hypothetical protein"
                     /codon_start=1
                     /transl_table=11
                     /translation="MYILIGVVFIKLVVIIFTFLLADCNKDNKYMKPLYFISGVGTFI
                     LAITVLIASITIQ*"
     gene            complement(31828..32274)
                     /locus_tag="Mad1_20_16_scaffold_0_curated_closed_complete_
                     start-adj_prodigal-single_94"
     CDS             complement(31828..32274)
                     /product="hypothetical protein"
                     /codon_start=1
                     /transl_table=11
                     /translation="MGKNKKSIELTREDFLNEVSNEWHKLSWEEFQKVSHLGGEAFNT
                     GHGDQQELKVELEATERWYKYQLDGKGNEFAKLHEHWSNRYVVERDRNLQLNNTIAEK
                     NIEAENRDNINIDLVLELSVANETIAKKDKKIEELKATIKKLNQHN*"
     gene            complement(32315..32497)
                     /locus_tag="Mad1_20_16_scaffold_0_curated_closed_complete_
                     start-adj_prodigal-single_95"
     CDS             complement(32315..32497)
                     /product="hypothetical protein"
                     /codon_start=1
                     /transl_table=11
                     /translation="MKTLKKILAIFIIVNFSAIISGCIGPNFMHNYILTILIWIGLGV
                     LYSVYWAFVQLGMPKG*"
     gene            complement(32517..32957)
                     /locus_tag="Mad1_20_16_scaffold_0_curated_closed_complete_
                     start-adj_prodigal-single_96"
     CDS             complement(32517..32957)
                     /product="hypothetical protein"
                     /codon_start=1
                     /transl_table=11
                     /translation="MIQTYNIETSMGKLTKRISLPFLSDAELAELNTIGYTGRNSKGS
                     LVSRQEFLNSLGKGEFEVRQTEYDNGDFTEGFAIVRVINTPEEKKNSWQNCIDSLTSI
                     KNSILEIEKQFGRDSLPDMYKDVDASIKELDKTIEDFKNRRDKK*"
     gene            complement(32962..33387)
                     /locus_tag="Mad1_20_16_scaffold_0_curated_closed_complete_
                     start-adj_prodigal-single_97"
     CDS             complement(32962..33387)
                     /product="hypothetical protein"
                     /codon_start=1
                     /transl_table=11
                     /translation="VKIKERYPSKEFYNKVKIEGLYKEWFISFNLSYYNSLHSGGKKF
                     KKININKLYKQHITDNSELTGIIVNDEMDKLYVLAGVISKFNYDDIKYFTENSHNIIL
                     YNIMNSDFYLLIEQIYGVIPEWVISPKTIELLKIELDLK*"
     gene            complement(33387..33647)
                     /locus_tag="Mad1_20_16_scaffold_0_curated_closed_complete_
                     start-adj_prodigal-single_98"
     CDS             complement(33387..33647)
                     /product="hypothetical protein"
                     /codon_start=1
                     /transl_table=11
                     /translation="MNIKKLYCALGLPVRITNADKSISAVIELNKNDSVVCTYYKVGD
                     KEYPDGNSVYLHDVSSEFLKSCHPASLCKKYKFKKLLQFTEK*"
     gene            complement(33649..33891)
                     /locus_tag="Mad1_20_16_scaffold_0_curated_closed_complete_
                     start-adj_prodigal-single_99"
     CDS             complement(33649..33891)
                     /product="hypothetical protein"
                     /codon_start=1
                     /transl_table=11
                     /translation="MIKKIQWGLHPNGNDYTGSVSNVVVCFLLRDGATYTIYFTELLN
                     INYYPYYKYDLDIAHEKAEEYYTEYVKDFLDKFTEK*"
     gene            complement(34099..34518)
                     /locus_tag="Mad1_20_16_scaffold_0_curated_closed_complete_
                     start-adj_prodigal-single_100"
     CDS             complement(34099..34518)
                     /product="hypothetical protein"
                     /codon_start=1
                     /transl_table=11
                     /translation="MHSINIVIVDKENLQIIAEKFKVHSVKLADNNHNEFFAIPIEEF
                     NRNAPIVDFDEHFDFDQTLKPVSEDLNAKYVIAQTDYFGGFGEQSAILVDNNNVSHCE
                     RINVALFNLGVMKNNSLDEFDTINLGDYRTNSDFYKI*"
     gene            complement(34581..34769)
                     /locus_tag="Mad1_20_16_scaffold_0_curated_closed_complete_
                     start-adj_prodigal-single_101"
     CDS             complement(34581..34769)
                     /product="hypothetical protein"
                     /codon_start=1
                     /transl_table=11
                     /translation="MDKNQLDNFILSLNNDERIYVLEKLSNKKTNIPKPKLCKHQWYD
                     FGGIHRCGICGKFGNATN*"
     gene            complement(34772..35098)
                     /locus_tag="Mad1_20_16_scaffold_0_curated_closed_complete_
                     start-adj_prodigal-single_102"
     CDS             complement(34772..35098)
                     /product="hypothetical protein"
                     /codon_start=1
                     /transl_table=11
                     /translation="MNDDQIKFETAKLAEEKGFLFEYIGTVLVNIPTQYELQTWLRKN
                     HNCIVEVLYNTSEYPNQLKFFSTVNYFGKELQIILTNYDDFNSDSYVKYEDALEIGLL
                     EALKLI*"
     gene            complement(35125..35442)
                     /locus_tag="Mad1_20_16_scaffold_0_curated_closed_complete_
                     start-adj_prodigal-single_103"
     CDS             complement(35125..35442)
                     /product="hypothetical protein"
                     /codon_start=1
                     /transl_table=11
                     /translation="VVNSYGLRENDYSEIIKEHAEAFRAILNFKHIENDSLSLDELCA
                     LYYKPQRRGAMAILCFEHVEENIYRYVYSCIAPLSGRASSALYKIEDGKAIFHKMELF
                     IRA*"
     gene            complement(35459..35791)
                     /locus_tag="Mad1_20_16_scaffold_0_curated_closed_complete_
                     start-adj_prodigal-single_104"
     CDS             complement(35459..35791)
                     /product="hypothetical protein"
                     /codon_start=1
                     /transl_table=11
                     /translation="MEVQLNQTYNYYDDGKIRESRRSPVTITEIIPFNNIDSDTLSLW
                     KGEVKDCDWLYSKETDYFIKGDLKVNDDFIEKIIFVKSIKGGWFSMGWWAGRLDVDGT
                     LYLIEQSR*"
     gene            complement(35793..36098)
                     /locus_tag="Mad1_20_16_scaffold_0_curated_closed_complete_
                     start-adj_prodigal-single_105"
     CDS             complement(35793..36098)
                     /product="hypothetical protein"
                     /codon_start=1
                     /transl_table=11
                     /translation="MKKSTIEKILGAIIFIIVFIFVIALDSCIHKFRAEIESECKEKC
                     INHIKRIFPSSEIIGYSINDDYYTYVVLDVNNIKEVDCTCNVYETKIEHIRIIGKNK*"
     gene            complement(36102..36401)
                     /locus_tag="Mad1_20_16_scaffold_0_curated_closed_complete_
                     start-adj_prodigal-single_106"
     CDS             complement(36102..36401)
                     /product="hypothetical protein"
                     /codon_start=1
                     /transl_table=11
                     /translation="MANQYIVERKSFEILGRTEKPTSDIPFDTKPHGKYFVVTSETLE
                     DAKKIVNALEANDYAKTSINVVDLLTIINNMNRSHGSANISPVMLKLLIKKELEK*"
     gene            complement(36454..36810)
                     /locus_tag="Mad1_20_16_scaffold_0_curated_closed_complete_
                     start-adj_prodigal-single_107"
     CDS             complement(36454..36810)
                     /product="hypothetical protein"
                     /codon_start=1
                     /transl_table=11
                     /translation="MKIAIKFGDNDFGNIFLSIMQMLLALKHNGSLPLDKDKLCHIIQ
                     RFAHVTYKKQWEHDRLNFIKTEDNKEFRLKYLLSKISVDRILVNDEVDAYIEGDNFFN
                     VESIILDTEQHNIYFL*"
     gene            complement(36877..37194)
                     /locus_tag="Mad1_20_16_scaffold_0_curated_closed_complete_
                     start-adj_prodigal-single_108"
     CDS             complement(36877..37194)
                     /product="hypothetical protein"
                     /codon_start=1
                     /transl_table=11
                     /translation="MKQNENNIPFIDKNGNKCYIDKEGNIVNCVSKFNKFFDIVADMI
                     QTFLIKIKVIKTNGVNYEGKHSLDGPNFKNPITYLVLPIVILITIVQGVVWIIQDIFN
                     IKR*"
     gene            complement(37207..37569)
                     /locus_tag="Mad1_20_16_scaffold_0_curated_closed_complete_
                     start-adj_prodigal-single_109"
     CDS             complement(37207..37569)
                     /product="hypothetical protein"
                     /codon_start=1
                     /transl_table=11
                     /translation="MSNLPSHINRKKPIKGTIQYVKLFPALDYLETKRKGIRKRVWNW
                     IISDKSDYKDHRKGLIYHMNLFYFGPKDESDKADYVGVFDWVKENPEDIELQKDFHLI
                     WEEFVDKNEDIGMFYYML*"
     gene            complement(37587..38744)
                     /locus_tag="Mad1_20_16_scaffold_0_curated_closed_complete_
                     start-adj_prodigal-single_110"
     CDS             complement(37587..38744)
                     /product="ATPase AAA n=1 Tax=Pontibacter roseus RepID
                     =UPI00036FD0CB"
                     /codon_start=1
                     /transl_table=11
                     /translation="MKTIFKKKKKRVIEPLPKKIIKKASKPDFIKKAAPTFDLKPIQI
                     KEFLDQYVIGQDEAKKTIAVAAYNHYKRINNPCKDEDDVIIEKSNVIMIGESGTGKTY
                     LIKILAKILDVPFCIVDATTLTQTGYTGEDVESILYRLLQASDFDIKKAEKGIVYIDE
                     IDKIAKKRTQGTQMLDVAGVGVQQALLKILESSIVNLKPSKKQAIENEMVMNTDNILF
                     ISGGAFGGIKDIIRNRLNVNSKVGFTSKTPQAINEDNLLKCIAVQDLIQFGLITELLG
                     RLPILTHLDALTNETLKLILTEPRNSILKQYVRLFALDNIKLEIEEDAIACIAEKALE
                     FKLGARGLRAICEKIMSDVMFELPSQKVDSYLLTCQYTEERINMIYNQYEA*"
                     /db_xref="UniRef100_UPI00036FD0CB"
                     /db_xref="A0A098LMS2_9BACT"
                     /db_xref="pko:PKOR_11120"
                     /db_xref="UPI00036FD0CB"
     gene            complement(38781..39020)
                     /locus_tag="Mad1_20_16_scaffold_0_curated_closed_complete_
                     start-adj_prodigal-single_111"
     CDS             complement(38781..39020)
                     /product="hypothetical protein"
                     /codon_start=1
                     /transl_table=11
                     /translation="MNDITKNHIDKLITDLDKELNSFEDWINWHIKLLDKKYPERQMD
                     SISKSFMMSLWKDKQEEHKHKVRELHKEFLTLYFS*"
     gene            complement(39022..39132)
                     /locus_tag="Mad1_20_16_scaffold_0_curated_closed_complete_
                     start-adj_prodigal-single_112"
     CDS             complement(39022..39132)
                     /product="hypothetical protein"
                     /codon_start=1
                     /transl_table=11
                     /translation="MWVDNKQVCQADGHLAILNAHLKNNQIVIVDEPVSK*"
     gene            complement(39270..39506)
                     /locus_tag="Mad1_20_16_scaffold_0_curated_closed_complete_
                     start-adj_prodigal-single_113"
     CDS             complement(39270..39506)
                     /product="hypothetical protein"
                     /codon_start=1
                     /transl_table=11
                     /translation="MKYLFNIILRQLTLYVCTKSISTIPSSVVISVDKMGDIQYVANE
                     SSNDNTAKLKDSIIERIDKLNKLDELNGWTMDIY*"
     gene            39624..39875
                     /locus_tag="Mad1_20_16_scaffold_0_curated_closed_complete_
                     start-adj_prodigal-single_114"
     CDS             39624..39875
                     /product="hypothetical protein"
                     /codon_start=1
                     /transl_table=11
                     /translation="MNDEIIGNILKSNVLYCKENYYPFIKGRIYRCVITNFSIVITIE
                     SNCGNHRYFIIDIKDSMNKLLNHFTTVQEHRESIIKDLL*"
     gene            39872..39997
                     /locus_tag="Mad1_20_16_scaffold_0_curated_closed_complete_
                     start-adj_prodigal-single_115"
     CDS             39872..39997
                     /product="hypothetical protein"
                     /codon_start=1
                     /transl_table=11
                     /translation="MKIDKIELDSLNRMLRVGFGKHNGRWFFRIDLWFVGYRITK*"
     gene            40002..40193
                     /locus_tag="Mad1_20_16_scaffold_0_curated_closed_complete_
                     start-adj_prodigal-single_116"
     CDS             40002..40193
                     /product="hypothetical protein"
                     /codon_start=1
                     /transl_table=11
                     /translation="MDKITVIKAFKSHGIQFKKGDVFYGRWVYASNLNKDKILPLVVA
                     CNYSYGPFLLPKENFIKND*"
     gene            40186..40410
                     /locus_tag="Mad1_20_16_scaffold_0_curated_closed_complete_
                     start-adj_prodigal-single_117"
     CDS             40186..40410
                     /product="hypothetical protein"
                     /codon_start=1
                     /transl_table=11
                     /translation="MIKKILRCLFIVQERSNKGRTPKLGKGYFTAYRFNPYNPLSYIT
                     VVIALIIGIILYGILGIWKEMDSQNPFKWN*"
     gene            40412..40660
                     /locus_tag="Mad1_20_16_scaffold_0_curated_closed_complete_
                     start-adj_prodigal-single_118"
     CDS             40412..40660
                     /product="hypothetical protein"
                     /codon_start=1
                     /transl_table=11
                     /translation="MSYSKFKSILNKNICYDGLQDYTVENVLVEYLKILGNTEDVEKS
                     AEFYSTHVSNGIDEDRERAKQDYIAGVNYIINQFLNRD*"
     gene            40663..40986
                     /locus_tag="Mad1_20_16_scaffold_0_curated_closed_complete_
                     start-adj_prodigal-single_119"
     CDS             40663..40986
                     /product="hypothetical protein"
                     /codon_start=1
                     /transl_table=11
                     /translation="MIGTERVVYNVMSIWAFEWYVKDYLDINIVDVLEEFGGAKDIRI
                     GSLIEQGISKSIAFEFNITQDKLDVHGDNLSYDSKTEYYLYSLCSKGLIQPGKYLLNS
                     IIEVL*"
     gene            41145..41309
                     /locus_tag="Mad1_20_16_scaffold_0_curated_closed_complete_
                     start-adj_prodigal-single_120"
     CDS             41145..41309
                     /product="hypothetical protein"
                     /codon_start=1
                     /transl_table=11
                     /translation="MKNGSYGELPPRINRVTNPSNLKQIRTDTKSEITWNTIILYAVL
                     FTTAIITIIN*"
     gene            41368..41808
                     /locus_tag="Mad1_20_16_scaffold_0_curated_closed_complete_
                     start-adj_prodigal-single_121"
     CDS             41368..41808
                     /product="hypothetical protein"
                     /codon_start=1
                     /transl_table=11
                     /translation="MVSRILSYVNLRLFIDGLHLFVAETVSHAAFFSNKKAGLLEKFN
                     SLFLFKFGFDCKILYIWCYKNKLQNMSVINEILDGNYQLIKTLLTDDVEILIEHVKLM
                     EENDKLDFITNIVDEEIFDVYPVGSLKKFLLSFKDELVKISDRS*"
     gene            41808..42224
                     /locus_tag="Mad1_20_16_scaffold_0_curated_closed_complete_
                     start-adj_prodigal-single_122"
     CDS             41808..42224
                     /product="Pyrimidine dimer DNA glycosylase n=1 Tax
                     =sediment metagenome RepID=D9PM99_9ZZZZ"
                     /codon_start=1
                     /transl_table=11
                     /translation="MTRINVGIAVSKLTDQHLLAEHREITRIPNVIKGKSITNTIPKH
                     FKLGKGHVMFFYDKIGYLYNRYIELYKECLNRGFNIDSKESTFNGHNLTINWEADIDC
                     RAILIERISNRIYDSKQIPRYYGKPVTKEEAINLLK*"
                     /db_xref="UniRef100_D9PM99"
                     /db_xref="D9PM99_9ZZZZ"
                     /db_xref="mvr:X781_7050"
     gene            42232..42510
                     /locus_tag="Mad1_20_16_scaffold_0_curated_closed_complete_
                     start-adj_prodigal-single_123"
     CDS             42232..42510
                     /product="hypothetical protein"
                     /codon_start=1
                     /transl_table=11
                     /translation="MNAINDSETNDLVNNIKFRYINEILNGNYKLINNITSATVDTFI
                     NHVKEMKEDERLDLITNIIDNRDNIIEGNLKVILLNFKSELEKISSMS*"
     gene            complement(42527..42838)
                     /locus_tag="Mad1_20_16_scaffold_0_curated_closed_complete_
                     start-adj_prodigal-single_124"
     CDS             complement(42527..42838)
                     /product="hypothetical protein"
                     /codon_start=1
                     /transl_table=11
                     /translation="MKHDRESRESEIHNRLFGISNIALNVNQYIFMCEKYFISEKIKV
                     NPNNSGWLLVNETTMFVVSFKEYDGTIKEINVGYFKDELNIKFKESIIRNRREISDYF
                     N*"
     gene            complement(42825..43454)
                     /locus_tag="Mad1_20_16_scaffold_0_curated_closed_complete_
                     start-adj_prodigal-single_125"
     CDS             complement(42825..43454)
                     /product="hypothetical protein"
                     /codon_start=1
                     /transl_table=11
                     /translation="MRKYTPLLSIVLLLSVSFLYSIYYGISHSNNKQYTGLKYVESSR
                     RIPIGDEMLMTDEKEFENYEKEYKKLLSQKFTLNQIKAIEEIIISNSSEFDTGDGEST
                     IGLCYTTHHNSGKSVSTILIASKNHRHLRTLLHECCHALYFDNRKLFDSKYKDRWESL
                     DYQFVSNYATTNIKEDFAETGAAYLSGEEYGKECVEKIKLFKEFYNETR*"
     gene            complement(43490..43810)
                     /locus_tag="Mad1_20_16_scaffold_0_curated_closed_complete_
                     start-adj_prodigal-single_126"
     CDS             complement(43490..43810)
                     /product="hypothetical protein"
                     /codon_start=1
                     /transl_table=11
                     /translation="MKDKNKSTVGIDVVEYLNNYLSNSIRESELICYTVPDTEQITSD
                     RIVISADPISDYSNDLVDKTYGYSNIIFENSFEYQYQKYRTMMYGGDDALTKRKKRID
                     NLYK*"
     gene            complement(43829..44182)
                     /locus_tag="Mad1_20_16_scaffold_0_curated_closed_complete_
                     start-adj_prodigal-single_127"
     CDS             complement(43829..44182)
                     /product="hypothetical protein"
                     /codon_start=1
                     /transl_table=11
                     /translation="MIKKIYSLYFNIIDFIYTFFDRKKSVNKKYDKDCAINYQKLKKF
                     IGLNHIYSKKTGKKVSIETHYLFKLEKDFITIFINEDNKRYYVASYFNHTVDYIMNNY
                     MTITEHRLYIIDNNI*"
     gene            complement(44175..44432)
                     /locus_tag="Mad1_20_16_scaffold_0_curated_closed_complete_
                     start-adj_prodigal-single_128"
     CDS             complement(44175..44432)
                     /product="hypothetical protein"
                     /codon_start=1
                     /transl_table=11
                     /translation="MSKESYNKFKKFIGLKYIYRKSTGEKVFVSVRDFHKFEPYIIHV
                     HDHVNRDFYTSSFDTHVKYVLDNYITPSEHRETIINKLCND*"
     gene            complement(44429..44692)
                     /locus_tag="Mad1_20_16_scaffold_0_curated_closed_complete_
                     start-adj_prodigal-single_129"
     CDS             complement(44429..44692)
                     /product="hypothetical protein"
                     /codon_start=1
                     /transl_table=11
                     /translation="MIDSINTKQRAINYSIFEKFIKDKFVYCKYRGIKIPIKYNIYDY
                     SIHILVGDGIHLFNSLYNEDVERLLSNYLTITEHREAIINELL*"
     gene            complement(44698..44868)
                     /locus_tag="Mad1_20_16_scaffold_0_curated_closed_complete_
                     start-adj_prodigal-single_130"
     CDS             complement(44698..44868)
                     /product="hypothetical protein"
                     /codon_start=1
                     /transl_table=11
                     /translation="MVRVYIGETNSSLIKNEKYRILATRLSGLCFVISLDGNYSAECN
                     EKYFIDVDVYKK*"
     gene            complement(44872..45012)
                     /locus_tag="Mad1_20_16_scaffold_0_curated_closed_complete_
                     start-adj_prodigal-single_131"
     CDS             complement(44872..45012)
                     /product="hypothetical protein"
                     /codon_start=1
                     /transl_table=11
                     /translation="MFAIIVVLLATSNHKISIKKEWNHTVPKHLYALNYIKLLPLIGK
                     TN*"
     gene            complement(45048..45257)
                     /locus_tag="Mad1_20_16_scaffold_0_curated_closed_complete_
                     start-adj_prodigal-single_132"
     CDS             complement(45048..45257)
                     /product="hypothetical protein"
                     /codon_start=1
                     /transl_table=11
                     /translation="MKPFNIGDRVVSIKNSEVVYTVRACGEINNTWYMTFDGGASGYG
                     GIQKCHLFIKVSDYRRYRINKLNLD*"
     gene            complement(45260..45937)
                     /locus_tag="Mad1_20_16_scaffold_0_curated_closed_complete_
                     start-adj_prodigal-single_133"
     CDS             complement(45260..45937)
                     /product="hypothetical protein"
                     /codon_start=1
                     /transl_table=11
                     /translation="MKLKLHTQFEEVLNWMRKVVKNYENDDVIDTPPIILSIEDSEIQ
                     KYNQIISTFSEFEKIIIGTLIVDKLSDYFTHNKVNILFTTITPTVKLISVYGASWDHT
                     YECERLHMIERGTPWDETNFNKKYDVIASTKEYQYSLFLLDYMTDGKREVNVDFIVKY
                     IPNVDVSSKEYINAYTLSIIYASLSAHKNYKDIEKYVINLIADKLGIQNYKQWCRQHT
                     IAEFIQD*"
     gene            complement(45948..46619)
                     /locus_tag="Mad1_20_16_scaffold_0_curated_closed_complete_
                     start-adj_prodigal-single_134"
     CDS             complement(45948..46619)
                     /product="hypothetical protein"
                     /codon_start=1
                     /transl_table=11
                     /translation="MKFNVNPLFEETFNWVRNNIFLNSETDLTFLLCVDDVIIQKYAN
                     NISNFSEYEKILIASHIIDSSHYYINDDKIEIILKSVISVLKLLSDISYGDTWSDTYE
                     KKKLDAHTPWEKAIFNEEKNVWVKETFEETYNRVSSTKEYQYSLFLLDYITDGNREIN
                     VSNLDVPANEIVNLFAISVIYNTISIDKNKASQYMLDLIAERLEVYSYKKWCRRVILA
                     DIIED*"
     gene            46870..47160
                     /locus_tag="Mad1_20_16_scaffold_0_curated_closed_complete_
                     start-adj_prodigal-single_135"
     CDS             46870..47160
                     /product="hypothetical protein"
                     /codon_start=1
                     /transl_table=11
                     /translation="MKHFKLFENYNIDKNQSVYGYWDLANALDITKLVTFLKDNNVTY
                     KYDKYSNKLEIEVETMDKDIHSLILTELDKIESDTTESTTDDVILITPIKYY*"
     gene            47163..47552
                     /locus_tag="Mad1_20_16_scaffold_0_curated_closed_complete_
                     start-adj_prodigal-single_136"
     CDS             47163..47552
                     /product="hypothetical protein"
                     /codon_start=1
                     /transl_table=11
                     /translation="MKYLKLYENFSEDWDDEEPEDWDNEDEEEEEFYDMFTTYKDKFT
                     IINFKHLIELFKNHGINLTKENFFIDDDRLHIFNKQLIFNESIINISIILKSYDEVKE
                     CGLTSNRHFIINFYHPIKMLEHWWGNL*"
     gene            complement(47591..47809)
                     /locus_tag="Mad1_20_16_scaffold_0_curated_closed_complete_
                     start-adj_prodigal-single_137"
     CDS             complement(47591..47809)
                     /product="hypothetical protein"
                     /codon_start=1
                     /transl_table=11
                     /translation="MVQFIEEEGMYKIMHQYFVTDRYEYGETIVKATSKQDAMDKLNE
                     HLLSKPNGIYTPLPCKSIKDVYNLKVLQ*"
     gene            47894..48073
                     /locus_tag="Mad1_20_16_scaffold_0_curated_closed_complete_
                     start-adj_prodigal-single_138"
     CDS             47894..48073
                     /product="hypothetical protein"
                     /codon_start=1
                     /transl_table=11
                     /translation="MEENDDWYDIAISIKRNREAWLHPEITLERKLVEELTKEIDRQI
                     LQDLMAMGDMDIENL*"
     gene            complement(48204..48674)
                     /locus_tag="Mad1_20_16_scaffold_0_curated_closed_complete_
                     start-adj_prodigal-single_139"
     CDS             complement(48204..48674)
                     /product="hypothetical protein"
                     /codon_start=1
                     /transl_table=11
                     /translation="MIKCSDYFIIKVKCGGDEKLKLGNIEAYNKHCYDRVKAFIEFKW
                     LVIEQITGKLRDEWYRTYLTDANDCALDEIEEITGIHISRNYEDVCSFFIPKKYETIY
                     HWIISNCDVPYKVLIKTNLTVVRRYSKIDLTRRRREALEWTKKMKDKYPNLYNL*"
     gene            complement(48748..49002)
                     /locus_tag="Mad1_20_16_scaffold_0_curated_closed_complete_
                     start-adj_prodigal-single_140"
     CDS             complement(48748..49002)
                     /product="hypothetical protein"
                     /codon_start=1
                     /transl_table=11
                     /translation="MGKKLFSAYTEVFVVFRQGDYDISEIFTDKTLAESECIKSNEKM
                     KTAYGWMLSNNYKVIPLDEAIESIKEEVKLDAQRDRDEEM*"
     gene            complement(49002..49220)
                     /locus_tag="Mad1_20_16_scaffold_0_curated_closed_complete_
                     start-adj_prodigal-single_141"
     CDS             complement(49002..49220)
                     /product="hypothetical protein"
                     /codon_start=1
                     /transl_table=11
                     /translation="MGAIWITANDNHIPVSQMSNEHINSVIDCFNGIGNVRIPIDYLG
                     GKDKWIDILSSELLRRLNNRKSKINTLQ*"
     gene            complement(49220..49822)
                     /locus_tag="Mad1_20_16_scaffold_0_curated_closed_complete_
                     start-adj_prodigal-single_142"
     CDS             complement(49220..49822)
                     /product="Sulfate-transporting ATPase (EC:3.6.3.25)"
                     /codon_start=1
                     /transl_table=11
                     /translation="MENFDEHINYISNIKISHDKVTILTGRNASGKSLIRKLLSTNLE
                     QVLNKKKVHIPQASQEIRTKSNPMMGALSTMCHDLDWLATSDNTIHTIDSVFKQTNPD
                     FIVIDEPEIGLGEELQVGLAQYLNEKIKEVNCGILVITHSKHIVSNLKHDEFVNLEKM
                     TESEWFNREIKPVNVDDFKKYASGLHRAIQDRINSNKTKN*"
                     /db_xref="serr:Ser39006_2434"
                     /db_xref="32791201"
                     /db_xref="3.6.3.25"
     gene            49884..50531
                     /locus_tag="Mad1_20_16_scaffold_0_curated_closed_complete_
                     start-adj_prodigal-single_143"
     CDS             49884..50531
                     /product="hypothetical protein"
                     /codon_start=1
                     /transl_table=11
                     /translation="MKYLKIFEDYNFLFYLNEIEETYFSPYSKIVLDTNTEGYIITNK
                     IAHVGARIAFIKNSTEALRDGLFHEMGHIVMFKNLERLKMSNFGFDYSTKDNLGYNVP
                     ISWNGIKNECKAIIWQSIICKKYDIHFNINDFVKALKYMEDFTNVPLKGCFKNEYRWY
                     YNIEFTEEVNYRDSDKLRLETIKDYVHNESNNSEYTIINFDKRWSIRCQWLEDNL*"
     gene            50571..50753
                     /locus_tag="Mad1_20_16_scaffold_0_curated_closed_complete_
                     start-adj_prodigal-single_144"
     CDS             50571..50753
                     /product="hypothetical protein"
                     /codon_start=1
                     /transl_table=11
                     /translation="MKIVIIQVLLFLLGVVLLIVDGSGGHIANASFISVLGIVSCVIG
                     IGLSQLLGLISSLKKK*"
     gene            50809..51522
                     /locus_tag="Mad1_20_16_scaffold_0_curated_closed_complete_
                     start-adj_prodigal-single_145"
     CDS             50809..51522
                     /product="hypothetical protein"
                     /codon_start=1
                     /transl_table=11
                     /translation="MVFNFNLHSILESKEADFDKVIKLSQMNTNRGASAGEEANAISL
                     AKQLVKKNNFTREDFKGKIDDAILISIFGKLKPSAKKEHPFERDERQYQEDKSKKKDF
                     IDLVDDEGKKVSLRKIKLNFGDKNGGMLDVLIEDEYDLFDQFINSPFYTFMDWGNNGM
                     PTRTTNSRIDIVHTSWFEPADKGALSAWFFEKITGKTIGGFALFPTKWRYDGKNFTFK
                     TPPYPILFIVPEKIAGNYM*"
     gene            complement(51540..51773)
                     /locus_tag="Mad1_20_16_scaffold_0_curated_closed_complete_
                     start-adj_prodigal-single_146"
     CDS             complement(51540..51773)
                     /product="hypothetical protein"
                     /codon_start=1
                     /transl_table=11
                     /translation="MIVNYLNKNINMKFKSFISNFFKGMGSIFNIVGNYNTYEDMDIN
                     SSDIFKSDKDALISDWNAVVSDWNKIYKNKKGV*"
     gene            complement(51800..52180)
                     /locus_tag="Mad1_20_16_scaffold_0_curated_closed_complete_
                     start-adj_prodigal-single_147"
     CDS             complement(51800..52180)
                     /product="hypothetical protein"
                     /codon_start=1
                     /transl_table=11
                     /translation="MNITKDKLRDAILSVRSINGMITLYHVPMKTIYSAESVYNLYYS
                     GRNKIEIGSYFSTGREYKDVTDSNFDEIIDKIYDLLSDDVGDYIMKALDDMELEDTYL
                     KYFDDEPELFKTFQETVLKLKCGN*"
     gene            complement(52184..52495)
                     /locus_tag="Mad1_20_16_scaffold_0_curated_closed_complete_
                     start-adj_prodigal-single_148"
     CDS             complement(52184..52495)
                     /product="hypothetical protein"
                     /codon_start=1
                     /transl_table=11
                     /translation="MYKYYRVSLLQKTNKAEKTSKSLISKFSIDGIEIIDKGYDVFSY
                     DFIRGEKVYILYIIIKNKENSFLEPYIRHIIKRFGIKLKITFFDISDKQIMNLKRTGF
                     K*"
     gene            complement(52495..52686)
                     /locus_tag="Mad1_20_16_scaffold_0_curated_closed_complete_
                     start-adj_prodigal-single_149"
     CDS             complement(52495..52686)
                     /product="hypothetical protein"
                     /codon_start=1
                     /transl_table=11
                     /translation="MKKYYLRNDGRIYTINAITSEIESFPMHMISIKEIKEYLQLGML
                     EFDDTKIETRKERIEKLNL*"
     gene            complement(52689..53126)
                     /locus_tag="Mad1_20_16_scaffold_0_curated_closed_complete_
                     start-adj_prodigal-single_150"
     CDS             complement(52689..53126)
                     /product="Nicotinate-nucleotide adenylyltransferase n=1
                     Tax=Desulfococcus multivorans DSM 2059 RepID=S7VET5_DESML"
                     /codon_start=1
                     /transl_table=11
                     /translation="MNKSFKLGIDWHGVLDAVPEIISFLAKAVIAQGGEVHIITGMTW
                     TPLCIDKLKELDIPFTHSFSIFDYHREIGTEIIGHHVKFNIPKIDDDVWDRTKGDYCR
                     DHEITLHIDDTQIYNNNFTTPFARLWTHNNAPKGEHKDNRHLN*"
                     /db_xref="UniRef100_S7VET5"
                     /db_xref="A0A0F9UMZ5_9ZZZZ"
                     /db_xref="S7VET5_DESML"
     gene            complement(53128..53304)
                     /locus_tag="Mad1_20_16_scaffold_0_curated_closed_complete_
                     start-adj_prodigal-single_151"
     CDS             complement(53128..53304)
                     /product="hypothetical protein"
                     /codon_start=1
                     /transl_table=11
                     /translation="MSVVRNNKGYPLRENGTIDEELANIEKAEYESLFSGNSKYYKID
                     ENLSTPKRRRYNRR*"
     gene            complement(53295..53516)
                     /locus_tag="Mad1_20_16_scaffold_0_curated_closed_complete_
                     start-adj_prodigal-single_152"
     CDS             complement(53295..53516)
                     /product="hypothetical protein"
                     /codon_start=1
                     /transl_table=11
                     /translation="MSEQEKKYKVVERAENDVKEHGSIEKAITYLKAELVNFENMWSK
                     YSSDCLGHGITCTKLKIVYLERKINSICQ*"
     gene            complement(53519..53725)
                     /locus_tag="Mad1_20_16_scaffold_0_curated_closed_complete_
                     start-adj_prodigal-single_153"
     CDS             complement(53519..53725)
                     /product="hypothetical protein"
                     /codon_start=1
                     /transl_table=11
                     /translation="MGNTKSLTMKNKPCTGCPFSTASSINNQKAIEAKLNGLKKVKNN
                     LNIEFMECHNNRKSPCKGMIGLKI*"
     gene            complement(53704..54201)
                     /locus_tag="Mad1_20_16_scaffold_0_curated_closed_complete_
                     start-adj_prodigal-single_154"
     CDS             complement(53704..54201)
                     /product="hypothetical protein"
                     /codon_start=1
                     /transl_table=11
                     /translation="MLEERIKEHFKNDTITYQEGMDIIEEMKALDSDIRKNLLCLILD
                     NLPDKVHDSDPIFIMILKNFKEELISISSKISDESKPWELGNEILIIDDVIEFMEITE
                     CRELVCKKMNTDTPEVLLEIMREYFINTNDTILTLETSEKMLYYHTIIFDIDKLIAEW
                     EIQNP*"
     gene            complement(54344..54805)
                     /locus_tag="Mad1_20_16_scaffold_0_curated_closed_complete_
                     start-adj_prodigal-single_155"
     CDS             complement(54344..54805)
                     /product="Uncharacterized protein n=1 Tax=Sorangium
                     cellulosum (strain So ce56) RepID=A9EW30_SORC5"
                     /codon_start=1
                     /transl_table=11
                     /translation="LSINLCIFVQLYMKRITEDWWNRCLNDKEKLEHWLVSLYNNEKD
                     AEERFVHFAETYCLGDKDAYITFYTIAMQEKNHAEIVEKVIKNRGISLYEKTSKNGRY
                     WRNTLPCIVDKKTAAAIGAYAEGLSLKRMRVIIKDKSTPDDLRDMFAIIEP*"
                     /db_xref="UniRef100_A9EW30"
                     /db_xref="scl:sce4119"
                     /db_xref="88337376"
                     /db_xref="A9EW30_SORC5"
     gene            complement(54817..55101)
                     /locus_tag="Mad1_20_16_scaffold_0_curated_closed_complete_
                     start-adj_prodigal-single_156"
     CDS             complement(54817..55101)
                     /product="hypothetical protein"
                     /codon_start=1
                     /transl_table=11
                     /translation="MMMYNQCKFNIGDKVILIESRIGDISRESSKRIADTLRDKVLII
                     KSITPYSFGVSFLRFEDIDHSEISGINPRLFDKVDILSERKSKIDNLNNL*"
     gene            complement(55390..55596)
                     /locus_tag="Mad1_20_16_scaffold_0_curated_closed_complete_
                     start-adj_prodigal-single_157"
     CDS             complement(55390..55596)
                     /product="hypothetical protein"
                     /codon_start=1
                     /transl_table=11
                     /translation="MRKYFVANYIRIFGYIVCGVIFILIGNWVCTFITIFGVGCECIL
                     IKNKMLYLSKMEKVNKKISWTTYL*"
     gene            complement(55602..55994)
                     /locus_tag="Mad1_20_16_scaffold_0_curated_closed_complete_
                     start-adj_prodigal-single_158"
     CDS             complement(55602..55994)
                     /product="hypothetical protein"
                     /codon_start=1
                     /transl_table=11
                     /translation="MKVELNKNIRIRKECITMMLYAEYLDGQTENLELIAENNKLYKE
                     DVAFRIEAYTLLRNITSNTLIKIKTQNRRNSTVINEYNGYIEELTNRSYFKFTSPDIS
                     DGKPSLITFSYLLSVEVLDRKSRIEKLY*"
     gene            complement(56007..56468)
                     /locus_tag="Mad1_20_16_scaffold_0_curated_closed_complete_
                     start-adj_prodigal-single_159"
     CDS             complement(56007..56468)
                     /product="hypothetical protein"
                     /codon_start=1
                     /transl_table=11
                     /translation="MIILLIILGLLLITSVTLKMMSSDSKSKYEVNNCTQYRIVSPDG
                     EYRYLEYLTDKGHWKPVPKISYSGKSADETFDFNLYKYNGYNASKHSYYFNNNASGHD
                     ITLERFVENYPNIKSYWVVYKNKMAYNRKITESREIKEKMKMQQNKQTRIL*"
     gene            56545..56715
                     /locus_tag="Mad1_20_16_scaffold_0_curated_closed_complete_
                     start-adj_prodigal-single_160"
     CDS             56545..56715
                     /product="hypothetical protein"
                     /codon_start=1
                     /transl_table=11
                     /translation="MFVKFYLNSPNYLKYYKNNTTKVSKRGDVRMNLSEIIEGGDIDA
                     QLKKSIEKIISK*"
     gene            56800..57267
                     /locus_tag="Mad1_20_16_scaffold_0_curated_closed_complete_
                     start-adj_prodigal-single_161"
     CDS             56800..57267
                     /product="hypothetical protein"
                     /codon_start=1
                     /transl_table=11
                     /translation="MVLMSFMMMLLSTMLYYKVFDMSETMDIIANVFSATILMILGIG
                     ATFYNISKLYFSKSNKFKLIKLKWNTIFNIKMVILCILFMSCSDSKMETDCREKTLNE
                     VKRIFPNSKVIYYNNYRGYNYIVSDTINVMKVSCSCLNNGSTVIFHIEVLEQK*"
     gene            57480..58004
                     /locus_tag="Mad1_20_16_scaffold_0_curated_closed_complete_
                     start-adj_prodigal-single_162"
     CDS             57480..58004
                     /product="hypothetical protein"
                     /codon_start=1
                     /transl_table=11
                     /translation="MRALYFILLFFILSNAYSQDSTFKVKSSYYSRIQSLTYDGVGSN
                     RHLQIIEGGKSFSVLDIGIAIAYRGGDSLIIMPKLTLDASQYQYLSNEYSIGFGYYYN
                     SQTPMVFDISSTILAQVHKKIAIGISAGFSDYSGDAINYTKNYIGFIVRIGLLRDFNG
                     MLTKTTRMRFNHHR*"
     gene            complement(58021..58329)
                     /locus_tag="Mad1_20_16_scaffold_0_curated_closed_complete_
                     start-adj_prodigal-single_163"
     CDS             complement(58021..58329)
                     /product="hypothetical protein"
                     /codon_start=1
                     /transl_table=11
                     /translation="MYFIEKPIKWCKNKSFCLQWLPNKLNVYQMFDLNVRLLTDNKWF
                     GIHLNLLGNIFSFDLCWTRRSDHAGFNFDLTILGQSFIFYTYDNRHWDDEKNDWEIAK
                     *"
     gene            complement(58331..58540)
                     /locus_tag="Mad1_20_16_scaffold_0_curated_closed_complete_
                     start-adj_prodigal-single_164"
     CDS             complement(58331..58540)
                     /product="hypothetical protein"
                     /codon_start=1
                     /transl_table=11
                     /translation="MEISGKVVVDIFDKGSKNEQEEAFIVLGWLKMKLRKNDEPLHKL
                     EGKMVTIKGNFIGSDIFEVDELKIL*"
     gene            complement(58530..59006)
                     /locus_tag="Mad1_20_16_scaffold_0_curated_closed_complete_
                     start-adj_prodigal-single_165"
     CDS             complement(58530..59006)
                     /product="hypothetical protein"
                     /codon_start=1
                     /transl_table=11
                     /translation="MDATMEALLIIISTTGFCLWIIIGMKSIIEIKEHKTYFSKYLNK
                     TNIVGGWNLIFILTGPLVLLDIPYSKKLKQIEKNQRNQYIIDNSKFKVGDVITTKINN
                     SIDVKAVIREIEFHNELKYYITIFLDNDRKLDWHMPIREKEIKQDRKSRIDKIYGN*"
     gene            complement(59065..59442)
                     /locus_tag="Mad1_20_16_scaffold_0_curated_closed_complete_
                     start-adj_prodigal-single_166"
     CDS             complement(59065..59442)
                     /product="hypothetical protein n=1 Tax=Pedobacter agri
                     RepID=UPI00029AC04B"
                     /codon_start=1
                     /transl_table=11
                     /translation="MFIVAKHKHLIPHLHEIVSDYTVVSNDGENDVIYYGTNKYGTVV
                     LGVILLDDVEQEFVRFIHVLSTKAQISDFLSKAIIYLEILKQAKTIFIVDRNYNGGEL
                     DYNIITFEELPKEFRPLKNSYCP*"
                     /db_xref="UniRef100_UPI00029AC04B"
                     /db_xref="A0A085ZHG4_9FLAO"
                     /db_xref="UPI00029AC04B"
     gene            complement(59444..59665)
                     /locus_tag="Mad1_20_16_scaffold_0_curated_closed_complete_
                     start-adj_prodigal-single_167"
     CDS             complement(59444..59665)
                     /product="hypothetical protein"
                     /codon_start=1
                     /transl_table=11
                     /translation="MNEKLYKLYREDFTSYVNGLEIHNVKLNDLRLKQICKKWDINIR
                     DGNNGSYWLDAELDEELSNTINKLLSLKK*"
     gene            complement(59781..59924)
                     /locus_tag="Mad1_20_16_scaffold_0_curated_closed_complete_
                     start-adj_prodigal-single_168"
     CDS             complement(59781..59924)
                     /product="hypothetical protein"
                     /codon_start=1
                     /transl_table=11
                     /translation="MNTFEKLAKKLVLHEKITNYIINEINNNLSESDKLNCLILQIKY
                     KRL*"
     gene            complement(59927..60259)
                     /locus_tag="Mad1_20_16_scaffold_0_curated_closed_complete_
                     start-adj_prodigal-single_169"
     CDS             complement(59927..60259)
                     /product="hypothetical protein"
                     /codon_start=1
                     /transl_table=11
                     /translation="MISIKEYKNIVWEAALEFTFSFGKVKFKDNTTYFSKNGCAKFDI
                     IDIKIWNRIRDSKELYMENRSSDAWVYHYDVDEISINGNRVTIKFNSKTSLSLKEYRT
                     KIIENSIS*"
     gene            complement(60277..60912)
                     /locus_tag="Mad1_20_16_scaffold_0_curated_closed_complete_
                     start-adj_prodigal-single_170"
     CDS             complement(60277..60912)
                     /product="hypothetical protein"
                     /codon_start=1
                     /transl_table=11
                     /translation="MRKLINLVKKHTIPPIPKSDLYMEGRLVTPKVDSHINGSNFTSE
                     VIDNDGDIYDDFTDFDPTVEEDFTFLNDDDLDEIEEAINTENILTPILPTQPEPETPE
                     RYLKDWFNRLCGSNTISKYIQNNDYYYFADDIHREFYPQLYYTTVENVRCYLKYKEFT
                     IDLTSEESLKLSRIFKKGLNDYYLNIFKSKVREIDMPERSERNGRRYGTWL*"
     gene            complement(60909..61319)
                     /locus_tag="Mad1_20_16_scaffold_0_curated_closed_complete_
                     start-adj_prodigal-single_171"
     CDS             complement(60909..61319)
                     /product="hypothetical protein"
                     /codon_start=1
                     /transl_table=11
                     /translation="MKQNVMESIFLNSDDIEEIEMEEEQNTLTPQLPLPPTPEILIKE
                     WFIILCNDLNINKYSCGTTTYYFGENNVESNNYPILSITYTKLSFKEFKVSLNRTEMD
                     NLIAIFNKGINDYYLNIFTNKINDLKFTYKEIIL*"
     gene            61464..61733
                     /locus_tag="Mad1_20_16_scaffold_0_curated_closed_complete_
                     start-adj_prodigal-single_172"
     CDS             61464..61733
                     /product="hypothetical protein"
                     /codon_start=1
                     /transl_table=11
                     /translation="MKRKYRIKHIIKKGNTCYIPQIRKFFMWFDIQAEGMFGMYDVYF
                     NNQEDAKDWIKKDIEHRKKMADNRTIECIPFHTRTERIQNLIDKK*"
     gene            61730..61885
                     /locus_tag="Mad1_20_16_scaffold_0_curated_closed_complete_
                     start-adj_prodigal-single_173"
     CDS             61730..61885
                     /product="hypothetical protein"
                     /codon_start=1
                     /transl_table=11
                     /translation="MILIKETKYQDGIMKVYEVKTQCFIPEHGKKDMKESICIEHIFI
                     FEKYESI*"
     gene            61872..62141
                     /locus_tag="Mad1_20_16_scaffold_0_curated_closed_complete_
                     start-adj_prodigal-single_174"
     CDS             61872..62141
                     /product="hypothetical protein"
                     /codon_start=1
                     /transl_table=11
                     /translation="MNLSELFDKLKIGDILIIEKLPSLWSNAAGGKCGMNVIKYPYHF
                     TIESIVLSRISIHIAIKDTNGYGWSINDENIKLFTHINRVNRIKI*"
     gene            62149..62433
                     /locus_tag="Mad1_20_16_scaffold_0_curated_closed_complete_
                     start-adj_prodigal-single_175"
     CDS             62149..62433
                     /product="hypothetical protein"
                     /codon_start=1
                     /transl_table=11
                     /translation="MEYNDFKKLNVGDNITIKENPISWTSHNYGRCGTDRVKYPYTFT
                     IVKFAYLKGFFNHISIICQNGYGWSIEVSNYEKFEINKKSRRSRIENLNI*"
     gene            62430..62672
                     /locus_tag="Mad1_20_16_scaffold_0_curated_closed_complete_
                     start-adj_prodigal-single_176"
     CDS             62430..62672
                     /product="hypothetical protein"
                     /codon_start=1
                     /transl_table=11
                     /translation="MKIEIGDVMICLPGFTNNISNSNYGGAGYTENKIFTVGSITGNG
                     RVIWANDESGKGVYSYTLKHYTNRKSRIEKLHNENL*"
     gene            complement(62693..63121)
                     /locus_tag="Mad1_20_16_scaffold_0_curated_closed_complete_
                     start-adj_prodigal-single_177"
     CDS             complement(62693..63121)
                     /product="hypothetical protein"
                     /codon_start=1
                     /transl_table=11
                     /translation="MKYLKLFEDFSEDWDEEEEEEDEIYSTSEALNQYAKLLKSNGFD
                     IIVPEEPSTWFLFTKDNKIGKVDYDRYGEFRFASVHKPSSKWGTGFGLGSTYEPTIAR
                     AMYAIDMLKPSWDRSKGFPEKYKSPQEYIEKHNYLEYHII*"
     gene            63145..63699
                     /locus_tag="Mad1_20_16_scaffold_0_curated_closed_complete_
                     start-adj_prodigal-single_178"
     CDS             63145..63699
                     /product="Uncharacterized protein {ECO:0000313|EMBL
                     :KKM71441.1}; Flags: Fragment;;  TaxID=412755
                     species="unclassified sequences; metagenomes; ecological
                     metagenomes.;" source="marine sediment metagenome.;""
                     /codon_start=1
                     /transl_table=11
                     /translation="MNFYSNFDDFLLEKNGFTHNVLLYKLNIPGWENIINSIDKEDIW
                     KIENTELPGIPGGYQLYPHVTLLYNLRNTNINKIGSLISTLEPIKFEINGINIFRTSK
                     GYDVLKMSVKPTEELLYIHQIFKDIFHTNSNDDYTPHITIAYLKEGTALKYVDYEYKN
                     IIYSDTIIYSLKSGYQLEFKIDAK*"
                     /db_xref="A0A0F9K9W2_9ZZZZ"
     gene            complement(63705..64142)
                     /locus_tag="Mad1_20_16_scaffold_0_curated_closed_complete_
                     start-adj_prodigal-single_179"
     CDS             complement(63705..64142)
                     /product="hypothetical protein"
                     /codon_start=1
                     /transl_table=11
                     /translation="METIVTTAIIFIIIGVLWFVIGVILTNMLYDCSNTYLVSKYFDT
                     NDLFSKYNILLMLSGPLISIDILITSIINIKHKKRLLRNVKFKIDDRVIAILYNHNIK
                     GKIVKIKVKNFSIVYLLEGLERIEFDERCVKLDRKSRIDNLYN*"
     gene            complement(64147..64464)
                     /locus_tag="Mad1_20_16_scaffold_0_curated_closed_complete_
                     start-adj_prodigal-single_180"
     CDS             complement(64147..64464)
                     /product="hypothetical protein"
                     /codon_start=1
                     /transl_table=11
                     /translation="MQSLTKSSKWKYFLSGGRVNYEMLNFIKQDEEIKDYLKSKQYML
                     DIVDFYMFRNMILNKSVNSNIITHKEAIEKCGTKESLFGYHWIKSIVEDALKIEITLV
                     DNF*"
     gene            complement(64515..64982)
                     /locus_tag="Mad1_20_16_scaffold_0_curated_closed_complete_
                     start-adj_prodigal-single_181"
     CDS             complement(64515..64982)
                     /product="hypothetical protein"
                     /codon_start=1
                     /transl_table=11
                     /translation="MKSETFRFILTIIHIIKTLNMSKKSNLTEGNIRTNVKPVSNTTK
                     PDIEPAPQIPQDKMEKLMVGTFGSEKEFKVLYILNKEAIVDKRVSKLLATFNVIFKDI
                     FESDIKNKIYIYKLILQEYSKKVDDIGFDGHISSRMKNFFVNKVKNAKKANND*"
     gene            65032..65340
                     /locus_tag="Mad1_20_16_scaffold_0_curated_closed_complete_
                     start-adj_prodigal-single_182"
     CDS             65032..65340
                     /product="hypothetical protein"
                     /codon_start=1
                     /transl_table=11
                     /translation="MIKITSTANKTITVSDNGTNGTSGTPISSFICLGIDCEVKVFDD
                     NVDQFNYKYRVLRTVNITNKFTKLLIATVNVETLDTSSSSYSSNMDTYANNLISILYA
                     *"
     gene            65358..65516
                     /locus_tag="Mad1_20_16_scaffold_0_curated_closed_complete_
                     start-adj_prodigal-single_183"
     CDS             65358..65516
                     /product="hypothetical protein"
                     /codon_start=1
                     /transl_table=11
                     /translation="MKKFTDYQLVIEKKEIERKKYLEVIHLPELSITKESLNEYLKLY
                     NLKLEELK*"
     gene            65513..65731
                     /locus_tag="Mad1_20_16_scaffold_0_curated_closed_complete_
                     start-adj_prodigal-single_184"
     CDS             65513..65731
                     /product="hypothetical protein"
                     /codon_start=1
                     /transl_table=11
                     /translation="MKYLKTFENYYHDVLNYYIKKSEVEKEKDGGDDNDENLPDDLLD
                     DDEIEVNDVTKPLKYDVNNSINIFNNLM*"
     gene            complement(65765..67891)
                     /locus_tag="Mad1_20_16_scaffold_0_curated_closed_complete_
                     start-adj_prodigal-single_185"
     CDS             complement(65765..67891)
                     /product="Elongation factor G n=1 Tax=Microscilla marina
                     ATCC 23134 RepID=A1ZHC1_9BACT"
                     /codon_start=1
                     /transl_table=11
                     /translation="MKDSDTGRKGKELGLLRNVGIMAHIDAGKTTTTERILYYTGKTH
                     KIGEVHDRDGAGATMDHMDLEKERGITITSAATTVFWNYPTTQGELIPNSESYNINII
                     DTPGHVDFTVEVERSLRVLDGAVALFCAVSGVEPQSETVWRQADRYGVPRVCFVNKMD
                     RAGANFFKAVKTIREKLGANAIPLQIPIGSEDGFIGVVDLIAMKGILWNTEDEGKTYR
                     EIEIPTDIVETVNEYRKSLLETLSEYDDELMLKYLDNQEISEEEVKSVIRKATVEMKI
                     FPVLCGSAFKNKGVQSVIDAVCAYLPSPKDRITKGINTDTDEEVEITPAIGRPFTGLA
                     FKITTDQYGKLCYVRCYSGHINAGSYIINMRTGTKERVSRIVQMHSNKQIQIESAEAG
                     DIVAFIGIKNIRTGDTLVIDNKVVLESMSFPEPVIGYAIEAKSQADSDKLGIALSKLV
                     EEDPSLRVNTDKETGQTIIRGMGELHLEVRLETLKRDHGVEVKQGAPLVAYKETLTNK
                     FQHREVFSKQTGGRGKFADIVFEIGPREDGKLGLEFVNEIVGGVIPKEFITPIQKGFE
                     EAMKNGPLGGYPVESMKIRLIHGSYHDVDSDALSFELAAKEGFKVASKQAKPKLLEPI
                     MEVVVTTPDDFIGSVSGDLNKRRGSITNIDNKGNTQLITASVPLSMLFGYITSLRTLT
                     SGRAVPNMTFSKYDFVPDSISMTIVK*"
                     /db_xref="UniRef100_A1ZHC1"
                     /db_xref="A1ZHC1_9BACT"
                     /db_xref="aas:Aasi_0125"
     gene            68153..68479
                     /locus_tag="Mad1_20_16_scaffold_0_curated_closed_complete_
                     start-adj_prodigal-single_186"
     CDS             68153..68479
                     /product="hypothetical protein"
                     /codon_start=1
                     /transl_table=11
                     /translation="MIFNFTKFNESNTENNKIYPCYCFAVYDDEAPKNLENIKKLLKS
                     IDGIRIIYNHYNDGEIYLHVIIQDKDDEYLKTYVKDTLYKLDKLAVNFYMYSENDIKF
                     LIGHGK*"
     gene            68469..68750
                     /locus_tag="Mad1_20_16_scaffold_0_curated_closed_complete_
                     start-adj_prodigal-single_187"
     CDS             68469..68750
                     /product="hypothetical protein"
                     /codon_start=1
                     /transl_table=11
                     /translation="MENNYTCYRLTLPESKDIVSKFRGLKNKLNEIEGLEVYHYKLTA
                     VLHTIIIIIKDEKNLYLVDYITNCLKKLGRNFNMLSLTETDLLKLRKLK*"
     gene            complement(68752..69273)
                     /locus_tag="Mad1_20_16_scaffold_0_curated_closed_complete_
                     start-adj_prodigal-single_188"
     CDS             complement(68752..69273)
                     /product="hypothetical protein"
                     /codon_start=1
                     /transl_table=11
                     /translation="MKYIKEYYDYSDMAKLPDSEIKDMAKTKKFSRFMFGKPEPEVAN
                     YTKYIKSMVFKAIPEFNNEHVYVKDSNNSTMIYFIITKEFDGRAFDTVLEVNIFHALK
                     KLKVNLVFYINEDVYSDENSDDDMEENDKFLETIGFFDNRITFDNFESILNSLKSNIS
                     KYKVYCYGKYGVE*"
     gene            69619..69834
                     /locus_tag="Mad1_20_16_scaffold_0_curated_closed_complete_
                     start-adj_prodigal-single_189"
     CDS             69619..69834
                     /product="hypothetical protein"
                     /codon_start=1
                     /transl_table=11
                     /translation="MSIVRSREDELDRLEKAHSALSDIAFSSAYSSHHDTLVNDIINF
                     DEFTEVYDKIAKWSIEFRKRVDDIEYQ*"
     gene            69866..70327
                     /locus_tag="Mad1_20_16_scaffold_0_curated_closed_complete_
                     start-adj_prodigal-single_190"
     CDS             69866..70327
                     /product="hypothetical protein"
                     /codon_start=1
                     /transl_table=11
                     /translation="MLIFTILLSIIANIGIGAISCGLASITMNMFNEDYENYLARLNF
                     LQTIILFSFGVLAIFTIPYAIIKSDKNIIKRTRFKLGENVKIKKNEIEKHYSKESAIH
                     RENWVYKVNSMSVRNGRLVYTIAHDGGMIIRLYSSDVEKVLSRKERIKNLC*"
     gene            70321..70752
                     /locus_tag="Mad1_20_16_scaffold_0_curated_closed_complete_
                     start-adj_prodigal-single_191"
     CDS             70321..70752
                     /product="hypothetical protein"
                     /codon_start=1
                     /transl_table=11
                     /translation="MLILIIAIFLIFGLGTWYAVHTDETYDKINGVIKYKYTNVITDL
                     KPGDDFSCRIDGDRCVGKIQIISNRVYLCQDVSYGVAPAWHSHRDKMGYAYSWFAGYI
                     YLTKGINTRVLQEFLQSIEKYSITDFKLRDNSRKERIKRLY*"
     gene            complement(70749..71009)
                     /locus_tag="Mad1_20_16_scaffold_0_curated_closed_complete_
                     start-adj_prodigal-single_192"
     CDS             complement(70749..71009)
                     /product="hypothetical protein"
                     /codon_start=1
                     /transl_table=11
                     /translation="MKNKNCPNCKFYKIGKIKVYTPDEPRACELGNNEVFENWWRENG
                     SKTDRNTLTELNCFEETKFGKILNNSLEILEELRKLNDKKEN*"
     gene            complement(71006..71368)
                     /locus_tag="Mad1_20_16_scaffold_0_curated_closed_complete_
                     start-adj_prodigal-single_193"
     CDS             complement(71006..71368)
                     /product="hypothetical protein"
                     /codon_start=1
                     /transl_table=11
                     /translation="LENFTDNFSFKVSLPLEEGKTYDTKFQTKMKFTITKINTAKDGK
                     IVSIQGFYDDKKYFICPINVDRIIPEITEKHKAQGAVANTMNEYYKSLKDFSKIVKGT
                     YTEEEKEIIAEHIKNLFL*"
     gene            complement(71370..71750)
                     /locus_tag="Mad1_20_16_scaffold_0_curated_closed_complete_
                     start-adj_prodigal-single_194"
     CDS             complement(71370..71750)
                     /product="hypothetical protein"
                     /codon_start=1
                     /transl_table=11
                     /translation="MNINGKIVLVKIGFEHEMLSILTDDGVVSPIMDYFLKIIYKISD
                     PDKRYLYFKNKKTLSVIYGGVEESIELKSIEFSVDGWEVNDIEAMESGSGVNIYDSIT
                     NDTKIKNMLLAYLNKDVELIIKLQ*"
     gene            71847..72419
                     /locus_tag="Mad1_20_16_scaffold_0_curated_closed_complete_
                     start-adj_prodigal-single_195"
     CDS             71847..72419
                     /product="hypothetical protein"
                     /codon_start=1
                     /transl_table=11
                     /translation="MSNIIEDKDYILVNIENAKFNVEGILEKMLDKSYLKYKIFNNRF
                     TIFFKDGGFFGHGLSELIKYAENDGTWYSNTWNCILGTEPYTGRLRSLYYDEFVFLLS
                     EDLIQFDDFELLTSDDIWKNFDNYIEAKETPFLKSLMDCKNKADLRKEYRKLVMEYHP
                     DKTGSDNEQIRQITATYLRLVKQVNSLKTF*"
     gene            72494..73081
                     /locus_tag="Mad1_20_16_scaffold_0_curated_closed_complete_
                     start-adj_prodigal-single_196"
     CDS             72494..73081
                     /product="Putative resolvase n=1 Tax=Microcystis
                     aeruginosa (strain NIES-843) RepID=B0JLB5_MICAN"
                     /codon_start=1
                     /transl_table=11
                     /translation="MKLSEYAKELGVSYRTVFRWFQENRLPDDVISKQTPSGTIIIEK
                     IVDNSHFEQKNIFIYCRVSSYEKKDDLNRQIKRCEDYCISSGYKITKVFKEIGSGMND
                     NRTQLTKMLNSNPNIIVIENKDRITRFGFNYLNLLLSKMNCKIDIINVENNNEKDLNK
                     DLISIISSFCCRLYGMRKGYNKAKSIKDKIENNNI*"
                     /db_xref="UniRef100_B0JLB5"
                     /db_xref="mar:MAE_62920"
                     /db_xref="B0JLB5_MICAN"
     gene            73062..74489
                     /locus_tag="Mad1_20_16_scaffold_0_curated_closed_complete_
                     start-adj_prodigal-single_197"
     CDS             73062..74489
                     /product="hypothetical protein"
                     /codon_start=1
                     /transl_table=11
                     /translation="LKTIIFKHRCSDDDLKTLKILQHQGSIDFRKCYNNLELLDDKLF
                     KDSLNIKSSKFKEYLKKEVISFYERYVSSKERILGKINALSNKKLNEQEFKKLIFLKK
                     SYKSKIVFGGKVNILRRNKNLITNEEFKKCRLYPLTIYGETSRKGNRFFNFKDISNGK
                     ILFNLESTKTKIELSISNKKHLKELKLLQQLSVDKKIPISVKLTYDKIYLSYDESILY
                     NSNFDIRLLTKSAPIDKLERKIYWKNAYRNHDELLKEGKLERYLSIDLNPNQIGFVIT
                     DKNLNILDKGCFEIENKVSSNKRKYEYSIIIKQLFLKINHFKCSYLVMEELENIVKEN
                     YGNVISNRKIKNEWKLNYLKDLIRRKCNETKTILINAAAYYSSFIGNLSYNLYDPIAS
                     AMELCRRGINKYIKGFKIIPEFNLNNITTDKLLQFKIDYNIDLNYIKNYVELFKSIRN
                     KSYRRKDKTFSSFLLSKNSHVCLFI*"
     gene            complement(74497..74745)
                     /locus_tag="Mad1_20_16_scaffold_0_curated_closed_complete_
                     start-adj_prodigal-single_198"
     CDS             complement(74497..74745)
                     /product="hypothetical protein"
                     /codon_start=1
                     /transl_table=11
                     /translation="MDREIKKALHTRLEQKMKTAIPPWYEDNAYYFTFSDFEKFIKNN
                     FNGKVLIKSFKEKYNFHKIILITVYSRKQFIITTSYSI*"
     gene            74826..75272
                     /locus_tag="Mad1_20_16_scaffold_0_curated_closed_complete_
                     start-adj_prodigal-single_199"
     CDS             74826..75272
                     /product="hypothetical protein"
                     /codon_start=1
                     /transl_table=11
                     /translation="MQEYEIKIPLSNDQNAIGLTRLADVTHFIWLLKSNQVKLLIKRQ
                     YLDVAKNLIKETDKDLVAENINVVNSLSPSLDMLISNGVVVNDLYGEDTSLFPGAVGE
                     YTLFVNIKIKDIVPSATGEVGDMKVSDLISMAIQQQIAVSDSRGNM*"
     gene            complement(75278..75688)
                     /locus_tag="Mad1_20_16_scaffold_0_curated_closed_complete_
                     start-adj_prodigal-single_200"
     CDS             complement(75278..75688)
                     /product="hypothetical protein"
                     /codon_start=1
                     /transl_table=11
                     /translation="MKFTEPLDILYDQLFDKPNKLGMTPLIEKAYKNSKLSSIEKEQE
                     EILTASLVIHFDIIPSNKFHVIENYIRTSEFENLHIKEAYAQYILGGGKFTDSKFKAY
                     LIKFVQSMEFKIPLSIIKSLKEDIDSSLYESIAK*"
     gene            complement(75685..76317)
                     /locus_tag="Mad1_20_16_scaffold_0_curated_closed_complete_
                     start-adj_prodigal-single_201"
     CDS             complement(75685..76317)
                     /product="hypothetical protein"
                     /codon_start=1
                     /transl_table=11
                     /translation="MSDAWSDALKGESFYANNKVERVQRSNFDSQHLSDSSRVERVHK
                     KVVINTLIGKGDMILLKSKYHKYYVDKFNPKTVDITKPAKVKKVSSYGKIYIEGWEEI
                     HNKKMGKGFPNTSFDKLSERQIRIFGFYKPEPIVVKSIGQIQDCDDKSFTLCIFSNDN
                     IINIYPNELLIDVAPIEKGVYITVISTITKGKQIIEFLQSTEDEIKQHNS*"
     gene            complement(76320..76676)
                     /locus_tag="Mad1_20_16_scaffold_0_curated_closed_complete_
                     start-adj_prodigal-single_202"
     CDS             complement(76320..76676)
                     /product="hypothetical protein"
                     /codon_start=1
                     /transl_table=11
                     /translation="LIFNHKKMKNVSIQTSTEFAKEIVVAMMRGKEIDVKGMLTPLVI
                     QADGQRISSNHFRILETRISIEEFTDKKEYYLKKNSESHYFGIILQPSFNICEEISKQ
                     LKMEVGYITFSYLINI*"
     gene            76778..77518
                     /locus_tag="Mad1_20_16_scaffold_0_curated_closed_complete_
                     start-adj_prodigal-single_203"
     CDS             76778..77518
                     /product="hypothetical protein"
                     /codon_start=1
                     /transl_table=11
                     /translation="MKYLKLFEDYSNPMLEQRKDMLSLRNNLDTYFKEHHPELKITFD
                     IRGEYPEEYLGDYIEITSADIKMTLSTTHEGKIFADYGDEDDREIFDKTDVDNIIFMI
                     EEQFRVNENVSDWDDEEEEEDDLSIMFETIELDDDAIEYGFENGYIFHIGKIIDYLSK
                     HGINGVQVKDFKGKSIDTAMGGTDIIITIKIPTTDKETLIKIKNDLERFEYFESVKIT
                     KNSIKISYSADSILVYFQPEIFLNEHDL*"
     gene            complement(77513..77746)
                     /locus_tag="Mad1_20_16_scaffold_0_curated_closed_complete_
                     start-adj_prodigal-single_204"
     CDS             complement(77513..77746)
                     /product="hypothetical protein"
                     /codon_start=1
                     /transl_table=11
                     /translation="MKKILNLYYHIINISEIKCINKEIKLLTEKFISDSFHLNIAKGA
                     SYGYRENIRGRMIGNKDRISILNRKLRILKNGL*"
     gene            complement(77730..78032)
                     /locus_tag="Mad1_20_16_scaffold_0_curated_closed_complete_
                     start-adj_prodigal-single_205"
     CDS             complement(77730..78032)
                     /product="hypothetical protein"
                     /codon_start=1
                     /transl_table=11
                     /translation="MFKNLFKKSQNKTSIKSIEEIFNVTNFNNWFINPDNGSYANHGI
                     FLRLDKLCDSFFFEYFEFQGVKKGSDFAYNENYTKFRVFVEQVRLNWISKINEKNS*"
     gene            78138..78584
                     /locus_tag="Mad1_20_16_scaffold_0_curated_closed_complete_
                     start-adj_prodigal-single_206"
     CDS             78138..78584
                     /product="hypothetical protein"
                     /codon_start=1
                     /transl_table=11
                     /translation="MSKKTEKYYQWKKLYYEKRRENTNNGRKKWLEQDITLLFEFKGT
                     DSELSKVLNRSVQSIQVKRSKIIKAEDSNKDIKKSEYINTSCTPRNLFDIDITIPPVV
                     AYRMATETEDNTADVLTTDDGEIDWVQTEVINENVDITEAIEDNNE*"
     gene            78606..78917
                     /locus_tag="Mad1_20_16_scaffold_0_curated_closed_complete_
                     start-adj_prodigal-single_207"
     CDS             78606..78917
                     /product="hypothetical protein"
                     /codon_start=1
                     /transl_table=11
                     /translation="MKLYCKRDNTFRIMEVEKHDNALHLYDYLISADIVFQRLTSKFS
                     KVNYIRILKSREFNRNAHIYEYEFLEYLKSILSNEHHQEILIVFNKPNRKERIHNLNL
                     L*"
     gene            78920..79249
                     /locus_tag="Mad1_20_16_scaffold_0_curated_closed_complete_
                     start-adj_prodigal-single_208"
     CDS             78920..79249
                     /product="hypothetical protein"
                     /codon_start=1
                     /transl_table=11
                     /translation="MEISIKNNYGYTLIFKAENVNVEEDIEERIYSKKEDGKTDFSKV
                     SIRDINTGVLEQVTRVLYDMIYYRKREFDSSSLIENLFEKLPQDVANNLAIKLKRSYE
                     IDYSEEE*"
     gene            complement(79341..79958)
                     /locus_tag="Mad1_20_16_scaffold_0_curated_closed_complete_
                     start-adj_prodigal-single_209"
     CDS             complement(79341..79958)
                     /product="3''''-5'''' exonuclease n=1 Tax=Brevibacillus
                     brevis RepID=UPI0003496138"
                     /codon_start=1
                     /transl_table=11
                     /translation="MLHLNTLKKNSLSGINYYLLKLNKMNYIVIDLEATCTDGKEKIR
                     NEIIEIGAVKIDKNLNIIEEFQRFVKPVENPLLTEFCKDLTKIKQIDVDNAENFGVVC
                     AEFIKFIGEGYTLCSWGFYDKSQLTKDCILHGMSYDWCEEHISLKHQHGSMFKLGKGV
                     GVQKALRMEGLRFEGTHHRGIDDAKNIAKIFIAHYEKWNFKKRMV*"
                     /db_xref="UniRef100_UPI0003496138"
                     /db_xref="A0A081P0S0_9BACL"
                     /db_xref="ppoy:RE92_04235"
                     /db_xref="UPI0003496138"
     gene            complement(79912..80145)
                     /locus_tag="Mad1_20_16_scaffold_0_curated_closed_complete_
                     start-adj_prodigal-single_210"
     CDS             complement(79912..80145)
                     /product="hypothetical protein"
                     /codon_start=1
                     /transl_table=11
                     /translation="MRPTTKVILNGRTLSRRTDTKRLNITELKIWTLMRAGAYPVYIR
                     QNLNDMGFKGKVKIVPSNHVAFKHIKKEFPEWY*"
     gene            80235..80390
                     /locus_tag="Mad1_20_16_scaffold_0_curated_closed_complete_
                     start-adj_prodigal-single_211"
     CDS             80235..80390
                     /product="hypothetical protein"
                     /codon_start=1
                     /transl_table=11
                     /translation="MKVVILSVILGLCLNGCIISSNSQLPNSAYKVKIKRHKSEEYKR
                     YYYGKGV*"
     gene            80374..80742
                     /locus_tag="Mad1_20_16_scaffold_0_curated_closed_complete_
                     start-adj_prodigal-single_212"
     CDS             80374..80742
                     /product="hypothetical protein"
                     /codon_start=1
                     /transl_table=11
                     /translation="MEKEYKWLWYNRTYVLCHYDNLYREVYVEVTPCYSNPNAEYSTL
                     YFMGKKYEFECYNDAIAKGEELFIIKTKRNSRIKKINSINKEETSLDIIKNSLPLSKN
                     MILIISGLLIGYFVGYIILN*"
     gene            80746..81003
                     /locus_tag="Mad1_20_16_scaffold_0_curated_closed_complete_
                     start-adj_prodigal-single_213"
     CDS             80746..81003
                     /product="hypothetical protein"
                     /codon_start=1
                     /transl_table=11
                     /translation="MNRKLISNNIINSELFDDMTWDGIDCDEFCSCNCCVYCINDRIS
                     YEAFIYDDWLDSNLRKRKISWFIGEPNTLENISKMKNDERE*"
     gene            80987..81241
                     /locus_tag="Mad1_20_16_scaffold_0_curated_closed_complete_
                     start-adj_prodigal-single_214"
     CDS             80987..81241
                     /product="hypothetical protein"
                     /codon_start=1
                     /transl_table=11
                     /translation="MMKENEIIFYKSGDKTYLSVEVKYQIYRLRQSIEYWVIGLPKNN
                     KKLIKTDKGNLLAYKSLIDIEKDFETIHQRRKRISDDLIQ*"
     gene            complement(81266..81538)
                     /locus_tag="Mad1_20_16_scaffold_0_curated_closed_complete_
                     start-adj_prodigal-single_215"
     CDS             complement(81266..81538)
                     /product="hypothetical protein"
                     /codon_start=1
                     /transl_table=11
                     /translation="MDSKKTTCETVQRMHDKKYQEIELIKSVKEFLKSTFIVPSRISN
                     LNKILFERYDVNVVKFETDYDVYKFTFMLKTNLSDSTHCISVDILK*"
     gene            complement(81541..82083)
                     /locus_tag="Mad1_20_16_scaffold_0_curated_closed_complete_
                     start-adj_prodigal-single_216"
     CDS             complement(81541..82083)
                     /product="Tax=RIFCSPLOWO2_01_FULL_OD1_46_25_curated"
                     /codon_start=1
                     /transl_table=11
                     /translation="MIYILIIIGLLYYLFIVKKYTIKDIKEFYLKFRIRLTKKIKITI
                     GSISFLLLFWATCFHYTDSHQIGIIRNEITGELWLDDKPGPNLSAPWVKVVRIDIRPI
                     RVSISTSSRSFNSRLVEFDKLGWREFVEIEGFRYYWWDNRISYNSGYDDEYRGMKDLL
                     RGYSFDNEKRKFIKVSKIIE*"
                     /db_xref="88232667"
     gene            complement(82080..82607)
                     /locus_tag="Mad1_20_16_scaffold_0_curated_closed_complete_
                     start-adj_prodigal-single_217"
     CDS             complement(82080..82607)
                     /product="Uncharacterized protein {ECO:0000313|EMBL
                     :KKW23357.1};  TaxID=1618671 species="Bacteria;
                     Parcubacteria.;" source="Parcubacteria (Kaiserbacteria)
                     bacterium GW2011_GWA2_52_12.;""
                     /codon_start=1
                     /transl_table=11
                     /translation="MNLKPLAIISMILVAVSIVGLIIFRIGWVTFIDSHEFGYKYDKR
                     SGEITPILTEKGKIKTGYVITPPIVVSVHTIDLRPVQVCINANSRILNCKLVRFNPTG
                     FKTFIDWHGRGDYNTVTNLKDILLSYAYDGSDLSQYPFLSITKELKPDEKGTMENNSD
                     KVFKADTIKTEILVK*"
                     /db_xref="A0A0G1Z734_9BACT"
     gene            complement(82672..82974)
                     /locus_tag="Mad1_20_16_scaffold_0_curated_closed_complete_
                     start-adj_prodigal-single_218"
     CDS             complement(82672..82974)
                     /product="hypothetical protein"
                     /codon_start=1
                     /transl_table=11
                     /translation="MKFFKHGIDVFNRRYKKYGGHTHWLAQSYIFNNKWYCIDYLSIV
                     FEFKLHKFERYSAYYDGYHHDIQFLFVTIFWGGTPYKETQFKTKSQIRKEKIDKLL*"
     gene            complement(82971..83654)
                     /locus_tag="Mad1_20_16_scaffold_0_curated_closed_complete_
                     start-adj_prodigal-single_219"
     CDS             complement(82971..83654)
                     /product="hypothetical protein"
                     /codon_start=1
                     /transl_table=11
                     /translation="MKSIPRSKEFVKLYDIISNNSFKGIGLLYFDSEMFLKMSLFENY
                     IISVRMIDICSSQQNIYGGVEIIIKNSTKRIKKLLDIFIETDLSNTYFNNDRWDILHR
                     LKGKSTMNTKTGFIEDNKENLAKWKKVRESSSYNYAKYILNYVCESKKKPSYVNYYTA
                     GIDVISDMEYYLFGCIYYLFIEETILDVSERKKILFLSLVAEHLNINTYKKWEKRALI
                     DYFLNECKV*"
     gene            complement(83651..83938)
                     /locus_tag="Mad1_20_16_scaffold_0_curated_closed_complete_
                     start-adj_prodigal-single_220"
     CDS             complement(83651..83938)
                     /product="hypothetical protein"
                     /codon_start=1
                     /transl_table=11
                     /translation="MNDCFDNDLTIVINKRRDIRVEYMPKILDNAKLILDLNNSQLSM
                     LLNEVKSKPEEEQIIFLTHLIDKIDCCSSYKSVKNFLLNFRLLLEKIASMS*"
     gene            84071..84472
                     /locus_tag="Mad1_20_16_scaffold_0_curated_closed_complete_
                     start-adj_prodigal-single_221"
     CDS             84071..84472
                     /product="hypothetical protein"
                     /codon_start=1
                     /transl_table=11
                     /translation="MDLLINIIRGFNSFISPQKKSNRYNTPLNANNIVWSVVPQFIFN
                     IKENRIITSFNDPLWLDKDNNIKNEVITYRVDDSNREELIKKINRSKFTIVYKFEETE
                     WKMLLLEDFTNHPKYNSEKRRFLIANFIELT*"
     gene            84522..84737
                     /locus_tag="Mad1_20_16_scaffold_0_curated_closed_complete_
                     start-adj_prodigal-single_222"
     CDS             84522..84737
                     /product="hypothetical protein"
                     /codon_start=1
                     /transl_table=11
                     /translation="MNVLDVLGINKYKGLLNKLKEARIYKEDGVLKAHVKMNDDTEFT
                     SPLTNYKAIVDAIARSKDVDTEVKAKK*"
     gene            84748..85011
                     /locus_tag="Mad1_20_16_scaffold_0_curated_closed_complete_
                     start-adj_prodigal-single_223"
     CDS             84748..85011
                     /product="hypothetical protein"
                     /codon_start=1
                     /transl_table=11
                     /translation="VLNLKELESKLDTALSKETSESLISWLRIKRQNKTKKYMKLTLT
                     NIFMVLALVLVLVLVFKLALSFLPYLLIGGVIYFVYKGFKNRF*"
     gene            complement(85281..85613)
                     /locus_tag="Mad1_20_16_scaffold_0_curated_closed_complete_
                     start-adj_prodigal-single_224"
     CDS             complement(85281..85613)
                     /product="hypothetical protein"
                     /codon_start=1
                     /transl_table=11
                     /translation="MQPQTELYGHPKWLFYSIFGKKYVQENSHKSLEDFFDDAPHYFY
                     MYIGPNFVCLSSYHNFYTETKKILVKKITNIRAYQIFGIERMENAIEKTNTVISKAEY
                     RNKIIGEI*"
     gene            complement(85597..85932)
                     /locus_tag="Mad1_20_16_scaffold_0_curated_closed_complete_
                     start-adj_prodigal-single_225"
     CDS             complement(85597..85932)
                     /product="hypothetical protein"
                     /codon_start=1
                     /transl_table=11
                     /translation="MEQSEINEILELIKINEHYSEKSNSLLSYVTKYLNGGGDLDIEH
                     LVLEENKCRKIAAQAYEDAMAKIESVDTFYSMFRFLMRAIENKDLSKELKIRNLIKKK
                     IDGKNATTN*"
     gene            complement(85913..86203)
                     /locus_tag="Mad1_20_16_scaffold_0_curated_closed_complete_
                     start-adj_prodigal-single_226"
     CDS             complement(85913..86203)
                     /product="hypothetical protein"
                     /codon_start=1
                     /transl_table=11
                     /translation="MKITNEEIIEVLEKIKVFNLYKQIATDLKIESNKNNEKHLMNIE
                     KKQSMLIIEIKSIILIETYFLFHQLYNSIERGDYERSEQLKNRILDYGTVRD*"
     gene            complement(86200..86622)
                     /locus_tag="Mad1_20_16_scaffold_0_curated_closed_complete_
                     start-adj_prodigal-single_227"
     CDS             complement(86200..86622)
                     /product="hypothetical protein"
                     /codon_start=1
                     /transl_table=11
                     /translation="MKIKKVNSFDNKFWLKVKLVLVPMPFLVSELEQSKIGDLTLFPN
                     IINEQVEWNSLNANMLIPALQDYIVNGLYNLKVISLPNNFPKDLLDKIKNEEIENGSD
                     LLIECEEILGDEGIFAVLFGEDEYRVKYVDGKFNYKIQ*"
     gene            86699..87127
                     /locus_tag="Mad1_20_16_scaffold_0_curated_closed_complete_
                     start-adj_prodigal-single_228"
     CDS             86699..87127
                     /product="hypothetical protein"
                     /codon_start=1
                     /transl_table=11
                     /translation="MKYFRTFELFDSDELKAQHEIEFIKGEIDKNEITKGGIQLSDAI
                     ALNNAIIAEVPVFAYGSPNVQSDFISYEFKHDDIKFLIGISTEAKNVDKFPTVVKIMV
                     NDVEDKVKSNVFDFTGLIGQLLIFQREFEGNITKIIPQNN*"
     gene            complement(87146..87394)
                     /locus_tag="Mad1_20_16_scaffold_0_curated_closed_complete_
                     start-adj_prodigal-single_229"
     CDS             complement(87146..87394)
                     /product="hypothetical protein"
                     /codon_start=1
                     /transl_table=11
                     /translation="MEDKHKQIYLKIRAEQIKKQHDTVNIALFPKGYPFEDAYEIASE
                     QLEMDLKNSDLRISIEELLYLSDNQAINLIEDRFEKIN*"
     gene            87545..88510
                     /locus_tag="Mad1_20_16_scaffold_0_curated_closed_complete_
                     start-adj_prodigal-single_230"
     CDS             87545..88510
                     /product="hypothetical protein"
                     /codon_start=1
                     /transl_table=11
                     /translation="MNKTHNQSVQTNPTAYITVRKGRVKIYDKEKQPSKIYLQGGQEF
                     EVELFNPTTSHQLAIIEINGKLISDTGIALKPGQRVYLERYLDVAKKFKFDTYDVESG
                     NASVEKAIVLNGNIKIKFYAETLKTNLNVSNGSFGRFNKKRVDEKWSPVIDTTTIAPL
                     NLTGTITIPTNTNTISWDSINFNSATTNINSTSTNYDWTNNCTFTTNSTINVDSNLSD
                     FNLNSTIDYSPDKKSLDIESESPTKEDVKMKETGRVEQGSSSSQSFEYIDMDFSTLAN
                     TTIEYQILPLSEKIVEAKDLKNYCTECGRGLKPEFKFCPSCGTKN*"
     gene            complement(88545..88889)
                     /locus_tag="Mad1_20_16_scaffold_0_curated_closed_complete_
                     start-adj_prodigal-single_231"
     CDS             complement(88545..88889)
                     /product="hypothetical protein"
                     /codon_start=1
                     /transl_table=11
                     /translation="MKTFYEPTKNGLDKLFVNNNVLAECARTVVMWYLKKDFGRTEEH
                     MKIALDEASLWMGMTEKNHTLFSKFKNDLKTIKYNENDEHGLADETVKVANLMLNYKE
                     LKSKERKLIIFG*"
     gene            complement(89143..89385)
                     /locus_tag="Mad1_20_16_scaffold_0_curated_closed_complete_
                     start-adj_prodigal-single_232"
     CDS             complement(89143..89385)
                     /product="hypothetical protein"
                     /codon_start=1
                     /transl_table=11
                     /translation="MNHFDCKLPINELFIFFNKPRDIEKYEFLCIASHLHLNSLEFTK
                     RIIDEDIYTDDGIFTIYPELFEILESVEIVSSKREM*"
     gene            89478..93020
                     /locus_tag="Mad1_20_16_scaffold_0_curated_closed_complete_
                     start-adj_prodigal-single_233"
     CDS             89478..93020
                     /product="LPXTG-motif cell wall anchor domain protein n=1
                     Tax=Lactobacillus oris PB013-T2-3 RepID=E3C8V9_9LACO"
                     /codon_start=1
                     /transl_table=11
                     /translation="MIGSKFTGPILPFNLNDPTHISGYGKGGIYTSIDTLTDRDAIPI
                     GKREHGMVVAVGNASTAGGVFDNYQLIIPNWYLLNSVDRLTSLADNNNWRKLVNITIN
                     GSSGTNFTLTTSNINEGTNFYYTDVRVNANSNVINGATAYSWGNHSTAGYQLALGYTP
                     VNKAGDTGIGALSISNTTASTSSSSGALIVAGGVGIGGALYGTSSNFTIYNLLDTTYK
                     TALDLSAANTLRLGNGFTTLTSPVTLIQLTGGNTFISNRTVGSTLSLGVLGGNNNSQG
                     VIITTDGNLTSATAIRNILTVNPSYVIGTSGVGTLKAVSVSPVLTLSSTANQVMTMVE
                     INPGITNSLTNGSTLYGLRSRINTDTSGAITYNIYVDGTAPNYFAGNTVIGGSSSGAT
                     LDAPIHRVLDFDGVTYRTALDSSALNTLRLGNGFTTLTTPTSTLNFTGGNNVIANTGG
                     QLTIQSSGNFNVLLQTFANANPSNGIYLVKNGNITATTNSHQIAQISGTFTQSGTGVG
                     IQASLYINHTISQTSTGINQPVYGIYINPTISSPLSTQVIGLRSSVNNSTSGNTGYNL
                     YIDGTAPNYLAGNTVIGGSSSGATLDAPIHRVLDFDGVTYKTALSSTTTNRLNIGIGY
                     STTYIAGNLLMADTGGTVRTLFDSPSVNAINFGSSFATILVPSSLIDISKNFAAAGST
                     NSYGIRTSATLTGTSGATGTSASFSAINTINQPSGALGDIYSFNASPSFTRIEAALKY
                     VGYYSNVASFSTGGGTTYSGYHNGAASTFFNHKIQLGSGTGIADSNGVFVARIPTTVG
                     SATNYFGINNSSATNDISIGAHSASGDTNVSISYFTKGTGTHKFTGNITVAGTTGIIQ
                     SPTIQILDFDGITYKNALTNSGTTNQLFVGSGFGTTSIPVGSNRFNFSNASFSYTNGV
                     SIQAFSLVAAQITIPNGAIASTYAFQNASGFSYAFLSSGTITVGSSTADAASFVANNT
                     INQTSGSTQISMFSAIPAALTNVSGRFVGYYSNISGAAPTGGGTAYAQYHAGTAPSLF
                     SGTITSKGFADASSASAGNVGEVIESTISTFTNYTTTATYQNITSISLTAGDWDIYGF
                     GTFNSNTATITAGANAIFNIATATASATGAIEGKTISYIPQAALLGTSIETCGSMRIR
                     VSISSTTSYYLNTQSTFTLLNPQFSGTISARRIR*"
                     /db_xref="UniRef100_E3C8V9"
                     /db_xref="E3C8V9_9LACO"
                     /db_xref="snv:SPNINV200_15910"
     gene            93121..93519
                     /locus_tag="Mad1_20_16_scaffold_0_curated_closed_complete_
                     start-adj_prodigal-single_234"
     CDS             93121..93519
                     /product="hypothetical protein"
                     /codon_start=1
                     /transl_table=11
                     /translation="MVIELELSKIIGAYEILEGGTEIPNSIKNLNLKFKGKTALKISL
                     LKLKLKDFASIAEETRKNLIKDKYGVVDVDGNYFVSNENIQDFVSEFNEILNTKHSIS
                     FTPLIWEDLDDVEIPLEFSDKLLHFFEFDV*"
     gene            93526..93918
                     /locus_tag="Mad1_20_16_scaffold_0_curated_closed_complete_
                     start-adj_prodigal-single_235"
     CDS             93526..93918
                     /product="hypothetical protein"
                     /codon_start=1
                     /transl_table=11
                     /translation="MEYAKRVLKELKQEFFIVLTFSGGISALIPPLTIFMTKFEIVIS
                     FRDIFLLFICCVFIFIGNYKKDNLITNSVRNLLSIIAFTLLMLPTMGLLNEMAGMDMK
                     VPIMSYALSYLIAILLYTIKNTVFHIIK*"
     gene            93946..95598
                     /locus_tag="Mad1_20_16_scaffold_0_curated_closed_complete_
                     start-adj_prodigal-single_236"
     CDS             93946..95598
                     /product="hypothetical protein"
                     /codon_start=1
                     /transl_table=11
                     /translation="MIKYFPFTSTGTYSGSYEASTSFGVLLGTELFSNNDLSNPSLFW
                     YSQFNTLITGLNGQYDLLGIHNGKFISGFITVNGAKTYRLSFDILNVNTASFIIEKGD
                     FFSTQQLLTTVSTPSIGTFTYDFSFGASGNNRIGIIASGTEMIITNVSLRDITTTTLP
                     SIPTGSICGPGDIAKIGLNWYTSESVDFLSGDLTIESLLSSDWSSQLKQDWLKAYLKY
                     IGLGTLSNTNFNLVLQKAEDINLFNQLSNPSVAYVNKDLITNEISIALNVYDLRFVIE
                     LGNTFANNDPFKILIYLNHTKDKALVSNLCKVKYKGYEQIVWCFDGIEYKDYELSNTP
                     SLFDGGGNIFGQVKLAGDGIITKYIVKRNIDPNDPTVGICSGDGGPFCMGDEIHLIDT
                     SVWTTNEFGTNGSTWTWIGDYSQLKYHWYIADITNPCYDYRNYGVEMMKFPIRVIQFC
                     ELNDFNYTIEYFYYPTDINTDIIVRINENVFWYPGDSVTISDFAIINGYYATDWIIIS
                     KGTDINATNNENDSTHFRLRKTGFDNTIFQFPTSNYKIYRSF*"
     gene            95647..97617
                     /locus_tag="Mad1_20_16_scaffold_0_curated_closed_complete_
                     start-adj_prodigal-single_237"
     CDS             95647..97617
                     /product="Marine sediment metagenome DNA, contig:
                     S01H1_S13251 {ECO:0000313|EMBL:GAG03646.1}; Flags:
                     Fragment;;  TaxID=412755 species="unclassified sequences;
                     metagenomes; ecological metagenomes.;" source="marine
                     sediment metagenome.;""
                     /codon_start=1
                     /transl_table=11
                     /translation="MNPLDYLKMIGSNLGITAFRDKYNLLVDRTIYDVSAELNGTSGT
                     VLTFYTNLDTIQVVVPISLASLTDIHLTNSQVGQTIIYNGTNWVNSYPLLATLGDVEL
                     TNLQTKDVLLYNGTNWVNGISENNDYTSNIFINDGDTYTTTISTLDEILGLLAPSKPG
                     NLSTKSLTVSPIYTTSPISIIQSKTGTARTYITDDTTPIIEITPYTNTPASTNNGVYN
                     ADAGVLNSVLIVDQGGSNTTFTTPGITFTTASEAGQSSIDIDTTHSLTVTDDFDYHFG
                     VVGKQGFWKAFLSRVQILNPLTYYPTEQHNVSMTHSITGTSSLTFFIDDPSTPSITNL
                     LISTTATSPQPRHISGVPSLSTGDIINSQFVLHNAIKTFYNSKIVNVNSTWTTSVDAL
                     ETGIKTYSSNYNANINVATLINKYTEDIVLTNNGYNSKYQTITTGNFVQTTGAIATTQ
                     SGKKMRIDTVSNETIRKTSDTSLYPTSGYGNTFDSTKNIKTDIGYTEELLLINGLFRF
                     PSNTDNFTTNWPEVGPDYSSGMNSSSGYRWVTFDLGSHSNVPAIRFGFNTPTGFTFDA
                     LTTKILDNMKVYVKCGTATAWLDGNLAYNSGSFNVNTNGSGALDIGGSLNGTTNRRVT
                     FGGTVSGNIYVRIGIANGITGISFASITELPL*"
                     /db_xref="X0VSX8_9ZZZZ"
     gene            97640..99970
                     /locus_tag="Mad1_20_16_scaffold_0_curated_closed_complete_
                     start-adj_prodigal-single_238"
     CDS             97640..99970
                     /product="hypothetical protein"
                     /codon_start=1
                     /transl_table=11
                     /translation="MALTSQQIADILFKKVATGKTDSGSLPFAFFEESINANKSIISK
                     DYWVDSALIPDINPLASGTHGQSQGVLRVIKTLLLDWVPGTFAFTHAELKDIIPFNYG
                     TNGSYNYQLFLNNGTTVIPMGTNDWYLDSEGGVLTFFNGGSPAFPTGVNSTSLRPRIT
                     CWSYIGAKNNPVLTLNESSAGAVADDYILSSDLRFYSPNIVYVIKVANTNTGISTINI
                     NSLGTKTIKKNDDGNLIDLEADDIKAGVNYIFIYDINNDVFQIASGASGTGNASLKIV
                     DINTSDWVLNSGVYEFDIINYTVLGFKEIGSVQLWTQISGNDFELVSADFEVNRSTKE
                     LRVKSLTNPLSQLRIMGGGKVSSIASSSGYLYLYELADVEITTLNIGDTIIFDGTNWV
                     NGVIDLTSYALKPSSYTTNNLTIMDTAGEQLVDSGINISLFGNKYNKVAFVDSVNGND
                     SNGQKGSILKPYKSLNTAFNASSSGDLIFLMPGTHNGGSAFGLPLGNNIDYYFLNAEV
                     TYTGYAALMGTISAVDNITCKIFGKGSFRRSNNSTPDSNPWAMITPYTAGLNLNIDGI
                     DFYAGNFPFIGTVGELNNASTNGNGSYIYTKKINIKNSRIESYDNNVSTTVNAGNMSG
                     NIQLTLDNCYFKGLIMSTTDNSKNYPYIIKATNTIFEAGTNSNSLNYNIAFLDYYDSS
                     AEYKAIFERCTFKSAYGSLWIGNGFGGSGGTNKHLYIYDNKFTNDSRGWVVNETAGVD
                     YKLINNWSENSNTGTYTVTNLISGSGFIIDNGLELF*"
     gene            99987..100247
                     /locus_tag="Mad1_20_16_scaffold_0_curated_closed_complete_
                     start-adj_prodigal-single_239"
     CDS             99987..100247
                     /product="hypothetical protein"
                     /codon_start=1
                     /transl_table=11
                     /translation="MKTISVEITNILNDVYNKIIVFNIAAIVKQNNIILNIYTIKHNI
                     FDGDNYINSISSLAQNEELYLASLCVLTEEEQNKIAFLQSLL*"
     gene            100265..103360
                     /locus_tag="Mad1_20_16_scaffold_0_curated_closed_complete_
                     start-adj_prodigal-single_240"
     CDS             100265..103360
                     /product="Uncharacterized protein {ECO:0000313|EMBL
                     :KKL95529.1}; Flags: Fragment;;  TaxID=412755
                     species="unclassified sequences; metagenomes; ecological
                     metagenomes.;" source="marine sediment metagenome.;""
                     /codon_start=1
                     /transl_table=11
                     /translation="MTFKSSTGSHKVKEEAVIKSEDIIVNNISVFGSDGKMIDSKIPL
                     DLVTPPITDYTISTQYEGTPLTTSDKQIVTLASGYEYLHGSCIAGKYLFAGCRKASGQ
                     PGRVIRFNLNDITIQSTVIFPDATYNGCEQLTYVPSKKKIYIAHHSTGNDLNVTELDP
                     ETMSYTRVISDLAIGYKMYYPTNTSDGTYLYVISGVQTVGVTLKIRKYDLSNYAFVSE
                     LDTGIVAGGHAVKYDGHGSLFVTTSYRTVAVQQYVLRIDILTFTLVDQGALIGESYTD
                     DLTIVGDYVYLGMEYIFNAVDTLTIARASKTSLSTVDYLTIPTIKGSCYGMVYDGEYL
                     WCLAATTPGNIIRIDTETFIANIYTTPTGEDIPNEYLFDNKNHYFTYWQSPAKVARYN
                     KLQYQQSIMLKPSEGIVSDFRLAPENITKTSLATLITTNALIPNKKYAITDSTNGGKI
                     LVVADAINKLENNAIWLRNTNLKSFGWIRLTGGASGSVDTITVAGVNQMTASVNYTTS
                     LINTVTLVATNINSNGSAGYTAVAMLDTIVLLSKTAASANNAQTISGTATTITLGNIQ
                     NTVRGSDPVLYPLEIKYDLTGDVIMSCYDPILNNKIESSKSYIAYANSTLGASPILDF
                     RWGDGAFIDTRVKKGYIKDVYIAGDGLFEANSLDDFSFIRNVVGTSSSYFGINSCSGS
                     EAVMRNNLMLGTFTQIIRNEIRGPITNNILSGSQSKISTNSLYVKSDATYIISGITGN
                     TLSGSLALIAYNILNSGNVSTAHTKISNNILSASNAIIWGNVLSGEGSSIDSNTISVS
                     SGRIRNNRLFGGQTSILSNIISGGTSPGIYDCVLNGKGSFISLNTINSPSGTAQGIID
                     CTLNGPSTSITNCTISNSGFIGRIILDALNASLNGITTVTTLLRVENIHWLADNSIKM
                     RLLKNGLNGTINNGQVGSNIEMGYIPLAGVYPVRAMIEFNNLTYGVGARLQIGTETDD
                     NQNVMIDTATSALNNIITPGIITYSKSTIANRKIIVVPTIADITAGNVEIVVEYQKSS
                     F*"
                     /db_xref="A0A0F9G9J0_9ZZZZ"
     gene            complement(103456..103764)
                     /locus_tag="Mad1_20_16_scaffold_0_curated_closed_complete_
                     start-adj_prodigal-single_241"
     CDS             complement(103456..103764)
                     /product="hypothetical protein"
                     /codon_start=1
                     /transl_table=11
                     /translation="MSKIYTILKKHINKHYVQYGDVIKNKVTIPKDVTENMKAIAREN
                     PEEIKKLIDRVKNLNNITERMCIITIVIDYSDDKDLHTLWNEFLREVKKETTLLGQIS
                     *"
     gene            complement(103817..103972)
                     /locus_tag="Mad1_20_16_scaffold_0_curated_closed_complete_
                     start-adj_prodigal-single_242"
     CDS             complement(103817..103972)
                     /product="hypothetical protein"
                     /codon_start=1
                     /transl_table=11
                     /translation="MKRKKSSQLEMNQQLLNILRKIKILEARILFLEEDGINLKKIIE
                     NLQTNTQ*"
     gene            complement(103996..104709)
                     /locus_tag="Mad1_20_16_scaffold_0_curated_closed_complete_
                     start-adj_prodigal-single_243"
     CDS             complement(103996..104709)
                     /product="hypothetical protein"
                     /codon_start=1
                     /transl_table=11
                     /translation="MSDTQKYGKFLSRLNQSGKMGRILKVERKLLKTDIIPLRKDGVV
                     KPASKSDMTLLDSAMSAIKSIVSNSSEKEQFNNIITEAINNGYSLISKKTKTSEYSYD
                     IRGTIIDTILNNEYSGIITPNGEIVEIVKKYNRPIKDNLEPPKEIFNITPKLGKHERE
                     SYNHMIDFVISKKEYFFSKKSGIGYSYGYSKNLLYELSNCDYFAIITVKRHLIEFVKK
                     DSRKIQTNMSLPYFMRAKD*"
     gene            complement(104711..106384)
                     /locus_tag="Mad1_20_16_scaffold_0_curated_closed_complete_
                     start-adj_prodigal-single_244"
     CDS             complement(104711..106384)
                     /product="hypothetical protein"
                     /codon_start=1
                     /transl_table=11
                     /translation="MTIVRTYGQFLGNLNHSGRMGKIIKTMPDFEPGTDIEIFKLNHA
                     ICTAKKIGTCIITRLDKNDNYNIGIGDTTLLSTFLNNEYIGILSNIGNIHEYQNLGSR
                     EYTYGKDIDMLSCFVDNVENYDTDKKNYNDAIKAAHKYQIVIRNDSKYKNEYKGTDDG
                     MITYALNSDYLGIFTKSGNIAEFRKIGIRKISEKTPTPILYNNDVVSDESLTIHTVII
                     PPPIPIIPPTKKETVESRLYTKFNECVRRTSDFNLIKYKDGEFIDVFGYIDSVNLLSS
                     LLDGNYVGFRSKNKLVEYYNLGTKDLIDDIVQNPILINMGFTEETISFLKSINDAVEK
                     QGWFIYRWKNGSFTSNYYENGTKAQTILNGVDYFAHISDCGRITEFVKIGEREIEMDG
                     IPLPNLNINKEITQLEIDFKEIIKRNLSIIKYKNDILTGDTNVMWNYRIKGSKYFAFR
                     VGNTLVEYSLLEVRSITSSIFPNSKLRNYKMEFEYVFAFQDVLKNASHKFLTRTKSTT
                     YIGGCHMNISDFGKADYIGIIDNDREKIYEYIKTGVREITPDMELPKFI*"
     gene            complement(106394..107638)
                     /locus_tag="Mad1_20_16_scaffold_0_curated_closed_complete_
                     start-adj_prodigal-single_245"
     CDS             complement(106394..107638)
                     /product="hypothetical protein"
                     /codon_start=1
                     /transl_table=11
                     /translation="MSNVKSWGIFLGGLNHAGKTGKVIKTIPDFSPDADPEMVKFNIA
                     LVNAKKYGHCVITRKNKDTGYLSDTYNDLEPFLNNDYVGVLTTKSGDIFISEFNKISS
                     RAYVKDVECQPLEKVSSIEPIEHDVKKEYKDFNRALTAAATYQIIIKDKNGYNSEGKT
                     GFDVLKKIIKYKYFGFFSKKPNLLEYVRFGYRKLSDDSEAPLIYGGNDYSNSGTSIGE
                     FLKIETKIISEPKNIKSKNTFSKALMSIDDNGFGYIKRKSDSKAYECNFRSNTIFTNK
                     IFPTKMIDSFMSSEYNAIVTKDTIYEYWRVDIRPIAHNMEVNDVLTEKLKHQGVWEGV
                     KFETEDFNKVLDESIIFVRDKDGFRGDKLTQGQTEFIEKLIKEEFEYFAVRSTTNKLY
                     EFILVDKRDRKTAEEEPVIYRK*"
     gene            107707..108867
                     /locus_tag="Mad1_20_16_scaffold_0_curated_closed_complete_
                     start-adj_prodigal-single_246"
     CDS             107707..108867
                     /product="polynucleotide adenylyltransferase region id
                     =109795 bin=ACD73 species=unknown genus=unknown
                     taxon_order=unknown taxon_class=unknown phylum=unknown
                     tax=ACD73 organism_group=Proteobacteria
                     organism_desc=Unknown"
                     /codon_start=1
                     /transl_table=11
                     /translation="MNILKDINNIDGIKALTAKGGEIFLVGGIVRDSFLNKESKDIDL
                     IVRLLEIDVIEKILLPHGFVKKDVGKSFSVIKFIPKGWTKEPIDIALPRTEKKIDIGH
                     KGFKIDANPFLEIEEDLIRRDITINSIAISLKDGRVIDPFNGISDIKNKLIKATSNQS
                     FIEDPLRILRVIQFASRFDFDIEDETFDLILKNVQSLDEISGERITTELDKIFTKGDI
                     QKGFKLLKDSKVLKQITGSEPIDFQLDSKITRSEFFFLLFQGSHSPESIFEKRLNGDV
                     DTIKGIKALNIFRNKFTTDLSEIEKRFLMVELITKSNDVLNFSILKGLETEITQFRNK
                     EFPSKITDLAINGDILMNKGLKGKEIGDKLKLLLFEVLQGKKKNIIEDLLND*"
                     /db_xref="ACD73_270_3"
                     /db_xref="ant:Arnit_0649"
                     /db_xref="88954465"
     gene            109184..109480
                     /locus_tag="Mad1_20_16_scaffold_0_curated_closed_complete_
                     start-adj_prodigal-single_247"
     CDS             109184..109480
                     /product="Acyl carrier protein n=1 Tax=Thermovirga lienii 
                     (strain ATCC BAA-1197 / DSM 17291 / Cas60314)
                     RepID=G7VAD3_THELD"
                     /codon_start=1
                     /transl_table=11
                     /translation="MADQNEIINNIRRKRRFNARISRIIADVLSVNEIDFNADTVIKG
                     FHKADEIDILEIIIGIETEFDIQIPDNLFSEFKTVGDFYDYVRNATGGKNRSLN*"
                     /db_xref="UniRef100_G7VAD3"
                     /db_xref="tli:Tlie_1100"
                     /db_xref="G7VAD3_THELD"
     gene            109481..109753
                     /locus_tag="Mad1_20_16_scaffold_0_curated_closed_complete_
                     start-adj_prodigal-single_248"
     CDS             109481..109753
                     /product="Acyl carrier protein n=5 Tax=Hydrogenobaculum
                     RepID=ACP_HYDS0"
                     /codon_start=1
                     /transl_table=11
                     /translation="MDIISLRNKRSSEKIVKTSISEVLRINIDKLDTLNKNSILYEEL
                     NIDELDLIEIIMLIERRMNVIFKDDEVEKILTVGDIYNYVQQKIKR*"
                     /db_xref="UniRef100_B4U7T6"
                     /db_xref="hya:HY04AAS1_0510"
                     /db_xref="M1RS36_9AQUI"
                     /db_xref="ACP_HYDS0"
     gene            109753..110304
                     /locus_tag="Mad1_20_16_scaffold_0_curated_closed_complete_
                     start-adj_prodigal-single_249"
     CDS             109753..110304
                     /product="Translation initiation factor IF-3 n=1 Tax
                     =Niastella koreensis (strain DSM 17620 / KACC 11465 /
                     GR20-10) RepID=G8THU3_NIAKG"
                     /codon_start=1
                     /transl_table=11
                     /translation="MNQNFKKDFRKKQQENKHRINSYITTHEIRLVGDNIEQGVYSNR
                     EALRLAQELHLDLVEISPNANPPVCRIVDYQKFLYEQKKREKENVQKQKLINKELKEI
                     RFTANTDENDVEVKKKKIIEFLEKGHKVKTLVVFKGREIQHKERGEYLLLSLANDIQE
                     VGKIDSLPKLEGKNMHMMISPKK*"
                     /db_xref="UniRef100_G8THU3"
                     /db_xref="nko:Niako_2183"
                     /db_xref="G8THU3_NIAKG"
     gene            110360..110701
                     /locus_tag="Mad1_20_16_scaffold_0_curated_closed_complete_
                     start-adj_prodigal-single_250"
     CDS             110360..110701
                     /product="hypothetical protein"
                     /codon_start=1
                     /transl_table=11
                     /translation="MSKYLSYSENFKQLVKGDFIVLECMDEIPDKAFPIQKSTIQKWT
                     VSQSDAKGFTMSRKIKGLPKQTITMYNIFIKDNIFISFQSMFMPYNCNFKVSIQKKSD
                     KVNTLKTLFNR*"
     gene            110770..112137
                     /locus_tag="Mad1_20_16_scaffold_0_curated_closed_complete_
                     start-adj_prodigal-single_251"
     CDS             110770..112137
                     /product="hypothetical protein"
                     /codon_start=1
                     /transl_table=11
                     /translation="MSNIMSFDEHNSINENRGVVPGMDFFVELVKKELFRVKKEIITI
                     RDQYANKRFKKPEDRFNACIKALEEKVINVPIVIDIENPPAEFPLHKLTIVFDEVRGS
                     AKATYKKERTHFDDDGRIIQATIGLKLEIKLDSFKNPIEVRDLAYSRVPHELTHVYQH
                     YKWKDKVDYEKNRQVAKKEFGRVAIWNKQAADKKGVTKSEKNDSEARQFLTNYISKAI
                     YYFSEKEIGAKVTQTYYELLKEKAIKPSKDPKTGSINQKDLMDKLKKTTHWESLQAYI
                     FNLDTLYDLIKHGHTVVMIEDGKRVKMKFTDDDLKGILQDVDRAIDAQEEKEEKAINK
                     RKVDVPNRPIIPKVDKREEIFSKYNLNTENPRSIFLKLLKYFDEQIESFRRRILRLSV
                     ELPIEYTDTKKVVKKGIKKTDKPNEEDEEQKAKEEEIIEAEIEQQEPVEPIETEDENK
                     EDKEE*"
     gene            complement(112167..114068)
                     /locus_tag="Mad1_20_16_scaffold_0_curated_closed_complete_
                     start-adj_prodigal-single_252"
     CDS             complement(112167..114068)
                     /product="Uncharacterized protein n=1 Tax=Thalassolituus
                     oleivorans MIL-1 RepID=M5DZW6_9GAMM"
                     /codon_start=1
                     /transl_table=11
                     /translation="MNKKKKSNIIPTDNVWTFEFIDDVYNEIERIGKDYLKLDIYPNQ
                     IEIISADQMIDAYASHGLPIMYNHWKFGKDYLINMNKYKKGTMGLAYEIVLNTNPCIS
                     FNMEDNTACMTTLVIAHAAMGHNHLFKNNYMFKEWTDASSIVDYLSFAKNYIKECEQK
                     YGEKEVEVVLDACHALQYWGVDKYKRTYKSKTSKAEFNNKVSEENDKLYDYLMEMTAP
                     IKKKDTIKEYKFPVQREENILYFVEKYAPRLETWKRELIRITRKLSQYFMPQISTKVL
                     NEGCLVEGSLISTEDGLIDIKYIVDNKYSGKVWDGEKWEVIYDWFKHENKKRIKIKTK
                     NGYTLHGGENHKILINSNWVELLNLVISNIVDVIIDGEKCEDEIISIEEDYGTTYDFS
                     VTNSHKYQSGPFINHNCATFVHYHILNKMFDEGLVDDGFMLEFLASHTSVVFQPEFNS
                     PYYSGFNPYALGFAMLMDIKRICQEPTDEDREWFPDIVGKDWLDVFHDIIKNYKDETF
                     ILQFLSPKVIRDFKMFYLLDDSEEKNYMVKRIHNDRGYREIREKLASTYNWSQHFPDI
                     QVDSVDLLGDRKLKLVYESHNNLPLHEDMKNKTLKYLEYLWGYEVELKTIGIENSAKI
                     PEEDYHDYD*"
                     /db_xref="UniRef100_M5DZW6"
                     /db_xref="tor:R615_14445"
                     /db_xref="M5DZW6_9GAMM"
     gene            complement(114046..114345)
                     /locus_tag="Mad1_20_16_scaffold_0_curated_closed_complete_
                     start-adj_prodigal-single_253"
     CDS             complement(114046..114345)
                     /product="hypothetical protein"
                     /codon_start=1
                     /transl_table=11
                     /translation="MMFKKLYNMLIVKPFQLLYGIITICIYIFMSLAPFISIMTFAKV
                     EHGIPIWFIYLCWGVSIIDFIYLSNLIISDRNKSNPHKVTKKKIKEIVYEQEEKK*"
     gene            complement(114342..115136)
                     /locus_tag="Mad1_20_16_scaffold_0_curated_closed_complete_
                     start-adj_prodigal-single_254"
     CDS             complement(114342..115136)
                     /product="Methyltransferase {ECO:0000256|RuleBase:RU362026
                     }; EC=2.1.1.- {ECO:0000256|RuleBase:RU362026};; 
                     TaxID=1396 species="Bacteria; Firmicutes; Bacilli;
                     Bacillales; Bacillaceae; Bacillus; Bacillus cereus
                     group.;" source="Bacillus cereus.;""
                     /codon_start=1
                     /transl_table=11
                     /translation="MDLNKIYNENCLDTMTKMEDNFIDLTVTSPPYDDLRSYLGYSFD
                     FEPIAKELYRVTKPGGCVVWVVGDAVVKGSETGTSFKQALYFMECGFNLHDTMIYEKN
                     GTSFPARRDGNRYSQIFEYMFVFSKGKPNKAKLICDKPNRWAGWTSFGKAKVRNKNGE
                     LIERDMKPIPDFSPRNNIWKYNTGKGYSTKDDIAFGHPAIFPEELAKDHILSWSNDGD
                     VVYDPFSGSGTTAKVALLNNRNYIGSELSVEYCEIITERLKKYGKV*"
                     /db_xref="A0A0A3VLQ3_BACCE"
                     /db_xref="UniRef100_J8M4K7"
                     /db_xref="baz:BAMTA208_06525"
                     /db_xref="J8M4K7_BACCE"
                     /db_xref="2.1.1.-"
     gene            complement(115142..116026)
                     /locus_tag="Mad1_20_16_scaffold_0_curated_closed_complete_
                     start-adj_prodigal-single_255"
     CDS             complement(115142..116026)
                     /product="DNA binding domain protein excisionase family n
                     =1 Tax=Brachyspira sp. CAG:700 RepID=R5LR25_9SPIR"
                     /codon_start=1
                     /transl_table=11
                     /translation="MKYGQCLKNYLRKKYQLQTNMINTITCGDCFELMDKLEDNSINL
                     IITSPPYFNCRVYGNETVGREIHPKEYVENFLTYTEKLKRVLAKDGSFYLNIGDVYFG
                     TKGFSRNTGKYKRKTDEHYKEHKIAKQDGKWLQHKQLLMIPERVAIGMQEQGWILRNK
                     LIWEKSNPIPVHSADRRYPVYEHIFHFVKSRKYYFDLPLAKKLGNHRDVIRTSVHAFG
                     EHQASFPLSLIKPLIETTSKVDDVILDPFMGSGTTAIACIELNRKYIGFEINPEYCYL
                     SNVKIKTFRENLIKTKSE*"
                     /db_xref="UniRef100_R5LR25"
                     /db_xref="dgi:Desgi_0895"
                     /db_xref="90012358"
                     /db_xref="R5LR25_9SPIR"
     gene            complement(115968..117284)
                     /locus_tag="Mad1_20_16_scaffold_0_curated_closed_complete_
                     start-adj_prodigal-single_256"
     CDS             complement(115968..117284)
                     /product="hypothetical protein n=1 Tax=Nafulsella
                     turpanensis RepID=UPI00034D976A"
                     /codon_start=1
                     /transl_table=11
                     /translation="MSRSFIIDRRLNSKGKSITNRNKFLKRVEEQIKNNIPNVLNNQS
                     IKDINNNGSIKVPIKGIEEPTFVYDNSKGTKHRILPGNPAEVKTSKFVEGDQIPKPPS
                     SGGKGSGKGKGSNDPSVGEDEFIISISKDEFLNYFFDDLELPDLAKKYLMSEDAKKYK
                     RHGFKTDGPFSSMDMVKSYKNSLARRIGMQVSIEEKLKKLKQELESELLKSNTDSDRI
                     NYLMLEIENTEKQLKSIPYLDDKDLSYKNFEPKPVPNTQAVMFCIMDISGSMGKKEKD
                     IARRFFTLLYLFLSKQYPNVEIVFIQHHTEAKEVNEEAFFNSKENGGTKIKPALELAI
                     KIMQERFSSEWNVYVCQASDGDVWDKSDAKASAELLNTMMPLLQYMAYIEIPNNGFTK
                     IKSDLWKAYRPVATENPNLAMKSIKEINEIWTVFKKLFEKKVPITN*"
                     /db_xref="UniRef100_UPI00034D976A"
                     /db_xref="A0A0D3LAD3_9BACT"
                     /db_xref="shl:Shal_2338"
                     /db_xref="UPI00034D976A"
     gene            complement(117539..118120)
                     /locus_tag="Mad1_20_16_scaffold_0_curated_closed_complete_
                     start-adj_prodigal-single_257"
     CDS             complement(117539..118120)
                     /product="hypothetical protein"
                     /codon_start=1
                     /transl_table=11
                     /translation="MKKNVKKTGLVKESADLLRRVNNALHNFVVSKPSLLTEIEPSQE
                     LKLEELIGEWEKYASSETTPSKSSPDYDRIMNMRKDVEEEILSIIEQPSDIDDYDIDE
                     EMEMSERKHVMSFSEMLKLQEKITLRIPSNSKVENNTNSDRNRVNQVKSEINQKLKQL
                     DTILATSEPTVTIETEPVRELLERLNFLFKKIK*"
     gene            complement(118166..118555)
                     /locus_tag="Mad1_20_16_scaffold_0_curated_closed_complete_
                     start-adj_prodigal-single_258"
     CDS             complement(118166..118555)
                     /product="hypothetical protein"
                     /codon_start=1
                     /transl_table=11
                     /translation="MRIFTLEYEYWDDYQYYQFQHDTKSKEDFENDVNYLIKHYGEEY
                     IDGECHWVGMPGWIEFVAGKLPELGYDKVEVDVVSFSGGSIINPFMSNSDVLWKDFVG
                     AELFSKAVDKNRQLKEDMDTNRQKRNK*"
     gene            complement(118652..120589)
                     /locus_tag="Mad1_20_16_scaffold_0_curated_closed_complete_
                     start-adj_prodigal-single_259"
     CDS             complement(118652..120589)
                     /product="PrkA family serine protein kinase n=1 Tax
                     =Methylosarcina fibrata RepID=UPI00036A68D8"
                     /codon_start=1
                     /transl_table=11
                     /translation="MSILKDYKNRHLHVPKEFSLLEYLDLCKKSDKWYSLPAERLLEA
                     IGSEETIDTKDDPRLSRLFFNKIIKRYPAFREFYGMEDTIEQIVGFFRHASQGLEEKK
                     QVLYLLGPVGGGKSSLAEKIKSLMEKCPIYVVKVGEETSPVFESPFGIFSSDEDSKML
                     LDEYGINKRYIPSCMSPWLTKRLDEIDYDLSKIKVIEMYPSIQHQVGIAKVEPGDENN
                     SDISSLVGKVDIRKLAHFSQDDPDCYSYSGGLCRANQGILEFVEMFKAPIKTLHPLLT
                     ATQEGNFKGTEGLPAIPYQGIIMAHSNESEWELFVRDKKNEAFLDRINVVRVPYCSRV
                     DEEVKIYEKILAHSSLSKASCAPKTLDLLAKFIIMTRLVEPENSNIFSKLRVYNGENL
                     KDKDPKAKSLQEYKDYAGLNEGMNGLSTRFAYKVLSKVFNYDQHEISANPIHLFYVLE
                     KEVQKLQLAKEVEGKYLDYLKTHIVSDYVQYIGNEIQRAYVESYSDYGQNLFERYVAY
                     ADNWIQDNDFRDPETNAMMNRETLNSELEKMEKPAGIVNPKDFRHETVNFTYRYRANN
                     SGKSPKWNAFEKIRTVIEKRIFTNTEDLLPVISFSPKNSTDDKKKHESFISRMENLGY
                     TKRQIQLIVEWYVRVYKHDLS*"
                     /db_xref="UniRef100_UPI00036A68D8"
                     /db_xref="mah:MEALZ_2185"
                     /db_xref="G4STB8_META2"
                     /db_xref="UPI00036A68D8"
     gene            120697..121095
                     /locus_tag="Mad1_20_16_scaffold_0_curated_closed_complete_
                     start-adj_prodigal-single_260"
     CDS             120697..121095
                     /product="hypothetical protein"
                     /codon_start=1
                     /transl_table=11
                     /translation="MKNIQSFKEFLNESIQFDDIESILRKTANGTKIIITKHNEDKDR
                     VVYYRGFRNGKHWANYSPQFKPYQNDIVIFPSKQVNIIEINKNYVETKGEFKDRIEIM
                     KELDIEKKNKEKEQIYRDAYLHSKKYPNVD*"
     gene            121142..121426
                     /locus_tag="Mad1_20_16_scaffold_0_curated_closed_complete_
                     start-adj_prodigal-single_261"
     CDS             121142..121426
                     /product="hypothetical protein"
                     /codon_start=1
                     /transl_table=11
                     /translation="MKYLKKYNTFLNENKSESKIEDVLSLQKSIHTNKYHTYSKDELC
                     NMGEKELDDIILDLKAVVASIGEEDSNFIQSPYNPNLPSEIASGKIENGL*"
     gene            121449..123992
                     /locus_tag="Mad1_20_16_scaffold_0_curated_closed_complete_
                     start-adj_prodigal-single_262"
     CDS             121449..123992
                     /product="Uncharacterized protein n=1 Tax=Pseudomonas
                     phage Lu11 RepID=I1TQL6_9CAUD"
                     /codon_start=1
                     /transl_table=11
                     /translation="VKRIKSFRDYNLLLEKLKLSEVRNLVKNWKEAGGDKRYDEIFKG
                     KHRILIPFQPMVSPIQIQVLKFLKEHGYVDIDYIEGNCKDSKNPNQQPKISKILARFN
                     PELKSKYDNDREKAKRAQGDLTIVVSRHAYDIASMTTDRKWHNTSCMEFRTGSNRTYV
                     TNDVMEGSLVTYLINKSDKNIEHPLARLLIKPFVSTDDGKVILWTEDRIYGDNVNGYK
                     ESVEKWLRNIQPNIVGNFRLHHKLYSDSSTDRTFYQWFNDYDDVYKNTYNDIFFVYKD
                     GKCGMVNKYNDIIIPLIYDNIIETIYGGTIMICIKDGKYGLINNRGEIILECDYDSID
                     IPNDSYDYLILLKKNRKYGFIKLNGNGNGNILLKTEPMYEFLEYITGTKYLIFRDNGK
                     YGIINMNNTILLPPTYDKISKNYSFKIGDKIGLLDRDTFKSEVIIDSSIADEIKYKWG
                     DDFAIQKNEKIGLISADGKILIPCEYNKFANYRDINNGIVIVLKDDMYGIYSCNDMKE
                     LLPCEYINITDSKNNTFLIQNSSEKWGVFTNYKIIVPCKYTSLDMRNYPMAQAYLSTT
                     DNEQTINVLTGKIANIKIQNIINNDAVIFTNSNNTENKYGVCNKNLDIIIPDKWYYIQ
                     YFQSFASIYDKPCFKVYKTDDTFGIMTIDNEFILPCEYSQILKITNGVFSLKNSTSKK
                     CKLIKLPSCETILDYKFDSIRGNGNDSEKIFIVGENNKYSLFNTETKEITNKYDDISL
                     FLNDKASFYKGITYSNIEYVKLLMFKNNKFIESINTYQHIQPLSVRNNRIVFVFCFTT
                     DKIALRDIYDNEGNLLFKNCFDIQVNDNFITIKQNEGDEPIQYKIDDLL*"
                     /db_xref="UniRef100_I1TQL6"
                     /db_xref="I1TQL6_9CAUD"
                     /db_xref="bbe:BBR47_45220"
     gene            complement(123987..124520)
                     /locus_tag="Mad1_20_16_scaffold_0_curated_closed_complete_
                     start-adj_prodigal-single_263"
     CDS             complement(123987..124520)
                     /product="hypothetical protein"
                     /codon_start=1
                     /transl_table=11
                     /translation="MGEFKGYCKCGDGIEKVYKYSCLMAIVDSIVPTLKYVQDNILPE
                     DIYKEDGYGVVIKPHVSVLYGFHDDKVDIDILKELISNYKTFVININKLSCFENEEFD
                     VLKFEVSSDSLTGLNKDCRDTFEHTLQFPYNPHITIAYLKKGTAKKYESIISSLSIDV
                     FKMVYSRVDGSNIKFNL*"
     gene            complement(124522..124944)
                     /locus_tag="Mad1_20_16_scaffold_0_curated_closed_complete_
                     start-adj_prodigal-single_264"
     CDS             complement(124522..124944)
                     /product="5' nucleotidase n=1 Tax=gamma proteobacterium
                     BDW918 RepID=I2JM52_9GAMM"
                     /codon_start=1
                     /transl_table=11
                     /translation="METVLIDLDDTICDFTSSFKLRLKKHPEIVYPQSQWGFFLGLEP
                     LPDAIDVINMLRTKYKVYILTRPSYKNPLCYTEKRVWVEKHFDLDFCKNLILCYDKSM
                     VKGNYLIDDNIHVGFEGEHIHFGKEKFTNWQAVKNYLL*"
                     /db_xref="UniRef100_I2JM52"
                     /db_xref="kko:Kkor_0062"
                     /db_xref="107317390"
                     /db_xref="I2JM52_9GAMM"
     gene            125052..125726
                     /locus_tag="Mad1_20_16_scaffold_0_curated_closed_complete_
                     start-adj_prodigal-single_265"
     CDS             125052..125726
                     /product="von Willebrand factor type A n=1 Tax=Candidatus
                     Omnitrophus fodinae SCGC AAA011-A17 RepID=UPI0003B45E4B"
                     /codon_start=1
                     /transl_table=11
                     /translation="MREHTEIICLIDRSGSMTQIKSDAIGGFNSFLTEQKTLPGSASL
                     TLALFSNRYDIVYNNAPLDTIEPLTDKIYKTTGTTALFYAIGKTIDNVGIRLANTNED
                     ERPNKILFIILTDGEENASHHQVNEKNEPFYTQEKINYMITHQRENYNWEFVFLAANQ
                     DAMKAAENISISRGNTMNFSSTSDSINTAYSNVSKMSMRYRAARVQSVSNGNLFDDDE
                     QDATTK*"
                     /db_xref="UniRef100_UPI0003B45E4B"
                     /db_xref="A0A0F9GSX8_9ZZZZ"
                     /db_xref="ipo:Ilyop_2155"
                     /db_xref="UPI0003B45E4B"
     gene            complement(125776..126318)
                     /locus_tag="Mad1_20_16_scaffold_0_curated_closed_complete_
                     start-adj_prodigal-single_266"
     CDS             complement(125776..126318)
                     /product="hypothetical protein"
                     /codon_start=1
                     /transl_table=11
                     /translation="MKVLLIASLISSMVIYRSNIYNDVPLKNIELLKYVEKNGKSLAP
                     TYEKTNCVEFLDKVLTDFSNIDEKTSERIYINYDLKRVKKFLYRGDSTVVSGVCWALV
                     SCNKARWVSPSDVKIGDIVQYWSTDMGFINGHCGVICGEDKTGYLLYSSHQDSKGFGV
                     MQVKNKTLYPNTKFFIVRLN*"
     gene            126380..127225
                     /locus_tag="Mad1_20_16_scaffold_0_curated_closed_complete_
                     start-adj_prodigal-single_267"
     CDS             126380..127225
                     /product="hypothetical protein"
                     /codon_start=1
                     /transl_table=11
                     /translation="MNKLSKILSFNDFLNEDNLSNTANTAIEINKNGFAFTQKMKKID
                     DTKPEWKHMPCYQYVYNFIKEYIPNLNPLIVNDFKMAYKKDINKLLSTESYKLAKDAL
                     QVPTMPETMRGLEYVNNKYKLGTIVPVEQAKVGDAINFWVFEFIEFNRNSKDGEMGTP
                     SYSDTKTKLAQYIKANNIDINKLPEWLIEGILLKYGHYGIISAIDDKYLYLSSSGEKR
                     GCNGIWNGVPKEECSENFTKVLKSDLHKFQNLSYDKMLFQSTDTLSNNKTQLVMRSYI
                     LNFIK*"
     gene            complement(127227..127454)
                     /locus_tag="Mad1_20_16_scaffold_0_curated_closed_complete_
                     start-adj_prodigal-single_268"
     CDS             complement(127227..127454)
                     /product="hypothetical protein"
                     /codon_start=1
                     /transl_table=11
                     /translation="MEWIKSKLEGDTNTYFLMEINKLLIHLYWHKHSNVWYAEMLNGD
                     LRVKLNLKLDELEKVKVKSLEYYFKFLEVKI*"
     gene            127557..128267
                     /locus_tag="Mad1_20_16_scaffold_0_curated_closed_complete_
                     start-adj_prodigal-single_269"
     CDS             127557..128267
                     /product="Uncharacterized protein n=1 Tax=Chamaesiphon
                     minutus PCC 6605 RepID=K9UKL7_9CHRO"
                     /codon_start=1
                     /transl_table=11
                     /translation="MKFQLFGSITSQDYDIMVFVDTIPIVKEASILCDTYGNEIAIIL
                     KDAGLPDKKINVNIAILNSGVITDVHKGTADEVNNSMFLTYKNHPQFLPNQIVRMVDR
                     DVDLKIIRSARIILSFISRTQYREIVKKALQGNFIDKLEALEQIDFTKITDLGTKNTE
                     KQDVYKTIGFQLGQALGLFIGSELYSKESICQIYTELKPFIMREEVLDMSIINKYKTL
                     FISQSRSKDIKILIEPKR*"
                     /db_xref="UniRef100_K9UKL7"
                     /db_xref="A0A0D6TIY8_9FLAO"
                     /db_xref="cmp:Cha6605_4034"
                     /db_xref="K9UKL7_9CHRO"
     gene            complement(128274..128468)
                     /locus_tag="Mad1_20_16_scaffold_0_curated_closed_complete_
                     start-adj_prodigal-single_270"
     CDS             complement(128274..128468)
                     /product="hypothetical protein"
                     /codon_start=1
                     /transl_table=11
                     /translation="MSKILDILSNLFVKKQCFEVYYVDKHNNEGRIKVYVKNVNDVDS
                     YFKKKYPHLELYDIGEKGSF*"
     gene            complement(128440..129537)
                     /locus_tag="Mad1_20_16_scaffold_0_curated_closed_complete_
                     start-adj_prodigal-single_271"
     CDS             complement(128440..129537)
                     /product="peptidase M42 n=1 Tax=Pontibacter roseus RepID
                     =UPI000373F50A"
                     /codon_start=1
                     /transl_table=11
                     /translation="MDKAKSTLGLRQESFDFLKQYLNNFSPVGYESSGQQIWMDYLKP
                     YVNEFKTDAYGTAVGIINPDAPYKVVIEAHADEISWRVSYISEKGYLYVKKNGGSDCT
                     IAPSKRVKIFTEEGDVVDGFFGWPAVHVRTGDDKPPKIENLTIDIGASSKKEAEEMGI
                     HIGAVVVFDEYMQILNDKFLTGRALDNRIGGFMIAEVARMLHESGNKLPFGLYIVNSV
                     QEEVGLRGAEMISRAIKPNVAIVTDVTHDTQSPMYNKIASGDLACGLGPVLKYAPAVQ
                     NNLRKLIIDTARANEIPFQRAVGERATGTDTDSFAYSGEGVPSALISLPLKYMHTTVE
                     TVHKDDIHAVINLIYKSILNIQDEQDFRYIK*"
                     /db_xref="UniRef100_UPI000373F50A"
                     /db_xref="pko:PKOR_02010"
                     /db_xref="A0A0E3UV23_9BACT"
                     /db_xref="UPI000373F50A"
     gene            129632..130030
                     /locus_tag="Mad1_20_16_scaffold_0_curated_closed_complete_
                     start-adj_prodigal-single_272"
     CDS             129632..130030
                     /product="hypothetical protein"
                     /codon_start=1
                     /transl_table=11
                     /translation="MSFIKKFNDFLNESKKSNKIIHADGYNYLVNFNEKVKAGDYAYL
                     PASSNSSINGIYYPLIIKITTDKTYPTANLNGDMDSYNNVFNVEVVNKSEVGPNYHDN
                     EVHLPKSYHLSHFKGKIIASNNPNLGLPPL*"
     gene            130057..130455
                     /locus_tag="Mad1_20_16_scaffold_0_curated_closed_complete_
                     start-adj_prodigal-single_273"
     CDS             130057..130455
                     /product="hypothetical protein"
                     /codon_start=1
                     /transl_table=11
                     /translation="MKYIKHYENFNLHKNNIYVIRHIIDDFNIHYDIMSNDINIGKIK
                     LEKENSRYIIKDSEIIEKLRGKGLYKLAIFCIVRDLNGQKIWSVNKNRYAKKAWENIF
                     NNLPNDIEGGIEDGEFQYYGFKIHWLKTII*"
     gene            complement(130452..130646)
                     /locus_tag="Mad1_20_16_scaffold_0_curated_closed_complete_
                     start-adj_prodigal-single_274"
     CDS             complement(130452..130646)
                     /product="hypothetical protein"
                     /codon_start=1
                     /transl_table=11
                     /translation="MDKNTLGFGSKTYDFLKRYYESNGQSICNIKISGSIRIKSISKN
                     NLSVGLKRKLIIEELTEEIN*"
     gene            complement(130711..131373)
                     /locus_tag="Mad1_20_16_scaffold_0_curated_closed_complete_
                     start-adj_prodigal-single_275"
     CDS             complement(130711..131373)
                     /product="hypothetical protein"
                     /codon_start=1
                     /transl_table=11
                     /translation="MKNIKKFIDFINESLRIDNTDKNIFFLKEVVKKCGFEQTYHFFL
                     KEPLKIGTCQYGDFYLNYYDVNEYDGNLAFWIIFNQHEDNLYGKSWDSSVIWVEDGIL
                     QYSDKIEESDFKLDDNFIAKIVQTIKSYNYLDKWCEFIKEIGIKGRKYHRMAIHNKEF
                     TWEQQIDWIKNKIEINKLLNRYTEPYEQRTLDKMIDLGETAYKEKAKKDNDIMMKILK
                     GM*"
     gene            complement(131400..132581)
                     /locus_tag="Mad1_20_16_scaffold_0_curated_closed_complete_
                     start-adj_prodigal-single_276"
     CDS             complement(131400..132581)
                     /product="seg id=720916 bin=RAAC39 species=RAAC39 genus
                     =RAAC39 taxon_order=RAAC39 taxon_class=Ignavibacteria
                     phylum=Ignavibacteriae tax=RAAC39
                     organism_group=Ignavibacteria"
                     /codon_start=1
                     /transl_table=11
                     /translation="MKISINDINIIPKQFGSGLCVYGKPKHEIQEWINFWGFKTEESK
                     GFTNICLPSNLEDFFISTPYFKYLDGYSPNLNKYCHIGHLSNLVIAKAIQNFGYAEQT
                     IAILGDTLDGKVEKQDAFDKYLSYCKEFNYNVGDIYYASNQELDNKELLHDGEGDYIG
                     TKIFNVGENKIVGIKSTGATTYFYQDVALASKLNAPTIYITGLEQAPHFSILKEIFPD
                     IKHIGLGLVLAKSKDSFGKMSSSLGNVIWMQDVIDMLMKEFNNLELVYNVIAGQFLKY
                     APGSDKKIDLDQFANVKTSYGLYVSYTLAKLKSAGMKVELKDDFNSFHMKFKFLKAKD
                     NFSPAIFFDELIDSCKTINQMYLKFHIKDNPENQEMYKPLMEDLELGLKKLGMFSIDK
                     V*"
                     /db_xref="RAAC39_43_14"
     gene            complement(132597..132670)
                     /locus_tag="Mad1_20_16_scaffold_0_curated_closed_complete_
                     start-adj_prodigal-single_trna_3"
     tRNA            complement(132597..132670)
                     /product="Pseudo"
     gene            complement(132673..132747)
                     /locus_tag="Mad1_20_16_scaffold_0_curated_closed_complete_
                     start-adj_prodigal-single_trna_2"
     tRNA            complement(132673..132747)
                     /product="Pseudo"
     gene            complement(132746..132922)
                     /locus_tag="Mad1_20_16_scaffold_0_curated_closed_complete_
                     start-adj_prodigal-single_277"
     CDS             complement(132746..132922)
                     /product="hypothetical protein"
                     /codon_start=1
                     /transl_table=11
                     /translation="MKKNIVERLKRIFTHLEIVIEEHYFNDDDYAPPINVDWYYVIEE
                     LKKNGLEIRNSKNK*"
     gene            complement(132931..133003)
                     /locus_tag="Mad1_20_16_scaffold_0_curated_closed_complete_
                     start-adj_prodigal-single_trna_1"
     tRNA            complement(132931..133003)
                     /product="Pseudo"
     gene            complement(133191..133266)
                     /locus_tag="Mad1_20_16_scaffold_0_curated_closed_complete_
                     start-adj_prodigal-single_trna_1"
     tRNA            complement(133191..133266)
                     /product="hypothetical protein"
     gene            complement(133451..133984)
                     /locus_tag="Mad1_20_16_scaffold_0_curated_closed_complete_
                     start-adj_prodigal-single_278"
     CDS             complement(133451..133984)
                     /product="Putative HNH endonuclease 2 n=1 Tax=Bacillus
                     phage BCU4 RepID=J9PQQ3_9CAUD"
                     /codon_start=1
                     /transl_table=11
                     /translation="MKSCKKCNNYYPSRIKIDGKVRNLKNRSYCLDCSPFNKHNTKQL
                     DVYIKNDVCKECNNSLTLGRCHACYNRKRRQKMSKKVYDIIGYNCWMCGYTKGEISSK
                     ILTFHHINPQDKKMNLTIDNMARYEWCVVWNEIKKCVSLCPTCHQEYHYTNLVTDEDI
                     ERIKNENWNRIHDEIKL*"
                     /db_xref="UniRef100_J9PQQ3"
                     /db_xref="J9PQQ3_9CAUD"
                     /db_xref="oac:Oscil6304_2169"
     gene            complement(134026..134115)
                     /locus_tag="Mad1_20_16_scaffold_0_curated_closed_complete_
                     start-adj_prodigal-single_trna_1"
     tRNA            complement(134026..134115)
                     /product="hypothetical protein"
     gene            complement(134215..135375)
                     /locus_tag="Mad1_20_16_scaffold_0_curated_closed_complete_
                     start-adj_prodigal-single_279"
     CDS             complement(134215..135375)
                     /product="Threonine--tRNA ligase {ECO:0000256|HAMAP-Rule
                     :MF_00184, ECO:0000256|SAAS:SAAS00106033}; EC=6.1.1.3
                     {ECO:0000256|HAMAP-Rule:MF_00184,
                     ECO:0000256|SAAS:SAAS00106033};; Threonyl-tRNA synthetase
                     {ECO:0000256|HAMAP-Rule:MF_00184};  TaxID=77133
                     species="Bacteria; environmental samples.;"
                     source="uncultured bacterium.;""
                     /codon_start=1
                     /transl_table=11
                     /translation="MEDHRIIGRKMNLFHFQEESQGSVFWHHNGYVLYRLIENYIREK
                     ISEQDYIEVKSPQLVDKKLWEKSGHWSKFKENMFIVKDEDKELAIKPMNCPCHIEIFK
                     QGIVSYKELPIRMSEFGSCHRNENSGSLNGLFRLRSFVQDDAHIFCMKEQIVEEAEKF
                     CKLLIDVYSEFGFKEVEVKLSDRPEKRIGSDELWDLAESSLKEASKNLKWELNKGEGA
                     FYGPKLEFILKDSLGREWQCGTLQLDFNLPVRLDAFYVNQEGEKENPVMIHRAILGSM
                     ERFIGILLENSDGWLPFWLAPEQIVIAGISNEQDEYCKEIYDILKKKYRVKLDIRSEK
                     INSKIAELYERKAQYLIVIGKREVNENKVSIKNLKDNSQISIDKKDLIEFKF*"
                     /db_xref="K2FG96_9BACT"
                     /db_xref="UniRef100_K2FG96"
                     /db_xref="rrf:F11_17860"
                     /db_xref="6.1.1.3"
     gene            complement(135674..136117)
                     /locus_tag="Mad1_20_16_scaffold_0_curated_closed_complete_
                     start-adj_prodigal-single_280"
     CDS             complement(135674..136117)
                     /product="hypothetical protein"
                     /codon_start=1
                     /transl_table=11
                     /translation="MKNIEQEFVPYVESLELKNLGFDEQCFGVYSITENFQFIQEFEN
                     QQYINNSNEIIEKCKSISCTAPLFQQAFEYFRKKYKLEGLILPQDKSALLPLPSYFIA
                     VISYRNQEWKELFNSTNEHTLLHYITNEDAELACLKKLIEIVKTL*"
     gene            complement(136120..136197)
                     /locus_tag="Mad1_20_16_scaffold_0_curated_closed_complete_
                     start-adj_prodigal-single_trna_1"
     tRNA            complement(136120..136197)
                     /product="hypothetical protein"
     gene            complement(136315..136390)
                     /locus_tag="Mad1_20_16_scaffold_0_curated_closed_complete_
                     start-adj_prodigal-single_trna_1"
     tRNA            complement(136315..136390)
                     /product="hypothetical protein"
     gene            complement(136474..136728)
                     /locus_tag="Mad1_20_16_scaffold_0_curated_closed_complete_
                     start-adj_prodigal-single_281"
     CDS             complement(136474..136728)
                     /product="hypothetical protein"
                     /codon_start=1
                     /transl_table=11
                     /translation="MEKFIIKHEDLGYLNNSNQHTSFVNKFDTNIELAKLYENPNQGK
                     KVIGHILKYGYPIGGPTMRDVREDERKLIVIPVEVNIIEK*"
     gene            complement(136798..137010)
                     /locus_tag="Mad1_20_16_scaffold_0_curated_closed_complete_
                     start-adj_prodigal-single_282"
     CDS             complement(136798..137010)
                     /product="hypothetical protein"
                     /codon_start=1
                     /transl_table=11
                     /translation="MKNLSISEKLQAKFQVNFNKLMDKQNVTKKEEVFKEAGRFFKYC
                     VRNVRDGGNCPFPEYLTEAYLEKIKK*"
     gene            complement(137007..137366)
                     /locus_tag="Mad1_20_16_scaffold_0_curated_closed_complete_
                     start-adj_prodigal-single_283"
     CDS             complement(137007..137366)
                     /product="MutT/NUDIX family protein"
                     /codon_start=1
                     /transl_table=11
                     /translation="MKKSVCVILFNENKILGVSRKHDHNDFGLVGGKKEEYDNDVEDT
                     AIRETKEETGLDIYNLELVDSCVYGGYDTYCFYADYKGEINTEENHVVKWLEPIDLTK
                     GSFGDYNLERFKQLGIL*"
                     /db_xref="lsp:Bsph_2613"
     gene            complement(137384..137857)
                     /locus_tag="Mad1_20_16_scaffold_0_curated_closed_complete_
                     start-adj_prodigal-single_284"
     CDS             complement(137384..137857)
                     /product="hypothetical protein"
                     /codon_start=1
                     /transl_table=11
                     /translation="MEDEKQNIVFKRKPRIKPDIIVGNGGTGVEMAKKMALTNAPNII
                     IHKHGDWVKSEITGTLLESKVGADGRNLHTVKLLGSNDIRVFEKVEFVDISLEFTLLE
                     YDMKVISWKDERTFYGAKNGTSNVFKIVEGHDKRAFLNFNYKCENYSLIVPSFIK*"
     gene            complement(137985..138638)
                     /locus_tag="Mad1_20_16_scaffold_0_curated_closed_complete_
                     start-adj_prodigal-single_285"
     CDS             complement(137985..138638)
                     /product="hypothetical protein"
                     /codon_start=1
                     /transl_table=11
                     /translation="MAPDQKTQLESVVKGLLEGDVILSPEFKTPLVDTITKLEEFIVK
                     VSSLEKDVLTEAEKDILYSEYKELMKTLHDSFKVAKYNFTLTKNEYKFLHKQICRKLK
                     YNRQDNVIALRVKENFFNVADGKDVYQTTILETFQTSIDDLTLISHLNAKIELEGITE
                     ENNSFATITEKIGAISRVYEYIDMKGSDISETVINWLSGLEPEANAVAVSTTEDVIV*"
     gene            complement(138660..139112)
                     /locus_tag="Mad1_20_16_scaffold_0_curated_closed_complete_
                     start-adj_prodigal-single_286"
     CDS             complement(138660..139112)
                     /product="hypothetical protein"
                     /codon_start=1
                     /transl_table=11
                     /translation="MTDKFYELQDEVKSKFNEIASSLAFPVKISFKLIGDVKQKKLIV
                     VKKVPDAYVYVSGFQVLVSINEPLFDKLSEDEKSIEVLLFDELNNINVNVESGMVKIG
                     KPNFVTNTSVADKYTFDEVKRVKELERLAMEHSKDAEKVKEVDVNTTY*"
     gene            complement(139176..139463)
                     /locus_tag="Mad1_20_16_scaffold_0_curated_closed_complete_
                     start-adj_prodigal-single_287"
     CDS             complement(139176..139463)
                     /product="hypothetical protein"
                     /codon_start=1
                     /transl_table=11
                     /translation="MKILNIYTLDYDMIIFESIITEDKLDDFINYYIDKKLNKSKLKF
                     EVIEIIKKECFVTILVKYNSYIRGGIDFSTKPFNIGFEYQIIELDKINNFQ*"
     gene            complement(139460..139876)
                     /locus_tag="Mad1_20_16_scaffold_0_curated_closed_complete_
                     start-adj_prodigal-single_288"
     CDS             complement(139460..139876)
                     /product="hypothetical protein"
                     /codon_start=1
                     /transl_table=11
                     /translation="MFKAIKNYLFYRKIINKLKPTLLTNFGVKVDMLSRLYTVFTIPE
                     REYKELVSQYQEHSDKLIEIEFKGYKKKLDTYLMKQGLTEMYGIYLEERANERQFMLA
                     ITYKHLDVLFWGNISRLILISLLVGMGIGGIILLFI*"
     gene            complement(139879..140118)
                     /locus_tag="Mad1_20_16_scaffold_0_curated_closed_complete_
                     start-adj_prodigal-single_289"
     CDS             complement(139879..140118)
                     /product="hypothetical protein"
                     /codon_start=1
                     /transl_table=11
                     /translation="MSDKYELWLDTLVNNLMVGAPVTPNPQLLKCLNDFFKLKEQEDR
                     VNKRNNIIDYYTQDDKIEILEKRISELEEIIKNKK*"
     gene            complement(140175..141656)
                     /locus_tag="Mad1_20_16_scaffold_0_curated_closed_complete_
                     start-adj_prodigal-single_290"
     CDS             complement(140175..141656)
                     /product="hypothetical protein"
                     /codon_start=1
                     /transl_table=11
                     /translation="MEDINKNIENLIDNVDYLIEFLERTNREKSDETDFSSLELNQNI
                     KGFEKYLKSIQENTSHIKEIKDNLNAYFQNIEPLQPKVEEAVNKPLNTDLEQSHFIEI
                     QNEIQLLTDKIGDLANTLNQAGIKLDLNVDSANLEQIKQQLEELKLAPQINFDAVITQ
                     LEEVRKNFESLQNLDFNNVDFEVLNVDKIDSILKKVSEFKNISIGFNKEDMANLDKLE
                     QSLQSIKGIDFKNLESLKELDNLQLLKEIDFGKISKDISNIDLSSKFKDLENLNIDPI
                     IEKINTLKDIKLDNLALDIDVKEDIIKKVDNINTKISELKDNLSNIDFTSDLFVNVDT
                     EKVKDNIREDLKNVDVNIKPTIDLTEIESIERKEYKIKIKTEVDDSNLDFKNVSIKPI
                     QNQKEYNDNNTKILEQLTVNNEIMRNIATHLATTSQQSIENNVTNISSIGENKNITEV
                     KPVENIIDTNTALLQATLALLEKTNAIHLELMKSNFDNSSPLG*"
     gene            complement(141662..142126)
                     /locus_tag="Mad1_20_16_scaffold_0_curated_closed_complete_
                     start-adj_prodigal-single_291"
     CDS             complement(141662..142126)
                     /product="hypothetical protein"
                     /codon_start=1
                     /transl_table=11
                     /translation="MKYIKPFIFEAKGDILDLAKLQTDVEIFRKRLEHDWDWNDDKTC
                     LKGHCGMVSEELEKFLQKLGYNVVRVRGYYLDAEDEFEPDTHNWEFNDIENYNKKWER
                     NGESAKGLKFPHWWIEVGSYIVDVTEDQFHPSEADVYRIGIHKKPVSYYKKG*"
     gene            complement(142131..142415)
                     /locus_tag="Mad1_20_16_scaffold_0_curated_closed_complete_
                     start-adj_prodigal-single_292"
     CDS             complement(142131..142415)
                     /product="hypothetical protein"
                     /codon_start=1
                     /transl_table=11
                     /translation="MKGIKKFTQVFEAEDQITVLNTKMAEYNANKSRLTSFLGKTDQD
                     QQFTNLLASLKYKDNDLLRFEWAYQKAAADMKKYKELIDNTIKEYNTKKI*"
     gene            complement(142420..143910)
                     /locus_tag="Mad1_20_16_scaffold_0_curated_closed_complete_
                     start-adj_prodigal-single_293"
     CDS             complement(142420..143910)
                     /product="hypothetical protein"
                     /codon_start=1
                     /transl_table=11
                     /translation="MKYLKSFRLFEASNSGGWSIKDSSTAKIFSTIFGSLGFGIKSRK
                     LKNIAKEYDEYLQVVYDEYLKERKAPVNKNNLTDKPDTIINVPKIKPEFDYNYVPEIE
                     PKSNSNPDNERFKKEQQEFVDLGLDVHELEGLLHYSKTPEEVEKHLNELKSLLTQTQK
                     DMDDIMNKISNGEDDENHTLANSYDKKKSKVDKINTILKKVKVKPNNSSSGYVNYFES
                     IDWMAGAIQAPTDWSEEDKKNITAKVNPYKIEEFSLRKRSIVDSEEDQKKAKKLEHAW
                     ALLINDIHKKWFYVFEITKLDDKYKSTTKKESPAAVKSAKTLEVLKTSFNENSQLIYS
                     ASQIGFNKSYYVLSNFNNDLILLYKIEGSNKLFKVIGNMGISENKSKIDYFDSDKSSF
                     AWNVNTNKYRNFAKDTFIMSDDINGFKYKLRMSTALGKDYPCIEMVDEAGYLNIVSYY
                     KEGDEIKKSIVTIRQVPFSLYNVKETQHIDVKEPISEISTELKKSI*"
     gene            complement(143930..144547)
                     /locus_tag="Mad1_20_16_scaffold_0_curated_closed_complete_
                     start-adj_prodigal-single_294"
     CDS             complement(143930..144547)
                     /product="hypothetical protein"
                     /codon_start=1
                     /transl_table=11
                     /translation="MAKRKKKPIIHKVNPVIIREVNEVDDIVKNHYIPMIEENISKSE
                     PDTEPMEIEPTEEVSIIEELVIEIPTEIITDTQSVETEAIEKLKKPKKSKPKKSEERV
                     VISEQTTELIQDHDIIYYNINDYFNTLDNLEEIEDSKVVINPNIDLSIVHRFIEISRS
                     PFELRYKTTKIYDSRTSVCDITFNENHVAVDGKKYPYSNLRIINK*"
     gene            144682..145806
                     /locus_tag="Mad1_20_16_scaffold_0_curated_closed_complete_
                     start-adj_prodigal-single_295"
     CDS             144682..145806
                     /product="Endonuclease subunit n=1 Tax=Enterobacteria
                     phage vB_KleM-RaK2 RepID=H6X3P0_9CAUD"
                     /codon_start=1
                     /transl_table=11
                     /translation="MSKLFLLGDIHLGIHQLKLDIYLDISKDYFFNFYFPILKEHYKK
                     GDRLFILGDVFDNRSHLNLKVISYALDIFDWLEENDIQIDIILGNHDLYNSSSSEFNS
                     LKILSRHRNVTIHSVPTVVNIGTKKALMMPYFNDVDEQKEELKKYQGKVNYLFCHSDL
                     AGAKNNINSGPLTHGPSVADFVTFPQVYASHIHLHQKLQNFTFIGCPYHLDRNDKGDK
                     KGIYIVDIETGKEKFIPNDRSPEYKNIEIVTIEDVEKLDRIISIERVLADKPMDDWYD
                     VTVNNSLIMEKPELVRKLMDFSKKKSLTTIKQIDDFEIKDTVEDISLEEIGVSLSIPD
                     MVRDYVKKQDFKDEIVKEKIIGILEEVIQTASDDRAQIME*"
                     /db_xref="UniRef100_H6X3P0"
                     /db_xref="A0A0A8J963_9CAUD"
                     /db_xref="H6X3P0_9CAUD"
     gene            145806..146153
                     /locus_tag="Mad1_20_16_scaffold_0_curated_closed_complete_
                     start-adj_prodigal-single_296"
     CDS             145806..146153
                     /product="hypothetical protein"
                     /codon_start=1
                     /transl_table=11
                     /translation="MNKTREEQIEKYKKYLTEEFKQSINYNRYLNEINQDIISFLEIL
                     NIKEENKLDEFSQFINELMDVSQKRYIILDNAIKFLNSNSEKISFKDVQAKTMLYNRI
                     LKIKHIDDGCTEV*"
     gene            146134..146688
                     /locus_tag="Mad1_20_16_scaffold_0_curated_closed_complete_
                     start-adj_prodigal-single_297"
     CDS             146134..146688
                     /product="Uncharacterized protein n=1 Tax=Bacillus phage
                     vB_BanS-Tsamsa RepID=U5J9C6_9CAUD"
                     /codon_start=1
                     /transl_table=11
                     /translation="MDAPKYRDIFLAQQVDQTSIKEVVSKIVEINEHDKKIKSYLKNF
                     YDAEYKPKPIKIYIDSYGGAVYQCLGLISIIDASETPVHTVVTGTAMSAGFMIAISGH
                     KRFCYEHSTLMYHQISSSKWDTLKAIEESVEESKRLQKILESVTMKKTKISKKKIKEV
                     YHMKQDWFLTSIEAKELGCIDEIL*"
                     /db_xref="UniRef100_U5J9C6"
                     /db_xref="U5J9C6_9CAUD"
                     /db_xref="vir:X953_18895"
     gene            146699..148477
                     /locus_tag="Mad1_20_16_scaffold_0_curated_closed_complete_
                     start-adj_prodigal-single_298"
                     /gene="guaC"
     CDS             146699..148477
                     /gene="guaC"
                     /product="guaC; guanosine 5'-monophosphate oxidoreductase 
                     (EC:1.1.1.205)"
                     /codon_start=1
                     /transl_table=11
                     /translation="MKLKQEDVINKFIKIHQHIYDYSKFIYNGYNEKSIIICKKHGEF
                     LQKPKIHYGSGCPKCKDEKSLTTFILKGSIKNNKNRCNTFIKSCEKVNSNLDFSKTEY
                     INKNTKVIVTCKKHGDYSVIPRSLLEGKICRKCFNEKKERWSLEGWCISGKGKGFFYI
                     IEMESLNEKFIKCGITNTNVKKRMAQITNFYSKKILFTLENVPSFCYILEKEIMNKFK
                     EYQVIPHTKFGGRYECFTHTIKDEIIKYINDRTKNKKMKKMKYDFNDIAIVPIKMSDI
                     DSRTDIDLEYIPIVCAPMDTLIDSSNISKFLNIGLEICMPRGEKIQEEFYDKVFHSFG
                     IDEIVLLLDSNIKLPKKVLIDVANGNMLKLFLIAKRIKKEQKHIELMVGNIANPETYR
                     LYCEIGVDWVRCGIGGGSVCTTSSNTGIHYPMASLIEECYDISCHYENPPKIIADGGF
                     RNYDEIIKAIAIGAHSVMLGGILNKTLESCGDNYVKIGETEYKKITIDEANKFFEEDV
                     ETFKYYRGMSTKEVQAKWGRTTLKTAEGISKYNKVEYTLAGWTENFIDYLKSNMSYCG
                     KRNLTEYKGQVEYIHITENARKRFAK*"
                     /db_xref="sgn:SGRA_3823"
                     /db_xref="UniRef100_J0P567"
                     /db_xref="J0P567_9SPHI"
                     /db_xref="1.1.1.205"
                     /db_xref="1.1.1.20"
     gene            148477..148854
                     /locus_tag="Mad1_20_16_scaffold_0_curated_closed_complete_
                     start-adj_prodigal-single_299"
     CDS             148477..148854
                     /product="hypothetical protein"
                     /codon_start=1
                     /transl_table=11
                     /translation="MKHKKKYNVSSTPIKFSKKGKLKKEEIILLVHSISVEGLSKAMA
                     VEKIAIYQNNLNDSMRIVEKKIRGYKIHNFIVTTPVDENQGIKLLYPQLKEEIDKRLS
                     IGEHVTEKTLDRLTKVYDILKSK*"
     gene            148879..149295
                     /locus_tag="Mad1_20_16_scaffold_0_curated_closed_complete_
                     start-adj_prodigal-single_300"
     CDS             148879..149295
                     /product="hypothetical protein"
                     /codon_start=1
                     /transl_table=11
                     /translation="MKKNILEIILQNKRTRFDDFFNLDRKPDYPGTTLDDLKGNLEKI
                     LINLKYAKEHHKNDDDAIYDELSKINHYILRNKKYVDELENTIDDYSSAYEALIDLVS
                     EIIIKENLDLTKYSADISIEEWRKLTRGKRIDDLLK*"
     gene            149347..150024
                     /locus_tag="Mad1_20_16_scaffold_0_curated_closed_complete_
                     start-adj_prodigal-single_301"
     CDS             149347..150024
                     /product="Uncharacterized protein n=1 Tax=Clostridium sp.
                     CAG:678 RepID=R5KQ74_9CLOT"
                     /codon_start=1
                     /transl_table=11
                     /translation="MGMKQIDVIKSTSYDQEEIIKNIIKLHIPSGVIDCDPTYSIGNF
                     YKKTGIEAPKYKFDIVPQAEGVEQASADKLPLENNSINSLLFDPPFLISVGPSLKQTD
                     ASKKIDGKSNLIHQRFSSFESPKKLWDFYKASLEEGYRVLNENGVFIFKCQDTVSSSK
                     QYFSHSYIMNIAVKIGFYPKDLFVLLAKNRMISGKHANQFHARKYSSWFWVFEKNNKG
                     NKIDYFN*"
                     /db_xref="UniRef100_R5KQ74"
                     /db_xref="R5KQ74_9CLOT"
                     /db_xref="srd:SD10_09165"
     gene            150035..150511
                     /locus_tag="Mad1_20_16_scaffold_0_curated_closed_complete_
                     start-adj_prodigal-single_302"
     CDS             150035..150511
                     /product="Conserved domain protein (Fragment) n=1 Tax
                     =Turicibacter sanguinis PC909 RepID=D4W397_9FIRM"
                     /codon_start=1
                     /transl_table=11
                     /translation="MKKTPPITITHPHLIKEWDITKNGTLTPLDVTKGSHIMVWWKCW
                     REHVWKTRVNVRTEGWNCPECSKAIRTSFPEQAIFFYMLKIFNCENRKKIGIGNIEVD
                     IHIPEINLSIEYDGENYHKNKVEKDILKSKILKEETNLLRIREYNLPDIMDTDCIF*"
                     /db_xref="UniRef100_D4W397"
                     /db_xref="D4W397_9FIRM"
                     /db_xref="max:MMALV_08290"
     gene            150585..151091
                     /locus_tag="Mad1_20_16_scaffold_0_curated_closed_complete_
                     start-adj_prodigal-single_303"
     CDS             150585..151091
                     /product="Uncharacterized protein n=1 Tax=Bacillus cereus
                     VD107 RepID=J8IXY1_BACCE"
                     /codon_start=1
                     /transl_table=11
                     /translation="LNKKIDINLNIHRIEILDNYKNIEIENSLLNVNPLLSSEWNYIK
                     NSNIKPQYFYPNSRTKVWWICTYCKFEWQCEIFKRNISAHIGCNKCHRKITDYNQTIP
                     KKGNSLIDAYPEITLFWDYTKNDILPSEINPNSARKVWQYNSSTESKLLYLGNIIKKI
                     KKLRKRLK*"
                     /db_xref="UniRef100_J8IXY1"
                     /db_xref="J8IXY1_BACCE"
                     /db_xref="wch:wcw_1894"
     gene            151184..151516
                     /locus_tag="Mad1_20_16_scaffold_0_curated_closed_complete_
                     start-adj_prodigal-single_304"
     CDS             151184..151516
                     /product="hypothetical protein"
                     /codon_start=1
                     /transl_table=11
                     /translation="MDNIYINLMDIQKEFNEVLNYALSSKGIMFRKDGKYLCDAQMSE
                     IEFNENLIHKGYDYFTIFTKNGQLVEYIILLGKIGITGELDAHNVAKNTLHIKQKKKM
                     INSVLLSL*"
     gene            151796..152191
                     /locus_tag="Mad1_20_16_scaffold_0_curated_closed_complete_
                     start-adj_prodigal-single_305"
     CDS             151796..152191
                     /product="hypothetical protein"
                     /codon_start=1
                     /transl_table=11
                     /translation="MRIKELIYKGKSYTDQVLIENYLYKHGFNWLNKAEIENVIIEIK
                     DDKLYWYSGVWYYGDFGYGIWIDGIFKYGNFIGVWHNGLFKNGTFSGIWMNGNFESGE
                     FLKGEFRKGIMKGEIKNDDVLKFSEYFKK*"
     gene            152202..152657
                     /locus_tag="Mad1_20_16_scaffold_0_curated_closed_complete_
                     start-adj_prodigal-single_306"
     CDS             152202..152657
                     /product="hypothetical protein"
                     /codon_start=1
                     /transl_table=11
                     /translation="MNANNRKSVVLKKTASPAVIYKDDVITVYKDIEGFCFEIGELFT
                     HDLLEAVAVLMRNPKWDKLKIWDYKFDSNIIINPINSIYWLSGGDVFWKSPELNKGWV
                     EVLPEILKKFENKIFEASKKTKLSDIRKHFKKHLNLDSFYEFALSKEIL*"
     gene            complement(152686..153693)
                     /locus_tag="Mad1_20_16_scaffold_0_curated_closed_complete_
                     start-adj_prodigal-single_307"
     CDS             complement(152686..153693)
                     /product="Putative uncharacterized protein B013L n=1 Tax
                     =Paramecium bursaria Chlorella virus NY2A
                     RepID=A7IVN8_PBCVN"
                     /codon_start=1
                     /transl_table=11
                     /translation="MSNLKKQYGQFYTTNSHYIINTLINDVPSDTMLIEPFVGAGDLV
                     KLFPTHFFDIYDIEPKIEGTIQRDTLNNPLDYTDKWVITNPPYLAKNKNKDKSLYEKW
                     NVSDLYKASLKSFISCDGGIVIIPINFFSDEDNEFRKEFLSKYKVINLNIFEETVFDD
                     TTYTVCSFSFKKEDNIEQNITATLYPKMSNISITIKYDEGYRFGNEFYEILNAYKEHN
                     INRLQKEGKHNKPNSNIKLRAIDTGSNDGRIKLFMDSNHLYAKNTERTHATIILPREY
                     SIVEQNKICDMFNDTLEHYRNKYNSLFLTNFRNSTEHYSRKRISFDVAYYLINYCLDK
                     L*"
                     /db_xref="UniRef100_A7IVN8"
                     /db_xref="A7IVN8_PBCVN"
     gene            complement(153793..154473)
                     /locus_tag="Mad1_20_16_scaffold_0_curated_closed_complete_
                     start-adj_prodigal-single_308"
     CDS             complement(153793..154473)
                     /product="Uncharacterized protein n=1 Tax=Achromobacter
                     piechaudii ATCC 43553 RepID=D4XEV0_9BURK"
                     /codon_start=1
                     /transl_table=11
                     /translation="MKKTKSTNRLKFNSIIKRIMDNRRMKNVNNFLNEVATARTITQL
                     PLDAQTRINNDAKRMNDDPSAIFREMKKSERLARNYAKSTTKQNHAEKYQISIIERQL
                     KSTTDFEKLSGNIYVENGSIKTVRARKESTSVDTAYTYKGVNVYSTLKFTTGQGGGQD
                     RQFGNVLNFLTEGSKSRSNNNLFVAVLDGTYYTPRVIADLKERFSNKTNIVITDSYSF
                     KADIDKAL*"
                     /db_xref="UniRef100_D4XEV0"
                     /db_xref="A0A084EWI9_9MOLU"
                     /db_xref="D4XEV0_9BURK"
     gene            154616..156016
                     /locus_tag="Mad1_20_16_scaffold_0_curated_closed_complete_
                     start-adj_prodigal-single_309"
     CDS             154616..156016
                     /product="Uncharacterized protein n=2 Tax=Cellulophaga
                     phage phi38:1 RepID=S0A044_9CAUD"
                     /codon_start=1
                     /transl_table=11
                     /translation="MNILSFLYGLLQEKEIILSDNLLSLLKDMNDVIANHLIELQGKS
                     DMAYSFIDIADDGMVSYLPSNREKGLSDDEKWSKGRQKVKIGRFVRAVLEKENIKYTD
                     YQIDLFVNKYLAIQRKNNNQYTFKLVSGNEIPKWYLQDNYHGNFEESHTLWNSCMRYD
                     SCQTYFKVYERTPSIKLLILLDNTTQKLVGRALVWTKCEPLDGDVTNTFIFMDRIYCY
                     KTYMEELFKNYAKENNWWWKEQQDSGAGTGITNGRIGKVRKFKVEISDLETGEDRPFM
                     DTLKYYVPHEGILTNDGSYDSITEIWESTDGFYTTPMDEYDSDPWDDEDDYLNENISK
                     FKYLKTFESFHEDEEEEEEEDDIYQIFNSIGKTMYVDVPKLTEYIKKIDNRVNNIHVS
                     FYNSTFDDSVYLKLEFFDNGKKMQGEIVNIVYYNFIKDIKHEHIVYVQRIVNNSITGN
                     LMLKFTFNIEEVKLIN*"
                     /db_xref="UniRef100_S0A044"
                     /db_xref="S0A0Q6_9CAUD"
                     /db_xref="S0A044_9CAUD"
     gene            complement(156018..156371)
                     /locus_tag="Mad1_20_16_scaffold_0_curated_closed_complete_
                     start-adj_prodigal-single_310"
     CDS             complement(156018..156371)
                     /product="hypothetical protein"
                     /codon_start=1
                     /transl_table=11
                     /translation="MIENLLRISGYTQKLLNEEDADIRLIPISDLEYYKTVCGEEDKL
                     HFTNNAIDFLKNLDILEVAIIYCDGQNYRYVMEILLKIDRENAKKFCTIVNDNGGALI
                     VNKTDGDMILLSSYE*"
     gene            156476..157207
                     /locus_tag="Mad1_20_16_scaffold_0_curated_closed_complete_
                     start-adj_prodigal-single_311"
     CDS             156476..157207
                     /product="hypothetical protein"
                     /codon_start=1
                     /transl_table=11
                     /translation="MKNYLIYDWDDNLLHMDTEIFVEFNDNGVWKEIAITSSHYRIAR
                     KSPLYRPTENGYRNCHGNGPEFLNDVKKAIKAKAFGPSFDSLIKSLISGNILSIISAR
                     GHDSKTIRSGIEYIISHCLSKANIEDMLENLKQININTIEEYLDTCIYVGVYSPEFLK
                     TISSDIEDNTESYKRIAVERSFDFYLKHSTQFDSTISIGFSDDDKHNVIKITEYFKEL
                     KVKYPHIELAIFDTSEKKHEKLIID*"
     gene            complement(157197..158012)
                     /locus_tag="Mad1_20_16_scaffold_0_curated_closed_complete_
                     start-adj_prodigal-single_312"
     CDS             complement(157197..158012)
                     /product="hypothetical protein n=1 Tax=Ruminococcus
                     flavefaciens RepID=UPI000314A1BA"
                     /codon_start=1
                     /transl_table=11
                     /translation="MLKNFAEYILERWGNQKHYIQDMDDYNVAMSKTIDDKIFFLNYV
                     TPDVIVDFGCADGSTLKEIQNVNPNIKLIGYDLNANMLDKAKQKVPNGYFTTKWEDIL
                     SIISQYNSPLLLLSSVIHEVYSYSNSADISLFWNRVFKSNFKYIAIRDMIPSSKLERM
                     PVSDSDYEKIKSNISNKDIITTFENYWGPINSNRRNFIHFLLKYRYYDNWDRELIENY
                     VPITRETLERKIPASWTKLYYESFTLPFLKRQVENDFNIELKDETHIKLLLSR*"
                     /db_xref="UniRef100_UPI000314A1BA"
                     /db_xref="W7UE86_RUMFL"
                     /db_xref="UPI000314A1BA"
     gene            complement(158014..159582)
                     /locus_tag="Mad1_20_16_scaffold_0_curated_closed_complete_
                     start-adj_prodigal-single_313"
     CDS             complement(158014..159582)
                     /product="hypothetical protein"
                     /codon_start=1
                     /transl_table=11
                     /translation="MSILKFYQFLLEREALRDELPKHHINALEYIYGEDSKKFLDMDV
                     PSKTENIKEGKWVLSKEEKDAIIGLIFDDIDIKNVFRVFKSCLSQMNTQFINAFNASK
                     TDNSISFVLPKNAIDVAVMLDKFYSNNFYTINVKETKSSEKILRDSNGVPITKDGEIQ
                     KVSKKPNEIVFNKNKSSFNTFIDVYDEIFTSANIPNPLDDYTVNNFYSVSKEILDMDM
                     FKNFDMELYITSKPSDILNMSISRFYDSCQNLYNGEYNSRLLSNVFDNNMKVAYLIFN
                     TPFTDKEGNINPITSVSRCIIRNIKGKIFFDQIYPYLDNNWTKLQKMFYGIITKYTGM
                     KSNYSGIDYYFNIPDELDYPYLDSLNSVKNPNNEEVKALLSLYKFDIEDIEECGDGVY
                     RANTKNDRLFYITKNTDNFVEKCINGDFYFKKPLSKKIIKSIESNILNYFDFKKFGKD
                     DGIKGNETVIKRKVNEIIKDYYENSVIDFIRENQDCLIVKKMIGDNHPYFLTFYTKDR
                     KYHIVGDYKIYELV*"
     gene            159615..160478
                     /locus_tag="Mad1_20_16_scaffold_0_curated_closed_complete_
                     start-adj_prodigal-single_314"
     CDS             159615..160478
                     /product="hypothetical protein"
                     /codon_start=1
                     /transl_table=11
                     /translation="MDEIIFFDIDYTLIIPESKLSIIDKENPGEVIMRISSSDIPLLT
                     SVWKKFDIMIEYNGKTFWLSPDLLKSIKRKVNGITSKRIGISYREWSDKEILEKQSKG
                     LEFLLYNLQNLKDSGIPVVLLTARGSKENHDKFINKIKDEIYTKLRLPVIKEYFINDI
                     ESQTNSDLIASRKSKIILEHLIGYKIKSNRFIDLKQSEYDKVKFYDSDDKNIEAVKNL
                     QTLLEICLNNTDKSLKSQIMQRLKYSKLEWETNLVTNNDLNPFIINTNSLIYPYDSTV
                     DLFENFGRKGF*"
     gene            complement(160446..160964)
                     /locus_tag="Mad1_20_16_scaffold_0_curated_closed_complete_
                     start-adj_prodigal-single_315"
     CDS             complement(160446..160964)
                     /product="hypothetical protein"
                     /codon_start=1
                     /transl_table=11
                     /translation="VKRSVKNKYDELEAIVWRYAKRYKVSILNDRFTTSVGRAWVDSK
                     EIKIPVIDSIEDFLVCLHEIGHIVTGQKIDDSSPDYMFEYLADKWAIDTAKKHGIYNF
                     KYEMRAKWYVLQFIAEYHNKNNDYIIPNKVLKFVGEDIYSWKGYNVSVFFTTSEVVIT
                     KKLKSFSPKIFK*"
     gene            complement(161042..161218)
                     /locus_tag="Mad1_20_16_scaffold_0_curated_closed_complete_
                     start-adj_prodigal-single_316"
     CDS             complement(161042..161218)
                     /product="hypothetical protein"
                     /codon_start=1
                     /transl_table=11
                     /translation="MYLLRNKKVLYQYPYNLSDDTIDNWQMWKFQTFIDMINDEGKDA
                     LNTINPTSTENNLK*"
     gene            complement(161199..162206)
                     /locus_tag="Mad1_20_16_scaffold_0_curated_closed_complete_
                     start-adj_prodigal-single_317"
     CDS             complement(161199..162206)
                     /product="hypothetical protein"
                     /codon_start=1
                     /transl_table=11
                     /translation="MSSKKEDSYKDYLDNLLSQPNNNATPPPSLPNTQPKESVVSPFI
                     PKAEKPRVIPKPSVIANNAKSIMFEDVILSDLPMGDFYYTGTRIQFRDLKVKEIEHFA
                     TLDESSILDFKDKINDILENCILFNHPDGTPGDYTNLFNGDRLWMIYMIREKTFPKGK
                     VLTVNVEYKEDENIKNVDIELVRANMDIYRNEDIMGWFSKEKKAFVFETELKEDSYVI
                     APPTIGIQRCFDVYAKSKIENGESINKEFFRICPYLQPHVSYMSYEELDEFYHWFENH
                     ITPDEFSFLHDLITNHLKIGIRGLKKNVGKRTITTNKIYPIRLKNLFMLPNAFDVLIK
                     K*"
     gene            complement(162291..162854)
                     /locus_tag="Mad1_20_16_scaffold_0_curated_closed_complete_
                     start-adj_prodigal-single_318"
     CDS             complement(162291..162854)
                     /product="hypothetical protein"
                     /codon_start=1
                     /transl_table=11
                     /translation="MLPHFTSQTPTGTDLHEPLYGNLFEVTFTFPTILGLTQDDFRIM
                     MLNALNITLDLTPDISTGTQKFKFSDRVYLKQPEKTSFSFDINFNINVDNQFSIRTWN
                     YMKKWYDLAHNTQTGELHYKRDMIGSIVAHIHDREGVVVRRTEFKNVQLTGLNGMSFN
                     WTNNEFISGTAKFVADYAVDQYYDIKQ*"
     gene            162913..163182
                     /locus_tag="Mad1_20_16_scaffold_0_curated_closed_complete_
                     start-adj_prodigal-single_319"
     CDS             162913..163182
                     /product="hypothetical protein"
                     /codon_start=1
                     /transl_table=11
                     /translation="MRDRCWRRHTEDKKVLKRLKNSRIYQFYVYYPHFCVHTIKWYNL
                     IGTPTHHLYKTTVSKYKNKWRWDNKYYRTSHKQEFINTLKYEGVL*"
     gene            163166..163714
                     /locus_tag="Mad1_20_16_scaffold_0_curated_closed_complete_
                     start-adj_prodigal-single_320"
     CDS             163166..163714
                     /product="hypothetical protein"
                     /codon_start=1
                     /transl_table=11
                     /translation="MKEFYSFEDFIIFWLENPNGSFTFKKYHTNKNMLYISNIALLPL
                     ARITENVVYLDFSIIHKKAIKLIIPIFKKLNIEFYLVRNFTKFHLNKDEFSIRYEDLD
                     NMLDNYINKEFYDLFKMIEFDIQMHIFNYINTFNCHSSWEQINNERIKKIKNNSYRNI
                     DKEIVSEILSLDRNFKIFSLLM*"
     gene            complement(163745..165586)
                     /locus_tag="Mad1_20_16_scaffold_0_curated_closed_complete_
                     start-adj_prodigal-single_321"
     CDS             complement(163745..165586)
                     /product="Putative homing endonuclease n=1 Tax
                     =Enterobacteria phage vB_KleM-RaK2 RepID=H6X3U1_9CAUD"
                     /codon_start=1
                     /transl_table=11
                     /translation="MTTKEFLDQPDNNGKLSKEKWILTNNKDAYDEIINYTKIYDLYE
                     IPFKERVYLYIHDLKTVGVCNNSKCNNKTNFKNKTLGYLRYCSNKCQSSSDEIMNKRK
                     NTNIEKYGVEYAIFNEDKMMMFKSKLENRTQDEQTEINEKRKSTNLINFGYDNPSKNP
                     DFVEKRINSFKLNIDSWKESYKNTSNEKYGVEHPWSNKNIYEKCKITSKKLYGVEYPM
                     LNDGIKKKSIINRAKSVENFRINFRNTFNLKLIEKMKTVYNIDISNINRGIYNSNNYS
                     IFFDITNNSRCEHKSFRISLGLFLNRFKDMHALCTVCNNPKSSSDFELKVLEYVKSIY
                     NGEIISSNRSIIKPKELDIYIPELNIAIECNGMYYHNEDFKSTQYHINKFKHCRELGI
                     KLIQIWQDEWNNKKDIIMSRLHNLLCKSNEKIWARKTIIRELNNNQYRKFLEENHIQG
                     YAHSKYKYGLFYNDELVSIMSFCGLRKFMNHERVEGNFELIRFCNKKYTTVVGGASKL
                     FKHFLNAVEVKRIISYSDNNWGVGFYANLGFDDNGVTKPGYYYIDAYMKRHHRFNFFK
                     GKLIKMGFDPKLTEEQIMSDISMYRYWNSGNIKWVWERDEIIIQPSA*"
                     /db_xref="UniRef100_H6X3U1"
                     /db_xref="H6X3U1_9CAUD"
                     /db_xref="scn:Solca_1931"
     gene            complement(165663..169409)
                     /locus_tag="Mad1_20_16_scaffold_0_curated_closed_complete_
                     start-adj_prodigal-single_322"
     CDS             complement(165663..169409)
                     /product="Gp90 n=1 Tax=Sphingomonas phage PAU RepID
                     =H9NBW7_9CAUD"
                     /codon_start=1
                     /transl_table=11
                     /translation="MANINIADFKRPGIYIREIDASVRQIPAQTTLINLVPGFSRKGP
                     VNRPIFIENPQQLIEIFGDIDRFLEKKGCFFHRTILNILGNGPVWALNLLKTDDDLDL
                     LEWKTVSVASNVANDIVKKSAYSKFFNKSDFWYRDTDSFLSVAKENITDNRHIFHITN
                     MSDRKVSVFLFKSTARGYDETLEVWYGGKSKVPPYLHPSDLASDYVVSMLVVSGDWSD
                     YKTLSVDTKWSRYFNPNGLRKDQIANFYNDPSVNVLKIYSDLSIIPYFKAEANNANSR
                     DIFIETVVNRDTDTTGVFVAYDIDAVEGSDYSKGLLDLIGSNLVDEDTETIEYLSYKE
                     SISENLTFTEQVLDRAGNAFGHEGVNHEGKILSSLAFTDFLITTGVNSSEINLIPTSL
                     NYILSGVKVNALNNSILVNDVVIGKIRKDTLYFDANGNLGVEHGFEVSNQTQWDDVPL
                     KPLASGVLPVAIVYIGSQGSSGTLSITAPIQVLGAIDFEVSNGTNSADILISYGINNA
                     SSNVIEFVFTGTKNSDSDFNYRKTRLLAIFNQLQSKLKAGISIIKNVSNQKIILTDIT
                     FGTDGSDNKSVTIVVAPSININTSTSGTPEIFFVDDELTFRSSTGDPAGTKTEPTSSS
                     SGYGVVSSNSSLYKSYKDGMINSGDYFFPNLYFHEFPDVEFKRVSGNDIITLYYNDAD
                     SIVHGLMSGKIRLFGSVGNDQIFTVLNMTLTDTNTSSQPLYNFNGRTYNLKLDIIVNE
                     LIKTEAVLNGNVTIHGANDSDITYLKMYFIGSNLTVQYSDKLFNPVTISDTFNLESIK
                     IFSKRNNFKESLEIEAVLATNKVLINSARYNGVKIGDYLQAFVNDDLLQTGEIGKKLT
                     RIVGKKLYAADPTLVEITTDAQIDVLSFGADLQTFRFTAMESYVNTYNAIVLGGFKMR
                     ADSMPDNSEKRQSDILDVLAPGTPLSKGLINRNKITWRYLVDPWSNGLTSNSKQQLVD
                     LCGDKLTCFGILNMPSAKAFKNSTSTIFINSDKTLNTEFIRLGGDPESSPSFLYEFGQ
                     GKGQSNVGYFFPHVSLDDNGRPIDVPPSSFVANTFMRKHIIRLASVKPWTVAAGLTNG
                     FLTGFGNVEMDLTPDDIENLNLMNANPIVYKMNRGFCIETDNTAQVSPRSALSYIHVR
                     EVLVELEEELYQMLLTYQWRFNTKDVREEIKAKADAICQRYVRDNGLYDFFNVIDETN
                     NTPDIIDAQIGVLDTFVEPVKSMGIIVNNITILKTGDIAAGGFR*"
                     /db_xref="UniRef100_H9NBW7"
                     /db_xref="H9NBW7_9CAUD"
     gene            169542..170363
                     /locus_tag="Mad1_20_16_scaffold_0_curated_closed_complete_
                     start-adj_prodigal-single_323"
     CDS             169542..170363
                     /product="hypothetical protein"
                     /codon_start=1
                     /transl_table=11
                     /translation="MRNFFKIKSIKQFKLFIKNTKMNSIIKEDFLKLKEFAPYNSEKI
                     NELKDLRKLGLYVSELVTLEIWEKQKDIKKKVLADFMYFKNRYPDYSYISEDTLNNLL
                     IEYNITKSKTNSHKFSLNNRVRTNLMNFNLDDSDVHFYIESTISFWSAYSSISNSSYT
                     LRYIKQNPTSFTQINESTYTSNSVNYNRDTMYILYSPLYSDYIILHPISRESRKGFLI
                     VATSHDIKNEIKNRTNVNNRDDNMTTLIEGIKVKRGKDLSENLTDEEIMELIDSL*"
     gene            170383..170838
                     /locus_tag="Mad1_20_16_scaffold_0_curated_closed_complete_
                     start-adj_prodigal-single_324"
     CDS             170383..170838
                     /product="Uncharacterized protein n=1 Tax=Flavobacteria
                     bacterium MS024-3C RepID=C0BKU8_9BACT"
                     /codon_start=1
                     /transl_table=11
                     /translation="MKKNDTKNFIERSLIIHNGLYGYNKTEYIKSTDKVLNNCPNCLL
                     SKGELLVEKILIMEKINFIKQMKFEKCVHKKMLMFDFYLPDYNICIEFNGLQHYKPIK
                     IFGGEDNLKIIKIRDAIKVEFCKKNNIKLINIPYKDMANVETIIKNNLI*"
                     /db_xref="UniRef100_C0BKU8"
                     /db_xref="A0A0D3MVT5_9VIRU"
                     /db_xref="fps:FP0485"
                     /db_xref="C0BKU8_9BACT"
     gene            170838..173144
                     /locus_tag="Mad1_20_16_scaffold_0_curated_closed_complete_
                     start-adj_prodigal-single_325"
     CDS             170838..173144
                     /product="Terminase DNA packaging enzyme large subunit n=1
                     Tax=Sinorhizobium phage phiM12 RepID=S5MV44_9CAUD"
                     /codon_start=1
                     /transl_table=11
                     /translation="MADNQNKFVFNTKTIDEIKNKADLGFKTPRHEKYWLNNLQLVKK
                     ENIIFERTDVEIEEYMKCMMGINNVEYINTYTTDGILLVLSGTLHTDSNKNPEMSGLL
                     YFSEKYCKIKREDGSIGQMKLRDYQKDILNLYDNNRFSILMSSRQSGKTVSAAITILH
                     YIIFNNDKTIMIVANKLDTVVEIVDKIKAIYYLLPWFIKPGVSNWTQSQITFDTGCRI
                     RTAAATKSAAIGFSCDLIFLDEMAHIQANIIEDYYRSVFPTIAAIKNSKIIITSTPNG
                     YNLFYKILTSAEKPVGDKEKNNYNALRVYWWQVPGRYVTYIRLDTFLCEKFKIDNTIF
                     HKWISDMGFKTELIYSKQDMKYEIHIQNKKEFLPEYIKEEMKGKETDDILSNYFRSLI
                     YEVDDNKYRIKDFADISSWKEDAIKDIGGEDNFNQEFDLQFANGNKVLFDSQTLDKLT
                     NDKVPFVYQQIDKIDRRTFLKYEDLTWIKDMPDIFDLSQVRNYHMVLAVDLSEGLGQD
                     FSVINIFRIMNKPMDEWPKSVECLYDMFKLEQVGIFKSNIMSVSEIAEILYLLSFEVF
                     NSNNIGVVLEVNAFGGELISNMRELWNGRNEFSNHIFFRYKHREDAIKKDIGLKIRTN
                     KNIFVRNYQKRIKTGDIIIHEEGTLKEMTTFVKKETRSGNIVFEADAGGHDDSVMTIV
                     ATATTFDNTLLHELMSNYMNGLSESIKNAMEKKIGENPNINGADYSVLFKAQQRSNNI
                     GTSNNPWKTNWNNDDFNLGTGSNPWSNK*"
                     /db_xref="UniRef100_S5MV44"
                     /db_xref="S5MV44_9CAUD"
                     /db_xref="vir:X953_18870"
     gene            173160..173792
                     /locus_tag="Mad1_20_16_scaffold_0_curated_closed_complete_
                     start-adj_prodigal-single_326"
     CDS             173160..173792
                     /product="hypothetical protein"
                     /codon_start=1
                     /transl_table=11
                     /translation="MSNQDRKNKISELESLYQEALNSSVPEAQVVNELSNLAQKLPEI
                     ELYDYDKDIKESKQEGNQVIENMANLYLGTTPDVLNHPYIKKKKEHDAINQADMLFLK
                     KMAMRALIIQLKQMDMGDTSHRNFETFYTGLKEIRDIVKQSTSTQNLQETFYKQLKED
                     LGITTQPTVSTDGSNGTGNNGNITDAKSLNETIRRMMEKKKLDAEDDENK*"
     gene            complement(173796..174077)
                     /locus_tag="Mad1_20_16_scaffold_0_curated_closed_complete_
                     start-adj_prodigal-single_327"
     CDS             complement(173796..174077)
                     /product="YisB n=1 Tax=Microscilla marina ATCC 23134 RepID
                     =A1ZSQ4_9BACT"
                     /codon_start=1
                     /transl_table=11
                     /translation="MVNKNINVCELCERERNLSFHHLIPKTLHNNKWFLKNFKKCDMR
                     TNGLMLCKDCHSNIHRFIDEKELGKYYNTKELLLSNELINNFVEWIKKR*"
                     /db_xref="UniRef100_A1ZSQ4"
                     /db_xref="fli:Fleli_2155"
                     /db_xref="A1ZSQ4_9BACT"
     gene            complement(174067..174330)
                     /locus_tag="Mad1_20_16_scaffold_0_curated_closed_complete_
                     start-adj_prodigal-single_328"
     CDS             complement(174067..174330)
                     /product="hypothetical protein"
                     /codon_start=1
                     /transl_table=11
                     /translation="MKGLFTIFLHDKNNQYDEIIRSYITSIKYYNVRTIIEPNMIKIY
                     CNDYRASQHLVCTITDEKIFINNKFTGLNGIFRQMKIEELNGE*"
     gene            complement(174327..174761)
                     /locus_tag="Mad1_20_16_scaffold_0_curated_closed_complete_
                     start-adj_prodigal-single_329"
     CDS             complement(174327..174761)
                     /product="AP4A hydrolase n=1 Tax=Clostridium difficile 
                     (strain CD196) RepID=T3G368_CLODC"
                     /codon_start=1
                     /transl_table=11
                     /translation="MEISAGLLIIFGNKVLLAKPTKGTKAMWGIPKGKVEEGELLIDA
                     AIRETKEEIGIDVPIDKIIKDAYTIIYRNKKTNKNYKKVIYYVCEVANLSELGLESEK
                     IPKEQLQPREISKARFFTVNEAEDKIFWRQKEILNFIVKETE*"
                     /db_xref="UniRef100_T3G368"
                     /db_xref="D3MPK5_9FIRM"
                     /db_xref="ble:BleG1_3461"
                     /db_xref="T3G368_CLODC"
     gene            complement(174852..176480)
                     /locus_tag="Mad1_20_16_scaffold_0_curated_closed_complete_
                     start-adj_prodigal-single_330"
     CDS             complement(174852..176480)
                     /product="hypothetical protein"
                     /codon_start=1
                     /transl_table=11
                     /translation="MALRDEVSQHQIDRIKHYKAEHLLDFNVPKKTELITEGKWTLTP
                     EDKDEALKVFFGFAYENAAIEMSKFDVDEHFINIINEAYLKSNEHKLINVKKPSLLDI
                     KYFYEKDTFRIISVGETKDNKIILKNEAGIPLRNGDATMKTEHKESGKIVWSSNKGNI
                     NDFITAYKSAFNKNFYNPYAGNGIIPSLPSRLTKEHFDINLFNNFDLHLYITCKPEDM
                     LNQSMSKFYQSCQTLYREEKGFSDIKPLMANLFDKNTKICYLIFDTPWTDHHGKMYPF
                     TAFSRMFIRLHKGKIFFDCVYPNNLKNFLHKMAEKYTTMKNEPTVHRETYNYTTSDAY
                     AQHSYMDILAPSWKKEVLSSELIKDTKLKTLSEYLKIEPTDIENHQKNVYQTQNSVYT
                     IFTEEEDANRLAKDEKEYNERVNKFNKQVNDDTIKNIKDMVYKQDIYKNHIDMNEFGT
                     KEKDKFLKDYNGDMIFGSISKWAEENKISKHNIYRVFKPYLTEDFWKTKLSDNIVDKK
                     KAKYIEENQDKIPKINNKKMGEKLDIGDGLIAYK*"
     gene            complement(176525..178189)
                     /locus_tag="Mad1_20_16_scaffold_0_curated_closed_complete_
                     start-adj_prodigal-single_331"
     CDS             complement(176525..178189)
                     /product="hypothetical protein"
                     /codon_start=1
                     /transl_table=11
                     /translation="MPLRDEISPVHEERIKHFKVSRFLDMEVPPKNDKIVEGKWQLTE
                     EEKMQAINNYYGLKFNESKALMAKFKPSEQFLNTLRLAFINAEEYQLNIQNPSLLDLT
                     YLYGKNNFKTIGGETKEATKVLKDEEGKPVLGEDGKITRVEKPIGELVWTNNKGNIND
                     FINTYNIAYPEENIYNPFAHAPFSSIPSMTGTFNIDLFAKNHMYLYISGRPMDIMNQS
                     MTGFFNSCQTIYREDFRPILANAMDKNTKIAYLMFDVPWVDVKKKEYPFTAFSRMFVR
                     VAGGQIFFDNVYPDRVRTFLHKIIENRTGMKNEYKGNTYHYTTPDGYAIHSYMDILKP
                     QWKREVSLEELLKDLRLKNLAEHFKIDPMSIDKIEDKVYETEKGKYIIYTDEEVYNDT
                     VESIKTMVYKQDVYSKYLKIDDFFASKDKDAVTFLKGYESDKNFESLVLWSEKNKIKK
                     HDLYRQLKAYLVPEFWNERLNEDKVKLKIKALSTEEPLEIGDNFKAYKPAIEEKKTAQ
                     PQYKQAYVEPVKEVKKKIKPLLIDAKVFRIQILNDKGVVIAALKKK*"
     gene            178291..178845
                     /locus_tag="Mad1_20_16_scaffold_0_curated_closed_complete_
                     start-adj_prodigal-single_332"
     CDS             178291..178845
                     /product="hypothetical protein"
                     /codon_start=1
                     /transl_table=11
                     /translation="MLRRDELINKLAGLNSGSYLNTKMDELEAFIDIQLSKDENIIKM
                     VSLNTQGILTSGIEATTSFEPTYAVHNDINVKIGVDGTAGSGKKIWNETLQYQSGAFA
                     TQSPWIDLVIDQAPFISGDFNGYIKIELPENTNKNVAYLLAVKYESTDMNGILPKGGF
                     WGNNNVSVSYDTTINKMYMTFKLF*"
     gene            178988..179248
                     /locus_tag="Mad1_20_16_scaffold_0_curated_closed_complete_
                     start-adj_prodigal-single_333"
     CDS             178988..179248
                     /product="hypothetical protein"
                     /codon_start=1
                     /transl_table=11
                     /translation="LDSKYFPQYKKYGIWIFFYETKTVGYSSTTKYTEIVSFSTENKA
                     NIFILNSEKNRVDVIQKKIDSKKTVEYKRIYLNRQEKIKNLI*"
     gene            179248..179820
                     /locus_tag="Mad1_20_16_scaffold_0_curated_closed_complete_
                     start-adj_prodigal-single_334"
     CDS             179248..179820
                     /product="ribonuclease H (EC:3.1.26.4)"
                     /codon_start=1
                     /transl_table=11
                     /translation="MLREMEGIDFLCGTDESGVGCLAGPVIASAVILPKDYYNKDLND
                     SKKMTTKKRDIVYNDIIKNAIEYSITEVDIHTIDKINILWARIMAMDLSVKKLINPQY
                     LLIDGNKFYKEYHIPFDTIVKGDGKWACIAAASVLAKVYRDELMLNLHIKFPQYNWSS
                     NKGYGTKEHYKAIESNGITEFHRLSFLKNL*"
                     /db_xref="lan:Lacal_1668"
                     /db_xref="F6GCW6_LACS5"
                     /db_xref="UniRef100_F6GCW6"
                     /db_xref="3.1.26.4"
     gene            complement(179830..180636)
                     /locus_tag="Mad1_20_16_scaffold_0_curated_closed_complete_
                     start-adj_prodigal-single_335"
     CDS             complement(179830..180636)
                     /product="DNA adenine methylase (EC:2.1.1.72)"
                     /codon_start=1
                     /transl_table=11
                     /translation="MYLKSAFNYTGAKYPILEQIFTHFPNDVEIFYDVFCGGGSVFIN
                     SNYQNIVANDVIKPLIDFYKELKVNDWETILTNLKPFILDKSDKEAYSKSRSLFNANQ
                     TPYHFFSLIQSCTNNMMRFNKKFEFNQTWGNRGFGKKTEEKLFAYWEKLKDKNVEFYN
                     INYIDLLPIILEDKRKSFVYLDPPYFGTLSGYNTYWSKELEEKIYYFLDILNKNNIKF
                     ALSGVSIHKDKKNPFFDRLTDYKIINIEHDYDKVSKKQIGITQEILVINY*"
                     /db_xref="tsu:Tresu_0668"
                     /db_xref="UniRef100_H7QUS3"
                     /db_xref="A0A060AMZ3_9CAUD"
                     /db_xref="H7QUS3_CAMCO"
                     /db_xref="2.1.1.72"
     gene            complement(180685..181038)
                     /locus_tag="Mad1_20_16_scaffold_0_curated_closed_complete_
                     start-adj_prodigal-single_336"
     CDS             complement(180685..181038)
                     /product="hypothetical protein"
                     /codon_start=1
                     /transl_table=11
                     /translation="MEIVVRKISYKKIVLKYHVNITSNDGTLTIKKDYNLKITCEYKD
                     NCFSACNLQRLNNPIRTLSRVYAIKMIDINFLWKKVEIIIPEFGKQSINIPTNIVFKL
                     PKSKIRDEKIKILLD*"
     gene            181091..181378
                     /locus_tag="Mad1_20_16_scaffold_0_curated_closed_complete_
                     start-adj_prodigal-single_337"
     CDS             181091..181378
                     /product="hypothetical protein"
                     /codon_start=1
                     /transl_table=11
                     /translation="MGEITIKTSLIDYIGELNGGVSIAISLTVEDDFSFESIYWIHPD
                     GKYLLETDDNFLKLFGISDSNDLPFINELIVDIDSILASKEEIFETFLNGN*"
     gene            181368..181532
                     /locus_tag="Mad1_20_16_scaffold_0_curated_closed_complete_
                     start-adj_prodigal-single_338"
     CDS             181368..181532
                     /product="hypothetical protein"
                     /codon_start=1
                     /transl_table=11
                     /translation="METKNNTVRKLRVTWTPFVYDFVANPGFSDAMFKSQKEDVIKRR
                     NRLIKIFNMS*"
     gene            181583..183250
                     /locus_tag="Mad1_20_16_scaffold_0_curated_closed_complete_
                     start-adj_prodigal-single_339"
     CDS             181583..183250
                     /product="SMC domain protein n=1 Tax=Caldicellulosiruptor
                     saccharolyticus (strain ATCC 43494 / DSM 8903)
                     RepID=A4XJU9_CALS8"
                     /codon_start=1
                     /transl_table=11
                     /translation="MIVKNIKIKNFKSFGNNINEIVLNPTKGELILLHGINGGGKSST
                     LESIDFALYGKVRGKKKKYVTSDCLPNRYNGDMLVEIEFDISSSNIKIIRSSSKLELY
                     IDGQKYDRAGKANIQQKIEEIVGVDIETFKSFISMSINDFKNFMVLSPDEKRMLLDKL
                     FNLEMINELSKILKEKKKQTKHEEEIFLREISTYQSNLDSFKEGVNKIKEASKVNIDK
                     EREEIKNQMFDKKTEFDTLKDRLDKGTQKEVEISVKIREISQKINELDYQIRTKQEKV
                     KLISAGKCHTCESDLSTDIHLSFKHETVESISKLKEVRDELSKEYVSLETKKSTLVTI
                     IRNTNQTFGELKAYLSQLKTKLSSLQEDNAEETASINEMINTIEKIEKRKENSEDNLV
                     KMKHTSDLLNQLDKMFSEDGIKKSIISKIVKPINHFIKENLETMGMNFSVQLDDQFSA
                     EIKILGQEIDPDTLSTGETKKVNIAIMLAYLKLIRMKKHINLLFLDEVFSSIDIQGIY
                     DILKLLKEFAREFNINTFLIHHALLEKSCFDRVLKIEKNITSQIIEE*"
                     /db_xref="UniRef100_A4XJU9"
                     /db_xref="A0A0E3FIV2_9CAUD"
                     /db_xref="csc:Csac_1592"
                     /db_xref="A4XJU9_CALS8"
     gene            183291..183518
                     /locus_tag="Mad1_20_16_scaffold_0_curated_closed_complete_
                     start-adj_prodigal-single_340"
     CDS             183291..183518
                     /product="hypothetical protein"
                     /codon_start=1
                     /transl_table=11
                     /translation="MKRDDSIINKISLLVETKNEWYILHSKIMRKYKLDFLDKARARR
                     CRVEIVMLDKRISNLKELYRNNCKIKYKKNN*"
     gene            complement(183588..185279)
                     /locus_tag="Mad1_20_16_scaffold_0_curated_closed_complete_
                     start-adj_prodigal-single_341"
     CDS             complement(183588..185279)
                     /product="Gp156 n=1 Tax=Sphingomonas phage PAU RepID
                     =H9NC33_9CAUD"
                     /codon_start=1
                     /transl_table=11
                     /translation="MININKKKVMDKWSPILEKMNIQDPTRREWMSEYAEYHQIHENV
                     GYVNNGLLNGMGPVTTPGNPGTPGVPSAGGSGDLGQALLPVAMKVAGQTIGLDLVAVK
                     PTPGPVIDLMYVDYKYDDVNTDEANPVIFKVNATQVAALSAEIRAFFASAGVKETQGG
                     LTKRLFFNLPVNSSPSRAAGNRTDVVTVPLPSDSKEGVVEFLGFSRIDGLPMFAAYRQ
                     ANQIGAMNSWSFKNTKNTFAELETVVAAFSLANGTSGGVYINANFQIGDLSGVTISLV
                     SALEDHIPGFVANGNKGAMTRQEDEAFYPGIIAPNVTTKRVQVGTIEVSSALKRTEIE
                     DIKAQTGIDIVQKLEAVLVNELSQTISKEIVYRVFSMGDLNRQAAPGYSSGTTIFDFD
                     VAAHLAAFGANAGSGETTQSLQRKLITKVKNASGFISTEGRIGPATYLVTNHTLAAVL
                     TEGSNYSLNPVDSSVNGSGQLYPMGKVAGMTVYVDPFMKYDDKRILLGRKNNPDQPGI
                     IFVPYLMAQSISLISEATWAPRMLLRSRYAVTEVGFFPHKQYMTINVIDASNMLN*"
                     /db_xref="UniRef100_H9NC33"
                     /db_xref="H9NC33_9CAUD"
     gene            complement(185342..187480)
                     /locus_tag="Mad1_20_16_scaffold_0_curated_closed_complete_
                     start-adj_prodigal-single_342"
     CDS             complement(185342..187480)
                     /product="Uncharacterized protein n=1 Tax=Leishmania major
                     RepID=Q4Q3D8_LEIMA"
                     /codon_start=1
                     /transl_table=11
                     /translation="MKPVLIIENSNERLKVNESATVSTGHSRVVLEGIFTEFDIKNRN
                     ERIYTSTEFVPHVHEMMERKNWGVIYGEFDHPDVFDISMKYVSHTIESASFNKDKNRI
                     DGEIRLLNTQWGKEAKAIIDDGCPLFVSSRAAGVTESNGLVKLKKLFTYDIVADPGFV
                     SAKMSIKSLNESCGFTNDTNFKIYEADKDSIGKLTDKFDKASNTKIFDLSDTEKTNEL
                     FNMNKKDFVTKKQLADYSNYLTSEISKIETIITSQIKESKSVENKGDIEKLANYLEEV
                     HKQQSSVIKYLDYLAEKVSVSINKGEKLEEKTNKIVEYSNYLAESLDKSIDYSNYIAE
                     QLDKSIEYSEYVAESLDKSIDYSNYLAESLDKNIAYSEYIAENLDKNIAYSEYIAEAL
                     DKNIAYSEYIAEHLDANIGYTEYLAENLDANIGYGEYLAESIDSAINYSEYVAECADK
                     TMSYANMIAEKFNSASGSILTESILTAKEFLVSEKNVEPLKKLNESLVDAPTSQTDVA
                     EDGTEDEENAMSKTTEEDEEEEKSEIKNEKYTEGEITSKIDILIEEAKKREASKDKKP
                     AFFAFLTPQDIETFESLSDEDQEKSKVALNESVGYYSNRDVLNIIKQAIEIDKPSNEQ
                     VLLEVMPEDIKPIWESLEVSGKKSILAQARYYDLSTDDLKNYFWTTRKFNKSLNENKA
                     NLIETSNPLESTERLSEEQINFFTNRFKGI*"
                     /db_xref="UniRef100_Q4Q3D8"
                     /db_xref="J7T7N1_STRSL"
                     /db_xref="Q4Q3D8_LEIMA"
     gene            187521..189248
                     /locus_tag="Mad1_20_16_scaffold_0_curated_closed_complete_
                     start-adj_prodigal-single_343"
     CDS             187521..189248
                     /product="Uncharacterized protein n=1 Tax=Prevotella sp.
                     CAG:1092 RepID=R5PTF0_9BACT"
                     /codon_start=1
                     /transl_table=11
                     /translation="MSFFHFLNFLYKISINKMIEDLIKEILSDTSRKMNENFIKKTEI
                     YDSLMVYKKKYNFDGYSFGEVFYHYINKLEPIKCSKDYCNNKPTYESIFRGYRKYCSN
                     KCKSNDKEWRDKVEKTNLAKYGVKNPFQSKEIQEKIKKTLIETLGVDNPSKCNIIKEK
                     IEVSKSKLNQDDINKKREDTCLIKYGQFNVSQSKIIKDKISNKTKKNWIDKKLKNKVR
                     KSTYHKLNRIKLLESCNLSLINYDDETDIISVISNKCNHSFDTRTKTISNRKSNNVEQ
                     CLICTPLNSFKSTPETAIYEFIKENYNGTIIRLNKSILDGKELDIYLPELNLAFEHNG
                     LYWHCEKYYNNKYHMEKTNNCLKKGIKLIHIWGDDWIYRKDIVKSRILNLLNKSNRIW
                     ARKCIIMNINNKDANIFYSLNHIQGNIMASKYNVGLFYNNELVSLMSFGSYRKNLNHK
                     KKANSYELTRFCNKINTSVIGAASKLFTYFVKTYDPLEILSCADRSWSNGDLYDKIGF
                     NFLHNTKENYYYIIDGMRQNRFLFQKHKLVKEGFDKSKTEHQIMLDRKIFRVYDSGSK
                     IYIWNKKGS*"
                     /db_xref="UniRef100_R5PTF0"
                     /db_xref="R5PTF0_9BACT"
                     /db_xref="scn:Solca_1931"
     gene            complement(189266..190963)
                     /locus_tag="Mad1_20_16_scaffold_0_curated_closed_complete_
                     start-adj_prodigal-single_344"
     CDS             complement(189266..190963)
                     /product="Gp147 n=1 Tax=Sphingomonas phage PAU RepID
                     =H9NC24_9CAUD"
                     /codon_start=1
                     /transl_table=11
                     /translation="MASYNVNKDDGLNNNGRKFFNKLLRNMPSWGQNFDDMLIKNSVA
                     IGLNQIPMTNNGDARNMYDFFSSNASSNLFNKKSISYLDVSYPQKRQILREYSRKDEI
                     RDFVTMISDESVVYDENTKFLIPIGLSEEFSENIKKKYLENFDSIYNRFGFSEGINAW
                     NYFKKLLVDGYLAFEIVYDDKQREIIGFKELDTTTLVPGVDPMSAERIWIQYPESPEY
                     RTILLDSQIIYISYSTGLEYSETSYVENLIRPYNQLKLLEQTRIMFNIVNAMSYKQFT
                     IPVGGLSKQMAEEQIAKLIANYKDEITWDDQMGTVQINGSPHIPYSKEYWFPEGEGGT
                     PKVEIVKQEGHNLNENDMLTWFFNALKRSSKIPFTRFDKNNGGGNVFSDQNDVSRDEV
                     SFYNFVSRLRAIFKEILLKPWKIKMILDFPELKDDENFLNSINAEFNGVNLFHEWKKL
                     TNLSKRSEILGSLSSSILDSEGKPYFHIEWLVREILKLDEETIEENDRWKKASASGTA
                     IPPEGGGVGPGPSEFGGGANEFSPAPEASPIETPAPAETPTTPEAPAPEGGETNFDF*"
                     /db_xref="UniRef100_H9NC24"
                     /db_xref="H9NC24_9CAUD"
     gene            complement(191012..191743)
                     /locus_tag="Mad1_20_16_scaffold_0_curated_closed_complete_
                     start-adj_prodigal-single_345"
     CDS             complement(191012..191743)
                     /product="hypothetical protein"
                     /codon_start=1
                     /transl_table=11
                     /translation="MSLLEKYVKLKKLKDYVKVSNEWFNKNLLKPNLEFREVSPNYIR
                     IGGFYFFDYDPGKINKSTKIEQKSIVFIVDYKPLINSKIIRAINFNFLPSEIRKIFFL
                     KVLGNTKYDGLFNNNDNKKDWLDELPFTGISEDKIIRAFIEIFGTEGGLLYSKSIRSY
                     HLDLLLKIYGISTKNLDKLISLDVKPISGMDDEGILKVLRGKLKNEGVENLQKELYQV
                     KSNYEEILKDLQERFKNLEKKFGKI*"
     gene            complement(191743..192276)
                     /locus_tag="Mad1_20_16_scaffold_0_curated_closed_complete_
                     start-adj_prodigal-single_346"
     CDS             complement(191743..192276)
                     /product="Head completion protein n=4 Tax=Viruses RepID
                     =G8GJ01_9CAUD"
                     /codon_start=1
                     /transl_table=11
                     /translation="MAYHARPNKPNQYKQGYFAPQNVSKYISNLQQIVYRSSLEYKFC
                     IYADKSDKVVRWGSEVISIPYKNIEFDNYGNQKMVERTYHVDFYMEVKSLKDPDLIER
                     WVIEVKPDVEYQRVINGIPPEKPEKTTPKSLKNWEYALKEYIKNKQKWTFAKEWCRQR
                     GMFFFVFTEKTISTLFK*"
                     /db_xref="UniRef100_G8GJ01"
                     /db_xref="F4YAH3_9CAUD"
                     /db_xref="G8GJ01_9CAUD"
     gene            192391..192795
                     /locus_tag="Mad1_20_16_scaffold_0_curated_closed_complete_
                     start-adj_prodigal-single_347"
     CDS             192391..192795
                     /product="Gp112 n=1 Tax=Sphingomonas phage PAU RepID
                     =H9NBY9_9CAUD"
                     /codon_start=1
                     /transl_table=11
                     /translation="MYESLKPKKDEKSVYLKNKDFVVEILISKEQKELTYKAQQMMIL
                     LANKTIKKMRYYNPIDREDCLQTGLLVMFSNWHNFDVSKSTNAFAYFTEVFKRGIARG
                     FNELHKYKGDPDGDVRMISLHSSNEGDGMYNI*"
                     /db_xref="UniRef100_H9NBY9"
                     /db_xref="hym:N008_00105"
                     /db_xref="A0A076HP85_9BACT"
                     /db_xref="H9NBY9_9CAUD"
     gene            192855..194807
                     /locus_tag="Mad1_20_16_scaffold_0_curated_closed_complete_
                     start-adj_prodigal-single_348"
     CDS             192855..194807
                     /product="Putative Hef-like homing endonuclease n=1 Tax
                     =Campylobacter phage CP30A RepID=J9RWW8_9VIRU"
                     /codon_start=1
                     /transl_table=11
                     /translation="MTIKEEILKLSKGKRTETYIKKWFPILYLHVLDYNKNFDGIQFG
                     QMIFNIISDINCPIKCKMCKNSVKYMLGKYNTYCTSTCSSRDPVNIKKKQETMLKTYG
                     FTTPFAKKEVREKILNTVKEKYGVDNIAKLNNIKEKISDTKNNQDCTESNEKRKQTNL
                     AKYGVDNIAKNVDVQNKTKQTNIIKYGTEYPLLNDEVKQKRDNTFKLNWGMHPLSFKD
                     NIDKRIKKKIDTTVDKTKNKIISILKDKCTLLNYDHTEDNVEILCNKCKNISTVKYYT
                     ILQRRDFSNFCKICVPSYSEHKNKNEKTLLKYKELNLPDIEFIEYSDNMFVCKHISKE
                     HTFEITRKNIYDRERDESGMICTICNPINSDDSSQQIEIKHFLEEHNIDFIYNNKDFF
                     ENSKEHLDIYIPTHNLAIEFNGVYWHSEIYKSEKYHLNKSLLCKEKNINLLHIFEDDW
                     IHKKDIVKSIILNKLNKIENRIFGRKCEIKGVQSNDAIKFLDDNHIQGGCKSTYKLGL
                     YFENELVSLMTFGYRYTNGKKEFELIRFCNKINTNVVGASSKLFKYFINNYKVEEGYI
                     LSYSELSLFDGKMYEMLGFEYKHLSKPNYFWVVDKKREHRWKFRKDNLIKEGFDPNKT
                     EVEIMHERGYYRIFGCGQVRWEYHYK*"
                     /db_xref="UniRef100_J9RWW8"
                     /db_xref="J9RWW8_9CAUD"
                     /db_xref="cgu:WA5_1708"
                     /db_xref="J9RWW8_9VIRU"
     gene            complement(194862..196169)
                     /locus_tag="Mad1_20_16_scaffold_0_curated_closed_complete_
                     start-adj_prodigal-single_349"
     CDS             complement(194862..196169)
                     /product="hypothetical protein"
                     /codon_start=1
                     /transl_table=11
                     /translation="MINNSKLVLELFNYKKSLSHDQADVERVVNYHLGLFNCDETGKT
                     PSQKQIISSLSEGLKKFSYDETVKALVESVSAAIGDEELFYELDDLYRALENANQGMI
                     YRHPMQVILNIINEGDDRDKQIKILNELSQYTWIRQVKNFMFKYTTKPSDRANLSSAG
                     GRTQEVYSVVEKVQDGFLTFVGDKWFHLTEKSIEPSTPSNHISDTGLLLQLTMLEKAL
                     RIGDIDGDQINFQIEEGLSLGVSFKNGDLFLNGEKCDKATTLESIFSSPIIPYMRHDM
                     YPVIFNCVNGLDKFVELDIVQKVSNITNPFLECFAFNYKDAMYVYSMDKRFGNTFYEY
                     DSATMLCNEMNNQLGFDMSDFFKNKFSKEVQVRHDLERREKVVLTKISEINENITKLE
                     YSGLLEINEQVKGAYVALKSEKSELEQEHITIKEAFLGNKNLK*"
     gene            complement(196239..196979)
                     /locus_tag="Mad1_20_16_scaffold_0_curated_closed_complete_
                     start-adj_prodigal-single_350"
     CDS             complement(196239..196979)
                     /product="hypothetical protein"
                     /codon_start=1
                     /transl_table=11
                     /translation="MDFEKSYNYDDVFLRSATVSLISQLHNRLRWYNTFEDKKVLVSI
                     PFQYSLVGDERYLMDAFMDDTYGTRPELNIEQLQRAIVLLTSRSTKTAEFANPNVPIQ
                     VYKEIDGQLQKVTIQNQRILPLKLTYDITIKLSTEAEMFKCEQAIWNTLYPYKYFNFE
                     WNYYRIDCTMSIPDSVSAEIPREIQGFSGEDKKTIKLSIDVNTFYPIEPVQAPISSSR
                     KKVEFRGSMWELRKQNRERKWLGGTSFD*"
     gene            197070..197375
                     /locus_tag="Mad1_20_16_scaffold_0_curated_closed_complete_
                     start-adj_prodigal-single_351"
     CDS             197070..197375
                     /product="hypothetical protein"
                     /codon_start=1
                     /transl_table=11
                     /translation="MVDKIIYTKTLGKNIINIVLNYASNTLYIVVATPIGNSEFAGKR
                     VGNTFKIEDEEKAIQLVNNIHDKWLTIYRNIEKNVHVDLNGNLKSLALSSSKSFCYN*"
     gene            complement(197380..197823)
                     /locus_tag="Mad1_20_16_scaffold_0_curated_closed_complete_
                     start-adj_prodigal-single_352"
     CDS             complement(197380..197823)
                     /product="hypothetical protein"
                     /codon_start=1
                     /transl_table=11
                     /translation="MAYELVQDFQYINDKKQILTLPKGTKVDNEKEGFFIFKVRGKTL
                     SLEKDLVTNNPEFFKKTDWVIDLAEILKKNKKATSPRLAKIVGDYVTDNVMKGQTLVS
                     EQVLHTMLEACRIQYYSIKDESFLEPIKILGWSYNERGVYPPLVR*"
     gene            197898..198110
                     /locus_tag="Mad1_20_16_scaffold_0_curated_closed_complete_
                     start-adj_prodigal-single_353"
     CDS             197898..198110
                     /product="hypothetical protein"
                     /codon_start=1
                     /transl_table=11
                     /translation="MKKFINFCNKAFDFIAKIFDLLFLIMMALFIFLLIIELIKEPSS
                     GVWFGLVFCIVSSVSFIYFRFIRNKK*"
     gene            complement(198137..199912)
                     /locus_tag="Mad1_20_16_scaffold_0_curated_closed_complete_
                     start-adj_prodigal-single_354"
     CDS             complement(198137..199912)
                     /product="Putative uncharacterized protein n=1 Tax
                     =Bartonella henselae (strain ATCC 49882 / Houston 1)
                     RepID=Q6G3I2_BARHE"
                     /codon_start=1
                     /transl_table=11
                     /translation="MKKIFIVLLTLISITVFGQDSIPEPNPITWVVDDANVLNKDEEI
                     SQMLLQWEEQYNTGVEYAVITVKSLEGYDVASYATEVGYRWGVGKNGSNNGIVILIAP
                     NEHKIWVATGYGIEAIITDADANHLCNIAYPIEELKAGEFDNGTLKLIDLIHEKIGKM
                     SESDREDWRIREEEARVLEQQRQTEKAAENTKNFFICLVLAFILGFVIYKIYKFIKIK
                     NEYRKIKNKINTDIEAIRKSNKTIPYNDTDLIKKLVLDTNKLEESVKKSNPLKINHIQ
                     QQTFELKKEYTEVAINYNKICSLIDIKHIMEVDVNSMIDYLSKWTTHPNVLPMLTNLQ
                     SMVGNIKLNTTITYSYDNIKTRYTEVKNDINVRLDIESGMDLSKYIKMNDKAKVISRD
                     LSLNFIGSDIIIEESKNVLSKIDNYKNNGDLEKNWTIVRELWLSTVKKLNDYYTKANT
                     ILTIESDYKTALKNIPSRASNVACTVIDCSNKITNSGVSSMSKNCYESFLTKWEKTRK
                     NADGLATLDAIKLSSTLFTLHNDIKDILSKIEREHKNHVASQQSVSSSYSYSNNNSGN
                     ISGGSSGGNSYGGGEFGGGGGGKTW*"
                     /db_xref="UniRef100_Q6G3I2"
                     /db_xref="bhs:BM1374165_00853"
                     /db_xref="87735209"
                     /db_xref="Q6G3I2_BARHE"
     gene            complement(200028..200312)
                     /locus_tag="Mad1_20_16_scaffold_0_curated_closed_complete_
                     start-adj_prodigal-single_355"
     CDS             complement(200028..200312)
                     /product="ATP-dependent Clp protease adaptor protein ClpS
                     n=1 Tax=Leadbetterella byssophila (strain DSM 17132 /
                     KACC 11308 / 4M15) RepID=E4RUW2_LEAB4"
                     /codon_start=1
                     /transl_table=11
                     /translation="MIKLGILTEIQEDTDVLLEDNLSKKIVVYNDDYNTFQHVIRCLI
                     SYCKHTPHQAEQCAMFIHEKQKYAVKHGEYDELRPIRDALTENGLDAKIE*"
                     /db_xref="UniRef100_E4RUW2"
                     /db_xref="A0A0E9N237_9SPHI"
                     /db_xref="lby:Lbys_1265"
                     /db_xref="E4RUW2_LEAB4"
     gene            200399..201055
                     /locus_tag="Mad1_20_16_scaffold_0_curated_closed_complete_
                     start-adj_prodigal-single_356"
     CDS             200399..201055
                     /product="sms; ATP-dependent serine protease (EC:3.4.21.92
                     )"
                     /codon_start=1
                     /transl_table=11
                     /translation="MKYFKNFDLFEKRITDRVISAKDLLNSVDSDDMLELGYPYKEML
                     GDISKTFTLFLHGRPSSGKSTFLLKFAHDLALTQGKVLYVSSEEFGSVTLVKKLKDMM
                     GKEEEDEFELPENLFFAKGLTDLTDYPFVILDSVNDLGLEIEDFKELKTIYSNTAFIL
                     VLQNTKSGDYRGGKEWEHEVDIAGEIEHGVINIFKNRFGVYSKYDFFNDEFLDKNDDE
                     *"
                     /db_xref="chu:CHU_1465"
                     /db_xref="gwf2_scaffold_232_25"
                     /db_xref="86516822"
                     /db_xref="3.4.21.92"
     gene            201162..201545
                     /locus_tag="Mad1_20_16_scaffold_0_curated_closed_complete_
                     start-adj_prodigal-single_357"
     CDS             201162..201545
                     /product="hypothetical protein"
                     /codon_start=1
                     /transl_table=11
                     /translation="MNNMKHINNFKSVNNKSRLNKDTTEESKLRASYKERIEKFMNTF
                     SDNPEHWGKATSELPDIHHRMSDTYNEFVNEGEIDGDIYTGYEGRSKTPKEYITKAKR
                     GIRYLSDRLPIYLLKDIIKFYESWF*"
     gene            complement(201542..201733)
                     /locus_tag="Mad1_20_16_scaffold_0_curated_closed_complete_
                     start-adj_prodigal-single_358"
     CDS             complement(201542..201733)
                     /product="hypothetical protein"
                     /codon_start=1
                     /transl_table=11
                     /translation="MVKFCPKCGSNNIKNNGDTNEYGIKFIADDTGTSIEYFSSCAIF
                     SCIECDKDTIIEYDIDLDF*"
     gene            complement(201737..202057)
                     /locus_tag="Mad1_20_16_scaffold_0_curated_closed_complete_
                     start-adj_prodigal-single_359"
     CDS             complement(201737..202057)
                     /product="hypothetical protein"
                     /codon_start=1
                     /transl_table=11
                     /translation="MKAEEFNEMRKDLIKKCIQLTDTKGKDYTKGNVDMLYAFKHGGE
                     SFDVAPEKYLGFGLKKHIDAIYHYIKTDGASQSEPIESRITDAINYLIFLQGLNKDKE
                     NTKE*"
     gene            complement(202054..202749)
                     /locus_tag="Mad1_20_16_scaffold_0_curated_closed_complete_
                     start-adj_prodigal-single_360"
     CDS             complement(202054..202749)
                     /product="hypothetical protein"
                     /codon_start=1
                     /transl_table=11
                     /translation="MILNPNNIGINIFNIADEIVPKYYYLEIVDGVEEGSHGLNNFSM
                     HLASTNVNLTNSVIGTIEEIEEQLKYFVWEHIKNFETITSSVREIVPPIESSTKKSIG
                     TFHHLMQMAYLEVKLKASKIGFGYNNITNISLHIDAKDYIYNKFDFNIHKLLNINVTI
                     NNNLPRNKMIFTNVSNDTISHGNVCLVYKNIDNGNQTFTTMFAIIAKDSDMVISVDLP
                     SKVFRKNKIEELL*"
     gene            complement(202746..203732)
                     /locus_tag="Mad1_20_16_scaffold_0_curated_closed_complete_
                     start-adj_prodigal-single_361"
                     /gene="polA"
     CDS             complement(202746..203732)
                     /gene="polA"
                     /product="polA; DNA polymerase I (POL I) (EC:2.7.7.7)"
                     /codon_start=1
                     /transl_table=11
                     /translation="MNIKVNLIIDGNYMLYRNIFSLHKTKTLFGDLLTSLEVSINRHI
                     KQYPFEKIYLVSDTRSASWRKSIYSAYKEQRKKDENIDWDFCFNTFDQFKEELKETNK
                     RVTVLQSEGLEGDDFIHFLTKRANKKGESNVIVASDGDIIQLLDYRLNPTWINIQLKD
                     DAYRPKLYVPQGYKLFLRELKTAEQDLFNLNDNDLFLSYYNTLTDRCPVEEVDSEHRL
                     FIKIVSGDVGDNIKSILITEQKSGIKRGIGEAGANKIWESYKLHYPNQIIFSEDKWID
                     NLIPYVAEYKKVELSTEMEALIKNNVQFNRKLVHFDIKHYPKQILEKAKAIL*"
                     /db_xref="mpu:MYPU_7200"
                     /db_xref="2.7.7.7"
     gene            complement(203762..204043)
                     /locus_tag="Mad1_20_16_scaffold_0_curated_closed_complete_
                     start-adj_prodigal-single_362"
     CDS             complement(203762..204043)
                     /product="hypothetical protein"
                     /codon_start=1
                     /transl_table=11
                     /translation="MNTSALYKEQMIREYIMKVNFKDNFSIKQIKEDLRRIIKETPGI
                     DVKWKKDDIMNEVKSGTKVVESVKSISVAITDGDNPDGTPKVHSFTYFI*"
     gene            complement(204061..204339)
                     /locus_tag="Mad1_20_16_scaffold_0_curated_closed_complete_
                     start-adj_prodigal-single_363"
     CDS             complement(204061..204339)
                     /product="hypothetical protein"
                     /codon_start=1
                     /transl_table=11
                     /translation="MRRKYELERSNAIWSNIPYFEDRVDGNDITLLCREILGMSDIDA
                     IMLLQSTGHDMRIVKENNEEISYTKEVNEKRINVAIEENVVTGIIGIF*"
     gene            complement(204374..205318)
                     /locus_tag="Mad1_20_16_scaffold_0_curated_closed_complete_
                     start-adj_prodigal-single_364"
     CDS             complement(204374..205318)
                     /product="Gp76 n=1 Tax=Sphingomonas phage PAU RepID
                     =H9NBV3_9CAUD"
                     /codon_start=1
                     /transl_table=11
                     /translation="MITENLFWEKYRPTKLEDVIIPDRIRRMIEKGIHTNMIFTGPPG
                     CGKTTCARILLQDYHHKIITAKQGVDVLRNDIDNFCKKMIVSMDEKDREKDKRVRVVY
                     FEEFDRATNQLQEELKSFIEEHSSRVRFIATCNTISQINEPIQSRFNIIDFSPVGQEE
                     TTELKRQYAKRLVDIINSESLNIPKEDVKDIIIKSFPDFRKIWQHVQYYHLSGFNIAK
                     TNIADDKLYEIIFNNSSTVDIWDYLHINWSDKVSVGFTKLGREFFTWVKVRKPEYTNK
                     LGDALITISEYSDVRLPHAMDSFITFYALVCKLQQIFK*"
                     /db_xref="UniRef100_H9NBV3"
                     /db_xref="H9NBV3_9CAUD"
                     /db_xref="rci:LRC39"
     gene            complement(205332..205523)
                     /locus_tag="Mad1_20_16_scaffold_0_curated_closed_complete_
                     start-adj_prodigal-single_365"
     CDS             complement(205332..205523)
                     /product="hypothetical protein"
                     /codon_start=1
                     /transl_table=11
                     /translation="MNRKFKRGDLVKVKCTLDNVPAIFSHYTFDDNCSIITEIGILII
                     HQDDLYLNRTEIINQLLDE*"
     gene            205579..206232
                     /locus_tag="Mad1_20_16_scaffold_0_curated_closed_complete_
                     start-adj_prodigal-single_366"
     CDS             205579..206232
                     /product="hypothetical protein"
                     /codon_start=1
                     /transl_table=11
                     /translation="MKESYLASVIIDYFERMGYESYKEVMSDKGSRRSDCFFVKRNEN
                     GDIEEGIIVETKIAYSLKVFEQAFKHKNEANKVFIGVPKAKRKEWKLRKFGNDICKNY
                     LKIGVIEVDSNDVVYETVQSEYNPKPQYPTLYEEQKLNIAGDKGKYFTLFKKTITLIN
                     EYLQDKEKVEYKILIENIHHHYASKASATKSLKSYFGSLIPGYLLIQEGNKLFVKKV*"
     gene            complement(206229..207425)
                     /locus_tag="Mad1_20_16_scaffold_0_curated_closed_complete_
                     start-adj_prodigal-single_367"
     CDS             complement(206229..207425)
                     /product="Uncharacterized protein n=1 Tax=Pontibacter sp.
                     BAB1700 RepID=J0LFT8_9BACT"
                     /codon_start=1
                     /transl_table=11
                     /translation="MDFIKTFVALTEYTIPYGTEDSISHLLPKGLQKDKKGNYFITIG
                     ENSKTLFTCHLDTVSRKRSKVKHNIHNVGDTTFISTDGTTILGGDNKAGVCILMYLIE
                     QNVPGTYYFFVGEEVGAIGSNWALNNNRKFFSKFNRAVAFDRKKYGSIITHQKGSKST
                     SLIFANKLSEEFGKYGMEFKPDNYGIFTDTAVFMGVIPECTNISSGVFGEHTKDEYVD
                     ITYTEAVAKASAQIDWENLPTERTPKMFTSWNSNILHKGILSSHPAFATTTQKRIWID
                     SDKSTQYIKNKNKKVSVEEARDIAISKIKDMVYKQEVYKSFVNISALMFDPYFVKYNL
                     KKEPNINEIIKWMENIQNLGKPAIYDKLKPYLKKEFWSIRLTEENIQNKIKSLDIKIK
                     EETKPV*"
                     /db_xref="UniRef100_J0LFT8"
                     /db_xref="J0LFT8_9BACT"
                     /db_xref="sal:Sala_2518"
     gene            complement(207493..207861)
                     /locus_tag="Mad1_20_16_scaffold_0_curated_closed_complete_
                     start-adj_prodigal-single_368"
     CDS             complement(207493..207861)
                     /product="hypothetical protein"
                     /codon_start=1
                     /transl_table=11
                     /translation="MVENIKNIIFNSLNSFNDSSIWNIKAFDINIFDVNYHMDKPVKN
                     KLKELSNSQNFISTCFSTDSIEKRKSIKELVDILEKEIGFKIVHIKNLTTNHFYIYFE
                     YNHNYIFDTKSRKKLISQSH*"
     gene            complement(208025..210184)
                     /locus_tag="Mad1_20_16_scaffold_0_curated_closed_complete_
                     start-adj_prodigal-single_369"
     CDS             complement(208025..210184)
                     /product="hypothetical protein"
                     /codon_start=1
                     /transl_table=11
                     /translation="MIKGINKEEYSMSVATSELHPKIIHNIEMMLLNSKINLPYYGEF
                     LLHVNFFCRPNDPQLQTAGVNVTSKGMNYYYNPEFIDKLTQEQVNFLNIHELFHLLLN
                     HPRRTRMGGFDHELSNIAQDMIINQIIIQDIKPDFVDIPKDHFGRNSALFIPKEYEGE
                     WVFEILYDYLKGRKEEFVKRKQKKEDNRIFGELFVKEDRPTHIELTTKYHGQHAIFTD
                     ILIEKSKTEYEKYIGNFTRKALVSLQQGIPFQVIGHTDSFIPDGSPANYNQDLSERRA
                     NLFKNAVIENIDMYIDKYTLCMAIMEQEATQSENDKLEFIFKYEEIANKTVQKQREVE
                     LKKVEDGQQGDKIDMLFKEYRFTELDKMDENTLRNILRVKGLTLPNMAQSKTTIIGLA
                     NNLIQASGKGDTELIIENDTDDNTLAILRAEVANNPEYATYKKLLKSEYKRGINRRIE
                     YKFDKSQDDNMGGGSDANSENQGNKSGYGKNGKNDQECHSVEDILRDIDENGGQFLDS
                     HIQDGVPDELREQMVKDVQEKLKARGLISGDIERTLEKLQKKKKDYLKEIKRGVSFIK
                     GHVKTKSITRPNRKGISGLKGNKKLGAKINCILDTSGSMSGYYSKALSFIFRSDIEIN
                     LIFCDTKVHSVENVKSMAELQRVVPKGGGGTVINPAFELIAEKYNEFNTLLITDGYVD
                     NLNLGKIKGKVLIISNSVECPISVSNGKVKQIIVKDE*"
     gene            complement(210386..211651)
                     /locus_tag="Mad1_20_16_scaffold_0_curated_closed_complete_
                     start-adj_prodigal-single_370"
     CDS             complement(210386..211651)
                     /product="Preribosomal processosome UTP, putative n=1 Tax
                     =Plasmodium falciparum (isolate 3D7) RepID=Q8IDC4_PLAF7"
                     /codon_start=1
                     /transl_table=11
                     /translation="MSKSLKNFSIFLKENWSNKLEEFVDDVVEDDDNVSDNNISGENV
                     DASEEETDTEDAKDEQKEIVKPSVEHTSVPSVNSVNTECKVVFLSGVVSTIGKENVNS
                     IISAKLKDKLCSDNCKDVQLFQLNIQPASEGDEPMDGMVQVYDAVKEADAIIVCSDLK
                     KGQISSVLQTTLERLSNHFKNKELRNKVFGSVITGEEDAHQSVKSSLLNFANNMAMIV
                     GGDCNVFCPISEGETLGDCDNNFETDTTSASTCIKELCHATASIRGTVETMTPLVDDT
                     KPTAISTILNFDNFENKEDENSDDSEYDDDGEEEEDDETETEKTSTEEDSKLNNFDEF
                     DGEEENFEDDDESDEKSMEEEEEGYYYDYNNNICNNRTETPMTKPNPVKLTNESNGCG
                     KKGCENCKCKKTNESSLLNFSKFMNQRKK*"
                     /db_xref="UniRef100_Q8IDC4"
                     /db_xref="Q8IDC4_PLAF7"
                     /db_xref="psl:Psta_0390"
     gene            complement(211741..212406)
                     /locus_tag="Mad1_20_16_scaffold_0_curated_closed_complete_
                     start-adj_prodigal-single_371"
     CDS             complement(211741..212406)
                     /product="hypothetical protein"
                     /codon_start=1
                     /transl_table=11
                     /translation="MKYLKHYFYYINQLTIKESFSIILENDEVAFKTQVPEYKVLGKV
                     NIDDIENKKRKRLNNSEIMANTVKVVEEPKNTNSLIRKHFTEEFNCKFNIYFKEEHVK
                     QRMEERNITETEIINLIKSSIKPMVYFAFKYKFHILKNIDVNNVNNNSFMIRYLHNHT
                     NDLQIPINVVYKSFSEYDIIVHTVINYDPVKMWDGQYIINIHDDEQPELLIKRNGSLI
                     PVE*"
     gene            complement(212458..213258)
                     /locus_tag="Mad1_20_16_scaffold_0_curated_closed_complete_
                     start-adj_prodigal-single_372"
     CDS             complement(212458..213258)
                     /product="hypothetical protein"
                     /codon_start=1
                     /transl_table=11
                     /translation="MFKIKLFLGIGDIILTKSYLLHILKTQPIEVGFHDAIIKSYISN
                     PKIVDFSYEFLKTVYHEHGFSISKSPTLHENPLNWSDLRNRKVPESIIDLSSVLAPYE
                     VQYSNYICINTKIRDLHHDKFLKLLPFFKTVLNELSLKYNIILMGEKEVEKTIEYNKL
                     PNLVYSMYPYIKDIKCIDLTVDKLGNTESNLEKLKYDASLMRSAVCTINVGAGGNLSI
                     SSSVGKSINYMENVVYFNHNFLDFKDNVYKNCSVYTNFDKFLQGLRNL*"
     gene            complement(213251..214366)
                     /locus_tag="Mad1_20_16_scaffold_0_curated_closed_complete_
                     start-adj_prodigal-single_373"
     CDS             complement(213251..214366)
                     /product="hypothetical protein n=1 Tax=Marine Group II
                     euryarchaeote SCGC AB-629-J06 RepID=UPI0003646BC5"
                     /codon_start=1
                     /transl_table=11
                     /translation="MIPIYKPFLNEKNLYHAHKAIDSTWISSVGDYLDLSKNKLKEIT
                     NSKYVVLTNNGTTATHLLALGLKFKHPKINRIIVPNNVYVAAWNSFIFGPKYKLIPID
                     ADLDTWNYNLDEIEKHIDEYTAILAVHNVGNIINIPKLKERFPNTPILEDNCEGFLGK
                     YSKDGNLVHSGTESLMSSISFFGNKTITCGEGGAVLIQDEELFEYINNIKSQGQSNIR
                     YIHKYLGYNYRMTNIQAALLYGQMEDLETITSLKHNVITEYKIKLDYLVEKGLLQYQK
                     SEDGTQHSMWMFGVRFPTINQKIKKELELYLYSNSIESRPMFYSIKHHEHLKNIKCET
                     KNADLLNSQCLILPSYPELSGSQIKYIGEKVVKFFNV*"
                     /db_xref="UniRef100_UPI0003646BC5"
                     /db_xref="A0A0F9HC21_9ZZZZ"
                     /db_xref="ecf:ECH74115_2970"
                     /db_xref="UPI0003646BC5"
     gene            complement(214366..214674)
                     /locus_tag="Mad1_20_16_scaffold_0_curated_closed_complete_
                     start-adj_prodigal-single_374"
     CDS             complement(214366..214674)
                     /product="Uncharacterized protein {ECO:0000313|EMBL
                     :KKM80140.1};  TaxID=412755 species="unclassified
                     sequences; metagenomes; ecological metagenomes.;"
                     source="marine sediment metagenome.;""
                     /codon_start=1
                     /transl_table=11
                     /translation="MADTLGSLMDKLITVDMKMWDNQELLYEIRRMTFDEYKTKYFAD
                     EKGAELLWEGLKKACDLNVQRNQLIDEIDQKIVNLVEAKFRGDDLDDGKNIQRKHKTY
                     *"
                     /db_xref="A0A0F9MU09_9ZZZZ"
     gene            complement(214692..215294)
                     /locus_tag="Mad1_20_16_scaffold_0_curated_closed_complete_
                     start-adj_prodigal-single_375"
     CDS             complement(214692..215294)
                     /product="Sugar O-acyltransferase, sialic acid
                     O-acetyltransferase NeuD family n=1 Tax=Marivirga
                     tractuosa (strain ATCC 23168 / DSM 4126 / NBRC 15989 /
                     NCIMB 1408 / VKM B-1430 / H-43) RepID=E4TQ24_MARTH"
                     /codon_start=1
                     /transl_table=11
                     /translation="MKKICIFGSGGFAKEVYALALDCKYIVDAFIDVKENSDILGLPV
                     KTVEYYDTYKHYGVLGIGSPKIREKIVRENPNVEWISLIHPNAVISSLNIQIGKGAVI
                     CANSIITADIKIGDFVQLNLATTIGHDCIIGDYFTTAPGVHISGNCLIGDRVYFGTGS
                     SSKERINITSDSTIGAGACVLKSIIEPGVYVGIPATKIIK*"
                     /db_xref="UniRef100_E4TQ24"
                     /db_xref="mtt:Ftrac_0577"
                     /db_xref="E4TQ24_MARTH"
     gene            complement(215300..216190)
                     /locus_tag="Mad1_20_16_scaffold_0_curated_closed_complete_
                     start-adj_prodigal-single_376"
     CDS             complement(215300..216190)
                     /product="Uncharacterized protein {ECO:0000313|EMBL
                     :KKM02412.1}; Flags: Fragment;;  TaxID=412755
                     species="unclassified sequences; metagenomes; ecological
                     metagenomes.;" source="marine sediment metagenome.;""
                     /codon_start=1
                     /transl_table=11
                     /translation="MILDNIKNIVFFNHFHNGDVHVSRGFLKFIIDKFPQFNYFYTHK
                     NDSNLTKDLNLTFLPNDIKNNTIIQEELMSYKKVDDTIYINTWYCSGHRKFFQECTFI
                     SLYNLFGFYFQEIFGININDFDEQTFLPSIDFSKCLTEHIDEFFNKKNNPCILISNGN
                     TLSGQSFNFDFNPLILQLSKTFPEHNFLLSNKMGNIVNESNVFYTEDIIKSSENDLNE
                     NSYISLKCNIIIGRDSGTYTFCYIKENILNPDKTFLSFSYNNIITNWYEKRTAKILHS
                     RNMNSYQDIFNVIASVIKNN*"
                     /db_xref="A0A0F9HGW1_9ZZZZ"
     gene            complement(216187..216507)
                     /locus_tag="Mad1_20_16_scaffold_0_curated_closed_complete_
                     start-adj_prodigal-single_377"
     CDS             complement(216187..216507)
                     /product="hypothetical protein"
                     /codon_start=1
                     /transl_table=11
                     /translation="MKIDNIDVSKLTYFGTTDEKCKCFIYDDVLLMVSPSSIMIRELS
                     NINIIKLNTSYIDLNTFEIKFKIFDENFNEYFKKIKIININQKDIFNIAKAEQRKRKI
                     DGII*"
     gene            complement(216507..217196)
                     /locus_tag="Mad1_20_16_scaffold_0_curated_closed_complete_
                     start-adj_prodigal-single_378"
     CDS             complement(216507..217196)
                     /product="Putative uncharacterized protein n=1 Tax
                     =Salpingoeca rosetta (strain ATCC 50818 / BSB-021)
                     RepID=F2TVY1_SALR5"
                     /codon_start=1
                     /transl_table=11
                     /translation="MEYSVARIIAESKGYKLYADSIEGFENTKNIVDGNIINNNFYYN
                     KHQFRLDMQHILNHKGGIVLSGYFQRYELIKGHKEKLKNWFYIENDTWKKPGNNDLVV
                     HIRLGDYKNIGKNYLGFDYYYNTIKSESFDNCYIVTDEPTHEDIKKLESEGCKIISNS
                     ALEDYYFLRNAKKLVISHSTFSWWAAYLGDAHTIHFPVYSNSDSRGLWGIGYDLDLII
                     DDDTRIIYKNI*"
                     /db_xref="UniRef100_F2TVY1"
                     /db_xref="gbc:GbCGDNIH3_7016"
                     /db_xref="90081000"
                     /db_xref="F2TVY1_SALR5"
     gene            complement(217235..218029)
                     /locus_tag="Mad1_20_16_scaffold_0_curated_closed_complete_
                     start-adj_prodigal-single_379"
     CDS             complement(217235..218029)
                     /product="Putative transferase n=1 Tax=Synechococcus phage
                     S-SM2 RepID=E3SJ78_9CAUD"
                     /codon_start=1
                     /transl_table=11
                     /translation="MKIVNLRDNNFGHQEYVSKYGNSNLIKWDRKCSQPGITVYTDMY
                     LNDHILRIGGDKIAWLVEPIAINGYCYQWIINNYSSFKEVWTHDDEILKLTPNAKFVP
                     TGGAWVDLPEHKIWDKTELYSFIASNKNWTTGHQLRQHIRAILPSNIPQFGKGYKEIK
                     EKSEALNNFAYSITVENIQRDTYFTEKIIDCFLTGTVPIYWGTKKVNDFFDENGIIHF
                     NSIEELQSILKDISFEDYNKRLESIRNNFEQAKKYIIPEEWGIKSW*"
                     /db_xref="UniRef100_E3SJ78"
                     /db_xref="X0S1K3_9ZZZZ"
                     /db_xref="ccq:N149_1086"
                     /db_xref="E3SJ78_9CAUD"
     gene            complement(218026..218676)
                     /locus_tag="Mad1_20_16_scaffold_0_curated_closed_complete_
                     start-adj_prodigal-single_380"
     CDS             complement(218026..218676)
                     /product="hypothetical protein"
                     /codon_start=1
                     /transl_table=11
                     /translation="VFHKYFSKTFLINLDRRPDRLRASQRRADLIGLEFDRFPACDGA
                     KEKLQIPTPSEVGQSPTYWNLAAAGLCVTLLRIYEKAKAEKLDSILILEDDFEFSPDV
                     KDINTFIDTNMKDIPSDWETIYFGANHAKPFLHLTENVARLGGAYTTHAHAIRSTVFD
                     IMIEELSKMNNPVDVTYCNTIHSRGNSYVFRPHPILQAEDYSDIVKSRVNYTFLRR*"
     gene            complement(218721..219065)
                     /locus_tag="Mad1_20_16_scaffold_0_curated_closed_complete_
                     start-adj_prodigal-single_381"
     CDS             complement(218721..219065)
                     /product="hypothetical protein"
                     /codon_start=1
                     /transl_table=11
                     /translation="VKLKIDYSKGYPSKIDEVKIDGLYEILLEHRGLFIDYYYKNVDT
                     KALSHIYFTNDCGSLKDSLIFIATTSLNIDKYIFWTNTDSIVQICSNDFLPLLNIIKT
                     FVREYKITNLLN*"
     gene            complement(219188..219397)
                     /locus_tag="Mad1_20_16_scaffold_0_curated_closed_complete_
                     start-adj_prodigal-single_382"
     CDS             complement(219188..219397)
                     /product="hypothetical protein"
                     /codon_start=1
                     /transl_table=11
                     /translation="MSEAKRIKEIFLKRMIDLSLSFYDLALIMNRCENQIKMWLSKDY
                     NLNLSIFCKISNALNLKFKIDLVKN*"
     gene            complement(219574..219810)
                     /locus_tag="Mad1_20_16_scaffold_0_curated_closed_complete_
                     start-adj_prodigal-single_383"
     CDS             complement(219574..219810)
                     /product="hypothetical protein"
                     /codon_start=1
                     /transl_table=11
                     /translation="MTMLDDFDDRLREIVDNYTDVEKKGELLQILKQLKKDIIKEALH
                     KVVQGFDATINDIEVHHLDKGLVNTKDKENGEQN*"
     gene            complement(219891..220220)
                     /locus_tag="Mad1_20_16_scaffold_0_curated_closed_complete_
                     start-adj_prodigal-single_384"
     CDS             complement(219891..220220)
                     /product="hypothetical protein"
                     /codon_start=1
                     /transl_table=11
                     /translation="MNGFFKLIKKDDFFEIIDINPNMVFVKNTVEINGKKVIRDFYLS
                     KPKMLRRYGSTCSCCKIEGRYFMLYNSGDIKLFAVSEFKELEITLHNKKPLCSFCKEM
                     KTSILNK*"
     gene            complement(220419..220604)
                     /locus_tag="Mad1_20_16_scaffold_0_curated_closed_complete_
                     start-adj_prodigal-single_385"
     CDS             complement(220419..220604)
                     /product="hypothetical protein"
                     /codon_start=1
                     /transl_table=11
                     /translation="MDSYRQGQLYYNIDFKGETYQFTVPIDDVGTATMPKEDKAIYYM
                     RWIKPALKESTFMKIHG*"
     gene            complement(220659..220853)
                     /locus_tag="Mad1_20_16_scaffold_0_curated_closed_complete_
                     start-adj_prodigal-single_386"
     CDS             complement(220659..220853)
                     /product="hypothetical protein"
                     /codon_start=1
                     /transl_table=11
                     /translation="MEKKFYELWYRETDKQAILLEQENEIIKSLFKDNDKMIIKFEAF
                     SVSEAILKMYEFIKMFNKNK*"
     gene            complement(220859..221536)
                     /locus_tag="Mad1_20_16_scaffold_0_curated_closed_complete_
                     start-adj_prodigal-single_387"
     CDS             complement(220859..221536)
                     /product="tRNA synthetase class II n=1 Tax=Rhizobium
                     freirei PRF 81 RepID=N6V2S2_9RHIZ"
                     /codon_start=1
                     /transl_table=11
                     /translation="MKNLYNKNSLVFWTQEEIKLRRMFEDYFSENIYSFLKIMNPAFE
                     FIQVEASQLTPIELINKNYTKEDVYFVDDELALRPETTMGSFLYAQDLLNSHNDRKVR
                     LPLCVWQHGKSFRNEQDKTQSNMRLKEFYQLEFQIIYSKTTSNDYYSKIVPYINNLIN
                     NMIDKSFIEQSDRLPDYSEITTDIIIESNKMEVCSISKRKDFENANVVEIAIGTDRCV
                     YNFMNKK*"
                     /db_xref="UniRef100_N6V2S2"
                     /db_xref="N6V2S2_9RHIZ"
                     /db_xref="rtr:RTCIAT899_CH15140"
     gene            complement(221646..221722)
                     /locus_tag="Mad1_20_16_scaffold_0_curated_closed_complete_
                     start-adj_prodigal-single_trna_6"
     tRNA            complement(221646..221722)
                     /product="Pseudo"
     gene            complement(221708..221893)
                     /locus_tag="Mad1_20_16_scaffold_0_curated_closed_complete_
                     start-adj_prodigal-single_388"
     CDS             complement(221708..221893)
                     /product="hypothetical protein n=1 Tax=Calothrix sp. PCC
                     7103 RepID=UPI000319A581"
                     /codon_start=1
                     /transl_table=11
                     /translation="MNNEDKNEILNTFKWIKVKKFKDDETKTWEERYKDLEKHHVEET
                     QFLIDKIREIIKNAPIV*"
                     /db_xref="UniRef100_UPI000319A581"
     gene            complement(222104..222184)
                     /locus_tag="Mad1_20_16_scaffold_0_curated_closed_complete_
                     start-adj_prodigal-single_trna_5"
     tRNA            complement(222104..222184)
                     /product="Pseudo"
     gene            complement(222192..222265)
                     /locus_tag="Mad1_20_16_scaffold_0_curated_closed_complete_
                     start-adj_prodigal-single_trna_4"
     tRNA            complement(222192..222265)
                     /product="Pseudo"
     gene            complement(222269..222344)
                     /locus_tag="Mad1_20_16_scaffold_0_curated_closed_complete_
                     start-adj_prodigal-single_trna_3"
     tRNA            complement(222269..222344)
                     /product="hypothetical protein"
     gene            complement(222351..222424)
                     /locus_tag="Mad1_20_16_scaffold_0_curated_closed_complete_
                     start-adj_prodigal-single_trna_2"
     tRNA            complement(222351..222424)
                     /product="hypothetical protein"
     gene            complement(222494..222598)
                     /locus_tag="Mad1_20_16_scaffold_0_curated_closed_complete_
                     start-adj_prodigal-single_389"
     CDS             complement(222494..222598)
                     /product="hypothetical protein"
                     /codon_start=1
                     /transl_table=11
                     /translation="MKTVNTNIAIVEIAVIGGAEEGVMGVYCLNSKTS*"
     gene            complement(222677..223015)
                     /locus_tag="Mad1_20_16_scaffold_0_curated_closed_complete_
                     start-adj_prodigal-single_390"
     CDS             complement(222677..223015)
                     /product="hypothetical protein"
                     /codon_start=1
                     /transl_table=11
                     /translation="MNILEFKNEWVISIKNGKPTEKYVKLITILVEKEVNSSTYLFDI
                     LQENKKSIIHFTIEKTIEAINKFNPQKKGNIYLYFRTVAIYYINRSLSPNMVKLYKRL
                     KRIDDTLNEK*"
     gene            complement(223021..224478)
                     /locus_tag="Mad1_20_16_scaffold_0_curated_closed_complete_
                     start-adj_prodigal-single_391"
     CDS             complement(223021..224478)
                     /product="sul:SYO3AOP1_1559 methionyl-tRNA synthetase;
                     K01874 methionyl-tRNA synthetase [EC:6.1.1.10] id=136399
                     bin=ACD8 species=ACD8 genus=ACD8 taxon_order=ACD8
                     taxon_class=ACD8 phylum=OD1-i tax=ACD8
                     organism_group=OD1-i organism_desc=OD1-i"
                     /codon_start=1
                     /transl_table=11
                     /translation="MKAEIKIYITTTLPYVNSVPHIGHSLEMIQGDFIARYLKLKYKD
                     VQFNTGVDENGLKVYTTSVEKGIDTQVHCDYLTKIWQEFLHKFHIKPDTFWRTTSEIH
                     KVGVLKAWEKCLKNGDIYEKEYSGIYCLGCESFKTTKDLVDNKCPDHPHLEPKEIKEN
                     NYFFRLSKYKEYLLEWLDKNPEFLTPKSKTEELRNLILNVEDISISRLKTSVPWGITV
                     PNDSEQNIYVWFEALQNYFISTGYDTERWENSIQICGSDNLRFQGVILQGILKSLGLA
                     QTKKLLVHGTVLDNNGVKMSKSIGNVIDPISQLDKYGLSAVRFYTLGALPTYSNCNWS
                     EADLVSFYNAHLANNLGNLINRVITILLKNIDIDELRNLSWIKIYHDNAFPDFNNEVK
                     EALNRIEEYLSKYEIRSAVEELNSISTYLNKYITSKEPWKKEREECIGILSNLYWGLS
                     KILPYYKLILPDKEEIIDKVFHNFEKEIIFPRIEK*"
                     /db_xref="ACD8_2_74"
                     /db_xref="saf:SULAZ_1250"
                     /db_xref="A0A0G0DEC0_9BACT"
                     /db_xref="K01874"
                     /db_xref="6.1.1.10"
     gene            224618..225478
                     /locus_tag="Mad1_20_16_scaffold_0_curated_closed_complete_
                     start-adj_prodigal-single_392"
     CDS             224618..225478
                     /product="hypothetical protein"
                     /codon_start=1
                     /transl_table=11
                     /translation="MSTKTVKLSVNLHEELKKIAEKEGFVLQDLIEEKLNELLEEKGA
                     YHFQPTDVQFSPETQLFNLSLSPSQYQTLIVLLKRLCLNEKVNNITQMNMILDSVKKL
                     ELVYKKHEAIITESADNDLLNNEGFYRTMLHVLNNHAMLEMETKNEEAFDEINADDLL
                     KSLEAHHLTKNMFEKRTEVETEKLLQIFDKNNYLGKMAEEFWKKLMEEDIKNGKCFSI
                     KLNANDIEVSKLEGIVNTLKEYTMLDRELYFLYLKDDEMYFTGDFFKLLKRYALDIDI
                     NVVKMSVNIL*"
     gene            complement(225489..225866)
                     /locus_tag="Mad1_20_16_scaffold_0_curated_closed_complete_
                     start-adj_prodigal-single_393"
     CDS             complement(225489..225866)
                     /product="hypothetical protein"
                     /codon_start=1
                     /transl_table=11
                     /translation="MSDYLLKEAIRYAIEDSPILINHIEGDSIKRILKDIDFYYNGKK
                     YYLTIEIINSGKCKEAYFHEYINKDGISVNTYKSIKEIIQIESEEINHIINLMFNLSD
                     FSKSEIKLAEAIKVEFLKNKRRL*"
     gene            complement(225863..226096)
                     /locus_tag="Mad1_20_16_scaffold_0_curated_closed_complete_
                     start-adj_prodigal-single_394"
     CDS             complement(225863..226096)
                     /product="hypothetical protein"
                     /codon_start=1
                     /transl_table=11
                     /translation="MVVYKVILNKNEIIFISNADREMVSYLFKIYKSEALSGNINFYF
                     KRTGYTFREFKLPETNLRKKIYFKPKINFTIEI*"
     gene            226164..226961
                     /locus_tag="Mad1_20_16_scaffold_0_curated_closed_complete_
                     start-adj_prodigal-single_395"
     CDS             226164..226961
                     /product="hypothetical protein"
                     /codon_start=1
                     /transl_table=11
                     /translation="VKIQKFEAFKPSDIKSQDVYLKNYMNGEKPERVVKDMGLNDTQI
                     TDLDEIREDIKKISWKDLKVKKSGSSFSNFTIYFQLPEHIVDKLKKIGNDFYKNEVLN
                     KKMQIGVEASNHNRTHIEAIPSFMRGLGLGFKMYKAVVKRLGYITTFGDATPSAKKMW
                     SNLIQDPSFYVLLTDNGALLIDKRYDKYRSEELIINYIKDYYGINIYGKIDKNVRDKF
                     HMDNNPIKVDPEMAKAFNNLKLNRLDIDVFRRYDKMKDGVDYENFDS*"
     gene            complement(226992..227483)
                     /locus_tag="Mad1_20_16_scaffold_0_curated_closed_complete_
                     start-adj_prodigal-single_396"
     CDS             complement(226992..227483)
                     /product="hypothetical protein"
                     /codon_start=1
                     /transl_table=11
                     /translation="MGTHRKNHKQKLAAFKQRKKDSENRTKKMQKMFMDNYIQQQENA
                     RKEFMLETIYMNRNELVKEVEGVWTLNTDVIETQNDMLVWKADGNPILAGLETSIDAY
                     AEYTEEFVNQLLPQIQSRLKWKAEKEAADLASEANIQILDDPNFIDALNEAEIIETIE
                     KTE*"
     gene            complement(227543..228646)
                     /locus_tag="Mad1_20_16_scaffold_0_curated_closed_complete_
                     start-adj_prodigal-single_397"
                     /gene="yhfE"
     CDS             complement(227543..228646)
                     /gene="yhfE"
                     /product="yhfE; aminopeptidase (EC:3.4.11.-)"
                     /codon_start=1
                     /transl_table=11
                     /translation="MKKDKDKKPLGFRKESYNFLESYLNNYSPSGHEAPGQQIWLDYV
                     RPYADKIITDVYGTAVAIVNPDAKFKVVIEAHADEIAWVVSGVNEHGYISVKMIGYPD
                     VQTAPAKRVNIFTKNGIVKGVIGWPAIHTRKEDNELPTELKNLFIDIGANSKEDVEKL
                     GIHIGTVAAFDDHMTTLNDTFVVGRGLDNKLGGFMIAEVLRKLRKNGIELPFGLYVVN
                     AVQEEIGLRGAEMIARRIKPDVAICTDVCHDTQSPMYDKARDGDFSCGKGPVITYAPA
                     VQKNLREMLINVSDKNKISFQRDIGNYHTGTDTDAFAYSNEGVASALISLPLKYMHTT
                     VETAHKDDIKNVIELIYNFLIQLESGHDFREIK*"
                     /db_xref="chu:CHU_0315"
                     /db_xref="UniRef100_UPI00037DFBE1"
                     /db_xref="J0LF92_9BACT"
                     /db_xref="UPI00037DFBE1"
                     /db_xref="3.4.11.-"
     gene            complement(228793..229176)
                     /locus_tag="Mad1_20_16_scaffold_0_curated_closed_complete_
                     start-adj_prodigal-single_398"
     CDS             complement(228793..229176)
                     /product="hypothetical protein"
                     /codon_start=1
                     /transl_table=11
                     /translation="MIEKFNDYLYENARNEEFLKNYHDKWIKKFPELKLFKLEAGDIN
                     RNIIWLYSLNQDNFNGYNIDISLEIKKGVSWSIEFELNKISNGNISSNQEKHFTQNGL
                     DYNSLQIQLNRVFTFIRESNIELSI*"
     gene            229226..230011
                     /locus_tag="Mad1_20_16_scaffold_0_curated_closed_complete_
                     start-adj_prodigal-single_399"
     CDS             229226..230011
                     /product="Uncharacterized protein n=1 Tax=Prevotella sp.
                     CAG:1092 RepID=R5PA49_9BACT"
                     /codon_start=1
                     /transl_table=11
                     /translation="MKSKVLKLNEFVLKLNEFNQEKDIDIPMKSFKTQKELNPAVWID
                     ENTIDPEIRKDLLEIANDLYNDLELDFQPSDIILTGSNSNYNWSEYSDFDLHILLDFK
                     KVDSNIELVKKYFDSVKGMWNVRHNIKIHEYDVEIYLQDINEPHVSSGIFSLMNNKWI
                     VEPHPFDHQIDKDVVNKKSKDIMSQVDYIEDNLHDMTYNESEALLKKVWEKIKKYRAE
                     GLVSHDAELSTGNIIFKLLRRNGYIEKIVDLKLQAYDKQHSIK*"
                     /db_xref="UniRef100_R5PA49"
                     /db_xref="A0A0F9JXP6_9ZZZZ"
                     /db_xref="R5PA49_9BACT"
     gene            complement(230022..232106)
                     /locus_tag="Mad1_20_16_scaffold_0_curated_closed_complete_
                     start-adj_prodigal-single_400"
     CDS             complement(230022..232106)
                     /product="hypothetical protein"
                     /codon_start=1
                     /transl_table=11
                     /translation="MQKCIILGQSLMNKLQSIDHPIAEFILKCAEEKEQLDVDFSYFD
                     FIKDEGKISFLKNRWEGDGKEFDSSRRETMKIGRLIIALSQKKNMTFHDKEIEDFVNK
                     YKIFQQDSHFEIFKGKNIPKWYNESKYDKSGEANASLYNSCMRHKECKDYFSIYEKHP
                     NVSLLCLLSADKKLQGRAILWENITLDGEKIFFLDRIYTYKYSAEAIFKDYAIKNGWW
                     FKNKQSNSCHIITNGIKDISDFELRTHLPKNVEWDSVSKPYMDTMKFVKEDVVNGDII
                     EYLSSNGDDQNYKQYWTQTSGNHNTNNSYLSIKDSSTALYQHFKSPVTIISAKQMECN
                     NNEYKVENHYTIRKFVSDKFVENKSRFISIDNINEYIEHINIPLVVANENSRDIIIKN
                     IHNISSLNDNIIDYLEPEDKHNYIKTFLQKNINYLKNLKNLSLNKIKILPSLRESVER
                     NGWPEQMNTLIDQIFTYEYERANDYRIRTSRSHYSIPSKDVEVIKHDINFNKSDNEII
                     EQIANLFSNDTISILNIFKSINNFKIGDKVVCINRGSVFYNVQGIIKEFINNEPKIGI
                     AFKENKGGHNLNNSGKPKTRQGYGYYMYQTEVRTLDIYVDTDYYKFFSLLSNENKLKY
                     IKNEVIQYITHEDIKKFDKESQLEMLYLDIKNLPDRFDHNKILNILNNMSEYEMINSN
                     KFYFIKEKTPNL*"
     gene            complement(232217..232525)
                     /locus_tag="Mad1_20_16_scaffold_0_curated_closed_complete_
                     start-adj_prodigal-single_401"
     CDS             complement(232217..232525)
                     /product="hypothetical protein"
                     /codon_start=1
                     /transl_table=11
                     /translation="MKNSKTTASKKAKNTNPNPEGLSKIGKPVNTGKVNKTTGFKGVH
                     KIQYPSGKIMFRARLMFEGIEYGSVHPTKLAAAEVYNKLAVEFYGRGTANKLNLLNLI
                     *"
     gene            complement(232648..233508)
                     /locus_tag="Mad1_20_16_scaffold_0_curated_closed_complete_
                     start-adj_prodigal-single_402"
     CDS             complement(232648..233508)
                     /product="hypothetical protein n=1 Tax=Flavobacterium
                     rivuli RepID=UPI000360B5BA"
                     /codon_start=1
                     /transl_table=11
                     /translation="MKNFILFLLLFVFFQVKVEAQIIREHIDTLTICDTLHNDSGFEY
                     DSIICYNRIEKYYYYEKSIVSEDSTFISYAYDTTFYNQLKHDVLGLDISKWQGYINWK
                     LIPEEYKFVFIKATQGLTTDPNFNTNWKNCHLIKSAYHFFNPCINGITQAKYFLSIVT
                     INKGDLPPVIDVEYIRLWRKVNRYTAAKNLKLMLDYIENETGVRPIIYTNCNFWNRYV
                     YKYFKGDCSKYYLWVANYKDITEEPCLPDGWKKWTFWQYTDRGKIKGHPTYWDLNYFN
                     DNDLNKILIK*"
                     /db_xref="UniRef100_UPI000360B5BA"
                     /db_xref="A0A0C1DC14_9SPHI"
                     /db_xref="scn:Solca_1178"
                     /db_xref="UPI000360B5BA"
     gene            complement(233552..234145)
                     /locus_tag="Mad1_20_16_scaffold_0_curated_closed_complete_
                     start-adj_prodigal-single_403"
     CDS             complement(233552..234145)
                     /product="hypothetical protein"
                     /codon_start=1
                     /transl_table=11
                     /translation="MKYIKEFNSHRDYQYIKERLIHLYHIPVSDSDLESFEDSKNYKD
                     SYSDKEYIKQYVLYAMSISEFEEEISEDVGVGTVNMGSLAGMGPVMGSQPSSIPGQTT
                     STGGFSTPSAGDSFGSGGVVGSGDIGSNWSNSIANNKNIRKRDANLPRNRRKSKALNA
                     LKAMKAKKSSDFTVKPNNEVDFKKTNGIKSFSDFSKK*"
     gene            234210..235454
                     /locus_tag="Mad1_20_16_scaffold_0_curated_closed_complete_
                     start-adj_prodigal-single_404"
     CDS             234210..235454
                     /product="hypothetical protein"
                     /codon_start=1
                     /transl_table=11
                     /translation="MKKLDNIVFVSGAEVQSHGSAPIVTGRIRFNSTTDIWEYTQDNG
                     VNWYPFGAVTSVNGMVGDITIGGFSALTCYVVGYGGDDNTAQIGNILMPFETIGAAIN
                     VARLNYGALIEVLPGTYNLDDTDCPYGLMYPGASYSYYFHPNTLINYNGTYGLYIGNS
                     TTDGDIFGFGQFVISYSGTFTANGYAFYAQHTQSYPVHSRQFNFVKLVHGTSSSTITT
                     SKLLGIGNCPSTSVVFNFTERILSRHGDTITVESGGRVLFNGYSTGSLQSTSKANKTL
                     VINDANQVLVRNADIFGYGNASVGDGARNAPIVVDITYGFNLNSYVFSNLIIYFVSST
                     SGYKMVNINNVNSADMTLFDNVKLRGRVSSIYTIGGNSLYSDYNMNMQFISVYGGLDI
                     GGTGTLTNSLNGGVGFLYNPTI*"
     gene            235469..236074
                     /locus_tag="Mad1_20_16_scaffold_0_curated_closed_complete_
                     start-adj_prodigal-single_405"
     CDS             235469..236074
                     /product="hypothetical protein"
                     /codon_start=1
                     /transl_table=11
                     /translation="MSKPIPTPLVKTINGVRRVIIYYDGEIFDEKITLSASLIIGEAP
                     VGLFPDIPYNATPKEILAFEGFSHYNTIHDEDAGTNGTDWKTLEEIGITIYPKPFSTR
                     IFGQKRVEINSTYDFFIDPVYDINNNFTYEWEIINESGTATINGSNLNKDVNITFGSS
                     NGVIILKCKIENLSGCLRYIIKRIIIGVVPKSLLIVRNTYF*"
     gene            236192..237136
                     /locus_tag="Mad1_20_16_scaffold_0_curated_closed_complete_
                     start-adj_prodigal-single_406"
                     /gene="prsA"
     CDS             236192..237136
                     /gene="prsA"
                     /product="prsA; ribose-phosphate pyrophosphokinase (EC:2.7
                     .6.1)"
                     /codon_start=1
                     /transl_table=11
                     /translation="MENMKEIKIFALSQSKALGENIAKELNLNLGNLILDKFSDGEMS
                     PGFEESIRSRKIFIVGSTHNSDSIVELVLTVDAARRAGAKQINVVIPYYGYSRQDRKD
                     KHRGAIGAGAIASVIESTGADTLMTIDLHASQIEGFFKMPVVHIQGKSVFIPCLKGII
                     DDSWVICSPDAGGVTRASGFSQKLNIPLVVMNKRRDKPNSIASMELVGDVKGKKVMIV
                     DDMVDTGGSLVKCADILIQKGAIGVSACISHGVLSGNAIEKINKSCLTNLFISDTLPI
                     EGKLMGDTIKVFSSAPMLAKVIAGISRKVSVKQLTSDI*"
                     /db_xref="pom:MED152_09265"
                     /db_xref="UniRef100_A4BXT0"
                     /db_xref="A0A0F9VN39_9ZZZZ"
                     /db_xref="A4BXT0_9FLAO"
                     /db_xref="2.7.6.1"
     gene            237133..237366
                     /locus_tag="Mad1_20_16_scaffold_0_curated_closed_complete_
                     start-adj_prodigal-single_407"
     CDS             237133..237366
                     /product="hypothetical protein"
                     /codon_start=1
                     /transl_table=11
                     /translation="MRLVEFYKEMYSILVEYHNQDIDEGEARDQIEELKIKANDMGLI
                     VIVEPDIIKNIHVYDCDETYEGYDDEYSSEENN*"
     gene            237305..237556
                     /locus_tag="Mad1_20_16_scaffold_0_curated_closed_complete_
                     start-adj_prodigal-single_408"
     CDS             237305..237556
                     /product="hypothetical protein"
                     /codon_start=1
                     /transl_table=11
                     /translation="MIVMKHMKVMMMNIVQKKIIDMGKLTKYEKLMRQDRARMDLSIA
                     IQRVLMEFESKEEPGYEYSELDIINVLSKIVCNKTPIGN*"
     gene            237629..237928
                     /locus_tag="Mad1_20_16_scaffold_0_curated_closed_complete_
                     start-adj_prodigal-single_409"
     CDS             237629..237928
                     /product="hypothetical protein"
                     /codon_start=1
                     /transl_table=11
                     /translation="MNKTTKFINKLINDTKSGILQWVAIEDNYQAIINNETIVLRYYS
                     DFDGIDVDMFIIDRYTLYPEWNEIVLLTHTIKNQVKDNKSRMPYYVKTWIKEILK*"
     gene            237925..238269
                     /locus_tag="Mad1_20_16_scaffold_0_curated_closed_complete_
                     start-adj_prodigal-single_410"
     CDS             237925..238269
                     /product="hypothetical protein"
                     /codon_start=1
                     /transl_table=11
                     /translation="MSLFEDLNLDDFSSSLPNTNSYKPTYLHTFKPEKFGFKALDEDN
                     IKFFRNINGEIRYYLRKKYVSGSSVDIWLFKVINKNNQLLHHEEIVDLEIKNRIPIFL
                     RRDVLKDFLEDE*"
     gene            238271..238678
                     /locus_tag="Mad1_20_16_scaffold_0_curated_closed_complete_
                     start-adj_prodigal-single_411"
     CDS             238271..238678
                     /product="hypothetical protein"
                     /codon_start=1
                     /transl_table=11
                     /translation="MITLFYIWGAINSLLILFTIKNINYSSILNNKGVVDNNKVISMN
                     SKNFYKFNLFILWILIGIFQHSMMIYFIFYIVLIYLLRIVHRKYNWITNPTILNINLN
                     KFIRILHFVLIAFPVVNHFFFQINITEKFYTLF*"
     gene            238784..241384
                     /locus_tag="Mad1_20_16_scaffold_0_curated_closed_complete_
                     start-adj_prodigal-single_412"
     CDS             238784..241384
                     /product="Uncharacterized protein n=1 Tax=Pontibacter sp.
                     BAB1700 RepID=J0LFT8_9BACT"
                     /codon_start=1
                     /transl_table=11
                     /translation="MDFKKTFIDLTQWVIPHGYEESITHLLPEGCQKDGKGNYSITIG
                     ESETLFTCHLDTVSSRAKITHVFEDNWIKTDGTTILGGDNKAGVCILMYLIEQNVPGT
                     YYFFVGEECGRLGSKWALENNGDFFRKFKRAIAFDRRNRGSIITHQSSRLCASSEFTE
                     ALSKEMAKSGLEYKADSGGSYTDTYTFIDAIPECTNLSASVMGEHTTSEKIDIVHCEE
                     IAKAASLVDWEKLPSNRDFSKKEWKSYNNYSSEWDSYFDEYRSYDVKPKAEIKKKSIS
                     ECGLEFDVSNIDKFFNLKKIVEGEEIYYKSEDGKSYYINIDYNLVAVEEDMYHVYPYF
                     IQHYVKKDNLPTTFEELWYVIKDLKISFKPIEEQKNIPFYQNNICEYFDLEEIMDNHK
                     NRLFIDPLTLREFQFEFDDKWVGIWEVLNREPYVSPIYANDNTFKSFSELWADIREYV
                     PFRRNGKAENPFFNGGTKIKSYNKILDVVNVNNVIPFTHENVDKYFDLVKVSVNKSTV
                     DNYYKSPNGEKIYFIEISPNSKAYVWERNSGSSSLVYNKQFFSFDSFWSEIKDKVEFK
                     KREDDLDDILSQLKIPFRSDNIEKFFNLKRRERDNSHTNANKKSLFFKSENDKSYFFK
                     IEEDGYVYMVDLSGQLNGKTQVIINYVRYNSFEKLWEDIKDKVDFKKNESKPVLSKES
                     LKIPFTNDNVCRVFNFKEQQLRSRHYLTEDTNIQYYFDILENNIVYLWERINGKFNTI
                     VDGAVYNSFDDIWKDVQLHVKFKKREVVSFTQDNVSTYFDLVDSKFRCFYYHKETDKN
                     FFIHCGKNKNKSVVKLVKYKDLPETNTGVKQVDRMENLYFSGVNSINSFDEFWEEIKD
                     KVPFKKRGAN*"
                     /db_xref="UniRef100_J0LFT8"
                     /db_xref="J0LFT8_9BACT"
                     /db_xref="sal:Sala_2518"
     gene            241456..243129
                     /locus_tag="Mad1_20_16_scaffold_0_curated_closed_complete_
                     start-adj_prodigal-single_413"
     CDS             241456..243129
                     /product="Uncharacterized protein n=1 Tax=Lyngbya sp. 
                     (strain PCC 8106) RepID=A0YK37_LYNSP"
                     /codon_start=1
                     /transl_table=11
                     /translation="MKYLKKYGNFSINEATENESILIKNKGMSKDEEKAFLNDIFTYI
                     KGIENISDILNNKVRIKNDDIIVVDRRGKNVLFKYKQDSNEKIKVYIKSDLFEQGKKE
                     DILNLLISKGADVEVSKPEEKYDKKVEVKTEPKTNIQKISWEDFNKKWVSVINLIKTD
                     GVKNGVPLLKIADMNSLYTSKKEYVLFVQEFLNFNNKSNLILDGKFGNNTSLEVRKFQ
                     IANNLADDGVVGPLTWEKIMDLSGNPIKGLKIISTSTPIVNNVNKLTSIKVGSYLNSK
                     TVASLFENKIFEAVVSKNDVKVKVLANDGKTIKLQFSNLGKIVEEVFNLDVNGAIIKD
                     IAKMSKVKIALGIERESVTIENRKGIIKDVRGKDMSLETLKNAGNAWYNNPNTVLALI
                     VNNADNSNAIHGINELYFKNTNSNLFQFAFDGKYESSWSDATKSIFTSSILSPVALFA
                     IAGTGFNVAWNMRKNYTTQFNLLDILTTYLQDAETDANVLHWCIDGPGTEDNIIEMLI
                     NKRAGKPASYKQRIASEYLSKYNATLGDDLADDDVDSELIGKIVPNYIA*"
                     /db_xref="UniRef100_A0YK37"
                     /db_xref="A0YK37_LYNSP"
     gene            243207..243890
                     /locus_tag="Mad1_20_16_scaffold_0_curated_closed_complete_
                     start-adj_prodigal-single_414"
     CDS             243207..243890
                     /product="hypothetical protein"
                     /codon_start=1
                     /transl_table=11
                     /translation="MRILLLFIFIFLSTLSFSQTFKYERANIDISFDTSFYIPESWKI
                     TKTKNIQNQAHYVNIIKSSLDKYPVSILKNIKKVYLLNTLASNGVSMGGTKYDGFIFI
                     KVKGITDVNIEKTLHHEFCHILYFKYDNLFPTTEWMKNNKIQYIGSGFKASYNGSDSK
                     SHKPELFKEGFLYDYATISIDEDMASLAETLFFDIDKIDIKNNQLLKNKYLLLISFYK
                     KIDSNINIH*"
     gene            complement(243914..249865)
                     /locus_tag="Mad1_20_16_scaffold_0_curated_closed_complete_
                     start-adj_prodigal-single_415"
     CDS             complement(243914..249865)
                     /product="hypothetical protein"
                     /codon_start=1
                     /transl_table=11
                     /translation="VINILTINKNNEPFDINHVNIKEEVFFTYEDGSASTAPLILNGT
                     EKWIWNFDEGYVGTSDQKLFEIIGFSDPVSTVFYRSGARTVSVSVFEDSGTSWNLKYF
                     NSINFNVFEFPTEIIGPDYTNYNTNITFNINTTFPAQGYTWKVNGKSAGSNGNTLLIE
                     NFKVRSLIECSVTNGINTIKLTKNCIISVHNSVFGKKYESDVTPNLMFFNKEGDNLNF
                     EFINNDGVNRWEGDMIFNPNSSDTFKTVGLYVLEKVEPIKLTSEDLILDKMQIFNEHG
                     VDFEKKWADDILITNIKAVNTDANFYTKWIEGNDIQIKIPLGSEIYFQDVYSVELDTN
                     GFYLSQQPIADFSSFTTSGLKTYTVVGNRKDAIMVITDTPNSTYSSQYGTAGSLGQDY
                     NFGEFRNLLNAIKKIPQGIVKCINLIKLFDTQLYNSEWNEQEYKALLYDKKKLTIINS
                     QKNDGVYTVNYINDDISNDIISKIIKINCVDINVLIPDVKYGFKIDVKFKTNRVLISS
                     TPVDFLPKSSENAFLNNRDILVWEKLSNKDYTPNLLKPDLGFYFENLITENNLNFQFK
                     CILVDQAKNILTPQTNDESGYRIELIDYKLIKSITFSILINSTSSYNLKEGVDWLRGN
                     TLEEGAFNLAKAIRDTVVGIAAISVDKEVWIWEKTNYKFELTNIINTTTPKQFILHNG
                     ILTDNKPKYGVVGDEWVVIDNSLFNGYVHYRKSQGNFHIVYFTGTYPNEAANWYVLPD
                     DKKIVWVDSNDESNPTNILEFKENIIADCYLNDNVVSFVQNGDVNATTDILISRFISN
                     FTQGLAGYGIDLYQDLTELCFARNYLVESNTSNDDYIDITFFKDNTIAVNEFLAMAAT
                     NGTAGTNVPPTYEVITPINDYKTVDLLNTVETLITEYNHTYGKYNKPRSISQLWERKI
                     IIKDIDNEFGFLMKINGIDYPVTFDNVTTILSPTEDNIVDIEETLFNWGTTKFTLTQD
                     KTFPDNTEVGRRYFEVLESLGILTWLEKSEESYVQGNPKYDTIVLQSKYPNVHIDYEV
                     NGTLNNHKILHSDIEFKEIGTILTITINRQPYSITYQGSIPTTIAAWKDEWEATLIDQ
                     EIIIDHFQDSTSGTSFIDLNNNILRLSTLREKTNFNYTVWVGKNPTPGSELYIITNWR
                     PGNSGIILAGNEVNLVSGADFQEIGFGTGMVTAINGSIYPLNNQEYNIILVEPITLGL
                     SYQGPFWDNTDTNSYIETRSSFVWNTYDNSSSGIGVNLIDNPTFGSNSSAWWVYNDVY
                     QVFNEKVEFFENLGISTPIFAASHGKYNFKYTTYNNGTSGYFGSTSGTYVPGSVSIYK
                     VYGPTTFTLLYQNIQTSFGTFNIDIDIPSTNIKIVFASGLSNGYVAMDNIEFTRLLDV
                     PVVNTVTLSTREFLRYPRERFDGEAPVQFKMTWLEDDDISVFFYDFSGEQLKITDEGI
                     YQYKGITPLIDTDNNVYLNDSPNRDISKITDLKYQQTIFNDLTFNLKLIDSEQDLNPL
                     PVPLQVFMGYKSLDEGVNRRTLLIQRLENINQTITTRKIINNSFQEVWKDVCEFNNDR
                     QELYVTEPTINFIQAGFKVGQRVRITGKDITSKLNQAVFKNSGFEGEITLVNVALMRF
                     RPLNKDIKTETTLTTTKNIIPPFKTKVVAIEINIEVIPQEIARISLKGQTEIEDERFN
                     VMLNNFGYNINHRDVFIFKEYDIKENGIDWIFLNQKRKEMLLVYPEIYNYLGSYKALI
                     NAINYFGYNDLELYEYYKNIDSKSKNFNKLHKVEIPDIFDNTVPGWTANDYIIQSLPN
                     FRYEKTRLFNLTYRITDKDGNIILAYSLDEVITKLLGLKKWLRDKIMPIGTRIKDITG
                     RGDTSHNTELWHDVKHSRKFHIKEMLTPVDFKIEGYLQPVENNSRTYNIHLEFFTNSE
                     EFKPYFYTVKIMTFAANPNFKDPNFKLKSVRIINHLKTDMKPLNFAVDRIMDPFILVE
                     VNCENGYGANYTVKRTYSIELEAFI*"
     gene            249994..251955
                     /locus_tag="Mad1_20_16_scaffold_0_curated_closed_complete_
                     start-adj_prodigal-single_416"
     CDS             249994..251955
                     /product="hypothetical protein"
                     /codon_start=1
                     /transl_table=11
                     /translation="MPKQIILSDELVSVLKSIDHRFSTILIDSHENKEEVVDNSYIAF
                     SKEEGEVSYLPVKRENSKNGKELTESDKWLTGRQSMSIGKWVRAILQIKGVQYKEFEL
                     EEFVNQYKYQQFDFNFILVKGQDIVKWYKEKNYDNRYGSGSLFNSCMRAVSSDYFKIY
                     RDNENVSMLCLINKETKKLIGRAIVWDKTSINGEDSVFLDRIYTTKSLFESAVKNYCK
                     SRGWYFKNNQGSGNVSISNGKKTIENPNIIFHLNEKINWENCPKMPYIDTMSFFGYIS
                     NNDKCLPVLTSYNKCNFKFNFKGTDGNIYDNVNYDSRRDLLNRRLTVGDLILIKYDNG
                     YAWIDDTDYGRVYQENFIFNIKLIKGSDELITVKGVKKNLKSKFNHSDTNIISHIGDV
                     VPTEYHVYLFDLFKDDLIFEVDNTYQYLKQYTQFKLYSICSEHFKMVLDEAPQTVISS
                     DITQLSKELLNIILEKNPEIIFNIDIQKFIRTQHLFEETVIQKYIIKYPDLSLIEGKI
                     AIKVSKKIIEKICKSNMYKVTKNEIENKYGVSKCFLTDSGDDDIYIQAEPYWFTCLSL
                     KTKVKRLRELSKIEKLIKFITKDKSIPYDYGEVIGVNDGYRRDSIRVKFKNGDVYCSV
                     KELTILERDLKENFYQYLNTQSHYDMFRF*"
     gene            251977..252282
                     /locus_tag="Mad1_20_16_scaffold_0_curated_closed_complete_
                     start-adj_prodigal-single_417"
     CDS             251977..252282
                     /product="hypothetical protein"
                     /codon_start=1
                     /transl_table=11
                     /translation="MVKIENSKIDFIRGKKYVFKMFMYYLNFRMKEKMPNRVIAMVEV
                     GISIGPRLNNIVYFSATTEFIRVDGVYKLKIDTKLEKILNERFTIKELFKKVEENLN*"
     gene            252325..253437
                     /locus_tag="Mad1_20_16_scaffold_0_curated_closed_complete_
                     start-adj_prodigal-single_418"
     CDS             252325..253437
                     /product="processing peptidase (EC:3.4.24.64)"
                     /codon_start=1
                     /transl_table=11
                     /translation="MIINLKNPTDLSGIYFVYKGSINLEKKGWYGISHFMEHMFCKNF
                     DDLQNVLQENGISWNAYTDNNEIVFYFTGLEKYLAPFRSILIERLSYFTPTPEDCEKE
                     KKIVLEEYMDGFTEQYSSHSENFFRRYYGSYSPIGLKEDIENFTYQDCLDFFKLQYQE
                     PDCIVNISKTFELTDANIGFKDRGGLLLSDWKFSKDIILEPGNFPGDKTGIIWNKPLP
                     VGTEDYPVIMFINSMLISGLNSPLYQEIREKRGLVYYLHCHSSKLGTLPYLNISTMTS
                     DKNVNELESVLAEVLSNKEKYLTPQRLELVRKSSLILREKKDINRYTDISDIINPDIA
                     KLNEKIETLTLDEIYQVYDKHFSLDGFIKNRDKELI*"
                     /db_xref="gxl:H845_570"
                     /db_xref="UniRef100_J9YZG0"
                     /db_xref="87966568"
                     /db_xref="J9YZG0_9PROT"
                     /db_xref="3.4.24.64"
     gene            253434..253703
                     /locus_tag="Mad1_20_16_scaffold_0_curated_closed_complete_
                     start-adj_prodigal-single_419"
     CDS             253434..253703
                     /product="hypothetical protein"
                     /codon_start=1
                     /transl_table=11
                     /translation="MITQIILFSIFFNLGAGYWLFNRLGIIHSNRNMISLIIVFFLLN
                     VIISLFLLIMYGVILYVCIQRQFDIDELLDHIKEKVHEERDKNSK*"
     gene            253807..254166
                     /locus_tag="Mad1_20_16_scaffold_0_curated_closed_complete_
                     start-adj_prodigal-single_420"
     CDS             253807..254166
                     /product="hypothetical protein"
                     /codon_start=1
                     /transl_table=11
                     /translation="MAKNVLTQGQGHISNVQYSSSYGSITNNSTASNTFGHGYGYVGS
                     WTNPLEILEDKSINLEKLDEMSSERRKSILSIISYLAVSTDSNVRKLLLNTLESYNIL
                     EDRDVVSRKAKIESVVK*"
     gene            254163..254369
                     /locus_tag="Mad1_20_16_scaffold_0_curated_closed_complete_
                     start-adj_prodigal-single_421"
     CDS             254163..254369
                     /product="hypothetical protein"
                     /codon_start=1
                     /transl_table=11
                     /translation="MIEKYYLNISKVDEIQSNITKEWILRLYENMITYRYENRINESN
                     AYFNTLYYSGYLENIREEKIKAVL*"
     gene            254402..255166
                     /locus_tag="Mad1_20_16_scaffold_0_curated_closed_complete_
                     start-adj_prodigal-single_422"
     CDS             254402..255166
                     /product="hypothetical protein"
                     /codon_start=1
                     /transl_table=11
                     /translation="MRKCTILFLLTILLLGAQTKSPVVVDKNVMSMNPNNVVCEEIGK
                     KIEEVQKINVIKPITKVKKKGKKAVKRKPTFHKFESNYCKLTTKDLSINYEMIEVNVL
                     NSFDILYDSLPLDSNKLNFLIEITMAESRLGYYTNHFKQGGTKGKGPWQIDRCAFNAT
                     KDVINHPHLKPYLDRIKQKTGIDWRTQVQWEHCNYVFFGAITAQLLLIIKRLDIHDSI
                     HSRSKQWKVHYNTYLGKGRPQDYLNRVSEVRTKLSI*"
     gene            255226..255798
                     /locus_tag="Mad1_20_16_scaffold_0_curated_closed_complete_
                     start-adj_prodigal-single_423"
     CDS             255226..255798
                     /product="hypothetical protein"
                     /codon_start=1
                     /transl_table=11
                     /translation="MAYSYTAKKIIQKKLKEVLRKHRFMSLYDGGKYKLNPANIDPKI
                     YTSIKELSRRYDIIIGGSTVLKFYNLIDRKIKDIDIIVSSEILEIISHDFEVSESDDN
                     YSCSKFIFNGITVDIFVDDEEKDYIDKYDMKLDTLQSIINAKLAYGREKDYKDFEYII
                     KCIDPSYNTLKTLSIFISPYTGQTTSRIRF*"
     gene            255869..257356
                     /locus_tag="Mad1_20_16_scaffold_0_curated_closed_complete_
                     start-adj_prodigal-single_424"
     CDS             255869..257356
                     /product="DNA polymerase {ECO:0000256|RuleBase:RU000442};
                     EC=2.7.7.7 {ECO:0000256|RuleBase:RU000442};; 
                     TaxID=1150991 species="Viruses; dsDNA viruses, no RNA
                     stage; Caudovirales; Myoviridae.;" source="Sphingomonas
                     phage PAU.;""
                     /codon_start=1
                     /transl_table=11
                     /translation="MVLDFEYKAGKLIISEINEQGNVVFNHYNWKNPRKFVPTTFDDK
                     DKHPKYQTWDKKAVKLVPTNNPNRFSIYEFVDALEKEEQDRLFAPQYPKMFFIDIETE
                     ILPTGFVDPKDATTRVLTVAIVNDDNVLILGLKPLTQQELEKVKDDIENHFKDFNLKI
                     KLKYKYFGGYDNPEKEMMKYLFHDLIPKMPVITGWNFVDYDWTFLINRCRRLGIDPSV
                     SSPTKRLEKVFGTPYEVPAHRLVIDYMEIWKKPWNQFVKVKESNSLDWVGRHLFKNIS
                     KHHYEGSLQDMYENNFVEYAFYNAVDTILVRMIHEKTRLLDIIISMANLSKIRLCDFA
                     YKNLNATLVSTEGFLRGKFREEKNIVLCKDFEDDAAETIAGGYVKSPEKGLQEWIATY
                     DFASLYPRTQMELNIAPETFRGFQLKDDLGYAEFDGVINKIEETDIVCVNGAVFSNEK
                     SVTVGFLEDVYAQRKHYKGLMDNAKNDLKEVEKELKKLEDELNNL*"
                     /db_xref="H9NBY2_9CAUD"
                     /db_xref="mvo:Mvol_1670"
                     /db_xref="UniRef100_H9NBY2"
                     /db_xref="2.7.7.7"
     gene            257418..257768
                     /locus_tag="Mad1_20_16_scaffold_0_curated_closed_complete_
                     start-adj_prodigal-single_425"
     CDS             257418..257768
                     /product="hypothetical protein"
                     /codon_start=1
                     /transl_table=11
                     /translation="MKFLKKFNSFVNESKTFTAGLYPHFETDDIIYIEKVHENGDVEA
                     FELLATLDDIVKWFVDKHGRDTFEDQFNPEEGHTTKDWDMSDEEIEEVVKNNDQYLKE
                     FCEDKIAEWVKVSE*"
     gene            257772..260024
                     /locus_tag="Mad1_20_16_scaffold_0_curated_closed_complete_
                     start-adj_prodigal-single_426"
     CDS             257772..260024
                     /product="Uncharacterized protein n=2 Tax=Cellulophaga
                     phage phi38:1 RepID=S0A044_9CAUD"
                     /codon_start=1
                     /transl_table=11
                     /translation="MIDKLLNVLIGLLQEKELILSPTLFSKLELMNDKVADFILKCAS
                     ENEDTDMSYFDITKDDGMVSFLKNRWDEEVTDKFNSNRREKMKISRLVMVLSSKMNVQ
                     FTNTEIEHFINKYKASQKVREDEETIKLVKGQDIVFYYNEDNYQPGGGEYCSLYRSCM
                     RYDDCSNFFKVYTDNSNASLCVLLSNDKKVEARAIVWNNIVVNGKIGIYMDRIYSIND
                     GAEQAMKNYAEEKGWWFRVKQSNDYNEIFNGVESLYDPKLRVLLPINIRWGGSNIRKP
                     YMDSMRFLKYTIQNNELVYCLENYSNNNDYMEMWDSQIGGYSNNNSRYINPYKAILKI
                     SQLSNISLDKIKRIDIKDGVEEYSVGDDVYVKIDISNDSIRNIIVGDPSLVAIAGEVK
                     EFVNGRTLVVDLHNEISEYVKDNTEEVFYETISKKTISELISSSDIIKVKVVLKKLVS
                     EYFTFFKKHFNLNDYVIVTKELSNYMDKHSLPNGAKKLVGRIYKLIETDREHIANIEL
                     RDVKWVKIVGDYTDYKSLIIPEIALEPINIMTLDNKNLKSIDYIVSLIDNDNIKPILY
                     NLICEVLLSKYIKNSIVIKTPEIGDRIIITRDNKNLRSVNNGCIGIINDTDNGYFGVV
                     FNEPVRNGSSLHSVCEQGWGKIIERDIFEVVNKNFKMEEFTLLINHSDSFLKVLSNNV
                     TDFDVKRLISIFDISDDIFFENVDFTEVASAILYDDNKMKELLKEISEDNIYFYDIEH
                     GEIIYKKQTF*"
                     /db_xref="UniRef100_S0A044"
                     /db_xref="S0A0Q6_9CAUD"
                     /db_xref="S0A044_9CAUD"
     gene            260102..260299
                     /locus_tag="Mad1_20_16_scaffold_0_curated_closed_complete_
                     start-adj_prodigal-single_427"
     CDS             260102..260299
                     /product="hypothetical protein"
                     /codon_start=1
                     /transl_table=11
                     /translation="MRNLMFLVIVLVSILMSCDLESFEYAQIKSIPSDTIKKNPVKYK
                     QSSNNDYYRYIKSFHKKCPLA*"
     gene            260338..260901
                     /locus_tag="Mad1_20_16_scaffold_0_curated_closed_complete_
                     start-adj_prodigal-single_428"
     CDS             260338..260901
                     /product="hypothetical protein"
                     /codon_start=1
                     /transl_table=11
                     /translation="MRKLYDKNDFIRVVRELKKIRRDFDTVNQRCQQELGRLGFYYVE
                     FINPSFMSEVSEHSISVVNSDEYGTLLIYGMNPQTVVLSTKVRLYCIGVDIPEFHRKK
                     TDDEIKEQVEKETMKSKSFDFDEMPKSLGMDVTANRKTKSKISSKSMMDTYFGTIVNV
                     RYDDENQADVNQQEQPPVEDGSDLNDF*"
     gene            260965..262116
                     /locus_tag="Mad1_20_16_scaffold_0_curated_closed_complete_
                     start-adj_prodigal-single_429"
     CDS             260965..262116
                     /product="RnlA RNA ligase 1 and tail fiber attachment
                     catalyst n=1 Tax=Enterobacteria phage IME08
                     RepID=D7RMM9_9CAUD"
                     /codon_start=1
                     /transl_table=11
                     /translation="MIEKFHIPSYEEAVDLVNRTGSLTFYESVQYVDGYKISIFNYRL
                     ASYNDFVENNAYEMRGLVYVFNLDGTFYKSFRLLHKFFNLNQVAETQFELVKDLKIDN
                     VTNKEDGSVISFIQLPNGKILAKSKMSVLDNTQSLMAQEIYDTNPNIKAVVDYTLINN
                     LVAVFELVSPFNRVVLKYEQTELILIRLRDNTNGFYLPLNTLGELLNDVKTPKVEAYT
                     TWDEILAFVDVSEDIEGVVIECGGDLVKYKSKWYCDRHHLLTDYIHRPDFLIEKVLDE
                     QIDDVLGQIDEKDVEVRALIDSVIKRVNVFLMETLKDINSKVEEFETFYKKDVKAFSI
                     ANKKTKYFGMYMAVINNQEEPFNIVSRYLKKKTYYLGKAKEFVETGKLK*"
                     /db_xref="UniRef100_D7RMM9"
                     /db_xref="D7RMM9_9CAUD"
     gene            262123..262356
                     /locus_tag="Mad1_20_16_scaffold_0_curated_closed_complete_
                     start-adj_prodigal-single_430"
     CDS             262123..262356
                     /product="hypothetical protein"
                     /codon_start=1
                     /transl_table=11
                     /translation="MIFVCDKKRHLVCLPYSIENLHKMAISLNINPVWFHKTEGLEHY
                     DIPLKRMDDIMSQCVIVSSKDIVKIIKGEITHI*"
     gene            262450..262980
                     /locus_tag="Mad1_20_16_scaffold_0_curated_closed_complete_
                     start-adj_prodigal-single_431"
     CDS             262450..262980
                     /product="hypothetical protein"
                     /codon_start=1
                     /transl_table=11
                     /translation="MVTLFAVVNSFANTLVDSTVATKYSKKKIDLKHIKKAVKVIDKT
                     FNKEVSGSDFVLLDDGTLINLVFKKYVGSKEVKSKVLTGKVSIDYIIGNDIVRETYYI
                     NKDGIVIKAVSESYEYKSKDKYDLTSTVEVYFINYKNPMFVLNGEKITTTQDVIDSIM
                     GEMRSSLYGITKYFNK*"
     gene            263081..264682
                     /locus_tag="Mad1_20_16_scaffold_0_curated_closed_complete_
                     start-adj_prodigal-single_432"
                     /gene="gltX"
     CDS             263081..264682
                     /gene="gltX"
                     /product="gltX; glutamyl-tRNA synthetase (EC:6.1.1.17)"
                     /codon_start=1
                     /transl_table=11
                     /translation="MSKQDMNKKHLKKDYSDFLKESQTPADLPATEKDALIKLDHAPA
                     GKVRVRFAPSPTGGLHIGGLRTAIYNYLFAKKHGGDFLLRIEDTDRTRFVDTAEDYIK
                     DALAWVGITPDESPWVGGPHAPYRQSERDYKPFIEELIAKGGAYYAFDSSEELTAARG
                     DRQDWSYNRQTRMNMKNSFTMSEEEVEAKIKEGNYVVRFNTPENKTVSFTDIVRGNVS
                     FNSNQTDDKVLIKSDGIPTYHFANICDDHNMEITHVIRGEEWLPSTPLHIMLYDAFGW
                     TPPKFAHLPLLLNPDGKGKLSKRKANEYGIPVFPLDWEQTDDKGDKNVNMGFKGKGYE
                     SDAIVNFLCLLGWSPGDNREMLSMDELVDAFSLEGIQKAGAKFDIKKADWFNQQYLKK
                     AKTDDVFKSSGISDEEKDKYTPEQLDKIAELAKERSVFRTDFKAVVDIFFSVPAIDAT
                     KIEPEFKTVFSKFVDESEGIEWRGDVIKQKIFDICNEVEIKMGKVMPSLRMALTGGIP
                     GPDLMTTSEILGKEETISRLKTALA*"
                     /db_xref="chu:CHU_3373"
                     /db_xref="SYE_CYTH3"
                     /db_xref="UniRef100_UPI0003490726"
                     /db_xref="6.1.1.17"
     gene            264746..265348
                     /locus_tag="Mad1_20_16_scaffold_0_curated_closed_complete_
                     start-adj_prodigal-single_433"
     CDS             264746..265348
                     /product="Protein GrpE n=1 Tax=Dyadobacter fermentans 
                     (strain ATCC 700827 / DSM 18053 / NS114)
                     RepID=C6W6W3_DYAFD"
                     /codon_start=1
                     /transl_table=11
                     /translation="MGDKETTKENPLLYGEEKLVNTVTGAGDYISAYTEERMFDIEDV
                     KLRTLLPGMLYSYAKRVVDTDILEKELAEANNKHLRLYADFDNFRKRTAKEKTEILTN
                     AGESVIKSILPTLDNFERAILVTDDEGVKLVYNGLVKVLEAKGVKIMDCMGADFTPEL
                     HEAITQIPTEGMKGKIVDILEKGYLLNDKVIRYAKVVVGS*"
                     /db_xref="UniRef100_C6W6W3"
                     /db_xref="dfe:Dfer_4974"
                     /db_xref="C6W6W3_DYAFD"
     gene            265412..266620
                     /locus_tag="Mad1_20_16_scaffold_0_curated_closed_complete_
                     start-adj_prodigal-single_434"
     CDS             265412..266620
                     /product="Uncharacterized protein n=1 Tax=Bacteroides
                     uniformis dnLKV2 RepID=R9HQT9_BACUN"
                     /codon_start=1
                     /transl_table=11
                     /translation="MSNNNKLVIVPKRTNYSVYPPITAPEIPITLNVNLLKDVHSVQT
                     SSYKCDRMMQYIIGFLKKKKNVHVQEDAYGNIYATKGNADLYPAIVSHTDTVHSIHEH
                     FQVMQDENIIWAFSNDKRTQVGVGGDDKVGVFMCLSMLELLPKVKIAFFKDEEVGCIG
                     SGRANMQFFDDCGFVLQCDRKGSDDFIYNAGTELYGANFEKAVAPYLEKHGYRETTGL
                     MTDVLELKGKGLAVACANMSCGYYSPHSDNEVLDLNAVQKCYNLVSELMLDFIDTRFP
                     HDKNNKHSKGGYSYSYSGYGYGRDNDDDFDNYDYGRSSYFRNDNRENIEDDETDFDDI
                     YNNGGLSISEDDILENWGLTKKENDYYAVNDKCKECKEILEEDIDGIKLCPCCNSYKH
                     IPKMYLRDTI*"
                     /db_xref="UniRef100_R9HQT9"
                     /db_xref="R9HQT9_BACUN"
                     /db_xref="bvu:BVU_1575"
     gene            266743..268902
                     /locus_tag="Mad1_20_16_scaffold_0_curated_closed_complete_
                     start-adj_prodigal-single_435"
     CDS             266743..268902
                     /product="Uncharacterized protein n=1 Tax=Pontibacter sp.
                     BAB1700 RepID=J0LFT8_9BACT"
                     /codon_start=1
                     /transl_table=11
                     /translation="MDFKKTFLKFTQWTIPHGYEETITHLLPNGLEKDEVGNYRIVIG
                     ESETLFTCHLDTVSTRMKINHIIQGDIIRTDGTTILGGDNKAGVCILMYLIEQNVPGT
                     YYFFVGEETGCIGSRWALKNEPDYFRKFKRAIAFDRKKSGSIITKQRGSICASIDFAE
                     ALSKDYGKNGLQYRPDDTGVYTDTAVFMGIIPECTNISAAVWGEHTRDEYVNIKLIEQ
                     IAHASAKINWEKLPTKRTPRDEEKEKKKITTYGNNYDEYGSGHTHYNSRNKSTSYQHN
                     NTWQNTTKKDDDGIPVDGADLTFNVDNVPSFFELTKIQSHGDTDDKSEYFADKEGTIW
                     MITINSDTVSIAKELQNGMPDIVYHESLKSNIPKNFNELWERIKDVVSLKRKKKKKKT
                     QNAVIKETKRTVTLIVPPSVSFIKIQDIINDDSRIKAVELVRNGSAVSGDKKYFDIAL
                     VFDSSKPYEVVSNIVDSTIEKFKKQLGAIVSTKAGTVVGKFDNSGTQMNMFGKPLTID
                     NIVKVFDLKKAEVGEEGSLIFKERFEDKDGTIYNIEIDGNIVSVFLISSSNTKGQYKL
                     LFHGAVKSWDELYDSIKDKVGFSKKDSEPLYNEKNFDKAFELVNINSDSKPGVSLKDS
                     YRDVKGNVWTFTIQADGDTTIFLNRSSIASSGQGYFVIRINGIKSYDDFVKKIKESDR
                     SVDSFDKTVLFNLIDTYKFKKSSVIDDEEEEEDDDDE*"
                     /db_xref="UniRef100_J0LFT8"
                     /db_xref="J0LFT8_9BACT"
                     /db_xref="sal:Sala_2518"
     gene            269039..269344
                     /locus_tag="Mad1_20_16_scaffold_0_curated_closed_complete_
                     start-adj_prodigal-single_436"
     CDS             269039..269344
                     /product="Thioredoxin n=1 Tax=Sulfurospirillum deleyianum 
                     (strain ATCC 51133 / DSM 6946 / 5175) RepID=D1AZ71_SULD5"
                     /codon_start=1
                     /transl_table=11
                     /translation="MEVINKNNFDEKIATGVVVVDFAASWCGPCLTMLPILEELNNDS
                     NGQYVIHKIDVDADRDITTKYGIRSIPTMLFFKDGHLITKKIGAVSKTELLNTINGL*"
                     /db_xref="UniRef100_D1AZ71"
                     /db_xref="sdl:Sdel_0171"
                     /db_xref="D1AZ71_SULD5"
     gene            complement(269378..269839)
                     /locus_tag="Mad1_20_16_scaffold_0_curated_closed_complete_
                     start-adj_prodigal-single_437"
     CDS             complement(269378..269839)
                     /product="hypothetical protein"
                     /codon_start=1
                     /transl_table=11
                     /translation="MMEFSNDDLNKKIFIRYNLGKKLNENEEEISDNVLLEVTTLEKV
                     EEVGQIVTQLQDGSLRPINTFKIANDYVDDVFLVINVTKTKNLVVAPMSPDFNISKFI
                     TNYVQNNVTEIPKRALKFIMDEKVITEEYEMAAILRDEIFKREGSSSKVNE*"
     gene            269905..270339
                     /locus_tag="Mad1_20_16_scaffold_0_curated_closed_complete_
                     start-adj_prodigal-single_438"
     CDS             269905..270339
                     /product="hypothetical protein"
                     /codon_start=1
                     /transl_table=11
                     /translation="MIKNFNNFIQESKSPTKILQSLTDLVQKRFKNIDENSHIFCNIL
                     HKYFNFDKFLFVSKLEFSDNVKDIRHVYVYLNGRYLDGDGFHTKTDIMDKFKISNETF
                     NDLAFISDLGKLHEYSKIVITTLSEKQTKEIEHLVKQFSQML*"
     gene            270393..271220
                     /locus_tag="Mad1_20_16_scaffold_0_curated_closed_complete_
                     start-adj_prodigal-single_439"
     CDS             270393..271220
                     /product="Thymidylate synthase (EC:2.1.1.45)"
                     /codon_start=1
                     /transl_table=11
                     /translation="MNKADKYYIENLNKILTEGCKDENPRPKYKDGVSAHSYFITQVF
                     EEYDISKGEFPITTLRNTATKMGIQEILWIYQDQNSSLESAHNRGIMWWDEWNIGDGT
                     IGQRYGATVGKWKLMDNLLYGLEHDPFSRRHVINLLQEGDLKETKGLYPCAFETIWSV
                     RKVNDILYLDMTLNQRSNDYIMAGYINKIQYVALQMMVASHLGYNIGKFCHFVQNLHI
                     YDRHIDAAKEILNRTPLNIIPMLELTSKKFYDITLSDFIITNTTGIKKLTSTLEIAI*"
                     /db_xref="era:ERE_35690"
                     /db_xref="UniRef100_U5J9N5"
                     /db_xref="U5J9N5_9CAUD"
                     /db_xref="2.1.1.45"
     gene            271224..271619
                     /locus_tag="Mad1_20_16_scaffold_0_curated_closed_complete_
                     start-adj_prodigal-single_440"
     CDS             271224..271619
                     /product="hypothetical protein"
                     /codon_start=1
                     /transl_table=11
                     /translation="MNKIQKEFIAYIEMLCTTYLRCDKIDKLDSDESFTNELFIISAA
                     SVSVILSDSISFTWVSMSSEVNTTEVINNDGRPYTTGFILFDKFKLHIMVDPKMRFTY
                     LRFWITRDVELTYTKDSYKMPERFEVLFF*"
     gene            complement(271633..272379)
                     /locus_tag="Mad1_20_16_scaffold_0_curated_closed_complete_
                     start-adj_prodigal-single_441"
                     /gene="pphA"
     CDS             complement(271633..272379)
                     /gene="pphA"
                     /product="pphA; Phosphoprotein phosphatase (EC:3.1.3.16)"
                     /codon_start=1
                     /transl_table=11
                     /translation="MRRRFFTTDAHGSYRALKQCLDKVNFDYDNDLLIYGGDIVDGWS
                     ETKESIDLLMSIKNLQLLMGNHDDWFIRYYEEKLEFNELSCWLMHGGEEALMSYPNKI
                     IPKEHYDFMKNNAKGYYLTDDNKLFVHAGIVEDLSLEHHTLDNFIWNMSFPKYCKQIN
                     RAIRGFDEIYIGHTPTSNIIKGTYEPVNLHNVWAIDTAAAFEGYLTIIDIDTKDYWQS
                     DLVRILYADERGRNQLSWNEREAYKKRGLL*"
                     /db_xref="fin:KQS_12985"
                     /db_xref="UniRef100_UPI000382B707"
                     /db_xref="A0A059WGL9_9BACT"
                     /db_xref="UPI000382B707"
                     /db_xref="3.1.3.16"
     gene            complement(272354..272947)
                     /locus_tag="Mad1_20_16_scaffold_0_curated_closed_complete_
                     start-adj_prodigal-single_442"
     CDS             complement(272354..272947)
                     /product="hypothetical protein"
                     /codon_start=1
                     /transl_table=11
                     /translation="MRYNDIGICVELYKNLLYKSKSDDDYYLDIPKPISDIEFALITD
                     FIFGINIGISALAFTSKNEHEICPPNKTFDKLSVEDYRTVEYDLAIISFKLKLSQSQY
                     IDSKFNKASHGNTYEMDNIVWRSIFGKSCINGAIIQIYGQCKVTKIDEFYRLKHWYEN
                     RINKLDPAREEFIDKITSLKALNKKLIKNNEKEIFYD*"
     gene            273014..275044
                     /locus_tag="Mad1_20_16_scaffold_0_curated_closed_complete_
                     start-adj_prodigal-single_443"
     CDS             273014..275044
                     /product="hypothetical protein"
                     /codon_start=1
                     /transl_table=11
                     /translation="VIYLKRFLQYDAILESLLLEKVLYFGEKMRDVLKNMKHPYAKYM
                     VNMDHGDNLEDTDNSYIEYSPKLGMVSWLPANREIDFQTKQELPETEKWATKKRQDVS
                     IGKIVSAILKKSPYVNISESESELEKFINEYKAIQNTGSFKLVKGYDVKKYYFEGNYD
                     HESDESSHSSLFNSCMRYDSCQEYFSVYIKNPNVSLCILLTDDDKIQGRAIVWYNSTI
                     DGKPEVYMDRIYAVSDSITDKFKSYAHSNGWYCKTKQGSEYYVVSNGKLVIEHPNIKV
                     ILPDGDWETWEKPYMDSLRYFSYDVIDGKYIPVLFNYFMQNASNWKQKWDETNGFFIS
                     NRYYVDTLKEVRDLSSNTGLDFNNLLLANPTKINGNPEIWKVDDKNVLVMNYYSTIIS
                     SVIRNESEEDIMKLKPFISNYETHELVRKIGSKVLCEEYRSDIMMDMLENTNVYIKGI
                     DSSEIRNFIQKILGVQIMSKEINENFSKVREFIIVLRPITFGIILNDNFELNINIDGD
                     INALENEYYTKLKDDEKSKRYLISIIENEYNIGGESAVIKMCKEYIRTVVLQDKDVIE
                     MYNEYIANSRQVKMNFIGKYFNEFVQSVNTTYLLNIIKENTEKIREFAIKNILTNNPS
                     FAINEILESNTEFGKNTRISYVQKWLRLNFPNVEVKAEIRGDKFCYIVDKFP*"
     gene            275148..277064
                     /locus_tag="Mad1_20_16_scaffold_0_curated_closed_complete_
                     start-adj_prodigal-single_444"
     CDS             275148..277064
                     /product="hypothetical protein"
                     /codon_start=1
                     /transl_table=11
                     /translation="MPNTKQKSTKAIILSDKMLDKLSKINHFISKNLINLHKKREALD
                     IKFSYIDISTEDGMVSYLSTNKEVDFRTGKEISDNEKWIIKSRTNVRVGAVIRSVLEA
                     KNIKFTDSDIEDFSNKFRSSESKFRFELVKGDDIKKWYNFINYAKDINDSSLNGSCMR
                     HNLCGTFLSVYTKNKNVSMLVCIDKNEKLLSRAIVWHNSIIGKVKNQTYVDRIYCYDD
                     RFLSTVKDYIHSKSWWCKERQSSDSFILNNGKTTLSNPNIKANIPLLNWCSLKKPYMD
                     TMKYLKEDLVNGELMLYLGNKDGKSVEYWTAVNGGYNENRGYDSILKRLGILSKHFKV
                     KVDNIKFKDDVFFLKNKKYNLVKYNGQLSKFVKDNINCLSEIDFSKFVPINTIIQQHT
                     DLIDKIYRKRIDKYILQNLSVRQLKPNNFYKLLTDILSEGQNIDKLVNILERRIKERN
                     TQKYSFIRDIPSLYSYRYDTLDYPLLGINKSDNKNVKMNKIIKYIKKQNFAHVCAIQF
                     LDKIICIDDIISMMDKNALKTLKSQAMDYIFCSGITMGVLKVIFNTDNTNNLFKKVKN
                     IINIKCIDVDVLDTKSIAKLVNKMGAKLISYGNKDNLMNKYILKEIVDKKVKDKKKIV
                     KKVIKKSVMKKVLK*"
     gene            complement(277124..277516)
                     /locus_tag="Mad1_20_16_scaffold_0_curated_closed_complete_
                     start-adj_prodigal-single_445"
     CDS             complement(277124..277516)
                     /product="Uncharacterized protein n=1 Tax=Prevotella
                     tannerae ATCC 51259 RepID=C9LEF8_9BACT"
                     /codon_start=1
                     /transl_table=11
                     /translation="MMEFTPDAIHNLKTDEVIVFSTNLEGKHCRGLAKYCFQKFGAIY
                     GQATGFQGQCYAFATRTIDKKISISYIKEQIESFIEFVKKEKDLTFFVTKIGSDEFEI
                     GDIAVLFMSYEYPDNVIFPKEFYEWSKL*"
                     /db_xref="UniRef100_C9LEF8"
                     /db_xref="C9LEF8_9BACT"
                     /db_xref="afd:Alfi_0284"
     gene            277642..278181
                     /locus_tag="Mad1_20_16_scaffold_0_curated_closed_complete_
                     start-adj_prodigal-single_446"
     CDS             277642..278181
                     /product="Uncharacterized protein n=1 Tax=Azospirillum sp.
                     CAG:260 RepID=R6HPT0_9PROT"
                     /codon_start=1
                     /transl_table=11
                     /translation="MAYTNNFIKAMPYIFLHEGNKFTNIANDAGGPTLYGVSLRFLQS
                     IHEDINHDGVVDVLDIKSLTQDEAKDIYFHNFWRIAYDSFQERVAIKVFDVAVNAGSQ
                     RAHILLQRALNALGSKITVDGMLGKQTISEIAKYTDNQILQQYCAAQKAFYQSLVTSN
                     PSQQKFLNGWINRSQWIPA*"
                     /db_xref="UniRef100_R6HPT0"
                     /db_xref="paca:ID47_02915"
                     /db_xref="A0A077AW84_9RICK"
                     /db_xref="R6HPT0_9PROT"
     gene            278338..278952
                     /locus_tag="Mad1_20_16_scaffold_0_curated_closed_complete_
                     start-adj_prodigal-single_447"
     CDS             278338..278952
                     /product="Abortive infection protein n=1 Tax=Roseiflexus
                     sp. (strain RS-1) RepID=A5UUG6_ROSS1"
                     /codon_start=1
                     /transl_table=11
                     /translation="MESKFKLFKNKTTNLILVVFEIFLIFRTFRINLGITPYDFQLIP
                     LLITLICMCVWNKHKINMNNIYPIKPVDDNQTFYLSTLMIISFLLLIVISTPIFPQII
                     THTQMFFSSVIIAPIVEEIIFRHYMIGRLTDVYGNNTKGVFISILISSLIFSIGHAYQ
                     GLFGVLAALLKGFLFASLYLIYKRNILVPTFAHGLHNFIVSIVS*"
                     /db_xref="UniRef100_A5UUG6"
                     /db_xref="bre:BRE_596"
                     /db_xref="86735352"
                     /db_xref="A5UUG6_ROSS1"
     gene            278952..279293
                     /locus_tag="Mad1_20_16_scaffold_0_curated_closed_complete_
                     start-adj_prodigal-single_448"
     CDS             278952..279293
                     /product="hypothetical protein"
                     /codon_start=1
                     /transl_table=11
                     /translation="MIKLILSIFLLTIGQILVWFQLYGSDKLNFLKGYKTLFLYFMAL
                     PIAFFYMKATKNGIEYFGSNWPIRILTFAVGNLVFFCLSYFFMGENLSLKSFICLTVT
                     LTIILIQIFWK*"
     gene            complement(279295..279636)
                     /locus_tag="Mad1_20_16_scaffold_0_curated_closed_complete_
                     start-adj_prodigal-single_449"
     CDS             complement(279295..279636)
                     /product="hypothetical protein"
                     /codon_start=1
                     /transl_table=11
                     /translation="MREIYVNKEEITEINGFLQKEVDGENNLIFLRVTNAELYQNLVE
                     NNNYTLRIPDVIIYRKKKTYNENKMDMLFYNCKIMAHNPKDMSIVYMNSYKNWLKINH
                     VRKNRIKNLPE*"
     gene            complement(279694..280290)
                     /locus_tag="Mad1_20_16_scaffold_0_curated_closed_complete_
                     start-adj_prodigal-single_450"
     CDS             complement(279694..280290)
                     /product="Uncharacterized protein n=1 Tax=Fulvivirga
                     imtechensis AK7 RepID=L8JXU5_9BACT"
                     /codon_start=1
                     /transl_table=11
                     /translation="MKLKLLLLFIMIISTSCVKDLESLLGINEWKTYTIGAGNHFSDG
                     FKVNTLSKDHLDFVAVFDETAIYDLHNKNQDDINKLYGFTDCNSTVEENSARFGWRWS
                     IKENKIEILAYIHKNGKIVFENDKPIHMGYAEFGEEGSYSIYVVGDSYNFNYNGNLVV
                     VEHQRGCNEQHAIRTILYPYFGGNETAPHTVNIRIKQK*"
                     /db_xref="UniRef100_L8JXU5"
                     /db_xref="L8JXU5_9BACT"
                     /db_xref="dfe:Dfer_0398"
     gene            complement(280873..280948)
                     /locus_tag="Mad1_20_16_scaffold_0_curated_closed_complete_
                     start-adj_prodigal-single_trna_1"
     tRNA            complement(280873..280948)
                     /product="hypothetical protein"
     gene            complement(281043..281120)
                     /locus_tag="Mad1_20_16_scaffold_0_curated_closed_complete_
                     start-adj_prodigal-single_trna_5"
     tRNA            complement(281043..281120)
                     /product="hypothetical protein"
     gene            complement(281127..281336)
                     /locus_tag="Mad1_20_16_scaffold_0_curated_closed_complete_
                     start-adj_prodigal-single_451"
     CDS             complement(281127..281336)
                     /product="hypothetical protein"
                     /codon_start=1
                     /transl_table=11
                     /translation="MDLEQAINFAENKKAKWEKDRGSKISDFVWYVITFNDSYAIIDS
                     TQMKRHPVIIKRVVYDTNVGIYKLD*"
     gene            complement(281339..281758)
                     /locus_tag="Mad1_20_16_scaffold_0_curated_closed_complete_
                     start-adj_prodigal-single_452"
     CDS             complement(281339..281758)
                     /product="hypothetical protein"
                     /codon_start=1
                     /transl_table=11
                     /translation="MTEEDKKRSDEINAKIEKINKVTTLCDFEQFSSYTIDNIKEALD
                     TISNDDKLYVLWNWGKNDNFVKDNKWTDVVVEYTKEYRLLIEITKYNNNFIKDYIREQ
                     FKTLQDASLELMYIHKDYENEDLKATIDKTNNIINNE*"
     gene            complement(281764..282084)
                     /locus_tag="Mad1_20_16_scaffold_0_curated_closed_complete_
                     start-adj_prodigal-single_453"
     CDS             complement(281764..282084)
                     /product="hypothetical protein"
                     /codon_start=1
                     /transl_table=11
                     /translation="MKIRKIFKRVGHSFTNYEYLVEVDWETNVTKYGDEKMEDRYKTD
                     VFSLEILETASNFKIYSDEISDCDVQWWKDMLKEELKITTMNSKFLYSFIKMKVKKVL
                     TKIN*"
     gene            complement(282155..282655)
                     /locus_tag="Mad1_20_16_scaffold_0_curated_closed_complete_
                     start-adj_prodigal-single_454"
     CDS             complement(282155..282655)
                     /product="hypothetical protein"
                     /codon_start=1
                     /transl_table=11
                     /translation="MEIFTIKNNTHSSKLYGFLPHIGFTYKEKIEFECKFDKNCIYFI
                     DGVDKWDINKLYGFSTSYFHHIQSARVGWRCTDGENIELLAYCYDKSVRITEVSIGKV
                     KPDELFKCSISVEKDYFTFIFESNKKVIMIKKEQKSWNFKYKLYPYFGGNRKSPHKMD
                     IYLKEL*"
     gene            complement(282705..283172)
                     /locus_tag="Mad1_20_16_scaffold_0_curated_closed_complete_
                     start-adj_prodigal-single_455"
     CDS             complement(282705..283172)
                     /product="hypothetical protein"
                     /codon_start=1
                     /transl_table=11
                     /translation="MYFDKFDTFNKNNTKHFLSGIVLIMENKILLVHPTKFKDKPYKW
                     SIPKGHNETDMSDLETAITELEEEANIKIHPHKLENSINGVLNYSKGAKNKELKYYVL
                     IINRNELDFKLYNNMILRYFLDKLEISEAGFFSKNEAVDLIEEQQKPLLKFLS*"
     gene            complement(283197..284768)
                     /locus_tag="Mad1_20_16_scaffold_0_curated_closed_complete_
                     start-adj_prodigal-single_456"
     CDS             complement(283197..284768)
                     /product="hypothetical protein"
                     /codon_start=1
                     /transl_table=11
                     /translation="MLHPMLFFDDFLNEEKEEMRDDHYFNRIDKGEVSGLKFRNWEKI
                     SHYIKLLQANPEGMTLTKLVGVNPITKQKENTNSYARHISWLYLKKLITIKKGERRGQ
                     AHTIKPTEKLLALTPEQIENPLSIGNKEFLSSKIIEILEKFPKDDKIAQFILSLENNK
                     ESLQHLYLNIEGEPGMVSFLPANREKNVENEEFWKNRYRQTTSIGKLVRALMQKEGQS
                     FADVEIEKFGNTFKSIQLEVTIFKNFQIVQGQDIKKWYNYSSYQTSGFEESPLNKSCM
                     KHDKCDNYFTVYTDNPNVSLLILLNDDGKLMGRAIVWNGVEMEDGKKINFMDRIYYNS
                     EAEVELFKTFAKRKNWWFKVVQSHKDSTISNGSITYNDVLKFELPNVGWSRISKPYLD
                     TLKYFNNTTGSSNNEFKNSEYRLLQPGEKIKITADIAKYGWADMIKYIGKVFTVRDSN
                     DTLFKGTMRGYYFTESEISDYFVPADCVEPLNNPGTYKLKIKDSKNPKYYLSSKMTNN
                     TKQQWSSTDGTYKPV*"
     gene            284800..285534
                     /locus_tag="Mad1_20_16_scaffold_0_curated_closed_complete_
                     start-adj_prodigal-single_457"
     CDS             284800..285534
                     /product="Uncharacterized protein {ECO:0000313|EMBL
                     :KKL97996.1};  TaxID=412755 species="unclassified
                     sequences; metagenomes; ecological metagenomes.;"
                     source="marine sediment metagenome.;""
                     /codon_start=1
                     /transl_table=11
                     /translation="MIQYIYTLTDPIDLKIKYIGKTNNIKRRLKQHMLPSCLKFKNYK
                     NNWLKKLKSNGTKPIIEILDEGNDVNIDTLEQYWISQFKAWGFNLKNMTDGGNSGVDW
                     TGKKHKEVSKMKLKMCNLKKVIYQYDINTNDILDKFLSTHDIKKILGFDRKSVSNCCK
                     GIKYSNVVGGYYFRYENEYFPLIKSRVKREVVQYDLDGNIIGEFESINSASQNIYNQD
                     KIRRFCNREYKSLESLYGFVWKYKSV*"
                     /db_xref="A0A0F9H4V5_9ZZZZ"
     gene            complement(285541..287121)
                     /locus_tag="Mad1_20_16_scaffold_0_curated_closed_complete_
                     start-adj_prodigal-single_458"
     CDS             complement(285541..287121)
                     /product="Nicotinamide phosphoribosyltransferase {ECO
                     :0000313|EMBL:AEW02110.1}; EC=2.4.2.12
                     {ECO:0000313|EMBL:AEW02110.1};;  TaxID=700598
                     species="Bacteria; Bacteroidetes; Sphingobacteriia;
                     Sphingobacteriales; Chitinophagaceae; Niastella.;"
                     source="Niastella koreensis (strain DSM 17620 / KACC 11465
                     / GR20-10).;""
                     /codon_start=1
                     /transl_table=11
                     /translation="METNTDTITLNRETRRLLLRFSNKAINNVMTKDAVIKALERALQ
                     SIEPNLILLTDAYKYSHPKFYTPGLTKMISYLESRGGKFQETVMFGIQYILKKYLVGS
                     VLSEYMVEEAEEKLNGENGVFGKDGSFSKEQWLKMIKKHDGKFPIRIKSVPEGAVVPV
                     KNVLALIESTDDEFPWVTGFIESLFLEIWYPITVATLSREVKKVVVEYLIKTGANPAM
                     IPTMVQFILNDFGFRGASSVESASIGGASHLVNFMGSDNVAGSDMLMKFYNTKTMWGK
                     SIDATEHSICTMEGEDGELEVFKRVLLSKPKGLVACVSDSFDILRACMQYWGTDLRDI
                     ILAREGTLVIRPDSGDPVMTLKAVFKILFDKFGYTVNEKGFKVLPPQVRVIQGDGVNY
                     DSIKAMYQALMENGIASENLVLGMGGKLLQAGIDRDLQNFAIKTCFAIINGKEVDIVK
                     SPKEIDKDGNIKVSFKKSKKGMMKLVKTSDGGYYTITSAEEGYNEAKCELVTIFENGV
                     LLVDDSIETIRQRAELVY*"
                     /db_xref="G8TQ96_NIAKG"
                     /db_xref="UniRef100_G8TQ96"
                     /db_xref="nko:Niako_5880"
                     /db_xref="2.4.2.12"
     gene            complement(287139..288125)
                     /locus_tag="Mad1_20_16_scaffold_0_curated_closed_complete_
                     start-adj_prodigal-single_459"
     CDS             complement(287139..288125)
                     /product="NUDIX hydrolase n=1 Tax=Mucilaginibacter paludis
                     DSM 18603 RepID=H1YCX7_9SPHI"
                     /codon_start=1
                     /transl_table=11
                     /translation="MYTNEITQNMKTGIIVARFQNHTLHEGQRFLVDTVIKNHKRVII
                     FLGVTPVMSRKNALDYKNREMMVKSLYPSIEIYPLYDHKSNEDWVISLEGIINELIPD
                     KNVVLYGSRDSCINTYLRHGGKYKSIIIPQKENHNATELREITANEYINSDDFRKGII
                     YAQYNNFYPTAFATVDVIATRFLDGELEVLLGQKSYEVGKNLWRIPGGFIDPTDEFGR
                     DTASRELCEETCISASPSLFNIIDQVRVNDWRYIGTEHSIMTTIYSVHIGSGWHDKVI
                     NSHAKASDDLAKVKWFKFSELNLEEGVVREHRKCLNIFMNHPHFQYIQKQQA*"
                     /db_xref="UniRef100_H1YCX7"
                     /db_xref="scn:Solca_4117"
                     /db_xref="H8KN28_SOLCM"
                     /db_xref="H1YCX7_9SPHI"
     gene            complement(288195..288542)
                     /locus_tag="Mad1_20_16_scaffold_0_curated_closed_complete_
                     start-adj_prodigal-single_460"
     CDS             complement(288195..288542)
                     /product="hypothetical protein"
                     /codon_start=1
                     /transl_table=11
                     /translation="MEKQECIDLALKIFNESGEKFEFREPIYEYSHTILFYSAKINVS
                     AKIEFLDKNVHITLEKHDNEEVNLHISYDATFGTKVYYFIEIIKKYRKINKMCKVLVN
                     NEIPRKFIIKTLL*"
     gene            complement(288583..288885)
                     /locus_tag="Mad1_20_16_scaffold_0_curated_closed_complete_
                     start-adj_prodigal-single_461"
     CDS             complement(288583..288885)
                     /product="hypothetical protein"
                     /codon_start=1
                     /transl_table=11
                     /translation="MKDTLLELISIVESLAIKIDDREFAILNNEYYPPKIEFHRIGTR
                     GESNRLIELKTNLLAPPTRGERIDNLNNEFQEEKIRLLEEKVKLLEAILFKDNNIF*"
     gene            complement(288887..289555)
                     /locus_tag="Mad1_20_16_scaffold_0_curated_closed_complete_
                     start-adj_prodigal-single_462"
     CDS             complement(288887..289555)
                     /product="hypothetical protein"
                     /codon_start=1
                     /transl_table=11
                     /translation="MFGFLKKKKANRVGIFNVPKLNYTSWNSFGIFNELKEDSEETHK
                     KILDEFELISDDDIKIIKSLGFNRNVDEYSPNILNKLKSIIDDGGVLIKKSSILKISR
                     SYNMTFMQANEYRGKLSPTNIKDIVKIKNSIDKWSSDFKYYSKVTHNPPPNTSWIEIV
                     EGDYNVWPTIKAYKKEPILHILEKENSDKIIFVSVVRNDIYVPLTYIKSERKSKIDDV
                     LEDK*"
     gene            complement(289555..290217)
                     /locus_tag="Mad1_20_16_scaffold_0_curated_closed_complete_
                     start-adj_prodigal-single_463"
     CDS             complement(289555..290217)
                     /product="NUDIX hydrolase n=1 Tax=Nonlabens dokdonensis 
                     (strain DSM 17205 / KCTC 12402 / DSW-6) RepID=L7WA73_NONDD"
                     /codon_start=1
                     /transl_table=11
                     /translation="MKLTVDAVVFGYVEKDLKILLIKRKYEPFQDSWALPGGFVLEEE
                     SVDDAVERELKEEAGIEDIYLEQLYTFGEVKRDPRERIVSVAYYGLVNPDKHLLHAKT
                     DACDAKWFSVKTLPLIAFDHINIIEIAYRRLQSKVSYQPIGFELLPSKFPFSQLQSLY
                     ETILDIPFDRRNFRKKFLKLNIIDQLSEKQMDVPYRAGSLFKFNKKKYENKLENGFYF
                     EI*"
                     /db_xref="UniRef100_L7WA73"
                     /db_xref="chz:CHSO_0568"
                     /db_xref="A0A077KC00_9FLAO"
                     /db_xref="L7WA73_NONDD"
     gene            complement(290217..290492)
                     /locus_tag="Mad1_20_16_scaffold_0_curated_closed_complete_
                     start-adj_prodigal-single_464"
     CDS             complement(290217..290492)
                     /product="hypothetical protein"
                     /codon_start=1
                     /transl_table=11
                     /translation="MGKLKIYEAIVRGEKKLLFWCKACSSNHSVDTDKIEWNGDNYTP
                     TINADIKIISHKNIKCHSFIKNGHIIYLDESEHEYRGKKIELDEFYH*"
                     /db_xref="paen:P40081_15435"
                     /db_xref="A0A089IYE3_9BACL"
     gene            complement(290494..290715)
                     /locus_tag="Mad1_20_16_scaffold_0_curated_closed_complete_
                     start-adj_prodigal-single_465"
     CDS             complement(290494..290715)
                     /product="hypothetical protein"
                     /codon_start=1
                     /transl_table=11
                     /translation="MKIYINTKIDPPVGVISDIGEKIGIGTASGLVHKWFNEYNEFVY
                     DSDISDVVFYKKATSGFWEVKQEHVIKWK*"
     gene            complement(290762..291100)
                     /locus_tag="Mad1_20_16_scaffold_0_curated_closed_complete_
                     start-adj_prodigal-single_466"
     CDS             complement(290762..291100)
                     /product="hypothetical protein"
                     /codon_start=1
                     /transl_table=11
                     /translation="MVFIEWENKKLLQLETYSFSTQLAFTNKSCEIFIDTENKDIELT
                     KYFQIWKSDMEWRDLILFDTKKGKYFIIITAKPVIIQTNNQGFISSCKLRIDTIEEIS
                     RHMKILKFFK*"
     gene            complement(291149..291484)
                     /locus_tag="Mad1_20_16_scaffold_0_curated_closed_complete_
                     start-adj_prodigal-single_467"
     CDS             complement(291149..291484)
                     /product="Putative uncharacterized protein n=1 Tax
                     =Thiomicrospira crunogena (strain XCL-2)
                     RepID=Q31E45_THICR"
                     /codon_start=1
                     /transl_table=11
                     /translation="MKDKIKEFLKLTQFYDLTKAQLSALIDGDGEKSVLSSQFKRHFN
                     IEELEERILPFYEKNLTESDIDEILLFLKSPIGQTMIRVNSQISADINNITNSWFVEK
                     YEQAIKELQ*"
                     /db_xref="UniRef100_Q31E45"
                     /db_xref="A0A066WSR5_9FLAO"
                     /db_xref="tcx:Tcr_1988"
                     /db_xref="Q31E45_THICR"
     gene            complement(291481..291825)
                     /locus_tag="Mad1_20_16_scaffold_0_curated_closed_complete_
                     start-adj_prodigal-single_468"
     CDS             complement(291481..291825)
                     /product="hypothetical protein"
                     /codon_start=1
                     /transl_table=11
                     /translation="MNFPSYIILNSYTINKDIITFDIPSLNYEFYLEWSKNIVNYNVK
                     AKEIFLTYKKNEKWSGFILNGVFPTSISTVDRDGLYEVSLMYDCYFNVSDEYTNKMLK
                     YEIRKDKIKDLL*"
     gene            complement(291825..292493)
                     /locus_tag="Mad1_20_16_scaffold_0_curated_closed_complete_
                     start-adj_prodigal-single_469"
     CDS             complement(291825..292493)
                     /product="Clp protease (EC:3.4.21.92)"
                     /codon_start=1
                     /transl_table=11
                     /translation="MNLDKDFALFAKSKGVPSTTLDKYKKLFPQASLTPAIVEERNLN
                     IAIMDVFSRLMMDRIIFLGTEIDDYVANVISAQFLYLTSIDKTADIKLYINSPGGSVY
                     DGNSILDVMDLVETDVATVCTGLAASMAAVILSHGTEGKRCSLSRSRVMIHQPLGGTW
                     GQASDIEIEAKEIKKIKRELVQTLADNTKQPFKKVWRDCDRDKWLDAKEALGYGLIDK
                     ILSK*"
                     /db_xref="bdh:GV66_02410"
                     /db_xref="UniRef100_UPI000255D8C9"
                     /db_xref="85661271"
                     /db_xref="UPI000255D8C9"
                     /db_xref="3.4.21.92"
     gene            292613..293689
                     /locus_tag="Mad1_20_16_scaffold_0_curated_closed_complete_
                     start-adj_prodigal-single_470"
     CDS             292613..293689
                     /product="hypothetical protein"
                     /codon_start=1
                     /transl_table=11
                     /translation="MVKLLNILVMSEKINPDVKKKIDNIFDDDNTDNQVVTVKEEAIS
                     SVIPTDTKSKASKFLDDVEDEEPKKAEKKIDTTPIKQRIKELYIQCLESAKVKDKEGI
                     LSTYVEDLYNPDTTKLDDGNLLLNLLVLSRLQELNIIDFYFDDNMKNHSSTDYQLDLK
                     WYEKILEQPVEEQAKYVHILESNFKLKFYKNMFESILKSADKMAYNQNKVKMKNVWKF
                     IEDETSTDFDIEEYFIQFIEDKTLDGSVIMVTPDLTPYFKFETKNDEEYAEKPYIKLV
                     GKWKNRFIYEIDTNQVAYLKGFKRGAFFIKEGNRYVVNPTRPLVYFNTVKNPFVNNPI
                     LLLFASLDFNFYTSATTFLRVEDM*"
     gene            293699..294016
                     /locus_tag="Mad1_20_16_scaffold_0_curated_closed_complete_
                     start-adj_prodigal-single_471"
     CDS             293699..294016
                     /product="Putative prophage repressor n=1 Tax
                     =Flavobacterium johnsoniae (strain ATCC 17061 / DSM 2064 /
                     UW101) RepID=A5FAM2_FLAJ1"
                     /codon_start=1
                     /transl_table=11
                     /translation="MNKYLRILEDLDKHGVGKMKCFGNSMTPILKTGSLITFEKQDEY
                     QVGDIVFCKVNGRFIDAHKITKIDAEGRFLIANNHGWENGWTKHIFAKAIKSECDDNE
                     KQL*"
                     /db_xref="UniRef100_A5FAM2"
                     /db_xref="A0A085ZLU8_9FLAO"
                     /db_xref="fjo:Fjoh_4743"
                     /db_xref="A5FAM2_FLAJ1"
     gene            complement(294060..294503)
                     /locus_tag="Mad1_20_16_scaffold_0_curated_closed_complete_
                     start-adj_prodigal-single_472"
     CDS             complement(294060..294503)
                     /product="MAK16-related protein, putative n=1 Tax
                     =Plasmodium knowlesi (strain H) RepID=B3L0W6_PLAKH"
                     /codon_start=1
                     /transl_table=11
                     /translation="MKRRIKSFSLFKESYLHEFEDDALLPDELEDNNTEETHNDDEFA
                     DDEESHEEDVEEENTELKDKIVAILDSNYADNLRDIIDGVMNELGDDEDKDVIADAIV
                     DAIEDKVQAILIADDEESEESHEEEGEEKTEDEEGEDLDIEEDAE*"
                     /db_xref="UniRef100_B3L0W6"
                     /db_xref="B3L0W6_PLAKH"
                     /db_xref="mgy:MGMSR_4047"
     gene            294646..295308
                     /locus_tag="Mad1_20_16_scaffold_0_curated_closed_complete_
                     start-adj_prodigal-single_473"
     CDS             294646..295308
                     /product="Uncharacterized protein n=1 Tax=Lysinibacillus
                     sphaericus (strain C3-41) RepID=B1HNQ9_LYSSC"
                     /codon_start=1
                     /transl_table=11
                     /translation="MKIKYPRSFHIPYSENCTTDDKMCKSDAHFENEVVVGTIKMDGE
                     NTTIYNDYIHARSLSSNMDTEDRRWIDTLRLLKIRGNISETQRIVGENLFYKHTCNYN
                     SLLDFFYMFSLWDGDVCLSWEETKNIANKLNLVTVPEFYYGIYDKDKILKDFDNYIKN
                     SSDDVEGFVIRKADSFNINDFSNNLNKFVRKTFIIPQNHWRHSKKEFNKSIDGVNPWE
                     KL*"
                     /db_xref="UniRef100_B1HNQ9"
                     /db_xref="lsp:Bsph_4678"
                     /db_xref="W7S3W8_LYSSH"
                     /db_xref="B1HNQ9_LYSSC"
     gene            295305..295784
                     /locus_tag="Mad1_20_16_scaffold_0_curated_closed_complete_
                     start-adj_prodigal-single_474"
     CDS             295305..295784
                     /product="hypothetical protein"
                     /codon_start=1
                     /transl_table=11
                     /translation="MKYRVKQDVRKGRFYPQIRILGLWLYFSYDNSIIIAKTKNAYYT
                     DSVETSWACVNVHKHHKGTNGTTYEYLPNMLGFRLKKVTKNGNIKYHAQKRFIFIWYR
                     FGRNNDINYERHVHYSAQSGWDYIIRLDTLFKTPKPKKVLYHYPEKTRKEKIKSLKV*"
     gene            295781..295969
                     /locus_tag="Mad1_20_16_scaffold_0_curated_closed_complete_
                     start-adj_prodigal-single_475"
     CDS             295781..295969
                     /product="hypothetical protein"
                     /codon_start=1
                     /transl_table=11
                     /translation="MKYLKWILLLSAILLIIISICSILKIKSVIAFGLSIVIVVALLV
                     LNFCNFKYINDIKKKYDL*"
     gene            complement(296164..296964)
                     /locus_tag="Mad1_20_16_scaffold_0_curated_closed_complete_
                     start-adj_prodigal-single_476"
     CDS             complement(296164..296964)
                     /product="hypothetical protein"
                     /codon_start=1
                     /transl_table=11
                     /translation="MQEILDKIKIFNDDNFVFDEKAHAYTYGKEKLTSVTTFIKNFSE
                     PFDAEYWSKRKAKDRIAEKRGISREQIKDNDPDLDLTIKEIIGEWDKKRDTACDMGTN
                     VHFYIENKFTPGSTITRDNFEDLETLRRIDKFETLYESKLTNVIPIAQELRIFSRKLK
                     LAGTIDGLFMRNGKLMILDYKTNAKMSTDADKCWQKLKAPFHDEWENELNKYSIQLNL
                     YKLILSEYDIHVDSCALVYIPPSIDEPKILKVKDYESKLRAYFGLGRK*"
     gene            297047..297394
                     /locus_tag="Mad1_20_16_scaffold_0_curated_closed_complete_
                     start-adj_prodigal-single_477"
     CDS             297047..297394
                     /product="hypothetical protein"
                     /codon_start=1
                     /transl_table=11
                     /translation="METIIINLDSDESLSNIAQYSLTCNVSKSKNRKFFRKWINDIFS
                     YEVSGSRAKHIIFIWNNDIIGFGNVIITSIETYVGDENRMEVSLVYDYNLNINNNSEM
                     KRLMRKKIINQLI*"
     gene            complement(297386..297658)
                     /locus_tag="Mad1_20_16_scaffold_0_curated_closed_complete_
                     start-adj_prodigal-single_478"
     CDS             complement(297386..297658)
                     /product="hypothetical protein"
                     /codon_start=1
                     /transl_table=11
                     /translation="MKHIKTFESFKTPKCALNYKKGEEIVFIKDYDDKLKRGTTYKVI
                     NVDDSMITIEDIKSHIRADVKFDGEVENYFKKCNPYNTDLDSDLLN*"
     gene            complement(297661..298134)
                     /locus_tag="Mad1_20_16_scaffold_0_curated_closed_complete_
                     start-adj_prodigal-single_479"
     CDS             complement(297661..298134)
                     /product="hypothetical protein"
                     /codon_start=1
                     /transl_table=11
                     /translation="MKHILQFNDFLNEGLMSLFKKREEETDEVMVQKLIIKLYSATNE
                     LEKRYVLLSKEQEDYMFEDYVHQLEKVTEIFNKIITTNAVIPYIKHVDGKVIVRDDTK
                     IIEAYRKIESTIKKIKKVYAEQSIMLTYEKCINNLINIAKEWLEIKPTITKTNRF*"
     gene            298197..298649
                     /locus_tag="Mad1_20_16_scaffold_0_curated_closed_complete_
                     start-adj_prodigal-single_480"
     CDS             298197..298649
                     /product="Uncharacterized protein n=1 Tax=Gibberella zeae 
                     (strain PH-1 / ATCC MYA-4620 / FGSC 9075 / NRRL 31084)
                     RepID=I1RBV8_GIBZE"
                     /codon_start=1
                     /transl_table=11
                     /translation="MKNKYVKGFDDYRKAIKEGLNIYEFEDDVQEPVADLDTETEKAE
                     EAPSTEETPITEPETTEEPIEEPAVEEPAVEEPKEDVSEPVASNDEAKPLDFGDNGNG
                     SMSEDELTTKLDFISGIIDEYKKLIKKGDVVDTNKIQTKIQSAFDSVS*"
                     /db_xref="UniRef100_I1RBV8"
                     /db_xref="A0A098D3T3_GIBZA"
                     /db_xref="oac:Oscil6304_1214"
                     /db_xref="I1RBV8_GIBZE"
     gene            complement(298680..299366)
                     /locus_tag="Mad1_20_16_scaffold_0_curated_closed_complete_
                     start-adj_prodigal-single_481"
     CDS             complement(298680..299366)
                     /product="deoxycytidylate deaminase n=1 Tax=Deinococcus sp
                     . 2009 RepID=UPI0003B2F9EA"
                     /codon_start=1
                     /transl_table=11
                     /translation="MTSNSNLRKILKNLTFMKMTERVASLSYDKKYQVGSIVVNKEFS
                     KIAAIGYNGNYPGGPNERDSMVSGESGFLHAEENAIIEANMIDPENHILFVTMTPCKM
                     CAKRIARKNIKEVVALNVYNGKEHEEIFRNSGVKFYYLIDKIKELFINTPFFDELITI
                     KRDIISPDITDDEKKFRLEKLLFNQLDVFFEHKKDSLNRIPFDKMKFNLNELENSYID
                     SFFEIVYEIL*"
                     /db_xref="UniRef100_UPI0003B2F9EA"
                     /db_xref="ddr:Deide_23030"
                     /db_xref="89697077"
                     /db_xref="UPI0003B2F9EA"
     gene            299414..301732
                     /locus_tag="Mad1_20_16_scaffold_0_curated_closed_complete_
                     start-adj_prodigal-single_482"
     CDS             299414..301732
                     /product="hypothetical protein"
                     /codon_start=1
                     /transl_table=11
                     /translation="MKYLKRFDFLFEGLILEKVVVCSDELVKILKTMESPVAKTLLKA
                     QEESADVVDNSYIDFDKEDGLVSYLPANREINRDNGQEIADKWNVRGRQKISIGKLAK
                     AIVIKLGVHYSESEIEKFVNEYKSKQKPTRFVLAKDEASIKKYYYEDNYDRFSMVGDS
                     SLINSCMRGTNAQDFFSIYYNNDTPCKLLVLLNNENNKVMGRAIIWDNVIDNNDNGKI
                     FTFMDRIYTIDSALEESFKAYAREIGWWYKETQSSGRYAITDGKTSKELPLLKVSVPN
                     IEWDAVEMPYMDTFAYLGYEYIDGKFQPFLYNEVYKSSKLHNWYLKFRSQSGGNEEKI
                     YYNRNKDVFGNRIINPNAKVLKEYDDYVWMIDDDNDDLLDPNNFETVYILFKKNRNGI
                     GDAIVALGIDNTNDEADGLCVVETAIYENRFGDYISFSSEIADIVKQQNNLIKYKDWE
                     YDGNFKIPGHIKDPEILNTILNHTDKQWIEHGIALYEATNKECAEVILKYKPDILKNN
                     NVSNLLSLMKYGLIENNNIGDKIKKCGVSDLVYKDDFLWVSFEEYIQLIFMFNDSDKV
                     YHRISSRKYAKDILSGSWDYGYIEYSLNDIDFSTINEKNRETILTLMENDIAIIKSWF
                     EENELVWNDNWKDIFRNNISGKLIRLVLKTDYKDISDAIKYSMNNAQENADLEQAYDK
                     ITDRLVDITTIVMDDVESGPRFQFKYEWLIAVKYDDKKILNAIKRYYEDWEDFNIDEP
                     RFTTVNIPHRGWQGDVSNAQFNEELQYRLGEI*"
     gene            301813..302886
                     /locus_tag="Mad1_20_16_scaffold_0_curated_closed_complete_
                     start-adj_prodigal-single_483"
     CDS             301813..302886
                     /product="hypothetical protein"
                     /codon_start=1
                     /transl_table=11
                     /translation="MALKHIKDYNAHGISESVVNWIQVIVEVYYKEMLKKFSDTKNDT
                     FTKHSADYSLVHNVFMDKKYIEKFVHKNDIVLKMADKWNIKFNLYGQLDVKDYPLDMS
                     ANIILDDKTVNLIVNCNFNEEDWRAILTNDDFLDELEDTLAYELTKLIEKLNLKKNKK
                     KTFHKGYQLNAIKNYFKSGVIDDNDYAMIYLLTCISLSVKHEISARVNQFFQEVERYD
                     VENTHSFEDFWRKSIHYKIYEALKNFNADEIFNELVKVHGVEYLKNEIILQWDEYAKS
                     NDELSDVRVKKKYIDNPLEFIKYWESVFKSAAEYYRRKCMKAYSAHFSMDDIKKKRDE
                     ERKKEEKKTPTYNYQSNSYDNWD*"
     gene            complement(302908..303414)
                     /locus_tag="Mad1_20_16_scaffold_0_curated_closed_complete_
                     start-adj_prodigal-single_484"
     CDS             complement(302908..303414)
                     /product="Dihydrofolate reductase {ECO:0000313|EMBL
                     :EEI86426.1}; EC=1.5.1.3 {ECO:0000313|EMBL:EEI86426.1};; 
                     TaxID=525254 species="Bacteria; Firmicutes; Clostridia;
                     Clostridiales; Peptoniphilaceae; Anaerococcus.;"
                     source="Anaerococcus lactolyticus ATCC 51172.;""
                     /codon_start=1
                     /transl_table=11
                     /translation="MISIILACDNNWGIGFENSLQYHFAKDLKRFKELTSKKTVVMGR
                     KTWESLPFKLPNRTNIVISRAYMELNKNPDLIFDSIIPVLEMAKTEDIWVIGGSEICQ
                     LFMPYIDVIELTKVECERKYDANIKFLENELKNFSIHNIENITDFDKKENVELNIQFI
                     TYNRKKDS*"
                     /db_xref="C2BF28_9FIRM"
                     /db_xref="UniRef100_C2BF28"
                     /db_xref="cay:CEA_G3010"
                     /db_xref="1.5.1.3"
     gene            complement(303411..303593)
                     /locus_tag="Mad1_20_16_scaffold_0_curated_closed_complete_
                     start-adj_prodigal-single_485"
     CDS             complement(303411..303593)
                     /product="hypothetical protein"
                     /codon_start=1
                     /transl_table=11
                     /translation="MKSSQNDRIILESIFLQFPQANSGRIYPADAFEEHIKKLEIQIR
                     NEKIKNRKKIIKELLK*"
     gene            complement(303688..304059)
                     /locus_tag="Mad1_20_16_scaffold_0_curated_closed_complete_
                     start-adj_prodigal-single_486"
     CDS             complement(303688..304059)
                     /product="hypothetical protein"
                     /codon_start=1
                     /transl_table=11
                     /translation="MSIKKFTYFSEETRNIEKITESLTTKETDVLNLLGCKDEIKKIT
                     AEQYEIIRKEVGNKDITSLGVFYTDDCLIIKSKKTFDNWENVLGSDLESCNFAQVDGE
                     FLAVLDDTVAKVEKIINAIKK*"
     gene            304156..304422
                     /locus_tag="Mad1_20_16_scaffold_0_curated_closed_complete_
                     start-adj_prodigal-single_487"
     CDS             304156..304422
                     /product="hypothetical protein"
                     /codon_start=1
                     /transl_table=11
                     /translation="MNRRKTEITKLNEYYKYLKSFGNDLEDIELICKYCDNMIKNSSI
                     PLKFVMDRETDAEYYYSMLSVKFPDKVDTFSKWNRKQSKNIKQK*"
     gene            304457..304684
                     /locus_tag="Mad1_20_16_scaffold_0_curated_closed_complete_
                     start-adj_prodigal-single_488"
     CDS             304457..304684
                     /product="hypothetical protein"
                     /codon_start=1
                     /transl_table=11
                     /translation="MKIKDLVEFLGSLPEEFQNFELVIRSFGTEEDNNTYMYDLPIIS
                     GFVDEENKELCLLDEDNTELYKKLNEENENK*"
     gene            304671..305933
                     /locus_tag="Mad1_20_16_scaffold_0_curated_closed_complete_
                     start-adj_prodigal-single_489"
     CDS             304671..305933
                     /product="transcription elongation factor NusA n=1 Tax
                     =Cytophaga aurantiaca RepID=UPI000373E49A"
                     /codon_start=1
                     /transl_table=11
                     /translation="MKINKEENTLVSSFAEFAKTKNIDRPTTIRIIEDVFKTIVKKKY
                     GDDTNFNVIVNIEKGDLEIWRNREIVDDEFAEDSFDYDENKHISHTEAIKIADDFEIG
                     EQCSEEIKIDDFGRRNVLIAKQALLQKIKDWDNHLLTERYEELLGEIIHGEVIGFTNN
                     RSIIIHDALGKELILPKEEQIFADRYKKGDTIKALVHKIDTFKGKPVIILSRTNSLFL
                     ERLMENEIPEVGDGLISIKYVVREPGEKAKILVESYDDRVDPVGACVGSKGSRINTIV
                     KELRNENIDIINYTENFDLLIHRVLSPAKVSDVKIEENKIIVFLNNDQVPLAIGRKGV
                     NIKLASRILGKTVEIFRKTVAIDEDDVDLQEFSDEIEAWIINEFRKVGLDTAKQILAS
                     DKKDLIKRTDLEEETIDDVIQILSNEFE*"
                     /db_xref="UniRef100_UPI000373E49A"
                     /db_xref="chu:CHU_3421"
                     /db_xref="Q11PK6_CYTH3"
                     /db_xref="UPI000373E49A"
     gene            305970..306257
                     /locus_tag="Mad1_20_16_scaffold_0_curated_closed_complete_
                     start-adj_prodigal-single_490"
     CDS             305970..306257
                     /product="hypothetical protein"
                     /codon_start=1
                     /transl_table=11
                     /translation="MNWQEKKDNWQPSERYLKREENKFIMKMISKMPSSYKEWWSYLK
                     DSQKDLVFRRYETSYYKESFSNSIFWKWCYSDIKIDKFEVRKKRINDIYDE*"
     gene            306250..306564
                     /locus_tag="Mad1_20_16_scaffold_0_curated_closed_complete_
                     start-adj_prodigal-single_491"
     CDS             306250..306564
                     /product="guanylate kinase (EC:2.7.4.8)"
                     /codon_start=1
                     /transl_table=11
                     /translation="MNKIIIAGKCGCGKTYLKERFISRGYIPSISYTSRAIRIENDEV
                     NGKDYNFVSKNEFKELIENDKLLEWEEFNGDYYGTPIDTEGNILIMSTDGIKQIPKEI
                     RK*"
                     /db_xref="glp:Glo7428_2571"
                     /db_xref="UniRef100_Q6CWT3"
                     /db_xref="Q6CWT3_KLULA"
                     /db_xref="2.7.4.8"
     gene            306773..307738
                     /locus_tag="Mad1_20_16_scaffold_0_curated_closed_complete_
                     start-adj_prodigal-single_492"
     CDS             306773..307738
                     /product="hypothetical protein"
                     /codon_start=1
                     /transl_table=11
                     /translation="MKYLKNRKQYTEQIKVPKVNEGVENVNLHNTIIKQICEIKLPDP
                     QHGDLKLSMLQFENNSEWISLPEGFKIWEESFNNIIKMIPLQEGANTHYVTIDTKFFT
                     KPEFLRREGVHADGNFCVDPNFVSEKKTFKSSWGDTKPTWGGAKANVEEEESIKSSWG
                     GASPKPTWGGAKINDEEEETLKSSWGDTKPSWGGARAKKNYVVKEDNSHVSMDWVLPY
                     NITIPIGDYISEKKGGILTVSTEVGCQGWHGTFKGEILSEGAYDDMTDQLTDDKKVLF
                     EKNMLYFMTSNTPHETLLIDKGKRRTFMRITLNHEYKNESMLSKL*"
     gene            307826..308101
                     /locus_tag="Mad1_20_16_scaffold_0_curated_closed_complete_
                     start-adj_prodigal-single_493"
     CDS             307826..308101
                     /product="hypothetical protein"
                     /codon_start=1
                     /transl_table=11
                     /translation="MATYKDLTVNVSQEFLDAVLTFLVVQPSIHFYTTIFLDELEENV
                     DLEDEENEGFIIGILDGDGIQTIEKCFVDNLSTDETAEQFFNTYLQA*"
     gene            308101..308469
                     /locus_tag="Mad1_20_16_scaffold_0_curated_closed_complete_
                     start-adj_prodigal-single_494"
     CDS             308101..308469
                     /product="hypothetical protein"
                     /codon_start=1
                     /transl_table=11
                     /translation="MKLQDKKKIKQVILHANENKLDLKQMISIVNGESHPVGDDVNFT
                     TILSDSNRIAFSIEEHPHGWCRHISISKNNKPPVMKEAGIILQEFEFDLNVSMTFYEE
                     EFISNDINIISINWIQKIEE*"
     gene            308617..309606
                     /locus_tag="Mad1_20_16_scaffold_0_curated_closed_complete_
                     start-adj_prodigal-single_495"
     CDS             308617..309606
                     /product="Uncharacterized protein n=1 Tax=Fluviicola
                     taffensis (strain DSM 16823 / RW262 / RW262)
                     RepID=F2IGA4_FLUTR"
                     /codon_start=1
                     /transl_table=11
                     /translation="MKKLLVLLLLMFMQLNSYAQCPIDVNSTNGYSVHINVNITSMIV
                     TPNGCNPGYCLCGYVYNYVVSYNVTFSGLNIPPNLYTLQGVIYDNNGSSFYNLPNTGG
                     TGTTTSANVSTLQSNCNTVTYNYFNPCITVEIKGPGIPDQTISLTCPCTSTAPVELVY
                     FKGDSKNNTAILTWSTAMEKNNDYFILERSDDAVSWNELGKIKGNGTSTSTNYYSYSD
                     INPFPVNYYRLKQVDYNGDYTYSHIANVNLSIITTYVYSNQTDVNIKVISESFTGVNF
                     ILYDAFGRVIYNDYVLKTSVEMLHKMQTQGKQLYILKIVQDNYVIGIHKFISE*"
                     /db_xref="UniRef100_F2IGA4"
                     /db_xref="fte:Fluta_3803"
                     /db_xref="F2IGA4_FLUTR"
     gene            309892..309968
                     /locus_tag="Mad1_20_16_scaffold_0_curated_closed_complete_
                     start-adj_prodigal-single_trna_1"
     tRNA            309892..309968
                     /product="hypothetical protein"
     gene            complement(310092..310727)
                     /locus_tag="Mad1_20_16_scaffold_0_curated_closed_complete_
                     start-adj_prodigal-single_496"
     CDS             complement(310092..310727)
                     /product="Uncharacterized protein n=1 Tax=Bacillus cereus
                     VD131 RepID=R8LDP1_BACCE"
                     /codon_start=1
                     /transl_table=11
                     /translation="MKHLKRFKTFINESLDLEIFNRLVDKILAIQNSIDPNECEYHAF
                     TKDELSVMSEEELHSALEDVNAAKASCEVMSDEEATLEEEEEDMINHEDGKEPREEDS
                     DEEISNFIRNAKFDEDDSEDNSDDDFAEDDFSHSKDDDEDEDDDSHVLKFDDWDDEEA
                     YSHHHHDDFKHDEIDEDDEADMDEFEEEVSDEDDSESSEQKHNPNLPSEMW*"
                     /db_xref="UniRef100_R8LDP1"
                     /db_xref="R8LDP1_BACCE"
                     /db_xref="msa:Mycsm_04208"
     gene            310831..312195
                     /locus_tag="Mad1_20_16_scaffold_0_curated_closed_complete_
                     start-adj_prodigal-single_497"
     CDS             310831..312195
                     /product="hypothetical protein"
                     /codon_start=1
                     /transl_table=11
                     /translation="MKLFSNSFLNDYSILKQAVIGIEFEAYSKANYPITLEIFNRELS
                     PIKVWGYQHCDKNFKVDSKNFKILPDLSGGFNCLELVTGPQTYLECRLTLSKILKVLQ
                     QIAHTTDRTGLHINISFPNDSGKNIEKLNILKLILNLEETKIYDSFPDRKDNVYAKSI
                     KNIIPYKDYDYTNSTANILGNSLLLPNTKYYGINFATMGEGRLEFRYIGGENYQFKVN
                     EILDLMDYFILLTWNSIGEQLDNNEAKMLRVYLDENIRKYKALNKLDTFMAQFPTVEL
                     QIDKRNDYEIVSAYYSILYDDIYELIRHSKNFKNAIINYDTETRCIEIVGGENIEFTG
                     PVSQLDFINCTLEQGDFTECNFIRSQIKNSIMLSSNLSDSYAEESKLLSCKVDKESEI
                     KDCYFTEGVMGGNMVGGVFRSGKIGVDGHVSQETKVLNDEQDFFNIKKYGTNDINKKG
                     FKKK*"
     gene            312206..312877
                     /locus_tag="Mad1_20_16_scaffold_0_curated_closed_complete_
                     start-adj_prodigal-single_498"
     CDS             312206..312877
                     /product="hypothetical protein"
                     /codon_start=1
                     /transl_table=11
                     /translation="MKYLKLYEDFSDWDDEEEEDDEDIIKIDKFIETLESNPKLIKDY
                     VFYNITNNDEYDNNKYIVSAYNLESAKIAQNKYTNFEEFLNNINMVNFVVYITNINKV
                     KIFNYRLAYLDIYLNRYLELPNVTKIILDNIEKDDSLVYAIFTSSPDNMCFYDKNFNI
                     IMNYINYFLESYGKYLIYYKVVKKDRTSTYFVLDSLTGELVTTKTLKDYSEINNELLE
                     ELGIK*"
     gene            complement(312935..313372)
                     /locus_tag="Mad1_20_16_scaffold_0_curated_closed_complete_
                     start-adj_prodigal-single_499"
     CDS             complement(312935..313372)
                     /product="hypothetical protein Rm378p121 n=1 Tax
                     =Rhodothermus phage RM378 RepID=UPI000018F679"
                     /codon_start=1
                     /transl_table=11
                     /translation="MAIKKFNTFLNEKKWAKDVHPKKGKMHDVLGIPEDKKISDVYTS
                     GKELAEDLVKKVGKKKAASMIDFVANVSNDEPIFKTAQKELSEIKENLQNKDDIEYPI
                     IDEYPISNNITLVSIENEVEYPEYKIQFKTPKGIFLVDARKIK*"
                     /db_xref="UniRef100_UPI000018F679"
     gene            complement(313497..313817)
                     /locus_tag="Mad1_20_16_scaffold_0_curated_closed_complete_
                     start-adj_prodigal-single_500"
     CDS             complement(313497..313817)
                     /product="hypothetical protein"
                     /codon_start=1
                     /transl_table=11
                     /translation="MLYLISNFILQAGAVDKMLEKLAEQGPVVTIAILVCIYFYKQVN
                     KKEKEIDTLNGYIRESDKENLQILNDVNNTLDKVLENQKHSNEIVIKEIENLKEYISL
                     KLDK*"
     gene            complement(313926..314300)
                     /locus_tag="Mad1_20_16_scaffold_0_curated_closed_complete_
                     start-adj_prodigal-single_501"
     CDS             complement(313926..314300)
                     /product="hypothetical protein"
                     /codon_start=1
                     /transl_table=11
                     /translation="MASPLDFRDFYITWPGHPRYKDGEIIQQDPVSVVIQKIELCLFT
                     NKGDYIGDVDLGADLDFYLWQTTVSPEFIKGVIQQQFSQYIPELTQFNYTLDVSLMQG
                     TLQDILIIDITVNDVGVRAIFR*"
     gene            complement(314322..315083)
                     /locus_tag="Mad1_20_16_scaffold_0_curated_closed_complete_
                     start-adj_prodigal-single_502"
     CDS             complement(314322..315083)
                     /product="Gp263 n=1 Tax=Sphingomonas phage PAU RepID
                     =H9NCE0_9CAUD"
                     /codon_start=1
                     /transl_table=11
                     /translation="MTDLEIFDLINMDLTMSCSLPQILPTIEIKRLVEKIALPWFYEH
                     HPFSVIRAYYYLPLDTLCTEQFTQYKYITLPDEIQNVIWTYQITDRSLFSLGFGTGNG
                     QGNVSVNNGLTNQPYLNSMVTTIGELGVYKVIIDSFSDMLNQLSKHTLKFDYHFQSKK
                     FHLLTSATTDIILETYSRIPAEDIFEMDHFKRYALALSKQQLGRLLTRYNMPLPGNVQ
                     INGEAIKNEGDTEIDKIKEEIKAMNANTFFFCIKK*"
                     /db_xref="UniRef100_H9NCE0"
                     /db_xref="H9NCE0_9CAUD"
     gene            315170..316963
                     /locus_tag="Mad1_20_16_scaffold_0_curated_closed_complete_
                     start-adj_prodigal-single_503"
     CDS             315170..316963
                     /product="Uncharacterized protein n=1 Tax=Enterobacteria
                     phage vB_KleM-RaK2 RepID=H6X3J6_9CAUD"
                     /codon_start=1
                     /transl_table=11
                     /translation="MKILEIIKEKENNIGSLILFINKRPELLNEIEDLIQTNIGENNL
                     TISQKLWHIINKNWNLQLCTCGKLCNWIGFKNGWKISCGNKICYIPMVKKNNLEKYGV
                     ENPAQLESIQKLKKVNYKNKYGVEHQMKRIDIQNKVKQTTFERYGVEHPTQSKEILKN
                     VRNTWNNKTDEELQLIKDKLSNTFLNKSDEEKESILNKRKNNLKENYGVEHTFHVPYI
                     KEKIKQTHLERYGVDHPMRNDEIQEKRIESYKKGYIENLLTKVENVEYINHVNNKKGG
                     LHLHCNICDKNFTIHPTLLYSRLKANVHICTKCVDKTSTSTGEKELLDFIKSIYNDEI
                     VINDNKQIAPRHLDIYIPKLKMALEFNGLYWHNELFKSDDYHKEKSDKCLANDIRLIH
                     IWEDDWNYKKDIVKSRIKNLFKLNSEKIFARKCDIREICANQCRDFLDENHLQGFINS
                     KYYIALYYDDVIVSIMTFGVLRSVKNIDNYFELYRFCNKLNINVVGGASKMFKYFIDK
                     YKPIEITTYFDRSWGYSIVYNTIGFKFDSLTIQGYHYVISGIREHRSKWNKSKLVKLG
                     YDKNKTEKDIMLENKKYRIYNSGNEKWIWKQ*"
                     /db_xref="UniRef100_H6X3J6"
                     /db_xref="A0A0A8J947_9CAUD"
                     /db_xref="scn:Solca_1931"
                     /db_xref="H6X3J6_9CAUD"
     gene            complement(316993..317235)
                     /locus_tag="Mad1_20_16_scaffold_0_curated_closed_complete_
                     start-adj_prodigal-single_504"
     CDS             complement(316993..317235)
                     /product="hypothetical protein"
                     /codon_start=1
                     /transl_table=11
                     /translation="MKKLLVFIIIFILSINITFAVSNDKEKKHKCKNLGMSKLNPKKA
                     IRRNVKSLHRDMKMAKKIKKYETTHKKENIIMPKFR*"
     gene            complement(317324..317905)
                     /locus_tag="Mad1_20_16_scaffold_0_curated_closed_complete_
                     start-adj_prodigal-single_505"
     CDS             complement(317324..317905)
                     /product="hypothetical protein"
                     /codon_start=1
                     /transl_table=11
                     /translation="MNNRRNICFQDGKTTELLFEELLAKKGVSFEKSNSNDDMVNKID
                     YYMGKTNVSIQIKSSPKTDDNTRCVEFIDVRGNSGWMASKAEIIAFETSDSFLLVKIE
                     DIWNLLKDKLQFYTTDKTNFQYDDNLTLKENISNHYNLMKVSNSLNKTYYKNVEIYTL
                     YTRADWDGQKRWDFCTKVPIFDLDEISIAKLRK*"
     gene            317987..318847
                     /locus_tag="Mad1_20_16_scaffold_0_curated_closed_complete_
                     start-adj_prodigal-single_506"
     CDS             317987..318847
                     /product="hypothetical protein"
                     /codon_start=1
                     /transl_table=11
                     /translation="MKYLKKYQDYGKINEAVDAAKLQISIQLIGYAVGEKYKKGITGA
                     CTFLYDGKPLNTAPMNFTFLDSEDRFIYSTNESFNIATGSSIHGPFKMGILKKNIGAD
                     GKAVIGNYGTEQNTWVLNLNKNGTAWMAQGIIVPGGANPVTIKPIELDLGNFFAPNVD
                     VIDETKKTELNDMLKPFETYFTENKGALRAPGATDKYTFTFVGGASQVATTYQGGNQA
                     LAQARANNLKNYVITLYKTSNPDLSRFISQVATVTTVMGKTPYVKGTDNPQDPKFLAE
                     QFVKLSLKVK*"
     gene            complement(318860..320041)
                     /locus_tag="Mad1_20_16_scaffold_0_curated_closed_complete_
                     start-adj_prodigal-single_507"
     CDS             complement(318860..320041)
                     /product="Uncharacterized protein n=1 Tax=Clostridium sp.
                     CAG:1000 RepID=R5A5S2_9CLOT"
                     /codon_start=1
                     /transl_table=11
                     /translation="MKRLFILLILFSISITGFSKTLNLDTYLKTYYDNAEYKKCYDLT
                     RVIAKGSYSGYSLTPFGIKFNDNITYISSEMKYYELHSLYNINSDAFYYNYIVQNDAI
                     LKYFSKEDVYPKFLNWIDSLYNTPIIDEFKILVDNALSSHPIEIDDIKEIKSDIRQTL
                     KLSELYNFLSKKDTIARDKIFKVNNSNLVKFMSKYKNVDLLNLYSEDFDLMNSTKSPS
                     GKVMSIQNDAYVFFKNVIRTKRFINEKQICDYLYTNTNFSDSEKIFVTYYFFRAFLSY
                     AQKNTTTYTNYTNIEKIILYRTTICNGYAIILKHFLNKNNIECYHITLSTNNGLHANN
                     ILVFKNKVYYVDLTWDIYFKNINTFSNSKIKSLGYIIMIDESTDCNRINYLKNVIKKG
                     S*"
                     /db_xref="UniRef100_R5A5S2"
                     /db_xref="A0A037Z9G4_CLOTT"
                     /db_xref="R5A5S2_9CLOT"
     gene            complement(320117..320617)
                     /locus_tag="Mad1_20_16_scaffold_0_curated_closed_complete_
                     start-adj_prodigal-single_508"
     CDS             complement(320117..320617)
                     /product="Uncharacterized protein {ECO:0000313|EMBL
                     :KKR59773.1};  TaxID=1618924 species="Bacteria;
                     Parcubacteria.;" source="Parcubacteria bacterium
                     GW2011_GWC2_40_31.;""
                     /codon_start=1
                     /transl_table=11
                     /translation="MILKGKKIPKEILEVLVITTVKYYGFDDTIHQGQIIVHKKLEDD
                     VKRIFQDLFSIKFPIHSIIPISEFEWSDYQSCKANNTSCFNYRVVVGTTELSEHAKGC
                     AIDINPFQNPWIHINAHKIEGRVYKIGNKGTINDDVIQIFKKYGWNWGGVWKNPDYQH
                     FFKSIE*"
                     /db_xref="A0A0G0S4D5_9BACT"
                     /db_xref="gwf2_scaffold_6624_2"
                     /db_xref="ial:IALB_1887"
     gene            complement(320627..321574)
                     /locus_tag="Mad1_20_16_scaffold_0_curated_closed_complete_
                     start-adj_prodigal-single_509"
     CDS             complement(320627..321574)
                     /product="Histone deacetylase n=1 Tax=Pontibacter sp.
                     BAB1700 RepID=J0LFU7_9BACT"
                     /codon_start=1
                     /transl_table=11
                     /translation="MRKKTISTFYDERMVLMDENVPNISKSPLKPKKIIEYIHKNGLL
                     EYFDIKEFEPFEKEVFYTAHFEKYVDNFFNGIEPQASSNGLKWNAQFADSVRYTNASL
                     YNAILNSIKNPDEVSFSNTAGFHHATPDEGMGFCTFSGQVIASLKIYRELGLSGAYLD
                     LDGHFGNSLEDSRYFAPDLNEAVPTECNINPQYHSKYYIIDLQERLEKLRERIIQGKT
                     HYLVFCHGADSHFWDDYGTQLNTEQWIECSKIVYNFVKSIEEELKKPFPLALSLFGGY
                     RKDDYNSVLSLHLADLVECLNILCDNDIKYKPSVIEPRY*"
                     /db_xref="UniRef100_J0LFU7"
                     /db_xref="86227191"
                     /db_xref="J0LFU7_9BACT"
     gene            321677..321922
                     /locus_tag="Mad1_20_16_scaffold_0_curated_closed_complete_
                     start-adj_prodigal-single_510"
     CDS             321677..321922
                     /product="hypothetical protein"
                     /codon_start=1
                     /transl_table=11
                     /translation="MKNKKRKHLKSFNQFLKPSFPNYPPMGISYFDNDQDCFMNGVIE
                     EDEEIFKKGEICTCGGNGCSECNGIGFKRLDSNEELD*"
     gene            complement(321919..322182)
                     /locus_tag="Mad1_20_16_scaffold_0_curated_closed_complete_
                     start-adj_prodigal-single_511"
     CDS             complement(321919..322182)
                     /product="hypothetical protein"
                     /codon_start=1
                     /transl_table=11
                     /translation="MKKEILLKFQKIILGVIILVIVLILSIFAIPILYLSKKFKKCQY
                     CKKRGKISYEEKYYNTFIPVCQNCLNFKNKNVRRKVIIDDIVN*"
     gene            complement(322203..322820)
                     /locus_tag="Mad1_20_16_scaffold_0_curated_closed_complete_
                     start-adj_prodigal-single_512"
     CDS             complement(322203..322820)
                     /product="hypothetical protein"
                     /codon_start=1
                     /transl_table=11
                     /translation="MITKQFTYKGQNITFNETDVILVHKNKISSISDIPSPVIRMLTK
                     CYYNHAALVVNYLDTLYIAEAVANGFVVTKRLDKYMTELGDVREIAVLRAKPEFGYTV
                     ETVYNNITDIVNKPYAYGTLLFTQVIYLLTKKVFGKGWWTGKNNEDGKRTIECSEVIA
                     NAYNTFFTGTIARTTPADIWCCSKFDVIFESDLTDRSAFDKKYKK*"
     gene            322917..323624
                     /locus_tag="Mad1_20_16_scaffold_0_curated_closed_complete_
                     start-adj_prodigal-single_513"
     CDS             322917..323624
                     /product="hypothetical protein"
                     /codon_start=1
                     /transl_table=11
                     /translation="MYSYIGVDLSLTSAALVIKTNGVYHYLSYVKNFKYGKWTKLMNF
                     VNITSTEFKISDNYSTNENNKLIDYDRITDQIIFDIKKITGDDNIIYNIEGFSYSSGG
                     KTSSIIDIVTYTTLFRSKMKNILNAKMNVISPSTLKMQACYLVYGGEIKKNKSGNIIK
                     IITKTSDGISGGSMKKHQIFKALNDSNINNDLTKFIRENFKEIYKMSSIIKPLDDIND
                     AFFLLLFLESNIVDIIK*"
     gene            323657..325270
                     /locus_tag="Mad1_20_16_scaffold_0_curated_closed_complete_
                     start-adj_prodigal-single_514"
     CDS             323657..325270
                     /product="hypothetical protein"
                     /codon_start=1
                     /transl_table=11
                     /translation="MKRIFNFTQFIKEALKDEIPKHQQDILKNNILQYDPDDDDYSVY
                     NIDAYDILDTDVPKKTDNITDGLWKLSEEDKDKAIQLMFNINISSVENSLKEFKPSER
                     FLDIVKQSYIHDNEINIIKPTIKDIKMLYGNNFRMLSISETKGDRKVIRDKSGIPLRK
                     DGELSYEDKLPGEPVFTDNKSNINSLFMGYHNCYGGDISNPYILEAFKNIYSRINDIT
                     RNNFDIDILGKFDLELYISSKAEDMLNMSLSAFYDSCQNMYNGGYRHQLPSNVFDKNC
                     KICFLRFNTPFIDIGNNIIPFTPFSRCLIRNIKGKLYFESAYPKMYDMNEFHHGMIEK
                     YTSMKNTYKGDRYFYKNTKGLATPYMDTLGIEEIKSAFNDTKAILLSKELNLDIEYIV
                     KDKSCEYTYVDEESKTFYIFDITKDETVIIDKMFSSLKNNFTEIYPVDDWAHYIDMDR
                     FRGEFSTTVNETAKKYNMDRKDVEAEDVYKYLRSILGRSNLIGYFYDFIDRKFYDKIL
                     LDWKNQIVRVLGGKNKEIRVGDYLIIQKS*"
     gene            325348..326982
                     /locus_tag="Mad1_20_16_scaffold_0_curated_closed_complete_
                     start-adj_prodigal-single_515"
     CDS             325348..326982
                     /product="hypothetical protein"
                     /codon_start=1
                     /transl_table=11
                     /translation="MSLKDLLPKHQLELMDKKIGKKYLNLELPTKAENIIEGEWTLTK
                     EEKDGVIQLLFGVDVKGIDKVLAKFKPTEHFLEIFELSRTTKDAINLLKPSIIDIKML
                     NSNSFKLINVGETKGDKMILRNDNGHPITEGLLKMPKKVDKKKGEIVFSNNKSNFNAF
                     LESYNSACDAKIENPFMSREFTEVLSYVKQGNFDFELFTKFDLQLYISSKPEDMLNMS
                     ISKFYDSCQNLYSGAQNNCLAPNLFDKNCKIAYLKFNTPYTDRNGNVMPFTSFTRCIV
                     RNIKGRIYFDMVYPKFSNDLRLFVHSIIEKYTGMKNSFADKESKTYYYTEVGLGRPYF
                     DSVIGVPIKFNPDAYKDIKLQALAKFLKTEADYILEADKNVYGTDQGDFLVLSIEEAL
                     NATKHYITEEMIYKQDIYKKYVDIEKFFEENKSKCLVNYSGSCDFDEITKWAEEPPTP
                     KKEKKKKRDLNEDDDERRGSDLGFDPKKFGGNNKHNITKHNLYRFMKPYLDSKFWEER
                     LTDESISSKRNKLSVDENEINMGDYFAYKQEIKKRN*"
     gene            327032..328759
                     /locus_tag="Mad1_20_16_scaffold_0_curated_closed_complete_
                     start-adj_prodigal-single_516"
     CDS             327032..328759
                     /product="hypothetical protein"
                     /codon_start=1
                     /transl_table=11
                     /translation="MKNSKNIKSLEEFQVKEALKDQIPDHHKKILTKRIGKKYLDMEV
                     PDKAENLTEGEWILTKEEKDEAIQSMFMVNVKKIELLLEGWKPSTKFINTIKEAKTID
                     GVIDIEKPSLLDLKLMTSNIYKLISIGETRGNRIMIKGDNGKPLLGEDNLPTYRNKEP
                     GEIILSNNISNFNGFYESYMLAFPGENDMKNPFINPAFTNILSMAVDRNFDIDLFSKY
                     DLQLYISSKSEDMLNMSISKFYDSCQNLYSGSHNKHLPANLFDSNVKIAYLKFNTPFT
                     DKKKNIVPFTIFSRCLIRNVKGQIFFDMVYPGVLKQFFHKIVTKYTGMKNEYKGGNYF
                     FTNIGLGAPYMDTLAARSIKTNPNATKDSRLMALATYLNHTPEDIFEIEKNIYVTDKG
                     TFKVMTEEEANKATYSYLTDEMVYRQDIYKNYVNVQAFYDANIETSELKPDTKTRNRK
                     STEKLLKWYNGSVNFDEIAKWADEQPFKKVKKKDGTVERVPVPDKKNRITKHNLYRAM
                     KPFIDPIFFAERTTPEQIANKRNKLAVDDIQIPLTDNLFAYRIQDRQLPGDEYDYDYD
                     DEDGNEDDG*"
     gene            328861..329466
                     /locus_tag="Mad1_20_16_scaffold_0_curated_closed_complete_
                     start-adj_prodigal-single_517"
     CDS             328861..329466
                     /product="Uncharacterized protein n=1 Tax=Cecembia
                     lonarensis LW9 RepID=K1LKF8_9BACT"
                     /codon_start=1
                     /transl_table=11
                     /translation="MCLLQDIGIVTGKSKSTKVAVIFESLEGDFRNLEYNTPSEYIKK
                     YWDSYTTKIKNKNNSQNGKIFEYILATLLYRENIIPFYMGAKVSFVADINFDIMMYSK
                     EVGPLCISAKTTLRERYKQSDFESLMLKDVHKGSKSYLITLDESFEKYKSKLEKGHIR
                     TLNGIIHAQSTEFDTFIEKLKKYTITASPSVKIIDSKLFIK*"
                     /db_xref="UniRef100_K1LKF8"
                     /db_xref="A0A0D5YQH6_9FLAO"
                     /db_xref="bbd:Belba_0871"
                     /db_xref="K1LKF8_9BACT"
     gene            329486..329692
                     /locus_tag="Mad1_20_16_scaffold_0_curated_closed_complete_
                     start-adj_prodigal-single_518"
     CDS             329486..329692
                     /product="hypothetical protein"
                     /codon_start=1
                     /transl_table=11
                     /translation="MREVYIDIMMASYPVTFLLCKWARHIDTKKRINLSFSYKMFFLF
                     PFWNMVLAFIYLLVIKFIYLNDKK*"
     gene            complement(329693..330103)
                     /locus_tag="Mad1_20_16_scaffold_0_curated_closed_complete_
                     start-adj_prodigal-single_519"
     CDS             complement(329693..330103)
                     /product="hypothetical protein"
                     /codon_start=1
                     /transl_table=11
                     /translation="MKSFKKFVADASRRKEKEVEKPFEMPKKGNTLEPLTNDLEPIQD
                     EIEKQQKPIKLKDNDWEIVSIIDFTKEEPQIKEAVIVNADLGNTEVSRGDIIYITAML
                     RKKDAKYYSQNVIGVLKTRVVDIYNSLSILNNLK*"
     gene            complement(330120..330530)
                     /locus_tag="Mad1_20_16_scaffold_0_curated_closed_complete_
                     start-adj_prodigal-single_520"
     CDS             complement(330120..330530)
                     /product="hypothetical protein"
                     /codon_start=1
                     /transl_table=11
                     /translation="MKYLKLYENFSEEWDDEDEEEEDDTLDSVFEIINGYGGYDTYIK
                     VNYNELRRYFEVNGILIEGIMVENNKDWGDEQFSEYELYSHIYPRYDKVDEEVILKID
                     NDFKSLSFIETIVNNIKYNTFILNFKRGIGVELC*"
     gene            330596..331852
                     /locus_tag="Mad1_20_16_scaffold_0_curated_closed_complete_
                     start-adj_prodigal-single_521"
     CDS             330596..331852
                     /product="hypothetical protein"
                     /codon_start=1
                     /transl_table=11
                     /translation="MGYLYSDSARRANLARLRNWDKIVEVQTAHTTLHLERKVNDIKY
                     YENNNKKVVEFVLRHDYYPEIKLNEDNTYVPRFNIKKYTNPLFTKFPPNKELKYSKEL
                     MSIAINYGMILQIQYRGDKDDFVQGRQRVIYPMVVGTSSKGKPLLRAYHLKGWSLSQN
                     GKVDKTWRMFRTDRILSMSFTGHFFRLPPAGYNMNDKGMRGGIIAAADFNKIRNNQKT
                     LIQKNIIQNKEQISLNDSIEVDKTDTKLNLGEPFVNPNINEDDKKLIRMTFLKSITSN
                     HYIAILGALGEKNKIVRVYSRDKYLGQYKVLKWIMGDALGKPHMRNIDGQTEFDLLVF
                     IKRLAFAPNRPSEQIKVEPKKEEPKEEVAVAAEELPSKIKAEPSQEVKPNKPTKFEEM
                     TNKINQMGKHYKERTEKSDNSKEGTT*"
     gene            complement(331855..332142)
                     /locus_tag="Mad1_20_16_scaffold_0_curated_closed_complete_
                     start-adj_prodigal-single_522"
     CDS             complement(331855..332142)
                     /product="Uncharacterized protein n=1 Tax=Lachnospiraceae
                     bacterium A4 RepID=R9J0Z1_9FIRM"
                     /codon_start=1
                     /transl_table=11
                     /translation="MKKFLIILALLPILTLATTLTLSYYECSKCRTLIQSNAFPSAFN
                     CPSGSTHNWCNLGEVGDRNYQCRKCGILVKTKNYPNSFNCPMGSMHYWYSL*"
                     /db_xref="UniRef100_R9J0Z1"
                     /db_xref="33609356"
                     /db_xref="R9J0Z1_9FIRM"
     gene            complement(332152..332682)
                     /locus_tag="Mad1_20_16_scaffold_0_curated_closed_complete_
                     start-adj_prodigal-single_523"
     CDS             complement(332152..332682)
                     /product="hypothetical protein"
                     /codon_start=1
                     /transl_table=11
                     /translation="MDNRYKRYESPIRYEKPIWKKSLLFIVVICVIGFLCREQFSQIF
                     KKPFHKNIDNAYTITIIDDFGDTTIVSVSHIPESTILIPVVESKPLKDTLKIKKEKIV
                     AKVKVDTSKVSKNVINNDYIQTVPNISEETIQNTDIKDDIIPVEPIKKIDSNITDKIE
                     EKVVKKRRFRLFKRRN*"
     gene            complement(332684..334003)
                     /locus_tag="Mad1_20_16_scaffold_0_curated_closed_complete_
                     start-adj_prodigal-single_524"
     CDS             complement(332684..334003)
                     /product="lig; ATP-dependent DNA ligase (EC:6.5.1.1)"
                     /codon_start=1
                     /transl_table=11
                     /translation="MKKELSVLIEVEKTTGTGSQAIKQQLIRENYSNILEYFLQIALD
                     PFIKTNINKIDVQRESITDISTTIDSTKLVLTKLINSKAANNDLRTELHLVLNGAGLS
                     YGEREMLGKIVSKSLNIGIGAKSVNKAVGKTLIPDVDVMLAESNEEEINRWLDTYGHV
                     WVEEKYDGVRVIAIKKNGIITFLTRNFNQLIGMSKVESAVEKLLEKYNNVFVDGELTD
                     LDRKSVSGKVNRILKGTAPVNIDDDFLFHLFDFEDVSIFDKLTKTPYERRRDMLNDVL
                     NEYHVDNKDVLRLSTRWKATTPDEIMDIYRDLIKIGGEGVIVKKPEHIYELKRSKNWN
                     KIKEIQDCDLKITGWYEGKGKRKGKVGGFCCESSCGELKVDVGSGFSDEFINEISENP
                     EYYIGKIVKIIYNVRIVDKHGNHSLFLPRLEEIRNDKTEADNITKIK*"
                     /db_xref="pmm:PMM1679"
                     /db_xref="UniRef100_R9TED3"
                     /db_xref="R9TED3_9CAUD"
                     /db_xref="6.5.1.1"
     gene            complement(334081..334467)
                     /locus_tag="Mad1_20_16_scaffold_0_curated_closed_complete_
                     start-adj_prodigal-single_525"
     CDS             complement(334081..334467)
                     /product="hypothetical protein"
                     /codon_start=1
                     /transl_table=11
                     /translation="MKHIKSFNQYTINESTEGFGDVLKLINNIDLLKKIFEFANEIDI
                     DKLIKKFGTMDEMIQVFKDANESVDSMKRVILALFSKNPKPIYKDKLDIMCNYLKVKY
                     KATEDNIKFLKQAIIDFAKNFNVPVK*"
     gene            334516..335814
                     /locus_tag="Mad1_20_16_scaffold_0_curated_closed_complete_
                     start-adj_prodigal-single_526"
     CDS             334516..335814
                     /product="hypothetical protein"
                     /codon_start=1
                     /transl_table=11
                     /translation="MSKLIPLTQLNIENFIELLKDSEILVYENIQGSKIFFKYDGNNI
                     IIKARNLNSDPINRIDLALQKYYNPVWNYLEGLDERVKKLIPKNWWFCCNFFFDEQPS
                     HVRYDKLPKNNLILTSIVKDNKFIFDYNEVCEYSNLFDIDFQPVIFKGKMTDKQLELI
                     TYFLNTSPDDLEYIFGENNFAYFFYKILNPQISNSILMDDGNFQTNLEKLIIRIDSDE
                     EIAFSVLNPLYKQAQAEKSEHVDVYTILLAEFLEFLQLVSFDKLPLKSNTGDELYLEL
                     MSALFNSYCKNREIKITNFDFNIPIFFQADKYKINIDLVQNTQTRYWVSKNPKFEYFF
                     KIILSSFRHKKKKAIGVFNDTTLKIFNDAVDRITSTIDKKLKIERELKIDKDKLMGFN
                     DFYEIKYPADASGSVYPDLYKDLSSEVEVGNKNKTITKKK*"
     gene            complement(335906..336460)
                     /locus_tag="Mad1_20_16_scaffold_0_curated_closed_complete_
                     start-adj_prodigal-single_527"
     CDS             complement(335906..336460)
                     /product="HNH endonuclease n=1 Tax=Bacillus phage Bastille
                     RepID=J9PLM0_9CAUD"
                     /codon_start=1
                     /transl_table=11
                     /translation="MKNCNKCNSEFPNTMLIDGKKRNFNNRKYCLDCSPFNCHNTTVL
                     YNNLKCKICNSNLQGNRTKFCSNKCKQKDFYNNGGKISGIHYKELKGFQRKINLIELK
                     GGGCEECGYNKNITALEFHHKDSNMKEFSLNTRILSNSKWSNILKEVDKCDLLCSNCH
                     REKHYFENTIENIKKILEDNNLKI*"
                     /db_xref="UniRef100_J9PLM0"
                     /db_xref="A0A0F9SBE5_9ZZZZ"
                     /db_xref="oac:Oscil6304_2169"
                     /db_xref="J9PLM0_9CAUD"
     gene            complement(336527..336606)
                     /locus_tag="Mad1_20_16_scaffold_0_curated_closed_complete_
                     start-adj_prodigal-single_trna_4"
     tRNA            complement(336527..336606)
                     /product="hypothetical protein"
     gene            complement(336614..336778)
                     /locus_tag="Mad1_20_16_scaffold_0_curated_closed_complete_
                     start-adj_prodigal-single_528"
     CDS             complement(336614..336778)
                     /product="hypothetical protein"
                     /codon_start=1
                     /transl_table=11
                     /translation="MVNNNNILNSVNILNEVDTKPLNQSEMDAMDEILIEHAEISNFV
                     FKHFTGITQF*"
     gene            complement(336844..337488)
                     /locus_tag="Mad1_20_16_scaffold_0_curated_closed_complete_
                     start-adj_prodigal-single_529"
     CDS             complement(336844..337488)
                     /product="hypothetical protein"
                     /codon_start=1
                     /transl_table=11
                     /translation="MSIKSFELFQEKYNATGAKLDYYYILDDLSTTRLRDIYKVVKLN
                     NFRAIATFSENIEHFEEIPCKKIALVNYPKLFSSSRVFREIESVKADEIEFPWDKKYI
                     LEKEQWRSVVLKALSQGKIIRPMLEFGIDSADYIKDTIEFFKEVGIKDVVTSSGLIDK
                     TTTLEKFTEFKMLIPNIFKVKVIAEIKDIDKAKIFFKEGANLAGTTFTKLNISL*"
     gene            complement(337516..337731)
                     /locus_tag="Mad1_20_16_scaffold_0_curated_closed_complete_
                     start-adj_prodigal-single_530"
     CDS             complement(337516..337731)
                     /product="hypothetical protein"
                     /codon_start=1
                     /transl_table=11
                     /translation="MLFNGSNLNYYTCKKINNGSVESEIIISFASGDVSMVYNGNMIV
                     DKDERLAIIDKVSRSLNTVNSLLKSKE*"
     gene            complement(337765..337965)
                     /locus_tag="Mad1_20_16_scaffold_0_curated_closed_complete_
                     start-adj_prodigal-single_531"
     CDS             complement(337765..337965)
                     /product="hypothetical protein"
                     /codon_start=1
                     /transl_table=11
                     /translation="MKQIFIIIVLILLSFSVKAQDTTKVYPVLKEQKLSFFKDKTFES
                     GYIEFYDIHIKGGLPLRATITI*"
     gene            complement(338064..339554)
                     /locus_tag="Mad1_20_16_scaffold_0_curated_closed_complete_
                     start-adj_prodigal-single_532"
     CDS             complement(338064..339554)
                     /product="hypothetical protein"
                     /codon_start=1
                     /transl_table=11
                     /translation="MKTLFTLILMFVSMIITYGQVLNQKTTTNSKIPSNSVYSIDFDD
                     NGNVYAGTTEGVYRYNKNNPNDEATYNLATSTSTARTVSYIKCVNGNVIAGRLNGVSI
                     FNGTTWTNHNVNMGSSSGYVTSYAPTNSVTGVDFCGGVMGLSSNDGSGNYAVGTITAP
                     ISYNSILLDTTRRHIYKEWVAGTTTSTDWGDHVWYASGDGVLISPVIVDWDIKNDTKT
                     TYYTSGVVSNLSVNSDFTKFVFTSGGYVRIFDIATKTKSFITKDGMPITKATYATYDK
                     DGNIWYTYKYGTTTMKVEKYDGTNFSHGIVLSTGIRDIEISDEGDLYLATTTGIYVYD
                     FDANPIITVDNNTSLSTIVVDNASYKWYYSESAPGLRTSSTFTEVLGATSYSYTPTQS
                     GYYKVGITQISGIAESDSVLFGNVTTGVENKISESDLILYPNPNSGTFNIATSFDVVE
                     VMLTNQLGQTEKAIFNGTDITTAMKGLIIVSIKTNKGVTTKRMIIQ*"
     gene            complement(339722..340315)
                     /locus_tag="Mad1_20_16_scaffold_0_curated_closed_complete_
                     start-adj_prodigal-single_533"
     CDS             complement(339722..340315)
                     /product="RNA polymerase subunit sigma-24 n=1 Tax
                     =Paenibacillus terrigena RepID=UPI0003744BC5"
                     /codon_start=1
                     /transl_table=11
                     /translation="MIEQLFYEKTGINFDDFYKKYRPKLIWYLMRMSNDLAEAEEVAD
                     DGFEKALNEIRKYDFEKSQFSTWLFTITKRLMIQRMKVKKKFESIEEDHDGANIGDFL
                     MSDNRNMNMVDTMILKKAEIIKRKIPDLPKKYATVLTMREIDGFTYKEISDVLKLNEN
                     TIKSRIRQGRLLLQKYIKPELERLDKGSFWEIDHTGV*"
                     /db_xref="UniRef100_UPI0003744BC5"
                     /db_xref="W7Z7I0_9BACL"
                     /db_xref="paeh:H70357_31490"
                     /db_xref="UPI0003744BC5"
     gene            340561..341700
                     /locus_tag="Mad1_20_16_scaffold_0_curated_closed_complete_
                     start-adj_prodigal-single_534"
     CDS             340561..341700
                     /product="hypothetical protein"
                     /codon_start=1
                     /transl_table=11
                     /translation="MNLDIDYIKNVIKNILETNHNIKSKKEVRLSPTSSNPDRLNFAC
                     PICGDSERNTSKKRGNLYIKSLRFKCFNCGETETFFSFAKRFDQEIDLDKKIQMVDYI
                     NENMDKIRWTEDDFVVNNLNKLIPIEDLTKYFETNENSPITDFRPVQKGGKIFNYLND
                     RKIFNHDDIYEGTYWHTRKWCEPILININQSKGKVLGIQVRNIKGRDTRFYKIYAFSE
                     LYKRVYKTDIDDIEKLGYDKLSYLYNILKVNWEQPITVFEGFLDTKFFPNAIGCVGTN
                     TDLTFLLNQDIKIRFFYDYDKAGLKKQKEMINDGQSVFLWERFFEEWASTSKNPTSAL
                     YKLKSHIVDLNDIGRLINNPYKSLELEKHFSVDEMDLFWIKDLNH*"
     gene            341711..342172
                     /locus_tag="Mad1_20_16_scaffold_0_curated_closed_complete_
                     start-adj_prodigal-single_535"
     CDS             341711..342172
                     /product="Uncharacterized protein n=1 Tax
                     =Haliscomenobacter hydrossis (strain ATCC 27775 / DSM 1100
                     / LMG 10767 / O) RepID=F4L3N1_HALH1"
                     /codon_start=1
                     /transl_table=11
                     /translation="VKLKENKNRIKKWTFKDATEWFMNFPLVKAFYLEGKDFKDMMNI
                     FSILLMEKLNINHRQDIPTTEEVKEALKQLKNVPKIMPFVALLLMPIPGVLTSYTLIS
                     FLLHKLSGGQINILPDKFNIVIDDLKDKKVFTFLKNNKKKPTELPSKSEDE*"
                     /db_xref="UniRef100_F4L3N1"
                     /db_xref="A0A0C1X183_9CHRO"
                     /db_xref="hhy:Halhy_6159"
                     /db_xref="F4L3N1_HALH1"
     gene            complement(342175..343956)
                     /locus_tag="Mad1_20_16_scaffold_0_curated_closed_complete_
                     start-adj_prodigal-single_536"
     CDS             complement(342175..343956)
                     /product="Alpha-L-rhamnosidase n=1 Tax=Pedosphaera parvula
                     Ellin514 RepID=B9XJ27_9BACT"
                     /codon_start=1
                     /transl_table=11
                     /translation="MNKGIIRSSENINEIADFILSKWDVRYNSKTYLDVELIFNSNLD
                     SIFADYNYINSTSGYNALNVYIREATNISATEIQLIKNGNTYSTSNVNGDVANTYTIS
                     SAKNSLRFNYSPSTFLTEIAYTIIIRLNEGIIDFERDFTFNISNSYYADANGKKTFTI
                     SPITIPTPSNSTLDISLASSSIPVKLHAYAIQSDDTIKFTIQNKTDGIISSGSPTTIN
                     NSSGSPIYTTTPTHYGYTYDSTANFPFTISPLAQKPIFTIDSSKKLKVYVIKTSESFN
                     INYTYLTCHSNINIDSTNLAEYQSTSGSYTVYIPVMNDVNDTMSVIFKDSGNVSNKLS
                     SNSGSFNATVITSPITMTSGTFTFTVNYDLVPLATNGSAWGVIEIKNSTNDIILTKPL
                     NYTVAQNTTPIVNTFTVSSPVYNSTYFSGDLVTFTSTATDVDGTISSIKLYKGGIYTG
                     DSDNTSPYQIVHTLPSAGTYSYTARAVDNLGEEGINYSPPISITTVTNLPPNSAVMSD
                     PSGAGTWGSAGQSLTFSATATDIDDGINYVEFFVDSISIGNGVYLSGSTYTKGWIGII
                     GVHTVKITVYDNHGLFLMSSTVSFTIT*"
                     /db_xref="UniRef100_B9XJ27"
                     /db_xref="cpi:Cpin_4909"
                     /db_xref="88338071"
                     /db_xref="B9XJ27_9BACT"
     gene            complement(343973..358567)
                     /locus_tag="Mad1_20_16_scaffold_0_curated_closed_complete_
                     start-adj_prodigal-single_537"
     CDS             complement(343973..358567)
                     /product="hypothetical protein"
                     /codon_start=1
                     /transl_table=11
                     /translation="LANSVKLLNYLDPQDNYLRFYTELDSDFEVGDKVFIIGGNYDNT
                     FYTDKTHNGFNPFHQYAAGYVILDVDQTTVSNAITLNIKFSDATFNSGGIQTLIFDPK
                     PVYKTEIELLLEPNQVREAYISKTYFKRGEFNGGKFQDGIFGEYNIKGTHDSNKVYQR
                     QHFVDLLRATSVVANDIVTVNAIDAYDYTTLETPVNNNRTKFNNNFDNTPAEWTGGIF
                     LGGDFQWGEWKSKNSDTKSGKLQKLNDDFGIKNILDNSKYDIETFTDNNNGVGYNQFI
                     SGNFARIYSGNLEIDFDVINKEIIFTTVPYVISKAFENGFDIQLKIKSSIKNSRIFDV
                     VYNGSNALVLSEYQIFDNDFTLEQELYSETQAFHDIEIYAKDKVGKPVRFSTGRVLSA
                     DWFGGVFEKGSFEGGDWYWGEFKTGTISTSYQTSNWWDGVFNGSVDESYAENLRWYNG
                     NWVNGNWKGDSKISVESIIYDNSGYIKIDVHTRYKHLFKIGEKTFLSYFKKGITNSYL
                     ENYTDVINDYVINFQTFNLIDIIEDSANKALFKVTLLLQGNLNPSILKDINLQYAKVS
                     QSHFKKGIWRNGIWESGLREVQNYKITDFDAGTNFLPNKQMQLTINTIDNLKVGDKIE
                     ITNFNLVRDIDIEYLEDVVSTNDNRLDQEYFQSLDLTLTVINITSGTAGNNVIVRFPI
                     NSTTGDIDLPEISKDNLAWFTDDGLKRIDLINIENGKTELATCLWMNGEFRSGAWRGG
                     LWKNGILSNLLYFDNVNTQIQSVWQSGYWKNGTFTNGAFLSGVWQTGVWKNGIMTNLF
                     ENDDINSENIYSDGDSVWIDGIFENGTWRRGLFLEGKFLNGTIINGGINSIEWTKGQY
                     TNGFGEYVKTNNINKTGRFIDSKNEYDTLSAPSLIYIDRDGWTQLDQPSFYQKGYNII
                     FQDLDLHGNNPFNNQMFSVQNRDMYGSKLKIVDSTSGDNPLLNSLSLPIIATDNIVDI
                     VEMGTSGNIWIADSGNKRILEVNQNTGLVDVLGKVIGDSIKDKFDFSNIKFMFKGTAF
                     VYVVDGSTVKLINEDKDIIITQTPGLALGEEIVDMWVASQNQVLNEVVYLLTNLGKIY
                     YWVPMWSSFKSLIALSYTVDVPVSFVGVRPDQSSRTHLLLNTLNNGISKLKYAVLDYS
                     FSNLTYTMTSIVDTVITFKNDTVEGTDINKIEKVTASYVSGKFNVWLLSSKYDSSVQN
                     IYRAPYDFTLNLFDFDAEKLNSNELDYPVDRFRLGLNSEHLTIIGKKDTYNVFFSKAK
                     IAKSEFGLGNPSSTIKLFDIHQNLTDNVKYWIYDDEPKSKRILYITEGNDPENFYNSE
                     LSDTIESDVDVIQLIPGESTNIVYAIIKRSTVTSEEYKIRKVDNSKIDSENSIENDTT
                     FTFSSIYDGVFIKDTLYIIANDGSGVKVFNVDTNLVVSLTTFSTSFSVFTGTGFRMHG
                     VEDGSDIILMIYEKGINKVWEARVNSIITNIFFLSSTLNGVIDIAVAKSPSYVHLYLA
                     YANKVVMSISDKSVAGHYSWTENIKDIVYNGSGIEEIVKTEFNKIVVKYGIDFDIFDI
                     DYTSTDKTIEEAVLNGTNFWAISNNTILKVNNSSTGADTYEVLQGKYRQISRPHVFAA
                     SVNNNDNVLGKPKSIIHAPSFGGGSYIYFIDEFSGSSSYNIIRRINTSTNATSIENFG
                     SDKTKYILDLSYDIANNRLYVLYRSGSDTKIGYLSTVDGSITNGNTFVANTTIRKISV
                     MNDSGTIYVAMLYVLLDGTSQIIIYNTFYSIFNTLNIPSIVSDISFIINNSSISNKYQ
                     IFFVNADKNLNLFSNNALTGTWTKKSMGLSVNTINEKLDTNDLIYVDGSQTINYIKTT
                     GDTSEDRLSVKDMAFYKLVSPESIFFYNLPQIGSSGITRESIPSNLSDGIDLSLTTQI
                     DNDISVNSSSFKKMVAISSDVVYAMFDNSIYEYNFNAVSLTNLVAPVLEYRNSLDQTP
                     VGINSIYHHKAIDIAVVNGDLITIFEIVDTLNNGTGKYNIFRYIGTDFVNIDYLYYSL
                     TESIAEDGGTNGEVFPMGTGGIKYLFNSVIEPKIAGKTETTDSDTSESIYIYMKESIS
                     SSEIFLKVIQKVGIDIIQNSQFADLVFLLNIPGFDSSIETLTTAYITPNPLGGSTPLA
                     STSFVNVYDSVPVSDTQKMYVIFEKPIGQLFQIDTNYTISVKFDSNIATNPPSYTDVY
                     DFRVYKNNSSDELLIRENGTNFPINTVIDVLNNGFWELVRTQEGKWVVDNMDAIISPT
                     LTDGDDLEIRSLIKASNFTVIELDIVITNNNTIQLDLLILPALDKSYHFDSFNGIDRG
                     YKVINTRGNQVLSPYVTGRVLFETIVNTDVSFNANGTAESGHVVSTRWKNGLFIGSWD
                     APRYLNYNIITKYSVFISGIFEGKFYDGFFLGGTFRNPVNSESILLQGHFMSDGANIN
                     WESGKVQSDYRYDIHNIKWDDVNNGILKVLVQGLTYDGDDYIPQTPTQIASGSLVQIP
                     TLFKKNEIAIEKITRGKISIVSGKDEIILKVLAPEYYDEKLWVNNNIFISSSNYTEYL
                     FGEFIVNHSYVSDGFLYLIINSKFNAFDVNGEYEPLIKPKLLIAFYNKIISKTDYTDG
                     FTEFEIALPVPSNIINTLNTYSDKLRLVKSYYINDNIDVLLYGNFVGDFIIPNYLQMF
                     AFTFNKTYNDVILRFNSKATNLYLNNIISDNNTSYVSVDLNTSSASLFAIDVMVKNSY
                     LTSSNVNNWIEESIFLSGKTDRRWVSGAWLNIDDKGFSNGKSQFGDSTIMPLFDGEPT
                     KVIDIAFESREYIWIQLENLIQNVDKHRYITLRGFTGNKSNLIGSTRSKVFRIEEVDS
                     YWIKIKNPFKYYYGLNSTNSSPYLKDFNVDELQIQKQTMSLKALTTSSIDAKIDTGGT
                     NFIFEYGWASVSSWNGGDFYGDFNSIWNAGNFRDGNFNGKWFGSPESSNWQGEIQLNR
                     DDLGNKFLLTIRGLNGIVREKDLIYIKFNSIFNNIELVDVLEGFYSDVQYDGTSGNLI
                     AEYTTNIYLEEGNYPVNITRYRVDYKNSDVYTLEDNTLIVDYNVNLASTNDVNMHTLM
                     DKNIGATSGGLVINFNGDNSIATGDLVDLALNTGSVGEMTVDLAFKYNTLLEGDRSSI
                     FGFHNTETVQRTGFKLYIKKDGGIDKIYLEYQKDKGAVTIELEHGGLTSGTWNNISLF
                     VNNSTASSSLKYIVNSYYNTKDISTWDSFVDNVNYDLNLIGQCVFGLSNNIVSNFLIG
                     QLDEIRIWNKDMYDYFLSPHLFQNKRFINGYIPQIVAYFSGENYDIDNAKYYPKEENY
                     FAFDNEFKKVDTLSFTKVNNAIYEFDMLTQSRNGAFKIIAIEEERFVESGVSGFKYIV
                     ELFGIDNDASSSGRKGTFSFKYKETIVSGNNVVAGRENYYSIPCEIEYWKWHNVIITE
                     NGIYINGIVIPESKISFRNRDIFKQTVKVRVSLGDSSYSPTSKYDTVAALYVNGVQPT
                     YLRGFIKNVNIFENNNTKEDYIIYRIISPEDITNFSVSESFGTSGNRIISNNISASTS
                     SLIEIPYFNNDGSMSWEHYIYTTENYYKSSVSGDEIIYNKDIRDSGSIISSDFDDSLR
                     FIDTDKISTALPSSTWLEGTDFITVGNMLDDFSTVLTISNMSNFELFGKKFADTSGNA
                     KMRISTNGIMTLVDDPLIATQNYFNAYSMNDVPFVDYRYKYISSIDIIYMLFTDLYPP
                     ATGSKWEIADREDEVILRYYVTLYNDSYNSTVVNGVVRNSGSTPPYPTIQSNFNYFAI
                     RLDKINSNILFYNRRIKNDPSHQKIQGIRRSDATWNYVNDLNRFRYYKYKNTDNDYIV
                     GYDDSILNVNHPSTNTNSKIVYESKNTEYILYVPRIVTHDDNNFIGKIITKDYDYLTS
                     NLNIKLITSYNNSKVGSVMYDYVYDSARIINDYYIINTVEGNEGTDFIQYGSTSFIPL
                     SYTFSEQFNLNQSDINVSRNSFFYGGKFNSKVWYNGILVSGNINLDGITSSIWKYGIK
                     HNGSISSDKLLPVYTHLHWLGGFHIGNPTSIVKNIIWYRGYWRGGVWNGGNWLSLSLN
                     NQYTSDDWSVWNKGEWYSKFNFRVVRVATTIAFATGLPIIDGVLVKEGDKVLIKNNGM
                     YTASAIKWIKDASITDYTNTVVFVSEGIIEKSNTYIFTKPTITTLYTTHYNPSIWHGG
                     TWNSDLIGDKEFTYQSNEYKFYNLNDGKQIELPVVNSIWLGGEWLRGVWNGGIFANGT
                     WHSASAATSGLIGYEIDLGYKYHKSFSLWNSGMMINSIWEGGVVNSNTSNLETVFGDI
                     TNFDIITPGSDFVWDSTKFKFKLSNNSTTILGKKVFDFNKDTLTVSNSKNRVLSQFNN
                     DGILSVYWKRGEWSNGIFQFSYWDNKSINNVDLGIISESGNESMFDNGCFYSSYWKGG
                     LWNNRSSNNTTNSSTIIPNSLFYRSQWEKGYWKADGLTGTTDNIEITDGIFSRSVWNA
                     GVWEGGLFDLSVWRSGVSSNTNLTYKGTTLALTTTITGKNYTFAVNHANIPTTMIGDP
                     TTLTYNNDSTFITNIDNIISTKSLRYLGGVDNLASVWVNGWMRGSVWHGGVWQRGMFS
                     HKEITSIDSFDFFDDGENNKISLGVWVRGLWLSGYFSYYNDKNVIGQSPSYGTTYEYL
                     NETNGHRCLFMGIKANAYTSEGDWDLDNMFGISKAKLDFELSSVNLAINNIASLFGKA
                     MIKSGSTRYFSIFNGTFVNGALFDDNTNVNDSNRPVLSIFASIGKYFYKNNTTGEISI
                     DGVSDKFVNEIKVTKTDKLMSLFIPYDLSYPIYNDGGVWKNITSTNASVLTYLNSFYN
                     GHYAVSSVDWVKSIWRHNHSIIGDGGTIPSILQGVGYKWNPTQTNVGEPNYSDFTSLE
                     LTIYRP*"
     gene            complement(358708..359946)
                     /locus_tag="Mad1_20_16_scaffold_0_curated_closed_complete_
                     start-adj_prodigal-single_538"
     CDS             complement(358708..359946)
                     /product="Uncharacterized protein id=3606377 bin
                     =GWF2_Bacteroidetes_43_63 species=unknown
                     genus=Bacteroides taxon_order=Bacteroidales
                     taxon_class=Bacteroidia phylum=Bacteroidetes
                     tax=GWF2_Bacteroidetes_43_63 organism_group=Bacteroidetes
                     organism_desc=a77"
                     /codon_start=1
                     /transl_table=11
                     /translation="MRNKNKNSAHFNHPDWSIEAYDLTREFIETNETFPNNTIFVGAN
                     YNKGYISFDRLVKKIIELGGEVIFKSSTYNLGPRKVYYFVDDRYYIFENVHYRKHDNF
                     IGVNDDEKGKLMSIVGSLTVMHKEEVLDKSVVDIIEGCLLKTETVPMIGIISRDQSGF
                     FLNEIKMEADVSNELNLHYGSTFDKFHEKLLEKLINTNKGLTLLHGDPGTGKSSYIRK
                     LIYDLKQETNKKIIIVPNNLIGYLVDPEFNTFLLDTIESYQYDDEEYGEFSEDGDDDT
                     EDENILNGMILILEDAESVLLKRERGDSNQGTSNILNLTDGLLNDIFGIQVICTYNTS
                     DDNIDPAVMRSKRLIAKRNFKKLSIENSKKLAIHLGVPDVKLITKTMSVADIYSMLDK
                     ESEDILIQKDDSDVEIGFKI*"
                     /db_xref="gwf2_scaffold_1846_39"
                     /db_xref="nko:Niako_6735"
                     /db_xref="86555798"
     gene            complement(360015..361088)
                     /locus_tag="Mad1_20_16_scaffold_0_curated_closed_complete_
                     start-adj_prodigal-single_539"
     CDS             complement(360015..361088)
                     /product="RNA binding S1 domain-containing protein"
                     /codon_start=1
                     /transl_table=11
                     /translation="MKKTKVRTYSENYDENLLKMYMEAGFNYGMKLENGSVVEGVLLG
                     QTNSHILVDIGYKDCVLIDIKRDEYLALEKLGKTVGDTTEVMIINVTEDPYLIMGSFT
                     QLNRKDAFAEILENADRTIFVSKVMEWSPAGFKLDITYDEHKVPAFMPNTLAGINKLS
                     PEQSQELIGKEIQVMIESFSDDRGTFIASRKKYLQTLIPTALDNLKIKNDDGTYALLT
                     GTVTGTTKSSVFVEFNECLTGMIHISNLESSVASKIDNVKPGDSINFYVKEVIKGKLF
                     LTQVIRVSAWDSVTKDDIFSNVKIKDVKKFGVLVQIDQETVGLISNNELEKSKKTFKV
                     GDSVNVKVTYIQRMERKLSLSIV*"
                     /db_xref="twi:Thewi_1308"
     gene            complement(361213..361623)
                     /locus_tag="Mad1_20_16_scaffold_0_curated_closed_complete_
                     start-adj_prodigal-single_540"
     CDS             complement(361213..361623)
                     /product="hypothetical protein"
                     /codon_start=1
                     /transl_table=11
                     /translation="MDDKEREDIFKAHLTALFFQFKDKPHLLANYFSQHDALKETFKD
                     RIISNSKLKNIHESMKNNEDLDKPYFHNLEEMQKYYNQLFEKDKEPQKIHPVLGASTK
                     EEALRVQLQEAIDKEDYEKAAKLRDYMKQLGIDF*"
     gene            complement(361667..362290)
                     /locus_tag="Mad1_20_16_scaffold_0_curated_closed_complete_
                     start-adj_prodigal-single_541"
     CDS             complement(361667..362290)
                     /product="hypothetical protein"
                     /codon_start=1
                     /transl_table=11
                     /translation="MSASLSSNGDNFIFNLPSDFIPKVLEDRYKIHLNNFRKPYATVI
                     DYINSCIKDINLPGMNAPTVEQKEFYGKARNFRGSASPYDIYTRDFNITFKSVDFHVN
                     YFIISDAFQYHYQKAGKPFVEPFTITVLDFERREHFKIYVKEILIKSLSDIRMANNDK
                     GVDEKDFTLSLSFNYIDMEYMPRYGEGTTDGTKIEDYSNQLKKNDNT*"
     gene            complement(362316..363980)
                     /locus_tag="Mad1_20_16_scaffold_0_curated_closed_complete_
                     start-adj_prodigal-single_542"
     CDS             complement(362316..363980)
                     /product="hypothetical protein"
                     /codon_start=1
                     /transl_table=11
                     /translation="MQISKFQKLDVDILLEWIYDDSNYIAEDYRIIVDTLTENRSFSQ
                     NERTGIVDSITNNTTVKQLFLLDRTSNKWGIVDPNPLTNRYHFLQYQNYSGNVPVRYD
                     KVRIHFPVNYTFKDKIGMLLNIELFNKTQDVLYPISNYFFDKTDPNRVLEFNFGTPFQ
                     FQERIWGKYLELQIPSPYALTKDYQIVNSNIIPREGTIHKNLVNDDFNILSLETPIFV
                     TFQFLTKREEKLKQVSYLTTEPFQITLPLVPEFENLGVKIEHATDGDYFEIFGTFNNN
                     ISDFNAFIKNSEKEGKRYYIIYEITQFEKNIKTKTLSFFKDDNFDIPEEFRPIIKFST
                     TTASIDVTLKVINSADDSIILRNAQYTMLQDEAGRYAKKLTKINIKDTYKPKVYNAKA
                     NEIKVDGFSVLPQPEKVQVPFPIMFERFNIVSSNRSEQINDTTYYGMGLNQILLHHTD
                     NIVELKIAKGTNSAGFVPFAILEGTPVFLQFKSSKKLVEVPLFQESGRINLAEGNVVF
                     RVPSSQMPIISEIKKDGFDQFYILLKPTTGIVTVVYFGRFIISSDF*"
     gene            complement(364047..364427)
                     /locus_tag="Mad1_20_16_scaffold_0_curated_closed_complete_
                     start-adj_prodigal-single_543"
     CDS             complement(364047..364427)
                     /product="hypothetical protein"
                     /codon_start=1
                     /transl_table=11
                     /translation="MIKALYRKRAELLVKEYILFKDYSEQVKLNLDKFEKDAEIYKEE
                     IKNITLNTDIRPSEKYELINSKLENIEKIALKISSVYNTMNDKFNGLNKERDILIKTC
                     IEDSPELTEDSIIKELAKMIQEGK*"
     gene            complement(364427..365248)
                     /locus_tag="Mad1_20_16_scaffold_0_curated_closed_complete_
                     start-adj_prodigal-single_544"
     CDS             complement(364427..365248)
                     /product="hypothetical protein"
                     /codon_start=1
                     /transl_table=11
                     /translation="MDNLIGKQLKYKSGPNEVYQVIDQKDGMITFGNNAKVSENKVYE
                     LFEEVRHNSDVVNPDSFFNTNGLSGIADAIRNGQTSKTVGIPDNHIPEVKTEISDDTR
                     RQYEDYQRKMTEDQRRYNSSHGLSEEPIRKVMGESMREYMNEDEYEQSNHHTVQTHQK
                     IVVSESDSLFKKMRRTTPVKIKLILDEMLPKKDSIKHFNDMFDEDESIIDKLAKEISQ
                     KYLSNPKMIQDLIADQLEAMIYPGKRKKVKKKPVKRVAAKKAPIKKVVEKTEENI*"
     gene            complement(365361..366299)
                     /locus_tag="Mad1_20_16_scaffold_0_curated_closed_complete_
                     start-adj_prodigal-single_545"
     CDS             complement(365361..366299)
                     /product="SsDNA binding protein n=1 Tax=Synechococcus
                     phage S-MbCM7 RepID=V5UU43_9CAUD"
                     /codon_start=1
                     /transl_table=11
                     /translation="MADLFNMDDSMGMGFLDKKAGSNDGIYRPNLKNAKDKKKGYRAV
                     LRFLPNFTNEGKLGEFQITKLVHYANFTDYTDLNGYYDSMKSFGKAEKCDLYDTFWQL
                     KNSKSVVQQERAKQIAYSTKYYSYVQVIEDENQPEMEGKIMIFPFGKKIKEKIAAEYS
                     GEITGEKCNVYDIANGKDFVLIIREVGGFANYDSSTFKPEVSAIKISGKEVPVVEDSN
                     GKRSINAKFQEHVKGYLLKRDKNLEDFAPQRWTEQQRGKVQRIVEILTGNPVSHANTS
                     INTASKTDFFNEPEVVSTSSSSHSDDVDPDDFFDNI*"
                     /db_xref="UniRef100_V5UU43"
                     /db_xref="V5UU43_9CAUD"
     gene            complement(366421..370059)
                     /locus_tag="Mad1_20_16_scaffold_0_curated_closed_complete_
                     start-adj_prodigal-single_546"
     CDS             complement(366421..370059)
                     /product="hypothetical protein"
                     /codon_start=1
                     /transl_table=11
                     /translation="LADFDIYSKLNPGIYISERDLSVFNVTQFYNQITLVLGCSKEGP
                     FNVPIINISPDNFEKKFGMQDYALERKGSYFHRTVKALLQEGPVLTVNLRTTDRELDK
                     YNWINLSTSSDNYNSNTRTNPIEDFYNIADGFWRKNVDQLIGLADDNIPDSNKNPFNI
                     VNQSAKPVSILAFKSKIKGFDITVEDWYNSKTIPQYLHPKDLISDYLIDVYAIQGRWN
                     NYEKLALDIKWSKYFNKNGFKRETLDAFIGEAEVVLVNKWTGSVLPYFKDKAGRDMYI
                     QSIINNDVDETGIWTAYNSDIIETDYRNGLVDILGDNLSANKKPKIDFLSYKKNLTDL
                     YLVEEKLLDQPGNSFGNPEFVLGGREQYNSEGYVYGCKLKNIIVNTTNTLKVKPLDCF
                     YDDAYGIINGKKIELNNDINYDLVLQEILTPGNKIIFAVILTENGISFKIGNMIPNSY
                     TSILPLVDYHTEIVLGYYIISQDLLGYETENYNVQLFGNVIDAVGFVNPFTKNLNSKI
                     TLRNTNYIWQQELVFYNINNYSSQDYQQLRIYHLWYWLSKNLKEKESLYIDIDGKKQL
[truncated: 1,098,705 more chars]
