# Supplementary material for: Clades of huge phages from across Earth’s ecosystems
Source: Nature. 2020 Feb 12;578(7795):425–31. doi: 10.1038/s41586-020-2007-4 (PMC7162821; doi:10.1038/s41586-020-2007-4)
Supplement: Supplementary file 6 — Genbank files for all genome. [file 41586_2020_2007_MOESM6_ESM.zip › genbank_genomes_SD-4/A7_PHAGE_COMPLETE_CIR-CU-CL-ST_29_1.gbk]

LOCUS       PHAGE-A7--js4906-24-3_S18_scaffold_0_curated_closed_complete_start-adj_prodigal-single     267254 bp    DNA     linear   BCT NOV-13-2019
DEFINITION  PHAGE-A7--js4906-24-3_S18_scaffold_0_curated_closed_complete_start-a
            dj_prodigal-single, contig.
ACCESSION   PHAGE-A7--js4906-24-3_S18_scaffold_0_curated_closed_complete_start-adj_prodigal-single
VERSION     PHAGE-A7--js4906-24-3_S18_scaffold_0_curated_closed_complete_start-adj_prodigal-single.1  GI:
KEYWORDS    .
SOURCE      A7_PHAGE_COMPLETE_CIR-CU-CL-ST_29_1
  ORGANISM  A7_PHAGE_COMPLETE_CIR-CU-CL-ST_29_1
            .
COMMENT     Data sourced from ggkbase. For additional details see
            http://ggkbase.berkeley.edu/organisms/405792
FEATURES             Location/Qualifiers
     source          1..267254
                     /organism="A7_PHAGE_COMPLETE_CIR-CU-CL-ST_29_1"
                     /mol_type="genomic DNA"
     gene            359..1243
                     /locus_tag="PHAGE-A7--js4906-24-3_S18_scaffold_0_curated_c
                     losed_complete_start-adj_prodigal-single_1"
     CDS             359..1243
                     /product="Uncharacterized protein n=1 Tax=Clostridium sp.
                     CAG:451 RepID=R7KES4_9CLOT"
                     /codon_start=1
                     /transl_table=11
                     /translation="MSKKQVFVVKGSTPYYGMWDDLDKIISVDKSEEPRQVTFTCKDV
                     TTMCSMFEDCSNLILLDLSNFDTSNVTHMHDTFSSCSSLTTLDLSNFDTSNVTDMVGM
                     FSGCSNIASLDLSNFDTSNVEHMGGMFYNCHHLVLLNVSNFDTSNVDGMNDMFENCFS
                     LAKLDLSSFDTSKVADMHAMFAECYKLDSLDLSSFNTSKVDDMNEMFSKCSNLTELDI
                     SNFNTSNVRNMWHMFYDCPKLTTIKGVIDMKSCTDDNYEGMFENCHKLAGVKIKNPPA
                     DFESKTGLSSSQYIVVNE*"
                     /db_xref="UniRef100_R7KES4"
                     /db_xref="R7KES4_9CLOT"
                     /db_xref="ral:Rumal_3382"
     gene            complement(1305..2156)
                     /locus_tag="PHAGE-A7--js4906-24-3_S18_scaffold_0_curated_c
                     losed_complete_start-adj_prodigal-single_2"
     CDS             complement(1305..2156)
                     /product="hypothetical protein"
                     /codon_start=1
                     /transl_table=11
                     /translation="MAVHNIYEGMKAPKDITRYMLSRGVVDYSDLYQFDNYETGYSFL
                     IVLKIPEFLSKLKDSNDTYKTLINDYTHILEYDFKGLDGLDDLTIDTNSLSDGINEIN
                     IITKTNEQSAGSFTMRFYERSGSIITKVNELFIRGIKDPRTQVKRYNGLIDPINKSTS
                     VIQAGYENETFEFLYGVCDNTMSNIEKAYLLVACQPTSAEMSMYNSQKGEIQWRELNY
                     AFNGYPITGSAVTKRAQEFLDWINSRTVFEESRFGYKSLNNIQSPSEKSTNQPTSALA
                     DGYSTFY*"
     gene            complement(2179..4350)
                     /locus_tag="PHAGE-A7--js4906-24-3_S18_scaffold_0_curated_c
                     losed_complete_start-adj_prodigal-single_3"
     CDS             complement(2179..4350)
                     /product="hypothetical protein"
                     /codon_start=1
                     /transl_table=11
                     /translation="MAAPDTKFIFDDQTDINPNIGFDSDNTNRATFMTVFSSDKGPET
                     LQKNLSGNEFFALYGDNPNFFKHGQPLLQAAKIANAGGLQYCKRVVAKDSKLANLGLF
                     AVVSEDTVQKTDSKGRPLYYTTKEVEGYWKKVTTSSDVNYTQGNKYSKGSIVKYNSQY
                     YQALVDVDTSKEEQRIGATYKDVTTIKPSTGSDLNDYPTVKAAKIKYKLAPLTDSLQT
                     NNTSDINSIITKVENFMYLNKDSIVPVSRGETSYLLLTFTDTGRGVSTKKLRFTADTT
                     TRRPVSYVKYKVEVMENNSTIETHYATFNPYIVESSDGTIGNAKNKSFDQVINGNSSY
                     IRCKFYESEYNAFVDKVSSISSISKDEISHCDILFSYDRFGKPINTIEIAKESDSLDA
                     INGNILQNGSNGSFGEYPITLQPRVDDDGATTGLSLYYEEVLEVFNGTYSDDIYDLDN
                     TRIDVIFDANYPKEIKDAIANLVNFREDCFYFRDLGLNLNSIQEIELAAEQYSDHKSK
                     FIADYANSFYVEEPYYRKQVQVTVPYLLVDKFAKHYINGVSRPFCGQRFGITFANEII
                     DGTINFAPKRTPKTDSNILTYDQKQWFDDNRINYIAYYDGIPTMDIEYTSQERYTQLS
                     WLHNVLLIQAMMHDIRRQCPKSRYAFIYDQDYESYKADIEKVINNYNGYFKSISIEYV
                     KDDQYELNKIFYAVIKVSFKDFIQSEIFKLTMINSTSNVSK*"
     gene            complement(4443..5183)
                     /locus_tag="PHAGE-A7--js4906-24-3_S18_scaffold_0_curated_c
                     losed_complete_start-adj_prodigal-single_4"
     CDS             complement(4443..5183)
                     /product="hypothetical protein"
                     /codon_start=1
                     /transl_table=11
                     /translation="MDNNTMPPFLKRKGDAILYNGEGEFIFYIPEIFFDQQIAYFEGE
                     YISTLGIMDYTTKINNKLSGLHTFNYPTRFSTKPYKVEKITDVKLIKESEPDDYRVLY
                     YKKDDPIIVDIKVPQDIDNSEALIKLFIKNGHIPNTIPYDKIQEYFVSNYLYNGNKYS
                     FSLQLFGIIISELCRSKKDIKVPFRLSKDNDMKNYKPISVKYIPKLISAYTSLTSENI
                     DESIVFASLNNNKVQIPLERVLTGENIV*"
     gene            5308..5778
                     /locus_tag="PHAGE-A7--js4906-24-3_S18_scaffold_0_curated_c
                     losed_complete_start-adj_prodigal-single_5"
     CDS             5308..5778
                     /product="hypothetical protein"
                     /codon_start=1
                     /transl_table=11
                     /translation="MSNCNKKIVTDVLELYRLCNINVLYHKESINAFNTNIDFAIELG
                     KLNKFLINTKLTRMSLTKRISYRAFVYTKMNALYSSAYKKLIMDKDVYEKIASYTQCL
                     YEKSIDSELNLHYANTNWKFVPPCIYRMYLKYILRYVIAKVSKKQALEFEEAMG*"
     gene            5839..6381
                     /locus_tag="PHAGE-A7--js4906-24-3_S18_scaffold_0_curated_c
                     losed_complete_start-adj_prodigal-single_6"
     CDS             5839..6381
                     /product="hypothetical protein"
                     /codon_start=1
                     /transl_table=11
                     /translation="MTTIEEVRNFITGFKLDPNEVFHYLNKDLDHIAYVSFKAKQFAT
                     AMEVYKYMVVNKVDRIEEPYYINHMIDKEFIMTDYADTIEGKPYLYQHNYYPFIVLDK
                     RSPLYMTKVNIDIHLALHSTDSVEVIFSNMDNMGLPFFFSLYADKDKEGKLGSYDTAI
                     RRFIEDTIKDTEGVLNRPSF*"
     gene            6483..6854
                     /locus_tag="PHAGE-A7--js4906-24-3_S18_scaffold_0_curated_c
                     losed_complete_start-adj_prodigal-single_7"
     CDS             6483..6854
                     /product="hypothetical protein"
                     /codon_start=1
                     /transl_table=11
                     /translation="MNNRWRGKKKLNKYVFSRKQIWGAYKTMAEFNLALLKEYRKTQG
                     ISYPIGINSPEEWIKLIDRFIWVFDQIVRNYPDSPHQVFNTCHIDHNEYKKEFMTIED
                     YNKYILESLHLFAEYFQGIWD*"
     gene            6872..7423
                     /locus_tag="PHAGE-A7--js4906-24-3_S18_scaffold_0_curated_c
                     losed_complete_start-adj_prodigal-single_8"
     CDS             6872..7423
                     /product="hypothetical protein"
                     /codon_start=1
                     /transl_table=11
                     /translation="MIITRKEFENAAIELLKDIYTYDPFSVTNVALDKAIIEHHDVVI
                     SDSMDNICGLDIEDKLNKDSVKLSNAYWLMRYIDNYGDKSKFDTKDDLTVCTDHNSSF
                     YITTLYCHSAICIDRNSPLYLDSLSAIILKDKPDHYEWVIIRNGTKHCAGDERIETLE
                     DEPSPTKLLNTFIKEESEFQKKE*"
     gene            7425..7922
                     /locus_tag="PHAGE-A7--js4906-24-3_S18_scaffold_0_curated_c
                     losed_complete_start-adj_prodigal-single_9"
     CDS             7425..7922
                     /product="hypothetical protein"
                     /codon_start=1
                     /transl_table=11
                     /translation="MTMISKDDIKTDIERLIAKLKSSTTYTVEDAEKLKNALIVRDYL
                     DKKEIDSNFIIVGNEKAILSSMAIDYRDNSLHNIANRLCSNPFNVIFLTNNKLYLANY
                     LVYTIPWYESKGGKTLQTGVQLLFSNSINPSVCFSKVLYYLDLVEYSSIIDALDECIQ
                     RIKFD*"
     gene            complement(8010..8405)
                     /locus_tag="PHAGE-A7--js4906-24-3_S18_scaffold_0_curated_c
                     losed_complete_start-adj_prodigal-single_10"
     CDS             complement(8010..8405)
                     /product="hypothetical protein"
                     /codon_start=1
                     /transl_table=11
                     /translation="MFYTEEDLKQAYVMGYNEAVDDVNTYIESCDEEYDNDEDYSAVE
                     AAIMNETKSVNKDKHADAMNREITKYAKRDGGPGDYSAALKYTDNDSDQDRIHKQAIN
                     NAIRHYKTHDIRNVFNGHYDRKVNRRIRV*"
     gene            complement(8467..9348)
                     /locus_tag="PHAGE-A7--js4906-24-3_S18_scaffold_0_curated_c
                     losed_complete_start-adj_prodigal-single_11"
     CDS             complement(8467..9348)
                     /product="hypothetical protein"
                     /codon_start=1
                     /transl_table=11
                     /translation="MDDKMIIDFINNVEPDMSYGSSDGMTRAMVESAENMALINDYIV
                     ESTYEVYTEAEDNKEDKQGFFSKVKNKIHTYFVLFVNLVRKAIEKVKGFFMAIKRKLT
                     MAIAKALRAISLKAYAPSKNITPDENIPGYKKVLANVYVWDEQKVSKLSKIINAINGN
                     FSTNSDTFDPEAQKKSFIDKWKLEGVLKEMGLSINTAQEFYKNLEKNITSTIDDFFNT
                     TMKSFSDTLKILKTKEEEAKKNYSNDPHELSTKLKDISKKVHVFNVIRYKGAQIIASA
                     ALKIYKRSLSVLSKVVK*"
     gene            9576..9752
                     /locus_tag="PHAGE-A7--js4906-24-3_S18_scaffold_0_curated_c
                     losed_complete_start-adj_prodigal-single_12"
     CDS             9576..9752
                     /product="hypothetical protein"
                     /codon_start=1
                     /transl_table=11
                     /translation="MIKDLFVLFRELLSNPSSKLTFEDFYNKALEKGLSKDEALKVAK
                     RLNDFYSRFIKSNI*"
     gene            9788..10498
                     /locus_tag="PHAGE-A7--js4906-24-3_S18_scaffold_0_curated_c
                     losed_complete_start-adj_prodigal-single_13"
     CDS             9788..10498
                     /product="hypothetical protein"
                     /codon_start=1
                     /transl_table=11
                     /translation="MKLFKENASIDNENNYLNKIKKLTANGNFDNYFNSKDVSNYLTR
                     AFVFGNDKVYDLLSLIKNNSLLSNHIKDVSVNDIIEDNDSNSISFKTKEGIIKIDFNK
                     KSIVVKNVKQYSFSDSFVVNNKAGANNNKKKEEKVDPSNAKVDNSYLDMNDKRTKTII
                     DSWSNEDRNTFNNKLKEIMSKLPKGYNRKDFTNMVFYISDKEKTPTCKEFTLINKKGN
                     KLHCALNAKTTKYDCVID*"
     gene            complement(10560..11540)
                     /locus_tag="PHAGE-A7--js4906-24-3_S18_scaffold_0_curated_c
                     losed_complete_start-adj_prodigal-single_14"
     CDS             complement(10560..11540)
                     /product="hypothetical protein"
                     /codon_start=1
                     /transl_table=11
                     /translation="MDDKMIIDFINNVEPDMSYGSSDGMTRAMVESAENMALINDYIV
                     ESTYEVYTEAEDKQGFFAKVKNKVSVYFTLLINLIKKFIAKIKGFFVMVRRKLTAAMA
                     KAVKSVASFLNNRINNHKQKFSGKENIEVYEWNDSTLTGLHKIIEDKQIDTNKAYTVE
                     EAKKIVEEMKGLIKTNIQDDKPQNGLLKTTTVSFDPATADKFMESYFKQKISEPINTT
                     YNVLMKSASEKIKALRDVEKKVVADMKSSSGDDFKTNKDKYKGLNILINGLNSVAYKS
                     AQAVASAVFKFYRKVFSAVKKVLVGFKFSNGKDEKKETKQESYNILDQIQ*"
     gene            complement(11668..12669)
                     /locus_tag="PHAGE-A7--js4906-24-3_S18_scaffold_0_curated_c
                     losed_complete_start-adj_prodigal-single_15"
     CDS             complement(11668..12669)
                     /product="hypothetical protein"
                     /codon_start=1
                     /transl_table=11
                     /translation="MAKALKILGKKIIVRKDKHAQDTRKDVSKNYFNNKKVYGGDTNI
                     KELNTYAFDTKKYNELCDFIDSSMGVLSDIKSSLNNGHTKIKEDFNKFIDEKNDTGSV
                     LLTKTVYKIRLGVSDNKYLEKKIKEIFKDVDTIMNEFYNRIMKSFDNSILELKKAEKE
                     TEDMVLPIVVKTRYKAISSAIHIANYIKYKSSQLVASACLKMYKKSFSEAMKMDNKTE
                     FYTLTDKDGNPDPDKEKERLQKYKEKSRIEDERHELEMIEKRKAIKDKLKKSSSKLVN
                     KLIDYDNSDGSHNPDPDVQFERFKNKIKDRIKIDKNDTIESIKRKMDKAGKDDVIEF*"
     gene            complement(12672..12956)
                     /locus_tag="PHAGE-A7--js4906-24-3_S18_scaffold_0_curated_c
                     losed_complete_start-adj_prodigal-single_16"
     CDS             complement(12672..12956)
                     /product="hypothetical protein"
                     /codon_start=1
                     /transl_table=11
                     /translation="MDDKMIIDFINNVEPDMSYGSSDGMTRAMVESAENMALINDYIV
                     ESTYEVYNESIISQNTKDRFTKFYAAFIYTIKKAIEKVKGFFLSIKRNLL*"
     gene            complement(12956..13672)
                     /locus_tag="PHAGE-A7--js4906-24-3_S18_scaffold_0_curated_c
                     losed_complete_start-adj_prodigal-single_17"
     CDS             complement(12956..13672)
                     /product="hypothetical protein"
                     /codon_start=1
                     /transl_table=11
                     /translation="MIKKKTLNAKIKLIDFSEPSQELKDKINKKICKYGVIMDINYLK
                     YYKDDNVYDIDKIINAINNISFLNKESDFDKLNIGNNLGVSVDPVMGITEKHSRVNNI
                     DTIRKIFTDISNENIKSFNLFYDNIFSSLDKLTDAVDTQKNKIFNSNDYNDYDYTEKN
                     YLLLTIEKCFNKILKNVFKKINDCNRMFVLTQKKYAEVYNKIITYNQDGGEIAYIIIE
                     EDPSSDQFKLNDDNIQRRNR*"
     gene            complement(13704..13847)
                     /locus_tag="PHAGE-A7--js4906-24-3_S18_scaffold_0_curated_c
                     losed_complete_start-adj_prodigal-single_18"
     CDS             complement(13704..13847)
                     /product="hypothetical protein"
                     /codon_start=1
                     /transl_table=11
                     /translation="MNNIKPVYYFDLNRELEIYNENFLQNIKAKIQGWFLKFLAFIKK
                     NKK*"
     gene            complement(13882..15216)
                     /locus_tag="PHAGE-A7--js4906-24-3_S18_scaffold_0_curated_c
                     losed_complete_start-adj_prodigal-single_19"
     CDS             complement(13882..15216)
                     /product="hypothetical protein"
                     /codon_start=1
                     /transl_table=11
                     /translation="MNEEYIFNLDKEMQTYDEAYFGKNKNLLEMQMCIEKLRIKYVDF
                     YKRKMTDVYNDPIFKKFIKLIEDEFGFTSVTFVIDNSSPDLLANAFTIPLNGRFGTLH
                     PVEDAIVNNYGIKYKKEMNYSIMILTSSCFFFNSNFLTSAECLAILLHEVGHNFTYVA
                     NGQLVPFMALALCVSWYQVVNKLPKSGGNEFLQLLLFTTTPGLKLVHYLSKYKKNVVV
                     DLFLNLVDTISKLTRPILNSILNIAEPALMLMSIPDNIRKFNPIDFGVSTTILYNDEK
                     FADRFVAMYGYGEELASGLFKLQENGVSRKDGSTYYISNLPIIGHLYTLTIIMLHFAI
                     FPFIDPHPQYVARALSMSKMLEHDLNDPSIPDSLKKQIRKDLEKINKVIKEKSERKDT
                     DSVGIGIVRMYNQLLMRIFPDGDFRNVIDKYIFKSNDRINDTFNKIKNNSMR*"
     gene            complement(15291..16631)
                     /locus_tag="PHAGE-A7--js4906-24-3_S18_scaffold_0_curated_c
                     losed_complete_start-adj_prodigal-single_20"
     CDS             complement(15291..16631)
                     /product="Uncharacterized protein n=1 Tax=Nannochloropsis
                     gaditana CCMP526 RepID=K8YNF6_9STRA"
                     /codon_start=1
                     /transl_table=11
                     /translation="MDFDNSFLDSVLEGAEEAIDMTLDTVQEQDTEIEETISTDVDDV
                     EIDSIIGDDGKGSSALISDDDIEKIDSGKDPDFDTVDADAAKGAKDKEINDLEKDIED
                     GSIITKNEIKELKEGQELLDFVGSVVSEDFELPSTGEESIGEHECGVCHCTPCICKER
                     VDMITHPSEENQKPRLISNKVPTDGVIFSDDHEYDDHTGEKPTFSMNQPHTVEEDDLF
                     DNTNQDLTGVESDDKIHGNDSHELFSDDDDMDLDDDDEIPTIPVTPKYNPEDDNEPAG
                     PVQPLTDCKEQNQYGFRFENNNEEGDLHMFEDEELLDESFEEDLLEIEDIADESSEEQ
                     EHEEEYTFSLDEQAEDHDGDDTQFALENASDDKAEDITGEMDGLEDVDMFNSFEGSDI
                     NTKQYGESDFLTGTSKNLDEPSGSFTSQDSLKFSQVDTKPFGKAEDPSIADMIK*"
                     /db_xref="UniRef100_K8YNF6"
                     /db_xref="mpe:MYPE6470"
                     /db_xref="K8YNF6_9STRA"
     gene            complement(16643..16846)
                     /locus_tag="PHAGE-A7--js4906-24-3_S18_scaffold_0_curated_c
                     losed_complete_start-adj_prodigal-single_21"
     CDS             complement(16643..16846)
                     /product="hypothetical protein"
                     /codon_start=1
                     /transl_table=11
                     /translation="MTLTDDFVSLIKESMDSEDNLEEIISLDEDLSIPDNFYSGSYLE
                     EEIHNLFPDDTMSAEVLKIYETN*"
     gene            complement(16904..18376)
                     /locus_tag="PHAGE-A7--js4906-24-3_S18_scaffold_0_curated_c
                     losed_complete_start-adj_prodigal-single_22"
     CDS             complement(16904..18376)
                     /product="hypothetical protein"
                     /codon_start=1
                     /transl_table=11
                     /translation="MGTFANGKMINQDLSTSSITNRSTIAATAISDPNGNSRTNIIEN
                     ITNSKIKRITDNPFYFFTNMPMTKVTFYNIDKNETTLDEVIDNTYNFIGPASGLRFDK
                     INGVILYGIQRMELNIDMGEWGTEADPIEGDAVLPPNTFVPYVNSYFSIDYINQPGKE
                     VLFRVTSVNIDTFPNGSNFYKMNYKLESIGEDISPQVVKEYQYLSSNVGRGNVLVDSE
                     TYNMMNSYSSIIENLKQAYFELFFQESTQAFVFKYGFYDYFFYDPYLVEFMIRNKIYS
                     ASDDKYIYLSQPAWPPKYFNIDYNHTIFKYVEDLKSTICYFYGYGLLVQDPMSLLTHR
                     LEPYYMITVRDDDGTNLVGCPLLERIPLFDTDLVKLLGYGLDKDKNKICKCGCDCNSV
                     LKDLPNYKKYYEILYDYFNGIPISYNLIETINDIKFVPCKELYYTIPLLIYIIQKTVS
                     DLSNASNDGTNSLDENTNYKDASNTRTNCPKGCLECTNNR*"
     gene            complement(18468..18821)
                     /locus_tag="PHAGE-A7--js4906-24-3_S18_scaffold_0_curated_c
                     losed_complete_start-adj_prodigal-single_23"
     CDS             complement(18468..18821)
                     /product="hypothetical protein"
                     /codon_start=1
                     /transl_table=11
                     /translation="MIEIYVPNNVPYDELVIRTITNITIKQLCFISEELEDVKQAYDL
                     IERRKKNKVSDIDFYYIRNLESKYSKNIRTLASIYEKYYMYVALEEIRNMGRCFFKDC
                     HTKLLEKLNDMIDDD*"
     gene            complement(19616..19691)
                     /locus_tag="PHAGE-A7--js4906-24-3_S18_scaffold_0_curated_c
                     losed_complete_start-adj_prodigal-single_trna_4"
     tRNA            complement(19616..19691)
                     /product="Pseudo"
     gene            complement(19694..19769)
                     /locus_tag="PHAGE-A7--js4906-24-3_S18_scaffold_0_curated_c
                     losed_complete_start-adj_prodigal-single_trna_3"
     tRNA            complement(19694..19769)
                     /product="Pseudo"
     gene            complement(19775..19862)
                     /locus_tag="PHAGE-A7--js4906-24-3_S18_scaffold_0_curated_c
                     losed_complete_start-adj_prodigal-single_trna_2"
     tRNA            complement(19775..19862)
                     /product="Pseudo"
     gene            complement(19883..19957)
                     /locus_tag="PHAGE-A7--js4906-24-3_S18_scaffold_0_curated_c
                     losed_complete_start-adj_prodigal-single_trna_1"
     tRNA            complement(19883..19957)
                     /product="Pseudo"
     gene            complement(20183..20974)
                     /locus_tag="PHAGE-A7--js4906-24-3_S18_scaffold_0_curated_c
                     losed_complete_start-adj_prodigal-single_24"
     CDS             complement(20183..20974)
                     /product="hypothetical protein"
                     /codon_start=1
                     /transl_table=11
                     /translation="MISAFSNEVRDLIYKLDSIPRKQDLLISSIGTDSLVKRINTSIT
                     QAIYNKPSRMIKVHYGLFKGDFVPAIAFSTKKKLVYVLYYKDKTYSPSDTIFDNTSDS
                     DIVLSTLISNDCPVKIIDKNTGKSNVKDKTVYIITSEYARYLSEKDSYQYYPAFIQYI
                     YTLLRDHILYSKKQYGMPYLFFGTLPNGRVYEERIIEDKYSHFSVRVYMYYYLAIVYH
                     LYCKYANDIDDLPLQRFYSSIKEMKLYDSYKDFVEENKKLKEILN*"
     gene            complement(21054..22742)
                     /locus_tag="PHAGE-A7--js4906-24-3_S18_scaffold_0_curated_c
                     losed_complete_start-adj_prodigal-single_25"
     CDS             complement(21054..22742)
                     /product="hypothetical protein"
                     /codon_start=1
                     /transl_table=11
                     /translation="LAEQKDFLSINPLDIEKFIKVNELKEVTNPIFFSANNVPTSDGL
                     LSNEIFGITMNSRSNVFAYINLGGKYFIHPMIYAIWKKVDRNIVKCVHSVSNFRLSNE
                     GYLEENEDGETGIDFLRKNISKIHFKQSDSFVRKANIAFLEKFKNIMFIKNYIVIPAY
                     YRDVSTDGGKVGVGDINKLYQYLLMACNSLKEMDQLGITTYDATVGRIQDLLLEIYSY
                     FTKGEVQGKTTGAGIAGKFGILQHGVQSKTTDYSSRLVISAPNLKVESMDDLLTDVDH
                     VALPLASAITNFYPFVLAYVRQFFMNEYNNNPIRNVYSSSTNTKEFKKVKLKDYRISF
                     SDDVLKEEIDRFIHGIANRFRPIELPTEDPKYPVVYINFKGRHATEEEVTNDLEKEDD
                     NRVPITERVMTWCDLLYMAAIEVTADKMVLITRYPIDSCYNQFPCGINVSSTIKTEPM
                     VINHKLYKHYPYIRTEDIGKNTTNKFIDTLNISNVYLGSIGGDYDGDQVTVKSVYSIE
                     ANNELRNQLNSKRHFIALGGNNIMETTNEGVAALYALTMNPTSEKEGIYTDPIF*"
     gene            complement(22829..23155)
                     /locus_tag="PHAGE-A7--js4906-24-3_S18_scaffold_0_curated_c
                     losed_complete_start-adj_prodigal-single_26"
     CDS             complement(22829..23155)
                     /product="hypothetical protein"
                     /codon_start=1
                     /transl_table=11
                     /translation="LTLIQFAEKINVRSNMSIFCNHFEEIIVLYKVLSYYIDIYNLSV
                     VISTKQLSNNTVNLKANISCTNIEVLKELIERFNNSSFIIFERNLKCKVNLLKNNTIN
                     IIITKR*"
     gene            complement(23186..23476)
                     /locus_tag="PHAGE-A7--js4906-24-3_S18_scaffold_0_curated_c
                     losed_complete_start-adj_prodigal-single_27"
     CDS             complement(23186..23476)
                     /product="hypothetical protein"
                     /codon_start=1
                     /transl_table=11
                     /translation="LQNAFRRGFDLIAAKDQPMGFIHTLYYYQVEKSIEDAKKEEMRI
                     AKEKQQQAVNARLNRRQQLMGRRPVNNSPAVNDSYSDSANIDAEDLEDAFGT*"
     gene            complement(23482..25185)
                     /locus_tag="PHAGE-A7--js4906-24-3_S18_scaffold_0_curated_c
                     losed_complete_start-adj_prodigal-single_28"
     CDS             complement(23482..25185)
                     /product="hypothetical protein"
                     /codon_start=1
                     /transl_table=11
                     /translation="MEDRNIAPNTSTKKEKISLSDIVRAKGVVKPLSEQNLDNVTRSD
                     VKVKQVEDPAMKTRDEYLKKIDDGFDRVKKSIYEERIKPYIDEQKQIAEEKEFDGEID
                     VASLADIAAYKAQHKEANKQQKVSIENSPKEEALPITSEVKEEPKSSTPDFLDKPISE
                     IDFDENDFNYDLISDEEDTSDEELDEDANDEKLEDEEDTEAKEVEQREKEKEELRQKS
                     EIVKQFITPESIDLSGFTESSKTININTAINHISEVDPKFTESKSVVLYNTGKTISFT
                     PLTGSEIVALSSDNFSSELELYKKSFYTMYTHDVSPDKPKSFIAWAKSIDAGDLNQLF
                     FGLYNATFGDSNYIGYQCPKCNAFFMKKYSIDKMWEFAKDAIKEQKERYNFIKEHGES
                     EENFKSKIKRYNLSKDYIIQLKPRSIYNLLELDYLDNDFKRKYSSIVQAIGYIDKVFF
                     VDYLHHQLTPVDFKVDRDSIVKTIKNKCIVLYKVLSSITPDNYSLYSGMIYNYYIEEA
                     KCLSLINYHIPATDCNEKIKEGANKGMLCNEHIKELEISPYNMLFTRHQLVMQSTLHV
                     D*"
     gene            complement(25204..25632)
                     /locus_tag="PHAGE-A7--js4906-24-3_S18_scaffold_0_curated_c
                     losed_complete_start-adj_prodigal-single_29"
     CDS             complement(25204..25632)
                     /product="hypothetical protein"
                     /codon_start=1
                     /transl_table=11
                     /translation="MDIQRAANKETISDKYAEYSLSITEFNRPEIATGAKAIIQKIIQ
                     LIFMNPGTYPTKPYMGIGFIKKYRYSFMDNIDELNEEVKEQIRTYLPEFQTVNVEFSN
                     MNEKVNQLVIFITVDYMTYSLVLDTSKKTLSWLNNGRYNL*"
     gene            25761..26006
                     /locus_tag="PHAGE-A7--js4906-24-3_S18_scaffold_0_curated_c
                     losed_complete_start-adj_prodigal-single_30"
     CDS             25761..26006
                     /product="hypothetical protein"
                     /codon_start=1
                     /transl_table=11
                     /translation="MILYLLLTIYEVISDIAIAKTTNDYHTGTRLSNDRVALAFFIVA
                     EIILAFWYAATFIYGSYTIFTALLATEVVYMIYVFKH*"
     gene            26021..26278
                     /locus_tag="PHAGE-A7--js4906-24-3_S18_scaffold_0_curated_c
                     losed_complete_start-adj_prodigal-single_31"
     CDS             26021..26278
                     /product="hypothetical protein"
                     /codon_start=1
                     /transl_table=11
                     /translation="MILLSLFVIVASLFNKDMKGLISSLAVLIAAIAIYSFMYYKAIT
                     FVYDGSYYCVNSWKDFLLLLSMSELLGIGAWCKTLYNTFKK*"
     gene            26475..26648
                     /locus_tag="PHAGE-A7--js4906-24-3_S18_scaffold_0_curated_c
                     losed_complete_start-adj_prodigal-single_32"
     CDS             26475..26648
                     /product="hypothetical protein"
                     /codon_start=1
                     /transl_table=11
                     /translation="MVINESKKEFTLKLVDYYNSLIMSYRDSSDKESRDYVFRTLLRK
                     NKEIISDLLSTTT*"
     gene            26998..27171
                     /locus_tag="PHAGE-A7--js4906-24-3_S18_scaffold_0_curated_c
                     losed_complete_start-adj_prodigal-single_33"
     CDS             26998..27171
                     /product="hypothetical protein"
                     /codon_start=1
                     /transl_table=11
                     /translation="MVINETKEEFGLKLLNHYTKLMTEYNDSKDEKTKHYAFSILLKQ
                     SKNILDDICCSAK*"
     gene            27636..29330
                     /locus_tag="PHAGE-A7--js4906-24-3_S18_scaffold_0_curated_c
                     losed_complete_start-adj_prodigal-single_34"
     CDS             27636..29330
                     /product="hypothetical protein"
                     /codon_start=1
                     /transl_table=11
                     /translation="MPSNARKVKCPYCNFKNTKEKVISHIDKKHEDLIPEGYTAARVL
                     FNSIHHIDHGTCVVCKQPTEWNENTNKYKRLCNNPKCREKLREMYKKNMMKVYGKTTL
                     LNDANQQKKMLANRGISGVYTFQNGKLKEYTGSYEKKMLEFLDKIMGFDPDDIIMPGP
                     TIDYVYKGEHHKWITDALIVPYNLVIEVKDGGDNPNKRVMTTYREKQIAKEEMITNMG
                     TYNYIRLTNNQFEQLIEILYELKMQMLNDNEETRKAIIRVNEDTDLVHEAVLDGIHLS
                     PLNNYEDPFERELKESMKSSNNSSTIKSFLEFNLFSLYKKKEKTEFDKMCEHTDDTLR
                     MFNFFKSCKVYYPDEISNKWHGHYDKWGIIWPDKLIDEHIGDSWDLSLMYKYFSESHN
                     NDCGIGFIMYLFKKNGMLGFGGHAFACFNYNGKWYIPDSYKIYKFNSEIQAAKWYHNK
                     FKEAIKKNTDNRCEVICDYYPSDSNIWTYYGKWKYWNEYYGKNISQYDFFNRYHKDAI
                     GKQLSIDTSLYERLLEERIKRSTLFLQIDTDLDCFMNCSSTEINNILKSLCLFKLK*"
     gene            29353..30183
                     /locus_tag="PHAGE-A7--js4906-24-3_S18_scaffold_0_curated_c
                     losed_complete_start-adj_prodigal-single_35"
     CDS             29353..30183
                     /product="hypothetical protein"
                     /codon_start=1
                     /transl_table=11
                     /translation="MIEQDKRITDPTKVKNKPIRRSLPKLKKLSSKPKIFRKNSQNNK
                     FLRLTKSSLTTDKSAFSSKLEMMGLAGINPPVGINGNVFVSKVQDPTFIKPRYGVQND
                     IITDNILMPNPHKVLKKYPSSYLKNKKIKMYKYVGEDPNKKLMTILNSVDKKVDSLEY
                     IYEALTGRELLDEDQIDYDEDFKLIDFDEIKRTIENDAYSILNEAIFMSIPNITNNYK
                     IVSNDESYKALLNQSKDIVILEDSKLGYFATNRKTLRRTKYYSEISDIVIGDDLKYEY
                     *"
     gene            30173..31861
                     /locus_tag="PHAGE-A7--js4906-24-3_S18_scaffold_0_curated_c
                     losed_complete_start-adj_prodigal-single_36"
     CDS             30173..31861
                     /product="hypothetical protein"
                     /codon_start=1
                     /transl_table=11
                     /translation="MNIDILAKQVKDWRLDSNIVLLYPKYENISDLEMDWDNFIAMNK
                     DLQNDSDEKSIELFGNTNQDRYEIMLHKFYDEDSINNSEFQFNKDKHDVDQEVDDLYF
                     TINFDKDRYFYRKYMSASIQESINEFAPSEDYISNIESKILNNNPDIIDESVIYPYYT
                     PKEIEYYDKKYFKDVKLPLKESLFVSKWKKAYNEGFETGDFNKFKALSNQWKDKVEEI
                     NGSILNKDIKNKALLNLGCNYSLPISNYSLVKQSERVKNAISSMYTNIRIYTVNDTEE
                     SIEDNRHYEDERFNDFVSSMGLWIVDNRSFSTITVSFSRIIPYNDVTSRDDTVDIYCA
                     RLPEWYELVKNHDGNRYPSTVTLKYLLASLVNNFNEPISIFKVFSGEYRKFNKDCLGL
                     HILYHLYNDKNNISSLESANIFSEANTTNEFPVEFNKDGDLLISKGRKIDFEGEYSRT
                     HLALKIYEKNNNIVGMKYCICKLWYLNTKLEEKIHDKKTTIEEKRKAEKARSKIVNDI
                     TKYSQIVLKKDPNFDIIKSYQNSPFNDDKIRIPTSTLDHTLEWIKRILNFKKGF*"
     gene            31945..32934
                     /locus_tag="PHAGE-A7--js4906-24-3_S18_scaffold_0_curated_c
                     losed_complete_start-adj_prodigal-single_37"
     CDS             31945..32934
                     /product="hypothetical protein"
                     /codon_start=1
                     /transl_table=11
                     /translation="MILGEKWFNNEEVIRIMTDVKNSIYKKKVKVYSETFNKYKWMEV
                     NDIEYCYRKLIPAAFMYFTVVKANSASRNMDDLVIELYLNKNSVYTDEAQIAEEYEYG
                     YSMYSTIFTRLNLLIDSTESLIKENYHILDDPNKPILNKLNEIMDRFVDEDENYDAYE
                     SKLWEEDEKIEIKDSIKLAIYIDDYYDSIINLLKPKLQMYNNLITSAFKEIYKISKID
                     FKLTNLKQLLELYCFIPSMDVRLNIDEYPIKEAKPVIKENDLNTLYTFDHETMMSIVK
                     GTFVRTIYDYMIIKYWYDIDITAFTYKYHLIRNSNNGDLFIILCKTGRVVYRT*"
     gene            33070..34005
                     /locus_tag="PHAGE-A7--js4906-24-3_S18_scaffold_0_curated_c
                     losed_complete_start-adj_prodigal-single_38"
     CDS             33070..34005
                     /product="hypothetical protein"
                     /codon_start=1
                     /transl_table=11
                     /translation="MATINETKNTEALNVTFEKSEFNGELEYKLISTNKLVKQICKTF
                     AAMTDDFVGARFVRVDRVPQIASEFLNARLNDIDHFIDAKASNEEKASLFQVSNIIRN
                     YVNAEENNKLKPNGALSYVCLYFEDRREGEGKVKFIKPKDKIMKESSTDKMSGWINAW
                     NSRNDYKYLAITADAKKCLEGFVPRRNPMNNKEAYNSKQGILWDNLYDVRTINDLYNM
                     GYYQKQYNVVMIPIDINRFFSMIHGKNVEGSNQKYEYEFNFVVPKAPSVFAEQVRTNN
                     YMLNVVQINGERVQKVANENGVTTNTNKLGFLVNA*"
     gene            34088..35059
                     /locus_tag="PHAGE-A7--js4906-24-3_S18_scaffold_0_curated_c
                     losed_complete_start-adj_prodigal-single_39"
     CDS             34088..35059
                     /product="hypothetical protein"
                     /codon_start=1
                     /transl_table=11
                     /translation="MAKHIKNELSIGGKLQPVVEDVNTKYAGRSGTMEEILNYFTEIS
                     YHLPAIYNVVMNDFGYTSSIIFQSHRTKKFFFQIAPFIDGRFISFTINRLERFNQIGE
                     YIRINDFNTNPHSLRLAIKYLEAIMKNPNVAMYLSEKYPYGKSKLLLDDKYFTEEGIK
                     TATEFCNRYYHFKRIRQQFINRIDETVANDFYKIAKQYNDSIYEMAYKPDIYNGNLIA
                     IKTRAKLFYGDPDKYEQFKKEIQSIFYDSYKKIVDDIEVCKKENPDDFQDTYEYYNKP
                     TIFIDGTDEDGWLCSHFCLSSSYKYIIDPTAALHYKDIVFPKRSDKK*"
     gene            35056..36063
                     /locus_tag="PHAGE-A7--js4906-24-3_S18_scaffold_0_curated_c
                     losed_complete_start-adj_prodigal-single_40"
     CDS             35056..36063
                     /product="hypothetical protein"
                     /codon_start=1
                     /transl_table=11
                     /translation="MKRDRHLRKNIISTDSKLQPEVEKVYNEYKGKYLGLDEVLKYFI
                     KLSYYLPDIYNIEVKYKYSPDITFQSYRTEGFVYRFSGYIYDVVVSKAKDKELDDLEF
                     LVENYETFDAFSYSRSYIAVSAVNKLESSFDLCVQYTKAIMRNPKVALYLNIEEPNSP
                     GLLFTEEVFHEPNVKTAIEYCNKYFHYKRKAQQYLNKANNDFIKKVHYIAEKYNNQIY
                     EIGYKISNLNDKNFITIRTRAKLYYGNDENYNQFTKEINHLFMDSNTKIYEEFKQYKN
                     SHKDFYSWWRYNINQPIVIIDEIDNCNCYYPYWSLSLRKYIFHPDIKHYYDEIIYPKR
                     S*"
     gene            36068..36439
                     /locus_tag="PHAGE-A7--js4906-24-3_S18_scaffold_0_curated_c
                     losed_complete_start-adj_prodigal-single_41"
     CDS             36068..36439
                     /product="hypothetical protein"
                     /codon_start=1
                     /transl_table=11
                     /translation="MKRDNNKSFTYHVGDVDEVIDTKGNSVVLLRKLAWGDGEEKLEL
                     RRWVMDINKETPLKGCTFLTDEGPHVLANKLVELGYGHTNELLEILSQREDFKESLDS
                     LGHKKTGKKNSIYYDPKEIIA*"
     gene            36478..36951
                     /locus_tag="PHAGE-A7--js4906-24-3_S18_scaffold_0_curated_c
                     losed_complete_start-adj_prodigal-single_42"
     CDS             36478..36951
                     /product="hypothetical protein"
                     /codon_start=1
                     /transl_table=11
                     /translation="MSLEDSIKGINNDKKSNDKSKLEGSTGEPPYEQFEKCRHGEDYQ
                     CKWKDVNGCCIYETCVMDTIDPMRQDLWYTKCLICKRDFARKPEEMIVPFCDSCIQRM
                     NKAEELPHKCIFCGRQINSPAKLMFSGICDDCADAMRGLIMFYKSRGRRGWRHTI*"
     gene            36963..38039
                     /locus_tag="PHAGE-A7--js4906-24-3_S18_scaffold_0_curated_c
                     losed_complete_start-adj_prodigal-single_43"
     CDS             36963..38039
                     /product="hypothetical protein"
                     /codon_start=1
                     /transl_table=11
                     /translation="VLYDTKTPLDMVLYNEFITYKELQKIIPREFNGDNNTKTINVYI
                     DLYQFLVTAFRYTRIGNFFNICSCIVNYCAHIRNYFNTRHKVYTNICLVYSSNDSTNN
                     TQFVPTYNYEYNTRIKFNVKIKDNVEENMKLVRLLVPYLPNVFLKEGTVESSVIIHNI
                     IQKKLLGDNPSLVLSNSQLMYQLPINNKDIVVIRKDLRLRIPDGRDRTYSYNHTNSLH
                     AYIYELKKKNIREYLNQKTISFMMTLIGIPKRNIKSLCAYPTALSISKLVPLGCEYDS
                     EVLYDVCTDYYKSKNRKSVPIIKEQFIRTFKCVDLNYQYKLYKLLPEYKEESFIKQDL
                     DDVEGVQYINNTYFKDSPLNLEFF*"
     gene            38089..40689
                     /locus_tag="PHAGE-A7--js4906-24-3_S18_scaffold_0_curated_c
                     losed_complete_start-adj_prodigal-single_44"
     CDS             38089..40689
                     /product="hypothetical protein"
                     /codon_start=1
                     /transl_table=11
                     /translation="MKYDYLIELKWSSIKDDGTEDTINFNNENISSLMLTNDYEQSNM
                     PMLAVTLTADKNDMDKIITNVKTACFYVSIYKLFMNEVTNLELKQLTPYYGKATYFVD
                     QDINYNKEIDYSDNKEKKDNFIDFTIGMMFSECIDANKQTINTTLVNSTRFNSVCYFL
                     SRYPYCVSPFTYNDTISQLIVPPMDSLSKTIKFFNDIKVFYDTPYRFYIEPGCMYLLD
                     SSGNGVQKQGEDYDTCMFNIRSLDSTAALAEGMESNDDIGCYYADVNVKDSYYTIDSD
                     TEKLYTEIQAIIDPSIEQSVTLLSSVNEAINTVNKMKDSINNTLKKANNTIKSIPSAL
                     TDYKCAINSGTDIINSILTLPDDVKNNKYDIINSLGQIYDGKTEYDSNDSFNKYGAID
                     LIKRSINYIKELEELEVTITSSSESGGTTTRTERYLTDSQIERCEEWIKTLNTYIDNI
                     NTDNSIVNSLPEKYQNIANNLIGIASNVSRISSFINSVSPINISDNVSSMLNKVNSLK
                     TQSASHTTSINTELIERVNSCFKIENYINASKSIIKDASDLWDGYIALQNSDTGGSKA
                     KPNPFKSDRSISNLSTATTMIDDSATRILDAVNRFKSANLSINNAIEQVSPQIKDLKE
                     FKNDIKTTITGTWDKLRDISKTAKESLQNIVKSANQLADRVKSLSFSINDLQDLQKNI
                     NMVKDISNIGMLGISNFAVNLNLKDSDKKDNTTSDSANIGTKLIRLSNDNANMIKNIK
                     ADLENHVNQLSISKTSLDTTIITPNKRYIVKNYDAHSNNDGVFLLTRKIDYFIKAGDR
                     FTLSTKLDLIKVGESGSVTEKEKQLKNILNNSQNILNTVKSGNLSIGSIGTIMDNAKS
                     IEKSYNKLRK*"
     gene            complement(40742..41152)
                     /locus_tag="PHAGE-A7--js4906-24-3_S18_scaffold_0_curated_c
                     losed_complete_start-adj_prodigal-single_45"
     CDS             complement(40742..41152)
                     /product="hypothetical protein"
                     /codon_start=1
                     /transl_table=11
                     /translation="MIYTEEDLKQAYTIGYNEAVDDVNKYIDQESMEFSLDESYDDAC
                     DTHSVIEDMVANESAETSRSAIEEVITEALSKDKKDRIMKKHLANKFEDMDPKQKEGA
                     VDALIKQTSDKMGNKTKSSHGEKRSDPHYHLKIK*"
     gene            complement(41246..41824)
                     /locus_tag="PHAGE-A7--js4906-24-3_S18_scaffold_0_curated_c
                     losed_complete_start-adj_prodigal-single_46"
     CDS             complement(41246..41824)
                     /product="Lipoprotein n=1 Tax=Clostridium sp. CAG:451
                     RepID=R7KG29_9CLOT"
                     /codon_start=1
                     /transl_table=11
                     /translation="MDNMFEDCRNLTSLDLSNFNTSKVHEMNNMFYNCNSLVSVDLSN
                     LNTSKVIKMNNMFYRCKSISSLDVSSFNTSRVTDMRNMFFFCSSLTSLDLSNFDTSNV
                     DDMYMMFRGCSGIGTIDLSNWDTSNVTNMISMFWGCDPIVIKGTIDMKSCTEYAQMFK
                     GCTRLKNVNIKNPPADFESMSGLSSSQYTIVS*"
                     /db_xref="UniRef100_R7KG29"
                     /db_xref="R7KG29_9CLOT"
                     /db_xref="ral:Rumal_2706"
     gene            complement(42094..42861)
                     /locus_tag="PHAGE-A7--js4906-24-3_S18_scaffold_0_curated_c
                     losed_complete_start-adj_prodigal-single_47"
     CDS             complement(42094..42861)
                     /product="hypothetical protein"
                     /codon_start=1
                     /transl_table=11
                     /translation="MPMSNRVSRLLDLIEMRLGTKQLNLPESLDKDTWMHVIDISTLN
                     TFSRYFPVKMPYYLTNDRRKGPYYLIDEKTAASVDIIGVGDIDWHLLSKNAPAFGFGY
                     GFYSTYDFFLNGMDVEGIAEQQMLTDHASLYKCGVYVEFEPPNMVRLESNLSNNMLEM
                     LKSIPISLFVKHSPNLMTIEPTKMELFESLAICDVAIYLYNNLKYYQNIETPYASAEL
                     NIDILQDYSNRRDDIVQRMQDSYVTFANKSQPMIMAI*"
     gene            42972..43364
                     /locus_tag="PHAGE-A7--js4906-24-3_S18_scaffold_0_curated_c
                     losed_complete_start-adj_prodigal-single_48"
     CDS             42972..43364
                     /product="hypothetical protein"
                     /codon_start=1
                     /transl_table=11
                     /translation="MNYQIITKNGKRYLADRDNRYKIYIDETTEDKTHKYRYIPIEIN
                     KNKLYIRFTADPVYYMYSTIAAEYMISYAIYDNEKEIYGYSFSVMANENPIGTKDFYK
                     KITYVMNEFLKEKGKSYVNTECNTACDR*"
     gene            43327..43737
                     /locus_tag="PHAGE-A7--js4906-24-3_S18_scaffold_0_curated_c
                     losed_complete_start-adj_prodigal-single_49"
     CDS             43327..43737
                     /product="hypothetical protein"
                     /codon_start=1
                     /transl_table=11
                     /translation="MLIQNVIPHAIDSFSKLINLDIDSIDIYFDNNECLNYIAKQSDN
                     SIRFNLCKIVEYLYETKRLESEEEVRAFILRIVGHELCHINQLMVGNIEADCDIHTIK
                     IIESNKHYFINNYGYIDTHKFSGMQYIVDNYKEK*"
     gene            43740..44558
                     /locus_tag="PHAGE-A7--js4906-24-3_S18_scaffold_0_curated_c
                     losed_complete_start-adj_prodigal-single_50"
     CDS             43740..44558
                     /product="hypothetical protein"
                     /codon_start=1
                     /transl_table=11
                     /translation="MKTDNNQISFNKFMKKIKKDKVIKFDGITVVALPTSSENDELPN
                     GVMINIMPKDKGSNIDQYSIIIERDDFDAPFVITRIMVAGGKEFPELSTTVNKFKLPI
                     LISFISLAIADPGNDISDAIYEFFCLDHKTFNKIKLLDVSPSLLFELYIQELEGMLNE
                     VQLSYKDKLDIVNTTCRDNDSDVFMSTISPKNSNDIYIAFVITKMYRSDTIEFSKLAS
                     VGVHEYGRYMNCYKLVLNKTGKRADRLFKCLKKYHVYNNKAIDAIMSRPVFRIK*"
     gene            44574..44972
                     /locus_tag="PHAGE-A7--js4906-24-3_S18_scaffold_0_curated_c
                     losed_complete_start-adj_prodigal-single_51"
     CDS             44574..44972
                     /product="hypothetical protein"
                     /codon_start=1
                     /transl_table=11
                     /translation="MKVYYKPIRHKDFEVNTLNSEATEYDTDNYDKALTLTFSVKYKN
                     GLLQNEPVFADVTLNKDHSIEIYVKQKDKDTDGNDEFLYVHRKVFQSDRVEIFYDIYG
                     KDLITILLIYVLGEANLREKMYPDASMNEH*"
     gene            complement(45047..45907)
                     /locus_tag="PHAGE-A7--js4906-24-3_S18_scaffold_0_curated_c
                     losed_complete_start-adj_prodigal-single_52"
     CDS             complement(45047..45907)
                     /product="hypothetical protein"
                     /codon_start=1
                     /transl_table=11
                     /translation="MLNTDKPVAYIINESLEDAISFDIVDENKTTGFVTAEGIIQQAG
                     KMNRNRRYYTQEDLHREIYSDRLRELITTGNFKGEAGHPLDMNLSRQQKVDPTLEQVW
                     YTKVWMDGDYVKAQFRGTNNELGKAFNEDLKCGQKPSFSLRSLGSIRIVNGKSNVTNL
                     RIITYDRVYYPSYDNAYTERIVSESTDYKPSSYPYEEYLNSMGNKQVIEESADSIAPI
                     LNKDVTDLLLRESYSFNQICEDFSPIYKSIKLSDDKKKVVMVDESYNTIIVPIDRYVT
                     NKIDEFCSRL*"
     gene            complement(46019..48514)
                     /locus_tag="PHAGE-A7--js4906-24-3_S18_scaffold_0_curated_c
                     losed_complete_start-adj_prodigal-single_53"
     CDS             complement(46019..48514)
                     /product="hypothetical protein"
                     /codon_start=1
                     /transl_table=11
                     /translation="MDSQLSLGDVTKSVFTPDFSSTYKSLSAGSTLCNMLTTNTIKQS
                     ISVDSSNKSEIKESEYKIKEAEKIISKNILFAIYNFNVSSKYSTYSSYLGKSIHTYDY
                     TNLDNPEVPSFKKLNLYLEQIDIILGNHSNIVASKDTGNQLYNSLQEFITEIKSSTEN
                     IYSIVMDNRISNVTDDDFIINAEKLFKGESSFKTKKFTGNKQNIASYFNSVKGKYLEI
                     AKSVAGYNEGLQKTLIKFNSVMNKLATKYNSNYSQVVMQVEYKKEELRNVLYTFAMKY
                     LNIANILYSIKAECIKEYLQPSYSDYDELITMKEDNSLDEYYDDEDFFNESTDTFEDE
                     VISGDDRQVDFSYRTIELEEAFFAYTIKPMLEDNHKRGRMETRAAGMSGQTQQGGGTG
                     TTGTVTANAGNTGTGTPTANTQQGGNSGNSGTAIVKNNDGNKEETGTANDPADADNKI
                     AGSKDNPASTDTNQSKIAKFGDKLKALWNKITAFIKNLMDKISFSVNKSRDRLFGIIN
                     DFDSVKKINENLNNSDDAYTFRVYNGSIDLTNKRINTIKLDSIDKIVNINNADDIKNF
                     DADKSKQNFIKTIDSMNDDLTTYFKPHSEGQALPNETNGYYSSEDAKIVLKNYFAGND
                     TNAVKSAFNDIKNNTEGKAKNNILATTINIATIKSNSANTIINNIKTIRIDQLRTQCN
                     NLTTNGTNYVNKLATFFDKPNAQAEAAKVTIESVMAEYFGDIMQEADTDTNNTKQDDN
                     TDSSNNGINAVTKLLSDYINKYAIPISKCANYACQQMYDNYYNIFNALLTAPVKVGEA
                     NNNDQQQAGNNAQNQGNTGTNNQTASGEQPAGQ*"
     gene            complement(48612..49226)
                     /locus_tag="PHAGE-A7--js4906-24-3_S18_scaffold_0_curated_c
                     losed_complete_start-adj_prodigal-single_54"
     CDS             complement(48612..49226)
                     /product="hypothetical protein"
                     /codon_start=1
                     /transl_table=11
                     /translation="MKQVSIVENYILTENFINTFLESSEEIEGIDEASVLDGIISKIK
                     SIPKGTKLEIKKRTPEEQKKFKETKQYKNLKAKLEKRAAKTIAKESKSKEFNLNDPEA
                     MKKHKLFMLVSGFLELIAVFYCVLALPPVSGLIGLLGILAYQALRSTETFSKFLDACN
                     ALVKSKTPSIWEWLNKVEKNIFEPAKNENEISGKDESYTFVLDY*"
     gene            complement(49228..52104)
                     /locus_tag="PHAGE-A7--js4906-24-3_S18_scaffold_0_curated_c
                     losed_complete_start-adj_prodigal-single_55"
     CDS             complement(49228..52104)
                     /product="hypothetical protein"
                     /codon_start=1
                     /transl_table=11
                     /translation="MSESLININPNDLQDPKDSLTIQEETQSPLTSNIYEIASYVDTL
                     KNKYFDSIPTDTLAMGLFGYISELGTNILENTAIMSAEYANEAVPTQAKFERNVLCHA
                     LSLGINKIRATPAKMTINIAIPEDRLIENMVDNEFILDKSIDINIGVTNGSYTYHLDH
                     DIKIRRNKLPNGKWIYTAMYLMYTHYDMGDVNTNEISDITNPYLPAIGTISISNTNMI
                     VLTTNIRQTNHYEIYEKILVDNPLENKSLSFTFTDQLAYFYVEVVEHTTGGDVTHYLQ
                     CLYDGLYNTGSDWEYCNYQYIDESTIRIVFNRDSYQPRENADVTVHVFTTKGSECNFT
                     YNKNTVYDLTSSRYSYNNIYMVVIPQSNSEYGVDKKSVDELKEMIPKQMLMRNSITTY
                     TDLNNFFNSLNTDNIRLYFLQKIHNQIQRIFFCYMLLKDENNNIIPTNTLDVKVTRDM
                     FSNINRINYVLPAGSLFYLENGGTEATGLPLGSSANNEDLKAKENNGFLYINPFLTVI
                     NKEPFVLNYYLNILNYSKLADFDYINDESELQFICTSTTSSPIVVEKPFYPETERDYY
                     TISTLFTQNISTDFDLVSTDENGHIIKNNLRVIGVFYNKDEDGNYQPFRYTEAELDDA
                     DYSSVDYSYNYKFRLHTNNIINKDIKLCIDDGIYYVGTRTKAITYLPNNVRFKIFILA
                     KFDQQYGSLKANNNDEDDISYIVPGLYEEKYTLCNIYEVKTGLDMFIDYTNIMESYAN
                     LSSASNGDLDFHIKRMPLVRYSYFWNFGIDPTEDYSDGIQPYGMRDRVDTFIQSIDYR
                     RIYIQSALLLLEDSFGIDMKFFNTYGPSRLYNVGYEKVSMPIDRINISLKFEVKYQTS
                     ADKNCENDIINYIKTYMENMNYISDLHIPNLITAIKNKFYKQIVYIKFIGLNDYGYIY
                     QSIYKNNENDDYLYSTTVPEFININIAKDSIGNDIPDVQIIGVE*"
     gene            complement(52122..53384)
                     /locus_tag="PHAGE-A7--js4906-24-3_S18_scaffold_0_curated_c
                     losed_complete_start-adj_prodigal-single_56"
     CDS             complement(52122..53384)
                     /product="hypothetical protein"
                     /codon_start=1
                     /transl_table=11
                     /translation="MDIQDVINMSKKTTVTNNSQYDGDNRIQGTDDVRDKLIRDTLDR
                     MKYPATKVIVDAAADAADQAQFGVTSRGTSDKDNLHDLLNANGIFRPEDYDDYNSFYV
                     FPRNDPYKMLGGTREYIFITKPDLHIFGARGKNNGVPDYNRETPLTNNYDLNPELRSV
                     PFFLDLYNRGYRSVLTSLQKSALPLEGEVRSPFVNILSNYKTSNLDLSDITVGEEETA
                     SNIYATKIFYRKPSDSADEDNEFSIEFKDNKYLSCYLWFKAYDLYEQQKYHGMVTPTD
                     INYIVYKILSDQMTVFKFIVGEDGETLIYWACLWGCYPKSVPRSTFSDLPTDGNLKFT
                     VNWKATFQQDMDPMILTHFDNLCKEAIAANQGQFVEMNLYDSNIGAVTGRKATIPGIL
                     KTQSRVSSDGYDFKPKYDYLLKWYYLDE*"
     gene            53499..53774
                     /locus_tag="PHAGE-A7--js4906-24-3_S18_scaffold_0_curated_c
                     losed_complete_start-adj_prodigal-single_57"
     CDS             53499..53774
                     /product="hypothetical protein"
                     /codon_start=1
                     /transl_table=11
                     /translation="MLIDKFNWENAIDERNRKEEEWQTFRQSLSEVIDKINELVGDIN
                     SLTHKYDRLSNKVSNIEGQLRTVIMISSNNSNYKPAIKRNRNRKINK*"
     gene            53957..55165
                     /locus_tag="PHAGE-A7--js4906-24-3_S18_scaffold_0_curated_c
                     losed_complete_start-adj_prodigal-single_58"
     CDS             53957..55165
                     /product="hypothetical protein"
                     /codon_start=1
                     /transl_table=11
                     /translation="MIKRSSAMQEGVLRDIVEILSDNVDGIINPSNSTSFIGKMINDR
                     VGSGKYFRNISRATSNLILTFPMIVDDSVSIETASMISKAVEKKIVLMLQMLFSAISV
                     TNNKNAFDFVSKIHKNITSDDVLSYINKMDSMPYKESVNLDFNEINNDLVRIIKEDRV
                     TLVNRINPPLDKDGNTNKKKDETLFDTKLDQPEIKKANEAVPSIMVIKFRSGDNDKVD
                     GTAVIGVKVKLIYVNQADMIDRIILKSGDQNRLFEFLKATTGEISMFKDFMFALDRAK
                     LDIFSKSAKSSPIWKLLERRANVSRTNSFFNNNNGAGTAIATLLVSQDTMDILKKEHN
                     FNQRNTGKLINIMTDYSAMGFIIANDVTEKVQMLFDDNDLSFETLSYSSLEREDKNQY
                     KKVINLLAGK*"
     gene            55181..56254
                     /locus_tag="PHAGE-A7--js4906-24-3_S18_scaffold_0_curated_c
                     losed_complete_start-adj_prodigal-single_59"
     CDS             55181..56254
                     /product="hypothetical protein"
                     /codon_start=1
                     /transl_table=11
                     /translation="MFITKEIEQIYSESLDFSNLDTFRTVASFTEAEQKNGIVILANK
                     LYRMIIDKLENTDFKEIEVSKGDITKLKQYKQIKDSIEVLTQIARESNSGIDEVNEMD
                     KALYNIIKLKPVFTDGFKHNVEMIKYFYDSIVLALISDIGFMTTVCVEFFKNPNSTVS
                     LEINNLQQYKSKFYLVHKNLIAFNTACDKGQIEKAFKVLNNNKMQGVKFEAVEINNYN
                     EDFVDTAKSVGKMAIFIPAAIIGGVFFIIINAILPILRDLAYLFFSFRTHLSDWFAIQ
                     HDLLEANALRLKSLKSTGDKDYQEIAKSQLEWANRMGKIANMLAVEYVPAEKKALKKT
                     AEDKVTTLSKGEVDEPNYHDSLF*"
     gene            56274..57188
                     /locus_tag="PHAGE-A7--js4906-24-3_S18_scaffold_0_curated_c
                     losed_complete_start-adj_prodigal-single_60"
     CDS             56274..57188
                     /product="hypothetical protein"
                     /codon_start=1
                     /transl_table=11
                     /translation="MNINDTINLMKKINKQNNAYIMGNDYNANSMVSSPEPVVKSTKD
                     VSAYDELMKEALYNNFIKIANKLRLDQKSKNTGANFIQSIIDKSTDEVNKSHYKALST
                     NSEETSVIEYTYASIMEDYAKELRSVNYELNGVQGIREDSTTLAHEGIVDKFNDTISK
                     FTPSKINDTIADRVEKATTNFIDNRNAKIEKIKDIYQKAKSFAANPKFSDEAKQRVEE
                     SASRQVLGIRKSQKSLFESMVEALTSAAMINPNLQSRYMNESSGLNMDAIIDDTTAIY
                     TVLEECNVFGFLDANKLADAYIASLKQK*"
     gene            complement(57233..57634)
                     /locus_tag="PHAGE-A7--js4906-24-3_S18_scaffold_0_curated_c
                     losed_complete_start-adj_prodigal-single_61"
     CDS             complement(57233..57634)
                     /product="hypothetical protein"
                     /codon_start=1
                     /transl_table=11
                     /translation="MYNNTIIENGNELKKCLAEKNKLKQIHFFNDNHLNHLFEILEFH
                     NQLKSYLSTLTINENYIKATFRKTYFKKFNFSFDSMMFYNMINESLLILLQEENDNLN
                     FTEEEMNTIYSNISNLYTITRPNENTIIITF*"
     gene            complement(57635..58345)
                     /locus_tag="PHAGE-A7--js4906-24-3_S18_scaffold_0_curated_c
                     losed_complete_start-adj_prodigal-single_62"
     CDS             complement(57635..58345)
                     /product="Uncharacterized protein n=1 Tax=Burkholderia
                     pseudomallei BPC006 RepID=K7Q642_BURPE"
                     /codon_start=1
                     /transl_table=11
                     /translation="MKKRKDKQKIYDRLFNNIPRDYNERLEWLSNKLHLNSMKMDTIV
                     GKYNTMKERLYFKRFFIVLYEIPEGSPRPRFRLVNRKNLRNMAIANPNFIHVYSPVGA
                     EDNKYMKRLLTKDEFKEFTNLIYTPCIVDYKAFFKTPSSFNSVEKYLAELGVYTPISK
                     PDWDNIGKKYCDMTNENLWVDDRLVIQGTVEKLYSVLPRVEITIDFLNMLQNRHQAES
                     IRKIYKDDIRYFDDGRDE*"
                     /db_xref="UniRef100_K7Q642"
                     /db_xref="bpq:BPC006_II0525"
                     /db_xref="F3YBI3_MELPT"
                     /db_xref="K7Q642_BURPE"
     gene            complement(58452..60635)
                     /locus_tag="PHAGE-A7--js4906-24-3_S18_scaffold_0_curated_c
                     losed_complete_start-adj_prodigal-single_63"
     CDS             complement(58452..60635)
                     /product="G085 protein n=1 Tax=Yersinia phage phiR1-37
                     RepID=G4KK24_9CAUD"
                     /codon_start=1
                     /transl_table=11
                     /translation="MDFILTKNAKVYTDCSFDSKVIDEIKQNTTLHKLYSNGPWLRIK
                     YNDTLVWLYPFDKNKLIINPINVEINKDTDLKIGTVVYIKPNQNENKYLTKDNKLIEV
                     IAERDRRKFFVIDSVKTIDGYYKVKAEDNTYFFVDESDIDDSIEDDTSNMISTYFLGF
                     FEDDDKKDKENEEDPNKKSPYAIEEVTGFGEYNEVLKDAYNQRVNTKYKNAVDLAKVN
                     LTNLRTVFGMPYQYMPNADLRMDPDGSTSPHLKTSELQAIGMKYREKILSRMPLLVMM
                     PGIVNFMPNYGYQAKEKAIQNLMSNSEDSYVNNKAFDFLVNKQAKSRSSYYTFYPAWT
                     EYFNYVNKMCAAAAVFMGVADVRFPYADGSKSDTLGSYRWQDALPSSLNSTFYKGSCA
                     FYVNSETQISETYSNSTTQSQLASKVNSYSEKARELAFLSGGVSDAASALGNIASSAA
                     TMFSGVTAKAEQIASRIAVGEYASKFRSQGVIQAIMGGIGNSVTGAKMQFPELWQDST
                     FSRDYSATIKLDSPDNDPLSVFLNIIVPLIHLTAFAAPRSTGLTTYASPFLVRAYYQG
                     FFNVNMGIISNMEISKGAEGAWTYNNIPTVVEVRLSIHDLFATQTITIDANNNSNLLD
                     SLTNLDMLTNQPLMEYLANLCGVNYNEPEWNRLIDLAITLEQRKPLDFLNRIEDSIVQ
                     GWNNSVNNIYNNAINSTKFGIVSLMGNYLADKAANKIKNAITGNQ*"
                     /db_xref="UniRef100_G4KK24"
                     /db_xref="G4KK24_9CAUD"
     gene            complement(60717..68978)
                     /locus_tag="PHAGE-A7--js4906-24-3_S18_scaffold_0_curated_c
                     losed_complete_start-adj_prodigal-single_64"
     CDS             complement(60717..68978)
                     /product="Peptidase, M23 family n=1 Tax=Neisseria sp. oral
                     taxon 014 str. F0314 RepID=D7N1P8_9NEIS"
                     /codon_start=1
                     /transl_table=11
                     /translation="LDKLPKVNNYMKNLGKSIKYVAINEIRETLPIVFETKETNEEAI
                     SSIRSSFRNKNKLKTISTIAKDSEFYKTGNDIYKNLKSSIKTGSFYSQKRQDKADNEF
                     MKSFMGEDFNFDDDFKDEEGFDESEDSLNENADSLNELSNDLNSGFEASATAISNTTI
                     ESARYVGETVKASAAMAYAQNSEQTFLMRTGFKSLDDGLKKLVHFNSDILQKHIQNST
                     TFFDNTSKLLAEQNAMMKEMLEMQRNVYKANQANENKTDFNKYANIVSSGGVVNLSEY
                     FKNIKSNFSEWSEPIMMMLNMIKANPLEMLIQGGLSVLGSDSMKKAGADLNKTLSGTF
                     GKYLSFLEKQAKKNGGIWDTLNDIFGVRNSKKFDIDTGNYQKGPMQFNGIANRAITEV
                     IPGYLARIESALTGGEERFYDFAGGRWTNAKKIRNKYDKEINNARENAGLSDLFSEIG
                     SSLNKINFDNYNGTKISSKDKDEIFNKIMQTIVDNNGDMDDKFIVKRKGKNGEGNIDF
                     KAFYKAFGFTPSQLTESQKAMIDVMATALANTSTSTRASLNNSVRQAKGSDSRLKQEI
                     ENDPNSVYRNIVNGQLSGSRFVQYAAAFGEGSMEAPDRYIPSDNLIEANGKNKKNKGR
                     KSNDISNTSIVARKNKPVDYAKQVFYKISTVDEFIELHPSNAEPIIRAMIGYFNGLKS
                     IEELNEKDEPIANFISMARSLDSYDYRSDCKQYADFIDLKKERGKFSIKESQYNELPL
                     VCKNFYTFIMSLVSKEAISTSEGLAKSVDDAHNTKQEYSYDKYKGNGLFDKLDKAKGI
                     DKLGVLMSYSKKLTSMPFDILGSVIAKTDKIIYDMFFGNEQMTDKNTGKKITGFFQLM
                     TSKIGDTVENLYSDIKKRIWGKEQWNTYKNTVYGAFSSMVNYGKSFFDDDEEENTNTE
                     EAKTDENAETAAETSKNKVNKNNRKNSRRAARRRRKRRNRRRVRGAAFGLGMVPETDI
                     YTLHKGEAVIPAYMNPSYTGTDIDPNKHAKDEAAVAKEYGLNVKGYAKGTVDDESKRE
                     KKDKESMFKVLKEKYPTALGESTVGGILGTIIAGPFGLIGGATLGAANYILKNSTTAN
                     KFLFGDTDKKSLLTRTKSGLRKILPKSITNFFDEQTKKVKDIGKFTIAGGLGGVVLGA
                     VGGPVGLMGGLMLGATTGLLKNYEGAQNLMFGNHNVKGNIDKILDKKYLKSIGLGALA
                     GGVLGGPLGMLGGAMLGVAGKYASDSEKFKDFLFGKRNKKGKRNYKNGFLGKIGEKIL
                     APLGTLKDDIVKYMDKNVFQPISRALTPLTRITQLGMRKLFRGLQKGFDAITNPSLKM
                     RWYANLPTIMKGPAGRYIGHGLAGAAGGFMYGGPLGALIGGVLGGASAFKVKDKTIAS
                     WLGKGIATIGTVPGKALDFVTRKLDKKLIAKGNMDSISMSAKDRVDFMEKHGYAYAKE
                     EYKQNDITLRDSSASQLQAMKSTIEIIKENKKKSNYDRGKIEKEIKNVVKSIPNLDLS
                     GMQKILKIIRNAIKSKDERSVPEAIDKISNYLRLRGLSDDQIESYIRPLRIGMSGLSA
                     NKAVKNAMEQDTANRSEYLKKNFNFNVVDGDIDKALEQVDSELQSRKSKGETVEKESL
                     DKGDAAIVESTNKVNDSIRLSNIYLSAITDYLKYGKVSDETNKKFKKFTAMDGGNIVA
                     KTDSKDKMEDSTYQFSQRTGTMVKMEKTSDGGYKPDTTDKDTKEAIEKADAERDAIMS
                     LGQYAKSKLKSTKKSLKNRASKFANSAIFGGFKDIFKSIFGTPLGIVGDILGMIPGAN
                     LLKGKLTRFAGNKLGGWADKLANKAQNLKGTGKFLGKVGGKLLGVGSFLLKNVADAAS
                     AAADAEESTPEFETELEAFNYMARKISGVEAAVVAIDQFTNNQMPNALKAPGSIHTTI
                     DPKTGKPVNAKTGKGFLGGWLSSAWHGATGVASSVWNGVKAVASKPMAAVGSVIGWVQ
                     NGLKKVFNFAAKFLPSNIGNKISSFGSAILKKVSNPKVAVKVAEKASSKGIQLGLGPI
                     GWAFLAGSIAVSFYQGYNNAETIWKGGSANTSSDEDLSMGDKAICGVCSVVANELLMG
                     IMTPSEVLGIAKSIFGKIKGVTDTIKEKASSIMSTISGYKDKLLNTGKEMWNKVKTSF
                     GNVWDGIKNTVGNAIQTIKDTFEKFKKIGYDTLVEILKSPIEWMKNKASSIFGFGGDD
                     KKTTTPAPSPAPTTKPESKPAFDPNVDPDHGMGTGDDRSNKKKTWKEMYDGIYVRGKK
                     VATGGPLSGNSLLRYRLASIGGGDMTPAAIWDTLTTKYHYSNQAAAAIMGSMQQESSF
                     DPNASQNGGGIEASIAQGEGTNGFGLCQWTGSRTQALVNFCSSNNLDPTTAEGQIAFM
                     NYEMGQRGSNAAFNSAGSVDDALKVMQQYEGYGEVGNRDNYARQIFQNQGRGITTSGS
                     ASGGSGSKSSGDNSIFGRIDKLFDKAFAPFTSIFGNIFGGSSDSNSNSNGSGGAGSAA
                     TDMSGTIDSGSTADKLLANLKSEAGGDAVVSAPYGEANHQGHTHGGIDIAAPEGTPIK
                     SPIAGTVIDNRYGGGYGNYVQIKDKNNMDHLFPHMVSPSPLEEGTEVSVGDTVGYIGS
                     TGNSTGPHVHYEIDDDAVNRGAEVSKPHINPGKYMGGPLSGDSTLKFRKKVNDLANAG
                     NRAAIKALKKGYGTDNVGVGGPLPGDNLVNNNIAVKDYSDQLNQIISLLSIIAGAVQS
                     QASTPVVAANVPTSMNDTMSTTTPNTSLLNIVKSMMNIASH*"
                     /db_xref="UniRef100_D7N1P8"
                     /db_xref="D7N1P8_9NEIS"
                     /db_xref="elm:ELI_1307"
     gene            69201..69518
                     /locus_tag="PHAGE-A7--js4906-24-3_S18_scaffold_0_curated_c
                     losed_complete_start-adj_prodigal-single_65"
     CDS             69201..69518
                     /product="hypothetical protein"
                     /codon_start=1
                     /transl_table=11
                     /translation="MITINVTIDQETKNFISKRFPKLTLRKCKSASFESLGFRGNMIE
                     TSDFFFVSFKFKQNFIEEACDLVERYYEPVTNAVKTIMSLSKSIVKDAQKLGEKYFTE
                     IKK*"
     gene            complement(69566..70105)
                     /locus_tag="PHAGE-A7--js4906-24-3_S18_scaffold_0_curated_c
                     losed_complete_start-adj_prodigal-single_66"
     CDS             complement(69566..70105)
                     /product="hypothetical protein"
                     /codon_start=1
                     /transl_table=11
                     /translation="MEMEKKEPTVTELLNIIKQASTCTASKKDETRVMKAMLNDISYS
                     VDVYAGTGKIGEFNPSKEMRSMCTSILSSAASIPLAEANSLMEKYTFKKSEATSMVNI
                     SKEFVNTYIHSGRKLNLGGREKSNISLALKEVPAGERTYPQCTGTDKKGNKIYTTGKT
                     YVKGYESIKVTAPSPEWVK*"
     gene            complement(70129..70269)
                     /locus_tag="PHAGE-A7--js4906-24-3_S18_scaffold_0_curated_c
                     losed_complete_start-adj_prodigal-single_67"
     CDS             complement(70129..70269)
                     /product="hypothetical protein"
                     /codon_start=1
                     /transl_table=11
                     /translation="MEKQEFLEIVKGFSREDFKKYLYREINKKRKLLVVIKRVTKSNN
                     KK*"
     gene            70414..74760
                     /locus_tag="PHAGE-A7--js4906-24-3_S18_scaffold_0_curated_c
                     losed_complete_start-adj_prodigal-single_68"
     CDS             70414..74760
                     /product="hypothetical protein"
                     /codon_start=1
                     /transl_table=11
                     /translation="MPYTIEKLIPLRLMKTKLFYPAYTQNDIYHNSALFILTKDIDDT
                     ISFLNNNKFLVNRNTFISYYTEKDFTFFTNEASTINEPFMKTMLESKFDGDNNDLYYD
                     LDDSRVFFPDKVDEILNEDFRMNQNYPSIFRNLLYNERIKNQKEIFEIYSKVKAKVPF
                     IRNTFVNLKQYNRKNLIVDLSHYINIFLKNNKVYQRDRGLDLLHHIITRYLDDSRINQ
                     YYSRKTCIIPVESWIPKGCDIFDFNNSINPFSMIYRLVRQRQVISNYWNGIDFIIASK
                     NAYFKVDFSNFDIKDLIRFVFFTKKLIKNDLSNADDAEINPDSSDSIVMDNRFGVTKS
                     KKKNNSDSISAKASFNPDDLDDDGFNDDETPKEKSEEEQEEESQEKELKEITVDNDED
                     YIKDVILDLDNPPITKITEARKKRMEQLDKDFDKTVIHGKKVGDILKNYYTKKRELKP
                     ETIPIDSINEEWKDVTALDFNKSYDIDEDIIAIFKSLRNKSRPLCVASMEMTDESTNE
                     DYIYTLRVQLEDINGTRSNIAIDIPKFINHRFMKLRGNTKTIAGQILLLPIIKTEEDT
                     TQIVTSYHKIFISRVNPSGGTKSTKGVSKLTKALKNLKDTDSKVKVYIGDNTFILSKY
                     DMPIEFKDLGALYSKITTADGSYIAFDYDALKKLPVDKKFNEKTDILIGYDSKTKKAI
                     YSNKENAAYTIGKFLASKDKVFAETYALAKPSNKLSYSQASIMNTKIPVIILMAFSEG
                     LQKSMDKAKIKYRFSDTRPKVTETESVIRFSDGYLVYNDEKPEDSLLMAGLAKTDLSR
                     FSIKDINAKNMWLDILDEFGGRIKADGFDNFYDCEFDPMTIDICKKYDIPYDYIEALA
                     YASSLLASTSYNKHADISGNRLRSNEILAGYLYQAIANAYGQYANKSKRTGRGVKFTI
                     KQSALIDAVMKDPGISDLSVSSPLLEAEAINTYSFKGLSGMNADRAYTLDKRVYDDSM
                     LGILSMSTGFAGNVGITRQATINSSIADGRGILKVSNDKSKLNTLNGMSVYEAMAPYA
                     TTHDDPIRTAMGYIQTTKHIMRVKSSSPNFITYGMDEALPYFTSNIFSYKFKGVKGKV
                     LNITDDFIIFEEVDKDGNKSKHSVDLREKTQKNSDGGFYVTVKLKPFVKKGQTLKYND
                     ILAYDPTSFSPSIGHNADNKNVAFNIGTMAKIAIMCTDEAYEDSSIIDERISDALTSF
                     YCVEKTCSLDAGSNVFFLAEKGKPIEEGSPLIIFQNAFTDDEANTLMKNISDDELELA
                     TDFGRIQVHSKITGTLQDIKIFRTCELDELSPSLKKIVSKYENSIKKEKKYLKDNGVT
                     DIEINESVPSTEKLLPEGKFKNLEKGVMFCFYIKCEDKMGVGDKLTYNTAIKGVVKDI
                     MPKGKEPYTDFRPDEPIDALLTSASVNARMTASIISGGSLNKVLMELSRQCKEKLGIK
                     WNNLTNVDNLHD*"
     gene            complement(76259..76363)
                     /locus_tag="PHAGE-A7--js4906-24-3_S18_scaffold_0_curated_c
                     losed_complete_start-adj_prodigal-single_69"
     CDS             complement(76259..76363)
                     /product="hypothetical protein"
                     /codon_start=1
                     /transl_table=11
                     /translation="MNSIIEKSIYAILLFLWSIIIYDIISGNIIEELL*"
     gene            76605..77426
                     /locus_tag="PHAGE-A7--js4906-24-3_S18_scaffold_0_curated_c
                     losed_complete_start-adj_prodigal-single_70"
     CDS             76605..77426
                     /product="hypothetical protein"
                     /codon_start=1
                     /transl_table=11
                     /translation="MKRQPILPDYSKYNLFITLEGLDATYKETNAKAIASYLKEDFKK
                     YIDSVDLQIKIVSFPRYKSEASYFVKRHLANKFVDHPKVDINPESMDYLKFVSNLFLL
                     DMYDWYESMRVNKAFSKPTIIIFDRYWYSMLYYLTKDIQDTIDKVHLKEPEEFIKKCQ
                     KTVFNMAHVYYKLPVTDILINLHNNNIDDINKKLNIRGNKKDGYESDDCYLGFVRNTF
                     NNTDFTPYVNSKYSNITNINVEGKDREAIKEEIVTALKPSLRRFKLILSARAKRK*"
     gene            77435..77935
                     /locus_tag="PHAGE-A7--js4906-24-3_S18_scaffold_0_curated_c
                     losed_complete_start-adj_prodigal-single_71"
     CDS             77435..77935
                     /product="hypothetical protein"
                     /codon_start=1
                     /transl_table=11
                     /translation="MQEEDNSQVVIGIVFDQTYLVYDIGIPMGNIYTILYYNKKAKFV
                     YGGLPRLVDHVEQYAESLKIPKENLIKLDIPCDCSKKYIMTQSKEAQWFLQLLNYKPD
                     KIFVFRDNQHSNGITTLCQYAQRLLIPVVEYNNRGISRQVTTNTPDSTNNIYQSQFGR
                     VSDYDF*"
     gene            77925..79307
                     /locus_tag="PHAGE-A7--js4906-24-3_S18_scaffold_0_curated_c
                     losed_complete_start-adj_prodigal-single_72"
     CDS             77925..79307
                     /product="thymidylate synthase, flavin-dependent (EC:2.1.1
                     .148)"
                     /codon_start=1
                     /transl_table=11
                     /translation="MIFNRNKLKEFFNKDSSKMNKQLQNESNRNIVITYDIIDNTESA
                     FLCSMAARTCYGLTAENTYDKCLSHIKRVMGYGHDSICGHSNIMVLLCFKSNNTVLSD
                     FDLSSIYTSLSALHFMNIVPLDFIHNKDAKEYFVLMSGSIRAFRYFIQNSTLPDSIVS
                     ENETNFNFDLYRVILDIAKHSIEKEFFEDMKDYVDLDEFKYKYPYLDNETESNDTSTK
                     FNSNSYVYANKNIFMHSYPDIPALYNDILIRIADHYEGNDELIDSETGMYKLNKEQSK
                     LFMKAILRCTTVSFKMKNFSRAISQQVNRHLCAISQESQRYVDYSKKALFVDPLPFNP
                     KAYPNIDKKYAFKFGGKEFNMTSEELGEEIIKLYPQLKQQGMINQDARAFLPMNVATN
                     AMYTFTMENMLHFIKVRDSQFAQQEVQGLAKQLEDVIERSQKDFYNNIDVLKNSYELF
                     VDLYKEQIKN*"
                     /db_xref="abi:Aboo_0523"
                     /db_xref="V6DIU3_9DELT"
                     /db_xref="UniRef100_V6DIU3"
                     /db_xref="2.1.1.148"
                     /db_xref="2.1.1.14"
     gene            79695..80417
                     /locus_tag="PHAGE-A7--js4906-24-3_S18_scaffold_0_curated_c
                     losed_complete_start-adj_prodigal-single_73"
     CDS             79695..80417
                     /product="G278 protein n=1 Tax=Yersinia phage phiR1-37
                     RepID=G4KKL6_9CAUD"
                     /codon_start=1
                     /transl_table=11
                     /translation="LARNPELIKSNIDEDLNHDIEVSNVPNFDIADYDLSNPKDFKKY
                     VIRIERVCRNSYEYKSFISFLRDYAGFNKCSIMTNISNEIERGVKIHIHHHPLTLFDI
                     VSTIINKNIAEGLSTEENVIAREVMYNHYTLKVGLIPLSETVHELVHNQYLFIPNDVV
                     FGNWKSFIETYKDYIPLETISNIEKSEKMSQEYDYEDNTKILDHGFVHVQVDDSDYQP
                     STEKLYEKINTTLNEIKAKTDV*"
                     /db_xref="UniRef100_G4KKL6"
                     /db_xref="G4KKL6_9CAUD"
     gene            80451..80777
                     /locus_tag="PHAGE-A7--js4906-24-3_S18_scaffold_0_curated_c
                     losed_complete_start-adj_prodigal-single_74"
     CDS             80451..80777
                     /product="hypothetical protein"
                     /codon_start=1
                     /transl_table=11
                     /translation="MFANEDNIKNLSNDFDNEIIDLARDISSYFKYPPYIFSFSSDAL
                     QIETENQYAFIQVLINTKKEIEFMCLAKANSNSPFIGKSKSFIINNQVYNNEYICRRI
                     QELTSI*"
     gene            80975..81262
                     /locus_tag="PHAGE-A7--js4906-24-3_S18_scaffold_0_curated_c
                     losed_complete_start-adj_prodigal-single_75"
     CDS             80975..81262
                     /product="hypothetical protein"
                     /codon_start=1
                     /transl_table=11
                     /translation="MTKLDITANVILEYLAEFNPKLEVAKKAVILKNKKDYILNTYFS
                     DETEARSYYYKKRMIIKEILKTMSTEDIVIAVSSKESINHYFKEPLLKDGE*"
     gene            81259..81999
                     /locus_tag="PHAGE-A7--js4906-24-3_S18_scaffold_0_curated_c
                     losed_complete_start-adj_prodigal-single_76"
     CDS             81259..81999
                     /product="hypothetical protein"
                     /codon_start=1
                     /transl_table=11
                     /translation="MKMKQLDLFNSINVYTDASTTNAYTSTDQITSSPGYVIVYNNII
                     RLYGNKFINKTNSSYGELYAILMGIKAVYREIISGRLPSNTPINIFSDSLSSIENLRN
                     NFKNWYILDNIIRKTYDDKEVINQDIIRKIIEIVNKYKIPVNLYHIKGHAQIKLNKKS
                     NLSDRVELNKIIEMFFNNNRIFITDTEAAELCYYNIFVDNFTRYNMKENMSSSIYHNS
                     NYIKPKLNNTKLTKEDLKTFSEYINGGE*"
     gene            82002..84779
                     /locus_tag="PHAGE-A7--js4906-24-3_S18_scaffold_0_curated_c
                     losed_complete_start-adj_prodigal-single_77"
     CDS             82002..84779
                     /product="hypothetical protein"
                     /codon_start=1
                     /transl_table=11
                     /translation="MEPYVFKNPYDFRELSNLHCSEQSNTEEQTTSSFNFLDALTKIR
                     KKQEEEFHESEADMSKLFKQDIPAAIPTNGTLEVHPNDPNIVPIYSPQFGKKYTLGSF
                     DPTKDMYVHIQQRPKTPYELYMDQVNAARGQAYLNQRPYTPEYQFNNERKHDERIADF
                     QRHTNQYVNDPNQIAKQYWKDKNTVAKAGGVLDRDGVPHDEDDERDNSFNSETENNKF
                     LDQMRMKKEKENRKFQLTPDQDCKIRARNPYDDKCRYNSIITPSINPQYLQYASYMPP
                     VPMTYNETGNPYQQIMDGFNQQKAAILSAKEARNTPKKIKKRPDWSPEDRDMLGYTEY
                     VFKCEERGLSANNEEFQRWANGEDVFHEFDKEDNNQPVETTPVAPAFTPNPNGLASYS
                     TPQQWNNYYNYCMQNQQLFANQHYRPGSGYMNVFSHDKEGLPTKWFNDNWLYLTPTQE
                     EIDDGEEVGIKLYRNGKLICSNGVERKPKKKEEPKNTEPIVYLIRTKTNEDGSKEISM
                     YDATHKRQLTKEEVHDYYQKQANTSHQFSDDYKFAAIGMSSTPKDFQDPHISSFSQFA
                     DVFKSAQEQAEEDEGVNLATELSRYNQFVADNYLWFITILPRNARKNLTDLCQNQLMH
                     YRNADEFAYNKSCVLFIGDKVVYGQPKPTTLEEIEELRKKVPYDLSELDKYDTVEEKV
                     KYLQNLRDVRVIDEKDDVAYGAFKKMIKALNIAQGQNKANYDIFKMFMRKTDKDPATF
                     ERRFFKWWTKPTSKLSEKEYRKKYVDRMMQLANDHWEELDKKLIPYEEVVKERIKQHS
                     DFLIKLTHGRILNVKTIADADYVTNCLFNNYNAGVRYRNRNSFYTNERGLACMHEINA
                     RQKEFEKYGGLNQFAYDIYHNPDNPSYNPEPISINPSDPPEVRAQNYINKIMRKKRGE
                     LFDYENKYLRY*"
     gene            84754..86391
                     /locus_tag="PHAGE-A7--js4906-24-3_S18_scaffold_0_curated_c
                     losed_complete_start-adj_prodigal-single_78"
     CDS             84754..86391
                     /product="hypothetical protein"
                     /codon_start=1
                     /transl_table=11
                     /translation="MKTNTLDTNLYSTLRTSIKSIGESIDKPSIDDKYTVAFDNMYHA
                     PLLNYLRREDFYVLYQFATNPKFSVSDQFVRNDVYDSILNPLGFVRSFSGTNRVVYSY
                     LSDDTFLLKIGMDKVGINDNRSEFELQQKLKPFVPKIFDISPDGVVEMIEKVHPIMNR
                     ETFMKYAPMTFMITDYWVNHGLVMEDIGTDYFMNWGVRDGFGPVLLDFPYVYRLNRDR
                     LHCNTFKNGARCPGRIIYDEGFNHLYCPVCKKVYRAKDVGSDIDFMQKLKRKEVFKME
                     PIKFTFTRGNKSVTHIVTDNGVDYIDNPVSENITKNSDKQKYIENIKKKNDKKPNNFI
                     NKFSLNNAYSKTLEKLKAEYKIDNFNNKIIEYIANYLDVYHDQFILVPSVVLDSETEI
                     TDEIRESIKSKLSEDAGVNVTAFTEVNMGSFNMYIPSKPIINIERFTKCIVKAYERYL
                     DEENEKEEVKEEPTVTDHSDNALADAINEIANDKFVSFTSENPKKDKEAVTSVVLPEE
                     KIMNVTGTSNPLGKGVIDASDAIEVSAKQYGQFKDEF*"
     gene            86522..87289
                     /locus_tag="PHAGE-A7--js4906-24-3_S18_scaffold_0_curated_c
                     losed_complete_start-adj_prodigal-single_79"
     CDS             86522..87289
                     /product="hypothetical protein"
                     /codon_start=1
                     /transl_table=11
                     /translation="MFGVGYFASNADEYFMVLNNQNFSLGIIDDNPEKYKVRNQFGVS
                     VMPRKGVVMLSSLLPPPEAISAYLEGRYDIGANIYGNFLNNDVTCQNIISVLLKLFYT
                     GRNIVLFVPRDEATSLNFIPVLGNYLFNLFGVRVGDIRNPQSAFTNPNEVQFANMLNC
                     MYLYDNLSFIDLCMHFPDNIRMNEAMANKIIADNKITLEDIVRYSNNPSPTMEDIVNF
                     ANGYTRSIRSNTNRGIMEANKQYRRVISSVPKDSDNK*"
     gene            87286..87849
                     /locus_tag="PHAGE-A7--js4906-24-3_S18_scaffold_0_curated_c
                     losed_complete_start-adj_prodigal-single_80"
     CDS             87286..87849
                     /product="hypothetical protein"
                     /codon_start=1
                     /transl_table=11
                     /translation="MIYFVDYHLDSYIALIIDKFNYSIRTIYAPIGIASKGIPIDDVN
                     PPKEIMHYFMIDDMETFRYYYLQYLESYKPLLSLIDLVLGEYYNNDVIVLTDLSSDYC
                     CSVLECVALVINRRYGSNSIMINCIEDMNDCIFNANTSKEVKSNDCIQRFMNDKEWYY
                     SQTINGKEKELLDNLDAMEDCSYGNMG*"
     gene            87833..88639
                     /locus_tag="PHAGE-A7--js4906-24-3_S18_scaffold_0_curated_c
                     losed_complete_start-adj_prodigal-single_81"
     CDS             87833..88639
                     /product="hypothetical protein"
                     /codon_start=1
                     /transl_table=11
                     /translation="MEIWDNDSYTAPVDCLINQSIYEYDIKQANISILLEAGIIDESK
                     FNYYANLPKIDREISIGLLQRDNPEIAEALKAGFIRARKALVISNSISEFEIISIRKD
                     AIFTTRKLNNLDFGHIHFKEKNVYTSYYKIFNLVFLYGYRYMNNSKIRTETYLDIKGI
                     DKESLKYHKGYLLDIFEDIIIGAERESDLFNVVNFIKNFLIDYVKLNLDLNYYREFNS
                     ESKFNIQSKNANYRLMDMHYSYPVMLNIEYNRRILERFYQILLSVAFERG*"
     gene            88645..89133
                     /locus_tag="PHAGE-A7--js4906-24-3_S18_scaffold_0_curated_c
                     losed_complete_start-adj_prodigal-single_82"
     CDS             88645..89133
                     /product="hypothetical protein"
                     /codon_start=1
                     /transl_table=11
                     /translation="MKIHYRDNIDHPLFLENVSSLMRDLRNNSEYVTAYGSSFRNSFI
                     IMNERIDDHIIIYDVGVTCGHVHIVKVDILEYQDKCFIYDGFYSNFRSDIECADDFLD
                     RILHQDSCKEKIAKAKIKKYIRPLEYRKYIRYLSVGLSIAALPIFLISICLILDFICN
                     NN*"
     gene            89153..89644
                     /locus_tag="PHAGE-A7--js4906-24-3_S18_scaffold_0_curated_c
                     losed_complete_start-adj_prodigal-single_83"
     CDS             89153..89644
                     /product="hypothetical protein"
                     /codon_start=1
                     /transl_table=11
                     /translation="MDDYYTTNESNDRTVVIQLTQIASTILRVNNNTKYMAVLNGDAS
                     CGIINFALLKYDEKLKKYFRIRIYKLDLNKYRITIFQVTNTKLRERIIPEKVLRYNIL
                     TFNGKMLFNRLFMDLYEYYLRLKENKHTSIPPEVIESNKDALDDISFINNIAVIKDGY
                     KGF*"
     gene            89663..90448
                     /locus_tag="PHAGE-A7--js4906-24-3_S18_scaffold_0_curated_c
                     losed_complete_start-adj_prodigal-single_84"
     CDS             89663..90448
                     /product="Putative uncharacterized protein n=1 Tax
                     =Acetonema longum DSM 6540 RepID=F7NKA0_9FIRM"
                     /codon_start=1
                     /transl_table=11
                     /translation="MSFNYETGEDEGSMVLKIGKLVGGILVCGVVLFNSFTIIETGER
                     GVVLRLGEYKYNLNEGFNLKFPFIDKVVKLQVRDISYNSEVEVSSSDIQTIKIASSLV
                     YSLDTNKVGDIYRQYGNNIESIIIKPTVAEVINATIAQYPIEDFISKRDEISNKIASS
                     IKTRLSDNGIIIKSFLITDHNFSNEYDKAIEQKKIAEQAAITAEYNKQKAQLDSEANK
                     YRNEGLSKYVLMEKFLDKWDGVMPRVITGDSNLSTMITLDNDK*"
                     /db_xref="UniRef100_F7NKA0"
                     /db_xref="F7NKA0_9FIRM"
                     /db_xref="bip:Bint_0488"
     gene            complement(90503..91135)
                     /locus_tag="PHAGE-A7--js4906-24-3_S18_scaffold_0_curated_c
                     losed_complete_start-adj_prodigal-single_85"
     CDS             complement(90503..91135)
                     /product="hypothetical protein"
                     /codon_start=1
                     /transl_table=11
                     /translation="MTNPIGSGLIKKYSFYIKEYFRNLIPKINSIKNKIGDLISIFKD
                     NFSKNPFIYIAIFFILSFLICDSIYKISFILFLVSLVVIANKFVNNKHEEFILTTDFS
                     IAIKELDSLISDCIQEYMVMNGLANTTYINDKLETQIRKETTNLVTAKLSNTLFKKLS
                     YLYNEESVYTVIAARIYIIIMNFTIQTNEKARNNEVVTEINKQNKQVSLF*"
     gene            complement(91191..91904)
                     /locus_tag="PHAGE-A7--js4906-24-3_S18_scaffold_0_curated_c
                     losed_complete_start-adj_prodigal-single_86"
     CDS             complement(91191..91904)
                     /product="hypothetical protein"
                     /codon_start=1
                     /transl_table=11
                     /translation="MTNDTIKPLIIDSKYPELFTYNNFNPTLYSPNSPYQIMFAQTKD
                     SLMDVDVYRNFLYSAITRFRQSNFYRHYKAHLMQMGMDRCQLHPYLISDEDDSTATLE
                     MHHHVLTIFDIALVITEHILNTYGYITSFDLAYLLRQVHEQHKVCIVMLCKTCHQLYT
                     NHNDEFKIPSTLGFGKWWEFLDEYKYGITRDLAVKIYYMLKNDLQNADERDEKIKNML
                     SIRDKILDWSEYNEKLTRK*"
     gene            91996..99276
                     /locus_tag="PHAGE-A7--js4906-24-3_S18_scaffold_0_curated_c
                     losed_complete_start-adj_prodigal-single_87"
     CDS             91996..99276
                     /product="G234 protein n=1 Tax=Yersinia phage phiR1-37
                     RepID=G4KKH2_9CAUD"
                     /codon_start=1
                     /transl_table=11
                     /translation="LSSIEISKTYSNNPFVDYLLYYTKLLSFGSVIKNEEEAMKNETK
                     ESILAGDILISCFENTAVFELFDYDESLLKSAGITGSYHLSKCMEDKTYIPDLHDMIE
                     LKPALDDETGEEIGGYFDKVKYKFGEYFKVETIGGGITFRNYKVKKLDDGRIVGIYAL
                     RDELTEKGKQSYIENYNELNNYYRMLAGLPKIGDYGIPIMDYEYIPVAASTIEEFINN
                     DNVTYVHELSPAQIEYLESKGIMDRIRADYPNADYLDYIADAFVDYDESEDNTIYRAK
                     KIYKARKAYNFQLLYAPTVDDDYVVTSKFKSKYEENRLFVMSTFYNDIFKETSDYYDN
                     FIGMMIMIMTITDILSEVHQDIIKTDLLDKRCIQYIFEMYGMPYYNTIPLRYQYRMCK
                     NINQLIRFKSCSQGMINLIDLFGAPNIEVFRYFILRDRKVDKWGDIIFNELESKSSKL
                     NDTVFHDRVKREFTRTYTLTVKDGIAYLNGSDGSISKVTISDIASNLDTAINVPIEDK
                     KQNGTTTTTIYKLTNDSSDNAYIITEDKVVTSGDNDDATSLVKENYYKLSINDKNNIE
                     IEYYDINLDLFYNEAANKWYSIENGRLVETDIQTRKSKEIVNNLSPKEWDYAMSLGKD
                     NTSVVINFTRKGLNNSTFDIPYPKYNNKPFDDYLQNNIMKVVYGNAILTKDTDYTISS
                     DKKQITITKAGVKQKDVIFDFYYNKEDITPYIDTENGYIITTEEADVLDTNIIKLKKL
                     PTPTYLTDGNQIMICIDGDILINTKELTRYTIDLSKNRIVLEDIPQDSIATIIYIYNK
                     DNIVKLDEQRESLLIDNDSETTKEAKREFSIDFPFDKYFERGNEVLITKSDSTDNRIS
                     IIPSTDYTINEGLVTLNNNVVINDNTVIKVFFIYSENSIYNRIYINESTEEITATENF
                     QVTFKLNPPFKKFFALGYKAYPKLRSNKEYLSTELYDIFNNTLTLKDQAIGLQKGQKV
                     TITYVFGPDTSNIICSKQRIEVAKDKQSEFKDINIADDYFEMNNNVIVDITGKYLRSN
                     EYNIDAATKTLTITNLNRLPSKKDCINITYVMNNTTNTALKIKRETIAAKENTNTYKI
                     QIPFKSYVETKQSAIVFHNFSNNYSSVVTKFELTNDEITIPDEIFTNNDSIDILFVYN
                     NKYINDRTNLIKEEVKTIKSTDINNKVQIEIPYPFDNYDNNGWLMFITDENNNIIDES
                     TYDIFDGHLSFLNSKDILKYNNINFHFIYFDNERYVYKSYTEDYKKDIDLKFVGVPIE
                     DTFFNKNIIKRTNLLPYDETALADKYWNGVGFDDDENKNHTKVKEQILAKEFNYERTK
                     YFGINYVLDIAEMSFKIAYFYNIFFDDVFKENKVKVSVPSIIPYKRFNVAYLFTYLNA
                     LAYLYSGVDDTIIDTTGKILYVKGFNFRADIPKLKKWILDQRRHANNFDTTFIYQPRP
                     LNENMSVPLPEDRTKKIWDFDIKPGENNVFNSLREIAAMFSTGKLVNGKVTNRDIYNF
                     IVRNIYKSQDYDIFKIWKKIFDTLMTYKQTFDYYHIKENGTTRIAKSLSEFLKYKDTE
                     LYNDYMRLKYITDKETRNEAIVDRITDVVYILEEYLNLKEFQNIFDHLPGVSGSAFLD
                     MLYTIINFFKSYKVVLRSKGDYIVFNAKDPMLNTLRYVDVKDNFVELNKYECINPLDS
                     IRSEMQVFTHYTDSIGFKEHIHFDTTIEDSINEKYLDYAKKNNLPTTNTIKVRVDVTK
                     NQTIFIVTSTGQTYSTNIYHGELLAKDKATSEESLITYYYSYKKNPNLQTYGSFILNK
                     DNAIDMSRFIIFEGKDLSGFTLEDKNTREVTEFSKFLDTDFNTDYIEFTLKYGEEFFA
                     YLIPDENYNEGNLNMRYGRAENDDMHIYATDATPITQFIQVIVPEHAHIKAINGDKIY
                     IDKSFEAMTGSYIEFETYADNGYIAGNLILNGTTLTSLKTTAVVKEDTIVISAVKPIA
                     KKVTVDIKAPDNTTIRVIFDDETVTVGSNQTKTVIKDYNSKYVVYLSTHSDYNAGTLN
                     IKKSGILSDSIMDTDNHITITATKPTLKYFTVYFAETEHQTIIATYQFKDYFEDFEVP
                     IHAEVNVRVVADTGYAAGRPLKDTYIINEDTQIVCSDATPKAFNVTITAPAHQTIIFT
                     NEGKVTTVKPNTSITLADVQYDSEYSVELVADAGYSNGTLNIPMSGLINDSISTDGVG
                     TTIEITTTESSTTMLNVGIIQSTNQLITVTYNGTAYTSDFTVPYGAAITASIKSTDKF
                     FDAGKLNITSTTVTSDITIEATNAEVHKYNITITKYDNQRIIVTEVFADEADNIDHLD
                     SFKVSAQSHLRATVEPTNDSYNCGTLNITEVPSVEADTTFTATAATVRKYNITIEQSA
                     NQTIQVIVNGTTHTSSFECEGGLEYTISVIANEGYKAGTIIGVSTFGIISDNMVIRAT
                     SAYK*"
                     /db_xref="UniRef100_G4KKH2"
                     /db_xref="G4KKH2_9CAUD"
     gene            99341..102436
                     /locus_tag="PHAGE-A7--js4906-24-3_S18_scaffold_0_curated_c
                     losed_complete_start-adj_prodigal-single_88"
     CDS             99341..102436
                     /product="hypothetical protein"
                     /codon_start=1
                     /transl_table=11
                     /translation="MSDHSKYTSSQKRPNKTEWSASIEADEGYVPGRLNKEHGILESD
                     ISIYASESMNGVLYILIDQYNHQHIKVIINDETVYENARVIKCKIGDRFYAEIVADIG
                     YTIKGTLNSTSGIMYKSRHLSVDKDAEPKMCKITLPATTNQTLTFYSMYTIQKSGNKS
                     KSFYVTYDTEYSIEINPIYGYNKGTSNHTELTMYKLNVSNTLVNSNDFSLNITCTDAT
                     KKKYRITVPTMDNETVRVIVNGTTYTSAVSLDYLTEYRITITPKDNTYVPGRLIYPSV
                     DIDSNIPTKRSFVLKEDTEIKITPAHKINDGVFYLQYLDGNKEITPLSDYDDDDWYLT
                     EPHLLVNLDHNNKEDLYYLPFAGTTKSGFKDIDDKNSYDYVHDKNGIVPPSLRTHTIT
                     IQQSENQTIRVYYNGIIYTNSFKVESGDSITCSIVPINSDYAAGKLNYTSINNISQDY
                     TISATKATYIVKKKYTITINQTSNQTITVYSRLNDQNYTSTFETIKGDYLSIKISSST
                     GFISGDITLDGKIYNSFVINNINSNHTISATSARALTYYLSIYQSNHQTITVTANGYR
                     FTSDVSLPYGTKWTASIIADTGYTAGMLSKTSGTITGNDSISASPATIKQFTLTITQS
                     EHQTIIVHANNKDYTNNVVLPYGTKWTAVIKPDTGYNSGRLNKYSGTITGDDSVFATS
                     AANKINYRIIIKQTENTITTVTCTYPDDINHAITWTTGTKSFPYGSTWVAYTEGVTGY
                     TAGEVNLPSGTLTSDTYIYAQSAAKKNEYTLTIAQSEHQTITVTANGNKYTNTVALPY
                     GTTYTVAIEPAEGYNAGTLNKTSGTMTGNDSISASAAIIKQFTLTITQSAHQTITVTA
                     NDKTYTSSVKLDYGTKWKANIKPDVGYNAGTLNKTSGILLSDDEVYASAADGVSYTIN
                     VVQLTNKDAALRVVIDNNEYQTSKWGYGRKYRVKFKLFYTEDNGYESIDSIDMYINST
                     KIPCTINNSDKSVNYLYATSDSTYTLTEDVTVKVANVVASWYIPDNSWSKGESGTDNI
                     T*"
     gene            102449..103273
                     /locus_tag="PHAGE-A7--js4906-24-3_S18_scaffold_0_curated_c
                     losed_complete_start-adj_prodigal-single_89"
     CDS             102449..103273
                     /product="3'-phosphoadenosine 5'-phosphosulfate
                     sulfotransferase (PAPS reductase)/FAD synthetase and
                     related enzymes (EC:1.8.4.8)"
                     /codon_start=1
                     /transl_table=11
                     /translation="MTNQLEEKIKESKQIILDNYSKDDNACFLFSCGKDSVIVDNLLK
                     ELKVRDFIYQYYIATGFEDDGILDYLKSRPDVTIIGIDAEKYMRENKCFALSSYIKKL
                     YKDNNIINSKFLLSCCSYKRQTTTKVLKKYDIFFTGVRKDDLYNTKTWVKSAITIKEG
                     NKKIISPIFDWTDEDCYEYTKENNIKLNKDYNTLGFTRSCLICPIQYNTAENLEKIKQ
                     HYPKLYDRHMNLIKYLYDNRKDLQELFGSLEEFKKAFLNKDYYYDKVKEYLEKEKK*"
                     /db_xref="rim:ROI_35190"
                     /db_xref="1.8.4.8"
     gene            103527..104120
                     /locus_tag="PHAGE-A7--js4906-24-3_S18_scaffold_0_curated_c
                     losed_complete_start-adj_prodigal-single_90"
     CDS             103527..104120
                     /product="Methyltransferase domain protein n=2 Tax
                     =Veillonellaceae RepID=J4XPU6_9FIRM"
                     /codon_start=1
                     /transl_table=11
                     /translation="MKRINDTHNIQIERIWSMPNKNTFEILPIKTLLEEEVDPNKYWI
                     DPFANRNKIANLTNDLNQEYDTDYHLDALDFLRLFGDASVDGVLYDPPYSPRQVSECY
                     NGVGYPVTWNTTKASFWGNHKREISRIVKIGGKVITFGWNSGGIGYKYGFEIKRILLV
                     PHGGWHNDTICTVEVKTHEREYLKDALNRRRIVIERL*"
                     /db_xref="UniRef100_J4XPU6"
                     /db_xref="J4XPU6_9FIRM"
                     /db_xref="llt:CVCAS_pC0030"
     gene            104307..104738
                     /locus_tag="PHAGE-A7--js4906-24-3_S18_scaffold_0_curated_c
                     losed_complete_start-adj_prodigal-single_91"
     CDS             104307..104738
                     /product="hypothetical protein"
                     /codon_start=1
                     /transl_table=11
                     /translation="MINEKGPAITKFGCTVSDLCRVIDARIADKDYGNARCMVTKMET
                     ILKKIVTSMFLHDHIDERESDMIMMFIRHIAADKRKIIEDADHIRYLEFNEDDAIFEQ
                     VRETWNEYTMPPFDEESHQTDSKNSKAINNRWRDDDDEDDL*"
     gene            104843..106243
                     /locus_tag="PHAGE-A7--js4906-24-3_S18_scaffold_0_curated_c
                     losed_complete_start-adj_prodigal-single_92"
     CDS             104843..106243
                     /product="hypothetical protein"
                     /codon_start=1
                     /transl_table=11
                     /translation="MPIHYSEGEFPLDTYCGHYTEQFQNSYNLSNIHNCDCCQPYDIN
                     HAVEKLQRATLMITNVSAKANYSIDITIDYSDGTSKTYALEKGKRYKVQYLANGELNT
                     LVGVITKIGKVNSNSNCSCDCCSGVNDYIIRVDASTNYSSVVEDIRTSNIRDIQPYVE
                     HADEDSTILNAHSSGVTVAGLVNAIVITDATIDEDGNIYSGTITKGVVDDKQCIIVDG
                     CATGVNSLNNFITVANAKVIGGTITTGKIMSGKMEKYTIISQGNCTCDCNDSTKTIMS
                     KCIVESCNATIVATDCNVVGSKAYDGTVINPVIEKSTVVGGTRSGKDMVTTGAIVIGD
                     IAYGGTITGGTLVGGTATGKINDIPYIIQNGITEGGTSMKCTITNGKIVGGKTVNGSV
                     IGATVYGGIAKCGVTTDGTTTIADNINSYIKPESVSLPSDMICKCPEVYGNYKDMIGD
                     MIIWFKTNNGYKPYKQ*"
     gene            106259..106363
                     /locus_tag="PHAGE-A7--js4906-24-3_S18_scaffold_0_curated_c
                     losed_complete_start-adj_prodigal-single_93"
     CDS             106259..106363
                     /product="hypothetical protein"
                     /codon_start=1
                     /transl_table=11
                     /translation="MEAIIWKAMISFILVIGTLYRSNDFKELLELKYR*"
     gene            106518..106832
                     /locus_tag="PHAGE-A7--js4906-24-3_S18_scaffold_0_curated_c
                     losed_complete_start-adj_prodigal-single_94"
     CDS             106518..106832
                     /product="hypothetical protein"
                     /codon_start=1
                     /transl_table=11
                     /translation="MANNKKFMDYIRNEVGKKNLTNNQFVRFALTNFDDASMKVCWAI
                     NSNDKDSTAKYLTELEIKMRDFVGYAWAMKLISTDELLKYKAKIDNFAKKELNSHFKE
                     VA*"
     gene            106992..107531
                     /locus_tag="PHAGE-A7--js4906-24-3_S18_scaffold_0_curated_c
                     losed_complete_start-adj_prodigal-single_95"
     CDS             106992..107531
                     /product="hypothetical protein"
                     /codon_start=1
                     /transl_table=11
                     /translation="MKSENLVNAVMNEVAKLGLANHPDVPMFEKSMRRLAEEFYELID
                     EGEFRKARTVVSRLETTVITFVDSLWIHNHISFAKMIELKNRFHSFAEVKRDELWDKA
                     SRKDDEEFNREAEQRRHEFENAYQKSVEETPIDYDEFDRRINEKLQEIYRECDEMRKS
                     MNQSSSPSKENSTIIIIMK*"
     gene            107632..108456
                     /locus_tag="PHAGE-A7--js4906-24-3_S18_scaffold_0_curated_c
                     losed_complete_start-adj_prodigal-single_96"
     CDS             107632..108456
                     /product="hypothetical protein"
                     /codon_start=1
                     /transl_table=11
                     /translation="MSIINKPLSLKDTMGITGERTNFKTVIKAWYTDTGEVLFTTHNI
                     MTLAGGGFIARLLFDIDEPEKTPTYNSMLDFTFANSEESNTENKPEKVCLFCVGTDGC
                     GRENSQVYAAKYASWINPAYTDTYGGIVPFRYTTPDTDLTPVQRDYTKTGTYFGRKEK
                     SDRIAYYFKKFDSNPVFTQQFTDGTPIDANVYTTQESTDMEVESIVSMQMSITKDDCR
                     DFFFYGTGLNDARINSISLCTGYVKTDGKLSDTVDNAEYMNIRPVTRLNVPNESVW*"
     gene            108895..110151
                     /locus_tag="PHAGE-A7--js4906-24-3_S18_scaffold_0_curated_c
                     losed_complete_start-adj_prodigal-single_97"
     CDS             108895..110151
                     /product="DNA-directed RNA-polymerase beta-subunit n=1 Tax
                     =Yersinia phage phiR1-37 RepID=G4KKG9_9CAUD"
                     /codon_start=1
                     /transl_table=11
                     /translation="MAVSTNKRVARKITNKDEVDYFLNLSQKDVESLSKLMETFGTLN
                     GKAPKYNTYDIITIPPNSYGIGNKKNKNAFTTTLGRWWFNKCFIEQDLFDLFHYINKP
                     INKDVLGDMNDQISYAIMEDRLPLSALKRYLMRQQKFQPYCNILCSGFTTNMLTISYK
                     IDKMKKQLEKKYADELADPERNMYAADKIEKELLDYAKKELKDDISMDMYDSKAKGSF
                     ANNFKNIFVMKGAIKDPDPTKGYDVAMSSYIDGISRDDYSKLAKALAAGPYSRSKKTP
                     EGGYNEKLLLRAFQHLTLAPKGTDCGTKRTIEITLDKYNIKLMMYSYIVEGNKLIELN
                     STNKDKYLGKTVRMRFASLCEYKEPNKICNVCAGNLFYRAGFKDIGVAMPQVASALKL
                     KALKAFHDSTVKLHEIDVWKAFGLKK*"
                     /db_xref="UniRef100_G4KKG9"
                     /db_xref="G4KKG9_9CAUD"
     gene            110156..110404
                     /locus_tag="PHAGE-A7--js4906-24-3_S18_scaffold_0_curated_c
                     losed_complete_start-adj_prodigal-single_98"
     CDS             110156..110404
                     /product="hypothetical protein"
                     /codon_start=1
                     /transl_table=11
                     /translation="MRIELVRKNGNEFYFSNNYKYRMNARIISIDINGTRVKQSDYKM
                     IGPRGVKLNIPIDAESRVYANVLPIRIGNILMVKYKKR*"
     gene            110529..110966
                     /locus_tag="PHAGE-A7--js4906-24-3_S18_scaffold_0_curated_c
                     losed_complete_start-adj_prodigal-single_99"
     CDS             110529..110966
                     /product="hypothetical protein"
                     /codon_start=1
                     /transl_table=11
                     /translation="MIIRVDDDECLLFEKNRICCVPTTEEEKEFIKNSTDEHGNIKPS
                     VYDMLYNYRDGIVDNIFHDSYGDDNRDAYIASQIIKDEVERLRDKEEDKWTIKKLPFL
                     KPSTLCLIDLFYTINNNREMTDKIIKAGIDILLKDTEEEKWYK*"
     gene            110954..111157
                     /locus_tag="PHAGE-A7--js4906-24-3_S18_scaffold_0_curated_c
                     losed_complete_start-adj_prodigal-single_100"
     CDS             110954..111157
                     /product="hypothetical protein"
                     /codon_start=1
                     /transl_table=11
                     /translation="MVQVACVKYNTITDRDYSIESLINERITEIQTEDKGKIIDVKLT
                     STGDHVYMNFVALILYEVKENTK*"
     gene            111154..111606
                     /locus_tag="PHAGE-A7--js4906-24-3_S18_scaffold_0_curated_c
                     losed_complete_start-adj_prodigal-single_101"
     CDS             111154..111606
                     /product="hypothetical protein"
                     /codon_start=1
                     /transl_table=11
                     /translation="MKLAFDRKGLIKDHKCSNVIAIPTTAKEKRFFSFCKDANGNYKP
                     FVYNALYDLDEQIIDNPMSDIYDNHGNLVWNSEIIMDMVRDAKQESDLGAIPKPSNIC
                     ILSLYYTFSKRYNKVRRLNLLYKRMINLWHNQSIVVSREKGDTNDDTK*"
     gene            111590..111871
                     /locus_tag="PHAGE-A7--js4906-24-3_S18_scaffold_0_curated_c
                     losed_complete_start-adj_prodigal-single_102"
     CDS             111590..111871
                     /product="hypothetical protein"
                     /codon_start=1
                     /transl_table=11
                     /translation="MMIQNNTDYELKIIDEKGKEVYTLYNDNDIEMNVDIRRMLDWKI
                     KYPDGKIMHLFDIFNEALTHVDINLKGIPECSYDDGCIFAMNTMPHHIQ*"
     gene            111901..112125
                     /locus_tag="PHAGE-A7--js4906-24-3_S18_scaffold_0_curated_c
                     losed_complete_start-adj_prodigal-single_103"
     CDS             111901..112125
                     /product="hypothetical protein"
                     /codon_start=1
                     /transl_table=11
                     /translation="MTDEKKELRHVVNRIDKSNTHRIKRNYYPDDSPTESSGVAGVLS
                     DIANILFDLKIKFKKDDSGIHIKIDKDKNK*"
     gene            112192..113520
                     /locus_tag="PHAGE-A7--js4906-24-3_S18_scaffold_0_curated_c
                     losed_complete_start-adj_prodigal-single_104"
     CDS             112192..113520
                     /product="DNA-directed RNA polymerase {ECO:0000256
                     |RuleBase:RU004279}; EC=2.7.7.6
                     {ECO:0000256|RuleBase:RU004279};;  TaxID=331278
                     species="Viruses; dsDNA viruses, no RNA stage;
                     Caudovirales; Myoviridae.;" source="Yersinia phage
                     phiR1-37.;""
                     /codon_start=1
                     /transl_table=11
                     /translation="MELNLTVNYPVSKKFTFQTRLLRLNLDEEKAKDLISGKGFIIDE
                     PEDDKKAIDVGLKSDNSIFSSKFTKTMQDPDAFTDRYSCKCKRTQGKNYEGMICPYCH
                     SRVIYVGEDFEMTGWITLKEGYPIIHPNLFYVLESYIGKDQFASIVEPIIDLDENGKP
                     VQKYSSKIIKSTAKRSTRKTKLDEKYKGIGLIEFYHRFDEILEYFHKKNKNKKPDYYQ
                     DILENRDKIFIHSIPVYSTALRPFDRRDGRFTYEKTNGIYNMMAKLAAKINDDTLSIY
                     RIPKHRNVLLWNLQQRYLELYTEVINICKDKNGVIKRLIGGRCGFTSRSVIVPDPKLR
                     VDQVTLSYFTLLELLQQTVINILVRTYNISYNTAYMRYKQGLLKEDKRIRDIIQNIID
                     TSGINVLINRNPTINYGSILAVQCVAINDDYTMGMPLQILATMAADFDGK*"
                     /db_xref="G4KKL2_9CAUD"
                     /db_xref="UniRef100_G4KKL2"
                     /db_xref="2.7.7.6"
     gene            113733..114422
                     /locus_tag="PHAGE-A7--js4906-24-3_S18_scaffold_0_curated_c
                     losed_complete_start-adj_prodigal-single_105"
     CDS             113733..114422
                     /product="HNH endonuclease n=2 Tax=unclassified
                     Mimiviridae RepID=G8ECV8_9VIRU"
                     /codon_start=1
                     /transl_table=11
                     /translation="MSEEFKNYPFNAKYIINNLGNKIINTENGEIINQYNLGGYRATQ
                     IDGKRELVHRLVALTFIGIPPDYDKLQVNHKNGIKNDNRAENLEWCTNSENVLHAYRN
                     NLISKKGIEYSDVLKCMICKALEDGKTTKEISVLFNIPYTDNFKKMISKVRTNYRWSN
                     ISAYYSINEAITPISTIENICELIEKDNNITAPQIAKAINVKYDARFATLISSIKNKK
                     QWVKISNNYNF*"
                     /db_xref="UniRef100_G8ECV8"
                     /db_xref="G8ECV8_9VIRU"
                     /db_xref="seec:CFSAN002050_04245"
     gene            114626..114814
                     /locus_tag="PHAGE-A7--js4906-24-3_S18_scaffold_0_curated_c
                     losed_complete_start-adj_prodigal-single_106"
     CDS             114626..114814
                     /product="hypothetical protein"
                     /codon_start=1
                     /transl_table=11
                     /translation="MEVFNPRNSMMISRNDGTFNNDMNIFKDMIINANGLINIGRDNY
                     SIGQKQKIQQLKEKYNID*"
     gene            114893..116227
                     /locus_tag="PHAGE-A7--js4906-24-3_S18_scaffold_0_curated_c
                     losed_complete_start-adj_prodigal-single_107"
     CDS             114893..116227
                     /product="Uncharacterised protein {ECO:0000313|EMBL
                     :CRH82687.1};  TaxID=813 species="Bacteria; Chlamydiae;
                     Chlamydiales; Chlamydiaceae; Chlamydia/Chlamydophila
                     group; Chlamydia.;" source="Chlamydia trachomatis.;""
                     /codon_start=1
                     /transl_table=11
                     /translation="MGFNHDNPQYLVTTHDSPIKDLKRFKNEYAMSLCIPSVSSSYSI
                     CVEYMRKWFKNKFQPDFFKSEYIAGRNILRDFLSNDMINNIRKNKPALAIRPRMDYTF
                     NRENTDLYLLGRNIINNRTRFKDCFFVNPTNKNMVSLTLEQWKVDFEFRIKVSSFNTA
                     MDLYKFMQIACRANATETRYAEIDFNVPKALMLAIAKDSGFEIRNEQVVDNCKFLSFL
                     NKNSRLPFVCKFRGTKGEYEYFIKLTDMYVHLRCGDIEVDEGEREGQTDNNFVVSTQI
                     ECLFPAPKFYAYYAKDKHDFALIDKALKCTIYNLYIGAIPFKNDKGWNQYMTTDYIED
                     NDIYEQHKPSTIHFKELIQSRNENSLFDIAEYTKSIFISPSVFMDVKLFNGLSEVPIQ
                     IDWNTYTISTNQPLVERTSELVFYIDLEFINNYAINTQKGYSNRVKDQNNNI*"
                     /db_xref="A0A0E9FIZ5_CHLTH"
     gene            complement(116258..116539)
                     /locus_tag="PHAGE-A7--js4906-24-3_S18_scaffold_0_curated_c
                     losed_complete_start-adj_prodigal-single_108"
     CDS             complement(116258..116539)
                     /product="hypothetical protein"
                     /codon_start=1
                     /transl_table=11
                     /translation="MHIFYALMAISLLLISLYKLQYGNINDSLKENASIRGNVNLLYL
                     QSSIKKENSVLTSIYSNNTNSNFDKAAIQAIINEPKIVGNVIETKILAR*"
     gene            complement(116583..117233)
                     /locus_tag="PHAGE-A7--js4906-24-3_S18_scaffold_0_curated_c
                     losed_complete_start-adj_prodigal-single_109"
     CDS             complement(116583..117233)
                     /product="hypothetical protein"
                     /codon_start=1
                     /transl_table=11
                     /translation="MMVYELKSIPLYTNSSEQSYGWFIIYNNHSIVYEHTSYAHIQYS
                     TISKDDINLFGLYGNDFKLVSNFSDGSMYIYWKDNLIAKFNFLLSNKAIETNLNSHVY
                     HCRPFHLKSFIYDFNMFNAINSNGYMTNKYYSGYNGLILANNYPLKVKQYFSIDLMDH
                     PKELAIITKLEKIKDIEYPKDNFIFSVIKNNKISKDNVQLNLLNDNVFKHKTIFKL*"
     gene            complement(117233..117739)
                     /locus_tag="PHAGE-A7--js4906-24-3_S18_scaffold_0_curated_c
                     losed_complete_start-adj_prodigal-single_110"
     CDS             complement(117233..117739)
                     /product="hypothetical protein"
                     /codon_start=1
                     /transl_table=11
                     /translation="MASATPIITICDRDDREISSPWGVGTLDVNNGSAVPQSETKEIH
                     IWNNKGGIESAADLVSSYITTKNINGDNLNEQLVTDKWVQANYKNESISALNGFHAIG
                     GDDILEICSDSATGIDKENHVISGTANSGSTTDTSNFATVRLKVVPKINALKGLHQFK
                     VRISGYYT*"
     gene            complement(117778..119025)
                     /locus_tag="PHAGE-A7--js4906-24-3_S18_scaffold_0_curated_c
                     losed_complete_start-adj_prodigal-single_111"
     CDS             complement(117778..119025)
                     /product="Uncharacterized protein n=1 Tax=Azospirillum
                     brasilense Sp245 RepID=G8AXM6_AZOBR"
                     /codon_start=1
                     /transl_table=11
                     /translation="MPETKYFLDAAGLARFKTKQDAANEGKFLGINAKAKTAGAADTA
                     AKLAAAVAINGVLFDGSKAITVEDATKLSLADAEKLYLKKATADTTYLPLHGTADKAT
                     KLANQVKINGVLFDGSADITVEDATKLPLHGKADTAGTADTAAEATHAAAADTATKLA
                     AAVTINGVDFDGSKAITINAVDSTARIAESEKGVANGVATLDAAGKVPAAQLPSYVDD
                     VKEFENKAAFPETGESDKIYVDIDTGSIYRWSGTQYIQINASVASADTAVKLATARKI
                     AGVPFDGTADITIPAGNVGAFTKEETNTTFLSKADATTTYVAITPGKDLSDNNFTTEL
                     LTKLNGIEEGANKYVLPQASSTTLGGVTVGSNITVKTGTISLAKENVIAALGYTPSDS
                     AAEVPVEAISDTEIDKLFTGTAE*"
                     /db_xref="UniRef100_G8AXM6"
                     /db_xref="abs:AZOBR_p330036"
                     /db_xref="G8AXM6_AZOBR"
     gene            complement(119086..120390)
                     /locus_tag="PHAGE-A7--js4906-24-3_S18_scaffold_0_curated_c
                     losed_complete_start-adj_prodigal-single_112"
     CDS             complement(119086..120390)
                     /product="hypothetical protein"
                     /codon_start=1
                     /transl_table=11
                     /translation="MAYLKTLWLVDGIRNKLYKYEDNELQQESYTIPVVNTCVPVGDC
                     KVLVSTDQSNVYILSPTGYLFKFNTKAETFVKTIRLTDGSSGIAQGVLHECNTSPIFV
                     SNYNENTVSVIMDDTIKYDIPVGLGPTNIIVDSNGSAYVCNSIENTISIISYQNCKYI
                     CYKKIRLLSNPIDVCIDKHNTLYVLCKDSKIYKLMANDKSCKRLSFDVGEQPSAITVD
                     NQNNIIVTNYGEGTITIIDPNSIIKTVGLQEFHPIAVDGDIDDNIFVITSHNIIIEIN
                     QAGRIINKFYANIPASITTLNDFTGMKTSKALYAANNPGGKPTTKDDLDELKKQLDNK
                     IQNYPNKDAFPYPSSNPDSKALYIDDENGTIYRFDKDKKEYKVLYGTSIVNARYDDSS
                     ETSLSLVSVNGTVKPLELKDITNTVLSKYNTILDSEIDKMFE*"
     gene            complement(120432..120863)
                     /locus_tag="PHAGE-A7--js4906-24-3_S18_scaffold_0_curated_c
                     losed_complete_start-adj_prodigal-single_113"
     CDS             complement(120432..120863)
                     /product="hypothetical protein"
                     /codon_start=1
                     /transl_table=11
                     /translation="MLKDVVLDEELLLILIIITISLIGSLVKNYYELLYHHKRMKVGL
                     IILSTVSTSILDYSISSHLLKILGYRPFIGVTFFLGLISMELLGKLSNLNDVFLIIKV
                     IIFRDKDDIKKLLSNKNDDDKNKQNHTDNSTHNNINITIKK*"
     gene            complement(120863..121822)
                     /locus_tag="PHAGE-A7--js4906-24-3_S18_scaffold_0_curated_c
                     losed_complete_start-adj_prodigal-single_114"
     CDS             complement(120863..121822)
                     /product="hypothetical protein"
                     /codon_start=1
                     /transl_table=11
                     /translation="MNKDSKIFHLLLVLIPIFCFIIISDIFVSDIRSIKQDTSENIQT
                     LEEKKTESIHYIVDNRIRQAKLQNAYIESAFTSYIEENYNTTQLQKEMNSDVLDNKII
                     NILSNIIIYDTKITSIFETHYSDHILFISNKNGIINIYNLSSNNPEIMFTNWDDYIAK
                     KNNTQLTSSAIDKLINKEDSVLVWESSIATKNNILNTEYTTSSEETIDKIIQTDNSFE
                     YRYYNILVPTYVNINNQDDTYDFIIVREINLYKTLEPLSYNINKYDTIIEDYKHEMSN
                     LLYITILFSISITISLSISIIIGVLKTNNYIKYKFKFKKDGDK*"
     gene            121948..122901
                     /locus_tag="PHAGE-A7--js4906-24-3_S18_scaffold_0_curated_c
                     losed_complete_start-adj_prodigal-single_115"
     CDS             121948..122901
                     /product="Uncharacterized protein n=1 Tax=Xenorhabdus
                     nematophila (strain ATCC 19061 / DSM 3370 / LMG 1036 /
                     NCIB 9965 / AN6) RepID=D3V9N4_XENNA"
                     /codon_start=1
                     /transl_table=11
                     /translation="MAEVDNENKITFEELAPSLQELFKNTVTKDSYDELVKKLNSIAD
                     NSTNITDQFVKKTEVWEAFHKLEDNYNPGTSDADWNSQGMYIANYNRPTISNQPASSG
                     QLINIPYDKDINYSTQLFISQPDGELYIRASNGNINNTKFKRVMTSDDVSGVPAVGRV
                     IFYAYNVNPSTEYPGTHWVRISDAYVKIGSPSVEEVNIKNSASDVTTKTGSATIKIAE
                     ANLPPHNHTATTSTNGAHFHDSGWGDDSADPSRARNGVYDNTRNNHGTNRADQNNRKY
                     NTSTDGNHSHTISSVTSPNCKSTPIPNNPYGAVLAAWYRVS*"
                     /db_xref="UniRef100_D3V9N4"
                     /db_xref="xbv:XBW1_1409"
                     /db_xref="A0A0B6X6M1_XENBV"
                     /db_xref="D3V9N4_XENNA"
     gene            122913..124319
                     /locus_tag="PHAGE-A7--js4906-24-3_S18_scaffold_0_curated_c
                     losed_complete_start-adj_prodigal-single_116"
     CDS             122913..124319
                     /product="hypothetical protein"
                     /codon_start=1
                     /transl_table=11
                     /translation="MNDNKKEIRRIRLEDLDSSLQNILLNRISKDDPTWKKLQEIIDD
                     LYKKTHTEKKNITITINQSDNQTIHVYVPKKIGGIDYTSTFTCLTGTTYEAEVIAENG
                     YNPGTLNVSRSGVFTNNKTINATSATKSNATVTITQSDNQTIHVYTPKKEGGTDHTST
                     FTCPRGTTYEAEVIAENGYTAGALNVNENGTINSDMSINANPAISYAKITIVQSANQT
                     IHVYTPRKSGGTDHTSSFTCSVGTTYEVEVIADNNYIAGTPNTNGGTFNSNMIISATG
                     ATVATAKVTIVQSDNQTIHVYTPQKSGGTDHTSSFTCPIGTKYEAEVIADSGYNPGTL
                     NVSGGGVINSDRTINATSATASVPTGYLVNEPYWITDGFAYEDITIPDGIHVIEVYLE
                     ANSHHYPEVFMRIYSKTKEWGHSDTDSYVQIYENIGVTPNKRYIVSVDLDPGGAIETF
                     YIKYSPEINSRTPSVTDY*"
     gene            124836..125231
                     /locus_tag="PHAGE-A7--js4906-24-3_S18_scaffold_0_curated_c
                     losed_complete_start-adj_prodigal-single_117"
     CDS             124836..125231
                     /product="hypothetical protein"
                     /codon_start=1
                     /transl_table=11
                     /translation="MGGGVTISASPATEIVIPTGYLVDESNANTDYIIKTITIPNGVK
                     VINVYASCYSDDNTDPISISVFSNYKSWLSNDSYYDVETDGYIGVTPNKQYTVTASAN
                     AHDGHAYIDRFYIEYSPEINNKTPTVYDY*"
     gene            125255..126361
                     /locus_tag="PHAGE-A7--js4906-24-3_S18_scaffold_0_curated_c
                     losed_complete_start-adj_prodigal-single_118"
     CDS             125255..126361
                     /product="hypothetical protein"
                     /codon_start=1
                     /transl_table=11
                     /translation="MATLKIIQSANQVITVSDLDSKAYNDGDTVETGKELIASIKASE
                     GYKAGTLNKETHTVVESDTTVEFSATEAVKCVIESNGVKYATFQEAVNAAKPKTETTI
                     TLLEDIDTCGTQVGVENDHTQDRYITFDLNGHTVNVSKLPLVGASVKYQTIAFRLMEG
                     CKVTFKNGTLTTNFANCKMFIQNYSELVLEDVTVDISKGTQCAYAVSNNYGGLTCKGN
                     TIINAPNTDGFRRVAFDCYYGLLKKYYNAAPVITFGKDFTGKVVGAVEYDKSSSAPET
                     LPETSTKWTESAKITIENGTFDIELSGVTNKDTASITINGGKFVNEVYKDTTIPQNWK
                     TEEYIKKEEEEKAEAKAAAIAPVINYILDMNNMR*"
     gene            126402..126749
                     /locus_tag="PHAGE-A7--js4906-24-3_S18_scaffold_0_curated_c
                     losed_complete_start-adj_prodigal-single_119"
     CDS             126402..126749
                     /product="hypothetical protein"
                     /codon_start=1
                     /transl_table=11
                     /translation="MKYFYIEVKNDNDNYVWVKFILSKYNELTLNDIVLSLNQFIINT
                     NPCDVFFNYPNALFKKVNNTEYKTYNKKSKISTITVENKDAIYTQTYSSYSAMKNALY
                     NLLTKRKEKEWIE*"
     gene            126737..127348
                     /locus_tag="PHAGE-A7--js4906-24-3_S18_scaffold_0_curated_c
                     losed_complete_start-adj_prodigal-single_120"
     CDS             126737..127348
                     /product="Uncharacterized protein n=1 Tax=Selenomonas
                     ruminantium subsp. lactilytica (strain NBRC 103574 /
                     TAM6421) RepID=I0GWE8_SELRL"
                     /codon_start=1
                     /transl_table=11
                     /translation="MDRIVSIEEAKQIISDAYSYIWENAKAYDRDAKIYLHWTADNYT
                     NVYDDYNFCIDGEGNIHYTGDVNEPVSATYKRNSGSIAIALCCAYNAMCWPDGRYDLG
                     PYPPTDAQIYAISALTEAAADALDLTIDLDRIMTHGEAADNEDGLYLHEPYAVWSDPQ
                     PSDGITRWDLAILKDGDEWRSGGDTIRGNAIYIREHKDDDDEE*"
                     /db_xref="UniRef100_I0GWE8"
                     /db_xref="sri:SELR_pSRC300120"
                     /db_xref="I0GWE8_SELRL"
     gene            127434..128807
                     /locus_tag="PHAGE-A7--js4906-24-3_S18_scaffold_0_curated_c
                     losed_complete_start-adj_prodigal-single_121"
     CDS             127434..128807
                     /product="4Fe4S-binding SPASM domain-containing protein n
                     =1 Tax=Pelosinus fermentans JBW45 RepID=I9DAV8_9FIRM"
                     /codon_start=1
                     /transl_table=11
                     /translation="MKPFREVYDCDSITLDITNDCNFKCVYCFEKDKNKKYMKPEVAV
                     DAMRLTYNDLSGSNRRFQVNFFGGEPLLNWECIKAVIDDNNKHHRLVDYGMTTNLSFL
                     PKDFIQYVDDNNIGLLVSIDGIKHVHDKNRSNSWNQVVKNLKILITNGLKVFIEARMT
                     ILPEDAKYMYDGVDYLVNTLGIDSICPMPVTDVEWTEEQLNDYKENYIELVDMYVDKL
                     NEEGSKRNIAIKNIDDFMRQVMEPEVSDDLLCPIGLNKWCTIDYNGDIYPCHQLPTSK
                     DEIKLVQKIGNIYTDVDETKVHTDRKEKQAVYQKEECETCKAKGNCKNGCPEENLREN
                     GDENKVLQSYCDLHKIMTDVIIIKQAEILNATNIRSRYLNILKTNLEIKKYIDMIMDT
                     ADLSNTFALKLRLIHLKEMINNLGSDNVFPTFEEYFRKKSEILMTMILYSLNNKGGVE
                     DNGKDSE*"
                     /db_xref="UniRef100_I9DAV8"
                     /db_xref="pft:JBW_03673"
                     /db_xref="I9DAV8_9FIRM"
     gene            128788..129198
                     /locus_tag="PHAGE-A7--js4906-24-3_S18_scaffold_0_curated_c
                     losed_complete_start-adj_prodigal-single_122"
     CDS             128788..129198
                     /product="Uncharacterized protein n=1 Tax=Pelosinus
                     fermentans JBW45 RepID=I8TNV0_9FIRM"
                     /codon_start=1
                     /transl_table=11
                     /translation="MEKIVNNGIHYNLVNSSKTIYDNMIETMLSNIDELEKDEYRKKQ
                     IIEYSRIGVPKTVHSIISLISQGDVIKADDAKAIYDLCKSISNVLQEHSWKYWNNNGT
                     CGLVCQASCQSTCQISCQSCHSGTCHDKKCGGGF*"
                     /db_xref="UniRef100_I8TNV0"
                     /db_xref="pft:JBW_03672"
                     /db_xref="I8TNV0_9FIRM"
     gene            129198..129671
                     /locus_tag="PHAGE-A7--js4906-24-3_S18_scaffold_0_curated_c
                     losed_complete_start-adj_prodigal-single_123"
     CDS             129198..129671
                     /product="Uncharacterized protein n=1 Tax=Pelosinus
                     fermentans JBW45 RepID=I8TNV0_9FIRM"
                     /codon_start=1
                     /transl_table=11
                     /translation="MAIEVIRQSVKYYLPDSPAKDHFITNDFFNNTINCLLTNITELD
                     SINAVTDNEISRKGGNGYNETITQLSRTTSANYNHLKDTNNKVQKQKIITANDIGIIY
                     NIAKLLLQQMNSKSDDYWAGPCKLVCQASCQSTCQISCQSCHGGTCHDKKCGGGF*"
                     /db_xref="UniRef100_I8TNV0"
                     /db_xref="pft:JBW_03672"
                     /db_xref="I8TNV0_9FIRM"
     gene            129671..130705
                     /locus_tag="PHAGE-A7--js4906-24-3_S18_scaffold_0_curated_c
                     losed_complete_start-adj_prodigal-single_124"
     CDS             129671..130705
                     /product="4Fe4S-binding SPASM domain-containing protein n
                     =1 Tax=Pelosinus fermentans JBW45 RepID=I9NL16_9FIRM"
                     /codon_start=1
                     /transl_table=11
                     /translation="MYKEIYLFLTNQCPNRCHYCYIKYNNDCLTEKDIDECIEQNKPD
                     RIVFFGGEPLMRLDLMEYTLEKYHDQMNFQVITSSMANWKEFIKFQKKWHIELQISWD
                     GFKDSRVDTSGRSIADRVLNNINYAISEGLDHFDIKTVINNANVKDIPRLNKLFYRLD
                     KEFHINGQYCIARGEDHNDQWFKDLEENLYCTFEGTLEHPYTENLNKIMAYINRAPMQ
                     SCAAGKEQSYLTDKTMSSCTSIAFTEQKYEDFDKIQKRCTSKDCQIENCKYFYLCDGG
                     CRYERMLKFGDKWLDNYLPETCKLMKVYDNLITKYLASLNHEELAELYKIIMRYKNWL
                     YKVNNVDMEV*"
                     /db_xref="UniRef100_I9NL16"
                     /db_xref="pft:JBW_03669"
                     /db_xref="I9NL16_9FIRM"
     gene            130707..131894
                     /locus_tag="PHAGE-A7--js4906-24-3_S18_scaffold_0_curated_c
                     losed_complete_start-adj_prodigal-single_125"
     CDS             130707..131894
                     /product="hypothetical protein"
                     /codon_start=1
                     /transl_table=11
                     /translation="MIYFLPERIYNYILENKVSDVIDKLNALSDKYNSFTTFEEYIKY
                     SSLFIENEDNKKVYSDIKSSIEESLKNELILLQEFEIISKDFIGEEYIHNTKALDDEN
                     YLAILIAFIDFNDSNKKDVYFSYMKTFIKYFESHESKNYSKFIYYNYIAYKILIDSTS
                     KDFITSSMSEEDITSKCMNTIKKYYNKTLEYSSDKDNINSQFCDWVCFYIHNINQLLE
                     DNRIKVDLQDLYNKLDNFLYSEIGDYQYKKYNYGYLRFCDTMLMYLLFSISNTNRAER
                     ITTCKKLLNKIIDLFNDGLTNMPTLLRGLSYYDRSKVIKYAVLLRKYAAIAINNEKIL
                     NGKIINTSPEDLKFALSTDISTTKMDNYTFNRINNIEAIQKNDEEAELVSNFIKLLGM
                     KNV*"
     gene            131887..133047
                     /locus_tag="PHAGE-A7--js4906-24-3_S18_scaffold_0_curated_c
                     losed_complete_start-adj_prodigal-single_126"
     CDS             131887..133047
                     /product="Uncharacterized protein n=1 Tax=Pelosinus
                     fermentans JBW45 RepID=I9NKP8_9FIRM"
                     /codon_start=1
                     /transl_table=11
                     /translation="MYEQIDFLGIKFNDYCNLNCKYCFETNNSRSRHNVFNKGKELVE
                     FLKTLNIGPKLYINLLGGEITIYPNELYNLCKELKKIERYKDTTVKIGIVSNGTNHNF
                     IMNDLIKIISPESVKISWDGIHASEIAQTHLTDKQLSTIVDKVGCSKYNNEVMIAIAV
                     TKDNICYLADSIQYALEQGCKKLSYYFIFNDEYSKYYNTEEFKTIFIHQLHKIYMLYN
                     QYDFDLDNLTYMIYNKFINPDFIYDHKCRYIGKMFMVVPNGDIYPCLLLKEIDGLLDN
                     NNDLVLGNISTGFDSKSMSNFTNLYTNLLNENIDRCIQCNHVSYCTECPLETRYIFNS
                     YNKCISRKVIYDIEKECFDKYISREYLDKDTREFNLDYYSKRFLSGNQNLAL*"
                     /db_xref="UniRef100_I9NKP8"
                     /db_xref="pft:JBW_03671"
                     /db_xref="I9NKP8_9FIRM"
     gene            133126..135963
                     /locus_tag="PHAGE-A7--js4906-24-3_S18_scaffold_0_curated_c
                     losed_complete_start-adj_prodigal-single_127"
     CDS             133126..135963
                     /product="hypothetical protein"
                     /codon_start=1
                     /transl_table=11
                     /translation="MNNILMKSYDLNSSPLDNVLSSDGLHFDYDKPFFLIANLPIKNK
                     TMFEINITDYYPINKIQHIPLYVGISREPSLGVLIADYAISSLFYDVTDPRYEILSNE
                     IPDNVLYIDGSSTDADGNSVIGTRKPGIGDTIGVAVDYHTNKIKLFVNYNNEYPYDGE
                     YDKPFYSYTPPFNLAEQPNMYFCIYSNINYKYIEEDYNFRIASMDDLKHISGYVNFGK
                     NGLTHPVPGYDSLYKAYYERMADQEIHAELGSDDNPCYVYIGGDIFNPYSIQWDGELS
                     VENELEPDTDNLALVTDDPEFITTKSNKYNMNANTYIKADYDFETGEDNKYGITNSYK
                     VGGNVYINYPIPTTDKVYFEYTVKEGELKDRIVGIPIAMGITSVPLVGEPSQEKVTNP
                     NTIMTESIRVNLYRGNCFIPNGLDNSGGFYLFHLVRHSTQNSDKNDLHYLENVETSIS
                     PEQGNTIGVALDLGNNLMDIYIEGIKLASLNLKYTKENIDFSDFNKDDNGKMQYPYFF
                     IHDEGVFNNKVTGTFNFGESKFDSKIPKGYKSLYDFYTVDKRRIISKDLNCTVNINAE
                     KIVSKFIDSYLNINRVVDVKYEGLNDMILSNNNVDDFYAHYFEFDTDGMNELNELIRK
                     ENNGLMLTHKERSLDIDYSNIPIYKVNITKYTNQRIIVECNGKTYTESFEVPEYSLIT
                     VRTEAIDGKYKYTPGTPSVTRAVITSNTTLTATPASYKEYNVIINQVQNQIITVYNLK
                     DGVEESHTASFVVNSRYPHIRAEITYIAEGFNKGVLNITEADITEDTIIYSTKITDIR
                     YNITIEATIDELITVTAEGIPRTNSKGINKFTIGYNKYCRVSVKSIKDGYIAGSLYYY
                     GKDGVKHDIVSSIQVTEDITIGATKVVPDVVYITIDNSEANEAKIDVTNVDKVSDTKY
                     SIIRNRIANISTKPKAGYYFDHYEIEYKNKK*"
     gene            136057..136455
                     /locus_tag="PHAGE-A7--js4906-24-3_S18_scaffold_0_curated_c
                     losed_complete_start-adj_prodigal-single_128"
     CDS             136057..136455
                     /product="hypothetical protein"
                     /codon_start=1
                     /transl_table=11
                     /translation="MSENFNFNNSNETTTTSSIPSFSSFKNKDGSEPAQQNKNYNNKK
                     KNRIDEIIDQPITITAVNYRKSNYGDNKEYLVLEYTDENGEECYTSTGSSGIRSAIEN
                     KGDNLVFPCKATVVQRNSKLHPGYKYLTLN*"
     gene            complement(136563..137084)
                     /locus_tag="PHAGE-A7--js4906-24-3_S18_scaffold_0_curated_c
                     losed_complete_start-adj_prodigal-single_129"
     CDS             complement(136563..137084)
                     /product="hypothetical protein"
                     /codon_start=1
                     /transl_table=11
                     /translation="MSTEIINKALYSFPVKNDCTITPIVKPIPTFQTLEWPLSMHTDM
                     DGNNTYLFQKSYDIIFPTWCEYVKIEMPIIKINGVDTPLSTISITSDSNVVWFDNITE
                     TNKLVSYVRVTSYIERPDSNNVNVQYSLMISPISILSSDKYTIKFTIGNDINTYCRTS
                     LSSKDIISDIKNA*"
     gene            complement(137160..137714)
                     /locus_tag="PHAGE-A7--js4906-24-3_S18_scaffold_0_curated_c
                     losed_complete_start-adj_prodigal-single_130"
     CDS             complement(137160..137714)
                     /product="hypothetical protein"
                     /codon_start=1
                     /transl_table=11
                     /translation="METLKNFIKSIPRRIITITIICLIIIGIGWYYTNNVNYDDSSTV
                     RNEIKSAESTVDTVQGEVSDSLDTIRDAGSTATSIANTNRELQAEGQRTAEGISKLGE
                     SIQSAKGTVDSMGDSISRIDQLQSDKSELIDSATKSNNDASITAGNIREELTTSKSEL
                     DKLTTTDEEIRGLLQQLRETCKEN*"
     gene            137849..138415
                     /locus_tag="PHAGE-A7--js4906-24-3_S18_scaffold_0_curated_c
                     losed_complete_start-adj_prodigal-single_131"
     CDS             137849..138415
                     /product="hypothetical protein"
                     /codon_start=1
                     /transl_table=11
                     /translation="MKKVTMRELVGKDIRITDFRITEYMKSKKDKATVELEVDGEYCY
                     FETTSLEVLYQLAWIKDCVMAYKLKSNTNKIRFVKALDTTNPSYDGSHYEKLISKEFG
                     TDNGTTQNNTFILLPNSMYNIGIDNNRYFCFYKNSVYVKVIREKNSIYLSFNISPETI
                     DNLIKNDNAAYTKKTEEIIKEEKSHAKN*"
     gene            138453..139241
                     /locus_tag="PHAGE-A7--js4906-24-3_S18_scaffold_0_curated_c
                     losed_complete_start-adj_prodigal-single_132"
     CDS             138453..139241
                     /product="hypothetical protein"
                     /codon_start=1
                     /transl_table=11
                     /translation="MHIKLLENSIVDFLSFYNYNLIHKTKINANNSLIFADTQFGTSA
                     KMLMSYPSIVYIISLYHSSKNDKVVSNKFIPTNSYISIEDIEKLKHINLEKIDYLVIA
                     ERTDSTISDIDTLMKNILFVSNKSNKISYNIATAEAKAVYSSLDEKKKLSKVVNISFY
                     KEELYPTVESEANYKRTTSKEKVIKRKSTTTIPMKLFLCNNDFFYNVLCVLVFIATAA
                     IIATEVYYNGITKCYPMAVASVILTIVFISVLQYVRIDNNKKKK*"
     gene            complement(139285..140358)
                     /locus_tag="PHAGE-A7--js4906-24-3_S18_scaffold_0_curated_c
                     losed_complete_start-adj_prodigal-single_133"
     CDS             complement(139285..140358)
                     /product="Uncharacterized protein n=1 Tax=Faecalibacterium
                     sp. CAG:82 RepID=R6PXF8_9FIRM"
                     /codon_start=1
                     /transl_table=11
                     /translation="MDQNSTDWRSQQFFVTKNGKKELIHIETDTKNIVDFYTEVTAII
                     NKLKGIANGLATLDANGHVPQDQLNNIEQQLKDLEKRLTGNVNGNNTVINTNLANAVK
                     ELKDLISALDTKCEGAYVKKAGDTMAGSLTSIVHSDTWVNGMKYAALNCNFGGYSAIA
                     NSPAKNGRFSISSYPAQNNNFYISYMTQDKINANTNAIDKQLIWSGDTGVLTCTKVVN
                     SVYNDYAELFPKGEETEPGDLIVLDLDSKEEKYVKSSAKNTRVVGVHSDEYAQLIGGD
                     NVSLEENLKNYIPVSLAGRIKVKFIGISKKNEYVVADTHNPGVARLYYKDLNKPEDII
                     GILVEEDSNTNPNEIRRLKIKLK*"
                     /db_xref="UniRef100_R6PXF8"
                     /db_xref="A8SB34_9FIRM"
                     /db_xref="ain:Acin_1223"
                     /db_xref="R6PXF8_9FIRM"
     gene            complement(140377..141063)
                     /locus_tag="PHAGE-A7--js4906-24-3_S18_scaffold_0_curated_c
                     losed_complete_start-adj_prodigal-single_134"
     CDS             complement(140377..141063)
                     /product="Putative PhoH-like protein n=1 Tax=Mitsuokella
                     multacida DSM 20544 RepID=C9KJD3_9FIRM"
                     /codon_start=1
                     /transl_table=11
                     /translation="MNKRTSISDIYSSSLDINSKELDRAYKKLDKDQLDYFNSFSNHI
                     ITCVNAASGSGKTFVAVLAALQAFNQGEVNKIYYIRIPDDRSLRLGYLPGSSDDKQSI
                     YTTPFYNACTSLGLREEDIDIARDNNEIVLCTDIVLRGTNICNSFVIIDEAQNGRLSD
                     LKLILTRISDNCKVALIGHSAQYDNFKGNNEKAFEKYIEHLTKKSWAIECKLTKNYRG
                     KLSSWADELY*"
                     /db_xref="UniRef100_C9KJD3"
                     /db_xref="C9KJD3_9FIRM"
                     /db_xref="arc:ABLL_0139"
     gene            141198..142976
                     /locus_tag="PHAGE-A7--js4906-24-3_S18_scaffold_0_curated_c
                     losed_complete_start-adj_prodigal-single_135"
     CDS             141198..142976
                     /product="Uncharacterized protein n=1 Tax=Blautia hansenii
                     DSM 20583 RepID=C9L777_BLAHA"
                     /codon_start=1
                     /transl_table=11
                     /translation="MTRLSKPVATIETLKRLVTNSDSKYATKDSLSKVATTGNYSDLK
                     GTPTSLKNPNAISFTGGSTASYDGSKSVSVAIPTSLPANGGNASTVNGHTVLSNVPAN
                     AKFTDTVYSLPDASTTTKGGVKVGSNITVDTGTISLTKDNVTGALGYTPPTHDTHYMT
                     GLKVGATAYATSNAIASNGNVYLNVLDNYTVRDSHKIVGSGATTVTSDANGVITISST
                     DTNTVYTHPNSGVTAGTYKSVTVNAQGHVTAGTNPTTLSGYGITDAKIANGVITLGAN
                     SITPLTSHQSLSNYYTKGEVNSQISSIPKFAIAVVTDLPTKNISNTTIYLKKTGSDTQ
                     NLYTEYIYVDGWEQLGTQKLDLSGYLTKTDASNTYLGKYTAAISANKLNSNAGSATQP
                     IYFSKGVPVACTYTLGKSVPSDAKFTDTVYYHPSTHPASMITGLSTVATSGSYTDLSD
                     KPTLGSAASKDVRNSTTLGTIGWTNNATSAEVVPTINTLAYWNGAFNGTTSNLAYCAK
                     GAFGSIVTKNAGDYAAASHTHYYAGSSSVGGAATSANKLNSNAGSSTTPTYFYNGVPV
                     ACTGISVATVTATTTLNIPGGKIWIE*"
                     /db_xref="UniRef100_C9L777"
                     /db_xref="C9L777_BLAHA"
                     /db_xref="pjd:Pjdr2_5164"
     gene            142976..143443
                     /locus_tag="PHAGE-A7--js4906-24-3_S18_scaffold_0_curated_c
                     losed_complete_start-adj_prodigal-single_136"
     CDS             142976..143443
                     /product="hypothetical protein"
                     /codon_start=1
                     /transl_table=11
                     /translation="MRIISIRIILLVFLLLNLQFISISAAHNLINANTQDKAIFEWCI
                     TNTESYLNYKFEDLEVYYSNTDKEYREILIENKLSKDMANRLVRTSYACGIWNTNKIF
                     FNKSGLSIHKQKEILCHELVHKYQQSKHDEKYVIMNRSKIESEAEKSASKIAK*"
     gene            143465..143641
                     /locus_tag="PHAGE-A7--js4906-24-3_S18_scaffold_0_curated_c
                     losed_complete_start-adj_prodigal-single_137"
     CDS             143465..143641
                     /product="hypothetical protein"
                     /codon_start=1
                     /transl_table=11
                     /translation="MTLLTFVLFLVVTAVLTFVGQTISLQSVKENYKEYFKNSVKYSV
                     ISLISLIVVYVMLY*"
     gene            143749..144081
                     /locus_tag="PHAGE-A7--js4906-24-3_S18_scaffold_0_curated_c
                     losed_complete_start-adj_prodigal-single_138"
     CDS             143749..144081
                     /product="hypothetical protein"
                     /codon_start=1
                     /transl_table=11
                     /translation="VDKSEYNSIEETITIPNGVKVIEVYASAHIVDNTEHYIALDARS
                     GNGKMWCSNTGITSVECTEYIGVTPNKRYHVYVDTGTRENEDCDIDRFYIKYSPEINN
                     KTPTVTDY*"
     gene            144104..144484
                     /locus_tag="PHAGE-A7--js4906-24-3_S18_scaffold_0_curated_c
                     losed_complete_start-adj_prodigal-single_139"
     CDS             144104..144484
                     /product="hypothetical protein"
                     /codon_start=1
                     /transl_table=11
                     /translation="MAATLKGTIWGGVTISASPATVSIPSGSIYIKPDGTERFTVPNG
                     IKVLYVEGFYVGVTPGSTHIWNLQTDYVEPHHVMEYEIYCLTHKKHNVAQWEKPASGE
                     HDSYGATISWSSEINNHTPDSYDY*"
     gene            144504..144767
                     /locus_tag="PHAGE-A7--js4906-24-3_S18_scaffold_0_curated_c
                     losed_complete_start-adj_prodigal-single_140"
     CDS             144504..144767
                     /product="Putative uncharacterized protein n=1 Tax
                     =Megamonas funiformis YIT 11815 RepID=H3K5L0_9FIRM"
                     /codon_start=1
                     /transl_table=11
                     /translation="MNYQQTAKEIVLNYANKHIDKTDNVQITLDDVYIVWFCKTLQNW
                     KALVSTTLPDGMYYEVTYNGDKKEIYLDAYKKFENQKIDGVSI*"
                     /db_xref="UniRef100_H3K5L0"
                     /db_xref="H3K5L0_9FIRM"
                     /db_xref="lin:lin0103"
     gene            144785..145036
                     /locus_tag="PHAGE-A7--js4906-24-3_S18_scaffold_0_curated_c
                     losed_complete_start-adj_prodigal-single_141"
     CDS             144785..145036
                     /product="hypothetical protein"
                     /codon_start=1
                     /transl_table=11
                     /translation="MFKFLIHLLGGYTSSEYNQLSLEIDSLNNILAAKNNEIDHLKKE
                     STDLSEKISKLQSQVDSLSKIKDSFIIHVDGGKVWIENE*"
     gene            145029..146393
                     /locus_tag="PHAGE-A7--js4906-24-3_S18_scaffold_0_curated_c
                     losed_complete_start-adj_prodigal-single_142"
     CDS             145029..146393
                     /product="Putative uncharacterized protein n=1 Tax
                     =Salpingoeca rosetta (strain ATCC 50818 / BSB-021)
                     RepID=F2UAB6_SALR5"
                     /codon_start=1
                     /transl_table=11
                     /translation="MSKIAKSLHYQKTNGTSGTCALYTSKDDCAGYSTINLEVDGANV
                     YAGLGTSLTANNASGIRIQKNGSTTKYAILKWTQAAMNITQVANQTIRVTNASGTAVS
                     TGTLLSMNTALTITCTPATGYKASSPTINGTTVTSPYKITQANIEAGNFTLSCTAAAK
                     QTFIFYINQSAHQTITVTCNGVAHTSTFTATYGDKWTATITPETGYNAGKLSATSGTI
                     TGSVTVSATAAAIKTFTLSFGATTNQTYVATVGGVAKAATASATSYTVNYGTKYSVAY
                     TANSATAAYTYTASSAVSGTVTNTTSIPAKTASASLRYYTLTVPSTANQSYTLRLATN
                     SSYGGTLPSYTTTATKSSQTLSVPYGTTYSISYTADSGYNPGSAKSGTVNDNTTVSHN
                     AATVATATVTIVQSANQTIHVYTPQKSGGTDHTSTFTCPIGTTYEAEVVAASGYLPGD
                     LSVK*"
                     /db_xref="UniRef100_F2UAB6"
                     /db_xref="F2UAB6_SALR5"
                     /db_xref="sagn:W903_1475"
     gene            146423..146839
                     /locus_tag="PHAGE-A7--js4906-24-3_S18_scaffold_0_curated_c
                     losed_complete_start-adj_prodigal-single_143"
     CDS             146423..146839
                     /product="hypothetical protein"
                     /codon_start=1
                     /transl_table=11
                     /translation="MATTIKGVVGGGLTISASPATINIPTGKIILKDSMVNRNYSLTI
                     PSGVKVLEVYLSINSLAEGVEGVIYIANNKSDKTWAEVQGWWEDSFPDDITNYVGVTP
                     GKTYSLNIQIDIDGDSSGYIAYSPEINKKTPDVYDY*"
     gene            146885..147313
                     /locus_tag="PHAGE-A7--js4906-24-3_S18_scaffold_0_curated_c
                     losed_complete_start-adj_prodigal-single_144"
     CDS             146885..147313
                     /product="hypothetical protein"
                     /codon_start=1
                     /transl_table=11
                     /translation="LGGGTTFSASPATKNSFTMTAGYYSDHYYDGNDHEIWVDKYGLD
                     TSLLNSGGKIGSITPQNIGAFKINDIIIEENTSSFVDGSEEETDNFLVIRTNYKCLIS
                     FKGRTYRVDTFQNNYYFYASEDYDFRFTDGEKVEITYELL*"
     gene            147353..147781
                     /locus_tag="PHAGE-A7--js4906-24-3_S18_scaffold_0_curated_c
                     losed_complete_start-adj_prodigal-single_145"
     CDS             147353..147781
                     /product="hypothetical protein"
                     /codon_start=1
                     /transl_table=11
                     /translation="MGGGVTFSASPATQKEKDFIVTAEYYDTDYQYGEVFETDWSCGF
                     GTVYDDVIKIGSITPQEIDGFKILNLQDQGWSTTDLEDNPVEDVSWILLEATHKCILH
                     INGKDYNVTEYKDGIYHSKIKNDQLGIEDKEQIKVTYTLL*"
     gene            147808..148122
                     /locus_tag="PHAGE-A7--js4906-24-3_S18_scaffold_0_curated_c
                     losed_complete_start-adj_prodigal-single_146"
     CDS             147808..148122
                     /product="Bacterial surface protein 26-residue PARCEL
                     repeat (3 repeats) n=1 Tax=Lactobacillus brevis subsp.
                     gravesensis ATCC 27305 RepID=C2D0B2_LACBR"
                     /codon_start=1
                     /transl_table=11
                     /translation="MDDSTLKPQAYPSKDKTIYDDNVADLASIILFYLRDSSEATDTE
                     PFNNDSNVTSTDLSIFDSSEVSNTDSIFSDSSDISSTDLSIFDSSDVSSMDSSVFIDC
                     SI*"
                     /db_xref="UniRef100_C2D0B2"
                     /db_xref="C2D0B2_LACBR"
     gene            148301..148957
                     /locus_tag="PHAGE-A7--js4906-24-3_S18_scaffold_0_curated_c
                     losed_complete_start-adj_prodigal-single_147"
     CDS             148301..148957
                     /product="Membrane associated lipoprotein n=1 Tax
                     =Phascolarctobacterium sp. CAG:266 RepID=R6HD83_9FIRM"
                     /codon_start=1
                     /transl_table=11
                     /translation="MNSTIKTQTYIAKGKAPWFNNNWLDIDRVISMNKLDSGTTVVCD
                     GNVTDMAEMFRNFNELTSIDLSNFDTSNVVFMDGMFYYCSKLTALDLSNFDTSKVKGM
                     SCMFFNCSDLYKLDLSNFNTSNVTDMRSMFDCCYSLTTLDLSNFDTSKVNDMTCMFFN
                     CFNLTTIKGVIDMESCKDTDYYNMFFQCYKLKDVKIKNPPNNFERNSGLSSSQYTIVF
                     *"
                     /db_xref="UniRef100_R6HD83"
                     /db_xref="R6HD83_9FIRM"
                     /db_xref="ral:Rumal_0155"
     gene            149036..149407
                     /locus_tag="PHAGE-A7--js4906-24-3_S18_scaffold_0_curated_c
                     losed_complete_start-adj_prodigal-single_148"
     CDS             149036..149407
                     /product="hypothetical protein"
                     /codon_start=1
                     /transl_table=11
                     /translation="MERDIDAISIILSKEASMKVDTFMDETRTLFEQLELTENSDAKR
                     FVHDMHILAIMFYWLVDKGEYKRGAYIASQFEVETHAFTAKMRVKGLISNDAADTMDN
                     NISRSVAKKKDELWDKAHPKA*"
     gene            149512..150036
                     /locus_tag="PHAGE-A7--js4906-24-3_S18_scaffold_0_curated_c
                     losed_complete_start-adj_prodigal-single_149"
     CDS             149512..150036
                     /product="Membrane associated lipoprotein n=1 Tax
                     =Phascolarctobacterium sp. CAG:266 RepID=R6HD83_9FIRM"
                     /codon_start=1
                     /transl_table=11
                     /translation="MPKPQVFVVEGSKPWFSDRWEDKYHVVNIDESVSGQATVTCEGV
                     TTMCNMFDRCINLTSIHLSTFDTSDITDMADMFNSCLNLTSIDLSNFDTSNVKCMNHM
                     FCNCPYITSLDISSFDTSNVEDMRDMFAHCIRLTTIKGVIDMEYCKYRTHMFYKCPKL
                     TGITIKNPPLFAQW*"
                     /db_xref="UniRef100_R6HD83"
                     /db_xref="R6HD83_9FIRM"
                     /db_xref="ral:Rumal_0155"
     gene            complement(150118..150693)
                     /locus_tag="PHAGE-A7--js4906-24-3_S18_scaffold_0_curated_c
                     losed_complete_start-adj_prodigal-single_150"
     CDS             complement(150118..150693)
                     /product="hypothetical protein"
                     /codon_start=1
                     /transl_table=11
                     /translation="MATSLRSVIENFKISMDEIDNHLNAQDEYINDLARKAKQVSSAL
                     KLLKIAVRSNVDKIDGSYYTDPFTKDAFLKDDDVCRLYDTIAAEGLYSIIILDDESPL
                     FLQEIPVMISHEFDKHDVNNSTRLISFLVDGKPINYISAKVIWYKDKTFSPIDDTIMM
                     FIEDTKKKAKMIEDIRKATSIENHPIGKEEK*"
     gene            complement(150775..151188)
                     /locus_tag="PHAGE-A7--js4906-24-3_S18_scaffold_0_curated_c
                     losed_complete_start-adj_prodigal-single_151"
     CDS             complement(150775..151188)
                     /product="hypothetical protein"
                     /codon_start=1
                     /transl_table=11
                     /translation="MIKEDKMIICKQCDDKKEKLLKLLDETAEKAEKNKVPVVNYTLN
                     DEKYNCAISGFALKDKYGEAHIIGVCDKDHCIYFITDLLGDKKVIKSQLSKKDWEETA
                     RYIIFEAWMNYKIDNAFDGTPVISLAYDAKHDQII*"
     gene            complement(151185..153362)
                     /locus_tag="PHAGE-A7--js4906-24-3_S18_scaffold_0_curated_c
                     losed_complete_start-adj_prodigal-single_152"
     CDS             complement(151185..153362)
                     /product="G164 protein n=1 Tax=Yersinia phage phiR1-37
                     RepID=G4KKA3_9CAUD"
                     /codon_start=1
                     /transl_table=11
                     /translation="MNENYAKIFKKYKDSMKRNMKILMPELGDSELDRAIDWSINRRI
                     KDHQVEIDDNYHNQRTNINLIKLYEYIQERKPILTSYGCLFTQHGERPNPLYEMIQEF
                     ADRRNNFKKKMLQYPKGSEEYNRYNLNQLVAKVDTNAIYGCLGAASSVFYNVYVATSI
                     TRQGRSSITASIMLFESFLANNIKFGSLNQIIAFIDHVLQEKPNRKFSDNDILDNSVS
                     KESVFAKLMLSCGYRWLPNDEDMEIIWRMVQRLDQEDLNRLYYKNNLYSFFDNEVPLE
                     IVTDILKELDSPFIDPNNPPSNIQDKLDVLVDIVKEYVYYRYQIIDKIERVETLIRQV
                     DLTTDTDSCIITLNPWYTFIADKVKNEDMKIKHFDIDAVKLMEKENLNEAGDILKKDD
                     SEFIYDFKNDEIIKRKRMRNPLMVIPEDSLRHSIINILAYVIGKLLRDYFDRISIMNN
                     VTNEAHPFCLMNMKNEFLFMKMLLSDAKKHYATLVEVQEGHVIPNDPSKQLDIKGLEM
                     DKSVIPKSTKEVLSKILYEDILKSKNIDQLKIINKLAVLEKQIKEAIVNGSTEYFKPM
                     KVKSIRSYKNPMSTQQVKGSIIYDLLRDKNEPYINLDEQCPVLVVKTKINKSILESSR
                     FKDEYPDKYNLLIKAFYDNNSIVFKVRDQEYLFNFFKATTPNNAREITSVAIPYTIPT
                     PKWLIEFIDYDSIIKENIGAFPLESIGITKLDTNSAYSGIIQL*"
                     /db_xref="UniRef100_G4KKA3"
                     /db_xref="G4KKA3_9CAUD"
     gene            153512..153931
                     /locus_tag="PHAGE-A7--js4906-24-3_S18_scaffold_0_curated_c
                     losed_complete_start-adj_prodigal-single_153"
     CDS             153512..153931
                     /product="hypothetical protein"
                     /codon_start=1
                     /transl_table=11
                     /translation="VSYIDDTQEAGIQDATALFESFFVDYVNHMDDEERKQYLESDEV
                     NALVEAKAIGRRTIVRLSKQDDYNRRITLAAMQKAKEQNSSDWKRLKKAHMLKKLAIA
                     NIVKRYGNNVKRDVVKAQKAILKTNPRYYTKTTFGNN*"
     gene            154187..156322
                     /locus_tag="PHAGE-A7--js4906-24-3_S18_scaffold_0_curated_c
                     losed_complete_start-adj_prodigal-single_154"
     CDS             154187..156322
                     /product="hypothetical protein"
                     /codon_start=1
                     /transl_table=11
                     /translation="MLNNYQNYYMFADLVRTGKFYLRTSDITSSNWQEYYDGILNILK
                     DNIETEEIKRFIITVDFGNNDVVDLTIFDLYFNIIMWYLVVKSGITLDGRALFCPKVI
                     NRKCIKKYFDRYIPIIVERFSHIYKQDVKRITISLNNIIDDTLSKFSDVDSFSFFLAN
                     TINLKDTIDLMNNIPEFNNLVHTSLIDKSIEDVKDIGMDKADRSIEIIKNSKSVLGYD
                     HCLKNSFETGEGVSPRQYKEFAIHIGSKPDGTGGVHPHIIDRSYLMGGLQHVADQFVD
                     SASSRVAQIIVKHNTSSSGNFARIMGINNIDTVLNTDLDYKCNTHNPIVITIDNSKIL
                     SMLTGRYYRTNPDGIDYLIHPTDTFLIGKTIYLFSPMTCASAAHGHGICKRCYGELAY
                     INSNLKVGKFAVEQLTSQTTQKQLSAKHLLETVIEKINWNDNFNKFFYVDNVNMIYVN
                     DNIEAGHIIIDPNSIMDNTENTESDSDEEDNMESSFSDSSQFTNYITSFVFEDTNGKK
                     YDIHSENMTEMFFSEDFIDYLKRLSLASDRMYHIDIEDLVNTLNDNALFYIQIINNDI
                     DKNLKDIESLINKKDELIGLDKDSLLKKFINLIIKGKITIQSVHLECMLMNQIRSVHS
                     KLKLPEWEHDNEEYQILSLDQSLTNNPSVIISLLYKNLKSTLTNPITYAKDESSRMDM
                     FFMVQPQEFLSNEVKAPKKPEFITPIFKS*"
     gene            156339..156605
                     /locus_tag="PHAGE-A7--js4906-24-3_S18_scaffold_0_curated_c
                     losed_complete_start-adj_prodigal-single_155"
     CDS             156339..156605
                     /product="hypothetical protein"
                     /codon_start=1
                     /transl_table=11
                     /translation="MLYIVLEGLIVFVVTYLFFKVTIYTPVNPKHKNDSVFYALFMLG
                     AKWYIALCAALVILNSCKGVLYTIGFINSPADDYFVIWLNSILK*"
     gene            156620..158209
                     /locus_tag="PHAGE-A7--js4906-24-3_S18_scaffold_0_curated_c
                     losed_complete_start-adj_prodigal-single_156"
     CDS             156620..158209
                     /product="G121 protein n=1 Tax=Yersinia phage phiR1-37
                     RepID=G4KK60_9CAUD"
                     /codon_start=1
                     /transl_table=11
                     /translation="MFLSHNVSIEVYNTCIQLIGYEVNDCPEVQEMFSVFDKTLNQYT
                     NKAMWYDAKNKILTLPRSMDIAWLADKLNTVPNFHTSWDPYDDGLQINLKYQPRNETQ
                     LKAIKFILGKDEYADTARFTQLGVNLNTGAGKTFVTIFSSAYFGMRSIMITSSTGWIE
                     QWKDRILEYTDTKPSEIYIITGRTSIAMILNGMVDISKIKYFLASHQTIHAYATENGK
                     SEDWTKITELFKKLRVGLKIYDEAHLLFDDIWKTDFYTNTRKTLYLTATPARSDRGED
                     AVYQETFRCMPKIDLFNEETDPHTRYVSVLFNSHPTPGQQRWCTNRYGFDRNKYCSFI
                     TTKQGKDYLFKIITILMEIIISTNSKTLIYIGTNAAIKIVYDYIVANYPYMSNNIGIY
                     TSIEKNKFIKEQQLDKMIILSTTKSCGAAIDIKGLKMTVVLAEPFKSKVLARQSLGRT
                     RDSDTTYMEFVDIGFDACKGCYESKKSIFEKYATSVEETYFSKFVWDDDNGKYIIDDS
                     ILEENYQAALQTKNERESRMR*"
                     /db_xref="UniRef100_G4KK60"
                     /db_xref="G4KK60_9CAUD"
     gene            158206..158697
                     /locus_tag="PHAGE-A7--js4906-24-3_S18_scaffold_0_curated_c
                     losed_complete_start-adj_prodigal-single_157"
     CDS             158206..158697
                     /product="hypothetical protein"
                     /codon_start=1
                     /transl_table=11
                     /translation="MKYKNTLFVELIKITERGKDKILPKEMINSLVSLYPKSRKWLFE
                     KVIPEVNSRKRKIIFLMDDTKTIKKGCLIIKDYQGEKKICTIWVNTKFKDEYDDIVRA
                     LIDKAIAELKVDMPLVTLSSKCKYFEIYDKIFKEYGFLVLDVKDDYYIKGIKEYCYNG
                     VLE*"
     gene            158818..159147
                     /locus_tag="PHAGE-A7--js4906-24-3_S18_scaffold_0_curated_c
                     losed_complete_start-adj_prodigal-single_158"
     CDS             158818..159147
                     /product="hypothetical protein"
                     /codon_start=1
                     /transl_table=11
                     /translation="MKKLYLIILFTIISLFGNYNTTSAEWIEVELYAYTLDSSPSGLT
                     ATGEVPYVGGVAANFLPLGTRVMINDNWYVVNDICGTDGAIDIYMNSLAECYEFGVQR
                     AMVYVDR*"
     gene            159269..159610
                     /locus_tag="PHAGE-A7--js4906-24-3_S18_scaffold_0_curated_c
                     losed_complete_start-adj_prodigal-single_159"
     CDS             159269..159610
                     /product="Uncharacterized protein n=1 Tax
                     =Caldicellulosiruptor bescii (strain ATCC BAA-1888 / DSM
                     6725 / Z-1320) RepID=B9MNF1_CALBD"
                     /codon_start=1
                     /transl_table=11
                     /translation="MELATEIKFVNCTPHVVDIVREDGSILSIEPSGIVPRCTQLEDK
                     LVSIYGFTITRQTFGKVIGLPEAKIGVYLIVSRLVASAAKDRTDLLVPGPMVRGEDGR
                     PCGCRGLSIID*"
                     /db_xref="UniRef100_B9MNF1"
                     /db_xref="A0A099U0E7_9HELI"
                     /db_xref="ate:Athe_2414"
                     /db_xref="B9MNF1_CALBD"
     gene            159683..159841
                     /locus_tag="PHAGE-A7--js4906-24-3_S18_scaffold_0_curated_c
                     losed_complete_start-adj_prodigal-single_160"
     CDS             159683..159841
                     /product="hypothetical protein"
                     /codon_start=1
                     /transl_table=11
                     /translation="MKETLPKATPNNLSSADKTITLLKLVINKENTRILFINFGMCEV
                     FFSIDSKG*"
     gene            160203..160532
                     /locus_tag="PHAGE-A7--js4906-24-3_S18_scaffold_0_curated_c
                     losed_complete_start-adj_prodigal-single_161"
     CDS             160203..160532
                     /product="hypothetical protein"
                     /codon_start=1
                     /transl_table=11
                     /translation="MEKENNFCLRPTAEMLTDEGLVIAVLKQLLQDEMVALMYDPSAR
                     QFAVVCDGKYRVIVDSDHNAIHFEIINDGLFMTVHPSKMQRQIFKETQNEYTRRELRA
                     LYRKFYD*"
     gene            160626..162098
                     /locus_tag="PHAGE-A7--js4906-24-3_S18_scaffold_0_curated_c
                     losed_complete_start-adj_prodigal-single_162"
     CDS             160626..162098
                     /product="PHIKZ025 n=2 Tax=Viruses RepID=Q8SDD7_BPDPK"
                     /codon_start=1
                     /transl_table=11
                     /translation="LADLISNLIAQQQPRQIQYAPQKIYYQMSTANKSFINMHYYLKS
                     IGIKNNKFMLSLFDPDLAGVDPYDPSLSLEMKMKIYREVQRNYWYFLREVVRVTANGN
                     PRGVRYELNRGNLAFNFCSMYNMNLFFEMPRQVGKTMAAIVRYLYVYNFASANSNITF
                     MNKQNQDAKRNLESFKAVRDLLPSWLQLSQEFSVINGKKKKLPSTVQTIQHPVNHNII
                     RTVPGARNETAAANLLRGQTITMWWADEWAFTAFNSTIYVNSMPALNKAFINAKRANV
                     PYGITITTTPGRLSTFEGQFAYDMIQNATPFNERWYDLTYEQIMDIINNNMNSIFVYI
                     KYSYKQLGLGEKWFYDQCKNMMWKMVDIRREILLEWIDTPENSPFSQDDLETLRGMIH
                     EPIREVLILNKYPFKIYNTIPLSITGLPINPPIIGVDVSGGYRRDYTAISVIDSKTTQ
                     FIAGLKCNYMTIPDLARTLIWMVKAMMPNAVVNIERNGVA*"
                     /db_xref="UniRef100_Q8SDD7"
                     /db_xref="Q8SDD7_BPDPK"
     gene            162434..163252
                     /locus_tag="PHAGE-A7--js4906-24-3_S18_scaffold_0_curated_c
                     losed_complete_start-adj_prodigal-single_163"
     CDS             162434..163252
                     /product="hypothetical protein"
                     /codon_start=1
                     /transl_table=11
                     /translation="LGFGASLIAKLKEPGGIKENLYYEIKERVMEETSDELGRPIRVK
                     RKTKVYGLDSSKGSRDLLIEILRERMERHKDKMPSPTMYDELSKMVVKKNGKVEHSDN
                     SHDDLVFSYLMALYVWYEGKYLKENFNIDKGVIKTEDSVDDNIGKELEQKYTEIVEEF
                     KIPIEDENSTRKEVDECLKTLKIGMGTMFSEFMKKQRNQEEQMLMDMIQNKAVRKAYA
                     EYSQIPEEQLISTNKANKFKIPDSVFTNFGEDPEEIAKKQIAKNMNFKNFKGER*"
     gene            163355..164149
                     /locus_tag="PHAGE-A7--js4906-24-3_S18_scaffold_0_curated_c
                     losed_complete_start-adj_prodigal-single_164"
     CDS             163355..164149
                     /product="hypothetical protein"
                     /codon_start=1
                     /transl_table=11
                     /translation="MEVNGVDKAYSLVAEGELSTILSNFNSSYTYDVVDDLMRERYNS
                     FSLISKPNFIDELEYSFKQLLDQFPSDKDNIIYTRNKTYLEIISRISNNSGVQFTIED
                     TDSVDIRYLASIIFDLFISNYNEYVFKFLYNFIVNQKDFIYNQLDLIKNKKSKDISTM
                     YNRQYYSNDTLAIISAKLYSCIDFITALDFDSRTTLSYIYTSADEIVRMNYLLQYIDS
                     SADLFRILILPILTNDLISPSLVNSVKMELQKNFTINKANIFDKQL*"
     gene            164160..165230
                     /locus_tag="PHAGE-A7--js4906-24-3_S18_scaffold_0_curated_c
                     losed_complete_start-adj_prodigal-single_165"
     CDS             164160..165230
                     /product="hypothetical protein"
                     /codon_start=1
                     /transl_table=11
                     /translation="MEEEVTKTKSIKDVIEAGNKEIEDVKIQYADEIDELIKKTLTEK
                     DIENFTIPELSDEQLKEVEATEDDIKVYKIARELEYDKEDKLDVENYIDKDFLAKILA
                     EELNISDIKDKKERNKAIKSYILFRAYSTYMMYENMEFANKVKDISTDVDTDEILRTW
                     FNHNNDLFGITEDLDFLEEKEKNEYSIGREAYKRALTLESLIEQVKKITLSKLIKECS
                     DKRYKRHVSRVNMLIRHHLKQDVADKESKTTNCDNIPLYTSLIIGLLAKNKPEDKDIF
                     EWIIKNDKDHRFSRSIVVLLSLASNTMDLSTGDVVEPYFINMNLYMISNIPTLSERSD
                     KCTKRITNAVYEIMKDIVSKGV*"
     gene            165233..165682
                     /locus_tag="PHAGE-A7--js4906-24-3_S18_scaffold_0_curated_c
                     losed_complete_start-adj_prodigal-single_166"
     CDS             165233..165682
                     /product="Uncharacterized protein n=1 Tax=Clostridium
                     clostridioforme CAG:511 RepID=R7PKX8_9CLOT"
                     /codon_start=1
                     /transl_table=11
                     /translation="MKYQKKPFVIEAYQTFEEKIIHTLEGDMKASVGDYIITGIKGEQ
                     YPCKPDIFKELYTPLKDKKTGMSIGEAITALEVGERCARKAWNGKNQYIELVHNASYI
                     DGNGNLINAKHDTYGNKVIAFVGTFGVQLGWLASQADLLSKDWYIVE*"
                     /db_xref="UniRef100_R7PKX8"
                     /db_xref="R0CTX1_9FIRM"
                     /db_xref="bprl:CL2_15140"
                     /db_xref="R7PKX8_9CLOT"
     gene            165775..166611
                     /locus_tag="PHAGE-A7--js4906-24-3_S18_scaffold_0_curated_c
                     losed_complete_start-adj_prodigal-single_167"
     CDS             165775..166611
                     /product="Uncharacterized protein n=1 Tax=Clostridium sp.
                     CAG:451 RepID=R7KES4_9CLOT"
                     /codon_start=1
                     /transl_table=11
                     /translation="MKDTKPQIFIAKGYSPWFNGNCGNSYYEYMDIWEDSSHVVSVDE
                     SIPGQTTVTCDGNITNMSSMFTLTHLTSLDLSSFDASNVTNMSMMFEDCRNLTSLDLS
                     NFNTSKVADMNNMFSKCSNITSIDLSNINTSNVTNMDGMFSYCDILTKLDLSSFDTSK
                     VEDMNFMFGFSENLITLDLSNFDTSKVKDMSSMFYHCSKLTSVDLSSFDTSNVTNMNS
                     MFCNCTNLTTIKGVIDMKSCTEDCYDMFKNCPKLRDVKIKNPPSNFDASGLSKLQYTI
                     VS*"
                     /db_xref="UniRef100_R7KES4"
                     /db_xref="R7KES4_9CLOT"
                     /db_xref="ral:Rumal_3382"
     gene            166639..167397
                     /locus_tag="PHAGE-A7--js4906-24-3_S18_scaffold_0_curated_c
                     losed_complete_start-adj_prodigal-single_168"
     CDS             166639..167397
                     /product="Bacterial surface protein 26-residue PARCEL
                     repeat-containing domain protein n=1 Tax=Prevotella
                     stercorea DSM 18206 RepID=G6AY21_9BACT"
                     /codon_start=1
                     /transl_table=11
                     /translation="MMHLLRKIISAIKPKPQVFIAKGCFSPWYNSKYLRDYYVTNIDE
                     SIPCQATVTCKNVDNMNYMFGHCTDLTSLDLSNFDTSKVTNMWGMFNGCRRLTALEVS
                     GFDTSNVLNMGFMFDSCYSLTTLDLSNFNTSKVSNMAWMFGSCYNLTSLDLSNFDTSN
                     VKNMMAMFCRCCSLTELDVSNFDTSSVWDMRWMFYNCPRLTTIKGVIDMKTCKWCNDM
                     FKNCPKLKDVKIKNPPSGFEINACISKSQYTIVS*"
                     /db_xref="UniRef100_G6AY21"
                     /db_xref="R7KCX3_9CLOT"
                     /db_xref="ral:Rumal_3740"
                     /db_xref="G6AY21_9BACT"
     gene            167496..168608
                     /locus_tag="PHAGE-A7--js4906-24-3_S18_scaffold_0_curated_c
                     losed_complete_start-adj_prodigal-single_169"
     CDS             167496..168608
                     /product="Uncharacterized protein n=2 Tax=Acidaminococcus
                     RepID=G4Q8B6_ACIIR"
                     /codon_start=1
                     /transl_table=11
                     /translation="MKKFLKHQVNTIFIMLGNSCNLNCVYCLQHALVHHQIATKINPD
                     IYDFIKQVALENGNNTLTLQFFGGEPLLYFNQIKEIVKTTESISNIAYSIITNGKLID
                     DKMVEFFNKHDFHVSISWDGKNVLKTRHFDAFDPKQPLRRRLMRINSLGISGVISSEV
                     YPIELLEAMEEISKQYFYLHNEFCYFNLDEVFDTGLDDKCKYIIENLDLDRIYNEMTY
                     LTNRYIETTINKKNTKGFDIKNYYIRTKIMMLKKSLDTNNLVENLISCRCGNGMCTLN
                     LDLDGNLYQCHNVSEPVSSIYESFNNYIAKIYALDKTKERVAKRCKDCPVVYNCKGGC
                     KLITDEVLDKSYCNFTKAMYYPILECLQKYGEKING*"
                     /db_xref="UniRef100_G4Q8B6"
                     /db_xref="ain:Acin_1222"
                     /db_xref="G4Q8B6_ACIIR"
     gene            168601..168870
                     /locus_tag="PHAGE-A7--js4906-24-3_S18_scaffold_0_curated_c
                     losed_complete_start-adj_prodigal-single_170"
     CDS             168601..168870
                     /product="hypothetical protein"
                     /codon_start=1
                     /transl_table=11
                     /translation="MANGNINKTNFTKLNTGTIITKQHTYQIRNAINALINYSNNVDN
                     CGNCTISCQTCQTCQRCQKHTVRNCDYECSELCNCNCNCDCGDGG*"
     gene            168812..169183
                     /locus_tag="PHAGE-A7--js4906-24-3_S18_scaffold_0_curated_c
                     losed_complete_start-adj_prodigal-single_171"
     CDS             168812..169183
                     /product="hypothetical protein"
                     /codon_start=1
                     /transl_table=11
                     /translation="MSAVNCATVIATVTVGMVVNMDFTDTDLSNIKIKKQHLHEMQSA
                     IQNIIDTKKVTNVSIGTLNFDKPTSDSYTKIQNAINALESAFSNNCCQSCQSSISCQS
                     CQACQSVCICDCNCTDDANNL*"
     gene            169197..170066
                     /locus_tag="PHAGE-A7--js4906-24-3_S18_scaffold_0_curated_c
                     losed_complete_start-adj_prodigal-single_172"
     CDS             169197..170066
                     /product="Uncharacterized protein n=1 Tax=Acidaminococcus
                     intestini (strain RyC-MR95) RepID=G4Q4C1_ACIIR"
                     /codon_start=1
                     /transl_table=11
                     /translation="MLHILFNEKSDSNNYIDLSINKLCIIAFVRANNVKLINDPDRPV
                     TGKDIIEEIRPYNSYIMVDNFGGKVKNYRKMNQSMYRFLDMNRLGVAIRMDFFDMYNM
                     FATHDILQIDTGMITKDCKERDIIIRIFEGTKENFHISSDLDYDIGTFNSNDLVNGPH
                     PRRSLWDYYGLRILPKDIVYKSDDKGRIADGNSRPIILVSNLSDDTKYLEFEIIKYKG
                     RFEKELTRVIDNEEVFIESTSGLVNTRRVKLVNGKGKFRLYPLGYSGEFKIKLGRKWY
                     EVWNEYSLKLEDI*"
                     /db_xref="UniRef100_G4Q4C1"
                     /db_xref="ain:Acin_1897"
                     /db_xref="G4Q4C1_ACIIR"
     gene            170068..171036
                     /locus_tag="PHAGE-A7--js4906-24-3_S18_scaffold_0_curated_c
                     losed_complete_start-adj_prodigal-single_173"
     CDS             170068..171036
                     /product="Uncharacterized protein n=1 Tax=Acidaminococcus
                     intestini (strain RyC-MR95) RepID=G4Q4C0_ACIIR"
                     /codon_start=1
                     /transl_table=11
                     /translation="MKLSIYLGSKCNLNCKYCHRIADTTEKSVVSDKLINYIKSISND
                     KLTIRFMGGEPTLYFDSIKQIVDLTPKAKFSICTNGKDLYKYIDYFREHKFNLCISYD
                     ANDECNLRGYDPFTSLLNYPFISVSTTIYHGNTDLKKIIKKLNKKELIIGKRLTLFPH
                     IIHNTGEYNKQYALTKEDAISYITQFKEIVTSYMNDYFKYGIINIRYRAMFYQLFQRY
                     NFKFKQGESYCVGYNSVKCDLNGNFYDCLYIRDDKLSETNYVEAQYELIKSRFPNCLK
                     CSVYDMCGGACIKSKDHGIECLIYNSLYTWFKIEYEKWRSIYGDYR*"
                     /db_xref="UniRef100_G4Q4C0"
                     /db_xref="ain:Acin_1896"
                     /db_xref="G4Q4C0_ACIIR"
     gene            171020..171727
                     /locus_tag="PHAGE-A7--js4906-24-3_S18_scaffold_0_curated_c
                     losed_complete_start-adj_prodigal-single_174"
     CDS             171020..171727
                     /product="Uncharacterized protein n=1 Tax=Megasphaera sp.
                     BV3C16-1 RepID=U7UKQ0_9FIRM"
                     /codon_start=1
                     /transl_table=11
                     /translation="MGITDNLFVFVNAVNKNEDNETIKLNIKDKELHFFHNDKEIIVD
                     TELLDPDTSTCIVYNQVTGNDYVLYNYKEICQALGISSRMFTTIYQQRCFMQIDTNSH
                     GELFIKAFLLKGMNELPSDTNDFSGKMHCTTDNIHPLDINFSWGVYNLYGIKDDGKFK
                     IKFNFKQSDFIRDMKVYCNYASQHKECVLGENQIEFKYIPGEDIYFGKIRSRSKGRCF
                     IVNNILEDPNYYKDIAL*"
                     /db_xref="UniRef100_U7UKQ0"
                     /db_xref="A0A0E9F7P0_CHLTH"
                     /db_xref="U7UKQ0_9FIRM"
     gene            171844..172515
                     /locus_tag="PHAGE-A7--js4906-24-3_S18_scaffold_0_curated_c
                     losed_complete_start-adj_prodigal-single_175"
     CDS             171844..172515
                     /product="Uncharacterised protein {ECO:0000313|EMBL
                     :CRH78723.1};  TaxID=813 species="Bacteria; Chlamydiae;
                     Chlamydiales; Chlamydiaceae; Chlamydia/Chlamydophila
                     group; Chlamydia.;" source="Chlamydia trachomatis.;""
                     /codon_start=1
                     /transl_table=11
                     /translation="MSECYKSFQEVNREIAFKAFAKKSQINTDEGKNNIINIDLHFMN
                     GLHVKTGDYDSRFGLPNTLYITNEDKDKTIKCDIGSLVYTNCYERFFDIFKQLESMNS
                     FDAIGLFVLSDFYSMHKKLMSNFNCKGIIDVINVVANYDIIYRSGFTNWRDLVNFALS
                     TECYRGVSDFISIDKLIEALQNNNEFLFSTYTKSFYYFLDKSVDKNNIYCIDLKKIYP
                     SQEQD*"
                     /db_xref="A0A0E9F9B4_CHLTH"
     gene            172548..172940
                     /locus_tag="PHAGE-A7--js4906-24-3_S18_scaffold_0_curated_c
                     losed_complete_start-adj_prodigal-single_176"
     CDS             172548..172940
                     /product="Uncharacterised protein {ECO:0000313|EMBL
                     :CRH78724.1};  TaxID=813 species="Bacteria; Chlamydiae;
                     Chlamydiales; Chlamydiaceae; Chlamydia/Chlamydophila
                     group; Chlamydia.;" source="Chlamydia trachomatis.;""
                     /codon_start=1
                     /transl_table=11
                     /translation="MIIKDESYNKERYVFELLMTDREYDDIKVYIRLLSRHIEYNNWN
                     NSITYHMSKKEVAAFPSFYERMRNVFGMNESKDKQRYIMNHFRKRRAAWTLGSVYADL
                     ILLDYQVYDNEFNELAQKCKEYNLKNNL*"
                     /db_xref="A0A0E9F8A2_CHLTH"
     gene            complement(173006..174670)
                     /locus_tag="PHAGE-A7--js4906-24-3_S18_scaffold_0_curated_c
                     losed_complete_start-adj_prodigal-single_177"
     CDS             complement(173006..174670)
                     /product="Side tail fiber protein from lambdoid prophage
                     Rac n=1 Tax=Megasphaera elsdenii DSM 20460
                     RepID=G0VSB0_MEGEL"
                     /codon_start=1
                     /transl_table=11
                     /translation="MADDNIKSTVIRKARVSFVKDNTQNIIHYETDADCVKNLNTAIV
                     NGVTNVFNNDDTIRDIITNIALGGADLKSYTKLDSPSFIGEPKAPTPITSDNSLKIAN
                     TEFVNNKIAEIRGNTIDRNDLNNYVSKTGNDTITGLKTFNTDINTFDTSTIYWKTGNI
                     TVASINKTNYTGTADKAVKDQNGNIINSTYATKAELNNKQNTLIFDTTPKAGSTNPVT
                     SGGIYNAIKASGSISGDSLAVVAKTGSYTDLINTPSLATDSTLGFTKLYSSSGSRSDG
                     TITQAGITELLSYKLDRENLAPIALSGEWSDIYNVPVANDTTQGITKLYSTTGTNTDG
                     AISQYGINNILANYAKLTDITAAYRYKGTVDNYSDLPTAHKIGDVYNIKNADAANKIK
                     AGDNVVWNGTEWDNLSGVVDLSAYLTKPEADKLYLGKNATAANATTVNGHTVLSDVPA
                     NAKFTDTVYTHPSTHPASMITGLATVATTGSYNDLTNKPTIPEGAVIDATLSDTSTNA
                     LQNKVIKANLDKKANIESPTFTGTATASNLTVTNSLNIPGGKIWIE*"
                     /db_xref="UniRef100_G0VSB0"
                     /db_xref="med:MELS_1932"
                     /db_xref="G0VSB0_MEGEL"
     gene            complement(174684..176657)
                     /locus_tag="PHAGE-A7--js4906-24-3_S18_scaffold_0_curated_c
                     losed_complete_start-adj_prodigal-single_178"
     CDS             complement(174684..176657)
                     /product="Uncharacterized protein n=1 Tax=Acidaminococcus
                     intestini (strain RyC-MR95) RepID=G4Q4C6_ACIIR"
                     /codon_start=1
                     /transl_table=11
                     /translation="MAKKDLYYNNNESTKQIITEVELDNHNTSDDAHKEKFDKYTLHT
                     PTGIWDAVYQLGPNYRFTDQSTKGFAKLGLFASAYDAKDVFEYQPSQFGTLLNLPTTI
                     NDSNFITVTQLWFDQSGDLFIRTGTVNNPINKLQFTKVTLMTDVFNKYGSEFPATNLV
                     PGMLFYRVDENKLYAYMPSDSGSNWKAIFDLNKSSNIEDGLSHAWYKLDNSTNDTSIP
                     KLAASENMNTYVKPGVYSCISGQIAGTLVNKPSGVNSNFRLVVEENTPGYGVQKVFTN
                     NPCKIFIRGFNTAGNRTTFTDWKSLANNTDTILNAETANRDSAGNVIKDTYVKKSGDT
                     MSGGITFYTSATGNNYVGPGEGDVSDAVVANQSNLAINGWQTVGIRKSSSDPYTISMN
                     ARTGDIHTKGSIKGDSTATFTGTVTAPTFNGHASEASKLVISGVNQNTVLMQSTQTNG
                     DGSRIVIGGPNDCNLYFQLNDSDPSGGTPSSFILEQRYNNYGTVQSRAVLLDTNHNTT
                     FPGILTASRVVNAQYNDYAEFFERGEETEAGDIIALDLSSDEERYVKATPKNRVIVGI
                     HSDEYAHIIGGEKGKTLEENLKNFIPVALAGRVHVKVSGVVYKGDRIVISNGMPGIGI
                     ALTNNSTSNKQVIGIALENKYNLGIGKIRLLLK*"
                     /db_xref="UniRef100_G4Q4C6"
                     /db_xref="ain:Acin_1902"
                     /db_xref="G4Q4C6_ACIIR"
     gene            complement(176669..177466)
                     /locus_tag="PHAGE-A7--js4906-24-3_S18_scaffold_0_curated_c
                     losed_complete_start-adj_prodigal-single_179"
     CDS             complement(176669..177466)
                     /product="hypothetical protein"
                     /codon_start=1
                     /transl_table=11
                     /translation="MATVTIKQPKNATIHVYTPQKNGGVDHTSTFTVDENTAYEAEVI
                     GDSGYLPGDLGIGIEREVASKDLKYIYLYKKNKIKTTPLLFGHNDNLFVSSLYDPSNI
                     IYSGNTNNPKLTNNKFIQPEILKYYGFDYLFGYFDELEGSSISSATVPVKNSNYRLTI
                     RLLGFNLFKMSKNSNKKTGRWVIGFNKIDNLTINSITMRIADSNGNEIAVIKDFRYLN
                     TIPGDTNNSNRVQIYCTSSSINNELDPTYLYLLANKSNIVKVGVVVE*"
     gene            complement(177497..180967)
                     /locus_tag="PHAGE-A7--js4906-24-3_S18_scaffold_0_curated_c
                     losed_complete_start-adj_prodigal-single_180"
     CDS             complement(177497..180967)
                     /product="Bacterial surface protein 26-residue PARCEL
                     repeat (3 repeats) n=1 Tax=Ruminococcus albus 8
                     RepID=E9SEK1_RUMAL"
                     /codon_start=1
                     /transl_table=11
                     /translation="LSENSYLITLLQKENQTIIAYELNDKGEYTGISHTESFFAKANS
                     KWKFTVIPDKFHEDYWIHIIQSDHQTITVRDNARFHDYRAGVLVSYPDDDKLTGIQAG
                     DLNSGIYPETNYDVAVEDPHDRYKYLVVNQNCRIFATLARDLYNNTDYHTISIKQVKH
                     QTIVLTYRNKKYYTDTIVEDNEDYTVELIPDSGYTATSLIINGKTINSLKYTGKATED
                     LTITAAVQSQAGTDSNYLEFIFKEFDSRIERFNNSDGKLLVGTLQVVAEPEVKTYRVS
                     IVQSANQTIHVYVPQKNGGIDHTSSFTCLEGTKYEVEVVADNGYTAGIPNTKGGTVNS
                     DITINASPATKSNVTITIIQSANQTIHIYTPYKTGGIDHTSTFTCPVGTTYEAEIIAK
                     SGYTAGTLNVNESGTFSNDITINATAAVALQYTLTITQSAHQTITVTANGKTYTNSVS
                     LPYGTRWTATITPDTGYMAGKLNKTNGIITSDDTVYATTDAIISKFSISVGATTNQTY
                     ILTIDGVAKPQTAEASSYSTNYNSHYTVEYIANTATAAYYYTASENVSGVVVSNVTIP
                     AKSATATLRYYTLNIPVTTNQSYTLVLTTNATYGGSLPTYVKTNTKLAQKLSVPYGTK
                     YSIAYTADSGYNAGASKSGTVTSDTNITHNPATVAIATVTIVQSDNQTIHVYTPQKSG
                     GTDHTSSFTCPIGTKYEVEVVADKGYIAGIPNTTEGTFNSDMTINATPAEKAQIYVAK
                     GTAPWYNNNSVDNYEWLDKDKVISADESTSGQATVTCKDVTDMSWMFKECSKLTSLDL
                     SNFDTSKVTNMKFMLGNCSKLTTIDVSNFDTSNATDMSQMFYGCENLAALNVSGFDTS
                     KVTDMREMFEKCSKLTSLDVTNFNTSKVTDMGEMFEDCSNLASLDVTNFDTSNADNMF
                     FMFKGCSNLTSLDVTKFNTVKVRDMHGMFWDCSKLASIDVTNFDTSNVTDMGGMFASC
                     GSFTSLNVSNFNTSKVTDMSYMFINSNLTSLDLSNFDTSNVTDMSRMFDSCPNLASLD
                     LSNFNTSNVKDMTWMFENCANLVSLDLSNFNTSNVTEMGYMFDGCSNLTTLDLSNFNT
                     SKVTYMDYMFFKCYNLTTIKGVIDMKSCTKYEGMFSNCSNLKNVKIKNPPADFESVSG
                     LSKSQYIVVS*"
                     /db_xref="UniRef100_E9SEK1"
                     /db_xref="E9SEK1_RUMAL"
                     /db_xref="ral:Rumal_3382"
     gene            complement(181120..182316)
                     /locus_tag="PHAGE-A7--js4906-24-3_S18_scaffold_0_curated_c
                     losed_complete_start-adj_prodigal-single_181"
     CDS             complement(181120..182316)
                     /product="Lipoprotein n=1 Tax=Clostridium sp. CAG:451
                     RepID=R7KDM1_9CLOT"
                     /codon_start=1
                     /transl_table=11
                     /translation="MNTNIRTKVVNDTNELIFKNKDLLVDNSPDSDTTTTDDNVTVTI
                     VQPKDTKYSIIVYIMEYRRSDEGDIFEADTDEGHKETFKAAKGSIYLVVLLDNTTNST
                     STDYYRLNTSSRGKLTSDITIKFKDDSPATIKPYYIAKGSAPWYNNGWSDKSHVVNTD
                     ESKSGQATVTCDGKITNMFGMFYYCDKLTLLDFSNFDTSKITSMGQAFIFCKKITSLD
                     LSSFDTSKVTDMNSMFCYCLSIISLDLSNFDTSKVTNMHDMFEHCDNLTELDLSNFNT
                     SNVTNMEMMFSNCENLTSLNVSNFNTSNVTDMCAMFQCCENLTTLDLSSFDTSKVTDM
                     SYMFNDCYKLTTIKGIFDMKSCTNWTYMFNMPKLKNVKIKNPPADTNWWEKAGFRSES
                     QFTIVS*"
                     /db_xref="UniRef100_R7KDM1"
                     /db_xref="R7KDM1_9CLOT"
                     /db_xref="ral:Rumal_3382"
     gene            complement(182323..185940)
                     /locus_tag="PHAGE-A7--js4906-24-3_S18_scaffold_0_curated_c
                     losed_complete_start-adj_prodigal-single_182"
     CDS             complement(182323..185940)
                     /product="hypothetical protein"
                     /codon_start=1
                     /transl_table=11
                     /translation="MPYDYTTNIPGYEVCYFRNICNEVIPYPKDGLDYLPIKENNYYI
                     PENDIVIYTTVKGEYNLCPIKYTIDRINNKIIVDPKYKKYKLYYGSRNQFLYQRIPLQ
                     FPVQSIPLPYKFRTGYNENNYFVFINGRLLNSAFYKVLIPNLEDNRIENKVLYLSKPI
                     SSDDTLDVFYIGNNAFTRINGTGDLVVKPFRVKATEPIQRLFKIPKPYKDYPVNDYNS
                     FMIFKHGTRISTDKYNIISIYNKETESVDYYIDLLDIDEYLIYDDDLIFIFPYYKAEW
                     ETTNAISKTNPLKFITLYKKTTTNTNTVVFDSSSIGNFTNDEFIYVFEETKLLNTDEY
                     SVVDKNTIQFNKTIPANTELAVIIESDKDDITNDSTILNYLNIPVMNDGQWSFNVPTN
                     NFNEYFLFRNGELVPKDHYSISNKKLIFGRNYNDLRAGDTLTAVYANDGSEDINSINL
                     HEYSVIAKADNEIIVPNDVGIKYTNENIIVFIDNRFISNIYYNIIGNTIEFKDNIVVK
                     GSEANIYLAYKTIDSSKINYNLNKSSVIQFIEQNNTVESDNQSTFKVNYPDSLPKYVV
                     DCPVLVFIRGILVADANYTITKDDENTEAVLKLNSKYSSVLKQGDIIDFVFCYLPSSG
                     SISKKEYETKLSSKTIQLPYVYAEPIDLSERVLVFINGSFIESDNYTIDKTKRTITLS
                     DNITIDKTSDINFVFLYTGSNTSGSVGYVPQSGYLFFDEHTIDRNLSNEMMMVFVNGL
                     LVPKSEIHDVSNSLKKITRNIKTRYDLNIVTCSPLVTEFKKLYDPENNSLKYRFEIIQ
                     TPNQVIKVSIDDKVYYNSFAYKSGEISKFKVEVIPNKGYIAGKYTLDGQTNYNLSWLD
                     DNHTITATPATKGTMGKVTIKQSLNQMISVTCNGKTYNTDFEDLVGSTLTANIVSTRD
                     GFTPGVISMSSTKITSSGVTVSAANATIETFTLNILNKNLDNQDVSIRITNPNTGEVI
                     ANNVKAPCNLTNIPFGSKFIVYAKANSGYRIGSSIGPYKLNQMYYIDYKYPLDNLVVD
                     PVSKVTFHTVTMTPANNVTLVMYNWDEYSDNGKTRYECRDVVEKVKVADGSIYEFKVE
                     PDYEYSSGAIISSTGELAGIVNTDISVTTEDAVKELPIVIIERENNTSEFYSIKVEFS
                     DNYHPAGEGIYRISEGTSFTARCILHGVVNYSINGIVESGVNTIKLLQDGTIGISKEE
                     V*"
     gene            complement(185959..191199)
                     /locus_tag="PHAGE-A7--js4906-24-3_S18_scaffold_0_curated_c
                     losed_complete_start-adj_prodigal-single_183"
     CDS             complement(185959..191199)
                     /product="hypothetical protein"
                     /codon_start=1
                     /transl_table=11
                     /translation="MDYETLINLKFKRTEGSVDLTKSKWSSVVINEANYREETVDYSS
                     AGRFDNGEAAYLDGEFSVINKITGKNLSLDLNADEFTFALWVNCDFTKMNMKQYLLCG
                     NNQIKNSNNSIYLQPDKFKTNMSIVLVSSTGAKIEIPFIENSRLILTGRWVWLRLTKS
                     NNNKINFYINNELIGTSSTITSSFKLIFNNNETCIGKGYDADYLYYPHFKGYIDDFVL
                     VKGLSYNKAKVPSTYFLNEIDPSLLEDAANIWDEKEREFSQYDSITNAIEWKRFNTKE
                     EIDKREQALIPYMLTPIWKQCDINLPTWIKPVLTNPYRINDKVIYNINQIYNNTIDFN
                     TEYPDAANGWKLIHNTLDDIKEWEEPNKYYNYMDKVLYNKRVYQSQVNYNTELPAAWM
                     VLTALTNSEKEELDDDSYKWNKETEYAFKDRVKYNNKYYISIMNNNLGYIPGDTTYWK
                     EVGGSTSFITDWVKPTTYKNGDIVSYNGKYYHSNIDYNILTPGNHHVEWTEITYWEQP
                     KYKNVYVDGDKVFYKGKTYICNLAKDSSGNYKYHEYSIVAPDKYVNRKYYKALYHIIP
                     EGGNYYDPRDAESIFWQEIPKTQITDYSLYKEWVRGNVYNTGDLVVATDYDWKQTFIS
                     EGFFQNKQFTIDRDDTIIKIKLYDAWDNHYLSNDKDRIYFKKNYLEAFNLNEVDGYIL
                     MINNKFIKWTDIDIIRSDRFVTLSIKKPSSFVVKDVVLIRLPCKVIYSETGYMPDNGI
                     KLFGFDTNGNFGSDINIYAVNNRLRELVYTDTKFDNIFIDTNLDHKITKSNLFVFDED
                     GKFITRDNYTISSANIFTYIPIDTGKKYTLYCIWDDTENTNEDNLALIPNDTRVRQYL
                     RNYNTNTNMDNDYPVDLQQLNKEFDYSVVQHKSDKSYDDNISDSMNGIFNYNKNKFDS
                     VYEEVRPVNIEEYSEAYMNSLKRNIRITIDETNLSQLLHSYIVEGTNLIELCDENKNK
                     YIGKTVIMKLRQYLSVTLTKSNIDSYVGKVAIDGSDNIIITEDNKNNLISKTVKFNTS
                     GLFIDNTVNNFDSIIMSRDIYNKYDYKNNTYVMLFKRGMLPEWYNKIQYTNDKFYFTD
                     IPRADYRTIYMEEYEKQYIQVMGKEGEFYNGKTTRSFKVEDGTDFETGYEISVIADYG
                     YTAGKVKESPGIVTSDSWIRAYEPEINFYTVTVVTSPHQHIKATIISNKEGYDLSTLE
                     KLSYTDTTFRVPYNTTVNFELTADKGYTAGELNYNSIVVTEDTTIKAAREADTNDYTI
                     RTANLYKDIIDISIEYKDKEYKDTTVNAKYADTFKVIIKTLNDRYVYNGIEYNEDTMY
                     KNDDGSYTLLEDTVISVKQPLENAHRFYIYDNSDMDITAKNYGIDNKLISSCSINEDM
                     KIINRDIIKVNVKPNSNYNAASPLLIEGTPKALVKPDNENNQAELNYTITAGETDISI
                     RASDTKIRYFIINIPDKDNQTITIKYVNPVDGSTYTTTKSVSVPYGTTYTITVTPNEG
                     YNAGVANPSSGTVTNTVNINVTDASKIRYKVTLNAGNGQTIVMNPALNSDGTYDWGTK
                     WSATLVAWKGFNAGKITSATSGTCYSDMIVTASSASLTDSLLSVKRYKPNWYGWAGET
                     RGQQQHYITSSAAQAGIKLLNNYANTPNNWEEVPNGNFPGTYHINFRYSEYNGIRVEC
                     PYHYSCINISAKFVTTDDGNGAVYGWKVTDEQWLKTFTVVGGGGDKGNYGEGQLRVTL
                     TVPGISGSITHVSTYAIWSN*"
     gene            complement(191254..192195)
                     /locus_tag="PHAGE-A7--js4906-24-3_S18_scaffold_0_curated_c
                     losed_complete_start-adj_prodigal-single_184"
     CDS             complement(191254..192195)
                     /product="hypothetical protein"
                     /codon_start=1
                     /transl_table=11
                     /translation="MSDKPVATPISQCYLYSKMNGYTKVMANAILNAKRIDRNTTEFA
                     EDVGLEIKRSKAPVYLLKILTSKNTHLIQPENPLPKPIRVFAAKDLKGNKKINAFIDI
                     SNIIAETNNNRYKVNTSVLIAYLLSAKHNMMYYGIPGAFSSKSQLVLLETRAFAKLFT
                     HVIDYLGNISIIAENREKMMYLSAEYFLYNHLKLTDEDRIHEIAMRVADINESQQNIF
                     NIVSEGKDLKTLPGFVDAVKEIFKMNKLTLSLVIEKWMFLYGAATVLSLEFLPSFLTM
                     ITDAYSGVYLNNQKSIEKILAKDLVELGKMLIYDITV*"
     gene            192311..192913
                     /locus_tag="PHAGE-A7--js4906-24-3_S18_scaffold_0_curated_c
                     losed_complete_start-adj_prodigal-single_185"
     CDS             192311..192913
                     /product="hypothetical protein"
                     /codon_start=1
                     /transl_table=11
                     /translation="MLISDIVMTNYYFINTIEFLNKHSFLKKIALKIINFIISKEIEN
                     RVWNIDSIEELLFEYIDFLDKTQVQRELFIKDQFMSIKNNDNTKFSYKARKDRDGRIT
                     FIACQFYNKDADFSVTINLNISNTIALTKLTCTLSRDGIPITYSSVSDIMKHKNDIIT
                     ILRTKIMEYTESYLPYAMANMEMVMEEIKNESKEVRGKKL*"
     gene            192910..194040
                     /locus_tag="PHAGE-A7--js4906-24-3_S18_scaffold_0_curated_c
                     losed_complete_start-adj_prodigal-single_186"
     CDS             192910..194040
                     /product="hypothetical protein"
                     /codon_start=1
                     /transl_table=11
                     /translation="MINDGMFVEAHIADIHFGAMNPNLQYNILKDQFINKLIKMPILD
                     IVSINGDVFDHKFMASSDAITVAQYFIKDLIAVCAMKHATLIIIGGTFSHDADQIKLF
                     YPLAEQAKNVCDIRIVEECRYEYVKGKRILCIPELYGKGKQFYRELMYGNGLYDSCYM
                     HGTYAGSIYGKELPDLDSQREPVFCMNDFGYCLGPIISGHVHNARCFDSHFYYCGSPY
                     RWSFADADVDKGFIFLLQDIATHTYSVQYEPIISDKYAIINLDDMIHNDPKDIIQFIL
                     RKKVEENIKYIRIDFTVPNPEAINLLQTYFRGNKEVVINDKSRKEEITKETKEIVEKY
                     KDFDYIFDRNLTPEAKLAKYINQCKKEIYITADDLVNLLKDL*"
     gene            194088..195773
                     /locus_tag="PHAGE-A7--js4906-24-3_S18_scaffold_0_curated_c
                     losed_complete_start-adj_prodigal-single_187"
     CDS             194088..195773
                     /product="Uncharacterized protein (Fragment) n=1 Tax=human
                     gut metagenome RepID=K1TGQ3_9ZZZZ"
                     /codon_start=1
                     /transl_table=11
                     /translation="MSGRSYKKIRKDDEEKSSMKLDLKTLNWMCQYALSENQSIQISN
                     LVNLRSLLLRNNPGLYANEPDLLARYNFCLDILHAKLDKKLTKREFYVKDAIGVVGNK
                     YPTINPDDFAELNTNDAAWIAQNVISDYLNTADMIDISSELKSACISLDTSDPGTIQT
                     NANNLKEIIKNANNKIRRNQASTNDLNSINLGDPGNAIDQILTTIRSPSHILKTGMQA
                     FNKILAGGFEGGRVYSMFGLAGEGKSTLLKNLAYQVALYNRGYECKDKTKKPCIIYLS
                     MENQPDEEFQSMYNIAGFTENLKDPNGPTAKQVMANMEKSGLRCSEPGDIAIHLRYAP
                     INSVDTSYLYSLVEEYADKGFETIAVFQDYIKRIRPVFGNTMDERFRLGNVINEFKNF
                     AVEYKIPVITASQLNREAARTVDEARTNDRFDKMMNGVGRANIGESSLIDENLDATIL
                     IIPCEKDGVKYLGIKITKHRYRVDIDAGATRFYQPFVQGNTIKLVEDVNCFQPAAKYS
                     LVYDENASIFTNDNNRFAKNAMLESEPIADLDEFEGFISDVPKMRVVIERVTS*"
                     /db_xref="UniRef100_K1TGQ3"
                     /db_xref="K1TGQ3_9ZZZZ"
     gene            195770..195970
                     /locus_tag="PHAGE-A7--js4906-24-3_S18_scaffold_0_curated_c
                     losed_complete_start-adj_prodigal-single_188"
     CDS             195770..195970
                     /product="hypothetical protein"
                     /codon_start=1
                     /transl_table=11
                     /translation="MIEIKLKNIKCPICNKHSFLKIIYDETNKLYSFKCDKCGLESVP
                     KFTDSINLFKNFEKLKWNRRNK*"
     gene            195994..197559
                     /locus_tag="PHAGE-A7--js4906-24-3_S18_scaffold_0_curated_c
                     losed_complete_start-adj_prodigal-single_189"
     CDS             195994..197559
                     /product="Putative uncharacterized protein n=1 Tax
                     =Ruminococcus torques L2-14 RepID=D4M1S4_9FIRM"
                     /codon_start=1
                     /transl_table=11
                     /translation="MTDIMKLMDKETLNEVTTTANGATTYASTGEYLLDLNYNIPSLR
                     NNPYKFENTFTKAYSEDKNLAIRWLLYLRDIKNGTGERNSFRVLFVDFAMKYPKVALE
                     IIEKCNIQNDFGRWDDLIYIWYALKDTSEEITDCIKFIITKQLNEDIKKCAKATSLDE
                     DCHISLLGKWMPSINTSSKKTKLIANWIANEFKLSSKQYRKMLSILRKHSKVVEVDTS
                     ANNWEEIEYERVPSYANLKYKDAFLRHDTERRKDYLSKLKEGKTTINAGTLFMYDIIH
                     KYREHCDMCHGFNVTKDDSLEQLWKNLPTPAKLSNTLVVRDGSYSMVDRISGSSSLTS
                     MDIGDSICIFLSQFNTGEFKNKFITFSSKPKIVDLTTSTDHLCAKLKILGEYDDCSNT
                     NIEKVFNLILNTATKNKIAQEDMPERIVIVSDMQFDYACGSAPDQSLFEYLIEKYEKH
                     GYKMPKLIFWNTSIYADQNVPLRTNENGVTLLSGFSSSMVNMVVNDELDPFKALIKIL
                     KNKKYDCVDSIKF*"
                     /db_xref="UniRef100_D4M1S4"
                     /db_xref="rto:RTO_04180"
                     /db_xref="D4M1S4_9FIRM"
     gene            complement(197619..198065)
                     /locus_tag="PHAGE-A7--js4906-24-3_S18_scaffold_0_curated_c
                     losed_complete_start-adj_prodigal-single_190"
     CDS             complement(197619..198065)
                     /product="hypothetical protein"
                     /codon_start=1
                     /transl_table=11
                     /translation="MATTVIVDGSTNPMYSHTLDEFKAAYNNRSVVPIYESFCYQEQS
                     GGIKYVVKDVLDDYMYELKKLAINIELTNDELVKYNYKPKLLSADIYGLTDFYYLILL
                     LNGICNVKEFHNINPLKLIPADTLGNYLSSILTNESKNIKRFNSYH*"
     gene            complement(198043..198411)
                     /locus_tag="PHAGE-A7--js4906-24-3_S18_scaffold_0_curated_c
                     losed_complete_start-adj_prodigal-single_191"
     CDS             complement(198043..198411)
                     /product="hypothetical protein"
                     /codon_start=1
                     /transl_table=11
                     /translation="MINSPNVQDTEIAILLTTCNKYEPGEQVFRMQSLTGLKDNTNNI
                     NRISLSKTNILNKNTGNLPLGDVGIASAIKLKVPVEVSRRYPLKFIPPGTRFIVSFTS
                     SDITKPVIIGGEFYGNDSNS*"
     gene            198489..199163
                     /locus_tag="PHAGE-A7--js4906-24-3_S18_scaffold_0_curated_c
                     losed_complete_start-adj_prodigal-single_192"
     CDS             198489..199163
                     /product="hypothetical protein"
                     /codon_start=1
                     /transl_table=11
                     /translation="MKFSDKIKMQYEEMKLKNSIKFSNMIIRDLQLGITPEGFIYAPG
                     ILDPITKSPESFTYNGYRYVEFTERGIAITEENPEIRLFDPYNNMALMLYCLQWYLVN
                     IKEIDINNDFLNMFITNNKMNCIGHSEIRLFRDADMNKYIDIPSFNQTMLSITGHDYI
                     RDCLKYYDMIMIFDNSLPYDFYSEEIKSIDMVPFDVFYNKEMSIHEEELSKKNHIKLR
                     TVIKRL*"
     gene            199173..200381
                     /locus_tag="PHAGE-A7--js4906-24-3_S18_scaffold_0_curated_c
                     losed_complete_start-adj_prodigal-single_193"
     CDS             199173..200381
                     /product="Uncharacterized protein n=1 Tax=Bacillus cereus
                     BAG1X2-2 RepID=R8F7Z7_BACCE"
                     /codon_start=1
                     /transl_table=11
                     /translation="MILFNDEQEKLISEAINWYNNSSEQVFQISGSAGTGKTTVLKEI
                     INRLKLAQEEVAPMAYTGAAAIVLRTKGFYNSKTIHSWFYKAIEVPDLDRYNAYLDRY
                     ETKTIFVPKEIPEGIRLVCIDEAGTVPMKMRNVILDSHKKIIALGDLNQLPPVSDSPA
                     FLYSGDIHTLTKIMRQNEGSGIVYLANEILKGHAIKEGNYGNATVITPNDITDDMIKE
                     SDIILCGLNKTRTIYNDRCRELNGIDPKQKLPSHGEKIICRKNNWEYEVDGISMANGL
                     CGEVVNYPSLHSLVSKGNGFKIDFKPTMFDMEFVDVLCSYNFFNANKDKKDLIRQSPS
                     YRRKHGIIGNLFELGYAITTHLSQGSQYRKGIYIAEYMRRDITKNLDYVGITRFSDNC
                     IFVLRKNKFF*"
                     /db_xref="UniRef100_R8F7Z7"
                     /db_xref="R8F7Z7_BACCE"
                     /db_xref="bamy:V529_20730"
     gene            200456..200929
                     /locus_tag="PHAGE-A7--js4906-24-3_S18_scaffold_0_curated_c
                     losed_complete_start-adj_prodigal-single_194"
     CDS             200456..200929
                     /product="hypothetical protein"
                     /codon_start=1
                     /transl_table=11
                     /translation="MLVASKMRSVISRANSSVESNTEMNYLVLHVTEDDSGNPVNTWE
                     LIKGRQAVVDAIYDILKENGYYNFFKSNILSEKVNMNKSISVYTFIRRFLESEDITLE
                     NWGIENLDDFNDYIFGEDKYQDDMSYQGIDSMEDLDKFFIADIQHKNFFQLKNEE*"
     gene            200935..201423
                     /locus_tag="PHAGE-A7--js4906-24-3_S18_scaffold_0_curated_c
                     losed_complete_start-adj_prodigal-single_195"
     CDS             200935..201423
                     /product="hypothetical protein"
                     /codon_start=1
                     /transl_table=11
                     /translation="MHRDNIKKPSKKKQGSRFFDKYLIGYPQNYLFTVSDPKSVRTLK
                     KDIIHLLMKDIAKGTVNYEKTAQYFTKAFVYMMYNAVLQEYNRRIMYSEVFKDYINRH
                     GSQDQLVVQETDELIRSRSVYDYLYRDIELFYQSSEFGTPDFNILKSIPSKIKFGDVY
                     LI*"
     gene            201511..201993
                     /locus_tag="PHAGE-A7--js4906-24-3_S18_scaffold_0_curated_c
                     losed_complete_start-adj_prodigal-single_196"
     CDS             201511..201993
                     /product="hypothetical protein"
                     /codon_start=1
                     /transl_table=11
                     /translation="MEKETVIHIRDLFKSIKLVSSEDKKEYSINIILKLDNDAWVDER
                     NQELFWDDENGICYYFHFNQLRNTVPSMIGRSKVNVPACISAFDYGEIQEIKMCLNEE
                     AIRKLLDNFSSFKAYNYHDGEKKELDDRLKALIINNYINNTNASRDSNYNDRQQYPYK
                     *"
     gene            202105..203079
                     /locus_tag="PHAGE-A7--js4906-24-3_S18_scaffold_0_curated_c
                     losed_complete_start-adj_prodigal-single_197"
     CDS             202105..203079
                     /product="hypothetical protein"
                     /codon_start=1
                     /transl_table=11
                     /translation="MNQFNNGFNPAFGAINNPMQPMQQPVMEMNNLLNDEQIARLRQK
                     GGQPSSYFFKAPTDEENLRAICTHKQKGQITAHPIGDGRFKCDICGEEFTLVDPEETQ
                     AVDTACEKVNDVLQSIKTYYGQATPELAGVYPVINIIKQLPHMFRVAGNYMKSAMPQG
                     NEFYGNNYYAPSSTYMNLTAGAGIPGFDNGGYGYNMGGYQAQPYYNQGFQQPTPVMNP
                     QMQQAQPMYPQGGMQGIPGMTQAPAYGYPQPTQAQGQIQYQQPPVQSFQQQGYNPAVQ
                     QAAPAYSAAANPIGSGVAVQPTTAPAANNGPTNTTNVNVGTQPVKFEA*"
     gene            203247..205436
                     /locus_tag="PHAGE-A7--js4906-24-3_S18_scaffold_0_curated_c
                     losed_complete_start-adj_prodigal-single_198"
     CDS             203247..205436
                     /product="DNA gyrase subunit B {ECO:0000256|HAMAP-Rule
                     :MF_01898, ECO:0000256|RuleBase:RU003363}; EC=5.99.1.3
                     {ECO:0000256|HAMAP-Rule:MF_01898,
                     ECO:0000256|RuleBase:RU003363};;  TaxID=1234409
                     species="Bacteria; Firmicutes; Bacilli; Lactobacillales;
                     Enterococcaceae; Catellicoccus.;" source="Catellicoccus
                     marimammalium M35/04/3.;""
                     /codon_start=1
                     /transl_table=11
                     /translation="LSIDFKKAINEYGNEIKTLSNFSDAVRRTPTQFIGYLGNRGHIN
                     MIREILQNSMDEVEKQESPATEIWITYNEDSKEFTCVDNGRGLPFKDMIRIFSSEHTS
                     SNYEKKKGEFSSGRHGVGSKATNALSSVFIGVSYLCAQYSPTGKPEGRYIEFREGKPI
                     LKEPKKCPNTDNWQGTRVSFIPDTTIMGTITTSCEDVNALISTLLPLMKIGAVINFHG
                     IRSGKNVFNERYVNEIGISTFLMKDKYQALIPPITFSGGNDRMKADITFTYDANGIDE
                     QEVVYSFANMCPTISADSAHSQAFIDALCTYFRNYMNKIFLNKKTNLTIINNDIKAGL
                     KAAVAIMHIEPMFSGQAKEIFSNTDSIPFIKELVTVSLDQWCKSHSNELQRLCNFFKS
                     VGNLRLKTNKEKIVMLKSNVSTLTGLPSKYQKPSGRTNLELILVEGDSAMSTCREACD
                     PTKQGLMPLRGKVKNAMTCSKADFFKNEECKAIYTILDCGEGRRCDPNKCKFDKIIFL
                     GDADVDGLHIRSLLLKMFLIYYRPLVEAGRVYAAVPPLYSIKNKNGSLTYFTDKREYV
                     QYVYRRFIKYNTVKSSTGKKMSDTQVVDLLCNNINYLIDMSIISQNYAIEPNLLELVY
                     SMILNGYKYNQIKKVVAKVNKYIQVDNKNNILVLDGLVGDEIQMAVFNQNMLKDCHER
                     ISKYIVNSDINGYILNDQKVSLYQLMKAFDSFTPPNVQRYKGLVNEA*"
                     /db_xref="K8ZAX4_9ENTE"
                     /db_xref="UniRef100_K8ZAX4"
                     /db_xref="dfe:Dfer_4986"
                     /db_xref="5.99.1.3"
     gene            206036..206575
                     /locus_tag="PHAGE-A7--js4906-24-3_S18_scaffold_0_curated_c
                     losed_complete_start-adj_prodigal-single_199"
     CDS             206036..206575
                     /product="hypothetical protein"
                     /codon_start=1
                     /transl_table=11
                     /translation="MIGNKSKYTFKQIQFLIASARSKASSVFWIMNKFGISKDLAAFL
                     IGVNNHSVSSYHSLHQPSMIIDECIKLGATYIELKKLNIFPKKELKSAFSKVSDIPSD
                     LQEEGEQIMDQEKVQEVMKEKDGVTTENGFKIKDFIEGINGDSKKITKEDAVIVSTLL
                     TDIFERRVSIEKLKEFLTR*"
     gene            206589..207428
                     /locus_tag="PHAGE-A7--js4906-24-3_S18_scaffold_0_curated_c
                     losed_complete_start-adj_prodigal-single_200"
     CDS             206589..207428
                     /product="hypothetical protein"
                     /codon_start=1
                     /transl_table=11
                     /translation="MKVSFNVFNQPNSIQSVEEELDLFRTTMRTGIWAIARTRPGLDF
                     TMASQLNYVIEKLGKIGVDDTKLVYYGIQFMLDRIVNGDIDIITNTQKKTLPINTADM
                     MTRLTTGSSWIYYDTNANVLLASLGKLFRINNSVANDHDELLGFIILMAYVLNESDEF
                     IDYVSSHKLVEASSDLNIYWALRYNKLKKTEVVNGTSFEKAFTLYLLGKQLPSLGKFK
                     EEYTKAKHNYISISSVLKNWRRKNKKLLSCYVSDDEKQYLEYMLLSNSVDYKKLKEFI
                     YNK*"
     gene            207440..209065
                     /locus_tag="PHAGE-A7--js4906-24-3_S18_scaffold_0_curated_c
                     losed_complete_start-adj_prodigal-single_201"
     CDS             207440..209065
                     /product="hypothetical protein"
                     /codon_start=1
                     /transl_table=11
                     /translation="MSKELFEKVTKEVYIVPVFVSVHDAICKEANLDIKPLVENIEKF
                     SDVIYNLDEANTRELVSGFIRVYDVQAAAQGRLGILRGIIHKYIEKSIMDFKKKENRF
                     FKPATNDIRDIFSVDDVKEIFKISKVYYNGDIKNLIKQNLPQLVDEYLAKEISGVYVF
                     TRAGVQLLLNDAAKNMGGVTFHNTAPNITLAVSTKAEQPAIRFDKEEDNDVNSYYLKS
                     SSMNRDLENFIINDINPYVGGHKTVSTPVHKVDDYRRVLLNLIWYFPLYMGIDYFFNE
                     NVNDSVVCATQTKNLLIFNPVGLKRLLKTYYALFYRKDATFSLKDFIEGVKDMGYLPD
                     KHTLCHNGKEVKDVLVFDKNIIAKYIFDNRLIDLIPSYERYIDWWKHDINSNAFNAVG
                     ASNGFIDLARKYNLINREFVPVDNSSAVIKIDYPTHANSIPAEEEEEVVEPEVEEVVK
                     EEPKPVAIPTPSTDFDKVVYDARKAIFLSDIVNWVVDNSDTDEDEKNRVSEVFKSIRK
                     YNPECQLYKNATDLNSTIRGFDGIYNPVVFPKH*"
     gene            209296..210336
                     /locus_tag="PHAGE-A7--js4906-24-3_S18_scaffold_0_curated_c
                     losed_complete_start-adj_prodigal-single_202"
     CDS             209296..210336
                     /product="Uncharacterized protein n=1 Tax=Coprococcus sp.
                     HPP0074 RepID=S2YAA6_9FIRM"
                     /codon_start=1
                     /transl_table=11
                     /translation="MAIVIKAEKDRYFKSHDSALEFGIFKEYQEGSTKPLVLIHHVDA
                     DGIFSAQIVIKAIKEFIGNTKISITCVPYNYERQFDFSSYIKKGSNVIVVDLSLKMND
                     IKAILKNANSAFIIDHHLTTLREIDSNYKFYKNKIYDRSLGMYICIKNAGVGLCYNIF
                     KDCVNSYGATFADSVNEKAIGLIDRYDRFGFLSIKDREDCLSIYNFTLRSNQLYIGSD
                     MVTELLCNRDYLDKALKFGKEFYDESVIVNEIRYRAFAKPTTFSFNGNVYNCCYMYGS
                     GNSAVFGNHINDFDFVSLIRKNKDSDGYTVSFYTAKENVDVSEIARSYGGGGHKKAAG
                     SPVKYNIYEEGK*"
                     /db_xref="UniRef100_S2YAA6"
                     /db_xref="S2YAA6_9FIRM"
     gene            210343..213021
                     /locus_tag="PHAGE-A7--js4906-24-3_S18_scaffold_0_curated_c
                     losed_complete_start-adj_prodigal-single_203"
     CDS             210343..213021
                     /product="anaerobic ribonucleoside-triphosphate reductase 
                     (EC:1.17.4.2)"
                     /codon_start=1
                     /transl_table=11
                     /translation="MAIKKIEKRDGSIVDFNKDKITNAILKAMKSVDMVDEKEASNVT
                     TQVVKEVNKANKSIPGVEDIQDIVEEKLMKKLPKVAKEYITYRNQRNIIRNRKSATMI
                     NIKKILNCSNVQNSNANIDEYSFGGRKNESANLIQKEIALNDLIDPEITEAYNEGRLY
                     IHDLSEYTIGEHNCLFADIPRLLANGFEARNGDVRPASCFSTACQLLAVIFQIQSQCQ
                     FGGVADNAIDRHLAPYVRKSFIKHYKNGLHWFGNPGDWDTFTANHEFNIETASISAEW
                     NIFKAFNRMAYMFAMESLEKEGLQSTQALYHNLNTLESRAGSQVPFTSINFGLDTSFE
                     GRKVTEWCLKASIDGIGKNHSTSIFPISIFVNKKEVNDRAYTPNYDLKKLAIKSLTKR
                     IYPNFANGDWISNKADLHPIKFINKEYEAADSNDEVMIRADFDYMDKLKKKTVEEHTT
                     LGAFIKKVIACNNADVIANHKEVTIKFVNHKDRFLIKDSNCSNNDYNRRENDHYTRLY
                     YIHYTINDFGNIEKIYITTESAGYDIHKKHITDYSDLAVIHVSYPNPKWNYNPDTEMA
                     TMGCRTLIGNDVNGMGYNKLGRGNVTPVTINLPYIGIEHGICLGERDTPDEEGFFKEL
                     NHMLDLATKELLDRYKYICSQSIKAGSFMYNNGTIADSDKALFFGVKESMKHGSQALG
                     YIGLANACYAMYGKYFHQDKKVMEFAKKVIKTIYDRAKENTEKYHLNFSAYSSPAEST
                     CFTLASKLQKKFGKIKNVCDRDYLTNSCHVPVYENISIRDKIDAESNFTWMSTGGCIT
                     YTELNSGVINNPRAVEKIINYAMNNERIPYFAINFPIDTCNHCGFSGEIEEHCPACGS
                     DDIKRLRRVTGYITTDYRKFNKGKISETNDRVKHTL*"
                     /db_xref="gym:GYMC10_1586"
                     /db_xref="UniRef100_H1CC45"
                     /db_xref="H1CC45_9FIRM"
                     /db_xref="1.17.4.2"
     gene            213045..213563
                     /locus_tag="PHAGE-A7--js4906-24-3_S18_scaffold_0_curated_c
                     losed_complete_start-adj_prodigal-single_204"
     CDS             213045..213563
                     /product="Anaerobic ribonucleoside-triphosphate
                     reductase-activating protein
                     {ECO:0000256|PIRNR:PIRNR000368}; EC=1.97.1.-
                     {ECO:0000256|PIRNR:PIRNR000368};;  TaxID=159743
                     species="Bacteria; Firmicutes; Bacilli; Bacillales;
                     Paenibacillaceae; Paenibacillus.;" source="Paenibacillus
                     terrae.;""
                     /codon_start=1
                     /transl_table=11
                     /translation="MRLAGIEDNSIVDGPGIRMAIFISGCNHRCKHCHNPQTWNFKYG
                     KVFDEGKQLEILDQIESNDLLDGITLTGGDPFYSSKELIPFVKEFKSRFPDKDIWAYT
                     GFTWEDLIKDSSRKELASLCDVVVDGPFLMERKDYSQSFRGSFNQRFIDVKTSLEKGE
                     VVEIEQDNYYDE*"
                     /db_xref="A0A0D7X8V3_9BACL"
                     /db_xref="UniRef100_UPI00026C63BC"
                     /db_xref="pta:HPL003_05385"
                     /db_xref="UPI00026C63BC"
                     /db_xref="1.97.1.-"
     gene            213575..214126
                     /locus_tag="PHAGE-A7--js4906-24-3_S18_scaffold_0_curated_c
                     losed_complete_start-adj_prodigal-single_205"
     CDS             213575..214126
                     /product="DUTP diphosphatase {ECO:0000313|EMBL:EDS73839.1}
                     ; EC=3.6.1.23 {ECO:0000313|EMBL:EDS73839.1};; 
                     TaxID=428126 species="Bacteria; Firmicutes;
                     Erysipelotrichia; Erysipelotrichales; Erysipelotrichaceae;
                     Erysipelatoclostridium.;" source="[Clostridium] spiroforme
                     DSM 1552.;""
                     /codon_start=1
                     /transl_table=11
                     /translation="MRFEKVSKETFIKDCKKWLSTLIIYDYIKDDSLKVQDDKLMDYF
                     EQAYENISVPVRSTSGSAGYDFKNPFTTLTFTDRVFIPTGIRIFLDKDKILQISPRSS
                     ASKKGLGMMLANTIGIIDSDYVNADNEGDIIIALKNLDIVDSSLIIDKNEKIAQGIIL
                     PFYTVDDDTSNGIRTGGFGSTGK*"
                     /db_xref="B1C595_9FIRM"
                     /db_xref="UniRef100_B1C595"
                     /db_xref="med:MELS_2025"
                     /db_xref="3.6.1.23"
     gene            214307..214582
                     /locus_tag="PHAGE-A7--js4906-24-3_S18_scaffold_0_curated_c
                     losed_complete_start-adj_prodigal-single_206"
     CDS             214307..214582
                     /product="hypothetical protein"
                     /codon_start=1
                     /transl_table=11
                     /translation="MNNHLKKLVRFVYNDKDECYHFIDEYIINPSKENMKSIKDSFIR
                     MNKSFNNDFAYSILNVTDKPCQEIYTGMRICDRAKRKQYNLNPSLLC*"
     gene            214924..215184
                     /locus_tag="PHAGE-A7--js4906-24-3_S18_scaffold_0_curated_c
                     losed_complete_start-adj_prodigal-single_207"
     CDS             214924..215184
                     /product="hypothetical protein"
                     /codon_start=1
                     /transl_table=11
                     /translation="MLNNIIFEQDCDKRLAEFKYNAKEKYYKLVKSFKINSKLLSMDQ
                     IRKIFIDKNKNSNNDYAFMVLDVNATPADIISMPCRICDYKQ*"
     gene            215331..217730
                     /locus_tag="PHAGE-A7--js4906-24-3_S18_scaffold_0_curated_c
                     losed_complete_start-adj_prodigal-single_208"
     CDS             215331..217730
                     /product="DNA gyrase subunit A (EC:5.99.1.3)"
                     /codon_start=1
                     /transl_table=11
                     /translation="MSEKIIEENIVKQTNEDLTAYAVYVARKRMLPACEDGLKPVQRK
                     IIFALYNDFPQTAKGKTVKTASVTGKVIEKYHPHGDTSVAMAIKPMANWFESYVPLIN
                     PQGSFGNIWGDGPAAPRYTEVALSKYAVDCVIGDMKETYASTDWEDNYDGNYKEPMFL
                     PATIPNLLINGTFGIAVGLKTEIPKFNINEVIDATLHLIDHPNSDVILIPDDPQGSDI
                     IDTDWVTMSKTGKGKFKTRAKIEIGEFHHRPALFINTLPSMVFFESIRDKIEKLKEAN
                     QLPQVVDILNNSKIPDLKSKNPEQVFQVIISLKKGADPNFVKQVLYATTSLEKTTSLN
                     FEVLYKNMPVSWNYKQYLLNFINFRRERKGRLFSNKLKECRTRMDVLDLYIRVIESGK
                     IDEIVQKIRKQKSSDESELIEFIMRTVKGVKPNQAKFLLNTNIKRLSLGYLNSYRAEH
                     QQLQEDINRYYDYCLHVEKIDSIIKQELIDAKKKYGCPRRSRIISINEAENIPEGTFK
                     VVLTEKGFIKKMDMNDKSSIKNDKIDFSIVVDNKDSILLFSRLAKVYKLPVHKIPFSK
                     PGSNGLDLRMVVKKYVGEGISTLIPESGIQNIKSIFEKDGIECDIFILTKDGLFKRMD
                     ISEVMNVTVSGLMYAKLNEGDYITDIILMNPMNELIIYSKNKVLRMSGMEAPLLNRST
                     KGNVAMRSKYPIDGFTCITPDSKYVVAITNSGRVNKVPLNIIPLSSRGKSGNSVIKLG
                     KNDGIYNILVCKDNDSFNIITNRGSKIININELKDSSSISTGDKLIDSSGIVSIIPVT
                     E*"
                     /db_xref="hor:Hore_11750"
                     /db_xref="B8CXA6_HALOH"
                     /db_xref="UniRef100_B8CXA6"
                     /db_xref="5.99.1.3"
     gene            218065..218469
                     /locus_tag="PHAGE-A7--js4906-24-3_S18_scaffold_0_curated_c
                     losed_complete_start-adj_prodigal-single_209"
     CDS             218065..218469
                     /product="hypothetical protein"
                     /codon_start=1
                     /transl_table=11
                     /translation="MESKTCVEKNGEKYFDIINDYLNGISTKHAKIVIKHDAGNKLIR
                     IYDGYDNDDTTKKSFFAKSDTFHIIEWKNYGFVDESSDHNAYIKFTTHYRTKEGTGTA
                     EKSTVCVMPYDCAKALFTHAERIACLTSIIKK*"
     gene            218629..218988
                     /locus_tag="PHAGE-A7--js4906-24-3_S18_scaffold_0_curated_c
                     losed_complete_start-adj_prodigal-single_210"
     CDS             218629..218988
                     /product="hypothetical protein"
                     /codon_start=1
                     /transl_table=11
                     /translation="MNKIVASNRTALSEADSQSILDLFKNFIGSLSDEATLYVTDESC
                     NKQYIIVSDWMQSYCIQWIGNDYKFTGQDMLYCKHTTVSNGVKVTKEKNVALHRNHVH
                     ELFSYAREISGVRAVLY*"
     gene            219088..219381
                     /locus_tag="PHAGE-A7--js4906-24-3_S18_scaffold_0_curated_c
                     losed_complete_start-adj_prodigal-single_211"
     CDS             219088..219381
                     /product="hypothetical protein"
                     /codon_start=1
                     /transl_table=11
                     /translation="MINNSKIILIRNFILSEMKKMSSRVRIVDAEIEVESKKKNSSAS
                     DFRFKVLQSNTKSTLMRIVYSAYDANGKYIVRSSEEELPTEEVNELFYAIARH*"
     gene            219476..220654
                     /locus_tag="PHAGE-A7--js4906-24-3_S18_scaffold_0_curated_c
                     losed_complete_start-adj_prodigal-single_212"
     CDS             219476..220654
                     /product="hypothetical protein"
                     /codon_start=1
                     /transl_table=11
                     /translation="MANKSSIKDNVYTKIESILPKRLSQYKTCLSTFITDRHEELFKT
                     APLDRLYYRESDITKMFEAVNIEKKVVKDAISNTYYGPQANFNPRAAKDELTVLMLTI
                     IRYFLLKKDNKSLDISMIYLAFSGKFYPSIHYMSFPKVVPQDFVMEYVINNMLNNKFV
                     LKSKGNLFAAIMSICQTWVKTYEKRFISYSDEDVVYLIGQLHSRIRSFMINIAKAYYK
                     AYENKDFIVYNSDNEDPKNNGGDYHLASSDSFKAEKVIQRTMSFIVASGADYKLCKLS
                     SNTTVKTEELKSIIESILNDKNNMILVRKAISILVYTYFEQSKDKNVLTMNFITYSIT
                     PKPNTKDEHVLELKSIIDNWLNTGSVLYRKRKHRLATRNNYNKALLMYLAMSIYQANK
                     *"
     gene            220784..221230
                     /locus_tag="PHAGE-A7--js4906-24-3_S18_scaffold_0_curated_c
                     losed_complete_start-adj_prodigal-single_213"
     CDS             220784..221230
                     /product="hypothetical protein"
                     /codon_start=1
                     /transl_table=11
                     /translation="MEREYSPKEIANLISASQTTVRSKIVNGDLKAHKKGRKYVIKES
                     DLRIFLINFPLYTDIDWCCDNDKFTLMRLIICDPDNSLIPALKEHCKLTIGVPCGAGH
                     DTYLRLAEKYHHLDHTNHIIGKNGIRKLVPKYTYFDFVKEKGEKVL*"
     gene            221227..221595
                     /locus_tag="PHAGE-A7--js4906-24-3_S18_scaffold_0_curated_c
                     losed_complete_start-adj_prodigal-single_214"
     CDS             221227..221595
                     /product="hypothetical protein"
                     /codon_start=1
                     /transl_table=11
                     /translation="MKNYTVKEASRILGVSEITVKRHIKNGGLRAYKEKNKLFITEGD
                     FNTFLETHPRYSRKVQHHHSAQDAVVDVITANEVFNVYVEYLKKLMTLPKEDVNSILP
                     ILENHRLLLDMSIDRLKKGE*"
     gene            221629..221847
                     /locus_tag="PHAGE-A7--js4906-24-3_S18_scaffold_0_curated_c
                     losed_complete_start-adj_prodigal-single_215"
     CDS             221629..221847
                     /product="hypothetical protein"
                     /codon_start=1
                     /transl_table=11
                     /translation="MAKSVEEIPMLKRKNLLMTKMSTRCAIDALNSILAQIEADDGSF
                     IDLKDLPSAVTNVVMGVAALNTMNGHDA*"
     gene            complement(222007..223101)
                     /locus_tag="PHAGE-A7--js4906-24-3_S18_scaffold_0_curated_c
                     losed_complete_start-adj_prodigal-single_216"
     CDS             complement(222007..223101)
                     /product="hypothetical protein"
                     /codon_start=1
                     /transl_table=11
                     /translation="MKTYNEAYVFKKPRTLLTIENEIRKIKIKWEDKIDPKTGSTINK
                     EDKPKLIKDLKSLCKITYRELVKEFNFGKKFDFLVEIDNIVNAWSSDFTYKNIELSNY
                     KNIIEISPDKRMRFKNRDICNATVTFTTAIIFNKEMKADYLVAIMLHEIGHIFSFLFF
                     KLNAELNLLQNILFNKLTDKELVEKYNNLNKKEQRKTDSKANALGMYFFDNMDSQEGE
                     KFADHFAAYYGYGYELAQGLALFFKINGYMKPEGVLNTLTFDLNLVLTDLLVNNYPNT
                     FNRLNYILNAMKRELKYNKSLTKKQKQELLEKINNINKLNAELYNTKHSRTPYGLLRN
                     VIYSNKVGQTKDLDNRYNQLLDDYVDKKLF*"
     gene            223337..224104
                     /locus_tag="PHAGE-A7--js4906-24-3_S18_scaffold_0_curated_c
                     losed_complete_start-adj_prodigal-single_217"
     CDS             223337..224104
                     /product="G203 protein n=1 Tax=Yersinia phage phiR1-37
                     RepID=G4KKE1_9CAUD"
                     /codon_start=1
                     /transl_table=11
                     /translation="MEAVLESQQNIKKARKEVENLIYKIMDILDPSNANSSWYKKKFA
                     SMSDKQFYEYFKQEFPLKFQMKLFDIEPKMYQIEKAAKTLNVPLMEKVYLPFIYTSND
                     GKPVKTNYEALVVYAPLKKMKQFLAKKNSMSINTDERNMKSGRLINKDKNGNTSDREM
                     ECLAVMGLSNTMRELATYRADTVKAKDEFYSTIAEKNMVSLNDVEVSKTDSTARNTLN
                     VYLLGAGVMSNLITIKDSYMLPYTSDIRNNNKVRRES*"
                     /db_xref="UniRef100_G4KKE1"
                     /db_xref="G4KKE1_9CAUD"
     gene            224196..224330
                     /locus_tag="PHAGE-A7--js4906-24-3_S18_scaffold_0_curated_c
                     losed_complete_start-adj_prodigal-single_218"
     CDS             224196..224330
                     /product="hypothetical protein"
                     /codon_start=1
                     /transl_table=11
                     /translation="MNENDEKISVITEVGDLGIGVDELNEKDQEAYRKSKKEEKNDNK
                     *"
     gene            224449..225216
                     /locus_tag="PHAGE-A7--js4906-24-3_S18_scaffold_0_curated_c
                     losed_complete_start-adj_prodigal-single_219"
                     /gene="lytB"
     CDS             224449..225216
                     /gene="lytB"
                     /product="lytB; endo-beta-N-acetylglucosaminidase LytB (EC
                     :3.2.1.96)"
                     /codon_start=1
                     /transl_table=11
                     /translation="MQNLTNVSKKKLILERLITVFLVVAFIIINFLLWGKVSIIDTRV
                     TNIEDQLSEDNTANQKVYNILVEIQKQQQRIEERQKQQDETMKKTLEEHATNISYIKS
                     TGYDVNSDLSNSNMKITSKDMNKIIDYWIMHMGIQSQFKNKGDAFIKASKASGLNPIY
                     ILAHAAIESGWGTSYMARNRHNYFGINCVDANPNAGYVMGNDIDAGIINGAVWISNNF
                     YKNGYTTLQSMKNGNYATDPNWAYKISSVMNKSIQAL*"
                     /db_xref="smb:smi_0966"
                     /db_xref="UniRef100_R4JKF9"
                     /db_xref="R4JKF9_9CAUD"
                     /db_xref="3.2.1.96"
     gene            225233..225811
                     /locus_tag="PHAGE-A7--js4906-24-3_S18_scaffold_0_curated_c
                     losed_complete_start-adj_prodigal-single_220"
     CDS             225233..225811
                     /product="hypothetical protein"
                     /codon_start=1
                     /transl_table=11
                     /translation="MGKTKVVTLDWYLRHKVDGVPITMVWKYYDAISIAKEICHYNYK
                     KYKRFGKYNNSYYLCTEKLFIIMYIVYGCYLAAFDRSLFVCDFCKRSENDDSLYISSY
                     DVLDYYETNYDVRKFYEKDHSYDKYAISKSDKKFIHKIVEIFNDRGPVYCRAFIELYK
                     LKDPNGIYEDDFVRNAFIEFINKYTIRIKVKD*"
     gene            225862..227043
                     /locus_tag="PHAGE-A7--js4906-24-3_S18_scaffold_0_curated_c
                     losed_complete_start-adj_prodigal-single_221"
     CDS             225862..227043
                     /product="hypothetical protein"
                     /codon_start=1
                     /transl_table=11
                     /translation="MMLNAKIIGIGAAGNKAAIELMNEIPELQNSIMLVNTTLKDIPM
                     EYREHAVELEGLYKGCAKERSVANNIMMENLKTNKFDYPYDDKDAMTIIVTSAEGGTG
                     SGACIMLAKYISSVYKTHIHFCIFTGFEDDVRGLKNTVDLFKELDPSYTVEAISNKKF
                     LDEAYGNRLKAEELANKKFCENIKILLGGTITESKQNIDESDLLKLVNTPGFMVIESA
                     NLNKIKNVDDYNKRLISATDDSKSLTTEPTCKRFGTILDISDKESYFVDYSNKVLKDR
                     YGVPYESFSHIQNVHEDNTIQFIISGLKMPVEDIEEVYNDFINTRASVDVSKDEFFSK
                     NFSTEANEFDTLTKSEKEKNINSAKEDFFNSLGANPTVVESENGTFKKVKKIVVPSSE
                     F*"
     gene            227055..227879
                     /locus_tag="PHAGE-A7--js4906-24-3_S18_scaffold_0_curated_c
                     losed_complete_start-adj_prodigal-single_222"
     CDS             227055..227879
                     /product="hypothetical protein"
                     /codon_start=1
                     /transl_table=11
                     /translation="MEMNSEESIMSALYAKIATHDDYEMYDYVNTNYKAILYALYSKK
                     SKYHNLITNSYLLSILNQVFNGTISIDPVYKTYLDSILYYIIVNTKTTDYVRKLAFMV
                     GESANKQVVKQLESLEAFDSEMCIFLAITLYSSLNDKDRIRKFNFTIATYTKTVSVEN
                     IIRIYAIFFSKNFSVLFVNSMFDTTIKDAIEKEEKWVTDTLKENDKNMDTALMIILNS
                     LEFASAKSCLQSFYNEYANRSYNSDLIRFGFTNCDAKYQNIHNVLNAFASEGTMIP*"
     gene            227999..229231
                     /locus_tag="PHAGE-A7--js4906-24-3_S18_scaffold_0_curated_c
                     losed_complete_start-adj_prodigal-single_223"
     CDS             227999..229231
                     /product="hypothetical protein"
                     /codon_start=1
                     /transl_table=11
                     /translation="MTLLSDMFRQEVSKSKDMSMSVEATTDVGYPTGFANFDFMNGYI
                     QTVNNEAKNLHEEYYSLGIANGSFVMVIGRSGCGKSTFCEQIAANIIRPFKSSCIFED
                     STESLSATWQRREMLTGYYGDELKQRYIIRDKGITAENFYERIKMIHDMKLANRDDFI
                     YDTGKLDSFGNPIMMFEPTVYILDSVALLMPKNVLEQDELGGTMSTTAGAKVVTQVFR
                     GIIQMLKAANIILIAVNHILDDVSITGRPKKPSLAYLKVGETLPKGKTIIYLANTIIR
                     LDDVTKLKGDEKYKVWGSLVEATLVKSRSARSNQKTTLLFNHDTGFDPILSSLIFMQN
                     TDRIHGAGIGLYLDDHKDMKFSMGNFKEKMQNNEEFFNTFTAAYIEELKKIPEANVNP
                     TTIANNKINEKVMNLLNV*"
     gene            229296..231701
                     /locus_tag="PHAGE-A7--js4906-24-3_S18_scaffold_0_curated_c
                     losed_complete_start-adj_prodigal-single_224"
     CDS             229296..231701
                     /product="DNA-directed RNA polymerase beta subunit
                     ,C-terminus n=1 Tax=Yersinia phage phiR1-37
                     RepID=G4KKJ9_9CAUD"
                     /codon_start=1
                     /transl_table=11
                     /translation="MANNLDLNSTANEIEKNLPSREYTLGKGLLQPFNDTNSGSRKIM
                     QGIQKEQSIQLCKAETPIIMTGYENKFAYLSSNYVKTDAQYKLIDKIYKYANKYYALL
                     YDIEHKMLHCVERVTYEYRTEIYGININNDGLDSFNKGDTIPKGTTLVKSDSFDEEDN
                     KTDGINLTTVYMALGLTTEDPIVISQSAANRFKSPLFNEIEIVINENDIPLNMYGDDT
                     YYKAFPNIGEKIKDSIVCAIRRERKDDEALYSQSKERLKQLMISDTTYISDGEIVDID
                     VYCNNPDKLEDMYYQQLKEYYDKNIEFCIKLYKAVDKFLDSHPGVKMTYDMQSVYRKC
                     RDTANGIPYIKDKVFNNIILRIITRENKVLRKGDKITDRYGGKGVISAILPDDQMPLF
                     YRNGNWYPVDAIYNSSTIINRLNPGQSFETELTWIGSKLLEAIGTYWYPAKHDDLMEG
                     MSYLNRSAVVDVAEQTVLKYLSLINMDYATDFHRIIMSTPIEVRVEDMDYLIESGNIP
                     VVITPMKNEMTLEILKNIYNTFPWIKEEYLYVNQKDSNGNIRKIRTNRPLVVGKKYIY
                     RLKQLAEEKFSAVSLASTNIRGENTKTKANKMHISPIAKTPVRIGGMEASELMQLPEC
                     QFTVEALMMLSTAPTARRMMKQLLIGDPFDRNIVLDENARSRNVEIANAYLKCLGLKL
                     EFKKVPKKLRVPILRRAISRVKPDSYRQVITKLPVKVTGEGYNKARAMLVDMYDNSTD
                     IKVLGNSEVSKEEKINNAINSLLKISNTDEQLIENVKLVKTFEKRRIPILRKVIKSVT
                     EKK*"
                     /db_xref="UniRef100_G4KKJ9"
                     /db_xref="G4KKJ9_9CAUD"
     gene            231702..234086
                     /locus_tag="PHAGE-A7--js4906-24-3_S18_scaffold_0_curated_c
                     losed_complete_start-adj_prodigal-single_225"
     CDS             231702..234086
                     /product="NAD-dependent DNA-ligase n=1 Tax=Yersinia phage
                     phiR1-37 RepID=G4KKK5_9CAUD"
                     /codon_start=1
                     /transl_table=11
                     /translation="MKTINNDLSKRLYLIKDSLIEGSNIINGNDIVDMNNLAIEFINA
                     NEVSDTLKQDIYTTLVISNILYNNTTKEILPLEDGVYDLVVAKYNNLFNGEAPVGAPP
                     TKPITIASGNSFNPVSVTGNNRVVIAKIDKTNKQYISNIMNNNLPFSRMDYYRDTSDT
                     TEVSKITRNIPAKFPELVGTLHKCKFVSLRDAMAVGVQDDDFSVMVFDRDFLAPTFKT
                     AEQCAFNDHIPVEMIAELKYDGMSVEAEIENDTIISANSRGDTANNIATDLTEIFGGK
                     KFYRAKDYKKFFGGRETTRFGMKFEAIITYSDLAILADKYGITYKNPRVAVSGIISSK
                     NAKMFRDFITLVPIKTSGLQFNKVSNEINFMNAYYSSGVTMRYAMLHGDFYQILSQVQ
                     RFTNEAEYARPYMNFAYDGVVISYTHPALKTIFGRKNSIDLWSMAIKFNASSKNAYFL
                     GYTYTVGQDGRITPMAHFTPVEFFGTIHDKTTIHSFKRFNQLDLRKGDIVNITYMNDV
                     ICYLTKPENSYNTIRERTVPSIEFPSYCPYCGSPVVYSNTGDTAWCSNPNCSERVLNK
                     VVNMLKKLNIKDFGESYIRKLGVTNLTELLNLSRKDILDRIGSDVMTDKLLERMNEIK
                     TKNWYDYQIIGAIGFTSISASRWKLILTQIPLKTIVHGTPVGDTDSNLYNMIRCIKGI
                     GNVIARTIVDERKDLLVDLNTIEQMPNIIRSYGVKQDNGIQIRFSGVRDARLEEQLKN
                     AGYDCDSKKGVTNKTNILIVPYLGFTSSKVTKAMQHGIRIVPISDAESMLLNNN*"
                     /db_xref="UniRef100_G4KKK5"
                     /db_xref="G4KKK5_9CAUD"
                     /db_xref="cdg:CDBI1_19018"
     gene            234206..234871
                     /locus_tag="PHAGE-A7--js4906-24-3_S18_scaffold_0_curated_c
                     losed_complete_start-adj_prodigal-single_226"
     CDS             234206..234871
                     /product="hypothetical protein"
                     /codon_start=1
                     /transl_table=11
                     /translation="MFAENSGFETRMVKVMRDMACEWDSFDSIPVTTSLFESITQYLK
                     SLKDGDKENHTLVLRNDFKDKDSAIIFSASLLKSEGKDGNAYALQFSFDPNDIPKDSK
                     ITDIVDEESFEYIDNAMNTNKHHAYNFNVQSGGAYNMFSVIRGMVITLKEFGRDALVS
                     SSDDHDIEFKDYFILTASVSDDGKVTLKFTPSELLKQIIKEDSGIEDKDKKVDEKPVA
                     FVA*"
     gene            234957..235601
                     /locus_tag="PHAGE-A7--js4906-24-3_S18_scaffold_0_curated_c
                     losed_complete_start-adj_prodigal-single_227"
     CDS             234957..235601
                     /product="hypothetical protein"
                     /codon_start=1
                     /transl_table=11
                     /translation="MNLDFKKIVIDGKNMSVVSMDEFNRMYKNKSLDTDIAVEFNNDY
                     VLPYSKHIKATPCAIPGDLFVRGVLPTTEEDKEKYSTKRVVNFSSSSSFKDVLNNVYK
                     IKEEKNAGLTIVNDCLHLDIYEEDTPELRIIKQAINDKHIDPDSYKNKFPSSSDFNND
                     MRALKSSSNHSISFFKAKRILNSFDIDGEFIIRDKKDAVNPIGKEYSIKLTEEE*"
     gene            235603..237393
                     /locus_tag="PHAGE-A7--js4906-24-3_S18_scaffold_0_curated_c
                     losed_complete_start-adj_prodigal-single_228"
     CDS             235603..237393
                     /product="hypothetical protein"
                     /codon_start=1
                     /transl_table=11
                     /translation="MSIKRFIHDYVQNHVDDFNDQLFLRSDEAIIDQLEKIIISIQTH
                     GLFTIRVKGFTVVDNYDDIQIILRKHYERVLKGSKKAADDNRFNYIDLQESKIKLLIV
                     HYETSYKNERENLDVIIEVPRVVNKFYFFLKGNYYSPMYQIVDASTYNNSSSKKNSKK
                     ATITLKTNFQPIRITRFEVPVGDTDGNKYSFTSFSCFAFNKSVPAIVYLFAKYGVVKA
                     LQNLGLSNYLFISPDNQSNEDICSFCSSKNDKIFINVDRYFMNNPIMQHAVVTLLNMI
                     TSSMNFNDLYNTDIWIERLGGGFVTQNKLQKGLTILKSFESTLDINIQEQIYLPWKYK
                     KDMFVLLQWLLCEFNNLKMKDTMNITTKKVRCAEYIAAIYAKKLTTNIHRLSNKGKKI
                     NLKEIERTINIKPDWLIVEITKSQLVGFRNIVNDMDAFLATKFTYKGISGVGDTNGSN
                     GSRSIPNQFRLLDISNMGILDPDASSPSDPGVNGSIIPFLKLNTNGYLSDNKEPITYE
                     QELKELCDEYKKIKGLREVIEFKHNVLDDNNVTTEDVDIANQTELVANHVTEALGGIM
                     ETNDQIIKKHLDSLTGLPIAKGSDILKYDE*"
     gene            237383..237628
                     /locus_tag="PHAGE-A7--js4906-24-3_S18_scaffold_0_curated_c
                     losed_complete_start-adj_prodigal-single_229"
     CDS             237383..237628
                     /product="hypothetical protein"
                     /codon_start=1
                     /transl_table=11
                     /translation="MTNNIYYRVFIFSQTQHDKIIEIEKSRGTVEPRFGTVIVRGSPK
                     VYTAILVSRDNIRYPDSKVLIEGDVRNIKFTKGSLGI*"
     gene            237618..237932
                     /locus_tag="PHAGE-A7--js4906-24-3_S18_scaffold_0_curated_c
                     losed_complete_start-adj_prodigal-single_230"
     CDS             237618..237932
                     /product="hypothetical protein"
                     /codon_start=1
                     /transl_table=11
                     /translation="LVFNMEQKLRKVITRVIQPGICPKCGSTMALLIAQYKACKISPR
                     GWIQAVLDKQSKYTCVCQNCGHTEDMKITVKGLLPIGFDEEEDNRPKLLSDKNNPISD
                     KF*"
     gene            237945..238508
                     /locus_tag="PHAGE-A7--js4906-24-3_S18_scaffold_0_curated_c
                     losed_complete_start-adj_prodigal-single_231"
     CDS             237945..238508
                     /product="Bacterial surface protein 26-residue PARCEL
                     repeat (3 repeats) n=1 Tax=Firmicutes bacterium CAG:884
                     RepID=R5N868_9FIRM"
                     /codon_start=1
                     /transl_table=11
                     /translation="MSNSQIYVAKGKSPWYSSYWDNCHVINIDGHTSGKAIVTCDGNI
                     TSTKLMFAVCRDLTSIDLSSFDTSEVTTMGHMFEECWELTKLDLSNFNTSKVTDMRWM
                     FNNCCNLTTLDLSSFDTSKVKHMCAMFWGCISLTTIKGIIDMKSCEYCDNMFADCRKL
                     RDVKIKNPPSDFEKYSGLSKSQYTVVS*"
                     /db_xref="UniRef100_R5N868"
                     /db_xref="R6HD83_9FIRM"
                     /db_xref="pit:PIN17_A1914"
                     /db_xref="R5N868_9FIRM"
     gene            238537..240069
                     /locus_tag="PHAGE-A7--js4906-24-3_S18_scaffold_0_curated_c
                     losed_complete_start-adj_prodigal-single_232"
     CDS             238537..240069
                     /product="Membrane associated lipoprotein n=1 Tax
                     =Phascolarctobacterium sp. CAG:266 RepID=R6HD83_9FIRM"
                     /codon_start=1
                     /transl_table=11
                     /translation="MYYKRVLMFLATGSAPWYSNIWADKSHVTDIWELKSGQANVTIE
                     DEITNMEHMFYHCSNLTSLDLFSHFNTTKVTNMGGMFNSCSSLTTLDLSAFNTSKVTN
                     MSWMFFNCHGLASLDLSNFDTSNVTSMENMFCDCTSLTTLDISNFDTSNVSDMCEMFK
                     NCYNLTTIKGIIDMKSCKLWYRDMFINCPKLKGVKIKNPPTDFHESWAGLSKSQYTIV
                     DDESDSLKRRNIMFKTTGIEPIDGIDAPINIYKVPGSSSEEVVAINYIPSSMQNDAPK
                     YDKATQEFDGEKDNKETISDFNKAVKELSNKLDEIVGKNTEESSPKEEVSKETKAEDH
                     KHTNEEKVQETINKQRPNSNKYNKMYYILTEFIYERDFIPAFLWFMEHAYNNVLIAHQ
                     HKRRSYKIYKEIVKGGNLIGKCNISESNNEHCYFVLDGSNRSLNDYNYNRQRKAAKLL
                     AKYIIASNTVPYVLNLKYYLENFGDPYSNYVPTGTASVMKRTFTEVYVKTLEKVCFGK
                     DF*"
                     /db_xref="UniRef100_R6HD83"
                     /db_xref="R6HD83_9FIRM"
                     /db_xref="ral:Rumal_3740"
     gene            240186..242444
                     /locus_tag="PHAGE-A7--js4906-24-3_S18_scaffold_0_curated_c
                     losed_complete_start-adj_prodigal-single_233"
     CDS             240186..242444
                     /product="hypothetical protein"
                     /codon_start=1
                     /transl_table=11
                     /translation="MKPYSSQLVESLQNWKELGTDNIGRLSKALELYSNAIPVTESEY
                     LQQPKSLLEQMIVAIIATDNISFDKLKKCIYDNVTDEKAKEDLTKVSHDEIDLNRVRA
                     NHEIINKRFSIKSIFSMNVTNNTDINPIRILIGSEFPQLGMIEICKLLDTYSLSIQDK
                     FALMVEELAYDYNTYTCLEDKELVYIIPTVHSYLFSTYPPSHTTEDIVAKVLDSIAQR
                     VYNSVFIQKLNDIIGNNQISSRIKQSDVFDKIAEFEVSPSNTGDSACINKVVDLFSDI
                     ADSISNLQELSDMTKIVLPLYYQYFAVSNYSNNKDDMIRVLYTYIDTIYKKFADEFHN
                     GYIKKIYDMVDDFLAKASMIPQNSESYQVMIEAIKEIKEMLSKSIEYYDAKKVYNLKG
                     EPYDVNDNPTGIFTDYDNALLDDIEEACSIFQSNVLEESTISAFTDKELLIKADRDLL
                     DYIEESYEKYYPLIDKSKLLLSLNEAVKEIRKDTTTPDNVSKISNLKEIINKVKNYHD
                     ENQDSMKDDDETDERVLSANIIPIKDYNQDKMRTYTIDRIAKYYNEDTILANNIAKEA
                     MHEMKLSSYVTLGLDRLKKTASTLMDAQKTAWNNIDRFADTIEKINTEEDKREARMQV
                     VKNSFLPSMSRCIKSIIIAGGLSVLVHPFVGLLSLVVRFVNSKRAAKEERQAVADELE
                     VELEMIDRRIRDAEDSKDYKKERKLRLLKRKLITYLAKVAVNSKTKWNDEIMFKKDID
                     DAGSELGLRHDD*"
     gene            242437..243966
                     /locus_tag="PHAGE-A7--js4906-24-3_S18_scaffold_0_curated_c
                     losed_complete_start-adj_prodigal-single_234"
     CDS             242437..243966
                     /product="GH20141 n=1 Tax=Drosophila grimshawi RepID
                     =B4J6K1_DROGR"
                     /codon_start=1
                     /transl_table=11
                     /translation="MINIYNEEKLSTKDRKELPASIYGLPSEKKYPLNDANHVRSAMA
                     YFNHCDKDKKKELARNIMKAAKKFNVEVSEDSEVYKTLNESYYGDFTDNMNVILEADK
                     KKDEEPTEVVDTADDNDTDDYTEYEDEPEEDDEVEEVDSDASESDDDTDTEEDYTNDT
                     DDTPTDDEPEETDTEVQDTSSDDNTEDDYTSDTEEPEEVVDTADNDDDSGSEEDYTAD
                     TDNSDVADTSTSDDTEDYTNDTEEPANAVDTSTPDDTGTDYTQDYDDGNGNTAADTNV
                     QDTSSDDDNSADYTDTDNSQDSNIDDNNNTVRSDTPNDDTEQNDAATGNPNQPADTSS
                     SDGDDASEDYTDTDNDAGDGSEDGTDGQDDANSTDDSTMNDGGSGDSQANSEIQGLQQ
                     DVFSNLTQDQLRIKTNNQKQQFIDLFNDITDILERLSVVNKDSNIVDTLNYVNDSLSD
                     LREMIKDSLTDSFNTRSFVENQIILERFITIYTMLIKILEKISNKKQLENNSNNKNKR
                     E*"
                     /db_xref="UniRef100_B4J6K1"
                     /db_xref="B4J6K1_DROGR"
                     /db_xref="lps:LPST_C1056"
     gene            244069..246120
                     /locus_tag="PHAGE-A7--js4906-24-3_S18_scaffold_0_curated_c
                     losed_complete_start-adj_prodigal-single_235"
     CDS             244069..246120
                     /product="hypothetical protein"
                     /codon_start=1
                     /transl_table=11
                     /translation="MAAIKPINEDTKVDLSSYATNEMHSVAQDYVDTINAIKQESQGA
                     YDMVRDPSAVLKDSMYREELKAAFREGSYDASDPQYKNTAVLENHLSNMDAIFDNDTD
                     HIMNESSPLGVYNPVVGMTLPMHKNILMNAVFDQVMPKDVARSPKFTLTMETRTLVDT
                     KGNEYDMFYEQNKIKDAVDESIPTADFVWVDDGTSNYVTTTIGGRGAATGDLIHDAFT
                     EQQVSAMNMPLTALSMKTFVSKILIKGLAVAGSKYIDDVEAAKTDLAGHIKVADKDVK
                     DATLIFDVEGKFTPGYGSNDRIFNRRFMLEVPVERNAVTNKVTKTTVRLNVMGTMEKN
                     KISLRAFKPESFDSTIQPAGGWKAIADGETGSLQGAVIHAVVDVSNAVFPTVKFKWSA
                     NTSFYEIPEAPHLTTEITPEEVKDLQATYDVNQVTKLMSMMRLALLHWKDDSILKDLD
                     DDFLSMPANQKVSGAFDFAPPLNYNNNPVEWRKVMFMDNLDQYVTRMLQVLNDENMTV
                     AVFGRPDIIRRIAPQQYTYQSPSNIGPVELDFKRTVVTSEKRVYNFISSQKMRNSNNL
                     IVLLIPRNSMRITYKVIDYQMYVSNEIRDTAHYQVPAMTCFERWYFLKYQPVQGRIRI
                     LNASGLRENAYMKNEEDYLIKGAMNDDTANTEQYASEVNGVIDPEDGHMKLPPVTTTN
                     P*"
     gene            246207..247361
                     /locus_tag="PHAGE-A7--js4906-24-3_S18_scaffold_0_curated_c
                     losed_complete_start-adj_prodigal-single_236"
     CDS             246207..247361
                     /product="hypothetical protein"
                     /codon_start=1
                     /transl_table=11
                     /translation="LLDTNDILAKIGEINLSVVNLKAKPGDKIELNKIKECLNKIFPD
                     SKCVDVIYTVNTDKMFFGIVTLPILSPNEILNIMTSDEDSKITTYKVELDSKLFSDMI
                     DLSLDEITALIVHEVARLVNDYYPINNARYLIDKTVLDYGITLKMSEYVPYIEIIGYG
                     IKEAARRSVSIFENNYLVPYYLDETYELTDSLRRAITKLENKGNLWDTEIDNKSIIVK
                     WVVRLYTNILKYRIMSLHTLEKGIELTGSVLVVNEMKNIVKKLHRIDDYSLMQEASNI
                     INFFNSTKNATLNALDRFKANGIKNYYDDYYEIQFEYNNMDNDRGTAVTLLHKINSRM
                     SVIDDYISTEKVDPQTKKRLTELYYKYDELRKNIATTKLRPPQTLLIKVD*"
     gene            247375..247770
                     /locus_tag="PHAGE-A7--js4906-24-3_S18_scaffold_0_curated_c
                     losed_complete_start-adj_prodigal-single_237"
     CDS             247375..247770
                     /product="hypothetical protein"
                     /codon_start=1
                     /transl_table=11
                     /translation="METIIKKYLAKLSSYKDSLGSIFVSSSRTIKVVAIVYILLALLP
                     FITAYIFLIFEFFYHDMYDIDRLIKLGSTIISDSATGFVLFILGLVTNGEKMITNKIA
                     GNSSIMNKYLKDNNLQVRPYTEEQNTGKK*"
     gene            247887..248558
                     /locus_tag="PHAGE-A7--js4906-24-3_S18_scaffold_0_curated_c
                     losed_complete_start-adj_prodigal-single_238"
     CDS             247887..248558
                     /product="hypothetical protein"
                     /codon_start=1
                     /transl_table=11
                     /translation="MSLSEVSTNNRNMQFNKNKYTVNVNGIALFNNSDDSYKSGLGFT
                     MWNGLLKIYIIPFNEGEGRFVFNSLGNNACIFLNQTKAFLFSNILKKFKEDREKYNGY
                     GINAGKSIITINNGTTFNKSIDEAAIRIVKFNEETIVDNEGAYQLKTDYYNYINNVVT
                     EKNAINFSKVNSPELKNAELDLIINQLNEFVKATTNAYAFATSQAVEYNFRTVQDNLN
                     ELLSR*"
     gene            248563..249228
                     /locus_tag="PHAGE-A7--js4906-24-3_S18_scaffold_0_curated_c
                     losed_complete_start-adj_prodigal-single_239"
     CDS             248563..249228
                     /product="hypothetical protein"
                     /codon_start=1
                     /transl_table=11
                     /translation="MNTGISSDVQIVYNLFEFETLVDVDLSVVMYIIDNMGNSKYIDT
                     SLLKNTNTINGIENRLLFRENYNPLSIIIKKEYEDSIDDIYNEIMEYHKQEILDKALP
                     TDILSFCNLGSTISGVINNHVNCKDKLEEEYIHSFPGKVITKIDEYDLSSYNTLYAKT
                     VDNLFKYKNLVNKKIFIINARYNMMKDFLIYKPEAMAVSTSNTMCVIDPYKNLTIPSI
                     GGL*"
     gene            249230..251008
                     /locus_tag="PHAGE-A7--js4906-24-3_S18_scaffold_0_curated_c
                     losed_complete_start-adj_prodigal-single_240"
     CDS             249230..251008
                     /product="Chaperonin GroEL n=1 Tax=Yersinia phage phiR1-37
                     RepID=G4KKI1_9CAUD"
                     /codon_start=1
                     /transl_table=11
                     /translation="MVNESWTRAISNIVNKKTLRAIQLETMETIASALANSYGPDGST
                     TQIRTMTTAKDAGTTEYTKDGHKILSNIKFNKPIEYSIVDDLKAITTNTVKTVGDGTT
                     SAVILSYLIFKELKNLADETGKSEKTILNEFNNLVKKITSIIKEDGHKATLDDIYNIA
                     YTSTDGNEEIASDIKKIYKDFGMEVYIDVGVTNNEESMVKSYEGLTFDSGYLNPNLIN
                     DSSNNSCTIRDPKIYIFEDPIDTPEMLKFLSTIVTNNFYSVIKSNKPPVPTAIFTPSI
                     SADAQSEINAVFNTFSQVPPEFKQLLIVNTGLTRLDNLYDLAALSGAKTIKKYIDPEN
                     QKKDIEKGLAPTVDTITNFAGSADLVVADAKTTKIINPKLMYNADGSPTFVMINLLKT
                     LEAELASYKEQNIDVKKIYMLKRRIQSLKANMVDYFIGGISYADRDAKKDLVEDAVLN
                     CRSAATDGVGFGANFEAMKAIHSIIVENYKASFADKDLGDNIDWSAFDENDITVAVAK
                     AYVTLFERIYAENDITKDKKDLIVKDAIINNCPLNIRNNKFDGTVLTSIKADIVILDA
                     ISKIVGLMFATNQYLLPDPSYNTYEM*"
                     /db_xref="UniRef100_G4KKI1"
                     /db_xref="pah:Poras_0070"
                     /db_xref="86642737"
                     /db_xref="G4KKI1_9CAUD"
     gene            251111..251917
                     /locus_tag="PHAGE-A7--js4906-24-3_S18_scaffold_0_curated_c
                     losed_complete_start-adj_prodigal-single_241"
     CDS             251111..251917
                     /product="G244 protein n=1 Tax=Yersinia phage phiR1-37
                     RepID=G4KKI2_9CAUD"
                     /codon_start=1
                     /transl_table=11
                     /translation="MKISFNRYINNPEIVKGTATNSQRKLIRQDYEKRFDAILVREAG
                     TVAYFLFKDTKVENRYYAHLMIPSEKTDKLYYDVVIELTLENPEQLVSDMSNYTTRFY
                     ANDPAFVFTWAYAFNRKDLIIDWLKPKLNKKCLTDKPVIRNPNMQTGYVKSIYFAYYY
                     MKLNRLFNTAKWEKAQPLNKSKFLKSIMNSDDKLIDNQRLRDIQKRLKQQEQEAKLHP
                     PETRDMSRYTSNRMKVAPTAAYAAKASILKPKTVTSKLVRRSKVIKPRKR*"
                     /db_xref="UniRef100_G4KKI2"
                     /db_xref="G4KKI2_9CAUD"
     gene            251997..253586
                     /locus_tag="PHAGE-A7--js4906-24-3_S18_scaffold_0_curated_c
                     losed_complete_start-adj_prodigal-single_242"
     CDS             251997..253586
                     /product="G245 protein n=1 Tax=Yersinia phage phiR1-37
                     RepID=G4KKI3_9CAUD"
                     /codon_start=1
                     /transl_table=11
                     /translation="MSTNSEIGNVKQPFIRVDEWKPAPEDMVFSSAGEVIICNKLISP
                     DMANKQFPFFVMKPKKGYASSTRVKGDTVKLGFKDHCIHYLNYFEKFYDTEQILVGIY
                     SYLKVMIDSDDQYGYTEENFVNDLERYIIRYDNPKEEVFKFRNNIRKMVDDNYYITQT
                     YTNIKNPCLAYTDEHVKVLMEVSIIQLMLIPLISHFYWKRRYPKTVNVNKFFLSIFSR
                     IFNVVNQHYGIDIVSKLYETVLTNVNKNVLSNSKLWEMQNIRSRDNTTQTIQTIENII
                     LQIIPKYTFDKNIINFNYIMIESELDHKVRLIDYGYKLSSISSSDRDEDSNSQADKFE
                     AHMDKIDESLVIQTKVNCEETMNRIRKEFGTPSEAEINYYIWMLQYGGKSIKNSFQFN
                     LVTYPFMKWFKDLQTVKMIGIIDYITLMIACKNCLLSNGQTFLPYIIGGRVDKLVSRK
                     SVNKRLMERIKDSEGYTKVSEKYNNKKLEDVIFKTISQILSSTFINIDYYNKEYNGII
                     INTTVVPERIAEEYFQYILLI*"
                     /db_xref="UniRef100_G4KKI3"
                     /db_xref="G4KKI3_9CAUD"
     gene            253645..254700
                     /locus_tag="PHAGE-A7--js4906-24-3_S18_scaffold_0_curated_c
                     losed_complete_start-adj_prodigal-single_243"
     CDS             253645..254700
                     /product="hypothetical protein"
                     /codon_start=1
                     /transl_table=11
                     /translation="MDNDSMSVLKILKRNFPELKRSGSEYVVRCRFCGDSKNKASAHF
                     YINIGDENTIPLYHCFKCERSGILTPAILRELIGDSNITKEDIIDLTEMSKSISAKVN
                     LSRLRSGYNKLIRNTTWVLPTDNVSFLKEKLDYINSRLGLKLSIQEAQNLKIVFSIKN
                     LLSANNLKSNRSQSITDELDKHFIGFLSIDNGFLTMRNINDTDGFLKDARYINYSIYN
                     EKDNNHLRYYCIPTKIDKLSKDPINIHIAEGCFDILSIYYNLRDKDSYNNIYICSNGK
                     GYYSVLRALIEKFGLYNIIVNVYPDNDVSDNSLHFYLRRLYKLSIPVYFHRNMCNGEK
                     DFGVCKESINEVVYKVR*"
     gene            254707..254955
                     /locus_tag="PHAGE-A7--js4906-24-3_S18_scaffold_0_curated_c
                     losed_complete_start-adj_prodigal-single_244"
     CDS             254707..254955
                     /product="hypothetical protein"
                     /codon_start=1
                     /transl_table=11
                     /translation="MARPFNQFLHAGERYNDKVIVANFGREFDEKEHKHTRHAGYLVV
                     CKCGYGYVARTYGTVKGTITDHKHLCPYCEEKLKKGEC*"
     gene            254958..255176
                     /locus_tag="PHAGE-A7--js4906-24-3_S18_scaffold_0_curated_c
                     losed_complete_start-adj_prodigal-single_245"
     CDS             254958..255176
                     /product="hypothetical protein"
                     /codon_start=1
                     /transl_table=11
                     /translation="MEKEIVGHRYGHLTQITKSFRNSRKDYPKAFFMCDCGNVIAVNK
                     SVVLKHHLFDRCRVCKKEMEEKLNSNKK*"
     gene            255200..257896
                     /locus_tag="PHAGE-A7--js4906-24-3_S18_scaffold_0_curated_c
                     losed_complete_start-adj_prodigal-single_246"
     CDS             255200..257896
                     /product="Putative uncharacterized protein n=1 Tax
                     =Ichthyophthirius multifiliis (strain G5)
                     RepID=G0QZ17_ICHMG"
                     /codon_start=1
                     /transl_table=11
                     /translation="MRLNSVALQNYVGIYNGMHKHTIHIDFTKCRNSITVIKGDNGSG
                     KSSLFKAIHPFSDPSYFLIDGLEAMKDIVYQLDNGETLEVKYIYPVDDRGNRKSTQCY
                     VYVNGNLMNQNHNVTDGRDIICNILDIDITFLPLTQLSSDDRGLADKTPSQRKNFINK
                     KINELNVYNEIYKKLSKKSTQMKSLVNSISLKIKDIGDTKTLSTNIKLWNTQLGDLEV
                     QKIKLTADLSSMQTKMNMLIGEENPEEVYGKATSELTKLYSKLENYKYDKKMVDTIKR
                     EFLKKEVSELETNITALRCNIAGERKSIAKCNSKIDDNTIKLNSYGDINLINQYKERI
                     STYDKRKKALENLCKVKGYSTDYQIYDIDTFINISNQIVQSFDNLKTIYNDSNVIERA
                     MEITKAYYNDIVVESKTTEELDEMKQALNNMKLLLNNQNIYRKQSRGIENIPKDCTHK
                     SDCVFVKAMVEAYNSLLSDEDYDKLVKQIDAMSKDISDYTKELRIDKLGFECADDYIQ
                     AINNIKNYLPILKKFNAILPEEDIDSFIIMVYRNGDILQWMNIDLTVLKEVKNIIIEM
                     NNIDSNLSSLNEKYSSMVTNKDLIEYLSKEIDDLKKEKSEHEDEVFNINIRLDELNKK
                     YTNAKDTLDTINHNIEMKDLYERLIKEEIEPKMKQIKEYDSKYKEFKELAKEFNNEKD
                     VLDDLVSNQIPKLTSVINDANFKIRLYNNYVNEYNQYKDEYEKYETIKYYCSPTTGIQ
                     TVFMGKYMNDIIDISNNLLSKFFGGSFVLQPFVINEKEFKIPVKGDGILNDDISSMST
                     SQICMISMIISFALMSRSSSVYNIIKMDEIDGGLDTNNRLAFFNVLSILMNYLNCSQC
                     IMISHNSELNLANMDIVLLKNSDPNIQLDGNIIYNYEEDMSE*"
                     /db_xref="UniRef100_G0QZ17"
                     /db_xref="G0QZ17_ICHMG"
     gene            257911..258225
                     /locus_tag="PHAGE-A7--js4906-24-3_S18_scaffold_0_curated_c
                     losed_complete_start-adj_prodigal-single_247"
     CDS             257911..258225
                     /product="hypothetical protein"
                     /codon_start=1
                     /transl_table=11
                     /translation="MEQGTINKDITLKYNPDNNNLVVSTSAVTEKQLTDVSNKVDENK
                     SKIITVDDRVTDLCNEVKTNKDNIEALFARIKWVEKVFIISFSLILLNCFYAVFTLMQ
                     KG*"
     gene            258232..258546
                     /locus_tag="PHAGE-A7--js4906-24-3_S18_scaffold_0_curated_c
                     losed_complete_start-adj_prodigal-single_248"
     CDS             258232..258546
                     /product="hypothetical protein"
                     /codon_start=1
                     /transl_table=11
                     /translation="MTNKLKYTCLIGSFVLAVSIIAEYKIFTNSHTETSLLCYKDKNN
                     LDSSINYLFEGKSKRIVCGIIGGNHKDYDNEIKKYCSGYGIKTSFLYGDDGNVIAATL
                     KR*"
     gene            258630..259274
                     /locus_tag="PHAGE-A7--js4906-24-3_S18_scaffold_0_curated_c
                     losed_complete_start-adj_prodigal-single_249"
     CDS             258630..259274
                     /product="Putative uncharacterized protein n=1 Tax
                     =Dialister succinatiphilus YIT 11850 RepID=H1CYV8_9FIRM"
                     /codon_start=1
                     /transl_table=11
                     /translation="MLKYFIFLPLNLICMVICYITNPFVVLFANEVGELPKIFKLWQT
                     WDGSVDDEEYLTEDCPKWCRYDFYKHYKPYRKPVYGNHEKRCVELINPNFTIKERILR
                     YICRVLWLTRNCGYGFAYYLFGININAKDMKKVYGKYQQVKGEHRSLENWVKKDTNVL
                     LAPFKIKNDLVFFNNKLEFNWYMGWKVDLGLYENHRAMIANRISIRKAKFKNIL*"
                     /db_xref="UniRef100_H1CYV8"
                     /db_xref="H1CYV8_9FIRM"
     gene            259344..260192
                     /locus_tag="PHAGE-A7--js4906-24-3_S18_scaffold_0_curated_c
                     losed_complete_start-adj_prodigal-single_250"
     CDS             259344..260192
                     /product="hypothetical protein"
                     /codon_start=1
                     /transl_table=11
                     /translation="MCDTETMKKPIPDVLFYVYFTKKELLNINPCRFTNYEDAYNYAI
                     RYDKSLIYTKIIPYKPTNDTYMHNTILFDKMMRKIFLYNKFYNNKLIHTERYENDKSD
                     EKSTNYYARSTLHTEILLYKNILISINLCVSLHGCDTIPFNNKILIPNQSNVCSYFKQ
                     QHCTENNRYLWYINTHRYWAEVLSNNSKVYLDKSFGKINIAIYKDEYHKDEIVLCTND
                     NYYIYNYYKKLDEMLRHSWEYKVGSDSYLLIRDLLAGKFDAPLYSGRKDNATEFLSDY
                     LSDKNV*"
     gene            260206..260685
                     /locus_tag="PHAGE-A7--js4906-24-3_S18_scaffold_0_curated_c
                     losed_complete_start-adj_prodigal-single_251"
     CDS             260206..260685
                     /product="hypothetical protein"
                     /codon_start=1
                     /transl_table=11
                     /translation="MHDDRSIEEYKKLSQQVKYNGKDNCDIVEDYKKLLQQLKEYKGE
                     NNMYDERTIEVYKKLLNYTASYCEINYKYYSKPDDIDYNIEISYKGNTLISLQHSSTM
                     KRSADDIAGSIAGIISDIFKTVIYHKRYFSEDTNGDYMLSLDDTGGFAVKVTKKKKE*"
     gene            260697..260876
                     /locus_tag="PHAGE-A7--js4906-24-3_S18_scaffold_0_curated_c
                     losed_complete_start-adj_prodigal-single_252"
     CDS             260697..260876
                     /product="hypothetical protein"
                     /codon_start=1
                     /transl_table=11
                     /translation="MILIGIAIAAIFIELILLARTMIVTKIDCSISVILKFLILIPVL
                     ISLMFIELVLYAIGN*"
     gene            260888..261010
                     /locus_tag="PHAGE-A7--js4906-24-3_S18_scaffold_0_curated_c
                     losed_complete_start-adj_prodigal-single_253"
     CDS             260888..261010
                     /product="hypothetical protein"
                     /codon_start=1
                     /transl_table=11
                     /translation="MEDGCLLIFFLLLFFFVVIPNIWTLVGIAALFVLIKILFS*"
     gene            complement(261054..262004)
                     /locus_tag="PHAGE-A7--js4906-24-3_S18_scaffold_0_curated_c
                     losed_complete_start-adj_prodigal-single_254"
     CDS             complement(261054..262004)
                     /product="hypothetical protein"
                     /codon_start=1
                     /transl_table=11
                     /translation="MDNKQFTCDFSKLSSVTIDASTNKVVDDPTSIVNMEDANSKPKR
                     GRPKKEQKESAPSNRRVPTPLNSDMSYIETYSQPIGLLRESIGQLTTMEQRVLEDINT
                     IRASKTLKSKYVYLANLTGAYTGLVSTKISAARELKSIYSDANNFELKKQQQLKIDER
                     DSDDKIISDMYTKMLNTPVGTVSNGAINMSIPSSYINSNIGTPIITAANGQNYADNSS
                     EDTGFKNYMNNLTPEQNSMMQESNPYIETVLVYNQSDQNKWFEVIDTRTGQPVPNMPI
                     PNDFVKDGCNVDIRHGIARNASLNQTYKLKLVGVRGDDEF*"
     gene            262107..264104
                     /locus_tag="PHAGE-A7--js4906-24-3_S18_scaffold_0_curated_c
                     losed_complete_start-adj_prodigal-single_255"
     CDS             262107..264104
                     /product="B-family DNA-polymerase n=1 Tax=Yersinia phage
                     phiR1-37 RepID=G4KKA9_9CAUD"
                     /codon_start=1
                     /transl_table=11
                     /translation="MNFDQLIPSYPLGSDLVILDATYHFPNKQQVESYNGVKTVYTPD
                     TMTIVYKDNTTGKKGIEVIEKPNYVFYMLKNNIPTPNYDMFFTDMKNLDEIKCKYRDV
                     NKAIAEKLDQYEGTTKYTDLFKKNIRDGNYRANMEFQKSRRVFGSDIPINDFYRMRFA
                     EQYKNTETPVSRAYLDIEVDVKLSPTDFPTNGNCPINAISYFEHDTKRLFTFLLNQKD
                     VNPKSNEFCTTVDNHAFNEEFKDFLNETLGSEKVKDFKLENIQTKVLVYNDELTLLKD
                     LFGYINYTKPDFLMVWNMSFDIPFIINRIIALGGNPKEIMCIHDINPLYENCSYIVDS
                     DHEDFATKGDYADITSYTVYLDQLIQFASRRRGGAQYRSYSLDYIGNEMAGVQKLHYE
                     NIAANVMDLPYNDYRTFVKYNMMDVLVQYCIEFKADDILYVFDKALLNCTEYKKVHRQ
                     TIYLSNRATIMFKNFGDYVLGNNLNKFKPKPTVKYEGAYVADPCKFGDKYKDKVNGIP
                     IMRASNAIDFDFTRLYPSITQEYNMAPNTEIGYIKIPDKIYEAENATHNEKYTRSGQF
                     VEDMTSECDIEFAHRWFNLASFKEAYADIIEYFNTEESPFYRLVNDDLIPKQVYNKHP
                     SRRKVIASCKDYDEKLFSRRDIKYSIPESNRVEINNHFNRG*"
                     /db_xref="UniRef100_G4KKA9"
                     /db_xref="G4KKA9_9CAUD"
     gene            264107..264814
                     /locus_tag="PHAGE-A7--js4906-24-3_S18_scaffold_0_curated_c
                     losed_complete_start-adj_prodigal-single_256"
     CDS             264107..264814
                     /product="hypothetical protein"
                     /codon_start=1
                     /transl_table=11
                     /translation="MLIEQPSVINRIANRSDLEILLDRAKLLKSNIIVHSKAKSVFFG
                     LSQEYQDANVLKVLIPDSKYEVKHLSLAFPNIACYAKDLNAILNANESSKHNIIVETT
                     NFMGKNDIALTMKCDKELKLCFDYFKYEKRYEKIINKEIPNSQLLYHYEDIKNTIEEF
                     NRALSAKADDGIKKFGYNGFIYFIPPTFIKSVKSDIIDLNVYKLFSGTNDTALLEFTI
                     KRKKIGEIKVIYRTHIL*"
     gene            264882..267254
                     /locus_tag="PHAGE-A7--js4906-24-3_S18_scaffold_0_curated_c
                     losed_complete_start-adj_prodigal-single_257"
     CDS             264882..267254
                     /product="hypothetical protein"
                     /codon_start=1
                     /transl_table=11
                     /translation="MPNNSDFSKLKDKINELIDTQYADIYLNPRDTNHILKQNRDNIQ
                     DIIQKISNNNMTNTGNSNMSMLYQKTIINNNKPGKTSDLVSKLNDTLSDRNTMNNIIS
                     IYTQNTLVRDIDREIDMVCKYMPKLDDALDTRREHVLSADHFTKDSIVIKAAKEFNKE
                     TDAHIATNINTLKEKYNIDDFLENKVYRPTDKYGEAFIYIVPYRKAIEQLLKTRGNTA
                     ISNMDNIPQMTSEAVDSFIESTVHDVIQANTEEIDNLNSIIQESVSEYSKDKDYSTDE
                     MKSINNMVSDSCDGLRIEINKSRIIESALRDRFNVYKAYRENGSLFFNEKTDTGISNS
                     MSSSANTFANSAKDANSMAANGVTLVNDLNQMNGTDNVTGKLKIPGCVVKALDHEMVK
                     PLYIDDICLGYFYIECDKKMTFEKNTFSSTTGGIRPGGVFRSTFDYYSNASNEFGAIK
                     SIARNISMQIDAKFVNANQDLTKEIYSILKYNSTVDASGKISKITVTFIPPEDIVHSY
                     FDLDPVTKRGVSGLMRSLFPAKLFSALYISNVIQFLTRGFDKRVYYVRQTVDTNISGV
                     LMNVINQIQKSNYGLRQIESMSNVLNMLGRFNDLVIPRSASGDSPIDFEVIPGQQVEI
                     KNDLMNMLEEMAVNATDVPFEVIQSRQQVDYATHLTMTNTKFLQKIYNRQGKTQKIFS
                     KILTKIYNYEYNMDNNRSDEIVVVLPPPIYLNATNTAQILSSVTDLSQGIAASVVNEN
                     NDADLMNEFARQVRLKMVESLFPEGFIDKCLDDAKLALTQSASANDNQEM*"
ORIGIN      
        1 TTATTTAAAT TAATAGTTGT ATATTATTAG TATGAGTATA AATATATATT TATACTTGTA
       61 TAATCTTAAT TAATAATAAT CTATTACAGT TATTACTGGG GAAGGAGGAT GATTCCAATG
      121 GAGGATACAA TTCTAGTACT AAGCATTTAA GAGCGACAGA ATATTGATAA CGGGCATTTA
      181 ATTTATGGGA TGTATGAAAA TAAAATGTAT TAGTGTGGTA TATACCACAC TAATACATTT
      241 TATTTTTTTT TGATTAATAG AGGATTATAA GTAAATAAGA TATTATTTAT ATATTATCAA
      301 TATGAGTATA TGCATGCTCG TATTTAATAG TTTTTGTTTA TAGAAAGGAG AAAATATTAT
      361 GAGTAAAAAA CAAGTATTTG TAGTTAAAGG CAGTACACCG TACTACGGTA TGTGGGATGA
      421 TTTAGATAAA ATTATTAGTG TAGATAAATC AGAAGAACCA CGCCAAGTTA CCTTTACATG
      481 CAAAGATGTA ACTACTATGT GTTCTATGTT TGAGGACTGT TCTAATCTTA TTTTATTAGA
      541 TTTATCCAAT TTTGATACTT CTAATGTTAC CCATATGCAT GATACGTTTT CTAGTTGCTC
      601 TAGTCTTACC ACATTAGATT TATCTAACTT TGATACATCT AATGTAACTG ATATGGTTGG
      661 AATGTTTTCT GGGTGCTCTA ACATTGCTTC ATTAGATTTA TCCAATTTTG ATACCTCTAA
      721 TGTAGAACAT ATGGGTGGTA TGTTCTATAA CTGCCATCAT CTTGTTTTAT TAAATGTATC
      781 TAACTTTGAT ACTTCTAATG TGGATGGTAT GAACGATATG TTTGAAAACT GTTTTAGTCT
      841 TGCTAAATTA GATTTATCTA GTTTTGATAC ATCTAAAGTA GCCGATATGC ATGCTATGTT
      901 TGCAGAATGT TATAAGCTTG ATTCCTTAGA TTTATCGAGT TTCAATACTT CTAAAGTTGA
      961 TGATATGAAT GAGATGTTCT CTAAATGTTC TAATCTTACT GAATTAGATA TATCCAATTT
     1021 CAATACCTCT AATGTAAGAA ATATGTGGCA TATGTTCTAT GACTGCCCTA AACTTACTAC
     1081 TATCAAAGGT GTAATTGATA TGAAGTCTTG CACTGATGAT AATTATGAGG GTATGTTTGA
     1141 GAATTGCCAT AAACTTGCTG GCGTTAAGAT TAAGAATCCT CCTGCTGACT TTGAAAGTAA
     1201 AACCGGATTG TCTTCTTCTC AGTACATTGT AGTTAATGAG TAATGCATTA ATAAAATATA
     1261 TCAGTGTGGT ATATACCACA CTGATATATT TATTTTTTTT TTGATTAATA GAAAGTGCTA
     1321 TACCCATCAG CAAGTGCAGA AGTCGGCTGA TTGGTAGACT TTTCACTTGG GGATTGAATA
     1381 TTATTAAGAG ACTTATAACC GAATCTAGAT TCTTCAAATA CAGTTCTACT ATTAATCCAA
     1441 TCCAAGAACT CTTGTGCTCT CTTGGTTACA GCTGAACCAG TAATTGGATA ACCATTGAAT
     1501 GCATAGTTAA GTTCTCTCCA CTGAATTTCA CCCTTCTGAG AATTGTACAT GGACATTTCA
     1561 GCAGAAGTTG GCTGACATGC AACAAGAAGA TATGCCTTTT CAATGTTAGA CATAGTATTA
     1621 TCACATACGC CATAGAGGAA TTCAAATGTT TCGTTTTCAT AACCAGCTTG AATTACACTA
     1681 GTAGATTTAT TAATTGGATC AATTAATCCA TTGTATCTCT TAACTTGTGT ACGTGGGTCT
     1741 TTAATACCAC GAATAAATAA TTCATTTACT TTAGTGATAA TAGAACCAGA ACGTTCATAG
     1801 AATCTCATAG TAAATGAACC AGCTGATTGT TCATTAGTCT TAGTAATAAT ATTAATTTCA
     1861 TTAATACCAT CACTAAGAGA GTTAGTATCA ATAGTTAAAT CATCAAGACC ATCTAATCCT
     1921 TTGAAATCAT ATTCAAGAAT ATGAGTATAG TCGTTGATTA AAGTTTTATA TGTATCGTTA
     1981 GAATCTTTAA GTTTGGATAA AAATTCAGGA ATCTTTAATA CGATTAAGAA ACTGTAGCCT
     2041 GTTTCATAGT TATCAAACTG ATAAAGGTCA GAATAGTCTA CAACACCTCT AGATAACATA
     2101 TATCTAGTAA TGTCTTTAGG AGCTTTCATA CCTTCATAAA TATTATGAAC TGCCATACTA
     2161 TTTATTTCTC CTTTCTAATT ACTTACTTAC ATTACTAGTC GAATTAATCA TTGTAAGCTT
     2221 GAAGATTTCA GACTGAATGA AGTCTTTGAA GCTAACTTTG ATGACTGCAT AGAAGATCTT
     2281 ATTAAGTTCA TACTGATCGT CTTTTACATA TTCGATACTA ATGGACTTAA AGTACCCATT
     2341 ATAATTATTA ATTACTTTTT CAATATCAGC TTTATATGAT TCATAATCCT GATCATAAAT
     2401 AAATGCATAT CTACTCTTTG GACACTGCCT ACGAATATCA TGCATCATAG CTTGGATAAG
     2461 GAGTACATTA TGAAGCCATG ATAACTGAGT ATATCTTTCC TGAGAGGTAT ATTCAATATC
     2521 CATGGTCGGA ATACCATCAT AATAAGCGAT ATAGTTGATT CTATTATCAT CAAACCACTG
     2581 CTTCTGGTCA TAGGTAAGAA TGTTAGAATC AGTCTTTGGT GTTCTCTTTG GAGCAAAGTT
     2641 AATAGTACCA TCGATAATTT CATTAGCAAA GGTAATACCA AATCTCTGAC CGCAGAATGG
     2701 ACGACTTACA CCATTGATAT AATGCTTAGC GAACTTATCT ACAAGTAAAT ACGGTACAGT
     2761 AACTTGTACT TGTTTACGAT AGTAAGGTTC TTCAACATAG AAACTATTAG CATAGTCTGC
     2821 GATAAATTTA GACTTATGAT CGGAATACTG TTCTGCTGCT AATTCAATTT CTTGAATAGA
     2881 ATTAAGATTT AATCCAAGAT CCCTGAAATA GAAGCAGTCT TCTCTAAAGT TTACTAAGTT
     2941 TGCAATAGCA TCTTTAATTT CTTTAGGATA ATTAGCATCA AAGATTACAT CAATTCTGGT
     3001 ATTATCTAAA TCATAGATGT CATCAGAATA TGTGCCATTG AATACTTCTA ATACTTCTTC
     3061 ATAATAAAGA GATAACCCAG TTGTAGCACC ATCATCATCT ACTCTTGGCT GTAAAGTGAT
     3121 TGGGTATTCA CCGAATGATC CATTAGAACC ATTCTGAAGA ATATTACCAT TAATAGCATC
     3181 TAATGAATCT GATTCTTTAG CAATTTCAAT GGTATTAATC GGCTTACCAA ATCTATCATA
     3241 GCTAAAGAGA ATATCGCAAT GCGAGATTTC ATCTTTAGAA ATAGAAGAAA TAGAAGAAAC
     3301 CTTATCTACA AAAGCATTAT ATTCACTTTC ATAGAACTTA CAACGAATGT ATGAAGAATT
     3361 ACCATTAATT ACCTGATCAA AAGATTTATT CTTTGCGTTA CCGATAGTAC CATCAGAAGA
     3421 TTCTACAATA TATGGATTAA ATGTAGCATA ATGAGTTTCA ATAGTAGAAT TATTTTCCAT
     3481 AACTTCTACT TTATACTTTA CATAAGATAC TGGTCTTCTA GTGGTAGTAT CAGCAGTGAA
     3541 TCTAAGCTTC TTAGTAGAAA CACCACGGCC TGTATCAGTA AAGGTTAAAA GTAAATAACT
     3601 TGTTTCACCT CTAGATACAG GAACAATGCT ATCCTTATTC AGATACATAA AGTTTTCAAC
     3661 TTTAGTAATG ATAGAATTGA TATCGCTAGT ATTATTAGTC TGAAGGCTAT CAGTAAGAGG
     3721 AGCTAATTTA TACTTAATCT TAGCAGCTTT TACTGTTGGG TAATCATTAA GATCAGAACC
     3781 AGTGGACGGT TTAATAGTAG TTACATCTTT ATAGGTAGCA CCAATTCTCT GTTCTTCTTT
     3841 AGAAGTATCT ACATCTACTA ATGCCTGATA ATACTGAGAA TTGTATTTTA CTATAGAACC
     3901 TTTAGAATAT TTATTACCTT GAGTGTAGTT TACATCAGAA GAAGTAGTAA CTTTCTTCCA
     3961 ATAGCCTTCT ACTTCTTTAG TAGTGTAATA CAATGGTCTA CCTTTAGAAT CAGTTTTCTG
     4021 TACAGTATCT TCACTAACAA CAGCGAATAA ACCAAGGTTA GCTAATTTAG AGTCTTTAGC
     4081 TACAACACGT TTGCAGTATT GTAAACCGCC AGCATTAGCA ATCTTAGCTG CCTGAAGTAA
     4141 AGGCTGACCA TGTTTAAAGA AATTAGGGTT GTCACCATAA AGGGCGAAAA ATTCATTACC
     4201 AGATAAATTC TTTTGTAAAG TTTCTGGACC TTTATCAGAT GAAAAAACAG TCATGAATGT
     4261 TGCTCTATTG GTATTATCAC TATCAAATCC TATATTAGGA TTGATATCTG TTTGGTCATC
     4321 AAAGATAAAT TTAGTATCTG GAGCTGCCAT TATATATCCT CCTTTTGTAT ATTACTGTCT
     4381 TTATTAAAAA CTACCTTCAT TAGTTAAGGC AACTTTTAAT CATATGTTAA GCCCAGCACC
     4441 TCTTAAACAA TATTCTCTCC TGTCAAAACT CTTTCAAGAG GAATCTGTAC CTTATTATTA
     4501 TTTAAGGATG CAAACACAAT AGACTCATCA ATATTTTCAG ATGTAAGAGA TGTATAAGCA
     4561 CTAATAAGCT TAGGAATGTA TTTAACTGAA ATAGGTTTAT AGTTTTTCAT ATCATTATCT
     4621 TTAGATAATC TAAATGGAAC TTTAATATCT TTCTTAGACC TACAAAGTTC TGATATAATA
     4681 ATACCAAATA GCTGTAAAGA AAATGAATAC TTATTACCAT TATACAAATA ATTTGATACA
     4741 AAATATTCTT GTATCTTATC ATATGGAATA GTATTAGGTA TATGACCATT CTTTATAAAT
     4801 AACTTAATTA ATGCTTCAGA GTTATCAATA TCTTGTGGTA CTTTAATATC TACTATAATA
     4861 GGGTCATCTT TTTTATAATA CAATACTCTA TAATCATCAG GTTCTGATTC TTTAATAAGT
     4921 TTAACATCAG TTATCTTTTC TACTTTATAT GGTTTAGTAC TAAACCTAGT AGGGTAATTA
     4981 AAAGTATGAA GTCCTGATAG CTTATTATTA ATCTTAGTAG TATAATCCAT AATGCCTAAA
     5041 GTAGAGATAT ATTCCCCTTC AAAATATGCA ATCTGTTGAT CGAAAAATAT TTCAGGAATA
     5101 TAGAAAATAA ACTCTCCTTC ACCATTATAG AGAATAGCAT CTCCTTTTCT CTTTAGAAAA
     5161 GGAGGCATAG TATTATTATC CATAATTACT CTCCTTTCTT GTAAACTTAT AATATTGTTT
     5221 TTTATCAAGA ATTTCAATTA TATACTATTA TAATGGATAG CAAGTTATTC TGCTATATGA
     5281 AGTATTTATA TTTAAGGAGG AAATATTATG AGTAATTGTA ACAAAAAAAT TGTAACAGAT
     5341 GTATTAGAAC TTTATAGACT CTGTAACATC AATGTTCTCT ACCACAAAGA AAGCATTAAT
     5401 GCTTTCAATA CGAATATCGA TTTCGCTATT GAATTAGGAA AATTAAATAA ATTTCTCATC
     5461 AATACTAAAC TGACAAGAAT GTCGCTCACA AAGCGGATTT CTTATAGAGC ATTCGTGTAC
     5521 ACGAAAATGA ATGCACTTTA TTCTTCTGCA TACAAAAAGC TCATTATGGA TAAAGATGTA
     5581 TATGAAAAAA TTGCTTCATA TACACAATGT CTTTATGAAA AGAGTATTGA TTCGGAATTG
     5641 AATTTACATT ATGCAAATAC TAATTGGAAG TTTGTACCAC CTTGTATTTA CAGAATGTAT
     5701 CTCAAATATA TCTTGCGGTA TGTGATTGCG AAGGTTTCAA AAAAACAGGC CTTAGAATTT
     5761 GAAGAAGCAA TGGGCTAATA TTATGATGGG TAAGCAATAT TGCTTACCCA TTTTTATTTT
     5821 TATAAGGAGG AAATTATTAT GACTACTATT GAAGAAGTTA GAAATTTTAT TACAGGGTTT
     5881 AAACTGGATC CTAATGAAGT TTTTCATTAT CTTAACAAAG ATCTAGACCA TATTGCATAT
     5941 GTATCTTTTA AAGCTAAACA GTTTGCAACT GCAATGGAAG TTTACAAATA TATGGTAGTA
     6001 AATAAGGTTG ATAGAATCGA AGAACCGTAT TACATTAACC ATATGATAGA TAAAGAATTC
     6061 ATTATGACTG ATTATGCGGA TACTATTGAA GGTAAGCCGT ATTTATACCA GCATAACTAT
     6121 TATCCATTTA TCGTATTAGA CAAAAGGTCT CCATTATACA TGACTAAAGT AAATATAGAT
     6181 ATACATTTAG CATTGCATTC TACTGATAGC GTTGAAGTAA TTTTTTCTAA TATGGATAAT
     6241 ATGGGTCTTC CATTTTTCTT CAGTTTGTAT GCAGATAAAG ACAAAGAAGG TAAACTTGGG
     6301 TCTTATGATA CCGCTATTCG CAGATTTATT GAAGATACAA TTAAAGATAC TGAAGGGGTA
     6361 TTAAATAGGC CTTCTTTTTA AGAGTATGAG TAATTTCTAA TACTAGTAAA TTAAGATGCT
     6421 ATCGCTATAG GGTAAAAGCC CTATAGCATT GCATCTTTTT ATTTTTATAA GGAGGAATAA
     6481 GAATGAACAA TCGTTGGAGA GGTAAAAAGA AGCTAAACAA ATATGTTTTT TCTCGAAAAC
     6541 AAATTTGGGG TGCATATAAA ACTATGGCAG AATTCAATTT AGCATTATTG AAAGAATACA
     6601 GGAAAACGCA GGGAATCAGT TATCCAATAG GAATTAATAG TCCTGAAGAG TGGATTAAAT
     6661 TAATTGATAG ATTTATTTGG GTATTTGATC AGATAGTACG TAATTACCCA GATTCACCAC
     6721 ATCAAGTTTT TAATACCTGT CATATTGATC ACAATGAGTA TAAAAAAGAA TTTATGACTA
     6781 TAGAAGATTA TAATAAATAT ATTCTAGAAT CTCTTCATCT ATTTGCTGAA TATTTTCAAG
     6841 GAATTTGGGA TTAAAGAAAG GAAAAAATAA AATGATTATT ACTAGAAAAG AGTTTGAAAA
     6901 CGCTGCTATT GAATTATTAA AAGACATCTA CACTTATGAT CCATTTAGTG TAACAAATGT
     6961 TGCACTCGAT AAAGCAATTA TTGAGCATCA TGACGTTGTT ATTAGTGATA GCATGGATAA
     7021 TATCTGTGGC TTAGATATAG AAGATAAACT TAACAAAGAT AGCGTAAAAC TTAGTAATGC
     7081 TTATTGGCTA ATGCGTTATA TCGATAATTA TGGTGATAAA AGTAAATTCG ATACAAAAGA
     7141 TGATTTAACA GTTTGTACAG ATCATAACTC TTCATTCTAT ATTACCACTT TATATTGCCA
     7201 TTCTGCTATT TGCATTGATA GAAATAGCCC ACTCTATTTA GATTCTCTTT CAGCAATAAT
     7261 TCTTAAAGAT AAACCCGATC ATTATGAATG GGTTATAATA AGAAATGGTA CTAAGCATTG
     7321 TGCAGGAGAT GAAAGAATAG AAACTCTCGA AGATGAACCT AGTCCTACAA AATTACTTAA
     7381 TACTTTTATT AAAGAAGAAT CTGAATTTCA GAAAAAGGAA TAAAATGACT ATGATTAGCA
     7441 AAGATGATAT TAAAACAGAT ATCGAAAGGC TTATAGCTAA GCTTAAATCA TCTACTACTT
     7501 ATACAGTGGA AGATGCTGAG AAGCTTAAGA ATGCATTAAT TGTAAGAGAT TATTTAGATA
     7561 AAAAAGAAAT AGACAGTAAT TTTATTATTG TAGGAAATGA AAAAGCTATT CTATCATCTA
     7621 TGGCCATTGA TTATAGAGAT AATAGTTTAC ACAATATAGC TAATAGATTA TGCTCTAATC
     7681 CATTTAATGT TATCTTTCTT ACTAATAATA AATTATACTT AGCAAATTAT TTAGTTTATA
     7741 CTATACCATG GTATGAATCA AAAGGAGGTA AAACCCTACA GACAGGGGTA CAATTATTAT
     7801 TTAGTAATAG TATTAATCCA TCAGTTTGTT TCTCTAAAGT ATTGTATTAT CTGGATTTAG
     7861 TTGAGTATTC ATCTATTATT GATGCACTAG ATGAATGCAT CCAGCGTATA AAATTCGATT
     7921 AAAGAATAAA AACACCGATA AAGTATTAAA CTTTGTAGTA TAATAAAAGG TAGGGAATAA
     7981 ATATTCCCTA CCTTTTATTT TTTTATTTTT TAAACTCGAA TTCTTCTATT TACTTTTCTA
     8041 TCATAATGCC CATTAAATAC GTTACGAATA TCATGAGTTT TATAATGACG GATTGCATTA
     8101 TTTATCGCCT GTTTGTGTAT TCTATCCTGA TCACTGTCAT TATCTGTATA TTTTAAAGCT
     8161 GCACTATAAT CACCAGGGCC ACCATCACGT TTCGCATATT TCGTAATTTC TCTATTCATT
     8221 GCATCAGCAT GTTTATCTTT ATTAACACTC TTAGTTTCAT TCATAATAGC AGCTTCTACA
     8281 GCACTATAAT CTTCATCATT ATCATATTCT TCATCACAGG ATTCTATATA TGTATTTACA
     8341 TCATCTACAG CTTCATTATA ACCCATAACA TAAGCTTGTT TTAAATCTTC TTCTGTATAA
     8401 AACATACTAT AACCTCCATT ATAAAAAATG CAGTAGGCAG TTACATCTTA CTCATCCATT
     8461 CTTTTGTTAT TTAACCACTT TGCTAAGTAC TGATAAAGAG CGTTTATATA TCTTTAAAGC
     8521 TGCTGATGCG ATTATCTGAG CACCTTTATA TCTAATCACG TTAAATACAT GAACCTTTTT
     8581 ACTGATATCT TTTAATTTAG TAGACAATTC ATGTGGATCG TTAGAGTAAT TCTTTTTTGC
     8641 TTCTTCTTCT TTGGTTTTAA GAATTTTAAG GGTATCACTA AATGATTTCA TTGTGGTATT
     8701 AAAGAAATCA TCAATCGTAG AAGTAATATT TTTTTCTAAA TTTTTATAAA ATTCTTGGGC
     8761 AGTATTAATT GAAAGTCCCA TTTCTTTTAA TACCCCTTCT AGTTTCCACT TATCAATAAA
     8821 ACTCTTTTTT TGAGCTTCAG GATCAAATGT ATCACTATTT GTACTAAAAT TACCATTGAT
     8881 AGCATTTATA ATTTTAGATA ATTTTGAAAC TTTTTGTTCA TCCCAAACAT ATACATTTGC
     8941 CAGAACTTTT TTATATCCTG GAATATTTTC ATCAGGCGTA ATGTTTTTAG AGGGAGCATA
     9001 TGCCTTTAAT GATATCGCTC TTAATGCTTT AGCTATAGCC ATAGTAAGTT TTCTTTTAAT
     9061 AGCCATAAAG AAGCCTTTAA CTTTTTCTAT AGCTTTTCTT ACTAAGTTTA CAAATAATAC
     9121 AAAATATGTA TGTATTTTAT TCTTTACCTT GCTAAAGAAA CCTTGCTTAT CTTCTTTATT
     9181 ATCTTCTGCT TCTGTATATA CTTCATATGT AGATTCTACA ATATAATCAT TAATAAGAGC
     9241 CATATTCTCT GCTGATTCTA CCATAGCTCT AGTCATACCA TCACTAGAAC CATAAGACAT
     9301 ATCTGGTTCT ACATTATTGA TGAAATCAAT AATCATTTTA TCATCCATTA TTTATTCCTC
     9361 CATATACAAG AAATATTTTA TAAAGTATAT ATAAGTATGG GGATGGATTA TATATAATAT
     9421 AAAATACTTA TACAATTACT ATAGAGTTAA TTAAAAATAA AAATAGTTAA GAAAATGAAT
     9481 TATATAATAT AATAATGAAT CTATATAAAA GATTCATTAT TATATTATAG TCTATTTCTA
     9541 ATATTAGACT TATTTCCTAA AGGAGGGAAG TAATCATGAT TAAAGATTTG TTTGTGCTAT
     9601 TTAGGGAATT ATTATCAAAC CCATCATCAA AACTAACGTT TGAGGATTTT TATAATAAGG
     9661 CATTAGAAAA GGGGTTAAGC AAAGATGAAG CACTAAAAGT AGCTAAACGA TTAAACGATT
     9721 TTTACAGTAG GTTTATTAAA AGCAATATTT AGTTTTAATT ATTATATATT CTAAAGGAGA
     9781 GATTATTATG AAATTATTTA AAGAAAACGC ATCTATTGAT AATGAAAACA ACTATCTGAA
     9841 CAAAATTAAA AAATTAACAG CAAATGGAAA TTTTGATAAT TATTTCAATT CTAAAGATGT
     9901 TTCCAATTAT TTGACTAGGG CATTCGTTTT TGGTAATGAT AAAGTATATG ATCTTTTATC
     9961 ACTTATTAAA AACAATAGTT TGTTAAGTAA CCATATTAAA GATGTTTCCG TTAATGATAT
    10021 TATTGAAGAT AATGATAGCA ATAGCATTTC ATTTAAAACC AAAGAGGGAA TTATTAAAAT
    10081 CGATTTTAAT AAGAAAAGTA TTGTGGTAAA GAATGTTAAA CAGTATTCTT TCTCTGATAG
    10141 TTTTGTAGTT AATAATAAAG CGGGTGCAAA TAATAATAAG AAAAAAGAAG AAAAAGTTGA
    10201 TCCATCCAAT GCTAAAGTTG ATAATTCATA TCTAGACATG AATGATAAAC GCACTAAAAC
    10261 CATTATTGAT TCATGGTCTA ACGAAGATAG AAACACATTT AATAATAAGC TCAAAGAAAT
    10321 TATGTCCAAA TTACCTAAAG GGTATAATCG TAAAGACTTT ACAAATATGG TCTTTTATAT
    10381 TAGTGATAAA GAAAAGACCC CAACTTGCAA AGAATTTACA TTGATTAATA AAAAAGGAAA
    10441 TAAACTTCAT TGTGCATTAA ATGCTAAAAC TACCAAATAT GATTGTGTTA TTGACTAACC
    10501 AATTAGTTTA ACAGAAGTTA TCATACCCCA TATATATGGG GTATGATAAC TTTTATTTTT
    10561 TACTGAATTT GATCTAAAAT ATTATAGGAT TCTTGTTTAG TTTCTTTTTT CTCATCTTTA
    10621 CCATTAGAGA ATTTGAATCC TACAAGAACT TTCTTAACAG CAGAGAATAC TTTTCTATAG
    10681 AATTTAAATA CAGCAGAAGC TACAGCCTGA GCAGATTTAT AAGCTACTGA ATTAAGTCCA
    10741 TTAATAAGGA TATTTAATCC TTTATACTTA TCTTTATTAG TTTTAAAATC ATCACCAGAA
    10801 GAACTCTTCA TGTCAGCAAC GACTTTCTTT TCTACATCTC TTAATGCTTT AATTTTTTCA
    10861 CTTGCTGATT TCATTAATAC ATTATATGTA GTATTAATAG GTTCACTAAT TTTTTGTTTG
    10921 AAGTATGATT CCATAAATTT ATCAGCAGTA GCTGGATCAA AAGAGACAGT TGTAGTTTTT
    10981 AATAATCCAT TCTGTGGCTT ATCATCTTGG ATATTAGTTT TAATTAAACC CTTCATCTCT
    11041 TCTACAATCT TTTTAGCTTC TTCAACGGTA TATGCTTTAT TAGTATCAAT TTGTTTATCT
    11101 TCAATAATTT TATGTAAGCC AGTAAGAGTA CTATCATTCC ATTCATAAAC TTCGATGTTT
    11161 TCTTTACCGC TGAATTTCTG CTTATGGTTA TTGATACGAT TATTTAAGAA AGAAGCAACA
    11221 CTCTTTACAG CTTTAGCCAT AGCAGCAGTA AGCTTTCTTC TTACCATTAC GAAGAAGCCT
    11281 TTAATCTTAG CAATAAATTT TTTGATAAGA TTTATTAATA AGGTAAAATA AACAGATACT
    11341 TTATTCTTTA CTTTAGCAAA GAATCCCTGT TTATCTTCTG CTTCTGTATA TACTTCATAT
    11401 GTAGATTCTA CAATATAATC ATTAATAAGA GCCATATTCT CAGCAGATTC TACCATAGCT
    11461 CTAGTCATAC CATCACTAGA ACCATAAGAC ATATCTGGTT CTACATTATT GATGAAATCA
    11521 ATAATCATTT TATCATCCAT TATTTATTCC TCCATATACA AGAAATATTT TATAAAGTAT
    11581 ATATAAGTAT GGGGATGGAT TATAATAATA TAAAATACTT ATACAATTAC TATAGAGTTA
    11641 ATTAAAAAAT GTTTTAATGA TACTTTTCTA GAATTCTATT ACATCATCTT TACCAGCTTT
    11701 ATCCATTTTA CGCTTTATAG ATTCAATAGT ATCATTTTTA TCGATTTTAA TTCTATCTTT
    11761 AATTTTATTC TTAAATCTTT CAAATTGTAC ATCAGGATCA GGGTTGTGTG AACCATCACT
    11821 ATTGTCATAA TCTATTAACT TATTAACCAA TTTGCTAGAG GATTTTTTTA GTTTATCCTT
    11881 AATAGCTTTT CGTTTCTCTA TCATTTCTAA TTCATGTCGT TCATCTTCTA TTCTAGATTT
    11941 TTCTTTATAC TTTTGTAGTC GTTCTTTTTC TTTATCAGGA TCAGGGTTTC CATCCTTATC
    12001 GGTAAGAGTG TAAAATTCAG TCTTATTATC CATTTTCATT GCTTCAGAAA AAGATTTTTT
    12061 ATACATCTTT AAGCATGCAG ATGCAACAAG CTGGCTGGAT TTATATTTAA TGTAATTAGC
    12121 AATATGAATA GCACTACTAA TTGCTTTATA ACGTGTTTTA ACTACAATAG GAAGTACCAT
    12181 ATCTTCAGTT TCTTTTTCTG CTTTTTTTAA TTCTAAAATA GAGTTATCAA ATGATTTCAT
    12241 AATGCGATTA TAAAATTCAT TCATTATAGT ATCTACATCT TTAAATATTT CTTTTATTTT
    12301 CTTTTCTAAA TACTTATTAT CTGATACACC AAGTCGTATT TTATAAACAG TCTTTGTTAA
    12361 AAGTACTGAA CCTGTGTCAT TCTTTTCATC AATAAATTTA TTAAAATCTT CTTTAATTTT
    12421 AGTATGACCA TTATTGAGAC TGCTCTTAAT ATCTGATAAT ACACCCATTG AAGAGTCGAT
    12481 AAAATCGCAT AATTCATTAT ATTTTTTTGT ATCAAATGCA TATGTATTAA GCTCTTTAAT
    12541 ATTCGTATCA CCACCATATA CTTTTTTATT ATTAAAATAA TTTTTACTTA CATCTTTTCT
    12601 TGTATCTTGA GCATGTTTAT CTTTACGTAC TATAATTTTT TTACCTAATA TTTTTAATGC
    12661 TTTAGCCATA GCTACAGTAA GTTTCTTTTG ATAGATAAAA AGAATCCTTT AACTTTTTCT
    12721 ATAGCTTTTT TAATTGTATA TATAAATGCA GCATAAAATT TAGTAAATCT ATCTTTCGTG
    12781 TTCTGACTTA TAATAGATTC GTTATATACT TCATATGTAG ATTCTACAAT ATAATCATTA
    12841 ATAAGAGCCA TATTCTCAGC AGATTCTACC ATAGCTCTAG TCATACCATC ACTAGAACCA
    12901 TAAGACATAT CTGGTTCTAC ATTATTGATA AAATCAATAA TCATTTTATC ATCCATTATC
    12961 TATTCCTCCT CTGTATATTA TCATCGTTAA GTTTAAATTG ATCAGAGCTA GGATCCTCTT
    13021 CAATGATAAT ATAAGCTATT TCTCCACCAT CTTGATTATA TGTAATAATT TTATTGTATA
    13081 CTTCTGCGTA CTTTTTTTGT GTTAAAACAA ACATTCGATT ACAATCATTT ATTTTTTTAA
    13141 ATACATTTTT AAGTATTTTA TTAAAACATT TTTCTATTGT TAATAGTAAA TAATTTTTTT
    13201 CGGTATAATC ATAGTCATTA TAATCATTAC TATTAAATAT TTTATTTTTT TGCGTATCAA
    13261 CGGCATCGGT TAATTTATCT AATGATGAAA AAATATTATC ATAAAAGAGA TTAAATGATT
    13321 TTATATTCTC ATTACTTATA TCAGTAAATA TTTTACGTAT AGTATCTATA TTATTCACTC
    13381 TTGAATGTTT TTCTGTAATG CCCATTACTG GGTCAACTGA TACGCCTAAA TTATTCCCTA
    13441 TATTAAGTTT ATCAAAATCT GATTCTTTAT TTAAAAAACT AATGTTATTT ATTGCATTTA
    13501 TAATTTTATC AATATCATAA ACATTATCAT CTTTATAATA CTTCAAATAA TTAATATCCA
    13561 TAATAACACC GTACTTACAG ATTTTTTTAT TTATTTTATC TTTTAATTCT TGGGATGGCT
    13621 CTGAAAAGTC AATGAGCTTT ATTTTCGCAT TCAACGTTTT TTTCTTTATC ATAGTTTTAA
    13681 TTTTAAAAAA TAAAATTTTT ATTCTATTTT TTATTTTTTT TAATAAAAGC TAAAAACTTT
    13741 AAAAACCAAC CTTGTATTTT TGCTTTTATA TTTTGCAGAA AATTTTCATT ATAAATTTCC
    13801 AATTCTCTAT TTAAATCAAA ATAGTATACT GGTTTTATAT TATTCATGCA ATAGTACACC
    13861 TTCTTTCATC ATAAATTAGT ACTATCTCAT ACTATTATTT TTAATTTTAT TAAATGTATC
    13921 ATTGATTCTA TCATTAGATT TAAAGATATA TTTATCTATT ACATTTCTAA AATCCCCATC
    13981 TGGGAATATT CTCATTAATA ACTGATTATA CATCCTTACA ATTCCTATTC CTACAGAATC
    14041 GGTATCTTTA CGTTCAGACT TTTCTTTAAT AACTTTATTA ATTTTTTCTA AATCTTTACG
    14101 AATTTGTTTT TTTAAACTAT CAGGAATTGA TGGATCATTT AAATCATGCT CAAGCATTTT
    14161 AGACATGGAT AATGCTCTAG CTACATATTG CGGGTGTGGA TCTATAAATG GGAATATTGC
    14221 AAAATGCAGC ATTATAATAG TCAAAGTATA CAAATGACCA ATAATTGGAA GATTACTGAT
    14281 ATAATAAGTA CTTCCATCCT TTCTACTAAC ACCGTTTTCC TGTAATTTGA ATAAACCGCT
    14341 AGCTAATTCT TCACCATAAC CATACATAGC AACAAATCTA TCTGCAAATT TTTCATCATT
    14401 ATATAAGATA GTAGTTGAAA CACCGAAGTC TATAGGATTA AATTTGCGTA TATTATCAGG
    14461 AATAGACATA AGCATTAATG CTGGTTCCGC TATATTTAAA ATGGAGTTGA GTATTGGACG
    14521 AGTTAATTTT GAGATAGTAT CAACTAAATT TAAAAATAAA TCTACAACTA CATTTTTTTT
    14581 ATATTTAGAC AAATAATGAA CAAGCTTCAG TCCAGGTGTA GTAGTAAACA GTAATAATTG
    14641 AAGAAATTCA TTTCCACCAC TTTTAGGAAG CTTGTTTACT ACTTGATACC AGCTAACGCA
    14701 TAACGCTAAA GCCATAAATG GAACTAATTG CCCATTAGCA ACATACGTAA AATTATGACC
    14761 TACTTCATGT AATAATATAG CAAGGCATTC TGCCGATGTT AAAAAATTAG AATTAAAAAA
    14821 GAAACAAGAA GATGTAAGTA TCATTATAGA ATAATTCATT TCTTTTTTAT ATTTTATTCC
    14881 ATAATTATTT ACAATAGCAT CTTCTACTGG ATGCAGCGTT CCAAATCTAC CGTTGAGTGG
    14941 TATTGTAAAG GCATTTGCTA ATAAATCAGG AGAAGAATTA TCTATAACAA ATGTTACGCT
    15001 TGTAAATCCA AATTCATCTT CAATTAATTT TATAAATTTT TTAAATATAG GGTCGTTGTA
    15061 AACATCTGTC ATTTTTCGTT TATAAAAATC GACATATTTA ATTCTTAATT TTTCAATGCA
    15121 CATTTGCATT TCTAATAAAT TCTTATTTTT TCCAAAGTAT GCTTCATCAT AGGTTTGCAT
    15181 CTCTTTGTCT AAATTAAATA TATATTCTTC GTTCATTTTT TATTTCCTCA TTCTAAATTC
    15241 TAATAATTAC TATAGCCAAT TATTTTGGCT ATAGTAATTA AACTATGAAA CTATTTTATC
    15301 ATATCAGCAA TGGAAGGATC TTCAGCCTTA CCAAAGGGTT TAGTATCTAC TTGAGAGAAT
    15361 TTAAGAGAAT CCTGAGAAGT AAAAGAACCA GATGGTTCAT CTAAATTCTT GCTAGTCCCA
    15421 GTAAGAAAAT CTGATTCACC ATATTGTTTG GTGTTAATAT CAGAACCTTC AAATGAGTTA
    15481 AACATATCTA CATCTTCTAA CCCATCCATT TCCCCAGTAA TATCTTCTGC TTTATCATCA
    15541 GAAGCATTTT CTAAAGCAAA CTGTGTATCA TCGCCATCAT GATCTTCAGC TTGTTCATCT
    15601 AAAGAGAAAG TATATTCTTC TTCGTGTTCT TGCTCTTCAG ATGATTCATC AGCGATATCC
    15661 TCAATTTCTA ATAAATCTTC TTCAAAAGAT TCATCAAGTA ATTCTTCATC TTCAAACATA
    15721 TGTAAGTCTC CTTCTTCATT GTTATTTTCA AATCTAAATC CATATTGATT TTGTTCTTTG
    15781 CAATCAGTTA ATGGCTGAAC TGGGCCTGCT GGTTCATTAT CATCTTCTGG ATTATATTTA
    15841 GGAGTAACTG GAATTGTAGG AATTTCATCG TCATCATCTA AATCCATATC ATCATCGTCA
    15901 GAGAATAATT CATGAGAATC ATTACCATGA ATTTTATCAT CAGATTCAAC CCCAGTTAAA
    15961 TCCTGATTGG TATTATCGAA TAAATCATCT TCCTCAACTG TATGAGGCTG ATTCATAGAA
    16021 AACGTTGGTT TTTCTCCAGT ATGGTCATCA TATTCATGAT CGTCACTAAA AATAACTCCA
    16081 TCTGTAGGAA CTTTATTAGA AATCAATCTT GGTTTCTGGT TTTCTTCAGA TGGATGAGTA
    16141 ATCATATCTA CTCGTTCTTT GCAGATACAC GGAGTACAAT GGCATACACC ACATTCATGT
    16201 TCACCAATAC TCTCTTCTCC AGTAGATGGT AACTCAAAAT CTTCAGATAC AACACTTCCT
    16261 ACAAAGTCTA ATAATTCTTG ACCTTCTTTA AGTTCTTTTA TTTCATTCTT AGTGATAATA
    16321 GATCCATCTT CAATGTCTTT TTCTAAATCA TTGATTTCTT TATCTTTAGC ACCTTTAGCA
    16381 GCATCTGCAT CTACAGTATC AAAGTCTGGG TCTTTACCAG AATCTATTTT TTCAATATCA
    16441 TCGTCTGAAA TTAAAGCAGA AGAACCTTTA CCATCATCTC CGATAATAGA ATCAATTTCT
    16501 ACATCATCTA CATCAGTGGA TATAGTCTCT TCTATTTCAG TATCTTGTTC TTGAACAGTA
    16561 TCTAAGGTCA TATCAATAGC TTCTTCCGCA CCTTCTAATA CTGAATCAAG GAAAGAATTA
    16621 TCAAAATCCA TAATTTCCTC CTTTAGTTAG TTTCATAAAT TTTGAGAACT TCAGCACTCA
    16681 TAGTATCATC TGGAAATAGA TTATGAATTT CCTCTTCTAA ATATGAGCCT GAATAGAAAT
    16741 TATCTGGAAT AGATAGATCT TCATCTAAAG AAATTATTTC TTCTAAATTA TCTTCACTAT
    16801 CCATAGATTC TTTTATAAGA GAGACAAAAT CATCAGTAAG TGTCATTCTT TAATCCCCTT
    16861 TCTTATAAAA ATTTCTTTAC ATATATGTTT ATTTTTATTA GATTTAACGG TTATTCGTAC
    16921 ATTCTAAGCA TCCTTTAGGA CAGTTAGTCC TAGTATTACT AGCATCCTTA TAATTAGTAT
    16981 TTTCATCTAA ACTATTAGTA CCATCATTAG ATGCATTGCT TAAATCAGAT ACAGTTTTTT
    17041 GAATAATATA TATAAGCAAA GGTATAGTAT AGTATAACTC TTTGCATGGT ACAAACTTAA
    17101 TATCATTAAT AGTTTCAATT AAATTATATG ATATCGGTAT ACCGTTAAAA TAATCATAAA
    17161 GTATTTCATA ATACTTTTTA TAATTCGGAA GGTCTTTTAA TACAGAATTA CAGTCACAAC
    17221 CGCATTTGCA TATTTTATTC TTATCTTTAT CTAAACCATA TCCTAATAGT TTTACTAAAT
    17281 CAGTATCAAA TAATGGTATT CTTTCTAATA ATGGACATCC TACTAGATTA GTACCATCAT
    17341 CATCTCTAAC AGTAATCATA TAATATGGTT CTAGTCTATG GGTTAATAAT GACATTGGAT
    17401 CTTGCACTAA TAATCCGTAT CCATAGAAAT AGCATATAGT AGACTTTAAA TCTTCTACAT
    17461 ATTTAAATAT AGTATGATTG TAATCTATAT TAAAATACTT AGGAGGCCAT GCAGGTTGAG
    17521 ATAAATAGAT ATATTTATCA TCAGAAGCAG AGTATATTTT ATTTCTAATC ATAAATTCTA
    17581 CCAAGTATGG ATCATAGAAA AAGTAATCAT AGAATCCATA TTTAAATACA AATGCTTGAG
    17641 TAGATTCTTG AAAGAATAAT TCAAAATATG CTTGTTTAAG ATTCTCTATA ATACTAGAAT
    17701 AAGAATTCAT CATATTATAA GTCTCTGAAT CTACTAATAC ATTTCCTCTA CCTACATTAG
    17761 ATGATAAATA TTGGTATTCT TTTACAACTT GTGGGGATAT ATCTTCTCCT ATAGATTCCA
    17821 ATTTATAATT CATCTTATAA AAGTTAGAAC CATTAGGGAA TGTATCTATA TTGACACTAG
    17881 TTACTCTAAA TAGTACTTCT TTACCTGGTT GATTAATATA GTCTATAGAA AAGTATGAAT
    17941 TTACATATGG TACAAATGTA TTAGGAGGAA GTACAGCATC CCCTTCTATA GGATCTGCTT
    18001 CAGTACCCCA TTCTCCCATA TCTATGTTTA ATTCCATACG TTGAATACCG TATAAGATAA
    18061 CTCCATTTAT TTTATCAAAT CTTAAGCCAG ATGCTGGCCC TATAAAATTA TATGTATTGT
    18121 CTATAACTTC ATCTAAAGTA GTTTCATTCT TATCGATATT ATAGAATGTA ACTTTGGTCA
    18181 TAGGCATATT AGTAAAGAAA TAAAATGGAT TGTCTGTGAT ACGTTTTATC TTAGAATTAG
    18241 TAATATTTTC AATAATATTA GTTCTACTAT TACCATTAGG ATCACTAATA GCAGTAGCAG
    18301 CTATAGTAGA TCTATTAGTA ATAGAACTGG TAGATAAATC TTGATTAATC ATCTTGCCAT
    18361 TAGCAAAAGT ACCCATTTTA AATATCACCT CTCTTTTATA CTAGAGTATT ATAACAATGT
    18421 TTTAGGAAAA TAATATGCTC TAGTCCATAT GGACTAGAGC TATAGCTTCA ATCATCATCT
    18481 ATCATATCAT TCAGCTTTTC AAGTAATTTT GTATGGCAGT CTTTAAAGAA ACACCTTCCC
    18541 ATATTACGTA TTTCTTCTAA AGCCACATAC ATATAGTATT TCTCGTATAT AGAAGCAAGA
    18601 GTACGTATAT TTTTACTATA CTTAGATTCT AAATTACGAA TATAATAGAA GTCTATATCA
    18661 GATACTTTAT TTTTCTTTCT TCTTTCTATT AAATCATATG CTTGCTTTAC ATCTTCTAAT
    18721 TCTTCACTTA TAAAGCATAA TTGTTTTATA GTAATATTTG TAATGGTTCT TATGACTAAT
    18781 TCATCATATG GTACATTATT AGGTACATAT ATCTCTATCA TAATATCAAC ACCTCTAAAG
    18841 AGTATATGTA TCTATAGACT GATAGCAGTC TATAGATACA TAATTAAAAG GAGAAAATAA
    18901 TGAAGTGATT AATTGGTGGC CGATCTGGGA CTCGAACCCA GAAGGTATAA CACCGAGGGT
    18961 TTTTCCTACC ACTATAGTTT TCACTACCTA TATAAATATA GTTTGTGGTC TGGACTGTGT
    19021 CTTCATCCTT CTATAAATAG TTAGGACAGC GAGTGTACAG TCTCTACGCA CTCAATAACT
    19081 TTTCTATTAT TGATTGGCAC GGCGTTACCA TTAGGAAAGG ATTCACCGTT TAGCTCGCAT
    19141 TCAGCAATAG AATCTCTTCT ATTCTGCTCA TGTTACCTGA TAATGATACT TATAATGAGC
    19201 ATCTTCATCA GGCTTTAATG GATAACCTAA ATTTTCTTCC ATTAAAATTC TTGGAAATAA
    19261 TCTTACGATA TACCCCAATA TAATTTTTTT GTTTTTGAAA CCAAGACCCT TGCGTTTTCC
    19321 ATTTCGCCAA TCGGCCATGA GATATAAAAT ACATAAGTCT GTAACTATCT AGTTTTGATT
    19381 TGCTAGATTC TAAAAGATAG TCCTTGGACT TATGTATCGA ACTTAGCTCC CGTAGAAGAC
    19441 ATAAGTTCTT CCCCTTTGGA ACAAATCTAT GTGTGTTAGT TGTTGCTGTA TGAATCTAAA
    19501 ATCATTACCG GTGAGCCTTA TCTAGAAAGA CTCTATAATG ACCAAATCTG TATATATAAA
    19561 CCCTTATAGA AACCAGAAAA ACAAGAAAAT AAAACTATAA GGGAGTATAT AAAATTGGCA
    19621 AGGGTAGATG GAGTCGAACC ATCGAATAGT TGAGTCAAAG TCAACTGCCT TAGCCACTTG
    19681 GCTATACCCT CACTGGCTCC TGGAACAGGA CTCGAACCTG TGACATTTGC TTTAACAGAG
    19741 CAACGTTCCA CCATCTGAAC TATCCAGGAA TAACTGGCGG ATGCATAGGG ATTTGAACCC
    19801 CAGATAGATC TCTCTATGCC AGTTTTCAAG ACTGGTGCCT TAAACCACTC GGCCATACAT
    19861 CCGTTGTAAG TATATAATAA AATGGTGGTC CTAGAAGTAG TCGAAACTTC ATGACACGCT
    19921 TATAAGGCAT GCGTTCTAAC CGTTGAACTA TAGGACCAAA TCTAGACTGT TTATACGAAG
    19981 TTTCCTATTC ATATTTATAA AGAGTTGCTG TTACAGTCTA ACATTTTTAC TAGGCTCGTT
    20041 TAGATAGAAT TACCAATTCT TCTTATAGTG GTTACAATAA TATTGCTGTA TGAGCCTAAA
    20101 CATATATACT TACTAAATAG TACATACTAT TTTAAAAAAT AATATTTTTA TTCATACTAT
    20161 GTAGTTACTT GTGTAATTAT TTTTAATTTA ATATTTCTTT AAGTTTCTTA TTCTCTTCTA
    20221 CAAAATCTTT ATATGAATCG TATAGTTTCA TTTCTTTTAT AGAACTATAG AATCTTTGTA
    20281 ACGGTAAATC ATCAATATCA TTAGCATATT TACAATATAA ATGATAAACT ATAGCAAGAT
    20341 AATAATACAT ATAAACACGA ACTGAAAAGT GCGAGTATTT ATCTTCTATA ATTCTTTCTT
    20401 CATAAACTCT GCCATTTGGA AGAGTCCCAA AAAAGAGATA TGGCATTCCA TACTGTTTTT
    20461 TACTATACAA AATATGATCT CTAAGAAGAG TATAAATGTA TTGGATAAAA GCCGGATAAT
    20521 ACTGATATGA ATCTTTTTCT GATAAATATC TAGCATACTC TGAAGTGATT ATATACACAG
    20581 TTTTATCTTT AACATTACTT TTACCTGTAT TTTTATCAAT TATTTTTACA GGACAATCAT
    20641 TACTTATTAA AGTACTAAGT ACTATATCTG AATCAGATGT ATTATCAAAA ATTGTATCAG
    20701 AAGGTGAATA AGTCTTATCT TTATAATACA AAACATATAC AAGCTTTTTT TTGGTAGAGA
    20761 AAGCTATAGC TGGTACAAAG TCTCCTTTAA ACAAGCCATA ATGTACTTTT ATCATCCGAC
    20821 TTGGTTTATT ATAAATAGCC TGTGTAATAC TAGTATTAAT TCTCTTTACT AAACTATCAG
    20881 TGCCAATAGA TGAAATTAAT AAATCCTGTT TTCTTGGAAT AGAATCTAAT TTATATATTA
    20941 GATCTCTTAC TTCATTAGAA AATGCTGATA TCATAATTAC TCCTCCTTTA TAATAAAATA
    21001 TAATTGGTAA TAGGCATATG CCTATTACCA ATTTGTATAT ACTTATATAC TAATTAAAAT
    21061 ATTGGGTCTG TATATATTCC TTCTTTTTCA GAAGTAGGAT TCATAGTAAG TGCATATAAT
    21121 GCAGCTACAC CTTCATTAGT AGTTTCCATT ATATTATTAC CACCTAAAGC TATAAAATGT
    21181 CTCTTAGAAT TTAATTGATT TCTAAGTTCA TTATTAGCTT CTATAGAATA TACAGATTTA
    21241 ACTGTTACCT GGTCTCCATC ATAATCTCCA CCTATCGAAC CTAAATAAAC ATTACTAATG
    21301 TTTAAAGTAT CTATAAATTT ATTAGTAGTA TTCTTACCAA TATCTTCAGT TCTAATATAT
    21361 GGATAATGCT TATACAGCTT ATGGTTAATT ACCATAGGTT CAGTCTTAAT TGTAGAAGAT
    21421 ACATTAATAC CACATGGGAA TTGGTTATAG CAGCTATCAA TAGGGTATCT TGTTATCAAT
    21481 ACCATTTTAT CGGCTGTTAC TTCTATAGCT GCCATGTATA ATAAATCGCA CCATGTCATT
    21541 ACTCTTTCAG TAATAGGTAC TCTATTATCA TCTTCTTTTT CTAAATCGTT AGTAACTTCT
    21601 TCTTCTGTAG CGTGTCTACC TTTAAAGTTA ATATATACCA CAGGATATTT TGGATCTTCT
    21661 GTAGGTAATT CTATAGGCCT AAATCTATTT GCAATACCAT GAATAAATCT ATCTATTTCT
    21721 TCTTTCAATA CATCATCAGA GAAACTGATT CTATAATCTT TGAGTTTTAC TTTTTTAAAT
    21781 TCTTTAGTAT TAGTAGATGA AGAGTATACA TTTCTTATAG GGTTATTATT ATACTCATTC
    21841 ATAAAGAACT GTCTTACATA TGCTAATACA AAAGGATAGA AATTGGTAAT AGCAGATGCT
    21901 AATGGTAAAG CTACATGGTC TACATCAGTA AGTAAGTCAT CCATACTTTC TACTTTTAAA
    21961 TTAGGAGCAG AGATGACTAA TCTAGATGAA TAGTCTGTTG TCTTGGATTG TACACCATGC
    22021 TGTAATATAC CAAATTTACC TGCTATACCA GCACCTGTGG TTTTACCTTG TACTTCGCCT
    22081 TTAGTAAAAT AACTATATAT CTCTAATAAT AAATCTTGTA TTCTTCCTAC CGTAGCATCA
    22141 TAAGTAGTAA TGCCTAATTG ATCCATTTCT TTTAAAGAAT TACAAGCCAT AAGTAAGTAT
    22201 TGATATAATT TGTTTATATC ACCTACACCT ACTTTGCCTC CATCCGTAGA TACGTCTCTA
    22261 TAGTAAGCTG GAATAACTAT ATAGTTCTTT ATAAACATAA TATTTTTAAA TTTCTCTAAG
    22321 AAAGCTATAT TAGCTTTTCT TACAAAAGAA TCTGATTGTT TAAAATGGAT TTTAGATATA
    22381 TTCTTTCTTA AGAAATCTAT ACCTGTTTCT CCGTCTTCAT TTTCTTCCAA ATAGCCTTCA
    22441 TTAGATAATC TAAAATTAGA AACAGAGTGA ACGCACTTCA CTATATTACG GTCTACTTTC
    22501 TTCCATATTG CATATATCAT AGGGTGTATA AAGTATTTAC CCCCTAGATT AATATATGCA
    22561 AATACATTAG AACGTGAATT CATTGTAATA CCAAATATTT CATTGGATAA TAACCCATCT
    22621 GATGTAGGTA CATTATTAGC AGAAAAGAAT ATAGGATTTG TAACTTCTTT AAGCTCATTA
    22681 ACCTTAATAA ACTTTTCTAT ATCTAAAGGA TTAATAGATA AGAAGTCTTT TTGTTCAGCC
    22741 AACTTTAATT ACCTCCTTTT CTTATAAATT ATAATAATGT CATAGTTATC CCTAAATAAC
    22801 TAAAATAGAG ATAGAGCCTA TATAGACTCT ATCTTTTAGT AATAATGATA TTTATAGTAT
    22861 TATTCTTTAA TAAGTTTACC TTACATTTAA GATTTCTTTC AAATATAATA AAAGAACTAT
    22921 TATTGAATCT TTCTATTAAT TCTTTCAATA CTTCTATATT AGTACAAGAA ATATTAGCTT
    22981 TAAGATTAAC TGTATTATTG GATAATTGTT TGGTGCTTAT AACCACTGAG AGATTATAGA
    23041 TATCTATATA GTATGATAAT ACTTTATATA GAACTATAAT CTCTTCAAAG TGATTACAAA
    23101 ATATACTCAT ATTACTCCTA ACATTTATTT TCTCAGCAAA TTGAATTAAA GTCAATTTCA
    23161 ATTCCTCCAA AAATTTATAT TAGGATTATG TACCGAAAGC ATCTTCTAAG TCTTCAGCGT
    23221 CGATATTTGC AGAATCACTA TAAGAATCAT TAACAGCAGG AGAATTATTA ACAGGTCTTC
    23281 GACCCATTAA TTGCTGCCTT CTATTCAATC TGGCATTTAC AGCTTGCTGT TGTTTTTCTT
    23341 TAGCAATTCG CATTTCCTCT TTTTTAGCAT CTTCTATGGA TTTTTCTACT TGATAATAGT
    23401 ATAAAGTATG AATAAATCCC ATTGGTTGGT CTTTAGCGGC GATTAAATCA AACCCTCTTC
    23461 TAAAGGCATT CTGCAAAGCA ATTAATCGAC GTGTAAGGTG CTCTGCATTA CCAACTGATG
    23521 CCGTGTAAAA AGCATATTAT AAGGGCTAAT TTCTAATTCT TTGATATGCT CATTGCACAG
    23581 CATACCTTTA TTAGCACCTT CTTTAATTTT TTCATTGCAA TCTGTAGCTG GGATATGATA
    23641 ATTAATTAAT GATAAGCATT TAGCTTCTTC GATATAATAA TTATAAATCA TACCACTATA
    23701 CAAAGAGTAA TTATCTGGTG TAATGGAAGA TAATACTTTA TAAAGGACAA TGCATTTATT
    23761 CTTAATAGTT TTAACAATAG AATCTCTATC TACTTTAAAA TCTACTGGTG TAAGCTGATG
    23821 GTGCAAATAA TCTACAAAGA ATACTTTATC AATATATCCT ATAGCTTGTA CAATAGAACT
    23881 ATATTTACGC TTAAAATCAT TATCGAGATA ATCTAATTCA AGCAAATTAT AAATTGATCT
    23941 TGGTTTAAGC TGAATTATAT AATCTTTGGA GAGATTGTAT CTTTTGATTT TAGATTTAAA
    24001 GTTCTCTTCT GATTCACCAT GTTCTTTAAT AAAATTATAT CTTTCTTTCT GTTCTTTTAT
    24061 AGCATCCTTA GCAAATTCCC ACATCTTATC GATTGAGTAT TTTTTCATAA AGAATGCATT
    24121 ACATTTTGGG CATTGATAAC CGATATAGTT AGAATCACCA AATGTAGCAT TATATAAACC
    24181 AAAGAATAAC TGATTTAAAT CACCAGCATC AATACTTTTA GCCCATGCAA TAAAGCTCTT
    24241 TGGCTTATCT GGAGATACAT CATGAGTATA CATAGTATAG AATGATTTCT TATACAGTTC
    24301 TAATTCAGAG CTAAAGTTAT CAGAAGAAAG AGCTACAATT TCAGAACCAG TAAGAGGAGT
    24361 AAATGAAATA GTCTTGCCAG TGTTATATAA TACTACTGAT TTAGATTCAG TAAACTTAGG
    24421 ATCTACTTCA CTAATATGAT TAATAGCAGT ATTAATATTA ATAGTTTTGC TAGATTCTGT
    24481 AAATCCAGAC AAATCTATAG ATTCTGGTGT AATAAACTGT TTAACAATTT CACTTTTCTG
    24541 TCTAAGTTCT TCTTTTTCTT TTTCTCTCTG TTCAACTTCT TTAGCTTCAG TATCTTCTTC
    24601 ATCTTCTAAC TTTTCATCAT TAGCGTCTTC ATCTAATTCT TCATCGGATG TATCTTCTTC
    24661 ATCAGAAATA AGATCATAGT TGAAATCATT TTCATCAAAA TCGATTTCAC TAATTGGTTT
    24721 ATCTAAGAAA TCTGGGGTAG AAGATTTGGG TTCTTCTTTT ACTTCACTAG TAATAGGAAG
    24781 TGCTTCTTCT TTTGGTGAAT TCTCTATCGA AACTTTTTGT TGTTTATTAG CTTCTTTATG
    24841 CTGAGCTTTA TATGCAGCAA TATCTGCTAA ACTAGCAACA TCAATTTCTC CATCAAATTC
    24901 TTTTTCTTCA GCTATTTGCT TCTGTTCATC AATATACGGT TTAATACGCT CTTCATATAT
    24961 TGACTTCTTT ACTCTATCAA ACCCATCATC AATCTTTTTG AGATATTCAT CTCTAGTTTT
    25021 CATAGCTGGG TCTTCTACTT GTTTAACCTT AACATCACTT CTAGTTACGT TATCAAGGTT
    25081 TTGTTCACTA AGAGGTTTTA CTACACCCTT AGCTCTAACA ATATCTGATA AAGATATTTT
    25141 TTCTTTTTTA GTAGAAGTAT TTGGTGCAAT ATTTCTATCT TCCATGTTTA TCCTCCTTAA
    25201 ATATTATAAA TTGTATCTCC CATTGTTTAA CCAACTTAAA GTTTTCTTAC TAGTATCTAA
    25261 TACTAAAGAA TACGTCATAT AATCCACTGT AATAAAAATA ACTAACTGAT TAACTTTTTC
    25321 ATTCATATTA CTAAACTCTA CATTTACTGT TTGAAACTCA GGTAAATATG TCCTTATTTG
    25381 TTCTTTAACT TCTTCATTCA GCTCATCAAT ATTATCCATA AATGAGTATC TATATTTTTT
    25441 TATAAACCCT ATTCCCATAT AAGGTTTAGT AGGATACGTA CCAGGATTCA TAAAGATAAG
    25501 TTGAATGATT TTCTGTATAA TGGCTTTAGC ACCGGTAGCT ATTTCCGGTC GATTAAATTC
    25561 AGTTATAGAT AAAGAGTATT CAGCATATTT ATCACTAATA GTTTCTTTAT TAGCAGCACG
    25621 TTGTATATCC ATACATTCAC CACCTTACAT GAGTTTACTA TAAAGTTACT CTTTGTAATA
    25681 TTGAAGAATC TTGCTTATAT ATTATAGAAG TGAATAGTAA TATAAGTATT TCATTTCATT
    25741 CTATAAGGAG GACGATTATT ATGATTCTGT ATTTATTATT AACTATTTAC GAAGTTATTA
    25801 GCGATATTGC TATCGCTAAA ACCACAAACG ATTACCATAC AGGTACTCGT TTAAGCAACG
    25861 ATAGAGTTGC TTTAGCGTTT TTCATTGTGG CTGAAATCAT ACTAGCATTC TGGTATGCAG
    25921 CCACTTTCAT TTATGGTTCT TATACTATTT TCACAGCTTT ATTAGCTACA GAAGTAGTGT
    25981 ATATGATTTA TGTATTCAAG CATTAAGGAG GAATCGAATC ATGATTTTAC TTTCTTTATT
    26041 TGTAATTGTA GCCTCACTAT TCAACAAAGA CATGAAGGGT CTTATTAGTT CTTTGGCTGT
    26101 ATTAATAGCT GCAATAGCTA TTTATAGTTT CATGTATTAT AAAGCTATCA CATTCGTTTA
    26161 TGATGGCTCT TATTATTGCG TAAACAGTTG GAAGGATTTT TTATTACTCC TGTCTATGTC
    26221 AGAGTTATTG GGTATTGGAG CATGGTGTAA AACTTTATAC AATACCTTTA AAAAATAGCA
    26281 AGATATTATC CCAGCCTAAT ATTAGGCTGG GATAATAATT ATTTTCTTTT TCGATTATAT
    26341 ATCATATTTA TGATAAGTGG TATTTAACTC TATCCAATAT TGGATAGAGT TAAAATAAAT
    26401 TTCATTTTGC TTATAGTTAA TATACTAGGA ATATATTAAC TATAAGCCGT TGTATAACCT
    26461 AGGAGGTGAT TAATATGGTT ATCAATGAAA GCAAAAAAGA GTTTACTCTT AAACTCGTCG
    26521 ATTATTATAA TTCATTAATA ATGAGTTATA GAGATTCCTC AGATAAAGAA TCTAGAGATT
    26581 ATGTCTTTAG AACTTTATTA AGGAAGAATA AAGAAATCAT TAGTGATCTT CTTTCAACAA
    26641 CAACTTAGAT TTAATTATTC GTTCTTTGAT TATTAATGAA GCAAAAAAGA GTTTGGAATC
    26701 AAATTGCTTG ATTACTATAA TTCTATTATG ATAGGGTTAA AAGATTCAAG TGATAGAGAA
    26761 TCTAAACAAT GGGTAATTGA TCAGATAATA CCCAGATATA AAGGAATTAT AGAGGATATA
    26821 GTATTAAATC AACCCTAGGT TTATTTAATA GTTATTCCTA TAATTATTCT TAATTACCAC
    26881 ATTGATTTTA ACCATACCCA ATATTGGGTA TGGTTAAAAT ATATTATGCT TTTGCTTATA
    26941 TATGCTATAC CCCAAATATA GCATATATAA GCCGTTATAA CCTAGGAGGT GATTAGTATG
    27001 GTTATCAATG AAACTAAAGA GGAGTTTGGT TTGAAACTTC TTAATCATTA TACAAAGTTA
    27061 ATGACCGAAT ATAATGATTC TAAGGATGAA AAAACTAAAC ACTATGCTTT TAGCATATTA
    27121 CTTAAACAGA GTAAAAACAT ACTTGATGAT ATATGTTGTT CTGCTAAGTA ATCCTAGATT
    27181 TACTTACTAG TTCTTTTAGT TATTAATTTC TATACCAGAT ATCTGGTATA GAAATTAGTA
    27241 TAATAGTTTT AGGTATGTAG CTAATATACC TAAAATATTA GCTACATACC CTGTTATAAC
    27301 CTAGGAGGTG ATTAATATGG TTATCAATGA AAGCAAAAAA GAGTTTGGAT TTAAACTCTT
    27361 AGACTACTAT AGCAAACTTA TGAAAGACTA TAGTACGTCT AATGACGAAG AGTCCAAGCT
    27421 GTACACATTC AGTCTTCTGC TTAAGCAAAG TGGAAAGACA CTGAATGAAC TTCGGAACGA
    27481 AGTATAAACT CCTAGGTTTA TTTTATAGTT ACTAAAGTAA TTATATTTAA TAAACCTAAA
    27541 ACTGGGTAAG AGCATTACGC TCTTACCCAA ATTCTATCTT TTTTATTTTT TGACATACAA
    27601 GTAATTTATT TCATATATAA AAGGAGGAAA CCAAAATGCC TTCTAATGCT AGAAAGGTTA
    27661 AATGCCCATA TTGTAATTTT AAAAATACAA AAGAAAAAGT AATATCCCAT ATAGATAAAA
    27721 AACATGAAGA TTTAATCCCT GAAGGATACA CTGCTGCTAG AGTATTATTC AATTCTATCC
    27781 ATCATATAGA CCATGGTACG TGTGTAGTAT GCAAGCAACC TACTGAATGG AATGAGAATA
    27841 CTAATAAATA TAAAAGATTA TGTAATAACC CTAAGTGTAG AGAAAAGCTT AGAGAAATGT
    27901 ATAAGAAAAA TATGATGAAA GTATATGGTA AAACTACACT TCTTAATGAC GCTAATCAGC
    27961 AAAAGAAGAT GTTAGCTAAT AGAGGAATCT CTGGTGTTTA TACTTTCCAG AATGGTAAGC
    28021 TAAAAGAATA TACTGGTTCA TATGAAAAGA AAATGCTAGA GTTCTTGGAT AAGATTATGG
    28081 GGTTTGATCC AGATGATATT ATAATGCCTG GGCCTACTAT AGATTACGTA TATAAAGGAG
    28141 AGCATCATAA ATGGATTACT GATGCTTTAA TAGTACCATA TAATCTGGTA ATAGAAGTAA
    28201 AAGATGGCGG AGATAATCCT AATAAGAGAG TTATGACTAC CTATAGAGAA AAGCAAATAG
    28261 CTAAAGAAGA AATGATTACT AATATGGGTA CTTATAACTA TATCCGTTTA ACTAATAATC
    28321 AGTTTGAACA GCTAATAGAA ATTTTATATG AACTTAAAAT GCAAATGCTA AACGATAATG
    28381 AAGAAACTAG AAAAGCTATA ATTAGAGTTA ATGAAGATAC TGATCTAGTG CATGAAGCTG
    28441 TATTAGATGG TATTCATTTA TCTCCATTAA ATAACTATGA AGACCCATTT GAAAGGGAGT
    28501 TAAAAGAAAG TATGAAATCT TCTAATAATT CATCAACAAT AAAAAGTTTT TTAGAATTTA
    28561 ATCTTTTTTC ATTATATAAA AAAAAAGAAA AAACTGAATT TGATAAGATG TGTGAGCATA
    28621 CTGATGATAC ATTAAGAATG TTTAATTTTT TCAAATCATG CAAAGTATAT TACCCAGATG
    28681 AAATTTCTAA TAAATGGCAT GGCCATTATG ATAAATGGGG GATTATTTGG CCAGATAAAC
    28741 TTATCGATGA ACATATTGGG GATAGTTGGG ATTTGTCTTT AATGTATAAA TATTTTTCAG
    28801 AAAGTCATAA TAATGATTGT GGTATTGGAT TTATTATGTA TTTATTTAAA AAAAATGGAA
    28861 TGCTGGGTTT TGGTGGTCAT GCATTTGCTT GTTTTAACTA TAATGGAAAA TGGTATATTC
    28921 CAGATAGCTA TAAAATTTAT AAGTTTAATT CAGAAATTCA AGCAGCAAAA TGGTATCATA
    28981 ATAAGTTTAA AGAAGCAATA AAAAAGAATA CCGATAATCG TTGTGAAGTA ATATGTGATT
    29041 ATTATCCATC GGATAGTAAC ATATGGACGT ATTATGGTAA ATGGAAATAT TGGAATGAGT
    29101 ATTATGGTAA AAATATTAGC CAATACGACT TTTTCAATAG ATATCATAAA GATGCTATAG
    29161 GAAAACAGTT ATCTATTGAT ACTTCATTAT ATGAAAGACT TTTAGAAGAA CGCATAAAAC
    29221 GTTCTACGTT ATTTTTACAA ATTGATACTG ATTTAGATTG TTTTATGAAC TGCTCTTCTA
    29281 CTGAAATAAA TAATATTCTA AAATCATTGT GTTTATTTAA ATTAAAATAG ATAGAAAAGA
    29341 GATGATATAA TAATGATAGA ACAAGATAAG AGAATAACTG ATCCTACTAA AGTAAAGAAT
    29401 AAACCTATTA GAAGATCATT ACCTAAATTA AAGAAACTTT CTTCTAAACC TAAAATATTT
    29461 AGAAAGAATT CTCAAAATAA TAAATTTTTA AGATTAACTA AATCTTCTTT AACCACAGAT
    29521 AAATCAGCAT TCTCTTCTAA ATTAGAAATG ATGGGGTTAG CTGGTATAAA CCCTCCTGTA
    29581 GGAATTAATG GTAATGTATT TGTATCTAAA GTACAAGACC CTACTTTCAT TAAGCCTAGA
    29641 TATGGGGTAC AGAATGATAT TATAACTGAT AATATACTTA TGCCTAATCC GCATAAAGTA
    29701 TTAAAAAAAT ATCCATCTTC TTATTTAAAG AATAAGAAGA TTAAAATGTA TAAATATGTA
    29761 GGTGAAGACC CTAATAAGAA ACTTATGACT ATTCTTAACT CTGTAGATAA AAAAGTTGAC
    29821 AGTTTAGAAT ATATATATGA AGCATTAACT GGTAGAGAAT TATTAGACGA AGACCAGATA
    29881 GATTACGATG AAGATTTTAA ACTTATAGAT TTTGATGAAA TCAAAAGAAC TATAGAGAAT
    29941 GATGCTTATA GTATTTTAAA TGAAGCTATC TTTATGTCTA TACCAAATAT AACTAATAAT
    30001 TATAAAATAG TTTCTAACGA TGAATCCTAT AAAGCATTAC TAAACCAATC TAAAGATATT
    30061 GTCATTTTGG AAGATAGTAA ATTAGGATAT TTTGCTACTA ATAGAAAGAC TTTAAGAAGA
    30121 ACCAAGTACT ATAGTGAAAT TTCTGATATA GTGATTGGAG ATGATTTAAA ATATGAATAT
    30181 TGATATATTA GCTAAGCAAG TAAAAGACTG GAGATTAGAT AGCAATATAG TTTTGCTGTA
    30241 TCCAAAGTAT GAAAATATTT CAGACTTAGA AATGGATTGG GATAATTTCA TAGCAATGAA
    30301 TAAAGATTTG CAAAATGATT CTGATGAAAA GAGTATAGAA TTATTTGGTA ATACTAACCA
    30361 AGATAGATAT GAAATAATGC TTCATAAATT TTATGATGAA GATAGTATTA ATAATAGTGA
    30421 ATTTCAGTTT AATAAAGATA AGCATGATGT CGATCAAGAA GTTGATGATT TGTATTTTAC
    30481 TATAAACTTT GATAAAGATA GATACTTCTA TAGAAAGTAT ATGTCTGCTT CTATTCAAGA
    30541 ATCTATAAAT GAATTTGCCC CATCTGAAGA TTATATCTCA AATATAGAAA GTAAGATATT
    30601 AAATAATAAT CCAGACATTA TAGATGAATC AGTCATTTAT CCATACTATA CTCCTAAAGA
    30661 AATAGAGTAC TATGATAAAA AATATTTTAA AGATGTAAAA CTTCCTTTAA AAGAATCACT
    30721 ATTTGTATCT AAATGGAAAA AAGCTTATAA TGAGGGATTT GAAACTGGTG ATTTTAATAA
    30781 ATTTAAAGCA TTGAGTAATC AATGGAAAGA TAAAGTAGAG GAAATTAATG GTTCTATATT
    30841 AAATAAAGAT ATTAAAAATA AAGCTTTATT AAATTTAGGC TGTAATTATT CTCTGCCTAT
    30901 ATCTAACTAT AGTTTAGTTA AACAAAGCGA GAGAGTTAAG AATGCTATAT CTAGCATGTA
    30961 TACTAATATA CGAATATATA CAGTAAATGA TACAGAAGAA TCAATAGAAG ATAACCGTCA
    31021 CTATGAAGAT GAACGTTTTA ATGATTTCGT ATCAAGCATG GGGTTATGGA TAGTCGATAA
    31081 TAGATCTTTT AGTACAATAA CTGTATCTTT CTCTCGCATT ATACCATATA ATGATGTAAC
    31141 TAGTAGAGAT GATACCGTGG ATATATATTG TGCAAGATTA CCAGAATGGT ATGAATTAGT
    31201 TAAAAATCAT GATGGAAATA GATATCCATC TACAGTAACA CTCAAATATT TATTAGCATC
    31261 ATTAGTAAAT AATTTCAATG AACCAATTTC TATATTCAAA GTTTTTTCTG GAGAATATAG
    31321 AAAATTTAAT AAGGATTGCC TTGGGCTGCA TATTCTTTAT CATCTTTATA ATGATAAAAA
    31381 TAATATATCA TCATTAGAAT CCGCTAATAT ATTTTCAGAA GCTAATACTA CCAATGAATT
    31441 TCCCGTAGAA TTCAATAAAG ATGGAGATCT ATTAATTAGT AAAGGAAGAA AAATAGATTT
    31501 TGAAGGTGAA TACTCTAGAA CTCATTTAGC TTTAAAGATA TATGAAAAGA ATAATAACAT
    31561 AGTAGGAATG AAGTATTGTA TTTGTAAGCT ATGGTATTTA AATACTAAAC TGGAAGAAAA
    31621 GATACATGAT AAAAAAACTA CTATAGAAGA AAAAAGAAAA GCTGAAAAAG CTAGATCTAA
    31681 AATAGTTAAT GACATAACTA AATATAGTCA AATTGTATTA AAAAAAGACC CTAACTTTGA
    31741 TATTATTAAA TCATATCAAA ATTCTCCATT TAATGATGAC AAAATTAGAA TACCAACTTC
    31801 TACATTAGAC CATACATTAG AATGGATTAA AAGAATACTT AATTTCAAAA AAGGTTTTTA
    31861 ACTATATATT ATATTTATGA CAGTATCATT GTACCAAGGT TTTACAACCT TGGTACAAAT
    31921 TAATTATAAT ATAGGAGATT AAAAATGATT TTAGGAGAGA AATGGTTTAA TAATGAAGAG
    31981 GTCATTAGAA TAATGACTGA TGTAAAAAAT AGTATATATA AAAAGAAAGT TAAAGTTTAT
    32041 TCTGAGACTT TTAATAAATA TAAATGGATG GAAGTAAACG ATATTGAATA TTGTTATAGA
    32101 AAACTTATTC CAGCAGCTTT TATGTATTTT ACTGTAGTTA AAGCTAATAG TGCTTCTAGA
    32161 AATATGGATG ATTTGGTTAT AGAACTTTAT TTAAATAAGA ATTCTGTATA TACTGATGAA
    32221 GCTCAAATAG CAGAAGAGTA TGAATATGGC TATAGTATGT ATAGTACTAT ATTCACTAGA
    32281 TTGAATTTAT TGATAGATTC TACAGAATCA TTAATAAAAG AAAATTATCA TATATTAGAT
    32341 GATCCTAACA AACCAATCCT AAATAAACTC AATGAAATAA TGGATAGATT TGTAGATGAA
    32401 GATGAAAACT ATGATGCATA TGAAAGTAAA TTATGGGAAG AAGACGAAAA AATAGAGATT
    32461 AAGGATAGTA TTAAACTGGC AATCTATATA GACGATTATT ATGATAGTAT AATAAACTTG
    32521 CTAAAGCCTA AACTACAAAT GTACAATAAT TTAATTACTT CTGCTTTTAA AGAAATTTAT
    32581 AAAATATCAA AGATAGATTT TAAGCTTACT AATCTTAAAC AACTTTTAGA ACTTTATTGT
    32641 TTTATTCCAA GTATGGATGT ACGATTAAAT ATAGACGAGT ATCCAATCAA AGAAGCTAAA
    32701 CCTGTTATTA AAGAGAATGA TCTTAATACA TTATATACGT TCGATCATGA AACTATGATG
    32761 AGTATTGTTA AAGGTACTTT CGTTAGAACT ATTTATGATT ACATGATAAT TAAGTATTGG
    32821 TACGATATAG ATATTACAGC GTTTACATAT AAATACCATT TAATACGTAA TAGTAATAAT
    32881 GGGGATTTAT TCATCATACT TTGTAAGACT GGTAGAGTAG TATACAGAAC GTGATGTGTA
    32941 AATAATAAAA TAAATACATA CTATATTTAT GACATTATAA AATGTCATAT TTAATTTCAG
    33001 ATTAAACAAT ATTGTAAATT AAACGATTGT TTAATCACAC CATGTAATTA TTTTAAAGGA
    33061 GGAAATAACA TGGCTACTAT TAATGAAACA AAAAACACCG AAGCTCTCAA TGTGACTTTT
    33121 GAAAAGAGCG AATTTAATGG AGAACTTGAA TACAAGCTCA TCAGCACCAA TAAGCTTGTA
    33181 AAACAGATTT GCAAAACCTT CGCAGCAATG ACTGATGATT TTGTTGGTGC AAGATTTGTC
    33241 CGTGTTGATA GAGTTCCACA GATTGCATCT GAGTTCCTCA ATGCAAGACT GAATGATATT
    33301 GATCATTTCA TTGATGCTAA AGCTTCTAAT GAAGAAAAAG CATCTCTGTT CCAGGTATCT
    33361 AATATCATTA GAAATTATGT CAATGCAGAA GAGAATAATA AGCTTAAACC GAATGGTGCT
    33421 TTGTCCTATG TATGCCTTTA TTTTGAAGAC AGAAGAGAAG GAGAAGGCAA AGTTAAGTTT
    33481 ATTAAACCAA AAGATAAGAT CATGAAAGAA TCCAGCACTG ATAAGATGAG TGGGTGGATT
    33541 AATGCATGGA ATTCTAGAAA CGATTATAAG TATCTCGCTA TTACAGCAGA TGCTAAGAAA
    33601 TGCCTTGAAG GATTTGTTCC TAGAAGAAAT CCAATGAATA ACAAAGAAGC TTACAATAGC
    33661 AAACAGGGCA TTCTCTGGGA TAACCTTTAT GATGTAAGGA CTATTAACGA CCTTTACAAT
    33721 ATGGGTTATT ATCAGAAGCA GTATAACGTA GTAATGATTC CGATTGATAT CAATAGATTC
    33781 TTCTCCATGA TTCATGGTAA GAATGTAGAA GGTAGCAATC AGAAGTATGA ATACGAATTC
    33841 AACTTTGTTG TTCCGAAAGC ACCGTCTGTA TTTGCTGAAC AGGTTAGAAC CAATAACTAC
    33901 ATGCTCAACG TAGTTCAGAT CAATGGTGAA CGGGTACAGA AAGTGGCCAA CGAAAATGGT
    33961 GTAACCACTA ATACTAATAA GCTTGGTTTC TTGGTTAATG CCTAATCGTA TTTTAGTACA
    34021 ATGAAATATA AAGAGACACA TATGTGTCTC TTTATATTTT TTATGATTTT TAGTATTGGA
    34081 GGCTTCTATG GCAAAACACA TCAAGAATGA GTTATCTATA GGTGGTAAAT TACAGCCTGT
    34141 AGTAGAAGAT GTAAATACTA AGTATGCTGG TAGAAGTGGT ACTATGGAGG AAATACTTAA
    34201 CTATTTCACA GAAATTAGTT ATCATCTCCC AGCAATTTAT AATGTAGTAA TGAATGACTT
    34261 TGGTTATACA TCTAGCATTA TTTTTCAAAG TCATAGAACA AAAAAATTCT TTTTTCAAAT
    34321 TGCACCTTTT ATTGATGGTA GGTTTATTTC ATTTACTATC AATCGTCTTG AAAGATTTAA
    34381 TCAGATTGGC GAATATATTC GTATTAATGA CTTTAATACG AATCCACATT CTCTTAGACT
    34441 GGCTATTAAA TATTTAGAAG CTATTATGAA AAATCCTAAC GTAGCTATGT ATTTAAGTGA
    34501 AAAATACCCA TATGGTAAAT CTAAGTTATT ACTTGACGAT AAATACTTTA CTGAAGAAGG
    34561 TATTAAAACT GCTACTGAAT TCTGTAATAG GTATTACCAT TTTAAGAGAA TTAGACAGCA
    34621 ATTCATTAAT CGTATTGATG AGACTGTTGC TAATGATTTT TATAAAATAG CTAAACAATA
    34681 TAATGATAGT ATTTATGAAA TGGCTTATAA GCCTGATATT TATAATGGTA ATTTAATCGC
    34741 TATTAAAACT AGAGCTAAAT TATTCTATGG TGATCCTGAT AAATACGAAC AATTTAAAAA
    34801 AGAAATTCAA TCTATCTTCT ATGATAGCTA TAAAAAAATA GTCGATGATA TTGAAGTATG
    34861 TAAAAAAGAA AATCCAGATG ATTTTCAAGA TACATACGAA TATTATAACA AACCAACAAT
    34921 ATTTATAGAT GGGACTGATG AAGATGGTTG GCTTTGTTCA CATTTCTGCT TGTCCTCTAG
    34981 TTACAAGTAT ATTATAGACC CAACAGCAGC ACTTCACTAT AAAGATATTG TTTTCCCAAA
    35041 AAGAAGTGAT AAAAAATGAA AAGAGATAGG CATCTTAGAA AAAATATAAT TTCTACTGAT
    35101 AGTAAATTAC AGCCAGAAGT AGAAAAAGTA TATAATGAGT ATAAAGGTAA ATATTTAGGT
    35161 TTAGATGAAG TATTGAAATA CTTTATTAAA CTTAGTTATT ACCTACCAGA TATTTATAAT
    35221 ATTGAAGTAA AATATAAATA CTCTCCTGAC ATCACTTTCC AAAGTTATAG AACTGAAGGA
    35281 TTTGTATACA GATTCAGTGG ATATATTTAT GATGTTGTAG TATCTAAAGC TAAAGATAAA
    35341 GAATTAGACG ATTTAGAATT TTTAGTAGAA AATTATGAAA CTTTTGATGC TTTTAGCTAT
    35401 AGTAGATCAT ACATTGCAGT TAGTGCAGTG AATAAATTGG AGTCTTCATT TGACTTATGT
    35461 GTTCAATATA CTAAAGCTAT TATGAGAAAT CCAAAAGTAG CTTTATATTT GAATATAGAA
    35521 GAACCAAATT CTCCTGGTTT ATTATTTACT GAAGAAGTCT TTCATGAGCC TAATGTAAAG
    35581 ACTGCTATTG AATACTGCAA TAAGTATTTT CATTATAAAA GAAAAGCTCA ACAGTATTTG
    35641 AATAAAGCTA ATAATGATTT CATTAAAAAA GTTCATTATA TTGCTGAGAA GTATAATAAT
    35701 CAAATCTATG AGATTGGTTA TAAAATTAGT AATTTAAATG ATAAAAACTT TATTACTATT
    35761 AGAACTAGAG CTAAACTGTA TTATGGTAAT GATGAAAACT ATAATCAGTT TACAAAAGAA
    35821 ATTAATCATT TATTTATGGA TTCCAACACT AAAATTTATG AAGAGTTTAA ACAGTACAAA
    35881 AATTCTCATA AAGATTTTTA TAGTTGGTGG AGATATAATA TAAATCAACC TATAGTTATT
    35941 ATTGATGAAA TCGATAATTG TAATTGCTAT TATCCGTATT GGAGTTTATC TTTAAGAAAG
    36001 TATATATTCC ATCCAGATAT TAAACACTAT TATGATGAAA TTATTTATCC AAAAAGGAGC
    36061 TAATAAAATG AAAAGAGATA ATAACAAATC ATTCACTTAT CATGTAGGAG ACGTAGATGA
    36121 AGTTATTGAT ACTAAAGGTA ATTCAGTAGT ACTTCTTCGT AAACTTGCTT GGGGTGATGG
    36181 AGAAGAGAAG CTTGAATTAA GAAGATGGGT AATGGATATC AATAAAGAAA CTCCATTGAA
    36241 AGGATGTACT TTCTTAACTG ATGAAGGCCC TCATGTATTA GCTAACAAAT TAGTAGAACT
    36301 TGGCTATGGT CATACTAATG AATTATTAGA AATTCTGTCT CAAAGAGAAG ACTTTAAAGA
    36361 ATCACTTGAT TCTCTAGGAC ATAAGAAAAC GGGTAAAAAG AACTCAATTT ATTATGATCC
    36421 TAAAGAAATT ATTGCTTAAT ATTTATTAGC ACTGTTTAAT AAGGAGGTGT AACAAATATG
    36481 AGTTTAGAAG ATTCTATTAA AGGGATTAAT AATGATAAGA AAAGTAATGA TAAAAGTAAA
    36541 TTAGAAGGTT CTACAGGAGA GCCTCCTTAT GAACAGTTTG AAAAATGCAG GCATGGTGAA
    36601 GATTATCAGT GCAAATGGAA AGATGTAAAT GGCTGTTGTA TATATGAAAC TTGTGTTATG
    36661 GATACAATAG ATCCAATGAG ACAAGATTTA TGGTATACTA AATGCTTAAT CTGTAAAAGA
    36721 GATTTTGCAC GTAAGCCAGA AGAAATGATT GTTCCATTCT GTGATTCATG CATACAGCGA
    36781 ATGAATAAAG CTGAAGAGCT TCCTCATAAA TGCATCTTCT GTGGTAGACA AATTAATTCT
    36841 CCAGCTAAAC TTATGTTTAG TGGTATCTGT GATGATTGTG CAGATGCAAT GAGAGGACTT
    36901 ATTATGTTTT ACAAGAGTAG AGGTAGAAGA GGATGGCGTC ATACTATTTG AGGTGATATA
    36961 TAGTGCTATA TGATACTAAA ACCCCATTAG ATATGGTTTT ATACAATGAA TTCATTACTT
    37021 ATAAAGAATT ACAAAAGATT ATACCACGGG AATTTAATGG AGATAATAAT ACTAAAACTA
    37081 TTAATGTATA TATAGACTTA TATCAATTTC TCGTTACAGC ATTTAGGTAT ACTAGAATAG
    37141 GGAATTTCTT TAATATATGC TCTTGCATAG TAAACTACTG TGCTCATATA AGAAACTACT
    37201 TTAATACTAG ACATAAAGTT TATACTAATA TATGTCTAGT ATATTCTAGT AATGATTCTA
    37261 CTAATAATAC ACAATTTGTA CCTACTTATA ATTACGAGTA TAATACTAGG ATAAAGTTTA
    37321 ACGTTAAGAT TAAAGATAAT GTAGAGGAGA ATATGAAACT AGTTAGATTA CTAGTTCCAT
    37381 ATCTCCCTAA TGTTTTTCTT AAAGAAGGTA CAGTAGAATC TTCAGTTATA ATTCATAATA
    37441 TCATACAAAA GAAATTATTA GGAGATAATC CTTCTTTAGT CCTTTCTAAC TCTCAGCTAA
    37501 TGTATCAATT ACCTATTAAT AATAAAGATA TAGTAGTTAT TAGAAAAGAC CTTAGGTTAC
    37561 GTATTCCTGA TGGTAGAGAT AGAACTTATT CTTATAATCA TACTAACTCT TTGCATGCAT
    37621 ATATTTATGA ATTAAAAAAG AAAAATATTA GAGAGTATCT AAATCAAAAA ACGATTTCTT
    37681 TTATGATGAC CTTAATAGGT ATACCTAAGC GTAACATCAA AAGCCTTTGT GCATATCCGA
    37741 CTGCTCTATC TATATCTAAA CTAGTCCCTT TAGGATGCGA ATATGATTCT GAAGTACTAT
    37801 ATGATGTTTG TACTGATTAT TATAAATCCA AAAATAGAAA GTCTGTTCCT ATAATAAAGG
    37861 AACAATTTAT TAGAACTTTC AAATGTGTAG ATTTAAATTA TCAATATAAA CTTTACAAGT
    37921 TACTACCAGA ATATAAAGAG GAAAGTTTTA TTAAACAAGA TCTAGATGAT GTAGAAGGAG
    37981 TTCAATATAT TAACAATACA TATTTCAAAG ATTCTCCATT AAATCTAGAG TTCTTCTAAA
    38041 GAGTATACCA TATGGTATAC TCTTTATTTT TTATTAGGTG GTGTAAAAAT GAAATATGAC
    38101 TATCTCATAG AACTTAAATG GTCTAGTATC AAAGATGATG GTACTGAAGA CACTATAAAT
    38161 TTTAATAATG AAAATATATC TAGCTTAATG CTAACTAATG ATTACGAGCA ATCCAATATG
    38221 CCAATGCTAG CAGTTACATT AACTGCTGAT AAGAATGATA TGGATAAGAT AATTACTAAT
    38281 GTTAAAACTG CTTGTTTTTA TGTAAGTATC TATAAGCTGT TTATGAATGA AGTAACTAAT
    38341 CTTGAATTAA AACAACTTAC TCCATATTAT GGTAAAGCTA CATATTTTGT AGATCAAGAT
    38401 ATAAACTATA ATAAAGAAAT AGATTACTCT GATAATAAAG AAAAAAAAGA TAACTTTATA
    38461 GATTTTACTA TAGGTATGAT GTTTAGTGAA TGTATAGATG CAAATAAACA GACTATCAAT
    38521 ACTACTCTAG TAAACTCTAC TAGATTCAAT TCTGTTTGTT ATTTTTTGTC TAGATATCCG
    38581 TATTGTGTAT CTCCGTTTAC TTATAATGAT ACTATTAGCC AGCTTATAGT ACCACCTATG
    38641 GATTCATTAT CTAAAACTAT AAAATTCTTT AATGATATTA AAGTATTTTA TGATACCCCA
    38701 TACAGATTCT ATATAGAACC TGGATGTATG TATCTATTAG ACAGTTCTGG TAATGGAGTA
    38761 CAAAAACAAG GTGAAGATTA TGATACATGT ATGTTTAATA TAAGGTCTTT AGATAGTACA
    38821 GCAGCATTAG CAGAAGGTAT GGAATCTAAT GATGATATAG GATGCTACTA TGCTGATGTA
    38881 AATGTAAAAG ATAGCTATTA TACTATAGAT TCAGATACTG AAAAGCTATA TACAGAAATA
    38941 CAAGCAATAA TAGACCCATC TATAGAACAG TCTGTAACTT TATTAAGCTC TGTAAATGAA
    39001 GCTATCAATA CTGTAAATAA AATGAAAGAT AGTATTAATA ATACTTTAAA GAAAGCTAAT
    39061 AATACTATAA AAAGTATACC TAGTGCTTTA ACTGATTATA AATGTGCTAT AAACAGTGGT
    39121 ACCGATATAA TCAATAGTAT ATTAACTTTA CCAGATGATG TAAAAAATAA TAAGTATGAT
    39181 ATCATAAATA GTTTAGGTCA AATATATGAT GGTAAAACAG AATATGATTC TAATGATAGC
    39241 TTTAATAAAT ATGGAGCTAT AGATTTAATA AAAAGGTCTA TTAATTATAT TAAAGAACTG
    39301 GAAGAATTAG AAGTTACTAT TACTAGTAGC AGTGAATCTG GTGGAACTAC TACTAGGACT
    39361 GAAAGATATC TTACAGATAG TCAAATTGAA CGCTGTGAAG AATGGATTAA AACATTAAAT
    39421 ACATATATAG ATAATATTAA TACTGATAAT AGTATAGTAA ACTCATTACC TGAAAAGTAT
    39481 CAGAATATAG CTAATAACTT AATAGGCATA GCTAGCAATG TAAGTAGAAT ATCATCTTTT
    39541 ATTAACTCTG TATCTCCTAT TAATATATCC GATAATGTAT CCAGTATGCT AAATAAAGTA
    39601 AATAGCTTAA AAACACAATC TGCTTCTCAT ACTACTTCTA TAAATACAGA ATTAATAGAA
    39661 AGAGTAAATT CATGCTTTAA AATAGAGAAT TATATTAATG CTAGTAAATC TATAATTAAA
    39721 GATGCTAGTG ATTTATGGGA TGGTTATATA GCTTTACAAA ATAGTGATAC TGGTGGTAGT
    39781 AAAGCTAAAC CTAATCCTTT TAAATCCGAT AGATCTATTA GTAATCTAAG TACAGCTACA
    39841 ACTATGATAG ATGATTCTGC CACTAGAATA TTAGATGCTG TAAATAGATT TAAATCTGCT
    39901 AATCTTAGTA TTAATAATGC TATAGAACAA GTATCTCCAC AAATTAAAGA TTTAAAAGAA
    39961 TTTAAAAATG ATATTAAAAC TACTATAACT GGCACTTGGG ATAAACTTAG AGATATTAGT
    40021 AAAACAGCTA AAGAATCTTT ACAGAATATT GTAAAGTCTG CTAATCAATT AGCAGATAGA
    40081 GTAAAATCAT TAAGTTTCTC TATAAATGAT TTACAAGATT TACAAAAGAA TATTAATATG
    40141 GTTAAAGATA TATCTAATAT AGGTATGCTT GGTATATCTA ACTTTGCAGT AAATTTAAAT
    40201 TTAAAAGATT CTGATAAAAA AGATAATACA ACTAGTGATT CTGCAAATAT TGGTACTAAA
    40261 CTAATAAGAC TTAGTAATGA TAATGCTAAT ATGATTAAAA ATATTAAAGC AGATTTAGAG
    40321 AATCATGTAA ATCAGTTGTC TATCAGTAAA ACAAGTTTAG ATACTACTAT AATCACTCCT
    40381 AATAAAAGAT ATATAGTTAA AAACTATGAT GCTCATAGTA ATAATGATGG AGTATTCTTA
    40441 TTAACTAGAA AGATAGATTA CTTTATTAAA GCTGGTGATA GATTTACATT ATCTACTAAA
    40501 TTAGACTTAA TCAAAGTAGG AGAAAGTGGT AGTGTTACAG AAAAAGAAAA ACAATTAAAA
    40561 AATATATTAA ATAATTCCCA GAATATATTG AATACAGTTA AATCTGGCAA TCTATCTATA
    40621 GGAAGTATTG GTACTATAAT GGATAATGCT AAAAGTATAG AGAAATCATA TAATAAATTA
    40681 AGAAAATAAA ATATATATCT CTACTAGGAT ATCCTAGTAG AGATATACTT ATGTATTATA
    40741 ATCATTTAAT TTTTAAATGA TAATGAGGAT CAGATCTTTT TTCACCATGA CTGGATTTAG
    40801 TTTTATTGCC CATTTTATCA CTGGTTTGCT TTATTAATGC ATCAACTGCA CCTTCTTTTT
    40861 GCTTCGGATC CATATCTTCA AATTTATTAG CAAGGTGTTT CTTCATGATA CGATCTTTTT
    40921 TATCTTTAGA TAAAGCTTCC GTTATTACCT CTTCTATAGC ACTACGAGAA GTTTCTGCGG
    40981 ATTCATTAGC TACCATATCT TCAATTACGC TATGAGTATC ACAAGCATCA TCATAAGATT
    41041 CATCTAAGCT AAATTCCATA GACTCTTGAT CAATGTATTT GTTTACATCG TCTACAGCTT
    41101 CATTATAACC AATGGTATAT GCTTGTTTCA AATCTTCTTC TGTATAAATC ATAGTATTAA
    41161 CCTCCATTAT AAATATATTG TTTATGATTT ATATATACTA AATATAGTAT TACATAAATG
    41221 TATCAAAAAA TAAAAGAAAC TTATATTAAC TAACTATAGT ATATTGCGAG GAGGATAAAC
    41281 CACTCATACT TTCAAAGTCC GCAGGTGGGT TCTTAATATT AACATTTTTC AGTCTAGTGC
    41341 ATCCCTTAAA CATCTGTGCG TATTCAGTGC ATGACTTCAT ATCAATAGTA CCTTTGATAA
    41401 CAATAGGATC ACATCCCCAG AACATAGAGA TCATATTAGT TACATTAGAA GTGTCCCAAT
    41461 TAGATAAATC TATTGTACCA ATGCCAGAGC ATCCTCTAAA CATCATGTAC ATATCATCTA
    41521 CATTAGAAGT ATCAAAGTTA GATAAATCTA ATGAAGTAAG AGAGCTACAG AAAAAGAACA
    41581 TATTACGCAT ATCTGTTACT CTAGAAGTAT TAAAGCTAGA TACATCTAAT GAAGAAATAG
    41641 ATTTACATCT ATAGAACATA TTATTCATTT TAATTACCTT GGAAGTATTA AGGTTAGATA
    41701 AGTCCACTGA AACAAGACTA TTACAGTTAT AAAACATGTT GTTCATTTCA TGTACTTTAG
    41761 AAGTATTAAA GTTTGATAAG TCTAATGAAG TAAGATTACG ACAGTCTTCA AACATATTAT
    41821 CCATGCTAAA TACCCTACCA TCGCATGTAA CTGTAGCTTG ACCAGGTACA GATTCATCCA
    41881 CATTAGTAAC ACTATTGACA TCAATCCATG TTTCTTCAGT ATTATACCAC GGAGCACTGC
    41941 CTTTAGCTAC AAAGATTTGC CCTTTCTTCT TAGCAGGAGA GGCACTAATA GTTACCCCCC
    42001 CCCCATATAG TTCCTTTTAA AGTTGTTGGC ATATTAAATC CTCCTCGTTA AAAACAAAAT
    42061 ATAAAAGTAT ACCTTTGTGG TATACTTTTA TTGTTATATA GCCATAATCA TAGGCTGGGA
    42121 TTTATTAGCA AATGTTACAT AGCTATCCTG CATACGTTGT ACTATATCAT CTCGTCTATT
    42181 AGAGTAATCC TGAAGTATAT CTATATTTAA TTCTGCACTA GCATATGGTG TTTCAATATT
    42241 CTGATAATAC TTTAAATTAT TATACAAGTA TATTGCTACA TCACAAATAG CTAGTGATTC
    42301 AAACAACTCC ATCTTAGTAG GCTCTATAGT CATTAAGTTA GGGGAATGTT TTACAAATAA
    42361 AGATATAGGA ATAGATTTTA ACATTTCTAG CATATTATTA CTAAGATTAG ATTCTAGTCT
    42421 TACCATATTT GGTGGTTCAA ATTCTACATA TACACCACAC TTATACAGAC TAGCATGGTC
    42481 AGTAAGCATT TGCTGCTCAG CTATACCTTC TACATCCATA CCATTTAAGA AGAAGTCATA
    42541 TGTAGAATAG AATCCATAAC CAAATCCAAA TGCTGGAGCA TTTTTAGATA ACAGATGCCA
    42601 ATCTATATCC CCTACACCTA TAATATCTAC AGATGCAGCA GTCTTTTCAT CTATTAAATA
    42661 ATAAGGCCCT TTTCTTCTAT CATTAGTAAG ATAGTATGGC ATCTTAACTG GAAAATATCT
    42721 AGAAAATGTA TTTAAAGTAG ATATATCTAT AACATGCATC CATGTATCTT TATCTAAAGA
    42781 TTCTGGTAGA TTAAGCTGTT TAGTTCCTAA ACGCATTTCT ATTAAATCTA ATAAACGAGA
    42841 AACCCTATTA GACATCGGCA TTATAATCAC CTCACTTATA ATATTGTTTT AAATTATATA
    42901 TTATTATTAT GACTTAGATA TTTAGTCTAA GTTAATTTTA TTATTGTTTC TTTTATAAGG
    42961 AGGAAATTAA AATGAATTAT CAGATTATTA CAAAAAATGG TAAAAGATAC TTGGCAGATA
    43021 GAGATAATAG ATATAAAATT TATATTGATG AAACTACTGA AGATAAAACG CATAAATATA
    43081 GATATATTCC TATTGAAATT AATAAAAATA AACTTTATAT ACGATTTACA GCAGACCCAG
    43141 TATATTATAT GTATTCAACT ATTGCAGCAG AATATATGAT TAGTTATGCA ATATATGATA
    43201 ATGAAAAAGA AATTTATGGA TATAGTTTCT CTGTAATGGC TAATGAAAAC CCAATCGGTA
    43261 CTAAAGATTT TTATAAAAAA ATAACGTATG TTATGAATGA ATTCCTTAAA GAAAAAGGTA
    43321 AATCATATGT TAATACAGAA TGTAATACCG CATGCGATAG ATAGTTTTTC TAAACTTATT
    43381 AATCTGGATA TTGATTCTAT TGATATCTAT TTTGATAATA ATGAATGCTT AAACTATATT
    43441 GCTAAACAGT CTGATAATTC TATTAGATTT AATCTTTGTA AAATTGTAGA ATATCTCTAT
    43501 GAAACTAAAA GATTAGAATC TGAAGAAGAA GTTAGAGCTT TCATATTACG TATAGTAGGT
    43561 CATGAGTTAT GTCATATCAA CCAACTTATG GTTGGTAATA TTGAAGCAGA TTGTGATATT
    43621 CATACTATTA AAATTATAGA ATCTAATAAA CATTATTTTA TAAATAATTA TGGGTATATT
    43681 GATACTCATA AATTTAGTGG TATGCAGTAT ATAGTGGATA ATTATAAGGA GAAATGAAAA
    43741 TGAAAACCGA TAACAACCAG ATTAGCTTTA ACAAATTTAT GAAAAAAATT AAAAAAGATA
    43801 AAGTTATTAA ATTTGATGGA ATTACAGTAG TGGCTTTACC AACTTCTTCT GAAAACGATG
    43861 AACTTCCAAA TGGAGTAATG ATTAATATTA TGCCTAAAGA TAAGGGAAGC AATATTGATC
    43921 AGTATTCAAT TATAATTGAA AGAGATGATT TTGATGCACC ATTTGTTATT ACAAGAATAA
    43981 TGGTTGCTGG TGGAAAAGAA TTTCCAGAAT TAAGCACAAC AGTTAATAAA TTTAAACTTC
    44041 CTATATTAAT TTCATTTATT TCTTTAGCAA TCGCTGACCC AGGTAACGAT ATCTCTGATG
    44101 CTATTTATGA ATTCTTTTGT TTAGATCATA AAACTTTTAA TAAAATTAAA TTATTAGATG
    44161 TATCTCCATC CTTATTATTC GAGCTTTATA TTCAAGAATT AGAAGGAATG CTTAATGAAG
    44221 TACAGCTCTC ATATAAAGAT AAATTAGATA TTGTGAATAC AACTTGTAGA GATAATGATT
    44281 CTGATGTTTT TATGAGTACT ATTTCTCCAA AAAATAGCAA TGATATTTAT ATTGCTTTTG
    44341 TAATTACCAA AATGTATCGC TCTGATACTA TTGAATTTAG TAAATTAGCT TCAGTAGGGG
    44401 TACATGAATA TGGTAGATAT ATGAATTGCT ATAAACTCGT TTTAAATAAA ACAGGAAAAA
    44461 GAGCCGATAG ACTATTTAAA TGTCTTAAGA AATATCATGT TTATAATAAC AAAGCTATCG
    44521 ATGCAATTAT GAGTAGACCT GTATTTAGAA TTAAGTAATA AAGGTGAATT GAAATGAAAG
    44581 TATATTATAA ACCTATAAGG CATAAAGATT TTGAAGTTAA TACACTTAAT TCAGAGGCTA
    44641 CTGAGTATGA CACAGACAAC TATGATAAAG CTTTAACGCT TACTTTTTCT GTGAAATATA
    44701 AAAATGGCCT ACTTCAAAAT GAACCTGTAT TTGCAGATGT GACTTTGAAT AAAGACCACT
    44761 CTATCGAGAT ATATGTAAAA CAAAAAGATA AAGATACTGA TGGTAATGAT GAATTTTTAT
    44821 ATGTGCATCG TAAAGTGTTT CAATCCGATA GAGTTGAGAT ATTCTACGAT ATATATGGGA
    44881 AGGATTTAAT TACTATTTTA TTAATTTATG TATTAGGCGA AGCCAATTTA AGAGAAAAAA
    44941 TGTATCCTGA TGCTTCTATG AATGAGCATT AATAAATAAG TAATAATTTA CTTATGTAAA
    45001 AATATATACT TAGACCCATA TGGGTCTAAG TATATATTTT TATTTTTTAT AATCTAGAGC
    45061 AGAATTCATC AATCTTATTA GTTACATATC TATCAATAGG AACTATAATA GTATTATAAG
    45121 ATTCATCTAC CATAACTACT TTCTTCTTAT CATCAGAAAG TTTAATAGAT TTATAGATAG
    45181 GAGAGAAGTC TTCACAAATC TGATTAAAGC TATAACTTTC TCTAAGTAAT AAATCAGTTA
    45241 CATCTTTATT CAAAATAGGA GCAATAGAAT CTGCTGATTC TTCTATAACT TGTTTATTGC
    45301 CCATAGAATT TAAGTATTCT TCATATGGAT AAGAAGATGG TTTGTAATCT GTAGATTCAG
    45361 ATACTATTCT TTCAGTGTAT GCATTGTCAT ATGATGGATA ATATACTCTA TCATAGGTAA
    45421 TAATTCTAAG GTTAGTTACA TTGGACTTAC CATTTACAAT TCTAATAGAA CCAAGAGATC
    45481 TTAAAGAGAA TGATGGTTTT TGACCACATT TTAAATCTTC ATTAAAGGCT TTACCTAATT
    45541 CATTATTAGT TCCTCTAAAT TGGGCTTTTA CATAATCCCC ATCCATCCAT ACTTTAGTAT
    45601 ACCAAACTTG TTCTAATGTT GGATCTACTT TCTGTTGTCT AGAAAGATTC ATATCTAATG
    45661 GATGTCCAGC TTCACCTTTA AAGTTACCAG TTGTAATCAA TTCTCTAAGT CTATCAGAAT
    45721 AAATCTCTCT ATGAAGATCC TCTTGAGTAT AATATCTTCT ATTACGATTC ATCTTACCAG
    45781 CTTGTTGAAT AATACCTTCA GCAGTAACAA AACCAGTTGT TTTGTTTTCA TCTACTATAT
    45841 CAAAGCTAAT AGCATCTTCT AATGATTCAT TTATAATATA TGCTACAGGT TTATCTGTAT
    45901 TAAGCATTTT AGAACCTCCT TTTATAATGA ATAATTATAA GTATGTTTTT AAAATACCAA
    45961 TATAAAGAGA AATAGACTAC TCTATATAAG AGTAGTCTAT TATCTATTAA ATTATTGATT
    46021 ATTGACCAGC AGGTTGCTCG CCACTAGCAG TCTGATTATT AGTACCAGTA TTGCCTTGGT
    46081 TTTGAGCATT GTTACCAGCT TGTTGCTGAT CATTATTATT AGCTTCCCCA ACTTTTACTG
    46141 GAGCAGTTAA TAAAGCATTA AAAATATTAT AGTAGTTATC ATACATTTGC TGGCATGCAT
    46201 AATTAGCACA CTTAGAAATC GGTATAGCGT ATTTATTAAT ATAATCACTC AATAATTTAG
    46261 TTACTGCATT AATACCGTTA TTGCTAGAAT CGGTATTGTC ATCTTGTTTA GTATTATTAG
    46321 TATCGGTATC AGCCTCTTGC ATAATATCAC CAAAATATTC AGCCATTACA GATTCTATTG
    46381 TAACCTTAGC AGCTTCTGCT TGAGCATTAG GTTTATCAAA GAAAGTAGCT AACTTATTTA
    46441 CATAATTAGT ACCATTAGTA GTAAGATTAT TACACTGGGT TCTTAATTGA TCAATGCGTA
    46501 TAGTCTTGAT GTTATTAATA ATAGTATTAG CGGAATTTGA TTTAATAGTA GCAATATTAA
    46561 TAGTAGTTGC TAAAATATTA TTCTTAGCTT TTCCCTCAGT ATTATTTTTA ATATCATTAA
    46621 ATGCTGATTT AACTGCATTG GTATCATTAC CAGCAAAATA GTTTTTTAAT ACAATTTTAG
    46681 CATCTTCTGA AGAATAATAC CCATTTGTTT CATTAGGCAG TGCTTGACCC TCACTATGTG
    46741 GCTTAAAGTA AGTAGTGAGG TCGTCATTCA TTGAATCGAT AGTTTTAATG AAGTTTTGTT
    46801 TACTCTTATC AGCATCAAAA TTCTTTATAT CATCAGCGTT ATTAATATTG ACAATCTTAT
    46861 CAATAGAATC TAATTTAATT GTATTAATAC GCTTATTAGT AAGATCTATG CTGCCATTAT
    46921 AAACTCTAAA AGTATAAGCA TCATCACTAT TATTAAGATT TTCATTAATC TTCTTTACAG
    46981 AATCAAAATC ATTAATAATA CCAAACAATC TATCTCTACT TTTATTTACA GAGAAAGAAA
    47041 TCTTATCCAT AAGATTTTTA ATAAAAGCAG TTATCTTATT CCATAATGCT TTTAATTTAT
    47101 CCCCAAATTT TGCAATCTTA GATTGATTAG TATCAGTAGA AGCAGGGTTA TCTTTAGAAC
    47161 CAGCTATTTT ATTATCAGCA TCTGCTGGGT CGTTAGCAGT ACCTGTCTCC TCTTTATTAC
    47221 CATCATTATT CTTTACGATA GCCGTTCCAG AATTACCAGA ATTACCACCT TGCTGCGTGT
    47281 TTGCTGTTGG AGTACCAGTT CCTGTATTAC CTGCATTAGC AGTAACGGTT CCTGTAGTAC
    47341 CTGTACCACC GCCTTGCTGG GTTTGCCCTG ACATTCCAGC AGCTCGGGTT TCCATTCTAC
    47401 CACGTTTATG ATTATCCTCT AGCATAGGTT TGATGGTATA AGCAAAGAAA GCTTCTTCTA
    47461 ATTCAATAGT TCTATAAGAG AAATCTACCT GTCTATCATC GCCAGAAATA ACTTCATCTT
    47521 CAAATGTATC TGTTGATTCA TTAAAGAAAT CTTCATCATC ATAGTATTCG TCTAATGAAT
    47581 TATCTTCTTT CATAGTAATT AATTCATCAT AATCAGAATA GCTTGGTTGT AAATATTCTT
    47641 TAATGCATTC TGCTTTAATA GAATATAAAA TATTAGCAAT GTTAAGATAC TTCATAGCAA
    47701 ATGTATATAA TACATTTCTT AATTCTTCTT TTTTATATTC TACTTGCATA ACTACTTGTG
    47761 AATAATTAGA ATTGTATTTA GTAGCTAATT TATTCATAAC AGAATTAAAC TTAATTAAAG
    47821 TTTTCTGTAA GCCTTCATTA TACCCTGCTA CGGATTTAGC AATTTCTAAG TATTTACCTT
    47881 TAACAGAATT AAAGTAAGAA GCAATATTCT GTTTATTTCC AGTAAACTTC TTAGTCTTAA
    47941 ATGAAGATTC ACCTTTAAAC AGTTTTTCTG CATTAATAAT GAAATCATCA TCTGTTACAT
    48001 TAGAAATTCT ATTATCCATT ACTATAGAAT AGATATTTTC AGTAGAAGAT TTAATTTCAG
    48061 TAATAAATTC TTGAAGAGAG TTATACAGTT GATTACCAGT ATCTTTACTT GCTACAATAT
    48121 TACTATGATT ACCAAGAATG ATATCAATTT GTTCTAAATA AAGATTTAAT TTCTTAAAAG
    48181 ATGGCACTTC AGGATTATCT AAATTAGTAT AATCATAAGT ATGAATACTC TTTCCTAAAT
    48241 AAGAAGAATA TGTAGAATAC TTTGAAGAAA CATTAAAGTT ATAAATAGCA AAAAGAATAT
    48301 TTTTAGAAAT AATCTTTTCT GCTTCTTTAA TCTTATATTC AGATTCTTTA ATTTCAGATT
    48361 TATTAGAACT ATCTACAGAT ATGGATTGTT TAATTGTATT AGTTGTAAGC ATATTGCAAA
    48421 GTGTACTACC AGCTGATAAA CTCTTATATG TACTAGAGAA ATCAGGAGTA AATACACTCT
    48481 TAGTTACATC TCCTAAAGAG AGTTGAGAGT CCATATTTAT ATCTCCTTTC AAATAAATAA
    48541 AATATTATAT TAATGTTTTA TTATTCAATA ATATAGAAAG GGTAGTATAT ACTACCCTTT
    48601 CTATATGTAT ATTAGTAATC TAATACGAAT GTATACGACT CATCTTTACC AGAGATTTCA
    48661 TTTTCATTCT TAGCAGGTTC AAAAATATTT TTTTCTACTT TGTTTAACCA TTCCCATATT
    48721 GATGGAGTTT TAGATTTTAC AAGTGCATTA CATGCATCCA AAAATTTACT AAATGTTTCA
    48781 GTAGATCTTA ATGCTTGATA TGCTAAAATA CCAAGTAACC CTATAAGTCC ACTAACAGGA
    48841 GGTAAAGCTA AAACACAATA AAATACAGCT ATAAGTTCTA AAAACCCTGA TACTAGCATG
    48901 AATAATTTAT GCTTCTTCAT TGCTTCTGGG TCATTCAGGT TAAATTCTTT TGATTTAGAT
    48961 TCTTTAGCAA TAGTTTTAGC TGCTCTTTTT TCAAGCTTAG CTTTTAAGTT TTTATATTGC
    49021 TTAGTTTCTT TGAACTTCTT TTGTTCTTCT GGAGTTCTCT TTTTAATTTC GAGTTTAGTT
    49081 CCTTTAGGAA TCGATTTAAT CTTACTAATA ATCCCATCGA GTACTGAAGC TTCATCGATT
    49141 CCTTCAATCT CTTCACTACT TTCTAAAAAT GTATTAATAA AATTTTCTGT TAAAATATAA
    49201 TTTTCTACTA TTGAAACTTG TTTCATTTTA TTCCACTCCT ATTATTTGAA CATCTGGTAT
    49261 ATCATTACCT ATAGAATCTT TAGCTATATT TATATTAATA AATTCTGGAA CTGTAGTAGA
    49321 GTATAGATAA TCATCGTTTT CATTATTCTT ATATATGCTT TGATAGATAT ACCCATAATC
    49381 ATTCAATCCA ATGAATTTAA TATAAACTAT TTGTTTATAG AATTTATTCT TTATTGCTGT
    49441 AATAAGATTT GGTATATGCA AGTCTGATAT ATAATTCATA TTTTCCATAT AAGTCTTAAT
    49501 ATAATTTATA ATATCATTTT CACAATTCTT ATCAGCTGAA GTTTGATATT TAACTTCAAA
    49561 TTTAAGAGAT ATATTAATTC TATCTATTGG CATAGAAACT TTTTCATATC CTACATTGTA
    49621 TAACCTAGAT GGCCCATATG TATTAAAGAA TTTCATATCA ATACCGAAAC TATCTTCAAG
    49681 TAATAATAAT GCAGATTGAA TATAAATTCT TCTATAATCA ATAGATTGAA TAAATGTATC
    49741 TACTCTATCT CTCATACCGT ATGGTTGTAT TCCGTCAGAA TAATCTTCAG TTGGGTCTAT
    49801 ACCAAAATTC CAGAAATAGC TGTATCTAAC TAATGGCATT CTCTTTATAT GGAAATCTAA
    49861 ATCTCCGTTA GAAGCACTAG ATAAATTAGC ATAAGATTCC ATTATATTAG TGTAGTCGAT
    49921 AAACATATCT AAACCAGTCT TAACTTCATA AATATTACAC AATGTGTATT TTTCTTCATA
    49981 TAATCCTGGT ACTATATATG AAATATCATC TTCATCATTA TTATTAGCTT TAAGAGAACC
    50041 ATATTGCTGG TCAAATTTAG CTAATATGAA TATTTTAAAT CTTACATTAT TAGGTAAATA
    50101 TGTAATAGCT TTAGTTCTAG TTCCTACATA ATATATTCCA TCATCTATAC AAAGTTTAAT
    50161 ATCTTTGTTT ATAATATTAT TAGTATGAAG CCTAAATTTA TAATTATATG AATAATCTAC
    50221 CGAGCTATAA TCAGCATCAT CTAATTCTGC TTCGGTATAT CTAAATGGTT GATAATTACC
    50281 ATCTTCATCT TTATTATAGA ATACACCTAT AACTCTAAGA TTATTCTTTA TAATATGACC
    50341 ATTCTCATCA GTACTAACCA AATCAAAATC AGTAGAAATA TTTTGTGTAA ATAAAGTGCT
    50401 GATTGTATAG TAGTCTCTTT CAGTTTCTGG ATAAAATGGT TTCTCTACTA CTATAGGACT
    50461 AGATGTAGTA CTAGTACAAA TAAATTGTAA TTCTGATTCA TCATTGATGT AATCAAAATC
    50521 AGCAAGTTTA GAATAGTTTA ATATATTTAA ATAATAATTT AATACAAATG GTTCTTTGTT
    50581 TATAACCGTT AAAAATGGAT TGATATATAA GAATCCATTA TTCTCTTTAG CTTTTAAATC
    50641 TTCATTATTA GCCGAACTTC CTAACGGTAA ACCAGTAGCT TCAGTACCAC CATTCTCTAA
    50701 ATAGAATAAA GAACCAGCTG GTAGAACATA ATTTATTCTA TTAATATTAC TAAACATATC
    50761 TCTTGTTACT TTTACATCTA AAGTATTTGT AGGAATAATA TTATTATTCT CATCCTTCAA
    50821 TAGCATATAG CAAAAGAATA TTCTTTGAAT CTGGTTATGA ATCTTCTGTA AAAAGTACAA
    50881 TCTAATATTA TCAGTGTTTA ATGAGTTAAA GAAATTATTT AAATCAGTAT ATGTGGTTAT
    50941 ACTATTTCTC ATAAGCATTT GCTTAGGAAT CATTTCTTTT AATTCATCTA CTGATTTTTT
    51001 ATCTACCCCA TATTCTGAAT TAGATTGTGG TATAACTACC ATATATATAT TATTATATGA
    51061 ATATCTACTA GAAGTTAAAT CATAAACTGT ATTCTTATTA TATGTAAAAT TACATTCACT
    51121 ACCTTTAGTA GTAAATACAT GTACAGTTAC ATCAGCGTTT TCTCTAGGCT GATATGAGTC
    51181 TCTATTAAAT ACAATTCTAA TTGTGGATTC ATCGATATAT TGATAATTGC AATATTCCCA
    51241 ATCACTACCG GTATTATATA ATCCATCATA TAAGCATTGT AAATAATGAG TTACATCTCC
    51301 ACCTGTAGTA TGCTCTACTA CTTCTACATA GAAATATGCT AATTGGTCAG TAAAAGTAAA
    51361 TGATAATGAT TTATTTTCTA ATGGATTATC TACTAATATT TTTTCATAAA TTTCATAATG
    51421 ATTAGTTTGT CTAATATTTG TAGTTAAAAC AATCATATTA GTATTACTAA TACTAATAGT
    51481 TCCTATAGCT GGTAAATATG GATTAGTAAT ATCAGATATT TCATTAGTAT TTACATCACC
    51541 CATATCATAA TGAGTATACA TTAAATACAT AGCTGTATAT ATCCATTTAC CATTAGGGAG
    51601 TTTATTTCTT CTAATTTTTA TATCATGATC TAAGTGATAT GTATAAGAAC CATTAGTTAC
    51661 ACCTATATTA ATATCAATAC TCTTATCTAA AATAAATTCA TTATCTACCA TGTTTTCGAT
    51721 TAATCTATCT TCTGGTATAG CAATATTGAT AGTCATTTTA GCTGGTGTAG CTCTAATCTT
    51781 GTTAATACCT AAAGATAATG CATGGCATAA TACATTTCGT TCAAATTTAG CTTGAGTAGG
    51841 CACTGCTTCA TTAGCATACT CAGCAGACAT TATAGCAGTA TTTTCAAGTA TGTTTGTTCC
    51901 TAATTCTGAT ATATAACCAA ACAAACCCAT AGCTAAAGTA TCAGTAGGAA TACTATCAAA
    51961 ATACTTATTT TTTAATGTGT CTACATAAGA AGCTATTTCA TATATATTAC TAGTAAGAGG
    52021 AGATTGAGTC TCTTCTTGTA TAGTTAAAGA ATCCTTTGGA TCTTGCAAAT CATTAGGGTT
    52081 AATATTTATT AATGATTCAG ACATTTCTCA CTTCTCCTTT CTTATTCATC TAAATAATAC
    52141 CATTTAAGTA AGTAATCATA CTTAGGTTTA AAATCATACC CATCACTAGA TACTCTAGAT
    52201 TGAGTTTTTA ATATTCCAGG TATAGTAGCT TTTCTACCAG TTACTGCACC TATATTACTA
    52261 TCATATAAAT TCATTTCAAC AAACTGACCT TGGTTAGCAG CTATAGCTTC TTTACATAAA
    52321 TTATCAAAAT GTGTTAATAT CATAGGATCC ATGTCTTGTT GGAAAGTAGC TTTCCAATTT
    52381 ACAGTAAATT TTAAATTACC ATCTGTAGGT AAATCAGAAA ATGTAGATCT AGGTACAGAC
    52441 TTAGGGTAAC AACCCCATAA GCATGCCCAA TATATCAAAG TTTCTCCATC TTCTCCTACA
    52501 ATAAATTTAA ATACTGTCAT TTGATCAGAA AGTATCTTAT AAACAATATA GTTTATATCT
    52561 GTAGGAGTAA CCATACCATG ATATTTCTGC TGTTCATATA AATCATATGC TTTAAACCAT
    52621 AGATAGCAAC TTAAGTACTT ATTATCTTTA AATTCTATGC TAAATTCATT ATCTTCATCC
    52681 GCACTATCAG AAGGTTTTCT ATAAAATATT TTAGTAGCAT AAATATTTGA AGCTGTTTCT
    52741 TCTTCTCCTA CAGTAATATC CGATAAATCA AGATTAGACG TTTTATAATT AGACAGTATG
    52801 TTTACAAATG GAGATCTAAC CTCTCCTTCT AGAGGAAGTG CAGATTTTTG TAAACTAGTA
    52861 AGTACTGATC TATAGCCTCT ATTATATAAA TCCAAGAAAA ATGGAACAGA TCTTAATTCA
    52921 GGATTTAAAT CATAATTATT GGTCAATGGA GTTTCTCTAT TATAATCTGG AACACCATTA
    52981 TTTTTACCTC TAGCACCGAA TATATGAAGA TCTGGTTTAG TTATAAATAT ATATTCTCTA
    53041 GTACCACCAA GCATTTTATA TGGATCATTT CTAGGAAACA CATAAAAGCT ATTATAATCA
    53101 TCATAATCTT CTGGTCTAAA TATACCATTG GCATTTAATA AGTCGTGTAA ATTATCTTTA
    53161 TCTGAAGTCC CTCTAGAAGT AACACCAAAT TGAGCTTGAT CTGCTGCATC AGCAGCAGCA
    53221 TCTACTATAA CTTTGGTTGC AGGGTATTTC ATTCTATCTA AAGTATCTCG TATTAATTTA
    53281 TCACGTACAT CATCAGTACC TTGTATTCTA TTATCTCCAT CGTATTGAGA GTTATTGGTA
    53341 ACAGTTGTTT TCTTACTCAT ATTAATAACG TCTTGTATGT CCATTATCTT TAACCCCTCC
    53401 TTAACTTTAC TAAAATGTCT TTAAATAAAT TTTAATTGTA TATTATATTT ATGACTTAGT
    53461 AAAATAAGTT AATATAATTT TAAAGGAGAT TATTATTTAT GCTTATTGAT AAATTTAATT
    53521 GGGAAAATGC AATAGATGAA CGCAATAGAA AGGAGGAAGA ATGGCAAACT TTTAGACAGT
    53581 CATTATCTGA AGTTATTGAT AAAATTAACG AATTAGTTGG AGATATTAAT AGTCTTACCC
    53641 ATAAGTATGA CCGTTTATCC AATAAAGTAA GTAATATTGA AGGACAGCTT AGAACTGTCA
    53701 TTATGATTAG TTCCAATAAT AGCAATTATA AACCAGCTAT TAAACGTAAC CGCAATAGAA
    53761 AAATCAATAA ATGAAACCAC AAATAAAATA CTTTAAGATA TATAAATCCT TCGGCTGTAT
    53821 AGTGCGTAAC CAAGCTAAAT CTATAGTTAT TTAATCATAA TCACATTAGA TTAAATAACT
    53881 ATAAGGAAGG GATAAAAGAT TATTTTTTTG CTAAAAACAT TTTAATAATT TATTTTTTAT
    53941 AATATAGGAG GCATAAATGA TAAAACGTAG TTCTGCAATG CAAGAAGGAG TTTTACGTGA
    54001 TATTGTTGAA ATTCTTTCAG ATAATGTAGA TGGAATTATT AATCCTAGTA ATTCTACATC
    54061 ATTTATTGGC AAAATGATAA ATGATAGAGT AGGTTCAGGT AAATACTTTA GAAATATTTC
    54121 TAGAGCTACT TCAAATTTAA TTCTTACATT TCCAATGATC GTTGACGATT CTGTATCTAT
    54181 TGAAACTGCT AGTATGATTT CTAAAGCAGT AGAAAAGAAA ATTGTATTAA TGCTTCAAAT
    54241 GCTATTCTCA GCTATTAGTG TTACTAATAA CAAAAATGCA TTTGATTTCG TAAGTAAAAT
    54301 TCATAAAAAC ATTACATCTG ATGATGTATT ATCATATATT AATAAAATGG ATAGTATGCC
    54361 ATATAAAGAA TCAGTGAATT TAGACTTTAA TGAAATTAAT AATGATTTAG TTAGAATTAT
    54421 AAAAGAAGAT CGTGTGACAC TTGTTAATAG GATAAATCCA CCGTTAGATA AAGATGGTAA
    54481 TACTAATAAG AAAAAAGATG AAACCTTGTT CGACACCAAA TTGGATCAGC CAGAAATTAA
    54541 AAAAGCAAAT GAAGCTGTTC CATCAATAAT GGTAATTAAA TTTAGATCAG GCGATAATGA
    54601 TAAAGTTGAT GGTACTGCTG TAATTGGCGT TAAAGTAAAA CTTATTTATG TAAATCAGGC
    54661 AGATATGATT GACAGAATTA TTCTTAAATC TGGAGATCAA AATAGATTGT TTGAGTTCTT
    54721 AAAAGCTACT ACCGGTGAAA TTTCTATGTT TAAAGATTTC ATGTTTGCAT TAGATAGAGC
    54781 TAAATTAGAT ATCTTCTCTA AATCTGCTAA GTCTTCTCCT ATTTGGAAAT TATTGGAAAG
    54841 AAGAGCTAAT GTAAGTAGAA CTAATAGCTT CTTTAATAAT AATAATGGTG CTGGTACTGC
    54901 TATAGCAACT TTATTAGTAT CTCAAGATAC TATGGATATT CTTAAAAAAG AGCATAATTT
    54961 CAATCAAAGA AATACTGGTA AACTTATTAA TATTATGACT GATTATAGTG CTATGGGATT
    55021 CATTATTGCT AATGATGTAA CTGAAAAAGT ACAGATGTTA TTTGATGATA ATGATTTATC
    55081 TTTTGAAACG CTTTCTTATT CTTCCCTTGA GCGTGAAGAT AAAAACCAGT ATAAAAAGGT
    55141 AATCAATCTT TTAGCAGGTA AATAAGAAAG GAGATAAAGC ATGTTTATTA CCAAAGAAAT
    55201 AGAACAGATA TATTCTGAAT CGTTAGATTT TTCTAATTTA GATACATTTA GAACTGTAGC
    55261 TTCTTTTACT GAAGCTGAGC AGAAGAATGG TATAGTTATT CTTGCTAATA AGCTTTATAG
    55321 AATGATTATT GATAAATTAG AAAATACAGA TTTTAAAGAA ATAGAAGTTT CTAAAGGTGA
    55381 TATTACTAAA TTAAAGCAAT ATAAACAGAT TAAAGATTCC ATTGAAGTAT TAACCCAAAT
    55441 TGCTAGAGAA TCTAACTCTG GTATTGATGA AGTAAATGAA ATGGATAAAG CTTTATATAA
    55501 TATTATTAAG CTTAAACCAG TATTTACAGA TGGGTTTAAA CATAATGTAG AAATGATTAA
    55561 ATATTTCTAC GATAGTATTG TATTAGCACT TATTTCTGAT ATCGGATTTA TGACTACTGT
    55621 ATGTGTAGAA TTCTTTAAGA ATCCTAACTC TACAGTATCA TTAGAAATTA ATAATCTTCA
    55681 GCAATATAAA TCTAAATTCT ATTTAGTGCA TAAAAACTTA ATAGCATTCA ATACTGCTTG
    55741 TGATAAAGGT CAAATTGAAA AAGCATTTAA AGTGTTGAAT AATAATAAAA TGCAAGGCGT
    55801 TAAGTTTGAA GCTGTAGAAA TTAATAATTA TAATGAAGAC TTTGTTGATA CTGCTAAATC
    55861 TGTAGGTAAA ATGGCTATCT TTATTCCTGC TGCTATTATT GGTGGGGTAT TCTTTATTAT
    55921 TATTAATGCT ATTCTTCCTA TACTTAGAGA CTTAGCATAT CTCTTCTTCT CATTTAGAAC
    55981 TCATTTATCT GATTGGTTCG CTATTCAACA TGATTTACTT GAAGCTAATG CTTTAAGACT
    56041 TAAATCTTTA AAAAGTACTG GTGATAAAGA TTACCAAGAA ATAGCTAAAT CCCAATTAGA
    56101 ATGGGCTAAT AGAATGGGTA AAATTGCTAA TATGTTAGCA GTAGAATATG TACCAGCTGA
    56161 AAAGAAAGCA TTAAAGAAAA CAGCTGAAGA TAAGGTTACT ACTTTATCTA AAGGTGAAGT
    56221 AGATGAACCA AATTATCATG ATTCTTTATT CTAATAGAAT TGGTGGTGAA AGCATGAATA
    56281 TTAATGATAC AATAAATTTA ATGAAAAAAA TCAATAAACA AAATAATGCT TATATTATGG
    56341 GTAATGACTA CAATGCCAAT TCTATGGTTT CTAGTCCAGA ACCAGTAGTT AAATCTACTA
    56401 AAGATGTAAG TGCATATGAT GAACTTATGA AAGAAGCATT ATATAATAAC TTTATTAAAA
    56461 TTGCTAATAA ACTTAGATTA GACCAAAAAT CTAAAAATAC TGGTGCTAAC TTTATTCAAT
    56521 CTATTATTGA TAAATCTACT GATGAGGTAA ATAAATCTCA TTATAAAGCA TTAAGTACTA
    56581 ATAGTGAAGA AACTAGTGTT ATTGAATACA CATATGCTTC TATAATGGAA GATTATGCTA
    56641 AAGAACTTCG TAGTGTAAAT TATGAATTAA ATGGTGTTCA AGGTATTAGA GAAGACTCTA
    56701 CTACTCTTGC TCATGAAGGT ATTGTTGATA AATTTAATGA TACTATTAGC AAATTTACTC
    56761 CATCTAAGAT TAATGACACT ATCGCAGATA GAGTAGAAAA AGCTACTACT AATTTTATTG
    56821 ATAATAGAAA TGCTAAGATT GAAAAGATTA AAGATATCTA TCAAAAAGCT AAATCGTTTG
    56881 CAGCTAATCC TAAATTTAGT GATGAAGCTA AACAGAGGGT TGAGGAATCC GCTAGTAGAC
    56941 AAGTATTAGG GATTAGAAAA TCTCAAAAAT CTTTATTTGA ATCTATGGTA GAAGCTTTAA
    57001 CTAGTGCTGC TATGATTAAT CCAAATTTAC AATCTAGATA TATGAATGAA TCTTCTGGAT
    57061 TAAATATGGA TGCTATTATT GATGATACTA CCGCTATTTA TACAGTATTA GAAGAATGCA
    57121 ACGTATTTGG ATTCTTAGAT GCAAATAAAT TGGCAGATGC TTATATTGCT TCATTAAAAC
    57181 AAAAATAATC TTTATTAGAG TAGAGCTATA TAGCTCTACT CTATATTTTT TTTTAAAATG
    57241 TAATTATAAT CGTATTTTCA TTAGGTCTTG TTATAGTATA TAGATTTGAA ATATTACTAT
    57301 AAATAGTATT CATTTCTTCT TCAGTAAAAT TTAAATTATC ATTTTCTTCT TGTAATAAAA
    57361 TTAACAAACT TTCATTAATC ATATTATAAA ACATCATAGA ATCGAAACTA AAATTAAATT
    57421 TTTTAAAATA TGTTTTTCTA AAAGTAGCTT TTATATAATT CTCATTAATA GTTAGAGTAC
    57481 TAAGATAACT CTTTAATTGA TTATGAAATT CTAAAATTTC AAATAAATGA TTTAGATGAT
    57541 TATCATTAAA AAAATGAATT TGTTTTAATT TATTTTTTTC TGCTAAACAT TTTTTAAGCT
    57601 CATTACCGTT TTCTATTATG GTGTTATTAT ACATTTATTC GTCTCTCCCA TCATCGAAAT
    57661 ACCTAATATC ATCTTTATAT ATTTTTCTTA TTGATTCTGC TTGATGCCTA TTTTGTAGCA
    57721 TGTTTAAAAA ATCTATGGTA ATTTCTACTC TAGGAAGTAC AGAATACAAT TTCTCTACAG
    57781 TTCCTTGAAT TACTAATCTA TCATCTACCC ATAGATTCTC ATTAGTCATA TCACAATACT
    57841 TCTTACCAAT ATTATCCCAA TCTGGTTTAC TAATAGGAGT GTATACTCCT AATTCTGCTA
    57901 AATATTTTTC TACAGAATTA AAGCTAGATG GAGTTTTAAA AAAAGCTTTA TAATCTACAA
    57961 TACAAGGCGT ATAAATTAAA TTGGTAAATT CTTTAAATTC ATCTTTAGTA AGTAAACGTT
    58021 TCATGTACTT ATTATCTTCA GCTCCTACTG GAGAATATAC ATGAATAAAA TTAGGATTAG
    58081 CAATAGCCAT ATTTCTTAGA TTCTTTCTAT TTACTAATCT AAATCTAGGT CTAGGAGAAC
    58141 CTTCTGGGAT TTCATATAAT ACTATAAAGA ATCTTTTAAA ATATAATCTT TCTTTCATAG
    58201 TATTATATTT ACCTACAATA GTATCCATCT TCATAGAATT TAAATGAAGT TTATTAGATA
    58261 ACCATTCTAA TCGTTCATTA TAGTCCCTCG GTATATTATT AAATAACCTA TCGTATATTT
    58321 TTTGTTTATC TTTTCTTTTT TTCATGTTTA TAATTTATCC TTAATTAAAA TCAGAAGGGA
    58381 ATATATTCCC TTCTGATGAA TATATTCTAT TTATTATTAA AATGTATATT CAAATATAAT
    58441 AATGGATTTA TTTACTGATT ACCAGTTATA GCATTTTTAA TTTTATTAGC TGCTTTATCC
    58501 GCTAAATAGT TACCCATTAA AGATACTATA CCAAATTTAG TACTATTGAT AGCATTGTTA
    58561 TAAATATTAT TAACGCTATT ATTCCATCCT TGAACAATAG AATCTTCAAT TCTATTTAAG
    58621 AAATCTAGTG GTTTTCTCTG TTCTAATGTA ATAGCTAAAT CTATTAATCT ATTCCATTCA
    58681 GGTTCATTAT AGTTTACACC ACATAAGTTA GCTAAGTATT CCATTAATGG TTGATTTGTA
    58741 AGCATATCAA GATTAGTTAA ACTATCAAGA AGATTACTAT TATTATTTGC ATCTATTGTT
    58801 ATAGTTTGAG TAGCAAATAA ATCATGTATA CTTAACCTTA CTTCAACTAC AGTAGGAATA
    58861 TTATTATACG TCCATGCACC TTCAGCACCC TTAGAAATTT CCATATTAGA TATAATACCC
    58921 ATATTTACAT TAAAAAATCC CTGATAATAT GCTCTCACTA AAAATGGTGA AGCATATGTA
    58981 GTCAAACCAG TAGATCTAGG AGCAGCAAAT GCCGTAAGAT GAATTAACGG GACAATTATA
    59041 TTTAAGAATA CCGATAATGG ATCATTATCA GGGGAATCTA ATTTTATGGT AGCACTATAG
    59101 TCTCTAGAAA AAGTAGAGTC TTGCCATAAT TCAGGGAATT GCATTTTAGC ACCAGTAACT
    59161 GAATTACCTA TACCACCCAT TATAGCTTGT ATTACACCTT GAGATCTAAA TTTAGATGCA
    59221 TATTCACCTA CAGCTATACG GCTCGCAATC TGTTCTGCTT TAGCAGTAAC TCCACTAAAC
    59281 ATTGTTGCTG CACTTGATGC AATATTACCT AATGCGGAAG CAGCATCTGA AACACCACCA
    59341 GATAAGAAAG CTAATTCTCT AGCTTTTTCT GAATAAGAGT TTACTTTACT TGCTAATTGT
    59401 GATTGTGTAG TAGAGTTACT GTATGTTTCA GATATTTGTG TTTCAGAATT TACATAGAAT
    59461 GCACAAGACC CTTTATAGAA AGTGGAATTA AGTGAAGATG GTAAAGCATC TTGCCATCTA
    59521 TAACTTCCTA AAGTATCAGA TTTACTACCA TCAGCATATG GGAACCTTAC ATCGGCTACA
    59581 CCCATAAATA CAGCAGCAGC TGCACACATT TTATTTACAT AGTTAAAATA TTCAGTCCAT
    59641 GCTGGATAGA ATGTATAATA ACTACTGCGG GATTTAGCTT GCTTATTTAC AAGAAAATCA
    59701 AAAGCTTTAT TATTTACATA GCTATCTTCA CTATTAGACA TCAAATTTTG AATAGCTTTT
    59761 TCCTTAGCTT GATAACCATA GTTAGGCATA AAGTTTACTA TACCAGGCAT CATTACTAAT
    59821 AAAGGCATTC TTGATAATAT TTTTTCTCTA TACTTCATGC CTATAGCTTG TAGTTCTGAG
    59881 GTTTTTAAAT GAGGAGAAGT ACTACCATCA GGATCCATTC GTAAATCTGC ATTAGGCATA
    59941 TATTGATATG GCATACCAAA TACAGTTCTA AGATTAGTTA GATTAACTTT AGCTAAATCC
    60001 ACAGCATTTT TGTATTTAGT ATTAACTCGT TGATTATAAG CATCTTTTAA TACTTCATTG
    60061 TATTCACCAA ACCCAGTTAC TTCTTCTATT GCGTATGGGG ATTTTTTATT AGGGTCTTCT
    60121 TCATTTTCCT TATCTTTTTT ATCATCATCT TCAAAAAACC CTAAAAAATA AGTAGATATC
    60181 ATATTTGACG TATCATCTTC TATTGAATCA TCAATATCTG ATTCATCTAC AAAGAAATAT
    60241 GTATTATCTT CAGCTTTAAC TTTGTAATAC CCATCTATTG TTTTTACACT ATCTATTACA
    60301 AAAAACTTTC TTCTATCTCT TTCTGCAATT ACTTCTATAA GCTTATTATC TTTAGTCAAA
    60361 TATTTATTTT CATTTTGATT AGGCTTTATA TATACTACAG TTCCTATCTT TAAATCAGTA
    60421 TCTTTATTTA TTTCTACATT AATAGGATTT ATTATTAATT TATTTTTATC AAATGGATAC
    60481 AGCCATACTA AAGTATCATT ATATTTTATT CTTAACCATG GCCCATTTGA ATATAATTTA
    60541 TGTAAAGTAG TATTCTGTTT TATCTCATCA ATTACTTTAG AATCAAATGA GCAATCAGTA
    60601 TATACTTTGG CGTTTTTAGT TAAAATAAAA TCCATAATAA CTCCTTTCTT TATAGTTTAA
    60661 AATTTTAAAT ATATGTTGAG AAGCTCTAAA ATAGAGCTTC TCAAACATTT TATACTTTAA
    60721 TGAGATGCAA TATTCATCAT ACTCTTTACT ATATTTAATA ATGAAGTATT AGGAGTTGTA
    60781 GTACTCATAG TATCATTCAT ACTAGTTGGT ACATTAGCTG CTACAACTGG AGTAGAAGCT
    60841 TGAGATTGTA CCGCACCTGC AATTATACTG AGTAATGAAA TAATTTGATT TAACTGATCT
    60901 GAATAATCTT TAACTGCTAT ATTATTATTA ACTAAGTTAT CTCCAGGTAA TGGGCCTCCA
    60961 ACACCAACAT TATCAGTGCC GTATCCTTTC TTAAGTGCTT TGATAGCAGC TCTATTACCA
    61021 GCATTAGCAA GATCATTAAC TTTCTTTCTA AACTTAAGTG TACTATCACC AGATAATGGA
    61081 CCACCCATAT ATTTACCAGG ATTTATATGT GGTTTAGAAA CTTCAGCACC ACGATTTACA
    61141 GCATCATCAT CTATTTCATA ATGAACATGA GGGCCAGTTG AATTACCAGT AGAACCAATA
    61201 TACCCTACAG TATCACCAAC TGATACTTCT GTACCTTCTT CTAACGGAGA TGGAGATACC
    61261 ATATGTGGGA ATAAGTGATC CATGTTGTTC TTATCTTTAA TTTGAACATA GTTACCATAT
    61321 CCACCACCAT AGCGATTATC TATTACAGTA CCAGCTATTG GAGATTTAAT AGGAGTTCCT
    61381 TCTGGTGCAG CTATATCAAT ACCACCATGA GTATGACCCT GGTGATTTGC TTCACCATAC
    61441 GGAGCACTTA CCACTGCGTC TCCCCCAGCT TCAGACTTAA GATTAGCAAG CAACTTATCA
    61501 GCAGTAGAAC CAGAATCTAT AGTTCCAGAC ATATCTGTCG CAGCACTACC TGCTCCACCA
    61561 CTACCATTAG AGTTACTATT ACTATCCGAA GAGCCACCGA ATATATTACC AAAAATAGAT
    61621 GTAAATGGAG CAAATGCTTT ATCAAATAAT TTATCAATTC TACCAAATAT AGAATTATCT
    61681 CCAGAAGATT TACTACCAGA GCCTCCACTA GCTGAACCAG AAGTAGTTAT ACCTCTACCT
    61741 TGGTTCTGGA ATATTTGTCT AGCATAATTG TCTCTATTAC CTACTTCACC ATATCCCTCA
    61801 TATTGTTGCA TTACTTTAAG TGCATCATCT ACTGAACCAG CACTATTGAA TGCAGCGTTA
    61861 GAACCTCTTT GTCCCATTTC ATAGTTCATG AAAGCAATCT GTCCTTCAGC AGTAGTAGGA
    61921 TCAAGATTAT TAGAACTACA GAAGTTTACT AATGCTTGTG TTCTAGAACC AGTCCACTGG
    61981 CAAAGACCAA ATCCGTTTGT ACCTTCACCC TGTGCAATAG AAGCCTCAAT ACCACCACCG
    62041 TTCTGACTAG CATTAGGATC AAATGAAGAT TCCTGTTGCA TACTACCCAT AATTGCAGCG
    62101 GCAGCTTGAT TAGAATAATG ATATTTGGTA GTAAGAGTAT CCCAGATTGC AGCTGGTGTC
    62161 ATATCTCCAC CGCCGATACT AGCTAATCTA TATCTAAGTA AGCTATTACC AGACAATGGC
    62221 CCACCTGTAG CAACTTTCTT ACCTCTTACA TAAATACCAT CATACATTTC TTTCCAAGTC
    62281 TTTTTCTTAT TACTTCTATC ATCACCTGTA CCCATACCGT GATCTGGATC TACATTAGGA
    62341 TCAAATGCAG GTTTAGATTC TGGTTTAGTA GTTGGGGCAG GAGAAGGAGC TGGTGTGGTT
    62401 GTTTTCTTAT CATCTCCACC AAAACCAAAT ATAGAACTAG CTTTATTCTT CATCCATTCA
    62461 ATAGGAGATT TAAGAATTTC TACTAGCGTA TCATAACCAA TCTTTTTAAA CTTTTCAAAT
    62521 GTATCTTTAA TAGTTTGAAT AGCATTTCCT ACTGTATTCT TAATACCATC CCAAACATTA
    62581 CCGAATGATG TCTTAACTTT ATTCCACATT TCTTTACCAG TATTAAGAAG TTTATCTTTA
    62641 TAGCCTGAGA TAGTACTCAT AATACTAGAT GCTTTTTCTT TAATAGTATC AGTAACACCT
    62701 TTTATCTTAC CAAATATGGA TTTAGCAATA CCAAGTACTT CGGATGGGGT CATTATTCCC
    62761 ATAAGTAATT CATTAGCTAC AACTGAGCAA ACACCGCATA TTGCTTTATC GCCCATTGAT
    62821 AAATCTTCAT CAGAAGAGGT ATTAGCAGAT CCACCTTTCC AAATTGTTTC AGCATTATTA
    62881 TATCCTTGAT AAAAGCTAAC TGCAATACTG CCTGCTAAGA AAGCCCAACC TATAGGCCCT
    62941 AACCCTAATT GTATTCCTTT ACTAGAAGCT TTTTCAGCTA CTTTAACTGC TACTTTAGGA
    63001 TTAGATACTT TCTTTAATAT TGCAGAACCA AATGAAGATA TTTTATTACC AATATTAGAT
    63061 GGTAAGAATT TAGCTGCAAA ATTGAATACT TTCTTTAACC CATTTTGTAC CCAGCCTATT
    63121 ACTGAACCAA CAGCAGCCAT AGGTTTAGAA GCAACTGCTT TTACACCATT CCATACTGAG
    63181 GATGCAACTC CAGTAGCACC ATGCCATGCT GAAGATAACC ATCCACCAAG GAAGCCTTTT
    63241 CCAGTTTTAG CATTAACGGG TTTACCGGTT TTAGGATCTA TTGTAGTATG TATACTACCA
    63301 GGAGCTTTTA AAGCATTAGG CATCTGGTTG TTTGTAAACT GATCTATAGC TACTACAGCA
    63361 GCTTCAACAC CAGAAATCTT TCTAGCCATA TAATTAAATG CTTCTAACTC GGTTTCAAAT
    63421 TCAGGAGTAG ATTCTTCTGC ATCAGCAGCA GCACTAGCAG CATCAGCCAC ATTCTTAAGT
    63481 AAGAATGAAC CAACACCTAA AAGCTTTCCA CCTACTTTAC CTAAGAATTT ACCAGTACCT
    63541 TTTAAGTTTT GAGCTTTATT AGCTAATTTA TCAGCCCAAC CACCTAATTT ATTACCAGCA
    63601 AATCTTGTTA ATTTGCCTTT AAGAAGATTA GCACCTGGAA TCATACCAAG TATATCTCCT
    63661 ACTATGCCTA AAGGTGTTCC AAATATACTT TTAAATATGT CTTTAAATCC ACCAAATATC
    63721 GCTGAGTTAG CGAACTTAGA GGCTCGATTC TTTAATGACT TTTTAGTACT TTTAAGTTTT
    63781 GATTTAGCGT ACTGACCTAA AGACATTATA GCATCGCGTT CTGCATCTGC TTTTTCAATA
    63841 GCTTCTTTAG TATCTTTATC AGTTGTATCA GGTTTATATC CACCATCAGA AGTTTTCTCC
    63901 ATCTTAACCA TAGTACCAGT TCTCTGAGAG AATTGGTAGG TTGAGTCTTC CATCTTATCT
    63961 TTACTATCAG TTTTAGCTAC TATATTACCG CCATCCATAG CAGTAAATTT TTTAAATTTT
    64021 TTATTAGTTT CATCTGATAC TTTACCGTAT TTTAAATAAT CAGTAATAGC AGATAAATAT
    64081 ATATTACTTA ATCTTATCGA ATCATTGACT TTATTAGTGG ATTCTACAAT AGCAGCATCG
    64141 CCTTTATCAA GTGATTCTTT TTCTACTGTT TCACCTTTAC TCTTTCTGCT TTGTAATTCA
    64201 CTATCAACTT GTTCAAGAGC TTTATCTATA TCACCATCTA CTACGTTAAA ATTGAAATTC
    64261 TTTTTAAGAT ATTCACTTCT ATTAGCAGTG TCCTGTTCCA TGGCATTCTT AACTGCTTTA
    64321 TTAGCAGATA ACCCAGACAT ACCTATTCTT AAAGGTCTAA TATAACTTTC TATTTGATCG
    64381 TCACTTAAGC CTCTTAAGCG TAGATAGTTA GATATTTTAT CAATAGCTTC TGGTACAGAT
    64441 CTTTCATCTT TACTCTTAAT AGCATTTCTG ATAATCTTTA AGATTTTTTG CATTCCAGAT
    64501 AAATCCAAGT TAGGAATGGA TTTAACTACA TTCTTAATTT CTTTTTCTAT TTTACCTCTA
    64561 TCATAATTAG ACTTCTTTTT ATTCTCTTTA ATTATCTCAA TAGTACTTTT CATAGCTTGT
    64621 AACTGACTTG CAGATGAATC TCTTAAAGTT ATATCGTTCT GCTTATACTC TTCTTTAGCA
    64681 TATGCATACC CATGTTTTTC CATGAAGTCT ACTCTGTCTT TAGCACTCAT AGAAATGGAA
    64741 TCCATATTAC CTTTAGCTAT TAATTTCTTA TCAAGTTTTC TAGTAACGAA ATCTAAAGCT
    64801 TTACCAGGTA CAGTACCAAT AGTAGCTATA CCTTTTCCTA ACCAACTTGC TATAGTCTTA
    64861 TCTTTAACTT TAAATGCAGA TGCTCCACCA AGTACACCAC CAATTAATGC ACCTAATGGG
    64921 CCGCCATACA TAAATCCACC TGCTGCACCA GCTAAGCCAT GACCTATATA TCTACCAGCT
    64981 GGTCCTTTCA TTATAGTAGG AAGATTAGCA TACCATCTCA TTTTTAAAGA AGGATTTGTA
    65041 ATGGCATCGA ACCCTTTTTG AAGACCTCTA AATAACTTTC TCATACCTAA CTGAGTAATT
    65101 CTGGTTAAAG GTGTTAAAGC TCTACTAATT GGCTGGAATA CATTCTTATC CATATATTTA
    65161 ACAATATCAT CTTTTAATGT GCCTAATGGA GCTAATATCT TTTCACCAAT CTTACCTAAG
    65221 AAACCATTTT TATAATTTCT TTTACCTTTT TTATTTCTCT TACCAAACAA AAAGTCTTTA
    65281 AACTTTTCAG AATCAGAAGC GTATTTACCA GCTACACCAA GCATAGCACC GCCAAGCATC
    65341 CCTAACGGGC CACCTAATAC GCCACCAGCT AATGCCCCTA ATCCTATAGA TTTGAGATAC
    65401 TTCTTATCTA ATATTTTATC TATATTACCT TTTACATTGT GGTTGCCAAA CATTAAGTTT
    65461 TGAGCACCTT CATAATTTTT AAGCAACCCA GTAGTAGCAC CTAGCATTAA GCCGCCCATT
    65521 AAACCAACTG GACCGCCTAC AGCTCCTAAT ACTACGCCAC CTAAACCACC AGCAATAGTA
    65581 AACTTACCAA TATCTTTAAC TTTTTTAGTC TGTTCATCAA AAAAGTTAGT TATACTCTTA
    65641 GGTAATATTT TTCTTAAACC AGATTTAGTT CTAGTTAATA AGCTTTTTTT ATCAGTATCA
    65701 CCAAATAAGA ATTTATTAGC AGTAGTAGAA TTCTTAAGAA TATAGTTAGC AGCACCTAAT
    65761 GTAGCACCAC CTATTAAACC AAATGGGCCT GCTATAATAG TGCCTAATAT ACCGCCTACA
    65821 GTACTTTCAC CTAAAGCTGT TGGATATTTT TCCTTTAGTA CTTTAAACAT AGACTCTTTA
    65881 TCTTTTTTCT CTCTTTTAGA TTCGTCGTCT ACAGTACCTT TAGCATAACC TTTTACATTT
    65941 AAACCATATT CCTTAGCTAC AGCCGCTTCA TCTTTAGCGT GTTTATTTGG GTCTATATCG
    66001 GTTCCAGTAT AAGATGGATT CATATATGCT GGAATTACTG CTTCACCCTT ATGAAGAGTA
    66061 TAAATATCGG TTTCAGGAAC CATTCCTAAA CCAAATGCCG CACCTCTTAC TCTCCTACGA
    66121 TTTCTACGCT TTCTTCTTCG TCTTGCAGCT CTTCTAGAGT TTTTTCTATT ATTCTTATTA
    66181 ACTTTATTTT TAGATGTTTC AGCAGCAGTC TCTGCATTTT CATCGGTTTT TGCTTCTTCA
    66241 GTATTAGTAT TTTCTTCTTC ATCATCATCG AAAAAACTCT TACCATAATT TACCATAGAT
    66301 GAAAAAGCAC CATAAACAGT ATTTTTATAG GTATTCCACT GCTCTTTACC CCAAATACGT
    66361 TTTTTAATAT CACTATATAA GTTTTCTACA GTATCACCAA TTTTAGAAGT CATTAACTGA
    66421 AAGAATCCAG TAATTTTTTT ACCAGTATTT TTATCAGTCA TTTGCTCATT ACCAAAAAAC
    66481 ATATCATAGA TAATTTTATC AGTTTTAGCT ATTACACTAC CAAGTATATC AAATGGCATA
    66541 CTAGTTAATT TCTTACTATA GCTCATTAAT ACACCGAGTT TATCTATACC TTTAGCTTTA
    66601 TCTAATTTAT CAAATAATCC ATTACCTTTA TATTTATCGT AGCTATATTC TTGTTTAGTA
    66661 TTATGAGCAT CATCAACACT CTTAGCCAAT CCTTCAGAAG TACTAATAGC TTCTTTAGAT
    66721 ACTAAGCTCA TAATAAACGT ATAGAAATTT TTACATACTA AAGGTAATTC ATTATATTGA
    66781 CTTTCTTTAA TAGAAAATTT TCCTCTTTCT TTTTTTAGAT CAATAAAATC AGCATACTGT
    66841 TTACAATCAG ATCGATAATC ATAAGAGTCT AATGACCTAG CCATAGAAAT AAAATTAGCG
    66901 ATAGGTTCAT CTTTTTCATT CAGTTCTTCT ATAGACTTTA ACCCATTGAA GTAACCAATC
    66961 ATTGCTCGTA TGATAGGTTC AGCATTAGAA GGATGCAGTT CTATAAATTC ATCTACAGTA
    67021 CTTATTTTAT AAAATACTTG TTTAGCATAA TCTACTGGTT TATTCTTTCT AGCAACTATA
    67081 GAAGTATTAG AAATATCATT AGATTTTCTT CCTTTGTTTT TCTTATTTTT ACCATTAGCC
    67141 TCTATTAAAT TATCACTAGG AATATATCTA TCTGGTGCTT CCATAGATCC TTCACCAAAT
    67201 GCAGCAGCAT ATTGTACAAA TCTAGAACCA GATAATTGAC CATTAACTAT ATTTCTATAT
    67261 ACACTATTTG GGTCATTTTC TATTTCTTGC TTGAGCCGTG AATCAGAACC TTTAGCTTGT
    67321 CTTACACTAT TATTTAAACT AGCTCTAGTA GATGTAGAAG TATTAGCTAA TGCTGTAGCC
    67381 ATTACATCAA TCATAGCCTT TTGGGATTCT GTAAGTTGTG AAGGTGTAAA CCCAAAAGCT
    67441 TTATAAAAAG CTTTAAAATC TATATTACCT TCACCATTCT TACCTTTTCG TTTAACGATG
    67501 AATTTATCAT CCATATCACC ATTATTATCA ACAATGGTTT GCATTATTTT ATTAAATATT
    67561 TCATCTTTAT CTTTAGAGCT TATTTTAGTA CCATTATAAT TATCAAAATT TATTTTATTT
    67621 AAAGAACTAC CTATCTCACT AAATAAATCA GATAACCCAG CATTTTCTCT AGCATTATTT
    67681 ATTTCTTTAT CATATTTATT ACGTATCTTT TTGGCATTAG TCCATCTACC ACCAGCAAAA
    67741 TCATAGAATC TTTCTTCTCC ACCGGTTAAT GCAGATTCGA TTCTAGCTAA ATATCCAGGA
    67801 ATTACTTCAG TAATAGCCCT ATTAGCAATA CCATTAAATT GCATAGGCCC TTTTTGATAA
    67861 TTGCCTGTAT CAATATCAAA TTTTTTACTG TTTCTTACAC CAAATATATC ATTTAATGTA
    67921 TCCCAAATAC CACCATTCTT TTTAGCTTGC TTTTCTAAAA ATGATAAATA CTTACCAAAT
    67981 GTACCAGATA AAGTTTTATT TAAATCGGCT CCAGCTTTTT TCATACTATC TGAGCCTAAA
    68041 ACGCTTAATC CACCTTGAAT GAGCATTTCC AATGGATTTG CTTTTATCAT GTTAAGCATC
    68101 ATCATTATTG GTTCTGACCA TTCACTAAAG TTGGACTTAA TATTTTTAAA GTATTCAGAT
    68161 AAATTAACTA CACCACCAGA TGAAACTATA TTAGCGTATT TATTAAAATC AGTTTTATTT
    68221 TCATTAGCTT GATTAGCTTT ATATACGTTT CTCTGCATTT CAAGCATTTC TTTCATCATA
    68281 GCATTTTGCT CAGCTAAAAG TTTGCTTGTA TTATCAAAGA ATGTAGTAGA GTTTTGAATA
    68341 TGCTTTTGAA GAATATCAGA ATTAAAATGA ACTAATTTCT TTAATCCATC ATCTAAACTC
    68401 TTAAAGCCAG TTCTCATTAA AAAAGTTTGT TCACTATTCT GTGCATATGC CATAGCAGCA
    68461 CTAGCTTTTA CTGTCTCTCC TACATATCTA GCCGATTCTA TAGTAGTATT AGATATAGCA
    68521 GTAGCACTAG CTTCAAACCC AGAATTAAGA TCGTTACTTA ATTCATTTAA GCTATCAGCA
    68581 TTTTCATTTA ATGAATCTTC ACTCTCATCA AAGCCTTCTT CATCTTTGAA ATCATCATCA
    68641 AAATTAAAGT CTTCTCCCAT AAAGCTTTTC ATAAATTCAT TATCAGCTTT ATCTTGTCTT
    68701 TTCTGAGAAT AAAAAGAACC AGTCTTTATA GAAGACTTTA AGTTCTTATA TATATCATTT
    68761 CCAGTTTTAT AGAATTCACT ATCTTTAGCA ATAGTAGATA TAGTCTTTAA TTTATTCTTA
    68821 TTACGAAAAC TTGAACGTAT TGAACTAATA GCTTCTTCAT TAGTTTCTTT AGTTTCAAAT
    68881 ACTATTGGCA AGGTTTCTCG TATTTCGTTA ATAGCTACAT ACTTAATAGA CTTTCCTAAG
    68941 TTTTTCATAT AGTTATTAAC TTTCGGTAGT TTATCCAAAA TAGAATTTCC TCCTTTCATA
    69001 GGTAAGGTTT AATGATATGT TGAGGAAGCT CATTCTAACA CAAATGCGGT GGATTAGACT
    69061 ACCTTATATA AGGTAGTCTA ATTTGTAATA CTCGTATTTT ATAGTTGTAT ACTATAACAA
    69121 TGAATACATA TAAAAGTATT CATTTATCTA TGTTACTAGA ACAAAAAGTT CTAGTCATTT
    69181 TCCTAAAGGA GGAAACTATT ATGATCACGA TTAATGTTAC TATCGATCAG GAAACCAAGA
    69241 ATTTCATTTC TAAAAGATTC CCAAAGCTGA CTCTCAGGAA ATGCAAGTCG GCTTCATTTG
    69301 AATCCCTTGG GTTCAGAGGC AACATGATTG AGACGAGCGA CTTCTTCTTC GTCTCTTTCA
    69361 AGTTCAAACA GAACTTCATT GAGGAGGCGT GTGATCTGGT TGAACGCTAC TATGAACCAG
    69421 TCACTAATGC TGTAAAGACA ATTATGTCTC TCAGCAAGAG CATCGTTAAA GATGCTCAGA
    69481 AACTCGGTGA GAAATATTTC ACCGAAATTA AGAAATAAGT CAGACGAAAT AAAAGGTACT
    69541 CTTATGAGTA CCTTTTATTT TTTTGTTATT TTACCCATTC TGGAGAAGGT GCAGTTACTT
    69601 TAATACTTTC ATAGCCTTTT ACATAAGTTT TACCAGTGGT ATAAATCTTA TTACCTTTTT
    69661 TATCTGTTCC AGTACACTGA GGATAAGTTC TTTCTCCTGC TGGTACTTCT TTTAATGCAA
    69721 GAGAAATATT AGATTTTTCT CTACCACCAA GATTAAGCTT TCTACCACTA TGAATGTATG
    69781 TGTTTACAAA TTCTTTACTG ATATTAACCA TACTGGTAGC TTCAGATTTT TTAAAGGTAT
    69841 ATTTCTCCAT AAGGCTATTT GCTTCAGCCA ATGGAATAGA TGCGGCAGAA CTAAGGATAG
    69901 AAGTACACAT ACTTCTCATT TCTTTAGATG GATTAAATTC TCCAATTTTA CCTGTACCAG
    69961 CGTATACATC TACTGAATAG CTTATATCAT TAAGCATTGC TTTCATTACT CTAGTTTCAT
    70021 CTTTCTTAGA TGCGGTGCAA GTGGATGCCT GTTTAATAAT ATTAAGCAGT TCTGTAACAG
    70081 TAGGTTCTTT CTTTTCCATT TCCATGATAT TTCCTCCTAA AAATAACTTT ATTTTTTATT
    70141 ATTAGATTTA GTTACTCTTT TAATAACAAC TAATAATTTT CTTTTTTTAT TAATTTCTCT
    70201 ATATAAGTAT TTCTTAAAAT CTTCTCTAGA GAAACCCTTA ACTATTTCTA AGAACTCTTG
    70261 TTTTTCCATA CTTTATAACC CTTTCTAAAC TATTCCTATT ACTATGTAAG TTAATAGGAA
    70321 TATAAACTTT TAATTTCTAT ACCCATTAAT TCTAATGTGA ATAGAGAAAC ACTTAATTAA
    70381 AATTTTACTT TTTGTAAAGA AAGGAAAATA GCTATGCCAT ATACGATAGA AAAACTCATT
    70441 CCTTTAAGGT TAATGAAAAC AAAACTATTT TACCCAGCAT ATACGCAAAA TGATATTTAT
    70501 CATAATAGTG CTTTGTTTAT ATTAACCAAG GATATTGATG ATACTATTAG CTTCTTAAAT
    70561 AATAATAAGT TTCTTGTTAA TAGAAATACT TTTATTTCAT ACTATACAGA GAAAGATTTC
    70621 ACATTTTTCA CTAATGAAGC TTCTACTATA AATGAACCGT TTATGAAGAC TATGTTAGAG
    70681 TCTAAATTTG ATGGTGATAA TAATGATTTA TATTATGACT TAGATGATAG TAGAGTATTC
    70741 TTTCCTGATA AAGTAGATGA AATATTAAAT GAAGATTTTA GAATGAATCA AAACTATCCA
    70801 AGTATATTTA GAAATCTTCT TTATAATGAA AGAATAAAAA ATCAAAAAGA AATATTTGAA
    70861 ATCTATAGTA AAGTTAAAGC TAAAGTTCCA TTTATTAGAA ATACTTTTGT TAATCTAAAG
    70921 CAGTATAATA GAAAGAATCT TATCGTAGAT TTATCCCATT ATATAAATAT ATTCTTGAAA
    70981 AATAATAAAG TTTATCAAAG AGATAGAGGA TTAGACTTAC TTCATCATAT TATCACTAGA
    71041 TACTTAGATG ATTCTAGAAT TAATCAATAT TATTCTAGAA AGACTTGTAT TATTCCTGTA
    71101 GAATCATGGA TTCCTAAAGG ATGCGATATA TTTGATTTTA ATAATTCTAT AAACCCATTT
    71161 TCTATGATTT ATAGATTGGT TAGACAAAGA CAGGTTATAT CTAATTATTG GAATGGTATA
    71221 GACTTTATTA TCGCTTCTAA AAATGCATAC TTCAAAGTAG ACTTCTCTAA TTTCGATATT
    71281 AAAGATTTAA TTAGATTTGT ATTCTTTACT AAAAAATTAA TAAAAAATGA CTTATCTAAT
    71341 GCAGATGATG CTGAGATTAA TCCAGATTCT TCTGATTCAA TAGTTATGGA TAATAGATTT
    71401 GGTGTTACTA AATCTAAAAA GAAAAATAAT TCTGATTCTA TTTCAGCTAA AGCTTCTTTT
    71461 AATCCAGATG ATTTAGATGA TGATGGATTT AACGATGATG AGACTCCTAA AGAAAAATCT
    71521 GAGGAAGAAC AAGAAGAAGA ATCTCAAGAA AAAGAATTAA AAGAAATTAC GGTAGATAAT
    71581 GATGAAGATT ATATCAAGGA TGTAATATTA GATTTAGATA ATCCTCCTAT TACTAAAATA
    71641 ACTGAAGCTA GAAAAAAGAG AATGGAGCAG TTAGATAAAG ATTTTGATAA AACTGTAATC
    71701 CATGGTAAAA AAGTAGGAGA TATATTAAAG AATTACTATA CTAAGAAAAG AGAATTAAAG
    71761 CCTGAAACTA TTCCTATTGA TTCTATTAAT GAAGAATGGA AAGATGTAAC AGCTTTAGAC
    71821 TTTAATAAAT CCTATGATAT AGATGAAGAT ATTATTGCTA TATTTAAATC TCTTAGAAAT
    71881 AAATCTAGAC CATTATGTGT TGCTAGTATG GAAATGACAG ATGAATCTAC TAATGAAGAC
    71941 TATATTTATA CTTTAAGAGT ACAATTAGAA GATATTAACG GTACTAGATC TAATATAGCT
    72001 ATAGATATTC CTAAATTTAT AAATCATAGA TTTATGAAAT TAAGAGGAAA TACTAAAACT
    72061 ATAGCTGGGC AAATTCTTTT ACTTCCTATA ATTAAAACAG AAGAAGATAC AACTCAGATA
    72121 GTTACCTCTT ATCATAAAAT ATTTATTTCA AGAGTTAATC CTTCTGGTGG TACTAAGTCT
    72181 ACTAAAGGTG TATCTAAACT TACTAAAGCT TTAAAGAACT TAAAAGACAC AGATTCTAAA
    72241 GTTAAAGTTT ATATCGGTGA TAATACTTTT ATTCTTTCCA AGTATGATAT GCCGATAGAA
    72301 TTTAAAGACT TAGGTGCTTT ATACTCTAAA ATTACTACAG CTGATGGAAG TTATATAGCT
    72361 TTTGACTATG ATGCATTAAA GAAACTTCCT GTAGATAAAA AGTTTAATGA AAAAACTGAT
    72421 ATCTTAATTG GGTATGATAG TAAAACTAAA AAAGCTATCT ATTCTAATAA AGAAAATGCA
    72481 GCTTATACTA TTGGTAAATT TTTAGCTTCT AAAGATAAAG TATTTGCAGA AACTTATGCT
    72541 TTAGCTAAAC CATCTAATAA ACTTTCTTAC TCTCAAGCAT CTATCATGAA TACTAAAATT
    72601 CCAGTTATTA TTCTTATGGC TTTTTCTGAA GGTTTACAGA AGTCTATGGA TAAAGCTAAG
    72661 ATTAAATACA GATTCTCTGA TACTAGGCCT AAGGTAACTG AAACAGAATC TGTAATTAGA
    72721 TTTAGTGATG GATATTTAGT TTATAATGAT GAGAAGCCAG AAGATTCATT ATTAATGGCA
    72781 GGATTAGCTA AAACTGATTT ATCTAGATTC TCTATTAAAG ATATCAACGC AAAAAATATG
    72841 TGGTTAGATA TCTTAGATGA ATTTGGTGGT AGAATTAAAG CTGATGGTTT TGATAACTTC
    72901 TATGATTGTG AATTTGATCC TATGACTATT GATATTTGCA AGAAGTATGA TATTCCATAC
    72961 GATTATATAG AAGCATTAGC TTATGCTAGT AGCTTATTAG CTTCTACTTC TTATAATAAG
    73021 CATGCAGATA TTTCTGGTAA TAGATTACGT TCTAATGAAA TATTAGCTGG TTATTTATAT
    73081 CAAGCTATTG CTAATGCATA CGGTCAATAT GCTAATAAAT CGAAGAGAAC TGGTAGAGGA
    73141 GTTAAGTTTA CCATTAAACA GTCTGCTCTT ATAGATGCAG TTATGAAAGA CCCTGGTATA
    73201 TCTGATCTTT CAGTATCTTC TCCATTATTA GAAGCTGAAG CTATTAATAC ATACTCATTC
    73261 AAAGGCTTAT CTGGTATGAA TGCTGATAGA GCTTATACAT TAGATAAACG TGTATATGAT
    73321 GATTCCATGT TAGGCATCTT ATCTATGTCT ACTGGGTTTG CTGGTAATGT AGGTATTACT
    73381 AGACAGGCTA CTATTAACTC TTCAATAGCT GATGGTAGAG GTATACTTAA AGTAAGTAAT
    73441 GATAAATCTA AATTGAATAC ATTGAATGGT ATGTCTGTTT ATGAAGCTAT GGCTCCTTAT
    73501 GCTACTACAC ATGATGACCC AATTCGTACT GCAATGGGTT ATATTCAGAC TACTAAGCAT
    73561 ATTATGAGAG TTAAATCTTC ATCTCCGAAT TTTATTACTT ATGGTATGGA TGAGGCATTA
    73621 CCTTACTTTA CTTCTAATAT TTTCTCTTAT AAATTTAAAG GAGTAAAAGG AAAAGTTTTA
    73681 AATATTACTG ATGACTTTAT TATCTTTGAA GAAGTAGATA AAGATGGTAA TAAATCCAAG
    73741 CATTCTGTAG ATTTAAGAGA GAAAACACAG AAGAACTCTG ATGGTGGTTT CTATGTAACA
    73801 GTTAAACTTA AACCTTTTGT AAAGAAAGGT CAAACCTTAA AGTATAATGA TATCTTAGCA
    73861 TATGACCCAA CTTCGTTCAG TCCCTCTATA GGGCATAACG CTGATAATAA AAACGTTGCA
    73921 TTTAACATTG GTACTATGGC TAAAATAGCT ATAATGTGTA CAGATGAAGC ATATGAAGAT
    73981 TCTTCTATTA TAGATGAACG TATTTCAGAT GCTCTTACTT CATTCTATTG TGTAGAAAAA
    74041 ACATGTTCTT TAGATGCTGG TTCTAATGTA TTCTTCTTAG CTGAAAAAGG TAAGCCTATA
    74101 GAAGAAGGTT CTCCATTAAT AATCTTCCAG AATGCATTTA CTGATGATGA AGCTAATACT
    74161 TTAATGAAGA ATATTTCTGA TGATGAATTA GAATTAGCTA CAGACTTTGG TAGAATTCAA
    74221 GTTCATTCTA AGATTACTGG TACTCTTCAA GATATTAAAA TATTTAGAAC TTGTGAATTA
    74281 GATGAATTAT CTCCATCATT AAAGAAGATA GTTTCTAAGT ATGAAAATTC TATAAAGAAA
    74341 GAAAAGAAAT ATCTTAAAGA TAACGGAGTA ACAGATATAG AAATTAATGA ATCAGTACCT
    74401 TCTACAGAAA AGCTATTACC AGAAGGTAAA TTCAAGAACT TGGAAAAAGG TGTAATGTTC
    74461 TGCTTCTACA TCAAGTGTGA AGATAAGATG GGCGTTGGTG ATAAGCTGAC TTACAACACT
    74521 GCAATCAAAG GTGTAGTAAA AGATATTATG CCTAAAGGTA AAGAACCATA TACTGATTTT
    74581 AGACCTGATG AACCAATAGA TGCGTTATTA ACTTCAGCAT CGGTTAATGC TCGTATGACA
    74641 GCTTCTATCA TTAGTGGTGG TTCATTGAAC AAAGTACTTA TGGAATTATC TAGACAGTGT
    74701 AAGGAAAAAC TTGGTATAAA GTGGAATAAC CTTACTAATG TAGATAATCT TCATGATTAA
    74761 TATTTTTACC TACATTATAG TATACCAACT GAAGATAGCG TGAATACTCA GTACAGGTTT
    74821 ATCCTGTACT GGGTTTCTGC TGTCTTTTAT CATGTTTTTT ATTTTCTTTA AAAATAAATT
    74881 ATAAACTAAT TATAAACTTT TGTTTATAAT TTCGTAGTGA CCACATGTTA ATTGATATTT
    74941 CAATTTTAAC TAAATTTTTA GAAAAATTTG AAAAGTCATA TTTCCATTAA AACTAATGGG
    75001 AATACGAATA TGGCTAAAAA AGGGTATGTT AATTGGTTTT TCAATTTTAA CTAATTTTTT
    75061 AGCAAGGTAT GAGAAAGTCA TATTTCCATT AAAACTAATG GGAATACGAA AATAGCGAAA
    75121 AAAGGGTATG TTAGTTGTTT TTTAATTTTT AACTAAAAAA TTAGCGATTT TTTCAGTTTA
    75181 TAATTATAAA CTTTTTCTAA CAAATGCGAA TGATTCGCAT TTAGACAGAA ATTATTGATA
    75241 TTTAGGTAAA AATCCATGAA AAAATCATTT TTCTATAGGA AGTATGTAAT GCTATATTTT
    75301 TAAACCATGC TCCTATGACT ATTATTTTTA ATAGGAATAC GATACTATAT TTTGAGATAT
    75361 AGCATTTTTT GTATGAAAGC AATATACGAG GTAAGATATG GGTATGAGAA TCAATCTCAT
    75421 ACCCTTGTTT TTACACTGAA GTTATAAGAA AAATCATTTT ATTTTTTACT ACTGAATAGA
    75481 CGTATCTCAA TGTATTCTAA TAGGAATATG ACTTATAAAG ATAGAAAAGA ATCTATATAT
    75541 TTTTATGAAG TTGAAAGAAG AAAGGGAGAA AAAGGTTCCC TTCCCCCCCT ACCCCCTAGG
    75601 ACCCCCATCC CCCTTTCCCT CCAAAAAGAG GGAAAGAAGA AAGAATCCTA ATTATAAAAG
    75661 TAGTCAAAAA TTCTTCATTA CAAAAATGTA CGTAAGTTAT TAAATAATAA CAAAAAAGAA
    75721 TTTATTGAAA AAATACTATA ATTATAAACT TTTTCTAAAC TTTATAAACT ACGAGTTTAT
    75781 AATTTTATTT TTAATTGAAA AGAGTTATAA AACCTCTTCA ATTAAGAAGT GTAAATAAAG
    75841 TACCAATAAA AACAAGTTTA TAAGTATTTT TCAAAATAAT ACTGTTCTAA ACCTATCCAA
    75901 TATAATAGAA ATACAACACT GTATTTTTCA ATATAAGAGT TCTAAACCTT AATTCAATAT
    75961 AAGTGTATTG ATATAGTAAG AATTCTTTCT TAAAATACAG TTTTTAGAAA AATATACCCA
    76021 TCTTCGGTAT ATACCGAAGA TGGTAATTAA AAAAGTTTAT AAAGTATAAA ACTTGGTAAA
    76081 AGTTTAAAAG CTAGTCTACC TCCAGGGGGT AGGAATCTAC AATCACCACC CCCTCACGGG
    76141 GGTTAGAACC CATTTTTAAC CTAGGAAAGT TTTGTTGCTC CTTTCAGTCG CACAAATCCT
    76201 TTCCTAGAAT CAACCTAATA GTTAAAAACT CCAATAAAGT TATAGAAGTT AAAAAAGTTT
    76261 ATAAAAGTTC TTCAATAATA TTACCAGAAA TAATATCGTA GATAATAATA CTCCAGAGAA
    76321 ATAGTAAAAT AGCGTATATA CTTTTTTCAA TAATAGAGTT CATAGAGTTT TCCTCCTTTC
    76381 AATAAAAATA AAAGTTTTAC ACTTCTTCAG TAAAGAATAG TTTATAAAGT TGTAGAAGTC
    76441 TATTACACTT TTGAACTATT CCAGTTTAAA AACCTTTGCT AATTTTCCGG ACATATAGAA
    76501 GATTTTCTAT GTGTTATTTA TAGAAAATAG ATATATAAAA TTATAATCAC TTTAGAATAA
    76561 AAGGCTTTTT TCATAAGTGT TTTTTATGCA AAGGAGAGTT TATTATGAAA AGACAACCTA
    76621 TTCTTCCAGA TTATAGTAAG TATAATCTTT TTATTACATT AGAAGGATTA GATGCTACTT
    76681 ATAAAGAAAC TAATGCTAAA GCTATTGCTA GTTATCTTAA AGAAGATTTT AAAAAATATA
    76741 TTGATTCAGT TGATTTACAG ATTAAGATTG TATCTTTTCC TAGATATAAA TCTGAAGCAT
    76801 CTTATTTCGT TAAACGTCAT TTAGCTAATA AGTTTGTAGA TCATCCAAAA GTAGATATTA
    76861 ACCCAGAATC TATGGATTAT CTTAAATTTG TATCTAATCT GTTTTTGCTT GATATGTATG
    76921 ATTGGTATGA AAGTATGAGA GTGAATAAAG CATTCTCTAA ACCTACTATC ATTATCTTTG
    76981 ATAGATATTG GTATTCTATG CTCTATTATC TTACCAAAGA TATTCAGGAT ACTATTGATA
    77041 AAGTACATCT TAAAGAACCA GAAGAGTTTA TTAAGAAATG TCAGAAAACT GTATTTAATA
    77101 TGGCTCATGT TTATTATAAG CTTCCTGTAA CTGATATCCT GATTAATCTT CATAATAATA
    77161 ATATCGATGA TATTAATAAG AAACTTAATA TTAGAGGAAA CAAGAAAGAT GGTTATGAAA
    77221 GCGATGATTG CTATCTTGGC TTTGTAAGAA ATACTTTTAA TAATACTGAT TTTACACCGT
    77281 ATGTAAACAG TAAGTATTCT AATATTACCA ATATCAATGT AGAAGGTAAA GATAGAGAAG
    77341 CTATTAAAGA AGAAATTGTT ACTGCTCTTA AACCTTCTTT GAGAAGATTT AAACTTATTC
    77401 TTTCTGCTAG AGCAAAGAGA AAATAGGTGA TATTATGCAA GAAGAAGATA ATTCACAAGT
    77461 AGTAATAGGA ATTGTATTTG ACCAAACATA TTTAGTTTAT GATATTGGGA TACCTATGGG
    77521 AAATATTTAT ACAATTCTTT ATTATAATAA GAAAGCAAAA TTTGTATATG GTGGTTTACC
    77581 AAGATTAGTA GACCATGTGG AACAGTATGC TGAATCATTA AAGATTCCTA AAGAAAATCT
    77641 TATAAAACTA GATATTCCAT GTGATTGTTC TAAAAAGTAT ATTATGACTC AATCTAAAGA
    77701 AGCTCAATGG TTTTTACAAT TACTGAATTA TAAACCTGAT AAGATTTTCG TTTTTAGAGA
    77761 TAACCAGCAT TCTAACGGAA TTACTACTCT GTGTCAATAT GCACAGAGAT TATTAATTCC
    77821 TGTAGTAGAA TATAATAATA GAGGTATTAG TAGACAAGTA ACTACTAATA CTCCAGATAG
    77881 CACCAATAAT ATTTATCAAA GCCAATTTGG GAGGGTAAGT GACTATGATT TTTAATCGTA
    77941 ACAAACTTAA AGAATTCTTT AATAAAGATT CTTCAAAGAT GAATAAACAA TTACAGAATG
    78001 AATCTAATCG TAATATCGTT ATTACTTACG ATATTATTGA TAATACTGAA TCAGCATTTC
    78061 TTTGTAGTAT GGCTGCTAGA ACATGCTATG GTTTAACAGC AGAGAATACA TATGATAAAT
    78121 GTTTATCTCA CATTAAAAGA GTTATGGGAT ATGGTCATGA TTCTATTTGT GGTCATTCCA
    78181 ATATTATGGT TTTGCTGTGC TTTAAATCAA ATAATACAGT TCTCTCTGAT TTTGATTTAT
    78241 CTTCTATCTA TACCAGTTTA TCAGCATTAC ACTTTATGAA TATCGTACCT TTAGACTTTA
    78301 TCCATAATAA AGATGCTAAA GAGTATTTCG TATTAATGTC AGGGTCTATT AGAGCATTTA
    78361 GATATTTCAT TCAAAATAGT ACTCTTCCAG ATAGTATTGT ATCTGAGAAT GAAACTAACT
    78421 TTAACTTTGA CCTGTATAGA GTTATTTTGG ATATTGCTAA ACATAGTATC GAAAAAGAGT
    78481 TCTTTGAAGA TATGAAGGAT TATGTAGACT TGGATGAATT TAAGTATAAA TATCCATATC
    78541 TTGATAATGA AACGGAATCC AATGATACTT CAACAAAATT TAATTCTAAT AGCTATGTAT
    78601 ATGCTAATAA AAATATTTTT ATGCATAGTT ATCCTGATAT TCCTGCTCTG TACAATGATA
    78661 TCTTAATACG TATTGCTGAT CACTATGAAG GTAATGATGA ACTTATTGAT TCTGAAACAG
    78721 GAATGTATAA ACTGAATAAA GAGCAGTCTA AACTCTTTAT GAAAGCTATC TTGAGATGCA
    78781 CCACTGTTAG CTTTAAAATG AAGAATTTCT CTAGAGCTAT TTCTCAACAG GTAAATAGAC
    78841 ACTTATGTGC TATTTCTCAA GAATCCCAGA GATATGTAGA TTATTCTAAG AAAGCATTAT
    78901 TTGTTGATCC TCTTCCATTT AATCCCAAAG CATATCCTAA TATTGATAAG AAGTATGCAT
    78961 TTAAATTTGG TGGTAAAGAG TTTAATATGA CATCTGAAGA ATTAGGTGAA GAAATCATTA
    79021 AACTCTATCC TCAGCTTAAA CAGCAAGGTA TGATTAACCA AGATGCTAGA GCATTTTTGC
    79081 CTATGAATGT AGCTACCAAT GCTATGTATA CTTTTACAAT GGAGAATATG CTTCACTTTA
    79141 TTAAAGTAAG AGATAGTCAG TTTGCACAGC AGGAAGTACA AGGTTTAGCA AAACAATTAG
    79201 AAGATGTTAT TGAAAGATCT CAGAAAGACT TCTATAATAA CATTGATGTA TTAAAGAACT
    79261 CATATGAACT TTTCGTAGAC TTATACAAAG AGCAGATTAA GAATTAACCA ATATTGATTA
    79321 TTCAACTGCC ATTTATAGTG GCAGTTGAAT ATTTATGCAA TGTAAATAAT TATTAACTGA
    79381 TGAACATAAT ATTGATATAT AAATATAGTA TGCTGGATAC AAGGCTACAG TTATGATTGT
    79441 TGTATTACAA GGCCCCCAAC AATCATAAAT ATAAATACCA TACTTACTGT CCAAGAGTAG
    79501 TGTTATTTAT ATTTTGTGTA CTTTTATTTA TTATATCAAT CAACTCGCAG GCTCCTTACA
    79561 AGCGATATAC CCCTCTGCCA TTTGTGCTGG CAGAGGGGTA TAGTCTGCTT TATATGGTTC
    79621 TAATAAATCA CATTAAGGTA ATAATTATTA AATTATATAA TAACTATTAT ATTACCAGAA
    79681 AGGAGTTGAT TTAATTGGCT CGTAATCCTG AATTAATTAA ATCAAATATT GATGAAGACC
    79741 TTAACCATGA TATAGAAGTA TCAAATGTTC CTAATTTTGA TATCGCTGAT TATGATTTAT
    79801 CCAATCCTAA AGATTTTAAG AAATATGTAA TTAGAATCGA AAGAGTTTGT AGAAACTCCT
    79861 ATGAATATAA ATCATTTATT TCTTTCTTAA GAGATTATGC TGGATTTAAC AAATGTAGTA
    79921 TAATGACTAA TATTTCTAAT GAAATAGAAA GAGGAGTTAA AATACATATT CATCATCATC
    79981 CATTAACTTT GTTTGATATT GTATCTACTA TTATAAATAA GAATATTGCA GAAGGTTTAT
    80041 CCACTGAAGA AAATGTAATA GCTAGAGAAG TTATGTATAA CCATTATACT CTTAAAGTAG
    80101 GATTAATACC ATTATCAGAA ACAGTACATG AATTAGTTCA TAATCAATAT TTATTTATCC
    80161 CTAATGATGT AGTATTTGGT AATTGGAAAT CCTTTATAGA AACTTATAAA GATTATATAC
    80221 CATTAGAAAC CATCAGTAAC ATAGAAAAAT CTGAAAAAAT GAGCCAAGAA TATGACTATG
    80281 AAGACAATAC CAAGATATTG GATCATGGAT TCGTTCATGT TCAGGTTGAT GACAGCGATT
    80341 ATCAACCAAG TACAGAAAAA CTGTATGAAA AGATTAATAC GACTTTAAAT GAAATTAAAG
    80401 CTAAAACAGA TGTCTAATAG ATTATAAAAA TCATAAGAAA GGAGATTGCT ATGTTTGCCA
    80461 ATGAAGATAA TATAAAAAAC TTATCTAATG ACTTTGATAA TGAAATTATA GACTTAGCAA
    80521 GAGACATATC TAGTTACTTT AAATATCCAC CTTATATTTT TTCTTTTTCT AGTGATGCTT
    80581 TACAAATAGA AACTGAAAAT CAGTATGCAT TTATTCAGGT TTTAATCAAT ACTAAAAAAG
    80641 AAATAGAATT TATGTGTTTG GCAAAAGCTA ATAGTAATTC TCCTTTTATA GGAAAATCTA
    80701 AAAGTTTTAT TATTAATAAC CAAGTCTATA ATAACGAATA TATATGCAGA AGAATACAAG
    80761 AGCTTACAAG TATTTAGTTT TCTACATATG AGTATACATA TAAGTAATGC AATGACTTCC
    80821 CTAATTGCAG TACACTTAAA CTCTCTTTCT AAGCAGCATT TATATCTCCT AGTTCATATG
    80881 AACTAGGAGA TATAAATGTA AAAATTAATT AAAAAATATA TTATAATTGT GAGATAATTA
    80941 CACTTATAAT TTTAAATAGA AAGGAAAATA AGTTATGACT AAATTAGATA TTACAGCAAA
    81001 CGTAATTTTA GAATATTTAG CAGAATTTAA TCCTAAATTA GAAGTAGCTA AAAAAGCTGT
    81061 CATTCTAAAA AATAAAAAAG ATTATATTCT TAATACCTAC TTTAGTGATG AAACTGAAGC
    81121 TAGGTCGTAT TATTATAAAA AACGAATGAT TATTAAAGAA ATACTTAAAA CTATGAGTAC
    81181 AGAAGATATT GTAATCGCTG TAAGTAGTAA AGAGTCTATT AATCATTATT TTAAAGAGCC
    81241 ATTATTAAAG GATGGTGAAT GAAAATGAAA CAGTTGGATT TATTTAATTC TATTAATGTT
    81301 TATACCGATG CTAGTACTAC AAATGCTTAT ACCAGCACCG ATCAAATCAC ATCCAGTCCA
    81361 GGATATGTAA TAGTTTATAA TAATATAATT AGATTGTATG GTAATAAATT TATCAATAAA
    81421 ACTAATTCTT CATACGGTGA ATTATACGCC ATTCTAATGG GTATTAAAGC CGTATACAGA
    81481 GAAATTATTA GTGGAAGATT GCCTTCCAAT ACGCCTATAA ATATTTTCAG TGATTCTCTT
    81541 AGTAGTATTG AGAATCTAAG GAATAATTTT AAAAACTGGT ATATTCTCGA TAATATTATT
    81601 AGAAAGACTT ATGATGATAA GGAAGTAATC AATCAAGATA TTATTAGAAA AATTATAGAG
    81661 ATAGTTAATA AGTATAAGAT ACCTGTTAAT CTATATCACA TTAAAGGTCA TGCTCAGATT
    81721 AAGCTTAATA AAAAATCTAA TTTGAGTGAT AGAGTAGAAT TAAACAAAAT TATCGAAATG
    81781 TTTTTCAATA ATAACAGAAT ATTTATAACA GATACAGAAG CTGCTGAGCT TTGCTATTAT
    81841 AATATTTTTG TGGATAATTT TACTAGATAT AATATGAAGG AAAACATGTC TTCAAGTATA
    81901 TATCATAATA GTAATTATAT TAAGCCGAAG CTTAATAATA CAAAACTTAC AAAAGAAGAT
    81961 TTGAAAACAT TTAGCGAATA TATTAATGGA GGTGAATGAC TATGGAGCCT TATGTATTTA
    82021 AAAATCCATA CGATTTCAGA GAATTGAGTA ATTTACATTG TAGTGAACAA TCTAACACAG
    82081 AAGAACAAAC AACTAGTAGT TTTAATTTCT TAGATGCACT TACAAAAATT CGTAAAAAAC
    82141 AAGAAGAAGA ATTTCATGAA TCTGAAGCAG ATATGTCTAA ATTGTTTAAA CAAGACATAC
    82201 CTGCTGCAAT TCCAACTAAT GGTACTTTAG AGGTTCATCC TAATGACCCA AACATTGTAC
    82261 CAATTTATAG TCCTCAATTT GGTAAGAAAT ATACACTAGG ATCATTTGAC CCTACAAAAG
    82321 ATATGTATGT TCATATTCAG CAAAGACCTA AGACGCCGTA TGAACTCTAT ATGGATCAAG
    82381 TTAATGCAGC TAGAGGACAA GCATATCTTA ATCAAAGACC GTATACCCCT GAATATCAGT
    82441 TCAATAATGA AAGAAAACAT GATGAACGTA TTGCTGATTT TCAGAGACAC ACCAATCAAT
    82501 ATGTAAACGA TCCGAATCAG ATTGCTAAGC AGTATTGGAA AGATAAAAAC ACAGTAGCTA
    82561 AAGCTGGTGG TGTTTTGGAT AGAGATGGTG TTCCTCATGA TGAAGATGAT GAAAGAGATA
    82621 ATTCATTTAA TAGTGAAACT GAGAATAATA AATTCTTAGA TCAGATGAGG ATGAAGAAAG
    82681 AAAAAGAAAA TCGTAAATTC CAACTTACTC CAGATCAAGA TTGCAAGATT AGAGCAAGAA
    82741 ATCCATATGA TGATAAATGT AGATATAATA GTATTATTAC ACCAAGTATT AATCCTCAGT
    82801 ATTTGCAGTA TGCATCATAT ATGCCACCAG TACCCATGAC TTATAATGAA ACTGGTAATC
    82861 CTTATCAGCA GATTATGGAT GGCTTTAATC AGCAGAAAGC TGCTATTCTT AGTGCTAAGG
    82921 AAGCAAGAAA TACGCCTAAG AAGATTAAGA AAAGACCAGA TTGGTCTCCA GAAGATCGTG
    82981 ATATGTTAGG GTATACTGAA TATGTGTTTA AGTGTGAAGA AAGAGGATTG AGTGCTAATA
    83041 ATGAGGAATT CCAGAGATGG GCTAATGGTG AAGATGTATT CCATGAATTT GATAAAGAAG
    83101 ACAATAACCA GCCTGTTGAA ACTACTCCAG TAGCACCAGC ATTTACACCA AATCCTAATG
    83161 GTCTTGCTAG TTATTCTACC CCACAGCAGT GGAATAATTA TTATAACTAC TGCATGCAGA
    83221 ATCAGCAGTT ATTTGCTAAT CAGCATTATA GACCAGGTTC TGGTTACATG AACGTATTTA
    83281 GTCATGATAA AGAAGGATTA CCAACTAAAT GGTTTAATGA TAACTGGTTG TACTTAACTC
    83341 CAACTCAAGA AGAAATTGAT GATGGAGAAG AAGTAGGTAT TAAACTGTAT AGAAATGGTA
    83401 AATTGATTTG TAGTAATGGA GTAGAGCGTA AGCCAAAGAA AAAAGAAGAA CCTAAAAATA
    83461 CTGAACCTAT CGTATATCTT ATTAGAACTA AAACTAATGA AGATGGTTCT AAAGAAATTA
    83521 GTATGTATGA TGCTACTCAT AAGCGTCAGC TTACTAAAGA AGAAGTACAT GACTATTATC
    83581 AGAAGCAAGC TAATACAAGT CATCAGTTTT CTGATGACTA TAAATTTGCT GCCATTGGTA
    83641 TGTCATCTAC TCCAAAAGAT TTCCAAGATC CACATATTAG CAGTTTCTCT CAGTTTGCAG
    83701 ATGTATTTAA ATCTGCTCAA GAACAAGCTG AAGAAGATGA AGGAGTTAAT CTTGCTACAG
    83761 AATTGTCTAG ATATAATCAG TTTGTAGCAG ATAACTATTT GTGGTTTATT ACAATTTTAC
    83821 CACGTAATGC ACGTAAGAAT TTAACTGATC TTTGTCAGAA TCAGTTGATG CATTATAGAA
    83881 ATGCTGATGA ATTTGCATAT AATAAATCTT GCGTACTCTT TATTGGAGAT AAAGTAGTTT
    83941 ATGGTCAGCC TAAGCCTACA ACATTGGAAG AGATTGAAGA GCTTAGAAAG AAAGTTCCAT
    84001 ATGATTTATC TGAACTCGAT AAGTATGATA CAGTAGAAGA AAAAGTTAAA TATCTACAGA
    84061 ATCTTAGAGA TGTTCGGGTA ATCGATGAAA AAGATGATGT AGCATATGGA GCATTTAAGA
    84121 AAATGATTAA AGCTCTTAAT ATTGCTCAAG GTCAGAATAA AGCTAATTAT GATATCTTCA
    84181 AAATGTTTAT GAGAAAGACT GATAAAGATC CAGCAACATT TGAAAGGAGA TTCTTTAAAT
    84241 GGTGGACTAA ACCAACATCT AAATTATCTG AAAAAGAATA CAGAAAGAAA TATGTTGATA
    84301 GAATGATGCA GTTAGCAAAT GATCATTGGG AAGAACTTGA CAAAAAGCTT ATTCCTTATG
    84361 AAGAGGTAGT AAAAGAACGT ATCAAACAAC ATAGCGACTT CTTAATCAAA CTTACTCATG
    84421 GTAGAATCTT GAATGTAAAA ACTATTGCAG ATGCTGATTA TGTAACTAAT TGCCTCTTTA
    84481 ATAACTATAA TGCAGGAGTT AGATATAGAA ACCGCAATAG CTTTTATACC AATGAACGTG
    84541 GATTGGCTTG TATGCATGAA ATAAATGCTA GACAAAAAGA GTTTGAAAAA TATGGCGGAT
    84601 TAAATCAGTT TGCTTATGAT ATTTATCATA ATCCTGATAA TCCTAGCTAT AATCCAGAAC
    84661 CAATTAGTAT CAATCCATCT GATCCACCAG AAGTAAGAGC ACAGAATTAC ATCAATAAGA
    84721 TTATGAGAAA GAAGAGAGGG GAGTTGTTTG ATTATGAAAA CAAATACCTT AGATACTAAT
    84781 CTGTATTCAA CACTAAGAAC TAGTATCAAA AGTATTGGTG AATCAATCGA TAAACCTTCT
    84841 ATTGATGATA AATATACCGT TGCATTTGAT AATATGTATC ACGCACCATT GTTGAATTAT
    84901 CTAAGAAGAG AAGATTTCTA TGTCTTATAT CAATTTGCTA CTAATCCTAA ATTTTCAGTA
    84961 AGCGATCAAT TTGTTAGAAA TGATGTATAC GATTCTATCT TAAACCCATT AGGATTTGTA
    85021 AGATCATTCT CTGGTACTAA TAGAGTTGTA TATAGTTATT TAAGCGATGA TACCTTTTTA
    85081 CTGAAGATTG GTATGGATAA AGTTGGTATT AATGATAATA GGTCTGAATT TGAACTTCAG
    85141 CAAAAACTTA AACCTTTTGT TCCTAAAATA TTTGATATTT CTCCAGATGG AGTAGTAGAG
    85201 ATGATTGAGA AAGTTCATCC TATTATGAAT CGAGAAACGT TTATGAAGTA TGCACCAATG
    85261 ACTTTTATGA TAACCGATTA TTGGGTAAAC CATGGGTTAG TAATGGAAGA TATTGGTACA
    85321 GATTATTTTA TGAATTGGGG TGTAAGAGAT GGATTTGGTC CAGTATTGTT GGATTTCCCA
    85381 TATGTTTATC GATTAAACCG AGATAGATTA CACTGTAATA CATTTAAAAA TGGTGCTAGA
    85441 TGTCCAGGTA GAATCATATA TGATGAAGGC TTCAATCATC TATATTGCCC TGTATGCAAA
    85501 AAAGTATATA GGGCAAAAGA TGTTGGTAGT GATATTGATT TCATGCAGAA GTTAAAAAGA
    85561 AAGGAAGTAT TTAAAATGGA ACCAATCAAA TTCACATTCA CAAGAGGTAA TAAGAGTGTA
    85621 ACTCATATTG TTACAGATAA TGGTGTAGAC TACATCGATA ATCCTGTATC TGAAAATATC
    85681 ACAAAAAATT CTGATAAGCA GAAGTACATT GAGAATATTA AAAAGAAAAA CGATAAGAAG
    85741 CCAAATAATT TTATTAATAA ATTCAGTCTT AATAATGCTT ATAGCAAAAC ATTGGAAAAA
    85801 CTTAAAGCTG AATATAAGAT TGACAATTTT AATAATAAGA TAATCGAATA CATTGCCAAT
    85861 TATTTGGACG TTTATCATGA TCAGTTTATT CTTGTCCCTT CTGTAGTTCT TGATAGTGAA
    85921 ACAGAGATTA CAGATGAGAT TAGAGAAAGC ATTAAGAGTA AACTGTCTGA AGATGCCGGA
    85981 GTAAATGTAA CTGCATTTAC AGAAGTAAAT ATGGGTTCTT TCAATATGTA TATTCCATCT
    86041 AAACCGATTA TTAATATTGA AAGATTTACT AAGTGTATTG TAAAAGCTTA CGAACGTTAT
    86101 CTTGACGAGG AGAACGAAAA AGAAGAAGTT AAAGAAGAAC CCACAGTTAC CGATCATAGC
    86161 GATAATGCAT TAGCCGATGC TATTAATGAA ATTGCTAATG ATAAATTTGT ATCATTTACT
    86221 TCTGAGAATC CTAAGAAAGA TAAAGAAGCA GTTACATCAG TAGTATTGCC TGAAGAAAAG
    86281 ATTATGAATG TTACTGGTAC TAGTAATCCT TTGGGAAAAG GAGTAATTGA TGCTTCAGAT
    86341 GCAATCGAAG TATCAGCTAA ACAGTATGGT CAGTTTAAGG ATGAATTCTA ATCATTAGAA
    86401 ATAAAAGTAG AGAATATTCT CTACTTTTAT TTTTTCATAA AGTATAAATA AAATATATAT
    86461 TATAGTAGTG AAACCATATA AAGTTATTAT ATTTATATAT TTGAAAGGAG AAGTGTTTAT
    86521 TATGTTTGGA GTAGGTTATT TTGCAAGTAA TGCAGATGAG TATTTTATGG TTTTAAACAA
    86581 TCAGAATTTT AGTTTAGGTA TTATTGATGA CAACCCAGAG AAATATAAAG TTAGAAATCA
    86641 ATTTGGGGTA TCAGTAATGC CAAGAAAAGG CGTAGTAATG CTTAGTTCAC TTCTTCCTCC
    86701 ACCAGAAGCA ATTAGTGCTT ATCTTGAAGG AAGATATGAT ATTGGAGCAA ATATTTATGG
    86761 TAATTTCTTG AACAACGATG TCACCTGCCA AAATATTATT TCAGTATTAT TGAAACTATT
    86821 TTATACAGGT AGAAATATCG TATTATTTGT CCCTAGAGAT GAGGCTACAT CTCTTAATTT
    86881 TATTCCAGTA CTTGGAAATT ATTTATTTAA TTTATTTGGG GTTAGAGTCG GAGATATTAG
    86941 AAATCCTCAG AGTGCTTTTA CTAATCCTAA TGAAGTACAA TTTGCAAATA TGCTGAATTG
    87001 TATGTATCTT TATGATAATC TTTCGTTTAT TGACCTCTGT ATGCATTTCC CAGATAATAT
    87061 TCGTATGAAT GAAGCAATGG CGAATAAGAT TATTGCTGAT AATAAGATTA CTTTAGAGGA
    87121 TATTGTTAGA TATAGTAATA ATCCTTCGCC TACAATGGAA GATATTGTTA ATTTTGCGAA
    87181 TGGGTATACT AGAAGCATTA GAAGTAATAC TAATAGAGGT ATTATGGAAG CAAATAAACA
    87241 GTATCGTCGA GTTATCTCTA GTGTACCAAA GGATAGTGAT AACAAATGAT TTATTTTGTA
    87301 GATTATCATT TAGATAGTTA TATAGCATTA ATTATAGATA AATTTAATTA TTCTATACGA
    87361 ACTATCTATG CTCCTATAGG TATAGCATCT AAAGGTATTC CTATAGATGA TGTAAATCCT
    87421 CCTAAAGAGA TTATGCATTA TTTTATGATT GATGATATGG AAACTTTTAG ATATTATTAT
    87481 TTGCAATATT TGGAGAGCTA TAAACCATTA TTATCGTTAA TTGATTTAGT ACTAGGTGAG
    87541 TATTATAATA ACGATGTTAT AGTACTCACA GACTTATCAA GTGATTATTG TTGTAGCGTA
    87601 TTAGAATGCG TTGCATTAGT TATTAATAGA AGATATGGTA GTAATTCTAT TATGATTAAT
    87661 TGTATTGAAG ATATGAATGA TTGTATCTTT AATGCCAATA CTAGTAAAGA AGTAAAATCT
    87721 AATGATTGCA TACAGCGATT CATGAATGAT AAAGAATGGT ATTATAGTCA AACTATAAAT
    87781 GGTAAAGAAA AAGAGTTGCT TGATAATTTA GATGCTATGG AGGATTGTTC TTATGGAAAT
    87841 ATGGGATAAT GATTCATATA CTGCACCTGT AGATTGTTTA ATCAATCAAT CTATTTATGA
    87901 ATATGATATC AAGCAAGCCA ATATTTCTAT ACTATTAGAA GCAGGAATTA TCGATGAAAG
    87961 TAAGTTTAAC TATTATGCTA ATCTCCCAAA GATAGATAGG GAGATTAGCA TTGGCTTACT
    88021 TCAAAGAGAT AATCCTGAAA TAGCAGAAGC ATTAAAAGCT GGATTTATTA GAGCTAGAAA
    88081 AGCTTTAGTA ATTTCTAATA GTATTAGTGA GTTTGAAATT ATCAGTATTA GAAAAGATGC
    88141 TATATTTACT ACAAGAAAGC TAAATAACTT AGATTTTGGT CATATTCATT TCAAAGAGAA
    88201 AAATGTTTAT ACTTCATACT ACAAGATTTT TAATCTTGTT TTCTTATATG GGTATAGATA
    88261 TATGAATAAT TCCAAAATAC GTACAGAAAC ATATCTTGAT ATCAAAGGTA TTGATAAAGA
    88321 ATCTTTAAAA TATCATAAGG GATATTTATT AGATATATTT GAAGATATTA TTATTGGTGC
    88381 TGAAAGAGAA TCAGATTTGT TTAATGTAGT AAACTTTATT AAAAATTTTT TGATAGATTA
    88441 TGTAAAACTA AATTTAGACT TAAACTATTA TAGAGAATTT AATAGCGAAT CTAAGTTTAA
    88501 TATACAGAGT AAAAATGCTA ATTATCGTCT AATGGATATG CATTATAGCT ATCCAGTAAT
    88561 GCTAAACATC GAATACAATA GAAGAATACT GGAAAGATTC TATCAAATAT TATTATCTGT
    88621 TGCATTTGAA CGAGGATAAA TACTATGAAA ATACACTATA GGGATAATAT AGACCATCCA
    88681 CTTTTTTTAG AGAATGTAAG CTCTTTAATG AGAGATTTAA GAAATAATAG TGAGTATGTA
    88741 ACTGCATATG GTTCTTCATT TAGAAACTCA TTCATTATTA TGAACGAGCG TATAGACGAC
    88801 CATATTATAA TTTATGACGT AGGAGTTACC TGCGGTCATG TGCATATAGT TAAAGTCGAT
    88861 ATTCTCGAAT ATCAAGATAA ATGTTTTATT TATGACGGGT TTTACTCAAA TTTTCGTTCG
    88921 GATATTGAAT GTGCTGATGA TTTTCTTGAT AGAATATTAC ATCAAGATTC TTGTAAGGAA
    88981 AAAATAGCTA AAGCAAAAAT TAAGAAATAC ATTAGACCTT TAGAATATCG AAAGTACATT
    89041 AGGTATTTAT CTGTTGGATT ATCTATTGCA GCGTTACCTA TATTCCTTAT TTCAATATGT
    89101 TTAATTTTGG ATTTTATTTG CAACAATAAT TAAATTAGGG GAGAGGGTTT ATATGGACGA
    89161 TTATTACACA ACAAATGAAT CTAATGATAG AACTGTAGTA ATACAGTTGA CACAAATAGC
    89221 TAGTACTATT CTAAGAGTTA ATAATAATAC TAAATATATG GCAGTTTTAA ATGGAGATGC
    89281 ATCTTGCGGT ATTATTAACT TCGCATTGCT TAAGTATGAT GAAAAACTTA AAAAGTATTT
    89341 TAGAATACGT ATCTACAAAC TGGATTTGAA TAAGTATAGA ATAACTATTT TCCAAGTAAC
    89401 CAATACTAAA TTAAGAGAAC GTATTATTCC TGAGAAAGTA TTGAGGTATA ATATTTTAAC
    89461 CTTTAACGGT AAAATGCTAT TTAATAGATT ATTCATGGAT TTGTATGAGT ATTATCTAAG
    89521 GCTAAAAGAA AACAAGCATA CCTCTATCCC ACCTGAAGTA ATAGAGAGTA ATAAAGATGC
    89581 TTTAGATGAT ATTAGTTTTA TAAATAATAT AGCTGTCATA AAAGATGGCT ATAAAGGTTT
    89641 TTAAATAAAA AGGAGATTTA ATATGAGCTT TAATTATGAA ACCGGTGAAG ATGAAGGATC
    89701 TATGGTACTC AAGATAGGAA AACTTGTAGG TGGTATTTTG GTTTGTGGTG TTGTATTATT
    89761 CAACTCTTTT ACAATTATTG AAACTGGTGA AAGAGGTGTA GTACTTCGTT TAGGTGAATA
    89821 TAAATATAAT CTGAATGAAG GTTTTAATCT TAAGTTTCCA TTCATTGATA AAGTAGTAAA
    89881 ACTTCAGGTT AGAGATATTA GTTACAATTC TGAAGTAGAA GTATCTAGTA GTGATATTCA
    89941 GACTATTAAA ATTGCATCGT CGTTAGTATA TTCTTTGGAT ACTAATAAAG TTGGTGATAT
    90001 CTATAGACAG TATGGAAATA ATATCGAATC TATTATTATT AAACCTACTG TTGCTGAAGT
    90061 AATCAATGCT ACTATTGCTC AATATCCTAT TGAAGATTTC ATTAGTAAGA GAGATGAAAT
    90121 TAGTAACAAG ATTGCTAGTT CCATTAAGAC TCGTCTCTCT GATAATGGTA TTATCATAAA
    90181 ATCTTTCTTG ATTACAGATC ACAATTTCTC TAATGAATAC GATAAAGCTA TTGAGCAGAA
    90241 GAAGATTGCT GAACAGGCTG CTATTACAGC TGAATATAAT AAGCAGAAAG CTCAGTTGGA
    90301 TTCTGAAGCC AATAAGTATA GAAATGAAGG TTTGTCCAAA TACGTATTGA TGGAAAAATT
    90361 CCTTGATAAA TGGGATGGAG TAATGCCTAG AGTAATTACT GGTGATTCTA ATTTATCCAC
    90421 AATGATTACT TTGGATAATG ATAAATAGTT AATACTAAAT ATAGTGTAAG CTCATATGAG
    90481 CTTACACTAT ATTTATTTTT TGTTAAAATA ATGAAACTTG TTTGTTTTGC TTATTAATCT
    90541 CTGTTACTAC TTCATTATTT CTAGCTTTCT CATTAGTCTG AATAGTAAAG TTCATAATAA
    90601 TGATATAGAT TCTAGCTGCT ATTACGGTAT ATACTGATTC TTCATTATAA AGATATGAAA
    90661 GTTTCTTAAA TAAAGTATTA CTAAGTTTAG CTGTAACTAG ATTAGTAGTC TCTTTTCTTA
    90721 TTTGAGTTTC TAGTTTATCA TTGATATATG TGGTATTAGC TAAACCATTC ATAACCATAT
    90781 ATTCTTGGAT ACAATCAGAG ATAAGGGAAT CTAATTCTTT AATTGCTATA GAGAAATCTG
    90841 TAGTTAGAAT AAATTCTTCA TGCTTATTAT TAACAAACTT ATTAGCAATT ACAACTAAGG
    90901 ATACTAAAAA TAAAATAAAT GAGATTTTAT AAATAGAATC ACAAATTAAG AAAGACAGAA
    90961 TAAAGAATAT AGCAATATAA ATAAATGGGT TCTTACTAAA GTTATCTTTA AAAATAGATA
    91021 TAAGGTCACC TATTTTATTT TTTATAGAAT TAATTTTAGG AATTAGATTT CTAAAATATT
    91081 CCTTAATATA AAAACTGTAT TTTTTAATTA ACCCTGAACC GATTGGATTT GTCATGATAC
    91141 TATCTCCTTT TTTAACTTAT AGAATTATTA TAATAGAGTT AAACTCCCTA TTATTTTCTA
    91201 GTAAGTTTTT CATTGTATTC AGACCAATCC AATATCTTAT CCCTAATAGA TAACATATTT
    91261 TTTATTTTTT CATCTCGTTC ATCAGCATTT TGTAAATCAT TCTTAAGCAT ATAGTAAATC
    91321 TTAACTGCTA AGTCTCTAGT AATACCATAT TTATATTCAT CCAAGAATTC CCACCATTTA
    91381 CCAAAGCCTA AGGTAGATGG AATCTTAAAC TCATCATTAT GGTTTGTATA TAACTGATGA
    91441 CAAGTTTTAC AAAGCATTAC AATGCAAACT TTATGTTGCT CATGAACTTG TCTAAGTAAA
    91501 TATGCTAAGT CAAAAGAAGT TATATATCCA TAGGTATTTA AAATATGCTC AGTAATTACT
    91561 AATGCTATAT CGAATATAGT AAGTACATGA TGATGCATTT CTAATGTAGC AGTAGAATCA
    91621 TCTTCATCAG AAATTAAGTA TGGATGTAAT TGACACCTAT CCATACCCAT TTGCATTAAA
    91681 TGAGCTTTAT AATGTCTATA GAAATTAGAT TGCCTAAATC TAGTTATAGC AGAATATAAG
    91741 AAATTTCTAT AAACATCTAC ATCCATAAGA GAATCTTTAG TTTGAGCAAA CATGATTTGA
    91801 TATGGAGAAT TAGGAGAATA CAAAGTAGGA TTAAAATTAT TATAGGTAAA TAATTCTGGA
    91861 TATTTAGAAT CTATTATCAA TGGTTTAATA GTATCGTTTG TCATAGAGAT ATACCACCTT
    91921 TCTTATAATA ATGTCTAAAA GCAAAGAGGT TTTACATAGT ATTAATAATA TTATATATAG
    91981 AAAGGAGATA AAATTTTGAG TAGCATAGAA ATAAGCAAAA CCTATTCTAA TAACCCATTC
    92041 GTTGATTATC TCTTATATTA TACTAAACTT CTTTCATTTG GTTCGGTAAT AAAAAATGAA
    92101 GAAGAAGCTA TGAAAAATGA AACTAAAGAA AGTATATTAG CCGGTGATAT ACTTATTTCT
    92161 TGTTTTGAGA ATACTGCTGT ATTTGAGTTA TTTGATTACG ATGAAAGTTT ACTTAAAAGT
    92221 GCTGGTATAA CAGGCTCTTA TCATCTTTCT AAATGCATGG AAGATAAAAC TTATATACCT
    92281 GATTTACATG ATATGATAGA ACTTAAACCA GCTTTAGACG ATGAAACTGG AGAAGAAATA
    92341 GGTGGATACT TTGATAAAGT AAAGTATAAA TTTGGTGAAT ATTTTAAAGT AGAAACTATT
    92401 GGTGGAGGAA TAACTTTTAG AAATTATAAA GTTAAAAAAC TTGATGATGG TAGGATTGTA
    92461 GGTATTTATG CTCTTAGAGA TGAATTAACT GAAAAAGGCA AGCAATCTTA TATAGAGAAT
    92521 TATAATGAGC TTAATAACTA CTATCGTATG TTAGCAGGAT TACCAAAAAT TGGGGATTAT
    92581 GGTATTCCTA TAATGGATTA TGAATATATT CCAGTAGCTG CTTCTACTAT TGAAGAATTT
    92641 ATCAATAATG ATAATGTAAC TTATGTTCAT GAGTTATCAC CAGCTCAGAT AGAATACTTA
    92701 GAAAGTAAAG GCATTATGGA TAGAATTAGA GCTGATTATC CTAATGCTGA TTATCTTGAT
    92761 TATATTGCTG ATGCTTTTGT AGACTATGAT GAATCTGAAG ATAATACTAT TTATAGAGCT
    92821 AAGAAAATAT ATAAAGCTAG AAAAGCGTAT AATTTCCAAT TATTATATGC TCCTACAGTA
    92881 GATGATGATT ATGTAGTAAC TTCTAAATTT AAATCTAAGT ATGAAGAAAA TAGATTATTT
    92941 GTAATGAGTA CTTTCTATAA TGATATTTTT AAAGAAACTT CTGATTATTA TGATAATTTT
    93001 ATAGGAATGA TGATAATGAT TATGACTATA ACTGATATCT TATCAGAAGT ACATCAAGAT
    93061 ATTATTAAGA CTGATTTATT AGATAAAAGA TGTATACAAT ATATCTTTGA AATGTATGGC
    93121 ATGCCTTACT ATAATACCAT TCCTTTAAGA TACCAGTATA GAATGTGTAA GAACATAAAT
    93181 CAATTAATTA GATTTAAATC TTGCTCTCAA GGTATGATTA ATCTAATCGA TCTATTTGGT
    93241 GCTCCAAATA TTGAAGTATT CAGATATTTT ATACTTAGAG ATAGAAAAGT AGATAAATGG
    93301 GGAGATATCA TTTTTAATGA ATTAGAATCT AAATCTAGTA AATTAAATGA TACTGTTTTC
    93361 CATGATAGAG TAAAGAGAGA GTTTACTAGA ACGTATACTC TAACAGTTAA AGATGGTATA
    93421 GCTTATTTAA ATGGTAGTGA TGGTAGTATA TCTAAAGTTA CTATATCCGA TATAGCTAGC
    93481 AATCTGGATA CAGCTATAAA TGTACCTATA GAGGATAAAA AACAGAATGG TACCACTACA
    93541 ACTACTATTT ATAAACTCAC TAATGATTCT TCTGATAATG CATATATTAT TACCGAAGAT
    93601 AAAGTAGTAA CTTCTGGCGA TAATGATGAT GCTACTTCTT TAGTTAAAGA AAACTATTAT
    93661 AAGCTGTCTA TTAATGATAA AAATAATATT GAAATAGAAT ATTATGATAT CAATTTAGAT
    93721 TTATTCTATA ATGAAGCTGC TAATAAATGG TATTCTATTG AAAATGGTAG ATTAGTAGAA
    93781 ACTGATATTC AAACTCGTAA ATCTAAAGAA ATAGTTAATA ACCTTTCTCC TAAAGAATGG
    93841 GATTATGCAA TGTCTTTAGG TAAAGATAAT ACTTCTGTTG TAATTAATTT TACCAGAAAA
    93901 GGATTAAATA ATTCTACTTT TGATATTCCT TATCCTAAGT ATAATAATAA ACCTTTTGAT
    93961 GATTATCTTC AGAATAATAT TATGAAGGTA GTTTATGGTA ATGCTATTCT TACTAAAGAT
    94021 ACAGACTATA CTATCTCTTC TGATAAGAAG CAAATTACCA TAACTAAAGC TGGTGTAAAA
    94081 CAGAAAGATG TAATATTTGA TTTCTACTAT AATAAAGAAG ATATAACTCC TTATATAGAT
    94141 ACAGAAAATG GATATATTAT TACTACAGAA GAAGCAGATG TATTAGATAC TAATATTATA
    94201 AAATTAAAGA AATTACCAAC TCCTACATAT CTTACTGATG GAAATCAGAT AATGATTTGT
    94261 ATAGATGGTG ATATACTTAT TAATACTAAG GAGCTTACTA GATATACTAT AGATTTATCT
    94321 AAGAATAGAA TAGTATTAGA AGATATACCA CAAGATTCTA TTGCTACTAT AATCTATATT
    94381 TATAATAAAG ATAATATAGT TAAATTAGAT GAACAAAGAG AAAGCTTGCT TATAGATAAT
    94441 GATTCTGAGA CTACTAAAGA AGCTAAAAGA GAATTCTCTA TAGATTTTCC TTTTGATAAA
    94501 TACTTTGAAA GAGGAAATGA AGTATTAATA ACCAAATCTG ATAGTACTGA TAATAGAATA
    94561 TCTATTATTC CTTCTACAGA TTATACTATT AATGAAGGTC TTGTTACTCT CAATAATAAT
    94621 GTAGTTATTA ATGATAATAC TGTTATAAAA GTATTCTTCA TTTATTCTGA AAATTCTATT
    94681 TATAATAGAA TCTATATAAA TGAAAGTACT GAAGAAATTA CTGCTACTGA GAATTTCCAA
    94741 GTTACTTTTA AATTAAATCC TCCATTTAAA AAATTCTTTG CTTTAGGATA CAAAGCCTAT
    94801 CCTAAACTTC GTTCAAACAA AGAATACTTA TCCACTGAAT TATATGATAT ATTTAATAAT
    94861 ACTCTCACTC TTAAAGACCA AGCTATTGGT TTGCAAAAAG GTCAGAAAGT TACCATAACA
    94921 TATGTATTCG GCCCAGATAC TTCTAATATT ATTTGTAGTA AGCAAAGAAT AGAAGTTGCT
    94981 AAAGATAAAC AAAGTGAATT CAAAGATATA AATATAGCAG ATGATTATTT TGAAATGAAT
    95041 AATAATGTAA TTGTAGATAT AACTGGTAAG TACTTGAGAT CTAATGAGTA TAATATTGAT
    95101 GCTGCTACTA AAACTTTGAC TATTACGAAT CTTAATAGAT TACCTAGTAA AAAAGATTGT
    95161 ATCAATATAA CCTATGTAAT GAATAATACT ACAAATACTG CTTTGAAAAT TAAAAGAGAA
    95221 ACTATTGCAG CTAAAGAGAA TACTAATACA TATAAAATAC AAATACCATT TAAGTCATAT
    95281 GTAGAAACTA AACAAAGTGC TATAGTATTC CATAATTTTA GTAATAACTA TTCATCTGTA
    95341 GTAACTAAAT TTGAACTTAC AAATGATGAA ATTACTATAC CTGATGAAAT ATTTACTAAC
    95401 AACGATTCTA TAGATATTCT ATTTGTTTAT AATAATAAAT ACATCAATGA TAGAACGAAT
    95461 CTTATCAAAG AAGAAGTTAA AACGATAAAG AGTACTGATA TAAATAATAA AGTTCAGATT
    95521 GAGATACCAT ACCCATTCGA TAATTATGAT AACAATGGAT GGTTAATGTT TATTACTGAT
    95581 GAGAATAATA ATATTATAGA TGAATCTACT TATGATATAT TTGATGGACA TTTATCATTC
    95641 TTAAATTCTA AAGATATACT AAAGTATAAC AATATAAATT TCCATTTTAT ATATTTTGAT
    95701 AATGAAAGAT ATGTATACAA ATCTTATACA GAGGATTATA AGAAAGATAT AGATTTGAAA
    95761 TTTGTAGGCG TTCCAATAGA AGATACTTTC TTTAATAAGA ATATTATTAA GAGAACTAAT
    95821 TTACTTCCAT ATGATGAAAC TGCATTAGCT GATAAGTATT GGAATGGTGT AGGTTTTGAT
    95881 GATGATGAAA ATAAGAATCA TACTAAAGTA AAGGAACAAA TACTAGCTAA AGAATTTAAC
    95941 TATGAGAGAA CTAAATATTT TGGTATAAAC TATGTCTTAG ATATAGCAGA AATGAGTTTT
    96001 AAAATTGCTT ATTTCTATAA TATTTTCTTT GATGATGTAT TTAAGGAAAA TAAGGTAAAA
    96061 GTATCAGTGC CTTCTATTAT TCCATATAAG CGGTTTAACG TAGCATATCT CTTTACATAT
    96121 TTAAATGCTT TAGCATATTT ATACTCTGGT GTAGATGATA CTATAATCGA TACAACAGGT
    96181 AAAATATTGT ACGTTAAAGG ATTTAATTTT AGAGCAGATA TACCTAAACT TAAGAAATGG
    96241 ATATTAGATC AGCGTAGGCA TGCTAATAAT TTTGATACTA CATTTATCTA TCAACCAAGA
    96301 CCATTGAATG AAAATATGTC TGTGCCATTG CCTGAGGATA GAACTAAAAA GATTTGGGAT
    96361 TTTGATATTA AACCAGGAGA AAATAATGTA TTTAATTCTC TTAGAGAGAT AGCAGCTATG
    96421 TTTAGTACTG GTAAATTAGT CAATGGTAAA GTCACTAATA GAGATATTTA TAACTTCATA
    96481 GTTAGAAATA TTTATAAATC CCAAGATTAT GATATCTTTA AAATTTGGAA AAAGATATTT
    96541 GATACCTTAA TGACCTATAA ACAGACATTT GATTATTATC ATATTAAAGA GAATGGTACT
    96601 ACTAGAATAG CTAAATCATT AAGTGAGTTC TTAAAGTATA AAGATACTGA GCTTTATAAT
    96661 GATTATATGA GATTAAAGTA TATTACTGAT AAAGAAACTA GAAATGAAGC TATCGTAGAT
    96721 AGAATTACTG ATGTAGTATA TATATTGGAA GAATATTTGA ATTTAAAAGA ATTCCAGAAT
    96781 ATATTTGACC ATTTACCTGG AGTAAGTGGT AGTGCATTCT TGGATATGCT ATATACTATA
    96841 ATTAATTTCT TCAAGTCATA CAAAGTAGTA TTGAGAAGCA AAGGGGATTA TATAGTATTT
    96901 AATGCTAAAG ACCCAATGCT TAATACTTTA AGATATGTAG ATGTAAAAGA TAACTTTGTA
    96961 GAATTAAATA AATATGAATG TATAAATCCT CTTGATAGTA TAAGAAGTGA AATGCAAGTA
    97021 TTTACACACT ACACAGATAG TATTGGGTTT AAAGAACACA TTCATTTTGA TACTACTATA
    97081 GAAGATTCTA TTAACGAAAA GTATTTAGAT TATGCTAAGA AGAATAATTT ACCAACTACA
    97141 AATACTATTA AAGTTCGAGT AGATGTAACC AAGAATCAGA CTATCTTTAT AGTAACAAGT
    97201 ACCGGTCAAA CTTACTCTAC TAATATTTAT CATGGTGAAT TATTAGCTAA AGATAAAGCT
    97261 ACTAGTGAAG AAAGTTTAAT CACTTATTAT TATTCTTATA AGAAAAATCC TAATTTACAA
    97321 ACCTATGGTA GTTTTATACT TAACAAAGAT AATGCAATAG ATATGTCTAG ATTTATTATC
    97381 TTTGAAGGTA AAGATTTATC TGGGTTTACA TTAGAAGATA AGAATACTAG AGAAGTAACT
    97441 GAATTTAGTA AATTCTTAGA TACAGATTTT AATACTGATT ATATTGAATT TACTCTTAAA
    97501 TATGGTGAAG AGTTCTTTGC ATACTTAATA CCAGATGAAA ACTATAATGA AGGTAATTTA
    97561 AATATGAGAT ATGGTAGAGC TGAGAATGAT GATATGCATA TATATGCTAC CGATGCTACT
    97621 CCTATAACAC AATTTATCCA AGTTATAGTT CCAGAACATG CTCATATTAA AGCCATTAAC
    97681 GGTGATAAAA TATATATTGA TAAATCGTTT GAAGCTATGA CAGGTTCTTA TATAGAATTT
    97741 GAAACTTATG CTGATAATGG TTATATTGCA GGTAATTTAA TATTAAATGG AACTACATTA
    97801 ACTTCTCTTA AAACTACAGC TGTAGTAAAA GAAGATACTA TAGTGATTTC TGCTGTAAAA
    97861 CCTATAGCTA AGAAAGTTAC TGTTGATATT AAAGCACCTG ATAATACTAC TATCAGAGTA
    97921 ATATTTGATG ATGAAACTGT AACAGTTGGT AGTAACCAAA CTAAAACAGT AATTAAGGAT
    97981 TATAATAGTA AATATGTAGT TTATCTAAGT ACTCATAGTG ATTATAATGC TGGTACATTA
    98041 AATATTAAAA AGAGTGGTAT ACTTAGTGAT AGTATTATGG ACACAGATAA CCATATTACT
    98101 ATTACTGCAA CTAAACCTAC TTTGAAATAT TTTACAGTAT ATTTTGCTGA AACTGAGCAC
    98161 CAAACTATAA TTGCTACTTA TCAGTTTAAA GATTACTTTG AAGATTTTGA GGTTCCTATT
    98221 CATGCTGAAG TAAATGTAAG AGTTGTAGCA GACACTGGGT ATGCAGCAGG TAGACCATTA
    98281 AAAGATACTT ATATAATTAA TGAGGATACC CAAATTGTAT GCAGTGATGC AACGCCAAAG
    98341 GCATTTAATG TTACTATTAC TGCACCTGCT CATCAGACCA TAATCTTTAC TAATGAAGGT
    98401 AAAGTAACTA CAGTTAAACC TAATACAAGT ATTACATTAG CTGATGTACA GTATGATAGT
    98461 GAATATAGTG TAGAGCTAGT AGCTGATGCT GGATATAGCA ATGGTACATT GAATATTCCT
    98521 ATGAGTGGTT TAATTAATGA TAGTATATCT ACAGATGGTG TTGGTACTAC TATTGAAATT
    98581 ACTACTACAG AATCTAGCAC TACAATGCTT AATGTTGGTA TTATTCAGTC TACTAACCAG
    98641 CTTATTACAG TTACCTACAA TGGTACTGCA TATACATCCG ACTTTACTGT TCCATACGGT
    98701 GCGGCTATTA CAGCAAGTAT CAAATCTACG GATAAATTCT TTGATGCTGG TAAGCTGAAT
    98761 ATAACTTCTA CTACAGTAAC CAGTGATATT ACTATTGAAG CTACAAATGC TGAAGTCCAT
    98821 AAGTACAATA TCACTATTAC TAAGTATGAT AATCAGCGTA TTATTGTTAC TGAAGTATTT
    98881 GCAGATGAGG CTGATAATAT TGACCATCTC GATAGCTTCA AAGTATCTGC TCAATCGCAT
    98941 CTTAGAGCTA CAGTTGAGCC TACAAATGAT AGCTATAACT GTGGTACGCT TAATATCACA
    99001 GAGGTTCCAT CTGTTGAAGC TGATACTACA TTTACAGCTA CAGCAGCTAC AGTTAGAAAG
    99061 TATAATATTA CGATTGAACA AAGTGCTAAT CAGACTATCC AAGTTATTGT CAATGGAACA
    99121 ACGCATACCT CCAGCTTTGA ATGTGAAGGT GGCTTAGAGT ATACGATTTC CGTAATAGCT
    99181 AACGAAGGTT ATAAGGCTGG CACTATAATT GGCGTATCTA CATTTGGTAT TATTTCTGAT
    99241 AATATGGTTA TTAGAGCAAC TTCTGCTTAT AAATAAAATA TTTGTATTAT TACACATACC
    99301 AGTAAATGGT ATGTGTAATA ATTTTTAAAT GGAGGGTAAA ATGAGCGATC ATTCAAAATA
    99361 TACTTCCTCA CAAAAGCGAC CTAATAAGAC AGAATGGTCT GCTTCTATAG AAGCGGATGA
    99421 AGGTTATGTC CCAGGTCGAT TAAATAAAGA ACATGGAATA CTAGAAAGTG ATATTTCTAT
    99481 ATATGCTAGT GAAAGTATGA ATGGTGTATT ATACATACTA ATAGACCAAT ATAATCATCA
    99541 GCATATTAAA GTTATTATAA ATGATGAAAC TGTATATGAA AATGCTAGAG TTATTAAATG
    99601 TAAAATAGGC GATAGATTTT ATGCTGAAAT AGTAGCAGAT ATTGGTTATA CCATCAAGGG
    99661 AACATTAAAT TCTACTAGTG GTATAATGTA TAAGAGTAGG CATTTATCTG TAGATAAAGA
    99721 TGCAGAACCT AAGATGTGTA AAATTACTTT ACCGGCTACT ACTAATCAAA CTTTAACTTT
    99781 TTACTCTATG TATACTATAC AGAAATCTGG TAATAAAAGT AAATCTTTTT ATGTTACTTA
    99841 TGATACTGAA TATAGTATAG AAATAAATCC TATATATGGT TATAATAAAG GTACTTCTAA
    99901 CCATACTGAA TTAACTATGT ATAAGCTAAA TGTCTCTAAT ACGTTAGTTA ATAGTAATGA
    99961 TTTTAGTTTA AACATAACTT GCACTGATGC TACTAAAAAG AAATATAGAA TAACTGTACC
   100021 TACAATGGAT AATGAAACCG TTAGAGTAAT AGTTAATGGA ACTACTTATA CTAGTGCTGT
   100081 AAGTTTAGAT TATCTTACAG AATACAGAAT AACTATTACC CCTAAAGATA ATACTTATGT
   100141 ACCAGGAAGA TTGATATATC CATCAGTGGA TATAGATTCT AATATTCCTA CGAAAAGAAG
   100201 TTTTGTATTA AAAGAAGATA CTGAAATAAA GATAACACCA GCACATAAGA TAAATGATGG
   100261 TGTATTTTAT TTACAATATT TAGATGGTAA TAAGGAAATA ACACCGTTGT CAGATTATGA
   100321 TGATGACGAT TGGTATCTTA CAGAACCACA TTTATTAGTT AATCTTGATC ATAATAATAA
   100381 GGAAGATTTA TATTACTTAC CATTTGCTGG TACTACTAAA TCTGGATTTA AAGATATAGA
   100441 TGATAAGAAT AGCTATGATT ATGTACATGA TAAAAATGGT ATAGTTCCAC CATCTTTAAG
   100501 AACTCATACT ATTACTATAC AACAATCAGA AAATCAAACA ATAAGAGTAT ACTATAATGG
   100561 TATTATATAT ACTAATAGCT TTAAAGTAGA ATCAGGTGAT AGTATAACTT GCAGTATCGT
   100621 ACCTATCAAT TCTGATTATG CAGCAGGTAA ATTGAATTAT ACTTCTATCA ATAACATTAG
   100681 TCAGGATTAT ACAATTTCTG CTACAAAAGC TACATATATA GTTAAAAAGA AATATACCAT
   100741 TACTATTAAT CAGACTAGCA ATCAGACTAT TACTGTATAC TCGAGGTTAA ATGACCAAAA
   100801 TTATACCAGT ACATTTGAGA CTATAAAAGG GGATTATCTC AGTATAAAGA TATCTTCATC
   100861 TACTGGGTTT ATAAGTGGTG ATATAACACT TGATGGTAAA ATATATAATT CTTTTGTAAT
   100921 AAATAATATC AATAGTAATC ATACTATTTC AGCTACTAGT GCTAGAGCTT TAACTTATTA
   100981 TCTTAGTATT TACCAGAGCA ATCATCAGAC CATTACTGTT ACAGCTAATG GGTATAGATT
   101041 TACTTCTGAT GTATCTTTGC CATATGGAAC TAAATGGACT GCTAGTATTA TAGCAGATAC
   101101 TGGTTATACC GCTGGTATGT TATCTAAAAC TAGTGGTACT ATAACAGGTA ATGATTCTAT
   101161 AAGTGCTAGT CCTGCTACCA TAAAGCAATT TACTTTAACT ATTACTCAAT CTGAGCATCA
   101221 GACTATCATA GTTCATGCTA ATAACAAAGA TTATACCAAT AATGTAGTTT TACCATATGG
   101281 AACTAAATGG ACTGCTGTTA TTAAACCTGA TACAGGTTAT AATTCTGGTA GATTAAATAA
   101341 ATATAGTGGT ACTATAACTG GAGACGATTC TGTATTTGCT ACTAGTGCTG CTAATAAGAT
   101401 CAATTATAGA ATAATTATAA AACAGACAGA AAATACTATA ACTACAGTAA CATGTACTTA
   101461 TCCAGATGAT ATCAACCATG CTATTACTTG GACAACTGGT ACTAAATCTT TCCCATATGG
   101521 TTCTACATGG GTAGCATATA CAGAAGGTGT AACAGGATAT ACTGCTGGAG AGGTAAACTT
   101581 ACCTAGTGGT ACTTTAACTA GCGATACATA TATCTATGCT CAATCAGCAG CTAAGAAGAA
   101641 TGAATATACT CTTACAATAG CTCAATCTGA GCATCAGACT ATTACTGTTA CGGCTAATGG
   101701 TAATAAATAT ACCAATACTG TAGCTTTACC ATATGGAACT ACATATACTG TAGCTATAGA
   101761 ACCAGCAGAA GGTTATAATG CTGGTACTTT AAATAAAACT AGTGGTACTA TGACAGGTAA
   101821 TGACAGTATT AGTGCTAGTG CTGCTATTAT AAAGCAATTT ACTCTAACTA TTACTCAATC
   101881 TGCACATCAG ACTATCACTG TAACGGCTAA TGACAAAACC TATACTTCTT CAGTTAAATT
   101941 GGATTATGGT ACTAAATGGA AAGCAAACAT TAAACCTGAT GTAGGTTATA ATGCTGGTAC
   102001 TTTAAATAAA ACCAGCGGTA TACTATTATC AGATGATGAA GTATATGCTA GTGCTGCTGA
   102061 TGGTGTTTCG TATACCATAA ATGTAGTTCA ATTAACCAAT AAAGATGCTG CATTACGTGT
   102121 AGTAATTGAT AACAATGAGT ATCAAACTAG TAAATGGGGA TATGGTAGAA AGTATAGAGT
   102181 TAAATTTAAA TTATTCTATA CTGAGGATAA TGGCTATGAA AGTATCGATT CTATTGATAT
   102241 GTATATAAAT AGTACTAAAA TCCCATGCAC TATTAATAAT TCGGATAAAA GTGTAAATTA
   102301 TTTATATGCA ACATCTGATA GCACATACAC TTTAACTGAA GATGTAACAG TTAAAGTTGC
   102361 TAATGTAGTT GCTTCATGGT ATATCCCTGA CAATTCATGG TCAAAAGGAG AATCTGGTAC
   102421 AGATAATATT ACGTAAGAGG TAGTTAGAAT GACTAATCAA CTAGAAGAAA AAATAAAAGA
   102481 ATCTAAACAA ATAATTTTAG ATAATTATTC TAAAGACGAT AATGCATGTT TCTTATTTTC
   102541 TTGTGGTAAA GATAGTGTAA TTGTAGATAA TTTATTAAAA GAATTAAAAG TAAGAGATTT
   102601 TATTTATCAA TATTATATTG CTACTGGGTT TGAAGATGAT GGTATATTAG ATTATCTTAA
   102661 ATCTAGACCT GATGTAACTA TTATTGGCAT AGATGCTGAA AAGTATATGA GAGAAAATAA
   102721 ATGCTTTGCT TTATCTTCTT ATATCAAAAA ATTATACAAA GATAATAATA TTATAAATAG
   102781 TAAATTTTTA TTATCTTGCT GCTCATATAA ACGGCAAACA ACAACAAAAG TATTAAAAAA
   102841 ATATGATATA TTTTTTACTG GCGTTAGAAA AGACGATTTA TACAATACTA AGACTTGGGT
   102901 TAAATCCGCA ATTACCATAA AAGAAGGAAA TAAAAAAATA ATTTCCCCTA TATTTGATTG
   102961 GACAGATGAA GACTGCTATG AGTATACTAA AGAAAATAAT ATAAAGCTTA ATAAAGATTA
   103021 TAATACTTTA GGATTCACTA GATCTTGCTT AATATGTCCA ATTCAATATA ATACTGCTGA
   103081 AAACTTAGAA AAAATAAAAC AGCATTATCC TAAACTTTAT GATAGACATA TGAACTTAAT
   103141 AAAATACTTA TATGATAATA GAAAAGACTT ACAAGAATTA TTTGGTTCTT TAGAAGAATT
   103201 CAAGAAAGCA TTTTTAAATA AAGATTACTA CTATGATAAA GTAAAAGAAT ATTTAGAAAA
   103261 AGAGAAAAAA TAAAATATGT AAAATATATC TCACTATACC ATATTAGGTA TAGTGAGATA
   103321 TATGTGTGTT CTGTACCAGC AGAAACACAG ACTGCTGATA CAAGAAAGGA ACACAAACAT
   103381 GTACGAGATA TATAAATAAA AGAAATCAGC AATAAAACTT TTATTTATAC TATCTCATTG
   103441 TAATATTATA TAATTGAATA TTCGTTTACT ATTCATTTTT AAACACTTTA ATAATTTATA
   103501 TGCATATTAT ATAATAGGAG ATAAAAATGA AGAGAATCAA TGATACTCAT AATATTCAGA
   103561 TAGAACGTAT TTGGTCAATG CCAAATAAAA ACACTTTTGA GATTCTACCT ATCAAGACTC
   103621 TCCTTGAAGA AGAAGTGGAT CCTAATAAAT ATTGGATTGA CCCTTTCGCT AATAGAAATA
   103681 AAATTGCAAA CCTCACAAAT GATCTTAATC AGGAATATGA TACAGATTAC CATTTAGATG
   103741 CTCTTGATTT TTTAAGACTG TTCGGAGATG CATCTGTTGA TGGGGTGTTA TATGATCCTC
   103801 CTTATTCTCC CAGACAAGTA AGTGAATGCT ATAACGGTGT TGGTTATCCT GTCACATGGA
   103861 ATACAACTAA AGCATCGTTC TGGGGAAACC ATAAGAGAGA AATATCTCGT ATTGTAAAAA
   103921 TCGGCGGTAA AGTTATAACA TTTGGTTGGA ATAGTGGCGG TATTGGGTAT AAATATGGTT
   103981 TCGAGATTAA ACGAATTTTG CTTGTTCCTC ATGGTGGATG GCATAACGAT ACGATTTGTA
   104041 CTGTTGAAGT AAAAACACAC GAAAGAGAAT ATCTTAAAGA TGCGTTGAAT AGAAGAAGAA
   104101 TAGTAATTGA AAGATTGTAA GTCTACTTAG AAATATAATA CCTTTTCAAT ATACTCTACC
   104161 TTATATAAGG TAGAGTATAC TTTTGTAATT TCTAAAATAC TTAGTTATAT ACTATAATAG
   104221 TGAGTCGTGG TAGATATATA TCTACCAATT TACTATGTTA CTAGAGCAGA AAGCTCTAGT
   104281 CATTTGTCTA TAAGGAGGAC AATATCATGA TTAATGAAAA AGGACCGGCA ATAACAAAAT
   104341 TTGGATGCAC TGTTTCCGAT TTGTGTCGGG TGATTGATGC GAGAATTGCC GACAAAGACT
   104401 ACGGTAATGC ACGGTGCATG GTGACCAAAA TGGAAACAAT CCTCAAGAAG ATTGTTACTT
   104461 CCATGTTTCT TCATGATCAT ATTGATGAAC GCGAGTCAGA TATGATCATG ATGTTTATTC
   104521 GCCACATTGC GGCGGATAAA AGAAAGATTA TTGAAGATGC GGATCATATC CGCTATCTGG
   104581 AGTTCAACGA AGATGATGCC ATCTTCGAGC AGGTAAGGGA AACATGGAAC GAGTATACTA
   104641 TGCCTCCTTT TGATGAAGAA TCTCATCAGA CAGATTCTAA AAATTCCAAG GCGATCAATA
   104701 ATCGCTGGAG AGATGATGAT GATGAGGATG ACCTCTAATT CATCATTTAA AAATAAAAGG
   104761 TCTTTCGACC TTTTATTTTT TACCTTATTC AAAATAAACA AAACATTTTA ATAATTTATG
   104821 TATTAAAAAA GGAGGTATAC ATATGCCTAT TCATTATAGT GAAGGTGAAT TTCCATTAGA
   104881 CACCTATTGT GGTCATTATA CTGAGCAATT TCAAAATTCT TATAATTTAT CTAATATCCA
   104941 TAATTGTGAT TGTTGCCAGC CATATGATAT CAATCATGCT GTAGAGAAAT TACAAAGAGC
   105001 TACTTTAATG ATTACCAATG TATCTGCTAA AGCTAATTAT TCTATTGATA TTACTATAGA
   105061 CTATTCAGAT GGAACGTCTA AAACTTACGC TTTAGAAAAA GGAAAAAGAT ACAAAGTACA
   105121 ATACTTAGCT AATGGAGAAC TTAATACTTT AGTAGGGGTA ATTACTAAAA TTGGTAAAGT
   105181 AAACTCTAAC TCTAATTGCT CTTGTGATTG CTGTTCTGGA GTAAATGATT ATATTATTAG
   105241 AGTAGATGCT TCTACTAACT ATTCTTCAGT AGTAGAAGAT ATTAGAACTT CTAACATTAG
   105301 AGATATTCAG CCATATGTAG AGCATGCTGA TGAAGATAGC ACTATTCTTA ATGCTCATTC
   105361 TAGTGGTGTT ACTGTAGCAG GCTTAGTAAA CGCTATTGTT ATTACTGATG CTACAATAGA
   105421 TGAAGATGGT AATATCTATT CAGGTACTAT CACTAAAGGT GTTGTAGATG ATAAGCAATG
   105481 TATTATTGTA GATGGTTGTG CTACTGGTGT AAACTCATTA AATAACTTCA TTACAGTAGC
   105541 AAATGCTAAA GTAATTGGAG GTACTATTAC TACTGGTAAG ATAATGAGTG GTAAGATGGA
   105601 AAAGTATACT ATTATTAGTC AGGGCAACTG TACTTGTGAT TGCAATGATA GTACTAAAAC
   105661 CATTATGTCT AAATGTATAG TAGAATCTTG TAATGCTACT ATAGTTGCTA CTGATTGTAA
   105721 TGTAGTTGGA TCTAAAGCAT ATGATGGAAC TGTAATCAAT CCAGTTATAG AAAAATCCAC
   105781 TGTAGTAGGA GGAACTAGAT CTGGTAAAGA TATGGTTACT ACTGGTGCTA TAGTAATTGG
   105841 TGATATTGCA TATGGTGGTA CTATTACTGG AGGAACTTTA GTTGGTGGTA CTGCTACGGG
   105901 TAAGATTAAT GATATTCCGT ATATAATTCA AAATGGTATT ACTGAAGGTG GTACTAGTAT
   105961 GAAGTGTACT ATCACCAATG GTAAGATAGT TGGTGGTAAG ACTGTAAATG GCAGTGTAAT
   106021 TGGTGCTACA GTATATGGTG GTATTGCTAA ATGTGGAGTT ACTACAGATG GCACTACAAC
   106081 TATAGCTGAT AATATAAATT CTTATATCAA GCCAGAATCT GTATCTTTAC CTTCTGATAT
   106141 GATTTGTAAA TGCCCAGAAG TATATGGTAA CTATAAAGAT ATGATTGGGG ATATGATTAT
   106201 TTGGTTTAAG ACTAATAATG GGTATAAACC ATATAAGCAG TAGAAAGGAT GAAGTAATAT
   106261 GGAAGCTATT ATTTGGAAAG CTATGATTTC ATTTATTTTA GTAATTGGTA CTCTTTATAG
   106321 AAGTAATGAC TTTAAAGAAT TATTAGAGTT GAAATATAGA TAATAGATAT CTCCTACCTT
   106381 ATATAAGGTA GGAGATATTT TGTAATACTT ATAATCTATA CTTATATACT ATAACAATGA
   106441 ATACATATAT AAGTGTATTC ATTCATCTAT GTTACTGGAG AAGATTACTC CAGTCAGTTC
   106501 TATAAGGAGG AACTATCATG GCAAACAACA AGAAATTTAT GGACTATATC AGAAACGAAG
   106561 TTGGTAAGAA AAATCTTACA AATAATCAAT TTGTAAGATT TGCACTGACA AATTTCGATG
   106621 ATGCATCAAT GAAGGTTTGT TGGGCTATCA ATTCCAACGA CAAAGATAGC ACCGCTAAGT
   106681 ATTTGACAGA ACTCGAAATT AAAATGCGAG ATTTTGTCGG TTATGCTTGG GCAATGAAGC
   106741 TCATCAGTAC TGATGAACTG CTCAAGTATA AAGCAAAGAT TGATAACTTT GCCAAGAAAG
   106801 AGCTTAATTC TCATTTTAAA GAAGTAGCTT AACTTCTGAA AATAAAAGGT CTTATGACCT
   106861 TTTATTTTTT GTAACTACTA AAATACTCAG TTATATATTA TAATAGTGAA TCAGGGTAGA
   106921 ATAATTCTAC CATTTTATTA TGTTACTAGA ACAAAAAAGT TCTAGTCATT TTCCTAAAGG
   106981 AGGAAACCAA CATGAAAAGC GAAAATTTAG TAAATGCAGT GATGAACGAA GTTGCCAAAT
   107041 TAGGTCTTGC AAATCATCCC GATGTTCCTA TGTTTGAAAA GAGCATGAGA AGATTAGCTG
   107101 AAGAGTTTTA TGAACTCATC GATGAAGGTG AGTTTAGAAA AGCTCGTACA GTTGTTTCTC
   107161 GACTTGAGAC AACTGTGATT ACGTTTGTGG ATTCATTGTG GATCCACAAC CATATCTCAT
   107221 TTGCGAAAAT GATAGAATTA AAAAATCGAT TTCACAGTTT TGCAGAGGTA AAGAGAGATG
   107281 AGCTTTGGGA TAAAGCTTCT AGAAAAGATG ACGAAGAATT CAATAGAGAA GCTGAACAAA
   107341 GAAGGCATGA GTTTGAAAAT GCCTATCAGA AAAGTGTTGA AGAAACTCCT ATTGATTATG
   107401 ATGAATTCGA TCGTCGTATC AATGAGAAGC TTCAGGAAAT ATATAGGGAA TGTGATGAAA
   107461 TGCGGAAGAG CATGAATCAG TCCTCTAGCC CTTCTAAAGA AAATAGCACA ATCATTATCA
   107521 TTATGAAGTA ATGATAATGA TTAAAAATAA AAGGTCATAA GACCTTTTAT TTTTTTGTAT
   107581 TTATAACCTC CAACTTTACT ATAATATTGT ATTGATAAAA AGGAGGATTT TATGTCTATT
   107641 ATAAATAAAC CTTTATCTCT AAAAGATACC ATGGGTATAA CTGGTGAACG TACTAATTTT
   107701 AAAACAGTTA TTAAAGCATG GTATACTGAT ACTGGAGAAG TATTATTCAC AACTCATAAT
   107761 ATTATGACAT TAGCTGGTGG TGGATTTATA GCTAGGTTGT TATTTGATAT TGATGAACCT
   107821 GAAAAGACAC CAACCTATAA TTCTATGCTT GATTTTACTT TTGCTAATTC TGAAGAATCT
   107881 AATACTGAAA ATAAACCAGA AAAAGTATGT TTATTCTGTG TAGGCACAGA TGGCTGTGGT
   107941 AGAGAAAATT CACAAGTATA TGCGGCTAAA TATGCTTCAT GGATTAACCC AGCTTATACA
   108001 GATACTTATG GCGGTATTGT TCCATTTAGA TACACCACTC CAGATACTGA TTTAACCCCA
   108061 GTACAAAGAG ACTATACTAA GACTGGTACT TACTTTGGTA GAAAAGAGAA ATCAGATAGA
   108121 ATCGCATATT ACTTTAAGAA GTTTGATTCT AATCCAGTAT TTACACAGCA ATTTACAGAT
   108181 GGTACTCCTA TAGACGCTAA TGTATATACA ACACAAGAGT CTACTGATAT GGAAGTAGAA
   108241 TCTATAGTTT CAATGCAAAT GTCTATTACT AAAGACGATT GTAGAGACTT TTTCTTTTAT
   108301 GGTACAGGAT TGAATGATGC TAGAATAAAC TCTATTTCTC TTTGTACTGG TTATGTAAAA
   108361 ACAGATGGTA AATTGTCTGA TACAGTAGAT AATGCTGAAT ATATGAATAT CAGACCAGTT
   108421 ACAAGATTAA ACGTGCCAAA TGAATCCGTA TGGTAATAAT AACCATTAAA TCGTGTTATT
   108481 ATTCAATGGT TCCAGTCTAT AGTGATATAG ATTCGCAAAT CTCCTTAATT GCTGGAAACT
   108541 GCTAAAGCAT AAAGAACCTA TATTTTAAAC ATAGGTTGTT GAAAAACAGA AACAATCTTT
   108601 ATGATGCCTC ATGGCTAAAA CCTAAAAGGT ATAAACAATG CACAATCAGC AGCCAAGCTC
   108661 TTTTTATAGA GAAGGTTCAA CGATCAGTCT TTATGACGTA CATCCAAGTG GGTGGAAATG
   108721 GGAGAAATCT CTTTAATAGA GATTATGATA TGATCTACTC TTTATGGAGA CATAAAGCAG
   108781 CTTTAAATAA GCGGTTTAGA ATTAACGACT CTAAGCGAAT AACATGCATT GATCGATCTC
   108841 AGGAAAAGCA TCACCATTAA CTATAGTATT TACTTCTGAT AAGAGGTGAA ATAAATGGCA
   108901 GTATCTACTA ACAAACGTGT TGCTAGAAAG ATTACAAATA AAGATGAAGT AGATTATTTT
   108961 TTAAATTTAT CTCAAAAAGA TGTAGAATCT CTTTCTAAAC TTATGGAAAC TTTTGGTACT
   109021 TTAAATGGTA AAGCACCAAA GTATAATACA TATGATATTA TAACTATTCC ACCTAATTCT
   109081 TATGGCATTG GTAATAAGAA GAATAAAAAT GCTTTTACTA CTACTTTAGG TAGATGGTGG
   109141 TTCAATAAGT GCTTTATAGA ACAAGACTTA TTTGATTTAT TCCATTATAT CAATAAGCCT
   109201 ATAAACAAAG ATGTATTAGG TGATATGAAT GATCAGATTT CATATGCTAT TATGGAAGAT
   109261 AGATTACCAT TGTCTGCATT AAAAAGATAT TTAATGAGAC AACAGAAATT CCAGCCTTAT
   109321 TGTAATATAC TATGCTCTGG ATTTACTACA AACATGCTTA CTATTTCTTA TAAGATTGAT
   109381 AAAATGAAAA AACAATTAGA AAAGAAATAT GCGGATGAAT TAGCAGATCC AGAAAGAAAT
   109441 ATGTATGCTG CGGATAAGAT AGAAAAAGAA TTATTAGACT ATGCTAAAAA AGAACTTAAA
   109501 GATGATATAT CTATGGATAT GTATGATTCT AAAGCTAAAG GTTCTTTTGC TAATAACTTT
   109561 AAAAATATCT TTGTAATGAA AGGTGCTATT AAAGACCCAG ACCCTACTAA GGGTTATGAT
   109621 GTAGCTATGT CAAGTTACAT TGATGGTATT TCTAGAGACG ATTATTCTAA ATTAGCTAAA
   109681 GCATTAGCAG CTGGCCCATA TTCTAGATCT AAGAAGACAC CTGAAGGTGG GTATAATGAA
   109741 AAATTATTAT TAAGAGCATT TCAGCATCTT ACCTTAGCTC CTAAAGGAAC TGATTGTGGT
   109801 ACTAAGAGAA CTATAGAAAT TACATTAGAC AAGTATAATA TTAAACTTAT GATGTATTCT
   109861 TATATAGTAG AAGGAAATAA ACTTATAGAA TTGAATTCTA CTAATAAAGA TAAATATTTA
   109921 GGTAAGACAG TTAGAATGAG ATTTGCTTCT TTATGTGAAT ATAAAGAACC TAATAAGATT
   109981 TGTAATGTAT GTGCAGGAAA TCTATTCTAT AGAGCTGGAT TTAAAGATAT TGGTGTTGCT
   110041 ATGCCACAAG TAGCATCAGC ATTAAAGCTT AAAGCATTAA AGGCATTCCA TGACTCTACA
   110101 GTTAAACTTC ATGAAATAGA TGTATGGAAA GCATTCGGAT TAAAGAAGTG ATATTATGAG
   110161 AATAGAACTA GTAAGAAAGA ACGGTAATGA ATTTTACTTC TCTAATAACT ATAAGTATAG
   110221 AATGAATGCA CGTATTATAT CAATAGATAT TAATGGTACT AGAGTAAAAC AATCAGACTA
   110281 TAAAATGATA GGCCCTAGAG GTGTTAAACT TAACATACCT ATAGATGCTG AATCTAGAGT
   110341 ATATGCCAAT GTACTACCTA TAAGAATTGG TAATATCTTG ATGGTTAAAT ACAAAAAAAG
   110401 ATAATACTAT ACTGAGCCTA ATATTAGGCT CAGTATATTT TAAAAATTAA AAATAATTGT
   110461 ATATTATATT ATTGAATGTA TAATAATCTG AAATCTTCAG ATTGTATTTA AGAAAGGAGT
   110521 AATATTAAAT GATAATTCGT GTTGATGATG ATGAATGTTT ATTATTTGAA AAAAATCGAA
   110581 TCTGTTGTGT TCCAACAACA GAAGAGGAGA AAGAATTTAT TAAGAATTCT ACTGATGAGC
   110641 ATGGAAATAT TAAACCATCT GTGTATGATA TGCTATACAA TTACAGGGAC GGTATTGTCG
   110701 ATAACATTTT TCATGATAGT TATGGTGATG ACAATAGGGA TGCATATATT GCATCCCAAA
   110761 TTATTAAGGA TGAAGTAGAA AGGTTGCGTG ATAAAGAAGA AGATAAGTGG ACTATAAAAA
   110821 AATTACCATT TCTAAAGCCT AGTACTTTGT GCTTGATCGA CTTATTCTAT ACTATTAATA
   110881 ATAATCGTGA AATGACAGAT AAAATTATTA AGGCTGGTAT AGATATTTTG CTTAAAGATA
   110941 CGGAGGAAGA AAAATGGTAC AAGTAGCGTG CGTTAAATAT AATACTATAA CTGATCGTGA
   111001 TTATTCTATA GAAAGTTTAA TTAATGAACG TATTACAGAA ATTCAGACAG AGGATAAAGG
   111061 TAAAATTATT GATGTAAAAC TTACATCTAC TGGGGATCAT GTGTATATGA ATTTTGTAGC
   111121 ACTTATTTTG TATGAAGTAA AGGAGAACAC AAAATGAAAT TAGCATTTGA TAGAAAAGGT
   111181 TTAATTAAAG ATCATAAATG TTCAAACGTT ATTGCTATTC CTACTACAGC TAAAGAAAAG
   111241 AGATTCTTTA GTTTCTGTAA AGATGCTAAT GGCAATTATA AGCCTTTTGT TTATAATGCG
   111301 TTGTACGATT TAGATGAACA AATCATTGAT AATCCAATGA GTGACATATA TGACAATCAT
   111361 GGAAATCTTG TTTGGAATTC TGAGATTATT ATGGATATGG TACGTGATGC GAAACAAGAA
   111421 AGCGATTTAG GTGCCATTCC TAAGCCATCT AATATTTGCA TTCTTAGTTT GTACTATACT
   111481 TTTTCTAAAA GGTATAACAA AGTAAGAAGA CTTAATTTGC TTTATAAAAG AATGATTAAT
   111541 TTGTGGCATA ATCAGTCTAT TGTTGTTAGT AGAGAAAAGG GTGATACTAA TGATGATACA
   111601 AAATAATACT GATTATGAGT TAAAGATTAT CGATGAGAAA GGTAAAGAAG TATATACCTT
   111661 ATATAATGAT AATGATATCG AGATGAATGT TGATATAAGA CGAATGCTGG ATTGGAAAAT
   111721 TAAATATCCA GACGGTAAAA TTATGCATTT ATTTGATATC TTTAATGAAG CTTTAACTCA
   111781 TGTAGATATC AATCTTAAAG GAATACCTGA GTGTTCATAT GATGACGGTT GTATTTTTGC
   111841 TATGAATACC ATGCCTCATC ATATTCAGTA ACAATTATTT TTATGGGAAG GATGTTTATT
   111901 ATGACAGATG AAAAGAAAGA ATTGAGACAT GTCGTTAATC GTATTGATAA ATCCAATACT
   111961 CATAGAATTA AGAGAAACTA TTATCCAGAT GATAGCCCAA CAGAGAGTAG TGGTGTAGCT
   112021 GGAGTACTTA GTGATATTGC AAATATACTG TTTGATCTTA AAATAAAATT TAAAAAAGAT
   112081 GATAGCGGTA TTCATATTAA GATTGACAAA GATAAAAACA AGTAGATAAT ATAAAAAAGA
   112141 ATGAGCTTGA CTCATTCTTT TTTATTTGTT TTTAAAGAGA AGGAGAGTAA TATGGAATTA
   112201 AACTTAACCG TTAATTATCC AGTATCAAAG AAGTTTACTT TCCAAACTAG GTTGCTACGA
   112261 CTAAATCTAG ATGAAGAGAA AGCAAAAGAC TTAATATCAG GGAAAGGGTT TATTATTGAT
   112321 GAACCTGAGG ATGACAAGAA AGCTATTGAT GTAGGATTAA AAAGTGATAA TTCTATTTTC
   112381 TCATCCAAGT TTACAAAAAC TATGCAAGAC CCTGATGCAT TTACAGATAG ATATTCTTGT
   112441 AAATGTAAAA GAACACAAGG GAAGAATTAT GAAGGAATGA TCTGCCCATA TTGTCATTCC
   112501 AGAGTAATCT ATGTAGGTGA AGATTTTGAG ATGACTGGTT GGATTACTCT TAAAGAAGGA
   112561 TATCCAATTA TTCATCCGAA TTTATTCTAT GTATTGGAAA GCTATATTGG TAAAGATCAG
   112621 TTTGCTTCTA TTGTAGAACC AATTATTGAT CTCGATGAAA ATGGTAAACC AGTACAAAAG
   112681 TATTCTTCTA AAATTATTAA ATCTACAGCT AAGAGATCTA CTAGAAAGAC TAAGTTAGAT
   112741 GAAAAGTATA AAGGAATTGG ATTGATCGAA TTTTATCATA GATTTGATGA AATCCTAGAA
   112801 TATTTTCATA AGAAGAATAA AAATAAGAAA CCTGATTATT ACCAAGATAT CTTAGAGAAT
   112861 AGAGATAAGA TCTTTATTCA TAGTATTCCA GTGTATTCTA CAGCTCTTAG ACCATTTGAT
   112921 AGAAGAGATG GTAGATTTAC ATATGAAAAA ACCAATGGTA TCTATAATAT GATGGCTAAG
   112981 TTAGCAGCTA AGATTAATGA TGATACATTG TCTATTTATA GAATCCCAAA ACATAGAAAT
   113041 GTATTATTAT GGAATCTTCA ACAGAGATAT CTGGAGTTGT ATACTGAAGT AATTAATATT
   113101 TGTAAAGATA AGAATGGCGT TATTAAAAGA CTGATTGGTG GTAGATGTGG ATTTACATCT
   113161 AGATCAGTTA TTGTTCCTGA CCCTAAACTT AGAGTAGATC AGGTTACATT ATCTTATTTT
   113221 ACATTATTGG AATTACTTCA ACAGACTGTA ATTAATATTT TGGTAAGAAC TTATAATATT
   113281 TCATATAATA CAGCGTATAT GAGATATAAG CAAGGATTAC TGAAAGAGGA TAAGCGTATT
   113341 AGAGATATTA TTCAAAATAT TATTGATACT TCTGGTATTA ATGTATTGAT TAATCGTAAT
   113401 CCTACTATTA ATTATGGTTC TATTCTGGCA GTACAGTGTG TAGCTATTAA TGATGACTAT
   113461 ACAATGGGTA TGCCTTTACA GATTCTTGCA ACTATGGCAG CAGACTTCGA TGGTAAATAA
   113521 TTGCCAATTA TACTAGCGAT AGTGTAATTT AAAATACGTG AATTGCTGGA AAGTGCTAAA
   113581 GCTTATAGAG CTACAACATA ATACGATAGA AAGTATAAGT GTGAATGCAG TAGAAATACA
   113641 GAAAAAATCT ATAAGATTAC TTATGGAGAA ATCCTAAAAG TATATACAAT GTACAATCAG
   113701 CAGCAAGTTT TAGAAATAGG TTATTACAAA AAATGAGCGA AGAATTTAAA AATTATCCTT
   113761 TTAATGCAAA ATATATTATT AATAATTTAG GAAATAAAAT TATTAATACT GAAAATGGAG
   113821 AAATAATAAA TCAATATAAT TTAGGAGGTT ATCGTGCAAC TCAGATTGAT GGTAAACGAG
   113881 AATTAGTTCA TCGACTAGTT GCTTTAACTT TTATAGGGAT ACCACCCGAT TATGATAAAT
   113941 TACAAGTAAA TCATAAAAAT GGTATTAAAA ATGATAATAG AGCCGAAAAT TTAGAATGGT
   114001 GTACGAATTC TGAAAATGTT TTACATGCTT ATAGAAATAA TTTAATAAGT AAAAAAGGTA
   114061 TTGAGTATTC TGATGTACTT AAATGCATGA TATGTAAAGC ATTAGAAGAT GGAAAAACTA
   114121 CTAAAGAAAT ATCTGTATTA TTCAATATCC CATATACAGA CAATTTTAAG AAAATGATTA
   114181 GTAAGGTAAG AACTAATTAT AGATGGTCTA ATATTTCGGC ATATTATTCA ATAAATGAAG
   114241 CAATTACTCC TATCAGTACT ATAGAAAATA TTTGTGAATT AATAGAAAAG GATAATAATA
   114301 TAACCGCTCC TCAAATAGCT AAAGCTATAA ATGTAAAATA TGATGCTAGA TTTGCTACAT
   114361 TGATTTCTTC TATTAAAAAT AAGAAACAAT GGGTAAAGAT AAGTAATAAC TACAATTTCT
   114421 AATTCTGTTC AACGACTATC CGTAAGGAGT AGGATACAAG TGTATCCGAA GTGCGTATCA
   114481 TCTCTATGAG ATGTAGATAT AGTCTCTACT TATGCTAACG CATAAGACGT TCTTAAGAGA
   114541 ACTGCATAGA CTAACGACCT ATGTAAAGAA AAAGGATTGC TTGAATATTA TCTATGTGCC
   114601 GAATAAGAAG TTTTGGGAAT CTGCTATGGA AGTATTTAAT CCAAGAAATT CTATGATGAT
   114661 TTCTAGAAAT GATGGAACCT TTAACAATGA TATGAATATT TTTAAAGATA TGATTATTAA
   114721 TGCTAATGGT TTAATTAATA TTGGAAGAGA TAATTATTCT ATTGGGCAGA AACAGAAGAT
   114781 ACAGCAGTTG AAAGAAAAAT ATAATATTGA TTAATTTATA AGAGAGATGC TGAATATTCA
   114841 GCATCTCTTT ATTTTTTGGA CATATCATTA ATTTTAGAAA GGAGGAGAGT ATATGGGATT
   114901 TAATCATGAT AACCCTCAAT ATTTAGTAAC TACTCATGAT TCTCCAATAA AAGATTTAAA
   114961 GCGATTTAAG AATGAATATG CTATGTCATT ATGTATTCCA TCGGTTTCTT CATCATATTC
   115021 TATTTGTGTA GAATATATGA GAAAATGGTT TAAAAATAAA TTTCAACCTG ATTTCTTTAA
   115081 ATCAGAATAT ATAGCTGGTA GAAATATACT TAGAGATTTT TTATCTAATG ATATGATTAA
   115141 TAATATTAGA AAGAATAAAC CAGCTTTAGC TATTAGACCT AGAATGGATT ATACTTTTAA
   115201 TAGAGAAAAT ACTGATTTAT ACTTACTAGG AAGAAATATC ATTAATAATA GAACTAGATT
   115261 TAAAGATTGT TTCTTTGTAA ACCCTACTAA TAAGAATATG GTTTCTCTTA CTTTAGAACA
   115321 ATGGAAAGTA GATTTTGAAT TTAGAATTAA AGTATCTTCA TTTAATACTG CTATGGATTT
   115381 ATATAAGTTT ATGCAAATTG CATGTAGAGC TAATGCTACT GAAACTAGAT ATGCAGAAAT
   115441 AGACTTTAAT GTTCCTAAAG CATTGATGCT GGCTATAGCT AAAGATTCTG GATTCGAGAT
   115501 AAGAAATGAA CAGGTAGTGG ATAATTGTAA ATTCTTATCA TTCTTAAATA AGAACTCTAG
   115561 ATTACCATTT GTTTGTAAGT TTAGAGGAAC TAAAGGAGAA TATGAATACT TTATTAAGCT
   115621 TACAGATATG TATGTGCATC TTAGATGTGG TGATATAGAA GTAGATGAAG GAGAAAGAGA
   115681 AGGTCAAACA GACAATAACT TTGTTGTATC TACTCAGATA GAATGTTTAT TCCCAGCTCC
   115741 TAAATTCTAT GCTTATTATG CTAAAGATAA ACATGATTTT GCTTTAATAG ATAAAGCATT
   115801 AAAATGTACT ATTTATAATC TCTATATTGG AGCAATACCA TTTAAGAATG ATAAAGGCTG
   115861 GAATCAGTAT ATGACTACTG ATTATATAGA AGATAACGAT ATATATGAAC AGCATAAACC
   115921 TTCTACAATT CACTTTAAAG AACTCATACA ATCTAGAAAT GAAAATTCAT TATTTGACAT
   115981 AGCTGAATAC ACTAAGTCTA TATTTATATC TCCATCAGTA TTTATGGATG TAAAACTATT
   116041 TAATGGATTA TCAGAAGTTC CTATACAAAT AGATTGGAAT ACCTATACAA TTAGTACTAA
   116101 CCAACCATTA GTAGAAAGGA CTTCAGAGTT AGTATTCTAT ATAGACTTAG AGTTTATTAA
   116161 TAATTATGCT ATTAATACTC AAAAAGGATA TTCTAATAGA GTAAAAGACC AAAATAACAA
   116221 TATATAGAAT TGGATAGCTC TATAAAGAGC TATCCAATTA TCTTGCTAAT ATCTTTGTTT
   116281 CTATCACATT ACCAACGATC TTAGGCTCAT TGATAATAGC TTGTATAGCG GCTTTATCAA
   116341 AGTTACTATT AGTATTATTA GAATAGATGG ACGTTAATAC GCTATTTTCT TTTTTTATGC
   116401 TGGATTGAAG ATATAATAAA TTTACATTTC CTCTAATAGA AGCATTTTCT TTTAAGCTAT
   116461 CATTTATATT ACCATATTGA AGCTTATATA ATGATATTAG TAACAGTGAA ATAGCCATTA
   116521 ATGCATAGAA AATGTGCATA TATACTGATG ATCTTATATG AATTTAAGCA CACCACCTAT
   116581 CTTTAGAGTT TAAAAATAGT TTTATGTTTA AATACATTAT CATTTAATAA GTTTAATTGA
   116641 ACATTGTCTT TAGAAATTTT ATTATTCTTA ATTACTGAGA ATATAAAATT ATCTTTTGGA
   116701 TATTCAATAT CTTTTATTTT TTCTAATTTA GTTATTATAG CTAACTCCTT AGGATGATCC
   116761 ATTAGGTCTA TAGAGAAGTA TTGCTTTACT TTTAATGGAT AATTATTGGC TAAAATCAAC
   116821 CCATTATACC CAGAGTAATA TTTATTAGTC ATATATCCAT TAGAATTAAT GGCATTAAAC
   116881 ATATTGAAAT CATAAATAAA ACTTTTTAAA TGAAATGGTC TACAATGGTA TACATGTGAG
   116941 TTTAAATTCG TTTCTATTGC TTTATTTGAC AATAGAAAAT TAAATTTAGC AATCAGATTA
   117001 TCTTTCCAAT AAATATACAT AGATCCATCT GAGAAGTTGG AAACTAATTT AAAATCATTC
   117061 CCATATAATC CAAATAGATT GATATCATCT TTAGAAATAG TTGAATATTG TATATGAGCA
   117121 TAGCTAGTAT GCTCATATAC AATAGAATGA TTATTGTAAA TAATAAACCA ACCATAAGAT
   117181 TGTTCAGATG AATTAGTATA TAATGGAATA GATTTTAATT CATATACCAT CATTAAGTAT
   117241 AATACCCTGA TATTCTTACT TTAAACTGGT GCAGACCTTT TAATGCATTT ATTTTAGGAA
   117301 CTACTTTTAA ACGAACAGTA GCAAAGTTAG ACGTATCAGT TGTAGAACCA GAGTTAGCAG
   117361 TACCAGAAAT TACATGATTT TCTTTGTCTA TACCAGTAGC ACTATCAGAG CAAATTTCTA
   117421 ATATATCATC CCCACCAATA GCATGGAAGC CGTTAAGAGC TGAGATAGAT TCATTCTTAT
   117481 AATTAGCTTG TACCCATTTA TCAGTAACTA ACTGTTCATT CAAGTTATCA CCATTAATAT
   117541 TCTTAGTGGT AATATAAGAA CTTACTAAGT CAGCTGCACT TTCAATGCCA CCCTTATTAT
   117601 TCCATATATG GATTTCCTTA GTTTCGGACT GAGGTACAGC AGAGCCATTA TTTACATCTA
   117661 AGGTTCCTAC TCCCCAAGGA GAACTGATTT CTCTATCATC CCTATCACAA ATAGTGATAA
   117721 TTGGTGTAGC ACTTGCCATA TATCCTCCTT TGCTAGTTCA TAAATATAAA ACTATTATTA
   117781 TTCAGCAGTA CCAGTGAAGA GTTTATCAAT TTCAGTATCA GAAATAGCTT CTACCGGCAC
   117841 TTCTGCTGCG GAATCAGACG GAGTATAGCC AAGAGCTGCA ATTACATTTT CCTTAGCTAA
   117901 AGAAATCGTA CCAGTCTTTA CGGTAATATT GCTGCCGACC GTTACACCGC CGAGGGTAGT
   117961 AGAGGAAGCC TGCGGAAGAA CATACTTGTT AGCACCTTCT TCAATACCGT TAAGTTTGGT
   118021 GAGGAGTTCA GTCGTGAAGT TGTTATCAGA GAGGTCTTTA CCTGGAGTAA TAGCAACATA
   118081 AGTAGTCGTA GCATCAGCCT TGGAAAGGAA GGTAGTGTTG GTTTCTTCCT TGGTGAAAGC
   118141 ACCGACGTTA CCAGCCGGAA TGGTAATATC AGCAGTACCA TCAAACGGAA CACCAGCAAT
   118201 CTTGCGAGCC GTTGCAAGTT TAACAGCAGT ATCAGCAGAT GCTACAGAAG CATTGATCTG
   118261 AATATACTGC GTACCAGACC AACGATAAAT GCTGCCGGTA TCAATATCTA CATAAATCTT
   118321 ATCAGATTCA CCAGTTTCAG GGAAAGCAGC CTTGTTTTCA AATTCTTTTA CGTCATCAAC
   118381 ATAAGACGGT AACTGAGCAG CCGGAACCTT ACCAGCAGCA TCAAGGGTAG CAACACCGTT
   118441 TGCAACACCC TTTTCAGATT CAGCAATACG AGCAGTTGAA TCTACAGCAT TGATAGTAAT
   118501 AGCCTTAGAA CCATCGAAGT CAACACCGTT AATCGTTACA GCAGCTGCAA GCTTGGTTGC
   118561 AGTATCTGCG GCAGCAGCAT GAGTAGCTTC AGCAGCAGTG TCAGCAGTAC CAGCGGTATC
   118621 AGCCTTACCA TGGAGCGGTA ACTTGGTAGC ATCTTCTACA GTGATATCAG CAGAGCCATC
   118681 AAAGAGTACT CCGTTGATTT TTACCTGATT AGCAAGTTTG GTTGCTTTAT CAGCAGTGCC
   118741 ATGGAGCGGA AGATAGGTGG TATCAGCAGT AGCCTTCTTA AGATAAAGCT TTTCAGCATC
   118801 AGCAAGAGAA AGCTTGGTAG CATCTTCAAC AGTAATAGCT TTAGAACCAT CAAAGAGTAC
   118861 ACCATTGATA GCTACAGCGG CAGCAAGTTT TGCAGCGGTA TCTGCTGCAC CAGCAGTCTT
   118921 AGCTTTAGCA TTAATACCTA AGAATTTGCC TTCATTGGCT GCATCCTGCT TTGTTTTAAA
   118981 ACGAGCTAAA CCAGCCGCAT CAAGAAAATA TTTAGTTTCT GGCATAATTG TATGTCTCCT
   119041 TTTATAAAAA TATGGTTATG TATATATATA TTAATAATAA CCATTTTATT CAAACATCTT
   119101 ATCAATCTCA GAATCTAAGA TTGTATTATA TTTAGATAAA ACGGTATTAG TAATATCCTT
   119161 GAGTTCTAAT GGTTTTACAG TGCCATTAAC TGATACTAAT GACAATGATG TTTCAGAACT
   119221 ATCATCATAT CTAGCATTTA CTATACTAGT TCCGTATAGA ACTTTGTATT CTTTTTTATC
   119281 TTTATCGAAT CTATAAATAG TTCCATTTTC ATCATCAATA TACAGAGCTT TACTGTCTGG
   119341 ATTAGATGAT GGATATGGGA ATGCATCCTT ATTAGGATAA TTCTGAATTT TATTATCAAG
   119401 TTGTTTTTTT AATTCATCGA GGTCATCTTT GGTAGTTGGT TTGCCACCAG GATTGTTAGC
   119461 AGCATATAAT GCCTTACTGG TTTTCATACC AGTAAAGTCA TTTAATGTAG TAATAGATGC
   119521 TGGAATATTA GCATAGAATT TATTAATAAT TCTACCAGCC TGATTAATCT CAATGATAAT
   119581 ATTATGAGAA GTAATTACAA AGATATTATC GTCAATATCA CCATCTACAG CTATAGGATG
   119641 GAATTCTTGT AATCCAACTG TTTTAATAAT AGAGTTTGGA TCAATGATAG TAATAGTTCC
   119701 TTCACCATAG TTTGTAACGA TAATATTATT TTGATTATCT ACAGTAATAG CACTAGGCTG
   119761 TTCTCCTACG TCAAATGATA AACGCTTGCA CGATTTATCA TTAGCCATAA GTTTGTATAT
   119821 CTTAGAATCT TTGCATAATA CATATAAAGT ATTATGCTTA TCAATACATA CGTCTATAGG
   119881 ATTAGAAAGT AATCTAATCT TTTTATAGCA TATATATTTA CAGTTTTGGT AAGAAATAAT
   119941 GGAAATAGTA TTTTCGATAC TATTACAAAC ATATGCTGAC CCATTACTAT CTACTATGAT
   120001 ATTTGTAGGG CCTAAACCAA CTGGAATATC ATATTTAATA GTGTCATCCA TGATTACAGA
   120061 TACTGTATTT TCGTTATAGT TAGAGACGAA AATAGGTGAA GTGTTACACT CATGTAAAAC
   120121 ACCTTGAGCT ATACCAGAAG AACCATCAGT AAGACGAATA GTTTTAACGA AGGTTTCTGC
   120181 TTTGGTATTA AACTTAAATA AATATCCAGT AGGAGATAAG ATGTATACAT TGGATTGGTC
   120241 AGTTGAAACT AAGACCTTAC AATCACCAAC TGGTACACAT GTATTTACAA CAGGAATAGT
   120301 ATAACTTTCT TGTTGCAATT CATTATCTTC ATATTTGTAC AGTTTATTTC TAATACCGTC
   120361 AACAAGCCAC AATGTCTTTA AGTATGCCAT TGGAATATTA GCTCCTCCTT TCTAAAATAT
   120421 TATAATAATG TTTATTTCTT AATAGTGATA TTTATGTTGT TATGCGTGCT ATTATCGGTG
   120481 TGGTTTTGTT TGTTTTTATC ATCATCATTT TTATTGCTTA GCAATTTTTT TATGTCATCT
   120541 TTATCTCGAA AAATTATAAC TTTTATAATT AAAAACACAT CATTTAGGTT TGAAAGCTTT
   120601 CCTAAAAGCT CCATACTTAT TAGCCCTAAA AAGAAAGTTA CACCTATAAA AGGTCTATAT
   120661 CCTAAAATTT TTAATAGATG GGAGCTTATG GAATAATCTA GTATAGAAGT TGATACCGTA
   120721 GATAAAATTA TAAGTCCAAC CTTCATACGT TTATGATGAT ATAATAATTC ATAATAATTT
   120781 TTTACTAGGC TTCCAATCAA TGATATGGTA ATTATTATAA GAATTAATAA TAATTCTTCA
   120841 TCTAATACCA CATCTTTTAG CATTATTTAT CACCATCTTT CTTAAACTTA AATTTATATT
   120901 TTATATAATT ATTGGTTTTA AGAACCCCAA TGATTATACT GATAGACAAC GAGATGGTAA
   120961 TAGAAATAGA GAAAAGAATA GTTATGTATA GCAAGTTACT CATTTCATGT TTATAATCTT
   121021 CTATTATCGT ATCATACTTA TTTATATTAT AGCTAAGTGG TTCTAAAGTT TTATATAAGT
   121081 TTATTTCTCT TACTATTATG AAATCATAAG TATCATCTTG GTTATTTATA TTTACATAAG
   121141 TAGGTACAAG AATATTATAA TATCTATATT CAAAACTATT ATCAGTCTGT ATAATCTTAT
   121201 CTATAGTTTC TTCAGAAGAA GTAGTATACT CTGTATTGAG TATATTATTT TTAGTAGCTA
   121261 TACTAGATTC CCATACTAAA ACAGAATCTT CTTTATTAAT AAGCTTATCT ATAGCAGAAG
   121321 AAGTAAGTTG GGTATTATTC TTCTTAGCAA TATAATCATC CCAATTAGTA AACATTATCT
   121381 CTGGATTATT AGAAGATAAA TTGTATATAT TAATTATACC ATTCTTATTA CTAATAAACA
   121441 AGATATGATC CGAATAATGT GTTTCAAAAA TACTTGTTAT TTTTGTATCA TAAATGATTA
   121501 TATTGGAAAG TATATTTATA ATTTTATTAT CCAATACATC AGAGTTCATT TCTTTTTGTA
   121561 ATTGAGTTGT ATTATAATTC TCTTCTATAT AAGATGTAAA AGCACTTTCT ATATAAGCAT
   121621 TTTGTAATTT AGCTTGTCTA ATTCTATTAT CAACTATATA ATGGATAGAT TCAGTTTTCT
   121681 TTTCTTCTAG TGTCTGTATA TTTTCTGATG TATCTTGTTT TATAGATCTT ATATCAGACA
   121741 CAAATATATC TGAAATTATA ATAAAACAAA AAATAGGAAT CAGAACTAAT AAAAGATGAA
   121801 ATATTTTGCT ATCTTTATTC ATTTTTTTAA CACCCCATTT TGTATTTATA ATATTTAATG
   121861 TAATGTCGAA GCAAAATGGA GCACATTAAC ATACTAGTAA CCTATGGGCG TAAACCTATT
   121921 AGAATCAATA AGATTGGAGG TTTTTTAATG GCTGAAGTTG ATAACGAAAA TAAGATCACC
   121981 TTTGAAGAAT TAGCTCCATC ATTGCAAGAG CTATTTAAGA ATACAGTAAC TAAAGATAGT
   122041 TATGATGAAT TAGTAAAAAA GCTAAATTCT ATTGCAGATA ATTCAACTAA TATAACCGAT
   122101 CAATTTGTTA AGAAAACTGA AGTATGGGAA GCATTCCATA AATTAGAAGA TAACTATAAT
   122161 CCTGGAACAA GTGATGCTGA TTGGAATAGT CAAGGTATGT ATATTGCAAA CTATAATAGA
   122221 CCTACTATTT CTAATCAACC AGCTAGTTCT GGTCAATTAA TAAATATTCC ATATGATAAA
   122281 GACATAAATT ATTCTACGCA ATTATTTATT TCTCAACCAG ATGGAGAATT ATATATTCGA
   122341 GCTAGTAATG GTAATATAAA TAATACTAAA TTTAAGAGAG TAATGACTAG TGATGATGTA
   122401 AGTGGTGTAC CAGCTGTAGG CAGAGTTATA TTCTATGCTT ATAATGTAAA TCCTAGTACA
   122461 GAATATCCAG GAACACATTG GGTAAGAATT AGTGATGCAT ATGTAAAGAT TGGTAGTCCT
   122521 AGTGTAGAGG AAGTTAATAT TAAAAATTCT GCCTCAGATG TAACTACTAA GACTGGTAGT
   122581 GCTACAATAA AGATTGCAGA GGCTAATTTA CCTCCGCATA ATCATACCGC TACTACCAGT
   122641 ACTAATGGAG CACACTTTCA TGATAGTGGA TGGGGGGATG ATAGTGCTGA TCCAAGTCGT
   122701 GCTAGAAACG GTGTATATGA TAATACTAGA AACAATCATG GTACAAATAG AGCAGATCAA
   122761 AACAATCGTA AGTATAATAC ATCCACTGAT GGTAATCACA GTCATACTAT CTCTTCAGTA
   122821 ACTTCTCCAA ATTGTAAATC TACTCCAATA CCAAATAACC CATATGGTGC AGTATTAGCA
   122881 GCTTGGTACA GAGTTTCATA ATAGGTGATA TTATGAATGA TAATAAAAAA GAAATTAGAA
   122941 GAATAAGATT AGAAGATTTA GATTCTTCTC TTCAAAATAT TCTTCTAAAC AGAATCTCTA
   123001 AAGATGACCC TACTTGGAAA AAATTACAAG AAATAATAGA TGACCTTTAT AAGAAAACTC
   123061 ATACTGAAAA GAAGAATATT ACAATTACTA TTAATCAGTC AGATAATCAA ACTATTCATG
   123121 TATATGTACC AAAAAAGATT GGTGGTATAG ATTATACTTC TACCTTTACC TGTCTAACAG
   123181 GAACTACATA TGAAGCTGAA GTTATAGCTG AAAACGGTTA TAATCCAGGA ACATTAAATG
   123241 TTAGCAGAAG CGGTGTATTT ACTAATAATA AAACTATTAA TGCTACTTCT GCTACAAAAT
   123301 CTAATGCTAC AGTAACTATT ACTCAATCTG ATAATCAAAC TATTCATGTA TATACTCCTA
   123361 AGAAAGAAGG AGGAACCGAT CATACTTCTA CCTTTACTTG CCCAAGGGGA ACTACATATG
   123421 AAGCAGAGGT TATAGCTGAA AATGGTTATA CGGCAGGAGC ATTAAATGTT AATGAGAATG
   123481 GTACAATTAA TAGTGATATG TCTATTAATG CCAACCCAGC TATATCCTAT GCTAAAATAA
   123541 CTATAGTTCA AAGTGCTAAT CAGACCATCC ATGTATATAC TCCTAGAAAA TCTGGTGGTA
   123601 CTGACCATAC TTCATCATTC ACCTGCTCTG TAGGTACTAC TTATGAAGTA GAAGTTATAG
   123661 CTGATAATAA TTATATAGCA GGTACACCAA ATACCAATGG TGGTACATTT AATAGCAATA
   123721 TGATTATTAG TGCTACTGGT GCAACAGTAG CTACTGCTAA AGTTACTATA GTTCAAAGTG
   123781 ATAACCAGAC TATCCATGTA TATACACCTC AGAAGAGTGG AGGAACCGAT CATACCTCTT
   123841 CATTCACTTG TCCTATAGGA ACCAAGTATG AAGCAGAAGT TATAGCTGAT AGTGGGTATA
   123901 ATCCAGGAAC ATTGAACGTT AGTGGGGGGG GGGTAATTAA TAGTGATAGA ACTATTAATG
   123961 CTACCTCTGC AACCGCAAGT GTACCAACAG GATATTTAGT GAATGAACCT TATTGGATAA
   124021 CTGATGGTTT TGCTTATGAA GATATTACAA TTCCTGACGG TATACATGTG ATTGAAGTAT
   124081 ATCTAGAAGC TAACTCTCAT CATTATCCTG AGGTATTCAT GAGGATATAT AGTAAAACCA
   124141 AAGAATGGGG TCATTCTGAT ACTGATAGCT ATGTTCAAAT TTATGAAAAT ATTGGAGTAA
   124201 CTCCAAATAA ACGATACATT GTTAGTGTGG ATCTTGATCC AGGTGGTGCA ATAGAAACAT
   124261 TTTATATAAA ATACTCACCT GAGATAAATA GTAGAACACC TAGTGTTACT GATTATTAAA
   124321 AAAGAAAAGG AGAAACCATT ATGGCTACAA CGATTAAGGG AGTAGTGGGG GGGGGGACTA
   124381 ACGATTAGTG CTAGTCCCGC CAAGCAAAAT GAGTATGTAT TTACTATAAA GGGAGGCTAT
   124441 AAAGACTATT ATGATATCGA CGAAGACCGT ACTGGTACAT CTACAGATTT GTTCGGCTTT
   124501 TTCAATGATA AATATAATAA ATGCGGAACA ATAGCACCGG CGAATATTGG TTCATTTAGA
   124561 ATCATAAATC TAGGAACTAC CATCACAGAG ACATTTGAAA ATGGCTTATC GAATGGTGCA
   124621 GATTATTACG ATTCCATAGA AACAAGCCAT AAATGTATTT TGCGTATTAA CGGGAAAAAC
   124681 TACAATGTAA CAAATTGGTC GTCAAGCGGG TTTTGGTATG CAACTTCACA ATACAACGGC
   124741 AATATTTTAA TACAGAACAA CCAGACGGTA AAAGTTACAT GCACATTATT ATAGAAGGAG
   124801 AATTAGAAAA TGGCAACATC TTTAAAAGGA ACTATATGGG GGGGGGGGTA ACTATTAGTG
   124861 CCTCTCCAGC AACTGAAATA GTTATACCGA CAGGGTATTT AGTAGATGAA TCTAATGCAA
   124921 ATACAGATTA TATTATTAAA ACTATTACAA TTCCTAATGG CGTAAAAGTG ATTAACGTGT
   124981 ATGCATCTTG CTACTCAGAC GATAATACAG ATCCAATATC TATTAGTGTA TTTAGTAATT
   125041 ATAAATCTTG GCTCAGTAAT GATAGCTACT ATGACGTTGA AACCGACGGA TATATTGGAG
   125101 TAACTCCGAA TAAACAATAT ACTGTTACGG CGTCTGCTAA TGCACATGAT GGTCATGCTT
   125161 ATATAGATAG ATTTTATATA GAATATTCTC CTGAAATAAA TAATAAGACT CCTACAGTTT
   125221 ATGATTATTA AAAAAAAGAA AGGATTTATA AATTATGGCA ACTTTAAAAA TTATTCAATC
   125281 TGCTAATCAA GTTATTACAG TTTCAGATTT AGATTCTAAA GCCTATAATG ATGGTGATAC
   125341 TGTAGAAACT GGTAAAGAAC TTATTGCTTC TATTAAAGCT AGTGAAGGAT ATAAAGCTGG
   125401 TACTTTAAAT AAAGAGACTC ATACTGTAGT AGAATCAGAT ACTACTGTTG AATTTAGTGC
   125461 TACTGAAGCT GTAAAATGCG TAATTGAATC TAACGGTGTA AAATATGCTA CTTTCCAAGA
   125521 AGCAGTAAAT GCAGCTAAAC CTAAGACTGA AACTACAATT ACTCTTTTAG AAGATATTGA
   125581 TACTTGTGGT ACTCAAGTTG GTGTAGAAAA TGACCATACT CAAGATAGAT ATATTACATT
   125641 TGATTTAAAT GGTCATACCG TAAATGTTTC TAAACTTCCA TTAGTAGGTG CTAGTGTTAA
   125701 ATATCAGACT ATTGCATTTA GACTTATGGA AGGTTGTAAA GTTACTTTTA AGAATGGTAC
   125761 TCTTACTACT AACTTTGCAA ATTGCAAAAT GTTTATTCAG AACTATTCTG AATTAGTATT
   125821 AGAAGATGTA ACTGTAGATA TTTCTAAAGG AACTCAGTGT GCATACGCAG TATCCAATAA
   125881 CTATGGTGGA TTAACTTGCA AAGGTAATAC AATTATCAAT GCACCTAATA CTGATGGATT
   125941 CCGTAGAGTG GCATTTGACT GCTATTATGG ATTATTAAAG AAATATTATA ATGCTGCTCC
   126001 AGTAATTACT TTTGGTAAAG ACTTCACTGG TAAAGTAGTA GGTGCTGTAG AATATGATAA
   126061 ATCTTCCTCA GCTCCTGAAA CTCTTCCAGA AACAAGTACT AAATGGACTG AATCAGCTAA
   126121 GATTACGATT GAGAATGGTA CTTTCGATAT TGAACTTTCT GGTGTAACCA ATAAAGATAC
   126181 AGCTTCTATT ACTATCAATG GTGGTAAATT TGTAAACGAA GTTTATAAAG ATACTACAAT
   126241 TCCTCAGAAC TGGAAAACAG AAGAATACAT TAAGAAAGAG GAAGAAGAGA AAGCAGAAGC
   126301 TAAAGCTGCT GCTATTGCTC CAGTGATTAA CTATATTTTA GATATGAATA ATATGAGATA
   126361 ATTTATTTTA GTTTGTGTAT AGATTAGGGG TATAAATAAT AATGAAATAT TTCTATATTG
   126421 AAGTAAAGAA TGATAATGAT AACTATGTTT GGGTTAAGTT TATACTATCT AAGTATAATG
   126481 AACTTACATT AAATGACATC GTTTTATCAC TAAATCAATT TATTATTAAT ACGAATCCAT
   126541 GTGATGTATT CTTTAATTAT CCTAATGCAT TATTCAAAAA AGTAAATAAT ACTGAATATA
   126601 AAACTTACAA TAAAAAGTCT AAAATTAGTA CTATTACAGT TGAAAACAAA GATGCTATCT
   126661 ATACACAAAC TTATTCTTCT TATTCTGCTA TGAAAAATGC TTTATATAAT TTATTAACAA
   126721 AAAGAAAGGA AAAAGAATGG ATAGAATAGT ATCTATAGAA GAAGCTAAGC AAATTATTTC
   126781 TGATGCATAT TCTTATATTT GGGAAAACGC TAAAGCGTAT GATAGAGACG CAAAAATTTA
   126841 TTTACATTGG ACCGCTGATA ATTATACGAA CGTTTATGAT GACTATAATT TCTGTATTGA
   126901 TGGTGAAGGT AATATTCACT ATACTGGTGA TGTAAATGAA CCTGTATCCG CTACATATAA
   126961 GAGAAATTCT GGATCTATTG CAATAGCTCT TTGCTGTGCT TATAATGCTA TGTGCTGGCC
   127021 AGATGGTAGA TATGACTTAG GGCCATATCC TCCAACTGAT GCCCAGATTT ATGCTATATC
   127081 AGCTTTAACT GAAGCAGCAG CAGATGCTTT AGATTTAACT ATTGATTTAG ATAGAATTAT
   127141 GACTCATGGT GAAGCTGCTG ATAATGAAGA TGGTTTATAT CTTCATGAAC CATATGCAGT
   127201 ATGGTCTGAT CCACAGCCTA GTGATGGTAT TACTAGATGG GATTTAGCTA TTCTTAAAGA
   127261 TGGAGATGAA TGGCGTTCTG GTGGAGATAC CATCAGAGGG AATGCTATTT ATATTCGTGA
   127321 ACATAAAGAT GATGATGATG AAGAATAATT AGTAGAAAAT ATTAGTAGCC GTTTATATGG
   127381 CTACTAATAA TCTTTTTTAC ATTATAATAA TTTATTTTTT AGGAGGAATA ATTATGAAAC
   127441 CATTTAGAGA AGTCTATGAT TGTGATTCTA TCACATTGGA TATTACTAAT GATTGCAATT
   127501 TTAAATGTGT CTATTGTTTT GAAAAAGATA AAAATAAAAA ATATATGAAA CCAGAAGTAG
   127561 CAGTAGATGC TATGAGACTG ACATATAATG ATTTATCTGG TTCTAATAGA AGGTTCCAAG
   127621 TCAATTTCTT TGGTGGAGAA CCATTATTGA ATTGGGAATG TATTAAAGCA GTTATAGATG
   127681 ATAATAATAA GCATCATAGA TTAGTAGATT ATGGTATGAC TACTAACTTA TCATTCTTGC
   127741 CAAAAGACTT CATTCAATAC GTAGATGATA ATAATATTGG TTTATTAGTA TCTATTGATG
   127801 GTATTAAACA TGTTCATGAT AAGAACCGTT CTAATTCATG GAATCAAGTA GTAAAGAACT
   127861 TAAAGATTCT TATTACTAAT GGATTGAAAG TATTTATTGA AGCTAGAATG ACTATCTTAC
   127921 CAGAAGATGC AAAGTATATG TATGATGGTG TAGATTACTT AGTAAATACT TTAGGAATAG
   127981 ATTCTATTTG TCCTATGCCA GTAACTGATG TGGAATGGAC AGAAGAACAA CTGAATGATT
   128041 ATAAAGAAAA CTATATTGAA TTAGTAGATA TGTATGTCGA TAAACTTAAT GAAGAAGGTT
   128101 CTAAGAGAAA TATTGCTATT AAGAATATAG ATGACTTTAT GAGACAGGTT ATGGAACCAG
   128161 AAGTATCTGA TGATTTACTT TGTCCTATTG GATTAAATAA ATGGTGTACC ATTGATTACA
   128221 ATGGAGATAT CTATCCATGC CATCAATTAC CAACTTCTAA AGATGAAATC AAATTAGTAC
   128281 AGAAGATTGG TAATATCTAT ACTGACGTAG ATGAAACCAA AGTCCATACT GATAGAAAAG
   128341 AAAAACAAGC AGTATACCAA AAAGAAGAAT GTGAAACTTG TAAAGCTAAA GGAAATTGTA
   128401 AGAATGGTTG CCCTGAAGAA AACCTTAGAG AAAATGGTGA TGAGAATAAA GTCTTGCAAT
   128461 CTTATTGTGA TCTTCATAAG ATTATGACCG ATGTAATTAT TATTAAGCAA GCTGAGATTC
   128521 TTAATGCTAC CAATATTAGA AGTAGATACT TAAATATTCT TAAGACTAAT TTAGAGATTA
   128581 AGAAGTATAT CGATATGATT ATGGATACTG CTGATTTATC TAATACTTTT GCATTAAAGC
   128641 TTAGATTGAT TCATCTTAAA GAAATGATTA ATAACTTAGG TTCTGATAAT GTATTCCCTA
   128701 CATTTGAAGA ATACTTTAGA AAGAAATCTG AAATTCTTAT GACTATGATT TTATATTCAT
   128761 TGAATAATAA AGGTGGTGTA GAAGATAATG GAAAAGATAG TGAATAATGG TATACACTAT
   128821 AATTTAGTTA ATTCTAGTAA GACTATTTAT GATAACATGA TTGAGACTAT GTTATCTAAT
   128881 ATAGATGAAT TAGAGAAAGA CGAATATAGA AAGAAACAAA TTATAGAATA TTCTAGAATT
   128941 GGTGTTCCTA AAACTGTTCA TTCTATTATT AGCTTAATCA GCCAAGGTGA TGTTATTAAA
   129001 GCAGATGATG CTAAAGCTAT ATATGATTTA TGTAAATCTA TTTCCAATGT ATTACAAGAA
   129061 CATTCTTGGA AATATTGGAA TAACAATGGT ACATGTGGAT TAGTCTGTCA AGCATCTTGT
   129121 CAATCCACCT GTCAGATATC ATGCCAATCC TGTCATAGTG GTACATGCCA CGATAAGAAA
   129181 TGTGGGGGTG GTTTCTAATG GCTATAGAAG TAATACGTCA ATCTGTAAAA TATTATTTAC
   129241 CAGATTCTCC TGCTAAAGAT CATTTCATTA CAAATGATTT CTTTAATAAT ACGATAAATT
   129301 GTTTACTTAC AAATATTACA GAATTAGATT CTATCAATGC TGTTACTGAT AACGAAATAA
   129361 GTAGAAAAGG TGGTAATGGC TATAATGAAA CTATTACACA GCTTTCTAGA ACTACTTCAG
   129421 CAAACTATAA TCATTTAAAA GATACCAACA ATAAAGTTCA AAAACAAAAA ATAATTACAG
   129481 CTAATGATAT AGGCATTATT TATAATATTG CAAAACTTTT ACTACAACAA ATGAATTCTA
   129541 AGTCTGATGA TTATTGGGCA GGCCCATGCA AACTTGTATG TCAAGCATCT TGTCAGTCTA
   129601 CTTGCCAAAT ATCTTGTCAA TCATGTCATG GTGGTACATG TCATGATAAG AAATGCGGTG
   129661 GTGGATTCTA ATGTATAAAG AAATATATTT ATTTTTAACC AATCAATGTC CTAATAGATG
   129721 CCATTATTGC TATATCAAGT ATAATAATGA TTGCCTTACA GAAAAAGATA TAGATGAGTG
   129781 TATAGAGCAA AATAAGCCAG ATAGAATAGT ATTCTTTGGT GGAGAACCAT TAATGAGATT
   129841 AGATTTAATG GAATACACCT TAGAAAAGTA TCACGATCAA ATGAACTTTC AAGTTATAAC
   129901 TTCTAGTATG GCTAATTGGA AAGAGTTTAT TAAGTTCCAA AAGAAATGGC ATATAGAATT
   129961 ACAAATTTCT TGGGATGGAT TTAAAGATTC TAGGGTAGAT ACTTCTGGTA GAAGTATTGC
   130021 TGATAGAGTG CTAAATAATA TTAATTATGC TATATCTGAA GGATTAGATC ACTTTGATAT
   130081 TAAGACTGTA ATTAATAATG CTAATGTAAA AGATATACCT AGACTCAATA AATTATTTTA
   130141 TAGATTAGAT AAAGAGTTTC ATATTAACGG GCAGTACTGT ATTGCTAGAG GTGAAGACCA
   130201 TAACGATCAA TGGTTTAAAG ATTTAGAAGA GAATCTTTAT TGTACTTTTG AAGGTACATT
   130261 AGAGCATCCA TACACAGAAA ATCTTAATAA GATAATGGCA TATATTAATA GAGCACCAAT
   130321 GCAGTCATGT GCGGCAGGTA AAGAACAGTC TTATCTTACA GATAAAACTA TGTCATCATG
   130381 CACTTCTATC GCATTTACTG AACAGAAATA TGAAGACTTT GATAAAATAC AGAAGCGTTG
   130441 TACCAGTAAA GATTGCCAGA TAGAGAACTG TAAATATTTT TACCTTTGCG ATGGTGGATG
   130501 TAGATATGAA AGAATGTTAA AGTTTGGTGA TAAATGGTTA GATAATTATT TACCAGAAAC
   130561 ATGTAAACTT ATGAAAGTTT ATGATAATCT TATTACTAAA TATTTAGCAA GCCTCAATCA
   130621 TGAAGAATTA GCAGAACTTT ATAAAATAAT TATGCGATAT AAGAATTGGT TATATAAGGT
   130681 TAATAATGTA GATATGGAGG TTTAATATGA TATATTTTTT ACCAGAAAGA ATTTATAATT
   130741 ATATATTAGA GAATAAAGTA TCTGATGTAA TAGATAAACT TAACGCTCTA TCTGATAAAT
   130801 ATAATTCTTT TACTACATTT GAAGAATATA TTAAATATTC TTCTCTGTTT ATAGAAAATG
   130861 AAGATAATAA GAAAGTATAC TCTGATATTA AATCTTCTAT TGAAGAATCA TTAAAAAATG
   130921 AACTAATTTT ACTTCAAGAA TTTGAAATAA TTAGTAAGGA TTTTATTGGA GAAGAATATA
   130981 TTCATAATAC TAAAGCATTA GATGATGAAA ACTATTTAGC AATATTAATT GCGTTTATAG
   131041 ATTTTAATGA TTCTAATAAA AAAGATGTTT ATTTCTCTTA TATGAAAACC TTTATTAAAT
   131101 ATTTTGAATC TCATGAATCT AAAAACTATA GTAAATTTAT TTATTATAAC TATATTGCTT
   131161 ACAAGATTCT TATAGACAGT ACCTCTAAAG ACTTTATTAC AAGCTCTATG TCTGAAGAAG
   131221 ATATTACATC TAAATGCATG AATACTATTA AAAAGTATTA TAATAAGACT TTAGAGTATT
   131281 CTAGTGACAA AGATAATATT AACTCCCAAT TCTGCGATTG GGTATGCTTC TATATTCATA
   131341 ATATCAATCA ACTTTTAGAA GATAATAGAA TTAAAGTAGA CCTTCAAGAT TTATATAATA
   131401 AACTTGATAA TTTCTTATAT AGTGAAATAG GAGATTATCA ATATAAGAAG TATAACTATG
   131461 GTTATCTCAG ATTCTGTGAT ACTATGCTGA TGTACTTATT ATTTTCTATC AGTAATACAA
   131521 ATAGAGCAGA AAGAATTACA ACTTGTAAAA AATTATTGAA TAAGATCATC GACTTGTTTA
   131581 ATGACGGTCT TACTAATATG CCGACTCTTC TTAGAGGATT ATCTTACTAT GATAGATCTA
   131641 AAGTTATTAA GTATGCAGTA TTGTTAAGAA AATATGCTGC TATTGCAATT AATAATGAAA
   131701 AAATTTTAAA TGGTAAGATT ATTAATACTT CACCAGAAGA TTTGAAGTTT GCATTATCTA
   131761 CTGATATCTC CACTACTAAG ATGGATAATT ATACTTTTAA TAGAATTAAT AATATAGAAG
   131821 CAATACAGAA AAATGATGAA GAAGCTGAAT TAGTAAGCAA TTTTATTAAG CTATTAGGTA
   131881 TGAAAAATGT ATGAGCAAAT TGATTTCTTA GGGATAAAAT TTAATGACTA TTGTAATTTG
   131941 AATTGTAAAT ATTGCTTTGA GACTAATAAC TCTAGATCTA GGCACAATGT ATTCAATAAA
   132001 GGCAAAGAGC TGGTAGAGTT TTTAAAGACC TTAAATATCG GCCCTAAGTT ATATATAAAC
   132061 TTATTAGGGG GAGAGATAAC TATATATCCT AATGAGCTTT ATAATCTATG CAAAGAGTTA
   132121 AAAAAGATTG AGCGATATAA AGATACAACA GTTAAGATTG GTATAGTATC TAATGGTACT
   132181 AATCACAACT TTATTATGAA TGATTTAATA AAGATAATTT CTCCTGAATC AGTTAAAATA
   132241 TCATGGGATG GTATTCATGC TTCTGAAATA GCCCAAACTC ATCTTACCGA TAAACAGTTA
   132301 TCTACTATTG TTGATAAAGT AGGCTGTTCT AAGTATAATA ATGAAGTTAT GATAGCTATA
   132361 GCAGTTACTA AAGACAATAT TTGTTATTTA GCTGACTCTA TTCAATATGC ACTAGAACAA
   132421 GGGTGTAAGA AGTTATCTTA CTATTTTATT TTTAATGATG AATACTCTAA ATATTATAAT
   132481 ACTGAAGAGT TTAAAACTAT CTTTATACAT CAGCTGCATA AAATATATAT GCTGTATAAT
   132541 CAGTATGATT TTGATTTGGA CAATCTTACA TATATGATTT ATAATAAATT TATAAATCCT
   132601 GATTTTATTT ATGACCATAA ATGCAGATAT ATCGGAAAGA TGTTTATGGT AGTGCCTAAT
   132661 GGGGATATTT ATCCATGCTT ACTTTTAAAA GAAATAGATG GATTATTAGA TAATAATAAT
   132721 GATTTAGTAC TAGGAAATAT TTCTACTGGG TTTGATTCTA AATCAATGTC TAATTTTACT
   132781 AATCTATATA CTAATCTTTT AAATGAAAAC ATTGATAGAT GTATTCAGTG TAATCATGTT
   132841 TCATATTGTA CAGAATGTCC ATTAGAGACT AGATATATAT TTAACTCATA TAATAAATGT
   132901 ATATCTAGAA AAGTCATCTA TGATATTGAA AAAGAATGTT TTGATAAGTA TATTAGTAGA
   132961 GAATATTTAG ATAAAGATAC TAGAGAATTT AATTTAGATT ACTATTCTAA AAGATTCTTA
   133021 TCGGGTAATC AGAATTTAGC TTTATGATGT GTATTAACCA TGTATGGATA ACCATACATG
   133081 GTTATATTGC GTATTTTAAC ATTATCTTAA AAAGGAGGGT ATCGAATGAA TAATATATTA
   133141 ATGAAGTCAT ATGATTTAAA TAGCTCTCCA TTAGATAATG TTTTATCTAG TGATGGGTTA
   133201 CACTTTGATT ATGATAAACC ATTCTTTTTA ATAGCTAATC TCCCTATTAA AAATAAAACA
   133261 ATGTTTGAAA TAAATATAAC TGATTATTAC CCTATAAATA AAATACAACA CATTCCGTTA
   133321 TATGTAGGAA TTAGTAGAGA GCCTTCATTG GGTGTATTAA TAGCAGATTA TGCTATATCA
   133381 TCTTTATTCT ATGATGTAAC TGACCCTAGA TATGAAATAC TGTCTAATGA AATACCAGAT
   133441 AATGTACTGT ATATAGATGG TAGCAGTACA GATGCTGATG GTAATAGCGT TATAGGAACA
   133501 AGAAAACCTG GTATCGGAGA CACTATAGGA GTAGCAGTAG ATTATCATAC TAATAAAATT
   133561 AAACTGTTTG TAAACTATAA CAATGAGTAT CCTTATGATG GAGAATATGA TAAACCATTT
   133621 TATTCATATA CACCTCCATT TAACTTAGCT GAACAACCTA ATATGTATTT TTGTATATAC
   133681 AGTAATATAA ATTATAAATA TATAGAAGAA GATTATAATT TTAGAATAGC TTCTATGGAT
   133741 GATTTAAAAC ATATTTCAGG ATATGTAAAT TTTGGTAAGA ATGGATTAAC CCATCCAGTA
[truncated: 169,054 more chars]
