# Supplementary material for: Clades of huge phages from across Earth’s ecosystems
Source: Nature. 2020 Feb 12;578(7795):425–31. doi: 10.1038/s41586-020-2007-4 (PMC7162821; doi:10.1038/s41586-020-2007-4)
Supplement: Supplementary file 6 — Genbank files for all genome. [file 41586_2020_2007_MOESM6_ESM.zip › genbank_genomes_SD-4/GWB1_PHAGE_CIR_38_192.gbk]

LOCUS       GWB1_scaffold_1_prodigal-single     332697 bp    DNA     linear   BCT NOV-13-2019
DEFINITION  GWB1_scaffold_1_prodigal-single, contig.
ACCESSION   GWB1_scaffold_1_prodigal-single
VERSION     GWB1_scaffold_1_prodigal-single.1  GI:
KEYWORDS    .
SOURCE      GWB1_PHAGE_CIR_38_192
  ORGANISM  GWB1_PHAGE_CIR_38_192
            .
COMMENT     Data sourced from ggkbase. For additional details see
            http://ggkbase.berkeley.edu/organisms/404946
FEATURES             Location/Qualifiers
     source          1..332697
                     /organism="GWB1_PHAGE_CIR_38_192"
                     /mol_type="genomic DNA"
     gene            <3..563
                     /locus_tag="GWB1_scaffold_1_prodigal-single_1"
     CDS             <3..563
                     /product="GDP-mannose 4,6-dehydratase, GDPmannose 4
                     ,6-dehydratase {ECO:0000313|EMBL:KKQ24820.1}; EC=4.2.1.47
                     {ECO:0000313|EMBL:KKQ24820.1};;  TaxID=1618483
                     species="Bacteria; Microgenomates.;"
                     source="Microgenomates (Roizmanbacteria) bacterium
                     GW2011_GWC1_37_12.;""
                     /codon_start=2
                     /transl_table=11
                     /translation="QSLGVYHPRSPYGVAKLFGFWTTVNYRETYNIFACNSICYNHES
                     ALRGEDFVTRKITLGLADIVAGKSKVIKLGNIDARRDWQHAKDACRAMIMMARADVAD
                     DFVVATGESHSVREFIQLAVKKAGLGDDCERFIEIDPQFYRPAEVPDLKGNPDKIMKT
                     LGWKPITSYEQLVEEMVNYDVFGKKP*"
                     /db_xref="A0A0G0GFJ9_9BACT"
                     /db_xref="cthe:Chro_4635"
                     /db_xref="UniRef100_K2EX92"
                     /db_xref="4.2.1.47"
     gene            625..1929
                     /locus_tag="GWB1_scaffold_1_prodigal-single_2"
     CDS             625..1929
                     /product="hypothetical protein n=1 Tax=Anaeromusa
                     acidaminophila RepID=UPI00036D3470"
                     /codon_start=1
                     /transl_table=11
                     /translation="MSDNEFKIEATGNSGIHIESTGGVKIEAKAGTPVEVRGVKVGMT
                     GELAIRFGVIGAGQGGSRIAEVFGALGYPSCAINTAKQDLKYIKLPEDRKLCMEYGLG
                     GAGRDIQLGAEAFTAHRESVQALIDRTFSDDVDYALVCVGGGGGTGSGVAEQLITLLH
                     SYNMPVGMIYTLPQSNEDALTHANAVKVLDKLSKLVKEKILTTLIVVDNAKIEAIYPS
                     LSTVAFWQKANGDLVNILHQFNRLTAQPSRFVSLDPMDFAKIITEGGCTVYGAARLSE
                     YKDAESLAQTVINSVKSGLLASEFTLSEATMGGLIVTGSFDMLSTVPQEDINYALYNL
                     TSIVGHAGLYRGIYDLDSTDAGHGLVVYTMLSGLGVPHRRVEALIQRGEEGAQALEIK
                     KNDHAKMNVIDSDSSSADNDRLKNMQAKHGPLGKLLGNRKKP*"
                     /db_xref="UniRef100_UPI00036D3470"
                     /db_xref="A0A0F9VYM2_9ZZZZ"
                     /db_xref="UPI00036D3470"
     gene            1939..2103
                     /locus_tag="GWB1_scaffold_1_prodigal-single_3"
     CDS             1939..2103
                     /product="hypothetical protein"
                     /codon_start=1
                     /transl_table=11
                     /translation="MNFIKGLGSLGLWNFIFFQWFFTRLAFKYDLNTNAYLGWKILFP
                     VVPLTRWIFN*"
     gene            2199..2663
                     /locus_tag="GWB1_scaffold_1_prodigal-single_4"
     CDS             2199..2663
                     /product="hypothetical protein n=1 Tax=Zavarzinella
                     formosa RepID=UPI00035DEEFC"
                     /codon_start=1
                     /transl_table=11
                     /translation="MTKIIFLFGKEAKKCTKCQQDKLLSEFPKNKREKNKILLRKKAQ
                     IRRKARALQDPEYRLLLCCRSRISDAIRRNRGFSGKNQTTKQLIGCSLLQLRQHIESK
                     WQPGMTWENYGIRGWHIDHIKPCASFILTDEKQLQQCFFIIQIFSPCGGEII*"
                     /db_xref="UniRef100_UPI00035DEEFC"
                     /db_xref="A0A0E3JPC0_9VIRU"
                     /db_xref="prc:EW14_0716"
                     /db_xref="UPI00035DEEFC"
     gene            2680..3321
                     /locus_tag="GWB1_scaffold_1_prodigal-single_5"
     CDS             2680..3321
                     /product="hypothetical protein n=1 Tax=Methylomonas sp.
                     MK1 RepID=UPI000377ACCC"
                     /codon_start=1
                     /transl_table=11
                     /translation="MKFNTDYSATTTDYYLVETVKQGITLHYTAGSTASGAISTLCQQ
                     DMVCVPFVVDKDGTVYQLFNPKYYAFHLGIRGAAEGYKKGHFDKKFLSVEIVNEGPLK
                     KVGSDYLWWPKNWGAKYTGKVVNYSFRGFDYHAAFPEVQIQAVCELIKHLCTEFNISK
                     SLVPKDKRELLDLDYMDTFEGICSHVNFRWDKWDIPGEPVFPWDRLQKYLEDK*"
                     /db_xref="UniRef100_UPI000377ACCC"
                     /db_xref="A0A0A6R5F9_9GAMM"
                     /db_xref="cpi:Cpin_2795"
                     /db_xref="UPI000377ACCC"
     gene            3318..4223
                     /locus_tag="GWB1_scaffold_1_prodigal-single_6"
     CDS             3318..4223
                     /product="Subtilisin-like serine protease n=1 Tax
                     =Pyrobaculum oguniense (strain DSM 13380 / JCM 10595 /
                     TE7) RepID=H6Q6D7_PYROT"
                     /codon_start=1
                     /transl_table=11
                     /translation="MIEITDQITGIYEKITIINELHWSHKLMHINEAWARATGKGVKI
                     GIVDTGCDIHHPDLNGAIVGCHNFSQSSGQCEDMHGHGTHIAGIIAAKITGSGVSGVA
                     HGASLYIARAIDNSGVGNPANIARAIEACIDAGCDVINLSLGCPEEYIPMSRAIQRAT
                     EKNIIVVAAAGNCGDNNVSTVEEQWPARLPFVISVAAINKKLINASWSASGDIEFSAP
                     GVDILSCYPGGRYATMSGTSQACPFITGACALMKEIKRDINREQIVKLLSQYSMSIGH
                     QASFGAGVVNVVAALESLEGMLKRG*"
                     /db_xref="UniRef100_H6Q6D7"
                     /db_xref="pog:Pogu_0068"
                     /db_xref="H6Q6D7_PYROT"
     gene            4224..4934
                     /locus_tag="GWB1_scaffold_1_prodigal-single_7"
     CDS             4224..4934
                     /product="Uncharacterized protein n=1 Tax=Pontibacter sp.
                     BAB1700 RepID=J1FFE1_9BACT"
                     /codon_start=1
                     /transl_table=11
                     /translation="MSQASDQAREEILKEIKELLSEGGSVSLIPKLRVPKPPLADRMA
                     EKLTNLVGSWRFALSMVGAVVLWFLCNIGFFFFMPSFDPYPFNFLNLMLAAVAAFQAP
                     AILMAQNAQYRRDLQREIHQYEVILAVEGELRALYNKLSHLGTDVAVAIEELEFSQDQ
                     SKKELGELSNNVSKNLSSTYGCHLKMEKLQDTAEDIVTKTSIMLSLIKKLKDASDPFP
                     ITKEINDKGRIFPDDPKG*"
                     /db_xref="UniRef100_J1FFE1"
                     /db_xref="J1FFE1_9BACT"
                     /db_xref="str:Sterm_3811"
     gene            4951..5226
                     /locus_tag="GWB1_scaffold_1_prodigal-single_8"
     CDS             4951..5226
                     /product="hypothetical protein"
                     /codon_start=1
                     /transl_table=11
                     /translation="MWNKIKTCIMNLKQCLCSSIKDIQLEELKKQYQMQLNENIHLHR
                     KLEECEIAMQAAKDTVTELSDKLKKTATDEIRKKTVLPKKNNQKPKR*"
     gene            5300..6871
                     /locus_tag="GWB1_scaffold_1_prodigal-single_9"
     CDS             5300..6871
                     /product="hypothetical protein n=1 Tax=BRC1 bacterium SCGC
                     AAA252-M09 RepID=UPI00036F1579"
                     /codon_start=1
                     /transl_table=11
                     /translation="LLTFVVQHNITKVEKIEDVPQSFLFALNDYLSYTEQDYQYTWRY
                     KNTAWNGKNYLLGGRWNKDIFVPSFSSLSFRSGLLKRVLYFCKQNDIGYLVIDERSFP
                     DLNDGLLWKGNLRDYQQIAIDRFLDYKKGIMAAATGAGKSIIITNIVSRLNIPTVILC
                     GTIDLVIQMKEHLEHEIPDSAIGIVGDGKCEIEQITVSTWQSAARSIDTRAKTYFYDR
                     QVSEKFDTSHSNKITTMLKAAQLVVLDESHCARAKTIQTVLRNINAPYVLGTSATPKR
                     DEGDDLLIEAELGNIFYDISASTLIDKGWLVRPTIEYHYIDNSARRGEWDDFHAVYKQ
                     LIVNNDVRNYIIGEKAREMVRAGRKTLILVDYLEEHGKVLEEMLSDVQAEFLNATLSS
                     KRRQTLLNAFRNGEIDCMIATSLADEGLDVPIISGEILAGGKRGKTKIRQRVGRVLRP
                     HEDKVDARVIDFIDDGKFVLDHSVARIAALKMEPAFDLVANNVPKERKEIILKKIEKA
                     VGRMRKDEFDEQTTG*"
                     /db_xref="UniRef100_UPI00036F1579"
                     /db_xref="A0A0F9SVG6_9ZZZZ"
                     /db_xref="sur:STAUR_2549"
                     /db_xref="UPI00036F1579"
     gene            6852..7709
                     /locus_tag="GWB1_scaffold_1_prodigal-single_10"
     CDS             6852..7709
                     /product="hypothetical protein"
                     /codon_start=1
                     /transl_table=11
                     /translation="MSKQLDNAVKHLTVEILENLAPEAVLKNADMEYSKPNITMARRA
                     ITRFKKQMISAANADAIEMDPTVTKFKNSYIKNTRDVADVREKGRVRASSDGSLTPME
                     EWGQFELLSYFFELYYSRTGKDYPIETPGVIYSRFIKNKGTWEQKSTRGLNVMSFLLK
                     KLNSPESVKDYLDWWFAYSFTRGQSLNWGWLASATMLSSYTVYMTNLQHKTVAPATTI
                     SPTLPIDFIGYIQGIGGIFNYIGNMKTHKDLQYVYAAWKDKMQTLPSHPVVKMLEEAQ
                     SRGLLGEKK*"
     gene            7706..8098
                     /locus_tag="GWB1_scaffold_1_prodigal-single_11"
     CDS             7706..8098
                     /product="hypothetical protein"
                     /codon_start=1
                     /transl_table=11
                     /translation="MKKYVLVRAEDGTLLGGGIYAGAWGEAFIKIERSDNETIMINVS
                     KAIALHFFEEPPEALLNYMRITNSSSVDPPAPGIVGTSSRSSRPSVDQGVQGLVDAGP
                     PGHTSDASGVGLADLPIPKKSNRPRRKT*"
     gene            8095..8850
                     /locus_tag="GWB1_scaffold_1_prodigal-single_12"
     CDS             8095..8850
                     /product="hypothetical protein"
                     /codon_start=1
                     /transl_table=11
                     /translation="MIIGSNRSVVFKKLAELKERTVNQCVVCHGADPGCRCHALMLMY
                     EAAAAANVPAKFWSIKTTDFGVGQEQNPVVSDLKSKWIKLIFEIENTVQNIPLIVVSG
                     PNGTGKTMMASILLKSAATVRGISPQYILFNQLISLHYSKEGNKDEILERLHACDLLV
                     IDEFGKEYTKTNQFGEIDTTSSIANYAKFVAENILKTRSDASLTTVIITNDTIDELKS
                     KYGGPGRSVDSILAASSTVTLHHAGIDFRKVKI*"
     gene            8847..10346
                     /locus_tag="GWB1_scaffold_1_prodigal-single_13"
     CDS             8847..10346
                     /product="Gp226 n=1 Tax=Bacillus phage G RepID
                     =G3M9W7_9CAUD"
                     /codon_start=1
                     /transl_table=11
                     /translation="LIDQNISIDEHLLSILLQDKQHVISILEEDKLTGDYFDPEWRPV
                     FDNIVIYYRKFKEILDKDKVFDQLKRRGVSSVELSKRYAIYLSLENLKTPTKDYKYYV
                     DAIKTRKYKIMLHEVVSKADKMCNTMNDPISAAKDLAKVGSEIATLSAQDRVVRTSLA
                     ESAPVMSDNYRIAKSNPEIIRGIMTGFQKLDELTWGINPGEVLLIVGPTGGGKSISLV
                     SMSAYIANGIRYCAKCGFQLFLHTQNRCPKCGTIFATPGDIYRISPKNVAYVSIEMPA
                     EDCLRRFCSASLGLKEKEVRRGQLSDQDEQIYLNYLESVRSGKGPVGFYVIDVPRGED
                     INFVSTEIDRQEALHGVRMDVVVIDYLQLMKATTGDHRDTGEDWKAQTAISEEVHEYA
                     RTKRIPVITAAQSTSLRGIKGEAVRYGTHRVSRAEGTAFNMNIIVQIEDPLEKQEEEK
                     KEDDTELTMKFYVVKNRGGEKGVIVMQKDFSRMQIHHILDISYATLEAS*"
                     /db_xref="UniRef100_G3M9W7"
                     /db_xref="A0A0F9SZQ7_9ZZZZ"
                     /db_xref="G3M9W7_9CAUD"
     gene            10503..13472
                     /locus_tag="GWB1_scaffold_1_prodigal-single_14"
     CDS             10503..13472
                     /product="ribonucleoside-triphosphate reductase (EC:1.17.4
                     .2)"
                     /codon_start=1
                     /transl_table=11
                     /translation="MNKLSLSRKILSDITVYAKYAKFIPKLKRRETWEEIVTRNMEMH
                     IRKFPKLKTEIEDAFKLVYSKKVVPSMRSMQFAGKPIELSPNRGYNCSFVAIDDFHAF
                     SETMFLLLGGSGVGFSVQRHHVEQLPVIYKPIKSRRFLVGDSIEGWADAVKALFRAYM
                     CGKTLPEYDFRDIRPKGARLITSGGKAPGPEPLKDCLHNIQKILDRKVGGSKLTTLEC
                     HDIMCYIADAVLAGGIRRAAMISLFSFDDEDMLTCKYGNWYELNPQRARANNSVVILR
                     HRIKEKEFKQLWKKVQMSKSGEPGIFFTNNKEMGINPCLSGDTWIHTTQGAKQVNELV
                     NKKFTAIVNGKHFDSTESGFFSTGVKSLLSLETNNGNNLKLTNNHKLLKVLKRTSKKI
                     YTDWVEANQLTVGDEILLSVHDGVAKFGENNPGDFDRGWLLGELLGDGCFSGPSSACL
                     DFWGPSAQHMSSLAYNRIKGVLETRSDFGVIDQYQKDKLRIRCVAVANLAKQYNITQK
                     TKLLTPAIEAESYDFIAGCLRGLFDADGTVIGNQIKGVSIRLGQVSLNNLQCAQRMLS
                     RLGIVSKIYKNRHPAEFRYMPDGKGGTKKYWCQSMNELVISGHNMHVFQSVVGFDEPA
                     KATKLANLLGTYKRKLNRERGLTTITKIIPIGEAEVFDATIPGIHEFCANGLRAHNCS
                     EISLKSAQMCNLTEVNVSDVHSQEDLNERCRVGAFIGTLQASYTEFHYLRDLWQKNCE
                     KDALLGVGMTGICSGGILNLNLEMAADICVKENERTAALLGINKAARVTCIKPSGTTS
                     LVFGCSSGIHEWHDEYYIRRMRIGKNEELYKYLSEHCPDILEDDFFKPTIQAVISIPQ
                     KAPEGAILRKHSDPIKLLERVKKFSQEWVVPGHNDGDNRHNVSVTVSLKDDEYQITGE
                     WLWKNRDHYTGITVLPLDDHSYMQMPFESCTEEVYDKMLRKIKDIDLSKVVEIDDHTT
                     LTEQAACAGGACTITRV*"
                     /db_xref="nhl:Nhal_1612"
                     /db_xref="UniRef100_D5C1W3"
                     /db_xref="A0A0G0Y5E1_9BACT"
                     /db_xref="D5C1W3_NITHN"
                     /db_xref="1.17.4.2"
     gene            13519..13683
                     /locus_tag="GWB1_scaffold_1_prodigal-single_15"
     CDS             13519..13683
                     /product="hypothetical protein"
                     /codon_start=1
                     /transl_table=11
                     /translation="MTRDQVKCSHCGGDTKFVRKYETVYIFQCILCRRKTQIMTEMIR
                     EPEKKKNERK*"
     gene            13670..14194
                     /locus_tag="GWB1_scaffold_1_prodigal-single_16"
     CDS             13670..14194
                     /product="hypothetical protein"
                     /codon_start=1
                     /transl_table=11
                     /translation="MRGNNSSFIRIGDAIKSFVIVPDTERTYVSHYVNIDGKNQKRNC
                     HCNATCPYCLNGTSTFKGVYAIALAEGGQLGFIDLKPGLIKQLSITAAKEGVSLGVFL
                     NKRLLGVSREIKNHYTEYQINSTILTDADHDALMRSIYEGKNSDTMMKLMEKLETLVV
                     PGSEREDGGFDNQN*"
     gene            14169..14348
                     /locus_tag="GWB1_scaffold_1_prodigal-single_17"
     CDS             14169..14348
                     /product="hypothetical protein"
                     /codon_start=1
                     /transl_table=11
                     /translation="MADSTIKINSKDIETLYNIMIKYQDFFIDLAKIGGTEHVHDFNT
                     VAKIINDMLEQVDSH*"
     gene            14431..14718
                     /locus_tag="GWB1_scaffold_1_prodigal-single_18"
     CDS             14431..14718
                     /product="hypothetical protein"
                     /codon_start=1
                     /transl_table=11
                     /translation="MACGGCGGYRKIEKPAVQQPAISSVPQPLPPPPPPPISVTSVPG
                     TPTPPPKPKTVVLAVSSTPSKPVDAQEAVTDLIKKKREALLALRRSQQRQY*"
     gene            14728..14997
                     /locus_tag="GWB1_scaffold_1_prodigal-single_19"
     CDS             14728..14997
                     /product="hypothetical protein"
                     /codon_start=1
                     /transl_table=11
                     /translation="MPSCCSTGCSSGCNSNTSELLKVPFDVFALTPEYFQPKLYNQKQ
                     FNMLSETGKKLYIDNIVTFNSLCRDAERLDLLINENAPWSNDTQS*"
     gene            14981..15295
                     /locus_tag="GWB1_scaffold_1_prodigal-single_20"
     CDS             14981..15295
                     /product="hypothetical protein"
                     /codon_start=1
                     /transl_table=11
                     /translation="MTRKAELLSTLQLSGGNTIDVIRKSLPNYKVGQIDPGDASEYKI
                     FVSYGQSPKEQAITTIHELIHIVECMVQDGTHLHDPNDYDLLAYFIYNTVASVESAGK
                     EN*"
     gene            15298..15549
                     /locus_tag="GWB1_scaffold_1_prodigal-single_21"
     CDS             15298..15549
                     /product="hypothetical protein"
                     /codon_start=1
                     /transl_table=11
                     /translation="MKPAERNYVVRLFFNNGSHEQVKYENQTEATTAYNAITAAVENR
                     SYVGELTLHDGTKCSFRVGRLVYWKVFRYTEPSKEERGR*"
     gene            15648..15944
                     /locus_tag="GWB1_scaffold_1_prodigal-single_22"
     CDS             15648..15944
                     /product="hypothetical protein"
                     /codon_start=1
                     /transl_table=11
                     /translation="MIIKAYIKDEPSYMRYEASYRIPRKLVYASNVIILFLRDGASKI
                     IKSRFKQPEEKFVPNSIQRRWYLQSLKIKDSDLKYRINSISFGISQKDIDFFVF*"
     gene            15994..16377
                     /locus_tag="GWB1_scaffold_1_prodigal-single_23"
     CDS             15994..16377
                     /product="hypothetical protein"
                     /codon_start=1
                     /transl_table=11
                     /translation="MNKSKNKTKTSSTPPHKLTVKQDSLSRQIENILTSNVGCRSNDV
                     LLYTTLLNRYFGVEIADDRLMLDLNVAKVGGYPPLESVSRIRRAFQAKGWFHSTTRRE
                     QFVRATKVRKGSISKVALKRLSKSK*"
     gene            16392..16646
                     /locus_tag="GWB1_scaffold_1_prodigal-single_24"
     CDS             16392..16646
                     /product="hypothetical protein"
                     /codon_start=1
                     /transl_table=11
                     /translation="MSADVKVAEIRGLKVKKVLTSKKKLEITFEGKVDEVSAVGKTID
                     EAVREANKASMMELCTSISVSVMPDSGETDEENDGGKKSK*"
     gene            16715..17260
                     /locus_tag="GWB1_scaffold_1_prodigal-single_25"
     CDS             16715..17260
                     /product="Deoxyuridine 5'-triphosphate nucleotidohydrolase
                     {ECO:0000256|HAMAP-Rule:MF_00116,
                     ECO:0000256|SAAS:SAAS00071038}; Short=dUTPase
                     {ECO:0000256|HAMAP-Rule:MF_00116};; EC=3.6.1.23
                     {ECO:0000256|HAMAP-Rule:MF_00116,
                     ECO:0000256|SAAS:SAAS00071036};; dUTP pyrophosphatase
                     {ECO:0000256|HAMAP-Rule:MF_00116};  TaxID=1401079
                     species="Bacteria; Firmicutes; Clostridia; Clostridiales;
                     Clostridiales Family XIII. Incertae Sedis;
                     Mogibacterium.;" source="Mogibacterium timidum ATCC
                     33093.;""
                     /codon_start=1
                     /transl_table=11
                     /translation="MKLNYVQCRPYDGYFDVGKPKGDAAVDLRALEVQALDMRGCLPI
                     ISKMGVQTGDWGQLDTEYIFGHEDYGHVWELRPHTMHKIYTGVRIHLGDGYEGKICLR
                     SSSGLLGLVMPNAPALIDSHYVGELIVPILNPMSYSIYIAPGSRFAQLSALTFEPTEP
                     ILVMELAETERGSKGFGSTGA*"
                     /db_xref="X8IRE2_9FIRM"
                     /db_xref="afo:Afer_0865"
                     /db_xref="UniRef100_J4VYK5"
                     /db_xref="3.6.1.23"
     gene            17277..18596
                     /locus_tag="GWB1_scaffold_1_prodigal-single_26"
     CDS             17277..18596
                     /product="hypothetical protein"
                     /codon_start=1
                     /transl_table=11
                     /translation="VATINVIKLKNKPVVIHYRAFEKCFRMQYVLPYAGAAHEKIPGL
                     AHATEHMLVFNKLGNHNIANEAAATFGVNINAFTGFAMAGLDASGVVSTKALDEVARQ
                     WSAQLVSENYTQENWNCEKEIIRAEALDADNTAAFIDVFMRAVTRTSPRYKQGVMIGT
                     DFLDGISVADLRKAHQNWNTWGDQSFVLIVGDLCPEDINRFMTKMDFGNYNASLKVKL
                     DKSRPKAYDQKMSTWSLANYTLSGIEARRYHFMEASGPLLGTQAWYDMLAIGGLFFTG
                     GNSKAHKVLRGDHGICYDCGGLISRVDGGVVLGIEYAMEKKLTTGPKDHELLSKIVKQ
                     AASDVTPEAVKMIAMNMKTNYCLIHNSIEDLVDALGDELTIMSYETTLAEFQKNAKLL
                     TLDNRLAMLDNLNVGRLQHLANRFSKSKYTVHYFTEKCEHIKKGKKK*"
     gene            18593..19237
                     /locus_tag="GWB1_scaffold_1_prodigal-single_27"
     CDS             18593..19237
                     /product="Uncharacterized protein {ECO:0000313|EMBL
                     :KKN03321.1};  TaxID=412755 species="unclassified
                     sequences; metagenomes; ecological metagenomes.;"
                     source="marine sediment metagenome.;""
                     /codon_start=1
                     /transl_table=11
                     /translation="MKIIGISGKARSGKDTTANFLRDKYGFSVIHFADILYAETQEIY
                     KYCTLVVGDNAEYTGVKLENGIVVPLPSSFPPSLLRDGMKEKNGNFLQWWGTIRRNYF
                     KKDYWVERVEDTLANFEANGIKNVVVADVRLLNEANFIKGVRGKLLRTIRYNADGSPF
                     IDPNRDPKHESEIELDDYPDFDAILINLHDIQFLCDSAEELLFKIFPDITCNLS*"
                     /db_xref="A0A0F9PQJ1_9ZZZZ"
     gene            19247..20908
                     /locus_tag="GWB1_scaffold_1_prodigal-single_28"
     CDS             19247..20908
                     /product="60 kDa chaperonin n=1 Tax=Novosphingobium
                     pentaromativorans US6-1 RepID=G6EDC2_9SPHN"
                     /codon_start=1
                     /transl_table=11
                     /translation="MSTPKKVYLKEEAQRLLSKGVNTITDVVACTLGAQGRVVTIDRG
                     RYGTTVTKDGVTVANETILEDPAENIGADMIRTAANTTNDTAGDGTTTAAVLTREIYN
                     EGRRAMAVGVNIAELRRGINASKDVAVSELKRLATSVKDGDIQKIATISANNDDITGA
                     IIAEAINRVNNGVVTVELSQTAETYYSLTEGFQFDKGLPTPYFVTDQIRNITEFEDAY
                     ILITMHKLMAAEPLVNLLNEVSKSKKPLLIIADGFSNEVLQTLVYNKMKGAVQVAAVS
                     TPGYGEAKIQLCEDMAALTGAQFVDPEVTNINDVSLAYCGQAKKIICTKFSTTIMGGG
                     GNKEVVDQRMDRIKYALAQEHLAPFEIDQLRDRLSRLQGAVAVIHVGGLNEEEANEAK
                     DRVEDAVHATQSAMEEGILPGGGLAFLYASKAVETAMENQAHKDAKIGFDIIRKALKA
                     PSRQIAANAGLDPATEAVTKALEAYPQQYGYGFNAATEQYSNLIDDGVIDPAKVSRAA
                     LENAVSVALLMLTTDALLVETAFREDDPRVDKVARPRVMMQKHNQ*"
                     /db_xref="UniRef100_G6EDC2"
                     /db_xref="A0A087M2P5_9RHIZ"
                     /db_xref="npn:JI59_08375"
                     /db_xref="G6EDC2_9SPHN"
     gene            20969..22366
                     /locus_tag="GWB1_scaffold_1_prodigal-single_29"
     CDS             20969..22366
                     /product="ATPases of the AAA+ class n=1 Tax=Clostridium
                     termitidis CT1112 RepID=S0FQM1_9CLOT"
                     /codon_start=1
                     /transl_table=11
                     /translation="LSARKNSYASYDDFLLDIGEYFISLNAALFMETVPPTETAKASK
                     RIKTLTGLVVTATTVSTSAKKLRVIAEREYIKIATKMKRSSNLPTTQLMCDFQLSELE
                     MLILLYLSWQEVGTDNIFMYIKNISPVLKFFSNNEKDVVSRLKLFSNDAKMINGGLLH
                     IQQSESAPLGASDLMVLEPLREMLAGMTDYDLAVLQQKKKCKDTCQTAGTITLIAKEA
                     TMEQLHMTEAYLKHYKKIFVDWALGESIPYGSGMVILFHGPPGTGKTLAARYLAQRCK
                     KELIVVDYADLLNKYVGETEKKIKEMFKRAAKSGAVLLIDEADSVMHARGDDSKSWEI
                     SQVNVLLQCVEAHDGVVILTTNREELLDKALMRRVILKVAFEMPDASQRAKIWQTMLK
                     EQAIDKAVDFKILGEEFIYAGGNIKNAVLLAAILAANKGKEKIGMDDLREAAMLEKKK
                     VTPKGSKIGFMGESK*"
                     /db_xref="UniRef100_S0FQM1"
                     /db_xref="dgo:DGo_CA0596"
                     /db_xref="87217386"
                     /db_xref="S0FQM1_9CLOT"
     gene            22363..22593
                     /locus_tag="GWB1_scaffold_1_prodigal-single_30"
     CDS             22363..22593
                     /product="hypothetical protein"
                     /codon_start=1
                     /transl_table=11
                     /translation="MKNYGMYISCPACKGDRFWIASITDLSKCSKDLDFINKIAYIVD
                     GTCEQCNHLVADINELEALLIGSEGTGNDRKD*"
     gene            22577..23209
                     /locus_tag="GWB1_scaffold_1_prodigal-single_31"
     CDS             22577..23209
                     /product="Exonuclease n=1 Tax=Myxococcus xanthus (strain
                     DK 1622) RepID=Q1DB51_MYXXD"
                     /codon_start=1
                     /transl_table=11
                     /translation="MIEKIDKLIFIDTETTGLSPTTHEIIEIGIVQVDPITLNDFDQA
                     EYKVLPQSIATADERALAMNHYSFMSWRGAKPFQDEVGPYLSKLSTPKSIICGHNIKF
                     DIAFLESMYSKYSPELSFSYGGTLDTQSLAKHLAVATPSYRLGVLCQKFGVEIETSKQ
                     HSALYDILANVALFKSMFRNYSIPLSEAIVLGPCGKKNQKKIITATKTVS*"
                     /db_xref="UniRef100_Q1DB51"
                     /db_xref="mxa:MXAN_1876"
                     /db_xref="88346527"
                     /db_xref="Q1DB51_MYXXD"
     gene            23224..26268
                     /locus_tag="GWB1_scaffold_1_prodigal-single_32"
     CDS             23224..26268
                     /product="DNA topoisomerase (ATP-hydrolyzing) {ECO:0000256
                     |SAAS:SAAS00048832}; EC=5.99.1.3
                     {ECO:0000256|SAAS:SAAS00048832};;  TaxID=765914
                     species="Bacteria; Proteobacteria; Gammaproteobacteria;
                     Chromatiales; Ectothiorhodospiraceae; Thiorhodospira.;"
                     source="Thiorhodospira sibirica ATCC 700588.;""
                     /codon_start=1
                     /transl_table=11
                     /translation="VGYNSKDIKVLKGLDPVRQRPGMYIGNTDDETGTHQTAFEIIDN
                     AIDEAMNGYADLVAVTVHADGSLSVRDNGRGVPVQMHPTEKKYGVDLVFTVLHAGGKF
                     DEQAYKTSGGLHGVGASVVNALSEWLKVEVKRDGRKYFREYANGNPIGELQDLGPSKK
                     TGTIVTFKPSVKVFRKPEFSFEILKNRLEELGFLNEGVAIKLTDERTNEEFEVGHNDG
                     LKRFVERIEPKAQILTPLIQVSSAKGEKVRVRCALQWKLDFDGDRLLAFTNNIRNGDG
                     GTHVVGFKNVLTRCLTKALTGKKGASLVTGDDVREGLVAIIDVKMSDPKFSSQVKSKL
                     VSEEARTALENMSGAFEDYFEKNPAHLNRVMQNAVRAAESREAARKARDLSRKKNAMD
                     IGVLPGKLADCQSKDPAINELFLVEGDSAGGTSRQGRDRKFQAILPLRGKVINAEKAT
                     LHKLLANEEIKSLIAAIGTGIGENFDIERLRYHKICIMTDADSVTGDTPLMVFNKETK
                     EMKLYRTDDFIDNVCTDISKYQIVACDLKHKSFGFRNLQQVYKHPSKKQLFRITDDNG
                     HHVDVTSDHSVFVYRKETRSFEAVSTVRLSVEDQLVSSRAIPDITTTEMKINPYLLGL
                     FIGHGQVDSQGHFKLLRSTRFKQRAVDFNSLPAVKITTTDRVAQTETLEFTNKRISTM
                     ISSFNITKSELPNCLYTAPTAQKLAFLRGLLESCAAVMVHQGISICAEDSLATGLIYL
                     LRQFGVSPAILRGGAKALINIKIKDMAFIAGAWDHHKAVKDFGDLVAPSKEYELVKIK
                     SIVELPQQPYVYDLSVDVDQNFVAGTGATLLHNTDGAHIKTLLLTFFYRHMPELVKKG
                     HIYIAQPPLYRCVIRGKVHYILNDGELRLFKVKEKYGLLRTYKKGKKYAFPQEQIFDM
                     PKGTLLYSDKLLFDVPIEDIMKLVTEPREDLKLQRFKGLGEMAAEQLAETTLNPSSRR
                     MLQIKIESTEAADNMITTLMGDDAEARRTFIMENCQFATPDV*"
                     /db_xref="G4E7N6_9GAMM"
                     /db_xref="UniRef100_G4E7N6"
                     /db_xref="hpak:JT17_01950"
                     /db_xref="5.99.1.3"
     gene            26276..27325
                     /locus_tag="GWB1_scaffold_1_prodigal-single_33"
     CDS             26276..27325
                     /product="hypothetical protein n=1 Tax=unclassified
                     candidate division KSB1 RepID=UPI000361F762"
                     /codon_start=1
                     /transl_table=11
                     /translation="MSTINKIIGKGLTFDDVLLVPGYSEISSRNDITVKAQLHPNLCL
                     TVPVISANMDTVTGEEMCRIMHKHGGLGILHRFAPEAELISIVETLQEDKVRFGVSVG
                     VNLDDEKLFNLYLSRGINIFCVDVAHAHHQKVRYRLRHIRNAKKDAIIIAGNVATLDG
                     ANFLAENGADIIKVGIGPGSLCSTRIMTGCGVPQLTAIIDCDVIKQNHPHVKILADGG
                     IRYPGDITKAIAAGADAVMIGGMLAGTEQTPGLIIKKGTPSRPLLYKRYRGSASMEAK
                     SSSGRDIKFIEGVSTDIPYRGDASLVIDEIIDGLKSGCSYVGASSLLELQAKGRFVEV
                     THASYVEGTPHGSGY*"
                     /db_xref="UniRef100_UPI000361F762"
                     /db_xref="lfa:LFA_3574"
                     /db_xref="88046329"
                     /db_xref="UPI000361F762"
     gene            27367..28083
                     /locus_tag="GWB1_scaffold_1_prodigal-single_34"
     CDS             27367..28083
                     /product="hypothetical protein"
                     /codon_start=1
                     /transl_table=11
                     /translation="MSDNEVAGIVTQLESLHTKHKVSSYIGLGLVLLILFFAGVGAYM
                     LMGQLKDQAATNQQLAATQQQITDKLQTIDTNNQIIFDLKKEIQDIKTQQQITTAKYD
                     VLLTQAGRQLPQPQQDAFFTSRGFIPSYYQTDGGRLFGSQATVKLQTAIVEGEKCEEL
                     SAQKDIEIVKKDNLIDTYQKQVIEYQGVDGLRQEEFKIVDNELKKTQKELRREKIKKW
                     LWTCASISAAGYVGYQVGHN*"
     gene            28097..28552
                     /locus_tag="GWB1_scaffold_1_prodigal-single_35"
     CDS             28097..28552
                     /product="hypothetical protein"
                     /codon_start=1
                     /transl_table=11
                     /translation="MEGLILNMLRVSEFLHTNERLVLAGTIDNVLATILKFADIAFAE
                     KTFFKKLKDIISHYGLSFDQVFSQLEAWKTQLVHIEYDWRIGLPEEEIAREKPDFMKR
                     VILATDEIYNIAKPFHGAVGMESKKWGDIMQSPVETWMKKYKDSLQNNV*"
     gene            28545..28994
                     /locus_tag="GWB1_scaffold_1_prodigal-single_36"
     CDS             28545..28994
                     /product="hypothetical protein"
                     /codon_start=1
                     /transl_table=11
                     /translation="MSKKYLVAKNRFTPGTPGLTIQGFPGCDVLADFKNSTGDSVLKV
                     MSNGELVWKGTSQISTDYFKHLNIFTQTCLDTIQIFIDNPNNINHCRVADMGTNGGHC
                     GMEFRTMCSFFERLHGKEMKIIGELSQDLLTCIEFVAAFQTAQETPQ*"
     gene            29004..29246
                     /locus_tag="GWB1_scaffold_1_prodigal-single_37"
     CDS             29004..29246
                     /product="hypothetical protein n=1 Tax=Holospora obtusa
                     RepID=UPI0003AECCCA"
                     /codon_start=1
                     /transl_table=11
                     /translation="MIGEFIAFGVGGLTLLGAFLNVKKVRFSFIIFSICNIYWAGYDF
                     YLGATAQGFLMLAFLITSIYGYFSWTKEPDDKDNLI*"
                     /db_xref="UniRef100_UPI0003AECCCA"
                     /db_xref="W6TE04_HOLOB"
                     /db_xref="UPI0003AECCCA"
     gene            29326..30183
                     /locus_tag="GWB1_scaffold_1_prodigal-single_38"
     CDS             29326..30183
                     /product="hypothetical protein"
                     /codon_start=1
                     /transl_table=11
                     /translation="MSDYKAIIVKLIDKGAPAGTLLAALETNNLLEVVNIAMVHDVTE
                     EVLALKEAKERGPLNEPKLHKEVPLRPMDPEELARKQQHKKHVFNLGLKRLTTPKDIT
                     EEEVEKEKCDDLPVKASSYEISDLIITADVPPFLRNLSPDERIKRLKELQRGLSPEEL
                     RKKEEEEAAHAQKVKEEVEKENTPKIEEEPRQQRLPMEASERVHLVLAKAKSNLKGLT
                     KHWKEHFKGRPKGSFTKAVKKLKAHGVDKPEALAAYWEHKSTGKWPAEKGKKKKATIT
                     YRKKEAGIK*"
     gene            30185..30667
                     /locus_tag="GWB1_scaffold_1_prodigal-single_39"
     CDS             30185..30667
                     /product="hypothetical protein"
                     /codon_start=1
                     /transl_table=11
                     /translation="MCQASVDIALTVMERLEKSASKLYKLLYYTFDTKDDEAAFLFYR
                     MHLEEKTHWLLVQYLRRMADSIETEIAPQDTKICVQTLKRYADKIDTIISEIKNPSVG
                     NALTLALQLEEGYAILYKETIQEYFKHPIMTDLVNSLIEGDHIEHLKNFIDNRSNRWR
                     *"
     gene            30751..31080
                     /locus_tag="GWB1_scaffold_1_prodigal-single_40"
     CDS             30751..31080
                     /product="hypothetical protein"
                     /codon_start=1
                     /transl_table=11
                     /translation="MMAKITSSSKAVMVATKNTAKSTFVPKRGDRKTRMTVLTMLLFL
                     AINVWAMTKYQVDVVEVLKLNADFMWKVLTVFVAGNGVSAIADGFGGKSNKPPSPAFD
                     ADDLKGD*"
     gene            31084..31548
                     /locus_tag="GWB1_scaffold_1_prodigal-single_41"
     CDS             31084..31548
                     /product="Uncharacterized protein {ECO:0000313|EMBL
                     :KFZ25665.1};  TaxID=1541960 species="Bacteria;
                     Tenericutes; Mollicutes.;" source="Mollicutes bacterium
                     HR2.;""
                     /codon_start=1
                     /transl_table=11
                     /translation="MGRLGLKGGVGDKLQPEDVDKKQLEMGIKVEQEHVKHSKSLSKK
                     EKDDLARDIAMDHLAEISDYYTRLKKMEEEAKKDKNVDVKEDEELEKEAIFAPWHTTE
                     HPSQIPKDAPVSPMPQMHHRYPADQATWPKAKEEMIKREKLKVKARRKKEST*"
                     /db_xref="A0A094ID83_9MOLU"
     gene            31545..31838
                     /locus_tag="GWB1_scaffold_1_prodigal-single_42"
     CDS             31545..31838
                     /product="hypothetical protein"
                     /codon_start=1
                     /transl_table=11
                     /translation="VTKDEVLAFLPEMSIEELSTIKHEINKLMYEHNKTGLDEILANP
                     PKALKNLETLQLPREIKDAMEMNKEAIMAAYGVMRSLGLITEIENDPSHKPKD*"
     gene            31810..32361
                     /locus_tag="GWB1_scaffold_1_prodigal-single_43"
     CDS             31810..32361
                     /product="hypothetical protein"
                     /codon_start=1
                     /transl_table=11
                     /translation="MTPPTSRKTEETKHTFKTLAKKMGLDEVSIPFQWMWKIVAVVFA
                     GGMAWATLYGSVSGLKQKNSNLESIQQSQAIQVYAMHDDLVTMKGQMDLLQFKMDEML
                     KRTNRSARFTSAAELMSLPSPEEAPIKHKTTQYEVEDGESLWDVAKKLNVSPDSLIKS
                     NPDLLQPGAKFGKGLILKYEKQT*"
     gene            32400..32789
                     /locus_tag="GWB1_scaffold_1_prodigal-single_44"
     CDS             32400..32789
                     /product="hypothetical protein"
                     /codon_start=1
                     /transl_table=11
                     /translation="MNKIQIYREKVLIEYLRSLREIEQALLDSPKKISLELIDKMSNL
                     LYMDATPVCDVCSYSCRQDDTLQPHCYMASLATTSVRHFLHLYSITYDQKTARKQILE
                     QIPKVIVGLMEVQAQVMAQFGVENETV*"
     gene            32776..33093
                     /locus_tag="GWB1_scaffold_1_prodigal-single_45"
     CDS             32776..33093
                     /product="hypothetical protein"
                     /codon_start=1
                     /transl_table=11
                     /translation="MRLFKIARDVLTLSQTFNPNAISKMFPPGHPNKSEAQKYREAIT
                     FYYTVSTQVRGVDQAAKANLFNECGQLLSNIQAEPLDSFMAHLNAKIAEIKSAKLTVR
                     PLI*"
     gene            33107..33760
                     /locus_tag="GWB1_scaffold_1_prodigal-single_46"
     CDS             33107..33760
                     /product="hypothetical protein"
                     /codon_start=1
                     /transl_table=11
                     /translation="MSNNAPIGDYSLNQPGYYTIKSYNNCIDNQDSCNITASSDNTEW
                     QMTTSTTTTIPYATTSLPYTAATATYGPIIPTTGSWSSNVISLNAEAMVDVIDGYDML
                     PIFFGDQSASAKALERLIRLHYKNKDEIGEKVKEAIINKTNAALTLPWLLAYLFSKRS
                     EHEACAEYIEDICRANFIKSNVLTLVGSHGSVWEVFTSYEGDLTQLALEFSAYCQTI*"
     gene            34069..34458
                     /locus_tag="GWB1_scaffold_1_prodigal-single_47"
     CDS             34069..34458
                     /product="hypothetical protein"
                     /codon_start=1
                     /transl_table=11
                     /translation="MRRPNSNKYVTVEAIKAWFYWHECDMCGVRFKFEPGYDVFTHLK
                     LTQPTEKERESGIRWRYEYPIKQCVCDSCGKRLFGVNPFMITHQDFQDRLFRIHDGPK
                     IEEQIHVEKTMTNAQPGLVERAAYSSK*"
     gene            34461..35477
                     /locus_tag="GWB1_scaffold_1_prodigal-single_48"
     CDS             34461..35477
                     /product="molecular chaperone DnaJ n=1 Tax=Clostridium
                     tunisiense RepID=UPI00030882F5"
                     /codon_start=1
                     /transl_table=11
                     /translation="MSYYEALGVTKEATAEEIKKAYREAALKYHPDRNPGNQEAEDKF
                     KVVSEAYSILSDVEKRRQYDMGGQSYDLNDHEMWDAFFPGFRPNYGAPGSHRRNWPAR
                     DVETVLNITLEEAFSGVDKEISYRADIPCSTCNGTGDSSGSRAQCSHCRGTGMESSRR
                     GNFVVQRACPICGGDGNSITNKCGKCNGRGSIKEDKIVSVTIPAGIPNRAQMRVPNHG
                     GTGGFPGHETVTGDLYVNIIIQPHPEFIRQGEDINYQLNISPAKATLGGTVDLSNFMF
                     HGTVKIPPGTASGTKFAVRGKGMPKFQNKGRGDFYYEVIIVPKTQLTDKETELYRQLL
                     EMEQ*"
                     /db_xref="UniRef100_UPI00030882F5"
                     /db_xref="A0A037ZBJ0_CLOTT"
                     /db_xref="ckl:CKL_0903"
                     /db_xref="UPI00030882F5"
     gene            35474..35851
                     /locus_tag="GWB1_scaffold_1_prodigal-single_49"
     CDS             35474..35851
                     /product="hypothetical protein"
                     /codon_start=1
                     /transl_table=11
                     /translation="MKEWRIYKADFSIDPNLGVLVSCSYFVTQDVRDILKSLNSFFLQ
                     QLRNLEATEDIGHFVLVKLSDSESSLINNVFPIYEIKTIENDTPVVYFTNHLGWVKDL
                     NVQEISSIKLKYSDVHIIYEGKE*"
     gene            35854..36639
                     /locus_tag="GWB1_scaffold_1_prodigal-single_50"
     CDS             35854..36639
                     /product="hypothetical protein"
                     /codon_start=1
                     /transl_table=11
                     /translation="MMGSMSAAYENRPPSNNTESLSDQISRNLDMITSKTFSSVVDLS
                     NEEFELMQRSFMSTLGDVEQSTNALLHYFNDMDFYEDWAAALLAATDTGLECGSSNVP
                     TEFMQIKHALSGVLMSIQLFHIIADKASNSTLIKDTLDARSRSELISEARDRVAALHN
                     GNKYNGLLKTANYESEKVNISKIYLERMNFISPIILFFPAWSVTANHSLNSQLRNLIA
                     SANAKGTVSMMPDAQRLIQFISLASRVNFDISNVSLQLIRWTK*"
     gene            36657..36893
                     /locus_tag="GWB1_scaffold_1_prodigal-single_51"
     CDS             36657..36893
                     /product="hypothetical protein"
                     /codon_start=1
                     /transl_table=11
                     /translation="MEESLGIKQAIAAVDEAINDTKYIVLNPPPKPKVTMAHALTRRL
                     NRALELQRRNKVAFAKRRAKNKVARISRRMNRSK*"
     gene            36896..37087
                     /locus_tag="GWB1_scaffold_1_prodigal-single_52"
     CDS             36896..37087
                     /product="hypothetical protein"
                     /codon_start=1
                     /transl_table=11
                     /translation="MGIPRKIKLGKVRIRIPLPKRSGKTMLTKLDKKNRERKSGSEYL
                     QESQEEWEVGEEEDGTESE*"
     gene            37068..37346
                     /locus_tag="GWB1_scaffold_1_prodigal-single_53"
     CDS             37068..37346
                     /product="hypothetical protein"
                     /codon_start=1
                     /transl_table=11
                     /translation="MELNPSDKMKLDSLMKERMKLFSMLSQAKEMALDPVFVRLAKLG
                     MPEQSTLVSAYQQPLSNTKLYPIVEIIPEIERRLIENEQLINALVPAV*"
     gene            37634..38404
                     /locus_tag="GWB1_scaffold_1_prodigal-single_54"
     CDS             37634..38404
                     /product="Thymidylate synthase ThyX {ECO:0000256
                     |HAMAP-Rule:MF_01408}; Short=TS
                     {ECO:0000256|HAMAP-Rule:MF_01408};; Short=TSase
                     {ECO:0000256|HAMAP-Rule:MF_01408};; EC=2.1.1.148
                     {ECO:0000256|HAMAP-Rule:MF_01408};;  TaxID=744872
                     species="Bacteria; Spirochaetes; Spirochaetales;
                     Spirochaetaceae; Treponema.;" source="Treponema caldarium
                     (strain ATCC 51460 / DSM 7334 / H1) (Spirochaeta;
                     caldaria).;""
                     /codon_start=1
                     /transl_table=11
                     /translation="MGHSIVPEAEAILDQSFPVLDKGFIRLVDYNGSDSRIVQAARVS
                     YGNGTKTMREDAKLIDYLLKHEHMSPFEMVNFTFHLKLPIFVFRQMVRHRTARLNEIS
                     GRYSVLEDEFYVPNPGDIRSQDTVNKQGRSEEMLPDALFQCADFHDEQIRDYAEYKQR
                     VDAGMARELARINLPVSLYTQLYWNIDLRNLFNFLKLRLDVHAQYEIREYARVLMDLV
                     QKVSPMAFASFEEHILYAIKLSRSEVLAVEGNFKIEEK*"
                     /db_xref="F8EY59_TRECH"
                     /db_xref="UniRef100_UPI00025552F8"
                     /db_xref="scd:Spica_0046"
                     /db_xref="UPI00025552F8"
                     /db_xref="2.1.1.148"
                     /db_xref="2.1.1.14"
     gene            38391..38564
                     /locus_tag="GWB1_scaffold_1_prodigal-single_55"
     CDS             38391..38564
                     /product="hypothetical protein"
                     /codon_start=1
                     /transl_table=11
                     /translation="LKKNNFNIYETWYGRRFNGAVRNMRRQIEAEEDRKIMELLDAEV
                     MGLKKDESKDGDV*"
     gene            38564..38845
                     /locus_tag="GWB1_scaffold_1_prodigal-single_56"
     CDS             38564..38845
                     /product="hypothetical protein"
                     /codon_start=1
                     /transl_table=11
                     /translation="MRVHMIISHVKLIKDAIPKDNDNFADMEVKRKLWDKWSRTIDVD
                     ASIVPRAGDAVYNIFDNGVSYMVATVSWDYQSETPTIRVLLADIQIELK*"
     gene            38842..39066
                     /locus_tag="GWB1_scaffold_1_prodigal-single_57"
     CDS             38842..39066
                     /product="hypothetical protein"
                     /codon_start=1
                     /transl_table=11
                     /translation="MKKLNVKYTWKINNPHRKYSGSTLFGVHYCILKHKPVHPKEGDA
                     LIDVEKWEIEIFLFEEWRPLDFNLLGGPPL*"
     gene            39063..39317
                     /locus_tag="GWB1_scaffold_1_prodigal-single_58"
     CDS             39063..39317
                     /product="tsf; elongation factor Ts"
                     /codon_start=1
                     /transl_table=11
                     /translation="MTREPSSSEVLALRERSGAGIMICKKALEVCNGDFLLAEGYIKY
                     YGCAINVRPKEGEIASEAYDKWVMEKAQEWKDLKLKKTVK*"
                     /db_xref="tped:TPE_2155"
     gene            39472..39657
                     /locus_tag="GWB1_scaffold_1_prodigal-single_59"
     CDS             39472..39657
                     /product="hypothetical protein"
                     /codon_start=1
                     /transl_table=11
                     /translation="MAIKESSDSSFRSVYRTWRRHGFKQVIESYIIQRPNILVNSVFS
                     TWQSYIIKEITYYKLQK*"
     gene            complement(39719..40699)
                     /locus_tag="GWB1_scaffold_1_prodigal-single_60"
     CDS             complement(39719..40699)
                     /product="hypothetical protein"
                     /codon_start=1
                     /transl_table=11
                     /translation="MKSSLTSPTQPTLPGMHDTDLEEAIFQLAGTLEVIREKLTYNLL
                     HRGDHSAVLSQEELMEAVGNVKIISNADPEAVKDVLRDGKRRYQLKYLSFLRAQSMKH
                     LNEKLKYMTQNEINRLSSLISTIDLMKNKDLLKEKNVNIAGWLINLSNSLDKCGEYEK
                     ANTLDAAVKILVQADKIDNDINVVDLVLTAVRELGSTNTKKLKDFLLTLSPFQISDLE
                     SAIFSEDEPEENQADLMLAWQILDKAISEPTDDVEIERVKKKPTPVVPITDDIDVRYP
                     SWTTKFNQRAFNLLYVTAGTLDENGKRTEATKLDLALSVLIRLRDELSQQ*"
     gene            40777..40959
                     /locus_tag="GWB1_scaffold_1_prodigal-single_61"
     CDS             40777..40959
                     /product="hypothetical protein"
                     /codon_start=1
                     /transl_table=11
                     /translation="MDFFNFKPTTIKEVWNNWKFKAIGQAMLNPIRRQIDYEGLSRRI
                     FKVEPLPAKKDDPDGT*"
     gene            40949..41332
                     /locus_tag="GWB1_scaffold_1_prodigal-single_62"
     CDS             40949..41332
                     /product="hypothetical protein"
                     /codon_start=1
                     /transl_table=11
                     /translation="MELDFIRYLIVNKRELSIPQRDGLAKFLKNLDMALDLYLEKPDQ
                     DSIKVVLTALAGPRRSFDDMKYPNCNLTMLFRSCRGCPCVTGQHPYEVCSAIMGWSQM
                     LRGGDCSPELFLHFMQLKAQLEIIK*"
     gene            complement(41408..41629)
                     /locus_tag="GWB1_scaffold_1_prodigal-single_63"
     CDS             complement(41408..41629)
                     /product="hypothetical protein"
                     /codon_start=1
                     /transl_table=11
                     /translation="MSNKLKNTVPSRHDLAKAIRNYARSRKIGWYTAIGRIENTNHKI
                     LHDVLQYARAKKIGLVTALGRIENAANEL*"
     gene            complement(41677..41877)
                     /locus_tag="GWB1_scaffold_1_prodigal-single_64"
     CDS             complement(41677..41877)
                     /product="hypothetical protein"
                     /codon_start=1
                     /transl_table=11
                     /translation="MSRLKLVYDRFNDNYIVYRLIKFLWIKTWKKEYESMNKDRAERY
                     FNRYITLGDKNSEDENHIPSKT*"
     gene            complement(41888..42088)
                     /locus_tag="GWB1_scaffold_1_prodigal-single_65"
     CDS             complement(41888..42088)
                     /product="hypothetical protein"
                     /codon_start=1
                     /transl_table=11
                     /translation="MQNYLVKFSPGDLVFWHDQLMEVKVVMLEHFLNDKPAIRYILQP
                     TGNTMGNEVMVFDDTQMEAFGD*"
     gene            complement(42069..42224)
                     /locus_tag="GWB1_scaffold_1_prodigal-single_66"
     CDS             complement(42069..42224)
                     /product="hypothetical protein"
                     /codon_start=1
                     /transl_table=11
                     /translation="MNIALLIILAIGLLGGAIELIGELSYRNRSSCLSNATITTEKKS
                     KNAKLFS*"
     gene            42470..42778
                     /locus_tag="GWB1_scaffold_1_prodigal-single_67"
     CDS             42470..42778
                     /product="hypothetical protein"
                     /codon_start=1
                     /transl_table=11
                     /translation="MFPIWFKRAMHLEKEGKVSQALNLIYGNMDWLLEKDRFEDCNLL
                     LIESMKHKLSVHIVLALLTTTLPAAHLLSSRALFYKESTKKLIEDGEITFGLLDGLES
                     *"
     gene            42780..43091
                     /locus_tag="GWB1_scaffold_1_prodigal-single_68"
     CDS             42780..43091
                     /product="hypothetical protein"
                     /codon_start=1
                     /transl_table=11
                     /translation="MNKRNMSRLIKQLELVALDSGEIAKKLIKWENGNPACVLWETYS
                     DVFMEQSRFCRRCPAKLEAGRSKCQLQRYIEGEINEGSFLLLVIEMIAYLKVRSDDKI
                     S*"
     gene            43075..43416
                     /locus_tag="GWB1_scaffold_1_prodigal-single_69"
     CDS             43075..43416
                     /product="hypothetical protein"
                     /codon_start=1
                     /transl_table=11
                     /translation="MTKYLKKLIELKNSHNFNVESFNEIYTQASEEDNKKIPFAIAFI
                     GCDQICSACVFMSPDEMKRTPCIIGELAFSLKEMKNCDDNQYEAFRLLKLIQFQAALE
                     IYESNHSFGRI*"
     gene            43385..43825
                     /locus_tag="GWB1_scaffold_1_prodigal-single_70"
     CDS             43385..43825
                     /product="hypothetical protein"
                     /codon_start=1
                     /transl_table=11
                     /translation="MNPIIRSGESETTQDRITRLKDKALAKEAVLVSYKIIEAFKMDP
                     TLENAIRITYALYPNDSLGPENRSGIFINGCALLRAHGGENWSCNKCCWQHEKLCDLL
                     SLINPNISLIEKEEMLGRVLMAAIEMQVTLRVHPAFCWVFMGMP*"
     gene            complement(44072..44689)
                     /locus_tag="GWB1_scaffold_1_prodigal-single_71"
     CDS             complement(44072..44689)
                     /product="hypothetical protein"
                     /codon_start=1
                     /transl_table=11
                     /translation="MSTKNNTRFLERPPLFNAVFNNDILDMLTAIDRQFGTDFAPVYW
                     EPFRGNKMIPNPTNSNLDLPTNKTGLNSNYREINNNDGNIWVHGTYPKLRIIREANED
                     RILEKLHILAAVPGVPKEDVSVFMEGAKITIEIKPEPVTQEDAQNDIKFIVLNEIPKG
                     KNRVEIGLNGPFDVESSTAEFKDNGMLEIIVPVLKKKQRVNILGK*"
     gene            44877..45449
                     /locus_tag="GWB1_scaffold_1_prodigal-single_72"
     CDS             44877..45449
                     /product="Uncharacterized protein n=1 Tax=Caulobacter
                     phage CcrKarma RepID=K4JV08_9CAUD"
                     /codon_start=1
                     /transl_table=11
                     /translation="MIDPTNITKYDRTDEELEEFIVFSILVAGHNAKNTAMGLERFLG
                     AFRDAKPFRVIDGHVKAGTLVLALKNAGIGCQTIRAKSLQSLLESHLDLRTCTVDQLE
                     QISGVGPKTSRFFILHSRLNARVAALDVHILRYLKSLGYNVPTVTPTGKNYRKIEEIF
                     LQEADKSGMTVADFDLFIWNMSTAKKIKNV*"
                     /db_xref="UniRef100_K4JV08"
                     /db_xref="K4JV08_9CAUD"
     gene            45442..45654
                     /locus_tag="GWB1_scaffold_1_prodigal-single_73"
     CDS             45442..45654
                     /product="hypothetical protein"
                     /codon_start=1
                     /transl_table=11
                     /translation="MCKILNEIIEHPEILDNNNYRSREFCVHSCDGCCLVINWELGIV
                     DLTEAQFLLRCIEKRAELEISPSVSQ*"
     gene            complement(45632..45760)
                     /locus_tag="GWB1_scaffold_1_prodigal-single_74"
     CDS             complement(45632..45760)
                     /product="hypothetical protein"
                     /codon_start=1
                     /transl_table=11
                     /translation="MTTSRTWANYIYNKERTVTVNIQLTVPVEFFEINFTIEKPKD*"
     gene            complement(45757..46020)
                     /locus_tag="GWB1_scaffold_1_prodigal-single_75"
     CDS             complement(45757..46020)
                     /product="hypothetical protein"
                     /codon_start=1
                     /transl_table=11
                     /translation="MEDFIYRIQRQRQYNDDNGDYIYQIQKFVPAHKFLFWKIEEKWE
                     RVSYFENDTWRSLEDVRMILKKIKLQHKIEPWEIVTWEGNNSE*"
     gene            complement(46025..46225)
                     /locus_tag="GWB1_scaffold_1_prodigal-single_76"
     CDS             complement(46025..46225)
                     /product="hypothetical protein"
                     /codon_start=1
                     /transl_table=11
                     /translation="MVKRIVVHTNIGAAHQYMFSDHEDTVITVVKSAVPYAYLNGCFI
                     VYKDKSQFIFPLNNIDNIIIEE*"
     gene            complement(46441..46734)
                     /locus_tag="GWB1_scaffold_1_prodigal-single_77"
     CDS             complement(46441..46734)
                     /product="hypothetical protein"
                     /codon_start=1
                     /transl_table=11
                     /translation="LKIKAIIVNSDNSSFYIDFEADSFESAAEKAGSYYDLGIGDRPV
                     GNRGATIKVLITDGITTKFFKVIGWMSPRYSAEECASFETSDPISLQTLFDGF*"
     gene            complement(46743..46889)
                     /locus_tag="GWB1_scaffold_1_prodigal-single_78"
     CDS             complement(46743..46889)
                     /product="hypothetical protein"
                     /codon_start=1
                     /transl_table=11
                     /translation="MSKNKTSVVEWLSDQLDLSHHRDRDASIYINWHLYKMRREAKSP
                     TPSR*"
     gene            complement(46886..47083)
                     /locus_tag="GWB1_scaffold_1_prodigal-single_79"
     CDS             complement(46886..47083)
                     /product="hypothetical protein"
                     /codon_start=1
                     /transl_table=11
                     /translation="MATIIKRTINKTWWKWIAYERDKKFREALVNSILKNQELGCSFK
                     IAAAKTHDLFKKLKDIKTEEK*"
     gene            complement(47067..47258)
                     /locus_tag="GWB1_scaffold_1_prodigal-single_80"
     CDS             complement(47067..47258)
                     /product="hypothetical protein"
                     /codon_start=1
                     /transl_table=11
                     /translation="MSENTELHSKLIDKQSTEELDRKRDIACRKKQKIWTQEDLDAAK
                     RYANEVMEVLKKAQDGNDY*"
     gene            complement(47255..47527)
                     /locus_tag="GWB1_scaffold_1_prodigal-single_81"
     CDS             complement(47255..47527)
                     /product="hypothetical protein"
                     /codon_start=1
                     /transl_table=11
                     /translation="MTSTQDTWKYSWSGRLTITRELCCCDCKEVVHNHIDCPICNIKQ
                     AATNIYYELSKEINCTIVCECGAKFQTDEEPYDLNTIWKCSLTEKI*"
     gene            complement(47844..48026)
                     /locus_tag="GWB1_scaffold_1_prodigal-single_82"
     CDS             complement(47844..48026)
                     /product="hypothetical protein"
                     /codon_start=1
                     /transl_table=11
                     /translation="MIDKEFTEWISRVGWPYTVCEITTDGKLKTEYIVLTISATWQLR
                     KQFEYERSIRHYFISP*"
     gene            complement(48138..48281)
                     /locus_tag="GWB1_scaffold_1_prodigal-single_83"
     CDS             complement(48138..48281)
                     /product="hypothetical protein"
                     /codon_start=1
                     /transl_table=11
                     /translation="MRQIMKIIAKIFKDKNPSIASVWWKYKADHIRKKTGQYCIKISN
                     MYL*"
     gene            complement(48244..48504)
                     /locus_tag="GWB1_scaffold_1_prodigal-single_84"
     CDS             complement(48244..48504)
                     /product="hypothetical protein"
                     /codon_start=1
                     /transl_table=11
                     /translation="MDLLCLAIAVASFYAFVEAYINRFKIKKEHAITSIVIGINIVYF
                     MIFPLIVLYGEIMVEPVPWQRKDAALGKNPNETNNENYSKNI*"
     gene            complement(48505..48678)
                     /locus_tag="GWB1_scaffold_1_prodigal-single_85"
     CDS             complement(48505..48678)
                     /product="hypothetical protein"
                     /codon_start=1
                     /transl_table=11
                     /translation="MMSFSSWIKIQMPASTIKGVTLYINTKFNWRYWKQYNDIRMDPT
                     TPIHHLWKLKRNK*"
     gene            complement(48695..48844)
                     /locus_tag="GWB1_scaffold_1_prodigal-single_86"
     CDS             complement(48695..48844)
                     /product="hypothetical protein"
                     /codon_start=1
                     /transl_table=11
                     /translation="MISFSQWISALEVAGGDRHLGGWPKDHLLIYIHSDTPKGRGAFG
                     FIIES*"
     gene            complement(48810..48992)
                     /locus_tag="GWB1_scaffold_1_prodigal-single_87"
     CDS             complement(48810..48992)
                     /product="hypothetical protein"
                     /codon_start=1
                     /transl_table=11
                     /translation="VVDVKLRQKYSDWIRRQIESVNLDTDLIINIYDNWILWQIEKDF
                     KKREKNDIFFPMDFCA*"
     gene            complement(49112..49288)
                     /locus_tag="GWB1_scaffold_1_prodigal-single_88"
     CDS             complement(49112..49288)
                     /product="hypothetical protein"
                     /codon_start=1
                     /transl_table=11
                     /translation="MTFKEWKKWIMSVDSGGRFDYAHDDTPESTWRLRNYYTSHEAIN
                     EAIKTTNERKRIRS*"
     gene            complement(49285..49791)
                     /locus_tag="GWB1_scaffold_1_prodigal-single_89"
     CDS             complement(49285..49791)
                     /product="hypothetical protein"
                     /codon_start=1
                     /transl_table=11
                     /translation="MGQPLFVPHKRKINNMNKAQATNIAMIMFFIGLVITIIYCFGKT
                     DLGKTTYTIKGHSNSNITQGRFQANQSIPSEINIPEIPEHPYVRPIGTRFRIVTNGER
                     YKIQEWKWTPRLNLTPSPYASYDWVDVTGAEDKTIYFGGLWAAESWIKRELTEHPSPS
                     DKWVEVKR*"
     gene            complement(49748..49936)
                     /locus_tag="GWB1_scaffold_1_prodigal-single_90"
     CDS             complement(49748..49936)
                     /product="hypothetical protein"
                     /codon_start=1
                     /transl_table=11
                     /translation="MKDWKDWHSLKYKKTKPNIFNTWKQWETRNKIAAIKREMIQSGH
                     IATIYGATVICSTQKKDK*"
     gene            complement(49933..50109)
                     /locus_tag="GWB1_scaffold_1_prodigal-single_91"
     CDS             complement(49933..50109)
                     /product="hypothetical protein"
                     /codon_start=1
                     /transl_table=11
                     /translation="MNKFINIRYNSILYAWMIYHVATRKRALSNANGKYNIGTIICSV
                     MDINQEFKIYRVVA*"
     gene            complement(50242..50457)
                     /locus_tag="GWB1_scaffold_1_prodigal-single_92"
     CDS             complement(50242..50457)
                     /product="hypothetical protein"
                     /codon_start=1
                     /transl_table=11
                     /translation="MTDVEVVSELSESLTARQTDLLIKIIEICVKEGAPKDSLGALYA
                     AAFTRKIDIEPWMIEHAKRLEKLRETE*"
     gene            complement(50685..51194)
                     /locus_tag="GWB1_scaffold_1_prodigal-single_93"
     CDS             complement(50685..51194)
                     /product="Deoxycytidylate deaminase id=2714803 bin
                     =GWF2_Ignavibacteria_33_9 species=Candidatus Midichloria
                     mitochondrii genus=Candidatus Midichloria
                     taxon_order=Rickettsiales taxon_class=Alphaproteobacteria
                     phylum=Proteobacteria tax=GWF2_Ignavibacteria_33_9
                     organism_group=Ignavibacteria"
                     /codon_start=1
                     /transl_table=11
                     /translation="MNDWDNYFLNFVHLLSTRSKDQNTHIGAIVVNRDNIVKATGYNS
                     FPRGIKDDVSERQSRENGEKYFWMEHAERNAIYSAAREGVSLKGCRIYISAFPCADCA
                     RAIIQVGIKEIIIDSGWEKHMKELGKWENWKASHERSVIMLEEADVLVRSVDIELINI
                     HRYCDGKEF*"
                     /db_xref="gwf2_scaffold_1078_14"
                     /db_xref="txi:TH3_07855"
                     /db_xref="32874921"
     gene            complement(51311..51484)
                     /locus_tag="GWB1_scaffold_1_prodigal-single_94"
     CDS             complement(51311..51484)
                     /product="hypothetical protein"
                     /codon_start=1
                     /transl_table=11
                     /translation="MSEFSAWAKYTKYNKQQASIRNNWLKWIRFKLYFEGQKTEYMYN
                     ELLKGSWVRHSKE*"
     gene            complement(51606..51740)
                     /locus_tag="GWB1_scaffold_1_prodigal-single_95"
     CDS             complement(51606..51740)
                     /product="hypothetical protein"
                     /codon_start=1
                     /transl_table=11
                     /translation="MIKSFGKWANSWQPQAAKEILGKITISQNWRLWQYFDRFIRNEF
                     *"
     gene            complement(51871..52080)
                     /locus_tag="GWB1_scaffold_1_prodigal-single_96"
     CDS             complement(51871..52080)
                     /product="hypothetical protein"
                     /codon_start=1
                     /transl_table=11
                     /translation="MKEPSFKIWIENIHGGYMFPQPLLLYNDKWLLTFSYNDWVAFLC
                     NGNMPTWKIWYLWKNYNMYGDEWTR*"
     gene            complement(52544..52753)
                     /locus_tag="GWB1_scaffold_1_prodigal-single_97"
     CDS             complement(52544..52753)
                     /product="hypothetical protein"
                     /codon_start=1
                     /transl_table=11
                     /translation="MIWTLLHYLTWSYIVTGVFWGGYAVKRQREEYPNNSSLPALFLV
                     YCLNFSFWPIAMVIASRRSKKNEHS*"
     gene            complement(52768..53013)
                     /locus_tag="GWB1_scaffold_1_prodigal-single_98"
     CDS             complement(52768..53013)
                     /product="hypothetical protein"
                     /codon_start=1
                     /transl_table=11
                     /translation="MNPLAFWAITEGFIILAIIIIFYRTYRTDKPKRYIFQTWQNYIS
                     NLRWRASQHIYINTTYNPPWRRNNTRRRNNTSGKIII*"
     gene            complement(53130..53426)
                     /locus_tag="GWB1_scaffold_1_prodigal-single_99"
     CDS             complement(53130..53426)
                     /product="hypothetical protein"
                     /codon_start=1
                     /transl_table=11
                     /translation="MKPEIFSTKGAWMLQDPSLFYFSSPDEDGDVEQDLINFLSKKYR
                     CFKNDHELHQRLREEILFTLNWLIQADLIHYEDYKVYVAQNQQDASGILINIIP*"
     gene            complement(53423..53596)
                     /locus_tag="GWB1_scaffold_1_prodigal-single_100"
     CDS             complement(53423..53596)
                     /product="hypothetical protein"
                     /codon_start=1
                     /transl_table=11
                     /translation="MKRSELQKVTFSEWMRLSCPYLQPFTIATIWSHWSWFIRYGQII
                     HWVGGKRVMRMTK*"
     gene            complement(53593..53736)
                     /locus_tag="GWB1_scaffold_1_prodigal-single_101"
     CDS             complement(53593..53736)
                     /product="hypothetical protein"
                     /codon_start=1
                     /transl_table=11
                     /translation="MANDFIFADLIMFLKNKDLYLTPTVYKNWQAYLEFIHTKRETEK
                     YNR*"
     gene            complement(53923..54120)
                     /locus_tag="GWB1_scaffold_1_prodigal-single_102"
     CDS             complement(53923..54120)
                     /product="hypothetical protein"
                     /codon_start=1
                     /transl_table=11
                     /translation="MGFFEKLTFNEWLAKQCRYQPGIVLGDNPSQTWFYWKVYQQSMW
                     YMSPDKLSDYVQPWKYEFKSD*"
     gene            complement(54247..54390)
                     /locus_tag="GWB1_scaffold_1_prodigal-single_103"
     CDS             complement(54247..54390)
                     /product="hypothetical protein"
                     /codon_start=1
                     /transl_table=11
                     /translation="MTFGEWLEACISETKNYVITDTPDQTWALWVYFNTHVNREVELE
                     SFY*"
     gene            complement(54807..55115)
                     /locus_tag="GWB1_scaffold_1_prodigal-single_104"
     CDS             complement(54807..55115)
                     /product="hypothetical protein"
                     /codon_start=1
                     /transl_table=11
                     /translation="MARFIVPEKTTIQKEIDIELPYYYKHNLMLDDDSVIYGKIEEHQ
                     HTAIQLTLKADSKDWEWNIEYNLGSPSDLLCYMNSKYQSNEEEFLQIKQKLIEAVKVL
                     *"
     gene            complement(55669..55797)
                     /locus_tag="GWB1_scaffold_1_prodigal-single_105"
     CDS             complement(55669..55797)
                     /product="hypothetical protein"
                     /codon_start=1
                     /transl_table=11
                     /translation="MKIPSFNEWLKVILTAPSNRNIEWNWNMFQWYKISIRKHENI*"
     gene            complement(56263..56412)
                     /locus_tag="GWB1_scaffold_1_prodigal-single_106"
     CDS             complement(56263..56412)
                     /product="hypothetical protein"
                     /codon_start=1
                     /transl_table=11
                     /translation="MRGNMKAKINLEQYKRTKWYQLNFGTDRLPKYQVISIRRMWSLY
                     TWIHF*"
     gene            complement(56409..56516)
                     /locus_tag="GWB1_scaffold_1_prodigal-single_107"
     CDS             complement(56409..56516)
                     /product="hypothetical protein"
                     /codon_start=1
                     /transl_table=11
                     /translation="MVTFKQLLNLWLCDNKPTEKTSIRKVWAFYVWLYL*"
     gene            complement(56729..57199)
                     /locus_tag="GWB1_scaffold_1_prodigal-single_108"
     CDS             complement(56729..57199)
                     /product="hypothetical protein"
                     /codon_start=1
                     /transl_table=11
                     /translation="MSEQSTHKSYIIDSTLYRIHSYIRDFESCVTEENKGEEWCNSLN
                     NINRQYIKHFKQAEEIVNPDHKWRAARGSITRHNDIKNPTCILTDNNILNCSECPWSK
                     TRILKDAIPNTNLYTDASRGTYILIDCDIMMNTNMNETSILTFLELAALLEMKR*"
     gene            59143..59541
                     /locus_tag="GWB1_scaffold_1_prodigal-single_109"
     CDS             59143..59541
                     /product="hypothetical protein"
                     /codon_start=1
                     /transl_table=11
                     /translation="MAYHKSQRRNLKPTTIRQYHYAVSRLLNACPPNLLIQVMKMIRA
                     GAKTYPVSKIQSFMAGSGFYMYSREINKAINAMQWGLCPPQYRISKNNRWYLDTFPQE
                     PGPVAYAAMETVSINHPITAPTLQPAMNIV*"
     gene            59798..60004
                     /locus_tag="GWB1_scaffold_1_prodigal-single_110"
     CDS             59798..60004
                     /product="hypothetical protein"
                     /codon_start=1
                     /transl_table=11
                     /translation="MAYTLYNPPTKWWKRQHSITITIWPKWLAQKLCNHSAPKPSWIT
                     SNTCYSCPDCYTLMIPPGAVTTKE*"
     gene            60020..60544
                     /locus_tag="GWB1_scaffold_1_prodigal-single_111"
     CDS             60020..60544
                     /product="hypothetical protein"
                     /codon_start=1
                     /transl_table=11
                     /translation="MNEQPNSSISIVRYSRDGFVAKRQSKHMYNVWHELFKFNSHDMP
                     EHLRGVSVEAHHKIVPFYREHLADFNWGIWVFIEGHDNMMSLNHLHGQDRMGLKRWTA
                     VIPSNTEVYGVGWDVIVSISDFIPQMFGCFIPKRNIPLITDIKCDDECDVELELERYD
                     WEREEENRMLRCGY*"
     gene            60960..61169
                     /locus_tag="GWB1_scaffold_1_prodigal-single_112"
     CDS             60960..61169
                     /product="hypothetical protein"
                     /codon_start=1
                     /transl_table=11
                     /translation="MNRADVLLILDEKFAKKVTDEYKKRTGYSNVIGSVSSNMKVFIP
                     IIKDILDDGLRVQEENEREVRHDKS*"
     gene            61156..61359
                     /locus_tag="GWB1_scaffold_1_prodigal-single_113"
     CDS             61156..61359
                     /product="hypothetical protein"
                     /codon_start=1
                     /transl_table=11
                     /translation="MIKVEPMEPLDTENYAVPLNPFHQDIYSMGTTLGTNVTVMYGNH
                     THTHQPYIIVVNLDTGERIKIAF*"
     gene            61374..61550
                     /locus_tag="GWB1_scaffold_1_prodigal-single_114"
     CDS             61374..61550
                     /product="hypothetical protein"
                     /codon_start=1
                     /transl_table=11
                     /translation="MNEKEKNRMRRLLEMAYLFAWGPDGTADRRDEWWELKALLPNVG
                     TMCYGGNGKFRWDE*"
     gene            61590..61775
                     /locus_tag="GWB1_scaffold_1_prodigal-single_115"
     CDS             61590..61775
                     /product="hypothetical protein"
                     /codon_start=1
                     /transl_table=11
                     /translation="MEPIFVNNWGEIRGGISVDEVLKGDGKLAGFTVSGKNQDGKEFC
                     IDFFVHVGAKNITITCS*"
     gene            61791..61928
                     /locus_tag="GWB1_scaffold_1_prodigal-single_116"
     CDS             61791..61928
                     /product="hypothetical protein"
                     /codon_start=1
                     /transl_table=11
                     /translation="MEWKVVDTGDEITIVPETRNLPGKVLFVGTSVDCDEYLYELSND
                     E*"
     gene            61953..62276
                     /locus_tag="GWB1_scaffold_1_prodigal-single_117"
     CDS             61953..62276
                     /product="hypothetical protein"
                     /codon_start=1
                     /transl_table=11
                     /translation="MECGYLIAWVGPCKSQPSDDSSCRCDKHKDKVCASCGAPATQEC
                     DTTGQFVCGAPLCNDCEHTIAEDGTNGGVGFVQLSPLPPGYKPHCKKTEQKFTPWFMR
                     PLSES*"
     gene            62288..62452
                     /locus_tag="GWB1_scaffold_1_prodigal-single_118"
     CDS             62288..62452
                     /product="hypothetical protein"
                     /codon_start=1
                     /transl_table=11
                     /translation="MPLKPGDRLPRAKVDIMDLSEVMDEDMRGKLDTLRTLTPPKPNL
                     FQLEGGPADG*"
     gene            62445..62729
                     /locus_tag="GWB1_scaffold_1_prodigal-single_119"
     CDS             62445..62729
                     /product="hypothetical protein"
                     /codon_start=1
                     /transl_table=11
                     /translation="MDRKDRIIQRQNNEILLMELRLEELERTLGEAVNLIQEIHTEMM
                     TELHTCALFDDKVWVIDQELAMAHAAFEEDMAKGLETLQDDERSDGVLDS*"
     gene            63769..64119
                     /locus_tag="GWB1_scaffold_1_prodigal-single_120"
     CDS             63769..64119
                     /product="hypothetical protein"
                     /codon_start=1
                     /transl_table=11
                     /translation="MTSRENLQRINEAIKAAKHLIKHPHSKSAWGSLDYNTLPIGNYS
                     SKGFTCPISCDNCPLALGITPLNLPEFICEGNAHDIIMEKQIMGEVILLLIQFVATME
                     VVQEDIKRGQGGTT*"
     gene            64116..64208
                     /locus_tag="GWB1_scaffold_1_prodigal-single_121"
     CDS             64116..64208
                     /product="hypothetical protein"
                     /codon_start=1
                     /transl_table=11
                     /translation="MRKLNNKERRAQIEAVKQLLDDVKDIYLWR*"
     gene            64435..64848
                     /locus_tag="GWB1_scaffold_1_prodigal-single_122"
     CDS             64435..64848
                     /product="hypothetical protein"
                     /codon_start=1
                     /transl_table=11
                     /translation="VRKCNGCKQTKDEYYMLKPEVWIQACMKPVKNIPVISVLRMLCV
                     SCVEKRLGRELNWRDFALCRLNLDPSEPRTAILQDRMSGITNRLPQWFFNRYGEDQWD
                     VSALAYGWPLRGGCNEKHTDRKSKAGGGVSNQASS*"
     gene            64865..65092
                     /locus_tag="GWB1_scaffold_1_prodigal-single_123"
     CDS             64865..65092
                     /product="hypothetical protein"
                     /codon_start=1
                     /transl_table=11
                     /translation="MLSDNTSPSWGNKLIRCPFDCYNCPLRTGANELGLQTYICGKSD
                     FESKSGNLFGEVILYLIQFVAFVEAFQGAKP*"
     gene            65169..65489
                     /locus_tag="GWB1_scaffold_1_prodigal-single_124"
     CDS             65169..65489
                     /product="hypothetical protein"
                     /codon_start=1
                     /transl_table=11
                     /translation="MKVPDKEDRQLQLTTIYDLINNLDDPKYWRRLWNVTGGHYEEPK
                     AEWKDFCPSIDGSLRCYNCPLRVLGEHYQVNYLCRHSGSNKPDPANGEVLRRLLEFLA
                     YSQL*"
     gene            65506..65889
                     /locus_tag="GWB1_scaffold_1_prodigal-single_125"
     CDS             65506..65889
                     /product="hypothetical protein"
                     /codon_start=1
                     /transl_table=11
                     /translation="MRGYEIRTQEQMEHQIKVAQALLNDLSNVNLWKELSRITGLQPV
                     VVSKTRLTKTDYCPGLSVSTPSRCKICPLCLPRAQVPGQTSKWDYYLCRRYMSHEKLC
                     PEIEDGEATRRLLEFIAFIQIQPDS*"
     gene            65991..66353
                     /locus_tag="GWB1_scaffold_1_prodigal-single_126"
     CDS             65991..66353
                     /product="hypothetical protein"
                     /codon_start=1
                     /transl_table=11
                     /translation="MTNSNSTTPIKIIKEIPEEQIKAAQYLINHIDDPEGWKRLQEVT
                     GDTGIFESTIDHCGDNAYSGRLPQITCSACPLRVESSTYLCRYSHPNYPHVNMEDSAI
                     ILKLIEFIAYVQTVFPKA*"
     gene            66934..67593
                     /locus_tag="GWB1_scaffold_1_prodigal-single_127"
     CDS             66934..67593
                     /product="hypothetical protein"
                     /codon_start=1
                     /transl_table=11
                     /translation="MEKLILPLMKPDPKQIAKEMNIMNMKTVGSNYLENLFRPPGYAK
                     LIITATIQFMNTQFPKDTGLIVTGLSGSLLGYAIMLLGGIPVAFVRKDDEHSHGERIE
                     GILAKKVVFFDDFIARGTTFLNIQTAIQKHNHILSSKVKFAGSFFWSYFDVMCKEEVA
                     KNGPVFRLQVARSPGSSYIQRWNDHDSRWKLLEKYKLGSYDDPSWKQPPKEINLSGDA
                     V*"
     gene            complement(68064..68573)
                     /locus_tag="GWB1_scaffold_1_prodigal-single_128"
     CDS             complement(68064..68573)
                     /product="hypothetical protein n=1 Tax=Oscillatoria sp.
                     PCC 10802 RepID=UPI0003452997"
                     /codon_start=1
                     /transl_table=11
                     /translation="MQKQCPQCLKSHDNDKFCSKSCAATYNNLRHPKRKPEHKCAKCG
                     GPCTSRRTFCLPCRKEIDKLAAKLKSSTLEEHLNGHKTSKGLPANRYSGIRGLARRWN
                     RERLSKGCQVCGYSKHVEVAHIIAISKCPVPMTLGEINGPKNTHILCPNHHWEFDHDL
                     LTLPSPGRY*"
                     /db_xref="UniRef100_UPI0003452997"
                     /db_xref="A0A0F9RZB2_9ZZZZ"
                     /db_xref="UPI0003452997"
     gene            68635..68710
                     /locus_tag="GWB1_scaffold_1_prodigal-single_trna_1"
     tRNA            68635..68710
                     /product="Met"
     gene            68712..68786
                     /locus_tag="GWB1_scaffold_1_prodigal-single_trna_2"
     tRNA            68712..68786
                     /product="Lys"
     gene            69213..69298
                     /locus_tag="GWB1_scaffold_1_prodigal-single_trna_3"
     tRNA            69213..69298
                     /product="Leu"
     gene            complement(69519..69731)
                     /locus_tag="GWB1_scaffold_1_prodigal-single_129"
     CDS             complement(69519..69731)
                     /product="hypothetical protein"
                     /codon_start=1
                     /transl_table=11
                     /translation="VGSQHRPCLSEQLSRTNAGRGELLGAGADGEVVMPLGRLLGRTL
                     DEDCLPGAFNHELHAEAFLVENIHLL*"
     gene            70210..70473
                     /locus_tag="GWB1_scaffold_1_prodigal-single_130"
     CDS             70210..70473
                     /product="hypothetical protein"
                     /codon_start=1
                     /transl_table=11
                     /translation="MSETKGTLGSVLAKALHNTPIEARLKEEKFNASQREWLKDILMR
                     DLRLVEPKVLGDAIHEASVRINKGENEWRLLRDKAVRALSLRK*"
     gene            70675..71439
                     /locus_tag="GWB1_scaffold_1_prodigal-single_131"
     CDS             70675..71439
                     /product="hypothetical protein"
                     /codon_start=1
                     /transl_table=11
                     /translation="MRRRNPKVLVLDGEVVGRPSEVDCMNHNRIECINEERFNADTDK
                     MKLHVLIYDFLLRCLPISSNFSPVARLLSLCGPELEGHHTLWMEAIERHKMRCVTPAF
                     IERSSEVIKKNHLIDKAVKCKATLIEGSVEDYIGYGFNCLDLDYCGNFKSMAKFLFSS
                     LNRNLMPPSLTIHVTSGYRGKDKDGGNGVTAEERDDIMHRLDKLMYRKFYTKGSAWEE
                     PTKETLDEESGKKGQAMRCFCRSYHRNYARIARELS*"
     gene            71565..71777
                     /locus_tag="GWB1_scaffold_1_prodigal-single_132"
     CDS             71565..71777
                     /product="hypothetical protein"
                     /codon_start=1
                     /transl_table=11
                     /translation="MKLNHFGPVVSRKVWEAKAAGKTEVSLTMEELEAISEKISSLDR
                     TAATYFDLLSDEDKKKVCGEMFKDPN*"
     gene            71777..72058
                     /locus_tag="GWB1_scaffold_1_prodigal-single_133"
     CDS             71777..72058
                     /product="hypothetical protein"
                     /codon_start=1
                     /transl_table=11
                     /translation="MDLHPFRTISALKKELSAERKLREEREVLYQDALRNNYWLHKQN
                     EAMGLAHAAKVQSLTAEIVWLSNQSRAYYKLSEAYGQRVLMLLAKKINQ*"
     gene            72845..73390
                     /locus_tag="GWB1_scaffold_1_prodigal-single_134"
     CDS             72845..73390
                     /product="hypothetical protein"
                     /codon_start=1
                     /transl_table=11
                     /translation="VKFLQTLALFLKYKAEELWKPVLGFTILILFCWGDKWLFCDYLN
                     LTGVDAVVIPLGLLFWVLCAIWAKTACVYLYHRLRSDVYNYGSADEWMLITGIYAGFI
                     TSAVTFPWAAEMADKDTAFAGPFLAGILASLLVGGGLLLLNIFLGIADGTWKFIRSNW
                     DRAKWAVEHKEYVKEMEEDEK*"
     gene            73787..74050
                     /locus_tag="GWB1_scaffold_1_prodigal-single_135"
     CDS             73787..74050
                     /product="hypothetical protein"
                     /codon_start=1
                     /transl_table=11
                     /translation="MSGFKYVVFQMATEIEEITLFATTLSHREMSQAFCSYFRGAKPI
                     RAGFCGVGVDGTMGAYGDSESLKLKSDPVVDSRMLNNINYRGF*"
     gene            74050..75381
                     /locus_tag="GWB1_scaffold_1_prodigal-single_136"
     CDS             74050..75381
                     /product="hypothetical protein"
                     /codon_start=1
                     /transl_table=11
                     /translation="MEEIKVGSHVQFRTKRLHGVIGKVHAIFDSLTSDPLARVEWEDG
                     LGGLFKISSLILIHVIPSIREVKFKVGAKITCNGREGTWIDGLKNKVGRVVGGGINGK
                     NNVLVDFDEMGRWWVDLDGLTLVEDPPEETYQFKCGDCVKLKGGSRITGKVMGLNDCG
                     PTVKWPNGTESLCPSSLLTLVIISKFNVGDAVMTHNGYTGKVVRVYVSFDNHAVKYLV
                     RWDWSGKEGWRNEDTISQSNRFSLHSIVPIFGQIVQHANGKFGRIKSHRRVPQLGCEN
                     GKVQYQVYWPRLAETSWWDPDDLKSAHEWKHKRMFILCDRVSDWRGNLGTIVRINNPS
                     QTTTQDNSDQILTVLWDDGTKNLIAPWHIQLTSLPSKGDNMNPKDTDSSSSNSTTPTA
                     HLVYGNGKSYFFLTEAAARVFAEKQTAETGVDHLLFEKKAKCSPHRNVAWE*"
     gene            75390..75536
                     /locus_tag="GWB1_scaffold_1_prodigal-single_137"
     CDS             75390..75536
                     /product="hypothetical protein"
                     /codon_start=1
                     /transl_table=11
                     /translation="MDRETVTEIGLWTVRILLVIGGIVGGILGSPTVIGFCVVGLMLT
                     IFFL*"
     gene            75863..76087
                     /locus_tag="GWB1_scaffold_1_prodigal-single_138"
     CDS             75863..76087
                     /product="hypothetical protein"
                     /codon_start=1
                     /transl_table=11
                     /translation="MPAYCICIDNGVSCKHHEGSGCKFLSGDCVPIEMQVPSQSSRVL
                     LVVPIENCHAPQLEQHVVFFHGNDWHKSIS*"
     gene            76108..76362
                     /locus_tag="GWB1_scaffold_1_prodigal-single_139"
     CDS             76108..76362
                     /product="hypothetical protein"
                     /codon_start=1
                     /transl_table=11
                     /translation="MPLCKKCRESKEHCFHTTADECTRVMRLAYGYGKCDNPQEHHDF
                     IPEETLEEEVVRLKKEAWEITKQNTVIHNRLTALGKTEST*"
     gene            76490..76669
                     /locus_tag="GWB1_scaffold_1_prodigal-single_140"
     CDS             76490..76669
                     /product="PF13783 domain protein n=1 Tax=Actinomyces sp.
                     ICM39 RepID=J3J444_9ACTO"
                     /codon_start=1
                     /transl_table=11
                     /translation="MTKWEHKEVTFTTGNLANTLSNWGRQGWELVSVVRSTTADPNNR
                     AYLKRPVQETDETNS*"
                     /db_xref="UniRef100_J3J444"
                     /db_xref="J3J444_9ACTO"
     gene            76957..77100
                     /locus_tag="GWB1_scaffold_1_prodigal-single_141"
     CDS             76957..77100
                     /product="hypothetical protein"
                     /codon_start=1
                     /transl_table=11
                     /translation="MPFDENTKVHTHTGWMPQWLYNFVYYSNSIDESLSERKTHNSIN
                     VEG*"
     gene            77102..77311
                     /locus_tag="GWB1_scaffold_1_prodigal-single_142"
     CDS             77102..77311
                     /product="hypothetical protein"
                     /codon_start=1
                     /transl_table=11
                     /translation="MRLIEVAYFPMENDLSYMTSCFIAPVNIASIRPQLIDGVRLWRI
                     HMSDKEPILVSPTEMERIKLITKET*"
     gene            77319..77609
                     /locus_tag="GWB1_scaffold_1_prodigal-single_143"
     CDS             77319..77609
                     /product="id=5083204 bin=GWF1_Burkholderiales_GWF1_66_17
                     species=unknown genus=unknown taxon_order=unknown
                     taxon_class=unknown phylum=unknown
                     tax=GWF1_Burkholderiales_GWF1_66_17
                     organism_group=Betaproteobacteria organism_desc="Control"
                     bin for RuBisCO paper Leave in GW2011 GOOD"
                     /codon_start=1
                     /transl_table=11
                     /translation="MIDLKATFDKYADEYIKFENVELKLHSRPDVCAFLLLDKLVPGE
                     GQDIISDAQRDEVYLDTDCAKLAEVATERDILTLIRCGVQYNSSVESLWMFT*"
                     /db_xref="gwf1_scaffold_99_197"
                     /db_xref="86404791"
     gene            77628..77858
                     /locus_tag="GWB1_scaffold_1_prodigal-single_144"
     CDS             77628..77858
                     /product="hypothetical protein"
                     /codon_start=1
                     /transl_table=11
                     /translation="VKEPQWVELSKQKPPDAAEWEHKRYLCYPGYEVLDYWDGTFWRW
                     HAEDNSNEECRVTHWKELTPPTDLNKPTSKED*"
     gene            77860..78294
                     /locus_tag="GWB1_scaffold_1_prodigal-single_145"
     CDS             77860..78294
                     /product="hypothetical protein"
                     /codon_start=1
                     /transl_table=11
                     /translation="VDKQIEELLTELNSVRALLAQWVSAYEKYGIMATPPGNLMYSPD
                     TVDKFLSTLGYSRRYLERVASSTKKITFEVFDGDKPAKYPDIKVHPSWSNNVFFSFVD
                     AEAYALNWLGCYSPGKGIIQPNVPYDYDGCGDCVTIKTIQTE*"
     gene            78310..78519
                     /locus_tag="GWB1_scaffold_1_prodigal-single_146"
     CDS             78310..78519
                     /product="hypothetical protein"
                     /codon_start=1
                     /transl_table=11
                     /translation="MRVLIVDKFGAVDLKDNQDAVPRVGDAVYLNYTPFPKVQSVTWY
                     PERKMIHSLYPTITGSDVDVIVFVG*"
     gene            78548..79009
                     /locus_tag="GWB1_scaffold_1_prodigal-single_147"
     CDS             78548..79009
                     /product="hypothetical protein"
                     /codon_start=1
                     /transl_table=11
                     /translation="MLEVSNENSAFGIIKKLINSPFTFHLTGSHFFGTANGNSDIDFF
                     VELPSHLDSNQVQLNDFWSFLEGDLGMHRVNGEGSYSERDLEVAHVFQTTFVSPPIHI
                     QVVLDAEIKVIAQDMMKTLGVVPDKRRGSYLWEKAYDYARKLDSRPKLKQK*"
     gene            79077..79799
                     /locus_tag="GWB1_scaffold_1_prodigal-single_148"
     CDS             79077..79799
                     /product="Putative phosphoesterase n=1 Tax=Sinorhizobium
                     fredii USDA 257 RepID=I3XBU2_RHIFR"
                     /codon_start=1
                     /transl_table=11
                     /translation="MKAGVVSDLHFELQQDGGLTLLKELHRNLGGIDILILAGDVSES
                     RDIITHLEFLCGLFKEVVFVLGNHDLFHGSFSSVRKDLKDRAPKNLHFLDNEVYEVGG
                     RRLVGSTMFYPHHWDNQFHHRDMADFEWIKGFVNDVYAENATAQYFLKTTVRRDDIVI
                     THHLPTPRSILPAYSGHPLNRFFLCDMSDVIVNQEPAIWIHGHTHSSLNYKLFETQII
                     CNPFGNPDGVNKDFDPGFVIEI*"
                     /db_xref="UniRef100_I3XBU2"
                     /db_xref="A0A0G1Z2G9_9BACT"
                     /db_xref="sfd:USDA257_c48130"
                     /db_xref="I3XBU2_RHIFR"
     gene            79809..79994
                     /locus_tag="GWB1_scaffold_1_prodigal-single_149"
     CDS             79809..79994
                     /product="hypothetical protein"
                     /codon_start=1
                     /transl_table=11
                     /translation="MPGFGSLLAQLKEDMDIFFNYQIDGQCQSCTKIGAVNNQHICKK
                     CNDTDATRSTPVRMNNG*"
     gene            79987..80175
                     /locus_tag="GWB1_scaffold_1_prodigal-single_150"
     CDS             79987..80175
                     /product="hypothetical protein"
                     /codon_start=1
                     /transl_table=11
                     /translation="MADDAVWLIWSIEHDAWWKPCERGYTKDRGEAGRYTFAVACSIM
                     EQANRYSGSVPNEAMVKE*"
     gene            80232..80495
                     /locus_tag="GWB1_scaffold_1_prodigal-single_151"
     CDS             80232..80495
                     /product="Marine sediment metagenome DNA, contig:
                     S01H1_L03458 {ECO:0000313|EMBL:GAF70947.1};  TaxID=412755
                     species="unclassified sequences; metagenomes; ecological
                     metagenomes.;" source="marine sediment metagenome.;""
                     /codon_start=1
                     /transl_table=11
                     /translation="MRVMTPILPPEHRGQAFDGKVYGHPRFNDGDRITTSNIIEVKNG
                     RFITQSGSEYELGEVDPAYEAAFPGAKQRALDSLCKGVTSSSS*"
                     /db_xref="X0S4V9_9ZZZZ"
     gene            80512..82191
                     /locus_tag="GWB1_scaffold_1_prodigal-single_152"
     CDS             80512..82191
                     /product="hypothetical protein"
                     /codon_start=1
                     /transl_table=11
                     /translation="MELELKQKKERAHEALARLSGIAIRETVRGIATISIREKVLEEI
                     RGYEVDILNLIIAVDTSVESKTSNVKFKMGDRVGCNSGPKGGTICSEVFFIRGEEAYM
                     VRWPKEYGTQGCFAFQLYHLFSFKVGDWVRFIDRPGVSGTITNINTNSYFRYEFIPSD
                     STLKCPKWYGGDKIELVPEFQSGDIIRVIDKPERTGTVIGEICQRSLIQVKWAEETSA
                     IRREYIEHTTKFHKGDRVRHNMDPRLVGVIEEVVGHSHTAFYKILWDDNRREACWENQ
                     LEISIKPIPILVKPNLGFKVGDKVAEVGSSAEGVITDVGYGYGPTYTVDWDVNLKSEH
                     KGAKHYTHELRLLSKLETKPTSNKFKVGDKVYRNDIPSDRGKIITDCLSPNNLYLIEW
                     EDKRGNWKEHCYDTEISLLPPSEFKVGDRVGSIASNAEGTISYVDYSSNYDYAYIIDW
                     DNLEPFEKSAGTLYSSFELRHLSKPDTKSNTKGEDEMRHTTYPPFNGNEIDTSKPFWI
                     IFCPHCNNVTLKQTEADAKAEAERLTQLTGEAHLLFEQKGMCSPQKQVTWS*"
     gene            82210..82401
                     /locus_tag="GWB1_scaffold_1_prodigal-single_153"
     CDS             82210..82401
                     /product="hypothetical protein"
                     /codon_start=1
                     /transl_table=11
                     /translation="MGPLQCNMLEGRDVSTLSAAINEWLKAHPYCSIEHIFQSQSQTS
                     FPTDGKVVVSIWYRDQNKK*"
     gene            82511..82768
                     /locus_tag="GWB1_scaffold_1_prodigal-single_154"
     CDS             82511..82768
                     /product="Uncharacterized protein {ECO:0000313|EMBL
                     :KKN83581.1};  TaxID=412755 species="unclassified
                     sequences; metagenomes; ecological metagenomes.;"
                     source="marine sediment metagenome.;""
                     /codon_start=1
                     /transl_table=11
                     /translation="MKKVDGVDLSELVKETATAVLSEKRKGIAGLVKELMQKSESLAK
                     EIEKGEIELNKKKANLTAVNDKLKKLGEGDWSVLQDIAPPQ*"
                     /db_xref="A0A0F9WCM4_9ZZZZ"
     gene            82995..83288
                     /locus_tag="GWB1_scaffold_1_prodigal-single_155"
     CDS             82995..83288
                     /product="Uncharacterized protein n=1 Tax=Pseudomonas
                     aeruginosa DHS01 RepID=V4XE61_PSEAI"
                     /codon_start=1
                     /transl_table=11
                     /translation="MEAVKKHLDLLGHLVEDKVTGFKGIVASINFELYGCIQAVVNPG
                     VDKDGNIRDSRWFDVNRLRVLSSSPVMNVPNFGQLTTANGDQGADEKPLFDKP*"
                     /db_xref="UniRef100_V4XE61"
                     /db_xref="A0A0F8YV52_9ZZZZ"
                     /db_xref="V4XE61_PSEAI"
     gene            83364..83561
                     /locus_tag="GWB1_scaffold_1_prodigal-single_156"
     CDS             83364..83561
                     /product="hypothetical protein"
                     /codon_start=1
                     /transl_table=11
                     /translation="MKRMPRPSWDLPDKVRFPKPGDEIVRYIRGPKHTYSVKGVVIGV
                     WVNGALEVKWEDKKILMKGRE*"
     gene            83561..83998
                     /locus_tag="GWB1_scaffold_1_prodigal-single_157"
     CDS             83561..83998
                     /product="hypothetical protein"
                     /codon_start=1
                     /transl_table=11
                     /translation="MKNSMWQSFKQWLSRQTIVELLIYFCILAIVYLLFFVPIYHGQG
                     WFGKKSNVDCTVQRLYVDMSGRSSHYMVGTDKGVYEVGNGFLIGIWNADEIYADIKEG
                     RSYHFTTRGNKALGMFYQYYPFIVKVEPLTKPEIPYGTVPGKE*"
     gene            84000..84341
                     /locus_tag="GWB1_scaffold_1_prodigal-single_158"
     CDS             84000..84341
                     /product="hypothetical protein"
                     /codon_start=1
                     /transl_table=11
                     /translation="MINSAKCVFEITQELYFNWSKHKNLTSERDQEDYSHLYQIPPLS
                     CLGASNGFMTATNERNWKRISKKKDKKSGLWNREYENREVRWEDWENTSLIAEVIDDG
                     QTIRSITFRVS*"
     gene            84353..84631
                     /locus_tag="GWB1_scaffold_1_prodigal-single_159"
     CDS             84353..84631
                     /product="hypothetical protein"
                     /codon_start=1
                     /transl_table=11
                     /translation="MQYLHFTIKGKVPLENPRDLADAGEIISGVMDDLKLGSIGDLSI
                     NASPAKGSATVTFSLANGPAPKKPKGVKPRAVKPKKAKAKKVAVANPS*"
     gene            84641..84859
                     /locus_tag="GWB1_scaffold_1_prodigal-single_160"
     CDS             84641..84859
                     /product="hypothetical protein"
                     /codon_start=1
                     /transl_table=11
                     /translation="MSDFPLPKGILNDLDGISFVGKLDKGTMVSGLSFVVSTMTQIDS
                     IFTEEWSTYYKVDIQYVPMGVKVVLWKK*"
     gene            85308..85598
                     /locus_tag="GWB1_scaffold_1_prodigal-single_161"
     CDS             85308..85598
                     /product="hypothetical protein"
                     /codon_start=1
                     /transl_table=11
                     /translation="MNGFTNHYISAMQDFIANPCVKRWRGVERLSDLNCKCLLLGVSQ
                     IGSCVGCPFYSFHPNGSACPRLNTASRKKLNLFIPRLVLACLEAIAYLQAKE*"
     gene            85601..85981
                     /locus_tag="GWB1_scaffold_1_prodigal-single_162"
     CDS             85601..85981
                     /product="hypothetical protein"
                     /codon_start=1
                     /transl_table=11
                     /translation="MANLRRVTDQNRQEQIKAFEAFIDNPTLENRKHLAKVMLFDSGR
                     DGKRGFCSLSRREDEVYPIVEACEGCPFFTSGLKSYCPRTEWIMEEDFPSLTLNRREE
                     IQQGQVAVFILACVQAIAHLRIKE*"
     gene            85982..86284
                     /locus_tag="GWB1_scaffold_1_prodigal-single_163"
     CDS             85982..86284
                     /product="hypothetical protein"
                     /codon_start=1
                     /transl_table=11
                     /translation="MKDILQNSLNALQNFIDNPNPETFKQVYESFAVFRVCPLATKYE
                     NIDMYHCENCPFPRVFNRTRLLQCLRQYGYSFDSSKYLGQMLVACIEAKVLLEGSK*"
     gene            86281..86634
                     /locus_tag="GWB1_scaffold_1_prodigal-single_164"
     CDS             86281..86634
                     /product="hypothetical protein"
                     /codon_start=1
                     /transl_table=11
                     /translation="MTRIEILKSQIKALQSFINNPIKNNWNNISLAFTQGSAGGQKCT
                     LAGPDNSYGTCRSCVWAKIDYTYPRSKRFRKLLLGHTNRVKYCGPAYPETEQLPSVIL
                     ACIESVAKLEVLLEE*"
     gene            86636..87046
                     /locus_tag="GWB1_scaffold_1_prodigal-single_165"
     CDS             86636..87046
                     /product="hypothetical protein"
                     /codon_start=1
                     /transl_table=11
                     /translation="MKRENMVSAHNLKQQIRALENFIFNPIKSNWAVVHRVFSYDNYQ
                     AHKKSNIKENRSCCSVAFLLSRKTLTQDQDDNFACSTCPFFKFQNICCPRAGINEDRW
                     LEAKTWEAVQENLPQIIKNCIESLGLIKTAEEGQ*"
     gene            87043..87420
                     /locus_tag="GWB1_scaffold_1_prodigal-single_166"
     CDS             87043..87420
                     /product="hypothetical protein"
                     /codon_start=1
                     /transl_table=11
                     /translation="MRKRILLEEVNHINKVIILLENFINDPTIPKLRMISDSLRNYPY
                     RENKIFSCFINAIVFTGNEYENKRCKHCPCKSEPLISMINCYGQPGLCLEDPSDDIFF
                     CKDIPVTIKALLEIIGLLKTKLP*"
     gene            87437..87772
                     /locus_tag="GWB1_scaffold_1_prodigal-single_167"
     CDS             87437..87772
                     /product="hypothetical protein"
                     /codon_start=1
                     /transl_table=11
                     /translation="MFELTQEYMEQLVIDMETFISSPTIANWKILTSRMRIASKCPFS
                     IAIDNCCPPGWPRSACRACGFDAPSSIDPWLDVETGCNYPRDDNSKAEVIHLFIQFIA
                     MYKILIKGD*"
     gene            87776..88096
                     /locus_tag="GWB1_scaffold_1_prodigal-single_168"
     CDS             87776..88096
                     /product="hypothetical protein"
                     /codon_start=1
                     /transl_table=11
                     /translation="MSTKKVKQEIETLIRLSSFGPRPDTPEGEAWGRGARWGYEQAMS
                     RSTDKKAAAKDAAKTIASMAEASIKQLFMSNFIRHNKRVELLKELSDAVATIEEGLEY
                     IREE*"
     gene            88097..88885
                     /locus_tag="GWB1_scaffold_1_prodigal-single_169"
     CDS             88097..88885
                     /product="hypothetical protein"
                     /codon_start=1
                     /transl_table=11
                     /translation="MKRDFYADLHDDIIDDEYDNSENISTSQASPIRHPEVTSKSGTR
                     YIFFHNRRRKHHLPSWMIKLQHLDWWGKHDGEYSLGRIQRRLDALLICPPVKIMSHYR
                     VLEINYLHDRGLWLDFSSAYSYALGVYPDNCLHDSFRFSSLFYSGLWGPDLESIRKIK
                     LKEFQDAVKEALPEYEEFWPSKIESLKRAITSAQKQTEILRIKREKRIAHLKETHGKT
                     PRYLDHQRVLYGVDEFADPYEEDSSKEEREEHDRENRGFLTTTD*"
     gene            88845..89333
                     /locus_tag="GWB1_scaffold_1_prodigal-single_170"
     CDS             88845..89333
                     /product="hypothetical protein"
                     /codon_start=1
                     /transl_table=11
                     /translation="MIERIVVFSRRQIEELAYKPLLELEEVRVSTGPYAIISITGSDD
                     DLAQLPLNADFVLRLTFDDILENMNGKEIDIIGGGTLKLKFITRDDALSITHFFEEIK
                     DKVSLLVVHCGAGISRSAGVAIAIAEQVDISMMGHLISQHEFFNRDVYALIKQTFNSH
                     KE*"
     gene            89336..89626
                     /locus_tag="GWB1_scaffold_1_prodigal-single_171"
     CDS             89336..89626
                     /product="hypothetical protein"
                     /codon_start=1
                     /transl_table=11
                     /translation="MINVIITIVLVLVILAICVGFYYFGRFEGKTLAEMDSLNKAREE
                     NLKAMKSYQDAHKFYEDTTIMIENWRRELKIRCEDNLKAVKRISSLSETRLD*"
     gene            89809..89976
                     /locus_tag="GWB1_scaffold_1_prodigal-single_172"
     CDS             89809..89976
                     /product="hypothetical protein"
                     /codon_start=1
                     /transl_table=11
                     /translation="MKKKPFQYHASMEMMGDDTCMRTTNIEMRMNQDKKRGSNSKKKT
                     QTKKQNPKRSR*"
     gene            89976..90188
                     /locus_tag="GWB1_scaffold_1_prodigal-single_173"
     CDS             89976..90188
                     /product="hypothetical protein"
                     /codon_start=1
                     /transl_table=11
                     /translation="MPKNGQGTRVFLSFRKSPLGIIEREEDKDLNRMDVFNPAASKKP
                     ETGKVVRLSRVQASILRNLHRMKNGI*"
     gene            90195..90557
                     /locus_tag="GWB1_scaffold_1_prodigal-single_174"
     CDS             90195..90557
                     /product="hypothetical protein"
                     /codon_start=1
                     /transl_table=11
                     /translation="MSYEGYDQYLCGNGHYWIQDCNNDNEECPVCKGKFVWRNGVNET
                     NFDGWGYIDMEKFLVTPAVNVTCPTCHHESENTPPIYRVPTQDEANDAKTCRDENGNI
                     ISCSEELKRLEAENDQVH*"
     gene            90541..90819
                     /locus_tag="GWB1_scaffold_1_prodigal-single_175"
     CDS             90541..90819
                     /product="hypothetical protein"
                     /codon_start=1
                     /transl_table=11
                     /translation="MIKYTDSNGETYAVVTNSRKFAIARLNDDGSIKYFCAGMDTFPD
                     GARMFKRGAFFVNYYPSLDLAQNELQTYVDSEQVKEWEVVSEPEIKND*"
     gene            90812..91006
                     /locus_tag="GWB1_scaffold_1_prodigal-single_176"
     CDS             90812..91006
                     /product="hypothetical protein"
                     /codon_start=1
                     /transl_table=11
                     /translation="MIKVVKTFGEVPVGWWVESNDGQVKQADDFMISPYGWPSSLPVK
                     HGICSNVSDELKYLIRKDGA*"
     gene            91008..91364
                     /locus_tag="GWB1_scaffold_1_prodigal-single_177"
     CDS             91008..91364
                     /product="hypothetical protein"
                     /codon_start=1
                     /transl_table=11
                     /translation="MEKVAEVLQSIAAQLGTTVENLWPYIVRQQIIEGWSGIITISIL
                     YLIFLVVFLAIRKKDGGVCGNNPNAYGVVKIVLGILTAILTLTTLCCIHVLISKIINP
                     EYGALKDLMNMVHGYR*"
     gene            91375..91815
                     /locus_tag="GWB1_scaffold_1_prodigal-single_178"
     CDS             91375..91815
                     /product="hypothetical protein"
                     /codon_start=1
                     /transl_table=11
                     /translation="METKPLTLSKGFAKVSKVITVGTTGRIFLVKMNEPLGEANYVLI
                     LNKSRDREAVKDKMQAARKAKGIACNRGMNNQTRKSWWACWGFPNREKASKALLFAQK
                     NLFKASAKVGNATVSLFDEVHQDRAKNFFIAHAKYQKNFSDNLD*"
     gene            91819..92361
                     /locus_tag="GWB1_scaffold_1_prodigal-single_179"
     CDS             91819..92361
                     /product="hypothetical protein"
                     /codon_start=1
                     /transl_table=11
                     /translation="MKKKISEIKNQITKTMGNIIKINGKCPNRELSRPDTIEEMVFEF
                     PLLDDMDAMIPSSAVQNIKTMITNLDKAQATIEINKIKLSAMQEVIKNLPKDNEIYFD
                     TDWNDDNDIQRWDFNISTSHMETDEEYLKRLKEHEEMLKDRAAKAALKAKRLDTVRGL
                     KARVKEMEAVMVQHGLNVPE*"
     gene            92373..92945
                     /locus_tag="GWB1_scaffold_1_prodigal-single_180"
     CDS             92373..92945
                     /product="hypothetical protein"
                     /codon_start=1
                     /transl_table=11
                     /translation="MKKIKLDKQIIEIKEAENKILELGGKVPKRGLSKWKKLDQFKIK
                     CPCFNDGVTGVTEVIKDLKDLVNSIDESMSSMEIAKLKANALMETIKSADEDSRVSVK
                     VFWDDDSDINGSSNLQWDEFQIEIAEPKTNKEYLEALNKSIQTRTEAMEKQLKKKKKK
                     ETLSDVKAKLKMAEDFIKANGLKLSQDRNN*"
     gene            92946..93371
                     /locus_tag="GWB1_scaffold_1_prodigal-single_181"
     CDS             92946..93371
                     /product="Putative uncharacterized protein n=1 Tax
                     =Desulfotomaculum reducens (strain MI-1)
                     RepID=A4J937_DESRM"
                     /codon_start=1
                     /transl_table=11
                     /translation="LLGNFFALLILGHMVGDYLLQNKWMAMNKSASHFKCAVHCLLYT
                     LAVVCFTWPEIHGLLWTSIVFVSHYPIDRWGLADKWLGMINSRSLKDFIVFGKYDIPM
                     EYDYENYHALRAGFTSIVYVATDNTMHIGLMVLGWYLVK*"
                     /db_xref="UniRef100_A4J937"
                     /db_xref="drm:Dred_3088"
                     /db_xref="A4J937_DESRM"
     gene            93380..93559
                     /locus_tag="GWB1_scaffold_1_prodigal-single_182"
     CDS             93380..93559
                     /product="hypothetical protein"
                     /codon_start=1
                     /transl_table=11
                     /translation="MKFNKGHILEAGDRLHTMIILSEELLRNHPALKKAKLNKRFKKV
                     IKKLNNMYQKVWQLK*"
     gene            93556..94128
                     /locus_tag="GWB1_scaffold_1_prodigal-single_183"
     CDS             93556..94128
                     /product="hypothetical protein"
                     /codon_start=1
                     /transl_table=11
                     /translation="MKSQSLKHKFTYEWIAIFGYVPVKKDFVAYNRNGIIFQGRVISP
                     RPTYYGNITVDPGVGLTEPFHIVGAAEVISILTSDGKRFANEENKSSEGIFPAGWQIP
                     VGWRIMGPKKQGGETMWSDYPNFNQNGVDTSVNDFWIIFCPVCNNVTLAKDEAAVKTK
                     AEELTEKSGNPHVIFHSKGVCTPTRNVVWS*"
     gene            94766..95185
                     /locus_tag="GWB1_scaffold_1_prodigal-single_184"
     CDS             94766..95185
                     /product="hypothetical protein"
                     /codon_start=1
                     /transl_table=11
                     /translation="MVRCKMLSVCPGARLMQPDDNPPVPSLEMQRGIGNVMKKYSMQN
                     FNDALDNLINNPSKKTFIAFLRIAGEAPGDCPLCRYLSNVRRLDIPCSFKDLDCPMGL
                     NSNTHEFVCAPSSINLIPLSRVVTKAIELKAFLETIK*"
     gene            95811..96194
                     /locus_tag="GWB1_scaffold_1_prodigal-single_185"
     CDS             95811..96194
                     /product="Uncharacterized protein n=1 Tax=Vibrio
                     scophthalmi LMG 19158 RepID=F9RRQ7_9VIBR"
                     /codon_start=1
                     /transl_table=11
                     /translation="MPKLILVRGLPGSGKSTIAIQNYPQFAHWESDMFFIKKNGEYIF
                     DTRLIHVAHKWCLHKVETDLKSGKNVIVSNTFIARSDIKPYIELANKLNIEIEVITAR
                     GEYGSIHGVSEDIITKMKIRWQEYP*"
                     /db_xref="UniRef100_F9RRQ7"
                     /db_xref="A0A090P4B8_9VIBR"
                     /db_xref="vvl:VV93_v1c14900"
                     /db_xref="F9RRQ7_9VIBR"
     gene            96191..96385
                     /locus_tag="GWB1_scaffold_1_prodigal-single_186"
     CDS             96191..96385
                     /product="hypothetical protein"
                     /codon_start=1
                     /transl_table=11
                     /translation="MRISEIIAGLQVEMEKRGDLRACAFDAYSGETYEINSILFVKGC
                     SELPVDNLEFNDHILLGEYT*"
     gene            96382..96720
                     /locus_tag="GWB1_scaffold_1_prodigal-single_187"
     CDS             96382..96720
                     /product="hypothetical protein"
                     /codon_start=1
                     /transl_table=11
                     /translation="MSREYKCVRITYGSFNVSGTQALCKMSEEVHDHATAATGPVVPQ
                     GHRLLTSPVVKVQVTPEEIAIFTMSGSKYWMKNESHESPCSFIDVVSIKKWLVGRGPD
                     PDPWPLSDNK*"
     gene            96730..97002
                     /locus_tag="GWB1_scaffold_1_prodigal-single_188"
     CDS             96730..97002
                     /product="hypothetical protein"
                     /codon_start=1
                     /transl_table=11
                     /translation="MKRPKLVVIISLIGIFVYLWFLFFLSHQNDVSAASESKRLVPQE
                     EGSFVMDKRETINYAIVVDSKTKREYLFVCRASTGLSITPLLETKP*"
     gene            97079..97360
                     /locus_tag="GWB1_scaffold_1_prodigal-single_189"
     CDS             97079..97360
                     /product="hypothetical protein"
                     /codon_start=1
                     /transl_table=11
                     /translation="MIERYGINENDWMLQRQDDGHLVSYNDWLRVRTLLKNLEVAANE
                     YYHMADISVSVNNADPECVYENNLLAARNEARGFIKETKDADEQKGIST*"
     gene            97329..97550
                     /locus_tag="GWB1_scaffold_1_prodigal-single_190"
     CDS             97329..97550
                     /product="hypothetical protein"
                     /codon_start=1
                     /transl_table=11
                     /translation="MPMSKKVFRLKTLATKLQMEVDPLIDSTEKLLKTLKFIGVESFG
                     DSTLIYNYAQTKEALRQIKNKKQELKGLM*"
     gene            97553..97885
                     /locus_tag="GWB1_scaffold_1_prodigal-single_191"
     CDS             97553..97885
                     /product="hypothetical protein"
                     /codon_start=1
                     /transl_table=11
                     /translation="MQPFIAALQSFINEPNLTSWLDMVEVWRHESLQSKNKDCPIKFE
                     IVGMNTLMCGDCPFLNAHPCPWIVSNLDSPKGKEHFKEIQSILLVDSIILLSKLQAME
                     NINVKKRD*"
     gene            97866..98228
                     /locus_tag="GWB1_scaffold_1_prodigal-single_192"
     CDS             97866..98228
                     /product="hypothetical protein"
                     /codon_start=1
                     /transl_table=11
                     /translation="MSKRETDAKVILVNFVNHPTPETWEEVHKYWEIQNACPFNIMYE
                     GRCGCCPFTRFGKNLHLSMHDSAFEHLCPFYKNTHLDLSSRLVASIQAVAYIETYENL
                     EIEQLVPLWTREINKGGG*"
     gene            98236..98430
                     /locus_tag="GWB1_scaffold_1_prodigal-single_193"
     CDS             98236..98430
                     /product="hypothetical protein"
                     /codon_start=1
                     /transl_table=11
                     /translation="MRKNKFFKNFIASLKEAITMNINRKDPPPKTTYRTLNDGSVLRT
                     ITYYSSDGQVVRTETDHLPK*"
     gene            98430..98621
                     /locus_tag="GWB1_scaffold_1_prodigal-single_194"
     CDS             98430..98621
                     /product="hypothetical protein"
                     /codon_start=1
                     /transl_table=11
                     /translation="MLYQKTINALRLFTEQPNPHNWKNISLALIDESNELLQQCLLGS
                     PGPTKGSPAHCCDCPFWQI*"
     gene            98747..99046
                     /locus_tag="GWB1_scaffold_1_prodigal-single_195"
     CDS             98747..99046
                     /product="hypothetical protein"
                     /codon_start=1
                     /transl_table=11
                     /translation="MSEYIKDYSFIINRILFKKALEEFISNVNEDSFQLLKRFALSGI
                     SCRVLAPTRYQNPYCYGCCFQSERGCILSTNTAETVLGSIQALAFILSEEEDGRT*"
     gene            99033..99299
                     /locus_tag="GWB1_scaffold_1_prodigal-single_196"
     CDS             99033..99299
                     /product="hypothetical protein"
                     /codon_start=1
                     /transl_table=11
                     /translation="MAEPSNIKYLKRFIACPSSENWEEVKIHAVRDCYFGSECPLINI
                     NNGCCPLLTSVPSENYPTSDDLPKLTVIAIQYLALLESRGTKNY*"
     gene            99314..99625
                     /locus_tag="GWB1_scaffold_1_prodigal-single_197"
     CDS             99314..99625
                     /product="hypothetical protein"
                     /codon_start=1
                     /transl_table=11
                     /translation="LDKHSKLGIVSFIISVFSIVTFFMTLVLGIVITSGRMEPQSGIA
                     VFSGLIYCFDMVASIVGVGLAIGGFCTQSKHLFCWLGGVMNVLFLIGVMLLLVIGTMV
                     S*"
     gene            99817..100305
                     /locus_tag="GWB1_scaffold_1_prodigal-single_198"
     CDS             99817..100305
                     /product="hypothetical protein"
                     /codon_start=1
                     /transl_table=11
                     /translation="MKYYRVNNLKENHMGLQYKTGLVEDYRRCGIGFLGGIHFASVDI
                     LAFINFGPWIREVTIPSNTIIHKAGYNAKEFKAQRVILGERRKITLSVIKELVSEGAD
                     VNAVNGTPLINATCLRNFGLVKTLLDCGANPMVSDAEALKIASKINRYDILNLLTGTT
                     NE*"
     gene            100298..100618
                     /locus_tag="GWB1_scaffold_1_prodigal-single_199"
     CDS             100298..100618
                     /product="hypothetical protein"
                     /codon_start=1
                     /transl_table=11
                     /translation="MSKPKKSSKFNDDEIVVFVYNLMKEFISNPNIKLWEDILEGFPC
                     RFDDCENCPMSRINCFDIDSEGWEKTTGMCVTCSIEIIAMCESEIFPFRPSTCNSKEK
                     WRME*"
     gene            100615..101211
                     /locus_tag="GWB1_scaffold_1_prodigal-single_200"
     CDS             100615..101211
                     /product="hypothetical protein"
                     /codon_start=1
                     /transl_table=11
                     /translation="MILSIVATKTNISYKEQEIRLRKKYKEIGSGRDAEIYKVSSNRV
                     IKLHRMFTGTHHNDPYWNFLRIMPENNIYFPRIFDIKLYRFKSLDRVEEYTIIKMEHL
                     IKLNDFSNRGQVLRAAIQDFGFPKCAEDKFISRLANWALGWKRKQKNMQLNPQTQMAM
                     DVLDTLKSLSCGDPDLHEGNFMVRKKEHSQLVIIDPMA*"
     gene            101238..101450
                     /locus_tag="GWB1_scaffold_1_prodigal-single_201"
     CDS             101238..101450
                     /product="hypothetical protein"
                     /codon_start=1
                     /transl_table=11
                     /translation="MKKKKPNWFRIATKINSIIIEDIVSRIQTVDNLGHITEEATAIQ
                     NELMKIRKRCIQLNLLQNALPDKSET*"
     gene            101447..101854
                     /locus_tag="GWB1_scaffold_1_prodigal-single_202"
     CDS             101447..101854
                     /product="hypothetical protein"
                     /codon_start=1
                     /transl_table=11
                     /translation="MKFENIKTSVDIYMIAKEALRNRLYIDNESAFWVWLHNPCDIKK
                     ITTCRDDGKLIGVAVMMKHPDIRFANGVNIGVYVKYTYRCRGIGSKLIKMLPNGKSNK
                     RLFWGTGIKDSDKFFKSLPKSRKTFNLIRADGE*"
     gene            101854..102021
                     /locus_tag="GWB1_scaffold_1_prodigal-single_203"
     CDS             101854..102021
                     /product="hypothetical protein"
                     /codon_start=1
                     /transl_table=11
                     /translation="MINDDSPLYSGKSLLMKEIAMERGIRYIDVPVSPAPASKDFLGL
                     LMGDVHAFLKM*"
     gene            102002..102259
                     /locus_tag="GWB1_scaffold_1_prodigal-single_204"
     CDS             102002..102259
                     /product="hypothetical protein"
                     /codon_start=1
                     /transl_table=11
                     /translation="MPSLRCEKCQYRIEFEGEIVIHSRRADGSCYHYYICSECFDIRA
                     YKDIKNCPKCFVWHDDNDHCPKCGVGPVNVNRIIHEFGRVT*"
     gene            102256..102612
                     /locus_tag="GWB1_scaffold_1_prodigal-single_205"
     CDS             102256..102612
                     /product="hypothetical protein"
                     /codon_start=1
                     /transl_table=11
                     /translation="MIPHREWINSMENFIRDPSFENMLMVRKIRDDYGCSSYSRDGQQ
                     GRGPLWPRDGRSISSLCKECPFQTHVGAVGGWCLLQELRDKKHFITYSGLLIERSKKA
                     VNDLRGMWSDSRGNQF*"
     gene            102661..102864
                     /locus_tag="GWB1_scaffold_1_prodigal-single_206"
     CDS             102661..102864
                     /product="hypothetical protein"
                     /codon_start=1
                     /transl_table=11
                     /translation="MKEYNGKFANEVCNIKRNEAEERQRLSDLRSPQDRLQRLDTRFG
                     VGLGAIKERARLNGLLEQNKVNA*"
     gene            103117..103509
                     /locus_tag="GWB1_scaffold_1_prodigal-single_207"
     CDS             103117..103509
                     /product="hypothetical protein"
                     /codon_start=1
                     /transl_table=11
                     /translation="MDWIVNLITEWKWNGFMSLLLYWLPLSFCVVGYTLRTARNYIRD
                     KRRLAEYLSSRGNKVAKSKEIIYPRQEYYPTDTIGTLIGRSIVSIVPIGNLWAALFDL
                     APEVFRKFFKWLGKVFDFPLVPGPKEDA*"
     gene            103502..103753
                     /locus_tag="GWB1_scaffold_1_prodigal-single_208"
     CDS             103502..103753
                     /product="hypothetical protein"
                     /codon_start=1
                     /transl_table=11
                     /translation="MPKVDIDALEKLYNESTPGPWIVRDMKFVHAPCPCCGDVAECVQ
                     YGPGNDKENYNTEIIVAMHTALPHLITELRAARRKNRKK*"
     gene            103754..103945
                     /locus_tag="GWB1_scaffold_1_prodigal-single_209"
     CDS             103754..103945
                     /product="hypothetical protein"
                     /codon_start=1
                     /transl_table=11
                     /translation="MENKYKQVLETYRCLLSCRKNLPGLSLESAFNEDAVRDLEEEYA
                     WLQQQKQYESHTGINCPPP*"
     gene            104238..104414
                     /locus_tag="GWB1_scaffold_1_prodigal-single_210"
     CDS             104238..104414
                     /product="hypothetical protein"
                     /codon_start=1
                     /transl_table=11
                     /translation="MANKRWEEYGHVVEEVRSEWHKVIYVDGVQVNETFSEAIGRIMA
                     EESLKKLMNPNPKQ*"
     gene            104684..104896
                     /locus_tag="GWB1_scaffold_1_prodigal-single_211"
     CDS             104684..104896
                     /product="hypothetical protein"
                     /codon_start=1
                     /transl_table=11
                     /translation="MPTNKVEVLMGSYESPRPVKCCICHCPMYYIGDIRYEAEIKMEL
                     TSHEIPSVDHEIFYAHARCLMPLIGG*"
     gene            104898..105128
                     /locus_tag="GWB1_scaffold_1_prodigal-single_212"
     CDS             104898..105128
                     /product="hypothetical protein"
                     /codon_start=1
                     /transl_table=11
                     /translation="MRTIAIVLCDNDYHYTFPSLLKSVYEAIKSWDGCLKDEQLNEDD
                     IRALIRSGLEFFYRGFQQEVEVMVRVLVDFCQ*"
     gene            105428..105772
                     /locus_tag="GWB1_scaffold_1_prodigal-single_213"
     CDS             105428..105772
                     /product="hypothetical protein"
                     /codon_start=1
                     /transl_table=11
                     /translation="MANKQESSIYGKTFAGVKITRKTLREPETGKFGIYEVQVGKVKS
                     ATLFGARKAFQAVLAIAKTEYPKAYTAIVAQLNTNKPEPKPKKEKGKLTVKETTTLGR
                     LLKKAGVKLVSR*"
     gene            105854..106225
                     /locus_tag="GWB1_scaffold_1_prodigal-single_214"
     CDS             105854..106225
                     /product="hypothetical protein"
                     /codon_start=1
                     /transl_table=11
                     /translation="MTRVTKASVVISWNGKNYASAKPISIFSNWGLNCFKKLPAPTQG
                     LLVRALNDGASSKSICLSLIAEFPKDKAFHYNVHTINMIAAGLKTVGIMNDVHRAQGR
                     VVTARVDSNNSKSFDSLLSVK*"
     gene            106294..106629
                     /locus_tag="GWB1_scaffold_1_prodigal-single_215"
     CDS             106294..106629
                     /product="hypothetical protein"
                     /codon_start=1
                     /transl_table=11
                     /translation="MENFSSYIYELYSASKSFIEGPNETTWNELSLATVTCQLYKYKK
                     DKTEESYKHHCEDCPFWPILHSHSHINNPGCRHDSRSKLPIAVRLSKIIELMALLETE
                     FSWVGKYGR*"
     gene            106619..106906
                     /locus_tag="GWB1_scaffold_1_prodigal-single_216"
     CDS             106619..106906
                     /product="hypothetical protein"
                     /codon_start=1
                     /transl_table=11
                     /translation="MGDEGKVGQMYDMRTIKQLTNFINQPTQVNWEKINFTHDSCYIS
                     DEANCCHNCPFLNSSNGVCLAIHGNLEIGKKLALSIALRAKLQAIWGEYEL*"
     gene            106932..107174
                     /locus_tag="GWB1_scaffold_1_prodigal-single_217"
     CDS             106932..107174
                     /product="hypothetical protein"
                     /codon_start=1
                     /transl_table=11
                     /translation="MRIMKQLKIFIDKPTQNNWEKIPFTSDGCYISIEAGCCHECPFD
                     NEESCKAVKSGLDIGKRLALSIELLAKLQVVWGEDG*"
     gene            107167..107430
                     /locus_tag="GWB1_scaffold_1_prodigal-single_218"
     CDS             107167..107430
                     /product="hypothetical protein"
                     /codon_start=1
                     /transl_table=11
                     /translation="MGRLDDMIKALQDFIRDPNTQNWLNINKVRVDVIRGGCFFSYSV
                     STSDECRDCPYGRKNTTDPFFCTSALWKKRRKKEIQLENYLGQ*"
     gene            107467..107826
                     /locus_tag="GWB1_scaffold_1_prodigal-single_219"
     CDS             107467..107826
                     /product="hypothetical protein"
                     /codon_start=1
                     /transl_table=11
                     /translation="MKYKSSTINILIFLSFISLGGACFVSPPFNHLLLAVSLICLFVA
                     ITLRNHYPEIKEDNDEDMVEFQVDLPDDLYNFLDEEAKKKGITADEFASQIVIDYVKY
                     HCNEDGSLKDEACHKKF*"
     gene            107808..108041
                     /locus_tag="GWB1_scaffold_1_prodigal-single_220"
     CDS             107808..108041
                     /product="hypothetical protein"
                     /codon_start=1
                     /transl_table=11
                     /translation="MSQEVLEKWLNRHRTLMADMAIKLTDDEYGMVLDECERLWTMLT
                     QEEQNEALKIVSDRIKESRNSTPLPIEMNEGVS*"
     gene            108038..108547
                     /locus_tag="GWB1_scaffold_1_prodigal-single_221"
     CDS             108038..108547
                     /product="hypothetical protein"
                     /codon_start=1
                     /transl_table=11
                     /translation="MNRRYRKKNCLYEYQRFCIVWQAPDAEYVKWRTRFVPANPANIE
                     AEQDSEIKVFGEFLNFLESCDMGLGGWVGKAGIQKTHPYSNRLISCTQKDLDLIVGWL
                     CSHEGWEGLSIGLSLVDDWYPTNTDEPWSRMRPDGTVDRYGWYRGVFRKNKERRVMNE
                     IKFTGGGNG*"
     gene            108540..109232
                     /locus_tag="GWB1_scaffold_1_prodigal-single_222"
     CDS             108540..109232
                     /product="hypothetical protein"
                     /codon_start=1
                     /transl_table=11
                     /translation="MAERKIISSIFKLTDAIGITETQGDNDTAVESSVPDSLVPAIED
                     DSDHTNTITATSVSGGDPKIKKQILDELAKSEPSAYTAFASMMSELAEDVPEESRRAK
                     IVFKSLKAQGIKLTDVLSAFEDKLASVDEYESAFKANVKSRTETDVSAHEKEAAKTEK
                     LISDKETEIEQLREEINTLNDVRAKHLETAKSAIQKINIATKRVASELSSIRGSIRKE
                     KDMVSDLTKEGK*"
     gene            109232..110350
                     /locus_tag="GWB1_scaffold_1_prodigal-single_223"
     CDS             109232..110350
                     /product="Uncharacterized protein n=1 Tax
                     =Haliscomenobacter hydrossis (strain ATCC 27775 / DSM 1100
                     / LMG 10767 / O) RepID=F4L3U1_HALH1"
                     /codon_start=1
                     /transl_table=11
                     /translation="MDTTNGLDSFMQDPKGAIKSFWDKPEGAAGKVAMVGLLVLFGLG
                     IYKALPYIVLGLQSALTATLLGVGLFGILYVILNKQFQTAVWYLFQIAMKKFTGFIIE
                     LDPINILKSYLESLKRSLGDMERSISKLNGQIRSLDQIIHKNEEDRKESLSIAGKARE
                     TGKKQALVLNARRAGRLQKSNFTLQVLRDKLSKLLTVLEKMYEVSEFLYQDTADEVKV
                     QSQQYEATKTAWSAFKSALSVIKGDPDKRAMFDQTMEYMADDFAMKIGEIEEFMKMSS
                     GVIEGVDLQNMVYEEDALNELDMWSQKADSLLLSPGEKQELMRPSSMYDPEVLKARKN
                     NSTDSVLEAASKQPATPAVSRHEKKSLEDFDSFFDSSK*"
                     /db_xref="UniRef100_F4L3U1"
                     /db_xref="hhy:Halhy_0788"
                     /db_xref="88059262"
                     /db_xref="F4L3U1_HALH1"
     gene            110372..111904
                     /locus_tag="GWB1_scaffold_1_prodigal-single_224"
     CDS             110372..111904
                     /product="hypothetical protein n=1 Tax=Lewinella cohaerens
                     RepID=UPI000381117B"
                     /codon_start=1
                     /transl_table=11
                     /translation="MERKVKTGPKIIGLALLVIGLIFGGKWVLNNTNIIPKGSSGTSK
                     SFFKHAKEPLKVCVVTWGGYAGGQYYNRGFKPNDDSQYLKKYDLPVEFVVIDDYNASR
                     EAWKADAVQVLWTTADSFPTEAGALQRAGYKPKIIFQSDWSRGGDVIVSTRVINSIQD
                     LKGKRVSVAFGTPSHTFLLRSLEAVGMTVKDLKLIEVPSAVDSATAFKAGQVEAAVVW
                     SPDDEDCISKVSGAKALASTKQATHIIADVFYAKEEIIEKRRDDIKALVEGWMIGAAE
                     VNSSPTARSQAVKILAEGLNQPDGFIDQAINNVRLNTYGDNVNFFNLRGSFTGVTGEQ
                     LYLETGRLYQENTNLVPDGMPSWRVISDASILRDINLTGVNDGAESDFKFSQPTKSLE
                     TAPALSTKRLSVSFATGSASLDANAKTIIDLGFVPTAKSFASARIRIEGNTDSTGSAS
                     TNERLSYLRAKAVAGYLSEQYGFDSNRFVIVGNGPNKPIADNDTEEGRSANRRTDFEL
                     VR*"
                     /db_xref="UniRef100_UPI000381117B"
                     /db_xref="nko:Niako_1552"
                     /db_xref="88069254"
                     /db_xref="UPI000381117B"
     gene            111955..112422
                     /locus_tag="GWB1_scaffold_1_prodigal-single_225"
     CDS             111955..112422
                     /product="hypothetical protein"
                     /codon_start=1
                     /transl_table=11
                     /translation="MKKFLITMALSIFCVTNWATFTGLTLIPTSDYIGKDVWSIGGQA
                     CYTKFHTDQFLITEFGLGDRCEVGFDFYANPQQVEHREYFNFKYMVLKSDSHKFFVSV
                     GFYNMMVTGNSVPFLVATKDLGLIRVHGGVQYEGLTDTKSNCMIGIDRIFTNG*"
     gene            112585..112797
                     /locus_tag="GWB1_scaffold_1_prodigal-single_226"
     CDS             112585..112797
                     /product="hypothetical protein"
                     /codon_start=1
                     /transl_table=11
                     /translation="MFEILIRGFKTKAQAEAFYSWYEGQGEQDACIWFECRKEEGDID
                     VDSMLTDVNVGNKWVGDCLTFEVTPN*"
     gene            112809..113606
                     /locus_tag="GWB1_scaffold_1_prodigal-single_227"
     CDS             112809..113606
                     /product="hypothetical protein n=1 Tax=Lewinella cohaerens
                     RepID=UPI00035EBA1D"
                     /codon_start=1
                     /transl_table=11
                     /translation="MDSLFTLRGTLSNRNKLIVEILGAMLLLVIWWTVVSTGLVRSSI
                     LPSPVSVITSVPELHYQDALIMNCLYSLKLNIMGYIEAILIAIPLGFFIGLIPVCRGM
                     TERYITALRYLPLTAVIGLFILWFGIGDAMKIQFLTLGIVVYLLPVVVQRIDEVQQVY
                     LDTIKTLGATNWQTIFRVYIPSVVSRISDDIRVLVAISWTYIIIAEVVNKQDGGIGAL
                     IFTVARQSRVDKVFALLAVIIVIGFTQDKLFMWLDKIAFPFKYKGGR*"
                     /db_xref="UniRef100_UPI00035EBA1D"
                     /db_xref="nko:Niako_1551"
                     /db_xref="87188439"
                     /db_xref="UPI00035EBA1D"
     gene            113606..114472
                     /locus_tag="GWB1_scaffold_1_prodigal-single_228"
     CDS             113606..114472
                     /product="hypothetical protein n=1 Tax=Lewinella cohaerens
                     RepID=UPI00036BD365"
                     /codon_start=1
                     /transl_table=11
                     /translation="MARSVGEEIIEAAINNTSDGVTFENTKYPDIIELKDICQTYDGG
                     KNYTIKNCNLLIENKPDQGQFVVLLGMSGCGKSTLLKYIAGLQQPTSGQVLIGGKLRS
                     DKDIVSMVFQQYSSFPWLSVLKNVMLPLELKGVSSKECRDKAMEMLKLVGLVEHKDKY
                     AMYGPLSGGQLQRVAIARSLVSNPNIILMDEPFGALDGVTRYQMQVLLSKIWEALKST
                     IIFVTHDIREAVFLGDDIYIMAPHGGKILKHFFVNLPLHRDLDIMQDPIFIETVRQID
                     IEMRSAAEKYLK*"
                     /db_xref="UniRef100_UPI00036BD365"
                     /db_xref="nko:Niako_1550"
                     /db_xref="88349186"
                     /db_xref="UPI00036BD365"
     gene            114608..115426
                     /locus_tag="GWB1_scaffold_1_prodigal-single_229"
     CDS             114608..115426
                     /product="hypothetical protein n=1 Tax=Paenibacillus
                     daejeonensis RepID=UPI0003810473"
                     /codon_start=1
                     /transl_table=11
                     /translation="MFFTDYGQILESSFPCGEKNVNDFKVMGHSLLAASNIKWKWESD
                     SELITLMLIKKLYPNILTLTIFYLPYGRADRNEKGGSSCSLRYVGDFIQSLGFEKITV
                     LDPHSDLSIAYLGESACSYYPKSELLTGLGVNYTPKNSVVMFPDSGAQKRYGKAWYGY
                     LHVLGSKTRDFRDGKLTGYSIADGVPAEGKHVIIVDDICSYGGTFILASNAIRKFNPL
                     SVALVVTHCEDSIFNGDVLKAGSPIDLVVTTNSLITKEGSSKLKIVDVIKTGGN*"
                     /db_xref="UniRef100_UPI0003810473"
                     /db_xref="W7YU92_9BACL"
                     /db_xref="ppm:PPSC2_p0198"
                     /db_xref="UPI0003810473"
     gene            115426..116175
                     /locus_tag="GWB1_scaffold_1_prodigal-single_230"
     CDS             115426..116175
                     /product="nicotinate phosphoribosyltransferase n=1 Tax
                     =Paenibacillus daejeonensis RepID=UPI0003719640"
                     /codon_start=1
                     /transl_table=11
                     /translation="MPRIPMLMADFYKIGHREQYPDGTQTVYSTWTPRASRVEPIKHV
                     VAFGFQAFIKKYLIQFFNENFFERPKADVVSEYKRVISSTLGIGNPHTQHIERLHDLG
                     YLPIKIMAVPEGTRVPLRVPMLTIENTGSEFFWLTNFLETLMSCEIWLASTSATTAAE
                     YRKILDHYAKLTGDPEFVKFQGHDFSFRGMACLEAAEMSGAGHLLSFVGTDSIPAITY
                     LEEYYHGNVEKELIGCSVNATEHSVMCAGGG*"
                     /db_xref="UniRef100_UPI0003719640"
                     /db_xref="A0A0F9J8V2_9ZZZZ"
                     /db_xref="jeo:JMA_40620"
                     /db_xref="UPI0003719640"
     gene            116204..116896
                     /locus_tag="GWB1_scaffold_1_prodigal-single_231"
     CDS             116204..116896
                     /product="Nicotinate phosphoribosyltransferase n=1 Tax
                     =Clostridium pasteurianum NRRL B-598 RepID=V8FV36_CLOPA"
                     /codon_start=1
                     /transl_table=11
                     /translation="MFDVYPTGILSIVSDTWDFWNVLSNIIFPLKDGIIKRDGKIVIR
                     PDSGDPTKIICGDHDANNLLAYKGAIEVLWDIFGGTVNDKGYKCLDPHIGLIYGDAIT
                     LDRCREICSGLEAKGFASTNVVFGIGSYTYQCVTRDTFGFALKSTHVTINGEDVNIFK
                     NPLTDSGSIKKSAIGRVAVLQKDDGELYLSDGHGREEVPGNLLSPIFVNGVLVKEQTL
                     AEIRERLTSVKT*"
                     /db_xref="UniRef100_V8FV36"
                     /db_xref="V8FV36_CLOPA"
                     /db_xref="cbe:Cbei_2078"
     gene            116909..117340
                     /locus_tag="GWB1_scaffold_1_prodigal-single_232"
     CDS             116909..117340
                     /product="hypothetical protein"
                     /codon_start=1
                     /transl_table=11
                     /translation="MPDKIKVTYSSGVIKEVTATTAAKIYRRQARQAIERAMAHDIEY
                     YELFNILKHPVNDYRCLISECLTGKKGSYSFSTCEECFFESKYGCVLKLITSELMTED
                     TASSYIKKLLDLKGIGTLELFIIKVHAGLQATGLGNKSQKR*"
     gene            117457..117681
                     /locus_tag="GWB1_scaffold_1_prodigal-single_233"
     CDS             117457..117681
                     /product="hypothetical protein"
                     /codon_start=1
                     /transl_table=11
                     /translation="MEQTMVKYRVVLLKVVEGSKDKMIHSFTRPCTQSKAEKIFNQLL
                     LDWGLKYDKDTGFDPPPANDAVYPAIVAVE*"
     gene            118446..118970
                     /locus_tag="GWB1_scaffold_1_prodigal-single_234"
     CDS             118446..118970
                     /product="hypothetical protein"
                     /codon_start=1
                     /transl_table=11
                     /translation="MSYMDSIFEASSYKNIVSKTALVIDKISEKHNKLSIVHTGLSGG
                     LIGHPVAMALKLNSMHIRKNDQSHGDPIEAGYSSPDKQIKFPYAIVDDFMDSGDTIKK
                     IIKKMKNFFPKCFPVGIVLYDEISFDVWDHKVINSVVKGDFSVYTFWHKAKGYRVHTF
                     DGKEWHESKTLKKF*"
     gene            118978..119490
                     /locus_tag="GWB1_scaffold_1_prodigal-single_235"
     CDS             118978..119490
                     /product="hypothetical protein"
                     /codon_start=1
                     /transl_table=11
                     /translation="MFPMYNINEFINLIDKFLSNPTINSAHSFLTNPYMFGGFGAAPG
                     RVSAKAIYYDCQFHHHVLGGQERSQQYCDRCPFAHKGNLVTKNQAFYSNCSLVHSFVL
                     FEVPPHYSDVTCLDTNEQYGLSKCSLVNLIPKLIMGLITMKAICEIKKEKLRQVNEKR
                     RMSRGKSQNP*"
     gene            119447..119644
                     /locus_tag="GWB1_scaffold_1_prodigal-single_236"
     CDS             119447..119644
                     /product="hypothetical protein"
                     /codon_start=1
                     /transl_table=11
                     /translation="MKKGECPVVNPKTRREYLNTKTKLYAILLRFDESDLSPNELNLM
                     QALIKDTDIQAILERSAFQDK*"
     gene            119710..119988
                     /locus_tag="GWB1_scaffold_1_prodigal-single_237"
     CDS             119710..119988
                     /product="hypothetical protein"
                     /codon_start=1
                     /transl_table=11
                     /translation="MSNLEQRAANLISKTCHTNPLVPGKFAGPWTGMPLDKAMAKLNK
                     IDEELKAERDEITKAINNEDAKARANYPKRTASDWAYIRRLKKLGVIG*"
     gene            120012..120269
                     /locus_tag="GWB1_scaffold_1_prodigal-single_238"
     CDS             120012..120269
                     /product="hypothetical protein"
                     /codon_start=1
                     /transl_table=11
                     /translation="MKKILVCFLFTVLVIGFMGCSISPTKSRQAVVSKYGPEVQSLPE
                     FSYIFIARKTNGEVWYVSCLNSNDNNISEETLLFGPIKNQQ*"
     gene            120272..120472
                     /locus_tag="GWB1_scaffold_1_prodigal-single_239"
     CDS             120272..120472
                     /product="hypothetical protein"
                     /codon_start=1
                     /transl_table=11
                     /translation="MFKLFNLLKLCFKDLFSNRPMTETDMKSALAMCGIRFYSCPYCG
                     KELTEYELKHGLREDQDDTGPM*"
     gene            120482..120724
                     /locus_tag="GWB1_scaffold_1_prodigal-single_240"
     CDS             120482..120724
                     /product="hypothetical protein"
                     /codon_start=1
                     /transl_table=11
                     /translation="LDDYDEAESNNSSIENGVWYAFKCPVCLVEQSAWWLRGYIEMKQ
                     HEPLETIRLCPKCNAELKFTVDRHTKGICTVERNRR*"
     gene            120721..120972
                     /locus_tag="GWB1_scaffold_1_prodigal-single_241"
     CDS             120721..120972
                     /product="hypothetical protein"
                     /codon_start=1
                     /transl_table=11
                     /translation="MRLQQVESYPKANDEYWTEISLGNAIAISFTVNENGECNKALIS
                     DMRDGIQFEIDFLAKTSWYDRAVMKAKEVKLCLHKIISS*"
     gene            120945..121307
                     /locus_tag="GWB1_scaffold_1_prodigal-single_242"
     CDS             120945..121307
                     /product="hypothetical protein"
                     /codon_start=1
                     /transl_table=11
                     /translation="MSAQNNFILTVKSLISAGKKIEAIKEVREVLLLGLRDAKDLIDA
                     CEAEKSMEPLTRVARNIASQTVKGSPSIVLVVFDGEDSSVSCRLSIGTFSCKDVTEVQ
                     IKRAIAMIGAAQNCDVQE*"
     gene            121294..121539
                     /locus_tag="GWB1_scaffold_1_prodigal-single_243"
     CDS             121294..121539
                     /product="hypothetical protein"
                     /codon_start=1
                     /transl_table=11
                     /translation="MSKNNLDSSLQKFLSEIPSAPTIPNPPEVLFTAEEQDKDLEAWL
                     KTLPVSNAPNDEAATWLSTFEASLGERWKRMKRDRSN*"
     gene            121661..121879
                     /locus_tag="GWB1_scaffold_1_prodigal-single_244"
     CDS             121661..121879
                     /product="hypothetical protein"
                     /codon_start=1
                     /transl_table=11
                     /translation="MQYFSTVWSVPFFLKEPYTETRYGGTYPTLKSIYCLAVKMNMKL
                     HLHNFETEIMSEFVKKGLEFVAALQMKV*"
     gene            121883..122323
                     /locus_tag="GWB1_scaffold_1_prodigal-single_245"
     CDS             121883..122323
                     /product="hypothetical protein"
                     /codon_start=1
                     /transl_table=11
                     /translation="MQQDLNKKDFVSPLSTLQTKYGWTFGKAKSITDIKGKDIKGQFC
                     QTIKHKFWGESLPMKLLIHAAVSAIQFCVAYAIFVWLIGADAPTIITIWIVMSFLDTT
                     SAIKDAWGNAFFQTMLIYAPDGVVLSGEDVKTSIKGGDAPKGDL*"
     gene            122320..122793
                     /locus_tag="GWB1_scaffold_1_prodigal-single_246"
     CDS             122320..122793
                     /product="hypothetical protein"
                     /codon_start=1
                     /transl_table=11
                     /translation="MIRTIEEFFVESEAIGKQLLAGEEGHKIDVSPEILAKIVSNFND
                     SLKTLDHLKTWVADLENAEPEDDEEAELMSRLLAGQVLGIRAHFRLFEYLDKYEPGFK
                     NGYTAPLKEVMTTMYETIKAKFPSALNLADEIENGNESAGCAHDCKGCHGGCGGD*"
     gene            122732..123328
                     /locus_tag="GWB1_scaffold_1_prodigal-single_247"
     CDS             122732..123328
                     /product="hypothetical protein"
                     /codon_start=1
                     /transl_table=11
                     /translation="MKALAVLMTARDVMEGVVATKDVILIRMEGFRNAIDAFLTDPGE
                     IPLLKIRKEYLKRNQCPLQVGLGAGTKSWNNVSNPIMSPLTDTNPMVKDFHDRMQETL
                     KGGSSYYNCNFCSICPVSILNKQRCGIDEYYAKARARMAFQQGLKKNHEKLDSRTKEV
                     LDDHRSGCSDLMSVCLAGFIELSAVLTSILHGEECTNA*"
     gene            123321..123518
                     /locus_tag="GWB1_scaffold_1_prodigal-single_248"
     CDS             123321..123518
                     /product="hypothetical protein"
                     /codon_start=1
                     /transl_table=11
                     /translation="MPNCTCGHSHKKHTEHICSDLRRGCTECDCVAFFPVDKDKPCSC
                     GHNLSDHDAFGCVNCECDIKV*"
     gene            123520..123714
                     /locus_tag="GWB1_scaffold_1_prodigal-single_249"
     CDS             123520..123714
                     /product="hypothetical protein"
                     /codon_start=1
                     /transl_table=11
                     /translation="MSAFRSGDLVTVSPFDDDFFFPFVGTIVQVTRDTDRELYLVTCC
                     EGEVYTVVEEQLTFAEPREK*"
     gene            123714..123845
                     /locus_tag="GWB1_scaffold_1_prodigal-single_250"
     CDS             123714..123845
                     /product="hypothetical protein"
                     /codon_start=1
                     /transl_table=11
                     /translation="MDLKCLICGAAISCIIPEEWPYQNIFPVNCTSCHKQQLITIKD*"
     gene            123845..124045
                     /locus_tag="GWB1_scaffold_1_prodigal-single_251"
     CDS             123845..124045
                     /product="hypothetical protein"
                     /codon_start=1
                     /transl_table=11
                     /translation="MEWGEVLDILNLAFTDKGVALRDIRNASSLSPPAETVYREEGEN
                     NTVAPSNVGVTNIADWKKRKNK*"
     gene            124123..124515
                     /locus_tag="GWB1_scaffold_1_prodigal-single_252"
     CDS             124123..124515
                     /product="hypothetical protein"
                     /codon_start=1
                     /transl_table=11
                     /translation="MLSRAVALRQIELFIKTQDINIIIQLTENIMSDSGNHFKFSLLK
                     ECPFVNSNITCRSFLKNCPLYMSWRKRFPYSYCSCAFSEISMLVHGGGPTAIKFIMSE
                     LLLALIIMVGTVKADMTAIEEKWPNRLP*"
     gene            124494..124937
                     /locus_tag="GWB1_scaffold_1_prodigal-single_253"
     CDS             124494..124937
                     /product="hypothetical protein"
                     /codon_start=1
                     /transl_table=11
                     /translation="MAKSVTLVLTERFVESLNNFIASPSGSTYSILADTWKVNRVSWI
                     KNKNEYKLGLGARTANKTLPILMCQARAIPAQGSCFGCDFYSHSGCLIYSVRHKSTIS
                     KRLLAAMEIQAALNTVEYSTSDDAFVAKCAGEERMKKLIEEQDDE*"
     gene            124930..125529
                     /locus_tag="GWB1_scaffold_1_prodigal-single_254"
     CDS             124930..125529
                     /product="Metallophosphoesterase n=1 Tax=Methylobacterium
                     extorquens DSM 13060 RepID=H1KV96_METEX"
                     /codon_start=1
                     /transl_table=11
                     /translation="MNDTWVFADSHFDHEGIIKHAKRPFSSVSDMNKTLIDNCKVISP
                     RDTLIIVGDFAWKNHGHWIQAVKGKKILVCGNHDKMNALCLSQFTEVHDILERNIHGQ
                     FTVFCHYAMRAWDRKHHGAWHLYGHSHGALPEYADDMSFDVGMDVWQLRPVHWDIIVK
                     KMAWKKLPNVKFAVNTDSRDTQEVIRKNKELNLLLYPTS*"
                     /db_xref="UniRef100_H1KV96"
                     /db_xref="A0A0F9NH20_9ZZZZ"
                     /db_xref="mea:Mex_1p1256"
                     /db_xref="H1KV96_METEX"
     gene            125539..126090
                     /locus_tag="GWB1_scaffold_1_prodigal-single_255"
     CDS             125539..126090
                     /product="Uncharacterized protein {ECO:0000313|EMBL
                     :KKM73961.1};  TaxID=412755 species="unclassified
                     sequences; metagenomes; ecological metagenomes.;"
                     source="marine sediment metagenome.;""
                     /codon_start=1
                     /transl_table=11
                     /translation="MKTFIFDMDGVLVDLEGALVSLADRLGLSLPPGPAKGLHIWRDL
                     KYRRVMQYISMSSDFWINLEPLPSGLQAFKTLKSEGNTTLICTCPFDASCISQKITWC
                     EHYLDIGLDDITVMRRKELMAAPRRILIDDKIDNCNAFDAAGGTSILVNQPWSPYESF
                     SNKPASGVIVADPNHILEVLRQL*"
                     /db_xref="A0A0F9KGU9_9ZZZZ"
     gene            126087..126752
                     /locus_tag="GWB1_scaffold_1_prodigal-single_256"
     CDS             126087..126752
                     /product="hypothetical protein"
                     /codon_start=1
                     /transl_table=11
                     /translation="MKTSKRFLKEALDGAGLPSVIPNTNDYVQRGDALVIIDMQRMYF
                     DLGEARWRNDKNTSAFSLNNIGWLSRDMIKRQIKVIQSFRKAQKPIIVVEFTTDSGPW
                     DATLPPILRALDGYNKFVTIKKRQIDGSTHVKRAINKFLPKPTKVLVMGIYLSCCVKE
                     TVAGLIKKNIDASAIISCSYHTDLLADLNHNPTSHNYRKAFLRGDVLNRSFTYDIEMR
                     LVP*"
     gene            126749..127033
                     /locus_tag="GWB1_scaffold_1_prodigal-single_257"
     CDS             126749..127033
                     /product="hypothetical protein"
                     /codon_start=1
                     /transl_table=11
                     /translation="MTDRNSSTKNSKKTATKKSVKSKKVPRNNFPALKTALDQIHIEV
                     DRSLFLNEREDIASKEEAISVRREISIRLLKSIEWISRVEQLLSGITTLS*"
     gene            127055..127501
                     /locus_tag="GWB1_scaffold_1_prodigal-single_258"
     CDS             127055..127501
                     /product="hypothetical protein"
                     /codon_start=1
                     /transl_table=11
                     /translation="MKIGKNIYEVKAFRYAEQFSSKGGTAALIRVKGYHDEETPTDAS
                     LSKLENAINRSKRQNGRLPRWVAITELWLNNDLVSTGISACVVTDKTNKHEGATRSLV
                     RAMKEAKLDCHIEEILSERRKNRQYARRMAAIDSARRLLEKYGQTA*"
     gene            127505..127717
                     /locus_tag="GWB1_scaffold_1_prodigal-single_259"
     CDS             127505..127717
                     /product="hypothetical protein"
                     /codon_start=1
                     /transl_table=11
                     /translation="MAKIQKVKIVKTQIKPEVKSITCPLCKAIFLCASQYSCVDLYGK
                     CASCVADDGSLTKLTEPASNKTMRRK*"
     gene            127719..128315
                     /locus_tag="GWB1_scaffold_1_prodigal-single_260"
     CDS             127719..128315
                     /product="ATP-dependent clp protease, proteolytic subunit
                     clpp (EC:3.4.21.92)"
                     /codon_start=1
                     /transl_table=11
                     /translation="MAGLIPIVVEQTGRGERAYDIYSRLLKDRIVFLDGEIHDEDANL
                     IIAQLLFLEAEDPSKDIWLYINSPGGSVTAGLAIVDTMQYIRPDINTICIGQAASMGA
                     VILACGTKGKRYALPRSRVLIHQPSGGAGGQSIDIKIAANEIERMAQQLYTILSEQTG
                     QKLAKVEKDCDRDFIMVPEVAKKYGVIDGVLNKRPLTK*"
                     /db_xref="cow:Calow_0578"
                     /db_xref="E4Q4R3_CALOW"
                     /db_xref="UniRef100_E4Q4R3"
                     /db_xref="3.4.21.92"
     gene            128316..128975
                     /locus_tag="GWB1_scaffold_1_prodigal-single_261"
     CDS             128316..128975
                     /product="Transglycosylase SLT domain-containing protein n
                     =1 Tax=Clostridium sp. CAG:265 RepID=R6L0Y0_9CLOT"
                     /codon_start=1
                     /transl_table=11
                     /translation="MKRIKAYIALALRATWGVLVARWPERVAVPTVRILFVLCGIVVL
                     LGASAIGNRPTLESEAELRSTTAIIPIGEDGVVRVLSVDTKLSSHYMSYIYKLTKKHS
                     ADYNLDPLLVMSIMSTESTFRVSATSEKECAGLMQINWASWGTKLQRLGIARDAADIY
                     NPDVNIEAGCYVYSTLLEENHGSHDAALNRYLGTSNETYRRNVYAIYGRLKLVASQRG
                     D*"
                     /db_xref="UniRef100_R6L0Y0"
                     /db_xref="R6L0Y0_9CLOT"
                     /db_xref="toc:Toce_1651"
     gene            128975..129199
                     /locus_tag="GWB1_scaffold_1_prodigal-single_262"
     CDS             128975..129199
                     /product="hypothetical protein"
                     /codon_start=1
                     /transl_table=11
                     /translation="MFVFVAMHNGRVESASIAATMEALYESFKLHTSMEWEAYQQFPD
                     SLDPDLYGSTIVAAEECDDSLVHEHELGNS*"
     gene            129159..130463
                     /locus_tag="GWB1_scaffold_1_prodigal-single_263"
     CDS             129159..130463
                     /product="hypothetical protein"
                     /codon_start=1
                     /transl_table=11
                     /translation="MIPWSTSTNLATAKNPNRPVNGVLSEDLFACNPNPSFSLSSSVI
                     QEAKRKKQDYSHILERNLSGKIFPFKDIATRYCPELFDALSMLVVFARHPGKLWVAGG
                     SLLANKLGKPIKDVDFFFSDRNTRLEVLDYLLWKGYVIDFVSSNATTMSKNGQPPIQL
                     INNHYYNDMLDCLMGFDICASQFGLRVMNGSLNEIRPNNTLFDMDTKRFMLNDMAVGD
                     PRVTIRRLIKYAKQYNLTPVYDQTTYRVFGAAAEAGARDYDSLNNKEYKKEDYTFPRD
                     LSSLWTAPTVDIVKGNLRDVLGDMTDCYGSSYDLWLGFKKSIDRRLGGEWSLEHCAKI
                     AIDLTNQCNTFPFIRSHMDYGNWPSFQDFANMAPAIDHYLKKGFLSNWQDFGNALYVS
                     DEQDLGISLNVVMQLSVFLETKLPGMRDNPWPGKTEGDNGDY*"
     gene            130453..130926
                     /locus_tag="GWB1_scaffold_1_prodigal-single_264"
     CDS             130453..130926
                     /product="hypothetical protein"
                     /codon_start=1
                     /transl_table=11
                     /translation="VITKDLDVLKSSLEEELKKLNIEKMPIIRMGATVRLNQRITNAG
                     INTVLIGMEFPEFYTQITIDEMERSGNACNAKIVSWPMEFSTKQETLDLSEIVGFKLT
                     FSSPIYCLKDIRLQSLTHSVSISLIADTIQRQIEMLQAVEQLQHIIKSIIPTKGK*"
     gene            130928..131824
                     /locus_tag="GWB1_scaffold_1_prodigal-single_265"
     CDS             130928..131824
                     /product="hypothetical protein"
                     /codon_start=1
                     /transl_table=11
                     /translation="MTAKKINKVSLFVKKGLRNLSKVVIDDNVLRWDSEFTRIFSDKT
                     LTDNWSKVIKTFGENFKGQLFNPSNYYLATTEEIEVAGSFLFSGLEYIIIAFNLNKDE
                     ISKINTSCYSRRWRAGQNLPLQWTMEIHFSENGIEANAEEIRPYLVAQIIYHQRKNKV
                     CLEKVNMSCNMNFSIPDFLGCKIELMVNGKPYVSPKSGIDGNFDGSLISTVGDPLIEN
                     YKNTIIASRFCNGVAVNKIFRGFSSSMGNTQMSLVKGTLLGLSGIKSKSADVTMNGNQ
                     AQVGIPGSYSARGDVFIISFED*"
     gene            131839..133143
                     /locus_tag="GWB1_scaffold_1_prodigal-single_266"
     CDS             131839..133143
                     /product="AAA+ family ATPase n=1 Tax=Haloterrigena
                     thermotolerans DSM 11522 RepID=M0BE77_9EURY"
                     /codon_start=1
                     /transl_table=11
                     /translation="MANTNKARTRYIIVLPRNSGSTQYVAMNAIVGTIFSSGSNDGVY
                     DSLQLMFPGVYDIFPDKRMLVAEAVIESLSYAANVSIKNIDCQATPDERPRVLLLTVA
                     SSEKSKDISHLIVLEKYLPENDILDLPSADGSGHPASSATNMAGGKVAGPGQQEQKSA
                     GYIYMPKHNVPLILGEHEANVLQDVLDAIVNRKKIFEDYGLDEVMDTNSMCFLFHGAP
                     GTGKTQAAKYVAKKLNTPLLIVDHSQIVDKYVGETEKRIAEVFKRAETEKCIIFFDEA
                     DSLLGARNGAEHSWEISKVNALLQSMENFNGVAIFATNYASQLDQAVNRRLLMKITFD
                     LPDQESRAKIWEALLPTKAPKDALDFKELSKHLMTGGEIKNAVISATVEVAKTDAKIN
                     MDSLNRMAAKVIEERLFDPYKESDKEKSKKNMGFGPPMMELK*"
                     /db_xref="UniRef100_M0BE77"
                     /db_xref="calo:Cal7507_3726"
                     /db_xref="33320420"
                     /db_xref="M0BE77_9EURY"
     gene            133143..133571
                     /locus_tag="GWB1_scaffold_1_prodigal-single_267"
     CDS             133143..133571
                     /product="hypothetical protein"
                     /codon_start=1
                     /transl_table=11
                     /translation="MVKRGQAVPGARVVVKDMLRKSIFTWEPPQPNKFPVLKGAADAF
                     GGGWEVSAGDVLEILDPVSKITSGEWSVSSRNGCWYKDSIQVVPVRIISHLNETLPVF
                     HDGFAYWQDIYRGTDLIFSPPNCSVETNCPIETNGKDRND*"
     gene            133564..134217
                     /locus_tag="GWB1_scaffold_1_prodigal-single_268"
     CDS             133564..134217
                     /product="hypothetical protein"
                     /codon_start=1
                     /transl_table=11
                     /translation="MIEKNWSLDKTTTVKKVIAEISTTIFNEVNTFIADDNGLNTKKK
                     IIDFITNALKEEDFVTVEYVRAGCTVAYNISKTYGNRITFSSAFDFPVSQTLENAGSY
                     SLKFDLDEQSICVDTSKANGVIQLYGAINGMIESMSSFNSGTSAPAKVSELYKIMEGG
                     GFALEGDKTWAKKWKTEYGPITLHLDYKNDLSSLTEQDVSAAQLITTILETLGNNNG*"
     gene            134210..134518
                     /locus_tag="GWB1_scaffold_1_prodigal-single_269"
     CDS             134210..134518
                     /product="hypothetical protein"
                     /codon_start=1
                     /transl_table=11
                     /translation="MGKKNEIKPLDEEKTTVNGVEIIFQKFQDISNIYFCSECSTFIR
                     PDVEAGEFFWYSPMTGGVLCGSGDCKEKHMEKIIEKAKEAEEIDLTKEDDEASEDDDK
                     *"
     gene            134644..135744
                     /locus_tag="GWB1_scaffold_1_prodigal-single_270"
     CDS             134644..135744
                     /product="ATPase associated with various cellular
                     activities AAA_5 n=1 Tax=Arcobacter nitrofigilis (strain
                     ATCC 33309 / DSM 7299 / LMG 7604 / NCTC 12251 / CI)
                     RepID=D5V7V6_ARCNC"
                     /codon_start=1
                     /transl_table=11
                     /translation="MKMNIEDAKAAIKSLDITIPVFLWGPPGVGKSSLVHQLAQEVGM
                     GFKDVRLTTIDPTDLRGLPYIHEGRAYWANPVILPQRADKEHGIKGDEECGYLLLDEL
                     NSAHTTIQAGAYQLVLDRKVGEYVLPDGWRIIAAGNREEDRGVTFQMPRPLQNRFVHI
                     EIEVDKKVWTNWAMKAGVSPTVIAFIESQPGMLNPSDKDKTKKSFPTPRTWEYTSKII
                     NTVKNEDLLIPLLQGTIGDAASHQFVSFLKLRHKLPNLDKIFAGKQEPLPSETSLQYA
                     FYAALCGKVDDLVKERGIAKLTKDDKFIGGLVYCITKLEREFVELIVRHLSERQGQLF
                     VALIKAAPDLAKELTKMYGEIMTVSMKFGGGK*"
                     /db_xref="UniRef100_D5V7V6"
                     /db_xref="ant:Arnit_3079"
                     /db_xref="33145375"
                     /db_xref="D5V7V6_ARCNC"
     gene            135837..137057
                     /locus_tag="GWB1_scaffold_1_prodigal-single_271"
     CDS             135837..137057
                     /product="hypothetical protein n=1 Tax=Calothrix sp. PCC
                     7103 RepID=UPI0002DA7BE3"
                     /codon_start=1
                     /transl_table=11
                     /translation="MADFLAGKSDSEIAKIKIAAAKREAHSKCPFFAFLLFAPNYKEA
                     PDEMWTSAGGSPTMATDGENIFYSVQFIKDIPIDQLIGVLVHEVMHCALLHIVRKGVR
                     DPLKWNIAIDYATNAILHKNNLKLPAGTLFDAKYNDRSAEEIYVDVSKNPPDMKKVKM
                     FDMHMFGEGDGGNNKKNNGGGQNSSEKFKEQMWKSHLANAAVQARQQGKLPAGMERII
                     EDVLEDKVPWQQMLSRYLSPFALKTDFTWTKPNKKMLQFGIILPGFQSESLEVAVGVD
                     TSGSIGPNEIQTFLSEVQGIMSVSKNYTIHIVGCDAQVDEKDYHIITECNSTLPTKLG
                     GGGGTDFRPVFDFYEKKNVRPACLVYFTDGYGTFPKEPPDYDVIWCVVPGGVGPDQVP
                     WGVYVRTEFDKDEE*"
                     /db_xref="UniRef100_UPI0002DA7BE3"
                     /db_xref="tmb:Thimo_1748"
                     /db_xref="87115990"
                     /db_xref="UPI0002DA7BE3"
     gene            137519..137707
                     /locus_tag="GWB1_scaffold_1_prodigal-single_272"
     CDS             137519..137707
                     /product="hypothetical protein"
                     /codon_start=1
                     /transl_table=11
                     /translation="MSDRFIYSSTGAVRYRVSDQGGSIFIYNAQGQLAYRYDRATDTT
                     YDETGKIAMRGSILPDLT*"
     gene            137704..137901
                     /locus_tag="GWB1_scaffold_1_prodigal-single_273"
     CDS             137704..137901
                     /product="hypothetical protein"
                     /codon_start=1
                     /transl_table=11
                     /translation="MRAMWWGYLHENGTIQVKRWFGDNADYTKDCQNNSFVKIVISPF
                     VAESREKAIQIVIEKLGLEKK*"
     gene            137901..138845
                     /locus_tag="GWB1_scaffold_1_prodigal-single_274"
     CDS             137901..138845
                     /product="hypothetical protein"
                     /codon_start=1
                     /transl_table=11
                     /translation="MPKTVTCFACKECLENYTTFRKAANCEKKHATQKIAEQSIEQAY
                     KNKLAISDEVRLNSSSLCEIEINLIKWMEKHHNLRLSFKQGIESLTMGWISNSHNFPI
                     NGKTNWCGGEGGPNGYIGWNGEIRGTLKSLSGKQFEKYGIYDILSDRFGNNEEATLRG
                     INLGSGGGYNESFTYNCKIFVDDFPILKEKASLVITQWKLRKNYNNEVKRLDESYQCG
                     VKDLCKINPDHMIAANRLDKVVYEQKLLADEREKLINKLANIKENIKKQVLAENENIL
                     QPDPNKFKFQSKLFDELTYDLNCNYNVDSALSEIISKL*"
     gene            138887..140023
                     /locus_tag="GWB1_scaffold_1_prodigal-single_275"
     CDS             138887..140023
                     /product="DNA ligase (EC:6.5.1.1)"
                     /codon_start=1
                     /transl_table=11
                     /translation="MKLQTLYSRRGDEGIQEWTIEIEKNKYRTISGTQDGEKVVAKWT
                     ECQGKNIGRSNETTPEKQAELEAQAKWQKKWDKGYRDSVDSVDSHGMFKPMLAHSYND
                     HKKKVFKTGRKVFSDPKLNGMRCIVKADGMWSRGGKPIVSCPHIFEELKSRFDANPDL
                     VIDGELYNHSLRHKLNELMELVKRTKCSTEDLANTKAMVKLYVYDGVGADGLDETKNF
                     SVRKPAITTALQNLNFIVMVESREVKKVEELDTAYKDLLAKDWEGQIIRIDAAYQHKR
                     TQFLLKRKEFQDAEYVVADILEGEGNWAGAAKTIVLINPEPDRPEDVTFRAGIKGDFA
                     YLVQVLKDKDKYIHKMATIKFFELTPYKVPQFPVCIALGREDGD*"
                     /db_xref="amh:I633_21896"
                     /db_xref="UniRef100_UPI0003CEEC50"
                     /db_xref="X6ANL8_9RHIZ"
                     /db_xref="UPI0003CEEC50"
                     /db_xref="6.5.1.1"
     gene            140023..140331
                     /locus_tag="GWB1_scaffold_1_prodigal-single_276"
     CDS             140023..140331
                     /product="hypothetical protein"
                     /codon_start=1
                     /transl_table=11
                     /translation="MNIIGSLFVIAGLIWGACYALESYAKGVNNKTAIFIILNIFFWW
                     IAIPIKMCDGSWFEKDMKDEYDFSDGIRGKARGKTNDIYINDIYIPLEDENNGQKERD
                     *"
     gene            140309..140938
                     /locus_tag="GWB1_scaffold_1_prodigal-single_277"
     CDS             140309..140938
                     /product="hypothetical protein"
                     /codon_start=1
                     /transl_table=11
                     /translation="MGRKKEINRFLVVRAEPGDKIYTTIHSGPYDTISEAKIAQTKWF
                     LEWTQSSQIVQVKTTVSHYDSSVYLTGLTNKLNIFLSEPTVSNWKTLHKFAKISCWVR
                     DSRKLCQCPNETTAGVGLNSWSNTDCTRCSYNIKKNNTINDFTNFFNTFEDKRFRQVG
                     VENPMDFPWSRCMINIIAQIDRVNKKNMGALVKLGLSLSSVLQTPPKYI*"
     gene            140947..141576
                     /locus_tag="GWB1_scaffold_1_prodigal-single_278"
     CDS             140947..141576
                     /product="hypothetical protein"
                     /codon_start=1
                     /transl_table=11
                     /translation="MTRGKDTHYVILEFSNPEATWVSNSYMVHGDEARDKAIEKLKRK
                     IICHLVVPILKKDLNNSIAESRKNFFTILQTTLENTIVNPQVKNITSFLSDLRYFVSL
                     YDNVKREFIHCEKINCKNCTWKNNSVTSSMCVEMLEKTGKIPVNSWNRNYVINNIQNT
                     GCTLSAINSMMLQFKISRIRKEHISLFLPILMSLRATIQDKPQSLKESK*"
     gene            141573..142268
                     /locus_tag="GWB1_scaffold_1_prodigal-single_279"
     CDS             141573..142268
                     /product="hypothetical protein"
                     /codon_start=1
                     /transl_table=11
                     /translation="MNSPMFIVIEFKAPRSSWVKQVHGPISAESAKALCAQLKEKYIW
                     HTIINVDDVANSIPGAGIFREELINLVQTAIDKPILNNIKAVTRHLRGFKRNDWGDTG
                     EEIDMLNCPTKTKNNPKGIIELPDCDHCSYHDIMISFAPSLNSLIDTFAPAYKNQGLK
                     AVALGNAYYCKCSLHAAKVVLGDIGVSKLNATNVGPFMAMLLSLKVILDNPPIRTSES
                     EESGDSDDKKIQS*"
     gene            142243..143079
                     /locus_tag="GWB1_scaffold_1_prodigal-single_280"
     CDS             142243..143079
                     /product="hypothetical protein"
                     /codon_start=1
                     /transl_table=11
                     /translation="VTTKKSKVKKKIAPKYPTKAEDRLITLWLEDDEEVEYHEPYTKS
                     INGGVCGAFRITEFKNQKEQTEWLSILDERGTFHFDIPSSSNSILNVFKRSMDAFISN
                     PTPETLILMSMVNLNWTEDNDTVDDSLVGVKFGCFCTARGDVDKVCKHCDYRSFYKST
                     IAVCTKIGEACYSVSKDLKEMNYNDTFDFDNWLDMCLDNSLDLGSSCSAVMIALTIQA
                     CAMEVQCQAWTPSRPIGKKIKKGHRDYLNNVIPLVLPHIMCLRTLLENPPSMSIFRPK
                     NE*"
     gene            143072..143743
                     /locus_tag="GWB1_scaffold_1_prodigal-single_281"
     CDS             143072..143743
                     /product="hypothetical protein"
                     /codon_start=1
                     /transl_table=11
                     /translation="MNKQFYIAEVGSDGILYRSEGPFIENELNERINKLNAEYKKYIV
                     FNSDSIQYPKTIFREDFKKAIELFVETPDYNNAREVFKLLRLTGNFLWGWGEDRREIL
                     RCAGINNECTSCSYTITTPTILSTLKVVIDQVGKNGSNVEWDSAWSEYEYETDGDAYR
                     PPLRYCPIAVMARVATMINLTKISTDKLGVLIPTMLMLLPVLSDDPYTIKKVRNKRKV
                     KKDVT*"
     gene            143762..144013
                     /locus_tag="GWB1_scaffold_1_prodigal-single_282"
     CDS             143762..144013
                     /product="hypothetical protein"
                     /codon_start=1
                     /transl_table=11
                     /translation="MKPTKNQEALDIGISYAFRMWHDLEEAFSENTLYGDKWTAEKIR
                     DSIAQDLSFSMPCTDRQRKVAGYAAWVTWKQLQNKRGGA*"
     gene            144014..145108
                     /locus_tag="GWB1_scaffold_1_prodigal-single_283"
     CDS             144014..145108
                     /product="hypothetical protein"
                     /codon_start=1
                     /transl_table=11
                     /translation="MNGMVLPNEIVTIDKKDIKHCKVPKKATPMLKNYPSDKVFARVN
                     FIDEEGIGILLMVPMLEGENVVGTVDTGIQLLVPHKKAERVLGKFYGTDFGTVDSLPD
                     AIHIPSRDIPASVKVHRPGDVSLKFTSLLTENIAAVANQIKNGSNPMARIMVFGGIGS
                     GKTTLAETLFSSIGTPYVIINQHWWAALPFEDLIGGLNFMAATGAERKFGIVLDNLDE
                     LVASTSIGLGPDGHNVSSDKTAAILLHLSRIFRLFEGTIIVTTSGIADLGHLNTQTQY
                     FFNLSLSEAERANFWEMICPTATKMKAEIAREDLPISLMCALLKQAEAIGVLHKRKHP
                     SEDDVRIALQCFGKKEEGQQTGFNAKQHSE*"
     gene            145191..145472
                     /locus_tag="GWB1_scaffold_1_prodigal-single_284"
     CDS             145191..145472
                     /product="hypothetical protein"
                     /codon_start=1
                     /transl_table=11
                     /translation="MKAKSRYFINDFTPCVGRIITFNVDVAHSGQDEETQSPLLLLRE
                     VKETGDGHFVLVGVNLKRIEDLKTMDHKTAPFRSFRVDRIEFGSLKVVV*"
     gene            145472..146116
                     /locus_tag="GWB1_scaffold_1_prodigal-single_285"
     CDS             145472..146116
                     /product="Uncharacterized protein {ECO:0000313|EMBL
                     :BAR61892.1};  TaxID=1355477 species="Bacteria;
                     Proteobacteria; Alphaproteobacteria; Rhizobiales;
                     Bradyrhizobiaceae; Bradyrhizobium.;"
                     source="Bradyrhizobium diazoefficiens.;""
                     /codon_start=1
                     /transl_table=11
                     /translation="MSKKKQLTVDQLEIKIEELNTKRKELFEQRDPIDKQLVLTYNRI
                     KKLENERDELILATSATPSWPFLLEETGTSSGIRHEAAEKEFAKIGLQISGYHPTINQ
                     RGLEIKIGFLNTNDVDSVLVGLETITPFLKPINNVYLFGIFEHTLAENGVYNLILSTV
                     GEKCKITKTTHGHESDVMKFNTWRKALTYVSKVLWYGGYPSGKNDNDNEEDEED*"
                     /db_xref="A0A0E4BWI6_9BRAD"
     gene            146172..147128
                     /locus_tag="GWB1_scaffold_1_prodigal-single_286"
     CDS             146172..147128
                     /product="Uncharacterized protein n=1 Tax=Geitlerinema sp.
                     PCC 7407 RepID=K9S7Y5_9CYAN"
                     /codon_start=1
                     /transl_table=11
                     /translation="MRTLQYVKEKILEKYNETIICLSTKYINNKSKLSCRCNTCQHKW
                     LISFNDLSSGHGCPKCSKRIHKQPEEILSLVHSRGGQVLSMPEKIRLNIKFLVKCKNG
                     HEFKTSCRALFHDKTWCPICKSNIEENFCRKILETLFKEKFPSVRPHWLKNKNGNTMQ
                     LDGYCCALNLAFEYNGEQHYKNIKFFKEKAVMIQKRDQEKANLCSTLNIKLIVIPYTV
                     SRQNVESFIRIECERLGITVPNDDKIDIKNLKVYSTKLKEFQQLCLAHNVECKSTQYI
                     GAFKHMNLKCLKCENEWVSSPINFKKHPNCSKCQKRKETNGT*"
                     /db_xref="UniRef100_K9S7Y5"
                     /db_xref="A0A0G0R063_9BACT"
                     /db_xref="gei:GEI7407_1824"
                     /db_xref="K9S7Y5_9CYAN"
     gene            147118..148641
                     /locus_tag="GWB1_scaffold_1_prodigal-single_287"
     CDS             147118..148641
                     /product="ATPase associated with various cellular
                     activities, AAA_3 n=1 Tax=sediment metagenome
                     RepID=D9PIH5_9ZZZZ"
                     /codon_start=1
                     /transl_table=11
                     /translation="MELKKLGIYGCEAIEDLVSAALLTGDSALFVGAAGSGKTFMLER
                     VAQTLNLKFIAYNCSSANFDDICGFPILNTEKTEMNFISTPTSIWGVNLVLLDEINRA
                     RLDIQNNYFQLIRNRSVQGKRVDTLKWVFAAMNPLSYAGTQPLDQALADRFAWVIRTP
                     AFHIINEEDRHNIIGNITGDDAPAMNHWGFSKSYHRDEQLTVGLKSFFGAAAAIYNDY
                     LNNCNDVVSYVDDFVISVNNSSGYSGAIEGRRAGILLRNILSLAAVRDASGLPGGLEA
                     AAGKAIFHSFVNEAIDQPIPNKILETAHEKAKVYLRKSASSIMETIERLPFSIQKISK
                     GMEHNIDPVVLGGYVNTHLTEINKDAPLTAAFALAVWPYLKNSNVTNDALASVAEILS
                     VALSNHNSDFYRCPVLYDMLNPNLHSFTGLNEVIKSITPVPGQKFNNVTELLKSGDAL
                     DSVAKKLDLNFRYYYNDARLLSDSARAIKALKAYMRILSNNNKFTPAKFATSQQKGE*"
                     /db_xref="UniRef100_D9PIH5"
                     /db_xref="D9PIH5_9ZZZZ"
                     /db_xref="vba:IMCC26134_05295"
     gene            148645..149469
                     /locus_tag="GWB1_scaffold_1_prodigal-single_288"
     CDS             148645..149469
                     /product="hypothetical protein"
                     /codon_start=1
                     /transl_table=11
                     /translation="MVKITCFTTDKLRATLEPVLMILSDGDEAVNKLIVLREFEDSGD
                     PKCSGWVVSDQVGLDKVKAIVEKKKLKDSFIVTGSDSKNFNVVDNIMRKTVFPGKFQQ
                     MVGISVSADFWNAARLNANRPPSHGENSDVFTFEALKEMWRAIGKGGFSSKSKTDLYE
                     GFAESASEMATGPESTICDKLPAKMIKLESSYNTTKLKTNFIAKNAAQVLALTSRTSG
                     KVLYNKESSPEITNDTIRVSHVLVDIVDFYGDPSIEDGFSTDQEALEVLKPVVDKG*"
     gene            149477..150892
                     /locus_tag="GWB1_scaffold_1_prodigal-single_289"
     CDS             149477..150892
                     /product="Putative uncharacterized protein n=1 Tax
                     =Solibacter usitatus (strain Ellin6076) RepID=Q027Y2_SOLUE"
                     /codon_start=1
                     /transl_table=11
                     /translation="MPDKKAFEPDEFRKDVINAMGANAMAMSNFVRVSDIQFDTMVST
                     ACITLDGLPTIHVNPDFVEKYATTPEHRFVLIYHELLHMILGHGTKIRDTEDNIIADA
                     LINAMICCQYPQARYTRFFTNFYDAKEFPQNILRPYSKFQKFTHRQKYRKLYSFAGMS
                     WVDLKRWYNENAKEQEEDIQSPILLGSHGNIKSSDSGSETLLPIAEGIQGSIKRSIQE
                     DVKRQQEKIRKKYYSRNSHNWDKMNEELKECESQGFNDNVFLRAITRMTESIKKKSVI
                     EKALLEQSKQSLSSQIETTIRGMFPKIPVMTPIPNFRDRYAIAAQQAGVYRPFYKNPL
                     IPKDYGVCNIYVDVSGSMGNYVKLVYKVAVDCKDYLDDKIFLFSNVIEPITKDELLKG
                     VMKTTGGTDFDIIVDHMKKNNIKKAVLFTDGCASINATSLRTIEKNGLSIICVLTPGG
                     DSRVVNKMSKKIINIERGDVK*"
                     /db_xref="UniRef100_Q027Y2"
                     /db_xref="sus:Acid_1685"
                     /db_xref="Q027Y2_SOLUE"
     gene            150892..151686
                     /locus_tag="GWB1_scaffold_1_prodigal-single_290"
     CDS             150892..151686
                     /product="hypothetical protein"
                     /codon_start=1
                     /transl_table=11
                     /translation="MKTKVTIPILGDNKDTDFDPANDMMVMVIATTSKGNDEKWKVRV
                     GRKIHKGMGTLATSRGCYGSGYTTNSNAGIVESFDYRKNIGTGCVVMINGIARHVQLP
                     PEYNAPKEYALDYDDSCVDIIAVESEDQITDFSKGNLTYIGGCIINIKNQNFASGSIN
                     IIEDAGFINENIFQLAFSPSNSEKEYNDLICLNTNLTCVEGVEVCLKPSLLFISYKVS
                     HTTISNVLTCYLEKYIDKSKKEYYIGCSGIKENKLNASIMLNVGDN*"
     gene            151686..152474
                     /locus_tag="GWB1_scaffold_1_prodigal-single_291"
     CDS             151686..152474
                     /product="Uncharacterized protein n=1 Tax=Xenorhabdus
                     bovienii (strain SS-2004) RepID=D3V1D0_XENBS"
                     /codon_start=1
                     /transl_table=11
                     /translation="MRDYKAFTIELSGNRKTKYIVDVTKGCVGAKVIDGGCYSSCFSL
                     KMARMAGVNFTHTIVGTLNEELLKKQLNKTVDQNYIRIGVTGDPSEAWPLTVRVAQLI
                     REANIAPIVTTKAWRVPTVKQIKDMVDAETFLHVSCSGLDTRGQTVRRLNVLDSFWRA
                     KGNAVMRIVSAPFVFGTKEYISQEYLIGFANSRNIPILETPLRMFKNVPFFKTIDETK
                     LSHHVSIFTGKPDSQLTAGFILTTNPQNMCHKCEECANECQPKS*"
                     /db_xref="UniRef100_D3V1D0"
                     /db_xref="A0A068QSS9_9ENTR"
                     /db_xref="D3V1D0_XENBS"
     gene            152452..152820
                     /locus_tag="GWB1_scaffold_1_prodigal-single_292"
     CDS             152452..152820
                     /product="hypothetical protein"
                     /codon_start=1
                     /transl_table=11
                     /translation="MSVNRKAKTKNLKKYEEYRTALSGFIANPSKETLSKLRGIEYTQ
                     NACCPKNAYDTPSDPTANCDKCLVKQPIDNMEAMCLLCYIDDADIENKADPIAAALVA
                     ALMLQPLFESEESEPRAKDV*"
     gene            152871..154055
                     /locus_tag="GWB1_scaffold_1_prodigal-single_293"
     CDS             152871..154055
                     /product="Uncharacterized protein n=1 Tax=Clostridium
                     ultunense Esp RepID=M1YTZ9_9CLOT"
                     /codon_start=1
                     /transl_table=11
                     /translation="MIQWTKESKIPIKSWCLNIEGEALKQAIDLSLLSVAKHHVALMP
                     DCHSGFGMPIGGVVALEDAIAPNLVGVDIGCGMGAIRTNIKAGLVSKADIEEVIERLG
                     KLIPVGFNSHDHRIEWTSFDNTPYKTSVKNTFVSEEEINKAKYQLGTLGGGNHFLELD
                     KDTDGKVWLLLHSGSRNFGYGIAKRYHEKAIKYCEDNKLDLPNKGLAYFHLSSDEGQD
                     YFNAMTLALDFAKENRRIMMEAFKKVVNKVFKHVEFLDEFNIHHNYAAIENHFGSNLI
                     VHRKGAVDASIGSKGLVPGSMGTSSYIVEGLGNDESFRSCSHGAGRKMARGAANRTID
                     KAEADRLMHGIVHQWGKDRKGSLDLSEAPQAYKDIDVVMEAQSDLAKPIHSLTPMGVL
                     KG*"
                     /db_xref="UniRef100_M1YTZ9"
                     /db_xref="dku:Desku_1497"
                     /db_xref="89252365"
                     /db_xref="M1YTZ9_9CLOT"
     gene            154057..154221
                     /locus_tag="GWB1_scaffold_1_prodigal-single_294"
     CDS             154057..154221
                     /product="hypothetical protein"
                     /codon_start=1
                     /transl_table=11
                     /translation="MTNDIFNTYLSVEDFQKTHELSIKSTWKIYELNISEDPNLYTFG
                     AMMKRIIKCP*"
     gene            154212..154685
                     /locus_tag="GWB1_scaffold_1_prodigal-single_295"
     CDS             154212..154685
                     /product="hypothetical protein"
                     /codon_start=1
                     /transl_table=11
                     /translation="MSLSLKGAESEAMFAYVSLKQKWEISEPVHHSPYAYDFVIRRHS
                     KKWETVQVKTAWAAKTKSNKKEIRITLRKTNGKGKVSKYEMGDFDLLCVIYYDDMWLI
                     PWNQIQSQTTVVVSCEKYDGYKVDTNRGIKPKTTILRNKNVKLKNVKIKGVKPRK*"
     gene            154636..154812
                     /locus_tag="GWB1_scaffold_1_prodigal-single_296"
     CDS             154636..154812
                     /product="hypothetical protein"
                     /codon_start=1
                     /transl_table=11
                     /translation="MSNLKMLKLKGLNPGNSHPIDFLANLKRFVNNPTNGNWKRLCVK
                     RPPCGLNMGGVLSS*"
     gene            154938..155171
                     /locus_tag="GWB1_scaffold_1_prodigal-single_297"
     CDS             154938..155171
                     /product="hypothetical protein"
                     /codon_start=1
                     /transl_table=11
                     /translation="MTNNSMQVGDRVCLSNYESVRGFVESIDGNVATIRLDSGYSIIV
                     TINSLEKVILYTAHSVDWLKSLDPCDSRKPRLE*"
     gene            155690..156049
                     /locus_tag="GWB1_scaffold_1_prodigal-single_298"
     CDS             155690..156049
                     /product="hypothetical protein"
                     /codon_start=1
                     /transl_table=11
                     /translation="MNNKDNLLFLLQINSIVALSGLACVVGGFVELIWPGLIWLISLI
                     WDCLVFWFSIEASSWWVAMNTIIIGCIIIPTCFFIESKLNPKYEEALAKFKPTSKIWQ
                     GSSARQISIRNKRKWGR*"
     gene            156052..156237
                     /locus_tag="GWB1_scaffold_1_prodigal-single_299"
     CDS             156052..156237
                     /product="hypothetical protein"
                     /codon_start=1
                     /transl_table=11
                     /translation="MKYRVYLMVKQLCPQPYPLKLTVRKRLKNKALEIADHGNVVWDY
                     MGLVDGFPIEVDKIRGE*"
     gene            156239..156502
                     /locus_tag="GWB1_scaffold_1_prodigal-single_300"
     CDS             156239..156502
                     /product="hypothetical protein"
                     /codon_start=1
                     /transl_table=11
                     /translation="MNNKKVSGMTLNIARDKMFKVSKDFEKLTKELSSITAFLEERGN
                     QIENQQDVEIMRAAVESFKSLSQAVEAASSWINFLDQYGPTSD*"
     gene            complement(156656..157012)
                     /locus_tag="GWB1_scaffold_1_prodigal-single_301"
     CDS             complement(156656..157012)
                     /product="Uncharacterized protein n=3 Tax=Clostridium
                     acetobutylicum RepID=Q97HX6_CLOAB"
                     /codon_start=1
                     /transl_table=11
                     /translation="MKVKVSKILESVEALRALSLQKFPLSTLFKLRKNYAELEVAIKL
                     FEDKRKELFDKYGTKKEKGEIVIETENETSYFSEINAVLDEEVEIDIQKFDLPVNYEM
                     TMTDLSKIDYVINIPE*"
                     /db_xref="UniRef100_Q97HX6"
                     /db_xref="A0A0B3WNK8_9FIRM"
                     /db_xref="cae:SMB_G1905"
                     /db_xref="Q97HX6_CLOAB"
     gene            157137..157331
                     /locus_tag="GWB1_scaffold_1_prodigal-single_302"
     CDS             157137..157331
                     /product="hypothetical protein"
                     /codon_start=1
                     /transl_table=11
                     /translation="MWKIKCTKCNSILNEKQVNERNGNCTECHEFKLCLKMICPICGH
                     RLMRKEIKNVFMMWRLKQLC*"
     gene            157325..158401
                     /locus_tag="GWB1_scaffold_1_prodigal-single_303"
     CDS             157325..158401
                     /product="Cell division FtsK/SpoIIIE n=1 Tax
                     =Thermoanaerobacterium saccharolyticum (strain DSM 8691 /
                     JW/SL-YS485) RepID=I3VWF1_THESW"
                     /codon_start=1
                     /transl_table=11
                     /translation="MLDKVKEFIKSTDNVLVEAIEAREGTLSTEIILKLLDYKKVNHV
                     EKSLDGLPFFLKAPAHILIPDTLCGGFRLVIPRENIETVPFRVGKIIKPTQIFLGIND
                     KGEDLILNLNEITHTIIAGATGAGKSMCIHTILHSLLVKSGVDIIYLDPKKVESQLYS
                     GLISSNGINLASNSRDILNELNHIHNWMEDRYKYMAQQRVRDAMTSWLTVGDPKLKPM
                     VLVCDEVGDMISESPEVRNILLSLSSKSRAAGLRIFLATQRPDVKIIDGAIKANFTTR
                     ICFKTSSRVDSSIILGFGGGEHLRGKGHGILLKSDGTVITFKGAMVDQVRLNKYSISS
                     VPEANIPTLLNSSMERLNQLKKLK*"
                     /db_xref="UniRef100_I3VWF1"
                     /db_xref="tsh:Tsac_1842"
                     /db_xref="W9EEA3_9FIRM"
                     /db_xref="I3VWF1_THESW"
     gene            158410..159636
                     /locus_tag="GWB1_scaffold_1_prodigal-single_304"
     CDS             158410..159636
                     /product="hypothetical protein"
                     /codon_start=1
                     /transl_table=11
                     /translation="MWSIFKQAKPVSRNLPDWCFIEYPKQLCETLHRLYVRAYDSQIL
                     SGMNPNAFVDNIGKLGRLEILPSQNIISSIEKSAYIYASLFGNRGIDIHPNILNFLNS
                     PEHIDTYVLNTLFRKLSGTRNNSGTHLFRSGIAQNLLADNIAMCVSGLNTNVIDTIPN
                     ETFNGPYSSIKKELSVWSMAVLPLVYEYFDAMKIADEYIRVRALESEVPALCVHPMCL
                     KTFKIDKRIVDLFKFYVVDGNKMIATFCCDAHATAAKDNGINYLTEHVNFVSGLNKNT
                     NIKFGRINKNMFSVGWDKWKERDCIVTYIEYPLCRQPFVAELNNIIASVCDDNKCSPY
                     YPRLYTPLEIYNTISQCTVAELSSWREFFMAHGLSVDVVASKNEREILQRMRETWAQD
                     KDFGFFSMDEKFKKNY*"
     gene            159663..160481
                     /locus_tag="GWB1_scaffold_1_prodigal-single_305"
     CDS             159663..160481
                     /product="hypothetical protein"
                     /codon_start=1
                     /transl_table=11
                     /translation="MAGDSLSKLVEQYSQVYGRKRLTNQEMFDKIKEFQATEDEAAMI
                     EMIGANIGLIIKDTYSIVKDYTQVESYIGSAIIGFIEGVKHFDVAKSAGLTNPNGYIF
                     EWVRAMIHKDFYKDKAFLSGLTGKNKMIVNALIQAEKSGTLSTPDLIESVATQLNEDK
                     KTVTTVHATIGSKISLSHMDGNDVVDIHYVEHNPMAAVNMAHIKTSLMPVLKEILTER
                     EFDTVLSRIMDDETLETIGKRYGVSKEAVRIYEKTAFKKLRGDHRVKAFFNALD*"
     gene            160654..161907
                     /locus_tag="GWB1_scaffold_1_prodigal-single_306"
     CDS             160654..161907
                     /product="PhoH family protein n=1 Tax=Alkaliphilus
                     metalliredigens (strain QYMF) RepID=A6TXC4_ALKMQ"
                     /codon_start=1
                     /transl_table=11
                     /translation="MPTYVVDTSVLLEDQSVLNDMQDSELIIPLAVLQELDNHKCDLG
                     LVGYNARTFVKQLEKLRQNACLTDGVSFGSSCSLKVDVTEFPNATADQKIIALCESLK
                     KEAKDKIFLLSEDISLRLIAEAKGISAKSGMYMQDESLYKGVREISLEKNEIDSFFKT
                     KRAPIDFAYPNEYFIMRGNGNGGAVGKYKQKSGCIVPLGDVDIVNDFVRARNANQRFL
                     VDAILDPDISIVMAASKAGCGKTILSLGAALYLTRHAKSYQQVVITKAVTPVGGKDSI
                     GFLPGSFDEKMRFWTLNFTDNLSVVSDEKGGYGSDIFTSDDIEVCSLMHMRGRSLHHA
                     IIIVDEFQNLTPKEAKTIITRVGEGSKIICLGDITQIDVSYLNEYNNGLTYITNKFKE
                     HDIAASVYLDKNERSRLSNLAAEIL*"
                     /db_xref="UniRef100_A6TXC4"
                     /db_xref="amt:Amet_4776"
                     /db_xref="A6TXC4_ALKMQ"
     gene            161981..162370
                     /locus_tag="GWB1_scaffold_1_prodigal-single_307"
     CDS             161981..162370
                     /product="hypothetical protein"
                     /codon_start=1
                     /transl_table=11
                     /translation="MISTEDSVRTFLECISIQPTGDVEQDAKIKEILKKSIYDLCFVM
                     VPDVDSLVDDRGVFKPSSPEHAAVMKAFLGEQRKVIFSVFSGIAKLKEEDENTKSELK
                     AEIKELKLDMNKIMTRLKGIMKNQLTS*"
     gene            162742..163071
                     /locus_tag="GWB1_scaffold_1_prodigal-single_308"
     CDS             162742..163071
                     /product="hypothetical protein"
                     /codon_start=1
                     /transl_table=11
                     /translation="MIVLAILLGAIATEATVKVLLRGSIFESPRNWIYSKISDQKFIG
                     KLIRCPYCLSFWVSMLILISALHLPSWFLVYVSWMSICRLSNIIHDISDKIYYTQYGT
                     GISQDSK*"
     gene            163086..163367
                     /locus_tag="GWB1_scaffold_1_prodigal-single_309"
     CDS             163086..163367
                     /product="hypothetical protein"
                     /codon_start=1
                     /transl_table=11
                     /translation="MQQTEINITFPVIIGAQDYHEFMDYRDVLKDITGEPIKYIEIQS
                     ELYEIENFTGNKTDKDKLIFELTNKLSGLVDIKKLLKRNHTPYCAVFYI*"
     gene            163437..164864
                     /locus_tag="GWB1_scaffold_1_prodigal-single_310"
     CDS             163437..164864
                     /product="ATPase n=1 Tax=Ralstonia phage RSL1 RepID
                     =B2ZXW0_9CAUD"
                     /codon_start=1
                     /transl_table=11
                     /translation="MISESKLKFWIENNQNVLFVGKHGVGKTARVLNAFEESKLKWLY
                     FSASTLDPWVDFIGIPKEVKDANGNSYIDLVRPKAFAEDDVEAIFLDEYNRSPKKVRN
                     AVMELIQFKSINGKKFKNLRIIWAAINPDEEGDGEEGYDVEKLDPAQRDRFHVIVDVP
                     YKPDRGYFVSKYGKEISEDAIGWWTDLDKVSQNSVSPRRLDYALDLYVKKGDLRDVLP
                     SNVNVTKLIQELGGRSTKKAIADLYSSQDVDKSKIFLSSRNNVDAITKLLNINEGYRK
                     FFLPLIGEEDLARLMSTSNIIYENVIQDSKYESIIQEIKKTKSSLAKRLMKDVPQKIK
                     GYTFSSVSLDNPPNAKRSKKFTIKTGVAISYVLSSKRSSLYGTYDRVCAINYIIHNIK
                     STDDIKTFKESIEIMKTLFERSNFTTINKITHIDHIFGFVIKKLSLLNGRDAGKELSI
                     FNASLSAIGKNKLNLFLVSRGIMYV*"
                     /db_xref="UniRef100_B2ZXW0"
                     /db_xref="A0A0G1CUT6_9BACT"
                     /db_xref="cle:Clole_2698"
                     /db_xref="B2ZXW0_9CAUD"
     gene            164857..166173
                     /locus_tag="GWB1_scaffold_1_prodigal-single_311"
     CDS             164857..166173
                     /product="Uncharacterized protein {ECO:0000313|EMBL
                     :KKS89335.1};  TaxID=1618908 species="Bacteria;
                     Parcubacteria.;" source="Parcubacteria bacterium
                     GW2011_GWC1_43_11b.;""
                     /codon_start=1
                     /transl_table=11
                     /translation="MFNTKDEISLSNEEFSTIARGLDSHHAVFSTLWNLGKPTFTNLT
                     DTAMVSFEDNNENRVNFYFNPSFWNELTEYERNFVICHECLHVILGHGARLKSLLNGK
                     SNASIAANANIAADIVVNHMLTGSMGFDRTKLVKLNKNGCWVDIVFKETDKIEKDRCL
                     EYYYNLLNKLDEQSEKTTIDDHSNLSGTNIDGSNNNLIEDLVDDVIRDLSQDDMKSFS
                     DMVGQNKEESNSQQRGTIAGNITQVIKLTKVITKKKWETVINKWAQKQIKDSNKDHEQ
                     WARTNRRFNEISLLSNLFLPSEMEVDEREQEETKIKVVFFQDTSGSCRGFAKRFFTAA
                     ASLPKDKFDIDLYCFDTQVYKTSLESGKLYGFGGTSFSILESYVWNNIAQRDEKKYPK
                     AIFVITDGYGDNINPRIPKKWYWFLSSSYRSCISNKCNIFKLSDFE*"
                     /db_xref="A0A0G1CUB4_9BACT"
     gene            166225..166446
                     /locus_tag="GWB1_scaffold_1_prodigal-single_312"
     CDS             166225..166446
                     /product="30S ribosomal protein S21 n=1 Tax
                     =Desulfurobacterium thermolithotrophum (strain DSM 11699 /
                     BSA) RepID=F0S3L6_DESTD"
                     /codon_start=1
                     /transl_table=11
                     /translation="MAKVYVRDGEPIDRALKRFTNAVSKDGILRELKMREYFLTATQK
                     KRIKKEEARKRFMKNLKKKFSKEDSLSKR*"
                     /db_xref="UniRef100_F0S3L6"
                     /db_xref="dte:Dester_0797"
                     /db_xref="F0S3L6_DESTD"
     gene            166446..166619
                     /locus_tag="GWB1_scaffold_1_prodigal-single_313"
     CDS             166446..166619
                     /product="hypothetical protein"
                     /codon_start=1
                     /transl_table=11
                     /translation="MVDNHIDEVKLKFANIRQAIKNLPIDEEVKEQLNKILFSQLRTI
                     IAYVGSTEEKQTR*"
     gene            166585..167250
                     /locus_tag="GWB1_scaffold_1_prodigal-single_314"
     CDS             166585..167250
                     /product="CHC2 zinc finger domain protein n=1 Tax
                     =Parvimonas sp. oral taxon 393 str. F0440
                     RepID=F9PST9_9FIRM"
                     /codon_start=1
                     /transl_table=11
                     /translation="MSDQPKKSKLDKKLVDEIKKETDILKLVEDLGLSVIKSAGDRWI
                     THCLFHDERTPSMTLYRESNSFYCYGCTESGDVISLLQKAKNLSFMNAVKFLAERGGI
                     DLEFSKKATFNWDGYGEYSEEPGTALDYEDMFTFVAIETRKLIQQIKQTFTEESVEFS
                     EAMSSMESIYQKFDNADMIGVKTMALSQLEDLANELREILNESGSNRGHSPRGIVSLR
                     THS*"
                     /db_xref="UniRef100_F9PST9"
                     /db_xref="F9PST9_9FIRM"
                     /db_xref="emi:Emin_0313"
     gene            167192..168367
                     /locus_tag="GWB1_scaffold_1_prodigal-single_315"
     CDS             167192..168367
                     /product="Exodeoxyribonuclease I subunit D (EC:3.1.11.1)"
                     /codon_start=1
                     /transl_table=11
                     /translation="VGVIGDIHLGASYHFGHTLKDGLNSRLTDFRKTLAFCIDKAGEF
                     EAKIVVLAGDLFRNSKPGTFEQDALWEELKRGYKVYGIQYVIVAGNHDMPSYCRKTIS
                     TVAHNINDNSYITAVDTIQSIDFIDDFSIVAIPFYNKVTEKMSSTEDVLAKIKSELSI
                     LKTNKKTLAIWHCISEGTMLGDFVGMEVDALNEPVIPLTLSKQYDISVFGHVHRHSVI
                     AKGKKFVINIGSMEVNDFTDSDQNKWMILLDTTDMKPQFVQLPVIKATTLHLTSFASI
                     LPDMEETIKKEDVENKIVRIIIETNEDALRTYSEQLAKEHIETQLGAYKYMGATFKIK
                     SEDEKNINVDVSSTLSASGSILSHIRTFLEGHDKELIDETISYVKGILSQIETLNED*"
                     /db_xref="cep:Cri9333_0081"
                     /db_xref="UniRef100_K7W6J1"
                     /db_xref="88175310"
                     /db_xref="K7W6J1_9NOST"
                     /db_xref="3.1.11.1"
     gene            168369..170519
                     /locus_tag="GWB1_scaffold_1_prodigal-single_316"
     CDS             168369..170519
                     /product="Putative uncharacterized protein n=1 Tax
                     =Desulfosporosinus youngiae DSM 17734 RepID=H5Y247_9FIRM"
                     /codon_start=1
                     /transl_table=11
                     /translation="MRLIYLEMTDFMAYHQQKITFNENGCYVILGRNVDRYGKSNGVG
                     KSAIFVAIYAALYNQIRGKTLAQAIHAGAKGYKLELVLQSTDGTYYQILRSRRKDGTS
                     TTFLFSDKTGEFKEDIRIDLTCHDQDDTQERINSLLKMNAKSFSHSVYFKEDMASAFA
                     RAKKGERFELIKNSLQIDQYDKIVKIAKVELDKINISVSEISSYVVAAESGLADIDNK
                     LIQQNIHKNDLDTYYASLSEIDSKLAEIAAIKIGVSDLEQMRVTCTNKVKAAQTNLES
                     SNNRFNDLNRKINEANIKLEEYRGDLAKLRIHYKTLFDNKKTISILPDEEVSKLNEAI
                     AVCKADIKQNQGTIESSNEMIIALGKTKGTCCPTCTSTLDNKKRNILIDIANKNIESA
                     HMSNAVSNKKMNDYNILIHGNNINLGKLNDTIKQLDQLTAKGNSIKEAGEGLKSIISS
                     LQPELNVAAKHVQDYTEQLTNATIESTGVEQQISLKYDDKIESLLSTQKQELLSHIAT
                     SNQKMGILVESIRGIRESTKDIGAKQEALSALNTKKIVVENVIDSCSKKGGIPSILIG
                     QALKEIEKYANQALSSFDDYDTLSIKFITSKPDEIDIMVRKDPESDFREFDTFSGAER
                     FIVSFAIRMAMSEILSHKYGSDLKFILLDEAGTALDEYNMGLFANMLKRMSTDKLVLC
                     ITHQRELKDHIPQTILVKRSGGKSEIVVNNKEEV*"
                     /db_xref="UniRef100_H5Y247"
                     /db_xref="H5Y247_9FIRM"
                     /db_xref="dly:Dehly_0794"
     gene            170576..171184
                     /locus_tag="GWB1_scaffold_1_prodigal-single_317"
     CDS             170576..171184
                     /product="hypothetical protein"
                     /codon_start=1
                     /transl_table=11
                     /translation="MTIYISRIPLTDEEIEERRTEEAALAGVRSQHCACASPKPDACD
                     VAYDACGTPLYTITATERDPYYIDDLAKAVQNGNGRNTIRVTVDGNIPIIRNVGHKGF
                     VYPGYDGIPDSVRSDHAFRYLADEPVNVVSTIPQYDGLKRVVGVIERSQEFARWFIIE
                     SEIQSTPPPARLTPAYFPRGRGAAPWWKTQYPNGSPSSGTTT*"
     gene            171181..171996
                     /locus_tag="GWB1_scaffold_1_prodigal-single_318"
     CDS             171181..171996
                     /product="Uncharacterized protein n=3 Tax=Clostridium
                     clostridioforme RepID=R0A7A1_9CLOT"
                     /codon_start=1
                     /transl_table=11
                     /translation="MIDKIKKERLSYSKIDCYKQCPFKYKKIHIDKDVPFKESIAVRY
                     GQFLHGILEDLGKAIKDNDNEFPDNVNDIVSKSWKKYKSAQKIFDGALIKEAVDIIHN
                     VGKKFRATPDEKIVEVEKSFKMDLDDKYYIQGKIDQVLKVGDRYLIRDYKTNADTKYL
                     LADQLQLKIYAMAYSRLNNIPADKIDCSYLMLRIDCQEPKSSFEQKDIDETEIYLKTI
                     IREMEVSRSTGTYKCVTGGLCPWCPVFENCPTASKNPRFLTKRAELRSLGKVD*"
                     /db_xref="UniRef100_R0A7A1"
     gene            171996..174926
                     /locus_tag="GWB1_scaffold_1_prodigal-single_319"
     CDS             171996..174926
                     /product="hypothetical protein"
                     /codon_start=1
                     /transl_table=11
                     /translation="MRLYKYSDDNKNVNEETKDGLEESKPQSSSTIPEIEPGENDEMI
                     GILVESFADTLISSLWSDDFPIPLSELTHHIGQLGENNFIRSMENIRTFLSKIGAFKY
                     EVPINNKEDALQYIQSFSPQIKDLGKSHAMALLQLLGISGSRPEEISLETPIGSPSAK
                     GEEGRPTLGGTLTDKNTPLSELLDKETYVDNLSRIKDVYEEIENLDQLSPEEADTKRG
                     QLLTQLKSIEKSFSAFDVPEQVEKKVEQLSIKLQSSNAFQSRVEELKDKYGLVDMKDP
                     KILAYAAQLDRMPPIKPGEFKEGFPVVDLSTIPDIAKTGASDIAKFLLIARLSESKVF
                     LTRNQNSGSPVGGGMATKWPTTISGTDTFMDHRFSSKKAFVNYSGNISSLSSEEFSKI
                     LDKYLGGAEKAGSGRQTSYTWPMVFSQALGSFIGMPEEAMLNLGAELADAIETEDKSQ
                     IKAVLSKYKYNSYGVLTDTSHDSLSKNNYTFSSICTPTQMVKSLAEAKGTNAETIHEE
                     MKGLLPNSKTLQGAIGQPVFDNRMPIIPMPPEALVAIAFYVVRLFIATCRANVISTIE
                     EYNSNEKVQSDIESVINNLMDNLNSSLDSSGDFRLSGVTKAFTRPIIQTTKLQNFGVS
                     VDKLKSLAMEGIKLSLQSGALLSSSEASFDFKKQSSFNREAIYNIATTLSKATLDSIQ
                     VGDKTIPTNMTSVTSGTRLTDFSSRRLLDVEKAEQHGRYSLSQPEQIKASTSETVRRS
                     MGRMSSLVDNCNLVSIIGVEQSEDATVFAIRSNSSPVIQNGGKGAKITIYTNTDGKRE
                     EVLSSTTDRISVKPSIGDDSGRLAYKLFISPAVDFSMEDFDYELSIGQEIMYQARLAT
                     EKNTLDVWIREVNKELFKFNEMKSEMIQAISSNNLSRAMEVMRINELSLRVDLNRFKT
                     LNSDYKSIVDSVMNKIKDKEDVDAYSIFIKDYVFKCIVAINQIRTQIVDFKKQAAIIL
                     GVGK*"
     gene            174923..175615
                     /locus_tag="GWB1_scaffold_1_prodigal-single_320"
     CDS             174923..175615
                     /product="tRNA nucleotidyltransferase, putative n=1 Tax
                     =Theileria annulata RepID=Q4UBS4_THEAN"
                     /codon_start=1
                     /transl_table=11
                     /translation="MKEFAYVVSRLKTAAQQTGETCYIVGGAVRDIISLKKIKDVDTV
                     VAINPEKFASALASTTEGATAEEVHAPFPLWSVDISDVSVDVVGLRGKSLQEDIQHRN
                     FTINTIYYDVVRDRFEDPTGKGFTDLYNGVINTVTPDSFVFFSSSPHEINSIFIAIRL
                     VADSGFKLSEQLKSGIRKALEHGLIPAELSKRSKKEILRTRLSHNFKTKALPIIEELG
                     LEHFYEAAAVSP*"
                     /db_xref="UniRef100_Q4UBS4"
                     /db_xref="ppn:Palpr_0110"
                     /db_xref="86803757"
                     /db_xref="Q4UBS4_THEAN"
     gene            175590..179120
                     /locus_tag="GWB1_scaffold_1_prodigal-single_321"
     CDS             175590..179120
                     /product="2-alkenal reductase id=3256086 bin
                     =GWB1_Spirochaetes_59_5 species=Myxococcus stipitatus
                     genus=Myxococcus taxon_order=Myxococcales
                     taxon_class=Deltaproteobacteria phylum=Proteobacteria
                     tax=GWB1_Spirochaetes_59_5 organism_group=Spirochaetes"
                     /codon_start=1
                     /transl_table=11
                     /translation="MKLPLFLHKTAQAGLNQAVFNMVAAATDAGFNAPIYLAGGAARD
                     IILGKSPNDLDVMIEKENGAEEFGKIYLNYCEKNNIKVSTPGKAVGANFGVYKFRHDG
                     LELDFATSRTDTYTEDSRKPTVESASLNEDAERRDFSINAMYVCIYGTPSVQPDDKVD
                     IGGREFGVYDPTHKGIKDLKNGVISFVNDDHDFTLSEDPIRALRAVKFSGRKFGEKTF
                     TIEPETSKSIKDFLNSEKGKELYLKKVKPERPWKELKDILTAQNLKEAMKQFKETGVR
                     DFIFDLPKEEFNSWDMDQLNKHHNLNLYDHTIFAMENLGEGLHTMGENGLPISKDTEA
                     TIQLAMLLHDVGKRHKEFKPREDGTVKYLKHENKSTDVLKKYVWPKLAQLPPKTQEIV
                     NYFVKSHMDFHKYPKKDEGDIRFLKQMIYNLLPKTFGGSLGADKEKQMEIMSYVVSFF
                     GSADSSAKQLEDEEKNKLTKDYEDFGNRLRLSKPRNLLFNVAAPIIKEILTNHGVQIY
                     NSAIGSIYEYLNVYIINVSEEPKDIIQFVSKQTEQILTNVKNFVKEFINEHEGTNEQE
                     ALDKYLANAHKFSGSIKHRFKKDAIFEVLSDLYKDKKINGDVKMPKLVIAKYKSKKKL
                     DTGTVVYEYGEADKKKRAKKKARQVRKVFQNINKIKKSFEKDLKSDDKKIQMTALAVG
                     IIYHIYERVGDRANVGTGVTSFRKKHITVKGNKVQFKYVGKSHMKQDKTLTDSTIAKI
                     IKENLEGKSSNAYLFDYTDENGKKFDVYSSDINEYLKSFNITAKDLRAHAANDILIAK
                     LKSAGKAKGESPEEKEKWRKEKLKELIEETADEIGHTPGICKSSYIDPSLMDEYIASG
                     KIIKLAADFDLTVIIKLADISVNPKIKELMDREFTPEEQSIISNPHDVRSTINDEVFL
                     QALSKAKQQGTLSGLLEIVEDNDPSAFGVTPVIVGGKAIPIIGLNVNKIKEEAAQKGK
                     SIEEVLSEQVKQFLGVMAHEKEHVEGKGEPEAERVQKDEVSKQTSQEGSSSKLTMGSL
                     KLASTDKSLFQKLGIRDISNDTLLKVSNNVLKILGIPNTNLNIGLLSLGYLVMLGNHP
                     YRSEWNIRQATGLSEPINIKEAQTLYNILDNAIDEKPIEEDKAKEYYSFSDEDKMNLG
                     ELQSLKWESEPSYAAGTGMGFYPQTHPFNY*"
                     /db_xref="GWB1_scaffold_2035_4"
                     /db_xref="U2QFA9_9BACT"
                     /db_xref="bacc:BRDCF_02715"
     gene            179207..179557
                     /locus_tag="GWB1_scaffold_1_prodigal-single_322"
     CDS             179207..179557
                     /product="hypothetical protein"
                     /codon_start=1
                     /transl_table=11
                     /translation="MNKLICRGGKTSNVALVADDIPYGNLIDFKWTISVADQYSNFFA
                     QAENNQDSAPYVWIEGPNCELEYESTHGLWKVVSNGTPAGTAVYFNGSKLDNMLIQVL
                     IVAYGLSAEVSPGS*"
     gene            179587..179871
                     /locus_tag="GWB1_scaffold_1_prodigal-single_323"
     CDS             179587..179871
                     /product="hypothetical protein"
                     /codon_start=1
                     /transl_table=11
                     /translation="MPIYEFECQHCHEVTEKICSYTEASSMEGAPCEKCLEGQIKKKA
                     SVPALKFVGGGFYETEYARKDRENARIRKDLDTARVNIDEQEREKKKKLG*"
     gene            179920..181203
                     /locus_tag="GWB1_scaffold_1_prodigal-single_324"
     CDS             179920..181203
                     /product="trigger factor n=1 Tax=Marinobacter lipolyticus
                     RepID=UPI00036EFACA"
                     /codon_start=1
                     /transl_table=11
                     /translation="MNVMHHAMAQPHKVIVVMDDKEVKTAIHDFWAVNGATLMKDTPG
                     SWTKATALREYLEKQKGSKLYWDMMWEWISDGIKKVPLKVYRISSVSVDKWDEKTGAI
                     LSVVVDIIPKVKLGDYKNIKLQMPSFKAQPKEVEGQILLALNHSPLATTEQLHKVIEA
                     GDTVEMSYSLTRVDNNEVLQTNVRDMVHLSSGAYAPQFVSAIIGESAPDKFNKTIIFP
                     EDYIHESLRGVEVNLQVETTGVIKRTLPTEEAEAVREGMSLEDWRARFVMEIEKNKKE
                     TFEIKKRDFIRAEAEKILLATSEIDPIPDSMVESEAEALMQNLAKSKNMTVDEYAAEM
                     KVSKESLFAELAYLAVRRLMVRFVVDAICEMEDFKADENKTEEFLIKYAAEAGESVEK
                     IKTDVGEKDISFLVKSYMVDEFINQHVVLVEPSVS*"
                     /db_xref="UniRef100_UPI00036EFACA"
     gene            181266..182165
                     /locus_tag="GWB1_scaffold_1_prodigal-single_325"
     CDS             181266..182165
                     /product="DNA polymerase III catalytic subunit, DnaE type 
                     (EC:2.7.7.7)"
                     /codon_start=1
                     /transl_table=11
                     /translation="MFANLHTHTDYSVLDGMMTVDKAFEKAKQNGYSALAITEHANMA
                     SLFVALKAAEKYDVKFIPGIEFNFADDTGDEKEYHLVALASTHNGLKSIMKVSYGAYF
                     KDYKNPYITWQDLDELDKDGVYLLSGCEAGLLARKALFFGSSRGGQVLDRFSSMFGDR
                     FFVELNAPYNDRQKDINSILLDLSKQKSVPAIMTLDSHYANEADAELFPVFQAVQSKR
                     TIFDKDKFYDRSSLISESALRNMCESEFSSSIDNAAVLASRCQDPREYLKISGSFLMP
                     KFDVSSTDDYEGFKKWRKENYGV*"
                     /db_xref="era:ERE_20600"
                     /db_xref="UniRef100_R7GXJ6"
                     /db_xref="A0A0F9IBV4_9ZZZZ"
                     /db_xref="R7GXJ6_9FIRM"
                     /db_xref="2.7.7.7"
     gene            182155..184677
                     /locus_tag="GWB1_scaffold_1_prodigal-single_326"
                     /gene="dnaE"
     CDS             182155..184677
                     /gene="dnaE"
                     /product="dnaE; DNA polymerase III DnaE (EC:2.7.7.7)"
                     /codon_start=1
                     /transl_table=11
                     /translation="MEYNESHEYLTYLCVKGWDKKLVPLNLSENKNIEYAQRLKHELQ
                     MINMANLDDYFLIVYDIMRYCDEQGIQRGPGRGSSGGCLVAYLTNITHVDSIKYECLF
                     SRFFNIGRLQTGNLADIDVDIDPRYINDVIGYIKNKYGADKVAAISTVVKLFGKSAIK
                     DVSRALAIGENGTGKAENKKEIFSLSNRITSFFPDDPKATVASSVSTSSELKKYQEQF
                     PELFDKAIKLEGLVRSNSIHACGMTISSVPLIEHLPMKLCKIKGDEDSEEEDNSYGQQ
                     VQLREVVDVDMKVLESRKFLKFDFLKLKTLSVVRDTLDMIKQNHDVDIKLQDINLEDE
                     KVYEYMWKAPNLLGIFQFESSGMRDLVRAVKPRSIEELAHCNALYRPGPIDSGILAQY
                     IKRRQGREMIAYDHVALKPILENTYGLPVFQEQNMKIAQTIAGFSEQEADILRAAMGK
                     KDKDKMASLQSKFLDGAASKGYNRDLAEYLFDAIEKSSRYAFNKPHSVAYSIMAYYTL
                     WLKFYYPTEFITASINNEKDWEKISLFVFDAQEHNIKVLPVDVSKSQIEYTVAGDKQI
                     LTGFKSIKGVGAIAPQIIVARAPYVDFVDFLIRTHEKGSKVSSAVVDAANAVGGFESL
                     GLNRATVEAHYDKVASLLRVEYLTKENKITEMVTKYTKGNETIDIVKVVQELISNSPT
                     VSYEFDKRQMRYITKALSAVYPEKKDTVSGVPIEDLPDWPMLKKCKLEKAYLGYFVSG
                     HPTKDVAIKPKNHLGYVSSMNNGDKVEIVVFIERLVVDKIVSGGKRMCKFEISDASGS
                     TDLAVFMKSHEMCPIIVGSVCHLLCAVNVFNGRTSLQFVKVL*"
                     /db_xref="chy:CHY_1137"
                     /db_xref="Q3AD01_CARHZ"
                     /db_xref="UniRef100_Q3AD01"
                     /db_xref="2.7.7.7"
     gene            184729..185085
                     /locus_tag="GWB1_scaffold_1_prodigal-single_327"
     CDS             184729..185085
                     /product="hypothetical protein"
                     /codon_start=1
                     /transl_table=11
                     /translation="MRTTKKYFIDKILHDPRQRFYMKRSECAIILEIIMEAIKESILN
                     QQVVELRGIGSIGIKDVGPKSVYDFKDNNTYTKEHILKLKFSASPVIKEEIRKLNSEL
                     DSEDKIKSDSGDDNAV*"
     gene            185075..185674
                     /locus_tag="GWB1_scaffold_1_prodigal-single_328"
     CDS             185075..185674
                     /product="hypothetical protein"
                     /codon_start=1
                     /transl_table=11
                     /translation="MQCNNCKHDIPLNMAFAYSKGACPFCGSEFLSDSKGLAIQQFYN
                     KLFECFGTNLEIDKTFTILGFLYSPGSEIIIESLKNYGDAFNEISKEISISSASTVVD
                     VPIAADEAKASPPNSFKPPKPPVKKVIRRSDSSEDDSNIPSAPMSNTGKDYSIPESEI
                     IDLPEQLQSLARNVKTKADYDLLMKMVAETMVLGDRSGN*"
     gene            185664..186164
                     /locus_tag="GWB1_scaffold_1_prodigal-single_329"
     CDS             185664..186164
                     /product="hypothetical protein"
                     /codon_start=1
                     /transl_table=11
                     /translation="VAIEFIKEVLSAIGGINETSFLDKYTYIDEVINRIPMYSCIDHN
                     VAKELAAMSLAGANICSDLIGELTQRYQMLNILMKEEEGKAGLLRSGKGTAAAQKMFA
                     QTDKGFIDAVTKKANAETMLEALKRKYDVLMALHYLSRDIVKSLAKAPSSESYDAASE
                     GSYARL*"
     gene            186190..187029
                     /locus_tag="GWB1_scaffold_1_prodigal-single_330"
     CDS             186190..187029
                     /product="hypothetical protein"
                     /codon_start=1
                     /transl_table=11
                     /translation="MSNIWDEFEKSSTGAANGSQGSASVKDKRIEFNKPSTQVRLLSN
                     KEGLKRMFHFIRAAGTKGRSVVCCGEGCPVCAVGDIPQPKWLMVALERETLRVGVVQL
                     TRGMMKGISALRKLQPFGPDMTSYDLLVIKSTERNKDGKDQTSYMVHGLPQGTVPQVD
                     EATRNRVIAEAKELMDHLDDFAKIYSPDQTLRYLGWATPGQTGPSTSVPQPSKVTVAT
                     STSAQVTPPTFTPATSEAFSVSSFLSKPEPEADNTFKVDPKIAEAAPSVEPEDEDTPQ
                     FKL*"
     gene            187026..187556
                     /locus_tag="GWB1_scaffold_1_prodigal-single_331"
     CDS             187026..187556
                     /product="hypothetical protein"
                     /codon_start=1
                     /transl_table=11
                     /translation="MIVLALDVSSISTGWANLAILKAKKAKAPLAKVKGFGCIMPKSS
                     LSTERLIMFESQLKSLIYEVKPDICVIEDLNHLRNMDVVKVLASFLGTAKKVCYEYHK
                     QEPILIRRSHVLKQTVGNGDASKEEVVKYIEKLFNLTLPEIGKEDIADAIVTGYCYVI
                     EAGKIPTTEGDGNGKN*"
     gene            187543..188682
                     /locus_tag="GWB1_scaffold_1_prodigal-single_332"
     CDS             187543..188682
                     /product="recombinase RecA n=1 Tax=Riemerella columbina
                     RepID=UPI0003762A97"
                     /codon_start=1
                     /transl_table=11
                     /translation="MAKIKEKEDNPFSDTKRTGILKKFFEEAAWNEDRDAKITVVPTS
                     SFALNYILGVGGLPLGRIVQLAGAESSGKTTLCMDLMRHAEDMGYSFLFFDVEQTYSA
                     DLANKIGIKTPPSEYMVKESRAAVIWSKLIGPHKGLKKQEGILCPDSEIGNYFLKEKN
                     LKLIFIDSLNSLIVPRVENSDLGTQQVGALSSFLSQNLPLLVPKLAFAGVTLVGIQQL
                     RSKIGVMYGDPTTTSGGRAWKHDVSVSINLTPSEAKDNKIFDGEGAVIGTSVTAYISK
                     SKVSRPYMKGHYKVIFGQGVVEQEREVFDIALRRRVITKPNTQSYEFEGATWRGEKAI
                     LESIATDESLRNKIIASIYARRYETLDGEFDVAPPEGMISDDQDV*"
                     /db_xref="UniRef100_UPI0003762A97"
                     /db_xref="A0A0F9Q1V8_9ZZZZ"
                     /db_xref="rar:RIA_1469"
                     /db_xref="UPI0003762A97"
     gene            188698..189123
                     /locus_tag="GWB1_scaffold_1_prodigal-single_333"
     CDS             188698..189123
                     /product="hypothetical protein"
                     /codon_start=1
                     /transl_table=11
                     /translation="MLTTCNKCGSQKEVRLRKSDNKPVCIECGAEVPLSNIMIENMKR
                     TNDYITASDNKVPFGCKCDKCGAIAELIFNSTTNKAECTICHKTMDITPFMIKALQIS
                     GHYNPSKDSVVSLEEKEEVKKNVPGPNKQTRGAVSRKSK*"
     gene            189068..189865
                     /locus_tag="GWB1_scaffold_1_prodigal-single_334"
     CDS             189068..189865
                     /product="DNA primase {ECO:0000256|HAMAP-Rule:MF_00974,
                     ECO:0000256|PIRNR:PIRNR002811}; EC=2.7.7.-
                     {ECO:0000256|HAMAP-Rule:MF_00974,
                     ECO:0000256|PIRNR:PIRNR002811};;  TaxID=1235795
                     species="Bacteria; Firmicutes; Bacilli; Bacillales;
                     Paenibacillaceae; Paenibacillus.;" source="Paenibacillus
                     barengoltzii G22.;""
                     /codon_start=1
                     /transl_table=11
                     /translation="MCLDPISKLVELCHANLSNLHRDYFMRRGYSSDAMDSFSVGTFP
                     LDLIVASLNCNQLINLKILYAPKPGSTLYYSEFRDRIIIPVHDAYGKVVGITGRLLTE
                     DPNRGKYYNSDYPKVSTLFNLHRAKNEIIKSGYAVVVEGNLDVVAMWDAGIKNVVACT
                     GAFITPKQVRKLLRYTDKVLVATDNDNAGHASYTKFLKNSAYYIENKSLSSIRIIPPF
                     GLKDPDDFIKKYGANTCREWVAAGARHLTCNDGNDTTSFKGVWNVCK*"
                     /db_xref="R9LGK3_9BACL"
                     /db_xref="plv:ERIC2_c25120"
                     /db_xref="UniRef100_R9LGK3"
                     /db_xref="2.7.7.-"
     gene            189852..190442
                     /locus_tag="GWB1_scaffold_1_prodigal-single_335"
     CDS             189852..190442
                     /product="hypothetical protein"
                     /codon_start=1
                     /transl_table=11
                     /translation="MSVNKGRSKRYQYKFREIPVESMDVFSDNMALHNAENISSAQKQ
                     KQKEGILGAIFEIADEQLTQRQKDILYCRYVLGLTQVEIGKRLGITQSCVSLQINGIP
                     NYTYSKKHGGILPKLKKMCVGEAAVASGSATTEETDALLKTIKSRIKKAHPEYTEIDL
                     TRKAVESLSNMGKISDLFEMLVKDDIEYDEEDLSHT*"
     gene            190504..190992
                     /locus_tag="GWB1_scaffold_1_prodigal-single_336"
     CDS             190504..190992
                     /product="hypothetical protein"
                     /codon_start=1
                     /transl_table=11
                     /translation="MGYWEELDKIVKRSTDRQVEGGPINLKIGSELPVDQFNLYFVKT
                     AFDLWQLDPNVQMDDAYWRLDKDRGCFVKLYEGQAESHDHRWSVYADNDNDKISVAYK
                     GDAIATMELKSFGFGAGIDLITIKRSLLKLLSTKEGQDSVLSLVAETERKLITRKYPE
                     LS*"
     gene            191001..191831
                     /locus_tag="GWB1_scaffold_1_prodigal-single_337"
     CDS             191001..191831
                     /product="hypothetical protein"
                     /codon_start=1
                     /transl_table=11
                     /translation="MRLTTAETKADIFLFPRLQLIAANLELQGLLQDLLQVALDNEVE
                     AEVEVPEEEAVMSEENTIPNEKAPTETKSETSSDLLNVPSSEPSIMENKSATIQGKIK
                     TAVQMESASKAEATDALANVIVKLANLSKQIVRVVDGASEITSTLGLEDDEEFSNKML
                     KILISGLSSKGNNTAVKNFLNLKDAPNSVPSDLYIVIDDVIKQYFEKSDHKKEITGPI
                     RQILQNGSARAPSARALHQHWFLVKLQSELRKVIKWTPSTTPTEVAPEKKPEVLEGNI
                     *"
     gene            191828..192769
                     /locus_tag="GWB1_scaffold_1_prodigal-single_338"
     CDS             191828..192769
                     /product="hypothetical protein"
                     /codon_start=1
                     /transl_table=11
                     /translation="MKYDKLIKLSFLSRKLELLKLAEPMPAVSATPPPKKNPQLTVKL
                     MQAFSMLSSLAAGEDLKIIEQGIAKNPTLKESWDRVKGMQSKMSGRPEIMKDIEEANR
                     LAVIFWQALNNLETLSEKDVTARTNKIKDSVEALKKSVNEILKKSDTNSADNNATLSI
                     MSIPATRKTLQDMAKILNASGALEDTRTNVLNVVAKPESKTALANIATGITATDILSK
                     IESVDKPLERKPISTRVPSSRTRTEAEPRAKYKFKGKAAAALNNISKWFDNYANLIAS
                     SIRSSQTDKLVRSGLASKIGENQVDAVKKEIKKLTGK*"
     gene            192783..193913
                     /locus_tag="GWB1_scaffold_1_prodigal-single_339"
     CDS             192783..193913
                     /product="hypothetical protein"
                     /codon_start=1
                     /transl_table=11
                     /translation="MSNNIFRLASKLAAAYKEIPYSVLNRFLLEKTAQFPQDRVLQHA
                     GAIIERRTASQPFGVITVKDLDTLIGELASFGDTNHTRNLFSVYLTEGPANAPARAGE
                     VFTDDTREMKNSNKEVEDIAPVAGVDPKEIFSEYTISRKYDAQTIAKGADVVMRSVQA
                     SFGAVPTSIKFAKDTEKGVSYFVKVTAKVGKMEIEVPIEKTTMGFHKPISFLCKSAAE
                     EVIEYTLNADGAEKATNIIEQQASFTFDASWLKMNFAELRSEMLKSAIKKDYKQAEEA
                     IRLIGSKFPTMMKAILDDFQHVLVAFQKAENTHFCNKCSFYQPAGVKSASVDNYCARL
                     RASTKQIVKSANPEECEMLGASMKRTIPGFEGTISTSNIKLT*"
     gene            193926..194246
                     /locus_tag="GWB1_scaffold_1_prodigal-single_340"
     CDS             193926..194246
                     /product="hypothetical protein"
                     /codon_start=1
                     /transl_table=11
                     /translation="MNSKLVVATFIMANEVPAPGELEHDMIYGPTSVQTRNCPDMHGV
                     PMQYIGEGTYVNPITGQVYDFKNGFRLGDEIISPASIEEQHIVDNPFTNGVPHDVYTF
                     RRQM*"
     gene            194246..195007
                     /locus_tag="GWB1_scaffold_1_prodigal-single_341"
     CDS             194246..195007
                     /product="hypothetical protein"
                     /codon_start=1
                     /transl_table=11
                     /translation="MRGASVARHPDIDHIIRLVKAGQGARNITSIINRKYVAAPRYQV
                     NWITVNDFIKNYLHLDKKQREVLRAEAKANGMVVSSGQMKELAIQSTLNQKTDILDIQ
                     EILAERELDVKEELEKLYGTALSEIDSINAKVTSMGDRDFVAGKATLIAAIDQVRKII
                     ADVRTDQLEAKLSKHNDNNQVVLNFNQVNAHVDAIKQAVVETFREQGMLQQLPDFLNK
                     LSGKLSKLSEVKVTTATGETVTIQRQSLSNGGHDE*"
     gene            195000..195857
                     /locus_tag="GWB1_scaffold_1_prodigal-single_342"
     CDS             195000..195857
                     /product="hypothetical protein"
                     /codon_start=1
                     /transl_table=11
                     /translation="MNKAGYPQPTTYNMNEFTTQPTDLERWSVAYKNIWRLVEITGTP
                     LGQAKSIILRGWKDTEISRFSSWMSYYENKDDIKYKNVDKLSYLDCDFNMIKQAALKV
                     ADNQKLSTEMISRIKEAKTVQTVVDLIYVMKKDKVKTAAEEGPHNKERMMKIFNVVRD
                     VNNEVARKKIVRNLARVLSMDTEGLFPEIPQALSKLIDAYSYSASRIQDVMNRLGLQI
                     SMIPSEDDGEEGEKISPEEAKESFLAPKENKEKAKPSSAPTPAIAPLNKPSTKPETPI
                     IPRPENRGV*"
     gene            195857..197509
                     /locus_tag="GWB1_scaffold_1_prodigal-single_343"
     CDS             195857..197509
                     /product="hypothetical protein"
                     /codon_start=1
                     /transl_table=11
                     /translation="MKDDIKGPMDIDINDASNSPPIADTTMIGGGDDNVLPLDTDVRK
                     LKIKLRKMAEADEPSKKTSVLGDDLLYAKIYAPFDDMVSKTVIFFSSDRFKNIIDNDI
                     SLSNHIRETYETIEKIRKPQAQNADVSKYWFMGTISKVFKAYVDSVDVKSKSMFSNAN
                     IASGMLSTLIEKHHDPEAGSLYAGGMEENAIGSAKHVLELIKDLNPQELVQNALLHHA
                     FARLLYIYVTYQWFSSLKRLEGGLSSIYPTATLMSVKSKRKIISTIQMALDSAGFLRP
                     PKPWPSSVSDVRIISSKAYEVLGDFPFLGVAIDNDVAVALERASKIKAIEFLQSNYDN
                     IILERKDRKGKVIYDKSFFDDVSQIEEIKKQDKLLIYMKIVNQILAIKLPELLDINRY
                     NFKESRLAPRAHTLSTMKAISTLLSAVKTRPLAENKIDEYSTFIMQLIWAKIQYDWRT
                     SMQDSDIIDSPVFVSLDKAVYHESKASRARFNFFFNQQTAPKQDKTIDTEWSKTVVYS
                     DRTDKSFNTAATWKETHPLKPEIKIQDVDLVGLFNSMLKELR*"
     gene            197513..200020
                     /locus_tag="GWB1_scaffold_1_prodigal-single_344"
     CDS             197513..200020
                     /product="hypothetical protein"
                     /codon_start=1
                     /transl_table=11
                     /translation="MSNILIAEDKTAPSYVEQFNSKIAIDVDQAGQYSGLKVLSSGKD
                     YFIMTRSSRSEDITVNLILTIMSGNFSGSSIKRMERVSPMVPGTQRLSDQKIDTTSTN
                     VFKSTVGVALNDIYMRAIGMHKVLSGEDVNLSPLGGKSIKDEIEESRREVSQLLQSYL
                     QIYNKPLGSVSIDVNEILSFAMAKYAIELENLAMQNLNSLMMPIMSNVIIPEAKKLTK
                     DLVNKTIQEWKDGIKSGDPREILGSSDYQALSSNLFKPLENMYRDMVVSANKSADVMI
                     SVVERVTDGYSKALDSVIKEGIDNYFISSTLKLATDSALQPSVIHMVSQYSSINAVAQ
                     AIPRAAKVFFHAIDDKVKNTSGENKSWNVVNIAPHLIQTKPMDTFQDRAMAASPSVNL
                     LSLTKTAALELMANGKINDALVVTKIAANLSRADNFSTDNLNLLYFALQAVDSISTGE
                     GGRAIKLTGIVSGRAKIGDSIRKIAFPLTKNIPILQDNLRVMTSIDKVVLMLEVKDEM
                     LKEYSEAIMATLDLDSVRKKELSQFGEWGQFGKDGIMLRTCQSVADIIEVLQELFIIS
                     TAIAVGPYGKDLLISLSAAKQMEDLDERRQSLATEVKKSIDWYSATVQKHKGQLPQSA
                     YTKDWMSQLRAHTITSMRDIDDYYNSVYIPSLEAVREAGAYMGQLMRSGNLPNSFAQL
                     VYAKVRSQTFDSCPFGLIIPKGCQSAGRFIDKLDPVLQNDKEEEAAKKEASNRYKLHE
                     AIEDSKIEPCKCKYLRSLMEEHNVPSVVCNWGEGDGLGHDSIDFTEGLGAYYPNTFMS
                     GLFSLPSALGPEGRESWFARSPGTTPFGQTSWTTPGL*"
     gene            200066..200806
                     /locus_tag="GWB1_scaffold_1_prodigal-single_345"
     CDS             200066..200806
                     /product="hypothetical protein"
                     /codon_start=1
                     /transl_table=11
                     /translation="MKYEIATDLQVKSEAKEPVVAAELSINDKIKKEASGRHVYDVDS
                     ASGKEAYGRSLDSAIEFLWEKVNRSVDVRADNKLSIQRAASYYGEIDKAISTIVRSDV
                     AGIMSNEDLSKFEEIRIAINKKHEDVLKTALAVHNKPSNDECLECGTLLYGGKCIACE
                     GDGDMVKEAGSPALQFFESGFIVGVATDIMNYVVTSGMNLTDAVNTAKESFGLTKREE
                     YRLRKYLNYMGMVAPQMIWLPPSETRFS*"
     gene            200825..201385
                     /locus_tag="GWB1_scaffold_1_prodigal-single_346"
     CDS             200825..201385
                     /product="hypothetical protein"
                     /codon_start=1
                     /transl_table=11
                     /translation="MAIKTWKELLSAIDPTLDASNIALTQISASLELPDGRKIDLPIR
                     ADSTVDSLKAAFTLPSPPKEEPEPESQPQILPTAPKITSKMRQFMREFFETEADQKEF
                     IEFAAFDDKAKQFFGDVSNPIEAYETEYQAIPGVTDLEKFKNFLYNKPTPASQPTPEA
                     KVETQPIPAPALTNKSVGKGPKKKKQ*"
     gene            201422..213388
                     /locus_tag="GWB1_scaffold_1_prodigal-single_347"
     CDS             201422..213388
                     /product="hypothetical protein"
                     /codon_start=1
                     /transl_table=11
                     /translation="MAFTLYSAKGKEKETKTPKGLEEVETLFPGQGSLQSAQTALQAT
                     PKKPKAEKKELVKSKGKPKLTTKESPEALDLEESEQPEDTSSSLAETFEKAESITRKK
                     GPYSFNANSQYEIDTDPYYRVFEHRGKTIISSQPDTYIVMDYKTGSYNVGYKLGDGSV
                     SWSRLTSRSKVLVAKMVKALENVPSDPEAINNPNEPQGSMDWGQRLGKFLHLTKRAVA
                     YGNAAIFNIYIASGEGIIPEPDWQNKTFVKSGEYYKPVGETWEPEEAFVWYKVIASVL
                     GTPQECLLGMAKHRGTSTFDIYIADVDGSNSHKARIADIKLFNYISGDQIDITEINDY
                     YEKFSNKESAKQVVSADTIATDLATEEVNKLDSSTFFFVDGNAPKRIITGTRYEILRE
                     GSKAYIKAASGPAKAFHSDLNLRTALNAESIPLSEIDQVARITNRKSGFYHADMKAKM
                     ENVIAQGHAVQFEIGSMGDDGTFYPTGKDEDVFWAIIPTGRDFYMEVSKIEGGSASIT
                     ADTKTLEMVSTSPASPDQLKVVSKLISSVYPVFSKETYGDEALREQFSSLLITPPPNP
                     LYGFDLTSKHKQSKELLLLFINYMFNNLEAKLTKDTDYAITSKENVLAKVDSYLGRVT
                     KLDADSLAQLFFGSPITHINADYIDKFYEDIVGAGADQDLASTEEGLGQLRRRGKFVD
                     SYIQSPMIGQQEAGKWFIKAVEAVTIEPSGIYVIEKTKHGTTKKKQNIYLAERNLDFE
                     SGTDTSRLPFGAVSFSMIDFRTGNIVANVMAKESGKYNFQEISKDDFIKAFYSSRPTQ
                     ETLAQRLTSDLKGIGLTTPKAKTVSKQLVGQLAALLSDPEIIANILGVPEEDVATWLH
                     GPDKLDEKILAETIAYFSSLLGEDKYMGPSVALELEKLVSQLTTKAKKFNAKDFIESA
                     PTIAAELMLIVLNKLRGTDLMYKVATEARRSLDAYYNNTGTAAFVKVSTGLYSGPCAV
                     FSDKKDESKIILYQEGRIYNIDSEDAKESLITNTISSKNVFYVASMGQTAVKADVTMV
                     DKADRLAAENIAIKDIMTFVTSYNGDTISPADFIEFLQTTIVTKLNVKLSSNMLNKVG
                     RMAAMPKDAFTQEKAQQIAKIFSAAAFIPRILGHIMIYDIAAGKSGQMLKIYRDVVTT
                     NGFWAPVPSDWSVDPKVEKSGIVVYGNSRESYIKNLITATRPAPAFGDMETTIASMDR
                     DWGTSPESQAKVYDFFRKVNYVSGMCLAKVVSFEDGEESGESEFQNIQIVNQKIQTFF
                     MGPNKKSLASNLRYVIESGHKRLSKDVRLYDPSTLARKVAYWAMQNLHISASFIGLSS
                     NSTVEFNRSSFVDLINAYLAMPEKFKADNLYTDALYAAIKVSLSRAMNIIMTDRRYQL
                     ERETILARIPEEYLSDDAVSRSKQVELVQYLTQALMSYWLSNLASISAPSGKMKVNQK
                     FTGFEDLVRDPDEVVAGLAAASPEYLIGMLLWTLADNKVQRAVRSSLGGANTGITFQD
                     TMQPDKLTLTQMQQLLHETLGSFTVSLMSILDKSGHILNKYYNVAILKDYNKSRIKNK
                     DLSLRAFAEATINDEYRAAKIAEAWSPAFEEMKTRATVAEWKSSGVKGVMSPSFALAS
                     KFGAGAVIAQGMSDESHVNNGVPFLITAMQAMTKDHRFAFKMTADILEHEDFSETLPF
                     AAQEIKRILEAGKFKYNYKNKLDADSLKKYLLNVYFEIRRRRQGAYYVRPEDSMATME
                     GQTTAFEEVVKELANKKDGLTKYSFGDIQKEFNFASLPHKTKKEFTPMDKFFEVFKKQ
                     LTESGMNHMGAFSSIMQTFNYSKNYASFPLLVYMMKRNLGTIPNLSDIQYNKDFFETM
                     GRALAATVMDVSKLNTMTDAAARGMQKSFVSGGLNISTVISNIMAFVYCLNNPDIGQH
                     LRELNKLDSAGRVSLNRKMMSTRYGISSHAKEVLGVPSVSVSPDFVGMLDQSRVSSLA
                     EAIRAFSSRHQDIEDVVDYIHGEATYIPEEAKKLFEVFASMAGHQLNSTSQAVRIGND
                     EAIDKVTSGNYDASSEPSHNAFVVDAINQINENLVYNVFGATEAKMKFNPKKPFDTGA
                     IPVDQFSNFTDAMKAAMKAHNINTSDDLIGMIYNTRRDFQSSGEQLYDIICKMVTSML
                     PKQAPDSGAMPASPSSDAAWNFYVTQDGVDSLVPKALKDEIINADVEDISVADVLAMA
                     EKVFETLSIKLTGKALDDLATVKPKLSIGQKALDKNFSTLKADISNLINNKEELGDDE
                     YATQLYNMYSKNNRLVVLKFVADNYQTIGTTPLEAWDKIAAIMNNKLYLTDKSSQTIV
                     DKFKKSLHKTGGNKEYPFASTGSFDNEVHDLAYLATEIAITLSLPHGKVTETFSVPVD
                     IQNNQMDVQRYYRTVMATNAEKHVATLRTDIKSLTSKYQDLVNGAPVKDTVLALSKII
                     LDKKHRLDLEGVACKTLIRPMPLSERIETNVLEDVAKTVLVLPARALKSSDDKTTHYI
                     VMQDLTFKKITLIPYKNLPTDIAKEMKDSGSVVVELYPGAESDIAVLPSVMGSDISSA
                     SSAVASHLNEALGDKVPTDKAEALLVLFGYQLSSIIMALTDTLTTFESYRMAIIKRMG
                     FNSGSYAVISPSLLEISETVPIIQKNDLPVSFKEFLSDMDMEDQNIYLDKESLKDLVK
                     TVVPVKVLKVDRTLSGRKCAIVSIDIPGEVIKSKSVPTVQKPPSRRIIANVPYEYLSS
                     AAAEKTLPGVYFAVRERLIYSLSHPIPGKEALLKKFEIGPTDPAMINTTWLRKHLNGI
                     QQAEEAGAILPGTTTQAKRLLDRKFAEPARTIEPLIGKLSKSPVIIARDLHSTVLDVL
                     KRTCKGDEQASMDIDSHLAPIMPKMYSLTPVKTRTLANASGQKSIRFDSGSELVNAYW
                     LPSTNADADFQKNIGKYYDTARAIYGVKKTKSAGLIKAMSEATIIAPAEKALALLNES
                     LLVAEEVNDDSMIKILSAAIESIQDHFSDDLVSNQSLVLLTRAPLGDRSIIIPVSKNM
                     FCSLQQLMAYYTNWSTLKSKLVMTPKLAEVMSGGQELPCSFTYLESYADGSEIKVRIA
                     DMGDGFKVVPHKFILKSPTTGADLGVATGGSNSYLEDSSARADKDFVKSKDDKAIKVL
                     NPSALSRIRNVNGLRLVVYNGQSFTKKFEAPILPNAISGIKIKFEPQRAIVMSGDRYE
                     IVSDASVSLNPDFSLRATRERGKLKGGGYDLKVSDSRSTFVRTISGDEQLKRIRSMMD
                     RDATIYEILGAEFGNLGDIIKEQMNQIAITQKAHRTAELRQEQGGDADLCADLRALGS
                     KFQTKGRGSDERVIEIPDNTIFDDLNKLKCIGIGTKIQPLIHPTIEGVEDTPAVNASI
                     ALNTIDVVKRAKFKRAGFASGGGVNLLNDLIGKRKPGATSSPLQASLQHVYNTVLNDG
                     WNEFINKYEMSASKQFAKKNPYINLIDNYKKLLEAKQNGVSLGTEADRQFKALSAVIG
                     AGKSYLNMSMSKVEELIKDDTHKAVLSRFHDITDIEKMITNSHKDGRGQHASRVSKQL
                     FLLGSILAYYIYLAKHEPTVESADALKWYERFLKTEAQGIVFNFIKQFGLLDAGARLG
                     ITGVRGKSKNLFIAKSPDLANVTRQLEENIKIITDSIAANDGTTGYVMGLSNFFGLMP
                     LSNRVLINVLFKDISPFGVKRDEKNPQVKEVSEALNNLFQEIMLGDSSVLQLDASTNM
                     AIGELPATFLPENFRKLLAIEEEYIPEEELEMDEGEDLTPEQIEALGRNADMLIIQFK
                     KAMPIRFAKLISKPRKLKVTTMKCKTFGDTDLVTEPSSPMNIPEDNKRRQEQASSKLL
                     LFKYADENVIDAQIEELRIVLAENNKNMQEMKEQWTRVLVNSIDLKDIDEKERIKFAE
                     DTFKDFTKFIYKRDNLYKNVDQLPAMLEKLYEIISGGHKYDKIPTAFMQMFFSYRSPA
                     YSLMRSMVSLFNDNSFLAEQNALIEDVISSNSLDTFEDGNKSMEGEDAPEGTLMNPHT
                     *"
     gene            213390..215372
                     /locus_tag="GWB1_scaffold_1_prodigal-single_348"
     CDS             213390..215372
                     /product="Uncharacterized protein {ECO:0000313|EMBL
                     :KKM16841.1};  TaxID=412755 species="unclassified
                     sequences; metagenomes; ecological metagenomes.;"
                     source="marine sediment metagenome.;""
                     /codon_start=1
                     /transl_table=11
                     /translation="MKCSVCKLQFEPLTSHEISMCPDCKIFLARSPKDHQIDVPEEAK
                     EIAVPVAKTFARDLASAFEDVDVTRWCEKYVSLPDSDAPFGVNDCGRDYLKEPFYYIT
                     GEALSKEGKPTVILKGRQVGFSVSSSALYLYLLNCGLYTDLRVLHAFPSLLNSASFND
                     EKVEVILSKSEHIRRRTYTSETMWFDEDSKQLNSKPKYIGKWTQRVKQFQGNNFLVID
                     ATSKDSGRLRGQTFHIIFYDEVQDMARKAIENLEETLTTSPYGPPGLGVKVYFGTPFN
                     EGTHFHALWLKTDQRYYHLKCHTCNETYPFYQYGSDSWREIWVEKHTVKCPKCGALED
                     KRKAVTGGLWVPQNPTSPMRGYHFNQLYVPTLSKESVLSKEIDKAPQQFQNEVLGEFY
                     VGAMSGESYRELVLSCADNQVSYPQYIEPYTSTTVTLGVDWGGKIDERSPQGSYTYIL
                     ILSHKDGKMQVERLERVDSRDPSEQVQRVKDLFIKYSVIQGVGDMGYGLAQIYELQKE
                     FNRRVLGCHSVSAKNVYNYNESSIPPFVSVNKDMVIDEVLSQFRNSRFVLPYKTTEDQ
                     FLTEALAEETAGLLPAEKLVNGNRIKTYGKRGSKTIDGFMALMYAYIAMRYTLSGGFS
                     SDVQTTYGAGRAMPLPRKVSNLPSSLMSRMKSSGRR*"
                     /db_xref="A0A0F9HNG5_9ZZZZ"
     gene            215387..218203
                     /locus_tag="GWB1_scaffold_1_prodigal-single_349"
     CDS             215387..218203
                     /product="Gp14 n=1 Tax=Bacillus phage G RepID=G3MB84_9CAUD"
                     /codon_start=1
                     /transl_table=11
                     /translation="MDDAKFYQGDVKGFNPLDELSPARRDQLKGGPSKKSTAGVKTGD
                     ITLNMPAAAVDSTKSLSAYKTASENGGGGSVRTIPRVYSPLFELSNLQLPRDRRTLNA
                     WCRHFYSTHPLVRNCVNLHATFPISKFEITCDEKTIETEMNELAEDMRLIHVLYGVAL
                     VYWMLGEAFPYGDWNDNDKTWRRWVVHNPDYVDVKYSAVTMEPLIALQPDDTLKRLVK
                     SNDPKDKYIRATLPKEIVYYISRGMNIPLDSFNVTHVKFLSEPYDHRGTSIIASCFKD
                     LMLYDLLRESEYAQAANLINPLTHVKLGDPLGRWRPSDEDLAQFRDIFVDLQFDLDPK
                     LITHGAVQIEKVGNAGGIIDTTPKLDRIIKNIMAGLMVPEGVITGEGPNYCYDEETET
                     LTKSGFKKYNEITDIDEIATFNPTTKLIEYQHYNEKIVNQYDGNMVHFKTKFMDIKVT
                     PNHKMYVRDRKSLEWGTVEASDVKLRSNILDHGDWVGNTPSVIEYGGFTFTPKEFINL
                     IFYTWTRSRVIEEAGEKVMIYKYAQRGPAVEWKDALVVLGVKYDAKYKGYVMRDQNFI
                     NLCQKEINSEFDHWKLPRLIGEWSKHDIYEVLNRLAGKHGIAKKSYVSRRGLLLRASF
                     ALYSKELLDFIQELFFKCGYSTRIEAEFKPWRNKTIYRMNFSHVAKQTARIIDTRSKG
                     KTRKDCKAEVPYNGIVYCFDVPPNHLFITRRNGLVTIQGNSTASVGLEVLRQRYLMFR
                     DELEHWIRNKVMKPIAVARDWTVTESKQKKLIIPRIQWNKLTLKDLNDYMQKVAEGHN
                     TAKVVSRDSYLKSLDLDPDEELENRRKEMIEDAILTKEKNILYSPAYTLSELRTLNTD
                     SLIEDRVVPGANQPPSGPGAGGQGSPDFSGGLGGSMPDLGGGLGAPPEGEAPPGGPPD
                     IGGPPETGSPASPGGPPPPAGPPQ*"
                     /db_xref="UniRef100_G3MB84"
                     /db_xref="A0A0F9SR89_9ZZZZ"
                     /db_xref="dsl:Dacsa_1442"
                     /db_xref="G3MB84_9CAUD"
     gene            218259..219110
                     /locus_tag="GWB1_scaffold_1_prodigal-single_350"
     CDS             218259..219110
                     /product="hypothetical protein"
                     /codon_start=1
                     /transl_table=11
                     /translation="MKLASNTSRTYSLEEIKSLKVLSSKLSDHARIIASFVSGIKNSD
                     VTRLIASDELMKKLTELDGEVDKAKDMKELNALLSGSIDLRVSNQLDVPQKEVESVSA
                     KAKEQAAGTLLQPTGSIRENKSMKNIIKEALNDAPPMPVPDSPAAAAPPPSQEDNTLV
                     AILNTVNLGQFVDAMQGQKNTNVLAVMQDLKQELDNAAKTAGSEALFAYDLRGKAAAA
                     QQSAEDSMQSVADMKKQINVVLQALKSFMDFAKTNSPSQPLQSLQTNVEALISGINDG
                     MKDADVK*"
     gene            219120..219272
                     /locus_tag="GWB1_scaffold_1_prodigal-single_351"
     CDS             219120..219272
                     /product="hypothetical protein"
                     /codon_start=1
                     /transl_table=11
                     /translation="MLVKTAIVGEVILCDKCGHCHELESPCLFETPVEKIKTEEIIDQ
                     KKGQND*"
     gene            219330..219692
                     /locus_tag="GWB1_scaffold_1_prodigal-single_352"
     CDS             219330..219692
                     /product="hypothetical protein"
                     /codon_start=1
                     /transl_table=11
                     /translation="MRKNFSFSELQGALRTTSLTKTASALNPGEMSPEQALENICTVG
                     DTLDAHGLEQETEKLTASIQVLMSLIKTAAKENSFEMTFKCPDCGAEIEAEVEIEGDG
                     EGETEEPKKEKEDEGSEE*"
     gene            219696..222539
                     /locus_tag="GWB1_scaffold_1_prodigal-single_353"
     CDS             219696..222539
                     /product="Gp19 n=1 Tax=Bacillus phage G RepID=G3MB89_9CAUD"
                     /codon_start=1
                     /transl_table=11
                     /translation="MLIKMGEAAGPSSAFQFVTPDEALESQIVSERFAKFLEKFKSAA
                     DNHSIKGPSVAPYRSDDFLYFKTVIMHAAERSNLDKAGELTGDGKFLITKESDKEIWR
                     WTSDKGIYPYANANGDIFPEDELVKAASTWVGKGLYCNHQSNDVEKLRGIIVDTIYDK
                     ASKELWGLVALDKKNFPILAAQVKNGTIRNVSMGTAVKRSYCTLCGNMAVVEADYCDC
                     IKRGMKNRVVGNTLVGEINVGLTGVELSLVGVPADKDATIRHVYASLQAQLAEINAEL
                     STEASDDGIQKVAELKEQIDAVERTIKRDKEKKSIGGITMLTVEEREKRAADRRKILT
                     AYMQGTTEPKPGQVNYPPEPMNEQLRGEELAKSKREESATAPQMGDKGGDQKVRTEQQ
                     RTVAERKTDREQLRQAYMQGTTEPTPGGQYTPEPMNEKLRNEELSKAKGEETSTCSAI
                     NQTNSIKEKLQRASYLGARFVYAKDEEGTVIPEQSFWAVHATDAPQAEFTEENSILTV
                     SASEAYGNDLHRVAKDDTGSDDPEGRTNWQFMASKAYGNELVAFIKDAGIDTVFATFK
                     VAEDPALAAGLEAPPESEPISGTDPLAEPEAPISPELPGEEGSEEDKDKVTTSEEAGE
                     ALEKAKESLTKVKDFVVDELSSPDFDASSADAGVDMVEQGKGLVEKAEGEGPEALASE
                     LMEFVKHAELFLEAKKKAPKCKKCGKNHFPFQKCPTGKEEKGKGKEKEEKGDKSEGKK
                     KEAAATGKEVKDISAPANKGTAAKDPTGKEVKDIPDVVSPLASDSVDSDNVGGQDMRI
                     ESKPEQHAKDMAAATSTPSGKVASESFAEKVGATIQAEQLRREKDLAVAKMKRAFDLA
                     SILASKGHIADTEIRKKADEFYELSDDAFSSVKRIVEAMSNAQGRVKVASAIASIGNV
                     NGERTLTGDTPADEKSLTEKLSGIFTGPKIRFK*"
                     /db_xref="UniRef100_G3MB89"
                     /db_xref="A0A0F9T5N8_9ZZZZ"
                     /db_xref="G3MB89_9CAUD"
     gene            222610..223020
                     /locus_tag="GWB1_scaffold_1_prodigal-single_354"
     CDS             222610..223020
                     /product="hypothetical protein"
                     /codon_start=1
                     /transl_table=11
                     /translation="MDIGKELVKLADELDKEGYVEASNKIDEVLTRIAAKKDDKKEEN
                     FLPVLKMRCTKDGDDGSYTVIIEAPAGIAPNDPVVLEYMKKYGPYDDIDVDYRDMMAD
                     SDPSRLNKFTYTIQNRGKSQNPELDISGIVPPKP*"
     gene            223048..223749
                     /locus_tag="GWB1_scaffold_1_prodigal-single_355"
     CDS             223048..223749
                     /product="Uncharacterized protein {ECO:0000313|EMBL
                     :KKM65178.1};  TaxID=412755 species="unclassified
                     sequences; metagenomes; ecological metagenomes.;"
                     source="marine sediment metagenome.;""
                     /codon_start=1
                     /transl_table=11
                     /translation="MMRPLDVEGLPTGLYSVDPNATFQPGMVGGLQAIGGEIFMTVCD
                     GVTVPPYGIFDDVKTHAFTKPVYHERVLLTPDPTFVSTDQAGILYINRSLDKSLRTGN
                     IIPYSFKVDVDVVLNPINGIVTFPANTPLNYSVSGTLPYDSILAVASYTFEIAGTPGD
                     DTTRGSGKVTVWNRRGEYITDQFDTLATYPLNAPLYVCGGKLTTTAPCDTAPMVGFVT
                     GPPSTINATLQFLWW*"
                     /db_xref="A0A0F9J6I7_9ZZZZ"
     gene            223753..224484
                     /locus_tag="GWB1_scaffold_1_prodigal-single_356"
     CDS             223753..224484
                     /product="hypothetical protein"
                     /codon_start=1
                     /transl_table=11
                     /translation="MPNANLKEKVTERIADTLLNTPWWTVFKEENYRLSLANKLINAY
                     LINKGKNTLTEPELNDLLKRVVSAVTYAAAKPSDLSRGDLAMAQKFTHDAYSAMITAL
                     TPVTHIPENIPETMSVQPYAGKNEFDLPLPRIALGKMFRGTVADIFSIQSISKMLDEA
                     LGAPDKENRKNFSFTEIEGLLKAYFINGVSEAWRNAVKETYHISAPTIFSMIKIADAL
                     DEAGYEQEANEIDSIVRGLLDDQQN*"
     gene            224468..226348
                     /locus_tag="GWB1_scaffold_1_prodigal-single_357"
     CDS             224468..226348
                     /product="hypothetical protein"
                     /codon_start=1
                     /transl_table=11
                     /translation="MTSKIDYSGAFVALHRIATVLKEYDKSVEADALKAVMCNDMAAL
                     EKTSLSGEQLLNLHNEIQAAMDEEKAPSVVRAAVTEIFKTPLKAMGVKMSNKKIVSSK
                     VKIAAKAPVTTYLRLESDRASRPKEITRPLVLRKNLKIDTTGYSNLDQIGSGEIPSMV
                     TDAYDKAEENYNSNPNSNVNKGRFKDTQEAHDKSGVLIVPSYMNYGVMFRDDVSHMIM
                     EQVANRGTTGLSTYVGGVPLNNNDLNTIGDVAVRLVLKNETKLAKRAAAIIYTELLRR
                     AAGKPEGLNKAAYDNTSMAWRWPMVSREVVYPIRPTSNAIQYAHPDQAVSIDPRSLFG
                     IIMRIDIKNKVMQNAATSRPIGRSAEDLKVHYLKMLNAGEFAEALKFRKSAADIYDVN
                     CGEYDDKIVERAHKEPYVKVEDGIFPTITKQQDIDEAAATTTPTGKVSDEPKHFAFID
                     LKDLTDKFISAKKEEDKKDEKTKEESEPVDLSFVVPSLEDEGEYPFSRDIETKDMEDV
                     LSGPEVTEIGEEVESPLGEQIQNTGINFSINPDTGIVTLNVNMTANKTFDSTAEAMDW
                     AVKLSELLNSRMADIKAAGYKLPAIIRAAQVHNEFVKFLASSVIFSRNINTLLDMVGD
                     FD*"
     gene            226341..226856
                     /locus_tag="GWB1_scaffold_1_prodigal-single_358"
     CDS             226341..226856
                     /product="hypothetical protein"
                     /codon_start=1
                     /transl_table=11
                     /translation="LIKHSDSKIEIIEKATSFITSSKNKLEEGDKFGEEVVATSQALM
                     SMELYSKDATLLTQLIGSASIVHDIQLRTGLLDTIDVIFQEFGIYAGYVMGINDTIAI
                     EFTSLVDEKVLIPTAQLRKVIADLYESSGDKKLLTSLSILDGIRAQVEQKLLGKNTDE
                     FYVCKTKQDLN*"
     gene            226936..227640
                     /locus_tag="GWB1_scaffold_1_prodigal-single_359"
     CDS             226936..227640
                     /product="hypothetical protein"
                     /codon_start=1
                     /transl_table=11
                     /translation="MLYLFYEGGNPFGFFDFYNDATSVVTTAPLIQGGMIGFFKSVSG
                     GPLGDGYGPVIPLGDGQDEGAGSQIKTAIAPATTQNGYVHESYTPLVLIDDGHTGYGT
                     MFGHQFGYDSGSTAYKYYHGWQTGDLVGPNTMAGSGKVTGWFQNGLYGTDNYFVYDEA
                     TPETPGTALAWDVVGTAGNHGASFYKGGGATTGTDSKTTAYFVSWMGDPSYVSTSFAG
                     VGGDTAKSVMLFAWAQ*"
     gene            227664..228644
                     /locus_tag="GWB1_scaffold_1_prodigal-single_360"
     CDS             227664..228644
                     /product="Gp27 n=1 Tax=Bacillus phage G RepID=G3MB97_9CAUD"
                     /codon_start=1
                     /transl_table=11
                     /translation="MPNINSNSQVDALKELVRYAQLIAEGGENLPSNFGLSSNESSYS
                     ETEKEALLKEALATDSGRVALGQAMANPIRRNLDYQGIGRKALIVDPLPPGAIAVYDK
                     DIDVGATVISSNGAAPESRVFGDRVSVPEFEVVSYPTVRIAEVRRRRFNVIDRAQQKA
                     RQEIQAQEDANIFAALDFAAGQENTAQSIPADLTVPDLLALKKQIDRWDLVTTKFMLN
                     IEEFTDIMGWYALNSSGYGVDMVTQREILQTGLYARIWGADIIVSKMVPRGTIYALTD
                     PEFVGVMPVRQDIEVLPADEPRQLKLGWVVNEIIGIAVVNGRGVAKGTKV*"
                     /db_xref="UniRef100_G3MB97"
                     /db_xref="A0A0F9K5P9_9ZZZZ"
                     /db_xref="G3MB97_9CAUD"
     gene            228763..229704
                     /locus_tag="GWB1_scaffold_1_prodigal-single_361"
     CDS             228763..229704
                     /product="Putative uncharacterized protein n=1 Tax=Blautia
                     hydrogenotrophica DSM 10507 RepID=C0CM91_9FIRM"
                     /codon_start=1
                     /transl_table=11
                     /translation="MATMGVYAIKNKVNGKIYIGSSNDLHRRKLVHFRELTNNKHCNR
                     WLQKSFIKHGMDNFEFEIIEEVQDELKLIEREQYWLDFHKSYQSRNGYNICKVAGGTD
                     GITYTEESKQKISESRLGCPGTGKNTKGDPNNFKAKTYCFKDQDGNNIEIKNLEEYCR
                     QHSLDESHMRKVFYGRAKTHAGYSLPDYNPPPVKEYDFKDPQGNIHHVVGNLKKWCRE
                     NNLRYSSVQYLVSGKVYQVQGWSRPLTELKSAYYKIQHPDNSISETNNLAEFCRQNNL
                     DGGAMALVVQGKLKQHKGFKVLESYVPPNKSRRKNVN*"
                     /db_xref="UniRef100_C0CM91"
                     /db_xref="blr:BRLA_c031240"
                     /db_xref="86347221"
                     /db_xref="C0CM91_9FIRM"
     gene            229694..229930
                     /locus_tag="GWB1_scaffold_1_prodigal-single_362"
     CDS             229694..229930
                     /product="HNH endonuclease n=1 Tax=Amycolatopsis
                     vancoresmycina DSM 44592 RepID=R1GBR2_9PSEU"
                     /codon_start=1
                     /transl_table=11
                     /translation="MLINMSRRGLRNWVWFSRYRTAVLAPCYICGWLLSFDEATLDHV
                     VPKSLGGKNELNNLEICCAKCNHKKADRLLKNNG*"
                     /db_xref="UniRef100_R1GBR2"
                     /db_xref="amn:RAM_35000"
                     /db_xref="R1GBR2_9PSEU"
     gene            230006..231139
                     /locus_tag="GWB1_scaffold_1_prodigal-single_363"
     CDS             230006..231139
                     /product="lysine 2,3-aminomutase YodO family protein (EC:5
                     .4.3.2)"
                     /codon_start=1
                     /transl_table=11
                     /translation="MEGDHKVNDDSSLKNNYFPEISIEDWSDWKWQYRNRIKTVSGLS
                     KFLPVDSELFKRSNHELHMAITPYYLSLIDKKNYHDDPIYKQAVPSLEEFNDAGLIDP
                     LHESEQSPVDGIVHRYPDRCLFISTSWCAMYCRFCTRKIQWEHGEMPKSRRQLEAMLD
                     YIRKTPAIRDVILSGGDPLSLPMDTLEFILSSLRSISHVEIIRIGTRFPVVLPQRITE
                     DLTNILKKYRPLYINTHFNHVNEITIESSAACDKLLCVGIPVNNQSVLLRGVNNTTQD
                     MLNLCHGLLKIGVRPYYLFACDAVKGAEHFRTTIETGINIIAGMRGFTSGLAIPQFVV
                     DTEGGGKVPVNPHYVARNENNEIVLYNYEGKAFKYKNPEKNNN*"
                     /db_xref="dly:Dehly_0994"
                     /db_xref="RBG2_11_17"
                     /db_xref="87005122"
                     /db_xref="K01843"
                     /db_xref="5.4.3.2"
     gene            231182..231736
                     /locus_tag="GWB1_scaffold_1_prodigal-single_364"
     CDS             231182..231736
                     /product="hypothetical protein n=1 Tax=alpha
                     proteobacterium SCGC AAA160-J14 RepID=UPI00036D4A72"
                     /codon_start=1
                     /transl_table=11
                     /translation="MKDINVVLSWSELSVAADVGKYRHIRSLQKNLKDKHGFNGDDGW
                     TIHVEGAAGEMAFAKAMNVYWSMACDVFKAPDIGGNVQIRTRSKDDYELIVRPGDSDT
                     DAFVLMTGKAPHFCIKGWVTGKEAKQKEWSKAYANRPAAFFVPQSALHDLSTLVIQSE
                     VGDIYNSVTDKNAIVKDDTPRFNL*"
                     /db_xref="UniRef100_UPI00036D4A72"
                     /db_xref="A0A0F9PPA5_9ZZZZ"
                     /db_xref="UPI00036D4A72"
     gene            231736..232314
                     /locus_tag="GWB1_scaffold_1_prodigal-single_365"
     CDS             231736..232314
                     /product="hypothetical protein"
                     /codon_start=1
                     /transl_table=11
                     /translation="MYVEISPRQTGKTTRLIAAIKAHLAAHPSNEAILYAVNYNYIYN
                     SMPLVDQGRINRFSRCSYAGRNKIKLFVDEFDYLLSMEDFNEIRCRYNLNNSYWSTTP
                     RFIRNSIKKDDDVLLSILFLNGGKWFSMNKANVRHVWRNRFYLKTISKEVMKIEYFGY
                     WFPPGMLPVLSKDVYSPAGFIEHFIPPKWLDF*"
     gene            232484..232570
                     /locus_tag="GWB1_scaffold_1_prodigal-single_trna_4"
     tRNA            232484..232570
                     /product="Leu"
     gene            232574..232660
                     /locus_tag="GWB1_scaffold_1_prodigal-single_trna_5"
     tRNA            232574..232660
                     /product="Leu"
     gene            232880..232967
                     /locus_tag="GWB1_scaffold_1_prodigal-single_trna_6"
     tRNA            232880..232967
                     /product="Ser"
     gene            complement(233206..233625)
                     /locus_tag="GWB1_scaffold_1_prodigal-single_366"
     CDS             complement(233206..233625)
                     /product="hypothetical protein"
                     /codon_start=1
                     /transl_table=11
                     /translation="MRLFIAQALKIEPANNIEEYKGQHLIVLENGSFVPTLNGKHRST
                     KEALGVKGKNAIEIHVFPGSGMAIRLDGNITSAQKNLIKEYVRGSYTPAGIYIENYAT
                     GEAVPLSRAEFFAWIEGSDLSISKFNKRSNLKLYNKK*"
     gene            233696..234043
                     /locus_tag="GWB1_scaffold_1_prodigal-single_367"
     CDS             233696..234043
                     /product="hypothetical protein"
                     /codon_start=1
                     /transl_table=11
                     /translation="MLHKFECLLVKLKLYDFWWSLQRRWWQTHVIKNKTLIPCGSYCY
                     CYLDDLIPNKYKLITKKRWKACPYLRNKINAPDQNYGYCIYLDLGDFDDTPYISLLWD
                     QCKECGINNDLDF*"
     gene            234077..234265
                     /locus_tag="GWB1_scaffold_1_prodigal-single_368"
     CDS             234077..234265
                     /product="hypothetical protein"
                     /codon_start=1
                     /transl_table=11
                     /translation="MKNAAETWKKLWNVNYNINFKGLNTFGRIVFFPVFIAGAFCIVL
                     EYPVFLFQGLCENWRRLW*"
     gene            234259..234438
                     /locus_tag="GWB1_scaffold_1_prodigal-single_369"
     CDS             234259..234438
                     /product="hypothetical protein"
                     /codon_start=1
                     /transl_table=11
                     /translation="MVEMKEIPISEWPEEDREQVLNLLQWSANRCVQAAKEAMEQSDI
                     KFTEEELEEMGKIDV*"
     gene            234431..234907
                     /locus_tag="GWB1_scaffold_1_prodigal-single_370"
     CDS             234431..234907
                     /product="hypothetical protein"
                     /codon_start=1
                     /transl_table=11
                     /translation="MSKIGLFKTAIYPLPVIISDSKSSIDGLWAKIKNTPDYKRLIQH
                     PNKYKFNQLDMLVNRTLFFAVILADSLILLRRDYVEWKAAGSKDLDKQRLMEIDLNKL
                     NSLSKAGGLFGVGMEKPEISDIASEVASRISYWKDYRYIHELLSQFYRDTFGGTMS*"
     gene            234989..235408
                     /locus_tag="GWB1_scaffold_1_prodigal-single_371"
     CDS             234989..235408
                     /product="hypothetical protein"
                     /codon_start=1
                     /transl_table=11
                     /translation="MDTFKTEFKKLAHEKKLTRYDMALYCLSKAILKDNSYERASIFL
                     NKSFTPVTKSIKLKNGARPWFSLWDALHSLDKALLTIRKQSELFNYNFSGPWAENIKL
                     LTSTMTEDDLVKISSLLIQFKSTYGEIRFYEKVEVVS*"
     gene            235460..235612
                     /locus_tag="GWB1_scaffold_1_prodigal-single_372"
     CDS             235460..235612
                     /product="hypothetical protein"
                     /codon_start=1
                     /transl_table=11
                     /translation="MSGKSEDEQDVIRDNMGFLFRDMTDEENKIVEELSANLYRLEDV
                     LGGSHE*"
     gene            235605..235784
                     /locus_tag="GWB1_scaffold_1_prodigal-single_373"
     CDS             235605..235784
                     /product="hypothetical protein"
                     /codon_start=1
                     /transl_table=11
                     /translation="MSDTPYTYIIVRKDISPEQQTVQACHAALEVGFRFEKPEKTSFL
                     ILLEVVNQAELLAAS*"
     gene            235891..236112
                     /locus_tag="GWB1_scaffold_1_prodigal-single_374"
     CDS             235891..236112
                     /product="hypothetical protein"
                     /codon_start=1
                     /transl_table=11
                     /translation="MSLTDGSSSRDLVNYEIVLRGPNGMFQVAEQDSAVVLVNEEGKV
                     IESRLYDDRDFRIIQMFKAGLRHTGIGSF*"
     gene            236131..236206
                     /locus_tag="GWB1_scaffold_1_prodigal-single_trna_7"
     tRNA            236131..236206
                     /product="Sup"
     gene            236221..236469
                     /locus_tag="GWB1_scaffold_1_prodigal-single_375"
     CDS             236221..236469
                     /product="Putative uncharacterized protein n=1 Tax
                     =Planctomyces brasiliensis (strain ATCC 49424 / DSM 5305 /
                     JCM 21570 / NBRC 103401 / IFAM 1448) RepID=F0ST79_PLABD"
                     /codon_start=1
                     /transl_table=11
                     /translation="MPYIPESDRDRLRPHCGPENVGELNYVITSIIDNYIGPSMRYSD
                     INAVIGALECAKLELYRRLAAPYEDEKKEINGDVYQNR*"
                     /db_xref="UniRef100_F0ST79"
                     /db_xref="pbs:Plabr_1679"
                     /db_xref="F0ST79_RUBBR"
                     /db_xref="F0ST79_PLABD"
     gene            236481..236924
                     /locus_tag="GWB1_scaffold_1_prodigal-single_376"
     CDS             236481..236924
                     /product="Uncharacterized protein {ECO:0000313|EMBL
                     :KKN92365.1};  TaxID=412755 species="unclassified
                     sequences; metagenomes; ecological metagenomes.;"
                     source="marine sediment metagenome.;""
                     /codon_start=1
                     /transl_table=11
                     /translation="MQKKKVHRILAPRPKVYLAGPIKDCTDAEAGDWRKEATEKLAEI
                     GYDVLDPFKRDYRGVEDNHWQEIVEGDKHDIEAADYIIANCPKASAGTSMEIYLSWEM
                     GKAPIVIAPKPVSPWVRYHAADVVDSLDEAIMMLKIFGSRKIANK*"
                     /db_xref="A0A0F9UGM9_9ZZZZ"
                     /db_xref="gwf2_scaffold_275_35"
     gene            236991..237596
                     /locus_tag="GWB1_scaffold_1_prodigal-single_377"
     CDS             236991..237596
                     /product="hypothetical protein"
                     /codon_start=1
                     /transl_table=11
                     /translation="MKKFICTMLAAALVGLSAFAAAPERKYELTFGPAYTWSESAHMQ
                     SLNGLSSATNIKLSFQDDMGLYVGFFLPISKNLGFYPGLTANWDGKFWRDGQSYNQIT
                     FKTYALDLDARYNFNFNSGTFYLMGGPTITFLPEGQRLSANVGVGLNFKLFSSDAFRL
                     TFEGKYRVNPSTFSYTDVKGGDYESARPETWTAFTGLTFKF*"
     gene            237642..237731
                     /locus_tag="GWB1_scaffold_1_prodigal-single_378"
     CDS             237642..237731
                     /product="hypothetical protein"
                     /codon_start=1
                     /transl_table=11
                     /translation="MLSTWSHIEFAERHNVMFNDIAGVGSICL*"
     gene            238051..238128
                     /locus_tag="GWB1_scaffold_1_prodigal-single_trna_8"
     tRNA            238051..238128
                     /product="Ile"
     gene            238132..238206
                     /locus_tag="GWB1_scaffold_1_prodigal-single_trna_9"
     tRNA            238132..238206
                     /product="Phe"
     gene            238215..238308
                     /locus_tag="GWB1_scaffold_1_prodigal-single_trna_10"
     tRNA            238215..238308
                     /product="Met"
     gene            238318..238394
                     /locus_tag="GWB1_scaffold_1_prodigal-single_trna_11"
     tRNA            238318..238394
                     /product="Pseudo"
     gene            238607..238680
                     /locus_tag="GWB1_scaffold_1_prodigal-single_trna_12"
     tRNA            238607..238680
                     /product="Pseudo"
     gene            238683..238761
                     /locus_tag="GWB1_scaffold_1_prodigal-single_trna_13"
     tRNA            238683..238761
                     /product="Glu"
     gene            238811..238886
                     /locus_tag="GWB1_scaffold_1_prodigal-single_trna_14"
     tRNA            238811..238886
                     /product="Val"
     gene            239086..246666
                     /locus_tag="GWB1_scaffold_1_prodigal-single_379"
     CDS             239086..246666
                     /product="Putative uncharacterized protein n=1 Tax
                     =Flavobacterium phage 11b RepID=Q5ZGD1_9CAUD"
                     /codon_start=1
                     /transl_table=11
                     /translation="VSRFLNRVAWPPPPLSIEHGGTGASTQPGAANNILPPQAGHNGD
                     ILFTDGSNVSWISPGSGGIVTSVINSDSSLTIYPTIGDVTASINLAHSNVWSASQSIV
                     LADSSAATDFLINPAIKTSGSLFKLQVNDVNKFVVDYEGKITSATWNGTTIETLYGGT
                     GLTSYSKGDLIYASAINTLSQLTSAGHLEGQVLKLINSGGSLLPEWSTHKASVGVVST
                     PSPKYTENSDGTITVDCSAAPVSVALRSTSDFSTPIVSYSLTGSYGPFTIVPTARNYI
                     YIAYNGGSPAILHTTDVSLINESDSTPYITVGRIDKSGTANITDGGAGTILVTVTPAL
                     TQHGLVSTWDEVTIAGAVDLTYNGTFTVTRIDAYSFKITPPSGYTADDTCTWSSIELD
                     VLDWDEPGSGLQNKLHRRFVKTQRFARESGLELSEDTGRVVVVPTGVAWYGGKAITMA
                     ATRSDTTTSRTYQWHHVGGVWTKTITTQYNNSQFDDGTDTQSLSPGRFVANWIYRDVS
                     DTDRCLHIILGHGTGTGHTVLETIGEVAPTSAELPPEMSVTAMLLGRIIARQGSETAE
                     QIDSVFDLIAYPSEHIVKTALDTVTGYGVVSGMSLASDNESWTDLEIDAADNTKIKST
                     GSTPRAFAAGDIGKIITVTAGVGFTTGAYTITAGPDLNGFMTLSGAVGIVGSVNGSAT
                     IAAFKINSGAYYTPSTGERYYTTETKIALPNILTHLVTYVALDVDETVIQHTSPFTDA
                     ERRSQLFLGVVVHSNHISVNAVNNLPDVGLAALSQYNDLLDALKGFNDSGNDFEANGA
                     NLQINKTAGTLFKRGVNFANDTTTPHVITTGALTAPANLRFRTQTGVETADLNYIDSG
                     FYDLAGVRTAVSPAGRFQIMRIALFPSNLVRIQYGQQLYVKMSDAFAGLATEPFVVEQ
                     NINENGLFRAILVVQGNATALNDSTQAQFIMLNRFGDVPQAAGVTGGVDLQRAYENSL
                     PNPEILTNLINGALNIRRGTAADTDSVWTVQNNAGDSVAIFDANGLLTLGADLATNVP
                     GSIKMWGAGANSWFTSFITGTQTANVTYTLPTAMPTLTGQALVSTDAGVMSWATVTTP
                     PAGLDTYIQYNNSGVFGAEAEFTYNYSTNLLAVGETSISSNVITMLTSDPKIFLRHGQ
                     GNLSVYFSGLGLNDLTANGPYIGAEGRLNTYDFIIAIDSVSGPVDTFQWTSPTNIQTF
                     GVAITGAAQYLTDGVSITFASTTGHTLGEYWTIIVDNTDLFQLVNAAGTVAFNVQNDG
                     RIGSSLLNASGLPRIPILAEQGFGFTCAGMIPGGGFPEYFLFATVGDGLDTTPVFRLM
                     APTSLSDGTLIDSTWWTPTGVHFANDIYYSPAGPWGVGGNTPKPYATQFWVTSQGYLT
                     GAGGSDTYVQYNASGVLTGDSGLTYQAGTSDLYVAGSISIATSAVMTPNVADGALAVA
                     YLFDSLTELTNAAGAKNLVVANGTVEKFSVNPRQTVLNTELVIHPPTSTTEIFAAPFY
                     NIDSRDSSDVSRFKVDSDGNVTMSYDIAIGPTTLLLDAPPANGLIVDTDAWSPIIEFE
                     SKLGDQSAVMEFESKVGMQSSVTELETASTRTVVVGRDRVRYNYDYSNKIYTTDSTDA
                     KIYATNGTIAKVQSQSAPSNSLHFLIDNTYDTLIDGTGYWWAGGYRDIGGGLGNPGFV
                     VDTTAITWWAGTIYNYMDSSGVWTTNDAETTYAWLDPAQGLNLYSDTMTLLMGATTPY
                     LKFNPGVASSGTSIAYLFDTVNNLNTPGDRLVSIQNQTVEKFSISDTDVTSLVLFTAP
                     DVFVGDLNRSDVTYFSDLKMATGVPFSERQKFKIAVTYSGGNVTATISFVGAYTDFSY
                     YISGKKFTVTSTELAAYTATTASAEGVWFFYINNTTVDVAAPVMILSLTPWVIYDPDV
                     LLWDFYFNASDNSITWVGEERHTAGRDIFNHARNHAQGAQYKNGLLINHYNNLTTLSA
                     NTDDNFGRALVGVSNGSFYDEDIFDSIAHADTAYTSTVAAPATNWNLIVSQFLGFTDT
                     NSSVVAGTLTFPASHTLVTGQPLTVFQGNTTTVRGTFTVTLGGTGASFSVTTVTGSNA
                     FANNDVVVVGSRIPIYYISSVAGSTYTWRKLATTEFLGVSGGAAYTTANIASGAAQYN
                     DPSVGGWLGITANRYYPVYLAATNSTSEPVIAIMGQSSSTSSILTTVLTENAWNYSSL
                     VGLAGLSIQEVVPFYRLTFYYNTTGLFSNTRIKLVDAMFINIRVSTVSGSIVAPASIS
                     NHALLTNLEYPTSEHTYFLGQDATWTAPVVGQIPYAYDVTAPTKPLFLGSSDFMWATE
                     LSITKNNITTTSTDALRLKNTTVSLVGTQVQQSPNLMFENHVWDLDGAVDDKWEWFVY
                     TKGTATNITTNTMYFDVSKNDAAATTPASLTSDGALYISKVIGPVFEKTFGFDGVLVT
                     FTGARRWYPSTAITVISCTASVNTAPTGATVLVDVDKNINDGGATIFTTQANRPEIAI
                     SGYVSAAEVPDITSFLSSDYMTVDVDQIGSTIAGSDITVTIRYTYA*"
                     /db_xref="UniRef100_Q5ZGD1"
                     /db_xref="A0A0G0BA94_9BACT"
                     /db_xref="wwe:P147_WWE3C01G0570"
                     /db_xref="Q5ZGD1_9CAUD"
     gene            246677..246877
                     /locus_tag="GWB1_scaffold_1_prodigal-single_380"
     CDS             246677..246877
                     /product="hypothetical protein"
                     /codon_start=1
                     /transl_table=11
                     /translation="MSEIIIGTSYLEPTQWCVDVFIDGAKTQLTWSLMPRECPTQEEI
                     NIAVAHLLEILNTPIIIPEDVT*"
     gene            246878..248737
                     /locus_tag="GWB1_scaffold_1_prodigal-single_381"
     CDS             246878..248737
                     /product="hypothetical protein"
                     /codon_start=1
                     /transl_table=11
                     /translation="MAARTSANNGKWSDPASWNGGATIPANGDTTTITHAIEFNVDQN
                     AMATGVTITINSPGALTASEIYGTYASCNDGTDTITVNETHLFQTDQRVVYRKNTSAA
                     VITNLVDGTTYYIRTPSGATFQLAASAGGAAIDITGTAGDHTFEPIYNFKCGAAHITV
                     ASGGTFSAGSSGTPYDSHCQFVVNLNGARYFTGAGSLNLYATHPTTLSTTLTTAALTT
                     DTHLHVNTIDLDKWIPGTLIVAGSKNSPTQATLGSGSTTTQLELSGAIGVAKPIGSIV
                     VIATRNVRITGSTGYAVTNFTGLINFSAEVSGCTNFMNTATNAVISGGAVVGVAQIGN
                     SCYGVQVTGGAICATQYCFIYCYGATITGGIIFSSPYVFFAGTAVRLLGGTYFGNNIT
                     TINSADVCAQNITIDNSTYSFANSTGVLDSVVFANTSNYNLFKCPFFTMQNTFMDAAN
                     EVTGYSETNSGSVPINNYASSRDHDQVAGAYKAWSRGGIIVKQAVTYPTGYSFAYQLT
                     CETASYWGYYQEKATVAPGQTLKYLVYRYQTADTSSKTEIVALGNDPLIGSGTALATT
                     TFTTGTAAWEAKQIEWKNTDTIPREVMLRVSGKHASGVLTFLPVLIQGRESWG*"
     gene            248739..249464
                     /locus_tag="GWB1_scaffold_1_prodigal-single_382"
     CDS             248739..249464
                     /product="Uncharacterized protein n=1 Tax=Enterobacter sp.
                     MGH 14 RepID=U7CFQ0_9ENTR"
                     /codon_start=1
                     /transl_table=11
                     /translation="LNREQLESLHKYRLDIPEGQSGSWIIERYSYIDTDVLDPKRNYP
                     YDPTYVPFVDVTYTRLRVHPPLQLSPPEQLIKPFPSKCKQQSQFVAEHSHAHSITIHP
                     VSVVMSDEPYEVAAALPFVDKAYGSVLMLGLGLGVVLNMLENKTEVIKITVVENSPDV
                     IKLVGGYWKSRLGNKLQIIEYDACTWEPTEKFDCIFHDMISSSDWDALSARYPASVNE
                     SFWADGWNRVFKNTEGKYVLKNI*"
                     /db_xref="UniRef100_U7CFQ0"
                     /db_xref="A0A0F9SL32_9ZZZZ"
                     /db_xref="pant:PSNIH1_20860"
                     /db_xref="U7CFQ0_9ENTR"
     gene            249697..249864
                     /locus_tag="GWB1_scaffold_1_prodigal-single_383"
     CDS             249697..249864
                     /product="hypothetical protein"
                     /codon_start=1
                     /transl_table=11
                     /translation="MIWSLASFILGVLVTIIALSIIAPGTSAHFLVRVGERKAQLWRW
                     IKAKVSGLFHK*"
     gene            250259..251644
                     /locus_tag="GWB1_scaffold_1_prodigal-single_384"
     CDS             250259..251644
                     /product="Putative uncharacterized protein n=1 Tax
                     =Koribacter versatilis (strain Ellin345)
                     RepID=Q1IMI8_KORVE"
                     /codon_start=1
                     /transl_table=11
                     /translation="MKTNKKTHTVVHTAEGAVAANINAKQQLRRSVMSCLLWEDSFYE
                     EGVSIAKRITDLVKKVDPEDVASLAIEAREDFKLRHVPLLLVRELARVHKGDSLVSDT
                     LARVIQRPDEMGEFVSLYWKEGRQPLSMQVRKGIAKAMGKFNEYSLAKYNSSKSNIKL
                     RDILRLVHPSPVGDEQTRLWKRILTDELATPDTWEVALSAGKDKKETWTRLIDENKLG
                     GLAFLRNLRNMETAKVDKDIVRRGFDQINVSRVLPFRFLSAANAAPKFEVELEKVMLK
                     SFEGREKLPGKTLFIVDVSGSMGGSLSHKSEMNRHDAAAALAIVAREMCEDPVIYATA
                     GNDMTRIHKTSIVPARHGFALKDAIRTQANQLGGGGIFLKQVMDYVKNAEGEADRIIV
                     ITDEQDCDIKHKPSTAQPFGRYNYMLNVSVEKNGIGYGQWTHIDGFSEAVLDFILLSE
                     KENEQEICQTN*"
                     /db_xref="UniRef100_Q1IMI8"
                     /db_xref="aba:Acid345_2911"
                     /db_xref="Q1IMI8_KORVE"
     gene            251704..251797
                     /locus_tag="GWB1_scaffold_1_prodigal-single_trna_15"
     tRNA            251704..251797
                     /product="Ile"
     gene            251852..252154
                     /locus_tag="GWB1_scaffold_1_prodigal-single_385"
     CDS             251852..252154
                     /product="hypothetical protein"
                     /codon_start=1
                     /transl_table=11
                     /translation="MSTKKPGPGTFPMWENRIVIKRKIFCWTWNVSIPGATDTVFSQF
                     ALAMKALEDHGYKVYDIDTFPYRKDEIGQVTVVGTFKVKRHFLWRGEILATYVGEG*"
     gene            252372..252461
                     /locus_tag="GWB1_scaffold_1_prodigal-single_trna_16"
     tRNA            252372..252461
                     /product="Lys"
     gene            252561..252638
                     /locus_tag="GWB1_scaffold_1_prodigal-single_trna_17"
     tRNA            252561..252638
                     /product="Pro"
     gene            252650..253348
                     /locus_tag="GWB1_scaffold_1_prodigal-single_386"
     CDS             252650..253348
                     /product="Putative uncharacterized protein n=1 Tax
                     =Streptomyces pristinaespiralis ATCC 25486
                     RepID=B5HGB8_STRPR"
                     /codon_start=1
                     /transl_table=11
                     /translation="MPVCVLCHAEFPNRQRIDDKIRNLKNRKLCLKCSPFGEHTQAHN
                     LLPRKRNFTDDQFMEAVKNNITIKAVLLQLKLSPRGNNYKLVHRLVEQFNLDVSHWSV
                     ELSNSNTMKKKYLSIKRDASKILCLGSTTGRRAVKACLLRTGVKNECAMCHLSVWQGQ
                     PLSLQLHHINGQWDDNRENNLLLLCPNCHSLTDTFCGKKNETINKACACGARIKSKST
                     QCVKCYKGSRKLGK*"
                     /db_xref="UniRef100_B5HGB8"
                     /db_xref="A0A0F8WUS7_9ZZZZ"
                     /db_xref="hym:N008_10620"
                     /db_xref="B5HGB8_STRPR"
     gene            253350..253425
                     /locus_tag="GWB1_scaffold_1_prodigal-single_trna_18"
     tRNA            253350..253425
                     /product="Arg"
     gene            253429..253516
                     /locus_tag="GWB1_scaffold_1_prodigal-single_trna_19"
     tRNA            253429..253516
                     /product="Tyr"
     gene            253526..253611
                     /locus_tag="GWB1_scaffold_1_prodigal-single_trna_20"
     tRNA            253526..253611
                     /product="Gln"
     gene            253618..253703
                     /locus_tag="GWB1_scaffold_1_prodigal-single_trna_21"
     tRNA            253618..253703
                     /product="Thr"
     gene            253712..253787
                     /locus_tag="GWB1_scaffold_1_prodigal-single_trna_22"
     tRNA            253712..253787
                     /product="Cys"
     gene            253798..253885
                     /locus_tag="GWB1_scaffold_1_prodigal-single_trna_23"
     tRNA            253798..253885
                     /product="Gln"
     gene            253888..253961
                     /locus_tag="GWB1_scaffold_1_prodigal-single_trna_24"
     tRNA            253888..253961
                     /product="Pseudo"
     gene            253975..254646
                     /locus_tag="GWB1_scaffold_1_prodigal-single_387"
     CDS             253975..254646
                     /product="HNH endonuclease n=1 Tax=uncultured bacterium
                     RepID=K2CGN0_9BACT"
                     /codon_start=1
                     /transl_table=11
                     /translation="MIKIKFTCEYCGVEGERRKSDYNRAKHHYCSHKCSVKASDSIVY
                     TECAFCRKQLILKRNKVRAKARVFCSHSCASKMINVERGGKLRKGEINCSYCGKKLAG
                     EQFKYCSISCQHQHIYSNFIKAWQDGIVSGSTANGGVASTIRKYLHDKYGCRCAICGW
                     NKINPHTHKIPLQVHHIDGNSHNASEDNLILICPNCHSLTDKFGARNKGNGRDSRRIR
                     RANQK*"
                     /db_xref="UniRef100_K2CGN0"
                     /db_xref="A0A0G0WIT5_9BACT"
                     /db_xref="mva:Mvan_5177"
                     /db_xref="K2CGN0_9BACT"
     gene            254647..254720
                     /locus_tag="GWB1_scaffold_1_prodigal-single_trna_25"
     tRNA            254647..254720
                     /product="Pseudo"
     gene            254724..254802
                     /locus_tag="GWB1_scaffold_1_prodigal-single_trna_26"
     tRNA            254724..254802
                     /product="Undet"
     gene            254896..254972
                     /locus_tag="GWB1_scaffold_1_prodigal-single_trna_27"
     tRNA            254896..254972
                     /product="Pseudo"
     gene            255096..255368
                     /locus_tag="GWB1_scaffold_1_prodigal-single_388"
     CDS             255096..255368
                     /product="hypothetical protein"
                     /codon_start=1
                     /transl_table=11
                     /translation="MTWNYRVFKKNSVSPSGEKSFYYEIHEVYYKKHIDDIPSFDDID
                     YISVDSISPQGETEEELRLDLDIMQKAFNLPTVDFDELYKNKGWEK*"
     gene            255365..257008
                     /locus_tag="GWB1_scaffold_1_prodigal-single_389"
     CDS             255365..257008
                     /product="Putative ATPase (AAA+ superfamily) n=1 Tax
                     =Leptolyngbya sp. PCC 7375 RepID=K9EZV8_9CYAN"
                     /codon_start=1
                     /transl_table=11
                     /translation="MKDKGSQLAKMLEDLEMAEEAEANDESSYPAIASNPKSRPAAPD
                     MATSTLQRGTVTNSNNKHIAMVDWIPTVLGITREEQFHSYLNDINDTTDVSNFTSIDS
                     RIAFWYTLLTANRLKLVSFETIKDGNKIILRYKINTSDFDDACGFSDITIDVYSTNIT
                     TTANISNFILDENDEDDKKLVLNKVAINSSGVDDCSAIDLGMAKITTSKGDVVYMCRH
                     VARAMDRAVSTDCFWFEDLEIVRNVGDIICGLYKACRNKERTVYIVEGENEVVRDQEG
                     FFMRNIYKDIVNDIKTFLDSKSLFREAGIAYRRGYLMYGPPGNGKSQLARYLFNEFKD
                     FNLYAYYHTERRRGGSVDERLERTFALARDNAPSFLLLEDLDRIVSHGSASKEVITID
                     RLFNMMDGVCSPEGIVLLATCNHPENLDMALLGRPGRFDRVIEVGHPDRAERESLIGY
                     LCSCGEKSKLNAKEIKAVAQLADSTESLSMAYIKELYSRAFLKQLNAGNRKLPISPFV
                     LLDLVHEVVDESRNVDVIARRTGFRTNYENSARGEDHTS*"
                     /db_xref="UniRef100_K9EZV8"
                     /db_xref="npu:Npun_R4438"
                     /db_xref="86837940"
                     /db_xref="K9EZV8_9CYAN"
     gene            257021..258580
                     /locus_tag="GWB1_scaffold_1_prodigal-single_390"
                     /gene="ymdA"
     CDS             257021..258580
                     /gene="ymdA"
                     /product="ymdA; uncharacterized HDIG domain protein (EC:3
                     .1.4.16)"
                     /codon_start=1
                     /transl_table=11
                     /translation="MTILIILLSLWCIGDLSLFVYFFKSGKAEREEILAQRERLFQEE
                     SNQRAKLSEERGTFYDEQEKFHAQLAQLTLTASSISEREDNLKEYGSQLDNAKSELID
                     KSGILNIKELAISAREKDLSIKEASLEHLAEEYRARVERAAEMSLSEGKAIVLASAKK
                     ETEREVAILFREAKEETQRLADIEAQRIMTLAIERVAISQAPLKLTSQIIIADENFRG
                     KLIGHEGKNIKLLEELAGVQVLTNNEDTKLLTVSAFNPISRELCKRTIEELMTTNFVN
                     PKKIKEIYEKHSSELEKEILKTGRDACRGLGLSMPHTEIAKLLGKLKYRTSYGQNVLN
                     HSIEVAQLCGALAGELKLDIRLAKRAGLLHDIGKAIDIEKEGTHPELGGIAARRYGEH
                     EIVINAIESHHEDIEVINLISILVAVCDGISGSRPGARRNNLADYVKRIETLEGIALS
                     FQGVTQATALQSGRDLRVAVNADIVDDAMSSQLASLIAKQIHDQMDYPGKIKVTIIRE
                     KRMIASAGHSY*"
                     /db_xref="cml:BN424_2093"
                     /db_xref="UniRef100_E1M5T1"
                     /db_xref="89639087"
                     /db_xref="E1M5T1_9STRE"
                     /db_xref="3.1.4.16"
     gene            258636..259148
                     /locus_tag="GWB1_scaffold_1_prodigal-single_391"
     CDS             258636..259148
                     /product="hypothetical protein"
                     /codon_start=1
                     /transl_table=11
                     /translation="MALYKNVSKMALNIRTPKAKSFSPGEVFDLDAMFAGMKMAGSDL
                     ERYMHKGLIVSVSPAAQVIKTADGAVVVTPTKPEEGPYIPKSVMGTVEKRAGAAATVV
                     PPEDIPEVIGQDAEGDGFTPTSNLNLSADVLAKIEQVKKVISGEVAAPKSEIKKSKSA
                     PKTAKKNSKK*"
     gene            259173..260042
                     /locus_tag="GWB1_scaffold_1_prodigal-single_392"
     CDS             259173..260042
                     /product="Uncharacterized protein {ECO:0000313|EMBL
                     :KKL10676.1};  TaxID=412755 species="unclassified
                     sequences; metagenomes; ecological metagenomes.;"
                     source="marine sediment metagenome.;""
                     /codon_start=1
                     /transl_table=11
                     /translation="VAIIIEAKDPITMESTPVKTAVLGSNCDLSNDNVTITQSGGCCP
                     GSSGNNHQIPGTARQTVCSSCGTSYPVERSRTTGGFSTISCPTCGTAAGYVGDGGTCQ
                     WYTCSGSSCSSCGTCPTKRIIDECELEILNDLICQMRAELKDSNTSCYAFSAAELSAF
                     LDAALSEFNGTPTFTNFTWKSIDLRRFRFIIVEGAVLLALGAQVLIEAGREFTITENG
                     INFNPAQVSAALQNQFTARFTQYKNDLLFIKDHFRASPAAVLNYQSLLVNDGILGNPA
                     IARLRHLRQRRIF*"
                     /db_xref="A0A0F9CYF7_9ZZZZ"
     gene            260064..260810
                     /locus_tag="GWB1_scaffold_1_prodigal-single_393"
     CDS             260064..260810
                     /product="Uncharacterized protein {ECO:0000313|EMBL
                     :KKN67675.1};  TaxID=412755 species="unclassified
                     sequences; metagenomes; ecological metagenomes.;"
                     source="marine sediment metagenome.;""
                     /codon_start=1
                     /transl_table=11
                     /translation="MNSVANAAMPGDHREHKVCSVCKIKKRHLRPRRMKMSIKVIAKK
                     LTGKARKKLPESSFAIPASHPQNKGKKDKFPINDESHARNAISRANQFSTSPDWWSGS
                     AQELVNTVTRAVKSKFPKIEISDKAKKKKANLSEILDLIVTAADELDNLGLTKESTIL
                     DNISRLLIATEPLKVQQPPPPSTNQAKPGTGDVNPPPIQQPETTDGKTPINVKDSKKT
                     PSLTTKPGEAAKPVEGQTISTTPPAETPKV*"
                     /db_xref="A0A0F9SFK6_9ZZZZ"
     gene            260810..261298
                     /locus_tag="GWB1_scaffold_1_prodigal-single_394"
     CDS             260810..261298
                     /product="Uncharacterized protein {ECO:0000313|EMBL
                     :GAK96934.1};  TaxID=319236 species="Bacteria;
                     Bacteroidetes; Flavobacteriia; Flavobacteriales;
                     Flavobacteriaceae; Nonlabens.;" source="Nonlabens
                     sediminis.;""
                     /codon_start=1
                     /transl_table=11
                     /translation="MDKRRGARIISPAYVGSYSKKAIIQSIPTDVEPKNKKETRSSKK
                     KYKTQDKLKKILEQILKQKAKEEQTFSWLLSPRGAKLRVDIYFPDIKLAIEYHGKQHS
                     YFPNAFHKTAEDFRYANMCDVWKKSQLQYHDIQLIEFSYKDKISIDLVRRRLIGSGVV
                     IK*"
                     /db_xref="A0A090Q1G8_9FLAO"
     gene            261295..261474
                     /locus_tag="GWB1_scaffold_1_prodigal-single_395"
     CDS             261295..261474
                     /product="hypothetical protein"
                     /codon_start=1
                     /transl_table=11
                     /translation="MIKINTINVNEVQDCVQQDSTVPPSPHRPTPPFVGNVGGIHIDT
                     IKHITIPECQHSSQN*"
     gene            261537..262019
                     /locus_tag="GWB1_scaffold_1_prodigal-single_396"
     CDS             261537..262019
                     /product="hypothetical protein"
                     /codon_start=1
                     /transl_table=11
                     /translation="MATIDDVYDLLQRIADTVGVNDGYGEGYGDSDADGYADGYGTYG
                     EGAGFSLYKEVLRIQQMLQLNLDAPISSREPALKEPGRGPYFIARYIKDDTSSHNPIY
                     NALVEATYSGTADIIRSTKTNQSGKFVLFFDAQDPVDVIITSDIYQGTKLYGVIPQPY
                     *"
     gene            262046..262513
                     /locus_tag="GWB1_scaffold_1_prodigal-single_397"
     CDS             262046..262513
                     /product="hypothetical protein"
                     /codon_start=1
                     /transl_table=11
                     /translation="MFFFAADNLDIVFTLTSNGQTITPDPYNVVVSIYLDGILQIMGK
                     PVLSGQVYHYAFSVVDADISPQLYNVYSFVVETFDAGLSLIANGSFIVHISEYDNLDS
                     TELYLSNDSSEIFLAPTIKTYEECLVAQPAKPKIIALETFKQTGTGCDCLTRS*"
     gene            262513..264618
                     /locus_tag="GWB1_scaffold_1_prodigal-single_398"
     CDS             262513..264618
                     /product="Uncharacterized protein {ECO:0000313|EMBL
                     :KKM70471.1};  TaxID=412755 species="unclassified
                     sequences; metagenomes; ecological metagenomes.;"
                     source="marine sediment metagenome.;""
                     /codon_start=1
                     /transl_table=11
                     /translation="MSILLTLDPPISPEVIDRIRIYKSLFVDGSYSLVADLNARDGNG
                     AFITTYEDSCGHRGYWYKVGYLSSDSTIVAGFKIYKEFSNRVNLFTFPSLATVNNGQA
                     VYFGQEGSRDEFEAKHGTLPSTALYYSVPSFFNTPNDQAKFNLKTDTNTVISGVEINV
                     SDQSYILFNWKPCEVISDPVRSCAVTPVKLEYALPDVPKDWRVTAVHIKRADAIDSTY
                     ELIAKLNAKISYHNWQTSFVDMGGSDQFFYKVAFELSKWDDNNCQSQIVMSQDSDPMS
                     PIVVDGEHLVKIVYNSPIINDQRTSESIPFNTYPYCGYHRFSPHDVFLGRSASPYSRP
                     NDLARGSDCGSPNMFGGPLSIYDQNIQRQLMLLQVTGEAVILLRRKWTGPVCKCVGKT
                     EEHPIKQCASCFGTGFTGGFDRIYFNEDASNPEGRILLRFNPTVDDLNLGKQTGLTVI
                     NQPTAWTIAQPIVRDRDILVQFDPIDKNREIWRYEVLDVTRNAFMGGVGGAQVIRLQR
                     LDRYNNIAYSVPLSGIMFTEKWDMESNLHNSYGNRTGEKDQAINLDAATPVSKTSTEI
                     TALLHSYSLKIWAFLRAGIIPGSTMVSQFVKNDNTIIYASLGDKLTLVPITYATINNY
                     SSLRHVSVEIESALNKDLTVTARYVSVPVPPDSTMYFNLAAGETDTILTDNRMLVRGG
                     ELSLTQSSLVKSLVMIYLD*"
                     /db_xref="A0A0F9K723_9ZZZZ"
     gene            264630..267134
                     /locus_tag="GWB1_scaffold_1_prodigal-single_399"
     CDS             264630..267134
                     /product="Phage tail fiber protein n=1 Tax=uncultured
                     Mediterranean phage MEDS1 group RepID=K7XWX8_9VIRU"
                     /codon_start=1
                     /transl_table=11
                     /translation="VATTDVRSTRYPLNLDDDSSLPYLIPQVSDVSATDYLSLKSSIL
                     ALERTVGVFEDPISDPESYENGELISVSDRLKNFSTTEFVPRAGNVLITGPLTMDKLQ
                     RISFGLNCETYVVFAGENTNISTTVPAISGTVGLFPSDSAQNTTAVVPLAIVGNDASP
                     NFALYHRRVKIFDDLEVNEDLRVNRDLVVLGTAYLSADTLIDNQTLDQRYIMKAGGNP
                     GGYITGDLSQFSGSYKVLNPNSTVSLSTTGVSGSPLLVIEDIASTWKMGTQSGTLRIY
                     SSNAGGTNVSIFNSLNIAVGLTISGNVTAAGLYLDDGTGRGMFRGVINNTPFAGSTTS
                     PNHYMLGPSQASQGFNGEANLIDHLNNINAHHEELHSFESHVVQVGYNSGVYRSFIQP
                     AGKIKSLGEMIEDLLSGTNADGYHTHSSQQYWWTMKATASDSTTIRSWVDANYCSKTG
                     GCNSSSSLDAHRTATIIDHPNRSITAEKIDERIIGITYLPGVDLSLQTVSADIIAARQ
                     GKASLYAVLGSLSSLTTPVTTDLVAAINSAYASAMPTGTITMWGGTAAPSGFVMCDGT
                     AYTRAAQTYSALYSVIGIRYGSGDGSTTFNVPNLRSKFPMGGTTATDLGRTGGSISGH
                     THGSFGAATTAGYNSGGVNGNIDAGDDFPNWLQHTHLLRPNVANYSSASGQVMRFTSG
                     GSGITRITTQTSGSISSFSASSTTGWTNVTCSAAHNLKEGSSITISGTTGGAYDGDYL
                     IATYALATNQFSIYRTFSSTSTGTFIGGFAHGLSNGNTIKIMQSTHYTGSFMISNVTS
                     TTFDIARAYVGDELAVWSVSDAALPPYVTVNYIIKL*"
                     /db_xref="UniRef100_K7XWX8"
                     /db_xref="rhl:LPU83_1711"
                     /db_xref="107412159"
                     /db_xref="K7XWX8_9VIRU"
     gene            267150..269090
                     /locus_tag="GWB1_scaffold_1_prodigal-single_400"
     CDS             267150..269090
                     /product="hypothetical protein n=2 Tax=Aminicenantes RepID
                     =UPI00035D69AD"
                     /codon_start=1
                     /transl_table=11
                     /translation="MITDINSSKYPLSYDDDASLGYLTPGQSDISSTNINQIRSSIFA
                     IERVLGLNPGAGRTVAQRITQLSGDLESVFNGSLSHSLIFGYDSQHYSAKAIFGTNCD
                     AFITYDGFRKNRSVAPLTGDTFLPFDCESNTASVVPLSIVGAQASSGDDKHFRIRLFD
                     DVEITGSLRIIDKMVGPWGLLTKGQYDYSNGQCSYNFSDSAMTIPEWVDREIELIGNP
                     LWVNVSGDCMYGDLAMSFSVPDGYGDGYGEGYGEGYGEGYGSIYPAALTFGACAAPSA
                     MIMFDLYGMRTLPEINTFDLFVHEAVTISDVAPLLIYGVPAIEPGIEQIQHRRIKLID
                     DIEVVGSIRANQFIYAGNNTAINVPPELNSSNAIVYNQYIDYPSASKFRSNFSAGFVG
                     PGVTIGHRPGHTHSTQDILDLAFLLQGPQIISIYDTYDTAGDPPLGPTEKSDGLAGRA
                     VCRPDVGADDVFSQSMILRANYLPFIDGEPLPQIIIRGQNTSTEKTIDAIAAWTLSTG
                     ETELKFDIPNTSPTDDYDVTVIATNGLMGRSTHRATVGGIELVEPLAATLTGDATGFT
                     NVDALFSITSVSGGKQPYAYQWTFGDDTGEDGSADVAHSYTDAGDYTVTATVTDVNGF
                     IVVNSQVVTILTNCNVYVGYTI*"
                     /db_xref="UniRef100_UPI00035D69AD"
                     /db_xref="scs:Sta7437_4718"
                     /db_xref="86771873"
                     /db_xref="UPI00035D69AD"
     gene            269104..272361
                     /locus_tag="GWB1_scaffold_1_prodigal-single_401"
     CDS             269104..272361
                     /product="Secreted protein containing PKD domains n=1 Tax
                     =uncultured Flavobacteriia bacterium RepID=F4MN44_9BACT"
                     /codon_start=1
                     /transl_table=11
                     /translation="MSTLVNFTAYGDEDQTQPSTADHWVWDFGDGNTATTYTNATTHV
                     YNPDGVFQVTVSAYISADPYDPYVQCVATNIINVCTLFSGSFTYSVSGLSVTVTGSTV
                     GAPAASYSYYYYDFDDSGYAYAVESNTGTAPAVVHGYTSTSATPYTPTLVCKNGGRVV
                     DFGPMAGGEVDFSTGGALIESGTAVVLMGASLNHLTVVSPSDYTVGTDKITLDTGITA
                     GYYLQLLYVDSGSGYNQTSSVYAADVLLPANGLSVGLTPSGIAECFNGGITFVKYVFG
                     GSAPYTYSWNFDSTSELGTSSADDTWVTVAGTEIKTSTSASPGEIIYNANPTASLPVS
                     TIITATLTVTDSALVSSTASAVLTFGELPAVFPSGYENFSRRYISSSSVGALFTRVYS
                     VQLGTSTEADHNYIWTPEDDLDSTVIAQPTCTPTASSRRYLETITKVENGSSCVEYVG
                     CENFAECYVNIPSVTLGAVTLSSSLGTCLKAVSIKINSVSPAAEGLALIVERVRGAAG
                     TVADVGVSGDLPEVIDYTASPTCNFITAGLPGGILMLDTPYRTFNTSNRVAYKITQST
                     TFPLYITALDPVCSSTTATTHDYRVRLIDVAGILDASVTEAMMVDNSRASLAISNDIT
                     LQHTGVESCLSSATINVSPSGHPTNYYYGETITFSTTVSGGVAPLFYNWNFDGLGNFT
                     GGGYSYEFVDGTSATSASPQVRFLSPASAPNKIARIGLTVHDSSNGGAGVDIIAPTTD
                     LTMEYIAPCVVSCSASVPTTAVVSTSVAFAGSAPITGCTSSVTYDWDFGDGTAHSSSQ
                     NPSHTYSTPDTYTWVLIATASGPLGVTTCTRSGAIVVSSACVITACGTATESPAPPEV
                     GCYCPWDESVPFIATYSTTGTCGTPTFTWNFGDGNTGSGQSTTHIYTTRNTTFNWTLT
                     VNINGVTCSTNGQVKTCTLAQCDGSIPGCFVAGTLITMADGTLKPIENIQSGDRIIGA
                     DASGHVIADVLAPLVHNNYSEFMLLGVSAGPATMIMTSEHKVWIEEKQDYIEVSEAIR
                     GGFTAKLFTGKTYPWALASTGHFADTVYNLTTSTRNYFANGVLVSNMKAVITTPS*"
                     /db_xref="UniRef100_F4MN44"
                     /db_xref="F4MN44_9BACT"
                     /db_xref="cai:Caci_6157"
     gene            272378..273064
                     /locus_tag="GWB1_scaffold_1_prodigal-single_402"
     CDS             272378..273064
                     /product="hypothetical protein"
                     /codon_start=1
                     /transl_table=11
                     /translation="MAISNDDISAQVATLTRQLSDMRTQVNETNRLVSLLFNSISSLS
                     ETTAIVSNQVEEVATTTTDMNAIVVTLPTTSYTATLAAISQTLGTINTNLMNIEAAVL
                     ALPHDAVFDAMTQSLEDIKIILGAPPLGQNIWSRLSTITTVTTADETAKVRVYGRLTG
                     ELVCPITVTVFDCMTSNTVTSTSVNLTDGTFQFYVIPGRYVVEFTGSAVKTVNVTIDV
                     PEVTEFNMTP*"
     gene            273079..273696
                     /locus_tag="GWB1_scaffold_1_prodigal-single_403"
     CDS             273079..273696
                     /product="Putative prophage protein n=1 Tax=Insectomime
                     virus RepID=V5L6H8_9VIRU"
                     /codon_start=1
                     /transl_table=11
                     /translation="MICPRCKLDKDIDSFDGYKSCDACRRRRAQIHRNYINSHQDKMK
                     NYNKEYYHKNKDKMLANYKVYYATTNSRRQYRQKYEKNHKVELQAKRTEKYQNNLNYR
                     LTACLRSRINKAIKGNDKAHRTATLLWCSVDEFKLYLQSRFLDGMTWDNYGNKVNQWS
                     VDHIKPCASFDLSDPEQQKQCFHYTNLQPLWHVDNIKKGAKYERP*"
                     /db_xref="UniRef100_V5L6H8"
                     /db_xref="A0A0F9KPR1_9ZZZZ"
                     /db_xref="prc:EW14_0716"
                     /db_xref="V5L6H8_9VIRU"
     gene            273683..274564
                     /locus_tag="GWB1_scaffold_1_prodigal-single_404"
     CDS             273683..274564
                     /product="Uncharacterized protein {ECO:0000313|EMBL
                     :KKN61318.1};  TaxID=412755 species="unclassified
                     sequences; metagenomes; ecological metagenomes.;"
                     source="marine sediment metagenome.;""
                     /codon_start=1
                     /transl_table=11
                     /translation="MSDLKRLETREDLLYNTLAVDAKDIIIGSLREWFSHDNIFTFRQ
                     DEFGYPLIPQTDLRGGGLAGSQDIVWGVNSTKIIITDDYRFNSRFFPAITVTDNGGNN
                     SEVSFNQEMGGVKYQLEEVVIDGQIVQRRVPSHIIFAGAWKQNYAINVVAEDHQTRKR
                     LKDIVSMLFVNVLRETLLSRGIFIEKVGLGGDREDQFANDYYYSSSINLDLYSEWRRE
                     VPVIMLVEAIVSQSNLLSAALSPQDLRIVRDCVSKHPMAAFYSSQQNDGAVNNIVPGH
                     AHADFKIFPKPNDCKKK*"
                     /db_xref="A0A0F9V648_9ZZZZ"
     gene            274654..278658
                     /locus_tag="GWB1_scaffold_1_prodigal-single_405"
     CDS             274654..278658
                     /product="Uncharacterized protein {ECO:0000313|EMBL
                     :KKN61317.1};  TaxID=412755 species="unclassified
                     sequences; metagenomes; ecological metagenomes.;"
                     source="marine sediment metagenome.;""
                     /codon_start=1
                     /transl_table=11
                     /translation="MSNNIPGIVGYVQPNAFSRLIFTASGVGNPGGVRNVAIIGLGQR
                     EEYLVYRASGNGTDGINVTTSLENNYNALSIGIGVESPNGLVYQTSKFPIVTNQFTLF
                     QNGSALLRSRSTVVSDTTPVFESGTNYAVDFETGQVLLAPASAVVSTNLTDGSFEHLA
                     VPANVPSEVWTLAAIAQPETRGTVFSVIGSKSGQVFGAETFTEQRNTTYSAGPTLVNG
                     GIFYYDNNGNRKAVPASSYVTSEPDMYYGTVVVPPATGAVTHGGNIIQDPTKNFQTLG
                     VQVGHYIEFLDNGCPNFGQFYEISAVGVDEGGGMDYSKLQVSGSSLVNYGSTAYSIVT
                     SGDVGQNYYARPLTIYGANKLSTSRKRYFVRVIGSLPTDLTDPDYPRVYLSPGQALYA
                     TSDDYAYNPTTHEWGGTWYAGEDGTGLTTNEVTGNIPTAAYGRAASVSVYTSAGEDSG
                     LLVNFAMPTGIDDFDDFTAYYDALYNTIPTSSATDTATTADGSIVETPDSIIKTFTIS
                     PLGGWGTDQGYIQGSLTVTVNGVEVDIVEPDPPFAQFINQTFTLAVAPLVGDVVVATY
                     IVGDLGVARQVGFRLGDVWMIEADGKYDNGKISFSLLSGENPFSVGDVLSVTVTSAAL
                     STGDTLVAAYVCESDLNDPEEFFDPVSLYKKHGYPSTTNTLALGAQLSFANGAKSVVA
                     LQAKPTSPLRTAEDLLASRASELFVGNGGVYYTAHTHGGQNLGSDDQDQGANRSHTLM
                     HAGDYADAMTTLHRHNDGTTYINPSKDSNALYLFLRETPYQDEMHFFITTAASIVPRQ
                     IFLNKVPRTLVTDVISMPCSRSFGTECNTEAVTANPYFLDSTSIYYLTVFPTGNTWDV
                     YGDPSMTAAFTYPDSIRNTYSNDGLFPIPDATAYDWSTNLTSKKPCGGLFRLRNGYDI
                     NGTGTTTTTVDGLPLSAYTDAELAFRATCSDSYDAVLGTFLKLRYNGGSLDPNDLNIE
                     DAKLYMRTQRTDMSYMVWTSGEIILSDRAGLTAGEGISVSFIAVDDAPFVDAEWAEAA
                     AILEAADAYWIVPLPTDHISAVQQTFRAHVEVMSDTPNKKERQLITGAFYGTTDAGVE
                     IPLLPQNLYSGSTNQLAIEDVGVLEGIQSGALGEDVANYGVPENFGRSYRTMYFYPDK
                     IVVDIAGVNYNMPGFYMAAAAAGFLSSRGYIAEPLTWKHLIGFNIPRDRNLLVTNSTI
                     ANRLGAAGVVVVQGLAAGGKVLHAKTTIQGGSAFQEEPTAIDVADLIAKEVRDDLGNR
                     FIGKAQTTELPHEILRTVKSNLQGAMFRKLISNFDSIQVTQDSVEPRQFNISFQIAPV
                     LPLLWIYCEVTVGI*"
                     /db_xref="A0A0F9SGA6_9ZZZZ"
     gene            278724..279221
                     /locus_tag="GWB1_scaffold_1_prodigal-single_406"
     CDS             278724..279221
                     /product="Putative uncharacterized protein n=1 Tax=Blautia
                     hydrogenotrophica DSM 10507 RepID=C0CM91_9FIRM"
                     /codon_start=1
                     /transl_table=11
                     /translation="MQSGVYLIRNIINGKIYIGSSVNIYNRWKQHKRDLIKKVHKNTH
                     LQTAWEKLRGKIMSGETKAKISAALRGRTPSAKARENMSLAQRGNKNKLGKHISEEAK
                     VKISLAQRGKSVSQESRAKMSLALRGNKHLLGHRHTEVAKMKMSLSRKKYLESRRNRI
                     AKKFN*"
                     /db_xref="UniRef100_C0CM91"
                     /db_xref="C0CM91_9FIRM"
                     /db_xref="bqy:MUS_1601"
     gene            279231..279950
                     /locus_tag="GWB1_scaffold_1_prodigal-single_407"
     CDS             279231..279950
                     /product="Uncharacterized protein {ECO:0000313|EMBL
                     :KKL98111.1};  TaxID=412755 species="unclassified
                     sequences; metagenomes; ecological metagenomes.;"
                     source="marine sediment metagenome.;""
                     /codon_start=1
                     /transl_table=11
                     /translation="MTDQNFGEAYPITGSTITRRITAGLSTHIIVYVETDSGWEAVGA
                     IQNLTATETNALKRIGETRTGRTIELIPQGQDVVTLQVTRLVFDNLRLTHALGAGFSH
                     IRAQRIPFDIVVFDRTHDEAANAFRGPSAPKPYIVIYKNCWLGNHTTTYNSNSYIITE
                     SATLEAEGVADEHPIIQALNERGMNTRQDQIESEYDIMVDNRGSIRPPGPPSQADMDA
                     NKIKNAPYPKTGMGVPFPGVQ*"
                     /db_xref="A0A0F9H557_9ZZZZ"
     gene            280017..280736
                     /locus_tag="GWB1_scaffold_1_prodigal-single_408"
     CDS             280017..280736
                     /product="Uncharacterized protein {ECO:0000313|EMBL
                     :KKL98111.1};  TaxID=412755 species="unclassified
                     sequences; metagenomes; ecological metagenomes.;"
                     source="marine sediment metagenome.;""
                     /codon_start=1
                     /transl_table=11
                     /translation="MASNVNTDYPSTGSNLDRRIRTGLSPLILVKVNGEAVGAIQSLN
                     PTESRTLARVQELGTDGFIELVPNSPTTVTLQVTRIVFDNLRLPPAFRRGFAHIQAQR
                     LPFDIDVFDRSHGTASPNVNMQVTSYRNCYFSNYSATYQANNYQISETATIEAQYAED
                     LLPVTTAYNERGLAPDMHPIENLANLGIRIGALDFPDLIDEFWIGGATPEEAPPPRIL
                     VTYSTQPQRTVAYLHGRNSLG*"
                     /db_xref="A0A0F9H557_9ZZZZ"
     gene            280810..281322
                     /locus_tag="GWB1_scaffold_1_prodigal-single_409"
     CDS             280810..281322
                     /product="hypothetical protein"
                     /codon_start=1
                     /transl_table=11
                     /translation="MSDLKNPIPDEILHGRREDIPRVTAANTAPTTLTINTGNSVNTI
                     EDLLMLGYLSKAVTIGNFVFKLKTLTNEEKVSAYTSIPKLAENTVETASKLRDVLLAR
                     AISSVNGSPLEYYYAGTVTNLAVHDQRLEVINKLSTPVLDKLFSLYSSLEDEAAKVVE
                     NVKFDDVKNS*"
     gene            281400..281735
                     /locus_tag="GWB1_scaffold_1_prodigal-single_410"
     CDS             281400..281735
                     /product="hypothetical protein"
                     /codon_start=1
                     /transl_table=11
                     /translation="MTRLQFFWYAANVNADDEDTLEYDRNITEYLAALSSNEGAERVK
                     STQDSRENKIGEHSSAQDNSFDDTVQGLFGRSAGPDGASPPVISKNPRGLSPKDLDDI
                     RIIKKGSHK*"
     gene            281796..284195
                     /locus_tag="GWB1_scaffold_1_prodigal-single_411"
     CDS             281796..284195
                     /product="metalloendopeptidase-like membrane protein"
                     /codon_start=1
                     /transl_table=11
                     /translation="MADEVTVDSKTGADIISAVTAQRKLAEASGQVAENIAQSFEQVT
                     EVFQKTNKAVSELGGTFTKLFGDINSVNDIPLIGTIEDIAMSVDKRIGVAVKALLIAA
                     ETMNKIDSAFVDLKRSSVITGAAFGQSSMEVERYAKSQMATLGRLSQTLSVHTEEFNK
                     YQEVLRKTAFSYRDMDTMIQAWGPKKAIVDHMFAMSKGLGMEFSTVLKDFEDLTLRAG
                     HATGDFAKNATTTAQIYRGFSYSANRLGITVPYLREEIMKSVSGHWASITNIENRAMD
                     LRLNYEKFYMGLQQRGQEGLAGDFLAKVQTGLTGLSSGNAAWLLGASGGGTMADVQTF
                     FAQIREASGQGKMAPALLKIKTSMQKYFGSFESVPELIAQGVAKNDPRWNASFVVQSK
                     IQEMFHVNEGEAQNLIQLVNSVLSGKLTAEEKLSAEEKIKNVFDQGQGIAQQQLTTLQ
                     NIAINVKGLFLHWVYGKNAEDLLEKNLKTTAETFEKQHLADKEAKLKRPLSAVEKQNA
                     LSEARSLWVSLREMVAVGAIEPDRGSIEDALAELMGKGTVSSTVTGARGAARVGSGGS
                     PPGTIRGQYGETRIDSRGRRYLHSGIDISGKEGTVFPSPVTGIATYHPEGFPGYKNMG
                     NTVSVITGNEEHVFGHLSGIPDGFKNGPVNIGEPIGLVGSTGRSTGPHIHYEVRSLDS
                     SNRSRTAGGRIVTIEPPQNNVLSLRAAVSNLPPRISPTVPKLPSSLPTSDVTSSSKLI
                     ASNEMATNTKAPSSQMDSNQNEPKSKGPVNKTTTVNAALIQTKNAPLENESTGGTPGS
                     K*"
                     /db_xref="afd:Alfi_0652"
     gene            284192..287011
                     /locus_tag="GWB1_scaffold_1_prodigal-single_412"
     CDS             284192..287011
                     /product="hypothetical protein"
                     /codon_start=1
                     /transl_table=11
                     /translation="MNEQDKNIQRATKAAIESSNVAYESYLRVLQRLTRSFKLMENTA
                     DDMNSILNDQIKTLSDSGVIRNLTSMMKKSENLKIKTAGNLLESGANLIDTVTTFEQA
                     MIKTKTSAIQLGASFGQTTEEVSRFANATLSHIGELKSTLHVQQDRIDQYLNTVKMMA
                     GSYAMLNAQIIDSSGNVVDNLQSTLFKFSNAFQYDIIPLTKMVYGAAGRMGASDDPKI
                     AAYRMMEAWVDATKMLRIVGMSTTKGLGDLASIVAGTEGSIVDGTRRIANITSLYTSV
                     FTILRNKGQEALTDEFTRIMDDGMRNLSPVISGLMVSGGFAKNIIGDVQDPLVGGMML
                     RAAVRAGKDLRTGKNVSTNDVMDMIINTLEGSAKTPLFVWGPEFTKGLTHSQANTAAN
                     QSLLFDQLLSSVFGVKDKNQAMLMRGILIDYKKTNKVTEANYKKMQQTMGNGLSEAEA
                     IESMKRTTLQQIWDHVSGMYMKAIGMAGNNVESTKRKSDILFSLTSGSKQHYIDTRLE
                     TFQKENKTDKVVAATALGKQWENMKRADVMASSDPIHGSEYIADTLKEISKKYALRVK
                     LTAAEEAILNDPASSAEAKMSIYGKALGIVVAQDLSASGIKDEAYTREAITALNPWSV
                     EAEANEKRARLQGEALTPMGGSGGSLAAAFKETTQGSSTSLKDIKQQGIPSGDTEGVT
                     MHGQGQILRHQEGEATIGASDMLRIQNMGGLQYILSKAKMLSEANLSGAALDELKAEV
                     AGVESGPDGYYAANKQTSATGKYQFVQSTAKELYEKHTSAFSNMGVSTQDFSSKESMR
                     QMMFGPEGAKIQETMMGLAVQDYAKGLRNINIPVTAETLKLVHFMGLGGFKKWIKEGA
                     SLDYNPTAGGVKNATVGQYLGLGRRSGAMASAVASQLTVGGMDNWFDVDAGPQEIKID
                     KLIAAVNTSGARTGEEYRLQATIRF*"
     gene            287024..287683
                     /locus_tag="GWB1_scaffold_1_prodigal-single_413"
     CDS             287024..287683
                     /product="Uncharacterized protein {ECO:0000313|EMBL
                     :KKN07708.1};  TaxID=412755 species="unclassified
                     sequences; metagenomes; ecological metagenomes.;"
                     source="marine sediment metagenome.;""
                     /codon_start=1
                     /transl_table=11
                     /translation="MAEWKRHLMVWELYDGTMVEMYINPQQVVFNHTKKITSTRTKGG
                     FVVQYWGDDLDTLQLTGTTGSAGIEAIEVLYDIYRSEQLSESGLSVLGQIEKRYNKSL
                     TTDKKQDDNSQTAYHSSDLVSRATQVTLWYGNKRYYGFFTNFSITESASSPGEYTYTI
                     NFTVWKTKGRDANYMPWHRTVQGELTFPSSRENEKAAQNVSTQQAADKQSASKSQISE
                     D*"
                     /db_xref="A0A0F9QR42_9ZZZZ"
     gene            287711..293584
                     /locus_tag="GWB1_scaffold_1_prodigal-single_414"
     CDS             287711..293584
                     /product="Uncharacterized protein {ECO:0000313|EMBL
                     :KKN07706.1};  TaxID=412755 species="unclassified
                     sequences; metagenomes; ecological metagenomes.;"
                     source="marine sediment metagenome.;""
                     /codon_start=1
                     /transl_table=11
                     /translation="MSNPNNYSIVLHKPPKTQPSLRVNWEYSLINGEAPNTRFPYYYQ
                     EKDQVGSFVEPNEWRKDESPGSSTGTSSTPAVNPSPTATPEKTQPSNAAPLTTPSSAS
                     GGPETISWDEISGVAQTYRKQMLASELTYTREWRDDILRVQEGRYKSWEEADGTYFSE
                     PGTIAKDLQRIPEIDANKSLVVVQTPSASVYFRKKYFRLLTSAAAWSPAFQSAVTDLM
                     IQKTVDISTIEALTKYRYMYGVSETDAEGTLTKIAKNHGTEAPQSKEYNHYRAYWYGK
                     QVTGIDVGGVLEVTNFSSLTTNLSIDTGDAGSCSITLEDPYNLLYVSKKDIDNLFDYT
                     KDLNRQDSKTRQDRVDLEKKLTDAQAALTIANQKRDKAVHDLAAVSPTTEPSGSVTAA
                     APDSDQVLTQLVKSIQVKINDSRRGGGIQSVWPNESIPFNTDISLTEEDMIAISKALI
                     SEDENAIMPKDKLDNWWRQQLSTIYDDQVVNHQEWRSNISKVRVSTIVGDHRLSYLLN
                     NVEPTWSNLVALYYSLQSDVFSTALSTNQCEQITSVPLMQDMWHSWGNKVMQDAGSSA
                     YFLDLGVSTNDCTSTCGAAIKAIDRFMALATAMSLVYSMALDVLDAAPPGDSTEPSPP
                     EKEKNPLDIINDEVANAEISVVDAQKALDNFDSGQIEQRPIAKLKSGATFTRKSEIDN
                     LYKFLVGRSVFTVMDEIYVWMSPEKENLMDFNLLQELYDRYKLLQSKIKDGVQEKLQE
                     DIDALKQAKADELKKTEEPKPVETQAQVQDCQSLIKELVAQGIAVIQSLRPLSSPMWN
                     PSATDLDPAQLFSTESIAQLKSLCTYDVAMGHVDAFLKNYTIGNRNLAPETILTMNSD
                     MDVFIPFPANWDTLMFKYSGYFLYNLTKGSSQRWMVYAENSTSPFVGVSFDSPNLSTS
                     QLAELATYTTAYLNWRSQIIIAQTGKSKIHSVINIKSILNGIISIMQIVLPPIHDGHQ
                     QPLYLPTDTLRFVGNNRGSCWYKDNFWDTLGLFNYNQSNAQCAENNSVTYDADTSAVV
                     SEALWLLKDYLSSLNQSSSDNFMSSQDATAKEETTSVQTSDPAIAGQVEADVSAEANS
                     NKQMSEYLAANQATQEYDNQITAYTEQLNQLNDYKTEMADIETRFKAFGLSPTTIPKD
                     LSQFMVFALSGGMQVFSGVVTRVSEAYNDGVHTVNINASSVMRFLEMTRFINSPSVTN
                     FGGYLYDPIDVEVKVETDETVTPTGHFSWRHGQYFVAGNANSMAIFTSAYDRATALES
                     MTSDYVKRVGLAFEKAPLQSLDSANIISVITTGLAFNPQLSMKASIPDSNHSFRRYLD
                     TKIAQSPIPDKWINLLQIAANAQNKAFGDFTPFGWIPADISLYDPKTFKDEQYIHQVI
                     MFDSAEDSTPLPSPQGVPRTEALKENEKFRALINGAIFPGQTLSEQIVLSTYGQVGKY
                     RNIVATGKRSTSLAWADMKITGAQIDEELDQLKILELSNIHKDDITEFRVDSVIGGYP
                     SVDAPDDDALLKCINYRDAQLAVLQNKRSDVVMNIDQNFVIIDMTYMASIAVRAFNFQ
                     VNQNMELWDTDRLNPKQICEDVVEQLDWEFFPDAQGNLWYRKPQYNRVPLSVFKEKIL
                     PYVLSFLKNSPDFAEAGSWADWERQIGTDAASQRLLKYLPGIDKSWVRAYQYKYLLAH
                     LVEVDYPISEEGVAKEIFGDSILPSSSARSHYYIKDKNILSWSFDESEPKFCRLNVLG
                     KYDGLTDTPGIPVYLTAAGVDFDLWYHYGFREEKVQKAFITNAQSQGMPYVSAYLTRQ
                     YSALLSGSIQIIGNPFYQTGEVIYVESRNMLFYVTKVAHNFSYSGQFTTTLSLGYGHY
                     PGVWIPNPYDQTAALLSHDTRFLTSYDVSNFTKLLEFKRDKIKNATSDPSSNTHSVEW
                     NEICGLNCDKENIIKATWDPSIVDRLRASLYYDRAEHELKLVSELRSATQSPGLTEG*"
                     /db_xref="A0A0F9Q351_9ZZZZ"
     gene            293586..293900
                     /locus_tag="GWB1_scaffold_1_prodigal-single_415"
     CDS             293586..293900
                     /product="hypothetical protein"
                     /codon_start=1
                     /transl_table=11
                     /translation="MTDIDTLLIKLRQVADAFSGHGSIDTYLVVLYDPQKVVELQQSG
                     IIKSMAELDTLTIKNCNVVIAELKTELGNAADIFNFHTETRIDSVSGNGSQLFIFIDY
                     FA*"
     gene            293913..297518
                     /locus_tag="GWB1_scaffold_1_prodigal-single_416"
     CDS             293913..297518
                     /product="hypothetical protein"
                     /codon_start=1
                     /transl_table=11
                     /translation="MATGQRQYSFSDLRFATIVTANGDGTYDISYGDNSPYQIRKGVT
                     SLLPGAGFGGGLHTAYAPGEVVGVIHATYGIPYIIGGLPLASYKDGVDQNTGQRSVFH
                     STYRTGKPGDHILSSGSGGDAAVAVLANGSVVIDGPTGEDYFKLSPDTRSTTLVSRKH
                     YHATDAFNLRAGSTKRDMYRITNKDEDLRLDLEKGDDADRIALTVGAKAKHLALRTTV
                     EFAGKNSKDMNQAPINKSKNEGLAECRIVYREFAASYLDPLDDQIKAEDENRNFYRKV
                     YLRSNTLELADNDLAEIVYGPLVDINGLVLDINHMPIHADDSASHAEINTVLLEGVSV
                     SGTQEDKLSKAYPTLLNNATVLNIRINTLGTDYKREMHHSDGKDGARRFEGLAKGQIS
                     KNWAYDTALDSDIWSNINPDDLNELKSNKGAFLPPIFDFSVDKNGTFKLHVPASSLTH
                     SIAEWTKYDLDETAEVSIQSSPEENHVRSKTKNLELFQRIKRYGGELYHPVHQTSLNT
                     IGGELRVLTDNVGVKHYAMLSPVGANAETGTASSQEKTDLFDNASGDSHTKAYCPIGQ
                     SAKISLDGRMDLSIGRDHADWKSLVADLRGGAILRLGRMYDVQPCECQAEAPWGDTKV
                     AARSGKSSQEKIFNDRRSLVFETDGSITGTIGRSIERELSLDLNMKAGLKLHIGKANY
                     GISLRRKLIHYFRDYNPNTTFDIDSKINVGYRFFDSSQSTETWDEFDEERHDKIAYNP
                     RLIDGTFKGAEPQPFPDGKGKQTPESTNKIADRSLEAADPKNHHEPNNVINKKLTDEV
                     RKARIKHGLFEEVAHVVNNRHRSQGLGSYDSETRNNDERLTLKADARDTEAGSININT
                     EADVLLTIRDDLDYTYRKGNRTSLRLDTSGQVIAWLGADIDDYRSLSLECDGAIQTTV
                     GKTKYEGKSLYGLLKGGIKLIVGKDNEDVEHNTDEGLQGYPSSNSDYQYSSEANPDGT
                     GPANGGKKYEKVGYHPHIDQATRQAAGAEEPRPHKDDYATWQAAIQQVNYEGTSLNLK
                     TLGSNWLTLGMNKDKESLVLDTAGSVIAQIGVDKKNRSAIIHCDGSMSAYFGKDNRPG
                     GDGGRSLNVQMAGGAHISIKPGNTKTNDFGDSNTGDGLILAVSGNVKIVVLESDSVQV
                     DITTKKYHEQIHATDAIDFVYDAPEIRQTYNGNLTNIVNGVKIYSGKELGVTEEK*"
     gene            297519..298526
                     /locus_tag="GWB1_scaffold_1_prodigal-single_417"
     CDS             297519..298526
                     /product="hypothetical protein"
                     /codon_start=1
                     /transl_table=11
                     /translation="MQVSTTQYDIEFGGKLDEFLGSLFGDFGSGGSGQGGPGGVTTIT
                     EALSAAECSNKEHIQRALEAVDKMDFCVMGPLRIYLSIVKALSQVVGASLGAIDLGPI
                     ASAISMLSGSIQSLGDINMGIIKIHTDIAVSAAGIKGQGLMNIKTLSDLNVTIAGRQM
                     NLKQMKDNKSEFSKIMKETAKNWWDSQQAVVAIKNTKDLMKKGVGKIRKLIDDMDTQE
                     KKAMDKVNDIFKIANMLKSMICSIFGLLRAFLSALQAAGIAIGIQGTIVAEVVQVLQA
                     ILSALAAFFAALQDMLNFLSVLITESEGISLKMFDHTLSLVKEKFRELKYAAFGGPGG
                     G*"
     gene            298526..301042
                     /locus_tag="GWB1_scaffold_1_prodigal-single_418"
     CDS             298526..301042
                     /product="hypothetical protein n=2 Tax=Aminicenantes RepID
                     =UPI00035D69AD"
                     /codon_start=1
                     /transl_table=11
                     /translation="MYCAFDEADLLSRINDPVATIRLGGVQEAIRVQANTPAIIDAFK
                     GRINGPSSEFVLVSGSIGQAIINSCVYALGRLGDADYVSTTEEDYLADLIDDPPIINQ
                     SRNAEPTRYQYEGSVVGNAYEIDSELMLMETSNYDFISLGVVAGDKIVIRDIYLTESP
                     IDGAWIDSSFVDGNLVLDKLSLNTSSGIDVATRNSIITTMKAYNWIISEVSTDGYFVT
                     VERNPTIQPFKVTDLYGGAYVDVPGSFFQVSGTPDDYVVYFAAIRLDAFDYAIYDSLG
                     ILKYESYIAEAPVIDADNSLFHKALTKAIIADALIELAARKYVKPTTVTRTLNNLYTD
                     ALASTDPELEISAYAASTLTLARKAAKRYDEDTANSIDEDVQTKFYSPGSPTLGCNTD
                     VLAGEDPTNTCITYFSPIVNMRCGNLQPIYENRTVSFGPTVFDSSGNLVLDAGVPDLN
                     YHTMSYSWDFGDETTSTDPSPTHTYIIAGVYVVTFIATDLISGLAQEATCNVEVLTEY
                     VNVTVPTHVIPQEPFCITVAYRYVEDLTIEPFGISIDGNGCYEVTLPLPGTTHGAVGP
                     TEFDVTAVEPLTLNLESDAVNCPNVSKSFTAIVAGGLEPYEYVWAVDAVSVNDVGELL
                     AEVFEEGEHTVSIVVTDAMGTVISGSIDFVIYPRLDAYINYMVTNVIGNDRLPGYTID
                     LAPCVTSTGLPNQYEYSWDFGDGEVNSGADQTHTYTTPAEYTISLHLTDPNGCSETLD
                     VNSTISIYGAPIILLRNITEDKQLCPRKLIMEISISRGLAPHTLTVDMGDGQILYPVS
                     SGGIFSFEHFYALSGTYTVRLTVTDAQMITSELDTIVSVG*"
                     /db_xref="UniRef100_UPI00035D69AD"
                     /db_xref="A0A0D5YUV2_9FLAO"
                     /db_xref="mhu:Mhun_0597"
                     /db_xref="UPI00035D69AD"
     gene            301039..302841
                     /locus_tag="GWB1_scaffold_1_prodigal-single_419"
     CDS             301039..302841
                     /product="hypothetical protein"
                     /codon_start=1
                     /transl_table=11
                     /translation="MIYQARCVDFAYGHKIVVNTDNVDDSTRIITSVFPIGSSSPLNI
                     TSSGFENYANRDDLNLALSAAIEVAKQSLVPALTPSAPPLNLPDPLSPSSRPMTSAPG
                     PTQTTLTPKTEELKAYKQSVGNETPADVARDMMGIISSVKAGQASYVDTAGQAKWETL
                     RGSFERLLGLKSDEIPEEQLLAGSQKPFVYFVYALLHDKGVVQSIDGQEVSGQDLINK
                     LYESMIKRLRELDGHNLVATMSVADAIRTTGTQILSTIASAKAGVTPTKQKISDDLSK
                     GVNKAQGIINTIESFASTSFSPLEQKELFKEEAKFGSIDYQKFRFDRNDAGNVFATTP
                     ETASLMQNTSLSSAWLNTGADTMRKQKLDLLNRSQAYAARYRFSGDVYSVLVEGKGLE
                     NDPNTLTMRMVVSYFASCLKTMKGTCSECRHYNGAGSYSPSRDNTKAPSPPLQPESHP
                     SAAWDTIYNQAKSDWESGNYTKYNNVTASLSRIISGTDSSQEQKNQASQLKEEITNQV
                     IERGKGYVIVKHVDTMLTTRDEVQAERAKLAKAKPPSCALGFTNPNNTNKGPDDYCWV
                     DAVAPGRGASGIKYELNTDISKKIRELAKNLSKG*"
     gene            302880..303356
                     /locus_tag="GWB1_scaffold_1_prodigal-single_420"
     CDS             302880..303356
                     /product="Uncharacterized protein {ECO:0000313|EMBL
                     :KKK68403.1};  TaxID=412755 species="unclassified
                     sequences; metagenomes; ecological metagenomes.;"
                     source="marine sediment metagenome.;""
                     /codon_start=1
                     /transl_table=11
                     /translation="VSFDLRIENGDISFQNSKVETVTNEDKLVQSLVRILLTPLGEVR
                     LRPYYGTNLGGIIARPLMPDFIFITKIEDSVKEALEFLMAQQSTQARYQYVSPGEEIR
                     EILSVMAEKSLSDPRQINVGIAIRAGSGDVVAKTFTISPGAIVQVTGGVVTERGGF*"
                     /db_xref="A0A0F8XHN2_9ZZZZ"
     gene            303356..306412
                     /locus_tag="GWB1_scaffold_1_prodigal-single_421"
     CDS             303356..306412
                     /product="Gp188 n=1 Tax=Bacillus phage G RepID
                     =G3MBQ4_9CAUD"
                     /codon_start=1
                     /transl_table=11
                     /translation="MIKNYQQIVADLKDKLRSRIQGADLTDGSVIKELLDSYADELSG
                     LYAEVKNMQNLQSVKTVFGSDLDKLASNYSMQRKQAQTAGGVVLLTRSLLSPDERIIV
                     RSGSLVYTSSSSIATNAPVSFRIVGDVVISGANREIYRATANQYRSFLDANGIYDTYA
                     IAVSVTAVNQGSTSNVAKGSIRKHAIAAVNNVINFETTSGGEDLESDDNFRKRLLLVF
                     AGSNLTTMFGLKSFFMSQPTVSDVAIIGPGHPLMVRDGTVSDGETVLVPGSGGMLDVY
                     IAGRKLERGEENFIFSPVAGVPITDSSNDYVLGRSSYIDRFSGLLRELDASNRKLLAS
                     DPQLYVQAPIADLVSVVGSQSGAFEKDVNYTLIKDADSDSPSAFANSSFGFDRIRWLK
                     QEKSIIAEDVTRTRDSSYDFTQYTDLTSIDDIHSQLPVNQEPAIVSSSIVNENGTLVA
                     TVYTRHIPVSSVSAVENYDTGERYIIESYDSSGKIKISGRALPTTDATVLISYTWDKY
                     FDPSFDYSLIDNMIYWTDSSAPLLQVGKDDIINGVVLSDTINISGVTGSITVPNEINL
                     TVSARGTGKRIAVVQGISITTVMNQYQRVTSNISLDDTGAAYVFRVIPPTDASGIIGG
                     VYERDVVTSYVSLARRGDTIGRVYPETNPLSLNGTFTYPEPVVMYSNDTIQENKIVSY
                     STTSNGLQLLISTTDITQPRPGDDIYLSFLWEVRHPVSSTSNTTRHADETGTIRTYYV
                     LGTTEGLTEDTIRNVNNPMYVNPNSGLANIGNYDRLIFAGAISGSNNAQYTYKRFATI
                     DNIAVSTDNYSLFTGVTVSLVSSPISSTRYKVNYTYSSPKPGERILTTYFYNKSVGDL
                     TKTIESERIINTDILVKAAIEVPLFVAVSIVAASGSNPVTMQSAVSNALLTIMNTESL
                     GGTLQPSYVSSELFRLVSGLINVNFTRFSKQTETGTKEILLKDNEYYSLSSSNATVVV
                     AVGRETVGKDYFTEGATSPTLQPTGQASTCENARNVIYNPKECSPR*"
                     /db_xref="UniRef100_G3MBQ4"
                     /db_xref="A0A0F9VEZ1_9ZZZZ"
                     /db_xref="G3MBQ4_9CAUD"
     gene            306434..312730
                     /locus_tag="GWB1_scaffold_1_prodigal-single_422"
     CDS             306434..312730
                     /product="Uncharacterized protein {ECO:0000313|EMBL
                     :KKN50068.1};  TaxID=412755 species="unclassified
                     sequences; metagenomes; ecological metagenomes.;"
                     source="marine sediment metagenome.;""
                     /codon_start=1
                     /transl_table=11
                     /translation="MNKLPVKLIAVTAIALDELEAVFNQPVNPNLTNANFVISPLYGV
                     GNLNIVSITQSLDSSVTIIIHTDTQIPFMLYRVVTSGVRALTSSAIIETNSVDNIAVF
                     DGFATDSVILDRMIDSLSPMLANKTKIEPTTGQEVETFTSKLFRVVSDELSRIEDEIG
                     KTEADYFIGVQVDSEAVTRGRGHYDKLNNIGANEITRVAKEKSSKAIIKSDTSSVFFD
                     GDVQLITQSIMGSLTVSLTPSSGYLEVDALSPSLINASRFMLGFPAPQAGDKRYIRFV
                     NAEEATITATPYVLEVQLGPILKVLAVMVQTGPVMAMYDLSSYALKTNFYDVGNAYVD
                     VKLTDTQFKLSPVLGVPPPQAGDKVFVVYSYNNSTRKIQENLNVTAVVGLPPARVTNT
                     TLPIIGTPDPNLDPVFNEIEMEQSSASGGAFFINNVGLLSYSGISNATSTNTSLVIMK
                     KEVDVLIRIDHDLTLTELSDGRFVCLNPFQREVSWSVVRTLSWGEYMVNYRNTQSTSA
                     QTEIAIAQFDAGSPNDTLLAARLTAFPQVIYVSYLRLATYEEDIDYSVILGNANVYAN
                     NPLMTGAIALPSSDSSQISEGQIVNIAYQYEDVFVEGRDYNLFANVEECYERVGSSMF
                     IDEDGKFNIKTQHSPIEEVNKVFSEGTGIDYTVNHVYDDRIIVNEPISVENVIEVVTF
                     KDVTDVIELKDVAGALSLSHAMLLNEAKTTIGGTVYDSVSLQKVDKIAIRTAYLSGTD
                     GFLLQFQNKLISEGETADRFTGIDTTSVLYPFTIDPYLLTDAYLQNQGLFEDVFNKND
                     CINITTFVGINEEPTCFYGTIDSSVSFEPTVCVHDTGAVCDVTGTAFSPIDGYNVDAN
                     LYKSHCKSQSCFKYTSVFHKEVPFIDGKTEFYRRVIGEDGIPLVDKNGQYIFTRREAP
                     GAYSIDYINGVVHVAIDSWAPVVGLQSQIVARYTTAALQARHQNVLNVNYVQKQAISS
                     SAGQNIQKTALNYLKVDHIDNDTIYLSDVCRFDNNIHCTNYPYPMSQFEQTYQGAFTP
                     AGCVYDQTTGSYSSCVKMDGIIAADGASPVEADPDFIYRKSATSKVNSICLETSCRFY
                     SASGKQKDFAGINGRGLYYQNCRNSLCPNYQPILLGNNEEILANYNYVVDNIVVDYVY
                     GDNGIDWSPNLSALRQTAGRFGIDTAGETYYVSYKYGAREPALYSNFAYLLGTRELDE
                     SSRRWAKETYRKAISGVIAAYLKGPTLFGIEELVKTFTATTPEIKEGNTLGWRLDIDH
                     LYSLPAIFTGTTFYSTSTPVTGQSDPFGKGLWMRDNNALTYDADVNFRISEGGLDLFV
                     GTNWLRKNTSPVILDLYQNNSKGLRGEAIITDTSVSAVGLVYDPDSESAQISHQAIWE
                     NVIDAGAVVSWKSFSLGSAITNGKVNEFSAVDVDVWFLPWNEAEYGSEYCGIVGQADT
                     ESYATWYGENYGYPEIGPPYARISLETFTGTDGYLCPHLNMESCAQNTPPAYCLNKDS
                     SVLYVTGENDENATITIEKLQKAVGRRVTIINGEQANRNYYVLDYVAEDTTIGNTTYH
                     VYGLHLDGMSAMDYAENIEYIIHSSPIQSLSLSLPNSRHLRVRMQISVNPLSETGYGE
                     YYNEYQGYGEYYGEVENLSTAKLGITDIVVTYNNPVCAVPSAKITTLFDVNHENSGPY
                     SNRLSIFKDTENLLHFRLYEHVELNKTSMLKPMSSGISSVFISEEGCRSYYEVVLDLE
                     KFDFDLMWSRRTRQYIAMSWKLNDGTQTCAQKDSEIHAFINGAEISTQPEDGQSLQDW
                     IENRVSWVRRGILCPDGTLTETDIFNLSKNNGLVDVVREDSFIQRDRFNTITLCDSPK
                     YDTTDISVWFNGWKEDTTAQWAQTTVTPENISYYGNRLMLEAVDLNKLWPCAFILNSY
                     PSAGNIYGEPVSGVYTSQIYDSTMLGLEWTKLAIKASTSSLQRRGYIMRDTIGCGISL
                     DGCTSEYCDYGYDAYGYDAYGSSALKSLFKIMYRTADYSDTLITEPWIELDLINNISS
                     EDDGYVYSDSVYAYVLKCDWTVDYEATLSGVNGRYIQYRIEMLTNGKDSPVIFSVDFN
                     SVKTLFSTDLNFNLSGQELTMSLI*"
                     /db_xref="A0A0F9U8U0_9ZZZZ"
     gene            312744..314630
                     /locus_tag="GWB1_scaffold_1_prodigal-single_423"
     CDS             312744..314630
                     /product="Kelch domain protein n=1 Tax=Myxococcus xanthus 
                     (strain DK 1622) RepID=Q1DBG0_MYXXD"
                     /codon_start=1
                     /transl_table=11
                     /translation="MSDYLGPLQNPPPARSDGIGIKLSSGNVLFAGGWGIDGTLISSS
                     VIYNIIDNGFYSVGDLNVSRAYGPPAILLDDGNVLVVGGLTGSDPTWLSTASCELYNP
                     NTGLWTFTGSLSISRQFHAIVKLIDGRVLAIGGSTTDGGGGSLDTCEIYDPILGTWSP
                     AGSLNISRDAVAAVRLVSGKILVASWNETSSETYDPDTDTWSIVGDLSLPPQNSINLN
                     LLNNNTVLSSCTGTDTCELFDPNSNTWSVTGSLSAVRFWGGAVKLSDGNVLVFGGTTT
                     SDFTGILDSAEIYNVASGTWSLTGSMNVPRMELGQVAASVQYALLDDNTVLVYGGWGG
                     LPDVLPLSTAEIYYPDLGTWGLDSYSPCLSPTIDTQPSGETISLGDTAILTVVASGTL
                     SLSYQWYEGLSGDTSTPVGTDSNTYTTPALTTETNYWVRVTGQCDPPADSTTATISIN
                     SEPYLTIISNVFDGPPTLQATWPTKTIVNCVWAANEEIIVSTPNTFLVPTIDATYSVI
                     LTASDSSVGIPNDIDVTVSYVDMNFELITYNSIANASNISRYATFIFDIIETHGKYFP
                     LSYVNFSIYQNGAVIEDLTKTSSEVSYSEISNGWRFVINGGEIKHRFKSGSNITVTIN
                     VANN*"
                     /db_xref="UniRef100_Q1DBG0"
                     /db_xref="mxa:MXAN_1763"
                     /db_xref="A0A085WSA3_9DELT"
                     /db_xref="Q1DBG0_MYXXD"
     gene            314648..317311
                     /locus_tag="GWB1_scaffold_1_prodigal-single_424"
     CDS             314648..317311
                     /product="Putative uncharacterized protein id=4016746 bin
                     =GWF2_OP3_43_52 species=GWC1_KAZAN_52_13
                     genus=GWC1_KAZAN_52_13 taxon_order=GWC1_KAZAN_52_13
                     taxon_class=GWC1_KAZAN_52_13 phylum=KAZAN
                     tax=GWF2_OP3_43_52 organism_group=OP3 (Omnitrophica)
                     organism_desc=Same as C2_44_8"
                     /codon_start=1
                     /transl_table=11
                     /translation="MSTWYMDYENGLDATTATPYGWWSVAVTVTGGSSPVAGDKMTGQ
                     TSAKVAYLTVTPGAWAGVVTCYFYGRSGTFVAENVTYGNEGGGPGTGTGSIAGDLTYC
                     AWKTITNGATAARIAPGDTIRIAKSLAPILISGGDCSWTGVTNVGGVVTGTKTINAAT
                     NASPIEITTITNHGYITGDIVQIIGNTVNTAANGAWVITYVSDTKFTLDNSVGNGVGG
                     AGTSRLVNVKAVKLTTAQTTTIDRCEVAWTVDNTSTVTRTAVTTQAKEGGACMKITKA
                     TYAINTLYAHKTITSVDLSSKQKITFWIYNSAATLATHWVIKLCSDTAGVTAVDTFTL
                     PAIPSINVWVPLTLTRDGGGNLSGAGGGPTNIQSIALYTGSVVPTAASYLYLDNFEAA
                     TSTGLNLQSLISKNSTEQDGDEAWYAIQSINGRVVLLETDPSTKPDSIIERGYSGDTE
                     IVPTYTRETIKTTLSTSLTASVQEIQESGTSGNNIQYQGGYDTNTNLQTGETFFDGLN
                     GLGRGLFSTSKDYITLNYLNFYRYNYGTYLLSCDYWNFQNINNCSNNGSGGGYWSSFT
                     NGIGSLGFFNNNGGIGLDFNSSSQGNLFTLLKGVSNNTSYGLMINASDNNDFSLISNL
                     NNNSYGLYSINSAARNNIHTITNANYNSTSGIFIQSITEDVFNTITQANYNGQYGLQI
                     STVSLNNKVYSITTTGNGTNGIYVAVGPNYVSNALCAEGLPSAPITTALNYRVYFPKW
                     GQAIDSHYFFTDAAIVNTVTTDPERHTATGIAWKMAITGSSRNSWYPLKLSIAKVAVL
                     NSGLVTARVWVKKTHATNISAKLFIQGNQLSGVPEDLIATKADDVNYEELTLTFTPSE
                     TGVIEIECWVWSNTASIVDSVYADDFTVTQA*"
                     /db_xref="gwf2_scaffold_3170_24"
                     /db_xref="32865720"
     gene            317325..318893
                     /locus_tag="GWB1_scaffold_1_prodigal-single_425"
     CDS             317325..318893
                     /product="PDK repeat-containing protein n=1 Tax=Solitalea
                     canadensis (strain ATCC 29591 / DSM 3403 / NBRC 15130 /
                     NCIMB 12057 / USAM 9D) RepID=H8KPG3_SOLCM"
                     /codon_start=1
                     /transl_table=11
                     /translation="MSLPGSNDLIGMDYAFEAQPFVQIPAKAEAGPLDLSFNAEPFLP
                     ANLPINIYGDSSGCTSVALSTDVYDVYRWQTSPDNSTWSDIVLATSSTYSVVSTAYYR
                     ISARVTISDPWLYSNGLFVTIYVAPIMGIIGDSSDCTSVTLTATGSDIVTYQWAKDGN
                     PIGVNSDTYVATESGSYTVAGTNSNGCYGISSTHAVVIYSFPTISIIGDASGCDSISL
                     STASSGVNSYQWKLDGVIISGAESSTYIATVSGNYTVVGTSVNSCAMESNSHAVIVYV
                     APSAPTINVSFYTLSVPDIYISYQWRLEGVDIFSATTFTYLAGLPGNYSVLVTDSNGC
                     SVISEEVYLTMDAYISITPDSLGPATLSALWPGKTIARTYWFLDNIMLFDTTEELFLP
                     TAPGYYKAAMQSIDNFTTMTSNIYVASSYVNQEPGLILNGSVSTGSILSRYTDIMFDV
                     IDSTDRAIPISYINFFVYQNGGLLETLTKDSSYVSYSEISNGWRFIINGPTVNPKYRF
                     KNGSVIEVKVMITN*"
                     /db_xref="UniRef100_H8KPG3"
                     /db_xref="scn:Solca_0737"
                     /db_xref="H8KPG3_SOLCM"
     gene            318901..320781
                     /locus_tag="GWB1_scaffold_1_prodigal-single_426"
     CDS             318901..320781
                     /product="hypothetical protein"
                     /codon_start=1
                     /transl_table=11
                     /translation="MALEIVFTWSDNPEFRCVTATATDGYSSYLWNNGETDRIITITE
                     DGLYYVTADAEESQHYYIDISANIINSELSFSFSIESINSLPPGKYVFEYDTGLDIKM
                     KKTGRSLYLGSSSSQMKYDLAPHLGISKPKYDSGYTYDSYYPADAILLEQRLLDKSFN
                     NDLISNSLGISPIKTNNRLAPFIDSGRHNLMVVHFDDCFDNFAPFYPLYSGVFLADSL
                     FGQAGVFSGTPLIVPNVKYFSATTGSIQLWAKRLCKTRGTKYYIVDMQPFVGSNNLAA
                     SFSLYIDEIDNLTFEIIGFTPISGTNSVRTDKYVIHCPLSTKDLNGNEYNHIAITWNN
                     SSSPTENFMRLYLNGELRSLLKYDTGATFGIDEVTAEERLFGDYADSTFIGGDAQTHE
                     VKARVNKFIVEKLGGIVDPSTITIGNPTGSKFSRTISGLESFFNQFIDGVSYQIATYE
                     NETFTVSNQVYGGTFYDWLGLMNEQPTQKYNTEPTDWLDTVKSKAAVKEISGQFIDNA
                     SDFTHIYIGEDINGLYPGQVLIDQLAITNAPLSTAEVAAFKRQQPVSISDSRVTLGYD
                     FNIAAIEAMTFTNLQDEYGRNFEFIVNVLNPFSFPLDKALITNLISMVKPANSTAFVN
                     FA*"
     gene            320818..324390
                     /locus_tag="GWB1_scaffold_1_prodigal-single_427"
     CDS             320818..324390
                     /product="hypothetical protein"
                     /codon_start=1
                     /transl_table=11
                     /translation="MSDTVLKPTFYSGQNIYRDNLQRIVSYDSSKRTALILSMFNNGV
                     VNPTPYDLSAMRVVVDSYRNNSCYLDFQSSSQANNPITMSASGDPRILYAQKFYARSN
                     NIQKVRLWMLVDVPPGTQFGEIFVEIRALVGSDCTSSNSCNCNSTLPTGASPLITEPA
                     SQVLARRVLDHNTINNSFPYIDVSFATEPLVSNLDDRSLMIPGQYYAIVIGRNYSTTG
                     TLQIHGNFGNNLANLESYVTKFDPTTGLWTNYEGDSIAYQIFSNTVELLPGDGIVSGA
                     SINNPTYVEDSVGNTVRYHLGNLDLAHVKNIVSAGAVDQNGDGRNMVIARIREVEMEY
                     QPNPRTGNPNATATAEVIEASITTERLWSEMSSTDQAAWLILAYVTDENTKTIKGLYE
                     PPCDINAAAIAGNWSPGLINIEDARVFVPHAQALKYSLLDEPPARAISTSYNTNLIIP
                     QADSTLALASVYINTESGAPSSVFKTGCVERNQLSVFDSAFGMTLTTPHMGKYLYYAD
                     DAGTLKKLNIIPPMVQSSIASADITSVPRTLNASTTIGACVNANMGLRVRLQWTPPSD
                     PTSYRGLVIVRSTEDYPRSIDDGVIIAVSEKTFTTLDGRVYNFDPVGQANPCCNADNP
                     EAGIIGKRRGLNSPLPELSMELVSAMSGTLNSLNDIVEYSIIPGTEFNINVSAFNLSS
                     AILHPRFDVDIIYAGGSINLLRDYQAVNASTMYVSSSAINDIILPVTIPTTINNSSFP
                     TGYTYLMIRVYDGFVSTHPQIGTLTLILKNETGESFNSGLTAIAAPLYENDQAVEDYI
                     ADSTTLLSVSAMSFLNISAIPFGRLSLKSQWMANYYNGTTNQIVPTDSINLTPLETVN
                     GSEITMETLLDYVGANASVVPVSISSDTFRLQFIDIVGSSIAIGNSTTAAPSELFLSV
                     VDETSEADIKPIVAYYNQDLYLVPRQQLVLNQECSCYVDAYSGTAYSAGFVGCERGYN
                     AAACNNGMSYNLIYYYTVFTYNDAGHFSYVDSCARAEYGIGNALPPGPVCQLAIVPQA
                     SGNHGPLYDSISLSWVNPDESSLYGVRIYVSKYRYATNFVEPFDASDPMYILYDSVFT
                     PNLNAIVNVGPGTSSAIIDGVDNFIADPDHPEPDPYYGHTQGYRGLYKLSSGGDAVFT
                     ESSTSSAVQFENGVIYHYTVFTYDVNGNYNTPTCVDRGQVSYAL*"
     gene            324415..326334
                     /locus_tag="GWB1_scaffold_1_prodigal-single_428"
     CDS             324415..326334
                     /product="Glycosyl transferase family 2 protein n=1 Tax
                     =Paenibacillus alvei TS-15 RepID=S9SIW7_PAEAL"
                     /codon_start=1
                     /transl_table=11
                     /translation="MDILYSAYVGSTSSWSIVARNVISNLLTLGNKIRVSSTNGWENV
                     PSEIVSLASTQLTDPVFLGYTVPHRLPAIPQKSRFLIYNYESSLLPSGWASIINQHAQ
                     LVFPASAYAANILRDNGVISDKIVVLPYGVDTTVFSPNVPPAIPRDKFNFLYCAIPHV
                     RKGIDLLLRAYYEAFDANDAVRLILKTSRRTAPPQSFVIDIDKTIANAKALFPGKNLP
                     EVMVIDHTYHNLSSLYTSASAYVAPSRSEGFGMTPLEAMACGVPVIASAYGGHLDFLN
                     SDNSYPVLTREVEATHQMQYWQYQRGAKIGEPDVQDLRDKMIYVYSNYESTVDVIRNG
                     LATVKKYNWKDIIVGLDATMRDSLGVAKSNKIIPPIKGKVVTTLSSAAKIAMTPGNAN
                     KIDRANARKILKGSAANSLTTPGQHSVVVAANSLPAKATKQKILQQAVVLNTMNISPK
                     TPSTALPKPPLPINQPTTQDSTVVLSAPRDYIFLYNGITNDKYSYIRALSSAIGNTRG
                     MYVIDGASSPSSSVGVLREVFSSRSIKYAAKCKAVAAEATVVVHLSDLPVCEYYLRAI
                     MPAYEIYYITDLPIDRVNFAALPRGKTTVILNALPENHSYSNQIETEGCVYVDTFDVD
                     PETLVNLQFTQGMIL*"
                     /db_xref="UniRef100_S9SIW7"
                     /db_xref="A0A0E3SCA5_9EURY"
                     /db_xref="pmn:PMN2A_1229"
                     /db_xref="S9SIW7_PAEAL"
     gene            326331..327410
                     /locus_tag="GWB1_scaffold_1_prodigal-single_429"
     CDS             326331..327410
                     /product="Glycosyltransferase, group 1 family protein n=1
                     Tax=Paenibacillus sp. P22 RepID=T2LY70_9BACL"
                     /codon_start=1
                     /transl_table=11
                     /translation="MTGVKFVGNPEDHTGYGRACLNTILALLKTKIPITLCNIRFIHN
                     TKQPLPPEIKARIDVKIPYDTVIVQCTPSSSVQFFEPGKKNIIYFFWETDCIPSVWVD
                     ACNSAQEIWVACQSNKDACIKSGVTTPIRIVPQAMSLHTHSQRLYLPGVTPNTYVFYN
                     IFQWTPRKNPRAMLHAYWKAFTAMDDVLLVVKTYGSSDNNQDVERIKSEIKNYKAELQ
                     LSSFPRLWFIHKIISDFTIESLHNTAHCFVSSSKGEGWNMSLATSAMLNKPIISSTYG
                     GLVDFMSPEDYYSVDSSKWESVSGMSWIQWYEKTQKWTDPNIEDLSLKMRQVFDENVR
                     HVEYEIAKNITLEAVGAQMRELLWK*"
                     /db_xref="UniRef100_T2LY70"
                     /db_xref="A0A0G0KC56_9BACT"
                     /db_xref="pmn:PMN2A_1229"
                     /db_xref="T2LY70_9BACL"
     gene            327401..327994
                     /locus_tag="GWB1_scaffold_1_prodigal-single_430"
     CDS             327401..327994
                     /product="Putative glycosyl transferase, family 2 n=2 Tax
                     =Leptospirillum sp. Group II RepID=A3EV34_9BACT"
                     /codon_start=1
                     /transl_table=11
                     /translation="MEITTCILAKNAANYIDLPIKSAKLFSSEVIVAIDSLSDDDTTA
                     KVAASDVIYYSYDFIHFGDARDKLIDSAHGNWIFMLDADEDLTAQDCSNMKKAAGCCP
                     ECDSFLFPRYQWLDWERTKYDQPYPDYQLRLFKRLPHIKYGNQPVHEAPKGVNRTSVI
                     PFNIHLNHYNRVFRQWIDWHNTAMFYNILSEKYKDEK*"
                     /db_xref="UniRef100_A3EV34"
                     /db_xref="U4QTR1_9BACT"
                     /db_xref="ttm:Tthe_2063"
                     /db_xref="A3EV34_9BACT"
     gene            327991..328725
                     /locus_tag="GWB1_scaffold_1_prodigal-single_431"
     CDS             327991..328725
                     /product="Methyltransferase type 11 n=1 Tax=Ralstonia
                     pickettii (strain 12J) RepID=B2UCH7_RALPJ"
                     /codon_start=1
                     /transl_table=11
                     /translation="MITSIVNSRMFREEYNQWIDEFQTIIAPTPEEQYKLQHLRYSDF
                     FFIHQAMKPTVTDKILELGAWPTYGFLYFAQFAAETVISDNLQWDSERDLAGVDKSPS
                     PWLKNCASFPKTVAEKIDACNIPYDNYFNFIYSVSVIEHVVDDNLALRQMYKALAPGG
                     TMILTTEVNLFTSMPYQPDVYFRVYKFSEIIEQIRAAGFIVSNNIEGVDAEVEAMMSG
                     AINHETELRQPYKHFMSGGVVCRKPL*"
                     /db_xref="UniRef100_B2UCH7"
                     /db_xref="rpi:Rpic_1490"
                     /db_xref="88947442"
                     /db_xref="B2UCH7_RALPJ"
     gene            328707..329381
                     /locus_tag="GWB1_scaffold_1_prodigal-single_432"
     CDS             328707..329381
                     /product="Uncharacterized protein n=1 Tax=Anabaena
                     variabilis (strain ATCC 29413 / PCC 7937)
                     RepID=Q3M549_ANAVT"
                     /codon_start=1
                     /transl_table=11
                     /translation="MSQTTIDYHLSALPDLMEYLGETYVHRNGQVELRDKWLSWQGGV
                     SEYYKDCVNDSYLFDLSQWHASGTLTGWGNIIKDHAHGVTLDFGGGIGTYSLIMASSD
                     KTSEVWFYDINEANEKFTKYRIDKHSLAHKVKYGMPTTQVDTIVAIDVLEHMPDRVLA
                     VKEWVDKLNPGGVLILTHTTTTSGGQHPMHLMTDIEIPVVAAALSVSCTKLGTFWPQV
                     WVKNAH*"
                     /db_xref="UniRef100_Q3M549"
                     /db_xref="ava:Ava_4288"
                     /db_xref="Q3M549_ANAVT"
     gene            329371..329997
                     /locus_tag="GWB1_scaffold_1_prodigal-single_433"
     CDS             329371..329997
                     /product="Tax=GWC2_Geobacteraceae_53_11_curated"
                     /codon_start=1
                     /transl_table=11
                     /translation="MHTNNIHTEKAYMERAHGPVSPVYYTDGRPITVGYKLLDELSIQ
                     GALVIDVGAFAGFIGNYCLQRGARVTLIDIFKGAFPSFMFSVQGSKEQMPFRDNFFDF
                     AVCGDTLHHGDLDSTLLEIYRILRPGGQFISVREPCIASSEDEWTVLQKDCGLVVAEG
                     ICERRPNLIQYKRALTVFPKFSVYSGVDLTPAKDLNYGDKGIVIKAIK*"
                     /db_xref="86288982"
     gene            330009..330698
                     /locus_tag="GWB1_scaffold_1_prodigal-single_434"
     CDS             330009..330698
                     /product="Glycosyl transferase family 2 n=1 Tax
                     =Chloroflexus aggregans (strain MD-66 / DSM 9485)
                     RepID=B8G5S5_CHLAD"
                     /codon_start=1
                     /transl_table=11
                     /translation="MKLSLCMMTLDGADRIEKCLLNFVGMVDQIVICVDDKTVDSTRE
                     VAAKITNEVYDFTFVHWGQAKDNMLQYLTGDWILLMDDDEDMSIEDIGMLKTVIETAP
                     LDVDLYVVPRRHWLDLSCTKLDETRPYPDYQLRLHRNVDYIKCGNKFAHASPSGYNKS
                     EIIPYDIHINHYNKVYHDRDWHLRRYQMYDELFHKYEGISYLEFIKEHVNPLVQKIEE
                     CLPTFKPEDKE*"
                     /db_xref="UniRef100_B8G5S5"
                     /db_xref="A0A0G0NGW3_9BACT"
                     /db_xref="cag:Cagg_0867"
                     /db_xref="B8G5S5_CHLAD"
     gene            330695..331291
                     /locus_tag="GWB1_scaffold_1_prodigal-single_435"
     CDS             330695..331291
                     /product="Uncharacterized protein n=1 Tax=Hyphomicrobium
                     sp. (strain MC1) RepID=F8J7E5_HYPSM"
                     /codon_start=1
                     /transl_table=11
                     /translation="MIYNADFYLNRNKITRPSALVVCPIVFALLDAPQTVCDFGCGVG
                     TWLKVFSELGTQDVLGLEGDWLDTQYVVIPFESLKITDLSSTVQLNKIYDLAVSLEVA
                     EHIDEKYADVFVDNIAQASDTILFSAAIPGQGGVNHVNEQPHQYWIDKFENRGYVTFD
                     CIRWRIANNPKVFPWYQNNIYIFSRNPRHSIKLTTLSS*"
                     /db_xref="UniRef100_F8J7E5"
                     /db_xref="hmc:HYPMC_4049"
                     /db_xref="F8J7E5_HYPSM"
     gene            331340..332149
                     /locus_tag="GWB1_scaffold_1_prodigal-single_436"
     CDS             331340..332149
                     /product="molybdopterin cofactor synthesis protein A id
                     =12556657 bin=CNBR_ACIDO species=unknown genus=unknown
                     taxon_order=unknown taxon_class=unknown phylum=unknown
                     tax=CNBR_ACIDO organism_group=Acidobacteria 
                     organism_desc=why is coverage listed as 1?"
                     /codon_start=1
                     /transl_table=11
                     /translation="MVPQLIQIESSTACSAACDFCPHSSLQRKMGSMTDALFLKIIND
                     ANNMGIKHILLFLNGEPLIFNRFFYWLEELRQRNMVTTIFTNASHLTEDKAHRLISYA
                     DVIRDIFFSVAGINKETCFNLTGLDFDTVVSNVKYFVNLNNGLIPIAAHMPLYSKTVA
                     FSKQWKLFWSDVVGRADLTDYYNFAGLVTPEKSQRKKAFCGRLTHLTVLYDGRVCLCC
                     MDPEGQVILGDLNTQSITEVYNGEIMEKYRMAHHRGDFSYPLCCNCNMNEV*"
                     /db_xref="CNBR_ACIDO_19_247"
                     /db_xref="A0A0F9NS52_9ZZZZ"
                     /db_xref="mmp:MMP1086"
     gene            332187..>332696
                     /locus_tag="GWB1_scaffold_1_prodigal-single_437"
     CDS             332187..>332696
                     /product="gmd; GDP-mannose 4,6-dehydratase (EC:4.2.1.47)"
                     /codon_start=1
                     /transl_table=11
                     /translation="MKKALVTGIYGQDGGFLAKQLLQENYEVWGVKRRSASSIPWRLE
                     ALGILSHPNLHIIEGDVTDPISMLDCVKRSQPDEVYNTAAMSHVGTSFKQPLATAQID
                     GLGVLNILEAIRTLAPEARFVQCSTSELYGNLPPEQQSLGVYHPRSPYGVAKLFGFWT
                     TVNYRETYNI"
                     /db_xref="nis:NIS_1386"
                     /db_xref="A6Q4T5_NITSB"
                     /db_xref="UniRef100_UPI00037B489E"
                     /db_xref="4.2.1.47"
ORIGIN      
        1 AACAATCTCT AGGCGTATAT CATCCACGTA GTCCATATGG GGTGGCAAAG CTTTTTGGTT
       61 TTTGGACTAC AGTTAATTAT CGTGAAACAT ATAATATTTT TGCTTGCAAT TCCATTTGCT
      121 ATAATCACGA ATCAGCTTTA CGCGGCGAAG ACTTTGTTAC TAGAAAAATT ACACTTGGCT
      181 TAGCTGATAT TGTAGCTGGT AAAAGCAAGG TGATTAAGTT GGGAAATATT GATGCTCGTC
      241 GAGATTGGCA ACATGCTAAA GATGCGTGTC GAGCAATGAT TATGATGGCC CGCGCGGATG
      301 TAGCGGATGA TTTTGTTGTT GCTACTGGAG AATCTCATTC TGTACGAGAG TTTATTCAAT
      361 TGGCGGTGAA GAAAGCTGGC TTAGGAGATG ATTGTGAACG TTTTATTGAA ATCGATCCAC
      421 AGTTTTATCG TCCTGCTGAG GTCCCAGATT TGAAAGGGAA TCCAGATAAA ATTATGAAAA
      481 CTTTGGGATG GAAACCTATT ACATCTTACG AACAGTTAGT CGAGGAAATG GTTAATTATG
      541 ATGTCTTTGG GAAGAAGCCT TGACTTTTTC TAACTTTAAA ATTATATTCC TCATGTAGAG
      601 AGAATCATAT GCAAGGAGAA AATTATGAGT GATAACGAAT TTAAGATAGA GGCTACTGGA
      661 AATAGTGGCA TTCATATCGA GAGTACTGGC GGAGTTAAAA TTGAAGCAAA AGCTGGAACT
      721 CCGGTAGAGG TGAGAGGAGT AAAAGTGGGA ATGACAGGTG AGCTTGCGAT TCGTTTCGGT
      781 GTCATCGGTG CCGGGCAGGG AGGCTCTAGA ATAGCCGAGG TGTTTGGTGC GCTGGGTTAC
      841 CCATCTTGTG CCATTAACAC GGCCAAACAA GATCTAAAAT ATATTAAACT GCCTGAAGAC
      901 CGTAAACTTT GTATGGAATA TGGTCTTGGC GGCGCAGGAC GAGACATTCA ATTAGGTGCC
      961 GAAGCCTTTA CTGCTCATCG AGAATCTGTG CAGGCCCTTA TTGATCGCAC TTTTTCTGAT
     1021 GATGTGGACT ATGCATTAGT GTGTGTTGGT GGTGGTGGTG GTACGGGATC AGGTGTAGCC
     1081 GAACAACTTA TTACGTTGTT ACATTCTTAT AATATGCCGG TTGGTATGAT TTACACTTTA
     1141 CCTCAATCTA ATGAAGACGC TTTAACCCAC GCTAATGCCG TTAAAGTGTT GGATAAGCTC
     1201 AGTAAATTGG TTAAGGAAAA AATACTCACT ACTCTTATCG TGGTAGATAA CGCTAAGATT
     1261 GAAGCCATTT ATCCTTCTTT ATCTACTGTG GCTTTTTGGC AGAAAGCAAA TGGTGACTTA
     1321 GTTAATATTC TCCATCAATT CAATCGTCTT ACTGCACAGC CATCTCGTTT TGTATCTCTT
     1381 GATCCCATGG ACTTTGCTAA AATTATAACT GAGGGAGGGT GTACTGTATA TGGAGCAGCT
     1441 AGACTCTCAG AATATAAAGA TGCAGAAAGC CTTGCGCAGA CGGTAATTAA CAGTGTTAAA
     1501 TCCGGCCTAT TAGCCTCTGA ATTTACTCTA TCTGAAGCCA CAATGGGTGG ATTAATTGTT
     1561 ACTGGTTCAT TTGATATGCT TTCAACTGTT CCACAGGAAG ATATCAATTA TGCTTTATAT
     1621 AATCTTACTT CTATAGTTGG CCATGCTGGT CTTTATAGAG GAATTTATGA TTTAGATTCT
     1681 ACGGATGCTG GACATGGCCT TGTGGTTTAT ACTATGTTGA GTGGTCTTGG TGTGCCCCAT
     1741 CGTAGAGTTG AAGCCCTTAT CCAACGTGGC GAAGAGGGCG CTCAAGCCCT TGAGATTAAA
     1801 AAGAATGATC ATGCTAAAAT GAACGTTATT GATTCTGATT CTTCCAGCGC CGATAATGAC
     1861 CGTCTTAAAA ACATGCAAGC TAAACATGGT CCATTGGGTA AACTTTTGGG AAATAGAAAG
     1921 AAGCCTTAAG GAGAGAAGAT GAACTTTATA AAAGGTTTAG GGTCTTTGGG TTTATGGAAT
     1981 TTCATATTTT TCCAGTGGTT TTTTACTAGA TTGGCTTTTA AATATGATTT AAATACTAAT
     2041 GCTTATCTGG GATGGAAAAT TCTTTTCCCG GTAGTTCCAT TGACTCGATG GATTTTTAAT
     2101 TAAATTTTTA AGTTAAGTTT TATGGCGCCC GCAAGGGCGC CTTTTTTGTT TCTTTTAGTC
     2161 TATTAATGAT AATTGTTATA TGGATTGAGG AAAATATAAT GACAAAAATA ATTTTTCTTT
     2221 TTGGAAAAGA GGCTAAAAAA TGTACTAAAT GTCAACAAGA TAAGTTATTA TCAGAATTTC
     2281 CAAAAAACAA AAGGGAAAAG AATAAAATAT TATTAAGAAA GAAAGCACAA ATACGCAGAA
     2341 AAGCTAGAGC CCTACAAGAC CCAGAATATA GATTGCTTCT TTGCTGTAGG AGCCGAATTA
     2401 GCGATGCTAT TAGAAGAAAT AGGGGTTTTA GTGGAAAAAA TCAAACCACT AAACAGCTAA
     2461 TAGGATGTTC ATTATTACAA CTTAGGCAAC ATATTGAAAG TAAGTGGCAA CCGGGAATGA
     2521 CTTGGGAAAA TTATGGTATC CGAGGGTGGC ACATAGATCA TATTAAACCA TGTGCTTCGT
     2581 TTATTCTAAC GGACGAAAAA CAATTACAAC AATGTTTTTT CATTATACAA ATCTTCAGCC
     2641 CTTGTGGTGG AGAGATAATT TAACGAAAGG AGCGAAAACA TGAAATTTAA TACTGATTAT
     2701 TCCGCAACAA CCACGGATTA TTATCTGGTG GAAACAGTAA AACAAGGCAT AACACTTCAT
     2761 TATACTGCTG GCAGCACTGC TTCTGGAGCC ATTAGCACGT TATGTCAACA AGATATGGTA
     2821 TGTGTGCCTT TTGTGGTGGA TAAAGATGGC ACTGTCTATC AACTTTTTAA TCCAAAATAT
     2881 TATGCTTTTC ATTTGGGGAT CCGTGGAGCA GCAGAAGGTT ATAAAAAAGG ACATTTTGAT
     2941 AAAAAATTTC TAAGTGTGGA AATCGTCAAT GAGGGACCAT TAAAAAAAGT TGGTTCAGAT
     3001 TATTTATGGT GGCCTAAAAA TTGGGGAGCT AAATATACAG GAAAAGTAGT TAATTATTCT
     3061 TTTCGTGGTT TTGATTATCA TGCGGCATTT CCAGAGGTTC AAATCCAGGC TGTTTGTGAA
     3121 TTAATAAAAC ATCTTTGTAC TGAGTTTAAT ATTTCTAAAA GTTTAGTGCC AAAAGATAAA
     3181 CGTGAATTAT TAGATTTAGA TTATATGGAT ACCTTTGAGG GGATATGTTC GCATGTTAAT
     3241 TTCAGGTGGG ACAAATGGGA CATTCCAGGT GAACCAGTCT TTCCGTGGGA TAGGCTACAA
     3301 AAGTATTTAG AAGACAAATG ATTGAAATTA CAGATCAGAT AACCGGCATA TATGAAAAAA
     3361 TTACAATAAT CAATGAATTG CATTGGTCGC ATAAACTTAT GCATATTAAT GAAGCTTGGG
     3421 CTAGGGCAAC AGGTAAAGGC GTTAAAATAG GTATAGTAGA TACTGGTTGC GACATTCATC
     3481 ATCCAGATTT AAATGGCGCT ATTGTTGGAT GTCATAACTT TTCTCAATCA TCGGGGCAAT
     3541 GCGAAGATAT GCATGGGCAT GGCACACACA TAGCGGGTAT TATAGCGGCT AAAATTACTG
     3601 GCTCCGGTGT TTCGGGCGTA GCTCATGGAG CTAGTTTATA TATCGCAAGA GCTATAGATA
     3661 ATTCTGGAGT AGGAAATCCA GCAAACATAG CTAGGGCTAT TGAAGCTTGT ATAGATGCTG
     3721 GATGTGATGT TATTAATTTA TCTCTTGGGT GTCCAGAAGA ATACATTCCA ATGTCTCGGG
     3781 CTATTCAACG AGCTACTGAA AAAAATATTA TTGTTGTAGC TGCAGCAGGC AATTGTGGAG
     3841 ATAATAACGT TTCAACGGTA GAAGAACAGT GGCCAGCTAG ATTACCATTT GTTATTTCTG
     3901 TAGCTGCTAT TAATAAAAAA CTAATTAACG CTTCATGGTC AGCTTCTGGT GATATTGAGT
     3961 TTTCTGCTCC AGGAGTTGAT ATTTTATCTT GTTATCCAGG TGGTAGGTAT GCTACTATGA
     4021 GTGGCACGAG TCAGGCCTGC CCGTTTATAA CTGGGGCGTG TGCTCTAATG AAAGAAATAA
     4081 AACGCGATAT AAATAGAGAG CAAATTGTTA AATTGCTGTC GCAGTATTCT ATGTCTATAG
     4141 GACATCAAGC CAGCTTTGGG GCCGGGGTGG TTAACGTTGT TGCTGCTTTA GAGTCCCTAG
     4201 AGGGTATGTT GAAGCGAGGT TAAATGAGTC AAGCGTCCGA CCAAGCACGT GAGGAAATTT
     4261 TAAAAGAAAT CAAAGAGCTG CTTTCTGAAG GTGGTTCAGT TTCTCTTATT CCTAAATTAA
     4321 GGGTTCCCAA ACCTCCTCTT GCAGACAGAA TGGCCGAAAA GCTTACTAAT CTAGTAGGTT
     4381 CCTGGCGCTT TGCACTATCC ATGGTCGGCG CAGTTGTTCT ATGGTTTCTT TGCAATATTG
     4441 GGTTTTTCTT TTTTATGCCC TCTTTTGACC CATATCCATT TAATTTTTTA AATTTAATGT
     4501 TAGCGGCGGT AGCAGCTTTT CAGGCTCCAG CTATTTTAAT GGCACAAAAC GCACAATATA
     4561 GACGTGATTT ACAACGAGAG ATCCATCAAT ATGAAGTTAT TTTAGCTGTT GAGGGTGAAC
     4621 TTCGTGCGTT ATATAATAAA TTATCTCATC TTGGAACTGA TGTCGCTGTT GCTATTGAGG
     4681 AGCTAGAGTT TTCACAAGAT CAATCTAAAA AAGAATTGGG GGAACTTTCA AATAATGTAT
     4741 CAAAAAATCT TAGTAGTACT TATGGCTGTC ATTTAAAAAT GGAAAAACTT CAAGATACAG
     4801 CAGAAGATAT TGTAACTAAA ACTTCCATAA TGCTTAGTCT AATTAAGAAA CTAAAAGATG
     4861 CCTCAGATCC ATTTCCAATT ACAAAAGAGA TAAATGATAA AGGAAGGATT TTTCCAGATG
     4921 ATCCAAAGGG TTAACCAGAA GGAGAAGAAA ATGTGGAATA AAATTAAAAC CTGTATAATG
     4981 AATTTAAAAC AATGTTTATG CTCTAGCATT AAAGATATTC AGCTGGAAGA GTTAAAAAAA
     5041 CAATATCAAA TGCAATTAAA TGAAAATATT CACCTGCATC GTAAATTAGA AGAATGCGAA
     5101 ATTGCTATGC AGGCAGCTAA AGATACAGTT ACTGAGCTTA GTGATAAATT AAAAAAGACT
     5161 GCTACAGATG AAATTCGCAA AAAAACTGTA CTTCCTAAGA AAAACAATCA AAAACCCAAA
     5221 CGCTAATTGA CTTTTATCTT TAATAGTTTT ATATTATACA AGAGGGGTTT TATCCTCTTT
     5281 TGTATTATTG GAGACAAATT TGTTAACTTT TGTAGTTCAA CATAATATAA CTAAAGTAGA
     5341 AAAAATAGAG GATGTACCTC AAAGTTTTTT ATTTGCATTG AATGATTATC TTAGTTATAC
     5401 CGAACAAGAC TATCAATATA CTTGGAGATA TAAAAATACA GCCTGGAATG GAAAGAATTA
     5461 TCTTCTAGGC GGACGTTGGA ACAAAGATAT TTTTGTTCCT AGTTTTAGTT CTTTGAGTTT
     5521 TAGGTCTGGT TTATTAAAGC GTGTTTTATA TTTTTGCAAA CAAAACGATA TTGGATATTT
     5581 AGTAATCGAT GAACGTTCTT TTCCAGATTT AAATGATGGG TTACTGTGGA AGGGAAATTT
     5641 ACGTGATTAT CAACAAATAG CCATAGATAG ATTTTTAGAT TATAAAAAGG GTATTATGGC
     5701 CGCAGCCACA GGGGCGGGAA AATCTATTAT TATTACTAAT ATTGTTAGTC GTCTTAATAT
     5761 TCCCACTGTT ATTTTATGCG GGACCATAGA CCTTGTTATA CAAATGAAAG AACATTTAGA
     5821 ACATGAGATT CCAGATTCAG CTATTGGAAT TGTGGGCGAT GGAAAATGTG AAATAGAACA
     5881 AATTACCGTA AGTACTTGGC AATCTGCAGC AAGATCAATT GACACTAGGG CCAAAACTTA
     5941 TTTTTATGAC AGACAGGTGT CAGAAAAATT TGACACATCG CATTCTAATA AAATAACCAC
     6001 CATGCTTAAA GCCGCTCAAT TAGTTGTATT AGACGAATCT CATTGTGCGA GAGCTAAAAC
     6061 CATTCAAACG GTTTTGCGTA ACATCAACGC ACCATATGTG TTGGGCACAA GTGCTACCCC
     6121 CAAACGCGAT GAGGGAGATG ATTTACTAAT AGAAGCTGAG CTTGGTAATA TTTTTTATGA
     6181 TATTAGTGCT TCTACTCTTA TTGATAAGGG CTGGCTTGTT AGACCAACCA TAGAATATCA
     6241 CTATATAGAT AACTCGGCTC GCAGAGGAGA GTGGGACGAT TTTCATGCTG TTTATAAACA
     6301 ACTCATTGTC AATAACGATG TTAGGAATTA TATTATTGGA GAGAAGGCTC GTGAAATGGT
     6361 ACGAGCTGGC AGAAAAACAT TAATACTGGT AGATTATTTA GAGGAGCACG GTAAGGTACT
     6421 TGAAGAGATG CTATCAGATG TTCAAGCTGA ATTTTTGAAT GCCACTCTTT CATCTAAAAG
     6481 AAGACAAACA CTGTTAAATG CATTTAGAAA TGGAGAAATA GATTGTATGA TTGCGACTTC
     6541 TTTAGCCGAT GAGGGTCTCG ATGTTCCCAT TATTTCTGGT GAAATTTTAG CAGGTGGAAA
     6601 GCGGGGCAAG ACTAAAATAA GGCAACGGGT TGGTCGCGTC TTACGTCCCC ATGAAGATAA
     6661 AGTAGATGCT CGTGTTATAG ACTTTATAGA CGATGGCAAG TTTGTTTTAG ATCATAGTGT
     6721 TGCTAGAATT GCTGCACTTA AAATGGAACC AGCATTTGAC TTAGTGGCGA ATAATGTTCC
     6781 TAAAGAACGT AAAGAAATTA TTCTTAAGAA GATTGAAAAA GCTGTAGGAC GGATGAGAAA
     6841 GGATGAGTTC GATGAGCAAA CAACTGGATA ATGCGGTCAA ACATCTTACT GTAGAAATTT
     6901 TAGAAAATCT AGCTCCAGAA GCTGTGTTGA AAAATGCAGA TATGGAATAT AGTAAACCTA
     6961 ATATTACAAT GGCCCGTCGC GCTATCACCC GATTTAAAAA ACAAATGATT AGTGCAGCTA
     7021 ATGCTGATGC TATTGAAATG GATCCAACTG TCACCAAATT TAAAAATTCC TATATTAAAA
     7081 ACACTCGTGA TGTAGCTGAT GTACGTGAAA AAGGTAGAGT CCGCGCATCA TCTGATGGCT
     7141 CTTTAACCCC CATGGAAGAA TGGGGGCAAT TTGAGTTGCT TTCTTATTTT TTTGAATTAT
     7201 ATTATAGTAG GACGGGTAAA GATTATCCAA TAGAAACTCC TGGTGTAATT TATAGTAGAT
     7261 TTATAAAAAA TAAAGGAACG TGGGAACAAA AATCAACTAG GGGTTTAAAT GTTATGTCTT
     7321 TTTTATTGAA AAAATTGAAT TCTCCAGAAT CTGTTAAAGA TTATTTAGAT TGGTGGTTTG
     7381 CATATTCATT TACAAGGGGG CAGTCGTTAA ATTGGGGATG GTTGGCTAGT GCGACAATGT
     7441 TAAGTTCATA TACGGTTTAC ATGACCAATT TACAACATAA AACTGTGGCT CCAGCAACTA
     7501 CAATATCCCC AACTTTACCA ATAGATTTTA TAGGATATAT ACAGGGGATC GGCGGTATTT
     7561 TTAATTATAT TGGAAATATG AAAACCCATA AAGATTTGCA ATATGTATAT GCAGCTTGGA
     7621 AAGATAAAAT GCAAACGCTT CCATCTCATC CAGTGGTTAA AATGTTAGAA GAAGCCCAAA
     7681 GCCGTGGCCT ATTAGGAGAA AAGAAATGAA GAAATATGTT TTAGTTAGGG CTGAAGATGG
     7741 TACGTTATTA GGCGGGGGAA TTTATGCTGG CGCTTGGGGG GAAGCTTTTA TTAAAATTGA
     7801 AAGAAGCGAT AATGAAACTA TTATGATAAA TGTTTCTAAG GCGATAGCTT TACATTTTTT
     7861 TGAGGAACCC CCTGAAGCTT TATTAAATTA TATGCGTATC ACAAATTCTT CTTCCGTTGA
     7921 CCCTCCTGCT CCTGGAATTG TGGGTACGTC TTCAAGGTCT TCTCGCCCAT CCGTAGATCA
     7981 AGGGGTTCAG GGTTTAGTGG ATGCTGGTCC TCCAGGCCAC ACTTCTGATG CTTCTGGCGT
     8041 TGGATTGGCA GATTTGCCCA TACCTAAAAA ATCTAACAGG CCCAGGAGAA AAACATGATA
     8101 ATTGGCAGTA ATAGGTCTGT AGTTTTTAAA AAACTCGCAG AACTCAAAGA ACGCACAGTA
     8161 AATCAGTGTG TTGTTTGTCA TGGTGCTGAT CCAGGCTGTC GATGTCATGC CCTTATGTTA
     8221 ATGTATGAAG CAGCGGCAGC GGCTAATGTG CCAGCAAAAT TTTGGAGCAT AAAGACAACA
     8281 GACTTTGGTG TTGGTCAAGA GCAGAATCCA GTCGTTTCAG ATTTAAAAAG TAAATGGATT
     8341 AAACTAATTT TTGAAATTGA AAACACAGTA CAAAATATTC CTTTAATTGT TGTTAGTGGC
     8401 CCAAATGGCA CAGGTAAAAC AATGATGGCT AGTATCCTCT TGAAGTCTGC TGCTACCGTA
     8461 CGTGGTATTT CACCTCAATA TATTTTGTTT AATCAACTCA TTTCTCTACA TTATTCTAAA
     8521 GAAGGCAATA AAGATGAAAT TTTGGAAAGA TTACATGCAT GTGATTTACT TGTTATAGAT
     8581 GAATTCGGAA AAGAGTATAC TAAAACTAAT CAATTTGGGG AGATAGATAC AACTAGCTCC
     8641 ATTGCCAATT ATGCTAAGTT TGTAGCTGAA AACATATTAA AAACCAGAAG CGATGCAAGT
     8701 TTAACCACGG TGATTATTAC CAATGACACT ATTGATGAGC TTAAGTCTAA ATATGGGGGT
     8761 CCAGGAAGAT CTGTAGATTC TATTTTGGCC GCCTCCTCGA CTGTAACGCT ACATCATGCG
     8821 GGTATAGATT TTAGGAAGGT GAAAATTTGA TTGATCAAAA CATTTCTATA GATGAACATC
     8881 TACTTTCAAT TTTATTACAA GATAAACAAC ATGTGATTTC CATATTAGAA GAAGACAAAC
     8941 TTACTGGAGA TTATTTTGAT CCTGAGTGGC GCCCAGTCTT TGACAATATT GTTATATACT
     9001 ATAGAAAATT TAAAGAAATA TTAGATAAAG ATAAAGTCTT TGATCAGCTC AAACGTCGCG
     9061 GAGTATCAAG CGTGGAGTTA TCTAAGAGAT ATGCTATATA TCTTTCTCTT GAAAATCTTA
     9121 AAACGCCCAC TAAAGACTAT AAATATTATG TAGATGCTAT TAAAACTCGT AAATATAAAA
     9181 TTATGTTGCA CGAAGTTGTA TCTAAAGCCG ATAAAATGTG TAACACCATG AATGACCCAA
     9241 TATCAGCGGC AAAAGATTTG GCAAAAGTTG GTAGCGAAAT CGCAACACTG TCGGCTCAAG
     9301 ATAGAGTAGT GAGAACTTCT TTAGCCGAAA GCGCTCCAGT CATGAGCGAT AATTATCGTA
     9361 TTGCAAAATC CAATCCAGAA ATTATAAGAG GTATAATGAC TGGATTCCAA AAATTAGATG
     9421 AATTAACTTG GGGTATAAAT CCTGGTGAAG TTTTATTGAT AGTCGGGCCG ACTGGAGGTG
     9481 GTAAGTCCAT TAGCTTAGTC TCTATGTCTG CATACATCGC TAATGGTATT AGATATTGTG
     9541 CAAAATGCGG ATTTCAATTG TTTTTACATA CTCAAAACAG ATGTCCAAAG TGTGGAACTA
     9601 TTTTTGCTAC TCCGGGGGAT ATTTATCGAA TATCTCCAAA GAATGTAGCC TATGTTTCTA
     9661 TTGAGATGCC AGCGGAAGAC TGCTTAAGGA GATTTTGTTC AGCTTCGTTG GGACTTAAGG
     9721 AGAAAGAAGT TAGACGTGGC CAGTTAAGCG ACCAGGATGA ACAAATATAT CTTAATTACT
     9781 TAGAATCAGT TAGAAGTGGA AAGGGACCAG TTGGATTTTA TGTTATTGAT GTGCCAAGAG
     9841 GTGAAGATAT AAACTTTGTC TCTACAGAAA TTGACCGTCA GGAAGCCCTA CATGGCGTCA
     9901 GGATGGACGT AGTGGTTATT GACTACCTGC AGCTCATGAA AGCTACTACC GGCGACCACA
     9961 GAGACACTGG CGAAGATTGG AAGGCTCAGA CGGCTATTTC TGAAGAGGTA CATGAATATG
    10021 CTAGAACTAA ACGTATTCCA GTAATCACAG CCGCTCAGTC CACCTCTCTT CGTGGTATTA
    10081 AAGGCGAAGC TGTAAGATAT GGAACCCACC GTGTTTCTAG GGCAGAGGGC ACCGCATTTA
    10141 ATATGAATAT TATTGTTCAA ATTGAGGACC CATTAGAAAA ACAAGAAGAA GAGAAAAAAG
    10201 AAGATGATAC TGAACTAACA ATGAAGTTTT ATGTTGTTAA AAATAGAGGC GGAGAAAAGG
    10261 GTGTCATTGT AATGCAAAAA GATTTTTCAA GAATGCAAAT TCATCATATT TTGGATATTT
    10321 CTTATGCGAC TTTAGAAGCC TCATAAGTAA TATATGTAGT TTGAAGCTCA TTGAGAGAAC
    10381 ATATTTTGAA CACGGAAAGT CACTATTAAT ACGAATATTT TAGATATCAA ATTGGAAAAA
    10441 TCGGGGCCGA TAACGGCCCC ATCGCCATTA ACCAACATAG AGTAGGCAAG GAGAAGAGTG
    10501 AAATGAACAA GTTAAGTTTA TCTCGAAAAA TATTGTCAGA TATTACGGTA TATGCTAAAT
    10561 ATGCTAAATT TATTCCTAAA TTAAAACGTA GAGAGACGTG GGAAGAAATT GTAACACGTA
    10621 ATATGGAAAT GCATATAAGA AAATTTCCAA AATTAAAAAC AGAAATTGAA GATGCTTTTA
    10681 AATTAGTATA TAGTAAAAAA GTTGTACCTT CGATGAGGTC AATGCAGTTT GCTGGGAAAC
    10741 CCATAGAGCT GTCTCCTAAT CGCGGCTACA ATTGTTCTTT TGTTGCTATT GATGATTTTC
    10801 ACGCTTTTTC CGAGACCATG TTTTTATTGT TGGGTGGGTC AGGTGTTGGG TTTAGTGTCC
    10861 AGCGGCACCA TGTAGAACAA CTGCCAGTAA TATATAAGCC AATTAAATCA CGGCGCTTTT
    10921 TGGTCGGCGA CTCAATTGAA GGGTGGGCAG ACGCTGTTAA GGCGCTTTTC CGTGCTTATA
    10981 TGTGCGGAAA AACTTTACCA GAATATGATT TTAGAGATAT TCGTCCGAAG GGTGCTCGTC
    11041 TTATTACATC TGGGGGTAAG GCCCCAGGAC CGGAACCTCT AAAAGACTGT TTACATAATA
    11101 TTCAAAAAAT TTTAGATAGA AAAGTGGGTG GATCTAAGTT AACCACATTA GAATGTCATG
    11161 ATATTATGTG TTATATTGCT GATGCTGTTT TAGCTGGGGG AATTCGGCGT GCTGCCATGA
    11221 TTAGTTTATT TTCTTTTGAC GATGAGGACA TGCTTACTTG TAAATATGGC AATTGGTATG
    11281 AATTAAATCC TCAACGTGCA AGAGCTAATA ATTCTGTAGT TATTTTACGT CATCGGATCA
    11341 AAGAAAAGGA ATTTAAACAA CTTTGGAAAA AAGTGCAAAT GTCAAAAAGT GGAGAGCCAG
    11401 GTATTTTCTT TACAAATAAT AAAGAAATGG GTATCAATCC TTGTTTATCG GGAGACACTT
    11461 GGATACATAC TACGCAAGGA GCTAAACAAG TTAACGAACT GGTGAATAAA AAATTCACGG
    11521 CGATTGTGAA TGGAAAACAT TTTGATTCTA CGGAGTCTGG TTTTTTTAGC ACTGGTGTTA
    11581 AATCGTTGCT ATCACTTGAA ACAAACAATG GAAACAATTT AAAATTGACA AATAATCATA
    11641 AACTACTTAA GGTTCTTAAA CGAACCTCTA AAAAAATTTA TACGGATTGG GTAGAAGCTA
    11701 ATCAACTAAC CGTTGGAGAC GAGATTTTGT TGTCTGTTCA TGATGGCGTA GCAAAATTTG
    11761 GTGAAAACAA CCCAGGCGAT TTTGATCGCG GCTGGTTACT CGGAGAGCTT CTGGGAGATG
    11821 GTTGTTTTTC GGGGCCATCC TCCGCTTGTT TAGACTTTTG GGGGCCCTCT GCTCAACATA
    11881 TGTCTTCATT AGCTTATAAT AGAATTAAAG GCGTTTTAGA AACTCGCTCA GATTTCGGTG
    11941 TTATAGATCA ATATCAAAAA GACAAATTAC GTATTCGTTG TGTTGCGGTA GCTAATTTAG
    12001 CAAAACAATA TAATATTACG CAAAAGACAA AGTTATTAAC TCCTGCAATT GAAGCTGAGA
    12061 GTTATGATTT TATTGCTGGA TGTTTGAGAG GATTGTTTGA TGCGGATGGC ACTGTAATAG
    12121 GAAATCAGAT TAAGGGAGTA TCTATTCGAT TGGGACAAGT AAGTTTGAAT AATTTACAAT
    12181 GTGCACAAAG AATGTTATCC CGATTGGGAA TAGTTTCTAA AATTTATAAA AATCGTCACC
    12241 CCGCTGAATT CAGATATATG CCGGATGGAA AAGGAGGAAC AAAAAAATAT TGGTGCCAAT
    12301 CTATGAATGA ATTAGTAATT TCTGGACACA ATATGCATGT GTTTCAGTCT GTAGTGGGAT
    12361 TTGATGAACC AGCAAAAGCC ACCAAACTTG CGAATTTATT AGGAACATAT AAACGAAAGC
    12421 TTAATCGCGA ACGTGGTTTA ACGACCATCA CAAAAATTAT TCCCATTGGA GAGGCCGAGG
    12481 TGTTTGACGC AACTATACCA GGGATTCATG AATTTTGTGC TAACGGTCTG CGGGCTCATA
    12541 ATTGTTCTGA AATTTCTCTT AAATCGGCAC AAATGTGTAA CTTAACAGAA GTGAACGTAT
    12601 CCGATGTTCA TAGCCAGGAA GACCTCAATG AACGCTGTCG TGTTGGTGCC TTTATTGGTA
    12661 CATTGCAAGC GAGCTATACT GAGTTTCATT ATCTCAGAGA TCTTTGGCAA AAAAATTGTG
    12721 AGAAGGATGC CTTGCTTGGT GTCGGTATGA CTGGAATTTG TTCTGGTGGT ATATTAAATT
    12781 TAAATCTTGA AATGGCAGCA GATATTTGTG TAAAAGAAAA TGAGCGCACC GCTGCTCTTT
    12841 TAGGTATTAA TAAAGCCGCT AGGGTAACTT GCATTAAACC CAGTGGTACC ACAAGTTTAG
    12901 TGTTTGGTTG TTCATCTGGA ATTCATGAAT GGCACGATGA ATATTATATT AGAAGAATGC
    12961 GTATTGGTAA AAATGAAGAA TTATACAAAT ATTTAAGTGA ACATTGTCCA GATATTTTAG
    13021 AAGATGATTT TTTTAAGCCT ACTATTCAAG CGGTAATTAG TATTCCACAA AAGGCCCCAG
    13081 AGGGAGCTAT TTTAAGAAAA CATAGTGATC CAATTAAACT TTTAGAGCGC GTAAAAAAGT
    13141 TTTCTCAAGA ATGGGTTGTA CCTGGACATA ACGACGGTGA TAACAGACAT AATGTTTCGG
    13201 TTACAGTTAG CTTAAAGGAT GATGAGTATC AAATTACTGG CGAGTGGTTA TGGAAAAATA
    13261 GGGACCATTA TACTGGTATT ACAGTGCTCC CGCTTGATGA TCATTCGTAT ATGCAAATGC
    13321 CCTTTGAATC ATGTACTGAA GAGGTGTATG ATAAAATGTT ACGTAAAATT AAAGATATTG
    13381 ATTTGTCTAA GGTTGTTGAG ATAGACGACC ACACCACGTT AACAGAACAG GCGGCATGTG
    13441 CTGGGGGAGC CTGCACTATT ACCAGAGTAT AATTGAAAAA AACCTATTTT AGAGTTATAT
    13501 TTACATAAGG AGAGCAAAAT GACGAGAGAT CAGGTAAAAT GTTCCCATTG CGGTGGAGAC
    13561 ACAAAGTTTG TAAGAAAATA TGAAACAGTG TATATATTTC AGTGTATTCT TTGTCGTAGA
    13621 AAAACTCAAA TTATGACTGA AATGATTAGG GAGCCGGAGA AGAAAAAGAA TGAGAGGAAA
    13681 TAATTCTAGT TTTATTCGTA TTGGTGATGC TATTAAATCT TTCGTGATTG TACCAGATAC
    13741 AGAACGGACT TATGTGTCGC ATTATGTTAA TATTGATGGT AAAAATCAAA AGCGAAATTG
    13801 TCATTGTAAT GCGACTTGTC CATATTGCCT CAATGGAACG AGTACTTTTA AGGGAGTTTA
    13861 TGCTATTGCT TTAGCTGAAG GCGGTCAGCT TGGGTTTATT GATCTTAAAC CCGGCTTGAT
    13921 TAAACAGCTT AGTATAACCG CTGCAAAGGA AGGTGTTTCA TTAGGTGTAT TTTTAAATAA
    13981 GCGTCTTTTG GGAGTTAGCA GAGAAATTAA AAATCATTAT ACTGAATATC AAATCAATAG
    14041 TACGATTTTA ACTGATGCCG ATCATGACGC TTTGATGCGC TCTATTTATG AGGGTAAAAA
    14101 TAGCGATACA ATGATGAAAT TAATGGAAAA ATTAGAAACG TTAGTCGTTC CAGGATCGGA
    14161 GAGAGAAGAT GGCGGATTCG ACAATCAAAA TTAATTCAAA GGATATTGAA ACATTATATA
    14221 ATATTATGAT TAAGTATCAA GATTTTTTTA TAGATTTAGC TAAAATCGGC GGCACAGAGC
    14281 ATGTACATGA CTTCAACACG GTAGCTAAAA TTATAAATGA TATGTTGGAG CAGGTAGACA
    14341 GTCATTAAAA ATAATGTTAT ATTTCTAAAG CTGTTCAGAA ATGAACAGCT CTTTTCCTAT
    14401 TAATAATTGT TAATTTAGCG GAGGTGTCCT ATGGCGTGTG GCGGCTGTGG CGGTTATCGT
    14461 AAAATTGAAA AACCGGCAGT TCAACAACCG GCGATTTCAT CTGTTCCCCA ACCTCTTCCA
    14521 CCCCCACCCC CTCCTCCAAT TTCGGTAACT TCTGTTCCTG GTACACCTAC CCCTCCACCA
    14581 AAACCCAAAA CTGTGGTATT GGCTGTTTCA TCCACTCCAT CTAAACCAGT GGACGCACAA
    14641 GAGGCAGTAA CAGACTTGAT TAAAAAGAAA AGAGAAGCTC TTTTGGCTCT TAGGCGTAGT
    14701 CAACAAAGAC AATACTAAGG AGAAAAAATG CCAAGTTGTT GTTCTACAGG TTGCTCTTCA
    14761 GGTTGTAATT CTAATACTTC TGAGTTACTC AAGGTCCCAT TTGATGTTTT TGCCTTGACC
    14821 CCAGAATACT TTCAACCTAA ACTCTATAAT CAAAAACAAT TTAATATGTT AAGTGAAACG
    14881 GGAAAAAAAC TATACATAGA TAATATTGTG ACTTTTAATT CTCTATGTCG GGATGCGGAG
    14941 CGTTTGGATT TATTAATTAA TGAAAACGCC CCATGGTCGA ATGACACGCA AAGCTGAGTT
    15001 GTTATCAACT CTACAGTTAA GCGGCGGGAA TACCATAGAT GTCATTCGTA AGTCTCTCCC
    15061 CAACTATAAA GTAGGGCAAA TTGACCCAGG TGATGCTTCA GAATATAAGA TATTTGTCTC
    15121 ATATGGTCAA TCCCCAAAGG AACAGGCTAT TACTACAATT CATGAATTAA TTCATATCGT
    15181 GGAATGTATG GTACAAGACG GAACACATTT ACACGATCCA AACGATTATG ATTTGCTCGC
    15241 TTATTTTATA TATAATACCG TAGCTTCAGT GGAGAGCGCG GGAAAGGAGA ATTGAGAATG
    15301 AAACCTGCCG AAAGAAATTA TGTAGTAAGA TTATTTTTCA ACAATGGATC TCATGAGCAG
    15361 GTTAAATATG AGAACCAAAC TGAAGCGACG ACAGCTTATA ATGCCATTAC AGCTGCCGTG
    15421 GAAAATAGAA GTTATGTGGG CGAACTTACA CTACATGATG GAACTAAATG TAGTTTTAGA
    15481 GTGGGTCGTT TGGTTTACTG GAAAGTATTT CGTTACACAG AACCTTCTAA AGAAGAACGC
    15541 GGAAGATAAT TAATTTTTAT AATTATAGTT CAAGAGCCCA GAATCTTTTC TGGGCTTTCT
    15601 TGATTTTTAT CAACAATAGT GTTATATTAA TTTTGATTGG GGATGGAATG ATTATAAAAG
    15661 CTTATATTAA AGATGAGCCC TCATATATGA GATATGAGGC TTCGTATAGA ATCCCAAGAA
    15721 AACTAGTATA TGCTTCCAAT GTAATTATAC TATTTTTGAG AGATGGCGCG TCTAAAATTA
    15781 TAAAATCCAG ATTTAAACAA CCCGAAGAAA AATTTGTTCC AAACTCCATT CAAAGAAGAT
    15841 GGTATTTACA GTCTTTGAAA ATCAAAGATA GTGATTTAAA GTATCGTATA AATTCTATTT
    15901 CATTTGGTAT ATCACAAAAA GATATTGACT TTTTTGTGTT TTAAGATTAT ATTAATAATG
    15961 AGCACAATAT GTGCAGATAG GAAGGAGAGA AGGATGAATA AGAGTAAAAA TAAGACTAAA
    16021 ACTAGCTCTA CGCCGCCCCA TAAGCTGACA GTAAAACAGG ATTCTTTGTC GCGTCAGATT
    16081 GAGAATATTT TGACGTCCAA TGTCGGCTGC CGTAGCAATG ACGTGCTGCT TTACACTACT
    16141 CTACTTAACC GATATTTTGG AGTAGAAATT GCAGATGATC GCCTTATGCT TGATCTCAAT
    16201 GTAGCTAAGG TAGGCGGCTA TCCTCCCCTG GAATCTGTGT CCCGCATTCG TCGGGCCTTC
    16261 CAGGCTAAGG GCTGGTTCCA CTCCACTACT CGCCGCGAGC AGTTTGTTCG GGCAACCAAA
    16321 GTACGAAAGG GCTCGATTTC TAAGGTCGCT CTCAAGCGCC TCAGTAAGTC GAAGTAATGG
    16381 GAGGTGATAT TATGAGCGCT GACGTCAAGG TTGCGGAGAT TCGGGGCCTT AAGGTTAAGA
    16441 AGGTTCTGAC CTCAAAGAAA AAGTTGGAAA TTACGTTTGA AGGCAAGGTG GACGAAGTAA
    16501 GTGCAGTGGG AAAGACAATC GACGAGGCCG TAAGAGAGGC CAACAAGGCG TCTATGATGG
    16561 AGCTTTGTAC ATCTATCAGT GTCTCGGTTA TGCCAGATTC TGGAGAGACT GACGAAGAGA
    16621 ACGATGGCGG AAAGAAAAGC AAGTAAAGCC ACGTAGGTTG TCTAAGCCGC CCTCTCCTCC
    16681 CCGGGGAGGG CGGTATTTTT ATTATGGAGG ATTCATGAAA CTTAATTATG TACAATGCCG
    16741 TCCCTATGAC GGTTATTTTG ATGTGGGTAA ACCTAAAGGC GATGCGGCGG TAGACCTAAG
    16801 AGCTTTAGAG GTTCAAGCCT TAGATATGCG AGGTTGTTTG CCAATTATAA GTAAAATGGG
    16861 GGTCCAAACT GGTGATTGGG GGCAACTAGA TACAGAATAT ATTTTTGGAC ATGAAGATTA
    16921 TGGGCATGTG TGGGAGCTTC GCCCCCATAC CATGCATAAA ATTTATACTG GCGTAAGGAT
    16981 TCACTTGGGA GATGGATATG AAGGTAAAAT TTGTTTACGT TCTTCTAGTG GACTGCTTGG
    17041 GCTTGTGATG CCTAATGCCC CTGCTTTAAT TGATAGTCAC TATGTTGGGG AACTTATTGT
    17101 CCCAATATTA AACCCAATGT CATATAGTAT TTATATTGCT CCTGGTTCAA GATTTGCTCA
    17161 ATTGAGTGCA TTGACTTTTG AACCAACGGA ACCTATATTG GTTATGGAAC TAGCAGAAAC
    17221 AGAGCGAGGC AGTAAGGGCT TTGGTTCTAC AGGCGCTTAG AAAGAGAAGG TGATGAGTGG
    17281 CAACAATCAA CGTGATTAAG CTAAAAAATA AGCCAGTAGT AATTCATTAT CGAGCATTTG
    17341 AAAAATGTTT TAGGATGCAA TATGTTTTAC CTTACGCTGG AGCTGCTCAT GAAAAAATTC
    17401 CCGGGCTTGC CCATGCAACT GAACATATGT TGGTTTTCAA TAAACTAGGA AATCATAATA
    17461 TAGCCAATGA AGCCGCAGCT ACATTTGGAG TCAACATCAA TGCCTTCACC GGTTTTGCAA
    17521 TGGCTGGTTT AGACGCATCT GGTGTCGTTT CCACTAAAGC TTTAGACGAA GTGGCTAGAC
    17581 AATGGTCCGC TCAACTTGTT AGTGAAAATT ATACACAAGA AAATTGGAAT TGTGAAAAAG
    17641 AAATTATTAG AGCCGAAGCT CTTGATGCTG ATAACACTGC GGCTTTTATT GATGTTTTTA
    17701 TGAGGGCTGT TACCCGAACC TCTCCAAGAT ACAAACAAGG TGTTATGATT GGTACTGATT
    17761 TTTTGGATGG TATTTCAGTA GCCGATCTTC GTAAGGCTCA TCAAAATTGG AACACCTGGG
    17821 GAGACCAAAG TTTCGTTCTT ATTGTTGGCG ATTTGTGTCC AGAGGATATT AATCGCTTTA
    17881 TGACGAAAAT GGATTTTGGT AATTATAATG CCTCCCTTAA AGTTAAATTA GATAAAAGCA
    17941 GACCCAAAGC TTACGATCAA AAAATGTCTA CATGGTCATT AGCTAATTAT ACCTTATCTG
    18001 GTATAGAGGC AAGACGATAT CACTTTATGG AGGCCTCTGG TCCTTTGCTT GGGACGCAAG
    18061 CGTGGTACGA TATGTTGGCC ATCGGTGGTC TCTTTTTCAC TGGTGGTAAT TCCAAAGCTC
    18121 ATAAGGTACT ACGTGGAGAC CATGGTATTT GTTATGACTG TGGTGGTTTA ATTTCTCGGG
    18181 TAGATGGTGG GGTAGTATTG GGTATTGAAT ATGCCATGGA AAAAAAGCTT ACCACTGGCC
    18241 CCAAAGATCA TGAGTTGTTA TCGAAAATTG TAAAACAAGC CGCTTCGGAT GTAACTCCAG
    18301 AAGCAGTAAA AATGATAGCC ATGAATATGA AAACTAATTA TTGTTTAATT CACAATAGTA
    18361 TTGAAGATTT AGTTGACGCG TTGGGAGATG AATTAACTAT CATGTCCTAT GAAACAACCC
    18421 TAGCTGAATT TCAAAAAAAT GCAAAACTTT TGACGCTTGA TAATAGATTA GCAATGTTGG
    18481 ATAATCTTAA TGTTGGTAGG TTACAACACC TTGCTAATAG ATTTTCTAAG AGTAAATATA
    18541 CTGTGCATTA TTTTACAGAA AAATGTGAGC ACATTAAGAA GGGAAAAAAG AAATGAAAAT
    18601 TATAGGAATT TCTGGAAAGG CAAGAAGCGG TAAAGACACT ACTGCTAATT TTTTGAGAGA
    18661 TAAATATGGT TTTTCAGTGA TTCATTTTGC TGACATTCTT TATGCGGAAA CACAGGAAAT
    18721 TTATAAATAT TGCACATTAG TGGTTGGCGA CAATGCCGAA TATACTGGTG TTAAATTAGA
    18781 AAATGGAATT GTCGTACCGT TACCCTCATC TTTCCCGCCC TCTCTTTTAA GAGATGGAAT
    18841 GAAGGAAAAA AATGGTAATT TTTTACAATG GTGGGGAACT ATTCGACGTA ATTATTTTAA
    18901 AAAAGACTAT TGGGTTGAAC GTGTTGAAGA TACTTTAGCT AATTTTGAAG CCAATGGAAT
    18961 AAAAAATGTT GTTGTAGCTG ATGTGAGACT TCTGAATGAA GCTAATTTTA TTAAGGGTGT
    19021 CAGGGGAAAA TTATTGAGAA CGATAAGGTA TAATGCAGAC GGAAGTCCAT TTATTGATCC
    19081 CAATCGTGAT CCTAAACATG AATCAGAAAT TGAATTAGAT GATTATCCTG ATTTTGATGC
    19141 TATTCTAATT AACTTACATG ATATTCAATT TCTCTGCGAT AGTGCCGAGG AATTGTTATT
    19201 TAAAATTTTT CCAGATATAA CATGTAACTT ATCCTAAGGA GAAAATATGA GTACGCCCAA
    19261 GAAAGTATAT CTTAAAGAAG AAGCTCAGCG ACTTTTAAGT AAAGGGGTAA ATACAATTAC
    19321 AGATGTGGTG GCCTGCACTT TAGGTGCTCA AGGCCGAGTT GTAACTATTG ACCGTGGCCG
    19381 TTATGGTACT ACCGTTACAA AAGATGGGGT CACTGTCGCC AATGAAACTA TTTTGGAAGA
    19441 TCCAGCTGAA AATATCGGCG CCGACATGAT AAGAACCGCC GCTAATACAA CAAATGACAC
    19501 CGCTGGAGAC GGGACCACCA CCGCAGCAGT CTTAACTAGA GAAATCTATA ATGAGGGTCG
    19561 AAGGGCCATG GCAGTAGGTG TAAACATTGC CGAATTAAGA CGTGGCATTA ACGCCAGTAA
    19621 GGATGTTGCT GTTTCAGAAT TAAAACGTTT AGCTACTTCC GTGAAAGATG GTGATATTCA
    19681 AAAAATTGCC ACTATTTCTG CTAACAATGA CGATATCACT GGGGCTATTA TTGCAGAAGC
    19741 AATTAACAGG GTTAATAACG GTGTAGTAAC GGTTGAGTTA TCTCAGACAG CTGAGACTTA
    19801 TTATTCTTTA ACAGAGGGCT TCCAATTTGA CAAAGGATTA CCAACACCAT ATTTTGTAAC
    19861 TGATCAAATT AGAAATATTA CTGAGTTTGA AGATGCATAT ATTCTCATTA CTATGCATAA
    19921 ATTGATGGCC GCTGAACCAT TGGTCAATTT ATTGAATGAA GTTAGTAAAT CTAAAAAACC
    19981 TCTTTTAATT ATTGCCGATG GCTTTAGTAA TGAAGTTCTT CAAACGCTTG TCTATAATAA
    20041 AATGAAGGGC GCCGTACAAG TTGCCGCTGT AAGCACCCCA GGCTATGGTG AGGCTAAAAT
    20101 TCAACTTTGT GAAGATATGG CAGCTTTAAC TGGAGCACAA TTTGTAGACC CAGAGGTAAC
    20161 TAATATTAAT GATGTTTCTT TGGCATATTG TGGTCAAGCT AAAAAAATCA TTTGTACTAA
    20221 ATTTAGCACC ACGATTATGG GTGGGGGCGG AAACAAAGAA GTAGTGGATC AACGTATGGA
    20281 TAGAATTAAA TATGCGTTGG CTCAAGAGCA TTTGGCTCCC TTTGAAATTG ATCAACTTAG
    20341 AGATAGATTA AGTAGATTGC AGGGCGCCGT TGCGGTTATT CATGTTGGTG GTCTTAACGA
    20401 AGAAGAAGCG AATGAAGCTA AAGATAGAGT GGAAGATGCT GTTCATGCCA CTCAATCTGC
    20461 TATGGAAGAG GGTATCCTTC CAGGTGGTGG TCTTGCTTTC CTATATGCTT CCAAGGCAGT
    20521 GGAAACGGCA ATGGAAAATC AAGCACATAA AGATGCTAAA ATTGGATTTG ATATTATTCG
    20581 GAAGGCTTTA AAGGCCCCAT CGCGTCAAAT TGCAGCAAAT GCTGGCTTAG ACCCAGCGAC
    20641 AGAAGCGGTC ACTAAAGCAC TAGAGGCTTA TCCCCAGCAA TATGGTTATG GTTTTAATGC
    20701 TGCTACGGAA CAATATTCTA ATTTAATAGA TGATGGGGTA ATTGACCCAG CAAAAGTGAG
    20761 TAGAGCAGCT CTAGAAAATG CCGTATCTGT TGCCCTGCTT ATGCTTACCA CGGACGCTCT
    20821 CCTTGTAGAA ACTGCATTTA GAGAAGACGA TCCTAGAGTG GATAAAGTGG CTCGCCCAAG
    20881 GGTTATGATG CAAAAACACA ATCAATAATT GGGCACACCT ATTAATAAAA CAAATTTAAA
    20941 GTAGCATTTT AAAAAGAGAG GTACGCCCTT GAGTGCACGT AAAAATAGCT ATGCATCTTA
    21001 TGACGATTTT TTACTAGATA TTGGTGAATA TTTTATAAGT TTAAACGCTG CGTTGTTTAT
    21061 GGAAACAGTA CCTCCAACTG AAACAGCTAA AGCCTCTAAG AGAATAAAAA CTTTAACGGG
    21121 TTTAGTTGTT ACGGCAACTA CAGTTTCTAC CTCAGCTAAA AAATTAAGAG TAATTGCGGA
    21181 AAGGGAATAT ATAAAAATTG CAACAAAAAT GAAAAGATCT TCAAATCTTC CCACCACACA
    21241 ACTGATGTGT GATTTTCAAT TATCAGAATT AGAAATGCTT ATTCTTTTAT ATTTGTCATG
    21301 GCAGGAAGTT GGGACTGACA ATATTTTTAT GTATATTAAA AATATCAGTC CAGTCCTTAA
    21361 ATTCTTTTCT AATAATGAAA AAGATGTAGT GTCTCGTTTA AAACTATTTA GTAATGATGC
    21421 TAAAATGATT AATGGCGGAT TGTTGCATAT CCAACAAAGT GAAAGTGCGC CTCTTGGGGC
    21481 TTCTGATTTA ATGGTGTTGG AGCCACTTAG AGAAATGTTA GCGGGGATGA CGGATTATGA
    21541 TTTAGCGGTA TTGCAACAAA AAAAGAAATG CAAAGACACA TGTCAAACCG CTGGAACCAT
    21601 TACTCTTATA GCAAAAGAAG CTACTATGGA ACAGCTTCAT ATGACGGAAG CATATTTAAA
    21661 ACACTATAAA AAGATTTTTG TGGATTGGGC ACTTGGGGAA TCCATTCCAT ATGGAAGTGG
    21721 TATGGTTATT TTATTTCATG GCCCCCCTGG CACAGGGAAA ACCCTCGCCG CCCGTTATTT
    21781 AGCCCAACGT TGCAAAAAAG AATTAATTGT AGTGGATTAT GCTGATTTAC TTAATAAATA
    21841 TGTTGGTGAA ACAGAAAAGA AAATTAAAGA AATGTTCAAA CGCGCTGCAA AATCTGGAGC
    21901 CGTGCTCCTA ATTGATGAAG CTGATAGTGT GATGCACGCT AGAGGCGATG ATTCAAAGAG
    21961 TTGGGAAATT TCACAGGTCA ACGTATTGCT TCAGTGTGTG GAAGCTCATG ATGGTGTGGT
    22021 GATTTTAACT ACCAATCGTG AGGAATTATT AGATAAAGCG TTAATGCGTC GTGTTATTCT
    22081 TAAAGTAGCA TTTGAAATGC CAGATGCTAG TCAACGCGCC AAAATATGGC AAACGATGCT
    22141 TAAAGAGCAA GCAATTGATA AGGCGGTTGA TTTTAAAATT TTAGGTGAAG AATTTATATA
    22201 TGCCGGTGGT AATATTAAAA ATGCTGTGTT ATTGGCGGCT ATTCTTGCTG CCAACAAAGG
    22261 TAAAGAGAAG ATTGGTATGG ATGATTTACG TGAAGCCGCT ATGTTAGAAA AGAAAAAAGT
    22321 TACACCGAAG GGTTCTAAAA TTGGCTTCAT GGGCGAATCA AAATGAAAAA CTATGGCATG
    22381 TATATATCCT GTCCCGCTTG TAAAGGTGAC AGATTTTGGA TTGCTTCTAT TACAGATTTA
    22441 AGTAAATGTA GCAAAGACCT TGATTTTATT AATAAAATAG CTTATATTGT AGATGGAACT
    22501 TGTGAACAGT GTAATCATTT AGTTGCAGAT ATAAATGAAC TAGAGGCTCT GTTAATCGGT
    22561 TCCGAAGGAA CGGGGAATGA TAGAAAAGAT TGATAAATTA ATTTTTATAG ACACCGAAAC
    22621 TACAGGTCTT AGTCCAACAA CACATGAAAT TATTGAAATT GGTATAGTGC AGGTGGACCC
    22681 AATTACGCTT AACGATTTTG ATCAAGCGGA ATACAAAGTC TTACCTCAGA GCATTGCCAC
    22741 GGCTGATGAG CGAGCCTTAG CCATGAATCA TTATTCGTTT ATGTCTTGGC GAGGAGCAAA
    22801 ACCCTTTCAA GATGAGGTTG GCCCATATCT TTCTAAATTA AGCACTCCTA AATCTATTAT
    22861 ATGTGGACAT AATATAAAAT TTGATATAGC TTTTTTAGAA TCAATGTACA GTAAATATTC
    22921 GCCAGAGTTA TCTTTTTCAT ATGGTGGAAC TCTTGATACT CAGTCTCTGG CCAAACACTT
    22981 AGCCGTTGCT ACTCCATCGT ATAGATTAGG AGTTTTGTGT CAGAAATTTG GTGTTGAAAT
    23041 TGAAACCAGT AAACAACACA GTGCATTATA TGATATTTTA GCTAATGTGG CGCTTTTTAA
    23101 ATCTATGTTT CGTAATTATA GTATTCCATT GTCCGAGGCC ATCGTGTTGG GGCCCTGCGG
    23161 AAAGAAAAAT CAAAAGAAAA TCATTACAGC CACAAAAACA GTGAGCTAAG AAAGGAAGAC
    23221 ATCGTGGGAT ATAATAGTAA GGATATTAAG GTCCTTAAGG GCCTGGATCC TGTTCGTCAA
    23281 CGCCCTGGTA TGTATATTGG AAACACGGAT GACGAGACAG GAACTCATCA AACTGCATTT
    23341 GAAATTATAG ACAACGCAAT AGACGAGGCC ATGAACGGCT ATGCCGATTT GGTCGCTGTC
    23401 ACCGTTCATG CGGATGGAAG TCTTTCTGTG CGCGATAATG GTCGGGGCGT GCCTGTGCAG
    23461 ATGCATCCTA CCGAGAAAAA ATATGGTGTT GATCTTGTTT TTACAGTACT TCATGCTGGC
    23521 GGAAAATTTG ACGAACAGGC ATATAAAACA TCTGGTGGTC TTCACGGCGT GGGAGCCTCA
    23581 GTGGTCAACG CTCTTTCTGA ATGGCTTAAA GTTGAAGTAA AAAGAGATGG CAGGAAATAT
    23641 TTTAGAGAAT ATGCTAATGG TAATCCTATT GGCGAACTTC AGGATCTCGG TCCAAGTAAG
    23701 AAAACCGGCA CTATCGTTAC ATTTAAACCG AGCGTTAAGG TGTTTAGAAA GCCGGAATTT
    23761 AGCTTTGAAA TATTAAAAAA TAGATTAGAA GAATTAGGCT TTCTCAATGA AGGCGTTGCT
    23821 ATTAAATTAA CCGATGAGCG CACCAATGAG GAATTTGAAG TTGGTCATAA TGACGGTTTG
    23881 AAACGTTTTG TGGAGAGAAT TGAACCGAAG GCTCAAATTC TCACTCCTCT TATCCAAGTG
    23941 TCTAGCGCCA AAGGCGAAAA AGTACGAGTG CGTTGTGCAT TGCAGTGGAA GTTAGATTTT
    24001 GATGGAGATA GGCTTCTCGC TTTTACTAAT AATATTCGTA ATGGTGACGG CGGTACTCAT
    24061 GTAGTTGGTT TTAAAAATGT TTTAACACGA TGTCTCACTA AAGCCCTAAC GGGCAAAAAG
    24121 GGAGCTAGCC TCGTTACTGG GGATGATGTT CGTGAGGGCC TTGTTGCTAT TATTGATGTT
    24181 AAAATGAGTG ACCCTAAGTT TTCGTCTCAG GTTAAGTCAA AACTCGTTTC CGAAGAAGCT
    24241 CGTACGGCAT TGGAGAATAT GTCTGGGGCC TTTGAAGATT ATTTTGAAAA AAATCCAGCT
    24301 CATTTAAATC GCGTAATGCA AAATGCCGTG AGAGCTGCGG AATCTAGGGA GGCAGCTCGT
    24361 AAAGCAAGAG ATTTATCTCG AAAGAAAAAC GCAATGGATA TCGGAGTTCT TCCTGGTAAA
    24421 TTAGCGGATT GTCAAAGTAA AGATCCAGCC ATTAATGAAT TATTCTTAGT TGAAGGAGAT
    24481 TCAGCCGGTG GAACAAGTAG ACAGGGTAGG GATAGAAAAT TTCAAGCGAT TCTTCCATTG
    24541 CGTGGTAAGG TAATCAACGC AGAAAAAGCG ACCCTACATA AACTATTGGC AAATGAAGAA
    24601 ATTAAATCAC TCATTGCTGC AATTGGAACT GGTATTGGAG AAAATTTCGA TATTGAGCGT
    24661 TTAAGATATC ATAAGATTTG TATTATGACT GACGCCGATA GTGTTACTGG AGACACCCCC
    24721 TTAATGGTTT TTAATAAGGA AACCAAAGAA ATGAAACTAT ATCGCACAGA CGATTTTATT
    24781 GATAATGTTT GTACGGATAT TTCTAAATAT CAGATAGTGG CATGTGATTT GAAACACAAG
    24841 TCTTTTGGTT TTAGAAACTT ACAACAAGTG TATAAGCATC CAAGTAAAAA GCAATTATTT
    24901 AGAATTACAG ATGACAATGG ACATCATGTA GATGTAACAT CAGATCATAG TGTTTTTGTG
    24961 TATCGGAAAG AAACAAGGTC ATTTGAAGCC GTATCTACAG TGCGTCTTTC TGTCGAGGAC
    25021 CAACTCGTTT CATCTAGAGC TATACCAGAT ATTACAACAA CAGAAATGAA AATTAATCCA
    25081 TATTTGCTTG GTTTATTTAT TGGTCATGGG CAAGTAGATA GTCAAGGTCA TTTCAAATTA
    25141 CTGCGTAGTA CGAGATTTAA ACAACGGGCT GTGGATTTCA ACAGCTTACC AGCAGTAAAA
    25201 ATTACCACTA CAGATAGAGT AGCTCAAACA GAAACGTTGG AATTTACCAA TAAACGTATT
    25261 TCAACAATGA TATCCAGTTT TAATATTACT AAATCTGAAT TACCAAATTG TTTGTATACG
    25321 GCACCAACGG CCCAAAAATT AGCTTTTCTG CGTGGTTTAT TGGAGTCATG CGCAGCGGTG
    25381 ATGGTTCACC AGGGTATATC TATTTGTGCT GAAGATTCAT TGGCTACTGG GTTGATCTAT
    25441 CTACTGAGAC AATTTGGAGT GTCTCCAGCT ATTCTTAGAG GTGGGGCCAA GGCATTAATC
    25501 AATATTAAAA TTAAAGATAT GGCATTCATT GCTGGGGCCT GGGATCATCA TAAAGCAGTT
    25561 AAAGATTTTG GTGATCTTGT TGCTCCATCC AAAGAATATG AATTGGTAAA AATTAAATCA
    25621 ATTGTGGAGC TTCCTCAACA ACCATATGTT TACGATTTGT CTGTGGATGT GGATCAGAAT
    25681 TTTGTGGCAG GAACGGGAGC AACTCTCTTA CACAACACCG ATGGGGCCCA CATTAAAACG
    25741 CTATTGTTGA CTTTCTTTTA TCGACATATG CCAGAGTTAG TGAAAAAGGG ACATATTTAT
    25801 ATCGCTCAGC CGCCACTATA TCGTTGTGTT ATTCGTGGTA AGGTGCATTA CATTTTGAAC
    25861 GATGGGGAAT TAAGATTGTT TAAGGTAAAA GAAAAATATG GATTACTTAG AACTTATAAA
    25921 AAGGGTAAAA AATATGCTTT TCCACAAGAA CAAATTTTTG ATATGCCAAA GGGAACTCTT
    25981 TTATATTCAG ATAAACTACT ATTTGATGTT CCCATAGAAG ATATTATGAA ACTAGTTACA
    26041 GAACCAAGAG AAGATCTTAA GCTTCAGCGG TTCAAAGGGT TGGGAGAGAT GGCAGCAGAA
    26101 CAATTAGCTG AAACCACTCT AAACCCATCT AGCAGAAGAA TGTTACAAAT TAAAATAGAA
    26161 TCAACAGAAG CTGCAGATAA CATGATTACA ACTTTGATGG GTGATGACGC AGAGGCTCGT
    26221 CGCACCTTTA TTATGGAAAA TTGCCAATTC GCTACTCCAG ACGTGTGAGG ATAAAATGTC
    26281 GACTATCAAT AAAATTATAG GTAAAGGACT AACATTTGAT GATGTCTTGT TAGTGCCCGG
    26341 TTATTCTGAA ATATCTTCCC GTAATGATAT TACGGTTAAA GCTCAGCTCC ATCCCAATCT
    26401 CTGTTTAACT GTGCCGGTTA TTTCAGCTAA CATGGACACA GTAACGGGTG AGGAGATGTG
    26461 CCGGATTATG CATAAACATG GGGGATTGGG AATTCTACAT AGGTTTGCTC CAGAAGCAGA
    26521 ATTAATTTCA ATTGTGGAGA CCCTACAAGA AGATAAGGTT AGATTTGGTG TTTCCGTAGG
    26581 GGTAAACCTA GATGATGAAA AGCTTTTTAA TTTATATTTA TCTCGTGGTA TAAATATTTT
    26641 TTGTGTAGAC GTAGCCCACG CTCATCATCA AAAGGTTAGA TATCGTTTGA GACACATTAG
    26701 AAATGCTAAA AAAGATGCTA TTATTATTGC TGGAAATGTA GCCACTCTCG ATGGAGCTAA
    26761 TTTTCTTGCA GAAAATGGAG CCGATATCAT TAAAGTCGGG ATTGGCCCAG GTTCGCTGTG
    26821 CTCAACCCGC ATTATGACGG GTTGCGGAGT TCCCCAGCTC ACCGCTATTA TTGATTGCGA
    26881 CGTTATTAAA CAGAACCATC CTCATGTTAA AATTTTAGCT GATGGTGGAA TTCGTTATCC
    26941 AGGTGACATC ACTAAGGCAA TCGCGGCAGG GGCTGATGCG GTTATGATTG GTGGTATGTT
    27001 AGCTGGCACA GAACAAACTC CAGGTTTAAT CATTAAGAAG GGCACACCAT CTAGGCCATT
    27061 ACTATATAAA CGCTATCGCG GTTCTGCTTC CATGGAAGCT AAATCGTCTT CTGGTCGAGA
    27121 TATTAAATTT ATAGAAGGGG TTTCAACAGA TATTCCATAT AGAGGGGACG CTTCCCTCGT
    27181 TATTGATGAG ATTATAGATG GATTAAAATC TGGGTGTTCT TATGTTGGAG CTAGTAGTTT
    27241 ATTGGAATTA CAGGCTAAGG GCAGATTTGT AGAGGTTACA CATGCAAGTT ATGTTGAGGG
    27301 AACTCCCCAC GGTTCAGGCT ATTAATAATA GAATATTGTT TTACGGATGA AAGCTGGAGG
    27361 GATACCATGT CAGACAATGA AGTAGCAGGT ATTGTGACTC AATTAGAAAG TCTACATACT
    27421 AAACATAAGG TAAGTAGCTA CATCGGGCTT GGATTAGTGT TGTTAATATT GTTTTTTGCT
    27481 GGTGTTGGAG CTTATATGCT TATGGGTCAA CTTAAGGATC AAGCTGCAAC AAATCAACAA
    27541 CTCGCCGCAA CGCAGCAGCA AATTACTGAT AAATTACAAA CAATAGATAC AAATAATCAA
    27601 ATTATTTTTG ACCTTAAAAA GGAAATTCAA GATATTAAAA CTCAACAACA AATTACCACT
    27661 GCTAAATATG ATGTTTTATT AACACAAGCT GGTAGACAAC TTCCCCAGCC ACAACAAGAT
    27721 GCCTTTTTCA CCTCTCGTGG TTTTATTCCC TCTTATTATC AAACAGATGG TGGTAGATTG
    27781 TTTGGATCAC AGGCTACAGT TAAGCTTCAA ACGGCAATTG TGGAAGGTGA GAAGTGTGAA
    27841 GAGTTGTCTG CTCAAAAGGA TATCGAAATT GTTAAAAAAG ATAATCTTAT CGATACATAT
    27901 CAGAAACAAG TAATTGAATA TCAGGGTGTT GATGGATTAA GGCAAGAAGA ATTTAAAATT
    27961 GTTGATAATG AACTTAAAAA AACACAAAAA GAATTGCGAC GTGAAAAAAT TAAAAAGTGG
    28021 TTATGGACGT GCGCTAGTAT TTCCGCTGCG GGATATGTCG GGTATCAAGT CGGCCATAAC
    28081 TAATGGGAGT TAACAAATGG AAGGTTTAAT TTTAAACATG TTAAGGGTTT CTGAATTCTT
    28141 ACATACCAAT GAGAGGTTGG TGCTTGCTGG GACCATAGAC AATGTTTTGG CCACCATTTT
    28201 AAAATTTGCA GACATAGCTT TTGCCGAAAA AACCTTTTTT AAGAAATTAA AGGATATTAT
    28261 TTCCCACTAT GGTCTTTCTT TCGATCAGGT TTTTTCCCAA TTGGAAGCGT GGAAGACACA
    28321 ATTGGTACAT ATTGAATATG ATTGGCGCAT TGGTCTCCCT GAAGAAGAAA TTGCTCGGGA
    28381 AAAACCAGAC TTTATGAAAC GAGTTATTTT AGCAACAGAT GAAATTTATA ATATTGCTAA
    28441 GCCTTTTCAT GGTGCAGTAG GAATGGAAAG TAAAAAATGG GGAGATATTA TGCAATCCCC
    28501 CGTTGAGACT TGGATGAAAA AATATAAAGA CTCTTTACAG AACAATGTCT AAAAAATATT
    28561 TAGTTGCTAA AAACAGATTT ACTCCTGGAA CTCCTGGGTT AACCATTCAG GGTTTTCCAG
    28621 GCTGCGATGT CCTAGCTGAT TTTAAAAACT CAACCGGCGA CAGTGTTTTA AAGGTAATGT
    28681 CTAATGGGGA ATTAGTATGG AAGGGAACTT CACAAATTTC AACTGATTAT TTTAAACATT
    28741 TAAATATTTT TACACAAACA TGCCTAGATA CAATTCAAAT TTTCATTGAC AACCCCAATA
    28801 ATATTAATCA TTGTAGGGTC GCTGATATGG GGACTAATGG TGGTCATTGT GGTATGGAAT
    28861 TTCGCACTAT GTGTTCATTT TTTGAACGAC TACACGGCAA AGAAATGAAA ATTATTGGAG
    28921 AATTATCTCA AGATCTTTTA ACTTGTATTG AATTTGTAGC AGCATTTCAA ACCGCCCAAG
    28981 AAACCCCCCA ATAGGACAAT ATAATGATTG GAGAATTCAT TGCTTTTGGC GTTGGGGGGC
    29041 TTACTTTATT AGGTGCTTTT TTAAATGTTA AAAAGGTTCG TTTTTCATTT ATAATATTCT
    29101 CAATATGTAA TATTTACTGG GCTGGTTATG ATTTTTATTT GGGGGCAACG GCTCAAGGTT
    29161 TTCTTATGTT AGCATTTTTA ATAACGTCCA TATATGGTTA TTTTTCTTGG ACAAAAGAAC
    29221 CAGATGACAA AGACAATTTG ATTTAAATAT TAACCGGGGT TGAGTCCCGG TTTTTTCATA
    29281 TATTAATAAG TTCCGTTGGA AGTAAACGTT TCTAGGAGAT AAATCATGTC TGATTATAAA
    29341 GCTATCATTG TTAAATTAAT TGATAAGGGC GCCCCTGCCG GCACACTTCT AGCCGCTTTG
    29401 GAAACCAATA ATCTTTTGGA AGTTGTTAAT ATCGCTATGG TGCACGACGT CACCGAAGAG
    29461 GTTTTAGCGC TTAAAGAGGC TAAAGAAAGG GGACCACTCA ATGAACCTAA ATTACATAAA
    29521 GAGGTTCCAC TGCGTCCCAT GGACCCCGAG GAATTAGCAC GTAAGCAGCA ACATAAAAAA
    29581 CATGTTTTTA ATTTGGGACT CAAAAGGCTA ACAACACCTA AAGATATAAC AGAAGAAGAG
    29641 GTAGAAAAAG AGAAATGTGA TGATTTGCCC GTTAAAGCTA GTTCATATGA AATTTCAGAT
    29701 TTAATAATTA CTGCCGATGT TCCTCCATTT TTACGTAATC TTTCTCCTGA TGAACGTATC
    29761 AAACGACTTA AAGAATTACA ACGAGGATTG TCTCCCGAAG AGCTTCGAAA AAAAGAAGAA
    29821 GAGGAAGCAG CTCACGCTCA AAAAGTGAAA GAAGAAGTTG AAAAAGAAAA TACACCAAAA
    29881 ATAGAAGAGG AACCTAGACA ACAGAGGCTT CCCATGGAGG CCTCTGAGCG TGTTCATTTA
    29941 GTATTAGCAA AAGCTAAATC TAACCTTAAA GGACTAACTA AACACTGGAA AGAACACTTT
    30001 AAAGGGCGCC CGAAAGGTAG TTTTACCAAA GCAGTTAAAA AGCTTAAGGC ACACGGTGTT
    30061 GATAAACCTG AAGCTCTAGC CGCATATTGG GAACATAAGT CTACTGGTAA ATGGCCAGCC
    30121 GAAAAGGGTA AGAAAAAGAA AGCCACTATT ACCTATCGCA AGAAAGAAGC TGGAATTAAA
    30181 TAAAATGTGT CAAGCAAGTG TTGATATAGC ATTAACGGTA ATGGAGCGTT TGGAAAAATC
    30241 CGCTTCAAAG TTATATAAGT TATTGTATTA TACTTTTGAT ACTAAAGATG ATGAAGCGGC
    30301 TTTTTTATTT TATCGTATGC ATTTAGAAGA AAAAACACAC TGGCTTCTTG TCCAATATCT
    30361 AAGGCGTATG GCTGATTCAA TAGAAACTGA AATTGCCCCA CAAGATACGA AAATATGTGT
    30421 ACAAACACTT AAGCGTTATG CTGATAAAAT AGACACCATT ATTAGTGAAA TTAAAAATCC
    30481 ATCAGTTGGA AATGCACTTA CTTTAGCCCT ACAGCTAGAA GAGGGTTATG CAATTTTATA
    30541 TAAAGAGACG ATACAGGAAT ACTTTAAGCA CCCGATAATG ACCGATTTAG TTAATTCTCT
    30601 TATCGAAGGC GACCACATTG AACATCTTAA AAATTTTATT GATAATAGAA GTAATAGGTG
    30661 GCGTTAATAA TTTATTTAAA AATAAATTCC TACTGCGCTT GGACGAAAGA AAGTTCGGTA
    30721 AGATATTAGA TGTAGGGGGA GTATATGGAT ATGATGGCGA AAATTACTTC CAGCTCTAAA
    30781 GCCGTAATGG TGGCCACAAA AAACACAGCC AAAAGTACTT TTGTTCCCAA AAGGGGAGAT
    30841 AGAAAAACTC GTATGACCGT TCTCACTATG TTATTATTTC TAGCAATTAA TGTATGGGCC
    30901 ATGACGAAGT ATCAGGTTGA TGTTGTGGAG GTTTTAAAGT TGAATGCAGA TTTTATGTGG
    30961 AAAGTGTTAA CGGTTTTTGT TGCTGGTAAC GGTGTATCGG CAATCGCCGA TGGATTTGGT
    31021 GGTAAATCTA ATAAGCCCCC AAGCCCAGCT TTTGATGCGG ATGATCTTAA GGGAGATTAA
    31081 CCAATGGGAC GTTTAGGACT TAAGGGCGGC GTTGGAGATA AACTTCAACC CGAAGATGTA
    31141 GATAAAAAAC AATTAGAAAT GGGAATCAAG GTAGAGCAAG AGCACGTAAA ACATAGTAAG
    31201 TCTCTATCTA AGAAGGAAAA AGACGACCTC GCTCGTGATA TAGCTATGGA TCACCTTGCT
    31261 GAAATTTCCG ACTATTATAC AAGATTAAAA AAAATGGAAG AAGAGGCAAA AAAAGATAAA
    31321 AATGTAGATG TAAAAGAAGA TGAGGAACTG GAGAAAGAAG CTATTTTTGC TCCATGGCAC
    31381 ACAACTGAAC ATCCATCTCA AATTCCCAAG GATGCACCAG TGTCACCCAT GCCTCAAATG
    31441 CATCACAGGT ATCCCGCCGA TCAAGCAACT TGGCCCAAAG CTAAAGAAGA AATGATTAAA
    31501 AGAGAAAAGC TTAAGGTAAA AGCCAGGAGA AAGAAGGAGT CGACGTGACA AAAGATGAAG
    31561 TTTTAGCCTT TTTACCAGAA ATGAGTATAG AAGAGTTATC TACCATTAAA CATGAAATAA
    31621 ATAAGCTCAT GTATGAACAT AATAAAACTG GCTTAGATGA GATTCTAGCT AATCCGCCAA
    31681 AAGCCTTAAA GAATCTAGAA ACATTACAAC TCCCCAGAGA AATTAAAGAC GCCATGGAAA
    31741 TGAATAAAGA AGCAATTATG GCAGCCTATG GTGTGATGAG AAGTTTAGGA TTAATTACGG
    31801 AGATTGAAAA TGACCCCTCC CACAAGCCGA AAGACTGAAG AAACTAAACA TACATTCAAA
    31861 ACTTTAGCTA AAAAAATGGG CTTGGACGAA GTATCTATTC CGTTTCAATG GATGTGGAAA
    31921 ATTGTAGCTG TGGTGTTTGC GGGTGGGATG GCTTGGGCTA CTCTCTATGG TAGTGTATCT
    31981 GGTTTAAAGC AAAAAAATTC CAATTTGGAA TCTATTCAAC AATCTCAAGC AATCCAAGTA
    32041 TATGCCATGC ACGATGATTT GGTCACTATG AAAGGGCAGA TGGACTTGTT GCAATTTAAA
    32101 ATGGATGAAA TGTTAAAGCG CACCAATCGG TCTGCAAGAT TTACCTCCGC TGCAGAGTTA
    32161 ATGAGCTTAC CCTCCCCAGA GGAAGCCCCT ATAAAACACA AAACAACACA GTATGAAGTT
    32221 GAAGACGGGG AATCTCTTTG GGACGTGGCT AAGAAATTAA ATGTATCTCC CGATAGTCTT
    32281 ATTAAAAGCA ATCCAGATTT ATTACAACCT GGAGCTAAAT TTGGCAAAGG GTTGATTTTA
    32341 AAATATGAGA AACAAACTTG ACAATAACTG ATTTAAAAGT TATATTTATT TGAGGAAAGA
    32401 TGAACAAAAT TCAAATATAC AGAGAAAAAG TGCTTATTGA ATACTTACGT TCTTTACGTG
    32461 AAATTGAGCA AGCTTTACTT GATAGCCCAA AAAAGATTTC TTTAGAACTT ATAGATAAAA
    32521 TGAGTAATTT ATTATATATG GACGCTACAC CAGTTTGCGA TGTGTGTTCC TATTCATGTC
    32581 GGCAGGATGA CACCTTACAA CCTCACTGTT ATATGGCAAG CTTAGCGACC ACGAGCGTGA
    32641 GGCATTTTTT GCATTTATAT TCTATTACTT ATGATCAGAA AACTGCTAGA AAACAAATAT
    32701 TGGAACAAAT TCCCAAAGTG ATTGTTGGGC TTATGGAAGT TCAAGCCCAA GTTATGGCAC
    32761 AATTTGGAGT TGAAAATGAG ACTGTTTAAA ATAGCTAGAG ATGTTCTCAC CCTTAGTCAA
    32821 ACATTTAATC CGAATGCCAT TAGTAAAATG TTTCCTCCAG GACATCCCAA TAAAAGCGAG
    32881 GCTCAGAAAT ATAGAGAAGC AATAACTTTT TATTATACTG TATCCACTCA AGTTCGTGGG
    32941 GTCGACCAAG CCGCTAAGGC TAATTTATTT AATGAATGCG GTCAACTTCT TTCAAATATC
    33001 CAAGCTGAAC CATTAGATTC CTTTATGGCT CATTTAAATG CTAAAATAGC AGAAATTAAG
    33061 AGCGCCAAAC TCACAGTGCG CCCTTTGATA TGATAGGAGG AAATAAATGT CAAATAATGC
    33121 ACCAATTGGA GATTATTCTT TAAATCAACC GGGGTATTAC ACAATAAAAT CATATAATAA
    33181 TTGCATAGAC AATCAAGATA GTTGTAATAT TACCGCTTCA AGCGACAATA CGGAATGGCA
    33241 AATGACGACA TCCACAACCA CAACCATCCC ATACGCCACA ACTAGCCTAC CGTACACCGC
    33301 TGCCACAGCC ACCTATGGCC CGATTATTCC CACAACTGGT AGTTGGAGTA GCAATGTAAT
    33361 ATCTCTTAAT GCGGAGGCAA TGGTGGACGT TATAGACGGC TATGATATGC TTCCTATTTT
    33421 CTTTGGAGAT CAGTCGGCTT CAGCAAAAGC ATTAGAAAGG CTTATTAGGC TTCATTATAA
    33481 AAATAAAGAT GAAATTGGTG AAAAAGTAAA GGAAGCAATT ATCAATAAAA CTAATGCAGC
    33541 ATTAACATTA CCCTGGTTGT TAGCATATCT TTTCTCTAAA AGATCAGAGC ATGAAGCCTG
    33601 TGCAGAGTAT ATAGAAGATA TCTGTAGGGC TAATTTTATT AAAAGCAATG TCTTAACATT
    33661 AGTAGGTTCC CATGGGAGCG TTTGGGAGGT TTTTACTAGC TATGAGGGAG ACTTGACGCA
    33721 GCTTGCATTA GAATTCTCTG CGTATTGTCA GACTATTTAA ATTTTATGAA AATTTCTCTT
    33781 AATATAGACA TTAATGATAA ACAATTAGCC CAATTGAAAG ACGAGGCCCA AAAGAGCTTT
    33841 AATAATTGGA GCGATACTTT TGTAGATTCT CGTCATGAAG ACAATGGGTA TTGGCCAACT
    33901 CCATTAGAGC TTTTTGCCAT ACGGCTTTTA TTGTTTGAAT TAACAAAAGA ATAAAGATAT
    33961 CAACATAGCC GTCATAAAGT TATTATGTAT TTATGGCGGC TATTTTGCGT CTAAATTACG
    34021 GTTGACAATT TTATCAATAA GGGTTATATT ATTTAAGATG GAGGAAGTAT GCGACGGCCA
    34081 AATAGCAATA AGTATGTGAC AGTGGAAGCA ATTAAAGCTT GGTTCTATTG GCATGAATGC
    34141 GACATGTGCG GGGTGCGTTT TAAATTTGAA CCTGGATATG ATGTTTTTAC ACATTTAAAA
    34201 CTTACCCAAC CAACTGAGAA AGAAAGAGAG TCGGGTATTC GTTGGAGATA TGAATATCCC
    34261 ATTAAACAAT GTGTTTGTGA TAGTTGTGGA AAACGTCTTT TTGGAGTTAA TCCATTTATG
    34321 ATTACTCATC AAGATTTTCA GGATAGATTA TTTAGAATTC ACGATGGTCC GAAAATTGAA
    34381 GAACAAATTC ATGTTGAAAA AACTATGACA AATGCTCAAC CTGGATTAGT AGAAAGGGCT
    34441 GCTTACAGCA GTAAATAACA ATGAGTTATT ATGAAGCTTT AGGTGTTACT AAAGAGGCAA
    34501 CGGCGGAAGA AATTAAAAAG GCATATAGGG AAGCCGCTCT TAAGTATCAT CCCGATAGAA
    34561 ATCCTGGTAA CCAAGAAGCT GAAGATAAGT TTAAAGTTGT TTCTGAAGCG TATTCTATTT
    34621 TATCTGATGT TGAAAAACGC AGACAATATG ATATGGGTGG CCAGAGCTAT GATTTAAATG
    34681 ATCATGAAAT GTGGGACGCT TTTTTTCCAG GTTTCCGCCC TAATTATGGA GCGCCCGGCT
    34741 CTCATAGAAG AAATTGGCCA GCAAGAGATG TGGAAACTGT TCTAAATATT ACTTTAGAAG
    34801 AGGCTTTTAG TGGAGTTGAT AAAGAAATTT CATATCGAGC GGACATACCA TGCTCGACTT
    34861 GTAATGGGAC CGGAGATTCC TCTGGGTCTA GAGCACAATG CTCTCATTGT CGAGGAACTG
    34921 GAATGGAAAG CTCAAGACGA GGCAATTTTG TTGTACAGCG TGCCTGCCCC ATATGTGGTG
    34981 GAGATGGAAA TTCTATCACT AATAAATGTG GTAAATGTAA TGGGAGAGGC AGTATTAAAG
    35041 AAGATAAAAT TGTATCTGTA ACTATTCCCG CCGGAATTCC AAATAGGGCT CAAATGAGAG
    35101 TTCCAAACCA CGGTGGAACT GGTGGCTTCC CAGGTCATGA AACTGTGACT GGAGATTTAT
    35161 ATGTAAATAT TATCATTCAA CCACATCCAG AATTTATAAG GCAGGGAGAA GATATTAATT
    35221 ATCAATTAAA TATCTCTCCA GCTAAAGCTA CTCTTGGTGG TACTGTAGAT TTAAGTAATT
    35281 TTATGTTTCA TGGAACTGTG AAAATTCCGC CAGGAACCGC CAGTGGAACT AAATTTGCCG
    35341 TTCGAGGAAA GGGAATGCCA AAATTTCAAA ATAAAGGTCG GGGAGACTTT TATTATGAAG
    35401 TAATAATTGT TCCCAAGACC CAGTTAACTG ACAAGGAAAC TGAACTATAT CGACAGTTAT
    35461 TGGAGATGGA ACAATGAAGG AATGGAGAAT TTATAAGGCA GATTTTAGTA TAGATCCTAA
    35521 TCTTGGGGTA CTTGTTTCCT GTTCTTATTT TGTTACTCAA GATGTAAGAG ATATTCTGAA
    35581 AAGTTTAAAT TCCTTTTTTC TACAACAACT TAGGAATTTG GAGGCAACGG AAGATATTGG
    35641 TCATTTTGTT TTGGTAAAAT TATCTGATTC TGAAAGTAGT TTAATAAACA ACGTATTTCC
    35701 TATTTATGAA ATTAAAACAA TTGAAAATGA CACGCCAGTA GTTTATTTTA CTAATCATTT
    35761 AGGTTGGGTA AAAGATTTGA ACGTACAAGA AATTAGTTCC ATTAAGTTAA AATATTCTGA
    35821 TGTCCATATT ATATATGAAG GAAAGGAGTA ATCATGATGG GATCTATGAG TGCGGCTTAT
    35881 GAAAACAGAC CACCGTCCAA CAATACTGAA TCTTTATCTG ATCAAATTAG TCGAAATTTA
    35941 GATATGATAA CGAGTAAAAC CTTTAGTAGC GTAGTCGATT TATCTAATGA AGAGTTTGAA
    36001 TTAATGCAAC GTAGTTTTAT GTCAACTTTA GGTGATGTTG AGCAATCTAC TAACGCATTG
    36061 TTGCATTATT TTAATGATAT GGATTTTTAT GAAGATTGGG CTGCCGCATT GTTAGCTGCA
    36121 ACTGATACTG GATTAGAATG TGGTAGTAGT AACGTCCCAA CTGAATTTAT GCAAATCAAA
    36181 CATGCCTTAT CTGGTGTTTT AATGTCTATT CAACTTTTTC ATATTATTGC TGATAAGGCT
    36241 TCCAATTCAA CTTTAATTAA AGACACATTA GATGCTCGTT CTCGTTCAGA ATTGATTTCA
    36301 GAGGCCAGAG ATCGAGTGGC TGCTTTGCAT AATGGCAATA AATATAATGG GTTGTTGAAA
    36361 ACGGCAAATT ATGAATCTGA AAAAGTCAAT ATTTCTAAAA TTTATCTCGA AAGAATGAAT
    36421 TTTATTAGTC CAATCATTCT ATTTTTTCCA GCATGGTCCG TTACAGCTAA TCACAGTTTA
    36481 AATTCTCAAT TGAGGAACCT AATTGCTTCA GCTAATGCTA AGGGAACCGT ATCAATGATG
    36541 CCTGACGCCC AAAGACTTAT ACAATTTATT AGTTTGGCTT CTAGAGTTAA TTTTGACATA
    36601 TCTAATGTAT CTCTTCAGCT TATACGCTGG ACAAAATAAA ATAAGGAGAA AGAAAAATGG
    36661 AAGAAAGTTT AGGTATTAAA CAAGCTATTG CAGCGGTAGA TGAGGCTATT AATGATACTA
    36721 AATATATTGT ATTAAATCCA CCTCCGAAGC CAAAGGTAAC TATGGCCCAT GCTCTAACCC
    36781 GTCGCCTTAA TCGCGCTTTA GAACTACAGC GTAGAAATAA AGTGGCCTTT GCTAAACGTA
    36841 GGGCTAAGAA TAAAGTAGCC CGTATTAGTC GTAGGATGAA TAGGAGTAAA TAATTATGGG
    36901 TATTCCACGT AAGATTAAAC TTGGAAAGGT TCGCATACGC ATTCCCCTCC CAAAGCGTTC
    36961 TGGGAAAACT ATGCTAACTA AATTAGATAA AAAGAATCGA GAACGTAAGA GCGGTTCTGA
    37021 GTACCTTCAA GAAAGCCAAG AAGAGTGGGA AGTAGGTGAG GAAGAAGATG GAACTGAATC
    37081 CGAGTGATAA AATGAAACTT GACTCTTTAA TGAAAGAGAG AATGAAGCTT TTTAGTATGC
    37141 TTTCTCAAGC CAAAGAAATG GCTTTAGATC CAGTTTTTGT TCGGCTTGCT AAGTTAGGTA
    37201 TGCCAGAACA AAGCACATTG GTAAGCGCTT ATCAACAACC CTTATCTAAT ACCAAACTAT
    37261 ATCCCATCGT TGAAATTATT CCTGAAATTG AACGGAGATT AATAGAGAAT GAGCAGCTCA
    37321 TCAACGCACT TGTGCCCGCT GTGTAAATCA CAATGCTATA TTTCAACTAT AGTTGAAAGT
    37381 AAATGTGTTT TATGTGACGA AGACTTAATT TATAATGGCA AACCTTTACA ACTTTGTCAT
    37441 AAATGCGCAG TCAAATTTCA ACGCTGCGCT TTATGTTCTG TGAAATTAAT TGAAATTGAA
    37501 CAGGATAAAT AAGTGGAGAA TAAGGAGCGA AAATGTATTG GATGCTCCCG GCTCCTACCT
    37561 GTAGATTTCT TATTTTCACT TTGTGATGAT TGTTTTATAT ATTATTTAGA TTTTATTAAA
    37621 AAGGGGCGTA ACAATGGGGC ATAGTATAGT GCCAGAAGCT GAAGCAATTT TAGATCAATC
    37681 GTTTCCCGTG TTAGATAAGG GGTTTATACG TTTAGTTGAT TATAATGGTA GCGATAGTCG
    37741 TATTGTTCAG GCTGCTAGAG TCTCATATGG AAATGGTACT AAAACCATGC GTGAAGACGC
    37801 TAAGCTTATT GATTATTTAT TGAAACATGA GCACATGTCG CCATTTGAGA TGGTTAATTT
    37861 TACATTCCAC CTTAAGTTGC CAATTTTTGT TTTCAGGCAA ATGGTTAGGC ATCGAACAGC
    37921 GCGATTAAAT GAGATTTCTG GTCGATATTC TGTACTGGAA GATGAGTTTT ATGTCCCCAA
    37981 TCCAGGTGAT ATAAGATCAC AAGATACTGT AAATAAACAA GGAAGATCTG AAGAAATGCT
    38041 GCCAGATGCA CTTTTTCAAT GTGCTGATTT TCATGATGAA CAGATTAGGG ACTATGCAGA
    38101 ATATAAACAG CGTGTAGACG CCGGAATGGC CAGAGAATTA GCTCGTATCA ACCTACCGGT
    38161 TTCATTGTAC ACACAACTGT ATTGGAACAT TGATTTACGA AATCTGTTTA ATTTTCTCAA
    38221 ATTAAGGCTG GATGTTCATG CTCAATATGA AATACGTGAA TATGCAAGAG TTCTTATGGA
    38281 TTTAGTACAA AAGGTATCAC CTATGGCCTT TGCTTCGTTT GAGGAACATA TTCTATATGC
    38341 TATTAAGTTA AGTAGGTCAG AGGTGTTAGC TGTGGAAGGA AATTTTAAAA TTGAAGAAAA
    38401 ATAATTTTAA TATTTATGAA ACTTGGTATG GTCGACGATT TAACGGCGCT GTAAGAAACA
    38461 TGAGAAGACA AATAGAAGCA GAAGAAGATA GAAAGATTAT GGAGCTTTTG GATGCAGAAG
    38521 TAATGGGTCT CAAAAAAGAT GAAAGTAAGG ATGGAGATGT ATAATGAGAG TCCATATGAT
    38581 TATTTCTCAT GTTAAATTAA TTAAAGACGC AATTCCTAAA GACAACGATA ATTTTGCAGA
    38641 TATGGAAGTA AAGAGAAAGC TATGGGATAA ATGGTCTAGA ACAATAGACG TGGATGCTAG
    38701 TATAGTTCCC CGTGCTGGAG ATGCTGTTTA TAATATATTT GATAATGGTG TGAGTTATAT
    38761 GGTTGCTACT GTTTCATGGG ACTATCAATC GGAAACCCCC ACAATTCGCG TTTTATTAGC
    38821 GGATATTCAA ATTGAATTAA AATGAAAAAA TTGAACGTTA AATATACATG GAAAATAAAT
    38881 AATCCACACA GGAAATATAG TGGCTCTACT CTTTTTGGGG TACATTATTG CATTTTAAAA
    38941 CATAAACCAG TACACCCAAA AGAGGGTGAT GCTTTAATTG ATGTCGAAAA GTGGGAAATA
    39001 GAAATATTCT TATTTGAAGA ATGGCGCCCA CTTGATTTTA ATTTATTAGG AGGGCCTCCA
    39061 CTATGACAAG AGAACCATCT TCTTCTGAAG TTTTAGCTCT TAGAGAGCGT TCAGGCGCTG
    39121 GTATTATGAT TTGCAAGAAA GCCTTGGAGG TTTGTAATGG TGATTTTCTT TTAGCGGAGG
    39181 GATATATCAA GTATTATGGT TGTGCCATCA ACGTTCGCCC TAAAGAGGGG GAAATTGCTT
    39241 CTGAGGCTTA CGATAAATGG GTAATGGAAA AGGCTCAAGA GTGGAAAGAT CTTAAATTAA
    39301 AGAAGACTGT AAAGTGATTG CACCTATTAT TGTGGTAATA ATTGTGCTCA TAATTGGCTT
    39361 CTTTGTTGAC AAACTAGATA AACCAAACTC TCCTATTATT CTTACTTGGG CTTGGTTTTA
    39421 AGGGGCAAGG ATATCGTAAA AGCTTTCCAG TTCAAAAATA AGGAACACAA AATGGCAATT
    39481 AAAGAATCAT CAGATTCATC TTTTAGGAGT GTGTATCGTA CTTGGCGTCG GCATGGTTTC
    39541 AAACAGGTTA TAGAATCGTA TATTATACAA CGTCCCAATA TTTTAGTTAA TTCGGTCTTT
    39601 TCTACTTGGC AATCTTATAT AATTAAAGAA ATCACATATT ACAAATTACA AAAATAAAGA
    39661 AGGCCGCCAC TTGGCGGCCT TCAGGCTATG TCGTAACATA GTCGGGGATA TTTGTTGTTT
    39721 ATTGCTGACT TAATTCATCT CTTAATCTAA TTAAAACAGA TAAAGCTAAA TCTAATTTAG
    39781 TTGCCTCTGT TCTTTTTCCA TTTTCATCTA AGGTACCAGC TGTCACATAT AATAAATTAA
    39841 ATGCTCTTTG ATTAAATTTA GTTGTCCAAC TTGGGTATCT CACATCAATA TCATCAGTAA
    39901 TCGGAACAAC AGGCGTAGGC TTCTTTTTTA CTCTTTCAAT TTCCACATCA TCTGTAGGTT
    39961 CACTGATTGC TTTATCTAAA ATTTGCCACG CTAACATTAA ATCCGCTTGA TTTTCTTCTG
    40021 GTTCATCTTC GCTAAAAATA GCGCTTTCTA AGTCTGATAT TTGAAATGGA GAAAGGGTTA
    40081 AAAGGAAATC TTTTAATTTT TTCGTGTTGG TCGAGCCCAA TTCTCTCACT GCGGTTAACA
    40141 CTAAATCTAC AACATTAATA TCATTATCTA TTTTATCTGC TTGAACTAAT ATTTTCACGG
    40201 CAGCATCTAG TGTATTGGCT TTTTCATATT CCCCACACTT ATCTAAAGAA TTAGATAAAT
    40261 TAATTAACCA TCCGGCGATA TTCACATTCT TCTCCTTTAG CAAGTCTTTG TTTTTCATCA
    40321 AATCTATGGT GCTTATAAGC GAAGAAAGTC TGTTTATTTC ATTCTGAGTC ATATATTTAA
    40381 GTTTTTCATT TAGATGTTTC ATGCTCTGGG CTCGCAGAAA ACTAAGATAT TTGAGTTGAT
    40441 ATCTCCGCTT ACCATCCCGT AGGACGTCTT TAACGGCCTC AGGATCGGCG TTAGAGATGA
    40501 TTTTCACATT CCCCACCGCC TCCATTAGTT CCTCTTGGCT GAGGACCGCT GAATGGTCCC
    40561 CCCTATGTAA AAGATTATAG GTCAACTTCT CCCTAATTAC CTCTAGTGTG CCCGCCAATT
    40621 GGAAAATAGC CTCTTCTAAA TCAGTATCGT GCATGCCGGG GAGAGTAGGT TGAGTGGGAG
    40681 AAGTTAAAGA TGACTTCATA ATATTAAGCT AAGACTATTA ATAGGCGTAA ACTTGACTTT
    40741 TATTATATAT GGTGCTATAT TACTATGGAG GGAAAAATGG ATTTTTTTAA TTTTAAACCA
    40801 ACAACTATTA AAGAAGTTTG GAATAATTGG AAATTTAAAG CAATCGGGCA AGCGATGCTT
    40861 AATCCTATTC GTCGCCAAAT AGACTATGAG GGCCTATCTC GTAGAATTTT CAAGGTGGAG
    40921 CCCTTACCCG CAAAAAAGGA TGATCCAGAT GGAACTTGAT TTCATACGAT ATCTAATTGT
    40981 CAATAAACGT GAATTATCAA TCCCACAGCG GGACGGCTTG GCTAAGTTTT TGAAAAATTT
    41041 AGATATGGCA TTGGATTTAT ATTTAGAAAA ACCGGATCAA GACTCTATTA AAGTGGTTCT
    41101 CACTGCCCTA GCGGGTCCAC GACGGAGTTT TGACGATATG AAGTATCCTA ATTGTAATTT
    41161 GACTATGTTA TTTCGTTCAT GTCGTGGTTG TCCATGTGTA ACTGGACAAC ATCCCTATGA
    41221 AGTGTGTAGT GCAATTATGG GTTGGTCTCA AATGCTACGT GGTGGCGACT GCTCTCCAGA
    41281 ACTTTTTCTT CACTTTATGC AACTCAAAGC CCAATTGGAA ATAATAAAAT AAGACCCGGT
    41341 TTTTCAACCG GGTCTTTATG TCACCATTGC TGGGAGCTGG CGACTGCCCC CAGAAGGATG
    41401 ACTCTTTTTA AAGCTCGTTC GCAGCGTTTT CAATGCGACC GAGGGCGGTA ACCAAACCAA
    41461 TCTTCTTAGC ACGAGCATAC TGAAGCACGT CATGTAGAAT CTTATGGTTG GTGTTCTCGA
    41521 TGCGACCAAT AGCCGTATAC CAGCCAATCT TACGGGAGCG GGCATAGTTA CGAATGGCCT
    41581 TAGCGAGATC GTGGCGAGAG GGAACCGTGT TCTTAAGCTT ATTAGACATT GTCTTTCCTC
    41641 CTTTCATAGA TAATATAACT CTTATAATTA AAAAAGTCAA GTTTTTGATG GAATATGATT
    41701 TTCATCTTCT GAATTTTTAT CACCTAACGT TATATATCTA TTGAAATATC TTTCGGCCCT
    41761 ATCTTTGTTC ATAGATTCAT ATTCTTTTTT CCAAGTTTTT ATCCATAAAA ACTTAATTAA
    41821 TCTATAAACT ATATAGTTAT CATTAAATCT ATCATACACA AGTTTAAGCC TAGACATTGC
    41881 AGCTCCCTTA ATCTCCAAAG GCTTCCATTT GAGTGTCGTC AAATACCATC ACTTCATTTC
    41941 CCATGGTATT TCCTGTGGGC TGTAATATAT ATCTTATAGC TGGTTTATCA TTTAAGAAAT
    42001 GTTCTAACAT AACAACTTTA ACTTCCATAA GTTGATCATG CCAAAACACC AAGTCTCCTG
    42061 GGCTGAACTT AACTAAATAA TTTTGCATTT TTAGACTTCT TTTCTGTAGT AATAGTCGCA
    42121 TTACTAAGAC AACTACTACG ATTACGATAT GATAATTCAC CAATTAACTC TATGGCCCCA
    42181 CCCAAAAGGC CAATTGCTAA AATAATTAAT AGTGCAATGT TCATATTCTA AATCCACTTG
    42241 AGATGGCTAA GATAGCTTTT AACGCCTCTT TAATTTTTTG TGCCCCCAAG TAGTGAAGCC
    42301 ATCTCCATTT AATATTTTTG TTCGGTGTCA TTTATGTCTC CATGTTTATC TATAACAATA
    42361 TAATTCAAAA CAGAAAAGAA GTCAATATTC ATTAATATTA TTTAATTTTA TTGATTAGTT
    42421 GTATTTGACA ATTAATCATT TGATAGTTAT ATTTTATGTG GAGATGACTA TGTTTCCTAT
    42481 TTGGTTTAAA CGAGCTATGC ATCTAGAAAA AGAAGGTAAA GTTTCACAAG CTTTAAACCT
    42541 CATCTACGGT AATATGGATT GGTTACTTGA AAAAGATAGA TTTGAAGATT GTAATCTTCT
    42601 CCTAATAGAG AGCATGAAAC ATAAACTTTC CGTACATATA GTTTTAGCTC TTTTAACAAC
    42661 TACCCTCCCT GCAGCTCATT TACTTTCTTC TCGCGCTTTG TTTTATAAGG AAAGTACAAA
    42721 AAAGCTTATT GAGGATGGAG AAATAACGTT CGGTCTATTA GATGGTTTAG AATCATAATA
    42781 TGAATAAACG TAATATGTCA CGTCTTATTA AACAGTTGGA ATTAGTCGCT CTAGATAGTG
    42841 GAGAAATAGC AAAAAAACTA ATTAAATGGG AGAATGGAAA TCCAGCATGT GTATTATGGG
    42901 AGACGTATAG TGATGTTTTT ATGGAACAAT CTCGTTTTTG TCGAAGGTGC CCCGCTAAGT
    42961 TAGAAGCTGG TAGGTCAAAA TGTCAACTGC AACGGTACAT TGAAGGTGAA ATTAATGAAG
    43021 GTTCATTTTT ATTATTAGTT ATAGAAATGA TTGCATATTT GAAAGTGAGA AGTGATGACA
    43081 AAATATCTTA AAAAATTAAT TGAACTTAAA AACTCTCATA ATTTTAATGT AGAGTCTTTT
    43141 AATGAGATTT ATACTCAAGC CTCTGAAGAA GATAATAAAA AAATACCCTT TGCCATAGCC
    43201 TTTATCGGAT GTGATCAGAT ATGTAGTGCT TGCGTGTTTA TGTCCCCAGA CGAAATGAAA
    43261 CGCACTCCAT GTATAATTGG TGAATTAGCT TTTTCTTTAA AAGAAATGAA AAATTGTGAT
    43321 GATAATCAAT ATGAGGCCTT TAGGCTTTTA AAGCTAATAC AATTTCAAGC CGCTTTGGAG
    43381 ATATATGAAT CCAATCATTC GTTCGGGCGA ATCTGAAACA ACTCAGGATA GAATAACTCG
    43441 ACTTAAGGAT AAAGCGTTGG CAAAAGAAGC TGTGCTTGTT TCTTATAAAA TAATTGAAGC
    43501 ATTTAAAATG GATCCAACTT TAGAAAATGC CATTCGGATT ACATATGCAT TATATCCAAA
    43561 TGATAGTTTA GGTCCTGAAA ATAGATCAGG AATATTTATT AATGGATGTG CTCTTCTACG
    43621 TGCTCACGGT GGTGAAAATT GGAGTTGTAA TAAGTGTTGT TGGCAACATG AAAAACTATG
    43681 TGATTTGTTA TCTTTAATTA ATCCAAACAT ATCCCTCATA GAAAAAGAAG AAATGCTTGG
    43741 TAGAGTTCTG ATGGCGGCAA TTGAAATGCA GGTAACGCTT AGGGTTCATC CAGCTTTTTG
    43801 TTGGGTGTTT ATGGGTATGC CTTGATTTTT TATTAATTGT GTCTTATATT GTTGTCTGGG
    43861 AGATTATGGT TTTAATCAAT AGTATATTCT ACCAATCAAT GTACTATTGA TATTAATAAG
    43921 ATTGGGTATT TGAACGAGGC CCCAGGCACT GCTTAAATAT ATGGCAATTC GCCAAGGCAA
    43981 AAAATAATAA TTATATATAT TTAATGTTTA TCTCCCAGAT AACAAAAAGA GGGCCGTTTC
    44041 CGGCCCTCTT ATTTTTTGTT AATGCATTTA GTTATTTACC TAGAATATTT ACTCGTTGTT
    44101 TCTTTTTCAA TACAGGCACA ATGATTTCTA ACATACCATT GTCTTTAAAC TCAGCTGTAC
    44161 TGCTCTCCAC ATCGAATGGT CCATTTAAAC CAATTTCAAC TCTGTTTTTA CCTTTGGGAA
    44221 TTTCATTTAA AACGATGAAT TTAATGTCAT TTTGCGCGTC TTCTTGGGTA ACTGGCTCAG
    44281 GTTTGATTTC AATTGTAATT TTAGCTCCCT CCATAAAAAC ACTTACATCT TCTTTGGGTA
    44341 CACCTGGCAC AGCCGCCAGG ATATGGAGTT TTTCTAAAAT TCTATCTTCA TTGGCCTCTC
    44401 TGATGATTCG TAATTTTGGA TATGTGCCAT GTACCCAAAT GTTTCCATCG TTGTTATTAA
    44461 TTTCCCTGTA ATTGGAGTTA AGTCCTGTTT TGTTAGTCGG TAAATCTAGG TTTGAATTGG
    44521 TTGGATTTGG AATCATTTTA TTCCCACGAA AAGGTTCCCA GTAAACTGGG GCGAAGTCTG
    44581 TGCCAAACTG CCTGTCGATT GCGGTCAGCA TGTCTAAGAT ATCGTTGTTA AAAACAGCAT
    44641 TAAATAATGG GGGGCGTTCA AGAAAACGGG TGTTATTTTT GGTGCTCATT TTAATACCTC
    44701 CTACCTTCAG TAAGGTTTTG CGTCCCCGCT AAGGTAACGC CGTTATCTGC CTTTGGCTAG
    44761 ATAACGTTTG CACGTGCAAG ATATTAAAAT TTTATTAATA GGCGTTATAA ATCTATATAG
    44821 TTAAGCCTTA AGTTGATTTT ACATGAGTTA GGAATTATAT TGTTACTGAG GATGTAATGA
    44881 TAGATCCAAC TAATATTACA AAATACGATA GAACCGACGA GGAGTTAGAA GAGTTTATCG
    44941 TTTTCTCTAT TTTAGTGGCT GGGCACAATG CAAAGAACAC TGCTATGGGC TTAGAACGCT
    45001 TTCTAGGGGC CTTTAGGGAC GCGAAACCAT TCCGAGTGAT AGACGGACAC GTAAAAGCAG
    45061 GAACTCTTGT CCTGGCGCTC AAGAACGCGG GAATAGGCTG TCAAACAATA AGGGCTAAAT
    45121 CTCTTCAATC TCTTCTAGAA AGCCATTTAG ACTTAAGAAC CTGCACGGTA GATCAATTAG
    45181 AACAAATTTC TGGTGTGGGC CCCAAGACAT CTCGATTCTT CATTTTACAC TCCAGGCTCA
    45241 ATGCGAGAGT AGCAGCTTTA GATGTTCATA TCCTTAGATA TCTTAAATCT TTGGGATATA
    45301 ATGTGCCCAC CGTGACTCCA ACTGGAAAGA ATTATCGTAA GATTGAAGAA ATATTTTTAC
    45361 AAGAAGCAGA TAAAAGTGGA ATGACCGTTG CGGATTTCGA TTTATTTATT TGGAATATGA
    45421 GTACGGCCAA GAAAATAAAA AATGTGTAAA ATATTAAATG AAATAATAGA ACATCCTGAA
    45481 ATATTAGACA ATAACAATTA TAGATCAAGG GAATTCTGTG TACATTCCTG TGATGGTTGT
    45541 TGTTTAGTTA TAAATTGGGA ATTAGGTATA GTCGACTTAA CTGAGGCTCA ATTTTTATTA
    45601 AGATGTATTG AAAAAAGAGC TGAGTTAGAA ATTAGTCCTT CGGTTTCTCA ATAGTAAAAT
    45661 TAATTTCAAA AAACTCAACG GGCACCGTTA ATTGTATGTT AACGGTGACC GTTCTTTCTT
    45721 TGTTATATAT ATAATTTGCC CACGTTCGTG AGGTGGTCAT TCTGAATTAT TGCCCTCCCA
    45781 CGTAACGATT TCCCATGGCT CAATTTTATG TTGAAGTTTA ATCTTTTTTA AGATCATTCG
    45841 AACATCTTCT AGTGAGCGCC AGGTATCGTT TTCGAAATAT GACACCCTTT CCCATTTTTC
    45901 TTCTATTTTC CAGAAAAGAA ATTTATGAGC CGGAACAAAT TTTTGAATTT GATATATGTA
    45961 ATCACCATTG TCATCGTTGT ACTGTCGTTG TCTTTGAATT CTATAAATGA AATCTTCCAT
    46021 TGTTTTATTC CTCTATAATA ATATTGTCGA TGTTATTAAG TGGAAAGATA AATTGAGATT
    46081 TATCTTTATA TACAATAAAA CATCCGTTCA AGTAAGCATA TGGTACGGCG CTTTTAACTA
    46141 CGGTAATAAC CGTATCTTCG TGATCTGAAA ACATATATTG ATGAGCCGCT CCGATATTCG
    46201 TGTGAACAAC AATTCTCTTT ACCATTTTAT TTCTCCTTTT TATTTCATCC TTAATCAATA
    46261 TAATTATAAA TCATGAAATA GTCAATGTAT TTATTTAGAT TCATTAAACG CTTCCATCAC
    46321 ACCTTTCCAC CAAGTATTTG GGCTGTTCCA TTCCCACCAC ATATTTTGTC TCATCCAAAA
    46381 ACTCCAAATC TGGCGCACAC TGAATGATGT CTTATTGGGC ATGTGAGAGG GTTTCATTGT
    46441 TTAAAACCCA TCAAATAATG TTTGTAGGGA GATGGGATCT GAAGTTTCAA ATGAAGCACA
    46501 TTCTTCTGCG GAATAGCGTG GGCTCATCCA TCCAATAACT TTAAAAAATT TAGTAGTGAT
    46561 TCCGTCTGTA ATAAGAACTT TAATTGTCGC TCCCCTATTT CCAACCGGAC GATCACCGAT
    46621 CCCTAAGTCA TAATAACTAC CTGCTTTCTC GGCTGCGGAT TCAAAACTAT CCGCTTCAAA
    46681 GTCAATATAA AATGAAGAAT TATCTGAATT AACAATTATA GCTTTAATTT TCAAATTTCC
    46741 TCCTATCTAC TTGGTGTTGG TGATTTTGCT TCCCGTCTCA TTTTATAGAG ATGCCAATTA
    46801 ATATAGATGG AGGCATCTCT ATCTCTATGG TGAGACAAAT CCAATTGATC ACTAAGCCAC
    46861 TCAACAACAG AGGTCTTATT TTTACTCATT TTTCTTCTGT TTTTATGTCT TTTAATTTTT
    46921 TAAATAAGTC ATGTGTTTTA GCCGCAGCTA TTTTAAACGA GCAACCTAAT TCTTGATTCT
    46981 TTAATATGGA ATTTACAAGA GCTTCTCTAA ATTTCTTGTC ACGCTCATAT GCAATCCATT
    47041 TCCACCAAGT TTTATTTATC GTTCGTTTAA TAATCGTTGC CATCTTGTGC CTTCTTCAAG
    47101 ACTTCCATCA CTTCATTTGC GTACCTCTTA GCAGCGTCTA AGTCCTCTTG AGTCCATATT
    47161 TTTTGCTTTT TACGACAAGC AATGTCACGT TTTCTATCTA ACTCTTCGGT GCTTTGTTTA
    47221 TCAATTAATT TAGAGTGTAA TTCTGTATTT TCGCTCATAT TTTCTCCGTA AGTGAACATT
    47281 TCCATATAGT ATTTAAATCA TATGGCTCTT CATCGGTTTG AAATTTAGCA CCACACTCAC
    47341 AAACGATAGT GCAATTTATC TCTTTTGATA ATTCGTAATA AATATTAGTT GCCGCTTGTT
    47401 TAATATTACA AATTGGACAA TCTATATGAT TATGCACTAC TTCTTTACAA TCACAACAAC
    47461 AAAGCTCACG TGTAATTGTT AATCTTCCGC TCCAAGAGTA TTTCCATGTG TCTTGGGTGC
    47521 TAGTCATCGC TCTTTTTACA TGACCTGGTA ATTAAATCAT ATTTCATATT TATTATATCT
    47581 GAAATACTAA TTGTAATATG AGATGTTATG GTAAATACAG GCATCTTTAC ATATTTATTG
    47641 GAAAACTTAT ACCATGTATT TTTAATAGTG GGGGGCTTTA TTTCTTTAGC AGTAGGCATT
    47701 TTCATTGTTA CCAGAGCCCC TTAAGTCGCA TTGCCGCTTC CATAGATTTT TTCAAATCTA
    47761 TATAATACAA CCACCTTTTC CATGTTTGTG CAATTCTCAT AAACTTATCC TTCGTAATAA
    47821 TATAAGATTT ATCACTATAA TAGTCAAGGT GAGATGAAAT AATGCCGAAT GGAACGTTCA
    47881 TATTCAAACT GTTTTCGTAA TTGCCACGTA GCGCTAATTG TAAGTACAAT ATATTCTGTT
    47941 TTTAATTTTC CATCAGTGGT TATTTCACAA ACAGTATATG GCCAACCAAC TCTACTAATC
    48001 CATTCTGTAA ATTCTTTATC GATCATAACG TTGAAATTCT TCTCCTGTAA AAGTTTTGAC
    48061 TATTACATAT ATAAACCAGG TGTCTTTAAT ATTACGACTT AATATTTTTT TCATTATATT
    48121 ATTGTTTTAA TTTAATTTTA TAAATACATA TTACTTATTT TAATACAATA TTGTCCAGTT
    48181 TTCTTTCTAA TGTGATCTGC TTTATATTTC CACCAAACAC TAGCTATGCT TGGATTTTTA
    48241 TCTTTAAATA TTTTTGCTAT AATTTTCATT ATTTGTCTCA TTAGGGTTTT TTCCCAACGC
    48301 CGCGTCTTTT CGTTGCCATG GCACGGGCTC GACCATGATT TCGCCATACA ATACTATCAG
    48361 TGGGAATATC ATGAAATATA CAATATTTAT ACCAATTACA ATCGATGTTA TGGCGTGTTC
    48421 TTTTTTTATC TTGAAACGAT TGATATAAGC TTCCACAAAT GCGTAAAAAG AGGCAACTGC
    48481 TATAGCTAAA CATAAGAGGT CCATTTATTT ATTCCTCTTT AGTTTCCAAA GATGATGAAT
    48541 TGGTGTAGTT GGATCCATGC GAATATCATT ATACTGTTTC CAATATCTCC AATTAAATTT
    48601 AGTATTTATA TATAAAGTAA CACCCTTAAT AGTACTTGCG GGCATTTGAA TTTTAATCCA
    48661 AGAAGAGAAG GACATCATGA CACTATCTCC TTAGTCAACT TTCGATAATA AAGCCAAAGG
    48721 CACCACGTCC TTTTGGCGTA TCTGAATGAA TATATATGAG AAGGTGATCC TTTGGCCATC
    48781 CGCCAAGATG TCTATCTCCC CCAGCTACTT CAAGCGCAGA AATCCATTGG GAAAAAGATA
    48841 TCATTCTTCT CTCTTTTTTT AAAATCTTTT TCTATTTGCC ATAAAATCCA ATTATCATAA
    48901 ATATTAATAA TTAGATCTGT GTCTAAATTT ACTGATTCTA TTTGTCGACG AATCCAGTCA
    48961 GAATATTTTT GTCTTAATTT TACATCAACC ACGATGGCCC ACTCTCCCTT AGGATTTTTT
    49021 ACTTATCCAC CGCCAAAGCC AAGTGTTAAA GATACAAATA TTTAAATTTT GGTGTGGCCA
    49081 ATTTAACTTT TGATTAATTA ATTTAACATA TTTAAGATCT AATTCTTTTT CGTTCATTTG
    49141 TCGTCTTTAT GGCTTCGTTT ATGGCTTCGT GGCTTGTATA ATAATTTCGA AGTCTCCAGG
    49201 TTGACTCTGG TGTGTCGTCA TGCGCATAAT CAAAACGTCC ACCAGAATCA ACCGACATTA
    49261 TCCATTTTTT CCATTCCTTA AATGTCATCT TTTTACTTCC ACCCATTTAT CACTTGGACT
    49321 GGGGTGTTCG GTTAACTCTC TCTTAATCCA CGACTCAGCC GCCCACAATC CCCCAAAATA
    49381 TATAGTCTTG TCTTCGGCTC CAGTTACATC TACCCAATCG TAGCTGGCGT ATGGCGATGG
    49441 AGTGAGATTT AATCGTGGGG TCCATTTCCA TTCTTGAATC TTATATCTTT CTCCATTTGT
    49501 AACAATCCTG AATCTAGTAC CAATTGGCCT AACATATGGA TGTTCTGGAA TTTCTGGAAT
    49561 ATTTATTTCT GATGGAATTG ATTGATTAGC TTGAAATCTT CCTTGAGTAA TATTGGAATT
    49621 AGAGTGCCCC TTAATGGTAT ATGTGGTCTT ACCCAAGTCA GTTTTTCCAA AACAATAAAT
    49681 AATCGTTATA ACTAAACCTA TAAAAAACAT AATCATTGCA ATATTAGTAG CTTGAGCTTT
    49741 ATTCATATTA TTTATCTTTC TTTTGTGTGG AACAAATAAC GGTTGCCCCA TATATGGTGG
    49801 CTATGTGTCC AGATTGAATC ATTTCTCTTT TTATTGCAGC AATTTTATTA CGAGTTTCCC
    49861 ACTGTTTCCA TGTGTTGAAA ATATTAGGTT TCGTCTTTTT ATATTTAAGG GAGTGCCAAT
    49921 CTTTCCAGTC TTTCATGCTA CCACTCTATA TATTTTAAAT TCTTGATTAA TGTCCATCAC
    49981 ACTACATATA ATTGTTCCAA TATTATATTT TCCATTTGCG TTACTCAGCG CCCGCTTTCG
    50041 GGTGGCCACA TGATAAATCA TCCAAGCATA AAGAATTGAA TTATAACGAA TGTTAATAAA
    50101 CTTATTCATA TTACCACCCT ATAAATTATG CATTTATTAT TATTGCGAAT TGTTAACATT
    50161 GAACCTGGAA ATAAATCATA TTTATTTGAA CAGCTAAGCC AAGTGTGTAT AACAGAACCG
    50221 AATGATATAA ATTTTGTCAT TTTATTCGGT TTCTCTTAAT TTTTCAAGTC TTTTGGCGTG
    50281 TTCAATCATC CAAGGTTCAA TATCAATCTT ACGAGTGAAG GCTGCGGCAT ATAAAGCTCC
    50341 GAGACTGTCT TTAGGTGCTC CCTCTTTAAC ACATATTTCA ATTATTTTAA TTAGCAAGTC
    50401 AGTTTGCCTT GCGGTTAAAC TTTCAGATAA TTCGCTTACA ACTTCTACGT CAGTCATTTT
    50461 ATTTCCTTAT ATCATTAGAT TAAATTATTT CTCTTTTTAT TGTGGCTATT TTAATGGAAA
    50521 TTTTCCATTA AAATAAAACC TAATAAACCA ATAATGTTTC CAGGTACTCT TAATTGTTGG
    50581 GGCCCACGTT TTACAATTAG TATCTAAAAT TTTAATATCC GAATTATAAT TGATATCTAA
    50641 AATTTTAATA TCCGAATTAA ACGCCGTACC TAAATCAATA ATCGTCAAAA TTCTTTTCCA
    50701 TCACAATAAC GATGAATGTT AATCAATTCT ATATCAACTG AGCGGACAAG AACATCGGCT
    50761 TCTTCAAGCA TAATTACAGA TCGTTCATGC GAGGCTTTCC AATTTTCCCA TTTACCGAGT
    50821 TCTTTCATGT GTTTTTCCCA GCCTGAATCA ATAATAATCT CTTTGATACC AACCTGAATA
    50881 ATAGCCCTGG CACAATCAGC GCAGGGAAAA GCACTAATAT AGATTCGGCA TCCTTTTAAA
    50941 GATACACCCT CACGAGCCGC AGAATAAATG GCATTGCGTT CGGCGTGTTC CATCCAAAAG
    51001 TATTTTTCTC CATTTTCACG AGATTGTCTT TCAGAAACAT CATCTTTAAT ACCACGAGGA
    51061 AATGAATTAT ATCCGGTGGC CTTTACTATA TTATCTCTAT TTACAACTAT TGCACCGATA
    51121 TGGGTGTTTT GATCTTTACT TCTCGTGGAA AGTAAGTGTA CAAAATTTAG AAAGTAATTA
    51181 TCCCAGTCAT TCATTTAATA ACCTCTCAGT TTAAATATAA TCCCTGGCTA TCAGAATGTC
    51241 AATACTGGGT GGCATAAATA ACACAAAAGC TCCCAAAGGG AGCCCGCCCG GCCCAATACC
    51301 CTTTTTCTTG CTACTCCTTT GAGTGTCGAA CCCAACTACC CTTCAATAAC TCATTGTACA
    51361 TATATTCAGT TTTTTGGCCC TCGAAATATA ATTTAAACCT AATCCATTTA AGCCAATTAT
    51421 TTCGAATTGA CGCCTGTTGT TTATTATATT TAGTATATTT GGCCCAAGCC GAAAATTCTG
    51481 ACATATTATT CCTCGTCCCT TAATCTTAAG CTTAATCGCC ATCTTATAAT CATTATTTTA
    51541 AAAACATATC CCTTCCACAT TTGAATTATT GAATTAGATT TTATTTCATT AATATCTATC
    51601 ATGAATTAAA ATTCATTCCT TATAAACCTA TCAAAGTATT GCCATAATCT CCAATTTTGA
    51661 GAAATGGTAA TTTTACCCAA GATCTCCTTC GCAGCCTGGG GCTGCCAGCT ATTAGCCCAT
    51721 TTACCAAAAG ACTTGATCAT CTATTTGTTT CCTATCTTAT AAATCTATTG AAATATCTCC
    51781 ACATTCTCCA ATTTTGAATA ATAGTGATAT TATTTTTTGG TGTTTTGCTT TTAGTCAACC
    51841 AATGACCAGC GGACCAAATA CTGAAAGACG TCATCTTGTC CATTCGTCTC CATACATGTT
    51901 ATAGTTTTTC CATAAATACC AAATCTTCCA TGTTGGCATA TTACCGTTAC ATAAAAAAGC
    51961 AACCCAATCG TTGTAAGAAA AGGTAAGAAG CCATTTATCA TTATATAATA AAAGTGGTTG
    52021 AGGAAACATG TACCCTCCAT GAATATTCTC AATCCATATT TTAAAACTTG GCTCTTTCAT
    52081 CTATTCCTTC CTAAGTAAGC CCGCTCGCCT ATATTATACC ATTCCCACTC TTCCCAAGTC
    52141 CGAGATATGT TTAATATTTC AGTAATACCA GCAATTTGCA ACCATTCCTG AAAGGTTCTA
    52201 TTAATCAAAT TAAATTCCTT TATGTTAATG GTCTCTAGTA TAATTAAGGC CGCTGTACCA
    52261 TTTCCACTCT TCCCAAGTCC GAAATGTATT TAACGCTTCA ATAGTGTTAA TAACCTGTAA
    52321 CCATTCCTGA AAGGTTATCT TTTCTTGAAA GGTTGTTTTA GTCAAATTAA CTTCCTTAAA
    52381 AACAATATAA CTTATAAATA ATAATTTGTC AATTCCCTAA AGTAGAGCGC CAAAGATAAA
    52441 AAATCCAAAC ATAACGAATA CTCATTTTCG TATTAAACTT ATATCAAAAA AACTAATACC
    52501 ATGAATAATT CTATAGCGAT CATAATAAAA CTTCGTCCAA GTTTTATGAA TGCTCATTCT
    52561 TTTTTGATCT CCGTGATGCA ATCACCATTG CAATTGGCCA AAATGAAAAA TTAAGACAAT
    52621 ATACTAAAAA TAACGCAGGA AGAGAACTAT TGTTAGGGTA TTCTTCTCGC TGTCTTTTTA
    52681 CTGCATAACC ACCCCAAAAC ACACCCGTTA CTATATAACT CCATGTTAAA TAATGTAGTA
    52741 ATGTCCAAAT CATTTTAAAT TCTCCTTTTA AATTATTATT TTTCCACTTG TATTGTTTCT
    52801 TCGCCTTGTA TTGTTTCTTC GCCAAGGCGG ATTATATGTC GTATTTATAT AAATATGTTG
    52861 ACTTGCCCTC CATCTTAAAT TTGATATATA ATTTTGCCAA GTTTGAAAAA TGTAACGTTT
    52921 AGGCTTATCA GTACGATAAG TCCTATAAAA TATAATTATT ATAGCTAAAA TAATAAAACC
    52981 TTCCGTTATT GCCCAAAATG CAAGTGGGTT CATTTAAACT CCAAAAGATA GGCATTTTGA
    53041 TTTCTTCTTT TAAAGAATGA GTAATATAAC ATTGATTCCA TTAATTTTCT CCTTTAACCT
    53101 GGTATTTCTT CTTTTAGCAT AAAAAGGGTT TAGGGAATAA TATTTATCAA TATACCAGAT
    53161 GCGTCTTGTT GGTTCTGTGC AACATATACT TTATAATCTT CGTAATGTAT AAGATCAGCT
    53221 TGAATAAGCC AATTCAATGT AAATAATATT TCTTCTCGTA GGCGCTGATG AAGCTCATGA
    53281 TCATTTTTGA AACATCTATA CTTCTTTGAT AAAAAATTAA TAAGATCTTG TTCCACGTCT
    53341 CCATCTTCGT CTGGAGAACT GAAATAAAAT AAGGAAGGAT CTTGAAGCAT CCATGCCCCT
    53401 TTAGTGCTAA ATATTTCTGG TTTCATTTTG TCATCCTCAT TACCCTTTTC CCACCTACCC
    53461 AATGTATTAT TTGACCATAG CGTATAAACC ATGACCAATG AGACCAAATA GTGGCAATAG
    53521 TGAAGGGCTG TAGATAGGGG CAGCTCAATC TCATCCATTC TGAAAAAGTA ACTTTTTGTA
    53581 ACTCTGAACG TTTCATCTAT TATATTTTTC CGTTTCTCTT TTTGTGTGTA TAAATTCTAA
    53641 ATAAGCTTGC CAATTTTTAT AAACGGTTGG AGTAAGATAT AAGTCTTTAT TCTTTAGAAA
    53701 CATTATAAGA TCTGCAAAAA TAAAATCATT TGCCATGAGT CCAAGTCTCC GTCTCCAGGA
    53761 AATCACTTCC CATACAATAC CATATCCAGG TCCAATAAAT GCTAGATCCC CTACGCATGA
    53821 CTCTTCACAT AGTGCTTCGC GTTATATGAT ACCCAAACCC ACTTAATCGT TCCCCGTTTA
    53881 ATTAAGATGA GGGCCCTTTT AAAGGAAGTC TCAATAATCT GATTAGTCTG ATTTAAATTC
    53941 ATACTTCCAT GGTTGAACAT AATCTGAAAG TTTATCAGGG GACATATACC ACATACTTTG
    54001 TTGATATACT TTCCAATAAA ACCAAGTTTG AGACGGATTA TCCCCAAGAA CAATTCCTGG
    54061 TTGATATCTA CATTGTTTAG CCAACCACTC ATTAAAGGTT AATTTTTCAA AAAAACCCAT
    54121 ATTTAGCTCC GTGAAAATTT ATATGTCTGA TATACCTTCC AAATCATCCA AGTTCCTCCT
    54181 GGAGTGTCGA ACTTCCCCCA GGTTCCTCTC CATCGCCATC TCTTAACCCA TTCATTAAAG
    54241 GTTAACTTAG TAGAAGGATT CAAGTTCCAC CTCTCTATTA ACATGAGTAT TAAAATATAC
    54301 CCAGAGCGCC CAAGTTTGAT CTGGGGTGTC CGTTATCACA TAGTTCTTTG TTTCAGAAAT
    54361 ACAAGCCTCC AGCCATTCAC CAAACGTCAT TTAAGATTAC TCTTGAAAAT ATAATGAAAA
    54421 TATATCCAGA GTGACCAAGT TTGATGTGGG GTGTCTATGT AATTCGTTCT TGAGACATAA
    54481 TTTTCTAACC ATTGATTAAA TGTCATATTC TATTTCCGCC CCACATTAAA TCCCTCATAT
    54541 AGGGTCCAAA GCTTCCAGGT TCCACATATG GTTTTTCTAG CTAAATCAAA ATTTATATTA
    54601 TTCCATTCAC CATACCATTT ATTTTCGCCA ACTACTGTAA TCCATTGATT AAATGTCATA
    54661 AGCTCACTTT TTAACGAGTT TATTAAGAAT GATATAATTA TACCAGGTCC AAGAAACAGG
    54721 GATGCTGGAT TTAATTACAA CATACTTATC ATATAAAGAC TCACAATAAA GAAATAAGAA
    54781 AAATAAGAGT AAAATTATCA TCAGTCTTAA AGTACCTTTA CTGCTTCTAT AAGTTTCTGT
    54841 TTAATTTGTA GAAATTCCTC TTCATTGCTT TGATATTTAG AATTCATATA GCAAAGTAAA
    54901 TCAGAGGGGG AACCTAAATT ATACTCGATG TTCCATTCCC AATCTTTACT GTCTGCCTTT
    54961 AAGGTCAATT GAATTGCCGT ATGCTGATGT TCCTCAATTT TACCATAAAT TACTGAATCA
    55021 TCATCTAACA TTAGATTATG CTTATAATAA TAAGGAAGCT CAATATCTAT TTCCTTTTGA
    55081 ATTGTGGTTT TCTCAGGTAC TATAAATCTA GCCATTTTTA TCTCTCCTTT ATCTTTCTGA
    55141 TCTATATTCT TCTGGCTCAT CACTATCGTT TTTCTCTATA GATATATAAT AGCCAGCCCG
    55201 ACAAAATATC TTATGAATGC AATTTTCACA TGCCTGTTTA TTATTGATAA GTTTAGTACA
    55261 AATAGCATAA GTAATGTCTT TCATAGGTAA TAATATAAGA TATAATCAAT CAAAAATCAA
    55321 GGCATAATCT AAAATCTTGT CCTATGCCCG ACTGACACAA GATATAATTG ATATATGTTC
    55381 CAATTCCATG TGATATTGAT TTTCTCGGGT CTAATAACTA ATTCGAGCCA ATCATGAAAA
    55441 GATATATCAT AAAAGGATAT TGTAGAGTTA TTCATTCTTT TGCCTCTTTA ATAGAAGTTG
    55501 ACAAGATACC ATTTAAATAT ATGCCAAGTT CTAAAAATAC TGACTCCATT TTTATGTGTA
    55561 GTATTCTTCA TATTAATCAA CTATATCATA CCACATATGC ATCCCAAGTC CATTTAATAT
    55621 TAAGACTATC CCGTTTATTA TGTTTCATAA TTATATCACA CCATTCTTTT ATATGTTCTC
    55681 ATGTTTTCTA ATTGATATTT TATACCATTG AAACATATTC CAATTCCATT CAATATTTCT
    55741 ATTAGAGGGT GCTGTTAAAA TTACTTTAAG CCATTCATTG AAAGAAGGGA TTTTCATATC
    55801 AAGTTTTCTC CAATTATATA AGACTTATAG GTTCTATATA ACGACCAAGT CCATTTTATA
    55861 GGAATAATAC CCCTATAAGA ATCAACTCCG TTTACATTAA GCCATGTCTT ATATGTCATC
    55921 TTCTGAAATA TAGACACCAG TACCTCCACA AACGGCACAA TCCTCATTTA AGTAATCTTT
    55981 ACCAGTACCA GTGCAATTAT CGCATTCTTT GGTAGTCCAG GTTCGCGTAT CTGCACTAGT
    56041 TTTCCAGTAA TAATAAAAGC CCCATGTATC AGCTATTGCA GTGGCTATGA TAAGAGTACC
    56101 AATCCTTTAT GTCTATATTG TCGCCATACA TTTATAATAT AGTAATTTTG TTTATCCATA
    56161 TAATATGATG AATAAGGTAT GCCAATCATA AGTAATAATA CACACAATAA AAGGAAATAT
    56221 TCTAAACCAT TCATCCAGCC CATTGCCGCT CCATTAAATC CATTAAAAAT GAATCCATGT
    56281 ATATAGGCTC CACATTCTAC GAATAGAGAT AACTTGATAT TTAGGAAGCC TATCAGTACC
    56341 AAAATTCAAT TGATACCACT TAGTTCTCTT ATACTGTTCT AAATTTATCT TAGCCTTCAT
    56401 ATTACCTCTC ATAGATAAAG CCATACATAA AAAGCCCATA CCTTACGAAT GGATGTTTTT
    56461 TCTGTAGGTT TATTATCACA TAGCCATAGA TTCAATAATT GTTTAAAGGT AACCATGATA
    56521 TATCTCCTTA TCCAAAAATT CTAAGCCATA TGTATATACG CCATCTTCTA TGAATAGACA
    56581 TAAATTTATT TCCTAAAATA GGACACTCCA TCTGTATGAA ATCTTTGCCA CATATACCAT
    56641 CCATATGTAT CCCATGTCCA AGAGATAGAA ATAGCTTTAT TGCAAAGGGC GAATACACAT
    56701 ACTAAGGAAT TCTTTAAAAG TTAGCATTCT ATCTCTTCAT CTCTAAAAGA GCGGCTAGTT
    56761 CCAAGAAAGT AAGGATACTG GTTTCATTCA TATTAGTATT CATCATAATA TCACAATCTA
    56821 TAAGGATATA AGTTCCCCGA GAAGCATCAG TATATAGATT AGTATTAGGA ATGGCATCTT
    56881 TTAGTATTCT AGTTTTACTC CATGGGCACT CAGAACAATT TAATATATTA TTATCCGTAA
    56941 GTATACAAGT CGGATTCTTT ATATCATTAT GCCGAGTAAT ACTTCCACGT GCAGCTCTCC
    57001 ATTTATGATC TGGATTAACT ATTTCTTCTG CTTGTTTAAA GTGTTTAATA TACTGTCTAT
    57061 TGATGTTATT AAGAGAATTA CACCACTCTT CCCCTTTGTT TTCTTCAGTT ACACATGATT
    57121 CAAAGTCGCG TATGTATGAA TGTATACGGT AGAGGGTTGA GTCGATAATG TAAGATTTAT
    57181 GTGTTGACTG TTCGCTCATT ATGGCCTCAC TATCAATATA ATTTGAACGT TGTTAATTGT
    57241 CAAGTAAGAG TCGATGATAA TTAAATAAGG ATAATAATGG GGCCGCCGTT AAGAGGATAC
    57301 TGTATAGGAT TGATATGGGT ATTGTATGGA TATTGGGTAT TTAAACAGGA GGTTATAAAG
    57361 AGATCGGTGT AATAATGTAA AGGCTTATGA ATACTGAATA AGTGAGTCAT TTATGACACA
    57421 GTATAATAAT AAGATAAGTG AAATAATATA GAGAGGAGTT AGGAGAGAGT TAGGAGAGAG
    57481 ATACTGAGTT GTGTCTACAA AAATGACACA TGTGACTTAA ATGACACACT GGCGTATAAT
    57541 AGATAAGTGA AATTTATAAT GAAATGACAT TAAGATAACT ATTAGATACT GGTAAAAGTG
    57601 AGTCATTTAT GACACACTTT ACTAATAGTA TGAGCGGTTA AGTGCGATAA TATGAGATAA
    57661 TATGAAGAAT ATATACTGAT AATCAACATG TGACAAAAAT GACTCACTTT CACTTAAGTT
    57721 GTGAAAATAC TACCCCCCAG ACAATAAGAG TCTGAGGTAA TATCAGTATC TCCCCGCCCT
    57781 AAGTCTAAGC CAAGCATCAA GCGACTTACA CTTGTAAAGA GTTTGGCCAG TATCAAAGTA
    57841 TAGCGTGACG CTGTGTCATG CTAGATACTG GCGCGAGTGT AAGAGACTTA GATACTGGCC
    57901 AAAGGAGTTA AAGATGGCTA ACATCTTGAG CATGAAGGGC TTGGGCGTCA AGGTTACCGT
    57961 CAAGGTAATC AAGAAGCACA AGTTCGTGGA CGGTTCTCCC GAGCTGTCCC ACAAGGGCGA
    58021 GTACACTCTC ACCCTGTCGG CGGGGTCCAA GTCCGTCTCT ACTAAGTGCG TGGGGACGGG
    58081 CGAGTTGTTC GCCAAGTGCT ACGCCATGAT GAGCGTGCAC TTCCCCAAGA GCTATGCTAA
    58141 GTTCCAGGCC ATCAGCAAGG TGGAGAAGGC CGCGAACAAG GCGAAGGCGA AGGCGAACCA
    58201 CAAGGCGAAG AAGGCGGCGG CCAGCGGCGT GGACTTGAAG AGCCTCGCCG CACTCCTCAA
    58261 CCGGGCGAAG AAGGGCAACG GTAAGATGCT GGCCCTGTTC CTCTAAGCCA GTATCTCATC
    58321 ATCTTTCCAG TATCTTATTA TAGATACTGA CACAATCTAA AGTAACTCAT GGGTGGGTTA
    58381 GTATAATACT AACCCTCTCT GGTCAGTATT CTCCCACCTG CGCGTGGTAC TGACTGCTGA
    58441 TAGATACTGG TCTATCACAA CGGGAGAAGA TAAGGAGGAG TAAGATGGGA CAAGCTAGAC
    58501 AAAGGGGAAC CCGGGAACAG CGTGTCGAAC AAGCCCAAGG CCGCAAAGTC GGGGTGCCGG
    58561 TTAACCTCAC GGCACAGCTC CAGCGTAACT TCAGTAACAA AAGGAGTTTC CGTGAGTCGT
    58621 TGTTCACTCG GCTCACTCGT CTCTTTCGCT CTTAAGGGGC AGCATCTCAA TCATCTGCCT
    58681 TGACCTCAGT ACGTTGAAGT GCTCTGAGGC TAAGTAGGAC TAGGACTCTC TTATAGTAGA
    58741 GCCAGCCTAC CCCCAAATAT AGCCAGTATC CAGAGCTGGT CGATCAGTAT CTTAATTACT
    58801 TAGATATTGG TCGGCCATAA TGTGGGTACT GTATATAGTG GTGTGTGTTT GAACCATACC
    58861 ACATATAGAC AGAAAGATGG GTTTTGAGAA AAATGAGATC TAATACCTAT AGTTAGTTAG
    58921 TATCTCATTG TATAATACTG GCGCTATAAT TAAGTATGTC TATATGTAGT GGTGTTAGTA
    58981 AAGACCATAC CACATATAGA CAGAAAGATG GGTTTTGAGA AAAAACAGTT GTGGTGTGTT
    59041 ATAAAGACAC TACCACATAT AGTAGTGTAA CATAACAGCG CCAGTAATAA AGATACTAGC
    59101 TAAACCATAT GATACTGGAT AAACCAACGG AGGGAAACCA CAATGGCTTA TCATAAGTCT
    59161 CAACGCCGCA ATCTCAAACC TACAACCATC AGACAGTATC ATTATGCTGT AAGCCGGCTT
    59221 CTCAATGCTT GCCCTCCCAA TCTTCTCATA CAAGTTATGA AAATGATTCG GGCAGGAGCA
    59281 AAGACTTACC CAGTGTCTAA GATTCAATCT TTCATGGCCG GTAGTGGATT CTACATGTAT
    59341 TCACGAGAGA TTAACAAAGC CATCAACGCT ATGCAATGGG GATTATGCCC GCCTCAATAT
    59401 CGCATCTCCA AGAATAATCG CTGGTATTTG GATACATTCC CTCAAGAGCC TGGACCGGTT
    59461 GCTTATGCTG CCATGGAAAC GGTCAGTATC AATCATCCAA TTACTGCCCC CACACTTCAA
    59521 CCTGCCATGA ACATTGTGTA AATAAAGATA CTGGTCTGTA ATTCTACCAG TATCTTACCT
    59581 TCGCCGCCTA GTTACTTTGC ATAGTGCAGG GAAACTTCGG CGCGATCATA GGCTAATACA
    59641 AGGAGGACAA TATGGATTAC GGGTAGCTAA GCTCAAACCT TAATTCAGTG TCTAGAGATG
    59701 GCGGTCAGTA TCGTCCAGTA CAAATGATTA TAAACACTGG GATACTGGCC GTCACACTGT
    59761 AGATACTGGA CAAAACTTTC AATAGGAGGA GGCTACAATG GCCTACACAC TATATAATCC
    59821 ACCGACTAAG TGGTGGAAAA GGCAACACAG TATCACAATA ACTATCTGGC CTAAGTGGTT
    59881 AGCTCAGAAG CTTTGCAATC ACTCTGCACC TAAACCTTCA TGGATTACTT CAAACACTTG
    59941 CTACTCTTGC CCGGACTGTT ACACTCTTAT GATTCCTCCA GGAGCAGTCA CCACGAAGGA
    60001 ATAGGGAGCG AGGTGAACGA TGAACGAGCA ACCCAATAGT TCCATCTCAA TCGTCCGTTA
    60061 CTCCAGAGAT GGCTTCGTGG CTAAACGGCA GTCCAAACAT ATGTATAATG TTTGGCATGA
    60121 GCTGTTTAAG TTTAATAGCC ATGACATGCC AGAACATCTT CGTGGTGTCA GCGTAGAAGC
    60181 ACACCATAAG ATCGTCCCTT TCTATCGTGA ACACCTCGCT GATTTTAACT GGGGCATCTG
    60241 GGTATTCATA GAGGGACACG ATAACATGAT GTCTCTCAAT CATCTGCACG GTCAAGATAG
    60301 GATGGGGCTT AAGCGTTGGA CTGCTGTAAT TCCCAGTAAC ACAGAGGTTT ACGGTGTGGG
    60361 GTGGGATGTC ATTGTCTCTA TTAGTGATTT CATTCCACAG ATGTTCGGCT GCTTCATACC
    60421 CAAACGAAAC ATTCCTCTCA TCACGGATAT CAAGTGTGAC GATGAATGTG ATGTGGAGTT
    60481 AGAGCTAGAG AGGTATGACT GGGAGCGTGA AGAAGAGAAT CGCATGCTCC GTTGTGGGTA
    60541 TTAGAAAGGA GGTGTCTTAA GTTGCCAGTC TTCATCGTTC AACAACTCGA AGGCGTCCAC
    60601 TGGTTTGATT CCGGTGATCA TGGGGCCTGT CTGACGCGAA TCCTTTCCAG CCAGAGAGAG
    60661 GGGCTGGAGT TTGCGAGGGA TGTTACCAGA CGAACACAAT TCGAAACCCG AGTAGTGGAG
    60721 ACAGACAAAA ACCGAATTGT TTACAACGTC TGGTCTCCGC ACGCTCCATA ACAATCCGTT
    60781 CTTCACAGAG TACTCCTGTT AAAGGGAGTA CTCAATCCCG TCAATGTATA CTAGCTGGTG
    60841 GGACGGGGTA AGAGCACAAT ATATAGTAGT GCTCAGGCTA GTATGCCACA ACATATAGGA
    60901 GAACACATGA ACATCAGTCG GCGTAAGAGG GGTTACATAA ATCAGAGAGG AGGATAACAA
    60961 TGAATAGGGC TGATGTCCTC TTGATACTGG ACGAAAAGTT TGCCAAGAAG GTGACGGATG
    61021 AATACAAGAA ACGCACTGGA TACAGTAATG TAATCGGTAG CGTTTCTAGC AATATGAAAG
    61081 TCTTTATCCC CATCATTAAA GATATTCTTG ATGATGGGCT TCGTGTACAA GAAGAAAACG
    61141 AAAGAGAGGT GCGACATGAT AAAAGTTGAA CCGATGGAAC CGCTGGACAC AGAAAACTAC
    61201 GCCGTGCCCT TGAATCCTTT TCATCAAGAC ATATACAGTA TGGGGACGAC GCTGGGGACA
    61261 AACGTGACGG TGATGTACGG AAATCATACT CACACTCATC AACCTTACAT CATCGTTGTT
    61321 AACCTGGATA CTGGCGAACG AATCAAGATC GCTTTCTGAA AGGGAGGTGT GTCATGAACG
    61381 AAAAGGAAAA GAACAGGATG CGACGATTAT TGGAAATGGC TTATTTGTTT GCATGGGGTC
    61441 CAGATGGTAC GGCTGACCGC AGAGATGAAT GGTGGGAACT TAAAGCTTTA CTTCCCAACG
    61501 TAGGAACGAT GTGTTATGGT GGTAATGGTA AATTCCGATG GGACGAATGA GCCAAATAGG
    61561 TTCAGTTCTT TTTCATAAGG AGGCGTGCCA TGGAACCGAT CTTTGTTAAC AATTGGGGCG
    61621 AAATACGAGG CGGTATCTCA GTGGATGAAG TCTTGAAGGG GGATGGTAAG CTAGCTGGCT
    61681 TTACTGTCTC TGGCAAGAAT CAAGATGGTA AGGAGTTCTG CATTGACTTC TTCGTTCATG
    61741 TTGGTGCCAA AAACATCACC ATCACTTGCA GCTAAGGGAG GAGGAACTAC ATGGAATGGA
    61801 AAGTCGTTGA TACTGGCGAT GAAATCACCA TCGTTCCTGA AACCCGCAAT CTCCCCGGCA
    61861 AAGTTCTTTT CGTCGGAACC TCAGTGGATT GCGATGAATA TCTATATGAA CTGAGCAACG
    61921 ACGAATAACC TAACCCCATA AGGAGGCTCA ACATGGAATG CGGATATCTA ATTGCGTGGG
    61981 TCGGTCCTTG TAAAAGCCAA CCATCGGACG ACAGTTCGTG CCGATGTGAC AAACACAAGG
    62041 ACAAAGTCTG TGCATCTTGT GGTGCTCCAG CCACTCAGGA ATGCGATACG ACGGGACAGT
    62101 TCGTTTGTGG TGCTCCTCTC TGCAACGATT GCGAGCACAC CATCGCAGAA GACGGAACCA
    62161 ATGGTGGGGT TGGTTTCGTT CAACTCTCTC CCCTCCCACC GGGCTACAAG CCACACTGCA
    62221 AGAAAACGGA ACAGAAATTC ACCCCCTGGT TCATGAGGCC ACTTTCGGAG AGCTAAGGAG
    62281 GCTCGACATG CCACTAAAAC CTGGCGATCG TTTACCCCGT GCTAAGGTAG ATATCATGGA
    62341 CCTTAGCGAA GTGATGGATG AGGATATGAG GGGTAAGTTG GACACCCTTC GCACCCTCAC
    62401 TCCTCCTAAG CCCAACCTGT TTCAACTGGA AGGAGGACCG GCGGATGGAT AGAAAAGATC
    62461 GAATCATCCA GCGCCAGAAC AATGAAATAC TGCTAATGGA GCTTCGTCTA GAGGAACTGG
    62521 AAAGGACCCT CGGTGAAGCG GTTAATCTCA TCCAAGAAAT CCACACAGAG ATGATGACCG
    62581 AGCTTCATAC CTGTGCTCTG TTCGATGATA AGGTCTGGGT CATCGATCAA GAATTGGCAA
    62641 TGGCCCACGC TGCCTTTGAG GAGGATATGG CAAAGGGCCT TGAGACACTT CAAGACGATG
    62701 AAAGGTCAGA TGGCGTACTG GATTCATGAA GCAGAGCAGG GAGAGGCATC TGGATATCTT
    62761 GGTCCCGATA AGAGTGAAGA GTTTCTCAGT AGGATCCTTA ACAAGCTGGA TGTGCCTCCA
    62821 GAGGATTAAA CCAGTATCTC TATAGTCTTA AAGATACTGG CGAAGTAATA GATACTGAGC
    62881 ATGGATGACA CGTGACTCAG TTCTATAGGT AAGCCTAGCA TATAGCATGT AGCGTCTCCT
    62941 ATAAGAGGCA CGTGACTATA TGTTGTCGGA TGGTGGCTAG GCATGTCGGG TAGCAGGCGG
    63001 GTGGCTAATC CGATACTTCA GTTTCAATCA TCGCACGTCA CCTACTAAAT AAGTGGTACG
    63061 GCGGTAGTTG ATTAGAGCCC ATTTTAATCG CGTGACGATG ATTCAGGGTA GGTCCAGTGA
    63121 CTCCTGCAAT ACACTTACCT CTGACGGGCT GATAACCCCT CATGCGAGTA ATGTGACGGG
    63181 AGACCATAGC ACATGAATGC CCTTATCCCT ATAGGGGACG GAACGTATGT GACTATGAGA
    63241 ATCGTCCAGA GTAAGAGCCT GGATGATAGG AGAGACGCGT AAGCGACTCT AAAGACTGGA
    63301 CGAATTAGAC GGCAGGTGGG TGGCCAGTCT AATGGGTTTG CAAAACTATT CTACTGCATG
    63361 GAGGGACGGC AAAAGCCCTT CCCAGTTTCC GTTAAGCGGT GCTGACCGTG ACGGTGGAAT
    63421 AGTTTAAAGG GTAGGCTTAG AAATATACCA CATGGAGAAG ACACCCCAAT CGAGTGGAGT
    63481 CAGTCATATA GATGGCCTGT GATGGTATAG GGGCTTATGG AGAGTAAGCC AGGCTAAGCG
    63541 GTTAGGGTGA GCAGGTGAGT GGCTTCCTAA CACTTAAGTT AAACTGGTGT CTATCATATA
    63601 GGTAGCGTCC GGTAGAGTCC GGTGTGTATG ATGGGCCAGG AAAGGTAAGC GAGGAGATGG
    63661 CATCGTAGAT GTGGGAGTTT TCTTCCTATG GTGCAGATTA GGCGGTCCTC GCGTGGCGTC
    63721 AGCAGGTGGG TGGCAGGCGC TCTCGGAATA ATATGAAAGG AGGCGGCTAT GACTTCAAGA
    63781 GAAAATCTTC AAAGAATTAA TGAAGCAATC AAAGCCGCTA AACATTTAAT TAAACACCCC
    63841 CATAGTAAAT CGGCATGGGG GAGTTTAGAT TATAACACTC TGCCAATAGG CAATTATTCA
    63901 TCAAAAGGAT TTACTTGTCC AATAAGTTGT GATAATTGTC CACTGGCATT GGGAATAACT
    63961 CCGTTGAATC TTCCTGAGTT TATTTGTGAG GGTAATGCCC ATGACATTAT AATGGAAAAA
    64021 CAAATCATGG GAGAGGTTAT ATTACTTCTC ATTCAATTTG TGGCCACTAT GGAAGTAGTC
    64081 CAGGAGGATA TTAAAAGGGG CCAAGGAGGT ACAACATGAG AAAATTAAAT AATAAAGAAA
    64141 GACGAGCACA GATAGAAGCA GTAAAACAAT TATTAGATGA CGTTAAAGAT ATTTATCTTT
    64201 GGAGATAATT ACATTCTGTT ACTGGATTCT TTAATTCAAT AGATTTCTGT CCGGACCTTC
    64261 CTGGTCAAAT TTTAAGGTGT CTGCATTGTC CCTTAAGATT GAACTCAGCA ACTCATTTAT
    64321 GTCGATATAG ACATCAGAAT TATAAGGAAG TCATAATATC GGATGGTGAA ATAACCATTA
    64381 GGCTTCTGGA GTTTCTAGCC TATATACAAA TAACCTAACG AAAGGAGGCT TCAGGTGAGA
    64441 AAATGTAATG GATGTAAGCA GACCAAAGAT GAATATTACA TGCTTAAACC TGAAGTCTGG
    64501 ATACAGGCAT GTATGAAGCC CGTTAAAAAC ATCCCAGTAA TATCTGTCCT ACGCATGCTT
    64561 TGTGTATCAT GTGTAGAAAA GAGACTGGGA AGGGAACTTA ACTGGCGGGA CTTTGCTCTT
    64621 TGCCGACTTA ACTTGGACCC ATCTGAACCG AGAACGGCTA TACTTCAAGA TCGAATGAGT
    64681 GGTATAACCA ATCGCCTTCC ACAGTGGTTC TTCAATAGAT ACGGTGAAGA TCAATGGGAT
    64741 GTGTCGGCCT TAGCTTATGG ATGGCCACTG AGAGGAGGAT GCAATGAAAA ACACACCGAT
    64801 AGAAAAAGCA AAGCGGGCGG CGGAGTATCT AATCAAGCAT CCTCATAGTA GAATCGCTTG
    64861 GGCTATGTTA AGCGATAATA CTTCTCCTTC GTGGGGCAAT AAACTAATTC GGTGTCCATT
    64921 TGATTGTTAT AACTGCCCAT TAAGAACTGG CGCAAATGAA TTAGGTCTTC AGACATATAT
    64981 ATGTGGTAAG TCTGATTTTG AATCCAAGAG TGGTAATTTA TTCGGAGAGG TTATATTGTA
    65041 CCTCATCCAA TTTGTTGCTT TTGTGGAAGC GTTTCAAGGG GCAAAGCCAT GATAATCACA
    65101 TTTAAAAGTG TCATCAACAT GCCTGATTAG ATTCATTGCC TTTGCTCAGG TGGAAGTGGA
    65161 GGATTCCCAT GAAAGTCCCA GATAAAGAGG ATAGGCAATT ACAACTCACG ACGATTTACG
    65221 ACCTGATAAA TAACTTGGAT GATCCCAAGT ATTGGAGAAG ACTTTGGAAC GTTACTGGGG
    65281 GGCACTATGA GGAGCCAAAA GCAGAATGGA AAGATTTTTG TCCATCTATT GATGGTTCGC
    65341 TCCGGTGCTA TAATTGCCCC CTTCGAGTGT TGGGTGAACA TTATCAAGTC AACTATCTCT
    65401 GTCGCCATAG TGGTTCTAAC AAACCTGATC CAGCTAATGG AGAAGTCCTT CGTAGGTTAT
    65461 TGGAGTTTCT AGCCTACTCA CAATTATAAG GAGGGTCCAA ATGAAATGAG AGGATATGAA
    65521 ATAAGGACCC AGGAACAAAT GGAACATCAA ATAAAAGTAG CCCAAGCATT ACTTAACGAC
    65581 TTAAGTAATG TGAATCTATG GAAGGAACTG TCTCGTATAA CTGGACTACA ACCAGTCGTA
    65641 GTAAGTAAAA CTAGATTAAC TAAGACTGAT TACTGTCCAG GTTTATCCGT CTCAACTCCC
    65701 TCACGGTGTA AAATCTGTCC TCTTTGTCTC CCTAGAGCCC AAGTACCTGG ACAAACTTCA
    65761 AAATGGGATT ACTATCTCTG CCGAAGGTAT ATGTCTCATG AAAAATTGTG TCCAGAGATA
    65821 GAAGATGGGG AAGCGACTCG TAGGCTATTG GAATTCATAG CCTTCATACA AATACAACCC
    65881 GACTCATAGG AGGTGACGAT GAAAATCTCT CGCGTTCCAT CACAGTTCGC CCCTGGTCGC
    65941 TACAACGATG AATTCGTTTA TAGGGAGGTG ATCATGAAGC ATGGTGTTAC ATGACCAACT
    66001 CAAATAGTAC AACCCCCATC AAAATCATCA AAGAAATCCC TGAAGAACAA ATCAAAGCAG
    66061 CCCAGTATCT AATCAATCAC ATTGATGATC CTGAAGGCTG GAAACGCTTG CAGGAAGTAA
    66121 CTGGTGATAC TGGGATCTTT GAATCCACAA TCGATCACTG TGGCGACAAT GCATACTCTG
    66181 GAAGGCTGCC ACAGATCACA TGTTCAGCGT GTCCCCTCAG GGTAGAAAGT AGCACATATC
    66241 TCTGCCGATA TAGTCACCCA AATTATCCTC ATGTCAATAT GGAGGACAGT GCGATAATTC
    66301 TGAAACTGAT AGAGTTTATC GCATATGTTC AAACAGTTTT TCCTAAGGCA TGAGATATAC
    66361 TTGGAAGGAA TGCAGAGAGT TAATTAGCTG CTGCACTTAA AGTAGTAGCT AAGCCACGAT
    66421 CCAAGAAAGC CTGGAAGGAA CTGGGTAAAG TTACTGGTGT GAATTATCGC ACACCCGACA
    66481 ATAGTCTAGT CGGGAAAGAA GTCGATTTTT GTAAGAAGGC TTGTTCCAAA TGTCCCTTGT
    66541 ATGTAAAGAG AGCGGTATAC ATTTGCCGCA AGGACATTTG GCCAGAAATG TTGATAGACG
    66601 TTAGTGAGGG CGAAATCCTT CGTCACTTGC TAGAGTTTAT CGCTCACATC CAAATACAGG
    66661 AGGAGCAGGA CATGGCAAAC GCATCTCAAC TCCGTCGGGC CAAAGCGAAC AAACTCACCG
    66721 CCACCCAGGA ACGCAAGCAG TCTCTCAAGG CTAATCGTGT CTTCGGACAG ACGAGGACGA
    66781 CGATGCCAAG GAAGTCCAAG AGCCGTTAGT CTCCGTTAGT ATTCAGAGCC AGTGGGCCAG
    66841 TATCTTATAA TGTAACAATC TCAACAATGA GATACTGGCT CATTGTAATG TGGATACTAA
    66901 CTCTGGGGCG AAAGTTTAAA TGGGAGGTGG ACAATGGAAA AACTGATATT GCCCCTGATG
    66961 AAGCCCGACC CGAAACAAAT AGCAAAGGAA ATGAACATAA TGAACATGAA GACGGTCGGA
    67021 AGCAATTATC TTGAGAATCT CTTTCGGCCC CCAGGATATG CAAAGCTTAT CATCACTGCC
    67081 ACCATTCAAT TCATGAATAC TCAATTTCCC AAGGATACTG GGCTGATTGT TACTGGACTT
    67141 AGCGGAAGTT TACTGGGATA TGCCATCATG CTCTTGGGTG GTATTCCAGT AGCCTTTGTC
    67201 CGTAAGGATG ATGAACATTC TCATGGTGAA AGGATTGAAG GTATCCTCGC AAAGAAAGTC
    67261 GTGTTCTTTG ACGACTTCAT TGCTAGGGGG ACGACCTTTT TAAATATTCA AACGGCCATC
    67321 CAGAAACACA ATCACATATT ATCCAGCAAG GTTAAATTTG CTGGCTCTTT CTTCTGGTCA
    67381 TATTTCGATG TTATGTGTAA GGAAGAAGTT GCCAAGAACG GTCCCGTGTT TCGACTTCAG
    67441 GTTGCCCGTT CTCCTGGGTC AAGTTATATC CAACGCTGGA ACGATCATGA CTCTAGGTGG
    67501 AAGCTTCTTG AAAAATACAA GCTAGGATCC TATGACGATC CTTCTTGGAA ACAACCTCCC
    67561 AAGGAAATCA ACTTATCTGG CGATGCTGTG TAATTAAACT ACAACCAAGG AGGTGGGAAT
    67621 GAACATAAGA AAACTGGAAG TCATCCGGCA GGTATATCGT CGGGCATTCC TGGATCAGTC
    67681 TCATACCTTT AAATTGAAAG ACCGGCTCCA ACGCATCTCT CAATTGAACG GCAAGAATGC
    67741 TGAAGGAACA ACAGTCTTCT TCGTTCGGGC ATTTAAGACT GGGTGTGGTG GGGGTGTTTA
    67801 CTACGAGATT ATCAAGGAAA CGGAGAACAA AGACATCCCC CATATAAACT GTCTTTCCTG
    67861 AAGGGATAAG ACGATGGTAC TGGCAGACTT CAAACCTGGC GACCGGGTTA AGGTCGTGTC
    67921 GGAAGAGAAC TGGGGCAACC GCAAGAACCT CGTGAATAAG ACGGGGGTGG TTGTTAAGAC
    67981 CATGAACGTC CATAAGGATG GCGTGGTGAT GGTTAACATG GACGACAGAA GGTGGAGACA
    68041 GCAGACCTTC TATCCGTCCC AACTCAGTAT CGTCCAGGAC TAGGAAGAGT TAACAGGTCG
    68101 TGGTCAAACT CCCAGTGATG GTTTGGGCAT AAGATGTGAG TGTTTTTCGG CCCATTAATT
    68161 TCCCCTAGAG TCATAGGCAC TGGACACTTT GATATGGCTA TGATGTGAGC GACTTCAACA
    68221 TGCTTACTGT AGCCACACAC CTGACATCCC TTGCTTAATC TCTCTCGATT CCAGCGCCTG
    68281 GCTAATCCCC TAATGCCCGA ATACCTATTA GCGGGTAAAC CTTTGCTTGT CTTGTGGCCA
    68341 TTGAGGTGTT CTTCAAGAGT AGATGACTTC AATTTTGCGG CAAGTTTATC TATCTCTTTC
    68401 CTACATGGCA GGCAAAATGT TCTCCTGCTG GTACATGGTC CTCCACATTT AGCACATTTA
    68461 TGCTCTGGCT TGCGTTTAGG GTGGCGTAGA TTGTTGTAGG TTGCGGCACA AGATTTAGAA
    68521 CAGAACTTGT CATTGTCATG GGACTTTAAA CACTGGGGAC ATTGCTTCTG CATGTTAATC
    68581 TCCTTTGAAC ACACTATATA CTGTTTTATT AATATAGCGT GTTCAAATCT TTTTGGGTCG
    68641 TTAGCTTAGC ATTGAAAGCC ATCGGCTCAT AACCGATAGA TCACAGGTGA GAATCCTGTA
    68701 CGACCCACCA TGGGCCCGTA ACTCAATGGT AGAGTATCGC CCTTTTAAGG CGAGAGTTGA
    68761 GGGTTCGAGT CCCTCCGGGC CCACCACTTA TCTTATACAG GCGAACGCCA GGAAGGAGGT
    68821 AACCGTGCCG TGCGATTGCG GTAATTGCCA TTTCGGATTC AACTGTTCCA AAGAGTGGCA
    68881 GACTCTCCAC CCCGGAACGA CCTGGTACGC CTGCGAGTTC TGCGGACTCT ATCAGGCTTC
    68941 AGCTCCCATG TGTAACAAGT GCGAGCTGCA GGAGGAAGAG ACCAAGTCCG GTATGAAGAG
    69001 GTACGAGTTC CAGCGGCGCT CCCCATTCTC TGGTAAGATT CACACCATGA CCATCCAGAT
    69061 GACGGAGCAG CAGTTCGCGG AACTCTCCCA GCCCAACGGT CGTCACATCC AGGACATCCT
    69121 CCCCCATTGC ACCCCCGATG AGAGGGAGTT CATCATGACC GGTATCACTC CCGAGGAATG
    69181 GGAGCAGACC TTCGGGAAGA AGTAGTTACT TTGCGGCTGT GGTGGAATGG CATACACTAC
    69241 AGACTTAAAA TCTGTCGGTC GTAAGACCTT GCGGGTTCGA ATCCCGCCAG CCGCACCAGC
    69301 CCTTCCCAGT ATCTCTTTCG TCCGAACCGA TAGGATACTG TCTCTGGCAT TTCCCAAGGT
    69361 GGAGATGCTG TATAATCGTA AGACCCACGG TAATGTATAG AGAGGATAAG CCTACTCTAT
    69421 CTATTGTGGG GACGGAGTAG TACCGCATTC CAGTATTAAA ATGAGTCCAG GATACTGGTC
    69481 TTGCGGAAAC TTAAACTGGA CCAAAGATCA TAGGGGTTTT ACAACAAATG AATATTCTCA
    69541 ACCAGAAAGG CCTCGGCGTG AAGTTCGTGG TTAAATGCAC CAGGAAGGCA GTCTTCATCG
    69601 AGGGTTCGCC CGAGAAGTCT TCCAAGGGGC ATTACAACCT CACCGTCAGC GCCGGCGCCA
    69661 AGAAGTTCTC CACGACCTGC ATTGGTTCGG GAGAGCTGTT CGCTAAGGCA TGGGCGATGT
    69721 TGGCTGCCCA CTTCCCCGCC GCCTATAAGA AGGCGACGGC CATCTCCAAG CAGCAGCGCG
    69781 ATGAAAACCG CGCCAAGGCA AAGACCACCC GGAAGGCGAA GAAGTCCGCT GCCTCCGGCG
    69841 CCGATGTCAA GACGCTGCTT CAGGCTCTTG CTCGTCAGGG TAAGGGCAAG GGTAAGGGCA
    69901 ACGGTAAGCT TGTTGCCCTC TTCCTGTAGT CGGAACTTTT AATCCGGCTA CCCACAATCT
    69961 GAATTAACCC CCGGAGGGTC CCTGACGGGA CCCTTCAATC CTGCCGGTGT CCCGTCGCTC
    70021 GTGGGGCAGG GTAAGCAGAC TTTATAGTTT GCAGGCGATG GGAAAGAAGT TCGGTTAGTG
    70081 TCATTAGACA CTAAGAAAGG TAGGTGCCGA TGAAGCAGAG TTTTAAGGCT TAGTCTATTG
    70141 GTAGACTATA GCCGGCACCA CAGGCGATAC TCAACGACTT AGAGTTTTAT CTCCACACAG
    70201 GAGGTTACGA TGAGCGAAAC CAAAGGTACT CTCGGTAGCG TTTTGGCAAA AGCCCTTCAC
    70261 AACACCCCCA TCGAAGCCCG GCTCAAGGAA GAGAAGTTCA ATGCTTCCCA GCGGGAATGG
    70321 CTCAAGGACA TCCTCATGCG CGACTTGAGG TTGGTGGAAC CCAAGGTTCT GGGAGACGCC
    70381 ATTCATGAGG CTTCCGTCCG AATCAACAAG GGTGAAAACG AGTGGCGACT GCTCCGCGAC
    70441 AAAGCTGTTC GAGCACTCTC TCTTCGCAAG TAAGTTAACC TTCACTTAGT CTACTCCGGA
    70501 TAGGTCGGCC AGGTACATTC GCCGGGATTA TCTTGGAGGT GGGGTAGGCA TTGGCATAGA
    70561 ACTATGTGGG TGAGAACGGT CGTAAGGCCC GGAGTGACCA CATATCATTA GTTATGTCAT
    70621 GTAAGCCCTA TCCCTTTAAG GCTTTACCAG TATCAACCTT CGTAGGAGAC AGACATGAGA
    70681 AGGCGCAATC CTAAGGTATT AGTACTGGAT GGGGAGGTTG TCGGGAGGCC CAGCGAAGTA
    70741 GACTGCATGA ACCACAATAG AATCGAGTGT ATCAACGAGG AAAGGTTCAA TGCTGACACT
    70801 GACAAGATGA AGCTTCACGT TCTCATCTAT GACTTCCTTC TCAGGTGTCT CCCCATCTCT
    70861 TCCAATTTCT CTCCGGTGGC CAGGCTTCTC TCTCTTTGTG GACCGGAACT CGAAGGACAC
    70921 CACACCCTGT GGATGGAAGC CATTGAGAGA CATAAGATGA GGTGTGTCAC GCCCGCATTC
    70981 ATTGAGAGAA GCAGCGAGGT CATCAAAAAG AACCACCTCA TCGATAAGGC GGTTAAGTGT
[truncated: 331,437 more chars]
