# Supplementary material for: Clades of huge phages from across Earth’s ecosystems
Source: Nature. 2020 Feb 12;578(7795):425–31. doi: 10.1038/s41586-020-2007-4 (PMC7162821; doi:10.1038/s41586-020-2007-4)
Supplement: Supplementary file 6 — Genbank files for all genome. [file 41586_2020_2007_MOESM6_ESM.zip › genbank_genomes_SD-4/SP_PHAGE_CIR_52_25.gbk]

LOCUS       Salt_Pond_R2_C_D2_MG_scaffold_7_prodigal-single     200585 bp    DNA     linear   BCT NOV-13-2019
DEFINITION  Salt_Pond_R2_C_D2_MG_scaffold_7_prodigal-single, contig.
ACCESSION   Salt_Pond_R2_C_D2_MG_scaffold_7_prodigal-single
VERSION     Salt_Pond_R2_C_D2_MG_scaffold_7_prodigal-single.1  GI:
KEYWORDS    .
SOURCE      SP_PHAGE_CIR_52_25
  ORGANISM  SP_PHAGE_CIR_52_25
            .
COMMENT     Data sourced from ggkbase. For additional details see
            http://ggkbase.berkeley.edu/organisms/404978
FEATURES             Location/Qualifiers
     source          1..200585
                     /organism="SP_PHAGE_CIR_52_25"
                     /mol_type="genomic DNA"
     gene            <3..764
                     /locus_tag="Salt_Pond_R2_C_D2_MG_scaffold_7_prodigal-singl
                     e_1"
     CDS             <3..764
                     /product="Xylellain n=1 Tax=Microcoleus sp. PCC 7113 RepID
                     =K9WQ88_9CYAN"
                     /codon_start=1
                     /transl_table=11
                     /translation="QIPFTGYLPDPPDERDVLKSMTVAPSTYVFDLKEHNHDVLNQGK
                     VGACTGYSVAAAIFNFLHRRNPERAFLPSPYYLYARGRVRCGWPNEDRGAYLRETMKV
                     LHKDGIAPEPMWSSFNRSWKELPGEGVMKSASLYKIKGYERIQVGEDAPDQMMSVLQY
                     EKLPIVIGVRVFPEWRNRSVTYSGNIPMPAPDSLATGGHAMYLHGFDSKREVFIGTNS
                     WGYDWGWGGRFTLPFDYFKSWKTCHDLWTLSYDYE*"
                     /db_xref="UniRef100_K9WQ88"
                     /db_xref="mic:Mic7113_6379"
                     /db_xref="88232200"
                     /db_xref="K9WQ88_9CYAN"
     gene            782..1123
                     /locus_tag="Salt_Pond_R2_C_D2_MG_scaffold_7_prodigal-singl
                     e_2"
     CDS             782..1123
                     /product="hypothetical protein"
                     /codon_start=1
                     /transl_table=11
                     /translation="MSDHYEHKYLSLKQATENLIIELGVSPAALKAIADNQTSGRVSR
                     KVATDLLNQGVFETKQAPAPLPPSALPKGFENEFLVHRTALTQNFRDNGYVPVLVLPG
                     DLTIFRKGPAS*"
     gene            complement(1095..1460)
                     /locus_tag="Salt_Pond_R2_C_D2_MG_scaffold_7_prodigal-singl
                     e_3"
     CDS             complement(1095..1460)
                     /product="hypothetical protein"
                     /codon_start=1
                     /transl_table=11
                     /translation="MENKSSWVALKCVKTSKYLVGLRSDGKGWNFFGGCVEEWESPDD
                     AALREFAEETSITLRRVTLFHDSSGVNMYVSNTDQEIDPVLNDEHTAYAWLTLDEIKE
                     RDLHKVTDAFVKKLDPYGR*"
     gene            1505..1951
                     /locus_tag="Salt_Pond_R2_C_D2_MG_scaffold_7_prodigal-singl
                     e_4"
     CDS             1505..1951
                     /product="hypothetical protein"
                     /codon_start=1
                     /transl_table=11
                     /translation="MSNTASAIVGESGGTDRTVKNNASSDKGGLEGSKKKHSDADNAT
                     HANTSDGQAKPPSKPNVGDAKAPGKGVQSESTVNKLLGSSVQEATTEADLVNMICGAC
                     EGDMARLRKGLGKMSKQSLRKLYKNCTGEDVEDAEDAEEDNESDKN*"
     gene            2023..6714
                     /locus_tag="Salt_Pond_R2_C_D2_MG_scaffold_7_prodigal-singl
                     e_5"
     CDS             2023..6714
                     /product="Uncharacterized protein {ECO:0000313|EMBL
                     :KKN24764.1}; Flags: Fragment;;  TaxID=412755
                     species="unclassified sequences; metagenomes; ecological
                     metagenomes.;" source="marine sediment metagenome.;""
                     /codon_start=1
                     /transl_table=11
                     /translation="MARNLIYRPRTTLTRWGTPTLQGVNQPSTQVDPEGPLGPLFAVL
                     VVDGVNGNDEVASRYAYSPRYPDGNVDPLNDTGLYKFKTIAQARLMANPGTTIVVYPG
                     SYAANDILKNGVRWHFMPGAVVTSTTKPIFRIDESRQSAHVVTGHGRFFQSNDNLIQV
                     KPEVQGRLWVEAESFSSLNSHPMMKVEGGEVVVTSRNPIVAEDREIIVATGGLTFING
                     HLQSNRRAVYANGGEVQVRGQISVLTDEQPPIRIEGVEDNRGSVLMVGSIYTPTSTAV
                     EIVDGTSVEDYPTLEWRRGTGHVTGDITKGPGGAVHVTSTLTEAVAEVILNTVSLDVA
                     DADVYALTSDKPITVVLEGPVASLTDRDRNTVSVSEERFWLLNGAIPPEVTSGVAGIT
                     SWQTALGLGTAAYADSGSQPGQVLLIDQVGSNPALPPLDASKLYGIPALTRAPLEYKG
                     GIKNNASTSLLIEGSDDTVIGLSDFSLRIVGKFTAPASAQTLFSTGGPNTFRIQVSDS
                     GELSMQWVPASVPLDFNWFVDGKTHDILITADRDGDLTLYVDGAEVIKSDISAESSRN
                     LVVDNNLQLYNEGDYIHLFQLWTELVDPEAVYTGGYANTVPAMDIAFDTWRQGSTLPI
                     VDYQGTGTHTLTGTASALRSTSDGQEYDRLKHYLVGYIDSGDYPTGRTFYLSKNSGTD
                     VRTHDRGVATDASLRTPWLTFTALAAAITIQDKDHFVFLDGDFSGEGVSIESLAVYFS
                     TENASVVFPQTYLDGTATFVAEGGTVSWVETYSPACTIEFFNASVDALNIINGGDVTF
                     ESSHHVATVGGGLTSNGVLRFRNSSSKSLSLEATQVDAVNSTFKNLNITGTAPIYGSV
                     LRGCRVTGVLEGKVQCENCDIHNISDGSVTLRGYNSVANIGAAVAIDNQGVLDRGSYI
                     HPASTVDFSLNGTYPFSGTVRGLNDPQQDSDAVNKRYVDALTPQIPRGKTYYFSKGIG
                     SDARGSFPATDFGNPWETTAAFNANVTLTNDDVLVFLDGDFSGDDQINVSVRLTVNAQ
                     SPTNHSAPVGLSSFVVSGSGELYQNGGYVPSVELTDDATSKLYSVYRGRVASLVIGEN
                     SNAELHNSTLDSTVTVADTSTLILRDRSKTVDVVLSGLFSKLQSYNSESGAVTLPTSG
                     GFAECTLVEAHADSVTSSASNDVTLDSASVGNLSGSGTLFIIRPSTTFQYSYAYAIGK
                     LESSLTVDSDATHLMGRSSGDPRTIDLSFNGTFPFSGTVRGLNDPQQDSDAANKRYVD
                     SAAIGLLEDRGNYDASTNSPNLTSPAPGEVNKGYVYVVSFAGNSFFSEPLEAGDVLRA
                     LQDDPSNLGDWAITQSNMTASSVKTLYETNLNTNAFTDFEKTKLALVEPNADVTDATN
                     VEAAGAVMEGDAPDAHSILVADTAANPVGKVIGTGSLVGRLPGGNVRGLNASEVKALL
                     GLVEQNLPGEVGVAASDETTGLSSGTAVQFRMPYQLTLSEVRKTLNTATSGGDLVVDV
                     NQYGSSIFSSGDASVPAGSLHASSSAFAQPVLYDNAPIRVDIDSTGSTTAGAGLKMWL
                     IGTRQTSVFVS*"
                     /db_xref="A0A0F9P3Z6_9ZZZZ"
     gene            6747..7016
                     /locus_tag="Salt_Pond_R2_C_D2_MG_scaffold_7_prodigal-singl
                     e_6"
     CDS             6747..7016
                     /product="hypothetical protein"
                     /codon_start=1
                     /transl_table=11
                     /translation="MKVTLKFDPSPQDALKEAEKLIDRGADCTVSEPDIFDALLVQAA
                     ERGASLTFVVDGEELTPVEAVQRRTEGLQEYVASVCEAYIDQPED*"
     gene            7071..7967
                     /locus_tag="Salt_Pond_R2_C_D2_MG_scaffold_7_prodigal-singl
                     e_7"
     CDS             7071..7967
                     /product="hypothetical protein"
                     /codon_start=1
                     /transl_table=11
                     /translation="MRVKDAIKNLAYLPRPATIQDIEYANEMTGSSGFLDVALKEMQS
                     RKGVQVIVSKEVSDQMENTDLSADLDLREVPWLGECSEVYFEDPMIPTLLVSYQSISD
                     FEGLWDGLDIVDYNNVGKDTKCLRCLMEQPHTNRGRSKHVREANTLYLPQNMMNSYFK
                     DKEDCHSGSSPFLMTEEEHDVMRRLVLMAIKVMYFASHSHYTEPTRKQLRKGGKDGVK
                     NRPKRPSKRVEYLPRFRAQAQDDAQAEEGKKRFLGRRGVFRVLRSPKFTRKRGQTIYV
                     PPIPNPETGEYPKKVFKVRCAG*"
     gene            7998..8423
                     /locus_tag="Salt_Pond_R2_C_D2_MG_scaffold_7_prodigal-singl
                     e_8"
     CDS             7998..8423
                     /product="hypothetical protein"
                     /codon_start=1
                     /transl_table=11
                     /translation="MDVKQIKLTRTPTQKDLEGISTLVATANDKHGSKMLVVGDQETA
                     YASVAMMDGSTLSDDVTKEYEEILYTAGLVQRGVSIGDILTESQFNDLSRLYNDNQPT
                     PAKAMAEYITVNKIGEGKFVPKYLAYLMEHLFNENSKEE*"
     gene            8401..8682
                     /locus_tag="Salt_Pond_R2_C_D2_MG_scaffold_7_prodigal-singl
                     e_9"
     CDS             8401..8682
                     /product="hypothetical protein"
                     /codon_start=1
                     /transl_table=11
                     /translation="MKTAKKSNIVAQVRSINDDIRRFNGNLIALMSHPDTGEEQILAA
                     QSASKNIAEKARHLCDEAQARGYPVAYNHRTKLLSLPQNFLGGVIPVRV*"
     gene            8679..8903
                     /locus_tag="Salt_Pond_R2_C_D2_MG_scaffold_7_prodigal-singl
                     e_10"
     CDS             8679..8903
                     /product="hypothetical protein"
                     /codon_start=1
                     /transl_table=11
                     /translation="MSEGRRLAQAIVNGCTKPLGRAAVVKNAIEAFGRASRRQACVFT
                     TDQMEEEELEAIARAEALEEGYNVPEGEEI*"
     gene            8903..9277
                     /locus_tag="Salt_Pond_R2_C_D2_MG_scaffold_7_prodigal-singl
                     e_11"
     CDS             8903..9277
                     /product="AIG2 family protein n=1 Tax=Methanocaldococcus
                     sp. (strain FS406-22) RepID=D3S856_METSF"
                     /codon_start=1
                     /transl_table=11
                     /translation="MEKVFVYGTLRKGWGNHRLLRHLNGVPAVTENHYSLYARRIPFV
                     HKNPVSPIVGEVYEVDERTLESLDRLEGHPRWYVREEVPVVLETGEVTSAWLYFNDSE
                     DGQLIESGDFADYTGSQGLSSV*"
                     /db_xref="UniRef100_D3S856"
                     /db_xref="mfs:MFS40622_0524"
                     /db_xref="D3S856_METSF"
     gene            complement(9256..9810)
                     /locus_tag="Salt_Pond_R2_C_D2_MG_scaffold_7_prodigal-singl
                     e_12"
     CDS             complement(9256..9810)
                     /product="hypothetical protein"
                     /codon_start=1
                     /transl_table=11
                     /translation="MSNENVNHLWPDEPNYLGEALPESDLKDGYVYVVNHFNVAGYWN
                     DRCASFRVIEMHGTDPTLVHVRTTAHQELGKPPELRDLDERIGHLYTRKEHVLRSRKA
                     LKLKVYTDRVREVIDSLDLKTLDMMLRVDPKTLSSDILLMVLTETRPLYEKLPSRKFL
                     FEAARKVIVDRGEIPLGYYTLERP*"
     gene            9825..10205
                     /locus_tag="Salt_Pond_R2_C_D2_MG_scaffold_7_prodigal-singl
                     e_13"
     CDS             9825..10205
                     /product="hypothetical protein"
                     /codon_start=1
                     /transl_table=11
                     /translation="MQTENRTTHRKPVEFGPFRYERETEYYSPYPTLKRPQGTAKRRL
                     YYNGELILSCEAVSDGCGGTEVKAYPYCDLFIDSDEDGEYAVWFSEGGKVSDLDRTIK
                     QAAQWGELRAKKQETIVNWKNTQA*"
     gene            10269..10796
                     /locus_tag="Salt_Pond_R2_C_D2_MG_scaffold_7_prodigal-singl
                     e_14"
     CDS             10269..10796
                     /product="hypothetical protein"
                     /codon_start=1
                     /transl_table=11
                     /translation="MQVLDNLSFPYYPPRPKAGVTLRAVSDRDCSRYHISPKLNGDRG
                     NLVVIDGDVHISNRHGSLYQFNVKNRKDFLKLPSHTVVDGEIWKGVFYPFEAVAVGGD
                     SLMRQCPSVRAAQARELCRLVGVDWLFETPNKKWYSSVKLPAWEGVVKKRLGSPYVPL
                     ASATQSSTSWFKNKW*"
     gene            10790..11029
                     /locus_tag="Salt_Pond_R2_C_D2_MG_scaffold_7_prodigal-singl
                     e_15"
     CDS             10790..11029
                     /product="hypothetical protein"
                     /codon_start=1
                     /transl_table=11
                     /translation="MVDKAVSATHKLILYDDHGCELRVYRALLPEMHSLCIGHLVKSM
                     EKDGYVDVYVGSLVECSERKSKWEAEGLRLEVSAI*"
     gene            complement(11036..11410)
                     /locus_tag="Salt_Pond_R2_C_D2_MG_scaffold_7_prodigal-singl
                     e_16"
     CDS             complement(11036..11410)
                     /product="hypothetical protein"
                     /codon_start=1
                     /transl_table=11
                     /translation="MSEQSKNIVEYLLGERKSPVMEMTSNEAREWADDYFKNDPEGHH
                     EWMELVSNSPQLFSDSGMSGDKEKREFNRLRATIGPKMYKALTDFKSTVDTRRQSYKP
                     PAKANTYSLESCADAIIGSERA*"
     gene            11444..11869
                     /locus_tag="Salt_Pond_R2_C_D2_MG_scaffold_7_prodigal-singl
                     e_17"
     CDS             11444..11869
                     /product="Uncharacterized protein id=1993332 bin
                     =GWB2_Bacteroidetes_32_14 species=unknown genus=unknown
                     taxon_order=Caudovirales taxon_class=unknown
                     phylum=unknown tax=GWB2_Bacteroidetes_32_14
                     organism_group=Bacteroidetes organism_desc=a47"
                     /codon_start=1
                     /transl_table=11
                     /translation="MSKKKCVTPYCRNAARGGRRYCHKCESRKYKESNPLRYYYNITK
                     QAARQRGKVWELSFEDYTEFCSKTGYHDGRGRTPASLTIDRIDPSKGYTRENIRCLSH
                     SQNSTRRDLPPDADDMSALPWYEDDPEYDTNTITDNCPF*"
                     /db_xref="gwb2_scaffold_24_84"
                     /db_xref="86649469"
     gene            11881..14367
                     /locus_tag="Salt_Pond_R2_C_D2_MG_scaffold_7_prodigal-singl
                     e_18"
     CDS             11881..14367
                     /product="Putative uncharacterized protein n=1 Tax
                     =Streptomyces violaceusniger Tu 4113 RepID=G2P5K0_STRVO"
                     /codon_start=1
                     /transl_table=11
                     /translation="MAKKESILTYLKLDYETHRDALLDRVRSRWSASWNDFLASNIGV
                     LFVDLVAWSTATVAYVLNRVAGENFVSTMTLRESAVRLGSLTNYKLRGATAATLAAET
                     RLAAPNGAVGDTTKDVIVPKGTSVRVTGRSDVVFEILDDYVIPSGYLTPRLPVVYISG
                     DISETDTLETNVSVTQGQPYVDLLNSSYNLKEYASVGQTFQELDSSNQPTGNAYKING
                     ITSSPGATSKNRLVLDRGWEGLTGTTAGWVYDTRMFLVEGQTFSERFSSPSTSAPRLR
                     LELSRTPVIDNSVRVEVDGFAWSEVQSLAVQNAEAEVYEIKRSDDGTTYVVFGNAVFG
                     SQVPPEAAIEVTYRIGGGTRGNIAAGSVSTSVTGTERATGRPVTVNVNNAGNTGSGGS
                     NEETLEEARVNIPAYTRTNDRAVTLEDYRTLATSFNSDRGSVRYARASTRIQNALLEG
                     NVVIIYAWTVGESGNLVPVPFDVKNALEAFLRSKAVGTDHVLVADGTALPLPVSLRYK
                     LLPGFDLLQVEESVRTVIQNVVNGLIPGEAVVYSDFISNLDGVQGVDSVTFATPIADI
                     SPSNQNEIYSPPTEDYLYEVALQSVSGINKYTAQSPVTPLAVWSFRVYLDEVELTVVP
                     DVEQGYARLLGENIPDVLSGTLAERPTVDARLLGSYYLATDVGAQGTLYFARGINDWA
                     ESSNSNDVARSRVDLRTGEIALNTKSSVGTLEMSLNTLSYYDRTREVNIYVGYRATDT
                     SQQKRREVRQQIRATMAQMRVGQTLFGSSVSGLQQSKFNIKDVVRAVSAVTSVERVAL
                     DTPNNNSVRVDASDTELLVPGQIILNNSAD*"
                     /db_xref="UniRef100_G2P5K0"
                     /db_xref="tig:THII_1999"
                     /db_xref="A0A090BV61_9GAMM"
                     /db_xref="G2P5K0_STRVO"
     gene            14367..14672
                     /locus_tag="Salt_Pond_R2_C_D2_MG_scaffold_7_prodigal-singl
                     e_19"
     CDS             14367..14672
                     /product="hypothetical protein"
                     /codon_start=1
                     /transl_table=11
                     /translation="MAKLVAVEGAVNQWGCVWARSSQNAVKVNGANALCVGDVSTTPC
                     KPPGYEGPPVPYVITPAGASMITRSQGKQLALLGTMTQGIDTVPIVSQGPNSIVSSG*"
     gene            14703..15179
                     /locus_tag="Salt_Pond_R2_C_D2_MG_scaffold_7_prodigal-singl
                     e_20"
     CDS             14703..15179
                     /product="hypothetical protein"
                     /codon_start=1
                     /transl_table=11
                     /translation="MSLYFTHKFSAPAGEISIIVTDYDHIHVECRPCTIRGVDYSASV
                     HLYRNPENGRFEPCWRNDRNERVFEDGWRSRRECFYISRRDFKDPSEAGKKSAFELLT
                     RLANENLPPREVFVAEEHKDAERAIERYDEKIAELENEIKALELKRLDETKRLSLS*"
     gene            15181..16269
                     /locus_tag="Salt_Pond_R2_C_D2_MG_scaffold_7_prodigal-singl
                     e_21"
     CDS             15181..16269
                     /product="Peptidase n=2 Tax=Cellulophaga phage phi38:1
                     RepID=S0A100_9CAUD"
                     /codon_start=1
                     /transl_table=11
                     /translation="MYKPTNKITPSRANVLLKTVLGIPSYTGQEDRLIEYLTQYAASQ
                     GWLCYVRDRNVYVQNYLASEHDRVPCFVAHTDTVHEITDMAIIEADIPHPKSGELTRA
                     LKAVDRNGEPTGCGGDDKAGVAIALNLLHEVPNAKAAFFHSEETGCHGSRKADDAFFK
                     DVGYVIQFDSPENDRSTHYCMGVKLYSDAFAETIRPLLGSHGINRHMNDPYTDVSILK
                     SKYDFTCLNLPAGYYNMHTPDEYVVIEDVEKSVRVALDVVSLLGYEHHAFAPQKDTWA
                     DCFDDPCSPKHERISDYEDDYGYGYGSAYDYDYVDVEFDSEYGFIRAKMSDCDVKDIT
                     IDNAVVTENDVDYEDIVLCIEAEFEKRF*"
                     /db_xref="UniRef100_S0A100"
                     /db_xref="S0A100_9CAUD"
                     /db_xref="bvu:BVU_0656"
     gene            16275..18200
                     /locus_tag="Salt_Pond_R2_C_D2_MG_scaffold_7_prodigal-singl
                     e_22"
     CDS             16275..18200
                     /product="DNA ligase {ECO:0000256|HAMAP-Rule:MF_01588}; EC
                     =6.5.1.2 {ECO:0000256|HAMAP-Rule:MF_01588};;
                     Polydeoxyribonucleotide synthase [NAD(+)]
                     {ECO:0000256|HAMAP-Rule:MF_01588};  TaxID=1125721
                     species="Bacteria; Bacteroidetes; Flavobacteriia;
                     Flavobacteriales; Flavobacteriaceae; Capnocytophaga.;"
                     source="Capnocytophaga sp. oral taxon 412 str. F0487.;""
                     /codon_start=1
                     /transl_table=11
                     /translation="MTGKEELIALRKELHEHNYKYYVLDAPTVSDFDYDQKMRRLQQL
                     EAVYTELADPNSPTSRVGSSITNAFDAVKHKYKMLSLDNAFTGDEVISFFNDVPKDAE
                     VVIEPKIDGLSLSLLYKDGKLEAAVTRGDGEFGEVVTENARTVESIPTVLRSDFTGEV
                     RGEVYMKHSDFLGLNDRLGTAYKNPRNTASGSLKLKSSMECAERPLSFFAYDIMTKGS
                     QENKLALLEELGFVTAISDTQLCNLTIKAITDVISEWEFTRSGYDYPIDGLVIKLNEE
                     KWRNELGAGTKYPKWAVAYKFPPERKKTILNDIVLSVGRLGTVTPVAQLEPVQLSGTT
                     VSKASLCNQDEIERLGINVGDEVLVEKSGEIIPKVMGLSKKRTESGHWTVPSDIDGVP
                     IVRRKTSKGDDAVAYELADKTHPLVVVQRIEHAVGKHALDIDGIGPKQVDGLVKAGMR
                     SVAELFTWDEERLSKVLTAASLKKFLSERDKAKEKPLWRKIHAFGVESVGVSTSKDLE
                     QAFGSVAAIDEAGAEKVAELIGDVKAKHLVEFFDKFSDDVIAMHEAGVVFESTAQEGA
                     LTGMTFCITGELEMGSRPDVAAMIEAQGGVVKSSMSKKVNYLVVGEGAGNTKAQKAAK
                     LGIRTIDEAELENMLGN*"
                     /db_xref="I9P7E5_9FLAO"
                     /db_xref="coc:Coch_1559"
                     /db_xref="UniRef100_I9P7E5"
                     /db_xref="6.5.1.2"
     gene            18166..18978
                     /locus_tag="Salt_Pond_R2_C_D2_MG_scaffold_7_prodigal-singl
                     e_23"
     CDS             18166..18978
                     /product="hypothetical protein"
                     /codon_start=1
                     /transl_table=11
                     /translation="MKQNSKICSVTKNMNPFQQEAAQSRIEPDPDKAAKNDEFEYPSY
                     AVEQFILLAGLGLAPYAMSVSLGLFLTWAVYVVFTCLACKNQMNHAKLDEDAYDGMWG
                     VHAIRELGRGKLAVCIAVLASVSSLVAYYEGHYVIGATVAFATVFKAYMRRNVVRYIF
                     ETLHTEGAEMLEDGLNNEDAVQLTVQPLFAPPVLCVANKATREKIGVEAGGHVEIITD
                     SGSFAREIKMVPKDIADSSDGLIFLSVADIQAYGIISGKVRVKPIEGDFRPV*"
     gene            complement(18950..19264)
                     /locus_tag="Salt_Pond_R2_C_D2_MG_scaffold_7_prodigal-singl
                     e_24"
     CDS             complement(18950..19264)
                     /product="hypothetical protein"
                     /codon_start=1
                     /transl_table=11
                     /translation="MGDVARKIAGTHIEMPENQPALAAWVQQQCRDGAFSSFIKEWVE
                     RQPEPLLVEDLVVDDVSAHFAHCRIPTMIADSESVKPFRVDVSFWFSPDGFIRRDESL
                     LQ*"
     gene            complement(19257..19520)
                     /locus_tag="Salt_Pond_R2_C_D2_MG_scaffold_7_prodigal-singl
                     e_25"
     CDS             complement(19257..19520)
                     /product="hypothetical protein"
                     /codon_start=1
                     /transl_table=11
                     /translation="MNTADAITGKVNVDLDHAFEGTYPSKSIAWVMLSDALAEHGIDL
                     EPYTPEDVEGVNGRVDLECSEGYVSLSWSRSPEGYSFTAEYHG*"
     gene            19533..19811
                     /locus_tag="Salt_Pond_R2_C_D2_MG_scaffold_7_prodigal-singl
                     e_26"
     CDS             19533..19811
                     /product="hypothetical protein"
                     /codon_start=1
                     /transl_table=11
                     /translation="MKGILFEKGRWFKVRRAVHADTITRVTIVEFDILRLGVRFVTLE
                     KRENDVCLRDISVEARKWIEAKNRGASLDGCASEFAKRITAKVRSWQQ*"
     gene            complement(19792..20301)
                     /locus_tag="Salt_Pond_R2_C_D2_MG_scaffold_7_prodigal-singl
                     e_27"
     CDS             complement(19792..20301)
                     /product="hypothetical protein"
                     /codon_start=1
                     /transl_table=11
                     /translation="MTGTGNIGAVDSPGPGLAKKKKDKDRKKGKGSKATHRRVQYSEE
                     AAIRNFAAIVLEGDDPEHDDLRAYADRLALRIFENPSLMSYLNDIQLDHEKQAVEMDF
                     FAIPDNEVENLKRLIGIDHADIKLYKFRNEGRQHLGVRVLPYDLSDEDSSEDFSSTGY
                     SPSPTAATI*"
     gene            complement(20298..20723)
                     /locus_tag="Salt_Pond_R2_C_D2_MG_scaffold_7_prodigal-singl
                     e_28"
     CDS             complement(20298..20723)
                     /product="hypothetical protein"
                     /codon_start=1
                     /transl_table=11
                     /translation="MAEIDKTKNEYNTYRMKLSYGELVALEQSLGANRQGPVADELYG
                     AIKWYLDELPKPGAKEDDKGGSEDDSLGGEGDDTILAIDDLDAGGEAAEDDEPESFED
                     DEFSLPDPEEGTGDMPPPDAGEDEAGDENLNPDEFLEEV*"
     gene            20761..21888
                     /locus_tag="Salt_Pond_R2_C_D2_MG_scaffold_7_prodigal-singl
                     e_29"
     CDS             20761..21888
                     /product="Tax
                     =RIFCSPHIGHO2_12_FULL_Verrucumicrobia_41_10_curated"
                     /codon_start=1
                     /transl_table=11
                     /translation="MYIATFSKSVQARFRKSVGERHITFEPNRPYVLSQAQYTRLAST
                     EGIREVFYKVSSAAARFKPFDATTAVKGSKVLLYNGSGGYGDQVMTWPVAAILGNMGF
                     RVYVVTEPGNEQCWWNLPFVNATVTLPLEWDLVQLYDYVVCMDVVVNQDEHPDQQHPV
                     DAMLNRLGIDPQSVPSSDKVYTPTLTHDESNPPPFVEGPYAIYQCATSNPLRSLKEEA
                     SVNLIRELSKATPKLTWVVLFDQFLPEGYTKPLMEDKNPRIIPARLSSFREMLSVVYN
                     AQAVVSPDTLSVHLAGAFNIPTIGLWGPTGSKYRTKYYSTHAEILNHGACPHAPCMYT
                     GTGLPHYCPSKDEGQCSVLTSDSRAILAVMQTCCTKWGEWV*"
                     /db_xref="88176895"
     gene            21885..23615
                     /locus_tag="Salt_Pond_R2_C_D2_MG_scaffold_7_prodigal-singl
                     e_30"
     CDS             21885..23615
                     /product="Putative dead/deah box helicase n=1 Tax
                     =Treponema azotonutricium (strain ATCC BAA-888 / DSM 13862
                     / ZAS-9) RepID=F5YCX2_TREAZ"
                     /codon_start=1
                     /transl_table=11
                     /translation="MIEIEEKPVVLSLKTNASSNLERIRRDMRFHPDKYFMSPKYKLF
                     KRSGGEAGWDGYKYPLRFVGKTRTQAMTDRGNLGQVTTLCEKHDIPYRVKRLPRPFEG
                     MTPDDLPDDLILSDFELDENQRIGITQWLVATMGMNRVTVSGGKTAMMCAAASAVKQN
                     YDDARFMYITPTERLINQVYKEARQFLPSWDITKFGGGGKDEKGADMVVVTAAMVSKH
                     LKRLVEEGWFKTFFGLLIDECHHCTANSWEAILRQCPALFRFAASDTQGAEDISKKTK
                     MQGLVGEKLHDVSAAPLIQSGRIAKPYIYIVDVPEWHNKHKHVSHTALCRSTAWVLTD
                     QWEKGIYLGQAYALDDEGEFVEDGKGGFVKKTGCHLVELGGEPQEVESRFCLLDRLYD
                     KAIIKFKERNKLIADWTEYYAETKKLRTLVVCTRTLHTYILEALIASRLDCGEERVRL
                     LLGEASIKERDRTFDWFRETEGAVLISPLVKEGVSINEIQAGVVADYSANWEFANQIL
                     GRFIRQKKEGANEAHITWFLDRQHPSYRKNAKELFRKLDKIQGYTMYYPCRKPGDMEG
                     VTEFEARALT*"
                     /db_xref="UniRef100_F5YCX2"
                     /db_xref="taz:TREAZ_0400"
                     /db_xref="F5YCX2_TREAZ"
     gene            complement(23607..23948)
                     /locus_tag="Salt_Pond_R2_C_D2_MG_scaffold_7_prodigal-singl
                     e_31"
     CDS             complement(23607..23948)
                     /product="hypothetical protein"
                     /codon_start=1
                     /transl_table=11
                     /translation="MPEENKNRRGRRSSAKTETETPALETPEARSAEESSSLAKEAQA
                     AEADAAESREGTVSENAEVKVGTENVKAEAEEVKEAEVKAENVPADTAPQPSQSRNKV
                     KASLSEPTVLR*"
     gene            23976..24323
                     /locus_tag="Salt_Pond_R2_C_D2_MG_scaffold_7_prodigal-singl
                     e_32"
     CDS             23976..24323
                     /product="hypothetical protein"
                     /codon_start=1
                     /transl_table=11
                     /translation="MRELCRWPFTPSTESGEKELVVYEDGSRSFAYVFDRLDFMRQKG
                     YNADAMMDLLLNFKSLRPYMVPVNISFDLYYAIREAVTDGANPSVDEISSIDEQVIEA
                     YQNQALASSSVPD*"
     gene            complement(24271..24555)
                     /locus_tag="Salt_Pond_R2_C_D2_MG_scaffold_7_prodigal-singl
                     e_33"
     CDS             complement(24271..24555)
                     /product="hypothetical protein"
                     /codon_start=1
                     /transl_table=11
                     /translation="MNSHEQALAQLASKTTPLIGASMYLQEANSIARSIYEDLRKAEE
                     DRNSLRETLDQIVLEHGNGEHTTLNRMAELKSSINQAQTKTPKPDSGTPQ*"
     gene            24587..25054
                     /locus_tag="Salt_Pond_R2_C_D2_MG_scaffold_7_prodigal-singl
                     e_34"
     CDS             24587..25054
                     /product="hypothetical protein"
                     /codon_start=1
                     /transl_table=11
                     /translation="MIPDSLVKICVYIVLVTGAVSIPALTLAYLYGMVKSARTYKTVH
                     EWFDSLDPSTLLGEDFNEGLYDAVDTSVEASVAKIERKLEGLTRVGVPAAEPTATEPT
                     ATEIKGTITFAGTPPLSEDGEPLEGPVGSDVVDGATYVHFKTKMGEVVKMPCS*"
     gene            25058..25498
                     /locus_tag="Salt_Pond_R2_C_D2_MG_scaffold_7_prodigal-singl
                     e_35"
     CDS             25058..25498
                     /product="hypothetical protein"
                     /codon_start=1
                     /transl_table=11
                     /translation="MLKQGDKVTVTQEGLARHAQAVPVDESPSSIEWRSALHTRKGQP
                     AVVRENVGNRVEIEYPDGYVVLVESYVLGTYVEDTAAPVKESKLYADRDRVLPTSKHN
                     ERITEATSVGLEIARRKSVHEAQDQSGEAEPNKAGYYAHLLYNG*"
     gene            25529..26029
                     /locus_tag="Salt_Pond_R2_C_D2_MG_scaffold_7_prodigal-singl
                     e_36"
     CDS             25529..26029
                     /product="hypothetical protein"
                     /codon_start=1
                     /transl_table=11
                     /translation="MLVQVENVGDVKELDHARPILMEEVDAWVGTQPWQSVVFKRHDI
                     EGDALKNTIALLFKSWVHLHRISGVQVRKADSNVWRTEVQAYLRRQGQQDGQGNPRWN
                     VSYEQGTLTLTWSNSMEAIRVRNLVYRMSHLLTWADRYTKKLSGTSSLKWSTFDSISK
                     HGLMGF*"
     gene            26047..26430
                     /locus_tag="Salt_Pond_R2_C_D2_MG_scaffold_7_prodigal-singl
                     e_37"
     CDS             26047..26430
                     /product="Uncharacterized protein {ECO:0000313|EMBL
                     :KKK93161.1};  TaxID=412755 species="unclassified
                     sequences; metagenomes; ecological metagenomes.;"
                     source="marine sediment metagenome.;""
                     /codon_start=1
                     /transl_table=11
                     /translation="MAASSPTQRTLAKLHVSGYVTDIVEYWHAHAGVRKDLYGCIDVI
                     ACGDGAYGRGIIGVQATSASNHSARVTKSLAIPALKVWLESGGRFQVWSWGRKGKQGE
                     KKRWRVRIEEVRLSGDEFLIEKICS*"
                     /db_xref="A0A0F9C8Z1_9ZZZZ"
     gene            26435..27541
                     /locus_tag="Salt_Pond_R2_C_D2_MG_scaffold_7_prodigal-singl
                     e_38"
     CDS             26435..27541
                     /product="hypothetical protein"
                     /codon_start=1
                     /transl_table=11
                     /translation="MDNKPTTLSDEEAKKLGFVPPKPQQPNQPQHQDMTNVLGYFNPH
                     SWPIHVSLSEVGLSCTLDKRGQFLVDSEGRRINDPRLDKLVSEYGLAKEMTTESVPTV
                     WIKPAQEQNDSPYGFRGGEIVKDSKGAAVPPQRADAKDAPSRPTGGRTPVGSMTIEEA
                     RRLGLAKGNPMPDDVGAPETDGAPAGGNIPDLRVPNPNAVYRNPDLEKQNNVSESLDP
                     DADDVMSGVLTEAQKQVQARQQQEAQPEEVPDTSPQPVEPTKPAPEDNLPAPDLDDDE
                     VEVEDLEKDAPAAEKAPPSKKVAKKATTEKVVSKSSDKKYVDPDTGRAFKYRSELKRF
                     CEKSHGTERTEEILKAYPQTERGKRVSKRRSKKK*"
     gene            27552..28343
                     /locus_tag="Salt_Pond_R2_C_D2_MG_scaffold_7_prodigal-singl
                     e_39"
     CDS             27552..28343
                     /product="hypothetical protein"
                     /codon_start=1
                     /transl_table=11
                     /translation="MADPNTNPPSRSKPDRTVKSTSQGSPDTLPMYGYTVDQLANYIK
                     RQLGFPTWQVELSHQQILDKVQDALFKFSQYRPKLGYQALPLARNVNAYLKGVEIGQD
                     GPIQVDFVEPLPTPTAIFYGNLIDPAPLFRTGLDEYDTWMRWRKTWMRVTSVQPDWYY
                     DQVGKVLYIHNPIERYSASVFAYLTYNDTTELTQVGAEWVKEYSLETCRWLYGDIMSK
                     YSGAIPGPLQNLQLDQQKRSNAEKRIEQLEQKLHGMQQLSPIMID*"
     gene            28343..28807
                     /locus_tag="Salt_Pond_R2_C_D2_MG_scaffold_7_prodigal-singl
                     e_40"
     CDS             28343..28807
                     /product="hypothetical protein"
                     /codon_start=1
                     /transl_table=11
                     /translation="MSLITEAGANAIVDGLDDRIAASRDRSNKARADVIDAVTTNNSD
                     LTSVIADFRTQFQGYIDDLRDETDTKVETTRSDIQSQIDEQVSKGDDTVAELQALFDQ
                     QKARIPLAHRPPSYSTGNWRTFYDALIEASEPGSIADLGGGSPYAFVESVKA*"
     gene            complement(28760..29113)
                     /locus_tag="Salt_Pond_R2_C_D2_MG_scaffold_7_prodigal-singl
                     e_41"
     CDS             complement(28760..29113)
                     /product="hypothetical protein"
                     /codon_start=1
                     /transl_table=11
                     /translation="MIDEEYIADFITRNNFRDCFGDLLGEDKQALIEALEADSWSFKV
                     YPPCTIISEKVCRESVSYLPAILFEYDNYVNVFDGNHRIRAWNYLGTCTRAWVGRINR
                     SCFDRLDKGVRRSAS*"
     gene            complement(29110..29493)
                     /locus_tag="Salt_Pond_R2_C_D2_MG_scaffold_7_prodigal-singl
                     e_42"
     CDS             complement(29110..29493)
                     /product="hypothetical protein"
                     /codon_start=1
                     /transl_table=11
                     /translation="MSDALIVSLEVLRARLNALEELLRALEGLVDENIALNIEDLTNS
                     VQDLSNKLNDLNTDNQQDIQDITQYILDSLENLSKTLNNSIDVASERITQNISSIDFG
                     QLLALLNAHRELSLEDAHGGPAWTA*"
     gene            complement(29497..30189)
                     /locus_tag="Salt_Pond_R2_C_D2_MG_scaffold_7_prodigal-singl
                     e_43"
     CDS             complement(29497..30189)
                     /product="hypothetical protein"
                     /codon_start=1
                     /transl_table=11
                     /translation="MNNLITNVEDAISRVEDMNRRLKALDRMTALNKVYVDDTLKRLT
                     DVINTKAEEYSRLDLLDPSRVILNEGLQALRTTVESKVRNLSTVIEVARTEAYGDLEE
                     VVKEIDKHLNDEGHAAASGPINYTSPKTRGRTLRFETNSNGFWSNVQVRAVGDWSPKG
                     SGRTESGTVYFVESNLGTAWGSVHAGRHDQSSWNYVLFNKANVRFFRVTLNMGEVVNI
                     GGSSWFTVTATP*"
     gene            complement(30189..31907)
                     /locus_tag="Salt_Pond_R2_C_D2_MG_scaffold_7_prodigal-singl
                     e_44"
     CDS             complement(30189..31907)
                     /product="Putative uncharacterized protein n=1 Tax
                     =Aeromonas phage 65 RepID=E5DRY1_9CAUD"
                     /codon_start=1
                     /transl_table=11
                     /translation="MTIIPIALSDGDSLDDGPYAATGGVRHLGPADALDSSSVGNPTR
                     QLAHRDNLIAQKVNEVIKQVNSQEQYVNLPTVRTTLPAGTSEVVVNARIPEGFQARIL
                     NAIVASVPEGNARLEIYYNSGRTFGNETGEALVTTSEEYQGGTRFYNSGEFVIKIFND
                     GEVTADVAASVILTMRPTEATGGNVISPGVKGEKGDRGDPGPQGPQGAQGPAGAAGQG
                     FTWKGDYDVNTAYDPNDVVSFEVGSSGTNPLVSTYIATSAVPVGTQPGSGGGGVWSLV
                     ATSAVGAKGDKGDKGDKGDDGLDGATGPQGDSITWRGLWNNSSIYDEQDTVRHNFGGE
                     PYSTFVATGSNQGQEPPSSATGSNLYWSLAAQHGAQGPQGDPGADGVNGGLTYKDTYD
                     NASSYDENDVVNVYLSGTMTTFVATAPVTVGNFPPNLPWKQLFGPSVGDFITRKTEGH
                     PYSLAAGAWGAPLPGYVSGVPASGDFDYFESVSISASGEETNLLRLKNQNMYFYGDLT
                     LHYPKVSTGAILDWSGTDISVAVCPHETADVSIQEYSGSAVVSVNEASAKKVSVILYG
                     MGPEVI*"
                     /db_xref="UniRef100_E5DRY1"
                     /db_xref="E5DRY1_9CAUD"
                     /db_xref="bmx:BMS_2853"
     gene            complement(31910..32251)
                     /locus_tag="Salt_Pond_R2_C_D2_MG_scaffold_7_prodigal-singl
                     e_45"
     CDS             complement(31910..32251)
                     /product="hypothetical protein"
                     /codon_start=1
                     /transl_table=11
                     /translation="MSKTSAINRADFIRRLVDEGFTVSEATKAYNCMIRTFDDAIVAG
                     ARINLGRIGALKPQMQEPRTVHMGFVRKKDEKNSVEVRKSKRVYELGRRLRYKFILFP
                     EFLNKRQLNWF*"
     gene            complement(32248..33198)
                     /locus_tag="Salt_Pond_R2_C_D2_MG_scaffold_7_prodigal-singl
                     e_46"
     CDS             complement(32248..33198)
                     /product="Phage baseplate lysozyme n=3 Tax=Amycolatopsis
                     mediterranei RepID=G0FVT9_AMYMS"
                     /codon_start=1
                     /transl_table=11
                     /translation="MVSIRTESESLDGVLLDKASIKTFAGNSGFHRLRISVQVTDEGD
                     STVQKVLKGRVAWGDGTFVPFLNAKVQQKTASGATLGTWNSLEDAAVAYAAEVNDDVG
                     IVRNGIYSALNAGTEYPLDSGFLWEVAPYDSADFPRPSVDLKLYHDYYPGLYVLRIEA
                     QNTAVPEPDVGLFTANVQINEVTNPEDRYVKGSVIYGPVMPTDGSNAPEFWNFNRGTN
                     TEILKSSVKMILLTRRGERLMRPNFGTVLHTFVFQPNDAIVQDAIRTEISTALERFEP
                     RAALDKITMQRNARSVSVELTFRSVLEPANTFEIPLLFSR*"
                     /db_xref="UniRef100_G0FVT9"
                     /db_xref="amm:AMES_4774"
                     /db_xref="G0FVT9_AMYMS"
     gene            complement(33198..35105)
                     /locus_tag="Salt_Pond_R2_C_D2_MG_scaffold_7_prodigal-singl
                     e_47"
     CDS             complement(33198..35105)
                     /product="Uncharacterized protein {ECO:0000313|EMBL
                     :KKN96893.1};  TaxID=412755 species="unclassified
                     sequences; metagenomes; ecological metagenomes.;"
                     source="marine sediment metagenome.;""
                     /codon_start=1
                     /transl_table=11
                     /translation="MDNRSIAGALLRNLGITGTGLATGNLVPPHPAARQQDKLESDFS
                     DAGKVQDPDSYNKYSTLLKRPVTYESMLSLWEEMSSWDLMAAALVEIVDEAVQTDSND
                     PATLWYECNDPDMEDELNDMLLRIRAEEYIPSQVWYTAAFGNSIEKLDYAKNDGVLGF
                     NFAHPMDIRRYWLERNRQCVGFKWAQREPDKENAFHAPDGTEIPRVGINSDKGVEDLW
                     YPWDFLHFRRMYRLRFTEHGEPIFDEAQGIYKKLRIALDQMVIHRAQVQPDRYVMNID
                     VKDQVPADQMRTVQRWKQTLRSKLSFGQGTSDNIPDEFKAFYNAWSLDTILYVPKPEG
                     FQHSIEKLPGTASVPDVYDIELLENLFFSIIGMPKWWIMGGEGGGTPSGKALLATDMR
                     FLRKVKSIRKPIIQGYTWLGYFHALLQGKDISQLEIKAKMSPIGGLEEQQKLEILQAQ
                     TQMLGSMGELMQTFNLPREAWVDVIFKRYLHLPDEVVDTFVTSLPAPMDVEESSGSKK
                     KDITETKAVKLVEDMLGKKPGARHALDALNDALTGKKRKEPRMYKTANDVTPVFEGFK
                     NGDIIRSSFQRDERPLKVSMSVAEGKKKGKITGHIDESERKKTFTTSPTAAPESSAKG
                     AGYRKFIGERM*"
                     /db_xref="A0A0F9XWW6_9ZZZZ"
     gene            complement(35201..36385)
                     /locus_tag="Salt_Pond_R2_C_D2_MG_scaffold_7_prodigal-singl
                     e_48"
     CDS             complement(35201..36385)
                     /product="AAA ATPase central domain protein n=1 Tax
                     =Chthoniobacter flavus Ellin428 RepID=B4CXN7_9BACT"
                     /codon_start=1
                     /transl_table=11
                     /translation="MPQHPEYYIHNQSDAVYRITAVEGARVYYRRLGDGLERNLPSER
                     FSNRFRAANEQEAASISEVASLADQQGHPLTLGYTERLRQFLDGGAEEGQERGTPPPP
                     DERHADASQAEVGILTDTTERDNFDNLTLYPETRESIDDGVRQILMREQLEQAWGLSE
                     IMPMAGRCILNFYGAAGTGKTRAAKAIAHSLNKPLYQVDYASIVSKYYGDTAKHIRAA
                     FHRARDHSAVLFFDEADSLLSKRVDLSESGATSINQNRNTLMQELDRFDGVVIMTTNL
                     FKNYDEALLRRVSAHVAFKLPNESMRAEIFKSHIPDAAMERVAEDVDWGLLAAQTKGF
                     SGGDILNVCTSSIIASSRSDNPEEWVLTVEALEREVAKVKQAKHDHKPVKKKMPMRVS
                     DN*"
                     /db_xref="UniRef100_B4CXN7"
                     /db_xref="B4CXN7_9BACT"
                     /db_xref="cts:Ctha_1604"
     gene            complement(36427..37440)
                     /locus_tag="Salt_Pond_R2_C_D2_MG_scaffold_7_prodigal-singl
                     e_49"
     CDS             complement(36427..37440)
                     /product="hypothetical protein"
                     /codon_start=1
                     /transl_table=11
                     /translation="MSLPFSEKINSVSDPLPFSVGIEIEFAKSDVTSLTRATYRGVKF
                     PVPTLSNWKLKTDSSCGYEAVSPVFRSADTLISNVRHLCAVLKSNRTAISDACGIHVH
                     FGTCWDSIDAERLNNMFRFFLRYENGFYALAKPSRKESYYCNSLPDEVTKKLQEGKGF
                     SAWNNNSSRLRYTWLNGAAKKRHGTLEVRVSESHLRADDILGLVFFYSHVLENLLTRP
                     DPVKVRGTSRSTSHRAAVCVHDIFTKTNSYGKELCTDASRATIAKEWARWKYAFIHGK
                     SYRREMAEHSSKVKTLNELRDKKEKIKADLKKLDHERLELSHALNDIAYQEHELSRTT
                     NAS*"
     gene            complement(37471..39087)
                     /locus_tag="Salt_Pond_R2_C_D2_MG_scaffold_7_prodigal-singl
                     e_50"
     CDS             complement(37471..39087)
                     /product="Type III restriction protein res subunit n=1 Tax
                     =Truepera radiovictrix (strain DSM 17093 / CIP 108686 /
                     LMG 22925 / RQ-24) RepID=D7CSW7_TRURR"
                     /codon_start=1
                     /transl_table=11
                     /translation="MNEIEKCFPLPVIREKQRKALDFIQRSIDKGYKDILISAPTGAG
                     KSGIGHALCNWAGTLKDTDKHRKGGYYLITQKLLQDQLEKDTERYLEGLNKCVTLKTA
                     AEYPCTGYGNCKIGRSVENSKCPKSICAYALKKQKFLEVPVSITNYPYFFTESTYVGE
                     LPARKVLICDECHTLEDQIIGFMDLELTQDAYEDQFPGESLPRVRTRDEFVDWIEDHL
                     IPDMAQRLKELEDLYGKKANLSAADAAVISSAENFYSKLGRIVETIYEDIEWVFWYEQ
                     DKKGYKYYLRPLSAAPFFKGLVQDRAEVRVYMSATPGTKDVFCRALGLDSDDVACLTL
                     GSSFPLENRPVIVAPLASLSKANQERNLPAFISVTKKLASKPDHAQEKGIIHCHSYAL
                     GDAVYDALQGTEVGDRIIYPRNSDERLEAFERHCTTKRPSIILSPSFVEGFDFKDDRA
                     RWQVIFKVPFPSLGDKRVARMLDIDEDWYLNKTCIGIIQGAGRIVRSDEDYGVTYIFD
                     ADFVTVRSRAKRLIPKWFMRSLQDAKKKRG*"
                     /db_xref="UniRef100_D7CSW7"
                     /db_xref="tra:Trad_0598"
                     /db_xref="D7CSW7_TRURR"
     gene            39129..39995
                     /locus_tag="Salt_Pond_R2_C_D2_MG_scaffold_7_prodigal-singl
                     e_51"
     CDS             39129..39995
                     /product="hypothetical protein"
                     /codon_start=1
                     /transl_table=11
                     /translation="VKNLLKFLYNESQESDYADFCEEDVDKIFEELSRAEELETKVKP
                     LSKALSDLGIDVGGSVHVDNQGLYLECDDEDYADIITLLRSAEGINTLASAGFVAGEA
                     PSCCDRINFIDVKVADEDDLDSDEEAFKKLEKDLEELSSEDAPSVKDYEGKHNVVENT
                     TLQEILGQEGEDAEPEYTQELYDYVDGKYEYVHDVPSQSPPTDLEWGETDIFHVVDNV
                     YLEYVPKRDGTDEVGAPLDADDAYRGPFEDFGFSVLTTPDEQGGDWNSWGVYSTIEEL
                     ENAIAKAKGEAQ*"
     gene            39992..40540
                     /locus_tag="Salt_Pond_R2_C_D2_MG_scaffold_7_prodigal-singl
                     e_52"
     CDS             39992..40540
                     /product="hypothetical protein"
                     /codon_start=1
                     /transl_table=11
                     /translation="MIHSYEDMGVTFAAEDRPPLLEAYSGEQIVAWWGNIERQLQRMI
                     DKYEDSRNSAYVDKLRAYLQTWRENQISGSINRETLDPIESSANLLSVDSWKLNNYFG
                     NLRDQIRKLIASEEQLPRTPSPADRKPPRPSGGPPPSSFGPGAGGEEDAPPPGDEPDE
                     GGDTPPDGDDENENDDDENDES*"
     gene            40527..41021
                     /locus_tag="Salt_Pond_R2_C_D2_MG_scaffold_7_prodigal-singl
                     e_53"
     CDS             40527..41021
                     /product="hypothetical protein"
                     /codon_start=1
                     /transl_table=11
                     /translation="MTNPKIARAVLNCRNSLSYAVDRARLTEEIGSDGLQVALNNRWL
                     TPCPDTGSLRVTQEAFLVSQMEEVAEKPEKVQESVPMASARKFFGEGRVQENDERVKV
                     GDAVTVAQDGKAYTATISSIDGEGNARLTYSNAAPRDRQRTYKTSELGAVGQSGEEQA
                     NMAQ*"
     gene            41021..41707
                     /locus_tag="Salt_Pond_R2_C_D2_MG_scaffold_7_prodigal-singl
                     e_54"
     CDS             41021..41707
                     /product="hypothetical protein"
                     /codon_start=1
                     /transl_table=11
                     /translation="VNSDYTAFVDRTKELLSGSGFLVGGYFDYWSKLTWEGRDAQTSG
                     VPVIIEDYTAYLYPASLSADKDRAENFLIKAAGDAYFSTLSEDAADLWANKYTLPNVS
                     QIRAYQGRLKNESYTSYLAIVESFNSPVDRLVAIHLSNALIANGVSVASARNLDVTSW
                     PATEEYANRGRYHSLTPIIGAYATEEVRSSFGSAVAEAVRGYPSVTHSDIKNALGSLI
                     LRVMEELPVA*"
     gene            complement(41974..42204)
                     /locus_tag="Salt_Pond_R2_C_D2_MG_scaffold_7_prodigal-singl
                     e_55"
     CDS             complement(41974..42204)
                     /product="hypothetical protein"
                     /codon_start=1
                     /transl_table=11
                     /translation="MNADDYLDNPHAEDIALDYVEHELGRLHFRENWEKLENKEEEIA
                     SWLRDVKEDPTLASSIVRAIDSLYQDGTTWEA*"
     gene            complement(42201..43343)
                     /locus_tag="Salt_Pond_R2_C_D2_MG_scaffold_7_prodigal-singl
                     e_56"
     CDS             complement(42201..43343)
                     /product="hypothetical protein"
                     /codon_start=1
                     /transl_table=11
                     /translation="MADENNSSGFIPSDLPPPEPIFSTGRDATDDAFDATSSNLSQLQ
                     AEINQIKGTAGGTLQSGVDAVTSGVTEARASAAEALGLDGLGGVEDEVENLISLICYP
                     LELIQFYLADLIQRFMRKYNQIKRIAEQLENLGDIFPPLPDISGFVNAFEVSDLGVYD
                     KIREACPELGLPSIGGSGSFLDSLVKAYQALADMLKFHPFAILGELLGLLDGLITEIV
                     NTVSNFVTGNLANLGECICNLCGIEGCEDGSSNSGALSGYLPGELWNDWLDFLGEKGD
                     DPFRWANVLTPDQNDKYDTITTIIDTLIDLSRPPLIGGNRGIGIGMTTFSRNVREDAQ
                     ATAAARREEQLQRMRAAGVEIDENTNGAGFIFLPAIRRTRERLGIA*"
     gene            43375..43545
                     /locus_tag="Salt_Pond_R2_C_D2_MG_scaffold_7_prodigal-singl
                     e_57"
     CDS             43375..43545
                     /product="hypothetical protein"
                     /codon_start=1
                     /transl_table=11
                     /translation="MSEQKPQDKTHVVVQNGVRASKTMTQQQAVSEAAKRNKGVNEST
                     GQKAQVKRNLMG*"
     gene            43545..44153
                     /locus_tag="Salt_Pond_R2_C_D2_MG_scaffold_7_prodigal-singl
                     e_58"
     CDS             43545..44153
                     /product="hypothetical protein"
                     /codon_start=1
                     /transl_table=11
                     /translation="MPRRRSNSQAAQEPAPDEAQDATLESDAEILQRSNLSPTDLIGK
                     VVEAILGEEEDLEQYAPRIKQLAANQEVKAQLLASLTQANDQARLARLLKVRDKLEHK
                     VVEAANEDDISTADAAAMYEYLDGKTKTLQDDLHISATGMRDVTASLSKLDVSTQKRR
                     KELEDKLRQTTPQGREIVRRIAHGLAKTARSADQPQSRRVPD*"
     gene            44153..46426
                     /locus_tag="Salt_Pond_R2_C_D2_MG_scaffold_7_prodigal-singl
                     e_59"
     CDS             44153..46426
                     /product="TerL id=2597965 bin=GWB1_Spirochaetes_59_5
                     species=Rhodococcus phage ReqiDocB7 genus=unknown
                     taxon_order=Caudovirales taxon_class=unknown
                     phylum=unknown tax=GWB1_Spirochaetes_59_5
                     organism_group=Spirochaetes"
                     /codon_start=1
                     /transl_table=11
                     /translation="MPKKAAKKATKKVAKKATKKVAKKATKTAAKKATKTAKKPAVKA
                     AKRVAPRKSLTRKEAIEKALTKKPKKGVKRRRTTKVKEAEKALEKAIEGDDVDDLVKA
                     LSPSEQELFYEILATLRGDGSISMDDLWTIDYVKRPPTMGEYIKDDYWMGRALAPSDE
                     NEGLWPTWVEVLERDFDLDSRVNNAVITGSLGIGKTYIMMAVFSYKIAVARLLRNPQN
                     FFGLSRGTKIFYSVLSLTKSVVSETAFGDLQNFMSLSPFFLEECHYNPDLKYANFRIP
                     LGNDIILNAGSKGHHVIGRNVMGACMDEGNWRLEKNPDMSAYELYDEVRTRIKNRFQK
                     ISGFLPAISILASSAKDESSFTEKVIKDINGGDPRTGKVYRYPVYYVKRHALTLSSNY
                     FKVAHGLRNMEPHILAGWYDKEGNPLPVYKGEKCIHEEAPSGASTELVPEDYYDEYKR
                     RTKTALQSLSGISTGADFKLFSTMVDVERSIDASTASGLENPCLVTQIPLSEENNYEL
                     WDFVDHKAFLTKSFSRVVPKRNPHALRFAHLDLATRSLAGLAICHVVGTQKVDGLIKG
                     GRPFSEYRLVIEYDFILTITAGQVKPISLEKVQKFFFWLRDMCGFRFGIITADQYQSD
                     APLQMLESRGFKVGKLSLDRNKTPYYAYRSGFEEGRIRTFRQLQLMRELEELIDGDKV
                     DHPPNGTKDTADAAAGAYFDAVSSTTGKSGTVGGVTGSAQGEDSMPFVSRDGDDQKPP
                     IEPVKHKQASEPVVFDA*"
                     /db_xref="GWB1_scaffold_11073_6"
                     /db_xref="smz:SMD_3223"
                     /db_xref="86113568"
     gene            46435..46755
                     /locus_tag="Salt_Pond_R2_C_D2_MG_scaffold_7_prodigal-singl
                     e_60"
     CDS             46435..46755
                     /product="hypothetical protein"
                     /codon_start=1
                     /transl_table=11
                     /translation="MPENTLRLPRSSMFKNTPTYRRDGEVYFGLRRPVVIRDSSDSIY
                     EVKQSDNGSLEDISYKMYGTPKLWWVIAEVNHVMDVHTKVTPGLRIRIPSKSRLQTLN
                     IPID*"
     gene            46755..47201
                     /locus_tag="Salt_Pond_R2_C_D2_MG_scaffold_7_prodigal-singl
                     e_61"
     CDS             46755..47201
                     /product="hypothetical protein"
                     /codon_start=1
                     /transl_table=11
                     /translation="MAYVTERQLEDKIDVPIQLPATKLLDGDALIVTSIHVPNDALVT
                     LSLRFLQLRLLEVAAQEDCTVPEDVSVKLGLFKGYNFQTDPESQAVLAEERILEVIPP
                     SPSLDQRDYQTVLTISDPGTYSWVVWSSTEARVTVSGAVRVDVNPS*"
     gene            47202..47876
                     /locus_tag="Salt_Pond_R2_C_D2_MG_scaffold_7_prodigal-singl
                     e_62"
     CDS             47202..47876
                     /product="hypothetical protein"
                     /codon_start=1
                     /transl_table=11
                     /translation="MNYLTAQNFRTTYAFPLNCSQTRLKAAQSILIGSCVLSYDQLIR
                     FQWMTLNVAFMTERDYDVGIYVELIDCTADSLVFEGDRSLVRSVTSGCTFKVTGSRYN
                     DDFYVATEDSFFNSNGYVQVKVDKVLTPGDNGVIEVRGLKIVKRDEAKPTCYVGLYAG
                     NFDINLPTGQPVFSVGVEGVGVVSMNPNQPLLAANPDTYSVLLVNNTETHDFDALVSA
                     AARIYI*"
     gene            47876..52396
                     /locus_tag="Salt_Pond_R2_C_D2_MG_scaffold_7_prodigal-singl
                     e_63"
     CDS             47876..52396
                     /product="hypothetical protein"
                     /codon_start=1
                     /transl_table=11
                     /translation="MDRVQIDRVDIVFEGNFDDDFRLRYGSRVLIDYRRILDTHNGAL
                     MMSARRTTDVPYAVSWRRSPTEEVYAEQGDLAVESYDGWPVLYRSSRFTAWVYFSNGV
                     VQVHPPETNGSVNDLRGSKDAPLYLSPASAPSWYYSSPLPWEPVGGETYPLDGTTEMI
                     NNYGWIAKGYNGLFPGYNDDARLIVSRQKDLQSFITNEASLVQAALGRPMQRGDYLYL
                     HTADKLKSGASYTLSLNTGGFTTGEAKITGGTVDATINIKAVDSGYIKSFEVTAPGAG
                     FNSFSFKTIDQVTTTASTTGYNTDALGASIEAGGIVHVLFGGSGGYVAGNTYDLYNGG
                     SSTGASITVDAVRDGAITAFTVADEGEGIEDGMKLDVNGGDAYIIVTPNLRQDAYLLL
                     LLEGDGTDLNNWGGYADVQPPTVGTSASDSNIARISDVETERPDQTLGEYANRVGPWA
                     DDYTSNGSFPSTYKQSSTFLQSAALLPISKSFAYAHALDEDELDKPDFDLPLDAYPDG
                     VTEIEKYTRRDRALSYRDLIVAKNLLSLVSRIVSVWNSDPDRLALYNTVGEDVALANN
                     PTADNLSTPSHVEHLNDSSVPSDAYDVDEALYARDLVLNEIIARLSLIFGSEGITSIA
                     YPGLQYGNEWSRSEGVYNGEVLPYAETSEQWGLDTFKRPDTYLAGRDNMLAAAIAYVN
                     RYLLNVYETAHRLYLKVTTYGDVEVGKDAIAAEGALSGFSSAEIVAERTFRFTYAFDD
                     ITLLEGDTIDVSGFQAAYFFNGKFNVSDHTLNSFDAVIKEGAWNFILDNPPPDYGGTD
                     PDWKNGGWLGYNEVDTRFNMRIPVDRREPEVYALTSDTDAERVWRAEPYLSNNRLSFV
                     YDKVRNTVTWKSEYLTEIHTPQPVLLGLPAYAEYNPLVVRGVEVIKGAVPNQEIEVVP
                     EVPSVRDSQFYRQKSRRLNVNKRAETSDEYYTESMALLGKDLLIIPRDPTPAPFVVFN
                     VPGDFSTQVGKRYKGYLLVENEGIDTRRLSLSIGIQGGSSTVEVNKIFALPSGRLDIL
                     EFSFTGESPIDSGDPGVSVRLYVYGISTDKNVSLRFKALQITLDESIERTSDVKNFAG
                     WRTELVRRAQKVIRSSFLKAISTYGVKPEFRRLAPRPAPDAVENAWRVNAKVPSSRSF
                     TYRANLSTIAITSLPDVYSGNLTEGSVYYVVSGASSDGVLIDGEFRFNGDQFTSSTDA
                     AIPEGVVLRPLQFFTGEEVALYYTSGGGATAVIADVDFTAPGMVYALLDRTLASRDLT
                     GRVCPISDAPSFSQIGLPDGITLNSKTGVIEGKPLPLRVSEITSLTLDGTAVTVVTRS
                     NHGYQTSDLVQVYGVLSASDPLVDPAQFNGEKSVTVTSPTTFTYEVPTSGSATLTGEA
                     LRTVKNPTLVSVSATFPDGTFNTGTLKMELTSRVGKQAALWTRESTDAWMNTIESIEP
                     RLRQASRIGRPSDLGRPAIVPAGIEFVNKDVTIANSDSTRSFPTIVMFQAWMIRLGIY
                     VLEEDFWVSKTL*"
     gene            complement(52391..52684)
                     /locus_tag="Salt_Pond_R2_C_D2_MG_scaffold_7_prodigal-singl
                     e_64"
     CDS             complement(52391..52684)
                     /product="hypothetical protein"
                     /codon_start=1
                     /transl_table=11
                     /translation="MNTAHKEIIRILCKNKPSIYVEARIRALYNAAEATYKSRDTDLT
                     ADSNVHVQVQDGQAIALDRSSGVFVMLTGENMNLWVGEVGVSEKDGAARFWGS*"
     gene            complement(52686..53714)
                     /locus_tag="Salt_Pond_R2_C_D2_MG_scaffold_7_prodigal-singl
                     e_65"
     CDS             complement(52686..53714)
                     /product="hypothetical protein"
                     /codon_start=1
                     /transl_table=11
                     /translation="MIREPTPVPLECFAMEYMRKPECRKCPHKGDCGKHAVRYGTVSL
                     SEAKFDLCPKELVPDPYTTAAILSESYTLAYCNYYLEVPKSKIDSKTARQIQEDARRM
                     GMNARTYVEAFVASFHAGYSDYGSTCRPDRFLSDAYKRTLKDNVKLVKRKYGEFSVEN
                     LERVLYGDVQNTTSTFLRSEVTAGRWIVGWVIRGGSLPIANLYKQMELKLDPEWLCIE
                     DHYINKVIIAKKDTGLRRTSSRKRHTVAQLRAEATSKRVGHWSKARGYFRVKERVMPE
                     AVREVLSTYDLVPSDFEIDDESDALKDTLKFWVFLGLAVQHYYLLRYVRGDDYALRFF
                     KEGGFSST*"
     gene            53741..58177
                     /locus_tag="Salt_Pond_R2_C_D2_MG_scaffold_7_prodigal-singl
                     e_66"
     CDS             53741..58177
                     /product="DNA polymerase I (EC:2.7.7.7)"
                     /codon_start=1
                     /transl_table=11
                     /translation="MSVKKESTPKKATKKATKKVAKKKAAKKKTVPKLYRDINRHRAK
                     VAGITETVRRRGKEIVQGKEVEVRGDDGKLALMTPAKDHPICLKCGLSENGADNPFMD
                     YGGAQERPIVTFVIESVSAAEDDLNDMGRGGVANFIRKAVSNAGIVDIEDVRFTSLTR
                     CASRRGGKVNYKTKGNWCRHFAVEDIDRNRPNILIPIGTPALGAFCHKSNAQEWGGRL
                     LTYRGWPDDWLTNKDFLKGHPAYGERPDWRIPMFPLQNPKMLYAMRNSNLLKKWGKQL
                     KEGLRLAVEGVRALDYDRPWFRITEDPYEIIEAMQWLIDNPGTKLTYDTETTGLKQYT
                     KAVKITLKKKEYFRKQGIVFMMFRWDQNGEPKSIAFPWDYDYLEGIEGSQRSPLLDCL
                     DQLAPWILEAMYSSRLVGHNLGFDVLWTHATLPGADLDKLADAMYTDTLHQLFTLEQR
                     PGSYGLETIPYAICPDFSGYEEDLTLQIATYPELMDPEKGGHYANCPKEQWATGFKTY
                     VMGDVEVAHAAESEVDALLKETKGHTIPLSHPKKRGAFRQYKTQDRSWVHDSIMRPAG
                     QVVAKMMGRGMYVDVEELASLEKKYPRLIVEARNGLRDSHEQVIRWCEEQEGKDPEWE
                     LDLESKDQLKEILYKVMNLPINKLTKTGVEKFGEDIEAVDPDDAYEFASCDKFTLTTL
                     SANHPEVRSLIDYRKVHKLYSTYIKPLRNCYSPEVDKKRRTDIPHLMDDGCVHASYLL
                     TGTRGGRLCVAGDTVLDLRVDGKQVLAEIKDLWKFAGKRVLIKTHKGRWKPVKRLFFK
                     GYEDMYKTHLSEGDSIETTKKHRFRTPRGWEHQGDLSVGDTVSSGVSGRHRIHPGREV
                     FCGCSSKSEAGLRCDESGMFAQNNDTQSEVLLESEGLRGTDGCAKQEAPLNETERKQE
                     RSARTLRKNTRRGPQGARRCGSSRVDNGRETRSVCLSSAEEPRTARDKGLRQGSVLGA
                     GGTGRHGEYRGRSITEVSELRKRSSRVFSRDVQNLSEALASSVVLEGCLSWEVSVCKG
                     EAEPAYGGDFVVNKQARNGCVTGASKQEHTSLQGVHVSREHESRFRDDRYEPSCRVGR
                     GVPQRGEGRGAGRYSEGGRIPCTAFHDETGDIRVGVRDGRDREGAFDTITKIEYVGQK
                     EVWDIEVEDDHSYVAQGFINHNSSSKPNMQQLPKDGLVKRVYVSRFGDQGCMFQSDLS
                     QIELRLLAAASGDPAMTKAYWEEMDLHSMTTSRIYNIPYEHFSDGYTEWLQNNGQEKT
                     AKELSLKRRIGKMTNFLTGYGGGALGLMNVLAAQGIYLSKEQCEDIINSFFDSYPSLK
                     RHIAKYKRFIMDKGRAVSLFGRVRLFEEVYGENERDIAKALRSGYNHLIQSTASDMML
                     LCLIAIERAMRAEGLESLLISTVHDSLLIDAKRDELPVVHEICREVMDNIPEVVEALC
                     PGLDSSWLYVVPFGGDHELGVNYLDSKLVKGDNPDWDELLSA*"
                     /db_xref="rto:RTO_17600"
                     /db_xref="N2B337_9CLOT"
                     /db_xref="UniRef100_N2B337"
                     /db_xref="2.7.7.7"
     gene            complement(58174..59238)
                     /locus_tag="Salt_Pond_R2_C_D2_MG_scaffold_7_prodigal-singl
                     e_67"
     CDS             complement(58174..59238)
                     /product="Amidoligase n=1 Tax=Pseudomonas phage UFV-P2
                     RepID=K0IP58_9CAUD"
                     /codon_start=1
                     /transl_table=11
                     /translation="MYRKGYMIPSLRTNRLVGVELEYDASGTRYREPARVEGWTVLSD
                     GSLRNGREYVMDPPRPVRDSLRYVTAFCSAATEARTNVGVRGGFHVHVQSHDLDIEQT
                     CDVARLYSKYQNVIDRLLPVSRRNCRWAARMARTTTPELVSMFNLNTPASSRGEAKSS
                     RKYTTVNLAMCRCRNPDHRSIEFRQGASTKRIANVMGWTALVTALVETVAMGLPWRSR
                     ADSAAAFENLLKKYERETGSEGLVDWVNWRREWINQPVTRDLVSKAITCMRGLPRGVF
                     HVSRELDVNVGLAKRICNKAVEDGKMTRNGNYYTPSASCGDWLHHDLQELREAFGVDV
                     EDDGRGGVTATASTLRRISI*"
                     /db_xref="UniRef100_K0IP58"
                     /db_xref="K0IP58_9CAUD"
     gene            59276..60676
                     /locus_tag="Salt_Pond_R2_C_D2_MG_scaffold_7_prodigal-singl
                     e_68"
     CDS             59276..60676
                     /product="hypothetical protein"
                     /codon_start=1
                     /transl_table=11
                     /translation="MSDDLEKFPWDKGFQELVLACMIKHPDTMLIYTGIIEADFFQGL
                     AEMVTAEQVLKYVNKYDRIPAWETLSQLVGDELSRLNHESDEAHDFIDYLRNMNVGDV
                     TYVSERVVEFCKIRSVIKNVRKVIAELQDGKQVDGRIVKYFEESLSIGHNINELGYIF
                     HPESVNTIVDKLTKADYGVRTGFAPWDDIWKRGWGPGWLIVLLAPPKRFKTAMCVNLA
                     VQMAGPSEGADVLYYACEISQEEAFFRALVQVSGIPFEDAYRNPKEFKKLSKRALREN
                     IAGYINFHGYASKTATIADIKSHAKMVIAQYELKPKAIIIDYAETVKPAAAGYERKDY
                     QAQADVYVDARAMGRELGCCVVMPDRVNKETVGTAVPSMTSFQGSFQKAGIVDIAIGL
                     CATDAEYDEGKLRSFVFLNRHGAAYQHFDGTVDKETGVITVGRRIALDEDTTGTATRG
                     RQQRRRPDHDPDMEDG*"
     gene            complement(60673..61470)
                     /locus_tag="Salt_Pond_R2_C_D2_MG_scaffold_7_prodigal-singl
                     e_69"
     CDS             complement(60673..61470)
                     /product="hypothetical protein"
                     /codon_start=1
                     /transl_table=11
                     /translation="MCGIISWKGQLPAGLLSKLLIKSQTRGKDSTGIAYRDERNKQTL
                     IYKHTTPARAFVKANNKECGEARRSLLGIGHTRRASPNTPIITETAHPFTYGRLVYAH
                     NGIVREWKRIRSELVPYYERVAQGKYEDPKMSEVEALRAVKALKKAQTDSMILGVCLQ
                     VRDFSLCKGAIAMVWIDRDKTYAFRTAKELSAATITWGKNSVSTITASTDKIIEDAVS
                     ECEGCGVDAYYQLDEGIFYEIQQDGVHEVCPVDVHPENEPDPYTSGD*"
     gene            complement(61475..62323)
                     /locus_tag="Salt_Pond_R2_C_D2_MG_scaffold_7_prodigal-singl
                     e_70"
     CDS             complement(61475..62323)
                     /product="hypothetical protein"
                     /codon_start=1
                     /transl_table=11
                     /translation="MKLTYGLEVEACRLKPFWVDYAVTYGFDKKFDRTIRSLNDENLD
                     PNNSGELSTPVYEAFVNARLQVNTSATEEKVRKLCECLDRVNKTCGVHVHLGNPTDTG
                     ESKWTDEQVKTWAVLGLMMEKRVLGLVPPSRRDNATCLLIAKAYDHSDFNKPDIIGEL
                     RPRKYDNLKRYCWLNLTETKRVGTRRNRGYAASPALNTVEVRLLGNTRRYDYIMAWTK
                     LWIACAGLVAQKSSSEAVLAYMSGALDSYFDTVKEAKTAPANRNTRTGEPRFIERGKD
                     YLFTTL*"
     gene            62378..62845
                     /locus_tag="Salt_Pond_R2_C_D2_MG_scaffold_7_prodigal-singl
                     e_71"
     CDS             62378..62845
                     /product="hypothetical protein"
                     /codon_start=1
                     /transl_table=11
                     /translation="MRLKLGKLNLGDGDTLDLDHYLSEDYDDISVASEEIPPVLEWLN
                     DRLQQVYESKLDAKNKLKRAEAQAYFDLKRGDFKDTYPGSMTEKSLEHAVQLSKKVQQ
                     AQNDYVLYSGWVNRLRGLQGSFSSKLDLIRSTESTRRRLFTGKDPDEHDEEED*"
     gene            62866..64329
                     /locus_tag="Salt_Pond_R2_C_D2_MG_scaffold_7_prodigal-singl
                     e_72"
     CDS             62866..64329
                     /product="Putative uncharacterized protein n=1 Tax
                     =Coprinopsis cinerea (strain Okayama-7 / 130 / ATCC
                     MYA-4618 / FGSC 9003) RepID=A8P4U0_COPC7"
                     /codon_start=1
                     /transl_table=11
                     /translation="MAKTRRKATEYLADVDDLVDGEKGYLESTSTGVRVVKVEKGHAT
                     LVRILPAQLGPRKTWFARIAMHWHNRRPIMDVVNTHPDFGGDPDGYNPVQEVVEAYLN
                     HSDKRVANIANKVRTQTKWIMYCTVKERDDGEDVDVVKFSDQLKPYRLELSRTAFDQL
                     LSIRRRSRREIMDFDKGLDIWYSRESSGVGKYVLEKEGYGPLYDIEDDDEFNDAIDKV
                     MGGIRFNAPDIPSDTDLEDFAQKVEDDLRAAAGSSGRRRSRSHDDDDDDDGDEAPKSR
                     RRSRRSSGDDEDDQPRSRSRSRSRRNDDDDDEEEEAPKPKSRRKKPARDEDEEEEAPK
                     PKSRRKKPARDEDDDGDEEEEEEAPKPKSRRKKPARDEDDDEEPAPTRRAGAKKPARD
                     EDEDDDDDGDGDGDEEEEEEAPKSKPPRRKLPELPARGKKAVDDDDDLPDDDDDPVPP
                     GDEEDDDDAEEVDDDPEPKKKKLSSRLRKSISSQNDR*"
                     /db_xref="UniRef100_A8P4U0"
                     /db_xref="A0A084FX44_9PEZI"
                     /db_xref="bbrv:B689b_1765"
                     /db_xref="A8P4U0_COPC7"
     gene            64326..65711
                     /locus_tag="Salt_Pond_R2_C_D2_MG_scaffold_7_prodigal-singl
                     e_73"
     CDS             64326..65711
                     /product="hypothetical protein"
                     /codon_start=1
                     /transl_table=11
                     /translation="MTVAKKATKKATKKVKSTKEKLVSKLNMISPRTESKGKLEARMS
                     SDGMLSGVKYSLSTGIDPVDDATGGVPFGRVTEVYGLDQSGKTALAMRLAINAQRGEV
                     YKGVKKSHGQWSKIPRKDYEMTVLYIDNEQSLDDDEKITVEGETLDAVVTRCDTVDQV
                     FKICDTSIKMLEEVEKDTGVMQLLVIVVDTIAGTASQEELAAEWGKVDYSRSPKQLRE
                     GFRKLMRKINRRNVCMICTNQVSDSFKAKTPGRFNNSSLPRDEDFSTSGGRALKFFAR
                     LRIFIARTRECKLVPGTKFPDGFIAHLHVTKNSQRKPNRECRLILLYEGGMNNTYSIL
                     EHLIYMGLIKYDSNNKAYAIRFKHHKIPLKTFGETDDADEDDAPKRRVSKRKAMRSDP
                     RISCYGEWPAFYAEHKEDCDALIAKSFKLMYDAETMTKIGSDEDDDDDDDDDDFYEAE
                     FEDDDDSDLDD*"
     gene            65809..66324
                     /locus_tag="Salt_Pond_R2_C_D2_MG_scaffold_7_prodigal-singl
                     e_74"
     CDS             65809..66324
                     /product="hypothetical protein"
                     /codon_start=1
                     /transl_table=11
                     /translation="MPIDYELDSSGDLDGVLDSVLNDEAFTEFDSLSEVHIRVCFKVK
                     MDGNDELQPNSKPVETKKVPELHALFMDEPVDYIIVVDRHAWEGTSVKYKKGLVHRGL
                     MAINVEVSSSGAVKKSTKRPDFHEFSKTLERFGTYTPELKSVKGVLNNAAKATAARLK
                     RINDVPPDEEI*"
     gene            66326..67240
                     /locus_tag="Salt_Pond_R2_C_D2_MG_scaffold_7_prodigal-singl
                     e_75"
     CDS             66326..67240
                     /product="hypothetical protein"
                     /codon_start=1
                     /transl_table=11
                     /translation="MSKQPKESYIFRMLVSLLSTNYAEKAMQPDVVITPEEGVRPEYK
                     VGSVVIDLAEKMEGGTLPSLFRVSKDDFFQEVNDLGLLSEPVVVGKLSNEAREFQRSI
                     RQNELNRGKNVNRLGGESSPKPPSKARKTPPPPSDSDDSSPAPKKATKKAVKKVAKKA
                     AVADPKPVNSEALFEKCVRRVECFIEENPRTASRIGDKNIPMQRQEGGTAMHSQEAID
                     VARKFIDRGADVSLMDSITLTAEISHHYGEAPMCSASAQTDIPVYSLLLAASQVMEQD
                     NTAGAVSRSKKMDELLEIFSARINGIID*"
     gene            67307..68317
                     /locus_tag="Salt_Pond_R2_C_D2_MG_scaffold_7_prodigal-singl
                     e_76"
     CDS             67307..68317
                     /product="hypothetical protein"
                     /codon_start=1
                     /transl_table=11
                     /translation="MPKKKKSSEKEHIFEASRLTPLAVRWKECVKNGEDEEAMELLNE
                     IIKGSTLMFQMFAQHEGYHNTVDLDRLVSAAQNKVVRWLDGWDPKKGKLFSWFGKCAK
                     NAFRSEVIRESELRKRMHSTGDNLEKYHGTEDHGAMTQEKITELNLLFSSMTSRWGSK
                     QEIGCIKFIVESIVADETIKKTIVIRSAGYAWGVSPELAKFFYSWVLVELRKMYYRRI
                     RVPFSEQDLFRQAHAYTHLVDLLEIVTWDQMKQIIAVMGGSRLKIPTLAQIKKLTDDY
                     YLSCEIEESDLDPSSVERIGKKYGKSQRSAQDIFNDMSETLSSDVSGEYSLYDESDGL
                     WS*"
     gene            68343..69779
                     /locus_tag="Salt_Pond_R2_C_D2_MG_scaffold_7_prodigal-singl
                     e_77"
     CDS             68343..69779
                     /product="hypothetical protein"
                     /codon_start=1
                     /transl_table=11
                     /translation="MTLAKLLRVDRKKFNLVFKNPKLRPPVLEEMYSDINKVIAGVAM
                     QYRDDSHYALNYDALCGEGRACLATLIDKGKVEIMPTREEFFKYLKASINNRVRSLVE
                     QHRFTIKRTGVKPPPRKAAGDRLTDEDFKSYRSVEVSIDDPDSGVQVEDLGQAMSEAD
                     EDLVRDIEQVLLPAERVVLRQLIEPNEEAHLEAHFESARKNSSTTRVRLEHLATGLGL
                     SLVSFKEIHSSVKIKVKEYLTNMNTDDSEYNSSVRFLEKVFGVHVPPTTKKLVVRRMM
                     TLAARDQYDKVDEVVVRALEKIKAHVPKGHSSSLSCFGILHDANNRLCKACGMQASCK
                     QEAENVGLEDITMSPRLNGAKNMTRIPAITPHKQVVPDSTPHFLSERDEEVYSFLCDT
                     YEKAYIENKMYFRHKDLDGGATVSGTSGILFCIQSLRFRFCKPHDSLKGELEQEGRSY
                     YLPEDCSYDEAVSLLNAHAENHYAKANT*"
     gene            69760..70074
                     /locus_tag="Salt_Pond_R2_C_D2_MG_scaffold_7_prodigal-singl
                     e_78"
     CDS             69760..70074
                     /product="hypothetical protein"
                     /codon_start=1
                     /transl_table=11
                     /translation="MPKPILDPQTKALIKVGFVQRIDLLFVFLIASTFCTYAFHCVFG
                     DITFVYSLAYSVVVLTFLALWMIVLAFRTMWFVVQVMADMKTLPSDAAKLALRFSQGG
                     SK*"
     gene            70071..70706
                     /locus_tag="Salt_Pond_R2_C_D2_MG_scaffold_7_prodigal-singl
                     e_79"
     CDS             70071..70706
                     /product="hypothetical protein"
                     /codon_start=1
                     /transl_table=11
                     /translation="VNLFSSRARVAIADTDDGTICSDNAALREMVMDGYSDVPVSSRT
                     RLSNAIKNQDAFTVLSVFWGIFQVDVARPDVSSRLAVNPFSDCSSHVYAPATQAQGST
                     TLDSLDMSSIARQHVKGEVTGYFDDVTLYWDKGLTAQDYAHIVNLVAPGSTLTFVRPS
                     WEAHAFWLGWCGIDASYRAFTEEVEKSFTLRSVSHEDDGDVDVSILGIESK*"
     gene            70741..71037
                     /locus_tag="Salt_Pond_R2_C_D2_MG_scaffold_7_prodigal-singl
                     e_80"
     CDS             70741..71037
                     /product="hypothetical protein"
                     /codon_start=1
                     /transl_table=11
                     /translation="MSGEAVSQLQTNLNLLGEKLKVDGVYGTRTDHAVQRYQQKTTVC
                     VDGKCHGALFAEIASAAGKRSGLARRSTQAHSPVGNVQPHAKPVIERPRPKKKK*"
     gene            71034..71222
                     /locus_tag="Salt_Pond_R2_C_D2_MG_scaffold_7_prodigal-singl
                     e_81"
     CDS             71034..71222
                     /product="hypothetical protein"
                     /codon_start=1
                     /transl_table=11
                     /translation="MSGEAFEDYDKLNRQVVRLTECIVGLSDVAQERENRVQRLEREI
                     TRLSTELAELRKRMDEQA*"
     gene            complement(71219..72130)
                     /locus_tag="Salt_Pond_R2_C_D2_MG_scaffold_7_prodigal-singl
                     e_82"
     CDS             complement(71219..72130)
                     /product="hypothetical protein"
                     /codon_start=1
                     /transl_table=11
                     /translation="MMKPAIAILTYNRASVLKNSIASVLKHTDCATAIFEDAGYKDNT
                     VDFLIKDREPQNEDEVSECVRWYADRESCEVYLGTRNIGVAGNSNRALRWFMESTDAD
                     FLLLCNDDILAKGDFTKAYGHAHEHTDIGMFCYCPFDTPQYACAETPYRGVPLRLLTR
                     LTGMMMSITRNTVKDIGYFDVSFGPYGEEHCDYTYRAGLAGHAELDGYTHNGIDIKQD
                     SLSYQDAPCSIDGSLRPELDEKASIAMKKASASYSVRDYYRPFATAHNDYAGGGSEGI
                     RIEDMLGYAVVQNRKDVVHPSELVSFT*"
     gene            72146..72829
                     /locus_tag="Salt_Pond_R2_C_D2_MG_scaffold_7_prodigal-singl
                     e_83"
     CDS             72146..72829
                     /product="Cellulosome anchoring protein, cohesin region n
                     =1 Tax=Trichosporon asahii var. asahii (strain ATCC 90039
                     / CBS 2479 / JCM 2466 / KCTC 7840 / NCYC 2677 / UAMH 7654)
                     RepID=J5TMV5_TRIAS"
                     /codon_start=1
                     /transl_table=11
                     /translation="MSNITNRMLGLSENDGYPTAARAPSAAARQKAEKPSPSNCKPKA
                     KLKKNTSTLSALLGEKQEPDDNNKGSDLIPSDAEEVSSEGSSTDARPAAVKPDEIAEP
                     DGRIPTSAALVAPDATPSASEPLSPHQVPQPARPQPQQAQAQPQQAQAQAQPQQSDAM
                     STLLGEGQYGDLPQAPMPNQAPPPAMNGMPPEMRAESAMQTGSGMPEHVTNPGSINRT
                     MDVFRKING*"
                     /db_xref="UniRef100_J5TMV5"
     gene            72804..73097
                     /locus_tag="Salt_Pond_R2_C_D2_MG_scaffold_7_prodigal-singl
                     e_84"
     CDS             72804..73097
                     /product="hypothetical protein"
                     /codon_start=1
                     /transl_table=11
                     /translation="MSSEKSTDDGKPVPITVKVSREIPMPWFKLDIVENGYTEELDPE
                     ECREWFKSRGASMDAVERALDYVWNFGNYKPVYVKITNPIEASLSTDGVSPQV*"
     gene            73189..75150
                     /locus_tag="Salt_Pond_R2_C_D2_MG_scaffold_7_prodigal-singl
                     e_85"
     CDS             73189..75150
                     /product="hypothetical protein"
                     /codon_start=1
                     /transl_table=11
                     /translation="MGKKQLLEDVQGPMLVDRKNIVTESLPGGMTKTTIPGRLSVCGV
                     VNGNGRRYRTSVWENNIKEDSHLQTLIKNNACFGLLEHPSDGVVTLLSPISHKITEVK
                     LDGVEVHGAIEIIEYGENSPGAKLRALIEHGYNPTVSSRGFGSIYTAEDGVDEVDDDY
                     VCEGWDVVFTPSFKEAVLNPQRESQVEGAKPHDSKALTEALNVTPEKPQRVLFVGEST
                     VLVNPVKDSDSNHVAVFLKGKKIGESFTNDPEKYAKTLSEAQELSDSTLELMRENTEG
                     LASEAIEWYLSGGKGKQWDEEAYLQRRIDSREQAEKADLAVHEYLNGISPADAEAYTA
                     EDWKDLSDKVNTAIQSALEFNGGEPPKQENKEEPTMDKKHIQEAIGSMQQVDPTKLTP
                     KRFAEGASRLESLHKEVAEWAAADPKLSWDAQKLHESISEVESQWEAAAAAPSKKAQE
                     LSESYTKLLSVTKAVADRGVSLKKKLGESLKKGDKYKKLAEEITRRGRAWRARAKKLE
                     AQNAKLNRRFKTACETCDTMRDRYQEDVTTLGRRIIEMEFKDKLSDETVQKQLKEAKV
                     PQDIIAIRESLEGSKPTQEGSKPTQEGKDQGKGQPRKPVQESGKPSGSASQPAGVSIS
                     ESNTRDPRSIAESVDMVRRMSGYKPTSAE*"
     gene            75193..76647
                     /locus_tag="Salt_Pond_R2_C_D2_MG_scaffold_7_prodigal-singl
                     e_86"
     CDS             75193..76647
                     /product="Uncharacterized protein n=1 Tax=Desulfovibrio sp
                     . FW1012B RepID=G7QD36_9DELT"
                     /codon_start=1
                     /transl_table=11
                     /translation="MVIMDNGKPRLASNGGELTRFTDVLEWGYRLAETPVSVQEGDPK
                     GLWNAKGWKEFVEHLPEHKQAITAIMLENCRNKFGRLDETTRTQNLGTFDKWIFPVIS
                     NMSENDVIDQLVALQPMAGPVSQIVYMDIVTGKKKGATPAGSPMWRALQGAVDRWDDS
                     DEVVSDETVGTTDGGGALTATLDYVPLRPGTIQITDGTDTTTDDGNGSFITSGGLSGT
                     VNYVTGEITIAGANTSTVAATYAFNSEASTAIMDYELKLTSTPVTAKVLKLRALWSEE
                     ADQNLQSMYNIKAESVLLNALTNALTYQKHRSVIYDLRARANAGFVTWDAIPPANVNY
                     QTHKFSIIDAFETASNFIFGSTNMVAGNWILTGLQGSTVIATLPQFVAKNNRTNMQGI
                     TYIGDLGNKKVFADPHYPTNEFLVGHKGDQFLTTGYVLAEYQKLYTTPNIVLTDFVNQ
                     RGFATSFAKKAVNPNMYARGLIQNSPVAFGQTIG*"
                     /db_xref="UniRef100_G7QD36"
                     /db_xref="A0A0F9L5Y9_9ZZZZ"
                     /db_xref="G7QD36_9DELT"
     gene            complement(76707..76928)
                     /locus_tag="Salt_Pond_R2_C_D2_MG_scaffold_7_prodigal-singl
                     e_87"
     CDS             complement(76707..76928)
                     /product="hypothetical protein"
                     /codon_start=1
                     /transl_table=11
                     /translation="MKIYLISKTGPEWSEPVEAHACGKKKAYKRAKELDEKLKSSSDP
                     FDAMSSHTVTPMELQGLKTDNMFPSPTFR*"
     gene            complement(77048..77545)
                     /locus_tag="Salt_Pond_R2_C_D2_MG_scaffold_7_prodigal-singl
                     e_88"
     CDS             complement(77048..77545)
                     /product="hypothetical protein"
                     /codon_start=1
                     /transl_table=11
                     /translation="MKKTYTNYALILLALLVNAVPCFAQMDTMMKVIAIKESAENPYE
                     HRTQYQFTHDAWIEVSDMPWSYVLAHPDWADVHAEAERACARRIVLIADQLRKAGRDV
                     NPYAIAYCWRGGVTAYLKRPLNPVYHRYATEASNLFFHYEKGFVTNASGYAFCTKHEY
                     VDESG*"
     gene            complement(77526..77789)
                     /locus_tag="Salt_Pond_R2_C_D2_MG_scaffold_7_prodigal-singl
                     e_89"
     CDS             complement(77526..77789)
                     /product="hypothetical protein"
                     /codon_start=1
                     /transl_table=11
                     /translation="MTPTIGLICAAVVGICIAYFILKYITKIILAVALVAALVLGGGL
                     VLGTFTVTDLKQEAEGRLSAEDSNSNLLDKALNYFSDHEKDIH*"
     gene            complement(77812..78081)
                     /locus_tag="Salt_Pond_R2_C_D2_MG_scaffold_7_prodigal-singl
                     e_90"
     CDS             complement(77812..78081)
                     /product="hypothetical protein"
                     /codon_start=1
                     /transl_table=11
                     /translation="MSTIYTIEDYVNELSVFSEHAEALAKEAAEIAENPTEDAVNAFD
                     EKLRAIRPSSQMSFWSFLTIDEIPSEGTADFFFYALSMYVSDFSR*"
     gene            complement(78125..78532)
                     /locus_tag="Salt_Pond_R2_C_D2_MG_scaffold_7_prodigal-singl
                     e_91"
     CDS             complement(78125..78532)
                     /product="hypothetical protein"
                     /codon_start=1
                     /transl_table=11
                     /translation="MNSTERVIKSILQGTSTADAIEEAFATTYFKLQNKLKPEAREAA
                     NKAYDRWVSAGKPTKSHREGNFSVSNYSSSGRPDVFRVGWSGPQSDYRAIGIENQGEP
                     DGVDWLWIGTHEDYNKVYKGVVSRARPVVRKRR*"
     gene            complement(78529..78873)
                     /locus_tag="Salt_Pond_R2_C_D2_MG_scaffold_7_prodigal-singl
                     e_92"
     CDS             complement(78529..78873)
                     /product="hypothetical protein"
                     /codon_start=1
                     /transl_table=11
                     /translation="MSGIFRPSACACDTKRLAWKSCREEAHFSVKSSEWEGFNIRVHR
                     ARIQDTVFHLLNQVVCAKGFDLHMSDGSKIRKDSFESQSDSVITATGGDIGKFFGTIH
                     IVHFTPKNVFKE*"
     gene            78986..80473
                     /locus_tag="Salt_Pond_R2_C_D2_MG_scaffold_7_prodigal-singl
                     e_93"
     CDS             78986..80473
                     /product="Uncharacterized protein n=1 Tax=Anaerotruncus sp
                     . G3(2012) RepID=R9M3U1_9FIRM"
                     /codon_start=1
                     /transl_table=11
                     /translation="MESLWLSTSFESWSAEVTLRRSIYSQRLKSVRPTSAKGYSFWQS
                     TETNCTDSALPFDKRSSLQRKLCVIDCKASSVLVQDQNKVWYLVQIAPTGVQGSESNW
                     PTPRVSSSNGPSEKEIAQGNPKKRLEAEVALWPTPTVSGNNNRKGASKTSGDGLATKV
                     KNWPTPSARDWKDSPNMSQTREGGRNRVDQLPRAVFSMIWESKISQEKYGTVPTPQDQ
                     ERLSMDGSPPEWLRTLWRTPSAQEPGISISRLVCKDGSPPKHNKRLYDKETQRLAQIG
                     LPQQVRIEDTMEDNLSDQAVAVYRIVSWPTPNTMDSMGSRSEDSLKRALKKGGCRNLK
                     DVMTHPELYSLERMDVNTEVLGNLILNTEADVFTDMLKSTKNKNEAKLNPRWEEVLMG
                     LPVGWTMPSCASPVTIELTKSVPWETESFLPVQNLLSDYYINALKPKLEEMSQIKQLT
                     EENEKLRELLASTIKGIESLQEEGDPNAEKLMGVLEAEYEKLGLE*"
                     /db_xref="UniRef100_R9M3U1"
                     /db_xref="R9M3U1_9FIRM"
                     /db_xref="blh:BaLi_c06840"
     gene            complement(80465..80695)
                     /locus_tag="Salt_Pond_R2_C_D2_MG_scaffold_7_prodigal-singl
                     e_94"
     CDS             complement(80465..80695)
                     /product="hypothetical protein"
                     /codon_start=1
                     /transl_table=11
                     /translation="MEVYMVRHNGREYVTTASSPAKALGSLSWKIAAYQAGSGNPAPW
                     RISNARRNIKGRVEVALPEPPKDDGAEQMELF*"
     gene            80719..83547
                     /locus_tag="Salt_Pond_R2_C_D2_MG_scaffold_7_prodigal-singl
                     e_95"
     CDS             80719..83547
                     /product="Uncharacterized protein n=1 Tax=Strigamia
                     maritima RepID=T1INF5_STRMM"
                     /codon_start=1
                     /transl_table=11
                     /translation="MAIEDELKSTMQALKDYSKSIAESTEAMHKSMSGSTSQVSALTK
                     QLKKKKTEEEASNVRTKAYSKHLKQSVKYLKQGVKAYFDMNRAAMQASTNLANRSRMF
                     ESAMHTQLALGTSIQESATAQRALVDLGLETRDTYTEMLHVSSMLTAGFEVQANTTAR
                     LALQADAAGTSFERMGDIVSGIAQATSVSAEKSADFLANMTKSASLLSGNVSNVNAQV
                     KELSALQEAFRSVGIEDNSLMDFAQNLQSGKNTEFMLTFKTGAGSTFSPERMMSGMEA
                     LASRVRAVPESLKRTVAEQLSSSFNIPAELILAKATYSNQMSEELKTIRERIKEETKL
                     KSLREGFNEQMGQLGKVWEQLKNRVGTLLAVGLEPLAKVLVKVGTAVNDLLGGLIDSL
                     QKEDGAMRKIVDSVSSVVGGIVALGAALGTLAGGLSGLPGLFGGLSKLLGAGGKKGGL
                     LSGLFGAGGKKGGMLGVPGATKSKGGALARFGKGMKGKGFLGAGIGLVAGGGLEGLIG
                     GYLLERGGAYAIDKLTSIATKSATKAAQKTATRFVARSALQLLKNPAVLATAAYGYSA
                     FKLAETFMTAGKGKKVEASSFATSGYFESDALQRAIKNKALDVQMGAQLAPGERGYTE
                     GFHPIKGFGQSATEMYRAVVTRDLDEYKKERAVERRGQELAAVKAAIQEAPATVSNSE
                     LEELTAMSVRASKLRLGTSDTDERYSRLLGLRRQADYGTDEIMAQFKELQGVAMSRLL
                     TEEGWEGEGADFRLVAADYIKKNPDFIKGYEDKKLDTGSQQAMVSAIMGISENRRMTG
                     AGRLATADFLKKVGVKFKDGAMIVDEEGRPVIQTSLTQSQVKDRYQAALEWSEARIMR
                     QNANETLRLQRGLLSIEEEALMIQRKQQADMIQGIRHVSETIDLTEAKKKALEESKIK
                     IEKQREDIRNFNEGLNQWQTVTKPTPVI*"
                     /db_xref="UniRef100_T1INF5"
                     /db_xref="T1INF5_STRMM"
                     /db_xref="mpo:Mpop_1554"
     gene            83544..84620
                     /locus_tag="Salt_Pond_R2_C_D2_MG_scaffold_7_prodigal-singl
                     e_96"
     CDS             83544..84620
                     /product="hypothetical protein"
                     /codon_start=1
                     /transl_table=11
                     /translation="MRHTDERDAFDRYGATMSGYLYALDSASDAWGSPFIAFPALPDE
                     IDFTRENSFDVVVNQLYPDGIHIYRGTQPLEIPMSFVLHAYDYDYCNGPHGLVEIASK
                     LHSLALPLSRGGEAKDTSVPTAQDEKKKDEDGEADPDEAVDEAVDEAGQSVESKDKSS
                     PDDNVTVAQSNRNRLETSSRISKSIGAEGNVPTWPPVCVMRLMVSGQRGVHCIGYLKR
                     VSVKFKGPWLNEKPKDAGRDYATSEELRGRKPGQNLPTALEASFTFVHAPGYRNKFSV
                     DDDSAYYDERIGVFNQTFGEYVHDHFYDTIDVSTGGGAVSIRTVKDRRVAVKDENGKI
                     LYTYSDQSSQIRGERARQATQNGG*"
     gene            complement(84617..86551)
                     /locus_tag="Salt_Pond_R2_C_D2_MG_scaffold_7_prodigal-singl
                     e_97"
     CDS             complement(84617..86551)
                     /product="actin, putative n=1 Tax=Entamoeba invadens IP1
                     RepID=UPI0002C3E282"
                     /codon_start=1
                     /transl_table=11
                     /translation="MLRIQSITLRNWATVREDTITFPEYGLILVNGQNLTGHGKLKSV
                     GSGKTALGEALSRALLGVPGRYAKIGHYSYKDEGNTYVAVNATLNGSKLLVENGYKCA
                     EVGSTGEGLRYTIGDNAPIERNRTTVTREDLSNAIGLPPKLAEWTVYVDGDSLKFNRL
                     SQADTVHIVMSALNQPSWDVLHGKVKKASSAFKSDLISEQRAQEEARSNVEEAKEALE
                     EAKEDLKEAEESYADELKKRKPEIKKAEGDIAALAESVKGFREDMKRIKKSIADAEVK
                     VAEKHEALRKELLEVKSKAKQARHDRDKWVSVRADRKADLSASKKALKDASGEPDVCP
                     TCGKDWDKKHSEDEIKRLKAAKKKAEESWNEAEDACLAWDSTLDELDDKMDGVEAKLE
                     DNGSNEVRKLSLKYESAETSATRSENEITALETKIKSLSEEVTDAEVVQAKVIVKERR
                     KALRSCEDRLKKAAEMLAEAEQVSLIGDYWSKAFSPAGIPNMILRDAVRPMTAISTRI
                     SERLTGGTLAINYSTSKELKSGESRAELIVDARNRYGSVRVEGNSKGESGLTNLIVSE
                     TLAELGNVPSKVGYRWYDEVINSQDGVVRHNILTYLKEVAHKRRILIFLVDHHEETEK
                     YADYVLTATKETKGTTFKWS*"
                     /db_xref="UniRef100_UPI0002C3E282"
                     /db_xref="A0A0F9T2H4_9ZZZZ"
                     /db_xref="UPI0002C3E282"
     gene            86565..88205
                     /locus_tag="Salt_Pond_R2_C_D2_MG_scaffold_7_prodigal-singl
                     e_98"
     CDS             86565..88205
                     /product="hypothetical protein"
                     /codon_start=1
                     /transl_table=11
                     /translation="MEKPKRGYRLVVGLGNKVYSLADWSREVSLKKGRRSYPEGLRLG
                     ARRDLFDYIDNDEGVRQFLLTYEFGDDDFNKKPDFDGEFSVKAAELVDVEEVHPGLNE
                     NLEDVYGVDENELAICRHMFEDMSVYEAYQHGEIHPLLEKLTFSQLYDISEPKRKVRA
                     ETVRGPSLQMSAGEDTETYYFNFKSFPSTTGLRHKGYIRFFKPRGMISPDDYRPMENL
                     DCFVDCTCPDYRYRWAWANKQRGSSAVGPGSLNLCLNRAPRKTNPTGTPGLCKHLLHL
                     SDYVYGTTTTFGGSGADDSPVMRRIVKYADKRWTDLDSELQRAKEREQAYSKRATRYA
                     VGDVPRPDGEVHIPARPDDIEVPDPPTLDDPDDLGSEVVTAPDVPEDPEDARPTGFLN
                     QVLNAARRGAETIGSSVRNWTNRFSRPFRRGTDSTEETLQSRRVCITGTKTAMSIKQS
                     IKTIRSLRENEELVDELPDAPAAPSEEGEVEGQGEKAIDILTQILNQLQELVQVEKGE
                     GEEIEDVEDDLEDLEDNIEGDLEGIADEGDGEDFNPEK*"
     gene            88212..88703
                     /locus_tag="Salt_Pond_R2_C_D2_MG_scaffold_7_prodigal-singl
                     e_99"
     CDS             88212..88703
                     /product="hypothetical protein"
                     /codon_start=1
                     /transl_table=11
                     /translation="MGRQQEDGYPQPLTRVTEVRCPAIADTVYGTRNATARLRAQNLI
                     KDSGSQVRATLVTLINTGDTDITGKLVEADSDNPSSGRSDLGTAMAVKAGGQVSQTVY
                     PNKEFVEFRTTSGEGEVRMQLTSRLRWNELGFQIKGYGPDPFYPLRLWQPTNLSSWSD
                     VNK*"
     gene            88700..89014
                     /locus_tag="Salt_Pond_R2_C_D2_MG_scaffold_7_prodigal-singl
                     e_100"
     CDS             88700..89014
                     /product="hypothetical protein"
                     /codon_start=1
                     /transl_table=11
                     /translation="MTLTYRDGTKLCIPDDILIEHIRSQVEAYVNAESLVEDCGVESV
                     QEKLTQSDEDRVKQLVRQELKGRDNEKIIFKLIQNVLGSLFKTFYVRRSFWRDSLSTS
                     SQ*"
     gene            89018..89530
                     /locus_tag="Salt_Pond_R2_C_D2_MG_scaffold_7_prodigal-singl
                     e_101"
     CDS             89018..89530
                     /product="hypothetical protein"
                     /codon_start=1
                     /transl_table=11
                     /translation="MSENKYLPKHLRNALKDRQRKIDKDRSDHEPVEPLHRELLDAAD
                     TMSLSELSAKLGVHRNRLSDWLNFGVPAKDAAEVKAILGDVMGDVMGDGDLEPGNSVK
                     EAADKLLPEVDKETAYDRHKREAAERDKEKRRKMASKAPDWYDNPKDNRHKAIRTLGE
                     KKDRNRKGSV*"
     gene            89527..89904
                     /locus_tag="Salt_Pond_R2_C_D2_MG_scaffold_7_prodigal-singl
                     e_102"
     CDS             89527..89904
                     /product="hypothetical protein"
                     /codon_start=1
                     /transl_table=11
                     /translation="MSQLDYQYEAGTAVWYVHGSDRIVYGVIELFTGHAQTYPVIEDS
                     GSATDPHRPGDPGSSPDPVHYSNGGKNVLKTLQYTIGLYNLDGERVGHLEGVPESSLF
                     TDIDDALAEYRRRLVGFISHWST*"
     gene            89904..90209
                     /locus_tag="Salt_Pond_R2_C_D2_MG_scaffold_7_prodigal-singl
                     e_103"
     CDS             89904..90209
                     /product="hypothetical protein"
                     /codon_start=1
                     /transl_table=11
                     /translation="MTDEEIARVKSEKLNTASESLSQSADRLLEAPRDDLTSPKTPSH
                     SIPLSKDAKAYARRSGMNALKKQPSQFQKVNAQITNPGKKDEFKNTDVGEYTDGTKA*"
     gene            90220..91500
                     /locus_tag="Salt_Pond_R2_C_D2_MG_scaffold_7_prodigal-singl
                     e_104"
     CDS             90220..91500
                     /product="hypothetical protein"
                     /codon_start=1
                     /transl_table=11
                     /translation="MPDKEAASELVDLVGVGFIELSTNPSDPSATIVGKGRDVTVSLG
                     AVDCAFNAPKTTSFMLRTKDVRVANDVIIPLAVSTVPVYFRIGVEDFDGFMYWWEWEE
                     HYITGYKLHPPRKNEVVELTVFTNDFLTLWQGANRLISRSGSTSSIAGEIAKYYGMEK
                     RSFIEESSVSGEWLQSGQSDLDFLLKRMMPRSMNKDGIGGYVLYAKQDNFFFCTPSYT
                     SAQGQYLSNLWVIPYSAKTKGGSPTHNTIVQEYKYPRAYNAGGNGYSLSVCDPYNPPT
                     FPSASEYRDNAVRLGEYTPERLQGEGKTPKPYHIGVNGEKEAQAIAQHVYADSARFTF
                     DLAIRIVNNIQPKLGDYVYFASDGPSNGLYLVNFLRVSYEDGSLTSFLGLSRGHAEIS
                     DDGAAYADLTKAGYNLLSRLPEGTESLTETARSV*"
     gene            91497..92096
                     /locus_tag="Salt_Pond_R2_C_D2_MG_scaffold_7_prodigal-singl
                     e_105"
     CDS             91497..92096
                     /product="hypothetical protein"
                     /codon_start=1
                     /transl_table=11
                     /translation="MNYHERKDFLYDPEIFKREDVQTALTIYREYVVKHSPNPTPRFF
                     EVDRSQASIDPLWHSPVTKKGKQQFTSRSPMDIPVTWKQEKPRWQMTPLGMTPTRRDT
                     FLMSNLYLRDIDYFPTRGDMVYWQGYRMKIIDAVPPPEAYWHQTGVWLGIGIECIVAP
                     EGDARPIGDQSQGVPAEFSERLPEPKLEPVPEARRPNNG*"
     gene            92089..92424
                     /locus_tag="Salt_Pond_R2_C_D2_MG_scaffold_7_prodigal-singl
                     e_106"
     CDS             92089..92424
                     /product="hypothetical protein"
                     /codon_start=1
                     /transl_table=11
                     /translation="MDSLYQSFVEDALTRTFTLNERQRDVAVGLIRSHIEKSASFEDI
                     QTQRRWEVFLPDLQAMLRGTAVTLKDGSFSVEVTGTGYNAYVLLKRGSMWFAPLEDLD
                     SILITARSS*"
     gene            92428..92700
                     /locus_tag="Salt_Pond_R2_C_D2_MG_scaffold_7_prodigal-singl
                     e_107"
     CDS             92428..92700
                     /product="hypothetical protein"
                     /codon_start=1
                     /transl_table=11
                     /translation="VKKKTTIQDVVESVNLKNHGSVVTAANKLLEGTPVSRGQKVAVI
                     EGPAEAHPADGQQGKVTNMLNNGYAEVTLENGAKYTLSVSLLVPLS*"
     gene            92704..93642
                     /locus_tag="Salt_Pond_R2_C_D2_MG_scaffold_7_prodigal-singl
                     e_108"
     CDS             92704..93642
                     /product="hypothetical protein"
                     /codon_start=1
                     /transl_table=11
                     /translation="MPEKTSSPDLLLSRRLLPRTQKHGIDTSITGMRIHELAIQRWLH
                     RSFILAEGYPIPVVFASPVDAYSEISNQWKLDNNPYKYLLDLKDENGTPLYEPYPANI
                     RYPIISVTRRGWVPRISASWGIHSWRKAYYPSIASDSPALEGSGTLTRDDLSATAKVR
                     MPTGWDYKYEINHYCNYPETQAWFVNSVMRALSYAAGTMQTWIPVFDPTFSGVESRSL
                     RLYLEGSIDTPTEWSPEGDQMTFRTAFTVVLEGYSTDPDVEVHPALWKITTGTSALPP
                     EDLGKLDDPRKIIEEEDLREFDANQVFNAADDLPKT*"
     gene            93657..95891
                     /locus_tag="Salt_Pond_R2_C_D2_MG_scaffold_7_prodigal-singl
                     e_109"
     CDS             93657..95891
                     /product="Tail sheath protein n=1 Tax=Desulfarculus
                     baarsii (strain ATCC 33931 / DSM 2075 / VKM B-1802 /
                     2st14) RepID=E1QHX3_DESB2"
                     /codon_start=1
                     /transl_table=11
                     /translation="MSITRQFPGVYVNVTDDSFIPEIQSRFRCGIVGIAERGNFDVAI
                     PTRSFKDYARQLGGPVSVSPLSNTPPFAPTPSTLDDHTSYMAQAAALISQFSDGLICV
                     RVGRRYTEAVPGGASGAEGASVIRTQNANLLAENDYVRIVEAGKASTVNARVESIDLN
                     TNEVTLVSSGEEAQTLEDDYTSAKVDTCPVRNAANEAETFLDCYEYEDDPVEASPSVP
                     LQIVGDRNGYACTVVNAPTSYTDFANILPIGSLIKITQSGRHDTQEVKVRTLVPASAG
                     TPGQIYFETSTDAESGYQPLPLQDSYTAGQIYKVEVLSGVYSRRRCMQILANSPGTWA
                     NSVSVDDVVRVSASSKGLNVRIAPGSSANTKRILVYLDGSLQETLDNVVFDDSTDPNY
                     VTTRVNGNSTLIDDVMVLRDEAPANTLAGWNSGPNNLNDAKFSKGFNGEAATIQDFIG
                     SLNPNTDQLTGVKVFEDKNAVQVNVIAAPGRSDIYMAQEMARIARKVNAVAVLDVPRG
                     LNLREAVDWHNGDGLYSGNGRIDNPYVALYWNWFRMADAFTGQSVWTPPSLGALRALA
                     YTFQNAKPWFAAAGDARGQLPEATAVEFDRVQDENLDAAYGNGNSINPILLYRGRIQV
                     YGERTLQRAESKLTALHNVILVNYVVNGLSIIGRQFVFEPNDNTLLDQVKEAYSGFLE
                     GIRNERGIEGYDLTIDSTNNNADTRNRREVVVDLSIIPTDAAERILVNATVRESGAVL
                     NQAS*"
                     /db_xref="UniRef100_E1QHX3"
                     /db_xref="X0TSA3_9ZZZZ"
                     /db_xref="dbr:Deba_1801"
                     /db_xref="E1QHX3_DESB2"
     gene            95910..96566
                     /locus_tag="Salt_Pond_R2_C_D2_MG_scaffold_7_prodigal-singl
                     e_110"
     CDS             95910..96566
                     /product="hypothetical protein"
                     /codon_start=1
                     /transl_table=11
                     /translation="MPIKYKNVWGSAGSNLEQQRSDLFKVSINLPGAGGNGVAAWEQQ
                     VQFAITKFPFPNRTRETIPVKYLQQVNYQLGGDTPQDPITITARYGFTQSTAEALERW
                     HWQIAHPGSGGVSLTSSIKTFGYFYWLVPNQKLLTNEVNRINDAQPADVMQPGATYVL
                     EGVLLTGLKPTDADMEQGNQLVYYEMTISIDRYYPIHPSDLKVPSNESVVGNEGLVSR
                     *"
     gene            96660..97442
                     /locus_tag="Salt_Pond_R2_C_D2_MG_scaffold_7_prodigal-singl
                     e_111"
     CDS             96660..97442
                     /product="hypothetical protein"
                     /codon_start=1
                     /transl_table=11
                     /translation="MPIKTNLKDLTPSRERLKVTMPLLSHGYTAPKSFPKGEITVYPW
                     DNFVDDKLMELVSVEENEHRVMFDILPYVCNLNGCPIEDFVVGDVNTVLMVSRSIPKA
                     NRLTLHLTSPFNKSHHWTEEVVIPDMLEKVGEKTQGYKGYDVIELPVCKDVVAIRPLL
                     VRDELNLHKRDKSITERAARIVSGVVTINDTQAETLNEYAEWYYALEPKDQDFLEEQQ
                     ELHTPHLSQKLEIECPSTKKTFTYSLRLDRDFFRSDDAADDR*"
     gene            97539..98444
                     /locus_tag="Salt_Pond_R2_C_D2_MG_scaffold_7_prodigal-singl
                     e_112"
                     /gene="polA"
     CDS             97539..98444
                     /gene="polA"
                     /product="polA; DNA polymerase I (EC:2.7.7.7)"
                     /codon_start=1
                     /transl_table=11
                     /translation="MAQRRSSEGRTVDLIVDANSVYAKGFYAAYNQREVYENSDGEHV
                     EGVVMAMKIVLSLLNPMSGRLPTTPDRLLFCWDGERKNEKVRKDKPEGYHKQMEIFKD
                     VSEQFLGAAHCVAEGTEGDDGVITAAYRSESAGNVVYIASGDKDLLQAVSENVRYYSI
                     NKKRTVNVKTVCEEWKVHRPIHVALALACIGDKSDNIKGVPRVGAVGFAKLYKDAVTP
                     DMNLEEAAEAIASVLGKGKEDPFWESLDQTLLDSDVPGIVDPNPLHLADSSLVLDLGY
                     DALHRDYLAIYCNLNGLDPDDMYDL*"
                     /db_xref="sng:SNE_A22200"
                     /db_xref="UniRef100_F8L459"
                     /db_xref="87643484"
                     /db_xref="F8L459_SIMNZ"
                     /db_xref="2.7.7.7"
     gene            complement(98441..98953)
                     /locus_tag="Salt_Pond_R2_C_D2_MG_scaffold_7_prodigal-singl
                     e_113"
     CDS             complement(98441..98953)
                     /product="hypothetical protein"
                     /codon_start=1
                     /transl_table=11
                     /translation="MTDEHYLRRTERLEDQALQQQNINGQQAAVLDELRGYVLDVKDR
                     LEDAWSTLQEVEKQTTRTNGRVTAVEAQDKVQDEELEEIRTSIAEGFTDLNNDLSDKF
                     TRILSATSSIADDTADLKNRVCQLESTSDKTRKVVDWVVRWRYTLIGGVSVVSALIYA
                     LDKGWISIAF*"
     gene            complement(98950..99300)
                     /locus_tag="Salt_Pond_R2_C_D2_MG_scaffold_7_prodigal-singl
                     e_114"
     CDS             complement(98950..99300)
                     /product="hypothetical protein"
                     /codon_start=1
                     /transl_table=11
                     /translation="MKAAIVEDNVFSAKLVRKYLESGGKECDHFSTGEEFLFAYDING
                     EQYDVIICDLTLGGQLSGADVLEAVIKRETEASLILLTSAYLSNEIQEFCKRCPVKFI
                     NKPITKNELQSVSK*"
     gene            complement(99300..99653)
                     /locus_tag="Salt_Pond_R2_C_D2_MG_scaffold_7_prodigal-singl
                     e_115"
     CDS             complement(99300..99653)
                     /product="hypothetical protein"
                     /codon_start=1
                     /transl_table=11
                     /translation="MNIHVSDSQEVAETEHTLFEVLRSGPTDMMVILKNVGINTVNYR
                     FQEHNGTKWVDMGLLGTDFYNTIMSRQVRTLKVNSQYPQVRLVGNASGGAILEFSVTR
                     DYDRQSGGPIPILSL*"
     gene            complement(99690..100226)
                     /locus_tag="Salt_Pond_R2_C_D2_MG_scaffold_7_prodigal-singl
                     e_116"
     CDS             complement(99690..100226)
                     /product="hypothetical protein"
                     /codon_start=1
                     /transl_table=11
                     /translation="MNRPKGFLTITGGHREDGKFVRTQDAIDQGLLARPTLNTPKGWG
                     IEKHELPIGENLFVDQGRQLLAYAFGFAEPISNHVCSRFGVGTGTSPAKVTDVALQNP
                     IKLSNSLFTKEIQGVSFPAPFIALVEFSLGVADANGYLITELGLFSGDDTLLSRKTTV
                     GINKSSEFAPVLSWRIRF*"
     gene            complement(100230..101411)
                     /locus_tag="Salt_Pond_R2_C_D2_MG_scaffold_7_prodigal-singl
                     e_117"
     CDS             complement(100230..101411)
                     /product="hypothetical protein"
                     /codon_start=1
                     /transl_table=11
                     /translation="MQYPGTYSGYVVNNKDPYQMGRVRVRVPAAYGPTAGVDGSISDG
                     DLPWALPSGLPAGETSGSGGGSWIPNVGDRVFVRFLDGEPEKPVWEWGSQQKPDLDVE
                     EKDRFVKDFYETQNGSSTPKAQSGFTKYGHVWWFHPTDITFSTQKGYSIVATDASSIA
                     LDGRIDIRTPLGNSIAVTDETGLDPRSGSVEVYSNNAFQAKFDDLFFTGTAYLMKALT
                     TYTVEAQVQSTIASSARVDIKAPVLYTTGRTPVTKPEVPSNLADAWLSASLTAEEKVV
                     LQQSWVAQQQAISNDLTPFEMWHVIGVNTDWRISANHMLTAGNIYETVEALYSTATSN
                     REMVCSEGYGLTSNSYFGAVASDYVLEVGSSTLISSGSTMVIQVGGRTLNISSAGFVF
                     S*"
     gene            101426..102958
                     /locus_tag="Salt_Pond_R2_C_D2_MG_scaffold_7_prodigal-singl
                     e_118"
     CDS             101426..102958
                     /product="hypothetical protein"
                     /codon_start=1
                     /transl_table=11
                     /translation="MPIVTTKNRWGTRGGLEIQRSDMWVALFDLRDLNETTPDTIANV
                     HDGIMYQFCHSASFSESVINPMEVKRFSLPLQLPGYDQAYQGVRFTFNIGKDAESLGG
                     LPPVVSVLKQWYNAARAGRGGIDYRYLLTKDGTENVVPESSYINLVEGQGIPNFTKNI
                     ALVLLRGSERSVLAKNPQAEVNNDLNLQASWVFLLKRAWCGGLQMDELSYDGSNASRI
                     IAQVYPEVVDWLPAFDLVKNRFLPEAGNKPLGDTVSDLSLASIIEGVKARIEDQRSAA
                     ANELTGGVGLNSLTQQDGVFFQNPDAELDVRVTADGYATSEQLDEAIENDVVSTGSVQ
                     TRRITYRGEVIEVPVDLNGEDDASALRVANGQILSKVADLEADYQIEQYRQANPEDPE
                     GFGFLQVPGTGDAVPYGFEGSPSYEDALTDVYNKSTELQERASENYNAALGSQNTTEV
                     VGGEEVLSFGTVASEANKQSIKFNNREYEYTPQPGETQEEAEANAKVHFKEVITKDQF
                     PA*"
     gene            102973..104034
                     /locus_tag="Salt_Pond_R2_C_D2_MG_scaffold_7_prodigal-singl
                     e_119"
     CDS             102973..104034
                     /product="hypothetical protein"
                     /codon_start=1
                     /transl_table=11
                     /translation="MSESLKHSVEYYFDVVPHRSTSEELVIVCPQCSDKSGNRSINLN
                     SALTNCWRCGGQPGHSGDFYRWAKSLGYDIEREEVPVDDDELMELTEKIGGGRKKVRE
                     GFSTGVKLPEGFTLLKDDPDSYYYKKIAKMAKRKNLHIKDFIKAGAGFTRQDHRWEPY
                     AIFPVTEWERVVYYQGRTYTDVPGKVTKKFPSRYDLELGSRYWVYGIDEARKHESVSI
                     IIVEAIFNVLSLRKVIKERGIENVVPVAIFKHAVSHEQAKKIAKIRGLKEICLMFDED
                     SIIDSWNAVRKIARISSDKFTVVEMPKDPETGKGIDPNDDAELAMDLWEKRKPAGGTS
                     GLTGELNAQLNKLTSKIRS*"
     gene            104039..104653
                     /locus_tag="Salt_Pond_R2_C_D2_MG_scaffold_7_prodigal-singl
                     e_120"
     CDS             104039..104653
                     /product="hypothetical protein"
                     /codon_start=1
                     /transl_table=11
                     /translation="MDKDKLNIKVLGNRVAVSQLNEEEQIIGSIIVPQAQKDADYELG
                     KVLSVDTTTYAKEGDLIMFQMPQKVKASSTYVVKNAGLPGDRFGVLHEDDILAVLTDK
                     EIKLDTFQIAGKWVLCEMFAREDLALGLELPESYRPAIEEFRFVLRQKGKGCTVKAEV
                     GDEVVLERQRLNPIKIDNKEYVFCNQEYVYGVVEDSVNKLQAID*"
     gene            complement(104746..105216)
                     /locus_tag="Salt_Pond_R2_C_D2_MG_scaffold_7_prodigal-singl
                     e_121"
     CDS             complement(104746..105216)
                     /product="hypothetical protein"
                     /codon_start=1
                     /transl_table=11
                     /translation="MNQISSIGFGDDANVLAGYALSANDRLGNIDLLIENTGDNDLYL
                     KVAEYDGATSPSGYAALGAAQSIVARGQKTVSLNLLSKQIGFFGSGDTTANISTVIRN
                     KADLRNPQIDIVPVFARKGWGFNEGIDKAAFRSPGYDSPPDFPDEGEPSGGGGY*"
     gene            complement(105344..106384)
                     /locus_tag="Salt_Pond_R2_C_D2_MG_scaffold_7_prodigal-singl
                     e_122"
     CDS             complement(105344..106384)
                     /product="hypothetical protein"
                     /codon_start=1
                     /transl_table=11
                     /translation="MKLLVHGDLQATWGRERLYSNPDESLQHYRIKRFYSQLHDIYYS
                     KGCEGLVDLGDTFDDRNAIPIPTLMAVVEGASEFKTGFNWKLIGNHDQYYKNTRVHSG
                     SVLKGTFNIVESFTHKLVDGTLIIFASYPEDEDSLTADICELVHTYRQDNVEKVILFG
                     HFQIRNLADAAKKSEGLPSSVLEGVSLTLLGHVHKPSAVAGCKDAYYLGSPFQQNFGE
                     SNESKRVAVVDTDTCEVEFIPLTGFPEYKCATLDYFLKNVSEDSEDRYRVQITSQEDA
                     EMFYTHPLSYRAEPVYAFAQEESEDTEETNVEWGLSEAMERYVKLNPPSNFGIDEDGE
                     VVVDYGKEILEA*"
     gene            106408..107430
                     /locus_tag="Salt_Pond_R2_C_D2_MG_scaffold_7_prodigal-singl
                     e_123"
     CDS             106408..107430
                     /product="Putative uncharacterized protein n=1 Tax
                     =Synechococcus phage S-CRM01 RepID=F5B3Z5_9CAUD"
                     /codon_start=1
                     /transl_table=11
                     /translation="MDFKFHDELCPKVWEDGKIKPEIRARLLDIAAEFVDFLGIDAAP
                     VDVIVTGSLANYNYTDSSDIDLHVVFDSQTEGWVVTDGAGVGLDPVIRELFTAKKTVW
                     NESHDIKIAGHEVELYAQDMHEPHASTGIYSLTNDEWVIEPSQEDPFIDLKAVKSKAD
                     TLKDMIDNAVDDGECSTKCLESLKVKMKALRQSGLESGGEFSTENLAFKLLRRSGHLD
                     KLHKAYQERYDKEYSMESYAQTLANLIMEFTSVQFKGRPNSVPDNLAGIEVSTPKDEY
                     LVTKNIHAQHGEKEYRMTRASAVGAGEVPSKVAHTQGESFEELLDLIPDDEWERAETK
                     FWLPAK*"
                     /db_xref="UniRef100_F5B3Z5"
                     /db_xref="A0A0F9JXP6_9ZZZZ"
                     /db_xref="F5B3Z5_9CAUD"
     gene            107430..107810
                     /locus_tag="Salt_Pond_R2_C_D2_MG_scaffold_7_prodigal-singl
                     e_124"
     CDS             107430..107810
                     /product="hypothetical protein"
                     /codon_start=1
                     /transl_table=11
                     /translation="MGSLWSDEDLGGRTYVSRHGNKEREAFLKLQARRKSIDFLVTNR
                     VSVHDRTKQPQMRSGEGFDFLMSIRKIIEDNPPWKLEINTSEGYGTWLEISLEELDVV
                     INEYVRLVGKTNPPNNAYPSLRWE*"
     gene            complement(107791..109020)
                     /locus_tag="Salt_Pond_R2_C_D2_MG_scaffold_7_prodigal-singl
                     e_125"
     CDS             complement(107791..109020)
                     /product="hypothetical protein n=1 Tax=Aminicenantes
                     bacterium SCGC AAA252-O11 RepID=UPI00036C3E12"
                     /codon_start=1
                     /transl_table=11
                     /translation="MNETVNDTKRTVTPQHWVVATMKRPVVWARDDDETWIMNPPRRY
                     IMNACHVKYVADHVERVSDLNGSAKYRPLKGGVNLAGRRILVERMRDRGIGDLLFLTG
                     PMSWLQHMSSHEVTIDVYGLSKRSQVLAHHPAISNGSVMFGPTHYEDLDLYEAHWMIE
                     SVTEFNEEPDQPNVYDALYRSMGVDPSTVDPRFKRPSINLVDQDARNCDALMYHIYSS
                     YGMDLRSQPYLVFSPLSHSTLRSMNYGQWLQIMRETINNLRIPIVVVGHVNEGRMPVL
                     DMSFGAFMQQVNQMAEQSRAIINLLGKTPVRLVASIIKNAAGVVCLDSGPLYIAQAVR
                     TPAVSIWGTHDPRVRIGYDPAYMELSVFNQDADPKAPTYAYTATNADDMRCEVLLSVK
                     PEQVLEKVQRVVTPTGG*"
                     /db_xref="UniRef100_UPI00036C3E12"
                     /db_xref="vsa:VSAL_I0240"
                     /db_xref="107423584"
                     /db_xref="UPI00036C3E12"
     gene            complement(109004..109330)
                     /locus_tag="Salt_Pond_R2_C_D2_MG_scaffold_7_prodigal-singl
                     e_126"
     CDS             complement(109004..109330)
                     /product="hypothetical protein"
                     /codon_start=1
                     /transl_table=11
                     /translation="VDPEQLTDTTVEEIILCELVKQNGIAFWELVKRAVPADSNSKTA
                     HKKQIVNKITQLYQEGYLRYEKRRVYKENGGKRGKGLLTYRMYVYLIKRPDRYISVLN
                     EYERNR*"
     gene            complement(109308..111203)
                     /locus_tag="Salt_Pond_R2_C_D2_MG_scaffold_7_prodigal-singl
                     e_127"
     CDS             complement(109308..111203)
                     /product="Tax
                     =RIFCSPLOWO2_02_FULL_Acidobacteria_68_18_curated"
                     /codon_start=1
                     /transl_table=11
                     /translation="MPYTFSLCYTSRRPHEIRRVIELWKSRATHPDQVEFVVTVDADD
                     EKGIEVIDSLDLPHVSTAIQRERPFCCVKGWNLAAELSTGDVLIALSDDWDPPAGWDK
                     LLTDFGNGSWIREDKCLFVSDGYLNQLCTLPVVSRPRYEKFGYLYYPKYHSMFCDTEL
                     TQRAKMDGALLDARHITFQHVHCDAGLRGRDEVDLNHSSSEHYTTGELLYNFRRARGF
                     PIDAGPKAEVYLAETKALGEKYACYMQVIKDDFCLYETCKRLVDEGVSHFFFCIPDAY
                     WDGRPTPESDIKEVMQVKDELNKLDGCVVKSRVFNVEKYRHLPNRLATETCVRNESKD
                     WISGEGFKHILIIDGDELWMPGLLRKVDTIVKHYHPAAISCAMVPVVGVPGYPIHDAK
                     DLATVYVRGDARFAECRAVFGVCRNIDAHDVIHFTATRKTSEEVVTKMRVSGHYDDPA
                     YAFEDFIANTLPNVKEGMKDVHMYRGYQVWPSIRVWTPREWDAIPESLRPYLTDKVKP
                     LGQAAVNPVGALTNSTTKSSATAHLSVPESLSRPPKVNVPRPSPYAPAPSADELVGGG
                     GGGGGKPSFRPVPNTPPPVPKAPVPLRAGRRRYVRSDERSNGPGFNPNKPPKANPPRN
                     SGPRTTY*"
                     /db_xref="88500863"
     gene            complement(111143..111409)
                     /locus_tag="Salt_Pond_R2_C_D2_MG_scaffold_7_prodigal-singl
                     e_128"
     CDS             complement(111143..111409)
                     /product="hypothetical protein"
                     /codon_start=1
                     /transl_table=11
                     /translation="MALVELSDFDGYSVAVGISNNLTSLGQYRGSAGTHDHTLGIRGV
                     LLMVRLDCEFDEGHVFLEQKNVLIVCHTHSPYVTHLDARTKSGG*"
     gene            112582..113016
                     /locus_tag="Salt_Pond_R2_C_D2_MG_scaffold_7_prodigal-singl
                     e_129"
     CDS             112582..113016
                     /product="Cytidine and deoxycytidylate deaminase
                     zinc-binding region n=7 Tax=Firmicutes RepID=E4LZP0_9CLOT"
                     /codon_start=1
                     /transl_table=11
                     /translation="MESKIELAWMDIAFAFASRMSKDPRTQVGAVIVSPDHRHFSVGY
                     NGFPSGVCEDSHLWEAPEKYERVIHAEVNALLNCPFDTKGCKVYCTHEPCHRCHGAMI
                     NAGIVEVVYAQPYMRNPRRDITREFSARLPIRQLDYPIPPSV*"
                     /db_xref="UniRef100_E4LZP0"
                     /db_xref="N9WP74_CLOIN"
                     /db_xref="scc:Spico_1311"
                     /db_xref="E4LZP0_9CLOT"
     gene            complement(112976..113332)
                     /locus_tag="Salt_Pond_R2_C_D2_MG_scaffold_7_prodigal-singl
                     e_130"
     CDS             complement(112976..113332)
                     /product="hypothetical protein"
                     /codon_start=1
                     /transl_table=11
                     /translation="MKALYLWNGSGLNVLVPKKRGKGYLKVPFGHHPVPALSDIEVSE
                     SVDMDGLDGMLTLQYGYTYPDSKRQAIVDRVMPRLAEVFKFKEWEEVSNDAFFDTHNR
                     QEATTRTVVSDSPADE*"
     gene            complement(113329..113895)
                     /locus_tag="Salt_Pond_R2_C_D2_MG_scaffold_7_prodigal-singl
                     e_131"
     CDS             complement(113329..113895)
                     /product="hypothetical protein"
                     /codon_start=1
                     /transl_table=11
                     /translation="MRFKNLLKKVPANTNRLRSEERILTTRGIKHTDASNQSYTRVDY
                     LDIVVFVVGGKITYVSEKIAGAYVSQNNTVLRPLPDDKLPEGFTQYRAASLAYSMLTV
                     VANEKYLPGSCFNSLAFLESEAKLPENERALSILDNMFTLQDQTEEIVRLHERQLEVL
                     RKMGRAYAYEVYKQTQAATKTVVSDSEV*"
     gene            complement(113929..114219)
                     /locus_tag="Salt_Pond_R2_C_D2_MG_scaffold_7_prodigal-singl
                     e_132"
     CDS             complement(113929..114219)
                     /product="hypothetical protein"
                     /codon_start=1
                     /transl_table=11
                     /translation="MKEKTFDDHFIAYVQSGDWHNSDDRDRAEQKLSDWFEGLSERTK
                     FAIAANYVLFPETPIEDNPWLQTLSEAEQRVMGAFRYDTGGAHVYIEFKKIS*"
     gene            complement(114283..114696)
                     /locus_tag="Salt_Pond_R2_C_D2_MG_scaffold_7_prodigal-singl
                     e_133"
     CDS             complement(114283..114696)
                     /product="hypothetical protein"
                     /codon_start=1
                     /transl_table=11
                     /translation="MSSRITKTSVKVMHTYGKGHGCTNEGITEYADTLIIQWGIPSVE
                     DADSDTDLVLCDGSLGRTEVIQDEKHLRRVIGSAKGYVKAVTTSRHAPKGNTIGAMAG
                     GNYVKDSNGMFRIVPFPVPVHDRYETPEQYDMLSG*"
     gene            complement(114733..115062)
                     /locus_tag="Salt_Pond_R2_C_D2_MG_scaffold_7_prodigal-singl
                     e_134"
     CDS             complement(114733..115062)
                     /product="hypothetical protein"
                     /codon_start=1
                     /transl_table=11
                     /translation="MPDNIKANAYLVLKYNKKQGYNSTLSVKATKNKPSTASDEIAVK
                     IQLDVPKALFTKPAYEAHLTIDESSAPTMVIADLKNNIEEVLRERLNLSVSVSGTSCT
                     VPDEEEV*"
     gene            complement(115079..115459)
                     /locus_tag="Salt_Pond_R2_C_D2_MG_scaffold_7_prodigal-singl
                     e_135"
     CDS             complement(115079..115459)
                     /product="hypothetical protein"
                     /codon_start=1
                     /transl_table=11
                     /translation="MNYADTIDKVRNASEQAGKTAASMPSGKADVWDEDRRAKSHWQC
                     ASRFFDDLVDGLLREQRYADDPSMQSSYDECTTGKRLIDSLKDVDWSRPLVDVYYELN
                     EPRHPVRNNLLCHNTFITCNALDE*"
     gene            complement(115462..116028)
                     /locus_tag="Salt_Pond_R2_C_D2_MG_scaffold_7_prodigal-singl
                     e_136"
     CDS             complement(115462..116028)
                     /product="Uncharacterized protein {ECO:0000313|EMBL
                     :KKN31840.1};  TaxID=412755 species="unclassified
                     sequences; metagenomes; ecological metagenomes.;"
                     source="marine sediment metagenome.;""
                     /codon_start=1
                     /transl_table=11
                     /translation="MSHKSFPELQMLASVVRFQDQGKRSRRVLDHHVSRRAIVENEMS
                     GPVVDSEEVVEEFPDRGYKVVKQIYRFDPTCDQQEMMIARSLEDDGYIGMDTDAEKYW
                     KELGITRFLKGGHGDVCCVGLCPEKNKWYGWSHRAAGGYAPGETVEDDAIVSGCFGKN
                     SSPYQKGYVCKDLDDSFEMAKVYASEVG*"
                     /db_xref="A0A0F9PJ55_9ZZZZ"
     gene            116078..116533
                     /locus_tag="Salt_Pond_R2_C_D2_MG_scaffold_7_prodigal-singl
                     e_137"
     CDS             116078..116533
                     /product="Putative uncharacterized protein id=4142329 bin
                     =GWF2_Lentisphaerae_50_93 species=Sphaerochaeta globosa
                     genus=Sphaerochaeta taxon_order=Spirochaetales
                     taxon_class=Spirochaetia phylum=Spirochaetes
                     tax=GWF2_Lentisphaerae_50_93 organism_group=Lentisphaerae
                     organism_desc=gwf2_scaffold_392 has partial 16S"
                     /codon_start=1
                     /transl_table=11
                     /translation="MTTKNTVTENYEVKNVKSMEGMDGIAYSATIYRNGNRVGTVHQS
                     GCGGCNNYQMSADELAILKETAARVEGESYCEIEDVFIGRLCDDYENSKRLRRVCKKQ
                     TLFRLTDTEVDSYRTLSQPYDQRIHDHIIKKYGDAVVEILNRNANPVAI*"
                     /db_xref="gwf2_scaffold_392_55"
                     /db_xref="86613215"
     gene            116537..116866
                     /locus_tag="Salt_Pond_R2_C_D2_MG_scaffold_7_prodigal-singl
                     e_138"
     CDS             116537..116866
                     /product="hypothetical protein"
                     /codon_start=1
                     /transl_table=11
                     /translation="MKIETDTKAIEKAKQIAQQTNLGKQSGLTYNEMLEAAQILILNA
                     LSSGGERTDSELFSLSGMNLNYACGVLCNARDILVKRGIVSKEHRMVDHVSMHFYALQ
                     GAPLLPK*"
     gene            116874..117779
                     /locus_tag="Salt_Pond_R2_C_D2_MG_scaffold_7_prodigal-singl
                     e_139"
     CDS             116874..117779
                     /product="hypothetical protein"
                     /codon_start=1
                     /transl_table=11
                     /translation="MTPTPQLRENYLPNHRKTVLGYKDYLAERQYRLPANGSQAMFDV
                     YALYALWWDIGRGKGDYGYQDTKIVPQKRAERVNRTFEEAVYTLGKRISEFMIYACYE
                     EALTAEEDDIIPSEVVANYVKSAPVGGIKVNPTGASERDLEGAAENQTYSTWIDEPAP
                     YEISVVAPTAEDLVTLFQAPFWADYTKIKGVTQYGGEKWVKMVELAQELLGAIKTRSK
                     SAADVMGIIDKIYDAHHNTGSLFNKDAAAQFNLTVSQSDLDIRARLRKPSEFVPYVSK
                     PVAELIQGSRLHVESEADSYLEQCL*"
     gene            117807..118301
                     /locus_tag="Salt_Pond_R2_C_D2_MG_scaffold_7_prodigal-singl
                     e_140"
     CDS             117807..118301
                     /product="hypothetical protein"
                     /codon_start=1
                     /transl_table=11
                     /translation="MKKSKALSLMDKGYRTVSRASSLLARVDSPDWKLIANTEDPDLY
                     RRTHTRDVIKVSADVCRQVSSSSTDVGYVPHADCPVKRVVADMLVNGKQETHIFEVII
                     SNTKKTVKFGHWCLRGSDPKAFVYTFPYTIDKAINRQLEEKGLPIRIEGLNLIAVKPI
                     STRT*"
     gene            118298..119023
                     /locus_tag="Salt_Pond_R2_C_D2_MG_scaffold_7_prodigal-singl
                     e_141"
     CDS             118298..119023
                     /product="hypothetical protein"
                     /codon_start=1
                     /transl_table=11
                     /translation="MNDQANKLLPDVPIQESFSRIAQIMRGLVPSVRTIGIVTAENPM
                     GEALPTAENKTRNERLRKVLKRGNYGFTQVKGKYGNVENPYIVYNIQKDSLVHLAKHY
                     GQESVIFGYTTDEGMTFEYIERPKDAPNYSVQGERDVFLHVDDDVEDFYTEVKGRKFI
                     IPLFDEDLEDAEWQGGAVIKKSDIPATEEAQALVREIEERVERVTNPNLAQNQATWGS
                     RGIILTRLVRLEALRKLSKQPLL*"
     gene            119020..119406
                     /locus_tag="Salt_Pond_R2_C_D2_MG_scaffold_7_prodigal-singl
                     e_142"
     CDS             119020..119406
                     /product="hypothetical protein"
                     /codon_start=1
                     /transl_table=11
                     /translation="MNIKQAKDTIHEYLDEEGNDAFFRFIPMGEGYYAYAEPWTTDCF
                     SGPNEPDYSDMSPADFDNLAVRYMHSRGDEVVRSQVEQHGYSVVDIWTGRLGYADEVY
                     GTTVAVVTEDSSTHEAVEKLLTPLTH*"
     gene            119418..120170
                     /locus_tag="Salt_Pond_R2_C_D2_MG_scaffold_7_prodigal-singl
                     e_143"
     CDS             119418..120170
                     /product="hypothetical protein"
                     /codon_start=1
                     /transl_table=11
                     /translation="MKRITESPEHIRLGKIVAEYDHPHAICYAVVNNAVVYSEQETHP
                     VIFNALKRELTSKELDKEYDIQVSPTITDDDYAWFDENYVGVMSEMRQRTHAGRAWKD
                     LVTEDGTLSALSFWDTKRNTPQDIVDRVIHALGLDQADDTFVEFIDSKRPQLVRSKPM
                     DADDNDEPLHCPAYPELTEREIIDVLVKSHTDGYSSLNQQEKDIVDWYRGSYGNAVAA
                     KAGGYDTPAEFNFRKRFGDALCRDTAKRILGK*"
     gene            120200..120625
                     /locus_tag="Salt_Pond_R2_C_D2_MG_scaffold_7_prodigal-singl
                     e_144"
     CDS             120200..120625
                     /product="hypothetical protein"
                     /codon_start=1
                     /transl_table=11
                     /translation="MLPEAKDDRYLAAPYGLWISPDGVTHRVTETNGHYNKLKGLGMS
                     DNQIAKALALGWIRGVFIKDDKTLEYEHGSRMPTGCQLRQVRKAAEDSGMEWMHNTTL
                     NKRIGVYESEKLDRIYLRNAADSSNPIRMPSWQERYGKQ*"
     gene            complement(120637..121311)
                     /locus_tag="Salt_Pond_R2_C_D2_MG_scaffold_7_prodigal-singl
                     e_145"
     CDS             complement(120637..121311)
                     /product="hypothetical protein"
                     /codon_start=1
                     /transl_table=11
                     /translation="MALNINVYLPPEVKKETGHYALVTTPEIRRRYPLHELYWLRNVA
                     CLRLLRADGTRKLLLPPMSADQKLRYSELCRNREKGLREMKEERKRIGEAKKAAKERK
                     RKEAAKVFKSPTEALVFKHLVELGWKELQPHYKVFTATTAVIYDFYLPNLHALIELDS
                     KTYHGSRYRKDRDSYKNRVAEREGFLLVRVKFDGKQNPLTIAKKVALRVQTEHAEAVK
                     KRQKAS*"
     gene            121360..121758
                     /locus_tag="Salt_Pond_R2_C_D2_MG_scaffold_7_prodigal-singl
                     e_146"
     CDS             121360..121758
                     /product="hypothetical protein"
                     /codon_start=1
                     /transl_table=11
                     /translation="MNKNFFQVIVPLLSSTAQTEYLRHCWNHPECDPARNLLTKLGVP
                     CELYDFFKDRPTLLKAIIERGEDAVKGALHLETEVREMERSDALEAIHSELKVMEGMN
                     EEAVEAHMMEKVLVMYQDYHDQYPENAARA*"
     gene            121769..122095
                     /locus_tag="Salt_Pond_R2_C_D2_MG_scaffold_7_prodigal-singl
                     e_147"
     CDS             121769..122095
                     /product="hypothetical protein"
                     /codon_start=1
                     /transl_table=11
                     /translation="MNSTNLFNHPMLEGISPNYIGRLMLDTCLSEVLESLESNKKYVN
                     RQLGDPNMKKHHDRLRGILQKIKKCDRMSAKGEDCAELEREVADELADFSKEVIEPKS
                     MASSDG*"
     gene            complement(122124..123827)
                     /locus_tag="Salt_Pond_R2_C_D2_MG_scaffold_7_prodigal-singl
                     e_148"
     CDS             complement(122124..123827)
                     /product="hypothetical protein"
                     /codon_start=1
                     /transl_table=11
                     /translation="MEYLFDSKPECVVDYLLNEWRSESAYLYIAEESRVEYLTNRYSD
                     QIKQVAGGSATDEEGELITKPETVVKRLAAIDPTTSGDKAGSYTEWLLKQYISTDGRM
                     MKMQDRFKSALEKFHANKDSLDVKARDINQYKDPVSFLRWVDNIKDKRAEKAAKKEYD
                     VVYKGDGVIIFEPKTWEASKYLASRPLEQDSTKATWCTAGDSDTGKEWFHKYTTGIKS
                     DHLYIIFDKDGTRSQMAVKERVNDEGETKSRIIEWRDNANSFYPKKVFADKHPEAWEW
                     IASNIVDVRTGGDYEDERMQAVAQVSGDDDVEEQEHGRYVTSGGDVYEVYDEAERDER
                     VREMVSSSVSDMGYDYWQHFVSFGDLIDGDKYAKMWRDYINESILESPDSYLPGSSHG
                     DVIKEMIDHIDSALEDYASGDFSTEDDEYEMPDVMSEDEISKYRTGEDLEAKWETHYV
                     KATEFNKSEAEDYLARLREIHSMYDDGGLGVKSWSNDQIEDAVEERVSEIASDPVGYM
                     EELGIDVSEEVSRLTSDEDIVDAIIDSPYFVGGQELALYDNIEHVEEVDGETLYVYQT
                     E*"
     gene            complement(123827..124510)
                     /locus_tag="Salt_Pond_R2_C_D2_MG_scaffold_7_prodigal-singl
                     e_149"
     CDS             complement(123827..124510)
                     /product="hypothetical protein"
                     /codon_start=1
                     /transl_table=11
                     /translation="MKHLLEHYLKEATDEVQELVRTNMKIVPQIASTYRGARGVDFDD
                     LVGEGYQQLVIAATKYIEDEIDIPADKYLAAAVRNRLRRMSGRRNMELDTMVGDDPVG
                     DEGEDSLLDTLPYPDDDGDDPAEKAHHSEVSDVLDRLISGIGSDRKRKILAGIRDGKS
                     YAAMASEFSTSRANITQQARKAIADLLKALEKEGVKSNNAGTFEAMLKKPGHLPESSL
                     LHVINKVLG*"
     gene            124542..130232
                     /locus_tag="Salt_Pond_R2_C_D2_MG_scaffold_7_prodigal-singl
                     e_150"
     CDS             124542..130232
                     /product="hypothetical protein"
                     /codon_start=1
                     /transl_table=11
                     /translation="MPLSNLPEDYLYDKIPDGVVAEDERRLLQALVGGYQDRLCDLRY
                     YTGRVLDFFNPDKSAPDTAEDPPTYEVVFKAEYTSKSTVRVVDIQDNTPDNVLIVNYR
                     NTQGTQSSVEVPVTEGAPSREVSYLVEQWAAAQASIDPSKVLYVEDPLRTWISQAIGV
                     QAARITKITLQADPHRYITVDTLTRLAQSLGANLYTTELRVSDDDPEAAAKTRKIRQE
                     ILEGYFPRLKIKGTIKSFEVLGRDLGFDDIRVTPLWQRVSPRYPVDIGSEANNDDFAA
                     FPEIYPSASLPDTSIAGYDPLVFNDGPAYPWNSRPLSADPSSEDYIIDSVNQRNPYVS
                     LVQVGAEVRLPTPGVYILDGGGYSSKARANLSGSGLEAVALVDGEDFNGMKVVVVGTT
                     VPVFDASGSVTSYGTYAAMEINSQLSAIKYRSSFYDLALSVSAERFNERYGTILVQDN
                     PDIEFIDTGTLCAFGQKPIGGGVNPQTLSGTYTYGGTVGTVERSPVDFRTPQIDTEKL
                     QSVSLRVKGELEVLRPATRYPRKSSIGLSYEDEAIYAPYVATAELFTVGTLTAFSGTV
                     PNPPASGRESLVSYSDAAEESPTRNYVTALFDGTESVAEHKPLFYAYSGTEAFSLTVE
                     DSVDGEFQTLKGTLPWGGRVQGEYEAANRAYNLTTVGVPSYVKVRAMWDLTSSGVIRS
                     EPTLQEKDDGSVDYTDRPEDELGEASMLSFADTFPWRRDVVLSGERVSNDFYEPGNNE
                     DVRLVAPEMKVFDDGNVPHSVVIKDERVSPPTFALVEDTAFSGKQTPSLYAPGNVGLC
                     YHDSLTGDFSAYFSSYVFGRDPSNGYYYTFTPISGRPLPRIKVGDTLEISAGSAMFDG
                     TVKVSRVERRSNGDLRIYGDVYGGSGASIVGNTLQEGDVLHTEEGLAYHAGIVGGVLV
                     ADPDAYRSRAYDKNSGWFPFSEYPQDSLDVTDASAYALTTGEKVSGLFFSNYPTTDRV
                     WDADRGWVLRVNPKPEDSDTLTVDKDRDLGSECSVSFYIKPTELVGSDPSLIIRYSWL
                     HVYLKPESANTFRIVVRTENRDRLLSAPVQTSVLNSADFQFVSVVRDGDRVSVGAATH
                     DETLSVQDTRIIPGRRETQPEYQYIEEFKQSGSARDFVAELSRRDIRDAFDVNVVSGG
                     IGENWTRVDSLDGQPQNAKVYVAERFGKGGVGARWRIRFGDGIDRGSAVPQGSTITVA
                     YSVSDSVLTIGARESTYLLSDLRIFSEAKSFDLLSDVKSPRITPTAVRYGKTSYASGR
                     RASRFTLRYLKSGRAFPYKSTVEANRDPSQSVVIRYGADAEYKGKTEYEEVGIGGGVD
                     QPPVRQLGLTGLDTRYGEYVWSGTHRALPGTNAVWGTPGTYPRVDVGLVDYATGRTLT
                     SVDTGNANPWPPKSVLTNPARRRIYAKGSDFTFEVALRSQNNDVFLNAAPVKRERTSS
                     VQDDIRDALNVGYGADYTFEGTWSPVVAYAAHTYVYHSGGYYFTNQDRAAGAAPNVSW
                     NYIGAEIASLADLRVHDSPTDAASRVHSLSKELVVVQSGSNYVVDLRSGTYPSNTEPA
                     HLYLEERVELEADSDEAYSRWTLESDLGYANRDGTGTLEFLNDEVMPAGTYILDLPVS
                     NVGTLDPSFRGYRVELSVGVDTLLERTLQVGANRIQFTLYEDIVCPWSFKVFWKNDRD
                     VSAQGYSRQLAVRGYTFTRQVNELYAVGIESGTLSIQEVDVTLTGTEGRVAGNPNQVT
                     VPGGWLATLNSYGSVPSTGWSHESQLTGESSGLPRNRLRTPSTPARSEDIILTPWFND
                     TVVRTAYCSDNPSGPPFGDPAQGTVPAGEVWSFESKANADARASNLALQRARCGLSCK
                     WGNDYTSVDVVCCGTVSGTMTGTVAANTYLHPIKDEANSLALVAANLAAEAQCS*"
     gene            130236..130964
                     /locus_tag="Salt_Pond_R2_C_D2_MG_scaffold_7_prodigal-singl
                     e_151"
     CDS             130236..130964
                     /product="hypothetical protein"
                     /codon_start=1
                     /transl_table=11
                     /translation="MNIPPYRVLPLPRNVVDYAFHGTSATFSGTSPAVTHVARPPYGQ
                     YGTSGTYTAGPFYSFDSGTHALTAAQVRAQYEAERLVDAEPVGELTWNFADFVAGKRN
                     YTDPESVKGGSPWTIAYEGFGLGIEQPLSAAYEGSAEGFLKVYKTVKELEVASAKLSV
                     DFSEANMASPAYVDIYVGSTFVATVAAGGGSGSSAQVDIPLEPYDDPDVLGAAVILVA
                     FKSYENVSLLTEIINLNFDVSVHA*"
     gene            130957..133338
                     /locus_tag="Salt_Pond_R2_C_D2_MG_scaffold_7_prodigal-singl
                     e_152"
     CDS             130957..133338
                     /product="hypothetical protein"
                     /codon_start=1
                     /transl_table=11
                     /translation="MPNAYLSAYVSPANNTFGLPLLYEWSIVSGSASFANPQDRYSPA
                     LNLDVTTFPVKVRLTVDTYPVAPNRRIITYLTLSGGNSIVSDQARGSYQVGDFATFEV
                     EKADDLPFEDCEETDLVFVWEMWDGSVYTTDIPRLTKRVNIGALPVSFVTGDRTRKAA
                     YSVTVYAPNGDFQRLAAEEVFNVPPIPSSVSVTNNGLPVPYTTELNVGVPDGAPAYLA
                     PESSNYRFKILHVNQAGYWRGRRIFQLKNRVTGKWHTVLNDAGSIAVLPPDDEVDAGY
                     KTSAYLYQEYNTELRFSSIGDPTFSDAIPELDPYAAPYSYRVDIEVISGATDSISGNP
                     VVDGTYLRILKAGTDLTATYVSGTKLLLGESPAQASSVPIEVVSSHYWDIGDGSRTYL
                     SVTPTPAASSKDHLFRSTFPVSKYRFTSDLELLEVFDGDPNTYSATWRPLEVLSGAIQ
                     LGTQVVDTDFKQDSPDPVVQNDTAGGKRYVVRQSAESGSYELIIQDQDTGVWYAPWIE
                     GGCITLEKVEPPVAYVEYSWYVGGVKQAGEDDPTLNLLVTNVGDFEVVARLDDNYGGV
                     LEIPFTIVGLRNVAPQVSPILTAPRLPLREGVGQAALFTVYAQDPEGDHGGLTFTWEL
                     VDTILSLETSDLNVNATVTSDFTAYSVARLPIDTSLGTLFPLGVEQASINMKCTVEDA
                     SGNQQEVSLSVPIEKNQAPVIDSITTDVTEVPEAGGSVNYAAEVTDANADDFVYEWTF
                     TLPRPAVMRGRSVNYFTLPQDKELSSVIVGSLKVIDTYKAESAVEDVPVVRIL*"
     gene            complement(133349..133567)
                     /locus_tag="Salt_Pond_R2_C_D2_MG_scaffold_7_prodigal-singl
                     e_153"
     CDS             complement(133349..133567)
                     /product="hypothetical protein"
                     /codon_start=1
                     /transl_table=11
                     /translation="MSIENVNHFAGFSTLKLLDKSLTLDLPTCISLMLKASKVNAISR
                     AAHSENTVKKAETSEKGKSKVCAFERRP*"
     gene            133582..134223
                     /locus_tag="Salt_Pond_R2_C_D2_MG_scaffold_7_prodigal-singl
                     e_154"
     CDS             133582..134223
                     /product="hypothetical protein"
                     /codon_start=1
                     /transl_table=11
                     /translation="MAALKKTKVKTNDTSSKKKSDVAVYAVDGDIVSLYNDAVRRQKE
                     AEAEAKELKPELEEAAQAKLFEHNIYNPTNPSPSIKLEDAEGEKILYTFQSRYSAADS
                     DVVCDAWDEVCGDKEVDINEYVQETITATFDSSVFQDENGDFSEERYKKFNSAIERAA
                     KALGVENPLGTKKVVKPKKHFHADRWLVFPSPEQQTRLTEALPNTRSFKPVAS*"
     gene            134282..134785
                     /locus_tag="Salt_Pond_R2_C_D2_MG_scaffold_7_prodigal-singl
                     e_155"
     CDS             134282..134785
                     /product="hypothetical protein"
                     /codon_start=1
                     /transl_table=11
                     /translation="MKPSTSDIRKAAYIPQRVAQAEADAVLGEKARLVKRGNLVGIFR
                     RSSAEKHPVGYGSTWLEALISTERSLVKAWMDDKGYTIHDEKVKVSEIPDEAWGEQER
                     PSDDVEVVLYCFKDTPPAGEIVPRLTTIRSPKFSTLVALFRWWREHRHDPEHESIRPD
                     KAPEQPS*"
     gene            134742..135239
                     /locus_tag="Salt_Pond_R2_C_D2_MG_scaffold_7_prodigal-singl
                     e_156"
     CDS             134742..135239
                     /product="hypothetical protein"
                     /codon_start=1
                     /transl_table=11
                     /translation="MKVLDLIKHLSNLPEDYTVVMSCPLLLEMPDQPQSMQLNMPAIG
                     IGVNKASKEARVLLAGRGIDRMDKTSMAEQVTPLALEYTPTLAVQALRENPEKLQEVL
                     DSTKGEVTLSDVEAEHKAVLGAYNELLYQVENKYPDETRHQTALRTLREASQLIEPKE
                     ERGPE*"
     gene            135271..135750
                     /locus_tag="Salt_Pond_R2_C_D2_MG_scaffold_7_prodigal-singl
                     e_157"
     CDS             135271..135750
                     /product="hypothetical protein"
                     /codon_start=1
                     /transl_table=11
                     /translation="MHLAFKEGLPPAVLSVPSGDYKGCAIMYAKGHVARYVDHLFSPY
                     LKSLQDQEDIDGLKVRPEDTESTTVKALLDAMLLAGVPAASIRGVKNGVPNITLYALP
                     ESAAVLSAVATASVLTLRADRLSTDHPGFDAPTEWDEPGINGYVVKSSPTNHEPGLN*"
     gene            135731..136390
                     /locus_tag="Salt_Pond_R2_C_D2_MG_scaffold_7_prodigal-singl
                     e_158"
     CDS             135731..136390
                     /product="hypothetical protein"
                     /codon_start=1
                     /transl_table=11
                     /translation="MNQDLISQIEELTLFIDSMDESVNKYLLRDRRAELRVELNRVLS
                     RMKKEYSITQVHLTAHTSEVDGPGLDFYSEDGKWREVTDSTPCGVKVNVACALTDAQT
                     LISKVARTEDIVRLVVKHAPHMLSLMKDYYESIKELHEGAIHDMAVNGIKASYPDAES
                     LSTSKFVLLRTEAVDDSVTVDYAGMLVPEESDGLSVPLISDPEYVSGRLINTQPSSSD
                     E*"
     gene            136383..136946
                     /locus_tag="Salt_Pond_R2_C_D2_MG_scaffold_7_prodigal-singl
                     e_159"
     CDS             136383..136946
                     /product="Single-stranded DNA-binding protein n=1 Tax
                     =Firmicutes bacterium CAG:170 RepID=R6LLA3_9FIRM"
                     /codon_start=1
                     /transl_table=11
                     /translation="MNRAFFQGRITADPEIRKAGDYDVCDFTLAVSGKKDQPVFVKFT
                     AWGSNARFVEKYFRKGYGMLVYGYYDISSWEDRYSGDMRYKHYFVVDGVEFPIQRPRG
                     STDAPERQERQERRRRAREGTDDEDYDCPPERSAPPPRQREFYEEDMFDREPPTATAR
                     TSTSSPRRAPPPPPPPPDDDDDGDVPF*"
                     /db_xref="UniRef100_R6LLA3"
                     /db_xref="amu:Amuc_1863"
                     /db_xref="89158864"
                     /db_xref="R6LLA3_9FIRM"
     gene            136963..137376
                     /locus_tag="Salt_Pond_R2_C_D2_MG_scaffold_7_prodigal-singl
                     e_160"
     CDS             136963..137376
                     /product="Rhs element Vgr protein n=1 Tax=Rhodanobacter sp
                     . 115 RepID=I4WKV4_9GAMM"
                     /codon_start=1
                     /transl_table=11
                     /translation="MVRVMRDYALYEAVFGADYGEHALQAAKAYNDLIIRTEGPRTVR
                     GRSPFDVPGITRQVKEGGRYINYVATWREGNRRVRRTFACSKYGEVMAFKLALRARFE
                     GLKRIHGKEAARVSTKLPPHGHRRAAVYDLMRGVG*"
                     /db_xref="UniRef100_I4WKV4"
                     /db_xref="I4WKV4_9GAMM"
     gene            137407..138081
                     /locus_tag="Salt_Pond_R2_C_D2_MG_scaffold_7_prodigal-singl
                     e_161"
     CDS             137407..138081
                     /product="Ser/Thr phosphatase family protein n=1 Tax
                     =Fusobacterium periodonticum ATCC 33693 RepID=D4CTY2_9FUSO"
                     /codon_start=1
                     /transl_table=11
                     /translation="MKIKNNALDLTFATADAHINHNHPDILRMRGVSTREENTEWVIN
                     QWNSVVPEDGTVFHLGDFCFTDPDNSITKSVLKRLNYKTLYMLWGNHNSGASQLYREA
                     TQHFFKSLGAKDSNGTKYEVYPMSVSVGRNKTVTFVGDYFEASHYSNLIVMFHYAIRN
                     WNKKGKGAWHLCGHSHGNDRYITKEGAANRVLDCGIDTLRVPWSFRQIKEWMLARTFN
                     DSHDHH*"
                     /db_xref="UniRef100_D4CTY2"
                     /db_xref="D4CTY2_9FUSO"
     gene            138142..138573
                     /locus_tag="Salt_Pond_R2_C_D2_MG_scaffold_7_prodigal-singl
                     e_162"
     CDS             138142..138573
                     /product="hypothetical protein"
                     /codon_start=1
                     /transl_table=11
                     /translation="MKYLMTILLAATAMLVTAPLNADTADVLQEIGMKEVTPLSSIPS
                     VMPRSLLCVAIKNTEDDEFTFAERTQRIGFIDHDEWTMRLNGETLPIKSLYYAEMDGD
                     SYIVLTVETGVFFFSTPDVDGIGYKVEFVSFDGEDFILLLK*"
     gene            138641..139372
                     /locus_tag="Salt_Pond_R2_C_D2_MG_scaffold_7_prodigal-singl
                     e_163"
     CDS             138641..139372
                     /product="hypothetical protein"
                     /codon_start=1
                     /transl_table=11
                     /translation="MKIAIRTENGDMVKLTNENLQVGDKVYPMTDGQIIDDVYYTTGI
                     REAEDTLLHGFPCSPHTILEMGRDYKPYEVRTDHGYGPVEKYFKPVVNGVKPAKAHKG
                     ESSTMKLDDPQQVLRDKMGDHIGHSIDPVAGEDCITFLSNTITRKLIGLLSEQDFEKA
                     AELYPESEEPMSDTRTRHGQKCCKCGGGYITHSQTFPTNDEKIRPVVQYLCSDCAERV
                     ADDTFSVPPQPKPIRIRSHSGTDQS*"
     gene            139372..139521
                     /locus_tag="Salt_Pond_R2_C_D2_MG_scaffold_7_prodigal-singl
                     e_164"
     CDS             139372..139521
                     /product="hypothetical protein"
                     /codon_start=1
                     /transl_table=11
                     /translation="MNDKDAEKLVLAMFASGKSTAQMTQGTGLKRSRVEKILARLRSK
                     YRKSN*"
     gene            139523..139927
                     /locus_tag="Salt_Pond_R2_C_D2_MG_scaffold_7_prodigal-singl
                     e_165"
     CDS             139523..139927
                     /product="hypothetical protein"
                     /codon_start=1
                     /transl_table=11
                     /translation="MDIDKIIQNVKDLIDQHGHAVIGTVNNGQYLSYTVGLPVNLAIT
                     CIDHKTAKVLLNRAAKAFEGKAAEDGSMLEYVANHPLKVKYLKAHACNMIRAVQGDSA
                     DVALLIWPPANGETYGESTQLNVAQRQVNLNN*"
     gene            139937..140413
                     /locus_tag="Salt_Pond_R2_C_D2_MG_scaffold_7_prodigal-singl
                     e_166"
     CDS             139937..140413
                     /product="hypothetical protein"
                     /codon_start=1
                     /transl_table=11
                     /translation="MRLLLDAEKRLLTDEEISLISGISSIPEDAIEEYARQDPLYRIM
                     KGRLPVEASVMPHVIAVATQLCKNPGNAVLWSYALYCIAEENNMREVTLHLWARAFAD
                     GVPTDEAYSVAWEQQKGYTHGITLDNLLDRIPWHCLYKDSEQTLKALKAKHPVEED*"
     gene            140413..141102
                     /locus_tag="Salt_Pond_R2_C_D2_MG_scaffold_7_prodigal-singl
                     e_167"
     CDS             140413..141102
                     /product="hypothetical protein"
                     /codon_start=1
                     /transl_table=11
                     /translation="MPYCTLDPDQSKYLQKVVADKTVIDMGCGDGHLAQVMANTAHRV
                     IAVDKQLPQTESSRGVEYLALPFSKLTDEILKQASVAVFSWPHNDAIQWRKDADLISR
                     LSHAEVIYIGQNAGGTQCGTRDFWLPLTTREVWKYLKAYNELIHYGTDREKRPLLREE
                     LYGLVDGWYTGLYNSPSPEGKKCSPTCKMYHNPPEGGFCSLAERKLTDSNAICVEPFH
                     EISQQKEPCAL*"
     gene            141090..141755
                     /locus_tag="Salt_Pond_R2_C_D2_MG_scaffold_7_prodigal-singl
                     e_168"
     CDS             141090..141755
                     /product="hypothetical protein"
                     /codon_start=1
                     /transl_table=11
                     /translation="MRPVEHIINVSTVVNVDHKDVSLLKDLAEHHYCSRVKALAKENG
                     ILDMLQHAATSTGDYILTHRELDTLTKATEMSPYMDNRNKTTDYTLLSRKLHGIMHEL
                     QAQQKILNQHRITYAEATEAPEAPEAPEAEAMAQLVRIPTKPTRKKKKKKPAYAYTFA
                     VFFHDRTADTMKVYADTFVEARSRTPSMLSKSYPDNIPTGFEFSKRERERNSKPTHGK
                     PTG*"
     gene            141973..142311
                     /locus_tag="Salt_Pond_R2_C_D2_MG_scaffold_7_prodigal-singl
                     e_169"
     CDS             141973..142311
                     /product="hypothetical protein"
                     /codon_start=1
                     /transl_table=11
                     /translation="MKKKYIFEEADITGGLVIIRDKGGDDGMSSITLAYRVCWQGSLK
                     EKAALTSLADGSVTEFVPLEKLVKQINRDGYRPVTINELMKMTIYAADQHTLDGTWDG
                     FPPQPKPRRA*"
     gene            142791..143783
                     /locus_tag="Salt_Pond_R2_C_D2_MG_scaffold_7_prodigal-singl
                     e_170"
     CDS             142791..143783
                     /product="hypothetical protein"
                     /codon_start=1
                     /transl_table=11
                     /translation="MNQHVKLKPAYILRIMEIVESKTYKNPFEAPYSSVTSDRGVHLF
                     WANNEVLYWCSQLAKNNYTMLGGVDVLEWLEDYVTLRETPIRVSPKMDAARLSVLLGY
                     SVHGKIAEQVHDALKQLRTPLGRPRLGIRSASKELIRLVCSHVQHQEYPSSKVNISGQ
                     TCGPCYVNTNRILSALKGPSVSKTVPRQIDETNETADQGSFEGLSPVERYAKDTQDLR
                     PCYVIKGYVFLNKACARAYSGAPSVAPEQYYSLITHYAQIKGDKGVTESSRHYALLLE
                     LVERGIRVLTPQQEDQLLNVMISWKPDLMKKVEEAAKLNLALAGACRNEGNNYG*"
     gene            143776..144528
                     /locus_tag="Salt_Pond_R2_C_D2_MG_scaffold_7_prodigal-singl
                     e_171"
     CDS             143776..144528
                     /product="hypothetical protein"
                     /codon_start=1
                     /transl_table=11
                     /translation="MDDRKDVLVRRAVAVYDCFPTYIEEADFAFILRSMFRARTYMYE
                     EDYVVFKVNDRYFACISRGGCGYYSGCMVQIQAKGPSCVGEGLEEDRRGVPVKCLDAV
                     HYCPLSKQHRILESGLIGRHPVGEISFADYMTYYALWKKAPHFPKVTLKCSNNPYYGK
                     REEIPRRNELRLALARHALRDQFFDEDVRVGCWGTWYPVRVKEAYEATYGVPIEEEVK
                     RRAKVANRRITKAEQDFFTTITGAQALQSIKT*"
     gene            144525..145106
                     /locus_tag="Salt_Pond_R2_C_D2_MG_scaffold_7_prodigal-singl
                     e_172"
     CDS             144525..145106
                     /product="hypothetical protein"
                     /codon_start=1
                     /transl_table=11
                     /translation="MTTQTTLLNSATEAVNELKNLVYEGLECWSKAGKVLVSLLDDHG
                     YTYAQLQKECGIDASILSRFEMIGRRQLHPPLLVHTSAGHRQLAKAPYSTQVKYCDEP
                     VEVLVLRDGQPDVLCVKVGDLTTDQCRQVFGKDGNVRDIPAQRAYLASKNAKSPSPDA
                     WDTPYAVKGKNVVVSRPCTLDAKTLANLLARLA*"
     gene            145128..145838
                     /locus_tag="Salt_Pond_R2_C_D2_MG_scaffold_7_prodigal-singl
                     e_173"
     CDS             145128..145838
                     /product="hypothetical protein"
                     /codon_start=1
                     /transl_table=11
                     /translation="MSLMEWDVSVHGEPHVIPFDTGMEIAMLCDGETRRKDYRTPTTV
                     LKSVAQASELLDAYGCLVMAPPNFRLNDANVLSIHRCVDSMEVDPLDVTAAPYDEAKP
                     TNYTDAQLDFVFEYNLTYLEEVYGAYCLENFQIRSTIIETEEALRIMPVVRDVVAGGA
                     EAVAKALFLDLFTPVYHESIASTNGELAIDYPTCVQSIIDSISRSFTFNDKYVKLGHR
                     STRSWDVYKGIKDKLPST*"
     gene            145864..146133
                     /locus_tag="Salt_Pond_R2_C_D2_MG_scaffold_7_prodigal-singl
                     e_174"
     CDS             145864..146133
                     /product="Uncharacterized protein {ECO:0000313|EMBL
                     :AHJ10769.1};  TaxID=1458697 species="Viruses; dsDNA
                     viruses, no RNA stage; Caudovirales; Siphoviridae.;"
                     source="Rhizobium phage vB_RglS_P106B.;""
                     /codon_start=1
                     /transl_table=11
                     /translation="MKTIYKYAIGITDEQVVAMPRGAKILSAGLDPQGNPCVWAEVDT
                     DEKDISVTIEIFGTGNPIQPHPRKFIGTFVDDVFVWHVYEKGRTD*"
                     /db_xref="W6E8Q5_9CAUD"
     gene            146133..146426
                     /locus_tag="Salt_Pond_R2_C_D2_MG_scaffold_7_prodigal-singl
                     e_175"
     CDS             146133..146426
                     /product="hypothetical protein"
                     /codon_start=1
                     /transl_table=11
                     /translation="MGLTLKDYVENDIGISGRKRVFYPRKPRSCKQCHHHDYDPYSFK
                     SKGCSAGFRVDNDRAAPLEKCYPVMDDSNMAESHAYAVRVKILTMRKNEEDHN*"
     gene            146437..147717
                     /locus_tag="Salt_Pond_R2_C_D2_MG_scaffold_7_prodigal-singl
                     e_176"
     CDS             146437..147717
                     /product="Uncharacterized protein n=1 Tax=Methylibium
                     petroleiphilum (strain PM1) RepID=A2SPA9_METPP"
                     /codon_start=1
                     /transl_table=11
                     /translation="MTNTPRTDANLLTEAPIITLTGADEKTDLPALARLDAEIGILYS
                     VERAGTDNRYPRIEWIRDAVKYLPHVALHVCGAPAREELLTHKLDSLLPYVDRVQLNG
                     TFPSAVLQEALHKFPETTFITQVNAAVTTLVNAVVEVESDNHQLLVDYSGGKGVLPER
                     WTAPKTSKRVGFAGGLSHRNIPEQLPLILPLTKEGWWIDMETSLRDEHDNFSVSLAKK
                     AHDAFHTVLSAARTMSKTIQQQHSETVTSLCKDGSAIIKGILDRGEAEAARRMTLLHM
                     AIGFAGETMEYYLAVDMGDEKNMREELGDLEFFLEGLYKDTGVRTAPHALTSNHSTSR
                     SQRRVLIEAGESILDAAKKLVIYNKNPEQDADWKVLLDSARFALDAIYFSTNTDRDQI
                     LAENIDKLVGGKNARYKGGAYSDQAAHERRDKAE*"
                     /db_xref="UniRef100_A2SPA9"
                     /db_xref="mpt:Mpe_B0634"
                     /db_xref="A2SPA9_METPP"
     gene            147692..148351
                     /locus_tag="Salt_Pond_R2_C_D2_MG_scaffold_7_prodigal-singl
                     e_177"
     CDS             147692..148351
                     /product="Putative uncharacterized protein id=1699499 bin
                     =GWB2_Chloroflexi_49_20 species=Anaerolinea thermophila
                     genus=Anaerolinea taxon_order=Anaerolineales
                     taxon_class=Anaerolineae phylum=Chloroflexi
                     tax=GWB2_Chloroflexi_49_20 organism_group=Chloroflexi
                     organism_desc=Good"
                     /codon_start=1
                     /transl_table=11
                     /translation="MSAETKQSKDLGAPWSVYIVECADGTFYTGIAKDPEKRERNHNS
                     ATQGAKYTRHRQPVKLVYTEEYPNHSTAARREHAIKGMSRSRKLALIGRNHLPKQSSF
                     NIPLRRTEGTPPSVLTVDDLKAYATAAEEAFGLKSRTVMESPRRHRDLSRARFAMAAF
                     LDNQYPDYSDNRIAQAMGKDHGTFRNRVNQHEQEMRERAYQVMFTRFFKESIRYRASL
                     Q*"
                     /db_xref="gwb2_scaffold_1_410"
                     /db_xref="sun:SUN_1130"
                     /db_xref="89337408"
     gene            148394..148702
                     /locus_tag="Salt_Pond_R2_C_D2_MG_scaffold_7_prodigal-singl
                     e_178"
     CDS             148394..148702
                     /product="Uncharacterized protein n=1 Tax=Pectobacterium
                     phage phiTE RepID=K9L3R5_9CAUD"
                     /codon_start=1
                     /transl_table=11
                     /translation="MKILSNANNQTVFEREDGVRILVSYRTPVAAYVPDVGYVTSEKT
                     YSMTTSRHISSFCGTPRKNVDTCPQGYFDSLMEGGSSHVLAGKETLETAPIGDDGEEI
                     *"
                     /db_xref="UniRef100_K9L3R5"
                     /db_xref="K9L3R5_9CAUD"
     gene            148726..149190
                     /locus_tag="Salt_Pond_R2_C_D2_MG_scaffold_7_prodigal-singl
                     e_179"
     CDS             148726..149190
                     /product="hypothetical protein"
                     /codon_start=1
                     /transl_table=11
                     /translation="MTFTEDQIKFCEEKAQYFNNTGGNPIRELLTDGQNHWFSNAPRA
                     AIVEATKAQASMLLKLKEDEVKTLNPTRVPFTERTGILRVEDKTLFNIVEELGFTLYI
                     GDGVITDAFFDELETACEDIINLGYSRETADKLAAVVEEALRLNCTFIEFHA*"
     gene            complement(149187..150917)
                     /locus_tag="Salt_Pond_R2_C_D2_MG_scaffold_7_prodigal-singl
                     e_180"
     CDS             complement(149187..150917)
                     /product="hypothetical protein"
                     /codon_start=1
                     /transl_table=11
                     /translation="MTRKPSDSNNKDAEHRAGHLKASELTEEDVEQLRDLAENTPYKL
                     PWECFWKGKRFLVEELQRFLWYYDNKPELRDSMAVEYLVVQESVCESESMRRDALDAA
                     VHTDEVMGLFLDYMDSGPLDGGCLVLAHALKNLHPRGEVVHLENAETGAVEHYGLMLP
                     NGEVLDGDGRHRDDKAWMEHFAEVEHIYGKLKVGVGEPPYSNVPFSQEAVNNIADTLR
                     RVLDVQESVCESVFSSGYCGEYAIALHEVTGYPIVVFEERRYDDFEEEDYWSYAHYAV
                     RTPDGLYKDCDGVHTEDEIKAELLSATLEPLPPEDVRVREVSPEDIDEEAGVDEEALE
                     SARETLELSESCISALLDGKSTAEVIQETAVYSDELPITVVQRDGDHDYEYVNGIMYE
                     LSGKDDRIVDIDLIEATPENTFEEDQIERYIEYIEDGGVLETFPVQSEPLGGARNLSE
                     MLEYLDDSDNFDTLWEIGSDLNLPKGYYKWTECAYNGHMHGVGYVDFESIRTVEDLAR
                     EFGPNSLDDFDEEEVEAEGWEWNEDMYRFFEAILEHWEDAQEYTLTDMNHRFEAVKRL
                     GKKAVYVEVV*"
     gene            complement(150958..151197)
                     /locus_tag="Salt_Pond_R2_C_D2_MG_scaffold_7_prodigal-singl
                     e_181"
     CDS             complement(150958..151197)
                     /product="hypothetical protein"
                     /codon_start=1
                     /transl_table=11
                     /translation="MIDIIVFDTDEERNAAIQDLNLQLGLPNEEAEAYDHASVYTPIT
                     SGEYAGKPYIKNCAHCDAAGKLGRTCVTVPKSDFS*"
     gene            complement(151200..152912)
                     /locus_tag="Salt_Pond_R2_C_D2_MG_scaffold_7_prodigal-singl
                     e_182"
     CDS             complement(151200..152912)
                     /product="hypothetical protein n=1 Tax=alpha
                     proteobacterium SCGC AAA160-J14 RepID=UPI00036AEAAC"
                     /codon_start=1
                     /transl_table=11
                     /translation="MPFLINPFILAAAGPGPTPGPTPPTTSAFYALTYTGDGTASRSF
                     TGFGFQPDMIMIRRIDASQDWRVYDSVRGVDKFFGLNGNSDETTGDTAIASFDADGLS
                     LGASTLNVNTGTYVCYAFKQGTHFQILDYTGNGASRDLAHGLDDTPVFLFVRQRDTAT
                     QSDFNRSVFWIDQFAANQKAEWDYDLGTDAVIWDNTLPDATNVSVGNSDEVNASGSSY
                     VMYVFAASAGFLTSLNYSGDTTDFDYNAPKDLAPLGGRMAGSFIKRIDSTEHARGYVG
                     CREVNVDNFFYSQYLFYSSLTPSTSQVAATTHDVIRYYSRDGSRNEWGGTYTMLAFTN
                     TNEYLKFPESNLVGAWPWSGGYDGDFDLTVSVLYAIDTNEYNLANPVTSERPEYIHTD
                     RVLDFDGVNESVFYVHGSELVTASAGFTLVLLATLEAVTGTDVLCGLGSRTEDTSCSL
                     IANSSGYVGLRSQKDGGSVVTQVGSVDYRDATLHMWSLTVSSANLQQVYVDKNSTPIA
                     STTSSFDYSTNELVGVILGGRFSNTFEADHGDLKVKGLFLFNKALTQAERDHIFDTYA
                     ICTS*"
                     /db_xref="UniRef100_UPI00036AEAAC"
                     /db_xref="A0A0F9H0C9_9ZZZZ"
                     /db_xref="mgy:MGMSR_2246"
                     /db_xref="UPI00036AEAAC"
     gene            152951..155185
                     /locus_tag="Salt_Pond_R2_C_D2_MG_scaffold_7_prodigal-singl
                     e_183"
     CDS             152951..155185
                     /product="hypothetical protein"
                     /codon_start=1
                     /transl_table=11
                     /translation="MKEESTTARVIILQEVALTRANKERWNKKYPDANLSDEELAELF
                     DLFDRRKPRMPKPDIFTYKDYDTLRQTLDQAEKIKAKEKDTAYSGGLAKPRVPFSGDE
                     TVFYQSPRLVAYVAETHSIVYRHCKDQEWCIARGGESNSHHWHEYSFKSENPEAFSAY
                     MGVIEDRSVPLDSEVSQVAIQITDEGVIDSFWTKDNKERDGSELIDAYKKEYHALGLD
                     ESEGAAIEEELQAVKEAVKGLDHGTFVDRAAVSDFKERAESLVDAYIRDDLEESFTAR
                     AILLQEIAFTRANKERWNKKYPEANLDDDELTDLFSLFDRRKPRMPKPDIFAYKDYET
                     LRQTLDQAEKIKAKEVGQDNGGLAQPRVPFSGDETIVYQSPRLVAYVAQTREIMHRHC
                     KDQEWCIARNHSPHWGTYSFKADSSDHYSAYMGVIEDRAVPLDSEVSQVAVQITDDTD
                     DKTFSIDKFWTRQNDEYYGSSMIGVWQAAYEADGLDEDEEDAVEEELKKVQDAFSDLD
                     HEAFVETARSKTSYDFDEARTTYSNNGDGGLYRWLIANGVESLDQMRRLLSEMGDDEE
                     DLKLALHGVALAHPTYRGTLEESIASAMNYALLDQIKDVREAAGLSFYLSDSDRSAIR
                     DYFADYSAPELLDEYAPVDENLDVNRNQVILLTNAHYIKKDRPGSLYYGDPRAWVFAL
                     AYENKLNEKGTYSDSFQGQAETLVEMYADMVRVLDKGLASEIDWEGSIEDIQAVIKAA
                     RNNS*"
     gene            155275..155775
                     /locus_tag="Salt_Pond_R2_C_D2_MG_scaffold_7_prodigal-singl
                     e_184"
     CDS             155275..155775
                     /product="hypothetical protein"
                     /codon_start=1
                     /transl_table=11
                     /translation="MNNETAATDCTIVQNPCLIQLVRQPTDVTCMQACLSMVTGVAIE
                     DVIKETGGEGLYPSDEEAFLNKHLYGYWSPSTKGALMYGMYHLLTVPSLNLEACLHRI
                     VAYAAPADNPDECHLVLFDPNRGRQDKKYYHKSCTMLNHWAEVVMIHPEGVRAAYAHN
                     CKGRLQ*"
     gene            156045..156332
                     /locus_tag="Salt_Pond_R2_C_D2_MG_scaffold_7_prodigal-singl
                     e_185"
     CDS             156045..156332
                     /product="hypothetical protein"
                     /codon_start=1
                     /transl_table=11
                     /translation="MVEQVIVEKEIEGIEIVAYVDVDVCAGDDSFDHEFGTERVEYTF
                     YDIETACGEVIAYDEDGEERSYVPVSAWEDVLAEVSEREPSVSVHQLTESI*"
     gene            156387..156524
                     /locus_tag="Salt_Pond_R2_C_D2_MG_scaffold_7_prodigal-singl
                     e_186"
     CDS             156387..156524
                     /product="hypothetical protein"
                     /codon_start=1
                     /transl_table=11
                     /translation="MGRPKLWKFTLRELRSMLAQESDPVKIGNLQREINKKERYRDGL
                     R*"
     gene            complement(156530..156661)
                     /locus_tag="Salt_Pond_R2_C_D2_MG_scaffold_7_prodigal-singl
                     e_187"
     CDS             complement(156530..156661)
                     /product="hypothetical protein"
                     /codon_start=1
                     /transl_table=11
                     /translation="MTFRVTLETGEQFTLEAANEEEANEQAVDFAPFGTVKEIEEAD*"
     gene            complement(156658..157428)
                     /locus_tag="Salt_Pond_R2_C_D2_MG_scaffold_7_prodigal-singl
                     e_188"
     CDS             complement(156658..157428)
                     /product="Uncharacterized protein n=2 Tax=Acinetobacter
                     guillouiae RepID=N8TFN9_ACIGI"
                     /codon_start=1
                     /transl_table=11
                     /translation="MIPKGERLVCWFSCGAASATATKLALDAWEGDSIIYYQDTGAEH
                     PDNKRFIADCEKWYGKEINILKNPNFEDIWDVFEKTRWLVGVGGARCTTELKRKVAEG
                     VLNHMKDVEVFGYTSEEKDRLNLYIENNPERNVWPILIEEGIGKKRCYEVIQEAGIVL
                     PYMYRIGYKNNNCIGCVKGQQGYWNKIRKDFPEVFERMTKMERKLNVAINKKYVKGKR
                     IRVFLDELDPNAGRYEDEKISCGLFCGSNEPVSEGEEI*"
                     /db_xref="UniRef100_N8TFN9"
                     /db_xref="A0A0F9C006_9ZZZZ"
                     /db_xref="pfb:VO64_0678"
                     /db_xref="N8TFN9_ACIGI"
     gene            157503..158465
                     /locus_tag="Salt_Pond_R2_C_D2_MG_scaffold_7_prodigal-singl
                     e_189"
     CDS             157503..158465
                     /product="hypothetical protein"
                     /codon_start=1
                     /transl_table=11
                     /translation="MENLCRIFLRIRMFLVCLKQLGKPGLGSYLIHDGDRYVINNGVY
                     TASWTSYRVSDNRKIEIPRDTARLARWPVSNLWHSCRHLYRWWITCHLEHTVRSWHEQ
                     YKRNGQLYLGTIFSTSWLRSRLEIHSRPLRRCVFMLKYERDPYDGCGLAHTLGIGLGI
                     LTVYISRACKPKRKVRLGFRIERDVDSEDWMVLLDSCKWSKFIAVKAKLFGYYKGDGE
                     TIESVKALWEENGVMYRGTFSIVRYVQHRSKCKLFKRTFHRLNVDLDEGSAKFHNPKR
                     PERPTISISYGIGYDPIPKDWITWIRDKVKQDHPTPRIDIAPYG*"
     gene            158505..158894
                     /locus_tag="Salt_Pond_R2_C_D2_MG_scaffold_7_prodigal-singl
                     e_190"
     CDS             158505..158894
                     /product="Pyrimidine dimer DNA glycosylase n=1 Tax
                     =sediment metagenome RepID=D9PM99_9ZZZZ"
                     /codon_start=1
                     /transl_table=11
                     /translation="MTRINAGIPPMELHDKHLIAEFRELTRIPNAVRTGRADLSKPIP
                     DTFTLGNGHVRFFYDKLGYLFSRYKTIVRDCERRGFKVKPHYEAWDNIPADLWGHWTP
                     TREAREAVEARIAERIASWSVKPHSLT*"
                     /db_xref="UniRef100_D9PM99"
                     /db_xref="D9PM99_9ZZZZ"
                     /db_xref="pmv:PMCN06_0465"
     gene            158894..159133
                     /locus_tag="Salt_Pond_R2_C_D2_MG_scaffold_7_prodigal-singl
                     e_191"
     CDS             158894..159133
                     /product="hypothetical protein"
                     /codon_start=1
                     /transl_table=11
                     /translation="MSDIPIYDYERELTELKEQIRCRDKKIEELNQTIKRLELESDSD
                     ALLCAYMRGVSDGRDRRKDRLKSNSRNQTKLKDDV*"
     gene            159126..160061
                     /locus_tag="Salt_Pond_R2_C_D2_MG_scaffold_7_prodigal-singl
                     e_192"
     CDS             159126..160061
                     /product="hypothetical protein"
                     /codon_start=1
                     /transl_table=11
                     /translation="MCEEKLYATKEDYYAVHTCCPECGSDKWATLLWHKVPTYVCCTF
                     HKGKPFKDTNRITCDCGWEGIRHDLKPKPIPYNELIAYIEALRHDKGIETIDELLDDV
                     RNVYKERPDEPTEEENALYTALQGVITWMSREFKYDTVEDFPERYRPHVQAHRDYFVA
                     QINRSMRNPVKLTEVARAFGVIPSLSDYDSEPDSADSTTMPVELLRRTFAPYNEVPPI
                     GKKVHSTDYDWVMRDPDYRYYVVNEAEVADYLRETCKDTYDDLMRAFSIHTAQHRTLL
                     RYQYPAVLPDREGFALVSPKERKMLWSHLVDKKKD*"
     gene            160064..160462
                     /locus_tag="Salt_Pond_R2_C_D2_MG_scaffold_7_prodigal-singl
                     e_193"
     CDS             160064..160462
                     /product="hypothetical protein"
                     /codon_start=1
                     /transl_table=11
                     /translation="MTSFSNNPYAPLTDEIMQSWRKQQERKLGRTLEAHEYNPAFTQV
                     ISALEESGGRVSTVPPEFRKPYEQENSKTTDGIALGAALRHSTSSVYATSTEAERPPL
                     KALPDPRKKAANRKKSKAARAMRKAQRRRK*"
     gene            160462..160620
                     /locus_tag="Salt_Pond_R2_C_D2_MG_scaffold_7_prodigal-singl
                     e_194"
     CDS             160462..160620
                     /product="hypothetical protein"
                     /codon_start=1
                     /transl_table=11
                     /translation="MKLSLKNEFLALFLLALWPCAAATALLVPMNAPLPYRVKAEFSL
                     VEGKNKYF*"
     gene            160625..161281
                     /locus_tag="Salt_Pond_R2_C_D2_MG_scaffold_7_prodigal-singl
                     e_195"
     CDS             160625..161281
                     /product="Tax
                     =RIFCSPLOWO2_12_FULL_Acidobacteria_54_10_curated"
                     /codon_start=1
                     /transl_table=11
                     /translation="MDRLESVWIGRDNTLLEAMFDFYAPYATRIIDVCCNTRKMWKGC
                     AWSSKVTYYDADPSVNPDCVATWDSLPDLDSSVDVLVYDPPHLPTAAASPKSNQRFAN
                     GYGLHMSVAQDNIASMHEPFLTEAKRVLKDDGLVFAKIKDYIHNHRYQWNLQLFNAVV
                     SSVGLTPCDLVIKRDPCGGNMRSGRWKKAHHAKNVHCYWVVVRKGRCEPKVSRSASPS
                     *"
                     /db_xref="88825265"
     gene            complement(161250..161369)
                     /locus_tag="Salt_Pond_R2_C_D2_MG_scaffold_7_prodigal-singl
                     e_196"
     CDS             complement(161250..161369)
                     /product="hypothetical protein"
                     /codon_start=1
                     /transl_table=11
                     /translation="MRALLSKMTKQAGHGRELARTRERRAAVIAKMEKRNGIL*"
     gene            complement(161395..163719)
                     /locus_tag="Salt_Pond_R2_C_D2_MG_scaffold_7_prodigal-singl
                     e_197"
     CDS             complement(161395..163719)
                     /product="Methyltransferase {ECO:0000256|RuleBase:RU362026
                     }; EC=2.1.1.- {ECO:0000256|RuleBase:RU362026};; 
                     TaxID=370438 species="Bacteria; Firmicutes; Clostridia;
                     Clostridiales; Peptococcaceae; Pelotomaculum.;"
                     source="Pelotomaculum thermopropionicum (strain DSM 13744
                     / JCM 10971 / SI).;""
                     /codon_start=1
                     /transl_table=11
                     /translation="MQSGRQLPQLVVSVPRTSESESIGWPTPSAHGSAGEISPDLVRK
                     GAKWVNRVTGRVLQTNLATEARMLLSGWPTPMAGTPKQKKYNEAGSSDSSRKTSALVG
                     KNLKGHRVLLVPDWKPKRLLASGATQTGSFAETENGDQLNPALSRWLMGLPPVWDDCA
                     ATAMQSLANKPKPSSSPTLRHSDITPREAKAEELLGCDRKGDRTASAALTEKLTGVLQ
                     DKVRKSACEVYAVSLKHSTTPAGRPLPQFISSVIKSAYSTGWLTPTVANPSGRSPEAM
                     QRRMEKRAETGRTSLSPGTLGEQAVLYVGAADPPWKMPCKDWRLAREVTDGVHSKVHY
                     EDPAEGGSLNPHHSRWLMGLPPEWDDCALRAFNPTTTDSEPMEYEIIHGECLETLKEL
                     EDNCIDAIVTDPPYGLGKEPDPREVMRAWLEDKAFQSKGSGFMGKRWDAFVPSPALWM
                     ECLRVLKPGGHLLCFSGTRTVDWMGMSIRFAGFEMRDQIYWHYGSGFPKSMDVSKAID
                     KAAGAERKVIATKRVKGGGTEHLNRSNADSHGYRPDGYQKGENVLDVTAPATDEAKQW
                     EGWGTALKPASEPIIVARKPLEGTVAANVLKHGTGAINVDGCRVGTTSQGRWPANIIH
                     DGSDEVLEHFPDSKGQQGDVKGTEKSHTGDENTNCYGEYGRVPFEKRKETSTSSARFF
                     YCAKAPKSERTCKGAIENKHPTVKPVALMRYLVRLVTPPDGIVLDPFCGSGTTGVACV
                     EEGFDFLGIEQEQESVSTSEKRIEYTLSHANKTK*"
                     /db_xref="A5D0A0_PELTS"
                     /db_xref="UniRef100_A5D0A0"
                     /db_xref="pth:PTH_2144"
                     /db_xref="2.1.1.-"
     gene            complement(164185..164382)
                     /locus_tag="Salt_Pond_R2_C_D2_MG_scaffold_7_prodigal-singl
                     e_198"
     CDS             complement(164185..164382)
                     /product="hypothetical protein"
                     /codon_start=1
                     /transl_table=11
                     /translation="MQRKEYDKLSMKKNLSGLEAIGAVEAVKRLQKAVDKSLTEVLDG
                     KEGGSRSLGGSVQHKIEDQSE*"
     gene            complement(164391..165359)
                     /locus_tag="Salt_Pond_R2_C_D2_MG_scaffold_7_prodigal-singl
                     e_199"
     CDS             complement(164391..165359)
                     /product="Putative uncharacterized protein n=1 Tax
                     =Coprococcus catus GD/7 RepID=D4J8Y7_9FIRM"
                     /codon_start=1
                     /transl_table=11
                     /translation="MKPPPLSANQKAVLTFLDKNKEARLHVHSYSGSPKVRVRLQHED
                     QPIKLTYDALLYMADQKLVRRCRNDHTSSDYTITDAGRSALRGDYTDPNAQVNDSILA
                     EGCEEGIPDDPVDEDVHDAPRAHPSYGVIGISHIQGRDVNLFGATIPHDHFINLKISR
                     AESKRNDSTDWIHAKDTLVEVYLSYDQFVSLLFNSNGRETPCTIRYADGERMEEPPTP
                     VSPRAQITNEFNRIVRSANENAKSLAEEASRLLKRTGSLGKEDKERLFTLLQGVVGNT
                     SSNMEFVQERFQKAMDKSLTEVLAGKEGGSRSLGGSVQHKIEDQSE*"
                     /db_xref="UniRef100_D4J8Y7"
                     /db_xref="cct:CC1_20930"
                     /db_xref="D4J8Y7_9FIRM"
     gene            complement(165399..165677)
                     /locus_tag="Salt_Pond_R2_C_D2_MG_scaffold_7_prodigal-singl
                     e_200"
     CDS             complement(165399..165677)
                     /product="hypothetical protein"
                     /codon_start=1
                     /transl_table=11
                     /translation="MKPPPPPMNKRPVKMYIGNYDGQREGLVMASSQKNAATVARHTV
                     KDIKENWIPHTPTEDDLKRFKPDTLYTKKYDMRTHDRTNNVWQEGRCR*"
     gene            165755..166096
                     /locus_tag="Salt_Pond_R2_C_D2_MG_scaffold_7_prodigal-singl
                     e_201"
     CDS             165755..166096
                     /product="hypothetical protein"
                     /codon_start=1
                     /transl_table=11
                     /translation="MTPAEKAAQDLGVDLKYTSAGRTMSPNQRRAIEKVLKGMPFRQY
                     SDVLNHFDNEVGIRHLLRGGFSGASIADVAKVLDEYGIRADEVQAAAGSSEGKTVENF
                     LASDRPASEMF*"
     gene            complement(166101..167012)
                     /locus_tag="Salt_Pond_R2_C_D2_MG_scaffold_7_prodigal-singl
                     e_202"
     CDS             complement(166101..167012)
                     /product="Uncharacterized protein n=1 Tax=Sphingobium
                     lactosutens DS20 RepID=T0HFE8_9SPHN"
                     /codon_start=1
                     /transl_table=11
                     /translation="MQQDIFTKPPDTKWNCLNLGAGVQSSTLALMAAKGEVTPMPDFA
                     VFSDTQAEPGFHTRHLPKGQREGVYGWLDWLEDQLPFPIHVVSKGSLTEDQLRVRRIQ
                     KEGCQIGPVGTPYLRQTIPIFGIKPNGDVGASMTRKCTDEFKVREILKAVRKYSKLPR
                     GHKELHVTQWIGISMDEMSRAKYPKDPWTQHRWPLLELKMKRKDCIQWMMDNKFPEPP
                     RSACVYCPFHNDGEWLRLKNNDPVGWKEAVRFDKELRDKYSNVDESMQMEVFLHKDCK
                     PLDEIEFKPGRKDDYGFEAECEGMCGM*"
                     /db_xref="UniRef100_T0HFE8"
                     /db_xref="A0A0F9WKR7_9ZZZZ"
                     /db_xref="smx:SM11_chr0924"
                     /db_xref="T0HFE8_9SPHN"
     gene            167061..167435
                     /locus_tag="Salt_Pond_R2_C_D2_MG_scaffold_7_prodigal-singl
                     e_203"
     CDS             167061..167435
                     /product="hypothetical protein"
                     /codon_start=1
                     /transl_table=11
                     /translation="MLIERIMKGEDTLRAILSESGTMTSDEMEAWIESNELTDAFGEL
                     DYNDIKHIAGYSDAWVLRTFKPHVLADFEVPPQGDEPRDTPVIVLDLGEGSYEVLDGK
                     HRVAEHNYAGKPIKAWVGTPEQ*"
     gene            167432..167776
                     /locus_tag="Salt_Pond_R2_C_D2_MG_scaffold_7_prodigal-singl
                     e_204"
     CDS             167432..167776
                     /product="hypothetical protein"
                     /codon_start=1
                     /transl_table=11
                     /translation="MTEPLIGKPTHRCPQLPRDAVEKAEEVFRRMLGCDSVRLSSPVK
                     KEIFVIAGYLKESRGQWVDQDNKEQNFTYLSEVTVASGECLFRAFYSLRRYVSLKDKT
                     IMDLAENPDLMP*"
     gene            complement(167773..168324)
                     /locus_tag="Salt_Pond_R2_C_D2_MG_scaffold_7_prodigal-singl
                     e_205"
     CDS             complement(167773..168324)
                     /product="Structural protein n=1 Tax=Cellulophaga phage
                     phi48:2 RepID=R9ZVQ5_9VIRU"
                     /codon_start=1
                     /transl_table=11
                     /translation="MIPIAALISGVFKPVMDLISKSTVDATEKAKIEAALQQAQQEAV
                     QKALDIRKEAISANAKVVAAEATGNFLQRAWRPAFMYAFLFIVVFNYIITPVAEMFGV
                     TALSTLSMPPDMWDLIKLGFGGYVVGRSVEKTAKVVSDAKKEVAEIEKAYVGEDEIVY
                     EEAAPSEGHKPREVRFKRKGPRR*"
                     /db_xref="UniRef100_R9ZVQ5"
                     /db_xref="magq:MGMAQ_0318"
                     /db_xref="W6KFJ1_9PROT"
                     /db_xref="R9ZVQ5_9VIRU"
     gene            168366..169031
                     /locus_tag="Salt_Pond_R2_C_D2_MG_scaffold_7_prodigal-singl
                     e_206"
     CDS             168366..169031
                     /product="Resolvase, N-terminal n=1 Tax=Roseovarius sp.
                     217 RepID=A3VWI2_9RHOB"
                     /codon_start=1
                     /transl_table=11
                     /translation="VKYVAYYRVATKMQWRSGLGLKAQEAAVKKYVGDNELVAEYSEL
                     ASGRDNERPVLREAVSRAHQEGATLVVESVECLSRNACFVMSGLGVRFVAVEMPDADP
                     NTIGHAALYAQKENEKISKRTRAALAQVKARGKKLGNPRPRAAWNEALKSIKRNASEY
                     RSNLLPVIEDIRRDKPDATFKYVADELNRRGFRTARGNSFFPATVQHIVSGRRGGTRT
                     PNQ*"
                     /db_xref="UniRef100_A3VWI2"
                     /db_xref="magq:MGMAQ_0579"
                     /db_xref="W6K6C4_9PROT"
                     /db_xref="A3VWI2_9RHOB"
     gene            complement(168995..169069)
                     /locus_tag="Salt_Pond_R2_C_D2_MG_scaffold_7_prodigal-singl
                     e_trna_14"
     tRNA            complement(168995..169069)
                     /product="Lys"
     gene            complement(169081..169156)
                     /locus_tag="Salt_Pond_R2_C_D2_MG_scaffold_7_prodigal-singl
                     e_trna_13"
     tRNA            complement(169081..169156)
                     /product="Arg"
     gene            complement(169168..169243)
                     /locus_tag="Salt_Pond_R2_C_D2_MG_scaffold_7_prodigal-singl
                     e_trna_12"
     tRNA            complement(169168..169243)
                     /product="Asn"
     gene            169390..169836
                     /locus_tag="Salt_Pond_R2_C_D2_MG_scaffold_7_prodigal-singl
                     e_207"
     CDS             169390..169836
                     /product="hypothetical protein"
                     /codon_start=1
                     /transl_table=11
                     /translation="MKIKREFIEHLRNTYLAKDFVESAFPRLWEHNPLTLNRAGTCWV
                     ALSPFSEEKSPSFRIPNYSCAWRKHTTPHRTYPAGGLFYCYSSGRGGDIFRFCVLDKV
                     MYTGNEDCYFLSRTRSAYEPMNFYEAVKFVARHYGETVEYEEKSTA*"
     gene            complement(169827..169899)
                     /locus_tag="Salt_Pond_R2_C_D2_MG_scaffold_7_prodigal-singl
                     e_trna_11"
     tRNA            complement(169827..169899)
                     /product="Glu"
     gene            complement(169905..169980)
                     /locus_tag="Salt_Pond_R2_C_D2_MG_scaffold_7_prodigal-singl
                     e_trna_10"
     tRNA            complement(169905..169980)
                     /product="Thr"
     gene            complement(170044..170120)
                     /locus_tag="Salt_Pond_R2_C_D2_MG_scaffold_7_prodigal-singl
                     e_trna_9"
     tRNA            complement(170044..170120)
                     /product="Met"
     gene            170124..170345
                     /locus_tag="Salt_Pond_R2_C_D2_MG_scaffold_7_prodigal-singl
                     e_208"
     CDS             170124..170345
                     /product="hypothetical protein"
                     /codon_start=1
                     /transl_table=11
                     /translation="MGWEQESDLNRRPSVYETDELPLLYPATVSKNKKPALIAQGGLL
                     EEMLQTVMHNERGHPVGRFLSQSLYFSCA*"
     gene            complement(170130..170204)
                     /locus_tag="Salt_Pond_R2_C_D2_MG_scaffold_7_prodigal-singl
                     e_trna_8"
     tRNA            complement(170130..170204)
                     /product="Met"
     gene            complement(170405..170629)
                     /locus_tag="Salt_Pond_R2_C_D2_MG_scaffold_7_prodigal-singl
                     e_209"
     CDS             complement(170405..170629)
                     /product="hypothetical protein"
                     /codon_start=1
                     /transl_table=11
                     /translation="MPEDNPQDPNDLNNDGLHDGYQFSADEVNSIDCVKDAKALGLDM
                     RAIDTKMNELPNARAFVKWYQEEYGPVEKK*"
     gene            complement(170642..171265)
                     /locus_tag="Salt_Pond_R2_C_D2_MG_scaffold_7_prodigal-singl
                     e_210"
     CDS             complement(170642..171265)
                     /product="hypothetical protein"
                     /codon_start=1
                     /transl_table=11
                     /translation="MNKVTTRKQQLSNLLKEVDPNYEYPYITREVIADMDEAFGEVPD
                     SLELSGRSKFFIRAYSGDSYVEARYENAEYFYDALEALGYTGIKRGFNFRDGWDDDEH
                     TATYTVHRDKVAESACGLADKLLSGELRSISEADYFDGVETPDEGEGWKKFNVDKSVG
                     ISVTQDGNEVTVVQDTHGGQPEVQTFTLPGPAQARQLYGLLSRLENH*"
     gene            complement(171262..172656)
                     /locus_tag="Salt_Pond_R2_C_D2_MG_scaffold_7_prodigal-singl
                     e_211"
     CDS             complement(171262..172656)
                     /product="hypothetical protein"
                     /codon_start=1
                     /transl_table=11
                     /translation="VKNTKKGKTEGEMLEGLDYPVHYEVHYADPSDSVDGGDDLEDMS
                     GWDPNTYADAPRLLYVDALKGDELVGRALFGVHDDVGVIELDKIYVKHEERRKGVGTE
                     LINTAAEETGLKVWAPHETDTGRALMKSFKSNNPSATMEAVCVAVAESGGDLELTHFE
                     KWHELGDPVEDGEFNMYVVVARVGGEFAGSAEFIVTDGYLLPNNVEVKEEYRRQGIAT
                     KMYVYAEQVSGLKAQPHSIQSPQGRALWANPNRPFGEATLVAEAVTQGFPTVKLDQVY
                     HVGELDRTAKRKGSYEGDGLSVSLHPEEWGRIAKVAGTLYSLYKPGGEFLDIHELTDE
                     QKRVVRRYGIEKGYAKEGTVYRVNFDDEYGDGNYMLFDNPEEAQEEADMYETEVVEVE
                     SALASSELTARMFQGDATDPSQVDHFLAVVYAEDVLDLDGVWWEDVLDEMALSAPRGT
                     IFNGKLPEWSVVKA*"
                     /db_xref="jeo:JMA_43640"
                     /db_xref="A0A0B5AUD1_9BACL"
     gene            172680..172988
                     /locus_tag="Salt_Pond_R2_C_D2_MG_scaffold_7_prodigal-singl
                     e_212"
     CDS             172680..172988
                     /product="hypothetical protein"
                     /codon_start=1
                     /transl_table=11
                     /translation="MTTYVVSLHKKASPPSPIRTRSYTLYACVGECIDGKVTRGLIID
                     EYPRNNPSSLKWEAVDRNFPTFPQFNTLEQGVEVTVKLLEGRRAASLLFALRNLPALP
                     *"
     gene            complement(172963..173595)
                     /locus_tag="Salt_Pond_R2_C_D2_MG_scaffold_7_prodigal-singl
                     e_213"
     CDS             complement(172963..173595)
                     /product="Putative uncharacterized protein n=1 Tax
                     =Methanosphaera stadtmanae (strain ATCC 43021 / DSM 3091 /
                     JCM 11832 / MCB-3) RepID=Q2NIC3_METST"
                     /codon_start=1
                     /transl_table=11
                     /translation="MDKEYWKSYYEKHGQPFQPSPFCLFALDNYLEKGDSIIDLGCGN
                     GRDSVKMAEEGLRVVGVDQCCTVIDSLNAKQIPDATFIGCGFESMPSHLKIKHAYSRF
                     SLHSIPEHVEDVLLAWVSTHLEDGYFLIETRTDKDDLAGKETDHYRRFLSAENLVCKM
                     IRCGFEIAYMEHARGFSRYDSTFGVDYNSDDPYLLRVVSKLKTKAGRGGF*"
                     /db_xref="UniRef100_Q2NIC3"
                     /db_xref="mst:Msp_0059"
                     /db_xref="Q2NIC3_METST"
     gene            complement(173597..174142)
                     /locus_tag="Salt_Pond_R2_C_D2_MG_scaffold_7_prodigal-singl
                     e_214"
     CDS             complement(173597..174142)
                     /product="Uncharacterized protein n=1 Tax=Parabacteroides
                     sp. CAG:2 RepID=R6IJR0_9PORP"
                     /codon_start=1
                     /transl_table=11
                     /translation="MLYDYVKEKHPKAVTSPFYTPKKPFDVQVAGDILVEFCGICERV
                     GLNYRVIFGTLLGIYRDGDLIEWDADTDLGLHAGQEAKLVECIPEIVSNGYTVERVTQ
                     NVLVSFGKHGHYLDVYLYSGKGTLKCSSYSLPDSDFKGSSILNFRGTELKTVPDPEGF
                     IVSHYGKDWKTPKRGCPARPQ*"
                     /db_xref="UniRef100_R6IJR0"
                     /db_xref="X1J2M3_9ZZZZ"
                     /db_xref="pdn:HMPREF9137_0029"
                     /db_xref="R6IJR0_9PORP"
     gene            complement(174181..174957)
                     /locus_tag="Salt_Pond_R2_C_D2_MG_scaffold_7_prodigal-singl
                     e_215"
     CDS             complement(174181..174957)
                     /product="Uncharacterized protein n=1 Tax=Haemophilus
                     sputorum HK 2154 RepID=J4KDZ2_9PAST"
                     /codon_start=1
                     /transl_table=11
                     /translation="MFGNDPRYVTPLPITVCTYLTAFPGYRLVYYVTKDDLRHEWLIF
                     LKKLEERGLVSVVMRHRNDGLFPTAYRFDAAWNKDADVVFCRDVDGLLSTREYLCMRD
                     FIDSDYEFYTYRSHPHHTALLMAGMCGFKSPWVRKNVARPELVGKGKWGCDQTMLDLR
                     FRAHASKMAEYLGEHGEKYCGFTKEPSAELKVPSRLKPLLDYADHLYASHTCPLTKDY
                     GFENMPYEYKLNHLRGVLEAVPTEVRKIVTSAMQGLACWA*"
                     /db_xref="UniRef100_J4KDZ2"
                     /db_xref="J4KDZ2_9PAST"
                     /db_xref="amr:AM1_1237"
     gene            complement(174991..175077)
                     /locus_tag="Salt_Pond_R2_C_D2_MG_scaffold_7_prodigal-singl
                     e_trna_7"
     tRNA            complement(174991..175077)
                     /product="Leu"
     gene            complement(175083..175532)
                     /locus_tag="Salt_Pond_R2_C_D2_MG_scaffold_7_prodigal-singl
                     e_216"
     CDS             complement(175083..175532)
                     /product="hypothetical protein"
                     /codon_start=1
                     /transl_table=11
                     /translation="MESPPTTADEAHDYVMEIVKRLQASGVVTTVKMYDTPRGDEGSA
                     ERADWDRHYQSVLDKYGKLPERADPKKWCNISFQPKDGNQLARIAEVCVRLTRLGIMF
                     DSGGGCGSLDWELDWSFRFKEDYLEREDYSAAVDLINTYLADLFKED*"
     gene            complement(175552..175627)
                     /locus_tag="Salt_Pond_R2_C_D2_MG_scaffold_7_prodigal-singl
                     e_trna_6"
     tRNA            complement(175552..175627)
                     /product="Trp"
     gene            175664..175801
                     /locus_tag="Salt_Pond_R2_C_D2_MG_scaffold_7_prodigal-singl
                     e_217"
     CDS             175664..175801
                     /product="hypothetical protein"
                     /codon_start=1
                     /transl_table=11
                     /translation="MKREDWIGGVPCPKGNRVHTLNSDPTRKKYKYAGSPDSVRVVTK
                     Q*"
     gene            175809..176165
                     /locus_tag="Salt_Pond_R2_C_D2_MG_scaffold_7_prodigal-singl
                     e_218"
     CDS             175809..176165
                     /product="hypothetical protein"
                     /codon_start=1
                     /transl_table=11
                     /translation="MSLVEYILTSTVKTKVLLESGKPSFLADMEKLPSGGSAEFEDYE
                     GNIVELADLNADNPGGGWGTEAMNFITKSASKHGVDLLVLPVGEPGDEAHDRLAKFYE
                     RFGFYDTGEGAYHRDA*"
     gene            complement(176361..176447)
                     /locus_tag="Salt_Pond_R2_C_D2_MG_scaffold_7_prodigal-singl
                     e_trna_5"
     tRNA            complement(176361..176447)
                     /product="Leu"
     gene            complement(176513..176588)
                     /locus_tag="Salt_Pond_R2_C_D2_MG_scaffold_7_prodigal-singl
                     e_trna_4"
     tRNA            complement(176513..176588)
                     /product="Phe"
     gene            complement(176714..176801)
                     /locus_tag="Salt_Pond_R2_C_D2_MG_scaffold_7_prodigal-singl
                     e_trna_3"
     tRNA            complement(176714..176801)
                     /product="Tyr"
     gene            complement(177040..177372)
                     /locus_tag="Salt_Pond_R2_C_D2_MG_scaffold_7_prodigal-singl
                     e_219"
     CDS             complement(177040..177372)
                     /product="hypothetical protein"
                     /codon_start=1
                     /transl_table=11
                     /translation="MGLPSTVKMHENKKWVFRPNKLVREGVFYFQSRSNESLWKVVAF
                     SQGGPLRGTSAVSYADLSRPKKKNGKPLQLPRLSDFEHFDDIMAGRKVYVGRYLLDID
                     PSATPKPL*"
     gene            177447..177523
                     /locus_tag="Salt_Pond_R2_C_D2_MG_scaffold_7_prodigal-singl
                     e_trna_1"
     tRNA            177447..177523
                     /product="Pro"
     gene            177529..177602
                     /locus_tag="Salt_Pond_R2_C_D2_MG_scaffold_7_prodigal-singl
                     e_trna_2"
     tRNA            177529..177602
                     /product="Gln"
     gene            177652..178263
                     /locus_tag="Salt_Pond_R2_C_D2_MG_scaffold_7_prodigal-singl
                     e_220"
     CDS             177652..178263
                     /product="hypothetical protein"
                     /codon_start=1
                     /transl_table=11
                     /translation="MSFQETLKITKAEDLTPAQRSVAADVDRTIQLSIDEGVDPEGVV
                     KRVQKDLSLLSKHANIDVDIGNCVQMGSSDNVHLRIRVEGAWCVLCINPMVGVYGFTC
                     KTLDAVSTSDYAVNILDYDELLTNIAKRLYYAHEWAQGTEQGYCIGILEGAAHVASCE
                     LVQRTPYFEELETSAVMDYAYPAEAKNVTVKSIKDGILKLIKA*"
     gene            178266..178679
                     /locus_tag="Salt_Pond_R2_C_D2_MG_scaffold_7_prodigal-singl
                     e_221"
     CDS             178266..178679
                     /product="hypothetical protein"
                     /codon_start=1
                     /transl_table=11
                     /translation="MSLQISAATPQRPKAKCFAVSSSLLFDRRLNPDLRLDVAYADVL
                     RVLENGSDAAPEQVADLVGGAGKARKLVAALKECETHEDALDVIRKTFKLHERHSAKL
                     LSLVVDIYIVEKNQKRIEELQEQIKEFKHLKQGDK*"
     gene            178679..179002
                     /locus_tag="Salt_Pond_R2_C_D2_MG_scaffold_7_prodigal-singl
                     e_222"
     CDS             178679..179002
                     /product="hypothetical protein"
                     /codon_start=1
                     /transl_table=11
                     /translation="MKRTSPLYALLVLILGIMAITTSGCRTIEGGKDPQFYRGEIVEE
                     RLSGRKGIVSNGRWNMVSRVWMYEVVFNPSSIYTRNEQRSDYVNQNRVWLASYELQLP
                     KDNEK*"
     gene            178992..179348
                     /locus_tag="Salt_Pond_R2_C_D2_MG_scaffold_7_prodigal-singl
                     e_223"
     CDS             178992..179348
                     /product="hypothetical protein"
                     /codon_start=1
                     /transl_table=11
                     /translation="MKSNIVALIIIASLGFGCASSEKDYEALRDKRHPLWEQKLTESN
                     AESLASLKPYDITQAEAAEYFVRASIAEDQLGKVKRTREQKERYSQAQVDLAAEALRI
                     QYGRSFGVAEDRQPND*"
     gene            179360..180748
                     /locus_tag="Salt_Pond_R2_C_D2_MG_scaffold_7_prodigal-singl
                     e_224"
     CDS             179360..180748
                     /product="hypothetical protein"
                     /codon_start=1
                     /transl_table=11
                     /translation="MLNTEDILAQVDQLTVDLDARIKRAKDAEQERGVLVERRAVLIE
                     AFEKLRSKISEAEDCMEVPERVYDMLGVISTELESIATRIGEELPPDYTSPKRVASVN
                     ECQPSDMLEHFLGQPFYSLITWLADPETYANELCNKMYKLQGSATLFSAPELQAYSRA
                     LAAASRLLQKRYPVLECSAGSGNETMRKFYAALAAFAREYRVTVHALKKDYECDWDAE
                     IREQLAALSGAVKARNEAIKQQEEREQQEVLYWNTVSLLVDYAHGKESPNKDEILSIV
                     DDLSRIPSVPPNSPNQHELTDRLAEVLWGVEDHLTGRKYRSLRRILTAYQERIEGKST
                     VEDTTPEGEEETEDNTCSKTYTDKLVGKRILIIGSKPRGNRKQLMQEALKAEELEWLV
                     PEDARSISTWLQNDKYDVVFVIIRFCSHEGYEMAKAACKASDKTFVTVAGGYGASSLS
                     NSYETAISNSLY*"
     gene            180787..181242
                     /locus_tag="Salt_Pond_R2_C_D2_MG_scaffold_7_prodigal-singl
                     e_225"
     CDS             180787..181242
                     /product="hypothetical protein"
                     /codon_start=1
                     /transl_table=11
                     /translation="MSNELNHESTLLTGDKLYVSVRRDEKGHNDGSIGKEVSHGAYCI
                     AKAPRYAEDEVWEANANKIIKALSMESVWRGKLLELGVCPECLEEIQHHLDEPFSNCN
                     CGTGEDTGDMPELQRLRRVEAGAKAALAKLDSQEVAAARSTLTSVIGSK*"
     gene            181244..182179
                     /locus_tag="Salt_Pond_R2_C_D2_MG_scaffold_7_prodigal-singl
                     e_226"
     CDS             181244..182179
                     /product="hypothetical protein"
                     /codon_start=1
                     /transl_table=11
                     /translation="MKPVLACTDIDNIASMLHKDFHLVSPRVYYDHRLKLNADALLIF
                     DTCNVPEDILKLLDCPVIGSGRHTKVAQTATLDKVGIRHPKTLHVSIGWSGYRCDNVY
                     SYLKYFKFPVVLKIGGGARGLGQIKMDSPDALYGTLEYFNEYSNTLNDEASPQDFLRK
                     FDVEGAYVGNQDFNEHEAGVIIESINSGNWFIQELLQDIVEYRVVTLYGNEPMVVSRK
                     PAETGWQCNVSAGGYGEYVPSVQGDLKNAVEAVDAIRDRLNSPWLSADVYMNSTGEWG
                     VFEYQMQMGYKSMPKIELATRVSSSVSKMLANHGR*"
     gene            182169..182858
                     /locus_tag="Salt_Pond_R2_C_D2_MG_scaffold_7_prodigal-singl
                     e_227"
     CDS             182169..182858
                     /product="hypothetical protein"
                     /codon_start=1
                     /transl_table=11
                     /translation="MGDDALILKVTSEDGTCKHVPCLDISTTQVRSRHNVIEVVTERY
                     IGMFQDWCALGGIMEGSYIPVMPEKKRLRWVDCGRVYTAEGAFPLSLDMTPGGALSVT
                     IACDRYMTEGLQRGGVSDTEPEPTTFDLSQMRQQLEDLVGSIVDGQIVNQDLIDTLTR
                     ETDRYCHHIIESGQASSARCDIRVVHDHVIMDAYIQPTVSSDSVSIAIEADSQGAREL
                     DTAPVHEDEET*"
     gene            182855..183166
                     /locus_tag="Salt_Pond_R2_C_D2_MG_scaffold_7_prodigal-singl
                     e_228"
     CDS             182855..183166
                     /product="hypothetical protein"
                     /codon_start=1
                     /transl_table=11
                     /translation="MSINDNKDYVRDLLTRKPKLRDDDLRLLAQMWLSDIYSYTNLRI
                     EDMSALDLIKMMKDESPLTKPESVTRIRRKIQEECPSLRGVKHAKRQNHATVIKRDLG
                     Y*"
     gene            183174..183443
                     /locus_tag="Salt_Pond_R2_C_D2_MG_scaffold_7_prodigal-singl
                     e_229"
     CDS             183174..183443
                     /product="hypothetical protein"
                     /codon_start=1
                     /transl_table=11
                     /translation="MEDIFNNVAGGRGTCSKCGKQVNNVAYHEHTCGTAYEGMKIDLS
                     DFKATEGVTGFLDSRAKYREASKDVNEGNYCSKGNGHRRTVPPRS*"
     gene            183409..184302
                     /locus_tag="Salt_Pond_R2_C_D2_MG_scaffold_7_prodigal-singl
                     e_230"
     CDS             183409..184302
                     /product="thymidylate synthase (EC:2.1.1.45)"
                     /codon_start=1
                     /transl_table=11
                     /translation="MDIDEQYLRVVDRILTEGELKENRTGVDTLAIAGEKIEHDMSQG
                     FPLLTTKQVYFKGVKVELEGFIKGIRSKRWYAERGCKIWNEWCNPQIIPYGNDTDTKA
                     RMAAEDDLGLFYGVQWRDFKDPNATISSPGGEVTCMSKGVDQLRKITDTLEHNPNDRR
                     MICSAWNPQALGHMALPPCHLLWQTTVINGKLNLAWYQRSVDVPLGLPFNIASYALLL
                     DLLALHAGLKPGRLIGFLMDTHVYVNQIDGMKEQFKRGPRPLPTLETSLNGDGIYGWS
                     HYNTEIHGYDPHPAIQFPIAV*"
                     /db_xref="mmr:Mmar10_2027"
                     /db_xref="UniRef100_UPI0003629291"
                     /db_xref="88097760"
                     /db_xref="UPI0003629291"
                     /db_xref="2.1.1.45"
     gene            184299..184499
                     /locus_tag="Salt_Pond_R2_C_D2_MG_scaffold_7_prodigal-singl
                     e_231"
     CDS             184299..184499
                     /product="hypothetical protein"
                     /codon_start=1
                     /transl_table=11
                     /translation="MNEVWLGDCLDLMPRIPDESVDMILCDLSLTYPLSWFENRAKNN
                     LTQQEWDAVKRNIRLYLVEEGR*"
     gene            184501..184596
                     /locus_tag="Salt_Pond_R2_C_D2_MG_scaffold_7_prodigal-singl
                     e_232"
     CDS             184501..184596
                     /product="UniRef90_UPI0001BC7AAA DNA methylase N-4/N-6
                     domain-containing protein n=1 Tax=Bacteroides sp. D2
                     RepID=UPI0001BC7AAA id=128555 bin=ACD79
                     species=Bacteroides sp. D2 genus=Bacteroides
                     taxon_order=Bacteroidales taxon_class=Bacteroidia
                     phylum=Bacteroidetes tax=ACD79 organism_group=Chlamydiae
                     organism_desc=Novel, branching deeply from Chlamydiae"
                     /codon_start=1
                     /transl_table=11
                     /translation="MEVNSIHLGDCLKVMENIPDRSIDMVLCDLP*"
                     /db_xref="ACD79_506_1"
                     /db_xref="A0A0G1NQ16_9BACT"
                     /db_xref="UniRef90_UPI0001BC7AAA"
                     /db_xref="UPI0001BC7AAA"
     gene            184627..185238
                     /locus_tag="Salt_Pond_R2_C_D2_MG_scaffold_7_prodigal-singl
                     e_233"
     CDS             184627..185238
                     /product="Methyltransferase {ECO:0000256|RuleBase:RU362026
                     }; EC=2.1.1.- {ECO:0000256|RuleBase:RU362026};; 
                     TaxID=1262919 species="Bacteria; Bacteroidetes;
                     Bacteroidia; Bacteroidales; Prevotellaceae; Prevotella;
                     environmental samples.;" source="Prevotella sp.
                     CAG:1092.;""
                     /codon_start=1
                     /transl_table=11
                     /translation="VLIPFEELWKQYKRIIKKDAAILLFGTEPFASHLRLSNLKMYKY
                     DWVWKKSKSGSAFTAKYRPVSKHEMILVFGFGRTRYFPQKTPGKPYRRKHDTTECDVN
                     NHNIGFNRRLVHTENEGFRYPITVQEFAQKWRRQDQLHPTQKPVELCEYLIKTYTSEG
                     DVVLDNCAGSGSTLKAAKNIGRGFIGIEKEKKYYELCKRVVIA*"
                     /db_xref="R5PTN4_9BACT"
                     /db_xref="llt:CVCAS_0990"
                     /db_xref="UniRef100_R5PTN4"
                     /db_xref="2.1.1.-"
                     /db_xref="2.1.1.72"
     gene            185235..186152
                     /locus_tag="Salt_Pond_R2_C_D2_MG_scaffold_7_prodigal-singl
                     e_234"
     CDS             185235..186152
                     /product="hypothetical protein"
                     /codon_start=1
                     /transl_table=11
                     /translation="MKIPPQFLSSQGKKKKKSKKQESNDFLYAAARPDLVCKHLLGEA
                     CESLYLYLPESARADYLVRQYGDRIKAAFDKARELGHQIPDQEPEQVISMLASMDPST
                     EDDQPGQYTEWLVKRFVSDDPEQATPDEIKATLDKFHRNKQHLDASARDINKYKTFSE
                     LKDKMESVEDVASERAAKKDYSAVYKDDNIIVFSPQSHAASKYLASRPLDVDRKKATW
                     CTAADSQDGSDYFDKYSEDGDLHIIFTKSGRRSQLFSIGGEVEEWRDNENVELSIDDD
                     VDVTEDEAQSLIKFGSQHGIDVLRYLRRA*"
     gene            186184..187440
                     /locus_tag="Salt_Pond_R2_C_D2_MG_scaffold_7_prodigal-singl
                     e_235"
     CDS             186184..187440
                     /product="hypothetical protein"
                     /codon_start=1
                     /transl_table=11
                     /translation="MNTKEAIEQALSLTEARVDRYRPMLHTKALDWLYSYDSTYADYA
                     EDILNTAVEGLKRDDRIVWYLVQVKRWLYSIIQRALEREERDAYAPETMQEVDYYKDI
                     YEKEWAKFTRKYGDHAGTPNLPRIRGQLERYLSLGCEALNAYVFDVKKSANETLAELW
                     EIEQDYYTTDKAALTPAEDEEKVIEYPDGSAWFRIPRPECTEVEGQIMQHCGNRYANQ
                     DPDDEIFAYRMKSNAEGAYAPKLTFVVNNGRLKEAKGKQNTKPSAKYHDVIVDLLLSG
                     RIDKIDYEGSHALHDNFSIDDLSGDLKEKFESQWDGEVNTDAKDYAGLADALASEISR
                     RGASESLRAAGWTVDAEYDGSLIWYNSASSRAFYATPGWTNDPYEIPIDSSDGDEFVD
                     DTTLRMDEITYESYMNAIEDYLAQDT*"
     gene            187440..189008
                     /locus_tag="Salt_Pond_R2_C_D2_MG_scaffold_7_prodigal-singl
                     e_236"
     CDS             187440..189008
                     /product="hypothetical protein"
                     /codon_start=1
                     /transl_table=11
                     /translation="MNTELAIYLLEDRASDAREKYPSVGEYIFKTFVDQDPSGNNKYL
                     MWLMKQADGSKEAMVHNQGRTYTLTQVMGWIKEYDSKVRGDINSLSSIEDLRVAVENR
                     EKSKSEQKKEMLDKDTEVLHDGDRYRIVMPKSHEAMKHWGASTSWCVATSNTDYWPEY
                     YYQGAFVVVIDKWYAKNKPVQGTALEASKVVEVGDTVKYTPEEGVMYGGADAYLDKDE
                     VEWELPVDYYNYDFSKVAIHMNSYDVQHFIYYDRSDDTLNDEQIDGYVELISTVEGID
                     FNDLLEQHNDYEDEYERKDSVLYDWVDGILKDGGRETLLRALHGSIDDAYDYLTSSDI
                     PYWDFVQAVLDAIGGEEEFDQLVHRVTSVRVMDDMSDALPTLADIRGMLEDMVGARDV
                     SSYLDYDTYEEAWKGAWKAVEELNSAIGQVGSLSNLMSVEAYRSLEKEVPNLGEIVRD
                     LAKRDYEDKASSTHYSSTSSQPEFDLPGEDVRDTRPSGLEIETVEELEELLRKYGYES
                     EAAAVKRYMHESCS*"
     gene            189013..189246
                     /locus_tag="Salt_Pond_R2_C_D2_MG_scaffold_7_prodigal-singl
                     e_237"
     CDS             189013..189246
                     /product="hypothetical protein"
                     /codon_start=1
                     /transl_table=11
                     /translation="MYVAIIISTGAVLLLVFSALYGRGHFRTYFRMCGRCGEVHLRFR
                     GACKACGFLGSHEAPWVIGWTKTITKLIFRSKN*"
     gene            189248..189520
                     /locus_tag="Salt_Pond_R2_C_D2_MG_scaffold_7_prodigal-singl
                     e_238"
     CDS             189248..189520
                     /product="hypothetical protein"
                     /codon_start=1
                     /transl_table=11
                     /translation="MDKPAILLRIHNTRDSFIAAAVVDSFRNIERVAEAARITGFKRI
                     GAETVRTKKDLTSDIRGTAVGSGHFNGEQVTLSASLAPFVSSKAND*"
     gene            189513..189674
                     /locus_tag="Salt_Pond_R2_C_D2_MG_scaffold_7_prodigal-singl
                     e_239"
     CDS             189513..189674
                     /product="hypothetical protein"
                     /codon_start=1
                     /transl_table=11
                     /translation="MTEVRRGTTFRTSHGTQVVFVGWLTKGVALVEAITRNGVITTQV
                     LFSDLVVEE*"
     gene            complement(189757..190185)
                     /locus_tag="Salt_Pond_R2_C_D2_MG_scaffold_7_prodigal-singl
                     e_240"
     CDS             complement(189757..190185)
                     /product="hypothetical protein"
                     /codon_start=1
                     /transl_table=11
                     /translation="MNEQISPKRVLEGTFIGVFTTLILAVLAVAGNILWTAAVEQQDR
                     INSAVESAKAELIATQNQTATQLDKLTKAVNENTQVLNELSVPPVYIQEQQRTEGPDY
                     DEKDEPAPIAQEYAPQQRVEFNPDVFKESIKSEKESMRKK*"
     gene            complement(190182..191552)
                     /locus_tag="Salt_Pond_R2_C_D2_MG_scaffold_7_prodigal-singl
                     e_241"
     CDS             complement(190182..191552)
                     /product="hypothetical protein"
                     /codon_start=1
                     /transl_table=11
                     /translation="MSSYRVKPILELQNSRRNRELFRKKYPDAELGDDDLGKLFDLFD
                     RRKPRMPNPDVFAYPDWKTLKGKLDQAELKKASEVDGGMDLEDDLATPRRGEAEHQVY
                     QGNRFVAYLTPTNDQMYDQCSDQEWCIARQDSQYWSDYTDGDYIMGVVEDRGVPADDV
                     YAMVAFQIGPDGPRSAWNKKNVTTHAHRMIRDWKLDTPPENIEELRLAVDALAQAYSE
                     EVALDAFEEAFEGWWDSVDSDLDIFNTSELKDMYDKVAKAAGRGIPAAEDALDEVSKA
                     YFRDVRHYVADTILSMIKSKVKNLDDDVVEAWVVEDDLVYLTDEWEDVWLLELGGDVH
                     VAEDVPESVIEGSGGILPILFNADRAYEAMSTETLNKLKRTMDDADLENDLIRRVETY
                     FDGGGADPSQTEFEGDDWDAAKKRNLDFDMEWSPELVDHLYTQHPSIAMHEYINKRLR
                     LQDLII*"
     gene            191564..193420
                     /locus_tag="Salt_Pond_R2_C_D2_MG_scaffold_7_prodigal-singl
                     e_242"
     CDS             191564..193420
                     /product="Marine sediment metagenome DNA, contig:
                     S01H1_S03921 {ECO:0000313|EMBL:GAF97258.1}; Flags:
                     Fragment;;  TaxID=412755 species="unclassified sequences;
                     metagenomes; ecological metagenomes.;" source="marine
                     sediment metagenome.;""
                     /codon_start=1
                     /transl_table=11
                     /translation="MNDAVDYLLETQESTYTLLNRPSVQSFMERSRVDRYMEMFKDLE
                     EHDQTIRREVKKVVQRLKREDAIIYVLRYLKYYMYESVGEEEKAEEYAKKFPYVKEMG
                     VDSSEWGADGLDGVLQGISHFMSLGIGAIDSFRFDKQPWNDIYAKLHRIEQEWKKQFG
                     DTIEAHEDDEIILKFPDGSAWFDVHNDVCSPDESKVMGHCGNSYNRHEDYTIYSYRTP
                     AGKKGLWKPHLTFVVDTRDGTLIESKGKGNAKPAEKYHPHIKALIDKGLINHLDQSGT
                     YQPENNFQIQDLGDWEYIHNLVMTRPNFLTKGALKQLINEYGSEHRDAFISEKEWETL
                     IEVSPLSVPLDRVLAAKGADYVKQLIGDDERLEDLAKNIRGKEVLVFDGDLDDIAGFT
                     GSDGLKNYIPYLTGDEFFDNWVPDLYWPEAENMLEALNDSQKSELLAYANHVRDEEEY
                     PEPFQSVADLDESFVESNLDELHLALTRSYSRGYDAGADAELTESVSTYLDGLPVGWE
                     YEHRTSDGTSQITRSIRLDGENFQGYAELDDVVKLLNTEDAFDDLDYEGLMTWFWESV
                     MAEHESWSPPYYGFERYDEEYAAETFVSYEFPGIDFSVPDPNHNPNQAELSI*"
                     /db_xref="X0TUJ4_9ZZZZ"
     gene            193436..193747
                     /locus_tag="Salt_Pond_R2_C_D2_MG_scaffold_7_prodigal-singl
                     e_243"
     CDS             193436..193747
                     /product="hypothetical protein"
                     /codon_start=1
                     /transl_table=11
                     /translation="MTTKETVHRVICKSRKELTNTELLTKVWESELKDAGYSKASRFE
                     TFAKLLKDGELSSPSTVLRVNRQRDETQAKPLSGSWRGKADAAIRKLQGKVPPRSKVR
                     K*"
     gene            193773..193955
                     /locus_tag="Salt_Pond_R2_C_D2_MG_scaffold_7_prodigal-singl
                     e_244"
     CDS             193773..193955
                     /product="hypothetical protein"
                     /codon_start=1
                     /transl_table=11
                     /translation="MKVNGIEVEIDESDILALVLSKAATDYKLNSATFTDVKFFADGK
                     PVKSVAIKATIKGQSQ*"
     gene            193952..194797
                     /locus_tag="Salt_Pond_R2_C_D2_MG_scaffold_7_prodigal-singl
                     e_245"
     CDS             193952..194797
                     /product="Uncharacterized protein n=1 Tax=Pelagibacter
                     phage HTVC008M RepID=M1ID32_9CAUD"
                     /codon_start=1
                     /transl_table=11
                     /translation="MNTQELLEMSRAFAHYEREVMRAKNADYTSSRSGSDPFANFRNS
                     EIIGVNAEKGILIRVIDKLMRMRTFIEQGDLSVKGESFYDAIHDVRNYLILLAGMVRS
                     RASEPFNPWEICSPMDMPDDALRVMETKGSAFERHLAAAYREGTPTQRTKLVGEFYDT
                     FIRYALPDQHVPEEYSPVRTLDIEKARETMGSLFESLSTLDLQLQDSPNDSLEVEKLP
                     DDFPAPAQQGKVDALAVHKRLRNPVPVQDAIEAAKKAAKKATKKAAKKAAKKAATKKS
                     SRKRK*"
                     /db_xref="UniRef100_M1ID32"
                     /db_xref="M1ID32_9CAUD"
     gene            194801..195199
                     /locus_tag="Salt_Pond_R2_C_D2_MG_scaffold_7_prodigal-singl
                     e_246"
     CDS             194801..195199
                     /product="Putative uncharacterized protein n=1 Tax=gamma
                     proteobacterium IMCC2047 RepID=F3KGI7_9GAMM"
                     /codon_start=1
                     /transl_table=11
                     /translation="MADTHGQKGKGWIGVDLDGTLAHYDGWKGVNHIGAPVPKMLSRV
                     KQWLADGKDVRIVTARVAPVSGQDREEAKDYIKTWLKRYVGQVLPVTHQKDQTMIELW
                     DDRCIQVVPNTGERVDGKVDDDADALLDKP*"
                     /db_xref="UniRef100_F3KGI7"
                     /db_xref="A0A0F9K0U3_9ZZZZ"
                     /db_xref="dat:HRM2_25630"
                     /db_xref="F3KGI7_9GAMM"
     gene            195279..195518
                     /locus_tag="Salt_Pond_R2_C_D2_MG_scaffold_7_prodigal-singl
                     e_247"
     CDS             195279..195518
                     /product="hypothetical protein"
                     /codon_start=1
                     /transl_table=11
                     /translation="MKKEHQIKLHKALKALKGKKVETPWGRVRITKVTRNGVTVVPLD
                     GKEKDMDFSDFNEDALKDMGVMVNEPKSNVGNKGV*"
     gene            195530..195904
                     /locus_tag="Salt_Pond_R2_C_D2_MG_scaffold_7_prodigal-singl
                     e_248"
     CDS             195530..195904
                     /product="hypothetical protein"
                     /codon_start=1
                     /transl_table=11
                     /translation="MSLTAKLIIESDSLFDQTFNVVQQAGKDVAKSLGNLPGLAKAHV
                     DFVNDGRDKKVAKIRTFEVSSGNADNGTALRVLKAIENEARDRGMKFVQAKVTSGSEK
                     FWHKRGYRSKNQGRSLWAHKKL*"
     gene            195883..196416
                     /locus_tag="Salt_Pond_R2_C_D2_MG_scaffold_7_prodigal-singl
                     e_249"
     CDS             195883..196416
                     /product="hypothetical protein"
                     /codon_start=1
                     /transl_table=11
                     /translation="MGAQETITQRHMKRIKTLILLAVAAALTACGTTGSLDNQEKIEQ
                     AASYIETGTAFGVSSLVASKPDVKPYLAVANEALGVAIQQGDLKPVTVNALIAEALEE
                     KGASEYTPMVKISLQAGLDVYGRFYELNIEKELDTRPALKRFLQAIQAGISSGLGDTE
                     LPSSAPEPPTDQDLTLK*"
     gene            complement(196999..197586)
                     /locus_tag="Salt_Pond_R2_C_D2_MG_scaffold_7_prodigal-singl
                     e_250"
     CDS             complement(196999..197586)
                     /product="hypothetical protein"
                     /codon_start=1
                     /transl_table=11
                     /translation="MDQLSIRNDGSIATHVSNALTKCGKERPPDTWTEGLKMLTFFMD
                     YIDIGFSPVVTTEDNDYVAAVSYSELKFELHIWEARKVAAVSSAQVKTADKDKLERLE
                     KTGEGRKAVRQRMSDVMGSPYVLDVNCLVEKEGVSSEAVFIELDENCGYKPIYLVCSA
                     LPVISELALRFRRKRISCEEVHKLGGVGLSLSIDS*"
     gene            197615..198004
                     /locus_tag="Salt_Pond_R2_C_D2_MG_scaffold_7_prodigal-singl
                     e_251"
     CDS             197615..198004
                     /product="hypothetical protein"
                     /codon_start=1
                     /transl_table=11
                     /translation="MPTQPGDYRNMSGALLQASYATQLRKVKQEGKDDIPELKEDLHE
                     LNTSGGTSFYTNDEYRVGDMYRTKHGVMEVVDVKTPDDLGKSRGGPSAASMREKGVKY
                     SVYLKVKDNAKTVQEVTSGRLSAQTCA*"
     gene            198024..198236
                     /locus_tag="Salt_Pond_R2_C_D2_MG_scaffold_7_prodigal-singl
                     e_252"
     CDS             198024..198236
                     /product="hypothetical protein"
                     /codon_start=1
                     /transl_table=11
                     /translation="MSQNTDKVAKKVGSGLESILQNWNNGSPMGQSIELPEGVMDCFK
                     RHIQGQLAAFAPELDKVPQDDPRLKP*"
     gene            198254..198697
                     /locus_tag="Salt_Pond_R2_C_D2_MG_scaffold_7_prodigal-singl
                     e_253"
     CDS             198254..198697
                     /product="Putative uncharacterized protein n=1 Tax
                     =Coraliomargarita akajimensis (strain DSM 45221 / IAM
                     15411 / JCM 23193 / KCTC 12865) RepID=D5EMN0_CORAD"
                     /codon_start=1
                     /transl_table=11
                     /translation="MPKADIELVKMILQRNELDTRKVSQILEDLNTELQSEEVEKPPA
                     VKKQFVILISDPEGTLPERDYVGWVLQIPEDDSLAVVEERLHRSAYAFNQSPKGRRMP
                     VKTIGECCEVVSARYTKEEQVWIKTKEPVLVLNTNNQIPFDQSGE*"
                     /db_xref="UniRef100_D5EMN0"
                     /db_xref="caa:Caka_0411"
                     /db_xref="D5EMN0_CORAD"
     gene            198757..199713
                     /locus_tag="Salt_Pond_R2_C_D2_MG_scaffold_7_prodigal-singl
                     e_254"
     CDS             198757..199713
                     /product="DNA adenine methyltransferase n=1 Tax
                     =Enterobacteria phage T4 RepID=D9IE62_BPT4"
                     /codon_start=1
                     /transl_table=11
                     /translation="MARTNSNKIDPERRARDGGTRKAARKRISRKNDRSQAEQGVPVD
                     EGSESVPRKSSRTLVKSTCPFNYAGSKATHEWVKVIDEPVVDLFAGGGGFYSNVASRE
                     VVVNDIIQPLVDIQQMVYAWEDAEFERFVRDVYKRTAEVVTKDDYVALREQFNKDQDP
                     FDFYCLLCTCTNNLIRFNKRGGFNQTWGKRKFNQNTEAKLRSFRERIREKDIVFLSKS
                     FYEVDPGGKLVFADPPYIVTEAGYNTFWSADLEKRLYAYLLNCQFVLTNYLSKGDAVN
                     SVLADFLDEYDIEYHTIKHDKKGQKEKSEVVEILAVGENITT*"
                     /db_xref="UniRef100_D9IE62"
                     /db_xref="A0A097J7P4_BPT4"
                     /db_xref="sor:SOR_0977"
                     /db_xref="D9IE62_BPT4"
     gene            199794..200114
                     /locus_tag="Salt_Pond_R2_C_D2_MG_scaffold_7_prodigal-singl
                     e_255"
     CDS             199794..200114
                     /product="hypothetical protein"
                     /codon_start=1
                     /transl_table=11
                     /translation="MSKKHVCETLEDLIVALDEARPTDIVSIVQGLRDHPMIEKVFDL
                     QGMSDGFSTLVRTKDGNAYEMKIRPAEYSGHSKTKTKDPEKRERKAATKDAVASQRRD
                     GFWK*"
     gene            200111..200416
                     /locus_tag="Salt_Pond_R2_C_D2_MG_scaffold_7_prodigal-singl
                     e_256"
     CDS             200111..200416
                     /product="hypothetical protein"
                     /codon_start=1
                     /transl_table=11
                     /translation="MKRVALFVIAVALLGCQTSEPVPEGSTSDSVYYNAMYDQAYFAE
                     LNAVQDVYAELNQPCTQDELLLHVEEISPEFVRLVKSRGGDCAFVREVLKDVMEERQ*"
     gene            200413..>200583
                     /locus_tag="Salt_Pond_R2_C_D2_MG_scaffold_7_prodigal-singl
                     e_257"
     CDS             200413..>200583
                     /product="hypothetical protein"
                     /codon_start=1
                     /transl_table=11
                     /translation="VRRLCRRLRVYAKPRPQIPFTGYLPDPPDERDVLKSMTVAPSTY
                     VFDLKEHNHDVLN"
ORIGIN      
        1 CGCAGATACC TTTTACAGGA TACCTGCCAG ATCCGCCCGA CGAACGCGAC GTGTTGAAGT
       61 CCATGACTGT AGCACCGTCC ACTTACGTGT TTGATTTGAA GGAACACAAC CACGACGTAT
      121 TAAATCAGGG CAAGGTGGGC GCATGCACGG GATACAGCGT GGCAGCCGCT ATTTTTAACT
      181 TTCTCCATCG ACGAAACCCA GAAAGAGCGT TCCTCCCATC GCCTTATTAC CTGTACGCCA
      241 GAGGGCGCGT AAGGTGCGGC TGGCCTAACG AGGACAGGGG CGCGTACCTG AGGGAGACGA
      301 TGAAAGTGCT TCACAAGGAC GGTATAGCTC CTGAGCCCAT GTGGTCCAGC TTCAACCGCT
      361 CTTGGAAGGA GCTGCCAGGT GAGGGGGTGA TGAAGAGTGC CTCCCTTTAC AAGATAAAAG
      421 GGTACGAGCG CATTCAGGTC GGAGAGGACG CTCCAGACCA AATGATGTCA GTCCTCCAGT
      481 ACGAAAAGCT CCCCATCGTC ATAGGCGTTC GCGTGTTTCC TGAATGGCGC AATCGGTCAG
      541 TCACCTACAG CGGCAACATC CCCATGCCTG CGCCTGACTC TTTAGCCACA GGAGGCCACG
      601 CTATGTACCT GCATGGGTTC GATTCTAAGC GGGAAGTCTT CATCGGTACT AACTCGTGGG
      661 GTTACGATTG GGGATGGGGA GGTCGCTTTA CGCTACCGTT CGACTACTTC AAGTCGTGGA
      721 AAACATGTCA CGACCTCTGG ACGTTGTCTT ACGATTACGA GTAAAACACG TTCTGTAGGG
      781 TATGAGTGAC CACTACGAAC ACAAGTACCT AAGCCTCAAG CAGGCCACTG AAAATCTAAT
      841 CATAGAGCTA GGGGTTAGCC CAGCTGCGCT TAAGGCGATC GCAGACAACC AGACGTCAGG
      901 TCGAGTCAGC CGCAAAGTAG CGACTGATCT GCTTAACCAA GGTGTTTTCG AGACTAAACA
      961 AGCTCCCGCA CCGCTACCTC CCTCTGCCCT GCCTAAAGGG TTTGAAAACG AGTTCCTCGT
     1021 ACACCGAACA GCGTTGACGC AGAACTTCAG GGACAACGGG TACGTACCCG TCCTAGTCCT
     1081 TCCAGGCGAC CTGACTATCT TCCGTAAGGG TCCAGCTTCT TGACGAACGC GTCAGTCACT
     1141 TTGTGCAGGT CACGCTCTTT AATCTCGTCA AGGGTAAGCC ACGCGTACGC TGTATGCTCG
     1201 TCGTTCAACA CAGGGTCTAT CTCTTGATCA GTGTTTGACA CGTACATGTT CACTCCGCTT
     1261 GAGTCGTGAA ACAGAGTCAC ACGCCTAAGG GTTATGCTCG TCTCTTCCGC GAACTCTCGA
     1321 AGCGCGGCGT CGTCTGGGCT CTCCCATTCT TCTACACACC CTCCGAAAAA GTTCCAGCCT
     1381 TTGCCGTCAG ACCTTAGTCC AACTAGGTAC TTGCTTGTTT TCACGCACTT CAGGGCTACC
     1441 CATGATGATT TGTTTTCCAT ATAGTATTTA AGTTACATTT AACAACAAAC CATAGAACAG
     1501 AACCATGAGC AACACAGCAT CAGCCATTGT AGGTGAAAGT GGAGGTACTG ACCGTACCGT
     1561 TAAGAACAAC GCGTCTTCGG ACAAAGGAGG TTTAGAGGGC TCAAAGAAAA AGCACTCTGA
     1621 CGCGGACAAC GCTACGCACG CTAATACGTC TGACGGTCAA GCCAAGCCCC CATCCAAGCC
     1681 AAACGTAGGC GACGCCAAGG CTCCTGGTAA AGGCGTCCAG AGCGAATCGA CCGTCAACAA
     1741 ACTCCTCGGC TCAAGCGTCC AGGAAGCTAC TACCGAGGCA GACTTGGTCA ACATGATCTG
     1801 CGGCGCGTGT GAAGGCGACA TGGCAAGGCT CCGCAAAGGT CTCGGAAAGA TGTCCAAGCA
     1861 GTCACTTCGC AAGCTCTACA AGAACTGCAC AGGCGAGGAC GTGGAAGACG CGGAAGACGC
     1921 GGAAGAAGAT AACGAGAGCG ACAAGAACTA GCCCCCTGCC ATACGGGCGT GTAGGCTAAA
     1981 CTCACGCGTT GCTACTTTCA AAGACGAGGT AGTATTTAAT CTATGGCAAG GAATCTGATA
     2041 TACCGTCCAC GCACCACTCT TACACGGTGG GGCACACCCA CTCTACAAGG CGTCAATCAA
     2101 CCCTCTACGC AAGTTGACCC CGAGGGGCCG CTCGGACCTC TCTTCGCTGT GCTTGTGGTT
     2161 GACGGCGTAA ACGGTAACGA CGAGGTAGCC TCAAGGTACG CATATAGCCC AAGGTATCCA
     2221 GACGGAAACG TAGATCCGCT GAACGACACG GGTCTGTATA AGTTCAAAAC TATCGCCCAA
     2281 GCCCGCCTCA TGGCGAACCC AGGCACGACG ATTGTTGTGT ACCCTGGTAG CTACGCTGCC
     2341 AACGACATCC TCAAAAACGG AGTACGCTGG CATTTCATGC CCGGAGCGGT GGTAACCTCA
     2401 ACCACCAAAC CTATCTTCCG CATAGACGAG AGCCGCCAGT CAGCTCATGT CGTTACAGGA
     2461 CACGGACGCT TTTTCCAGTC AAACGACAAC CTCATACAAG TTAAGCCCGA GGTGCAAGGT
     2521 CGCCTGTGGG TAGAGGCTGA GTCCTTTTCG TCCCTTAACA GCCATCCTAT GATGAAGGTT
     2581 GAGGGTGGCG AAGTTGTAGT CACGTCGCGC AACCCTATTG TAGCTGAAGA CCGAGAAATC
     2641 ATCGTTGCTA CGGGCGGACT AACCTTCATA AACGGACATC TTCAGTCTAA TCGAAGGGCT
     2701 GTTTACGCCA ACGGCGGCGA AGTACAGGTT CGCGGACAGA TCAGCGTATT GACAGATGAG
     2761 CAGCCTCCTA TACGCATCGA AGGCGTTGAG GACAACCGTG GGAGCGTACT CATGGTGGGA
     2821 AGTATCTACA CTCCCACCTC GACCGCCGTG GAGATTGTTG ACGGTACAAG CGTCGAGGAC
     2881 TATCCTACGT TGGAATGGCG TAGAGGTACA GGTCATGTTA CAGGCGACAT AACCAAAGGT
     2941 CCAGGAGGTG CGGTTCATGT AACGTCCACC CTTACCGAAG CGGTCGCCGA GGTAATACTG
     3001 AACACTGTGT CCCTTGACGT AGCGGACGCT GACGTGTACG CACTCACGTC AGACAAACCT
     3061 ATTACGGTAG TTCTTGAGGG GCCAGTTGCC TCGCTCACAG ATCGAGACCG GAACACTGTG
     3121 TCCGTGTCAG AGGAACGCTT CTGGCTCCTA AACGGTGCTA TACCTCCAGA GGTAACCTCA
     3181 GGTGTCGCTG GTATCACTTC TTGGCAGACT GCGCTGGGGT TAGGTACCGC AGCCTACGCA
     3241 GATTCTGGAA GTCAGCCAGG TCAAGTGCTT CTGATCGATC AGGTAGGCTC TAACCCTGCC
     3301 TTACCTCCTT TAGACGCAAG TAAGCTGTAC GGAATACCAG CTCTTACCCG CGCTCCTCTT
     3361 GAGTACAAGG GAGGTATTAA GAATAACGCC TCGACATCCT TGCTGATCGA AGGGTCAGAT
     3421 GACACAGTAA TTGGACTCAG CGACTTCTCC CTGCGCATTG TAGGAAAATT CACCGCGCCA
     3481 GCCTCCGCGC AGACGCTGTT TAGCACGGGA GGACCGAATA CCTTCCGAAT CCAGGTATCT
     3541 GACTCTGGTG AGTTGTCTAT GCAGTGGGTA CCTGCATCTG TCCCCTTAGA TTTTAACTGG
     3601 TTTGTCGACG GAAAGACGCA CGACATACTA ATCACAGCAG ACAGGGACGG TGATCTCACG
     3661 CTCTACGTAG ACGGGGCTGA GGTGATTAAG AGCGACATAT CCGCAGAGTC GTCCAGAAAC
     3721 CTCGTGGTAG ACAACAACCT GCAGCTCTAT AACGAAGGGG ACTACATCCA CCTGTTTCAG
     3781 CTTTGGACAG AGCTAGTGGA TCCTGAGGCA GTGTACACGG GCGGATACGC AAATACAGTT
     3841 CCCGCCATGG ATATTGCTTT TGATACGTGG AGGCAGGGTT CCACCCTACC TATCGTCGAT
     3901 TACCAAGGCA CAGGCACTCA CACGCTCACA GGTACGGCGT CCGCCCTCCG ATCCACCTCT
     3961 GACGGTCAGG AGTACGACCG CCTCAAGCAC TACCTAGTAG GGTACATTGA CAGCGGGGAC
     4021 TACCCGACAG GGAGAACGTT TTACCTCAGC AAGAACAGCG GTACAGACGT ACGCACGCAC
     4081 GACAGGGGCG TGGCAACCGA CGCCTCACTT CGTACTCCGT GGCTTACATT CACTGCGCTC
     4141 GCGGCAGCCA TCACTATACA AGACAAAGAC CACTTCGTAT TCCTTGACGG CGATTTCTCT
     4201 GGAGAGGGAG TGTCTATTGA AAGCCTAGCT GTTTATTTCA GCACAGAAAA CGCCAGCGTG
     4261 GTGTTCCCTC AGACTTACCT TGACGGCACG GCTACGTTTG TAGCGGAAGG AGGCACAGTT
     4321 TCGTGGGTAG AGACGTACTC TCCTGCGTGT ACTATTGAGT TCTTCAACGC AAGCGTTGAC
     4381 GCCCTTAACA TAATAAATGG CGGCGACGTC ACCTTTGAGA GTTCCCACCA CGTAGCCACC
     4441 GTTGGAGGAG GTCTCACATC TAACGGAGTA CTCCGATTCC GCAACTCGTC ATCGAAATCG
     4501 TTGTCCCTTG AGGCCACGCA GGTGGACGCA GTCAACAGTA CGTTCAAAAA CCTTAACATC
     4561 ACCGGTACGG CACCTATTTA CGGATCTGTA CTGAGGGGTT GCCGCGTTAC TGGCGTGCTC
     4621 GAAGGCAAGG TACAGTGCGA AAACTGCGAC ATTCACAACA TATCAGACGG GTCTGTCACG
     4681 TTAAGGGGGT ACAACTCGGT CGCGAATATA GGTGCCGCAG TTGCTATAGA CAACCAAGGC
     4741 GTACTAGATC GCGGGAGTTA CATACATCCA GCCTCAACAG TAGACTTCTC GCTCAACGGT
     4801 ACTTACCCGT TCTCAGGTAC AGTTCGTGGG CTTAACGATC CACAACAAGA CTCCGACGCT
     4861 GTCAACAAGC GCTACGTGGA TGCTCTTACT CCGCAGATAC CTCGCGGAAA GACGTACTAT
     4921 TTCAGCAAGG GTATAGGGTC CGACGCACGA GGGTCATTCC CCGCTACAGA CTTCGGTAAT
     4981 CCTTGGGAGA CGACAGCGGC GTTCAACGCT AACGTCACTT TGACCAACGA CGACGTGCTG
     5041 GTGTTTCTTG ACGGCGACTT CAGCGGCGAC GACCAGATTA ACGTGTCTGT CCGCCTCACT
     5101 GTGAATGCAC AGTCTCCTAC CAACCACTCC GCTCCTGTGG GGTTATCTAG CTTTGTCGTG
     5161 TCTGGATCGG GTGAGCTGTA CCAGAACGGA GGGTACGTAC CTTCTGTTGA GTTGACTGAT
     5221 GACGCTACGT CCAAGCTTTA CTCAGTTTAC AGAGGGAGGG TGGCCTCTTT AGTAATAGGC
     5281 GAAAACAGCA ATGCTGAACT CCACAACAGC ACGCTAGACT CGACTGTAAC TGTTGCAGAC
     5341 ACCAGCACTC TCATCTTGCG TGATCGGTCT AAGACGGTCG ACGTAGTCTT AAGCGGACTG
     5401 TTCTCTAAGC TACAGTCCTA CAACAGTGAA TCAGGCGCCG TAACCCTTCC AACCTCGGGC
     5461 GGGTTTGCGG AGTGTACCCT TGTAGAGGCG CACGCTGATT CAGTGACATC CAGTGCCTCC
     5521 AACGACGTAA CACTAGACTC TGCGAGCGTG GGGAATCTGT CTGGCTCGGG TACTTTGTTC
     5581 ATCATCCGCC CTAGCACCAC CTTTCAGTAT TCCTATGCGT ACGCTATCGG TAAGCTTGAG
     5641 TCATCGCTTA CAGTTGATTC TGATGCCACG CATTTGATGG GGAGAAGCAG TGGCGACCCT
     5701 AGAACAATAG ATCTGTCCTT CAACGGTACT TTCCCATTCT CAGGTACAGT GCGGGGGTTG
     5761 AACGATCCAC AGCAAGACTC TGACGCAGCC AACAAACGCT ACGTTGACTC AGCTGCCATA
     5821 GGCTTGCTTG AGGATAGAGG CAACTACGAC GCTTCAACGA ACAGCCCTAA CCTCACCTCT
     5881 CCAGCTCCGG GCGAAGTTAA TAAGGGTTAC GTTTACGTGG TGTCTTTCGC AGGTAATAGC
     5941 TTCTTCTCAG AACCCTTAGA AGCTGGCGAT GTCTTACGCG CTTTGCAGGA CGATCCGTCC
     6001 AACTTGGGTG ACTGGGCGAT TACGCAGAGC AACATGACAG CTTCAAGCGT TAAGACGCTG
     6061 TACGAGACTA ACTTAAACAC CAACGCGTTT ACCGATTTTG AAAAAACCAA GCTGGCTCTT
     6121 GTAGAGCCGA ACGCAGACGT CACTGATGCT ACCAACGTGG AAGCGGCGGG TGCTGTTATG
     6181 GAAGGTGACG CTCCCGACGC ACACTCTATC CTCGTAGCCG ACACAGCCGC TAACCCTGTA
     6241 GGGAAGGTTA TTGGCACTGG AAGCCTCGTT GGACGCTTGC CTGGAGGCAA TGTACGAGGA
     6301 CTAAACGCCT CGGAAGTTAA AGCCCTTCTC GGGCTAGTTG AGCAAAACCT TCCTGGTGAA
     6361 GTGGGGGTCG CTGCCTCCGA CGAGACTACA GGCTTATCAT CAGGCACAGC GGTGCAGTTC
     6421 CGTATGCCGT ACCAGCTGAC TCTTTCTGAA GTGCGTAAGA CGCTCAACAC AGCTACTTCG
     6481 GGCGGTGATC TCGTCGTGGA CGTGAACCAG TACGGATCAA GCATCTTCTC AAGCGGGGAC
     6541 GCCTCGGTAC CTGCAGGAAG CCTGCACGCT TCAAGTTCAG CGTTCGCACA GCCTGTGCTG
     6601 TACGACAATG CACCTATACG CGTGGACATA GACAGCACTG GATCAACAAC AGCTGGCGCA
     6661 GGTTTGAAGA TGTGGCTGAT TGGCACACGG CAAACTTCTG TGTTTGTTAG TTAACATTTT
     6721 CGCCCCTCAT GTATAGGAAG GGGTGTATGA AAGTTACATT AAAGTTCGAT CCAAGTCCGC
     6781 AGGATGCCCT CAAGGAAGCT GAAAAGCTTA TTGATAGAGG CGCAGACTGC ACAGTATCCG
     6841 AGCCAGACAT CTTTGATGCT CTGCTCGTTC AAGCCGCCGA ACGCGGAGCG AGTTTGACCT
     6901 TTGTCGTAGA CGGCGAAGAA CTCACTCCTG TAGAAGCTGT CCAAAGACGG ACAGAAGGGC
     6961 TTCAAGAGTA TGTAGCTTCG GTTTGCGAAG CTTACATTGA CCAGCCTGAA GACTAACTTC
     7021 AACCTTCAAC AAGACCCGTC GTGTTCTACT CTCGGCGGGT CTCTATTTAT ATGAGAGTTA
     7081 AAGACGCGAT TAAAAATCTG GCGTACCTTC CCCGCCCTGC CACAATTCAA GACATTGAGT
     7141 ACGCTAACGA AATGACGGGT TCTAGCGGTT TTCTGGACGT TGCCCTTAAA GAGATGCAGT
     7201 CTCGAAAAGG AGTGCAAGTT ATTGTGTCCA AAGAGGTCTC CGACCAGATG GAAAACACTG
     7261 ACTTATCTGC TGACCTAGAC CTTCGGGAAG TCCCGTGGCT CGGGGAGTGT AGTGAGGTTT
     7321 ACTTTGAAGA CCCGATGATC CCCACCCTTT TGGTTTCCTA CCAGTCTATC AGTGATTTTG
     7381 AGGGATTGTG GGACGGGCTA GATATTGTCG ACTACAACAA CGTCGGGAAA GACACCAAAT
     7441 GCCTCCGCTG CCTAATGGAG CAGCCGCACA CGAACAGAGG GAGAAGTAAG CATGTTCGTG
     7501 AAGCCAACAC CCTCTATCTG CCTCAGAACA TGATGAACAG CTACTTCAAA GACAAGGAAG
     7561 ACTGCCACTC TGGCTCTTCT CCGTTCCTTA TGACAGAGGA AGAGCATGAC GTGATGCGGA
     7621 GGCTCGTTTT AATGGCTATA AAGGTCATGT ATTTCGCCTC TCACAGTCAC TACACCGAGC
     7681 CTACCCGCAA GCAACTACGT AAAGGCGGCA AGGACGGTGT CAAAAACCGC CCTAAACGCC
     7741 CCTCCAAGCG CGTTGAGTAT CTCCCTAGGT TCAGGGCTCA AGCACAGGAC GACGCACAGG
     7801 CAGAAGAAGG TAAGAAGCGG TTTTTAGGTC GCAGAGGTGT GTTCCGTGTC CTGCGCAGCC
     7861 CGAAGTTCAC GCGAAAGCGC GGACAGACAA TCTACGTACC GCCCATCCCG AACCCTGAAA
     7921 CAGGTGAATA CCCAAAAAAG GTGTTCAAAG TTCGATGTGC TGGTTAACTT TTCGTGTTCT
     7981 CAAGTATAGG AATAATCATG GACGTAAAAC AAATAAAGCT TACCCGAACT CCTACTCAAA
     8041 AAGACCTAGA AGGAATCTCT ACCCTCGTGG CTACCGCAAA CGATAAGCAC GGCAGCAAAA
     8101 TGCTCGTAGT TGGCGACCAG GAGACTGCCT ACGCATCTGT AGCAATGATG GACGGTTCAA
     8161 CCCTCTCGGA CGACGTGACC AAGGAGTACG AGGAAATCCT GTACACCGCA GGTTTGGTGC
     8221 AACGGGGAGT CAGCATCGGC GACATCCTCA CTGAGAGTCA GTTCAACGAT CTGTCCCGTT
     8281 TATACAACGA CAACCAGCCT ACCCCTGCCA AGGCTATGGC TGAGTACATC ACTGTAAACA
     8341 AGATAGGCGA AGGGAAGTTC GTTCCGAAGT ACCTCGCTTA CCTCATGGAA CATTTATTCA
     8401 ATGAAAACAG CAAAGAAGAG TAACATCGTA GCTCAGGTGC GTAGTATCAA CGACGACATA
     8461 CGCCGTTTTA ACGGCAACCT TATCGCGTTG ATGTCACACC CTGATACAGG CGAAGAGCAG
     8521 ATTTTGGCGG CTCAATCGGC GTCTAAAAAC ATAGCCGAGA AGGCTCGTCA CCTCTGTGAC
     8581 GAAGCTCAGG CACGTGGCTA CCCTGTAGCA TACAACCACC GCACTAAGCT GCTGTCACTT
     8641 CCTCAGAACT TTCTAGGAGG GGTTATTCCT GTACGCGTAT GAGTGAAGGA CGCAGACTGG
     8701 CTCAAGCCAT TGTCAACGGA TGCACTAAGC CTTTAGGCAG GGCAGCCGTA GTAAAGAATG
     8761 CGATCGAGGC TTTCGGACGC GCTTCGCGCC GTCAAGCGTG CGTTTTCACG ACAGACCAGA
     8821 TGGAAGAGGA AGAACTTGAA GCTATTGCGC GAGCCGAAGC TCTCGAAGAA GGATATAACG
     8881 TACCAGAAGG TGAGGAGATA TAATGGAAAA AGTATTCGTA TATGGGACAT TAAGGAAAGG
     8941 GTGGGGAAAC CACCGCCTAC TGCGCCACCT CAACGGCGTT CCAGCAGTCA CAGAGAACCA
     9001 CTATTCTCTG TATGCCAGAA GGATACCGTT CGTCCACAAA AACCCTGTGT CGCCTATTGT
     9061 AGGCGAGGTG TACGAAGTCG ATGAAAGGAC GTTGGAATCT CTCGACCGCC TAGAAGGGCA
     9121 TCCACGCTGG TATGTTCGAG AAGAAGTGCC CGTGGTCTTA GAGACAGGTG AAGTCACGTC
     9181 CGCATGGCTT TACTTCAACG ACTCGGAGGA TGGGCAGTTG ATAGAGAGCG GCGATTTCGC
     9241 CGACTACACA GGTAGTCAAG GTCTCTCAAG CGTATAGTAC CCCAAGGGAA TCTCACCTCG
     9301 ATCAACGATA ACTTTACGGG CAGCCTCGAA CAGAAACTTT CGGCTCGGCA GCTTCTCGTA
     9361 GAGCGGTCGC GTCTCTGTTA GGACCATAAG CAAGATGTCT GAGCTGAGCG TTTTAGGGTC
     9421 AACACGAAGC ATCATGTCGA GCGTCTTCAG GTCCAGGCTG TCTATAACCT CTCGAACGCG
     9481 ATCCGTGTAC ACCTTCAACT TCAACGCCTT GCGCGAGCGC AGGACGTGTT CTTTTCGGGT
     9541 GTAAAGGTGT CCGATACGCT CATCGAGGTC TCTGAGTTCA GGGGGTTTGC CGAGTTCTTG
     9601 ATGTGCAGTT GTACGGACGT GTACCAGCGT AGGGTCTGTT CCGTGCATCT CTATTACGCG
     9661 AAATGAAGCA CACCTATCGT TCCAGTAACC CGCTACGTTA AAGTGGTTTA CAACGTAAAC
     9721 GTAACCGTCT TTAAGGTCAG ACTCGGGAAG TGCTTCGCCC AGGTAGTTAG GCTCGTCAGG
     9781 CCACAGATGG TTAACATTTT CGTTGCTCAT GTATAGGAAG GGGTATGCAG ACCGAAAACC
     9841 GCACTACACA TAGAAAACCC GTTGAGTTCG GACCTTTCCG CTACGAACGG GAGACCGAGT
     9901 ATTATTCGCC GTACCCCACG CTAAAAAGGC CACAAGGAAC GGCGAAGCGC AGACTGTACT
     9961 ACAACGGAGA GCTGATCCTG TCTTGCGAGG CAGTATCAGA TGGATGCGGG GGAACTGAGG
    10021 TGAAGGCTTA CCCATACTGC GACCTTTTCA TTGATTCTGA TGAGGATGGT GAATACGCCG
    10081 TTTGGTTCTC CGAAGGGGGA AAGGTGTCAG ACTTAGACAG AACCATAAAA CAAGCTGCTC
    10141 AGTGGGGTGA ATTACGCGCC AAGAAACAAG AAACTATTGT AAATTGGAAA AACACTCAAG
    10201 CATAAATCAG AGAAATGAAG CAGACCGCAG ATGGTTAACA TTTTCGATGC TCATGTATAG
    10261 GAATAAGTAT GCAAGTTCTT GATAATCTCT CTTTCCCTTA CTACCCGCCC CGCCCTAAAG
    10321 CTGGCGTGAC TCTTCGAGCT GTAAGCGACC GAGACTGCTC CCGCTACCAT ATCTCTCCAA
    10381 AGCTCAACGG CGACAGAGGT AATTTGGTGG TGATCGATGG AGATGTTCAT ATTTCAAACA
    10441 GGCACGGAAG CCTTTACCAG TTCAACGTAA AGAACAGGAA AGACTTCCTC AAGCTACCCT
    10501 CCCATACCGT CGTCGACGGA GAGATTTGGA AGGGAGTTTT CTACCCGTTT GAAGCCGTCG
    10561 CGGTCGGCGG CGACAGTCTG ATGCGCCAAT GTCCGTCTGT TCGCGCTGCA CAAGCGCGAG
    10621 AACTCTGCCG ACTAGTCGGC GTCGATTGGT TATTTGAAAC TCCCAACAAA AAGTGGTATA
    10681 GTAGTGTTAA ACTTCCCGCA TGGGAAGGGG TCGTTAAGAA GCGCCTTGGC TCGCCTTACG
    10741 TACCTCTCGC TTCAGCCACG CAAAGCTCAA CATCATGGTT CAAGAACAAA TGGTAGATAA
    10801 GGCGGTCTCC GCTACTCACA AACTAATCCT GTACGACGAC CACGGTTGCG AACTCCGCGT
    10861 TTACAGGGCT CTCCTTCCTG AAATGCACAG CTTGTGTATA GGACACCTCG TAAAGTCCAT
    10921 GGAAAAGGAC GGGTACGTTG ACGTGTACGT CGGAAGCCTC GTTGAATGCT CAGAGAGGAA
    10981 ATCCAAGTGG GAAGCTGAGG GTCTCCGCTT GGAGGTATCC GCTATCTAGT GCGCACTACG
    11041 CCCGTTCACT GCCGATAATA GCGTCAGCGC AGCTCTCAAG GCTGTACGTG TTCGCTTTTG
    11101 CAGGTGGTTT GTAAGATTGG CGGCGAGTGT CCACTGTGGA CTTAAAGTCG GTCAGAGCTT
    11161 TGTACATTTT CGGACCTATG GTCGCTCTTA GGCGGTTGAA CTCGCGCTTC TCCTTGTCAC
    11221 CGCTCATGCC GCTGTCGCTG AACAGCTGAG GGCTGTTGCT GACGAGCTCC ATCCATTCGT
    11281 GGTGACCCTC GGGGTCGTTT TTGAAGTAGT CGTCAGCCCA CTCGCGAGCT TCGTTGCTTG
    11341 TCATCTCCAT GACAGGGCTT TTACGCTCTC CGAGTAGGTA TTCTACGATA TTTTTGCTTT
    11401 GTTCGCTCAT AGTGTAAAAG GTGGTTCTGT TCTTAACTAC GAGATGTCTA AGAAGAAGTG
    11461 CGTAACACCC TACTGTAGAA ACGCCGCCAG AGGCGGAAGG AGGTACTGCC ATAAATGCGA
    11521 ATCTAGGAAG TACAAGGAGA GCAACCCGCT GCGGTATTAT TACAATATAA CCAAGCAAGC
    11581 CGCCCGACAG CGGGGGAAAG TGTGGGAACT CTCCTTCGAG GACTACACTG AGTTCTGCTC
    11641 CAAAACAGGA TACCACGACG GGAGAGGGCG CACCCCCGCA AGCCTTACTA TAGACAGGAT
    11701 AGACCCGTCT AAAGGGTACA CGCGAGAGAA CATACGGTGC TTATCTCACA GCCAAAACAG
    11761 TACACGAAGA GATCTCCCTC CCGATGCTGA CGACATGTCT GCGCTTCCGT GGTACGAGGA
    11821 CGATCCTGAA TACGATACGA ACACCATCAC TGATAATTGT CCCTTTTAAG TAGTTAGTAC
    11881 ATGGCAAAGA AGGAAAGCAT ACTCACCTAT TTGAAGCTGG ACTACGAGAC GCACAGAGAC
    11941 GCTCTGCTGG ATCGCGTACG TTCTCGATGG TCTGCTTCCT GGAACGACTT TTTAGCGAGC
    12001 AACATTGGAG TCTTGTTCGT CGACCTCGTA GCGTGGAGTA CCGCCACAGT AGCCTACGTC
    12061 CTAAACCGAG TAGCTGGTGA GAACTTTGTA AGCACCATGA CTCTGCGCGA GTCTGCTGTC
    12121 AGGCTTGGTA GCCTGACAAA CTACAAACTG CGTGGAGCGA CCGCAGCCAC TCTTGCAGCC
    12181 GAGACGCGCC TTGCCGCTCC GAATGGAGCT GTAGGGGATA CCACTAAGGA TGTAATCGTG
    12241 CCGAAAGGTA CGTCGGTTCG GGTAACTGGT CGATCAGACG TGGTGTTTGA AATCCTGGAC
    12301 GATTACGTGA TTCCGTCAGG TTACCTTACA CCGAGACTTC CTGTCGTGTA CATCTCAGGC
    12361 GACATATCAG AGACTGATAC GCTTGAAACG AACGTCTCTG TTACGCAAGG TCAGCCTTAC
    12421 GTAGACCTGC TTAACAGCTC TTACAACCTC AAGGAGTACG CCAGCGTCGG TCAAACCTTC
    12481 CAGGAGCTTG ACTCAAGCAA TCAGCCTACG GGCAACGCGT ACAAAATCAA CGGTATAACG
    12541 TCATCTCCAG GCGCGACGTC GAAAAACCGC CTAGTCCTCG ATCGAGGGTG GGAAGGGCTG
    12601 ACAGGCACCA CTGCGGGGTG GGTTTACGAC ACCCGAATGT TCCTTGTAGA AGGTCAGACG
    12661 TTCTCTGAGC GTTTCTCCTC CCCGTCCACA AGTGCTCCAC GCCTTCGCTT AGAACTGTCT
    12721 CGGACTCCTG TGATAGACAA CTCCGTGAGA GTCGAGGTTG ACGGGTTTGC GTGGTCTGAG
    12781 GTCCAGTCCC TTGCAGTTCA GAATGCCGAG GCTGAGGTGT ACGAGATTAA GCGGTCAGAT
    12841 GATGGCACCA CCTACGTTGT GTTTGGGAAC GCTGTGTTCG GATCTCAAGT GCCTCCTGAG
    12901 GCGGCTATCG AGGTAACATA CCGTATCGGA GGCGGAACTC GCGGAAACAT AGCCGCAGGG
    12961 TCTGTGTCAA CGTCGGTAAC AGGCACTGAG CGAGCGACAG GGCGTCCAGT TACGGTAAAC
    13021 GTTAACAACG CGGGTAATAC AGGCTCGGGA GGTTCAAACG AAGAGACCCT TGAGGAAGCC
    13081 CGCGTGAACA TCCCTGCGTA CACACGAACC AATGACCGCG CAGTCACTCT TGAGGATTAC
    13141 CGCACGCTTG CTACCAGCTT TAACTCTGAT CGCGGTTCTG TACGGTATGC CCGCGCTTCT
    13201 ACGAGGATTC AAAACGCCCT GCTAGAGGGC AACGTAGTCA TAATTTACGC GTGGACGGTA
    13261 GGGGAGTCTG GAAACCTTGT TCCTGTGCCT TTTGATGTCA AAAATGCCCT TGAAGCGTTC
    13321 CTTAGGAGTA AAGCTGTAGG AACTGACCAT GTCCTTGTAG CGGACGGAAC GGCTCTCCCG
    13381 CTTCCTGTGT CCTTGAGGTA CAAGCTACTG CCTGGGTTTG ACCTGCTGCA AGTCGAGGAG
    13441 AGCGTCCGTA CGGTCATCCA GAACGTCGTA AATGGGCTGA TACCCGGAGA GGCTGTTGTT
    13501 TACTCTGACT TCATCAGCAA TCTTGACGGC GTGCAAGGCG TGGACAGTGT AACGTTCGCC
    13561 ACCCCGATTG CAGACATATC CCCTTCAAAC CAAAACGAGA TATATTCTCC GCCAACTGAG
    13621 GACTATCTAT ACGAAGTCGC TCTGCAGAGC GTAAGCGGCA TCAACAAGTA CACGGCACAA
    13681 TCGCCTGTTA CACCTCTAGC TGTGTGGTCT TTCAGGGTGT ACCTAGACGA AGTTGAGCTG
    13741 ACGGTCGTTC CTGACGTCGA ACAAGGCTAC GCTCGACTGC TCGGGGAAAA CATACCAGAC
    13801 GTACTGTCAG GTACACTCGC TGAGAGACCT ACGGTCGATG CCCGCCTGCT CGGGTCGTAC
    13861 TACCTTGCGA CTGACGTAGG GGCTCAAGGC ACTCTGTACT TTGCACGAGG TATTAACGAT
    13921 TGGGCAGAAT CAAGTAACTC AAACGACGTG GCTCGTTCCC GCGTTGACCT CAGAACAGGT
    13981 GAAATCGCAC TCAACACTAA GTCCTCAGTA GGTACGCTTG AAATGTCCCT TAACACGCTG
    14041 TCTTACTACG ATCGTACACG TGAGGTGAAC ATTTACGTAG GGTACAGGGC AACTGACACT
    14101 TCGCAACAGA AGCGTCGGGA GGTAAGGCAG CAGATTCGCG CCACCATGGC TCAAATGCGT
    14161 GTAGGTCAAA CACTCTTCGG AAGCAGCGTA TCAGGTCTGC AACAGTCTAA GTTCAACATA
    14221 AAAGACGTTG TTCGCGCGGT TTCCGCTGTG ACGTCCGTAG AGCGTGTAGC CCTTGATACG
    14281 CCCAACAACA ACTCAGTACG CGTCGACGCG TCAGATACTG AGCTTCTTGT TCCAGGTCAG
    14341 ATAATCCTCA ACAACAGTGC AGACTGATGG CCAAGCTAGT AGCAGTAGAA GGAGCAGTTA
    14401 ACCAGTGGGG CTGCGTGTGG GCGCGGTCGT CGCAGAACGC AGTTAAAGTA AACGGAGCGA
    14461 ATGCGCTGTG CGTCGGGGAC GTGTCCACAA CGCCGTGTAA GCCGCCAGGA TACGAGGGAC
    14521 CCCCTGTGCC TTACGTCATA ACCCCTGCGG GTGCGTCCAT GATTACCCGT TCACAAGGGA
    14581 AGCAACTCGC CCTTTTAGGA ACTATGACCC AAGGTATAGA CACTGTGCCT ATCGTAAGCC
    14641 AAGGACCGAA CTCAATAGTA AGCTCTGGTT AACATTTTCG CCCCTCATGT ATAGGAAGGG
    14701 GTATGAGCCT TTATTTCACA CACAAGTTCT CCGCTCCCGC AGGCGAAATC TCCATTATAG
    14761 TAACGGACTA CGACCACATC CACGTGGAGT GCCGTCCTTG CACTATCCGT GGCGTAGATT
    14821 ACAGTGCTTC GGTACACCTT TACCGTAACC CTGAAAACGG TCGTTTCGAG CCGTGCTGGC
    14881 GCAATGACCG AAACGAGCGG GTGTTTGAGG ACGGCTGGCG GTCGCGCAGG GAGTGCTTTT
    14941 ACATTTCCCG CCGTGACTTC AAAGACCCCT CTGAAGCAGG TAAAAAATCT GCCTTTGAGC
    15001 TTCTCACCCG ACTCGCCAAC GAAAACCTTC CGCCCCGTGA AGTGTTCGTG GCAGAAGAAC
    15061 ACAAGGACGC GGAACGCGCT ATTGAGCGCT ACGACGAGAA AATCGCAGAG CTTGAGAACG
    15121 AAATCAAAGC TCTTGAGTTG AAACGCCTTG ACGAAACCAA ACGCCTCAGC CTCTCCTAAC
    15181 ATGTACAAGC CTACGAATAA AATCACACCT TCACGCGCAA ACGTATTGCT CAAGACAGTA
    15241 CTCGGTATCC CGAGCTACAC AGGGCAGGAA GACCGTCTCA TTGAGTATTT GACGCAGTAC
    15301 GCAGCTTCTC AAGGGTGGCT GTGCTACGTC CGCGACAGGA ACGTGTATGT CCAGAACTAC
    15361 CTCGCCAGCG AGCATGACAG AGTACCTTGT TTTGTAGCTC ACACAGACAC TGTGCATGAG
    15421 ATTACTGACA TGGCGATTAT TGAGGCTGAC ATCCCGCACC CTAAGTCAGG CGAGCTCACC
    15481 CGCGCTTTGA AGGCTGTGGA TAGGAATGGC GAGCCTACAG GCTGCGGCGG AGACGACAAG
    15541 GCAGGTGTAG CCATCGCCTT GAACCTTCTT CACGAAGTTC CTAACGCCAA GGCCGCCTTC
    15601 TTCCACTCCG AAGAAACAGG TTGCCACGGC TCTCGCAAGG CAGACGACGC CTTCTTCAAG
    15661 GATGTTGGCT ACGTCATTCA GTTCGATTCG CCCGAAAACG ACCGTTCTAC GCATTACTGC
    15721 ATGGGTGTGA AGCTCTACAG CGATGCTTTC GCCGAGACTA TCCGCCCCCT GCTTGGGTCG
    15781 CACGGCATAA ATCGACACAT GAACGACCCC TACACCGACG TGTCCATTCT GAAGTCCAAG
    15841 TACGACTTCA CCTGCCTGAA TCTTCCAGCA GGGTACTACA ACATGCACAC GCCTGACGAA
    15901 TACGTTGTCA TTGAGGACGT AGAGAAGTCT GTTCGGGTTG CTCTGGACGT CGTATCCTTG
    15961 CTCGGCTACG AGCACCACGC CTTCGCGCCG CAAAAGGACA CGTGGGCAGA CTGCTTTGAC
    16021 GACCCCTGCA GCCCTAAACA CGAACGCATA AGTGACTACG AAGACGACTA CGGCTACGGC
    16081 TACGGCTCAG CCTATGACTA CGATTACGTG GATGTAGAGT TTGATAGTGA ATACGGGTTT
    16141 ATCAGGGCTA AGATGTCCGA CTGCGACGTC AAGGACATAA CCATCGACAA CGCAGTAGTC
    16201 ACTGAAAACG ACGTTGATTA CGAAGACATT GTACTCTGCA TTGAAGCAGA GTTTGAAAAA
    16261 CGGTTCTAAA AGGTATGACT GGAAAAGAAG AGCTTATCGC CCTCCGCAAG GAGCTTCACG
    16321 AACACAACTA CAAGTATTAC GTGCTAGACG CGCCTACTGT GTCGGATTTT GACTACGACC
    16381 AGAAGATGCG CAGGTTGCAG CAACTTGAAG CTGTGTACAC TGAACTGGCT GACCCGAACA
    16441 GCCCCACGTC ACGTGTAGGA TCTTCGATCA CGAACGCCTT TGATGCGGTT AAGCACAAGT
    16501 ATAAAATGCT GAGCTTAGAC AACGCTTTCA CAGGCGACGA AGTTATCTCG TTTTTCAACG
    16561 ACGTTCCCAA GGACGCGGAA GTCGTGATTG AACCTAAAAT CGACGGTCTC TCCCTGTCCC
    16621 TCCTCTACAA GGATGGGAAG TTGGAGGCGG CTGTGACACG AGGCGACGGC GAGTTCGGAG
    16681 AGGTGGTTAC AGAGAACGCC CGTACGGTGG AGTCTATACC TACTGTTTTG AGATCTGACT
    16741 TCACAGGCGA GGTGCGGGGA GAGGTGTATA TGAAGCACTC TGACTTCCTC GGTCTTAATG
    16801 ACCGCCTCGG CACAGCCTAC AAGAACCCTA GAAACACCGC CAGCGGGTCG TTGAAGCTCA
    16861 AATCGAGCAT GGAGTGTGCT GAGCGTCCTT TGTCCTTTTT TGCTTACGAC ATTATGACGA
    16921 AAGGGTCTCA GGAGAACAAG CTCGCGCTCC TAGAGGAACT CGGCTTCGTG ACAGCAATCT
    16981 CTGACACGCA GCTCTGTAAC CTGACCATTA AGGCGATCAC TGACGTTATT TCGGAGTGGG
    17041 AGTTCACCCG AAGCGGCTAC GACTACCCTA TCGACGGTCT CGTCATTAAG CTGAACGAGG
    17101 AAAAATGGCG CAATGAGCTG GGTGCTGGAA CGAAATACCC GAAATGGGCA GTAGCCTACA
    17161 AGTTCCCTCC CGAGCGTAAA AAGACCATCC TGAATGACAT TGTGCTGTCC GTTGGCCGCC
    17221 TCGGAACAGT CACGCCAGTC GCGCAGCTTG AGCCTGTTCA GCTTTCAGGT ACTACGGTAT
    17281 CCAAAGCGAG TCTGTGCAAT CAGGACGAGA TTGAACGTCT TGGCATTAAC GTCGGAGACG
    17341 AGGTTCTGGT CGAAAAGAGC GGAGAAATCA TACCCAAGGT CATGGGTCTG TCCAAGAAGC
    17401 GTACCGAAAG CGGTCACTGG ACGGTGCCTT CGGACATCGA CGGAGTGCCT ATCGTCCGTC
    17461 GTAAGACGTC TAAGGGAGAC GACGCCGTCG CTTACGAGCT TGCAGACAAG ACTCACCCGC
    17521 TTGTAGTAGT TCAGCGTATT GAACATGCCG TAGGTAAGCA TGCCCTGGAC ATTGACGGCA
    17581 TTGGACCTAA ACAAGTTGAC GGTCTCGTTA AAGCAGGAAT GCGCAGCGTT GCTGAGCTAT
    17641 TCACGTGGGA CGAAGAGCGT TTATCTAAGG TTCTCACGGC GGCATCTCTC AAGAAGTTCT
    17701 TGTCGGAGCG CGACAAAGCC AAGGAGAAGC CCTTGTGGCG TAAGATACAC GCCTTTGGCG
    17761 TGGAGAGCGT AGGCGTATCT ACCTCAAAAG ACCTTGAGCA GGCGTTCGGC AGCGTAGCGG
    17821 CCATTGATGA AGCAGGCGCA GAAAAGGTCG CCGAGTTAAT CGGCGACGTT AAGGCTAAGC
    17881 ACCTCGTGGA GTTCTTCGAC AAGTTTTCTG ACGACGTGAT TGCCATGCAC GAGGCAGGTG
    17941 TGGTCTTTGA ATCTACAGCC CAAGAGGGTG CATTGACAGG CATGACTTTC TGCATTACAG
    18001 GTGAGCTTGA AATGGGGAGC CGTCCCGACG TTGCAGCTAT GATCGAGGCG CAAGGCGGGG
    18061 TCGTAAAGTC CTCAATGTCC AAGAAGGTGA ACTACCTAGT TGTAGGCGAG GGGGCAGGGA
    18121 ACACGAAAGC ACAGAAAGCA GCTAAACTCG GAATAAGGAC GATAGATGAA GCAGAACTCG
    18181 AAAATATGCT CGGTAACTAA GAATATGAAC CCGTTTCAGC AAGAAGCAGC TCAGTCAAGG
    18241 ATAGAGCCTG ACCCTGATAA GGCGGCGAAA AACGACGAGT TCGAGTATCC CTCGTACGCG
    18301 GTTGAGCAAT TTATCCTTCT GGCAGGCTTA GGTCTGGCTC CATACGCCAT GAGCGTTTCC
    18361 CTAGGGCTGT TCCTGACGTG GGCTGTTTAC GTTGTGTTCA CGTGCTTAGC CTGCAAGAAC
    18421 CAGATGAACC ACGCAAAACT CGATGAAGAC GCCTACGACG GGATGTGGGG TGTACATGCT
    18481 ATACGGGAGT TAGGCAGGGG TAAGTTGGCA GTCTGCATAG CGGTGCTCGC ATCTGTGTCT
    18541 TCACTCGTAG CCTACTACGA AGGGCATTAC GTGATCGGGG CTACGGTAGC CTTCGCAACG
    18601 GTGTTCAAGG CATACATGCG GCGTAATGTA GTGCGGTATA TCTTTGAAAC CCTCCACACT
    18661 GAGGGTGCTG AAATGTTAGA GGACGGTCTA AACAACGAAG ACGCCGTGCA ACTTACGGTG
    18721 CAGCCTCTGT TCGCCCCTCC TGTGCTTTGC GTAGCAAACA AGGCAACCCG AGAAAAGATA
    18781 GGGGTCGAAG CAGGCGGTCA TGTCGAGATA ATCACTGACA GCGGAAGTTT TGCGCGTGAG
    18841 ATCAAGATGG TTCCCAAAGA TATAGCAGAC AGTTCGGACG GTCTCATATT CTTGAGTGTC
    18901 GCGGACATCC AGGCGTACGG GATAATCAGC GGAAAGGTCA GAGTCAAGCC TATTGAAGGA
    18961 GACTTTCGTC CCGTCTGATA AACCCGTCTG GAGAAAACCA AAACGAGACG TCCACTCGGA
    19021 AAGGTTTCAC AGACTCAGAG TCGGCTATCA TAGTCGGGAT TCTGCAGTGT GCGAAGTGGG
    19081 CGGATACGTC GTCCACGACC AAGTCCTCTA CAAGCAACGG TTCGGGCTGC CTCTCAACCC
    19141 ACTCTTTAAT GAATGAGGAG AAGGCTCCGT CCCTGCATTG TTGCTGAACC CATGCAGCCA
    19201 AGGCTGGTTG ATTCTCAGGC ATCTCAATAT GCGTCCCCGC TATTTTACGT GCTACGTCAC
    19261 CCATGGTATT CTGCCGTGAA AGAGTAACCC TCTGGAGACC TTGACCAGGA CAGACTCACG
    19321 TAACCTTCAC TGCACTCAAG GTCAACTCTA CCGTTCACGC CTTCTACGTC CTCGGGGGTG
    19381 TAAGGCTCTA AGTCTATGCC GTGTTCAGCT AAAGCGTCAG ACAGCATTAC CCACGCGATC
    19441 GACTTGCTTG GGTACGTACC CTCGAAGGCA TGATCAAGGT CGACATTTAC TTTACCTGTG
    19501 ATAGCGTCTG CTGTGTTCAT GTTCTAAATA CTATGAAAGG CATACTCTTT GAGAAAGGCA
    19561 GGTGGTTTAA GGTACGTAGA GCCGTCCACG CTGATACAAT CACGCGCGTC ACAATAGTGG
    19621 AGTTTGATAT TCTCCGCCTA GGCGTGCGCT TTGTTACCTT AGAGAAGCGC GAAAACGACG
    19681 TGTGCCTTCG GGATATATCG GTGGAAGCAC GGAAATGGAT CGAGGCGAAA AACCGTGGTG
    19741 CTTCGCTAGA TGGGTGCGCT TCAGAATTTG CCAAGCGGAT AACTGCCAAG GTTAGATCGT
    19801 GGCAGCAGTA GGCGACGGGG AGTACCCTGT AGAGGAGAAG TCCTCTGATG AGTCCTCGTC
    19861 GGACAGGTCG TAGGGGAGCA CCCGTACGCC TAAGTGCTGT CTTCCTTCGT TTCTGAACTT
    19921 GTACAGCTTG ATGTCCGCGT GGTCAATGCC GATAAGGCGC TTCAAGTTTT CGACCTCGTT
    19981 ATCAGGTATA GCAAAGAAGT CCATCTCAAC AGCCTGCTTT TCGTGGTCAA GCTGGATGTC
    20041 ATTAAGGTAT GACATGAGTG ATGGGTTTTC AAAAATGCGC AAGGCTAAGC GGTCTGCGTA
    20101 CGCACGGAGA TCGTCGTGCT CAGGGTCGTC CCCTTCCAAT ACGATAGCCG CGAAGTTGCG
    20161 TATGGCAGCC TCCTCGGAGT ACTGAACCCT GCGGTGCGTA GCTTTGCTGC CTTTGCCTTT
    20221 CTTTCTATCC TTGTCTTTCT TTTTCTTCGC AAGACCAGGA CCGGGAGAAT CGACAGCGCC
    20281 TATGTTACCT GTGCCTGTCA TACCTCTTCA AGAAATTCGT CTGGATTCAG ATTTTCGTCG
    20341 CCAGCTTCAT CTTCGCCAGC GTCAGGCGGT GGCATGTCGC CTGTACCTTC TTCAGGATCA
    20401 GGCAAGCTGA ACTCGTCGTC TTCAAAGCTT TCAGGCTCGT CGTCTTCAGC GGCTTCACCG
    20461 CCTGCGTCAA GGTCGTCAAT AGCAAGGATT GTGTCGTCAC CTTCGCCTCC AAGGGAATCG
    20521 TCCTCACTGC CGCCCTTATC GTCTTCTTTA GCACCAGGCT TAGGAAGCTC GTCGAGGTAC
    20581 CACTTGATAG CACCGTAAAG TTCGTCAGCA ACGGGACCTT GGCGGTTCGC ACCTAGAGAC
    20641 TGCTCAAGTG CGACGAGTTC GCCATAGCTA AGTTTCATAC GGTACGTGTT GTACTCGTTC
    20701 TTGGTTTTGT CGATTTCGGC CATAAACTAA ATACTTGCCG TATTTTCTGT TCTTGGTGTC
    20761 ATGTACATTG CAACATTCTC GAAGTCTGTT CAAGCGCGTT TTAGGAAGTC GGTAGGCGAG
    20821 CGCCATATTA CGTTTGAACC CAATCGACCG TACGTTCTGT CGCAGGCTCA ATACACGCGC
    20881 CTCGCTTCGA CAGAAGGCAT ACGAGAGGTT TTTTACAAAG TATCATCAGC GGCTGCGCGG
    20941 TTCAAGCCGT TCGACGCTAC GACCGCCGTA AAAGGCTCAA AAGTGCTACT GTATAATGGG
    21001 TCCGGAGGCT ACGGAGACCA AGTTATGACG TGGCCTGTAG CCGCAATCCT AGGTAACATG
    21061 GGGTTTCGGG TTTACGTCGT CACGGAGCCT GGCAACGAGC AGTGCTGGTG GAATCTTCCC
    21121 TTCGTGAACG CCACGGTAAC CTTGCCTTTA GAGTGGGATC TGGTGCAGCT CTACGACTAC
    21181 GTAGTGTGCA TGGACGTCGT CGTAAATCAA GACGAACACC CTGATCAGCA GCACCCCGTC
    21241 GATGCGATGT TGAACCGTCT CGGGATCGAT CCTCAAAGCG TACCTTCGAG CGATAAGGTT
    21301 TACACGCCCA CACTTACTCA CGACGAGTCT AACCCGCCTC CGTTCGTAGA GGGTCCGTAC
    21361 GCCATTTACC AGTGTGCGAC AAGCAATCCT CTGAGAAGCC TGAAAGAAGA AGCTTCCGTT
    21421 AACCTTATCC GTGAGCTATC GAAAGCGACT CCAAAGCTTA CATGGGTAGT GCTGTTCGAC
    21481 CAGTTCCTAC CTGAGGGGTA CACGAAACCC CTTATGGAAG ACAAAAACCC GCGCATAATA
    21541 CCAGCCCGCC TGTCATCATT CAGGGAGATG TTATCCGTGG TATACAACGC TCAAGCAGTC
    21601 GTTTCCCCTG ACACCCTGTC AGTCCACCTT GCGGGTGCGT TTAATATCCC CACTATAGGT
    21661 CTTTGGGGGC CTACAGGGTC AAAGTACCGC ACAAAGTATT ACAGCACGCA CGCTGAAATA
    21721 CTGAACCACG GTGCATGTCC GCACGCACCG TGCATGTACA CGGGAACAGG TCTCCCTCAC
    21781 TACTGCCCTT CCAAGGACGA GGGTCAATGC TCGGTGTTAA CCTCTGACAG CCGGGCTATT
    21841 CTTGCAGTGA TGCAGACGTG CTGCACTAAA TGGGGAGAGT GGGTATGATC GAAATAGAGG
    21901 AAAAGCCTGT AGTACTGTCC CTCAAGACCA ACGCGTCCAG CAACCTAGAG CGGATACGCA
    21961 GGGATATGCG TTTCCACCCT GACAAGTATT TCATGTCTCC GAAATACAAG CTGTTCAAGC
    22021 GGTCAGGAGG CGAAGCGGGG TGGGACGGTT ACAAGTACCC TCTGCGCTTT GTCGGCAAAA
    22081 CAAGAACCCA GGCGATGACG GACAGAGGTA ACTTAGGGCA GGTTACTACT TTGTGCGAAA
    22141 AGCACGACAT CCCGTACAGA GTGAAGAGGC TTCCTCGTCC GTTCGAGGGG ATGACGCCTG
    22201 ACGACTTGCC TGACGACCTT ATCCTTTCTG ACTTTGAGCT CGACGAGAAC CAGCGCATAG
    22261 GCATCACGCA GTGGCTGGTC GCTACCATGG GCATGAACAG GGTAACTGTG TCAGGCGGTA
    22321 AGACGGCTAT GATGTGTGCT GCGGCGTCTG CGGTAAAGCA GAACTACGAC GACGCCCGTT
    22381 TCATGTACAT AACCCCTACG GAGCGTCTGA TTAACCAAGT GTACAAGGAG GCTAGGCAGT
    22441 TCCTTCCGAG CTGGGACATC ACCAAATTCG GCGGAGGCGG TAAAGACGAG AAGGGAGCGG
    22501 ATATGGTTGT GGTTACAGCC GCCATGGTAA GTAAGCATCT CAAAAGACTC GTCGAGGAAG
    22561 GCTGGTTCAA GACCTTTTTT GGTCTCCTCA TTGACGAGTG CCATCACTGC ACGGCTAACT
    22621 CGTGGGAAGC GATACTCAGG CAGTGTCCTG CACTGTTCAG GTTCGCCGCC TCCGATACGC
    22681 AAGGCGCAGA GGACATAAGT AAAAAGACCA AGATGCAGGG GCTGGTAGGA GAGAAGCTTC
    22741 ACGACGTGTC TGCCGCCCCG CTTATTCAGT CAGGGCGCAT AGCCAAGCCT TACATCTACA
    22801 TCGTGGACGT CCCAGAATGG CACAACAAAC ACAAGCACGT TTCCCATACA GCTTTATGCA
    22861 GGTCTACGGC GTGGGTACTT ACCGACCAAT GGGAGAAAGG GATCTACCTA GGTCAGGCGT
    22921 ACGCCCTGGA TGATGAAGGA GAGTTCGTCG AGGATGGTAA GGGAGGCTTC GTGAAGAAGA
    22981 CAGGATGTCA CCTTGTAGAA CTTGGCGGCG AGCCTCAAGA AGTGGAGTCG CGATTCTGCT
    23041 TGCTGGACAG GCTGTACGAT AAGGCTATCA TAAAGTTCAA AGAGCGGAAC AAGCTGATAG
    23101 CAGACTGGAC AGAGTATTAC GCTGAAACTA AAAAACTGCG CACGCTGGTC GTATGCACGA
    23161 GAACGCTTCA CACGTACATC TTAGAGGCAC TCATCGCGTC TAGGCTAGAC TGCGGGGAAG
    23221 AGCGGGTACG TCTCCTTCTA GGAGAGGCTT CGATCAAGGA GCGTGATAGA ACGTTTGACT
    23281 GGTTTCGCGA GACAGAAGGC GCAGTGCTTA TCAGTCCCCT TGTAAAGGAG GGGGTCAGTA
    23341 TTAACGAGAT TCAAGCAGGA GTAGTCGCCG ACTACAGCGC CAACTGGGAG TTCGCTAACC
    23401 AGATACTCGG ACGCTTCATC CGCCAGAAGA AGGAAGGCGC GAACGAGGCA CACATTACGT
    23461 GGTTTTTAGA CAGGCAGCAC CCCTCTTACA GGAAAAACGC TAAAGAGCTG TTCCGTAAGC
    23521 TGGACAAAAT ACAGGGGTAC ACGATGTACT ACCCATGCCG TAAACCAGGG GATATGGAGG
    23581 GCGTTACCGA GTTTGAGGCA CGTGCTTTAA CGTAGCACCG TAGGCTCGCT CAGGGAAGCC
    23641 TTTACCTTAT TACGCGACTG AGACGGTTGC GGAGCGGTAT CGGCAGGTAC GTTCTCAGCC
    23701 TTCACCTCAG CCTCTTTGAC TTCCTCAGCC TCAGCTTTAA CATTTTCTGT ACCGACCTTG
    23761 ACCTCAGCGT TCTCAGACAC AGTGCCTTCA CGGCTTTCAG CAGCATCAGC TTCGGCTGCT
    23821 TGCGCCTCTT TAGCGAGGCT CGAAGACTCC TCTGCAGAGC GTGCTTCGGG CGTTTCAAGC
    23881 GCGGGCGTTT CTGTTTCGGT TTTCGCAGAG CTGCGACGAC CACGGCGGTT TTTGTTTTCT
    23941 TCAGGCATAC TTAAAATACA GTTCTAACAA ATAAAATGAG AGAGTTATGC AGATGGCCGT
    24001 TCACCCCCTC GACTGAGTCG GGCGAAAAAG AGCTGGTGGT GTACGAAGAC GGATCGAGAA
    24061 GTTTCGCCTA TGTATTCGAC CGCTTAGACT TCATGCGCCA GAAAGGGTAC AACGCTGACG
    24121 CCATGATGGA CTTACTGCTT AACTTCAAGA GCTTGCGACC GTACATGGTA CCTGTGAACA
    24181 TCAGCTTTGA CCTCTACTAC GCCATCCGAG AGGCCGTAAC GGACGGGGCT AATCCGTCTG
    24241 TCGATGAGAT TAGTAGCATC GACGAGCAGG TCATTGAGGC GTACCAGAAT CAGGCTTTGG
    24301 CGTCTTCGTC TGTGCCTGAT TGATACTGCT TTTCAGCTCT GCCATGCGAT TCAAGGTAGT
    24361 ATGCTCGCCG TTCCCGTGTT CAAGCACGAT CTGGTCAAGC GTCTCACGAA GGCTGTTCCT
    24421 GTCCTCTTCT GCCTTGCGCA GGTCTTCGTA AATTGATCGT GCGATGCTGT TAGCTTCCTG
    24481 GAGGTACATG GATGCGCCTA TAAGAGGCGT GGTTTTGGAC GCGAGTTGAG CGAGGGCTTG
    24541 TTCGTGGCTG TTCATACCTT TAAGAACGTA TTCTGTTCTA AGTCACATGA TACCTGATAG
    24601 CTTAGTCAAG ATTTGCGTGT ACATCGTTTT GGTCACAGGT GCTGTGAGCA TACCTGCCCT
    24661 GACGTTAGCG TACCTGTACG GAATGGTTAA GTCCGCCAGA ACGTACAAGA CTGTTCACGA
    24721 ATGGTTCGAC AGCCTAGACC CTTCCACCCT CCTAGGCGAA GATTTTAACG AAGGCTTGTA
    24781 CGACGCAGTG GATACGTCAG TGGAGGCGAG CGTTGCAAAG ATAGAGCGAA AATTGGAAGG
    24841 CTTGACCCGC GTGGGAGTTC CAGCGGCTGA GCCTACGGCG ACCGAGCCTA CGGCGACCGA
    24901 AATTAAAGGA ACGATTACCT TCGCAGGTAC GCCTCCGCTC AGCGAAGACG GAGAACCGCT
    24961 GGAGGGTCCA GTCGGGTCTG ACGTAGTAGA CGGTGCCACC TACGTCCATT TCAAGACGAA
    25021 GATGGGTGAA GTCGTTAAGA TGCCCTGTAG TTAGGGTATG CTCAAACAAG GAGACAAAGT
    25081 TACCGTAACC CAAGAGGGTC TCGCTCGTCA CGCACAGGCA GTCCCTGTGG ACGAATCCCC
    25141 ATCTTCGATC GAGTGGCGTT CAGCACTCCA CACTCGGAAA GGGCAGCCTG CCGTAGTCCG
    25201 AGAGAACGTA GGTAACAGGG TGGAAATAGA GTACCCTGAC GGCTACGTAG TTCTCGTGGA
    25261 ATCCTACGTT TTAGGGACTT ACGTAGAAGA TACGGCTGCG CCTGTGAAGG AGAGCAAGCT
    25321 ATACGCTGAC CGTGATCGTG TCCTTCCTAC CAGTAAGCAT AACGAGCGAA TCACAGAAGC
    25381 GACCAGCGTA GGGCTGGAAA TCGCTCGACG GAAGTCCGTG CATGAGGCAC AAGACCAGAG
    25441 CGGTGAGGCA GAGCCTAATA AGGCAGGGTA TTACGCCCAT TTACTGTACA ATGGTTAACA
    25501 TTTTCGCCCC TCGTGTATAG GAAGGGGTAT GTTAGTCCAG GTTGAAAACG TAGGGGATGT
    25561 CAAGGAGCTT GATCACGCCC GCCCTATCCT CATGGAGGAA GTTGACGCGT GGGTAGGCAC
    25621 ACAGCCGTGG CAATCAGTGG TTTTCAAGCG TCACGATATA GAGGGCGACG CCCTCAAAAA
    25681 CACCATAGCA CTACTCTTTA AGTCGTGGGT TCACTTGCAC CGCATAAGTG GCGTTCAAGT
    25741 AAGAAAGGCG GACAGCAACG TGTGGCGTAC TGAGGTTCAA GCATACCTCA GGCGACAAGG
    25801 CCAGCAGGAC GGTCAAGGCA ACCCGAGGTG GAACGTAAGC TATGAGCAAG GAACGCTTAC
    25861 GCTTACGTGG TCAAATTCCA TGGAAGCGAT ACGCGTGAGG AATCTCGTGT ACCGCATGTC
    25921 ACACCTCCTT ACGTGGGCAG ACAGGTACAC TAAAAAACTG TCAGGTACAT CGTCCTTGAA
    25981 GTGGAGTACC TTTGACAGCA TATCTAAGCA CGGACTTATG GGCTTTTAGT TTCTGTTCTA
    26041 GGATGTATGG CAGCCTCCTC ACCTACGCAG AGAACCCTAG CCAAGCTTCA CGTGTCAGGG
    26101 TACGTTACAG ACATAGTGGA ATACTGGCAC GCACATGCAG GAGTTCGCAA AGACCTGTAC
    26161 GGGTGCATTG ACGTCATAGC CTGTGGTGAT GGTGCTTACG GCAGGGGTAT TATAGGCGTG
    26221 CAAGCCACGT CAGCAAGCAA CCACTCCGCG CGGGTGACCA AGTCCTTAGC GATACCAGCC
    26281 CTGAAAGTTT GGCTTGAAAG CGGAGGGCGT TTTCAAGTAT GGTCTTGGGG AAGGAAAGGA
    26341 AAGCAAGGAG AAAAGAAACG CTGGCGCGTG CGTATCGAGG AGGTACGTCT AAGCGGCGAT
    26401 GAATTTTTAA TCGAGAAAAT CTGTTCTTAA TACTATGGAT AACAAACCAA CCACCTTATC
    26461 TGACGAAGAA GCCAAGAAAC TCGGATTCGT ACCGCCGAAG CCGCAACAGC CTAACCAGCC
    26521 TCAGCACCAG GACATGACGA ACGTGCTCGG GTACTTCAAC CCTCATTCGT GGCCTATCCA
    26581 CGTTTCTCTT TCCGAAGTAG GGCTGTCCTG CACCCTCGAC AAGCGGGGTC AGTTTCTCGT
    26641 GGACTCAGAA GGTCGAAGGA TAAACGACCC GCGCCTTGAC AAGCTCGTGA GCGAGTACGG
    26701 ACTCGCCAAA GAGATGACTA CCGAGAGTGT GCCTACTGTG TGGATCAAGC CAGCGCAGGA
    26761 GCAGAACGAC TCACCCTACG GATTCCGTGG CGGGGAGATA GTTAAAGATT CCAAAGGTGC
    26821 AGCGGTACCT CCTCAGCGTG CAGACGCGAA GGACGCACCC TCTCGCCCGA CAGGAGGACG
    26881 CACACCAGTC GGCTCCATGA CGATCGAGGA AGCACGTCGT CTCGGTCTGG CAAAAGGGAA
    26941 TCCGATGCCT GACGATGTAG GCGCACCAGA AACGGACGGA GCACCTGCGG GAGGTAACAT
    27001 ACCCGACCTG AGAGTACCTA ACCCGAACGC GGTGTACCGT AACCCAGACC TTGAAAAGCA
    27061 GAACAACGTT TCTGAGAGCC TTGACCCTGA CGCAGACGAC GTAATGTCGG GCGTGCTTAC
    27121 TGAGGCGCAG AAGCAGGTTC AGGCGCGTCA GCAGCAGGAG GCACAGCCAG AAGAAGTGCC
    27181 TGATACGTCA CCTCAACCTG TCGAACCGAC TAAGCCCGCA CCTGAAGACA ATTTGCCTGC
    27241 CCCTGATTTG GACGACGACG AAGTTGAAGT CGAAGACCTT GAGAAAGACG CGCCTGCGGC
    27301 AGAGAAAGCA CCTCCCTCAA AGAAGGTCGC CAAGAAGGCT ACCACCGAGA AGGTCGTTTC
    27361 AAAATCTTCA GACAAGAAGT ACGTTGACCC TGACACAGGC AGGGCGTTCA AGTACAGGAG
    27421 CGAACTTAAA CGCTTCTGCG AGAAGTCCCA CGGGACAGAG CGTACCGAAG AGATCCTCAA
    27481 AGCTTACCCT CAAACTGAGC GCGGCAAGCG CGTATCTAAG CGCCGATCAA AGAAGAAGTA
    27541 GTAGTTAATG TATGGCTGAC CCCAACACTA ACCCACCTTC AAGGTCTAAA CCCGACAGAA
    27601 CTGTAAAGTC CACTTCGCAA GGTTCTCCTG ATACCTTGCC GATGTACGGG TACACAGTAG
    27661 ACCAGCTTGC CAACTACATT AAGCGGCAGC TAGGATTCCC TACGTGGCAG GTAGAGCTGA
    27721 GTCACCAGCA GATTTTGGAC AAAGTCCAAG ACGCTCTTTT CAAGTTCAGC CAGTACCGAC
    27781 CTAAGCTAGG ATACCAAGCT TTACCTTTGG CTAGGAACGT AAACGCCTAC TTGAAAGGCG
    27841 TGGAGATAGG GCAAGACGGC CCCATACAGG TTGACTTCGT TGAGCCTCTG CCTACTCCGA
    27901 CCGCTATTTT CTACGGAAAC TTGATCGACC CTGCTCCGCT GTTCCGGACA GGTCTTGACG
    27961 AGTACGACAC GTGGATGCGC TGGAGAAAGA CGTGGATGCG TGTAACCTCG GTCCAACCTG
    28021 ACTGGTACTA CGACCAGGTA GGGAAAGTCT TGTACATCCA CAACCCTATT GAGCGCTACT
    28081 CTGCGTCCGT GTTTGCTTAC CTGACGTACA ACGACACGAC AGAGCTTACT CAAGTAGGCG
    28141 CGGAGTGGGT GAAGGAGTAC TCTTTGGAGA CGTGCAGGTG GCTCTACGGT GACATTATGA
    28201 GCAAGTACTC AGGGGCAATC CCTGGACCAC TACAGAACCT TCAGCTTGAC CAGCAGAAGA
    28261 GGTCTAATGC CGAAAAGAGG ATAGAGCAGC TGGAGCAGAA GCTCCACGGC ATGCAGCAAC
    28321 TTTCACCTAT AATGATAGAC TGATGAGTTT AATAACAGAA GCAGGTGCCA ATGCTATAGT
    28381 GGACGGCCTT GACGATCGCA TAGCGGCGTC AAGAGACCGA AGCAATAAGG CGCGTGCAGA
    28441 CGTAATAGAC GCTGTAACCA CTAACAACAG CGACCTGACC AGCGTGATCG CCGACTTCCG
    28501 GACTCAATTC CAGGGCTACA TAGATGATCT TCGCGACGAA ACGGACACTA AAGTCGAGAC
    28561 CACCCGATCT GACATTCAGA GCCAGATAGA CGAGCAGGTA AGCAAAGGGG ACGACACTGT
    28621 GGCCGAACTT CAAGCCCTTT TTGACCAGCA GAAAGCGAGA ATACCTCTAG CGCACCGCCC
    28681 GCCTTCTTAC TCTACAGGGA ATTGGCGTAC TTTTTATGAC GCACTTATTG AAGCGTCCGA
    28741 ACCTGGCTCG ATAGCTGACC TAGGAGGCGG ATCTCCGTAC GCCTTTGTCG AGTCTGTCAA
    28801 AGCATGACCT ATTTATTCTA CCTACCCAAG CTCTAGTACA CGTTCCCAGG TAGTTCCACG
    28861 CTCTAATTCT GTGGTTTCCG TCAAACACGT TAACGTAGTT GTCGTACTCA AACAGTATAG
    28921 CAGGCAGGTA ACTTACGCTT TCTCGGCATA CTTTTTCTGA TATAATGGTA CACGGGGGGT
    28981 ACACTTTGAA CGACCACGAG TCCGCCTCCA ACGCTTCAAT AAGTGCTTGC TTATCTTCTC
    29041 CTAAGAGGTC TCCAAAACAA TCTCTAAAGT TGTTCCTCGT GATAAAGTCA GCAATGTATT
    29101 CCTCGTCTAT CATGCTGTCC ACGCAGGTCC GCCGTGGGCG TCTTCAAGGC TCAGCTCGCG
    29161 ATGCGCATTA AGAAGGGCTA GGAGTTGGCC AAAGTCGATA GAGGATATGT TTTGAGTTAT
    29221 GCGTTCAGAC GCAACGTCAA TAGAGTTGTT GAGGGTCTTA CTCAGGTTTT CTAGCGAGTC
    29281 TAGGATGTAC TGAGTAATGT CCTGTATGTC CTGCTGGTTG TCGGTATTCA GATCATTAAG
    29341 CTTGTTACTC AAGTCCTGGA CTGAATTAGT CAGGTCTTCG ATGTTAAGCG CAATGTTCTC
    29401 GTCGACGAGA CCTTCTAAGG CACGCAAAAG CTCCTCCAAA GCGTTAAGCC TAGCTCGAAG
    29461 GACTTCAAGA CTTACTATTA GTGCATCACT CATAGATTAA GGCGTTGCAG TCACGGTAAA
    29521 CCACGATGAC CCTCCGATGT TAACTACCTC TCCCATGTTG AGGGTTACTC TAAAAAATCT
    29581 CACGTTGGCT TTGTTAAACA GAACGTAGTT CCAAGAACTC TGGTCATGCC TTCCTGCATG
    29641 AACGGAACCC CACGCAGTGC CTAAGTTTGA TTCGACGAAA TAAACCGTCC CTGACTCAGT
    29701 CCTGCCGCTC CCTTTTGGAG ACCAGTCCCC AACAGCACGA ACCTGAACAT TACTCCAGAA
    29761 ACCGTTGCTA TTTGTCTCAA ACCGCAGGGT CCTTCCACGT GTCTTAGGGC TGGTATAGTT
    29821 TATGGGACCC GACGCAGCTG CATGACCTTC ATCGTTCAGG TGCTTGTCGA TCTCTTTAAC
    29881 AACTTCCTCA AGGTCTCCGT AAGCTTCCGT CCTAGCGACC TCTATCACGG TACTTAAATT
    29941 TCTCACCTTG CTTTCAACCG TTGTACGCAG AGCCTGAAGC CCTTCGTTCA GTATGACTCG
    30001 GGAAGGGTCA AGAAGGTCTA ATCGAGAGTA TTCTTCCGCC TTAGTGTTAA TCACGTCTGT
    30061 AAGGCGTTTC AACGTGTCGT CGACGTAAAC CTTATTGAGC GCAGTCATGC GATCGAGAGC
    30121 CTTCAGCCTT CGGTTCATGT CCTCAACGCG ACTGATCGCG TCTTCAACGT TCGTTATTAA
    30181 GTTGTTCATC AGATAACTTC AGGACCCATG CCGTACAGTA TTACGCTTAC TTTTTTAGCC
    30241 GACGCCTCGT TCACGCTTAC CACGGCACTG CCCGAGTACT CCTGGATGCT TACGTCGGCT
    30301 GTTTCGTGAG GGCATACAGC CACCGAAATG TCTGTTCCGC TCCAGTCGAG TATCGCCCCT
    30361 GTCGATACCT TCGGGTAATG CAGTGTGAGG TCGCCATAGA AGTACATGTT CTGGTTTTTA
    30421 AGGCGCAGTA GGTTAGTCTC TTCGCCTGAC GCCGAAATAC TTACCGACTC AAAGTAATCA
    30481 AAATCCCCCG ACGCGGGGAC GCCGCTGACG TAGCCGGGTA AGGGAGCCCC CCAAGCCCCA
    30541 GCAGCTAGGC TGTAAGGGTG TCCTTCTGTC TTTCTTGTGA TGAAGTCGCC TACAGAGGGT
    30601 CCAAAAAGTT GCTTCCACGG GAGATTAGGT GGGAAATTTC CTACGGTCAC TGGAGCCGTC
    30661 GCTACGAATG TTGTCATAGT CCCCGACAAG TACACGTTTA CTACGTCGTT TTCATCATAG
    30721 CTGGAAGCAT TGTCATAAGT ATCCTTGTAG GTTAAGCCCC CGTTTACTCC GTCCGCACCA
    30781 GGATCACCTT GGGGTCCCTG CGCACCGTGC TGAGCCGCAA GAGACCAGTA GAGGTTTGAT
    30841 CCAGTAGCCG ATGACGGAGG CTCCTGTCCT TGGTTGCTCC CTGTGGCGAC GAACGTAGAG
    30901 TAGGGTTCCC CTCCGAAGTT ATGGCGTACC GTATCCTGCT CATCGTAGAT CGAGGAGTTG
    30961 TTCCACAGCC CCCTCCACGT GATGCTGTCT CCCTGGGGAC CCGTCGCACC GTCAAGACCG
    31021 TCGTCGCCTT TGTCGCCTTT GTCACCTTTG TCACCCTTCG CGCCGACAGC GGAAGTGGCT
    31081 ACGAGGCTCC ACACGCCTCC CCCTCCAGAC CCAGGCTGCG TCCCTACGGG AACAGCACTC
    31141 GTCGCTATGT ACGTTGAGAC TAAGGGGTTG GTACCGCTTG ATCCGACCTC AAACGAGACC
    31201 ACATCGTTCG GGTCGTATGC CGTATTAACG TCGTAATCGC CCTTCCACGT GAAGCCTTGA
    31261 CCTGCCGCAC CTGCTGGACC CTGCGCCCCT TGCGGACCCT GCGGACCAGG GTCGCCTCGG
    31321 TCTCCTTTTT CGCCTTTAAC ACCGGGCGAA ATAACGTTGC CGCCAGTCGC CTCGGTAGGT
    31381 CGCATAGTGA GGATGACGGA TGCAGCAACG TCTGCCGTGA CTTCTCCGTC ATTGAAGATT
    31441 TTGATGACAA ACTCGCCTGA GTTGTAGAAG CGTGTACCGC CTTGGTACTC CTCAGAAGTA
    31501 GTGACGAGTG CCTCGCCAGT CTCGTTGCCG AAAGTTCTCC CACTGTTGTA GTAAATCTCA
    31561 AGACGCGCGT TACCTTCAGG CACGGAAGCG ACAATAGCGT TAAGTATTCG AGCCTGAAAC
    31621 CCCTCAGGTA TGCGGGCGTT CACTACAACC TCAGAAGTAC CCGCAGGAAG CGTTGTGCGC
    31681 ACCGTAGGGA GGTTTACGTA CTGCTCCTGA GAGTTCACCT GCTTGATGAC TTCGTTGACC
    31741 TTCTGAGCTA TCAGATTGTC TCGATGGGCG AGTTGCCTTG TCGGATTACC TACTGAGGAT
    31801 GAGTCCAGTG CGTCAGCGGG TCCAAGGTGG CGTACTCCAC CGGTTGCTGC GTACGGTCCG
    31861 TCGTCAAGAG AGTCGCCGTC TGAAAGTGCT ATAGGTATGA TAGTCATAGT TAAAACCAGT
    31921 TAAGTTGTCG CTTATTTAAG AACTCAGGGA ACAAGATAAA CTTGTACCTT AGGCGTCTCC
    31981 CGAGCTCGTA CACCCGCTTG GACTTCCGTA CCTCTACGCT GTTTTTCTCG TCCTTTTTCC
    32041 GCACAAACCC CATGTGTACT GTGCGCGGTT CCTGCATCTG GGGCTTCAAA GCTCCGATCC
    32101 TGCCGAGATT TATGCGTGCG CCTGCGACGA TAGCGTCGTC AAACGTGCGG ATCATGCAGT
    32161 TGTACGCCTT AGTAGCCTCA CTCACGGTAA AGCCTTCGTC CACGAGTCTT CGTATGAAGT
    32221 CTGCTCGGTT GATAGCGGAA GTCTTGCTCA TCTTGAAAAT AGTAGAGGTA TCTCGAAAGT
    32281 GTTCGCAGGC TCAAGTACGC TTCTGAACGT GAGCTCAACG CTCACAGAAC GCGCGTTCCT
    32341 CTGCATAGTT ATCTTGTCCA GAGCGGCGCG GGGCTCAAAC CGCTCAAGAG CGGTTGAAAT
    32401 CTCCGTCCGT ATGGCGTCTT GTACTATGGC GTCGTTAGGC TGAAAGACGA AAGTGTGGAG
    32461 CACTGTTCCG AAATTAGGGC GCATAAGCCT CTCTCCCCTT CGCGTCAGTA GTATCATCTT
    32521 AACAGACGAC TTTAGAATCT CGGTGTTTGT GCCTCTATTA AAGTTCCAGA ACTCAGGCGC
    32581 GTTGCTGCCG TCAGTAGGCA TAACTGGTCC GTAAATAACA GACCCCTTCA CGTACCTGTC
    32641 TTCAGGGTTC GTTACTTCGT TGATCTGTAC GTTCGCCGTG AAAAGCCCGA CGTCAGGCTC
    32701 AGGCACTGCG GTATTTTGAG CTTCAATGCG GAGTACGTAC AGTCCTGGAT AGTAGTCGTG
    32761 GTACAGTTTA AGATCAACAG ACGGGCGGGG GAAGTCAGCA GAATCGTACG GTGCCACCTC
    32821 CCACAAGAAG CCTGAGTCCA AAGGGTACTC TGTACCTGCG TTCAAAGCAC TGTATATCCC
    32881 GTTACGGACT ATGCCGACGT CGTCATTTAC CTCTGCCGCG TACGCAACAG CCGCGTCTTC
    32941 TAAGCTATTC CACGTGCCTA AGGTAGCGCC GCTGGCTGTC TTCTGCTGTA CTTTAGCGTT
    33001 TAGGAAGGGT ACGAAAGTAC CGTCACCCCA CGCCACGCGA CCTTTGAGAA CCTTTTGAAC
    33061 AGTCGAATCT CCTTCGTCCG TGACTTGCAC ACTTATTCTA AGCCTGTGAA ACCCTGAGTT
    33121 TCCTGCAAAG GTCTTGATAG ACGCTTTATC AAGAAGAACC CCGTCTAAAG ACTCAGACTC
    33181 TGTCCTTATG CTTACCATTA CATGCGTTCT CCTATGAACT TACGGTACCC TGCACCCTTG
    33241 GCTGATGACT CAGGAGCAGC AGTCGGGCTG GTTGTGAAGG TTTTCTTACG CTCGCTCTCG
    33301 TCGATGTGAC CCGTGATCTT GCCTTTTTTC TTCCCTTCAG CCACGGACAT GGACACTTTA
    33361 AGTGGTCGCT CGTCACGCTG GAATGAGCTA CGGATAATGT CTCCGTTCTT GAAACCTTCA
    33421 AAGACGGGAG TTACGTCGTT TGCAGTCTTG TACATCCTCG GTTCTTTGCG CTTTTTACCC
    33481 GTCAAGGCGT CGTTAAGTGC GTCTAAAGCG TGCCGCGCAC CTGGCTTTTT TCCGAGCATG
    33541 TCCTCGACCA GCTTCACAGC TTTGGTTTCG GTGATGTCCT TTTTCTTAGA TCCAGAGCTT
    33601 TCCTCTACGT CCATAGGTGC GGGGAGCGAG GTCACGAAGG TGTCTACGAC CTCGTCCGGA
    33661 AGGTGCAGGT AGCGTTTGAA GATGACGTCA ACCCAAGCTT CGCGCGGGAG GTTGAAAGTC
    33721 TGCATAAGCT CACCCATGCT TCCGAGCATT TGAGTCTGAG CCTGGAGGAT TTCAAGTTTC
    33781 TGCTGTTCCT CAAGACCACC GATCGGGGAC ATCTTAGCCT TAATCTCAAG CTGGCTGATG
    33841 TCTTTACCCT GAAGGAGCGC ATGGAAGTAC CCGAGCCAGG TGTACCCTTG GATGATAGGC
    33901 TTTCGGATGC TTTTGACCTT GCGGAGGAAG CGCATGTCTG TCGCAAGAAG CGCTTTTCCT
    33961 GATGGCGTGC CTCCTCCTTC ACCGCCCATT ATCCACCATT TAGGCATACC GATAATCGAG
    34021 AAAAAGAGGT TCTCAAGGAG TTCAATGTCG TAAACATCAG GCACGCTGGC TGTTCCAGGG
    34081 AGCTTCTCAA TGCTGTGCTG AAACCCTTCA GGCTTAGGCA CGTAAAGTAT AGTGTCGAGC
    34141 GACCAGGCGT TATAGAAAGC TTTGAACTCG TCAGGGATGT TGTCAGATGT GCCTTGACCG
    34201 AAAGACAGTT TCGACCGAAG GGTCTGCTTC CACCGCTGAA CTGTACGCAT CTGGTCTGCG
    34261 GGTACCTGAT CCTTCACGTC GATGTTCATT ACGTACCTGT CAGGCTGGAC TTGGGCGCGG
    34321 TGAATGACCA TCTGGTCAAG TGCAATGCGC AGCTTCTTGT AGATGCCCTG CGCTTCATCA
    34381 AATATAGGCT CGCCATGCTC GGTAAAGCGT AGCCTGTACA TGCGTCGAAA ATGCAGGAAG
    34441 TCCCAAGGGT ACCACAGATC CTCAACCCCC TTGTCCGAGT TAATGCCTAC GCGCGGTATT
    34501 TCTGTACCGT CTGGCGCGTG GAAAGCATTC TCCTTGTCGG GTTCGCGTTG TGCCCATTTG
    34561 AACCCTACGC ACTGGCGGTT GCGCTCAAGC CAATACCTGC GTATGTCCAT AGGGTGTGCG
    34621 AAGTTGAAAC CTAAAACCCC GTCATTTTTG GCGTAATCAA GCTTTTCGAT CGAGTTCCCG
    34681 AAAGCTGCGG TGTACCACAC CTGACTAGGT ATGTACTCCT CTGCGCGGAT GCGTAGAAGC
    34741 ATATCGTTGA GTTCGTCCTC CATGTCGGGG TCGTTACACT CGTACCACAG TGTAGCAGGG
    34801 TCATTGGAGT CTGTCTGAAC AGCTTCATCT ACGATTTCAA CAAGCGCAGC CGCCATCAAG
    34861 TCCCACGAGC TCATCTCCTC CCATAGGCTG AGCATGCTCT CGTACGTTAC AGGGCGTTTA
    34921 AGCAGTGTTG AGTACTTGTT GTAGGAGTCA GGGTCTTGCA CTTTACCTGC GTCGGAAAAG
    34981 TCGCTTTCAA GTTTGTCCTG TTGCCTAGCC GCAGGGTGCG GGGGTACGAG GTTTCCCGTA
    35041 GCCAACCCTG TGCCTGTAAT GCCGAGGTTG CGGAGTAGTG CGCCTGCGAT GCTTCGATTA
    35101 TCCATAGTAT AAATATAGAA CGGAAAACCG CATTTGTTTT GCGGCTTACC TTCTTCACAC
    35161 TACGGACGTG TTACGCCGTA TCAATAAAAT AACCTGAAAA TCAGTTATCA GACACTCGCA
    35221 TAGGCATCTT CTTTTTTACG GGCTTATGAT CGTGCTTGGC TTGCTTTACT TTAGCTACCT
    35281 CACGCTCCAA CGCCTCTACA GTAAGAACCC ATTCCTCGGG GTTATCGCTG CGGGACGAGG
    35341 CGATAATGCT ACTTGTGCAT ACGTTAAGGA TGTCACCTCC CGAGAAGCCT TTGGTCTGCG
    35401 CGGCAAGTAA GCCCCAATCT ACGTCCTCAG CGACACGCTC CATCGCCGCA TCAGGAATGT
    35461 GGCTCTTGAA GATTTCCGCT CGCATGGACT CGTTCGGGAG CTTGAAGGCT ACGTGAGCGG
    35521 ATACTCGGCG CAGGAGAGCT TCGTCGTAGT TCTTGAACAA GTTTGTAGTC ATAATCACTA
    35581 CGCCGTCGAA GCGGTCAAGT TCCTGCATAA GGGTGTTCCT GTTCTGGTTG ATGCTGGTCG
    35641 CGCCACTTTC ACTCAAATCG ACGCGCTTAG ACAGCAGCGA GTCAGCTTCA TCGAAAAACA
    35701 AGACTGCACT GTGGTCACGG GCGCGGTGGA ACGCAGCACG GATATGTTTG GCAGTGTCCC
    35761 CGTAGTACTT GCTCACGATG GAGGCGTAAT CTACCTGATA CAGAGGCTTA TTAAGGCTAT
    35821 GAGCGATAGC CTTGGCTGCG CGGGTCTTAC CTGTACCTGC TGCGCCGTAG AAGTTAAGAA
    35881 TACAGCGACC TGCCATAGGC ATAATCTCGC TGAGACCCCA AGCCTGTTCA AGTTGCTCGC
    35941 GCATGAGAAT CTGGCGGACA CCGTCGTCGA TGGATTCGCG CGTCTCAGGG TAGAGGGTCA
    36001 GGTTGTCGAA GTTGTCGCGC TCTGTCGTGT CTGTCAGGAT ACCCACTTCG GCTTGCGAGG
    36061 CGTCCGCGTG GCGTTCATCA GGTGGAGGCG GAGTGCCGCG CTCCTGCCCT TCTTCTGCGC
    36121 CTCCATCAAG GAACTGGCGA AGACGCTCGG TGTACCCTAA AGTCAAGGGG TGCCCCTGCT
    36181 GGTCGGCTAA AGACGCCACT TCCGAAATAG ACGCAGCTTC TTGTTCGTTT GCCGCTCGAA
    36241 ATCGGTTAGA GAAGCGTTCA GAGGGAAGAT TGCGTTCAAG ACCGTCCCCG AGGCGACGGT
    36301 AGTAAACCCG CGCACCCTCT ACGGCTGTTA TGCGGTAAAC GGCGTCGCTT TGATTGTGGA
    36361 TGTAGTATTC AGGATGCTGT GGCATTGGTT AGTCCTTTAT TTTTAACTTA GAAGAGTGCT
    36421 CCGCCTCTAC GAGGCATTGG TAGTCCTGCT TAGTTCGTGT TCTTGGTAAG CGATGTCGTT
    36481 AAGGGCGTGA CTGAGCTCTA AACGTTCGTG GTCTAGCTTT TTGAGATCAG CTTTTATCTT
    36541 CTCTTTCTTG TCTCTCAACT CATTAAGAGT CTTGACCTTA GAAGAGTGCT CCGCCATCTC
    36601 TCTGCGGTAG CTTTTTCCAT GGATAAAAGC GTACTTCCAA CGTGCCCACT CCTTTGCTAT
    36661 AGTCGCCCTT GAAGCATCGG TGCAAAGCTC TTTGCCGTAG GAGTTGGTTT TTGTGAAAAT
    36721 ATCATGCACA CAAACAGCGG CGCGGTGAGA CGTGGAGCGC GAGGTTCCGC GCACTTTGAC
    36781 AGGGTCAGGA CGCGTAAGCA GGTTTTCAAG TACGTGGGAG TAGAAGAAAA CAAGTCCGAG
    36841 AATGTCGTCA GCTCTAAGGT GCGACTCAGA TACCCGCACT TCAAGAGTAC CGTGCCTTTT
    36901 CTTGGCAGCA CCATTAAGCC AAGTGTAACG AAGACGACTT GAATTGTTGT TCCACGCACT
    36961 AAAACCCTTT CCTTCTTGCA GTTTTTTCGT GACCTCATCA GGGAGGGAAT TGCAATAGTA
    37021 TGACTCCTTT CTGGAAGGCT TTGCTAAAGC GTAGAACCCG TTTTCGTAAC GCAAAAAGAA
    37081 GCGGAACATG TTGTTCAGGC GTTCAGCGTC TATGCTGTCC CAGCACGTCC CGAAATGCAC
    37141 GTGAATCCCG CAAGCGTCTG ATATTGCGGT TCTATTGCTT TTGAGTACAG CGCAGAGGTG
    37201 CCTGACGTTA GAGATAAGCG TATCCGCAGA CCTGAACACA GGTGATACGG CTTCATAGCC
    37261 GCAGCTGGAG TCAGTCTTTA GCTTCCAGTT TGAGAGTGTC GGTACGGGGA ACTTAACCCC
    37321 ACGGTAGGTA GCTCTTGTCA GAGAGGTAAC GTCGCTCTTT GCGAACTCTA TCTCGATTCC
    37381 CACGCTAAAA GGCAGGGGGT CAGAGACGCT GTTAATCTTT TCGGAAAAAG GAAGGCTCAT
    37441 GCCCCTTCCT ATACATGAGG GGCGAAAATG TTAACCACGC TTCTTTTTAG CGTCCTGCAA
    37501 GGAACGCATA AACCACTTTG GAATCAAGCG TTTAGCTCTG CTTCTGACCG TCACGAAGTC
    37561 CGCGTCGAAG ATGTAGGTCA CCCCGTAGTC CTCGTCACTC CTGACGATAC GACCCGCTCC
    37621 TTGGATGATG CCTATGCACG TTTTGTTCAA GTACCAGTCC TCGTCAATGT CTAGCATACG
    37681 GGCAACGCGC TTGTCGCCGA GTGACGGGAA CGGCACCTTG AATATGACCT GCCAGCGTGC
    37741 GCGGTCGTCC TTGAAGTCAA ACCCTTCAAC AAAACTTGGC GACAGTATGA TCGAGGGGCG
    37801 CTTAGTTGTG CAGTGACGCT CAAACGCCTC AAGACGCTCG TCAGAGTTTC TCGGGTAGAT
    37861 TATACGGTCG CCGACCTCAG TACCTTGCAG AGCGTCGTAC ACTGCGTCAC CTAGAGCGTA
    37921 CGAGTGGCAG TGTATTATGC CTTTCTCTTG CGCATGGTCA GGCTTGCTCG CGAGCTTCTT
    37981 TGTGACGCTT ATGAAAGCGG GAAGGTTGCG CTCCTGGTTT GCTTTACTGA GGGACGCCAG
    38041 CGGGGCGACG ATAACAGGCC TGTTTTCCAG CGGGAAAGAG CTTCCGAGCG TCAGGCACGC
    38101 GACGTCATCA GAGTCTAGTC CTAAGGCTCT GCAGAATACG TCTTTAGTCC CGGGAGTGGC
    38161 GGACATGTAG ACCCGCACCT CTGCTCTGTC TTGTACGAGA CCTTTGAAAA AGGGTGCCGC
    38221 AGACAACGGT CGAAGGTAGT ACTTGTACCC CTTCTTGTCT TGCTCGTACC AGAACACCCA
    38281 CTCTATGTCC TCGTAAATCG TTTCCACAAT ACGACCGAGC TTAGAGTAGA AGTTCTCCGC
    38341 GCTGGATATT ACTGCGGCGT CTGCGGCGCT AAGGTTAGCC TTCTTTCCGT AGAGGTCTTC
    38401 CAGCTCTTTC AACCTCTGCG CCATGTCTGG AATCAAATGA TCCTCGATCC AGTCGACAAA
    38461 CTCGTCTCGG GTGCGCACTC TAGGCAAACT TTCGCCTGGG AACTGGTCTT CGTACGCGTC
    38521 CTGGGTGAGT TCCAAGTCCA TGAACCCGAT GATTTGGTCT TCAAGCGTAT GGCACTCGTC
    38581 GCATATCAGG ACTTTCCGTG CTGGAAGCTC TCCTACGTAA GTGCTTTCTG TGAAAAAGTA
    38641 AGGGTAGTTC GTGATGCTTA CGGGCACCTC TAGGAACTTC TGCTTTTTAA GCGCGTAAGC
    38701 GCAGATGGAT TTTGGACACT TGCTGTTCTC AACCGACCGA CCTATCTTGC AGTTTCCGTA
    38761 GCCTGTACAC GGGTACTCGG CTGCGGTTTT CAGGGTTACG CACTTGTTAA GTCCCTCTAG
    38821 GTATCTTTCA GTATCCTTTT CAAGCTGGTC TTGCAGGAGC TTTTGCGTAA TAAGGTAGTA
    38881 ACCACCCTTC CTGTGTTTGT CAGTATCCTT GAGCGTACCT GCCCAATTGC ATAGTGCGTG
    38941 CCCTATGCCT GATTTACCTG CACCTGTCGG CGCGGATATT AAAATATCCT TGTACCCTTT
    39001 GTCGATAGAC CGTTGAATAA AGTCTAAAGC CTTACGCTGT TTCTCACGGA TAACAGGAAG
    39061 AGGGAAGCAT TTCTCAATCT CATTCATACG AACAAGAACA GTATCCGTTC TAAAGGTGTA
    39121 GTTAAGCTGT GAAAAACCTA CTAAAGTTCC TATACAACGA GTCCCAAGAG TCAGACTATG
    39181 CTGACTTTTG CGAGGAAGAT GTAGACAAAA TCTTCGAGGA GCTATCCCGC GCCGAAGAGC
    39241 TTGAGACGAA GGTAAAGCCT CTGTCTAAAG CCCTCAGTGA CCTCGGTATA GACGTCGGAG
    39301 GCAGCGTTCA CGTCGACAAT CAAGGACTGT ACCTAGAGTG CGACGACGAG GACTACGCGG
    39361 ACATCATCAC ACTTCTCCGC TCAGCAGAGG GTATAAACAC GCTCGCAAGT GCAGGGTTTG
    39421 TAGCAGGGGA AGCTCCCAGC TGCTGCGATC GCATCAACTT TATCGACGTT AAAGTCGCTG
    39481 ACGAGGACGA TCTTGACTCT GACGAAGAAG CCTTCAAGAA GCTTGAGAAA GACCTTGAGG
    39541 AACTGAGCAG TGAAGACGCG CCGTCGGTCA AAGACTACGA GGGAAAGCAT AACGTAGTGG
    39601 AAAACACTAC CCTTCAGGAG ATACTCGGGC AGGAGGGTGA AGACGCTGAG CCTGAGTACA
    39661 CGCAAGAGCT TTACGACTAC GTTGATGGAA AGTACGAGTA CGTTCACGAT GTACCTAGTC
    39721 AAAGCCCTCC GACAGATCTT GAGTGGGGCG AAACCGACAT CTTTCACGTC GTTGACAACG
    39781 TGTACCTAGA GTACGTACCT AAGCGGGATG GTACAGATGA GGTAGGCGCA CCTTTAGACG
    39841 CTGACGACGC GTACCGAGGA CCGTTCGAGG ATTTCGGGTT TAGCGTACTC ACCACGCCTG
    39901 ACGAACAAGG TGGCGACTGG AACTCGTGGG GCGTTTATTC CACCATCGAG GAACTCGAAA
    39961 ACGCTATCGC AAAAGCCAAA GGAGAAGCGC AATGATACAC AGCTACGAGG ACATGGGAGT
    40021 TACGTTTGCG GCTGAGGACA GACCTCCGCT ACTTGAAGCG TACTCGGGTG AGCAGATTGT
    40081 CGCTTGGTGG GGTAACATTG AGCGTCAGTT GCAGCGCATG ATTGACAAGT ATGAAGACTC
    40141 GCGAAACAGC GCGTACGTGG ACAAGCTCCG CGCATACCTT CAAACGTGGC GCGAAAACCA
    40201 GATTTCAGGG TCTATCAACC GAGAGACCCT CGACCCCATT GAATCTTCGG CAAACCTTCT
    40261 GTCAGTGGAT TCTTGGAAAC TCAACAACTA CTTCGGAAAC CTCCGAGACC AGATCCGAAA
    40321 GCTTATCGCG TCTGAGGAGC AGCTTCCACG GACTCCATCG CCCGCAGACC GCAAGCCTCC
    40381 AAGACCCAGC GGCGGACCAC CTCCGTCGTC ATTCGGACCA GGTGCAGGCG GCGAAGAGGA
    40441 CGCACCTCCT CCGGGAGACG AACCCGATGA GGGAGGGGAC ACCCCGCCTG ATGGCGATGA
    40501 CGAAAACGAA AACGACGATG ACGAAAATGA CGAATCCTAA AATCGCACGA GCAGTACTCA
    40561 ACTGCCGAAA CAGCCTTTCC TACGCCGTTG ACCGCGCCCG CTTGACCGAG GAAATTGGGT
    40621 CAGACGGCTT GCAGGTCGCC TTAAACAACC GTTGGCTTAC GCCCTGTCCG GACACAGGCT
    40681 CGCTCCGCGT GACACAAGAA GCCTTCTTGG TCAGTCAAAT GGAAGAAGTA GCTGAGAAGC
    40741 CTGAAAAGGT TCAGGAGTCT GTCCCTATGG CGTCCGCTAG GAAGTTCTTC GGGGAGGGCA
    40801 GAGTACAAGA AAACGACGAG CGCGTAAAAG TCGGAGACGC TGTCACCGTT GCGCAGGACG
    40861 GTAAGGCGTA CACCGCAACT ATCAGTTCGA TCGATGGCGA AGGGAACGCA CGTCTTACTT
    40921 ACTCGAACGC AGCACCGCGC GACCGCCAGC GTACGTACAA GACGTCGGAG CTTGGCGCGG
    40981 TCGGTCAGTC TGGTGAAGAG CAAGCAAACA TGGCGCAGTA GTGAACAGCG ACTACACAGC
    41041 TTTCGTAGAC AGGACAAAAG AACTGCTAAG CGGCTCAGGC TTTCTGGTAG GAGGTTACTT
    41101 TGACTACTGG TCTAAGCTCA CGTGGGAGGG TCGTGACGCT CAGACGTCAG GCGTACCTGT
    41161 GATCATAGAG GACTACACTG CATACCTCTA CCCTGCGAGC CTTTCTGCCG ATAAGGATAG
    41221 GGCAGAGAAC TTTCTCATAA AAGCCGCAGG AGACGCCTAT TTCTCTACGC TGTCTGAGGA
    41281 CGCTGCGGAC TTATGGGCTA ACAAGTATAC GCTCCCGAAC GTAAGTCAGA TACGAGCGTA
    41341 CCAAGGGCGT TTGAAAAACG AGAGCTACAC AAGCTACCTG GCTATCGTTG AAAGCTTCAA
    41401 CTCTCCCGTT GACCGCCTTG TGGCGATACA CTTGTCGAAC GCCTTGATAG CTAACGGAGT
    41461 GTCTGTAGCC TCTGCGCGTA ACTTAGACGT GACGAGCTGG CCTGCAACCG AGGAGTATGC
    41521 GAATCGAGGC CGATACCACT CCCTCACTCC AATTATAGGC GCGTACGCCA CTGAGGAAGT
    41581 GAGAAGCAGC TTCGGGTCTG CTGTAGCAGA GGCCGTGCGG GGTTACCCAA GCGTGACTCA
    41641 CTCCGACATT AAAAACGCAC TCGGGAGCCT AATACTCCGC GTTATGGAGG AGCTACCAGT
    41701 GGCTTAAAGG GCAACGCTCT GTTTTGAGCT TAGCTTTGAT GAGCACGATG CACTTGCACT
    41761 TCTGGCATTG AAAATGTCGG TACATGCCTG ACGGACACCT CTTGCAAACC TGCACCCTTC
    41821 GTGAGTGCTC TGCAACACCT ACGACAGGAA ACCCTTGCGA AGCCCACTGC TTCATCGCTC
    41881 GGTTAAATTG AGCAATAACC TCCGACCAAG TCACTACGCG AAGGCTTCCG CCGCAGTTAG
    41941 ATCCTGGACA CGGTCTCTTA ACAGGGCGTG GGTTTACGCT TCCCACGTGG TTCCGTCCTG
    42001 GTAGAGGCTG TCGATCGCTC GGACTATTGA TGATGCCAGG GTTGGGTCTT CTTTCACGTC
    42061 TCTGAGCCAT GATGCAATCT CTTCTTCTTT GTTTTCTAGC TTCTCCCAGT TCTCTCGAAA
    42121 GTGTAACCGC CCGAGCTCGT GCTCAACATA GTCTAAGGCT ATATCCTCAG CGTGAGGGTT
    42181 ATCTAAGTAA TCGTCAGCGT TCATGCTATA CCTAACCTTT CACGTGTTCG GCGTATTGCA
    42241 GGGAGGAAAA TAAAGCCTGC ACCGTTGGTG TTCTCGTCTA TCTCAACGCC TGCCGCACGC
    42301 ATGCGCTGTA GCTGCTCCTC ACGACGCGCG GCAGCGGTTG CTTGAGCATC CTCTCGAACA
    42361 TTCCTGCTGA ACGTAGTCAT GCCTATCCCG ATGCCCCTGT TGCCGCCAAT AAGGGGAGGA
    42421 CGGCTCAGAT CTATGAGTGT ATCTATAATC GTAGTGATAG TATCATACTT GTCGTTTTGG
    42481 TCGGGGGTGA GCACGTTAGC CCACCTGAAC GGATCATCTC CTTTTTCGCC AAGAAAGTCC
    42541 AGCCAGTCAT TCCACAACTC GCCAGGTAGG TACCCTGAAA GTGCGCCAGA GTTGCTACTC
    42601 CCGTCTTCGC ACCCTTCAAT GCCACAAAGG TTGCAGATAC ATTCGCCAAG GTTAGCCAAG
    42661 TTTCCTGTAA CGAAGTTGCT CACTGTGTTT ACTATCTCGG TTATGAGACC GTCCAAAAGT
    42721 CCAAGGAGTT CTCCTAGGAT GGCAAACGGG TGGAACTTGA GCATGTCAGC TAAAGCTTGG
    42781 TACGCCTTTA CTAGGGAGTC TAAAAAGCTA CCTGAGCCGC CTATGCTAGG CAGCCCTAGC
    42841 TCAGGACATG CCTCGCGTAT CTTGTCGTAC ACGCCTAAGT CGGATACCTC AAACGCGTTA
    42901 ACGAACCCCG ATATGTCGGG TAGAGGGGGA AAAATGTCGC CTAGGTTTTC AAGCTGTTCA
    42961 GCGATTCTCT TGATTTGATT GTATTTCCGC ATGAACCTCT GGATAAGGTC AGCTAAGTAA
    43021 AACTGGATAA GCTCAAGAGG GTAGCATATA AGGCTTATGA GATTCTCTAC TTCATCTTCA
    43081 ACACCGCCCA GCCCGTCAAG CCCTAGAGCC TCCGCTGCCG ACGCGCGTGC CTCTGTGACT
    43141 CCGCTTGTGA CTGCGTCAAC ACCTGACTGA AGTGTACCCC CAGCAGTACC TTTTATTTGG
    43201 TTGATTTCAG CCTGTAGCTG GCTTAGGTTA GAAGACGTAG CATCGAAAGC GTCGTCCGTG
    43261 GCGTCCCTTC CTGTGCTAAA TATAGGCTCA GGAGGAGGTA AATCTGAGGG TATAAAACCT
    43321 GAACTGTTAT TTTCATCTGC CATAATCTGT TCTTAAATAC AAACAAGGAG TACCATGTCA
    43381 GAACAAAAAC CGCAAGATAA GACACACGTA GTTGTGCAGA ACGGCGTCCG CGCCTCAAAA
    43441 ACCATGACCC AACAGCAGGC TGTTTCTGAA GCAGCAAAGC GTAATAAGGG TGTGAATGAA
    43501 TCTACGGGCC AAAAAGCCCA AGTAAAGCGA AACCTCATGG GCTAATGCCT AGGCGTAGGT
    43561 CTAATTCACA GGCGGCACAG GAACCTGCTC CAGACGAGGC GCAGGACGCT ACTTTAGAGT
    43621 CCGACGCAGA GATTCTTCAA AGAAGCAACC TATCTCCGAC CGACTTGATA GGGAAGGTTG
    43681 TAGAGGCCAT CCTAGGGGAG GAGGAGGATC TTGAGCAGTA TGCGCCTAGG ATAAAGCAGC
    43741 TTGCCGCGAA CCAAGAAGTT AAGGCGCAGC TTCTGGCGTC ACTAACACAG GCGAATGACC
    43801 AGGCGCGTCT AGCACGTCTG TTGAAAGTTA GGGACAAGCT TGAGCACAAG GTGGTTGAGG
    43861 CTGCTAACGA AGATGACATA TCTACTGCCG ACGCGGCGGC GATGTACGAG TACCTAGATG
    43921 GTAAAACAAA GACGCTCCAA GATGACCTTC ATATTAGTGC CACAGGTATG CGCGATGTCA
    43981 CAGCCAGTCT TAGCAAACTT GATGTGAGTA CGCAAAAACG CAGGAAAGAA CTTGAGGACA
    44041 AACTGCGCCA GACCACGCCC CAAGGTCGTG AGATCGTCCG CCGTATAGCT CATGGCTTGG
    44101 CTAAGACAGC CAGAAGCGCA GACCAACCCC AATCTCGACG TGTACCTGAC TGATGCCAAA
    44161 GAAAGCTGCC AAGAAGGCTA CCAAGAAGGT TGCCAAGAAG GCTACCAAGA AGGTTGCCAA
    44221 GAAGGCTACC AAGACGGCTG CCAAGAAGGC TACCAAGACG GCTAAAAAAC CAGCCGTTAA
    44281 GGCAGCTAAA AGAGTGGCGC CTAGGAAGTC CTTAACTAGG AAAGAAGCGA TTGAGAAAGC
    44341 CCTGACGAAG AAGCCTAAAA AGGGAGTAAA GAGACGGAGA ACTACTAAGG TTAAAGAGGC
    44401 GGAGAAGGCT CTTGAAAAGG CTATCGAAGG GGACGACGTT GACGATTTAG TAAAAGCCTT
    44461 GTCGCCCTCT GAGCAAGAGC TTTTTTACGA GATACTGGCT ACTCTGCGCG GGGACGGAAG
    44521 TATCTCCATG GATGACCTTT GGACGATTGA CTACGTAAAG CGTCCTCCGA CCATGGGTGA
    44581 GTACATAAAA GACGATTACT GGATGGGTCG TGCCCTTGCT CCCAGCGACG AAAACGAAGG
    44641 TCTGTGGCCT ACTTGGGTTG AAGTACTTGA AAGAGACTTC GACTTGGATT CTCGTGTAAA
    44701 CAACGCGGTT ATCACGGGTT CCTTGGGCAT TGGCAAGACC TATATAATGA TGGCTGTATT
    44761 CTCATATAAG ATAGCTGTCG CCCGCCTGCT CAGGAATCCG CAGAACTTCT TTGGCTTATC
    44821 AAGAGGTACT AAAATATTCT ACTCGGTACT GTCCCTGACC AAGTCTGTCG TGTCTGAAAC
    44881 GGCGTTCGGT GACCTTCAAA ACTTTATGAG CCTCTCGCCC TTCTTCCTAG AGGAGTGCCA
    44941 TTACAACCCT GATTTGAAGT ACGCAAACTT CAGGATACCC CTCGGTAACG ACATCATCTT
    45001 GAACGCAGGT TCTAAAGGTC ACCACGTCAT CGGTCGTAAC GTTATGGGGG CTTGCATGGA
    45061 CGAGGGTAAC TGGCGCCTTG AGAAGAATCC CGACATGTCG GCTTACGAGC TTTACGATGA
    45121 AGTCAGAACC CGTATCAAAA ACCGTTTCCA GAAAATATCA GGGTTCCTCC CTGCCATATC
    45181 AATCCTAGCC TCGTCCGCAA AGGATGAGAG CTCGTTCACT GAAAAGGTTA TCAAGGACAT
    45241 CAACGGCGGA GACCCGAGGA CGGGTAAAGT TTACCGCTAC CCTGTCTACT ACGTGAAGCG
    45301 GCACGCTCTC ACGCTTAGCA GCAATTACTT CAAGGTAGCT CATGGTCTTC GTAATATGGA
    45361 GCCGCACATC CTGGCAGGGT GGTACGACAA GGAAGGAAAC CCTCTGCCTG TGTACAAGGG
    45421 CGAGAAGTGC ATCCACGAGG AAGCCCCTAG CGGCGCAAGT ACGGAGCTCG TACCCGAGGA
    45481 CTACTACGAC GAGTACAAAA GGCGCACAAA GACAGCCCTG CAGAGCCTTT CAGGTATAAG
    45541 CACGGGGGCA GACTTCAAGC TGTTTTCTAC GATGGTAGAT GTGGAGCGGT CGATCGACGC
    45601 TAGCACGGCG AGCGGCCTTG AAAACCCGTG CCTTGTTACT CAGATTCCCT TGAGCGAGGA
    45661 AAACAACTAT GAGCTTTGGG ACTTCGTAGA CCACAAAGCC TTTCTGACCA AAAGCTTCAG
    45721 CAGAGTAGTA CCAAAGCGGA ATCCGCACGC TCTGCGCTTC GCACACCTTG ACTTGGCGAC
    45781 AAGGTCTCTC GCAGGTCTAG CTATCTGCCA CGTGGTAGGT ACGCAGAAGG TCGATGGTCT
    45841 GATTAAAGGA GGACGCCCTT TCTCTGAGTA CCGCTTAGTG ATTGAGTACG ACTTTATACT
    45901 CACTATTACA GCAGGTCAGG TTAAGCCTAT ATCTCTCGAA AAGGTGCAGA AGTTCTTTTT
    45961 CTGGCTGAGA GACATGTGCG GGTTTAGGTT CGGCATCATA ACCGCTGACC AATACCAGTC
    46021 AGATGCTCCG TTGCAGATGC TGGAGAGTCG AGGGTTCAAG GTGGGTAAGC TGTCTCTTGA
    46081 CCGCAATAAA ACTCCGTACT ACGCCTACCG ATCAGGCTTT GAGGAAGGCA GAATACGCAC
    46141 CTTCCGACAA CTTCAGCTCA TGCGAGAGCT TGAGGAGCTG ATAGATGGGG ACAAGGTTGA
    46201 CCACCCTCCT AATGGCACAA AAGACACGGC TGACGCTGCC GCAGGCGCGT ACTTTGATGC
    46261 TGTATCTTCT ACCACAGGCA AGAGCGGCAC TGTCGGTGGC GTAACAGGTA GTGCTCAAGG
    46321 TGAAGACTCC ATGCCCTTTG TGTCGCGAGA CGGCGATGAC CAAAAACCAC CCATAGAGCC
    46381 CGTCAAGCAC AAGCAGGCAT CCGAGCCTGT GGTGTTTGAT GCGTAGTTAA TGTGATGCCT
    46441 GAAAACACTC TACGCCTGCC TAGATCCTCG ATGTTCAAGA ACACCCCCAC GTATCGCCGT
    46501 GACGGAGAGG TGTACTTTGG GCTCAGGAGG CCTGTAGTGA TAAGGGACTC GTCGGATAGC
    46561 ATCTATGAGG TAAAGCAGTC CGATAATGGA TCGCTAGAGG ACATTTCATA CAAGATGTAC
    46621 GGTACTCCTA AGCTGTGGTG GGTCATAGCC GAGGTTAATC ACGTAATGGA CGTACACACT
    46681 AAGGTAACAC CGGGTCTTCG GATCAGGATA CCGTCAAAAA GCAGGCTTCA AACACTTAAC
    46741 ATACCTATTG ACTAATGGCT TACGTAACAG AAAGACAACT TGAGGACAAG ATAGACGTAC
    46801 CTATCCAGCT ACCTGCCACT AAACTGCTGG ACGGAGACGC TCTGATTGTG ACCTCAATCC
    46861 ACGTACCGAA CGACGCCCTC GTTACGCTAT CTTTGCGATT TCTGCAACTT CGCCTGCTTG
    46921 AAGTCGCTGC GCAAGAAGAC TGCACAGTCC CTGAGGATGT CAGTGTTAAG CTAGGCCTGT
    46981 TCAAGGGCTA TAACTTTCAA ACAGACCCTG AGAGCCAGGC TGTACTAGCT GAGGAGCGGA
    47041 TACTTGAAGT GATACCGCCC TCCCCGTCAT TAGACCAGCG CGACTATCAG ACTGTTCTTA
    47101 CAATCAGCGA CCCTGGAACG TATTCATGGG TCGTATGGTC GTCTACTGAG GCACGAGTCA
    47161 CTGTTTCAGG GGCAGTCCGC GTTGACGTTA ATCCGAGCTA AATGAACTAC CTAACCGCAC
    47221 AGAACTTCCG CACCACGTAT GCTTTTCCCT TGAACTGCTC ACAGACTCGG TTAAAGGCCG
    47281 CGCAGTCTAT ACTGATAGGG TCGTGTGTCC TTAGCTACGA CCAGTTGATA CGCTTTCAGT
    47341 GGATGACGCT TAACGTCGCA TTTATGACGG AGAGAGACTA CGATGTGGGT ATCTACGTAG
    47401 AGCTTATTGA CTGCACGGCG GATTCACTCG TATTCGAGGG AGACAGGAGC CTCGTGCGGT
    47461 CGGTAACCAG CGGATGCACG TTCAAGGTTA CGGGCTCAAG GTATAACGAT GACTTTTACG
    47521 TGGCCACAGA AGACTCATTC TTTAACAGTA ACGGGTACGT TCAAGTCAAA GTTGACAAAG
    47581 TACTTACTCC CGGTGACAAC GGCGTAATCG AGGTCAGAGG CTTAAAGATA GTGAAGCGCG
    47641 ATGAAGCCAA ACCTACGTGC TACGTAGGGC TTTACGCAGG AAACTTTGAC ATAAACCTAC
    47701 CTACAGGTCA GCCTGTATTC TCAGTCGGCG TAGAAGGGGT AGGTGTCGTA AGCATGAACC
    47761 CGAACCAGCC TCTGTTAGCC GCAAACCCTG ACACATACAG CGTTCTTCTT GTCAATAACA
    47821 CAGAGACTCA CGATTTTGAC GCTTTAGTGA GTGCCGCAGC CCGTATTTAC ATTTAATGGA
    47881 CCGAGTACAG ATAGATCGTG TGGACATAGT CTTTGAAGGC AACTTCGACG ATGACTTCCG
    47941 CTTGCGCTAC GGAAGCCGAG TTCTGATAGA CTATCGGCGG ATTCTGGACA CGCACAACGG
    48001 GGCACTTATG ATGTCTGCCC GCCGAACAAC GGACGTTCCG TACGCTGTAA GCTGGAGGCG
    48061 GTCTCCGACC GAGGAGGTGT ACGCTGAGCA AGGGGACTTA GCTGTCGAAA GCTACGACGG
    48121 ATGGCCTGTC CTGTATAGAT CATCACGGTT CACGGCGTGG GTTTACTTCT CCAACGGCGT
    48181 CGTTCAGGTA CACCCTCCCG AAACGAACGG ATCGGTGAAT GATTTGAGAG GATCCAAAGA
    48241 CGCTCCTTTA TACCTCAGCC CCGCATCCGC TCCCTCATGG TACTACTCAT CTCCACTCCC
    48301 GTGGGAACCT GTAGGAGGGG AGACTTATCC GTTAGACGGA ACGACTGAGA TGATAAACAA
    48361 TTACGGGTGG ATCGCTAAAG GGTACAACGG GCTGTTCCCT GGGTACAACG ATGATGCCCG
    48421 TCTTATCGTA AGCAGGCAGA AAGACCTTCA AAGCTTTATT ACAAACGAAG CATCGCTAGT
    48481 ACAGGCGGCG CTAGGCAGGC CTATGCAGCG GGGCGACTAC CTCTACCTCC ACACGGCAGA
    48541 TAAGCTCAAA AGCGGCGCGT CCTACACGCT CAGCCTAAAC ACTGGCGGGT TTACTACAGG
    48601 TGAAGCTAAG ATAACAGGGG GCACAGTTGA CGCGACTATA AACATCAAAG CTGTGGATTC
    48661 TGGGTACATA AAAAGCTTTG AAGTCACGGC TCCAGGTGCG GGTTTTAACT CTTTTTCTTT
    48721 CAAAACTATA GATCAAGTCA CGACGACGGC GTCGACGACG GGGTACAACA CTGACGCCTT
    48781 AGGTGCTTCG ATCGAGGCAG GCGGTATTGT TCACGTACTA TTCGGCGGGA GTGGGGGATA
    48841 CGTAGCAGGA AATACCTACG ACCTTTACAA CGGAGGGTCA AGTACAGGGG CTTCTATTAC
    48901 GGTTGACGCT GTCCGTGACG GAGCGATAAC CGCATTTACG GTTGCCGATG AAGGCGAAGG
    48961 CATCGAAGAC GGCATGAAGC TCGATGTTAA CGGCGGTGAC GCCTACATAA TAGTGACGCC
    49021 TAATCTGCGC CAAGACGCCT ATCTGCTCTT ACTTCTCGAA GGCGATGGAA CAGACCTTAA
    49081 TAATTGGGGA GGATACGCAG ACGTTCAGCC GCCAACAGTA GGGACATCGG CTTCTGACTC
    49141 TAATATCGCT AGAATATCAG ACGTAGAAAC GGAGCGTCCG GATCAAACGC TCGGCGAGTA
    49201 CGCCAACCGA GTAGGTCCGT GGGCAGATGA CTACACGTCT AACGGAAGTT TTCCGTCCAC
    49261 GTACAAGCAG TCATCTACGT TTCTACAGTC CGCTGCTTTG CTACCCATAT CCAAAAGCTT
    49321 TGCATACGCT CACGCGCTGG ATGAGGACGA ACTGGATAAG CCCGACTTTG ATCTCCCTCT
    49381 TGACGCCTAC CCTGACGGAG TCACTGAAAT CGAAAAATAC ACGCGCAGGG ACAGGGCTTT
    49441 AAGTTACAGA GACTTGATCG TGGCTAAAAA CCTCCTGTCC TTGGTATCAA GGATTGTATC
    49501 TGTGTGGAAC TCGGACCCCG ACAGGCTCGC GCTCTACAAC ACGGTCGGAG AGGACGTTGC
    49561 TCTAGCAAAC AACCCTACAG CTGACAACCT TAGCACACCC TCTCACGTTG AGCACTTGAA
    49621 TGACTCAAGC GTCCCCTCTG ACGCGTACGA CGTCGACGAA GCTCTCTATG CTAGAGACCT
    49681 CGTTCTGAAC GAAATAATAG CTAGACTCAG CCTCATATTC GGAAGCGAAG GAATAACCTC
    49741 CATTGCTTAT CCAGGGCTTC AGTACGGAAA TGAGTGGTCG CGCTCAGAAG GGGTGTATAA
    49801 CGGCGAAGTG CTGCCCTACG CAGAGACCTC AGAGCAGTGG GGCTTGGACA CGTTTAAGCG
    49861 TCCTGACACC TACCTTGCAG GTCGCGATAA CATGCTGGCG GCTGCTATTG CGTACGTGAA
    49921 CAGGTATCTC CTTAACGTGT ACGAAACAGC GCACAGGCTG TACTTGAAGG TTACTACTTA
    49981 CGGAGACGTG GAGGTCGGTA AAGACGCCAT AGCCGCAGAA GGCGCATTGT CTGGGTTTTC
    50041 AAGCGCAGAG ATCGTTGCGG AGAGGACGTT CAGATTCACC TACGCTTTCG ACGATATTAC
    50101 CCTCCTTGAA GGTGATACTA TAGATGTTTC AGGTTTTCAA GCGGCGTACT TTTTCAACGG
    50161 CAAGTTCAAC GTCTCGGACC ACACTCTAAA CTCGTTTGAC GCGGTAATCA AGGAAGGGGC
    50221 GTGGAACTTT ATACTGGACA ACCCTCCGCC AGACTACGGA GGTACAGACC CGGACTGGAA
    50281 AAATGGCGGA TGGCTAGGGT ATAACGAAGT GGACACCCGC TTTAATATGC GCATACCTGT
    50341 TGATCGCCGA GAACCTGAGG TTTACGCGTT AACAAGTGAC ACCGACGCTG AGCGCGTCTG
    50401 GAGGGCAGAA CCTTACCTAA GCAACAACCG CCTGTCCTTC GTGTACGATA AAGTGAGAAA
    50461 CACGGTTACT TGGAAGTCCG AGTATCTCAC CGAGATACAC ACACCTCAAC CTGTGCTTTT
    50521 AGGTCTTCCC GCGTACGCAG AGTACAACCC TCTGGTTGTG CGGGGCGTAG AAGTCATTAA
    50581 GGGAGCTGTT CCTAACCAAG AAATAGAGGT AGTTCCAGAA GTGCCGTCTG TCAGAGATTC
    50641 TCAGTTCTAC CGACAGAAGT CTAGGAGGCT AAACGTCAAC AAAAGGGCGG AAACGTCTGA
    50701 CGAGTACTAT ACTGAAAGCA TGGCTCTTCT CGGTAAAGAC CTTCTGATTA TACCGAGAGA
    50761 CCCCACCCCT GCCCCCTTTG TTGTTTTTAA CGTGCCTGGA GACTTTTCTA CGCAAGTAGG
    50821 TAAACGCTAT AAAGGCTACC TGCTTGTAGA GAACGAGGGC ATAGATACAC GCCGATTATC
    50881 TCTATCAATC GGGATACAGG GCGGTTCTTC TACTGTAGAG GTGAACAAGA TATTTGCCCT
    50941 CCCTTCTGGC AGGCTGGACA TCTTAGAGTT TAGCTTTACA GGGGAGTCTC CTATAGACTC
    51001 GGGAGACCCA GGTGTCTCAG TGCGGTTGTA CGTCTATGGT ATCAGCACAG ACAAGAACGT
    51061 ATCGCTTAGA TTCAAGGCAC TACAGATAAC ACTTGACGAG AGTATAGAGC GGACTTCCGA
    51121 TGTGAAAAAC TTTGCAGGGT GGCGAACTGA GCTTGTCCGC CGCGCACAGA AGGTCATAAG
    51181 GTCAAGCTTC TTAAAAGCTA TATCCACCTA CGGCGTGAAG CCTGAGTTTA GGCGTCTAGC
    51241 ACCCAGACCC GCGCCTGACG CTGTGGAGAA CGCGTGGCGC GTAAACGCTA AGGTGCCTTC
    51301 TTCTCGGTCG TTTACTTACC GAGCCAACCT TTCAACTATA GCAATAACGT CACTTCCTGA
    51361 CGTCTACTCA GGTAATCTGA CCGAAGGCTC TGTTTACTAC GTCGTATCAG GTGCAAGCAG
    51421 CGATGGTGTG CTCATTGACG GAGAGTTCAG GTTCAACGGA GATCAGTTTA CCTCCAGCAC
    51481 CGACGCAGCA ATACCCGAGG GAGTAGTGCT CCGACCGCTC CAGTTTTTCA CAGGAGAAGA
    51541 AGTCGCGCTG TACTATACGA GTGGCGGTGG TGCCACAGCG GTCATAGCGG ACGTGGACTT
    51601 CACCGCTCCA GGTATGGTCT ATGCTCTATT AGACAGGACG CTAGCGAGTA GAGACCTTAC
    51661 AGGCAGGGTT TGCCCTATAT CCGACGCTCC CTCCTTCTCA CAAATCGGTC TTCCTGACGG
    51721 TATAACCTTA AATAGCAAAA CAGGGGTTAT TGAGGGAAAG CCGCTACCTC TAAGGGTCTC
    51781 CGAAATCACG TCTTTAACTT TAGACGGAAC GGCTGTGACA GTGGTAACTA GGAGCAATCA
    51841 CGGCTATCAG ACGTCAGACC TTGTTCAGGT GTACGGCGTT CTAAGTGCGA GCGATCCGCT
    51901 CGTAGACCCG GCTCAGTTTA ACGGCGAAAA AAGTGTCACT GTGACGAGTC CGACAACGTT
    51961 CACGTACGAG GTGCCTACGT CGGGATCAGC TACGCTGACA GGGGAAGCAC TACGCACGGT
    52021 GAAGAACCCA ACTTTGGTAT CTGTGTCAGC CACGTTCCCT GATGGAACCT TCAACACAGG
    52081 TACGCTCAAG ATGGAGCTGA CGTCTAGGGT CGGTAAACAA GCTGCCCTCT GGACTAGAGA
    52141 ATCCACTGAC GCGTGGATGA ATACGATTGA AAGTATAGAG CCTCGTTTAC GCCAAGCCAG
    52201 CCGTATCGGT CGTCCTTCTG ACCTAGGTCG TCCCGCTATA GTGCCAGCAG GGATCGAGTT
    52261 CGTGAACAAG GACGTAACGA TAGCCAACAG CGACTCTACG CGCAGCTTCC CGACTATAGT
    52321 AATGTTCCAG GCGTGGATGA TACGCCTAGG GATATACGTC CTCGAAGAGG ACTTCTGGGT
    52381 GTCAAAGACG TTATGACCCC CAGAAGCGGG CGGCACCGTC TTTTTCGCTC ACCCCTACTT
    52441 CGCCTACCCA CAAGTTCATG TTTTCTCCTG TGAGCATAAC AAAGACACCC GACGACCTGT
    52501 CCAAAGCAAT CGCCTGTCCG TCTTGGACTT GGACGTGGAC GTTACTGTCG GCAGTGAGGT
    52561 CGGTGTCCCG AGACTTGTAT GTAGCCTCTG CGGCGTTGTA CAGAGCGCGT ATGCGAGCTT
    52621 CTACGTAAAT CGAAGGCTTA TTTTTGCAGA GTATGCGTAT GATTTCTTTA TGTGCAGTGT
    52681 TCATGTTATG TAGAACTGAA TCCGCCCTCT TTGAAGAAAC GTAGAGCGTA ATCGTCTCCT
    52741 CTTACGTACC TGAGAAGGTA GTAGTGCTGT ACAGCTAGGC CGAGGAACAC CCAGAACTTT
    52801 AGCGTATCTT TGAGGGCGTC TGACTCATCG TCAATCTCAA AGTCAGACGG TACAAGGTCG
    52861 TACGTACTCA GTACCTCTCT CACAGCCTCA GGCATTACGC GCTCCTTAAC TCGGAAGTAC
    52921 CCACGCGCTT TAGACCAGTG ACCTACACGC TTACTCGTTG CTTCAGCCCT AAGCTGTGCC
    52981 ACAGTGTGCC TTTTCCTGCT AGACGTACGT CTTAACCCCG TGTCTTTTTT CGCTATTATT
    53041 ACCTTGTTTA TGTAATGGTC TTCTATGCAC AGCCACTCAG GGTCAAGTTT AAGCTCCATC
    53101 TGTTTGTAAA GGTTGGCGAT AGGGAGAGAG CCCCCTCTAA TAACCCATCC AACTATCCAC
    53161 CTGCCCGCAG TGACCTCACT TCTTAGGAAA GTTGACGTAG TGTTCTGTAC GTCTCCGTAA
    53221 AGTACTCGCT CAAGGTTCTC CACGGAGAAC TCGCCGTATT TCCGCTTAAC GAGTTTAACG
    53281 TTGTCCTTCA GTGTACGCTT ATACGCATCC GACAAAAAGC GGTCAGGTCT GCACGTAGAT
    53341 CCGTAGTCGC TGTACCCTGC GTGAAATGAG GCTACGAAGG CTTCTACATA CGTTCTTGCG
    53401 TTCATACCCA TACGTCTCGC GTCCTCTTGG ATCTGCCGTG CAGTCTTACT GTCTATCTTG
    53461 CTCTTAGGCA CCTCCAAGTA GTAGTTGCAG TACGCTAGAG TGTATGACTC GCTCAATATC
    53521 GCAGCTGTAG TGTAAGGGTC AGGTACGAGT TCTTTAGGGC AGAGGTCAAA CTTAGCCTCA
    53581 GACAGAGAAA CAGTACCGTA CCTTACGGCG TGCTTCCCGC AATCACCTTT GTGAGGGCAC
    53641 TTCCTGCACT CGGGCTTTCG CATATACTCC ATGGCGAAGC ATTCTAAAGG TACTGGAGTG
    53701 GGTTCGCGTA TCATAAAGTG TAGAACACGT TCTAACACGT ATGTCTGTCA AAAAAGAAAG
    53761 TACGCCTAAG AAAGCGACTA AGAAAGCGAC TAAGAAGGTA GCCAAGAAAA AGGCTGCCAA
    53821 GAAGAAGACT GTACCCAAAC TGTACAGGGA CATAAACAGG CACAGAGCTA AGGTAGCGGG
    53881 AATCACCGAA ACAGTGCGCA GACGCGGTAA GGAGATTGTG CAGGGTAAAG AGGTTGAGGT
    53941 AAGGGGCGAC GACGGGAAAC TCGCGCTGAT GACCCCTGCA AAAGACCACC CTATCTGCCT
    54001 GAAGTGCGGT CTTTCCGAGA ACGGTGCTGA CAATCCGTTC ATGGACTATG GAGGCGCACA
    54061 AGAACGCCCT ATAGTGACGT TTGTGATTGA GAGCGTGTCA GCGGCTGAGG ACGACCTCAA
    54121 TGACATGGGC AGAGGAGGTG TCGCTAACTT TATTCGTAAA GCAGTAAGCA ATGCGGGTAT
    54181 TGTCGATATA GAAGACGTGC GATTCACCTC GCTTACGCGG TGCGCGTCCA GGCGCGGAGG
    54241 TAAGGTGAAC TACAAGACCA AAGGAAACTG GTGCAGGCAT TTTGCGGTCG AGGATATAGA
    54301 CCGAAACCGT CCGAATATAC TGATCCCGAT TGGAACGCCC GCTCTAGGCG CATTCTGCCA
    54361 CAAGTCCAAC GCGCAAGAGT GGGGAGGTCG CTTGCTGACG TATAGAGGTT GGCCTGACGA
    54421 TTGGCTTACA AATAAAGACT TTCTTAAGGG ACACCCTGCG TACGGTGAGC GGCCAGACTG
    54481 GCGTATACCT ATGTTTCCCC TTCAAAACCC GAAGATGCTG TACGCCATGC GCAACAGCAA
    54541 CCTACTTAAA AAGTGGGGCA AGCAGCTCAA AGAAGGTCTC AGGCTGGCGG TAGAAGGGGT
    54601 CAGAGCTTTA GACTACGATC GCCCGTGGTT CAGGATCACT GAAGATCCGT ACGAGATTAT
    54661 CGAGGCGATG CAGTGGCTGA TAGACAACCC AGGCACAAAG CTCACGTACG ACACCGAAAC
    54721 AACAGGACTC AAGCAGTACA CTAAGGCTGT AAAAATAACT CTTAAAAAGA AAGAGTACTT
    54781 CCGTAAACAG GGCATCGTCT TTATGATGTT CAGGTGGGAC CAGAACGGAG AGCCTAAGTC
    54841 CATTGCGTTT CCGTGGGACT ACGACTACCT AGAGGGTATA GAAGGGAGCC AGAGGAGTCC
    54901 CCTACTGGAC TGCTTAGACC AGCTCGCTCC GTGGATTCTT GAAGCAATGT ACTCTTCGCG
    54961 CCTTGTCGGG CATAACCTCG GGTTCGATGT TTTATGGACT CACGCTACAC TCCCTGGAGC
    55021 AGACCTTGAT AAGCTTGCTG ACGCGATGTA CACGGACACA CTGCATCAGC TTTTTACCCT
    55081 AGAGCAGAGA CCTGGATCAT ACGGGTTGGA GACGATACCG TACGCTATTT GCCCTGATTT
    55141 TTCAGGCTAT GAAGAAGACC TCACCCTCCA GATAGCCACG TATCCGGAGC TTATGGACCC
    55201 TGAGAAAGGC GGACACTACG CCAACTGTCC TAAGGAGCAG TGGGCTACGG GCTTTAAGAC
    55261 TTACGTAATG GGTGACGTAG AAGTAGCCCA CGCCGCCGAG TCCGAAGTGG ACGCTCTCCT
    55321 AAAGGAAACC AAAGGACACA CGATACCTTT GTCGCACCCA AAGAAGAGAG GGGCGTTCCG
    55381 CCAATACAAG ACGCAGGACA GGTCTTGGGT GCATGACAGC ATAATGCGTC CAGCTGGGCA
    55441 GGTAGTTGCT AAAATGATGG GTCGCGGAAT GTACGTCGAC GTAGAAGAAC TGGCGTCTCT
    55501 TGAGAAAAAA TACCCACGCC TTATCGTGGA AGCACGCAAC GGGCTGAGGG ACTCTCACGA
    55561 GCAAGTTATA CGCTGGTGTG AGGAGCAGGA AGGTAAAGAC CCCGAGTGGG AGCTTGATTT
    55621 AGAATCCAAA GACCAGCTTA AAGAGATCCT GTACAAGGTT ATGAACCTCC CTATCAACAA
    55681 ACTCACTAAA ACAGGTGTAG AGAAGTTCGG TGAGGATATT GAGGCTGTAG ACCCTGACGA
    55741 TGCGTACGAG TTCGCGAGCT GCGACAAGTT CACGCTTACA ACACTTTCAG CGAACCACCC
    55801 TGAGGTGCGT TCTCTCATCG ACTACAGGAA GGTTCACAAG CTGTACTCAA CGTACATTAA
    55861 GCCGCTGCGA AACTGCTATT CTCCAGAGGT TGATAAAAAG AGACGAACAG ACATCCCTCA
    55921 CTTAATGGAC GACGGCTGCG TACACGCCAG CTACCTTCTC ACAGGGACGC GTGGGGGTCG
    55981 CCTGTGTGTG GCGGGCGACA CGGTACTTGA CTTACGTGTG GACGGTAAAC AGGTACTTGC
    56041 TGAAATTAAG GATTTGTGGA AGTTTGCAGG TAAGCGTGTA CTTATTAAAA CGCACAAAGG
    56101 CAGGTGGAAG CCAGTCAAAC GCTTATTTTT CAAAGGCTAT GAAGACATGT ACAAGACGCA
    56161 CCTCTCCGAA GGTGATAGTA TCGAAACTAC CAAAAAACAT CGTTTCAGAA CTCCAAGAGG
    56221 ATGGGAGCAT CAAGGCGACC TCTCCGTCGG GGATACCGTT TCGAGTGGTG TATCGGGAAG
    56281 GCATCGGATA CATCCTGGAC GAGAAGTCTT TTGTGGATGT AGCTCTAAGT CGGAAGCTGG
    56341 ACTACGCTGC GATGAAAGCG GAATGTTCGC GCAGAATAAC GATACGCAGT CGGAAGTACT
    56401 ACTCGAAAGT GAAGGATTAC GGGGAACAGA TGGATGCGCT AAGCAGGAAG CGCCTCTCAA
    56461 CGAAACAGAA AGGAAACAAG AACGGTCTGC GAGAACCCTC CGTAAAAATA CCAGAAGAGG
    56521 ACCTCAAGGA GCTCGTAGAT GCGGGAGTTC CCGTGTGGAC AATGGCAGAG AAACTAGGAG
    56581 TGTCTGCCTT TCTAGTGCAG AGGAACCTCG AACTGCTCGG GATAAAGGAC TTCGACAAGG
    56641 TAGCGTACTG GGCGCGGGAG GTACTGGAAG ACATGGAGAA TACAGAGGAA GGTCTATCAC
    56701 AGAGGTTTCG GAATTACGAA AAAGATCCAG TAGAGTTTTT TCACGCGACG TACAGAACTT
    56761 ATCTGAGGCT CTTGCATCAA GCGTGGTTCT TGAAGGATGT CTGTCATGGG AAGTTTCGGT
    56821 ATGCAAGGGA GAAGCTGAGC CTGCCTATGG AGGAGATTTC GTGGTCAATA AACAGGCACG
    56881 AAATGGCTGT GTCACAGGAG CTTCTAAGCA GGAACATACC TCATTACAGG GAGTACACGT
    56941 TTCACGGGAA CATGAGAGCC GATTTCGGGA TGATAGGTAC GAACCTTCTT GTCGAGTTGG
    57001 ACGGGGAGTA CCACAACGAG GAGAAGGACG CGGAGCGGGA CGGTATAGCG AAGGCGGAAG
    57061 GATACCGTGT ACTGCGTTTC ACGACGAAAC AGGCGATATA CGAGTTGGGG TACGTGATGG
    57121 AAGAGATAGA GAAGGCGCTT TTGATACCAT CACCAAAATC GAGTACGTTG GTCAGAAGGA
    57181 AGTCTGGGAC ATTGAAGTAG AAGATGACCA CTCCTACGTG GCTCAAGGCT TTATAAACCA
    57241 CAACTCTTCG AGCAAGCCGA ATATGCAGCA GCTTCCTAAA GACGGCTTGG TCAAGCGCGT
    57301 TTACGTGTCT CGGTTTGGAG ACCAAGGCTG TATGTTCCAG TCAGACCTTT CGCAAATTGA
    57361 GCTGAGACTT TTGGCCGCCG CTTCGGGAGA CCCTGCCATG ACGAAGGCGT ACTGGGAGGA
    57421 GATGGACTTG CACTCGATGA CCACGTCTCG AATCTACAAC ATACCGTACG AACACTTTAG
    57481 CGACGGGTAC ACTGAGTGGC TGCAGAACAA CGGTCAAGAG AAGACCGCTA AGGAGCTGAG
    57541 CCTGAAGCGA CGTATTGGTA AAATGACGAA CTTCCTTACA GGGTATGGCG GCGGTGCGTT
    57601 GGGCCTTATG AACGTTCTAG CGGCTCAAGG CATCTACCTG AGTAAAGAGC AGTGCGAAGA
    57661 CATCATCAAC AGCTTCTTCG ATTCCTACCC GTCGCTCAAG CGGCACATCG CCAAGTACAA
    57721 GAGGTTCATT ATGGACAAGG GCAGGGCTGT ATCTCTGTTC GGTCGCGTAC GTCTGTTTGA
    57781 GGAGGTGTAC GGCGAGAATG AGCGGGACAT AGCCAAGGCA CTTCGTTCAG GGTACAACCA
    57841 CCTTATTCAG TCAACCGCCT CAGACATGAT GCTTCTGTGT CTCATAGCCA TTGAACGGGC
    57901 GATGCGTGCA GAAGGTCTTG AGTCCCTGCT TATTTCTACA GTACACGACT CTCTCCTGAT
    57961 AGACGCAAAG CGCGACGAAC TCCCTGTTGT ACACGAGATT TGCCGTGAGG TAATGGACAA
    58021 CATCCCAGAG GTAGTTGAAG CTTTATGTCC TGGTCTTGAT TCAAGCTGGC TTTATGTCGT
    58081 ACCCTTCGGG GGAGACCACG AGCTAGGCGT GAACTACTTG GACAGCAAGC TTGTAAAGGG
    58141 CGACAACCCT GATTGGGACG AACTGCTCTC CGCCTAAATA GAGATTCGAC GAAGGGTAGA
    58201 AGCGGTGGCA GTAACTCCAC CCCTGCCGTC GTCCTCAACG TCCACTCCGA AGGCTTCTCT
    58261 AAGCTCTTGT AAGTCGTGAT GTAGCCAGTC TCCGCAAGAC GCAGAAGGGG TATAATAGTT
    58321 ACCGTTGCGC GTCATTTTTC CGTCTTCAAC GGCTTTGTTG CATATACGCT TGGCGAGGCC
    58381 TACGTTGACG TCAAGCTCTC GGCTGACGTG GAAAACGCCT CTAGGGAGTC CGCGCATGCA
    58441 CGTTATAGCC TTGGAGACTA AGTCGCGAGT AACAGGTTGG TTTATCCACT CACGCCGCCA
    58501 ATTTACCCAA TCAACCAAGC CTTCCGAGCC CGTCTCTCTT TCATACTTTT TCAGGAGGTT
    58561 CTCAAACGCT GCCGCGCTAT CTGCACGACT TCTCCACGGC AGACCCATGG CGACAGTCTC
    58621 AACGAGTGCC GTAACCAAGG CAGTCCATCC CATGACGTTT GCTATTCGTT TCGTACTTGC
    58681 TCCCTGACGG AACTCTATGG AACGGTGGTC AGGGTTTCGG CAACGGCACA TTGCAAGGTT
    58741 TACTGTAGTG TATTTTCGCG ACGACTTCGC CTCTCCCCTG CTACTCGCAG GAGTGTTCAG
    58801 GTTGAACATA CTGACTAGTT CGGGAGTAGT AGTTCTAGCC ATACGCGCTG CCCACCTGCA
    58861 GTTCCTGCGA GAAACAGGCA GAAGGCGGTC AATTACGTTT TGGTACTTGG AGTACAGCCG
    58921 CGCGACGTCG CATGTTTGTT CAATGTCTAG GTCGTGGGAC TGCACGTGTA CGTGGAAGCC
    58981 GCCGCGTACA CCTACGTTTG TACGCGCCTC TGTAGCTGCA CTACAAAAAG CAGTGACGTA
    59041 CCTTAAACTG TCGCGCACAG GTCTAGGAGG ATCCATAACG TACTCCCTAC CGTTGCGTAG
    59101 CGACCCGTCA CTGAGGACTG TCCACCCCTC AACCCGCGCA GGTTCGCGGT ATCGAGTGCC
    59161 TGACGCGTCG TACTCAAGTT CTACGCCAAC AAGCCTGTTT GTCCTTAAAG ATGGTATCAT
    59221 ATACCCTTTC CTATACATGA ATACCTGAAA AGTTAACCAT ACTGTTCTAC GAGGTATGTC
    59281 AGATGATTTA GAAAAGTTTC CGTGGGACAA AGGTTTTCAA GAGCTTGTCC TTGCTTGCAT
    59341 GATAAAGCAT CCCGATACTA TGCTCATATA TACGGGTATT ATCGAGGCTG ACTTTTTCCA
    59401 AGGTTTAGCC GAGATGGTTA CAGCTGAGCA GGTACTGAAG TACGTCAATA AGTACGACAG
    59461 GATACCTGCA TGGGAGACCT TGTCGCAGCT CGTAGGTGAT GAGCTCTCAC GCCTTAACCA
    59521 CGAATCAGAC GAGGCGCACG ACTTCATAGA CTACCTCAGG AACATGAACG TAGGTGACGT
    59581 AACCTACGTG TCCGAGCGCG TCGTGGAGTT CTGCAAGATA CGCTCTGTTA TCAAAAACGT
    59641 ACGAAAAGTC ATAGCAGAAC TTCAGGACGG CAAGCAAGTT GACGGACGCA TCGTCAAGTA
    59701 CTTCGAGGAG TCACTGTCGA TTGGACACAA CATTAACGAA CTCGGCTACA TCTTTCACCC
    59761 TGAGTCTGTT AATACCATCG TGGACAAGCT CACAAAAGCC GACTACGGGG TACGCACAGG
    59821 CTTTGCTCCG TGGGACGACA TCTGGAAGCG AGGGTGGGGT CCAGGCTGGC TCATTGTGCT
    59881 ACTCGCGCCG CCGAAGCGTT TTAAGACAGC GATGTGCGTA AACCTCGCGG TGCAGATGGC
    59941 AGGACCGTCA GAAGGGGCTG ACGTGTTGTA CTACGCGTGC GAAATCAGCC AGGAAGAGGC
    60001 GTTCTTCCGC GCCCTCGTGC AGGTGTCGGG TATTCCGTTT GAAGACGCCT ATCGAAACCC
    60061 TAAAGAGTTC AAGAAGCTGA GTAAGCGTGC GCTTCGTGAG AATATAGCGG GGTACATTAA
    60121 CTTTCACGGG TACGCCTCTA AGACGGCGAC TATAGCCGAC ATTAAATCCC ATGCCAAAAT
    60181 GGTTATAGCC CAGTACGAGC TAAAGCCTAA AGCAATCATC ATTGACTACG CTGAAACGGT
    60241 GAAACCAGCG GCAGCGGGTT ACGAACGTAA GGATTACCAA GCACAGGCGG ACGTGTACGT
    60301 CGACGCCCGT GCCATGGGTC GCGAGCTAGG GTGCTGCGTT GTCATGCCTG ACCGCGTGAA
    60361 CAAAGAAACG GTTGGGACTG CGGTACCCTC TATGACATCG TTTCAGGGGT CTTTCCAGAA
    60421 AGCAGGTATC GTCGACATCG CGATTGGTTT GTGTGCTACG GACGCTGAGT ACGACGAAGG
    60481 GAAGCTCCGC TCGTTCGTGT TCCTAAACAG GCACGGAGCG GCATACCAGC ACTTTGACGG
    60541 CACAGTGGAC AAGGAAACAG GCGTAATCAC TGTCGGAAGG CGTATCGCGC TTGACGAAGA
    60601 TACTACTGGA ACGGCGACAC GCGGCAGGCA GCAACGGCGG CGACCAGACC ATGATCCTGA
    60661 CATGGAAGAC GGTTAATCGC CTGACGTGTA GGGGTCTGGC TCGTTCTCAG GGTGTACGTC
    60721 CACAGGGCAG ACCTCGTGAA CACCGTCCTG TTGGATCTCG TAAAAGATAC CTTCGTCCAA
    60781 CTGGTAGTAG GCGTCTACCC CGCACCCCTC GCACTCGGAC ACAGCATCTT CAATGATTTT
    60841 ATCGGTTGAT GCGGTGATTG TGCTTACACT GTTTTTTCCC CACGTAATCG TAGCGGCGGA
    60901 CAGCTCCTTA GCAGTGCGGA AGGCGTAGGT CTTGTCGCGG TCAATCCAGA CCATAGCGAT
    60961 AGCCCCCTTG CACAAGGAGA AGTCTCTTAC CTGTAGGCAT ACCCCTAGAA TCATAGAGTC
    61021 AGTCTGCGCC TTCTTCAACG CTTTAACTGC ACGTAGAGCC TCAACTTCGC TCATTTTCGG
    61081 GTCTTCGTAC TTACCCTGCG CTACCCTCTC GTAGTAGGGA ACCAGCTCTG AGCGGATACG
    61141 CTTCCACTCC CGCACGATCC CGTTGTGTGC GTACACGAGC CGCCCGTAAG TGAACGGGTG
    61201 AGCCGTCTCT GTTATGATCG GCGTGTTCGG GGACGCGCGG CGCGTATGCC CTATTCCCAA
    61261 CAACGAGCGT CGGGCTTCTC CGCACTCCTT GTTGTTAGCC TTTACAAACG CACGCGCAGG
    61321 GGTCGTGTGC TTGTAGATAA GCGTCTGCTT GTTCCGCTCG TCGCGGTAGG CGATGCCTGT
    61381 CGAGTCCTTT CCGCGAGTTT GAGACTTGAT TAAAAGTTTG CTCAGCAGCC CTGCTGGCAG
    61441 TTGACCTTTC CATGATATTA TTCCGCACAT AAGTCTATAA GGTAGTGAAC AGGTAGTCTT
    61501 TTCCTCGCTC AATAAAGCGA GGTTCGCCTG TACGCGTGTT TCGGTTAGCA GGGGCTGTTT
    61561 TAGCCTCCTT TACGGTGTCA AAGTAAGAGT CAAGCGCACC TGACATATAG GCCAGCACAG
    61621 CCTCGGACGA GGATTTCTGG GCTACTAGAC CTGCGCAAGC TATCCACAGC TTTGTCCACG
    61681 CCATAATGTA GTCGTACCGT CTCGTGTTAC CGAGCAACCG TACCTCTACA GTGTTCAAGG
    61741 CAGGAGACGC AGCGTACCCG CGATTCCGAC GAGTACCTAC ACGCTTAGTT TCGGTCAGAT
    61801 TTAACCAGCA GTACCGCTTC AAGTTGTCGT ACTTCCTAGG TCTTAGTTCC CCTATAATGT
    61861 CAGGCTTATT AAAATCGCTG TGGTCGTACG CTTTGGCAAT TAGGAGGCAC GTGGCGTTGT
    61921 CTCTGCGCGA CGGAGGTACT AGCCCGAGTA CCCTCTTCTC CATCATAAGA CCTAATACAG
    61981 CCCACGTTTT CACCTGCTCG TCAGTCCACT TTGACTCTCC AGTGTCGGTA GGGTTGCCTA
    62041 GGTGTACATG AACCCCGCAC GTCTTGTTGA CTCTATCTAG GCACTCACAG AGCTTCCTAA
    62101 CCTTTTCTTC GGTCGCAGAC GTGTTTACCT GAAGTCTGGC GTTCACAAAG GCCTCATAGA
    62161 CAGGCGTCGA CAACTCACCT GAGTTATTAG GGTCTAAATT TTCGTCGTTA AGGCTGCGTA
    62221 TGGTACGGTC AAACTTCTTG TCAAAACCGT ACGTTACCGC GTAGTCCACC CAAAAGGGTT
    62281 TAAGGCGGCA GGCCTCTACT TCTAGTCCGT ACGTGAGCTT CATACACCCT TCCTATACAT
    62341 GAGAATCAAA AAAGTTAACC ATGCTGTTCT ATAAGCCATG AGATTAAAGT TAGGGAAACT
    62401 AAATTTAGGC GACGGCGACA CGCTAGACCT AGACCACTAC CTGAGCGAAG ACTACGACGA
    62461 CATAAGCGTG GCGTCTGAAG AGATACCTCC TGTGCTAGAG TGGCTTAACG ACCGATTGCA
    62521 ACAGGTGTAT GAAAGCAAGC TGGACGCTAA GAACAAGCTC AAAAGGGCAG AGGCTCAGGC
    62581 GTACTTTGAC CTCAAAAGAG GCGACTTCAA AGACACGTAC CCTGGCAGCA TGACAGAAAA
    62641 ATCGTTGGAG CATGCGGTAC AGTTGAGTAA GAAGGTACAG CAAGCGCAGA ACGACTACGT
    62701 CCTGTACTCA GGGTGGGTCA ACCGCCTTCG GGGTCTGCAA GGGTCGTTCT CCAGCAAACT
    62761 CGATTTAATC CGTTCTACAG AGAGTACACG TCGGCGTCTC TTTACTGGAA AAGACCCTGA
    62821 CGAACACGAC GAAGAAGAAG ATTAACCTAA ACACCAATAA TAAAAATGGC AAAAACACGC
    62881 AGGAAAGCAA CAGAATACCT CGCAGACGTC GACGACCTTG TTGACGGCGA AAAGGGGTAC
    62941 CTTGAATCCA CCAGTACAGG AGTGCGGGTG GTAAAAGTGG AAAAGGGGCA CGCAACTTTA
    63001 GTGCGCATCC TTCCCGCTCA GCTCGGACCA CGTAAAACCT GGTTCGCACG TATCGCTATG
    63061 CACTGGCACA ATCGGCGACC CATCATGGAC GTCGTAAACA CCCACCCTGA CTTTGGAGGC
    63121 GACCCTGACG GGTATAATCC TGTTCAGGAG GTGGTCGAGG CTTACCTCAA CCACTCGGAC
    63181 AAGCGTGTCG CTAACATCGC GAACAAAGTA CGGACACAAA CAAAGTGGAT CATGTACTGT
    63241 ACCGTTAAGG AGCGGGACGA CGGCGAAGAC GTGGACGTGG TTAAGTTCTC TGACCAGCTC
    63301 AAGCCCTACC GCCTTGAACT TTCACGTACC GCCTTTGACC AGCTGCTCAG CATCCGCCGC
    63361 CGCTCCCGCC GCGAGATTAT GGACTTCGAC AAGGGTCTTG ACATCTGGTA CTCTCGTGAG
    63421 TCAAGCGGAG TAGGGAAGTA CGTTCTTGAG AAAGAAGGGT ACGGTCCTTT GTACGACATT
    63481 GAGGACGACG ACGAGTTCAA TGATGCTATC GACAAGGTCA TGGGGGGCAT CCGCTTCAAT
    63541 GCGCCAGATA TTCCGTCCGA TACAGACCTT GAGGACTTCG CACAAAAAGT GGAAGATGAC
    63601 CTCCGCGCTG CGGCTGGAAG CTCTGGTCGC CGCCGCTCGC GGTCGCATGA CGACGACGAT
    63661 GATGATGATG GCGACGAAGC TCCCAAGTCA CGCCGCCGCT CCCGCCGTTC TTCTGGCGAC
    63721 GATGAGGACG ACCAACCACG CTCGCGCTCG CGGTCACGTT CTCGCCGTAA CGATGACGAC
    63781 GACGACGAGG AAGAAGAGGC TCCCAAACCT AAGTCTCGCC GTAAAAAACC TGCACGTGAC
    63841 GAGGACGAGG AAGAAGAGGC TCCCAAACCT AAGTCTCGCC GTAAAAAACC TGCACGGGAC
    63901 GAGGACGACG ATGGCGATGA AGAAGAGGAA GAAGAGGCTC CCAAACCTAA GTCTCGCCGT
    63961 AAAAAACCTG CACGGGACGA GGACGACGAC GAAGAACCCG CGCCTACCCG CCGAGCAGGG
    64021 GCTAAAAAAC CTGCACGTGA CGAGGACGAG GACGACGACG ACGATGGCGA TGGCGATGGC
    64081 GATGAAGAAG AGGAAGAAGA GGCTCCCAAG TCAAAACCTC CGCGCCGCAA GCTCCCTGAA
    64141 CTCCCTGCGC GGGGCAAGAA GGCTGTCGAT GACGATGACG ATCTTCCTGA CGATGACGAC
    64201 GATCCTGTGC CGCCTGGCGA CGAGGAAGAC GACGACGACG CGGAGGAAGT GGACGACGAT
    64261 CCTGAGCCTA AGAAAAAGAA GCTCAGCTCT CGCTTGAGAA AATCAATCAG TAGCCAAAAC
    64321 GACCGATGAC CGTAGCCAAG AAAGCAACTA AGAAGGCGAC CAAAAAAGTC AAATCGACCA
    64381 AGGAGAAGCT GGTATCCAAG CTTAACATGA TCTCCCCTCG CACGGAGTCT AAAGGTAAGC
    64441 TTGAGGCTCG CATGTCTTCT GACGGTATGC TCTCTGGCGT AAAGTATTCG TTGTCCACGG
    64501 GGATAGACCC CGTGGACGAC GCTACTGGAG GGGTACCTTT TGGGCGCGTC ACAGAGGTGT
    64561 ACGGTCTCGA CCAAAGCGGA AAGACGGCGT TGGCCATGCG TCTAGCCATT AACGCTCAGC
    64621 GTGGCGAAGT GTACAAAGGC GTGAAAAAGA GCCACGGTCA GTGGAGTAAG ATCCCGCGCA
    64681 AGGATTACGA GATGACCGTC TTGTACATCG ACAACGAGCA GAGTCTTGAC GACGACGAGA
    64741 AAATCACCGT AGAAGGCGAG ACTCTTGACG CTGTCGTTAC ACGCTGTGAC ACGGTTGACC
    64801 AGGTGTTCAA AATATGCGAC ACGTCCATTA AGATGCTCGA AGAGGTCGAA AAGGATACTG
    64861 GGGTTATGCA GCTTCTGGTT ATCGTCGTAG ATACCATAGC AGGTACGGCT TCACAAGAGG
    64921 AACTCGCTGC GGAATGGGGT AAGGTTGACT ACAGCAGGTC TCCCAAGCAG TTGCGCGAAG
    64981 GTTTCCGGAA GCTTATGCGG AAGATTAACC GACGAAACGT GTGCATGATA TGCACGAACC
    65041 AAGTGTCGGA CTCCTTCAAA GCCAAGACTC CAGGGAGGTT CAACAACAGT TCCCTTCCAA
    65101 GGGATGAAGA CTTCAGTACG TCGGGCGGTA GGGCTCTCAA GTTCTTCGCT CGCTTGCGTA
    65161 TCTTCATCGC ACGTACGCGA GAATGTAAAC TCGTTCCAGG TACTAAGTTC CCTGACGGGT
    65221 TCATCGCGCA CTTGCACGTG ACGAAAAACT CACAACGGAA ACCTAACCGA GAGTGCCGCT
    65281 TAATCTTGCT GTACGAGGGA GGCATGAACA ACACGTACAG CATCTTGGAA CACCTCATCT
    65341 ACATGGGTCT TATCAAGTAC GACAGTAATA ATAAGGCTTA CGCTATCCGA TTCAAGCATC
    65401 ACAAGATACC GCTGAAGACC TTCGGCGAGA CCGATGATGC TGATGAGGAC GACGCGCCTA
    65461 AGCGTCGCGT ATCCAAGCGT AAGGCTATGC GGTCAGACCC ACGGATCTCT TGTTACGGAG
    65521 AATGGCCAGC TTTCTACGCT GAGCACAAGG AAGACTGCGA TGCTCTAATA GCGAAATCGT
    65581 TCAAGCTCAT GTACGACGCC GAAACCATGA CAAAGATAGG CAGCGATGAG GACGACGACG
    65641 ATGACGACGA CGATGATGAT TTCTACGAGG CGGAGTTTGA GGACGACGAC GACTCCGACC
    65701 TGGACGACTG ATGGTGTTAG GTGTCCTGCT AAGCGTACCC TTTTCGGAGG GTACGCTTTT
    65761 TTTTTCCGAT TTGGTTAACA TTTTCGATGC TCGCGTATAG GAGAGGGTAT GCCTATAGAT
    65821 TACGAACTAG ACTCCAGCGG GGATTTGGAC GGTGTTTTGG ACTCGGTACT GAACGACGAA
    65881 GCGTTCACCG AGTTTGATTC CCTCAGTGAG GTACACATAC GCGTGTGCTT TAAGGTCAAA
    65941 ATGGACGGCA ACGACGAGCT ACAGCCGAAC AGTAAGCCGG TAGAGACTAA GAAGGTACCT
    66001 GAACTCCACG CCCTGTTCAT GGACGAGCCT GTTGATTATA TCATAGTAGT TGATAGACAC
    66061 GCGTGGGAGG GTACATCTGT GAAGTACAAA AAAGGGCTGG TACACCGTGG ACTCATGGCC
    66121 ATTAACGTCG AAGTAAGCTC GTCTGGAGCA GTAAAGAAAA GCACGAAGAG GCCTGATTTC
    66181 CATGAGTTTA GCAAGACTTT AGAAAGGTTC GGTACATACA CCCCCGAACT TAAAAGTGTA
    66241 AAAGGTGTTC TAAACAATGC GGCCAAAGCT ACAGCGGCTA GGCTGAAACG GATAAACGAC
    66301 GTCCCGCCTG ACGAGGAAAT ATAACATGAG CAAACAACCT AAAGAATCTT ACATTTTCCG
    66361 TATGCTGGTA TCTCTTTTGA GTACCAACTA CGCAGAGAAG GCTATGCAGC CTGACGTAGT
    66421 AATCACACCC GAAGAGGGTG TGCGTCCAGA ATACAAGGTA GGTAGCGTCG TAATTGACCT
    66481 CGCCGAAAAG ATGGAGGGTG GAACCCTACC CAGCCTTTTC AGGGTATCCA AGGACGATTT
    66541 CTTCCAAGAA GTGAACGACC TAGGGCTTCT CAGCGAACCT GTGGTGGTAG GGAAACTGTC
    66601 GAACGAAGCT CGCGAGTTTC AGCGCAGCAT CCGTCAGAAC GAACTTAACC GAGGCAAGAA
    66661 CGTGAATCGG CTTGGCGGAG AGAGCAGCCC TAAGCCACCG TCTAAGGCTC GAAAGACCCC
    66721 GCCACCTCCG TCCGACAGCG ACGACAGTAG CCCTGCACCT AAAAAGGCAA CTAAGAAGGC
    66781 TGTCAAGAAA GTCGCCAAGA AAGCGGCTGT AGCAGACCCT AAGCCCGTAA ACTCGGAAGC
    66841 ACTCTTTGAG AAGTGTGTCA GGCGCGTGGA GTGCTTTATT GAGGAGAACC CCCGCACCGC
    66901 TTCTCGCATT GGTGACAAGA ACATCCCCAT GCAAAGGCAG GAGGGAGGCA CGGCTATGCA
    66961 CAGCCAAGAA GCGATTGACG TTGCTCGCAA GTTCATAGAC CGAGGCGCAG ACGTTTCTCT
    67021 GATGGACAGC ATTACGCTCA CGGCTGAAAT CTCGCACCAC TACGGGGAAG CACCGATGTG
    67081 CAGCGCATCG GCACAAACAG ACATCCCTGT TTACAGCCTT CTTTTGGCTG CGAGTCAGGT
    67141 GATGGAGCAG GACAATACCG CAGGGGCTGT TTCTCGATCC AAGAAAATGG ATGAACTGCT
    67201 GGAAATCTTC AGCGCACGTA TTAACGGAAT CATCGACTAA AAAAAAAAAA AAGCTGCACG
    67261 TCTTTTTAGC GTTGCATTGG CGATTGAAGT TTAATCTTAT ACACAAATGC CGAAGAAGAA
    67321 GAAAAGCAGC GAAAAAGAGC ATATTTTTGA AGCGTCACGC CTGACGCCGC TTGCTGTACG
    67381 GTGGAAAGAA TGCGTCAAGA ACGGTGAAGA CGAGGAAGCC ATGGAGCTTC TTAATGAAAT
    67441 AATCAAGGGT TCGACCTTGA TGTTTCAGAT GTTCGCCCAG CATGAAGGCT ATCATAACAC
    67501 GGTTGACCTT GACCGCCTCG TGTCGGCAGC TCAAAACAAA GTTGTGCGCT GGCTGGACGG
    67561 GTGGGACCCT AAGAAAGGGA AGTTGTTTTC GTGGTTCGGC AAATGCGCTA AGAACGCTTT
    67621 TAGAAGCGAG GTGATACGCG AGAGCGAGCT TCGCAAACGC ATGCACTCCA CAGGAGATAA
    67681 CCTTGAGAAA TACCACGGCA CTGAAGACCA CGGTGCAATG ACTCAAGAGA AAATCACAGA
    67741 GCTGAACCTC TTGTTTAGCT CTATGACAAG CCGATGGGGG TCGAAACAGG AAATCGGCTG
    67801 CATCAAGTTT ATAGTAGAGT CCATCGTTGC AGACGAGACC ATTAAAAAGA CTATTGTAAT
    67861 ACGTAGCGCA GGGTATGCCT GGGGCGTAAG TCCCGAACTT GCAAAATTCT TCTACAGCTG
    67921 GGTTCTGGTT GAACTCAGAA AGATGTACTA CAGGCGCATA CGCGTACCTT TCTCTGAACA
    67981 AGATTTATTC CGACAAGCCC ACGCTTACAC GCACCTCGTG GACTTGCTTG AAATCGTAAC
    68041 GTGGGATCAG ATGAAGCAGA TAATTGCCGT CATGGGCGGC AGTCGCTTAA AAATCCCTAC
    68101 ACTGGCTCAA ATCAAAAAAC TTACCGACGA CTACTACCTC TCATGCGAGA TTGAAGAGTC
    68161 AGACCTCGAC CCGTCATCTG TCGAGCGTAT TGGAAAGAAG TATGGTAAAA GCCAGAGATC
    68221 AGCCCAGGAC ATCTTTAACG ACATGTCCGA GACGCTATCT AGCGATGTAT CAGGCGAGTA
    68281 TTCACTGTAC GATGAGAGCG ATGGTTTGTG GAGTTAGTAC CCACCCTCAA AACGTAAAAT
    68341 GAATGACCCT TGCAAAGCTT CTTCGTGTCG ATCGAAAAAA GTTCAACCTA GTCTTTAAGA
    68401 ACCCAAAACT GCGCCCTCCT GTGCTTGAGG AGATGTACAG CGACATTAAC AAAGTGATCG
    68461 CTGGCGTCGC TATGCAGTAC AGGGATGACA GCCACTACGC GCTAAACTAC GACGCACTGT
    68521 GCGGTGAAGG ACGCGCGTGC CTAGCGACGC TCATAGACAA GGGTAAGGTT GAAATAATGC
    68581 CTACTCGTGA AGAGTTTTTC AAGTACCTCA AAGCATCTAT CAACAACCGA GTACGCAGCC
    68641 TTGTGGAGCA GCACCGCTTC ACGATTAAAC GTACAGGCGT AAAGCCCCCG CCTAGAAAGG
    68701 CTGCTGGAGA CCGTCTAACG GATGAAGACT TCAAGTCGTA CCGAAGCGTA GAGGTAAGTA
    68761 TAGACGACCC TGATTCCGGA GTCCAGGTAG AGGACTTGGG GCAAGCGATG TCCGAGGCTG
    68821 ACGAGGACCT TGTCAGAGAT ATTGAACAAG TACTTTTGCC TGCCGAGAGG GTGGTACTAC
    68881 GCCAGCTAAT TGAACCCAAC GAGGAGGCTC ACCTTGAGGC ACACTTCGAG AGCGCTCGGA
    68941 AAAACAGTTC TACTACAAGG GTACGCCTTG AGCACTTAGC GACAGGTCTC GGGTTAAGCC
    69001 TGGTATCGTT CAAAGAAATC CACTCTAGCG TAAAAATTAA AGTTAAAGAG TACCTAACCA
    69061 ACATGAACAC AGACGATTCA GAATACAACA GCAGCGTTCG CTTCCTTGAG AAAGTGTTCG
    69121 GTGTTCACGT ACCACCGACC ACCAAAAAGC TAGTGGTACG CAGGATGATG ACGCTCGCCG
    69181 CCAGAGACCA GTACGACAAA GTCGACGAGG TCGTGGTACG CGCTTTAGAG AAGATCAAAG
    69241 CGCACGTACC TAAAGGGCAC TCGTCATCTC TGTCTTGCTT TGGAATCCTC CATGACGCAA
    69301 ACAATCGCCT ATGTAAGGCG TGCGGTATGC AGGCCTCGTG CAAGCAAGAG GCAGAGAACG
    69361 TAGGCTTGGA GGACATCACC ATGTCCCCGC GCTTGAACGG CGCGAAGAAT ATGACGCGCA
    69421 TCCCCGCCAT AACTCCGCAC AAGCAGGTCG TCCCTGATAG TACCCCGCAT TTCCTCTCGG
    69481 AGCGAGACGA GGAAGTCTAT TCGTTCCTAT GCGACACTTA CGAGAAAGCT TACATTGAGA
    69541 ACAAGATGTA CTTCAGGCAT AAAGACCTTG ATGGCGGTGC TACCGTGTCA GGCACGTCAG
    69601 GCATACTGTT TTGCATACAG AGCCTTCGTT TCCGCTTCTG TAAACCACAT GACAGCCTTA
    69661 AAGGTGAGCT AGAGCAGGAA GGTAGGAGTT ACTACCTCCC TGAGGACTGC TCTTACGATG
    69721 AAGCTGTCAG CCTCCTAAAC GCACACGCAG AGAACCATTA TGCCAAAGCC AATACTTGAC
    69781 CCCCAAACTA AAGCCCTCAT TAAGGTAGGG TTTGTACAGA GGATCGATCT CCTGTTCGTC
    69841 TTCTTAATAG CGTCCACTTT CTGCACCTAC GCCTTCCACT GCGTGTTTGG CGACATCACT
    69901 TTCGTGTATT CGCTCGCCTA CTCCGTGGTT GTGCTTACAT TTCTCGCGCT GTGGATGATC
    69961 GTTCTCGCCT TTAGGACGAT GTGGTTTGTC GTTCAGGTCA TGGCAGACAT GAAAACGCTG
    70021 CCGTCAGACG CTGCGAAGCT GGCACTAAGG TTTTCTCAGG GAGGATCCAA GTGAACTTGT
    70081 TCTCTAGCCG TGCCCGTGTC GCTATCGCTG ACACCGACGA TGGTACTATA TGCTCAGACA
    70141 ACGCCGCTCT GAGGGAGATG GTAATGGACG GGTACTCTGA CGTACCAGTG AGTAGCAGGA
    70201 CGCGCCTCAG CAACGCCATA AAAAACCAGG ACGCCTTTAC CGTGCTCTCC GTGTTCTGGG
    70261 GAATCTTTCA GGTTGACGTC GCCCGCCCTG ACGTATCAAG CCGTCTTGCG GTGAACCCTT
    70321 TTTCTGACTG TAGTTCCCAC GTGTACGCGC CTGCCACCCA GGCCCAAGGG AGTACGACAC
    70381 TAGACTCTCT TGATATGTCT TCTATCGCTA GGCAGCACGT CAAGGGAGAG GTTACAGGCT
    70441 ACTTTGACGA CGTGACCCTA TACTGGGACA AAGGCTTAAC TGCGCAGGAC TACGCGCACA
    70501 TCGTCAACCT CGTCGCCCCT GGATCTACGC TTACGTTCGT ACGCCCAAGC TGGGAGGCGC
    70561 ATGCATTTTG GCTCGGATGG TGCGGTATTG ATGCGTCGTA CCGTGCGTTC ACCGAGGAGG
    70621 TGGAAAAATC TTTCACACTC AGGTCTGTTT CACACGAGGA TGATGGGGAC GTAGACGTGA
    70681 GTATCTTGGG AATCGAATCT AAATAGGAGT AATTAAGGTA TTATGCTACT AAAACAAGGA
    70741 ATGTCAGGGG AGGCTGTTTC GCAGCTCCAA ACCAACCTCA ACCTTTTAGG CGAGAAGCTT
    70801 AAAGTCGACG GCGTGTACGG CACCCGAACA GATCACGCTG TCCAGCGCTA CCAGCAGAAG
    70861 ACCACTGTGT GCGTCGACGG AAAGTGCCAT GGAGCTCTTT TCGCAGAGAT TGCTTCGGCA
    70921 GCCGGTAAGA GATCAGGCTT AGCGCGTCGA TCTACGCAGG CACACTCACC TGTTGGTAAC
    70981 GTTCAGCCTC ACGCGAAACC TGTAATCGAG CGTCCCCGCC CGAAGAAGAA GAAATGAGCG
    71041 GGGAAGCCTT TGAGGATTAC GACAAGCTGA ATAGGCAGGT TGTTCGTTTG ACTGAGTGCA
    71101 TCGTAGGGCT ATCTGATGTA GCACAAGAGC GAGAGAACCG TGTACAGCGG CTCGAACGTG
    71161 AGATTACACG TCTCTCGACA GAGCTTGCCG AACTCCGTAA GCGGATGGAC GAGCAAGCCT
    71221 AAGTAAAAGA CACTAATTCA GAGGGGTGTA CGACGTCTTT ACGGTTTTGT ACCACGGCGT
    71281 ACCCGAGCAT GTCCTCGATG CGTATTCCTT CTGACCCACC TCCAGCGTAA TCGTTGTGTG
    71341 CTGTTGCAAA CGGCCTGTAG TAGTCACGCA CGCTGTACGA CGCAGACGCT TTCTTCATCG
    71401 CGATCGAGGC TTTTTCGTCC AGCTCAGGGC GCAGTGATCC GTCTATCGAA CAAGGAGCGT
    71461 CCTGGTAGCT GAGGGAGTCC TGCTTTATGT CAATGCCGTT GTGCGTGTAC CCATCTAGCT
    71521 CAGCGTGTCC TGCAAGACCC GCACGGTAAG TGTAGTCGCA GTGCTCCTCC CCGTATGGCC
    71581 CGAAGCTCAC GTCGAAGTAG CCGATGTCCT TGACCGTGTT CCGTGTAATA GACATCATCA
    71641 TACCTGTAAG GCGAGTTAAG AGGCGCAGTG GAACACCACG ATAAGGGGTC TCGGCGCATG
    71701 CGTACTGCGG CGTGTCAAAG GGGCAGTAGC AGAACATTCC AATGTCAGTA TGCTCGTGGG
    71761 CGTGACCGTA CGCCTTAGTG AAGTCGCCCT TTGCGAGGAT GTCGTCGTTG CAAAGCAGAA
    71821 GGAAGTCCGC ATCGGTACTC TCCATGAACC AGCGAAGGGC GCGGTTAGAG TTCCCTGCTA
    71881 CGCCTATGTT TCGAGTCCCG AGGTACACCT CGCAGCTCTC TCGGTCAGCG TACCACCGTA
    71941 CGCATTCGGA GACCTCGTCC TCGTTTTGAG GCTCGCGGTC TTTTATGAGA AAATCCACGG
    72001 TGTTGTCTTT GTACCCTGCG TCCTCAAAGA TAGCTGTAGC ACAGTCTGTA TGCTTGAGTA
    72061 CGGAGGCGAT GCTGTTCTTT AGTACGCTGG CGCGGTTGTA CGTGAGTATG GCAATAGCTG
    72121 GTTTCATCAT AGTAGTTAGA ACAGCATGAG CAATATAACA AACAGAATGC TAGGTCTTAG
    72181 TGAGAACGAC GGGTATCCGA CTGCTGCCCG CGCACCTTCA GCGGCGGCAC GACAGAAAGC
    72241 GGAAAAGCCT TCGCCTAGCA ACTGCAAACC TAAAGCCAAG TTGAAGAAGA ATACAAGCAC
    72301 GCTTTCAGCC CTTTTAGGAG AAAAGCAGGA GCCTGATGAT AACAACAAGG GTTCAGACTT
    72361 GATACCTAGT GACGCAGAAG AGGTCAGCTC GGAAGGCTCA AGCACTGACG CACGCCCTGC
    72421 CGCAGTTAAG CCTGACGAAA TAGCAGAGCC AGACGGACGC ATACCTACCT CAGCTGCTTT
    72481 AGTAGCTCCA GACGCAACCC CCAGCGCGTC AGAACCTTTG AGTCCTCACC AAGTACCTCA
    72541 ACCTGCACGT CCTCAGCCAC AACAGGCTCA AGCTCAGCCG CAACAGGCTC AAGCTCAAGC
    72601 TCAGCCTCAA CAAAGCGACG CAATGAGTAC GCTGTTAGGG GAAGGTCAGT ACGGTGACCT
    72661 CCCGCAGGCT CCTATGCCTA ACCAAGCACC GCCCCCAGCG ATGAACGGTA TGCCTCCTGA
    72721 AATGAGAGCC GAAAGCGCAA TGCAGACAGG GTCCGGTATG CCAGAACACG TCACCAACCC
    72781 TGGATCTATT AACCGAACGA TGGATGTCTT CAGAAAAATC AACGGATGAC GGCAAACCTG
    72841 TACCTATCAC TGTAAAGGTG TCACGCGAGA TACCTATGCC GTGGTTTAAG CTTGATATAG
    72901 TCGAAAACGG GTACACCGAG GAACTTGACC CTGAGGAGTG CCGAGAATGG TTCAAAAGCA
    72961 GAGGGGCGAG CATGGACGCC GTAGAGCGAG CGCTAGACTA CGTGTGGAAC TTTGGAAACT
    73021 ACAAGCCTGT GTACGTCAAG ATAACCAATC CGATCGAGGC TTCACTGTCC ACCGATGGCG
    73081 TATCGCCCCA AGTATAGTAT AAGGTGCTTG AGTTACTATC AATCAATCGT CTTTGTAACG
    73141 CTTGACGTTT TTTGACGTAC ATAAAGTACA TTTCCCAATT GTTATTGCAT GGGAAAAAAG
    73201 CAACTTCTTG AAGACGTCCA AGGCCCTATG CTTGTGGATC GTAAAAATAT CGTCACGGAA
    73261 TCCCTTCCAG GCGGTATGAC AAAAACCACA ATCCCAGGTC GACTGTCAGT CTGCGGGGTT
    73321 GTTAATGGTA ACGGAAGACG TTATCGCACG TCGGTGTGGG AAAACAACAT CAAGGAAGAC
    73381 TCCCACCTTC AAACTTTAAT CAAGAACAAC GCCTGCTTTG GCCTTCTTGA ACACCCCTCT
    73441 GACGGGGTTG TTACGCTCCT CAGCCCTATT TCGCACAAGA TTACCGAGGT GAAGCTTGAC
    73501 GGCGTCGAAG TACACGGCGC AATCGAGATT ATCGAGTATG GCGAAAACAG CCCAGGCGCA
    73561 AAGCTTCGTG CTTTGATCGA GCACGGGTAC AACCCGACCG TTTCAAGCCG TGGGTTCGGA
    73621 TCCATTTATA CCGCAGAAGA CGGTGTTGAC GAAGTCGATG ACGACTACGT CTGTGAGGGG
    73681 TGGGACGTCG TGTTCACCCC TTCTTTCAAG GAAGCTGTCC TCAACCCTCA GCGCGAGTCC
    73741 CAAGTAGAGG GTGCCAAGCC CCACGACTCC AAAGCCTTGA CAGAGGCTCT TAATGTTACA
    73801 CCCGAGAAGC CTCAAAGAGT CCTTTTTGTA GGCGAATCCA CGGTACTCGT GAACCCTGTC
    73861 AAAGATTCTG ACTCGAACCA TGTCGCTGTA TTCCTTAAAG GAAAGAAAAT CGGAGAATCA
    73921 TTCACGAACG ACCCCGAAAA GTACGCCAAG ACCTTGAGCG AAGCCCAGGA GTTAAGCGAC
    73981 TCTACGCTGG AGCTTATGCG CGAAAACACC GAAGGTCTGG CGTCTGAGGC TATTGAGTGG
    74041 TACTTGTCGG GCGGGAAAGG CAAGCAGTGG GACGAAGAGG CTTACCTTCA ACGGCGTATT
    74101 GATAGCCGAG AACAAGCTGA GAAGGCGGAC CTAGCCGTAC ATGAGTACCT TAACGGTATT
    74161 TCACCCGCAG ATGCTGAAGC GTACACGGCT GAAGACTGGA AAGACCTGTC TGACAAGGTG
    74221 AACACAGCTA TACAGTCCGC ACTCGAATTT AACGGCGGCG AGCCGCCCAA ACAAGAAAAC
    74281 AAAGAAGAAC CTACAATGGA CAAAAAGCAT ATCCAAGAAG CTATCGGGTC CATGCAGCAG
    74341 GTTGACCCTA CTAAACTCAC TCCCAAGCGT TTTGCTGAAG GTGCGAGCCG CCTCGAATCT
    74401 CTGCACAAAG AAGTTGCAGA GTGGGCCGCT GCCGACCCTA AGCTATCGTG GGACGCCCAG
    74461 AAGCTTCACG AGAGCATCTC TGAGGTCGAG AGCCAGTGGG AAGCAGCCGC CGCCGCCCCG
    74521 AGCAAAAAAG CACAGGAGTT GAGTGAATCG TACACTAAAC TTCTTTCTGT AACCAAAGCC
    74581 GTCGCTGATC GCGGGGTCTC TCTGAAGAAA AAGCTCGGTG AGTCCCTCAA GAAAGGCGAC
    74641 AAGTACAAGA AGCTCGCCGA GGAGATCACT CGCCGTGGCC GTGCCTGGAG AGCCCGTGCC
    74701 AAGAAGCTGG AAGCCCAGAA CGCCAAGCTC AACCGTCGCT TCAAGACTGC GTGCGAGACT
    74761 TGCGACACCA TGCGCGATCG CTACCAAGAG GATGTCACAA CCCTCGGACG TCGCATCATC
    74821 GAGATGGAGT TCAAGGACAA GCTCAGCGAC GAAACCGTCC AGAAACAGCT CAAGGAAGCG
    74881 AAAGTCCCCC AGGACATTAT CGCTATTCGC GAGTCTCTGG AAGGCAGCAA GCCCACGCAA
    74941 GAAGGCAGCA AGCCCACGCA AGAAGGCAAA GACCAAGGCA AAGGACAGCC CCGCAAGCCT
    75001 GTTCAAGAGT CTGGCAAGCC TTCCGGGTCT GCATCTCAGC CTGCTGGCGT GAGCATCTCG
    75061 GAGTCTAATA CGCGTGACCC GCGTTCAATC GCTGAGTCGG TTGATATGGT TCGCCGTATG
    75121 TCTGGCTACA AACCTACTTC GGCGGAATAA CCCCGCCTCA ACCACCAAAC TCAAGACAAG
    75181 GAGAAAAATA TCATGGTTAT CATGGATAAC GGAAAACCAC GTCTGGCGAG TAACGGCGGA
    75241 GAACTGACTC GATTCACAGA TGTTCTGGAA TGGGGTTATC GTCTTGCCGA AACACCTGTC
    75301 AGCGTACAAG AAGGCGATCC AAAGGGACTT TGGAACGCTA AAGGCTGGAA GGAGTTCGTC
    75361 GAACACCTCC CCGAGCATAA GCAGGCTATC ACAGCCATTA TGCTCGAAAA CTGCCGCAAC
    75421 AAGTTCGGTC GTCTCGATGA GACAACTCGT ACTCAGAACC TCGGTACTTT TGACAAGTGG
    75481 ATCTTCCCTG TCATCAGTAA CATGTCTGAG AACGACGTCA TTGACCAGCT TGTCGCGCTT
    75541 CAACCGATGG CGGGACCTGT GTCACAGATT GTGTACATGG ACATCGTCAC AGGCAAGAAG
    75601 AAGGGTGCGA CTCCCGCAGG CAGCCCAATG TGGCGTGCGC TTCAAGGCGC AGTTGACCGC
    75661 TGGGATGACT CTGACGAAGT CGTATCTGAC GAGACTGTCG GTACTACGGA CGGCGGCGGC
    75721 GCACTCACTG CCACCCTCGA CTACGTACCG CTTCGCCCAG GCACTATCCA GATCACGGAC
    75781 GGCACTGACA CCACTACCGA TGACGGCAAC GGCTCGTTCA TCACCTCAGG TGGTCTCTCT
    75841 GGTACCGTCA ACTACGTGAC TGGTGAAATC ACAATCGCAG GCGCAAATAC CTCGACCGTG
    75901 GCCGCTACGT ACGCTTTCAA CTCGGAAGCA AGCACGGCGA TCATGGACTA CGAGCTCAAG
    75961 CTCACCAGCA CTCCGGTGAC TGCGAAAGTA CTCAAGCTCC GCGCTCTGTG GTCCGAAGAA
    76021 GCAGACCAGA ACCTCCAGTC GATGTACAAC ATCAAGGCTG AGTCCGTTCT GCTCAACGCC
    76081 CTCACGAACG CCCTGACTTA CCAGAAGCAC CGCTCGGTCA TTTATGACCT CCGCGCTCGT
    76141 GCCAACGCTG GTTTTGTCAC TTGGGACGCC ATCCCGCCCG CAAACGTCAA CTACCAGACC
    76201 CACAAGTTCT CCATCATCGA CGCGTTCGAG ACTGCGAGCA ACTTCATCTT CGGTTCCACC
    76261 AACATGGTTG CTGGTAACTG GATTCTGACA GGTCTGCAAG GCAGCACGGT TATCGCCACT
    76321 CTGCCACAGT TCGTTGCGAA GAACAACCGT ACCAACATGC AGGGCATCAC CTACATCGGT
    76381 GACCTCGGCA ACAAGAAGGT GTTCGCTGAT CCCCACTACC CAACAAACGA GTTCCTCGTG
    76441 GGTCACAAGG GCGACCAGTT CCTCACCACA GGGTACGTTC TGGCGGAGTA CCAGAAGCTG
    76501 TACACCACTC CAAACATCGT TCTCACTGAC TTCGTGAACC AGCGTGGTTT CGCCACCTCG
    76561 TTCGCTAAGA AGGCAGTGAA CCCGAACATG TATGCGCGTG GTCTGATTCA GAACAGCCCT
    76621 GTCGCCTTCG GACAGACTAT CGGTTAATCG CTGATTAACA CGTTTTAACA AAAACCCCCA
    76681 CCTTAACTGG TGGGGGTTTT TTTTTTTTAC CTGAACGTCG GACTCGGGAA CATGTTGTCT
    76741 GTTTTCAGGC CTTGCAGTTC CATAGGCGTA ACCGTGTGAC TGCTCATGGC GTCAAACGGG
    76801 TCGCTGCTTG ATTTGAGCTT TTCGTCCAAC TCTTTGGCGC GTTTGTACGC CTTCTTTTTG
    76861 CCACAAGCAT GAGCTTCGAC AGGTTCAGAC CATTCAGGCC CTGTTTTGCT GATTAAATAT
    76921 ATCTTCATAC CCTTTCCTAT ACATGAGCGC CCGATTTGTT AACCACTTCG CTATTTCATC
    76981 GGGGGTTAAG AACACAGAAA AGCCCTCTCC TGCCAGAAGA GGGCTGATCC GCTAAAGACG
    77041 TGTGCCGCTA ACCAGATTCG TCAACGTACT CGTGCTTCGT ACAGAAAGCG TAGCCGCTTG
    77101 CGTTCGTCAC AAAGCCTTTC TCGTAGTGGA AGAAAAGGTT TGAGGCTTCC GTAGCGTATC
    77161 GGTGGTAAAC AGGGTTTAAC GGGCGTTTAA GGTAGGCTGT GACCCCTCCA CGCCAGCAGT
    77221 ACGCGATAGC GTAAGGGTTT ACGTCTCTAC CAGCCTTGCG CAGCTGGTCG GCTATGAGAA
    77281 CGATGCGTCT TGCACAGGCG CGTTCAGCCT CGGCGTGTAC GTCCGCCCAA TCAGGGTGGG
    77341 CAAGGACGTA ACTCCACGGC ATATCGCTGA CTTCAATCCA CGCATCGTGC GTAAACTGGT
    77401 ACTGAGTGCG GTGTTCGTAG GGATTCTCGG CACTCTCCTT GATGGCTATG ACTTTCATCA
    77461 TAGTGTCCAT CTGCGCGAAG CAGGGGACGG CGTTCACGAG AAGGGCGAGT AGTATCAGGG
    77521 CGTAATTAGT GTATGTCTTT TTCATGGTCT GAGAAGTAGT TTAAGGCTTT ATCCAGAAGG
    77581 TTTGAGTTTG AATCCTCGGC AGACAGGCGA CCTTCCGCTT CTTGCTTTAG GTCAGTGACA
    77641 GTGAACGTGC CGAGAACAAG CCCTCCGCCA AGTACTAACG CAGCCACTAG GGCTACGGCT
    77701 AGGATAATTT TCGTAATATA CTTCAGGATG AAGTACGCGA TACAAATGCC GACTACTGCG
    77761 GCACAGATAA GTCCGATGGT TGGTGTCATA GTAGTAAGGT GTTAGCGGGT GTTAGCGGGA
    77821 GAAGTCCGAG ACGTACATGC TCAGAGCGTA GAAAAAGAAA TCAGCAGTCC CCTCGGAGGG
    77881 AATCTCGTCA ATGGTGAGGA AGCTCCAAAA ACTCATCTGA CTAGAGGGGC GGATAGCACG
    77941 GAGCTTCTCG TCAAAAGCAT TCACTGCGTC TTCCGTAGGA TTCTCTGCGA TTTCCGCAGC
    78001 CTCTTTAGCG AGGGCTTCAG CGTGCTCAGA GAAAACAGAC AGCTCGTTGA CGTAATCTTC
    78061 GATGGTGTAA ATAGTGCTCA TACCCCTTCC TATACATGAG CAGCGAAAAT GTTAACCACG
    78121 CACCTTATCT GCGCTTTCTC ACCACAGGAC GCGCACGGCT CACGACACCC TTGTAAACCT
    78181 TGTTATAGTC CTCGTGAGTA CCTATCCAAA GCCAATCCAC CCCGTCAGGC TCGCCTTGGT
    78241 TCTCTATCCC AATGGCTCTG TAGTCAGACT GAGGACCAGA CCACCCGACC CTGAACACGT
    78301 CAGGACGCCC AGAGCTACTG TAGTTCGACA CACTAAAATT CCCTTCCCTG TGAGACTTTG
    78361 TAGGTTTTCC AGCACTCACC CATCTATCGT ATGCCTTGTT TGCCGCCTCA CGAGCCTCAG
    78421 GCTTGAGCTT GTTTTGTAGC TTAAAGTAGG TCGTAGCGAA AGCTTCCTCT ATCGCATCGG
    78481 CGGTAGATGT ACCCTGCAAG ATTGATTTTA TGACGCGCTC AGTACTATTC ATTCCTTAAA
    78541 TACGTTCTTA GGGGTAAAAT GTACAATGTG GATAGTACCG AAAAACTTAC CTATGTCTCC
    78601 GCCTGTAGCG GTTATGACGG AATCGGATTG GGACTCAAAA GAGTCTTTCC GAATCTTAGA
    78661 GCCGTCGCTC ATGTGGAGAT CGAAGCCTTT TGCGCACACA ACCTGGTTCA AAAGATGGAA
    78721 CACGGTATCC TGGATCCGTG CCCTGTGTAC ACGGATATTA AAACCTTCCC ATTCCGAGCT
    78781 TTTCACCGAA AAGTGGGCCT CTTCTCTGCA GGATTTCCAT GCCAGCCGTT TAGTGTCGCA
    78841 GGCACAGGCC GAGGGACGGA AGATCCCCGA CATCTCTTTC CGTTCATCGC TGAGGGACTC
    78901 TCAGCTATGC AGCCCTACTT CGTCCTCCTT GAGAACGTCG ACGGGATATT GTCAGCAAAA
    78961 TGCAAAGATC AAGACGGAGC GGAAGATGGA GAGCCTGTGG CTCTCTACGT CCTTCGAGAG
    79021 TTGGAGCGCC GAGGTTACAT TGCGACGTTC GATATATTCT CAGCGGCTCA AGTCGGTGCG
    79081 CCCCACCAGC GCAAAAGGGT ATTCTTTTTG GCAGTCCACA GAGACCAACT GTACGGACAG
    79141 CGCGTTACCG TTCGACAAGC GTTCGTCTCT GCAGCGCAAG CTGTGCGTGA TAGACTGCAA
    79201 AGCGTCTTCT GTTCTGGTTC AGGATCAGAA CAAAGTGTGG TACCTCGTAC AGATAGCTCC
    79261 CACGGGCGTT CAAGGCTCGG AGTCGAACTG GCCAACCCCC CGAGTGAGCT CGTCGAACGG
    79321 TCCAAGCGAG AAGGAGATAG CTCAAGGGAA CCCGAAAAAG AGGTTGGAGG CGGAGGTTGC
    79381 TCTGTGGCCA ACTCCGACAG TGAGCGGAAA CAACAACCGA AAGGGGGCGA GCAAGACGTC
    79441 AGGAGACGGA TTAGCGACCA AGGTGAAGAA CTGGCCAACC CCAAGTGCGA GGGACTGGAA
    79501 GGACAGCCCG AACATGAGCC AGACGCGGGA AGGAGGGAGA AACCGCGTCG ACCAGTTGCC
    79561 CCGAGCAGTC TTTTCGATGA TATGGGAATC GAAGATTTCA CAAGAGAAGT ACGGTACGGT
    79621 GCCTACCCCT CAAGACCAGG AAAGACTCAG TATGGATGGG AGCCCCCCAG AGTGGTTACG
    79681 GACGCTATGG AGGACTCCAT CAGCTCAGGA GCCTGGGATA AGCATTTCAA GGCTCGTATG
    79741 CAAGGACGGG AGTCCTCCGA AGCACAACAA GAGACTTTAC GACAAGGAGA CTCAGAGGCT
    79801 GGCTCAGATA GGACTTCCTC AGCAGGTTCG CATAGAGGAC ACTATGGAGG ACAATCTGAG
    79861 CGATCAGGCG GTGGCGGTGT ACCGCATAGT GAGCTGGCCA ACGCCGAACA CGATGGACTC
    79921 GATGGGATCG CGGAGCGAGG ATTCGCTGAA GCGGGCGTTG AAGAAGGGCG GATGCCGCAA
    79981 CCTGAAGGAC GTAATGACGC ATCCGGAGCT TTACAGCCTA GAGAGGATGG ACGTGAACAC
    80041 GGAAGTTCTC GGGAATCTGA TTTTGAACAC AGAGGCGGAC GTGTTCACGG ACATGCTGAA
    80101 AAGCACGAAG AACAAGAACG AAGCGAAGCT GAACCCGAGA TGGGAGGAGG TTTTGATGGG
    80161 ATTGCCTGTG GGGTGGACTA TGCCAAGCTG TGCATCTCCA GTGACAATCG AGTTGACGAA
    80221 GTCCGTTCCT TGGGAAACGG AGTCGTTCCT GCCTGTGCAG AACTTGCTTT CAGACTACTA
    80281 CATAAACGCC TTGAAGCCCA AATTAGAAGA AATGTCTCAG ATTAAACAGC TTACAGAAGA
    80341 AAACGAGAAA CTCAGGGAGC TTCTTGCCTC TACGATAAAG GGGATTGAGT CTCTTCAAGA
    80401 AGAGGGTGAC CCCAATGCTG AGAAGCTCAT GGGAGTACTT GAGGCCGAGT ACGAGAAGCT
    80461 TGGGCTAGAA TAGCTCCATT TGTTCAGCAC CGTCATCCTT GGGAGGTTCG GGCAGTGCGA
    80521 CTTCGACTCT TCCCTTAATG TTTCGCCTTG CGTTAGAGAT CCTCCAAGGG GCAGGATTAC
    80581 CAGATCCTGC TTGATACGCA GCAATCTTCC AACTTAATGA GCCGAGGGCT TTGGCGGGGG
    80641 ACGAGGCTGT AGTTACGTAC TCCCTCCCGT TGTGGCGTAC CATGTAAACT TCCATGCGCT
    80701 AACTACTGTA TTTATACCAT GGCTATCGAA GACGAACTTA AAAGTACCAT GCAGGCGCTC
    80761 AAGGACTACT CCAAGTCCAT CGCCGAGAGT ACTGAGGCTA TGCACAAGTC CATGTCAGGA
    80821 AGTACTAGCC AAGTTTCGGC GCTGACTAAA CAGCTCAAGA AAAAGAAGAC TGAGGAGGAG
    80881 GCGAGCAATG TACGAACGAA GGCTTATTCC AAACACCTCA AGCAGAGCGT AAAATACCTC
    80941 AAGCAGGGCG TAAAGGCTTA CTTTGACATG AATAGGGCGG CAATGCAGGC GTCCACAAAC
    81001 CTTGCGAACA GAAGCAGGAT GTTCGAGTCA GCGATGCACA CCCAGCTCGC GCTAGGTACC
    81061 AGCATACAAG AATCAGCTAC AGCTCAGCGT GCGCTTGTTG ATTTAGGTCT TGAGACTAGG
    81121 GACACTTACA CGGAAATGCT TCACGTGAGT TCCATGCTTA CGGCAGGGTT CGAGGTGCAG
    81181 GCAAACACAA CGGCTAGACT CGCTCTACAA GCGGACGCGG CAGGCACGAG CTTTGAGCGC
    81241 ATGGGCGACA TCGTCTCAGG CATAGCCCAG GCAACCTCTG TATCAGCAGA GAAGTCAGCA
    81301 GACTTCTTAG CGAACATGAC AAAGAGTGCG TCTTTACTTT CGGGTAATGT AAGCAACGTG
    81361 AACGCCCAAG TAAAAGAGCT GTCAGCCCTG CAGGAGGCTT TCCGTAGCGT GGGGATCGAG
    81421 GATAACTCTT TAATGGACTT TGCGCAGAAC CTCCAATCAG GCAAAAACAC TGAGTTCATG
    81481 CTTACGTTCA AGACAGGAGC GGGCAGTACG TTCAGTCCTG AGCGTATGAT GTCAGGGATG
    81541 GAAGCACTTG CTTCGCGTGT ACGAGCTGTG CCTGAATCTC TGAAGCGTAC GGTCGCAGAA
    81601 CAGCTCAGCA GCTCGTTCAA CATCCCTGCT GAACTCATAC TTGCAAAAGC CACGTATAGC
    81661 AACCAGATGT CGGAAGAACT CAAGACGATT AGAGAGCGTA TAAAGGAAGA GACAAAGCTT
    81721 AAATCGCTAA GGGAAGGGTT CAACGAACAG ATGGGTCAGC TGGGTAAAGT ATGGGAGCAA
    81781 CTCAAGAATA GGGTAGGAAC TCTGCTTGCT GTAGGTCTCG AACCGTTGGC GAAGGTATTG
    81841 GTTAAAGTAG GCACCGCTGT GAACGACCTT CTAGGCGGGC TTATAGACAG CTTGCAGAAG
    81901 GAAGACGGGG CGATGCGGAA GATCGTGGAT TCGGTCTCTT CCGTGGTGGG AGGTATTGTA
    81961 GCTCTGGGCG CCGCCCTTGG TACTCTCGCT GGGGGGCTTT CTGGGCTTCC TGGGTTGTTT
    82021 GGAGGGCTTT CTAAGTTGCT CGGAGCGGGA GGCAAGAAAG GAGGGCTTCT TTCTGGGTTG
    82081 TTTGGAGCGG GAGGCAAGAA AGGAGGTATG CTCGGCGTCC CTGGTGCAAC TAAAAGCAAG
    82141 GGCGGGGCGT TAGCCCGATT CGGCAAAGGA ATGAAGGGAA AAGGTTTCCT CGGAGCAGGT
    82201 ATAGGGCTGG TTGCTGGAGG AGGTTTAGAA GGCCTCATAG GCGGGTACCT CCTTGAGCGA
    82261 GGTGGAGCAT ACGCTATTGA TAAGCTTACA TCGATCGCTA CCAAGTCTGC CACCAAAGCA
    82321 GCACAGAAGA CAGCAACGCG CTTCGTAGCG CGTTCAGCAC TTCAGTTGCT GAAGAACCCT
    82381 GCGGTTCTGG CTACCGCTGC CTACGGCTAT TCCGCTTTCA AACTTGCAGA GACCTTTATG
    82441 ACCGCAGGCA AAGGCAAGAA GGTAGAGGCC TCAAGCTTTG CAACAAGCGG GTACTTTGAG
    82501 TCAGACGCCC TCCAGCGAGC AATCAAAAAC AAGGCTTTAG ACGTTCAAAT GGGCGCCCAG
    82561 CTCGCCCCAG GTGAGAGGGG GTACACTGAA GGGTTTCACC CTATAAAAGG GTTTGGGCAG
    82621 AGTGCTACAG AGATGTACCG CGCCGTTGTT ACGCGTGACC TTGACGAATA CAAAAAAGAG
    82681 CGTGCCGTCG AAAGAAGGGG ACAAGAACTT GCCGCCGTCA AGGCAGCTAT CCAAGAAGCA
    82741 CCTGCTACTG TATCTAATAG CGAGCTAGAG GAACTCACTG CGATGTCTGT TCGTGCAAGC
    82801 AAGCTGAGGC TCGGCACGAG CGATACGGAC GAGAGGTATA GCAGGCTGCT TGGCCTTCGA
    82861 CGACAGGCTG ATTACGGTAC TGACGAAATA ATGGCGCAGT TCAAGGAGCT TCAGGGCGTT
    82921 GCTATGAGTC GCCTCCTGAC TGAAGAAGGG TGGGAAGGCG AAGGCGCTGA TTTCCGCCTT
    82981 GTAGCGGCTG ATTACATAAA GAAAAACCCA GACTTCATCA AGGGTTATGA GGATAAGAAA
    83041 CTAGACACCG GTTCTCAGCA AGCAATGGTG TCTGCTATAA TGGGCATAAG CGAGAACCGC
    83101 CGTATGACTG GTGCTGGCAG GCTGGCGACG GCAGACTTCC TTAAAAAGGT TGGTGTTAAG
    83161 TTCAAAGATG GGGCGATGAT CGTGGACGAA GAAGGTCGCC CTGTTATCCA GACCTCTCTG
    83221 ACGCAAAGCC AGGTAAAGGA TCGCTACCAG GCAGCCTTAG AGTGGTCAGA AGCGCGTATT
    83281 ATGCGCCAAA ACGCAAACGA AACGCTACGC CTCCAAAGAG GTCTCCTTTC GATAGAAGAG
    83341 GAAGCTTTAA TGATTCAGCG CAAGCAGCAG GCGGATATGA TACAAGGTAT CCGACATGTG
    83401 AGCGAGACGA TAGACCTTAC TGAGGCTAAA AAGAAGGCGC TAGAGGAGAG TAAAATAAAA
    83461 ATAGAAAAGC AACGTGAAGA CATCCGAAAC TTCAACGAAG GCTTAAACCA GTGGCAAACA
    83521 GTCACAAAGC CCACCCCCGT TATATGAGAC ACACAGACGA AAGAGACGCA TTCGACAGGT
    83581 ACGGAGCTAC GATGAGTGGC TACCTGTACG CCCTAGACAG TGCAAGTGAC GCTTGGGGCT
    83641 CTCCCTTCAT CGCTTTTCCA GCCCTCCCTG ACGAGATAGA CTTTACAAGA GAAAACAGCT
    83701 TCGACGTCGT GGTTAACCAA CTGTACCCTG ATGGAATACA CATCTACAGG GGTACACAGC
    83761 CCTTAGAGAT CCCTATGTCG TTCGTGCTTC ACGCGTACGA CTACGATTAC TGCAACGGAC
    83821 CGCACGGACT GGTAGAAATT GCCTCGAAAC TCCACTCACT CGCCCTTCCC TTGTCAAGAG
    83881 GAGGGGAAGC GAAGGATACC AGTGTACCTA CGGCTCAGGA CGAGAAGAAG AAGGACGAAG
    83941 ATGGTGAGGC CGACCCTGAC GAAGCAGTCG ACGAAGCAGT CGACGAAGCA GGTCAGAGCG
    84001 TGGAGTCTAA AGATAAAAGC TCCCCTGACG ACAATGTCAC GGTTGCTCAG TCTAATCGAA
    84061 ACCGATTAGA AACTAGCAGT AGAATTAGCA AAAGTATAGG CGCGGAAGGT AATGTTCCGA
    84121 CGTGGCCGCC TGTCTGCGTT ATGAGGTTGA TGGTTTCGGG TCAGAGAGGC GTACATTGCA
    84181 TCGGGTACTT GAAGCGCGTA TCTGTCAAGT TTAAGGGTCC GTGGCTTAAC GAAAAACCAA
    84241 AAGATGCTGG CAGAGACTAC GCAACGTCCG AGGAGCTTAG AGGTAGAAAG CCGGGGCAGA
    84301 ACTTACCTAC CGCCTTGGAG GCGAGCTTTA CCTTCGTACA CGCCCCTGGT TATCGGAACA
    84361 AGTTTTCAGT TGATGACGAC AGTGCTTACT ACGATGAGCG CATAGGTGTG TTTAACCAGA
    84421 CGTTCGGTGA ATACGTACAT GACCACTTCT ACGACACTAT AGACGTATCA ACTGGGGGTG
    84481 GTGCCGTGTC TATACGCACG GTAAAAGACC GAAGGGTGGC CGTGAAGGAC GAAAACGGAA
    84541 AAATTCTGTA CACTTACTCA GACCAATCCA GCCAGATTAG AGGTGAGCGG GCTAGGCAGG
    84601 CTACGCAGAA CGGAGGTTAA GACCACTTAA ACGTAGTCCC TTTTGTCTCT TTTGTTGCCG
    84661 TAAGAACGTA GTCAGCGTAC TTCTCAGTCT CTTCGTGGTG GTCAACTAAG AAGATGAGTA
    84721 TGCGTCTTTT GTGTGCGACC TCTTTCAAGT ACGTCAGTAT ATTGTGTCGG ACTACGCCAT
    84781 CTTGAGAGTT GATGACCTCG TCGTACCATC GGTATCCGAC TTTAGAAGGT ACATTGCCAA
    84841 GTTCAGCTAA CGTCTCGGAC ACGATCAGGT TTGTAAGACC TGACTCGCCC TTCGAGTTCC
    84901 CCTCTACGCG CACGCTTCCG TATCGGTTAC GCGCGTCCAC GATAAGTTCT GCGCGACTCT
    84961 CCCCGCTCTT GAGTTCCTTG CTCGTAGAAT AGTTGATCGC TAGAGTGCCG CCTGTCAATC
    85021 TCTCGGATAT GCGCGTCGAT ATGGCGGTCA TAGGGCGGAC GGCATCACGA AGGATCATGT
    85081 TAGGTATGCC AGCAGGGCTA AAAGCCTTTG ACCAGTAATC GCCTATGAGC GAAACCTGCT
    85141 CGGCTTCAGC AAGCATCTCG GCTGCTTTTT TAAGGCGGTC TTCGCAGCTT CTGAGTGCTT
    85201 TTCTTCGCTC TTTTACGATG ACCTTAGCTT GCACGACTTC GGCGTCAGTG ACCTCTTCCG
    85261 ACAGGCTCTT GATTTTGGTC TCAAGTGCCG TTATCTCGTT TTCACTGCGC GTAGCTGATG
    85321 TTTCCGCGCT CTCGTACTTC AAGCTCAACT TTCGCACTTC GTTTGATCCG TTGTCCTCCA
    85381 GCTTAGCCTC GACACCGTCC ATTTTGTCAT CGAGTTCGTC TAAAGTGGAG TCCCAAGCAA
    85441 GACACGCATC CTCAGCCTCA TTCCACGATT CCTCAGCCTT TTTCTTGGCA GCCTTTAGGC
    85501 GTTTGATCTC GTCTTCGCTA TGCTTCTTGT CCCAGTCCTT TCCGCATGTA GGGCATACGT
    85561 CAGGTTCGCC GCTGGCGTCT TTCAAAGCTT TTTTTGACGC AGACAGGTCA GCTTTCCTGT
    85621 CTGCTCGGAC ACTGACCCAC TTATCGCGGT CGTGGCGAGC CTGCTTCGCC TTTGATTTGA
    85681 CTTCGAGAAG CTCTTTGCGT AAAGCCTCGT GCTTCTCGGC TACCTTAACC TCTGCGTCAG
    85741 CGATGCTTTT CTTAATACGC TTCATGTCCT CACGGAAACC CTTCACAGAC TCCGCAAGCG
    85801 CGGCAATGTC ACCTTCTGCT TTTTTAATCT CGGGTTTCCT TTTCTTGAGT TCGTCTGCGT
    85861 AAGACTCTTC CGCCTCTTTC AGATCCTCCT TGGCTTCCTC AAGGGCTTCT TTAGCCTCCT
    85921 CAACGTTGCT GCGGGCTTCT TCCTGCGCAC GCTGCTCGCT TATGAGGTCG CTCTTGAACG
    85981 CTGAACTCGC TTTTTTGACC TTGCCGTGGA GAACGTCCCA CGAAGGCTGG TTCAGTGCGG
    86041 ACATTACAAT GTGGACAGTG TCAGCTTGTG AGAGTCTGTT GAACTTCAAA GAGTCTCCGT
    86101 CGACGTACAC AGTCCACTCT GCCAGCTTGG GAGGCAGTCC GATGGCGTTC GACAAATCTT
    86161 CCCGCGTAAC AGTAGTGCGG TTTCGCTCAA TCGGTGCATT GTCGCCTATC GTGTACCGAA
    86221 GACCTTCCCC TGTTGATCCT ACTTCGGCAC ACTTGTACCC GTTTTCTACG AGAAGCTTGC
    86281 TCCCGTTAAG TGTAGCATTT ACAGCTACGT AAGTGTTGCC TTCATCCTTG TAGCTGTAGT
    86341 GGCCTATCTT AGCGTACCTG CCTGGGACTC CTAAAAGCGC ACGGCTAAGG GCTTCCCCGA
    86401 GAGCTGTCTT GCCTGAGCCT ACTGACTTTA GCTTACCGTG TCCCGTCAAG TTTTGACCGT
    86461 TTACCAGTAT TAAACCGTAC TCAGGGAACG TGATAGTGTC TTCCCGTACC GTAGCCCAGT
    86521 TTCTTAGTGT GATGGATTGT ATGCGTAACA TTGATAGTTA GAACATGGAA AAGCCTAAAA
    86581 GAGGATACCG TCTAGTAGTT GGCCTAGGGA ACAAGGTGTA CAGCCTTGCC GACTGGTCGC
    86641 GCGAAGTATC CCTGAAAAAA GGAAGAAGAA GCTACCCCGA AGGGCTTAGA CTCGGGGCTA
    86701 GGCGCGACCT GTTTGATTAC ATCGACAACG ACGAAGGTGT ACGCCAGTTC CTTCTGACCT
    86761 ACGAGTTCGG TGACGATGAC TTTAACAAGA AACCTGACTT TGACGGCGAG TTTTCTGTGA
    86821 AAGCAGCGGA GCTTGTTGAC GTTGAAGAGG TACACCCTGG GTTAAACGAG AATTTAGAGG
    86881 ACGTGTACGG GGTCGATGAA AATGAGCTGG CAATATGCAG GCACATGTTC GAGGATATGT
    86941 CGGTGTACGA AGCTTACCAG CATGGTGAGA TTCATCCGCT ACTAGAGAAG CTCACGTTCT
    87001 CCCAGCTGTA CGACATCTCC GAACCTAAGC GCAAGGTTAG GGCAGAGACC GTACGCGGAC
    87061 CGTCGCTTCA GATGAGCGCA GGCGAAGACA CTGAGACGTA TTACTTCAAC TTTAAGTCCT
    87121 TCCCGAGCAC TACAGGTCTG CGCCACAAAG GGTATATCCG CTTCTTCAAG CCACGCGGAA
    87181 TGATTTCTCC AGACGACTAC CGCCCCATGG AGAACTTAGA CTGCTTCGTA GACTGTACTT
    87241 GCCCTGACTA CAGGTACCGA TGGGCATGGG CAAACAAGCA ACGAGGGTCT AGCGCGGTCG
    87301 GTCCAGGCAG CCTTAATCTG TGCCTTAACC GCGCACCTCG AAAAACCAAC CCAACAGGGA
    87361 CACCTGGTCT CTGCAAGCAC CTGTTGCATC TGTCTGATTA CGTCTACGGG ACTACGACCA
    87421 CGTTTGGAGG GTCTGGGGCA GACGATTCGC CTGTAATGCG CAGGATTGTG AAGTACGCAG
    87481 ATAAGCGGTG GACTGATTTG GATTCTGAAC TTCAGCGTGC AAAAGAACGT GAGCAGGCGT
    87541 ACTCTAAACG TGCAACTAGG TACGCTGTAG GTGATGTACC AAGACCAGAC GGAGAGGTAC
    87601 ACATTCCAGC CAGACCAGAC GACATAGAAG TACCCGATCC TCCTACCTTA GACGACCCAG
    87661 ACGATCTTGG ATCAGAGGTC GTTACTGCGC CTGACGTCCC CGAAGACCCC GAGGATGCCC
    87721 GTCCTACAGG CTTCTTAAAT CAAGTACTGA ACGCGGCAAG GCGCGGAGCT GAGACTATAG
    87781 GAAGCTCAGT ACGTAACTGG ACAAACCGCT TTTCACGTCC GTTCCGTAGA GGGACTGACT
    87841 CCACCGAAGA AACTCTCCAA TCTCGGAGAG TATGTATAAC AGGAACCAAA ACAGCCATGA
    87901 GCATCAAGCA ATCCATAAAA ACAATACGCA GTCTCCGCGA GAACGAAGAA CTTGTTGACG
    87961 AGCTGCCCGA CGCCCCTGCT GCACCTTCGG AGGAAGGCGA AGTAGAAGGT CAAGGCGAGA
    88021 AAGCTATCGA CATTCTCACG CAGATCCTTA ACCAGCTCCA AGAACTCGTC CAAGTTGAAA
    88081 AAGGCGAAGG CGAGGAGATA GAAGACGTCG AAGATGACCT CGAAGACCTC GAAGACAACA
    88141 TCGAGGGTGA CCTTGAGGGC ATCGCTGACG AAGGTGACGG CGAAGACTTC AACCCTGAAA
    88201 AGTAACCTGA CATGGGACGC CAGCAAGAAG ACGGATACCC GCAGCCGCTC ACTCGCGTAA
    88261 CCGAGGTGCG CTGCCCCGCT ATCGCAGACA CAGTCTACGG AACGCGTAAC GCGACTGCCC
    88321 GCCTACGCGC TCAGAACCTG ATCAAAGACT CAGGCTCACA AGTGCGTGCT ACGCTGGTTA
    88381 CTCTCATTAA CACAGGTGAC ACGGACATCA CGGGCAAGCT CGTCGAAGCA GACAGCGACA
    88441 ACCCTTCGTC AGGGCGGTCA GACCTTGGTA CCGCGATGGC AGTCAAGGCA GGCGGACAAG
    88501 TCTCGCAGAC GGTCTACCCC AACAAGGAGT TCGTCGAGTT CCGCACCACC AGCGGTGAAG
    88561 GCGAGGTACG CATGCAGCTG ACCTCAAGAC TTCGCTGGAA CGAGCTCGGT TTCCAGATTA
    88621 AAGGGTACGG ACCAGACCCG TTCTATCCGT TACGACTATG GCAACCGACA AACCTGAGCA
    88681 GTTGGAGTGA CGTCAACAAA TGACGCTGAC CTACAGGGAC GGCACGAAGC TTTGCATACC
    88741 TGACGACATC TTAATCGAAC ACATTCGATC ACAGGTTGAA GCTTACGTGA ACGCTGAGAG
    88801 TCTGGTTGAA GACTGCGGCG TAGAATCTGT GCAGGAGAAG CTCACGCAGT CTGACGAAGA
    88861 CCGTGTAAAG CAGCTCGTGA GGCAGGAACT TAAAGGACGG GACAACGAGA AGATAATCTT
    88921 TAAGCTCATC CAAAACGTCT TAGGGTCTCT GTTCAAAACT TTTTACGTCC GCAGATCCTT
    88981 TTGGCGCGAC TCTTTAAGCA CTTCATCGCA ATAAGCCATG TCCGAGAACA AGTACCTTCC
    89041 AAAGCACCTT AGAAACGCTC TAAAAGACAG GCAGCGTAAG ATAGACAAGG ATCGATCAGA
    89101 CCATGAGCCT GTGGAGCCTT TGCACCGGGA GCTGTTGGAT GCCGCAGACA CAATGTCTCT
    89161 CAGCGAACTG TCCGCCAAGC TTGGGGTACA CCGAAACAGG CTAAGCGACT GGCTTAACTT
    89221 CGGTGTCCCT GCGAAGGACG CTGCCGAAGT TAAAGCCATC TTAGGAGACG TCATGGGAGA
    89281 CGTCATGGGA GACGGCGACC TCGAACCTGG AAACTCCGTA AAGGAAGCTG CGGACAAACT
    89341 TCTACCTGAA GTTGACAAAG AGACTGCTTA CGACAGACAC AAGCGGGAAG CTGCCGAACG
    89401 CGACAAAGAG AAGCGCAGGA AGATGGCGAG TAAAGCACCT GATTGGTACG ACAACCCGAA
    89461 GGACAATCGC CACAAAGCTA TACGCACGCT TGGCGAGAAA AAAGACAGAA ACAGAAAGGG
    89521 AAGCGTATGA GCCAGTTAGA TTACCAGTAT GAGGCAGGCA CGGCTGTGTG GTACGTTCAC
    89581 GGGAGTGATC GTATCGTTTA CGGCGTCATA GAGTTATTCA CTGGACACGC TCAGACTTAC
    89641 CCTGTCATCG AGGACAGCGG CTCAGCAACT GACCCTCACC GACCAGGTGA CCCAGGCTCA
    89701 AGCCCTGATC CCGTACATTA CAGCAACGGA GGTAAGAACG TGCTCAAAAC TCTCCAATAC
    89761 ACCATCGGCT TGTACAACCT CGACGGTGAG CGCGTCGGGC ATCTTGAAGG CGTACCTGAG
    89821 TCCTCACTTT TCACAGACAT TGACGATGCT TTAGCTGAGT ACCGCCGCCG TCTCGTTGGA
    89881 TTCATCTCGC ACTGGAGCAC CTGATGACGG ACGAAGAGAT AGCACGTGTT AAATCCGAAA
    89941 AGCTGAATAC CGCATCTGAA TCCCTGTCTC AATCCGCTGA CAGGCTTCTT GAAGCACCTC
    90001 GCGATGACTT GACCAGCCCA AAAACGCCCT CCCACTCCAT ACCTCTGAGC AAGGACGCGA
    90061 AAGCCTACGC CAGACGCAGT GGAATGAATG CTTTGAAAAA GCAACCGTCA CAGTTTCAAA
    90121 AGGTGAACGC TCAAATCACG AACCCAGGCA AGAAGGACGA GTTCAAGAAC ACTGACGTAG
    90181 GAGAATACAC TGACGGCACG AAGGCGTAGT AGTTAAGCTA TGCCCGACAA AGAAGCAGCT
    90241 TCAGAGTTAG TAGACCTCGT AGGTGTAGGC TTTATTGAGT TAAGCACTAA CCCGAGTGAC
    90301 CCCTCGGCTA CGATAGTCGG GAAAGGCAGA GACGTTACGG TCTCGCTAGG CGCGGTAGAT
    90361 TGTGCGTTCA ACGCGCCTAA AACAACCTCA TTCATGCTCC GCACTAAAGA CGTGCGCGTA
    90421 GCCAACGATG TCATAATACC TCTAGCTGTC AGCACTGTTC CTGTGTACTT TAGGATCGGA
    90481 GTCGAAGACT TTGATGGGTT CATGTACTGG TGGGAATGGG AGGAACACTA CATAACAGGG
    90541 TATAAGTTGC ACCCGCCTAG AAAGAACGAA GTCGTGGAAC TTACGGTGTT CACTAATGAC
    90601 TTCCTCACGT TGTGGCAAGG GGCGAACCGT TTAATAAGCA GAAGTGGATC GACTAGCTCC
    90661 ATTGCGGGAG AAATCGCTAA GTATTACGGC ATGGAAAAGC GCTCTTTTAT AGAGGAATCG
    90721 TCGGTCAGTG GCGAGTGGCT CCAGTCAGGT CAAAGTGACC TAGACTTTCT CCTTAAACGG
    90781 ATGATGCCAA GGTCTATGAA CAAAGACGGA ATAGGCGGGT ATGTCTTATA CGCTAAGCAA
    90841 GATAACTTTT TCTTCTGCAC GCCTTCATAC ACGTCTGCGC AGGGTCAGTA CCTTTCTAAC
    90901 TTGTGGGTAA TACCTTACTC CGCAAAAACC AAAGGCGGGA GTCCCACGCA CAATACTATA
    90961 GTACAAGAGT ACAAGTACCC TAGGGCTTAC AACGCGGGAG GTAACGGATA CTCTCTGTCG
    91021 GTATGCGATC CCTACAACCC CCCTACTTTT CCGTCTGCGT CAGAGTACAG GGATAATGCT
    91081 GTGCGCCTAG GCGAATACAC GCCTGAACGC TTACAAGGCG AAGGAAAAAC GCCTAAGCCC
    91141 TACCATATCG GTGTAAACGG GGAGAAAGAG GCGCAAGCGA TCGCTCAACA CGTGTACGCT
    91201 GATTCCGCTA GGTTCACGTT TGACCTCGCC ATAAGGATCG TGAACAACAT ACAGCCTAAG
    91261 CTCGGTGACT ACGTTTATTT CGCCTCTGAC GGTCCCTCTA ACGGTCTGTA CCTTGTAAAC
    91321 TTTCTGCGCG TAAGCTACGA GGACGGCTCT TTGACGTCGT TTCTCGGTCT GAGCCGAGGC
    91381 CATGCCGAAA TCAGCGATGA CGGGGCTGCT TACGCAGACT TAACTAAAGC AGGATATAAC
    91441 CTCCTTTCAA GGCTGCCTGA AGGGACAGAG TCACTAACAG AAACTGCACG AAGCGTATGA
    91501 ACTATCACGA ACGAAAAGAC TTTCTTTACG ACCCTGAAAT CTTCAAGCGC GAGGACGTCC
    91561 AAACTGCGCT TACGATATAC CGAGAGTACG TCGTTAAGCA CAGCCCCAAC CCTACGCCTA
    91621 GATTCTTCGA GGTGGACAGG TCACAGGCAA GTATTGATCC TCTGTGGCAC AGTCCCGTCA
    91681 CCAAGAAGGG CAAGCAACAG TTCACGAGCA GGTCTCCCAT GGACATACCT GTTACCTGGA
    91741 AGCAGGAGAA ACCTCGGTGG CAGATGACGC CTTTAGGGAT GACGCCTACC CGCCGCGACA
    91801 CGTTCCTGAT GTCTAACCTT TACCTCAGAG ATATAGATTA CTTCCCGACG CGCGGAGATA
    91861 TGGTGTACTG GCAGGGATAC CGTATGAAGA TAATTGACGC AGTACCTCCG CCAGAAGCTT
    91921 ACTGGCACCA GACTGGAGTA TGGCTTGGTA TAGGTATAGA GTGCATCGTC GCACCAGAAG
    91981 GAGATGCGCG ACCTATCGGT GACCAGAGTC AAGGAGTACC TGCCGAGTTC TCTGAGCGAC
    92041 TGCCAGAACC TAAGTTAGAG CCTGTACCTG AGGCACGCCG CCCTAACAAT GGATAGCCTC
    92101 TATCAAAGTT TCGTTGAAGA CGCCCTCACG CGCACTTTCA CCTTAAACGA AAGGCAGAGA
    92161 GATGTTGCCG TAGGTCTCAT AAGATCCCAT ATAGAGAAGT CGGCGAGTTT CGAGGACATA
    92221 CAAACGCAGA GAAGGTGGGA GGTGTTCCTG CCTGACCTTC AAGCGATGCT CCGAGGTACT
    92281 GCTGTGACGC TCAAAGACGG ATCATTTAGT GTGGAGGTAA CGGGTACAGG GTACAACGCG
    92341 TATGTCCTGC TTAAAAGGGG TTCTATGTGG TTTGCGCCTT TAGAAGACTT GGACTCTATT
    92401 TTGATTACTG CACGTAGTAG TTAAGCTGTG AAAAAGAAAA CCACAATACA AGACGTCGTT
    92461 GAAAGCGTAA ACCTGAAGAA CCACGGCAGC GTTGTAACTG CGGCTAACAA GCTCCTTGAG
    92521 GGCACTCCCG TCAGTCGTGG TCAGAAGGTT GCCGTTATCG AAGGTCCTGC CGAGGCGCAC
    92581 CCCGCAGATG GTCAGCAAGG AAAAGTTACC AACATGCTCA ATAATGGCTA CGCAGAAGTC
    92641 ACACTTGAGA ACGGTGCAAA GTACACGCTG TCCGTAAGCT TACTGGTGCC TCTCAGCTAA
    92701 AGTATGCCTG AGAAGACGTC ATCCCCTGAC CTGCTGTTAA GCCGCAGGCT GCTTCCTAGG
    92761 ACGCAGAAAC ATGGTATAGA CACGAGTATC ACGGGGATGC GGATACATGA GCTCGCTATC
    92821 CAGCGCTGGC TTCATCGTTC TTTCATCCTT GCTGAGGGCT ACCCTATACC CGTTGTTTTT
    92881 GCGTCCCCTG TCGACGCGTA CTCGGAGATT AGTAACCAGT GGAAACTGGA CAACAACCCG
    92941 TACAAGTACC TGCTTGACTT GAAAGACGAA AACGGGACGC CCCTTTACGA GCCTTACCCC
    93001 GCCAACATAC GGTATCCTAT TATATCCGTA ACGCGTAGAG GGTGGGTGCC TCGCATATCG
    93061 GCAAGCTGGG GTATCCACTC GTGGAGAAAA GCGTATTACC CGAGCATAGC CTCGGACAGC
    93121 CCCGCATTGG AAGGTTCTGG GACGCTTACA CGAGATGACC TTTCAGCCAC CGCAAAAGTA
    93181 CGCATGCCTA CGGGATGGGA TTACAAGTAC GAAATAAACC ACTACTGCAA CTATCCAGAG
    93241 ACTCAGGCGT GGTTTGTTAA CTCCGTAATG CGTGCGCTGT CATACGCTGC AGGTACAATG
    93301 CAAACGTGGA TACCTGTGTT TGACCCTACC TTTTCGGGCG TAGAGAGTAG AAGCCTAAGG
    93361 CTGTACCTCG AAGGCAGCAT AGACACGCCG ACTGAATGGA GCCCTGAAGG TGACCAGATG
    93421 ACGTTCAGGA CAGCTTTCAC AGTGGTATTA GAAGGGTACT CGACGGATCC TGACGTAGAG
    93481 GTACACCCTG CGCTTTGGAA AATCACGACA GGTACTAGCG CACTGCCTCC AGAAGACTTG
    93541 GGTAAGCTGG ATGACCCGCG AAAAATAATC GAAGAAGAAG ATTTAAGAGA GTTTGATGCA
    93601 AACCAAGTAT TTAATGCAGC AGACGACTTA CCTAAAACTT AACAAGACCA AGAGCCATGT
    93661 CCATCACACG CCAATTCCCT GGAGTATATG TGAACGTCAC TGACGACTCA TTTATCCCTG
    93721 AAATACAAAG CCGCTTCCGC TGTGGTATCG TTGGTATCGC CGAGCGCGGA AACTTCGACG
    93781 TAGCGATACC AACGCGCTCC TTTAAGGATT ACGCGCGTCA ACTTGGCGGC CCCGTTTCAG
    93841 TGTCACCGCT CAGCAATACG CCACCTTTCG CGCCGACGCC ATCTACGCTC GATGACCACA
    93901 CTTCATACAT GGCTCAAGCC GCCGCCCTTA TCTCGCAGTT CAGCGATGGT CTGATCTGCG
    93961 TCCGCGTAGG TCGCAGGTAC ACCGAAGCCG TTCCAGGTGG AGCTTCAGGT GCAGAAGGTG
    94021 CGAGCGTCAT ACGCACCCAG AACGCAAACC TGCTCGCGGA AAACGACTAC GTTCGCATCG
    94081 TAGAGGCTGG AAAGGCTTCT ACCGTAAACG CTCGCGTCGA AAGTATTGAC CTCAATACCA
    94141 ACGAAGTGAC CCTCGTGTCC TCAGGGGAAG AAGCTCAGAC GCTTGAAGAT GACTACACAA
    94201 GCGCCAAAGT CGACACCTGC CCCGTCCGCA ACGCCGCCAA TGAAGCTGAG ACGTTTCTTG
    94261 ACTGCTACGA GTACGAGGAC GATCCCGTCG AAGCCAGCCC AAGCGTACCT CTTCAAATCG
    94321 TAGGTGACCG TAACGGGTAC GCCTGCACAG TGGTCAACGC ACCTACGTCC TATACAGATT
    94381 TCGCCAACAT CCTCCCTATC GGGAGTCTCA TCAAGATCAC ACAAAGTGGT CGCCACGACA
    94441 CGCAGGAGGT CAAAGTCCGT ACTCTCGTTC CCGCATCTGC AGGGACTCCT GGTCAAATCT
    94501 ACTTTGAGAC ATCGACCGAC GCAGAATCAG GCTACCAACC TCTGCCTCTG CAGGACAGCT
    94561 ACACCGCAGG TCAAATCTAC AAGGTAGAAG TACTGTCAGG CGTGTACTCG CGTCGCCGCT
    94621 GTATGCAGAT ACTCGCTAAT TCCCCTGGCA CGTGGGCTAA TTCAGTCAGC GTCGACGACG
    94681 TTGTACGCGT GTCAGCCAGC AGCAAAGGTC TGAACGTCCG TATCGCCCCT GGCTCGTCAG
    94741 CCAACACCAA GCGTATTCTC GTCTATCTTG ACGGCTCACT ACAAGAAACG CTCGACAATG
    94801 TCGTGTTCGA TGACTCGACC GATCCCAACT ACGTGACTAC GCGTGTGAAC GGTAACAGCA
    94861 CTCTCATTGA CGACGTCATG GTTCTTCGCG ACGAGGCACC TGCTAACACG CTCGCAGGCT
    94921 GGAACTCTGG TCCAAACAAC CTCAACGACG CGAAGTTCTC GAAAGGGTTC AACGGTGAGG
    94981 CAGCGACTAT CCAAGACTTC ATCGGATCGC TTAACCCTAA CACTGACCAG CTTACAGGCG
    95041 TCAAGGTGTT TGAGGACAAG AACGCCGTAC AAGTGAACGT AATCGCCGCT CCCGGTCGCT
    95101 CTGACATCTA CATGGCACAG GAGATGGCTC GCATCGCCCG AAAAGTCAAC GCAGTCGCCG
    95161 TGCTGGACGT TCCCCGAGGT CTCAACCTGC GCGAAGCGGT TGACTGGCAT AACGGAGACG
    95221 GTCTCTACTC AGGAAACGGA CGTATCGACA ACCCGTACGT CGCGCTTTAC TGGAACTGGT
    95281 TCCGCATGGC GGACGCCTTT ACTGGTCAGT CAGTTTGGAC GCCTCCTTCG CTCGGAGCGC
    95341 TCCGCGCCCT CGCCTACACC TTCCAGAACG CAAAGCCGTG GTTCGCTGCG GCGGGTGACG
    95401 CTCGTGGTCA GCTTCCAGAA GCCACAGCGG TCGAGTTCGA CCGCGTACAG GATGAAAACC
    95461 TAGACGCTGC CTATGGTAAC GGCAACTCGA TCAACCCGAT CCTCCTGTAC CGTGGTCGTA
    95521 TCCAAGTTTA CGGTGAACGT ACCCTGCAAC GCGCAGAATC CAAGCTCACC GCCCTCCACA
    95581 ACGTTATCCT CGTGAACTAC GTCGTGAACG GCCTGAGCAT CATCGGACGT CAGTTCGTCT
    95641 TCGAGCCAAA TGACAACACC CTCCTTGACC AAGTCAAGGA AGCCTACAGC GGCTTCTTGG
    95701 AGGGTATCCG CAACGAGCGC GGCATTGAAG GCTATGATCT GACAATCGAC TCTACCAACA
    95761 ACAACGCGGA CACACGTAAC CGCCGTGAGG TTGTCGTGGA CCTGTCTATC ATACCGACAG
    95821 ACGCCGCTGA GCGCATCCTT GTGAACGCTA CCGTTCGCGA GTCTGGTGCT GTCCTCAACC
    95881 AAGCATCTTA ACCGAAGAAG GAGTCTATTA TGCCTATCAA GTATAAAAAC GTATGGGGTT
    95941 CGGCGGGATC GAACCTTGAA CAACAACGTT CTGACCTTTT CAAAGTCAGC ATCAATCTGC
    96001 CAGGTGCAGG AGGTAACGGT GTAGCCGCGT GGGAGCAACA AGTACAGTTC GCTATCACGA
    96061 AGTTTCCGTT CCCTAACCGT ACCCGTGAAA CCATCCCTGT GAAGTACCTC CAGCAGGTCA
    96121 ACTACCAGCT CGGCGGAGAC ACGCCGCAGG ATCCAATCAC CATCACTGCC CGCTACGGCT
    96181 TTACGCAATC TACGGCTGAG GCGCTTGAGC GTTGGCACTG GCAGATTGCC CACCCAGGCT
    96241 CAGGCGGGGT GTCCCTTACG TCGTCCATCA AGACTTTCGG GTACTTCTAC TGGCTCGTGC
    96301 CGAACCAAAA GCTGCTGACC AACGAAGTAA ACCGCATCAA TGACGCGCAG CCAGCTGACG
    96361 TTATGCAACC TGGTGCGACG TACGTCCTTG AAGGGGTGCT TCTTACAGGG CTCAAGCCGA
    96421 CAGACGCGGA CATGGAGCAA GGCAACCAGC TCGTCTACTA CGAGATGACC ATATCCATTG
    96481 ACCGCTACTA TCCGATCCAC CCGTCCGACC TCAAGGTACC ATCGAACGAG AGCGTCGTTG
    96541 GCAACGAAGG TCTGGTTTCC CGCTAGGTTT AACCTGCTTC TCTTCTTCTC AGAGACCCGA
    96601 TGACAATAGT CGTCGGGTTT TCTGTTCTAC ACTTTAGAAA CAACCAACAA AGGTACATCA
    96661 TGCCGATTAA AACAAATCTG AAAGACCTCA CTCCTTCACG CGAACGCTTG AAGGTTACCA
    96721 TGCCGCTGCT ATCCCACGGG TACACAGCTC CTAAGTCTTT CCCCAAAGGG GAAATCACAG
    96781 TTTACCCGTG GGATAACTTC GTGGACGACA AACTGATGGA ACTCGTCTCC GTGGAAGAAA
    96841 ACGAACACCG CGTCATGTTC GACATTCTGC CGTACGTCTG CAACTTGAAC GGGTGTCCTA
    96901 TTGAGGACTT TGTTGTCGGC GACGTGAACA CCGTGCTGAT GGTGTCACGC TCAATACCGA
    96961 AGGCAAACAG GCTCACGCTG CACCTTACGT CCCCCTTCAA TAAGTCACAC CACTGGACAG
    97021 AGGAGGTCGT CATTCCCGAT ATGCTGGAGA AGGTGGGTGA GAAGACCCAA GGGTACAAGG
    97081 GGTACGATGT CATCGAACTT CCCGTGTGCA AGGACGTCGT AGCCATCCGA CCTCTGCTCG
    97141 TGCGCGATGA ACTCAATCTC CACAAGCGAG ACAAGTCCAT TACTGAGCGT GCTGCCCGCA
    97201 TCGTATCAGG CGTTGTGACA ATCAACGACA CGCAGGCTGA AACTCTGAAC GAGTACGCTG
    97261 AGTGGTACTA CGCACTTGAG CCTAAAGACC AGGACTTCTT GGAAGAGCAG CAAGAGTTGC
    97321 ACACGCCTCA CTTGAGCCAG AAGCTGGAAA TTGAGTGTCC CTCAACCAAG AAAACGTTCA
    97381 CCTACAGCCT TAGATTGGAC CGAGACTTTT TTCGTTCGGA CGACGCTGCA GACGATAGAT
    97441 AGTCGGTGGC GTACGATCTA CGACTTTGCA AAACAAGGCG TAGGTTTCAC AGTAGACCTC
    97501 ACTCAGCTTC CTGATTGGGT TCTTAACCTA TTCATAAAAT GGCACAACGA AGAAGCTCAG
    97561 AAGGGCGGAC CGTAGATCTT ATAGTGGACG CAAACAGCGT GTATGCTAAA GGGTTTTACG
    97621 CCGCTTACAA TCAACGTGAG GTGTACGAAA ACAGTGACGG CGAGCACGTG GAAGGCGTCG
    97681 TTATGGCTAT GAAGATAGTC CTTAGTCTGC TGAACCCTAT GTCAGGTCGC CTACCGACCA
    97741 CCCCAGACCG CCTTCTATTC TGTTGGGATG GCGAACGAAA GAACGAGAAA GTTCGTAAAG
    97801 ACAAGCCTGA GGGTTACCAC AAGCAGATGG AGATATTCAA GGACGTCTCT GAGCAGTTCC
    97861 TAGGGGCTGC TCACTGCGTT GCAGAAGGTA CTGAGGGTGA TGACGGCGTT ATCACAGCCG
    97921 CTTACCGCTC AGAGAGCGCA GGAAACGTCG TTTACATAGC CTCAGGGGAC AAGGACTTGC
    97981 TGCAGGCTGT TAGCGAGAAC GTGAGGTACT ACTCTATAAA CAAGAAACGC ACCGTAAACG
    98041 TGAAGACCGT GTGTGAGGAG TGGAAAGTCC ACCGACCTAT TCACGTTGCC TTAGCTCTTG
    98101 CGTGCATAGG AGACAAGTCT GACAACATTA AAGGCGTACC TCGGGTAGGC GCGGTCGGCT
    98161 TTGCAAAGCT GTACAAGGAC GCAGTCACTC CTGACATGAA CCTCGAAGAA GCAGCCGAAG
    98221 CGATAGCGTC GGTTTTAGGG AAGGGAAAGG AAGACCCTTT CTGGGAGTCG TTGGATCAGA
    98281 CTCTGTTAGA CTCTGACGTA CCAGGTATCG TAGACCCTAA CCCCCTGCAC CTCGCTGACT
    98341 CATCACTGGT GTTAGACCTA GGGTATGATG CCTTGCACAG AGACTACCTA GCAATCTACT
    98401 GCAATCTGAA CGGTCTCGAT CCGGACGATA TGTACGACCT TTAGAAGGCT ATAGAGATCC
    98461 ACCCTTTGTC TAGTGCGTAT ATGAGCGCAC TCACCACGGA AACGCCGCCA ATCAAAGTGT
    98521 ACCTCCAGCG AACAACCCAA TCGACCACTT TCCGCGTCTT ATCGCTTGTG CTTTCAAGCT
    98581 GACACACTCG GTTCTTCAAG TCAGCGGTGT CGTCTGCTAT GCTTGATGTA GCACTCAGGA
    98641 TTCTGGTAAA CTTGTCGGAC AGGTCATTGT TCAAGTCAGT GAAGCCTTCT GCTATAGAAG
    98701 TCCTAATTTC TTCGAGTTCT TCGTCTTGAA CCTTGTCTTG AGCCTCGACC GCCGTAACCC
    98761 TTCCGTTCGT TCTGGTGGTT TGTTTTTCAA CCTCTTGAAG GGTTGACCAC GCGTCTTCGA
    98821 GGCGATCTTT AACGTCAAGT ACGTAGCCAC GCAGCTCGTC AAGAACAGCG GCTTGCTGTC
    98881 CGTTGATATT CTGTTGCTGT AAAGCTTGGT CTTCAAGTCT CTCAGTACGC CTTAAGTAGT
    98941 GTTCGTCAGT CATTTACTTA CGCTTTGAAG TTCGTTTTTT GTTATAGGCT TGTTAATGAA
    99001 CTTGACAGGA CATCTCTTGC AGAACTCTTG AATTTCGTTA GATAAGTACG CGGACGTAAG
    99061 CAGTATAAGG CTGGCCTCTG TTTCGCGTTT TATCACGGCT TCAAGCACGT CTGCCCCGCT
    99121 GAGCTGACCT CCAAGCGTTA AATCGCAGAT GATCACGTCG TATTGCTCTC CATTAATGTC
    99181 GTACGCGAAT AAAAACTCCT CACCCGTGGA GAAGTGATCG CACTCTTTTC CTCCGCTCTC
    99241 AAGGTACTTT CTTACGAGTT TAGCGGAGAA TACGTTGTCC TCTACGATTG CCGCCTTCAT
    99301 TACAGTGAAA GGATAGGTAT AGGACCTCCC GACTGTCTAT CGTAATCGCG AGTCACAGAG
    99361 AACTCAAGAA TAGCACCGCC TGAGGCGTTG CCGACGAGGC GTACTTGAGG GTACTGCGAG
    99421 TTCACCTTCA AGGTACGAAC TTGACGCGAC ATGATAGTGT TGTAGAAGTC GGTGCCGAGA
    99481 AGACCCATAT CGACCCATTT AGTGCCGTTA TGTTCTTGGA AACGGTAGTT CACCGTGTTG
    99541 ATGCCGACAT TTTTCAATAT CACCATCATG TCTGTAGGTC CTGAGCGAAG GACTTCAAAC
    99601 AGAGTGTGTT CTGTCTCGGC TACTTCTTGT GAATCGGAAA CATGGATGTT CATGCCTTAA
    99661 CTACAATCCA CGGACGAAAA ACGCCGAGCC TAAAATCGTA TTCTCCAACT CAGCACGGGG
    99721 GCAAACTCGC TTGACTTGTT AATGCCCACA GTCGTCTTTC GAGAAAGCAG CGTGTCATCA
    99781 CCTGAAAACA AGCCCAGCTC GGTTATGAGG TAGCCGTTTG CGTCCGCTAC GCCCAGTGAG
    99841 AACTCTACGA GAGCGATAAA CGGCGCAGGA AAGCTTACCC CTTGTATTTC CTTCGTGAAC
    99901 AGGCTGTTTG AGAGCTTGAT GGGGTTTTGG AGAGCTACGT CAGTCACCTT GGCAGGTGAA
    99961 GTACCTGTAC CCACCCCGAA TCGGGAGCAG ACATGGTTGC TGATAGGCTC AGCAAACCCA
   100021 AACGCGTACG CCAGAAGCTG CCGCCCCTGA TCTACGAATA GGTTCTCTCC GATCGGAAGC
   100081 TCGTGCTTTT CAATGCCCCA CCCTTTCGGA GTGTTCAAGG TTGGGCGAGC AAGAAGGCCT
   100141 TGGTCGATAG CGTCCTGTGT TCGGACAAAC TTGCCGTCCT CTCGGTGGCC TCCTGTGATG
   100201 GTAAGAAATC CTTTTGGTCT GTTCATGTCT TAACTAAATA CGAATCCAGC TGATGATATG
   100261 TTTAATGTGC GTCCTCCCAC CTGTATAACC ATGGTGCTAC CTGAACTTAT CAGCGTAGAA
   100321 GACCCTACTT CAAGAACGTA ATCTGACGCA ACCGCTCCGA AGTACGAGTT AGACGTTAGT
   100381 CCGTACCCTT CCGAACATAC CATTTCTCGA TTTGACGTAG CTGTACTGTA CAGAGCCTCT
   100441 ACAGTCTCAT AAATGTTACC TGCGGTAAGC ATGTGGTTTG CTGATATGCG CCAGTCAGTG
   100501 TTTACCCCGA TAACGTGCCA CATCTCGAAA GGGGTTAAGT CATTGGATAT TGCTTGCTGC
   100561 TGCGCGACCC AGGATTGCTG TAACACGACC TTTTCTTCTG CTGTCAGGCT GGCGGATAGC
   100621 CACGCATCCG CAAGGTTAGA AGGAACTTCT GGCTTGGTCA CAGGGGTGCG CCCTGTCGTG
   100681 TACAAGACAG GTGCCTTTAT GTCTACGCGA GCCGAGGATG CGATAGTTGA CTGCACCTGC
   100741 GCTTCGACCG TGTAAGTGGT TAAGGCTTTC ATAAGGTACG CGGTACCTGT GAAGAATAGA
   100801 TCGTCGAACT TAGCCTGAAA AGCGTTGTTG CTGTATACCT CTACACTTCC TGACCGAGGG
   100861 TCTAGCCCTG TCTCGTCGGT TACGGCTATG CTGTTTCCGA GCGGAGTTCT TATGTCTATT
   100921 CGACCGTCAA GCGCAATGGA ACTCGCATCG GTCGCGACTA TAGAGTATCC TTTTTGAGTG
   100981 CTGAACGTGA TGTCAGTAGG GTGAAACCAC CACACATGTC CATACTTGGT GAACCCTGAT
   101041 TGAGCTTTAG GAGTCGATGA GCCGTTCTGG GTCTCGTAGA AATCTTTCAC GAACCTGTCT
   101101 TTTTCCTCTA CGTCTAAGTC AGGCTTTTGC TGAGACCCCC ACTCCCATAC TGGTTTTTCT
   101161 GGTTCACCAT CCAAAAAGCG GACAAATACA CGATCACCTA CGTTCGGTAT CCAGCTGCCG
   101221 CCGCCACTGC CTGACGTCTC GCCTGCGGGG AGTCCCGAGG GCAGTGCCCA AGGAAGGTCT
   101281 CCGTCAGAGA TAGATCCGTC AACGCCTGCG GTGGGTCCGT AAGCAGCAGG TACGCGTACC
   101341 CGAACCCTCC CCATCTGGTA AGGGTCTTTG TTGTTGACTA CGTATCCTGA GTATGTGCCT
   101401 GGGTATTGCA TGCAGTAGTT AAGTTATGCC TATCGTAACT ACAAAGAACA GGTGGGGGAC
   101461 GCGCGGCGGT CTTGAGATTC AAAGATCAGA CATGTGGGTC GCCCTGTTTG ACCTACGCGA
   101521 CTTAAACGAA ACCACGCCTG ATACCATAGC GAACGTGCAT GATGGGATTA TGTACCAGTT
   101581 CTGCCATTCT GCGTCATTCT CAGAGTCAGT CATCAACCCT ATGGAGGTAA AAAGGTTCTC
   101641 GCTTCCTTTG CAACTTCCTG GGTACGACCA GGCGTATCAA GGCGTACGGT TTACTTTCAA
   101701 CATAGGTAAA GATGCGGAAT CTTTGGGCGG ACTGCCGCCT GTTGTATCAG TATTGAAGCA
   101761 GTGGTATAAC GCTGCCCGCG CAGGTAGGGG AGGTATCGAC TACCGGTACT TATTAACCAA
   101821 GGATGGCACT GAAAACGTCG TACCTGAGAG CAGCTACATA AACCTAGTCG AAGGTCAGGG
   101881 GATACCGAAC TTCACCAAGA ACATCGCACT AGTTCTTCTG CGGGGGTCAG AACGCTCTGT
   101941 TTTGGCAAAA AACCCACAAG CTGAGGTGAA CAACGACCTG AACCTCCAGG CGTCTTGGGT
   102001 TTTCCTGCTT AAAAGAGCAT GGTGCGGGGG TCTTCAGATG GATGAGCTAT CTTACGACGG
   102061 TAGCAACGCG AGCAGGATTA TAGCTCAAGT CTACCCTGAG GTTGTAGACT GGCTTCCTGC
   102121 CTTTGACTTA GTAAAAAACA GATTTCTTCC TGAGGCAGGC AACAAGCCCC TAGGTGACAC
   102181 AGTGTCAGAC CTCTCCCTTG CGTCCATAAT AGAAGGCGTG AAAGCGCGTA TAGAAGACCA
   102241 GCGCAGCGCG GCAGCCAACG AACTTACAGG CGGGGTAGGG CTCAACAGCC TGACTCAGCA
   102301 GGACGGTGTA TTTTTCCAGA ACCCTGACGC TGAGCTTGAC GTTAGAGTGA CTGCTGACGG
   102361 GTACGCCACG TCTGAGCAGC TTGACGAAGC TATCGAGAAC GACGTGGTAA GCACGGGAAG
   102421 CGTACAAACG AGGCGCATCA CGTACAGAGG CGAAGTCATA GAGGTGCCTG TTGACCTCAA
   102481 CGGAGAAGAC GACGCGTCGG CACTTCGGGT TGCCAACGGT CAGATACTCT CTAAGGTAGC
   102541 CGACCTCGAA GCTGATTACC AAATAGAGCA GTACAGGCAA GCCAACCCTG AAGATCCTGA
   102601 AGGATTCGGT TTCCTTCAGG TGCCTGGGAC GGGTGATGCT GTACCTTATG GCTTTGAGGG
   102661 TTCGCCGAGC TACGAAGATG CCTTAACTGA CGTGTACAAC AAATCAACGG AGCTTCAGGA
   102721 GCGTGCCAGC GAAAATTACA ACGCTGCTCT TGGTTCGCAG AACACTACGG AAGTTGTAGG
   102781 TGGCGAGGAG GTGCTCTCGT TCGGAACGGT CGCTTCTGAG GCGAACAAGC AGTCAATCAA
   102841 GTTTAACAAC AGAGAGTACG AGTACACGCC GCAGCCAGGT GAAACCCAAG AGGAAGCTGA
   102901 GGCTAACGCT AAGGTACACT TCAAGGAAGT CATCACTAAA GACCAGTTCC CCGCGTAACT
   102961 GTTCTACAAG GTATGTCAGA ATCCTTAAAG CACTCAGTAG AATACTATTT CGACGTCGTT
   103021 CCCCATAGGA GTACCTCCGA GGAACTGGTT ATCGTCTGCC CACAATGCTC TGACAAGTCT
   103081 GGTAACAGGT CAATAAACCT CAACAGCGCA CTTACTAACT GCTGGAGGTG CGGAGGCCAG
   103141 CCTGGACACT CAGGGGATTT TTACAGGTGG GCAAAGAGTT TGGGGTACGA CATTGAGCGC
   103201 GAGGAAGTAC CTGTCGACGA CGATGAGCTC ATGGAGCTTA CAGAGAAAAT AGGCGGTGGT
   103261 CGCAAGAAGG TCAGGGAGGG ATTCTCTACT GGCGTCAAGC TACCCGAAGG CTTTACACTC
   103321 CTCAAAGACG ACCCTGACTC GTACTATTAC AAGAAGATAG CCAAGATGGC TAAGCGCAAG
   103381 AACCTTCATA TTAAGGACTT CATAAAAGCA GGTGCGGGGT TCACACGACA AGACCACAGA
   103441 TGGGAGCCTT ATGCTATCTT CCCAGTAACC GAGTGGGAGC GCGTCGTGTA TTACCAAGGA
   103501 CGCACCTACA CTGACGTTCC AGGCAAGGTT ACAAAGAAGT TTCCGAGCAG GTATGACCTA
   103561 GAACTCGGGT CAAGGTATTG GGTGTATGGT ATAGACGAGG CTCGAAAACA CGAGAGCGTA
   103621 TCTATCATCA TCGTAGAAGC GATATTCAAT GTCCTGTCCC TCAGGAAAGT GATCAAGGAG
   103681 AGAGGCATTG AAAATGTCGT GCCTGTAGCC ATCTTCAAGC ACGCAGTTAG CCACGAGCAG
   103741 GCTAAGAAGA TAGCCAAGAT ACGCGGTTTG AAGGAGATTT GCCTGATGTT TGATGAGGAC
   103801 TCTATTATTG ACTCGTGGAA CGCTGTGCGG AAAATAGCAC GAATATCTTC GGACAAGTTT
   103861 ACAGTAGTGG AGATGCCGAA AGACCCTGAA ACAGGGAAAG GGATCGATCC GAACGACGAC
   103921 GCGGAACTCG CGATGGACTT GTGGGAGAAA AGGAAGCCAG CAGGAGGTAC ATCAGGCCTC
   103981 ACTGGAGAAT TAAACGCCCA ACTCAACAAA CTAACTTCAA AAATCCGTTC TTAGCACTAT
   104041 GGACAAAGAT AAACTCAACA TCAAGGTACT CGGCAACCGA GTTGCCGTAT CTCAGCTCAA
   104101 CGAAGAAGAG CAGATAATCG GTTCGATTAT CGTTCCTCAA GCACAAAAGG ACGCCGACTA
   104161 CGAACTTGGA AAGGTGCTCT CAGTTGATAC TACCACCTAC GCCAAAGAAG GCGACCTTAT
   104221 CATGTTCCAG ATGCCTCAGA AGGTAAAAGC CAGCTCGACG TACGTCGTCA AGAACGCAGG
   104281 CTTACCTGGA GACCGCTTCG GAGTGCTTCA CGAGGATGAC ATCCTCGCGG TACTCACGGA
   104341 CAAGGAAATC AAACTCGACA CTTTCCAGAT TGCGGGTAAA TGGGTGCTGT GCGAGATGTT
   104401 TGCACGCGAA GACCTTGCAC TTGGTCTTGA GCTTCCAGAA TCGTACCGCC CTGCGATCGA
   104461 AGAGTTCCGT TTCGTCCTGC GTCAGAAGGG TAAAGGCTGC ACAGTCAAAG CCGAAGTAGG
   104521 CGACGAGGTG GTCCTGGAAC GCCAGCGTCT CAACCCTATC AAGATCGACA ACAAAGAGTA
   104581 CGTGTTCTGC AATCAGGAGT ACGTGTACGG CGTCGTCGAA GACAGCGTAA ACAAGCTTCA
   104641 AGCTATTGAC TAGGCTCACC GAGAAGCCGC CATTTTACCA CGGTAACTGC TAAGAAAGAA
   104701 AAAGCCCGCT CAAATAGAGC GGGCTTTTTC GTAAATGGAG TGGGATTAGT AACCGCCACC
   104761 ACCAGAAGGT TCGCCTTCGT CTGGGAAGTC GGGCGGAGAG TCATAGCCAG GGCTGCGGAA
   104821 AGCTGCCTTG TCGATACCCT CGTTGAAGCC CCAACCCTTG CGGGCGAAGA CAGGTACGAT
   104881 GTCGATCTGC GGGTTGCGCA GATCGGCCTT GTTGCGGATT ACTGTGGAGA TGTTCGCAGT
   104941 GGTGTCGCCA GAGCCGAAGA AGCCGATCTG CTTGGAAAGC AGATTCAGGC TTACGGTCTT
   105001 TTGACCACGA GCAACGATGG ACTGAGCCGC ACCGAGAGCG GCGTAGCCGC TTGGCGAGGT
   105061 TGCACCATCA TACTCAGCTA CCTTGAGGTA GAGGTCGTTG TCGCCAGTGT TCTCGATAAG
   105121 CAAGTCGATG TTACCGAGGC GATCATTGGC AGACAGGGCG TAACCTGCAA GGACGTTTGC
   105181 GTCATCACCA AAGCCGATTG AGCTGATTTG ATTCATGGTA TTTTAGGGTT GTACGTTTAG
   105241 GTGTACGTTT AGGTGTACGT TTTATTGACG CCCTAAATAG TACATGGTAC GTTTATTTTT
   105301 CTCAAACGAT TGATTACCAA TCTTGCTTGA AAACAGGGAT GTACTAAGCT TCGAGTATTT
   105361 CCTTACCGTA ATCAACCACT ACTTCGCCGT CTTCGTCTAT ACCGAAGTTG GAAGGGGGGT
   105421 TCAGCTTTAC GTACCGCTCC ATCGCCTCGC TAAGTCCCCA TTCTACGTTG GTTTCCTCTG
   105481 TGTCCTCAGA CTCTTCCTGG GCAAACGCGT ACACAGGCTC AGCACGGTAA GACAGCGGGT
   105541 GCGTGTAAAA CATTTCCGCA TCTTCTTGGG AGGTAATCTG AACTCGGTAT CGGTCTTCGC
   105601 TGTCTTCACT GACGTTTTTA AGGAAGTAGT CAAGAGTGGC GCACTTGTAC TCTGGAAAGC
   105661 CTGTCAGAGG TATGAACTCA ACCTCGCACG TGTCCGTATC CACAACAGCT ACGCGCTTAC
   105721 TCTCGTTGGA CTCGCCAAAG TTTTGCTGGA AGGGTGATCC TAGGTAATAC GCGTCCTTGC
   105781 ATCCCGCCAC GGCAGAAGGC TTGTGTACGT GACCGAGGAG CGTAAGGCTA ACGCCTTCTA
   105841 GCACGCTGGA GGGAAGACCT TCGCTTTTCT TGGCGGCGTC CGCCAAGTTT CGTATCTGGA
   105901 AATGCCCGAA AAGTATTACC TTTTCGACGT TGTCCTGTCG GTAGGTGTGT ACCAACTCGC
   105961 AGATGTCCGC CGTCAGAGAA TCTTCATCCT CGGGGTACGA GGCGAAAATT ATAAGGGTGC
   106021 CATCTACAAG CTTGTGTGTA AACGACTCCA CGATGTTGAA AGTCCCCTTC AAAACGCTCC
   106081 CAGAGTGTAC CCGTGTGTTT TTGTAGTACT GGTCGTGGTT TCCTATTAGT TTCCAGTTAA
   106141 AGCCTGTCTT GAACTCGCTC GCGCCCTCTA CAACAGCCAT AAGGGTCGGT ATAGGTATGG
   106201 CGTTTCGATC GTCAAACGTG TCTCCAAGGT CTACTAAACC CTCACACCCC TTGCTGTAGT
   106261 ATATGTCATG GAGCTGACTG TAGAAGCGCT TGATTCTGTA ATGTTGCAAA GACTCATCTG
   106321 GGTTGCTGTA TAGCCGTTCT CTGCCCCAGG TAGCCTGTAG GTCTCCGTGT ACTAAAAGTT
   106381 TCATGTTATA TAGAACGTAT TTAGTGCATG GACTTTAAGT TTCACGACGA ACTCTGCCCT
   106441 AAAGTATGGG AGGACGGCAA AATCAAGCCT GAGATACGCG CACGCCTGCT GGATATAGCA
   106501 GCTGAGTTTG TTGACTTCTT GGGCATAGAT GCCGCGCCCG TCGACGTGAT CGTCACAGGT
   106561 TCTCTGGCCA ACTACAACTA CACTGATAGC AGCGACATAG ACCTCCACGT GGTCTTTGAC
   106621 AGCCAAACTG AGGGTTGGGT CGTTACGGAC GGGGCAGGCG TAGGCCTTGA CCCTGTCATA
   106681 CGTGAGCTTT TCACCGCCAA GAAAACCGTC TGGAACGAGA GCCACGACAT TAAAATAGCA
   106741 GGGCATGAGG TGGAGCTCTA CGCTCAAGAC ATGCACGAGC CTCACGCCTC AACAGGGATT
   106801 TACTCTCTGA CAAACGACGA GTGGGTCATA GAACCTTCCC AAGAAGACCC GTTCATTGAC
   106861 CTGAAGGCTG TCAAAAGTAA GGCTGACACA CTCAAAGACA TGATCGACAA CGCGGTTGAC
   106921 GACGGAGAAT GCTCAACCAA ATGTCTTGAG TCTCTAAAAG TTAAGATGAA AGCACTGCGC
   106981 CAGTCAGGCC TTGAGTCAGG AGGTGAGTTC AGCACTGAGA ATCTTGCTTT CAAGCTACTC
   107041 CGAAGAAGCG GTCACCTTGA TAAGCTCCAC AAAGCCTACC AAGAACGCTA CGACAAGGAG
   107101 TACAGCATGG AAAGTTACGC GCAAACACTC GCCAATCTCA TAATGGAGTT CACGTCAGTA
   107161 CAGTTCAAGG GACGACCGAA CAGCGTACCT GATAATCTCG CGGGGATTGA GGTATCAACC
   107221 CCGAAAGACG AATACCTTGT TACGAAGAAC ATCCACGCCC AACACGGTGA AAAAGAATAC
   107281 AGGATGACGC GAGCAAGCGC AGTGGGCGCA GGAGAGGTAC CCTCAAAAGT AGCACACACG
   107341 CAAGGTGAAT CGTTTGAGGA GCTACTAGAC CTCATACCTG ATGATGAATG GGAAAGAGCC
   107401 GAAACAAAGT TCTGGTTACC TGCTAAGTAA TGGGTTCACT ATGGTCAGAT GAAGACCTTG
   107461 GCGGACGCAC CTACGTGTCT CGCCATGGCA ACAAAGAAAG GGAGGCCTTC CTCAAGCTGC
   107521 AAGCTAGGCG AAAGTCTATA GACTTCCTCG TTACGAACCG AGTGAGCGTC CACGATCGCA
   107581 CCAAGCAGCC GCAGATGCGC TCAGGCGAGG GGTTCGATTT CCTTATGAGC ATAAGGAAGA
   107641 TAATCGAAGA CAACCCGCCG TGGAAGCTTG AGATAAACAC CTCTGAGGGC TACGGCACGT
   107701 GGCTTGAAAT ATCGCTAGAG GAGCTGGACG TCGTTATTAA CGAGTACGTA AGGCTTGTTG
   107761 GGAAAACAAA CCCACCGAAT AACGCTTACC CTAGCCTCCG GTGGGAGTGA CTACGCGCTG
   107821 TACCTTCTCC AGCACCTGTT CAGGCTTCAC CGAAAGAAGC ACCTCGCACC GCATATCGTC
   107881 AGCGTTTGTA GCCGTGTATG CGTAGGTGGG GGCTTTAGGG TCGGCATCCT GGTTGAACAC
   107941 CGACAACTCC ATGTACGCAG GGTCGTACCC GATACGTACT CGTGGATCGT GTGTACCCCA
   108001 TATTGATACG GCTGGCGTGC GTACGGCTTG GGCGATGTAA AGCGGTCCAG AGTCAAGGCA
   108061 TACTACCCCA GCGGCGTTTT TGATGATCGA AGCCACGAGG CGGACAGGTG TTTTCCCGAG
   108121 AAGGTTGATT ATTGCTCGCG ATTGCTCTGC CATCTGGTTT ACCTGCTGCA TGAAAGCCCC
   108181 GAAGCTCATG TCTAAGACAG GCATACGACC CTCGTTCACG TGACCCACGA CCACGATAGG
   108241 AATGCGGAGG TTGTTTATGG TTTCGCGCAT GATTTGAAGC CATTGACCAT AGTTCATAGA
   108301 CCGCAGCGTG CTGTGAGACA GCGGTGAAAA TACGAGGTAG GGTTGTGACC GCAAGTCCAT
   108361 CCCATACGAC GAGTAGATGT GGTACATGAG CGCGTCGCAG TTGCGGGCGT CTTGGTCTAC
   108421 GAGGTTTATG CTAGGACGTT TGAAGCGCGG ATCAACTGTC GAAGGATCAA CGCCCATGCT
   108481 GCGGTAAAGA GCGTCGTACA CGTTCGGCTG GTCAGGTTCT TCGTTGAACT CGGTGACGGA
   108541 CTCAATCATC CAGTGCGCCT CATAGAGGTC AAGGTCTTCG TAGTGAGTAG GACCGAACAT
   108601 TACCGATCCG TTTGAAATGG CGGGGTGGTG CGCAAGTACT TGACTTCGCT TGCTTAGACC
   108661 GTACACGTCG ATCGTCACTT CGTGCGAGGA CATGTGCTGA AGCCAGCTCA TAGGTCCTGT
   108721 CAAAAAGAGC AGGTCGCCTA TTCCTCGGTC TCGCATGCGC TCGACAAGTA TGCGCCTTCC
   108781 TGCGAGGTTT ACACCACCTT TCAAAGGGCG GTACTTAGCC GAACCGTTAA GGTCAGACAC
   108841 CCGCTCTACG TGGTCTGCCA CGTACTTCAC ATGGCATGCG TTCATTATGT AGCGACGCGG
   108901 CGGGTTCATA ATCCACGTTT CATCGTCATC TCGCGCCCAC ACTACAGGTC GCTTCATTGT
   108961 AGCTACTACC CAATGCTGCG GCGTTACGGT ACGTTTTGTG TCGTTAACGG TTTCGTTCAT
   109021 ACTCGTTTAG AACAGATATG TAGCGATCAG GTCTTTTAAT CAAGTACACG TACATCCTGT
   109081 AGGTGAGGAG GCCTTTACCT CTCTTACCTC CATTTTCTTT GTACACCCGC CGCTTCTCGT
   109141 ACCGAAGGTA TCCTTCCTGG TACAGCTGGG TGATTTTGTT CACTATCTGC TTCTTGTGCG
   109201 CTGTCTTACT ATTAGAGTCG GCAGGTACTG CGCGTTTAAC CAGCTCCCAA AACGCTATAC
   109261 CGTTTTGTTT AACGAGCTCG CACAATATGA TCTCCTCAAC GGTAGTATCA GTAAGTTGTT
   109321 CGGGGTCCAC TGTTCCTTGG AGGGTTGGCC TTCGGAGGCT TGTTCGGGTT AAATCCTGGT
   109381 CCGTTTGACC GCTCGTCTGA GCGTACATAC CTGCGCCGTC CCGCTCTCAG AGGCACGGGA
   109441 GCTTTAGGTA CGGGTGGGGG CGTGTTAGGT ACAGGCCTGA AACTCGGCTT TCCGCCGCCT
   109501 CCGCCGCCTC CGCCTACAAG TTCGTCCGCA CTTGGTGCTG GTGCGTAAGG AGAGGGACGA
   109561 GGAACGTTTA CTTTAGGCGG TCTGCTCAAG CTCTCAGGAA CGCTCAGATG GGCTGTCGCG
   109621 GACGACTTTG TTGTGCTGTT TGTCAGCGCA CCGACAGGGT TTACTGCCGC CTGACCTAAT
   109681 GGCTTGACCT TGTCAGTCAG GTAAGGACGC AGTGATTCAG GTATGGCGTC CCACTCTCGC
   109741 GGCGTCCACA CGCGGATGGA GGGCCACACC TGGTAGCCGC GATACATGTG TACGTCCTTC
   109801 ATGCCTTCCT TAACATTCGG AAGAGTATTG GCTATGAAGT CCTCAAACGC GTACGCTGGA
   109861 TCGTCGTAGT GACCTGACAC TCGCATCTTA GTGACGACTT CCTCACTTGT CTTGCGAGTA
   109921 GCTGTAAAGT GGATCACGTC GTGGGCATCA ATATTCCTGC AAACCCCGAA CACGGCCCTG
   109981 CACTCCGCAA ATCGCGCGTC ACCCCTCACG TAAACTGTCG CAAGGTCTTT AGCGTCATGT
   110041 ATAGGATAGC CAGGGACCCC CACTACAGGC ACCATGGCAC AGGATATGGC TGCGGGGTGG
   110101 TAGTGCTTGA CGATGGTGTC GACCTTACGC AACAGCCCGG GCATCCAAAG CTCGTCTCCA
   110161 TCAATGATAA GGATGTGCTT AAACCCTTCG CCGCTGATCC AGTCTTTAGA CTCGTTGCGT
   110221 ACACATGTCT CAGTTGCGAG TCGGTTAGGG AGGTGGCGGT ACTTCTCCAC ATTAAACACG
   110281 CGAGACTTCA CTACGCACCC ATCAAGTTTG TTAAGCTCGT CCTTTACCTG CATCACTTCT
   110341 TTAATGTCGC TCTCCGGAGT CGGGCGACCG TCCCAGTAAG CGTCAGGAAT GCAGAAGAAG
   110401 AAATGGGATA CGCCTTCATC CACTAGGCGT TTGCATGTCT CATAAAGGCA GAAGTCGTCT
   110461 TTAATCACCT GCATGTAGCA GGCGTACTTC TCGCCTAATG CTTTAGTCTC GGCAAGGTAC
   110521 ACTTCAGCCT TTGGTCCTGC GTCAATAGGA AAGCCACGCG CACGCCTAAA GTTGTAAAGC
   110581 AGCTCCCCTG TCGTGTAGTG CTCGCTGCTG CTGTGGTTTA GGTCTACTTC GTCCCTGCCG
   110641 CGAAGACCAG CGTCGCAGTG TACGTGCTGG AACGTGATAT GCCGAGCGTC CAGCAAAGCT
   110701 CCGTCCATTT TCGCCCTTTG CGTGAGTTCG GTGTCGCAGA ACATTGAGTG GTACTTGGGG
   110761 TAGTACAGAT AGCCGAACTT CTCGTACCTG GGTCTGGACA CTACAGGCAA GGTACACAGT
   110821 TGGTTCAAGT ACCCGTCACT GACGAACAGG CACTTGTCTT CTCTTATCCA AGACCCGTTT
   110881 CCGAAGTCAG TAAGCAACTT ATCCCATCCT GCAGGAGGAT CCCAGTCGTC CGAGAGAGCA
   110941 ATTAGTACGT CTCCAGTAGA GAGCTCTGCG GCAAGGTTCC AACCCTTTAC GCAACAAAAC
   111001 GGTCGTTCGC GCTGGATTGC GGTAGAAACA TGCGGCAAGT CAAGGGAGTC AATGACTTCG
   111061 ATCCCCTTCT CGTCGTCCGC ATCGACAGTG ACTACAAACT CGACCTGGTC GGGGTGCGTT
   111121 GCTCTGCTTT TCCAAAGCTC AATTACCCTC CGGATTTCGT GCGGGCGTCG AGATGTGTAA
   111181 CATAGGGAGA ATGTGTATGG CATACTATAA GAACATTTTT CTGTTCTAAG AAAACGTGAC
   111241 CTTCATCGAA CTCACAGTCA AGGCGTACCA TCAAAAGCAC ACCTCGTATC CCGAGAGTGT
   111301 GATCGTGAGT CCCTGCGCTG CCCCTATACT GACCGAGCGA GGTGAGGTTA TTACTGATGC
   111361 CAACTGCAAC GGAATACCCG TCGAAATCAG AGAGTTCGAC GAGTGCCATG CGGCGGGCAA
   111421 AGGTAGCGCT AAGAAGCCGC GCTACGTCGG AATCTTCTAT CAAGAGGGTT CAGGCGCAGA
   111481 CGCGTCACTT CGGGCATTAG ATTTGACTCA CCCAGGGTAC CCTCCTCCAA GAGGTACTGA
   111541 GAGCATACGG GGGCGTGTGC AAGGTGGGTC GCCCAGCGCC AGTACGGAAA GGGGCGAAAG
   111601 CCCTGTGCTG TCTGAGGACA CCCGAATCAG TGGGAGTCGT CAGCAGACTC AAACAAGCCA
   111661 CCCTCAACCA TAAAGCATGT AAGTGTAACG CTATAAGCAG ACATCAACCC TTTCATACGC
   111721 AGCATTAAGC CCACGTACCG TAGTATCCAC GAACCACAGT ACCGATAAGA AATCGGGAAG
   111781 GTCAGCGATA AGGTCAGGGC AGCCAGGAGT TAGGGATGCA GAAAAAGTCA CAATGCAGTA
   111841 AGCAGCAAAC AACACGTAAG AAATGCGAAA AATGAATTTA CGGGGGTGGC AGCGTTTGAG
   111901 GGACGTAGCA GAAATGTCGT ACCTGTTAGC GTGACGACGT CAGAGCCCGA AGGTGGAAGC
   111961 AAAACTACGC CTTCGTCAGA GGACACTGGG GTAAACGGAG ACTTACCTAT GGTGGGAGTA
   112021 ATGACGGAAT CACGCAGCAA AGGGCGCAGC TCGCCGTAGG ACTAGCCACG GAGAAGCGGC
   112081 TCTAGGACCC CGAATCTAGG GGGCGCAGGT ACATGCCACC TGAGCAAAAT CCTGAAAGGA
   112141 TTCTGCGGAA AACTCGTGTC CACGTGAGAG ACGGGAGAGC TTTTGCTGAG CCTACTCCCC
   112201 ACGCACTCAC CGAAAAACAC ACTCTCCGCA CGTCTCCGCA AGGGCTCACG TGGACGCTGG
   112261 GGGTTGCGTC TCAACCGCTA CGACTAGATC CGAAGATACA GTAGCACCTG AGACCGCTTG
   112321 TTTGCCTAAC TTTCGCCACG CGCCCAACCA CTTGTACACT CACTTCCTTC TCCTGAATAA
   112381 GGAGACGCCG AAATACGAGA TAGGGTGCGT TGGCTGAGCG AAGCGAGGAG CATACCATAA
   112441 GCACCTTGGT ATCTTCGGCC TTTTTTGTGT CCATACATCA TTGCCGTCTG TGAGCAGATG
   112501 TGTGGAGGAG ACTGGCTGAC ACAGAGTATA GCTACACAAC CCCCAGCGAT CACGTTACGC
   112561 GATGGACGCG TTCTTACTTA CATGGAATCA AAGATAGAAC TCGCATGGAT GGACATTGCC
   112621 TTTGCATTTG CCAGCCGTAT GTCCAAAGAC CCCCGCACTC AGGTAGGTGC AGTAATCGTG
   112681 TCTCCTGACC ACAGGCACTT TTCTGTTGGC TACAATGGCT TCCCTTCGGG TGTATGCGAA
   112741 GACTCGCACT TATGGGAAGC CCCTGAGAAG TACGAGCGGG TTATACATGC AGAAGTAAAC
   112801 GCCCTGCTTA ACTGCCCCTT CGACACTAAG GGTTGTAAAG TGTATTGCAC ACACGAGCCT
   112861 TGCCACAGGT GCCACGGGGC TATGATTAAC GCAGGTATTG TCGAGGTGGT GTATGCACAG
   112921 CCTTATATGA GAAACCCACG CAGGGATATT ACTAGGGAGT TCTCTGCCCG TCTTCCTATT
   112981 CGTCAGCTGG ACTATCCGAT ACCACCGTCC GTGTAGTGGC TTCTTGTCTG TTGTGAGTGT
   113041 CAAAGAAGGC GTCATTAGAC ACTTCCTCCC ACTCCTTAAA CTTGAATACC TCAGCTAATC
   113101 GGGGCATCAC ACGGTCAACG ATAGCCTGTC GCTTACTGTC GGGATAGGTA TAGCCGTATT
   113161 GGAGGGTTAG CATCCCGTCT AGCCCGTCCA TGTCAACCGA CTCACTTACC TCTATGTCTG
   113221 ATAGGGCTGG AACAGGGTGG TGTCCAAAGG GCACTTTAAG GTACCCCTTA CCCCGCTTCT
   113281 TTGGTACTAG GACGTTTAGT CCGCTCCCGT TCCATAGGTA TAAGGCTTTC ATACTTCGCT
   113341 GTCCGATACC ACCGTCTTAG TAGCGGCTTG GGTCTGCTTG TAGACCTCGT AAGCGTAGGC
   113401 GCGTCCCATC TTGCGTAAGA CCTCAAGTTG CCTCTCGTGC AACCTTACGA TTTCCTCTGT
   113461 CTGGTCTTGA AGCGTGAACA TATTATCTAG GATACTCAGC GCACGCTCAT TCTCAGGTAG
   113521 CTTTGCTTCG GACTCCAAGA ACGCAAGGGA ATTAAAGCAG CTTCCTGGAA GGTACTTTTC
   113581 GTTGGCTACT ACCGTTAGCA TAGAGTACGC CAAGGAAGCT GCACGGTACT GAGTAAACCC
   113641 TTCTGGTAGC TTATCATCAG GCAAGGGTCG CAGGACGGTG TTGTTTTGAG ATACATACGC
   113701 ACCCGCGATT TTCTCGGATA CATACGTAAT CTTGCCGCCG ACGACGAAGA CGACGATGTC
   113761 AAGGTAGTCC ACACGCGTGT AGCTCTGGTT GCTCGCGTCA GTGTGTTTTA TACCGCGCGT
   113821 CGTCAGAATG CGCTCTTCAC TGCGTAAGCG GTTAGTGTTA GCGGGGACTT TCTTTAGTAG
   113881 GTTCTTGAAT CTCATAGTTC TTGCCTGAGT GAGTCGTATT TTACCCCATT AGGAGATTTT
   113941 CTTAAATTCG ATATAGACGT GGGCTCCGCC TGTATCATAG CGGAACGCGC CCATTACACG
   114001 TTGCTCAGCC TCGGAGAGCG TTTGAAGCCA AGGGTTGTCC TCGATGGGCG TTTCGGGAAA
   114061 GAGGACGTAA TTCGCCGCGA TAGCGAATTT TGTGCGCTCC GACAACCCCT CGAACCAGTC
   114121 ACTGAGTTTT TGCTCTGCGC GGTCTCGGTC GTCCGAGTTG TGCCAGTCGC CTGACTGGAC
   114181 ATAGGCAATG AAATGGTCGT CAAATGTTTT TTCCTTCATG GTCTTTCCTT CGTGGTTTTC
   114241 TTTCGTGCTG TTACCTCTTC CTATACATGA GGGGCGAAAG TGTTAACCAC TTAGCATGTC
   114301 GTACTGCTCG GGAGTCTCGT AGCGGTCATG CACAGGGACA GGGAAGGGCA CGATTCTGAA
   114361 CATACCGTTG CTGTCCTTAA CGTAATTGCC TCCCGCCATT GCGCCGATAG TATTCCCTTT
   114421 TGGGGCGTGG CGGGAAGTAG TGACAGCCTT AACGTAGCCC TTAGCGCTAC CAATGACTCG
   114481 GCGGAGGTGC TTTTCGTCCT GAATCACCTC AGTACGACCG AGCGAGCCGT CACACAGCAC
   114541 GAGGTCAGTG TCGGAATCAG CGTCTTCCAC CGAGGGGATG CCCCATTGAA TAATAAGGGT
   114601 GTCGGCGTAT TCGGTGATTC CCTCGTTAGT ACACCCGTGA CCCTTGCCAT AGGTGTGCAT
   114661 GACTTTGACG GAAGTTTTGG TAATTCTGCT GCTCATGCCC CTTCCTATAC ATGAGGGGCG
   114721 AAAATGTTAA CCTCACACCT CTTCTTCGTC TGGAACAGTA CAGGATGTAC CTGACACAGA
   114781 GACGCTCAAG TTAAGGCGTT CGCGCAGGAC TTCTTCAATG TTGTTTTTCA AGTCTGCTAT
   114841 CACCATCGTA GGAGCTGAGC TTTCGTCTAT GGTCAGGTGT GCTTCGTACG CGGGTTTCGT
   114901 AAACAAGGCT TTAGGTACAT CAAGCTGTAT CTTGACAGCA ATCTCGTCGG ACGCCGTACT
   114961 AGGCTTGTTC TTCGTGGCCT TCACACTCAG AGTGGAGTTA TAACCCTGCT TTTTGTTGTA
   115021 CTTGAGAACG AGGTAGGCGT TGGCTTTTAT ATTGTCAGGC ATACCTCGTA GAACGGATTT
   115081 ACTCGTCTAA GGCGTTACAT GTAATGAATG TATTGTGGCA CAATAGGTTG TTCCTGACAG
   115141 GGTGGCGTGG TTCGTTGAGC TCATAGTACA CATCTACGAG AGGTCTGCTC CAGTCCACGT
   115201 CTTTCAACGA GTCTATCAAC CTTTTACCAG TCGTACACTC ATCGTACGAG GACTGCATGG
   115261 ATGGGTCATC GGCGTACCTC TGCTCGCGCA AAAGCCCGTC AACCAGGTCA TCAAAGAACC
   115321 GAGACGCACA CTGCCAATGG GACTTAGCCC GTCTGTCTTC GTCCCAAACG TCAGCTTTCC
   115381 CGCTGGGCAT GCTGGCGGCT GTTTTACCTG CCTGCTCGGA GGCGTTACGT ACCTTATCTA
   115441 TAGTGTCTGC GTAGTTCATG GTTATCCGAC CTCGCTTGCG TAAACCTTGG CCATCTCAAA
   115501 AGAGTCATCA AGGTCTTTGC ACACGTACCC TTTCTGGTAG GGAGAACTAT TTTTACCGAA
   115561 GCAGCCTGAC ACAATAGCAT CATCTTCTAC CGTCTCGCCG GGTGCGTAGC CTCCTGCTGC
   115621 ACGGTGCGAC CACCCGTACC ACTTGTTCTT CTCTGGACAC AGCCCGACGC AACACACGTC
   115681 GCCATGTCCG CCTTTCAGAA ACCTGGTAAT ACCGAGTTCC TTCCAGTACT TCTCTGCGTC
   115741 CGTATCCATA CCGATGTACC CGTCATCCTC TAGGGAGCGG GCAATCATCA TCTCCTGCTG
   115801 GTCGCAGGTA GGGTCGAACC TGTAAATCTG CTTGACGACC TTGTACCCGC GATCAGGAAA
   115861 CTCCTCGACT ACTTCCTCCG AGTCAACCAC AGGACCTGAC ATCTCGTTTT CCACGATAGC
   115921 ACGGCGGCTT ACGTGGTGGT CAAGTACTCT ACGGCTGCGC TTTCCCTGGT CTTGGAAGCG
   115981 TACAACGGAT GCGAGCATCT GTAGCTCTGG AAAGGATTTG TGGCTCATAC CATAACTACG
   116041 TGGTTAACAT TTTCGTTGCT CATGTATAGG AAGGGGCATG ACCACGAAAA ACACAGTAAC
   116101 CGAAAACTAC GAAGTAAAGA ACGTCAAGTC CATGGAAGGC ATGGACGGCA TCGCCTACTC
   116161 GGCAACCATC TACCGAAACG GAAATCGCGT CGGTACGGTT CACCAGAGCG GCTGCGGCGG
   116221 GTGCAACAAC TACCAGATGT CTGCTGACGA ACTCGCGATT CTCAAGGAGA CTGCCGCCCG
   116281 TGTCGAGGGT GAGTCCTATT GCGAGATTGA GGACGTGTTC ATCGGTCGCC TCTGCGACGA
   116341 CTACGAAAAC TCCAAGCGTC TCCGCCGCGT TTGCAAGAAG CAGACCCTTT TCCGCCTCAC
   116401 AGATACTGAA GTGGACTCCT ACCGTACTCT CAGTCAACCT TACGACCAGC GTATTCACGA
   116461 CCACATCATC AAAAAGTACG GCGATGCCGT AGTCGAAATC CTCAACCGCA ACGCCAACCC
   116521 TGTCGCTATC TAGTTTATGA AGATTGAAAC AGACACCAAA GCTATTGAAA AGGCTAAGCA
   116581 AATAGCACAG CAGACCAACC TTGGGAAGCA GAGTGGGCTT ACCTACAACG AAATGCTTGA
   116641 GGCGGCACAG ATACTCATCC TCAATGCATT GAGTTCTGGT GGAGAGCGCA CCGACTCGGA
   116701 GTTGTTCAGC CTTTCTGGAA TGAATCTAAA TTACGCATGC GGCGTACTTT GCAACGCGAG
   116761 AGATATACTT GTAAAAAGAG GAATTGTGTC AAAGGAACAC CGCATGGTTG ACCATGTTTC
   116821 AATGCACTTC TACGCGCTGC AAGGCGCTCC CCTTTTGCCT AAGTAGTTAA AATATGACAC
   116881 CCACACCACA GCTTAGAGAG AATTACCTGC CGAACCATCG TAAGACGGTT CTAGGGTACA
   116941 AAGACTACCT AGCCGAACGT CAGTACCGTC TCCCTGCGAA CGGTTCACAG GCGATGTTCG
   117001 ATGTGTACGC CCTGTACGCC CTCTGGTGGG ATATTGGTCG CGGTAAGGGT GACTACGGCT
   117061 ACCAAGACAC CAAAATCGTG CCACAAAAGC GTGCAGAACG CGTAAATCGC ACGTTTGAGG
   117121 AAGCAGTCTA TACTCTCGGA AAGCGTATAT CTGAGTTTAT GATTTACGCT TGCTACGAAG
   117181 AGGCATTGAC CGCCGAGGAA GACGACATCA TCCCTTCGGA GGTAGTCGCC AACTACGTGA
   117241 AAAGCGCCCC CGTCGGCGGC ATAAAGGTGA ACCCGACAGG CGCATCCGAA CGTGACCTAG
   117301 AGGGCGCAGC AGAGAACCAG ACGTACTCTA CGTGGATAGA CGAGCCAGCA CCTTACGAAA
   117361 TCAGCGTGGT CGCACCTACA GCTGAGGACT TGGTTACATT GTTTCAAGCT CCGTTTTGGG
   117421 CTGATTACAC TAAGATTAAA GGCGTGACTC AGTACGGCGG CGAGAAGTGG GTTAAGATGG
   117481 TGGAGTTAGC TCAAGAGCTC CTCGGAGCTA TCAAGACCCG CTCCAAGTCA GCTGCGGACG
   117541 TGATGGGCAT TATAGACAAG ATATACGACG CTCACCACAA CACAGGCAGC CTGTTCAACA
   117601 AGGACGCTGC CGCTCAGTTC AATCTTACGG TCAGTCAGAG CGACTTAGAC ATCCGTGCGC
   117661 GTCTGCGCAA GCCGTCCGAG TTCGTCCCAT ACGTATCCAA GCCTGTGGCT GAACTTATTC
   117721 AGGGATCCCG CCTACATGTA GAGTCCGAAG CAGACAGTTA CCTTGAGCAA TGCCTGTAGG
   117781 AAATTCGTTA AACATATATA ATTAACATGA AAAAATCAAA AGCACTCTCC TTGATGGATA
   117841 AGGGGTACCG AACGGTCAGC CGAGCCTCTA GTCTTTTAGC CAGAGTTGAT AGTCCTGACT
   117901 GGAAGCTTAT CGCTAACACG GAAGACCCGG ACTTGTACCG CAGGACTCAT ACACGAGACG
   117961 TAATCAAAGT ATCTGCTGAC GTGTGCAGGC AAGTCTCGTC AAGCTCTACC GATGTTGGAT
   118021 ACGTCCCACA CGCAGACTGT CCTGTTAAAA GAGTGGTGGC TGACATGCTG GTTAACGGTA
   118081 AGCAGGAAAC TCATATTTTC GAGGTGATTA TTTCCAACAC AAAGAAAACT GTCAAATTCG
   118141 GGCACTGGTG TTTGCGCGGA AGTGACCCAA AAGCTTTTGT TTACACCTTT CCTTACACGA
   118201 TAGACAAAGC AATCAACAGG CAGCTTGAGG AGAAGGGCTT GCCGATTAGG ATAGAAGGAC
   118261 TAAATTTGAT TGCTGTTAAA CCCATATCGA CACGAACATG AACGACCAAG CAAACAAACT
   118321 TCTTCCTGAT GTTCCTATCC AGGAATCTTT CTCACGCATC GCACAGATTA TGCGCGGTCT
   118381 CGTACCGTCT GTGCGCACCA TCGGCATCGT GACAGCCGAA AACCCGATGG GTGAGGCTTT
   118441 GCCCACCGCA GAGAACAAGA CGCGTAACGA GAGGCTGAGA AAAGTGCTCA AGCGCGGCAA
   118501 TTACGGCTTT ACTCAGGTAA AAGGCAAATA CGGCAACGTC GAGAACCCTT ACATCGTGTA
   118561 CAACATTCAG AAGGATAGCC TCGTCCACCT TGCCAAGCAT TATGGGCAGG AGTCTGTCAT
   118621 TTTTGGCTAC ACGACTGATG AAGGCATGAC CTTCGAGTAT ATCGAGCGTC CCAAGGACGC
   118681 CCCGAACTAC TCCGTGCAAG GCGAACGTGA CGTGTTCCTG CACGTGGACG ACGATGTTGA
   118741 GGACTTCTAC ACGGAGGTGA AGGGGCGTAA GTTCATCATC CCTCTGTTTG ATGAAGACCT
   118801 TGAGGACGCC GAGTGGCAGG GTGGCGCAGT TATCAAGAAA AGCGACATCC CCGCCACCGA
   118861 GGAAGCTCAG GCACTGGTGC GTGAGATCGA GGAACGCGTG GAGCGTGTGA CGAACCCAAA
   118921 CCTCGCTCAG AACCAAGCAA CGTGGGGTTC ACGCGGTATC ATACTAACGC GCCTGGTGCG
   118981 CCTGGAAGCT CTGCGGAAAC TCTCAAAACA GCCTCTACTA TGAACATAAA GCAGGCTAAA
   119041 GACACCATCC ACGAGTACCT AGACGAGGAA GGCAACGACG CCTTCTTCAG GTTCATACCT
   119101 ATGGGCGAAG GGTACTACGC TTACGCTGAG CCGTGGACAA CCGACTGCTT CTCGGGACCT
   119161 AACGAACCCG ACTACTCAGA CATGTCCCCT GCAGACTTCG ACAACTTGGC TGTCCGATAC
   119221 ATGCACAGCC GTGGCGACGA GGTTGTCCGC TCGCAGGTAG AACAGCACGG GTACAGCGTA
   119281 GTAGATATTT GGACAGGTCG CTTAGGCTAC GCTGACGAGG TGTACGGAAC TACGGTAGCG
   119341 GTAGTGACCG AGGACTCCAG TACGCACGAA GCAGTCGAAA AGCTCCTTAC ACCCCTAACA
   119401 CACTAACCTA ATCTAGCATG AAACGAATCA CAGAATCCCC CGAACATATC CGACTCGGTA
   119461 AAATCGTCGC GGAGTATGAC CATCCACACG CTATTTGCTA CGCCGTAGTG AACAACGCCG
   119521 TGGTGTACTC CGAGCAAGAG ACGCACCCTG TAATCTTCAA CGCCCTCAAG CGTGAACTCA
   119581 CGTCGAAGGA ACTGGACAAG GAATACGATA TTCAAGTGTC TCCTACCATC ACAGACGACG
   119641 ACTACGCGTG GTTCGACGAG AACTACGTAG GGGTTATGTC AGAGATGCGT CAGCGCACGC
   119701 ACGCAGGTCG CGCGTGGAAA GACCTCGTAA CCGAGGATGG CACGCTGTCA GCCCTGTCGT
   119761 TTTGGGACAC CAAGCGCAAC ACTCCGCAGG ACATCGTTGA CCGCGTAATA CACGCGCTCG
   119821 GCCTCGACCA AGCCGACGAC ACGTTCGTGG AGTTTATCGA CTCTAAGCGT CCCCAACTTG
   119881 TGCGATCAAA GCCTATGGAC GCGGACGACA ACGACGAACC CCTCCACTGC CCCGCGTACC
   119941 CCGAGCTGAC GGAGCGCGAG ATTATTGATG TTCTCGTAAA ATCCCACACA GACGGCTACA
   120001 GCAGTCTGAA TCAGCAGGAA AAGGACATTG TGGACTGGTA TCGTGGGTCG TACGGGAACG
   120061 CAGTAGCAGC CAAGGCAGGA GGCTACGACA CACCTGCCGA GTTCAACTTT CGCAAGCGGT
   120121 TCGGAGATGC CCTGTGCCGC GACACCGCAA AGCGCATACT TGGAAAATAG CCGCGAACAT
   120181 AAAACAACAC GCAGACAAGA TGCTTCCAGA AGCAAAAGAC GACAGATACT TAGCCGCCCC
   120241 TTACGGCTTA TGGATTTCGC CTGACGGAGT CACCCACAGG GTCACGGAAA CCAACGGCCA
   120301 CTACAATAAG CTGAAAGGGC TTGGAATGTC TGATAATCAG ATCGCTAAGG CTCTCGCCTT
   120361 AGGCTGGATT CGCGGAGTTT TTATTAAAGA CGATAAGACG CTTGAATACG AGCACGGCTC
   120421 TCGCATGCCG ACAGGCTGCC AGTTAAGGCA GGTTCGCAAA GCAGCAGAAG ACAGCGGAAT
   120481 GGAGTGGATG CACAACACGA CTCTTAATAA GCGCATAGGG GTCTATGAGA GCGAGAAGCT
   120541 TGACCGCATT TACCTGCGAA ACGCCGCCGA CTCTAGTAAC CCGATACGTA TGCCTTCGTG
   120601 GCAAGAGAGG TACGGGAAAC AGTAACTTAC CGAGAGTCAG GAAGCCTTCT GCCGCTTCTT
   120661 AACAGCCTCG GCATGTTCAG TTTGAACTCT CAAGGCAACC TTTTTGGCTA TAGTCAGAGG
   120721 GTTCTGCTTC CCGTCAAACT TCACTCGCAC CAATAGAAAC CCTTCTCTTT CGGCTACGCG
   120781 GTTCTTGTAG CTGTCCCTGT CTTTGCGGTA CCTGCTACCG TGGTACGTCT TAGAGTCCAG
   120841 CTCGATCAGG GCGTGCAGGT TAGGCAGGTA GAAGTCGTAA ATCACTGCGG TTGTAGCAGT
   120901 GAACACTTTG TAGTGAGGTT GCAGCTCCTT CCAGCCAAGC TCAACCAGAT GCTTGAATAC
   120961 AAGAGCCTCG GTCGGAGACT TGAAGACTTT TGCAGCTTCC TTACGCTTGC GCTCCTTGGC
   121021 AGCTTTCTTC GCCTCTCCGA TGCGTTTTCG TTCTTCCTTC ATCTCTCTGA GACCTTTCTC
   121081 ACGGTTTCGG CATAGTTCGC TGTAGCGGAG CTTCTGATCA GCGGACATAG GTGGAAGCAA
   121141 AAGCTTTCTC GTCCCATCAG CCCTCAAGAG CCTCAAGCAG GCTACGTTAC GTAGCCAGTA
   121201 GAGCTCGTGC AGAGGGTAAC GTCGTCTGAT CTCGGGCGTC GTGACCAGGG CGTAGTGACC
   121261 TGTTTCTTTC TTCACTTCGG GCGGGAGGTA TACGTTTATG TTTAATGCCA TGGTGGTATA
   121321 ACTGGTTAAC AAATCGGACG CTCGTGTATA GGAAAGGGTA TGAACAAGAA CTTCTTTCAA
   121381 GTAATCGTCC CTCTTTTAAG CTCTACCGCT CAGACCGAGT ACCTCCGTCA CTGCTGGAAC
   121441 CATCCTGAGT GCGACCCTGC CCGAAACCTT CTTACGAAAC TCGGAGTACC TTGTGAACTC
   121501 TACGACTTCT TCAAGGATAG ACCTACCCTT TTGAAAGCGA TTATTGAGAG AGGAGAAGAC
   121561 GCCGTGAAAG GGGCGCTTCA TCTGGAAACC GAGGTACGAG AGATGGAGCG CTCCGACGCC
   121621 CTTGAAGCTA TCCATAGCGA GTTAAAGGTT ATGGAAGGCA TGAATGAGGA AGCGGTAGAG
   121681 GCTCACATGA TGGAGAAGGT TCTCGTCATG TACCAAGACT ACCATGATCA ATACCCTGAA
   121741 AATGCGGCAC GTGCTTAGTA TTTAGGGCAT GAACTCTACA AACCTTTTCA ACCACCCTAT
   121801 GCTGGAGGGT ATCTCTCCCA ATTACATCGG CAGACTCATG CTGGATACCT GTCTTTCGGA
   121861 AGTTCTTGAG AGCCTTGAGT CCAACAAGAA GTACGTCAAT CGTCAGCTTG GCGACCCGAA
   121921 CATGAAGAAG CACCACGACC GCCTTCGCGG GATTTTGCAG AAAATCAAGA AGTGCGACCG
   121981 CATGAGTGCT AAAGGCGAGG ACTGCGCTGA ACTGGAGCGC GAAGTTGCTG ACGAGCTTGC
   122041 AGATTTCAGC AAGGAAGTTA TTGAGCCGAA GTCCATGGCA TCCAGTGATG GTTAACACTC
   122101 CTCACGCGTA GGGAGAGGCA GGGCTACTCT GTCTGATATA CGTAGAGAGT CTCACCGTCA
   122161 ACTTCTTCGA CGTGTTCAAT GTTGTCGTAG AGTGCAAGTT CTTGACCCCC AACAAAGTAA
   122221 GGAGAGTCGA TTATAGCATC AACTATATCC TCGTCGCTTG TTAGGCGGCT CACTTCTTCG
   122281 GAAACGTCTA TTCCCAGCTC TTCCATGTAG CCGACGGGGT CACTTGCTAT TTCAGATACG
   122341 CGCTCTTCAA CTGCGTCTTC AATCTGATCA TTAGACCAGC TCTTAACCCC AAGACCGCCG
   122401 TCGTCGTACA TGCTGTGTAT TTCGCGGAGA CGGGCTAAGT AATCTTCAGC TTCGGACTTA
   122461 TTAAACTCAG TCGCTTTGAC GTAGTGAGTC TCCCACTTAG CTTCCAGGTC CTCTCCTGTG
   122521 CGGTACTTTG AAATTTCATC TTCAGACATG ACGTCTGGCA TCTCATACTC GTCGTCTTCA
   122581 GTGGAGAAGT CACCTGACGC GTAGTCTTCG AGAGCGCTGT CTATATGGTC GATCATCTCT
   122641 TTAATAACGT CACCGTGACT GCTCCCCGGC AAGTAAGAGT CAGGACTCTC TAGGATTGAT
   122701 TCATTGATGT AATCGCGCCA CATCTTAGCG TATTTATCGC CGTCGATTAA GTCTCCAAAG
   122761 CTGACGAAAT GTTGCCAGTA ATCGTACCCC ATATCTGACA CACTCGAAGA TACCATCTCA
   122821 CGGACACGTT CGTCGCGCTC GGCCTCGTCA TACACCTCGT ACACGTCACC ACCTGATGTT
   122881 ACGTATCTCC CATGTTCTTG TTCTTCGACG TCGTCATCTC CCGAAACCTG CGCAACTGCC
   122941 TGCATACGTT CGTCCTCGTA ATCTCCACCC GTGCGCACAT CAACGATGTT ACTGGCGATC
   123001 CACTCCCAGG CTTCTGGGTG CTTGTCAGCG AAGACTTTCT TAGGGTAGAA GCTGTTCGCG
   123061 TTGTCACGCC ACTCGATGAT ACGGCTTTTG GTCTCGCCTT CATCGTTCAC GCGCTCCTTA
   123121 ACCGCCATCT GTGATCGAGT GCCGTCTTTG TCAAAAATAA TGTAGAGGTG GTCTGACTTA
   123181 ATACCTGTTG TGTACTTGTG GAACCACTCT TTGCCTGTAT CCGAGTCTCC TGCCGTACAC
   123241 CACGTCGCCT TCGTAGAGTC TTGTTCGAGA GGGCGGGACG CGAGGTACTT GCTTGCTTCC
   123301 CACGTCTTTG GCTCGAAAAT GATAACGCCG TCGCCTTTGT ACACAACGTC GTATTCCTTC
   123361 TTTGCAGCCT TCTCAGCCCG CTTGTCCTTG ATATTGTCGA CCCACCGAAG GAAGCTTACA
   123421 GGGTCTTTGT ATTGGTTGAT GTCTCGGGCT TTAACGTCCA GAGAATCCTT GTTCGCGTGG
   123481 AACTTCTCCA AAGCGCTCTT GAAGCGGTCT TGCATCTTCA TCATCCGACC GTCGGTTGAA
   123541 ATGTACTGCT TGAGCAACCA TTCCGTGTAC GACCCCGCCT TGTCGCCGCT CGTAGTCGGA
   123601 TCAATAGCTG CAAGCCGCTT CACAACGGTC TCGGGTTTGG TGATAAGCTC GCCTTCCTCA
   123661 TCCGTGGCTG ATCCGCCTGC CACCTGCTTT ATCTGGTCGC TATACCTGTT AGTTAGGTAC
   123721 TCAACCCTAG ACTCCTCGGC GATGTATAGG TACGCGCTCT CCGACCGCCA CTCATTGAGC
   123781 AGGTAGTCGA CCACGCACTC AGGTTTACTG TCAAAAAGGT ATTCCATTAT CCTAAAACCT
   123841 TGTTTATAAC GTGAAGAAGA GACGACTCAG GCAGGTGTCC TGGTTTTTTA AGCATAGCTT
   123901 CAAAAGTGCC TGCGTTGTTG GACTTAACAC CTTCCTTCTC TAAGGCTTTC AGTAAATCCG
   123961 CTATAGCTTT ACGCGCCTGT TGGGTTATGT TGGCGCGGCT TGTGCTAAAC TCACTGGCCA
   124021 TTGCGGCGTA TGATTTCCCG TCGCGTATTC CCGCCAGGAT CTTGCGTTTA CGATCAGACC
   124081 CAATGCCGCT AATCAGCCTG TCTAGGACGT CTGAAACCTC GGAATGGTGT GCTTTCTCGG
   124141 CTGGATCGTC ACCGTCATCG TCAGGGTAGG GGAGCGTATC TAGCAGGCTG TCTTCCCCTT
   124201 CGTCACCGAC AGGATCGTCT CCGACCATAG TGTCTAGTTC CATATTGCGG CGGCCACTCA
   124261 TTCTTCGTAG CCTGTTTCGC ACGGCAGCGG CGAGATACTT GTCTGCAGGA ATGTCAATTT
   124321 CGTCCTCAAT GTACTTTGTA GCGGCTATCA CAAGCTGCTG GTAACCTTCC CCGACGAGGT
   124381 CGTCAAAGTC CACGCCTCTA GCCCCCCGGT AAGTGCTGGC GATTTGCGGG ACGATTTTCA
   124441 TGTTCGTACG AACAAGCTCT TGAACTTCGT CAGTGGCTTC TTTAAGGTAG TGCTCCAGTA
   124501 GATGTTTCAT CTCCTTAACT ACTGCGGTAA TTATAGTAGC CATGCCTTTA AGTAACTTAC
   124561 CTGAAGATTA CCTTTACGAC AAGATTCCAG ATGGAGTTGT CGCTGAGGAC GAACGCAGAC
   124621 TACTGCAAGC CTTAGTTGGA GGGTATCAAG ATCGTCTGTG CGACCTCAGG TACTACACAG
   124681 GACGCGTGCT TGACTTTTTC AATCCCGATA AATCAGCCCC TGACACAGCA GAAGACCCTC
   124741 CGACTTACGA GGTAGTGTTC AAAGCAGAGT ACACCTCTAA AAGCACAGTG AGGGTGGTCG
   124801 ATATACAAGA CAACACGCCT GATAACGTGT TGATAGTGAA TTACAGGAAC ACCCAAGGTA
   124861 CTCAATCAAG CGTTGAAGTT CCTGTCACAG AAGGCGCACC TTCCCGTGAA GTAAGCTACC
   124921 TTGTCGAGCA GTGGGCGGCA GCGCAGGCGT CCATCGACCC CTCGAAGGTG CTTTACGTGG
   124981 AAGACCCGCT AAGGACGTGG ATTTCTCAGG CGATAGGAGT GCAGGCAGCG CGGATTACCA
   125041 AAATAACCTT ACAGGCCGAC CCGCACAGGT ACATAACCGT CGACACGCTC ACAAGGCTTG
   125101 CCCAGTCTCT GGGAGCTAAC TTGTACACAA CGGAGTTGCG CGTGTCAGAT GACGACCCCG
   125161 AGGCTGCGGC TAAGACACGC AAGATACGCC AGGAGATTCT TGAGGGATAT TTCCCAAGGC
   125221 TGAAAATCAA AGGCACAATC AAGTCGTTTG AGGTGCTGGG ACGGGACTTA GGGTTTGACG
   125281 ATATACGTGT AACTCCACTG TGGCAACGCG TAAGCCCTCG ATACCCTGTG GACATTGGCT
   125341 CTGAAGCCAA TAACGACGAC TTTGCCGCGT TTCCTGAGAT ATACCCGTCA GCCTCGCTAC
   125401 CTGACACCTC GATCGCAGGG TACGACCCTC TAGTGTTCAA CGACGGACCA GCCTATCCGT
   125461 GGAATAGCCG ACCCCTGTCC GCCGACCCGT CATCAGAGGA TTACATAATA GACAGCGTCA
   125521 ACCAGCGGAA CCCGTACGTG AGTCTTGTTC AGGTAGGCGC AGAGGTAAGA CTCCCCACTC
   125581 CTGGTGTTTA CATACTGGAC GGCGGGGGGT ACTCGTCCAA AGCACGCGCC AACCTGTCCG
   125641 GGTCAGGCCT TGAGGCTGTA GCGCTCGTCG ACGGCGAGGA TTTTAACGGC ATGAAGGTCG
   125701 TCGTAGTAGG CACGACAGTT CCCGTTTTTG ACGCGTCAGG GTCTGTTACG TCGTACGGAA
   125761 CGTACGCTGC GATGGAGATA AACAGCCAGC TTAGCGCGAT AAAGTATCGT AGTTCGTTCT
   125821 ACGACCTCGC GCTTTCCGTT AGTGCTGAGA GGTTCAACGA AAGGTACGGG ACTATCCTCG
   125881 TACAAGACAA CCCCGACATT GAGTTTATCG ACACAGGTAC GCTGTGTGCT TTCGGTCAGA
   125941 AGCCTATCGG AGGCGGTGTT AATCCTCAGA CTCTTAGTGG CACGTACACC TACGGAGGTA
   126001 CTGTAGGCAC TGTTGAAAGG TCGCCTGTTG ATTTCCGAAC CCCGCAGATA GACACGGAGA
   126061 AGCTCCAATC TGTCAGCCTC CGCGTTAAAG GTGAACTCGA AGTCCTGCGC CCAGCCACGC
   126121 GGTATCCGAG GAAGTCGTCT ATCGGCCTGT CGTACGAAGA CGAGGCGATT TACGCACCCT
   126181 ACGTGGCGAC TGCGGAGCTG TTCACGGTGG GTACACTTAC GGCGTTTTCA GGCACAGTTC
   126241 CAAACCCTCC AGCGTCGGGC AGAGAGTCCT TGGTGTCTTA CTCTGATGCG GCAGAGGAGT
   126301 CTCCTACCCG AAATTACGTG ACAGCTTTAT TCGACGGAAC AGAGAGTGTT GCAGAACATA
   126361 AGCCTTTGTT CTACGCCTAC AGTGGTACCG AAGCGTTCAG CCTTACGGTT GAAGACTCAG
   126421 TAGATGGCGA GTTCCAGACG TTGAAAGGTA CGCTCCCGTG GGGAGGTCGC GTACAAGGCG
   126481 AGTATGAGGC TGCCAACAGG GCGTATAACC TTACCACAGT AGGCGTGCCG AGCTACGTTA
   126541 AAGTCCGCGC GATGTGGGAT TTGACGTCAT CGGGCGTCAT ACGCTCTGAG CCGACACTGC
   126601 AAGAGAAGGA CGACGGAAGT GTCGACTATA CAGACCGCCC TGAGGACGAG CTTGGAGAAG
   126661 CCTCCATGCT ATCGTTTGCG GACACGTTCC CGTGGCGCAG GGATGTAGTT CTCAGCGGCG
   126721 AACGCGTATC GAACGACTTT TACGAACCAG GTAACAACGA AGACGTACGC TTAGTCGCAC
   126781 CAGAGATGAA GGTGTTCGAC GATGGAAACG TACCTCACAG CGTCGTGATT AAAGACGAGC
   126841 GCGTATCCCC TCCGACGTTC GCCCTCGTCG AGGACACCGC GTTCAGCGGC AAGCAGACGC
   126901 CGTCCCTGTA CGCTCCTGGT AACGTAGGGC TGTGCTATCA CGACTCTCTG ACTGGGGATT
   126961 TCTCTGCGTA TTTTAGTTCC TACGTATTCG GTCGCGACCC TTCCAACGGG TACTACTACA
   127021 CGTTCACGCC TATCAGCGGA CGCCCTTTAC CTCGCATAAA GGTGGGTGAT ACTCTTGAAA
   127081 TAAGTGCAGG GTCAGCCATG TTCGACGGTA CTGTTAAAGT ATCCCGCGTA GAGCGACGAT
   127141 CAAACGGTGA CCTCCGGATA TACGGTGATG TCTACGGTGG CTCAGGTGCT AGTATAGTAG
   127201 GTAATACCCT GCAAGAGGGC GACGTCTTGC ACACAGAGGA AGGGTTAGCC TACCACGCAG
   127261 GCATCGTAGG CGGAGTATTA GTTGCAGACC CCGACGCGTA CCGATCGCGG GCTTACGATA
   127321 AAAACTCTGG ATGGTTTCCT TTCTCGGAGT ACCCCCAAGA CTCCCTAGAT GTAACAGACG
   127381 CAAGTGCGTA CGCTCTTACT ACTGGCGAGA AGGTATCAGG ACTATTCTTC TCCAACTACC
   127441 CGACGACTGA CCGCGTATGG GACGCTGATC GAGGGTGGGT CCTTCGAGTA AACCCAAAGC
   127501 CTGAGGACTC CGACACGCTT ACCGTCGACA AGGACAGGGA CTTAGGGTCA GAGTGCTCAG
   127561 TCTCCTTCTA CATTAAGCCT ACAGAGCTTG TAGGTTCAGA CCCGAGCTTG ATCATCAGGT
   127621 ACTCTTGGTT GCATGTTTAT CTGAAGCCAG AGAGCGCAAA TACTTTTAGA ATAGTCGTTC
   127681 GCACTGAGAA CCGTGACAGA CTCCTTTCTG CTCCCGTTCA GACGAGTGTG CTTAACTCTG
   127741 CAGACTTCCA GTTCGTCAGC GTTGTGCGCG ACGGGGACAG AGTTTCAGTA GGCGCTGCTA
   127801 CGCACGACGA GACCTTATCC GTACAAGACA CTAGGATCAT ACCTGGGAGG CGAGAAACCC
   127861 AGCCTGAGTA TCAGTACATC GAGGAGTTCA AGCAGTCAGG GTCAGCCCGT GACTTTGTCG
   127921 CTGAACTCTC GCGCCGAGAC ATACGGGACG CTTTTGACGT GAACGTAGTG TCGGGCGGGA
   127981 TCGGGGAGAA CTGGACCCGT GTAGACTCCT TAGATGGTCA GCCTCAGAAC GCTAAGGTTT
   128041 ACGTTGCTGA ACGCTTCGGG AAGGGCGGAG TCGGTGCGCG GTGGCGTATC CGGTTCGGTG
   128101 ACGGCATAGA CCGAGGAAGT GCTGTGCCTC AAGGCAGCAC CATAACAGTT GCTTACTCTG
   128161 TGAGTGATTC AGTACTGACT ATAGGTGCGC GAGAGTCTAC CTACCTCCTG AGTGACCTGA
   128221 GGATATTCAG CGAGGCTAAA AGCTTCGATC TCCTTTCCGA TGTAAAGTCA CCGAGGATTA
   128281 CGCCTACTGC TGTACGCTAC GGGAAGACAT CGTACGCCTC GGGACGCCGC GCGTCTAGGT
   128341 TTACGCTACG TTATTTGAAG AGCGGAAGAG CTTTCCCGTA CAAGTCCACC GTAGAAGCGA
   128401 ACCGAGATCC CAGCCAATCC GTAGTCATCA GGTACGGGGC TGACGCTGAA TACAAGGGTA
   128461 AAACCGAGTA TGAGGAAGTG GGCATAGGCG GAGGAGTAGA CCAGCCGCCA GTACGCCAGC
   128521 TAGGACTCAC AGGCTTAGAC ACTCGCTACG GGGAATACGT ATGGTCAGGC ACGCACCGAG
   128581 CACTACCTGG CACGAACGCG GTGTGGGGTA CACCTGGAAC ATATCCCCGC GTCGACGTAG
   128641 GGCTGGTAGA CTATGCCACA GGACGCACGC TCACATCGGT AGATACAGGG AATGCTAACC
   128701 CTTGGCCACC CAAGTCGGTC CTTACAAACC CCGCTCGGAG ACGTATATAC GCGAAAGGAA
   128761 GTGACTTCAC GTTTGAGGTG GCTCTACGCT CGCAAAACAA TGACGTGTTC CTGAACGCCG
   128821 CACCCGTTAA AAGGGAGCGT ACATCAAGCG TACAAGATGA TATACGTGAC GCCCTTAACG
   128881 TAGGTTACGG CGCGGACTAT ACTTTTGAAG GCACGTGGAG CCCTGTTGTC GCCTACGCTG
   128941 CACACACCTA CGTCTACCAC AGCGGCGGGT ATTACTTCAC GAACCAAGAC AGAGCCGCAG
   129001 GCGCAGCCCC TAACGTATCG TGGAACTATA TAGGAGCCGA AATAGCGTCT CTGGCAGACC
   129061 TTAGGGTACA TGACAGCCCC ACAGACGCCG CATCCCGTGT CCACAGCCTG TCTAAAGAAC
   129121 TCGTAGTGGT TCAAAGTGGA AGCAACTACG TAGTCGACCT GAGAAGTGGG ACGTACCCAT
   129181 CAAATACCGA ACCTGCTCAC CTTTACTTAG AGGAGCGCGT AGAGCTGGAA GCTGATAGTG
   129241 ACGAGGCTTA TTCTCGGTGG ACGCTTGAAT CAGACCTAGG GTACGCTAAC CGAGACGGAA
   129301 CAGGTACGCT GGAGTTCCTT AACGACGAGG TGATGCCTGC GGGTACCTAC ATCTTAGACC
   129361 TTCCCGTAAG CAACGTCGGT ACGCTAGACC CGTCCTTCCG AGGCTACCGC GTAGAGCTGA
   129421 GTGTGGGCGT TGACACGCTG CTTGAGCGTA CGCTTCAGGT TGGTGCTAAC AGGATACAGT
   129481 TCACGCTGTA CGAAGATATA GTTTGTCCGT GGAGCTTCAA GGTATTCTGG AAGAACGACA
   129541 GGGACGTGTC CGCACAAGGC TATAGCCGCC AGTTAGCGGT CAGAGGCTAC ACGTTCACGC
   129601 GTCAAGTGAA CGAGCTTTAC GCTGTCGGGA TAGAGAGCGG AACTTTGTCT ATTCAGGAGG
   129661 TCGACGTTAC CCTCACAGGT ACAGAAGGTC GCGTGGCAGG AAACCCCAAC CAGGTGACCG
   129721 TGCCAGGAGG GTGGCTTGCA ACCTTGAACT CGTACGGAAG CGTTCCGAGT ACAGGGTGGT
   129781 CGCACGAGTC ACAGCTTACA GGCGAGTCGT CAGGCCTTCC TCGAAACAGG CTACGCACGC
   129841 CATCTACCCC TGCCCGCAGC GAGGATATAA TCCTGACGCC TTGGTTCAAT GACACGGTAG
   129901 TTCGGACAGC CTACTGCTCG GACAACCCTA GCGGTCCTCC TTTCGGAGAT CCAGCACAAG
   129961 GAACAGTGCC TGCAGGGGAG GTATGGAGCT TTGAATCTAA AGCCAATGCG GACGCACGAG
   130021 CATCTAATCT CGCACTGCAA CGTGCGCGGT GCGGGCTGTC ATGCAAGTGG GGCAATGACT
   130081 ATACGTCAGT TGACGTCGTG TGCTGTGGCA CTGTATCGGG TACTATGACA GGGACTGTAG
   130141 CGGCTAACAC TTACCTGCAC CCTATTAAAG ACGAAGCCAA CAGCCTAGCA CTCGTGGCTG
   130201 CCAATTTAGC AGCTGAGGCT CAGTGTAGTT AAACCATGAA TATACCACCA TATAGGGTAC
   130261 TGCCTCTGCC GAGAAACGTA GTAGACTACG CGTTTCACGG CACAAGTGCT ACCTTCTCAG
   130321 GCACAAGCCC TGCGGTTACA CACGTGGCTC GACCTCCCTA TGGTCAGTAC GGAACGTCAG
   130381 GCACGTACAC TGCTGGACCG TTCTACAGCT TTGACTCAGG AACGCACGCA CTCACAGCTG
   130441 CTCAGGTAAG GGCGCAGTAC GAAGCAGAGA GGCTGGTCGA CGCCGAACCT GTAGGCGAAC
   130501 TTACATGGAA CTTCGCAGAC TTCGTAGCAG GAAAACGCAA TTATACAGAC CCTGAATCCG
   130561 TGAAAGGAGG ATCTCCGTGG ACTATAGCCT ACGAAGGCTT TGGCCTAGGC ATAGAGCAGC
   130621 CTCTAAGCGC AGCTTACGAA GGAAGTGCGG AAGGCTTCCT GAAGGTGTAC AAAACGGTTA
   130681 AAGAGCTTGA AGTGGCTTCT GCGAAGCTAT CCGTAGATTT CTCAGAGGCG AACATGGCTT
   130741 CACCTGCTTA CGTGGACATT TACGTAGGCA GTACCTTCGT GGCAACCGTG GCGGCAGGGG
   130801 GCGGGTCGGG GTCGTCGGCT CAAGTTGACA TACCTTTAGA ACCCTACGAT GACCCTGATG
   130861 TGCTAGGTGC TGCGGTGATC CTAGTAGCTT TTAAGAGCTA TGAAAACGTG TCCCTCCTGA
   130921 CCGAGATAAT AAACCTGAAC TTTGACGTGT CCGTACATGC CTAATGCCTA TCTCAGTGCC
   130981 TACGTTTCGC CCGCGAACAA CACCTTCGGT CTTCCGCTCC TATACGAGTG GTCTATCGTG
   131041 TCTGGCAGTG CGTCTTTTGC GAACCCTCAG GACAGGTACA GTCCTGCCTT AAACCTAGAT
   131101 GTAACGACCT TTCCAGTAAA GGTTAGACTT ACAGTGGACA CGTACCCTGT AGCACCTAAC
   131161 AGGCGTATCA TCACGTACCT CACGCTAAGC GGCGGAAACT CTATAGTGTC GGACCAGGCA
   131221 AGGGGGTCTT ATCAAGTCGG CGATTTTGCG ACGTTTGAGG TAGAAAAGGC TGACGACCTC
   131281 CCGTTTGAGG ACTGTGAGGA AACCGACTTA GTGTTCGTAT GGGAGATGTG GGACGGATCT
   131341 GTGTACACAA CGGACATCCC TAGGCTCACG AAAAGAGTCA ATATCGGCGC ACTTCCAGTT
   131401 TCTTTCGTGA CAGGAGACCG TACGCGAAAA GCTGCGTACT CGGTTACTGT GTACGCTCCA
   131461 AACGGAGATT TCCAGAGGCT GGCAGCTGAG GAGGTATTCA ACGTACCACC CATACCATCA
   131521 AGCGTGAGTG TAACGAATAA CGGGCTTCCC GTGCCATACA CGACTGAGTT AAACGTGGGC
   131581 GTACCAGATG GCGCCCCCGC TTACTTAGCA CCAGAGTCAT CGAATTACAG GTTTAAGATA
   131641 CTGCATGTTA ATCAAGCTGG GTACTGGAGG GGTCGCCGCA TATTCCAGCT GAAGAACCGC
   131701 GTAACAGGCA AGTGGCATAC AGTCCTGAAT GACGCAGGCA GTATCGCTGT GCTGCCTCCT
   131761 GATGACGAAG TTGACGCAGG CTACAAAACG TCCGCATACT TGTACCAGGA ATACAACACA
   131821 GAGCTTCGAT TTAGCTCCAT CGGTGACCCA ACCTTTTCTG ACGCCATACC TGAACTTGAT
   131881 CCTTACGCAG CCCCCTATTC GTATCGCGTT GATATAGAAG TAATATCAGG AGCTACTGAC
   131941 TCCATTTCTG GGAATCCGGT TGTTGACGGA ACTTACTTGA GGATACTGAA AGCGGGTACT
   132001 GATCTCACAG CAACGTACGT AAGTGGAACG AAGCTTTTGC TCGGAGAAAG CCCAGCTCAG
   132061 GCGTCTTCGG TACCTATCGA AGTGGTTAGC TCTCACTATT GGGATATAGG AGATGGATCG
   132121 CGCACTTACC TAAGCGTAAC CCCCACGCCC GCTGCCAGTT CAAAAGACCA CCTTTTTAGG
   132181 TCTACGTTTC CTGTGTCGAA GTATAGATTT ACTTCCGACT TAGAGCTACT TGAAGTGTTT
   132241 GATGGAGACC CGAACACCTA CAGCGCAACA TGGCGTCCGT TGGAGGTGCT ATCAGGTGCT
   132301 ATACAGCTGG GCACTCAGGT AGTAGATACC GACTTCAAGC AAGATTCCCC TGACCCTGTG
   132361 GTGCAGAACG ATACAGCAGG GGGTAAGCGG TACGTGGTAA GGCAGAGTGC CGAGAGCGGG
   132421 AGCTACGAGC TCATAATACA AGACCAGGAC ACGGGCGTGT GGTACGCACC ATGGATCGAG
   132481 GGAGGGTGTA TTACGCTTGA GAAGGTAGAA CCTCCTGTGG CTTACGTGGA ATACTCTTGG
   132541 TACGTAGGTG GAGTGAAGCA AGCTGGAGAG GACGACCCGA CACTCAACCT CCTGGTTACT
   132601 AACGTAGGGG ACTTTGAGGT AGTTGCACGC CTTGATGACA ACTACGGAGG TGTGCTTGAA
   132661 ATTCCTTTCA CGATTGTGGG ACTGCGGAAC GTGGCTCCTC AAGTCAGCCC TATACTCACC
   132721 GCCCCGCGCC TGCCGCTCCG CGAAGGTGTC GGGCAAGCAG CGTTGTTTAC GGTGTACGCA
   132781 CAAGATCCAG AAGGAGACCA CGGAGGCCTG ACGTTCACGT GGGAGCTGGT TGACACGATA
   132841 CTATCCCTAG AAACATCTGA CCTAAACGTG AATGCTACTG TGACGTCTGA CTTCACCGCC
   132901 TACTCGGTAG CACGCCTTCC AATAGATACT TCACTGGGTA CGCTGTTCCC GCTAGGCGTT
   132961 GAGCAGGCGT CAATAAACAT GAAATGCACG GTCGAGGACG CATCAGGTAA CCAGCAGGAA
   133021 GTGTCCTTGT CTGTACCTAT CGAGAAAAAC CAAGCCCCCG TGATAGACTC CATCACCACA
   133081 GACGTCACGG AGGTTCCTGA AGCAGGCGGG TCGGTCAATT ACGCCGCAGA AGTCACTGAC
   133141 GCTAACGCAG ACGACTTTGT CTACGAGTGG ACATTCACAC TCCCGAGACC CGCAGTTATG
   133201 AGGGGAAGAA GCGTAAATTA CTTCACTCTT CCTCAAGACA AAGAATTGAG CAGCGTTATA
   133261 GTCGGGTCTC TCAAAGTAAT TGACACTTAC AAGGCTGAGT CTGCGGTGGA AGACGTGCCT
   133321 GTAGTGAGGA TTCTTTGACC CCCATAAATT AAGGTCTGCG CTCGAAAGCA CAGACCTTAC
   133381 TTTTGCCTTT TTCGCTTGTT TCCGCCTTTT TTACGGTGTT TTCGCTGTGT GCAGCTCGGC
   133441 TGATAGCATT CACCTTAGAG GCTTTCAGCA TTAGGCTTAT GCAGGTAGGT AAGTCTAAGG
   133501 TTAGGCTTTT GTCAAGTAAC TTTAGAGTAG AAAATCCTGC AAAGTGGTTA ACATTTTCGA
   133561 TGCTCATGTA TAGGAGGGGG TATGGCAGCA CTTAAAAAAA CCAAAGTCAA AACTAACGAC
   133621 ACTTCTTCCA AGAAGAAGTC AGACGTCGCC GTTTACGCGG TGGACGGAGA CATTGTCTCC
   133681 CTGTATAACG ATGCCGTTCG TCGGCAGAAG GAAGCCGAAG CCGAGGCAAA GGAACTCAAG
   133741 CCTGAGCTTG AGGAAGCCGC ACAGGCGAAG CTTTTTGAGC ACAACATCTA TAACCCTACC
   133801 AACCCTTCCC CCTCCATTAA GCTGGAAGAC GCGGAAGGTG AGAAGATTCT TTACACCTTC
   133861 CAGTCGCGGT ACAGCGCAGC AGATTCAGAC GTGGTGTGCG ACGCGTGGGA CGAAGTCTGC
   133921 GGCGACAAGG AAGTGGACAT CAACGAGTAT GTTCAGGAGA CTATTACTGC TACTTTCGAC
   133981 AGCAGTGTGT TTCAGGACGA GAACGGCGAC TTCAGCGAGG AGCGCTACAA GAAGTTCAAC
   134041 TCTGCGATCG AACGTGCCGC CAAGGCTCTT GGGGTCGAAA ACCCCCTCGG CACGAAGAAG
   134101 GTGGTTAAGC CCAAGAAGCA CTTCCACGCT GACCGCTGGC TGGTATTCCC CTCCCCTGAG
   134161 CAGCAGACTC GCCTCACCGA GGCACTGCCT AACACCCGCT CTTTCAAGCC TGTGGCTTCA
   134221 TAGTTAGGTA CATCAAAAGC CCTCGACATT TAACGTCGGG GGCTTTTTCG TTCTTAAAGA
   134281 CATGAAACCA AGTACCTCTG ACATCAGAAA AGCGGCGTAC ATCCCGCAGC GTGTAGCACA
   134341 GGCTGAGGCT GACGCCGTAT TAGGCGAAAA AGCACGCCTC GTAAAACGAG GAAACCTTGT
   134401 CGGAATCTTC CGTAGGAGCA GCGCAGAGAA GCACCCTGTG GGCTATGGAA GCACGTGGTT
   134461 AGAGGCCTTA ATCTCAACGG AAAGAAGCCT TGTTAAGGCG TGGATGGACG ATAAAGGCTA
   134521 CACGATCCAC GACGAGAAAG TGAAAGTCTC CGAAATACCC GACGAAGCGT GGGGCGAGCA
   134581 AGAGCGTCCA TCTGACGACG TAGAGGTGGT ACTTTACTGC TTCAAGGACA CCCCTCCCGC
   134641 TGGCGAGATT GTCCCGAGGC TCACAACTAT ACGCTCCCCG AAGTTTTCGA CGCTCGTAGC
   134701 GTTGTTTCGG TGGTGGCGTG AACACCGACA CGACCCTGAA CATGAAAGTA TTAGACCTGA
   134761 TAAAGCACCT GAGCAACCTT CCTGAGGACT ATACTGTAGT GATGTCCTGC CCTCTCCTTT
   134821 TGGAGATGCC AGACCAGCCT CAGTCAATGC AGCTGAATAT GCCTGCTATT GGCATAGGCG
   134881 TTAACAAAGC GAGCAAAGAA GCTCGGGTAC TCCTTGCTGG GCGCGGTATT GACCGCATGG
   134941 ACAAGACCTC AATGGCAGAG CAAGTGACGC CTCTAGCTCT TGAGTACACT CCTACCCTAG
   135001 CGGTGCAGGC TCTACGGGAA AACCCTGAGA AGCTACAGGA AGTCCTGGAT AGCACTAAAG
   135061 GTGAAGTGAC CCTGTCTGAC GTTGAAGCAG AGCATAAGGC TGTTCTGGGC GCGTACAACG
   135121 AACTCCTGTA TCAGGTAGAG AACAAGTACC CGGACGAAAC ACGCCACCAG ACCGCTTTGC
   135181 GTACGCTGCG AGAAGCCAGC CAACTGATCG AGCCCAAGGA AGAGCGTGGA CCTGAATGAG
   135241 AGCGAGATAT TAATTCTGCG TCGCCAAGAC ATGCACCTTG CCTTTAAGGA AGGGCTTCCG
   135301 CCTGCAGTAC TGTCGGTGCC TAGCGGGGAC TATAAAGGAT GCGCGATCAT GTACGCCAAG
   135361 GGGCACGTCG CTAGGTACGT AGACCACCTG TTCTCCCCGT ACCTCAAAAG CCTGCAAGAC
   135421 CAGGAAGACA TAGACGGTTT GAAAGTGCGC CCAGAGGACA CAGAAAGCAC TACTGTGAAG
   135481 GCGCTACTTG ACGCCATGCT CCTGGCTGGC GTACCTGCGG CATCTATCAG AGGAGTTAAG
   135541 AACGGCGTAC CGAACATAAC CTTGTACGCC CTCCCCGAGT CTGCTGCGGT ATTAAGCGCG
   135601 GTAGCTACAG CCTCCGTACT CACTCTGCGT GCTGATAGGT TAAGCACCGA TCACCCTGGC
   135661 TTCGACGCCC CTACGGAGTG GGATGAACCA GGAATTAACG GTTACGTAGT TAAGTCAAGC
   135721 CCCACGAACC ATGAACCAGG ACTTAATTAG CCAGATCGAA GAACTGACCC TTTTTATAGA
   135781 CTCTATGGAC GAGAGTGTAA ACAAGTACCT TCTCAGGGAC AGGAGAGCTG AACTACGTGT
   135841 GGAACTTAAT CGCGTTCTTT CTCGTATGAA GAAAGAATAC AGTATAACTC AGGTACATCT
   135901 TACCGCGCAC ACCTCAGAGG TGGACGGTCC AGGGTTGGAC TTTTACAGCG AAGACGGCAA
   135961 GTGGCGCGAA GTCACGGACT CAACACCCTG CGGCGTAAAA GTAAACGTAG CCTGCGCCCT
   136021 CACAGACGCA CAGACTTTGA TAAGCAAAGT AGCCCGCACT GAGGACATCG TACGCCTCGT
   136081 CGTAAAGCAC GCTCCGCACA TGCTCAGTCT AATGAAGGAC TACTACGAGT CTATTAAAGA
   136141 GCTGCACGAG GGTGCTATTC ACGATATGGC TGTTAACGGT ATTAAAGCAA GCTATCCCGA
   136201 TGCAGAGAGT CTTTCGACGT CCAAGTTTGT TCTGCTCCGG ACTGAGGCCG TCGACGACAG
   136261 TGTAACCGTC GACTATGCAG GCATGCTCGT CCCTGAAGAG AGCGATGGGC TATCCGTACC
   136321 TTTAATCTCC GATCCTGAAT ATGTCAGTGG TCGTCTGATT AACACTCAAC CTTCTTCCTC
   136381 TGATGAATAG GGCGTTTTTC CAAGGACGAA TTACCGCTGA TCCAGAGATC CGAAAAGCAG
   136441 GCGACTACGA CGTTTGCGAC TTCACTCTCG CGGTAAGCGG CAAGAAAGAT CAACCCGTGT
   136501 TTGTTAAGTT CACGGCGTGG GGGTCAAACG CTCGCTTTGT CGAAAAGTAT TTCCGAAAAG
   136561 GGTACGGGAT GCTCGTATAT GGGTACTACG ACATCAGTTC ATGGGAAGAC CGGTACTCGG
   136621 GCGACATGCG CTACAAGCAC TACTTTGTGG TGGACGGCGT GGAGTTCCCG ATTCAAAGAC
   136681 CAAGAGGGAG TACTGACGCT CCTGAGCGTC AGGAGCGTCA GGAGCGTCGC CGACGCGCCA
   136741 GAGAGGGTAC CGACGACGAG GACTACGACT GTCCTCCTGA GAGGTCAGCA CCACCACCTA
   136801 GGCAGCGCGA GTTCTACGAG GAGGACATGT TTGACCGCGA GCCTCCTACC GCTACAGCGC
   136861 GTACAAGCAC ATCTTCACCG CGCCGAGCTC CGCCGCCACC GCCGCCACCG CCTGACGACG
   136921 ACGACGACGG AGATGTACCA TTCTAAAAGA AGAAACGCGT ATATGGTCCG CGTAATGCGT
   136981 GACTACGCAC TCTACGAGGC TGTATTCGGT GCGGATTACG GAGAACACGC CTTGCAGGCC
   137041 GCTAAGGCGT ACAATGACCT CATAATACGC ACCGAGGGTC CCCGCACGGT ACGCGGAAGG
   137101 TCTCCGTTTG ACGTTCCAGG GATTACGCGT CAGGTAAAGG AAGGCGGCAG GTATATCAAC
   137161 TACGTTGCTA CATGGAGAGA GGGAAACCGA CGAGTGCGCC GAACCTTCGC CTGCTCAAAG
   137221 TACGGTGAGG TCATGGCGTT TAAGCTGGCG TTACGCGCTC GATTCGAGGG TTTGAAACGT
   137281 ATTCATGGCA AAGAGGCTGC CCGCGTGTCA ACTAAGCTGC CCCCTCACGG ACACCGTCGC
   137341 GCGGCGGTTT ATGATTTAAT GCGGGGAGTT GGTTAACATT TATGCCCTTC ATGTATAGGA
   137401 AGGGGTATGA AGATCAAGAA CAACGCGTTA GATCTAACAT TCGCCACGGC GGACGCGCAT
   137461 ATCAACCACA ATCATCCTGA CATCCTACGC ATGCGCGGGG TGAGCACTCG CGAGGAAAAT
   137521 ACCGAGTGGG TCATTAATCA GTGGAATAGC GTCGTCCCTG AGGATGGTAC CGTATTCCAC
   137581 CTCGGAGACT TTTGCTTTAC CGACCCTGAC AACTCCATCA CTAAGAGTGT CCTGAAACGC
   137641 CTGAACTACA AGACCCTCTA CATGCTGTGG GGCAACCACA ACTCTGGCGC CAGCCAACTG
   137701 TACCGCGAGG CTACTCAACA CTTCTTCAAA AGCCTCGGAG CGAAGGATAG CAACGGCACT
   137761 AAGTATGAGG TGTACCCAAT GAGCGTGTCT GTCGGTAGAA ACAAGACTGT TACGTTCGTC
   137821 GGTGACTACT TTGAGGCTTC ACACTACAGC AACCTCATCG TCATGTTCCA TTATGCTATC
   137881 CGCAACTGGA ACAAGAAAGG AAAAGGCGCG TGGCACCTGT GCGGTCACAG CCACGGGAAC
   137941 GACCGCTACA TCACCAAAGA GGGCGCAGCT AACCGCGTCC TTGACTGCGG CATAGACACG
   138001 CTCCGCGTAC CTTGGTCATT CAGGCAGATC AAGGAGTGGA TGCTTGCACG CACCTTTAAC
   138061 GACTCACACG ACCATCACTA GCCTCTGGGG GGCGTAAAAA CCGTTCTACC AAGCACCTTA
   138121 ACCCAATAGC CAAGCGTAAA TATGAAATAC CTAATGACAA TCCTCCTCGC GGCAACGGCT
   138181 ATGCTCGTTA CCGCTCCCCT AAACGCCGAC ACAGCCGATG TCCTGCAAGA AATCGGAATG
   138241 AAGGAAGTGA CTCCGCTGTC CAGCATCCCT AGCGTGATGC CACGCTCATT GCTCTGCGTG
   138301 GCTATCAAAA ACACAGAAGA TGACGAGTTC ACGTTCGCCG AGCGTACTCA GCGCATCGGC
   138361 TTCATTGACC ACGACGAGTG GACAATGAGA CTCAACGGCG AAACACTACC CATTAAAAGC
   138421 CTGTATTACG CCGAAATGGA TGGCGACTCA TACATCGTGC TTACAGTGGA GACAGGTGTC
   138481 TTCTTTTTCA GCACGCCAGA CGTCGACGGT ATCGGCTACA AGGTTGAGTT CGTGTCCTTC
   138541 GACGGTGAAG ACTTCATCCT GCTACTGAAA TAAACGGACG GGGTTTTAGC CCCCGTCCAA
   138601 AACAACCCGC CGCCGCCGCA CACTAACCTA GGGAATCCCC ATGAAGATAG CAATACGCAC
   138661 AGAGAACGGT GACATGGTAA AGCTCACCAA CGAGAACCTG CAGGTCGGAG ACAAAGTCTA
   138721 TCCCATGACG GATGGGCAGA TTATTGACGA CGTGTACTAT ACCACGGGAA TCCGCGAGGC
   138781 AGAGGACACG CTCCTGCACG GATTCCCGTG CAGCCCGCAC ACTATACTCG AAATGGGGCG
   138841 TGACTATAAG CCGTACGAGG TGCGCACAGA CCACGGATAT GGACCTGTGG AGAAATACTT
   138901 CAAACCTGTG GTTAACGGCG TTAAACCCGC CAAGGCTCAC AAAGGAGAAA GCAGCACAAT
   138961 GAAACTAGAC GACCCTCAAC AAGTGCTAAG AGATAAAATG GGAGATCATA TAGGTCACAG
   139021 CATAGACCCA GTAGCAGGAG AAGACTGTAT TACTTTCCTA TCCAACACGA TCACCCGCAA
   139081 GCTTATCGGA CTCCTGAGCG AACAAGACTT TGAGAAGGCT GCGGAGCTTT ATCCAGAAAG
   139141 CGAGGAACCA ATGAGTGACA CACGCACGCG CCACGGACAG AAGTGCTGCA AGTGCGGCGG
   139201 CGGGTACATC ACGCACTCAC AGACCTTCCC CACAAACGAC GAGAAAATAA GACCTGTCGT
   139261 GCAATACTTG TGCTCGGACT GCGCTGAGCG GGTAGCCGAC GATACGTTCA GTGTTCCGCC
   139321 TCAACCCAAA CCGATACGGA TACGAAGCCA CAGTGGCACT GATCAATCCT GATGAACGAC
   139381 AAAGACGCCG AGAAGCTGGT GCTTGCAATG TTCGCAAGCG GTAAGTCAAC AGCCCAAATG
   139441 ACCCAGGGGA CGGGCTTAAA ACGCTCACGA GTAGAGAAGA TACTCGCTCG TCTGAGATCC
   139501 AAGTACCGCA AAAGTAACTG ACATGGACAT AGACAAAATC ATCCAGAACG TAAAAGACCT
   139561 TATAGACCAG CACGGTCATG CGGTCATTGG CACAGTGAAC AACGGGCAGT ACCTTTCCTA
   139621 CACGGTAGGT CTCCCTGTCA ACCTCGCCAT CACCTGCATA GACCATAAGA CCGCCAAGGT
   139681 ACTGCTAAAC AGAGCAGCCA AGGCGTTTGA AGGAAAGGCA GCTGAGGACG GCAGTATGCT
   139741 TGAATACGTA GCCAACCACC CTCTAAAGGT GAAGTACCTG AAAGCCCATG CCTGTAACAT
   139801 GATACGGGCA GTGCAGGGCG ACAGTGCCGA CGTCGCGCTC CTGATATGGC CACCCGCTAA
   139861 CGGCGAGACC TACGGCGAAT CCACCCAACT GAACGTGGCG CAACGCCAAG TGAACCTGAA
   139921 CAACTGAACA ACCAATATGA GACTACTACT AGACGCCGAA AAACGCCTAC TGACCGACGA
   139981 AGAAATAAGC CTTATTTCTG GTATTTCAAG CATACCCGAG GACGCTATTG AAGAGTACGC
   140041 TCGGCAAGAC CCTCTGTACC GTATTATGAA GGGACGACTA CCTGTGGAGG CCAGTGTAAT
   140101 GCCTCACGTA ATCGCCGTAG CCACACAGCT GTGCAAAAAC CCTGGAAATG CCGTGCTGTG
   140161 GTCGTACGCC CTGTACTGCA TCGCCGAAGA AAACAACATG AGGGAAGTGA CGCTACACCT
   140221 GTGGGCTAGG GCGTTCGCCG ACGGGGTGCC GACAGACGAG GCGTATTCCG TAGCGTGGGA
   140281 GCAACAAAAA GGGTACACGC ACGGCATCAC CCTGGATAAC CTGCTCGACC GCATACCGTG
   140341 GCATTGCCTG TACAAAGACA GCGAGCAGAC CCTGAAAGCC CTGAAAGCGA AGCACCCCGT
   140401 GGAGGAAGAC TGATGCCCTA CTGCACCTTA GACCCCGATC AATCCAAGTA CCTGCAAAAG
   140461 GTCGTTGCAG ACAAGACAGT CATAGACATG GGCTGTGGAG ACGGACATCT CGCTCAAGTC
   140521 ATGGCGAACA CCGCCCACAG GGTGATAGCT GTGGACAAGC AACTCCCGCA GACCGAAAGC
   140581 AGTCGGGGCG TGGAGTACCT TGCTCTGCCC TTCAGCAAGC TCACCGACGA GATCTTGAAA
   140641 CAAGCCTCGG TCGCAGTGTT CTCATGGCCA CACAACGACG CTATCCAGTG GCGCAAGGAC
   140701 GCTGACCTGA TAAGCAGGCT ATCACACGCC GAGGTAATCT ACATAGGACA GAACGCAGGG
   140761 GGTACCCAGT GCGGCACACG TGACTTCTGG CTTCCCCTCA CAACACGCGA GGTCTGGAAG
   140821 TACCTGAAAG CCTACAACGA GCTTATCCAC TACGGAACAG ACCGCGAAAA ACGACCCCTG
   140881 CTCCGAGAAG AGCTCTACGG CCTCGTCGAC GGCTGGTACA CAGGGCTGTA TAACTCCCCC
   140941 TCGCCCGAAG GCAAGAAATG CTCACCCACC TGCAAGATGT ACCACAACCC TCCCGAAGGA
   141001 GGCTTCTGCT CCCTTGCCGA ACGAAAGCTT ACCGATAGCA ACGCCATCTG CGTAGAACCC
   141061 TTCCACGAAA TCAGCCAACA AAAAGAACCA TGCGCCCTGT AGAACACATC ATAAACGTAA
   141121 GCACGGTGGT CAACGTAGAC CACAAAGACG TCTCCCTCCT AAAAGACCTA GCGGAGCATC
   141181 ACTACTGCTC ACGCGTAAAA GCCCTTGCCA AAGAAAACGG AATACTCGAC ATGCTGCAAC
   141241 ACGCAGCCAC CAGTACGGGA GACTATATAC TAACACACCG TGAACTAGAC ACACTCACAA
   141301 AAGCCACAGA GATGTCCCCA TACATGGACA ACCGCAATAA GACCACCGAC TATACGCTGC
   141361 TGTCCCGCAA GCTGCATGGT ATCATGCACG AATTGCAAGC ACAGCAAAAG ATCCTGAACC
   141421 AACACCGCAT AACCTACGCA GAAGCAACAG AAGCACCAGA AGCACCAGAA GCACCAGAAG
   141481 CAGAAGCAAT GGCACAACTC GTACGCATAC CCACAAAGCC TACACGTAAG AAGAAGAAGA
   141541 AGAAGCCAGC CTACGCCTAC ACATTCGCAG TCTTCTTCCA CGACCGAACT GCTGACACGA
   141601 TGAAAGTCTA TGCCGACACC TTTGTTGAAG CACGCAGCCG TACGCCATCC ATGCTGAGCA
   141661 AATCCTACCC TGATAATATA CCGACGGGGT TTGAGTTCAG TAAGCGCGAG CGCGAGAGGA
   141721 ACAGCAAACC CACCCACGGC AAACCTACAG GTTAACATTT TCGCCCCTCA TGTATAGGAA
   141781 TAGAGTAAAG AGAACCGAAA TTTAACTAAC TCGTCCCCAG ATTTGGTCTC CAGAACCAAA
   141841 AGTAGTGAAA TAATAAACAA GTCATTGATC CCCAACTATT TGAAACAAAC AAGGACGAAA
   141901 AATAAAGATA GGACGCAGTC TCACGCGTCC GCAGACCGCC AAAAATCAAA ACACCAAACG
   141961 GACCGACACG GCATGAAAAA GAAATACATA TTTGAAGAGG CTGACATAAC TGGCGGCTTA
   142021 GTTATCATCC GAGACAAGGG GGGCGATGAC GGGATGTCAT CAATCACACT CGCTTATCGC
   142081 GTCTGCTGGC AGGGAAGCCT CAAAGAGAAG GCGGCATTGA CTAGCCTCGC AGATGGGTCG
   142141 GTTACAGAGT TCGTGCCTCT TGAAAAGCTC GTCAAGCAGA TCAATCGGGA CGGCTATCGT
   142201 CCAGTTACCA TCAATGAACT TATGAAGATG ACCATATACG CGGCTGACCA GCACACCCTG
   142261 GACGGCACGT GGGATGGTTT TCCACCTCAA CCCAAACCGA GACGCGCGTA ATGCAATACA
   142321 CATGCACAGT ATACAAAGAC GGCGCTAACA AGTGGCGCTT CATCATTCAA GAAGTTGGAA
   142381 CACGATGCTG CCCTTCGTCG AAGTTATTTT CCACACGAAG AGCCGCTTAT CAGTCAGCTC
   142441 GTAGCCAGGC TCGAAAGCTT GGAATAGAGT GCGAGTGGCG GGGATTAGAA GGATTGAAGC
   142501 TGTAGACCAC CCAACCCAAA CCGAGACATC AATAATGCGC GTAATGAAAT CAGACACTTA
   142561 CCGAGGGAAA GCCTTCAAGA TATGCACCGA GGGAGGCTGT GTGGTAGGCT CGGCGTCCTG
   142621 TAAGAAGTGT CCGTGGCATG AGTCGCAGGA GAATACGTCT TCTACTGTGC GTGTGAGATG
   142681 CGCGTATGAA CCGACCTTAA AACAGGCGTC ACTGCTATAG TCGCCGTTAA GGTCTGACTC
   142741 AGACCTTAAA TCGAAAACCT CTAAAACGCA ATAAAAATAA AGACATGAAT ATGAATCAGC
   142801 ACGTGAAGTT AAAACCAGCA TACATTCTTC GTATAATGGA GATTGTAGAG TCAAAAACAT
   142861 ACAAGAACCC CTTTGAAGCC CCTTATTCGT CTGTAACGTC TGATAGAGGC GTTCACCTCT
   142921 TCTGGGCGAA CAACGAGGTG CTTTATTGGT GCAGCCAGCT CGCGAAAAAT AACTACACAA
   142981 TGCTAGGAGG TGTGGACGTC TTAGAATGGC TTGAAGACTA TGTGACGCTA AGGGAGACTC
   143041 CCATTAGGGT GTCACCTAAA ATGGATGCGG CGAGGTTGAG CGTGCTTTTA GGTTACAGCG
   143101 TCCACGGTAA GATCGCTGAG CAAGTTCACG ACGCCTTAAA ACAGCTTCGT ACGCCTCTCG
   143161 GGAGACCTCG GTTAGGCATT CGGTCAGCCT CGAAGGAACT TATACGCCTT GTGTGCAGTC
   143221 ACGTACAGCA CCAGGAGTAC CCCTCAAGTA AGGTAAACAT ATCAGGGCAG ACCTGCGGAC
   143281 CTTGTTACGT CAATACTAAC CGTATTTTGT CCGCCTTAAA GGGTCCCTCG GTTAGCAAAA
   143341 CCGTGCCTAG ACAAATAGAC GAAACAAACG AAACAGCGGA TCAAGGTTCG TTTGAGGGCT
   143401 TGTCGCCTGT AGAACGCTAC GCAAAGGACA CTCAAGACCT CCGCCCCTGC TACGTTATAA
   143461 AAGGGTACGT ATTCCTGAAC AAGGCGTGCG CCCGAGCCTA CTCTGGCGCA CCTAGTGTAG
   143521 CTCCAGAACA GTATTACAGC CTCATAACTC ACTACGCCCA AATCAAAGGC GATAAAGGGG
   143581 TAACGGAAAG CTCCCGCCAT TACGCTTTAC TCCTTGAGCT TGTTGAGCGC GGCATCCGCG
   143641 TCCTCACCCC TCAGCAGGAA GACCAGCTTC TGAACGTAAT GATAAGTTGG AAGCCTGACC
   143701 TGATGAAAAA GGTTGAGGAG GCTGCCAAGC TTAACCTCGC CCTCGCGGGA GCGTGCAGAA
   143761 ACGAGGGCAA TAATTATGGA TGATCGAAAA GACGTATTAG TACGGCGTGC AGTCGCTGTG
   143821 TATGATTGCT TCCCCACTTA CATCGAGGAG GCTGATTTCG CTTTCATTCT TAGGAGCATG
   143881 TTCCGAGCAC GTACGTACAT GTACGAGGAA GACTACGTAG TGTTCAAAGT CAACGATCGG
   143941 TATTTCGCCT GTATCTCCCG AGGAGGTTGC GGTTACTACT CAGGTTGCAT GGTGCAGATC
   144001 CAAGCAAAAG GTCCCAGCTG TGTGGGTGAA GGCCTTGAAG AAGACCGAAG GGGCGTTCCC
   144061 GTTAAATGCC TTGATGCGGT TCACTACTGC CCGCTGTCAA AGCAACACCG CATCCTGGAG
   144121 TCAGGGCTGA TAGGCCGTCA CCCTGTAGGC GAGATCAGCT TCGCTGACTA CATGACGTAC
   144181 TACGCCCTAT GGAAAAAGGC ACCTCACTTC CCTAAAGTCA CCCTCAAATG CAGCAATAAC
   144241 CCTTATTATG GTAAGCGTGA AGAGATTCCG CGCAGGAACG AGTTAAGGCT CGCGCTTGCG
   144301 CGGCACGCCT TGAGAGACCA GTTTTTTGAT GAGGACGTCC GTGTAGGGTG CTGGGGGACG
   144361 TGGTATCCTG TGCGCGTCAA GGAAGCCTAT GAGGCGACCT ACGGCGTCCC TATAGAAGAG
   144421 GAGGTTAAAC GCAGGGCTAA AGTAGCGAAT CGCCGTATAA CCAAAGCCGA ACAAGATTTC
   144481 TTCACAACCA TAACAGGAGC GCAAGCTCTA CAATCTATAA AGACATGACA ACTCAGACAA
   144541 CCCTACTAAA CTCCGCTACA GAAGCGGTGA ATGAACTGAA AAACCTCGTG TACGAGGGCT
   144601 TGGAGTGCTG GTCCAAGGCT GGAAAAGTCC TGGTATCCCT GCTCGATGAC CACGGGTACA
   144661 CTTACGCCCA GCTGCAAAAG GAGTGCGGTA TTGACGCAAG CATCCTCTCG CGCTTTGAGA
   144721 TGATAGGCAG ACGCCAGCTC CACCCGCCTC TTCTTGTACA CACCTCAGCA GGACACAGGC
   144781 AGCTTGCCAA AGCACCTTAC TCAACGCAGG TCAAGTACTG CGACGAGCCA GTGGAGGTTC
   144841 TTGTGCTGCG GGACGGGCAA CCTGACGTAC TCTGTGTGAA GGTAGGCGAC CTGACCACTG
   144901 ACCAGTGTCG TCAGGTGTTC GGCAAGGACG GCAACGTCCG CGACATACCT GCGCAACGTG
   144961 CCTACCTTGC ATCAAAAAAC GCAAAGTCTC CGTCTCCTGA CGCGTGGGAC ACCCCTTACG
   145021 CCGTGAAAGG CAAAAATGTC GTGGTGTCGC GTCCCTGCAC ACTTGACGCC AAAACACTGG
   145081 CCAACCTGTT AGCACGCCTA GCCTAGCCTA AACCCGTTCT AAGTACCATG AGTTTAATGG
   145141 AATGGGACGT CAGCGTACAC GGTGAGCCGC ACGTCATACC CTTTGATACG GGTATGGAGA
   145201 TCGCTATGCT GTGCGACGGG GAAACACGTA GGAAAGACTA CAGGACACCC ACGACAGTCC
   145261 TAAAATCCGT TGCACAAGCC TCTGAGCTCT TAGACGCATA CGGGTGTCTC GTCATGGCAC
   145321 CGCCTAACTT TAGGCTGAAC GATGCCAACG TACTGTCCAT ACATCGGTGT GTGGACAGTA
   145381 TGGAGGTTGA CCCGCTCGAC GTAACCGCAG CTCCGTACGA TGAAGCCAAG CCTACGAACT
   145441 ACACTGACGC TCAACTGGAC TTCGTCTTTG AGTACAACCT GACGTATCTT GAAGAAGTGT
   145501 ACGGAGCATA CTGCCTTGAG AACTTCCAGA TACGCTCGAC CATTATCGAA ACCGAAGAAG
   145561 CCCTCAGGAT CATGCCCGTA GTGCGCGACG TAGTGGCAGG CGGCGCAGAA GCGGTCGCAA
   145621 AAGCTTTATT CCTTGACCTT TTCACGCCCG TGTACCACGA GTCTATCGCC TCAACAAACG
   145681 GGGAACTGGC TATAGACTAC CCCACATGCG TCCAAAGCAT CATCGACAGC ATAAGCAGGT
   145741 CGTTCACGTT CAATGACAAA TACGTGAAGC TGGGGCACCG TTCGACGCGT AGCTGGGACG
   145801 TGTACAAGGG TATTAAAGAC AAACTCCCGT CCACATGACA TCACCCTTGA GAAAACCATA
   145861 ACTATGAAAA CCATCTACAA GTACGCTATC GGTATCACCG ATGAACAAGT CGTAGCCATG
   145921 CCTCGTGGGG CTAAAATCCT GAGTGCAGGG TTAGACCCGC AAGGCAACCC GTGCGTGTGG
   145981 GCAGAAGTCG ACACTGACGA GAAAGACATC AGCGTGACCA TTGAGATCTT CGGCACGGGA
   146041 AACCCTATAC AGCCGCATCC CCGCAAGTTC ATCGGGACTT TCGTGGACGA CGTTTTTGTC
   146101 TGGCATGTCT ATGAGAAGGG GCGCACGGAT TGATGGGCCT GACCCTCAAA GACTATGTTG
   146161 AGAATGACAT TGGCATATCG GGACGGAAAA GGGTATTTTA CCCAAGAAAG CCGCGCTCAT
   146221 GCAAGCAGTG TCACCACCAC GATTACGACC CTTATAGCTT CAAATCAAAG GGGTGCTCGG
   146281 CAGGGTTCAG GGTTGACAAC GATCGCGCCG CGCCGCTTGA GAAGTGCTAT CCAGTCATGG
   146341 ATGACTCAAA CATGGCAGAG TCACATGCCT ATGCTGTGCG AGTCAAGATT TTAACCATGA
   146401 GGAAAAACGA AGAAGACCAC AACTAACCAC AACACCATGA CCAACACACC GAGAACAGAC
   146461 GCAAACCTTC TCACTGAAGC ACCAATCATC ACCCTCACGG GGGCAGACGA GAAGACTGAC
   146521 TTACCCGCAC TGGCACGCCT AGACGCTGAG ATCGGTATTC TGTACAGCGT AGAACGCGCA
   146581 GGAACCGATA ACCGTTATCC ACGCATAGAG TGGATACGAG ACGCCGTGAA GTACCTACCG
   146641 CACGTGGCGT TACATGTATG CGGAGCACCT GCCCGCGAGG AATTGCTTAC GCACAAGCTG
   146701 GACAGTCTCC TTCCCTACGT TGACCGCGTA CAGCTTAACG GTACGTTCCC TAGTGCCGTC
   146761 CTGCAAGAAG CCTTGCACAA ATTTCCTGAG ACTACCTTCA TCACGCAGGT CAACGCCGCC
   146821 GTCACAACAC TGGTCAACGC CGTGGTTGAG GTGGAGTCAG ACAACCACCA ACTTCTAGTC
   146881 GACTACAGCG GAGGCAAGGG AGTCCTGCCT GAAAGGTGGA CAGCACCGAA GACCTCCAAG
   146941 AGAGTAGGCT TCGCTGGAGG CCTGTCGCAC CGCAACATAC CTGAGCAGCT TCCTCTGATC
   147001 CTCCCTCTGA CAAAAGAAGG GTGGTGGATT GACATGGAAA CGTCTTTGAG GGACGAGCAT
   147061 GACAATTTCA GCGTCTCGCT CGCTAAGAAG GCGCATGACG CATTTCACAC CGTACTATCC
   147121 GCAGCACGTA CTATGTCAAA AACGATACAA CAGCAACACT CAGAAACCGT CACTTCCCTG
   147181 TGTAAAGACG GGTCAGCGAT AATCAAGGGC ATCCTCGATC GAGGGGAAGC CGAGGCTGCA
   147241 CGCCGCATGA CCCTCCTGCA CATGGCTATA GGGTTCGCTG GAGAGACGAT GGAATACTAT
   147301 CTCGCAGTGG ATATGGGCGA CGAAAAGAAT ATGCGTGAAG AGCTTGGAGA CCTTGAGTTC
   147361 TTCCTCGAAG GGCTGTACAA GGACACAGGG GTCAGAACCG CACCTCACGC CCTCACGAGT
   147421 AATCACAGCA CCTCACGCTC GCAACGCAGA GTCTTGATTG AGGCTGGGGA GTCTATCTTG
   147481 GATGCCGCCA AAAAGCTCGT AATCTACAAC AAGAACCCCG AACAGGACGC TGACTGGAAG
   147541 GTTCTTTTAG ACAGCGCGAG GTTCGCTCTG GACGCTATCT ACTTCAGCAC AAACACCGAC
   147601 CGCGACCAGA TTCTTGCCGA GAACATTGAT AAGCTGGTCG GCGGGAAAAA CGCGCGGTAC
   147661 AAGGGCGGAG CCTATTCAGA CCAAGCAGCA CATGAGCGCA GAGACAAAGC AGAGTAAAGA
   147721 CCTTGGCGCA CCTTGGAGCG TGTATATCGT AGAGTGCGCA GACGGTACGT TCTACACGGG
   147781 TATCGCCAAA GACCCTGAAA AGCGCGAGCG TAACCACAAC TCAGCCACCC AGGGGGCGAA
   147841 GTACACAAGG CATAGGCAGC CTGTGAAGCT CGTGTACACC GAGGAGTACC CTAACCACTC
   147901 CACGGCGGCC AGACGTGAAC ACGCGATAAA GGGTATGTCT CGTAGTCGCA AACTTGCACT
   147961 CATCGGGCGT AACCATCTGC CTAAGCAATC CAGCTTCAAC ATCCCCTTGC GAAGGACGGA
   148021 GGGTACGCCA CCTTCCGTCC TCACGGTGGA TGACCTGAAA GCCTATGCTA CTGCGGCGGA
   148081 GGAAGCCTTC GGGTTGAAGT CCCGCACAGT AATGGAATCT CCGCGCAGAC ACCGAGATCT
   148141 GTCCCGCGCA AGGTTCGCTA TGGCAGCGTT CCTGGATAAC CAGTACCCTG ATTACAGTGA
   148201 TAACCGTATT GCACAGGCTA TGGGCAAAGA CCACGGCACG TTCCGCAACA GGGTGAACCA
   148261 GCACGAGCAG GAGATGCGCG AGAGGGCTTA CCAGGTGATG TTCACGAGGT TTTTCAAGGA
   148321 GTCAATCAGG TACCGCGCAT CTCTCCAGTA GCTACGTGGT TAACATTTTC GATGGTCATG
   148381 TATAGGAAGG GGTATGAAGA TACTCTCAAA CGCCAATAAC CAGACTGTAT TTGAACGCGA
   148441 AGACGGGGTA CGCATCCTCG TCTCTTACAG GACTCCTGTG GCTGCTTACG TCCCCGACGT
   148501 GGGCTACGTT ACCTCAGAGA AGACCTACAG CATGACCACG TCCCGTCATA TCTCCTCGTT
   148561 CTGTGGTACT CCCCGCAAAA ACGTGGATAC CTGCCCTCAG GGATACTTCG ATAGCCTCAT
   148621 GGAAGGCGGA AGCTCGCACG TCCTCGCAGG TAAGGAAACC TTGGAGACTG CACCTATCGG
   148681 TGACGACGGC GAAGAAATCT AAACAAAGTA TAACCAACAA AATACATGAC ATTTACCGAA
   148741 GACCAAATTA AGTTCTGCGA GGAAAAAGCG CAGTATTTCA ACAACACAGG GGGCAACCCT
   148801 ATTCGTGAGT TGCTCACTGA CGGGCAGAAC CACTGGTTCA GTAACGCGCC CCGCGCGGCT
   148861 ATTGTGGAGG CAACTAAAGC ACAAGCGAGT ATGCTGCTCA AACTCAAGGA GGACGAGGTT
   148921 AAGACCCTGA ACCCTACCAG AGTACCCTTC ACGGAGCGCA CAGGCATCCT GAGGGTCGAA
   148981 GACAAAACAC TGTTCAATAT CGTCGAGGAG CTGGGGTTTA CTTTATACAT CGGCGACGGT
   149041 GTTATCACCG ATGCGTTCTT TGACGAGCTG GAGACTGCTT GCGAGGACAT AATCAATCTC
   149101 GGCTACTCAC GCGAGACTGC CGACAAACTT GCGGCAGTGG TTGAGGAAGC CCTACGCCTG
   149161 AACTGCACGT TTATTGAGTT CCACGCTTAA ACAACCTCGA CGTACACAGC CTTCTTGCCC
   149221 AAACGCTTTA CTGCCTCAAA CCTGTGGTTC ATGTCAGTGA GCGTGTATTC CTGAGCGTCC
   149281 TCCCAATGCT CAAGTATTGC CTCAAAGAAC CTGTACATGT CCTCGTTCCA CTCCCATCCC
   149341 TCAGCCTCGA CCTCTTCCTC ATCGAAGTCG TCGAGGCTGT TTGGTCCGAA CTCGCGGGCA
   149401 AGGTCTTCAA CCGTGCGTAT GCTTTCAAAG TCAACATAGC CTACCCCGTG CATGTGGCCG
   149461 TTATAAGCGC ACTCTGTCCA TTTGTAGTAG CCCTTGGGCA GGTTCAGATC TGATCCTATC
   149521 TCCCACAGAG TGTCGAAGTT GTCACTGTCG TCTAGGTATT CGAGCATCTC GCTCAAGTTC
   149581 CGCGCACCGC CTAGAGGCTC GGACTGAACA GGGAAGGTTT CTAGCACGCC GCCGTCCTCA
   149641 ATGTACTCAA TGTACCTCTC AATCTGGTCT TCCTCGAAGG TGTTCTCAGG GGTCGCCTCG
   149701 ATCAGGTCAA TGTCCACGAT TCGATCATCT TTCCCACTGA GCTCGTACAT AATGCCGTTG
   149761 ACGTACTCGT AGTCATGGTC GCCATCCCGC TGGACTACGG TGATAGGCAA CTCGTCCGAG
   149821 TACACTGCGG TCTCTTGTAT TACCTCCGCA GTGCTTTTCC CGTCCAGTAG GGCAGAGATA
   149881 CAGGACTCAC TCAGTTCGAG GGTTTCGCGT GCGGACTCTA GGGCTTCCTC GTCAACGCCT
   149941 GCTTCCTCGT CAATGTCCTC GGGCGACACT TCACGTACAC GTACATCCTC AGGAGGTAGA
   150001 GGCTCAAGAG TTGCACTTAA CAGTTCAGCT TTAATCTCGT CCTCGGTATG CACTCCATCG
   150061 CAGTCCTTGT ACAACCCGTC AGGCGTGCGT ACAGCGTAGT GAGCGTACGA CCAGTAGTCT
   150121 TCTTCCTCAA AGTCATCGTA CCGCCTTTCC TCGAACACCA CGATAGGGTA GCCTGTAACC
   150181 TCATGCAGGG CTATCGCATA CTCTCCGCAG TACCCGCTCG AAAAGACACT TTCGCATACT
   150241 GATTCCTGCA CGTCCAGCAC TCGCCTGAGA GTATCCGCTA TGTTATTGAC CGCTTCCTGG
   150301 CTGAAAGGCA CGTTGCTGTA TGGAGGCTCT CCTACGCCTA CTTTCAACTT ACCGTAGATA
   150361 TGCTCCACCT CAGCGAAATG CTCCATCCAC GCTTTGTCGT CACGGTGGCG TCCGTCGCCG
   150421 TCCAGCACCT CTCCGTTAGG GAGCATGAGC CCGTAGTGCT CAACCGCGCC TGTCTCTGCG
   150481 TTCTCTAAAT GTACGACCTC TCCGCGCGGG TGCAGGTTTT TGAGTGCGTG CGCCAGTACT
   150541 AAACAGCCTC CGTCCAGTGG CCCAGAGTCC ATGTAATCTA GGAATAGTCC CATCACCTCG
   150601 TCGGTATGTA CGGCAGCGTC CAGAGCATCG CGCCGCATCG ACTCGCTTTC GCATACGGAT
   150661 TCCTGCACGA CAAGGTACTC GACCGCCATA CTGTCGCGCA GCTCTGGTTT GTTGTCGTAG
   150721 TACCACAAGA ACCTCTGTAG CTCCTCCACG AGAAAACGCT TACCCTTCCA GAAGCACTCC
   150781 CACGGCAGCT TGTACGGAGT GTTCTCGGCA AGGTCGCGTA ACTGCTCGAC GTCCTCCTCT
   150841 GTCAGCTCAC TTGCTTTCAG GTGTCCTGCA CGGTGTTCGG CGTCTTTATT GTTCGAGTCT
   150901 GATGGCTTCC GCGTCATAAT AGCTTAACTG TTCCAGGTCG TGGGTTTCCG AAAGACCCTA
   150961 ACTGAAGTCG GACTTAGGGA CGGTTACACA GGTACGCCCC AGTTTACCTG CTGCGTCACA
   151021 GTGTGCGCAA TTCTTTATGT AGGGCTTACC TGCGTACTCT CCGCTCGTAA TAGGCGTGTA
   151081 GACGGAGGCG TGGTCGTATG CTTCAGCCTC CTCGTTAGGT AACCCCAACT GCAAGTTCAA
   151141 GTCCTGAATA GCGGCGTTTC GCTCTTCGTC AGTGTCAAAT ACAATAATGT CAATCATGGC
   151201 TAGGAAGTGC AGATGGCGTA AGTGTCGAAA ATATGGTCGC GCTCAGCTTG GGTGAGTGCC
   151261 TTGTTAAAGA GGAATAGCCC TTTCACCTTG AGGTCGCCGT GGTCAGCCTC AAATGTATTA
   151321 GAGAAGCGTC CGCCCAGGAT TACACCTACG AGTTCGTTGG TGCTGTAGTC GAAAGAGGAG
   151381 GTTGTTGATG CTATCGGCGT AGAGTTCTTG TCAACGTACA CCTGTTGCAG GTTAGCACTG
   151441 GACACTGTTA ATGACCACAT GTGAAGCGTA GCGTCCCTGT AGTCCACGCT CCCTACTTGC
   151501 GTCACAACCG AACCTCCGTC CTTCTGGGAG CGAAGACCGA CGTATCCGGA GCTGTTAGCA
   151561 ATCAGGCTGC AACTGGTATC CTCAGTCCTG CTACCGAGAC CGCATAGAAC GTCAGTCCCT
   151621 GTTACGGCTT CCAGGGTTGC GAGGAGGACA AGGGTAAAGC CTGCGCTGGC TGTCACCAGC
   151681 TCACTGCCGT GGACGTAGAA GACAGACTCA TTGACCCCGT CAAAATCAAG TACCCTGTCT
   151741 GTGTGTATGT ATTCAGGACG CTCTGAGGTT ACAGGGTTCG CAAGGTTATA CTCGTTCGTG
   151801 TCTATCGCGT ACAGAACAGA CACGGTAAGG TCGAAGTCAC CGTCGTAACC TCCCGACCAA
   151861 GGCCAAGCCC CTACCAGGTT GCTTTCGGGG AATTTCAGGT ACTCGTTCGT GTTCGTGAAA
   151921 GCCAGCATGG TGTAGGTACC TCCCCATTCG TTACGGGAGC CGTCTCGGGA GTAGTAGCGG
   151981 ATTACATCGT GTGTCGTGGC CGCAACTTGA GACGTGGATG GCGTGAGGCT GCTGTAGAAG
   152041 AGGTACTGAG AGTAGAAGAA GTTGTCGACG TTCACCTCTC GGCACCCGAC GTAACCTCGG
   152101 GCATGTTCGG TCGAGTCGAT CCTTTTTATG AAGGAGCCTG CCATACGTCC TCCGAGCGGC
   152161 GCCAAGTCTT TAGGGGCGTT GTAATCGAAG TCTGTAGTGT CTCCCGAGTA GTTCAGCGAG
   152221 GTCAAGAAGC CTGCGGAAGC CGCGAAGACG TACATGACGT AAGAAGACCC CGACGCGTTT
   152281 ACTTCGTCAC TGTTCCCTAC GGAGACGTTA GTAGCGTCGG GCAGCGTGTT GTCCCATATT
   152341 ACCGCGTCCG TACCGAGGTC GTAGTCCCAC TCTGCTTTTT GATTCGCCGC AAACTGGTCT
   152401 ATCCAGAAAA CGCTACGGTT AAAGTCCGAC TGAGTAGCCG TGTCGCGCTG CCGTACAAAA
   152461 AGGAACACCG GGGTGTCGTC CAAGCCGTGA GCCAGGTCTC GGGAAGCCCC GTTGCCTGTG
   152521 TAATCCAGGA TCTGGAAGTG CGTACCTTGT TTGAAGGCGT AGCACACGTA CGTGCCTGTA
   152581 TTAACGTTCA AAGTACTTGC ACCAAGAGAG AGTCCATCAG CATCGAACGA CGCTATAGCG
   152641 GTATCTCCTG TAGTTTCATC CGAGTTCCCG TTGAGACCGA AAAACTTGTC CACTCCCCGT
   152701 ACGCTGTCAT AAACCCTCCA ATCCTGAGAC GCGTCAATAC GACGTATCAT AATCATGTCA
   152761 GGCTGGAACC CGAACCCTGT AAAGGAACGA CTAGCCGTAC CGTCTCCCGT GTACGTGAGA
   152821 GCGTAAAAGG CGGAAGTCGT AGGAGGAGTA GGCCCGGGAG TGGGTCCAGG ACCGGCTGCT
   152881 GCAAGGATAA ACGGGTTTAT AAGGAAGGGC ATATACTACA TACAACGGTA CGCGCAGTAG
   152941 TATTTAGCTT ATGAAGGAAG AGTCAACAAC CGCCCGCGTC ATCATCCTGC AAGAAGTGGC
   153001 ACTGACAAGA GCAAACAAGG AACGCTGGAA TAAGAAGTAC CCTGACGCTA ACTTGTCAGA
   153061 CGAGGAACTC GCTGAGCTGT TCGACTTGTT CGACCGTCGT AAACCCAGAA TGCCCAAGCC
   153121 TGACATTTTC ACGTACAAGG ACTACGATAC CCTACGCCAG ACTCTCGACC AAGCCGAGAA
   153181 GATCAAAGCC AAAGAAAAGG ATACTGCCTA CTCTGGAGGG CTTGCTAAAC CGCGCGTACC
   153241 GTTCAGCGGT GACGAGACCG TATTTTACCA GAGTCCGCGC CTAGTCGCTT ACGTGGCTGA
   153301 GACCCATAGT ATAGTGTACC GTCACTGCAA AGACCAGGAA TGGTGTATAG CCAGAGGTGG
   153361 TGAGTCGAAC AGTCACCACT GGCACGAGTA CTCGTTCAAG AGTGAGAACC CTGAAGCGTT
   153421 TTCGGCGTAC ATGGGCGTGA TCGAGGACAG GAGCGTCCCG CTTGACAGCG AAGTATCCCA
   153481 AGTTGCCATC CAGATAACTG ACGAGGGCGT AATAGATAGC TTCTGGACTA AGGACAATAA
   153541 AGAGCGTGAT GGGTCAGAGT TGATTGACGC GTACAAGAAA GAGTACCACG CTCTAGGCTT
   153601 AGACGAAAGT GAGGGGGCGG CTATTGAGGA GGAACTTCAA GCAGTTAAGG AGGCGGTTAA
   153661 AGGACTTGAC CACGGTACCT TCGTGGACAG GGCCGCCGTC AGTGACTTCA AAGAGCGAGC
   153721 AGAAAGTCTC GTTGACGCGT ACATCAGGGA CGACCTCGAA GAGTCATTCA CAGCCCGTGC
   153781 CATCCTCTTG CAAGAAATAG CCTTCACCCG CGCCAACAAG GAACGCTGGA ACAAGAAGTA
   153841 CCCTGAAGCG AACCTTGATG ACGACGAGCT CACTGACTTG TTTTCCCTCT TTGACCGTCG
   153901 TAAACCCAGG ATGCCCAAAC CTGACATCTT CGCGTACAAG GACTACGAGA CCCTTCGCCA
   153961 GACTCTCGAC CAAGCTGAGA AGATCAAAGC CAAGGAAGTG GGGCAGGATA ACGGGGGTCT
   154021 GGCTCAGCCG CGCGTACCGT TCAGTGGCGA TGAAACTATC GTGTACCAAA GCCCGCGTCT
   154081 GGTTGCCTAC GTAGCCCAGA CGAGAGAGAT TATGCACCGC CACTGCAAAG ACCAAGAGTG
   154141 GTGCATAGCC CGCAACCACA GCCCGCACTG GGGGACTTAC TCTTTCAAGG CTGATAGCTC
   154201 CGACCATTAC TCCGCATACA TGGGCGTGAT CGAGGACAGG GCAGTACCTC TCGACAGCGA
   154261 AGTATCCCAA GTGGCCGTGC AGATAACTGA CGACACCGAC GACAAGACGT TCTCGATTGA
   154321 CAAGTTCTGG ACACGTCAGA ACGACGAGTA CTACGGTTCA AGTATGATCG GTGTGTGGCA
   154381 GGCAGCCTAC GAAGCGGACG GTCTGGACGA GGACGAGGAA GACGCTGTTG AAGAAGAACT
   154441 CAAGAAGGTA CAAGACGCTT TCTCCGATCT CGATCACGAA GCCTTTGTCG AGACCGCAAG
   154501 AAGCAAAACA AGCTATGACT TTGATGAGGC TCGGACTACG TACAGTAACA ACGGAGACGG
   154561 AGGCTTGTAC CGCTGGCTTA TTGCTAATGG AGTCGAGAGC CTAGACCAGA TGAGGAGGTT
   154621 ACTCTCGGAG ATGGGCGACG ACGAGGAAGA CTTAAAACTA GCTCTGCATG GTGTAGCTCT
   154681 AGCCCACCCT ACGTACAGGG GTACACTAGA GGAAAGTATC GCAAGCGCGA TGAACTACGC
   154741 TCTGTTAGAC CAGATAAAGG ACGTGAGGGA AGCAGCTGGG CTGAGCTTCT ACTTGAGTGA
   154801 CTCGGACAGG TCGGCTATTC GTGACTATTT CGCAGATTAC TCTGCCCCCG AGCTACTTGA
   154861 TGAATACGCG CCCGTGGATG AAAACCTGGA CGTGAACCGT AATCAGGTAA TCCTGCTCAC
   154921 AAACGCTCAC TACATCAAAA AAGACAGACC AGGGAGCTTG TACTACGGAG ATCCTCGCGC
   154981 GTGGGTCTTT GCGCTCGCAT ACGAAAACAA GCTGAATGAG AAAGGCACAT ACTCAGACAG
   155041 CTTCCAAGGT CAGGCAGAAA CGCTTGTCGA GATGTATGCG GACATGGTAC GCGTCCTTGA
   155101 CAAAGGCCTA GCCAGTGAGA TAGATTGGGA AGGTTCGATC GAAGATATTC AGGCTGTAAT
   155161 AAAGGCCGCA AGAAACAATT CCTGATCAGG AAAAGGGTAA TATACGGCGG GGCGTTTCTA
   155221 GGGGTAGAGC CGTCCCGCCG TTCTTTATAC ACCTGCGATT CTGTTCTAGG GTGTATGAAT
   155281 AACGAAACAG CCGCCACAGA CTGCACGATA GTCCAAAACC CATGCCTTAT CCAGCTTGTC
   155341 AGGCAGCCTA CCGACGTCAC CTGCATGCAG GCGTGCTTGT CTATGGTCAC TGGAGTAGCG
   155401 ATTGAGGACG TTATCAAGGA AACAGGGGGA GAAGGTCTGT ACCCTAGCGA CGAGGAAGCT
   155461 TTTCTCAACA AGCACCTGTA CGGGTATTGG AGCCCAAGCA CTAAGGGTGC GCTTATGTAC
   155521 GGCATGTACC ATTTACTGAC TGTACCAAGC TTGAACCTTG AAGCGTGTTT GCATCGGATA
   155581 GTCGCCTACG CTGCTCCAGC CGACAATCCC GACGAGTGTC ACCTTGTTCT GTTTGACCCG
   155641 AACAGAGGTA GGCAGGACAA GAAGTACTAC CACAAAAGCT GTACGATGTT AAATCATTGG
   155701 GCGGAAGTCG TGATGATCCA CCCTGAAGGA GTCCGCGCGG CATACGCCCA TAACTGTAAA
   155761 GGACGCCTAC AGTGATCCCT CAACGTCCCG AATGCATCAC CTGTCCAGAA GACCTCGCAG
   155821 TCGAGAATTG GTACAGGAGC CGCGAAGAAG TGTACGCACC TGCGATGCCT TTGTACACAT
   155881 CATCAAGAAT CGGAGACCCC TGGGGTACGA CCTGCCAGTT TGGGGACAGT GAAGAATTGC
   155941 CTCAAACTGA ATGGAATGAC CGCTATGCTA AGAAGTGGAG AGAACTGACC GACCTAAGTT
   156001 AAAGGATCGG TTAACATTTT CGCCCCTCAT GTATAGGAAG GGGTATGGTA GAGCAAGTCA
   156061 TTGTAGAGAA GGAAATTGAA GGCATTGAAA TCGTCGCTTA CGTCGACGTC GACGTCTGCG
   156121 CAGGTGACGA CTCCTTTGAC CACGAGTTCG GAACGGAAAG GGTGGAGTAC ACCTTCTACG
   156181 ACATTGAAAC CGCTTGCGGA GAAGTGATCG CTTACGATGA AGACGGTGAA GAACGCTCCT
   156241 ACGTACCTGT AAGCGCGTGG GAGGATGTTT TGGCAGAGGT AAGCGAGAGG GAGCCTAGTG
   156301 TCAGCGTACA CCAACTCACA GAGAGTATTT AAGGGGTGAA CACTGAAAGA GCCATACTTG
   156361 CCCTTGAAAA CGACAGGTAC GATCCTATGG GACGTCCGAA GCTATGGAAG TTTACGCTTC
   156421 GTGAACTCAG GTCTATGCTC GCTCAGGAGT CTGATCCTGT GAAGATAGGC AACCTGCAAC
   156481 GCGAGATAAA CAAGAAAGAG CGGTACAGAG ACGGACTGCG GTAGTCTGCT TAGTCTGCTT
   156541 CTTCAATCTC TTTGACTGTA CCGAACGGGG CGAAGTCAAC AGCCTGTTCG TTCGCCTCTT
   156601 CTTCGTTGGC AGCCTCAAGC GTGAACTGCT CGCCTGTTTC AAGTGTTACT CTAAACGTCA
   156661 TATCTCCTCT CCCTCAGATA CAGGTTCGTT TGACCCGCAG AACAGTCCGC AGGAGATCTT
   156721 CTCGTCTTCG TAGCGTCCCG CATTAGGGTC AAGTTCGTCA AGGAATACAC GGATGCGCTT
   156781 GCCTTTGACG TACTTCTTGT TGATCGCTAC GTTGAGCTTG CGCTCCATCT TTGTCATGCG
   156841 CTCGAAGACC TCTGGGAAGT CCTTGCGTAT CTTGTTCCAG TACCCCTGCT GACCTTTCAC
   156901 GCAGCCGATA CAGTTGTTGT TCTTGTACCC AATACGGTAC ATGTACGGCA GAACGATACC
   156961 GGCTTCCTGT ATCACCTCAT AACAGCGCTT CTTACCGATA CCTTCCTCGA TCAAAATAGG
   157021 CCAGACGTTG CGTTCGGGGT TGTTTTCTAT GTAAAGGTTA AGGCGGTCTT TTTCCTCGCT
   157081 GGTGTAGCCA AAGACTTCGA CATCCTTCAT GTGGTTAAGG ACACCCTCGG CCACCTTCCT
   157141 CTTCAGCTCT GTGGTGCAAC GCGCTCCCCC GACGCCTACG AGCCAGCGCG TCTTCTCGAA
   157201 AACGTCCCAT ATATCTTCAA AGTTGGGGTT CTTGAGTATA TTGATTTCTT TTCCGTACCA
   157261 CTTTTCGCAG TCGGCAATGA ACCTCTTGTT GTCAGGATGC TCCGCGCCAG TGTCCTGGTA
   157321 GTAGATAATG CTATCACCTT CCCAGGCATC TAGGGCAAGC TTAGTTGCAG TGGCTGACGC
   157381 TGCACCGCAG CTAAACCAGC ACACCAGTCT TTCTCCTTTA GGTATCATTA TATTTAGAAC
   157441 ATGAAAGCTA TGACATACGT ACTATACCTT TTACAGTATC GGTTAAAAGT GTTCTACAAG
   157501 GCATGGAAAA CCTATGTCGC ATATTTCTAC GCATCCGCAT GTTTCTCGTG TGCTTAAAGC
   157561 AACTCGGGAA ACCTGGTCTC GGGAGCTACT TGATACATGA CGGAGACAGG TACGTCATAA
   157621 ACAACGGTGT GTACACCGCG TCGTGGACGA GCTACCGCGT CAGTGACAAC AGAAAGATTG
   157681 AGATCCCGCG AGATACCGCC CGCCTCGCCC GCTGGCCTGT CTCAAACCTG TGGCACTCTT
   157741 GCAGGCACCT CTATCGCTGG TGGATAACAT GCCACCTGGA GCACACTGTA CGCAGCTGGC
   157801 ACGAACAGTA CAAACGCAAC GGACAGCTGT ACCTCGGTAC GATATTCAGC ACTTCGTGGC
   157861 TGCGGTCACG GCTTGAGATT CACAGCAGAC CTCTGCGACG ATGTGTGTTC ATGCTCAAGT
   157921 ACGAGCGCGA CCCTTATGAT GGCTGCGGCC TCGCGCATAC TCTAGGCATC GGACTAGGGA
   157981 TTCTTACCGT CTATATTTCA CGGGCGTGCA AGCCCAAGCG CAAAGTACGC CTAGGCTTCC
   158041 GGATTGAGAG AGACGTCGAC AGCGAGGACT GGATGGTGCT GCTGGACTCC TGTAAGTGGA
   158101 GCAAATTTAT CGCAGTCAAG GCAAAGCTGT TCGGGTACTA TAAGGGGGAC GGCGAAACTA
   158161 TTGAGAGCGT CAAGGCGTTG TGGGAAGAAA ACGGGGTTAT GTACAGGGGT ACCTTCTCCA
   158221 TTGTGCGTTA CGTTCAGCAC AGGAGCAAGT GCAAGCTGTT CAAGCGTACC TTCCACAGGT
   158281 TGAACGTTGA CCTCGACGAA GGCTCGGCAA AGTTTCACAA TCCTAAACGT CCTGAACGTC
   158341 CGACTATTAG CATCTCGTAC GGAATCGGGT ACGACCCTAT CCCTAAAGAC TGGATTACGT
   158401 GGATCCGCGA TAAGGTGAAG CAAGACCACC CGACACCTCG TATCGACATC GCGCCGTACG
   158461 GGTGAGGTGG TTAACATTTT CGGCCTTCAT GTATAGGAAT GGGTATGACG AGAATTAACG
   158521 CAGGAATACC TCCAATGGAA CTCCACGACA AGCACCTGAT TGCTGAGTTC CGCGAACTCA
   158581 CCCGCATCCC GAACGCTGTA CGCACTGGAC GCGCCGACCT TTCCAAACCT ATCCCTGATA
   158641 CCTTCACTCT CGGCAACGGT CACGTCCGCT TCTTCTACGA CAAGCTCGGC TACCTGTTCT
   158701 CGCGCTACAA GACCATCGTG CGGGACTGTG AGCGTCGGGG GTTCAAAGTC AAACCCCACT
   158761 ACGAAGCTTG GGACAATATC CCTGCTGACC TGTGGGGTCA TTGGACGCCT ACACGTGAGG
   158821 CTCGCGAAGC CGTAGAAGCC CGTATTGCCG AGCGCATTGC AAGCTGGAGC GTAAAACCAC
   158881 ACTCTTTGAC CTAATGAGCG ATATACCTAT TTATGATTAC GAGCGGGAGC TGACTGAACT
   158941 CAAAGAACAG ATCCGTTGTC GGGATAAAAA GATCGAAGAG CTGAACCAGA CGATAAAGCG
   159001 TCTTGAGCTG GAGTCGGACT CAGATGCACT GCTATGCGCA TACATGAGAG GCGTAAGCGA
   159061 CGGGCGGGAT CGGAGAAAAG ACCGATTGAA GTCTAACAGT AGAAACCAAA CCAAACTAAA
   159121 AGACGATGTG TGAAGAAAAG CTATACGCTA CCAAAGAGGA TTACTACGCT GTCCACACTT
   159181 GCTGCCCCGA GTGTGGCTCG GATAAATGGG CAACTCTATT GTGGCACAAG GTGCCCACAT
   159241 ACGTGTGCTG CACTTTCCAC AAGGGCAAGC CATTCAAAGA CACGAACCGT ATTACCTGCG
   159301 ACTGCGGGTG GGAAGGGATA CGCCATGACC TCAAACCCAA GCCTATCCCT TACAACGAGC
   159361 TCATTGCGTA CATCGAGGCT CTGAGGCATG ACAAGGGCAT TGAGACTATC GACGAACTCC
   159421 TTGATGACGT CAGGAACGTT TACAAGGAAC GCCCCGACGA ACCTACTGAG GAAGAAAACG
   159481 CCCTTTATAC TGCTTTGCAA GGTGTCATAA CTTGGATGAG CCGCGAGTTC AAATACGACA
   159541 CGGTCGAGGA TTTTCCCGAG AGATACCGTC CGCACGTCCA AGCGCATCGC GATTACTTTG
   159601 TGGCGCAGAT TAATCGGAGT ATGCGAAATC CCGTCAAATT GACCGAGGTC GCGCGGGCGT
   159661 TTGGCGTCAT ACCTTCACTC AGTGACTACG ACTCTGAGCC AGACTCTGCG GACTCTACCA
   159721 CGATGCCTGT AGAGTTACTC CGCAGGACAT TCGCGCCCTA CAATGAAGTA CCACCTATAG
   159781 GTAAGAAAGT ACACTCGACC GATTACGATT GGGTGATGCG CGACCCGGAC TACCGCTACT
   159841 ACGTAGTCAA CGAGGCCGAG GTTGCTGACT ATCTTCGCGA AACGTGCAAG GACACGTACG
   159901 ATGACCTTAT GCGGGCCTTC TCAATTCACA CAGCCCAACA CCGCACACTA CTGCGTTACC
   159961 AGTACCCTGC AGTCCTACCC GATCGAGAGG GGTTTGCGCT GGTGAGTCCG AAGGAACGGA
[truncated: 51,396 more chars]
