# Supplementary material for: Clades of huge phages from across Earth’s ecosystems
Source: Nature. 2020 Feb 12;578(7795):425–31. doi: 10.1038/s41586-020-2007-4 (PMC7162821; doi:10.1038/s41586-020-2007-4)
Supplement: Supplementary file 6 — Genbank files for all genome. [file 41586_2020_2007_MOESM6_ESM.zip › genbank_genomes_SD-4/LP_PHAGE_40_9.gbk]

LOCUS       LacPavin_0818_WC55_scaffold_56344_prodigal-single     226594 bp    DNA     linear   BCT NOV-13-2019
DEFINITION  LacPavin_0818_WC55_scaffold_56344_prodigal-single, contig.
ACCESSION   LacPavin_0818_WC55_scaffold_56344_prodigal-single
VERSION     LacPavin_0818_WC55_scaffold_56344_prodigal-single.1  GI:
KEYWORDS    .
SOURCE      LP_PHAGE_40_9
  ORGANISM  LP_PHAGE_40_9
            .
COMMENT     Data sourced from ggkbase. For additional details see
            http://ggkbase.berkeley.edu/organisms/405011
FEATURES             Location/Qualifiers
     source          1..226594
                     /organism="LP_PHAGE_40_9"
                     /mol_type="genomic DNA"
     gene            <3..1775
                     /locus_tag="LacPavin_0818_WC55_scaffold_56344_prodigal-sin
                     gle_1"
     CDS             <3..1775
                     /product="hypothetical protein"
                     /codon_start=3
                     /transl_table=11
                     /translation="DDIKTIDPKKLHVKYKVDIENAYYQQQKSGLNKVDWAKTVDLSE
                     PIQLSYEKGKFWIEDGHHRYYAALILGKPLNVDSVEIRDKPHITAVKQAIAAGKQIPQ
                     EVLDDYPELSKQPLHEAQGNLDGNFNALVQQVKQRVPSLAKYNEFPEKNYDHFQLLKN
                     IGTADVYWHNQQVTLTNVAIISELKMSYRNFNEKKWYDFNLKNQIFFNIPDTFADAMQ
                     RFVMQTAFNMLNDKYSYSKELVVNENTTYQQSDIDAIINELNRKTFEFEDHVNNFTRT
                     EIFEQINEGYEMRGAWFIPDGSGGGRLVPTLYHSKEAMHHYKMRDHEAAFKRALDDGW
                     VRIVYPFEGTSWAFNGSSKENIIKALQKLRTEIIYGSSRNIYIDYKDDDWETYSVKDP
                     EFLHKFGLLHETKDIVKQITQKVIMEAQRSQLKRLVLFDMDSTLINSPMPEFGREEYK
                     QKTGGDFPSEKAWWSVPESLDTNVFEITAIAPVFNQMRDEQRRSDTMVVVMTNRLDTL
                     EREVKRVLRLNRINPDALNMASYAMQNKGERILQILKENPSIRYVAFYDDQEKNIMDV
                     RNALRKKGITYDLYNCQDGKIRRT*"
     gene            complement(1778..2335)
                     /locus_tag="LacPavin_0818_WC55_scaffold_56344_prodigal-sin
                     gle_2"
     CDS             complement(1778..2335)
                     /product="Transcriptional regulator y4mF family n=1 Tax
                     =Bacteroides sp. CAG:598 RepID=R5C5D7_9BACE"
                     /codon_start=1
                     /transl_table=11
                     /translation="MDTTTRYLIYGLHCPITNNLHYVGKSTSYLTRPMQHMSASHSDK
                     IREWVGQLKEFGQAPIIRVIEYVEYPEDLDDREKYWIYKSLEDGCYLLNKQHNTVKDL
                     ITAKLDAKTAYEDNSYKIISNFVKGKRKQFGLSQPELAQKSGVGIRLLREIEQGKKCT
                     LRMDKVNQVLQMFGVELSIKVKDRI*"
                     /db_xref="UniRef100_R5C5D7"
                     /db_xref="X0SXQ8_9ZZZZ"
                     /db_xref="cpb:Cphamn1_2168"
                     /db_xref="R5C5D7_9BACE"
     gene            complement(2424..2696)
                     /locus_tag="LacPavin_0818_WC55_scaffold_56344_prodigal-sin
                     gle_3"
     CDS             complement(2424..2696)
                     /product="hypothetical protein"
                     /codon_start=1
                     /transl_table=11
                     /translation="MTTANFAQEGVVDQPALDPVDALNPPSFNNDKSNVYGKITITKP
                     SMKKQVQAATPADKSSVSGALTYTEVTPALVRTVSDRVDNPAQVQV*"
     gene            complement(2755..3219)
                     /locus_tag="LacPavin_0818_WC55_scaffold_56344_prodigal-sin
                     gle_4"
     CDS             complement(2755..3219)
                     /product="hypothetical protein"
                     /codon_start=1
                     /transl_table=11
                     /translation="MATIYPKYIGAPQLVHLKPVAESGNLHLVQCSSLPSLRVVPLVA
                     NATLALGMTLYFDIYGIVTGGELAFGVGYAGETFDQEIVNFGDVYASNVVGYDGDSID
                     YTLTWQPYLDHSRLTMVLSTTVSPGSLDGAYLGVNVWNASGTFAKGFTNVAF*"
     gene            complement(3223..3714)
                     /locus_tag="LacPavin_0818_WC55_scaffold_56344_prodigal-sin
                     gle_5"
     CDS             complement(3223..3714)
                     /product="hypothetical protein"
                     /codon_start=1
                     /transl_table=11
                     /translation="MELKTVDQWAPQGREDLIQFIKSKIDYPYVDVYLAGSIVFGTFT
                     EGSDIDVVVKVEDVNVLPNKNRERYEYQGHLVGITKENAADQTHLAWSYENLCLSLYS
                     IGSGQHIQGNPYHEEYRRKRKAIIPKGIINMKERAELAENNLTSLTTYLLSIGIQPDS
                     TQI*"
     gene            complement(3716..4834)
                     /locus_tag="LacPavin_0818_WC55_scaffold_56344_prodigal-sin
                     gle_6"
     CDS             complement(3716..4834)
                     /product="hypothetical protein"
                     /codon_start=1
                     /transl_table=11
                     /translation="MALNYLMYHPDTKLILKTDPESGNLHLLRFNGDLTGSFAVHRIA
                     ATSSGIKWIRIGVNSPISAYTVGDVRISYSNIGIPNETTLNLTANHYIYYTTTGNGSI
                     VFNNKEHIVYLLDYGDYINYNFADMPLTYLEIINSGMVGKTGVIDSQMALTHLRIEGI
                     GLVKYSAMTSPFANTIELVRFYQSYFGTVDEYDRLLTHVSNSDWSTNNTFILTNTPLP
                     DTNQGGIWGDFSNCPPYTNAQPSNMAIALKAIYWYGYRGSIPIFITGLDLVTGTGFPP
                     NAYAWFNNQEIALEINDGGGDLLALIWNNMAGSGPYSTYDIWVGVNNAQPEYWDITAG
                     SDYTLDLTNWNAGDLMRVYVMGDGAAYSNEVQYVIPTV*"
     gene            complement(5104..5484)
                     /locus_tag="LacPavin_0818_WC55_scaffold_56344_prodigal-sin
                     gle_7"
     CDS             complement(5104..5484)
                     /product="hypothetical protein"
                     /codon_start=1
                     /transl_table=11
                     /translation="MVDEKWKDALDRATSSRCGEHMDLSPRIANAMIGADEFQQLLIT
                     ELQKKIDFYPPNAFYDFQRVPISCYKEIIELVKTLAPEAPKPKVSEVDPSCTIKNGCP
                     NCGGDVFDGTGTGWRIYHKCGLMF*"
     gene            complement(5547..5954)
                     /locus_tag="LacPavin_0818_WC55_scaffold_56344_prodigal-sin
                     gle_8"
     CDS             complement(5547..5954)
                     /product="hypothetical protein"
                     /codon_start=1
                     /transl_table=11
                     /translation="MKKLFFKPYDQFNLKHTKQCYKLFLSVLKDKQNDLDFFDNIDVQ
                     RSYRYMEEKTELFVLEDRKGDVIAMGGFMQTPVGIGYMALGSFSVIPTYRLKGAGSQI
                     VYEIERKITSLMRDHNQPACTLILSCFDEAVTF*"
     gene            complement(5964..6449)
                     /locus_tag="LacPavin_0818_WC55_scaffold_56344_prodigal-sin
                     gle_9"
     CDS             complement(5964..6449)
                     /product="hypothetical protein"
                     /codon_start=1
                     /transl_table=11
                     /translation="MKTAVVNRIINEKGEMLFLLRATKPFGWGLAGGKVEESVGVGAP
                     GESYWQACIRETFEETGIELKESQMVLIGEAKSFNGTPIFVFETVLDYTPVVKISKRE
                     HLNYVWIKTHDYKYKRNYTKDIYNRSFAGKTLDFVDLGREDFVPAFLTRPFGQRPTED
                     E*"
     gene            6531..6857
                     /locus_tag="LacPavin_0818_WC55_scaffold_56344_prodigal-sin
                     gle_10"
     CDS             6531..6857
                     /product="Putative uncharacterized protein n=1 Tax
                     =Ammonifex degensii (strain DSM 10501 / KC4)
                     RepID=C9RCQ1_AMMDK"
                     /codon_start=1
                     /transl_table=11
                     /translation="MDKLLYEEINRFRQLNEITSAAPTDISGKDVNKQVLRLGIISEM
                     DAVSLYEQMASKATDPQVKKLMLDIAKEEKTHAGEFEALLLRLDSEQKTELKAGEKEV
                     NKLLGK*"
                     /db_xref="UniRef100_C9RCQ1"
                     /db_xref="mma:MM_2872"
                     /db_xref="87065037"
                     /db_xref="C9RCQ1_AMMDK"
     gene            6862..7161
                     /locus_tag="LacPavin_0818_WC55_scaffold_56344_prodigal-sin
                     gle_11"
     CDS             6862..7161
                     /product="hypothetical protein"
                     /codon_start=1
                     /transl_table=11
                     /translation="MALLAPNGNYLKINNVRYYHPLLTDTGNTAMVTIMFDIYKTAES
                     RTNGLAEFETVKHLQEPFTSFRYVYDEALTLKENILTGAYLTLKLLYPYSTWEDA*"
     gene            complement(7166..7250)
                     /locus_tag="LacPavin_0818_WC55_scaffold_56344_prodigal-sin
                     gle_trna_45"
     tRNA            complement(7166..7250)
                     /product="Ser"
     gene            7523..8200
                     /locus_tag="LacPavin_0818_WC55_scaffold_56344_prodigal-sin
                     gle_12"
     CDS             7523..8200
                     /product="Uncharacterized protein n=1 Tax=Oscillatoria
                     nigro-viridis PCC 7112 RepID=K9VBC8_9CYAN"
                     /codon_start=1
                     /transl_table=11
                     /translation="MIPRYTPEEFSVAHSNDKLAVECEFCSTIFTITKQRIKDVYNPN
                     KRNKAKFCSLQCQTNAKIKRVIHVCTQCGAKIHKTPSESNQSISGRHFCSSSCAATYN
                     NTHKKTGNRRSKLEKYLETELPILFDTIEFHFNRKNAINSELDIYIPSLRLAFELNGI
                     FHYEPIYGSDKLQQIKNNDHRKFQACIENNIELCIIDASGLKYFKQDRAKIFLDIIAG
                     IIKSKNV*"
                     /db_xref="UniRef100_K9VBC8"
                     /db_xref="X0RM61_9ZZZZ"
                     /db_xref="oni:Osc7112_0387"
                     /db_xref="K9VBC8_9CYAN"
     gene            complement(8202..8283)
                     /locus_tag="LacPavin_0818_WC55_scaffold_56344_prodigal-sin
                     gle_trna_44"
     tRNA            complement(8202..8283)
                     /product="Cys"
     gene            complement(8298..8387)
                     /locus_tag="LacPavin_0818_WC55_scaffold_56344_prodigal-sin
                     gle_trna_43"
     tRNA            complement(8298..8387)
                     /product="Ser"
     gene            complement(8497..8578)
                     /locus_tag="LacPavin_0818_WC55_scaffold_56344_prodigal-sin
                     gle_trna_42"
     tRNA            complement(8497..8578)
                     /product="Leu"
     gene            complement(8606..8690)
                     /locus_tag="LacPavin_0818_WC55_scaffold_56344_prodigal-sin
                     gle_trna_41"
     tRNA            complement(8606..8690)
                     /product="Ser"
     gene            complement(8693..8777)
                     /locus_tag="LacPavin_0818_WC55_scaffold_56344_prodigal-sin
                     gle_trna_40"
     tRNA            complement(8693..8777)
                     /product="Leu"
     gene            complement(8805..8890)
                     /locus_tag="LacPavin_0818_WC55_scaffold_56344_prodigal-sin
                     gle_trna_39"
     tRNA            complement(8805..8890)
                     /product="Ser"
     gene            complement(8896..8970)
                     /locus_tag="LacPavin_0818_WC55_scaffold_56344_prodigal-sin
                     gle_trna_38"
     tRNA            complement(8896..8970)
                     /product="Glu"
     gene            complement(8976..9050)
                     /locus_tag="LacPavin_0818_WC55_scaffold_56344_prodigal-sin
                     gle_trna_37"
     tRNA            complement(8976..9050)
                     /product="Glu"
     gene            complement(9059..9133)
                     /locus_tag="LacPavin_0818_WC55_scaffold_56344_prodigal-sin
                     gle_trna_36"
     tRNA            complement(9059..9133)
                     /product="Glu"
     gene            complement(9159..9232)
                     /locus_tag="LacPavin_0818_WC55_scaffold_56344_prodigal-sin
                     gle_trna_35"
     tRNA            complement(9159..9232)
                     /product="Ala"
     gene            9419..10093
                     /locus_tag="LacPavin_0818_WC55_scaffold_56344_prodigal-sin
                     gle_13"
     CDS             9419..10093
                     /product="Uncharacterized protein n=1 Tax=Oscillatoria
                     nigro-viridis PCC 7112 RepID=K9VBC8_9CYAN"
                     /codon_start=1
                     /transl_table=11
                     /translation="MKPLFTESEFLLAKSKDKLPFECEECHNIFYAAKHEYHNAKNTK
                     CNTQLKYCSRNCFAVSQTKKVVVSCKNCQTTFTRTECRTRQSANLFCSRKCSLIYNNT
                     HKNTGYSRSKLEIYLEQQLSLLYPDLHIDFNKKDAVGYELDIYIPSLRLAFELNGIFH
                     YEPIFGAPHLDKIQTKDNNKFAICQNNNISLCVIDTSGQKYFKPQSSQKYLDIITNII
                     NMSKNS*"
                     /db_xref="UniRef100_K9VBC8"
                     /db_xref="X0RM61_9ZZZZ"
                     /db_xref="oni:Osc7112_0387"
                     /db_xref="K9VBC8_9CYAN"
     gene            10379..10615
                     /locus_tag="LacPavin_0818_WC55_scaffold_56344_prodigal-sin
                     gle_14"
     CDS             10379..10615
                     /product="hypothetical protein"
                     /codon_start=1
                     /transl_table=11
                     /translation="MRSSVVDFLRFLLAYVDLKLCTPIMKMGYKTMYTIQIVCLHNQF
                     SEVKAVYAIQIVCLHNIPPVLQFEAPVVYTIQIV*"
     gene            10709..11131
                     /locus_tag="LacPavin_0818_WC55_scaffold_56344_prodigal-sin
                     gle_15"
     CDS             10709..11131
                     /product="hypothetical protein"
                     /codon_start=1
                     /transl_table=11
                     /translation="VCFDAVYTIQIVYLHNSTTQPVNPPSAVYTIKIVCLHNKLNPVG
                     VTIGTVYTIQIVCLHNKRGAATPYICAVYTTQIVCLHNVIRIRVKTQDAVYTIQIVYL
                     HNEIKKLYLLDGTVYTIQIVYLAVYTILFGAQFVKNGI*"
     gene            complement(11276..12571)
                     /locus_tag="LacPavin_0818_WC55_scaffold_56344_prodigal-sin
                     gle_16"
     CDS             complement(11276..12571)
                     /product="Transposase, IS605 OrfB family n=2 Tax
                     =Clostridium RepID=U5RUK1_9CLOT"
                     /codon_start=1
                     /transl_table=11
                     /translation="VRKIAESKGYFTKAVSVELVGHSKEDTVWLLDILNRGYPLANKM
                     YLLYRWYYEGLFPTEIELNKLETYVYHKAREDSRFTDIPSNIIACTNRTILQKIKYDI
                     KSGAKSGKRSWSQFKKGQPLYFVQHNYLEKTDDGYNYNFIFGHKFKLKFGRHNEGEQL
                     IEKLMDSESQFKLNANAAFKVIKRRLFLLLSYEIPDKIENKPNPDNIMGIDFGMANFA
                     TCYLANDRKFKIVRDHKYLKKRLLLQRKIKNLQSELSMHHAGLGRARKTRKIEDYRNK
                     EKNLTKTEISQILSSIVRLAQANNIGTIKIEYLTIDQKTQLEDKYVYRNWAVMMTIDM
                     LREKAKYVGINVVTIDPYHTSQKCSTCGTIGTRDGRIFSCENPSCKSFHKVVNADKNA
                     AINIANSTQFVDDVKDTEYYKQKQEFFKTLREKKETNIT*"
                     /db_xref="UniRef100_U5RUK1"
                     /db_xref="cah:CAETHG_2167"
                     /db_xref="U5RUK1_9CLOT"
     gene            complement(12630..13025)
                     /locus_tag="LacPavin_0818_WC55_scaffold_56344_prodigal-sin
                     gle_17"
     CDS             complement(12630..13025)
                     /product="Putative uncharacterized protein n=1 Tax
                     =Aeromonas phage PX29 RepID=E5DQ18_9CAUD"
                     /codon_start=1
                     /transl_table=11
                     /translation="VATLKDNPIACIAVLAQPNGYFQNAFRGSRTVVMPDYQGMGIGS
                     LFSNFIAGSYVLAGNRYFTKTVNPALGEYRNSHPDLWKPTSKNGVLRKDMKGRQKERM
                     KWDEQPRASYCHEFIGKNIGDINLLSEKV*"
                     /db_xref="UniRef100_E5DQ18"
                     /db_xref="E5DQ18_9CAUD"
     gene            complement(13058..13720)
                     /locus_tag="LacPavin_0818_WC55_scaffold_56344_prodigal-sin
                     gle_18"
     CDS             complement(13058..13720)
                     /product="Uncharacterized protein n=1 Tax=Persicivirga
                     phage P12024S RepID=I6S6M4_9VIRU"
                     /codon_start=1
                     /transl_table=11
                     /translation="MELQSKIINDNYTSWVYDAYDIQNKESVITHVADFTIPTDEWNV
                     GLIYGNSGSGKSTLLRSYDGTPIISFDNNKALISNFTHLQPQEACKVLASVGLASVPS
                     WLKPFDVLSNGEKFRAEIAMRISQADGVCFIDEFTSVVDRDVAKAMSVAVAKWVRREN
                     KQVVLASCHKDIIDWLQPDWIYSTETCEYEKKKSATDQPSNYKSFVQSMKRGNYLNTI
                     TI*"
                     /db_xref="UniRef100_I6S6M4"
                     /db_xref="I6S6M4_9VIRU"
                     /db_xref="salv:SALWKB2_1872"
     gene            complement(13704..13982)
                     /locus_tag="LacPavin_0818_WC55_scaffold_56344_prodigal-sin
                     gle_19"
     CDS             complement(13704..13982)
                     /product="hypothetical protein"
                     /codon_start=1
                     /transl_table=11
                     /translation="MGNNKKSDFLTIVGKYVDGKLEYSYPKWMMMYYSRIDFLPHVPT
                     TDTAHYEIFNPSAIVLNENAQYSARLISFDDGDIAEIIDNFDPNGATE*"
     gene            complement(14017..14436)
                     /locus_tag="LacPavin_0818_WC55_scaffold_56344_prodigal-sin
                     gle_20"
     CDS             complement(14017..14436)
                     /product="hypothetical protein"
                     /codon_start=1
                     /transl_table=11
                     /translation="MKFGGLRQLVFTAEGMREQWDFIVGDSMDNKSEEYRIKAYKVLE
                     GIFDFVEKIRATEDMGNEDATGFVNAAFLIYMKSGCTEPEIVYDIFKDIAAVEHLSDD
                     DLDNYPDFIDSFATAYCNTEVSLNRHPSYKGKIVLVN*"
     gene            complement(14438..14638)
                     /locus_tag="LacPavin_0818_WC55_scaffold_56344_prodigal-sin
                     gle_21"
     CDS             complement(14438..14638)
                     /product="hypothetical protein"
                     /codon_start=1
                     /transl_table=11
                     /translation="MREENRSQLFVDYSDILGMPSSGSYYEHQKWYDHLKELAQIYDV
                     TIITGIQKPKFTLGRLKPLNIV*"
     gene            complement(14635..15057)
                     /locus_tag="LacPavin_0818_WC55_scaffold_56344_prodigal-sin
                     gle_22"
     CDS             complement(14635..15057)
                     /product="hypothetical protein"
                     /codon_start=1
                     /transl_table=11
                     /translation="MYKYIAEFYSVPRFNTAEVIKFWDKLGFIEGLDSQKRIEVALAF
                     DEAIKYVMVQGWDEEMFANFYLLPVVRRVVAAKDGVDVKHLVNSFKDYANSGLAYRIQ
                     TFNVFGGGSEEDPEAAAIDEFCTLYKPIMFNKLRQLSL*"
     gene            complement(15057..15482)
                     /locus_tag="LacPavin_0818_WC55_scaffold_56344_prodigal-sin
                     gle_23"
     CDS             complement(15057..15482)
                     /product="hypothetical protein"
                     /codon_start=1
                     /transl_table=11
                     /translation="MPNLPAYILEPRFTTEEITKKWDDMGLLESLTPEQKPLVAGYFE
                     EAIAHILVTDSWDQDLRGQLILPVIRRLMFDHESLDITDVQEKFDYFFENEMRDQVEE
                     YEAQGLDGQAESVANFCSGYDNYEAHFRGKLKKLKKLKY*"
     gene            complement(15482..16006)
                     /locus_tag="LacPavin_0818_WC55_scaffold_56344_prodigal-sin
                     gle_24"
     CDS             complement(15482..16006)
                     /product="exonuclease n=1 Tax=Flavobacterium rivuli RepID
                     =UPI000381AEA1"
                     /codon_start=1
                     /transl_table=11
                     /translation="MSYFSMDVESDGEYPPDYSMVCFGAVKIDDPTKTFYGKTQPISE
                     LWKPDALAVSGISRQEHLLFPNPVHTMNHFAQWLKENSDGKPTFISDNPAYDWQWINY
                     YFHKFYGSNPFGFSARRIGDLYCGLVKSGNANKIWKGKYRKTRHTHNPVDDAMGNTEA
                     LIAFRDQLGLKIEY*"
                     /db_xref="UniRef100_UPI000381AEA1"
                     /db_xref="A0A0A2M6D2_9FLAO"
                     /db_xref="amr:AM1_3493"
                     /db_xref="UPI000381AEA1"
     gene            complement(16006..16239)
                     /locus_tag="LacPavin_0818_WC55_scaffold_56344_prodigal-sin
                     gle_25"
     CDS             complement(16006..16239)
                     /product="hypothetical protein"
                     /codon_start=1
                     /transl_table=11
                     /translation="MRHELHEIVNGTKANLVHILNGVATYHINVKGTIYAWEIVTTDT
                     RYYNHHFTPELRPVEYMVWLKHAIATDKFKQIN*"
     gene            complement(16302..17939)
                     /locus_tag="LacPavin_0818_WC55_scaffold_56344_prodigal-sin
                     gle_26"
     CDS             complement(16302..17939)
                     /product="hypothetical protein"
                     /codon_start=1
                     /transl_table=11
                     /translation="MSFTHPYKGFMVYVRKRGQINYFEVKGSCPVHGTFYQAIYTNDR
                     GDVNTILDQVYFEAHKTNELPDTCKILQKVLSKYPHLTSPHIVTKSNLVKEVIRLSES
                     DYREAWDTFSEIFDRQKEKIIEDILEGKTREYWQLIKFPRLKKIWEDYVRYGFVRDEK
                     GVEEIKYICIRNIAKLVANTQFVGHTEVYPEEIVDDYLEYNNLCFKKKKDKPKPFVDP
                     NQLKLQFPNNPEVVVDPQQQEDYREEIPYTKEEFFDRLDAYIGDDKFSDYATAPLVKL
                     SYDLIEAYDPVEQLLLCDRIFNVVHMRGDIAALFVEGGSEALSSLSGEHPDAKVYRPM
                     EEIYRVAQAYILSEGFQGGSDIDARLKNLVAPTINNFMRDFNGKQRWTVVPFEMWRRV
                     RSEFFQLGFIRSEKALQNVVDIVTHNVLQIIINTMIDYFALYNRWQEELSMMPNDHEL
                     KQIFPYIEQACAQYRLDKEELDMFDEYAQDDKGITRATDAARAVLLSNIKELAQESDP
                     VQQVVILDHIFDISHQRSDLASWLIEGGTASLSKLTA*"
     gene            complement(18117..18647)
                     /locus_tag="LacPavin_0818_WC55_scaffold_56344_prodigal-sin
                     gle_27"
     CDS             complement(18117..18647)
                     /product="hypothetical protein"
                     /codon_start=1
                     /transl_table=11
                     /translation="MDSTTLIYCKECKQDLPLKCFTLRKNGKYYNRYGKLCDKCRKEK
                     NHQKFITPEFRSNNLALKTKYNKKRFFYCRAESIIRNAKKRGDVINHSVGELTYLLAS
                     LWRKQNGLCALSGDKLDRKNSQVDHIITVKNFGETNINNFRWITKECNLLKSGLNDND
                     LIILVQKVYNKIVVNQ*"
     gene            complement(18660..18806)
                     /locus_tag="LacPavin_0818_WC55_scaffold_56344_prodigal-sin
                     gle_28"
     CDS             complement(18660..18806)
                     /product="hypothetical protein"
                     /codon_start=1
                     /transl_table=11
                     /translation="MKTKNKVLYSFRIHKELLDYMRKRAESNYTTVTQYLIDLIHNDI
                     KNKG*"
     gene            18890..19066
                     /locus_tag="LacPavin_0818_WC55_scaffold_56344_prodigal-sin
                     gle_29"
     CDS             18890..19066
                     /product="hypothetical protein"
                     /codon_start=1
                     /transl_table=11
                     /translation="MKAYGLRNKFFCNYTDCHPKRLGKGYANWWEVELGTVKSKKTAR
                     QEAKKVIQEELESY*"
     gene            complement(19063..19332)
                     /locus_tag="LacPavin_0818_WC55_scaffold_56344_prodigal-sin
                     gle_30"
     CDS             complement(19063..19332)
                     /product="hypothetical protein"
                     /codon_start=1
                     /transl_table=11
                     /translation="MEAVKIRKALHFLRDYGIILLTGLLIIISIQLCQHQNKVTYVME
                     PAVKANGISIDSNKTLMKTLTKQIDSLRIEMKDLEKEHVKILRKH*"
     gene            complement(19374..19448)
                     /locus_tag="LacPavin_0818_WC55_scaffold_56344_prodigal-sin
                     gle_trna_34"
     tRNA            complement(19374..19448)
                     /product="Thr"
     gene            complement(19452..19527)
                     /locus_tag="LacPavin_0818_WC55_scaffold_56344_prodigal-sin
                     gle_trna_33"
     tRNA            complement(19452..19527)
                     /product="Thr"
     gene            complement(19698..21014)
                     /locus_tag="LacPavin_0818_WC55_scaffold_56344_prodigal-sin
                     gle_31"
     CDS             complement(19698..21014)
                     /product="Uncharacterized protein n=1 Tax=Bradyrhizobium
                     oligotrophicum S58 RepID=M4Z9S4_9BRAD"
                     /codon_start=1
                     /transl_table=11
                     /translation="MACLLWEDLFYSSGTDNSENIAKLIAQVDPQTVAEIAIEARVAQ
                     KLRHVPLYIASAMLKHPKHREYVGEVLPRVITRADQLTDFLSLYWKVGTKEEKKTAIA
                     SQVKKGLADAFHNFNEYKLAKYDRDSKIKLRDVMRLVHPKPRNAAESELFDKVIKRTL
                     DVPDTWEVALSAGRDKKATWERLILEGKLGALAFLRNLSNMTKAGVDHNIIRQGFETI
                     YSSMLLPLNFTTAAAQVPVFKADIEKMMLRAYAGLPKLTGYTIFVVDVSGSMGAGISG
                     KTAVTRMGAASAMAVLAANQCENIDIYCTAGSDGAHTHRTEKIAYPQMGFGLIEQIDQ
                     MKSRLGGGGIFTRQCLEFIATQTTKTPDRIIIFSDSQDCDYPHLRVPKPFGKNNYIVD
                     VSAEKHGVNYKGVWTAEISGMSDHFLTYIASLEGLQNTFEDDDSLQ*"
                     /db_xref="UniRef100_M4Z9S4"
                     /db_xref="A0A081BR99_9BACT"
                     /db_xref="aol:S58_42520"
                     /db_xref="M4Z9S4_9BRAD"
     gene            complement(21270..21416)
                     /locus_tag="LacPavin_0818_WC55_scaffold_56344_prodigal-sin
                     gle_32"
     CDS             complement(21270..21416)
                     /product="hypothetical protein"
                     /codon_start=1
                     /transl_table=11
                     /translation="MTPEQASQKQMAIAFAAEFAYYRANPETKMDVPSMVYENAEKAF
                     NNWI*"
     gene            complement(21728..21810)
                     /locus_tag="LacPavin_0818_WC55_scaffold_56344_prodigal-sin
                     gle_trna_32"
     tRNA            complement(21728..21810)
                     /product="Undet"
     gene            22047..22379
                     /locus_tag="LacPavin_0818_WC55_scaffold_56344_prodigal-sin
                     gle_33"
     CDS             22047..22379
                     /product="hypothetical protein"
                     /codon_start=1
                     /transl_table=11
                     /translation="MQIYTQFLTLPNISEKKVKIFFERCAGLEPYPNELVEPAMLPLS
                     RLASAWTLTSHYSERIARFELASERWQRPTLTNYAIPAFFVNTLIHFLIALSDTLYLR
                     PVPRKPKS*"
     gene            complement(22219..22291)
                     /locus_tag="LacPavin_0818_WC55_scaffold_56344_prodigal-sin
                     gle_trna_31"
     tRNA            complement(22219..22291)
                     /product="Gly"
     gene            complement(22277..22990)
                     /locus_tag="LacPavin_0818_WC55_scaffold_56344_prodigal-sin
                     gle_34"
     CDS             complement(22277..22990)
                     /product="Uncharacterized protein n=1 Tax=Prevotella
                     melaninogenica (strain ATCC 25845 / DSM 7089 / JCM 6325 /
                     VPI 2381 / B282) RepID=D9RX18_PREMB"
                     /codon_start=1
                     /transl_table=11
                     /translation="MKNSKYEEKSFTEIILASQNISDAIRRLGLGIGHGNRQTISKYI
                     KKYGIDISHFTWKSDTSGLRNYIIGTAIDLSDILVENSTYSNTSKLKQRLYNEGLKTP
                     ICEKCGQDEWWHGEKISLILDHINGTHDDNRISNLRIICPNCSATLGTNGGKNRKIDK
                     RQPSICECGKPKSYDAERCFICSNKFRVCKHVTRPELTQLLVDVQDLGFRGTGRKYNV
                     SDNAIRKWIKVLTKNAGIA*"
                     /db_xref="UniRef100_D9RX18"
                     /db_xref="pmz:HMPREF0659_A7222"
                     /db_xref="D9RX18_PREMB"
     gene            complement(23056..23134)
                     /locus_tag="LacPavin_0818_WC55_scaffold_56344_prodigal-sin
                     gle_trna_30"
     tRNA            complement(23056..23134)
                     /product="Gly"
     gene            23311..23565
                     /locus_tag="LacPavin_0818_WC55_scaffold_56344_prodigal-sin
                     gle_35"
     CDS             23311..23565
                     /product="hypothetical protein"
                     /codon_start=1
                     /transl_table=11
                     /translation="MPKLIKLTEGQMYKALMSIREEETSSKQEALMFLNAMNRDLQRA
                     TSGNFPHMAANLRGGIQYLIELITENWVEAQPQSTDNPPM*"
     gene            complement(23615..23689)
                     /locus_tag="LacPavin_0818_WC55_scaffold_56344_prodigal-sin
                     gle_trna_29"
     tRNA            complement(23615..23689)
                     /product="Gly"
     gene            complement(23669..23899)
                     /locus_tag="LacPavin_0818_WC55_scaffold_56344_prodigal-sin
                     gle_36"
     CDS             complement(23669..23899)
                     /product="hypothetical protein"
                     /codon_start=1
                     /transl_table=11
                     /translation="MEIVRHFDWFPDYKNQLDIIDKPIEINITRDEVEITCDWDYGWG
                     GRGTERMFIPLAQLKALIKELEDSETAAVVQG*"
     gene            complement(24017..24102)
                     /locus_tag="LacPavin_0818_WC55_scaffold_56344_prodigal-sin
                     gle_trna_28"
     tRNA            complement(24017..24102)
                     /product="Trp"
     gene            complement(24101..24658)
                     /locus_tag="LacPavin_0818_WC55_scaffold_56344_prodigal-sin
                     gle_37"
     CDS             complement(24101..24658)
                     /product="Uncharacterized protein n=1 Tax=Eubacterium
                     plexicaudatum ASF492 RepID=N1ZZS4_9FIRM"
                     /codon_start=1
                     /transl_table=11
                     /translation="MRTKITKELEQQVKDLRLQNFTYRQIAGKVGCSLGVIGSILDGT
                     HIAYGTKEKKPPKKYVYVHNANPTVKRIISLRLGNFRGRQKDGSIGRKNCNLSTQDVL
                     DKIGNNPICYLSGRKLDLSDRKDFALDHVIPATKGGDNSLDNLEIVHSDVNRAKNNLL
                     NDEFIQLCLDVVMHNGYDCIKRVDK*"
                     /db_xref="UniRef100_N1ZZS4"
                     /db_xref="A0A0F9GBL5_9ZZZZ"
                     /db_xref="N1ZZS4_9FIRM"
     gene            complement(24759..24831)
                     /locus_tag="LacPavin_0818_WC55_scaffold_56344_prodigal-sin
                     gle_trna_27"
     tRNA            complement(24759..24831)
                     /product="Pro"
     gene            complement(24835..24910)
                     /locus_tag="LacPavin_0818_WC55_scaffold_56344_prodigal-sin
                     gle_trna_26"
     tRNA            complement(24835..24910)
                     /product="Pro"
     gene            complement(25096..25725)
                     /locus_tag="LacPavin_0818_WC55_scaffold_56344_prodigal-sin
                     gle_38"
     CDS             complement(25096..25725)
                     /product="hypothetical protein"
                     /codon_start=1
                     /transl_table=11
                     /translation="MKKYIIYGLFCPFTDNLHYIGKSTSYMTRPQQHLTESHSEKIQE
                     WVNHLKLFGYTPVIKILADCDDESKLKELESEYIAKHIKEGCYLLNKQENTSIHIMKQ
                     RRPPISDSFTIENDASLISLGKYLKIARINSNLTQQELGKKSNTSVGTVKIVEAGKCA
                     IGVDNLRKLLDTLGYNICIQKKDLSFTEVFIGRENESTAPNQYRSRVRH*"
     gene            complement(26163..26250)
                     /locus_tag="LacPavin_0818_WC55_scaffold_56344_prodigal-sin
                     gle_trna_25"
     tRNA            complement(26163..26250)
                     /product="Pseudo"
     gene            complement(26705..26775)
                     /locus_tag="LacPavin_0818_WC55_scaffold_56344_prodigal-sin
                     gle_trna_24"
     tRNA            complement(26705..26775)
                     /product="Asp"
     gene            complement(26778..27170)
                     /locus_tag="LacPavin_0818_WC55_scaffold_56344_prodigal-sin
                     gle_39"
     CDS             complement(26778..27170)
                     /product="HNH endonuclease n=1 Tax=Mycobacterium smegmatis
                     (strain ATCC 700084 / mc(2)155) RepID=I7FLG3_MYCS2"
                     /codon_start=1
                     /transl_table=11
                     /translation="MKQYGICLNCGNDYVYYDNQSTGKFCSNVCQGEYSVKSRLRTGT
                     TMNQAMRKYFNKILGDHCECGQGRIWNGKPLTLQLDHRNGDITDNRPENVRLICPNCH
                     TQTDNWGVKNISEDGKLRLSTNGYNKHK*"
                     /db_xref="UniRef100_I7FLG3"
                     /db_xref="msh:LI98_29065"
                     /db_xref="I7FLG3_MYCS2"
     gene            complement(27398..27481)
                     /locus_tag="LacPavin_0818_WC55_scaffold_56344_prodigal-sin
                     gle_trna_23"
     tRNA            complement(27398..27481)
                     /product="Thr"
     gene            complement(27504..28238)
                     /locus_tag="LacPavin_0818_WC55_scaffold_56344_prodigal-sin
                     gle_40"
     CDS             complement(27504..28238)
                     /product="Uncharacterized protein n=1 Tax=Prevotella sp.
                     CAG:1092 RepID=R5PC73_9BACT"
                     /codon_start=1
                     /transl_table=11
                     /translation="MKSSTEFLIFAEYLWYMNLNEELQRIKEIMQVDEMAYPTNFSFE
                     EYGNIKSFAGKLKYAQERLLGKVGAGSGRAVFRVDDEKVMKVAMNSKGVAQNSAESDW
                     GAQQYEIVAKVFDADPDDAWVEMELAKKINEKRFIELTGVSLEDVRGWLMTFKGEGNN
                     RTREYYEKMNENDFIGELTTFTQDYGYPVPGDFATITSYGEVLRDGQPTIVLIDFGYN
                     SDTEKIYTTSQQNSLQRARQRQSYRY*"
                     /db_xref="UniRef100_R5PC73"
                     /db_xref="R5PC73_9BACT"
     gene            complement(28320..28706)
                     /locus_tag="LacPavin_0818_WC55_scaffold_56344_prodigal-sin
                     gle_41"
     CDS             complement(28320..28706)
                     /product="Uncharacterized protein n=1 Tax=Clostridium sp.
                     CAG:356 RepID=R7A236_9CLOT"
                     /codon_start=1
                     /transl_table=11
                     /translation="MFKNCKNTKQQGNVGIGRAIGWLAEQGYCVSIPLTDSQDYDLIV
                     DINNTLCRVQVKTTEYKTPYGVYQVNLAVKGGNQSCNTIKCFNSKKVEYLFVLTIEND
                     VYFIPTEKIRSTHSLNLGKEFKDYLQ*"
                     /db_xref="UniRef100_R7A236"
                     /db_xref="R7A236_9CLOT"
     gene            complement(28769..28853)
                     /locus_tag="LacPavin_0818_WC55_scaffold_56344_prodigal-sin
                     gle_trna_22"
     tRNA            complement(28769..28853)
                     /product="Tyr"
     gene            complement(29275..29348)
                     /locus_tag="LacPavin_0818_WC55_scaffold_56344_prodigal-sin
                     gle_trna_21"
     tRNA            complement(29275..29348)
                     /product="His"
     gene            complement(29903..30022)
                     /locus_tag="LacPavin_0818_WC55_scaffold_56344_prodigal-sin
                     gle_42"
     CDS             complement(29903..30022)
                     /product="hypothetical protein"
                     /codon_start=1
                     /transl_table=11
                     /translation="MENLILDISKSTRIYWGTPQNPTTDGDGSGRGILCRKQS*"
     gene            complement(30169..30915)
                     /locus_tag="LacPavin_0818_WC55_scaffold_56344_prodigal-sin
                     gle_43"
     CDS             complement(30169..30915)
                     /product="Glycosyl transferase n=1 Tax=Mycobacterium
                     kansasii ATCC 12478 RepID=U5WWR4_MYCKA"
                     /codon_start=1
                     /transl_table=11
                     /translation="MDISHKVTEIKHRDGIIHQVAVQEDCAIPSGDMYHKYGNNWWSN
                     PECPYAYKYLTLDTLYPKEYFNAEHHPNSDRADEMIKYMQDTYYYLFGKHFISVLELG
                     SGGGEMTAQFAKYGLEYVTVEGTSEGCKRLVSVGISPDRILQRDLRKMENLDRKFDLV
                     MCTEVAEHLEPPFASRIVELCTQHSDVVWWSAADPHRPAHYQHMNEQEPEVWDNLFAF
                     YEYDRYYKPPIDFMERAKRVYFNKKMLLKG*"
                     /db_xref="UniRef100_U5WWR4"
                     /db_xref="mkn:MKAN_27695"
                     /db_xref="87544749"
                     /db_xref="U5WWR4_MYCKA"
     gene            complement(30915..31085)
                     /locus_tag="LacPavin_0818_WC55_scaffold_56344_prodigal-sin
                     gle_44"
     CDS             complement(30915..31085)
                     /product="hypothetical protein"
                     /codon_start=1
                     /transl_table=11
                     /translation="MEKLFLILTLVVLCEYFLRPRLDYVIDTIHNEGWIVLWYGKGSS
                     RQYTKLFKYKPE*"
     gene            complement(31042..31377)
                     /locus_tag="LacPavin_0818_WC55_scaffold_56344_prodigal-sin
                     gle_45"
     CDS             complement(31042..31377)
                     /product="hypothetical protein"
                     /codon_start=1
                     /transl_table=11
                     /translation="MGQLEVKDMKFGLIAVDRRELDSDPNAEAVILHFCGYGSKPTKE
                     DVDLFFNTMATTPEFGVMDIMEFIDVYEAEDSIIEQYRNDLLNGTITEIKLEDDGKTV
                     SDSDAGSTV*"
     gene            complement(31388..31924)
                     /locus_tag="LacPavin_0818_WC55_scaffold_56344_prodigal-sin
                     gle_46"
     CDS             complement(31388..31924)
                     /product="hypothetical protein n=1 Tax=unclassified
                     candidate division KSB1 RepID=UPI00037FEA18"
                     /codon_start=1
                     /transl_table=11
                     /translation="MELPFPQLGTGRTIFVGFECDLFAEGVSSEDISSVLTHCRSFDN
                     NYVFQSKNPARIVDFISELPANSLIGTTIETNRGGLISAISKAPSPWKRAYGLQAVKK
                     RGFKTFVTVEPILDCDPFLLRNMIVTCDPEFVNIGADSKDRALKEPSKEAVMSLIELI
                     QDEKIEIRNKSNLARLLT*"
                     /db_xref="UniRef100_UPI00037FEA18"
                     /db_xref="A0A0F9KL81_9ZZZZ"
                     /db_xref="bsa:Bacsa_2133"
                     /db_xref="UPI00037FEA18"
     gene            complement(31989..32402)
                     /locus_tag="LacPavin_0818_WC55_scaffold_56344_prodigal-sin
                     gle_47"
     CDS             complement(31989..32402)
                     /product="hypothetical protein"
                     /codon_start=1
                     /transl_table=11
                     /translation="MITLNLKKVYFTTHGLENMYKYVDEQGETVGVTGVVAHDCEEQT
                     FDHVGDMEQIIVTVDKIPFIKFEIIYAPLTDRYLLSSVSPISLRTYTEQGCKVEQWGD
                     YDSVGKCVDKCISVVAGFINGMGKEEVNDGNYYKD*"
     gene            complement(32399..32974)
                     /locus_tag="LacPavin_0818_WC55_scaffold_56344_prodigal-sin
                     gle_48"
     CDS             complement(32399..32974)
                     /product="Exonuclease n=1 Tax=Bacteroides pyogenes F0041
                     RepID=U2CM42_9BACE"
                     /codon_start=1
                     /transl_table=11
                     /translation="MSKLLVYDLETTGKEHKEHAIHQMSGMVIINGEEKQKFDFRIQP
                     HPTALIEDEALAVSNVTREQIMAYPANILVQRQIVGMLGKYVNKYDKLDKFHLLGFNN
                     VKFDGDFLRTFWSLCGDTYYGSWFWADSLDAMVLASDYLQNERSKLANFQLRTVAAHL
                     GIPVDETKLHDAQYDIWLTYEIYKIVTHRKV*"
                     /db_xref="UniRef100_U2CM42"
                     /db_xref="U2CM42_9BACE"
                     /db_xref="fli:Fleli_0168"
     gene            complement(32978..33169)
                     /locus_tag="LacPavin_0818_WC55_scaffold_56344_prodigal-sin
                     gle_49"
     CDS             complement(32978..33169)
                     /product="hypothetical protein"
                     /codon_start=1
                     /transl_table=11
                     /translation="MLNVIHLIDTSYTEVNGKMYHNCVWNCPVQQVLAMNRDKDVYIY
                     KPSLHNTSVMGFTVKKLNR*"
     gene            complement(33221..33916)
                     /locus_tag="LacPavin_0818_WC55_scaffold_56344_prodigal-sin
                     gle_50"
     CDS             complement(33221..33916)
                     /product="Gp412 n=1 Tax=Bacillus phage G RepID
                     =G3MAF3_9CAUD"
                     /codon_start=1
                     /transl_table=11
                     /translation="MKFLIQTYGGQVTHDFSFALVEALKYNNWYTNSTDFQAILTDDE
                     KPPFMEGVIPCGSVEFVTDYIGEAYGKPILPRNIPPELMDMEFTLRRVFNGGYKDIVG
                     KKFVKSNDRIKLFTEIVTGYESVPVGNYQISELIDIESEWRGFVYRNTLVGLQNYAGD
                     FTKFPNVETIHKMIRAFKSSPIAYTLDVGINDQGTFVIEVHDFFSCGLYGFDEFRILP
                     FMFARWYQEYTKN*"
                     /db_xref="UniRef100_G3MAF3"
                     /db_xref="G3MAF3_9CAUD"
                     /db_xref="tsh:Tsac_2742"
     gene            33963..34178
                     /locus_tag="LacPavin_0818_WC55_scaffold_56344_prodigal-sin
                     gle_51"
     CDS             33963..34178
                     /product="hypothetical protein"
                     /codon_start=1
                     /transl_table=11
                     /translation="MLPWQGSNLKSSHPECDVLPITPHGNVVVVAGFKPAAFGAKIRR
                     SIQLSYTTICTPDRNRTCKPTLFSARA*"
     gene            complement(33966..34038)
                     /locus_tag="LacPavin_0818_WC55_scaffold_56344_prodigal-sin
                     gle_trna_20"
     tRNA            complement(33966..34038)
                     /product="Gln"
     gene            complement(34042..34118)
                     /locus_tag="LacPavin_0818_WC55_scaffold_56344_prodigal-sin
                     gle_trna_19"
     tRNA            complement(34042..34118)
                     /product="Gln"
     gene            complement(34124..34211)
                     /locus_tag="LacPavin_0818_WC55_scaffold_56344_prodigal-sin
                     gle_trna_18"
     tRNA            complement(34124..34211)
                     /product="Leu"
     gene            complement(34215..34299)
                     /locus_tag="LacPavin_0818_WC55_scaffold_56344_prodigal-sin
                     gle_trna_17"
     tRNA            complement(34215..34299)
                     /product="Leu"
     gene            complement(34302..35018)
                     /locus_tag="LacPavin_0818_WC55_scaffold_56344_prodigal-sin
                     gle_52"
     CDS             complement(34302..35018)
                     /product="H-N-H endonuclease F-TflIV n=1 Tax
                     =Enterobacteria phage BF23 RepID=Q70BH6_BPBF2"
                     /codon_start=1
                     /transl_table=11
                     /translation="MRTDILESKDQILLWISENRSKAFMCQEFKCKPAVLDGYLHKLG
                     IEYKGNRGSKGTPHTPQRLTAEQYAKSTCVKSLILKKKLIEDGVKDDVCEKCGITEWQ
                     GEKMPTELHHKDGDHYNNNFDNLAILCCNCHALTDDYSVRKHFEPKKIIEKKVKVQKV
                     KSNRSAAQYHSDVKNAYINSQFHYIDMVLTSGIDFTKFGWVTKLSDIIGKKPQRVHKW
                     MKQFMPDFYNEKCFKRFSTK*"
                     /db_xref="UniRef100_Q70BH6"
                     /db_xref="Q70BH6_BPBF2"
                     /db_xref="rsi:Runsl_3984"
     gene            complement(35097..35187)
                     /locus_tag="LacPavin_0818_WC55_scaffold_56344_prodigal-sin
                     gle_trna_16"
     tRNA            complement(35097..35187)
                     /product="Pseudo"
     gene            complement(35249..35325)
                     /locus_tag="LacPavin_0818_WC55_scaffold_56344_prodigal-sin
                     gle_trna_15"
     tRNA            complement(35249..35325)
                     /product="Arg"
     gene            complement(35329..35405)
                     /locus_tag="LacPavin_0818_WC55_scaffold_56344_prodigal-sin
                     gle_trna_14"
     tRNA            complement(35329..35405)
                     /product="Arg"
     gene            complement(35417..35488)
                     /locus_tag="LacPavin_0818_WC55_scaffold_56344_prodigal-sin
                     gle_trna_13"
     tRNA            complement(35417..35488)
                     /product="Arg"
     gene            complement(35567..35731)
                     /locus_tag="LacPavin_0818_WC55_scaffold_56344_prodigal-sin
                     gle_53"
     CDS             complement(35567..35731)
                     /product="hypothetical protein"
                     /codon_start=1
                     /transl_table=11
                     /translation="MSTFAALFTTTNYILKENENSYKHITTTPAQTKAASTLTSVWTR
                     YDYDVMFLKK*"
     gene            complement(35768..36823)
                     /locus_tag="LacPavin_0818_WC55_scaffold_56344_prodigal-sin
                     gle_54"
     CDS             complement(35768..36823)
                     /product="Class II aldolase/adducin family protein n=1 Tax
                     =Coprobacillus sp. CAG:605 RepID=R5VG11_9FIRM"
                     /codon_start=1
                     /transl_table=11
                     /translation="MKTIVVGGNFGETPKASSVALKLSEQLNSDLINGGSINELRAAS
                     LLTAYDLIIWAANVDNEVEKIYPIKKTGAVLICTKAMREDRNFGDAVSRIFKMQANAV
                     IAIGLAKPFHFDLIDALGNNWCSAPYIDVLAVKIQELYAWSKGSIRIKSTPVKQLTTH
                     LWYDTPTGINTLDHLCDIVKTVADKVENERGGRYFGNVSTRCAKMFPSVRRTDDNDLI
                     AVSARNTPKDRLSREDFVFTELGDNEVFYEGDRKPSVDTPVQLHLYQKLKHINFMIHG
                     HAYIQGAPFTEHYYPCGDLREVEAIIDNIDDQRIAFRINLKNHGFLIASSDLIALRHY
                     AETVTFTYRGVGEEQKI*"
                     /db_xref="UniRef100_R5VG11"
                     /db_xref="A0A0F9SSY9_9ZZZZ"
                     /db_xref="R5VG11_9FIRM"
     gene            complement(36820..37227)
                     /locus_tag="LacPavin_0818_WC55_scaffold_56344_prodigal-sin
                     gle_55"
     CDS             complement(36820..37227)
                     /product="hypothetical protein"
                     /codon_start=1
                     /transl_table=11
                     /translation="MRTINSKLKKEKMKKKTDEEIMAMAGHPDVVPRVCAQWFPEVTQ
                     YIEEVYDKVSGGHTVKRISRYGGSIFVTFDDDRTYRVNINKYDSIITLDEIQKDYENV
                     SYLATTLEYDHQRSLKYDLLRRAEYLKSTLDEQ*"
     gene            complement(37172..37795)
                     /locus_tag="LacPavin_0818_WC55_scaffold_56344_prodigal-sin
                     gle_56"
     CDS             complement(37172..37795)
                     /product="hypothetical protein"
                     /codon_start=1
                     /transl_table=11
                     /translation="MSGMVYTELKADPQRALTNMLIGNGHLRNLLGTHKSVMTARKNK
                     DGRITRSALLVNHYINGVNHWEYRFNVEATDLSCYYTGDTFDTLKPANLTIEITVGDE
                     DYQDYIKKFKPYVPVKTYVFDEVVGYNVMPKIDRRDNKNHKVGSGGSSYSKVRFPRKV
                     RGKSTWKRFWTMFPRFRGYKSLIEYQKAMYENYKLEVKKRENEEENG*"
     gene            complement(37798..38358)
                     /locus_tag="LacPavin_0818_WC55_scaffold_56344_prodigal-sin
                     gle_57"
     CDS             complement(37798..38358)
                     /product="hypothetical protein"
                     /codon_start=1
                     /transl_table=11
                     /translation="MNKELWLTRLRVEGFNDGHIQLLKGTNKSVAIEVGWYYSPWGFE
                     TKFKNDKPRIRKSTLTNYYINGKNHWSYSADSAGVVELTYFTGENLKDFKLALYEVID
                     TINHPEFQEYHKKFENQEHLAYVALEDVNKEYLRIGNFAAKREGSSIILFTFEDGSNN
                     VDQFIHIGAERIHLFKDWFEKIMLKK*"
     gene            complement(38358..38579)
                     /locus_tag="LacPavin_0818_WC55_scaffold_56344_prodigal-sin
                     gle_58"
     CDS             complement(38358..38579)
                     /product="Phage shock protein C, PspC n=1 Tax
                     =Thermoanaerobacterium thermosaccharolyticum (strain ATCC
                     7956 / DSM 571 / NCIB 9385 / NCA 3814) RepID=D9TNL0_THETC"
                     /codon_start=1
                     /transl_table=11
                     /translation="MKRLLRSRNGMIGGVCAGLAEYWSQSADQADEDTPMLYEIDPTW
                     IRLVWALFAVMGGVGILAYLVCWMVIPKR*"
                     /db_xref="UniRef100_D9TNL0"
                     /db_xref="pdi:BDI_0281"
                     /db_xref="107338778"
                     /db_xref="D9TNL0_THETC"
     gene            complement(38647..39345)
                     /locus_tag="LacPavin_0818_WC55_scaffold_56344_prodigal-sin
                     gle_59"
     CDS             complement(38647..39345)
                     /product="hypothetical protein n=1 Tax=Schlesneria
                     paludicola RepID=UPI00029AB868"
                     /codon_start=1
                     /transl_table=11
                     /translation="MKRLLLTLFSLVFMYTIANAQVICPPNVPNFEFSFTKPVVVDQK
                     VGGASVCEPDAGQTHVWSIVETGTPWKIVNGNILVADANAINSATTAFYTITIKVTDN
                     GVPPLSNTSIVKLNNINSPPVIAPQTFTVAENAPNTTLVGTVVASDPNAGQTKTYSIV
                     SGNTSGAFSINASNGNILVTNSSVLNAEVTPSFALVIKVADNGNPSLSAQATITINLT
                     DVNEAPVVVDQTFQ*"
                     /db_xref="UniRef100_UPI00029AB868"
                     /db_xref="csg:Cylst_2378"
                     /db_xref="107344795"
                     /db_xref="UPI00029AB868"
     gene            complement(39370..39804)
                     /locus_tag="LacPavin_0818_WC55_scaffold_56344_prodigal-sin
                     gle_60"
     CDS             complement(39370..39804)
                     /product="Nucleoside triphosphate pyrophosphohydrolase,
                     MazG n=1 Tax=Cellulophaga phage phi14:2
                     RepID=S0A3B9_9CAUD"
                     /codon_start=1
                     /transl_table=11
                     /translation="MELNEVRDAVHLTSKEKGFWKDYDFLMGSLTNGRVKNATKQAFL
                     SQKLMLTVSELSEAMEALRTDHFADITAYSDGLVDIKEEDEEAEKLLFEKTIKNSFED
                     ELADSLIRILDLAGKMNIDIDWFVNRKMQYNGARPYMHGKNF*"
                     /db_xref="UniRef100_S0A3B9"
                     /db_xref="A0A0F9I4C5_9ZZZZ"
                     /db_xref="sbu:SpiBuddy_1825"
                     /db_xref="S0A3B9_9CAUD"
     gene            complement(39828..41087)
                     /locus_tag="LacPavin_0818_WC55_scaffold_56344_prodigal-sin
                     gle_61"
     CDS             complement(39828..41087)
                     /product="Radical SAM domain protein n=1 Tax=Fervidicoccus
                     fontis (strain DSM 19380 / VKM B-2539 / Kam940)
                     RepID=I0A141_FERFK"
                     /codon_start=1
                     /transl_table=11
                     /translation="MIKKKAWHPAVTSQFAVCTIPFHMDTYRGCSYNCAYCFARDFTT
                     FARRNSENKQFTYLECNDPASFKRWVDRTLKADFDYNKAEQVAFKERMPLKIGATADP
                     FPPAEKLERVTYEILKTLHEIDYPVQMSTKNPQILANYSEDFKNPNWIVSVSIVTINE
                     EYAKVIEPGAVSPEARFLGIGTLAQQGLNVLVRIQPTIYPNIMSELPQMVKRIFESGA
                     KGFIMEGLKLRVTMPKHEQEIFRKIGDFHGYDIRQWYKDNGKLTGSDWEIPDHYKLAY
                     ITLAQMLATIYGLKFYCADNIEKKCGDSAECCGTEYLRDYNIFAGTFRNKLFDNTNQG
                     NCCVHFPKCRVNFVRSKNFKHLTVEEAADLKNNQVKKEPVKKAAAKPALTPAEEAKGR
                     TPDYHSLSPRDQWAQDKRLGILDWDGK*"
                     /db_xref="UniRef100_I0A141"
                     /db_xref="rch:RUM_17560"
                     /db_xref="I0A141_FERFK"
     gene            complement(41102..41491)
                     /locus_tag="LacPavin_0818_WC55_scaffold_56344_prodigal-sin
                     gle_62"
     CDS             complement(41102..41491)
                     /product="hypothetical protein"
                     /codon_start=1
                     /transl_table=11
                     /translation="MVIIIVTILFAHFFGDMVVQPREYAVNKWHSNKALLGHVAIYTL
                     CLFLWTGMILVPMIGQHTMIYFAVWSLINGVYHFMVDFVTARLMRKAQFQNDKKLFFV
                     YLGIDQFLHYSILAITFLMLMVAMIFA*"
     gene            complement(41485..41808)
                     /locus_tag="LacPavin_0818_WC55_scaffold_56344_prodigal-sin
                     gle_63"
     CDS             complement(41485..41808)
                     /product="hypothetical protein"
                     /codon_start=1
                     /transl_table=11
                     /translation="MNDLVEVRHSKVHGRGVFAKVLIPKDTELFNEVILVAPNVVNQH
                     TYPWSTEHHSICAGFGSFFNHSKTPNMKISRISKSQLRKYFVSLRDIQVNEELFIKYS
                     NNEVW*"
     gene            complement(41808..42659)
                     /locus_tag="LacPavin_0818_WC55_scaffold_56344_prodigal-sin
                     gle_64"
     CDS             complement(41808..42659)
                     /product="Radical SAM domain-containing protein n=2 Tax
                     =Bacteroides RepID=D7IHT9_9BACE"
                     /codon_start=1
                     /transl_table=11
                     /translation="MENEFKSFLKTVEGGEGDRCLYPTRLDLYGKGCEHNCSYCYAKS
                     LLDFRKLWDEENPAVADIQKVYKAIDKLAKDGFKGAVRLGGMTDCFQPKKERKHRNTF
                     LAIERLNQHRIHYLIVTKSSLVASDSYIAIMDKELAHIQVSVTSTDDDLSWKFEKAHF
                     ISDRIAAVEKLHSYGFDTTLRLSPFIPEYFDYDVLNKIKCDKVLIEFLRVNTWIKRWF
                     DIDYSPYTLKSGGYQHLPLDVKIEALKRIKFAQMSICEDVPEHYEYFKVNFNYNQVDC
                     CNLNIPR*"
                     /db_xref="UniRef100_D7IHT9"
                     /db_xref="D7IHT9_9BACE"
                     /db_xref="bbat:Bdt_0233"
     gene            complement(42881..43123)
                     /locus_tag="LacPavin_0818_WC55_scaffold_56344_prodigal-sin
                     gle_65"
     CDS             complement(42881..43123)
                     /product="hypothetical protein"
                     /codon_start=1
                     /transl_table=11
                     /translation="MEDLVSKEKCRKCYMWYCYIDKRTGTLEEIIERLHEGAMDHETA
                     LLDDPESSDISRYGAESVSAFTNVLMNIIKERKELK*"
     gene            complement(43123..43440)
                     /locus_tag="LacPavin_0818_WC55_scaffold_56344_prodigal-sin
                     gle_66"
     CDS             complement(43123..43440)
                     /product="hypothetical protein"
                     /codon_start=1
                     /transl_table=11
                     /translation="MKKLLVSSMLLFSLWANAQYASAPRIDVVRLDSLQYNLFIVGAP
                     ESIKYEWTVEAPPDWYPQFISTKNDTIYYRFRQAGFVNLYARYRTKEAGWSNELNYNV
                     SIK*"
     gene            complement(43577..44014)
                     /locus_tag="LacPavin_0818_WC55_scaffold_56344_prodigal-sin
                     gle_67"
     CDS             complement(43577..44014)
                     /product="LysM domain protein n=1 Tax=Nonlabens
                     dokdonensis (strain DSM 17205 / KCTC 12402 / DSW-6)
                     RepID=L7W7P2_NONDD"
                     /codon_start=1
                     /transl_table=11
                     /translation="MHFKYETTGLPDSIAYKTRRTNPDGSQSQYWGKYQMGQSARTAC
                     GIGNMSWAEYSSNPEIQEGTFKAWIRILYRDMMPYINKYQGRYMGGQQLTASGIISMA
                     HNVGEAPTITFLTSNGARIPSDANAAATRFLSLGGYDLTPILK*"
                     /db_xref="UniRef100_L7W7P2"
                     /db_xref="ndo:DDD_2583"
                     /db_xref="L7W7P2_NONDD"
     gene            complement(43972..44364)
                     /locus_tag="LacPavin_0818_WC55_scaffold_56344_prodigal-sin
                     gle_68"
     CDS             complement(43972..44364)
                     /product="hypothetical protein"
                     /codon_start=1
                     /transl_table=11
                     /translation="MRKFVNKVLWDKDEFYKDDELKSRVELHNYLIEQIIDLEKAIIP
                     AKLRYFWRNKKTFLFQLFGKLIFKVAAVGTILFAAWFFGFKYDPTPVVKHPKVIYRYL
                     ESEVKDTTYINIRKKCISNTKQLVCQIP*"
     gene            complement(44662..45054)
                     /locus_tag="LacPavin_0818_WC55_scaffold_56344_prodigal-sin
                     gle_69"
     CDS             complement(44662..45054)
                     /product="hypothetical protein"
                     /codon_start=1
                     /transl_table=11
                     /translation="MYIXXXXNEHGTVVLKSVFTPIKLTTDAGENLIITMRDSGFEIC
                     YQNDFYELKKGVVSPYKHKDGETLIIENKENVLASGFNTGVDYELIEKAIQFVSVFGE
                     DSLEIIEQTRAGLLYHPAQEPLFHAVES*"
     gene            complement(45083..45445)
                     /locus_tag="LacPavin_0818_WC55_scaffold_56344_prodigal-sin
                     gle_70"
     CDS             complement(45083..45445)
                     /product="Uncharacterized protein n=1 Tax=Leptotrichia
                     hofstadii F0254 RepID=C9MXV2_9FUSO"
                     /codon_start=1
                     /transl_table=11
                     /translation="MEEVRKAKQLQSQLNVLSGDAEALKIEIANMQRDYSLKLQSITR
                     LKEEIAKIKNTKEPTVSEHAILRYLERVEGVNLQLIEKEILSDEVLKLVEALGGSGSY
                     PNGKFSVVMKNYCVTTVV*"
                     /db_xref="UniRef100_C9MXV2"
                     /db_xref="A0A0E9DX80_CHLTH"
                     /db_xref="C9MXV2_9FUSO"
     gene            complement(45447..46031)
                     /locus_tag="LacPavin_0818_WC55_scaffold_56344_prodigal-sin
                     gle_71"
     CDS             complement(45447..46031)
                     /product="Uncharacterized protein n=1 Tax=Cellulophaga
                     phage phi13:2 RepID=S0A2L4_9CAUD"
                     /codon_start=1
                     /transl_table=11
                     /translation="MIREIDIQQAQEIKTLLQKQFMDTAPNDFNWDIANKMELIDRMV
                     SNLQKAPLSYRPAPPEDIKANFYTAICDKCGWWGSSKLLDGGGQIADTGDYADCYCPV
                     CGNADTGEVEEDKPEPPKNRKKCIISRYDETITKPPYLTIPIDSIEVTQPENDHLGEE
                     FAGILMRACSHKGYTFRFYTMSTEEGSDYNIVVF*"
                     /db_xref="UniRef100_S0A2L4"
                     /db_xref="S0A2L4_9CAUD"
                     /db_xref="cnt:JT31_21775"
     gene            complement(46034..46207)
                     /locus_tag="LacPavin_0818_WC55_scaffold_56344_prodigal-sin
                     gle_72"
     CDS             complement(46034..46207)
                     /product="hypothetical protein"
                     /codon_start=1
                     /transl_table=11
                     /translation="MTQSDKRMQKFRVREELKLKILTLIYNFKSEEEPEYKKLTRDDV
                     INVFCSIIARKTE*"
     gene            complement(46204..46515)
                     /locus_tag="LacPavin_0818_WC55_scaffold_56344_prodigal-sin
                     gle_73"
     CDS             complement(46204..46515)
                     /product="hypothetical protein"
                     /codon_start=1
                     /transl_table=11
                     /translation="MNLPELKSIINSGLPDEVVKSEIINSLAKDENIIPVIMQILERE
                     RAFKKELQAEMNLLLSKAHVGLEDKKFNKGGFMQKEIIEFYRKYKGVVGHCFKNLNDV
                     I*"
     gene            complement(46644..47363)
                     /locus_tag="LacPavin_0818_WC55_scaffold_56344_prodigal-sin
                     gle_74"
     CDS             complement(46644..47363)
                     /product="hypothetical protein"
                     /codon_start=1
                     /transl_table=11
                     /translation="MKRKGAEIVRFFKNMKADYKSGVGASKKDKSACFRSIIGNIFLL
                     LWGNISAPLFYPVWYMFRKGITEKIHKGTSWQEIQSLIQNNKTQQAKTILKQNGKILY
                     LIWTYGDIDDPLNWGGMPTDYGKNTFWNRFRWSAIRNPRFNINYMELRTSTITEASVS
                     IDTRNQHIKHYSAGFGAMLDGIILKWMKDDIGKWYFIYEEANYTNLWYLGYVGLMQQD
                     VGKAGGRLELSYRITEKTVED*"
     gene            complement(47365..47841)
                     /locus_tag="LacPavin_0818_WC55_scaffold_56344_prodigal-sin
                     gle_75"
     CDS             complement(47365..47841)
                     /product="hypothetical protein"
                     /codon_start=1
                     /transl_table=11
                     /translation="MKKNLLSEELGRINKLGGAPVVQEENISFDSNFTTPITGKEIDA
                     YNIKSALNLPPEAEVYAWGSDPRTKGTVIWKLDPDMRNWGIKSMGVSVVRVQATIGWE
                     HEVTEDDTQDGFIEFDTQLPQFKDWSIESELQFTPDGGIYPNGIDIDFMSKRVRVN*"
     gene            47931..48725
                     /locus_tag="LacPavin_0818_WC55_scaffold_56344_prodigal-sin
                     gle_76"
     CDS             47931..48725
                     /product="hypothetical protein"
                     /codon_start=1
                     /transl_table=11
                     /translation="MNLLKIRQYRCKRRLTVGCSGLFTTAHTKIQQQGFQIFDDPATK
                     AHGYTYQEYHGGYPPPLDHLGFGVYFTTSKTIATHFNGGTTKGLSTYYLDVPRLETIN
                     FGSAKNMMNWWLKNGYDGELAKQGESGRIMATKKLTEALKSNWDAIWFKGKGIHRLLD
                     GDQIAVFDTSRIYMIDNKLAEPMSAGSKVVSMVDKHQSSRDPNSPIIVPKGTVGVIVN
                     KKDIEDEIKQYPNHWARNLGTKYVYTVKWQRGGTLSNIIDSDIQPK*"
     gene            48722..49321
                     /locus_tag="LacPavin_0818_WC55_scaffold_56344_prodigal-sin
                     gle_77"
     CDS             48722..49321
                     /product="Uncharacterized protein n=1 Tax=Bacteroides
                     vulgatus dnLKV7 RepID=R9HMD3_BACVU"
                     /codon_start=1
                     /transl_table=11
                     /translation="MNLTEELNRQKSLMLLHEEDYRGEHQAPNKSDSPMYDLSGTYPD
                     DIYGYDAARMYGHYGDYRDNDSIYIIQSAKGKPNKQIRVYRAVPYQKTNTEEINSLEK
                     EQAYILRYGLKKYNKTYSNYLTYDDLESKIQELKSVADVQPEKFGINNGDWVSISREY
                     TKDHGDSNLNRQYKVISKVVPAKNLYTDGNSIHEWGYYA*"
                     /db_xref="UniRef100_R9HMD3"
                     /db_xref="R9HMD3_BACVU"
     gene            complement(49473..49557)
                     /locus_tag="LacPavin_0818_WC55_scaffold_56344_prodigal-sin
                     gle_trna_12"
     tRNA            complement(49473..49557)
                     /product="Met"
     gene            complement(49543..50124)
                     /locus_tag="LacPavin_0818_WC55_scaffold_56344_prodigal-sin
                     gle_78"
     CDS             complement(49543..50124)
                     /product="HNH endonuclease n=1 Tax=Cronobacter phage
                     vB_CsaM_GAP32 RepID=K4FB69_9CAUD"
                     /codon_start=1
                     /transl_table=11
                     /translation="MYITIVRLSIMKNCKYCGTPLENDKNTFCDRSCSAKHNNPIYRV
                     KTAKLCLNCGTPLTNRESVYCSMRCFGEYKFNKKTLQLFYDGKIERSLTLRKILTYLF
                     GDKCGKCGMPNVWNGDPLTLEVHHIDGNSDNNFPNNLQLLCPNCHSQTGTFNGKXXXX
                     XXXXXXXXXXXXGKSKNTKRNKYFRDRYNTAIV*"
                     /db_xref="UniRef100_K4FB69"
                     /db_xref="A0A0F9GI99_9ZZZZ"
                     /db_xref="msb:LJ00_29055"
                     /db_xref="K4FB69_9CAUD"
     gene            complement(50172..50247)
                     /locus_tag="LacPavin_0818_WC55_scaffold_56344_prodigal-sin
                     gle_trna_11"
     tRNA            complement(50172..50247)
                     /product="Lys"
     gene            complement(50344..50418)
                     /locus_tag="LacPavin_0818_WC55_scaffold_56344_prodigal-sin
                     gle_trna_10"
     tRNA            complement(50344..50418)
                     /product="Lys"
     gene            complement(50431..50512)
                     /locus_tag="LacPavin_0818_WC55_scaffold_56344_prodigal-sin
                     gle_trna_9"
     tRNA            complement(50431..50512)
                     /product="Lys"
     gene            complement(50725..50802)
                     /locus_tag="LacPavin_0818_WC55_scaffold_56344_prodigal-sin
                     gle_trna_8"
     tRNA            complement(50725..50802)
                     /product="Val"
     gene            complement(50809..50886)
                     /locus_tag="LacPavin_0818_WC55_scaffold_56344_prodigal-sin
                     gle_trna_7"
     tRNA            complement(50809..50886)
                     /product="Asn"
     gene            complement(50893..50969)
                     /locus_tag="LacPavin_0818_WC55_scaffold_56344_prodigal-sin
                     gle_trna_6"
     tRNA            complement(50893..50969)
                     /product="Asn"
     gene            complement(51093..51166)
                     /locus_tag="LacPavin_0818_WC55_scaffold_56344_prodigal-sin
                     gle_trna_5"
     tRNA            complement(51093..51166)
                     /product="Met"
     gene            complement(51274..51981)
                     /locus_tag="LacPavin_0818_WC55_scaffold_56344_prodigal-sin
                     gle_79"
     CDS             complement(51274..51981)
                     /product="HNH endonuclease n=1 Tax=Oscillatoria acuminata
                     PCC 6304 RepID=K9TG45_9CYAN"
                     /codon_start=1
                     /transl_table=11
                     /translation="MKTKDCYLEENFTPLVASSFTLREVAKKLGLHKSGGGCITINKY
                     ISLYNIDTSHFKFVREGVANKLPLERILVKDSAYNSTNHLKNRLYNEGLKQPVCEKCG
                     QDEWWNGERMSLILDHINGDNRDNRLENLRIVCPNCEGTLETHCRGNKIKITPAYMFS
                     GKEKIKCLNCGGEIYRSGKNQLCGKCYKHTLRKVERPSVDLLVEKVNTNGYKATGREY
                     GVSDNSIRKWIKHEQKN*"
                     /db_xref="UniRef100_K9TG45"
                     /db_xref="A0A0G0M7X2_9BACT"
                     /db_xref="oac:Oscil6304_2163"
                     /db_xref="K9TG45_9CYAN"
     gene            complement(52087..52158)
                     /locus_tag="LacPavin_0818_WC55_scaffold_56344_prodigal-sin
                     gle_trna_4"
     tRNA            complement(52087..52158)
                     /product="His"
     gene            complement(52257..52332)
                     /locus_tag="LacPavin_0818_WC55_scaffold_56344_prodigal-sin
                     gle_trna_3"
     tRNA            complement(52257..52332)
                     /product="Phe"
     gene            complement(52702..52809)
                     /locus_tag="LacPavin_0818_WC55_scaffold_56344_prodigal-sin
                     gle_80"
     CDS             complement(52702..52809)
                     /product="hypothetical protein"
                     /codon_start=1
                     /transl_table=11
                     /translation="METMRKHNNFVINVKHIFVIKMRLTDGIVMLRGKG*"
     gene            complement(52960..53655)
                     /locus_tag="LacPavin_0818_WC55_scaffold_56344_prodigal-sin
                     gle_81"
     CDS             complement(52960..53655)
                     /product="hypothetical protein"
                     /codon_start=1
                     /transl_table=11
                     /translation="MSLISVPDRLGFSATPENPNYSDANLPKWLIDIKDDWTARYKAD
                     AKEIDDKIARLDKHINQLPDWVSEMVRLQHKREELLSEKYHEVWTKYESISKSLETME
                     TEWMLNSLQSCGEQTFKIMLSMLLESDKKASPEAIKYFQTSDWLMYYGVMYKYGSIAD
                     AFMSFLKENVVTGVSGYSGFSGVGGVAGIAGYTTGVTGVSGIAGTAGTKDDPFSKEES
                     KNNEEKVLIEDSS*"
     gene            complement(53727..53906)
                     /locus_tag="LacPavin_0818_WC55_scaffold_56344_prodigal-sin
                     gle_82"
     CDS             complement(53727..53906)
                     /product="hypothetical protein"
                     /codon_start=1
                     /transl_table=11
                     /translation="MEANNQVPIDYSEVRKIGLKTYCIKGISCNLCHSIDKYDGRVNK
                     CVKEYLDNINSSPKT*"
     gene            complement(53893..54153)
                     /locus_tag="LacPavin_0818_WC55_scaffold_56344_prodigal-sin
                     gle_83"
     CDS             complement(53893..54153)
                     /product="hypothetical protein"
                     /codon_start=1
                     /transl_table=11
                     /translation="MSFDDMDEFDDYRAKCSDQREEIRDLKMQLDALRKRAEINDAFL
                     ELAKWIIDKKRSVFFDADLSLDSKRRILHKFNYSSNMLYGSE*"
     gene            complement(54174..54824)
                     /locus_tag="LacPavin_0818_WC55_scaffold_56344_prodigal-sin
                     gle_84"
     CDS             complement(54174..54824)
                     /product="hypothetical protein n=1 Tax=Thiobacillus
                     denitrificans RepID=UPI00036DE944"
                     /codon_start=1
                     /transl_table=11
                     /translation="MENFYNMYVETYKEKPTCIVEIGSRDGHDAETIRALAGLPPKSV
                     YIAEAHPICANNIRVVYPDVNLYNVALFSEVGILDFNAILHPDQGYVGTSSLLKRNLD
                     IVPPEFADLVEQQSHNIVKVIGITGKMLLQLINRPQIDMMKIDVEGATYDVLRGFGDD
                     LRLIKMMHVECEVMEMWKGQHMIDDIVAHLQYYGFEEIFRDQNYPQQVDTIWRRID*"
                     /db_xref="UniRef100_UPI00036DE944"
                     /db_xref="mvc:MSVAZ_2839"
                     /db_xref="N2BH60_9HELI"
                     /db_xref="UPI00036DE944"
     gene            complement(54824..55666)
                     /locus_tag="LacPavin_0818_WC55_scaffold_56344_prodigal-sin
                     gle_85"
     CDS             complement(54824..55666)
                     /product="Radical SAM family protein n=1 Tax=Butyrivibrio
                     sp. CAG:318 RepID=R6QIY0_9FIRM"
                     /codon_start=1
                     /transl_table=11
                     /translation="MDLQFGSIEITTKIGCPVACSYCPQDKTTGAYKGERMMSIETML
                     KCLDKIPIYTNVLGHVVPRLEFSGFCEPFANPNCADMVLAGYNKGFTNITLYTTLRGA
                     KMEDLEKIKHIPWAFFSLHLPDKEGMIQVKVDDEYLKMFRFCMDNMKDVCFFAYGTIK
                     DEVWDIIKDYDTNKIYWNTVIHSRAGNVDGVQPVERKSGHIRCMSSQGMALNHNILLP
                     NGDVSICCMDFGLKNIVGNLLTDSYDSLFRSDAHNKVVAGMYVDSMDSMCRICDYAVP
                     NDAN*"
                     /db_xref="UniRef100_R6QIY0"
                     /db_xref="R6QIY0_9FIRM"
                     /db_xref="dav:DESACE_00095"
     gene            complement(55666..55836)
                     /locus_tag="LacPavin_0818_WC55_scaffold_56344_prodigal-sin
                     gle_86"
     CDS             complement(55666..55836)
                     /product="hypothetical protein"
                     /codon_start=1
                     /transl_table=11
                     /translation="MEKFENYLVVVGVEKTENGGELPLVETQTLEESDALNNYEWADE
                     DKTILKKKGLEL*"
     gene            complement(55840..56502)
                     /locus_tag="LacPavin_0818_WC55_scaffold_56344_prodigal-sin
                     gle_87"
     CDS             complement(55840..56502)
                     /product="hypothetical protein"
                     /codon_start=1
                     /transl_table=11
                     /translation="MQTKEYDRKLPKLYEYETYDELNEAIARSVERGFIPDDAEQNKY
                     YQHRWYVYRCSLGDEYIFKNLPDVIASDDKDPWQDFTIAKQFNLDLKGTVILKQYKDD
                     PQYVFDVPLALIDALYKQQSQDFSYRRRYQNRLFLVHHSFIDPSREPVLRAAFDAKAI
                     VFSEYVKLFANPTHKLYPYFNRLADIIFFVERADGTLDYGFGSENQQGSIKFKQLSFK
                     LI*"
     gene            complement(56513..56986)
                     /locus_tag="LacPavin_0818_WC55_scaffold_56344_prodigal-sin
                     gle_88"
     CDS             complement(56513..56986)
                     /product="hypothetical protein"
                     /codon_start=1
                     /transl_table=11
                     /translation="MEFPKLKRLNVTGLHSVEKLDYSPDDIDRRFQELLSAEPMTLNQ
                     FQELSTMRRLIEGNWERIQNNFGGSLHRDSIMNMDYRTIDDTIQYKLTQAMALGYEKR
                     PCGQPYKHTSGVFFKITWLFKKVCLYLSKTVIYVKLRAVCNFKPASKQYLPHSTV*"
     gene            complement(56958..57338)
                     /locus_tag="LacPavin_0818_WC55_scaffold_56344_prodigal-sin
                     gle_89"
     CDS             complement(56958..57338)
                     /product="hypothetical protein"
                     /codon_start=1
                     /transl_table=11
                     /translation="MSRRRQETRYPQPVGMFLKNPPYFAYYNRDWRKPPVDVQNCVLE
                     LGRFYWIRRPWINEELTKVAFLKITGKGYGFIREDGTRLFKRPMYHNKYRTVKDDVKI
                     AFCIHQGITIYQSEEDGISKAKTA*"
     gene            complement(57335..57964)
                     /locus_tag="LacPavin_0818_WC55_scaffold_56344_prodigal-sin
                     gle_90"
     CDS             complement(57335..57964)
                     /product="hypothetical protein"
                     /codon_start=1
                     /transl_table=11
                     /translation="MKHTVIFKGVTDGLMYHWENVADESPKQLYSHRRDVLVKIHPKV
                     NQQYVIRYERLEGNVMADPYEITEHYTTCSYWKAVGDELIFKKGKNKGLTITQYTSAF
                     PNNPDEEKSFVKSLTALYRKSKNSYTRNNIMRIFNSGAIKYCEVFGYGGSVIQLGTYK
                     GTDITLVPESGYKRVKNRLEYFSSSIVSPITTVNCVKWIDYLDNKYHPE*"
     gene            complement(57967..58356)
                     /locus_tag="LacPavin_0818_WC55_scaffold_56344_prodigal-sin
                     gle_91"
     CDS             complement(57967..58356)
                     /product="hypothetical protein"
                     /codon_start=1
                     /transl_table=11
                     /translation="MGLLTTFRSAIVQASFNEKMANIVAKELAIMAVVGAVGLWYLFG
                     WQWFFWGIFLCPVVLVMCLFSRFLQIPMVFGIAVLWAAPFLLLAQIIDAAYVGAAIAF
                     FYCFWVHTKAITWSEDLARDESDDNVW*"
     gene            complement(58421..58891)
                     /locus_tag="LacPavin_0818_WC55_scaffold_56344_prodigal-sin
                     gle_92"
     CDS             complement(58421..58891)
                     /product="hypothetical protein"
                     /codon_start=1
                     /transl_table=11
                     /translation="MAKHNRYFLTERQLAPVIRYINENYPAGINDFNFDRMSGADRPS
                     YDRIQDVTLKPDGSLIIDIATDNGRTVEKEVWLGEDNIIRTIEAALPKYGYNLAKFPE
                     WEVINANISNGYLILDIGGDGRTHQVAIEGDAVIQWVPELADGDLDEISVNRGW*"
     gene            complement(58913..59374)
                     /locus_tag="LacPavin_0818_WC55_scaffold_56344_prodigal-sin
                     gle_93"
     CDS             complement(58913..59374)
                     /product="hypothetical protein"
                     /codon_start=1
                     /transl_table=11
                     /translation="MNTVYRISPEQVANLRYSLIISEALEDVESAQPADSAVSDDYAD
                     YAEPNINRQPNDPDPTTQERNESAIFGDITKGLYNYAQTYNMPSKIATEIERENKEIS
                     VPTAKSFIEKLLYGVYQMANDPSQNEAFDRFLRSIGVTLNAELLTKDNELQ*"
     gene            complement(59416..60459)
                     /locus_tag="LacPavin_0818_WC55_scaffold_56344_prodigal-sin
                     gle_94"
     CDS             complement(59416..60459)
                     /product="Exonuclease n=2 Tax=Cellulophaga phage phi38:1
                     RepID=R9ZX97_9CAUD"
                     /codon_start=1
                     /transl_table=11
                     /translation="MYQEIIDKNKETIIDLYFNQNYKKAHIAHQLIHDLDIDLTNAQV
                     DSFRRSLSQFLLDHEASKPKEPTLGNGNNSEVADQTKDRYPHAIRTRAKVLLLDTETA
                     PLIVASWGIRKQHLNIDQILKDSHLICWAGKWLFETEVFGDCITSEEALARDDSRICK
                     SLWDAMDEADIIIAHNGRGFDIPVINGRFFVNKMEPPSPYEIIDTLQSSRQSFRLSSH
                     KLDFINRISGLTVKLKTDMQLWIDCMEGKPEKLLEMFTYCKNDTSILEETYMEMRQWI
                     KAHPNMAFYVESDNLICPTCGCTEVEERGTYHTTVNEYVSYRCPKCGAYGRSRKSATS
                     VEKKKSVLVSLGR*"
                     /db_xref="UniRef100_R9ZX97"
                     /db_xref="A0A0F9P5E8_9ZZZZ"
                     /db_xref="btd:BTI_1592"
                     /db_xref="R9ZX97_9CAUD"
     gene            complement(60594..61322)
                     /locus_tag="LacPavin_0818_WC55_scaffold_56344_prodigal-sin
                     gle_95"
     CDS             complement(60594..61322)
                     /product="hypothetical protein"
                     /codon_start=1
                     /transl_table=11
                     /translation="MGIYICDYCSAEFESFGLKANHIRWHHQDNVEYMKNAKKSAVIA
                     NNKRFGEWVEEDIICAKCSTIIHIKYREGKKKLDYYCSKSCSSKRNHSVSSKQQCSKS
                     VKSLWDNGHYAATSALNHLSQPKQFSSKVEREIVKYFKLNYPDDAWKNGGSLSVDGVR
                     ISRDLWSDKLKICFEYDGEWHFKNIHGQLQDKKRKDRKLSKWCRENKYRLIRVDEQYY
                     ENIAQIEKLIYRRKGSIIKIGNRY*"
     gene            complement(61807..61971)
                     /locus_tag="LacPavin_0818_WC55_scaffold_56344_prodigal-sin
                     gle_96"
     CDS             complement(61807..61971)
                     /product="hypothetical protein"
                     /codon_start=1
                     /transl_table=11
                     /translation="MKKLFVMIAFGFMLAFAACSNSTQEAKDKATADSIANCCADSTT
                     LPTADTLVVE*"
     gene            complement(62003..62100)
                     /locus_tag="LacPavin_0818_WC55_scaffold_56344_prodigal-sin
                     gle_trna_2"
     tRNA            complement(62003..62100)
                     /product="Pseudo"
     gene            complement(62185..62259)
                     /locus_tag="LacPavin_0818_WC55_scaffold_56344_prodigal-sin
                     gle_trna_1"
     tRNA            complement(62185..62259)
                     /product="Met"
     gene            complement(62350..62481)
                     /locus_tag="LacPavin_0818_WC55_scaffold_56344_prodigal-sin
                     gle_97"
     CDS             complement(62350..62481)
                     /product="hypothetical protein"
                     /codon_start=1
                     /transl_table=11
                     /translation="MAAQQNQKRGSRKVGRKSRKGRDLKLSAYVRGKITFEQYQKGN*"
     gene            complement(62553..62744)
                     /locus_tag="LacPavin_0818_WC55_scaffold_56344_prodigal-sin
                     gle_98"
     CDS             complement(62553..62744)
                     /product="hypothetical protein"
                     /codon_start=1
                     /transl_table=11
                     /translation="MKAQSLKSKLKEYQVKYYQFIADLYISALRYAQQANDNRLFEML
                     YNKAINFNNDCVEKGIYLD*"
     gene            complement(63228..64049)
                     /locus_tag="LacPavin_0818_WC55_scaffold_56344_prodigal-sin
                     gle_99"
     CDS             complement(63228..64049)
                     /product="Ser/Thr protein phosphatase family protein n=1
                     Tax=Microscilla marina ATCC 23134 RepID=A1ZXF4_9BACT"
                     /codon_start=1
                     /transl_table=11
                     /translation="MKGLYILGDIHNRWDMLKIEIEEYNIRNADIIHVGDCGFGFYPR
                     RLMHEHLTKQNSYLQERGIVLYNVRGNHDNPNWFLPPAKMLAFFRAEDKAQPTWKTED
                     LHYIYEYLAPQEYVDIITSYTNLKFVQDYSVLELGGHKILCIGGAISIDRMMRPKGRE
                     YYENEALVYKPAVLKKLRDIDIVVTHTTPAFIPPLKQESSDLVMQFTKHDTKLLPELK
                     EERAIMSKIYEDVTKNNNVDKWFYGHFHAQQNIHHGGVTGTQFLCISPNKFYKLV*"
                     /db_xref="UniRef100_A1ZXF4"
                     /db_xref="A1ZXF4_9BACT"
                     /db_xref="rbc:BN938_2565"
     gene            complement(64088..65365)
                     /locus_tag="LacPavin_0818_WC55_scaffold_56344_prodigal-sin
                     gle_100"
     CDS             complement(64088..65365)
                     /product="hypothetical protein"
                     /codon_start=1
                     /transl_table=11
                     /translation="MTFRYESDKIRYDKILAATKNLSDTPLGDFSEDALGEADDLTIV
                     SAQKNAGGGIDVEYAELWNDNCLSALFQKPEYKGLKSKPLQAVQKFFKERFIKIAQAL
                     NMEINDYDIHPTEYIGEVILKVDMTSSQADEELDKLVAEADFAANAPKQDPQFSIDPK
                     RQLTPQRDTQQQALPQGGVAQVQVTPDNRFNQVYMTKNRPQDPKAVDMFLKTVFDDKF
                     DAKYSLSTDVGDWHPTKTLRTPEGKFLVQWDHDETTKVRVTTIFFQNDTNKITVNVTT
                     PTGESLITTEFEVYRIPTDAFLVERFFRKVYFSIMKKFINTQVIKIEPFRRSFVFWKS
                     NNPYFSYSFSEPRKNQIILDLIGFIKTAQKPILDDFFEQNNLKHKQGYLQTLLDAAED
                     AGIFEFKRTGNEVLITKGANFKAFLEGRIRKYS*"
     gene            complement(65402..67138)
                     /locus_tag="LacPavin_0818_WC55_scaffold_56344_prodigal-sin
                     gle_101"
     CDS             complement(65402..67138)
                     /product="Leucine-rich-repeat protein n=1 Tax
                     =Methanosarcina barkeri (strain Fusaro / DSM 804)
                     RepID=Q46A62_METBF"
                     /codon_start=1
                     /transl_table=11
                     /translation="MLTPEQNDSITRKQFAELKFNHQAQKAHRKGKLVEVAYKVSPDE
                     PPTVLLIDPAFVNFMYDMNPSTADDSDHILLLTRLTSLPQKNHDVVSKIFELVPKGTD
                     DAILETIQRCTMQDVYKAIVDADPTPNKEYVQWILTMYTRILKDRVPKTTFEAEENTL
                     GGFAYLFFENLYKVADALKIFHKIKNTKLLSTDHKDIYTYKSIEHFVEVVFSVNLDVS
                     TEINPDVLNPNELAQLASKTASILYQDPDWVIVHTVTQGANSVFGEQTTWCTAGTRWG
                     GMFDNYNKQGKLFVLIKNKVGTQSHIKSNPENRLQFHFESDQYMNALDRRIDILKFFK
                     DNYGVKNYFRDYIVNTLMKKSPKIDDMIKTLNKFGMVKDLVPILKDMKVKQLDLSGVI
                     GKNGEFELETLGEVVTLEELIIRDCELEHVPEPIRHLKNLKELRLSGNKITTIPTWIN
                     ELKTLEVLNVMKNQIEQPFDISGLSNLQEIHVGFNKKLHSLPTGIKHLKMLQSVDCSL
                     CDITSVNDEVLECKGLIQFNVTRNKNLKDIPDQLVNLPNLLFLGLDETNIPASRIQYL
                     ESIKKNQQTVIS*"
                     /db_xref="UniRef100_Q46A62"
                     /db_xref="mba:Mbar_A2306"
                     /db_xref="A0A0E3QNM9_METBA"
                     /db_xref="Q46A62_METBF"
     gene            complement(67189..67623)
                     /locus_tag="LacPavin_0818_WC55_scaffold_56344_prodigal-sin
                     gle_102"
     CDS             complement(67189..67623)
                     /product="hypothetical protein"
                     /codon_start=1
                     /transl_table=11
                     /translation="MKLSLTEAVKPRQFEMLVDPHLEYDDTKINVIRQYIRFVIKEVG
                     IEGTFRLVFTTEREKLGVKTTAYYRDKDKMVVVYAKNRMLGDVLRSVTHELVHKKQYE
                     EGRIKHPVQDVGGEIEDEANAKAGAIIKLFIKDNPMGKFLFD*"
     gene            67730..68026
                     /locus_tag="LacPavin_0818_WC55_scaffold_56344_prodigal-sin
                     gle_103"
     CDS             67730..68026
                     /product="hypothetical protein"
                     /codon_start=1
                     /transl_table=11
                     /translation="MENFLKISAAFKELLDELATLKTDLENDINYSVSHAEIVTLVEG
                     VEESLHETERQVKDIEHDVDTLNDEIEARRYKDTDDDDDGEEKMYSPYRDDDDE*"
     gene            68097..68954
                     /locus_tag="LacPavin_0818_WC55_scaffold_56344_prodigal-sin
                     gle_104"
     CDS             68097..68954
                     /product="Uncharacterized protein {ECO:0000313|EMBL
                     :KKM84690.1};  TaxID=412755 species="unclassified
                     sequences; metagenomes; ecological metagenomes.;"
                     source="marine sediment metagenome.;""
                     /codon_start=1
                     /transl_table=11
                     /translation="MKTTFIYGIKESNDEIRYVGKSDTPKKRFRQHKTNSRNEKSHKV
                     DWLRHCIKNNIVLELIILEECPYEIWQERECYWISQFSNLVNHDKGGRGGKPIKYAMS
                     YEECKEWVKTNIPRVDSEQKWIRNRANLPEFISGYPRDTYFSRGWISWGDFLGTKRIA
                     DLDRKKNFLSYAEAKKWCVDNNIKNITDYQSNIIPNVLPYKPYRTYKEHWTSWNDFLP
                     TQKMKRFGTFLPYNDFVIWVKQNKPEIKNSIDFYKWVRNEKIPAFIPRQPRTAYLNKG
                     WNGWTNFFS*"
                     /db_xref="A0A0F9N7B7_9ZZZZ"
     gene            complement(68938..69627)
                     /locus_tag="LacPavin_0818_WC55_scaffold_56344_prodigal-sin
                     gle_105"
     CDS             complement(68938..69627)
                     /product="Clp protease {ECO:0000313|EMBL:KGN91249.1}; EC=3
                     .4.21.92 {ECO:0000313|EMBL:KGN91249.1};;  TaxID=393921
                     species="Bacteria; Bacteroidetes; Bacteroidia;
                     Bacteroidales; Porphyromonadaceae; Porphyromonas.;"
                     source="Porphyromonas crevioricanis.;""
                     /codon_start=1
                     /transl_table=11
                     /translation="MNRTYWGDDFRKFARSNTRASSAAVDKHIKQVSNDYLMPYIMEE
                     RELRVTQMDVFSRMMVERVIFLGTGIDADVANIIQAQLLYLESTEPKKPIQIYINSPG
                     GSVYAGLGIYDTMQFIEPVISTTCTGLAASMGAILLAAGAKGERAALPHSRIMIHQPS
                     GSADGNQSDIEIAANEIKLIKAELYDILAEHTGRTKEEIVKDSDRDYWMRAQEALEYG
                     MIDNVLTKKRS*"
                     /db_xref="A0A0A2FSP9_9PORP"
                     /db_xref="UniRef100_S4N7P5"
                     /db_xref="bfr:BF4078"
                     /db_xref="S4N7P5_9PORP"
                     /db_xref="3.4.21.92"
     gene            complement(69624..71426)
                     /locus_tag="LacPavin_0818_WC55_scaffold_56344_prodigal-sin
                     gle_106"
     CDS             complement(69624..71426)
                     /product="hypothetical protein"
                     /codon_start=1
                     /transl_table=11
                     /translation="MDELYSVDCVEYHRSEQRPSNSPLVMYETLVTEIDDARFKELLV
                     SMPETDHIFHSNRSFKIAKDKDSLRISFFDFGKKSNYRREKHQLEKKLSIIRFIIKQQ
                     SDNFYVSIIRFGARKRVKDIKQNFIRHEHIRFFANKMTDLFIRNYKLIPDNYTMPEIP
                     DDVKKMAVPQELSKEIHKISTILYSELGTTTTAKALTEPATVGEIKEYFTELIAGVIL
                     EWFCRKNKIRVDYFWLTKLISTQYMTKRQLKKYDNNYLRAFLDYYKLTPAVVPHLKGM
                     IKSYMDRTLDFTALSVYEKLFPIGEYEFNFESRIPKPDDPNSTVSLLSVNPYLNNVYK
                     LSDPRDREDFAKFLDYLYENRKAFHRYTVTNNALSLGAFIIALAKMHRMGVLFDFNYI
                     PDIMHDPLKLRALTDAVIYLSDKSNSFVVQHYNKKYKEKVESTFTQYGIKWNVKLHTK
                     PIVNNSGGYGDFIAHNSSVILTEVKTGNFLEMNVVNPNAKKFISLIVSTDSLKEFLRG
                     RGNTFYNPDSPIKELDIKNVFQHFSGTPKNIKRKAPIDNSAPIWAIHKVYNTFYENSR
                     YFGVDNQILYPILGTVIRNNETLNKYTKTKPVTV*"
     gene            complement(71477..71893)
                     /locus_tag="LacPavin_0818_WC55_scaffold_56344_prodigal-sin
                     gle_107"
     CDS             complement(71477..71893)
                     /product="hypothetical protein"
                     /codon_start=1
                     /transl_table=11
                     /translation="MIDKKFDFACIYYTNELIVQLEGEDFFSTTMVLPEKLRYIILML
                     VQNNYTAIGKLGLSEEQMIKAIEHAQKESYEATVNDMVKEGLISYTGMNEKGDYVAEL
                     TEAGKVADGKNQAMIKTALEIRRLYNNEPNPEAPEV*"
     gene            complement(71890..72429)
                     /locus_tag="LacPavin_0818_WC55_scaffold_56344_prodigal-sin
                     gle_108"
     CDS             complement(71890..72429)
                     /product="hypothetical protein"
                     /codon_start=1
                     /transl_table=11
                     /translation="MRGVTQSKKDADYKKGQLAADEFVAFIEKEYGGKFKAASKNSDM
                     FEHIDYEYTTKLGKVLTLDFKSQKYVAKPVDDDSAEDAFNIVELIAVDGSKGWVFGKA
                     DYICFETLDSWLWVPRLKLVDFINANVKDEEPMIGLKCSTDLYMRKYQRVGRKDVITV
                     VKKQELINLSTKIVKKPEL*"
     gene            complement(72407..72919)
                     /locus_tag="LacPavin_0818_WC55_scaffold_56344_prodigal-sin
                     gle_109"
     CDS             complement(72407..72919)
                     /product="hypothetical protein"
                     /codon_start=1
                     /transl_table=11
                     /translation="MITILGKLKLLNLGITPIKEPVQEMEVPERWVQPMVDELAREID
                     RSILERLIRLREEQRERERQRERIIQPINVPFQPWNPYQPNSPYQPYIPQQPFTAPWT
                     VPNPYSPWTGDPMPNHQPYVGDPLPNHEPWTISYTTSTTMKSEDEANITVYCNAVANN
                     LKNYARSNAK*"
     gene            73115..73441
                     /locus_tag="LacPavin_0818_WC55_scaffold_56344_prodigal-sin
                     gle_110"
     CDS             73115..73441
                     /product="hypothetical protein"
                     /codon_start=1
                     /transl_table=11
                     /translation="MAGSSSMHAAYPHPISTGKFNEEGSGGVGVAPNKMDKPEVDLKV
                     LPKPQEIKDAWGLLRRASALLLQGAPKLQDESLKKRVVKMADEINKLVFSVNADMNVN
                     ETDLTA*"
     gene            complement(73431..74375)
                     /locus_tag="LacPavin_0818_WC55_scaffold_56344_prodigal-sin
                     gle_111"
     CDS             complement(73431..74375)
                     /product="Chaperone protein DnaJ n=1 Tax=Nitritalea
                     halalkaliphila LW7 RepID=I5CAG3_9BACT"
                     /codon_start=1
                     /transl_table=11
                     /translation="MARKDYYEILGVPKDATPEQIKKAYREKAKAHHPDLGGDADQFK
                     LINEANEHLSDPEKRKKYDNPQPEFQQGRGDMNEVFNEFFFRGRRRNPQQENILQVAI
                     HITIQDAYNGINTSVKYTRKRIKGEKSACAACGGVGYTEQVVDMGLGRKAVSRSTCPT
                     CMGLGILYPVEYEEIERPISLPAGLPEGVAITFAGDGHEYEPKMFGDMYLFVRTLNSD
                     GYSREGQHLIKDQHVPFPKLILGGELNVDIFGKKYKITLKKGGDVLQTLRLRGVGFKF
                     NNEAGDLYVRVIPDIPTELNDKEKKLLLELMKEPHFKL*"
                     /db_xref="UniRef100_I5CAG3"
                     /db_xref="I5CAG3_9BACT"
                     /db_xref="tac:Ta1088"
     gene            74438..75130
                     /locus_tag="LacPavin_0818_WC55_scaffold_56344_prodigal-sin
                     gle_112"
     CDS             74438..75130
                     /product="hypothetical protein"
                     /codon_start=1
                     /transl_table=11
                     /translation="MPKYYHRPGTLPKTAHKELKYKVVIYANRKRQKVLYTSRTFYPA
                     HRKYKEYLEENKPIFPKMWDWLGNPITYELVLLGNWGDHVDKYEAPSGVVYNVAPKTS
                     DGFLIKEIQPYQIEEKFKYHNANKMVTFKDVLKVMIRAKYTKTIMTFANKVLIEIYEK
                     DELHLFILKNKFDAQRLYDEVKLFYYNNNITDCFFFTAPPRGLELYELYERISKKLHI
                     SKEQLRKTSTRA*"
     gene            complement(75127..75375)
                     /locus_tag="LacPavin_0818_WC55_scaffold_56344_prodigal-sin
                     gle_113"
     CDS             complement(75127..75375)
                     /product="hypothetical protein"
                     /codon_start=1
                     /transl_table=11
                     /translation="MIFPRLRLLNIAGLGEIKKELNLGFVNGMSRFRAPGIYVVEHDT
                     TEDNVVEVVDGEDELIMRMTVGELRTFINAEVTRLLGH*"
     gene            complement(75386..75721)
                     /locus_tag="LacPavin_0818_WC55_scaffold_56344_prodigal-sin
                     gle_114"
     CDS             complement(75386..75721)
                     /product="hypothetical protein"
                     /codon_start=1
                     /transl_table=11
                     /translation="MEFPRLHPLSISGFSNEIKFTLTALYGDGIETAYLSHNVDPYVV
                     VFRDNVGEPVMEYRFNEGTMYRRVMVDGVPTMVPEEDYIRQLIREEYAGLFDEINRVT
                     MPRVDREFS*"
     gene            complement(75721..76284)
                     /locus_tag="LacPavin_0818_WC55_scaffold_56344_prodigal-sin
                     gle_115"
     CDS             complement(75721..76284)
                     /product="hypothetical protein"
                     /codon_start=1
                     /transl_table=11
                     /translation="MQLGKCREYPFLIPVVTLHLESYTVQTRTLRVVWTPEMAADIAA
                     IQPIDAEAELTAILTEELRDAGLIFAPYIPMQLEPEIVGDFNPRRAIASRYASRMVDN
                     RYYGTIDVVAQPDYHFPLQFPRLKMLRFWGKDDGFDSVRFPIVRRVFAPLLPNEAVID
                     TTTENDRAVTRQMMEWARLIEEARIIH*"
     gene            complement(76289..76891)
                     /locus_tag="LacPavin_0818_WC55_scaffold_56344_prodigal-sin
                     gle_116"
     CDS             complement(76289..76891)
                     /product="Ribonuclease HII {ECO:0000256|HAMAP-Rule
                     :MF_00052, ECO:0000256|SAAS:SAAS00016879}; Short=RNase HII
                     {ECO:0000256|HAMAP-Rule:MF_00052};; EC=3.1.26.4
                     {ECO:0000256|HAMAP-Rule:MF_00052,
                     ECO:0000256|SAAS:SAAS00016872};;  TaxID=1081904
                     species="Bacteria; Bacteroidetes; Bacteroidia;
                     Bacteroidales; Prevotellaceae; Prevotella.;"
                     source="Prevotella pleuritidis F0068.;""
                     /codon_start=1
                     /transl_table=11
                     /translation="MLEPYYNFNKHIEAGVDEAGCGCLAGPVFAAAVILPFDFHDARI
                     RDSKKLSEKARNQLVDVVRNESLAFAIEMVQPDEIDRINILNARIKAMHMALDRLHIT
                     PQYIIVDGDKFHNYKDTPYTCIIDGDNLYYSIAAASILAKNARDNFMLKLHHVYPEYG
                     WDHNKGYGTKQHLEAMHKFGVTSYHRKSYAPVADCAERRG*"
                     /db_xref="U2L969_9BACT"
                     /db_xref="osp:Odosp_3159"
                     /db_xref="UniRef100_U2L969"
                     /db_xref="3.1.26.4"
     gene            complement(76893..77132)
                     /locus_tag="LacPavin_0818_WC55_scaffold_56344_prodigal-sin
                     gle_117"
     CDS             complement(76893..77132)
                     /product="hypothetical protein"
                     /codon_start=1
                     /transl_table=11
                     /translation="MTLNMLVYMVDKLKQIQKELRTTELLEGLSLVYELTAPDHAAIQ
                     KEFYKLSHPAMEGYEEKDMFQAELLDVNLIFTKKP*"
     gene            complement(77129..77323)
                     /locus_tag="LacPavin_0818_WC55_scaffold_56344_prodigal-sin
                     gle_118"
     CDS             complement(77129..77323)
                     /product="hypothetical protein"
                     /codon_start=1
                     /transl_table=11
                     /translation="MNDQYENAKSAARLQMMRESDDNKRALIREIKEGLGKQIVEELE
                     KEVTKPKDSLWNKIKKVLAI*"
     gene            complement(77320..77940)
                     /locus_tag="LacPavin_0818_WC55_scaffold_56344_prodigal-sin
                     gle_119"
     CDS             complement(77320..77940)
                     /product="Methyltransferase family protein id=3947449 bin
                     =GWF2_OP9_related_35_9 species=Flexibacter litoralis
                     genus=Flexibacter taxon_order=Cytophagales
                     taxon_class=Cytophagia phylum=Bacteroidetes
                     tax=GWF2_OP9_related_35_9 organism_group=OP9
                     (Atribacteria)"
                     /codon_start=1
                     /transl_table=11
                     /translation="MEQYSNRDVVINNFYNEFIGQVSVVEETNPNKYAWLCGWSDKTN
                     QYKRFEILTKIGVKKNDAVLDIGCGGGELVNYLKTKRLKTDYLGIDINPYYLQIAKSR
                     YPDNEFINSNGWDLTTRDYDWALASGIFTLETNITYILWYIGFIMERLVRKGFAFNLL
                     NNKAPDGLVSYDPSAVKAAIQDRFPEYKVEVVDGYLPDDFTVYVKK*"
                     /db_xref="gwf2_scaffold_2864_7"
                     /db_xref="clb:Clo1100_4028"
                     /db_xref="86660602"
     gene            complement(77918..78427)
                     /locus_tag="LacPavin_0818_WC55_scaffold_56344_prodigal-sin
                     gle_120"
     CDS             complement(77918..78427)
                     /product="hypothetical protein"
                     /codon_start=1
                     /transl_table=11
                     /translation="MSEPVKLAYSMDQISESPYVLGCRKQDKYKVIDVEIPPDWEFPA
                     ALFPENNVIFVNQGNAAGFYMLFTETKAFSDIYHLLMETVKYNQEMEEKLVMLNRHQA
                     TLQKLFNELDLEDFRSLKMSYGGVRGVNTRSEIEKPIPPPSQIIKEGQDPINAQTLKT
                     DVNGTVFKP*"
     gene            complement(78424..78636)
                     /locus_tag="LacPavin_0818_WC55_scaffold_56344_prodigal-sin
                     gle_121"
     CDS             complement(78424..78636)
                     /product="hypothetical protein"
                     /codon_start=1
                     /transl_table=11
                     /translation="MNEIVIALLDKILWAGLAFSTLGVIRILYLFVRALRRNPPEQLV
                     LSKGEIIALGVYIAVIIMNIFTGIRL*"
     gene            complement(78657..79118)
                     /locus_tag="LacPavin_0818_WC55_scaffold_56344_prodigal-sin
                     gle_122"
     CDS             complement(78657..79118)
                     /product="hypothetical protein"
                     /codon_start=1
                     /transl_table=11
                     /translation="MGNRQKELIEAIKKDLSPAELQQFYQRYNVVFERVDVFRDLSIS
                     LTKKIHSTYLGDEITPPSQQLQHFKWCWQKVLADFAKEGIYFKQKGTLYRYFAKYFQE
                     MFYNKENKNEETEIILRYWKFILSYIAPKRHQDLSLFITMYKLIESNLVIQ*"
     gene            complement(79158..79844)
                     /locus_tag="LacPavin_0818_WC55_scaffold_56344_prodigal-sin
                     gle_123"
     CDS             complement(79158..79844)
                     /product="N-acetylmuramoyl-L-alanine amidase n=1 Tax
                     =Marinilabilia salmonicolor RepID=UPI00029AFB3A"
                     /codon_start=1
                     /transl_table=11
                     /translation="LIKTWDSIKETDDILKISRSNISHSIRVREQGIYHKAGGMVNGQ
                     YVTAGKRSPVWPDGRQLFEGVSNRKIVHRIAELCAQAGIKCTNLVPEEQDISLGERVR
                     RANAIAAHDKCIFISVHSNAGGGTGWEIFTTPGLTKSDAIATIVFNSARKFLPTFKMR
                     TDFSDGDPDQESLFYVIKNTNCPAVLTENLFMDTLNPDCAFLMSAAGTEAIAQLHFDA
                     IKIIEQTKPV*"
                     /db_xref="UniRef100_UPI00029AFB3A"
                     /db_xref="afd:Alfi_2718"
                     /db_xref="107294904"
                     /db_xref="UPI00029AFB3A"
     gene            complement(79877..80509)
                     /locus_tag="LacPavin_0818_WC55_scaffold_56344_prodigal-sin
                     gle_124"
     CDS             complement(79877..80509)
                     /product="hypothetical protein"
                     /codon_start=1
                     /transl_table=11
                     /translation="MTLREELSRQKCLMGVTESTVLNEVDQVDDFFKFVESDPRLNTW
                     AFVYYASNLDAYLAKRSSNPMVGKFLKSTKYKFSFGHTYGRAAEIKTPEYVVQQRKGG
                     YEKVQGYNVLEFDKNGNLVLPIVPNQSWYKIIILDENGAVKERLDSMSELNRYSEFFI
                     PSFFAGRSAPASGVEFRALKVDSISRISAGGAVWNNPNFKYNKYAQELTF*"
     gene            complement(80521..83205)
                     /locus_tag="LacPavin_0818_WC55_scaffold_56344_prodigal-sin
                     gle_125"
     CDS             complement(80521..83205)
                     /product="hypothetical protein"
                     /codon_start=1
                     /transl_table=11
                     /translation="MNDIRTIIKEAVSTFKSEGKCPTCNGVGYDLHTCPFCQSEGTVG
                     VPLGISEIGIAQCKSCGKIIENIRKSTHQQCPSCHGTGKINESSIDDMKNTAQTIDNT
                     DVDNTKKVDQPVEYPEGKQDTPADFDADKDASKAGIGVFERLSPNQLNALLETLMRNK
                     KQFDTMYATLASEGFVPLNEGATHAVKRAVLNEMIKDGQFAKQMLQSLVENNQISVQS
                     EGFTNFSGSKSLEDMNREYQKYGNTPIARSERKTAMEPEPMPMAGNDEMADEEGGIIP
                     TDQAANPEEENPEQTDMNPETMGGTPDDDILDDIKGIGNVGQAKSELDAITSQMQQNS
                     MKFGELARQAGYPDSQTFGQAISNPNNYATLSPEVRQVADFYKSLIAQQKALQGKKQE
                     LSNQVAPPIQSPEFSQFEPTMEEAKNLQLGKGIGKSELQLRAGTKGKIFENRLRKLEP
                     YKKVALLEFLENDPQMIDDQDYADMAILTGICEGDLVSMRIEYEETINEMAYPVIGGQ
                     DVMGQNKKNETKQLNRDMKQASKSQETTEEKVRAMKNQKFDAQNTTDTTERNGIEDQN
                     RGMHTQIDVLNQTTNGANKQKYEDQANGVFGKRDPKSVKTDANVGDGLAGEGGVTKVG
                     SDLINKGTQQPDYYEMSDNEGEKPVLDKNRPIASKEAAHQAIPVRKVNEDLDRMKSLF
                     GYNTNTYANAKPTNNHNVVFEQQLNNFRLMTESVDTSDRPTVSQLLAMPTVIFEGKET
                     KFDGKNHFDKDGKKVDECGSMEESDDKDQDDKGFKSKFSKKEFGVEKLDEGTDTGKKC
                     TECNHKIWEKDGEQKCMCKGKPTPEKEDILEAEKSRMLKIAGVKTEAKHLQLKHTKGL
                     QIKTGTQEELVDEAKNLQLKHTKGHQIEAGTKKEDDKD*"
     gene            complement(83202..83738)
                     /locus_tag="LacPavin_0818_WC55_scaffold_56344_prodigal-sin
                     gle_126"
     CDS             complement(83202..83738)
                     /product="hypothetical protein"
                     /codon_start=1
                     /transl_table=11
                     /translation="MGYTKVQILQMIAEELRKKETLDETTTGALTGGAMGGYSADNAQ
                     TGGFFIGPLGHVPRKELNKRLAFKDGQIVTKVNGQAVTEQMILEWFGRETVKGKNATP
                     FWKGGKFVEMKPKCMTFPYCSEGDSADKPIKLIGESREESSPCSWGIVTVLAETARKS
                     PEIIAKLIREHYLKLESE*"
     gene            complement(83738..84070)
                     /locus_tag="LacPavin_0818_WC55_scaffold_56344_prodigal-sin
                     gle_127"
     CDS             complement(83738..84070)
                     /product="hypothetical protein"
                     /codon_start=1
                     /transl_table=11
                     /translation="MGTKIKITEAQFDKALYAVLSESTVLTEGDQITKGDVEQIAKKA
                     LKSYFESGRNIALENKIKDIVHQMVKSDKAVQDSVVEIARNVLVQLYKALWTKKSFWM
                     SDLKNASN*"
     gene            complement(84220..85080)
                     /locus_tag="LacPavin_0818_WC55_scaffold_56344_prodigal-sin
                     gle_128"
     CDS             complement(84220..85080)
                     /product="hypothetical protein"
                     /codon_start=1
                     /transl_table=11
                     /translation="MLAVWQFIKGSVSFTIKNWGWIASVLMLLFIFLFFNQCGSTRQA
                     KKETTEAKIIADNNLRAVNDSGIVLKVTREQLALLDKNLSKLTRELDSLKKHPKVIYI
                     ARPEYIPKEVVTSNKLVRDPKDADRYGLAFYSFDSVRTIGATSWFKAINTPEKLEITP
                     NNTVIDKFSLNFGLAIAQYDDEKEKVTRLTVEPYFIDSLGNYTKPISKNLLDMHYRGA
                     NLLTVPYKVEPISNPPDVPKTKYSLRTGFSLSVNFLNIGYTPFTTPTAFNWAIPSVGI
                     GYSVVLVRNK*"
     gene            complement(85159..85689)
                     /locus_tag="LacPavin_0818_WC55_scaffold_56344_prodigal-sin
                     gle_129"
     CDS             complement(85159..85689)
                     /product="hypothetical protein"
                     /codon_start=1
                     /transl_table=11
                     /translation="MSNHDFEYVSMKKHMDSVRKVLKEDQYNNPHIIGNQDTELSDRS
                     LNSQNDDKKITLDNNQTATVVSDSQDELAGNITMGLQTILNGFMEAIQGTVNNIDMMT
                     VHISDSAMILTIKVTMQDNQPMVFNINSANKSIQAKYDNFLEINEKNLGMLTSAYKYF
                     NPQLMGHLQGAVSGGM*"
     gene            complement(85689..86297)
                     /locus_tag="LacPavin_0818_WC55_scaffold_56344_prodigal-sin
                     gle_130"
     CDS             complement(85689..86297)
                     /product="hypothetical protein"
                     /codon_start=1
                     /transl_table=11
                     /translation="MINTDHMVSLHQRSKQPSIKTQILLANTSSSLSDYFTKISTRCN
                     GTYDASFAFTISSFGDIYQHYNPLHFTNLFGIPEVDNQIISIGLENVGWLTAKEGSDD
                     FFDWKHSIYKGEVHSKLWRGHRNWADYPPEQIQAMLRLIKELIKEYHIKPAFSGTNLP
                     MEEAKEFQGVLNRSNYAKCYYDLSPAALPYFEHINNTIKTMK*"
     gene            complement(86494..87414)
                     /locus_tag="LacPavin_0818_WC55_scaffold_56344_prodigal-sin
                     gle_131"
     CDS             complement(86494..87414)
                     /product="Uncharacterized protein n=1 Tax=Plasmodium
                     yoelii 17X RepID=V7PJ62_9APIC"
                     /codon_start=1
                     /transl_table=11
                     /translation="MKFIPYLKKHYRTITLTSYLLPILFAVIVSLAHVVTFWEISNPA
                     SWAIFLSVAVEVAVLSSIAASKLSNWAWFPFSIVTLIQIIGNVFFSYTNIDITSTLFK
                     DWVELFDPLFNWFGMETAGNLIVHKRILATFSGAMIPLISITFFHFFIRTMRMETTEE
                     SDGAKVIDETTIEPVTIQQDVELLSFSSKPPPVIETLTEPTTEPTTEPTTEPTTEPTT
                     EPAPEPVIDIHPDILRDMRQAAAIRPTYSYAPNPNDSDVQVEDPAQLKLFDIDNPPVT
                     DVPVIEVPPVVDETPAPQDRIIVFEDEKKN*"
                     /db_xref="UniRef100_V7PJ62"
                     /db_xref="A0A0F9KRA9_9ZZZZ"
                     /db_xref="aai:AARI_32240"
                     /db_xref="V7PJ62_9APIC"
     gene            complement(87416..89170)
                     /locus_tag="LacPavin_0818_WC55_scaffold_56344_prodigal-sin
                     gle_132"
     CDS             complement(87416..89170)
                     /product="hypothetical protein"
                     /codon_start=1
                     /transl_table=11
                     /translation="MLTISESYASIDEELDVQKQGHNDTFRLWIVGSKPEIDFMAQKF
                     IWANKDNNSWFNARYNQNPPLANGKPFFQFPPSPIKEGENWRFFFWRTKTPEFIEAQL
                     RTIQLFLRDVNSELAKVNNPNNPEAESKVNPKLDSFLTKLEQVRDYIESTVIPSIDIP
                     TTKADITAKLGQFVNELASSVSDADLIAKVNQYLQFASVFRYSFINTFLIYIQNRNAR
                     EVLSAGDWKKLNMEPKDPQTLLAKYPGVGRIGLWVPSTVGGGDSALIAAENKWREDYR
                     KPALPDNATKEDMWYLKPVQKTGLGYSEKLSLDKFVRIQSSRMSGYHAFKMRFNHLDV
                     EDVQQIQNMPVASRPSAPEWHTSEPDEIADKIYEVLVEVIKKLNLNFKEKEEMGGSKG
                     SSSMTGDITLLASNAGVGRASTAAHELAHSLTHQTFLTDQIKKEVSRKLAIIADKEAR
                     GIKVDPADRLTSKETIIKDAYVGRNDTQILELQAEGSAFVVLRYFGIPTEKLKHSAAY
                     ISLWRNDDAAVKANLEIISTTAKGIIALMNEQMGTGAGSTDSNELEEENLSFLYEMSI
                     IGLHRTITEMRELKKSLL*"
     gene            complement(89173..89517)
                     /locus_tag="LacPavin_0818_WC55_scaffold_56344_prodigal-sin
                     gle_133"
     CDS             complement(89173..89517)
                     /product="hypothetical protein"
                     /codon_start=1
                     /transl_table=11
                     /translation="MENTLKWLRDYGIVLLVFFLMINLVQNCNQSKAISKNTKAITTN
                     SARIDSVSSVTAEEFSLMLQIEGLKAEKRMIQATDRRMLDVNRQTEIDNEIAKLNKEL
                     ETVRQNKIVKKK*"
     gene            complement(89546..90331)
                     /locus_tag="LacPavin_0818_WC55_scaffold_56344_prodigal-sin
                     gle_134"
     CDS             complement(89546..90331)
                     /product="RNA polymerase sigma-70 factor n=1 Tax
                     =unidentified eubacterium SCB49 RepID=A6ENU3_9BACT"
                     /codon_start=1
                     /transl_table=11
                     /translation="MWINESEISPYLRDIRKMKVLTPSEEDEVIDQLRAGCPKAMDKL
                     IRANLRFVITVAKEYQNQGLDFQDLIAEGNYGLVKAARRFDPNKKQADSEKCVRFYSY
                     AVHWIRQSILQALNEHSRTVRLPVNVINDMSTNKKTMTEKEYGDWCVYQGVNRTQSLN
                     QQISFDGEELITTLYGGENTAFSQPSDDGMGLPTALQQVMGILNKREREIIMQYYGLD
                     GEPLTLQQIADNLDLTKERVRQVKNQAIKKLRFNAPMLFKFFE*"
                     /db_xref="UniRef100_A6ENU3"
                     /db_xref="A0A0D5YWV6_9FLAO"
                     /db_xref="mrs:Murru_3139"
                     /db_xref="A6ENU3_9BACT"
     gene            complement(90321..90911)
                     /locus_tag="LacPavin_0818_WC55_scaffold_56344_prodigal-sin
                     gle_135"
     CDS             complement(90321..90911)
                     /product="hypothetical protein"
                     /codon_start=1
                     /transl_table=11
                     /translation="MNLLPNRSKEYVTILLGGHPSHADKAMELVADKRQRLSFIYGFN
                     IFVVYFYSKKSIKDIEDIFLTTLKGQVDMIFVFPNIKKAVKYMAPHLKLKMEQASSDR
                     NNAIGSDMVAFRDVLTAIGNRMPYMKQVAPVDYIPIPPREAEEASLSDNDILNELLTK
                     MKNTGYSSLSPAELDFLKSYKDKYRKDNQNDQNDVD*"
     gene            complement(90886..93246)
                     /locus_tag="LacPavin_0818_WC55_scaffold_56344_prodigal-sin
                     gle_136"
     CDS             complement(90886..93246)
                     /product="Uncharacterized hydrolase n=1 Tax=Prevotella sp.
                     CAG:1092 RepID=R5PGH6_9BACT"
                     /codon_start=1
                     /transl_table=11
                     /translation="MLNSTYIKVYWDDILDNYSIAREREIQRYFEKKYTARVNVVFRA
                     IKNASSEDMKDIQADATDQVMDTQYQRRLMKKYIEDNQIEVNWQHLIKLDDNVNSKIE
                     SSKELNMRYKKFDIDQIILNNFLSYADKDQVLDLEKHRGLNVVKSEPQNKAGKTSGIV
                     DALTFVFFGKCTKMETLEDVFNKYTTADKASVKAAIKMDGERYMIERLVTRTLKRDKS
                     GYTVKSSLEFYMPLADGGWENLKGEKRQATDKKITEYIGEYEDFLLTIITTIKNFYSL
                     IDSKPTERGRIFTRFIGVEVLAEKADMCKVMQSEWVKTSKLNTTNTATLDQQIVDEGV
                     NLDAYKSLAAAVQVQLTDVEGKILNQTKDIEIAGLKKHQNVDEELYKVQEEEILEGIT
                     RLEQTITNKEASIASLKKDLVVPVDNFDIDTYNAIKSELQEANNLISAARTKKSMGER
                     VIEQLKNGEFCPTCKRPLEGVDHSGEIASKTKEVADFGSEIEALGKTITTLNTDIESH
                     EKTKDAWATHDKAVLVIQRNEVELDAFRGNLLRGKEKLEKYRNNKTFIEANRQIDTQI
                     AFLKRQLSDLNEDRDGKKLTLKGYEKDIEATTNTIDRLIDTKKEVARDEIINKIYNTY
                     IAIFGKNGISKMILGTMIPIINSYLNQMMFDTVPFKLEIRLNDKNEVEFWMVDNEGGI
                     EKKLMAGSGYESTISLLALRCVLSKVCSLPKPNIVVFDEVFGQVGNENMPLLGAFFER
                     MKEYFDSIFIITHNPVMMDWADHIINVRKVDDLTYLSTNESTTKQK*"
                     /db_xref="UniRef100_R5PGH6"
                     /db_xref="R5PGH6_9BACT"
     gene            complement(93264..94049)
                     /locus_tag="LacPavin_0818_WC55_scaffold_56344_prodigal-sin
                     gle_137"
     CDS             complement(93264..94049)
                     /product="Putative DNA repair protein n=1 Tax=Acanthamoeba
                     polyphaga moumouvirus RepID=L7RD01_9VIRU"
                     /codon_start=1
                     /transl_table=11
                     /translation="MIEKIVHLSDIHIMNYQKLDECRASMDRFIYDMREVVHPDRIVI
                     TGDLIHAKNQPSPEAMDLAGWFLEECAEIAVTVAILGNHDFVEENKDRMDAITPIINR
                     LKNPRIKFYKNSGVYKDENVNWLVYSIYDGIIPAVEAKDPDQRYYGLFHGKIQGAKTN
                     TDYQFDEGVNTRIFDDLDAVFCGDLHNRFVVKNNINAPIIMVGSFLQQAYRESLFEHG
                     YCVFNTKDNSYEFVNIEPNVKYMTFQIMDFEDIANGAEKLLNK*"
                     /db_xref="UniRef100_L7RD01"
                     /db_xref="L7RD01_9VIRU"
     gene            complement(94046..94336)
                     /locus_tag="LacPavin_0818_WC55_scaffold_56344_prodigal-sin
                     gle_138"
     CDS             complement(94046..94336)
                     /product="hypothetical protein"
                     /codon_start=1
                     /transl_table=11
                     /translation="MITYNADTHILNVDTGFRILKSQILVQRDNRKPRLMSYLLFLGY
                     VIDHIIIDAAVIEDFMKSQTWSCLKNNCSRGYTTEVVSDKLYFPKLKKLKFK*"
     gene            complement(94333..95073)
                     /locus_tag="LacPavin_0818_WC55_scaffold_56344_prodigal-sin
                     gle_139"
     CDS             complement(94333..95073)
                     /product="hypothetical protein"
                     /codon_start=1
                     /transl_table=11
                     /translation="MGRVILREEDHKYINLDNPDYLYTSVTTVLHKYEVPFDADYHSK
                     RIALRDGRLQQDILDEWKEINRIAIVYGKLVHSIMERHFLNQQNMYIPRDDFERTVIE
                     EFAKLKMINNHRIIKPEYVLTHPITKTKGIAGCGDLIEDVDEKKFNVWDFKTNREMTF
                     MNEYDTWLKVPLSHLSQTKYNIYCMQISTYAYFYELETGKKVGTLGILYWDRGNEIEA
                     QTGVWKVMYLPYLKTDVMRMIDHFTLSL*"
     gene            complement(95073..96041)
                     /locus_tag="LacPavin_0818_WC55_scaffold_56344_prodigal-sin
                     gle_140"
     CDS             complement(95073..96041)
                     /product="DNA primase n=1 Tax=Prevotella sp. CAG:1092
                     RepID=R5P444_9BACT"
                     /codon_start=1
                     /transl_table=11
                     /translation="MDSPNEGKYPILVNLLTKVLGDFRKHHESQMHMAFNCPTCAALK
                     NVVSDNKYNLEVHYGKGVYNCWSCGKTEGTHGTIYDLFYRFGDQHDLAMYQTLGMEYE
                     YVNKDGEKVERVDRKIIIPSEYISLADKQSLGVYRRAYQYLSGRGITNELIKKYNIGW
                     CYDGKYADKIVIPSLDEEDNWNYFVTRAIDKNAKPKYMNCDADKEMIIFNEALIDWEK
                     WVFLVEGPFDHIATPNSIPMLGKGIYPLLHQTIYEKAKNKIVILTDPDAVDEGVEFYR
                     QLDGGRLLGKILINFMPKYYDPAKYFEKFGFENYKKQLMQSHRLKD*"
                     /db_xref="UniRef100_R5P444"
                     /db_xref="R5P444_9BACT"
     gene            complement(96106..96759)
                     /locus_tag="LacPavin_0818_WC55_scaffold_56344_prodigal-sin
                     gle_141"
     CDS             complement(96106..96759)
                     /product="hypothetical protein"
                     /codon_start=1
                     /transl_table=11
                     /translation="MMVTGTTSDNPIEKHKDDFILGLDVSTKTIGVALFRDDGSLYEL
                     THISPKAKPLPTTKTEEVMLKADLFAKFISKYDGFPITRVIIEEPLLRSNNLNTVAVL
                     LRFNGIISKIIYDKFHVVPTYISTYEARKNGFPELMQPNANGKIVLFGGYPKDTDKKQ
                     IVWEMLSKLFPNIKWLYGKKGNLMKENFDMSDAACAAIGEMRKYGYWIVQNGVLKSI*"
     gene            complement(96731..97105)
                     /locus_tag="LacPavin_0818_WC55_scaffold_56344_prodigal-sin
                     gle_142"
     CDS             complement(96731..97105)
                     /product="hypothetical protein"
                     /codon_start=1
                     /transl_table=11
                     /translation="MAKSRRIKSKTPKKSLTPIPHNNRGHLEGRMAHTQIITMLDPDP
                     DKKGKLNLGKPYTIKKSIFHMNLSPFEQRRIHLIKTAIEAEDINILKKLNARERKLYD
                     GLLAEKKKREGIENDGDGNNVG*"
     gene            complement(97162..97629)
                     /locus_tag="LacPavin_0818_WC55_scaffold_56344_prodigal-sin
                     gle_143"
     CDS             complement(97162..97629)
                     /product="hypothetical protein"
                     /codon_start=1
                     /transl_table=11
                     /translation="MLLYLSIAFILAGLYFTGSKEGWWLRQLSVTDPAEYKLCQEKWH
                     TLGFWQHITLGLALVVQVIPNWYEFIFWSFITLWFAWVGYDGWSNMPRNLNPYIKQDR
                     YKWFRKFFYSGTKKTGTYSKIDLALGEYLPTIKFIYTIVTITTTIIYLLVWGF*"
     gene            complement(97629..99389)
                     /locus_tag="LacPavin_0818_WC55_scaffold_56344_prodigal-sin
                     gle_144"
     CDS             complement(97629..99389)
                     /product="hypothetical protein"
                     /codon_start=1
                     /transl_table=11
                     /translation="MATNPSTNATVNFVTSGTTVTNTRGITAITTAAGTNLSIVKMKI
                     PFQKRVSEGSKRFLFFLAERPAYLPNVNQKVLIHHAALPISSAINNYFVDQSTNVAVG
                     SFVRLAIMGATATPPASRDGFTYALDVMYDDDTLGYITGDCDGSIEYDVSPLNYDILK
                     PIESNVVVTERVPYDLGEGDNYLRGTSTGATQSTASITPMLFVDRGDSNTVFSNLFKS
                     FNLPITASEIKEFTQSPLGTWTDSTAGTLYYNGKKGYWTASVTGTTTHPVTGYTGMFF
                     DTAYEALYQNRILVMEIPQTQYGEIIDGKSLKIKLPKAGTPPISSFYDIYGAYKTNNT
                     EYELGKMDNYMSEHDFSAAYFGMPAVLTNTAYESNVVLLFNDDIAAPNSTGSWATGHD
                     EVMQGEKCYNPTSVVKKKFFDFYNDTPVGIAYLDKGFVVITDPTIVGAVYNHYTGSSH
                     NYVTYASNIITNFDGMNLDYSNSQFLFKSTAITTPLVNTFVEYLSYNTEKSLNVVCLA
                     SANEFYRTTNDTAKVLDNATDQDFAEFKNPISGNLYPIVITELGLHDQYGNLLAIVKP
                     TEPIKKYWYDVVSFNIKIRL*"
     gene            complement(99416..99745)
                     /locus_tag="LacPavin_0818_WC55_scaffold_56344_prodigal-sin
                     gle_145"
     CDS             complement(99416..99745)
                     /product="hypothetical protein"
                     /codon_start=1
                     /transl_table=11
                     /translation="MGFLKTGSTEMQIYLTEYGKKKMLEQSFHPMQFTLNDSDVNYLT
                     NTVMTKAVVDVSGDYDDNVFSLSKWQNIGGSIIRRVAAPASTGTIVTADATLLATAAV
                     ADQTSAA*"
     gene            complement(99796..100965)
                     /locus_tag="LacPavin_0818_WC55_scaffold_56344_prodigal-sin
                     gle_146"
     CDS             complement(99796..100965)
                     /product="hypothetical protein"
                     /codon_start=1
                     /transl_table=11
                     /translation="MGFEKTTGMTEYDMLVYLTPLGVEKFYNRGLIDGTKYFSISDSD
                     TNYLVYSGLTYNYNMLSGGTYSPTLPTLGHILSLRGTVDRNQIIPRKTLSTNLMSLRS
                     PVWRYPTVEPVEEILTAYKESDGDKYFEKPIVLGGRNMWHTGMTTSGNTAEGFLYYLP
                     PAHITQDYTNTLEPTLGVVTTGATAHVPFPGVSVNDGRRSFTEIQYFYYLNKTNAHMF
                     LDAFSLQNILPVTHTIINTTVDEYYSSEFVKKTYYLDWESVKDGKRYVDCALSVYIPK
                     FVYTRSRVVLLPYEVVRFGVSFEIYQAGSVVTHWRGQNYSDQSAHEGQYEFDLVLTSK
                     PELDSTTIYSSTMKVIVKVKDSSYNPNTYIVPTPVPGGGGVNISTITAIYVPPQD*"
     gene            complement(100967..103606)
                     /locus_tag="LacPavin_0818_WC55_scaffold_56344_prodigal-sin
                     gle_147"
     CDS             complement(100967..103606)
                     /product="Marine sediment metagenome DNA, contig:
                     S01H1_L11675 {ECO:0000313|EMBL:GAF97356.1}; Flags:
                     Fragment;;  TaxID=412755 species="unclassified sequences;
                     metagenomes; ecological metagenomes.;" source="marine
                     sediment metagenome.;""
                     /codon_start=1
                     /transl_table=11
                     /translation="MSYIIKKTEPLVNVKLTDKGREQLSIGQLRFINFSLSDGEMVYT
                     NDNTEYLNILRPADNQPAATYLIPSEGTNYILPITSIVSYPMVQYADAKERGFFTGST
                     IMSGYTLCGGYAVPQENITGGTSLDIVYEAGSTIASTPINPSGLTPSVGDLMLVKYPK
                     TGYTGTLSPWVVDYAVPYLWYQITSITGSTATGFTVDVDRLLPDLNLTGSTTGSTGYA
                     YFYANNMIEDVFDESNPSAYWSKGLLDFTDTCSNGSHDVPMWNMNVFYVSDIVGLDHV
                     AYKGHDNIIGTNYMGLYPYLRYAADNAHQDKVGIIHYTNNTVNNYYAEGFYSTTLELY
                     VPTLMWHKKQFGGAGFGDTIGYTFVCDTTLKYWAGNLRYYDLVDAEVTPTAVGKVFID
                     LKIVVIENEELITAMSLKSNRNWTLPKPVLQDMDAGRCSGSGSAGIITKDQELHVTYA
                     LIDSVNGFTGVHCEDYASIGTDKDTADVLFRFPNDPTDPTYSEFPYLKRRSDGTGFSA
                     DNIILIVQKTDKGSRPDADSWYYFSANAYIGSNGCIPIAMPTTNNYELFVESVVVSNI
                     SKTTYNLTHTPIGDVIVSRKKATNFGGLVLKPATNISLISTNTGSTYGDYVQSGDQIF
                     FGLSGGTTTDLVVGDILQFSYLIGTVILATTVRMDIFVPTVYPLSGEFYYQSGNYYSD
                     LTSDPDGDVYLFYNGLVLNDTMYTVVAGISKTYRVLYNFIPVAGSRITILYLNNTGGG
                     SVVVQTDYQPIQVNDLRVTLNDQTFSVQATDLYKLQDFISIPKLSNTGMTFGDETFFF
                     GNLNTKIKSTTYKSIMNMTVLPNRYIKSNNPTFNENIHKVAFTEVDVYDDEGNVVAVG
                     KFSQPLQRKLNSDVQIINAIIDF*"
                     /db_xref="X0UDG1_9ZZZZ"
     gene            complement(103633..109428)
                     /locus_tag="LacPavin_0818_WC55_scaffold_56344_prodigal-sin
                     gle_148"
     CDS             complement(103633..109428)
                     /product="Marine sediment metagenome DNA, contig:
                     S01H1_L00351 {ECO:0000313|EMBL:GAF82310.1}; Flags:
                     Fragment;;  TaxID=412755 species="unclassified sequences;
                     metagenomes; ecological metagenomes.;" source="marine
                     sediment metagenome.;""
                     /codon_start=1
                     /transl_table=11
                     /translation="MNTDLGSIDFSMVNQTAYSTDPLLEYMFDTAAEAVNQAKIWGFD
                     GYRAYVVNGTIKYIPCTTAAEYQQATQLTIHQGDIVAQGKEVFGDKLVGYQFAQTDAV
                     TGDPIFTLGNFTITTSINQKQDAIFTLADSKRGYVGLDFTVDGIEALKAQVTQNVTAK
                     VRFDKSNLEKYVTYASLSERFRVTLQEIAETFPASMHVVPYFITPTSVFEYFTDVNGT
                     SATFKVLIADINNPYTIDFYKTGLTATQSEYVSPLRNFSKNYRQYEVYYNGAAYPILG
                     VVLPKATNDSNGLVLTVQGDPFASVVSVNRTANVNFYIKPVKKAWDDFYTTTSDLTAF
                     LLNPKSNPLYVAVFNVPHRSDDGEFQIIPQTMSFPMYDDYNVDIFNDPFDKYTTDLQF
                     IADEFDRFKTDLISRFLTAESLQEFDTPERKTYVTWQTYGAMFDNVKKYADGISYMTK
                     VSYDKLDNVPDVLLKNFAHMLGWKTYEIEQDDTLIESLFDVSADRQGDDTPAEIDIEL
                     WRRIIINSFYLFKSKGTRKSIEFALELVGIPLEIMDINEYVYVADHQLPYSDFYNIFN
                     QSISDYPIDMDGYPTTPPYTYFQANGGSMLNNAQNIGAYDNGKTYLDTFRKFGSIKAF
                     DLNRTIDNKKSWVVATGETQQSYDFLLRDTNYIIKDSRLVINSKEADAAISSQMTFDY
                     YVYSFYNKNGYDISTSTATVEPSKLTFNDYIREITSKLVDPKNRKVIKTYPVLSKIYW
                     DYLDYAGALNLKTIDYVKTLDFMSKFDTYWVKLLQQFIPATTIFLAGRKYANANITKS
                     KFQYKHGLRSATGWTGTDGSEFQDEALKPSPSGYLDVFHCDGVLSPDLHGNNIIFLTE
                     AKLSEKAHSYLTRGGYFDADSYDFYRHYASQQNILLLQHGNFGSMTGLTLNTGSTTCA
                     GAASLYFYTKNGSTGTVTLGHKISFSGSTFDQDLGLGSYAGLSISGTTGSTMLRVDAM
                     PVSGSTLYPLQLAFFAGIRSVTIEPNEYYVVEGDILMDFQVTGRSAHSYLSLICTYDP
                     NMFSSIAPTNIISNLDMMEGCFGAGEYEKLNWVHLKTKFKCSKNIAHIHLVGKDIDYS
                     GSGGMIKMKNFTVKKDVSNINFITPPPLPHVCYYDYDGYRAPLLTGMIIAPEFLSATT
                     SWQVPMGGTQIQFSATEDLATAKFVHTTSNGVRMFSMRNQTYTTTPEKDTLYYLSYDL
                     DIVYTGNTMTYQEQPTIYVHPFCNDVTNEPLTSYPFKFKGDLTHRQTKFEGYYYPTSI
                     SASTITVVAIQNDTPLTADYSVKLSNFVLTRVNAYYISDGGVLFWYKQPHAFGYSMNT
                     NVTAPDYAVGGTSTAWAIPFIPTGMTGQTGDVSGMYEQYVGNRSGITTGMTTPLMHVN
                     TTYVDKFDLDTTNTTIDINLTQTCGLGYQFYLTGSTLPTPCITPRGSTIENQLFMSGA
                     LDFQFDGFYPLTGSTQAGLGPFYSSKTVYGIYGNVGTDDVPCPKNINTRLPIINSYGS
                     NWEYLRTDTGYTATHHHIPEDFQTELPTVSLANRTNNNYLVVNRYNLIKVEASIIYDS
                     TIDTEQSVLVKLMGANGFVYNQKSYIVGGSANPTYSTVQSRTLDYTFEGFYYINDEIY
                     LTVQPQSFNCVFKKEEAIDCLGGYILSGSTSSRYSHFKADKIWDSMINSGAGGWVYTK
                     FTGDTYQYMINSVYDTIRFTPTGVSGHTLAPTEVYDFEHEYYMAFVSGKTASANGRTI
                     ALMSNAIDRSQFYNSNAFLYGVYQLPPPFTGVTWTGYTDNGDPVPDQANALTGNTYSV
                     MRRSYVKVYESEVTGIDANLERYLLAFYKLNGKILFRNGYSKYFFDAPVDRFFTASDA
                     TSREVFPYGVAEAKYESDGIHLKYDFAKDLAGYPITGEFIGRLTSKDPCGNFATIYIL
                     LCMNVKSSASVIRINDISAIQTQSEITTQSV*"
                     /db_xref="X0U1I8_9ZZZZ"
     gene            complement(109428..110333)
                     /locus_tag="LacPavin_0818_WC55_scaffold_56344_prodigal-sin
                     gle_149"
     CDS             complement(109428..110333)
                     /product="Uncharacterized protein n=1 Tax=Prevotella sp.
                     CAG:1092 RepID=R5PAU7_9BACT"
                     /codon_start=1
                     /transl_table=11
                     /translation="MSVGLYGTKRPSDVAPVDIEVIVAYSASRNAGEQQTFTRFAGTD
                     VVKPLFNVDVNNKLSTVEIMGGLYNLELPNTIFTKKGIYGVYIRPAQIRMTIEDCGSL
                     AAFPDIAGLVFDTQAVPTEFVTKFINNGLDGYRIEYISPSNKAKIPNLFRIVTSSFLA
                     EAVTETSSNANQKTIRYKYTNSGTKLFVTVTPNVAPSYKPTSPPFIGQKGQTVIITNT
                     NFNPMYMEIEMVDYDMETLNIALYGEQSKSIDDGIYTLYDFENNIFAQYDLYEVRDNT
                     GAKLFEVRKRRTEIDYNKSRANVIK*"
                     /db_xref="UniRef100_R5PAU7"
                     /db_xref="R5PAU7_9BACT"
     gene            complement(110335..111162)
                     /locus_tag="LacPavin_0818_WC55_scaffold_56344_prodigal-sin
                     gle_150"
     CDS             complement(110335..111162)
                     /product="Conserved hypothetical phage protein n=1 Tax
                     =Acinetobacter phage Acj61 RepID=E5E4F8_9CAUD"
                     /codon_start=1
                     /transl_table=11
                     /translation="MANQYIHTEYTEAEVQKILDLYALGQSKTQIAHTLRRKKDNIQK
                     ILTSNGVWDENRGDWKKVFTESEIARIKNMYVVDGFGTAKIGFEFGVSNQPIKSVLRK
                     LGLLRSGTSSGIKTVLTIEQHEMIKRLYSIEYKNIKEIALSLGLTESFVNKYLSTTGY
                     RRSKSLGTTVGQLRKFSQLTPDEYLRRLPELKKYRRSVLKITGKQPINTLINFDKRGV
                     SGTSGAYHLDHKFSILEGFKHNISPEVIGGIANLEFIPWEENIKKRTRCSINLSKLI*"
                     /db_xref="UniRef100_E5E4F8"
                     /db_xref="A0A0F9I8W8_9ZZZZ"
                     /db_xref="E5E4F8_9CAUD"
     gene            complement(111166..111774)
                     /locus_tag="LacPavin_0818_WC55_scaffold_56344_prodigal-sin
                     gle_151"
     CDS             complement(111166..111774)
                     /product="hypothetical protein"
                     /codon_start=1
                     /transl_table=11
                     /translation="MIQMNINKLTDKVSFIIPLECDGKAMGLLKPLSGITESVDYTDL
                     TDFITGKTSSKLSFILKSFAAKYYAVGKTVTIRGTDIKAVVTADDPEYKAYRMYLVND
                     YDPQSTTDEYEYPSIWYEEKNGVTTYRYKVPKATGYPSGTAFILQYWGIIDEPILDSN
                     LFINRGINNVFESFKRLKTVTNIQELEKTGFGFFKLYSGGII*"
     gene            complement(111774..113189)
                     /locus_tag="LacPavin_0818_WC55_scaffold_56344_prodigal-sin
                     gle_152"
     CDS             complement(111774..113189)
                     /product="hypothetical protein"
                     /codon_start=1
                     /transl_table=11
                     /translation="MNFYTSPYTATQESLFQNVVYVNPRWCQLEGDANGAWHRPTFRL
                     DETTDGYYLYWLNNYNIDTFYASFQFWDALNGRMINLLPSHPYEPNKHWVQSVNKDFD
                     SRMLYVEYKVNYASKKYIIRIFDPISNKWVVKPNSILLYELVFDDEFAQKNPLIGVAN
                     GVPAPITTTATTGSTISNFDLRLTTTTTDFDLDVDSGVTPYIFNGKVGYNTFQNLRSE
                     WNSAAALVTNQYEDTIKIFNDSPVPVYLKNIDIKLLNDSGSDRHSRLTGQYKALTYVD
                     GNVKSIYVLSSVPDYNLENGRQLNFETFWHPDRNKKPSDPLYGRTVAVNILDDNKVNS
                     WESAAWVGWSYPLNNYNFTLYGQELGEQLRISYVGDDLSEIPANGEMNLAINWLFGNK
                     YGYANVEPMFYQMCSNSNTFPSKNYTVDLDYEVTLYFNNLRNTLPEYANKLTFTVKPR
                     FQFQYIKNGGSSNNKPPREGG*"
     gene            complement(113186..113497)
                     /locus_tag="LacPavin_0818_WC55_scaffold_56344_prodigal-sin
                     gle_153"
     CDS             complement(113186..113497)
                     /product="hypothetical protein"
                     /codon_start=1
                     /transl_table=11
                     /translation="MENYKINKSLGFVRLPFNLTSDYDDSMKDIRKASMVKSVLDGEV
                     QKINDYEMTAFRSQYQTLIFDFTRKKKLGLNLMPMAPRQISYCQRDLTHSLTCIILSL
                     K*"
     gene            complement(113497..115380)
                     /locus_tag="LacPavin_0818_WC55_scaffold_56344_prodigal-sin
                     gle_154"
     CDS             complement(113497..115380)
                     /product="hypothetical protein"
                     /codon_start=1
                     /transl_table=11
                     /translation="MSNTGQILRSKKVANAKDKGLTMPILLESEKQTYTEYNVFKRIN
                     QLDQFYVDKLNCKHYRFYGHINEVVNLKFDLPTQPIVKPDFTYFDISADANWDVYLMA
                     PLSFGSGSTPTAADRGDYVITTTFDGVTKTIDFNTGLPALSIKSEVINNKTRTGLLLY
                     LGHNYQAGDLLSLIDTDSPSKNGTYRVSYVVGNKVYIQETAVATAASGSTTSGTTTDY
                     VKIGNGEVELGITPAYYVSLTGRTNVNWLAVITPHIFVKKLVNKIPCEYYMKKLQSVG
                     KIGSITNCGYSNNSYNQKTFSFTNEGKSYFEDVVSNNKAPITDLYITFVKLVSEDLKM
                     TTVQANFANFIQSTFDQNEVKDYYFSNTKAEVLLMPEGSMIYEAQEDNVFVLLSSTFV
                     LLDGDVAKDGIGAWARRSGAVYTSKTGGASNKGIQTVSDHFTDEFGTFIDYNDTNNFL
                     YHSLVEYTNETLTEVEINHIEHTFICNTTDVAANHMRFGYNPFYHVPIRKFSNNVEEW
                     DVYFGIPNYAVYSEKYQTYRWRHILEIGYFEAGGNGIDFPYMNDAFYVFSHVLFNIKN
                     YSSPKVGSLLSGGYLISSYTDTLTQNQTSTTNTTGNSALDDSLLDKNKNDKPFEEFSG
                     TVC*"
     gene            complement(115373..115555)
                     /locus_tag="LacPavin_0818_WC55_scaffold_56344_prodigal-sin
                     gle_155"
     CDS             complement(115373..115555)
                     /product="hypothetical protein"
                     /codon_start=1
                     /transl_table=11
                     /translation="MFETSVVDVTDTIQKLVKDSVYSSYKAGTDNLYEGKYYLFGRND
                     KTQNALNIIKERYFNE*"
     gene            complement(115626..117506)
                     /locus_tag="LacPavin_0818_WC55_scaffold_56344_prodigal-sin
                     gle_156"
     CDS             complement(115626..117506)
                     /product="Uncharacterized protein n=1 Tax=Prevotella sp.
                     CAG:1092 RepID=R5PWB7_9BACT"
                     /codon_start=1
                     /transl_table=11
                     /translation="MENIRIPIDLTTAKNVTFKLEQDFEQLEVLSLKVSAYDVYAQMT
                     ADFGVVVGRVNVNGGFGVQNAKVSIFVPITSDDELRNEITQLYPFKSPADKLPNGVRY
                     NLFPRVKQPNFSHQPIGCFPDVSDLTYYPIYLEIYEKYYKFTTTTNDSGDYMIFGVPL
                     GAQYVHMDFDLFDTKSFYITADDLVTEIKTSATISAQLSTELTQAINPNFELTTGGTY
                     NVKVKSDIDAMPNIFGDNKMVNVVPFWGDKTLHEIGITRCDFELNYQYVPTSILFGSY
                     LNMSYWSRIMPNSSVDIGNGDAGWDITKQEVAKDLKVVVYKHLAPQVVERYGVYSQVP
                     DINGQATGVFVLNLPMYEDYYITDEFGQLVPSKTKRGVPTKGHYVFEFFDDYEGIYGN
                     GRRTLEGGSNGNLSVGIRVPADRNGHLMLGGWTSNRYDDSTLFEYNIINGTPRFYTIQ
                     TNFRPHQGKVYANGFSDVDIRYAPNNVNGNGVIAYIPKINTDLTYNIPIDGKNPSLEP
                     NLLGTLLSPRFFIQDYDDQKTLIFANEVTWIPWYPKEDTAFYQTKIWDWIYGVGVRRI
                     EGVNRGETYNILYPPGSGSSDNDILRHTAVQTWFFGDNPWDGENVPTANYYAQLRYTQ
                     QI*"
                     /db_xref="UniRef100_R5PWB7"
                     /db_xref="X1B1P8_9ZZZZ"
                     /db_xref="R5PWB7_9BACT"
     gene            complement(117506..119332)
                     /locus_tag="LacPavin_0818_WC55_scaffold_56344_prodigal-sin
                     gle_157"
     CDS             complement(117506..119332)
                     /product="Conserved domain protein n=1 Tax=Prevotella sp.
                     CAG:1092 RepID=R5P9Q0_9BACT"
                     /codon_start=1
                     /transl_table=11
                     /translation="MAKQINYSKRDFASLQEEERAFIKRYYPEVIQNFNDASIMSVYI
                     DLNAAIADNLHQNIDRSLQETVLDYAQQRSSLYNIAKTYGLRIPTRSASMAICEFSVD
                     VPVFGDAEDERYLPILKSGSQFTGSGQMFETIFDVDFASPIGATGAYDRVKIPNYNNG
                     KLTSYTIKKNAVVVNGSTRIYTYTFGENQVDPFFKLILPDTNVLNVDSIISKSGVGFT
                     AQPTYDEFNNESLKWYPVKSLAENKVFVVDKSRPVSPNGLYYGKYLRIEKRYIYEYTP
                     TGYCVVTFGSATDDSTDILDEFIQYDGVIDLKSVLNNKSLGVTPRPNTTMYVKYRVGG
                     GVESNVGVGVITSITNAIMSNKGANPQIVRSVQASLRCNNVTPAVGGAAAPSIEELRY
                     YIGYNFAAQERAVTLEDYKTMIALMPSKFGSPARVGVVQDKNKVVVNILSFDSTGALT
                     NVIHSTLMENIAAYMSEYRMMNDYMQVQAGQVIDIAVEAEVLMNEDSYLNVVANIITN
                     ISDLFSTQNMVMGKSVYTGDIMKAITSVSGVLNIPSLKIINKVGSSYSFNTTSQPYID
                     VANRVIDTTDGIIFAEENQVLQMRFPDKDITIRPKFATAVRA*"
                     /db_xref="UniRef100_R5P9Q0"
                     /db_xref="R5P9Q0_9BACT"
     gene            complement(119334..119744)
                     /locus_tag="LacPavin_0818_WC55_scaffold_56344_prodigal-sin
                     gle_158"
     CDS             complement(119334..119744)
                     /product="Uncharacterized protein n=1 Tax=Prevotella sp.
                     CAG:1092 RepID=R5PAT8_9BACT"
                     /codon_start=1
                     /transl_table=11
                     /translation="MPIRKKTIGVSFPFQDSVEGDYLKLTKSASEEVKSNFVHLLMTM
                     KGERYFLPQFGTNLRQYLFEPQSTDNDDDIRKEITDAAAEFMPNIKIKAINITHYGDD
                     IELPENKKYRIVISIDYRVVSGNFDFTDNVTLNL*"
                     /db_xref="UniRef100_R5PAT8"
                     /db_xref="R5PAT8_9BACT"
                     /db_xref="rpj:N234_10075"
     gene            complement(119874..122399)
                     /locus_tag="LacPavin_0818_WC55_scaffold_56344_prodigal-sin
                     gle_159"
     CDS             complement(119874..122399)
                     /product="Ribonucleoside-diphosphate reductase id=4161957
                     bin=GWF2_Bacteroidetes_41_31 species=Owenweeksia
                     hongkongensis genus=Owenweeksia
                     taxon_order=Flavobacteriales taxon_class=Flavobacteriia
                     phylum=Bacteroidetes tax=GWF2_Bacteroidetes_41_31
                     organism_group=Bacteroidetes"
                     /codon_start=1
                     /transl_table=11
                     /translation="MEVKKHTPEEALATATTYFEGDALAASVWMNKYALKDSDGNIYE
                     LTPDDMHHRLASEVARIDANYPNPMSEDEFFELFRNFRYIIPQGSPMAGIGNDFQISS
                     LSNCFVIGGDGNHDSYGGIMKVDQEQVQLMKRRGGVGHDLSHIRPSGSRVLNSALTST
                     GIVPFMERYSNSTREVAQDGRRGALMLSVSIKHPDSENFINAKMEQGKVTGANVSVKL
                     DDEFMLAVKSGGNYTQQYPIDSDAPTTVKEVAALGLWNKIIHNAWKSAEPGVLFWDTI
                     IRESLPDCYTDYGFKTLSTNPCGEIPLCPYDSCRLIAINLYSYVENPFTPHATFNLKL
                     FAQHAHYALRIMDNIVDLEIEKVDRILAKIAADPEDDETKAIERNLWIKIREKSIQGR
                     RTGIGITAEGDMLAALGLRYGTEEATEFSVMIHKLLAINVYDASSDLAAERGAFPIFD
                     IERERNNPLMNRIKEAAPEVYAKIERQGRRNISMLTIAPTGSVSICTQTASGIEPVFM
                     VSYKRRRKVNPNDKNVKVVFVDEVGDSWEEFNVFHPKFIDWMRINGYDIENAASLRDE
                     ALTEIISKSPYYKATSNDIDWVAKVKMQGAIQKWVDHSISVTVNLPAEATEALVSDVY
                     LTAWESGCKGITVYRDGSRSGVLISTEKPKEHVHVAETHALPRPKTIDCDVCRFTNGG
                     EKWVAFLGFVGGHPYEIFSGLAEEFPIPSYVEKGKIRRVKDNGHGSRYDVLYIDKGGM
                     EQEIRGLNRVFSPVYWTYAKLISGLLRNRMHLVSLIHTIQSLNHEDDVINTWFNGVVR
                     TLKKYIKDGTEDTKEGKCPVCDATLQYIEGCLTCTCGEYSKCG*"
                     /db_xref="gwf2_scaffold_41_135"
                     /db_xref="bacc:BRDCF_11190"
                     /db_xref="107343053"
     gene            complement(122420..123874)
                     /locus_tag="LacPavin_0818_WC55_scaffold_56344_prodigal-sin
                     gle_160"
     CDS             complement(122420..123874)
                     /product="DNA primase/helicase n=1 Tax=Prevotella sp. CAG
                     :1092 RepID=R5PWB0_9BACT"
                     /codon_start=1
                     /transl_table=11
                     /translation="MLKPQDLPQKPKSLMDFGVEFQQSLIAEIITNQKFGAEIIDLID
                     KDYFKNHYFGYIIKLIKDYYTNHEVIPNYAGIQVAIDDNYGGVLETHKTMTDTLAGIK
                     NCGMVSLDIPKIAMTFCKFQKVRNTVDAVKKKLDNGYYKEYDDIEDTIRKAITFKESD
                     EGVDFFSGIEHALDENYRDVIPTGIAGIDKITNGGLGKQELAVVIAPLGVGKTTFLSI
                     IGSNAYRAGFNVLHIFFEDKLDEVRRKYLCHWSDIPLEKLNEEKDFILRRATEIKESL
                     PNGKLIFEKLHADTVNVAKLRRIIKREKNKLDGKLDLVIIDYADCIVGEQSKDSEEWT
                     GEGKTMRQLEGMAEEFNVAMWTAVQGGRKSTTAAVVEVDMIGGNIKKAQVAHFIMSIA
                     KTLQQRDQKLATIAILKSRFGDDGKVFENCIFNNSKMFIDTTLEESFDAFAETQKSKQ
                     SEKVREIVQKSREENALKMAASSQLPVNQEFNKT*"
                     /db_xref="UniRef100_R5PWB0"
                     /db_xref="R5PWB0_9BACT"
                     /db_xref="mka:MK1032"
     gene            complement(123840..124397)
                     /locus_tag="LacPavin_0818_WC55_scaffold_56344_prodigal-sin
                     gle_161"
     CDS             complement(123840..124397)
                     /product="Uncharacterized protein n=1 Tax=Prevotella sp.
                     CAG:1092 RepID=R5P9N9_9BACT"
                     /codon_start=1
                     /transl_table=11
                     /translation="MGNPNLSQTLVERSRSFKEPYEFLFKINDNIIVQRFFTVNKYNP
                     EACSSLELKYAVDDCVEIIQGEMKSRTLDFMDEYKYYFADDPNFDRNTNDDCYTFQVK
                     VNGKVVIESGWSANIYPAKIRYDVNIKKYIARIISQIQNALSLPSRMLTTEYVTRSKK
                     DNIVFSRYNLILQADVETTGLTAKA*"
                     /db_xref="UniRef100_R5P9N9"
                     /db_xref="R5P9N9_9BACT"
     gene            complement(124408..125466)
                     /locus_tag="LacPavin_0818_WC55_scaffold_56344_prodigal-sin
                     gle_162"
     CDS             complement(124408..125466)
                     /product="DNA polymerase I (EC:2.7.7.7)"
                     /codon_start=1
                     /transl_table=11
                     /translation="MIHRTINKRVVKTKTLLIDGEVLLKISFFGTKNTITARGRVYTI
                     YNFLNTIRKFYMEYAITKVVVFWEGDNSRAYRQSFYPYYKANRDALYNLSDDEYSDLQ
                     FQRRRIKEYLEELHIRQIQENESEADDCIAYYVQNSPNEHKIVFTNDKDLLQLLSEDT
                     EVYLADFTRKFIVTQKNFHQHFPYHHRNVALIKMIGGDPADNISGIEGIAEKTVLNIF
                     PELKTEAKDVEWIQERAQQLLTEQPNNNAVTKIVDGQTKWGTYGTDYFAVMKTIISLN
                     PPHLTDVGIQDLEAVKDSPIDPEGRGGVKKVLNMFLEDGIRINNSNNDEAFFEYWQPF
                     NTIIKKELDYYKQCSQTK*"
                     /db_xref="msy:MS53_0528"
                     /db_xref="Q4A5N5_MYCS5"
                     /db_xref="UniRef100_Q4A5N5"
                     /db_xref="2.7.7.7"
     gene            complement(125447..126523)
                     /locus_tag="LacPavin_0818_WC55_scaffold_56344_prodigal-sin
                     gle_163"
     CDS             complement(125447..126523)
                     /product="hypothetical protein"
                     /codon_start=1
                     /transl_table=11
                     /translation="MPNKTALKKKEFDADALFTELSSSTEYKPQEYLNCGEAFAEVTG
                     LAGPAIGHINEFIGHSDSGKTAALIKAMIASQKMGRLPILIVTEEKWSFAHAKLMGFD
                     CEEYEPDKWRGKFVFRDDLEYVEKITDFINAMLDKQEKGDLPWGLDFFWDSIGSVPCK
                     LTWEGKGGKQHTAGVLADKIGMGLNRRITSSRKLNKPYANSMTLVVQPWVWKDMSNPM
                     SKPRLQGKGGTAVYLNATLVFQFGNIDNAGTSAVSATKAGRKIKFATRTKVSVKKNHI
                     NGLGYEDGYIIITPHDFILNSDAAIKKYKEDYNEYWKVFLGIDAGTDFDLIDENASEA
                     NKLSKQLADLSSYKNQIQDDSSDD*"
     gene            complement(126538..127440)
                     /locus_tag="LacPavin_0818_WC55_scaffold_56344_prodigal-sin
                     gle_164"
     CDS             complement(126538..127440)
                     /product="Marine sediment metagenome DNA, contig:
                     S01H1_S27446 {ECO:0000313|EMBL:GAG40420.1}; Flags:
                     Fragment;;  TaxID=412755 species="unclassified sequences;
                     metagenomes; ecological metagenomes.;" source="marine
                     sediment metagenome.;""
                     /codon_start=1
                     /transl_table=11
                     /translation="MSNVVDQVLAQQAKRASQSQFESTDLTKYFTIALPQGVSRGEKT
                     FRMLPPKPDQLVFTEIWFHSIKVGNNHRKLYDPGKNEGKPSPLSDVYNALKGSNDPTD
                     KALARNYRPRLFYVIKGIEREKENEGVKFWRFPHDDKGGGIFDLISPIFKKFGDITDP
                     KTGRDLSLTLTKVKNKQNNGEYTAISAILPNDPSPLSTNEQLSQQWIDDTMTWENVYK
                     KYDTEYLYIVAEGNIPTWSEAENKWIAKADSDDTEGSGTQDNIGNAVGGANTPTPPAT
                     QTDHPAVDTDPVAGDEISADDLPF*"
                     /db_xref="X0XBF8_9ZZZZ"
     gene            complement(127594..127917)
                     /locus_tag="LacPavin_0818_WC55_scaffold_56344_prodigal-sin
                     gle_165"
     CDS             complement(127594..127917)
                     /product="hypothetical protein"
                     /codon_start=1
                     /transl_table=11
                     /translation="MPDITNLSGENILIKVTSSTTVVFSDANYDYRYFRMSVSGNPAD
                     TATDVTVNGVRGTWGGIVTAPDSIVVDMPIWECIVHTGQVYLHGVKTPKTMFGQFGSS
                     SEGLT*"
     gene            complement(127940..128743)
                     /locus_tag="LacPavin_0818_WC55_scaffold_56344_prodigal-sin
                     gle_166"
     CDS             complement(127940..128743)
                     /product="Uncharacterized protein n=1 Tax=Phaseolus
                     vulgaris RepID=V7CDY8_PHAVU"
                     /codon_start=1
                     /transl_table=11
                     /translation="MKNKYVSPQALNEEVKRLNSIAEYAYFDQGLSEEDDNKVDQLTM
                     DDFSSQTPPAGGAPDAGGAPPAGAPPAGGAPDAGGIPPAGGAPDAAAPAEDPFAAGGA
                     PDAAADPMAAPAGDAAQEVDVTDIVNDTKAANQKADEMNSKADKTLAMVNQLMMKING
                     MESNVTKMDQALAKIDAIYKDFELSKPPSPEEVKQAMAQNSYPFNVPLSDYGKEGVEK
                     NQTEMEMKKNKLSLSNLLSDFNERDIRNSFNPPDPFEDKVARSLPAYRM*"
                     /db_xref="UniRef100_V7CDY8"
                     /db_xref="A0A015IB64_9GLOM"
                     /db_xref="mgm:Mmc1_0732"
                     /db_xref="V7CDY8_PHAVU"
     gene            complement(128746..128949)
                     /locus_tag="LacPavin_0818_WC55_scaffold_56344_prodigal-sin
                     gle_167"
     CDS             complement(128746..128949)
                     /product="hypothetical protein"
                     /codon_start=1
                     /transl_table=11
                     /translation="MEFNPEALDQFLAQTQTPEQLAEKSAKRIVENDGLIERTTLIEK
                     KLIVEDGRQLLVEERPITHSSIV*"
     gene            complement(128998..129546)
                     /locus_tag="LacPavin_0818_WC55_scaffold_56344_prodigal-sin
                     gle_168"
     CDS             complement(128998..129546)
                     /product="hypothetical protein"
                     /codon_start=1
                     /transl_table=11
                     /translation="MSNMKVDEILKKTLENANPIYNLNAYGNDGASYSSNFVGNDRAN
                     HKTDLFNQIKTFSPAQIWCFMGTNDANRGHTVNAAYTKVKEFFSDFPINYLNDKTKIV
                     LISLPYYPNGYPSGNANSFTMQDAVDINSGIKLYADEKKFRFIDIFTESCGGQLLPDK
                     LHFVKGAYQTMVNCIVAKYLAR*"
     gene            complement(129534..134150)
                     /locus_tag="LacPavin_0818_WC55_scaffold_56344_prodigal-sin
                     gle_169"
     CDS             complement(129534..134150)
                     /product="Uncharacterized protein n=1 Tax=Prevotella sp.
                     CAG:1092 RepID=R5P9N0_9BACT"
                     /codon_start=1
                     /transl_table=11
                     /translation="MKFDLTDRINGIINYPNNLDSVEDGGEVKRESDDFLNRIVNFNI
                     FGEWDDTIQTIFREGEMFEYPSPENVSKNGENVLLVPKTSIAQTKVWETSDKVMPLEG
                     YFIGYQGDKKRVNFASLLNTPEFGIQMFDDLVNGALDTVSTSFYYFLHSLPLNPPVPI
                     KFTDKKVQTEEKFEPNPALLFKNNAGVYSIPDPYIWWLGGIWNYRNYKGSTIDQPKYI
                     DFDGNNTVGWSDVTFTIDPQKKDTNLFYPVNTFAGVGRDFKPYLDTESDDKITLAVDL
                     KKFIRPKDVSEADTVSVTDNTYFAIDSLNGIGNYQDLFNLYHYEFYGANLPEGQGSQM
                     LNWNIDDKLRTFPTYSYNYAKTSSDFPYLSKISLYATYSIFNFSGLPEYGDGSYLKKI
                     DSSTNFSDYKVAYDFYASIWGYMYFYLSDKNSPVTYNEVANNVAQYYSATASFLETEI
                     SKIEKLLFDLTVNPTNPNSIRVTTSYNFTEPTVAENDLFTQSGSFRFFIDIVGLHVLK
                     FIEFQGANNTVDLAKYGVKDNSFTCILYPSAGGVAGLQYILSSLPELTAASLNAYISE
                     NREQNDIFTTTIINLILNSSRYVWGSGPFVGDTIIKTSDVTDKGDFSVIGNQSKTFLG
                     DLDRFFLTDNSIHTKQVNRPYFLDSDRRSEREETILRYDDVIDYIGCGALDAFESEFL
                     QLTLGSGRAKEILLSLLVVDKSDFQSITFEEQTYSIEDQIKLLTLYNIWLTKGFTFNY
                     MAKDGKTILNLCKVMNASLTQAQTNKISRLVSELTSQRSLFNVGSVFDYGAVKDKGLT
                     VENHFSRVKSTFDAIVFNAVDDDNFFIQWSLFGLQELDEYSSYGFGDTDVKDLYRKYY
                     YRVGNYGSPEQVAEWADYFFKTINVNPTEATIKIAKDFVMLYLKQINLITTQETAFAQ
                     TAAIIRGWYYNADRHINAALASVSNYLVTGEKAIMDAQIKEHQEGVKTDINVMKLNTY
                     YNVKSLFDNWIRVQSDGTLGLTYNFSNINLRNTIPETPELLINHFLFVDRANRDVGHN
                     MLVNIEWLKTIYENNDGYNNINTNISLYTFLSDLAKEHSSLIHALPSFIDFGIYTDGK
                     GVDYAGDLFGTFDYVDIIESNPKFLFQFIGNTNTVLNTAQNKYLRSASKSFSLMHSKG
                     NSNKSNISSNIGNGVNIPKDLMQTGATAMAFVVDFGEQHQQIFSNLQVDQSEYQNTEE
                     YFKTLNTYVQGHSQSQGGNLFGLFTERSYTAQVDSLGNLMIQPLMFFELTNVPLFYGT
                     YWITNVKHSITPNDIKTTFKGVRQPMSVLPSKRDVLLQLGTLNISSLLGDDALSDIGG
                     DGSGATGAASSGNVTDTDQKLSSAELAANRLEVKLFLQDNLVNVNKLSNENAKIITAA
                     VMGNMVWESSFNNKAYASDPTSTNKNAVSKGLIQWNSGSYNLSEIGDSVADQMVYLTT
                     KTPNYTKFYNAAIDLLVEREGNDNFIYGTSTDKVLAVTKLFAQKVERCANCVVKDSVD
                     RYETATDNNGKTESQKRGGSALGFYGKFNMSNDELSWNTHICQI*"
                     /db_xref="UniRef100_R5P9N0"
                     /db_xref="R5P9N0_9BACT"
     gene            complement(134140..136467)
                     /locus_tag="LacPavin_0818_WC55_scaffold_56344_prodigal-sin
                     gle_170"
     CDS             complement(134140..136467)
                     /product="hypothetical protein"
                     /codon_start=1
                     /transl_table=11
                     /translation="MVNKERIWSSAVDGTKGIVIVDPNGVWKNGEPEHRYILPENLMI
                     YVSVQAQMNPKTEVYSGDTGSKIINVASGKFYNSVAKNLKDATKSDLMSGTDTTHFTT
                     AWTEMYDANRPEDVEGFGISNIEIEINASLLPKIHIEFIDVRGKNLLERGDDLSNPYN
                     VFYVFPYPLFQLTVKGYLGKTIQIPLIMEKAITKFDPSTGSYLISADFKSFTFAMLND
                     LILLYALIVEKMYPSDDGKTFRGKEIVDDKYKKYYQTQQGKDDIAEMRALGYTDIENT
                     PLDRVMSLSRMFTIAKDISKLPDDGLLANSKARSSAVSAFINELNAFRAEVETLKGTT
                     NTTELEGWVSRTNNFFQIQKDVITQLVDSKFSTEVFNTKLDSSTYIGKDGITITGMTQ
                     NDYLIIKTPVVDFERACQKDDSEKFKAKIVNVFHFYPSIKNIVKAIVIHTDAFMELLR
                     EKSQVVFTEAQKNAITDTNPSYEVLEVTSGSYRRMPWPEFYKPDTKNDNTGGMLKSYP
                     GDGNAEQMSWGEVDFIDEMYKAVELLHQELASVWNNGAQTLTSIFLLTPLTVSSPPTQ
                     LGNLSSLNDDPTTIVNRLCQQILDAVYHNGYLYKTMSEASLYENGIYDIMVKNVINIM
                     LEELKGNDKGSTTLGLLKSTFSSPKGICTAGKLSEYMNKNIDAFYGADEIQASSIKNH
                     LTFINEPHSYQSLASFNTGNEDFTKFQTKYKELPNSSNMGVEQLTYSPAWGELLDLLQ
                     FNTTTDVNGTATAAATFTNNYRQGEDIFITRKYEV*"
     gene            complement(136457..136774)
                     /locus_tag="LacPavin_0818_WC55_scaffold_56344_prodigal-sin
                     gle_171"
     CDS             complement(136457..136774)
                     /product="Uncharacterized protein n=1 Tax=Prevotella sp.
                     CAG:1092 RepID=R5PAS0_9BACT"
                     /codon_start=1
                     /transl_table=11
                     /translation="MSSYTNRYANFVDNNVPRTVPFVEIPIKPTDKYPVYTIGKSRLD
                     KMSLSFYGDPYHGWIILLANPEFRIENEIIDSAILRVPFPLAQSKKDYNDALNTHKKL
                     YGE*"
                     /db_xref="UniRef100_R5PAS0"
                     /db_xref="R5PAS0_9BACT"
     gene            complement(136816..142737)
                     /locus_tag="LacPavin_0818_WC55_scaffold_56344_prodigal-sin
                     gle_172"
     CDS             complement(136816..142737)
                     /product="Conserved domain protein n=1 Tax=Prevotella sp.
                     CAG:1092 RepID=R5PW98_9BACT"
                     /codon_start=1
                     /transl_table=11
                     /translation="MGLKTFSEQFREDLLRINLQTPPDVVVGLTDLGGSLSYSAYKDS
                     RGQDAPIHSTPVTDAGNVLDIAADIRKFLFKRNLQTPSDIEAAIIDLSANQSETMRNM
                     GSIGTDANINWRSVVVDAGTIDNAAMVTREANLSRNKPRDLTDPSESNTEVLGESYNY
                     TSLLQTLGSPAQINNFIVPNVQSISSTTNKVNQAARALDLKINRYIPDEYQPANIREN
                     ILNEVYKRTTYVDEYTNSLKSKTPIDYSYFSFYNLNNKASMDDLLSKSTTILENDTAL
                     MNIGAYMLNYNLQARFEQNLYSETIGRLNLVNKNYNSDFPVSVDPLELIKIAKDPLNN
                     LVEKNYTITTPRNFVGKAAQFLLGLEGVISPFDLWESVDLGGKDLTPNFLASNEGLDA
                     MKELDPTGSNSPQNAKDGTAKSTTKNTKDDDALLKKTGGGQRWSLYENLLMNKYSPKF
                     DTSAELIGFQKKPKGNYYLGAEERPPIDILQARDGISIINNNALASAFNKGYDDYDGY
                     EKNTVDLVWANNESDAEGIEYSDYGDFTTRDEEFSTGFNFRPDSLMDITQKLLYVGGI
                     DSPIRNLKTKFRDGKMVYSKGAAIKKVDVTVVNNRNKYTIQDPRENGFCRTWTKLKPY
                     AKVNHLVRYGELIRRERNSVLDQNANYNIYPTKLNVGTLYDQNMLGQDGIRDRFADRN
                     FDKIKARKYMFSIENLAWKDSDKYNDLPTYEQGSNGGRVMWFPPYGLTFNESSTASWT
                     KHDFLGRPEPIYTYNNTERSGTLSWMVIVDHPTILNVMVQKELADMSDEQVDDVLAAF
                     FAGCVEYDIFELARIWGMFSNSDISYFKDVINGLYPYPVNITNDKKTDYNRKVGEATK
                     TTTTNQNTEQLKKAINNLSFFFPNDMPYESEATVKDYDVIYDEYVNWLTTNTGVQKGK
                     YNYDYYNTIGYLNADGKRYFVTPSAGNGNSKTSFDIRVNWDNNKKSVDAIKNCINADK
                     NAIITIGFEAFASSLAKSEHNKLLAKRRALSVAQWYAKQLNLPTIEKIDDNKTPNFEI
                     QLKRADGSTPVIFKADFTNGLGEKTVAKMFEEVGFVFGTTPIIYNTGSTTTFATKTDY
                     TEPDFYSETKPYYSVLSYPASYARRVTLKVEVGKAEEEKKPIPDNVEYKDTTTERSNV
                     VNKRDIATRILNKLIGENEYFEFLKENSPVVFDTLKEKLKYFSPAFHSMTPEGLNGRL
                     TFLQQCLRPGDTIKTLGTNSYDIVNTAFGKPPVCVLRIGDFFNTRMIIESLTIDYNVV
                     GSSVTYDLNPEGIGVQPMIAKINLTVKYVGGAGLREPVAQLQNALSYNYYANADIYES
                     RSFGQTDIDERYLENLELAYNSDVLDIAGINLDALENISPENLINFTQLGKISEPAKY
                     AALSLGEPTYNPAHKIKEGLDIVQYFEVDYSELFKKLYDSYSVYTKDYYYYLRDFSRQ
                     NPNDFFALDYGAFSAVPATNSTHLDFGYKKDGSQFDHLDYAVFTGATSTPTGNLVKDL
                     NYFAIGYNSFNRSNAAALKTKLHLYPQVDDRIVNPVDYNIQDFVGAMAPKYVDVDYVN
                     RSLQEYYQQYVKYLQCEEWVLFDSFIDRKKELNALPFKAINSFREYMQEAFSTYYYSM
                     LQTKFTGIDKTRSNFVDFYKNVLSTNTVCNGVDGGITSDNSAIRYLEVVPNVNSETAP
                     NLTEFFNFKVDDCLNKYPENYLYFSPITYQAANSLPDDQNRGWFNYLHDQVDNTTNPN
                     WFNNGKLYYDFTTGTWKLNGAPVTNITCKTVFEKLNFERLYFGYICQKMLLYDKISQE
                     LKSFTKATKNKSLAGYSDADRSRINTVGINTFTSGTTVSYTYNSMSYTGSNADIISSV
                     STINSWNVKLEDIIFYGFVKYILTPEQINILRLSMMDTTFTTSEQALVNKFVDHFSIA
                     QLNVIDSPLTKIMTILQGFAVSTNNEAETLINSRFVANNGSYKLKMFETSESRVNTFG
                     RSAMNEYLQFTNANQ*"
                     /db_xref="UniRef100_R5PW98"
                     /db_xref="R5PW98_9BACT"
     gene            complement(142737..145319)
                     /locus_tag="LacPavin_0818_WC55_scaffold_56344_prodigal-sin
                     gle_173"
     CDS             complement(142737..145319)
                     /product="Putative endolysin n=1 Tax=Pseudomonas phage
                     PaBG RepID=S5VZH2_9CAUD"
                     /codon_start=1
                     /transl_table=11
                     /translation="MGNTPADDLLARMVALLEEEAQLKRNNAEREREAELNRETLKQA
                     ELSASMAMDSVEVREKLKRFDVDKAGIGATLLGNLKKELEFTKEMNTIQSKIDKSSKV
                     MADLQVKINNEQDGAAKEGLKALLEQHKVSSGINTEMLASSAGISAFGSKGLAIGKML
                     GSTGFGIAQMIGNAFFSVLGVVWDMVKSVLGFMWNHLKEIFNVFMDIQKVVDNLSADV
                     GLTVQQTAQLWTNVVGIGQAALTFGVTFEEAIGLMRTFSELTGLNRVFLAEQITELSA
                     VAKATGLGVAETGKMYATMELIGMSTQTFHGYVDGVRKSAGALNLNVTNVLKTVEKLM
                     PQFRGLNFKNGIQDLTKIVEKAQAVRFSLDNMQNLANQVFNPEGAIELSAKLRVLGGS
                     FAQMADPFNLMLKGQTDAAGLMDDMIKSLSGMAIKNKDGFFSIPPVQQAIIREVAAAT
                     GESAENMTQAAIQMAKQTDIINKLSPSIVNPEDRKLIANLAEMRDGKYVVKVGAQGIL
                     TAVDSLTSSQIEGIRSQQQNEVIAARNRMDIIQKFQNIYQMFLMALTPMFKRISDIIE
                     KPNGIMQSLIVKAGEFAKFLGDKLEVLFANGGIEKLFGNIQQLITDLLGVLTGDQNIT
                     DKIIDTLTTVISGVLTKIMPAIGKVIADSGAGEAVKGTAGLMGALGGAGTGVMAGAAI
                     GSLFGGIGAIPGSVIGGIIGLLGGGTGGYFGGRAIAGSMIPDAPVKDAIVRSDGSVQP
                     FSSGDLAMLINESSIHKAAMIPSQSMLTQAKTYNKESFMPLNAYGGGGSGNNTPQNIT
                     LNLSGVLEVKGDGGTAYLTSADLKNIGLQHLTHLILNETDRYRNHQSGKKLPNEIITP
                     IRST*"
                     /db_xref="UniRef100_S5VZH2"
                     /db_xref="A0A067XR14_9CAUD"
                     /db_xref="ppnm:LV28_24790"
                     /db_xref="S5VZH2_9CAUD"
     gene            complement(145326..146687)
                     /locus_tag="LacPavin_0818_WC55_scaffold_56344_prodigal-sin
                     gle_174"
     CDS             complement(145326..146687)
                     /product="hypothetical protein"
                     /codon_start=1
                     /transl_table=11
                     /translation="MTNLDPTLTRLRLMESNSANIINEIAQTMDQVKSEVKAELLKSG
                     VKVNDKIVDVLFKIYGLDAQRTPEAVATVKNIMKNPKRWLIDIMQGLGVSLQDLTTNV
                     NQQANASQDPQVEQAIGAALSLLQQIELNTSATRSATEMQSTDLYAQIEYLKHMAGSI
                     TGMTQQMSALVDIMTKAAKAAETGKHPLYGVDQTGKHVTITTEMKDGTVIIDSDNKSL
                     DQAALNLIAGTLVKRGIQFTAPTMSGSTLSPEHHVWVLIPETNEVIDVDKSVLAPASF
                     KAIMSTVSQQSPNAARLIAQISTAAQAEVAKGFGKLRLSNKQSDDAARRMGWKPDAYR
                     EIMGVNLGYELDAREIKLEITSGAYDRPANKMLNFIGRTNNVVKPTDKYVILNGKIEN
                     NIFIGKDLEISFIKMPPKLDYIKTIKFKADEHQLNNFMITNDIPKRGLRSLGDNRFEI
                     TLR*"
     gene            complement(146916..147674)
                     /locus_tag="LacPavin_0818_WC55_scaffold_56344_prodigal-sin
                     gle_175"
     CDS             complement(146916..147674)
                     /product="Uncharacterized protein n=1 Tax=Prevotella sp.
                     CAG:1092 RepID=R5PAQ3_9BACT"
                     /codon_start=1
                     /transl_table=11
                     /translation="MNNEQMQMTEVAHDVVQLPSKGLYYPSKKERVKISYLTAADENI
                     LTSMNLLESGEMFDVLLDRKILEKDLRPSEMLDGDRVALLFWLRATGYGAIFPLKLTD
                     PATRQTFEYDVDLTTIQYKENLLDPNEAGECEFVLPISKKTVKFKFLSSGELTKIIKE
                     DADRQAKLGKRAFSNLLTNKLAAQIKEVDEIRDRGQIAQFVNQLAVGDSSALRKYINE
                     HEPGLDLDIEVTAPSGTRFPAKVNITAEFFWAYL*"
                     /db_xref="UniRef100_R5PAQ3"
                     /db_xref="R5PAQ3_9BACT"
     gene            complement(147720..148070)
                     /locus_tag="LacPavin_0818_WC55_scaffold_56344_prodigal-sin
                     gle_176"
     CDS             complement(147720..148070)
                     /product="T5orf172 domain protein n=1 Tax=Leptospira
                     noguchii serovar Panama str. CZ214 RepID=T0FMK0_9LEPT"
                     /codon_start=1
                     /transl_table=11
                     /translation="MFFFFMPEGYVYLIQNTHDWCYKIGFTEGVVADRLKQLSTASSQ
                     ELVIVNYFKCKHYRKIEKYLHRAFHHKHQRGEWFKLDEKDTAEFLKICETAEKNYEYL
                     IENKNYFIVKSENF*"
                     /db_xref="UniRef100_T0FMK0"
                     /db_xref="T0FMK0_9LEPT"
     gene            148113..148550
                     /locus_tag="LacPavin_0818_WC55_scaffold_56344_prodigal-sin
                     gle_177"
     CDS             148113..148550
                     /product="hypothetical protein"
                     /codon_start=1
                     /transl_table=11
                     /translation="MIKYLVVINISCTFALNLKTITMANEIKNYRSALAQTPRNKTAY
                     MILIWEIIILSFICALATGHYTHSDAVTLISFFVYIPILCILIYLPSTQIPAFIMLAC
                     FWAIPFVGLSIAFGAIMYFFAFIAFVFSFAVRIAMPKITVYFD*"
     gene            complement(148446..149219)
                     /locus_tag="LacPavin_0818_WC55_scaffold_56344_prodigal-sin
                     gle_178"
     CDS             complement(148446..149219)
                     /product="Uncharacterized protein n=1 Tax=Prevotella sp.
                     CAG:1092 RepID=R5P4K4_9BACT"
                     /codon_start=1
                     /transl_table=11
                     /translation="MECKYCQKNFTQLSTLRKHTAMVHKIKSEDFYVDYVLNGIRPTC
                     KCGCGGAVGFLSFEKGFVEYILGHASRIHNNWGHNTEANKKSHATQKEMYSNGTLSVW
                     NKGLTANDPRVRDNIDKVMANPDRGKHISEKLTGLKKTKAHIKSLSESAINTWKDPQK
                     RIGQSERKIKWMSENNFVKSKTEDLFEDLIGCLGMKRNLDYACQYYVKDIKGFYDFYL
                     FNKKILIEVDGDFWHCNPDRKAKYKRYKCKKIHYRAESY*"
                     /db_xref="UniRef100_R5P4K4"
                     /db_xref="R5P4K4_9BACT"
     gene            complement(149325..149816)
                     /locus_tag="LacPavin_0818_WC55_scaffold_56344_prodigal-sin
                     gle_179"
     CDS             complement(149325..149816)
                     /product="Uncharacterized protein n=1 Tax=Prevotella sp.
                     CAG:1092 RepID=R5P9L3_9BACT"
                     /codon_start=1
                     /transl_table=11
                     /translation="MANFLMKMPVPYEPKKENRWIIRFPSALGLNEWYFLSASRPTIK
                     IDEVEIPFLNTSTWVAGRFLWEPMDVVLRDPIGPSAAQAMMEWVRLHAESVTGRMGYA
                     AGYKKDVELEMLDPTGVVIEKWILQGTMCTQAKFGELKYDGNGDLVKITASLRFDRAI
                     LVY*"
                     /db_xref="UniRef100_R5P9L3"
                     /db_xref="R5P9L3_9BACT"
     gene            complement(150098..150337)
                     /locus_tag="LacPavin_0818_WC55_scaffold_56344_prodigal-sin
                     gle_180"
     CDS             complement(150098..150337)
                     /product="hypothetical protein"
                     /codon_start=1
                     /transl_table=11
                     /translation="MKLIIEEQQFKRVIQKIAESSSNRSLLSLRKAGVGSIFPKATIL
                     NNPQRFRPYERERAGLEEADLENNWYTEDNSDDQM*"
     gene            complement(150404..153460)
                     /locus_tag="LacPavin_0818_WC55_scaffold_56344_prodigal-sin
                     gle_181"
     CDS             complement(150404..153460)
                     /product="Tail sheath monomer n=1 Tax=Prevotella sp. CAG
                     :1092 RepID=R5P9L1_9BACT"
                     /codon_start=1
                     /transl_table=11
                     /translation="MANKVYDSPGVYMTEKDLTFSTEVIGVTTLGLVGEALKGPAMQP
                     IFIKNWDDFKVMFGGTDPTKYRRTQIPKYELAYIAKSYLSQTNQLYVTRVLGLSGFNA
                     GLAYVLRTIGNVDQATLTYPTPTTYNINFCSNCSGTFKVRGTSTDLIDDFATKIGITK
                     TEFDEAFNTYFRTAPSPLPWQGSGTTSNGVYWGTLPTDVQTSFDLVTSGWTQYDAYEL
                     PSDIDPSFENEHWLVNTFTLVTNLTGDTYTGKAFCFYVDPNTVDFGGSGYTTGTTTLT
                     IINYTGTPLLEYHNKEIATLRSRGFYSSDVLHRYVDDITGTPTIALVNTADVIVDPYA
                     SFNITGTTITSGVTYDYTVNLDSTSTNYLKKVLGVTPTDKDTYLYVESFYPTVLQEGY
                     NNRKIKGINPTLRSAGGINEGIVNTWSHYKFQYQTPMTPFFVSELRGGQAQKLFRLIT
                     ISDGNTANTELKVSIANISLDTKTFDIYIRRYSDVDRNVVLVERFLGCNMNPSSDDFV
                     GKKIGTVDNMFDLKSAYVMVELDEFAPTTAVPAGFEGFEYRTATYVGAPKIGYKLKYY
                     AAGETIYTPPFGDAVISSGDKVRKNYLGFSDTVGFDPDFTQFKGMVGSPTNWGQGTPW
                     AGYVKGFHLDKNASTDLYQVGVGQFTDNVALTADVTEPYADIRTRKFTCIFTGGFDGW
                     DIFRDSRTNTDPYKIGRTGYQNGNFVAFNIQGKDDDYGTSDYYAYQIAIQTQENPEDV
                     NINILATPGIDLLNNTDLVRDALEIIEEKRQDAIYLPTLPDIELLNNNSPANTDMWFY
                     PRDIVSELEGTDIDSNYAAVFYPWYQIYDADNSTNLFISPTVDVVRNLALTDNVAHPW
                     YASAGYKRGLVNAKRTRIKLTQEYRDILYKGRINPLATFSDIGVAIWGNRNLQVANSA
                     LNRLNIRRLLLQTKKLIGQVGNRLLFDPNDDTIRTDFLAAVNPILDNIRKERGLIDFR
                     VKLEPQADGDDRNTLRGKIYLKPTPALEVIDLEFTVTPTNVSFDSF*"
                     /db_xref="UniRef100_R5P9L1"
                     /db_xref="R5P9L1_9BACT"
                     /db_xref="das:Daes_1622"
     gene            complement(153568..154341)
                     /locus_tag="LacPavin_0818_WC55_scaffold_56344_prodigal-sin
                     gle_182"
     CDS             complement(153568..154341)
                     /product="Uncharacterized protein n=1 Tax=Prevotella sp.
                     CAG:1092 RepID=R5P8M0_9BACT"
                     /codon_start=1
                     /transl_table=11
                     /translation="MATPQTYKKKLNILGRPDGIQRREQIKEMITDKDVFLPKGVLHE
                     DLDAGFKEFVNTDLEIVCDYVENDNTVIKRKLPVIMMGIQGWNEYSKTWEFSDKYKNI
                     KIPFITIIRQPDTQVGTHPGLIYNVPQGRKYVYAEVPTWDGNRKGVDLYKIPQPIPID
                     ISYDVRIFSYRQRELNEFNNIVMKKFQSLQAYSQVNGHFIPVALDSTDDESEVTDLKG
                     KRFYIQLYKFKTQGFIIDPRDFEVVPMISRVLTIVEVAN*"
                     /db_xref="UniRef100_R5P8M0"
                     /db_xref="R5P8M0_9BACT"
     gene            complement(154343..154882)
                     /locus_tag="LacPavin_0818_WC55_scaffold_56344_prodigal-sin
                     gle_183"
     CDS             complement(154343..154882)
                     /product="Uncharacterized protein n=1 Tax=Prevotella sp.
                     CAG:1092 RepID=R5PSC2_9BACT"
                     /codon_start=1
                     /transl_table=11
                     /translation="MIKYSMSNESNPNTRLNFLYDEDDFKLDMEMADEFVKNDMNLSL
                     TLFRIDRAKTDTDDIYGESNAREVRYLEPVVLKVANLKIDEAENKAYNKQNQTMRYQQ
                     YGNLTFQVFIQELQDKNVDVSYGDVIGYSDKEQNFKYWSVQDDGKITADNKHTRFGLK
                     GYYRSIMCVTLDPNLFTGV*"
                     /db_xref="UniRef100_R5PSC2"
                     /db_xref="X1BYQ9_9ZZZZ"
                     /db_xref="R5PSC2_9BACT"
     gene            154955..156754
                     /locus_tag="LacPavin_0818_WC55_scaffold_56344_prodigal-sin
                     gle_184"
     CDS             154955..156754
                     /product="Putative helicase with SNF2 domain n=1 Tax
                     =Clostridium perfringens E str. JGS1987 RepID=B1BR58_CLOPF"
                     /codon_start=1
                     /transl_table=11
                     /translation="MPKIPIESEATKIIRSYTGTNDYILYYKKMLRVNPYYLISRELA
                     KYVIKNQNLNPTVMNKWVDIHPYSADELQKYFKKDKAPEKIFVNKVLAVKPNESIHVW
                     GKMFEEENYYYSMFITTSAFTKVRHLPEIDWSKYNHRPPKKHQIPAIEKLVANPRFIL
                     ADDMGLGKTLSAIVAAKEIGAKKILIVCPATLKLNWKKEIEYFEDKKNVAIVDGNDWK
                     NAKWVIVNYDILRNFHHMPQAGVKASDLPLTAIQIAQFDLVIADEAHRLKDASSNRSK
                     IFNNFVYNIPNRWLLTGTPITNKPIDYFNLLQICESPLADNWQRYVKTYCDGKRFTNR
                     STGKKYWVAGGHSNLDELRKYTQNLILRRMKTEVEDLPEKIIRPVYLPLTSTVMYDRY
                     MNEYEDWLNDMIEREEEIPPWEHLTRLIKIRQMLSLDKIDTTVELAMDFIEEGKKVVI
                     FSCFTETLDYLMEKLGNIAVRLDGSMSMINRQKSVDAFQNSPKIKAFCGNIIAGGVGI
                     TLTAGEVVIFNDLDWVPTNHVQAEDRVLRIGQKNNVNIFYPLFDETLDIIMFDALTNK
                     KAVINEVMGDNEAAFSETMLKYVVERLKHQELN*"
                     /db_xref="UniRef100_B1BR58"
                     /db_xref="B1BR58_CLOPF"
                     /db_xref="csr:Cspa_c32090"
     gene            complement(156747..157988)
                     /locus_tag="LacPavin_0818_WC55_scaffold_56344_prodigal-sin
                     gle_185"
     CDS             complement(156747..157988)
                     /product="Uncharacterized protein n=1 Tax=Bacteroides
                     nordii CL02T12C05 RepID=I9RXJ9_9BACE"
                     /codon_start=1
                     /transl_table=11
                     /translation="MAIYNLAVWDGTPDKPTMETTPFAADLHKLYLKEIVTTGGTFTF
                     GIDANAASYSVAANTLGVMGNAGQSVVVNWGDSSTTNVTFTGAMQYITHTYANGGAQE
                     FVCTITGSLMYLQSFYANTCRLILNFANIPSTLKTLLINNVVTNKVTGNFGNIPSGLT
                     TLTIDSTTGISAALSGLPSTLTYVTLGNLGTGITGAIQDVPTGLTTLQLWGLANVTGT
                     LNSLPTGLQYLYLILSTAITGSIENLSSNLIGLTISSTPSANTNITGSVDNLTTSSLV
                     QLSLYQLTNVTCNISLLATDQASLQQLNLYGISQTVGTFNLTNLPSALWYCSVDGTQG
                     AVSYTTGRSWAANMNQFRFLPNNGYGLSSTSVDNLLIDFANTSWSSGTIKLDGFNSAR
                     TAASNTAVTTLQGMGVTVTTN*"
                     /db_xref="UniRef100_I9RXJ9"
                     /db_xref="I9RXJ9_9BACE"
     gene            complement(158017..158613)
                     /locus_tag="LacPavin_0818_WC55_scaffold_56344_prodigal-sin
                     gle_186"
     CDS             complement(158017..158613)
                     /product="hypothetical protein"
                     /codon_start=1
                     /transl_table=11
                     /translation="MAFIVRTTADNRPTFEVDPVSANWHKIYFTGSTPTYGANIILNA
                     DGDNTTDWNVSGTTQLGDYWQRNDAVFNSVSIIDSVNGFTNRAQHMEAANGSNVVNIY
                     SNNSNITNALGKSYKLWFQYRCSHTMEFLQMTAYHTSGFSITSVGANTGSAISTTYEF
                     LSAQTNFFGLWIRINNSGGAVNGDVWIEIDKIMVKEIL*"
     gene            complement(158637..159368)
                     /locus_tag="LacPavin_0818_WC55_scaffold_56344_prodigal-sin
                     gle_187"
     CDS             complement(158637..159368)
                     /product="Putative uncharacterized protein id=2182788 bin
                     =GWE2_Bacteroidetes_32_14 species=Cytophaga hutchinsonii
                     genus=Cytophaga taxon_order=Cytophagales
                     taxon_class=Cytophagia phylum=Bacteroidetes
                     tax=GWE2_Bacteroidetes_32_14 organism_group=Bacteroidetes
                     organism_desc=Good +"
                     /codon_start=1
                     /transl_table=11
                     /translation="VAITYPVFDSSVKWTMKTTPISGDDYLLYLYGNIVVINYGILYN
                     WYAAADARKISSSDNWVVPSSDNFNTLITNVGGSAFGGNLKEAGLVHWLTPNSGATNS
                     LFFNARGAGYRTRSGDYLGLQTKLLLMSSTLNDAPDNAMTLGFGFDTTSISIGQNTNY
                     NGYSIRLVNNSTSLSDGQTGIYVGNDGNAYWTICIGGQEWLANNLIETKYRDGSTIPI
                     VPAAVDWAAITAGACCAFNNDWNNV*"
                     /db_xref="gwe2_scaffold_9_8"
                     /db_xref="paa:Paes_0204"
                     /db_xref="86426534"
     gene            159445..160539
                     /locus_tag="LacPavin_0818_WC55_scaffold_56344_prodigal-sin
                     gle_188"
     CDS             159445..160539
                     /product="Uncharacterized protein n=1 Tax=Prevotella sp.
                     CAG:1092 RepID=R5P8M7_9BACT"
                     /codon_start=1
                     /transl_table=11
                     /translation="MLQIEPQEKDKIFRQARNRLGAPLRKIQLEDEQMLTLLETATED
                     YVEYIQNFLIEHQWINLIGLDVNEDDVARALITRNYDLLTQYTYAYSKIVGLGAGEGG
                     YELKKDYIILRKGVQMYQIPARREINEVLWYTPATMDQSVIDPFLGVWNNQFGGEYIG
                     LGSYYIMPAFDILLRAADRSLKNRIIRSELVYKVTNGPDGTKFVHLMSVPGGRFDFRS
                     SLIDQARVWYWYYDIPAKGDKCDLYKYKDIIKTPADVPLADMSFEDLNAPSKVWIRRY
                     FISLCKETLGRVRGTFGGKVPIPEAEMTMDYQTLLSEATNEMAILKKELEERLLRLSP
                     LATAERLAKEAENINLGLRYRPFQKPIRYI*"
                     /db_xref="UniRef100_R5P8M7"
                     /db_xref="R5P8M7_9BACT"
     gene            160562..162940
                     /locus_tag="LacPavin_0818_WC55_scaffold_56344_prodigal-sin
                     gle_189"
     CDS             160562..162940
                     /product="Collagen triple helix repeat-containing protein
                     n=1 Tax=Clostridium sp. DL-VIII RepID=G7M5L2_9CLOT"
                     /codon_start=1
                     /transl_table=11
                     /translation="MLILRNALGRPLSWDEMDHNFEVLEINAWVKQGYEKNQKCFVVD
                     GSYTTIYNCVCSHIKEAYEPADVFITSYGSTTIWEPISSTYNGQPSNTDIYVTGATYN
                     ESILTGNTLTIHQTLGYPDVSVFIPSYSLYDHYVNNFTLTGTTLTIRQTGSLPALSVD
                     LQPIIDISTGITSTNTYVTGGTLNNTNYHLYLRRNDGVIVDINLYALHDPDIYTTGAT
                     LSGSIATFRKNSGSPYTLDLSALVVTGSTGSGTSGYSGFSGYSGLDGASIGSGYSGLS
                     GYSGESNISGYSGISGWSGYSGSNGSTGTSGYSGGNGSAGTSGYSGISGATGSGGTGA
                     SGYSGRSGYSGYSGAQGLYGSASLILNGDGACTTDWVALPDQDPTYWYTNSSAGVVIT
                     AVSGFVDNAFKTTYYTNGGMPAGAHEVSYTLLTGLKYTLTFNYRSSVDLDVLTDYTLT
                     NGYHVYATYGNTTGVTSGVTLNFTAVADSELIFGAGTGRTLTGDGSEWWMIDNVNLRC
                     GSCTGTTGGSSLVINNNADTRILTANGGTTSIDAESGLTYTTGYLYESASAAATFRLE
                     SLHTGSTSYGPVATQGVNIEAVRGRGRVGAPKAAMNNDVILKQTALAYRGTGVTHSDP
                     LEIASITITNKSDMNVNSPTIYSNIDFKMHSPNPSTDTMDLKLQIDENGDTHVYDGLY
                     ARSALNLSVPIVYTSDQSLGTAFSYLANVTGSTNVEFTLPRVRTVPGRVYYICQINKL
                     STGKLTLALYAGDTIHWQALSTVPFDNEKEFLMLQSDGVSNWIVLSQYGFTL*"
                     /db_xref="UniRef100_G7M5L2"
                     /db_xref="G7M5L2_9CLOT"
                     /db_xref="bte:BTH_II0398"
     gene            162952..164622
                     /locus_tag="LacPavin_0818_WC55_scaffold_56344_prodigal-sin
                     gle_190"
     CDS             162952..164622
                     /product="Uncharacterized protein n=1 Tax=Prevotella sp.
                     CAG:1092 RepID=R5PSB8_9BACT"
                     /codon_start=1
                     /transl_table=11
                     /translation="MRWTQKYINFLLDGSEYYDFELATEGIAMYGSSPYDDDAVIDIN
                     VCSGFTSTIRWSGATMETFTLDFITTTGLDNYFVDVPNAYSGGTIDRSIVANYTDDEY
                     FTFHPVSGWSTNISYEILPISNCAVKLNGGFYQGFFKLYEYPYEMMPSRMRKGWTVDM
                     IVGYPDGKSGTGTTLNDLFSGNGGFIFYLGTRGEDKYWNGFTTGATGEEAVLFNWSGL
                     TITDPRYLQYYEFVPTSSGQTPSLDPLNPSFNDGNVYGGYTLGYSYGLGTTAEGEPLN
                     YSPLYTQGDEFVTVRVINGAISGGTSGKTTYESYDYKGYYHYTNHLPYAERYFDDNTV
                     PLYVKYPWKSITDNAFGIRIRPDGHIGYRVLRIGNVCQTGTTTNIDGAITGTTTPIYQ
                     MEESYSASPIYTAGGNGSINITVVFERYIELNDCELIYNDYRKGTLTIYVNARPVFRE
                     ENFEEIIPHALDRQKELQNGVPFNISWGGGTQGLLESVTFGGIDAPDRNLMLQNFFAG
                     SFTGSLQTFKMYIRPLHVPQIIHNFELRKAQYNMLGDFGGRYIFITRA*"
                     /db_xref="UniRef100_R5PSB8"
                     /db_xref="R5PSB8_9BACT"
     gene            164633..165136
                     /locus_tag="LacPavin_0818_WC55_scaffold_56344_prodigal-sin
                     gle_191"
     CDS             164633..165136
                     /product="hypothetical protein"
                     /codon_start=1
                     /transl_table=11
                     /translation="MGRYSTINEDIQRLNSLAGINTTTAPCGCQQPEDGKEIIKSANM
                     GESTDQDKYEDVVFLQGQEAEEPLQILQNDGQDAALEYLKSWHMFGSHMGSSNLGHGS
                     SDQTYDKDGYHMAWNSRIGYIGLQYDLNYDPDAQKTMGLMQQGEERRQEPPRTKWQDF
                     YQSNKLR*"
     gene            165142..165543
                     /locus_tag="LacPavin_0818_WC55_scaffold_56344_prodigal-sin
                     gle_192"
     CDS             165142..165543
                     /product="Uncharacterized protein n=1 Tax=Prevotella sp.
                     CAG:1092 RepID=R5PV48_9BACT"
                     /codon_start=1
                     /transl_table=11
                     /translation="MNFFIRKNSQLPILKMRLVKDGRNDFRNIWHMLENSAITFSMKN
                     TKNGVYKVANAVGKLILKPNNLDIANHEYYIGYEFQLSDTNEVGVFTGEFNIKFLDMD
                     NNNAEIGDLKVPISEDLYIHVIDSFTLATAI*"
                     /db_xref="UniRef100_R5PV48"
                     /db_xref="R5PV48_9BACT"
     gene            165655..168822
                     /locus_tag="LacPavin_0818_WC55_scaffold_56344_prodigal-sin
                     gle_193"
     CDS             165655..168822
                     /product="DNA polymerase n=1 Tax=Prevotella sp. CAG:1092
                     RepID=R5P9P1_9BACT"
                     /codon_start=1
                     /transl_table=11
                     /translation="MAGEYKISMEQVELFLHGRDDEKYIVAIEYNSKTNVIYKVIHDP
                     ELGKGIRQDLSFEPFCWVKNLAEFKGNFYRYKTDPPNISAHIIQDRVRQAKIKHGITM
                     TPLADNGNERLFEGFKYLVKSNKGMDSLRDFFRSGGLNIWDKTKFITLPPVEQYLIQK
                     GKRMFKGLEEYQDVHRVTFDIETQGLDPKQHKVYAIGVRDNRGFSTRFEAPTTDPTPE
                     EEREIILDTFTVIDAIRPAVIASYNGFDFDWWFLLSRSTSLGMDFKDVVTTLSKNNPI
                     KTREYGVTIGADTEDFTLYELWGYNNIDINHATKRAQAIDSDMKNTKLKYVCKYCKIA
                     KKNRVYIQGDQIYKLWSTPDPYYFNDMDGLYIKHKPQIIKQKFITRADIQANPDKIYV
                     FGDNDTREGMGGQAKEMRGEPNSFGIRTKKAPLYDPEVYYTDAEYSDNIKKINEDILR
                     LRNDYILKGKTIVFPEDGIGTGMAKLKENAPKTFKFLNAVLKYLEDYVNGFEEVSGRY
                     IVGRYLDDDLWETEQVDEVYNQVSFLMTKLVPTTFQKATVMGNSVGWKLLMMEWSYFQ
                     GLAIPTKAPKRDYVGGLSRMPAIGFFRNIIKVDYESLYPSEQLVFDMFPDADVTGIMK
                     SFMKYFHSQRFAAKDIEKKNKKTNPQLSLKYKRKQMPLKIFINAGFGSVSAPDQLPWA
                     DINIGERITCTARQFLRLAMRFFVARGYIPLMNDTDGINFSAPDSAASAIYIGKGLHP
                     KVEEGKEYKGVDAHLAEFNDLYLYGEMALAFDGSWESQINASRKNYVVMEYDGKIKLT
                     GNSLKSRVMPTYIEEFFEKAFPILMKGNGFDFVQYYNQYVKKIFNKEIPLVKIANKSK
                     VKGTVEEYKARGKNKDGGDLPRQAHMELIIQNNLKVNTGDYIYYVNDGTAVSHGDVKE
                     KYKRDEKGKLLKDADGKAIPDGIYAYMISADDIENNPDLLGNYNVPKFLDAFNNKIEP
                     LLVVFHPDVRGKILLMNPANEQFFTREELTLCNNMPDKPSDKDEIEEFFVPDPREYKF
                     WEQFNYNPDIWKDENSKFYVPGYLK*"
                     /db_xref="UniRef100_R5P9P1"
                     /db_xref="X0VDX9_9ZZZZ"
                     /db_xref="cts:Ctha_0859"
                     /db_xref="R5P9P1_9BACT"
     gene            168800..169096
                     /locus_tag="LacPavin_0818_WC55_scaffold_56344_prodigal-sin
                     gle_194"
     CDS             168800..169096
                     /product="hypothetical protein"
                     /codon_start=1
                     /transl_table=11
                     /translation="MYQVTSSNDPAKLPIVFAKLQGNHVAELKKDEYIWHSQYEKILN
                     LTVVFIQVETASSPEDKALFEKSTKIYLQNKGFKVLSTVYHDDSSTLKQYLTMK*"
     gene            169158..169730
                     /locus_tag="LacPavin_0818_WC55_scaffold_56344_prodigal-sin
                     gle_195"
     CDS             169158..169730
                     /product="hypothetical protein"
                     /codon_start=1
                     /transl_table=11
                     /translation="MEKQDIKEFIEDDGTLINSKMKPNLNRQAMSKQTTDQHVATSRQ
                     GMVWMNYRRFYGEADETLPYTKEADRHEVDPESFFKFLSKQGKQDDFSKYFVKKEEKA
                     ETVNATKVLKETQRNKMRDLVEDLVTKKQEPREFVKKQSDDKPTVDELRVRETALFTQ
                     IDAIVKKIDEAFPENDEKDVVIDYITQMVM*"
     gene            169733..170212
                     /locus_tag="LacPavin_0818_WC55_scaffold_56344_prodigal-sin
                     gle_196"
     CDS             169733..170212
                     /product="hypothetical protein"
                     /codon_start=1
                     /transl_table=11
                     /translation="MIDQFENSAVEFRGEIPDRIKAQIKTQIQGLQGSAEHRDGYNRG
                     QFLLGTGKITGLEMKRLRNYIDSLPRDQQGNITDPAYEMIGGKLLDTFIQQETQRIRD
                     QINKSEENQEELGKPEQQDVKPPPAPNLEKTTGLPRLGLDMPSLNEQLTKIKKLIQY*"
     gene            170214..170450
                     /locus_tag="LacPavin_0818_WC55_scaffold_56344_prodigal-sin
                     gle_197"
     CDS             170214..170450
                     /product="hypothetical protein"
                     /codon_start=1
                     /transl_table=11
                     /translation="MPDTNRPSAAQQLRQVAVQKETELLAKNDYQEDSKEYQIDGSST
                     PTEINGAKQERTKLSVMNMFSGDNEYKNPDGAGI*"
     gene            170450..171232
                     /locus_tag="LacPavin_0818_WC55_scaffold_56344_prodigal-sin
                     gle_198"
     CDS             170450..171232
                     /product="Conserved repeat domain protein n=1 Tax
                     =Oscillatoria nigro-viridis PCC 7112 RepID=K9VNG1_9CYAN"
                     /codon_start=1
                     /transl_table=11
                     /translation="MIDFLGKYLILESVEQQLTDAIKNHQTVSLYYKGNKGTPNPKTG
                     KPMGKHKDFTASGLRYVIPVALGMHKSTGSVVLRALVTSKGVHTAGRDRPTKWRMFRI
                     DRITSIYPHEDPNAINDAMPELYHYNDKDMSIIYAQADYGDKSQTTAPTGEPVPVQPA
                     APAQNLDLDKVPQGSKSVLKVPAAKQTPPPVQPKPQQPIKQPSPQPVPAPQPAPTTPP
                     VAPPIAPTVTPPNMTEPTEPMGDNQPKPLKEWHIWLNKILNT*"
                     /db_xref="UniRef100_K9VNG1"
                     /db_xref="A0A0F0LB37_9MICO"
                     /db_xref="oni:Osc7112_4477"
                     /db_xref="K9VNG1_9CYAN"
     gene            171237..172016
                     /locus_tag="LacPavin_0818_WC55_scaffold_56344_prodigal-sin
                     gle_199"
     CDS             171237..172016
                     /product="hypothetical protein"
                     /codon_start=1
                     /transl_table=11
                     /translation="MPLIEQPVGDLRLEKSIVIGAEQAKQMEARGEILRSDEYVDRDR
                     GENLAPAQFVQETVDANTAARMAAARGISLVDSIDAAAGVNFGGGGGGNVPSGKSKLP
                     AAILESFRKQPPMAPQMQSTAADFNPEFIASVQEANRRLNKAGGDVAPRIPQNAFKET
                     LNEVRMPAPAAYANQPVQYPQYAQPVQSAPNVDYSVMAALMKDAVREVLKETNLKDIV
                     KEVLKEERENLIKQNVNENIQIRIGGSTFAGKISSVQAPPK*"
     gene            172093..173253
                     /locus_tag="LacPavin_0818_WC55_scaffold_56344_prodigal-sin
                     gle_200"
     CDS             172093..173253
                     /product="Transposase, IS605 OrfB family n=1 Tax
                     =Methanohalophilus mahii (strain ATCC 35705 / DSM 5219 /
                     SLP) RepID=D5E803_METMS"
                     /codon_start=1
                     /transl_table=11
                     /translation="MLKAFKYRLYPTKKEAELINKHINSVRFVYNLALETKQTAYIGN
                     KINITCFDLHKQIPELKKECEWLKEINSQSLQQAVTDLDSAYTRFFKGLSEFPKYKSK
                     RNRKQSFRVPQHIYVDKINNKLIIPKFKKGISLIFHRNYEGEIKQCTISKTATNKYFV
                     SILVDTNIAAPTKSKIDDTTSIGIDLGIKNFLTTSNGEYIANPKHIKLLLSKLKYTQS
                     KYSKHKGKKSKQKLTLLHEKVANQRKDFLHKISTKLIRENQTICLEDLNIGGMVKNHN
                     LAQAISDAGWGIFVDMIKYKAEWYGANVIRIGRFEPSSKTCSKCGYINKELALKDREW
                     TCTKCGTHHDRDANAANNIKMFALNKLYVERILKNHKELPTLVGALTYGANN*"
                     /db_xref="UniRef100_D5E803"
                     /db_xref="A0A0F9GHZ5_9ZZZZ"
                     /db_xref="mmh:Mmah_1796"
                     /db_xref="D5E803_METMS"
     gene            173282..173674
                     /locus_tag="LacPavin_0818_WC55_scaffold_56344_prodigal-sin
                     gle_201"
     CDS             173282..173674
                     /product="Uncharacterized protein n=1 Tax=Prevotella sp.
                     CAG:1092 RepID=R5P4K4_9BACT"
                     /codon_start=1
                     /transl_table=11
                     /translation="VVLRSKTEKRIIKDLRAKGYTVSHSFVLERKIYDIYIPDLNMLI
                     EYNGDYWHCNPKKYKADYFNIKVNMTAKEIWARDAAKEKLAIKHGYNFLTIWESDYRN
                     NRGIIIKKIIQKNGTKRIRHIRNRPFNG*"
                     /db_xref="UniRef100_R5P4K4"
                     /db_xref="A0A0F9LPQ6_9ZZZZ"
                     /db_xref="jeo:JMA_21150"
                     /db_xref="R5P4K4_9BACT"
     gene            173625..175034
                     /locus_tag="LacPavin_0818_WC55_scaffold_56344_prodigal-sin
                     gle_202"
     CDS             173625..175034
                     /product="Uncharacterized protein n=1 Tax=Serratia sp.
                     M24T3 RepID=I0QLJ0_9ENTR"
                     /codon_start=1
                     /transl_table=11
                     /translation="MEQNGFATLGTDLLTGKGLSMENMIAAPTNKDQAIEPFNISDLA
                     KTMMIGDVNAGKIKVLSIPSDKQGVGKYRSIDPHKMLHKLFKDEFYVEINPTPDYKDE
                     AYFKRFDIVHIHKAPSNDYENGIKTVNDIKSWGCKVIVDNDDYWEVDSFSPHYRGMIM
                     YKVHEKLRGIVAAADWVTTTTPLFAEEIKKYNKNVVVIPNAIDPEESQFQPKPVKSDR
                     IRIGFLGGSSHADDIELLNGVVNRFLPDEDKIQTVLVGFDLRGSMIEGIENGKLKRRA
                     MTPEETVWYGYEKVFTSADMLLRKYPDYLKYLKRYTPEEYDPNEPERELNMPYRRLWT
                     RDINNYARNYNNLDISLAPLVANKFNMFKSQLKVVEAGFYRKALVAQNFGPYTLDLVD
                     IFDYSNKGTPMAINPKGNAALIDSRKNHKQWYQVIKKLVDNPELITLMGNNLYETVKD
                     KYDLNNVTKVRAEFYRSIL*"
                     /db_xref="UniRef100_I0QLJ0"
                     /db_xref="A0A0F9II27_9ZZZZ"
                     /db_xref="I0QLJ0_9ENTR"
     gene            175095..175658
                     /locus_tag="LacPavin_0818_WC55_scaffold_56344_prodigal-sin
                     gle_203"
     CDS             175095..175658
                     /product="hypothetical protein"
                     /codon_start=1
                     /transl_table=11
                     /translation="MIQLTQEQIKKNKAIFLKINAEHQILPDSLLEFLGEGFFNAPAS
                     TATSLHNACNGGLVDDLLTVAKYANKINAILPPHLQQPAISVHRVSLLSGIGKTFIYT
                     PNTNEYGIKNGKIYDFAPNTVAMRVGERSAYYALQHMKLTEEEYQALVNYDKPEEDLQ
                     VKWFGSPLTTILKQAVELAIIDEKRRV*"
     gene            175658..176134
                     /locus_tag="LacPavin_0818_WC55_scaffold_56344_prodigal-sin
                     gle_204"
     CDS             175658..176134
                     /product="hypothetical protein"
                     /codon_start=1
                     /transl_table=11
                     /translation="MNLNPDKLIQKLMAQIPSMPSMDGMMNGYDFKDGKLKAAVEYWI
                     AGGGEIDLKSGLIVLHADADAFVSQRVKSRVESDLSLLIKPDNIAFLFFSQNDYFLTV
                     ESGIVIPNVKESVGFSVMSNTDRGMTVQKGEIIGFGLFIPYIPTNNISFINQNVPT*"
     gene            176121..176384
                     /locus_tag="LacPavin_0818_WC55_scaffold_56344_prodigal-sin
                     gle_205"
     CDS             176121..176384
                     /product="hypothetical protein"
                     /codon_start=1
                     /transl_table=11
                     /translation="MSLRDHFADQIHSNVTVTPDMEKKITYKRVWSGKLITAGEKVLY
                     AYAVIDDKDPRLFSLLESELEELDSRFAFLSMENETIPILRPK*"
     gene            176381..176929
                     /locus_tag="LacPavin_0818_WC55_scaffold_56344_prodigal-sin
                     gle_206"
     CDS             176381..176929
                     /product="hypothetical protein"
                     /codon_start=1
                     /transl_table=11
                     /translation="MNIKIDKLQSLHILTDVVDHNELAGLQGGAEERILANHFPRVVR
                     PIEYEPTRPYREFMEFTIDGYYHHHVPIDRCDVTVNREDESNYRFSEIGRIPRITQSI
                     RIVMPFNNDTADAVIELSDSVRLGLHNAIRTTFDVVVRRYDPTGVTITTVHFRGCTVT
                     SIETEEGHKATFIIHPEAIFYV*"
     gene            176922..177632
                     /locus_tag="LacPavin_0818_WC55_scaffold_56344_prodigal-sin
                     gle_207"
     CDS             176922..177632
                     /product="hypothetical protein, partial n=1 Tax
                     =Flavobacterium sp. ACAM 123 RepID=UPI00036F51C0"
                     /codon_start=1
                     /transl_table=11
                     /translation="MFDNRISIVFSTRKLDPNYVKHLKNSCGLLDPDIIPIENDHQYS
                     LSEAYNIGLEKAKYDFVVFCHDDIRFETDNWGRKLCKHFTQNPEYGIMGVAGTNNLIS
                     GMWWEDRVSMHGVVNHSNGVKTWTSRFSDDQGNKLKPMIVLDGVMFAIDKNKIVHKFD
                     EDFKGFHFYDLAFGFANHLAGVKLGVFTDIRITHMSVGATNDEWAVNKKQFEEKYKLN
                     LPCNLNGVWKAETDTNVV*"
                     /db_xref="UniRef100_UPI00036F51C0"
                     /db_xref="fjo:Fjoh_0316"
                     /db_xref="A5FN67_FLAJ1"
                     /db_xref="UPI00036F51C0"
     gene            177592..177816
                     /locus_tag="LacPavin_0818_WC55_scaffold_56344_prodigal-sin
                     gle_208"
     CDS             177592..177816
                     /product="hypothetical protein"
                     /codon_start=1
                     /transl_table=11
                     /translation="MEFGRLKPIPTSSDGDECVWKLIKQLSQRMPDENLDLTGMYYRI
                     IAEYPELKGKGDIDKSVIINLDTITHIIFG*"
     gene            177816..178496
                     /locus_tag="LacPavin_0818_WC55_scaffold_56344_prodigal-sin
                     gle_209"
     CDS             177816..178496
                     /product="Uncharacterized protein n=1 Tax=Emiliania
                     huxleyi CCMP1516 RepID=R1EEJ0_EMIHU"
                     /codon_start=1
                     /transl_table=11
                     /translation="MRKPKSITLLKDKHLNEDIYIIASGASMDYIDPTFFEGKITIGL
                     NQVYKKYKCTYLVRKEVKYIQPSLKTGSIVIVSEFDSGNLNSGDHKLNTNKVEHPNLY
                     YFEHLDNLHDRVDTSVISEDSNKMVVSFSTITSAMHIAAYLGAVNIILCGHDAGILDG
                     KLNFENYSDGIQDTPWQNWEQYRQWLKVIESQTLKVKVALEDVYGLNVVSLNPFINFG
                     LEGHKYER*"
                     /db_xref="UniRef100_R1EEJ0"
                     /db_xref="A0A091AN37_9HELI"
                     /db_xref="R1EEJ0_EMIHU"
     gene            178498..179853
                     /locus_tag="LacPavin_0818_WC55_scaffold_56344_prodigal-sin
                     gle_210"
     CDS             178498..179853
                     /product="Glycosyl transferase family 2 n=1 Tax
                     =Melioribacter roseus (strain P3M) RepID=I7A2L1_MELRP"
                     /codon_start=1
                     /transl_table=11
                     /translation="MRKLIYTYEPHKFLALAAEHIQRRVKSILDIGCGIAPQRYAEAD
                     KYTYVEPFADYLPQLLDTVKQRNGLHQVLNHTWKDVLPMIEDRSFESVFLLDVIEHLE
                     KEDGAELLKQTLCKATKQLVIFTPYGFIEQEHPDGIDAWGYKGGDWQKHRSGWMPDDF
                     EGDWTFVICPNYFGANNVGVPYDDPKGGFFAIKNIEIPTVSLILPTFKRAELLNTTLA
                     NLSQENITFPLEVVVVNDGVPDDTESVCNSFKDRLNIKYIFSGQRNANGIIKRSPAVS
                     SNIGVKNSAGEIIVLSCPEILHIGNALETMVSPLFLAKNKMIAHPEFVYFDEVGDFTT
                     NGGSLEQLQVYWGLEIFPFLLAMYKEAYVEIGGYDEDLWGTCWDDTDLIDRLKLNGGY
                     YHKTKSYAIHLYHGKRFDMSATVRGNPEYDSFFHNLDIYEQRKGIIKRNVDKDWGKID
                     E*"
                     /db_xref="UniRef100_I7A2L1"
                     /db_xref="mro:MROS_2183"
                     /db_xref="I7A2L1_MELRP"
     gene            179846..180493
                     /locus_tag="LacPavin_0818_WC55_scaffold_56344_prodigal-sin
                     gle_211"
     CDS             179846..180493
                     /product="CMP-N-acetylneuraminic acid synthetase n=1 Tax
                     =Methanoregula formicica (strain DSM 22288 / NBRC 105244 /
                     SMSP) RepID=L0HH02_METFS"
                     /codon_start=1
                     /transl_table=11
                     /translation="MNEKIICIIPAREGSKGFPHKNRKLIRYSISAARGIFNDSDIYV
                     TTDDNEIKADYYTKCVNIIHRPADLAKDETSMKDVLLHAVSEIKPSDDTLLVVLYPTY
                     PERTSADIQDAIDFFNANEAESLLCRKKYTGVHPYLLMYPAFGLGGEQIVDHNLYRRQ
                     DYPEVFEISHFVIIMRANELQFLNHNLYNNETIFCSIDDVVDVDSEEDFIKFNEQ*"
                     /db_xref="UniRef100_L0HH02"
                     /db_xref="A0A0F9QUM3_9ZZZZ"
                     /db_xref="mfo:Metfor_1312"
                     /db_xref="L0HH02_METFS"
     gene            180496..181170
                     /locus_tag="LacPavin_0818_WC55_scaffold_56344_prodigal-sin
                     gle_212"
     CDS             180496..181170
                     /product="Uncharacterized protein n=1 Tax=Halorubrum
                     kocurii JCM 14978 RepID=M0NJE5_9EURY"
                     /codon_start=1
                     /transl_table=11
                     /translation="MEFIKEGFTFQIPDEFANQPSPADPRTLAQRIRSGQYEDLEIGL
                     SKKYITAGDSVLELGACIGVIGSVVNRILENKTNHVVVEANPYIIPALMENKLANGGQ
                     FHIFNGALNGTNEKVNFGLAKFIMGCSRRHAEEGTVEVEGITKESLEEKFGVKFNAII
                     MDIEGSEYEAIMEYPNLFDGIDKFIVEFHEPITAPMEKINAKLKEFGLVQKDPLARGT
                     IFYGRE*"
                     /db_xref="UniRef100_M0NJE5"
                     /db_xref="A0A0G0R9Y7_9BACT"
                     /db_xref="M0NJE5_9EURY"
     gene            181112..181825
                     /locus_tag="LacPavin_0818_WC55_scaffold_56344_prodigal-sin
                     gle_213"
     CDS             181112..181825
                     /product="Hexosyltransferase {ECO:0000256|RuleBase
                     :RU362027}; EC=2.4.1.- {ECO:0000256|RuleBase:RU362027};; 
                     TaxID=65489 species="Eukaryota; Viridiplantae;
                     Streptophyta; Embryophyta; Tracheophyta; Spermatophyta;
                     Magnoliophyta; Liliopsida; Poales; Poaceae; BOP clade;
                     Oryzoideae; Oryzeae; Oryzinae; Oryza.;" source="Oryza
                     barthii.;""
                     /codon_start=1
                     /transl_table=11
                     /translation="LDWYKKTLWLGGLFSMEENKYTYVTILSDSYVQGVLALNQSIKD
                     HCNYPLLVLCYNITKNTRKLLEKNGIQYRMVNMITSPLEIEKYRGVYTKILAFSLYEY
                     DLVIYLDADTIILKSPDDLFIKDSEYRGNRKIGATALHGYTLTDSEFSPGFMVIKPSE
                     EIFSDLMAKKDNTPTYDGGDQGFLNKLFFNNWYLIPDEYHVTKRIFKHHPAKWNEMHG
                     KIRVLHFPGTKPWNIEPRI*"
                     /db_xref="A0A0D3FXZ3_9ORYZ"
                     /db_xref="UniRef100_I1PN20"
                     /db_xref="2.4.1.-"
     gene            181861..182502
                     /locus_tag="LacPavin_0818_WC55_scaffold_56344_prodigal-sin
                     gle_214"
     CDS             181861..182502
                     /product="Uncharacterized protein n=1 Tax=Elizabethkingia
                     meningoseptica 502 RepID=T0NMR9_ELIME"
                     /codon_start=1
                     /transl_table=11
                     /translation="MAYYNRRVLLLNTLKTIAKSSEIDKTEIIIVDDGSEVHERVEHI
                     VDLFNFPITVIRVEPEDKWYNNPCIPYNLGIKNAVGEVIILQNPEVLHTGDILADISK
                     RIGDNNYLVYGVYCINDVLTDRINKTDWESKTLFTDIQNIIKPTNNRAAYTANDCGWY
                     NHSVLRPSALHFLSAISKPIMDKLGGFDERYAMGVDRDDNEFLHRIXXXXXXX*"
                     /db_xref="UniRef100_T0NMR9"
                     /db_xref="T0NMR9_ELIME"
     gene            182459..183724
                     /locus_tag="LacPavin_0818_WC55_scaffold_56344_prodigal-sin
                     gle_215"
     CDS             182459..183724
                     /product="glycosyltransferase (EC:2.4.1.-)"
                     /codon_start=1
                     /transl_table=11
                     /translation="MNFCTVXXXXXXXXEFLHRIKRNKVDIKIVDTPYAIHQNHPKVA
                     YDRPNVEQLRQLNVDLFKNVTEKETIWAPFNVNTIKVSVIIPFYNRINWTIEAINSVL
                     NQTHKNTEIILINDCSTDDISDIYSIVKNNSNIRITSLQENFGAGLARNVGIKYATGS
                     YITFLDSDDTYLPHKLETQVKFMVMEDYDASHMSYYLSHGGEREKIYSGEFDITFPSV
                     IGDASIATPSFMVKRKFLEENNILFPPYRTSQDTCFFIKVAQHTDIKGINIPLVNVRS
                     HIGRTFIRPEKALTGLSNILHFVTNDPSLLIEKNDILNLCHGIKITALKYANKIDSIS
                     DAKDLKLQLDALNLEKNKIEEELRQTQKELTEQIRRDIAKENSVKSIQERQRDDFMKK
                     QADTAKTTNNDLTAINPKHPKARFERKPI*"
                     /db_xref="rfe:RF_0543"
                     /db_xref="UniRef100_Q4UM29"
                     /db_xref="A0A0C2REA0_9RICK"
                     /db_xref="Y543_RICFE"
                     /db_xref="2.4.1.-"
     gene            183726..184604
                     /locus_tag="LacPavin_0818_WC55_scaffold_56344_prodigal-sin
                     gle_216"
     CDS             183726..184604
                     /product="hypothetical protein n=1 Tax=Zavarzinella
                     formosa RepID=UPI00036693D1"
                     /codon_start=1
                     /transl_table=11
                     /translation="MLNKIPKIAHFYWDGSRMAYLQYLTIVSFHKWNPDWKIMIYTPK
                     IKYSGDVTWKTHEQRGAYSGINYYPMFKRLPYITQVIVDFDEYEDIPNDIPETYKSDL
                     LRWHLLANTGGLWSDMDVLYIKPIKEINIPRDTEFTICKLAATDKKEFHIIGFYLSTD
                     NNPFFHHIVKYAPHYLSLDNYQSVGSTLLNQLYPNDNEIRKVTRQKMYVKLGMDVLYA
                     YPPFDESNNNQLPALFTKKDLSRITRNTLGIHWYNGHGMAKSFNNEFNHLTMNQFDNT
                     LTHYIKLLNKDAEIIY*"
                     /db_xref="UniRef100_UPI00036693D1"
                     /db_xref="A0A0F9MH56_9ZZZZ"
                     /db_xref="UPI00036693D1"
     gene            184606..185691
                     /locus_tag="LacPavin_0818_WC55_scaffold_56344_prodigal-sin
                     gle_217"
     CDS             184606..185691
                     /product="UDP-N-acetylglucosamine 2-epimerase (EC:5.1.3.14
                     )"
                     /codon_start=1
                     /transl_table=11
                     /translation="MKVITIIGTRPELIRLSVIIKKLDKLTDQILVYTNQNYDYNLSE
                     IFFNDLEIRKPDYYFTKQSTSVGSFLSNAFLEFEAIIREEKPDKVLILGDTNTGLLAI
                     IANKYRVPVYHMEAGNRCYDDRLPEESNRRIIDSISKYNLPYTENSKQNLLAEGYHKN
                     HVFKTGNPIFEVLFEYRMKIGGSQILYEKGIQSKTNDLIKDYILVTVHRTENVDDKNI
                     LTDIVNAINEIAQKHLVVLSWHPHAQRKMEEFDLHFDDKVIIGKGFGFFDFVKLEQNA
                     KCVITDSGTVPEECCIFGIPALTIRESTERQELVECGSNILVGTKTKTIVNALSTVLK
                     ENRKWYIPAEYSNANVSDTIISLLIGK*"
                     /db_xref="bmq:BMQ_pBM60009"
                     /db_xref="UniRef100_H1Z0D0"
                     /db_xref="H1Z0D0_9EURY"
                     /db_xref="5.1.3.14"
     gene            185691..186449
                     /locus_tag="LacPavin_0818_WC55_scaffold_56344_prodigal-sin
                     gle_218"
     CDS             185691..186449
                     /product="Metazoa galactosyltransferase n=1 Tax=Pelosinus
                     fermentans JBW45 RepID=I8TUQ5_9FIRM"
                     /codon_start=1
                     /transl_table=11
                     /translation="MLKTSIILATFNRPELLRLGLESINRQKIDFPLEIVVVNDGTND
                     DTERVCSMFKKLNIKYIFSGSRNEKELISRPPSVANNIGIQQSSGDIIILSCPEIYHL
                     NDTLEMIINPLQKYPDLLVIPNYMYFDDNGYFLSDIKNGSKGNLAGCMVRYDSVEMPF
                     LLGVRRNKLFEIGGYDEDFIGYAADDNDLINRLLMNNCEHFRVDAKIVHLYHGTRCDS
                     QMHWDDPKWAYNYNLFTSRKNIMVRNVGKDWGKI*"
                     /db_xref="UniRef100_I8TUQ5"
                     /db_xref="pft:JBW_01605"
                     /db_xref="I8TUQ5_9FIRM"
     gene            186421..187095
                     /locus_tag="LacPavin_0818_WC55_scaffold_56344_prodigal-sin
                     gle_219"
     CDS             186421..187095
                     /product="Uncharacterized protein n=1 Tax=Melioribacter
                     roseus (strain P3M) RepID=I7A6C0_MELRP"
                     /codon_start=1
                     /transl_table=11
                     /translation="MLVKIGEKYNKIKIKKMENVKNFWEDTHINNVKMWLTGSGVKEV
                     WGYMNIIDRIVPQLTVLNIGVGLGVETTELAKEKVTIDVLDISEAALNRVKNITRKGY
                     LASSIEELPINEYDIAVSHLVTQHINDATLADQIKYVVRSLKPYGLFAMQFAFVPDFD
                     YEANYEIKQNEESQKYGGVIRSLQNMEKIITDNGGKITWISDVRHYEHTPTKWQYVHI
                     QKSDVK*"
                     /db_xref="UniRef100_I7A6C0"
                     /db_xref="mro:MROS_2181"
                     /db_xref="I7A6C0_MELRP"
     gene            187092..188051
                     /locus_tag="LacPavin_0818_WC55_scaffold_56344_prodigal-sin
                     gle_220"
     CDS             187092..188051
                     /product="epimerase n=1 Tax=Marinimicrobia bacterium JGI
                     0000039-D08 RepID=UPI0003A08542"
                     /codon_start=1
                     /transl_table=11
                     /translation="MKKKILVVGGAGYIGGLTTDTLTKKGHDVTVFDRLLYESRYLKN
                     VKFVYGDIRDTEAVVNAATGMDVVILMAALVGDPACAVNTALSEEVNFLAIREICEDL
                     PPEVHVIFMSTCSVYGAQEGVLFEDSPTSPLSVYADTKLRAEKYVKERSGTIFRLGTV
                     FGMGDTHSRIRMDLVVNVLTMKAFLYNKISINGGAQWRPIIAVRDIAGYLAEAVVMKP
                     VGTFIIAKENVTMKDLGERVCAVLPDTVIEYNDIPFQDARNYFVSAEKSLCTFDYKPV
                     VTVEEEVLKMWKMFKEQRIKNPEDLLYNNGVYLRELHKNNGLT*"
                     /db_xref="UniRef100_UPI0003A08542"
                     /db_xref="K1Z470_9BACT"
                     /db_xref="mro:MROS_2178"
                     /db_xref="UPI0003A08542"
     gene            188057..188500
                     /locus_tag="LacPavin_0818_WC55_scaffold_56344_prodigal-sin
                     gle_221"
     CDS             188057..188500
                     /product="hypothetical protein n=1 Tax=Marinimicrobia
                     bacterium JGI 0000039-D08 RepID=UPI0003A12B7B"
                     /codon_start=1
                     /transl_table=11
                     /translation="METNIKLFKGGIAVDDRGSLSFVNDFNFEGVKRFYMVENHRNGF
                     IRAWHGHQFEGKYVCVVSGSALVGAAPLESEGANLVVGKPQKFVLSAKSPAILWVPPM
                     HANGFKSLEPNTKIIYFSTSTLEESKGDDIRFDYDQPNIWDEEYR*"
                     /db_xref="UniRef100_UPI0003A12B7B"
                     /db_xref="mro:MROS_2179"
                     /db_xref="87399008"
                     /db_xref="UPI0003A12B7B"
     gene            188525..189355
                     /locus_tag="LacPavin_0818_WC55_scaffold_56344_prodigal-sin
                     gle_222"
     CDS             188525..189355
                     /product="dTDP-4-dehydrorhamnose reductase n=1 Tax
                     =Megavirus chiliensis RepID=G5CSS0_9VIRU"
                     /codon_start=1
                     /transl_table=11
                     /translation="MKIVVFGSHGMLGRYVTMYLKRHFDVLEVNRDQIDVSAVSEAKL
                     FDMVNQFLLPDDVVINCAGAIKPRVDELGALNSIVVNSVFPRILANVVEKIGAKMIHP
                     TTDCVFSGNTGGYDENSPHDVTDTYGRTKSLGEPENCTVIRTSIIGEEVNQGRSLVEW
                     VKRNHDKEIPGYSNHIWNGVTCYEFAKICHKIINGKLFWNGVRHIHSNSLTKYELVEL
                     INVMYSLNIKLVSKEAPVSCDRSLTSIYAPVVEVPSLAYQVAEMREVEYELYGTRVAE
                     *"
                     /db_xref="UniRef100_G5CSS0"
                     /db_xref="G5CSS0_9VIRU"
                     /db_xref="mro:MROS_2180"
     gene            189422..190249
                     /locus_tag="LacPavin_0818_WC55_scaffold_56344_prodigal-sin
                     gle_223"
     CDS             189422..190249
                     /product="Sialic acid synthase n=1 Tax=Chlorobium tepidum 
                     (strain ATCC 49652 / DSM 12025 / TLS) RepID=Q8KE65_CHLTE"
                     /codon_start=1
                     /transl_table=11
                     /translation="MEPVKIIAEIGINHNGSIEIAKQLMLIAKAAGCDYVKFQKRTPS
                     ICVPEDQKNVIKQTPWGEMTYLEYKKRTEFHFDEYTELFAYADQLGIGMFASVWDVHS
                     ADFMRQFTRTVKIPSALITNKELLTHTREIFDYVIISTGMSTEDEILEAYKLSDPEVV
                     MHTNSSYPAPVNELNLQYITRLKTLFPTAHIGYSGHEYGITTTFAAVALGATWIERHI
                     TLDHNMWGSDQSSSIEPNGFFKLVKGVRDIEQAMKYEPCERILFDDELNKRKTLRGV*"
                     /db_xref="UniRef100_Q8KE65"
                     /db_xref="A0A0F9L988_9ZZZZ"
                     /db_xref="cte:CT0825"
                     /db_xref="Q8KE65_CHLTE"
     gene            190249..190935
                     /locus_tag="LacPavin_0818_WC55_scaffold_56344_prodigal-sin
                     gle_224"
     CDS             190249..190935
                     /product="Uncharacterized protein {ECO:0000313|EMBL
                     :KKN79780.1};  TaxID=412755 species="unclassified
                     sequences; metagenomes; ecological metagenomes.;"
                     source="marine sediment metagenome.;""
                     /codon_start=1
                     /transl_table=11
                     /translation="MPKFNEIFKEVYVINLKHRPDKLKRVSEKLSEAGIEFKVFNAIT
                     PDDIQVNLTKTEKRIYAPQLSHRAIWKDCLDRGVDTVFIFEDDVTFIDNFDDMFSEHY
                     RNIPDDWNIMWLGLGLKTYMYRNNIVKFEPVNEYWQKFNYAGGMMAYGVTKEALPLLL
                     THTEKNIGIEHADFYLSFIEEFFMKSDVHCYNAIKEIVIPEFITTSDAGLSTGIWMQY
                     YNRSIQKKNE*"
                     /db_xref="A0A0F9TF40_9ZZZZ"
     gene            190928..192058
                     /locus_tag="LacPavin_0818_WC55_scaffold_56344_prodigal-sin
                     gle_225"
     CDS             190928..192058
                     /product="phosphoheptose isomerase (EC:5.3.1.-)"
                     /codon_start=1
                     /transl_table=11
                     /translation="MSKFFVDIDNTITKTEYNNTDQEAAIGADVYAAAEPLMDRIEEV
                     NILYDAGHDITYWTGRGTVSGIDYTELTKEQLDRWGAKYHHLLMGKPDYDYFIDDKSV
                     NSEEWFRPLRVGLVLNNLIRDYLSRLIEVYVKYTTPKDATEPHMPIMPINPYLLEESF
                     PLPEDDFDNVYAWLNHSVPLEVFGGANQTRTNILQRICLFQTKIHDKLILLTRETARS
                     KYATLSFLAKNQFDLSEIIFVENYEEYWKHVDVVITDNPEILKVKPAGKTAVVLMNEF
                     NKDYHSIGYGINSPDDIFKLPIFHRKPITKEEMLYISNEIPEGEVEDKLEGLEQNEVE
                     GAKTVEFGEAAIKYVEGKPSVVDLTALRDFVNEQDAVKSDTE*"
                     /db_xref="pmi:PMT9312_1347"
                     /db_xref="UniRef100_E3SJ92"
                     /db_xref="86682877"
                     /db_xref="E3SJ92_9CAUD"
                     /db_xref="5.3.1.-"
     gene            192079..193197
                     /locus_tag="LacPavin_0818_WC55_scaffold_56344_prodigal-sin
                     gle_226"
     CDS             192079..193197
                     /product="hypothetical protein"
                     /codon_start=1
                     /transl_table=11
                     /translation="MSERLKNLEDALVRLQEKKHKVVFLIPDTNGIARASIAVSYRHA
                     MALHKQGIAVVMLHDKKDYMGVGAWLGEEYETLTHTSIESNQLEVSASDFLVIPELYG
                     NVVEKVEHLPCQKIVFVQSLEYMLDTYAPGKTWLDYGVLETMTTSKEAKDYIEDLMYV
                     TNVKVVPVGVSDAFKPFKKLKKPVIAIHCKDTRKTAKLLKMFYIKYPYLRWLTFRDMH
                     GMTENDFARNLSECILAVWSDQSSTFPLFLVEALKCDVPVVAQMPQLLFDWTTDDVAT
                     WAMTDAQIVELIARYVKTWMEDNVPEEFEHLDKLVEGKFTMTEMEEAITKVYGEYLEE
                     RIDVLSKVVTKAQEAEAAKAAESETNNTETPQTDEEKS*"
     gene            193181..194017
                     /locus_tag="LacPavin_0818_WC55_scaffold_56344_prodigal-sin
                     gle_227"
     CDS             193181..194017
                     /product="hypothetical protein"
                     /codon_start=1
                     /transl_table=11
                     /translation="MKKKADITVIIPIHSAKLENFDKYVKNAFDSIAASRVLPEVVIV
                     VAPDNEEKILTRVHTIAGKDFPVKIELLINKGDTDFASQMNYAVKQVDTTFFSFLEFD
                     DEYSSIWFSNVEKYMAEFPEVSAFLPIISDANEEKKFLGYTNEIAWAYEFTDKHGIID
                     SATLQDYPNFNPDGMVMRVADYLKIGGYKKTIKLSFNLEFLMRACSQALQVMVIPKIG
                     YQHTNMREGSIFWDYKNGDNKLTPEESEFWMEKAKSEYYFTDDRPIIYVPEAIEDEPE
                     TK*"
     gene            194014..194772
                     /locus_tag="LacPavin_0818_WC55_scaffold_56344_prodigal-sin
                     gle_228"
     CDS             194014..194772
                     /product="hypothetical protein"
                     /codon_start=1
                     /transl_table=11
                     /translation="MISGYSGYSGYGVLIEVAIADKPLPKVGYYAQKEEDAVIRFIAA
                     TTEGDKRRIYNNELKKPIDKMIESIIRTYRLYRKDFNFIDLHADALSFLITKFDKFDP
                     TMGKKSFSYFGTICRNYLYGEMIKAYKKSTRTLDYDDVINDLMQRPDMIVHIDKDEMD
                     MQHFIDKLILEIETELQDEKIGDNEYKIGVSLVQILKDWNTLFEDFVGTPKFNKNLIL
                     LWLREMTGLTTKEIRNAMRRFKSLYYIFKDNYIT*"
     gene            194807..195196
                     /locus_tag="LacPavin_0818_WC55_scaffold_56344_prodigal-sin
                     gle_229"
     CDS             194807..195196
                     /product="hypothetical protein"
                     /codon_start=1
                     /transl_table=11
                     /translation="MSNIKPRKKVGLSQESALELMQEIYTEIVDERNRALQTFKKFSR
                     STDENTDIAMVGKITNELLKIVDGAIEKKIRLLKIQTDILYKTGKSGGEDDKDFKLNE
                     DMTSMIHKEIKDGLKAVESADNEIQYQ*"
     gene            195292..197145
                     /locus_tag="LacPavin_0818_WC55_scaffold_56344_prodigal-sin
                     gle_230"
     CDS             195292..197145
                     /product="hypothetical protein"
                     /codon_start=1
                     /transl_table=11
                     /translation="MDNMGVTDFLFELVKQSKGQEGLKNVVLKSTLGELNNNANINSM
                     VFNVIREVFFCFFDIIIPESAVEDHDGFIFNINEIDVSNMLSVDPNSPEGRHLYDGND
                     PAKNLNYLIYTAFSSDAPVSYIKNQRTIFTLQYLGGNQFKLHIGATYAGVRLSEWAED
                     YLQDVSFFNMPNFTAQLVDIMTGVVSIKTGQSQESIEQLTKIQKVMKKLFGFCKTNQD
                     TTGANGGAGNNVDDTGVENRVLEPINVSPTAFLENQEDKNSANATTGNLFDFTPEDIL
                     DIQDISNLRSQGKVRFSTCGNFEVTVDPDDVLKKLSALFADAMLTGTTVNPDDPTQQV
                     QRYNNEAVTPDLNNTTTFLNNVLYDNVQKYADNQSANEQGSTSANDVLVNLPNMEVEF
                     ELNIIKAIPFALTQFIISPQLLLLIKISSFIIGEQENAGVVTMETVINKLETFITKIG
                     SDIWNSILNNIFNILIKDLTGILSGLVGKYLTQRFADYVSILTFIMNLIKGLNLSANG
                     CQGMLDIIMRLLSLNYFGPTLPIPPPLVFVGGMLKPGLNQVSVVNDLKSNLADKGIET
                     GAYMSDGTPNYLMAALEIQTNTLIQHIKLDTKVDVMVNGITGPAIGFAQLS*"
     gene            197149..197364
                     /locus_tag="LacPavin_0818_WC55_scaffold_56344_prodigal-sin
                     gle_231"
     CDS             197149..197364
                     /product="hypothetical protein"
                     /codon_start=1
                     /transl_table=11
                     /translation="MIPELQEILDTYKTKGNKELSTIAVNLYNDFTALKESMLILTMN
                     LAEIEKVYNSVYQELQVRLKFENQEKK*"
     gene            197361..198908
                     /locus_tag="LacPavin_0818_WC55_scaffold_56344_prodigal-sin
                     gle_232"
     CDS             197361..198908
                     /product="hypothetical protein"
                     /codon_start=1
                     /transl_table=11
                     /translation="MSNTDVIVFGICADNNDPWGVGRIRVVIDDKIMPPLRTAINVQE
                     YLAKADATNAAAAQEHAYIPWELGSNGKSPDPYVVEPFLPKHINIIPKIGESVKLIYY
                     AAGDNASQREYIAPQTSNYDKLNFDSIESARSFSKRSTYQPTRNNLRNNGLVADPTDI
                     ALTGRKNSEIVLPDDEVIIRAGYQNMSERLKNNRNAIVQASHFPERKLVTTEMVTDDT
                     SQVKTINYMVEISTNTYDKTLDPLYIATDILIYKAVNIDTHNYNAYKDYYVDSGGAEF
                     QIRVKSDKPDNIISFITDLLKNLDRNNMPLSISRDWVNKPEKNPYLAYWTSDARSSEN
                     TEVVFYPLNLYQVRQSPNNDTSIAEVSAVAKGITSELRPLTKRPSKVLTQTEQEVTKN
                     DPTYDESVIIAGADKVFLLSWFNAQSIQNKIGKYGFPQEEVYLTLQKNTQAMVKGDEL
                     LKLLMDVLDLVLNHGHATGVDAIGSLNKDAVTKIAQIKEKYALMNPVTKDLGGGASIL
                     NQYLRLD*"
     gene            198947..200320
                     /locus_tag="LacPavin_0818_WC55_scaffold_56344_prodigal-sin
                     gle_233"
     CDS             198947..200320
                     /product="Marine sediment metagenome DNA, contig:
                     S01H4_S24531 {ECO:0000313|EMBL:GAH22326.1}; Flags:
                     Fragment;;  TaxID=412755 species="unclassified sequences;
                     metagenomes; ecological metagenomes.;" source="marine
                     sediment metagenome.;""
                     /codon_start=1
                     /transl_table=11
                     /translation="MSIIRSYFDKNNTIVSGTKSGINTGRNPVGEVFYGSQVGRFIFY
                     IDFGALRDTLTNKSINPASVTRHTLKLKNSSNFDVLPYRDYRDQIQFGDANHATSFNL
                     ELKPIIDEEWDEGIGYDIDIINPNPDEMPYIAGASNWDKRTTQYNWIEAGAVQTGATA
                     LATQHFDKGNEDVEMDITNFVNDVLTGGTTGYTGFCLKFTDYFESTPYDYRKYVTFFS
                     RHTHTFFEPFIETEYNDLVKDDRRNVILDQPCNLVLYTFKRGNLFDLDDLPTCTIGGT
                     GFTVTQISKGIYNASILLPSAQYNDYVMYHDVWSNIIIDGVTQRDITMDVTPQPSINQ
                     YQIGSDTFEPINYGISVNGIKRDEKITQGENRKVLVNLRKPYTVSTVEVSDNIYYRLY
                     VKQGINQIVVVDWTEVNRSFDSNYFFVDTTWLVPQQYFMDIKLNLREETRLFTEELKF
                     SVISQLK*"
                     /db_xref="X1DMY4_9ZZZZ"
     gene            200326..200874
                     /locus_tag="LacPavin_0818_WC55_scaffold_56344_prodigal-sin
                     gle_234"
     CDS             200326..200874
                     /product="hypothetical protein"
                     /codon_start=1
                     /transl_table=11
                     /translation="MSKIYRLNENQIRVIRENVMHESPSEYSKGDHIMLQQIIDGFDV
                     PANSEGIVLHVDAAGTVRTQFIVNGKPTVVPINPEVDHIIKMGLQQTGVKELGEGEQF
                     SIPPAAFAPKDPSIVMQLINAAKRDGYLDSPTARAGSDAAFVIAAAKKVGAEFEALPH
                     EARITTAKVYYKKFLRLIGYNK*"
     gene            200874..201506
                     /locus_tag="LacPavin_0818_WC55_scaffold_56344_prodigal-sin
                     gle_235"
     CDS             200874..201506
                     /product="hypothetical protein"
                     /codon_start=1
                     /transl_table=11
                     /translation="MDVKIDIKTFDFTRFNHQVDKVQTAGRLLNYYGDLIQRIEYAIA
                     SESIVKDIPHRVSDVPVFNLLVSNKTYTNVFNIKLNNIHKLAEDFEHGMVYLEKLTMS
                     NASKWLRRHFKHQMKLLASSYKEIVVKSYFDMRDKNVPIKYTISFNFNGMNSNNQAKF
                     AQINDLTKEKVDERGLMQAIQGFINITDTPDIKVISKAQLLDLIEEEIKK*"
     gene            201564..202178
                     /locus_tag="LacPavin_0818_WC55_scaffold_56344_prodigal-sin
                     gle_236"
     CDS             201564..202178
                     /product="Monophosphate kinase n=1 Tax=Moumouvirus
                     goulette RepID=M1PBA0_9VIRU"
                     /codon_start=1
                     /transl_table=11
                     /translation="MEQGNSASAQTPSLPNAIVGIIGKKQSGKDTIANHLIDEYGFVR
                     YAFADPIKKACQVIFGFTDEQCWGSEKEIVDTYWGITPRKVFQILGTELFQYEFPKYA
                     PELADIGRGFWVYCFARWYEQQIAKDPSIKVVITDVRFPFEADMITRLGGTIVKITRP
                     NQLNNDTHASEMEMDALQYSYLIENDSTVDELCSKVDELFNLIF*"
                     /db_xref="UniRef100_M1PBA0"
                     /db_xref="M1PBA0_9VIRU"
                     /db_xref="sml:Smlt1058"
     gene            202175..202711
                     /locus_tag="LacPavin_0818_WC55_scaffold_56344_prodigal-sin
                     gle_237"
     CDS             202175..202711
                     /product="hypothetical protein"
                     /codon_start=1
                     /transl_table=11
                     /translation="LSDKIENIVEYLRDRNNLLPYASALGFCYLNRQYFAPEYRPNFK
                     RYFHPFRNWKHNTFYQIADITPFLKTHFTPTMIHEVTGDAPMISIVRIVVAGLTDIEC
                     DELTPMDSKEMEPLLHSYSLRMFDTDDVLSSVVGKRIKVSDTEFSLNDFGNKEWELFD
                     LNMNYPHNNILIFTLSIL*"
     gene            202711..203226
                     /locus_tag="LacPavin_0818_WC55_scaffold_56344_prodigal-sin
                     gle_238"
     CDS             202711..203226
                     /product="hypothetical protein"
                     /codon_start=1
                     /transl_table=11
                     /translation="MATIIAHVLRNLREYNYLVPYTKAIEFCYLHSPIFKEMPFFPKY
                     FKPFKDMRERTYYYINDYHQYSLEMLEDDERQKALAIIYIFVVGVTGEEIVRMTNEFM
                     GTQFDMLKKQQPIFEVNVFPYQEFMDMGIKFNESYGYNYPIAFEEAMTSYDIKYDKDT
                     KVAIFAAEFSR*"
     gene            203233..203778
                     /locus_tag="LacPavin_0818_WC55_scaffold_56344_prodigal-sin
                     gle_239"
     CDS             203233..203778
                     /product="Uncharacterized protein n=1 Tax=Bacteroides
                     fragilis 3_1_12 RepID=E4W2W3_BACFG"
                     /codon_start=1
                     /transl_table=11
                     /translation="MEIDKNGFWLTTDLEGAAFDYKLAVALADYIKEGTAIDLGCGCG
                     LYTRYLRDNGIDCVGFDGNPNTPAITEGLCQVLDLSREVYLGRMFDYVISLEVGEHIP
                     RMYEEVFINNLHKLNRKGIILSWAVEGQGGAGHVNERSNAYIRGLLEGLGYTSQLEVE
                     QKLREAAEFWWFKETIMVFNR*"
                     /db_xref="UniRef100_E4W2W3"
                     /db_xref="A0A076FGA4_9PHYC"
                     /db_xref="cyc:PCC7424_4251"
                     /db_xref="E4W2W3_BACFG"
     gene            203782..204018
                     /locus_tag="LacPavin_0818_WC55_scaffold_56344_prodigal-sin
                     gle_240"
     CDS             203782..204018
                     /product="hypothetical protein"
                     /codon_start=1
                     /transl_table=11
                     /translation="MKKKLTDLDPNVLSSNLLQWHTIGSIRDDSDLQTILYHGAKSID
                     FAVAVLRDYKGTNKEKIEHLGKALEDLGKFHAAK*"
     gene            204052..204693
                     /locus_tag="LacPavin_0818_WC55_scaffold_56344_prodigal-sin
                     gle_241"
     CDS             204052..204693
                     /product="Tax=BJP_IG2103_Bacteroidetes_41_9"
                     /codon_start=1
                     /transl_table=11
                     /translation="MYLCCNKYKYMRKLLTLLLICIFSTSIAQNGKFIGQVITNPVPA
                     GQSINFNIMSGNIGTAFRIDAKTGDMFINNQTAIDANTSWRYMMVVRLRYSQNGVILA
                     DTMRTIRVLNVVNNKLIGLFVASDPDTKQKQKLSYYFMSGNYNTAYKISNTGNISVSN
                     ASAINIRAPTTDRYVLNVRVRDNGVPNLTTYANATILLWGGLPKRDVFNCRYP*"
                     /db_xref="107344795"
     gene            204802..205011
                     /locus_tag="LacPavin_0818_WC55_scaffold_56344_prodigal-sin
                     gle_242"
     CDS             204802..205011
                     /product="hypothetical protein"
                     /codon_start=1
                     /transl_table=11
                     /translation="MDKQMQKVIATQDESSHWYVIPLNIYDEFRQLHEKACDDDYEAQ
                     EEFEAKFGKYRTGGWLNNIQLYAEI*"
     gene            205008..205235
                     /locus_tag="LacPavin_0818_WC55_scaffold_56344_prodigal-sin
                     gle_243"
     CDS             205008..205235
                     /product="hypothetical protein"
                     /codon_start=1
                     /transl_table=11
                     /translation="MKASNLIEQLQKIIDDTRASSANKDVDPDIDVRVKINNELRDIE
                     IIGTEGFSTFDYPEQASPYTVWRATIILKVV*"
     gene            complement(205216..205911)
                     /locus_tag="LacPavin_0818_WC55_scaffold_56344_prodigal-sin
                     gle_244"
     CDS             complement(205216..205911)
                     /product="p100 n=1 Tax=Rhizobium phage 16-3 RepID
                     =B4UTY8_BP163"
                     /codon_start=1
                     /transl_table=11
                     /translation="MKKTIFTEEEIQQIIRLYTEEQFGLAKIGLLYNVSKSAIKTLMR
                     DRGVELDTPGQKFRGGKSAADKRYAERHKKEIAEYNKLWQQENRDQLRKYHTGWRTKN
                     REHVRSYARRSFNDRYHRDPVFRLTHTVRFAVWACLKERGGNKEGYRTFQMLPYTVEQ
                     LKSHLEAQFQPDMTWENYGDWHVDHKRPISNFNFSSHKDPDFRECWSLDNLQPLWGEE
                     NWSKGAKITPLSV*"
                     /db_xref="UniRef100_B4UTY8"
                     /db_xref="X1K1J2_9ZZZZ"
                     /db_xref="put:PT7_P051"
                     /db_xref="B4UTY8_BP163"
     gene            complement(206048..207673)
                     /locus_tag="LacPavin_0818_WC55_scaffold_56344_prodigal-sin
                     gle_245"
     CDS             complement(206048..207673)
                     /product="Gp23 major capsid protein n=1 Tax=Prevotella sp.
                     CAG:1092 RepID=R5PEX0_9BACT"
                     /codon_start=1
                     /transl_table=11
                     /translation="MSALLQSGKVGNTSINQMKLIREEVLRRWDSLGLLEGLEGHGKE
                     TVAQLFENEASWLINEATSLGSEGSFETVVFPIVRRVFSKLLANEIVSVQALNLPIGK
                     LFYFIPRITKSSFDVNQAGIQGRSGQTYDQRNLYDAFYGEDGLYDQSKGKVLGLVAGT
                     VDATTLYQYAVPVKSGAYPAVITYPDGYKPLAGTTIATGSTGIIKVTFNPALFNVTNF
                     EHQEEFLSGLALTYGTGGTALDFHLPVQRYGAAIMSTTGVIYIEVVNSDGLAAIDIAQ
                     IDATAKNYENLELQDEMGEVSFELTSVTVSVIERKLRAQWSPELAQDVSAFHNIDAEA
                     ELTALLSEQIAAEIDREILRDLRRGAAWRLNWDYKGRTSRYVNVTEGFYTQKDWNQTL
                     MTAINQVSAQIHKATLRGGANWIVCSAEISAIFDDLEYFHVSNASPEQDKYNMGIERV
                     GTLQGRYQVYRDPYFPADMILIGHKGTSILDTGYIYAPYVPMQLTPTMYNPFTFAPVK
                     GIMTRYAKKLVNNRYYGTIRVKNVVTFGIDGLR*"
                     /db_xref="UniRef100_R5PEX0"
                     /db_xref="X1DRZ9_9ZZZZ"
                     /db_xref="R5PEX0_9BACT"
     gene            complement(207698..209425)
                     /locus_tag="LacPavin_0818_WC55_scaffold_56344_prodigal-sin
                     gle_246"
     CDS             complement(207698..209425)
                     /product="Marine sediment metagenome DNA, contig:
                     S01H1_S19644 {ECO:0000313|EMBL:GAG22018.1}; Flags:
                     Fragment;;  TaxID=412755 species="unclassified sequences;
                     metagenomes; ecological metagenomes.;" source="marine
                     sediment metagenome.;""
                     /codon_start=1
                     /transl_table=11
                     /translation="MPNQQTQKSILEETFAEIASIKESLSNNASALLNGDLKSELQNV
                     VAKAINEARGEDFENPESDNAETDDTTPAGGDQAPAFPSDDTDVSGGAEDDVAGGFPP
                     TDASPTGTGDEMPTDDLPPMGGADLGGDEEIVDLTGASDEEVLQVFKKMGPEDEIEVI
                     QTPDGNIELKVGGEEYIIKNLGGASEEGGMPPMEPEMGAEPEMGGEMPPMEPEMGAEP
                     EMGGNPEMGDESNPEETEPDGDADNTETADAFPPKKDGLMAEADYKKELARVKEMGAN
                     GGNTSVDKRSDVKSPKTSDIATTGGSNTIKDNKDENYDKRSDVKDPKVTEVATLGKGG
                     ENLDTNVTKNYEHGQSDKRTDVKAAPVTADPKVTGGKGALQAGIANAPNYDRGTKSTP
                     VTADPKTGSKTTVGIAESAAQLKAKLDENHDKLVYTRQKYAEAVADNANLRDQITNLN
                     ESVKSFTTSEDGYKKAITTLREQFNEVALFTSNLTYAVKLMTEHATTKEEKTQILERF
                     ETAKTLGESKVIYESIAASFGAPAKKTVSLDEQINRTAASGASAINESTAYQSPELGR
                     MKELIQKMK*"
                     /db_xref="X0WBU0_9ZZZZ"
     gene            complement(209629..209862)
                     /locus_tag="LacPavin_0818_WC55_scaffold_56344_prodigal-sin
                     gle_247"
     CDS             complement(209629..209862)
                     /product="hypothetical protein"
                     /codon_start=1
                     /transl_table=11
                     /translation="MMEEKYRYLVTVLFEYDSDGKTKKETESWLINAVSVSDAETKAN
                     KEIEKIAKGVAASAVMECRIKEVKETKITKVME*"
     gene            complement(209924..210253)
                     /locus_tag="LacPavin_0818_WC55_scaffold_56344_prodigal-sin
                     gle_248"
     CDS             complement(209924..210253)
                     /product="hypothetical protein"
                     /codon_start=1
                     /transl_table=11
                     /translation="MKTLNEELSRLKGLMELRNNQVKVRMRQGVPYQDTTAPPNAEPT
                     VFTGDEIGVVIGRNGSDQDGITQIQLDDGRVVLTGDEAVEDSNVTQDINSFEANDTND
                     SGMGWGY*"
     gene            complement(210253..211149)
                     /locus_tag="LacPavin_0818_WC55_scaffold_56344_prodigal-sin
                     gle_249"
     CDS             complement(210253..211149)
                     /product="hypothetical protein"
                     /codon_start=1
                     /transl_table=11
                     /translation="MKYNTLQEDVNRLRSIMVPNKINEGFFGRMMGAEPTPEKRDRAL
                     ADIMKHPNKSKIYQQLQIEDPTKADKYVDFFAVYPNGYPKWDGEKFVEQVPTPALNEL
                     DNENPESGGGMPISVSMAIMSHLSDLQVECPAARGKINFIKALFFEFKKGKKDMSKAE
                     IDKLYNIWGNHQIGENSTLALSEDGEKRPNRLDPQQKKQVNNTIARITKPTYFDGIPL
                     DKIEEGLHEHGLILLQEDQTEWSGFFTGREGQAHIALGFINTRYKGNNDIDTYEEIVN
                     AALTITWYKMGSGKYEIVAYIG*"
     gene            complement(211168..211935)
                     /locus_tag="LacPavin_0818_WC55_scaffold_56344_prodigal-sin
                     gle_250"
     CDS             complement(211168..211935)
                     /product="Uncharacterized protein {ECO:0000313|EMBL
                     :KKL86158.1};  TaxID=412755 species="unclassified
                     sequences; metagenomes; ecological metagenomes.;"
                     source="marine sediment metagenome.;""
                     /codon_start=1
                     /transl_table=11
                     /translation="MDLQVYNKLPILTESQVGYGILLEHDAGLISPTFDLNVGIIKEM
                     QEHLTDYSQPIYVYATLQKYDAENRNGRIYPKDILFREVERYQKIIDMNASFHELDHP
                     ESSVVSLTKGSPHRVVEMFWKGNVLIGKLEILVSRGWRDHGGLYCGGDMVAHYLSYGM
                     TLGVSSRGVGTLKTVNGRKMVQPDFELICFDVVSSPSTPGSYIYKDLNDFAKYDEKLV
                     KSVNQMSSQSPQNPQESRDDRKAAMMSRLNQFLAAGQ*"
                     /db_xref="A0A0F9FIP5_9ZZZZ"
     gene            complement(211983..212897)
                     /locus_tag="LacPavin_0818_WC55_scaffold_56344_prodigal-sin
                     gle_251"
     CDS             complement(211983..212897)
                     /product="hypothetical protein n=1 Tax=Gemmata
                     obscuriglobus RepID=UPI00016C3F54"
                     /codon_start=1
                     /transl_table=11
                     /translation="MTEELEPEMTTYELIEEQCDDGAGEEATMSWYTLNGQDYFLAQT
                     TIPHVPSGLYNITFSQELGLGLTRVNYTVDDIFLLSGMPYTTIINDLAAFWNSTDKFK
                     LLKLKPHRGILLYGEIGCGKSSLIYKIIEEIKVFDGVVIQFHDPVAWMNIIPILRRLE
                     SDRPIICVIKNLDKILERFGEDNFLHFLDSIHSIGNIIYIATTNNINAIPDRIQNSPS
                     NFDRKYEIAKPNDVARREYLKRKLDGTNQKKYKIEKLVEDTKGFTMAHLREFFVSVFI
                     FNNDYDTAITMLRNIKSPTQNPKFFGRK*"
                     /db_xref="UniRef100_UPI00016C3F54"
                     /db_xref="A0A0F9HIY5_9ZZZZ"
                     /db_xref="UPI00016C3F54"
     gene            complement(212899..213330)
                     /locus_tag="LacPavin_0818_WC55_scaffold_56344_prodigal-sin
                     gle_252"
     CDS             complement(212899..213330)
                     /product="hypothetical protein"
                     /codon_start=1
                     /transl_table=11
                     /translation="MLVKLGKQVKLPVNDHFTVKYGTINALNPQSIFVSIHSWAMPKH
                     NLRFDKKLRKLNLAVKNKIHEEINYEVFHKRYIVDFDLRASGLQKDKQSFLAIEITLY
                     PKDVIPFPAEVYDKNIDTLINNLLADIKKDRNFVFADKKLK*"
     gene            complement(213424..213960)
                     /locus_tag="LacPavin_0818_WC55_scaffold_56344_prodigal-sin
                     gle_253"
     CDS             complement(213424..213960)
                     /product="hypothetical protein"
                     /codon_start=1
                     /transl_table=11
                     /translation="MKNSSDYAQNLILEQKRYVLSMVIVALWVILGLLGIIFKTPFYN
                     LSVYFLSLTGFVGAYLISEGKKPTSATSIFRQGRSSTREILIYVVTALWMGLGSVCTV
                     LSLDLLQAAAYFGALTPYVSTYLLGVAYLPSTPPQNVTETTTTTTSSDPMTTTVTTEP
                     TTDENGNQIVTQSTTVQE*"
     gene            complement(213975..214718)
                     /locus_tag="LacPavin_0818_WC55_scaffold_56344_prodigal-sin
                     gle_254"
     CDS             complement(213975..214718)
                     /product="hypothetical protein"
                     /codon_start=1
                     /transl_table=11
                     /translation="MPSFGLLKEQILTNLETKYAEDKKLFAEGVSQFVKALKKSKVFS
                     ELFHHYKTILESHFDDPDYAREYLNETVDYLRSLKITDKDRSLMEKLERAKLSAADID
                     PHIKALDTLVFSTKGSIKERLEAKQLLHQKLVTENTKISVDPRLHGIFLDILQKKIKA
                     RWEHLSEAEVKAINAFADNDEEKILANYIHLVDDNVSAITEQLNNETDNTVRAKLGQA
                     KNALLEMKNEKPTLTTLEKLLVLKEGFIN*"
     gene            complement(214772..216700)
                     /locus_tag="LacPavin_0818_WC55_scaffold_56344_prodigal-sin
                     gle_255"
     CDS             complement(214772..216700)
                     /product="Portal vertex protein n=1 Tax=Prevotella sp. CAG
                     :1092 RepID=R5PBR0_9BACT"
                     /codon_start=1
                     /transl_table=11
                     /translation="MANQTNLTIYQRLNKVLNGSDTEQTKFVINRELLKDLDPQSYER
                     EKLEAQQSLFLQGLWKKIDNELYQKAVFYEPTRIASYYDFEAMEFTPEIGAALDLYME
                     ESCTANESGTILQIYSESDRIKKILEELFFDVLDISSNLPPWTRNICKYGDNFVYLKI
                     LPQKGVIGCKQLPNIEMTRVEPDFQKVTSLNDLNREPNVKFFWKNKDLEFNSFEMAHF
                     RLLGDDRRLPYGTSMLDKARRIWKQLMMSEDAMLTYRISRAAERRIYKIFVGNMDDKD
                     IDAYIDKVANTFRRVPVVDSANGQVDLRYNMLSVDQDIFIPSRDPALPNPIDTLPGAQ
                     NLDAIADIKYIQNKLLTALRIPRPFIGFDEAQGDGKNLAMMDVRFARTIYRIQKALIQ
                     ELNKIAIIHLYLKGFEDELNNFTLTLTNPSTQQDLLKIERWREKVMLYRDAVTSQDGG
                     FAAMSATKAKKEILDMSDDEIKLDIQRQAVEKAATEELKVLAETIKQTGIFKDIYDIY
                     NIDPNNLTLQNQGDQGAGAMGGGGGGGGGGGIGGGLMGEPTPPEGELGAPPEGEAGAP
                     PEGEAGAPPEGEAGAPAEEPEKDALKEQFFRNGRNLRLEAQRVSKRLETRNFILNEDV
                     KDMVDGLKDMEGEKTLLQ*"
                     /db_xref="UniRef100_R5PBR0"
                     /db_xref="R5PBR0_9BACT"
     gene            complement(216721..216957)
                     /locus_tag="LacPavin_0818_WC55_scaffold_56344_prodigal-sin
                     gle_256"
     CDS             complement(216721..216957)
                     /product="hypothetical protein"
                     /codon_start=1
                     /transl_table=11
                     /translation="MGTIKVYSRSNVSGNPYLWRPAANVSHKETPVENMAVTTTTTCD
                     GVNDFVTTYVAKRIWVTQTGVWLAPLYVQCAYVE*"
     gene            complement(216995..218860)
                     /locus_tag="LacPavin_0818_WC55_scaffold_56344_prodigal-sin
                     gle_257"
     CDS             complement(216995..218860)
                     /product="similar to terminase DNA packaging enzyme, large
                     subunit n=1 Tax=Rhodothermus phage RM378
                     RepID=UPI000018F649"
                     /codon_start=1
                     /transl_table=11
                     /translation="MNTRAEIVKEYAWCVKDPVHAIENYLQTFDLTQNGFVRFDLFEQ
                     QKNAIHNYESERFNILLKYRQAGATTFTAAYLACKGAFSDPSRPEKVLIVANKLETAI
                     EFLGKIIDFLKQLPNWVGIANSEGKFKKESQKHIILANGSQYKAVASSPDALRGYVPT
                     YMVLDEAAFIEGGSSFWAACLASISTGGKATLISTPHGLDEIYYAQYEGAIEGKNNFK
                     ITEMKWYLDPRYNHDLQFIRTTDTIKWMVTPPEERNDEIIHVPMHGDLDTLTDYCQRL
                     VSEGYRPHSPWFETQCRQMNFNRRDIAQEMEGSFLGSGDNVIDTELIIKQEKENVRDP
                     LRKEWNGDMWIWEEPIEDHRYVAGLDVSRGDSEDSTGFCIIDFDTWEQVAEYHGKMPP
                     DLAATLLQRYGLRYNAFTCIDITGGMGVATARKLTELKYPTKLLYYDGLSDVELFGGA
                     PEGAIAGINFSARNNRVQIIAAMEEAIRVGNFKLRSKRLTNEFRKFVYVNGRPDHLKG
                     AHDDLIMSLAMAIFTANAAFTRLQKTTAQMEAMSKSWKKYELTNDPISEQNPAAMSNN
                     QHKEHQMPYMPEANPLMTGMGREAYKQYSWLFGVTPKQVEEYKKSGVEPVPTTQH*"
                     /db_xref="UniRef100_UPI000018F649"
                     /db_xref="A0A0G0M9V9_9BACT"
                     /db_xref="hau:Haur_0564"
                     /db_xref="UPI000018F649"
     gene            complement(218936..220075)
                     /locus_tag="LacPavin_0818_WC55_scaffold_56344_prodigal-sin
                     gle_258"
     CDS             complement(218936..220075)
                     /product="hypothetical protein"
                     /codon_start=1
                     /transl_table=11
                     /translation="MDINYGEYGGFIHPDITNALKTRRHPLGDNNAYPIMDAPLHEGN
                     FEQICAKKRFNDIILKYQEATGSVGANPTDFAHYIQANIMMHVFQGVMKSCKMEEPYR
                     KQLEDLAVDIVRKDFNIGVGDVIFNVKIVGFGNVKFPDEMKSEKEEMMEPPEITEDNF
                     EYDIDDEVQKRQFINALISGASKKGHYIFHLGKEELDAIDKKLIPTYQILMSANDLTY
                     YLMGNQYTDAATDGEESHAGYEKLSFDKDGTPIITVEAVNFPTLLHEIIKGVLELIAT
                     LALPDDKSMVDYIYDMADYVQAEMWYLRLGPVFWEKLISCVPPEYSQLKSQLLGKAFG
                     LETDDFNSLMKSALSKDNQEYAKTFFADWGRIIKENIRDYNQRNA*"
     gene            complement(220080..220238)
                     /locus_tag="LacPavin_0818_WC55_scaffold_56344_prodigal-sin
                     gle_259"
     CDS             complement(220080..220238)
                     /product="hypothetical protein"
                     /codon_start=1
                     /transl_table=11
                     /translation="MNRTFSGGNNPAPSPSPTIAPTIAPPVTKPDRKDDPSRIPYKRP
                     EADPRPKA*"
     gene            complement(220295..220777)
                     /locus_tag="LacPavin_0818_WC55_scaffold_56344_prodigal-sin
                     gle_260"
     CDS             complement(220295..220777)
                     /product="hypothetical protein"
                     /codon_start=1
                     /transl_table=11
                     /translation="MSNIVLFSPFSQKLRNGNQNPKNFPYWQELISLLRQSGKVEEIW
                     QLGVGNEYRFEGTTQKHFNKSFAEIAELANQSSVWLSVENFMPHLCNSYGVKTKGIVI
                     FSKSDPVHYGYPQNLNLLKDRKYLRPDQFFIWEQCDFQEEAFVSAQVVFEEIMKILEH
                     *"
     gene            complement(220774..221820)
                     /locus_tag="LacPavin_0818_WC55_scaffold_56344_prodigal-sin
                     gle_261"
     CDS             complement(220774..221820)
                     /product="hypothetical protein"
                     /codon_start=1
                     /transl_table=11
                     /translation="MKVTASISTRNRYFTTLPLCLAAIANQTKTPDELIIFDDGDHMD
                     LRNEPIYQSILSHLTKRQIDWKVEFGSGEGQVKNHQRTIEMAKHELIWRLDDDNVPEA
                     NVLETLYNELGRQSAAIGGLVLDPKADLHPNRMASSKIEDIFFGINEQWFPHEKPNIK
                     SVDHLYSTFLYRKEAAKHGYEKSLSRVGHREETIFTYEMKRAGWNLQVTPHAVTWHYH
                     CPTGGIRDNTKAEMWEHDEALFHEKMKIWGVNTNAYFPIVMNNGLGDHFAFKTIMPEI
                     LAKYGKQKILLAVCFPDLFKEYTATHDVRILTIADAFLTFGDNVNKYDIYKWMVENNW
                     HGHMIDAFRKMYQV*"
     gene            complement(221820..224441)
                     /locus_tag="LacPavin_0818_WC55_scaffold_56344_prodigal-sin
                     gle_262"
     CDS             complement(221820..224441)
                     /product="Putative N-acetylglucosaminyltransferase id
                     =3327812 bin=GWF2_Ignavibacteria_33_9
                     species=PER_GWC2_33_13 genus=PER_GWC2_33_13
                     taxon_order=PER_GWC2_33_13 taxon_class=PER_GWC2_33_13
                     phylum=PER tax=GWF2_Ignavibacteria_33_9
                     organism_group=Ignavibacteria"
                     /codon_start=1
                     /transl_table=11
                     /translation="MPTVNKPFVAVITPLYNDAGRIVRAIETVRGQTFQNYVHFICDD
                     GSTDGSRNIVHNYIAKNPDAHIVFASLDANGGQSNARNVIMAQAFLNKPEYFAFLDSD
                     DYWTPTHLEESIKAINELNAGMVYSVPIFIDDHNNPLFAYKMRLDQEPTYANLSQANS
                     IHISSVVMKKTCAEAVGEFDSELDCIEDWDFWLRTVKAGFKLHRINNVSVFYLIRTDG
                     MAGKTDANKLIKFKKKHMIEDVKPIKLNLGCGDEILEGYINCDMDSAGADMLFDAAVI
                     PFPDNSVDEIRAYHLIEHFPFQKGLLDEQTRIVLYGHFFAWPDLSPWQTHYFLFTETQ
                     MRWSLESIGFKTVNRVPPDSIYAQCNPNWQDLYMKVEAYKPEPIFENKPQVYDAFLFF
                     NELDLLDVRLNELNGVVDKFVLVESDTTFTGQPKPYYYNENKERFKAFADKIIHIMVT
                     DSPKTDSPWDAETYQRDAIYRGLQNCSPNDIVLISDVDEIPNVDAIRNYNPVNGVSLL
                     QQRTSFYYLNCVSNFLWWNAKIGAWRDVQKETASQIRANNYRPVIAEGGWHFTGLGGI
                     NSILTKLDAFSHTEYNTDHFRDKELLEIKIKNGWDIYDRIGVIGTYWDINETFPKYIR
                     DNKNMLIQNGYIRDIQIPELPLSEAKYKRVDELNHSLYDEVFVQGGYMMFEDDINNKV
                     FVDVGANIGVTVIKALSLGAKKVLAFEPESTNYKLLMELTNEYDNVSIYHHAVYNSAK
                     TIQVTNEGMLSNMFHTKPEDEWAPALSLGEVTQLLQDNEEAVLKLDCEGAEFDIIYNA
                     PKEVVQRFDMVFFEIHNDLVPEYMYGDTALIEYMESLGFTCEKLPFSSGVWYPDGHFE
                     PTFNSFYKCKNKNKTTK*"
                     /db_xref="gwf2_scaffold_1544_12"
                     /db_xref="bbac:EP01_04540"
                     /db_xref="86588398"
     gene            complement(224429..>226594)
                     /locus_tag="LacPavin_0818_WC55_scaffold_56344_prodigal-sin
                     gle_263"
     CDS             complement(224429..>226594)
                     /product="Putative N-acetylglucosaminyltransferase id
                     =2748471 bin=GWF2_Melainabacteria_37_15
                     species=PER_GWC2_33_13 genus=PER_GWC2_33_13
                     taxon_order=PER_GWC2_33_13 taxon_class=PER_GWC2_33_13
                     phylum=PER tax=GWF2_Melainabacteria_37_15
                     organism_group=Melainabacteria"
                     /codon_start=1
                     /transl_table=11
                     /translation="EFVLVESTLTFSGKPKPLYFNENKNLYEKFLHKITHVIQDDPDT
                     GADYAANWVREEAQRDKMMEVLAPKCQRLDVIISSDLDEIPRASAVRDYTLFHLKDGI
                     MLLNQKYSYYFLNNFTEDYKWQEGRIFPFYETEKYTLSKLRRGPTHHDRIAPLDNAGW
                     HFSFLGDADRIRQKIEAFAHTEFDKAEIKTDKNINFAKETGADLFPRGDTQFNTVTVD
                     KTFPKFVLENLDKYKQLGYFRDPDNSIVYGIDAAEELNTELSNQMMASFKPVKLNLGC
                     GNLVYSDFINIDLYAPEADVKMDIRKLEYPDNYADEIAAYHVFEHLSPYESADILAEW
                     FRVLKPNGRLVMELPDIESMCAAFGQANKDDRYRLLNCIYGSTQLEHPHLFGWYPEIM
                     RDHLTLAGYKEIQMQQPQLSHHWGINFRVEAYKPVPVTAPPPPPIPIPEVRPVQVTTA
                     AERIMNGKPKVFDTFLFFNEFEILELRLNELFDVVDFFVILESNKTFTGKPKPFYFDD
                     NQQRFAKYGKKIINVKLEVPDELKLSAWDMEAYQRDTIFTTLQSLVSQNIVSMNDVII
                     LSDVDEIPSPEAITNYDAANGMSTMNQKLYYYYLNCLSDLPWHGSRIGVWSEISDISA
                     SHLRSNDSLPVIENGGWHFSFAGTVDNMVAKIDAYSHQEFNVPYFTDQDKIRERIANC
                     QDIFDRPINFKMIEVDETFPKHVINNKEYYQEKEFLCRL*"
                     /db_xref="gwf2_scaffold_1099_22"
                     /db_xref="bba:Bd1672"
                     /db_xref="K7ZFB4_BDEBC"
ORIGIN      
        1 AAGATGATAT AAAAACAATC GACCCAAAAA AACTGCACGT AAAATACAAA GTAGATATAG
       61 AAAACGCATA CTACCAGCAG CAAAAAAGTG GGCTTAATAA GGTTGATTGG GCTAAAACTG
      121 TTGACCTATC TGAACCAATT CAACTTTCAT ATGAAAAAGG TAAATTCTGG ATCGAAGATG
      181 GACACCATAG GTACTACGCC GCGCTTATTC TTGGAAAGCC GTTAAACGTT GATTCAGTTG
      241 AAATTAGAGA TAAACCACAT ATTACCGCGG TAAAACAAGC TATAGCCGCT GGTAAGCAAA
      301 TACCTCAGGA AGTACTGGAC GATTACCCAG AACTTTCCAA ACAGCCGTTA CACGAAGCTC
      361 AAGGTAATCT GGACGGAAAT TTCAACGCAC TGGTACAACA GGTTAAACAG CGTGTACCAT
      421 CACTGGCTAA GTATAATGAG TTCCCTGAAA AGAATTACGA TCATTTCCAG CTCCTTAAAA
      481 ATATTGGTAC CGCCGATGTA TACTGGCACA ACCAGCAAGT TACGCTAACG AATGTGGCTA
      541 TTATTTCAGA GTTAAAAATG AGTTATAGGA ATTTCAATGA AAAGAAATGG TATGACTTCA
      601 ATCTGAAAAA CCAAATTTTC TTTAACATCC CAGATACATT CGCCGATGCA ATGCAGCGAT
      661 TTGTTATGCA GACGGCGTTT AATATGTTGA ATGATAAATA CTCATACAGT AAAGAGCTGG
      721 TTGTTAATGA AAATACGACA TACCAACAGT CTGATATTGA CGCAATAATA AATGAACTAA
      781 ACCGTAAAAC ATTTGAGTTC GAAGACCACG TAAACAACTT CACCCGCACT GAGATATTCG
      841 AGCAGATAAA CGAAGGGTAT GAAATGCGTG GGGCTTGGTT CATTCCAGAT GGTTCTGGTG
      901 GTGGCAGATT GGTGCCTACC TTATACCACA GCAAAGAAGC TATGCACCAT TATAAGATGC
      961 GCGATCACGA AGCCGCATTT AAGCGTGCTC TGGACGACGG GTGGGTTCGC ATTGTGTACC
     1021 CATTTGAAGG TACTTCTTGG GCGTTTAATG GTTCCAGTAA GGAAAATATT ATTAAAGCGT
     1081 TACAGAAACT ACGCACCGAA ATAATTTACG GAAGTTCGAG AAACATCTAT ATTGACTACA
     1141 AGGACGACGA TTGGGAAACA TACAGCGTTA AAGACCCTGA GTTCCTACAT AAATTCGGTC
     1201 TACTACACGA AACAAAAGAC ATTGTAAAAC AGATAACACA AAAGGTGATT ATGGAAGCAC
     1261 AGAGAAGCCA GCTAAAGAGA TTGGTATTGT TTGATATGGA TAGCACGCTG ATCAATAGCC
     1321 CTATGCCCGA GTTCGGCAGG GAAGAATACA AACAAAAAAC AGGCGGCGAT TTCCCGAGTG
     1381 AAAAAGCTTG GTGGAGCGTG CCTGAAAGTT TGGATACCAA CGTCTTCGAA ATTACAGCCA
     1441 TTGCACCAGT ATTCAACCAA ATGCGCGACG AACAGCGCCG ATCTGACACA ATGGTTGTGG
     1501 TTATGACCAA TAGGCTGGAT ACACTGGAAC GTGAAGTTAA ACGGGTACTC AGATTAAACA
     1561 GGATAAACCC TGACGCCCTG AATATGGCGT CCTATGCGAT GCAGAACAAA GGCGAACGCA
     1621 TACTACAGAT ACTAAAAGAA AACCCGAGCA TACGCTACGT GGCTTTCTAC GACGATCAGG
     1681 AAAAGAATAT TATGGACGTC CGAAACGCCC TGCGTAAGAA GGGAATCACA TATGATTTAT
     1741 ACAATTGCCA AGACGGGAAG ATTCGTAGAA CGTAAATTTA TATTCTATCT TTGACCTTTA
     1801 TTGATAGCTC TACGCCAAAC ATCTGTAAAA CTTGGTTAAC TTTATCCATT CTTAACGTGC
     1861 ACTTTTTACC CTGTTCTATT TCACGCAGTA GTCTAATACC AACACCAGAT TTTTGCGCTA
     1921 ACTCTGGCTG GGATAAACCA AACTGCTTTC GTTTACCCTT TACGAAATTG GATATAATTT
     1981 TATATGAATT ATCTTCATAC GCAGTTTTTG CGTCTAACTT AGCTGTTATT AAGTCTTTAA
     2041 CTGTATTATG CTGTTTGTTC AATAAATAAC AGCCATCTTC AAGTGATTTG TATATCCAAT
     2101 ATTTTTCTCT ATCGTCTAAA TCCTCTGGGT ATTCTACATA CTCAATCACT CTAATAATTG
     2161 GTGCCTGCCC GAACTCTTTT AATTGACCAA CCCATTCACG TATTTTATCA GAATGTGACG
     2221 CTGACATATG TTGCATAGGT CTGGTTAAAT AACTTGTACT CTTGCCGACG TAATGCAAAT
     2281 TGTTTGTTAT AGGACAGTGC AGCCCATATA TTAAATATCT TGTTGTGGTG TCCATATTTT
     2341 GATTTTACTT AAATATACAA AACATTTACC CAAAAACCAA AAAACCCCTA AAATAGGGGT
     2401 ATTTTGTTTG TTACTTTAGG TAGTTACACC TGAACCTGTG CAGGGTTGTC AACGCGATCC
     2461 GACACTGTTC TAACCAATGC TGGTGTTACC TCTGTGTAGG TCAACGCGCC ACTAACACTT
     2521 GATTTGTCAG CGGGGGTAGC AGCCTGAACC TGCTTTTTCA TTGACGGTTT GGTAATGGTT
     2581 ATTTTACCGT ACACGTTTGA TTTGTCGTTG TTGAACGAAG GTGGGTTGAG AGCGTCAACG
     2641 GGATCAAGAG CAGGTTGATC AACTACGCCT TCTTGTGCAA AATTTGCTGT TGTCATTTTT
     2701 TTGTAAGTTT AAGAATTCTT ATGTATATAA ATAGTGCGCT GGTGAATAAA AATTTTAGAA
     2761 TGCTACATTG GTGAAACCTT TTGCAAATGT TCCACTTGCG TTCCACACAT TTACGCCGAG
     2821 GTATGCCCCA TCTAATGAAC CAGGACTAAC AGTTGTACTT AACACCATAG TTAGTCTGCT
     2881 GTGGTCTAAA TACGGCTGCC ACGTAAGCGT GTAGTCAATT GAATCTCCAT CATACCCGAC
     2941 AACATTACTT GCATACACAT CGCCAAAATT AACTATTTCT TGGTCAAAAG TTTCCCCTGC
     3001 ATACCCAACT CCAAATGCTA ACTCACCGCC AGTTACAATT CCATAGATAT CGAAATATAA
     3061 CGTCATACCG AGCGCTAATG TCGCGTTAGC AACTAACGGC ACAACCCTCA GACTCGGCAA
     3121 CGACGAACAC TGCACCAAGT GAAGATTACC TGACTCGGCG ACAGGCTTCA AATGCACTAA
     3181 TTGCGGGGCT CCTATATATT TTGGATAAAT TGTTGCCATA TTTTATATTT GGGTTGAATC
     3241 TGGTTGTATC CCAATCGACA ATAAATATGT TGTCAGGGAA GTTAGGTTAT TTTCGGCAAG
     3301 CTCGGCTCTT TCCTTCATAT TGATAATACC CTTAGGTATA ATTGCTTTGC GTTTGCGCCT
     3361 GTATTCTTCG TGGTATGGAT TACCCTGAAT ATGCTGACCA CTACCTATTG AATATAGTGA
     3421 TAAGCATAGG TTTTCATAGC TCCAAGCCAG ATGCGTCTGA TCTGCGGCGT TTTCTTTGGT
     3481 TATACCGACC AAGTGTCCTT GGTACTCGTA CCGTTCCCTG TTTTTATTAG GTAGTACGTT
     3541 AACGTCTTCA ACTTTGACCA CAACATCAAT ATCACTACCC TCGGTAAATG TGCCGAAAAC
     3601 AATGCTGCCA GCCAGATAAA CGTCCACATA CGGATAATCT ATTTTTGACT TAATAAACTG
     3661 TATTAAATCT TCCCGCCCCT GCGGAGCCCA TTGGTCTACT GTTTTAAGTT CCATATTATA
     3721 CTGTTGGTAT TACGTATTGT ACTTCATTGC TGTATGCGGC TCCGTCACCC ATAACATAAA
     3781 CTCTCATTAG GTCACCAGCA TTCCAATTTG TTAGGTCTAA CGTATAATCA CTTCCTGCTG
     3841 TTATGTCCCA GTACTCAGGC TGGGCGTTAT TTACACCTAC CCAAATATCA TAAGTGCTGT
     3901 ACGGGCCTGA GCCAGCCATA TTATTCCAAA TAAGTGCTAA CAAATCACCC CCACCGTCGT
     3961 TTATTTCTAA GGCTATTTCT TGGTTATTAA ACCAAGCGTA AGCGTTTGGT GGAAAACCTG
     4021 TTCCTGTTAC TAAATCCAGC CCAGTTATGA ATATCGGTAT AGAACCACGA TACCCATACC
     4081 AATAAATAGC CTTGAGTGCT ATAGCCATAT TACTCGGCTG GGCATTAGTG TAAGGTGGAC
     4141 AATTTGAAAA ATCTCCCCAT ATCCCGCCCT GATTGGTGTC TGGTAATGGT GTATTAGTAA
     4201 GTATGAACGT ATTGTTTGTA GACCAATCAG AGTTTGAAAC GTGTGTTAAT AAACGATCAT
     4261 ATTCATCCAC GGTACCAAAA TAAGACTGAT AAAACCTAAC CAATTCAATT GTATTAGCAA
     4321 AAGGGGAAGT CATAGCACTA TATTTTACTA AGCCAATTCC TTCTATTCTT AAATGCGTTA
     4381 ATGCCATTTG GCTGTCTATA ACCCCAGTTT TACCTACCAT ACCAGAATTT ATTATTTCTA
     4441 AATAGGTAAG AGGCATATCG GCAAAATTAT AATTTATATA GTCACCATAA TCTAATAGAT
     4501 ATACTATATG TTCTTTATTG TTAAAGACTA TAGACCCATT TCCTGTTGTA GTATAATATA
     4561 TATAATGGTT AGCGGTTAAA TTCAAAGTTG TTTCATTAGG TATTCCTATA TTGCTGTAGG
     4621 ATATCCTTAC GTCGCCAACT GTATATGCCG ATATTGGGCT ATTTACGCCA ATCCTAATCC
     4681 ATTTTATTCC AGAACTGGTT GCTGCTATCC TATGTACAGC AAAACTCCCA GTTAAGTCGC
     4741 CATTAAACCT AAGAAGGTGC AAATTGCCAG ACTCGGGATC GGTCTTCAAG ATAAGCTTGG
     4801 TATCTGGGTG ATACATTAAA TAGTTCAGTG CCATATGTTA TAAATATTGA CACAAATAAA
     4861 AAAGGGCTTG CTTATCCCGA AGTTACGCAG CCCTTATACT AAGTTCCTTA TCCCGAAGTT
     4921 ACAGAACGAT GAAAAGCGGG CATTACCCGC CTGAGTTAAC AGCCCCCTTG TGTGCAAGAA
     4981 GAGCAATGCG CGATACGGCG CAACATAAAA CGGACGGTTA CCCAAGTATT CATTGTTGTA
     5041 AGGTTTTAAA TATTTATTAG TGTTTCCTAT AAATATAAAT ACTACCTTAC AAAAAACAAA
     5101 TAGTTAAAAC ATTAATCCGC ATTTATGGTA TATTCGCCAC CCTGTCCCTG TTCCGTCAAA
     5161 AACATCGCCG CCACAGTTTG GGCAACCATT TTTAATGGTA CACGACGGGT CAACTTCCGA
     5221 AACTTTAGGT TTAGGAGCTT CTGGCGCCAA AGTTTTTACA AGCTCTATAA TTTCCTTATA
     5281 GCAAGAAATT GGTACCCGCT GGAAGTCGTA AAAAGCATTG GGCGGATAGA AATCTATTTT
     5341 TTTCTGTAAC TCGGTGATAA GTAACTGTTG GAATTCGTCA GCCCCGATCA TAGCATTCGC
     5401 TATTCTTGGC GATAAGTCCA TATGCTCACC ACACCTTGAC GATGTTGCGC GGTCTAATGC
     5461 GTCTTTCCAT TTTTCGTCTA CCATAGGTTT TTTATCATTA AGTGATCCAA ATTTCTGCGC
     5521 TCAATTTCCT TGTAGCCTAA TTTATGCTAA AATGTAACCG CCTCGTCAAA ACAGCTAAGT
     5581 ATTAATGTGC AGGCTGGCTG GTTATGGTCG CGCATAAGTG AGGTAATTTT ACGCTCAATT
     5641 TCATACACAA TTTGTGAACC AGCACCTTTT AATCGATACG TGGGTATGAC TGAAAATGAC
     5701 CCGAGCGCCA TATACCCTAT TCCCACGGGT GTTTGCATAA AACCGCCCAT AGCGATTACA
     5761 TCACCCTTAC GATCTTCAAG CACAAAAAGC TCAGTTTTTT CTTCCATATA CCGATAGCTT
     5821 CGCTGCACGT CAATATTGTC AAAAAAGTCT AAGTCGTTTT GCTTATCTTT AAGGACACTC
     5881 AAAAACAGCT TATAGCATTG TTTGGTGTGC TTTAAATTGA ACTGGTCGTA TGGCTTAAAA
     5941 AATAGCTTCT TCATAGGGAT TGTTTATTCG TCTTCGGTCG GTCTTTGACC AAACGGACGG
     6001 GTTAGAAATG CTGGAACAAA GTCTTCGCGT CCCAGATCAA CGAAATCAAG CGTTTTGCCT
     6061 GCAAAAGAAC GATTGTAAAT ATCTTTGGTA TAATTCCGCT TATACTTATA GTCGTGTGTT
     6121 TTAATCCAAA CGTAATTAAG GTGTTCCCGT TTGGATATTT TAACAACTGG TGTATAGTCC
     6181 AACACGGTTT CGAACACAAA TATCGGGGTA CCGTTAAATG ATTTAGCCTC ACCGATTAGT
     6241 ACCATCTGGC TTTCCTTTAA TTCGATGCCA GTTTCTTCGA AAGTTTCACG AATACAAGCC
     6301 TGCCAATAGC TCTCACCTGG CGCACCAACA CCAACCGATT CTTCCACTTT TCCCCCAGCT
     6361 AAACCCCAGC CAAATGGCTT GGTTGCTCTA AGCAGAAAGA GCATTTCACC CTTCTCGTTG
     6421 ATAATTCTGT TTACTACGGC TGTCTTCATA TTTTTCGATT TAGCTGCAAA TATACAACTA
     6481 ATATTCGACA CAACCAAATG TTACGTAATA TTTATAGAAA ATAACGCATT ATGGATAAGC
     6541 TATTATACGA AGAAATCAAT AGGTTCAGGC AGCTCAATGA GATAACCTCA GCCGCACCTA
     6601 CTGATATATC TGGAAAAGAC GTCAATAAAC AGGTACTTCG GCTGGGCATC ATTTCTGAAA
     6661 TGGACGCTGT TAGCCTCTAC GAACAAATGG CAAGCAAAGC AACCGACCCA CAGGTTAAAA
     6721 AACTTATGCT GGATATAGCG AAGGAAGAAA AAACCCACGC TGGCGAATTT GAAGCCCTAT
     6781 TGCTCAGGCT TGACAGCGAG CAAAAAACAG AGCTTAAAGC TGGCGAAAAA GAAGTAAATA
     6841 AACTATTAGG CAAATAAGAC AATGGCACTA CTCGCACCAA ACGGAAACTA CCTTAAAATA
     6901 AACAATGTCA GGTATTATCA CCCGCTCCTT ACCGATACTG GCAATACCGC TATGGTAACC
     6961 ATAATGTTTG ATATTTACAA AACTGCCGAG TCCAGAACTA ACGGGCTGGC TGAATTTGAA
     7021 ACCGTAAAAC ATTTGCAGGA GCCGTTCACA TCGTTCCGAT ACGTTTACGA CGAAGCCTTA
     7081 ACATTGAAAG AAAATATACT AACTGGCGCG TACCTTACCC TGAAGCTTCT GTACCCTTAC
     7141 AGCACTTGGG AAGACGCGTA ATATGCGGAA ATTAGAGGAT TCGAACCTCT GGGGCTTTTA
     7201 CACCCACCTG TTTTCGGGAC AGGCACCATA AACCACTCGG ACAAATTTCC ATTCATTGCA
     7261 GGACTTTGAT ATTGCTACCG TGCACTTGGC GGAGTCGAAC CGCTAAGCTC GGGGTCACGA
     7321 CCCCCTCTTC ACAAAGTCAC CTACTACCGT TCGATTTCTC CCGAACTGCA ATTTTACTGC
     7381 TATGGCAGTC ATTAAACTAT GAATTAGAGT TAAAACCACC CATCGGCAAT TTTATTGTTA
     7441 AATGTTACCG TTATAACGGG AATTAAGCGC ATAAAAAAAC TCAAAATTTT GTTTTTTAAT
     7501 CTTTTTATGT ATATTTATAT TTATGATACC AAGATACACC CCCGAAGAAT TTTCAGTAGC
     7561 TCATAGTAAC GATAAGCTCG CAGTCGAATG TGAATTTTGC TCGACAATAT TTACTATTAC
     7621 TAAACAAAGA ATTAAAGACG TTTATAACCC CAATAAGCGT AATAAAGCTA AATTTTGTTC
     7681 ACTTCAATGC CAAACTAACG CCAAAATAAA ACGCGTCATA CACGTCTGCA CACAATGCGG
     7741 GGCTAAAATA CATAAAACGC CGTCAGAAAG TAATCAAAGT ATAAGCGGTA GACATTTTTG
     7801 TTCTTCATCC TGCGCCGCTA CTTATAATAA TACACATAAA AAAACAGGTA ATAGACGATC
     7861 AAAACTCGAA AAATACTTAG AAACTGAACT ACCTATTTTA TTCGATACTA TTGAGTTTCA
     7921 TTTTAATAGA AAAAATGCTA TTAATTCCGA GTTGGATATT TATATTCCAT CTTTACGTTT
     7981 AGCCTTTGAA TTGAATGGTA TTTTTCATTA CGAACCAATA TACGGCTCCG ATAAACTACA
     8041 ACAAATCAAA AATAATGACC ACCGTAAATT TCAAGCTTGT ATTGAGAATA ATATCGAATT
     8101 ATGCATTATT GACGCATCTG GTTTAAAATA TTTTAAGCAA GATAGAGCCA AAATATTTTT
     8161 AGACATTATA GCGGGTATCA TTAAATCAAA GAACGTATAA GAGCCTGTGG CTGGATTCGA
     8221 ACCAGCGCGT CTTTCGATGC CGCTTTGCAG GCGGCAGGCT TCGACCACTC ACACCACACA
     8281 GGCGTATTAT TTATTTATTG CGGTGAAGGT GGGATTCGAA CCCACGGCAC TTTTAAGGGT
     8341 GCACCACCTT AGCAGGGTGG CGGCATAAAC CACTCGCCCA CCTCACCGTA TTTTAATCTG
     8401 GACAAATAAT CTGGACAAAA AGTGTCCAGA TGGACACTAC TTGGACATTT TTTGTGTCCA
     8461 AGTGTCCAAG CTGTGTCCAA GCTTGTGTTT AAGCTGTGCC GTCGGCGAGA GTCGAACTCG
     8521 CACGCCCTAA GGCGGTAGTT TTTGAAACTA CTGGGTCTAC CAATTTCCCC ACGGCGGCGT
     8581 AATTATATAG TAATTCAAAG AACTGAGGAA GGTACAGGAT TCGAACCTGT GGGGCTGTTA
     8641 CACCCACGTG CTTTCCAAGC ACGCACCATA AGCCACTCGG TCAACCTTCC AATTGTAGCG
     8701 ATGGCGGGAA TCGAACCCGC ACGCCTTACG GCACTGCATT TTAAGTGCAG CGGGTCTACC
     8761 AATTCCCCCA CATCGCCATA AATTTAAAGA ACTATTTTAT TGAGCGGAGA GTGCAGGATT
     8821 CGAACCTGCG GAGCTTTTTA CACCCACCCG CTTTCAAGGC GGGCACCTTA AACCACTCAG
     8881 ACAACTCTCC AATTATTGTA GCGCATAGGG GAATCGAACC CCTGTCTTTT GGCTGAAAAC
     8941 CAAACGTCCT AACCCCTTGA CGAATGCGCC GTTTTTTGTA CTCCCGATGG GATTCGAACC
     9001 CACGTCCACA GATTGAAGGT CTGTGATCCT AACCTTTAGA AGACAGGAGC ATATAAACTT
     9061 GTAGCGGGTA GGGGAGTCGA ACCCCTCTTA ACAGGATGAA AACCTGCCGT CCTACGCGAT
     9121 AGACGAACCC GCCGTGTTGT CTGGAAATTC CAGACGATTT GTGGAAACTG TGGGAATCGA
     9181 ACCCATATAT CTTCATTGCA AGTGAAGCAC CCTGCCTTCG GGATCAGCCC CATTTGTCTG
     9241 GAAATTCCAG ACGATATTGT GGAGATTACG AGATTCCAAC TCGTCTGATA TTCCGCATTG
     9301 CAAGTGCGGC GACCACAGCC AGCAGTCCCA ATCCCCATAT TTTTTTTCAT ATTTGCGTTA
     9361 ACCTTGTATA ATAAAAACGT ATTTTCAATT ATATAGGACT ATTTATATAA AAACAACTAT
     9421 GAAACCGTTA TTTACCGAAT CAGAATTTTT ATTAGCGAAA TCAAAAGATA AACTACCTTT
     9481 TGAATGTGAA GAGTGTCATA ATATTTTTTA TGCAGCTAAA CACGAATACC ATAATGCTAA
     9541 AAACACTAAA TGTAATACGC AGTTAAAATA CTGTTCACGT AACTGTTTTG CAGTATCGCA
     9601 AACTAAAAAA GTAGTTGTAT CTTGTAAAAA TTGTCAAACA ACATTTACAA GAACTGAATG
     9661 CCGAACTCGC CAGTCAGCCA ATCTATTTTG CTCACGAAAA TGTTCTTTAA TCTACAATAA
     9721 TACGCATAAG AACACTGGCT ATAGTAGATC AAAACTTGAA ATTTATTTAG AACAGCAACT
     9781 TTCGCTACTT TACCCAGATT TGCACATCGA CTTTAATAAA AAAGACGCTG TGGGATACGA
     9841 ACTTGATATT TATATACCGT CATTACGATT AGCTTTTGAG TTAAACGGTA TTTTCCATTA
     9901 CGAGCCAATA TTCGGTGCTC CACATTTAGA TAAAATACAA ACAAAGGATA ATAACAAATT
     9961 TGCTATCTGC CAAAATAATA ATATTTCACT ATGCGTAATA GACACGTCTG GGCAAAAATA
    10021 CTTTAAACCG CAAAGCAGTC AAAAGTATTT GGATATAATC ACAAATATTA TCAATATGTC
    10081 AAAGAACTCG TAATTTTACT ATTGGCTACA AATAAAAAAG CCCAGAACTT GTATGGAACT
    10141 GGGCTTTTTC GAGTAATCAA GATTTATTAT CTTTTTCGCA TACGCACACA ATTCCACTTC
    10201 GACAAGGCTA ACGCCTCTGA CGATGCTTCC AAGCAACTGG AACTGGTTAA TATGTAGGTG
    10261 ATCTTCTTCA TTGTATTTTG TTATATATAG TTTGTTGTTT CAAAAAGTGC TGCAAATGTA
    10321 GACATAATAT TTGAATAAAA CAAGCTTTTG TGAAAAAAAA AAGTTCTGAG TATTGAAAAT
    10381 GCGTTCGTCC GTTGTAGATT TTTTACGTTT TTTGCTGGCT TATGTCGATC TAAAGTTGTG
    10441 TACACCCATA ATGAAAATGG GATATAAAAC TATGTATACC ATTCAAATTG TGTGTTTGCA
    10501 CAATCAATTT TCAGAGGTCA AGGCTGTGTA TGCCATTCAA ATTGTATGCT TGCACAATAT
    10561 ACCGCCAGTT CTTCAATTTG AGGCACCAGT TGTGTATACC ATTCAAATTG TATGATTGCA
    10621 CAACAAGAGC TTGATGTGAC CCGCCAGATA CTTCGTTGTG TATACCATTC AAATTGTATG
    10681 CTTGCACAAC ATAATTCGGG TTGGCGTTGT GTGCTTTGAT GCTGTGTATA CCATTCAAAT
    10741 TGTATATTTA CACAATTCGA CAACGCAGCC AGTTAATCCG CCCTCAGCTG TGTATACCAT
    10801 TAAAATTGTA TGTTTGCACA ATAAACTCAA TCCTGTTGGT GTAACAATCG GCACTGTGTA
    10861 TACCATTCAA ATTGTATGCT TACACAATAA ACGTGGCGCG GCTACGCCGT ATATATGCGC
    10921 TGTGTACACC ACTCAAATTG TATGCTTACA CAATGTAATA AGAATCCGAG TCAAGACGCA
    10981 GGATGCTGTG TACACCATTC AAATCGTATA TTTACACAAT GAAATCAAGA AGCTATACCT
    11041 GCTGGACGGC ACTGTGTATA CCATTCAAAT TGTATACTTA GCTGTGTATA CCATACTTTT
    11101 CGGGGCACAA TTTGTTAAAA ATGGTATTTA GTGAGTGGAA TGTTGGCAAA ACTTCATATA
    11161 GACGATCTGC GCTCCCTCAC CCTTTGGCTG CACAATCAGC CACCGAATGC ATTTTCAATA
    11221 CTTCAAAGAA CAATTATGCT GCAAATATAG ACATAAGAAA TGTAAAAACC AAATTTTAGG
    11281 TAATATTTGT TTCTTTTTTT TCTCGTAGCG TCTTAAAAAA TTCTTGTTTT TGTTTGTAAT
    11341 ACTCTGTATC TTTCACATCG TCAACAAATT GAGTCGAGTT GGCAATATTG ATAGCAGCAT
    11401 TTTTATCTGC ATTTACTACT TTATGGAATG ATTTACAAGA TGGGTTTTCG CAGGAAAATA
    11461 TTCTCCCATC GCGAGTCCCA ATGGTGCCAC AGGTGGAACA TTTCTGGCTG GTATGGTACG
    11521 GATCGATTGT CACAACGTTA ATACCTACAT ATTTTGCTTT TTCGCGAAGC ATATCAATAG
    11581 TCATCATTAC CGCCCAATTT CTGTACACAT ATTTGTCTTC CAGCTGTGTC TTCTGATCTA
    11641 TCGTTAAATA TTCGATCTTT ATTGTTCCAA TGTTATTCGC CTGAGCGAGC CTAACAATAG
    11701 ACGACAATAT TTGTGATATT TCTGTTTTTG TAAGATTTTT TTCTTTATTG CGATAATCTT
    11761 CTATTTTCCT TGTTTTTCTG GCTCTGCCAA GTCCAGCGTG GTGCATAGAA AGCTCAGACT
    11821 GTAGGTTTTT AATTTTTCGC TGCAATAATA ACCGTTTTTT AAGGTATTTA TGATCGCGTA
    11881 CTATTTTAAA CTTTCGATCA TTAGCTAAAT AACAGGTAGC AAAATTTGCC ATCCCGAAAT
    11941 CAATACCCAT AATGTTATCT GGGTTTGGTT TATTCTCAAT CTTATCTGGT ATTTCGTAGG
    12001 AAAGTAGTAA AAACAACCGA CGTTTAATTA CTTTAAACGC AGCGTTAGCA TTTAATTTAA
    12061 ACTGACTTTC GGAATCCATT AATTTTTCTA TTAACTGTTC ACCTTCGTTG TGCCTTCCGA
    12121 ATTTAAGTTT AAATTTATGT CCAAAAATAA AATTGTAATT GTAACCATCG TCAGTTTTTT
    12181 CCAAATAATT ATGCTGTACA AAATACAGCG GCTGACCTTT TTTAAATTGG CTCCAACTTC
    12241 TTTTACCAGA TTTGGCACCA CTCTTAATAT CATATTTTAT TTTCTGCAAA ATTGTCCTGT
    12301 TAGTGCAGGC AATTATATTA CTTGGTATAT CTGTAAATCG TGAGTCTTCG CGAGCCTTAT
    12361 GATATACATA TGTTTCCAAT TTGTTTAGCT CAATTTCAGT AGGAAATAAC CCTTCATAGT
    12421 ACCATCGGTA TAACAAATAC ATTTTATTAG CCAAAGGGTA CCCCCTATTT AGTATGTCTA
    12481 AAAGCCATAC AGTATCTTCT TTTGAGTGTC CTACTAATTC AACGGAAACC GCTTTGGTGA
    12541 AATACCCTTT ACTTTCTGCT ATTTTTCTCA CGTGTTTTAT TATTTATGCC GCAAATGTAC
    12601 AACAAGTTTT TGAATCCACC AAATTTATTT TAAACTTTTT CGCTTAACAG GTTTATATCG
    12661 CCAATATTCT TGCCGATAAA TTCGTGACAA TAGGAAGCCC TCGGCTGTTC ATCCCACTTC
    12721 ATACGTTCTT TCTGCCTACC CTTCATATCC TTGCGTAGGA CGCCGTTTTT GCTTGTAGGC
    12781 TTCCATAGGT CAGGGTGGCT GTTTCGGTAC TCCCCTAAGG CAGGATTTAC GGTCTTAGTG
    12841 AAGTATCTGT TACCAGCCAG TACATAACTG CCAGCTATGA AGTTACTAAA CAATGAACCT
    12901 ATACCCATTC CCTGATAATC TGGCATTACT ACCGTCCTTG ACCCCCTGAA TGCGTTTTGA
    12961 AAGTACCCGT TGGGCTGGGC TAATACGGCA ATACAGGCTA TTGGGTTGTC TTTAAGCGTA
    13021 GCCACGTAGA TACGGGCGCT GTTGTTAAGG CTTTCGGTTA AATAGTGATG GTGTTTAAAT
    13081 AGTTCCCACG CTTCATACTT TGCACGAAAG ACTTGTAGTT CGAGGGTTGG TCTGTCGCAG
    13141 ACTTTTTTTT TTCATACTCG CACGTTTCCG TAGAGTAAAT CCAATCTGGC TGCAACCAAT
    13201 CTATAATGTC CTTATGACAG CTGGCAAGTA CAACCTGTTT ATTCTCCCTG CGAACCCACT
    13261 TAGCCACGGC AACCGACATA GCCTTAGCCA CGTCACGATC TACCACGCTG GTAAACTCGT
    13321 CAATAAAACA AACGCCGTCA GCCTGACTGA TACGCATTGC AATCTCAGCC CTGAATTTCT
    13381 CGCCGTTGGA TAAAACGTCA AAAGGCTTTA ACCAGCTCGG GACTGATGCC AGCCCTACGC
    13441 TTGCCAATAC CTTGCAGGCT TCCTGCGGTT GCAGGTGTGT AAAATTGGAA ATGAGAGCCT
    13501 TATTGTTGTC AAACGAAATG ATTGGTGTGC CGTCGTAGCT CCTGAGCAGG GTTGATTTGC
    13561 CGCTCCCAGA GTTGCCGTAA ATGAGCCCTA CGTTCCATTC ATCTGTAGGT ATGGTAAAAT
    13621 CAGCTACGTG CGTTATGACA GATTCTTTAT TCTGAATGTC GTATGCATCG TACACCCAAC
    13681 TGGTGTAATT GTCGTTAATG ATTTTACTCT GTAGCTCCAT TAGGGTCAAA ATTATCAATT
    13741 ATTTCAGCTA TGTCACCGTC GTCGAACGAT ATGAGTCTGG CTGAATATTG TGCATTTTCG
    13801 TTTAATACTA TTGCGGATGG GTTGAATATC TCGTAATGTG CCGTATCTGT TGTGGGTACG
    13861 TGCGGTAGAA AGTCTATTCT TGAATAATAC ATCATCATCC ACTTCGGATA TGAGTATTCC
    13921 AGCTTGCCGT CCACGTATTT ACCGACTATG GTAAGGAAAT CTGATTTCTT GTTATTACCC
    13981 ATATCATTAA TTTAGTGCAA ATATACGCTT ATTATTTCAA TTAACCAAAA CTATTTTTCC
    14041 TTTGTAACTC GGGTGCCTGT TTAAACTTAC TTCAGTATTA CAATAGGCGG TAGCAAAGCT
    14101 GTCAATAAAA TCTGGGTAAT TGTCAAGATC ATCGTCTGAT AGGTGTTCAA CGGCGGCTAT
    14161 GTCTTTGAAT ATATCATAAA CTATTTCGGG CTCAGTACAC CCGCTTTTCA TATATATTAA
    14221 GAACGCGGCG TTGACAAAGC CAGTGGCATC TTCGTTACCC ATATCTTCTG TGGCGCGTAT
    14281 TTTTTCAACA AAGTCGAAAA TACCCTCAAG CACCTTATAT GCTTTTATAC GATATTCTTC
    14341 GCTCTTATTA TCCATACTAT CGCCCACAAT GAAGTCCCAC TGTTCCCGCA TTCCCTCGGC
    14401 AGTAAAAACT AATTGGCGTA AACCACCAAA TTTCATACTA TACTATGTTT AAAGGTTTTA
    14461 GCCTACCTAA GGTGAACTTT GGCTTTTGGA TACCAGTAAT GATCGTAACG TCGTAAATCT
    14521 GGGCAAGTTC CTTTAGGTGG TCATACCACT TTTGGTGCTC ATAATAGCTG CCACTGCTCG
    14581 GCATACCTAA TATGTCCGAG TAATCCACAA ATAATTGTGA TCTGTTTTCT TCCCTCATAG
    14641 TGATAGTTGT CTTAGTTTAT TAAACATAAT TGGTTTGTAT AATGTACAAA ATTCGTCTAT
    14701 TGCAGCCGCT TCTGGGTCTT CTTCACTTCC GCCGCCGAAC ACATTAAACG TTTGAATACG
    14761 GTAGGCAAGC CCAGAATTTG CATAATCCTT GAATGAATTA ACGAGGTGTT TTACGTCAAC
    14821 CCCATCCTTG GCTGCGACTA CACGCCTTAC AACTGGCAGT AGATAAAAGT TGGCAAACAT
    14881 TTCTTCGTCC CACCCTTGTA CCATTACGTA TTTAATAGCC TCGTCAAAAG CCAATGCCAC
    14941 CTCAATACGC TTTTGGCTAT CTAAGCCTTC TATGAACCCT AACTTATCCC AAAATTTAAT
    15001 TACCTCGGCG GTGTTAAACC TCGGGACGCT ATAAAATTCG GCTATGTATT TATACATTAG
    15061 TATTTCAGTT TTTTTAGTTT CTTTAACTTT CCTCTAAAGT GTGCTTCGTA ATTATCGTAA
    15121 CCCGAGCAAA AATTCGCTAC TGACTCGGCT TGACCGTCTA AACCCTGCGC TTCATATTCT
    15181 TCTACCTGAT CGCGCATTTC GTTTTCGAAA AAGTAGTCAA ATTTTTCTTG CACGTCAGTA
    15241 ATATCAAGTG ATTCGTGGTC AAACATCAAC CTACGTATAA CAGGTAATAT AAGCTGTCCC
    15301 CGTAAATCCT GATCCCAACT ATCAGTGACT AAAATATGTG CTATGGCTTC TTCAAAGTAG
    15361 CCTGCCACAA GGGGCTTCTG TTCGGGCGTC AAGGATTCGA GAAGACCCAT ATCATCCCAT
    15421 TTCTTGGTGA TTTCCTCGGT TGTAAAGCGT GGTTCGAGTA TATACGCTGG TAAGTTTGGC
    15481 ATTAGTATTC TATTTTAAGT CCTAATTGAT CTCTGAAGGC GATTAAAGCT TCCGTATTGC
    15541 CCATAGCATC GTCCACTGGA TTGTGCGTAT GACGCGTTTT GCGGTACTTT CCCTTCCAAA
    15601 TCTTATTGGC GTTCCCGCTC TTAACAAGAC CGCAGTACAG GTCACCTATT CGCCTTGCAC
    15661 TGAAGCCAAA TGGATTGCTG CCATAAAACT TATGAAAGTA GTAGTTGATC CACTGCCAAT
    15721 CGTAAGCTGG ATTGTCGGAA ATAAACGTTG GTTTACCATC CGAATTTTCT TTAAGCCACT
    15781 GAGCAAAATG GTTCATTGTA TGAACTGGGT TTGGAAACAG TAAATGTTCC TGTCGGCTTA
    15841 TTCCTGATAC AGCCAGTGCG TCTGGCTTCC ATAGCTCACT AATAGGTTGC GTTTTGCCGT
    15901 AAAATGTTTT TGTCGGGTCG TCTATCTTGA CTGCGCCGAA GCATACCATC GAATAATCGG
    15961 GTGGGTATTC CCCGTCGGAC TCTACGTCCA TTGAAAAGTA ACTCATTAAT TTATTTGTTT
    16021 AAATTTGTCC GTAGCTATTG CGTGCTTTAA CCACACCATA TATTCAACTG GTCGCAGCTC
    16081 TGGTGTAAAG TGGTGATTGT AATACCTTGT ATCGGTAGTT ACTATCTCCC ACGCATAAAT
    16141 GGTGCCTTTT ACGTTAATAT GGTACGTGGC TACACCGTTC AGTATATGTA CTAAATTAGC
    16201 CTTTGTTCCG TTTACGATTT CGTGCAGTTC GTGACGCATA GTTATAAATT ATGCCTAAAT
    16261 ATAGTCATTA AAAATGAAAA AACAAAATCT TAGGAAAAAA ATTATGCAGT TAGTTTGCTA
    16321 AGCGACGCTG TTCCGCCTTC AATTAACCAA GAAGCCAGAT CGGAACGCTG GTGGCTAATG
    16381 TCAAATATAT GGTCAAGAAT AACCACTTGT TGCACTGGGT CTGATTCCTG TGCCAGCTCT
    16441 TTAATGTTGG ATAGTAATAC GGCACGTGCC GCATCAGTAG CCCGAGTAAT ACCCTTATCG
    16501 TCCTGAGCAT ATTCGTCGAA CATATCCAAT TCTTCTTTAT CTAAACGATA CTGGGCGCAA
    16561 GCCTGCTCAA TGTATGGAAA AATCTGTTTC AGTTCGTGAT CGTTAGGCAT CATACTCAGC
    16621 TCTTCCTGCC ACCTGTTATA CAGCGCAAAA TAATCAATCA TAGTGTTGAT TATAATCTGC
    16681 AAAACATTAT GTGTAACAAT ATCAACAACG TTCTGTAGAG CCTTTTCGCT GCGGATAAAG
    16741 CCTAACTGGA AAAATTCGGA TCGGACACGG CGCCACATTT CAAACGGTAC TACCGTCCAC
    16801 CTCTGTTTAC CGTTAAAATC ACGCATAAAA TTGTTTATGG TTGGTGCAAC AAGATTTTTA
    16861 AGCCTTGCAT CAATATCAGA CCCACCTTGG AAGCCCTCGC TTAATATATA AGCCTGTGCG
    16921 ACACGGTATA TCTCTTCCAT TGGCCTGTAT ACTTTTGCAT CTGGATGCTC ACCAGATAAA
    16981 GAGCTAAGAG CCTCTGAACC GCCCTCAACA AATAAAGCGG CAATATCTCC GCGCATATGC
    17041 ACAACGTTAA AAATACGATC ACACAATAAA AGCTGTTCAA CTGGGTCGTA GGCTTCAATA
    17101 AGATCATATG ATAACTTAAC AAGTGGCGCC GTGGCATAAT CGCTAAATTT GTCATCGCCA
    17161 ATATATGCGT CTAACCTATC AAAAAATTCT TCTTTTGTGT ATGGTATTTC TTCACGGTAG
    17221 TCTTCTTGCT GTTGTGGGTC AACTACGACT TCTGGGTTGT TAGGAAACTG TAATTTTAAT
    17281 TGATTTGGGT CAACAAACGG TTTAGGCTTA TCCTTCTTTT TTTTAAAACA TAAATTGTTG
    17341 TACTCCAAAT AATCGTCAAC TATTTCTTCT GGATAAACCT CTGTATGACC AACAAACTGG
    17401 GTGTTAGCTA CTAATTTAGC TATATTACGA ATACAAATGT ATTTAATTTC TTCCACGCCC
    17461 TTTTCGTCGC GGACAAATCC ATATCTAACG TAATCTTCCC AAATTTTCTT TAGACGCGGA
    17521 AACTTGATTA GCTGCCAATA TTCGCGCGTT TTACCTTCCA GAATATCTTC AATTATTTTT
    17581 TCTTTCTGGC GATCAAATAT TTCGGAAAAT GTATCCCAAG CTTCCCTATA ATCAGACTCG
    17641 CTTAAACGTA TAACTTCTTT AACGAGATTG GATTTTGTTA CAATGTGTGG TGAAGTTAGG
    17701 TGAGGGTATT TAGACAAAAC CTTCTGTAAA ATTTTACAGG TATCTGGTAG TTCATTTGTT
    17761 TTATGTGCCT CGAAATATAC TTGGTCAAGA ATAGTATTAA CGTCACCGCG ATCGTTTGTG
    17821 TATATAGCCT GATAAAATGT ACCGTGAACT GGGCAACTAC CTTTAACCTC AAAATAATTG
    17881 ATTTGACCGC GCTTTCGCAC GTATACCATA AAACCTTTAT ACGGGTGTGT AAACGACATT
    17941 GATACTATTT ACTATAAATA TGATGTTATC ACCAAAAATG CACATTATCA CTGGGTGGGT
    18001 AAATCGTGCA AAAACAATGA TAATAGGTTG TTTTTAAATA AAACAATATA AATCCATTGT
    18061 TATTCAAAAT AATAAACCTA TATTTGCACA ATAAACCTTA CGTGTTTACA AATAGTTTAT
    18121 TGGTTTACCA CGATCTTATT ATAAACTTTT TGCACTAATA TAATTAAATC ATTATCATTT
    18181 AACCCACTTT TTAATAGGTT ACATTCCTTA GTTATCCACC TAAAATTATT AATATTAGTT
    18241 TCACCAAAAT TCTTAACTGT TATTATATGA TCAACTTGGG AATTCTTCCT ATCCAATTTA
    18301 TCACCAGACA ATGCGCACAA TCCATTTTGT TTTCTCCATA ACGAGGCTAA TAAATATGTG
    18361 AGCTCGCCAA CAGAATGATT TATAACATCG CCACGTTTTT TAGCGTTTCG TATTATTGAT
    18421 TCAGCTCTAC AATAGAAAAA TCGTTTCTTA TTATACTTGG TTTTTAGAGC TAAATTATTA
    18481 GACCTAAATT CTGGCGTTAT AAATTTTTGA TGATTTTTTT CTTTGCGGCA TTTATCACAT
    18541 AGTTTACCGT ACCTGTTATA GTACTTACCA TTTTTTCTAA GTGTAAAGCA TTTTAACGGC
    18601 AAATCCTGCT TACATTCTTT GCAATAAATA AGTGTAGTAC TATCCATATA CTTAACTAAT
    18661 TAGCCTTTAT TTTTAATATC ATTATGTATT AAATCTATAA GATATTGCGT AACAGTTGTA
    18721 TAATTAGATT CAGCCCTTTT ACGCATATAA TCTAACAATT CTTTATGTAT TCTAAATGAA
    18781 TATAATACTT TATTTTTAGT TTTCATATTA ATGTTGTATA TACATAAATA TATAATAAAA
    18841 ATGCAAAATC TATTTATAAT CAAAATAATT GTATTATTTT TGTAAAACTA TGAAAGCCTA
    18901 CGGATTAAGA AATAAATTTT TTTGCAACTA CACAGACTGC CACCCCAAAA GATTGGGTAA
    18961 AGGCTATGCT AACTGGTGGG AAGTTGAATT AGGGACTGTC AAGAGTAAAA AGACAGCCAG
    19021 ACAGGAAGCC AAAAAAGTTA TACAAGAGGA ATTAGAGTCA TATTAGTGTT TTCTAAGAAT
    19081 TTTGACGTGT TCCTTTTCCA AATCCTTCAT TTCTATCCGA AGCGAATCTA TCTGCTTGGT
    19141 TAGTGTTTTC ATCAACGTCT TGTTGGAGTC AATAGATATG CCATTAGCCT TTACAGCTGG
    19201 TTCCATAACA TAAGTCACTT TATTTTGGTG CTGGCATAGC TGGATTGATA TAATTATCAA
    19261 TAAACCAGTT AATAAGATAA TACCGTAATC ACGTAGGAAA TGCAACGCCT TGCGAATTTT
    19321 TACCGCTTCC ATATCTTGTA TTTTAATATA AATATTAGGA TATTGCAAAA TGTTTGAGCC
    19381 GTAGACAGGA TTTGAACCTG TGACCCCGAT CTTACCAAGA TCGTATTCTA CCCCTGAACT
    19441 ACTACGGCAA ATGGAGCCCA CGGCTGGACT CAAACCAGCG ACCGTCTACT TACGAAGCAG
    19501 TTGCTCTATC AACTGAGCTA CGCGGGCAAA AAAATGCGCA AAGTACCTCA AAAGATGTAT
    19561 TTGCGCAAAA AATTATTTCA ATATAAAAAA CAAAGAACAC TTGGGAAGGA GCGGCTTCGG
    19621 GCTGTTTTTC AATGGAGCTG AAGTAACCGT AGCCAAACGC CACAAGTGTT CTTTGTTTTA
    19681 ACAGTTTACC TTACGGCTTA CTGTAGAGAG TCATCATCTT CGAAAGTGTT TTGCAACCCT
    19741 TCCAGTGAAG CGATGTAGGT CAGGAAGTGA TCCGACATAC CACTGATTTC AGCAGTCCAT
    19801 ACACCCTTGT AGTTTACGCC GTGCTTTTCA GCCGATACGT CTACGATGTA GTTGTTCTTA
    19861 CCGAACGGTT TCGGAACCCT TAGGTGCGGG TAATCGCAGT CCTGTGAGTC TGAGAAGATG
    19921 ATAATCCTGT CAGGGGTCTT AGTTGTCTGA GTAGCGATGA ACTCCAAGCA CTGACGTGTG
    19981 AAGATACCAC CACCACCAAG GCGGCTTTTC ATTTGGTCGA TCTGTTCGAT CAAACCGAAC
    20041 CCCATCTGCG GGTAAGCAAT CTTTTCAGTC CTGTGGGTAT GAGCTCCGTC GCTACCTGCG
    20101 GTACAGTAGA TATCAATGTT TTCACACTGG TTTGCTGCCA ATACAGCCAT AGCTGAAGCT
    20161 GCGCCCATTC TGGTTACAGC GGTTTTACCA CTGATACCTG CACCCATACT ACCTGATACG
    20221 TCAACGACGA AGATAGTGTA TCCTGTCAGC TTAGGTAATC CTGCGTAAGC CCTCAGCATC
    20281 ATCTTTTCGA TATCAGCCTT GAATACAGGT ACCTGTGCGG CAGCCGTGGT GAAGTTCAAT
    20341 GGAAGCAACA TTGAAGAGTA GATCGTTTCA AAACCCTGAC GGATAATGTT GTGATCAACA
    20401 CCTGCCTTGG TCATATTGCT CAGGTTCCTC AGGAACGCGA GCGCACCCAA TTTACCTTCG
    20461 AGAATAAGAC GTTCCCAAGT TGCTTTCTTA TCGCGTCCTG CGCTTAAAGC TACTTCCCAA
    20521 GTATCTGGAA CGTCCAGAGT CCTCTTGATA ACCTTATCGA ATAGTTCGCT TTCTGCGGCG
    20581 TTCCTCGGCT TAGGGTGTAC AAGACGCATA ACGTCACGTA ACTTGATTTT GGAGTCCCTG
    20641 TCATACTTAG CGAGCTTGTA CTCGTTGAAG TTATGGAAGG CGTCAGCCAA ACCCTTTTTA
    20701 ACCTGCGAAG CGATAGCAGT TTTCTTTTCT TCCTTAGTTC CAACCTTCCA GTACAGAGAA
    20761 AGGAAGTCGG TTAACTGGTC AGCACGTGTG ATAACCCTCG GAAGGACTTC TCCTACGTAT
    20821 TCCCTATGTT TAGGGTGCTT GAGCATTGCG GAAGCGATGT ACAAAGGTAC GTGCCTCAAT
    20881 TTCTGGGCAA CGCGAGCCTC AATAGCGATC TCAGCGACAG TCTGCGGGTC AACCTGTGCG
    20941 ATCAACTTTG CAATGTTTTC TGAGTTATCG GTACCAGAGC TGTAGAACAG GTCTTCCCAT
    21001 AAAAGGCAAG CCATAACAGC CCTACGTAAC AAGGATTCGG CGTCCTGCTT AGCAGCCAAA
    21061 GCGCCAGACC CGCCAGCTAA ACGCTNNNNN NNNNNNNNNN NNNNNNNNNN NNNNNNNNNN
    21121 NNNNNNNNNN NNNNNNNNNN NNNNNNNNNN NNNNNNNNNN NNNNNNNNNN NNNNTTAATT
    21181 TTGACATAAA TACGTGTTGT TTATTGGTTA TTATTATTGA ATTATTTTTC GAACGGGTTT
    21241 ATTGCGGAAG AAGGGTTTTC ATTGTGCCGC TATATCCAGT TGTTAAACGC CTTCTCAGCG
    21301 TTTTCGTACA CCATAGAAGG TACGTCCATT TTTGTTTCGG GATTAGCCCT GTAATAGGCA
    21361 AACTCGGCGG CAAATGCTAT TGCCATTTGT TTTTGTGACG CTTGTTCTGG TGTCATAGTT
    21421 TGTGGTGTAA ATAAAAAACC GTTAAGGAAA AGACGACAGA GCGTTTAGCA AAATCCAAAT
    21481 TTGTTGATGT AACTCTATCT AACACCATTA TCGGTTTATT CTTTATATTT TGATTCACTG
    21541 AAAAACTTCT GACCGTTCTG CGCTCGGAAT AAATATACGC GCCCAAACCC ACGTACACCG
    21601 CCTCACTCAA AGTCATTACA CCGTGAGTTA ACATTTACCT ATCCACAAAA CAACGCCCTA
    21661 TTGCAAGTAG GACTTCGATT ACTCTCGTAT CGTTCAGCTT GCTTCAATCA GAAGCTTCTC
    21721 AATGAACTTG TGCCTTTGAA GGGACTCGAA CCCCCGACCT GTTGCCTACG TGACTATAAG
    21781 CAAGCGCTCT ACCAACTGAG CTACACAGAC AAGTATAAAA CAAACAGGGA AAAGGCGTCA
    21841 AGAGCGTTTT GGTTTCAGTT TCTGATTTAC GAGTCGGATT GAAGTAACTC TCAACTAACA
    21901 CCACTGTTTA TTCTATTTCT TAATTTCTTT AAAAAAGGTG GCTGACAGGG AAACTGGCGC
    21961 TTAGAGCGTT TTTTGTCCAA TTAAAAGTTA GATTTGATGT AACTCTTAGC TAACACCACT
    22021 GTCAACCATC TTTAAACTTT AAAACGATGC AAATATACAC ACAATTTTTG ACACTACCAA
    22081 ATATTAGTGA AAAAAAAGTG AAAATATTTT TTGAGCGATG TGCAGGACTC GAACCATACC
    22141 CCAACGAGCT GGTTGAGCCC GCTATGCTGC CACTATCACG CTTAGCCTCG GCGTGGACAC
    22201 TAACATCGCA TTATTCTGAG CGGATAGCGA GATTCGAACT CGCGTCTGAG CGTTGGCAAC
    22261 GCCCCACACT AACCAACTAT GCTATACCCG CATTTTTTGT TAATACTTTA ATCCATTTTC
    22321 TAATTGCATT ATCTGACACA TTGTATTTAC GACCAGTTCC ACGAAAACCC AAATCTTGAA
    22381 CGTCTACTAA TAACTGTGTT AGTTCTGGGC GAGTGACGTG CTTACATACC CTAAATTTAT
    22441 TACTACAAAT AAAGCACCGT TCAGCGTCAT AACTCTTAGG TTTGCCACAC TCACAAATAC
    22501 TGGGTTGCCT TTTATCTATT TTACGGTTTT TACCACCATT AGTTCCTAAG GTAGCGCTGC
    22561 AATTTGGACA AATGATTCTC AAATTTGATA TTCTATTATC GTCGTGCGTT CCGTTTATAT
    22621 GATCAAGAAT AAGGCTTATT TTTTCTCCGT GCCACCATTC ATCCTGTCCA CATTTTTCAC
    22681 ATATAGGTGT TTTTAAACCT TCATTATATA GACGTTGTTT TAGCTTAGAT GTATTACTGT
    22741 ATGTAGAATT TTCAACTAAT ATGTCACTTA AATCTATGGC GGTTCCTATA ATGTAATTAC
    22801 GTAGCCCACT TGTGTCTGAC TTCCAAGTAA AATGCGAAAT ATCAATTCCG TATTTTTTAA
    22861 TATATTTACT TATCGTTTGC CTATTACCGT GACCAATACC TAAACCTAAC CTTCGTATTG
    22921 CGTCAGATAT ATTTTGCGAC GCCAATATAA TTTCTGTAAA CGATTTTTCT TCATACTTAC
    22981 TATTTTTCAT AATACGTGTT TCTTATAAAT AGTATCGTAT TACCAAAAGT ACGCACGGGC
    23041 AGAAAATAAA TATTTTTGAG CGCCGTGTGG GGGTCGAACC CACTAAATCC TTCTGCTTGG
    23101 AAGGCAGACG TGCAACCACT TACACCTACG GCGCATTATT TTATTTGCTC CCTCAATTGC
    23161 TCCCTCAATT GCTCCTTTAT TCCCTCAGTT ATTCCCTCAC TTACTCCCTC ATTTACACCA
    23221 TCATTTACAC CATCATTTAT ACCATCATTA CAGCATCACT TACAGCATCA CTTACAGCAT
    23281 CACGCTTATA TTTATATAAA AACAAACGCT ATGCCAAAAC TTATTAAGCT AACCGAAGGT
    23341 CAAATGTATA AGGCTCTTAT GTCGATCAGG GAAGAAGAAA CTTCGTCCAA ACAAGAAGCT
    23401 TTAATGTTTC TTAATGCAAT GAACCGTGAC CTGCAACGTG CAACCTCTGG TAATTTTCCG
    23461 CATATGGCTG CAAATCTAAG GGGTGGCATA CAATACCTTA TTGAACTTAT CACCGAAAAC
    23521 TGGGTTGAAG CTCAACCGCA ATCTACCGAT AATCCACCGA TGTAGCTCGC CAATCATCCG
    23581 ATTTAAGCTC ACATTCTTCC GATTTTGAGC TTTATTGAGC GGCAGGTGGG GCTCAAACCC
    23641 ACGACCCTTA CCTTGGGAAG GTAATATTCT ATCCCTGAAC TACTGCCGCA GTTTCTGAAT
    23701 CTTCCAATTC TTTAATTAAG GCTTTAAGTT GTGCCAGCGG TATAAACATA CGCTCTGTAC
    23761 CCCTTCCGCC CCAGCCATAG TCCCAATCAC AGGTTATTTC AACTTCATCC CTTGTGATGT
    23821 TTATCTCTAT GGGCTTGTCG ATAATGTCGA GTTGGTTCTT ATAATCTGGG AACCAATCGA
    23881 AATGTCTTAC AATTTCCATC TTACTTTGTT TTAGGTTAAT ACTTTGTTTT ACTGTTAGTT
    23941 ATAGAAGTTT TGTTCAGTCA AACCCGTTTT ACGTTAAAAA CTGAACACGC AAAAAAACTG
    24001 AACAAGGGCT TATATTTCGC AGACGTGGCA GGATTCGAAC CTACGGTGGT TTCCCACTCT
    24061 AATTTTGGAG ATTAGCGGCA TAAACCACTC GCCCACACGC CTATTTATCT ACTCTTTTAA
    24121 TACAATCATA CCCATTATGC ATCACAACGT CCAAGCATAG TTGGATAAAC TCGTCATTCA
    24181 ATAAATTATT TTTAGCCCTG TTTACGTCAG AATGAACAAT TTCTAAGTTA TCCAAAGAAT
    24241 TATCTCCGCC TTTAGTAGCT GGAATTACGT GATCTAAGGC AAAATCTTTA CGATCACTTA
    24301 GGTCTAATTT ACGCCCAGAT AAATAACAAA TAGGATTATT ACCAATTTTG TCCAAAACAT
    24361 CCTGCGTGGA TAAATTACAG TTTTTGCGCC CAATACTACC ATCTTTCTGT CGACCTCTAA
    24421 AATTACCTAA ACGTAACGAT ATTATTCTTT TTACTGTTGG GTTAGCATTA TGCACGTATA
    24481 CATATTTTTT TGGCGGTTTT TTTTCTTTTG TTCCATAAGC AATATGCGTA CCGTCTAATA
    24541 TGGAACCTAT GACTCCAAGG CTGCATCCAA CTTTCCCAGC AATTTGTCTA TAAGTAAAAT
    24601 TTTGCAATCT TAAATCTTTG ACTTGTTGCT CCAATTCTTT TGTTATTTTT GTTCTCATAA
    24661 TTAATTGTTT TGTTCATAAC ATAAATATAC TTAATGTTAT GAGAAAACAA ATAGTATAAT
    24721 GAACATTATT TTTATTAGTT CACGTAACGT GAACACTGTA GAATAGGGCG GATTCGAACC
    24781 GACGACCCCT TGCTCCCGAA GCAAGTACGC TACCAACTGC GCTACTACTC TATATTGTCT
    24841 GAGTGGCAGG ATTCGAACCT GCGACCTCTT GATCCCAAAT CAAGCACGCT ACCAGCTGCG
    24901 CTACACCCAG TTATACTTTA CTATATTTCG GCACAATATC GACTTTGCTG CCGTTTTATA
    24961 GTTTGTCACA TTTACCAGTA ATTGCCGTTT ACTGCCGTTT GTGACATTTC AAACATTTAC
    25021 CACTAATTAC CGTTTAGTGT CCAATATTTG CATTTTACAC GACATAACCA GAATTTAATG
    25081 TCGTGTCACC CGACATCAAT GCCTAACTCG GCTTCTATAT TGGTTCGGAG CGGTACTTTC
    25141 ATTTTCTCTA CCAATAAAAA CTTCGGTAAA AGATAAATCT TTTTTTTGTA TACATATGTT
    25201 GTACCCTAAG GTGTCCAATA ATTTACGTAA ATTATCAACT CCAATAGCGC ACTTACCCGC
    25261 TTCTACTATC TTTACTGTAC CTACCGAAGT GTTAGATTTT TTACCTAACT CTTGCTGGGT
    25321 TAAATTAGAA TTTATACGGG CTATTTTTAA ATATTTACCT AACGAAATTA GCGAAGCATC
    25381 GTTTTCAATA GTAAAACTAT CACTAATAGG CGGGCGCCGT TGTTTCATTA TATGTATAGA
    25441 CGTATTTTCT TGCTTATTCA ATAAATAACA CCCCTCTTTA ATGTGCTTAG CTATATATTC
    25501 ACTTTCTAAT TCCTTTAACT TTGACTCGTC ATCGCAATCA GCAAGTATTT TAATAACTGG
    25561 GGTGTAACCA AATAATTTTA AATGATTTAC CCATTCTTGA ATTTTTTCAG AATGTGATTC
    25621 AGTTAAATGT TGTTGTGGTC TGGTCATATA AGACGTGCTT TTACCGATAT AATGCAAATT
    25681 ATCCGTAAAT GGGCAAAAAA GACCATAAAT AATATATTTT TTCATATTAA ATTCTTTTTA
    25741 CTATTTTATG TATATAAATA TACACTAATA CTATTTAAAG TATAGTATTT TAGATAAAAA
    25801 AGTATAAATA TTATACTTTA TAAAACACAC TTTAATAACT ACTATGATGG TTATTATCGT
    25861 CATTTTTACT TTTAAGTACT CATATAATCG TCATTAATAT AAAATAATAA GAAAATAATA
    25921 GATAATATAT AATCAATTAT AAGCGGACAT TTCATTTGTC CGCATAATGA CTGATATCTC
    25981 ATACATTAGG TTTTTCGACA TAAAATATTC AAGCAACCTA ATTAATAATC ACTTACACAT
    26041 CCAGCGTTGT ATTTAACCGA TTTTTTAATG CGTGATATCT CATACATTAT GCGGACATTT
    26101 AACGGACATT TTATCGGACT GTCCGATAAA GGACATTATA AAGGACAAAG TGTCCTATAT
    26161 ATTAGCACGG AACTCGGGAT TCGAACCTAT GGCGCCTTGC GCAATCTCCC GCCTTGCCGA
    26221 CGGTTGTTTT ACCAATTAAA CTACTTCCGT ATTTGTGGGT GGAGCCCGAT TCGAACGAAC
    26281 AATAACCATT AAAGGTAGCG GGTGTACGAT CCGCCTTGCT TGCCGACCAG TGGAGTTAAT
    26341 TCTCTCGCGT GATCAATGCT ATCCCCCCAA GTATTAAAAA CACATCAATT TCATAAGGTG
    26401 CAAGGGTCTA TCTGCGGAGC AGTCCACGTG GGTATCGTGG TGACCAAGGT GATCGTCGGG
    26461 CGGCGAATCA TTGTTCCAAA GTCCATTCCC CAAGTCTTTA AGCTGGCGTA TACCTTTGAT
    26521 ATGTTTAGCG GTCTATAAGG GAGTCGAACC CTTGTTTTTG TGGAGTGACA GTCCAAATTC
    26581 CGTATGCCAA GCGGACTCAA TAAACCAAGT AAAAAAGAAT GAAAGTGGTG AAGAAGTCGA
    26641 GTCTTCCAAA CAGGATGGTT CCTGTTTTCC ATATTTTCGG GTAATTACTC CCTATTTCTT
    26701 TAGCGGGTGA TAGGGGGTTC GAACCCCGAC CTCAACCGTG ACAGGGTTGA ATGCACGCCA
    26761 TTACACCATA CCACCCATTA TTTATGCTTA TTATAGCCAT TGGTACTTAA TCTAAGCTTT
    26821 CCATCTTCGC TTATATTTTT TACCCCCCAG TTGTCAGTCT GGGTATGGCA ATTAGGACAA
    26881 ATCAATCTAA CATTTTCGGG TCTATTATCA GTAATATCAC CGTTTCTATG GTCTAATTGA
    26941 AGTGTTAAAG GTTTTCCGTT CCAAATTCTA CCTTGACCAC ATTCACAGTG ATCACCTAAT
    27001 ATTTTATTAA AATACTTTCT CATTGCTTGA TTCATTGTAG TACCTGTTCG TAGTCTACTT
    27061 TTAACCGAAT ATTCGCCTTG GCAAACATTA GAGCAAAATT TCCCTGTACT TTGATTATCG
    27121 TAATATACGT AATCATTTCC GCAATTTAAG CATATACCGT ACTGTTTCAT ATTACTGTTT
    27181 TCTATAAATA TTTAGAATAC AGTTAAAAGA TTGAGCCATT CTAAAAAAAA GATGGGGGCG
    27241 TACAAAACAC TATACTACAG GCGTCCGAAG ACTTCTGACG GGATTTAAAC CCGTGATTTC
    27301 CCCCCGATCT TAAATACGCT GGGTGCGCTC TATCCAACTG AGCTACCCTC ACCCGAAGGT
    27361 GCGGGGCAGG GCTCGAACCT GCGACTGACC ACCCCTGAGC CGACGGTAGG ATTTGAACCC
    27421 ACGATGCTCT TACGAATCCT GCTTACAAGG CAGGCGGGGT CGACCACTGC CCCACGTCGG
    27481 CAATTAATAA ATTTTTGTTT GAATTAGTAG CGGTATGATT GCCGCTGACG TGCACGTTGA
    27541 AGTGAATTTT GTTGTGACGT CGTGTAAATT TTTTCTGTGT CGCTATTGTA CCCAAAGTCA
    27601 ATCAGTACAA TAGTAGGTTG TCCATCACGC AGAACTTCGC CATAGCTTGT GATTGTGGCA
    27661 AAATCTCCAG GTACTGGGTA TCCATAATCC TGAGTGAATG TTGTCAATTC GCCTATGAAG
    27721 TCATTCTCGT TCATTTTCTC GTAATACTCA CGTGTGCGAT TATTACCCTC ACCTTTGAAG
    27781 GTCATTAACC AGCCGCGTAC ATCTTCAAGG CTTACGCCCG TCAATTCGAT AAAACGCTTT
    27841 TCGTTAATTT TCTTAGCGAG TTCCATTTCA ACCCAAGCAT CGTCTGGATC AGCGTCAAAA
    27901 ACCTTAGCAA CAATCTCGTA TTGCTGTGCT CCCCAATCAG ATTCTGCGCT GTTTTGCGCA
    27961 ACCCCTTTGG AGTTCATAGC CACTTTCATC ACCTTCTCGT CGTCCACGCG GAATACAGCT
    28021 CTACCAGAGC CTGCGCCAAC CTTACCAAGT AAGCGTTCCT GAGCATATTT GAGCTTTCCT
    28081 GCGAATGATT TTATATTACC ATACTCTTCA AAGCTGAAGT TGGTAGGATA AGCCATTTCA
    28141 TCCACTTGCA TTATCTCTTT AATGCGTTGA AGCTCTTCGT TTAGGTTCAT ATACCATAAA
    28201 TACTCGGCAA AAATTAAAAA TTCCGTACTG GATTTCATAC CAATATGAGC TGCACTATCC
    28261 GAATCAGTAT CGGAGTCATC CTGCCGTCCT CTGAAGATTA GACGAACGAA ATTTGTGTAT
    28321 TATTGTAAAT AATCTTTAAA CTCTTTACCT AAATTTAAGC TATGAGTAGA TCGTATTTTT
    28381 TCCGTTGGAA TAAAGTACAC GTCATTTTCT ATTGTTAACA CAAACAAGTA TTCTACTTTC
    28441 TTACTATTAA AACACTTAAT AGTGTTACAA CTTTGATTTC CACCTTTCAC AGCTAAGTTT
    28501 ACTTGATAAA CACCATATGG TGTTTTATAT TCGGTGGTTT TAACCTGAAC ACGGCATAAT
    28561 GTATTATTAA TATCCACTAT TAAATCATAG TCTTGAGAAT CCGTTAACGG AATAGACACG
    28621 CAATAGCCTT GTTCGGCAAG CCACCCAATA GCTCTACCAA TTCCAACATT ACCTTGTTGT
    28681 TTTGTATTCT TACAGTTTTT GAACATATTA TATCGTTTTA TTATAAATAT CATCAACAAC
    28741 GGTATAATAC ACTTCTGTAT AAAAAAAATT GTGGGAACGG CTGGATTCGA ACCAACGAAG
    28801 GCTAAGCCAC CTGATTTACA GTCAGGCCCA TTTGACCGCT CTGGAACATT CCCATTTATG
    28861 TTTCGTGTGA AGATAGTCAG GATGAACCTG ACTATCCGCA CATAAAACAT CATCCAGCGA
    28921 CCTCACGGTG CTGGGTACTA TTTTTGGCTT CCAATATGTC AATGAACTTA TCGTTCGATG
    28981 TTTCGTAATT AGGCTTCTGT TTCTCGTCTT ACATCTGTCT GATCCCCTAC CTCGTTGTCA
    29041 TAGACTTGCT GACCGTCTAA ACTGTTTTGG GTTTCACCAA AGTCGTCAAA CGCCCGAAGG
    29101 CTCCGACTAC CAGCAATGGT GGCACTAATT TCCTCTGGAT TTAGCCGACC CCCTTAGGCG
    29161 AATCCATCGC CTGCAAGCCA TTACTGGCGT GGGTTTAACT AATTTTCTTG TCACTAATAT
    29221 TTGCTATATT TGCGACAAAT CCAGCGTAAA ACACTTTCAA AGAACAACAT TCTGTGCAGG
    29281 GAGTTGGACT CGAACCAACG ACCACCCACC CCACTGGCAG GTGCTCTAAC CAACTGAGCT
    29341 ATCCTCGCAT TAATTTGAGC GGTATCTGGG AATCGAACCC TACTTCCCGA CTACTTTGCC
    29401 TCACCACCCT TCAAACGGAT GGCTATTGCA TTTGGTTAGG CGCACTACCA TTATACTATC
    29461 ACCGCATTAG AACCCAGAGC CCTGTTCGAA AAAGCAACAT CATCATTCCG CGCAGAACTT
    29521 TGATGCCAGA GCCCGCGAAG CTCTGAAGTT TACCTTTGGC TGAATCACCT TCCTCTATCT
    29581 GGGTTATCCT CGAAACTCCG CCGCGCAGGT GTGTTGTTAC ACCAAAAACC GCTGATTTGT
    29641 CATTCTGTAT TTTCTGTACT CACGCTTAGC CGTTATAGCT AAAGATGATC ATACAACCTG
    29701 TCACAGTAGA CTCGCCGTTA GTTACTCTTT AAATGCTGGA CACTTTAAAT CCTACATCCC
    29761 TTACGATTAC CAACTTCGTT TCTCGAACGT TCAATCTTCA ATATTTTTAA GAACTGTTTG
    29821 ATCAATTTGC AATTCGCGAA TCGCGAAAAA AAAAACCCCG ACTCTTCTCA GATCGGGGCT
    29881 TTTCTATATT TTAGCGCAAA TGTTAACTTT GCTTTCGACA TAGTATACCC CTTCCTGATC
    29941 CGTCACCGTC TGTGGTTGGA TTTTGTGGAG TGCCCCAATA AATGCGGGTA CTTTTACTTA
    30001 TGTCTAAAAT CAAGTTTTCC ATTACTTCGT TTTGTTATAT ATAGTTTCGT TTCTGAAATT
    30061 GTTCTGCAAA TGTATGCATA ATTTTTGAAT TAGCAAAACA TTTTTGAAAA AAAAGTGAAA
    30121 ATATTTTTCA TATTTTCGTT AAGTGTTTGA TTATCAGTGA GAAAAAAATT AGCCTTTAAG
    30181 CAACATTTTT TTGTTAAAAT ACACCCTTTT GGCTCTTTCC ATAAAATCTA TGGGTGGTTT
    30241 GTAGTATCTG TCGTACTCGT AAAACGCAAA TAAGTTGTCC CAAACCTCTG GCTCCTGTTC
    30301 ATTCATATGT TGGTAATGAG CTGGTCTGTG CGGGTCGGCT GCCGACCACC ATACGACGTC
    30361 TGAGTGCTGT GTGCATAGTT CGACAATTCT GCTGGCGAAC GGCGGCTCCA AATGTTCCGC
    30421 TACCTCTGTA CACATAACCA AGTCGAATTT TCGGTCAAGG TTTTCCATTT TGCGTAAATC
    30481 ACGCTGTAAT ATACGATCTG GGGATATTCC GACGCTTACG AGCCTTTTAC AACCTTCCGA
    30541 CGTACCTTCT ACTGTCACAT ATTCCAACCC ATACTTTGCA AACTGTGCAG TCATTTCGCC
    30601 ACCACCAGAG CCCAGTTCTA ACACACTTAT AAAGTGTTTT CCAAACAGGT AATAATATGT
    30661 GTCCTGCATA TATTTAATCA TTTCGTCTGC CCTGTCGGAA TTTGGATGAT GCTCAGCGTT
    30721 GAAATACTCT TTAGGATATA GAGTGTCCAA TGTTAAGTAT TTGTAAGCAT ATGGACATTC
    30781 TGGATTGCTC CACCAATTGT TACCGTATTT GTGATACATA TCACCGCTTG GTATCGCGCA
    30841 ATCTTCCTGT ACGGCTACTT GGTGTATTAT ACCATCCCTA TGTTTGATTT CGGTTACTTT
    30901 GTGTGATATA TCCATTACTC TGGTTTATAC TTAAAAAGTT TGGTGTATTG CCTGCTGCTA
    30961 CCTTTACCGT ACCATAAAAC AATCCAACCT TCATTATGTA TTGTATCAAT CACGTAGTCC
    31021 AGCCTCGGGC GTAAAAAGTA CTCACACAGT ACTACCAGCG TCAGAATCAG AAACAGTTTT
    31081 TCCATCGTCT TCCAATTTTA TTTCGGTTAT TGTTCCGTTT AATAGGTCGT TTCTGTACTG
    31141 CTCGATAATA CTATCTTCGG CTTCATATAC ATCAATGAAC TCCATTATGT CCATCACACC
    31201 AAATTCTGGG GTGGTAGCCA TAGTATTAAA GAATAGATCA ACGTCCTCTT TTGTTGGTTT
    31261 GCTGCCGTAT CCGCAGAAAT GAAGTATTAC TGCTTCGGCA TTCGGGTCGG AGTCTAACTC
    31321 ACGACGGTCA ACGGCGATTA AGCCGAATTT CATATCCTTT ACTTCCAGTT GTCCCATAGT
    31381 GCTATATTTA GGTTAATAAT CTTGCTAAGT TGCTTTTATT TCTGATTTCA ATTTTTTCGT
    31441 CCTGTATAAG CTCAATGAGT GACATAACAG CTTCTTTGCT TGGCTCTTTC AAAGCTCGGT
    31501 CTTTACTGTC GGCGCCTATA TTGACGAACT CTGGGTCACA CGTAACAATC ATATTACGCA
    31561 GTAGAAAAGG ATCGCAGTCC AAAATAGGCT CCACGGTCAC AAACGTCTTG AACCCGCGTT
    31621 TTTTTACAGC CTGAAGACCA TAGGCACGCT TCCAAGGTGA AGGGGCTTTT GATATGGCGC
    31681 TGATAAGACC GCCACGGTTT GTTTCAATGG TTGTACCTAT AAGGCTGTTA GCTGGCAGCT
    31741 CAGAGATAAA ATCAACGATT CTGGCGGGGT TTTTAGACTG AAAGACGTAG TTGTTGTCAA
    31801 ACGATCTACA GTGCGTCAGA ACGCTGCTAA TGTCTTCTGA GGACACACCT TCGGCAAACA
    31861 GATCACACTC AAATCCGACG AATATAGTTC TGCCAGTTCC GAGTTGCGGA AACGGTAATT
    31921 CCATAGTAAT GGTTTCAGGC AATGCCTTGT GAGCCGTAAT GTAACAATAG ATGCACTGGT
    31981 GAATTGTGTT AGTCTTTATA ATAATTTCCG TCGTTTACTT CTTCCTTACC CATACCGTTG
    32041 ATGAACCCCG CTACAACAGA AATGCATTTG TCAACGCATT TGCCTACGCT ATCATAATCA
    32101 CCCCATTGTT CAACTTTACA CCCCTGTTCA GTATACGTTC TCAGTGAGAT CGGGCTGACT
    32161 GAGCTTAAAA GATACCTGTC TGTCAGGGGC GCGTAAATGA TTTCAAATTT GATGAACGGT
    32221 ATCTTATCCA CGGTAACGAT AATCTGTTCC ATATCGCCTA CGTGGTCAAA CGTCTGTTCT
    32281 TCGCAGTCGT GGGCTACAAC GCCAGTTACC CCAACGGTTT CGCCCTGCTC GTCAACGTAC
    32341 TTGTACATAT TTTCCAAGCC GTGAGTGGTA AAATATACCT TTTTAAGGTT TAAAGTTATC
    32401 ATACTTTTCT GTGTGTAACT ATTTTATAGA TTTCGTATGT CAACCAAATG TCATACTGGG
    32461 CATCGTGAAG CTTTGTTTCG TCCACTGGTA TGCCAAGATG TGCGGCAACC GTGCGCAGTT
    32521 GGAAATTAGC CAGCTTGCTA CGTTCATTCT GCAAGTAATC CGAAGCCAGA ACCATCGCGT
    32581 CGAGCGAATC AGCCCAAAAC CACGAACCGT AGTACGTGTC ACCGCAAAGG CTCCAAAATG
    32641 TACGCAGGAA GTCACCGTCG AATTTTACGT TGTTGAACCC GAGCAGGTGA AACTTATCCA
    32701 GCTTATCGTA CTTATTTACA TATTTGCCGA GCATACCCAC AATTTGCCTC TGTACGAGTA
    32761 TATTGGCTGG GTATGCCATA ATCTGTTCTC TGGTAACGTT GGAAACCGCC AAGGCTTCAT
    32821 CCTCTATGAG TGCGGTTGGG TGCGGCTGGA TTCGGAAGTC AAACTTCTGT TTTTCTTCTC
    32881 CGTTGATAAT GACCATACCA GACATTTGGT GTATGGCGTG TTCTTTGTGC TCTTTACCTG
    32941 TTGTTTCAAG GTCGTAAACG AGTAATTTTG ACATATGTTA GCGATTTAGT TTTTTTACTG
    33001 TAAAACCCAT AACAGAAGTG TTATGTAGCG ATGGTTTGTA AATGTACACG TCCTTATCCC
    33061 TATTCATAGC CAGCACCTGT TGTACTGGGC AGTTCCATAC ACAGTTATGG TACATTTTAC
    33121 CATTAACTTC GGTATAAGAC GTGTCTATCA AGTGGATAAC ATTTAGCATA CTATTTACCT
    33181 TTCGGCTGCA AATATAATCA ATGTTTTGGT AAAAACCAAA TTAATTTTTT GTGTACTCCT
    33241 GATACCAGCG TGCAAACATA AACGGGAGTA TTCTAAATTC GTCAAAACCA TACAGCCCAC
    33301 AGCTGAAAAA ATCGTGAACC TCTATGACAA ACGTACCCTG ATCATTAATG CCAACGTCCA
    33361 GCGTATAAGC TATTGGTGAC GATTTAAACG CCCTGATCAT TTTATGAATA GTTTCCACAT
    33421 TAGGAAACTT TGTGAAGTCC CCAGCGTAGT TCTGCAAGCC TACCAGCGTA TTCCTGTATA
    33481 CAAATCCGCG CCACTCGCTT TCAATATCGA TAAGCTCTGA AATTTGATAA TTGCCAACTG
    33541 GTACTGATTC GTAGCCAGTA ACAATTTCGG TGAACAACTT TATGCGGTCG TTTGATTTAA
    33601 CAAACTTTTT ACCCACTATA TCTTTATACC CGCCGTTAAA AACCCTACGT AGGGTAAACT
    33661 CCATATCCAT CAGTTCTGGT GGTATATTAC GCGGTAAAAT AGGCTTTCCA TATGCTTCCC
    33721 CTATATAATC GGTCACAAAT TCAACTGACC CACAGGGAAT AACCCCTTCC ATAAATGGCG
    33781 GCTTTTCGTC GTCCGTCAAT ATAGCTTGAA AGTCGGTACT GTTGGTGTAC CAATTGTTGT
    33841 ATTTAAGTGC CTCTACAAGG GCAAAGCTGA AGTCGTGAGT GACTTGTCCG CCATAGGTCT
    33901 GTATTAGGAA TTTCATATGT GATATTTTCA GCAAATATAC ATATAATATT CGAAAAAACA
    33961 AAATGTTGCC GTGGCAGGGC TCGAACCTGA AGTCTTCACA TCCAGAGTGT GACGTGTTAC
    34021 CAATTACACC ACACGGCAAT GTAGTTGTCG TAGCTGGATT CAAACCAGCA GCCTTCGGAG
    34081 CCAAAATCCG ACGCTCTATT CAGTTGAGCT ATACGACAAT ATGTACCCCC GACAGGAATC
    34141 GAACCTGCAA GCCTACTTTA TTCAGCGCCA GAGCCTAAAT CTGGTGTGTC TACCTATTCC
    34201 ACCACAGGGG TATTTTGTGC GCCTAATCCG ATTTGAACGG ATACGTCTTG CGACGGCTGA
    34261 ACCTGAATCA GCTGGGTCTA CCAATTTCCC CATAGGCGCG TTTATTTTGT GCTAAATCGT
    34321 TTGAAGCATT TTTCGTTATA AAAATCAGGC ATAAACTGCT TCATCCATTT ATGTACTCTT
    34381 TGTGGCTTTT TACCGATAAT ATCCGATAAT TTAGTCACCC AGCCAAATTT GGTAAAATCA
    34441 ATACCAGAAG TTAAAACCAT ATCAATATAA TGAAATTGGC TATTAATATA CGCGTTTTTA
    34501 ACGTCTGAAT GATACTGAGC TGCTGATCTA TTACTTTTTA CTTTTTGAAC TTTTACTTTT
    34561 TTTTCGATAA TTTTTTTAGG TTCAAAATGC TTTCGAACGC TATAATCATC AGTCAATGCG
    34621 TGGCAATTAC AACATAAAAT AGCTAAATTA TCAAAGTTAT TATTATAATG ATCCCCATCT
    34681 TTATGGTGCA ATTCGGTGGG CATTTTTTCG CCCTGCCATT CAGTTATACC ACATTTTTCA
    34741 CACACGTCGT CTTTAACGCC ATCTTCTATC AACTTTTTCT TTAATATTAA GCTTTTAACG
    34801 CAAGTAGATT TAGCATACTG TTCAGCCGTT AATCTTTGTG GCGTATGTGG TGTACCCTTA
    34861 GAACCCCTGT TACCTTTATA TTCAATACCA AGTTTATGTA AATACCCATC TAAAACTGCT
    34921 GGCTTGCACT TAAACTCTTG GCACATAAAT GCCTTTGACC TATTTTCACT AATCCATAGT
    34981 AAAATCTGGT CTTTACTTTC TAAAATATCT GTTCTCATAT TTATGTATTT ATTATAAATA
    35041 TGGTATACTT TAGTAAAAGT TCGATTTAAC GTATAATTAT TTCAAAGAAC TGGTAATAGT
    35101 GTCGATGACA GGAGTCGAAC CTGCACGCCT ACTTTATTCA GCAACAGGCT CTCGACCTGC
    35161 CGTGGCTACC TATTACACCA CATCGACATT TATACGCATT TGCATATGTT ATGACCAGTT
    35221 GGGTCAAATT TATATGCTTT TGCATATCTT GTAGCCACAG TAGGATTCAA ACCCACAACC
    35281 CCCTGATCCG AAGTCAAGTG CTCTATTCAG TTGAGCTATG CAGCCATTTT GTGACGAGAG
    35341 AGGGATTCGA ACCCACAACC TTCGGTTCCG TAGACCGACG CTCTATCCAG TTGAGCTATC
    35401 CCGCCGTATT TTAATTTAGA AGCCCCAGAG GGATTCGAAC CCCCGACGTT CTGTTTAGAA
    35461 AACAGACATT CTATCCACTG AATTANNNNN NNNNNNNNNN NNNNNNNNNN NNNNNAACCC
    35521 CCTCGGTCGC TTGGCGTCCT TAGGGGGTTA TCCACAAAAT AATATTCTAT TTTTTAAGAA
    35581 ACATTACATC ATAGTCGTAC CTCGTCCAGA CGCTTGTGAG CGTTGAAGCA GCCTTTGTCT
    35641 GCGCTGGCGT AGTCGTAATA TGCTTGTAAC TGTTTTCATT TTCTTTTAAT ATATAGTTTG
    35701 TTGTTGTAAA AAGTGCTGCA AATGTAGACA TAATATTTGA ATAAAACAAG CTTTTATGAA
    35761 AAAAAGTTTA AATTTTTTGT TCTTCGCCCA CGCCTCTGTA CGTAAACGTC ACAGTTTCAG
    35821 CATAATGCCT CAATGCAATT AAATCAGACG ATGCGATTAA AAATCCGTGA TTTTTGAGAT
    35881 TTATGCGAAA AGCTATTCTC TGATCGTCTA TATTATCAAT GATAGCTTCA ACTTCCCTGA
    35941 GGTCGCCGCA CGGATAGTAG TGCTCGGTAA ACGGTGCACC TTGTATGTAT GCGTGCCCGT
    36001 GGATCATAAA ATTGATATGT TTGAGCTTTT GGTACAGGTG CAGCTGAACT GGTGTATCAA
    36061 CTGAAGGTTT TCTGTCACCT TCGTAAAATA CTTCATTATC GCCCAGCTCA GTAAATACAA
    36121 AATCTTCGCG TGATAGCCTA TCCTTTGGGG TATTTCTGGC GGATACGGCA ATAAGGTCAT
    36181 TATCGTCAGT CCTTCTTACC GAAGGGAACA TTTTGGCACA CCTCGTAGAT ACGTTGCCGA
    36241 AATACCTGCC GCCCCTTTCA TTTTCAACCT TATCGGCTAC CGTCTTAACT ATGTCACATA
    36301 AATGATCAAG GGTATTAATG CCAGTTGGGG TGTCATACCA TAAGTGCGTG GTAAGCTGTT
    36361 TCACTGGGGT TGATTTAATA CGTATGGAAC CTTTTGACCA AGCGTATAGC TCCTGTATTT
    36421 TAACCGCCAA AACATCGATG TACGGCGCGG AGCACCAATT GTTGCCCAGT GCGTCTATAA
    36481 GGTCAAAATG AAACGGTTTG GCTAAGCCTA TGGCTATTAC GGCGTTGGCT TGCATTTTAA
    36541 ATATTCTGGA AACGGCGTCA CCGAAGTTCC TGTCTTCCCG CATAGCTTTG GTACATATAA
    36601 GCACCGCGCC AGTTTTTTTT ATCGGGTATA TCTTCTCAAC TTCATTATCA ACGTTTGCCG
    36661 CCCATATGAT CAGGTCATAT GCTGTAAGAA GTGACGCGGC GCGTAATTCG TTAATACTAC
    36721 CGCCATTAAT CAAATCTGAG TTTAATTGCT CTGAGAGTTT CAAAGCCACT GACGATGCCT
    36781 TAGGGGTTTC GCCAAAATTT CCGCCAACTA CTATAGTTTT CATTGTTCGT CTAATGTTGA
    36841 TTTAAGATAT TCAGCTCTGC GTAATAGGTC ATATTTTAGT GATCTTTGGT GATCATATTC
    36901 GAGCGTGGTA GCCAAGTATG AAACATTTTC ATAATCTTTC TGTATTTCGT CCAACGTGAT
    36961 AATGCTGTCG TACTTGTTTA TGTTAACCCT GTACGTGCGA TCGTCGTCAA ACGTCACAAA
    37021 AATACTGCCG CCGTAGCGGG AAATTCTCTT AACCGTGTGC CCACCGCTTA CTTTGTCGTA
    37081 CACCTCTTCG ATGTACTGGG TTACTTCTGG AAACCATTGG GCGCATACTC TGGGTACCAC
    37141 GTCAGGGTGA CCAGCCATTG CCATTATTTC TTCATCCGTT TTCTTCTTCA TTTTCTCTTT
    37201 TTTTAACTTC GAGTTTATAG TTCTCATACA TCGCTTTTTG GTATTCAATA AGCGACTTGT
    37261 ACCCCCTGAA GCGTGGAAAC ATAGTCCAAA ACCGTTTCCA AGTCGATTTG CCGCGAACTT
    37321 TACGTGGGAA CCTAACCTTA GAGTAGCTAC TACCGCCACT ACCGACCTTA TGGTTCTTAT
    37381 TATCCCTGCG ATCTATCTTG GGCATTACGT TGTAACCAAC CACTTCGTCA AAAACGTATG
    37441 TTTTAACTGG TACGTATGGT TTAAACTTCT TTATGTAGTC CTGATAGTCT TCATCACCGA
    37501 CCGTTATTTC TATGGTCAGG TTTGCTGGCT TCAAGGTGTC GAACGTATCG CCAGTATAAT
    37561 AACAGGATAG ATCGGTTGCT TCAACGTTGA ACCTATACTC CCAATGATTG ACGCCGTTAA
    37621 TGTAATGGTT TACCAGAAGA GCGCTGCGGG TTATCCTGCC GTCCTTATTT TTGCGGGCGG
    37681 TCATTACAGA CTTATGCGTT CCTAATAGAT TACGCAGGTG ACCATTGCCG ATAAGCATAT
    37741 TTGTGAGTGC CCTTTGCGGG TCGGCTTTAA GCTCAGTGTA AACCATTCCA GACATAGCTA
    37801 TTTTTTTAAC ATTATTTTTT CAAACCAATC TTTGAACAGG TGAATCCGTT CCGCGCCAAT
    37861 ATGAATAAAC TGGTCAACAT TATTAGAGCC ATCCTCAAAC GTAAAAAGAA TAATCGAAGA
    37921 CCCCTCGCGT TTAGCCGCAA AATTGCCTAT TCTCAAATAT TCTTTATTCA CGTCTTCCAG
    37981 CGCAACATAC GCCAGATGCT CCTGATTTTC AAATTTTTTA TGGTACTCTT GGAACTCTGG
    38041 GTGGTTGATT GTGTCAATTA CTTCATACAG TGCCAATTTG AAATCTTTCA AATTTTCACC
    38101 AGTAAAATAT GTAAGCTCTA CTACGCCAGC AGAATCGGCT GAATAACTCC AATGATTCTT
    38161 ACCATTAATG TAATAGTTGG TCAGGGTTGA TTTACGTATA CGTGGTTTAT CATTTTTGAA
    38221 TTTTGTTTCA AAACCCCACG GCGAGTAATA CCAACCGACT TCAATGGCGA CGGACTTATT
    38281 CGTGCCTTTT AAAAGCTGAA TATGTCCGTC GTTGAAGCCC TCTACACGGA GTCTGGTCAA
    38341 CCACAACTCC TTGTTCATTA CCTCTTAGGT ATGACCATCC AACATACCAG ATATGCCAAT
    38401 ATGCCTACCC CGCCCATTAC GGCAAATAGT GCCCATACCA GACGAATCCA AGTAGGGTCA
    38461 ATTTCGTAAA GCATTGGTGT GTCTTCATCG GCTTGGTCAG CGCTCTGGCT CCAATACTCC
    38521 GCAAGACCAG CGCATACACC ACCGATCATA CCGTTTCTAC TTCTTAATAG TCTTTTCATT
    38581 GTCTTACTGT TTTAAGTGAA TTATTGAGAA TGCAAATATA TGCATTAATT TTGAATTAAC
    38641 CAAATTTTAT TGAAAAGTCT GGTCAACAAC TACTGGGGCT TCGTTTACGT CGGTCAAATT
    38701 GATCGTAATT GTAGCCTGTG CACTAAGGCT CGGGTTGCCA TTATCTGCCA CCTTTATAAC
    38761 TAAGGCAAAA GAAGGTGTAA CCTCTGCATT TAATACAGAA CTATTGGTGA CAAGAATATT
    38821 GCCGTTAGAA GCGTTTATAG AGAACGCCCC GCTGGTATTA CCTGATACAA TAGAATACGT
    38881 TTTTGTCTGA CCAGCGTTCG GGTCTGAGGC AACAACGGTT CCCACAAGTG TGGTATTAGG
    38941 CGCGTTTTCG GCAACAGTAA AGGTTTGCGG TGCAATAACT GGCGGGCTGT TGATGTTATT
    39001 TAATTTTACT ATGGAAGTAT TTGACAATGG CGGTACACCA TTATCAGTTA CCTTAATGGT
    39061 AATGGTATAA AACGCCGTAG TAGCCGAGTT AATAGCGTTG GCGTCGGCAA CAAGAATATT
    39121 ACCGTTTACT ATTTTCCAAG GTGTTCCTGT TTCAACTATT GACCAAACGT GCGTTTGCCC
    39181 AGCGTCTGGC TCACATACGG AAGCCCCGCC AACTTTTTGA TCAACCACAA CGGGTTTAGT
    39241 AAAGCTAAAT TCAAAATTTG GTACGTTTGG CGGGCATATA ACCTGCGCAT TTGCTATGGT
    39301 GTACATAAAC ACCAAGCTAA AGAGTGTTAA AAGTAGTCTT TTCATTGTTG TTAGGATTTA
    39361 GTTTAGTTAT TAGAAATTTT TGCCGTGCAT ATACGGGCGG GCTCCGTTGT ATTGCATTTT
    39421 ACGATTGACA AACCAATCTA TGTCAATGTT CATTTTACCA GCCAAATCCA AGATACGAAT
    39481 CAGGGAGTCG GCAAGCTCGT CTTCAAAGCT GTTTTTAATC GTTTTTTCGA ACAATAATTT
    39541 TTCAGCTTCT TCATCCTCTT CCTTTATATC CACTAACCCA TCGCTATATG CTGTAATATC
    39601 AGCAAAATGA TCGGTTCTCA GGGCTTCCAT TGCTTCGCTG AGCTCGGATA CGGTAAGCAT
    39661 TAATTTTTGC GATAGAAATG CTTGTTTAGT AGCATTTTTA ACCCTACCGT TGGTAAGCGA
    39721 TCCCATTAAG AAATCATAAT CTTTCCAGAA TCCCTTTTCT TTTGATGTTA AGTGTACGGC
    39781 GTCGCGTACT TCGTTTAGTT CCATTTGTAT GAATTGTGTT TAGTTTATTA TTTTCCATCC
    39841 CAATCCAAGA TACCCAAACG TTTGTCCTGA GCCCATTGAT CGCGTGGCGA TAATGAGTGA
    39901 TAATCAGGGG TACGTCCTTT GGCTTCCTCA GCTGGTGTCA GCGCTGGTTT AGCAGCGGCT
    39961 TTCTTAACTG GTTCCTTCTT GACTTGGTTA TTTTTAAGAT CAGCGGCTTC TTCAACCGTT
    40021 AAATGCTTGA AATTTTTCGA ACGAACGAAA TTGACGCGGC ATTTAGGGAA GTGTACACAG
    40081 CAGTTGCCTT GATTGGTGTT GTCGAAAAGC TTATTGCGGA ACGTGCCAGC AAAAATGTTG
    40141 TAGTCCCTGA GATATTCGGT TCCGCAACAC TCGGCGCTGT CGCCGCATTT CTTCTCAATA
    40201 TTATCAGCAC AATAAAATTT GAGCCCATAA ATCGTTGCCA GCATTTGTGC AAGTGTAATA
    40261 TACGCCAATT TGTAGTGATC TGGTATTTCC CAATCTGAGC CCGTGAGCTT TCCGTTGTCT
    40321 TTATACCACT GGCGAATGTC ATACCCGTGG AAATCACCGA TTTTGCGAAA TATTTCCTGT
    40381 TCGTGCTTGG GCATTGTTAC CCTCAGTTTC AAGCCTTCCA TTATGAAGCC CTTGGCTCCG
    40441 CTCTCGAATA TACGCTTTAC CATTTGCGGT AATTCGCTCA TAATATTGGG GTATATGGTT
    40501 GGCTGTATGC GAACCAGTAC GTTTAGCCCC TGTTGAGCTA ATGTACCTAT TCCAAGAAAA
    40561 CGCGCTTCGG GCGACACGGC TCCAGGTTCA ATAACCTTGG CATATTCTTC GTTGATTGTA
    40621 ACTATGCTCA CGCTTACAAT CCAGTTTGGA TTTTTAAAGT CTTCCGAATA ATTGGCAAGT
    40681 ATCTGCGGGT TCTTAGTAGA CATTTGCACT GGGTAATCAA TTTCGTGCAA TGTCTTCAGA
    40741 ATTTCATACG TAACCCTTTC CAACTTTTCG GCGGGCGGGA ACGGGTCGGC TGTTGCACCA
    40801 ATTTTCAACG GCATACGTTC TTTGAATGCT ACCTGTTCGG CTTTATTGTA ATCGAAATCA
    40861 GCTTTGAGCG TCCGATCAAC CCAGCGTTTG AAGCTGGCTG GGTCATTACA CTCCAAGTAA
    40921 GTAAATTGTT TGTTTTCCGA GTTGCGGCGG GCAAAGGTAG TAAAGTCCCT TGCGAAGCAA
    40981 TATGCGCAGT TGTATGAACA ACCCCTGTAC GTGTCCATAT GGAACGGAAT CGTACATACT
    41041 GCAAATTGTG ATGTTACGGC AGGATGCCAA GCTTTCTTTT TTATCATACT TTTATTTATG
    41101 TTTACGCAAA TATCATCGCC ACCATTAGCA TTAAGAAGGT TATTGCCAAA ATTGAGTAGT
    41161 GTAAAAACTG GTCTATCCCG AGATAAACAA AGAATAGCTT TTTATCATTT TGAAACTGTG
    41221 CTTTACGCAT TAATCGAGCC GTCACGAAGT CAACCATAAA GTGGTAAACC CCATTAATTA
    41281 AAGACCAGAC AGCAAAATAT ATCATCGTAT GTTGCCCGAT CATAGGAACC AGAATCATTC
    41341 CTGTCCATAA AAATAGGCAT AATGTGTAAA TCGCAACGTG CCCGAGCAAA GCTTTGTTGC
    41401 TGTGCCACTT GTTAACCGCG TACTCACGCG GCTGAACCAC CATATCCCCA AAGAAATGGG
    41461 CGAACAATAT TGTCACTATA ATTATTACCA TACTTCGTTG TTTGAGTATT TTATGAATAA
    41521 TTCTTCATTA ACTTGTATAT CACGCAAAGA TACAAAATAT TTTCTTAATT GTGATTTACT
    41581 TATACGTGAT ATTTTCATAT TTGGCGTTTT ACTGTGGTTA AAAAATGAAC CAAATCCAGC
    41641 ACATATGGAA TGATGTTCCG TTGACCAAGG ATACGTGTGT TGATTCACCA CATTTGGTGC
    41701 AACAAGAATT ACTTCGTTAA ATAACTCTGT ATCTTTAGGA ATTAGCACTT TGGCAAAAAC
    41761 TCCACGACCG TGGACTTTAC TATGACGCAC CTCAACCAAA TCATTCATTA TCGTGGTATG
    41821 TTTAAGTTGC AACAATCAAC TTGGTTATAA TTGAAATTTA CCTTGAAATA CTCGTAATGT
    41881 TCGGGTACAT CTTCGCATAT GGACATTTGA GCGAATTTAA TGCGTTTTAA GGCTTCTATT
    41941 TTCACGTCCA GTGGCAAGTG TTGATATCCG CCTGATTTGA GCGTGTAGGG GCTGTAATCA
    42001 ATGTCAAACC ACCTTTTTAT CCAAGTGTTT ACCCGCAGGA ACTCAATAAG CACCTTATCA
    42061 CACTTTATCT TGTTCAGTAC ATCATAATCG AAGTACTCTG GAATAAACGG TGATAGCCTC
    42121 AAAGTGGTAT CAAACCCATA TGAGTGCAGT TTTTCGACTG CGGCAATACG GTCGCTGATA
    42181 AAATGAGCTT TTTCAAATTT CCAGCTTAGG TCGTCGTCGG TAGAAGTAAC CGATACCTGA
    42241 ATATGAGCCA GTTCTTTATC CATAATAGCG ATATAGCTGT CACTGGCAAC CAGCGAAGAT
    42301 TTTGTTACTA TCAGGTAGTG TATGCGGTGC TGATTAAGCC TCTCTATTGC AAGAAAGGTG
    42361 TTTCGGTGTT TCCGCTCTTT CTTTGGCTGA AAACAATCGG TCATACCGCC CAGCCTGACA
    42421 GCGCCCTTAA ACCCGTCCTT AGCCAGCTTG TCAATAGCCT TATAGACTTT TTGAATGTCA
    42481 GCCACGGCAG GGTTTTCTTC GTCCCACAGC TTGCGGAAAT CCAACAGGCT CTTGGCGTAG
    42541 CAATATGAGC AGTTATGCTC ACAACCTTTG CCGTACAGGT CTAACCGTGT CGGGTATAAA
    42601 CAACGATCAC CTTCGCCGCC TTCGACGGTC TTTAAAAAAC TCTTAAATTC GTTTTCCATA
    42661 TTCTACTCGG GCTTAAATTC TTTAATATAA ACGATTGTGC GTTTATTAAA ATACCACCGT
    42721 AAATATTTTG TATACTGGTA TCTCACTTCG GTAACAATGT ATAACTGGTT ATAATTACCC
    42781 CATATAAAAA TCTTTTCATC AATTCTTGGA ATATGAGATA ACCGCGTTTT AAATCGCTAT
    42841 AAATATGCCT TTGGCTGTCC TAAGACATAA AATTCTAATT TCATTTTAGC TCCTTTCTTT
    42901 CTTTTATGAT ATTCATTAGC ACATTTGTAA AGGCTGAAAC GGATTCGGCG CCATACCTAC
    42961 TAATATCACT ACTCTCTGGG TCGTCCAATA GCGCTGTTTC GTGATCCATA GCACCTTCGT
    43021 GCAATCGTTC AATTATTTCT TCCAGTGTAC CAGTACGCTT ATCTATGTAA CAATACCACA
    43081 TATAGCATTT ACGGCATTTT TCCTTACTTA CAAGGTCTTC CATCACTTTA TACTGACATT
    43141 GTAATTTAAT TCGTTTGACC ACCCAGCTTC TTTTGTGCGG TATCTGGCAT AAAGATTAAC
    43201 GAAGCCAGCC TGTCTGAAAC GGTAGTAAAT GGTATCATTT TTTGTTGATA TGAACTGTGG
    43261 GTACCAATCG GGCGGAGCCT CAACAGTCCA CTCATATTTA ATGGACTCGG GCGCACCTAC
    43321 AATAAACAGG TTGTACTGCA AGCTGTCAAG CCTGACAACA TCAATTCTTG GCGCCGAAGC
    43381 GTACTGTGCG TTAGCCCATA GGCTGAACAG CAACATCGAA GAAACTAAGA GCTTTTTCAT
    43441 AAGTTTTTTA TATTGGTTTT TTGGTAGTAT TGTATATTTT CTCTTTGGAA TTCCAATTAG
    43501 CCTTAAAACG GGTGGACAGC CAACGAATAC CCAACCTAAA ATTAACCCAA CAATAGCGAA
    43561 TACTAATACT TCCATACTAT TTGAGTATTG GGGTTAAATC ATAACCGCCC AGTGAAAGGA
    43621 ACCTCGTAGC GGCGGCATTT GCGTCCGAAG GTATTCGTGC ACCATTGCTG GTTAAAAATG
    43681 TTATTGTTGG AGCCTCACCA ACGTTGTGAG CCATTGAAAT TATGCCTGAC GCGGTAAGCT
    43741 GCTGCCCGCC CATATATCTA CCTTGGTACT TGTTGATGTA CGGCATCATA TCTCGGTAAA
    43801 GTATCCTAAT CCAAGCTTTA AACGTACCCT CTTGAATTTC TGGGTTGGAA GAGTACTCAG
    43861 CCCAGCTCAT ATTACCTATA CCACAAGCGG TACGTGCTGA CTGACCCATC TGGTATTTAC
    43921 CCCAATACTG GCTCTGGCTT CCATCTGGGT TAGTTCTACG TGTTTTATAA GCTATGGAAT
    43981 CTGGCAGACC AGTTGTTTCG TATTTGAAAT GCATTTCTTC CTTATATTAA TGTATGTGGT
    44041 ATCTTTAACT TCCGACTCCA AATATCGGTA TATTACCTTC GGGTGCTTAA CCACTGGTGT
    44101 AGGGTCATAT TTGAACCCAA AGAACCACGC GGCAAATAGA ATAGTGCCGA CAGCGGCGAC
    44161 CTTAAATATT AATTTTCCGA ATAACTGGAA CAAAAAGGTC TTTTTGTTGC GCCAGAAATA
    44221 CCTCAACTTT GCTGGTATAA TAGCCTTTTC CAAATCGATA ATCTGTTCAA TCAAATAATT
    44281 ATGAAGCTCT ACGCGGGACT TCAACTCGTC GTCCTTGTAA AATTCATCCT TATCCCAAAG
    44341 TACCTTATTA ACGAATTTTC TCATTCTTAT TTTTACCATC ATTACGGTTA GCTTTAGTTA
    44401 CACATTTTCG TCGCAACTTG TCGGCGACGA AGGTATTTTC AATAATCTTC GATTTTCATA
    44461 TCTTTAGCCT TACTCACAGC CATTTCGCAA GTCCACAACT GGCGCTTGAG TATTCTGATC
    44521 CTGTATTCAT TGCGCTTAAT GAAATTGACC ATAGCTTCCT GCTTGGTCGG GTAAGCATAT
    44581 CTCTTTTTGG CTTCCTTAAG AACCCATTTA CCTATACTTC TTAATCCTTG GTATAGGAAG
    44641 CCGTAGCCAA TCCAGTAACC CTTATGATTC AACCGCGTGA AATAGCGGCT CCTGAGCGGG
    44701 GTGGTATAAT AGCCCAGCCC GAGTTTGTTC TATAATTTCC AAAGAGTCTT CACCAAATAC
    44761 CGAAACAAAC TGAATAGCCT TTTCGATCAG CTCGTAATCC ACACCAGTGT TGAAACCACT
    44821 CGCCAGCACG TTTTCCTTGT TTTCGATTAT TAATGTTTCA CCGTCCTTGT GTTTATACGG
    44881 CGAAACTACG CCCTTTTTAA GCTCATAGAA ATCGTTTTGG TAACATATTT CGAAGCCAGA
    44941 GTCACGCATA GTAATAATAA GGTTTTCGCC CGCGTCAGTG GTTAGCTTGA TAGGGGTAAA
    45001 TACCGATTTT AGTACTACGG TTCCGTGTTC ATTANNNNNN NNNNNAATAT ACATATAAAT
    45061 TTTAACACAA CCAAATAAAA TTTTAAACCA CCGTGGTTAC ACAGTAGTTT TTCATTACGA
    45121 CAGAAAATTT ACCGTTGGGG TAGGAACCAG AGCCGCCAAG TGCTTCAACA AGCTTTAATA
    45181 CCTCGTCGCT CAATATTTCC TTTTCAATTA ATTGTAGGTT TACCCCTTCT ACCCGCTCTA
    45241 AATACCTGAG TATTGCGTGC TCGGACACGG TAGGCTCTTT GGTATTTTTG ATCTTGGCTA
    45301 TTTCTTCTTT CAGTCGGGTA ATTGATTGCA GTTTTAAGCT GTAATCCCTT TGCATATTAG
    45361 CAATTTCAAT TTTTAACGCC TCGGCGTCGC CAGACAGCAC GTTTAGCTGG GACTGTAGCT
    45421 GTTTAGCCTT TCTAACCTCT TCCATTTTAA AAAACTACAA TGTTATAATC GGAGCCTTCT
    45481 TCGGTACTCA TTGTATAAAA CCTAAAGGTG TAACCCTTAT GGCTACAGGC ACGCATTAAT
    45541 ATACCAGCGA ATTCTTCCCC CAAATGGTCG TTTTCTGGTT GCGTCACCTC TATACTATCA
    45601 ATAGGTATGG TCAGATACGG CGGTTTGGTA ATGGTTTCAT CATACCTTGA AATAATACAC
    45661 TTTTTACGGT TTTTAGGCGG TTCTGGTTTA TCCTCTTCCA CTTCACCAGT GTCGGCGTTA
    45721 CCACACACAG GACAGTAGCA ATCAGCATAA TCACCAGTGT CGGCTATCTG ACCGCCGCCG
    45781 TCTAAAAGCT TTGAACTTCC CCACCAGCCG CATTTGTCGC ATATGGCTGT ATAGAAGTTT
    45841 GCTTTTATGT CTTCTGGCGG CGCTGGACGG TAGCTGAGCG GGGCTTTCTG TAAGTTGCTA
    45901 ACCATTCGGT CGATCAACTC CATTTTGTTA GCTATATCCC AGTTGAAGTC GTTGGGTGCT
    45961 GTGTCCATAA ATTGCTTCTG TAGAAGCGTC TTTATTTCTT GTGCCTGCTG AATGTCAATT
    46021 TCTCTGATCA TAATTATTCG GTTTTTCGTG CTATTATTGA ACAGAATACA TTAATTACGT
    46081 CGTCCCGAGT TAGCTTTTTA TATTCTGGCT CTTCCTCGGA CTTAAAATTG TATATTAGGG
    46141 TAAGAATCTT GAGCTTCAAT TCCTCTCTCA CCCTAAATTT CTGCATTCGT TTATCGCTTT
    46201 GTGTCATATT ACGTCATTTA AGTTTTTAAA ACAATGTCCT ACCACGCCCT TGTATTTTCG
    46261 GTAAAACTCA ATAATTTCCT TCTGCATAAA ACCACCCTTA TTGAATTTTT TGTCTTCCAA
    46321 GCCAACGTGG GCTTTAGACA AGAGTAGGTT CATTTCGGCT TGTAGTTCCT TCTTGAACGC
    46381 ACGCTCTCTT TCCAGTATTT GCATAATAAC TGGGATTATA TTTTCATCTT TGGCAAGTGA
    46441 ATTAATAATC TCGGATTTAA CTACCTCGTC GGGTAAACCT GAATTGATAA TAGACTTTAA
    46501 CTCGGGTAAA TTCATACATT ACATTTTGAA CCGCAAATAT ACAACAAAGT TTTGACATAA
    46561 CCAAATAAAA ATGAAAATGA CGCCGAAGCG CCATTATTCA CCGCATAATA TGCGGCGATT
    46621 AAATGCTGTA TTCACCGCAC GGATTAATCT TCCACGGTTT TCTCTGTAAT TCTGTAAGAT
    46681 AGTTCAAGCC TTCCACCAGC TTTTCCTACG TCCTGTTGCA TTAGCCCTAC ATAACCTAAA
    46741 TACCATAGAT TAGTGTAATT TGCCTCTTCG TAGATAAAGT ACCATTTGCC GATATCATCC
    46801 TTCATCCACT TTAAAATAAT ACCGTCAAGC ATTGCCCCAA ACCCTGCCGA ATAGTGCTTA
    46861 ATATGCTGGT TTCTGGTGTC TATTGACACG GAAGCTTCCG TAATGGTAGA CGTGCGAAGC
    46921 TCCATATAAT TAATGTTGAA CCTTGGGTTG CGTATAGCGC TCCAACGAAA CCTGTTCCAG
    46981 AACGTATTCT TACCGTAATC GGTAGGCATA CCGCCCCAGT TCAATGGATC GTCAATATCA
    47041 CCATACGTCC AAATCAAGTA AAGTATTTTA CCGTTTTGTT TTAGTATGGT TTTTGCCTGC
    47101 TGAGTTTTGT TGTTTTGTAT TAGCGATTGT ATTTCCTGCC AGCTCGTACC TTTATGTATT
    47161 TTCTCGGTGA TACCCTTGCG GAACATATAC CATACTGGGT AGAATAAAGG AGCCGAAATA
    47221 TTACCCCACA ATAAGAGAAA TATGTTACCA ATTATAGACC TAAAACAGGC GCTTTTATCT
    47281 TTCTTTGAAG CACCGACTCC ACTCTTATAG TCAGCCTTCA TATTTTTGAA AAACCTAACT
    47341 ATTTCCGCCC CTTTTCGTTT CATATTAATT AACCCTTACT CTTTTACTCA TAAAATCAAT
    47401 ATCTATACCG TTCGGGTAAA TGCCGCCGTC TGGTGTAAAC TGTAATTCAC TTTCAATGCT
    47461 CCAATCTTTG AACTGTGGTA ATTGGGTGTC AAACTCAATA AAACCATCCT GAGTATCATC
    47521 CTCAGTAACT TCGTGTTCCC AACCAATTGT AGCCTGTACC CTTACAACGC TGACGCCCAT
    47581 TGATTTTATA CCCCAGTTAC GCATATCTGG GTCTAATTTC CATATAACGG TGCCCTTGGT
    47641 GCGCGGATCG CTGCCCCAAG CATATACTTC AGCTTCAGGT GGTAGGTTTA ATGCGGATTT
    47701 GATATTATAC GCGTCAATTT CCTTGCCAGT TATAGGTGTG GTAAAATTTG AGTCAAACGA
    47761 TATGTTTTCT TCTTGGACTA CTGGTGCACC GCCAAGCTTA TTTATTCTAC CCAGCTCTTC
    47821 GGATAATAGG TTTTTCTTCA TCTGCGCATT ATTTATTATA AATATCTGAC AAATATACAA
    47881 AATGAACTTA AACGAAGAGC TAAAAAGGCA AAAATCTTTG ATGCAGATTA ATGAATTTGC
    47941 TGAAGATAAG ACAATACCGT TGCAAAAGGC GGTTGACAGT CGGATGTTCG GGCCTGTTTA
    48001 CCACGGCACA CACAAAGATC CAGCAACAAG GATTCCAGAT ATTTGACGAT CCCGCAACAA
    48061 AAGCCCACGG ATACACATAT CAGGAATACC ACGGCGGATA CCCACCCCCA TTAGATCACT
    48121 TGGGATTTGG TGTTTATTTC ACTACAAGTA AAACAATAGC CACGCATTTT AATGGCGGCA
    48181 CAACAAAGGG TCTTAGTACA TATTATCTGG ACGTTCCGCG TCTGGAAACT ATTAACTTTG
    48241 GCTCAGCTAA AAATATGATG AACTGGTGGC TTAAAAACGG ATACGACGGT GAATTGGCTA
    48301 AACAAGGCGA ATCTGGACGT ATTATGGCTA CTAAAAAGCT AACCGAAGCG CTAAAATCTA
    48361 ATTGGGATGC TATTTGGTTC AAAGGTAAAG GCATACATAG GTTACTCGAC GGCGACCAAA
    48421 TAGCTGTGTT CGATACTTCA CGAATTTATA TGATCGACAA TAAACTGGCT GAGCCTATGA
    48481 GCGCTGGTTC TAAGGTTGTG AGTATGGTAG ATAAGCATCA AAGCTCACGC GACCCAAATA
    48541 GCCCTATTAT AGTTCCAAAG GGAACCGTTG GTGTTATTGT AAACAAAAAG GATATTGAAG
    48601 ATGAAATAAA ACAATACCCT AATCACTGGG CGCGAAACTT AGGAACTAAA TACGTCTACA
    48661 CTGTAAAATG GCAACGCGGC GGAACATTGT CAAATATAAT AGATTCAGAT ATTCAACCTA
    48721 AATGAACCTA ACCGAAGAGC TAAATAGGCA GAAGTCATTA ATGCTATTGC ACGAAGAGGA
    48781 CTACAGAGGT GAGCACCAAG CGCCAAATAA GAGCGATTCT CCTATGTATG ACCTGTCTGG
    48841 TACATATCCA GACGACATAT ACGGATATGA CGCCGCCAGA ATGTATGGTC ACTACGGGGA
    48901 TTACCGTGAC AATGATAGTA TTTATATCAT TCAGTCTGCA AAGGGTAAAC CCAATAAACA
    48961 AATACGTGTA TACAGGGCGG TTCCATACCA GAAAACTAAT ACCGAAGAAA TAAACAGCTT
    49021 GGAAAAAGAA CAGGCTTATA TACTTCGATA CGGTCTTAAA AAATACAACA AAACGTATAG
    49081 TAATTATTTA ACATATGACG ACTTGGAAAG TAAGATACAG GAGTTAAAAT CTGTAGCCGA
    49141 CGTACAACCA GAAAAATTCG GCATAAATAA TGGAGATTGG GTTTCTATAA GTAGGGAATA
    49201 CACAAAAGAC CACGGCGATA GTAATTTAAA CAGACAGTAT AAAGTAATTT CCAAGGTTGT
    49261 ACCAGCAAAG AACTTATATA CCGACGGAAA CAGCATACAC GAATGGGGTT ACTACGCATA
    49321 AAATGTTTCA GGAAATACTA ACCTACGTAA TCGTAGCCGC CGCCGTACTG TTTGTCCTAT
    49381 ACAGTATATT TGCTGCGGTA CTTAAAACAA ACATTGGCTG CCCAAAGGAC TGCCATTGCG
    49441 AACTGAAAGA TTACAAGAAG ATTTGTAAGA AGTAGTACCG CTACCCAGAA TCGAACTGGG
    49501 AGAACCTTTC GTCTTCGCCT TATGAGAGCG CTGTTTTACC AATTAAACTA TGGCGGTGTT
    49561 ATATCTATCT CGAAAGTATT TATTTCTTTT TGTATTTTTA GATTTACCNN NNNNNNNNNN
    49621 NNNNNNNNNN NNNNNNNNNN NNNNNNNNNN NNNNNATTTA CCATTAAATG TTCCAGTTTG
    49681 AGAATGACAA TTAGGACATA ATAACTGTAA ATTATTTGGA AAATTATTAT CCGAATTTCC
    49741 ATCAATATGA TGAACTTCTA AAGTTAATGG ATCGCCATTC CACACATTTG GCATCCCACA
    49801 CTTGCCACAT TTATCTCCAA ATAAATAAGT GAGAATTTTA CGTAATGTAA GGCTACGTTC
    49861 AATTTTACCA TCGTAAAATA ATTGTAATGT TTTTTTATTA AATTTATACT CGCCAAAACA
    49921 TCGCATACTA CAATAAACGC TTTCTCTATT TGTTAAAGGC GTCCCGCAAT TTAAACATAA
    49981 CTTAGCGGTT TTAACCCTAT ATATGGGATT GTTATGCTTT GCCGAGCAGC TTCTGTCGCA
    50041 AAACGTGTTT TTATCATTTT CAAGCGGTGT TCCACAGTAT TTACAATTTT TCATAATTGA
    50101 AAGTCTTACT ATTGTTATAT ACATAAATAT ACTCTAACTT TCGAAAAATT AAATAGATTT
    50161 CAAAGAACTA ATCGTGGGCT GTCGGGGACT CGAACCCCGA ACCTGAGCAT TAAGAGTGCC
    50221 CAGCTCTGCC AATTGAGCTA ACAACCCATA TATTTTTTAA AGGTATAACC TTAAAGTATG
    50281 ATTCATATTT TAAAGTTATA GCCTTAATTT GTGAAGTTAA CTTTACAAAA AGTACCGTCA
    50341 ACTTTGTGCG ACCGATGGGG CTCGAACCCA TAACCCCCTG ATTAAAAGTC AGGTGCTCTA
    50401 CCATTGAGCT ACGATCGCTC GTTTAATTAG TAGTGCGCCT GATCGGGTTC GAACCGATGA
    50461 CCCCCGCATT AAAAGTGCGG TGCTTTTATC TACCAATCTG AGCTACAAGC GCAAAATCTG
    50521 TTTATGTTTG TCTGATTCTT TCATTATCGT GTTATTTTTA AGTTTTTGTA GGGACAAGTG
    50581 GAATTGAACC ACTAACCTTC TGAATGTCAC CCAGACGCTC GACCAACAAG CTGTGCCCCC
    50641 ATTTATTGCC CCGAAAGGTG GAATTGAACC ACATTTCCAA TCTATGAACC GAGGTCGCGA
    50701 CACACACGGT TTTCACTGTC GGGATGGTGG GAGATACAGG ATTCGAACCT GTGACATCTT
    50761 GCTTGTAAGG CAAGCGCTCT GAACCAACTG AGCTAAACTC CCAAATTTTT GAGGGCGAAA
    50821 TGGGACTCGA ACCCATAACC CTTTGATTAA CAGTCAAAAG CTCTATCCAG TTAAAGCTAT
    50881 TCACCCAAAA ATTGGCGGGG AAGGATGGAC TTGAACCAAC GACCCTTCGC TTAACAGGCG
    50941 AGCGCTCTAA CCAGCTGAGC TACATCCCCA ATTTTCATTA TAAAGTGTCA TATGTTGCAC
    51001 TATAGGACAA CATATGCGTA TTATAGTACC AGTTATACCC TTAATAGTGC CGTAAATAGC
    51061 ACTATAATAC GAATTAATCA TTCAAAGAAC TGTGCGCCCT AAAGGACTTG AACCTTTGAC
    51121 CCTTCGGTTA TGAGCCGAGC GCTCTAACCA ACTGAGCTAA GGGCGCGAAT ATAGCCTGTA
    51181 CAGGCTATTT ATCGGTAATA TAGCCTATAT AGGCTATTTA TCGGGTTTTA TTAAGTCCGT
    51241 AGTATTAATT CTGTTTGTTT TAAGCCTACG GGCTTAATTT TTTTGTTCGT GCTTAATCCA
    51301 TTTTCGAATA CTGTTATCCG AAACCCCATA TTCGCGACCA GTGGCTTTAT ACCCGTTAGT
    51361 ATTAACCTTT TCGACCAATA AATCTACTGA TGGTCTTTCA ACTTTTCGTA GTGTATGTTT
    51421 ATAACACTTA CCACATAATT GATTTTTCCC ACTTCGATAT ATCTCACCGC CACAGTTCAA
    51481 ACATTTTATT TTTTCTTTAC CACTAAACAT ATATGCGGGG GTTATTTTTA TTTTATTGCC
    51541 ACGGCAATGT GTTTCCAACG TACCTTCACA ATTAGGGCAT ACAATTCTTA AATTTTCTAA
    51601 ACGGTTATCT CTATTGTCGC CGTTTATGTG ATCAAGAATA AGGCTCATTC TTTCTCCATT
    51661 CCACCATTCA TCCTGACCAC ATTTCTCGCA TACTGGTTGT TTTAACCCCT CGTTATACAA
    51721 CCTATTTTTA AGATGATTAG TGGAATTATA CGCCGAATCT TTAACTAAGA TACGTTCCAA
    51781 CGGTAATTTA TTTGCGACAC CTTCACGCAC AAATTTAAAA TGTGATGTAT CGATATTGTA
    51841 TAAGCTAATG TATTTATTAA TAGTAATACA ACCACCCCCA CTTTTATGCA AGCCCAATTT
    51901 CTTCGCTACT TCTCTTAGAG TAAATGACGA CGCCACCAAA GGGGTAAAAT TTTCTTCCAA
    51961 ATAACAGTCT TTTGTTTTCA TTTTTGTTCG ATTTAAGTAT TATATTAATA AATATATCGA
    52021 ACCCAATGTA AAGTCCGCTT TTTGATAAAA AAAGCACTAC AAAAATTCAA AGAACTAATT
    52081 TACAAGGGGC TGGGATCGGG ATCGAACCGA CACCATCTTA GGCCACAACC AAGCGCTCTA
    52141 CCATTAAGCT ACCCAGCCCA TATTTCGTAA CTATTAGTCG GGAAGATGGG AATTGAACCC
    52201 ATATGTAACC AATTATCCTT TCAACTGCTT ATCAGGCAGA GGGAATACGT CCCGAATTGT
    52261 GGTGCAGGCA GGAATTGAAC CTGCGACACA CGGATTTTCA GTCCGTTGCT CTACCAACTG
    52321 AGCTACTGCA CCATATGTGA CCAAGGATGG ATTCGAACCA CCGACCGTTT TGTTATCAGC
    52381 AAAAATGAAG TAACTGTTAT CAACGCCACC GTAAACGGGG AAAAGGGTCA AACAGCGTTT
    52441 TTTTCAATAC CTCTACCAAC TGAGCTACTT GGTCATACGG GGCGGGGACA GGACTCGAAC
    52501 CTGCGACCTA CGGCTTAAAA TGCGAAGTAA CTGTTCACGT CGCCACCTTT CGGGGAATAA
    52561 TTTGGAACAG AACGATACGT TGCTCTAACC GACTGAGCTA CCCCGCCCAT AATGTGTTTA
    52621 AAATTTTCAA AGAACGACAA AAAAAAAAGA GCCCTGATCT TTCGACGGAC TCCTTCGTAG
    52681 GTTATGTGTA TTAGGGTATT TTTATCCTTT TCCACGCAGC ATAACGATTC CGTCCGTCAA
    52741 TCTCATCTTT ATTACAAAGA TGTGTTTCAC GTTAATGACA AAATTATTAT GTTTACGCAT
    52801 TGTTTCCATT GTATTTGGTA TTTTTTACTT GTGTAACCTT TTGTTATAAA TAGTTCGTTG
    52861 TTTTGAATTA TGCTGCAAAT GTATGCATAA TTTTTGAATT AGCAAAACAT TTTAGAAAAA
    52921 AAAGTGCATT ATTTTTCAAC ATTTTTTATA AGTGGTTGAT TATGAGCTAT CTTCTATTAA
    52981 AACTTTTTCT TCATTATTTT TCGATTCTTC CTTAGAAAAG GGGTCGTCTT TAGTTCCAGC
    53041 GGTACCTGCG ATGCCAGAAA CACCAGTAAC GCCTGTTGTA TAGCCAGCAA TTCCAGCAAC
    53101 TCCACCTACA CCGCTAAACC CACTATACCC ACTAACACCA GTTACAACGT TTTCTTTTAG
    53161 AAAGGACATA AACGCGTCTG CAATACTACC GTATTTATAC ATAACGCCGT AATACATAAG
    53221 CCAATCTGAC GTCTGAAAAT ACTTTATGGC TTCAGGAGAA GCCTTTTTAT CACTTTCCAA
    53281 TAGCATTGAC AGCATTATCT TGAATGTTTG CTCACCGCAG CTTTGCAGGC TGTTAAGCAT
    53341 CCACTCCGTT TCCATAGTTT CAAGGCTCTT GCTAATGGAT TCGTATTTAG TCCATACTTC
    53401 GTGGTATTTC TCGGATAATA GCTCTTCACG TTTATGTTGT AGCCTGACCA TTTCAGACAC
    53461 CCAATCAGGT AATTGGTTTA TGTGTTTATC AAGGCGGGCT ATTTTGTCGT CAATTTCTTT
    53521 TGCGTCAGCC TTGTATCGGG CAGTCCAATC ATCTTTAATG TCAATTAACC ATTTAGGTAG
    53581 ATTGGCATCA CTATAATTTG GGTTCTCTGG TGTAGCTGAG AAGCCTAACC GATCTGGTAC
    53641 TGATATAAGA CTCATAATTA AACGTGCTAA AACTCTATTA TTGTGTTGTG CCAAAACTCT
    53701 ATTTACGTGT TTGCTGCTGT GCCAGATTAC GTTTTAGGTG ATGAATTAAT GTTATCAAGG
    53761 TATTCTTTGA CACATTTGTT TACTCTACCA TCGTACTTAT CTATGCTGTG GCACAGGTTG
    53821 CAGCTTATAC CTTTAATGCA GTAGGTTTTT AAACCTATCT TCCGAACCTC GGAATAATCG
    53881 ATCGGCACTT GGTTATTCGC TTCCATATAG CATATTTGAG CTGTAGTTGA ACTTATGCAG
    53941 AATTCGCCTT TTACTGTCAA GTGATAGGTC GGCGTCAAAG AAAACGCTGC GCTTCTTATC
    54001 AATAATCCAT TTGGCGAGCT CCAAGAACGC GTCATTAATC TCGGCACGCT TACGTAGCGC
    54061 GTCAAGCTGC ATTTTCAGAT CACGAATTTC TTCGCGCTGA TCGCTGCATT TAGCTCTATA
    54121 ATCGTCGAAC TCGTCCATAT CGTCAAAACT CATAGCTACA CCTTTTAATG TTATTAATCA
    54181 ATCCTGCGCC AAATAGTATC TACTTGCTGC GGGTAATTCT GGTCACGAAA TATTTCTTCG
    54241 AAGCCATAAT ACTGCAAATG TGCAACGATA TCGTCGATCA TATGCTGACC CTTCCACATT
    54301 TCCATTACTT CGCATTCTAC GTGCATCATC TTAATTAACC TCAGATCATC ACCAAAGCCC
    54361 CTCAGGACGT CGTAGGTGGC ACCTTCAACG TCAATCTTCA TCATATCTAT CTGTGGTCGG
    54421 TTAATGAGCT GTAATAGCAT CTTACCAGTA ATACCGATCA CCTTTACTAT GTTGTGTGAT
    54481 TGCTGCTCTA CCAAATCGGC AAATTCGGGC GGCACAATAT CCAGATTACG CTTTAAAAGT
    54541 GAGCTGGTGC CGACGTAACC CTGATCTGGG TGCAGAATAG CGTTGAAGTC TAATATGCCG
    54601 ACCTCGCTGA ATAATGCCAC GTTGTACAAA TTAACGTCTG GGTATACAAC ACGAATGTTA
    54661 TTGGCGCATA TAGGGTGAGC CTCGGCTATG TATACGCTTT TCGGCGGCAA CCCAGCTAAT
    54721 GCCCGTATTG TTTCGGCGTC GTGACCGTCC CGTGACCCTA TTTCGACAAT GCACGTCGGT
    54781 TTTTCTTTGT ACGTTTCCAC GTACATATTA TAGAAGTTTT CCATTAGTTA GCGTCATTTG
    54841 GTACGGCGTA GTCACATATG CGGCACATAG AATCCATACT ATCCACATAC ATACCTGCAA
    54901 CAACCTTATT GTGTGCGTCT GACCTGAATA AGCTATCATA GCTATCGGTC AGCAAATTTC
    54961 CTACAATATT CTTCAGCCCG AAGTCCATAC AGCATATAGA AACGTCACCG TTAGGCAGAA
    55021 GTATATTATG GTTTAGTGCC ATCCCTTGGG AAGACATACA GCGGATATGA CCAGATTTAC
    55081 GCTCCACTGG CTGAACGCCG TCGACGTTAC CAGCCCTGCT GTGTATTACA GTATTCCAGT
    55141 AAATCTTATT GGTATCGTAG TCCTTGATAA TATCCCACAC CTCGTCCTTT ATGGTGCCGT
    55201 AAGCAAAGAA GCAAACGTCC TTCATATTAT CCATACAGAA ACGGAACATT TTAAGGTATT
    55261 CGTCGTCGAC CTTTACTTGG ATCATACCTT CTTTGTCTGG AAGGTGCAGA CTGAAAAAAG
    55321 CCCACGGAAT ATGCTTGATC TTTTCCAAGT CTTCCATCTT GGCGCCTCTA AGGGTTGTAT
    55381 ACAGGGTAAT GTTGGTAAAC CCTTTGTTAT ACCCAGCCAG AACCATATCG GCGCAGTTGG
    55441 GGTTAGCAAA TGGCTCGCAA AAGCCGCTAA ACTCCAATCG CGGAACCACG TGACCTAACA
    55501 CGTTGGTATA AATCGGTATC TTGTCGAGGC ATTTAAGCAT TGTTTCTATG CTCATCATAC
    55561 GCTCGCCTTT ATAAGCCCCA GTTGTTTTAT CCTGCGGGCA ATACGAACAG GCTACAGGGC
    55621 AGCCTATCTT CGTTGTTATT TCTATTGAGC CGAATTGTAA GTCCATTAAA GTTCTAACCC
    55681 CTTTTTCTTT AAGATAGTCT TATCCTCGTC AGCCCACTCG TAGTTGTTCA GGGCGTCTGA
    55741 TTCTTCCAAT GTCTGTGTTT CAACGAGCGG TAATTCGCCA CCATTCTCAG TTTTTTCCAC
    55801 TCCGACAACA ACAAGGTAAT TTTCGAATTT TTCCATAATT TAGATTAGTT TGAATGATAA
    55861 TTGTTTGAAT TTTATTGAAC CCTGCTGGTT CTCAGACCCA AAACCGTAAT CCAGCGTGCC
    55921 ATCTGCTCTT TCAACAAAGA AAATAATGTC GGCTAAACGA TTAAAATATG GGTATAGCTT
    55981 ATGAGTAGGA TTTGCGAATA GTTTTACATA CTCGGAAAAT ACTATAGCCT TTGCGTCGAA
    56041 GGCTGCACGT AATACTGGCT CCCTTGACGG GTCAATAAAC GAATGGTGCA CCAGAAACAA
    56101 CCTGTTTTGG TACCTACGCC TGTAACTGAA GTCTTGGCTC TGCTGTTTGT ATAAAGCATC
    56161 TATGAGTGCC AGCGGGACGT CAAATACGTA CTGTGGATCA TCTTTATACT GCTTTAGGAT
    56221 AACTGTACCC TTTAAGTCCA GATTGAACTG CTTGGCTATT GTAAAGTCCT GCCACGGGTC
    56281 TTTATCATCG CTGGCAATAA CATCAGGAAG ATTTTTGAAA ATATATTCGT CCCCGAGCGA
    56341 ACAACGGTAT ACATACCAAC GGTGCTGGTA GTACTTGTTT TGTTCCGCGT CGTCTGGGAT
    56401 AAAACCACGT TCAACACTGC GGGCTATCGC CTCGTTCAGT TCGTCGTAAG TTTCGTATTC
    56461 ATATAGCTTG GGTAGTTTCC GATCGTATTC TTTGGTCTGC ATCCGACCCC ATTTATACGG
    56521 TACTGTGTGG CAGATACTGT TTAGATGCTG GTTTAAAGTT GCAAACTGCT CTGAGTTTAA
    56581 CATAAATTAC TGTTTTGCTT AAATATAAGC AAACTTTCTT AAAAAGCCAA GTAATCTTAA
    56641 AAAAAACCCC ACTTGTGTGT TTATATGGCT GTCCGCACGG GCGTTTTTCA TACCCTAATG
    56701 CCATAGCCTG AGTCAATTTA TATTGTATTG TATCGTCAAT TGTCCTATAA TCCATATTCA
    56761 TTATACTATC CCTATGAAGC GAACCGCCAA AATTATTTTG AATGCGTTCC CAATTTCCTT
    56821 CTATCAGCCT TCGCATCGTA GATAATTCTT GAAACTGGTT AAGCGTCATT GGCTCCGCCG
    56881 ATAAAAGCTC CTGAAATCGT CGATCTATAT CATCAGGGCT ATAATCTAAT TTTTCTACAC
    56941 TATGTAGTCC AGTTACGTTA AGCCGTTTTA GCTTTGGAAA TTCCATCTTC TTCGCTCTGA
    57001 TAAATTGTTA TACCTTGGTG GATGCAAAAG GCGATTTTTA CATCATCTTT GACCGTTCTG
    57061 TATTTGTTAT GGTACATCGG TCTTTTAAAC AACCGAGTTC CGTCTTCCCT TATAAATCCG
    57121 TAGCCCTTAC CAGTAATTTT AAGAAATGCA ACCTTTGTTA ACTCTTCGTT AATCCAAGGA
    57181 CGGCGTATCC AGTAAAACCG ACCCAGTTCC AGCACGCAGT TTTGAACGTC AACTGGCGGT
    57241 TTACGCCAAT CTCTGTTGTA GTAGGCAAAA TATGGTGGGT TTTTCAAAAA CATACCTACT
    57301 GGTTGTGGGT ACCGAGTTTC CTGTCGTCTT CGGCTCATTC TGGGTGGTAT TTGTTGTCAA
    57361 GGTAATCTAT CCATTTAACG CAATTTACCG TAGTGATTGG GCTCACTATT GAGCTGCTGA
    57421 AATATTCCAA CCTGTTTTTA ACACGTTTGT AACCAGACTC AGGAACCAGA GTAATATCTG
    57481 TACCCTTATA CGTGCCAAGT TGAATAACAC TCCCGCCGTA GCCAAATACT TCACAATATT
    57541 TGATTGCGCC AGAGTTGAAT ATCCGCATAA TGTTATTTCG GGTATATGAG TTCTTACTTT
    57601 TACGGTATAA CGCCGTAAGA CTCTTAACGA AAGACTTTTC TTCGTCGGGA TTGTTAGGGA
    57661 ATGCTGATGT GTACTGGGTA ATGGTTAACC CCTTGTTTTT ACCCTTTTTG AATATAAGCT
    57721 CGTCGCCAAC AGCCTTCCAG TAGCTACAAG TAGTATAGTG CTCCGTAATT TCATACGGAT
    57781 CAGCCATTAC GTTGCCTTCC AGACGCTCGT AACGAATTAC GTATTGCTGA TTGACCTTCG
    57841 GATGTATTTT AACCAATACG TCCCGCCTGT GTGAATATAG CTGCTTTGGT GACTCGTCTG
    57901 CCACGTTTTC CCAATGGTAC ATCAAACCAT CGGTAACTCC TTTGAATATT ACAGTATGTT
    57961 TCATATTTAC CAAACGTTAT CATCGCTTTC ATCCCGTGCA AGGTCTTCTG ACCAAGTAAT
    58021 TGCTTTAGTG TGTACCCAGA AGCAATAAAA AAACGCTATT GCTGCACCGA CATAGGCTGC
    58081 GTCTATGATT TGTGCAAGTA ATAAAAAGGG TGCAGCCCAT AGAACCGCTA TACCAAATAC
    58141 CATCGGTATT TGCAAAAATC GGGAAAATAA ACACATTACT AAAACAACAG GGCATAAGAA
    58201 AATACCCCAA AAGAACCACT GCCAGCCAAA TAAATACCAT AGCCCAACAG CGCCAACAAC
    58261 CGCCATTATT GCCAATTCCT TGGCAACTAT ATTAGCCATC TTTTCGTTAA AGCTGGCTTG
    58321 TACAATAGCT GACCGAAATG TTGTAAGAAG TCCCATATTC TTCGTTTTTA AATCAATTGC
    58381 AAAAGTACAA CTAAAAAACG AGAATACCAA ATTTATTTTA TTACCAGCCC CTGTTCACAC
    58441 TAATTTCGTC AAGGTCACCA TCGGCTAACT CAGGTACCCA CTGAATTACA GCGTCGCCTT
    58501 CTATTGCTAC TTGGTGCGTT CTACCATCAC CGCCAATGTC CAAAATTAGG TATCCGTTGC
    58561 TTATATTGGC GTTTATCACT TCCCACTCTG GGAACTTTGC AAGATTATAC CCATATTTAG
    58621 GTAGTGCGGC TTCAATTGTT CTAATGATAT TGTCTTCGCC AAGCCATACC TCTTTTTCAA
    58681 CGGTACGACC ATTATCGGTG GCAATGTCTA TGATTAGGCT GCCATCTGGC TTGAGCGTTA
    58741 CATCCTGTAT TCTATCATAT GAAGGTCTAT CGGCACCTGA CATACGATCA AAATTAAAGT
    58801 CATTAATACC TGCGGGATAA TTCTCATTAA TATAACGGAT AACGGGCGCT AATTGCCTTT
    58861 CCGTTAAAAA ATAACGATTG TGCTTTGCCA TAATTCCTGT TGTTTGAAAA GTTTATTGTA
    58921 ATTCATTATC TTTGGTGAGT AGTTCGGCGT TTAGTGTTAC CCCTATTGAT CGCAGGAAGC
    58981 GGTCAAATGC CTCGTTTTGA GAAGGGTCGT TAGCCATTTG ATATACACCG TATAAGAGCT
    59041 TTTCAATGAA CGATTTTGCG GTCGGTACGC TAATTTCTTT GTTTTCCCTC TCAATTTCCG
    59101 TAGCTATTTT GCTCGGCATA TTGTACGTCT GGGCATAGTT GTATAATCCT TTTGTAATAT
    59161 CGCCAAATAT AGCACTTTCG TTCCTTTCCT GCGTTGTAGG ATCGGGGTCG TTAGGTTGCC
    59221 TGTTTATATT TGGTTCGGCA TAATCAGCGT AATCGTCGGA AACGGCAGAA TCCGCTGGTT
    59281 GGGCGGATTC GACGTCTTCC AAAGCTTCTG ATATAATAAG GCTGTAACGT AGGTTAGCAA
    59341 CCTGTTCTGG GGATATACGA TAAACGGTAT TCATAAACCA ACTCTTATTT CATATAAATA
    59401 GTTGGCTTTG GGGCATTATC TGCCCAAGCT GACCAAAACG GACTTCTTTT TCTCTACTGA
    59461 AGTTGCAGAT TTTCGGCTAC GTCCGTAAGC TCCGCATTTA GGGCAACGGT ATGAAACATA
    59521 TTCGTTTACA GTGGTGTGAT AGGTGCCTCT TTCTTCCACT TCCGTGCATC CGCAGGTAGG
    59581 GCAAATAAGG TTATCACTTT CGACGTAAAA CGCCATATTC GGGTGCGCTT TTATCCACTG
    59641 GCGCATTTCC ATATAAGTTT CTTCCAGTAT ACTGGTGTCG TTCTTGCAGT ACGTGAACAT
    59701 TTCCAATAAT TTTTCTGGTT TACCTTCCAT ACAATCTATC CATAACTGCA TATCGGTTTT
    59761 CAGCTTAACT GTCAACCCAG ATATACGGTT AATGAAGTCC AGTTTATGGG AACTAAGCCT
    59821 GAACGATTGC CTGCTTGATT GCAGTGTATC AATAATTTCA TATGGCGATG GTGGTTCCAT
    59881 TTTGTTTACA AAGAACCGAC CGTTTATAAC TGGTATGTCA AAACCCCTAC CATTATGCGC
    59941 GATAATAATA TCGGCTTCGT CCATAGCATC CCACAGGCTC TTGCATATAC GGCTATCATC
    60001 CCTTGCTAAG GCTTCTTCCG ATGTAATACA GTCGCCGAAA ACTTCGGTTT CGAATAACCA
    60061 TTTACCAGCC CAACATATTA AATGCGAGTC TTTGAGTATC TGGTCAATAT TAAGGTGCTG
    60121 TTTGCGTATG CCCCAAGACG CAACGATTAG GGGGGCTGTT TCAGTATCAA GCAATAGTAC
    60181 TTTGGCTCTG GTTCGTATTG CGTGCGGATA CCTGTCTTTG GTTTGGTCGG CGACTTCGCT
    60241 GTTATTGCCG TTACCAAGCG TTGGTTCTTT TGGCTTAGAC GCTTCGTGAT CCAACAGAAA
    60301 TTGGCTGAGC GATCTTCGGA ACGAATCTAC CTGTGCATTT GTCAGGTCTA TGTCAAGATC
    60361 GTGAATTAGT TGGTGGGCAA TGTGGGCTTT TTTGTAGTTC TGATTAAAAT AAAGGTCAAT
    60421 GATTGTTTCT TTGTTCTTGT CGATAATTTC TTGATACATC GTATAAGGTT TAATCGTTTA
    60481 TTGGCATAAA TATATAAAAC AAATAACGAA AAACCAAATA GTTACGAAAA ATAAATTAAA
    60541 TTAAAACAAA AAAGGGCTTG CAGATTACTC TACAAACCCT TATTTCAGTG GAGCTAATAA
    60601 CGATTTCCTA TTTTAATAAT ACTACCTTTT CGACGATAAA TTAATTTCTC TATTTGAGCT
    60661 ATATTTTCAT AATACTGTTC GTCAACCCTA ATAAGTCTAT ACTTATTTTC CCTACACCAC
    60721 TTGGATAACT TACGATCCTT TCGCTTTTTA TCCTGCAATT GACCGTGTAT ATTTTTAAAA
    60781 TGCCATTCGC CGTCATATTC AAAACATATT TTAAGTTTAT CCGACCATAA ATCCCTTGAT
    60841 ATTCTAACTC CATCGACTGA AAGCGACCCA CCGTTTTTCC ACGCGTCGTC TGGGTAGTTT
    60901 AGTTTGAAAT ACTTTACAAT TTCGCGTTCG ACTTTAGACG AAAATTGCTT TGGCTGGCTT
    60961 AAATGGTTTA ACGCCGAGGT TGCGGCGTAA TGACCATTAT CCCATAAAGA TTTTACAGAT
    61021 TTAGAACACT GTTGTTTAGA CGATACCGAA TGATTTCTTT TACTACTGCA AGACTTAGAA
    61081 CAATAATAAT CTAATTTCTT TTTACCTTCA CGATATTTGA TATGAATAAT CGTTGAGCAT
    61141 TTGGCGCATA TAATATCTTC TTCAACCCAT TCACCGAAAC GCTTATTGTT AGCTATTACA
    61201 GCCGATTTTT TAGCATTTTT CATATATTCA ACGTTATCTT GATGATGCCA TCGAATGTGG
    61261 TTAGCCTTTA GCCCAAAACT TTCAAATTCC GCGCTGCAAT AGTCACAAAT ATATATTCCC
    61321 ATATTCGTTT TTAATATAAA TATGGAGCTA CTACGCAACA AACCATTTAT AGCAAAAAAA
    61381 AAAAGATAAA CTTTCGTCTA TCTTTTTTCA TAACTAACTA ATAATCAATT TGGTGGAGCT
    61441 GAGGGGAGTC AAACCCCTGT CCAAACCTTC CGAAAAATAA TCGTTTATTT ATATGCTTAG
    61501 GCTGTTTTTC TGACCATCCA ACATATTTCA CTCTAATTTT TTTGGTGGCA TTGTGAACGA
    61561 TAACCCCTAT ACCTTAATTG TTGCCAAGGT AATAACATTG CTGAAATTTG TTTGATTACT
    61621 CTGCGACAAG CACTTCAGCT GGCATTGCCA GTTGTGCAGC GTAAGCGGAA AAATCCGCAG
    61681 TTGTGAAAGT TTTGCCATTT AGTAGCGATT CCAACTAATT TATCAAACGC ATAGTAGAAA
    61741 ATGCGTTGCA TAACTCCTAC CCCTCACCAA AGCTGTCAAA ATCGGGCAGC CCCGTTTTCA
    61801 AAGAACTTAT TCTACCACCA ATGTATCGGC AGTTGGTAAA GTCGTTGAAT CAGCGCAGCA
    61861 GTTAGCGATA GAATCAGCCG TAGCTTTATC TTTAGCTTCC TGAGTTGAGT TGGAACAAGC
    61921 GGCAAAAGCC AACATAAATC CAAAGGCAAT CATTACAAAC AATTTTTTCA TTTCAATTCC
    61981 TCTTTTTTTT TAGTGTTTAT TATAGTAGCG GGTATCCGAT TCGGACGGAT GATAGCCCTT
    62041 TTCTTTCAGG CTATGCTGGG TTATGAGCCC AGTGAGTTAG ACCGACTACT CTAACCCGCA
    62101 TTTGTCGCGT GGGAGCCGAT GAAAGCCCGA CATCAGGTAA TGAGCCATCA GTCAATCTCA
    62161 TTAATTCCAC GCAGTGTAAT CCTTTTGTAG CGGGGGCAGG ATTCGAACCT GCGACCTCAA
    62221 GATTATGAGT CTTGCGAGCT ACCTCTGCTC CACCCCGCAG TGTGTGCTGT CTATTCCAGC
    62281 AGTCACCCTA CTCGTTTTGT TTAGGTCAAT TGGGAGAGGG ATTCCACTAT ATTACCTATT
    62341 TTTTGAAGAC TAATTACCTT TTTGATACTG TTCGAAGGTA ATTTTTCCGC GGACATATGC
    62401 CGAAAGTTTC AGGTCACGAC CTTTACGGCT CTTGCGACCT ACTTTGCGGC TGCCCCTTTT
    62461 TTGGTTCTGC TGTGCAGCCA TTGCTAATTA GTTTTTATGG TTTATAACTA TAGCATATGG
    62521 TTCCTTTCTT TTAAGCGGTA TCCCGCGGTT TATTAGTCTA AGTAAATTCC TTTTTCAACA
    62581 CAATCATTGT TGAAATTAAT CGCTTTATTG TAAAGCATTT CGAATAACCT GTTATCGTTT
    62641 GCTTGCTGGG CATAACGTAA CGCCGAAATA TATAGATCAG CAATAAACTG ATAGTATTTC
    62701 ACTTGGTATT CTTTAAGCTT ACTTTTAAGC GATTGAGCTT TCATAAATAT CAATCAGGGT
    62761 GCAAATGTAC ACATTATTTT TGACACTACC AAATCTTTTT TTAAAAAACT TACTGTTTTG
    62821 GTTGTTCAAT TTTCTCTTCA GGTGGCGCCA TCATTGGTCT TGGCGCAGTG AAAACTCTTA
    62881 TCGCCTTCGA TAAAACTTCA CTTTCCAACA AGGTCAAAAT ACCTTTTTTA TGAGCGTATG
    62941 CCGATGCGGA CAGGAGTACC ATAGCCGAAT CATTGATTTT CATACCTTCA ATAAACCTCG
    63001 GAATGTCTTC AACGCTTCGG TATTTGATCG CGTCAAACAA CTGTCCTACG GCTTGTGGCT
    63061 CTTCCTCAGC CTTAGGTAAT TCTAATTCTG GTTCTGGTGA GAGTACCGTT CCAACAACAC
    63121 CAGCTTGTTC TTATGGCGCT AAGTTAGCTT CATTTTCCAT TTCTTACTGT ATTTAGTAGA
    63181 CTTATTAAGT TGGTATAAAT ATAGTGCAAG TTGAAAAAAA ATAAATACTA AACCAGTTTG
    63241 TAGAATTTAT TTGGGCTTAT ACATAAAAAC TGTGTACCAG TAACGCCGCC GTGGTGAATA
    63301 TTCTGCTGAG CGTGAAAATG TCCATAAAAC CACTTGTCAA CATTATTGTT TTTGGTTACG
    63361 TCTTCGTAAA TTTTACTCAT AATCGCACGT TCCTCTTTAA GTTCTGGTAG TAGCTTAGTG
    63421 TCGTGTTTTG TAAATTGCAT TACTAAGTCG CTACTTTCCT GCTTTAGTGG CGGAATAAAC
    63481 GCGGGTGTTG TGTGAGTAAC TACAATATCT ATGTCCCTGA GTTTCTTTAA TACGGCTGGC
    63541 TTGTATACCA GTGCCTCATT TTCGTAATAC TCCCTTCCTT TAGGTCGCAT CATACGATCT
    63601 ATGCTAATGG CTCCGCCAAT ACACAGTATT TTATGCCCGC CAAGTTCCAA TACTGAATAA
    63661 TCCTGAACAA ATTTAAGGTT GGTATAGCTG GTGATAATGT CAACATACTC CTGCGGGGCT
    63721 AAGTATTCGT AAATGTAGTG CAAGTCTTCC GTTTTCCAAG TTGGCTGGGC TTTATCCTCG
    63781 GCACGGAAGA AGGCAAGCAT CTTAGCGGGC GGCAGGAACC AGTTTGGGTT ATCGTGGTTA
    63841 CCTCGAACAT TATATAAAAC TATGCCACGC TCCTGCAAAT AGCTGTTTTG CTTCGTTAAA
    63901 TGTTCGTGCA TTAACCTACG CGGGTAAAAA CCAAAGCCAC AATCACCAAC GTGAATAATG
    63961 TCGGCGTTGC GTATATTGTA TTCTTCTATT TCTATTTTGA GCATATCCCA CCTGTTGTGG
    64021 ATATCCCCTA AGATGTATAA ACCTTTCATA CAGCAAAGAT ACAACAAAAA ATTGAATTAA
    64081 CAAGTGTTTA GGAATATTTC CTGATACGAC CTTCCAAGAA AGCCTTGAAA TTAGCCCCCT
    64141 TAGTGATTAA AACTTCATTT CCAGTTCGTT TGAACTCAAA GATACCAGCA TCTTCGGCTG
    64201 CGTCCAATAG GGTCTGTAAA TAACCCTGTT TGTGTTTCAG GTTGTTTTGT TCGAAGAAGT
    64261 CGTCAAGGAT AGGCTTCTGA GCAGTCTTAA TAAAACCGAT TAAATCCAGA ATGATCTGGT
    64321 TTTTACGTGG CTCAGAGAAC GAATAGCTAA AGTATGGGTT ATTGGACTTC CAGAACACGA
    64381 AACTGCGTCT GAAGGGCTCT ATTTTGATCA CTTGGGTATT AATGAACTTC TTCATAATAC
    64441 TGAAATACAC TTTACGAAAG AATCGTTCAA CTAAAAACGC GTCCGTAGGT ATCCTGTATA
    64501 CTTCAAATTC GGTAGTGATT AGCGACTCGC CAGTTGGCGT GGTTACATTT ACCGTTATCT
    64561 TATTTGTGTC GTTTTGAAAG AAAATGGTAG TAACCCTAAC CTTCGTTGTT TCGTCGTGAT
    64621 CCCACTGAAC CAAAAATTTA CCCTCTGGGG TTCGTAATGT CTTGGTTGGG TGCCAATCTC
    64681 CTACGTCCGT ACTTAGGCTG TATTTTGCGT CAAATTTATC GTCAAATACG GTTTTAAGGA
    64741 ACATATCGAC GGCTTTCGGG TCTTGTGGTC TATTCTTGGT CATATAGACC TGATTAAACC
    64801 TGTTGTCAGG TGTTACCTGT ACCTGAGCTA CGCCGCCTTG TGGTAGTGCC TGCTGTTGGG
    64861 TGTCACGCTG TGGCGTTAAC TGGCGCTTAG GGTCAATACT AAACTGTGGG TCTTGTTTTG
    64921 GTGCATTAGC CGCAAAATCA GCCTCAGCAA CCAATTTATC CAATTCCTCG TCCGCTTGGC
    64981 TGCTGGTCAT ATCAACCTTT AATATTACTT CACCAATATA CTCGGTGGGG TGAATATCAT
    65041 AGTCGTTTAT TTCCATATTC AAGGCTTGGG CTATTTTAAT AAAGCGTTCC TTGAAAAACT
    65101 TCTGAACAGC TTGGAGCGGC TTTGACTTCA ACCCTTTATA TTCTGGTTTT TGAAATAGAG
    65161 CGGACAAACA GTTATCATTC CATAACTCGG CATATTCAAC GTCTATCCCG CCGCCAGCGT
    65221 TTTTCTGCGC TGATACTATA GTTAAATCGT CAGCTTCGCC CAGAGCATCT TCGCTAAAAT
    65281 CACCTAACGG TGTATCGCTT AGATTCTTGG TTGCTGCCAA AATCTTATCA TATCGTATTT
    65341 TATCCGATTC GTATCTGAAA GTCATTGGTA CCTTTTACTA TAAATACTTC GATACTACCG
    65401 ATTAGGATAT GACAGTTTGC TGATTTTTCT TAATACTTTC AAGATACTGT ATTCGGGACG
    65461 CTGGTATGTT GGTTTCGTCG AGCCCAAGAA ACAATAAATT CGGGAGATTT ACAAGCTGAT
    65521 CTGGTATATC CTTTAAATTC TTGTTTCGGG TAACATTGAA CTGTATCAGC CCTTTGCACT
    65581 CCAAAACTTC GTCGTTAACG CTGGTAATAT CACATAGCGA GCAGTCCACT GATTGAAGCA
    65641 TTTTAAGGTG TTTTATACCT GTTGGCAGGG AGTGTAGTTT TTTGTTGAAT CCGACGTGAA
    65701 TTTCCTGCAA ATTGGATAAG CCAGAAATAT CGAACGGTTG TTCAATCTGG TTTTTCATAA
    65761 CGTTTAATAC TTCCAAAGTT TTAAGCTCGT TAATCCAAGT TGGAATGGTC GTTATTTTGT
    65821 TGCCGCTTAA CCTAAGCTCC TTTAGGTTCT TTAGGTGTCG GATTGGTTCT GGCACGTGTT
    65881 CCAGTTCGCA GTCACGTATG ATCAATTCTT CGAGCGTAAC TACTTCGCCA AGGGTTTCCA
    65941 GCTCAAACTC GCCGTTCTTA CCGATAACGC CAGAAAGGTC AAGCTGTTTA ACCTTCATAT
    66001 CTTTCAATAT GGGCACCAAG TCCTTAACCA TACCAAACTT GTTAAGGGTT TTGATCATAT
    66061 CGTCGATCTT AGGCGACTTT TTCATCAGGG TATTAACAAT GTAGTCCCTG AAATAGTTCT
    66121 TAACGCCGTA GTTGTCTTTG AAAAACTTCA ATATGTCAAT ACGTCTATCT AACGCGTTCA
    66181 TATACTGGTC ACTCTCAAAG TGGAACTGAA GCCTGTTCTC TGGGTTAGAC TTAATGTGCG
    66241 ATTGGGTGCC AACTTTATTT TTTATTAGCA CAAATAATTT ACCCTGCTTA TTGTAATTAT
    66301 CGAACATTCC ACCCCACCTT GTACCCGCCG TACACCACGT TGTTTGCTCC CCGAAAACGC
    66361 TATTAGCTCC CTGAGTTACC GTATGTACAA TAACCCAATC TGGGTCTTGG TAAAGTATAC
    66421 TTGCCGTTTT AGACGCAAGC TGAGCCAGTT CATTTGGGTT GAGAACGTCT GGGTTTATTT
    66481 CGGTACTAAC GTCAAGGTTC ACCGAAAATA CTACCTCAAC GAAATGCTCA ATGGATTTGT
    66541 AGGTGTAAAT ATCTTTGTGA TCCGTGCTTA GTAGCTTGGT GTTCTTAATT TTGTGAAATA
    66601 TTTTGAGTGC GTCGGCAACC TTGTATAGGT TCTCGAAAAA CAAATAGGCA AAACCGCCCA
    66661 GAGTATTTTC CTCGGCTTCA AATGTAGTTT TCGGCACACG GTCTTTCAGG ATACGCGTGT
    66721 ACATAGTTAA AATCCACTGT ACGTACTCTT TGTTGGGCGT CGGGTCTGCA TCAACGATAG
    66781 CTTTGTAGAC GTCCTGCATA GTACACCGTT GTATGGTTTC CAATATAGCA TCATCGGTAC
    66841 CCTTGGGTAC TAATTCGAAT ATTTTGGAAA CAACATCGTG ATTTTTTTGC GGCAGTGACG
    66901 TGAGCCTTGT TAATAGAAGA ATATGATCCG AATCATCCGC TGTACTGGGA TTCATATCAT
    66961 ACATAAAATT GACGAACGCT GGGTCAATCA ATAATACCGT AGGTGGCTCG TCTGGGCTTA
    67021 CTTTGTATGC TACTTCGACA AGCTTACCTT TTCGGTGTGC CTTTTGTGCC TGATGATTAA
    67081 ATTTAAGCTC CGCAAATTGT TTACGAGTGA TGGAATCGTT TTGTTCGGGT GTTAACATAG
    67141 ACAGGAATTT GTGGCGCAAA TATAGACAAT ATATTTGAGA GTAACAAATT AATCAAACAA
    67201 AAATTTACCC ATAGGGTTAT CTTTTATGAA TAATTTGATA ATAGCGCCAG CTTTTGCGTT
    67261 TGCTTCGTCT TCAATTTCGC CGCCAACGTC CTGTACAGGG TGCTTGATAC GACCTTCTTC
    67321 ATATTGTTTC TTGTGAACCA ATTCGTGCGT TACACTTCTA AGTACGTCGC CCAGCATTCT
    67381 GTTTTTGGCA TACACCACAA CCATCTTATC TTTGTCCCGA TAGTATGCGG TTGTTTTTAC
    67441 GCCAAGTTTT TCTCTTTCGG TAGTGAAAAC CAAACGAAAC GTGCCTTCAA TACCTACTTC
    67501 TTTTATTACG AATCGTATGT ATTGCCGAAT CACATTAATT TTAGTGTCGT CGTATTCCAA
    67561 GTGGGGATCG ACCAGCATTT CGAATTGCCT TGGTTTCACA GCTTCAGTTA AACTTAGTTT
    67621 CATTTTATTG CCTTTTTTTA AGCTATTGCC TATATTTATG CGTTTTTCTG GACTTTGCCT
    67681 TTAAGATAAA TATTTAGAAT AATCAATAAC TTTCCTAATA AACAAATATA TGGAAAACTT
    67741 TTTAAAAATC AGTGCCGCCT TCAAAGAGCT TTTGGACGAG TTAGCTACGT TAAAAACAGA
    67801 TTTAGAGAAC GATATCAACT ACTCTGTAAG CCACGCAGAA ATCGTGACGT TGGTGGAAGG
    67861 TGTCGAAGAA AGTCTACACG AAACCGAAAG ACAAGTTAAA GACATTGAGC ACGATGTGGA
    67921 CACACTGAAT GACGAAATTG AAGCTCGTCG GTACAAAGAT ACGGACGACG ACGACGACGG
    67981 TGAAGAAAAA ATGTATTCAC CGTACAGGGA CGACGACGAC GAATAAAAAA ATATACCTTC
    68041 TACACCACCA AATGTAAACT TTATCATATT TCATAGTATT TATAATAAAA TGATATATGA
    68101 AAACAACGTT TATTTACGGT ATTAAAGAAT CCAACGATGA AATTAGATAT GTAGGCAAAT
    68161 CTGACACACC TAAAAAACGA TTTAGACAGC ACAAAACAAA TTCGCGTAAC GAAAAATCGC
    68221 ATAAGGTAGA TTGGCTCCGC CATTGCATTA AAAATAATAT CGTACTTGAA CTAATTATTC
    68281 TTGAAGAGTG CCCATATGAA ATATGGCAGG AAAGAGAATG TTACTGGATT AGCCAGTTCA
    68341 GTAATTTAGT TAACCACGAC AAGGGCGGAC GTGGGGGAAA ACCTATTAAG TATGCTATGT
    68401 CTTATGAAGA ATGTAAAGAG TGGGTAAAAA CTAATATACC ACGCGTGGAT TCAGAACAAA
    68461 AATGGATTAG GAACAGGGCA AATTTACCAG AGTTCATTAG CGGCTATCCG AGAGATACAT
    68521 ACTTCAGTAG GGGCTGGATA TCGTGGGGCG ATTTTTTAGG TACTAAAAGA ATTGCCGATT
    68581 TAGATCGTAA GAAAAATTTT TTATCTTACG CCGAAGCCAA AAAATGGTGC GTTGATAACA
    68641 ATATAAAAAA TATAACCGAT TATCAATCTA ATATAATACC CAATGTTTTA CCATATAAAC
    68701 CATATAGAAC ATATAAAGAG CACTGGACGT CGTGGAATGA TTTTTTACCA ACTCAAAAAA
    68761 TGAAACGATT TGGTACATTT CTACCTTATA ATGATTTTGT TATATGGGTT AAACAAAATA
    68821 AACCAGAAAT TAAAAATTCA ATAGATTTTT ATAAATGGGT TAGAAATGAA AAAATTCCAG
    68881 CCTTTATTCC AAGACAACCG AGAACAGCAT ACTTAAATAA AGGCTGGAAC GGTTGGACTA
    68941 ACTTCTTTTC TTAGTTAATA CATTGTCTAT CATACCATAT TCAAGTGCTT CTTGCGCTCG
    69001 CATCCAATAA TCACGATCAG AATCTTTTAC TATTTCTTCT TTGGTTCGAC CAGTATGTTC
    69061 CGCTAAAATA TCGTATAGTT CAGCTTTTAT TAACTTTATT TCATTGGCGG CAATTTCAAT
    69121 GTCACTTTGA TTTCCGTCGG CTGATCCCGA AGGCTGGTGG ATCATTATGC GTGAATGTGG
    69181 TAACGCCGCC CGCTCTCCTT TGGCGCCTGC GGCAAGTAAA ATAGCCCCCA TTGACGCGGC
    69241 TAAGCCAGTA CAGGTTGTTG ATATAACTGG CTCAATAAAC TGCATAGTAT CATAAATACC
    69301 AAGACCAGCA TAGACACTAC CACCTGGGGA GTTTATGTAT ATCTGAATTG GCTTTTTCGG
    69361 CTCAGTAGAT TCAAGGTATA ACAGCTGAGC CTGAATGATA TTGGCTACGT CAGCATCGAT
    69421 GCCTGTGCCT AAGAAGATAA CCCTCTCAAC CATCATTCTG GAAAATACGT CCATCTGGGT
    69481 TACACGCAAT TCACGCTCTT CCATAATGTA TGGCATTAAA TAATCATTCG ACACTTGTTT
    69541 TATGTGCTTA TCGACGGCGG CACTGCTTGC TCTGGTGTTG CTACGGGCAA ACTTGCGAAA
    69601 GTCGTCGCCC CAATAGGTTC TGTTCATACG GTTACTGGTT TAGTTTTTGT ATATTTATTT
    69661 AATGTTTCAT TGTTTCTAAT TACCGTGCCC AATATAGGAT ACAATATTTG ATTGTCAACA
    69721 CCAAAATATC GGCTATTCTC ATAAAATGTG TTATATACCT TATGGATAGC CCATATCGGG
    69781 GCTGAATTAT CAATCGGCGC TTTACGTTTA ATATTTTTAG GTGTACCACT AAAATGCTGG
    69841 AAAACATTTT TAATATCAAG CTCCTTAATT GGTGAATCTG GATTATAAAA CGTATTACCT
    69901 CTACCCCTCA GAAATTCTTT CAACGAATCG GTGGACACGA TCAAGCTGAT AAATTTCTTG
    69961 GCATTCGGGT TAACGACATT CATTTCAAGA AAATTACCAG TTTTTACCTC TGTTAGTATT
    70021 ACAGACGAGT TATGCGCAAT AAAGTCGCCG TATCCACCTG AATTATTAAC TATGGGCTTG
    70081 GTATGTAGCT TTACATTCCA CTTAATACCA TACTGGGTAA ACGTAGATTC AACCTTCTCT
    70141 TTATACTTCT TGTTGTAATG CTGAACCACA AAGGAATTGC TCTTATCCGA CAGATAGATT
    70201 ACAGCGTCTG TAAGGGCTCT TAATTTGAGC GGATCGTGCA TAATATCTGG TATGTAATTG
    70261 AAATCGAATA ATACGCCCAT CCTATGCATT TTTGCTAAGG CGATTATAAA CGCGCCTAAT
    70321 GATAAGGCAT TGTTGGTAAC TGTGTACCTA TGAAATGCCT TTCTGTTTTC ATACAGGTAA
    70381 TCCAAGAATT TGGCAAAATC TTCCCTGTCA CGTGGGTCTG AAAGCTTGTA TACGTTGTTC
    70441 AGGTATGGGT TTACTGATAG TAAACTAACG GTACTATTAG GATCATCTGG CTTCGGAATC
    70501 CGACTCTCAA AGTTAAATTC ATATTCGCCG ATCGGGAACA GCTTTTCATA CACACTCAAA
    70561 GCGGTGAAAT CCAAGGTTCT GTCCATATAA CTTTTGATCA TACCTTTAAG ATGCGGCACA
    70621 ACGGCTGGCG TTAGCTTGTA GTAGTCCAAA AAAGCCCTCA GGTAATTGTT GTCGTATTTT
    70681 TTAAGCTGTC GTTTTGTCAT ATACTGAGTC GATATGAGCT TTGTAAGCCA AAAATAGTCA
    70741 ACCCTGATTT TATTCTTCCG ACAAAACCAT TCCAGAATAA CGCCAGCAAT AAGTTCGGTA
    70801 AAGTATTCTT TAATTTCACC AACCGTGGCT GGTTCTGTTA AGGCTTTGGC TGTTGTTGTC
    70861 GTTCCCAGCT CTGAATACAG TATAGTGGAT ATTTTATGTA TTTCTTTACT TAACTCCTGC
    70921 GGAACAGCCA TTTTCTTCAC GTCGTCTGGT ATTTCTGGCA TCGTATAATT GTCAGGAATT
    70981 AGCTTGTAGT TGCGAATAAA TAAATCAGTC ATTTTGTTCG CAAAAAACCT GATATGTTCG
    71041 TGTCGAATAA AATTTTGTTT AATATCCTTA ACCCGCTTCC TTGCGCCAAA TCGTATTATG
    71101 GACACATAGA AGTTATCCGA CTGCTGTTTT ATAATAAATC TGATAATGGA TAGCTTTTTT
    71161 TCCAGTTGGT GCTTTTCCCG CCTGTAATTA GATTTCTTAC CAAAGTCAAA AAAGCTGATG
    71221 CGGAGCGAGT CCTTGTCCTT GGCTATTTTG AATGATCGGT TGCTGTGAAA AATATGATCG
    71281 GTTTCTGGCA TCGATACAAG TAGTTCCTTA AATCTCGCGT CGTCAATTTC CGTTACCAAT
    71341 GTTTCATACA TTACTAACGG GCTGTTAGAC GGGCGCTGCT CGGAACGATG ATATTCCACG
    71401 CAGTCAACGC TATAAAGTTC GTCCATAGTT ATTTTTTTGC AAATGTACGA CAAAAAAATG
    71461 AATCAACCAA ATAAATTTAC ACCTCTGGGG CTTCTGGGTT TGGCTCGTTG TTGTATAACC
    71521 TTCGTATTTC AAGCGCTGTC TTAATCATAG CTTGGTTTTT ACCATCTGCC ACTTTGCCAG
    71581 CTTCCGTAAG TTCGGCGACA TAATCACCCT TCTCGTTCAT ACCTGTATAC GATATTAAGC
    71641 CCTCTTTGAC CATATCGTTC ACGGTAGCCT CGTATGACTC TTTCTGGGCG TGCTCTATTG
    71701 CTTTTATCAT TTGTTCTTCG CTGAGCCCGA GCTTTCCTAT GGCTGTATAG TTGTTCTGTA
    71761 CAAGCATCAG TATAATATAC CGAAGCTTTT CAGGCAGCAC CATAGTCGTG CTAAAGAAGT
    71821 CTTCACCTTC CAACTGCACT ATTAATTCAT TTGTGTAGTA GATACACGCG AAATCGAATT
    71881 TTTTATCAAT CATAACTCTG GTTTTTTTAC TATTTTTGTA CTTAGGTTAA TTAATTCTTG
    71941 TTTCTTCACA ACCGTAATAA CGTCCTTTCT GCCTACACGC TGGTACTTCC TCATATAAAG
    72001 GTCTGTTGAG CATTTAAGCC CTATCATAGG CTCTTCGTCT TTAACATTGG CGTTTATAAA
    72061 GTCAACCAGT TTCAGCCTCG GTACCCATAG CCAAGAATCC AACGTTTCAA AGCAGATATA
    72121 GTCGGCTTTA CCGAACACCC ACCCCTTCGA CCCGTCTACG GCTATAAGCT CTACAATATT
    72181 GAACGCATCT TCCGCCGAAT CATCGTCAAC TGGCTTTGCC ACATATTTCT GTGACTTAAA
    72241 GTCCAAAGTT AACACTTTTC CTAACTTGGT TGTGTATTCG TAGTCTATAT GCTCAAACAT
    72301 ATCGGAATTT TTGCTGGCAG CTTTAAACTT ACCGCCGTAT TCCTTTTCAA TGAACGCTAC
    72361 AAATTCGTCT GCCGCTAATT GACCCTTCTT ATAATCCGCG TCTTTTTTAC TTTGCGTTAC
    72421 TCCGCGCATA ATTTTTAAGG TTGTTAGCTA CCGCGTTACA ATACACGGTT ATATTAGCCT
    72481 CGTCCTCGCT TTTCATCGTC GTGCTTGTGG TATAAGATAT TGTCCACGGT TCGTGATTAG
    72541 GAAGCGGATC GCCGACGTAT GGCTGGTGAT TAGGCATAGG ATCACCTGTC CAAGGGCTAT
    72601 ATGGGTTTGG TACCGTCCAC GGGGCTGTAA ATGGCTGCTG CGGTATATAT GGCTGGTATG
    72661 GGCTGTTTGG TTGATACGGA TTCCACGGCT GAAACGGTAC ATTAATTGGT TGTATGATAC
    72721 GTTCACGCTG TCTTTCCCTC TCTCGCTGTT CCTCGCGAAG CCTAATTAAT CGTTCAAGTA
    72781 TACTCCTATC AATCTCACGT GCCAATTCGT CCACCATAGG TTGAACCCAG CGTTCTGGAA
    72841 CTTCCATTTC CTGAACTGGT TCCTTTATGG GCGTAATACC CAAGTTCAAA AGCTTTAATT
    72901 TACCAAGTAT CGTTATCATT TTTACAAGTT TAACTATCTT ATGCCTATAA ATAGACGAAA
    72961 AGACAATTAT ACCGCAAATA TAGTCAAACT TTACTTAAAA GGCAAATATT TATAAAAAAA
    73021 AAAAAAAAAA AAAAAAAAGA AGGTTTATCA TATCAATGAG CATCAGGCTT CGATTCTGAT
    73081 TAACGAAGAA TTAAATAACC CTGATCTCGT CAGTATGGCA GGTAGTTCAA GTATGCACGC
    73141 GGCATATCCG CACCCTATCA GTACAGGTAA ATTTAATGAA GAAGGCAGTG GCGGAGTTGG
    73201 TGTTGCACCA AATAAAATGG ATAAGCCAGA AGTCGACCTG AAGGTTTTAC CTAAACCACA
    73261 GGAAATTAAA GACGCGTGGG GGTTACTCCG CAGGGCGTCG GCTTTACTGT TACAAGGCGC
    73321 ACCAAAATTA CAGGACGAAT CTTTAAAGAA ACGCGTTGTA AAAATGGCTG ACGAAATCAA
    73381 CAAGCTTGTA TTCAGCGTCA ATGCTGATAT GAACGTAAAC GAAACAGACC TTACAGCTTA
    73441 AAGTGCGGCT CTTTCATTAA CTCAAGCAGT AATTTCTTCT CTTTATCATT CAATTCGGTA
    73501 GGAATATCTG GTATGACCCG AACATATAGG TCACCAGCTT CATTATTAAA CTTAAAGCCT
    73561 ACGCCCCGCA ATCTTAATGT TTGTAATACA TCACCACCCT TTTTAAGGGT GATTTTGTAT
    73621 TTCTTGCCGA ATATATCTAC ATTAAGCTCT CCGCCTAATA TTAACTTCGG AAATGGTACG
    73681 TGCTGATCTT TGATCAAATG CTGACCTTCC CTGCTGTAAC CGTCACTATT TAGCGTTCGT
    73741 ACAAACAGGT ACATATCCCC AAACATTTTA GGCTCGTATT CGTGACCGTC ACCAGCAAAG
    73801 GTGATAGCTA CACCTTCGGG CAGTCCAGCT GGTAAACTGA TAGGGCGTTC AATTTCTTCG
    73861 TATTCAACTG GGTATAATAT GCCCAGACCC ATACAGGTGG GACACGTTGA CCGAGAAACA
    73921 GCTTTCCTGC CAAGACCCAT ATCAACCACC TGTTCGGTAT ATCCTACGCC ACCGCAAGCG
    73981 GCACAAGCTG ATTTCTCACC CTTGATTCTT TTGCGTGTAT ATTTAACACT GGTGTTTATA
    74041 CCGTTATAGG CATCCTGAAT GGTGATATGT ATGGCAACTT GTAAAATATT TTCCTGTTGC
    74101 GGGTTCCTGC GCCTTCCACG GAAAAAGAAC TCGTTAAAGA CTTCGTTCAT ATCGCCTCTT
    74161 CCCTGTTGGA ATTCTGGCTG TGGGTTGTCG TATTTTTTAC GCTTCTCTGG GTCTGATAAG
    74221 TGCTCGTTAG CCTCGTTAAT CAATTTGAAC TGGTCAGCGT CGCCGCCCAA ATCAGGATGG
    74281 TGAGCTTTAG CCTTTTCACG GTACGCTTTC TTTATCTGCT CTGGCGTAGC GTCTTTTGGC
    74341 ACACCAAGTA TTTCATAATA GTCTTTTCTT GCCATTTAGC TAAAAATGAT TAAGTTTAGG
    74401 GTACAAAGAT AGTCAAAAAA ACGAAACAAC CAAAATAATG CCGAAATATT ATCATAGACC
    74461 TGGAACTCTA CCCAAGACCG CACATAAAGA GCTAAAGTAT AAAGTTGTCA TTTATGCTAA
    74521 TAGAAAACGG CAAAAAGTGT TGTACACAAG TCGTACCTTT TACCCTGCGC ACCGCAAATA
    74581 TAAGGAGTAT CTTGAAGAAA ATAAACCAAT TTTTCCTAAA ATGTGGGATT GGCTTGGTAA
    74641 TCCTATAACG TATGAGCTTG TTTTACTGGG TAATTGGGGC GACCACGTGG ATAAATACGA
    74701 AGCTCCGTCT GGCGTGGTGT ACAACGTTGC TCCTAAAACA AGCGACGGGT TCCTTATAAA
    74761 AGAAATACAG CCGTACCAGA TCGAAGAAAA GTTTAAGTAC CATAACGCCA ACAAAATGGT
    74821 GACGTTTAAA GACGTATTAA AGGTTATGAT CAGGGCTAAA TACACCAAAA CGATAATGAC
    74881 CTTTGCAAAT AAGGTGCTGA TTGAGATATA CGAAAAGGAC GAGCTACACC TGTTTATACT
    74941 GAAGAATAAG TTTGACGCCC AGCGGCTATA CGACGAAGTT AAGCTATTCT ACTATAACAA
    75001 CAACATAACC GATTGTTTCT TTTTTACCGC GCCGCCACGG GGGTTGGAAT TGTACGAGCT
    75061 GTACGAAAGG ATTAGTAAAA AGCTGCACAT TAGTAAAGAA CAACTAAGAA AAACGTCTAC
    75121 AAGGGCTTAA TGACCCAATA GGCGCGTAAC TTCCGCATTG ATAAACGTTC TTAATTCACC
    75181 AACCGTCATA CGCATAATCA GTTCATCTTC GCCATCCACT ACTTCAACGA CATTATCCTC
    75241 TGTAGTATCG TGTTCTACCA CATATATACC TGGAGCTCTA AATCTGCTCA TACCATTAAC
    75301 AAAGCCCAGA TTTAATTCTT TCTTTATTTC ACCTAAACCA GCAATGTTTA GCAAACGCAG
    75361 CCTTGGAAAT ATCATAGCTC AAATTTTAGG AAAACTCTCT GTCAACTCTT GGCATTGTAA
    75421 CCCTGTTTAT TTCGTCGAAA AGTCCCGCGT ATTCTTCCCG TATCAGCTGA CGTATGTAAT
    75481 CTTCCTCGGG AACCATAGTG GGCACACCGT CTACCATAAC GCGGCGGTAC ATAGTACCCT
    75541 CATTGAATCT ATACTCCATT ACTGGTTCAC CTACATTATC TCGGAACACT ACAACGTATG
    75601 GGTCTACATT ATGTGAAAGA TATGCTGTTT CAATGCCATC GCCATACAGC GCTGTGAGCG
    75661 TGAATTTTAT TTCATTAGAA AATCCCGATA TGCTTAGCGG GTGTAGCCTT GGAAATTCCA
    75721 TTAGTGTATA ATTCTTGCTT CTTCTATTAG TCGAGCCCAC TCCATCATCT GTCTGGTCAC
    75781 AGCCCTATCG TTTTCGGTCG TAGTATCTAT CACCGCTTCG TTTGGTAATA GTGGGGCAAA
    75841 TACACGCCTT ACTATTGGGA ACCGTACTGA GTCGAACCCA TCATCTTTAC CCCAAAAGCG
    75901 GAGCATTTTT AATCTTGGAA ATTGCAAAGG AAAATGATAA TCTGGTTGCG CTACCACGTC
    75961 TATGGTGCCG TAATACCTGT TGTCTACCAT TCTACTGGCG TACCTTGACG CTATAGCCCG
    76021 TCTTGGGTTA AAGTCGCCTA CTATTTCTGG CTCTAACTGC ATAGGTATAT AAGGAGCGAA
    76081 TATTAACCCA GCGTCCCGCA ACTCTTCTGT AAGAATAGCC GTTAATTCAG CCTCAGCGTC
    76141 TATAGGCTGG ATTGCAGCAA TATCGGCAGC CATTTCTGGT GTCCAGACAA CACGCAGTGT
    76201 TCTGGTCTGC ACCGTATAAC TTTCAAGGTG CAGCGTAACA ACTGGTATCA AAAATGGATA
    76261 CTCTCGGCAC TTACCTAATT GCATTTACTT ATCCCCGCCT CTCGGCACAG TCCGCAACAG
    76321 GAGCGTAGCT TTTACGATGG TATGATGTTA CACCAAATTT GTGCATAGCT TCCAAGTGTT
    76381 GCTTGGTGCC GTAACCTTTA TTATGATCCC AACCGTATTC TGGGTACACG TGGTGCAACT
    76441 TCAACATAAA GTTGTCACGT GCGTTCTTAG CAAGTATGGA CGCCGCGGCA ATCGAATAAT
    76501 ACAGGTTGTC GCCGTCAATA ATGCAGGTAT ACGGAGTGTC TTTGTAGTTG TGGAATTTAT
    76561 CGCCGTCCAC AATAATATAC TGCGGCGTGA TGTGCAACCG ATCAAGAGCC ATATGCATAG
    76621 CTTTGATACG GGCATTTAAT ATGTTGATAC GGTCAATTTC GTCAGGCTGT ACCATTTCGA
    76681 TAGCAAAAGC TAAGGACTCG TTACGAACCA CGTCCACCAG CTGATTTCTG GCTTTCTCTG
    76741 AGAGTTTTTT ACTATCTCGG ATTCGCGCAT CGTGGAAGTC GAAAGGGAGA ATAACGGCGG
    76801 CGGCAAAGAC AGGGCCTGCC AAGCATCCAC AACCAGCCTC GTCGACGCCA GCTTCTATGT
    76861 GCTTATTGAA ATTGTAGTAC GGTTCTAACA TATTACGGTT TTTTGGTGAA AATCAGGTTT
    76921 ACGTCAAGTA GTTCTGCTTG GAACATATCT TTTTCTTCGT ACCCTTCCAT TGCTGGGTGC
    76981 GACAATTTAT AGAACTCTTT TTGTATCGCC GCGTGATCTG GTGCGGTTAA CTCGTATACA
    77041 AGTGATAAAC CTTCCAACAA TTCCGTGGTG CGTAGCTCCT TTTGGATTTG TTTCAGCTTA
    77101 TCTACCATAT ACACTAACAT ATTCAGTGTC ATATTGCCAA TACTTTTTTA ATCTTATTCC
    77161 ATAAGCTGTC TTTAGGCTTG GTTACCTCTT TTTCCAGCTC TTCAACTATC TGTTTACCCA
    77221 GACCTTCTTT TATCTCTCGG ATTAATGCCC GCTTGTTATC GTCGGACTCC CGCATCATTT
    77281 GCAGTCTGGC TGCCGATTTA GCGTTTTCGT ATTGATCATT CATTTCTTTA CGTATACAGT
    77341 AAAATCATCA GGCAGGTAAC CGTCAACAAC TTCAACCTTA TACTCAGGGA ATCGATCCTG
    77401 TATAGCGGCT TTAACCGCGC TTGGGTCATA GCTGACGAGC CCATCTGGTG CCTTATTATT
    77461 CAGTAGGTTA AATGCAAACC CTTTTCTTAC CAATCGCTCC ATAATGAAGC CAATATACCA
    77521 CAAAATATAC GTGATATTGG TTTCCAGTGT GAATATGCCA GACGCCAGAG CCCAATCATA
    77581 ATCTCTGGTG GTTAAGTCCC ATCCGTTTGA GTTTATAAAC TCGTTATCTG GGTACCTGCT
    77641 TTTAGCGATC TGAAGGTAAT ATGGGTTTAT GTCAATGCCA AGGTAATCAG TTTTAAGCCG
    77701 TTTAGTTTTC AAATAATTTA CAAGTTCACC ACCACCGCAA CCAATATCCA AAACAGCGTC
    77761 ATTTTTCTTA ACGCCTATTT TGGTCAGGAT TTCAAACCTT TTGTACTGGT TTGTTTTATC
    77821 CGACCACCCA CAAAGCCAAG CATACTTGTT AGGATTTGTT TCTTCAACAA CACTAACCTG
    77881 CCCTATAAAC TCATTGTAAA AATTGTTAAT CACTACATCA CGGTTTGAAT ACTGTTCCAT
    77941 TAACATCTGT TTTTAGTGTT TGAGCGTTTA TTGGGTCTTG ACCTTCCTTG ATTATTTGAC
    78001 TTGGCGGTGG TATCGGTTTT TCTATTTCTG ATCGTGTGTT GACACCCCTA ACCCCGCCGT
    78061 AAGACATTTT CAGTGATCTA AAGTCTTCAA GGTCAAGTTC GTTGAAAAGC TTTTGAAGCG
    78121 TCGCCTGATG CCTGTTCAGC ATAACAAGCT TTTCTTCCAT TTCCTGATTG TATTTGACCG
    78181 TTTCCATTAA CAGGTGGTAT ATGTCAGAGA ACGCCTTAGT TTCGGTAAAC AACATATAGA
    78241 AGCCAGCCGC GTTGCCTTGG TTGACAAATA TAACGTTATT CTCAGGAAAC AGCGCAGCTG
    78301 GGAACTCCCA ATCTGGCGGT ATCTCAACGT CGATCACTTT GTATTTATCC TGCTTTCGGC
    78361 AGCCAAGCAC GTATGGTGAT TCTGATATCT GATCCATACT GTATGCTAAT TTTACTGGTT
    78421 CACTCATAAT CTGATTCCTG TAAAGATATT CATTATGATC ACGGCAATAT ATACGCCTAA
    78481 AGCGATAATC TCGCCCTTAC TGAGTACAAG CTGTTCTGGC GGGTTGCGCC TTAAAGCCCG
    78541 TACAAATAGG TATAGAATCC TGATAACCCC TAATGTACTG AAAGCTAATC CAGCCCATAG
    78601 GATTTTATCG AGCAACGCTA TTACAATTTC GTTCATCCTG CAAAAGTATT AAATTTTTAT
    78661 TGAATTACCA AATTTGACTC TATTAATTTA TACATTGTTA TAAATAAACT TAAATCTTGG
    78721 TGCCTTTTTG GTGCGATATA GGATAGTATA AACTTCCAGT ATCGTAGTAT TATTTCGGTT
    78781 TCTTCGTTCT TATTTTCCTT GTTGTAAAAC ATTTCCTGAA AGTATTTGGC AAAATACCTG
    78841 TAAAGAGTAC CTTTTTGCTT AAAATAAATA CCTTCCTTTG CAAAATCGGC TAAAACCTTC
    78901 TGCCAGCACC ACTTAAAATG CTGTAGCTGC TGGGACGGCG GGGTAATCTC GTCACCTAAG
    78961 TAAGTTGAGT GAATTTTTTT GGTTAGGGAA ATGCTCAGGT CGCGGAATAC ATCGACGCGT
    79021 TCAAAAACGA CGTTATACCG CTGATAAAAC TGTTGCAGTT CAGCGGGCGA TAAGTCCTTC
    79081 TTAATGGCTT CTATTAGTTC TTTCTGTCTA TTACCCATAC ACAACAAATT TAAACAAATG
    79141 TGCGGGTAAG TAAAGAATTA AACGGGTTTT GTTTGCTCTA TAATCTTAAT GGCATCAAAG
    79201 TGAAGCTGTG CAATAGCTTC GGTTCCAGCC GCCGACATTA AAAATGCACA GTCTGGATTC
    79261 AATGTGTCCA TAAATAGGTT TTCAGTCAAA ACTGCGGGAC AATTCGTGTT TTTAATAACG
    79321 TAAAACAAAG ATTCCTGATC GGGGTCACCG TCACTGAAAT CTGTACGCAT CTTAAACGTA
    79381 GGTAAGAATT TACGGGCTGA ATTGAACACT ATAGTAGCAA TAGCATCGCT TTTAGTTAAA
    79441 CCTGGGGTTG TGAATATTTC CCAGCCAGTT CCGCCGCCAG CGTTTGAGTG TACGGATATA
    79501 AAAATACATT TGTCGTGAGC CGCAATAGCG TTCGCTCTAC GCACTCTTTC GCCCAGACTG
    79561 ATATCTTGTT CCTCTGGGAC TAAGTTAGTG CATTTAATGC CAGCTTGGGC GCATAATTCG
    79621 GCAATTCTGT GTACAATCTT ACGATTGGAC ACGCCTTCGA ATAATTGGCG TCCGTCAGGC
    79681 CAGACGGGTG AACGTTTTCC TGCGGTAACG TATTGACCGT TTACCATACC CCCTGCTTTA
    79741 TGATAAATAC CCTGCTCTCT AACACGAATA CTATGACTAA TGTTACTTCG AGATATTTTA
    79801 AGTATGTCGT CTGTTTCTTT TATGGAATCC CAAGTTTTAA TCAAATTACC GTTATTATCA
    79861 AGCTGGTTTA TTAATTTTAG AAAGTTAATT CTTGTGCGTA CTTATTATAT TTGAAGTTCG
    79921 GATTGTTCCA TACTGCTCCC CCTGCCGATA TACGACTGAT AGAGTCCACT TTGAGCGCCC
    79981 TGAACTCAAC GCCAGACGCT GGTGCACTAC GACCCGCAAA GAAGCTCGGA ATGAAAAACT
    80041 CACTGTACCT GTTTAATTCG GACATACTGT CAAGTCTTTC TTTAACGGCA CCGTTTTCGT
    80101 CCAAAATGAT TATTTTGTAC CACGACTGAT TAGGAACGAT AGGTAATACA AGGTTTCCGT
    80161 TTTTATCGAA TTCCAGTACA TTGTACCCCT GAACCTTTTC ATATCCACCT TTTCGCTGTT
    80221 GTACAACGTA TTCTGGGGTT TTTATTTCGG CGGCTCTTCC ATAGGTATGA CCAAACGAAA
    80281 ATTTGTACTT AGTAGACTTC AGGAATTTGC CCACCATAGG GTTGGATGAT CGTTTTGCCA
    80341 GATAAGCATC AAGGTTAGAC GCATAATAAA CGAAAGCCCA CGTGTTTAAA CGTGGGTCGC
    80401 TTTCGACGAA TTTAAAAAAG TCGTCAACCT GATCTACTTC GTTAAGTACG GTACTCTCCG
    80461 TAACACCCAT TAGGCACTTC TGCCTACTTA GTTCCTCACG TAGGGTCATA TAGGTAGTTA
    80521 TTAATCCTTA TCGTCTTCTT TTTTGGTTCC AGCCTCAATC TGGTGACCTT TGGTGTGTTT
    80581 CAGCTGAAGG TTCTTAGCCT CGTCAACCAA TTCTTCCTGT GTACCAGTTT TTATCTGCAA
    80641 ACCTTTGGTG TGTTTCAGCT GAAGGTGTTT AGCCTCGGTT TTTACACCAG CTATTTTCAG
    80701 CATCCTCGAT TTTTCTGCTT CCAGAATATC TTCCTTTTCA GGTGTCGGTT TTCCTTTGCA
    80761 CATACATTTC TGCTCACCGT CTTTTTCCCA GATTTTATGG TTGCACTCGG TACATTTTTT
    80821 ACCTGTATCA GTACCTTCGT CCAGTTTTTC TACACCGAAT TCCTTTTTAC TGAATTTCGA
    80881 TTTGAACCCT TTGTCGTCCT GATCCTTATC GTCGCTTTCT TCCATTGAGC CACATTCGTC
    80941 GACCTTTTTA CCATCTTTGT CAAAATGGTT TTTACCGTCG AATTTAGTTT CCTTACCTTC
    81001 GAAGATAACG GTAGGCATAG CCAATAGTTG TGAAACGGTT GGGCGATCCG ACGTATCGAC
    81061 GGATTCGGTC ATTAACCTGA AATTATTAAG CTGCTGCTCG AAAACAACGT TGTGGTTGTT
    81121 TGTTGGTTTA GCATTGGCAT ATGTATTAGT ATTATACCCG AAGAGTGACT TCATACGGTC
    81181 AAGGTCTTCA TTAACCTTGC GTACAGGTAT AGCTTGATGT GCAGCTTCTT TTGATGCAAT
    81241 AGGTCTATTT TTGTCCAGTA CTGGTTTTTC GCCTTCGTTA TCTGACATTT CATAATAGTC
    81301 TGGCTGTTGC GTACCTTTGT TTATTAAATC GCTACCAACT TTTGTGACAC CCCCTTCACC
    81361 AGCCAACCCA TCGCCAACAT TGGCATCGGT TTTGACGGAT TTAGGGTCAC GCTTTCCAAA
    81421 AACACCATTA GCTTGGTCTT CATATTTTTG CTTATTAGCA CCATTAGTTG TTTGGTTCAA
    81481 AACATCTATT TGGGTATGCA TACCTCTATT TTGATCTTCT ATTCCATTAC GCTCGGTAGT
    81541 ATCTGTTGTG TTTTGAGCGT CAAACTTCTG GTTTTTCATT GCGCGTACCT TTTCTTCGGT
    81601 AGTTTCCTGC GATTTGCTTG CCTGCTTCAT ATCGCGGTTA AGCTGTTTGG TTTCGTTCTT
    81661 TTTGTTCTGA CCCATAACAT CCTGACCACC GATAACAGGG TAAGCCATTT CGTTGATTGT
    81721 TTCTTCGTAC TCTATTCGCA TAGAAACTAA GTCACCTTCG CAAATACCTG TCAGAATAGC
    81781 CATATCAGCA TAGTCCTGAT CGTCGATCAT CTGCGGGTCG TTTTCCAAGA ACTCAAGCAG
    81841 AGCAACTTTT TTGTACGGCT CTAACTTGCG TAGTCTATTT TCAAAGATTT TACCCTTTGT
    81901 TCCAGCGCGT AGCTGTAACT CGGACTTGCC AATGCCTTTT CCGAGCTGTA AATTTTTTGC
    81961 TTCTTCCATA GTGGGTTCGA ATTGTGAAAA TTCTGGTGAT TGTATCGGCG GGGCAACTTG
    82021 ATTGCTCAGC TCCTGCTTTT TTCCCTGTAA TGCCTTTTGT TGCGCTATAA GTGATTTATA
    82081 AAAGTCGGCA ACCTGCCTAA CCTCAGGCGA AAGGGTTGCG TAGTTATTCG GGTTTGAAAT
    82141 AGCCTGACCA AATGTTTGGG AGTCTGGGTA TCCAGCCTGA CGTGCCAGCT CACCAAATTT
    82201 CATACTATTT TGTTGCATTT GGCTTGTGAT TGCGTCCAGT TCCGATTTAG CCTGACCCAC
    82261 GTTTCCGATG CCTTTAATAT CGTCCAGAAT ATCATCGTCT GGGGTGCCGC CCATAGTTTC
    82321 TGGGTTCATA TCGGTTTGTT CTGGGTTTTC TTCCTCTGGG TTAGCCGCCT GATCAGTAGG
    82381 AATAATTCCG CCTTCTTCGT CAGCCATTTC ATCGTTCCCA GCCATAGGCA TAGGTTCGGG
    82441 TTCCATTGCT GTTTTACGTT CGCTTCGGGC TATAGGAGTA TTACCGTACT TCTGGTATTC
    82501 CCTATTCATA TCTTCCAATG ATTTAGACCC TGAAAAATTC GTGAATCCTT CGCTTTGAAC
    82561 CGATATTTGG TTATTTTCCA CCAACGATTG CAACATCTGT TTTGCAAACT GACCGTCCTT
    82621 GATCATTTCG TTAAGGACTG CACGTTTTAC AGCGTGCGTG GCTCCTTCGT TCAACGGAAC
    82681 AAAGCCTTCA CTCGCCAATG TAGCGTACAT AGTGTCAAAT TGCTTTTTAT TACGCATCAA
    82741 GGTTTCCAGC AACGCATTGA GCTGATTAGG CGAAAGACGT TCAAACACAC CAATACCTGC
    82801 TTTTGACGCA TCTTTATCGG CGTCAAAGTC GGCTGGTGTA TCTTGCTTGC CTTCTGGATA
    82861 TTCTACAGGC TGATCTACCT TTTTGGTGTT ATCAACGTCT GTGTTGTCAA TTGTTTGTGC
    82921 AGTGTTTTTC ATATCATCTA TGCTGGATTC ATTTATTTTG CCCGTTCCGT GACAAGATGG
    82981 GCATTGTTGA TGGGTAGATT TACGGATATT TTCAATTATT TTGCCACAGC TTTTGCATTG
    83041 AGCTATGCCG ATTTCGGAAA TACCTAATGG AACACCTACG GTGCCTTCTG ACTGACAGAA
    83101 AGGGCAGGTA TGCAGGTCGT ACCCAACGCC GTTACAGGTA GGGCATTTAC CCTCTGATTT
    83161 GAAAGTTGAT ACGGCTTCCT TAATTATTGT ACGAATATCG TTCATTCCGA TTCTAATTTT
    83221 AAATAGTGTT CTCTTATTAA TTTGGCTATA ATCTCAGGGC TTTTACGTGC TGTTTCAGCT
    83281 AATACTGTAA CAATACCCCA AGAGCAGGGA CTTGATTCTT CCCTTGATTC ACCAATAAGT
    83341 TTTATGGGTT TGTCGGCTGA GTCGCCTTCA GAGCAATATG GAAATGTCAT ACATTTCGGT
    83401 TTCATTTCAA CAAATTTGCC GCCCTTCCAA AATGGCGTCG CGTTTTTACC TTTTACGGTT
    83461 TCACGACCGA ACCACTCTAA TATCATTTGC TCAGTTACAG CCTGACCGTT CACTTTAGTG
    83521 ACAATCTGAC CATCTTTAAA TGCAAGTCGT TTGTTAAGTT CTTTTCGCGG AACGTGCCCA
    83581 AGCGGGCCTA TAAAAAAGCC ACCTGTCTGC GCATTGTCAG CCGAATAACC GCCCATTGCG
    83641 CCACCAGTTA ATGCGCCAGT GGTTGTTTCG TCGAGAGTTT CTTTTTTGCG TAACTCTTCG
    83701 GCGATCATCT GTAATATTTG AACCTTAGTG TAGCCCATTA GTTGCTTGCA TTCTTTAAGT
    83761 CACTCATCCA AAAACTTTTC TTTGTCCAGA GTGCTTTATA TAACTGAACG AGTACGTTTC
    83821 GCGCAATTTC AACAACCGAA TCCTGCACCG CTTTGTCAGA TTTTACCATC TGGTGTACAA
    83881 TATCCTTAAT CTTATTTTCA AGTGCAATAT TACGACCAGA TTCAAAGTAG CTTTTTAATG
    83941 CTTTTTTTGC TATCTGCTCC ACATCACCCT TGGTTATCTG ATCCCCTTCA GTCAATACAG
    84001 TTGACTCCGA CAGAACAGCA TATAAGGCTT TGTCAAATTG TGCTTCAGTT ATCTTAATTT
    84061 TAGTACCCAT TTTTCATAAA TATACATAAG CGTCACGAAA AACTAACTGT AATCAAATTT
    84121 TCCACGCCTT TACAATAAAT ACTTGCTAAA AATAAAAAAA CCAAGCAACC CCGTTAATAC
    84181 GGAATCGCTT GGCTAACGTA AATACAACAA AAGAAGATTT TATTTATTTC TCACAAGGAC
    84241 GACACTATAT CCTATACCTA CGGAAGGTAT CGCCCAGTTA AACGCTGTTG GTGTGGTGAA
    84301 TGGTGTATAA CCTATATTGA GAAAGTTTAC CGACAGGGAA AAGCCTGTTC GAAGAGAATA
    84361 TTTAGTCTTC GGTACATCTG GCGGATTACT TATTGGTTCC ACCTTATATG GGACAGTTAA
    84421 TAAGTTAGCC CCTCGGTAAT GCATATCAAG TAAGTTCTTG GATATAGGCT TGGTGTAATT
    84481 GCCAAGCGAA TCAATAAAGT ACGGCTCAAC AGTTAATCGT GTTACCTTTT CCTTTTCGTC
    84541 GTCATACTGG GCTATAGCTA AACCGAAGTT AAGTGAAAAC TTATCAATAA CGGTGTTATT
    84601 TGGCGTTATT TCAAGCTTTT CTGGTGTGTT GATCGCTTTA AACCACGATG TTGCACCAAT
    84661 TGTACGCACT GAGTCAAAAC TATAGAAGGC GAGCCCATAT CTATCCGCGT CCTTAGGATC
    84721 ACGGACAAGC TTATTGCTGG TAACAACCTC TTTAGGTATG TACTCAGGTC TGGCTATGTA
    84781 AATAACCTTT GGGTGTTTCT TTAAAGAATC CAGTTCTCGG GTTAGTTTAG ACAAGTTCTT
    84841 ATCAAGCAGG GCTAATTGCT CCCGCGTGAC CTTTAGAACG ATGCCGCTAT CATTAACGGC
    84901 TCTCAGATTG TTATCGGCTA TGATCTTCGC TTCTGTAGTT TCTTTCTTAG CCTGACGGGT
    84961 TGAGCCGCAC TGGTTGAAGA ATAGGAAGAT GAATAATAGC ATCAATACTG ACGCAATCCA
    85021 GCCCCAGTTT TTAATCGTAA AACTGACGCT TCCCTTGATA AATTGCCAAA CTGCTAACAT
    85081 AAAAAAAGTG CTTAAATTAA CTTATTACAG CAAATATAAG CACTAATAAC CTAAAAACCA
    85141 AATTTTTGCA AAAAAAAGTT ACATTCCGCC AGAAACCGCG CCCTGTAAGT GACCCATAAG
    85201 CTGCGGATTG AAGTATTTGT ATGCACTGGT TAACATTCCA AGATTCTTTT CGTTAATTTC
    85261 AAGGAAGTTG TCGTATTTAG CCTGAATACT CTTGTTGGCA CTGTTGATGT TGAACACCAT
    85321 TGGCTGGTTA TCCTGCATAG TTACCTTAAT TGTGAGTATC ATAGCCGAAT CGCTGATGTG
    85381 CACAGTCATC ATATCTATGT TGTTAACTGT ACCCTGTATA GCTTCCATAA ACCCATTTAA
    85441 GATTGTTTGC AAGCCCATAG TGATATTGCC AGCCAACTCG TCCTGTGAGT CGGAAACTAC
    85501 GGTAGCAGTC TGGTTGTTAT CGAGCGTGAT CTTTTTATCG TCGTTCTGGC TGTTTAATGA
    85561 CCTGTCTGAC AGTTCGGTGT CCTGATTGCC GATGATATGC GGATTGTTGT ACTGATCTTC
    85621 TTTTAAGACC TTACGTACAC TATCCATATG TTTCTTCATA GAAACGTATT CAAAGTCGTG
    85681 GTTTGACATC ACTTCATTGT TTTAATAGTA TTGTTTATAT GTTCAAAATA GGGCAAAGCG
    85741 GCTGGTGATA AATCGTAATA ACACTTAGCG TAATTACTAC GGTTTAATAC TCCTTGGAAC
    85801 TCTTTAGCCT CTTCCATAGG TAAATTAGTA CCCGAGAATG CTGGCTTAAT GTGGTATTCC
    85861 TTGATCAGTT CCTTAATAAG CCGTAGCATA GCCTGAATTT GCTCGGGCGG ATAATCAGCC
    85921 CAATTTCTAT GACCGCGCCA CAGTTTACTG TGTACCTCAC CTTTATAAAT ACTATGTTTC
    85981 CAATCAAAAA AATCGTCACT ACCTTCCTTG GCAGTTAACC ACCCGACGTT TTCCAAACCG
    86041 ATAGATATAA TTTGGTTGTC TACCTCTGGT ATACCGAATA AATTAGTAAA ATGTAGTGGG
    86101 TTGTAGTGCT GATATATATC ACCGAACGAA CTAATAGTAA AAGCAAAGGA CGCGTCATAC
    86161 GTCCCATTGC ATCTTGTAGA AATTTTCGTA AAATAATCGC TTAGTGAAGA CGAAGTGTTT
    86221 GCTAATAATA TTTGCGTTTT AATGCTGGGC TGCTTTGATC TCTGGTGCAG GCTAACCATA
    86281 TGGTCTGTGT TAATCATCAC CTTTTAAATA CTTTAATTCG GGATAAAATC CGATCTTTTA
    86341 TTGGTGTAGA TTGCTGCTCA ATGCTCTGAG CGCTTTGTGG CGCTGGGCTT TGTGGTACGG
    86401 ACACTGGGCG TTCGTCTGAT AAAGACATTT GCCTATTCCG TTCTGCCTGT TCGGATATGT
    86461 CGTCAACTAT TTTCTGGTGA TCTACCTCAG TGCTCAGTTT TTTTTTTCAT CCTCGAAGAC
    86521 TATAATTCGG TCTTGGGGCG CTGGTGTTTC GTCGACCACG GGTGGAACTT CTATCACAGG
    86581 TACGTCAGTA ACTGGTGGGT TGTCAATGTC AAATAATTTC AGCTGGGCTG GGTCTTCAAC
    86641 TTGTACGTCT GAATCATTGG GATTCGGTGC ATACGAATAA GTAGGTCTAA TTGCAGCGGC
    86701 TTGACGCATA TCCCGTAGTA TATCTGGGTG TATGTCAATC ACAGGTTCTG GTGCAGGTTC
    86761 TGTTGTAGGT TCTGTTGTAG GTTCTGTTGT AGGTTCTGTT GTAGGTTCTG TTGTAGGTTC
    86821 TGTTAAGGTT TCAATAACTG GTGGCGGTTT ACTTGAAAAA CTCAATAATT CAACATCTTG
    86881 TTGAATTGTG ACTGGCTCTA TTGTCGTTTC GTCTATAACC TTAGCGCCAT CGGACTCTTC
    86941 GGTTGTTTCC ATCCTCATAG TTCTAATGAA AAAATGGAAG AATGTAATAG AAATAAGCGG
    87001 AATCATAGCC CCGCTGAAGG TTGCCAATAT TCTTTTGTGT ACAATAAGGT TCCCTGCGGT
    87061 TTCCATACCA AACCAGTTAA ACAGTGGATC GAACAACTCA ACCCAATCTT TGAACAATGT
    87121 ACTGGTAATA TCAATGTTGG TATAGCTGAA AAACACGTTT CCGATGATCT GTATGAGTGT
    87181 TACTATACTG AAAGGGAACC AAGCCCAGTT TGATAGTTTA CTTGCCGCTA TGGAGCTTAA
    87241 AACAGCCACC TCGACGGCAA CAGAAAGGAA GATAGCCCAG CTTGCTGGAT TACTGATCTC
    87301 CCAGAACGTT ACAACGTGCG CCAGTGACAC AATTACTGCG AACAGAATTG GCAACAAATA
    87361 TGACGTCAGC GTTATAGTTC TATAATGCTT TTTAAGATAA GGAATAAATT TCATTTTACA
    87421 GTAGTGATTT TTTGAGTTCC CTCATTTCGG TTATTGTACG ATGCAACCCA ATAATACTCA
    87481 TTTCGTACAA AAAGGAAAGG TTTTCTTCTT CCAATTCATT GCTGTCAGTG GAACCCGCAC
    87541 CTGTACCCAT CTGCTCGTTC ATCAAAGCGA TGATGCCTTT GGCTGTGGTG CTTATAATTT
    87601 CAAGATTTGC CTTCACCGCT GCGTCGTCAT TACGCCACAA AGAAATATAC GCAGCTGAGT
    87661 GCTTCAGTTT TTCAGTTGGG ATACCGAAAT AACGAAGTAC AACAAATGCG CTTCCTTCTG
    87721 CCTGTAATTC CAATATCTGC GTATCATTAC GACCTACATA AGCGTCTTTA ATGATCGTTT
    87781 CCTTGGAAGT TAAACGGTCT GCTGGGTCAA CTTTAATGCC CCGAGCTTCT TTGTCAGCTA
    87841 TAATAGCCAA TTTACGACTA ACTTCTTTCT TTATTTGGTC GGTTAAGAAC GTCTGGTGTG
    87901 TTAAAGAGTG AGCCAGTTCG TGCGCCGCCG TGGATGCTCT ACCTACGCCA GCGTTTGATG
    87961 CCAGCAAAGT AATATCACCC GTCATTGACG AGCTACCCTT TGAGCCACCC ATTTCTTCTT
    88021 TTTCCTTAAA GTTCAGATTG AGTTTCTTAA TTACCTCAAC CAAAACCTCA TAGATTTTAT
    88081 CAGCTATTTC GTCTGGCTCT GATGTGTGCC ACTCTGGTGC CGATGGTCTT GAAGCCACTG
    88141 GCATATTCTG TATTTGCTGT ACGTCTTCAA CGTCCAAATG GTTAAAACGC ATTTTGAATG
    88201 CGTGGTACCC ACTCATTCTG GAAGATTGAA TACGAACGAA TTTGTCCAGC GATAGTTTTT
    88261 CGGAATAACC CAAACCAGTT TTTTGTACAG GCTTTAGATA CCACATATCT TCCTTGGTTG
    88321 CGTTGTCTGG CAGTGCTGGC TTACGGTAGT CCTCTCGCCA CTTGTTTTCA GCAGCAATAA
    88381 GCGCACTATC ACCACCACCA ACGGTCGAAG GCACCCAAAG CCCAATCCTA CCAACGCCAG
    88441 GATATTTTGC AAGTAGTGTC TGCGGGTCTT TTGGCTCCAT ATTCAATTTC TTCCAATCAC
    88501 CTGCCGACAG CACTTCTCTG GCGTTTCTGT TTTGTATGTA AATAAGGAAC GTATTAATAA
    88561 ACGAATACCT GAATACTGAT GCAAATTGAA GATACTGGTT AACCTTAGCT ATCAGGTCTG
    88621 CGTCGCTCAC AGAGGACGCT AATTCGTTGA CAAATTGACC CAACTTAGCT GTAATATCAG
    88681 CCTTTGTTGT GGGTATATCA ATGCTTGGAA TGACGGTACT TTCTATATAA TCCCGTACCT
    88741 GTTCAAGTTT TGTTAGAAAG GAGTCAAGTT TAGGATTAAC TTTTGATTCC GCCTCTGGAT
    88801 TGTTTGGATT GTTAACTTTA GCAAGTTCAC TATTTACATC ACGTAAGAAC AACTGAATAG
    88861 TACGAAGCTG AGCCTCAATA AACTCTGGGG TCTTGGTACG CCAAAAAAAG AACCGCCAGT
    88921 TCTCACCTTC CTTGATAGGG CTGGGCGGGA ACTGGAAGAA CGGCTTTCCG TTTGCTAATG
    88981 GCGGGTTTTG GTTATAACGT GCGTTAAACC AACTGTTATT ATCTTTATTA GCCCATATGA
    89041 ACTTCTGAGC CATAAAATCG ATCTCTGGCT TTGACCCGAC TATCCATAAC CTGAATGTGT
    89101 CATTATGTCC TTGTTTTTGT ACGTCCAGTT CCTCGTCGAT AGAAGCATAA CTTTCGCTGA
    89161 TCGTTAACAT TGTTACTTTT TCTTTACTAT CTTATTCTGT CGAACCGTTT CCAGCTCTTT
    89221 GTTCAATTTG GCTATTTCGT TATCAATTTC TGTCTGGCGA TTAACGTCGA GCATTCTGCG
    89281 GTCGGTTGCC TGTATCATTC TTTTTTCAGC CTTCAGACCT TCTATTTGCA GCATTAAAGA
    89341 GAACTCTTCC GCCGTTACAC TACTAACACT ATCAATTCGA GCCGAATTAG TAGTTATAGC
    89401 CTTCGTATTT TTACTGATAG CTTTACTCTG GTTGCAGTTC TGTACTAAGT TGATCATCAG
    89461 GAAGAAGACA AGTAATACAA TACCATAATC ACGTAGCCAC TTTAAGGTGT TTTCCATAAT
    89521 TGTGTTTATT ATAAATATCT ATTTATTATT CAAAAAACTT GAACAACATC GGGGCATTGA
    89581 ACCTCAACTT CTTAATAGCT TGATTCTTAA CCTGACGTAC ACGTTCCTTT GTTAAGTCCA
    89641 GATTATCAGC AATTTGCTGA AGTGTAAGGG GCTCGCCATC CAGACCGTAG TACTGCATAA
    89701 TTATCTCACG TTCCCTTTTA TTGAGAATGC CCATAACCTG CTGTAGTGCG GTAGGTAACC
    89761 CCATACCATC GTCGGACGGT TGCGAGAATG CAGTGTTTTC GCCGCCGTAT AGAGTAGTGA
    89821 TCAGTTCTTC ACCATCAAAG CTAATTTGCT GGTTCAAACT TTGTGTACGG TTAACGCCTT
    89881 GGTAAACACA CCAATCGCCG TATTCCTTTT CTGTCATCGT CTTTTTGTTA GTCGACATAT
    89941 CGTTGATGAC ATTAACTGGC AGCCTGACGG TTCGTGAGTG TTCGTTTAGC GCCTGAAGTA
    90001 TTGACTGACG AATCCAGTGT ACTGCGTAGG AATAAAACCG AACGCATTTT TCGCTGTCAG
    90061 CCTGCTTTTT ATTCGGGTCA AAACGTCGCG CCGCTTTGAC AAGACCATAA TTACCTTCGG
    90121 CAATTAAATC TTGGAAATCT AACCCTTGAT TCTGGTACTC TTTAGCTACG GTAATAACAA
    90181 ACCGCAGATT CGCACGAATC AATTTGTCCA TTGCTTTAGG ACAGCCAGCG CGTAGCTGGT
    90241 CTATCACTTC ATCTTCCTCA CTCGGGGTGA GTACTTTCAT CTTCCTAATG TCCCGTAAAT
    90301 AGGGTGAAAT CTCGCTTTCG TTAATCCACA TCGTTTTGGT CGTTTTGGTT GTCTTTTCTA
    90361 TACTTATCCT TATAACTCTT CAGGAAATCT AATTCCGCTG GGGATAGTGA TGAATATCCC
    90421 GTATTCTTCA TTTTTGTTAG TAATTCGTTA AGAATGTCAT TATCTGACAA CGAAGCCTCT
    90481 TCAGCTTCCC TCGGTGGTAT GGGTATATAG TCCACAGGAG CGACTTGCTT CATATATGGC
    90541 ATCCTATTAC CTATTGCAGT TAAAACATCG CGAAAAGCCA CCATATCGCT TCCAATGGCG
    90601 TTATTTCGGT CTGATGAAGC CTGTTCCATT TTAAGCTTCA GGTGTGGAGC CATATACTTC
    90661 ACGGCTTTCT TTATGTTCGG AAATACAAAA ATCATATCAA CCTGCCCTTT CAGCGTGGTT
    90721 AAAAATATGT CCTCAATATC TTTTATGGAT TTCTTGCTAT AGAAATACAC AACAAAGATA
    90781 TTAAACCCAT ATATGAAGCT TAAACGCTGT CGCTTGTCGG CAACGAGTTC CATTGCTTTA
    90841 TCAGCGTGCG ATGGGTGCCC GCCGAGCAAA ATAGTCACAT ATTCTTTACT TCTGTTTGGT
    90901 AGTAGATTCA TTGGTAGATA AATAAGTTAA ATCGTCAACT TTTCTGACGT TTATTATGTG
    90961 GTCTGCCCAA TCCATCATAA CTGGATTATG GGTTATAATA AATATTGAGT CGAAGTATTC
    91021 CTTCATTCTT TCGAAAAATG CCCCCAATAA CGGCATATTT TCGTTGCCTA CCTGCCCGAA
    91081 AACCTCGTCA AATACGACAA TGTTTGGCTT CGGCAATGAG CACACCTTGG AAAGTACACA
    91141 ACGTAAAGCA AGCAAAGATA TTGTGGACTC GTAACCGCTA CCAGCCATTA ATTTCTTTTC
    91201 AATGCCACCT TCGTTATCCA CCATCCAAAA TTCAACCTCG TTCTTATCGT TAAGTCTGAT
    91261 TTCCAACTTA AACGGAACCG TGTCGAACAT CATCTGGTTC AGGTATGAGT TAATGATCGG
    91321 GATCATCGTT CCGAGTATCA TCTTTGAAAT ACCGTTCTTG CCGAATATGG CAATGTACGT
    91381 GTTGTAAATC TTGTTGATAA TTTCGTCGCG GGCAACTTCC TTTTTAGTAT CGATTAACCT
    91441 GTCTATGGTG TTGGTAGTTG CTTCAATATC CTTTTCGTAC CCTTTGAGCG TTAGCTTTTT
    91501 ACCGTCCCTA TCTTCATTAA GATCGGACAA CTGACGTTTA AGAAAAGCTA TTTGCGTATC
    91561 TATCTGACGG TTAGCTTCAA TGAACGTTTT ATTGTTACGG TATTTTTCAA GCTTTTCCTT
    91621 GCCGCGGAGT AAATTACCAC GGAACGCGTC CAGCTCTACT TCGTTACGCT GAATTACCAA
    91681 TACAGCTTTA TCGTGGGTAG CCCAAGCATC CTTAGTCTTT TCGTGCGATT CAATATCCGT
    91741 ATTAAGCGTG GTTATAGTTT TACCAAGGGC TTCAATTTCC GAGCCAAAGT CGGCAACCTC
    91801 TTTGGTTTTC GACGCAATCT CGCCGCTATG ATCAACACCT TCCAACGGGC GCTTACAGGT
    91861 AGGGCAGAAC TCACCATTTT TCAGTTGTTC GATAACACGC TCGCCCATAC TCTTTTTGGT
    91921 TCTGGCGGCA CTGATCAGGT TGTTTGCTTC CTGAAGCTCT GACTTGATAG CATTGTACGT
    91981 ATCAATATCA AAGTTATCCA CTGGCACAAC CAAATCCTTT TTAAGCGAAG CTATGCTGGC
    92041 TTCCTTATTC GTGATAGTTT GTTCAAGCCT TGTAATACCT TCCAGTATCT CTTCTTCCTG
    92101 CACTTTGTAC AGTTCCTCGT CAACGTTTTG GTGCTTTTTC AGCCCAGCTA TTTCAATATC
    92161 CTTGGTCTGA TTAAGTATTT TACCCTCAAC GTCAGTAAGT TGCACCTGAA CGGCGGCGGC
    92221 AAGCGATTTA TATGCGTCCA AATTAACCCC CTCGTCCACA ATTTGCTGAT CCAATGTAGC
    92281 CGTGTTGGTT GTGTTCAATT TTGACGTCTT AACCCATTCG GATTGCATAA CCTTACACAT
    92341 ATCAGCTTTC TCAGCTAACA CTTCCACGCC AATGAAGCGT GTGAATATCC TACCGCGTTC
    92401 GGTTGGTTTA GAGTCAATCA GTGAGTAAAA GTTTTTGATC GTGGTGATTA TTGTTAACAA
    92461 GAAGTCTTCG TATTCGCCAA TATACTCGGT GATCTTTTTG TCAGTCGCCT GACGTTTTTC
    92521 GCCCTTCAGG TTTTCCCAGC CACCGTCAGC CAGCGGCATA TAAAACTCAA GGCTACTCTT
    92581 AACAGTGTAC CCAGACTTAT CACGTTTGAG TGTTCTGGTA ACAAGTCGCT CAATCATATA
    92641 CCGCTCGCCG TCCATCTTAA TGGCGGCTTT AACCGATGCT TTGTCGGCGG TTGTATATTT
    92701 GTTGAACACA TCTTCCAGTG TTTCCATTTT GGTACACTTA CCGAAGAACA CAAACGTTAG
    92761 CGCGTCAACG ATTCCAGATG TTTTACCAGC TTTATTCTGC GGCTCCGATT TAACCACATT
    92821 CAAGCCCCTG TGTTTTTCCA AGTCCAGAAC CTGATCTTTG TCGGCATACG ATAAAAAGTT
    92881 GTTCAATATG ATCTGGTCAA TATCAAACTT CTTGTAACGC ATATTCAATT CCTTGCTGGA
    92941 TTCAATCTTC GAGTTAACGT TGTCGTCCAG TTTGATAAGG TGTTGCCAGT TTACTTCAAT
    93001 CTGGTTATCC TCAATGTATT TCTTCATTAA CCTGCGCTGG TACTGGGTGT CCATTACCTG
    93061 ATCAGTGGCG TCAGCCTGAA TATCTTTCAT ATCCTCGGAG CTGGCGTTCT TTATTGCACG
    93121 GAACACAACA TTGACTCTCG CCGTGTACTT CTTTTCGAAA TACCGTTGTA TCTCACGTTC
    93181 GCGGGCTATA CTGTAGTTAT CCAGAATATC ATCCCAATAG ACCTTTATAT ACGTACTATT
    93241 TAGCATAAGG TTACATTTAT CACTTATTTA TTCAGTAATT TTTCGGCTCC GTTGGCAATA
    93301 TCCTCGAAGT CCATAATCTG GAACGTCATA TACTTGACAT TCGGCTCGAT ATTCACAAAT
    93361 TCGTAGCTAT TATCCTTCGT GTTGAATACG CAGTACCCGT GCTCGAATAA ACTTTCGCGG
    93421 TAAGCCTGCT GAAGGAAACT GCCGACCATA ATGATCGGTG CGTTTATGTT ATTCTTAACC
    93481 ACAAATCGGT TATGAAGGTC GCCGCAAAAA ACTGCGTCCA GATCGTCGAA TATACGGGTG
    93541 TTAACACCTT CGTCAAACTG GTAGTCTGTA TTGGTTTTGG CACCCTGTAT TTTACCGTGG
    93601 AATAACCCAT AGTAACGTTG GTCTGGGTCT TTAGCTTCAA CAGCGGGTAT GATCCCGTCG
    93661 TATATGCTGT ATACCAGCCA GTTTACGTTT TCGTCCTTAT AGACGCCACT ATTCTTGTAA
    93721 AACTTAATGC GCGGGTTCTT TAGGCGGTTA ATGATCGGGG TTATGGCGTC CATCCTGTCT
    93781 TTGTTTTCTT CCACGAAGTC GTGGTTGCCT AAAATGGCTA CAGTGACGGC AATTTCGGCG
    93841 CATTCTTCCA AGAACCAGCC AGCCAAATCC ATAGCCTCGG GTGACGGTTG ATTTTTGGCG
    93901 TGAATAAGGT CACCAGTGAT CACGATACGG TCTGGGTGGA CTACCTCTCT CATATCGTAA
    93961 ATGAACCTAT CCATAGAAGC CCTGCATTCG TCCAGCTTCT GGTAGTTCAT TATGTGAATG
    94021 TCCGATAAGT GTACAATTTT TTCTATCATT TGAATTTTAG TTTTTTAAGT TTAGGGAAAT
    94081 ATAGTTTGTC CGACACCACT TCAGTAGTAT AGCCACGGGA ACAATTATTC TTTAAACAGC
    94141 TCCACGTTTG TGATTTCATA AAGTCCTCAA TCACAGCCGC GTCAATTATA ATATGGTCAA
    94201 TAACGTAACC CAAAAATAAT AGATAAGACA TAAGCCTCGG TTTACGATTA TCTCTTTGCA
    94261 CTAATATTTG ACTTTTCAGT ATTCTGAAGC CAGTATCTAC ATTGAGTATG TGCGTGTCGG
    94321 CATTGTATGT TATCATAGCG AAAGTGTGAA GTGGTCAATC ATTCTCATTA CGTCAGTCTT
    94381 TAGGTACGGC AGGTACATAA CCTTCCATAC ACCAGTTTGT GCTTCAATCT CGTTACCCCT
    94441 ATCCCAGTAC AAAATACCAA GCGTGCCGAC CTTCTTCCCT GTTTCCAGTT CGTAAAAGTA
    94501 AGCATAAGTT GATATCTGCA TACAATAAAT GTTATATTTT GTCTGGCTCA GGTGTGATAG
    94561 CGGTACTTTA AGCCACGTAT CGTACTCATT CATAAACGTC ATTTCCCTGT TGGTCTTGAA
    94621 GTCCCAAACA TTGAATTTTT TCTCGTCCAC GTCTTCGATA AGGTCACCGC ACCCAGCTAT
    94681 ACCCTTTGTC TTTGTTATAG GGTGTGTCAG AACATACTCG GGTTTAATGA TCCTGTGGTT
    94741 ATTAATCATT TTGAGCTTGG CGAACTCTTC AATTACGGTA CGCTCAAAAT CATCCCGTGG
    94801 AATATACATA TTCTGTTGAT TCAGAAAGTG CCGCTCCATA ATTGAGTGAA CCAATTTACC
    94861 GTACACTATG GCGATCCTAT TTATTTCCTT CCATTCGTCC AGAATATCCT GCTGCAACCT
    94921 ACCATCACGC AAAGCTATAC GCTTTGAGTG GTAATCGGCA TCAAACGGTA CTTCGTACTT
    94981 ATGTAATACC GTTGTAACCG ACGTATACAG GTAGTCGGGG TTATCTAAAT TAATGTACTT
    95041 GTGATCTTCT TCTCTTAAAA TTACTCTACC CATCAGTCTT TCAGTCTATG GCTTTGCATT
    95101 AGCTGCTTCT TATAATTTTC GAACCCGAAC TTTTCAAAAT ACTTGGCTGG GTCATAATAC
    95161 TTAGGCATAA AATTAATAAG TATTTTACCA AGTAGTCTTC CGCCGTCTAA CTGCCTGTAA
    95221 AATTCTACAC CTTCGTCAAC GGCGTCTGGG TCGGTTAGTA TGACTATCTT ATTTTTAGCT
    95281 TTTTCGTATA TGGTTTGGTG TAGCAATGGG TAAATACCCT TGCCTAACAT AGGGATCGAG
    95341 TTGGGGGTTG CGATGTGGTC AAACGGGCCT TCGACCAAAA AGACCCATTT TTCCCAATCA
    95401 ATAAGCGCTT CGTTGAATAT GATCATTTCC TTATCGGCGT CGCAATTCAT ATACTTCGGT
    95461 TTCGCGTTCT TGTCTATAGC CCGCGTCACA AAGTAATTCC AGTTATCTTC CTCGTCCAAG
    95521 GAAGGTATAA CGATCTTGTC GGCGTACTTG CCGTCATAGC ACCAACCAAT GTTATATTTT
    95581 TTTATGAGTT CGTTTGTGAT ACCTCTACCG CTTAAATACT GATAAGCCCT GCGGTAAACC
    95641 CCAAGGCTTT GTTTATCAGC TAATGAAATA TATTCTGACG GAATGATAAT TTTTCGGTCG
    95701 ACCCGCTCAA CCTTCTCGCC ATCTTTGTTG ACGTATTCGT ATTCCATACC AAGCGTTTGG
    95761 TACATAGCCA AATCGTGTTG GTCGCCGAAT CTGTAGAACA GGTCGTATAT CGTGCCGTGT
    95821 GTACCTTCGG TTTTACCACA CGACCAGCAA TTGTATACAC CCTTACCGTA ATGAACTTCG
    95881 AGATTATACT TGTTGTCACT GACCACGTTC TTTAAAGCAG CGCAAGTGGG GCAGTTAAAC
    95941 GCCATATGCA TTTGCGATTC GTGGTGTTTG CGGAAATCAC CCAATACTTT CGTGAGCAAG
    96001 TTAACCAGTA TAGGGTACTT TCCTTCGTTC GGTGAGTCCA TCCAAGTAAT TTTCCGCAAA
    96061 TATACACATA TATTCGGGAA ATGCAAAAGA AAATGAAAAA AATCGTTAAA TAGATTTCAA
    96121 AACGCCGTTT TGAACGATCC AATATCCGTA CTTTCTCATT TCTCCGATAG CCGCGCAAGC
    96181 CGCGTCACTC ATATCAAAGT TCTCTTTCAT AAGGTTACCC TTTTTACCGT AAAGCCACTT
    96241 GATATTCGGG AATAATTTAG ATAGCATTTC CCACACAATC TGTTTTTTGT CGGTATCTTT
    96301 AGGGTACCCG CCAAACAAAA CAATCTTGCC GTTAGCATTA GGCTGCATCA GCTCAGGGAA
    96361 GCCATTTTTA CGGGCTTCAT ATGTGGAAAT ATAGGTTGGA ACTACGTGGA ACTTATCGTA
    96421 GATGATCTTT GAGATAATTC CGTTAAATCG TAGCAGCACA GCCACTGTAT TTAGGTTGTT
    96481 CGACCTTAAT AGCGGCTCTT CAATAATGAC TCTGGTAATA GGGAAGCCAT CATATTTACT
    96541 AATGAACTTA GCAAACAGGT CAGCCTTCAA CATAACTTCC TCGGTCTTAG TGGTAGGCAA
    96601 TGGTTTTGCC TTGGGAGAAA TATGGGTCAG CTCATAGAGC GACCCATCAT CCCTGAATAA
    96661 TGCAACCCCA ATGGTCTTGG TGGACACGTC CAACCCAAGT ATGAAGTCGT CTTTGTGTTT
    96721 TTCGATCGGA TTATCCGACG TTGTTCCCGT CACCATCATT TTCGATCCCT TCTCGTTTTT
    96781 TCTTTTCCGC TAACAAGCCG TCGTACAGCT TACGCTCACG TGCGTTCAGT TTTTTGAGAA
    96841 TGTTTATATC CTCGGCTTCA ATAGCGGTTT TTATAAGATG AATCCTGCGT TGTTCAAACG
    96901 GCGACAGGTT CATATGGAAA ATACTTTTCT TTATTGTGTA TGGTTTACCC AAGTTCAATT
    96961 TACCCTTTTT GTCTGGGTCT GGGTCTAACA TAGTTATAAT CTGAGTGTGC GCCATACGCC
    97021 CCTCAAGGTG CCCCCGATTG TTGTGGGGAA TTGGAGTTAG ACTCTTTTTT GGGGTCTTGC
    97081 TCTTAATTCT TCTGCTCTTT GCCATAGTAT AATGGTTTAG TGATTATGTC ACAAAAATAG
    97141 ACATAGAAGA AAAAAAGTAA ATTAAAACCC CCAAACTAAT AAATAAATTA TGGTTGTGGT
    97201 TATCGTTACT ATGGTGTATA TGAACTTAAT AGTAGGAAGA TATTCGCCCA GTGCTAAATC
    97261 AATTTTAGAA TATGTGCCCG TCTTTTTGGT TCCAGAATAA AAAAACTTAC GAAACCACTT
    97321 GTAACGATCC TGTTTGATAT AAGGATTCAG GTTTCTCGGC ATATTTGACC ACCCGTCATA
    97381 TCCTACCCAC GCAAACCATA GCGTAATAAA CGACCAGAAT ATAAACTCGT ACCAATTAGG
    97441 TATAACTTGT ACCACCAACG CCAGCCCAAG TGTTATGTGC TGCCAGAAAC CCAACGTATG
    97501 CCATTTCTCT TGACATAGTT TATACTCGGC TGGATCAGTA ACAGAAAGCT GGCGTAACCA
    97561 CCAGCCTTCT TTACTACCAG TAAAATACAA GCCCGCCAAT ATGAAGGCAA TGGATAAATA
    97621 TAAAAGCATT ACAGCCTTAT TTTAATATTG AACGATACAA CATCGTACCA ATATTTCTTA
    97681 ATTGGTTCGG TAGGCTTAAC AATAGCCAGC AGGTTTCCAT ATTGATCGTG GAGTCCAAGC
    97741 TCGGTAATAA CGATCGGGTA TAGGTTTCCT GATATAGGGT TCTTGAACTC GGCAAAATCC
    97801 TGATCTGTTG CATTATCCAG AACCTTAGCG GTGTCATTGG TTGTACGGTA GAACTCGTTA
    97861 GCCGATGCCA GACAAACCAC ATTAAGAGAT TTTTCCGTGT TGTAGCTCAA ATATTCTACG
    97921 AATGTGTTAA CCAACGGTGT CGTGATAGCT GTGGATTTGA ATAAGAACTG GGAGTTGCTA
    97981 TAATCAAGGT TCATACCGTC AAAATTGGTT ATAATGTTAG ACGCGTATGT TACGTAGTTG
    98041 TGTGAACTAC CAGTATAATG ATTATATACT GCACCTACAA TTGTTGGGTC GGTAATAACC
    98101 ACGAATCCTT TATCAAGATA AGCAATACCT ACTGGTGTAT CGTTGTAGAA ATCAAAGAAT
    98161 TTCTTCTTAA CAACCGACGT AGGGTTGTAA CATTTTTCGC CCTGCATAAC TTCGTCGTGA
    98221 CCTGTAGCCC ACGATCCTGT GCTGTTAGGT GCGGCTATGT CGTCGTTGAA CAACAGCACC
    98281 ACGTTACTTT CGTATGCCGT ATTCGTTAAC ACCGCTGGCA TACCGAAATA CGCCGCGCTA
    98341 AAGTCGTGCT CGGACATATA GTTGTCCATC TTTCCAAGCT CATACTCGGT ATTGTTAGTT
    98401 TTATACGCTC CATATATGTC ATAGAAAGAA GAAATAGGTG GAGTACCAGC TTTAGGAAGT
    98461 TTTATTTTTA GAGATTTACC ATCAATTATT TCACCATATT GGGTCTGTGG TATTTCCATA
    98521 ACCAGAATTC TGTTTTGATA CAGAGCTTCG TATGCAGTAT CGAAAAACAT ACCAGTATAA
    98581 CCAGTAACTG GGTGCGTTGT TGTACCTGTA ACGGAAGCCG TCCAGTAACC CTTCTTACCA
    98641 TTATAGTACA GGGTGCCAGC CGTGCTGTCA GTCCAAGTAC CAAGAGGGCT TTGCGTGAAC
    98701 TCTTTTATTT CGCTTGCCGT AATAGGAAGA TTAAAGCTCT TGAATAAGTT GGAGAATACT
    98761 GTGTTGGAAT CCCCACGGTC AACAAACAGC ATCGGCGTTA TACTTGCTGT GCTCTGAGTT
    98821 GCGCCAGTTG ATGTGCCGCG CAGGTAGTTA TCACCCTCAC CCAAGTCATA TGGAACCCGT
    98881 TCGGTTACAA CAACGTTGCT CTCAATAGGT TTCAAAATAT CATAGTTAAG CGGGCTCACG
    98941 TCATACTCGA TAGAACCGTC GCAGTCACCA GTAATATAAC CTAACGTATC ATCGTCATAC
    99001 ATAACATCAA GAGCATACGT GAAACCATCC CTCGAAGCTG GTGGAGTTGC TGTAGCACCC
    99061 ATAATTGCTA AGCGCACAAA GGAACCAACG GCAACGTTTG TGGACTGATC CACAAAATAA
    99121 TTATTTATCG CACTGCTAAT TGGTAGGGCT GCGTGGTGAA TCAATACCTT TTGGTTCACA
    99181 TTTGGTAGGT ATGCTGGTCT TTCCGCTAAG AAGAATAAAA ACCTTTTACT GCCTTCCGAA
    99241 ACTCGCTTTT GAAAAGGTAT TTTCATTTTC ACTATAGACA GGTTTGTACC AGCCGCGGTC
    99301 GTGATTGCAG TTATACCTCT TGTGTTTGTT ACAGTTGTGC CTGAAGTTAC AAAATTAACT
    99361 GTGGCATTTG TCGATGGATT TGTAGCCATT TCTTTTTCCT TTTCTTTTTA TGTTATTATG
    99421 CAGCGCTTGT TTGATCCGCT ACTGCCGCCG TTGCCAATAA TGTGGCGTCA GCTGTTACAA
    99481 TAGTTCCAGT TGACGCTGGC GCGGCAACAC GGCGAATGAT AGAGCCACCT ATATTTTGCC
    99541 ATTTAGACAG CGAAAACACA TTGTCATCGT AGTCGCCGCT TACATCAACA ACCGCTTTGG
    99601 TCATTACTGT GTTAGTCAGA TAGTTAACGT CTGAATCATT CAGCGTAAAC TGCATCGGGT
    99661 GAAAGCTTTG TTCAAGCATT TTTTTCTTTC CGTATTCGGT AAGATAAATC TGCATTTCCG
    99721 TTGAGCCTGT CTTTAAAAAT CCCATTGTAT TGTGTGTTAG GTTTTATTTA TAATAAATAG
    99781 TTTGTTGTTA AGCTTTTAAT CCTGAGGCGG AACATATATC GCTGTAATCG TTGATATGTT
    99841 TACACCACCA CCACCTGGAA CAGGAGTGGG TACTATATAA GTATTCGGGT TGTACGAGCT
    99901 GTCCTTAACC TTTACTATAA CTTTCATCGT CGAACTATAA ATAGTCGTTG AGTCCAGTTC
    99961 TGGCTTAGAT GTAAGAACTA AATCAAATTC GTATTGTCCT TCGTGAGCAG ATTGGTCACT
   100021 GTAATTTTGT CCACGCCAGT GTGTTACCAC GGAACCAGCC TGATAAATCT CAAAGCTTAC
   100081 GCCAAAGCGT ACAACTTCAT ACGGTAACAA TACAACCCTG CTTCTGGTAT AAACGAACTT
   100141 AGGTATGTAC ACACTAAGCG CACAGTCAAC ATAACGTTTT CCATCTTTAA CTGATTCCCA
   100201 ATCCAAATAG TATGTTTTCT TTACAAACTC CGAAGAATAG TATTCATCCA CGGTGGTATT
   100261 GATTATGGTG TGGGTTACAG GTAATATGTT CTGAAGGCTA AATGCATCCA AAAACATATG
   100321 AGCGTTTGTT TTATTCAGAT AATAGAAATA TTGTATCTCA GTGAAAGATC GCCGACCGTC
   100381 GTTTACCGAT ACACCTGGAA ATGGAACGTG TGCCGTAGCG CCAGTTGTAA CAACCCCAAG
   100441 TGTCGGCTCC AAAGTGTTGG TATAATCCTG TGTTATATGA GCTGGCGGCA GATAGTATAG
   100501 GAAACCCTCG GCGGTGTTTC CGCTTGTAGT CATACCTGTG TGCCACATAT TACGACCACC
   100561 CAACACAATA GGTTTTTCAA AGTACTTATC ACCGTCCGAC TCTTTATATG CTGTCAATAT
   100621 CTCTTCCACG GGTTCTACTG TCGGATAACG CCATACTGGG CTGCGTAAAG ACATTAGGTT
   100681 GGTAGACAAA GTTTTTCGTG GAATAATTTG ATTACGATCA ACCGTACCGC GAAGACTTAA
   100741 TATATGCCCG AGCGTAGGTA AAGTTGGTGA ATACGTACCG CCGCTTAACA TATTATAATT
   100801 GTATGTTAAG CCACTATATA CTAAATAGTT GGTATCAGAA TCACTGATTG AAAAGTACTT
   100861 AGTACCGTCA ATTAACCCAC GATTGTAAAA TTTTTCAACT CCAAGCGGGG TTAAATAAAC
   100921 CAACATATCG TATTCCGTCA TACCAGTTGT TTTCTCGAAA CCCATCTTAA AAGTCTATTA
   100981 TGGCATTGAT TATCTGAACA TCACTATTCA ATTTTCGTTG CAGCGGCTGG CTGAATTTAC
   101041 CTACTGCAAC AACATTACCC TCGTCGTCGT AAACATCCAC CTCAGTAAAT GCTACCTTGT
   101101 GAATATTTTC GTTAAACGTT GGATTGTTCG ATTTAATATA CCTATTCGGA AGAACGGTCA
   101161 TATTCATAAT CGATTTGTAC GTTGTTGATT TTATTTTGGT ATTAAGGTTG CCGAAGAAGA
   101221 AAGTTTCATC GCCAAATGTC ATACCCGTGT TGCTTAACTT TGGTATACTA ATAAAGTCCT
   101281 GAAGCTTATA CAGGTCGGTA GCCTGAACCG AAAATGTTTG GTCATTAAGT GTAACCCTCA
   101341 GGTCATTAAC CTGAATAGGT TGGTAATCGG TTTGTACTAC AACGCTACCG CCACCAGTGT
   101401 TATTCAGGTA CAGTATAGTT ATACGGGAAC CCGCCACAGG TATAAAGTTA TATAGAACTC
   101461 TATAGGTTTT ACTTATCCCC GCAACTACTG TATACATTGT ATCGTTCAAT ACAAGTCCAT
   101521 TGTAGAACAG GTATACGTCG CCGTCAGGGT CGGAAGTTAG GTCTGAATAG TAGTTACCGC
   101581 TTTGGTAGTA AAACTCTCCC GATAGCGGGT ATACTGTGGG TACAAATATA TCCATCCTTA
   101641 CAGTGGTAGC CAATATAACC GTCCCGATCA GATAGCTAAA CTGAAGTATA TCACCAACAA
   101701 CTAAGTCGGT TGTTGTACCA CCCGATAAAC CGAAAAATAT TTGGTCGCCA GACTGTACAT
   101761 AGTCGCCGTA GGTGCTACCA GTATTAGTTG AAATAAGACT AATATTAGTT GCTGGCTTCA
   101821 ATACCAAACC ACCGAAGTTA GTAGCCTTTT TACGGGAAAC AATAACGTCG CCAATCGGCG
   101881 TGTGCGTAAG GTTGTATGTA GTCTTAGATA TATTGCTGAC AACAACAGAT TCTACAAACA
   101941 ATTCATAGTT ATTTGTCGTC GGCATAGCGA TAGGTATACA CCCGTTAGAG CCTATGTATG
   102001 CATTGGCACT AAAGTAGTAC CAACTATCGG CATCGGGACG GCTACCCTTA TCTGTTTTTT
   102061 GTACAATGAG TATAATATTG TCGGCACTAA ATCCCGTGCC GTCAGAACGT CTTTTAAGAT
   102121 ATGGAAACTC ACTGTACGTA GGGTCTGTAG GATCATTAGG GAACCTGAAT AATACATCAG
   102181 CTGTATCCTT GTCGGTACCT ATACTTGCAT AGTCTTCACA GTGTACACCA GTGAAGCCGT
   102241 TTACACTATC AATAAGTGCA TACGTTACGT GTAATTCCTG ATCTTTAGTG ATGATACCAG
   102301 CTGAGCCAGA ACCTGAGCAT CTTCCAGCAT CCATATCCTG TAATACTGGT TTAGGTAACG
   102361 TCCAGTTCCT GTTGGATTTC AACGACATAG CTGTAATCAA CTCTTCGTTT TCGATAACAA
   102421 CAATCTTCAG GTCTATGAAT ACTTTACCGA CCGCCGTAGG TGTTACTTCG GCATCTACCA
   102481 GATCATAATA ACGTAGGTTG CCAGCCCAGT ATTTCAATGT AGTATCACAT ACAAATGTAT
   102541 ACCCGATTGT ATCGCCGAAT CCAGCGCCGC CAAATTGCTT CTTATGCCAC ATTAATGTTG
   102601 GTACATATAG CTCAAGAGTA GTTGAGTAAA AGCCCTCAGC ATAGTAGTTG TTAACGGTAT
   102661 TGTTGGTATA GTGTATGATA CCCACTTTAT CCTGATGTGC GTTATCGGCA GCATATCGTA
   102721 AGTATGGATA CAAACCCATA TAATTGGTGC CGATAATGTT GTCGTGACCC TTATACGCTA
   102781 CGTGATCCAA CCCTACTATA TCCGATACAT AGAATACATT CATATTCCAC ATAGGTACAT
   102841 CGTGTGAACC GTTGCTGCAA GTGTCCGTGA AATCAAGCAA ACCCTTTGAC CAGTAGGCGG
   102901 ACGGGTTAGA CTCGTCAAAC ACATCTTCGA TCATATTGTT TGCATAGAAG TAGGCATATC
   102961 CAGTACTGCC AGTAGTAGAC CCTGTAAGGT TTAAATCTGG TAATAATCGA TCTACATCGA
   103021 CTGTAAAGCC AGTGGCTGTA CTTCCCGTAA TACTTGTAAT CTGATACCAT AGATACGGCA
   103081 CCGCATAGTC TACAACCCAA GGTGAAAGTG TACCTGTATA CCCTGTCTTA GGATATTTAA
   103141 CCAGCATAAG ATCGCCAACG GAAGGAGTAA GTCCACTTGG ATTTATCGGG GTGGATGCTA
   103201 TTGTAGACCC AGCCTCGTAT ACTATATCCA AAGAAGTTCC ACCAGTAATA TTTTCCTGTG
   103261 GTACTGCATA CCCGCCGCAA AGCGTGTACC CAGACATTAT AGTACTACCA GTAAAGAACC
   103321 CGCGCTCTTT AGCATCGGCA TACTGAACCA TAGGGTATGA TACAATCGAC GTGATAGGCA
   103381 AAATGTAGTT AGTTCCCTCG CTGGGGATTA AATAGGTTGC GGCGGGCTGA TTATCGGCTG
   103441 GGCGTAGTAT ATTCAAATAC TCCGTATTAT CATTGGTGTA CACCATTTCC CCATCACTTA
   103501 ACGAGAAGTT AATGAACCTC AATTGCCCGA TAGATAGTTG TTCCCTACCT TTGTCGGTTA
   103561 ACTTTACATT AACCAACGGC TCTGTTTTCT TAATAATATA ACTCATTCTA CCAGTTTTTC
   103621 ATAAATATGT TATTATACCG ATTGCGTCGT AATCTCTGAT TGTGTTTGTA TTGCACTAAT
   103681 ATCATTTATT CTTATTACGG AAGCGCTACT TTTTACGTTC ATACACAGTA GTATGTAAAT
   103741 AGTAGCAAAA TTTCCGCACG GGTCTTTAGA CGTTAATCTG CCGATAAATT CACCTGTAAT
   103801 TGGATACCCA GCTAAGTCCT TAGCAAAATC ATATTTCAGG TGAATACCAT CGGACTCGTA
   103861 TTTAGCTTCT GCCACGCCGT AAGGGAATAC CTCTCGGCTC GTTGCGTCAC TGGCAGTGAA
   103921 GAACCTATCT ACTGGCGCAT CAAAGAAGTA TTTTGAATAA CCGTTTCTAA ACAGAATTTT
   103981 ACCATTTAGC TTGTAAAAAG CCAGTAAGTA TCGTTCAAGA TTAGCATCTA TACCAGTTAC
   104041 CTCGCTTTCA TATACCTTGA CGTAGCTTCT TCTCATAACG CTATATGTGT TTCCCGTTAA
   104101 AGCGTTTGCC TGATCAGGAA CTGGATCACC GTTGTCGGTA TACCCTGTCC AAGTAACGCC
   104161 AGTAAAAGGC GGCGGGAGTT GATATACACC ATACAGAAAC GCATTACTAT TATAGAATTG
   104221 CGAACGGTCT ATGGCATTTG ACATTAAAGC TATTGTTCTG CCGTTTGCAC TCGCTGTTTT
   104281 ACCCGAAACA AACGCCATAT AATATTCGTG CTCAAAATCA TAAACTTCAG TCGGCGCTAA
   104341 TGTATGACCA GATACGCCAG TAGGCGTAAA CCTAATAGTA TCGTATACAC TGTTGATCAT
   104401 ATATTGATAC GTATCGCCAG TAAACTTGGT ATAAACCCAA CCACCAGCTC CACTGTTTAT
   104461 CATACTGTCC CAAATTTTAT CGGCTTTAAA GTGCGAATAT CTGGAAGAAG TTGAACCACT
   104521 TAGAATGTAC CCGCCAAGGC AGTCTATAGC CTCTTCTTTT TTGAATACAC AATTAAATGA
   104581 TTGTGGCTGC ACTGTCAAGT ATATTTCGTC GTTAATGTAG TAGAATCCTT CAAAAGTATA
   104641 ATCCAAGGTT CTGCTTTGTA CGGTACTATA CGTAGGGTTT GCCGAACCGC CAACAATGTA
   104701 CGATTTTTGG TTGTAAACAA ACCCATTAGC ACCCATTAGC TTAACAAGCA CGGATTGCTC
   104761 CGTATCTATG GTACTATCGT AAATTATCGA TGCTTCTACC TTGATCAAGT TATACCTGTT
   104821 AACTACAAGA TAATTGTTGT TGGTACGGTT AGCCAATGAA ACCGTTGGTA ATTCCGTTTG
   104881 GAAGTCCTCT GGTATATGGT GATGCGTGGC TGTATAACCA GTATCTGTGC GCAAATATTC
   104941 CCAGTTGCTG CCGTAGCTAT TAATAATTGG TAATCTTGTA TTTATGTTTT TTGGGCACGG
   105001 CACATCATCG GTTCCCACGT TTCCATAAAT ACCATACACG GTTTTAGACG AGTAGAACGG
   105061 GCCTAACCCA GCTTGTGTTG AACCAGTTAG TGGATAGAAC CCATCAAACT GAAAGTCCAA
   105121 AGCTCCACTC ATAAACAACT GGTTTTCTAT TGTTGACCCT CGCGGCGTAA TACAGGGTGT
   105181 TGGTAATGTA GAACCAGTTA AATAAAATTG ATACCCAAGA CCGCAGGTTT GAGTTAAATT
   105241 AATATCAATT GTGGTGTTGG TGGTATCGAG ATCAAACTTA TCTACATAGG TTGTATTAAC
   105301 GTGCATTAGC GGGGTGGTCA TACCAGTAGT TATGCCAGAC CTGTTGCCGA CATATTGCTC
   105361 ATACATACCC GAAACATCGC CAGTTTGACC TGTCATTCCT GTAGGAATAA ATGGTATAGC
   105421 CCAAGCTGTG CTTGTGCCGC CTACGGCATA ATCTGGCGCC GTAACGTTTG TATTCATAGA
   105481 GTACCCGAAT GCGTGCGGTT GTTTGTACCA AAATAGTACG CCGCCGTCAC TAATGTAGTA
   105541 TGCATTTACC CTTGTCAATA CAAAGTTAGA TAGTTTAACA CTATAATCAG CCGTAAGCGG
   105601 GGTGTCATTC TGAATTGCAA CAACAGTTAT AGTACTTGCC GATATTGACG TCGGGTAATA
   105661 ATAACCTTCA AATTTAGTTT GTCTGTGAGT CAGATCACCC TTAAATTTAA AAGGATACGA
   105721 TGTTAATGGT TCATTAGTAA CGTCATTGCA GAACGGATGA ACATAAATGG TCGGCTGTTC
   105781 CTGATACGTC ATAGTGTTTC CTGTGTATAC TATATCCAAG TCATAGCTTA AATAATACAG
   105841 CGTATCTTTT TCTGGCGTAG TAGTGTACGT CTGATTTCGC ATACTAAACA TTCTAACGCC
   105901 GTTGCTCGTA GTATGAACAA ACTTTGCGGT AGCTAAGTCT TCAGTCGCAC TAAACTGTAT
   105961 CTGTGTTCCA CCCATAGGAA CCTGCCAGCT TGTTGTAGCC GAAAGAAACT CTGGGGCAAT
   106021 GATCATACCA GTTAATAGTG GAGCCCTGTA CCCGTCGTAG TCATAATAGC ATACGTGTGG
   106081 TAATGGCGGT GGAGTAATAA AATTAATGTT CGATACATCC TTTTTAACGG TGAAGTTTTT
   106141 CATCTTAATC ATACCGCCAG AGCCAGAATA GTCAATATCT TTTCCAACTA AATGTATGTG
   106201 CGCTATATTC TTAGAACATT TGAACTTAGT TTTCAAATGA ACCCAATTAA GCTTTTCGTA
   106261 TTCGCCAGCA CCAAAACAAC CTTCCATCAT ATCTAAATTA GATATTATGT TTGTCGGGGC
   106321 TATTGAAGAA AACATATTAG GATCGTAAGT ACATATCAAA CTAAGATAAG AGTGCGCACT
   106381 TCTTCCAGTA ACCTGAAAAT CCATAAGTAT ATCACCCTCA ACAACATAAT ATTCATTAGG
   106441 CTCTATAGTA ACACTACGTA TCCCAGCAAA AAACGCTAAT TGAAGTGGGT ATAATGTAGA
   106501 CCCGCTAACT GGCATTGCAT CGACACGCAA CATTGTACTT CCTGTGGTAC CACTTATACT
   106561 AAGTCCAGCA TATGACCCGA GCCCTAAATC TTGATCAAAG GTTGAACCAG AGAAAGATAT
   106621 TTTATGACCC AAAGTAACCG TTCCAGTTGA CCCGTTTTTG GTGTAAAAGT ATAAACTTGC
   106681 CGCGCCAGCA CAGGTAGTAG ACCCAGTATT TAGTGTAAGT CCTGTCATAG ACCCAAAATT
   106741 ACCGTGCTGC AACAGTAATA TATTCTGCTG GCTTGCATAA TGTCGGTAGA AGTCGTAGCT
   106801 ATCGGCGTCA AAATACCCAC CCCTCGTTAA ATAGGAATGA GCCTTCTCGG ATAGTTTAGC
   106861 CTCGGTCAGG AAAATGATAT TATTACCGTG AAGGTCTGGG CTAAGCACAC CATCGCAGTG
   106921 AAACACGTCC AAATAACCGC TTGGGGACGG CTTCAGCGCT TCATCTTGAA ATTCTGACCC
   106981 GTCAGTACCT GTCCAGCCCG TAGCGCTCCT TAAACCGTGC TTATACTGAA ATTTTGACTT
   107041 GGTAATATTT GCATTGGCAT ATTTTCTGCC AGCAAGGAAT ATTGTAGTAG CTGGAATGAA
   107101 CTGCTGAAGT AATTTAACCC AGTACGTGTC AAACTTCGAC ATAAAGTCTA ATGTCTTTAC
   107161 GTAGTCAATA GTTTTAAGGT TTAATGCACC CGCATAATCC AGATAGTCCC AGTAAATTTT
   107221 ACTCAGTACT GGGTATGTTT TTATAACCTT TCGGTTCTTA GGGTCAACCA GCTTACTGGT
   107281 TATTTCCCTG ATGTAATCAT TGAACGTTAG CTTAGACGGC TCTACCGTAG CTGTAGACGT
   107341 GGATATATCG TACCCGTTCT TGTTGTAGAA TGAATACACA TAATAGTCAA AAGTCATCTG
   107401 GCTTGAAATT GCCGCGTCTG CCTCTTTCGA GTTTATAACT AATCGGCTAT CCTTGATAAT
   107461 GTAGTTTGTA TCGCGCAGTA AAAAATCGTA TGACTGCTGG GTTTCACCCG TGGCTACTAC
   107521 CCAAGATTTT TTATTGTCTA TTGTGCGGTT AAGGTCAAAC GCCTTAATGG AGCCGAACTT
   107581 GCGGAATGTA TCTAAATAGG TTTTACCGTT ATCGTAAGCT CCAATGTTTT GTGCATTGTT
   107641 GAGCATACTA CCGCCATTAG CCTGAAAGTA GGTGTACGGC GGCGTGGTTG GGTATCCATC
   107701 CATATCAATA GGATAGTCAG ATATACTCTG GTTGAATATA TTGTAGAAAT CACTGTAAGG
   107761 TAACTGGTGA TCGGCAACGT AAACGTACTC GTTTATATCC ATAATTTCCA ACGGAATACC
   107821 AACCAACTCT AACGCAAATT CAATAGACTT CCTTGTGCCC TTGGACTTGA ACAAATAGAA
   107881 CGAGTTAATA ATAATACGGC GCCACAGCTC TATGTCTATT TCCGCTGGTG TATCATCACC
   107941 CTGCCTGTCA GCCGAAACAT CGAACAGTGA TTCAATTAAC GTATCGTCCT GTTCTATCTC
   108001 ATAGGTCTTC CAGCCAAGCA TATGCGCAAA GTTTTTCAAT AAAACATCGG GCACGTTGTC
   108061 AAGCTTATCG TAAGATACTT TGGTCATATA CGATATACCA TCGGCATACT TCTTTACGTT
   108121 GTCGAACATA GCCCCGTAAG TTTGCCACGT AACATATGTT TTACGCTCGG GCGTATCAAA
   108181 TTCCTGTAAG GACTCGGCGG TTAAGAACCT CGAAATAAGG TCAGTTTTAA ACCTGTCAAA
   108241 CTCGTCAGCA ATAAATTGAA GGTCGGTTGT ATATTTATCA AATGGGTCAT TAAAAATATC
   108301 CACATTATAA TCATCATACA TCGGAAAACT CATAGTTTGC GGTATAATCT GAAACTCGCC
   108361 GTCGTCCGAA CGGTGCGGTA CGTTAAAGAC TGCAACGTAT AACGGGTTAC TCTTAGGATT
   108421 TAATAAAAAT GCGGTTAAAT CCGAAGTTGT GGTGTAAAAA TCGTCCCAAG CTTTCTTTAC
   108481 TGGTTTGATA TAAAAATTAA CGTTAGCTGT TCTATTTACC GAAACAACTG ACGCAAATGG
   108541 GTCGCCCTGT ACAGTTAATA CTAACCCGTT AGAATCATTC GTTGCCTTTG GTAGAACTAC
   108601 GCCTAATATA GGATAAGCCG CCCCATTGTA ATAAACTTCA TATTGCCTAT AATTTTTGGA
   108661 AAAATTACGA AGCGGGGACA CATATTCGGA CTGTGTTGCC GTTAGCCCAG TTTTATAAAA
   108721 ATCTATCGTA TAGGGATTAT TAATGTCGGC AATAAGGACT TTGAACGTTG CCGAAGTCCC
   108781 ATTGACGTCT GTAAAATATT CGAATACCGA TGTTGGTGTA ATAAAATAGG GTACGACGTG
   108841 CATAGATGCT GGGAATGTTT CCGCAATCTC TTGTAAGGTA ACACGGAACC GCTCAGATAG
   108901 CGATGCATAG GTAACATACT TTTCAAGGTT GGATTTATCG AACCTAACCT TGGCTGTCAC
   108961 ATTCTGTGTC ACCTGAGCCT TTAGAGCCTC AATACCATCA ACTGTAAAGT CTAAACCAAC
   109021 ATAACCCCTT TTACTATCTG CCAGTGTAAA AATCGCGTCC TGCTTTTGGT TGATGCTTGT
   109081 TGTAATTGTA AAGTTACCAA GAGTAAAGAT AGGATCGCCT GTAACAGCGT CTGTCTGTGC
   109141 AAATTGATAC CCAACTAACT TGTCACCAAA AACCTCTTTA CCCTGCGCCA CAATATCTCC
   109201 CTGATGAATA GTGAGTTGTG TAGCCTGCTG GTATTCGGCT GCTGTGGTAC AAGGTATGTA
   109261 CTTAATAGTT CCATTTACCA CATAAGCCCT GTACCCGTCA AAGCCCCATA TTTTAGCTTG
   109321 GTTAACAGCT TCTGCGGCTG TGTCAAACAT ATACTCCAAC AGTGGGTCTG TTGAGTATGC
   109381 GGTTTGGTTT ACCATACTAA AATCAATACT CCCTAAATCA GTATTCATTA TTTAATCACG
   109441 TTAGCTCGGC TTTTATTGTA ATCTATTTCA GTCCTGCGTT TTCTAACTTC AAAAAGTTTA
   109501 GCGCCAGTAT TGTCCCTGAC CTCGTACAGG TCGTACTGTG CGAAGATATT GTTTTCAAAA
   109561 TCGTACAGTG TGTAAATACC ATCGTCAATT GATTTGCTTT GTTCGCCATA CAGTGCGATG
   109621 TTCAATGTTT CCATATCGTA ATCAACCATT TCAATTTCCA TATACATTGG GTTGAAATTG
   109681 GTATTGGTGA TAATCACAGT TTGACCCTTC TGACCAATAA ACGGCGGCGA AGTTGGCTTG
   109741 TAACTTGGCG CAACGTTTGG CGTAACCGTT ACAAACAGTT TTGTACCAGA ATTGGTGTAC
   109801 TTGTACCTGA TCGTTTTTTG ATTAGCATTT GAGCTTGTTT CTGTTACCGC CTCAGCCAAA
   109861 AATGATGAAG TAACTATACG GAACAGGTTC GGTATTTTTG CCTTGTTTGA CGGTGATATG
   109921 TACTCAATAC GGTACCCATC CAACCCATTA TTGATAAACT TTGTTACGAA TTCTGTTGGA
   109981 ACAGCTTGCG TATCAAACAC TAACCCAGCA ATATCTGGGA ATGCAGCCAA GCTTCCGCAG
   110041 TCCTCTATGG TCATACGTAT CTGTGCTGGG CGTATGTAAA CGCCGTAAAT ACCCTTTTTT
   110101 GTAAATATGG TATTAGGTAG TTCTAAGTTA TATAAACCAC CCATAATTTC GACTGTTGAT
   110161 AATTTATTAT TAACGTCTAC GTTAAATAAT GGCTTTACCA CGTCAGTACC AGCAAATCTG
   110221 GTAAATGTTT GCTGCTCACC AGCATTTCTA CTCGCGCTAT AAGCGACTAT AACTTCTATG
   110281 TCGACAGGGG CGACATCCGA AGGTCTTTTT GTTCCATACA GTCCAACCGA CATTTTATAT
   110341 TAATTTAGAT AAATTTATTG AGCACCGAGT TCGCTTCTTT ATATTTTCTT CCCACGGAAT
   110401 AAATTCTAAA TTAGCGATCC CACCAATCAC TTCTGGGCTA ATATTATGTT TAAAACCCTC
   110461 TAAAATAGAA AATTTATGGT CTAAATGGTA CGCACCCGAC GTGCCGCTTA CTCCGCGCTT
   110521 ATCAAAATTG ATAAGTGTAT TTATTGGTTG TTTGCCCGTT ATTTTCAACA CCGAACGTCT
   110581 ATATTTTTTT AATTCAGGTA GTCTACGTAA ATATTCATCT GGCGTTAATT GGCTAAATTT
   110641 TCTAAGCTGT CCAACCGTAG TACCAAGACT TTTACTTCTT CTATAACCAG TAGTGGATAA
   110701 GTATTTATTC ACAAAACTCT CTGTTAAACC CAAAGATAAA GCTATTTCTT TTATATTTTT
   110761 GTATTCGATA CTATACAGCC GTTTAATCAT TTCGTGTTGT TCAATTGTTA AAACAGTTTT
   110821 GATACCACTA CTCGTACCAC TTCTTAGTAA GCCTAATTTA CGTAAAACGG ATTTAATTGG
   110881 CTGGTTACTA ACACCAAATT CGAACCCTAT TTTAGCCGTG CCAAATCCAT CAACAACATA
   110941 CATATTTTTA ATTCGCGCTA TTTCTGACTC GGTAAATACT TTCTTCCAAT CACCACGATT
   111001 TTCGTCCCAT ACTCCGTTAG AAGTTAATAT CTTTTGAATA TTATCTTTTT TCCTACGAAG
   111061 TGTGTGAGCA ATTTGCGTTT TCGACTGCCC CAATGCATAT AAGTCAAGTA TCTTTTGAAC
   111121 CTCGGCTTCA GTATATTCTG TATGTATGTA TTGATTTGCC ATAGTTTAAA TTATTCCGCC
   111181 ACTATACAAT TTGAAGAATC CGAACCCCGT TTTCTCTAAC TCTTGTATGT TGGTAACCGT
   111241 TTTCAATCGT TTGAATGATT CGAAGACGTT ATTTATACCC CTATTGATAA ATAGATTACT
   111301 ATCCAGAATT GGTTCATCAA TTATTCCCCA GTACTGTAAT ATAAATGCCG TACCGCTCGG
   111361 ATACCCTGTA GCCTTAGGCA CTTTGTATCT GTAAGTGGTT ACTCCGTTCT TCTCTTCATA
   111421 CCAAATTGAC GGGTACTCGT ATTCGTCGGT TGTACTTTGC GGATCATAGT CATTCACTAA
   111481 GTACATCCTG TATGCTTTAT ACTCTGGATC GTCGGCTGTA ACAACTGCCT TAATGTCGGT
   111541 TCCGCGTATA GTTACTGTCT TCCCGACAGC GTAATATTTA GCTGCAAACG ACTTCAATAT
   111601 AAACGAAAGT TTACTGCTTG TTTTACCAGT AATAAAATCG GTTAAGTCCG TGTAGTCTAC
   111661 TGATTCAGTT ATACCAGATA ACGGTTTCAA TAAACCCATA GCCTTCCCAT CGCACTCCAA
   111721 CGGTATGATA AATGATACCT TATCCGTTAG CTTATTTATA TTCATTTGTA TCATTATCCG
   111781 CCCTCTCTTG GTGGTTTATT ATTGCTGCTT CCGCCGTTCT TAATGTACTG GAATTGAAAA
   111841 CGCGGCTTAA CAGTAAACGT TAGTTTATTT GCGTATTCAG GTAACGTGTT GCGTAAATTA
   111901 TTAAAGTATA ACGTAACTTC ATAATCCAAG TCCACGGTAT AATTTTTGCT CGGGAACGTA
   111961 TTTGAATTGC TACACATTTG GTAGAACATC GGCTCAACAT TCGCATAGCC GTATTTATTA
   112021 CCAAATAGCC AGTTTATTGC CAAATTCATT TCACCGTTTG CTGGTATCTC TGAAAGATCA
   112081 TCTCCGACGT ATGAAATTCT TAACTGTTCA CCAAGTTCTT GACCATATAA TGTAAAGTTA
   112141 TAATTGTTGA GCGGGTAAGA CCATCCAACC CAAGCCGCGC TTTCCCAAGA ATTTACTTTA
   112201 TTATCGTCCA GAATGTTTAC GGCTACAGTT CTACCATATA AAGGGTCTGA CGGTTTCTTG
   112261 TTTCTATCTG GGTGCCAGAA TGTTTCAAAG TTAAGTTGTC TTCCATTTTC CAAGTTATAA
   112321 TCTGGAACGC TGGATAATAC GTATATAGAC TTAACATTTC CATCTACATA TGTAAGGGCT
   112381 TTGTACTGCC CCGTTAATCT GCTGTGCCTA TCTGAACCCG AATCGTTCAA TAGTTTTATG
   112441 TCAATATTTT TCAGATAAAC TGGAACTGGG CTATCATTGA AGATTTTTAT TGTATCCTCA
   112501 TATTGATTAG TAACCAGAGC TGCTGCGCTG TTCCACTCCG ATCTAAGGTT TTGAAAGGTA
   112561 TTATACCCAA CTTTTCCATT AAAAATATAT GGTGTAACAC CAGAGTCGAC GTCAAGATCA
   112621 AAATCTGTTG TTGTTGTTGT TAACCTCAAG TCAAAATTAC TAATTGTGCT ACCTGTTGTA
   112681 GCGGTTGTCG TTATTGGTGC TGGTACCCCG TTAGCTACAC CAATTAACGG ATTTTTCTGT
   112741 GCAAACTCAT CATCAAAGAC CAGTTCATAT AGTAAAATAC TATTAGGTTT TACCACCCAT
   112801 TTATTGCTTA TTGGGTCAAA TATTCGTATA ATATATTTTT TGCTTGCATA GTTTACTTTA
   112861 TATTCAACAT ACAGCATACG GGAGTCAAAA TCTTTATTAA CGCTTTGTAC CCAGTGTTTA
   112921 TTCGGCTCGT ATGGGTGGCT CGGCAATAAG TTTATCATCC TACCGTTTAA TGCGTCCCAA
   112981 AACTGAAACG AAGCGTAGAA TGTATCAATA TTGTAATTAT TCAGCCAGTA TAGGTAATAA
   113041 CCGTCAGTGG TTTCGTCTAA ACGGAACGTA GGTCTGTGCC AAGCTCCATT GGCGTCGCCT
   113101 TCTAACTGGC ACCACCTCGG GTTGACATAT ACGACATTTT GAAATAAAGA TTCCTGCGTG
   113161 GCTGTATACG GCGATGTATA AAAATTCATT TTAATGAAAG AATTATACAG GTAAGGCTGT
   113221 GTGTCAAATC TCTTTGACAA TAACTGATTT GACGGGGTGC CATCGGCATT AGGTTCAAAC
   113281 CAAGTTTCTT TTTGCGTGTA AAATCAAATA TAAGTGTCTG GTATTGCGAT CTGAACGCCG
   113341 TCATTTCGTA GTCGTTTATC TTTTGCACTT CACCATCCAA TACACTCTTA ACCATACTCG
   113401 CTTTACGAAT ATCCTTCATA GAATCATCGT AATCCGACGT TAAGTTGAAC GGCAGACGAA
   113461 CAAACCCAAG GCTTTTATTT ATCTTATAGT TTTCCATTAG CAAACAGTTC CGCTAAATTC
   113521 TTCGAACGGT TTATCGTTCT TATTTTTATC CAGTAAAGAA TCGTCCAGCG CTGAGTTACC
   113581 TGTGGTATTG GTTGTGCTGG TTTGATTCTG TGTAAGCGTG TCTGTATAAG AGCTGATAAG
   113641 GTACCCACCA GACAGCAGGG AACCTACTTT GGGGCTCGAA TAATTTTTAA TATTAAATAG
   113701 TACGTGAGAA AACACATAGA ATGCGTCGTT CATATACGGA AAATCAATAC CGTTGCCACC
   113761 AGCTTCAAAG TACCCTATTT CCAGTATATG TCGCCAGCGA TATGTTTGAT ATTTTTCACT
   113821 GTACACCGCA TAATTAGGTA TACCAAAATA CACGTCCCAC TCTTCTACAT TATTCGAAAA
   113881 TTTTCGGATC GGCACGTGAT AAAACGGGTT GTAACCAAAC CGCATATGAT TCGCCGCAAC
   113941 ATCAGTAGTA TTACATATGA ATGTGTGCTC TATGTGGTTT ATTTCAACCT CTGTCAGGGT
   114001 TTCGTTTGTG TATTCCACCA AACTATGGTA CAGGAAGTTA TTAGTATCAT TATAGTCTAT
   114061 AAACGTACCA AACTCGTCAG TGAAATGATC GCTTACAGTT TGAATACCCT TATTGCTTGC
   114121 ACCGCCCGTT TTTGATGTGT ATACGGCGCC AGATCGACGT GCCCAAGCGC CTATACCATC
   114181 CTTCGCAACG TCCCCGTCTA ACAATACAAA CGTACTTGAA AGTAATACGA ATACATTATC
   114241 TTCCTGAGCT TCGTAAATCA TTGACCCTTC TGGCATCAAC AATACCTCGG CTTTGGTATT
   114301 ACTGAAATAA TAATCCTTAA CCTCATTTTG ATCAAACGTG CTCTGTATAA AGTTAGCAAA
   114361 ATTAGCCTGT ACGGTAGTCA TTTTAAGGTC TTCACTTACC AGCTTCACAA ACGTTATATA
   114421 TAAATCAGTA ATTGGCGCCT TGTTGTTTGA TACTACGTCC TCGAAATAAC TCTTACCCTC
   114481 ATTAGTGAAG GAAAATGTTT TTTGATTGTA ACTGTTATTT GAATATCCGC AATTAGTAAT
   114541 ACTACCAATT TTTCCTACGG ACTGCAATTT TTTCATATAG TATTCGCAGG GAATTTTGTT
   114601 GACCAACTTT TTTACAAATA TGTGCGGGGT GATTACAGCT AACCAGTTTA CGTTTGTTCT
   114661 ACCAGTTAGC GAAACGTAAT ACGCAGGGGT GATGCCAAGT TCAACCTCGC CATTGCCAAT
   114721 CTTTACATAA TCGGTGGTGG TGCCAGACGT TGTTGAACCG CTTGCCGCCG TGGCTACCGC
   114781 TGTTTCCTGA ATATATACCT TATTACCAAC AACATAGGAC ACGCGGTACG TTCCGTTTTT
   114841 AGACGGCGAA TCGGTATCTA TAAGTGAAAG TAAATCGCCA GCTTGGTAAT TATGTCCCAA
   114901 ATATAGTAGT AACCCTGTTC TGGTTTTATT ATTAATAACT TCGCTTTTAA TAGAAAGAGC
   114961 TGGCAGCCCA GTATTAAAGT CTATGGTTTT AGTAACGCCG TCAAACGTAG TAGTAATGAC
   115021 GTAATCGCCT CTATCTGCGG CAGTAGGTGT GCTCCCACTA CCGAAACTTA AAGGTGCCAT
   115081 TAGGTACACG TCCCAGTTTG CATCAGCGCT AATATCAAAA TACGTGAAGT CTGGCTTAAC
   115141 TATTGGCTGC GTTGGTAGAT CGAACTTCAA ATTAACAACT TCGTTAATAT GACCGTAAAA
   115201 CCTGTAATGT TTACAATTCA GCTTATCAAC ATAGAATTGG TCAAGCTGGT TAATGCGTTT
   115261 AAATACATTA TACTCGGTAT ACGTTTGCTT TTCCGATTCA AGTAATATCG GCATAGTTAA
   115321 CCCCTTATCC TTAGCGTTAG CCACTTTTTT AGACCTCAAT ATTTGCCCCG TATTACTCAT
   115381 TGAAATACCT TTCCTTTATA ATATTTAATG CGTTCTGCGT CTTATCGTTG CGTCCAAATA
   115441 AGTAATACTT ACCTTCGTAT AAATTATCTG TTCCAGCCTT GTATGAAGAG TAGACGCTAT
   115501 CTTTAACCAG TTTTTGAATG GTATCAGTAA CATCGACAAC CGACGTTTCA AACATCACTT
   115561 TACTTGATCC ATAGCTTATT GACGAAACAA ATAGCCCAGC CGTGAATTGA TTACTTACCG
   115621 CTAAATTAAA TCTGTTGTGT ATAGCGAAGC TGCGCGTAAT AGTTAGCCGT CGGAACGTTT
   115681 TCACCATCCC ACGGGTTATC GCCAAAGAAC CAAGTTTGAA CCGCTGTATG CCGCAATATA
   115741 TCATTATCAG AACTACCACT ACCTGGTGGG TAAAGTATGT TATAAGTTTC ACCCCTATTT
   115801 ACCCCTTCAA TTCTCCTTAC GCCAACACCG TAAATCCAGT CCCATATTTT AGTTTGATAG
   115861 AAAGCTGTAT CTTCCTTCGG ATACCAAGGT ATCCAAGTTA CTTCATTAGC GAATATCAAC
   115921 GTCTTTTGAT CATCGTAATC CTGTATAAAA AAACGTGGTG ATAGTAGTGT ACCGAGTAAG
   115981 TTTGGTTCCA ACGATGGGTT TTTACCATCT ATGGGGATAT TGTATGTAAG GTCAGTGTTT
   116041 ATCTTTGGTA TGTATGCTAT GACGCCATTG CCGTTAACGT TGTTTGGAGC ATACCTAATG
   116101 TCAACATCAC TAAAGCCGTT AGCATAAACC TTTCCTTGGT GTGGTCTAAA ATTCGTTTGA
   116161 ATAGTATAGA ACCTCGGCGT ACCGTTTATT ATATTATATT CAAATAACGT ACTGTCGTCA
   116221 TATCTGTTTG AAGTCCAACC ACCAAGCATA AGGTGTCCAT TACGATCAGC TGGAACCCTT
   116281 ATACCTACCG ATAAATTACC GTTAGAGCCA CCCTCTAATG TTCGCCTACC GTTGCCGTAA
   116341 ATTCCTTCGT AATCGTCAAA AAATTCAAAT ACATAATGAC CTTTGGTAGG GACGCCTCTT
   116401 TTCGTCTTAG ACGGAACCAG CTGACCGAAC TCGTCTGTTA TGTAATAATC TTCATACATA
   116461 GGGAGATTTA ATACAAAAAC GCCAGTAGCC TGCCCATTAA TATCGGGTAC CTGAGAATAC
   116521 ACACCATACC TCTCTACTAC CTGTGGCGCT AAGTGTTTGT ACACTACAAC CTTTAAATCT
   116581 TTGGCAACTT CCTGCTTCGT AATATCCCAA CCTGCGTCAC CGTTACCGAT ATCCACGCTG
   116641 GAATTAGGCA TAATTCTTGA CCAATAACTC ATATTCAGGT ATGACCCGAA TAAAATTGAC
   116701 GTCGGCACAT ATTGATAGTT TAACTCAAAG TCGCATCGCG TAATACCTAT TTCGTGAAGG
   116761 GTCTTGTCGC CCCAAAAAGG AACCACGTTG ACCATTTTAT TATCACCAAA AATGTTCGGC
   116821 ATAGCATCAA TATCGGACTT CACTTTTACA TTATATGTGC CACCTGTAGT TAACTCGAAA
   116881 TTGGGATTGA TAGCCTGTGT AAGTTCAGTG CTTAATTGAG CCGAAATAGT GGCGCTTGTC
   116941 TTAATTTCTG TTACCAAATC GTCGGCAGTA ATATAGAACG ATTTAGTGTC AAATAAATCG
   117001 AAGTCCATAT GCACATACTG AGCGCCAAGC GGAACCCCGA AGATCATATA GTCGCCAGAG
   117061 TCATTTGTTG TTGTTGTAAA CTTGTAATAT TTTTCGTATA TTTCCAAATA GATAGGGTAA
   117121 TATGTAAGAT CACTAACATC AGGAAAACAA CCTATAGGCT GGTGACTGAA ATTTGGCTGT
   117181 TTTACCCTTG GGAATAAATT ATACCGTACC CCATTAGGTA GCTTATCGGC TGGCGATTTA
   117241 AACGGGTATA GCTGTGTAAT TTCATTCCTA AGCTCGTCGT CGCTTGTAAT TGGTACAAAG
   117301 ATACTTACCT TGGCATTTTG AACACCAAAC CCACCGTTAA CATTAACCCT TCCAACAACC
   117361 ACACCAAAGT CCGCGGTCAT CTGGGCATAC ACGTCATATG CACTAACCTT TAGGCTCAGT
   117421 ACTTCTAATT GTTCAAAATC TTGTTCTAAC TTAAACGTAA CATTTTTAGC CGTTGTAAGG
   117481 TCGATAGGTA TACGTATATT TTCCATTAAG CTCTAACCGC CGTTGCGAAT TTTGGTCTTA
   117541 TTGTAATATC CTTGTCTGGG AATCGCATTT GTAATACCTG ATTTTCCTCT GCGAATATAA
   117601 TACCGTCAGT TGTATCAATA ACTCTGTTTG CAACGTCGAT ATATGGCTGT GAAGTTGTGT
   117661 TGAATGAATA TGAACTACCA ACCTTATTTA TTATTTTAAG CGATGGTATA TTCAAAACTC
   117721 CGCTCACTGA AGTTATCGCT TTCATTATAT CCCCAGTATA TACACTCTTT CCCATAACCA
   117781 TATTTTGCGT GGAAAATAAG TCACTTATAT TGGTAATAAT ATTTGCCACC ACGTTCAGAT
   117841 AACTATCTTC GTTCATAAGA ACCTCAGCTT CAACAGCGAT ATCTATAACC TGACCAGCCT
   117901 GTACCTGCAT ATAATCATTC ATCATCCTGT ATTCTGACAT ATATGCAGCT ATATTTTCCA
   117961 TTAATGTAGA GTGGATAACG TTTGTTAACG CCCCAGTACT ATCGAATGAA AGTATATTTA
   118021 CAACAACCTT GTTTTTATCT TGAACAACCC CGACTCTCGC TGGTGATCCA AACTTGGATG
   118081 GCATAAGAGC AATCATTGTC TTGTAGTCTT CCAACGTTAC AGCTCTTTCC TGAGCGGCGA
   118141 AGTTATACCC GATATAATAA CGTAACTCTT CAATACTTGG CGCGGCGGCT CCACCTACTG
   118201 CTGGTGTTAC ATTGTTGCAT CGTAACGACG CCTGAACACT TCTAACAATT TGTGGGTTTG
   118261 CACCCTTATT ACTCATTATA GCATTAGTAA TTGATGTAAT AACACCTACA CCCACATTAG
   118321 ACTCAACACC GCCACCAACT CTATATTTAA CATACATCGT GGTGTTAGGT CTTGGCGTAA
   118381 CTCCAAGGCT TTTATTATTC AATACTGATT TCAAATCTAT AACACCGTCA TACTGAATAA
   118441 ATTCGTCCAG TATGTCTGTA CTGTCGTCAG TTGCCGATCC AAACGTCACT ACGCAATACC
   118501 CTGTCGGGGT ATATTCGTAT ATGTACCGCT TTTCTATACG TAAATATTTA CCGTAATATA
   118561 AGCCGTTTGG TGATACTGGG CGTGATTTAT CAACCACAAA CACCTTGTTT TCAGCTAACG
   118621 ACTTAACTGG GTACCATTTC AGGCTCTCGT TATTAAATTC GTCGTATGTT GGCTGCGCGG
   118681 TAAATCCGAC TCCTGATTTA GAAATAATAC TATCTACATT TAATACGTTT GTATCTGGGA
   118741 GAATTAATTT GAAAAATGGG TCAACCTGAT TTTCACCAAA CGTGTAAGTA TAAATTCTTG
   118801 TACTTCCATT AACAACTACG GCGTTTTTCT TTATGGTATA GCTTGTTAGC TTTCCGTTGT
   118861 TATAGTTAGG TATCTTAACC CTATCGTAAG CGCCTGTAGC GCCTATAGGT GAAGCAAAAT
   118921 CCACGTCAAA TATGGTTTCA AACATTTGAC CACTACCAGT AAACTGGCTA CCCGATTTTA
   118981 GTATAGGCAG ATATCTTTCG TCCTCTGCGT CGCCAAACAC AGGTACATCT ACGGAAAACT
   119041 CGCAAATAGC CATACTCGCG CTTCTGGTAG GAATACGCAA ACCATAGGTT TTGGCTATAT
   119101 TATACAACGA ACTACGCTGC TGGGCGTAAT CCAATACCGT TTCCTGCAAA CTTCGATCAA
   119161 TATTTTGGTG AAGGTTGTCG GCTATAGCCG CGTTCAGGTC AATATAGACC GACATTATAG
   119221 ACGCGTCATT AAAGTTCTGA ATTACTTCAG GGTAATAACG CTTAATAAAC GCCCGTTCCT
   119281 CTTCCTGTAG AGAAGCGAAA TCGCGTTTTG AATAATTAAT TTGCTTTGCC ATTTTACAAA
   119341 TTTAGTGTTA CATTATCGGT AAAGTCAAAA TTACCACTTA CTACGCGGTA ATCAATCGAA
   119401 ATAACTATTC GATACTTTTT ATTTTCTGGT AGCTCGATAT CGTCGCCATA ATGGGTGATA
   119461 TTAATCGCTT TAATCTTAAT ATTGGGCATA AATTCCGCCG CGGCGTCAGT AATTTCCTTC
   119521 CTGATATCGT CGTCATTATC CGTGCTTTGT GGTTCAAACA AATATTGCCG CAAATTAGTA
   119581 CCAAATTGTG GTAGAAAATA TCGCTCACCC TTCATTGTCA TTAACAGGTG CACGAAATTC
   119641 GATTTTACCT CTTCGGACGC GGACTTGGTA AGCTTCAGGT AGTCGCCTTC CACGCTATCC
   119701 TGAAACGGGA AGCTAACGCC TATGGTTTTT TTTCTTATGG GCATCTTAAA GTATTTCCTA
   119761 TAAATAGTTT TGCGATCTAT TTTATTACAT AAAAGTAGCC AGAATATCGT AAAAGTCAAT
   119821 GCATAAAAAA AGGGAGCCGC TAAGCCCCCT TCTTTTTTGA TACGTGTTTA ACGTTAACCA
   119881 CACTTGCTAT ATTCACCACA GGTACACGTC AGGCAACCCT CTATGTATTG TAACGTAGCG
   119941 TCGCAAACTG GGCATTTACC TTCCTTCGTA TCTTCTGTGC CGTCCTTTAT GTACTTTTTA
   120001 AGTGTACGGA CTACACCGTT GAACCAAGTG TTAATAACGT CGTCTTCGTG ATTTAACGAC
   120061 TGAATGGTAT GGATAAGGCT AACCAGATGC ATACGGTTGC GCAATAAACC AGATATGAGC
   120121 TTGGCATATG TCCAGTATAC TGGGCTAAAT ACTCGGTTCA ACCCCCGTAT TTCCTGTTCC
   120181 ATACCACCTT TATCAATGTA TAGCACGTCG TAACGCGACC CGTGACCGTT ATCCTTTACT
   120241 CGGCGAATCT TACCCTTCTC AACATAACTC GGGATCGGAA ACTCTTCGGC TAACCCGCTA
   120301 AATATCTCAT ACGGGTGCCC ACCAACGAAC CCAAGAAATG CGACCCACTT TTCCCCGCCG
   120361 TTCGTAAAGC GACAAACATC ACAGTCTATC GTTTTCGGTC TGGGTAGTGC GTGAGTTTCA
   120421 GCTACGTGAA CGTGTTCCTT TGGTTTTTCC GTGGATATCA GTACACCGCT TCTACTGCCG
   120481 TCACGATACA CCGTAATACC TTTACAGCCA CTTTCCCACG CCGTCAGGTA AACGTCGCTC
   120541 ACAAGCGCTT CAGTGGCTTC TGCGGGCAAG TTTACAGTTA CGCTAATAGA ATGGTCAACC
   120601 CATTTCTGTA TAGCACCCTG CATTTTTACC TTGGCTACCC AATCAATATC ATTGCTGGTG
   120661 GCTTTATAGT ACGGTGATTT GCTGATAATT TCGGTTAACG CTTCATCCCT CAGGCTGGCG
   120721 GCATTTTCAA TATCATAACC ATTAATACGC ATCCAATCAA TGAACTTCGG GTGGAATACA
   120781 TTAAACTCTT CCCAAGAATC ACCAACCTCG TCAACGAATA CAACCTTTAC GTTTTTATCG
   120841 TTCGGGTTTA CTTTGCGGCG GCGTTTGTAA CTTACCATAA ACACGGGCTC AATACCCGAT
   120901 GCGGTCTGGG TACAAATACT TACGCTGCCA GTTGGTGCTA TTGTGAGCAT ACTGATGTTA
   120961 CGGCGACCCT GCCTCTCAAT TTTAGCATAC ACTTCTGGTG CGGCTTCTTT GATACGGTTC
   121021 ATTAACGGGT TGTTACGTTC ACGCTCTATA TCAAAGATCG GGAACGCTCC GCGCTCAGCG
   121081 GCAAGGTCTG ACGATGCGTC ATATACGTTG ATAGCCAGCA ATTTGTGTAT CATAACACTA
   121141 AACTCTGTAG CTTCTTCGGT GCCATAACGT AGCCCTAACG CTGCAAGCAT ATCGCCCTCG
   121201 GCAGTTATAC CAATGCCTGT ACGCCTACCC TGAATGGACT TCTCACGAAT TTTTATCCAT
   121261 AGGTTGCGCT CAATAGCTTT GGTTTCATCA TCTTCTGGGT CGGCGGCGAT CTTAGCCAGA
   121321 ATACGGTCAA CCTTTTCTAT TTCCAAGTCC ACGATGTTAT CCATAATGCG CAGGGCATAA
   121381 TGTGCGTGCT GGGCGAATAG TTTTAGGTTG AATGTAGCGT GTGGGGTAAA CGGGTTTTCT
   121441 ACGTAGCTGT ACAGGTTGAT AGCAATCAAT CGGCAACTAT CGTATGGGCA TAGCGGTATC
   121501 TCGCCGCAAG GGTTGGTTGA GAGTGTTTTA AACCCATAGT CTGTATAACA ATCGGGTAAA
   121561 GACTCACGGA TGATTGTGTC CCAGAACAAC ACGCCAGGTT CTGCCGACTT CCAAGCATTA
   121621 TGAATAATTT TGTTCCATAA GCCTAACGCG GCAACTTCCT TAACAGTGGT AGGCGCGTCG
   121681 GAATCAATAG GATATTGCTG AGTATAATTA CCGCCAGACT TAACGGCAAG CATAAACTCG
   121741 TCATCCAGTT TAACCGAAAC GTTGGCACCT GTTACTTTAC CCTGTTCCAT TTTAGCGTTA
   121801 ATGAAATTTT CGCTGTCAGG GTGTTTGATT GAAACGGACA ACATTAAAGC CCCGCGTCGT
   121861 CCATCCTGAG CCACTTCACG TGTTGAATTA CTGTATCGCT CCATAAACGG TACTATACCA
   121921 GTGGACGTGA GAGCGCTATT AAGCACTCGG CTGCCAGAAG GTCGTATATG TGATAGGTCG
   121981 TGACCGACAC CACCACGGCG TTTCATTAAC TGAACCTGCT CCTGATCAAC TTTCATTATA
   122041 CCGCCGTAAG AATCGTGATT ACCATCGCCA CCTATAACAA AGCAATTGGA TAATGAAGAA
   122101 ATCTGAAAAT CGTTACCAAT ACCAGCCATT GGGCTGCCTT GGGGAATAAT GTATCGAAAA
   122161 TTGCGAAATA GTTCGAAGAA TTCATCCTCA CTCATAGGGT TTGGATAATT CGCGTCTATT
   122221 CTTGCAACTT CTGAAGCTAA CCGATGGTGC ATATCGTCGG GAGTGAGTTC GTAAATGTTT
   122281 CCATCGCTAT CTTTCAGCGC GTACTTGTTC ATCCACACAC TCGCGGCAAG TGCATCACCT
   122341 TCAAAATAAG TCGTAGCCGT AGCCAACGCC TCTTCTGGGG TATGTTTTTT TACTTCCATT
   122401 GTTGTTGTAT TTTATTGTTT TACGTTTTAT TAAATTCTTG ATTTACTGGC AACTGAGAGC
   122461 TGGCAGCCAT TTTTAGGGCG TTTTCTTCTC GCGATTTTTG AACAATCTCA CGAACCTTTT
   122521 CACTTTGTTT ACTTTTTTGT GTTTCGGCAA ATGCGTCAAA CGATTCTTCA AGAGTGGTAT
   122581 CTATAAACAT TTTGGAGTTA TTGAATATGC AATTCTCGAA TACCTTACCG TCGTCGCCGA
   122641 ACCTGCTTTT TAGAATAGCA ATGGTAGCCA GTTTCTGGTC GCGTTGCTGA AGGGTCTTTG
   122701 CAATTGACAT AATAAAGTGA GCCACCTGAG CTTTCTTAAT GTTACCGCCA ATCATATCAA
   122761 CTTCAACCAC GGCGGCTGTA GTGCTCTTAC GACCACCTTG TACTGCCGTC CACATAGCAA
   122821 CATTAAATTC CTCAGCCATA CCCTCAAGCT GGCGCATAGT TTTACCTTCA CCTGTCCATT
   122881 CTTCTGAATC TTTACTTTGC TCGCCAACAA TACAATCGGC ATAGTCAATG ATAACCAAAT
   122941 CCAGTTTACC GTCGAGCTTG TTTTTCTCGC GTTTAATAAT ACGACGGAGC TTGGCTACAT
   123001 TTACAGTATC GGCGTGCAGT TTCTCAAATA TAAGCTTACC GTTAGGTAAA CTTTCTTTGA
   123061 TCTCTGTAGC CCTACGTAAA ATGAAGTCTT TCTCTTCGTT AAGTTTTTCA AGTGGTATAT
   123121 CAGACCAGTG GCACAAGTAT TTACGCCGTA CCTCGTCTAA TTTATCTTCA AAAAATATAT
   123181 GCAACACGTT AAAACCAGCG CGATATGCGT TTGAACCAAT AATAGATAAG AATGTAGTCT
   123241 TTCCGACGCC GAGCGGGGCA ATTACAACAG CAAGCTCCTG TTTACCTAAC CCACCGTTGG
   123301 TTATCTTGTC TATACCCGCA ATGCCAGTAG GAATTACATC ACGGTAGTTT TCGTCCAGAG
   123361 CGTGCTCTAT ACCACTAAAA AAGTCAACAC CCTCGTCGGA TTCCTTAAAG GTAATTGCCT
   123421 TACGAATTGT ATCCTCAATA TCGTCATATT CTTTGTAGTA CCCATTATCC AGTTTTTTCT
   123481 TAACGGCGTC AACCGTATTT CTAACTTTTT GGAACTTACA AAAGGTCATA GCGATTTTAG
   123541 GTATATCCAG ACTAACCATA CCACAATTCT TGATACCTGC CAAGGTATCC GTCATTGTTT
   123601 TATGAGTTTC TAATACACCG CCGTAATTAT CGTCAATAGC AACTTGGATT CCAGCATAGT
   123661 TTGGTATTAC TTCGTGATTA GTATAGTAAT CCTTAATCAA TTTGATAATA TAGCCAAAGT
   123721 AATGATTTTT GAAATAATCT TTGTCTATAA GATCAATGAT CTCGGCACCA AACTTCTGAT
   123781 TGGTGATGAT TTCAGCAATC AAAGACTGCT GAAATTCAAC ACCAAAATCC ATAAGGCTTT
   123841 TAGGCTTTTG CGGTAAGTCC TGTGGTTTCA ACATCTGCTT GTAATATTAG GTTATAACGT
   123901 GAAAACACAA TATTGTCTTT CTTACTGCGG GTTACATACT CGGTAGTAAG CATTCTGCTT
   123961 GGCAATGACA GTGCGTTCTG TATTTGGCTA ATAATACGAG CAATATACTT TTTAATATTG
   124021 ACGTCGTAAC GAATTTTGGC TGGATAAATA TTAGCCGACC AACCGCTTTC GATAACTACC
   124081 TTACCGTTCA CCTTTACCTG AAAAGTGTAG CAGTCGTCGT TTGTGTTACG GTCAAAATTT
   124141 GGGTCGTCAG CAAAGTAGTA TTTATACTCG TCCATAAAGT CGAGCGTCCT GCTTTTCATT
   124201 TCGCCTTGGA TGATCTCTAC GCAGTCGTCT ACTGCATATT TCAGCTCCAA GCTGGAACAA
   124261 GCTTCAGGGT TATACTTATT GACTGTGAAG AACCTCTGGA CAATGATATT ATCATTGATT
   124321 TTGAACAGAA ATTCATAAGG CTCTTTGAAA CTCCTTGAGC GTTCAACAAG CGTCTGCGAT
   124381 AAATTTGGGT TTCCCATCAT CGTATAATTA TTTGGTTTGT GAGCATTGTT TATAATAATC
   124441 CAGCTCTTTT TTTATTATGG TATTAAACGG TTGCCAGTAC TCAAAAAAAG CCTCGTCATT
   124501 ATTACTGTTA TTTATTCTTA TTCCATCTTC CAGAAACATA TTAAGCACTT TTTTTACACC
   124561 GCCCCTACCC TCTGGGTCTA TAGGTGAGTC CTTAACGGCT TCCAAGTCCT GAATGCCAAC
   124621 GTCTGTTAGG TGCGGCGGAT TAAGGCTGAT GATCGTTTTC ATCACCGCGA AATAATCGGT
   124681 ACCGTATGTT CCCCACTTAG TTTGACCGTC TACGATCTTG GTTACTGCAT TGTTGTTTGG
   124741 TTGTTCGGTT AGTAGTTGCT GGGCTCTTTC TTGAATCCAT TCTACATCTT TGGCTTCTGT
   124801 TTTTAACTCA GGGAATATAT TAAGCACAGT TTTTTCCGCT ATGCCCTCGA TCCCAGATAT
   124861 GTTATCCGCG GGATCGCCCC CGATCATCTT GATTAAAGCC ACATTCCTGT GGTGATAGGG
   124921 GAAGTGCTGA TGAAAGTTCT TTTGCGTTAC TATAAACTTT CTGGTGAAGT CAGCCAAGTA
   124981 TACCTCAGTA TCTTCGGATA GTAACTGTAA AAGGTCTTTA TCGTTTGTGA AAACTATTTT
   125041 GTGTTCGTTG GGTGAGTTTT GTACGTAGTA TGCTATGCAA TCATCGGCTT CGGATTCATT
   125101 CTCCTGAATC TGCCGTATAT GCAGTTCTTC GAGGTATTCT TTAATGCGCC TACGCTGAAA
   125161 TTGTAAATCG GAATATTCGT CGTCTGATAG GTTATACAGC GCATCCCTAT TCGCTTTGTA
   125221 ATAAGGGTAA AAGCTTTGTC GATAAGCCCG CGAATTATCC CCTTCCCAAA ACACCACAAC
   125281 CTTAGTTATA GCATATTCCA TATAGAACTT CCGAATTGTG TTCAGAAAAT TGTATATTGT
   125341 GTATACCCTA CCCCTTGCGG TTATGGTGTT TTTCGTGCCG AAGAAGCTTA TTTTTAGTAA
   125401 TACTTCCCCG TCAATAAGAA GAGTTTTTGT TTTAACAACT CGCTTGTTAA TCGTCCGATG
   125461 AATCATCTTG TATTTGATTC TTATAGGATG AAAGATCGGC TAACTGCTTC GATAGCTTAT
   125521 TAGCTTCCGA GGCATTTTCG TCGATAAGGT CGAAATCGGT ACCAGCGTCG ATTCCAAGAA
   125581 ATACCTTCCA GTACTCGTTG TAATCTTCTT TGTACTTTTT AATAGCGGCG TCGCTATTGA
   125641 GAATAAAGTC GTGCGGCGTT ATGATAATGT AACCATCCTC GTAGCCCAGA CCGTTTATAT
   125701 GGTTCTTTTT AACCGAAACT TTAGTTCGGG TTGCAAATTT GATTTTACGT CCCGCCTTGG
   125761 TTGCGCTTAC GGCTGATGTG CCAGCGTTAT CAATATTACC AAATTGGAAC ACCAGTGTTG
   125821 CGTTAAGGTA TACGGCAGTA CCGCCCTTAC CTTGCAATCT GGGTTTAGAC ATAGGGTTGC
   125881 TCATATCTTT CCATACCCAC GGTTGTACAA CCAGAGTCAT TGAATTAGCA TATGGCTTGT
   125941 TAAGTTTTCT TGAAGACGTA ATCCTACGGT TCAAACCCAT ACCGATTTTG TCAGCAAGTA
   126001 CACCAGCTGT ATGTTGTTTA CCACCCTTAC CTTCCCACGT TAACTTACAA GGTACTGAGC
   126061 CGATAGAATC CCAAAAGAAA TCTAAGCCCC AAGGCAAATC GCCCTTCTCC TGCTTGTCAA
   126121 GCATAGCATT AATAAAGTCA GTAATTTTCT CAACATACTC CAAATCATCA CGGAAGACGA
   126181 ATTTGCCTCT CCATTTGTCT GGCTCGTATT CTTCGCAGTC AAAACCCATA AGTTTAGCGT
   126241 GCGCAAAGCT CCATTTTTCT TCAGTGACAA TGAGAATAGG TAATCGACCC ATTTTCTGGG
   126301 AAGCGATCAT AGCTTTTATC AAAGCGGCGG TTTTCCCGCT ATCGGAGTGA CCAATGAACT
   126361 CATTGATATG TCCGATAGCA GGGCCCGCCA ATCCTGTCAC CTCAGCAAAA GCTTCACCAC
   126421 AGTTCAAATA TTCCTGTGGT TTGTACTCGG TGCTTGAGCT AAGCTCTGTG AACAGCGCGT
   126481 CAGCATCAAA CTCTTTTTTC TTTAAAGCAG TTTTGTTAGG CATAAGGTTT GGTTAGATTA
   126541 GAATGGCAAG TCGTCAGCAC TGATTTCGTC GCCAGCTACT GGGTCGGTGT CAACCGCAGG
   126601 ATGATCAGTC TGGGTGGCAG GCGGCGTAGG AGTATTAGCA CCACCAACGG CGTTGCCAAT
   126661 GTTATCCTGT GTGCCTGAAC CTTCGGTATC ATCCGAATCA GCTTTAGCGA TCCATTTGTT
   126721 TTCGGCTTCC GACCAAGTAG GAATGTTACC TTCAGCTACG ATATACAGGT ACTCTGTATC
   126781 GTATTTCTTG TAAACATTTT CCCAAGTCAT TGTATCGTCA ATCCACTGCT GTGAAAGCTG
   126841 TTCGTTGGTC GATAATGGTG ACGGGTCATT TGGAAGGATA GCGGAAATAG CTGTGTATTC
   126901 ACCGTTATTC TGTTTGTTCT TCACTTTGGT GAGTGTGAGG CTCAGGTCGC GACCAGTTTT
   126961 CGGATCGGTG ATATCCCCAA ATTTCTTGAA GATAGGGCTG ATCAAATCGA AAATTCCGCC
   127021 GCCTTTATCG TCGTGAGGGA AACGCCAGAA TTTTACTCCT TCGTTTTCTT TTTCACGTTC
   127081 GATACCTTTG ATTACGTAGA ACAAACGTGG ACGATAGTTA CGTGCCAGCG CTTTATCCGT
   127141 TGGGTCATTG GAGCCCTTCA ACGCATTGTA TACGTCGCTA AGAGGCGAAG GTTTGCCTTC
   127201 GTTCTTACCT GGATCGTACA GCTTACGATG GTTGTTGCCA ACCTTGATAG AATGGAACCA
   127261 AATTTCGGTG AAAACCAGTT GGTCTGGCTT TGGGGGAAGC ATACGGAATG TTTTTTCCCC
   127321 GCGTGATACA CCCTGTGGAA GGGCGATTGT GAAATACTTT GTCAAGTCTG TCGACTCGAA
   127381 CTGACTCTGT GATGCTCTTT TGGCTTGTTG TGCCAGCACC TGATCTACTA CATTGCTCAT
   127441 AGTTTGATTT GTGTTTGATT TATTTATTGA TTTATTTATT GCTTAGTAAC TGACTTTGAA
   127501 CGACCTACGA ACTTCGCGCA ATTTAAAGTT ACTTAATTGA ACCTTAAATA TACACATTCA
   127561 CCTTGAAAAA GACAAGGTTT TGAAAAAATA AATTTACGTT AGTCCTTCCG AAGAGGAACC
   127621 AAATTGACCA AACATAGTCT TTGGCGTCTT AACCCCGTGT AGGTATACTT GCCCAGTATG
   127681 TACTATACAT TCCCATATAG GCATATCTAC AACAATTGAG TCTGGGGCTG TTACGATGCC
   127741 GCCCCAAGTA CCACGGACGC CATTAACGGT TACGTCGGTA GCCGTATCCG CTGGGTTACC
   127801 AGAAACACTC ATACGAAAGT ATCTGTAATC ATAATTAGCA TCGCTAAAAA CAACCGTAGT
   127861 GCTTGACGTT ACTTTAATAA GAATATTTTC TCCTGAAAGA TTTGTAATAT CTGGCATATT
   127921 AATTCATTGT TATGTTTTAT TACATTCTGT ATGCTGGCAG TGAGCGAGCA ACCTTGTCTT
   127981 CGAATGGGTC TGGTGGATTG AACGAGTTAC GTATATCCCT TTCGTTAAAA TCGCTAAGAA
   128041 GATTCGATAA AGATAATTTA TTTTTCTTCA TTTCCATTTC TGTTTGATTT TTTTCCACAC
   128101 CTTCCTTGCC GTAATCGCTC AACGGAACGT TAAACGGGTA GGAATTTTGA GCCATAGCCT
   128161 GCTTAACTTC CTCTGGGGAA GGTGGCTTCG ATAGCTCGAA ATCTTTGTAA ATGGCATCAA
   128221 TTTTGGCTAA CGCCTGATCC ATTTTTGTTA CATTGCTCTC CATACCGTTG ATTTTCATCA
   128281 TCAGCTGGTT GACCATAGCC AAAGTTTTAT CAGCCTTGCT GTTCATTTCG TCAGCTTTTT
   128341 GGTTGGCTGC TTTGGTATCG TTAACAATAT CGGTTACGTC AACTTCCTGA GCCGCATCAC
   128401 CTGCTGGTGC CGCCATAGGG TCTGCTGCTG CGTCGGGTGC TCCACCTGCT GCAAAAGGGT
   128461 CTTCTGCTGG TGCTGCTGCG TCGGGTGCGC CACCCGCTGG GGGTATACCA CCTGCGTCAG
   128521 GAGCGCCACC CGCTGGGGGT GCGCCTGCTG GCGGAGCTCC GCCTGCGTCA GGGGCGCCGC
   128581 CTGCTGGGGG TGTCTGTGAA GAAAAATCAT CCATAGTTAA CTGATCAACT TTGTTGTCAT
   128641 CTTCTTCAGA TAATCCCTGA TCGAAGTATG CGTATTCGGC AATACTGTTC AATCGTTTTA
   128701 CTTCTTCGTT GAGCGCCTGT GGGCTGACGT ATTTATTTTT CATTGTTATA CAATTGAGCT
   128761 ATGTGTTATA GGTCTTTCTT CGACTAAGAG CTGGCGTCCA TCTTCGACGA TGAGCTTTTT
   128821 CTCAATCAAT GTAGTTCTTT CGATCAAACC GTCGTTCTCA ACGATTCGTT TCGCCGATTT
   128881 TTCTGCCAAT TGCTCAGGCG TCTGAGTCTG GGCAAGAAAT TGATCTAACG CTTCTGGGTT
   128941 GAATTCCATA ATGAATCTCC TTATTTTTAT ATAAATATAC GCTAATTAGA GAAAGTATTA
   129001 CCTTGCAAGA TATTTAGCCA CAATACAATT TACCATAGTT TGATACGCTC CTTTTACAAA
   129061 ATGTAACTTA TCTGGTAATA GTTGTCCACC GCAACTTTCA GTGAAAATAT CAATAAACCT
   129121 AAACTTTTTC TCGTCAGCAT ATAATTTTAT ACCGCTATTA ATATCAACAG CGTCTTGCAT
   129181 TGTAAAAGAA TTCGCATTTC CGCTCGGATA ACCATTAGGG TAGTAAGGTA AGCTAATAAG
   129241 TACTATTTTT GTTTTATCGT TCAAATAGTT GATCGGAAAA TCGCTAAAGA ATTCTTTAAC
   129301 TTTCGTATAC GCAGCATTAA CAGTATGCCC CCTATTAGCA TCATTTGTAC CCATAAAACA
   129361 CCAAATTTGG GCTGGGCTAA ACGTTTTTAT CTGATTAAAT AAATCCGTCT TATGATTAGC
   129421 ACGGTCATTA CCAACAAAGT TGGAGCTGTA ACTTGCTCCG TCATTTCCAT ATGCATTAAG
   129481 GTTATATATC GGATTCGCAT TTTCTAACGT TTTTTTAAGT ATTTCGTCAA CTTTCATATT
   129541 TGACATATGT GAGTATTCCA AGATAATTCG TCGTTTGACA TATTAAATTT ACCATAAAAG
   129601 CCTAAAGCTG ACCCGCCACG TTTTTGACTT TCAGTTTTAC CATTGTTATC GGTTGCTGTT
   129661 TCATACCTAT CTACACTATC TTTAACTACA CAGTTAGCAC ATCTTTCAAC TTTCTGAGCA
   129721 AATAATTTTG TCACTGCAAG TACCTTATCC GTGCTGGTTC CGTAAATAAA ATTATCATTA
   129781 CCTTCTCTTT CAACAAGTAA ATCTATGGCG GCATTATAAA ATTTAGTGTA ATTCGGCGTT
   129841 TTAGTTGTAA GGTATACCAT CTGATCCGCA ACCGAATCAC CTATTTCAGA TAAATTATAA
   129901 GAGCCAGAAT TCCACTGTAT CAAACCCTTA GATACGGCAT TTTTATTTGT TGACGTTGGG
   129961 TCTGAAGCGT ATGCTTTATT ATTAAAACTA CTTTCCCACA CCATATTACC CATCACGGCA
   130021 GCCGTTATAA TTTTAGCATT TTCATTACTT AGTTTATTAA CATTAACCAA ATTATCTTGT
   130081 AAAAATAACT TAACCTCTAA ACGGTTAGCC GCTAATTCGG CACTAGATAA TTTTTGATCG
   130141 GTATCCGTCA CATTACCAGA TGAAGCCGCA CCTGTAGCAC CAGAGCCGTC ACCGCCAATA
   130201 TCGCTTAACG CATCATCACC CAGTAAACTA CTGATATTAA GAGTACCTAA CTGTAAAAGT
   130261 ACGTCCCGTT TCGAAGGTAG TACTGACATT GGCTGCCTTA CACCTTTGAA CGTTGTTTTT
   130321 ATATCATTTG GTGTTATACT ATGCTTCACG TTAGTGATCC AATAAGTTCC ATAGAATAAC
   130381 GGTACGTTGG TTAATTCGAA AAACATCAAC GGCTGAATCA TTAAATTACC TAATGAGTCC
   130441 ACCTGAGCGG TATACGATCT TTCAGTAAAC AAACCAAACA AGTTTCCGCC CTGTGACTGA
   130501 GAATGACCCT GTACATAGGT ATTCAATGTT TTAAAGTATT CTTCTGTGTT TTGGTATTCG
   130561 CTCTGGTCTA CTTGTAAATT ACTGAATATT TGCTGGTGTT GCTCACCGAA GTCTACAACA
   130621 AAAGCCATAG CGGTGGCACC TGTCTGCATT AAATCTTTGG GTATATTTAC ACCGTTTCCG
   130681 ATATTGGAAG ATATGTTTGA TTTGTTGCTG TTACCTTTCG AGTGCATTAA CGAAAATGAC
   130741 TTGGACGCGG AGCGTAAATA CTTGTTCTGC GCTGTATTTA ATACGGTATT TGTGTTTCCG
   130801 ATAAACTGAA ATAAGAACTT AGGGTTCGAC TCAATAATAT CGACATAATC AAACGTCCCG
   130861 AACAAATCAC CAGCATAATC TACACCCTTA CCATCTGTAT AAATCCCAAA GTCTATAAAC
   130921 GACGGGAGCG CGTGTATTAG CGACGAGTGT TCCTTTGCCA GATCACTCAA AAATGTGTAT
   130981 AGTGATATAT TCGTATTTAT ATTATTATAC CCATCATTAT TTTCATATAT TGTTTTAAGC
   131041 CACTCTATGT TTACAAGCAT ATTGTGCCCA ACATCCCTGT TAGCCCTATC AACAAATAAA
   131101 AAATGATTGA TCAGTAATTC TGGTGTTTCT GGTATTGTAT TTCTTAAATT TATGTTACTA
   131161 AAATTGTAAG TTAACCCCAG CGTACCATCG GACTGCACGC GAATCCAGTT ATCGAATAAG
   131221 GATTTTACGT TGTAGTATGT ATTCAATTTC ATTACATTAA TGTCGGTTTT TACGCCTTCC
   131281 TGATGTTCTT TAATCTGGGC GTCCATAATC GCCTTTTCAC CAGTAACCAG ATAATTACTA
   131341 ACGCTTGCTA ACGCGGCATT AATATGCCTG TCAGCATTAT AATACCAACC TCTAATTATT
   131401 GCCGCTGTCT GCGCAAATGC TGTTTCTTGT GTTGTTATTA AGTTAATCTG CTTTAAATAT
   131461 AACATCACAA AGTCTTTAGC TATTTTAATA GTCGCCTCAG TTGGATTGAC ATTAATAGTT
   131521 TTAAAGAAAT AATCAGCCCA TTCCGCAACT TGTTCTGGTG ACCCATAATT ACCAACCCTA
   131581 TAGTAATATT TTCTATATAA GTCTTTTACG TCTGTATCTC CAAAACCATA AGAGCTATAT
   131641 TCGTCTAACT CTTGCAGCCC AAATAACGAC CACTGAATAA AAAAATTATC GTCGTCAACA
   131701 GCGTTAAAAA CAATGGCGTC AAACGTAGAT TTAACTCTAC TAAAATGATT TTCTACGGTA
   131761 AGACCTTTAT CCTTTACCGC GCCATAATCA AATACGCTAC CCACGTTAAA AAGACTTCTT
   131821 TGCGACGTGA GTTCACTGAC AAGGCGAGAT ATTTTGTTGG TTTGAGCCTG AGTTAGACTG
   131881 GCGTTCATAA CTTTACATAG GTTTAAAATA GTTTTACCAT CTTTTGCCAT ATAGTTAAAC
   131941 GTAAAACCCT TGGTAAGCCA AATATTGTAT AACGTTAGAA GTTTAATCTG ATCCTCTATA
   132001 CTATATGTTT GCTCTTCAAA TGTAATACTT TGGAAATCAC TTTTATCTAC AACCAGTAAT
   132061 GATAATAAAA TTTCTTTAGC CCTACCAGAA CCTAATGTTA ATTGCAGAAA CTCTGATTCA
   132121 AAAGCGTCCA ACGCTCCACA CCCTATATAA TCAATCACAT CATCGTAGCG AAGTATAGTT
   132181 TCTTCTCTCT CGGATCGGCG ATCGGAGTCT AAAAAATAGG GGCGATTTAC CTGTTTGGTA
   132241 TGAATAGAAT TATCAGTTAA AAAGAAACGG TCTAAATCGC CTAAAAATGT TTTACTTTGG
   132301 TTTCCGATAA CACTAAAATC GCCTTTATCA GTTACATCAC TTGTTTTGAT TATTGTGTCA
   132361 CCAACAAACG GGCCTGACCC CCATACATAC CTACTTGAAT TTAATATTAG GTTAATAATG
   132421 GTAGTAGTAA ATATGTCGTT TTGTTCTCTG TTTTCTGAAA TGTATGCATT AAGGCTTGCA
   132481 GCCGTTAATT CGGGTAAACT ACTTAAAATA TATTGCAGCC CCGCAACCCC ACCCGCAGAC
   132541 GGATATAGTA TACAAGTAAA ACTATTATCC TTTACGCCGT ATTTTGCTAA GTCGACAGTA
   132601 TTATTTGCCC CCTGAAACTC AATAAATTTC AATACGTGCA AACCAACTAT ATCAATAAAA
   132661 AATCTAAAAC TACCGCTTTG AGTAAATAGG TCATTTTCTG CAACTGTTGG CTCCGTAAAG
   132721 TTATATGACG TTGTAACTCT AATCGAATTA GGGTTAGTTG GGTTTACGGT AAGATCAAAC
   132781 AGGAGCTTTT CGATTTTACT AATTTCGGTT TCCAAGAAAC TGGCTGTTGC AGAATAATAC
   132841 TGAGCAACAT TATTTGCTAC CTCATTGTAT GTAACTGGTG AATTTTTATC GCTAAGATAA
   132901 AAGTACATAT ACCCCCATAT GGATGCGTAA AAATCATACG CAACTTTATA GTCGCTAAAA
   132961 TTAGTGGAAC TATCAATTTT TTTCAAATAT GAACCGTCCC CATATTCTGG TAATCCAGAA
   133021 AAATTAAATA TACTATATGT AGCATATAAA GATATTTTAG AAAGGTATGG AAAGTCCGAC
   133081 GAGGTTTTGG CGTAGTTATA CGAATACGTA GGAAATGTTC TTAACTTATC ATCTATGTTC
   133141 CAATTAAGCA TTTGTGAGCC TTGACCTTCT GGCAGATTAG CACCATAAAA TTCATAATGG
   133201 TATAAGTTAA ATAAATCTTG ATAATTACCT ATACCGTTCA ATGAGTCTAT GGCAAAATAC
   133261 GTATTGTCTG TAACAGATAC TGTATCAGCT TCAGAAACAT CTTTTGGTCT AATAAATTTC
   133321 TTTAAATCGA CGGCTAATGT TATTTTATCG TCACTTTCAG TGTCTAAATA TGGTTTAAAA
   133381 TCACGACCAA CACCAGCAAA CGTATTAACA GGATAAAATA AATTGGTATC CTTTTTTTGC
   133441 GGGTCAATTG TAAATGTTAC ATCTGACCAC CCAACTGTGT TATTACCGTC AAAATCTATA
   133501 TATTTAGGTT GATCTATGGT TGATCCTTTG TAGTTTCTAT AATTCCATAT ACCGCCAAGC
   133561 CACCATATAT AAGGGTCTGG GATGCTGTAA ACGCCAGCAT TATTCTTAAA TAGTAATGCT
   133621 GGGTTTGGCT CAAATTTTTC TTCAGTCTGT ACTTTTTTAT CAGTAAACTT AATTGGAACT
   133681 GGCGGGTTTA ATGGTAGCGA ATGTAGAAAA TAGTAAAAAC TGGTACTTAC GGTATCTAAC
   133741 GCGCCGTTAA CCAGATCGTC AAACATTTGT ATACCAAATT CTGGCGTGTT TAATAATGAT
   133801 GCAAAATTAA CACGCTTTTT ATCCCCTTGA TAACCAATAA AATAACCTTC AAGCGGCATA
   133861 ACTTTATCCG ACGTTTCCCA AACCTTTGTT TGCGCTATAG ACGTTTTAGG AACAAGTAGC
   133921 ACATTTTCCC CATTTTTAGA AACGTTCTCT GGTGACGGAT ACTCAAACAT TTCGCCTTCA
   133981 CGAAAAATAG TTTGAATTGT ATCGTCCCAC TCGCCAAAAA TATTAAAATT GACGATTCGG
   134041 TTGAGAAAGT CATCAGACTC CCTTTTAACT TCACCGCCGT CTTCAACAGA ATCCAAGTTA
   134101 TTGGGGTAGT TAATAATACC GTTAATCCTA TCTGTAAGAT CAAACTTCAT ATTTTCTGGT
[truncated: 117,092 more chars]
