# Supplementary material for: Clades of huge phages from across Earth’s ecosystems
Source: Nature. 2020 Feb 12;578(7795):425–31. doi: 10.1038/s41586-020-2007-4 (PMC7162821; doi:10.1038/s41586-020-2007-4)
Supplement: Supplementary file 6 — Genbank files for all genome. [file 41586_2020_2007_MOESM6_ESM.zip › genbank_genomes_SD-4/F-16_PHAGE_38_16.gbk]

LOCUS       SRR1747046_scaffold_45_prodigal-single     211369 bp    DNA     linear   BCT NOV-13-2019
DEFINITION  SRR1747046_scaffold_45_prodigal-single, contig.
ACCESSION   SRR1747046_scaffold_45_prodigal-single
VERSION     SRR1747046_scaffold_45_prodigal-single.1  GI:
KEYWORDS    .
SOURCE      F-16_PHAGE_38_16
  ORGANISM  F-16_PHAGE_38_16
            .
COMMENT     Data sourced from ggkbase. For additional details see
            http://ggkbase.berkeley.edu/organisms/405947
FEATURES             Location/Qualifiers
     source          1..211369
                     /organism="F-16_PHAGE_38_16"
                     /mol_type="genomic DNA"
     gene            complement(<1..300)
                     /locus_tag="SRR1747046_scaffold_45_prodigal-single_1"
     CDS             complement(<1..300)
                     /product="Putative uncharacterized protein n=1 Tax
                     =Trichomonas vaginalis RepID=A2FSV7_TRIVA"
                     /codon_start=1
                     /transl_table=11
                     /translation="MAKERKAENKDDKQKKTVKAGSSKKTSVKSSAKQTAEKSTTDSS
                     PKKAPARRSKAEIEAEKRAKLEHKLERERKKAALEAKRKERADKKAAREAKAQAKA"
                     /db_xref="UniRef100_A2FSV7"
                     /db_xref="A2FSV7_TRIVA"
                     /db_xref="gan:UMN179_02047"
     gene            complement(331..1008)
                     /locus_tag="SRR1747046_scaffold_45_prodigal-single_2"
     CDS             complement(331..1008)
                     /product="Putative uncharacterized protein n=1 Tax=Blautia
                     hydrogenotrophica DSM 10507 RepID=C0CM91_9FIRM"
                     /codon_start=1
                     /transl_table=11
                     /translation="MNYRHIYMLIIERAKSEEKLGIRFKGNGEYYEAHHILPKSLFSL
                     WEKEKRNLVLLTAREHFFCHQLLYKIYPCREMNYALFYMANCKKDDMKLSSKQYEKVR
                     LDYSTYKSEDMKGENNTFYGKRHSEETKKLWSETRKGVSCGEDNPMFGKTHSDEAKQK
                     LREANLGSNNHMFGKHHSEEAKRKISEKHKGVKTVLGRKWYTNGVECVLAETCPEGFV
                     PGRKSKC*"
                     /db_xref="UniRef100_C0CM91"
                     /db_xref="C0CM91_9FIRM"
     gene            complement(1106..2149)
                     /locus_tag="SRR1747046_scaffold_45_prodigal-single_3"
     CDS             complement(1106..2149)
                     /product="hypothetical protein"
                     /codon_start=1
                     /transl_table=11
                     /translation="MLTIDNSTELTVHDFIKNKEHQPFKGWRTVAKTENFGLIFGCTA
                     PTFAGMLKQAGFKESECDEFIQLTNSTAAFNAALANNMGSKNPMKTADVKYLVVADQM
                     RNSFFETYKGLMGRIKREQAFALMKGYVRSWHGPVRHLAELRYLSVSPKGELTGADRS
                     LYSKMFSHLLNNACNSTIQTMESRIAFSTWVNIAKYLSLWGLKSYCWNNIHDSLDFYV
                     WKPELELVMALANACASWEREPVKGIHMSFDAEISDLQDYEHRCNTYYKAGVGYDVIS
                     IEEALEHYNKKNGTDLKWYGCEWWLDKYMPNRNDLYKYYCDLYGKLDVDTMIEKVGGY
                     IPEEIIKSRIIKD*"
     gene            2226..2435
                     /locus_tag="SRR1747046_scaffold_45_prodigal-single_4"
     CDS             2226..2435
                     /product="hypothetical protein"
                     /codon_start=1
                     /transl_table=11
                     /translation="LDESLLYYFCLEAKANVFRKENERVNKYLQAGDAVAARTVFLEN
                     SKPTTSKIETWDAAVRWARLHPDAE*"
     gene            2439..2858
                     /locus_tag="SRR1747046_scaffold_45_prodigal-single_5"
     CDS             2439..2858
                     /product="hypothetical protein"
                     /codon_start=1
                     /transl_table=11
                     /translation="MTKSKKPIEPFYVILTDNGFLIETLDVSRYYGNSVVRMSLSTDD
                     CFEQYHTWYKNNYKDKKENWKPCVKYRYNTYGLYRRKTKASAERMIEKMNSGEIKKAS
                     ERFPNPRILYIETSFFDFLKYYLGGKQVTVDYGEWNW*"
     gene            2858..3073
                     /locus_tag="SRR1747046_scaffold_45_prodigal-single_6"
     CDS             2858..3073
                     /product="hypothetical protein"
                     /codon_start=1
                     /transl_table=11
                     /translation="MNYFVIKNDQGFYFTGKGMEFSSALDYAKKYPKVYLAQAAAYKL
                     VHSNGYKGVLRIFLVEVEETEITDWDV*"
     gene            3070..3321
                     /locus_tag="SRR1747046_scaffold_45_prodigal-single_7"
     CDS             3070..3321
                     /product="hypothetical protein"
                     /codon_start=1
                     /transl_table=11
                     /translation="MTNKDFIYWLSSISTSGETTSPKDRVELINRLKKKCIDTLLKLQ
                     SAEIKLAQKTKDYDELKANYDALWELNADLTEELQSKEQ*"
     gene            complement(3348..4328)
                     /locus_tag="SRR1747046_scaffold_45_prodigal-single_8"
     CDS             complement(3348..4328)
                     /product="hypothetical protein"
                     /codon_start=1
                     /transl_table=11
                     /translation="MLYIFGDIHLSAMNAWNHDVGENFIEWFEEFCKDTAKNDTEERN
                     ILWLGDVTEKDVNPGDVIDQEYRIFDLCSKYFAHTYVIMGNHDLKLYKKKAQHSLKFL
                     RHFNGVQIIEDVDCRVINNTKVRMLPHKRVEGKSLSAYYSEMTFDSDVDLTVGHWAKL
                     DPNHPNWGGVDTSNMRSKMFCLGHIHTRIEDCYTGSIYANKSVEAGPRVYKMFKDGQE
                     VGCGNIPEFLEYKVVSYPNEIKDTPKKFVTYVYDVEGVNSVQQARIQYPDVYVRGTLK
                     KKIDKEITQSVKSSDVFLYKNNLQAYNDWLRETKYPIGRRASVMISELLK*"
     gene            complement(4345..4893)
                     /locus_tag="SRR1747046_scaffold_45_prodigal-single_9"
     CDS             complement(4345..4893)
                     /product="hypothetical protein"
                     /codon_start=1
                     /transl_table=11
                     /translation="VETEKGNKISVEMMNWDWNKMFTVDSFRDKYEFTPSIAGVCVWK
                     ACFGDGSDNIKGALQVKGLKKANDVKLAAFEYVKWLGEHPTTIKHIEDLKKVSHSDLF
                     KIQNKTIEQDFLYQMGQFDPKYEVESTFFSNLRVIQSRCDDFVPFSKSKDVDEKYNLL
                     IEKTLGFNVKEDRQFKFGMIKG*"
     gene            complement(4866..5561)
                     /locus_tag="SRR1747046_scaffold_45_prodigal-single_10"
     CDS             complement(4866..5561)
                     /product="Putative homing endonuclease F-LimIX n=1 Tax
                     =Dickeya phage Limestone RepID=I0J322_9CAUD"
                     /codon_start=1
                     /transl_table=11
                     /translation="MEDVRKQYMNLIKMAKERNLQKTPKDGNEIHHILPKSLFPLWEH
                     RKSNLVVLTQKEHALAHLYLYKIYHTQGMCYAAHLLKSTLLMTEEELEEFNKTRKDFN
                     NFKGKHHIEESKQLMREHAYDMTGYHHSEDTKSRISEHMKGKQNFLGVHHSEESKRKI
                     SENNYNKTEEGRKRASERNQGKTWWTDGENRSFSKECPGEGWYKGIPQWAIDKRRKTM
                     EEKHGWKPKKEIK*"
                     /db_xref="UniRef100_I0J322"
                     /db_xref="A0A075E0E6_9CAUD"
                     /db_xref="I0J322_9CAUD"
     gene            complement(5563..6051)
                     /locus_tag="SRR1747046_scaffold_45_prodigal-single_11"
     CDS             complement(5563..6051)
                     /product="hypothetical protein"
                     /codon_start=1
                     /transl_table=11
                     /translation="MQYDVIAIDMFNLYYRKKNVALEKDPISIARNMVTFINSEVKQH
                     LADEGKLFLLYDPIPKTDLGLSKTFKYTERQEILHAYKKNRTHDRQCLTVVDLVRKYF
                     IHRGPNVISVISDKFEADDFMESIVKKEAEEFDKKYPDGGRELKILMITNDEDYARYL
                     TN*"
     gene            complement(6070..6228)
                     /locus_tag="SRR1747046_scaffold_45_prodigal-single_12"
     CDS             complement(6070..6228)
                     /product="hypothetical protein"
                     /codon_start=1
                     /transl_table=11
                     /translation="MEDNKSNETVTAVQDGKDVEMTKQQLDEKREGATRVVEGADNKP
                     HILKRMNS*"
     gene            6438..6947
                     /locus_tag="SRR1747046_scaffold_45_prodigal-single_13"
     CDS             6438..6947
                     /product="hypothetical protein"
                     /codon_start=1
                     /transl_table=11
                     /translation="MEMLDEIKTALEAVPEITNVEILTHKYNQYKYLKVEGPYDGCPG
                     MNHPVTKLIESIAMKHGAETDGWGWLYQFERVREWEKANPAPVDPRYNYNDRETMKMF
                     SPQAKNPKNKAAREILNKYLADKAAWQELRKSTCPASKDPGFTVSFAPLGHGASIEAF
                     YANSRYCGD*"
     gene            6968..7531
                     /locus_tag="SRR1747046_scaffold_45_prodigal-single_14"
     CDS             6968..7531
                     /product="hypothetical protein"
                     /codon_start=1
                     /transl_table=11
                     /translation="MATNLDYTMTRRSYGGHESQWVKILKALVELDGHAKSADVYEKA
                     YGHPRGGNQSNGLFAGLAKNHLIRYNPKTREIELTEEGYRRAGVDIDYPTTKDTLSRL
                     AAAGGGSTTFDSAHRQDWAETNYGQGWPKDDSTELNNVEKSKIRSAVNQAIDSIMDDD
                     LERKLKAVKEYAIKCITDNLFVWGLDD*"
     gene            7531..8172
                     /locus_tag="SRR1747046_scaffold_45_prodigal-single_15"
     CDS             7531..8172
                     /product="hypothetical protein"
                     /codon_start=1
                     /transl_table=11
                     /translation="MRYTSSTIEKTVGCTTKKVWFNVNMENETEICDFANALITVLSK
                     VFDYDEDELEEEWMQMSFDERTCTPNLTGAEEFFDKYAEEVLEDMWALEPEAFEIFNF
                     VETEEEEHREYGSGDDGFAAAMFPVKEGKLKESGSQYLVIVKPSKKADWKEARNAVHE
                     YNEMNPECKLQYNEYQDQWSSFNMNMAQCQDVLEYFLPLGRNLFDKVEFYPNI*"
     gene            8234..8515
                     /locus_tag="SRR1747046_scaffold_45_prodigal-single_16"
     CDS             8234..8515
                     /product="Flagellar filament core protein n=1 Tax
                     =Treponema socranskii subsp. paredis ATCC 35535
                     RepID=S3JMD5_TRESO"
                     /codon_start=1
                     /transl_table=11
                     /translation="MVINHNLSAIFASRQENVNGAALTKSMEKLSSGERINRAKDDAA
                     GLAVSEKMRSQIRGLNKASENISNGVSFLQTTSGYLSETTDILQRIREL*"
                     /db_xref="UniRef100_S3JMD5"
                     /db_xref="S3JMD5_TRESO"
                     /db_xref="tpas:TPSea814_000870"
     gene            8568..9434
                     /locus_tag="SRR1747046_scaffold_45_prodigal-single_17"
     CDS             8568..9434
                     /product="Uncharacterized protein n=1 Tax=Salmonella phage
                     SKML-39 RepID=K4IG49_9CAUD"
                     /codon_start=1
                     /transl_table=11
                     /translation="MNYRHIYMIIITKAKEEMASGKRRKGNGEYYESHHILPKSLFPL
                     WKDRKSNLVLLTAREHYFCHKLLVKIFKCREMANALFRMSTSKVNNHLIISSRDYEYS
                     RKLFVELNDFNHPMKKGTFYWFNNGESEIFSSECPTGYTIGRIPNRDSRIKAGQTNRE
                     RNKIRGSAQSRMSEEELKLWRQHISETHRDGKEVYEKMSEEAKKERARKISESLKGHK
                     VDGEAVSKGILNSPKHKAAVEKTAAKHRGKKFFNNGEVCVLAETCPDGFVPGMLKRQG
                     SRKNLKESKDGN*"
                     /db_xref="UniRef100_K4IG49"
                     /db_xref="K4IG49_9CAUD"
     gene            9424..10263
                     /locus_tag="SRR1747046_scaffold_45_prodigal-single_18"
     CDS             9424..10263
                     /product="Flagellin n=1 Tax=Treponema sp. JC4 RepID
                     =I0X767_9SPIO"
                     /codon_start=1
                     /transl_table=11
                     /translation="MVINHNLSAMYASRIENINSKNLQNTMERLSSGERINSAKDGAA
                     ELAVSEKMRSQIRGLNKASENVGNAVSFLQTTEGYLQETTDILQRIRELAVQSSNGIW
                     DDESRLMIQVEVSSLVAEVDRIASSAQFNGMNMLTGRFATEGLSFQVGANMDQSVKVT
                     IGSMDATTLGLRGTQEGGEMVSVADVDSANRTIGTIDEALKTVNKQRADLGAAQNKFE
                     MAKKGIDTAAENLTASESQIRDTDMAREMVEYTKNAVLSQAVLAMEAQANSNNQNVLA
                     LLR*"
                     /db_xref="UniRef100_I0X767"
                     /db_xref="I0X767_9SPIO"
                     /db_xref="tbe:Trebr_1544"
     gene            10300..10953
                     /locus_tag="SRR1747046_scaffold_45_prodigal-single_19"
     CDS             10300..10953
                     /product="Putative membrane protein n=1 Tax=Fibrobacter
                     succinogenes (strain ATCC 19169 / S85) RepID=C9RL76_FIBSS"
                     /codon_start=1
                     /transl_table=11
                     /translation="LTFKQFEIDDVMKEHYRSARWTIAWLCALLPFLSIIFGFIGVLQ
                     GYNPPEWYHSISDTYYANSRAIMIGILSITTFYFATYKGYDIRDRIVNIASAIFAASV
                     ALFPNKGADGLFQLSYSVGNAIHCGVALALYLTFFLNCVWLFRLGSSNTAEKKKRNNI
                     YLGCGIAIAIAAALLVVCNIFKVERFIPNYVWCVEVVAQIAYAIAWFVKSGRVIKDK*"
                     /db_xref="UniRef100_C9RL76"
                     /db_xref="fsc:FSU_0825"
                     /db_xref="C9RL76_FIBSS"
     gene            10971..11261
                     /locus_tag="SRR1747046_scaffold_45_prodigal-single_20"
     CDS             10971..11261
                     /product="hypothetical protein"
                     /codon_start=1
                     /transl_table=11
                     /translation="MNKLTLYRVRYKDLADIMVIAATSMQMTEVRHHTVVEAYSNYCE
                     DKSIPYTEDGLAEAEESSMIEKIGNLVDVNPMWEEVEDYDIVSLHKKQNWYK*"
     gene            11273..12106
                     /locus_tag="SRR1747046_scaffold_45_prodigal-single_21"
     CDS             11273..12106
                     /product="hypothetical protein"
                     /codon_start=1
                     /transl_table=11
                     /translation="MKKLFALLAALILSTAVFAQEQTLFSAGAKAELDGYDYVSNFEI
                     TSDSGYFTNKNLFILDPTEKGIRFMATNVPKDYSTSYKILTSYPSFLNESGTGAGVIY
                     NAAAIKTIKVTATTNRPYDEIILLYSTSPTGIVKEVKMPQDFNTIKSMQEFTLTFENP
                     LYEGDVKKREVSAAPVLGADADGIYLRGFKIKTNAPSGYNRYSEYSVFYLKEVTVVCD
                     KAFSDEQLEAMKALKEEFGIDENKAAADKARATIAERNRVRDNEKALMANEESESADA
                     K*"
     gene            12075..12467
                     /locus_tag="SRR1747046_scaffold_45_prodigal-single_22"
     CDS             12075..12467
                     /product="hypothetical protein"
                     /codon_start=1
                     /transl_table=11
                     /translation="MRKVSQPTQNNDDDFVGGNFDDLELKMTTYEFKPSPISLLMKWS
                     FMDDLQFLLDDYKEGKEKIRKCIELTYMPVLAEQTIERILDVYPDFFDGVQVDIGEEE
                     NVVFTPSSFNIDVEDFLKQHASTKPIIV*"
     gene            12519..12890
                     /locus_tag="SRR1747046_scaffold_45_prodigal-single_23"
     CDS             12519..12890
                     /product="hypothetical protein"
                     /codon_start=1
                     /transl_table=11
                     /translation="MKLFRINKNGCFKEDQLKRRVHILGEDFDDKTSLKNRIDSFNET
                     YNKDNFVPWKYRLPQVLVETILEAWPEFFDGFEVEIIDDNQLVEPRRVTGYLVPNARL
                     STAGNIQLYHSKTYSIGKLTE*"
     gene            12887..13816
                     /locus_tag="SRR1747046_scaffold_45_prodigal-single_24"
     CDS             12887..13816
                     /product="hypothetical protein"
                     /codon_start=1
                     /transl_table=11
                     /translation="MMTVGPNIANLIKSWDGKSELYGEVAPSHIDIDKSVTVTESTFD
                     ERKKAAEEKYKLTPEDIEHNKMVELGKKWGTNTTGTLITPASKAKDAGDEQAERLLSD
                     DVSGLLRLVRLTMPTLYGGKDLFSESYLKTAERKEIVEAFKRYKKEYPDKKLQFKEDT
                     LVLLLDRFPDIFDELDFDIGEEQSVLTTEGGVGNEIFTEFAMEVPKDTIQYIRPVYSN
                     SKVDQDPPEYQVTFNTDDVKDAADSMAAACGVPASFLGIDKSKGNDSGSVAYGAFLPY
                     VKTTQTLRPPKKTEQKPEKLSWKKQQRQKKFHK*"
     gene            13859..15022
                     /locus_tag="SRR1747046_scaffold_45_prodigal-single_25"
     CDS             13859..15022
                     /product="hypothetical protein n=1 Tax=Treponema primitia
                     RepID=UPI0002555875"
                     /codon_start=1
                     /transl_table=11
                     /translation="MYILMNNEASFISGDAIKMVDQLPAGVWGIAYRPMTKAPYFYKI
                     DDYKTSHGKIYGCAEKNADRIVKAYELEEEKNVGALLSGAKGLGKSLTVRLIVEKLIK
                     KMPIVVVDDYTPMIPSILSDLHDTVVVLDEFEKMLRSGKNEDGGMTAQESLLSVLDGT
                     KSLTHNLYLMTVNETYELDKNLMSRPGRIRYHFRYKNVDADTIKLYCADNLDKNRMKE
                     VDEVIEVLKGSAVVSLDIVSALVKEMNLFPDSSVNEIAEILNIGENRVEGSIAVHALY
                     KGHPLVFKKDCDSLPASGKIEAWVDDFCFIKIKYDYLPYMEKALDVGSYNIQRFNSCY
                     VGTDNGYDQNDEFWKGELDSDGDCYVDFDSAKKTGDLVITAVTIKRETNWMAF*"
                     /db_xref="UniRef100_UPI0002555875"
     gene            15090..17129
                     /locus_tag="SRR1747046_scaffold_45_prodigal-single_26"
     CDS             15090..17129
                     /product="hypothetical protein"
                     /codon_start=1
                     /transl_table=11
                     /translation="MDRNILFENIIKLEEAASSGLNLTTKTKGNPALQFFLYLQRTLD
                     CAVIFTKSPDDPACPKMKELLENPEVKALYDAENDKPKYLIIKGQNKTEGNEGSCKLY
                     INQNFKHEIYDKFPDVKVEGDKATFTYEGKTYTVQESGAEEKSEKRTAKDGEVVANYL
                     DDKILPSTKDQLDELFRDLDIVYPEDKTIPNVVKSIVHFSDKTASPRVENLVFEYSGS
                     KNGTSNITYELDDDSISVLREAFTKIAENLEEKYVDVVSKVFDGHLYGSGLRAEYIEG
                     SAILNVRKHYDVGSPYKVEFYCSQHFPLVDFVIVSGDAILPFSVKDENGGNKSTCCRF
                     LKTADTAAIFSKFEEFKAAGFSSVNETLEKICANINWGYKNVTLKDGSPLEVGVEYPM
                     GDTTNKQADWWCNSTDDEISDLAIYIASYLVKYSNRKDEEFSLKNLPGRIFNHFRLGP
                     NGEKILKHNGKFILNQCEKVAVNIINKNRAVLDVIQDSIEGFSLATLGTPVIKIKPAS
                     NGFEIIEQSSKMKLRALSTRGGGGKLGIIKSADGEVQVTEVTTQGQGQFFGYEFVPAL
                     KESKNDLFDRILEYNQADFNRDAKLYMDQRARSSVSTKDKWNLKMDIAELKGDLIDLQ
                     NTASDLPDEFVDEICDTDSYPFDSPIDDDQSLNSWCNEMDAFLSQDLDNWGSKKK*"
     gene            17193..18014
                     /locus_tag="SRR1747046_scaffold_45_prodigal-single_27"
     CDS             17193..18014
                     /product="DNA ligase {ECO:0000256|HAMAP-Rule:MF_01588}; EC
                     =6.5.1.2 {ECO:0000256|HAMAP-Rule:MF_01588};;
                     Polydeoxyribonucleotide synthase [NAD(+)]
                     {ECO:0000256|HAMAP-Rule:MF_01588};  TaxID=869209
                     species="Bacteria; Spirochaetes; Spirochaetales;
                     Spirochaetaceae; Treponema.;" source="Treponema
                     succinifaciens (strain ATCC 33096 / DSM 2489 / 6091).;""
                     /codon_start=1
                     /transl_table=11
                     /translation="MTVLEIAKAHNWNMPTVCPVCGSPLEINSSGVLFCPNKICEQKV
                     LHKIGKMTQVWNVLEIGPSIIKDFVEAENITSNFQFLDKLNNNSLDEICGKNADKIRA
                     NFKKVLAQPMTTANFLAAFDLDGYGRRSIQSLVDEGFTLSDLLLPENKFAIGKIKGWT
                     VESGAELIDLILENKEDILTVKNMVTISDVVETKVGKFTGLSFCFTGSNDFNPDEKRK
                     VLEAKVAELGGTISSVKKGLSYLVSSETGTAKMIKAEKDGVPTITYEEFYKMLEA*"
                     /db_xref="F2NVL5_TRES6"
                     /db_xref="UniRef100_F2NVL5"
                     /db_xref="tsu:Tresu_1078"
                     /db_xref="6.5.1.2"
     gene            18059..18313
                     /locus_tag="SRR1747046_scaffold_45_prodigal-single_28"
     CDS             18059..18313
                     /product="hypothetical protein"
                     /codon_start=1
                     /transl_table=11
                     /translation="MSLNIDRTSIQQEWEDLLXXXXXXXXXXXXLGVDVTTYTLKQAK
                     FPDDLEDVFISEVEKTFKDLGFEVDITHYRKSFLSIKLYW*"
     gene            18324..18521
                     /locus_tag="SRR1747046_scaffold_45_prodigal-single_29"
     CDS             18324..18521
                     /product="hypothetical protein"
                     /codon_start=1
                     /transl_table=11
                     /translation="MKMFENCIVQSTAFPELNGMRVTRTIRWCYNGDIECKLYEVRLE
                     DGNVYQLNEDEMTVNKNWKPE*"
     gene            18533..19276
                     /locus_tag="SRR1747046_scaffold_45_prodigal-single_30"
     CDS             18533..19276
                     /product="hypothetical protein"
                     /codon_start=1
                     /transl_table=11
                     /translation="MIKANYIEPKEWNNKLNELNNMNKARYYEVKWLAVSAPRDYETH
                     DEECDLDEYNRHPDTKPIEAYFTVVTKKETGYVDRYGRKKLLSSLYRDENDNYYDGWN
                     CSTRNYIPKDHYVDIYVNTLKVSYTTPAGIPADLDRCYGPCAAIADEIAAPYFDYFNC
                     HNDMRPKFTTLPKNVVDQKLKAVEHKDKYGVIIEIGDWYAYPYGGGGTAARVDIRQAK
                     EFSLSMVDGRRPDRLVVVKSANKNKKLGW*"
     gene            19351..19827
                     /locus_tag="SRR1747046_scaffold_45_prodigal-single_31"
     CDS             19351..19827
                     /product="hypothetical protein"
                     /codon_start=1
                     /transl_table=11
                     /translation="MNKIDALVKYFGCNPCDIREMDEDGIRFEVEGTTYSLYNDDELE
                     EAARKNIEEVFEDCYTEDGLSDWVKAQGGLSNFYDECFINDFRIEDSEYFGDMTDDEI
                     IDDLEANDYFCAGIPRNALDMEKMVDYVWDIDGATGLSRVDGEINYCEGYNLIKED*"
     gene            19831..20106
                     /locus_tag="SRR1747046_scaffold_45_prodigal-single_32"
     CDS             19831..20106
                     /product="hypothetical protein"
                     /codon_start=1
                     /transl_table=11
                     /translation="MDFNDLRFNPEFKVDYVLTLNNGIGHRSNIACYCEKHRCFVTKK
                     QIASGNRHCWEKKVEGHEHCVHCVVITPENFEELKAKSALEEKLRDY*"
     gene            20122..20697
                     /locus_tag="SRR1747046_scaffold_45_prodigal-single_33"
     CDS             20122..20697
                     /product="Putative uncharacterized protein n=1 Tax
                     =Lachnospiraceae bacterium 7_1_58FAA RepID=H1CC53_9FIRM"
                     /codon_start=1
                     /transl_table=11
                     /translation="MAKTFYVSDMHFFHKNAIEFDNRPWKTVEEMNEGLIKIWNERVS
                     DEDTVYILGDISWSSNYDARCIYARLHGKKYWVTGNHDDKMYRNEELRRQFVEVYEGY
                     HKAYELDGRCVILSHYPIFMYDGIRRKNVHLYGHVHTNEMDCRLIEKWKAEYEAELGM
                     KIPMYNVGVMVPYMEWGPKTLNEIIEANGGF*"
                     /db_xref="UniRef100_H1CC53"
                     /db_xref="A0A0B4BFU4_9LACO"
                     /db_xref="ert:EUR_19400"
                     /db_xref="H1CC53_9FIRM"
     gene            20697..21257
                     /locus_tag="SRR1747046_scaffold_45_prodigal-single_34"
     CDS             20697..21257
                     /product="Amidases related to nicotinamidase n=1 Tax
                     =Clostridium sp. CAG:62 RepID=R7C6Z8_9CLOT"
                     /codon_start=1
                     /transl_table=11
                     /translation="MEKVLVVVDMQNDFCTGALANEDAVKVTPFIADKLKEYRANKWP
                     VIFTKDTHGKDYLDTPEGKSIPVPHCIKGTVGWEIVNELAPAENELIIEKNEFKWDGP
                     WSGAIAAAIDNDNEDKDLQETALEDVEVEMVGTCTDICVIGNAEPIAAIPGVKVKVLA
                     AGCAGLTPEKHEEALAAMAKYAEVVR*"
                     /db_xref="UniRef100_R7C6Z8"
                     /db_xref="R7C6Z8_9CLOT"
                     /db_xref="rch:RUM_16300"
     gene            21257..22000
                     /locus_tag="SRR1747046_scaffold_45_prodigal-single_35"
     CDS             21257..22000
                     /product="NH(3)-dependent NAD(+) synthetase {ECO:0000256
                     |RuleBase:RU003812, ECO:0000256|SAAS:SAAS00094448};
                     EC=6.3.1.5 {ECO:0000256|RuleBase:RU003812,
                     ECO:0000256|SAAS:SAAS00094492};;  TaxID=697329
                     species="Bacteria; Firmicutes; Clostridia; Clostridiales;
                     Ruminococcaceae; Ruminococcus.;" source="Ruminococcus
                     albus (strain ATCC 27210 / DSM 20455 / JCM 14654 / NCDO;
                     2250 / 7).;""
                     /codon_start=1
                     /transl_table=11
                     /translation="MKLDIPSTKDKCIEWIREWFKNNGDVETKAVIGISGGKDSTVTA
                     ALCVAALGKERVVGVMMPNGEQKDISDSIKVCETLGIENYTINIGPAYEALTKVICTG
                     EVNSLYSTNTPARIRMVTLYGKAAEIGNARVANTCNLSEDYVGYSTKWGDATGDFSPL
                     SKLTKTEVVAIGDALGLPYELTHKTPSDGMCGKSDEDNLGFTYDELDKYIRNTEAIRP
                     AVVEKIEKLHKHPNTAKKLVVFDVFDPEK*"
                     /db_xref="E6UHT4_RUMA7"
                     /db_xref="UniRef100_E6UHT4"
                     /db_xref="ral:Rumal_1633"
                     /db_xref="6.3.1.5"
     gene            22085..23290
                     /locus_tag="SRR1747046_scaffold_45_prodigal-single_36"
     CDS             22085..23290
                     /product="nicotinate phosphoribosyltransferase (EC:2.4.2
                     .11)"
                     /codon_start=1
                     /transl_table=11
                     /translation="MEHLPQIITSLLQNDAYKFSMGQTIFHQHNKKMVRWTFKCRNKG
                     VKFTNEMVEEIKYQIGLYCKLRFKPEELTALKDACIWIHDDYTGFLKFWQPDGTEIEI
                     GTDAECGLTIDIYGPATNVSPYETPVMAIVCEVYYRMGGQGDYNKLLEEYKQQVEDQI
                     RFIKEGTFNIGAWSEFGFRRALSQEAHEYLIKRLVEEDVPGFLGTSNVYLAIKYGVKP
                     MGTMAHEFCMLVGQGYPERNPAYSNKFMLDSWVQEYGVLNGIALTDTITTDAFLKDFQ
                     LTYATLFSGVRHDSGDPYEWGDKMIAHYKSLGIDPMTKTLLFSDSLSLVKAAEIKKYF
                     DGKVKVAFGIGGAWASPKGKELNIVIKPIEVDGRPVAKLSDAPGKNMCRDPEYIEFLK
                     RTIDWRLNH*"
                     /db_xref="ert:EUR_09420"
                     /db_xref="R6TLV2_9FIRM"
                     /db_xref="UniRef100_R6TLV2"
                     /db_xref="2.4.2.11"
                     /db_xref="6.3.4.21"
     gene            23328..23885
                     /locus_tag="SRR1747046_scaffold_45_prodigal-single_37"
     CDS             23328..23885
                     /product="Probable nicotinate-nucleotide
                     adenylyltransferase id=2839434
                     bin=GWF2_Ignavibacteria_33_9 species=uncultured Chlorobi
                     bacterium genus=unknown taxon_order=unknown
                     taxon_class=unknown phylum=Chlorobi
                     tax=GWF2_Ignavibacteria_33_9 organism_group=Ignavibacteria"
                     /codon_start=1
                     /transl_table=11
                     /translation="MKIGIFGGTFDPFHLGHLKIATEAAKSLDRVYIVPTICNYYRPD
                     KRQLFTFDEKCRIITEMISGSKGDIRIDTIEKDQDSKWRTIDTVEHFRKAFPDDELYL
                     IIGEDSYKDFDTWFRYDDILNLATLMVVQRGTGEDVVKTIPCENLEIGKDFLEASASK
                     VRDKLIEELMDMYLSDKEWYNGLEA*"
                     /db_xref="gwf2_scaffold_1151_6"
                     /db_xref="ppd:Ppro_3614"
                     /db_xref="86281063"
     gene            23886..24464
                     /locus_tag="SRR1747046_scaffold_45_prodigal-single_38"
     CDS             23886..24464
                     /product="hypothetical protein"
                     /codon_start=1
                     /transl_table=11
                     /translation="MIGFWGLYLKGLILVVPFAIVMIIGKICKEAYVRGRSVSYYLPN
                     NGNNDNYTKEELATAGKKAARQNRFANFINMITEWFSFDGIIFAISALLSSILCLGAV
                     LWFLASPFEYNSNKKLIAENEAKVAYYESLEHPTVEQCQAAEKYNDSFRTAIFIEKDW
                     ADENLKKIDTEKIWATFANNVNIKAEVIKNVQ*"
     gene            24454..25077
                     /locus_tag="SRR1747046_scaffold_45_prodigal-single_39"
     CDS             24454..25077
                     /product="hypothetical protein"
                     /codon_start=1
                     /transl_table=11
                     /translation="MFSKWLEKRKAIKFGLANPVRYTVKEPCMDDAIIYGEDKLKEYL
                     KDYICIGNCYDYYTNLPKTRVTADIFEEGWGYQPECSFNETIYIHKEDLALLKKSNYD
                     KSCKNILSCFCGAVKSKFVILDDGVYTDDAGEELLKRVYQDRKAMTIKGSDWPYWFDI
                     EGVLYKAASSNYFRFLIHQFNAMDRSFLEEYNGPDKYEEHKNDSLNI*"
     gene            25087..25518
                     /locus_tag="SRR1747046_scaffold_45_prodigal-single_40"
     CDS             25087..25518
                     /product="hypothetical protein"
                     /codon_start=1
                     /transl_table=11
                     /translation="MAIPCKWAKKEKEEKLFGYDPMERPYLAKETPITDLESFCKRVD
                     ELKACIKSCNGNIDWVSGKLKQDKVADVYGGIWDLLNDEDTKAIDEVLRKRLNAYIEQ
                     QKDLIHSCEDELDWLEMKMGVKENTGALHRDYNFDITKDHA*"
     gene            25518..26150
                     /locus_tag="SRR1747046_scaffold_45_prodigal-single_41"
     CDS             25518..26150
                     /product="hypothetical protein"
                     /codon_start=1
                     /transl_table=11
                     /translation="MNKTNETELLKTPVFTVVRKEFDHVPNFKPVGLNCNDWVMLIAA
                     DTNCRENPVCVFVEQSRWGAEAKTIEFPCGTVEESDFLGIESVDEAYKRAAIREFEEE
                     TGIDLGEYRDRVGSLGYFNPNPAYFNNNMHIFCVMVPDLLDRFKNRSKQNLDADEDCV
                     VFVDRLMNRYFDIACHAMGICALQKMAISPVDAHNYWHENKLVFKTVKSE*"
     gene            complement(26283..26585)
                     /locus_tag="SRR1747046_scaffold_45_prodigal-single_42"
     CDS             complement(26283..26585)
                     /product="hypothetical protein"
                     /codon_start=1
                     /transl_table=11
                     /translation="MISIREIADDKTSISSTRWAFASVIKFDIAIVTLSIVAYLVGHF
                     IGKPIEGSFFGYVATLLGTLTGIVTTSKALQGFETKKNDKPDGQEVDTTPEGYEEK*"
     gene            26721..29681
                     /locus_tag="SRR1747046_scaffold_45_prodigal-single_43"
     CDS             26721..29681
                     /product="Uncharacterized protein {ECO:0000313|EMBL
                     :KKL64820.1}; Flags: Fragment;;  TaxID=412755
                     species="unclassified sequences; metagenomes; ecological
                     metagenomes.;" source="marine sediment metagenome.;""
                     /codon_start=1
                     /transl_table=11
                     /translation="MGSKNSWRLLFVDIDSSFSVSTESSTIKGYMVVRAPKGEKNPYY
                     FEKGNMEAIYAMVGLPTAHWPDLYEAEAFNQEYGLYISAPAGSSKKYPSYFGGSYVTS
                     KGLIPFYNVTGKDVIDYTQMVQVGFEDAQGYKKTQVNVIVNKAGVGGSSGYAKGAKID
                     GTKDNIALYITGIQAKQWASVQEIGINYWGDETSGFNEGTYYYSVNKVDHKLYIENAD
                     GEVVTDYYCGVWLKAADGTYSVIIGGNSWLLATSSMTTQSAVLNALDELGIKATSTNT
                     YENTDAPLLTLTDLLSNVENLVANGGQKAPAWSTIVEYLESGNKLSVTSTTTTGSSSS
                     DTSDSGDTPAVAASAGEVDTSTFLNVEFIVTDSSTGNKTAYTTASTYVSPVNRYQGIT
                     WLLNIKPYCYGYIVQKSAAEVETLVQISSIGYDKWLYDEAVPVIYGPALKKCPRELLN
                     SVDFNNDDNLFFYVEVSYDGTDPIMPEQKAVSKKMKLYTYNSEAEDSLTTLAKTCTDI
                     GDAYETQSLLIYGDYIVTVAADGTPTGITGTNTTSLQIDHEIMYVVSAGNFQFEKEDD
                     DNYPLKKDINFNTMTFKVMEEVYPGEMMNGGEFTGSFNEKGKDSYGANIYWPNVLNDD
                     DMTFVEIHPDKTFDDDLDSHGIYTETRIVDDKLTYDLTGSLVPATYDLKLKGQRYVTY
                     AVNENIKDGTTGGSWRDEFQMVVKQGWTEAFDSQYDDVFIFMDCTGEEFVHTQHASLV
                     MTHKLAIAISPKNITQAEFANPNKITVTGRSKQTAQYAGEFQYYDAYTGKSFWMKPIG
                     DVGLMCARIYDFKMGGWAPAWYNYNDMGGQLPRAILKARWNFSDSATKIMDTKGINPI
                     VYNADDGLMVTSSKTTQDPNNLTDWSFLEHVMSFLLCKRDIRDNVMRQQIKKPIDDYW
                     MGVRQVQVEAILNKRTQGSNKIWTAAVCDIAGVNTDITKAARKFVIYVRVKVTPFSEF
                     VELQFENVGQTTNL*"
                     /db_xref="A0A0F9G5K0_9ZZZZ"
     gene            29772..30680
                     /locus_tag="SRR1747046_scaffold_45_prodigal-single_44"
     CDS             29772..30680
                     /product="Putative homing endonuclease n=1 Tax
                     =Sinorhizobium phage phiM12 RepID=S5MPD3_9CAUD"
                     /codon_start=1
                     /transl_table=11
                     /translation="MQTFNSYNELIQFAKSQTRTKNNYVYYEKHHIVPRSEGGGDNKE
                     NLVLLTLYEHLLAHYLRACEYEAIGDKQKEAKNIFACEYILSGCKKHFQVAEAKAYLE
                     AIMNTDEMKDLLQKLEWKRQGQQSPIKGMAFVMKDDTRKMVLQNEVESYVNRGWVKQT
                     VKMYWFQLNNQKPFLFSERKKEKRLQEGCIILNDCPICHQPNSREDWCCCAEHHEQFE
                     KERKEKQKQDQSAKAAASWQGDNTERKQKISTANKIALKGKHWMNKDGVNKQVAPEDV
                     DEMMKQGWVKGRLMTNNPVLSRWHKC*"
                     /db_xref="UniRef100_S5MPD3"
                     /db_xref="A0A0F6WCJ7_9CAUD"
                     /db_xref="S5MPD3_9CAUD"
     gene            30702..31220
                     /locus_tag="SRR1747046_scaffold_45_prodigal-single_45"
     CDS             30702..31220
                     /product="hypothetical protein"
                     /codon_start=1
                     /transl_table=11
                     /translation="LTIYSKNEPFIIGVDFDGTITTEPLGGSNFPLPQEGFVKFYNLV
                     HQRNIEHPESQIYFCIHTARNLDKDENWQYIKDYLCRYQLNEVFLPKRDGKSIKNNLN
                     KKEEFPIQFSWNSKIPCSCYVDDLNIGTPKLDEHILDWYTIGLLIMKEVEKVEEKWKT
                     KNNTQDQKSMTS*"
     gene            31172..31363
                     /locus_tag="SRR1747046_scaffold_45_prodigal-single_46"
     CDS             31172..31363
                     /product="hypothetical protein"
                     /codon_start=1
                     /transl_table=11
                     /translation="MEDKEQYTRSEVDDIVRDAVADFARKLMTAMNTHNDKELMYLLQ
                     GAIRNSTLYDDDDDDDDWF*"
     gene            31396..31659
                     /locus_tag="SRR1747046_scaffold_45_prodigal-single_47"
     CDS             31396..31659
                     /product="hypothetical protein"
                     /codon_start=1
                     /transl_table=11
                     /translation="MVIEEDLGRIITSRKYSSGTVYISDLTNNMWAVTVLDKDKVIVS
                     SRIFAFTETTEKKVWESCRKYYKQVKECVFQKRLDLIDALEDL*"
     gene            31656..33047
                     /locus_tag="SRR1747046_scaffold_45_prodigal-single_48"
     CDS             31656..33047
                     /product="RNA-metabolising metallo-beta-lactamase n=1 Tax
                     =Treponema succinifaciens (strain ATCC 33096 / DSM 2489 /
                     6091) RepID=F2NWK4_TRES6"
                     /codon_start=1
                     /transl_table=11
                     /translation="MSVLTYSLGATEEVTGSKHILEIDGLPYMIDCGAWQGAAAAQER
                     NCNFNFEVDKLQAVFLTHAHYDHCGLLPSLIKQGYTGSIRSTPATRDLASIVMMDSAK
                     IQKQEHNAAYEEADVIETVNHFRCHAYGKEKKLDDKVSYTMYDAGHILGSSMVDISIA
                     RKKNIIEKLFKKETERMHILFTGDLGRESNPITNPPATDMPAPEYIFLESTYGNRVHE
                     SVQHCYGELENVINNTINRGGKVIIPSFAIERAQELIYHIKKLMASRRIPRVPVYIDS
                     PMASNATGVFNIHPECFNQKIKDDFISKGKNPFSVRSLEFISDSQASKRVAASTEPCI
                     VIAANGMCEAGRIINHLKAGIENEKNTILIVGYMGENTLGRKILEREEKVVIDKKEYD
                     LKAEVHKINAFSAHADYKEITDWLGKIDTSKLKKIFLVHGDKDAQEYLAFHLNKKGYT
                     TEIVKADDVRVLK*"
                     /db_xref="UniRef100_F2NWK4"
                     /db_xref="tsu:Tresu_2330"
                     /db_xref="S3KIT1_TREMA"
                     /db_xref="F2NWK4_TRES6"
     gene            33044..33268
                     /locus_tag="SRR1747046_scaffold_45_prodigal-single_49"
     CDS             33044..33268
                     /product="hypothetical protein"
                     /codon_start=1
                     /transl_table=11
                     /translation="MTLEQTLIEHSGSSDDTMKKLVKEWAEQHPQFPTDKQLGLGDYK
                     PYQPECCKNCPNNKNTFCHCVLPSQETFTW*"
     gene            complement(33303..34169)
                     /locus_tag="SRR1747046_scaffold_45_prodigal-single_50"
     CDS             complement(33303..34169)
                     /product="hypothetical protein"
                     /codon_start=1
                     /transl_table=11
                     /translation="MGNKTYHKGDELEFFPTQDWVKEALYTMMSGNEKTILDPCCGAG
                     GLEYFDKYEYKLMDIEDRGVEGVEICDFLKREPKEDEHYDCAVINPPFGLTDEFIAQA
                     FKYTDDVYLIAPLKGVIKKWNANIYDHIFDWRIPYQCFGILTSVGLFHLNKKKKVQFG
                     LGTTLKEQFYGAEWPIEKSWQSCFYRTDKAPDKFFIVNRLTKARIQRNEELIKLSDIY
                     EPNDESAFIASKANTNVKSGDKISREICVFDTKEEALYFREQYIRYEEDVRNYCYRYG
                     NNVLTLRKIPLV*"
     gene            34287..35204
                     /locus_tag="SRR1747046_scaffold_45_prodigal-single_51"
     CDS             34287..35204
                     /product="hypothetical protein"
                     /codon_start=1
                     /transl_table=11
                     /translation="MNRKLFEMIYNEANFGTEVGRSGRRAKGPYDNKLSPVLQQYDDD
                     LAHKDYLPWDDDDLEYFDKATIEAAWNKAHDLALDTDKAIAELVEELKEHFPSVQVAH
                     RIKSEHSAKRKASSKEVGWAGLDDMVGYALVFDTQEEVEAAADILKDDDRIARIYDYV
                     DSDPNKYYGYNCSLRADVGSEIQLLTIRLLVFKDLYGHIFYEMLRDVGLKIETEHSDE
                     LEDLIEDIMSLQRSAFAECRAAEGSSEKIRCPSCIKSIDDELKEKILANVRPETKPRA
                     EALLNDEIVAEIALKDCHELDGIDTKNLI*"
     gene            35293..35544
                     /locus_tag="SRR1747046_scaffold_45_prodigal-single_52"
     CDS             35293..35544
                     /product="hypothetical protein"
                     /codon_start=1
                     /transl_table=11
                     /translation="MAQKINPVYDQVKRIMESAEHDLRKLIDNSVNETVHSVQDVAKC
                     IGIPEYKEAAKSRYLRADARAEVIIQLTWLLDELSNEEQ*"
     gene            35544..35720
                     /locus_tag="SRR1747046_scaffold_45_prodigal-single_53"
     CDS             35544..35720
                     /product="hypothetical protein"
                     /codon_start=1
                     /transl_table=11
                     /translation="METFEQFLEKYNKKLVELGKPELTDKALIRTLRDFYEKEMPSDF
                     VGYIKAMEKVYKKD*"
     gene            35788..36267
                     /locus_tag="SRR1747046_scaffold_45_prodigal-single_54"
     CDS             35788..36267
                     /product="hypothetical protein"
                     /codon_start=1
                     /transl_table=11
                     /translation="MAKTNKYESVTFFGVAKTSFDSSRRTWDEEKTWEYAYMITSGLS
                     SSTFFPESNKVFDTKDEAQRFSYDVREWARYDRERSRYGYCHYKDRIWIHEFVKKPGY
                     FPAYLPSVGEIKKGMDYIHNELMNEEKPRAEYVEWATTHEGMTAAQVRDELIENYLK*"
     gene            36286..36801
                     /locus_tag="SRR1747046_scaffold_45_prodigal-single_55"
     CDS             36286..36801
                     /product="hypothetical protein"
                     /codon_start=1
                     /transl_table=11
                     /translation="MEKLDPSTLKTPIDIPVGTILTQHWCNSSTFYKIIGTTAKSVLV
                     VKMPSKNTRFENEGGMTGHQYKLPDEDRLVQLEAKYKAVNEKYGFDTLSNKSTREQFD
                     KACKSAQAKGENFWDDFGDVSNNRDCLMPKRIMVKPTKDGGFYIPGVHRGSWCGNMML
                     WGGEEISDYWD*"
     gene            36811..37065
                     /locus_tag="SRR1747046_scaffold_45_prodigal-single_56"
     CDS             36811..37065
                     /product="hypothetical protein"
                     /codon_start=1
                     /transl_table=11
                     /translation="MDILAIGFLIAGCITGIKGFLITSLSISGVCFLISLLYTSRPDT
                     LDEKLLDNKKKERKDKKDAHALSILVDVIIITIAIINLVK*"
     gene            37079..37267
                     /locus_tag="SRR1747046_scaffold_45_prodigal-single_57"
     CDS             37079..37267
                     /product="hypothetical protein"
                     /codon_start=1
                     /transl_table=11
                     /translation="MGGKAEAKTDLPFMQAVSKKCLKEAIENCLENGLYYEDICKVFA
                     DTINNFKKEQKNGSKEGD*"
     gene            37245..37880
                     /locus_tag="SRR1747046_scaffold_45_prodigal-single_58"
     CDS             37245..37880
                     /product="hypothetical protein"
                     /codon_start=1
                     /transl_table=11
                     /translation="MGAKKGTNKPIKLDNGWYFVPRANKYYRKNKDQYVVIHRVDPNN
                     QKYTQGKDWVVKIGPDFKDMSRRIPCWNFIRLKSAMKFVDEIAEPILGQIHLKKVDDL
                     KEEFEAFTEWDEEAKRNCVIRQVAWQIPENDRPKTVKDWLMLEEAIAIKAFLEHTKEY
                     ALAELSRGSKRDALASALAARVTVQEIQKKNREMWKEKYGIVIEEDEYEDD*"
     gene            37873..37992
                     /locus_tag="SRR1747046_scaffold_45_prodigal-single_59"
     CDS             37873..37992
                     /product="hypothetical protein"
                     /codon_start=1
                     /transl_table=11
                     /translation="MTNVETIKEAIKNGTYDWEAAITHAAERIAEYPESLLWC*"
     gene            37996..38700
                     /locus_tag="SRR1747046_scaffold_45_prodigal-single_60"
     CDS             37996..38700
                     /product="hypothetical protein"
                     /codon_start=1
                     /transl_table=11
                     /translation="MCDRIDKGVKAVHELLKLLHYAKECKTNIDIVSTFRENISYNYD
                     IPRHVSGKDKTSADFNGKWKSKKLIEIEKASGPVRRSEITDEHIIPLNVSVNYLVNNF
                     YKDDADLEKLAYELSYCLDTCAVTKGEDNALTAAGLRTSMPEGWEWGDGPFARYSKVG
                     IDVLENIKKQDVWTIKIWYENKIKTEELTKDQIKEKFQWSLIPDAVINFDGKFHTRDV
                     PGMIGFQILGVESKRV*"
     gene            38704..39018
                     /locus_tag="SRR1747046_scaffold_45_prodigal-single_61"
     CDS             38704..39018
                     /product="hypothetical protein"
                     /codon_start=1
                     /transl_table=11
                     /translation="MTTFTKDEYEIIYKLDPGYFIPWEVCKGKMEGDFLWHFLYLSKL
                     RNIEMYNYFVEKECDYSALLRCSFFELIKESKAFTIDAEHAQEFLDFDPEIFNGMNVE
                     IK*"
     gene            39080..39367
                     /locus_tag="SRR1747046_scaffold_45_prodigal-single_62"
     CDS             39080..39367
                     /product="hypothetical protein"
                     /codon_start=1
                     /transl_table=11
                     /translation="MADINGWYVRENAFTKGFMDYVVEVKQTFWFALHKVNVVVTIWK
                     GSGQEDTKHTVYYDNFEDAFAFVNEFANQKFFDQAVEEYFNDRSTLQKTDS*"
     gene            39333..39533
                     /locus_tag="SRR1747046_scaffold_45_prodigal-single_63"
     CDS             39333..39533
                     /product="hypothetical protein"
                     /codon_start=1
                     /transl_table=11
                     /translation="MTDRLYKKLTHRFAIPVPDDLAIKLQWEAAHPGYLYEKDFKRIN
                     EKERREYERNLYNRIKQGDFGE*"
     gene            39526..39948
                     /locus_tag="SRR1747046_scaffold_45_prodigal-single_64"
     CDS             39526..39948
                     /product="hypothetical protein"
                     /codon_start=1
                     /transl_table=11
                     /translation="VSEVLTQNEINQLLTAIGVPPEEVDEEKETLYQEMYLLLKDKKP
                     FTYTEDDDMKNCIEIFLDDWLSEYRELKREGKSMPRIISETSGRLLNDVIHNYPLMMQ
                     MYEFHMSSYTMGALQEKHITNARLNKIIRGGLLRDDES*"
     gene            39935..40126
                     /locus_tag="SRR1747046_scaffold_45_prodigal-single_65"
     CDS             39935..40126
                     /product="hypothetical protein"
                     /codon_start=1
                     /transl_table=11
                     /translation="MMRVELFLKNGHKLTYDNVKVIKSEEALEIHYEKKGEGDWTTQD
                     EPYICFSYNDVDMLKVVFP*"
     gene            40123..40515
                     /locus_tag="SRR1747046_scaffold_45_prodigal-single_66"
     CDS             40123..40515
                     /product="hypothetical protein"
                     /codon_start=1
                     /transl_table=11
                     /translation="VSEINMDLLSAMGKVKTVDLKSKEFRLLNEKTAIERRCNKISEH
                     YYEIRRLRKELEDTNDYYDATATVLALGRMIRWHKDAIKRLDKEVARCQRIYNEIKNE
                     SPVSEIDARIAKLEKDLKVLKEERAKYE*"
     gene            40508..41191
                     /locus_tag="SRR1747046_scaffold_45_prodigal-single_67"
     CDS             40508..41191
                     /product="hypothetical protein"
                     /codon_start=1
                     /transl_table=11
                     /translation="MSDNLGMNLDHSEDYLDCPSDDKKVTDVVKGFDGDAIMKDLTNF
                     ISERKARQEERLKNRTVGDVAHDLTRALSGEKDDDVIEYYSSYDDHLALLDKEIEDQK
                     ARIIHGLERLELLIKKEQLIEEERDAVTSDNFQLPDYLKVNDDFNPLIKEHIFRFHRK
                     LIGDFYGEYKYSSHAGKIPLERVYDCNGKIVAVRCMQCYRKFLRSRKPYATKNEGEID
                     LHDKVGEEK*"
     gene            41188..41604
                     /locus_tag="SRR1747046_scaffold_45_prodigal-single_68"
     CDS             41188..41604
                     /product="hypothetical protein"
                     /codon_start=1
                     /transl_table=11
                     /translation="MTNEEVMMWVYNYDFGSELFEPVRRKIYQKTCITFSLQSLKPNL
                     DYVNKLHIVTKNALRDEVNLLIQNRLVEANKEEPMFLAFYKNLTFTVLLRYAITSVIE
                     KDDYCNFPIWVFPEVAELILERKPDFFNNLSINFIE*"
     gene            41656..42720
                     /locus_tag="SRR1747046_scaffold_45_prodigal-single_69"
     CDS             41656..42720
                     /product="DNA ligase {ECO:0000256|HAMAP-Rule:MF_01588}; EC
                     =6.5.1.2 {ECO:0000256|HAMAP-Rule:MF_01588};;
                     Polydeoxyribonucleotide synthase [NAD(+)]
                     {ECO:0000256|HAMAP-Rule:MF_01588}; Flags: Precursor;; 
                     TaxID=744872 species="Bacteria; Spirochaetes;
                     Spirochaetales; Spirochaetaceae; Treponema.;"
                     source="Treponema caldarium (strain ATCC 51460 / DSM 7334
                     / H1) (Spirochaeta; caldaria).;""
                     /codon_start=1
                     /transl_table=11
                     /translation="MARIDELKKLIHEASVAYGNAEPIMSDKEFDQLVNELKSLDPSY
                     IDTVTYDDHVDGFPKAKHNLVTGTLAKCKNEEEFADWIKKHPGYYMMEQKIDGAGMEL
                     QFENGLLVQAVTRGNGFEGDVVTDNVSKIPDVVTDLKTPFTGSIRGEVYMKRSVFNKL
                     YKNKMKNCRNAAAGIMKHKDGSECENLAFIAYDIQEAGTITIFTEDKKLSFLKSCGFE
                     IPTHKLINSYEGAIAFREAEYTGRDRIEYDIDGVVVKPETIDYEDLKNRTPKNSCAIK
                     FELDVAVSEVVDIEWSFSGKYFNPVAIIKPVELCGTTVKRASCSNANWLIEHGVEIGS
                     KVKIVKRGEIIPHIEGLADE*"
                     /db_xref="F8EXP3_TRECH"
                     /db_xref="UniRef100_F8EXP3"
                     /db_xref="scd:Spica_1480"
                     /db_xref="F8EXP3_SPICH"
                     /db_xref="6.5.1.2"
     gene            42713..43045
                     /locus_tag="SRR1747046_scaffold_45_prodigal-single_70"
     CDS             42713..43045
                     /product="hypothetical protein"
                     /codon_start=1
                     /transl_table=11
                     /translation="MSKRATETLGKNWFGGPGHLSTTPGFFTGNLCDVYFSAGGVWDF
                     SDLMVLDNNGNKPIFAIDMMLKELVPIEKILTCFLGATAVTVPAAIAELALDEDPDIF
                     EGVDLVIT*"
     gene            43032..43394
                     /locus_tag="SRR1747046_scaffold_45_prodigal-single_71"
     CDS             43032..43394
                     /product="hypothetical protein"
                     /codon_start=1
                     /transl_table=11
                     /translation="LLSHKELSDMVRENQHLAEVLYHKMLSHHGFWMKDYTPTRGTST
                     AAEKLAKEAQLPANIDYVMHKYLCAIMDDFPFLKILKDPTVLPETIVRKIVDVRPDFF
                     DGVNISIVSVEDFINGKY*"
     gene            43381..43692
                     /locus_tag="SRR1747046_scaffold_45_prodigal-single_72"
     CDS             43381..43692
                     /product="hypothetical protein"
                     /codon_start=1
                     /transl_table=11
                     /translation="MGSTEEFDKLLELLGAYGSAANSVLNVQKAVENADETISSLTEK
                     EKNCEIKEKDVIFMKKHIIGGKLKIHPENAEVLLNKNPSIFEGIELEIIDVNDDNYFE
                     E*"
     gene            43696..44355
                     /locus_tag="SRR1747046_scaffold_45_prodigal-single_73"
     CDS             43696..44355
                     /product="hypothetical protein"
                     /codon_start=1
                     /transl_table=11
                     /translation="MSGDSTSSSWDQINSLSNIASKTSYYIYNDALDSYSSWSNDYYS
                     SRRRNCTVVTVYNEDGVPFETVYEGLDELNRQERDKVWQDIQKRQEELQKKVLLRLTD
                     VKLIKGCLFRAKEEKGDGLTKTEFIDVTAEIINELHGPNKRVVYAFADVADFLIEQDP
                     LIFEGWELTLADFEPNQSLTDMPKDLDGFKDDTMEDYVQSIRDKAQDVRDAQRGVING
                     L*"
     gene            44345..44722
                     /locus_tag="SRR1747046_scaffold_45_prodigal-single_74"
     CDS             44345..44722
                     /product="hypothetical protein"
                     /codon_start=1
                     /transl_table=11
                     /translation="MACSIIVPCRSDAEVACETYLFDKKDKAAWIAKCNEMSTKDTVR
                     MTEMNVGYERKLKVWYITAKLRGVYTLDLEDDEEAAFNAKMVSYELEHMRKDLTGDND
                     EQSTGDSGCTRSVDPDTEDDSGE*"
     gene            44664..45674
                     /locus_tag="SRR1747046_scaffold_45_prodigal-single_75"
     CDS             44664..45674
                     /product="hypothetical protein"
                     /codon_start=1
                     /transl_table=11
                     /translation="VIPDVHGAWTQTLKTIQANKDKVDYVVTLGDYVDDWEEKDNGEP
                     MQKGFLELIKMARAEPDKFRICLGNHDHAYISSQTCSGHHFEYEKIYYKMFMDNLDII
                     HPAVLIDGVLFSHAGVSQHWFNKACGYYNERHKFDKVPKKLKAEYDKWCYNYHHINEV
                     YFDGRVFSLVNAETEQEQKDIDYYRKVQMQCHDKMNELYDEMMKHRKDKFRSYKFTVE
                     KLEQLFRDDIDSLCHCGYSSSGDSAGESCLWIRPSSLLKDNWPGNLKCQVVGHTELGL
                     KRWMWNKHKLIVCDNHEHDCWFILDTENIGEFEKVKYERNPMYNMRSNEALLRMLLGG
                     AF*"
     gene            45674..46339
                     /locus_tag="SRR1747046_scaffold_45_prodigal-single_76"
     CDS             45674..46339
                     /product="hypothetical protein"
                     /codon_start=1
                     /transl_table=11
                     /translation="MTVDTREFAARMLERLMQAMPYSSAQEKIRKTFEEEGVHEEYTN
                     PEKRTWLNDYVRNELRNLSAHKSWLKQIGLPMIEYKIKYLKLTHELDTTTHVPTFKRD
                     GTKYDFGNRMPKGGKAYEITTRGARDHYLTGRFRVGESHLVIEDTENIPECVHRYLED
                     TQMALYKYDRWRLQKDLKETKIEMNELNKLNAKLERITDEEVNIYYSRYVKEHWRRQN
                     DSL*"
     gene            46326..46862
                     /locus_tag="SRR1747046_scaffold_45_prodigal-single_77"
     CDS             46326..46862
                     /product="hypothetical protein"
                     /codon_start=1
                     /transl_table=11
                     /translation="MTACKIVNKSKDGVTLQAGPIKSKLSWDDFNEQWYISKDDKFEA
                     IMKPEYEEKATKVSELVNDAVLAFLMGNGDKPELKLQSAFMFSKTLEEAQKIEPEMSP
                     ADFMKLVNIQLTKFTNDCLAHGIGFGGDIQNRFNSKQRYKNNRNKKRMEFDSAKQTNN
                     DTDHYTIGDAIKAQQAKK*"
     gene            46951..47214
                     /locus_tag="SRR1747046_scaffold_45_prodigal-single_78"
     CDS             46951..47214
                     /product="hypothetical protein"
                     /codon_start=1
                     /transl_table=11
                     /translation="MYIPLKVKKWSIKDGAEDLCVQLKNARGEILGRAVFSLDEIADI
                     TKLDFYGYEVIFKNKQRYVISCSDIDKCFDIEVEDTNGGTNRN*"
     gene            47192..47437
                     /locus_tag="SRR1747046_scaffold_45_prodigal-single_79"
     CDS             47192..47437
                     /product="hypothetical protein"
                     /codon_start=1
                     /transl_table=11
                     /translation="MEEQTGIKLPTKWCFVSYVFYLEGDDRPAYGNLVIQMDGHIADD
                     TGFLELNKAVTEYIEHDVKERGKTLRTAPVILNFKEM*"
     gene            47790..47975
                     /locus_tag="SRR1747046_scaffold_45_prodigal-single_80"
     CDS             47790..47975
                     /product="hypothetical protein"
                     /codon_start=1
                     /transl_table=11
                     /translation="MADEMLAFIWKEQDRVLREHEAWLEEIDVIIEKVVTDQSQEEVV
                     YEVGIDRTGMELPFELS*"
     gene            47923..48108
                     /locus_tag="SRR1747046_scaffold_45_prodigal-single_81"
     CDS             47923..48108
                     /product="hypothetical protein"
                     /codon_start=1
                     /transl_table=11
                     /translation="MKLVLTEQEWNYLLNFLDDGKQWGRDLNDPHRTLLEKAMAVKDK
                     INAGESWAAVIGTTEEG*"
     gene            48110..48709
                     /locus_tag="SRR1747046_scaffold_45_prodigal-single_82"
     CDS             48110..48709
                     /product="hypothetical protein"
                     /codon_start=1
                     /transl_table=11
                     /translation="MNVDLRACRNFSDAWYTYSINNGIPYWTKVELPNHDGNLFCGEP
                     WHDFGNYPSVGINENDEIYVSYREGVIVDITQERAWEIKEEGSWWDHSENNDTPGRKA
                     FGIECNHYDIESVKNAVVTMNEVRAKWEVERKAYNLEQAQAAVKSIENTLAYRNQELE
                     TLKVEHPRAYRQIDNKQKEIANWEARLVRAKENLAKLEA*"
     gene            48711..49103
                     /locus_tag="SRR1747046_scaffold_45_prodigal-single_83"
     CDS             48711..49103
                     /product="hypothetical protein"
                     /codon_start=1
                     /transl_table=11
                     /translation="MNPDSWETWDRYTHDKDDLYNWRRGMRRWQQLADMAHGDEDLWS
                     LQDGYQVGYEDAMDNAMDEAHYELCKEMDDMQARIMEQRRTIDELKERLLELRQKEQK
                     ISTMEDLLNQYEMYSEIEYDRTTLTLII*"
     gene            49112..49309
                     /locus_tag="SRR1747046_scaffold_45_prodigal-single_84"
     CDS             49112..49309
                     /product="hypothetical protein"
                     /codon_start=1
                     /transl_table=11
                     /translation="MEDLIGKTIKVTNIDVGACPNDSRWVGHIGKVRDVTKSPWGYQI
                     WVEGMSVSLLSESDSWEVVNG*"
     gene            49302..49475
                     /locus_tag="SRR1747046_scaffold_45_prodigal-single_85"
     CDS             49302..49475
                     /product="hypothetical protein"
                     /codon_start=1
                     /transl_table=11
                     /translation="MDSAKEVKSLLENCEKNKAGLEEVKPFEDKKPEVDLLSIAVAAA
                     GGKEAFTGGKDDW*"
     gene            49465..49791
                     /locus_tag="SRR1747046_scaffold_45_prodigal-single_86"
     CDS             49465..49791
                     /product="hypothetical protein"
                     /codon_start=1
                     /transl_table=11
                     /translation="MTGKIDYDIKLRMGNVELRAISGENRDPEIVIYQQGEDGKEYCY
                     TITFFRETKEGYDMETVGRRFVEAMKEYHIPYNAFAELTESFHKIIDEISSIKRLFKM
                     ESVNIE*"
     gene            49800..50495
                     /locus_tag="SRR1747046_scaffold_45_prodigal-single_87"
     CDS             49800..50495
                     /product="hypothetical protein"
                     /codon_start=1
                     /transl_table=11
                     /translation="MSKFSGKSDFADTCLMHYTPNRIFYDAKIYTNNGDRIHFESPKD
                     LIPYYPYLIGSMAGSKEGSMTITLSKESFNDDEERDRIFWVIDDAIRYLKKCKSKKKV
                     PNFEEFKKEVISIFDDKVLKYIFKNVDTDMFKKHWYPGFGNTIEYQTNLAVFNSSPAL
                     SRVHTRVHTAYRESLLSEASKYFGKFWVDAIHMSDNDFAYTEYDNFEMNNILWHTLLQ
                     VRDYYRLNKELGD*"
     gene            50498..51028
                     /locus_tag="SRR1747046_scaffold_45_prodigal-single_88"
     CDS             50498..51028
                     /product="hypothetical protein"
                     /codon_start=1
                     /transl_table=11
                     /translation="MIGAGIILIICLLIGDITFKACWEYRKWVREEVKREKKEKLQTP
                     ISVGEITMEEVRELVENYQFWEMVQEVCEGKDPNNGSMEDTGVIEILQPCIHHDCPSH
                     VTRADCCHDAVIKDGKEYCRSIININKLCGIPDPEKKENPQPLSQDEIEQLSRYILEL
                     MKANKVGEFQDAVTRG*"
     gene            51030..51956
                     /locus_tag="SRR1747046_scaffold_45_prodigal-single_89"
     CDS             51030..51956
                     /product="hypothetical protein"
                     /codon_start=1
                     /transl_table=11
                     /translation="MKRHPFREIKRVVSQFFETEYWYRWRSKKDTNGFKIRNVSHLND
                     TWNGHNTLIQWQIMKIEHMMHNLRKYGNELDCYIDSPDMSKYANADDRQWAIDYVMHE
                     MIKDCRQRCTDTKYYITYRPGEWVVSKRNLVKTIPASEVENPSFTLEYVEGESEDDWD
                     IIRKPCDEKIYEFEEVMVSECFYDAIDYMGGPPVLDDLIKYEHSFNITPADYKKLSGD
                     LRTHIRGNKRKLRDLWLLRKYLKKLNEMDFSWSEPYRSMTNAIYKELKDMDDDYKHRY
                     MENCYQKFLDDRRAILNKISDLWNERCDMWWD*"
     gene            51971..52525
                     /locus_tag="SRR1747046_scaffold_45_prodigal-single_90"
     CDS             51971..52525
                     /product="hypothetical protein"
                     /codon_start=1
                     /transl_table=11
                     /translation="MSSIRCKVTALVPAYIYEGFAEGRFLLLKTYETKEFGDIFYAYT
                     KDDYTSIEVYYDVVMNDLKHFEASHRLNELEDKAFEYAKKMTLEDFKMLLNCGRNDHI
                     AQIDPITIDYSHYYRDGKEHKTTYDYLTASDIFDIIFYWSDKVQRPEVYFYDGWAEDI
                     ENIMKLKNVDTDEEYYLIVRNEEC*"
     gene            52525..52683
                     /locus_tag="SRR1747046_scaffold_45_prodigal-single_91"
     CDS             52525..52683
                     /product="hypothetical protein"
                     /codon_start=1
                     /transl_table=11
                     /translation="MSEEDQTLVEKMIKYFVGKPNNPLNGKTFAEIAWLGNKYGYDLG
                     GMNGIVTE*"
     gene            52664..52831
                     /locus_tag="SRR1747046_scaffold_45_prodigal-single_92"
     CDS             52664..52831
                     /product="hypothetical protein"
                     /codon_start=1
                     /transl_table=11
                     /translation="MVSLQSECFGTREELCEFVNAGNGYIEIVSIVNMSSKFVLFFKD
                     NSEGGIYGSNS*"
     gene            52815..53444
                     /locus_tag="SRR1747046_scaffold_45_prodigal-single_93"
     CDS             52815..53444
                     /product="hypothetical protein"
                     /codon_start=1
                     /transl_table=11
                     /translation="MVQIVKTQFTLNRDTPWDELEKQFKSIATSFGYPNLSLSSTDLY
                     QGLIDVYNMRTRENIWQLCWDAKIEFTPEGIVFNVDGAPENRMVYREPISSILTTTSN
                     YKTVQELEEEVERLKEENAKLRFANDTPYKPYDKLHRPAVGSTVVWGDDHFMIVGVEG
                     IHGSDLLTIYAGPHEFRSDDFLKYCRYTNGNVCGWQNEEEFENPACPCG*"
     gene            53386..53856
                     /locus_tag="SRR1747046_scaffold_45_prodigal-single_94"
     CDS             53386..53856
                     /product="hypothetical protein"
                     /codon_start=1
                     /transl_table=11
                     /translation="MFVDGKMKKSSKIPLVLVGDASNDGYTLSFYVDEESKHYFVAIV
                     KDKIKNKEDYDQIILSELDVKDISRWLQVAEVKTPPRLYVSCVSNCEVLMFDKIDGGV
                     YIQLYQVASFKRQRRGKTDDEFSMSCKMAGQLGRGLQIYLHTGTPCVNINNVDK*"
     gene            53843..54289
                     /locus_tag="SRR1747046_scaffold_45_prodigal-single_95"
     CDS             53843..54289
                     /product="hypothetical protein"
                     /codon_start=1
                     /transl_table=11
                     /translation="MWTNEEIDDLEKLLTPKEKTSVIALLNAGFSENEITKALLSKIG
                     ANYNGDKGMAERPLKEKLDLSNYYTVPVNENDPDGEVEIFDEGAYEDETKSILKRLEV
                     FKYKQILVTEEVAAALLDKNPECFKDCPDFKIINGEQTTKDKQKLW*"
     gene            54249..54617
                     /locus_tag="SRR1747046_scaffold_45_prodigal-single_96"
     CDS             54249..54617
                     /product="hypothetical protein"
                     /codon_start=1
                     /transl_table=11
                     /translation="MGSRPLKINKNFGKPVFNITGYKLAEYNGSQYLVENIFHNNEVR
                     IKADRIGEFDMTGPIIRQLKSKTWNECIVPQCIAEYLLNYDPTCFRSVEELSIIEDDY
                     FEQKEKTIPKELSFNLWELE*"
     gene            54633..54824
                     /locus_tag="SRR1747046_scaffold_45_prodigal-single_97"
     CDS             54633..54824
                     /product="hypothetical protein"
                     /codon_start=1
                     /transl_table=11
                     /translation="MEDHERILVIKPYHQAAISHRGSVREAYGITDEVLDNLIETGDA
                     LNVDGKVVCFDLPIPEAYI*"
     gene            54824..55003
                     /locus_tag="SRR1747046_scaffold_45_prodigal-single_98"
     CDS             54824..55003
                     /product="hypothetical protein"
                     /codon_start=1
                     /transl_table=11
                     /translation="MPEQKKEVDEKKLSNYALELCKEVQIALPHISNIRAMKRLARAL
                     NDYLKAYQKLGGKIE*"
     gene            54996..55580
                     /locus_tag="SRR1747046_scaffold_45_prodigal-single_99"
     CDS             54996..55580
                     /product="hypothetical protein"
                     /codon_start=1
                     /transl_table=11
                     /translation="LSKLSEAVKGYKEAEEATKLTSKLTIKNIKEFDKEIYEKVSECE
                     FDAYSSDDNYYIVIPELFGLPVVVVRFNKITEEKKTVFYDYATAKSGIIVDLDAFESL
                     DYEVNSTAIGGDECGFVDVQELSYYCSKVAKPLQKRAKVQLNKEIDEGYKNPQMKKKK
                     PSTVDERGRMSLGGETLEEDIAFNEYMHKRFRGV*"
     gene            complement(55614..58028)
                     /locus_tag="SRR1747046_scaffold_45_prodigal-single_100"
     CDS             complement(55614..58028)
                     /product="Uncharacterized protein {ECO:0000313|EMBL
                     :KKL96214.1};  TaxID=412755 species="unclassified
                     sequences; metagenomes; ecological metagenomes.;"
                     source="marine sediment metagenome.;""
                     /codon_start=1
                     /transl_table=11
                     /translation="MKIILPGEDGISKYDEDPNAPAYIEDKDIPMTKQEKKLWMAGAD
                     VPAIQATNPWSMQVDDSNIDKDFCKSNLVLPSAPAEQILTLGKADFNQNINNVSSILQ
                     DILAGDTKAMERAEFKALNFPAIKAYLEWAIKTNQLSDSGKGDLMSNAWRLNFKCRPP
                     TPEEFLTEHFIGAQAEALHQPLIDIFCEFFDPLKPYRTLILTQCIGWGKSTLSTLAQL
                     YISVHYAMMWHPYRFFGMAMSSIFTQCLGGWNQKKASELLLEPFTQILEGSPYFQRVR
                     THQDLVDVSGEEINDCLHWTTSSPTSCLSMQNGVNYKIINGPGSILGQNIISAVISEM
                     TMFTENGWSDEKVFTFFTKLRKRIDNRMKGNYYGRFIIDSQPNSLESPIDEWIWAEGT
                     KKNRQNYIVSGSRWKFFPKEFPEAWEKPRTNWKEPEILKKDFIHAFPVFKGGDGQPPK
                     VIETENELSTYNAADIEWAPMNQITSNGVVSFKDNAEESPINFLRDQAGIPSGAADRL
                     IYNKEWIDHTFDNNLKNIYSTIIAKTEDEPEHLIWNQVKDKFFNQILGKYYFYYEPNL
                     PRVASVDLAISGDTASIAISHVERDAARLDTQGNPLKVYVTDLVVPVIPKGGMINLDA
                     FKFFILDLIRLGNMNIRHVSFDSFQSRAMMQSLERAGIEVDYVSVDKNNSPYLSLVDY
                     VMHKRYYCGKSVMVKNNLLALQMVKRKTTGTAKIDHMTGDNVYSDEFCMPGSVYTESS
                     WQFSKVGTNAKDTTDSIAGNLYLLDTYENEFPPIHVWDPMKEKERTYEGELKKQRMMM
                     AAMGLH*"
                     /db_xref="A0A0F9GBI2_9ZZZZ"
     gene            complement(58032..58205)
                     /locus_tag="SRR1747046_scaffold_45_prodigal-single_101"
     CDS             complement(58032..58205)
                     /product="hypothetical protein"
                     /codon_start=1
                     /transl_table=11
                     /translation="MENMEKTTCEVSRMRKELFESIFYGALLEEENSYDCINNNDDSL
                     QNAIITNHLNNEE*"
     gene            complement(58159..59085)
                     /locus_tag="SRR1747046_scaffold_45_prodigal-single_102"
     CDS             complement(58159..59085)
                     /product="Csr/MutH/archaeal HJR family nuclease n=1 Tax
                     =Marseillevirus RepID=D2XB09_9VIRU"
                     /codon_start=1
                     /transl_table=11
                     /translation="MNYIKDEDVIALKLRQADKITCKCNRCGDVFEKKYINAVNNIKK
                     YGHIYCTKCMHFIQSEHIDWEKRNEKTKEVLIEKYGSVDDAYKKRNETTEKVWLEKYG
                     VKHAWQAESVKDKIRATCLDKYGVANGGGSQEALEKIKSTCIERYGVDNVWKSDDVKS
                     KIKDTVKEKYGVEYYTQSDDYQHKAHKRYTYNGIAFDSSWEIAFYIYCVEHSMSITRH
                     TKGLPYKDADGKSHMYFPDFEVDGVLYEIKGGQFYTLGEFDGGIYKTPSYINKVQCIE
                     ENNVKVITDVSKYLEYVYGKYGKDYLRSFKNA*"
                     /db_xref="UniRef100_D2XB09"
                     /db_xref="D2XAU6_GBMV"
                     /db_xref="D2XB09_9VIRU"
     gene            complement(59137..60312)
                     /locus_tag="SRR1747046_scaffold_45_prodigal-single_103"
     CDS             complement(59137..60312)
                     /product="hypothetical protein"
                     /codon_start=1
                     /transl_table=11
                     /translation="MISNVDYLLSLVGKNNKEIRDTWVLSGTAIVSKQTRKYIKDTIF
                     QVACSEGKPLNGAIVYCKADYIVGDMFPLIEWDEYSIEEIDGIMGSYQGVETPFFRVL
                     LKKEDVDALEGIPVNEDLDLYSGSTEAGGVIIDDEQLGIMLTEVGVPFLRVDELEITG
                     NAIRQYCIKPAFDYYFGYFPIIKEEVVGSMSAGSSFKKEFPEDAFACVPYYVLGTAGQ
                     SAGYGAGAFSLYREQMIYGGSSGSAFGTGLSYRKAVPGFVGLQNKDAALQAMAAQQAY
                     LNYFRREHVKTIKENGKKYATGYSTTGGNVNIKWLCRSYDFDDVKFSMRTDFRNICKS
                     YIMRNLGMLRSMVKSDLPGNIDYSMYTTRADSLEQKVAEKWEKSATTMNLAIMRGGL*"
     gene            complement(60361..60663)
                     /locus_tag="SRR1747046_scaffold_45_prodigal-single_104"
     CDS             complement(60361..60663)
                     /product="hypothetical protein"
                     /codon_start=1
                     /transl_table=11
                     /translation="LEDLISAEEAGGWYNVEDEVCKIDPVDTINQVLEELDAVIDSFY
                     LRTVVRGYVTLCLKHPKNRHSKRMFLNRWATDPKTEKLIEYTMLTIHNRLIEDASY*"
     gene            complement(60651..61076)
                     /locus_tag="SRR1747046_scaffold_45_prodigal-single_105"
     CDS             complement(60651..61076)
                     /product="hypothetical protein"
                     /codon_start=1
                     /transl_table=11
                     /translation="MVDFDIKHYLIEEVEVEKDPHRFDCFYGEIEDKPETEQLLFTLQ
                     REYLENGRKQEVWAKMFEICWSYMQSLIKKRQTGGRFIEPDELDDKTTSATLAFMSQY
                     LTKPEFEVGASFAGMMGWKIVEVMYKPSADDRTIIHWKI*"
     gene            complement(61143..62375)
                     /locus_tag="SRR1747046_scaffold_45_prodigal-single_106"
     CDS             complement(61143..62375)
                     /product="hypothetical protein"
                     /codon_start=1
                     /transl_table=11
                     /translation="MKFTLSKTELSKLSTLVKTSQTVSDVSIKAAHYMFKLSDKLYAS
                     IYGSGNVVDFSVEATDIELSGNGYFNVDVNQLIQAFEKVYMSSGAETATAEVLANKIN
                     VSNGKSRISVNLFDLLDEADFNEAFAALPTKKTEKFTEDTISATITPDVVNFMETVGK
                     FITMVGSDRVSGLALKDNKILYCDQAFSIIEKTVEDTLTNGESVSVPQSAFSLLSAIS
                     KLAGKFNITYSADNQYMLIEVPEIGFNAILTVPEILCEYPGEDQLQMICPDPAQKLEF
                     DVDISTLLTKMNMFDGVFPSAQWRWKTIEFYNTLADDANGEAATMNMRYNNMCAEVDT
                     DLPVTNLVGTGNIPEFSFRLASILIHDYLNKLVGNATAAHVTVSPIEANMEHGVGVIF
                     DVDNFRLVTSKMVNEESI*"
     gene            complement(62422..62799)
                     /locus_tag="SRR1747046_scaffold_45_prodigal-single_107"
     CDS             complement(62422..62799)
                     /product="Uncharacterized protein n=1 Tax=Eubacterium
                     plexicaudatum ASF492 RepID=N2A3T2_9FIRM"
                     /codon_start=1
                     /transl_table=11
                     /translation="MKTGYFAKLKKYEEAGLTPVSICGKAPEWYEGWQYKKLAPRWAF
                     FNEWKNGTHKGDNEYYISHFNSDVLNGLDPNRVVKEIEVLAQVPADKIILICYEKPDD
                     FCHRHLVAEWLEKSGIDCKELLI*"
                     /db_xref="UniRef100_N2A3T2"
                     /db_xref="N2A3T2_9FIRM"
     gene            62966..63355
                     /locus_tag="SRR1747046_scaffold_45_prodigal-single_108"
     CDS             62966..63355
                     /product="hypothetical protein"
                     /codon_start=1
                     /transl_table=11
                     /translation="MNKTMARELNDAMAAVMDKFCAEHNLERTKLSLSYNDVTFSWKI
                     EAKALDEDGIKKIDPREEAGAKWFLTRNGIKAPEGDIIGRTVRSYSLGRVKINGYNSR
                     SPKYAFTVTTETGKRYRVTANSIDWGC*"
     gene            63399..63944
                     /locus_tag="SRR1747046_scaffold_45_prodigal-single_109"
     CDS             63399..63944
                     /product="hypothetical protein"
                     /codon_start=1
                     /transl_table=11
                     /translation="MTISPIIMATTLMLAAMIAFLASRVRIVKVNLSDEETRAMMRKK
                     HPGYAWCSDFVESLDKANEHIKDVARYMKEHKDLISDPGTFIQFVVVSSTGQEILQKA
                     YNKACKIHIRKADRIVAKYGVNGATEKYFGSFIEDIYFTSLLLDEMKENHFDKEIIEK
                     CKKRAIEIRHQNTAKKTEVVA*"
     gene            63895..64200
                     /locus_tag="SRR1747046_scaffold_45_prodigal-single_110"
     CDS             63895..64200
                     /product="hypothetical protein"
                     /codon_start=1
                     /transl_table=11
                     /translation="LKSDIKTQLKRLKLWLKPELTLHNAFGFHCPDCTNVGLCEKPTA
                     FVHRVWDEQYKVYKKYVRCNDCFRTTPAYSNVEDAVDNWKYQWALKEDKILMGDKEK*"
     gene            64215..65012
                     /locus_tag="SRR1747046_scaffold_45_prodigal-single_111"
     CDS             64215..65012
                     /product="hypothetical protein"
                     /codon_start=1
                     /transl_table=11
                     /translation="MVVYLYDFDGNFFKNPVAKFCLDNLKKQLPKTEIKIFKDSDLDY
                     SDCLHSKLQTNPSFKVDQIRLKQAMNCKDDCLTIDGDVFVPDFNRIIKYKNTVWADDR
                     LTPSPYINNGTFMYTSKKNEWVKYYFDLYNFRAEELSDMSNMQVFEKYPSKGIRMNTD
                     TKCLHWYISKFYDFKKRYPNINTVFYSYDAPELRIPNKVYWQLSNCDVPVKNVDFYEG
                     GSVFFFETIYEGLDQKEAFELWKQQMCYTYQRDLKFVELKNGKEEGK*"
     gene            64990..65184
                     /locus_tag="SRR1747046_scaffold_45_prodigal-single_112"
     CDS             64990..65184
                     /product="hypothetical protein"
                     /codon_start=1
                     /transl_table=11
                     /translation="MAKKKENKQEGCRLCKYRVAPPKGPNNTRVPACCFGCEIHDDKP
                     MNECGLFSESDYYIKHPEEP*"
     gene            complement(65617..66318)
                     /locus_tag="SRR1747046_scaffold_45_prodigal-single_113"
     CDS             complement(65617..66318)
                     /product="hypothetical protein"
                     /codon_start=1
                     /transl_table=11
                     /translation="MCRNQRKLLLAFALLFVFALPLFAQDDTDDLEYWNQVAQELTLP
                     TPNLLNPFPELNLNLNLELKNAPTMSEDSTTSEPTSMTAWELFDRCEEIVTSLESRLQ
                     NLSLYSKNLETDLSLSVTEIKNLRNDLANTRQALISNKEDTGVANALAGEFYAKAKAL
                     EERVAYAERRNRNATIYSEVVTPIPGLILMTAGFIEMGNGNTDLGWNLVKAGAITLVG
                     MEVIYNGGRWIFKVW*"
     gene            66371..66631
                     /locus_tag="SRR1747046_scaffold_45_prodigal-single_114"
     CDS             66371..66631
                     /product="hypothetical protein"
                     /codon_start=1
                     /transl_table=11
                     /translation="MINLRNLKIDGYHLSDGVTDKLNSIFYDKDDDEDTWIRITPDSA
                     DPDAIIVTITYDAEDIMVTAFNALNIEFFEGWLETATKSIEE*"
     gene            66635..66808
                     /locus_tag="SRR1747046_scaffold_45_prodigal-single_115"
     CDS             66635..66808
                     /product="hypothetical protein"
                     /codon_start=1
                     /transl_table=11
                     /translation="VDNETVTIVKEHFEKLIEKEKLTFSCDAEKDMLFDMYALGWLDH
                     KRWYTIRYCDDGK*"
     gene            66808..67044
                     /locus_tag="SRR1747046_scaffold_45_prodigal-single_116"
     CDS             66808..67044
                     /product="hypothetical protein"
                     /codon_start=1
                     /transl_table=11
                     /translation="MLLKKRDKIQRLDYYFAGYDSSSPDFCIWVPSRAAAISIKSRNV
                     VDKLVNYLYVNYKLNTKIFSLEVIDGQHLEKVVS*"
     gene            67013..67681
                     /locus_tag="SRR1747046_scaffold_45_prodigal-single_117"
     CDS             67013..67681
                     /product="hypothetical protein"
                     /codon_start=1
                     /transl_table=11
                     /translation="MDNTWKKLFLDNYRTEEEAEKQRANADEFAMWLIANSEKSAPIF
                     KWHCNFYFNGLDENAQTCLFEEDIVRCAKAGITKPLFIDATAKSQVVNYSIYGVMAAY
                     FKQPYDFDKQEMDYVISLLEDIRRKAEPFWFKPVDWDYFIDQHWFVTISSIFESQVED
                     LNTLKESFIVKQINEQLKDTGLVCEWIDKDDNFQPPHSGMGIDFSKCFPKQKVLTLTA
                     EDLK*"
     gene            complement(67674..68147)
                     /locus_tag="SRR1747046_scaffold_45_prodigal-single_118"
     CDS             complement(67674..68147)
                     /product="hypothetical protein"
                     /codon_start=1
                     /transl_table=11
                     /translation="MGKYRRKIVNPDEIDDLIDEQIEDSCKLKHLEPALTTSGKLYHQ
                     QGHKGMAHGMKFDSYWEFAAYLYWAECEGKVVERNTSESMEYIDETGKLRKFFPDFVV
                     NGEYVEVKGWLRPKDKCKMDQCWQVQFLFGDDIKPMIAWLNQHHKNWRDEFIQTI*"
     gene            68243..68734
                     /locus_tag="SRR1747046_scaffold_45_prodigal-single_119"
     CDS             68243..68734
                     /product="hypothetical protein"
                     /codon_start=1
                     /transl_table=11
                     /translation="MALTGQALQDKLIKDATRLFAFSASCPKEDNPYRFKALFVVEAL
                     NANAPEILAKNPKNRFLNDFVPSIAEQFKQKGYLSNRQVEIVENILREAGLDVEAILS
                     AAKVETEAAFVELQTKYADVINGVYKARAEAEYNAYCEQMRAQAARRYHRRNNCYQKS
                     FGY*"
     gene            68762..69571
                     /locus_tag="SRR1747046_scaffold_45_prodigal-single_120"
     CDS             68762..69571
                     /product="hypothetical protein"
                     /codon_start=1
                     /transl_table=11
                     /translation="MDAEVSKGLFAAFSDHPITFAIMLTVIFVTVSISIFFLIKNAKS
                     LKLGDFQVDFSKAESIKEEAAKDLRTREIAEAKRQVEERTRYTISRQFALVQPFLQSL
                     RPIFNRLMFSILDDAMIDSLGIEKEQRKFKRKETIGESDGEAYYLVEEVKTYKNSPKT
                     RAFTNLVESSVDSLLRDIQIEIYRMLVANNIGKCKEEVQAYVKSRSANLIGIVRNNLC
                     DAYNQLSNKNLFDTHQYWNEIGITYPEDWISDQIYQLLKSCMQLRYSDFDA*"
     gene            69585..71057
                     /locus_tag="SRR1747046_scaffold_45_prodigal-single_121"
     CDS             69585..71057
                     /product="hypothetical protein"
                     /codon_start=1
                     /transl_table=11
                     /translation="MASDDEFLKKVYDKYLGSDYEWGDADLNPKREIRKSDSEQWEEE
                     QAAILAAIEARLKELQKQAAALPKFKRPEVVDNDNFLTQTGGVNGAPSPSDGLSTEMM
                     AMQAALGGDIGDNLFIPKANFDDTINFMLNDIIPQLIPVLVQGPYPGTHIPDNVSLAT
                     EMFNPGCDTEDETSEDFVSANPEFNKRKKALEEELGNDDTDNGDDEDDAAAGSGSGAA
                     ADQADKDADDADAASEKAAATRAKEAAECIAKELGILQAILALLKVINMLKKILLLIL
                     SIVVPIVKMIAFAAQCWINPPAAAEVIQMVAEKIAALLISMIGEIIQMIWDLLDMDCK
                     TEQVQKVLDEINEVLAGVDSAVNMSKNLISFGQKAYEENYASLKDSFEKFKQTDQWEK
                     IGKELSSKEAWEQKGELFGDTIKETMFGSSDNNQDMAMHLLEQVMPSGIKDALNSLID
                     SSKNILDSSKNILDDMGLKDNGFKAALTDMSEFLGPFKIK*"
     gene            71087..72937
                     /locus_tag="SRR1747046_scaffold_45_prodigal-single_122"
     CDS             71087..72937
                     /product="hypothetical protein"
                     /codon_start=1
                     /transl_table=11
                     /translation="MNAITLYNGSQYDVGTLENLAYERERYNNLVKTAYDGAKSATGK
                     SGLTLSEFLNLQNASEGSSELVSYLDEHGLSVRSMGEEAKILNDQINTQAALQTLQNF
                     YDMYISPIMGDAQYRLGEVTGRASAGTVNNQTDNNGRLLTRSLFNTVLKYKQWENGGL
                     KEKEEYYSVLWFPPFAPSAIRATSWKGASLSSDGKTQTMTMNDYLTEAKKKRQAELDE
                     ENKKLLESGQEITQTEADDTRLVKNAEATNDNDKYFSTFDLNTMLAARSSFTYRAPGF
                     KAINDNINMIQWLLEGCSGIVSTYLTEWDISLYLQEGLITDNSGSLPNMILLTHRMEE
                     DNPSGYTDERASTYGVINCAVSKIKNDNHHTWPINAYPYSSWHTMYPEPSKYSGWLDK
                     VSQDGTTVYVPSWYKFGRNGLSKYLDGYDVGGKPREDNITSRLIYQDMENAALSGYTE
                     WNFDNKIYKTLYTSDDDGFSDVDIVFLPTSCGLYKKSSLIDQVEMILYGVAANGDPYD
                     GSEIVAGNDGSGNNFTTQDYGYQDAAEGSGGNKYCPGEVFKGALTFLNMFKQKDSKKA
                     SVMGQADAMQNASGSAYGAAQDSLGLTKQAATGQPCDPEGTPYXXVLKSV*"
     gene            72934..76665
                     /locus_tag="SRR1747046_scaffold_45_prodigal-single_123"
     CDS             72934..76665
                     /product="hypothetical protein"
                     /codon_start=1
                     /transl_table=11
                     /translation="LTENSNGVGVPQYNPTLYGGPHGYYRSPQSYQSYYQENSVYLRN
                     VPRVDYMPEDFKHDSWAGINWPSLPNSQDNYYYKGNEKWCSNVAAVANGERQAFEQSW
                     SAGFSRLREGVHSFSTQTAYIKTRHDTVVYGSYDRYSGRISWPYSLNSDPISVYNYYG
                     NYWWTWRTTRCWSSNWWWYSLWDNWHYAYAYNHCYSFYFTWQWSWGWYCDLHYLCPAC
                     YAYHYDWGYFPFKRYVLHNGFHNYEYKIAQVQHYSANMSPSAKQNFRNAWAQTFAQLF
                     GISTPMERAYYAASTEDYELFVDSGEQPGTRFTVWDDKYKMAISSYMTTKEHDVLSYL
                     VDWGRGLGSHNKIMFLTRGPNDLPDCLFRCECYHLMKPIWYWCEHSKSYSSNKCKHWF
                     ELHCGWKHYISVRLDTTDRFYAGLYKPTFTNYSTNTGQLARSAAIQNATVPLNGSCDS
                     SHSFFTNTSNCKENRKSPYDLVSTQVTGRQFPIFNADTASDWMNSSFSGIRGKGILGD
                     IPGLDFEADDSPIEKFSDKCRIMDSDVLSRTFGSLSFPMWTITSFSQGEQTINGNTYR
                     VAGGMMNYATVGAPSWWTPMILNMSLRNTFYRGDKSGPQKATFSLKAWQVDVTNCSQG
                     EGAAVIEGRGAKVVLEGSEMLIKANNVRSYTTYQQYATTTKNINGTDTVITELHDYVD
                     TVTLKNAWVGADYYFTSFDIAPRFLYNMIATQNGFLEGAKDLMCGHITAGGVDTGKYI
                     VSFDYIRDIMTGTTRSAPLISPRSYYLADPRRRYIKDPDGVHVIKGEKVSLCEDMYGY
                     NQFLVWARDWFDNDTATNHQKHRSLETAFNTRISSLNDMLSKLAAYKDLDIKSYSFNT
                     MVSAWRDMNNFIDLRKDEGIEQFFLAYLNVLYEARRFFINKRCNKQDGTLWACRHLEK
                     MVPQMIASAISSGAGVVTSEFSRTVGKEKVAFYEVQNTLEAKAEAMKERANGNLVTLD
                     TDRIKTVYVKVKYTTEADYNACQKKLKEGSLQPGDETVIKIKPWSYVKKRDGSYKNKD
                     NGDTLDVSRGEMWNANGWAIREGKIKYAIKPTNGNYGIFSKECKSEVKNRKKLQANPK
                     AGIKVKDFDLYKNQVYSDEESFDPFYINWDDLAAKPNGIVFNLFGGTAVDKIKDLTQA
                     GVTDPQALLCAAKQSTDYWRIPVGGTMPRAEGYKTDITIEFCEETNNFSVTPIPAKNP
                     AALSGAAAYAMWPIIEEQADVIPNAGDLTLSVKDFQNQN*"
     gene            76690..77133
                     /locus_tag="SRR1747046_scaffold_45_prodigal-single_124"
     CDS             76690..77133
                     /product="hypothetical protein"
                     /codon_start=1
                     /transl_table=11
                     /translation="MTLNSRMSAYKEEANRIVEESKDYGYEKSQISNLAQRAFTDGVM
                     SIMQKKATKNVKEAVAELNEDISDYYLDKNIEMMNEYFMSIIREYTKNGKLVMGYEES
                     IKNDFKNIIKAVYDMGFISGVDVGQDPNKLSLFIKNREKLEDGKY*"
     gene            77120..77365
                     /locus_tag="SRR1747046_scaffold_45_prodigal-single_125"
     CDS             77120..77365
                     /product="hypothetical protein"
                     /codon_start=1
                     /transl_table=11
                     /translation="MENTKRYSFTNYFYKVFYERVGIELDEDTRAFILGVCHNSEPHR
                     KVDNHGRYSEYFTMRVNDKLITIVCDANTHNTSQKRV*"
     gene            77393..77632
                     /locus_tag="SRR1747046_scaffold_45_prodigal-single_126"
     CDS             77393..77632
                     /product="hypothetical protein"
                     /codon_start=1
                     /transl_table=11
                     /translation="MKMMFKEVDGGDEAMKFIILADDDGVEVKKFPIYINKEMTKKLP
                     VLAETYATLPDLFRMVYESGLNGETIEFVENNVNI*"
     gene            77681..77932
                     /locus_tag="SRR1747046_scaffold_45_prodigal-single_127"
     CDS             77681..77932
                     /product="hypothetical protein"
                     /codon_start=1
                     /transl_table=11
                     /translation="MEKTKYFKRTPEEMLGLLTKEENEAILKVNKVAEDIRVGFANKQ
                     MTILEVDAEYDGIDNLKKGNEILANAGFSTDLETMLQKA*"
     gene            77932..78687
                     /locus_tag="SRR1747046_scaffold_45_prodigal-single_128"
     CDS             77932..78687
                     /product="Uncharacterized protein n=1 Tax=Clostridium sp.
                     CAG:217 RepID=R6JR57_9CLOT"
                     /codon_start=1
                     /transl_table=11
                     /translation="MKIINCKSERDINKCLRQSRPFMANLMEYNDDIKPKQFECNEHI
                     EFVLSGPNTKMVGERAFANCWELKRFDGLPEVIGPEAFTFCKSLTDFNFNTVNNLFPG
                     SFAFSGLQQVELPANIQNVPPRCFQACLRLRNLNLNKVETIEEEAFQSSGIRVLDIPV
                     SLSSIGKNAFEGCVYLTDIVCERFLPPKLTSSSFYGVSPHNVWVFSEQQLEYYLKDKH
                     WSKFDGHFRLATPKILKQRMEEIRKQRDSLWLI*"
                     /db_xref="UniRef100_R6JR57"
                     /db_xref="R6JR57_9CLOT"
     gene            78777..80399
                     /locus_tag="SRR1747046_scaffold_45_prodigal-single_129"
     CDS             78777..80399
                     /product="Gp73 n=1 Tax=Bacillus phage G RepID=G3MBE3_9CAUD"
                     /codon_start=1
                     /transl_table=11
                     /translation="MIDYRKHFPYDQIRPEQEEVLKQIAEHWGDKKYFILQLDVGTGK
                     SGIAKTVANWSNDAFIITETKQLQEQYVHDFGTDKEFVSIKGKANYQCNKNGRLNCEN
                     GPCTLRKAAGSMPPCMNTCKYYALRKRALASHTVLTSYAYIFRAFDCAGFWKPRQLMA
                     FDECHLIEDQLVNFASFEINPDELDRTYGLFDNCENRAKELVPFTDTGWEQNKERFKR
                     VFQYICAKREELWAMLQEELGDVKPEELDEDTLDSMNSTHKLYYKIDKLYKKMDVFFN
                     QRKDNWIISPNVTDGSLQFTPLFVDSLFNQFCNNWAEKFLFMSATILDIDGFIKDLGI
                     NKDDCLVIKMESTFDPNKSPIYFMPCGSMSYQNIDESLPKACDAVKVILNKKKDEKGI
                     IHTGNYKVAKTIYDNVKDSRLLMKATEEITNQNLIKVHERSQNTVLLSPSMTTGVDLR
                     DDLSRFQVIVKMPFSSLADPRIKKKSELSSDWYACQMLKTLVQACGRSTRSAEDFSST
                     FVLDSSFAYWINKYKKWLPKQFLARLRGVTLT*"
                     /db_xref="UniRef100_G3MBE3"
                     /db_xref="G3MBE3_9CAUD"
                     /db_xref="tra:Trad_0598"
     gene            complement(80396..81361)
                     /locus_tag="SRR1747046_scaffold_45_prodigal-single_130"
     CDS             complement(80396..81361)
                     /product="hypothetical protein"
                     /codon_start=1
                     /transl_table=11
                     /translation="MQGVPLWMLITMCAGALLIAAMAIVIVLIKNGKNDLYINKNGVI
                     VKASSPKTITTKQFVNFMKEVITYVEDEKEDYVDDVIGIKNRFYKQSKDFAKSRIESV
                     KNQIIEEYKIAYMAKYNGRIHPTILKDNNLVIETSTPLPKANQLEDNLDTSDVNACHK
                     ICSGGCNSGLSFFDSRIQKDFKPILEDVYRIIEENHLINRSDREYEEEITVKAGQLAS
                     FLKNTVISYPVPIDNSIAIDIINKRTPDVKEAIADSLRRSRTLSQTKREAIAKEKERY
                     YRKRDTQIAQIVNILNDDDLCAILKRTDRRSSDVSDDMSISNTRS*"
     gene            81423..86480
                     /locus_tag="SRR1747046_scaffold_45_prodigal-single_131"
     CDS             81423..86480
                     /product="hypothetical protein"
                     /codon_start=1
                     /transl_table=11
                     /translation="MAWKVSPSSAASGSSAALNGTSVHSSYKTQKGWELTKNMSYIGP
                     ANQLYQRSIDLEGYLAADGFTASDHHPRRNFYGYKIDTAADTPKVAISASDPGTVSKT
                     IKKFSNKNFTRTESGSSSHTYWAYTYSKPSALNASGSVSSLGLHTIYSSAPGSGTITV
                     RCYGPTGGTCDQGYSIWVNGSYKANADADTSTTISASFNAGDKVEIKASHYNSRSSYD
                     SSGTSGYTWNSRAYCRFTIEGSSSQNITVYFNEYRNTNTEWKTYSGIGTHFAMLSFIG
                     IGTCSFDYEDYGPNDYEDYGPNDYEDSIIAFYVDGVLDSYYNTNGGKGNKTRAYTSTF
                     VTTTSVVSVSTYNHTPARNLADELQNIESYYAQISAELKCGVRSAYSHQNNSLYAYNT
                     LSSDPSSARTFSATASASNIYSRETLTDPMTVNRQTYKNINRYPGSAAPKAKNYSGSN
                     IFGTYEGVGAGTHYDSFYFVAAEAGTVSGTVRGGVGQNYTSWNTYDTIDGHWDVYVNG
                     VDKYEYDSDQEETFSFSVNEGDVVSFKLRDNSSSSFTPNDRSYVTCNFSGEIAKDYYV
                     PVTSTGTEWLEYRTLMSSEVVSACGPDFVFACKTDGTLSGSYTDIRAGTNQVSNNPDS
                     YLKIFRNGVAIGGYDDNDLTFSISCVVGDVIVIRPCPFEDRNDGYVATDYSAKTSLPS
                     IRLSYSYSGSTFCPYSQTHKLSWTQFISCIIKEAALWVSREALTNYAFPLYIDDSTGN
                     QTRLDAITNMLAATKLYLDLFAYSKGTVNVPENTRFLVLADKWNNGQRFTSSNLEEID
                     YQIVEGTNLRKLGYGLPNLKKAYINTSHTISKNDDITQAFAECPKLEYGWALTGNSNA
                     TELFLNSPIKKVYLYGMGGSQFTKACYNNQSLTTIEEYLHTAKGYSFNQAFENCVNLQ
                     GTVKLSGEWGDGTRAFYNCYNVSTFDYSGLTGLLVDSYMFYNCYKSNLVKSHDTIKTF
                     LSKFNLYDEWVNGTNRSAFFNCPYNGTILEDIMSYDEQASYNFQPEHLMYKALRANIN
                     SNDPGYKNINHIDTPWSTYVSDYITYAKPHTITAVSHQINESSAAAYLEVDGKIVFTY
                     GNRGHCVGVFDCKTMSVKHYNWTDTYGYEINTTSMETVWQQALSVATPTDIIFVLSFD
                     ATARDATARQHSLDIGGSTGYGTWGSARLADAQLGKLGLGAGKGYEMITDTTYASVTA
                     KFTTDGLVCDTWMDSAENYIFEPSNKFTYEHPREYHYLEVPAEEYWRWKYLYKNLKSL
                     WDSCSFTYGEKNKANFTLSIETTGANAEINPNSELSFNSMTKKYDSPDFIYHLGKVEN
                     VSDDDISLYKMFSGIPRIHCVECDFINIDDISYAFYQCEYLEHVIAKMNGCTKAQYTF
                     AECPDMVTIDAASSTITDSQYMCYNSPKLEEYDLVKMTTLKDATSMFELCPSLKTEQF
                     KQNTKLPECLEISRRMFKSCSITEIEGNWVPRNSSSSFQNATKVVAGQGLVNDWENMT
                     LKDGWSFPSKLYDAQEMFANNPITKITYLRLHNKADNSWLFKDCPLVEFKWSWLDVDT
                     YNDTYTGIFDGCQLSEENRIWLPIDVSSDFDLQLTSLFDGNNQKPIEFWVDDQWCQVN
                     HSGFIEYQHIRRPLYEKAFEKDEILIKFWSHPHIHSAEMRGYNELHDTKIFYDPTSIG
                     HTPGYETSWEGDHTRKE*"
     gene            86534..88063
                     /locus_tag="SRR1747046_scaffold_45_prodigal-single_132"
     CDS             86534..88063
                     /product="hypothetical protein"
                     /codon_start=1
                     /transl_table=11
                     /translation="MEIKFEEVKGKKLRYLELDNGKKLPHMTESALRMPNSAYELLSI
                     NEASENLRESVRANCKSERFTESDNEGALKAAIRMRESALDSDKADFDKIIKKLREGS
                     ASTERKLWKFPISRFGNVNGNGRIYSKELWENVINKQRDSWVGSYGLADHPMDDCDPG
                     QFKNAAIVWLDMMIDEANKLIWAIGTFVGTYGRLAQEIIEAGGRVGFSSSGFGETLMD
                     GKTINPDTYILERPADIVTNPSQSVFGDASNESYNPGNVEYSKQTRESVEVTGNRVME
                     SAPKSNILKGKTMTVDAVKMDEGKKPNVGPVAIDKLTRKVIEKQVESMMNDTDKASNP
                     ASKLSEVNELLSMVRESQDADLIAKVEEKLVATRDELFALCESASKVQGEFGDLAEMA
                     ENTKKALVTGKLLAEQVEDYKILLEGLEEKVQTLGKENNILKAKLAIKENKEKAAAEA
                     AKLRECEDAKKAEADKCKDEECNNLKEMVAKLNKSNRKLESENGVLKTRLNHAATHKS
                     C*"
     gene            88011..88598
                     /locus_tag="SRR1747046_scaffold_45_prodigal-single_133"
     CDS             88011..88598
                     /product="hypothetical protein"
                     /codon_start=1
                     /transl_table=11
                     /translation="MVFLRQDLTTLQLIKAADEKVAKAEKKMNEAIASKKDYQKHVVE
                     LQTKLRESNSLLDAAKVQFEEYKEAHQEKLSFKPTEKDYVSKYLNMRENRGLDVENYW
                     NDLLTQYGESVLPFERQIRGAKTYNEAFGQFMKYRNRIDESAGAAAAATIDESVSSLK
                     ERANILAEAGMTKVEESIDDINAYELEKMRKMGLM*"
     gene            88660..89094
                     /locus_tag="SRR1747046_scaffold_45_prodigal-single_134"
     CDS             88660..89094
                     /product="hypothetical protein"
                     /codon_start=1
                     /transl_table=11
                     /translation="MDKELQSLLEGIETAQQLQQYEEDFMGIGGAAKAAFNGVKNAVT
                     NTGKAIANTASKVNNTLNAKAQNMVNNNQQKQQGKELEQGLEALANKISELLTNVANG
                     KTEKNANKAQDKANKSQEKVENDMKNAANAQESDSSNAGGQQ*"
     gene            89094..89609
                     /locus_tag="SRR1747046_scaffold_45_prodigal-single_135"
     CDS             89094..89609
                     /product="hypothetical protein"
                     /codon_start=1
                     /transl_table=11
                     /translation="MESFEEALFSRILEADEQQQGQEQQQNNNGGDEKAQANMKQAQE
                     DNDAAKKAQGEHEWAQALSQSLGLEQGQTLTPDEVLEKLRSDPEIIQNIAGSEEVCSA
                     LKMKSEDILKLKDAVSLQQPDEANGDAPEEVVQATLTDEKAQDKTWGFIRDELNKLLN
                     PECQQQNGGNQ*"
     gene            89609..90169
                     /locus_tag="SRR1747046_scaffold_45_prodigal-single_136"
     CDS             89609..90169
                     /product="PTAB protein n=1 Tax=Beauveria bassiana (strain
                     ARSEF 2860) RepID=J4KNY7_BEAB2"
                     /codon_start=1
                     /transl_table=11
                     /translation="MIEDALLEAQKLDEGLTDLAGKAINGIKNAFSGNKGQQQNNGQQ
                     QDGNQNQQQDAEQQNDGQQTEQQEQPAQAPDIETLKGYLKENPKIDDWPADRLGELVA
                     FLQTQKAFMSSKSAQAALQAIQGQEQKAKAEGKTEAPADAKQQQPAANKGDPSKVTGP
                     NATLVDTILNRGISKDDLIAYINNKK*"
                     /db_xref="UniRef100_J4KNY7"
                     /db_xref="J4KNY7_BEAB2"
     gene            complement(90236..90853)
                     /locus_tag="SRR1747046_scaffold_45_prodigal-single_137"
     CDS             complement(90236..90853)
                     /product="hypothetical protein"
                     /codon_start=1
                     /transl_table=11
                     /translation="MSGSNVFGVPRMAAFGLSPFFGDEILEAMRAGDIPEGTRTYKKD
                     ILDKDGNKVGTKIVRTYSSGRSNAPTSVVGSNFPPCNILTDKKKRKVYEFAIAGYDPE
                     NVTFEVNEENPSYINLILKSGMTEVEEPTQDETAEADTEAKEQKVEEEVVYDYHKFFV
                     KDHVCPFLVDRDRYDIEKSEVEFKNGVVRISFEPKKVAFKPKIIK*"
     gene            complement(90967..91626)
                     /locus_tag="SRR1747046_scaffold_45_prodigal-single_138"
     CDS             complement(90967..91626)
                     /product="hypothetical protein"
                     /codon_start=1
                     /transl_table=11
                     /translation="MPRTIVESQEEQKTLYAPADEGIGDDATAGLTNAKSVMNFYEDQ
                     LIKFVSEQVTKMDQKLLFDGMSSPPLQLIDRAIMQHEHVTLALTALYEQARWTWNTAK
                     AAYDEWHAIKFLEIRREVNKDDVAKAKWYKDTEIDYMIICKYQKEHAELKAQIQLADA
                     KVSLFRRLIDSWNQYAFQLGQLSRNGIAEKNSSDLTDKYEDQDPVGLAQQAMDFSNKP
                     F*"
     gene            complement(91629..91970)
                     /locus_tag="SRR1747046_scaffold_45_prodigal-single_139"
     CDS             complement(91629..91970)
                     /product="hypothetical protein"
                     /codon_start=1
                     /transl_table=11
                     /translation="MGKQMTDEEKEREQYGGYTLKELLTPPTTESQLDIYLEDKYGVY
                     IVDEAKFKPLFEQSNHHCLTNSCNTCMCKEFRLRDSEGPCACGRYTKRLNDEDKFIRM
                     RIASAKRGKRG*"
     gene            complement(91970..92167)
                     /locus_tag="SRR1747046_scaffold_45_prodigal-single_140"
     CDS             complement(91970..92167)
                     /product="hypothetical protein"
                     /codon_start=1
                     /transl_table=11
                     /translation="MDIKIKKSSEKTTVIFENSNREFSFTEAEGDAISQNTKMTFMDI
                     IKTMYLAGKNDDTLFVETENE*"
     gene            92336..92542
                     /locus_tag="SRR1747046_scaffold_45_prodigal-single_141"
     CDS             92336..92542
                     /product="hypothetical protein"
                     /codon_start=1
                     /transl_table=11
                     /translation="MRATMSVMLKGDAAKKIVRVKDVLEDMYGLSVSKTGRSVSGLPE
                     DIDEAANDYYEIRGAIDNGEVEYI*"
     gene            92520..92900
                     /locus_tag="SRR1747046_scaffold_45_prodigal-single_142"
     CDS             92520..92900
                     /product="Putative uncharacterized protein n=1 Tax
                     =Lachnospiraceae bacterium 3_1_46FAA RepID=F3AUD7_9FIRM"
                     /codon_start=1
                     /transl_table=11
                     /translation="MAKSNTSNEEAEIKKVNILGSEWTLKIVRDDPAFEEATGYVNDA
                     ARIIMIEAVKMKEGALDFDLQSQYIDQKRTIRHEVLHAYLYESGLAHSSNSAENWAVN
                     EEMVDWFARMSPKIFATYKELKVL*"
                     /db_xref="UniRef100_F3AUD7"
                     /db_xref="B0PAS6_9FIRM"
                     /db_xref="ert:EUR_29830"
                     /db_xref="F3AUD7_9FIRM"
     gene            92897..93154
                     /locus_tag="SRR1747046_scaffold_45_prodigal-single_143"
     CDS             92897..93154
                     /product="hypothetical protein"
                     /codon_start=1
                     /transl_table=11
                     /translation="MTSLLIWAGAEVLLISCYFAWFFYRVSYRRWMDYVFLVIGILKV
                     GITVLSFVIGEPKSNGTIISGYIFAILQYALLYSCHRISRR*"
     gene            93157..93354
                     /locus_tag="SRR1747046_scaffold_45_prodigal-single_144"
     CDS             93157..93354
                     /product="hypothetical protein"
                     /codon_start=1
                     /transl_table=11
                     /translation="MKFIVTYIAGFLSAVLVLTGFIQGQLWLNLIIAVAITTAASVLC
                     HKRHKRKQEEYYNRFRSKNGY*"
     gene            93344..93673
                     /locus_tag="SRR1747046_scaffold_45_prodigal-single_145"
     CDS             93344..93673
                     /product="hypothetical protein"
                     /codon_start=1
                     /transl_table=11
                     /translation="MVIKNRGENLTQEELEEIANDFFISKHAIERLRERGRINIKELV
                     LDPYVAYFNTDGSVNIAQDEYNYLVFAYDDFHKNWKVVTWKEESWHGKTVLDKQMMAR
                     NGYGRKL*"
     gene            93670..94191
                     /locus_tag="SRR1747046_scaffold_45_prodigal-single_146"
     CDS             93670..94191
                     /product="hypothetical protein"
                     /codon_start=1
                     /transl_table=11
                     /translation="MNRSGAPIIYMSCGISGSGKSHFCNKFIKAGNTVELNLDNNRKA
                     LSGDISNQDVNKAAVDKMNSDMAKYLAGSYNVFLSNTNLSISGINAVAKKYPLNDVVV
                     FLIRDSLDVQLCKDRVADDIASGVDRSNVPMDVIDKQAERFNKVVDGIKAGQLEDNVE
                     VMWVENDLQLTRF*"
     gene            94218..94547
                     /locus_tag="SRR1747046_scaffold_45_prodigal-single_147"
     CDS             94218..94547
                     /product="hypothetical protein"
                     /codon_start=1
                     /transl_table=11
                     /translation="MSEKKPPETPVDKFHKLTKSLKHYKKALDTAQRNVDKTEKELSS
                     ILKKLWFCPQCNCPQQIPNKKEINEQLESKLNDDGTESFYKCKYAKCPNCEKFVLIDK
                     VFMGDDD*"
     gene            94568..95767
                     /locus_tag="SRR1747046_scaffold_45_prodigal-single_148"
     CDS             94568..95767
                     /product="hypothetical protein"
                     /codon_start=1
                     /transl_table=11
                     /translation="VKDNIFKAIREGGNMSIAGEAGSEVMATKLQVGKMSPEQFDEFK
                     TSFFSFLMEVSDLYKERYGTPIWNNESLITEGKIYSGSTRAFFQKPFADFTKFKKSVG
                     DFDIQLPESTMEHFPEFVETLTGKTVGDFTFYGSRTKGMQSHSLVTANPEKFPNIGAE
                     YIQFDWEFTLWDEGTDAPDEWNDVSHYSSWEDIENGIKGAFVKILLKAAVATKTQRGN
                     SPFYSNKTGKLVKTPEDAKEYSFHVDNGVTRLLNAVNDGYSKLEIADRESTRSMDFLH
                     EILFDREPTAEEKRNLVSFVRLLKYMDKEYDDELMVRIFEKFTKLLFDVHEQQISRDL
                     TEDREVKHAAEMKFIELVPCLKDKMDYALDAEEDYYTSEFRKEGNRYGQADKKAASLA
                     AMQNGEA*"
     gene            95767..98691
                     /locus_tag="SRR1747046_scaffold_45_prodigal-single_149"
     CDS             95767..98691
                     /product="hypothetical protein"
                     /codon_start=1
                     /transl_table=11
                     /translation="MKKELFEAILKEEVSPDGKEVYVYSSSKDSDLFKYYFGRELAYG
                     LNGGSAYGLATYAIMSDPFSGLAEVGYSDAARKNLYGDNCFEFRIPAEKVFFFEYEDY
                     AKTVLGKNSTPQNFVREQVQRFKIPLTEEQIIDLTPDPEEGFSSKAAQAFYRFMSRIY
                     YQDKRGALVTPCAGFIYKGRNDGRTYVGWDGYQLIPNRFTNDLGQTWQECDRNTPEYK
                     EYLASTDKEREILDPFDGHKTERKEAVFRLFQKFNSGDDTQGKLPEGVFSDIIIHDDR
                     TVDCKFRNNLPYIDNFHHFIRVTNNTYLIKSMNRLGYKFGELVGGIKIGNESIDLYNE
                     DLIEQMDPGMWPEKCTDGLKVAGCRLSKETLSKIPTKFGSNYMYVVNCQIDDDVLDEK
                     DVEGNPEKPCWAGSPEVYEMLKDKYDFILPSKPEPKAKRQLKNPEAIARAEAKAKEKA
                     EKEAALKASVEKSWNDDVENAMKFTEAMKGKTHLSHLFNSGSSTQMKPAEFDELINYI
                     QECDNVFSPENFSVSEKIDGSTTLFGIDEQGIFVEKFGMKEIYRPADLAREDLSRKVR
                     AFLEIANNPDLVDFLDDVRKEHGMSFIKVQIEMLLTGASKHPDKSLMQIVLVPYKREK
                     FAEEGGAFVVRVIGDDLELLPNQEELLNAISSILTTPKFIVKPISDTGLTFSPIDLNE
                     YIAETLPKLQSVDRKTKKEVYAAAQEQLQNILSSAFPEGKYGEVYEGLVVTCNNGMQF
                     KMTSPQFKDWMAKHNQKPVITIDENDPYGLVMKDRGEKKILLNHIGPGTELVGILIGH
                     FAPFTGPNGHGRMVEELRSKGCKKFIIGIPDSSAPFDDDRAMYTVDQRMEICEAYLKQ
                     EGLEGKAVKMRRGDIAVTYRLLIWDVYNTFGANVRPVYIVGPDRAELVEKNPTFDTDP
                     TTTFPEKIVMSDRGEGDVSGTKVRELIRDEDVEGVAKMTGYSTEVAQLLVDLRNDNIM
                     DN*"
     gene            98739..98891
                     /locus_tag="SRR1747046_scaffold_45_prodigal-single_150"
     CDS             98739..98891
                     /product="hypothetical protein"
                     /codon_start=1
                     /transl_table=11
                     /translation="MKEIGKTVVLKEDDEEELLSLRVQEAAEDGYVLSKIVRQDKYVV
                     LYFEEA*"
     gene            98863..99579
                     /locus_tag="SRR1747046_scaffold_45_prodigal-single_151"
     CDS             98863..99579
                     /product="Predicted alternative thymidylate synthase (EC:2
                     .1.1.148)"
                     /codon_start=1
                     /transl_table=11
                     /translation="MLFCILKRLKVGTITIHEWTMKDPLNCIGYNAGVCWGAPLEEEK
                     NVKRALKCIEDGHGRVEELPDVYLTIDGYSAKMMRELYTHIGGSPTRMQASTRYIDYE
                     KGFDVVTPPAIENNNDAMEVWCKALSDIKMAMGALKAMGIPKEDYTNLLPLAYQSKMI
                     WKVNLRTLINFMNMRLCSRAYWEIRGFANELKKQLSDYSPEWKQIADELFVPKCEAVG
                     YCTESQCCGRKEKKADVLRR*"
                     /db_xref="rim:ROI_22860"
                     /db_xref="UniRef100_R7N7F7"
                     /db_xref="R7N7F7_9FIRM"
                     /db_xref="2.1.1.148"
                     /db_xref="2.1.1.14"
     gene            99563..99895
                     /locus_tag="SRR1747046_scaffold_45_prodigal-single_152"
     CDS             99563..99895
                     /product="hypothetical protein"
                     /codon_start=1
                     /transl_table=11
                     /translation="MSSEDRDDWEEETTILDEYQAKKATVMAVTGKKPWELKHDVNKM
                     IGDVFKQHADELFVSEISQEFQPHDVQFHGMALSIPQHGCQITMKINVDNPEVISKLT
                     YAMQQMYK*"
     gene            99959..100438
                     /locus_tag="SRR1747046_scaffold_45_prodigal-single_153"
     CDS             99959..100438
                     /product="hypothetical protein"
                     /codon_start=1
                     /transl_table=11
                     /translation="MAVLRGTTAYLGRMSEAELKNYWAYGQLPIGAKRVTQYNSQGSF
                     SFAKPRANSPYKKVLNYMYVIRESSKLDILKNVFGLDVDKIRENQRATLQAYADKGYS
                     RFTPDYIKSVTDNPLRGERSILFAALREAKLLDYSTKTKKWTITELGMWYVENKLGE*"
     gene            100438..100773
                     /locus_tag="SRR1747046_scaffold_45_prodigal-single_154"
     CDS             100438..100773
                     /product="hypothetical protein"
                     /codon_start=1
                     /transl_table=11
                     /translation="MALIQINEVKRQRPSNIEASASVKQLEKDMPSISKRVLGGERAF
                     QVLSSLPYVEKRLIENVRGVKDQMKALEIIYNYILHANGDGVLKEYSKRICPHKGTAI
                     GGMECHSPQ*"
     gene            100755..101027
                     /locus_tag="SRR1747046_scaffold_45_prodigal-single_155"
     CDS             100755..101027
                     /product="hypothetical protein"
                     /codon_start=1
                     /transl_table=11
                     /translation="MSFPTVRNHQCNFTDCKFCTTNFLCRRYTDEVAAEGCLYAGLQS
                     AMNDVETNFCKSLIHRVRLFYENDELDVDDLKELMGDMGIKGIEDE*"
     gene            101044..101262
                     /locus_tag="SRR1747046_scaffold_45_prodigal-single_156"
     CDS             101044..101262
                     /product="hypothetical protein"
                     /codon_start=1
                     /transl_table=11
                     /translation="MLKITDIPSAWTDVRQIESGVEKYPILVRFRLIGSVYYAAIDKD
                     GKHWIRKSPLGIKGLTGCSNTKMKELDK*"
     gene            101259..101954
                     /locus_tag="SRR1747046_scaffold_45_prodigal-single_157"
     CDS             101259..101954
                     /product="CMP/dCMP deaminase zinc-binding protein n=1 Tax
                     =Sulfurimonas autotrophica (strain ATCC BAA-671 / DSM
                     16294 / JCM 11897 / OK10) RepID=E0URI6_SULAO"
                     /codon_start=1
                     /transl_table=11
                     /translation="MIKKEVKVAFKDDKMYHALDETNIDRIDDYTSIEVCVQYSSGDS
                     IIDFTDPMIDLILREHPNTPVVGRADGSLLSDPTYMIDLRQAKAFLGVTQSLKQLSKC
                     TRLKVCCVIEKDGRIVSTGLNGTPSGFKNCCDVFTPEERLKPDYLKKHHEFSEAYEVH
                     AEMNAVLELGKNSSMDSYKDLNLYCSTCPCPGCAKMIAQAGIKAVFYSEEYDRLPEGA
                     KNLKDFGIAVFKC*"
                     /db_xref="UniRef100_E0URI6"
                     /db_xref="sua:Saut_2029"
                     /db_xref="E0URI6_SULAO"
     gene            102149..102394
                     /locus_tag="SRR1747046_scaffold_45_prodigal-single_158"
     CDS             102149..102394
                     /product="hypothetical protein"
                     /codon_start=1
                     /transl_table=11
                     /translation="MPFVNEDKLNYAYRLAQQYAEQYKNWRWGQCIFNAYCSVFPEIT
                     NEIRGTDDDCFYDDKKVQKFLSHFEIEAPYEITYNTN*"
     gene            102507..104012
                     /locus_tag="SRR1747046_scaffold_45_prodigal-single_159"
     CDS             102507..104012
                     /product="Uncharacterized protein n=1 Tax=Eimeria mitis
                     RepID=U6JVY8_9EIME"
                     /codon_start=1
                     /transl_table=11
                     /translation="MEQNTQFTASNDDDIFNSWVASEDERKKKEAERKANSGNYQKRE
                     YEQIKYVGLSKEHPTIVRFVGNFVAEDPKAHRPNPSDMKFMHISKIKSDDRKTTFYLY
                     LPLRSDDPETDHLMWKIIDKVYAKEWVPDPATKKNKPIETFKLNHPDVYELVNKGGFT
                     EADGKWPYMYARGWKGPEMLLINVIDRRDDWCKTNKHTKLISKSVNVTEDGKEYADFG
                     VPAYGFFGPLTNLRNNFKMGWEKYDVVITKTGEKLDTVTNMFNGTAFTNAAALQANLD
                     KSMGIDTSEYQFISQEPVLTQEELCYQRYDLDENFQVTSFKTIDKYLNNTIKKIDAAI
                     NDDLIKAGKTPSSHFYDDLQALVKEEAARWAKERAEKEAAKTAEAPAQAAAPTPAPEA
                     TPAPAAAAPSFDNMAPVQEAAPVARTVAPEASGLSADKIALLKGYNELSTEERSYIKD
                     VIVNSDGTLNHIEWTNTAPSLLDCPADQGGCGQLSPNSFGVCPCCGKHFNG*"
                     /db_xref="UniRef100_U6JVY8"
                     /db_xref="U6JVY8_9EIME"
     gene            104151..104498
                     /locus_tag="SRR1747046_scaffold_45_prodigal-single_160"
     CDS             104151..104498
                     /product="hypothetical protein"
                     /codon_start=1
                     /transl_table=11
                     /translation="MATVFQIEQHKDFGDFFAYCEVFNYHFENRPHWANGVADVRLAH
                     NMFGIFDGHTNKCYIIDGNQFASNQEACLYAHRQVQRCRSKYSDDANAMAIQQRSDMQ
                     QQRYLSMMREMDR*"
     gene            104498..104701
                     /locus_tag="SRR1747046_scaffold_45_prodigal-single_161"
     CDS             104498..104701
                     /product="hypothetical protein"
                     /codon_start=1
                     /transl_table=11
                     /translation="METGITVGEIVRRFEAYEKVRLSGKYSMIMEAPLAWEEAGLTEK
                     EYMETLSNYGRYKIIAEAFKEGN*"
     gene            104701..105099
                     /locus_tag="SRR1747046_scaffold_45_prodigal-single_162"
     CDS             104701..105099
                     /product="hypothetical protein"
                     /codon_start=1
                     /transl_table=11
                     /translation="MTKEEITAFNNSLKVEFGLKEKRVCAKFGLMWGGGARVQSFARP
                     IRPDGDICLYVRQLRLVRDACDRKGYYKVSEDDSWMRTQLTNWQSMRYSFLLKEVGYG
                     KYAITWRGRKYLERVDAAKDLIDREKEYDN*"
     gene            105089..105421
                     /locus_tag="SRR1747046_scaffold_45_prodigal-single_163"
     CDS             105089..105421
                     /product="hypothetical protein"
                     /codon_start=1
                     /transl_table=11
                     /translation="MTIKYDQKRALRASGGYWREWGGWYIAIISYILNGLNDGLYNAY
                     GFPLWVNTLVSIAIFTGGCLWYLKWIEKTRGLAAAAAVYQIKTLIEENQENEDGEEKA
                     KEDKVSEA*"
     gene            105378..105671
                     /locus_tag="SRR1747046_scaffold_45_prodigal-single_164"
     CDS             105378..105671
                     /product="hypothetical protein"
                     /codon_start=1
                     /transl_table=11
                     /translation="MAKKKQKKTKFPKLKFGFYLFCAVFLGGMAPVLGSIATQEATKM
                     ELERLQGEGSLVLVEQAMKLKDYAAIGCVILAIIAACFAGNVVVKWYLKNRKD*"
     gene            105644..105982
                     /locus_tag="SRR1747046_scaffold_45_prodigal-single_165"
     CDS             105644..105982
                     /product="hypothetical protein"
                     /codon_start=1
                     /transl_table=11
                     /translation="MVSEKSKRLKAALIAVAVFALTSCEYGPDVYRWEQKADNGKKYV
                     KEIPENEIIYSQDTNYNIKFIRQKNQLVMFIECPTGGYTLIKQSGDNLTGYHSDNYKE
                     VYNDFIKNLK*"
     gene            106001..106999
                     /locus_tag="SRR1747046_scaffold_45_prodigal-single_166"
     CDS             106001..106999
                     /product="Putative negative regulator of univalent cation
                     permeability protein n=1 Tax=Haloplasma contractile
                     SSD-17B RepID=U2FGR1_9BACT"
                     /codon_start=1
                     /transl_table=11
                     /translation="MRKSLIAVFGLLFMVMSLTSCIRPYDKPEYVEVDPNETAFVIPL
                     FNDKGLKTEDQVQLNADEDYYKNCMVSSKLIQVPHKWIQTGRLVSSGYYTGTVKVITV
                     DLTPHAGRWLPGEKEAIKVETAASQGITIPMSYTMHINASDAPLYLSKYRATDFDSVI
                     NVQVNRYFAGVVGEEFHKVEYKDVAKKRDDILKVAVDKTIAHFKEEGITIDAMAIIDG
                     LIYDDKSLQDNIDEQAKVQAQKVLETEKAELLTLERNNKLYEAETKRQEMEKQRQTMN
                     IEQDKLDREQQRKNTAVIAEAQAEAIKNGKYAPVPQTMIVEDLKALGSWTPDFMKQ*"
                     /db_xref="UniRef100_U2FGR1"
                     /db_xref="U2FGR1_9BACT"
     gene            107046..107249
                     /locus_tag="SRR1747046_scaffold_45_prodigal-single_167"
     CDS             107046..107249
                     /product="hypothetical protein"
                     /codon_start=1
                     /transl_table=11
                     /translation="MNKESLKHLRTFRLGYISTIAEGVMTLVIWGQFQNIPGLIAMAI
                     VGAIMAGLTANEAYELYGKGDKK*"
     gene            107246..107830
                     /locus_tag="SRR1747046_scaffold_45_prodigal-single_168"
     CDS             107246..107830
                     /product="hypothetical protein"
                     /codon_start=1
                     /transl_table=11
                     /translation="MILILPIMTTLMSLAFMAGTLFEGSAGYLIPTGIFAVLSVLGWT
                     MYAEDLKSMKRKKEQEEERRKLEELHKKQAAAKAKAEAEAAEKKAKEFDIIPNRPYDK
                     ALAKAHKLCMSDNAKNRQLGNFIVKLLESKQYLASKRVMLTTAQMEICLNFWPAIFDG
                     IEVLTDDDGNGYPDEWQNSDDYFEVSKPKAKKKS*"
     gene            107840..108682
                     /locus_tag="SRR1747046_scaffold_45_prodigal-single_169"
     CDS             107840..108682
                     /product="Deoxycytidylate 5-hydroxymethyltransferase;
                     Short=Deoxycytidylate hydroxymethylase;; EC=2.1.2.8;;
                     dCMP hydroxymethylase; Short=dCMP HMase;;  TaxID=10666
                     species="Viruses; dsDNA viruses, no RNA stage;
                     Caudovirales; Myoviridae; Tevenvirinae; T4likevirus.;"
                     source="Enterobacteria phage T6 (Bacteriophage T6).;""
                     /codon_start=1
                     /transl_table=11
                     /translation="MRKFTVEEPIEKNRNNDAVVREVLSGLYVQICDEERIGKYLITT
                     GANASQTAGQEGYVELLGRTFELDPYAPYIYLDKRFSTPKKYVAHELDWYKSMDLSII
                     GHEGIETNPTWQSCCTKDEKKEINSNYGWCVFSEENGSQYDNCLEVLKKDKTTRNAII
                     VYNRPEIFKDYKRDGMHDMICTMYSHFFIRNNKLYMIHNMRSNDIRYGFICSDLAWNC
                     FVYQNMYEDLKATYPDLEVGTIIWTSDSMHIYSRHFEDLKNYFEEKRAFEDSQTSSGI
                     VLRR*"
                     /db_xref="DCHM_BPT6"
                     /db_xref="UniRef100_P18030"
                     /db_xref="2.1.2.8"
     gene            108685..109440
                     /locus_tag="SRR1747046_scaffold_45_prodigal-single_170"
     CDS             108685..109440
                     /product="Chromosomal replication initiator DnaA n=1 Tax
                     =Anaerococcus prevotii (strain ATCC 9321 / DSM 20548 / JCM
                     6508 / PC1) RepID=C7RGH3_ANAPD"
                     /codon_start=1
                     /transl_table=11
                     /translation="MEFVPCGNCNNGYLYLHVMQGAGPSVKECECHKKWVHANTVEKT
                     YKHNGFDPRHFNYSPRQYAGTKSAADKDRIINYVKQFELNPAVRSLVCYLYGPNGTQK
                     TTMMSWVGKSLLDKGFSVRYMLMNDLVKLLMDAEDFNEERAEKARAKVEKLEETDLII
                     IDEAFDKSKTWISRSGYELGTLDSWIRKRISCLNKGIFFISNVLPNDIASQNFSASIA
                     DFIQRETSLNKTLLKFEDNYLKSTTIEFTGSLF*"
                     /db_xref="UniRef100_C7RGH3"
                     /db_xref="A0A0E9EP31_CHLTH"
                     /db_xref="apr:Apre_0538"
                     /db_xref="C7RGH3_ANAPD"
     gene            complement(109437..109934)
                     /locus_tag="SRR1747046_scaffold_45_prodigal-single_171"
     CDS             complement(109437..109934)
                     /product="hypothetical protein"
                     /codon_start=1
                     /transl_table=11
                     /translation="MSNKLVSPIYYVYKLTFKSGKTYIGLHIQKKSNDNYITSSSYYK
                     KHPEDGILLREILIFCKDRETLSFMETWCILSDKAYNGNNNVNHNIGAFVHRMCGSNL
                     GFKFSEETREKIRRKHLGRKLTEKQRKSCSKAASETVWYNNGVISIRIKNTENPPRRI
                     YKRTT*"
     gene            110041..111468
                     /locus_tag="SRR1747046_scaffold_45_prodigal-single_172"
     CDS             110041..111468
                     /product="Uncharacterized protein {ECO:0000313|EMBL
                     :KKM84433.1};  TaxID=412755 species="unclassified
                     sequences; metagenomes; ecological metagenomes.;"
                     source="marine sediment metagenome.;""
                     /codon_start=1
                     /transl_table=11
                     /translation="MNRTVENLDEQNPVLIAEYRLLNALYLNPQNFLETGVERDVFVH
                     ETCKDTFDAMSKLNASGIPQSKNAIFQDASARNINVTPDFIQGFINVNTDPNVVIKDA
                     VEMLQDTASSMKGLEVLEKAKKIINSNPLRSELDNDKIRQLLYEAENYLMPIAKKQRI
                     KTFEEVEESYLENFEARKNGKQYKFGDPVLDKAVKYGPAPGSGGLIAAATGMGKSAFC
                     LNLINRCINSRVPMMYYSLEMGETDTFDRMMALRSNIDMDDLVNPPDPTSWEMVRQKI
                     KEQFDVLKQNPNFRFSECASISLTQIKQDIKKFQQDIGQEYCIVVFDLLSMVKEFMIT
                     DSSGMNFAQGIEVAINILNAMAKELGFHYIAVLQMNRKGEGEGRADDLDDLKKFRPVR
                     NQIKNSGAFLERVRWAVGLFRAKYYAEQMIEDKDLWEDMPDYCEVSMLKQNQGQIGVV
                     GKYLFDPTVMSMIPVEEDEDDVAEE*"
                     /db_xref="A0A0F9KRQ5_9ZZZZ"
     gene            111452..111802
                     /locus_tag="SRR1747046_scaffold_45_prodigal-single_173"
     CDS             111452..111802
                     /product="hypothetical protein"
                     /codon_start=1
                     /transl_table=11
                     /translation="MSLKNKLYEDTTDRFSNELKYFKLVPEKTIYDEYQCTIVKPKDA
                     IDGYCIIHECGRPVAIQDQRSLKFLSTPENDDIKAESFDDCWVVTWEKQRMRLELQYR
                     FDNEVDLDDFPNQL*"
     gene            111826..112242
                     /locus_tag="SRR1747046_scaffold_45_prodigal-single_174"
     CDS             111826..112242
                     /product="hypothetical protein"
                     /codon_start=1
                     /transl_table=11
                     /translation="MVIKKKENCIKGGNRSWFLATCDYASLQARLASIDTFLNEQPEE
                     KFYTPEQSVTKPDQTLFEVYKDGSTTSDLHSMTGFGTFVGSTHMKAIRVHDDVDNKDY
                     VFAPKSKCKVLRDGQETTCYATELLTTDHIIEHLKK*"
     gene            112242..112625
                     /locus_tag="SRR1747046_scaffold_45_prodigal-single_175"
     CDS             112242..112625
                     /product="GTP-binding protein n=1 Tax=Treponema bryantii
                     RepID=UPI0003B5C6B7"
                     /codon_start=1
                     /transl_table=11
                     /translation="MVGVMVCGSRSITDVTWVERQIVEYLKEIYSGDMDFIIINGLAK
                     GVDMIAKNWAESHKVGTWDFPAEWDKYGRSAGYRRNVTMVEKCDYCLILWDGQSHGTK
                     HDIDLCIEKNKPHKIVKYNPRVIID*"
                     /db_xref="UniRef100_UPI0003B5C6B7"
                     /db_xref="A0A023NG92_9CAUD"
                     /db_xref="rbr:RBR_08650"
                     /db_xref="UPI0003B5C6B7"
     gene            112643..113782
                     /locus_tag="SRR1747046_scaffold_45_prodigal-single_176"
     CDS             112643..113782
                     /product="hypothetical protein"
                     /codon_start=1
                     /transl_table=11
                     /translation="MEALYENIAESLWQSCLNEDLGSAELYINKLNEKALFGSMQSSM
                     KKWEKQIYKLKIELIPFDKKKNTPPDVQKAINDWKKAADNLLLKIRDPNFKAAMKAVD
                     DNTGWFGKDKGKLGAKGSGFTSTRINKDMGLVEEAVDPTQKIQKTVAAFAQSAQNFLN
                     QTKNLASVGIKMPGTNFKSFLKKAGPVLSIGGLALGLAATAMSGGAAAPILAGIAGGM
                     KTVGLGLTSGRSFAGAGRAFARGENGKGALKTGLGALSAYGAGMSAANIGSNVHSLQQ
                     AYLDKQAASQMIAPGTGTDPAMSPEWQTYKDGGDRIGDFTNHYALEFENPGKDYYFTN
                     IGGKLQASNLKSWEPGWAADSASYKNDIDGFINSGGEDLEIATNL*"
     gene            113795..114697
                     /locus_tag="SRR1747046_scaffold_45_prodigal-single_177"
     CDS             113795..114697
                     /product="hypothetical protein"
                     /codon_start=1
                     /transl_table=11
                     /translation="MAKLNEELGVDNVENLDRDDYREFRAQLQSNTGLNQKFDKEFFN
                     AIYPGSGYKNYVEETGEDLATIIQDAKDGNEYAECYLLIAARKMCYYVFWKVFIGSAA
                     SQKVIAARLANGDFGDFIGIMFIAFDKAIKSFKPRVYKDGEMKIGNWQYWFGQYLRMD
                     CISENKSRMKDPLDDAIAPDGMDDSEKGGATAWDKVTGEEHASHLETDDFWDSWKEFC
                     EDPELQEPCSKKVDKPKRKLVADILAGEKTLPEIAAEWGVAKNTLYAAANVGPLLKKH
                     DVDQSELAQRLHTDPDKVLRMLRK*"
     gene            complement(114731..114919)
                     /locus_tag="SRR1747046_scaffold_45_prodigal-single_178"
     CDS             complement(114731..114919)
                     /product="hypothetical protein"
                     /codon_start=1
                     /transl_table=11
                     /translation="MKATFKCPKCGATKEVKFKTGEKPQPPKCDCGEDMIRSFGKVQI
                     GDVVSDEMLDLGQTMLYQ*"
     gene            114987..116213
                     /locus_tag="SRR1747046_scaffold_45_prodigal-single_179"
     CDS             114987..116213
                     /product="Csr/MutH/archaeal HJR family nuclease n=1 Tax
                     =Marseillevirus RepID=D2XB09_9VIRU"
                     /codon_start=1
                     /transl_table=11
                     /translation="MKKKQYSDKPIHINNIDEVNQLKLNYARSQKIEFTCDVCKNNYI
                     GVLANFKGLVCKKCNMKAAAVHTQDQKDAITAKRKATNLKKYGSESPLQNEDVLKRMK
                     AKSLEKYGTEWAAQSDIVKNKINESIKEKYGSKENFNSFLKDRIENSIKEKYGYSNVS
                     YIQSVIDKRKQTFEEHSKNPEFLESLKLKRHNTVERHSQEDPSYKEKVLEKRKQTLLQ
                     KYGVDHNFKIPEVIEHRKQYFIEKFGFENPAQNEQVKEKERVTISLRTDEEWALINKK
                     RGKKLAYKNFLFDSWPEVCAYIYFEANNIDFMYKPEVFFEYLYDGKVHRYFPDFLVDD
                     TLVEIKGNQFFEDKDPSKRMINPYNRDEDDLYEAKHLCMKQHNVIILTKDDYNVFVDY
                     VENKLNLSSEEFIYEK*"
                     /db_xref="UniRef100_D2XB09"
                     /db_xref="D2XB09_GBMV"
                     /db_xref="D2XB09_9VIRU"
     gene            116203..116664
                     /locus_tag="SRR1747046_scaffold_45_prodigal-single_180"
     CDS             116203..116664
                     /product="hypothetical protein"
                     /codon_start=1
                     /transl_table=11
                     /translation="MKNEAELCSVITKSLINGFKIPDPSGMYNMTSKRAFDGIGTLMI
                     NGELRFICWEAKFLKKPGAFNFNRIEPWQSFYLKEYSKAKSVVSYVIVGVDYGRADKR
                     VFIFEWGEKMNELYENGFSIHLKKLNTLPYNKITKSTFSFENIIRYEDIVD*"
     gene            complement(116590..116796)
                     /locus_tag="SRR1747046_scaffold_45_prodigal-single_181"
     CDS             complement(116590..116796)
                     /product="hypothetical protein"
                     /codon_start=1
                     /transl_table=11
                     /translation="MDTKLFEQIYDACNDPCDTLNPETPSQQETEKNINDFLKALLMK
                     LIYNVLIPNYVFKAKGAFCNFIIR*"
     gene            116839..117555
                     /locus_tag="SRR1747046_scaffold_45_prodigal-single_182"
     CDS             116839..117555
                     /product="hypothetical protein"
                     /codon_start=1
                     /transl_table=11
                     /translation="MKENLFESIYIMSRLDETKVNASRHHSKEEAEAVVATIKDSIKR
                     YKFDIIDRDKNLDFMHIEKLDKKTSMMIIDMYLEPRSLIAVVPNRNNPDEELYIFSVM
                     VPVRDKKRYIYLKVSMRSDGVVKAISWHGQTEMMHPDYRQASDKTEDDNAYFYRKMFQ
                     NWSRLYNKFNDNKMIDCLSNGAEGMTIVFERPIEDSEEFRKNFCKTVPKDYGYHFKDI
                     EHNMKVEYDTVSVILPFGKF*"
     gene            117610..118164
                     /locus_tag="SRR1747046_scaffold_45_prodigal-single_183"
     CDS             117610..118164
                     /product="hypothetical protein"
                     /codon_start=1
                     /transl_table=11
                     /translation="MAKKEIKTMDELLDALEDGLKVTDGYMDVVAAGKVGDADVFREM
                     DISDEELEESGCEDAAEYCDCFSEEDVIVFDSDMGGGCNFRILDSVGVEDFDLYAEPK
                     AVKAIQSVNMGDTGYVYGDEPVKVIKAGNIGQLLRYDDSGVVADMIKSGELERTDHGV
                     AVRFPDGGEAVYVYGYDGVVVYED*"
     gene            118154..118711
                     /locus_tag="SRR1747046_scaffold_45_prodigal-single_184"
     CDS             118154..118711
                     /product="hypothetical protein"
                     /codon_start=1
                     /transl_table=11
                     /translation="MKISYAKLGEILKKAYRAQNDRYAEVSITFYAGGPFQVKVSCSG
                     LDEGNMCSFYTTFVSDDPDFGFDMGFGVGSFKDAVFEYFSDQGYTSEVDKNEVEIEES
                     EIKRLEELGEEQKTMFENKEQKEALFESVINAGAKKLNESADRSYEIYNGWTNDIEEL
                     NSLGVSPAEIRQLFEDAFHNVIDEE*"
     gene            118879..119322
                     /locus_tag="SRR1747046_scaffold_45_prodigal-single_185"
     CDS             118879..119322
                     /product="hypothetical protein"
                     /codon_start=1
                     /transl_table=11
                     /translation="LTRSTIDAEKVYDIRMKNDRWYTQARVLSQCDKFFEIAAQRFHF
                     DTASYEILIIPIESIAAITEANKRWVWHLKKDIGDTTRRTMVANLMTDDEVAVSEKYG
                     KTVFFNGFDEAKEALCEIKANDIKEGKTNYKSYIIEKGESGREEI*"
     gene            119525..119800
                     /locus_tag="SRR1747046_scaffold_45_prodigal-single_186"
     CDS             119525..119800
                     /product="hypothetical protein"
                     /codon_start=1
                     /transl_table=11
                     /translation="MAVINFDDVREVIARYNGTMSVAEHAKMWDELKPLGIYGIGWLM
                     KDTVAADGTERKTAFLQDGFGNELDKLLVMNTYEYNNGQCEYNWYIA*"
     gene            119811..120038
                     /locus_tag="SRR1747046_scaffold_45_prodigal-single_187"
     CDS             119811..120038
                     /product="hypothetical protein"
                     /codon_start=1
                     /transl_table=11
                     /translation="MDFKTLYKTWERSNAWKIACGAWRITVEAKKVGSNRRPKSYDTY
                     EEIEKLFNKEVVSWDVECYSHNHYVMSIQYN*"
     gene            120053..120217
                     /locus_tag="SRR1747046_scaffold_45_prodigal-single_188"
     CDS             120053..120217
                     /product="hypothetical protein"
                     /codon_start=1
                     /transl_table=11
                     /translation="MKKMLELVRRGFEVEYNGWDLSYNTLASVYIARKGNRIVQRRNA
                     NVFAEVIKQD*"
     gene            120270..120623
                     /locus_tag="SRR1747046_scaffold_45_prodigal-single_189"
     CDS             120270..120623
                     /product="hypothetical protein"
                     /codon_start=1
                     /transl_table=11
                     /translation="VKSYKANECDFHILNLLNEYNPDSLCASIMQDAEERAAKFGDEM
                     NVCIELAQVFSNAVITSTARRMAANKLIEEITDKPSDLPYNDFKLLPKGREEWATVSR
                     QLSENIQRPGWTKSF*"
     gene            121302..121375
                     /locus_tag="SRR1747046_scaffold_45_prodigal-single_trna_1"
     tRNA            121302..121375
                     /product="Pro"
     gene            122182..122487
                     /locus_tag="SRR1747046_scaffold_45_prodigal-single_190"
     CDS             122182..122487
                     /product="hypothetical protein"
                     /codon_start=1
                     /transl_table=11
                     /translation="MAQFEKYYHNENQGSVIDYYKGGADRISEIRVYSTEYNFSNGEH
                     FFHTRIELSGNCNGYGGLGFKKINSKEAQSRAEADASAWKKTSAWLKKNENMTVEIA*"
     gene            122498..122734
                     /locus_tag="SRR1747046_scaffold_45_prodigal-single_191"
     CDS             122498..122734
                     /product="hypothetical protein n=1 Tax=Treponema bryantii
                     RepID=UPI0003B62137"
                     /codon_start=1
                     /transl_table=11
                     /translation="MGKAYKFEKQQIGGKWFTVCISHEHMPMIEHTKDGRYKVTGSDG
                     KSRLEEEFVDAKKFAIQTYKKMAKFNKNWDKENS*"
                     /db_xref="UniRef100_UPI0003B62137"
     gene            122757..123311
                     /locus_tag="SRR1747046_scaffold_45_prodigal-single_192"
     CDS             122757..123311
                     /product="hypothetical protein"
                     /codon_start=1
                     /transl_table=11
                     /translation="MSKNKADECLTALKNLTVVNPVNVNVILEHFGFIGIGEKVVFLE
                     SIMGVDASSWPSKQQQLKALLDYFCNEYEFPEDVPSRLRKDSVAQQILNQVMQQTEPE
                     VRKSTSQADEIIDMLSDLNENEIASIFNGVKAMHQKYEKSPDEIEYESVCQQLGIACV
                     SAESSSTLKALWAAGVQYGRRTHS*"
     gene            123289..123540
                     /locus_tag="SRR1747046_scaffold_45_prodigal-single_193"
     CDS             123289..123540
                     /product="hypothetical protein"
                     /codon_start=1
                     /transl_table=11
                     /translation="MDEELIADFLNKHSEVPKEDLVKFVQKIQNAELNKYKDFLRSIG
                     VGCSVCKFNANLNPKGHCNGADWDELPFCKDYWVGDGEW*"
     gene            123540..124088
                     /locus_tag="SRR1747046_scaffold_45_prodigal-single_194"
     CDS             123540..124088
                     /product="hypothetical protein"
                     /codon_start=1
                     /transl_table=11
                     /translation="MNKYEAAEEYVDDECCKLREGDFDNDYINPRSDKFDIDMYEAAY
                     REKLQKQIEKEERAKEIFRRKEKVKKELDYKEGIDDRPSKPKPYLASEKIAYYKQRYF
                     EIRDRQNEIMDLLIEGKQECLFMKGSYVEEYKQLEKTKLLIVDTLMNAQFRPEFKDET
                     LFTTVFLDEDAKCRGARSLLRE*"
     gene            124201..124956
                     /locus_tag="SRR1747046_scaffold_45_prodigal-single_195"
     CDS             124201..124956
                     /product="hypothetical protein"
                     /codon_start=1
                     /transl_table=11
                     /translation="MVKITEGRPYVENLMKIRSYCYASGSPVEGLEISCYAEDDIDKL
                     TYLKMVSVFAKMYPQFNLSDITDKDEIKSKLDFRVEDFKKSDRPYNKGQLFRYIILMM
                     IKAACGKSSEKIEIAYDDKTTEWDMESRNYVNKGVFLYSDCTDESIIDEVKAMIQQEN
                     LPFSISTKIKKFKYSAGKYGEGNEFLEEDYLGNKPEPGDLVITNEGQMDVFVGYNKAS
                     WKLLNGYGYGYVVRKHHCNSQNVNDVNFPDEVV*"
     gene            124956..125630
                     /locus_tag="SRR1747046_scaffold_45_prodigal-single_196"
     CDS             124956..125630
                     /product="hypothetical protein"
                     /codon_start=1
                     /transl_table=11
                     /translation="MVLKGKTEGWAKLRAQILKKKLQWVEIELNTESKDDRNFKAIKW
                     DRLIDVNKIIEEYHKGDMQKYLDDNTSGLECLREYITQRFEKNGLPEDAIGKNRFCWD
                     WYTFNIYVEDQDYDKVRALFEDIAKELNSYVDTGLHIETFEVHHVSIPSNKQLPPELA
                     KDEYGNTFEVGDIIARSRVGQIGTFSDVIVGKTEKTLICLSGSNVGPENCFVVKKGNG
                     PTIYKY*"
     gene            125646..125948
                     /locus_tag="SRR1747046_scaffold_45_prodigal-single_197"
     CDS             125646..125948
                     /product="hypothetical protein"
                     /codon_start=1
                     /transl_table=11
                     /translation="MENHTESAIEDIKKYIEWCHEAKMVLDSFGVSRDDFRYYRESKR
                     EVASLAAKYKSEKAKLEDFVEATFGSRERMMEIAKTMDEIKMNMLGERDLDISDRL*"
     gene            125926..126279
                     /locus_tag="SRR1747046_scaffold_45_prodigal-single_198"
     CDS             125926..126279
                     /product="Uncharacterized protein n=1 Tax=Bacteroides sp.
                     2_1_16 RepID=D1JNE5_9BACE"
                     /codon_start=1
                     /transl_table=11
                     /translation="LTLAIDFDGTITQQNLYPDIGPFRPYAIEVLKKLQEKGHIICLW
                     TCRNGETLKAALNSLKAAGFVPDFANSAQFTTGSPKIVANMYIDDAAYPNCLEADEYK
                     VDWKEIASYFDIELG*"
                     /db_xref="UniRef100_D1JNE5"
                     /db_xref="D1JNE5_9BACE"
                     /db_xref="doi:FH5T_18620"
     gene            126303..126815
                     /locus_tag="SRR1747046_scaffold_45_prodigal-single_199"
     CDS             126303..126815
                     /product="hypothetical protein"
                     /codon_start=1
                     /transl_table=11
                     /translation="MADMVNHPGHYEKKIDDGLDHPECIDLLDFLVFGYSGIAAGCVM
                     QFKYCYRAGSKAERGLTLEQKTAEDFNKVVWYMKYYQSKVLTAWHNENDGLENKTNKI
                     PWEYRCQEDKHAAALRCVANEFIMDKPTSIRSKLEDVIIMVACMKDLTDIEYVIDGLE
                     QIIGVLEVGA*"
     gene            126805..127068
                     /locus_tag="SRR1747046_scaffold_45_prodigal-single_200"
     CDS             126805..127068
                     /product="hypothetical protein"
                     /codon_start=1
                     /transl_table=11
                     /translation="LELDIFENEKIPSSRFLKEPPCSGQYLVVTSACYEKTQFQLVFY
                     REDTKKFYMNLDCPVDKDLNGYWKMEVEEWILLKKLSLSDFEN*"
     gene            127128..127376
                     /locus_tag="SRR1747046_scaffold_45_prodigal-single_201"
     CDS             127128..127376
                     /product="hypothetical protein"
                     /codon_start=1
                     /transl_table=11
                     /translation="MVKQISTRWAIKVDMDKKTVLFLDRKYTDPSYPGWENGQPTYSY
                     YISTILQHNGKLCLDMSIPAWTVPAEDMAIVRSELAAL*"
     gene            127386..127628
                     /locus_tag="SRR1747046_scaffold_45_prodigal-single_202"
     CDS             127386..127628
                     /product="hypothetical protein"
                     /codon_start=1
                     /transl_table=11
                     /translation="MDKYVLRKVGDNFEVKKNGNSYCTLIGQTNAEHFVKLLIGNTVS
                     GPAVDIEDEIIDTRYDDRKLTIQWNPEAFEVKFVLI*"
     gene            128008..128382
                     /locus_tag="SRR1747046_scaffold_45_prodigal-single_203"
     CDS             128008..128382
                     /product="hypothetical protein"
                     /codon_start=1
                     /transl_table=11
                     /translation="MRYYNVECIMQGEVYGVIMPENEGLSQYNKHKFEISKEKTLRIR
                     GSSKPERNQQILADAKQKIANCLKKKFKDFEIVIPRESSQFAHLKTKELSFPNLRSSA
                     TWGVTDILAVNGTDVKEEGHLE*"
     gene            128691..130601
                     /locus_tag="SRR1747046_scaffold_45_prodigal-single_204"
     CDS             128691..130601
                     /product="Uncharacterized protein {ECO:0000313|EMBL
                     :KKM45931.1};  TaxID=412755 species="unclassified
                     sequences; metagenomes; ecological metagenomes.;"
                     source="marine sediment metagenome.;""
                     /codon_start=1
                     /transl_table=11
                     /translation="MDYRLITLFNKAIAEPCDLATFKAMNEKAMKAGYLIHPDCCTAD
                     VDKFLDNAAYNPNSTFYKTFEDVIAKDRFELFIDQLRHYASTYGTGHTQEGNGFTQND
                     EPAVVEFDKYKVIMPCTADELFEDVYKMLTSGIALHKDTLNLLMDFIEDYGFLDKVDV
                     DEIKNKEAQAIFAVQTGALPKQPISVLRVIMYLLTQDTAMLVKSKQSIKRVQDLTQRM
                     TDPNKLDKILDERKVELSSIFYRYKPIFLAMKVPATASTINKIRKLAVKNHKPMKVGF
                     WERCLDPKDKQNEYIAEAEKKVSDLTNFKKAQLMQGITERLNGKNIKGRMFVIRNGKT
                     FVREDYKAPCDTTYLAKLYAVLENSIIDTLKAKAITKVETKDADGNDLVIERPTRISI
                     PKGLELTLPTSEKNFVGNYPMGTSIPLGKEHNVIGVYWREEWGVRDYDLHYIDERGNH
                     YGWNSSYRDGQAKVVYSGDMTSANPEAAECYYIAKDVPNGIFSLNKFSGCENSKFKLF
                     VAVDPKKSKMHRIDRWSMSDKDMYKNAMVDPNTIIFEAELTHEGRGSKTICKVENGKL
                     FMSNTEAGGSARVPSVSMMKVMEAQSKVKAESYIKFQPILERAGFEFVEADADIDISQ
                     MSKNDLIKLFTE*"
                     /db_xref="A0A0F9L453_9ZZZZ"
     gene            130719..130838
                     /locus_tag="SRR1747046_scaffold_45_prodigal-single_205"
     CDS             130719..130838
                     /product="hypothetical protein"
                     /codon_start=1
                     /transl_table=11
                     /translation="MANLTMKTTFELTGVNKKDIKGEMVCSANQFEIISWEEF*"
     gene            130838..132094
                     /locus_tag="SRR1747046_scaffold_45_prodigal-single_206"
     CDS             130838..132094
                     /product="RNA ligase"
                     /codon_start=1
                     /transl_table=11
                     /translation="MKNFEELENLIKTNPDWRNVIKPVMKSIYPVEGKNWTVLMYNLF
                     DTAASANEDPLFKVACESRGTVVDNTTGEIVCAPFTKFWNYGEGHASEIDWASAWYSH
                     KRDGWIYKAFKKDGIVYWMSNGRVATKNDPGAPVDFIPGLPRLNNMSDVLNRALKVSA
                     SEPCEAYYNGIYFVSDSDWCKRIPEGATVMFELESPWNKIHTDIVKDAKLWLIGFRMP
                     SGDELTFWDAKERFGIPFETPEVYNFKDDKDMLKTVANWTAADNGEGLVVCDKYFNRV
                     KIKCADYIRLKFESKGEEFGDNRLFRYYLANEVDDLCAANENVKSRVDDMCVNVRKFE
                     AFLEGKKGKVMDILEEYPNKKDFVMFVNKEYDKADASLLVRLYDRDVSEVKEMFFKKW
                     LTDRVGYREMLHMMGMRLTDGNEIDE*"
                     /db_xref="cmp:Cha6605_5143"
     gene            132158..133327
                     /locus_tag="SRR1747046_scaffold_45_prodigal-single_207"
     CDS             132158..133327
                     /product="hypothetical protein"
                     /codon_start=1
                     /transl_table=11
                     /translation="MEKMIEDLLNKGYTYDSFRESESKDQLNNIMNEAQIGGTMQFTN
                     GEASGRALAGANADKGIRDVTDGAEGRGQAEVDKTGIYVGIPAGPDKTAWANPVAAKQ
                     AMSPEAGKRVDAYQAAYKAAPAAEKAAMQDWTPEQPDMIMDRNRNVIDTNTGKVMPTA
                     AKAAPAAQPKSSILGGLKKAFLGENTEMNKEELFEAVLKESEFSPEEDYIDNLKAAAK
                     ELGATYEGGWFGKGICGYTNGVGWALNMGSTPAYGLQTYLLARKGSRVSVMNASASSG
                     KDRVSNPENSVESIVELIQSRLADICEEKNSKVEVLKKLEKKIDNYGIANDTWLDGEV
                     LKVFCDADKEDDVYDAFADFRDEVTPEFIVDYRIARGDEEEDGTTEVMYTFMVED*"
     gene            133330..134070
                     /locus_tag="SRR1747046_scaffold_45_prodigal-single_208"
     CDS             133330..134070
                     /product="hypothetical protein"
                     /codon_start=1
                     /transl_table=11
                     /translation="MKYIIKGWSDTSDGILTYETVENIREIIDVYKDKVLEDEAAVRE
                     AISTITKEMERDTRVDAPVARPGNDHNINIQIPGEDVYNVATIFVKPVLDMYQICHNL
                     YGSLHESVFTRKPQLFEAIFREASANTLANAFAKKFASYDGTDKGGEEIINFIAKNIG
                     TVNGTGTNGITDDIKSNLNSDLSPVNKAIAFAVIRSGNPQQARSILKRYATMLNDSVD
                     LDAVDAAIQLVNQNQQMSLSAAQQAVSK*"
     gene            134215..134430
                     /locus_tag="SRR1747046_scaffold_45_prodigal-single_209"
     CDS             134215..134430
                     /product="hypothetical protein"
                     /codon_start=1
                     /transl_table=11
                     /translation="MEKIVEQTWNFDLEAAENKGWVLLAGKNKADGSKWVIEANRYDG
                     VWHTATLEDLVTDNIEIKAWASVNFPF*"
     gene            134796..134868
                     /locus_tag="SRR1747046_scaffold_45_prodigal-single_trna_2"
     tRNA            134796..134868
                     /product="Undet"
     gene            135175..135247
                     /locus_tag="SRR1747046_scaffold_45_prodigal-single_trna_3"
     tRNA            135175..135247
                     /product="Gln"
     gene            135250..135663
                     /locus_tag="SRR1747046_scaffold_45_prodigal-single_210"
     CDS             135250..135663
                     /product="hypothetical protein"
                     /codon_start=1
                     /transl_table=11
                     /translation="MIKLFEKEGKQFTGICFTESKETLEEINNEFVDFMCEDAVCVRQ
                     VQLPVIDGEKINLGFGVNGTIKSPEQIEREMEVLVIQEGYSIYDYQKQDYEDTYLSTL
                     YVFHNDWLMCDGRRLFVVDERHIQQFGIGKDKYSC*"
     gene            135768..135887
                     /locus_tag="SRR1747046_scaffold_45_prodigal-single_211"
     CDS             135768..135887
                     /product="hypothetical protein"
                     /codon_start=1
                     /transl_table=11
                     /translation="MKTLYSLTAEVLNTRSLLNNDVNTAITTREYEDDYKRLP*"
     gene            135944..136020
                     /locus_tag="SRR1747046_scaffold_45_prodigal-single_trna_4"
     tRNA            135944..136020
                     /product="Glu"
     gene            136025..136099
                     /locus_tag="SRR1747046_scaffold_45_prodigal-single_trna_5"
     tRNA            136025..136099
                     /product="Asn"
     gene            136236..136889
                     /locus_tag="SRR1747046_scaffold_45_prodigal-single_212"
     CDS             136236..136889
                     /product="Uncharacterized protein n=1 Tax=Escherichia
                     phage PhaxI RepID=G9IIM8_9CAUD"
                     /codon_start=1
                     /transl_table=11
                     /translation="MYICERCGKESTIKFGSGRFCSRACANKREHSEETKKKISESVK
                     ANPSGAILLQMNGTLTENMTYNKSTLENGKLIEAVCPVCGNAFTYGRCKPKTYCSNEC
                     WRKVSGGFREGSVKNHKHGWFSGYHYDSSWELIWIKWALNKNIRFERNTKGFPYIFKG
                     EQHLYYPDFYLPDTDEYVEVKGITDELWEAKRAAFPHKLSVVTKVDIKLLEKEFGPM*"
                     /db_xref="UniRef100_G9IIM8"
                     /db_xref="A0A0F9HNX7_9ZZZZ"
                     /db_xref="G9IIM8_9CAUD"
     gene            136957..137029
                     /locus_tag="SRR1747046_scaffold_45_prodigal-single_trna_6"
     tRNA            136957..137029
                     /product="Thr"
     gene            137037..137107
                     /locus_tag="SRR1747046_scaffold_45_prodigal-single_trna_7"
     tRNA            137037..137107
                     /product="Pseudo"
     gene            137289..138017
                     /locus_tag="SRR1747046_scaffold_45_prodigal-single_213"
     CDS             137289..138017
                     /product="hypothetical protein"
                     /codon_start=1
                     /transl_table=11
                     /translation="LQNNGAIVQLELEHEPSKLGVAGSSPAGVKTYKCKYCYEEFQNV
                     GVYRNHLRWQHIKPETNYSNHKGSSRKGIKQNHTMIFEKCPFCGEEKEWRKDRFTFHL
                     KYCKMNPNREIYKSHPQSSETKKRISDKQRNNSYRRIMRHTQEYNGILYDSSWEVDFA
                     KRLDSLGISYERPKTPILYMGVDGLQHNYFPDFWIPSIQKFVEIKNKYLFDNDPKVKE
                     LRKRDDILWLTSLDSIKNWNMGLS*"
     gene            137301..137376
                     /locus_tag="SRR1747046_scaffold_45_prodigal-single_trna_8"
     tRNA            137301..137376
                     /product="Arg"
     gene            138363..138941
                     /locus_tag="SRR1747046_scaffold_45_prodigal-single_214"
     CDS             138363..138941
                     /product="Reverse transcriptase n=1 Tax
                     =Thermosynechococcus elongatus (strain BP-1)
                     RepID=Q8DK67_THEEB"
                     /codon_start=1
                     /transl_table=11
                     /translation="MSSIKYCERCGKEIETIFGSGRFCSKACANTRVRTPESKAKVSE
                     AVRVAIDKRYEEGCACEQCGELFHSKDFSRKLCFNCLPSTVRKIKVKEAPKSIYDLSK
                     RTVSKIFKRMELPCSCCGFFIKGVMLDIHHIKPRHEGGTDDMSNLTYICPNCHRIAHT
                     DVNLLNKQLVSIDEQLKESNKDWKDFYFGYVG*"
                     /db_xref="UniRef100_Q8DK67"
                     /db_xref="tel:tlr1001"
                     /db_xref="Q8DK67_THEEB"
     gene            139282..139354
                     /locus_tag="SRR1747046_scaffold_45_prodigal-single_trna_9"
     tRNA            139282..139354
                     /product="Met"
     gene            139453..139537
                     /locus_tag="SRR1747046_scaffold_45_prodigal-single_trna_10"
     tRNA            139453..139537
                     /product="Leu"
     gene            139895..139977
                     /locus_tag="SRR1747046_scaffold_45_prodigal-single_trna_11"
     tRNA            139895..139977
                     /product="Leu"
     gene            140581..140652
                     /locus_tag="SRR1747046_scaffold_45_prodigal-single_trna_12"
     tRNA            140581..140652
                     /product="Trp"
     gene            140660..141406
                     /locus_tag="SRR1747046_scaffold_45_prodigal-single_215"
     CDS             140660..141406
                     /product="hypothetical protein"
                     /codon_start=1
                     /transl_table=11
                     /translation="MVSFIEVYTLGLIVTNYYMENIIFKCNYCEREFTNKGCRNQHQD
                     FCKLNPNKKTKSESYYESLKTRKKTKPSYKKITYVCQFCNKSWETTNFGFSLHIKSCK
                     ENPNKTGVKGHPVSDETRQKLKANSGGYRKNAGRGKRGHYKGLYCMSTWELAWVVYQL
                     EHGKKVEQCTEKFEYIMNNEKHHYTPDFKIDGIYFEIKNWHRPDTDFKVSQFPKDKTL
                     VLIEGKEQNKVYLEYVKEKYGKNFYEVLYE*"
     gene            141531..141604
                     /locus_tag="SRR1747046_scaffold_45_prodigal-single_trna_13"
     tRNA            141531..141604
                     /product="Gly"
     gene            141654..141738
                     /locus_tag="SRR1747046_scaffold_45_prodigal-single_trna_14"
     tRNA            141654..141738
                     /product="Ser"
     gene            141747..141822
                     /locus_tag="SRR1747046_scaffold_45_prodigal-single_trna_15"
     tRNA            141747..141822
                     /product="Pro"
     gene            141828..141902
                     /locus_tag="SRR1747046_scaffold_45_prodigal-single_trna_16"
     tRNA            141828..141902
                     /product="Gln"
     gene            141902..142228
                     /locus_tag="SRR1747046_scaffold_45_prodigal-single_216"
     CDS             141902..142228
                     /product="Marine sediment metagenome DNA, contig:
                     S01H1_L03278 {ECO:0000313|EMBL:GAF68528.1};  TaxID=412755
                     species="unclassified sequences; metagenomes; ecological
                     metagenomes.;" source="marine sediment metagenome.;""
                     /codon_start=1
                     /transl_table=11
                     /translation="MERSPLEKLWFDFLVDNNIKFEEQVPVGRYTADFILNGNIDLEI
                     DGLQHRSKKNILRDVKRDEYFKSQGYEVIRIPMNCHSLNKKKQQAKLSQQKENLLTYL
                     NAQVRF*"
                     /db_xref="X0RIE4_9ZZZZ"
     gene            142526..143002
                     /locus_tag="SRR1747046_scaffold_45_prodigal-single_217"
     CDS             142526..143002
                     /product="Uncharacterized protein n=1 Tax=Cronobacter
                     phage vB_CsaM_GAP32 RepID=K4F9Q7_9CAUD"
                     /codon_start=1
                     /transl_table=11
                     /translation="MNEARKSKLTVAKRCPICGQDFSGRRKFCSDDCLLLFKRRNLDG
                     RQLYKKMCEFKFSLKDYPDEFDFELLRSLGMYAPENAKHPNPNGLARDHRISIEYGWQ
                     NNIDPKIISHPANCKLITQKENEQKHTKCEITLEQLLEDIKAWDMKYGAVAEKVMQ*"
                     /db_xref="UniRef100_K4F9Q7"
                     /db_xref="K4F9Q7_9CAUD"
     gene            143172..143315
                     /locus_tag="SRR1747046_scaffold_45_prodigal-single_218"
     CDS             143172..143315
                     /product="hypothetical protein"
                     /codon_start=1
                     /transl_table=11
                     /translation="MNFTKMHNTVILLNCGLNGLCGKGSVMCSVKLFGKRFVKHFVGL
                     PES*"
     gene            143375..143456
                     /locus_tag="SRR1747046_scaffold_45_prodigal-single_trna_17"
     tRNA            143375..143456
                     /product="Pseudo"
     gene            143464..143539
                     /locus_tag="SRR1747046_scaffold_45_prodigal-single_trna_18"
     tRNA            143464..143539
                     /product="Phe"
     gene            143550..143632
                     /locus_tag="SRR1747046_scaffold_45_prodigal-single_trna_19"
     tRNA            143550..143632
                     /product="Pseudo"
     gene            143718..143790
                     /locus_tag="SRR1747046_scaffold_45_prodigal-single_trna_20"
     tRNA            143718..143790
                     /product="Val"
     gene            143797..143867
                     /locus_tag="SRR1747046_scaffold_45_prodigal-single_trna_21"
     tRNA            143797..143867
                     /product="Cys"
     gene            143970..144043
                     /locus_tag="SRR1747046_scaffold_45_prodigal-single_trna_22"
     tRNA            143970..144043
                     /product="Lys"
     gene            144051..144134
                     /locus_tag="SRR1747046_scaffold_45_prodigal-single_trna_23"
     tRNA            144051..144134
                     /product="Pseudo"
     gene            144168..144836
                     /locus_tag="SRR1747046_scaffold_45_prodigal-single_219"
     CDS             144168..144836
                     /product="Uncharacterized protein {ECO:0000313|EMBL
                     :ETS29808.1};  TaxID=1004151 species="Bacteria;
                     Proteobacteria; Gammaproteobacteria; Enterobacteriales;
                     Enterobacteriaceae; Photorhabdus.;" source="Photorhabdus
                     temperata subsp. khanii NC19.;""
                     /codon_start=1
                     /transl_table=11
                     /translation="MENILICKHCSKECKNENSLRNHERLCKSNPNRQLSTFERKDVQ
                     SKINRSNQYIKAKQLGIEIESKLKGREGTFKGKKHSEESKKKTSETMKRKIAEGTFIV
                     PYVRNHSSKVSYPEEYFSEVFKDLPVKYNYQVGRYQLDFAIPEKKVYVEIDGEQHYTD
                     KRIIEHDKQRTENLVRLGWTCLQRVRWSKYKKLSESEKAEYCKNLIELLKRAISSIGR
                     AADS*"
                     /db_xref="W3V1W3_PHOTE"
     gene            144799..144871
                     /locus_tag="SRR1747046_scaffold_45_prodigal-single_trna_24"
     tRNA            144799..144871
                     /product="Lys"
     gene            144962..145035
                     /locus_tag="SRR1747046_scaffold_45_prodigal-single_trna_25"
     tRNA            144962..145035
                     /product="Gly"
     gene            145039..145111
                     /locus_tag="SRR1747046_scaffold_45_prodigal-single_trna_26"
     tRNA            145039..145111
                     /product="Arg"
     gene            145119..145205
                     /locus_tag="SRR1747046_scaffold_45_prodigal-single_trna_27"
     tRNA            145119..145205
                     /product="Pseudo"
     gene            145253..145777
                     /locus_tag="SRR1747046_scaffold_45_prodigal-single_220"
     CDS             145253..145777
                     /product="Uncharacterized protein n=1 Tax=Nitrolancetus
                     hollandicus Lb RepID=I4EMH4_9CHLR"
                     /codon_start=1
                     /transl_table=11
                     /translation="MKKNTIIVNLYAGPGAGKSTGASYIFAKLKMAGVDAEYVSEFAK
                     DKVWEGNDEVFKCQFYVTGKQAFKISRCYGKVSVIVTDSPILLGAYYADNAALADACT
                     VEANKYRSSNFDVFIKRVKPYNPNGRHQTEEDAKAIDGAMKQLLESNKSNYLEVTGDE
                     EGYNKVVEKVLEML*"
                     /db_xref="UniRef100_I4EMH4"
                     /db_xref="I4EMH4_9CHLR"
                     /db_xref="acr:Acry_3438"
     gene            145831..147222
                     /locus_tag="SRR1747046_scaffold_45_prodigal-single_221"
     CDS             145831..147222
                     /product="metal dependent phosphohydrolase; K00974 tRNA
                     nucleotidyltransferase (CCA-adding enzyme) [EC:2.7.7.72
                     3.1.3.- 3.1.4.-] id=14424648 bin=bin1_lowGC tax=bin1_lowGC
                     organism_group=Unknown_CP"
                     /codon_start=1
                     /transl_table=11
                     /translation="MTKQQIIDNVIIPIENAGFKAYFVGGCVRDELTNRVPHDYDIST
                     NATPDEINKIFGVTDTRKANLYGVAMPIICGEQVEIATWRSDLTRGRHPTIVYSDKIE
                     DDAFRRDFTINAMYEDKDGNIIDPTGKGIEDAKAGRLAFVGNAVDRVKEDPLRIFRYA
                     RFIANKGYTAVEADVAAIEKYIMDTGTVFAFSEVSKERMCAEIIKIFGGKYFTMEVFD
                     MMNRLGILMAIDLELMLVDMEQAPQNPKWHSEGNVYNHTRLVLQAAIKHAAEIEDEHE
                     RFVFIMGALLHDCGKPESGRKNGINPKNGYPRTKDHAEVGAKIAYKFLRNLKLDCATA
                     HRIEGLVANHMKMHELGLMTKKYAIMSVLNLPDFDLLCKLCRSDTEGCIKTAEDDEEM
                     ELDLALETPKIKSLIGIPMPAPIVTGDDLIAAGYRPGEKFRKALQVAYEDQINNDKTD
                     KARLMSNIKALLK*"
                     /db_xref="CSP2_16ft4sub_bin1_scaffold_3_77"
                     /db_xref="sus:Acid_4618"
                     /db_xref="14424648"
                     /db_xref="K00974"
                     /db_xref="2.7.7.72"
                     /db_xref="2.7.7.19"
                     /db_xref="3.1.3.-"
                     /db_xref="3.1.4.-"
     gene            147299..148126
                     /locus_tag="SRR1747046_scaffold_45_prodigal-single_222"
     CDS             147299..148126
                     /product="hypothetical protein n=2 Tax=Clostridium
                     difficile RepID=UPI0002590974"
                     /codon_start=1
                     /transl_table=11
                     /translation="MIFRAGRSNLACTIFVPFDCKNHCPFCTSKDMYGKIDKDLDKVI
                     STIHTLNKSTFFSEYVLTGGEPTADLEGLKRIINAVEGCGEKKKKVFINTTLPKSDNL
                     GEIIKYINDEPKIAGVNISRHIGWKFDRVASLTDIKKIKKPVRINTVINKNFDFDKFL
                     EFAEEYGGDNRLINLRADYTTINDLTLKNRDDICNKLLDVAYNIGNGGCMVCHENEFV
                     YKDNIFISYHRGLQYSSFKIRDDLMFVNDIIVLPDGTVYPDWDFKTNEEFLGDLGLC*"
                     /db_xref="UniRef100_UPI0002590974"
                     /db_xref="cdg:CDBI1_18983"
                     /db_xref="U3XZT7_PEPDI"
                     /db_xref="UPI0002590974"
     gene            148120..148374
                     /locus_tag="SRR1747046_scaffold_45_prodigal-single_223"
     CDS             148120..148374
                     /product="hypothetical protein"
                     /codon_start=1
                     /transl_table=11
                     /translation="MLEGHYVVSKNCSCGNMPYYTVQKVTGYTCGGTPNQFETIGVIA
                     ENLGCGSTGFKVVQPQSSCGNPAPRCGSYSYYGGCGGCSC*"
     gene            complement(148409..148993)
                     /locus_tag="SRR1747046_scaffold_45_prodigal-single_224"
     CDS             complement(148409..148993)
                     /product="hypothetical protein"
                     /codon_start=1
                     /transl_table=11
                     /translation="MLDNLFEQIYESSGGIKKLNECGGWDWSWGKCGGGAPITHTPEE
                     NKNYATNKRRHAAFLKKHPELVGISIIGDLPGSQYKSYTKEESEQAWLDGANNRIKSR
                     EAAEKRKADAARGKRWKQKVYDDKGITKDQSNWFEKAKRAENQIKDTLREIDNLNDRL
                     ERQREWADTCWQNAGGKETWNFRMEDFPIPEDFE*"
     gene            complement(149016..149798)
                     /locus_tag="SRR1747046_scaffold_45_prodigal-single_225"
     CDS             complement(149016..149798)
                     /product="hypothetical protein"
                     /codon_start=1
                     /transl_table=11
                     /translation="MTKENGLVVFRSELGEGHFSQRNNQLVWPSEKSKPKAQYRTSWK
                     NMCNVTAYVNALAKAGYTFPAGEYNQPEDNLGLFILTNPEVMSKWKKQCPAQYDLFMK
                     SLDGKLTEKQLNDMYFPTELHDYLSFGANKWIGTSASSFSTNHDFRMLLWNSMVEDNL
                     PLVLSTNFGGFGHIVCCTGVAYDENEFNNLKYVDKGTLTPKYIIVDDPWGKYNPDTNK
                     YDAPNGGNDIFIPWSRVVASVKPANSDKIKWAHTFKHGIATV*"
     gene            complement(149795..150550)
                     /locus_tag="SRR1747046_scaffold_45_prodigal-single_226"
     CDS             complement(149795..150550)
                     /product="hypothetical protein"
                     /codon_start=1
                     /transl_table=11
                     /translation="MKKIVFNENKIFTSFNDLLEIGSCRRKCKFICEKCNAQYEYAID
                     VILRKGKLLCRQCSTIETNLSKYGVERPAQNKDVMQKMKDTSLARYGVENYFQTEEGR
                     NICRETALKESSKEARRQGFLTKYGVDNPGKIPGRTFKKVYKVDGYTFDSTWEMLFYE
                     RYLKNSNHNYIVHPDVKFEYFYNGKSHVYLPDFFVDGSYIDIKADFFFNEKGEMINPW
                     DLEDKKPAARYKCMMENNVKVLKSKELKELGVL*"
     gene            150596..151090
                     /locus_tag="SRR1747046_scaffold_45_prodigal-single_227"
     CDS             150596..151090
                     /product="Tax
                     =RIFCSPHIGHO2_12_FULL_Burkholderiales_69_20_curated"
                     /codon_start=1
                     /transl_table=11
                     /translation="MKESLYKLIEGEQEQYVLSADGKEISCALVIQNAVGEILGCHST
                     GKSWAKSTYDLPKGHLNETDKEAVDAAIRECKEETGWDVSSMKDEIVDLGEFKYTSYK
                     NLHVFYLSAEIPDLKTLHCDSTFTDAYGKQRPEVNGFAKIKPTELDWFFKSIQKVLGE
                     IGVR*"
                     /db_xref="87966115"
     gene            151090..151515
                     /locus_tag="SRR1747046_scaffold_45_prodigal-single_228"
     CDS             151090..151515
                     /product="hypothetical protein"
                     /codon_start=1
                     /transl_table=11
                     /translation="MRYQFFDSCDDFLKYYFEQGLSTCFELVMEQFEKDPCYIDDEWI
                     KWCAVEYETEDGVVPMALIGFRRNEDYNSDHISSFEVNINYRSLGFGSLILNEFIKDY
                     CSMPYVTLYAEDKNMGFYTKLGFEKDTEVSPFFYFKENC*"
     gene            151649..151975
                     /locus_tag="SRR1747046_scaffold_45_prodigal-single_229"
     CDS             151649..151975
                     /product="hypothetical protein"
                     /codon_start=1
                     /transl_table=11
                     /translation="MTEELQPPRWMLEQIDHAHVLPVGNNVTLTYEPTNLYCLCRWHH
                     THIDNLINPLNNEPMTQNEQWYWWTRIRFKKTFAYCEDVDYEDLYNCMAEAGEDTKTK
                     DVMSWW*"
     gene            151992..152783
                     /locus_tag="SRR1747046_scaffold_45_prodigal-single_230"
     CDS             151992..152783
                     /product="Uncharacterized protein n=1 Tax=Clostridium sp.
                     CAG:269 RepID=R7IVN6_9CLOT"
                     /codon_start=1
                     /transl_table=11
                     /translation="MKNEGKVLKVLCAIVWTLIAVLGVIFCVEYANNNKPIKESVPLP
                     PEPAPIVEVVEEPKVDPILLKAISICQDDLATEIGHAVYKASKKYSKPAYLIFAYIAT
                     ESGKAGINEIDETNFMNVNPHAKSSYNCRGLMQLSEYAKDDYNKANGTSYTMDDLYDI
                     EINIEIGTWYISQFDSVSTNYVEQYVIYNVGYGRYSKVNPNWFFGWDGKWYNNYHNSF
                     FFMNDMYPPTESWAKGLYGKNKLEEYKPKQRFEKCLKLCYEHFYN*"
                     /db_xref="UniRef100_R7IVN6"
                     /db_xref="R7IVN6_9CLOT"
                     /db_xref="fma:FMG_0345"
     gene            152806..153897
                     /locus_tag="SRR1747046_scaffold_45_prodigal-single_231"
     CDS             152806..153897
                     /product="hypothetical protein"
                     /codon_start=1
                     /transl_table=11
                     /translation="MKGFSKYQEGQEISAYTSKDEIFEGYIKTKNNIKYVVNANGKAK
                     KLSELKKVKRVGRIIEADMSASLKAVLDQYDMESVTKDNAGDAFSKELSDLLIHSDPN
                     FEKAKPEELQGEIEKQMTAQSIQQQVDNGSVTPTDATEKYKKDADEIEKENGDKSMED
                     QVAETVQESLNIKGIAPEKLFNNRDIQNHILKEMELKLAAGAEYLQPETDYGMGPDHR
                     EDAIEDCMDMITSGEPAEKIIDYLQTEFEIAKDEAENMYADLSQDDLEWDDDFELSED
                     DEDEYDLYGVTYSDISNDVDEAFEKELYDVDMDELGFGDALVEHLANKFGGDATKAIN
                     ESTSTEEAVLKLAEQVKMIRVNEIRSKNR*"
     gene            153959..154339
                     /locus_tag="SRR1747046_scaffold_45_prodigal-single_232"
     CDS             153959..154339
                     /product="hypothetical protein"
                     /codon_start=1
                     /transl_table=11
                     /translation="MDAKEYLQEQIHLAGEMTRNSTIRYYDDDTKSYCPYCGGPQKQH
                     LLETGVFKLECNCAGYKNEELTLNEIDKLEAEIVNLQTQLSAFKTQLKKQALESGTIF
                     CAKHYMELKPQRDAFDAEIEKMTK*"
     gene            154357..156063
                     /locus_tag="SRR1747046_scaffold_45_prodigal-single_233"
     CDS             154357..156063
                     /product="Heat shock protein 60, putative n=1 Tax
                     =Perkinsus marinus (strain ATCC 50983 / TXsc)
                     RepID=C5KD79_PERM5"
                     /codon_start=1
                     /transl_table=11
                     /translation="LGKILKFGTEARAEMLKGIELLENAVISTLGPRGRNVMFDKGTS
                     HPVITKDGVSVAREVKLSNHLQNAGAAMIKEAAENTNAIAGDGTTTTVLLSSEMCKAG
                     VNLITAGKQPVEVQKGMDAACNDLIERIDEYKLNVRSDKDILSIATISANNDPVVGGK
                     VHEAFTSIGEGGIVNLLDSHTKTGQTTIEFTDGLEFGTGLEDGRMATDKRTEALELDN
                     PNFLLLDFAPVLNDLTDILNYCVGKKRNIVIIAPEFDEALVSMCVNMDTTRSCNFVCI
                     RAPGLGTFNQSEQLKDIAVVLGTKVIEHPDELKEVVTAMKAITDQKERGPFGRCGHIT
                     SKKFKTILSDGIGSEEDVAARAKEIEDEIAKGQADTNLGISEEEISQMKRRIARLTGG
                     MATIYVGGLSTARIKEMKDRYEDAIHAVQAAISDGIVPGGGCTLLKAARDLRNKEKEF
                     PNDSYEAGYNMVLDVCRIPSTLIIKSVTTDYAYIIADIEHNDDKAYGYNAKAEHIEKD
                     MFKAGIIDPVKVEKTALAYSTSVAGIFITTECVITDEAQNIDLIPNDEISERTDANYG
                     MF*"
                     /db_xref="UniRef100_C5KD79"
                     /db_xref="C5KD79_PERM5"
                     /db_xref="hmr:Hipma_1268"
     gene            156114..156497
                     /locus_tag="SRR1747046_scaffold_45_prodigal-single_234"
     CDS             156114..156497
                     /product="hypothetical protein"
                     /codon_start=1
                     /transl_table=11
                     /translation="MVNSSQRMKDWRVPGTDLFQYGQSIAAPADRLHTEFYQVRIVYN
                     QEIKAGLFGKKVVKVPFVFSSDMICRTKDEAAGFAKHYIAALIKNGDLPKDVILFGNE
                     IDYSKIQVGIQKLEIALMERDVSDK*"
     gene            156789..157097
                     /locus_tag="SRR1747046_scaffold_45_prodigal-single_235"
     CDS             156789..157097
                     /product="hypothetical protein"
                     /codon_start=1
                     /transl_table=11
                     /translation="METQSKAPEGLSTITIPDGKELKKLAVYCSKHGDVSEASIKMVT
                     KRVGLRGEVIEDKNCYCIACINELLMKFQDTGELGKLAVVPIIGDKKDPEQLEFDFGD
                     *"
     gene            complement(157148..157495)
                     /locus_tag="SRR1747046_scaffold_45_prodigal-single_236"
     CDS             complement(157148..157495)
                     /product="hypothetical protein"
                     /codon_start=1
                     /transl_table=11
                     /translation="MARLGSILPHMLTDVETEDSGEIVEYAKNAAYAYLLAAVELADK
                     GGSVGGKQVRIVGKLQFRIIAELAGKWMQRADDYAMKNNIEVTDLLSMDRINNAIKKK
                     FFVYDVMPSLIIE*"
     gene            complement(157459..158829)
                     /locus_tag="SRR1747046_scaffold_45_prodigal-single_237"
     CDS             complement(157459..158829)
                     /product="hypothetical protein"
                     /codon_start=1
                     /transl_table=11
                     /translation="MDELLNNTPDTPSLLDSDTMLQDAADLLNQLPPADVTGMHTAEE
                     LQEQKNAFWKAYLTNGTTLAEEFAIGPFVRDCLQRGINTVEGIQNELPDEGTGKYYKT
                     HPDKIQAQIAKAQAKMDAAGATAAAAEPVKPFSVDDLSNDLAKELAGSEDEVEAVLSA
                     ADSAQDKFDTIRSVARTILQGKGIKHHAFIYGDPGCGKTFSVKEAMKEDFPKGALYRK
                     GYKIEFNSGDIGKAASAIVAFFYKHRQKEVIVLDDCDSFVLSKDQAIQNLLKAMLDLD
                     NTEKNPKMITVAPQIRKLASKIIAAENEALEEGVEVEINQNALREGRLAVSVNGEEVY
                     NEAAEAEDLAQFRIVESAPAKKAIREHVDYSGLGLLYEGAGDDDDDEWENMSDDDAEV
                     ASQFAELDNEDPEGIPPKWRFASRLIMISNLKKSDLNDAVLSRTLSYELRLTRWLVLV
                     QSCLIC*"
     gene            complement(158890..159960)
                     /locus_tag="SRR1747046_scaffold_45_prodigal-single_238"
     CDS             complement(158890..159960)
                     /product="hypothetical protein"
                     /codon_start=1
                     /transl_table=11
                     /translation="MIKFTEAVKQYSEEKKARGLSSVVTGKELAKIRQLYKEGKFNEE
                     AEAEEPAEGEEKMNEAQKAQYDKTIAELRAYKESKGLGRGLSAKQKKMVERTILCGTL
                     TQPTVLDENEKTIIAGPSTKVEESSKEKIVASIREARKNVYKAKRLLKENDMMGAADA
                     TQAAGDAVNAADAAMGAMPAAEGAVPQNVVDAVSAIKTSVDDLATQCGIQSPVDPAAD
                     PNAGVPAVDGAMQDPTAGDPNAAAAPVMESEKTSAAKARLAKREAMLKSVKEGVDGQD
                     AITQTIAAMTNPQQFHDIDKKDSEELVKPTTQKSKDAANTWPTVKGTYKESVTEKMIS
                     DRIEEANNSWDFNRILREGILG*"
     gene            160118..160543
                     /locus_tag="SRR1747046_scaffold_45_prodigal-single_239"
     CDS             160118..160543
                     /product="hypothetical protein"
                     /codon_start=1
                     /transl_table=11
                     /translation="MDEELLDDIIDCWEMLAEKTSIWGEELSEELLDLTYLIKIEDLL
                     NRPGKAALGVTRSYGKDIYDISFDCFLGGLNDKDFYSTIVHEMCHCAVFLETGSLQKE
                     DNNGHGKDWRKFADNWNNTGKFDVIPDGDADSLEKMFSE*"
     gene            160710..161276
                     /locus_tag="SRR1747046_scaffold_45_prodigal-single_240"
     CDS             160710..161276
                     /product="hypothetical protein"
                     /codon_start=1
                     /transl_table=11
                     /translation="MARIITDKAQMKEIMKDEAKALVVRFCQLNNFEVPVLVVTKRRN
                     AEVRSYTCEGYYKNGTNVVTVIPGNTIMDTDRSARYNLIDDTIYGTILHEVGHYIHEH
                     YLNWEVIPMGERAVSNYEPNNREVFAETFRLYLSNPHLLALWNPTRYSWMKAHFQKVK
                     KTNWEATFNGVNPACVRSLKAALAAINN*"
     gene            161680..162123
                     /locus_tag="SRR1747046_scaffold_45_prodigal-single_241"
     CDS             161680..162123
                     /product="hypothetical protein"
                     /codon_start=1
                     /transl_table=11
                     /translation="MANLDIAKQKLTEVGAALSKAMKSGEAEAARIMPLLKELKNVNT
                     ALTKVINGEEDEFSFDDLEEQTQRPHTAKKLTEQRRTTQQDFGVDLGGFEDLMTPENN
                     PDAFDWRGTFREAQGTKVGGVSVNMDEVAASELDGRTLGRMVDET*"
     gene            162132..162542
                     /locus_tag="SRR1747046_scaffold_45_prodigal-single_242"
     CDS             162132..162542
                     /product="hypothetical protein"
                     /codon_start=1
                     /transl_table=11
                     /translation="MKDINFAALRNLVSNTPAYKIEDMGFADEDAFFAAAQDRVSVLK
                     DFFSEVYFLEDDEEEIEYVGSDKKQHYYKFYAIEISFSEEEFIKIRDNVYDRGGDPNR
                     IVLGVSKLFLDPDYSKVGNQTQSEKIKASYFVKF*"
     gene            162573..163925
                     /locus_tag="SRR1747046_scaffold_45_prodigal-single_243"
     CDS             162573..163925
                     /product="hypothetical protein"
                     /codon_start=1
                     /transl_table=11
                     /translation="LKINALIQNEYEKAEEKDKRRLEILTYLGQIYTDQFLIENFPLK
                     LKVEERLAKLKEFMFFLASTYNIGDVKQNHGIYFTKDTFMKVGLDISGQQQSNWIKGM
                     KNCGILYVINKHYQFGHGENNFCKLYGLNQLGIVKSFPIEYQQYLEKHKDVINPNEVV
                     QLADNISVEIFNRSQKRTIKSGLTVFNSNFVENYDKQAIVDFTKGTISDFKRMLDEYN
                     EGKTEYNKKTLRFKCEGKKITGRAYSKYIATEKDTYRETDRTVWCEQNGLKYRYDIKS
                     AVPRISHLMATGEWMDRDFDFYQAMSDRSGLNLPREYMKSVHMRLRFGKSAEKSFSEF
                     CYSNSDVIKKRYPSGDAYEEWLTKVKPEMYNDWKKLFMICEDLEGKDHSSAVFYFESY
                     LELYVVWKLKQMGITAYNIYDEFYYDKECDITSIIAEAAKYMYDKVGTYYGSFRAGSI
                     *"
     gene            163897..164040
                     /locus_tag="SRR1747046_scaffold_45_prodigal-single_244"
     CDS             163897..164040
                     /product="hypothetical protein"
                     /codon_start=1
                     /transl_table=11
                     /translation="MEVSEQEVFSVLLDKAEKTAKEKEKETNGTDDSDRTTEDDDNRG
                     ASV*"
     gene            163979..164494
                     /locus_tag="SRR1747046_scaffold_45_prodigal-single_245"
     CDS             163979..164494
                     /product="hypothetical protein"
                     /codon_start=1
                     /transl_table=11
                     /translation="MEQMTATEQPKMMTTEELLSDFFFLIFCPNPSKNNVRVIIDDGT
                     IKLYTNIPKFIKIIEQTMNSKAAQVVKNCCETYGCFYLIDRCENDIRKLNIDTEDNVI
                     NLKQLHKDIMDAKAAGESNDKLRDEYIQSLNSTAGKEMERGTATNSTASNKFSATVVY
                     GQQPTRGYRPY*"
     gene            164528..165655
                     /locus_tag="SRR1747046_scaffold_45_prodigal-single_246"
     CDS             164528..165655
                     /product="DNA primase {ECO:0000256|SAAS:SAAS00051044}; EC
                     =2.7.7.- {ECO:0000256|SAAS:SAAS00051045};;  TaxID=1177931
                     species="Bacteria; Proteobacteria; Epsilonproteobacteria;
                     Campylobacterales; Helicobacteraceae; Thiovulum.;"
                     source="Thiovulum sp. ES.;""
                     /codon_start=1
                     /transl_table=11
                     /translation="MTEREINEQIVLRLDISKNVKHHSTMGHCPYHTDKHPSCSVDLD
                     RGLYHCFSCGQSGKLRALFRDIVGHSINKELGVKWEAQGETDFINPFKQSTKEDLSAA
                     PDVHIALDGAFIPVDKDPDVCKYLMNRCIPVSVAKSMKMQFATMARSFDVYEPNNKDQ
                     MVYFTKRLVIPIYEKGKLMSCEGRDIYGKDYYYNMLRRKGMNPDEHDYKKCIYPRGAS
                     TSTLFDIDKLDCKKRLYFVEGIMDLAVLRSDSFFNAKNSTAVFGASISERQKYFLKQF
                     DFTYIIDNDLAGWLSLRRLMESLKESPIKRDWKFVVPPFESEGVKDVGDVPVKTGKTI
                     EQCRKAHWLDNSKNILDSEKLINDTVARLQEEKKKCEQTQA*"
                     /db_xref="J1F6I1_9HELI"
                     /db_xref="UniRef100_J1F6I1"
                     /db_xref="lsn:LSA_07730"
                     /db_xref="2.7.7.-"
     gene            165634..166053
                     /locus_tag="SRR1747046_scaffold_45_prodigal-single_247"
     CDS             165634..166053
                     /product="hypothetical protein"
                     /codon_start=1
                     /transl_table=11
                     /translation="MRTNTGIKSGIERDIMKDLKQGDILYSAVYDNGSGRTSVEKFQF
                     DSYVQQPGNSKGVWAKYCEIAIDNGDGTYELCKKMHKNEDGTETEEPAWRVNDISVGL
                     FLEPIDALKAWERVAFNIYSSAKRAVKDEEDRSKKNK*"
     gene            166064..166357
                     /locus_tag="SRR1747046_scaffold_45_prodigal-single_248"
     CDS             166064..166357
                     /product="hypothetical protein"
                     /codon_start=1
                     /transl_table=11
                     /translation="MTNVTYNELVGEFEAEEALEEKVDALKSQIKMINADIAERQKGF
                     AQDHEMAAKDVKKAYKYWKEAKEQDDPAAASEDFFTLCVIIDGGVTNENAGNA*"
     gene            166357..166959
                     /locus_tag="SRR1747046_scaffold_45_prodigal-single_249"
     CDS             166357..166959
                     /product="hypothetical protein"
                     /codon_start=1
                     /transl_table=11
                     /translation="MIAENFNGDKWKQTTMKKLLSFCEKCPCVLATRTATHQGQDGVF
                     VIHKNTGTEYFFPWDYTKDPQVFIHDIKEYIKPRHYPLLIETEYEDHQLTPQELATMV
                     ESGKSITELPKYERRVKSKKLWRIDKVILWKDIVIMEQVPMKDGEVVSTSQFRFKYNK
                     NLVIFLKKYRSGEYGSLEAAGNEFFNENNSMLINEIIPKS*"
     gene            167164..168531
                     /locus_tag="SRR1747046_scaffold_45_prodigal-single_250"
     CDS             167164..168531
                     /product="Putative uncharacterized protein n=1 Tax
                     =Treponema primitia (strain ATCC BAA-887 / DSM 12427 /
                     ZAS-2) RepID=F5YMN2_TREPZ"
                     /codon_start=1
                     /transl_table=11
                     /translation="MGTNKIRDTIITAFEVTRATNNKVPMLLLSNPGLAKTSIVNEIG
                     EHYGYHVVSLIGSGFENNEILGFQVNEPDKECLTTKNPTWYQTIINKQKEGIPCILFI
                     DELSVCPSLVQGALYRLIFERTIGNGNALPEDCVIISAGNFKDNLPSYCDITSPSLNR
                     FCVINLCPDNYIDFLEEFSQDEDERIQDWPEFKDPVMTDDFKKNARAEVKNMMMEIFE
                     CYANERDSGKGMLDITNKNFAEMFEGNFSKTGEVYNFISGRTYEYLQRTMMACAALDV
                     PLNPKRNQFIDKMVQGLIGAGTGSFEDVAQTQSYLKAVQERTRQVLKRLKSGEAPIIG
                     GVDIFQGATSIAEKVQKLSLFLDGTHANAVDTRKGLGDIYSQIMLQYADKNPHETLEA
                     LVGPAVDEKTRAVNFAKFTADIAGIEQLVRITQTLPQNPEVEVATQGMEKVLENFKFY
                     AEFSA*"
                     /db_xref="UniRef100_F5YMN2"
                     /db_xref="tpi:TREPR_3073"
                     /db_xref="F5YMN2_TREPZ"
     gene            168595..168834
                     /locus_tag="SRR1747046_scaffold_45_prodigal-single_251"
     CDS             168595..168834
                     /product="hypothetical protein"
                     /codon_start=1
                     /transl_table=11
                     /translation="MAKLKMDYYLNVKPRTGSKYATKDAVISAGFRKGTFYVDGDISK
                     VLSQSDIDKIWVIKDQTYQPVEIDTFLALTRGKRA*"
     gene            168953..170944
                     /locus_tag="SRR1747046_scaffold_45_prodigal-single_252"
     CDS             168953..170944
                     /product="Uncharacterized protein n=1 Tax=Bacillus
                     weihenstephanensis (strain KBAB4) RepID=A9VMM5_BACWK"
                     /codon_start=1
                     /transl_table=11
                     /translation="MTELEIQNKRAELLGRIPLLEKIEEPNYAPVMEQMDTLVWEEIE
                     DMGRMPPASSCKMPNGVYGIFATDAANGLAYEHLKVHEAGHCLMQHFKDNWYKDQQAA
                     RQIKSKWSKFKEHIDIEGNNEDDITEDFIHMLRNITQDLEINGKYWPDAAHFNEVQQR
                     ISDASLVRFIEHATEEQLESTEKWMNEKPEEIHQWSKGVYPADFGFPNGLTWMGYLHL
                     ILTQPNEFMEQLNNQVDEMQRQQAEQQQREEQQGQQGQGQGQHSQGNGQGQGQGQGSG
                     NGQGQGQSGGQQQGQDNNQGGLKEDQTQIFEHHSEDGTKEGRKKEEDGQNGQDGNGNN
                     GDKQQGNGNGNQQNGNGDGQNSENGNQQGGKSKLKNGGKPDNNGSKNGDGEGNGGKDK
                     MKASVVKANSRNGDKGNQEMQQAMAARAQAGQQGDNGQPAQAVSAAGSGGDDADDWSA
                     PGDGSSNTLVDATPTMRLDRSVMKFIEKCCIGKTVQRDRQDPLYNYNRGKTSGGVMRT
                     RITTVEEYRPGNLVAVIDVSGSVDIELVKALLSEVLKYKSKFGTKSRIILWDTGLVDD
                     LPLKRSNLEAICCGGGTSIARGIEYAKKYLKSEQDKLCVISDFEDYLQEWDEALCGIK
                     GDTFAVNWGSYNGAEALKKAASNKRQQVAADKMKVINVR*"
                     /db_xref="UniRef100_A9VMM5"
                     /db_xref="bwe:BcerKBAB4_3121"
                     /db_xref="A9VMM5_BACWK"
     gene            170998..171285
                     /locus_tag="SRR1747046_scaffold_45_prodigal-single_253"
     CDS             170998..171285
                     /product="hypothetical protein"
                     /codon_start=1
                     /transl_table=11
                     /translation="MMESEVRDLSDEALINQTFRTGMKELQDMVNKGHQVPMSEFVKL
                     MLWAKEKKEEIYARERLQAKREGWEVVEHLWCGVPIAEFEIPSLGIYKQKQ*"
     gene            complement(171336..173501)
                     /locus_tag="SRR1747046_scaffold_45_prodigal-single_254"
     CDS             complement(171336..173501)
                     /product="hypothetical protein"
                     /codon_start=1
                     /transl_table=11
                     /translation="MANTKHYNNIKIARGTRARWDGKGSYGELFYDKNTHGVYIVDEN
                     NKIRRFGGFESIVLKGTIDSKTYNTVCQSAEPGDAYIVTGKISVTQREVTFDNDGNVT
                     RSETNVRTYDDFFKNGQVIIFTDEDVEAVPNAVVLDAANSEGAKGIVTLAGTAEAIDL
                     EYDSHLAEVANVTGEEIRDVQTALDTLFNEKMEYIGSFKDVAGISTLVLDSTDAKPAT
                     NSDNVWAIIAKFKGLLMGQSIVYSGDTKAVKILDDTGAEQTVTIRTNTMIVNNAGTIY
                     TIPLGASDARDIGIKLTGNIKSDEDSPTFETVDANGNKVEDKKESEIETVQHALDFLH
                     QAKADLNSNGKIPLNEIPSTMIGALQYVGTTTITPAATGKTQLTVAQLAALMAGNKTG
                     DDSWEKEGPGKDADADSMLKFAAENLDEGDYVIIAITGPTVNNEEGNALTRQVEILEE
                     EGGKVLFTVSNGDHVIVNSVDASGKVISFDHLDSSAAVDAVNGLMGSVHITGTTREVG
                     TGFTANAETATTDTIVETSVTTDQANHDIETSIGNAVLEPTEIDAHNIPQASGKGRSI
                     IASDLSINDTIHDSAYKTGDDKTHNTELIGKKADGTKVVVEFPDESGKLSVTTGDGTK
                     DFLPKYDEHGNLIDSTVSQTEDSTSHLKSVNLGDDFHINYEELAKLFQYINGAKTITR
                     LFDHDDTNINSESWGAREHDEDTLVVLDEDSAIDGGEWD*"
     gene            complement(173537..176524)
                     /locus_tag="SRR1747046_scaffold_45_prodigal-single_255"
     CDS             complement(173537..176524)
                     /product="hypothetical protein"
                     /codon_start=1
                     /transl_table=11
                     /translation="MAAKIQVARGDLTGKQKEKPLVPAELFWQARTSDNNNKNDEYSK
                     WDEGTLFVGRPSLNIKKVNEKPIPIAGARTYFSVVHRGSLTTQSSIADSLFKHAMVGD
                     LYIWDNDATEGYFHNVDDFRKDDLLLILDIGEDNVSPDTGEIYNQSLIKYKRINSSGG
                     YADDVYFTQNGKEDGEPWVDFEATNVQDALLELNWEKLEYAGTIGTNAQIPVFPRVKI
                     GGLYLVTADQLVFNNGKTTEFSPDKGDFVYWRQPKNTDPESGEWAQIPSGYTNADEID
                     YYDHDDDKDYFISQLFSTFTDEHKEMFKVSSDNVRDMLDFLMGNKAQLDEQGKIPLSQ
                     LHDTVLGSMQFRGVWNPLAVGIDVATDFDTIDGKQYVKETRVDDIINPLPALKEYTDG
                     DTTGFTYQGLNDGDYYVVQCQDDVLNLQYKFFSVDFELNSGDWIVWQSSQVIDNVSAG
                     TTGQTGFWSKIDNTDRLSAMQFKLDVNNKNNFFVTHAIDESILTLVGTPRLVGQNKIG
                     IENLGNNTVAITGRGLIDQLEYENPLPNFLVRYDNDTGTVKNSFIEEIGDELDSLPNN
                     QRTDQFKNTETGNKTLFHSNVQIGDINEVRHQKIYGDITLTPHITATLDKINWDKSII
                     KFEVDAAGKDGVVKRRTVGLIAPNGLSALNGYGVNEDVADITTNIILPEHTSTLIGKL
                     AGVEFEETRVLKSTHEGYAESTSIEEHINAADSTENYHDSIDNIVEFHSQVTAPINNS
                     FEYYFGDWNTTEQGPYYDNDDIGEDGKLTRKWGDTFFSARLVKNTHQINSNITVMLPT
                     KSGTLITEEFVQDLLGKDDDTYLTMFGTSKVLDTGNKMNTLQKSPLRQIQNALRYRLL
                     AAKVERDTDETKAAVQKLIAESTADKYAPSKGDGTFKPTVDTSVADTVIENDLIAGVF
                     NDDGTIKEKKSIVATKAIGVSDPDYGTGLIHAARQNFPDAEQYFDPITGEATTPIDVV
                     VDMPNESGVMITSNSVISGGVWV*"
     gene            complement(176542..177390)
                     /locus_tag="SRR1747046_scaffold_45_prodigal-single_256"
     CDS             complement(176542..177390)
                     /product="hypothetical protein"
                     /codon_start=1
                     /transl_table=11
                     /translation="MDKQYTSNVEDKRLNIEEQQLTMGQHILPQQVWRDGALIPGSPD
                     DVDFKVPEVINGVVVQSSYFNDGQTVHGLIQKMSRLPITRVRGTLNVFYNEELKNLIG
                     REFDNDPTDKKKSWQFIIHSKDGDLAYGMGDPFVDIATGNLIFRNEEFVKANTEDTFY
                     ITFYKYIGRTGFLGATDNEQDAYGGIDIPFRDDVKLLKDADDDGRTARFELAGAMGNT
                     VYILPNAAEVYTEGNIELDEYGKSTSISKNKGVVMLQENYQEIDWNIGWHNGGVWLPD
                     GTARKN*"
     gene            complement(177394..181998)
                     /locus_tag="SRR1747046_scaffold_45_prodigal-single_257"
     CDS             complement(177394..181998)
                     /product="hypothetical protein"
                     /codon_start=1
                     /transl_table=11
                     /translation="MALSTKQKSDVLMKHYLGVGSTRDNREFFEEAIKSSFVVRPDQL
                     WTYSDRIPDGTEATGGMDNIEYIVNMGLNGNDPIFYHYISEDQDKVPLVKRYIDLPLT
                     MIDKGTDNAFLIADENGNQIKDIIPFNYYEEYYNYVLKTAEGVRIPFGVGDWTIDTYS
                     GIVTFYGELPDGVDHNNPPKLSFYQYIGGNGFRQDTYGYDGAILPLDNIEIPAGSCVV
                     SNGSEGRTLFQHIVDKANEIQDDFVDIFGWDGADKNEGIALSFEKIIPLTYTSNQDAV
                     KGYDQASNSEIGTLLTNKTVSDIGTDNYEIVFASQKLSPLDTYKISISDGVAIGAVNP
                     QTWDEQDPVNITGNEWNLYKVWLTDNAFVVLKVNNLVNEDFTFNVSTKDNVVTALLLY
                     WSDQDKQYQPFLPKEDILGNFGFPVVTINGRLPPSVQLGTAALATFSDVITPDYYGPR
                     SFAVVIAKEDGTDVKSADYIVKNKEDWYLNDILDQIETRYGSDLKGTIFLRAGYYLLT
                     EDLDLSRFSNAIIEGEFFSTTIDFQGHKLISDTKLGNISEINHIKLANVESVEIKGSG
                     ITLMSDLFLGKAPIEINTKITSATLFRNLSAGDLTIKGEQDAEVENVDVRACHFANVK
                     IYKNKTYLRDCVVNELSVDIKDTEDNTLVLRGNVINTLATKYADLFIDGNMIFRYKGI
                     AGSAANQIPVGTAEDHTVMNTNKDVMTTTGRFPIFNKDDFLHMKYAEFASPFNYNKKE
                     NIIELLYDTEVLKIVDGKLTTVIKSDRIAMSEVVFDRHENSGLDPVYYNNSNNLNDVF
                     KHIYMWKADLDDNGKIPLQELPDSVAYGGLLYVGTWSFEQNSGLYPTFNNAAYRQNIS
                     KDDVVDQLQKGWFFIVQEALDRSDTDADNDTPVTEQTARDGTVFTAGDWVIYVGDGSD
                     DVENANGSWQKIDRAYSDPTYSPLPYYAKVPEVENLDWYWKKNRNGGALDLSGDTIIE
                     AFKKVNDELRKLQPKRPQAIRDVTLELDEEYPTVSYRNFRNGVLGQIQTKLDTSKVEK
                     YKILNKPTPDGVRTYKELIFFGDEAKLTVTVDDVDYEFKVGVDYPAQEQGPVYVSKAT
                     ESMLYADHGEGYWQGVYIVVNNDNLKDGTHTVHAAMDDVKVIYDDRTDTYQFQNEYSG
                     VTNTVQYSTYEPYFPSNLQTVKDSYVGIAEMPIFDLATANMCSGIRKIDLHNFKKIQG
                     IELWLADIYKDWNVPTDKLVEVKVLLNDDPEKVFCETVIADENVVLEENPKNTLYQHL
                     HLENFEIPVTYENKDDILPYDTTLDFYITVYDLYNQPHEIKFYTYTGLRFDPTEESER
                     CKPGNPNEDSSFKDFKDSFGGLWYSSSTCVTDLVKVGELVDGKTVGVYQQPSEIYWVG
                     PNTAAPFNPAAWTGVQYGDDFYGMACFNIGHIEDATGFVFRIDCLEKDLAKYTFDKLS
                     GSTNEVIIQVCLVDNSKLDHSEAKVTAFLDADNPYDGFTPVAEKVFETPVMYAGNSTA
                     TEKRVTFGRHKILSGDVYVRIGLKKDSGLRFTGITLVEEI*"
     gene            complement(182035..182922)
                     /locus_tag="SRR1747046_scaffold_45_prodigal-single_258"
     CDS             complement(182035..182922)
                     /product="Uncharacterized protein n=1 Tax=Bacteroides sp.
                     CAG:770 RepID=R6T735_9BACE"
                     /codon_start=1
                     /transl_table=11
                     /translation="MKVSYVFPWVNPLDPEWQKEYAKASGKEIDFTNERFRENPLLRY
                     HLRSIAEFAPWIDEVVIIVSSKSQILPWMNTSTIKFVEHKDFIPQAYLPCFNSNTIET
                     FLANIPTNPYIIYSNDDFYFNDMTKIEDFFSEDGVPKFYSVKKDQCKNAFQQTCLNNF
                     NVIRKDFPNEYKLFEYERAPHCQTPMLRSTIREVYRKHRKTMESYVTQFRDVENNLNQ
                     YIYSNYQVLSGNFIKTPKIAAYYDMTLENTANAAGEIFNPTKKLICLNDTELTNYIAI
                     RVYTGLLAEKFPNKCKYEL*"
                     /db_xref="UniRef100_R6T735"
                     /db_xref="R6T735_9BACE"
                     /db_xref="erh:ERH_1449"
     gene            183107..183337
                     /locus_tag="SRR1747046_scaffold_45_prodigal-single_259"
     CDS             183107..183337
                     /product="hypothetical protein"
                     /codon_start=1
                     /transl_table=11
                     /translation="MAKTVKIVRKFNTTLAVQEATGNYLNDLTLKQAGKECGITVYNL
                     YKNYINTSVDREGLNRFPMANGKTLLVINNAK*"
     gene            183406..183627
                     /locus_tag="SRR1747046_scaffold_45_prodigal-single_260"
     CDS             183406..183627
                     /product="hypothetical protein"
                     /codon_start=1
                     /transl_table=11
                     /translation="MKKILFILGAVFALNTFVFADEAENEDEFTWAKYEMICMKFDVE
                     PSYEQWEWLCENPQCLILEDEDYEIAMGD*"
     gene            183630..184127
                     /locus_tag="SRR1747046_scaffold_45_prodigal-single_261"
     CDS             183630..184127
                     /product="hypothetical protein"
                     /codon_start=1
                     /transl_table=11
                     /translation="MFDIMTAFDAKQRALSSVEKFFNEHPEYDLLLQKFDDIVAHNTV
                     RLVRLDGLQMNFIAEDSDFCLEEYVQIKPIKKTKIVREEIPVYKKTMTGKEKLDHYEY
                     KDKEVEYVEELVDKKDVIELGKMFIALLKLKGYEIIHVEYQGGDTEDRVRCCTINLGG
                     LDGTQ*"
     gene            184114..184881
                     /locus_tag="SRR1747046_scaffold_45_prodigal-single_262"
     CDS             184114..184881
                     /product="hypothetical protein"
                     /codon_start=1
                     /transl_table=11
                     /translation="MEHNKNFYDFGVAEDYCKAREQGNEKEMRDIEHAFYHQYINLAH
                     KMKWDLIKRLQKTYLTTEQIYDIADGYENDVYTECVKAVQGIKLEKIPAKVNKEGKRT
                     WTFYAAYWGYLMTYNRDLTKYWIEKSQNEMSVDYDQHSGDNGNQSDATQFLVKNKAAM
                     KMEEIESASPEKIYIEKQEKSNFWRAVDNCLNKKFNATQVKIWNTRASFTDSKKESVV
                     AICRKLDITPKEYHKEMRGIKEIFNNELKELENSSDF*"
     gene            184920..186173
                     /locus_tag="SRR1747046_scaffold_45_prodigal-single_263"
     CDS             184920..186173
                     /product="hypothetical protein"
                     /codon_start=1
                     /transl_table=11
                     /translation="MFLVSNNDNLTIPNFLQALGFVPPAGMSVEEIFISTEAQPEANT
                     VLENSGFEARQINPNYKTVRYQKKDPKVSHSFSDNYVVPEVAAAELAEFPKHIQANGA
                     IPSNQPTPQMTVIKSPVKAVTILEGQNCFMLRIEEDGMVLPKGSVLKLTENEEDLTTS
                     ETKTEDENKDETFEEKDVGKIAKAALIANLFANDLKFMHWHASGTEFDKIHSITEELY
                     DEAFAEADDIAELAIGAGEKMANVSDVKSFVETGDAGEWEIIAEEAITWPKFVEYLKD
                     RGEKLIDALEDIKDEDPIIDDYIHFWKKEINYKNAARAILEQPMEADWVDAAGEAAGY
                     LGNPEDEEDRTLSDEVVDMYNASYAKANNSTWNGFETMSSDMIMSGGVEVSEDELSDD
                     FESESDKFSFDDVEEEEDEENKDED*"
     gene            186163..187059
                     /locus_tag="SRR1747046_scaffold_45_prodigal-single_264"
     CDS             186163..187059
                     /product="hypothetical protein"
                     /codon_start=1
                     /transl_table=11
                     /translation="MKIKEFYDKLLPLGSEGDALTVHYGRNYSGMIRMVTERGNAIVL
                     SNEFLRREQHHEALIEDVLDACEDFIDEEDYDVVFRCPSVGFFRIVDVRKFHRDYSED
                     GDGVYDEIVILCEDDPFCPGDYNSFYKHQKHRMTEGYAPQSIDEKNQKVIEALRTGLK
                     ANIEKCLKEIDALKSAVSLYRDSITDYVDLSIEKSDIVAKYSKANNAGTYNLPGVFAS
                     SMGSYDLNAMRADNQRIEQVKSMYEVAEGQKDTYFKMIVRAQNEMKLYLTAMARINND
                     LDVYLEQLAQETSWESNKNIKK*"
     gene            complement(187106..188392)
                     /locus_tag="SRR1747046_scaffold_45_prodigal-single_265"
     CDS             complement(187106..188392)
                     /product="Cytosine methylase n=1 Tax=Cyanophage S-TIM5
                     RepID=H6WG05_9CAUD"
                     /codon_start=1
                     /transl_table=11
                     /translation="VESYFGKVRWAMFQPLIGGCALGAEQSFGTKPTCVIDYEGVANS
                     ELYLDYQKNVKNTELKHFVIDGGAYSLAKDLKKDEEGNPIYNWTDPELQNLDVVCGVP
                     ICAGLSSANTQSATSSENGMGRGSDAKQNNNMLGMLDITLNILKPKVYIFENAYKLAT
                     PLGAGIKEKLVKMANDAGYATNIVKVNTMNHGLPQNRTRTFFVAYKGEFAPEMTFEAL
                     PVPSIMDVLKGLPKQEGAFQERSNDDGWIKYLKDKFGDNYREEWAKRHSAADFLADME
                     GELEYAKKYFGEKGQKDIDYFLSKKAMGKGWMSGAPLYFGTHKLPSLYGRSMGRCWHP
                     VEDRGYSIRECMRLMALPDDFPTVPKGKVGMIGQNVPVCTAAYYADQVLKYLNGELKM
                     TNQLNIEQDFCSTNALKDPKKTKAIPMTGFTAMLKK*"
                     /db_xref="UniRef100_H6WG05"
                     /db_xref="H6WG05_9CAUD"
                     /db_xref="rto:RTO_32080"
     gene            188448..188876
                     /locus_tag="SRR1747046_scaffold_45_prodigal-single_266"
     CDS             188448..188876
                     /product="hypothetical protein"
                     /codon_start=1
                     /transl_table=11
                     /translation="MGADFKKAFKEFIQKKDSGATVLDAEKPYKFQLTTMVSPLQCKE
                     EFNKDNATVYYKPKEGAWKKLETESKSGGSGDSAFASHSHKIPDETQFGDVWSADAEA
                     NAPDAVYDCAIDKDMILWVWTCDGPNKVVSKDQPNVAGDA*"
     gene            complement(188873..189355)
                     /locus_tag="SRR1747046_scaffold_45_prodigal-single_267"
     CDS             complement(188873..189355)
                     /product="Anaerobic ribonucleoside-triphosphate
                     reductase-activating protein
                     {ECO:0000256|PIRNR:PIRNR000368}; EC=1.97.1.-
                     {ECO:0000256|PIRNR:PIRNR000368};;  TaxID=1262823
                     species="Bacteria; Firmicutes; Clostridia; Clostridiales;
                     Clostridiaceae; Clostridium; environmental samples.;"
                     source="Clostridium sp. CAG:575.;""
                     /codon_start=1
                     /transl_table=11
                     /translation="MGNYSVIKKFCTSNGPGVRTSIYLSGCRLRCKGCFNYEAWDFNS
                     GAKVDEKVIKDIVDSIREDYIAGISILGGEPLDENNQETTLKIINAVKNEYGNKKSIW
                     IWTGYVLGENLPKTIHTCGILNGADVIVDGPFDLDKQDITLQYAGSTNQRVLYKGKDF
                     *"
                     /db_xref="R6H380_9CLOT"
                     /db_xref="UniRef100_R6H380"
                     /db_xref="apv:Apar_1123"
                     /db_xref="1.97.1.-"
     gene            189399..190202
                     /locus_tag="SRR1747046_scaffold_45_prodigal-single_268"
     CDS             189399..190202
                     /product="hypothetical protein"
                     /codon_start=1
                     /transl_table=11
                     /translation="MDKLYRGPVAFGFDPPDSFWTDPEVFEKFATKCMTAGEDEGDDW
                     GVYAGLGFDLAEHRDTAGSYGQADSIEDFVEDNLDLSTCPNTTITDAYVITDEARLVI
                     KIVSNETDIAEIKNWEFSPYETMELERVDNDGGDIYELIYKIDGFNRTYSSLYGESKN
                     QTFDKVLNESNVFGTLPQGIGAGQVAIQELYRLCDGNAPDDLDTLDCFFDDAECCDPD
                     EMMEYWAKSDLEAAEHNIKRALGEDIEMKQILNKLFAAVDFVAIESGLI*"
     gene            complement(190241..192733)
                     /locus_tag="SRR1747046_scaffold_45_prodigal-single_269"
     CDS             complement(190241..192733)
                     /product="anaerobic ribonucleoside triphosphate reductase 
                     (EC:1.17.4.2)"
                     /codon_start=1
                     /transl_table=11
                     /translation="MKVYKRNGSEQDFCLDKITNAIKKANASVSEEGRLNEDQFAKVV
                     ATVEKFLEPFDTVKVEDIQDLVEKALMKHNRYEIAKSYILFRDQKKNAKIYDDVDEQV
                     LAITKGESAELRGDNANKHIDVNSSIRDYIAGTECKSLAQKMLDKAIILAHKKGWLHY
                     HDMDYSPVMPLHNCDVFNIEDMLDNGFMMNDTKITRPRRFSTAANLAAQINLIVSGSQ
                     YGGQTFSWAPLAKYIESTRVDCKVELLNILSVLPKWLSRILKFWYDDMVEVMVKRDVH
                     VGVKTYQYQVLCHQSSNGQTPFVSNVLNLREAMSEREQKDLAFVIEEILKRRKKGVLD
                     KLGKPMPPLFPKLLYYTCDGLNVKEGDPYFYLTKLAAECITVRMQPDIISEKKNREVK
                     KGQMIPCMGCRSFLAPVWEDKVYPRNTLFYWQYTNDMNPKYDGAYGSNIDFNRKLEYS
                     TLPAYVDGHEIAVNFRGNTGWVVAMDAETVTIKQPIVYGRFNMGVVTVNLPHAACTAV
                     KTINDNNIDPKYTMDEFYRVLDERLDVCHQALLTRWESVKNIKVKNSPILWQHGALAR
                     LDEDETIGDWVKQHEPSFTSISLGFVGLFETCMALTGESNTTEKGQKISKQVLQHLND
                     KCNEWKEADGLGYSLYGTPEEALTYKFANALQKDFGLIEGITDKDYVVNSYHVDPRED
                     IDAFLKLKIEGQYLDLSSGGAVSYIETSDMQKNVEAIISVIQFMHEHIMYAEVNTKLD
                     TCYNCGYQGELKMTKTEDGDFRFICPCCNCSDPDMQLITRRICGYMGVVNAGNVNKGR
                     GDDIFHRSLHLDNESCIYNANEKYKMKNIKMK*"
                     /db_xref="apv:Apar_1124"
                     /db_xref="UniRef100_R7QW89"
                     /db_xref="R7QW89_9FIRM"
                     /db_xref="1.17.4.2"
     gene            complement(192768..193214)
                     /locus_tag="SRR1747046_scaffold_45_prodigal-single_270"
     CDS             complement(192768..193214)
                     /product="hypothetical protein"
                     /codon_start=1
                     /transl_table=11
                     /translation="MKAELFEAIYNLSNGTYLPIGGSTMGKTTAKVNDQIKEPVGSSA
                     DEIIQNVADEAAQILAGNDDPRIADYKDQIVTQVVHNKLANPHEGNFQTAIIDSALAE
                     SNQLFDMILNEDDGGCGVCASDFAGSVPEHILGTEKKKADGNSATC*"
     gene            complement(193231..194151)
                     /locus_tag="SRR1747046_scaffold_45_prodigal-single_271"
     CDS             complement(193231..194151)
                     /product="ATP-dependent Clp protease proteolytic subunit n
                     =1 Tax=Leptotrichia wadei F0279 RepID=U2PM98_9FUSO"
                     /codon_start=1
                     /transl_table=11
                     /translation="LKKIFNAYGTVDTKAYSTAIAKRSHKNDDDDDEDTVMVKRNLAR
                     QGNHIYFYDVIDTQSQMWLQTQMTAAYEEYIVSNAKEVARSHSVMENIYLHINSPGGS
                     VVSALAIYDFIKNFPMICVGVVEGMAASGASIMLCGCGMRQMTKTSTVLCHELRHVGF
                     GYIHETWRNIQDQYENDKFFMERLKEIYLEETKIPSETIDEALSHDLYWGIDKCKEYE
                     LCDFVVGDEMTDEIAAEIDKRVESRIEDNPELCDCECECEQGEEPNKCNCDKCKNEKA
                     EEKPAEEKPKKKVRKSKKAADENKEKENSD*"
                     /db_xref="UniRef100_U2PM98"
                     /db_xref="U2PM98_9FUSO"
                     /db_xref="cbt:CLH_2117"
     gene            complement(194168..194545)
                     /locus_tag="SRR1747046_scaffold_45_prodigal-single_272"
     CDS             complement(194168..194545)
                     /product="hypothetical protein"
                     /codon_start=1
                     /transl_table=11
                     /translation="MKEPEIKDSQLTDGINLSKKEFTSVATVVKALAKVFGEGTYDDS
                     TKLVNEFKSQMRQTFDIHITFEELKVKENAPTNMKVVACRFKKDRPLIFLAMETENKN
                     WFILDEKRFPALEAGSPFEGVNI*"
     gene            194668..196764
                     /locus_tag="SRR1747046_scaffold_45_prodigal-single_273"
     CDS             194668..196764
                     /product="Structural maintenance of chromosomes protein n
                     =3 Tax=Entamoeba histolytica RepID=C4M294_ENTHI"
                     /codon_start=1
                     /transl_table=11
                     /translation="MLELESLTLEHFMCIDNAELDLTSMITILEGDNGQGKSAVMEAI
                     AICLAERKRADSVKEFVQKGYEHSKIVLKMKYNTAPIVFNVTLNVRGGTPLERDVEYE
                     NKHYINSEVTDLIKDLDLSFYSDIILSMQGQDDIATMTPVQRANLLQKLFQFDFAEKV
                     KSISDKIDEANEAIKLDNSKIEYLTKELTAKEARRNSVVLKEPPCSSEEYWKLQDAED
                     ELFEKLTEVKNAMSEVLKLQEEGHEYGGRASALEFKIRELNNKKAEAKKAKNEVENFG
                     LEKKCQAFSDAIDLATKKVGELTVQIEQLSSQETQMYQLAQAASNNHSTCIYKRGEFE
                     KKKSLIASGVCPECGQSTCNMDHSSIEADAENNEEAIVFFKKTVDDCNASISLIKTQI
                     TDLRNQVLQQNSSITLNNTQMDTIKMQYSNLQSKIMPLEEYEKLESDITIAQADMEAL
                     TAKKKSIDEQLESKKDIWQQQNLIETAYNTVKTKIKAFDDVRVFNDAAQKQIENYDED
                     IKNSELNIEEIKNDVASLSRDIDCYNEVKKVLDKELPNFLIIKTCSKLENEMNTFVQD
                     VFPEFRIRLLQSKRGVEFFYTTDPNNDMEDTKTLINSKMASGYEKSVLGISFKVALCR
                     AYGLTFAALDEIDAAASDGNSMKTFQSLINSNVFEQMIFITHKESTRESIKQMSEDVT
                     SYHVEAGVFTNEAIED*"
                     /db_xref="UniRef100_C4M294"
                     /db_xref="M7WZR1_ENTHI"
                     /db_xref="bprc:D521_1756"
                     /db_xref="C4M294_ENTHI"
     gene            196706..197125
                     /locus_tag="SRR1747046_scaffold_45_prodigal-single_274"
     CDS             196706..197125
                     /product="hypothetical protein"
                     /codon_start=1
                     /transl_table=11
                     /translation="MLHHITLKRECSQMKLSKIKMFLKFNKYSMIETFWSVCAFVMDF
                     LMLRHWGYRPAPHWYLNVLFVFFAFFSFFGAFRAFVSWKTYKIRKDDYYKCTEMFQKY
                     GVKKSILYNLQAEPCSQEVAKQLEKDFDVKNMQKIND*"
     gene            197187..197405
                     /locus_tag="SRR1747046_scaffold_45_prodigal-single_275"
     CDS             197187..197405
                     /product="hypothetical protein"
                     /codon_start=1
                     /transl_table=11
                     /translation="MKEFRMSYRGHICGWFRECGCLFFANDAKKADYMQYDSRALTGL
                     KKMWKESVDKAEGPKVKGQKYPTEQWSR*"
     gene            197418..197813
                     /locus_tag="SRR1747046_scaffold_45_prodigal-single_276"
     CDS             197418..197813
                     /product="hypothetical protein"
                     /codon_start=1
                     /transl_table=11
                     /translation="MFYIATPNGLSITEAGRSPLFVNKTHPMFEEISSNISKMSYNQI
                     LEMIDLKSKVVGFVNENVEICFNQDDDLEAQMKFERVPTHIREESVDLLIHAIKNGKE
                     DSFDDKEKALIALLEKEDIKLVGFKLIFE*"
     gene            197822..198148
                     /locus_tag="SRR1747046_scaffold_45_prodigal-single_277"
     CDS             197822..198148
                     /product="Uncharacterized protein n=1 Tax=Bacteroides
                     fragilis 3_1_12 RepID=E4VYU6_BACFG"
                     /codon_start=1
                     /transl_table=11
                     /translation="MRIYISGPITIDPDNWRTHFADAEEFLRNKYPEAQIINPLTLEN
                     DPMYLEAQENLSGLDLYNWVMRRDIRLVCECTHIYALKGWERSPGARLEINVGTTLGC
                     DVLFEQ*"
                     /db_xref="UniRef100_E4VYU6"
                     /db_xref="E4VYU6_BACFG"
     gene            198174..198464
                     /locus_tag="SRR1747046_scaffold_45_prodigal-single_278"
     CDS             198174..198464
                     /product="hypothetical protein"
                     /codon_start=1
                     /transl_table=11
                     /translation="MKSYELPFKYRKGEEVSDRCLFVMRENETAVDGLEMTYLSEDEQ
                     KEVRELLKDHEVGSTFGKGEPIDGYKPEWGKAWRRYNKASFVKEEEEDGKEN*"
     gene            198448..199173
                     /locus_tag="SRR1747046_scaffold_45_prodigal-single_279"
     CDS             198448..199173
                     /product="hypothetical protein"
                     /codon_start=1
                     /transl_table=11
                     /translation="MEKKTRTTLTKAAQLIAAGATEQDLRAKNTLYDDNTFKQLYEAA
                     KSLVHFREYAAEVKEKYQTNVDTFRKGYIGKKASDDFGSEFVQVKRGRPYGYMASIFK
                     DGKIYLGYVMIDPSEKFTHDMIGQGIALERAERNLADGITIEGILSGKAHGGINQYLD
                     SESKTTLQYYYNRVRRYFMPDVYSYSRGTEPIKDPKFADIHAYQFAQAVIEAKTQHEF
                     DYNLRRFKDMCLMLHPDFEDLNG*"
     gene            199224..200594
                     /locus_tag="SRR1747046_scaffold_45_prodigal-single_280"
     CDS             199224..200594
                     /product="DNA polymerase III subunit gamma/tau n=1 Tax
                     =Simkania negevensis (strain ATCC VR-1471 / Z)
                     RepID=F8L6U8_SIMNZ"
                     /codon_start=1
                     /transl_table=11
                     /translation="MANKSINWSISLRPTKLKDVYGLDKLKTFAYKAAKKNEWPEAML
                     LQAKYGTGKTTAAKILAQMMVCSNPDADGEPCCECPSCKAIVEETWSRDVINLDGAKD
                     KSEDIMEKLDAFTATAPFKDKTKVVILDEMQALSAQCKSKLLKLLESKRGNVHYIFTS
                     MVDESSNSKMAEASIKALTSRLMTFKYPAFGEIDIMKYLYSIIKKLNIEAPIEFKTHG
                     LQLIAQNCDGSLRRATMILQQCVETETFDLEGIKESFGLANVEDFYQTLLRLLNGENS
                     RELFETLVNVNDYDGHIRLSVLAFANAETYRLFGTINEYNGNGKKVDDKLECELVDLF
                     ARVNSQKDGAKTMSDWQKNKTIADLEPLIRHPNYAKVRDMFAAFYKDNSVYTTKASYI
                     LGMTKIIDACRNNPHQENARRMMEATPQYAAAPAPTAGNPVPPTTYAAADEGPLPTPG
                     RRIIRN*"
                     /db_xref="UniRef100_F8L6U8"
                     /db_xref="A0A0A2EJW9_PORCN"
                     /db_xref="ssab:SSABA_v1c00070"
                     /db_xref="F8L6U8_SIMNZ"
     gene            200606..200893
                     /locus_tag="SRR1747046_scaffold_45_prodigal-single_281"
     CDS             200606..200893
                     /product="hypothetical protein"
                     /codon_start=1
                     /transl_table=11
                     /translation="MPMKNKDEVPQGKNELTLTIEQIMKDFGGTKYKAYTVEAFRTEI
                     NGRLDACAIIAKGPVKVLTANLKRRLAKKSTVEDMLMELNETLFAFFEGGQ*"
     gene            200893..201495
                     /locus_tag="SRR1747046_scaffold_45_prodigal-single_282"
     CDS             200893..201495
                     /product="Uncharacterized protein n=1 Tax=Mycoplasma sp.
                     CAG:956 RepID=R5MB58_9MOLU"
                     /codon_start=1
                     /transl_table=11
                     /translation="MNYQDKTLKELLSYEVAQIDDIDIQNFVKMTLDEVDPIHRIKPA
                     SSTGKYHPKFASGEGGLIRHIKVVVRNVIELIRATPAVESEKDELIAAAILHDMWKYP
                     EGRDHEFTAFDHPALGAQWCNEHGFETIGRLIGAHQGIWTTSRVMPGFVNEQPRKFDE
                     WLLHWADLIASRTYLRCDFDELGDLVLENEKPVSTRKIIN*"
                     /db_xref="UniRef100_R5MB58"
                     /db_xref="R5MB58_9MOLU"
                     /db_xref="dku:Desku_0910"
     gene            complement(201643..201858)
                     /locus_tag="SRR1747046_scaffold_45_prodigal-single_283"
     CDS             complement(201643..201858)
                     /product="hypothetical protein"
                     /codon_start=1
                     /transl_table=11
                     /translation="LSLSKETSNSYDELLRQPMHITIGIYNALRKYIEKENKARKEAE
                     EKERRKQSGMTSPSIPSFKMPSMPSIR*"
     gene            complement(201845..202936)
                     /locus_tag="SRR1747046_scaffold_45_prodigal-single_284"
     CDS             complement(201845..202936)
                     /product="hypothetical protein"
                     /codon_start=1
                     /transl_table=11
                     /translation="MEVSEKKTLDEAAKEIREERQVPAGYMTMELSTKGKFGAPAKFH
                     IRNFLTEDLVTLAIEDEDKVQLAVANMLQDLIFEPKEEVDIMKFHEKEVVETILRLYK
                     RYYQTTLKGLPWELTEEDKELIALEEGGKDTDNYRRRIEAVKRGEEKRFFDIDLKQVD
                     FYPVPDTITKVARITQKDPETGEPFVVEYTFPRYGDAMMLQKFLKEIPEFKEGEKKFA
                     SITENVKFRQKMEQRWADGENIPLERIPKFTPQDMEKFQEFQKKKAKFATRAVKALHL
                     KSIDGLEIGDLPLDKKLEYADDPRLSHSTFEKVNKAYEQLKIGPIEDVKVVDPYTRKV
                     TDIHYTFRLFTLIQALRDNELDGAVIEFV*"
     gene            complement(202955..203239)
                     /locus_tag="SRR1747046_scaffold_45_prodigal-single_285"
     CDS             complement(202955..203239)
                     /product="hypothetical protein"
                     /codon_start=1
                     /transl_table=11
                     /translation="MILDVICGFDAAYDEVSRSIDFSLDYTYCENLIKLKAILNPFLY
                     NALLDCYTKGDSGVYSSLIVDKNLLDFFKTKHTKAEFITFIGNLNKYLQD*"
     gene            complement(203245..209847)
                     /locus_tag="SRR1747046_scaffold_45_prodigal-single_286"
     CDS             complement(203245..209847)
                     /product="hypothetical protein"
                     /codon_start=1
                     /transl_table=11
                     /translation="MNYKVDILEVSGHDESYKNAVKKYAQRFNSTYTKQEISQKVAET
                     MKELGLNHCTTTKETNSFTINLFQDSSDSTPYVKVCATPVSKTEKVVVKFAEHKYFKN
                     LKHLYGTYKTELSQNEGSSTVTTDAYVRGVLGNNFHVTDLSQSDKFVGAEEIDLRSPY
                     MESLNNVLFESTHKIEGEIYGITENGKLFVAGKRVKPHLRMYDNKLISTLDDITPAYS
                     YNDTIQKLPGLTSDIYFDELDLENPKLTNFTVRKPMNDTYWPDKEPEFKYFKNLLIFE
                     AKVDLHSPRMALKPDLDEGEFQLITSLLNSGDKIESALALDGQGTRTHTIVTNIKQRC
                     KYLAAQGNNLVAIMADNKIWTAEDVNYDAVNAVTMTNSGKEFTETGAQLVDMFYDSTL
                     KSWVGSFGYEADAGVDFYGDNYYRFMVAKTMPDSANANGRVVYNQRFSSKEGGALEFV
                     NRSSSNLLKRVKGAKYVEVIDTYGEAYDESMKSKVSPDDIAISSYDEMPKATASELGI
                     TVGSTVRYINEGPYIVDPSEYEKDGSKMYQKIFSDGDVDLVLQQDYIFVKNNLYTVDD
                     NGNYTRTLTKAKHWLGAKMPITLDTTMLKLRALPVDGATSCYKYVQEDLKTFCSWALD
                     TAMTAEQGDEYTFTNLSLKETYTEAELNDYKAALSGLNKAYNSDSNDKTHGLLTYAQF
                     VSLGVKFYSGDEEVECSVDSYGSSEKAITKVVFKTALPLDTQKRIDSSKNYELICDLD
                     SGVIESSMAYKNFINFEEAYRQYLFIALTAVRGVRSYENFGAKSVVKIHSFGGKIYFR
                     LYTGDVIFIEKKNLRKAEDIEAVSNWRVSIMPTGTYLNGWNVQDLKSLSGYETVTLKT
                     GKELPVNNKEQRIYFFKTTSEMFAMSDNLHIFIGGYAYSAETIYDVYNNMGGGEFDRT
                     QEWWKNNIESWIGTSDDEAHPCGKTPIVLYSDDGGTTFKMLPIKRYLPSSIYEDGKDR
                     QVQHFSITKDGKVAGYVQEAGGAYTTNQVIIDFDDLVGNVDPTKTRWAQVGVNPTGEI
                     RSIEVDDGTITYTTGAVGYGVDIDLSEMRGSDSFNIDFTGNNAITLPEGLMVTSVDNG
                     NAIRFNKAISEDSSISGTYRVLFAAYTRLDIPNQEKYLSSNPSILGSYINSKGNLKVD
                     SIKQVETALTANRVCIKNFPKVSEDTNKTYYEYKDPVYQLKYDTNGDPVYNVAGDPSS
                     GQQMEMTQDYTVVPLTNQYTNNIVQCDDTGKVLDITINGTLGSVDFASSLGQGLSESQ
                     LVVAGKPKGSINDFLNNASLMEVDEAFTNSLKAYNITLDGYNTDGLFCNFVLGDTNLL
                     SYCDKAAVEDWKDYSAFITTQEDAWGFPDNQYSSESDRYIYKTNGGHNYLFDKKYNVY
                     VLKSRRYIEGTLNIPYVFYNGGNGTTVIPDPIIEYCETAGRTDEMVGAGALANSIFYH
                     PMGYGGLRNNFSMTETTPWKRDPVAFKSEGFLKNSFGDYVFLTDNTGKKLKVFDAIQL
                     SDGTAIDIDYDSFLHDGLNEVKFYNTTAAAADFKVYKLKRTDIYQCHTTSYVKQGSKV
                     GLRFYKNTDRITNVSLAEGYLFNSKGEKCYEATIENGMLVVGNALEAGGSELTAKFKV
                     EYTVKGKTFDEVVESKFTLNGSNSAPWIDEIIDDNNSIFYYKDKGLLSKVTGDSTTID
                     EEYKLKLTDADGSLSITNDDIVCSNCTASIDSNDVVTINVAAGFEKSETYISINGFIV
                     WSAPIIEITDEIVKRNSTYYLGDNELDSSIVNPIESEVITGDFDKVLYLGYHSTKDVP
                     AGVLIEGLWGYSVSRIPEYSNFQNLLYSKGTIIEKGISFNESQLTQLRISEIASDNSE
                     IKFNAPFKFTDKYNDGNEHYFRFKILTILEQDLAPKVMNNPDYYYELTKEQMKQFAPN
                     RVWYNPKGSPVPPIKVGSKIFNAENNYAYYGNDYKNANGIKIYICDEEGHFVNYDENG
                     IDYRLDDNNDGNCSKNVYIGVDNRYVSPEPINPTCQDWYYENIYTPNNEVNPLWQVIR
                     IAPKIENKKWVQHVELCRYKKNGATQTLTPDVDSPYVTINELSQIIAENGALQVENNF
                     DVFDPETGKISLLLSEGSSEYKRDEGDEDITMYGLNFNVKKLRDMYNENDFDIASTLQ
                     ASYTVNTLRDFTTPIQGDSAIAKITELGIFDKNHKLIAYAQFPPIEYRTDSQHASFTC
                     VIYHGNMTND*"
     gene            complement(209873..210628)
                     /locus_tag="SRR1747046_scaffold_45_prodigal-single_287"
     CDS             complement(209873..210628)
                     /product="hypothetical protein"
                     /codon_start=1
                     /transl_table=11
                     /translation="LLDLYSTQLLGYGETFNESFPFDFEALTYNGQNFKDIFENKLYL
                     FAYFPGNFNDPDMFGYNRFDIVGLFWANDKVNFVKINKNYTLCTTKYSGNVLISNNEL
                     NLFYGYNIYPIITDEGVHEFDSKPDDFKQAMATSDIFKLDLSDSVMNYTSKVFNTIKL
                     PRNKIADGSYSFNVFLDPHFIAEGYRFDDYLKDGKDAETVQYCISQSAIRYDKDNDVF
                     FTNAYLVENDELDISTDNDADFVQQMIANLLSD*"
     gene            210732..>211367
                     /locus_tag="SRR1747046_scaffold_45_prodigal-single_288"
     CDS             210732..>211367
                     /product="Phage portal protein, HK97 family n=1 Tax
                     =Ruminococcus torques ATCC 27756 RepID=A5KJS1_9FIRM"
                     /codon_start=1
                     /transl_table=11
                     /translation="VIALYPLLPNRMEVDRDERGNLYYTYSRQSDENPYLKETKDYIL
                     KPEEVLHIPALGFNGLKGFSPIAMAKNAVGMTLACEEYGASFFANGANPGGVLEHPGV
                     LKDPARVRESWNEVYRGSNNAHKIAVLEEGMKYQQIGIPPEEAQFLETRKFQLNEIAR
                     LYRIPPHMIGDLDKSSFNNIEQQSLEFVKYTLDPWVIRWEQSLQKALFLPGE"
                     /db_xref="UniRef100_A5KJS1"
                     /db_xref="A5KJS1_9FIRM"
                     /db_xref="ain:Acin_1976"
ORIGIN      
        1 AGCTTTTGCC TGAGCTTTTG CTTCTCTTGC AGCTTTCTTG TCAGCGCGTT CTTTTCGCTT
       61 TGCTTCAAGA GCAGCCTTCT TGCGTTCTCT TTCGAGTTTG TGTTCCAACT TTGCTCGCTT
      121 TTCTGCTTCG ATTTCTGCTT TGCTTCTTCG TGCTGGAGCT TTCTTTGGTG AGCTGTCTGT
      181 TGTGCTTTTC TCTGCAGTTT GTTTAGCACT GCTTTTGACA GATGTTTTCT TGCTGCTTCC
      241 AGCTTTCACT GTCTTCTTTT GTTTATCGTC TTTATTCTCA GCTTTCCTTT CTTTAGCCAT
      301 TTATGACCCT CACAATTCTA TAATAGAATA TTAACACTTA GATTTTCTTC CAGGCACGAA
      361 TCCTTCAGGG CAAGTTTCAG CTAAAACACA TTCTACACCA TTTGTGTACC ATTTTCGGCC
      421 TAACACAGTT TTTACGCCTT TGTGTTTTTC ACTGATCTTT CTTTTTGCTT CTTCAGAATG
      481 ATGCTTGCCA AACATATGAT TGTTTGAGCC TAAATTAGCT TCTCTAAGCT TCTGTTTTGC
      541 TTCATCAGAA TGGGTTTTTC CAAACATAGG ATTGTCTTCA CCGCAGCTTA CGCCTTTTCG
      601 AGTTTCGCTC CAAAGCTTTT TCGTTTCTTC AGAGTGGCGC TTCCCATAAA AAGTGTTGTT
      661 TTCGCCTTTC ATATCTTCTG ACTTATATGT AGAATAGTCG AGTCTAACTT TCTCATATTG
      721 TTTACTTGAA AGCTTCATAT CATCTTTTTT ACAATTTGCC ATATAAAAAA GAGCGTAATT
      781 CATTTCTCTA CAAGGATAAA TCTTATATAA AAGTTGATGA CAAAAGAAGT GTTCTCTTGC
      841 GGTTAACAAG ACTAAGTTTC TTTTCTCTTT TTCCCACAAG GAAAAGAGAG ACTTTGGTAA
      901 AATATGGTGA GCTTCATAGT ATTCACCATT CCCTTTAAAT CTAATTCCTA ATTTTTCTTC
      961 TGATTTTGCA CGCTCAATGA TGAGCATATA GATGTGACGA TAGTTCATTA AATGTTCTCC
     1021 TTGTTAGCCC CATTGTGGTA CCGGCCAACA AGGAGCCAAG TCGAGAGCTA ATCGACTTGT
     1081 TTTAACATTT AATTAGTATC ATCATTTAAT CCTTAATAAT TCTTGACTTA ATTATTTCTT
     1141 CTGGAATATA CCCGCCAACT TTTTCTATCA TCGTATCAAC ATCAAGCTTT CCATAAAGAT
     1201 CACAATAGTA TTTATAAAGA TCGTTTCTGT TTGGCATATA TTTATCAAGC CACCACTCGC
     1261 ATCCATACCA CTTGAGATCA GTACCATTCT TTTTATTGTA GTGTTCAAGT GCTTCTTCAA
     1321 TTGAAATAAC ATCATAGCCT ACGCCTGCTT TGTAGTATGT ATTACAGCGG TGTTCATAAT
     1381 CCTGAAGGTC GGAGATTTCA GCGTCAAAAG ACATATGAAT TCCCTTTACA GGTTCGCGTT
     1441 CCCAAGATGC ACAAGCATTT GCCAAAGCCA TAACCAATTC AAGTTCAGGC TTCCAAACAT
     1501 AGAAGTCAAG AGAGTCGTGA ATGTTGTTCC AACAATAAGA TTTAAGTCCC CACAATGAAA
     1561 GATACTTCGC AATGTTTACC CAAGTCGAGA ATGCAATTCT TGATTCCATT GTCTGAATTG
     1621 TTGAGTTACA CGCGTTGTTC AAAAGATGTG AAAACATTTT AGAATAGAGT GATCGGTCCG
     1681 CGCCTGTCAA TTCACCTTTA GGCGAAACAG AAAGATAACG AAGTTCTGCA AGATGTCTTA
     1741 CAGGTCCGTG CCAAGAACGA ACATATCCTT TCATCAAAGC AAAAGCTTGT TCGCGTTTGA
     1801 TACGACCCAT AAGGCCTTTA TATGTTTCAA AGAAAGAGTT GCGCATCTGA TCTGCAACAA
     1861 CCAAGTATTT TACATCAGCT GTCTTCATTG GATTCTTGCT TCCCATATTG TTCGCAAGAG
     1921 CCGCATTAAA AGCAGCAGTG CTATTTGTAA GCTGAATAAA CTCATCGCAT TCGGATTCCT
     1981 TAAAACCTGC CTGCTTCAAC ATTCCCGCGA AAGTAGGAGC AGTACATCCG AAGATGAGAC
     2041 CAAAGTTTTC TGTTTTAGCA ACAGTTCTCC AACCCTTAAA AGGTTGATGT TCTTTGTTCT
     2101 TGATAAAATC GTGAACAGTC AACTCTGTCG AGTTATCAAT CGTTAACATT TATCCTCCAA
     2161 ACGGCCGATT TGCCGCATCT CATAAATTAT ATTAACAGAA AAATATTTGA AAGGATTTCT
     2221 GAACTTTGGA CGAAAGTCTT TTATATTATT TTTGTCTGGA GGCAAAGGCA AATGTATTCC
     2281 GTAAGGAAAA CGAACGCGTG AACAAGTATC TTCAGGCAGG TGACGCTGTT GCTGCTCGCA
     2341 CTGTTTTCCT CGAAAACTCA AAGCCTACAA CTTCAAAGAT TGAAACTTGG GATGCAGCAG
     2401 TTCGCTGGGC TCGACTCCAC CCTGATGCAG AATAGCTTAT GACAAAAAGT AAAAAACCTA
     2461 TAGAGCCGTT CTATGTTATT TTGACAGATA ACGGCTTTTT GATTGAGACC TTAGACGTAT
     2521 CAAGATATTA TGGTAACTCA GTTGTTAGAA TGTCTTTAAG CACAGATGAC TGCTTTGAGC
     2581 AATATCATAC TTGGTACAAA AACAACTACA AAGACAAGAA AGAAAATTGG AAGCCTTGCG
     2641 TAAAGTATCG TTATAACACT TATGGATTGT ATCGAAGAAA GACAAAAGCT TCTGCTGAAA
     2701 GAATGATTGA AAAGATGAAT AGCGGGGAGA TTAAGAAAGC AAGTGAACGC TTTCCAAATC
     2761 CAAGAATTCT TTATATTGAA ACATCGTTCT TTGACTTTCT TAAATACTAT TTAGGCGGAA
     2821 AGCAAGTCAC TGTTGATTAT GGGGAATGGA ACTGGTGATG AATTACTTTG TTATCAAAAA
     2881 TGACCAAGGC TTTTACTTCA CTGGTAAGGG AATGGAGTTC AGCAGCGCTC TTGACTACGC
     2941 AAAAAAGTAC CCAAAGGTGT ATCTTGCTCA GGCAGCTGCT TATAAGCTTG TTCACTCAAA
     3001 CGGATATAAA GGCGTTTTGA GAATCTTTCT TGTTGAAGTT GAAGAAACTG AAATAACGGA
     3061 TTGGGATGTA TGACAAATAA AGATTTCATT TATTGGTTGT CAAGTATAAG TACATCAGGA
     3121 GAAACAACTT CTCCAAAAGA TCGAGTTGAA CTTATCAACC GACTTAAAAA GAAATGTATT
     3181 GATACTTTAT TGAAGCTGCA GTCTGCGGAA ATAAAACTCG CTCAAAAGAC AAAAGATTAC
     3241 GATGAGCTTA AAGCAAACTA TGATGCTTTG TGGGAATTGA ATGCGGACTT AACTGAAGAA
     3301 TTACAATCGA AAGAACAATA AGAAAAGGGA GCAAAAGCTC CCTTTATTTA TTTTAACAAC
     3361 TCACTAATCA TAACGCTTGC CCGACGCCCA ATCGGGTATT TGGTCTCCCG TAACCAATCG
     3421 TTATATGCTT GTAAATTATT CTTGTATAAG AACACATCAG ATGACTTAAC GCTCTGCGTG
     3481 ATTTCTTTAT CAATTTTCTT TTTAAGTGTT CCACGAACAT AAACATCTGG GTATTGTATT
     3541 CTTGCCTGCT GAACAGAGTT GACGCCTTCA ACATCATACA CATAAGTTAC AAACTTCTTA
     3601 GGTGTATCTT TAATTTCATT TGGGTAAGAT ACAACTTTAT ACTCAAGGAA CTCTGGAATA
     3661 TTTCCACAGC CTACTTCCTG CCCGTCCTTA AACATTTTGT AAACACGAGG TCCTGCTTCA
     3721 ACTGATTTGT TTGCGTAAAT AGAACCTGTG TAACAGTCTT CAATTCTTGT ATGAATATGT
     3781 CCTAAGCAAA ACATTTTGGA ACGCATATTT GAAGTATCAA CACCGCCCCA GTTTGGGTGA
     3841 TTTGGGTCAA GCTTTGCCCA GTGTCCTACT GTCAAATCAA CATCAGAATC GAAAGTCATT
     3901 TCAGAATAAT AAGCAGAGAG TGACTTTCCC TCAACTCTTT TATGTGGAAG CATTCTTACT
     3961 TTTGTGTTGT TGATAACTCG ACAGTCAACA TCTTCAATAA TCTGAACACC GTTGAAATGT
     4021 CTCAAGAACT TCAAAGAATG CTGTGCTTTC TTTTTGTATA ATTTTAAGTC GTGATTACCC
     4081 ATTATAACAT AGGTATGTGC GAAGTATTTT GAACATAAAT CAAAGATACG ATACTCTTGG
     4141 TCGATAACAT CACCAGGGTT TACATCCTTT TCAGTGACAT CACCGAGCCA AAGAATATTG
     4201 CGTTCTTCTG TATCATTTTT AGCTGTGTCT TTACAAAACT CTTCAAACCA TTCAATAAAG
     4261 TTTTCACCTA CATCGTGGTT CCAAGCGTTC ATAGCTGACA AGTGAATGTC GCCAAAAATG
     4321 TATAACATAT AACCTCCGAG CTTGTTAGCC CTTAATCATT CCAAACTTAA ATTGTCTATC
     4381 TTCTTTAACA TTGAATCCCA ATGTCTTTTC AATAAGAAGA TTGTACTTTT CGTCAACATC
     4441 TTTTGATTTT GAAAATGGAA CGAAGTCGTC ACATCTTGAC TGAATTACTC TCAAGTTGCT
     4501 AAAGAATGTT GACTCAACTT CATACTTAGG ATCGAACTGA CCCATCTGAT ATAAGAAGTC
     4561 TTGTTCAATT GTTTTATTCT GAATCTTGAA CAAATCGCTG TGAGACACTT TCTTAAGGTC
     4621 TTCAATATGT TTGATTGTTG TAGGATGCTC TCCCAACCAC TTTACATATT CAAAAGCAGC
     4681 AAGTTTAACA TCATTTGCTT TCTTCAAACC TTTAACCTGA AGTGCGCCTT TAATATTGTC
     4741 AGAACCATCG CCAAAGCAAG CTTTCCAAAC ACAAACACCA GCAATTGAAG GAGTGAACTC
     4801 ATACTTATCA CGGAATGAGT CAACTGTAAA CATTTTGTTC CAGTCCCAGT TCATCATTTC
     4861 AACGCTTATT TTATTTCCTT TTTCGGTTTC CACCCGTGCT TTTCCTCCAT AGTTTTTCTT
     4921 CTTTTATCAA TAGCCCATTG TGGGATTCCT TTATACCATC CTTCGCCTGG GCATTCTTTT
     4981 GAAAAAGAAC GATTTTCTCC ATCTGTCCAC CAAGTTTTAC CTTGATTTCT TTCAGAAGCT
     5041 CGCTTACGAC CTTCTTCTGT TTTATTGTAA TTATTTTCAG AGATCTTTCG TTTTGATTCC
     5101 TCTGAATGGT GAACACCTAA AAAGTTTTGT TTACCTTTCA TATGTTCTGA TATTCTTGAC
     5161 TTTGTATCTT CTGAATGGTG ATAGCCTGTC ATATCATAAG CGTGTTCTCT CATAAGTTGT
     5221 TTTGACTCTT CAATATGATG CTTCCCTTTG AAATTGTTAA AGTCTTTTCT TGTTTTATTG
     5281 AACTCTTCAA GTTCTTCTTC TGTCATAAGA AGTGTTGACT TCAACAAATG AGCAGCATAA
     5341 CACATTCCTT GTGTATGATA TATCTTGTAT AAATATAAAT GCGCAAGAGC GTGTTCTTTC
     5401 TGTGTTAAAA CAACCAAATT TGATTTTCTA TGCTCCCACA AGGGAAACAA CGACTTTGGC
     5461 AAAATATGAT GAATCTCATT CCCGTCTTTA GGCGTCTTCT GAAGATTTCT CTCTTTTGCC
     5521 ATTTTAATTA AGTTCATATA CTGTTTTCTA ACATCTTCCA TATTAGTTAG TTAAGTATCT
     5581 TGCATAATCT TCGTCGTTAG TAATCATCAA TATTTTAAGT TCTCTTCCGC CATCAGGATA
     5641 CTTTTTATCA AACTCTTCCG CTTCTTTTTT AACAATCGAC TCCATAAAGT CGTCTGCCTC
     5701 AAACTTATCA GATATTACGG AAATAACATT AGGACCTCTG TGAATAAAGT ATTTTCTCAC
     5761 GAGGTCTACA ACAGTGAGAC ACTGTCTGTC GTGTGTTCGA TTCTTTTTAT AGGCGTGCAG
     5821 TATTTCCTGA CGCTCTGTGT ACTTAAAAGT CTTTGATAGT CCTAAATCCG TTTTAGGAAT
     5881 TGGGTCATAT AATAAAAACA ACTTACCCTC ATCAGCGAGA TGCTGTTTCA CTTCGCTGTT
     5941 GATGAAGGTA ACCATATTCC GTGCAATAGA TATAGGATCC TTCTCCAAAG CTACATTCTT
     6001 CTTGCGATAA TACAAGTTGA ACATATCAAT GGCAATTACA TCATATTGCA TTTATACCTC
     6061 TTTTAATTAT TAGCTGTTCA TTCTTTTAAG AATGTGTGGT TTGTTGTCAG CACCTTCAAC
     6121 AACTCTTGTA GCGCCTTCAC GCTTTTCATC AAGCTGCTGC TTTGTCATTT CAACATCTTT
     6181 TCCATCCTGA ACAGCTGTTA CTGTTTCGTT AGATTTATTA TCTTCCATCA GTAATCTCCT
     6241 ATAAGAATAT ATTAACATAA CTCAAGATAA TGTTACCTGA GTCAATAAAT TAGTCTTATT
     6301 CAAGAAACTC CATATATAAA TTTTATTGTC CTATTCCTAT TATTATTGTT CCAATATATC
     6361 TAAAAAAGTG GGTTTTTCGC TGAACTTATG AGGATTTCTG TTTATATTAT TTTAGAAAAC
     6421 AAATAAAGGA GAAGCTTATG GAAATGCTTG ACGAAATCAA AACTGCTCTC GAGGCTGTAC
     6481 CTGAAATCAC AAATGTTGAA ATCCTTACAC ATAAATATAA TCAGTACAAA TACCTTAAGG
     6541 TTGAAGGACC TTATGACGGA TGCCCAGGAA TGAATCATCC TGTAACAAAA CTCATCGAAA
     6601 GCATCGCAAT GAAACACGGC GCAGAAACTG ACGGCTGGGG TTGGTTGTAT CAGTTCGAAA
     6661 GAGTACGTGA ATGGGAAAAA GCAAATCCTG CTCCTGTTGA CCCAAGATAC AATTACAATG
     6721 ACAGAGAAAC AATGAAAATG TTTTCTCCTC AGGCAAAAAA TCCAAAGAAC AAAGCCGCAA
     6781 GAGAAATCTT GAACAAATAT CTTGCTGATA AAGCTGCTTG GCAGGAATTA AGAAAATCAA
     6841 CTTGTCCTGC TTCAAAAGAC CCAGGCTTTA CAGTATCATT TGCTCCACTT GGACACGGAG
     6901 CTTCAATCGA AGCTTTCTAC GCTAACAGTC GGTACTGTGG CGACTAATTG TTCAATAGGA
     6961 GAAAATAATG GCAACAAACT TGGACTATAC AATGACAAGA AGATCTTATG GTGGCCACGA
     7021 ATCACAGTGG GTTAAAATCC TTAAGGCTCT CGTTGAACTT GATGGACACG CAAAGTCAGC
     7081 TGATGTATAC GAAAAAGCAT ACGGACACCC TCGCGGTGGA AATCAGTCAA ATGGACTTTT
     7141 CGCAGGATTA GCAAAAAATC ATCTTATCAG ATACAATCCA AAAACTCGTG AAATCGAACT
     7201 TACAGAAGAA GGCTACAGAA GAGCAGGCGT TGATATTGAC TACCCAACAA CAAAAGACAC
     7261 TCTTTCAAGA CTCGCTGCTG CAGGCGGTGG TTCAACAACA TTTGACTCAG CACATCGTCA
     7321 GGATTGGGCT GAAACAAATT ACGGACAGGG TTGGCCAAAG GACGACAGCA CTGAACTTAA
     7381 TAATGTTGAA AAGTCAAAAA TCCGCAGCGC AGTAAATCAA GCAATCGACT CTATTATGGA
     7441 CGATGATTTG GAAAGAAAGC TCAAAGCAGT AAAAGAATAC GCTATCAAGT GTATTACTGA
     7501 CAACTTATTT GTATGGGGAC TTGACGACTA ATGAGATACA CATCAAGCAC AATTGAAAAA
     7561 ACTGTTGGCT GCACAACAAA GAAAGTGTGG TTCAATGTTA ATATGGAAAA TGAAACAGAA
     7621 ATTTGTGACT TCGCAAACGC TTTGATTACT GTTCTCTCAA AAGTTTTTGA TTACGACGAA
     7681 GATGAGCTTG AAGAAGAATG GATGCAGATG TCTTTTGATG AAAGAACTTG CACGCCAAAT
     7741 CTTACAGGTG CAGAAGAGTT TTTTGACAAA TATGCAGAAG AAGTTCTTGA AGATATGTGG
     7801 GCTTTGGAAC CTGAAGCTTT TGAAATCTTT AATTTCGTTG AAACAGAGGA AGAAGAACAT
     7861 AGAGAATATG GAAGCGGAGA CGACGGCTTT GCTGCGGCTA TGTTTCCTGT AAAAGAAGGT
     7921 AAGCTTAAAG AAAGTGGTTC ACAGTACTTG GTTATTGTAA AGCCATCAAA GAAAGCAGAC
     7981 TGGAAAGAAG CAAGAAACGC TGTTCACGAG TATAACGAAA TGAATCCTGA ATGCAAATTA
     8041 CAGTATAATG AGTATCAGGA TCAGTGGAGC AGCTTCAATA TGAATATGGC TCAGTGTCAG
     8101 GATGTTCTTG AATACTTCTT GCCTCTTGGT AGAAATCTTT TTGACAAAGT TGAGTTCTAT
     8161 CCGAACATAT AATTGTTAAT ATAATAAGGT GGCAAGGAAG CCACCTTTTA ATGCCTTTGG
     8221 AGGGGCAAAA TCTATGGTTA TAAATCACAA TCTTTCTGCG ATCTTTGCAT CGCGTCAGGA
     8281 AAATGTCAAT GGAGCTGCAT TGACAAAATC AATGGAAAAG CTTTCATCAG GTGAAAGAAT
     8341 CAATCGTGCA AAAGATGACG CAGCTGGTTT AGCTGTAAGC GAAAAAATGC GTTCGCAGAT
     8401 TAGGGGTTTG AATAAAGCTT CTGAAAATAT TTCTAATGGC GTAAGTTTTT TACAAACTAC
     8461 GTCAGGCTAT CTTAGTGAAA CAACTGACAT TCTTCAGCGT ATTCGTGAAC TTTAAGATAG
     8521 AATACAGATT CAGGTAGAAG TATTTTTGCT TTTATACTAA TTATTATATG AACTACAGAC
     8581 ATATTTATAT GATAATTATT ACAAAAGCAA AAGAGGAAAT GGCCTCAGGT AAGAGAAGAA
     8641 AAGGGAATGG TGAGTATTAT GAAAGTCACC ACATTCTGCC GAAAAGTTTA TTTCCTTTAT
     8701 GGAAAGACAG GAAGAGTAAT TTAGTTTTAT TGACAGCTAG AGAACATTAC TTTTGTCATA
     8761 AGCTTTTGGT AAAAATTTTC AAATGTAGAG AAATGGCGAA TGCTTTATTT AGAATGTCTA
     8821 CATCTAAAGT AAATAATCAT TTAATTATTT CAAGTAGAGA TTATGAATAT AGCAGAAAGT
     8881 TATTTGTAGA ATTAAATGAT TTTAACCATC CAATGAAAAA GGGAACTTTT TACTGGTTTA
     8941 ACAATGGCGA AAGTGAAATT TTTAGCTCTG AATGCCCTAC TGGGTACACA ATAGGTAGGA
     9001 TACCAAATAG AGACTCAAGA ATTAAAGCTG GGCAGACTAA TAGAGAAAGA AACAAGATAA
     9061 GAGGCTCGGC TCAAAGTAGA ATGTCAGAGG AAGAGCTTAA ACTTTGGAGA CAACACATAT
     9121 CAGAAACTCA TAGAGACGGG AAAGAAGTAT ATGAGAAAAT GTCAGAAGAA GCTAAAAAGG
     9181 AAAGAGCTAG AAAAATTTCG GAAAGCTTAA AAGGTCATAA AGTTGATGGT GAAGCTGTAA
     9241 GTAAGGGAAT ACTTAATTCA CCTAAACATA AAGCTGCTGT AGAAAAAACA GCAGCTAAAC
     9301 ATAGAGGCAA AAAGTTCTTC AATAACGGAG AAGTTTGCGT GTTGGCTGAA ACTTGCCCAG
     9361 ATGGGTTTGT TCCAGGTATG CTTAAAAGAC AGGGAAGTCG TAAAAATCTC AAGGAAAGTA
     9421 AAGATGGTAA TTAACCATAA CCTTAGTGCG ATGTATGCTT CTAGGATTGA AAACATCAAT
     9481 TCTAAGAACT TACAAAACAC AATGGAAAGA CTGAGTAGCG GAGAGCGTAT AAACTCAGCA
     9541 AAAGACGGAG CCGCAGAATT AGCTGTATCG GAGAAAATGA GAAGCCAAAT TAGGGGCTTA
     9601 AACAAAGCTT CAGAAAATGT TGGAAATGCT GTAAGTTTTT TACAAACAAC TGAAGGTTAT
     9661 TTACAGGAAA CCACAGATAT TCTTCAAAGA ATTAGAGAAT TAGCAGTTCA AAGTTCAAAT
     9721 GGGATTTGGG ACGATGAATC AAGGCTTATG ATTCAGGTTG AAGTATCTTC ACTTGTAGCT
     9781 GAAGTTGACA GAATCGCTTC TTCTGCTCAG TTCAACGGTA TGAATATGTT GACAGGCCGC
     9841 TTCGCAACAG AAGGACTCTC ATTCCAAGTT GGCGCAAATA TGGATCAGTC TGTAAAAGTT
     9901 ACAATTGGTT CGATGGACGC AACAACTCTT GGTCTTCGTG GCACACAGGA AGGCGGTGAG
     9961 ATGGTATCAG TTGCTGATGT TGATTCTGCT AACAGAACAA TCGGTACAAT TGATGAAGCT
    10021 TTGAAAACAG TAAACAAACA GCGTGCTGAC CTCGGTGCTG CTCAGAACAA GTTCGAGATG
    10081 GCAAAGAAGG GAATTGACAC TGCTGCTGAA AATCTTACAG CTTCTGAATC ACAGATTCGT
    10141 GATACAGATA TGGCACGTGA AATGGTTGAA TACACAAAGA ATGCTGTTCT TTCTCAGGCA
    10201 GTTCTTGCTA TGGAAGCTCA GGCAAACTCA AACAACCAGA ATGTGCTTGC TTTGTTAAGA
    10261 TAACAAATTA AGGGAGCTTC GGCTCCCTAG GAGTTTTATT TGACATTCAA ACAGTTTGAA
    10321 ATCGACGATG TAATGAAAGA ACATTATCGT TCTGCAAGAT GGACAATTGC TTGGCTTTGT
    10381 GCTTTGCTTC CATTCTTGTC AATCATTTTT GGCTTTATTG GCGTTCTTCA GGGTTACAAC
    10441 CCTCCTGAAT GGTATCACAG TATTTCCGAT ACTTATTACG CAAACTCAAG AGCAATTATG
    10501 ATTGGTATTT TATCAATCAC AACATTCTAT TTTGCGACAT ATAAGGGTTA TGATATTCGT
    10561 GACCGCATTG TAAATATTGC TTCAGCTATC TTTGCTGCAA GTGTTGCGCT GTTCCCAAAT
    10621 AAGGGAGCTG ATGGTTTGTT CCAATTAAGT TATTCAGTTG GAAACGCAAT TCACTGTGGC
    10681 GTTGCTTTGG CGTTGTACCT TACATTCTTC CTCAACTGTG TTTGGCTGTT CCGCTTAGGA
    10741 AGTTCAAATA CTGCTGAAAA GAAAAAGAGA AACAACATTT ACCTTGGCTG TGGTATCGCA
    10801 ATTGCTATTG CTGCTGCTTT ACTTGTTGTA TGTAATATCT TTAAGGTTGA ACGCTTCATT
    10861 CCAAATTATG TTTGGTGTGT TGAAGTTGTT GCTCAGATTG CTTACGCAAT TGCTTGGTTT
    10921 GTAAAATCAG GAAGAGTAAT AAAAGATAAA TAAAAATCTT GGAGGTTGAT ATGAACAAAC
    10981 TTACACTTTA CCGAGTCAGA TACAAGGACT TGGCCGACAT TATGGTTATT GCTGCAACAT
    11041 CAATGCAGAT GACCGAAGTA AGACATCATA CGGTTGTTGA AGCCTACAGC AACTATTGTG
    11101 AAGACAAATC AATTCCATAC ACAGAAGACG GACTTGCCGA AGCTGAGGAA AGTTCGATGA
    11161 TTGAAAAGAT CGGTAATCTT GTTGATGTAA ATCCTATGTG GGAAGAAGTC GAAGATTACG
    11221 ATATTGTTTC ACTTCACAAG AAACAAAATT GGTATAAATA GGGAGAATAT AAATGAAAAA
    11281 ACTTTTTGCG TTACTTGCTG CACTCATTTT ATCAACTGCA GTTTTCGCAC AGGAACAGAC
    11341 GTTATTCAGC GCTGGGGCAA AGGCTGAACT TGACGGCTAC GACTATGTAA GCAACTTTGA
    11401 AATCACTTCA GACTCAGGTT ACTTTACAAA TAAAAACCTT TTTATTTTGG ACCCAACAGA
    11461 AAAGGGTATT CGTTTTATGG CAACAAACGT TCCGAAGGAT TATTCAACTT CATATAAGAT
    11521 TTTGACTTCA TACCCTTCGT TCTTGAATGA AAGCGGGACA GGCGCAGGCG TAATTTATAA
    11581 TGCTGCTGCT ATTAAAACGA TTAAGGTTAC TGCGACAACA AACCGTCCTT ACGATGAAAT
    11641 TATATTACTT TATTCAACTT CTCCTACAGG TATAGTAAAA GAAGTAAAGA TGCCTCAGGA
    11701 CTTTAATACA ATTAAGTCAA TGCAAGAGTT TACTTTGACT TTTGAAAATC CATTGTATGA
    11761 AGGCGATGTA AAGAAAAGAG AAGTAAGTGC GGCTCCTGTA CTTGGAGCAG ATGCTGATGG
    11821 TATTTATTTG CGTGGGTTCA AAATTAAAAC AAATGCACCT TCTGGATATA ATCGGTATTC
    11881 AGAGTATTCG GTATTTTATT TGAAAGAAGT AACAGTTGTT TGTGATAAGG CATTCAGTGA
    11941 TGAACAGCTT GAAGCAATGA AAGCTCTTAA AGAAGAGTTT GGAATTGATG AAAACAAAGC
    12001 TGCAGCTGAC AAAGCAAGAG CTACAATTGC CGAACGCAAT CGAGTTAGAG ATAATGAGAA
    12061 GGCATTGATG GCAAATGAGG AAAGTGAGTC AGCCGACGCA AAATAACGAT GACGACTTTG
    12121 TAGGTGGAAA CTTTGATGAC TTAGAACTTA AGATGACCAC CTATGAGTTC AAACCGAGTC
    12181 CCATTTCACT TTTAATGAAG TGGTCTTTTA TGGACGATCT TCAGTTCCTT CTTGACGATT
    12241 ATAAAGAGGG CAAAGAAAAG ATTCGTAAAT GTATTGAGTT GACTTATATG CCTGTTCTTG
    12301 CAGAACAGAC AATTGAAAGA ATACTTGATG TTTATCCTGA CTTTTTTGAC GGCGTACAAG
    12361 TTGATATAGG TGAAGAAGAG AATGTTGTCT TTACGCCCTC GTCTTTCAAT ATAGATGTTG
    12421 AAGACTTTTT GAAACAGCAC GCAAGTACGA AACCAATAAT AGTTTAATTT ATAAGGAGTT
    12481 CCACTTAGGG ACTACTTTTT TTGTTAATAT TTTTGTATAT GAAGCTTTTT AGAATAAATA
    12541 AAAATGGATG TTTCAAAGAA GACCAATTGA AAAGAAGAGT TCATATTCTT GGAGAAGACT
    12601 TCGACGATAA GACTTCTCTT AAGAACAGAA TCGACTCTTT CAACGAAACA TATAATAAGG
    12661 ACAACTTTGT TCCTTGGAAG TACCGCTTAC CACAGGTTTT AGTTGAAACA ATTCTTGAAG
    12721 CTTGGCCTGA GTTTTTTGAT GGCTTTGAAG TTGAAATAAT TGATGACAAC CAATTGGTAG
    12781 AGCCTCGAAG AGTCACAGGC TACTTGGTTC CAAATGCGCG CTTAAGCACA GCAGGAAATA
    12841 TTCAACTTTA TCATTCCAAA ACTTATAGTA TAGGAAAATT GACAGAATGA TGACCGTAGG
    12901 ACCTAACATA GCAAACTTAA TAAAATCTTG GGACGGTAAG TCTGAACTTT ATGGGGAGGT
    12961 TGCGCCTTCT CACATTGATA TTGATAAAAG CGTCACTGTG ACAGAGTCAA CTTTTGACGA
    13021 AAGAAAGAAA GCCGCCGAAG AAAAATATAA ACTCACTCCT GAAGATATTG AACACAACAA
    13081 GATGGTTGAG CTTGGAAAGA AGTGGGGAAC AAATACAACA GGAACTCTTA TCACTCCTGC
    13141 GTCGAAAGCA AAAGATGCAG GTGATGAACA GGCTGAACGA TTATTAAGCG ATGATGTTTC
    13201 TGGATTGTTG CGACTTGTTC GTTTAACAAT GCCAACACTT TATGGCGGAA AAGATCTTTT
    13261 TTCTGAAAGT TACTTGAAAA CTGCAGAACG TAAAGAAATC GTTGAAGCGT TCAAAAGATA
    13321 TAAGAAAGAA TATCCTGACA AAAAACTTCA GTTCAAAGAA GACACACTTG TATTATTGCT
    13381 TGACCGCTTC CCAGATATTT TTGATGAACT TGATTTTGAC ATTGGCGAGG AACAGTCAGT
    13441 TCTCACAACT GAAGGCGGTG TAGGAAATGA AATCTTTACT GAGTTTGCGA TGGAAGTACC
    13501 TAAAGATACA ATTCAATACA TCAGACCTGT GTACAGCAAT TCAAAGGTAG ATCAAGATCC
    13561 TCCTGAGTAT CAAGTTACAT TCAACACTGA CGATGTAAAA GACGCAGCAG ATAGTATGGC
    13621 TGCTGCTTGT GGTGTCCCTG CTTCATTCCT TGGAATTGAT AAATCAAAAG GGAATGACAG
    13681 TGGTTCAGTT GCTTATGGAG CTTTTCTTCC TTATGTGAAA ACAACACAGA CATTGCGACC
    13741 TCCAAAAAAG ACGGAACAAA AACCTGAAAA ACTTTCTTGG AAAAAACAAC AAAGACAAAA
    13801 GAAATTCCAC AAATAGTGGT TAATATATCA ATAGAATTTA TTTATAAGAG GTACATATAT
    13861 GTACATATTG ATGAACAATG AAGCGTCATT TATTTCAGGA GACGCAATTA AAATGGTTGA
    13921 CCAGCTTCCT GCTGGTGTCT GGGGTATTGC CTACCGTCCA ATGACAAAGG CCCCATATTT
    13981 TTACAAGATT GACGATTACA AAACATCTCA CGGCAAGATT TATGGTTGTG CAGAAAAGAA
    14041 TGCTGACCGC ATCGTCAAGG CCTACGAACT TGAAGAAGAA AAGAATGTAG GCGCTTTGCT
    14101 TTCAGGCGCA AAAGGTTTGG GTAAGTCCCT CACTGTTCGT TTGATTGTTG AAAAGCTTAT
    14161 TAAGAAAATG CCGATTGTAG TAGTGGACGA CTACACACCA ATGATTCCAT CAATCTTAAG
    14221 TGACCTTCAC GATACAGTTG TAGTACTTGA TGAGTTTGAA AAAATGTTGC GCAGCGGAAA
    14281 GAATGAAGAT GGCGGAATGA CTGCTCAGGA ATCTTTGCTT TCTGTTCTTG ACGGAACAAA
    14341 GTCATTGACT CACAATTTGT ATCTTATGAC AGTAAACGAA ACATACGAGC TTGACAAAAA
    14401 CTTGATGTCA CGCCCAGGCC GTATTCGTTA TCATTTCCGT TACAAGAATG TTGATGCTGA
    14461 CACAATCAAA CTTTATTGTG CAGACAACTT GGACAAGAAC CGTATGAAGG AAGTTGATGA
    14521 AGTTATTGAA GTCCTCAAAG GTTCAGCTGT TGTTTCTCTC GATATTGTTT CCGCACTTGT
    14581 TAAGGAAATG AACTTATTCC CAGACAGTTC AGTAAATGAA ATTGCTGAGA TTTTGAATAT
    14641 CGGTGAAAAC AGAGTAGAAG GTTCAATCGC GGTTCACGCT CTTTACAAAG GACACCCTCT
    14701 TGTATTCAAA AAGGACTGTG ACAGTCTCCC TGCATCAGGA AAAATTGAAG CTTGGGTTGA
    14761 TGACTTCTGT TTCATCAAGA TTAAGTATGA TTACTTGCCT TATATGGAGA AGGCTCTCGA
    14821 TGTCGGCAGT TATAATATTC AGCGCTTCAA CAGCTGTTAT GTTGGAACTG ACAACGGTTA
    14881 TGACCAGAAC GATGAGTTCT GGAAAGGTGA ACTTGACAGC GACGGCGATT GCTACGTTGA
    14941 CTTTGACAGC GCAAAGAAAA CAGGCGACTT GGTTATTACA GCGGTTACAA TAAAACGCGA
    15001 GACAAACTGG ATGGCGTTTT AGCAAATAAT AAAAATTTCA TATAAAGAGG CAGGTAAGCA
    15061 AATTACCTGC CTTTTTTACT AATTACATTA TGGATAGAAA CATTCTTTTT GAAAATATAA
    15121 TTAAGCTTGA AGAAGCTGCT TCTTCAGGAC TTAATCTTAC AACAAAGACA AAAGGCAATC
    15181 CTGCTCTTCA GTTCTTTTTA TATTTACAAA GAACACTTGA TTGTGCTGTT ATTTTTACAA
    15241 AGTCACCTGA TGATCCTGCT TGTCCAAAGA TGAAAGAGCT TCTCGAAAAC CCTGAAGTAA
    15301 AAGCTCTTTA CGATGCTGAA AACGATAAGC CAAAGTACCT TATTATTAAG GGTCAGAATA
    15361 AAACTGAAGG TAACGAAGGA AGTTGTAAAC TTTACATAAA TCAAAACTTC AAACACGAAA
    15421 TATATGACAA GTTCCCTGAT GTAAAAGTTG AAGGCGATAA AGCAACATTT ACATACGAAG
    15481 GAAAGACATA CACTGTTCAG GAATCAGGTG CTGAAGAAAA GTCTGAAAAA AGAACAGCAA
    15541 AAGATGGTGA AGTTGTTGCC AATTATCTTG ATGACAAGAT CCTTCCTTCA ACAAAAGATC
    15601 AGCTTGACGA ACTCTTCAGA GACCTTGACA TTGTATATCC TGAAGATAAA ACGATTCCAA
    15661 ATGTTGTTAA GTCGATTGTT CACTTTTCTG ATAAAACAGC AAGCCCAAGA GTTGAAAACC
    15721 TTGTGTTTGA ATATTCAGGT TCAAAAAACG GAACAAGCAA TATTACTTAT GAATTAGATG
    15781 ATGACTCAAT TAGCGTTCTC CGTGAAGCAT TTACAAAGAT TGCTGAAAAC CTCGAAGAAA
    15841 AATATGTTGA TGTTGTTTCT AAAGTTTTTG ACGGTCATCT TTATGGTTCT GGTTTAAGAG
    15901 CTGAATACAT TGAAGGTTCA GCAATTCTCA ATGTAAGAAA ACACTATGAT GTTGGGAGCC
    15961 CTTATAAAGT TGAGTTCTAT TGTTCACAAC ACTTCCCACT TGTTGACTTT GTTATTGTTT
    16021 CAGGCGATGC AATTTTGCCA TTCTCTGTAA AAGACGAGAA CGGCGGAAAT AAGTCAACTT
    16081 GTTGTCGTTT CTTGAAAACA GCTGACACTG CAGCAATCTT CTCAAAGTTT GAAGAGTTTA
    16141 AGGCAGCAGG CTTCTCAAGC GTAAATGAAA CACTTGAAAA GATTTGCGCA AACATCAACT
    16201 GGGGTTATAA AAATGTAACA CTTAAAGATG GAAGTCCACT TGAAGTTGGT GTTGAATATC
    16261 CTATGGGAGA TACAACAAAC AAACAAGCAG ATTGGTGGTG CAACAGCACT GACGACGAAA
    16321 TCAGTGACCT CGCAATTTAT ATCGCTTCTT ATTTGGTAAA ATATTCAAAC AGAAAAGACG
    16381 AAGAGTTTTC TTTGAAGAAC TTACCTGGGC GTATTTTCAA TCATTTCCGT CTTGGACCAA
    16441 ACGGCGAAAA GATATTGAAA CACAACGGCA AGTTTATTCT TAATCAGTGC GAAAAAGTTG
    16501 CTGTAAATAT CATCAATAAG AACAGAGCAG TTCTTGATGT TATTCAGGAC TCAATTGAAG
    16561 GGTTCAGTTT AGCAACATTA GGTACTCCTG TAATTAAGAT TAAGCCAGCA AGCAACGGCT
    16621 TTGAAATTAT TGAGCAGTCT TCAAAAATGA AGCTCCGTGC ACTTTCAACT CGCGGCGGTG
    16681 GCGGTAAACT TGGCATTATT AAATCAGCTG ATGGCGAAGT TCAGGTTACT GAAGTTACAA
    16741 CACAAGGACA AGGTCAGTTC TTCGGATATG AGTTTGTTCC TGCGTTGAAA GAATCAAAGA
    16801 ATGACTTATT TGACCGTATT CTTGAGTACA ATCAGGCTGA CTTCAATAGA GATGCAAAGC
    16861 TTTATATGGA TCAGCGTGCT CGCAGCAGCG TTTCAACAAA AGATAAGTGG AATCTCAAGA
    16921 TGGACATCGC TGAACTTAAG GGAGACTTAA TTGACTTGCA GAACACTGCA TCTGACCTCC
    16981 CAGATGAGTT TGTTGATGAA ATCTGCGATA CTGACAGCTA TCCTTTTGAT AGCCCAATTG
    17041 ACGATGACCA GTCATTGAAC AGTTGGTGTA ACGAAATGGA CGCTTTCTTG TCTCAGGACC
    17101 TCGACAATTG GGGTTCAAAG AAAAAATAAT CATATTTTTC TGAACTTCCT CCGTTGTTCT
    17161 TTTATATTAT TTTTGTAACA ACGGAGGAAA TTATGACAGT TCTTGAAATA GCAAAAGCCC
    17221 ACAATTGGAA TATGCCTACA GTGTGTCCTG TATGTGGGTC ACCTCTTGAA ATCAATTCTT
    17281 CGGGCGTTCT CTTCTGCCCA AACAAAATCT GCGAACAGAA AGTTCTCCAC AAAATTGGCA
    17341 AAATGACTCA GGTATGGAAT GTACTTGAAA TCGGACCATC AATTATTAAG GACTTTGTTG
    17401 AAGCAGAGAA TATCACATCA AACTTCCAGT TCTTGGACAA GTTGAATAAC AATTCTCTTG
    17461 ATGAAATCTG CGGCAAAAAC GCCGACAAAA TCCGTGCAAA CTTCAAAAAG GTTTTGGCAC
    17521 AGCCTATGAC AACAGCAAAC TTCCTTGCTG CCTTCGACCT TGACGGTTAC GGACGAAGAT
    17581 CAATTCAGTC TCTCGTTGAT GAAGGGTTCA CTCTTTCAGA CTTGCTTCTC CCTGAGAACA
    17641 AGTTCGCAAT TGGGAAGATC AAAGGGTGGA CTGTTGAAAG TGGCGCTGAA CTTATTGACC
    17701 TCATTCTTGA AAACAAAGAA GACATCCTGA CAGTAAAAAA TATGGTTACC ATCTCAGATG
    17761 TTGTTGAAAC AAAAGTTGGT AAGTTCACAG GGCTCTCGTT CTGCTTCACA GGTTCAAACG
    17821 ACTTCAACCC TGACGAAAAA CGCAAGGTTC TTGAAGCAAA AGTTGCTGAA CTTGGCGGAA
    17881 CAATCAGTTC AGTAAAGAAG GGACTCTCAT ATCTTGTTTC TTCAGAAACA GGAACAGCAA
    17941 AAATGATAAA AGCTGAAAAG GACGGAGTAC CAACAATTAC TTACGAAGAA TTCTACAAAA
    18001 TGTTGGAGGC CTAGGATGTT CGGAAAGAAG AAGTTTTCTG TTGAAACAGC GAGAATGAAT
    18061 GTCTCTAAAT ATCGACAGAA CGAGTATTCA GCAAGAATGG GAAGACTTAT TAGCNNNNNN
    18121 NNNNNNNNNN NNNNNNNNNN NNNNNNNNCT TGGTGTTGAT GTAACAACTT ATACACTTAA
    18181 ACAGGCAAAG TTCCCTGATG ATCTTGAAGA TGTTTTCATA TCTGAAGTTG AAAAGACTTT
    18241 CAAAGATCTT GGGTTTGAAG TTGATATAAC ACACTACCGC AAGTCTTTTT TAAGTATTAA
    18301 ACTTTATTGG TAAGTGGTTC AAAATGAAGA TGTTTGAAAA CTGCATTGTG CAGTCAACTG
    18361 CATTCCCTGA ATTGAACGGA ATGAGAGTAA CAAGAACAAT TCGTTGGTGT TACAACGGCG
    18421 ATATAGAGTG TAAGCTCTAT GAAGTGAGAC TTGAAGACGG AAATGTTTAT CAGCTTAATG
    18481 AAGACGAGAT GACTGTCAAT AAAAATTGGA AGCCAGAATA AGAGAAAGAA TTATGATTAA
    18541 AGCAAATTAC ATTGAGCCAA AGGAATGGAA CAACAAACTT AATGAATTGA ACAATATGAA
    18601 CAAAGCTCGC TACTACGAAG TGAAGTGGCT TGCAGTGTCA GCGCCTCGTG ACTATGAAAC
    18661 GCACGATGAG GAATGTGACT TGGACGAGTA TAATAGACAT CCTGACACTA AACCTATTGA
    18721 AGCTTACTTC ACAGTTGTAA CAAAAAAGGA AACAGGATAT GTTGACAGAT ACGGTCGTAA
    18781 GAAACTTCTT TCAAGTCTTT ATCGCGATGA AAACGACAAC TACTATGACG GATGGAACTG
    18841 CAGCACAAGA AACTACATCC CTAAAGATCA TTATGTTGAT ATTTATGTCA ATACACTGAA
    18901 GGTAAGTTAT ACAACTCCTG CGGGTATTCC TGCTGACCTT GACCGATGTT ATGGTCCTTG
    18961 TGCAGCAATT GCAGATGAAA TCGCTGCCCC TTACTTTGAC TACTTCAATT GCCATAATGA
    19021 TATGAGGCCT AAGTTCACAA CACTTCCAAA GAATGTTGTT GACCAAAAGC TCAAGGCAGT
    19081 TGAACACAAA GACAAGTATG GTGTTATTAT CGAAATCGGC GACTGGTACG CTTACCCATA
    19141 CGGAGGCGGC GGTACTGCAG CGAGAGTTGA CATTAGACAA GCGAAAGAGT TTTCACTCTC
    19201 TATGGTTGAT GGCCGTCGTC CTGACCGCTT GGTTGTTGTA AAATCTGCAA ATAAAAATAA
    19261 AAAATTAGGT TGGTAAAATC AAGAATTTTT GAACTTTCAA GAATAATCTT TTATATTATT
    19321 TTTGTAAGTT CAAATTAAGG AGGAACTGAT ATGAATAAGA TCGATGCTTT GGTAAAATAC
    19381 TTCGGATGCA ACCCTTGCGA TATTCGCGAA ATGGATGAAG ATGGAATCCG CTTCGAAGTT
    19441 GAAGGAACAA CTTATTCACT TTACAATGAC GACGAACTTG AAGAAGCAGC AAGAAAAAAC
    19501 ATTGAAGAAG TTTTCGAAGA CTGCTATACT GAAGACGGTC TTTCTGACTG GGTTAAAGCT
    19561 CAGGGTGGTT TGTCAAACTT CTACGATGAA TGCTTCATCA ACGACTTCCG TATCGAAGAC
    19621 AGCGAATACT TCGGCGATAT GACAGACGAT GAAATTATCG ACGACCTTGA AGCAAACGAC
    19681 TACTTCTGTG CAGGCATTCC TCGCAATGCT CTTGATATGG AAAAGATGGT TGACTATGTT
    19741 TGGGATATTG ATGGTGCAAC AGGACTCTCA AGAGTTGATG GCGAAATCAA TTACTGCGAA
    19801 GGCTACAACT TAATCAAGGA GGACTAAGAG ATGGATTTCA ACGACTTGAG ATTTAACCCT
    19861 GAGTTCAAAG TTGATTATGT TCTTACTTTG AATAACGGAA TCGGCCACCG CAGCAACATT
    19921 GCTTGTTACT GCGAAAAACA TCGCTGCTTT GTAACAAAGA AACAGATTGC TTCAGGCAAT
    19981 CGCCACTGTT GGGAAAAGAA AGTTGAAGGA CACGAACACT GCGTTCACTG CGTAGTTATC
    20041 ACTCCTGAAA ACTTTGAAGA GCTCAAAGCA AAAAGTGCTC TTGAGGAAAA GTTAAGAGAT
    20101 TATTGAGGTT AATATACAAT TATGGCAAAA ACATTTTATG TATCAGATAT GCACTTCTTT
    20161 CACAAAAACG CAATTGAGTT TGACAACCGT CCTTGGAAGA CAGTTGAGGA AATGAATGAA
    20221 GGCTTAATCA AAATATGGAA CGAAAGAGTA TCTGACGAAG ATACTGTTTA CATACTCGGC
    20281 GATATTTCGT GGAGTTCAAA CTACGATGCT CGCTGTATTT ATGCTCGTCT TCACGGTAAG
    20341 AAGTATTGGG TAACAGGCAA TCACGACGAC AAGATGTATC GAAACGAAGA GCTTCGCAGA
    20401 CAGTTTGTTG AAGTTTACGA AGGTTACCAC AAAGCTTATG AGCTTGACGG CCGCTGCGTA
    20461 ATTCTTTCAC ACTACCCAAT CTTTATGTAC GATGGTATCC GCAGAAAGAA TGTTCATCTT
    20521 TACGGCCACG TTCATACAAA CGAAATGGAC TGCCGCTTAA TCGAAAAGTG GAAAGCAGAA
    20581 TACGAAGCAG AGCTTGGTAT GAAGATCCCT ATGTACAATG TAGGTGTTAT GGTTCCTTAT
    20641 ATGGAATGGG GTCCAAAAAC ACTTAATGAA ATAATTGAAG CCAATGGAGG TTTTTAATGG
    20701 AAAAGGTACT TGTAGTTGTT GATATGCAGA ATGACTTCTG CACAGGTGCA CTTGCGAATG
    20761 AAGATGCTGT AAAAGTTACC CCTTTTATTG CAGACAAGCT TAAAGAATAC CGCGCCAATA
    20821 AGTGGCCCGT AATCTTTACA AAAGACACTC ACGGAAAGGA CTATCTTGAC ACACCTGAAG
    20881 GAAAGTCAAT CCCTGTCCCT CACTGTATCA AAGGCACAGT AGGCTGGGAA ATTGTAAATG
    20941 AACTTGCTCC TGCAGAAAAC GAACTCATCA TCGAAAAGAA CGAGTTCAAG TGGGACGGTC
    21001 CTTGGTCTGG CGCAATTGCC GCAGCAATTG ACAATGACAA CGAAGACAAA GACCTTCAGG
    21061 AAACAGCTCT TGAAGATGTT GAAGTTGAAA TGGTAGGGAC TTGTACTGAC ATCTGTGTAA
    21121 TCGGAAATGC TGAGCCAATT GCAGCAATCC CAGGCGTTAA AGTAAAGGTT CTTGCAGCAG
    21181 GTTGTGCAGG TCTTACTCCT GAAAAGCACG AGGAAGCACT TGCAGCAATG GCAAAATACG
    21241 CAGAGGTGGT TCGCTAATGA AACTTGATAT TCCAAGCACA AAAGACAAAT GTATTGAATG
    21301 GATCCGTGAA TGGTTCAAAA ACAACGGAGA CGTTGAAACA AAAGCAGTTA TCGGTATCAG
    21361 CGGCGGTAAA GATTCAACAG TCACAGCAGC GCTTTGTGTG GCTGCTCTTG GAAAAGAAAG
    21421 AGTTGTTGGC GTTATGATGC CAAACGGAGA ACAGAAAGAC ATCTCCGACT CTATCAAAGT
    21481 TTGCGAAACT TTGGGTATTG AAAATTACAC AATCAATATT GGTCCTGCTT ATGAAGCGCT
    21541 GACAAAAGTA ATCTGCACAG GAGAAGTGAA CTCACTTTAT TCAACAAACA CTCCTGCCCG
    21601 CATCCGTATG GTAACACTTT ACGGAAAGGC TGCTGAAATT GGAAACGCTC GCGTTGCCAA
    21661 TACTTGTAAC CTCAGCGAAG ATTATGTAGG TTATTCAACA AAATGGGGCG ATGCAACAGG
    21721 CGACTTCTCT CCGCTGTCAA AGTTGACAAA GACAGAAGTA GTTGCTATCG GTGATGCACT
    21781 TGGTCTCCCT TATGAGCTTA CACACAAAAC ACCTAGTGAC GGAATGTGTG GTAAATCTGA
    21841 CGAAGACAAC TTAGGCTTCA CTTACGATGA ACTTGATAAG TACATTCGCA ACACAGAAGC
    21901 AATTCGTCCT GCTGTTGTTG AAAAAATCGA AAAGCTGCAT AAGCATCCGA ATACAGCCAA
    21961 AAAGCTTGTT GTATTTGATG TGTTTGACCC AGAAAAATAA TTGAAAAAAT GCGGCAGAAA
    22021 ATTGAACTTC TGCCGCTTTT CTTTTATATT ATTTTTACAA TAAATCAATG GAGGATGTAA
    22081 GTTAATGGAA CACTTACCAC AGATTATCAC GTCTTTACTT CAGAACGACG CATACAAGTT
    22141 TAGTATGGGG CAGACAATTT TCCATCAGCA TAATAAAAAG ATGGTTCGTT GGACATTCAA
    22201 GTGTCGTAAC AAAGGCGTAA AGTTTACAAA TGAAATGGTT GAAGAAATCA AATATCAGAT
    22261 TGGACTTTAC TGTAAGCTCC GCTTCAAACC TGAAGAACTC ACTGCTCTTA AAGACGCTTG
    22321 TATTTGGATT CACGATGACT ACACAGGATT CTTAAAGTTC TGGCAGCCTG ATGGTACTGA
    22381 AATTGAAATT GGAACAGACG CAGAATGCGG TCTTACAATT GATATTTATG GACCTGCGAC
    22441 AAATGTTTCT CCTTATGAAA CACCTGTGAT GGCAATTGTT TGCGAAGTTT ATTATCGTAT
    22501 GGGTGGCCAG GGAGATTACA ACAAACTTCT TGAAGAATAC AAACAGCAGG TTGAAGATCA
    22561 GATCCGCTTT ATCAAAGAAG GAACTTTCAA CATCGGAGCT TGGTCAGAAT TTGGTTTCCG
    22621 CCGCGCCCTT TCACAGGAAG CTCACGAATA TCTTATCAAA CGTCTCGTTG AAGAAGACGT
    22681 CCCAGGGTTC CTTGGAACAT CAAATGTTTA CCTCGCAATC AAATATGGCG TAAAGCCTAT
    22741 GGGAACAATG GCCCACGAAT TCTGTATGCT CGTAGGACAG GGTTACCCAG AAAGAAATCC
    22801 CGCTTATTCA AACAAGTTTA TGCTCGACAG CTGGGTTCAG GAATACGGAG TTTTGAACGG
    22861 TATCGCACTC ACTGATACAA TCACAACTGA CGCTTTCTTG AAAGACTTCC AGTTGACTTA
    22921 CGCAACACTC TTCTCAGGTG TTCGTCACGA CAGTGGTGAT CCTTACGAAT GGGGCGACAA
    22981 AATGATTGCT CATTACAAGA GCCTCGGAAT TGACCCTATG ACAAAGACAT TGCTCTTCAG
    23041 CGACAGCCTC AGTCTTGTAA AGGCAGCTGA AATCAAAAAG TACTTTGATG GCAAAGTTAA
    23101 GGTTGCTTTC GGTATCGGCG GCGCTTGGGC TTCTCCTAAG GGAAAAGAAC TGAACATCGT
    23161 AATCAAACCT ATCGAAGTTG ACGGTCGTCC TGTTGCTAAA CTCAGCGACG CTCCAGGAAA
    23221 GAATATGTGC CGTGACCCAG AATACATTGA GTTCTTAAAA AGAACAATTG ACTGGAGACT
    23281 TAACCACTAA GATAAACAAC GGGCTTCGGC CCGTTAAGGA GCAAGATATG AAAATTGGTA
    23341 TTTTTGGCGG AACTTTTGAC CCTTTCCACT TAGGACATTT GAAAATTGCC ACCGAGGCGG
    23401 CAAAATCACT CGACAGAGTT TATATTGTTC CAACTATTTG TAATTACTAT CGTCCTGACA
    23461 AAAGACAGCT TTTTACTTTC GATGAAAAGT GCCGCATCAT TACTGAAATG ATTTCAGGTT
    23521 CAAAAGGCGA CATCAGAATT GATACAATTG AAAAAGATCA GGATAGTAAG TGGAGAACAA
    23581 TCGACACAGT TGAACACTTC AGAAAAGCTT TCCCTGATGA TGAGTTGTAT CTTATCATCG
    23641 GTGAAGACTC ATACAAGGAT TTTGATACTT GGTTCCGCTA TGATGATATT CTTAATCTTG
    23701 CTACCTTAAT GGTTGTTCAG CGCGGAACAG GTGAAGATGT TGTAAAAACA ATTCCTTGTG
    23761 AAAACCTTGA AATTGGAAAA GACTTCCTTG AAGCTTCTGC TTCAAAGGTA AGAGACAAAC
    23821 TTATTGAAGA ACTTATGGAT ATGTATCTTT CTGACAAAGA ATGGTACAAC GGCTTGGAGG
    23881 CATAAATGAT AGGATTTTGG GGACTTTATT TGAAGGGACT TATTCTTGTT GTTCCTTTCG
    23941 CAATTGTAAT GATAATTGGT AAGATTTGTA AAGAAGCTTA TGTTCGTGGC CGCAGCGTAT
    24001 CGTATTACTT ACCTAATAAC GGTAACAACG ACAACTACAC AAAAGAAGAA TTGGCTACAG
    24061 CAGGAAAGAA AGCGGCAAGA CAGAATCGCT TCGCCAACTT TATAAATATG ATAACTGAAT
    24121 GGTTTAGCTT TGATGGAATA ATCTTTGCTA TATCGGCGCT TCTTTCAAGT ATTCTTTGTC
    24181 TTGGTGCAGT ACTTTGGTTC CTTGCCTCAC CGTTTGAATA TAACAGCAAC AAAAAGCTTA
    24241 TAGCAGAAAA TGAAGCAAAA GTTGCTTATT ATGAATCACT TGAGCACCCT ACGGTTGAAC
    24301 AGTGTCAGGC AGCTGAAAAG TACAATGACA GCTTCAGAAC AGCAATCTTT ATTGAAAAAG
    24361 ACTGGGCTGA TGAAAACCTG AAGAAAATTG ATACAGAAAA GATTTGGGCA ACCTTCGCAA
    24421 ACAATGTTAA TATAAAAGCA GAGGTGATTA AGAATGTTCA GTAAATGGCT TGAAAAAAGA
    24481 AAAGCAATAA AGTTTGGTTT GGCAAATCCT GTAAGATACA CAGTCAAAGA ACCTTGTATG
    24541 GACGACGCAA TCATTTACGG AGAAGACAAG CTGAAGGAAT ATCTTAAAGA CTACATTTGC
    24601 ATCGGTAATT GTTATGACTA CTACACAAAC CTTCCAAAGA CAAGAGTTAC TGCTGACATC
    24661 TTTGAAGAAG GTTGGGGTTA TCAACCTGAG TGCTCTTTTA ATGAAACTAT TTACATTCAT
    24721 AAAGAAGATC TTGCCCTTTT GAAAAAGTCC AATTACGACA AAAGTTGTAA AAATATTTTA
    24781 AGTTGTTTCT GTGGCGCTGT AAAATCTAAG TTTGTGATTC TTGATGATGG AGTTTATACT
    24841 GACGACGCAG GTGAAGAACT TCTTAAAAGA GTTTATCAGG ACAGAAAAGC AATGACAATT
    24901 AAGGGAAGCG ATTGGCCTTA TTGGTTTGAT ATTGAAGGCG TTCTTTATAA GGCTGCTTCA
    24961 AGCAATTACT TCCGCTTCTT AATTCATCAG TTCAATGCAA TGGACAGGTC ATTCCTTGAA
    25021 GAATACAATG GTCCTGACAA ATACGAAGAA CACAAGAATG ATTCGTTAAA CATATAGGAG
    25081 TTGAAAATGG CAATACCTTG TAAGTGGGCG AAGAAAGAAA AAGAAGAAAA GCTGTTTGGG
    25141 TATGATCCTA TGGAAAGGCC ATACTTAGCA AAAGAAACGC CAATAACAGA TCTTGAGTCG
    25201 TTTTGTAAAA GAGTCGATGA ACTTAAGGCT TGTATTAAAA GTTGTAATGG CAACATTGAT
    25261 TGGGTAAGTG GTAAACTTAA ACAGGATAAA GTTGCTGATG TTTATGGCGG CATTTGGGAT
    25321 CTTCTTAATG ATGAAGATAC AAAAGCAATT GACGAAGTAT TGAGAAAACG CCTTAATGCT
    25381 TATATTGAAC AGCAGAAAGA TTTGATTCAT TCTTGTGAAG ATGAACTTGA TTGGCTCGAA
    25441 ATGAAGATGG GCGTAAAGGA AAACACAGGT GCTTTGCACC GTGATTACAA CTTTGATATT
    25501 ACAAAGGACC ACGCATAATG AATAAAACAA ACGAAACAGA ATTACTTAAG ACACCTGTTT
    25561 TTACAGTTGT AAGAAAAGAG TTTGACCACG TTCCAAACTT CAAGCCAGTA GGTTTGAATT
    25621 GTAACGATTG GGTTATGTTG ATAGCAGCAG ATACAAATTG CCGTGAAAAC CCAGTTTGTG
    25681 TATTTGTTGA ACAGAGTCGC TGGGGTGCGG AAGCCAAGAC GATTGAGTTT CCGTGTGGCA
    25741 CAGTTGAAGA AAGCGACTTT TTGGGAATTG AGTCCGTAGA CGAGGCTTAC AAGCGGGCTG
    25801 CAATTCGCGA GTTTGAAGAG GAGACAGGAA TTGACCTCGG AGAATACAGA GACCGTGTAG
    25861 GTTCACTTGG TTATTTCAAT CCAAATCCTG CTTACTTCAA TAACAATATG CACATCTTTT
    25921 GCGTGATGGT TCCTGACCTT CTTGATAGGT TTAAGAACAG AAGCAAACAA AACTTAGATG
    25981 CTGACGAAGA CTGCGTTGTA TTCGTTGACC GCTTGATGAA CAGATATTTT GACATAGCTT
    26041 GTCACGCTAT GGGTATCTGC GCACTGCAGA AGATGGCAAT TTCCCCAGTT GACGCTCACA
    26101 ACTATTGGCA CGAAAACAAA CTTGTGTTCA AAACTGTTAA GAGCGAGTAA ATAAAAGAAG
    26161 GCAACCTTTT GGTTGCCTTT TGTGTTTAGA GAAAGATTGC GATTGGTATC GCCGTTAATA
    26221 GTAATAAAAA AGCTAATGCC ATCATCACGA TGGCATCTTT CATAAACGGC GTTAATTCGT
    26281 CGTTATTTTT CTTCATATCC TTCAGGAGTC GTATCAACTT CCTGCCCATC TGGCTTATCG
    26341 TTCTTTTTTG TTTCAAAACC TTGTAAAGCT TTACTTGTGG TTACAATACC CGTAAGTGTT
    26401 CCAAGCAAAG TCGCAACATA ACCAAAGAAT GATCCTTCAA TAGGCTTTCC AATAAAATGA
    26461 CCCACGAGAT AGGCAACGAT ACTCAAAGTA ACAATAGCAA TGTCAAACTT GATAACAGAA
    26521 GCAAATGCCC ATCTTGTTGA AGATATACTT GTCTTATCGT CGGCGATTTC TCTTATACTT
    26581 ATCATATAAT CTCCTCGGAA ATTTAGTATC TAAATTAGTA TAATTTTTTC TTGAGATTTC
    26641 TCTTAAGAAT CTTTTCAACT ATCCCAAACT AATTATAAAA ATTAAGCTGA ACTTTCGAGT
    26701 TCAGTAGAGG AGATATTTTA ATGGGATCTA AAAATTCTTG GAGACTTTTG TTCGTAGACA
    26761 TTGACTCATC ATTCAGTGTT TCAACAGAAA GCTCAACAAT CAAGGGTTAT ATGGTTGTTC
    26821 GTGCTCCTAA GGGTGAAAAG AATCCTTATT ACTTTGAAAA AGGTAATATG GAAGCTATTT
    26881 ACGCAATGGT CGGACTTCCT ACAGCTCATT GGCCTGATCT TTACGAAGCA GAAGCTTTCA
    26941 ATCAGGAATA CGGTTTGTAT ATCTCTGCAC CAGCAGGTTC TTCTAAAAAG TACCCATCTT
    27001 ACTTCGGTGG TTCTTATGTT ACAAGCAAAG GTTTGATTCC TTTCTACAAC GTAACAGGTA
    27061 AAGACGTTAT CGACTACACA CAGATGGTTC AGGTTGGATT TGAAGATGCA CAGGGTTACA
    27121 AGAAAACTCA GGTAAATGTT ATCGTAAACA AAGCAGGTGT TGGCGGTTCT TCAGGATACG
    27181 CTAAAGGTGC TAAGATTGAC GGTACAAAAG ATAACATCGC TCTTTACATT ACAGGCATTC
    27241 AGGCTAAACA GTGGGCATCA GTTCAGGAAA TTGGTATCAA CTATTGGGGT GATGAAACAT
    27301 CAGGATTCAA CGAAGGTACT TACTATTACT CAGTAAACAA AGTTGACCAC AAACTTTATA
    27361 TTGAAAACGC AGACGGTGAA GTTGTAACAG ACTATTACTG TGGTGTTTGG TTGAAAGCTG
    27421 CAGACGGTAC ATATTCTGTA ATCATCGGCG GTAATTCTTG GTTGCTCGCA ACATCATCAA
    27481 TGACAACTCA GTCAGCAGTT CTCAATGCTC TTGACGAACT CGGAATCAAA GCAACATCAA
    27541 CAAACACATA TGAAAATACA GACGCTCCAC TTTTGACATT GACTGACCTT TTGTCAAATG
    27601 TTGAAAACTT GGTTGCTAAC GGCGGACAGA AAGCTCCTGC TTGGTCTACA ATCGTTGAAT
    27661 ACCTCGAAAG TGGTAACAAA CTTTCTGTAA CATCTACAAC AACTACAGGT TCATCTTCAT
    27721 CAGATACTTC TGACTCAGGT GACACACCAG CAGTTGCTGC TTCAGCAGGT GAAGTTGATA
    27781 CTTCAACTTT CTTGAATGTT GAGTTCATCG TTACAGACTC AAGCACAGGT AACAAGACAG
    27841 CTTACACAAC AGCTTCTACT TATGTTTCAC CTGTAAACCG CTACCAGGGA ATTACTTGGT
    27901 TGCTTAACAT TAAGCCATAC TGCTATGGTT ATATTGTTCA GAAGTCAGCT GCAGAAGTTG
    27961 AAACATTGGT TCAGATTTCT TCTATCGGTT ACGACAAATG GTTGTACGAT GAAGCTGTTC
    28021 CAGTTATCTA CGGTCCTGCT TTGAAGAAGT GTCCAAGAGA ACTTCTCAAC TCTGTTGATT
    28081 TCAACAACGA CGACAACTTG TTCTTCTATG TTGAAGTAAG CTATGACGGC ACTGACCCAA
    28141 TTATGCCAGA ACAGAAAGCT GTTTCAAAGA AAATGAAGTT GTACACATAC AACTCAGAAG
    28201 CTGAAGATAG CTTGACAACT TTGGCAAAAA CTTGTACAGA CATCGGTGAT GCTTATGAAA
    28261 CACAGTCGCT CCTTATTTAC GGTGACTACA TCGTAACAGT AGCAGCTGAC GGTACACCAA
    28321 CAGGTATCAC AGGTACAAAT ACAACTTCTC TTCAGATTGA CCACGAAATT ATGTATGTAG
    28381 TATCTGCAGG TAATTTCCAG TTTGAAAAAG AAGACGACGA CAACTATCCA TTGAAGAAAG
    28441 ACATCAACTT CAACACAATG ACTTTCAAAG TAATGGAAGA AGTTTACCCA GGCGAAATGA
    28501 TGAACGGTGG TGAGTTCACA GGTTCTTTCA ACGAAAAGGG CAAAGACTCA TACGGCGCAA
    28561 ATATTTATTG GCCAAATGTT TTGAATGACG ATGATATGAC ATTCGTTGAA ATCCACCCAG
    28621 ACAAAACATT TGATGACGAC CTCGACAGCC ACGGTATTTA TACAGAAACA CGTATCGTTG
    28681 ATGACAAATT GACATACGAC TTGACAGGTT CACTTGTTCC TGCTACATAC GACCTCAAAC
    28741 TTAAAGGTCA GCGTTATGTA ACATACGCCG TTAATGAAAA CATTAAAGAC GGAACAACAG
    28801 GCGGAAGCTG GAGAGATGAA TTCCAGATGG TTGTAAAACA GGGTTGGACT GAAGCATTCG
    28861 ATTCTCAGTA TGACGATGTA TTCATCTTTA TGGACTGTAC TGGTGAAGAG TTTGTTCATA
    28921 CACAGCACGC TTCATTGGTT ATGACACACA AGTTGGCAAT TGCTATTTCA CCTAAGAACA
    28981 TCACTCAGGC TGAATTTGCT AACCCTAACA AAATCACAGT TACTGGCCGT TCTAAACAGA
    29041 CAGCACAGTA TGCAGGTGAA TTCCAGTACT ACGATGCTTA CACAGGTAAG TCATTCTGGA
    29101 TGAAGCCAAT CGGTGATGTT GGTTTGATGT GTGCTCGTAT CTACGACTTC AAGATGGGTG
    29161 GTTGGGCTCC TGCTTGGTAC AACTACAATG ATATGGGTGG TCAGTTGCCA CGCGCTATTC
    29221 TTAAAGCTCG TTGGAACTTC TCTGACTCTG CAACAAAGAT TATGGATACT AAGGGTATCA
    29281 ACCCAATCGT ATACAACGCA GACGACGGTT TGATGGTAAC TTCATCAAAG ACAACTCAGG
    29341 ACCCTAACAA CTTGACTGAC TGGTCATTCC TTGAACACGT AATGTCATTC TTGCTTTGTA
    29401 AGCGTGATAT TCGCGACAAC GTAATGCGTC AGCAGATTAA GAAACCTATT GACGACTACT
    29461 GGATGGGAGT TCGTCAGGTT CAGGTTGAGG CAATCCTTAA CAAGAGAACT CAGGGTTCAA
    29521 ACAAGATTTG GACAGCTGCA GTTTGTGATA TTGCTGGTGT AAACACTGAC ATTACAAAAG
    29581 CTGCTCGCAA GTTCGTAATC TATGTAAGAG TTAAGGTAAC TCCTTTCTCT GAATTTGTTG
    29641 AATTACAGTT CGAGAATGTG GGGCAGACAA CTAATTTATA ATTTAGTAAA TGTTATAAAA
    29701 AAATAAAATA ACATCTTACA TAAAAGCCTT CCTTACTAAT TGAATAAATC AATTTTAAGG
    29761 AAGGTTTTTT TATGCAAACA TTCAATTCTT ATAATGAGCT TATTCAATTC GCGAAATCAC
    29821 AAACAAGAAC AAAAAACAAT TATGTATATT ATGAAAAGCA TCATATAGTC CCACGTTCTG
    29881 AAGGCGGAGG CGACAATAAA GAAAACTTAG TTTTATTGAC CTTATATGAG CATCTTTTAG
    29941 CGCATTACTT ACGAGCTTGT GAGTATGAAG CTATTGGCGA TAAACAGAAA GAGGCTAAAA
    30001 ATATTTTTGC CTGCGAATAC ATTTTAAGCG GATGTAAAAA ACACTTTCAA GTTGCAGAAG
    30061 CTAAAGCATA TTTAGAAGCC ATTATGAACA CTGATGAAAT GAAAGATCTT TTACAAAAAC
    30121 TTGAATGGAA AAGACAGGGA CAACAGTCAC CTATAAAAGG TATGGCTTTT GTTATGAAAG
    30181 ATGACACAAG AAAAATGGTT TTACAAAATG AAGTTGAATC TTATGTCAAT AGAGGCTGGG
    30241 TGAAACAAAC AGTCAAAATG TATTGGTTCC AATTAAATAA TCAAAAACCT TTCTTGTTTT
    30301 CTGAACGTAA AAAAGAAAAG CGTCTGCAAG AAGGTTGCAT AATTTTGAAT GACTGTCCTA
    30361 TATGTCATCA GCCAAACAGC CGTGAAGACT GGTGCTGTTG TGCAGAACAT CACGAGCAAT
    30421 TTGAGAAAGA AAGAAAAGAA AAGCAAAAGC AAGATCAGTC TGCTAAAGCC GCAGCATCTT
    30481 GGCAAGGTGA TAACACCGAA CGAAAGCAAA AGATTAGCAC TGCTAATAAA ATTGCTTTGA
    30541 AGGGAAAGCA CTGGATGAAT AAAGACGGCG TAAACAAACA AGTGGCGCCT GAAGATGTTG
    30601 ATGAGATGAT GAAACAAGGC TGGGTAAAAG GCCGACTTAT GACCAACAAT CCTGTGTTAT
    30661 CAAGATGGCA TAAGTGTTAA TATATAAATA GAGGTATAAG ATTGACAATT TACAGCAAAA
    30721 ATGAGCCTTT TATAATAGGT GTTGATTTTG ATGGAACAAT CACAACAGAG CCTTTAGGTG
    30781 GCAGCAACTT TCCTTTACCT CAGGAAGGCT TTGTAAAGTT TTACAATCTT GTTCATCAAA
    30841 GAAACATCGA ACATCCTGAA AGTCAGATTT ATTTTTGTAT TCATACAGCT CGTAATCTTG
    30901 ATAAAGATGA GAACTGGCAA TACATAAAAG ACTACTTGTG TCGTTATCAA TTGAATGAAG
    30961 TGTTCTTGCC TAAAAGAGAC GGCAAGTCAA TTAAAAACAA CTTGAATAAG AAGGAAGAGT
    31021 TTCCTATTCA ATTTTCTTGG AACAGTAAGA TTCCTTGTAG TTGTTATGTT GATGACTTGA
    31081 ACATAGGAAC ACCAAAACTT GATGAACACA TCCTTGACTG GTACACAATT GGTTTGCTGA
    31141 TTATGAAAGA GGTTGAAAAG GTAGAAGAAA AATGGAAGAC AAAGAACAAT ACACAAGATC
    31201 AGAAGTCGAT GACATCGTAA GAGATGCGGT TGCTGACTTT GCTCGAAAGT TGATGACAGC
    31261 AATGAATACA CACAATGATA AAGAGTTGAT GTATTTACTC CAAGGCGCTA TTCGTAATTC
    31321 AACATTGTAT GATGACGATG ATGATGACGA CGATTGGTTT TAGGAGGATG CATCAAGCCA
    31381 ACGACTAAAT TACAAATGGT AATTGAAGAA GATCTCGGAA GAATTATTAC TTCTAGGAAG
    31441 TATTCGTCAG GGACTGTTTA CATATCAGAT TTGACAAACA ATATGTGGGC AGTCACAGTA
    31501 TTGGATAAAG ACAAGGTTAT TGTCTCTTCT CGTATATTTG CATTCACGGA GACAACTGAA
    31561 AAGAAAGTTT GGGAGTCGTG TCGTAAATAT TATAAACAAG TAAAAGAATG CGTTTTTCAG
    31621 AAACGACTTG ATCTGATTGA CGCTTTGGAG GACTTATGAG TGTATTGACA TATTCACTCG
    31681 GTGCAACAGA AGAGGTTACA GGTTCCAAAC ATATTCTTGA AATTGATGGC TTACCATATA
    31741 TGATTGACTG TGGCGCTTGG CAAGGTGCTG CAGCTGCTCA GGAACGCAAC TGTAACTTCA
    31801 ATTTTGAAGT TGACAAATTA CAGGCAGTAT TTTTAACCCA CGCACATTAC GACCATTGTG
    31861 GTTTGCTGCC TTCTTTAATT AAACAAGGTT ACACAGGTTC AATTCGTTCA ACTCCTGCTA
    31921 CCCGTGACCT TGCATCTATT GTTATGATGG ACTCTGCAAA GATTCAAAAG CAGGAACACA
    31981 ACGCAGCTTA TGAAGAAGCT GATGTTATTG AAACAGTAAA TCATTTCAGA TGTCACGCCT
    32041 ACGGAAAAGA AAAGAAGCTT GATGACAAAG TATCTTATAC AATGTATGAT GCAGGTCATA
    32101 TTCTTGGTTC TTCTATGGTT GACATTTCAA TTGCTCGCAA AAAGAATATC ATAGAAAAGT
    32161 TGTTCAAAAA AGAAACAGAA AGAATGCATA TTCTTTTCAC AGGCGACTTA GGAAGAGAAT
    32221 CGAATCCTAT CACAAATCCG CCTGCTACAG ATATGCCTGC TCCTGAATAC ATTTTCTTGG
    32281 AAAGCACTTA CGGTAACAGA GTTCACGAGT CAGTTCAACA TTGTTATGGC GAACTTGAAA
    32341 ATGTTATAAA CAACACAATC AATCGTGGTG GAAAAGTTAT CATTCCTTCT TTCGCAATTG
    32401 AACGCGCTCA GGAATTGATT TATCATATTA AAAAGTTGAT GGCATCAAGA CGCATTCCTC
    32461 GTGTCCCAGT TTACATTGAC TCTCCTATGG CTTCAAACGC AACTGGGGTT TTTAATATTC
    32521 ATCCTGAATG TTTTAATCAG AAAATCAAAG ATGACTTTAT TTCAAAAGGC AAGAACCCAT
    32581 TCTCTGTTCG TTCGCTTGAG TTCATTTCAG ACAGTCAGGC ATCAAAAAGA GTTGCTGCTT
    32641 CGACTGAGCC TTGCATTGTA ATTGCCGCAA ATGGTATGTG CGAAGCAGGT CGTATTATCA
    32701 ATCACCTTAA AGCAGGTATT GAAAATGAAA AGAACACAAT TCTTATTGTC GGTTATATGG
    32761 GTGAAAATAC TTTAGGTCGT AAGATTCTTG AAAGAGAAGA AAAAGTTGTA ATTGACAAAA
    32821 AAGAATATGA CTTGAAAGCT GAGGTACATA AAATCAATGC ATTCTCCGCT CACGCTGACT
    32881 ATAAGGAAAT AACTGATTGG CTTGGTAAAA TTGATACATC AAAACTTAAA AAGATTTTCT
    32941 TAGTTCACGG TGATAAAGAC GCACAGGAAT ATCTTGCGTT CCACTTAAAC AAAAAAGGCT
    33001 ACACAACTGA AATTGTAAAA GCTGATGATG TGAGGGTATT AAAATGACAT TAGAACAAAC
    33061 TTTAATTGAA CATTCTGGTT CAAGTGATGA CACAATGAAA AAGTTGGTAA AAGAATGGGC
    33121 TGAACAACAT CCTCAGTTCC CAACAGACAA ACAACTTGGG TTGGGAGACT ATAAACCTTA
    33181 CCAACCTGAA TGTTGTAAGA ACTGCCCTAA CAATAAAAAT ACATTCTGCC ATTGTGTTCT
    33241 TCCTTCACAG GAAACATTTA CTTGGTAAAT AAATAAGGCA ACCCTTGAGG TTGCCTTTTA
    33301 TGTTATACAA GTGGAATCTT TCTTAATGTT AAAACATTGT TTCCATAACG ATAACAATAA
    33361 TTCCTAACAT CTTCTTCATA TCGGATATAT TGTTCTCTGA AATATAATGC TTCTTCTTTC
    33421 GTATCGAAAA CACAAATCTC TCTTGATATT TTATCGCCGC TCTTTACATT TGTATTTGCT
    33481 TTGCTTGCGA TAAAAGCTGA CTCATCATTC GGTTCATATA TGTCAGAAAG TTTGATGAGT
    33541 TCTTCATTGC GTTGTATTCT TGCCTTAGTT AAACGATTGA CTATGAAAAA CTTATCAGGA
    33601 GCTTTGTCAG TTCGATAAAA GCAACTCTGC CAAGACTTTT CAATAGGCCA TTCTGCCCCG
    33661 TAAAATTGTT CTTTCAAAGT TGTGCCAAGC CCAAATTGAA CTTTCTTCTT TTTGTTCAAA
    33721 TGAAACAATC CGACTGAAGT TAAAATACCG AAGCACTGAT AAGGTATTCT CCAATCAAAA
    33781 ATGTGGTCAT AAATGTTGGC ATTCCATTTT TTGATAACGC CTTTTAATGG CGCAATTAAA
    33841 TAAACATCGT CAGTATATTT GAAAGCTTGA GCGATAAACT CATCAGTAAG TCCAAACGGA
    33901 GGATTGATAA CTGCACAGTC ATAATGCTCG TCTTCTTTAG GTTCTCTTTT TAAGAAGTCG
    33961 CAGATTTCAA CACCTTCAAC TCCGCGGTCT TCAATGTCCA TCAATTTATA TTCGTACTTG
    34021 TCAAAGTATT CAAGACCGCC TGCGCCACAG CAAGGGTCAA GTATTGTCTT TTCGTTACCT
    34081 GACATCATTG TATATAAAGC TTCTTTAACC CAGTCCTGAG TTGGGAAGAA CTCTAATTCA
    34141 TCGCCTTTAT GATATGTCTT ATTTCCCATT TTATTATATT AACACATTGA CATTTTGACA
    34201 GATTATGTCG AAATGACTTT TTTAGATATA TTGGAACAAT AGAATAATAG GAATAAGACA
    34261 ATATTATTTT ATAATGACTA AATAATATGA ATAGAAAACT TTTTGAAATG ATATATAACG
    34321 AAGCAAACTT CGGTACTGAA GTTGGTCGTT CGGGACGTCG TGCTAAAGGT CCTTATGATA
    34381 ATAAATTGTC ACCTGTGTTA CAACAGTATG ACGATGACCT CGCACACAAA GATTACCTTC
    34441 CTTGGGATGA TGATGATTTA GAATATTTTG ACAAAGCAAC AATTGAAGCA GCTTGGAACA
    34501 AAGCTCACGA TCTTGCTCTT GACACTGACA AAGCTATCGC TGAACTTGTT GAAGAACTTA
    34561 AGGAACATTT CCCATCTGTT CAGGTTGCTC ACCGTATCAA GTCAGAACAT TCTGCTAAAC
    34621 GCAAGGCTTC TTCAAAAGAA GTTGGTTGGG CAGGACTTGA TGATATGGTA GGCTATGCTC
    34681 TTGTATTTGA TACACAGGAA GAAGTTGAAG CAGCAGCTGA CATCTTGAAA GACGATGACA
    34741 GAATTGCCCG CATTTACGAC TATGTTGATT CTGACCCTAA CAAGTACTAC GGTTACAACT
    34801 GTTCATTAAG AGCAGACGTT GGTTCGGAGA TTCAGCTATT GACAATTCGT CTTCTTGTAT
    34861 TCAAAGATCT TTACGGACAC ATCTTCTATG AAATGCTCCG TGATGTTGGT TTGAAAATTG
    34921 AAACAGAACA TTCTGATGAA CTTGAGGACT TAATCGAAGA TATTATGTCT CTTCAGCGTT
    34981 CTGCTTTTGC TGAATGTCGT GCTGCTGAAG GATCAAGTGA AAAGATTCGC TGTCCTTCTT
    35041 GTATCAAATC AATTGACGAT GAACTTAAAG AAAAGATTTT GGCAAATGTT CGCCCTGAAA
    35101 CAAAGCCTCG TGCTGAAGCT CTTTTGAACG ACGAAATCGT AGCTGAAATT GCTTTGAAAG
    35161 ACTGTCACGA GCTTGACGGA ATTGATACAA AAAACTTGAT ATAAAAACAA TAAAAATGTT
    35221 ATAAAACTAA GGTCGGAATT GAACTTCTGA CCTTTTTCTT TTATATTATT TTTGTCAAAT
    35281 AGGAGGAATA CTATGGCTCA GAAAATCAAT CCCGTTTATG ACCAAGTTAA AAGAATAATG
    35341 GAGTCAGCTG AACACGACTT ACGCAAACTC ATTGACAACT CAGTTAACGA GACTGTGCAC
    35401 TCTGTTCAGG ACGTTGCGAA ATGCATTGGT ATTCCTGAGT ACAAAGAAGC AGCGAAATCT
    35461 CGTTACTTGA GAGCTGATGC TCGTGCTGAG GTTATTATTC AACTTACTTG GTTGTTGGAC
    35521 GAACTGAGCA ATGAGGAGCA ATAATGGAAA CATTTGAACA ATTCTTGGAA AAATACAATA
    35581 AAAAGCTTGT CGAACTGGGC AAGCCTGAGC TCACTGATAA AGCACTTATT CGCACTCTCA
    35641 GAGACTTTTA TGAAAAGGAA ATGCCTTCTG ATTTTGTCGG ATATATCAAA GCAATGGAAA
    35701 AAGTTTACAA AAAAGATTAA GATTTTTTGA ACTTTTTGAG TTTGTCTTTT ATATTATTTT
    35761 TGTAAATCAA CAATAAGGAG CAAACCTATG GCAAAGACAA ACAAGTATGA ATCAGTAACT
    35821 TTCTTCGGAG TGGCTAAAAC TTCATTCGAC TCGTCTCGCA GAACTTGGGA TGAAGAAAAA
    35881 ACTTGGGAAT ACGCTTATAT GATAACTTCT GGCCTTTCAA GTTCAACTTT CTTCCCAGAA
    35941 AGTAACAAAG TGTTTGATAC AAAAGATGAA GCACAGCGCT TCTCATACGA TGTTCGCGAA
    36001 TGGGCAAGAT ACGACAGAGA ACGCTCTCGC TACGGATACT GCCATTACAA AGATCGTATT
    36061 TGGATTCACG AGTTTGTTAA AAAGCCAGGA TACTTTCCTG CTTACCTCCC ATCAGTTGGA
    36121 GAAATCAAAA AGGGAATGGA CTACATTCAC AACGAACTTA TGAATGAAGA AAAGCCAAGA
    36181 GCTGAATACG TTGAATGGGC AACAACTCAC GAAGGAATGA CTGCTGCTCA GGTTCGCGAT
    36241 GAACTTATCG AAAACTACCT TAAATAATTC AAACGGAGGA CGACTATGGA AAAGCTTGAC
    36301 CCAAGTACTT TGAAAACACC AATTGACATT CCTGTTGGAA CAATTCTTAC ACAGCATTGG
    36361 TGTAACAGCA GTACATTTTA CAAAATCATC GGAACAACAG CAAAGTCGGT TCTTGTTGTA
    36421 AAGATGCCTT CAAAAAATAC ACGCTTTGAA AATGAAGGCG GTATGACAGG TCATCAGTAC
    36481 AAACTTCCTG ATGAAGATCG TCTTGTACAG CTTGAAGCAA AGTACAAAGC AGTGAATGAG
    36541 AAGTACGGAT TTGATACTCT CTCAAACAAG TCAACTCGTG AACAGTTTGA TAAAGCTTGT
    36601 AAGAGTGCTC AGGCAAAGGG CGAAAACTTC TGGGACGACT TCGGCGATGT TTCAAACAAC
    36661 CGTGACTGTT TGATGCCAAA AAGAATTATG GTAAAGCCAA CAAAAGATGG CGGATTTTAT
    36721 ATCCCAGGAG TTCACCGTGG CTCTTGGTGT GGAAATATGA TGTTGTGGGG CGGAGAAGAA
    36781 ATCTCTGACT ACTGGGACTA GGAGGAAACA ATGGACATTT TAGCAATCGG ATTTTTAATC
    36841 GCAGGCTGTA TAACAGGTAT TAAAGGCTTT TTAATTACTT CACTTTCAAT TTCAGGAGTT
    36901 TGCTTTCTTA TAAGTTTGCT TTACACATCT CGTCCTGACA CTCTCGATGA AAAGTTGCTT
    36961 GACAATAAAA AGAAAGAGAG AAAAGACAAA AAAGATGCAC ACGCTCTGTC AATTTTAGTT
    37021 GATGTAATTA TAATCACAAT CGCAATAATC AATCTTGTAA AATAAGGGAG GCTCAGCGAT
    37081 GGGTGGAAAG GCTGAAGCAA AGACTGACTT GCCTTTTATG CAGGCAGTCT CTAAAAAATG
    37141 TTTGAAGGAA GCAATTGAAA ATTGCTTAGA GAACGGACTT TATTACGAAG ATATTTGTAA
    37201 AGTCTTCGCA GATACAATAA ACAACTTTAA GAAGGAGCAA AAGAATGGGA GCAAAGAAGG
    37261 GGACTAATAA GCCTATCAAA CTTGACAATG GTTGGTACTT TGTTCCGCGT GCCAATAAAT
    37321 ATTACAGAAA GAACAAAGAT CAATATGTTG TTATTCACCG TGTTGACCCA AACAATCAAA
    37381 AGTATACACA GGGAAAGGAC TGGGTTGTAA AGATTGGCCC TGACTTCAAA GATATGAGTA
    37441 GAAGAATCCC TTGTTGGAAC TTTATCCGCT TAAAGTCAGC AATGAAGTTT GTTGATGAAA
    37501 TTGCGGAGCC TATACTTGGC CAAATCCATT TGAAGAAAGT TGATGACCTC AAAGAAGAGT
    37561 TTGAAGCTTT CACTGAATGG GATGAAGAAG CAAAGCGCAA TTGTGTTATA AGACAGGTTG
    37621 CTTGGCAGAT TCCTGAGAAT GATCGCCCAA AGACAGTAAA AGATTGGCTT ATGCTTGAAG
    37681 AAGCAATTGC TATCAAAGCA TTCCTTGAAC ATACAAAAGA ATACGCACTT GCTGAACTTA
    37741 GTAGAGGCAG CAAAAGAGAC GCTCTTGCTT CAGCATTAGC TGCAAGAGTA ACTGTTCAAG
    37801 AGATTCAGAA AAAGAATCGT GAAATGTGGA AAGAAAAGTA CGGAATCGTT ATCGAAGAGG
    37861 ATGAATACGA AGATGACTAA TGTTGAAACA ATTAAAGAAG CAATCAAAAA TGGAACATAC
    37921 GACTGGGAAG CAGCAATCAC TCACGCTGCT GAAAGAATTG CTGAATACCC AGAAAGTTTG
    37981 TTGTGGTGTT AGCCTATGTG TGATAGAATT GATAAGGGAG TAAAAGCGGT CCACGAATTG
    38041 CTCAAACTTC TTCATTACGC TAAAGAGTGT AAGACCAATA TTGACATCGT ATCAACTTTC
    38101 CGTGAAAACA TTTCATACAA TTATGACATT CCGCGCCACG TTTCTGGCAA AGATAAAACA
    38161 TCAGCTGACT TCAACGGTAA ATGGAAATCC AAAAAACTTA TTGAAATTGA AAAAGCAAGC
    38221 GGCCCTGTTC GTCGTAGCGA AATTACTGAT GAACACATTA TTCCGTTAAA TGTGTCAGTC
    38281 AACTATTTGG TTAACAATTT TTATAAAGAT GACGCTGACT TGGAAAAACT TGCTTACGAG
    38341 TTATCTTATT GTCTCGACAC TTGTGCAGTT ACAAAAGGAG AAGACAACGC ACTTACTGCA
    38401 GCAGGACTTC GAACTTCAAT GCCTGAAGGT TGGGAGTGGG GCGATGGTCC TTTTGCTCGT
    38461 TATAGTAAAG TAGGAATTGA TGTTTTGGAA AACATTAAAA AGCAGGATGT GTGGACAATT
    38521 AAAATCTGGT ATGAAAACAA AATCAAAACT GAAGAGTTGA CAAAAGACCA AATAAAAGAA
    38581 AAGTTTCAGT GGAGTCTTAT TCCTGATGCG GTTATCAACT TTGATGGAAA GTTCCATACA
    38641 AGAGATGTCC CAGGTATGAT AGGCTTCCAG ATTTTGGGAG TTGAAAGTAA GAGGGTGTAG
    38701 CTTATGACGA CCTTTACAAA AGATGAATAC GAAATAATTT ACAAGCTTGA CCCAGGATAC
    38761 TTTATACCTT GGGAAGTTTG TAAAGGTAAA ATGGAAGGCG ACTTCCTTTG GCATTTTTTG
    38821 TATCTTAGCA AATTACGAAA CATTGAGATG TACAACTACT TCGTAGAAAA AGAATGCGAT
    38881 TATTCTGCTT TGTTAAGATG TTCATTTTTT GAACTTATAA AAGAAAGCAA AGCTTTTACA
    38941 ATTGACGCTG AACACGCTCA AGAGTTTCTT GACTTTGACC CTGAGATATT CAACGGAATG
    39001 AATGTGGAGA TAAAATAATT GCGACAATTG GTTCGAGGTT AATATATAAC TATGGGTGAA
    39061 CATAAAAGAG GAGGATAAAA TGGCTGATAT AAATGGTTGG TATGTAAGAG AAAATGCCTT
    39121 CACAAAAGGT TTTATGGATT ATGTTGTTGA AGTGAAACAG ACATTCTGGT TTGCTCTTCA
    39181 TAAAGTAAAT GTTGTTGTAA CAATTTGGAA AGGCAGCGGA CAAGAAGACA CAAAGCACAC
    39241 TGTTTATTAT GACAACTTTG AAGATGCTTT TGCTTTTGTA AATGAGTTTG CTAATCAAAA
    39301 GTTTTTTGAC CAAGCTGTGG AGGAATATTT CAATGACAGA TCGACTTTAC AAAAAACTGA
    39361 CTCATAGGTT TGCTATTCCT GTGCCTGATG ACCTTGCTAT AAAACTTCAA TGGGAAGCTG
    39421 CTCATCCTGG GTATTTATAT GAAAAAGATT TCAAACGAAT AAATGAAAAA GAGCGTCGTG
    39481 AATATGAACG CAACCTTTAC AATAGAATAA AGCAAGGAGA CTTTGGTGAG TGAAGTTTTG
    39541 ACACAAAATG AAATCAATCA ATTGCTTACT GCTATCGGCG TGCCTCCTGA AGAAGTTGAT
    39601 GAAGAGAAAG AAACTCTTTA TCAGGAAATG TATTTATTAT TGAAAGACAA GAAGCCTTTC
    39661 ACTTATACAG AAGATGACGA TATGAAAAAT TGTATCGAAA TCTTCTTGGA CGATTGGCTT
    39721 AGTGAATATA GAGAACTTAA ACGCGAAGGT AAATCAATGC CTCGTATTAT AAGTGAAACA
    39781 TCAGGAAGAT TATTGAATGA TGTTATTCAC AATTATCCGT TGATGATGCA GATGTATGAA
    39841 TTTCATATGT CTTCTTATAC AATGGGCGCA CTTCAAGAAA AGCATATTAC GAACGCCCGC
    39901 CTCAATAAAA TTATAAGAGG AGGCTTGCTC AGGGATGATG AGAGTTGAGT TGTTTTTGAA
    39961 AAATGGACAC AAGCTCACCT ATGATAATGT AAAAGTTATC AAGAGTGAAG AAGCGCTTGA
    40021 AATACATTAC GAAAAGAAAG GCGAAGGCGA TTGGACAACC CAAGATGAGC CTTATATTTG
    40081 TTTTTCGTAT AATGATGTTG ATATGTTAAA GGTGGTGTTT CCGTGAGTGA AATCAATATG
    40141 GATTTGTTAA GCGCGATGGG AAAAGTAAAG ACAGTTGACC TCAAAAGCAA AGAGTTTCGT
    40201 TTACTTAACG AAAAGACAGC AATTGAACGC CGCTGCAATA AAATCTCTGA ACACTATTAT
    40261 GAAATCAGAC GACTAAGAAA AGAGCTTGAG GACACAAATG ACTATTACGA TGCAACTGCA
    40321 ACGGTTCTTG CTTTAGGCAG AATGATTCGT TGGCACAAAG ACGCAATCAA GCGTCTTGAC
    40381 AAAGAAGTTG CTCGATGTCA GCGTATTTAC AACGAAATCA AAAATGAATC ACCTGTCAGT
    40441 GAAATTGACG CAAGAATAGC AAAGCTTGAG AAAGACCTTA AAGTTTTGAA AGAAGAGAGG
    40501 GCAAAGTATG AGTGACAATT TAGGAATGAA TCTTGACCAC TCAGAAGATT ATCTTGACTG
    40561 TCCTTCTGAT GACAAAAAGG TAACTGATGT TGTTAAAGGC TTTGATGGAG ACGCGATTAT
    40621 GAAAGACTTG ACAAACTTTA TTTCAGAACG AAAAGCTCGA CAAGAAGAAC GCCTCAAGAA
    40681 CAGAACTGTC GGCGATGTTG CTCACGATTT GACAAGAGCT CTTTCAGGCG AAAAGGACGA
    40741 TGATGTCATT GAGTATTATT CTTCCTATGA TGACCATCTT GCTTTACTTG ATAAAGAAAT
    40801 CGAAGATCAG AAAGCTCGTA TCATTCACGG ACTTGAAAGA CTTGAGTTGT TAATCAAAAA
    40861 GGAACAACTT ATTGAGGAAG AAAGAGATGC TGTTACTTCA GATAACTTCC AACTTCCTGA
    40921 TTATCTTAAA GTGAATGACG ACTTTAACCC GTTAATTAAG GAACATATTT TCAGGTTCCA
    40981 TAGAAAGCTT ATCGGTGATT TTTACGGGGA GTACAAGTAT TCGTCTCACG CAGGGAAGAT
    41041 TCCACTTGAA AGAGTTTATG ATTGTAACGG CAAGATTGTT GCTGTAAGAT GTATGCAGTG
    41101 TTATCGTAAG TTCCTTCGTT CAAGAAAGCC ATACGCAACA AAGAACGAAG GCGAAATTGA
    41161 CTTACACGAT AAGGTAGGAG AAGAAAAATG ACAAATGAAG AAGTTATGAT GTGGGTATAC
    41221 AATTACGACT TTGGCAGCGA ATTGTTTGAG CCCGTAAGAA GAAAGATTTA TCAAAAGACT
    41281 TGCATCACCT TCTCATTACA GTCACTCAAG CCCAACCTTG ACTATGTCAA TAAACTTCAT
    41341 ATTGTAACAA AGAACGCGCT GCGTGATGAA GTTAATTTGT TGATACAGAA CAGACTTGTG
    41401 GAAGCTAATA AAGAAGAACC AATGTTTCTC GCCTTTTACA AAAATCTCAC TTTCACTGTT
    41461 TTACTTCGTT ACGCAATAAC GTCAGTTATT GAAAAAGACG ACTATTGTAA TTTTCCTATT
    41521 TGGGTATTCC CAGAAGTGGC TGAATTGATA CTTGAAAGAA AGCCCGATTT TTTCAATAAT
    41581 TTATCTATAA ATTTCATAGA ATAATTGAAC TTCTTGCCAC TTTCTTTTAT ATTATTTTTG
    41641 TCTACGGAGG AAATTATGGC AAGAATTGAC GAACTCAAAA AACTCATTCA CGAAGCTTCA
    41701 GTTGCATACG GAAATGCAGA ACCTATTATG TCGGATAAAG AATTCGACCA GCTCGTGAAC
    41761 GAACTCAAAT CTCTTGACCC TTCATATATT GATACTGTTA CTTACGACGA CCACGTTGAT
    41821 GGTTTTCCAA AAGCAAAACA CAATCTTGTA ACAGGAACTC TCGCAAAATG CAAGAACGAA
    41881 GAAGAATTCG CTGATTGGAT CAAAAAGCAC CCTGGCTATT ATATGATGGA ACAGAAAATT
    41941 GACGGTGCAG GAATGGAACT TCAGTTTGAG AATGGACTTC TTGTTCAGGC AGTAACTCGC
    42001 GGTAACGGCT TCGAAGGAGA TGTTGTTACT GACAATGTTT CAAAGATCCC TGATGTTGTA
    42061 ACTGACCTCA AAACTCCATT CACAGGTTCA ATCCGTGGAG AAGTTTATAT GAAGCGCTCA
    42121 GTTTTCAATA AACTTTATAA AAACAAAATG AAGAACTGCC GCAATGCTGC AGCAGGAATT
    42181 ATGAAACACA AAGACGGAAG CGAGTGTGAA AACCTTGCTT TCATCGCTTA CGATATTCAG
    42241 GAAGCAGGAA CAATCACAAT CTTCACTGAA GACAAAAAAC TTTCATTCTT GAAATCTTGT
    42301 GGTTTTGAAA TCCCAACACA TAAACTTATC AATTCTTACG AAGGCGCAAT TGCTTTCAGA
    42361 GAAGCTGAAT ACACAGGCCG TGACAGAATT GAATACGATA TAGACGGCGT GGTTGTAAAG
    42421 CCTGAAACAA TCGACTACGA AGACCTCAAG AACAGAACTC CTAAGAACAG CTGCGCAATT
    42481 AAGTTTGAAC TTGATGTTGC TGTTTCTGAA GTTGTTGATA TTGAATGGTC TTTCTCAGGA
    42541 AAGTACTTCA ACCCAGTTGC TATCATCAAG CCTGTTGAAC TCTGCGGAAC AACAGTTAAA
    42601 AGAGCTTCTT GTTCAAATGC AAACTGGTTA ATTGAACACG GTGTTGAAAT TGGTTCAAAG
    42661 GTTAAAATTG TAAAACGCGG CGAAATCATT CCACACATTG AAGGACTTGC TGATGAGTAA
    42721 GAGAGCAACT GAAACACTAG GAAAAAATTG GTTTGGAGGC CCAGGTCATC TTTCAACAAC
    42781 TCCTGGGTTT TTTACAGGCA ATCTTTGTGA TGTGTATTTC AGCGCAGGCG GCGTGTGGGA
    42841 CTTTTCCGAC CTGATGGTTT TAGATAACAA CGGAAATAAG CCTATATTCG CAATTGATAT
    42901 GATGCTTAAA GAGCTTGTTC CTATTGAAAA GATTTTAACT TGTTTCTTGG GGGCAACAGC
    42961 AGTGACAGTG CCTGCAGCGA TTGCAGAATT GGCGCTTGAC GAAGATCCTG ATATTTTTGA
    43021 AGGAGTTGAC CTTGTTATCA CATAAAGAAC TTAGTGATAT GGTAAGGGAG AATCAACATC
    43081 TTGCGGAAGT TCTTTACCAT AAGATGTTAT CGCATCACGG GTTTTGGATG AAAGATTATA
    43141 CTCCGACAAG AGGCACTTCG ACTGCTGCGG AAAAGTTGGC GAAAGAAGCG CAACTTCCTG
    43201 CGAATATTGA CTATGTGATG CATAAGTATT TATGCGCAAT AATGGACGAC TTTCCTTTTC
    43261 TTAAGATATT GAAAGATCCT ACAGTATTGC CTGAAACAAT TGTAAGAAAA ATAGTTGATG
    43321 TAAGACCTGA CTTTTTTGAC GGAGTTAATA TATCTATAGT AAGTGTGGAG GACTTTATAA
    43381 ATGGGAAGTA CTGAAGAGTT TGACAAATTG CTTGAACTGT TAGGAGCTTA CGGTTCAGCA
    43441 GCAAATAGCG TGCTGAATGT TCAGAAAGCA GTTGAAAATG CAGACGAAAC AATTTCATCC
    43501 TTAACTGAAA AGGAAAAGAA TTGCGAAATT AAAGAGAAGG ACGTTATTTT TATGAAGAAG
    43561 CATATCATAG GTGGCAAATT GAAAATCCAT CCTGAGAATG CGGAAGTTCT TCTCAATAAG
    43621 AACCCTTCAA TTTTTGAAGG TATCGAACTT GAGATCATTG ATGTCAATGA CGACAATTAT
    43681 TTTGAGGAAT AAAAAATGAG CGGAGATAGT ACATCTTCAA GCTGGGACCA GATAAACTCT
    43741 TTGAGCAACA TTGCTTCAAA GACTTCTTAT TACATTTACA ATGATGCTCT TGATTCATAC
    43801 AGCTCTTGGA GCAATGACTA CTACAGTTCT CGTCGTCGCA ATTGTACTGT CGTAACAGTT
    43861 TACAACGAAG ATGGCGTTCC TTTTGAAACA GTATATGAAG GTCTTGACGA GTTGAATAGA
    43921 CAAGAAAGAG ACAAAGTTTG GCAAGATATT CAAAAAAGAC AGGAAGAACT TCAGAAGAAA
    43981 GTTTTGCTTC GTCTTACTGA TGTTAAACTT ATCAAGGGTT GTTTATTCCG TGCTAAGGAA
    44041 GAAAAAGGCG ATGGACTGAC AAAGACTGAG TTTATTGATG TTACTGCTGA AATTATCAAC
    44101 GAACTTCACG GGCCAAACAA AAGAGTTGTT TATGCGTTCG CTGATGTCGC TGATTTCTTA
    44161 ATTGAACAAG ACCCACTTAT TTTTGAAGGA TGGGAATTGA CTCTTGCCGA TTTTGAGCCT
    44221 AACCAAAGTT TGACAGATAT GCCAAAAGAT CTTGATGGTT TCAAAGATGA TACAATGGAA
    44281 GACTATGTAC AGTCGATAAG AGACAAAGCG CAAGATGTAA GAGATGCGCA AAGAGGAGTT
    44341 ATAAATGGCT TGTAGTATTA TTGTACCTTG TAGAAGTGAT GCAGAAGTGG CTTGCGAAAC
    44401 ATATCTTTTT GACAAAAAAG ACAAAGCAGC TTGGATTGCG AAGTGTAATG AGATGTCAAC
    44461 AAAAGACACT GTAAGAATGA CTGAAATGAA TGTCGGTTAT GAAAGAAAAC TTAAGGTTTG
    44521 GTACATAACA GCAAAATTAC GCGGCGTTTA TACACTCGAC CTTGAAGATG ATGAAGAAGC
    44581 TGCTTTCAAT GCAAAGATGG TTTCTTACGA ACTTGAACAT ATGAGAAAAG ACTTGACAGG
    44641 AGACAACGAT GAGCAAAGTA CTGGTGATTC CGGATGTACA CGGAGCGTGG ACCCAGACAC
    44701 TGAAGACGAT TCAGGCGAAT AAAGACAAAG TTGATTATGT TGTAACTCTT GGTGATTATG
    44761 TTGATGACTG GGAGGAGAAA GATAACGGCG AGCCTATGCA AAAAGGCTTT CTTGAGTTGA
    44821 TTAAGATGGC AAGAGCAGAG CCTGACAAGT TCCGTATTTG TTTAGGCAAC CACGACCACG
    44881 CTTACATATC AAGTCAGACT TGTTCAGGAC ATCATTTTGA ATATGAAAAG ATTTATTACA
    44941 AAATGTTTAT GGACAATCTT GACATAATTC ATCCTGCTGT TCTTATTGAC GGAGTTCTTT
    45001 TCTCTCACGC AGGTGTTTCA CAGCATTGGT TCAACAAAGC TTGCGGATAT TACAATGAAC
    45061 GACATAAGTT TGACAAAGTT CCTAAAAAGC TGAAAGCAGA ATACGATAAG TGGTGTTACA
    45121 ATTACCATCA CATCAATGAA GTTTATTTTG ACGGCAGAGT ATTCTCATTA GTCAATGCTG
    45181 AAACAGAGCA GGAACAGAAA GACATTGATT ATTACCGTAA AGTTCAGATG CAATGTCACG
    45241 ATAAAATGAA CGAGTTGTAT GACGAGATGA TGAAACATCG AAAGGACAAG TTCCGCTCAT
    45301 ACAAGTTTAC AGTTGAAAAA CTCGAACAAC TCTTCAGAGA TGATATTGAC AGTTTGTGCC
    45361 ATTGTGGTTA TAGCAGCAGC GGAGACAGCG CAGGAGAATC TTGTTTATGG ATTCGCCCAA
    45421 GCTCTTTGTT GAAAGACAAT TGGCCAGGGA ACTTGAAATG TCAGGTTGTA GGTCATACTG
    45481 AACTTGGTTT GAAAAGATGG ATGTGGAATA AACATAAACT TATTGTTTGC GACAACCACG
    45541 AACACGATTG TTGGTTCATT CTTGACACTG AAAATATCGG TGAGTTTGAA AAGGTAAAAT
    45601 ATGAACGCAA CCCAATGTAC AATATGCGTT CAAATGAAGC ATTGCTTCGT ATGTTGTTGG
    45661 GAGGTGCTTT CTAATGACAG TTGATACAAG AGAGTTTGCA GCAAGAATGC TGGAACGCCT
    45721 TATGCAGGCT ATGCCTTATT CTTCTGCTCA GGAAAAGATT CGTAAAACTT TTGAGGAAGA
    45781 AGGCGTTCAC GAAGAATACA CAAATCCTGA AAAGAGAACT TGGCTTAATG ATTATGTTAG
    45841 GAACGAATTG CGAAATCTTT CAGCTCATAA AAGTTGGTTG AAACAGATAG GACTTCCTAT
    45901 GATTGAATAT AAAATCAAGT ATCTTAAATT GACTCACGAA CTTGATACTA CAACACACGT
    45961 CCCAACATTC AAAAGAGATG GCACAAAATA CGATTTCGGT AATCGTATGC CTAAAGGCGG
    46021 AAAAGCCTAT GAAATAACAA CAAGAGGCGC ACGAGACCAC TACTTGACAG GAAGATTCAG
    46081 AGTTGGTGAA AGTCATCTTG TTATTGAAGA TACTGAAAAC ATTCCTGAGT GTGTACATCG
    46141 TTACCTTGAA GATACTCAGA TGGCGCTTTA CAAGTATGAC CGTTGGAGAC TTCAAAAAGA
    46201 CTTGAAAGAA ACAAAAATCG AAATGAACGA GCTTAATAAA TTAAACGCAA AACTTGAAAG
    46261 AATTACTGAC GAAGAAGTTA ATATTTATTA TAGCAGATAC GTTAAAGAAC ATTGGAGACG
    46321 ACAGAATGAC AGCTTGTAAA ATTGTTAATA AATCAAAAGA CGGCGTTACT CTTCAGGCAG
    46381 GTCCTATTAA GTCAAAGTTA TCTTGGGACG ATTTCAACGA ACAGTGGTAC ATCAGCAAAG
    46441 ATGACAAGTT TGAAGCAATT ATGAAGCCTG AGTATGAAGA GAAAGCAACA AAGGTTTCCG
    46501 AACTTGTAAA TGATGCTGTT CTTGCCTTCC TTATGGGCAA CGGCGATAAA CCTGAGCTTA
    46561 AACTTCAGAG CGCATTTATG TTTAGTAAAA CTCTTGAGGA AGCTCAGAAG ATTGAGCCTG
    46621 AAATGTCTCC TGCGGATTTT ATGAAGCTTG TAAATATTCA ACTTACAAAG TTTACAAACG
    46681 ATTGTCTTGC ACACGGCATT GGATTTGGAG GCGATATTCA GAATCGTTTC AATTCAAAGC
    46741 AAAGATATAA AAACAACAGA AACAAAAAAC GAATGGAGTT TGACAGTGCG AAACAGACAA
    46801 ATAATGACAC AGATCATTAC ACAATCGGTG ATGCAATCAA AGCGCAGCAA GCCAAAAAGT
    46861 AACAGAGGTT TTTATATTGC ATCAGCATTA TTTTTTGCGT TGATAGTCGC TGGAGTGGCG
    46921 TTCCTAGTCT TTTTCTAAAG ACTAATTGAT ATGTACATTC CATTAAAGGT TAAAAAGTGG
    46981 TCTATCAAAG ACGGCGCGGA GGATTTATGC GTTCAATTGA AGAACGCACG GGGAGAGATT
    47041 CTGGGTCGTG CTGTATTCTC ACTTGATGAG ATTGCAGATA TAACCAAATT AGACTTTTAC
    47101 GGGTACGAAG TCATATTCAA GAACAAACAA AGATATGTCA TATCTTGTTC TGATATTGAT
    47161 AAGTGCTTTG ACATTGAAGT GGAGGATACG AATGGAGGAA CAAACAGGAA TTAAGTTGCC
    47221 AACAAAGTGG TGCTTCGTTT CTTATGTATT TTATCTTGAA GGTGATGACC GCCCTGCATA
    47281 CGGCAACCTC GTTATTCAAA TGGACGGGCA CATCGCTGAC GATACAGGCT TTCTTGAATT
    47341 GAACAAAGCA GTTACCGAAT ACATCGAGCA CGATGTAAAA GAAAGAGGGA AAACACTTAG
    47401 GACTGCTCCC GTCATTCTCA ACTTTAAGGA GATGTAAATG TTTTATCGTT TCAAGAATGA
    47461 CATTGTGAAT ATAAACAACA TTCATACTCT TTCAAAGAAT TTCAAAAGAA GGGAAAGACG
    47521 ACTGGGAGAA GAGTGGAAGA TTCCTGATAA TGGTTGATGA CGCAGAATAT GAATATGATT
    47581 CTGCAAGCGA CAGAGACTGC GTTTTTAATG ATGTTGTATC GAAAATAGCA AACCTTGATG
    47641 GCGGTTGTAT GTTACCGTCC GACAGGCAAG CATTAGCGAA TTGTATGTAA TATAAAGCGG
    47701 GATTTTTTCC AGCTTTTTTC ATTTATTTTT GAACTTTCTT TTGATGTCTT TTATATTATT
    47761 ATTGAAATCA ATAATACGGG AGGCGCAAAA TGGCAGACGA AATGCTTGCG TTTATCTGGA
    47821 AGGAGCAAGA CCGAGTTCTA AGAGAACACG AAGCTTGGCT TGAGGAAATC GACGTAATTA
    47881 TTGAAAAAGT TGTAACAGAT CAGTCACAGG AGGAAGTTGT ATATGAAGTT GGTATTGACA
    47941 GAACAGGAAT GGAATTACCT TTTGAACTTT CTTGATGATG GCAAACAGTG GGGAAGAGAT
    48001 TTGAATGACC CACACAGAAC TTTGCTTGAA AAAGCAATGG CAGTAAAAGA CAAAATCAAT
    48061 GCGGGAGAAT CTTGGGCCGC AGTAATCGGA ACAACTGAGG AGGGTTAGAA TGAATGTAGA
    48121 TCTTAGAGCT TGCAGAAACT TTAGTGACGC TTGGTACACA TACAGTATAA ACAACGGAAT
    48181 TCCATACTGG ACAAAGGTTG AACTTCCTAA TCACGATGGC AACCTTTTCT GCGGAGAGCC
    48241 TTGGCACGAT TTCGGAAATT ACCCATCAGT GGGCATCAAC GAAAACGATG AAATATATGT
    48301 TTCATACAGA GAAGGCGTGA TTGTTGATAT TACTCAGGAA CGCGCTTGGG AAATTAAAGA
    48361 GGAAGGCTCT TGGTGGGATC ACTCTGAAAA CAATGACACC CCAGGTCGCA AAGCTTTCGG
    48421 AATTGAATGC AACCATTACG ATATTGAAAG CGTAAAGAAC GCAGTTGTTA CAATGAACGA
    48481 AGTTAGAGCA AAGTGGGAAG TTGAACGCAA AGCTTACAAC CTCGAACAGG CTCAGGCTGC
    48541 AGTAAAGTCA ATTGAAAATA CACTTGCTTA CCGCAACCAA GAACTTGAAA CTTTGAAAGT
    48601 TGAACACCCT CGCGCATATC GTCAGATTGA CAACAAGCAG AAGGAAATTG CTAACTGGGA
    48661 AGCTCGCCTT GTGAGAGCAA AAGAAAATCT CGCAAAGTTG GAGGCATAAG ATGAATCCTG
    48721 ATAGTTGGGA AACTTGGGAT AGATATACCC ACGATAAAGA TGACCTTTAC AATTGGCGTC
    48781 GTGGAATGCG TCGTTGGCAA CAACTCGCTG ATATGGCTCA CGGAGACGAA GATCTTTGGT
    48841 CTCTTCAGGA TGGCTATCAA GTAGGCTACG AAGACGCAAT GGACAACGCA ATGGACGAAG
    48901 CTCATTACGA ACTTTGTAAA GAGATGGACG ATATGCAAGC TCGCATTATG GAGCAGAGAC
    48961 GAACAATCGA TGAGCTTAAA GAAAGACTTC TTGAATTGAG ACAGAAGGAA CAGAAGATTA
    49021 GCACAATGGA AGATCTTCTT AATCAGTATG AAATGTATTC TGAAATTGAA TATGACAGAA
    49081 CAACTTTAAC GCTTATCATA TAGGAGACAA TATGGAAGAC TTAATCGGAA AGACAATCAA
    49141 AGTAACAAAC ATTGATGTAG GCGCTTGTCC TAATGACTCA AGATGGGTCG GACATATTGG
    49201 CAAAGTAAGG GACGTTACAA AGTCGCCTTG GGGTTATCAG ATTTGGGTTG AAGGAATGAG
    49261 CGTATCTCTT CTTTCAGAAA GCGACAGCTG GGAGGTTGTA AATGGATAGC GCAAAAGAAG
    49321 TTAAGTCTTT ACTTGAAAAC TGTGAAAAGA ACAAAGCAGG ACTTGAAGAA GTAAAACCTT
    49381 TCGAGGACAA AAAACCGGAA GTTGACTTAT TATCTATAGC TGTTGCTGCA GCAGGTGGCA
    49441 AAGAAGCTTT TACTGGAGGT AAAGATGACT GGTAAGATTG ATTACGATAT TAAACTTCGT
    49501 ATGGGCAATG TTGAACTCCG CGCAATTTCA GGTGAAAACC GTGACCCTGA GATTGTCATT
    49561 TATCAGCAGG GCGAAGACGG CAAAGAATAT TGCTACACAA TCACTTTCTT CAGAGAAACA
    49621 AAAGAAGGTT ATGATATGGA AACAGTCGGC AGACGTTTTG TTGAAGCGAT GAAAGAATAT
    49681 CACATCCCTT ACAATGCTTT TGCTGAATTG ACTGAAAGCT TCCATAAAAT CATTGATGAG
    49741 ATTTCTTCAA TCAAACGACT TTTCAAGATG GAGTCTGTTA ATATAGAATA GGAGGAATTA
    49801 TGTCGAAGTT TTCAGGTAAA TCAGATTTTG CTGACACTTG TTTAATGCAC TACACACCTA
    49861 ACAGAATATT TTATGACGCA AAGATTTACA CTAACAATGG CGACAGGATT CACTTTGAGT
    49921 CTCCTAAAGA CTTAATTCCT TATTATCCTT ATCTTATTGG TTCAATGGCG GGATCAAAAG
    49981 AAGGCAGTAT GACAATCACA CTGTCGAAAG AAAGCTTCAA CGATGATGAA GAAAGAGATA
    50041 GAATCTTTTG GGTTATCGAC GATGCTATTC GTTATTTGAA AAAATGTAAA AGTAAAAAGA
    50101 AAGTGCCCAA CTTTGAAGAG TTCAAAAAAG AAGTTATTTC AATTTTTGAC GACAAAGTTC
    50161 TTAAGTATAT TTTTAAGAAT GTGGACACTG ATATGTTCAA AAAGCATTGG TACCCTGGGT
    50221 TTGGCAACAC AATTGAGTAT CAGACAAATC TTGCTGTGTT CAACAGTTCG CCTGCGTTAT
    50281 CCAGAGTTCA TACACGAGTA CACACTGCAT ATCGTGAGTC GCTTCTTTCT GAGGCTTCAA
    50341 AGTACTTTGG GAAGTTTTGG GTTGATGCAA TTCATATGTC AGACAATGAC TTTGCGTATA
    50401 CAGAATATGA CAACTTTGAA ATGAACAACA TTCTTTGGCA TACATTACTT CAGGTGAGAG
    50461 ACTATTACAG ACTTAATAAA GAATTGGGGG ATTGAAAATG ATTGGAGCAG GAATTATTCT
    50521 TATCATTTGT TTACTTATCG GAGACATTAC ATTCAAAGCT TGTTGGGAAT ACCGCAAGTG
    50581 GGTTCGCGAA GAAGTCAAAC GGGAGAAGAA AGAAAAGCTT CAAACTCCTA TCAGCGTTGG
    50641 CGAAATTACA ATGGAAGAAG TTCGCGAACT TGTTGAAAAT TATCAGTTCT GGGAAATGGT
    50701 TCAAGAAGTC TGTGAAGGCA AAGATCCTAA CAATGGCTCT ATGGAAGACA CAGGCGTTAT
    50761 TGAAATCTTA CAACCTTGTA TTCACCACGA TTGTCCTTCA CACGTAACCC GTGCTGACTG
    50821 TTGTCACGAT GCGGTTATAA AAGACGGAAA AGAATACTGC AGAAGCATTA TCAACATAAA
    50881 TAAACTTTGT GGAATTCCTG ACCCTGAGAA GAAGGAAAAC CCTCAGCCAC TTTCACAGGA
    50941 TGAAATTGAA CAGCTTTCAA GATACATCCT TGAACTTATG AAGGCAAACA AAGTTGGAGA
    51001 ATTCCAAGAC GCAGTAACAA GAGGCTAAAA TGAAAAGACA TCCTTTTAGA GAAATCAAAA
    51061 GGGTTGTTAG TCAGTTCTTC GAAACAGAAT ATTGGTACCG TTGGCGTTCA AAAAAGGACA
    51121 CTAACGGTTT TAAGATTCGC AATGTATCTC ATTTGAATGA TACTTGGAAC GGACACAACA
    51181 CCTTAATACA ATGGCAAATT ATGAAGATTG AACATATGAT GCACAACCTT CGTAAGTACG
    51241 GCAACGAACT CGATTGTTAC ATTGATTCAC CTGATATGTC AAAGTACGCA AATGCTGATG
    51301 ACAGACAGTG GGCAATTGAT TATGTAATGC ACGAGATGAT AAAAGATTGC CGTCAAAGAT
    51361 GCACTGACAC AAAGTATTAC ATTACATATC GCCCAGGAGA ATGGGTTGTT TCAAAAAGAA
    51421 ACCTTGTGAA AACAATTCCT GCATCAGAAG TTGAAAATCC TTCGTTTACT CTTGAATATG
    51481 TTGAAGGAGA AAGCGAAGAC GACTGGGACA TCATCCGCAA ACCTTGTGAT GAAAAGATTT
    51541 ATGAGTTCGA AGAAGTTATG GTTTCCGAAT GCTTCTACGA TGCAATTGAT TATATGGGCG
    51601 GACCTCCTGT ACTTGATGAT TTGATTAAGT ATGAACACTC ATTCAATATT ACTCCTGCTG
    51661 ACTACAAAAA GTTGTCAGGT GATTTGAGGA CTCACATCAG AGGTAACAAA CGCAAGCTTC
    51721 GTGACTTATG GCTTTTGAGA AAATACTTGA AGAAGTTGAA TGAAATGGAT TTCTCTTGGT
    51781 CAGAGCCTTA TCGTTCAATG ACAAATGCGA TTTACAAAGA GCTTAAGGAT ATGGACGATG
    51841 ATTACAAACA TCGCTATATG GAAAATTGTT ATCAGAAGTT CCTTGATGAC AGAAGAGCTA
    51901 TTTTGAACAA AATCTCTGAT TTGTGGAATG AAAGATGTGA TATGTGGTGG GACTAGGTTA
    51961 ATATAAAATT ATGAGCAGTA TAAGATGCAA AGTAACAGCT TTAGTACCCG CCTACATTTA
    52021 TGAAGGCTTT GCTGAAGGAA GATTTCTTTT ATTAAAGACA TACGAAACAA AAGAGTTTGG
    52081 CGACATCTTT TACGCATATA CGAAAGATGA CTACACCAGC ATTGAAGTTT ATTATGATGT
    52141 TGTTATGAAT GACCTCAAAC ATTTTGAAGC AAGTCATCGA CTTAACGAAC TTGAAGATAA
    52201 AGCTTTTGAA TACGCAAAGA AGATGACTCT TGAAGATTTC AAGATGTTGT TGAATTGCGG
    52261 ACGAAACGAC CACATTGCTC AAATTGACCC AATCACAATT GACTACTCCC ACTATTATCG
    52321 TGACGGTAAG GAACATAAAA CGACTTATGA CTATCTTACC GCAAGCGACA TCTTTGACAT
    52381 AATTTTTTAT TGGTCAGACA AAGTTCAAAG ACCAGAAGTT TACTTTTATG ACGGCTGGGC
    52441 TGAGGACATT GAAAATATTA TGAAATTAAA AAACGTTGAT ACTGATGAGG AATATTACCT
    52501 CATCGTTAGA AACGAGGAGT GCTAATGAGC GAAGAAGATC AGACATTGGT TGAAAAGATG
    52561 ATTAAGTATT TCGTCGGAAA GCCAAACAAC CCACTTAATG GGAAAACTTT TGCTGAGATT
    52621 GCTTGGCTCG GCAACAAATA TGGTTACGAC CTTGGAGGTA TGAATGGTAT CGTTACAGAG
    52681 TGAATGTTTT GGAACAAGAG AAGAACTTTG TGAGTTTGTA AATGCAGGAA ACGGTTATAT
    52741 TGAAATCGTT TCCATTGTGA ATATGAGCTC AAAGTTTGTT CTTTTCTTCA AAGATAATTC
    52801 TGAAGGCGGC ATTTATGGTT CAAATAGTTA AAACACAATT TACTTTGAAC AGAGACACGC
    52861 CTTGGGACGA ACTCGAGAAG CAATTCAAGT CGATAGCAAC AAGCTTCGGC TATCCTAATC
    52921 TTTCTCTTTC TTCAACTGAC CTTTATCAAG GTCTTATTGA TGTATACAAT ATGAGAACAA
    52981 GAGAAAACAT TTGGCAACTT TGTTGGGACG CAAAGATTGA GTTTACTCCT GAAGGTATTG
    53041 TTTTTAATGT TGATGGCGCT CCTGAAAACA GAATGGTATA TCGCGAGCCT ATATCATCAA
    53101 TTTTAACAAC GACTTCTAAT TATAAAACGG TTCAAGAATT GGAGGAAGAA GTTGAAAGAC
    53161 TTAAAGAAGA AAATGCAAAG TTACGGTTTG CGAATGATAC TCCATATAAA CCCTACGACA
    53221 AGTTACATCG TCCTGCAGTT GGCAGTACTG TTGTTTGGGG TGATGATCAT TTTATGATTG
    53281 TCGGAGTTGA AGGTATTCAC GGCAGTGACT TACTGACAAT TTATGCAGGA CCTCACGAGT
    53341 TTAGGTCAGA CGATTTCTTG AAGTACTGTA GATATACAAA CGGGAATGTT TGTGGATGGC
    53401 AAAATGAAGA AGAGTTCGAA AATCCCGCTT GTCCTTGTGG GTGATGCTTC GAATGATGGT
    53461 TATACTTTGT CCTTTTATGT TGACGAAGAA AGTAAACATT ACTTTGTGGC AATTGTAAAG
    53521 GACAAAATTA AAAACAAAGA AGATTATGAC CAAATAATTC TTTCAGAACT TGATGTGAAA
    53581 GATATAAGTC GATGGCTTCA GGTTGCTGAA GTTAAAACTC CGCCACGCTT GTATGTATCT
    53641 TGCGTTTCAA ATTGCGAGGT ACTTATGTTT GATAAAATTG ATGGCGGAGT TTATATTCAA
    53701 CTTTATCAAG TAGCATCATT CAAAAGACAA AGAAGAGGAA AGACAGACGA CGAGTTCTCG
    53761 ATGAGTTGTA AAATGGCAGG ACAACTCGGA AGAGGTTTGC AGATTTATTT GCATACAGGC
    53821 ACTCCGTGTG TTAATATAAA TAATGTGGAC AAATGAAGAG ATAGACGATC TTGAAAAGCT
    53881 TTTAACACCA AAAGAAAAGA CATCAGTAAT TGCATTACTT AATGCAGGCT TTAGTGAAAA
    53941 TGAAATAACA AAAGCCTTGC TTTCAAAAAT CGGTGCTAAT TACAATGGAG ATAAAGGAAT
    54001 GGCTGAAAGA CCGCTTAAAG AAAAGCTTGA TTTGTCCAAT TATTATACCG TGCCTGTAAA
    54061 TGAAAACGAC CCAGACGGTG AAGTTGAAAT CTTTGATGAA GGAGCTTATG AAGACGAGAC
    54121 AAAATCAATT CTTAAAAGAT TGGAAGTTTT CAAATACAAA CAGATTTTGG TAACTGAAGA
    54181 AGTTGCTGCT GCTTTGTTGG ATAAAAATCC AGAATGCTTC AAAGATTGTC CTGACTTCAA
    54241 GATTATAAAT GGGGAGCAGA CCACTAAAGA TAAACAAAAA CTTTGGTAAG CCTGTGTTCA
    54301 ACATAACAGG TTACAAGCTT GCTGAATATA ATGGTTCTCA GTACTTGGTT GAGAACATTT
    54361 TTCATAATAA CGAAGTTCGT ATCAAAGCAG ACCGCATTGG TGAGTTTGAT ATGACTGGCC
    54421 CAATAATACG ACAATTAAAG TCAAAGACTT GGAACGAATG TATTGTACCT CAATGCATCG
    54481 CCGAGTATTT GCTTAATTAT GACCCAACCT GCTTTCGCAG TGTTGAAGAG TTATCAATAA
    54541 TAGAAGACGA TTATTTTGAA CAAAAAGAAA AGACAATCCC AAAAGAATTG TCATTCAACC
    54601 TTTGGGAGTT GGAATAATCG CGGAGGACTA AAATGGAAGA TCACGAAAGA ATCTTAGTTA
    54661 TTAAGCCTTA TCATCAGGCT GCTATTTCAC ATAGGGGAAG CGTGCGCGAA GCTTATGGTA
    54721 TTACGGACGA AGTTCTTGAC AACTTGATTG AGACAGGCGA TGCTCTCAAT GTTGATGGTA
    54781 AAGTTGTTTG CTTCGACTTG CCAATTCCTG AAGCTTATAT CTAATGCCTG AACAGAAAAA
    54841 AGAAGTTGAC GAAAAGAAGT TAAGCAATTA TGCACTTGAA CTTTGTAAAG AGGTTCAAAT
    54901 AGCTTTACCG CACATTTCAA ATATTCGTGC TATGAAACGA CTTGCGAGAG CGTTGAATGA
    54961 TTACTTAAAA GCTTATCAGA AACTTGGAGG AAAAATTGAG TAAACTTAGT GAAGCCGTAA
    55021 AAGGTTATAA GGAAGCCGAA GAGGCAACAA AACTTACAAG CAAACTCACC ATCAAAAACA
    55081 TAAAGGAATT TGATAAAGAA ATCTATGAAA AGGTATCAGA ATGTGAGTTT GATGCGTATT
    55141 CATCAGATGA CAATTATTAC ATCGTTATTC CTGAACTTTT TGGGCTGCCT GTAGTTGTTG
    55201 TTCGTTTCAA CAAAATTACT GAAGAAAAGA AAACAGTTTT CTATGATTAC GCAACTGCGA
    55261 AGTCAGGAAT TATTGTTGAT TTGGACGCTT TTGAAAGTCT TGACTACGAA GTCAATTCAA
    55321 CTGCTATTGG CGGTGATGAA TGCGGCTTTG TTGATGTTCA GGAACTTTCA TATTATTGTT
    55381 CAAAAGTTGC TAAGCCTTTA CAGAAAAGAG CAAAGGTTCA ACTGAACAAA GAAATCGATG
    55441 AAGGTTATAA AAATCCACAG ATGAAGAAGA AAAAGCCTTC AACTGTTGAT GAAAGAGGCC
    55501 GTATGTCTTT AGGTGGTGAA ACACTTGAAG AAGATATTGC TTTCAATGAA TATATGCACA
    55561 AACGATTCAG AGGCGTATAA AACAAAGGCG GGTATGTAAC CCGCCTTTTT ATTTTAATGA
    55621 AGGCCCATAG CAGCCATCAT CATTCGTTGC TTTTTCAATT CGCCTTCGTA TGTTCTTTCC
    55681 TTTTCTTTCA TAGGGTCCCA TACGTGAATA GGTGGGAATT CATTTTCATA AGTATCAAGA
    55741 AGATACAAAT TACCTGCGAT AGAGTCAGTC GTATCTTTTG CATTTGTTCC GACTTTACTG
    55801 AACTGCCAAC TGCTTTCAGT ATAAACTGAC CCAGGCATAC AAAACTCATC GCTATAAACA
    55861 TTATCGCCAG TCATATGATC TATCTTTGCT GTTCCTGTTG TCTTTCTTTT AACCATTTGT
    55921 AAAGCAAGCA AGTTATTCTT TACCATAACT GACTTACCGC AATAATAACG CTTGTGCATT
    55981 ACATAGTCAA CAAGAGACAA GTAAGGTGAG TTGTTTTTAT CAACTGAAAC ATAGTCAACT
    56041 TCAATACCCG CTCTTTCCAA TGACTGCATC ATTGCTCTTG ACTGGAAGGA GTCGAAAGAT
    56101 ACGTGACGAA TGTTCATATT TCCCAAACGA ATTAAGTCAA GAATGAAGAA CTTGAACGCA
    56161 TCCAAGTTAA TCATACCGCC TTTAGGTATT ACAGGAACAA CCAAATCAGT AACATATACC
    56221 TTCAATGGGT TGCCTTGAGT ATCAAGACGG GCTGCATCTC TTTCAACGTG GCTTATCGCA
    56281 ATTGACGCAG TATCGCCTGA GATAGCCAAG TCGACTGAAG CAACACGAGG CAAGTTTGGT
    56341 TCATAATAAA AATAATACTT CCCAAGAATC TGATTAAAGA ACTTGTCTTT AACTTGGTTC
    56401 CAAATCAAAT GTTCAGGTTC GTCCTCAGTC TTGGCGATAA TTGTTGAGTA AATGTTTTTA
    56461 AGGTTGTTAT CAAAAGTATG GTCTATCCAT TCTTTGTTGT AAATCAAACG GTCAGCAGCA
    56521 CCTGATGGAA TACCTGCTTG GTCTCGCAAA AAGTTGATAG GAGATTCTTC AGCGTTGTCT
    56581 TTGAATGAAA CGACACCGTT TGAAGTTATC TGATTCATAG GAGCCCATTC AATGTCGGCT
    56641 GCGTTGTATG TTGATAACTC GTTCTCTGTT TCAATAACTT TTGGAGGCTG TCCGTCTCCG
    56701 CCCTTAAATA CTGGGAAAGC GTGTATGAAA TCCTTTTTCA ATATTTCAGG TTCTTTCCAG
    56761 TTTGTTCTTG GCTTTTCCCA AGCTTCAGGG AATTCTTTTG GGAAGAACTT CCATCTTGAG
    56821 CCTGAAACGA TATAATTCTG ACGGTTCTTT TTTGTACCTT CAGCCCAGAT CCATTCATCA
    56881 ATTGGTGATT CGAGAGAGTT TGGCTGAGAG TCGATTATGA ATCGTCCGTA GTAATTACCT
    56941 TTCATACGGT TATCAATTCT TTTACGAAGT TTTGTAAAGA ATGTGAATAC CTTTTCATCT
    57001 GACCATCCGT TTTCGGTAAA CATTGTCATT TCCGAAATTA CAGCGGAGAT GATGTTCTGT
    57061 CCCAAGATAG AACCTGGGCC GTTGATGATC TTGTAGTTTA CGCCGTTCTG CATTGACAAA
    57121 CAAGATGTTG GAGATGAAGT TGTCCAGTGA AGACAGTCAT TGATTTCCTC GCCTGAAACA
    57181 TCAACCAAGT CCTGATGAGT ACGAACTCTT TGGAAATATG GAGAGCCTTC AAGAATCTGA
    57241 GTAAAAGGCT CAAGTAACAA TTCGGATGCT TTCTTTTGGT TCCATCCACC CAAACACTGA
    57301 GTAAAGATTG ACGACATAGC CATACCAAAG AAACGGTAAG GATGCCACAT CATTGCGTAA
    57361 TGAACTGATA TGTACAACTG TGCAAGAGTT GATAAGGTTG ATTTACCCCA ACCGATACAC
    57421 TGAGTAAGAA TCAAAGTTCG ATAAGGTTTA AGAGGATCGA AGAACTCACA GAAAATATCA
    57481 ATTAAAGGTT GATGTAAAGC TTCAGCCTGA GCACCGATAA AATGTTCAGT CAAAAACTCT
    57541 TCAGGTGTTG GCGGTCTACA TTTGAAATTG AGACGCCAAG CATTTGACAT TAAGTCGCCT
    57601 TTTCCTGAGT CAGAAAGTTG GTTTGTTTTA ATTGCCCATT CAAGATATGC TTTGATGGCT
    57661 GGGAAGTTGA GCGCCTTAAA CTCAGCGCGT TCCATTGCTT TTGTATCGCC TGCTAAAATA
    57721 TCTTGTAAGA TACTTGAAAC ATTATTGATG TTTTGGTTGA AGTCAGCCTT ACCTAAAGTA
    57781 AGTATTTGTT CAGCAGGCGC TGAAGGCAAA ACAAGATTGC TTTTACAAAA GTCTTTGTCT
    57841 ATATTGCTGT CGTCAACTTG CATTGACCAA GGATTAGTTG CCTGAATAGC AGGTACATCA
    57901 GCGCCTGCCA TCCAAAGCTT CTTTTCCTGC TTTGTCATTG GTATATCTTT ATCTTCGATA
    57961 TATGCTGGAG CATTAGGGTC TTCGTCGTAT TTACTTATTC CATCTTCTCC AGGAAGTATG
    58021 ATTTTCATTT GTTACTCCTC ATTATTGAGG TGATTTGTTA TTATGGCATT TTGAAGACTG
    58081 TCATCATTAT TGTTTATGCA GTCATATGAG TTTTCTTCTT CAAGTAAAGC TCCGTAAAAA
    58141 ATACTTTCAA AAAGCTCTTT ACGCATTCTT GAAACTTCGC AAGTAGTCTT TTCCATATTT
    58201 TCCATAAACG TACTCCAAGT ATTTTGAAAC GTCTGTTATA ACCTTAACAT TGTTTTCTTC
    58261 AATACATTGA ACTTTATTTA TATATGAAGG AGTCTTATAA ATGCCACCGT CAAATTCACC
    58321 TAATGTATAA AATTGCCCAC CTTTAATTTC ATAAAGTACG CCATCGACTT CAAAGTCAGG
    58381 AAAGTACATA TGACTTTTAC CGTCAGCGTC TTTATAAGGC AAGCCTTTTG TATGTCTTGT
    58441 TATCGACATA CTGTGTTCAA CACAATAAAT GTAAAAAGCA ATTTCCCAAG AAGAGTCAAA
    58501 TGCGATTCCA TTATATGTGT ATCTTTTATG TGCTTTATGT TGATAGTCGT CAGACTGAGT
    58561 GTAATACTCA ACACCATACT TTTCTTTTAC AGTATCTTTT ATTTTTGATT TTACATCATC
    58621 TGATTTCCAA ACATTGTCAA CTCCGTATCT TTCAATGCAA GTTGACTTTA TCTTTTCTAA
    58681 AGCTTCTTGA GATCCTCCGC CATTAGCAAC CCCATATTTA TCTAAGCAAG TTGCTCTTAT
    58741 CTTATCCTTT ACTGATTCTG CTTGCCAAGC GTGTTTAACG CCATACTTTT CAAGCCAAAC
    58801 TTTTTCAGTT GTTTCGTTTC TCTTTTTATA TGCGTCATCA ACTGACCCAT ATTTTTCTAT
    58861 TAAGACCTCT TTTGTCTTTT CATTGCGTTT TTCCCAGTCA ATATGTTCAG ACTGAATAAA
    58921 ATGCATACAC TTTGTGCAAT AAATGTGTCC ATACTTTTTG ATGTTGTTTA CAGCGTTTAT
    58981 ATATTTCTTT TCAAATACAT CGCCGCATCT ATTACACTTA CAAGTTATCT TGTCTGCCTG
    59041 TCTTAACTTC AACGCAATTA CATCTTCGTC TTTAATATAA TTCATATTAT TTAGTATAAG
    59101 AAAAAACTGA AGATTATGCG TGGAGGTTAA ATGTTATCAC AGGCCTCCTC TCATTATGGC
    59161 AAGATTCATA GTTGTTGCTG ACTTTTCCCA CTTCTCCGCT ACTTTCTGTT CGAGGCTGTC
    59221 TGCTCTTGTT GTGTACATTG AGTAGTCAAT ATTACCTGGG AGGTCAGACT TAACCATTGA
    59281 TCTTAACATA CCAAGATTTC TCATTATGTA AGATTTACAA ATGTTGCGGA AGTCGGTTCG
    59341 CATTGAGAAC TTTACATCAT CGAAGTCGTA TGAACGACAT AACCATTTTA TATTGACATT
    59401 GCCGCCAGTT GTTGAGTAAC CTGTGGCATA TTTTTTGCCA TTTTCTTTTA TTGTTTTTAC
    59461 GTGTTCTCTT CTGAAATAAT TAAGATAAGC TTGCTGTGCA GCCATAGCTT GTAATGCAGC
    59521 ATCTTTATTT TGAAGTCCTA CAAAACCTGG GACAGCTTTA CGATATGAAA GACCTGTACC
    59581 AAATGCGCTT CCTGAAGAAC CGCCATAAAT CATTTGTTCG CGATACAAAG AGAATGCACC
    59641 CGCACCATAG CCAGCGGATT GACCTGCAGT TCCTAAAACA TAATAAGGAA CACAAGCAAA
    59701 TGCGTCTTCT GGGAATTCTT TTTTGAATGA AGATCCTGCT GACATACTGC CAACAACTTC
    59761 TTCTTTTATA ATAGGGAAAT AGCCAAAGTA ATAATCAAAT GCAGGCTTAA TACAATATTG
    59821 ACGAATTGCG TTACCTGTGA TTTCAAGTTC ATCAACACGA AGGAAAGGAA CACCTACTTC
    59881 AGTCAACATA ATTCCGAGTT GTTCATCGTC GATAATTACG CCGCCTGCCT CAGTTGAGCC
    59941 TGAGTATAAG TCAAGATCTT CATTTACAGG AATACCTTCC AAAGCATCAA CATCTTCTTT
    60001 CTTAAGCAAC ACTCTAAAGA AAGGTGTTTC AACGCCCTGA TAAGATCCCA TAATTCCATC
    60061 GATTTCTTCA ATAGAATATT CGTCCCACTC AATAAGCGGG AACATATCGC CTACAATGTA
    60121 GTCTGCTTTA CAATAAACAA TAGCGCCGTT AAGAGGTTTG CCTTCAGAAC AAGCAACCTG
    60181 AAAAATTGTA TCTTTTATAT ATTTGCGAGT CTGCTTCGAA ACGATAGCAG TACCTGAGAG
    60241 TACCCAAGTA TCTCTAATTT CCTTATTGTT CTTGCCTACA AGGCTTAACA AATAATCAAC
    60301 ATTGCTAATC ATAGTAATTA GTTGATAAAA AAGAAGGCAA CCGTGTGGTT GCCTGTATTT
    60361 TTAATATGAA GCGTCTTCAA TTAAACGATT ATGAATAGTC AACATCGTAT ATTCAATAAG
    60421 CTTTTCTGTC TTAGGGTCAG TTGCCCATCT GTTTAAGAAC ATTCGTTTTG AATGACGGTT
    60481 CTTAGGATGT TTCAAACAAA GTGTTACATA TCCTCGTACA ACTGTTCTTA AATAGAAGCT
    60541 GTCAATTACC GCGTCAAGTT CTTCAAGTAC TTGGTTGATT GTATCAACTG GATCAATTTT
    60601 ACAAACCTCG TCTTCAACAT TGTACCACCC GCCTGCTTCT TCTGCGGAAA TTAAATCTTC
    60661 CAATGTATTA TTGTTCTGTC ATCAGCTGAA GGTTTGTACA TAACTTCAAC TATTTTCCAT
    60721 CCCATCATAC CTGCGAAAGA AGCTCCGACT TCAAACTCAG GCTTTGTCAA ATACTGTGAC
    60781 ATAAAGGCAA GAGTTGCTGA AGTGGTTTTG TCGTCAAGTT CATCAGGTTC GATAAATCTT
    60841 CCACCTGTCT GTCTTTTCTT AATCAACGAT TGCATATAGG ACCAGCATAT TTCAAACATC
    60901 TTTGCCCATA CTTCTTGTTT TCTTCCGTTT TCAAGGTATT CACGCTGTAA AGTAAAGAGG
    60961 AGCTGCTCTG TTTCAGGTTT GTCTTCAATC TCTCCATAAA AGCAGTCAAA TCTATGAGGA
    61021 TCTTTTTCAA CCTCAACTTC CTCTATTAAA TAATGTTTAA TGTCAAAATC TACCATAATG
    61081 TTATATTAAC ACAAAAGGCC GTATCGCGAA CGATACAGCC TAGTAGGTAT CATTAAAGAA
    61141 AATTAAATAC TTTCTTCGTT AACCATTTTT GAAGTTACGA GGCGGAAGTT GTCAACATCG
    61201 AAGATAACTC CGACACCGTG TTCCATATTT GCTTCAATTG GAGATACTGT TACGTGAGCA
    61261 GCAGTTGCGT TACCTACAAG TTTGTTGAGG TAGTCGTGAA TTAAGATTGA AGCAAGGCGG
    61321 AAGCTGAACT CAGGAATATT TCCTGTTCCT ACCAAGTTTG TTACAGGAAG GTCAGTATCA
    61381 ACTTCAGCGC ACATATTATT GTAACGCATA TTCATTGTAG CAGCTTCGCC GTTTGCGTCG
    61441 TCAGCAAGAG TATTGTAGAA CTCGATTGTC TTCCAACGCC ACTGTGCTGA TGGGAATACA
    61501 CCATCAAACA TATTCATCTT TGTCAAGAGT GTTGAAATAT CAACATCAAA CTCAAGCTTC
    61561 TGAGCAGGGT CAGGACAAAT CATCTGAAGC TGATCTTCAC CTGGGTATTC ACAAAGGATT
    61621 TCAGGAACTG TAAGAATTGC GTTAAAGCCG ATTTCAGGAA CTTCAATCAA CATATATTGA
    61681 TTGTCAGCAG AGTATGTAAT ATTGAACTTA CCTGCGAGTT TTGAAATTGC AGAAAGAAGT
    61741 GAGAATGCAC TCTGAGGAAC TGAAACGGAC TCGCCATTTG TAAGTGTGTC TTCAACTGTC
    61801 TTTTCAATGA TAGAGAATGC CTGGTCACAG TAAAGAATCT TGTTGTCTTT CAACGCAAGA
    61861 CCTGATACGC GGTCAGAACC TACCATTGTA ATAAACTTAC CAACTGTTTC CATAAAGTTT
    61921 ACAACATCAG GAGTGATTGT TGCTGAAATT GTGTCTTCAG TAAACTTTTC AGTTTTCTTT
    61981 GTTGGGAGAG CGGCGAATGC TTCATTGAAG TCTGCTTCAT CAAGAAGATC GAAAAGATTT
    62041 ACAGAGATTC TTGACTTGCC GTTTGATACG TTGATTTTGT TTGCGAGAAC TTCAGCAGTT
    62101 GCTGTTTCAG CGCCTGAAGA CATATAAACT TTTTCGAAGG CCTGAATAAG CTGATTTACA
    62161 TCAACATTGA AATAGCCGTT TCCTGAAAGT TCAATGTCAG TTGCTTCAAC TGAGAAGTCA
    62221 ACAACGTTTC CGCTTCCGTA AATTGAAGCG TAAAGTTTGT CAGAAAGCTT GAACATATAG
    62281 TGTGCAGCTT TGATAGAAAC ATCAGATACA GTCTGTGATG TTTTTACAAG TGTTGAGAGC
    62341 TTTGAGAGCT CTGTCTTTGA AAGTGTAAAT TTCATTAAGA TACCTCTTTA ATTATATTGT
    62401 CCATAAACTT GAACTTATAT TTTATATTAA CAATTCTTTG CAGTCTATTC CGCTTTTTTC
    62461 AAGCCATTCT GCTACAAGAT GTCGGTGACA AAAGTCGTCG GGTTTTTCGT AACAAATCAA
    62521 TATGATTTTA TCAGCAGGGA CTTGTGCGAG AACTTCAATC TCTTTTACAA CACGATTGGG
    62581 ATCAAGCCCA TTAAGAACAT CACTATTGAA ATGTGAAATG TAATATTCAT TATCTCCCTT
    62641 ATGAGTTCCG TTCTTCCATT CATTGAAAAA AGCCCACCTT GGCGCAAGTT TTTTGTACTG
    62701 CCAACCTTCG TACCATTCAG GAGCTTTGCC GCATATTGAA ACGGGAGTGA GTCCTGCTTC
    62761 CTCGTACTTT TTAAGTTTAG CAAAATAACC AGTCTTCATA TAAAAATATT AACCCAACTT
    62821 GTTCAAAAAA TGTACAAGTT CGACTTTTTT AGATATATTG GAACAATAAT AAGGAAAAAT
    62881 AGGGAGGAAT TTATATTTAT TTTTGAACTT TCTTCAATTC TCTTTTATAT TATTTTTGTA
    62941 AACAACAAAC AAAGGAGACA AACTTATGAA TAAGACAATG GCAAGAGAAC TCAATGACGC
    63001 AATGGCAGCA GTAATGGACA AATTCTGTGC AGAACACAAC CTCGAACGCA CAAAGCTTTC
    63061 ACTCTCTTAC AATGATGTAA CTTTCAGCTG GAAGATCGAA GCAAAAGCTC TCGATGAAGA
    63121 CGGTATCAAA AAGATTGACC CTCGCGAAGA AGCAGGAGCA AAATGGTTCC TTACTCGCAA
    63181 CGGTATCAAA GCTCCTGAAG GTGATATCAT CGGACGAACA GTTCGCTCAT ACAGCCTCGG
    63241 CCGCGTAAAG ATCAATGGCT ACAACTCACG CTCTCCAAAA TACGCTTTCA CAGTAACAAC
    63301 AGAAACAGGA AAACGCTATC GCGTAACAGC AAACTCAATC GACTGGGGTT GCTAAACTGA
    63361 AACGGGCTTT CGCCCGTTAA TATAATATAG AGGTAAAAAT GACTATAAGC CCAATAATTA
    63421 TGGCAACAAC TTTGATGTTG GCCGCAATGA TTGCTTTTCT TGCGTCTCGT GTAAGAATTG
    63481 TAAAAGTGAA TCTCTCTGAT GAAGAGACGC GAGCAATGAT GCGCAAAAAG CACCCAGGAT
    63541 ATGCTTGGTG TTCTGACTTT GTTGAAAGTC TTGACAAAGC TAATGAACAT ATCAAAGATG
    63601 TTGCTCGATA TATGAAAGAA CATAAGGACC TTATTTCAGA CCCAGGTACC TTTATTCAAT
    63661 TTGTGGTTGT ATCATCAACT GGGCAGGAAA TATTGCAGAA AGCTTACAAC AAAGCTTGTA
    63721 AGATTCATAT ACGAAAAGCA GACAGGATTG TCGCAAAATA CGGTGTGAAC GGAGCAACTG
    63781 AAAAATACTT CGGTTCATTT ATTGAAGACA TTTATTTCAC ATCGCTTTTG CTTGACGAAA
    63841 TGAAGGAGAA TCATTTTGAC AAAGAAATTA TTGAGAAGTG CAAGAAGAGA GCAATTGAAA
    63901 TCAGACATCA AAACACAGCT AAAAAGACTG AAGTTGTGGC TTAAGCCTGA ATTGACTTTA
    63961 CACAACGCAT TCGGATTTCA TTGTCCTGAC TGTACAAATG TCGGACTCTG CGAAAAGCCA
    64021 ACTGCTTTTG TTCACAGAGT TTGGGACGAG CAGTACAAAG TTTACAAAAA GTATGTAAGA
    64081 TGTAATGACT GCTTCAGAAC AACTCCTGCT TATTCAAATG TTGAAGATGC AGTTGATAAT
    64141 TGGAAATATC AGTGGGCTTT GAAAGAAGAT AAAATCTTGA TGGGCGACAA AGAAAAGTAG
    64201 TTAATATAAA TCGTATGGTA GTTTACTTAT ACGATTTCGA TGGTAACTTC TTCAAGAATC
    64261 CTGTAGCAAA GTTTTGTTTG GACAACTTGA AGAAGCAGTT ACCTAAAACT GAAATAAAAA
    64321 TCTTCAAAGA CAGCGACCTT GACTATAGTG ACTGTCTCCA CTCTAAGTTA CAAACAAATC
    64381 CCTCATTCAA AGTTGACCAA ATAAGACTCA AACAAGCAAT GAATTGTAAA GACGACTGTC
    64441 TCACAATTGA TGGCGATGTT TTTGTCCCTG ACTTTAATAG AATAATCAAA TACAAAAACA
    64501 CAGTATGGGC TGATGACAGG TTGACGCCTT CTCCTTACAT AAACAATGGA ACATTTATGT
    64561 ACACCTCAAA AAAGAACGAG TGGGTAAAGT ATTATTTTGA CTTATACAAC TTCCGTGCTG
    64621 AGGAATTGTC TGATATGTCA AATATGCAGG TGTTTGAGAA GTATCCTTCA AAGGGTATAA
    64681 GAATGAACAC TGACACAAAG TGTTTGCATT GGTATATATC AAAGTTTTAC GACTTCAAAA
    64741 AGCGTTACCC AAACATCAAC ACAGTATTTT ATTCGTATGA TGCGCCTGAA CTTCGTATCC
    64801 CAAACAAAGT TTATTGGCAG TTGTCAAACT GTGATGTTCC TGTGAAAAAT GTCGACTTTT
    64861 ATGAAGGCGG TTCAGTTTTC TTTTTTGAAA CAATTTATGA AGGACTTGAC CAGAAAGAAG
    64921 CGTTTGAACT TTGGAAGCAA CAAATGTGTT ACACTTATCA AAGAGACTTA AAGTTTGTGG
    64981 AGTTGAAAAA TGGCAAAGAA GAAGGAAAAT AAACAGGAAG GATGTCGGCT TTGTAAGTAC
    65041 AGAGTTGCGC CTCCTAAGGG ACCAAACAAC ACAAGAGTTC CTGCTTGTTG TTTCGGTTGT
    65101 GAAATACACG ATGACAAACC TATGAATGAG TGCGGCTTAT TCTCTGAATC TGATTATTAC
    65161 ATAAAACATC CTGAAGAGCC GTAAACTAAT TTGATATGAA GAACAGACAG AACTTTTTAG
    65221 CAAAACTTTT AATCTTCGCA GGTGTATGTT TCTTTATCCA TATCGTTCTT AATGGTATGG
    65281 GTGTTTTACC TCATATAAGA AACTTGCCTG TAGAGTTGGA TAAAATATCA GAATGTTAAA
    65341 TAAATAAGGC AACCTCATCG GTTGCCTTTT GTTTTATAGT CCTAGCATTT GCCATCTTAA
    65401 GTATGGATTA CAATTGGGAC AGTACCTTAT AACATAAGGT ACGCCAGTTC TTGAGATAAA
    65461 CTTCATTCGT TTTATATCAA CATTGTTGTG ACCGCAGCAG TCACACATTT CCCACAGCTT
    65521 TTTAAGCTCT TCCTCTTCGC GTTTTCGCTT TTCTTCAGCT TCCCTGTATG CTGCGTTTTG
    65581 TTTTTTGTAT TGGTCCCAGC TAATCACCAC TTTGACCTAC CAAACTTTGA AAATCCATCT
    65641 ACCTCCGTTG TAGATAACTT CCATACCAAC TAATGTTATT GCCCCAGCTT TAACGAGGTT
    65701 CCAACCTAAG TCAGTGTTTC CATTGCCCAT TTCAATAAAT CCTGCTGTCA TAAGGATAAG
    65761 TCCTGGGATA GGCGTTACAA CTTCTGAGTA AATGGTTGCG TTTCTGTTTC TTCTTTCAGC
    65821 GTAAGCAACT CTTTCTTCAA GAGCTTTGGC TTTTGCATAG AACTCGCCTG CTAAAGCGTT
    65881 AGCGACTCCT GTGTCTTCTT TATTACTAAT CAGAGCTTGT CGTGTATTTG CTAAGTCGTT
    65941 CCTCAAGTTC TTGATTTCTG TAACTGATAA GCTCAAATCT GTTTCTAAGT TCTTTGAGTA
    66001 AAGACTTAAG TTCTGAAGTC TCGATTCCAG CGATGTCACA ATCTCCTCGC ACCTGTCGAA
    66061 CAATTCCCAA GCAGTCATTG AGGTCGGTTC CGATGTTGTC GAGTCTTCGC TCATAGTCGG
    66121 CGCATTCTTC AATTCTAAGT TCAAGTTCAG ATTGAGTTCT GGAAAGGGAT TCAGTAAGTT
    66181 GGGTGTAGGT AATGTCAATT CCTGCGCTAC CTGATTCCAA TACTCCAAGT CGTCTGTATC
    66241 GTCCTGCGCA AAAAGAGGCA ACGCAAAGAC AAACAACAAC GCAAATGCCA ATAATAATTT
    66301 TCTTTGATTT CGACACATTA CAACTCCTTT TTTCAATTAG TCAGTTAATA TATTTGTAGA
    66361 GGTTACAAGT ATGATTAATT TGAGAAATCT TAAAATTGAC GGTTATCATT TAAGCGATGG
    66421 CGTAACAGAC AAACTTAATT CCATCTTTTA TGACAAAGAC GACGATGAAG ACACTTGGAT
    66481 CAGAATTACG CCTGACTCTG CGGACCCTGA TGCAATAATT GTAACAATTA CTTACGATGC
    66541 AGAAGATATT ATGGTTACCG CTTTTAATGC ATTAAACATT GAGTTCTTCG AAGGATGGCT
    66601 TGAAACAGCG ACTAAATCTA TTGAGGAGTA ACTCGTGGAT AACGAAACCG TGACGATTGT
    66661 CAAAGAACAC TTTGAGAAGC TTATTGAAAA AGAAAAACTT ACATTCAGCT GCGATGCTGA
    66721 AAAAGATATG CTTTTTGATA TGTACGCTTT AGGATGGCTT GACCATAAAA GATGGTACAC
    66781 AATTCGTTAT TGCGATGACG GAAAATAATG TTGTTAAAGA AGAGAGACAA AATACAGAGG
    66841 TTAGATTATT ACTTTGCTGG TTATGACTCA TCTTCACCCG ACTTTTGTAT CTGGGTACCA
    66901 TCAAGAGCAG CAGCAATTTC AATAAAAAGT CGCAATGTTG TTGATAAGCT TGTGAATTAC
    66961 TTGTATGTAA ATTATAAGCT GAATACAAAA ATATTTTCAT TAGAGGTTAT AGATGGACAA
    67021 CACTTGGAAA AAGTTGTTTC TTGACAATTA TAGAACGGAG GAAGAAGCCG AAAAGCAGCG
    67081 GGCAAACGCA GATGAGTTTG CTATGTGGCT TATTGCTAAT TCTGAAAAGT CAGCTCCTAT
    67141 TTTTAAGTGG CATTGTAACT TTTACTTCAA CGGACTTGAC GAGAACGCAC AGACTTGTTT
    67201 ATTTGAAGAA GACATTGTAA GATGCGCAAA AGCTGGGATC ACAAAGCCAC TTTTTATTGA
    67261 CGCAACAGCA AAAAGTCAGG TTGTTAATTA TTCAATTTAC GGCGTAATGG CTGCTTATTT
    67321 CAAACAGCCT TATGATTTCG ATAAACAGGA AATGGACTAT GTCATTTCAC TTCTTGAAGA
    67381 CATCAGAAGA AAAGCAGAGC CTTTTTGGTT TAAGCCTGTC GACTGGGACT ACTTTATTGA
    67441 CCAACATTGG TTTGTAACTA TTTCAAGTAT CTTTGAATCT CAGGTTGAAG ACCTTAATAC
    67501 ATTAAAAGAA AGCTTCATTG TTAAACAAAT AAATGAACAG TTGAAAGACA CAGGACTTGT
    67561 TTGTGAATGG ATTGACAAAG ACGACAACTT TCAGCCGCCT CATTCAGGTA TGGGCATCGA
    67621 TTTTTCAAAA TGTTTCCCAA AACAGAAAGT GCTTACACTC ACTGCTGAAG ATCTTAAATA
    67681 GTTTGTATAA ACTCGTCTCT CCAATTTTTA TGGTGTTGAT TAAGCCAAGC TATCATTGGT
    67741 TTTATATCAT CACCAAATAA AAATTGAACT TGCCAACACT GATCCATTTT ACATTTATCT
    67801 TTAGGGCGAA GCCACCCTTT CACTTCAACA TACTCTCCGT TTACAACAAA GTCTGGGAAG
    67861 AACTTACGAA GTTTACCTGT CTCGTCGATG TATTCCATAC TTTCAGAAGT GTTTCTTTCA
    67921 ACAACTTTTC CTTCACATTC AGCCCAATAA AGATATGCGG CAAACTCCCA ATATGAGTCG
    67981 AACTTCATTC CGTGAGCCAT ACCTTTATGT CCTTGCTGAT GATACAATTT TCCGCTTGTT
    68041 GTCAATGCAG GTTCAAGATG TTTCAGTTTA CAACTGTCTT CAATTTGTTC ATCTATAAGG
    68101 TCATCGATTT CGTCAGGATT TACAATTTTT CTTCTATATT TTCCCATAAT ATTTAGTGTT
    68161 ATTCTGAACT TTGATGATAT CCCTTTTATA TTATTTTTGT CAGTTCGACT GGCAAACCTT
    68221 TCAAATCGCC AAGGAGGATA CTATGGCACT TACAGGACAG GCACTTCAGG ACAAACTTAT
    68281 CAAAGACGCA ACTCGTCTTT TCGCTTTCAG CGCTTCTTGC CCAAAGGAAG ACAATCCTTA
    68341 CCGCTTCAAG GCACTCTTCG TTGTTGAAGC TTTGAATGCC AATGCTCCAG AAATCCTCGC
    68401 AAAAAATCCA AAGAACAGAT TCTTGAACGA CTTCGTTCCT TCAATTGCTG AACAGTTCAA
    68461 ACAGAAAGGT TACCTTTCAA ACCGTCAGGT TGAAATCGTG GAAAACATTC TCCGCGAAGC
    68521 TGGCCTTGAT GTTGAAGCAA TTCTTTCAGC AGCAAAAGTT GAAACAGAAG CCGCTTTTGT
    68581 TGAACTTCAG ACAAAATATG CTGATGTAAT CAACGGCGTT TATAAAGCAA GAGCTGAAGC
    68641 TGAATACAAC GCATATTGCG AACAGATGCG TGCTCAGGCT GCTCGCCGCT ATCATCGCCG
    68701 CAACAACTGC TATCAGAAGT CTTTCGGCTA CTAAGGACAT CAATCCATAA ACTAATTGTT
    68761 TATGGACGCA GAGGTAAGTA AAGGGTTGTT CGCTGCTTTC AGTGACCACC CAATAACATT
    68821 CGCAATTATG CTGACAGTTA TCTTTGTAAC GGTCAGCATT TCTATTTTCT TTTTAATTAA
    68881 AAACGCAAAA AGTCTCAAGC TTGGTGATTT TCAAGTTGAC TTTTCAAAAG CAGAATCCAT
    68941 AAAAGAGGAA GCTGCAAAAG ACTTACGCAC AAGGGAAATT GCTGAAGCAA AACGTCAAGT
    69001 TGAGGAACGA ACTCGTTATA CAATTTCAAG ACAGTTTGCT TTAGTTCAGC CATTCTTACA
    69061 ATCTCTCCGC CCTATTTTCA ACCGTTTAAT GTTTTCAATT CTTGATGATG CTATGATTGA
    69121 CTCATTAGGT ATCGAAAAGG AACAACGCAA GTTTAAGAGA AAAGAAACAA TAGGCGAGTC
    69181 TGACGGCGAA GCTTATTATC TTGTTGAAGA AGTAAAGACT TACAAAAACA GTCCTAAAAC
    69241 TCGTGCATTT ACTAATCTTG TTGAAAGTTC AGTTGACTCA TTATTAAGAG ACATTCAAAT
    69301 TGAAATATAC CGTATGCTTG TTGCGAACAA CATTGGAAAA TGTAAAGAAG AAGTTCAGGC
    69361 ATATGTAAAA AGCAGAAGCG CTAATCTTAT AGGTATTGTA AGAAACAATC TTTGTGATGC
    69421 TTACAATCAA TTATCAAACA AAAATCTCTT CGACACACAT CAGTATTGGA ATGAAATAGG
    69481 AATAACATAT CCTGAAGACT GGATTTCTGA CCAAATATAT CAATTACTTA AAAGCTGTAT
    69541 GCAGTTGAGA TATTCCGACT TTGACGCATA AGGACTAATT GTTTATGGCA AGTGATGACG
    69601 AATTCTTAAA GAAAGTTTAT GACAAATACC TCGGCTCCGA TTATGAATGG GGAGACGCAG
    69661 ACTTAAACCC AAAACGCGAA ATCCGTAAAT CAGATAGCGA ACAATGGGAA GAAGAACAAG
    69721 CTGCTATTCT TGCCGCAATT GAAGCTCGTC TTAAGGAATT ACAAAAACAA GCAGCTGCTC
    69781 TTCCTAAATT CAAACGCCCT GAGGTTGTTG ATAATGACAA CTTCTTAACA CAAACAGGTG
    69841 GCGTAAACGG AGCGCCTTCT CCTTCTGATG GTTTATCAAC TGAAATGATG GCAATGCAGG
    69901 CTGCTCTTGG CGGAGACATC GGAGACAACT TGTTCATTCC TAAAGCCAAC TTTGATGATA
    69961 CAATCAACTT TATGTTGAAT GATATTATAC CTCAGTTAAT ACCTGTTCTC GTTCAGGGAC
    70021 CATATCCAGG AACACATATT CCTGACAATG TTAGTTTAGC AACTGAAATG TTCAACCCAG
    70081 GCTGTGATAC TGAAGACGAA ACATCTGAAG ACTTTGTTTC AGCAAACCCT GAGTTTAATA
    70141 AGCGAAAGAA AGCTCTTGAA GAAGAACTCG GTAATGACGA TACAGATAAC GGTGATGATG
    70201 AAGACGACGC AGCAGCAGGA AGTGGTTCAG GCGCTGCAGC AGACCAAGCA GACAAAGACG
    70261 CTGATGATGC TGACGCTGCT TCTGAAAAAG CTGCAGCTAC AAGAGCAAAA GAAGCAGCTG
    70321 AATGTATAGC AAAAGAACTT GGTATTCTTC AGGCAATTCT TGCGTTATTG AAAGTTATCA
    70381 ATATGCTCAA GAAAATCTTG TTGCTTATTC TTTCAATCGT TGTTCCTATT GTAAAAATGA
    70441 TTGCCTTCGC AGCACAGTGT TGGATCAACC CTCCTGCCGC AGCTGAAGTA ATTCAGATGG
    70501 TAGCAGAAAA GATTGCTGCA TTGTTGATTT CAATGATAGG CGAAATTATT CAAATGATTT
    70561 GGGACTTGCT TGATATGGAC TGTAAAACTG AACAGGTTCA GAAAGTTCTT GATGAAATTA
    70621 ACGAAGTTCT CGCAGGTGTT GACTCTGCTG TAAATATGTC GAAAAACCTT ATTTCATTCG
    70681 GTCAGAAAGC ATACGAAGAA AACTACGCTT CATTGAAAGA CTCATTTGAA AAGTTCAAAC
    70741 AAACAGATCA GTGGGAAAAG ATTGGAAAGG AACTTTCTTC AAAAGAAGCT TGGGAACAGA
    70801 AAGGCGAATT GTTCGGCGAT ACAATCAAAG AAACAATGTT CGGCAGTTCA GACAACAACC
    70861 AAGATATGGC AATGCATCTT CTTGAACAAG TTATGCCTTC AGGTATCAAA GACGCTCTTA
    70921 ATTCTCTTAT CGACTCATCA AAGAATATTC TCGATTCTTC TAAAAATATT CTTGACGATA
    70981 TGGGACTCAA AGACAACGGA TTCAAAGCAG CTCTTACTGA TATGTCTGAA TTCCTCGGTC
    71041 CATTCAAAAT CAAGTAATAT TCAACTAATT ACCATTAGAG GTTTTGATGA ACGCAATTAC
    71101 TTTATACAAT GGTTCTCAGT ACGATGTTGG TACTCTTGAG AACCTTGCTT ACGAAAGAGA
    71161 AAGATACAAT AATCTTGTAA AGACAGCCTA CGATGGCGCA AAGTCTGCTA CAGGAAAATC
    71221 AGGTTTAACA TTATCAGAGT TTCTTAATTT ACAGAACGCC TCAGAAGGAT CATCGGAACT
    71281 TGTTTCTTAT TTGGATGAAC ACGGACTTTC AGTTCGTTCT ATGGGTGAAG AAGCAAAAAT
    71341 CCTTAATGAC CAAATCAATA CACAGGCAGC TCTTCAAACA TTACAAAACT TCTATGATAT
    71401 GTATATCTCA CCTATTATGG GCGATGCTCA GTATCGTTTA GGTGAAGTAA CAGGACGCGC
    71461 TTCAGCAGGT ACAGTAAACA ATCAGACTGA TAACAACGGT CGTCTTCTTA CAAGATCTTT
    71521 GTTCAATACT GTTCTTAAAT ACAAACAGTG GGAGAACGGC GGCCTTAAAG AAAAAGAAGA
    71581 ATATTATTCA GTTTTGTGGT TCCCTCCATT TGCGCCTTCA GCCATAAGAG CAACATCTTG
    71641 GAAAGGCGCA TCTTTAAGTT CAGATGGCAA AACTCAAACA ATGACAATGA ACGATTACCT
    71701 CACAGAAGCA AAGAAAAAGC GTCAGGCTGA ACTTGACGAA GAAAACAAAA AGCTTCTTGA
    71761 AAGTGGTCAG GAAATTACTC AAACTGAAGC AGACGATACT CGTCTTGTTA AAAATGCAGA
    71821 AGCTACAAAT GACAATGACA AATACTTCAG CACATTTGAC TTGAATACAA TGTTGGCTGC
    71881 TCGTTCGTCA TTTACTTATC GTGCTCCTGG GTTCAAAGCA ATTAACGATA ACATCAATAT
    71941 GATTCAGTGG CTTCTTGAAG GCTGCTCAGG AATCGTATCA ACATACTTAA CTGAATGGGA
    72001 CATCTCATTG TATTTACAGG AAGGTCTCAT TACTGACAAC AGCGGTTCAT TACCTAATAT
    72061 GATTTTGTTG ACTCATCGTA TGGAAGAAGA TAACCCATCA GGATATACTG ATGAGCGTGC
    72121 TTCAACTTAT GGCGTAATCA ACTGTGCTGT TTCAAAAATT AAAAACGATA ATCATCATAC
    72181 TTGGCCAATC AACGCATACC CATATTCGTC TTGGCACACA ATGTATCCTG AGCCTTCAAA
    72241 ATATTCAGGA TGGTTGGATA AGGTATCGCA GGATGGTACA ACAGTTTATG TTCCTTCTTG
    72301 GTATAAGTTC GGTCGTAACG GTCTTTCAAA ATACTTAGAC GGTTATGATG TTGGCGGTAA
    72361 GCCTCGTGAA GACAATATTA CTTCTCGTCT CATTTATCAG GATATGGAGA ATGCTGCTCT
    72421 TTCAGGTTAT ACAGAATGGA ACTTTGATAA TAAGATTTAT AAAACACTTT ATACTTCGGA
    72481 CGACGACGGC TTCTCTGATG TTGATATTGT ATTCTTGCCA ACTTCTTGTG GCTTGTATAA
    72541 AAAGTCAAGC TTAATCGACC AAGTTGAAAT GATTCTTTAT GGAGTTGCAG CAAACGGCGA
    72601 CCCTTATGAT GGTTCTGAAA TTGTAGCGGG TAATGACGGC TCAGGTAACA ACTTTACAAC
    72661 ACAGGACTAC GGTTATCAAG ATGCTGCAGA AGGTTCAGGC GGAAACAAGT ATTGTCCTGG
    72721 AGAAGTTTTC AAAGGTGCAT TAACATTCTT GAATATGTTC AAACAGAAGG ACAGTAAAAA
    72781 AGCTTCTGTT ATGGGACAAG CTGATGCTAT GCAAAACGCA AGTGGCAGTG CTTACGGCGC
    72841 AGCTCAAGAC TCTTTAGGTT TGACAAAGCA GGCTGCTACA GGTCAGCCTT GTGATCCTGA
    72901 AGGAACACCT TATTTNNNNG TCTTGAAAAG TGTTTGACTG AAAACTCAAA CGGCGTAGGC
    72961 GTTCCTCAGT ACAACCCAAC ATTATATGGC GGACCTCACG GATATTATCG TTCTCCTCAG
    73021 AGCTATCAAA GCTACTATCA GGAAAACTCA GTTTACTTGA GAAACGTACC TCGTGTTGAT
    73081 TATATGCCTG AGGATTTCAA ACACGATAGC TGGGCAGGCA TTAACTGGCC ATCATTGCCA
    73141 AACTCACAGG ATAATTATTA CTATAAGGGA AACGAAAAGT GGTGTTCAAA TGTTGCTGCA
    73201 GTAGCAAACG GCGAAAGACA AGCATTTGAA CAATCTTGGA GCGCGGGCTT CTCTCGTTTA
    73261 AGAGAAGGCG TTCATTCGTT CTCAACACAG ACAGCATATA TTAAAACTCG TCACGATACA
    73321 GTTGTTTACG GTTCCTATGA CCGTTATTCA GGAAGAATCT CTTGGCCTTA TAGTTTGAAC
    73381 TCTGACCCAA TAAGCGTATA TAATTATTAC GGAAATTATT GGTGGACTTG GAGAACAACA
    73441 AGATGTTGGT CAAGCAATTG GTGGTGGTAC TCACTTTGGG ACAACTGGCA TTATGCGTAT
    73501 GCTTACAACC ATTGTTATTC ATTCTACTTC ACTTGGCAGT GGAGTTGGGG TTGGTACTGT
    73561 GACCTTCATT ATCTTTGTCC TGCTTGTTAT GCTTATCACT ATGACTGGGG ATATTTCCCA
    73621 TTCAAGAGAT ATGTTTTACA TAACGGTTTC CACAACTACG AATACAAAAT TGCACAGGTT
    73681 CAGCACTACT CAGCAAATAT GTCGCCTTCA GCAAAGCAAA ACTTCAGAAA CGCTTGGGCA
    73741 CAAACATTTG CACAGTTGTT TGGTATTTCA ACGCCAATGG AACGCGCTTA CTATGCAGCG
    73801 TCAACTGAAG ACTACGAATT GTTCGTTGAT AGCGGTGAAC AACCAGGAAC AAGATTCACT
    73861 GTTTGGGATG ATAAATATAA GATGGCAATT TCATCTTATA TGACAACAAA AGAGCACGAT
    73921 GTTCTCTCAT ATTTGGTTGA CTGGGGAAGA GGCCTTGGTT CACATAACAA AATTATGTTC
    73981 TTAACACGTG GACCTAATGA CTTGCCTGAC TGCTTGTTCC GTTGTGAATG TTATCATTTG
    74041 ATGAAGCCTA TTTGGTATTG GTGCGAACAC TCAAAGTCTT ACTCATCAAA TAAATGTAAG
    74101 CATTGGTTTG AATTACACTG TGGTTGGAAA CATTACATTT CAGTTCGTCT TGATACAACT
    74161 GACAGGTTCT ATGCGGGTCT TTATAAGCCT ACATTTACCA ACTATTCAAC AAATACAGGA
    74221 CAGCTCGCAA GAAGTGCTGC TATTCAAAAC GCAACAGTTC CTCTTAATGG ATCTTGTGAC
    74281 TCATCACACA GCTTCTTTAC AAATACAAGC AACTGTAAAG AAAATCGTAA GTCACCTTAC
    74341 GACTTGGTAT CAACCCAGGT AACAGGCCGT CAGTTCCCAA TCTTCAATGC AGACACTGCA
    74401 TCAGACTGGA TGAACTCTTC ATTCAGCGGT ATTAGAGGGA AAGGCATTCT TGGTGATATC
    74461 CCAGGTCTTG ACTTTGAAGC TGACGACAGT CCTATTGAAA AGTTTAGTGA TAAGTGTCGT
    74521 ATTATGGATA GCGATGTATT GAGCAGAACA TTTGGCTCAT TGTCATTCCC TATGTGGACA
    74581 ATTACTTCGT TCTCACAAGG CGAACAAACA ATCAACGGCA ATACATACCG TGTTGCTGGC
    74641 GGTATGATGA ATTATGCAAC AGTAGGCGCC CCTTCTTGGT GGACTCCAAT GATTCTTAAT
    74701 ATGTCATTAA GAAACACATT CTACCGTGGA GATAAGTCGG GTCCTCAGAA AGCAACATTT
    74761 AGCTTGAAAG CTTGGCAGGT TGATGTAACA AACTGTTCAC AGGGCGAAGG CGCTGCAGTT
    74821 ATTGAAGGAC GCGGTGCAAA GGTTGTTCTT GAAGGTTCTG AAATGCTTAT TAAAGCAAAC
    74881 AATGTTAGAA GCTATACAAC ATATCAGCAG TACGCAACTA CAACAAAGAA CATAAACGGA
    74941 ACTGATACTG TTATTACTGA ACTTCACGAT TATGTTGATA CAGTTACATT AAAGAATGCT
    75001 TGGGTTGGCG CTGATTATTA TTTCACATCA TTTGATATTG CTCCAAGATT CTTGTATAAT
    75061 ATGATCGCAA CTCAGAATGG ATTCCTTGAA GGCGCAAAAG ACTTGATGTG TGGACATATT
    75121 ACAGCAGGTG GAGTTGATAC AGGTAAATAC ATCGTAAGCT TTGACTACAT TAGAGATATT
    75181 ATGACAGGTA CAACTCGTTC AGCACCATTG ATTTCACCAA GATCTTATTA CCTTGCTGAC
    75241 CCAAGAAGAC GTTACATTAA GGATCCTGAT GGCGTTCACG TAATCAAGGG CGAAAAGGTA
    75301 TCTCTTTGTG AAGATATGTA TGGCTATAAT CAGTTCCTCG TTTGGGCGAG AGACTGGTTT
    75361 GATAACGATA CAGCAACAAA TCATCAGAAG CATAGAAGTT TGGAAACAGC TTTTAATACT
    75421 CGTATCTCAA GTTTGAACGA TATGCTTAGC AAACTTGCTG CATATAAAGA CCTTGATATT
    75481 AAGTCATATT CTTTCAACAC AATGGTATCT GCTTGGAGAG ATATGAACAA CTTTATCGAC
    75541 TTAAGAAAAG ATGAAGGTAT TGAACAGTTC TTCTTAGCAT ATTTGAATGT ATTGTATGAA
    75601 GCAAGACGCT TCTTTATCAA TAAGAGATGT AACAAACAGG ACGGTACATT GTGGGCTTGT
    75661 CGTCATCTTG AAAAGATGGT TCCTCAGATG ATTGCTTCAG CAATTTCATC AGGTGCGGGC
    75721 GTTGTTACTT CAGAGTTTAG CAGAACTGTT GGTAAAGAAA AGGTTGCCTT CTACGAAGTT
    75781 CAGAATACTT TGGAAGCAAA AGCTGAAGCT ATGAAAGAAC GCGCAAACGG AAATCTTGTA
    75841 ACACTTGACA CAGATAGAAT CAAAACTGTT TATGTTAAAG TTAAGTATAC AACTGAAGCT
    75901 GATTATAATG CTTGTCAGAA GAAACTTAAA GAGGGTTCAT TACAACCTGG AGATGAAACA
    75961 GTTATTAAGA TCAAACCTTG GTCTTATGTT AAGAAACGCG ATGGTTCTTA TAAAAACAAA
    76021 GACAATGGTG ATACACTTGA TGTTTCAAGA GGCGAAATGT GGAACGCAAA TGGTTGGGCA
    76081 ATTCGCGAAG GTAAGATTAA ATACGCAATT AAGCCAACAA ACGGAAATTA TGGTATCTTC
    76141 TCTAAAGAAT GCAAATCTGA AGTTAAGAAC CGTAAGAAGT TACAGGCAAA CCCAAAAGCA
    76201 GGCATTAAAG TAAAGGACTT CGACTTGTAT AAGAATCAGG TTTATTCTGA TGAAGAGTCA
    76261 TTTGACCCAT TCTATATCAA CTGGGATGAC TTGGCAGCAA AGCCAAATGG AATCGTATTC
    76321 AACCTCTTTG GCGGTACTGC AGTTGATAAG ATTAAGGATT TGACTCAGGC AGGCGTAACA
    76381 GATCCACAGG CACTTCTTTG TGCGGCTAAA CAAAGTACCG ACTATTGGAG AATCCCTGTT
    76441 GGCGGAACAA TGCCAAGAGC TGAAGGTTAT AAGACAGATA TTACAATTGA GTTCTGTGAA
    76501 GAAACAAACA ACTTCTCGGT TACTCCAATT CCTGCTAAAA ACCCAGCTGC TTTGTCAGGT
    76561 GCTGCTGCTT ATGCTATGTG GCCAATTATC GAAGAACAAG CTGATGTAAT CCCTAATGCA
    76621 GGTGATTTGA CGCTTTCGGT AAAAGATTTC CAGAATCAAA ACTAACTATA AAATATTGGA
    76681 GGTTAAAAGA TGACACTTAA TTCAAGAATG TCAGCTTACA AAGAAGAGGC TAACCGTATC
    76741 GTTGAGGAAT CAAAGGACTA CGGTTATGAA AAGTCTCAGA TTTCAAATCT TGCACAGAGA
    76801 GCATTCACCG ATGGTGTAAT GTCGATTATG CAAAAGAAAG CAACAAAGAA TGTTAAAGAG
    76861 GCTGTTGCTG AATTGAATGA AGATATTTCC GACTATTATC TTGATAAGAA TATTGAGATG
    76921 ATGAACGAAT ACTTTATGTC AATTATCCGC GAATATACTA AGAACGGAAA GCTTGTTATG
    76981 GGTTATGAAG AGTCCATTAA AAATGACTTC AAGAACATCA TTAAAGCCGT TTATGATATG
    77041 GGTTTTATTT CAGGTGTTGA TGTCGGACAG GATCCAAACA AGCTCAGTTT GTTTATAAAA
    77101 AACAGGGAGA AGCTTGAGGA TGGAAAATAC TAAACGCTAT TCATTCACAA ATTATTTTTA
    77161 CAAAGTATTT TATGAACGCG TAGGTATTGA GCTTGACGAA GATACTCGTG CGTTCATTCT
    77221 CGGTGTCTGC CATAACAGCG AGCCACATCG TAAGGTTGAC AACCACGGAA GATATTCCGA
    77281 ATACTTTACA ATGCGCGTGA ATGATAAGTT GATTACTATT GTCTGTGATG CAAACACTCA
    77341 CAACACATCA CAGAAAAGAG TTTGAGTCAC TTTAGCAAAG GTGGAGGTTT TTATGAAAAT
    77401 GATGTTCAAA GAGGTAGACG GCGGAGATGA AGCAATGAAG TTTATTATTC TTGCTGATGA
    77461 CGACGGCGTC GAAGTTAAAA AATTCCCTAT TTATATCAAC AAAGAAATGA CTAAAAAGCT
    77521 CCCTGTTTTG GCAGAGACTT ACGCAACATT ACCAGACTTA TTCAGGATGG TTTACGAGTC
    77581 AGGTTTGAAC GGTGAAACAA TCGAGTTTGT AGAAAATAAT GTTAATATAT AATTGAACTT
    77641 TATTGAAAAG TCTTTTATAT TATTGATGGA GGAACTGGGT ATGGAAAAGA CAAAATACTT
    77701 CAAGAGAACT CCCGAGGAAA TGCTGGGACT CTTGACAAAA GAAGAGAACG AAGCCATTTT
    77761 GAAAGTCAAC AAAGTCGCTG AAGACATTAG GGTTGGATTT GCGAACAAGC AGATGACAAT
    77821 TCTTGAAGTT GACGCTGAGT ATGACGGAAT TGACAATTTG AAGAAAGGTA ATGAAATCCT
    77881 TGCCAATGCA GGATTCTCAA CTGACTTGGA GACAATGTTA CAGAAGGCCT AATGAAAATT
    77941 ATCAATTGTA AATCCGAACG CGACATAAAC AAATGCCTCA GACAGAGTCG ACCTTTTATG
    78001 GCAAACTTGA TGGAGTATAA TGACGACATT AAGCCTAAAC AGTTTGAGTG CAACGAACAT
    78061 ATAGAGTTTG TTCTCAGTGG ACCTAATACA AAAATGGTAG GCGAAAGAGC TTTCGCAAAT
    78121 TGCTGGGAAC TTAAACGATT TGATGGGCTT CCTGAAGTTA TCGGCCCAGA AGCATTCACT
    78181 TTTTGTAAGT CTTTAACTGA CTTCAACTTT AACACCGTAA ACAATCTTTT CCCAGGTTCT
    78241 TTCGCATTCT CAGGACTGCA GCAAGTTGAA TTGCCTGCGA ATATTCAAAA TGTTCCGCCA
    78301 AGATGTTTCC AAGCTTGCTT GCGTTTAAGA AACCTCAATC TCAATAAAGT TGAAACAATC
    78361 GAAGAAGAAG CATTTCAGTC GTCAGGAATT AGAGTTCTTG ACATTCCTGT GTCATTAAGT
    78421 TCAATAGGAA AGAATGCTTT TGAAGGTTGT GTTTACCTTA CTGATATTGT TTGTGAAAGG
    78481 TTTTTACCAC CTAAGTTAAC CTCGTCATCT TTTTATGGCG TGTCACCTCA CAATGTTTGG
    78541 GTCTTTTCAG AACAACAGCT TGAGTATTAT TTGAAAGACA AACATTGGTC CAAGTTTGAT
    78601 GGACACTTCC GTTTAGCAAC ACCGAAGATC CTCAAACAAA GAATGGAAGA AATCAGAAAA
    78661 CAGAGGGATT CACTATGGTT AATATAAACA ACTATGCGTT GTATCGCTTT ATAAAATATT
    78721 TTATTTTTCC TGCCAAAATT ATCTTTACAA TCTGTGTTTT GTTAATATTT TAATATATGA
    78781 TTGACTACAG AAAACACTTT CCTTATGACC AAATTCGCCC AGAGCAAGAA GAGGTATTGA
    78841 AACAAATTGC CGAGCACTGG GGAGATAAGA AGTATTTTAT TCTGCAGTTG GATGTAGGTA
    78901 CAGGTAAGTC AGGTATTGCG AAAACAGTCG CAAACTGGAG TAACGATGCC TTCATCATTA
    78961 CAGAAACAAA ACAACTTCAA GAACAATATG TTCACGACTT CGGAACTGAT AAAGAGTTTG
    79021 TTTCCATCAA AGGAAAAGCA AACTATCAGT GTAACAAAAA CGGACGATTG AATTGTGAAA
    79081 ACGGTCCGTG TACTTTACGC AAGGCTGCAG GTTCAATGCC ACCTTGTATG AACACTTGTA
    79141 AGTATTACGC TTTAAGAAAA CGAGCTCTTG CTTCTCATAC AGTATTGACT TCGTATGCTT
    79201 ATATTTTCCG CGCCTTCGAC TGCGCAGGAT TTTGGAAGCC TCGTCAGTTG ATGGCTTTTG
    79261 ATGAATGTCA TCTTATCGAA GATCAGCTCG TAAACTTTGC TTCTTTTGAA ATCAACCCTG
    79321 ACGAACTCGA CAGAACTTAT GGTTTGTTTG ACAATTGTGA AAACAGAGCA AAGGAACTTG
    79381 TCCCATTTAC AGATACAGGT TGGGAGCAAA ACAAAGAACG CTTCAAGCGG GTATTTCAAT
    79441 ACATTTGCGC CAAAAGAGAA GAACTTTGGG CAATGCTTCA GGAAGAACTT GGAGATGTAA
    79501 AACCTGAAGA ACTTGATGAA GATACACTTG ACTCAATGAA CTCAACTCAC AAACTTTATT
    79561 ATAAGATTGA TAAGTTGTAT AAGAAGATGG ACGTTTTCTT TAATCAGAGA AAAGACAATT
    79621 GGATCATCAG TCCTAATGTT ACTGATGGTT CTCTGCAGTT CACTCCGTTG TTCGTTGATT
    79681 CTCTCTTCAA TCAATTCTGT AACAACTGGG CTGAAAAGTT TTTGTTTATG TCTGCTACAA
    79741 TTCTTGACAT TGATGGATTC ATTAAGGACC TAGGCATCAA CAAAGATGAC TGTCTTGTAA
    79801 TTAAAATGGA ATCAACATTT GACCCAAACA AGTCGCCTAT TTATTTTATG CCTTGTGGTT
    79861 CAATGAGTTA TCAAAACATC GATGAGTCTT TACCTAAAGC TTGTGACGCA GTCAAAGTTA
    79921 TTTTGAACAA AAAGAAAGAC GAAAAGGGAA TCATTCATAC AGGTAATTAT AAAGTTGCGA
    79981 AAACAATTTA TGACAATGTA AAAGATAGTC GTTTGCTTAT GAAAGCTACT GAGGAAATTA
    80041 CAAATCAGAA CTTAATTAAG GTTCACGAAC GAAGTCAAAA TACTGTACTG CTTTCGCCTT
    80101 CAATGACAAC AGGCGTTGAC TTGAGAGACG ACTTGTCAAG ATTTCAGGTT ATCGTAAAAA
    80161 TGCCATTCAG TTCATTGGCT GACCCTCGTA TCAAAAAGAA GTCAGAATTG TCATCTGATT
    80221 GGTACGCTTG TCAAATGTTG AAAACTTTGG TTCAGGCTTG TGGTCGTTCA ACACGTTCTG
    80281 CTGAAGACTT CTCTTCCACA TTTGTACTTG ATAGTTCGTT TGCTTATTGG ATAAACAAAT
    80341 ATAAAAAGTG GTTGCCTAAA CAATTCCTTG CTCGTTTAAG GGGTGTAACT TTAACCTAAC
    80401 TTCTTGTATT TGAAATTGAC ATATCATCAG AGACGTCTGA TGATCTTCTG TCAGTTCTTT
    80461 TCAAAATTGC GCACAAGTCA TCATCGTTTA AGATGTTGAC AATTTGTGCA ATCTGTGTAT
    80521 CTCTTTTACG GTAATATCTT TCTTTTTCTT TTGCGATAGC TTCGCGTTTT GTTTGAGACA
    80581 AAGTTCTTGA ACGGCGAAGT GAGTCAGCAA TTGCTTCTTT TACATCAGGT GTTCTTTTAT
    80641 TGATGATGTC AATTGCGATT GAATTATCAA TAGGAACAGG ATATGAAATA ACAGTATTTT
    80701 TAAGGAATGA AGCAAGCTGT CCAGCTTTTA CAGTAATCTC TTCTTCATAT TCACGGTCAG
    80761 AACGATTGAT TAAGTGGTTC TCTTCAATAA TACGGTAAAC ATCCTCGAGA ATTGGTTTGA
    80821 AATCTTTTTG GATTCGACTG TCGAAAAATG ACAAACCTGA ATTACATCCG CCTGAGCAAA
    80881 TCTTATGGCA GGCATTTACA TCCGATGTAT CAAGGTTATC CTCCAATTGA TTGGCTTTTG
    80941 GTAACGGAGT TGACGTTTCT ATTACGAGGT TGTTATCCTT CAAAATAGTA GGATGAATTC
    81001 TTCCGTTATA TTTTGCCATA TAAGCTATTT TATATTCTTC AATTATTTGG TTCTTTACAG
    81061 ACTCGATTCT TGATTTTGCG AAGTCTTTGG ACTGTTTATA AAAACGGTTC TTAATGCCGA
    81121 TAACATCATC AACATAATCT TCTTTCTCAT CTTCAACATA AGTAATGACT TCTTTCATAA
    81181 AGTTTACAAA CTGTTTCGTT GTAATTGTTT TAGGTGATGA AGCCTTTACA ATTACACCAT
    81241 TCTTATTGAT GTAAAGATCA TTTTTGCCGT TTTTAATTAA GACGATAACA ATAGCCATAG
    81301 CGGCAATCAA CAAAGCTCCT GCGCACATTG TTATCAACAT CCAAAGAGGT ACACCCTGCA
    81361 TTTTTCATTT TCTCCAATTG TTAGTTAGTC AACAGTGAAG TGATAGCTCG ACTAATTACA
    81421 TTATGGCTTG GAAAGTATCA CCTAGTAGCG CTGCAAGCGG AAGCTCAGCT GCATTAAATG
    81481 GAACGTCAGT TCATTCATCT TACAAAACTC AAAAAGGCTG GGAATTGACA AAAAATATGT
    81541 CATACATCGG ACCAGCAAAC CAACTTTATC AGAGAAGCAT TGACCTTGAA GGTTATTTGG
    81601 CTGCGGACGG ATTCACAGCT TCGGATCATC ATCCTCGAAG AAACTTTTAT GGATATAAAA
    81661 TTGATACTGC TGCAGACACA CCTAAGGTAG CGATTTCTGC TAGCGACCCA GGTACTGTTT
    81721 CAAAGACAAT TAAAAAGTTC TCAAATAAAA ACTTTACAAG AACTGAATCA GGATCATCAA
    81781 GTCATACATA CTGGGCTTAT ACTTATAGTA AGCCTTCAGC CTTAAACGCG TCGGGAAGCG
    81841 TATCATCTTT AGGTCTTCAT ACAATTTACA GTAGCGCTCC AGGGAGCGGA ACTATTACTG
    81901 TAAGATGTTA CGGCCCTACT GGTGGAACTT GTGACCAAGG ATATTCAATT TGGGTTAATG
    81961 GCTCGTATAA AGCTAACGCT GACGCAGATA CCAGTACTAC AATCTCAGCT TCATTTAATG
    82021 CAGGTGATAA GGTTGAAATC AAAGCGTCTC ATTATAACAG CAGAAGCAGT TATGACTCTT
    82081 CTGGTACTAG CGGATATACT TGGAACTCAA GAGCGTATTG TAGATTTACA ATAGAAGGTT
    82141 CATCAAGTCA AAACATCACA GTTTACTTTA ATGAATATCG GAACACTAAT ACTGAATGGA
    82201 AAACTTATTC GGGCATTGGC ACTCACTTTG CTATGCTTAG CTTTATTGGC ATAGGCACTT
    82261 GTTCGTTTGA CTATGAAGAC TATGGACCAA ATGACTATGA AGACTATGGA CCAAATGACT
    82321 ATGAAGACTC AATCATTGCT TTTTATGTTG ATGGCGTTCT TGACTCGTAT TACAATACGA
    82381 ATGGCGGAAA AGGTAATAAG ACACGCGCAT ATACATCTAC GTTTGTTACT ACAACATCAG
    82441 TTGTTTCTGT ATCAACATAC AATCATACGC CTGCGCGAAA CTTAGCAGAT GAGCTTCAAA
    82501 ATATTGAAAG TTACTATGCT CAAATAAGCG CGGAATTAAA ATGCGGTGTG AGATCTGCAT
    82561 ACAGTCATCA AAACAACAGC TTGTATGCAT ATAATACATT ATCATCAGAC CCTTCTTCTG
    82621 CAAGAACTTT CTCTGCAACA GCATCTGCTT CAAACATATA CTCAAGAGAA ACTTTGACAG
    82681 ACCCAATGAC CGTAAATCGT CAAACATACA AAAACATAAA CAGATACCCA GGTAGTGCTG
    82741 CTCCTAAAGC AAAGAATTAC TCAGGCAGCA ATATTTTTGG AACTTACGAA GGCGTTGGCG
    82801 CAGGAACTCA TTACGACTCA TTCTATTTTG TTGCTGCTGA AGCAGGTACT GTTTCGGGCA
    82861 CAGTTAGAGG TGGCGTAGGA CAAAACTATA CATCTTGGAA TACCTATGAT ACTATAGACG
    82921 GGCATTGGGA CGTTTATGTC AATGGCGTGG ATAAATATGA ATACGACTCA GACCAAGAAG
    82981 AAACATTTTC TTTCAGCGTA AACGAAGGCG ACGTCGTATC ATTCAAATTA AGAGATAACA
    83041 GTAGCAGCTC ATTTACTCCT AATGATAGAA GCTATGTTAC TTGTAATTTC AGTGGTGAAA
    83101 TCGCAAAAGA TTATTATGTC CCAGTAACAA GCACAGGAAC AGAGTGGCTT GAGTATCGAA
    83161 CATTGATGTC GTCTGAAGTT GTTTCAGCTT GTGGTCCCGA CTTTGTATTT GCTTGTAAAA
    83221 CAGATGGAAC TCTTTCAGGT TCATATACTG ATATTAGAGC AGGAACAAAC CAAGTAAGCA
    83281 ATAACCCTGA CTCTTATCTT AAGATATTCA GAAACGGCGT GGCTATTGGC GGTTATGATG
    83341 ACAATGATCT TACTTTCTCA ATCAGTTGTG TTGTTGGCGA TGTTATTGTT ATAAGACCTT
    83401 GTCCTTTTGA AGATAGAAAC GACGGATATG TTGCGACGGA CTATTCCGCA AAGACATCTT
    83461 TGCCATCAAT AAGACTTTCG TATTCTTATT CAGGTTCAAC ATTCTGTCCT TATTCTCAAA
    83521 CACACAAGTT GAGTTGGACA CAGTTTATAT CTTGTATTAT TAAAGAAGCA GCTTTGTGGG
    83581 TATCTCGTGA AGCATTGACA AATTACGCTT TCCCATTATA CATTGATGAC TCTACAGGTA
    83641 ATCAAACAAG ACTCGATGCT ATAACAAATA TGCTTGCAGC AACAAAGTTG TATCTTGACT
    83701 TATTTGCTTA TTCAAAAGGC ACAGTGAATG TTCCTGAGAA TACAAGATTC CTCGTACTTG
    83761 CTGATAAGTG GAACAACGGA CAAAGATTTA CATCTTCAAA CCTTGAGGAA ATTGACTATC
    83821 AAATCGTAGA AGGAACAAAC CTTAGAAAGT TGGGTTATGG CCTTCCTAAT TTGAAGAAAG
    83881 CTTATATCAA TACATCGCAC ACAATATCAA AAAACGATGA TATAACTCAA GCATTCGCAG
    83941 AATGTCCAAA ACTTGAATAT GGTTGGGCTT TGACAGGTAA CTCAAACGCA ACTGAATTAT
    84001 TCTTGAACTC ACCTATCAAA AAAGTTTACC TTTATGGTAT GGGTGGTTCA CAATTCACCA
    84061 AAGCTTGTTA CAATAATCAG AGCCTTACTA CAATTGAAGA GTATCTTCAT ACAGCAAAAG
    84121 GATATTCATT CAACCAAGCA TTTGAAAATT GTGTAAACTT ACAAGGTACA GTTAAACTTA
    84181 GTGGTGAATG GGGCGATGGC ACAAGAGCAT TCTACAACTG TTATAATGTT AGCACTTTTG
    84241 ACTATTCAGG TCTTACAGGC TTGTTAGTTG ACTCTTATAT GTTCTATAAC TGTTATAAGT
    84301 CAAATCTTGT TAAGTCACAC GATACAATAA AAACATTCTT AAGTAAGTTC AACCTTTACG
    84361 ATGAATGGGT AAACGGCACA AATAGATCAG CGTTCTTCAA TTGTCCTTAC AACGGAACAA
    84421 TTCTTGAAGA TATTATGTCT TATGATGAAC AAGCATCTTA CAACTTCCAG CCTGAGCATT
    84481 TGATGTACAA AGCTTTGAGA GCAAACATCA ACTCAAATGA CCCAGGTTAT AAAAATATAA
    84541 ATCATATTGA TACTCCTTGG TCTACTTATG TGTCGGACTA TATAACATAC GCAAAGCCTC
    84601 ATACGATTAC TGCAGTATCA CATCAGATTA ATGAAAGCAG CGCAGCTGCA TATCTTGAAG
    84661 TTGACGGTAA GATTGTATTT ACTTATGGAA ACAGAGGACA CTGTGTAGGC GTATTTGATT
    84721 GTAAGACAAT GTCAGTTAAG CATTACAACT GGACTGATAC TTATGGTTAT GAAATAAATA
    84781 CAACATCAAT GGAAACAGTT TGGCAGCAGG CTTTGTCTGT CGCAACTCCA ACTGACATTA
    84841 TATTTGTTCT TTCTTTTGAT GCAACAGCAA GAGACGCAAC TGCAAGACAG CATTCTCTTG
    84901 ATATTGGTGG TAGTACAGGA TATGGTACTT GGGGTTCAGC TAGATTGGCA GACGCACAAC
    84961 TTGGTAAACT TGGCCTCGGA GCAGGAAAAG GCTATGAAAT GATTACAGAC ACAACTTATG
    85021 CTTCTGTAAC TGCAAAGTTT ACAACAGATG GCTTGGTTTG TGATACTTGG ATGGACAGCG
    85081 CTGAAAACTA CATCTTTGAG CCTTCAAACA AGTTTACATA CGAACATCCT CGTGAATACC
    85141 ATTATCTTGA AGTTCCTGCT GAGGAATACT GGAGATGGAA GTATTTGTAT AAAAACTTGA
    85201 AGTCGTTGTG GGACAGTTGT TCATTTACTT ACGGTGAAAA GAACAAAGCC AACTTTACTT
    85261 TATCAATTGA AACAACAGGC GCAAATGCTG AAATAAATCC AAACTCTGAA TTGTCATTCA
    85321 ATTCAATGAC TAAAAAATAC GACTCACCTG ACTTTATATA TCATTTAGGT AAAGTTGAAA
    85381 ATGTATCCGA TGACGACATA TCACTTTACA AAATGTTCTC AGGCATTCCT CGTATTCATT
    85441 GTGTTGAATG CGACTTTATC AATATTGATG ATATTTCATA TGCATTCTAT CAGTGTGAAT
    85501 ACCTCGAACA CGTAATTGCC AAAATGAACG GTTGTACTAA GGCACAATAT ACATTTGCTG
    85561 AATGTCCAGA TATGGTAACA ATTGACGCAG CTTCAAGCAC AATTACTGAT TCACAGTATA
    85621 TGTGTTACAA TTCTCCAAAA TTGGAAGAAT ACGACTTGGT TAAAATGACT ACTTTGAAAG
    85681 ATGCAACTTC AATGTTTGAA TTGTGTCCTT CTTTGAAGAC AGAACAGTTT AAGCAAAATA
    85741 CTAAACTTCC TGAATGTTTG GAAATATCAA GAAGAATGTT CAAGAGCTGT TCAATTACTG
    85801 AAATTGAAGG CAATTGGGTT CCTCGCAATT CGTCATCTTC TTTCCAAAAC GCAACTAAAG
    85861 TTGTTGCTGG ACAGGGTTTA GTTAACGATT GGGAAAATAT GACATTAAAA GATGGATGGT
    85921 CTTTCCCAAG CAAATTATAT GACGCTCAGG AAATGTTTGC GAATAACCCA ATAACAAAAA
    85981 TAACATATTT AAGACTTCAC AACAAAGCTG ATAACAGTTG GCTTTTCAAA GATTGTCCTC
    86041 TCGTTGAGTT CAAATGGTCT TGGCTTGATG TTGATACTTA CAATGATACT TACACAGGTA
    86101 TCTTTGATGG TTGCCAATTA AGTGAAGAAA ATAGAATATG GTTGCCTATT GATGTTTCAT
    86161 CAGACTTTGA CTTGCAGCTT ACAAGTTTGT TTGATGGCAA CAACCAAAAA CCTATCGAGT
    86221 TCTGGGTTGA TGACCAATGG TGTCAGGTTA ACCACTCAGG ATTTATTGAA TATCAACATA
    86281 TAAGAAGACC ATTGTATGAA AAGGCATTTG AGAAAGATGA AATCTTAATC AAGTTCTGGA
    86341 GTCACCCACA TATTCATTCT GCTGAAATGC GTGGTTACAA TGAACTTCAC GATACAAAGA
    86401 TATTCTATGA CCCAACATCA ATTGGACATA CTCCGGGATA TGAAACATCT TGGGAAGGTG
    86461 ATCATACTCG TAAAGAGTAA CTAAATATAT AACTTCGTGG AGACGTTAAA TGTCTCGATA
    86521 AATGGGAGAA ACAATGGAAA TTAAGTTTGA AGAGGTAAAA GGTAAAAAGC TTCGTTATCT
    86581 TGAACTTGAT AACGGCAAAA AGTTGCCTCA TATGACTGAG TCAGCACTTC GTATGCCAAA
    86641 CTCAGCTTAT GAATTACTTT CTATCAATGA AGCATCTGAA AACTTAAGAG AGTCAGTTCG
    86701 CGCAAATTGT AAGTCAGAAA GATTTACTGA ATCTGATAAT GAAGGAGCTT TGAAGGCTGC
    86761 TATCAGAATG CGTGAATCAG CATTAGACTC TGACAAAGCT GATTTTGATA AAATTATCAA
    86821 AAAGCTTCGT GAAGGTTCAG CTTCAACAGA AAGAAAACTT TGGAAGTTCC CTATTTCAAG
    86881 ATTCGGCAAT GTAAACGGAA ACGGCCGTAT TTATTCAAAA GAATTATGGG AAAATGTAAT
    86941 CAACAAACAG AGAGATAGTT GGGTAGGTTC TTACGGACTT GCTGACCATC CTATGGATGA
    87001 CTGTGACCCA GGTCAGTTCA AAAATGCAGC AATTGTTTGG CTTGATATGA TGATTGACGA
    87061 GGCAAACAAA CTCATTTGGG CTATTGGTAC TTTCGTAGGT ACATACGGAA GATTGGCACA
    87121 GGAAATTATT GAAGCAGGCG GCCGTGTAGG TTTCTCTTCT TCAGGTTTCG GTGAAACATT
    87181 GATGGATGGT AAAACAATCA ATCCTGATAC TTACATTCTT GAAAGACCAG CTGATATTGT
    87241 AACAAACCCA TCTCAGTCAG TATTTGGTGA CGCTTCTAAT GAGTCTTACA ACCCAGGAAA
    87301 CGTTGAATAT TCTAAGCAAA CAAGAGAGTC AGTTGAAGTA ACAGGAAATC GTGTTATGGA
    87361 ATCGGCTCCA AAATCTAATA TCTTAAAAGG AAAGACAATG ACAGTAGACG CAGTAAAAAT
    87421 GGACGAAGGC AAAAAGCCTA ATGTAGGACC TGTAGCTATT GATAAACTTA CAAGAAAAGT
    87481 TATCGAAAAG CAGGTAGAAT CAATGATGAA CGATACAGAC AAAGCAAGCA ACCCTGCTTC
    87541 AAAACTTTCT GAAGTAAATG AATTGCTTTC TATGGTTCGT GAATCACAGG ACGCTGACCT
    87601 TATCGCAAAG GTTGAAGAAA AATTGGTTGC TACACGCGAC GAATTGTTCG CTCTTTGTGA
    87661 ATCAGCTTCA AAAGTTCAGG GTGAATTTGG TGACCTTGCT GAAATGGCAG AAAATACAAA
    87721 GAAGGCACTT GTAACAGGTA AACTTCTTGC TGAACAGGTT GAAGACTACA AGATTCTTCT
    87781 TGAAGGTCTT GAAGAAAAAG TTCAGACACT CGGAAAAGAA AACAACATCT TGAAAGCTAA
    87841 ATTGGCTATC AAAGAAAATA AAGAAAAGGC TGCTGCTGAA GCTGCTAAAC TTCGTGAATG
    87901 CGAAGATGCA AAGAAAGCTG AAGCTGACAA ATGCAAAGAC GAAGAATGCA ACAACCTCAA
    87961 AGAAATGGTT GCTAAACTCA ACAAGTCAAA CCGCAAGCTC GAATCTGAAA ATGGTGTTCT
    88021 TAAGACAAGA CTTAACCACG CTGCAACTCA TAAAAGCTGC TGACGAAAAA GTTGCTAAAG
    88081 CAGAAAAGAA AATGAATGAA GCAATTGCTT CTAAGAAAGA TTACCAGAAG CACGTAGTTG
    88141 AACTTCAGAC AAAACTCCGT GAATCAAACT CATTGCTTGA CGCTGCTAAA GTTCAGTTTG
    88201 AAGAATACAA AGAAGCACAT CAGGAAAAGC TTTCATTCAA GCCTACTGAA AAAGATTACG
    88261 TTTCAAAATA TTTGAATATG CGTGAAAACC GTGGTCTTGA TGTTGAAAAT TACTGGAACG
    88321 ACTTGCTCAC ACAGTACGGC GAATCAGTTC TTCCATTTGA ACGCCAGATT CGTGGTGCAA
    88381 AAACATACAA CGAAGCATTC GGTCAGTTTA TGAAATATCG TAACCGTATT GATGAATCCG
    88441 CTGGTGCTGC CGCAGCTGCA ACAATCGATG AATCTGTTTC TTCTTTGAAA GAAAGAGCAA
    88501 ACATCCTTGC TGAAGCAGGT ATGACAAAAG TTGAAGAAAG CATCGACGAC ATCAACGCAT
    88561 ACGAACTCGA AAAAATGAGA AAAATGGGAT TGATGTAATT CCAAAATAAA TCAATACCCA
    88621 TTCTATCACG GAATGGGTAT TTTTCTTTAG AGGATAAATA TGGATAAAGA ATTACAGTCA
    88681 CTCCTTGAAG GTATTGAAAC AGCTCAGCAA TTACAACAGT ATGAAGAAGA CTTTATGGGT
    88741 ATAGGCGGTG CTGCAAAAGC TGCTTTTAAC GGCGTTAAGA ATGCTGTGAC AAACACAGGA
    88801 AAAGCAATCG CTAATACTGC TTCAAAAGTT AACAATACTT TGAACGCAAA AGCTCAAAAT
    88861 ATGGTTAACA ACAATCAGCA GAAGCAACAG GGTAAAGAAC TTGAACAGGG CCTTGAAGCT
    88921 TTGGCTAATA AGATTTCAGA ACTTCTTACA AATGTTGCTA ACGGCAAGAC AGAAAAGAAT
    88981 GCCAATAAAG CTCAGGATAA AGCAAACAAG TCTCAAGAAA AAGTTGAGAA TGATATGAAG
    89041 AATGCTGCTA ATGCTCAGGA GTCTGACTCA AGCAACGCGG GAGGCCAACA ATAATGGAAT
    89101 CATTTGAAGA AGCATTATTT TCAAGAATCC TCGAAGCTGA TGAACAACAG CAGGGACAGG
    89161 AACAGCAGCA GAACAATAAT GGCGGAGATG AAAAAGCTCA GGCCAATATG AAACAGGCAC
    89221 AGGAAGATAA TGACGCTGCT AAAAAAGCTC AAGGCGAACA CGAATGGGCA CAGGCATTGT
    89281 CACAGAGTCT TGGACTTGAA CAAGGTCAAA CTCTTACTCC TGATGAAGTT TTGGAAAAAC
    89341 TTAGAAGTGA TCCTGAGATT ATTCAGAACA TCGCGGGTTC AGAAGAAGTA TGTTCCGCAC
    89401 TTAAAATGAA GTCGGAAGAT ATTCTTAAAT TGAAGGACGC TGTTTCTCTT CAGCAACCTG
    89461 ATGAAGCAAA TGGAGACGCT CCTGAAGAAG TTGTTCAAGC AACATTGACA GATGAAAAAG
    89521 CTCAGGATAA AACTTGGGGA TTTATTCGTG ATGAATTGAA CAAATTACTT AATCCTGAAT
    89581 GTCAGCAGCA AAACGGGGGT AATCAATAAT GATTGAAGAC GCATTACTTG AAGCACAAAA
    89641 ACTCGATGAA GGCTTAACTG ACTTGGCAGG AAAAGCTATC AACGGAATTA AAAACGCTTT
    89701 TAGCGGAAAT AAAGGTCAGC AGCAGAATAA TGGACAACAG CAAGACGGAA ATCAAAATCA
    89761 GCAGCAAGAC GCTGAACAGC AGAATGATGG TCAGCAAACT GAACAGCAGG AGCAGCCTGC
    89821 TCAAGCGCCT GATATTGAAA CATTAAAAGG CTACCTTAAA GAGAATCCAA AAATTGATGA
    89881 CTGGCCTGCA GATAGACTTG GAGAACTTGT TGCGTTCTTA CAAACTCAGA AAGCATTTAT
    89941 GAGTTCAAAA AGCGCACAAG CTGCTTTACA GGCAATTCAG GGACAGGAAC AAAAAGCAAA
    90001 AGCTGAAGGT AAAACTGAAG CTCCTGCAGA TGCTAAACAA CAGCAACCTG CAGCAAATAA
    90061 AGGCGACCCA AGTAAAGTAA CTGGACCAAA CGCAACTTTG GTTGATACGA TACTTAATCG
    90121 CGGCATCTCA AAAGATGACC TTATTGCTTA CATAAATAAC AAAAAATAAA TAAAGAAGGC
    90181 AGGTTCAACA CCTGCCTTTC TTTTACCTCC GTTTATTAAA ACCTCCGAAA ATAAGTTATT
    90241 TTATAATCTT TGGCTTAAAT GCAACTTTCT TTGGTTCGAA TGAAATGCGA ACAACGCCAT
    90301 TCTTAAATTC AACTTCCGAC TTTTCAATGT CGTAGCGGTC GCGGTCCACT AAGAATGGAC
    90361 AAACGTGGTC CTTTACAAAG AACTTGTGAT AATCATATAC AACTTCTTCT TCGACCTTCT
    90421 GTTCTTTTGC TTCAGTGTCT GCTTCAGCTG TTTCGTCCTG TGTAGGTTCT TCAACTTCAG
    90481 TCATACCTGA TTTCAAAATA AGATTGATGT AAGATGGGTT TTCTTCGTTT ACTTCGAAGG
    90541 TAACATTTTC TGGGTCGTAA CCAGCGATGG CAAATTCATA AACTTTGCGT TTCTTTTTGT
    90601 CAGTCAGAAT GTTACAAGGA GGGAAATTAC TGCCCACTAC GGAAGTAGGA GCATTTGAAC
    90661 GGCCAGACGA GTAAGTACGA ACAATTTTTG TTCCAACTTT GTTGCCGTCT TTATCAAGAA
    90721 TATCTTTCTT GTAAGTACGA GTTCCTTCAG GAATGTCACC TGCTCTCATT GCTTCAAGAA
    90781 TTTCATCACC GAAGAAAGGT GACAAACCGA ATGCTGCCAT TCTAGGCACG CCAAAAACAT
    90841 TTGATCCACT CATTGTGCGA TCTCCTCTAA AATATATTCT ATCCGCATAC GCGGCATAGT
    90901 TGCTTTGACA AAAACCACCA AGTTGCCTTG CGTGGTTGTT ATCAAATTAG TAACTATGGT
    90961 AAAATCTTAA AATGGCTTAT TACTGAAATC CATTGCCTGC TGTGCAAGTC CTACAGGATC
    91021 TTGGTCTTCA TACTTGTCAG TCAAATCTGA AGAGTTCTTT TCAGCAATAC CGTTTCTTGA
    91081 CAACTGACCA AGTTGGAAAG CATACTGATT CCAACTGTCA ATAAGACGGC GGAACAATGA
    91141 TACTTTCGCA TCTGCAAGTT GAATCTGCGC TTTCAATTCA GCGTGTTCTT TCTGATACTT
    91201 ACAAATAATC ATATAGTCAA TTTCAGTATC TTTATACCAT TTTGCTTTCG CAACATCATC
    91261 TTTGTTTACT TCTCTTCGAA TCTCAAGAAA CTTGATTGCG TGCCACTCAT CATAAGCAGC
    91321 TTTCGCTGTA TTCCAAGTCC ATCTTGCCTG TTCGTACAAA GCAGTCAAAG CCAATGTTAC
    91381 GTGTTCGTGC TGCATAATTG CACGGTCAAT CAACTGCAGT GGCGGAGAAG ACATTCCATC
    91441 AAAAAGCAGC TTCTGATCCA TTTTTGTTAC CTGTTCAGAA ACAAACTTAA TAAGTTGGTC
    91501 TTCATAGAAG TTCATTACGC TTTTTGCATT TGTAAGGCCA GCAGTTGCGT CATCTCCAAT
    91561 ACCTTCATCG GCAGGAGCAT ATAAAGTCTT TTGCTCTTCC TGAGACTCTA CAATTGTTCT
    91621 TGGCATACTT AACCTCTTTT TCCGCGTTTA GCAGAAGCGA TTCTCATTCT GATAAACTTG
    91681 TCTTCATCGT TAAGGCGTTT TGTATAACGA CCACAAGCGC AAGGTCCTTC ACTATCACGA
    91741 AGACGGAATT CCTTACACAT ACAAGTGTTA CAAGAGTTTG TCAGACAGTG ATGATTGCTC
    91801 TGTTCAAACA ATGGCTTGAA CTTTGCTTCA TCAACGATAT AAACGCCGTA CTTATCCTCA
    91861 AGATAAATAT CAAGCTGACT TTCAGTTGTT GGCGGAGTCA GCAATTCCTT AAGAGTGTAG
    91921 CCGCCATACT GCTCGCGCTC TTTTTCTTCA TCAGTCATCT GTTTGCCCAT TATTCATTCT
    91981 CCGTTTCAAC AAACAATGTA TCGTCATTTT TTCCTGCCAA GTACATTGTC TTGATAATAT
    92041 CCATAAATGT CATTTTTGTG TTCTGCGAAA TAGCATCGCC TTCCGCTTCT GTAAATGAAA
    92101 ACTCACGATT TGAGTTTTCG AAGATTACAG TTGTCTTTTC AGAAGATTTC TTTATTTTAA
    92161 TGTCCATTCT GTTTCTCCTA TAAAAATATT AACAAAAAAC TATAAAATAA TATCCTTTCT
    92221 TATTATTCTA TTATTGTTCC AATATATCTA AAAAAGTGGG AATTTTTGGG AAAAAACTGA
    92281 ACTTTTGCCG AATGGCTTTT ATATTATTTT TGTAAATCAA ACAATGGAGG ATATTATGAG
    92341 AGCAACTATG TCAGTGATGT TGAAGGGCGA CGCAGCAAAG AAAATTGTAC GCGTAAAAGA
    92401 CGTTCTTGAA GATATGTATG GATTGTCTGT TTCAAAAACA GGCCGTTCAG TATCAGGACT
    92461 CCCAGAAGAC ATCGATGAAG CAGCAAACGA TTATTATGAA ATAAGAGGAG CTATTGACAA
    92521 TGGCGAAGTC GAATACATCT AATGAAGAAG CTGAAATCAA AAAGGTTAAT ATATTAGGGT
    92581 CGGAGTGGAC ACTAAAAATT GTTCGTGATG ACCCTGCTTT TGAAGAAGCA ACAGGATATG
    92641 TTAACGATGC AGCTCGTATC ATTATGATTG AAGCAGTTAA GATGAAAGAA GGCGCACTCG
    92701 ACTTTGATCT TCAGAGTCAG TATATTGACC AAAAGAGAAC AATTCGCCAC GAAGTTCTCC
    92761 ACGCCTATCT TTATGAAAGT GGTCTTGCCC ACAGTTCAAA CAGTGCTGAA AACTGGGCAG
    92821 TGAATGAAGA GATGGTTGAC TGGTTCGCAA GAATGAGTCC AAAGATCTTC GCAACTTACA
    92881 AGGAGTTGAA AGTATTATGA CAAGTTTGCT TATTTGGGCA GGTGCTGAAG TTTTATTGAT
    92941 TTCTTGTTAC TTTGCTTGGT TCTTTTATCG TGTAAGCTAT CGTCGTTGGA TGGACTATGT
    93001 CTTCTTGGTT ATTGGAATCC TTAAGGTAGG AATTACTGTA CTCTCTTTTG TTATAGGAGA
    93061 GCCAAAAAGT AACGGTACAA TTATCAGCGG GTATATTTTT GCGATACTTC AGTACGCTCT
    93121 TTTATACAGT TGTCATCGTA TTAGCAGGAG ATAAGAATGA AGTTTATTGT AACTTATATA
    93181 GCAGGTTTTC TGTCAGCGGT TCTTGTACTG ACTGGCTTTA TTCAAGGTCA GCTTTGGTTG
    93241 AACTTGATAA TTGCAGTTGC GATAACAACT GCAGCAAGTG TTCTTTGTCA TAAGAGACAC
    93301 AAGCGAAAGC AGGAAGAATA TTACAACAGA TTTAGGAGTA AAAATGGTTA TTAAAAATCG
    93361 AGGTGAAAAC CTCACACAGG AAGAACTTGA AGAAATCGCA AATGATTTCT TTATCAGTAA
    93421 GCATGCGATT GAACGCCTTC GTGAAAGAGG CCGTATCAAT ATTAAAGAGC TCGTGCTCGA
    93481 CCCTTATGTA GCTTATTTCA ATACTGATGG CTCAGTAAAC ATCGCACAGG ACGAATACAA
    93541 TTATCTTGTA TTTGCTTATG ATGACTTCCA TAAGAATTGG AAAGTTGTTA CTTGGAAAGA
    93601 AGAAAGTTGG CACGGTAAAA CAGTATTAGA CAAACAAATG ATGGCAAGAA ACGGCTACGG
    93661 GAGAAAATTA TGAACAGAAG CGGTGCTCCG ATAATTTATA TGAGCTGCGG TATTTCAGGA
    93721 AGTGGCAAGT CCCACTTTTG TAACAAGTTT ATTAAAGCAG GTAACACTGT TGAACTTAAT
    93781 CTTGACAATA ACCGCAAGGC TCTTTCAGGT GACATCTCAA ATCAGGATGT CAATAAAGCA
    93841 GCAGTTGACA AAATGAACAG CGATATGGCA AAGTATCTTG CTGGCAGTTA TAACGTATTT
    93901 TTATCAAACA CAAACCTCAG CATCAGCGGA ATCAACGCCG TTGCCAAAAA GTACCCACTT
    93961 AATGATGTGG TTGTTTTCTT AATCCGTGAC TCACTTGATG TTCAGCTTTG TAAAGATCGA
    94021 GTCGCTGATG ATATTGCTTC AGGTGTTGAC CGTTCAAATG TTCCTATGGA CGTTATTGAT
    94081 AAACAGGCTG AAAGATTCAA CAAAGTAGTT GACGGCATTA AAGCAGGTCA GCTTGAAGAT
    94141 AATGTTGAAG TAATGTGGGT TGAGAACGAT CTTCAGCTGA CAAGATTTTA AGACTAAATT
    94201 ATCAATAGGA GAACCCTATG AGTGAGAAAA AACCACCTGA GACTCCCGTT GATAAGTTTC
    94261 ACAAATTGAC AAAGAGTCTC AAACATTACA AAAAAGCTCT TGATACCGCT CAACGAAATG
    94321 TTGATAAAAC GGAGAAGGAG CTTTCTTCGA TTTTGAAAAA GCTGTGGTTC TGTCCGCAGT
    94381 GTAATTGTCC TCAGCAAATA CCTAACAAGA AAGAAATCAA TGAGCAACTT GAAAGTAAAT
    94441 TGAACGATGA CGGAACGGAG TCATTTTACA AATGTAAGTA TGCGAAGTGT CCAAACTGTG
    94501 AAAAGTTTGT TCTTATTGAC AAAGTGTTTA TGGGCGATGA TGACTAATTT TTATTAGGAG
    94561 AATAAAAGTG AAAGACAATA TATTCAAAGC TATCCGTGAA GGTGGCAATA TGTCAATCGC
    94621 AGGAGAAGCT GGCTCAGAAG TAATGGCAAC AAAGCTTCAG GTTGGCAAGA TGTCGCCTGA
    94681 ACAGTTTGAT GAGTTCAAAA CATCTTTCTT CTCATTTTTG ATGGAAGTAA GTGACTTATA
    94741 TAAAGAGCGC TATGGCACGC CTATTTGGAA TAATGAATCT CTTATTACTG AAGGTAAAAT
    94801 CTATTCAGGT TCAACAAGAG CTTTCTTCCA AAAGCCTTTT GCTGACTTTA CAAAGTTTAA
    94861 GAAATCAGTA GGTGACTTTG ATATTCAGTT GCCTGAAAGT ACAATGGAAC ACTTCCCTGA
    94921 GTTTGTTGAA ACATTGACAG GTAAAACTGT TGGTGACTTT ACTTTCTACG GAAGCCGCAC
    94981 AAAGGGTATG CAGTCGCATT CTTTGGTAAC AGCAAATCCT GAAAAGTTCC CTAACATCGG
    95041 CGCTGAGTAC ATTCAGTTCG ACTGGGAATT CACTTTGTGG GACGAAGGAA CAGACGCTCC
    95101 TGATGAATGG AACGATGTAT CACATTATTC ATCTTGGGAA GATATTGAAA ATGGAATTAA
    95161 GGGAGCTTTT GTAAAGATCC TTCTTAAAGC CGCTGTTGCT ACAAAAACAC AAAGAGGCAA
    95221 TTCACCATTC TATTCAAATA AAACAGGTAA ACTTGTTAAG ACACCTGAAG ACGCAAAAGA
    95281 ATATTCATTC CACGTTGATA ACGGCGTAAC ACGTCTTTTG AATGCTGTGA ACGATGGCTA
    95341 TTCAAAACTT GAAATCGCTG ACAGAGAGTC AACTCGCAGT ATGGACTTCC TCCACGAAAT
    95401 CTTGTTCGAC CGTGAGCCAA CTGCAGAAGA AAAACGCAAC CTTGTTTCTT TCGTTCGTTT
    95461 ATTGAAATAT ATGGACAAAG AATACGACGA TGAGTTGATG GTAAGAATCT TTGAAAAGTT
    95521 TACTAAGCTT TTGTTCGATG TTCACGAACA GCAGATTTCT CGTGACTTGA CAGAAGACCG
    95581 TGAAGTTAAA CACGCAGCTG AAATGAAGTT TATTGAACTT GTTCCTTGCT TGAAAGACAA
    95641 AATGGATTAC GCACTTGACG CTGAAGAAGA TTATTATACA TCTGAATTCC GCAAAGAAGG
    95701 CAACCGTTAC GGACAGGCAG ACAAAAAAGC TGCAAGTCTT GCAGCAATGC AGAACGGAGA
    95761 AGCATAATGA AAAAAGAGTT GTTTGAAGCA ATATTAAAAG AGGAAGTTTC TCCTGACGGA
    95821 AAAGAAGTAT ATGTTTACTC TTCTTCAAAG GACTCTGACC TTTTCAAATA TTATTTTGGC
    95881 CGTGAACTTG CTTACGGCTT GAATGGCGGT TCCGCTTATG GTTTAGCAAC ATACGCAATT
    95941 ATGTCAGACC CATTTAGCGG ACTTGCTGAA GTTGGTTATT CTGACGCAGC TCGTAAGAAC
    96001 TTGTATGGTG ACAACTGCTT TGAGTTTAGA ATCCCAGCCG AAAAAGTATT TTTCTTCGAG
    96061 TATGAAGATT ACGCAAAAAC GGTTCTTGGC AAAAACTCAA CGCCTCAGAA CTTTGTAAGA
    96121 GAACAGGTTC AACGCTTTAA GATCCCTCTT ACTGAAGAAC AGATTATTGA TTTGACACCT
    96181 GACCCAGAAG AAGGATTCTC ATCAAAAGCA GCCCAGGCAT TCTACCGTTT TATGTCTCGT
    96241 ATTTACTATC AGGATAAAAG AGGCGCTCTT GTAACACCTT GTGCAGGTTT TATTTACAAA
    96301 GGAAGAAACG ACGGAAGAAC TTATGTAGGC TGGGACGGTT ATCAGTTGAT TCCTAACCGC
    96361 TTTACAAACG ACTTAGGACA AACTTGGCAG GAATGCGACA GAAACACTCC AGAGTATAAA
    96421 GAGTATCTTG CGTCTACAGA TAAAGAAAGA GAAATCCTTG ACCCATTTGA TGGACATAAA
    96481 ACAGAAAGAA AAGAAGCAGT TTTCCGCTTG TTCCAAAAGT TTAATTCAGG CGATGACACA
    96541 CAGGGCAAAC TTCCTGAAGG TGTTTTCTCA GATATCATTA TTCACGATGA TAGAACAGTT
    96601 GACTGTAAGT TTAGAAACAA CTTACCTTAT ATTGACAACT TCCATCACTT CATAAGAGTA
    96661 ACAAATAACA CTTACTTGAT TAAGTCAATG AACCGCTTAG GCTATAAGTT TGGCGAACTC
    96721 GTTGGTGGTA TCAAAATCGG TAACGAGTCA ATTGACCTTT ATAATGAAGA CTTGATTGAA
    96781 CAGATGGACC CAGGTATGTG GCCTGAAAAA TGTACAGATG GTTTGAAAGT AGCAGGCTGC
    96841 AGATTGTCAA AAGAAACACT TAGCAAGATT CCAACAAAGT TTGGTTCAAA TTATATGTAT
    96901 GTCGTAAATT GTCAAATTGA CGACGATGTT CTTGATGAAA AAGATGTTGA AGGAAATCCT
    96961 GAAAAACCTT GTTGGGCAGG TTCACCTGAA GTATATGAAA TGTTGAAAGA CAAATACGAT
    97021 TTCATTTTAC CATCAAAGCC AGAGCCTAAA GCAAAAAGAC AGTTGAAGAA TCCTGAGGCT
    97081 ATCGCAAGAG CAGAAGCAAA GGCAAAAGAA AAAGCTGAAA AAGAAGCAGC ATTGAAAGCA
    97141 TCAGTTGAAA AGTCTTGGAA TGACGATGTT GAAAACGCAA TGAAGTTTAC TGAAGCTATG
    97201 AAAGGTAAAA CTCATCTTTC GCATTTGTTC AATTCAGGTT CCTCAACACA GATGAAGCCT
    97261 GCAGAGTTTG ATGAACTCAT CAATTATATT CAGGAATGTG ACAATGTGTT CTCTCCTGAA
    97321 AACTTCTCAG TATCTGAAAA GATTGACGGT TCAACAACAC TCTTTGGTAT TGACGAGCAG
    97381 GGTATCTTTG TTGAAAAGTT TGGTATGAAA GAAATCTATC GTCCTGCTGA TTTGGCAAGA
    97441 GAAGACCTTT CAAGAAAAGT AAGAGCATTC CTTGAAATTG CTAACAACCC AGACTTGGTT
    97501 GACTTCCTTG ACGATGTAAG AAAAGAACAC GGAATGAGCT TCATTAAAGT TCAAATTGAA
    97561 ATGCTTTTGA CAGGCGCTTC TAAACATCCT GACAAATCGT TAATGCAGAT TGTTCTTGTT
    97621 CCTTATAAAA GAGAAAAGTT TGCTGAAGAA GGTGGAGCTT TTGTTGTAAG AGTTATTGGT
    97681 GATGATCTTG AATTGTTACC AAATCAGGAA GAACTTCTTA ACGCTATTTC AAGTATTCTT
    97741 ACAACTCCTA AGTTCATTGT AAAACCTATC AGCGATACAG GACTCACATT CTCTCCTATT
    97801 GACTTGAATG AATATATTGC TGAAACATTG CCAAAACTTC AGTCAGTTGA TAGAAAGACA
    97861 AAGAAAGAAG TTTACGCAGC TGCACAGGAA CAACTTCAAA ACATTTTGTC ATCAGCTTTC
    97921 CCAGAAGGAA AATACGGTGA AGTTTATGAA GGTCTTGTTG TAACTTGTAA CAACGGAATG
    97981 CAGTTCAAAA TGACTTCTCC TCAATTCAAA GATTGGATGG CAAAACATAA CCAAAAGCCA
    98041 GTTATTACAA TTGACGAGAA TGACCCATAC GGTTTGGTAA TGAAAGACCG TGGTGAAAAG
    98101 AAGATTCTTC TTAATCACAT TGGCCCAGGT ACTGAACTTG TTGGTATTCT TATTGGACAC
    98161 TTTGCTCCAT TCACAGGTCC AAACGGACAC GGAAGAATGG TTGAAGAACT TCGTTCAAAA
    98221 GGTTGTAAGA AGTTCATTAT CGGTATTCCT GACAGCAGCG CTCCATTTGA TGATGACAGA
    98281 GCTATGTACA CTGTTGACCA AAGAATGGAA ATATGTGAAG CATATTTGAA ACAGGAAGGA
    98341 CTTGAAGGCA AAGCAGTTAA GATGAGACGC GGCGATATTG CTGTAACTTA TCGTTTGCTT
    98401 ATTTGGGATG TTTACAATAC ATTTGGCGCA AATGTTCGTC CTGTTTATAT CGTAGGTCCT
    98461 GACCGTGCTG AACTTGTTGA AAAGAATCCA ACTTTTGACA CAGATCCTAC AACAACTTTC
    98521 CCAGAGAAAA TTGTAATGAG CGACCGTGGC GAAGGCGATG TTTCAGGAAC AAAAGTTCGT
    98581 GAATTGATAC GAGATGAAGA TGTTGAAGGC GTCGCAAAAA TGACGGGTTA CTCAACGGAA
    98641 GTTGCTCAAC TTCTTGTTGA CTTACGAAAC GATAACATTA TGGATAATTA AAATAAACGG
    98701 CGGGTTTTTT ACCCGCCTTT TTTTGTTAAT ATAATCGTAT GAAAGAAATC GGTAAAACTG
    98761 TCGTATTAAA AGAAGACGAC GAAGAAGAAC TTTTGAGCCT CCGTGTTCAG GAGGCGGCTG
    98821 AGGACGGTTA TGTCCTTAGT AAAATTGTAA GACAGGACAA ATATGTTGTT CTGTATTTTG
    98881 AAGAGGCTTA AAGTGGGAAC AATAACAATT CACGAATGGA CGATGAAGGA CCCATTAAAC
    98941 TGTATTGGGT ATAATGCAGG CGTTTGTTGG GGCGCTCCGC TTGAAGAAGA AAAGAATGTC
    99001 AAGCGTGCAC TGAAATGTAT TGAAGATGGA CACGGAAGAG TTGAAGAACT CCCTGATGTT
    99061 TACCTGACAA TTGATGGTTA TTCAGCAAAG ATGATGCGTG AGCTTTATAC TCATATTGGT
    99121 GGTTCACCAA CAAGAATGCA GGCAAGTACC CGTTATATTG ATTATGAAAA GGGATTTGAT
    99181 GTTGTAACAC CTCCTGCTAT TGAAAATAAC AATGACGCAA TGGAAGTTTG GTGTAAAGCT
    99241 CTTTCTGATA TTAAAATGGC GATGGGCGCT TTGAAAGCTA TGGGTATCCC TAAGGAAGAT
    99301 TATACAAACT TGCTGCCACT TGCTTATCAG TCGAAAATGA TTTGGAAAGT AAACCTCCGC
    99361 ACTCTTATCA ATTTTATGAA TATGCGTTTG TGCTCTCGCG CTTACTGGGA AATCAGAGGT
    99421 TTCGCAAATG AACTCAAAAA GCAGTTGAGC GACTACTCAC CTGAATGGAA GCAAATCGCT
    99481 GATGAACTCT TTGTCCCAAA ATGCGAAGCT GTAGGTTATT GTACTGAAAG TCAATGCTGC
    99541 GGACGCAAGG AGAAGAAAGC AGATGTCCTC AGAAGATAGA GACGATTGGG AAGAAGAGAC
    99601 AACCATACTT GATGAGTATC AGGCGAAGAA AGCAACCGTT ATGGCTGTCA CTGGTAAAAA
    99661 GCCTTGGGAA TTGAAACACG ATGTAAACAA AATGATCGGA GACGTGTTCA AACAACACGC
    99721 TGATGAATTA TTCGTTTCTG AAATTTCCCA AGAGTTTCAG CCACACGATG TTCAGTTTCA
    99781 CGGAATGGCA TTAAGTATTC CTCAACACGG ATGTCAAATA ACAATGAAAA TAAATGTTGA
    99841 CAACCCAGAG GTTATATCAA AACTTACTTA CGCAATGCAA CAAATGTACA AATAATTTGA
    99901 ACTTTCATAA ATACTCTTTT ATATTATTTT TGTCAAAATC AATATAGAGG AGTATTTTAT
    99961 GGCAGTTTTA AGAGGAACAA CAGCATATCT TGGAAGAATG TCCGAAGCAG AACTTAAAAA
   100021 TTATTGGGCT TATGGTCAGC TTCCTATCGG CGCAAAACGC GTAACACAGT ACAATTCACA
   100081 GGGCTCATTC TCATTCGCAA AACCTAGAGC CAACTCACCT TACAAGAAAG TATTGAATTA
   100141 TATGTATGTA ATTCGTGAAT CTTCAAAACT CGATATTCTT AAGAATGTCT TCGGTCTTGA
   100201 TGTTGACAAA ATCCGTGAAA ATCAGAGAGC AACATTACAG GCTTACGCTG ACAAAGGTTA
   100261 TTCAAGATTC ACTCCTGATT ACATCAAAAG TGTAACAGAC AATCCTCTTC GCGGCGAAAG
   100321 ATCAATTTTG TTCGCTGCTC TTCGTGAAGC AAAATTGCTT GACTATTCAA CAAAAACTAA
   100381 AAAGTGGACA ATCACTGAAC TCGGAATGTG GTATGTTGAA AACAAGCTGG GAGAATAATG
   100441 GCTCTTATAC AAATAAATGA AGTTAAACGG CAGAGGCCTT CAAACATTGA GGCTTCTGCT
   100501 TCAGTCAAAC AACTTGAAAA GGATATGCCG TCAATCTCGA AAAGAGTTCT TGGCGGCGAA
   100561 AGAGCATTTC AAGTATTAAG TTCGTTGCCT TATGTTGAAA AGAGGCTGAT TGAAAATGTA
   100621 AGAGGCGTCA AAGATCAGAT GAAGGCGCTT GAAATCATTT ACAATTACAT TCTTCACGCA
   100681 AACGGCGATG GTGTCCTTAA GGAATATTCA AAAAGAATAT GTCCTCATAA AGGAACAGCA
   100741 ATCGGAGGGA TGGAATGTCA TTCCCCACAG TAAGAAACCA TCAATGTAAT TTTACAGACT
   100801 GTAAGTTTTG CACTACCAAT TTTCTTTGTA GGCGTTATAC TGATGAAGTT GCTGCTGAGG
   100861 GATGCTTATA TGCAGGACTG CAGTCAGCGA TGAACGATGT TGAAACAAAC TTCTGCAAAT
   100921 CCCTTATTCA TCGTGTAAGG TTGTTTTATG AAAATGATGA GCTTGATGTC GATGACTTAA
   100981 AAGAACTTAT GGGCGATATG GGAATCAAAG GAATTGAAGA CGAATAGGAG TTAATATATT
   101041 TTTATGTTGA AAATTACAGA TATACCTTCA GCTTGGACTG ATGTCAGACA AATTGAAAGC
   101101 GGTGTTGAAA AATACCCAAT CCTCGTTCGT TTCCGTCTTA TAGGATCCGT GTATTATGCG
   101161 GCAATTGACA AAGATGGGAA GCATTGGATT CGAAAGTCTC CCTTAGGTAT TAAAGGCCTC
   101221 ACAGGTTGTT CAAATACAAA AATGAAGGAG TTGGATAAAT GATAAAGAAA GAAGTTAAAG
   101281 TAGCTTTCAA AGACGACAAG ATGTATCACG CTCTTGATGA AACAAACATC GATAGAATTG
   101341 ATGATTACAC AAGTATCGAA GTTTGTGTTC AGTATAGCTC AGGCGATAGT ATTATTGACT
   101401 TTACTGACCC AATGATTGAT CTTATTTTGC GTGAGCATCC TAATACGCCT GTCGTTGGAA
   101461 GAGCAGACGG TTCTTTGTTA TCAGACCCAA CTTATATGAT TGACTTACGA CAAGCAAAAG
   101521 CATTCTTAGG AGTAACACAG TCTCTTAAGC AGCTTTCAAA ATGTACACGC CTTAAAGTTT
   101581 GTTGTGTTAT CGAAAAGGAT GGACGAATTG TTTCCACAGG ACTCAACGGT ACGCCTTCAG
   101641 GTTTCAAAAA CTGCTGTGAT GTATTTACTC CTGAAGAAAG ACTTAAGCCT GATTATTTGA
   101701 AAAAGCATCA CGAGTTTTCA GAAGCGTATG AAGTTCACGC TGAAATGAAT GCGGTACTTG
   101761 AACTTGGTAA GAACAGCTCA ATGGACAGCT ATAAAGATCT TAATCTTTAT TGTTCAACTT
   101821 GTCCTTGCCC AGGATGTGCA AAGATGATTG CTCAGGCAGG AATCAAAGCT GTGTTCTACA
   101881 GCGAAGAATA CGACCGACTT CCTGAAGGTG CAAAAAACTT AAAAGATTTC GGAATTGCTG
   101941 TTTTTAAGTG TTAATATAAA ATAACGATGG AAGATAATCA ATTAAAAGTT CAATTTACTT
   102001 TACTTCTTAT ACTTCAGATT TTTCTTATTG TAGGTAAATT GACTTTTATG CCTAATGCTT
   102061 GGTGGATTTA TATTCTCGCT CCTATTGAAT GTGTCTTAGG CGCTTTTGTA TTGGTTATAC
   102121 TTTATATAAT TTTCACTGGG AGGAAATAAT GCCATTTGTA AACGAAGACA AACTCAATTA
   102181 CGCATATCGT CTTGCACAGC AGTATGCTGA ACAATATAAA AATTGGAGAT GGGGACAGTG
   102241 TATCTTTAAC GCTTATTGTT CTGTCTTTCC TGAAATAACA AATGAAATAA GAGGGACTGA
   102301 CGATGACTGT TTTTATGATG ACAAGAAAGT TCAGAAGTTC CTTTCACATT TTGAAATAGA
   102361 GGCTCCTTAC GAAATCACAT ATAATACTAA CTAAATATTG TTCAAAAAAC ACAAGTTAAG
   102421 TGTTAATATT AAATTATGAA ACATCCGCCT AGCGGTTGTA ATATAAAATT TTAGATGCCA
   102481 AGTTAAGGCG TCAATGGAGA AAACAAATGG AACAAAACAC ACAATTCACT GCATCGAACG
   102541 ACGATGACAT CTTCAACTCT TGGGTAGCTT CTGAAGACGA ACGCAAAAAG AAAGAAGCTG
   102601 AACGCAAAGC AAATTCTGGA AATTATCAGA AACGCGAGTA CGAACAGATT AAGTACGTTG
   102661 GTCTTTCAAA AGAACATCCT ACTATTGTTC GCTTCGTAGG TAACTTCGTT GCTGAAGACC
   102721 CAAAAGCTCA CCGCCCAAAT CCTTCTGATA TGAAGTTTAT GCACATCTCA AAAATCAAGT
   102781 CAGATGACCG CAAGACAACT TTCTATCTCT ATCTCCCACT TCGTTCTGAC GACCCAGAAA
   102841 CAGACCACTT GATGTGGAAG ATTATTGACA AGGTTTATGC AAAGGAATGG GTACCTGACC
   102901 CAGCTACAAA AAAGAACAAG CCAATTGAAA CATTCAAGCT CAATCACCCT GATGTTTATG
   102961 AACTAGTAAA CAAAGGTGGT TTCACTGAAG CTGATGGTAA ATGGCCTTAT ATGTACGCTC
   103021 GTGGATGGAA GGGTCCTGAA ATGTTGCTCA TCAATGTTAT CGACCGCCGC GACGATTGGT
   103081 GTAAAACAAA CAAACACACA AAGCTTATTT CAAAGTCTGT TAATGTAACA GAAGACGGAA
   103141 AGGAATATGC AGACTTCGGT GTTCCTGCTT ATGGTTTCTT TGGTCCACTT ACAAACCTTC
   103201 GTAACAACTT CAAGATGGGT TGGGAAAAGT ACGATGTTGT AATTACAAAG ACAGGTGAAA
   103261 AGCTTGACAC TGTAACAAAT ATGTTCAACG GTACTGCATT CACAAACGCC GCTGCACTTC
   103321 AGGCAAATCT TGACAAGTCA ATGGGAATTG ATACTTCTGA ATATCAGTTC ATCTCTCAGG
   103381 AACCTGTACT CACTCAGGAA GAGCTTTGCT ATCAGCGTTA TGACCTTGAT GAAAACTTCC
   103441 AGGTTACATC ATTCAAGACA ATTGACAAAT ACTTAAACAA CACAATCAAA AAGATTGACG
   103501 CTGCTATTAA CGATGACCTT ATCAAAGCAG GTAAGACTCC AAGCTCTCAC TTCTACGATG
   103561 ACCTTCAGGC TCTCGTAAAA GAAGAAGCTG CAAGATGGGC AAAGGAAAGA GCTGAAAAAG
   103621 AAGCAGCAAA AACTGCTGAA GCTCCTGCAC AGGCAGCTGC TCCAACTCCT GCTCCTGAAG
   103681 CAACGCCTGC ACCTGCCGCT GCTGCGCCAT CATTTGACAA TATGGCTCCA GTACAGGAAG
   103741 CTGCACCTGT CGCAAGAACT GTTGCTCCTG AAGCATCAGG ACTCTCTGCT GACAAAATTG
   103801 CTCTTCTTAA GGGCTACAAC GAATTGTCTA CAGAAGAAAG AAGTTACATC AAAGATGTAA
   103861 TTGTAAACAG CGACGGAACA CTCAATCACA TTGAATGGAC TAACACTGCA CCTTCACTTC
   103921 TCGACTGTCC TGCTGACCAG GGTGGTTGTG GACAGCTTTC GCCAAACTCT TTCGGAGTTT
   103981 GTCCTTGCTG CGGAAAACAC TTCAACGGCT AATAAGTTGA TTTGATAAGC AAAAACCCGC
   104041 TTTTTATAGG CGGGTTTTTT TGTCTTTTTC AATAATTTTT TCACAATTTT CTGAACTTTA
   104101 TTTCAACCTC TTTTATATTA TTTTTGTAAC AAACCGCCAA GGAGGAACTT ATGGCAACAG
   104161 TATTTCAAAT TGAACAGCAC AAAGATTTCG GAGACTTCTT TGCTTACTGC GAAGTTTTCA
   104221 ACTATCATTT TGAAAATCGT CCACACTGGG CAAACGGAGT TGCTGATGTT CGCCTTGCTC
   104281 ACAATATGTT CGGAATCTTT GACGGACACA CAAATAAATG TTACATAATT GATGGTAATC
   104341 AGTTTGCTTC AAATCAGGAA GCTTGCCTTT ATGCTCACCG TCAGGTACAG AGATGCCGTT
   104401 CAAAATACTC TGATGATGCA AACGCAATGG CAATTCAGCA GAGATCAGAT ATGCAGCAGC
   104461 AGAGATACCT TTCAATGATG AGGGAGATGG ACCGCTAATG GAAACAGGAA TCACAGTTGG
   104521 CGAAATTGTT CGCCGTTTCG AGGCTTATGA AAAAGTTCGA CTTTCAGGTA AGTACAGTAT
   104581 GATTATGGAA GCTCCGCTCG CTTGGGAAGA AGCAGGGCTT ACTGAAAAAG AATATATGGA
   104641 AACACTTTCA AATTACGGAA GATACAAGAT CATCGCAGAA GCATTCAAGG AAGGCAACTA
   104701 ATGACAAAAG AAGAAATCAC AGCATTCAAT AATTCACTTA AAGTTGAATT CGGACTTAAA
   104761 GAAAAAAGAG TTTGTGCAAA GTTCGGTTTA ATGTGGGGAG GCGGAGCAAG AGTTCAGTCT
   104821 TTCGCAAGAC CTATTCGTCC CGATGGCGAT ATCTGCCTTT ATGTTCGACA GCTTCGTCTT
   104881 GTAAGAGATG CTTGTGACCG CAAAGGATAT TACAAAGTTT CCGAAGATGA TTCTTGGATG
   104941 CGTACACAGT TGACAAACTG GCAGTCAATG AGATACTCAT TCCTTTTGAA GGAAGTAGGA
   105001 TACGGAAAAT ACGCAATTAC TTGGAGAGGA AGAAAATACC TCGAAAGAGT TGACGCAGCA
   105061 AAAGATTTAA TTGACAGGGA GAAAGAATAT GACAATTAAG TATGATCAGA AACGAGCCTT
   105121 GAGGGCCTCT GGAGGTTATT GGCGAGAATG GGGCGGTTGG TATATCGCAA TCATTTCGTA
   105181 CATTCTTAAT GGGTTGAATG ACGGCCTTTA CAATGCTTAT GGGTTTCCAC TCTGGGTTAA
   105241 TACACTTGTA AGTATAGCAA TTTTTACTGG CGGATGTTTG TGGTATTTGA AGTGGATTGA
   105301 AAAAACTCGC GGATTGGCAG CTGCTGCAGC TGTTTATCAG ATAAAGACTT TGATTGAAGA
   105361 AAATCAGGAG AACGAAGATG GCGAAGAAAA AGCAAAAGAA GACAAAGTTT CCGAAGCTTA
   105421 AGTTTGGATT CTATTTGTTC TGTGCAGTGT TCCTTGGTGG AATGGCTCCT GTGCTTGGCT
   105481 CAATAGCAAC TCAGGAAGCA ACAAAGATGG AGCTTGAACG ACTTCAGGGC GAAGGTTCGC
   105541 TTGTGCTTGT CGAACAGGCA ATGAAATTGA AAGACTATGC GGCAATTGGA TGTGTGATAC
   105601 TTGCTATCAT CGCTGCTTGT TTCGCAGGTA ATGTGGTGGT AAAATGGTAT CTGAAAAATC
   105661 GAAAAGATTA AAGGCAGCTC TTATTGCTGT TGCGGTTTTT GCCCTTACAT CTTGTGAGTA
   105721 TGGTCCCGAT GTTTATCGTT GGGAACAGAA AGCTGATAAC GGCAAAAAAT ACGTAAAGGA
   105781 AATTCCTGAG AATGAAATCA TTTATTCGCA GGACACAAAT TACAACATCA AGTTTATTCG
   105841 TCAGAAGAAT CAGCTTGTTA TGTTTATTGA ATGCCCTACA GGTGGCTATA CCTTAATTAA
   105901 ACAGTCAGGT GACAACCTCA CAGGATATCA TTCTGACAAT TACAAAGAAG TCTACAACGA
   105961 CTTCATTAAA AACTTAAAAT AATTTATTTG GAGGTGCGAA ATGAGAAAAT CACTCATCGC
   106021 CGTTTTTGGA TTACTTTTTA TGGTAATGTC CCTTACATCT TGTATCAGAC CTTATGACAA
   106081 GCCTGAGTAT GTTGAAGTTG ACCCTAACGA AACAGCTTTC GTTATCCCAC TTTTCAATGA
   106141 CAAAGGTTTG AAAACTGAAG ATCAGGTTCA GCTTAATGCT GATGAAGATT ATTACAAGAA
   106201 TTGTATGGTT TCAAGCAAGC TTATTCAGGT CCCTCACAAA TGGATTCAGA CAGGCCGCTT
   106261 AGTATCGTCA GGTTATTACA CAGGAACAGT TAAGGTTATT ACAGTTGACT TAACACCTCA
   106321 CGCAGGTCGT TGGCTCCCAG GTGAAAAGGA AGCAATTAAA GTTGAAACAG CTGCTTCACA
   106381 GGGTATTACA ATTCCGATGA GTTATACAAT GCACATCAAT GCGTCTGATG CGCCGCTGTA
   106441 TCTTTCAAAG TATCGAGCAA CTGACTTTGA CTCAGTTATC AATGTACAGG TCAATCGTTA
   106501 CTTCGCAGGC GTTGTAGGTG AAGAGTTCCA TAAGGTTGAA TATAAGGACG TTGCGAAAAA
   106561 GCGTGATGAC ATCTTAAAGG TTGCTGTTGA TAAAACAATT GCCCACTTTA AGGAAGAGGG
   106621 TATTACAATT GATGCGATGG CAATTATTGA CGGTTTGATT TACGATGACA AGTCCCTTCA
   106681 GGATAACATC GATGAACAGG CTAAGGTTCA GGCACAGAAG GTTCTTGAAA CAGAAAAGGC
   106741 TGAACTCCTT ACACTTGAGC GTAATAACAA ACTTTATGAA GCAGAAACAA AGCGTCAGGA
   106801 AATGGAAAAG CAGAGACAGA CAATGAACAT TGAGCAGGAT AAACTTGACC GTGAACAGCA
   106861 GCGTAAAAAT ACTGCAGTTA TTGCAGAAGC ACAGGCTGAA GCAATTAAGA ATGGTAAGTA
   106921 TGCGCCTGTT CCACAGACAA TGATAGTTGA AGATCTTAAG GCACTTGGTT CTTGGACCCC
   106981 TGACTTTATG AAACAGTAAA ATAAACGGGC GGGCTTCGGC TCGCCTGCCA TGTTAGGAGA
   107041 TTTATATGAA TAAAGAATCA CTGAAACACT TAAGAACTTT TCGGCTGGGT TACATATCAA
   107101 CTATTGCTGA AGGCGTAATG ACTTTGGTTA TTTGGGGACA ATTCCAAAAC ATCCCTGGTC
   107161 TTATTGCGAT GGCAATCGTT GGCGCAATTA TGGCAGGACT TACAGCAAAT GAAGCTTATG
   107221 AATTATACGG TAAAGGAGAT AAGAAATGAT TTTAATTTTA CCTATTATGA CAACATTAAT
   107281 GAGCTTGGCA TTTATGGCAG GCACACTTTT TGAAGGCAGC GCTGGGTATC TTATTCCTAC
   107341 GGGTATTTTC GCAGTATTAA GCGTTCTTGG TTGGACTATG TATGCTGAAG ATTTGAAGTC
   107401 GATGAAACGC AAAAAAGAGC AGGAAGAAGA ACGTCGAAAG CTTGAAGAAC TCCACAAAAA
   107461 GCAAGCTGCT GCAAAAGCAA AAGCTGAAGC AGAAGCCGCA GAAAAGAAAG CAAAAGAATT
   107521 TGACATTATT CCAAACCGTC CTTATGACAA AGCTTTAGCA AAGGCACACA AGCTTTGTAT
   107581 GAGTGACAAC GCAAAAAACA GACAACTTGG TAACTTCATT GTTAAACTTC TTGAGTCAAA
   107641 GCAGTACCTC GCAAGCAAGA GAGTTATGTT GACAACTGCA CAGATGGAAA TATGTTTGAA
   107701 CTTTTGGCCT GCTATTTTTG ACGGTATCGA AGTATTGACT GACGATGACG GAAACGGCTA
   107761 CCCAGACGAG TGGCAGAACT CTGACGATTA CTTTGAAGTA TCAAAACCTA AAGCAAAGAA
   107821 AAAGAGTTAA TATTTATATA TGAGAAAATT TACTGTAGAA GAACCTATTG AAAAGAACCG
   107881 CAACAATGAC GCGGTTGTTC GTGAAGTGTT ATCTGGACTT TATGTTCAGA TTTGTGATGA
   107941 AGAAAGAATT GGGAAGTACC TGATTACAAC AGGAGCAAAT GCTTCCCAGA CTGCAGGACA
   108001 GGAAGGTTAT GTCGAACTTC TTGGAAGAAC ATTCGAACTT GACCCTTATG CTCCGTACAT
   108061 TTATTTGGAC AAAAGATTCT CAACTCCTAA AAAGTATGTT GCCCACGAAC TTGATTGGTA
   108121 CAAGTCTATG GACCTATCAA TTATCGGGCA CGAAGGAATT GAAACAAACC CAACTTGGCA
   108181 GTCTTGCTGT ACAAAAGACG AAAAGAAAGA AATCAACTCA AACTACGGTT GGTGTGTCTT
   108241 CAGTGAAGAG AACGGAAGTC AGTACGACAA TTGTCTCGAA GTATTGAAGA AAGACAAGAC
   108301 AACAAGAAAC GCAATCATCG TTTACAACCG TCCTGAAATC TTCAAAGATT ATAAGAGAGA
   108361 CGGAATGCAC GATATGATTT GCACAATGTA CTCTCACTTC TTTATTCGTA ACAACAAACT
   108421 TTATATGATT CACAATATGC GAAGCAATGA TATTCGTTAT GGATTCATTT GTTCTGATCT
   108481 TGCTTGGAAC TGCTTCGTAT ATCAGAATAT GTATGAAGAT TTGAAAGCAA CATATCCTGA
   108541 CCTTGAAGTC GGTACAATTA TTTGGACTTC AGACTCAATG CACATTTATT CCCGTCACTT
   108601 CGAAGATTTG AAAAATTACT TTGAAGAGAA AAGAGCTTTT GAAGATTCAC AGACAAGTTC
   108661 GGGAATTGTT CTTAGGAGAT AAAAATGGAG TTTGTGCCTT GCGGAAATTG TAATAACGGG
   108721 TATCTGTACT TGCACGTAAT GCAGGGCGCA GGTCCTTCCG TTAAAGAATG TGAATGTCAT
   108781 AAAAAGTGGG TTCACGCCAA TACAGTTGAA AAAACTTACA AACATAATGG CTTTGACCCA
   108841 CGACATTTTA ATTACAGTCC TCGTCAGTAT GCAGGTACAA AGTCCGCTGC TGATAAGGAC
   108901 CGCATTATAA ATTATGTAAA ACAGTTTGAA CTGAATCCTG CTGTTCGTTC TTTGGTTTGT
   108961 TATCTTTACG GACCAAACGG AACACAGAAG ACAACGATGA TGTCTTGGGT AGGTAAGTCG
   109021 CTTCTTGACA AAGGTTTCTC TGTAAGGTAT ATGCTTATGA ATGACCTTGT TAAGTTGTTA
   109081 ATGGACGCTG AAGACTTCAA TGAAGAAAGA GCTGAAAAGG CAAGAGCAAA AGTTGAAAAG
   109141 CTCGAAGAGA CTGATTTGAT AATTATTGAT GAAGCTTTTG ACAAATCAAA AACTTGGATA
   109201 AGTCGTTCAG GCTATGAACT TGGGACACTT GATTCTTGGA TAAGAAAGAG AATTTCTTGT
   109261 TTGAATAAAG GTATATTTTT TATATCAAAT GTTTTACCTA ATGATATTGC TAGTCAAAAC
   109321 TTTTCTGCTT CAATAGCAGA TTTTATTCAA AGAGAGACGT CTTTGAATAA AACGCTTTTG
   109381 AAATTTGAAG ATAATTATCT AAAGTCAACA ACTATTGAAT TTACTGGTTC ACTTTTTTAA
   109441 GTCGTCCTTT TGTAAATCCT TCTGGGGGGA TTTTCAGTAT TCTTAATGCG AATGCTGATA
   109501 ACCCCGTTAT TATACCAAAC TGTTTCTGAT GCAGCCTTAG AGCAAGACTT TCGTTGTTTT
   109561 TCAGTAAGTT TTCTTCCTAA ATGTTTTCGA CGAATTTTCT CTCTTGTCTC TTCAGAAAAC
   109621 TTAAATCCTA AGTTTGACCC GCACATTCTA TGAACGAATG CACCTATGTT ATGGTTAACA
   109681 TTATTGTTTC CATTGTAGGC TTTATCAGAT AATATACACC AAGTTTCCAT AAAAGACAGC
   109741 GTTTCTCTGT CTTTACAGAA GATGAGAATT TCTCTTAAAA GTATACCGTC TTCCGGATGC
   109801 TTTTTGTAAT ACGATGATGA TGTAATATAA TTATCATTAG ATTTCTTTTG AATGTGGAGA
   109861 CCTATATAAG TCTTTCCGCT TTTGAAAGTT AACTTATACA CATAATAGAT TGGACTTACT
   109921 AACTTATTAG ACATAGTTTA TACCTCGAAT ATAAATTGTG TTTAGAAGAA AGTTGAGTTG
   109981 CCGCTCAACT TTTTTCGTTA TTATTTAGTT GGGTCTGTTA ATATAATTTA AGAGGTTGAA
   110041 ATGAATAGAA CCGTAGAAAA TCTTGATGAG CAGAACCCAG TTCTTATAGC GGAATACCGC
   110101 TTATTAAATG CTCTTTACTT AAATCCTCAA AACTTCCTTG AGACAGGCGT TGAAAGAGAT
   110161 GTCTTCGTTC ACGAGACCTG TAAGGATACT TTTGACGCAA TGTCAAAGTT GAATGCTTCA
   110221 GGTATTCCAC AGTCAAAGAA CGCAATCTTT CAGGACGCTT CAGCTCGTAA CATCAATGTT
   110281 ACACCTGATT TCATTCAAGG ATTTATCAAT GTAAACACAG ACCCTAATGT TGTTATTAAA
   110341 GATGCAGTTG AAATGTTACA GGATACTGCT TCTTCAATGA AAGGTCTTGA AGTTCTTGAA
   110401 AAAGCTAAAA AGATTATCAA CAGCAACCCA CTTCGTTCTG AGTTGGACAA CGATAAGATT
   110461 CGTCAGTTAC TTTATGAAGC TGAAAATTAC TTAATGCCTA TCGCGAAGAA GCAGCGTATC
   110521 AAAACTTTTG AAGAAGTTGA AGAATCATAT CTTGAAAACT TTGAAGCTCG TAAGAACGGT
   110581 AAACAATATA AGTTTGGTGA TCCTGTTCTT GATAAGGCAG TTAAGTACGG ACCTGCTCCA
   110641 GGAAGTGGTG GTTTGATTGC CGCAGCAACA GGTATGGGTA AGTCCGCATT CTGTTTGAAC
   110701 TTGATTAACC GCTGTATCAA CTCTCGTGTT CCTATGATGT ATTATTCTTT GGAAATGGGT
   110761 GAAACAGATA CATTTGACCG TATGATGGCT TTGCGTTCAA ACATTGATAT GGACGACTTG
   110821 GTAAATCCTC CTGACCCAAC ATCTTGGGAA ATGGTAAGAC AGAAGATTAA GGAACAGTTT
   110881 GATGTATTGA AACAAAATCC AAACTTCCGC TTCTCTGAAT GTGCTTCCAT TTCATTGACA
   110941 CAGATTAAGC AGGATATTAA AAAGTTTCAG CAGGACATCG GACAGGAATA CTGTATCGTT
   111001 GTATTTGACC TTCTTTCGAT GGTTAAAGAG TTTATGATTA CTGACTCAAG CGGTATGAAC
   111061 TTTGCTCAGG GTATTGAAGT TGCTATCAAC ATCTTGAACG CAATGGCAAA GGAATTGGGT
   111121 TTCCATTATA TTGCTGTTCT TCAGATGAAT CGTAAAGGCG AAGGTGAAGG CCGTGCTGAT
   111181 GACCTTGACG ACCTTAAAAA GTTCAGACCT GTTCGTAATC AAATTAAAAA CTCAGGTGCA
   111241 TTCTTGGAAC GTGTTCGTTG GGCTGTAGGT TTGTTCAGAG CAAAATACTA TGCGGAACAG
   111301 ATGATTGAGG ATAAAGACCT CTGGGAAGAT ATGCCTGACT ATTGTGAAGT TTCAATGTTG
   111361 AAACAGAATC AGGGGCAAAT CGGCGTAGTT GGGAAATACC TCTTCGATCC TACTGTTATG
   111421 AGTATGATTC CAGTTGAAGA GGATGAAGAC GATGTCGCTG AAGAATAAGC TATATGAAGA
   111481 CACAACTGAC AGGTTTTCAA ATGAATTGAA ATATTTTAAG CTTGTGCCTG AGAAAACAAT
   111541 TTATGATGAG TATCAGTGCA CAATTGTAAA ACCAAAGGAT GCGATTGACG GATACTGCAT
   111601 AATTCACGAA TGTGGGAGAC CTGTAGCAAT TCAAGATCAA CGTTCTCTTA AGTTTTTATC
   111661 AACGCCTGAA AATGATGATA TTAAAGCAGA GAGCTTTGAT GACTGTTGGG TTGTTACTTG
   111721 GGAAAAGCAA AGAATGCGAT TAGAGTTGCA GTATCGGTTT GACAACGAAG TTGACCTTGA
   111781 TGACTTTCCT AATCAATTGT AGTTAATATA ATTCAAGAGG TATTTATGGT TATTAAAAAG
   111841 AAAGAAAATT GTATCAAAGG TGGGAACAGA AGTTGGTTCT TGGCAACTTG CGACTATGCT
   111901 TCTCTTCAGG CTCGTCTTGC TTCAATTGAT ACATTCTTGA ATGAACAACC TGAAGAAAAG
   111961 TTTTACACTC CAGAGCAGTC AGTAACAAAA CCTGACCAAA CATTATTCGA AGTTTACAAA
   112021 GATGGTTCAA CAACATCCGA CTTACACTCG ATGACAGGAT TCGGAACATT CGTTGGTTCG
   112081 ACACATATGA AAGCAATTCG TGTTCACGAT GATGTTGATA ACAAAGATTA TGTATTCGCA
   112141 CCGAAGTCAA AATGTAAAGT TCTTCGTGAC GGACAGGAAA CAACTTGTTA CGCAACTGAA
   112201 TTGCTTACAA CTGACCACAT CATTGAACAT TTGAAAAAAT AATGGTTGGC GTTATGGTAT
   112261 GCGGCTCAAG GTCCATTACA GATGTTACTT GGGTTGAAAG ACAGATAGTT GAGTACCTCA
   112321 AAGAAATCTA TTCAGGCGAT ATGGACTTTA TAATTATCAA CGGACTTGCT AAAGGCGTTG
   112381 ATATGATAGC CAAAAATTGG GCAGAAAGTC ATAAAGTTGG TACCTGGGAT TTCCCTGCTG
   112441 AATGGGATAA ATATGGCCGT TCTGCAGGCT ATCGTCGTAA TGTCACAATG GTTGAAAAAT
   112501 GTGATTATTG TCTTATCTTG TGGGACGGGC AGTCTCACGG GACAAAGCAC GATATTGACT
   112561 TATGTATTGA AAAGAACAAA CCTCATAAAA TAGTAAAGTA TAACCCTCGC GTAATCATCG
   112621 ACTAATTATT CAGAGAATAG CGATGGAAGC ATTATATGAA AACATTGCTG AATCATTATG
   112681 GCAGTCTTGT TTGAATGAAG ACCTTGGTTC AGCAGAATTA TATATCAACA AGCTTAACGA
   112741 AAAAGCTTTG TTCGGTTCTA TGCAGTCGTC AATGAAAAAA TGGGAAAAGC AGATTTATAA
   112801 ATTGAAAATC GAGCTTATTC CTTTTGACAA AAAGAAGAAC ACTCCTCCTG ATGTTCAAAA
   112861 AGCAATTAAC GACTGGAAGA AAGCAGCAGA CAATCTTTTA TTGAAAATTA GAGATCCAAA
   112921 CTTCAAAGCT GCTATGAAAG CTGTCGATGA CAACACTGGT TGGTTCGGCA AAGATAAAGG
   112981 AAAACTTGGC GCAAAAGGTT CAGGTTTTAC CTCAACAAGA ATAAACAAAG ATATGGGTCT
   113041 TGTTGAAGAA GCAGTTGACC CAACTCAGAA GATACAAAAA ACAGTTGCAG CTTTTGCGCA
   113101 GTCAGCGCAA AACTTCTTAA ATCAAACAAA AAATTTAGCA AGCGTTGGAA TTAAGATGCC
   113161 TGGGACAAAC TTCAAGTCAT TCTTGAAGAA AGCCGGACCT GTTCTTTCCA TTGGTGGTCT
   113221 TGCCTTAGGT TTAGCAGCAA CAGCTATGTC TGGCGGTGCT GCAGCTCCAA TTTTGGCAGG
   113281 TATCGCAGGC GGTATGAAAA CTGTCGGTTT AGGATTGACT TCAGGTCGTT CTTTCGCAGG
   113341 CGCAGGTCGT GCATTTGCTC GTGGTGAAAA CGGCAAAGGC GCTCTTAAAA CAGGTCTTGG
   113401 CGCATTATCT GCTTATGGCG CAGGTATGTC TGCAGCAAAC ATTGGAAGCA ATGTTCATAG
   113461 CTTACAGCAG GCTTATCTTG ACAAACAAGC AGCAAGTCAA ATGATTGCTC CAGGGACAGG
   113521 TACTGATCCT GCTATGTCTC CTGAATGGCA AACTTACAAA GACGGCGGCG ACCGCATTGG
   113581 TGATTTCACA AATCATTACG CACTTGAATT TGAAAACCCA GGTAAAGATT ATTACTTTAC
   113641 AAACATTGGC GGCAAACTAC AGGCATCAAA TCTTAAAAGT TGGGAGCCTG GTTGGGCAGC
   113701 TGACTCCGCA AGTTATAAAA ACGACATTGA TGGATTTATC AACAGTGGCG GAGAAGACTT
   113761 GGAAATAGCA ACTAATTTAT AAGAGGAATT ATAAATGGCA AAATTAAATG AAGAACTCGG
   113821 CGTTGACAAC GTTGAGAACT TAGATAGAGA CGACTACAGA GAATTCCGTG CACAGCTTCA
   113881 GAGCAACACA GGACTTAATC AGAAGTTCGA TAAAGAATTC TTCAACGCTA TCTACCCAGG
   113941 CTCTGGCTAT AAAAATTACG TTGAAGAAAC AGGCGAAGAC CTCGCAACAA TTATTCAGGA
   114001 CGCAAAAGAC GGGAACGAAT ATGCTGAATG TTATTTGTTG ATTGCTGCTC GCAAAATGTG
   114061 TTACTATGTT TTCTGGAAGG TATTCATTGG TTCAGCTGCT TCTCAGAAAG TAATTGCTGC
   114121 TCGTCTTGCT AATGGCGACT TCGGTGACTT CATCGGAATT ATGTTTATTG CTTTTGATAA
   114181 GGCAATCAAG TCATTTAAGC CAAGAGTATA CAAAGACGGC GAAATGAAGA TTGGTAACTG
   114241 GCAGTATTGG TTCGGTCAGT ACTTAAGAAT GGACTGTATT TCAGAAAACA AGTCAAGAAT
   114301 GAAGGACCCT CTTGATGATG CAATCGCTCC TGATGGAATG GACGATTCAG AAAAGGGCGG
   114361 CGCAACAGCT TGGGACAAAG TTACAGGTGA AGAACACGCT TCTCATCTTG AAACAGACGA
   114421 CTTCTGGGAT TCTTGGAAAG AGTTCTGTGA AGATCCTGAA TTACAGGAAC CTTGTTCAAA
   114481 GAAAGTTGAT AAGCCAAAGA GAAAGCTTGT TGCTGATATT CTTGCTGGTG AAAAGACATT
   114541 ACCTGAAATT GCTGCAGAAT GGGGCGTTGC TAAAAACACA TTGTATGCCG CAGCTAATGT
   114601 AGGACCATTG CTTAAAAAGC ACGATGTAGA TCAGAGTGAA TTGGCTCAAC GCCTTCATAC
   114661 TGACCCTGAC AAAGTTTTAA GAATGTTAAG AAAATAAAAT ATAAGGCGAG CTTGAAGCTC
   114721 GCCTTTTTAA TTATTGATAA AGCATTGTTT GACCAAGATC AAGCATTTCA TCTGAAACAA
   114781 CATCACCTAT TTGAACTTTT CCAAATGAGC GAATCATATC TTCTCCGCAG TCGCATTTTG
   114841 GCGGTTGAGG CTTTTCTCCA GTCTTAAACT TAACTTCTTT TGTTGCCCCG CACTTAGGAC
   114901 ACTTGAACGT CGCTTTCATA AATCCTCCAT CTGCATTCTA TTTAATTAGT ATAGCTTCAT
   114961 TAAAAACTAA ACTTACTAAT TATTGTATGA AAAAGAAACA ATATTCTGAT AAGCCAATTC
   115021 ATATAAATAA TATTGATGAA GTTAATCAAC TTAAACTCAA TTATGCTAGA AGCCAGAAAA
   115081 TTGAGTTCAC TTGTGATGTT TGTAAAAATA ATTATATTGG AGTTTTAGCA AACTTCAAAG
   115141 GGCTTGTATG CAAAAAGTGT AATATGAAGG CTGCAGCAGT TCATACACAA GATCAAAAAG
   115201 ATGCAATCAC TGCTAAAAGA AAAGCTACCA ACTTAAAAAA GTATGGTAGT GAAAGCCCAT
   115261 TACAAAATGA AGATGTATTA AAAAGAATGA AAGCAAAAAG CTTAGAAAAG TATGGGACTG
   115321 AATGGGCTGC GCAAAGCGAC ATTGTTAAAA ATAAAATAAA TGAATCAATA AAAGAAAAGT
   115381 ACGGCTCAAA AGAAAACTTC AACAGCTTTC TTAAAGATCG TATTGAAAAC AGCATAAAAG
   115441 AAAAGTATGG CTATTCTAAT GTCAGTTATA TTCAGAGTGT AATTGATAAG AGAAAGCAGA
   115501 CTTTTGAAGA ACACAGTAAA AATCCTGAGT TTTTAGAAAG CTTAAAACTT AAAAGACACA
   115561 ACACTGTTGA AAGGCATTCA CAAGAAGACC CCTCCTATAA AGAAAAAGTT TTAGAAAAGA
   115621 GAAAGCAGAC TTTGCTTCAA AAATATGGTG TTGACCACAA CTTCAAAATC CCAGAAGTTA
   115681 TCGAACACAG AAAGCAGTAT TTTATTGAAA AGTTTGGTTT TGAAAATCCT GCTCAAAATG
   115741 AACAAGTTAA AGAAAAAGAG CGTGTAACAA TTTCATTAAG AACTGATGAA GAGTGGGCTT
   115801 TAATAAATAA AAAACGCGGT AAAAAGCTTG CTTATAAAAA CTTTTTGTTT GACAGTTGGC
   115861 CTGAAGTTTG CGCTTATATA TATTTTGAAG CAAACAATAT TGACTTTATG TATAAGCCTG
   115921 AAGTGTTTTT TGAATATCTT TATGATGGCA AAGTTCATAG ATATTTTCCC GACTTTTTAG
   115981 TTGATGACAC TTTAGTTGAA ATAAAAGGCA ATCAATTTTT TGAAGATAAA GACCCTTCAA
   116041 AAAGAATGAT AAATCCTTAT AACAGAGATG AAGATGACCT TTATGAAGCA AAGCATCTTT
   116101 GTATGAAACA ACACAATGTT ATAATTTTAA CTAAAGATGA TTATAATGTT TTTGTTGACT
   116161 ATGTTGAGAA TAAATTAAAT CTTTCATCAG AGGAGTTTAT ATATGAAAAA TGAAGCAGAG
   116221 CTTTGTTCAG TAATAACAAA ATCTTTAATA AATGGCTTTA AGATCCCTGA CCCTAGTGGT
   116281 ATGTATAATA TGACATCTAA AAGGGCTTTT GACGGCATAG GCACATTAAT GATTAATGGC
   116341 GAATTAAGGT TCATCTGTTG GGAAGCTAAG TTTTTGAAAA AGCCAGGAGC TTTTAACTTC
   116401 AACAGGATTG AGCCTTGGCA GTCTTTTTAC CTTAAAGAAT ATTCAAAAGC TAAAAGTGTA
   116461 GTTTCATATG TAATTGTTGG CGTTGACTAT GGAAGAGCAG ATAAGAGAGT GTTCATTTTT
   116521 GAATGGGGCG AGAAGATGAA TGAACTGTAT GAAAACGGCT TCTCAATTCA CCTAAAAAAG
   116581 TTGAACACTT TACCTTATAA TAAAATTACA AAAAGCACCT TTAGCTTTGA AAACATAATT
   116641 AGGTATGAGG ACATTGTAGA TTAGTTTCAT TAATAATGCT TTCAAAAAGT CATTAATATT
   116701 TTTCTCAGTT TCTTGCTGTG ATGGTGTTTC AGGATTTAAT GTGTCACACG GATCATTACA
   116761 AGCGTCATAT ATTTGTTCAA AAAGTTTGGT GTCCATATTA TTTTATGAAA TGAAGATACA
   116821 TAGCGACTAA TTATTTATAT GAAGGAAAAC TTATTCGAAA GCATTTATAT AATGTCTCGA
   116881 CTTGACGAAA CAAAAGTAAA CGCCTCAAGA CACCATTCAA AGGAAGAGGC TGAAGCTGTT
   116941 GTTGCGACAA TAAAAGACTC TATTAAAAGA TATAAGTTTG ACATTATCGA CCGTGACAAG
   117001 AACCTCGACT TTATGCATAT TGAAAAGTTG GACAAGAAAA CATCAATGAT GATTATTGAT
   117061 ATGTATCTTG AGCCTCGCTC TTTAATTGCT GTTGTTCCTA ACAGAAACAA CCCAGACGAG
   117121 GAGTTGTACA TTTTCTCAGT TATGGTCCCA GTTCGCGATA AAAAGAGATA CATTTATTTG
   117181 AAAGTTTCAA TGAGAAGTGA CGGCGTTGTG AAAGCAATCA GTTGGCACGG ACAAACCGAA
   117241 ATGATGCATC CTGACTATCG TCAAGCTTCT GACAAAACTG AAGATGATAA TGCTTACTTT
   117301 TATAGAAAGA TGTTCCAAAA CTGGTCCCGT CTTTATAACA AGTTCAATGA CAACAAAATG
   117361 ATTGACTGTT TATCAAACGG CGCTGAAGGA ATGACAATTG TATTTGAGCG TCCTATTGAA
   117421 GACAGTGAAG AGTTCAGAAA GAACTTCTGT AAAACTGTAC CTAAAGATTA TGGTTACCAC
   117481 TTCAAAGACA TCGAACACAA TATGAAAGTT GAATATGACA CAGTTTCAGT AATTTTACCG
   117541 TTCGGTAAAT TTTAGCTTGA AAATGTGTTA ATTTATAAAA TTATTACCGA ACGGTAAAAG
   117601 AGGAAAATAA TGGCAAAGAA AGAAATCAAA ACTATGGACG AACTTCTTGA CGCATTAGAA
   117661 GATGGTCTTA AAGTAACTGA CGGTTATATG GACGTTGTTG CTGCAGGTAA AGTTGGCGAC
   117721 GCAGACGTTT TCAGAGAGAT GGACATTTCA GATGAAGAAC TTGAAGAAAG CGGTTGTGAA
   117781 GATGCAGCTG AGTACTGCGA CTGTTTCAGC GAAGAAGATG TTATCGTATT TGACAGCGAT
   117841 ATGGGCGGCG GTTGTAACTT CAGAATCTTG GACTCTGTAG GCGTTGAAGA CTTCGATCTT
   117901 TATGCTGAGC CAAAAGCTGT AAAGGCTATT CAGAGCGTTA ATATGGGTGA TACAGGATAC
   117961 GTTTACGGTG ACGAGCCTGT TAAGGTTATC AAAGCGGGAA ACATCGGTCA GTTGCTTCGT
   118021 TACGACGACT CGGGTGTTGT TGCTGATATG ATTAAAAGTG GTGAACTTGA AAGAACAGAT
   118081 CACGGCGTTG CTGTAAGATT CCCAGATGGC GGAGAAGCAG TATATGTTTA CGGTTATGAT
   118141 GGGGTTGTAG TATATGAAGA TTAGTTATGC AAAGCTCGGT GAGATTTTGA AAAAAGCTTA
   118201 CAGAGCACAG AACGACAGAT ATGCTGAAGT ATCAATTACA TTTTATGCAG GTGGTCCTTT
   118261 TCAGGTAAAA GTATCTTGCT CGGGACTTGA CGAAGGCAAT ATGTGTAGCT TCTATACAAC
   118321 TTTTGTATCA GATGACCCAG ACTTTGGCTT CGATATGGGA TTTGGCGTTG GCAGTTTCAA
   118381 AGATGCAGTT TTTGAATATT TCAGTGACCA GGGTTATACA AGCGAAGTTG ACAAAAACGA
   118441 AGTTGAAATT GAAGAATCAG AAATCAAACG CCTTGAAGAA CTTGGCGAAG AACAGAAAAC
   118501 TATGTTTGAA AATAAAGAAC AGAAAGAAGC ACTTTTTGAA AGTGTAATCA ATGCAGGAGC
   118561 TAAAAAGCTC AATGAAAGTG CTGACCGCTC TTATGAAATC TACAACGGTT GGACAAATGA
   118621 TATTGAAGAA CTCAATTCTT TAGGAGTTTC TCCTGCTGAG ATTCGTCAGT TGTTTGAAGA
   118681 TGCTTTCCAC AATGTAATTG ACGAAGAATA AAAATTAAAA AAATTAAAAA TTTTAGCCCA
   118741 GAATCTGAAC TTCTGGGCTT TTCTTTTTAT ATTATTTTTG TCTGATGGTA AAGTCGGCGT
   118801 TGAATGGCGG AAGCCAGGGT TTCGGGGTTC GGCAGTTGAC CCAAGGAGTG GGAAGCTGTC
   118861 TCCAATTCGG AGGTTACTTT GACAAGATCA ACCATTGATG CAGAAAAGGT TTATGATATT
   118921 CGTATGAAGA ATGACCGTTG GTATACGCAG GCTCGAGTCC TGTCTCAATG CGACAAGTTT
   118981 TTTGAAATCG CTGCACAGAG ATTTCACTTT GACACAGCAT CATATGAAAT CTTAATTATT
   119041 CCAATTGAAA GTATCGCTGC AATTACAGAA GCAAACAAAA GATGGGTATG GCATCTCAAA
   119101 AAAGATATAG GTGACACAAC CCGCAGAACT ATGGTAGCGA ATTTGATGAC TGATGATGAA
   119161 GTCGCTGTTT CAGAGAAGTA CGGGAAAACA GTGTTCTTCA ACGGATTCGA TGAAGCAAAA
   119221 GAAGCTCTTT GTGAAATCAA AGCTAATGAT ATTAAAGAGG GTAAGACCAA TTATAAGTCT
   119281 TACATCATAG AAAAAGGCGA AAGTGGCCGG GAAGAAATCT AAATGGAAAA GTTTGTTGAT
   119341 TGGCTTATTG CTGATGAATG TTTTACTTGG TTCGCAGGAA GTGGATTCGC TTTCATTTTC
   119401 TGTTGTCTCA CTCTCGCAGG CTGTATCGCT GTTTGCTGCA GCAAAACTTT AAGAGAAAAG
   119461 TTTTTCTAAA AACTGAACTT TTGAACAACT TCTTTTATAT TATTTTTGTC TGATGGAGGA
   119521 AATTATGGCA GTTATCAATT TCGATGATGT AAGAGAAGTT ATCGCCCGCT ACAACGGCAC
   119581 AATGTCAGTT GCAGAACACG CAAAAATGTG GGACGAACTT AAGCCACTCG GAATCTACGG
   119641 AATCGGTTGG TTGATGAAAG ATACTGTTGC TGCTGACGGA ACAGAACGTA AAACTGCTTT
   119701 CCTTCAGGAC GGGTTCGGAA ACGAACTTGA CAAACTTCTC GTAATGAATA CTTACGAGTA
   119761 CAACAACGGA CAGTGTGAAT ACAACTGGTA CATCGCTTAA GGAGGAACTT ATGGATTTCA
   119821 AAACACTTTA TAAAACTTGG GAAAGATCAA ACGCTTGGAA GATTGCTTGC GGCGCTTGGA
   119881 GAATAACAGT TGAAGCAAAG AAAGTTGGTT CAAACCGTCG CCCTAAGTCT TATGATACTT
   119941 ATGAAGAAAT CGAAAAGCTC TTCAACAAAG AAGTTGTTAG CTGGGATGTT GAATGCTACA
   120001 GCCACAACCA TTATGTAATG TCAATTCAGT ACAACTAAAC GGAGGAAATA TTATGAAAAA
   120061 GATGCTTGAA TTAGTTCGCA GAGGTTTTGA AGTTGAGTAC AACGGATGGG ATCTTTCCTA
   120121 CAATACTCTC GCAAGTGTTT ACATCGCTCG CAAGGGAAAC AGAATTGTTC AGCGAAGAAA
   120181 CGCAAATGTA TTTGCTGAAG TAATCAAACA GGACTAAGTG TTTATTGAAG TATACAGTTT
   120241 TAAGACTAAA TTGTATACGG AGGTAAACAG TGAAATCCTA CAAAGCAAAT GAATGCGACT
   120301 TTCATATTCT GAACTTATTG AACGAATACA ACCCTGATTC TTTATGTGCG TCAATTATGC
   120361 AGGACGCTGA GGAAAGGGCA GCAAAGTTTG GTGATGAAAT GAATGTTTGC ATTGAACTTG
   120421 CACAGGTCTT TTCAAATGCA GTAATCACTT CGACTGCCCG CAGAATGGCA GCGAACAAAT
   120481 TGATTGAAGA GATAACTGAC AAGCCATCAG ATTTGCCTTA CAACGACTTC AAGTTGTTAC
   120541 CTAAGGGCAG AGAAGAATGG GCGACAGTCT CTCGTCAATT AAGTGAGAAT ATTCAACGCC
   120601 CAGGATGGAC AAAATCCTTC TAAGGTGTTA ATATAAAATT ATCAGTTATC GGGCCTAACT
   120661 GTGGAATCGA TTGGCTGAAT AGTTCTTTAA CATCAGGTAA AGGTGCCGAC CTTAATACGG
   120721 AAACAAATAA CTGCAACTTC ACGTTCAGTT GTTGCTCGTG GTTCACGCGC AGCTTTTGCT
   120781 CGCGCTGCCT AAGGCAACTC CTAGTCGGAT GCATTGACAA CCGACTGCGA CTTCAGTGAC
   120841 TCAGATATCT GAATGCTCGT ATCGACCATC TGATAAGTTG AACAAAAGTT GGAAGATAAC
   120901 TTAGTTCAAA CGAAAACTGA AATCTTGCGT GGGTTATGAC CGTCCCTGCC AGCAATTCGG
   120961 TTTTAAGCCT GTAAAGAGTG TTAATGGGCG TCAGAGCAAG ACGCGGGTTC GAAACCCGCT
   121021 AGGTCCAAAG CGGAAGCAAT TCCGCACATG TCACTCGCCG ACAAATGGTG CGAGAATATT
   121081 TAGGCGATTG TTAAGATTCT AGATGCTCTT ATGCAGTGTG CTTAAATAGG CCTTATATTA
   121141 TGCAGCTGAT TATAAGGGTG CTCCCTGGTT AATATAAGGT TGAAATATAA CGATTGTTAT
   121201 ATTATGAATA AGCTGGGGCG CTCGTAAGTC CGCAAGATAA TTTAAGCGCG GCAAACTTTA
   121261 CGGTTTCGCT CGAAAGAGAC TTTCTAGGAT TGAGAAAGTT CAGTTCTGTG GGGAAGTTGG
   121321 CTATCCCGCC CGTCGTGGAG ACGGGAGAGC GCAGGTTCGA GTCCTGTCAG AACTATTGGG
   121381 TTTATCCCAG GTGAACTTCT TGCTTTACAC TCGAAAGAAG CAAGTGGTGG AAGGTTGCTA
   121441 TACTGAAAAC CGTGTGGCAT CCCCGTGATG AAGTTGTGAT GTAGACAGTC AACTTAGTTT
   121501 ACCTTATTGT AGCAAGTTTG AAAGGAGTCA CCGAGCGGTA TTTTCTCCCT AAGAAGTTGG
   121561 GAGTTTGAAA GGCCGCACAT GTCAAACGCT CGTAAGACCT GAATGTATGG GCTGAGAATT
   121621 GACAATTACG GTTCTTCATT GTTCTCTAGG ATTGAGAAGA ACAGCGGGTG CAGTCGGGGA
   121681 GCTTATCCGA CTGTTGTGTC GAAAGACATA CCCTTAAAGT GTTATGGAAG AGCACGCCGC
   121741 TTGGTTGAGA GCGGAGGTTT AGGTTCAATT CCTAATAATG GGTATAGCGT CAGCGGAGGA
   121801 ACGCGTGAGG ACTCCGCCAT TTGAAACACA AGTTGTTTCC GATGTTTCGT CAACTTAATC
   121861 GTTGGCGTAT ACGTTTTCTA CCTGCGGGAC CCGTCACTAA TTGGGTCACA AAGGACGAGC
   121921 GGGATAATGG TAGCCTTTAC CAAAAGAGTG ACTCACTCTC ACTTAGCTGC TGAGAGGACA
   121981 GAAAAGGCCC GGGCTTGTAA GGTCAGGCTA ACTGCTTTAA GAAGACCCTG AGTACAAGCA
   122041 GCAGATTGAA TAGCAGTTAG ATATTTTCCT TCTGCAAAAT CTCAACCCGA GAAGTTTTTT
   122101 CTCGGGTTTT TTTAACAATT TTTGAACTTT TGCTAAACCC CCTTTTATAT TATTTTTGTA
   122161 AACAACGCCA AGGAGGAAAT TATGGCTCAG TTTGAAAAAT ACTATCACAA CGAAAATCAG
   122221 GGTTCAGTAA TCGACTATTA CAAAGGCGGA GCTGACCGCA TCTCTGAAAT CCGCGTTTAT
   122281 TCAACAGAAT ACAACTTTTC AAACGGAGAA CATTTCTTCC ATACTCGCAT TGAGTTGTCA
   122341 GGTAACTGCA ACGGATACGG CGGACTTGGG TTCAAAAAGA TCAACTCAAA AGAAGCTCAG
   122401 TCAAGAGCTG AAGCAGACGC TTCTGCTTGG AAAAAGACTT CAGCTTGGTT GAAGAAAAAC
   122461 GAAAATATGA CAGTAGAAAT CGCTTAAGGA GATAACGATG GGAAAGGCTT ACAAGTTTGA
   122521 AAAGCAGCAG ATTGGTGGAA AGTGGTTTAC AGTGTGTATC TCTCACGAAC ATATGCCTAT
   122581 GATTGAACAC ACAAAGGACG GCCGCTACAA GGTAACAGGT TCAGACGGCA AGTCTCGCCT
   122641 TGAGGAAGAG TTTGTTGATG CAAAGAAGTT TGCTATCCAA ACTTATAAAA AGATGGCAAA
   122701 GTTCAACAAG AACTGGGACA AAGAAAATAG TTAATATAAT TTGGAGGACA AAGGATATGT
   122761 CGAAAAATAA AGCAGATGAG TGTCTCACAG CACTCAAAAA TCTTACAGTG GTAAATCCTG
   122821 TTAATGTAAA TGTCATTCTT GAACATTTCG GATTTATCGG AATTGGGGAA AAGGTTGTAT
   122881 TCCTTGAATC CATTATGGGA GTCGACGCAA GCAGTTGGCC TTCAAAGCAG CAACAGCTTA
   122941 AAGCACTTCT TGACTACTTC TGTAACGAAT ATGAATTCCC AGAAGATGTT CCAAGTCGTC
   123001 TCCGTAAAGA CAGCGTTGCA CAGCAGATTC TTAATCAGGT TATGCAGCAG ACTGAGCCTG
   123061 AAGTTAGAAA GTCGACTTCA CAGGCCGATG AAATTATTGA TATGCTTTCA GATTTGAATG
   123121 AAAATGAAAT CGCTTCAATT TTCAACGGTG TAAAGGCAAT GCATCAGAAG TATGAAAAGT
   123181 CTCCTGATGA AATTGAATAC GAAAGTGTTT GTCAGCAGTT GGGTATTGCT TGCGTCAGTG
   123241 CAGAGTCATC TTCAACTTTG AAAGCACTTT GGGCTGCGGG TGTCCAGTAT GGACGAAGAA
   123301 CTCATAGCTG ACTTTTTGAA TAAACATAGC GAGGTCCCAA AAGAGGACCT TGTGAAGTTT
   123361 GTTCAAAAGA TACAAAACGC CGAGCTTAAT AAATACAAAG ACTTTCTTAG AAGTATCGGC
   123421 GTTGGTTGTT CAGTTTGTAA GTTTAATGCA AACTTAAATC CTAAAGGACA TTGTAACGGA
   123481 GCAGACTGGG ATGAACTTCC ATTTTGTAAA GATTACTGGG TTGGAGATGG AGAATGGTGA
   123541 TGAATAAATA TGAAGCAGCA GAAGAATACG TTGATGATGA ATGCTGTAAG CTGAGAGAGG
   123601 GAGACTTTGA TAATGACTAT ATCAATCCTC GCTCTGATAA GTTCGATATT GATATGTACG
   123661 AAGCTGCATA CCGAGAAAAA TTACAGAAAC AAATCGAAAA AGAAGAAAGA GCAAAAGAAA
   123721 TCTTCAGGAG AAAAGAAAAG GTTAAAAAGG AACTTGACTA CAAAGAAGGA ATTGATGACA
   123781 GACCTTCAAA GCCTAAGCCT TATCTTGCAT CTGAAAAGAT TGCTTATTAC AAGCAGCGTT
   123841 ATTTTGAAAT AAGAGACCGT CAGAATGAAA TTATGGATCT TCTTATTGAA GGAAAACAGG
   123901 AATGCTTGTT TATGAAAGGC TCTTATGTTG AAGAATACAA GCAGCTTGAA AAAACTAAAC
   123961 TTTTGATTGT TGATACTCTT ATGAATGCGC AATTCCGTCC AGAGTTCAAA GATGAAACAC
   124021 TTTTTACAAC TGTGTTTCTT GATGAAGACG CAAAATGCAG AGGGGCTCGC AGTTTATTGA
   124081 GAGAATAAAT CAGATTGACA CTTTGACAAA AAGTGTCAAA ATGACTTTTT TAGATATATT
   124141 GGAACAATAA TAATAAAGAA TAAGACAATA TTTATTTATA TTGAATTATT GGAGGTATTT
   124201 ATGGTTAAAA TTACTGAAGG AAGACCTTAT GTTGAAAATC TGATGAAAAT CAGATCTTAC
   124261 TGTTATGCTT CAGGTAGTCC AGTTGAAGGA CTTGAGATTT CTTGTTATGC TGAAGATGAT
   124321 ATTGATAAAC TAACCTATTT GAAAATGGTT TCAGTTTTCG CTAAAATGTA CCCACAATTT
   124381 AACCTTAGTG ATATTACAGA TAAAGATGAA ATTAAAAGCA AGCTGGACTT CCGTGTAGAA
   124441 GACTTTAAGA AAAGTGACAG ACCTTATAAC AAAGGACAGT TGTTCAGATA CATTATTCTT
   124501 ATGATGATTA AAGCCGCTTG CGGAAAGTCT TCTGAGAAAA TTGAAATTGC CTATGATGAC
   124561 AAAACTACTG AATGGGATAT GGAAAGCCGT AATTATGTAA ACAAAGGGGT GTTCCTTTAT
   124621 TCAGACTGTA CTGATGAATC AATTATTGAT GAAGTGAAAG CAATGATTCA GCAGGAAAAT
   124681 CTTCCATTCT CAATTTCAAC AAAAATAAAG AAGTTCAAGT ATTCAGCAGG CAAGTACGGC
   124741 GAAGGAAACG AGTTTCTTGA AGAAGATTAC CTTGGAAATA AGCCTGAGCC TGGAGATTTG
   124801 GTTATTACAA ATGAAGGTCA GATGGATGTT TTTGTTGGGT ACAATAAAGC ATCTTGGAAG
   124861 CTTTTGAATG GTTATGGTTA TGGATATGTT GTTCGTAAGC ATCACTGTAA CAGTCAAAAT
   124921 GTAAATGATG TAAACTTTCC TGATGAGGTA GTATAATGGT ATTAAAAGGC AAGACAGAAG
   124981 GTTGGGCAAA GCTCCGCGCA CAGATTTTGA AAAAGAAACT TCAGTGGGTT GAAATTGAAC
   125041 TTAACACAGA GTCAAAAGAT GACCGTAACT TTAAGGCAAT CAAGTGGGAC CGTCTTATTG
   125101 ATGTAAACAA AATCATTGAA GAATATCACA AAGGCGATAT GCAGAAGTAC CTTGATGACA
   125161 ACACATCAGG CCTTGAATGT TTAAGAGAAT ATATTACACA GCGTTTTGAA AAGAACGGCC
   125221 TTCCTGAAGA TGCTATCGGA AAGAACAGAT TTTGTTGGGA CTGGTACACA TTCAATATTT
   125281 ATGTTGAAGA TCAGGACTAT GATAAAGTCA GAGCTTTGTT TGAAGACATC GCTAAAGAAC
   125341 TCAACTCTTA TGTTGATACA GGACTTCATA TTGAAACATT TGAAGTTCAC CACGTAAGTA
   125401 TTCCAAGCAA CAAGCAGCTC CCGCCTGAAT TGGCAAAAGA CGAATACGGA AACACTTTTG
   125461 AAGTTGGCGA TATTATTGCT CGTTCAAGAG TAGGTCAGAT AGGTACTTTC TCTGATGTAA
   125521 TTGTCGGCAA AACTGAAAAG ACTTTGATTT GTCTTTCAGG TTCAAATGTA GGTCCTGAGA
   125581 ACTGTTTCGT TGTTAAAAAG GGCAACGGTC CTACAATTTA CAAATATTAA AGTTAATATA
   125641 TTTATATGGA AAATCATACT GAAAGCGCAA TTGAAGACAT AAAAAAGTAT ATTGAATGGT
   125701 GTCACGAAGC AAAAATGGTT CTTGATTCCT TCGGCGTAAG CAGAGATGAC TTCCGTTATT
   125761 ACAGAGAAAG CAAACGCGAA GTTGCTTCCC TTGCTGCAAA ATACAAAAGT GAGAAAGCAA
   125821 AACTTGAAGA TTTTGTGGAA GCGACTTTTG GCTCTCGTGA AAGAATGATG GAAATTGCTA
   125881 AAACAATGGA CGAAATAAAA ATGAATATGC TAGGAGAAAG AGACCTTGAC ATTAGCGATA
   125941 GACTTTGATG GAACAATCAC ACAACAAAAC TTATACCCTG ACATTGGGCC TTTTCGCCCT
   126001 TATGCTATTG AAGTATTGAA AAAGCTTCAA GAGAAAGGTC ATATTATTTG TTTATGGACT
   126061 TGCCGCAACG GTGAAACACT TAAGGCTGCT CTTAACTCTT TGAAAGCAGC AGGCTTTGTT
   126121 CCTGACTTTG CCAACTCAGC ACAGTTTACA ACAGGCTCTC CAAAGATTGT TGCTAATATG
   126181 TACATTGATG ATGCAGCATA TCCGAACTGT TTAGAAGCAG ATGAATACAA AGTTGATTGG
   126241 AAAGAAATCG CTTCCTACTT TGATATTGAA TTAGGTTAAT ATAAATACAC AGAGGTAAAA
   126301 TTATGGCAGA TATGGTAAAT CACCCAGGAC ACTACGAAAA GAAAATTGAT GATGGCCTTG
   126361 ACCACCCAGA ATGTATCGAC TTGCTCGACT TTTTAGTTTT TGGTTATTCA GGAATTGCTG
   126421 CAGGTTGTGT AATGCAGTTT AAGTATTGTT ATCGTGCAGG TTCGAAAGCA GAAAGGGGTT
   126481 TGACACTTGA ACAGAAAACT GCTGAAGACT TCAATAAAGT TGTTTGGTAT ATGAAGTATT
   126541 ATCAGTCTAA GGTTTTGACT GCTTGGCACA ACGAAAATGA TGGTCTTGAA AATAAGACAA
   126601 ACAAAATCCC TTGGGAATAC CGCTGTCAGG AAGATAAGCA CGCCGCTGCT TTACGCTGTG
   126661 TAGCAAATGA GTTCATTATG GACAAGCCTA CATCAATTCG TTCAAAACTT GAAGATGTAA
   126721 TTATTATGGT TGCTTGTATG AAGGACCTTA CAGACATTGA GTATGTAATT GATGGACTTG
   126781 AACAAATCAT TGGAGTACTT GAAGTTGGAG CTTGACATTT TTGAAAACGA AAAGATTCCC
   126841 AGTTCTCGGT TTCTCAAAGA GCCACCCTGC TCAGGGCAGT ATCTTGTTGT AACTTCTGCT
   126901 TGTTACGAAA AGACACAGTT TCAACTTGTG TTTTACAGAG AAGATACAAA AAAGTTTTAT
   126961 ATGAACTTGG ACTGCCCAGT TGACAAAGAC CTTAATGGGT ATTGGAAAAT GGAAGTTGAA
   127021 GAATGGATTT TATTGAAAAA ATTATCACTT TCTGACTTCG AAAATTGAAC TTTGGGTTAG
   127081 CTTCTTTTAT ATTATTTTTG TAACAAACCA AATAAAAGGA GCAAACTATG GTAAAACAGA
   127141 TCAGTACACG CTGGGCAATT AAAGTTGATA TGGACAAAAA GACAGTTCTC TTTCTTGACC
   127201 GCAAATACAC TGACCCAAGT TACCCAGGAT GGGAAAATGG ACAGCCTACA TACAGCTACT
   127261 ACATTTCAAC AATCCTGCAG CACAACGGCA AGCTCTGTCT TGATATGAGT ATCCCAGCTT
   127321 GGACAGTTCC TGCTGAAGAT ATGGCAATTG TTCGCAGCGA ACTTGCTGCT CTCTAGGAGT
   127381 TACAAATGGA TAAGTATGTT CTTAGAAAAG TTGGTGACAA CTTCGAAGTT AAAAAGAATG
   127441 GAAACAGCTA CTGCACACTG ATTGGGCAGA CAAATGCAGA ACACTTTGTA AAGCTGCTTA
   127501 TTGGAAATAC AGTAAGCGGA CCTGCTGTCG ATATTGAAGA CGAGATTATT GATACTCGTT
   127561 ACGACGACAG AAAGTTGACA ATTCAGTGGA ATCCTGAAGC TTTCGAAGTT AAGTTTGTGT
   127621 TAATATAAAA TATACAGTTT ACTTTTTTAC GAAGTAAACT AAATAAATTA TTCGGCATAA
   127681 GTGGTTCCTA TTTTATAAAC AATGGGTGTT TCTTTTTACT ACTCGCCGAC ATGTTAAGAC
   127741 ATAAGTTGTT CCTATTAAAG AGCATAAAAG GTGGCCTTTC CGGCCACTAA TACTGAGGTC
   127801 CTTGACCTCT CCAGATTTTA CAACTCGTCT TTACTTTTGA AATTACGGGC ATAGGATTTT
   127861 CCTATCATCA ATTTTTACAA ATTCTTGATC TGTCTGGGCT GTCTTTGACA GTAAAGTGGA
   127921 TTGCTACACT TCTCCAGACT AGGGAGTGGC AGCTGAATCT GGCCGCAATA AATCTCGCCC
   127981 TTAATTATAT ATCTTATGGA GGTTTTTATG CGCTATTATA ATGTTGAATG CATTATGCAA
   128041 GGCGAAGTGT ACGGCGTTAT TATGCCTGAG AACGAAGGCC TTTCACAGTA CAACAAGCAT
   128101 AAGTTTGAAA TCTCCAAAGA AAAGACATTA AGAATTAGAG GCTCTTCAAA GCCCGAACGA
   128161 AATCAACAGA TTCTTGCTGA CGCAAAGCAA AAGATTGCTA ATTGTCTCAA GAAAAAGTTT
   128221 AAGGATTTTG AAATTGTTAT ACCCCGTGAA TCTAGCCAAT TCGCGCATCT TAAAACAAAG
   128281 GAACTAAGTT TTCCTAACTT AAGAAGTAGC GCTACTTGGG GTGTTACAGA TATACTTGCG
   128341 GTAAACGGCA CCGATGTGAA AGAGGAAGGC CATCTCGAGT AACTACGGCG AAAGACGAGT
   128401 CTAAGTTACA ACTTAGGGTA TGTCGTAGCA GAAAGCGATC TATTATGCTG AATATTTTGT
   128461 GAGTAGGCTA AAGCGGCTGC TAAACTCATC CGAATCGTAT TCTTCGACAG CAACGAATCA
   128521 GATACGAAAA GACAGTTAGT GTTGAATTGA CATTAGGCAC AGGAATGTGC TGAAGTGCGG
   128581 GGGTTCGACT CCTTCGTACC GCATACAAAA ATGGCAACGG TTGTTCCTAT TTAGGAAAGT
   128641 GAATGTTATT CTTTTACAAC CCGCCTGATT TACAAAGAGG TCCAAAGAAG ATGGACTACA
   128701 GACTTATTAC TCTTTTCAAT AAGGCTATCG CAGAGCCTTG TGACTTAGCT ACTTTCAAAG
   128761 CTATGAACGA AAAAGCTATG AAAGCAGGTT ATCTTATTCA CCCAGATTGT TGTACTGCTG
   128821 ACGTTGACAA GTTCTTGGAC AACGCTGCTT ACAATCCAAA CTCAACATTC TACAAAACTT
   128881 TTGAAGATGT TATCGCAAAG GACCGCTTCG AGTTGTTCAT TGACCAGTTG AGACACTACG
   128941 CTTCAACTTA TGGTACAGGA CACACTCAGG AAGGCAACGG CTTTACTCAG AACGATGAGC
   129001 CTGCTGTTGT AGAGTTCGAT AAGTACAAGG TAATTATGCC TTGCACAGCT GATGAACTCT
   129061 TTGAAGATGT TTACAAAATG TTGACATCGG GCATCGCATT ACACAAAGAT ACTCTTAATC
   129121 TTTTGATGGA CTTCATTGAA GATTATGGTT TCTTGGACAA AGTTGATGTT GATGAAATCA
   129181 AAAACAAAGA AGCTCAGGCT ATCTTTGCGG TTCAGACAGG CGCTCTTCCA AAGCAGCCAA
   129241 TCTCAGTTCT CCGCGTAATT ATGTATCTCT TGACTCAGGA TACTGCTATG CTTGTAAAGT
   129301 CAAAGCAGTC AATCAAAAGA GTTCAGGACC TTACACAGCG TATGACTGAC CCAAACAAGT
   129361 TGGACAAAAT CCTTGACGAA AGAAAAGTTG AACTCTCTTC AATTTTCTAT CGTTACAAGC
   129421 CAATCTTCTT GGCAATGAAA GTTCCTGCTA CTGCTTCAAC AATCAACAAG ATTCGTAAGC
   129481 TTGCAGTTAA GAACCATAAG CCAATGAAAG TTGGATTCTG GGAAAGATGT CTTGACCCAA
   129541 AAGACAAGCA GAACGAATAC ATCGCTGAAG CTGAAAAGAA AGTAAGTGAC CTTACAAACT
   129601 TTAAGAAGGC TCAGTTGATG CAGGGTATCA CTGAACGTCT CAACGGCAAA AACATTAAGG
   129661 GCCGTATGTT CGTAATTCGC AATGGTAAGA CTTTCGTTCG TGAGGACTAC AAGGCTCCTT
   129721 GTGATACAAC ATATCTCGCA AAGTTGTATG CTGTTCTTGA GAACTCAATC ATTGATACTT
   129781 TGAAAGCAAA GGCTATCACA AAGGTTGAAA CAAAAGATGC AGACGGAAAC GACCTTGTTA
   129841 TCGAAAGACC AACAAGAATC TCAATTCCTA AGGGTCTTGA GTTGACACTC CCAACTTCTG
   129901 AAAAGAACTT CGTTGGTAAC TACCCAATGG GTACTTCAAT TCCACTTGGA AAAGAACACA
   129961 ATGTTATCGG CGTTTACTGG AGAGAAGAAT GGGGCGTAAG AGACTACGAC TTGCACTACA
   130021 TCGATGAAAG AGGCAATCAC TACGGTTGGA ACTCTTCTTA CAGAGATGGA CAGGCAAAGG
   130081 TTGTATACTC AGGTGATATG ACTTCAGCTA ACCCAGAGGC TGCTGAATGT TATTACATCG
   130141 CAAAGGATGT ACCTAACGGT ATCTTCTCTT TGAACAAGTT CTCTGGCTGT GAAAACTCAA
   130201 AGTTCAAACT TTTCGTTGCT GTTGACCCAA AAAAGTCAAA GATGCACAGA ATCGACCGTT
   130261 GGTCTATGTC TGACAAAGAT ATGTACAAGA ATGCTATGGT TGACCCAAAC ACAATTATCT
   130321 TCGAAGCTGA ATTGACTCAC GAAGGTCGCG GCTCAAAGAC AATTTGTAAG GTTGAAAATG
   130381 GCAAGTTGTT TATGTCAAAT ACTGAGGCTG GTGGCTCAGC AAGAGTTCCT TCAGTTTCTA
   130441 TGATGAAAGT TATGGAAGCA CAGTCAAAGG TTAAGGCAGA AAGCTACATC AAGTTCCAGC
   130501 CTATCCTCGA AAGAGCAGGT TTTGAGTTTG TTGAAGCAGA CGCTGATATT GATATTTCAC
   130561 AGATGTCAAA GAACGATTTA ATCAAGCTCT TCACTGAATA GCAACACTTA AATCGCTGAA
   130621 AACGCCTAGG ACAAAATCCT AGGCTTTTTT CATAATTTTT GAACTTTCTT TGATGTTCTT
   130681 TTATATTATT TTTGTCAGTC AATCCTGAGG AGGAAAATAT GGCAAATCTT ACAATGAAGA
   130741 CAACTTTCGA ACTTACAGGC GTTAATAAAA AGGACATCAA AGGCGAAATG GTTTGCAGCG
   130801 CAAATCAGTT TGAAATCATT TCTTGGGAGG AATTCTAATG AAAAACTTTG AAGAACTCGA
   130861 AAACTTAATA AAGACAAATC CTGACTGGCG TAATGTTATC AAGCCAGTTA TGAAATCAAT
   130921 ATACCCAGTT GAAGGTAAGA ACTGGACTGT TCTTATGTAC AACTTATTTG ATACTGCAGC
   130981 TTCAGCAAAT GAAGACCCTC TCTTCAAAGT TGCTTGTGAG TCTCGCGGTA CTGTAGTTGA
   131041 CAACACAACT GGTGAAATCG TTTGTGCCCC ATTTACAAAG TTTTGGAATT ATGGTGAAGG
   131101 CCACGCTTCT GAAATTGATT GGGCATCAGC TTGGTATTCT CATAAGAGAG ACGGTTGGAT
   131161 TTATAAAGCA TTCAAGAAAG ACGGTATCGT TTATTGGATG TCAAACGGCC GTGTCGCAAC
   131221 AAAGAACGAC CCAGGCGCTC CTGTTGATTT TATCCCAGGC TTGCCTCGTT TGAACAATAT
   131281 GTCTGATGTA CTGAACAGAG CTTTGAAAGT GTCTGCTTCA GAACCTTGTG AAGCTTATTA
   131341 CAATGGTATT TATTTTGTAT CAGACAGCGA TTGGTGTAAG AGAATCCCAG AAGGCGCAAC
   131401 TGTAATGTTT GAGCTTGAGT CACCTTGGAA CAAAATCCAT ACTGACATTG TGAAAGACGC
   131461 AAAGTTGTGG CTTATCGGCT TCCGTATGCC ATCAGGTGAT GAATTGACTT TCTGGGACGC
   131521 AAAGGAACGC TTCGGTATTC CTTTTGAAAC ACCTGAAGTT TACAACTTCA AAGATGACAA
   131581 GGATATGTTG AAAACTGTAG CAAACTGGAC TGCAGCTGAC AACGGCGAAG GTCTTGTTGT
   131641 TTGCGACAAA TATTTCAACC GTGTAAAGAT TAAGTGTGCA GATTATATTC GTTTGAAGTT
   131701 TGAGTCGAAA GGCGAAGAGT TCGGCGACAA TCGTCTGTTC AGATACTATC TTGCTAACGA
   131761 AGTTGATGAC TTGTGTGCAG CAAACGAAAA TGTAAAGTCA CGCGTTGACG ATATGTGCGT
   131821 AAATGTTCGC AAGTTTGAAG CTTTCCTTGA AGGCAAAAAG GGCAAGGTTA TGGACATCCT
   131881 TGAAGAATAT CCAAACAAGA AGGACTTCGT TATGTTTGTA AACAAAGAAT ATGACAAAGC
   131941 TGACGCTTCG TTACTTGTTC GACTTTACGA CAGAGACGTT TCTGAAGTTA AGGAAATGTT
   132001 CTTCAAAAAG TGGTTGACTG ACCGAGTTGG CTATCGTGAA ATGCTTCATA TGATGGGTAT
   132061 GCGGTTGACA GACGGCAACG AAATCGATGA ATAAAATAAG GCGGGTATAA CAACCCGCCT
   132121 TTTCTGTTTG TTCAACTAAT TATTAAGAGG ACAAACAATG GAAAAAATGA TTGAAGACCT
   132181 TTTGAACAAA GGTTATACAT ACGATTCATT CCGTGAGTCT GAAAGCAAAG ATCAGTTGAA
   132241 CAACATTATG AATGAAGCTC AAATCGGCGG TACAATGCAG TTCACAAACG GCGAAGCTTC
   132301 AGGAAGAGCA CTCGCTGGGG CAAACGCTGA TAAGGGTATT CGTGATGTTA CTGATGGCGC
   132361 AGAAGGACGC GGACAGGCTG AAGTTGATAA GACAGGTATT TATGTTGGTA TTCCAGCAGG
   132421 ACCTGACAAA ACTGCTTGGG CAAATCCTGT AGCAGCAAAG CAGGCAATGT CTCCTGAAGC
   132481 AGGAAAAAGA GTTGATGCTT ATCAGGCAGC TTACAAAGCA GCTCCTGCAG CAGAAAAAGC
   132541 AGCAATGCAG GATTGGACTC CAGAACAGCC TGATATGATT ATGGACAGAA ACAGAAATGT
   132601 TATTGATACA AACACAGGCA AAGTAATGCC AACAGCAGCA AAAGCTGCTC CTGCTGCTCA
   132661 GCCAAAGAGT TCAATTCTTG GCGGACTTAA GAAAGCATTT TTGGGAGAAA ACACTGAAAT
   132721 GAACAAAGAA GAATTATTTG AAGCAGTTTT GAAAGAGAGT GAATTCTCTC CTGAAGAAGA
   132781 CTACATTGAC AATTTGAAAG CTGCAGCAAA AGAACTCGGC GCAACATACG AAGGCGGTTG
   132841 GTTCGGTAAG GGTATCTGCG GTTATACAAA CGGCGTAGGC TGGGCTTTGA ATATGGGTTC
   132901 AACTCCTGCT TATGGTTTAC AGACATATCT TCTTGCTCGT AAGGGTTCAC GCGTTTCAGT
   132961 TATGAACGCT TCTGCTTCAA GCGGAAAAGA CAGAGTGTCA AACCCAGAAA ACTCGGTTGA
   133021 GTCGATTGTT GAACTTATTC AGTCAAGACT TGCTGACATC TGTGAAGAAA AGAACTCAAA
   133081 GGTTGAAGTT CTTAAGAAAC TTGAGAAGAA AATTGACAAC TACGGAATAG CTAACGATAC
   133141 TTGGCTTGAC GGCGAAGTGT TGAAAGTGTT CTGTGACGCT GACAAAGAAG ACGATGTTTA
   133201 CGATGCATTC GCTGACTTCC GTGATGAAGT AACTCCTGAG TTTATTGTTG ACTATCGTAT
   133261 CGCAAGAGGC GACGAAGAAG AAGACGGAAC AACTGAAGTT ATGTATACAT TTATGGTTGA
   133321 GGACTAAGAA TGAAATATAT TATAAAGGGT TGGTCAGACA CATCTGATGG CATTCTTACA
   133381 TATGAAACAG TTGAAAACAT CCGTGAAATT ATTGATGTTT ACAAAGACAA AGTACTCGAA
   133441 GATGAAGCAG CTGTAAGAGA AGCTATCAGC ACTATAACAA AAGAGATGGA GCGCGACACA
   133501 AGAGTTGATG CTCCAGTTGC TCGCCCTGGG AATGACCACA ATATCAATAT TCAGATCCCA
   133561 GGTGAAGACG TTTACAATGT TGCTACAATT TTCGTAAAGC CAGTTCTTGA TATGTATCAG
   133621 ATTTGTCATA ATCTTTATGG TTCTCTTCAC GAGAGTGTTT TCACTCGTAA GCCTCAGCTC
   133681 TTTGAAGCAA TCTTCCGTGA GGCATCTGCT AATACTTTGG CAAATGCTTT CGCAAAAAAG
   133741 TTTGCTTCAT ACGATGGCAC TGACAAAGGC GGAGAGGAAA TCATAAACTT TATCGCAAAA
   133801 AACATTGGTA CTGTTAATGG CACAGGTACA AATGGTATAA CTGATGATAT TAAGTCAAAC
   133861 CTTAATAGCG ACCTCAGCCC AGTGAACAAA GCTATCGCTT TCGCTGTTAT TCGCTCAGGC
   133921 AACCCACAAC AGGCAAGAAG CATTTTGAAA AGATATGCGA CTATGCTTAA CGATAGTGTT
   133981 GACTTGGATG CTGTTGATGC AGCAATTCAA TTGGTTAATC AAAATCAGCA AATGTCATTA
   134041 AGTGCTGCCC AGCAGGCGGT TAGTAAATAG AGAAAAACTC TGTTAATATA ATACCTGCAG
   134101 TTGCTGCTGC AGGTATTTTT TTTTTGAAAA TTTTCTTAAA TTTTTTAAGA ATTTTTGAAC
   134161 TTCTGTAAAG TAGCTTTTAT ATTATTTTTG TAACAAACAA ACAAGGAGAA ACCTATGGAA
   134221 AAGATCGTAG AACAAACTTG GAACTTTGAC TTGGAAGCCG CTGAAAACAA AGGCTGGGTA
   134281 CTTCTTGCTG GAAAAAACAA AGCTGACGGT AGCAAGTGGG TTATCGAAGC AAACAGATAC
   134341 GACGGAGTTT GGCACACTGC TACTCTTGAA GATCTTGTTA CTGACAATAT TGAAATTAAA
   134401 GCTTGGGCAA GTGTAAACTT CCCATTCTAA AAACTGAAAA GTTTTTGAAC TTCTGAAAAA
   134461 GTTCTTTTAT ATTATTGTTG TAAAAAACAA CAAATTCGGT TCTTTCGAAT AACTGGTCAA
   134521 TTCGCCAGCC TCTCAAGCTG GAAATCCGAG TTCAAGTCTC GGAAGAACTA TTCGGATATG
   134581 AAGTCAGAAG GTCTGACAGC GAATGACGAT AGTCGAAAGA CGACAATAGT TTGCAGAATG
   134641 AGAGTTCGAG TCTCTCCTAT CCAATATGAG CAAGGGCAAA GAAACAATAC GCGTTGGAAA
   134701 CTTAGAGTAG CTCAGAATTG TCGTATGGGT GTCATACGAA GGCTTTTTAG TAAGACGTTT
   134761 TGAAGTGTAG GATGAACACC ATAAAAAACT GTCTAGGCTT AGTAGCTCAA TTGGTAGAGC
   134821 GCCTTCTAAT CGGGGGTAAT GTGCAGGTTC AAGTCCTGTC CTAAGCTAAA GCGTGGAAAG
   134881 GAAACGTCCG GTTCAATACT GAGGCCTTGA AATAATAGGC GAACGCCCGA GTACACAGCT
   134941 TTATTTGGCG AGATAGAGAA ACGGGTTGAA AGACTTTCAA CAACACTCTA AAGCATCTTA
   135001 ACGGCGTAGA AGCGACAGCA GATGATAAGA AACGGTTCAA CTCCGTAACT TGCCTATACG
   135061 AAGAGTACAG ATAATATCGT ATTCTGCGGG GACTGCGTAC AGGTATCTCA TTGCCCGTAA
   135121 GTTTGAGATT AAATTGGGTG AAATGCTGTG GTGCTATAGC CTGTACAATT TTACTCGGGG
   135181 ATGGCCAAGT GGTAAGGCAA CGGGTTTTGA TCCCGTTATT CCGCAGGTTC GAATCCTGCT
   135241 CTCCGAAATA TGATTAAACT TTTTGAGAAA GAAGGAAAGC AGTTCACTGG GATTTGCTTC
   135301 ACTGAGTCAA AAGAGACTCT TGAGGAAATC AATAACGAGT TTGTTGACTT TATGTGCGAA
   135361 GATGCTGTTT GCGTTCGACA GGTTCAACTT CCTGTTATTG ACGGAGAAAA GATCAATCTT
   135421 GGCTTCGGTG TGAATGGAAC AATTAAGTCT CCTGAGCAGA TTGAAAGGGA AATGGAAGTA
   135481 CTTGTTATTC AAGAGGGTTA TTCAATCTAT GACTATCAGA AGCAAGACTA TGAAGACACT
   135541 TACTTATCAA CTTTGTATGT GTTTCATAAC GATTGGCTGA TGTGTGATGG TAGAAGATTA
   135601 TTTGTTGTAG ATGAGAGACA TATTCAACAG TTTGGCATCG GAAAAGACAA ATATTCTTGT
   135661 TAATATAATT GTATGAGTTG CTTACATTTG AAGCAACTAT ACTAAATAAA ATATATTTCA
   135721 GAAAAACTAA ATTTTCTGTT AATATAAATA AAGGAAGGAA ATCAAAAATG AAAACTTTGT
   135781 ATTCATTGAC AGCAGAAGTT CTCAACACAA GATCATTATT GAATAATGAT GTTAATACTG
   135841 CTATCACTAC AAGAGAATAC GAAGATGATT ATAAGCGGCT GCCTTAGAAG ATATTGAAAG
   135901 TTTTCTGAGG CAACCTAAAT AAAGGTTGCC TTTTTTGTTT TATGGAGCGT TGGGCAAAAT
   135961 GGTTAAGCCA CCTGACTTTC TATCAGGTTA TTGCTGGTTC GAGTCCAGTA CGCTCTATCA
   136021 ATTTGGGTTG TTCGTATATC GGTTAGTACT GCGGCCTGTT AAGCCGCGTA GGCAGGTTCA
   136081 ACTCCTGCAC AACCCGCTAA AATATGAATC CAACTTTAAC TAATTAAATG CGGGTTCAAT
   136141 TTGGTCTATT AGTGAAGCAG CTAACACGCC TACCTGTCAC GCAGGAGACG GCCGGGGCAG
   136201 CACCGGCATA GACCGTAGAA CTCAAAGGAG TTCAAATGTA CATTTGTGAA AGATGCGGAA
   136261 AAGAATCAAC AATCAAGTTT GGTTCAGGAA GATTTTGTTC AAGAGCTTGC GCTAATAAAA
   136321 GAGAGCATAG CGAAGAGACA AAAAAGAAAA TTTCCGAATC TGTAAAAGCA AATCCATCGG
   136381 GAGCAATACT GCTTCAAATG AATGGAACAC TTACTGAAAA TATGACTTAT AATAAGTCGA
   136441 CATTGGAAAA TGGTAAACTT ATTGAAGCTG TTTGCCCAGT TTGTGGAAAT GCTTTTACCT
   136501 ATGGCAGATG TAAGCCGAAG ACATATTGTT CAAATGAATG TTGGAGAAAA GTGTCAGGCG
   136561 GCTTCAGAGA AGGTTCTGTC AAAAATCACA AACACGGTTG GTTTTCAGGC TATCATTATG
   136621 ATAGCAGTTG GGAACTTATC TGGATAAAGT GGGCGTTAAA TAAAAACATC CGCTTTGAAA
   136681 GAAACACAAA AGGTTTCCCT TATATTTTTA AGGGAGAACA GCACCTTTAT TACCCAGACT
   136741 TTTATTTGCC TGATACAGAC GAATATGTCG AGGTTAAAGG AATTACTGAT GAACTTTGGG
   136801 AAGCTAAAAG AGCTGCTTTT CCTCATAAGT TGTCAGTTGT AACAAAAGTA GATATAAAGC
   136861 TTTTGGAAAA AGAATTCGGT CCTATGTAGA AACGGTTGTC TAGACTGACT GTCTATCAGT
   136921 AAATGGGAGT TCGACTCTCC CTAGGACCGC TAATATGCCT AAATAGTTCT AATGGTAGAA
   136981 CGACGGATTT GTAATCCGTA TGTTGTGGGT TCGAATCCTA CTTTAGGCTT AATTATGCCA
   137041 CGTTGTCTTA TCGGTCGAGG GCTTGACCTG TAATCAAGAG AAGTGGGTTC GACTCCTACA
   137101 CGTGGCTTAT AAAGACAAAT GAAGTTCCTA TGATTAGCCT TGTAAGCCGT AGGTCGCAGG
   137161 TTCGAGTCCT GTCTCCCCTA TTTCGTGGGG GAGTAGCTCA GCGGATAGAG CAACGTAATT
   137221 ACTTCTCGTC TTTTTGTTGG AATTAAGCAT CTGACTTGGA ATTAGCTTTA CTAATTTTAT
   137281 ATGGAAGATT GCAAAATAAC GGCGCCATAG TTCAGCTGGA ATTAGAACAC GAGCCTTCTA
   137341 AGCTCGGTGT CGCAGGTTCG AGTCCTGCTG GCGTCAAAAC TTACAAATGT AAGTATTGCT
   137401 ATGAAGAGTT TCAGAACGTG GGTGTTTATC GTAATCATTT ACGATGGCAG CATATAAAAC
   137461 CTGAAACAAA TTATAGCAAC CATAAAGGAA GTTCTAGAAA AGGCATTAAG CAAAATCATA
   137521 CAATGATTTT TGAAAAATGC CCATTTTGTG GAGAAGAAAA AGAATGGCGA AAGGACCGTT
   137581 TTACATTTCA TTTGAAATAC TGTAAAATGA ATCCAAATCG AGAGATTTAT AAAAGCCATC
   137641 CTCAGTCTAG CGAAACAAAA AAGAGGATTT CTGATAAGCA AAGAAACAAT TCTTATAGAA
   137701 GAATTATGAG ACATACACAG GAATATAATG GGATTTTGTA TGACTCTTCT TGGGAAGTTG
   137761 ATTTTGCAAA AAGATTGGAC AGTTTAGGAA TTTCTTATGA AAGACCTAAA ACTCCAATTC
   137821 TTTATATGGG TGTTGACGGG TTACAACACA ATTATTTCCC AGACTTTTGG ATTCCTTCAA
   137881 TTCAAAAGTT TGTTGAAATT AAGAACAAGT ATTTGTTTGA TAATGACCCA AAAGTAAAAG
   137941 AACTGAGAAA GCGAGATGAT ATTTTGTGGC TCACTTCCTT GGATTCAATA AAGAATTGGA
   138001 ATATGGGGCT ATCTTAATAG CTGGTCTAAT TGGCCACCCT TTCAAGGTGG AGATGTGGGT
   138061 TCGAGTCCCG CTAGCCCTAA AGCCTTGCCT AGCGGTAGGA TGCTAAGGCA ATAAAACAGA
   138121 ATGTGGATCT TCCTACTCCC GCCATTCTGC GCTGCTTGAG GACACTCGGT GTCTGAGTTT
   138181 GGATAAGCAG CACATGTTAA AAATTGCGAA ATATTTCGCA AGTGACTATA CTAATTTTTT
   138241 ATAGTATAGT TCAATTCGGG TCACGAGAGA GTCAGCAAAC TCGGCGGACT GTAAATCCGC
   138301 TCTCTTCGGG GGTACTAGGG GCGGCACCTA GGTGGCCCAT AAATTGAACT TATGGAGATA
   138361 TTATGAGTTC AATAAAATAT TGTGAAAGAT GCGGAAAGGA AATTGAAACA ATTTTCGGAA
   138421 GCGGAAGATT CTGTTCTAAA GCTTGTGCAA ATACAAGAGT CAGAACACCT GAGTCAAAAG
   138481 CAAAAGTATC TGAAGCTGTT AGAGTAGCAA TTGATAAACG ATATGAAGAA GGCTGTGCTT
   138541 GTGAACAGTG CGGAGAGCTT TTTCACTCAA AAGACTTCTC AAGAAAGCTT TGTTTCAATT
   138601 GTTTGCCATC AACTGTTAGG AAAATAAAAG TTAAAGAAGC TCCTAAGTCC ATCTATGACT
   138661 TAAGTAAAAG AACTGTGTCA AAGATATTTA AGAGAATGGA ACTTCCCTGC AGTTGTTGCG
   138721 GATTTTTCAT TAAGGGCGTA ATGCTCGACA TTCATCATAT TAAGCCAAGA CACGAAGGCG
   138781 GGACTGATGA TATGTCAAAT TTAACTTATA TTTGTCCTAA TTGTCATAGG ATTGCTCATA
   138841 CAGATGTTAA TCTGTTAAAT AAGCAACTTG TTTCAATTGA TGAGCAGTTG AAAGAAAGCA
   138901 ACAAAGATTG GAAAGATTTT TACTTTGGAT ATGTAGGTTA GGTTAATATA TAAATATGTA
   138961 TTCCGTACCT GTGTAGCCCA CGGGTATTTG ATAAACATCG TAGCAGCTTT AGGGGTGATT
   139021 GAAGTTTAGG TGAAAGACCG AACAGGAGAC ACAGCACCGA AAGGAGAAGC TATCAACGCA
   139081 ATCGCATCTG CAGTGTATGA AGCGCAGCGA GGGACTATGA GTGGCCGCAT AAAACGGTTG
   139141 GAGTCCTAAG GGTTGGGGAA AGTTACAGTA CTCACGCAGA CGGGTGTCCA TAAAACTTTA
   139201 CGGAGAGTCT TCAGTCTGAC GAAGTTTGCG CGGTGTTTTA TTTTGAAAAA AGCAACGAAA
   139261 GTTGTTAATA TATTTATACG ACGCGGGATA GAGCAGTTGG CAGCTCGCGA GCCTCATAAG
   139321 CTCGAGGTCG AGGGTTCGAG TCCTTCTCCC GCTATAACAG CAAAGGTTGT TCCTATTAAA
   139381 ATGGTTACTA TTGGTTCGAA TCCAATATTT CGCTCCATTT TGCGAAATTA TTTTACAACC
   139441 CGCTGATGTT ATCCTCTGAT GGCGAAATTG GTATACGCGT CAGACTCAAA ATCTGATTCC
   139501 GCAAGGATTG TGAGTTCGAT TCTCACTCGG AGGACTAGGG AGCATACTTT TCTTGGGTAT
   139561 GAGGGCTGAA ATTCGGGCAT ACTGATACTA AGTACCAATA CTCATTGTTA AAGTTCCGCC
   139621 TGATTTGAAA AGGAAGTAAA ACAGTTGACT GATAAGCTTT GCCCGAGCGT ATGTCAACAC
   139681 ATGTCAAACA TAGGTTGTTC CTATTATCGT TATGTGGGTT CGAGTCCCAC CGTTGGCGAA
   139741 AGTCAATGTG GCGGAATGGT ACACGCGCGA GACTTGAAAT CTTGTTACCT TTTACACCCC
   139801 GTTTGACACA TGTTAGGCAA AGGTTGTTCC TATTTTCCTC GATGAGGGCT ACACTGTTAA
   139861 TGTATGATTT TACAACTCGC CTTTCTTTTT GTATCGGATG GTGATGGAAT TGGTAGACTT
   139921 CCGAGACTTA AAATCTTGTG CCGTTAAGGC GTGCGGGTTC AAGTCCCGCC CATTCGACAT
   139981 GTTAAGCATA GGATGTTCCT ATTTCACACC TCACAAGTCG TGGGTCTGGG TTCGAATCCC
   140041 AGCAGGGCAA CCTGTGGTGT AATGGTAGCA CATCGTTATT TCATACATCC CGCTTAAAGT
   140101 TCATAACTAA ATAATATGAA CAATAAAGAG AGGGAGGAAC TTGAAAGAGA GCTTCGGCTT
   140161 ATTAAGGTTC AAACTCTTTT GTTGAAAGCA TCCGCCTTTT TTGGTATAAT GCTTTTAACT
   140221 ATAGCTGCGA TTTCACTCGC TGCTGCACTC TTACTTTAGA AGTAAGTATA CTAAATAAAA
   140281 ACAATAAAAA ATTGAACTTC TTAAAAGTTT CTTTTATATT GTTTATATCA ATTAAAAAAA
   140341 CAACGAAAAG TTGTTAATAT ATTTTTAGAA GGAGAAAAGA CAATGAAAGC AATGTTTGTA
   140401 AAATCAGTCA AGTCAATTAT TTCGTCTGGC CGCATTAGTC TCTCTATGTC TTTCGCCGGA
   140461 TTTGGCCCAG CTGCAGCCCT CCCTTGTGGA AAACAGTGGC ATATCAAGTG AGCTTTATAA
   140521 GAACATAAGA ATTGTTTTTG TAAGGCTCAA CATAAAAGTT GAGCCTTTTT TGATTTATAT
   140581 AGATCCTTGG TGTAACGGTT AGCATCACGG TTTCCAAGTC CGTGGGTGGC AGTTCGATTC
   140641 TGTCAGGTTC TGAACAAACA TGGTAAGTTT TATAGAGGTG TATACCCTCG GTCTGATTGT
   140701 TACTAATTAT TATATGGAAA ATATAATTTT TAAGTGCAAT TACTGTGAAA GAGAATTTAC
   140761 AAATAAAGGA TGCAGAAATC AGCATCAAGA TTTTTGTAAA CTCAATCCGA ATAAGAAGAC
   140821 AAAGTCAGAA AGTTATTATG AGTCACTTAA AACTCGTAAA AAGACTAAGC CTTCATATAA
   140881 AAAGATAACT TATGTTTGTC AGTTTTGTAA CAAGAGCTGG GAAACAACAA ACTTTGGGTT
   140941 TTCATTGCAT ATTAAGAGTT GTAAAGAAAA TCCAAATAAA ACTGGCGTAA AAGGACATCC
   141001 TGTTTCAGAT GAGACTCGAC AAAAGTTGAA AGCTAATTCT GGTGGGTATC GAAAAAACGC
   141061 TGGGCGTGGA AAAAGAGGCC ATTATAAAGG ACTTTACTGT ATGTCAACTT GGGAACTAGC
   141121 TTGGGTCGTT TACCAATTAG AACACGGAAA GAAAGTTGAG CAATGCACAG AGAAGTTTGA
   141181 ATATATAATG AATAATGAGA AGCATCATTA TACGCCTGAT TTCAAAATAG ATGGCATATA
   141241 TTTTGAAATC AAGAATTGGC ATAGGCCTGA TACAGATTTT AAGGTAAGCC AATTCCCTAA
   141301 AGATAAAACT TTAGTTTTAA TCGAAGGTAA AGAGCAAAAT AAAGTTTATC TTGAATATGT
   141361 CAAAGAAAAA TACGGAAAGA ACTTTTATGA AGTTCTCTAT GAGTAATGCT AGTGTGGAAA
   141421 CAAATTGGTA AAGTTACCAC TCTGATAAAG TGGGAATGTG GTGGTTCAAG TCCACCCACT
   141481 AGCACTAGAG GTTACACGGT GGTTCAATTC CACCCACCTC TACGATATAT GTGGTAATAA
   141541 CTCAGTTGGT TAGAGTGCAA CCTTGCCAAG GTTGATGTCG TGGGTTCGAA TCCCATTTAC
   141601 CACTCTTGAT GCGGGAGGGG CTGGTAACCG CTATAACAAG TACCCAGTCA TCTGGAGCAG
   141661 TGGCCGAGAG GCTTAAGGCG GCGGTCTTGA AAACCGTTAT ACCGAAAGGT ATCGGGGGTT
   141721 CGAATCCCTC CTGTTCCGTA ACTTATCAGG TATTAGCTCA GTTGGTAGAG CGCACGGCCT
   141781 GGGACCGCGA GGTCGGAGGT TCAAATCCTC CATACCTGAC TACTTATTCT CCGCTGGTGT
   141841 AATTGGTAAC ACAGGGGATT CTGGTTCCTC TGTTCTGGGT TCGAGTCCTG GGTGGAGAAC
   141901 GATGGAAAGA TCGCCACTTG AAAAGTTGTG GTTTGACTTT TTAGTTGACA ACAACATAAA
   141961 GTTTGAAGAG CAAGTTCCTG TTGGAAGATA TACTGCTGAC TTCATTCTGA ATGGGAATAT
   142021 TGATTTGGAA ATTGATGGCT TACAACATCG AAGTAAAAAG AATATTTTAC GAGATGTGAA
   142081 AAGAGATGAA TATTTCAAAT CGCAAGGCTA TGAAGTTATT CGTATTCCGA TGAACTGTCA
   142141 TAGTTTGAAT AAAAAGAAAC AACAAGCCAA GCTTTCTCAA CAAAAAGAAA ACTTGTTAAC
   142201 TTACTTAAAT GCACAGGTTC GATTTTAATT AGGTCGACTA ATTATTATGA TAGTGTGCAA
   142261 TATCTGCGGA GAGCATTTCG CAAACAAAAA GATTTATGCT AATCACATAA GATGGCAGCA
   142321 TAAAACTGAT AGGTCATCAG CAGAGTATAA AGTCTTTGTT GATAAAGTAA AAGTGGGACT
   142381 GACACAAGAA CGAATATCAA AAAGTTGTTC TTGCGAAAAA TGTGGGAAAA CTTTTGAGTT
   142441 AAGTTTAACA CAAAGTCAGT GGAATAAAAA AGAACATCTT TATTGTTCGA GGTCTTGTGC
   142501 AAACTCAAGA GTTCAAACAA AAGAAATGAA CGAAGCACGC AAGTCAAAAC TTACAGTTGC
   142561 TAAAAGATGT CCAATATGTG GACAAGACTT TAGCGGAAGA CGAAAGTTTT GTAGTGATGA
   142621 TTGTTTACTT TTGTTCAAAA GAAGAAATCT TGATGGAAGA CAACTTTACA AAAAGATGTG
   142681 TGAGTTTAAG TTTAGCCTTA AAGACTATCC TGATGAGTTC GATTTTGAAC TATTAAGAAG
   142741 TTTGGGTATG TATGCTCCAG AAAATGCAAA GCATCCAAAT CCTAATGGGC TAGCAAGAGA
   142801 TCATAGAATC TCTATTGAGT ATGGATGGCA AAATAACATT GATCCCAAGA TTATAAGTCA
   142861 CCCAGCAAAT TGTAAACTTA TAACTCAAAA AGAAAATGAG CAAAAACATA CAAAGTGTGA
   142921 AATAACTTTG GAGCAGTTGC TTGAAGACAT TAAAGCTTGG GATATGAAAT ATGGGGCTGT
   142981 GGCAGAAAAA GTAATGCAAT AGTTTTGCAC ACTATCTTAT GGGGTGGCGG TAACCCTCAG
   143041 CTCCACTAAA AAACAAACGC TCAGCTAACG CAACACCGAC GCGTTATGCG GGAGCGGGAG
   143101 ATTAAATAAA GCAATCTGCC TCAGGCAGGG ATCGCTGAGC GTTTGTTAAC TTTTGAAAAG
   143161 GAGAAACAAA GATGAATTTT ACAAAGATGC ACAACACAGT AATACTTCTC AATTGTGGCC
   143221 TCAATGGTCT TTGTGGTAAG GGAAGCGTTA TGTGCAGTGT AAAACTCTTT GGAAAACGCT
   143281 TTGTGAAACA TTTTGTAGGA TTGCCTGAAA GCTGATACAA CATTGAGTAT CAATCTTTTC
   143341 AGGCAACCGA CAACGGTTGC CTTTTTTATT ATATGCTTCA GTGATGGAAC TGGTATACAT
   143401 ACTGCGCTAA GAACGCAGCG CCGAAAGGAT TAGGAGTTCG ACTCTCCTCT GAAGCAGATA
   143461 CATCCAGACC TAGTCTAATT GGTAAAACGA CGGACTGAAG ATCCGTATAG TGGGGGTTCG
   143521 ATTCCCTCGG TCTGGGCTAA CAATTTATGG TGTCTTTGGG CGAGCGGTCG AAGCCGGCTG
   143581 ACTGTGGATC AGCTACATAA GAAACTCGTG GGTTCGAATC CCACAAGATA CCCTTTATGC
   143641 TTTTGATACT TCGGAAGTGT ATTGCTCTCA TAAGGCACAT ATAGGTGGTT CGACTCCACC
   143701 CAAAAGCAAA AACTTATGCT CCCTTAGCTC AGTGGTTAGA GCTGCGTCTT TACACGGCGA
   143761 GGGTCCTAGG TTCGAATCCT AGAGGGAGCA AATTATGACC CGTTGGCCAA GTGGTAAGGC
   143821 AGGTGGCTGC AACCCATCAA CCGAGTGTTC GATTCATTCA CGGGTCTTTA TAGGAAATTA
   143881 AAATGAGATT AAAACAGAGG CCATAACTTT TTGTTCACGT CCGTTGGAAT AAAAAGTGGC
   143941 CAGTTAAACG GAAACAAAAT TATTCTTACG GACCTATAGC TCAAGTGGTT AGAGCAACGC
   144001 CCTTTTAAGG CGTGGGTTGT GGATTCGAGT TCCACTAGGT TCAACTACTT GGGCTAGTGT
   144061 TCAGAATGGG ATTGGAGCAG ACTTTTAATC TGCGGCTTGT ATAAGCAGAG GGAGTTCGAT
   144121 TCTCCCCTAG CTCATAGGTT CTTTGCATTA CCTGTACTAA TTGAAGTATG GAAAATATTT
   144181 TGATTTGTAA ACACTGTAGC AAAGAATGTA AAAATGAAAA CTCTTTACGC AATCACGAAA
   144241 GGCTGTGTAA AAGTAACCCT AATAGGCAGC TTTCAACATT TGAAAGAAAA GATGTTCAGT
   144301 CGAAAATAAA TAGAAGTAAT CAGTATATTA AGGCTAAACA ACTTGGTATT GAAATAGAAA
   144361 GTAAGCTTAA GGGCAGAGAA GGAACTTTCA AAGGGAAGAA GCATTCAGAA GAATCAAAAA
   144421 AGAAAACTTC TGAAACAATG AAAAGAAAGA TTGCAGAAGG AACTTTTATT GTTCCTTATG
   144481 TAAGAAATCA TTCAAGCAAA GTTTCTTATC CTGAGGAATA TTTCAGCGAA GTGTTCAAAG
   144541 ACTTGCCTGT GAAGTACAAT TATCAAGTTG GACGCTATCA ATTAGATTTC GCAATACCTG
   144601 AGAAAAAAGT ATATGTTGAA ATTGATGGTG AACAACATTA TACAGACAAA AGAATAATTG
   144661 AGCACGATAA ACAACGAACA GAAAACTTAG TTAGGTTAGG TTGGACTTGT TTACAAAGAG
   144721 TAAGATGGTC TAAGTATAAA AAACTTAGTG AGTCTGAAAA AGCTGAGTAT TGTAAGAACT
   144781 TAATAGAATT ATTAAAACGG GCCATTAGCT CAATTGGCAG AGCAGCAGAC TCTTAATCTG
   144841 CGGGTTGAAG GTTCGATTCC TTTATGGCTC ACTTTGTAGG CGTTGTCCTC GAGGGTGTTG
   144901 AGGGGCAGTC TTATAAACTG CTACACAAGG TTCAACTCCT TGAGCGCCCA ATATAATTTA
   144961 TGCGGTAATA GCTCAACTGG TTAGAGTGCC TGCCTTCCAA GCAGGATGTT GAGGGTTCGA
   145021 GTCCCTTTTA CCGCTTATGC GGGTATGGTA TAATGGATGG TGCCCTTGGC TACGAACCAA
   145081 GTGAACGGGA GTTCGATTCT CTCTACCCGC ACTCTTCTGG AGTCTTGTCA GAGTGGTCGA
   145141 TTGTGCCTCG GTGCTAACGA GGTGTAGGTG CCAGCCTACC ACAGGTTCGA ATCCTGTAGG
   145201 CTCCGTATTA AGGCAATCCT TCTCGGGTTG CCTTTTTTGT TAATATTTTA ATATGAAGAA
   145261 AAACACAATT ATTGTAAATC TTTATGCTGG CCCAGGAGCC GGCAAATCGA CAGGCGCTTC
   145321 TTACATTTTC GCAAAATTGA AAATGGCAGG TGTGGATGCT GAATATGTTT CAGAGTTTGC
   145381 TAAGGACAAA GTTTGGGAAG GCAATGATGA AGTATTCAAA TGTCAGTTTT ATGTAACAGG
   145441 AAAGCAGGCA TTCAAAATCT CGAGATGTTA TGGTAAAGTC TCTGTCATTG TAACTGACTC
   145501 TCCCATACTC TTAGGCGCTT ATTACGCTGA TAACGCTGCT CTCGCTGATG CTTGTACTGT
   145561 TGAAGCAAAC AAATACCGCA GCAGCAACTT TGATGTTTTT ATTAAAAGAG TAAAGCCTTA
   145621 CAACCCAAAC GGCAGACATC AAACTGAAGA GGACGCAAAA GCAATTGACG GAGCAATGAA
   145681 ACAGTTGCTT GAAAGTAACA AATCAAACTA TCTTGAAGTT ACAGGCGACG AAGAAGGCTA
   145741 CAATAAAGTT GTAGAAAAAG TTCTTGAAAT GCTCTAATTT TTTGAACTTT TGATGTTTCT
   145801 CTTTTATATT ATTTTTGTAT GGAGGGACAG ATGACTAAAC AGCAGATTAT TGACAACGTA
   145861 ATCATCCCAA TCGAAAATGC AGGCTTCAAA GCTTACTTTG TAGGTGGATG TGTAAGAGAC
   145921 GAACTTACAA ATCGCGTTCC TCACGACTAC GATATTTCAA CAAATGCAAC ACCTGACGAA
   145981 ATCAATAAAA TCTTCGGTGT TACAGATACA AGAAAAGCTA ATCTTTACGG AGTAGCAATG
   146041 CCAATTATCT GTGGTGAACA GGTTGAAATT GCTACTTGGA GAAGTGACTT GACAAGAGGC
   146101 CGTCATCCTA CAATTGTTTA TTCTGATAAG ATCGAAGATG ATGCTTTCCG CAGAGACTTC
   146161 ACAATCAATG CGATGTACGA AGACAAAGAC GGAAATATTA TCGACCCAAC AGGAAAAGGA
   146221 ATCGAAGATG CAAAAGCAGG TCGTTTGGCT TTTGTTGGAA ATGCAGTTGA CCGCGTAAAA
   146281 GAAGACCCAC TGAGAATCTT CCGTTACGCA AGATTTATTG CTAACAAAGG TTACACAGCA
   146341 GTTGAAGCTG ATGTTGCTGC AATTGAAAAA TACATTATGG ACACAGGCAC AGTGTTTGCT
   146401 TTCTCTGAAG TATCAAAAGA AAGAATGTGC GCTGAAATTA TCAAAATCTT CGGTGGAAAA
   146461 TACTTCACAA TGGAAGTTTT TGATATGATG AATCGCCTGG GCATCTTAAT GGCAATTGAC
   146521 TTAGAACTGA TGTTAGTTGA TATGGAACAA GCTCCTCAGA ACCCAAAATG GCACTCTGAA
   146581 GGAAATGTTT ACAACCATAC AAGATTAGTT CTGCAGGCAG CAATCAAACA CGCAGCTGAA
   146641 ATTGAAGATG AACACGAAAG ATTCGTTTTC ATTATGGGCG CTTTACTGCA CGACTGTGGA
   146701 AAACCTGAAA GTGGCCGTAA GAACGGAATC AACCCAAAGA ACGGTTACCC AAGAACAAAA
   146761 GATCACGCTG AAGTTGGCGC AAAGATTGCT TACAAGTTCT TGAGAAATCT GAAATTGGAC
   146821 TGTGCAACTG CTCATCGTAT TGAAGGCTTA GTTGCTAATC ATATGAAGAT GCACGAGCTG
   146881 GGTCTGATGA CAAAGAAGTA CGCAATTATG TCAGTACTGA ACTTGCCTGA CTTCGACTTA
   146941 CTGTGCAAGC TGTGTCGTTC TGATACTGAA GGTTGTATCA AAACTGCAGA AGACGACGAG
   147001 GAAATGGAAT TGGACTTAGC TTTGGAAACA CCAAAGATCA AAAGCTTAAT AGGCATTCCA
   147061 ATGCCTGCTC CTATCGTAAC AGGCGATGAC TTGATTGCTG CAGGATACCG CCCAGGTGAA
   147121 AAGTTCCGCA AAGCTTTACA GGTTGCTTAC GAAGATCAGA TCAACAACGA TAAGACTGAC
   147181 AAAGCAAGGC TGATGTCAAA CATCAAAGCT TTACTGAAAT AAAGTAAGGG ACCTACGGGT
   147241 CCCTTACAAA TGCATTGGGC ATTGACGACA GCTCATTCTA AAATAAAGCG GAGGCTATAT
   147301 GATTTTTAGA GCAGGAAGAA GCAATCTTGC TTGCACAATT TTTGTCCCTT TTGACTGTAA
   147361 GAACCATTGT CCATTTTGTA CATCAAAAGA TATGTACGGC AAAATTGACA AAGACTTGGA
   147421 CAAAGTAATT TCCACAATTC ATACATTAAA CAAATCAACA TTCTTTTCTG AATATGTTTT
   147481 GACTGGTGGC GAGCCTACTG CTGATCTTGA AGGACTCAAG AGAATTATCA ATGCAGTTGA
   147541 AGGCTGCGGC GAAAAGAAAA AGAAAGTTTT TATCAACACA ACTCTCCCAA AGTCAGACAA
   147601 TCTTGGTGAA ATTATCAAAT ACATCAACGA CGAACCTAAG ATAGCAGGCG TCAATATATC
   147661 TCGTCATATC GGATGGAAGT TTGATAGAGT TGCTTCACTT ACTGACATCA AAAAGATTAA
   147721 GAAGCCTGTT CGTATCAACA CTGTCATAAA CAAAAACTTT GACTTTGACA AGTTCCTTGA
   147781 GTTTGCTGAA GAATACGGCG GGGATAACCG TCTTATCAAC TTAAGAGCCG ATTATACGAC
   147841 TATCAATGAT TTAACTTTGA AGAACCGTGA TGATATTTGT AACAAACTTC TTGATGTTGC
   147901 TTATAATATT GGTAACGGCG GTTGTATGGT TTGCCACGAG AATGAGTTTG TTTACAAAGA
   147961 CAACATATTC ATTTCGTATC ATCGTGGACT TCAGTATTCG TCATTCAAAA TCAGAGATGA
   148021 CTTGATGTTT GTGAATGATA TTATCGTACT CCCTGACGGG ACAGTTTATC CTGACTGGGA
   148081 TTTCAAAACT AATGAAGAGT TCTTAGGAGA TTTAGGCTTA TGTTAGAAGG ACATTATGTT
   148141 GTATCAAAAA ACTGCTCTTG TGGGAATATG CCTTATTACA CAGTTCAAAA AGTAACAGGC
   148201 TATACCTGCG GAGGCACGCC CAATCAGTTT GAAACAATCG GTGTTATTGC TGAAAACTTG
   148261 GGTTGCGGCT CGACAGGATT TAAAGTTGTT CAACCACAAA GTTCTTGTGG AAATCCTGCG
   148321 CCAAGGTGTG GCTCATATTC GTATTATGGT GGATGCGGCG GATGCAGTTG TTAAACAAAG
   148381 AAGGCAACCT CAAGGGTTGC CTTTTGTTTT ATTCAAAATC TTCAGGGATT GGGAAGTCTT
   148441 CCATTCTGAA GTTCCAAGTT TCTTTACCGC CAGCGTTCTG CCAACAAGTA TCTGCCCATT
   148501 CGCGCTGTCT TTCAAGTCTG TCATTAAGAT TGTCGATTTC TCTCAAAGTA TCCTTGATTT
   148561 GATTTTCAGC TCTCTTAGCT TTTTCAAACC AGTTTGACTG ATCTTTTGTA ATTCCCTTAT
   148621 CGTCGTAAAC TTTCTGCTTC CAACGTTTAC CTCTTGCAGC GTCTGCTTTT CTTTTTTCAG
   148681 CAGCCTCTCT ACTTTTAATA CGGTTATTTG CGCCATCAAG CCAAGCCTGT TCTGACTCTT
   148741 CTTTTGTATA GCTTTTGTAC TGACTTCCTG GGAGATCTCC AATAATTGAA ATACCTACAA
   148801 GTTCAGGATG CTTTTTCAAA AATGCAGCGT GTCTGCGTTT GTTTGTTGCG TAGTTTTTGT
   148861 TTTCTTCTGG TGTATGAGTA ATAGGAGCAC CGCCACCGCA TTTGCCCCAG CTCCAGTCCC
   148921 AACCGCCACA TTCATTAAGT TTCTTAATGC CGCCTGATGA CTCATAAATC TGCTCAAACA
   148981 AATTATCTAA CATTTATTAT CCTCTTAATA ATTAGTTAGA CAGTTGCGAT ACCGTGTTTG
   149041 AATGTATGAG CCCATTTTAT TTTGTCAGAG TTCGCAGGCT TTACTGAAGC AACAACTCTT
   149101 GACCAAGGAA TGAAAATATC GTTACCGCCG TTAGGAGCAT CGTATTTATT TGTGTCAGGA
   149161 TTGTACTTAC CCCAAGGGTC ATCAACGATA ATGTACTTAG GTGTTAATGT TCCTTTATCA
   149221 ACATACTTAA GGTTGTTGAA CTCATTTTCA TCGTAAGCAA CGCCTGTGCA GCAAACAATA
   149281 TGGCCAAAGC CGCCAAAGTT TGTTGAAAGA ACAAGCGGCA AGTTGTCTTC AACCATAGAG
   149341 TTCCACAACA ACATTCTGAA GTCGTGATTT GTACTGAATG AAGAAGCACT TGTTCCTATC
   149401 CATTTATTTG CGCCGAACGA AAGATAGTCG TGGAGCTCTG TTGGGAAGTA CATATCATTC
   149461 AACTGCTTTT CAGTCAACTT GCCATCAAGC GACTTCATAA ACAAATCATA CTGTGCAGGA
   149521 CACTGTTTCT TCCACTTTGA CATAACTTCA GGATTTGTCA AAATGAAAAG TCCAAGGTTG
   149581 TCTTCAGGTT GATTATATTC TCCAGCAGGA AATGTATATC CCGCCTTTGC TAATGCGTTC
   149641 ACATACGCCG TAACATTACA CATATTTTTC CAAGATGTAC GGTATTGTGC CTTTGGCTTC
   149701 GACTTTTCAG ACGGCCATAC CAATTGATTG TTTCTTTGCG AAAAATGTCC TTCGCCAAGT
   149761 TCTGAGCGGA ATACTACAAG TCCGTTTTCT TTTGTCATAA AACACCTAGT TCCTTAAGTT
   149821 CTTTTGATTT AAGAACTTTT ACGTTATTTT CCATCATACA TTTATATCTT GCTGCAGGCT
   149881 TCTTATCTTC TAAGTCCCAA GGGTTTATCA TCTCACCTTT TTCATTAAAA AAGAAGTCAG
   149941 CTTTAATATC AATATATGAA CCATCTACAA AAAAGTCAGG CAAATACACG TGACTCTTCC
   150001 CATTATAAAA ATACTCAAAT TTTACATCAG GATGAACGAT ATAATTATGA TTTGAGTTTT
   150061 TCAAATATCT TTCATAAAAC AGCATTTCCC AAGTACTATC AAAAGTATAC CCATCAACTT
   150121 TATATACTTT TTTGAAAGTT CTTCCAGGAA TTTTTCCTGG GTTATCTACT CCATATTTTG
   150181 TTAAAAAACC TTGACGACGC GCTTCTTTTG ATGATTCCTT TAAGGCTGTC TCTCTACAAA
   150241 TATTTCGCCC TTCTTCTGTT TGAAAATAGT TCTCAACGCC ATATCTTGCT AAAGATGTGT
   150301 CTTTCATCTT TTGCATAACG TCTTTGTTCT GCGCTGGTCT TTCAACTCCA TATTTACTTA
   150361 AGTTTGTCTC TATCGTGCTG CATTGACGAC AAAGCAATTT TCCCTTTCTT AAAATAACAT
   150421 CAATTGCATA TTCATATTGT GCATTACACT TTTCACAGAT AAACTTACAC TTTCTTCTGC
   150481 AACTTCCTAT CTCAAGAAGG TCATTAAAAG ATGTGAATAT TTTGTTTTCA TTAAAAACAA
   150541 TTTTCTTCAT AATAATTAGT TACATTGCAC ATACATAAAA GATGTACTAA TTTATATGAA
   150601 AGAATCATTA TACAAATTGA TTGAAGGCGA GCAGGAGCAG TATGTTCTTT CTGCAGACGG
   150661 AAAGGAAATA TCTTGCGCTC TTGTAATTCA AAATGCAGTA GGCGAAATAT TAGGATGTCA
   150721 TTCGACAGGA AAGAGTTGGG CAAAGTCAAC ATACGACTTG CCTAAAGGAC ATCTTAATGA
   150781 AACAGATAAA GAAGCAGTTG ATGCTGCTAT TCGTGAATGT AAAGAAGAGA CAGGTTGGGA
   150841 TGTTTCATCA ATGAAAGATG AAATTGTTGA CCTTGGTGAG TTTAAGTATA CATCTTACAA
   150901 AAATCTCCAC GTTTTCTATC TTTCTGCGGA AATACCTGAT TTGAAAACAT TACATTGCGA
   150961 CTCAACATTT ACTGATGCTT ATGGTAAACA GAGACCTGAA GTAAACGGAT TTGCTAAGAT
   151021 TAAGCCAACT GAACTTGACT GGTTTTTCAA ATCAATTCAG AAGGTTCTTG GTGAAATAGG
   151081 AGTAAGATAA TGAGATACCA ATTCTTTGAT AGCTGTGATG ACTTCTTGAA GTATTATTTT
   151141 GAGCAGGGAC TGTCAACTTG CTTTGAACTC GTTATGGAAC AGTTTGAGAA AGATCCGTGT
   151201 TACATTGATG ACGAATGGAT AAAATGGTGC GCAGTTGAAT ACGAAACAGA AGATGGCGTT
   151261 GTTCCTATGG CACTTATTGG TTTTAGAAGA AATGAAGATT ACAATTCTGA CCACATTTCG
   151321 TCTTTTGAGG TAAACATCAA TTACCGTAGT CTCGGATTTG GATCATTAAT TCTTAATGAA
   151381 TTTATAAAAG ATTATTGTTC AATGCCTTAT GTAACTTTGT ATGCAGAGGA TAAAAATATG
   151441 GGCTTTTATA CTAAACTCGG ATTTGAAAAA GACACTGAAG TAAGTCCTTT CTTCTATTTC
   151501 AAAGAAAACT GTTAATATTA TTTTATGGTT ATCTATGCAT AGAAGAAGTA GTGAAGACCT
   151561 TGAATGGCAA AAGGCCAAAG CAACAGTTGA CATTAGAGAC AGAAGATGTT GTAGATGTTG
   151621 CTCAATACTT TTGCCATCTG AGGCTAAAAT GACAGAGGAG TTACAGCCTC CTCGTTGGAT
   151681 GTTAGAACAA ATTGACCACG CACACGTTTT ACCTGTAGGC AATAACGTTA CGCTTACTTA
   151741 TGAGCCAACG AATCTTTATT GTCTTTGTCG CTGGCATCAT ACTCACATTG ATAATCTTAT
   151801 AAATCCTCTT AATAATGAGC CAATGACCCA AAACGAACAA TGGTATTGGT GGACAAGAAT
   151861 CCGTTTCAAG AAAACATTTG CTTACTGCGA AGATGTTGAT TATGAAGATT TGTATAATTG
   151921 TATGGCAGAA GCAGGTGAGG ACACTAAGAC AAAAGATGTA ATGTCTTGGT GGTAAAGGAG
   151981 CAAATCAAAA AATGAAAAAT GAAGGAAAAG TACTGAAGGT ACTTTGTGCA ATCGTGTGGA
   152041 CACTTATCGC TGTCCTCGGA GTTATCTTTT GCGTTGAATA CGCAAACAAT AATAAGCCAA
   152101 TAAAAGAAAG TGTTCCGCTT CCGCCTGAGC CTGCACCTAT AGTTGAAGTT GTTGAAGAAC
   152161 CTAAAGTTGA CCCAATCTTA TTGAAAGCAA TCAGTATATG TCAAGATGAC TTGGCAACTG
   152221 AAATTGGACA CGCAGTTTAT AAGGCAAGTA AAAAATATAG CAAGCCTGCT TATTTGATTT
   152281 TTGCGTATAT CGCAACAGAA AGTGGAAAAG CAGGAATAAA TGAAATTGAC GAAACAAACT
   152341 TTATGAATGT CAATCCGCAC GCAAAGTCAT CATATAATTG TCGTGGCTTG ATGCAGTTGT
   152401 CTGAATACGC AAAGGACGAC TATAACAAAG CAAACGGAAC ATCTTATACG ATGGACGACT
   152461 TGTATGACAT TGAAATCAAT ATTGAAATCG GAACTTGGTA TATATCACAG TTTGACTCTG
   152521 TTTCAACAAA CTATGTTGAG CAGTATGTTA TTTATAATGT AGGGTACGGA CGATATTCAA
   152581 AAGTAAATCC TAATTGGTTT TTCGGTTGGG ATGGAAAGTG GTATAACAAT TATCACAACA
   152641 GCTTCTTCTT TATGAATGAT ATGTACCCGC CTACAGAAAG TTGGGCTAAA GGTCTTTATG
   152701 GTAAAAATAA ACTTGAAGAA TACAAACCTA AGCAAAGGTT TGAAAAATGT CTCAAGCTGT
   152761 GCTATGAACA CTTTTACAAC TAATTTATAA CGAGGACAAT TATTGATGAA AGGTTTTTCT
   152821 AAATATCAGG AAGGACAGGA AATCTCCGCA TATACATCTA AGGATGAGAT TTTCGAAGGA
   152881 TATATAAAAA CAAAGAACAA CATCAAATAT GTTGTAAATG CAAATGGCAA AGCAAAGAAG
   152941 TTGTCTGAAC TTAAAAAGGT AAAAAGAGTA GGACGCATTA TTGAAGCAGA TATGTCGGCT
   153001 TCATTAAAAG CCGTTCTTGA CCAATATGAT ATGGAGTCAG TAACAAAGGA TAATGCAGGT
   153061 GATGCATTCT CAAAAGAATT GTCTGACTTA CTTATCCATT CAGACCCAAA CTTTGAAAAG
   153121 GCAAAACCTG AAGAACTTCA GGGCGAAATT GAAAAGCAGA TGACTGCACA ATCAATTCAG
   153181 CAGCAGGTTG ATAACGGGTC AGTAACACCT ACTGATGCAA CTGAAAAATA CAAGAAAGAT
   153241 GCTGATGAAA TTGAAAAAGA AAACGGCGAC AAATCAATGG AAGATCAGGT TGCTGAAACA
   153301 GTTCAGGAGT CTTTGAACAT AAAAGGTATT GCTCCTGAAA AGTTGTTCAA TAACCGTGAC
   153361 ATTCAGAATC ATATTCTTAA AGAGATGGAA TTGAAATTGG CTGCAGGCGC TGAATACTTA
   153421 CAGCCTGAAA CAGATTATGG TATGGGTCCT GACCACAGAG AAGACGCAAT TGAAGATTGT
   153481 ATGGATATGA TCACAAGCGG AGAACCTGCT GAGAAAATTA TCGACTATCT TCAGACTGAG
   153541 TTTGAAATTG CTAAAGACGA AGCTGAAAAT ATGTATGCTG ACCTTTCACA GGACGACCTT
   153601 GAATGGGACG ACGACTTTGA ATTGTCAGAA GATGATGAAG ATGAATACGA CCTTTATGGC
   153661 GTAACATATT CTGATATTTC AAACGATGTC GATGAAGCTT TTGAAAAAGA GTTGTATGAT
   153721 GTTGATATGG ACGAACTTGG CTTTGGCGAT GCGTTAGTTG AACATCTTGC TAACAAGTTT
   153781 GGCGGAGACG CAACAAAAGC AATAAATGAA TCCACTTCGA CAGAAGAAGC GGTCCTCAAA
   153841 TTAGCCGAAC AGGTTAAAAT GATTCGGGTA AATGAAATAA GAAGTAAAAA TCGTTAATTA
   153901 AAAAAGTTGA TATTTAGGGC AGCCTTCGAG TTGCCCTTTT GTGTTAATAT AAACTATTAT
   153961 GGATGCAAAA GAATACTTAC AAGAGCAGAT TCATTTAGCA GGTGAAATGA CTCGTAATTC
   154021 AACTATTCGT TATTATGACG ACGACACAAA GTCATATTGT CCATACTGCG GTGGACCACA
   154081 AAAACAGCAT CTTCTTGAGA CAGGCGTGTT CAAGTTGGAA TGTAATTGTG CAGGTTACAA
   154141 AAATGAAGAG CTGACCCTTA ATGAAATTGA TAAACTTGAA GCTGAAATTG TTAATCTTCA
   154201 AACTCAACTT TCTGCTTTCA AAACTCAACT TAAAAAGCAG GCTCTCGAAA GCGGTACAAT
   154261 ATTTTGTGCA AAACATTATA TGGAATTGAA GCCACAGAGA GATGCTTTTG ATGCAGAAAT
   154321 CGAGAAAATG ACTAAATAAA AAACGGAGGT TATATTTTGG GTAAGATATT AAAGTTCGGT
   154381 ACCGAAGCTC GTGCCGAAAT GCTCAAAGGT ATTGAATTAC TTGAGAATGC TGTTATTTCA
   154441 ACTTTGGGTC CAAGAGGACG CAATGTTATG TTTGACAAAG GCACGTCTCA TCCTGTCATC
   154501 ACGAAGGACG GCGTATCTGT TGCTCGTGAA GTCAAATTAT CAAATCATTT ACAAAACGCA
   154561 GGCGCAGCTA TGATTAAAGA AGCTGCTGAA AATACAAATG CTATCGCAGG TGACGGTACA
   154621 ACGACAACAG TTTTGCTTTC GTCTGAAATG TGTAAGGCAG GTGTTAACCT TATTACTGCA
   154681 GGTAAGCAGC CTGTAGAAGT TCAGAAAGGT ATGGACGCTG CCTGTAACGA TTTGATTGAA
   154741 AGAATTGATG AATACAAATT GAATGTAAGA AGCGACAAAG ATATTTTGTC TATCGCAACT
   154801 ATTTCAGCAA ACAACGACCC AGTCGTAGGA GGTAAAGTTC ACGAAGCTTT TACTTCAATT
   154861 GGCGAAGGCG GTATTGTAAA CTTACTAGAC TCACATACAA AGACAGGTCA GACAACAATC
   154921 GAGTTTACTG ACGGTCTTGA GTTTGGAACA GGACTTGAAG ACGGCCGTAT GGCAACTGAC
   154981 AAAAGAACAG AAGCTCTTGA ACTTGACAAT CCAAACTTCT TGTTGCTTGA CTTCGCTCCT
   155041 GTGTTGAACG ATCTTACAGA CATCTTAAAT TATTGTGTAG GTAAGAAACG CAACATTGTT
   155101 ATTATTGCTC CTGAGTTTGA TGAAGCACTT GTTTCAATGT GTGTTAATAT GGACACAACA
   155161 AGAAGCTGTA ACTTTGTTTG TATTAGAGCT CCTGGGCTCG GAACATTCAA TCAGTCAGAA
   155221 CAGTTGAAAG ATATTGCTGT CGTTCTTGGC ACAAAAGTAA TTGAACATCC TGACGAATTG
   155281 AAAGAAGTTG TTACTGCTAT GAAGGCAATT ACTGACCAGA AAGAAAGAGG TCCTTTCGGT
   155341 CGTTGTGGTC ATATTACTTC TAAAAAGTTT AAGACAATCC TTTCAGACGG TATTGGCTCT
   155401 GAAGAAGATG TTGCTGCAAG AGCAAAAGAA ATCGAAGACG AAATTGCGAA AGGACAGGCT
   155461 GACACAAACC TTGGTATTTC AGAAGAAGAA ATCAGTCAGA TGAAACGCCG CATTGCCCGT
   155521 CTTACAGGTG GTATGGCGAC AATTTATGTA GGTGGTTTGT CAACTGCTCG TATTAAGGAA
   155581 ATGAAGGACC GTTATGAAGA TGCTATTCAC GCAGTTCAGG CTGCCATCTC TGATGGTATT
   155641 GTCCCAGGCG GTGGCTGTAC TTTATTGAAA GCAGCAAGAG ACCTTCGCAA CAAAGAAAAG
   155701 GAATTCCCTA ACGATTCATA TGAAGCAGGT TATAATATGG TTCTTGATGT TTGTCGTATT
   155761 CCTTCAACAT TGATTATTAA ATCAGTTACA ACAGACTACG CATACATCAT TGCAGATATT
   155821 GAACACAATG ATGATAAAGC ATACGGCTAT AATGCTAAGG CTGAACATAT TGAAAAGGAT
   155881 ATGTTTAAGG CAGGTATTAT TGACCCAGTT AAAGTTGAAA AGACAGCGCT CGCATATTCA
   155941 ACTTCGGTAG CAGGTATCTT CATTACAACT GAATGTGTTA TTACTGACGA GGCACAGAAT
   156001 ATTGACTTGA TTCCTAATGA TGAAATCTCG GAAAGAACTG ATGCCAATTA CGGAATGTTT
   156061 TAATGGTATT TCGTTCCGTT CACAGTGAGC GCGCAATCAA TGCAGGAGTT TTAATGGTAA
   156121 ACAGTAGTCA AAGAATGAAA GACTGGAGAG TCCCAGGTAC AGACTTATTT CAGTACGGGC
   156181 AGTCAATTGC TGCTCCTGCT GACAGACTTC ATACAGAGTT TTATCAGGTA AGAATAGTTT
   156241 ACAATCAGGA AATTAAGGCA GGACTTTTCG GAAAGAAAGT TGTCAAAGTT CCTTTCGTAT
   156301 TTTCATCTGA TATGATTTGT AGAACAAAGG ACGAAGCAGC AGGTTTTGCT AAACATTACA
   156361 TTGCTGCTTT AATTAAAAAC GGCGACTTAC CTAAAGATGT AATTCTTTTT GGTAATGAAA
   156421 TTGATTATAG CAAGATTCAA GTAGGCATTC AGAAGCTTGA AATTGCATTG ATGGAAAGAG
   156481 ATGTCTCAGA TAAATAAAAG ATTCTTTATT GGGTTGTTTC TTGCTTTATT GTTAGCAAGT
   156541 TTGTCATTCT TGACAAAAAA CCCGATAGTT ATCGCAGCTG CATTTGTCCT CATATCAACC
   156601 TTTTACCTTA CATTTTATTT TGTTTCGTTA AAAATATTCA ATGAGGTTAT GGCTGAAAAT
   156661 GAAAAGTTTA ATAAAGCTCA CGAAGGACAG GACTACATTG AACTTACAAA GGCTGAAGCA
[truncated: 69,228 more chars]
