# Supplementary material for: Clades of huge phages from across Earth’s ecosystems
Source: Nature. 2020 Feb 12;578(7795):425–31. doi: 10.1038/s41586-020-2007-4 (PMC7162821; doi:10.1038/s41586-020-2007-4)
Supplement: Supplementary file 6 — Genbank files for all genome. [file 41586_2020_2007_MOESM6_ESM.zip › genbank_genomes_SD-4/A12_PHAGE_COMPLETE_CIR-CU-CL_32_1.gbk]

LOCUS       PHAGE-A12--js4906-22-5_S12_scaffold_9_curated_closed_complete_prodigal-single     209257 bp    DNA     linear   BCT NOV-13-2019
DEFINITION  PHAGE-A12--js4906-22-5_S12_scaffold_9_curated_closed_complete_prodig
            al-single, contig.
ACCESSION   PHAGE-A12--js4906-22-5_S12_scaffold_9_curated_closed_complete_prodigal-single
VERSION     PHAGE-A12--js4906-22-5_S12_scaffold_9_curated_closed_complete_prodigal-single.1  GI:
KEYWORDS    .
SOURCE      A12_PHAGE_COMPLETE_CIR-CU-CL_32_1
  ORGANISM  A12_PHAGE_COMPLETE_CIR-CU-CL_32_1
            .
COMMENT     Data sourced from ggkbase. For additional details see
            http://ggkbase.berkeley.edu/organisms/405783
FEATURES             Location/Qualifiers
     source          1..209257
                     /organism="A12_PHAGE_COMPLETE_CIR-CU-CL_32_1"
                     /mol_type="genomic DNA"
     gene            30..2366
                     /locus_tag="PHAGE-A12--js4906-22-5_S12_scaffold_9_curated_
                     closed_complete_prodigal-single_1"
     CDS             30..2366
                     /product="Putative DNA polymerase n=1 Tax=Clostridium
                     phage phiCTP1 RepID=D9ZNH3_9CAUD"
                     /codon_start=1
                     /transl_table=11
                     /translation="LDLFNLAIKRGAVDEKTVLDKINKAKTISVPTNTKATGPNLLQT
                     IQKVKESMDTYLGDKKDNYELITTTMRLVSYFDHIIENGIYSVDTETTGLNPMQDRMV
                     GFSVYTPGEKPAYIPVSHVSYITKQKLEDQVPLNVVTEQLNRLVEANVKAIMFNSKFD
                     IRVFRHSANVYMHVYYDGCIAARLLNENEPSNKLKDLYKKYILHGQEDAFTFGELFKG
                     TTFDLIPPNIGYLYAARDAEVTWELFQFQIKYLTPDNPICIKQDLVDVSWVFWNIEMP
                     AIEVLADIEDAGVMVDAKITAQLDAKYLPLIQSYSDAFDKKVLEYGITKHYDVSSSSQ
                     LAELFYDVLGLVSPDPEKPRGTGKEIISELNHPIVDAVKDYRSISTLVNTFVKKLPTM
                     VDPNTGKIHCNYKQIGADTGRLACSDPNMQQVPNRGQGKEIRKMFCASPGCVLIGSDF
                     SQQEPKLTAVVSKDVKMLESAMSGGDVYSAVAAIAFNTSYENCCEFFPEGTPIKHNEK
                     HEWVMCSESEAEKHADGHTDTNYAGKNRRAQAKSIVLGITYGRGITSIAEQLHTTKDE
                     AQKIYDSVIATFVGLQDLKDKSEAMAREKGFVTTLWGRKRRLPGMQLPPYEISYTKEY
                     SNATGQYNLPQNIKDYYMDRLNKCKGRKGVNEIISEARMNGIYIRSNSKLIARATRQC
                     VNSRIQGSAADMTKLAMVKIANDPELKSLGFKMLIQVHDEIIGECPEANAEQASKRFA
                     YVMSHAAEEKVPIPFSSDVVIEHHWNGGDVEEDPNFSL*"
                     /db_xref="UniRef100_D9ZNH3"
                     /db_xref="D9ZNH3_9CAUD"
                     /db_xref="ert:EUR_29340"
     gene            2399..3493
                     /locus_tag="PHAGE-A12--js4906-22-5_S12_scaffold_9_curated_
                     closed_complete_prodigal-single_2"
     CDS             2399..3493
                     /product="Uncharacterized protein n=1 Tax=human gut
                     metagenome RepID=K1TVL4_9ZZZZ"
                     /codon_start=1
                     /transl_table=11
                     /translation="LKNGLVYVFDIDDTISIHTNRDYKNAKPIQPVIDKINFLHDSGC
                     YIKLFTGRGMHSCNGDLKLIKERNEDILVTWLNDHNVKYDELIFGKPLGDVYVDDKGI
                     SVSDFLKCPTYELKGGSGSSIFRCGDIVVKRSKSSKAQYDWYNMAAKGLDNSVYRLPK
                     IYSFVVDALYMEYVDGQPLVDCCTYSDIDNIISIALNISNSNDTHYDDIDKYCANLLS
                     HVDNDNTRKVINEIKNHKDDLLERSTFCHGDFTLTSIIKNDLTYTVIDPNFKDDYSSY
                     ILDLAKIRQSLHDYEYMFGFSAKQNSKFLDYFDDRVADITSDKDLQLVRLMEITHWIR
                     MYKYRSDEEKLKVADMICRQISEYEEAYLV*"
                     /db_xref="UniRef100_K1TVL4"
                     /db_xref="K1TVL4_9ZZZZ"
                     /db_xref="efau:EFAU085_01983"
     gene            3490..3990
                     /locus_tag="PHAGE-A12--js4906-22-5_S12_scaffold_9_curated_
                     closed_complete_prodigal-single_3"
                     /gene="tagD"
     CDS             3490..3990
                     /gene="tagD"
                     /product="tagD; Glycerol-3-phosphate cytidylyltransferase 
                     (EC:2.7.7.39)"
                     /codon_start=1
                     /transl_table=11
                     /translation="MKNKKDGLVIGFTSVVGDLLHPGHMAMLDECKQHCDYLYCGLIC
                     DPTSDRPFKNKPVQSVFERFYQVWSHRAVDQVIPLEGEDDLVLALKTLPIDIRFVGSD
                     YIDRDFTGKQYCIDAGIKLYFNSRDHGLSSTELRDRIINAELAKRKIDIPDDDKKDIK
                     GGLILG*"
                     /db_xref="elb:VO54_03349"
                     /db_xref="UniRef100_K1TA84"
                     /db_xref="K1TA84_9ZZZZ"
                     /db_xref="2.7.7.39"
     gene            3983..5248
                     /locus_tag="PHAGE-A12--js4906-22-5_S12_scaffold_9_curated_
                     closed_complete_prodigal-single_4"
     CDS             3983..5248
                     /product="hypothetical protein"
                     /codon_start=1
                     /transl_table=11
                     /translation="LANIGIGKFGQTIRFDIGINSGTNDGGNYDAPLLFNKLFELNPD
                     NNYYIISRSNWSRLDDSVRKVLNKNNNVFDILPGSCDFKSGYNYLVENDVKLDYCILF
                     NGISTRYNITGTMQYEDGKTNTALVSHFNYSAPIVYLLDKTNVPWFGIATDPRYCPLT
                     TRDITNLPKFILSQINKTVKFECYEDFDPDIVNVRTDLHLIEKDVPVYYAGVETIMAI
                     DDVLSNSKEFNTKPVVKRKSMFDMMTKPKTDDMKTKTTSDVVIVANQNKFCKLNRLAE
                     IKNYIGDDPVDVYGKYDDDSIFSDERFKGPLKLDELYKALKSYKYTLIVPVEYDWATS
                     KYIECINNNLLPFFHPVYDTQKNVKIPEFLRVNSPTEFHEKVEEVSTNKDLYNRLMSE
                     CKHLVNDNIKSGKYMNDLINEYVARLSKC*"
     gene            5242..6453
                     /locus_tag="PHAGE-A12--js4906-22-5_S12_scaffold_9_curated_
                     closed_complete_prodigal-single_5"
     CDS             5242..6453
                     /product="Gp301 n=1 Tax=Bacillus phage G RepID
                     =G3MA42_9CAUD"
                     /codon_start=1
                     /transl_table=11
                     /translation="VLNAIGMYIFGGSNSIAVMQSGYKIDRVLEISEEIRETNSYHFI
                     RNYPDIPIILPSKWQSEGYLDSLCNNNYDLFYANNPCSGLSAVNRLASLHNTTNHYFY
                     DVIHAISRIKPKHFLMENAPRLTTIGIPILHELYDTLKHDYNILILNDYAGNHSVPML
                     RPRTVITGYRKDIYENLGTPLFEPDKQKQLNVFDTIGDLYNEPIDGSTKLNHIENLDE
                     YYKVFKPMFKDMTQGQTLVKCVMKDIDKYKDIYPKSFAHQIYRSYDRVLKGEGIWDKS
                     PTRLNEQKHFPSLTSLCVFIHPTQDRFLTIREYARVMGYPDDFEFYEGGKLSYVQCMA
                     QGVPVNFIKYILSQIDNVKQGKAKFIKTNLLYQNNNYETYCDNVSFNVSKLVGDKPLF
                     SANRVQRKSFV*"
                     /db_xref="UniRef100_G3MA42"
                     /db_xref="G3MA42_9CAUD"
                     /db_xref="pis:Pisl_1675"
     gene            6486..7304
                     /locus_tag="PHAGE-A12--js4906-22-5_S12_scaffold_9_curated_
                     closed_complete_prodigal-single_6"
                     /gene="thyA"
     CDS             6486..7304
                     /gene="thyA"
                     /product="thyA; thymidylate synthase (EC:2.1.1.45)"
                     /codon_start=1
                     /transl_table=11
                     /translation="MQMFNNINDMYYKMIYDIMRGGSSQEVNSTREVLDRVYRLTDIT
                     NPIISIRNISKRYVAAELLWYLSGDNSVDFIGKYASMWNRITDDGKTNNSAYGYIIKY
                     KHGFDQLEKIIELLKVDPYSRRAVININVPNENVIETKDEMCTVCLQFLVRDNKVHLT
                     VVMRSNDTFFGFPMDVVYFCELQKYVADRLGYEYGNYTHHAISLHIYERDYDKFNKIL
                     DTKKIDDKPFTINHKKLWEHYSELFDDVKRNYSEDDKDYIVRKFYEYGIYEDVN*"
                     /db_xref="cbf:CLI_0854"
                     /db_xref="UniRef100_V6M0Z7"
                     /db_xref="86582600"
                     /db_xref="V6M0Z7_9BACL"
                     /db_xref="2.1.1.45"
     gene            7304..7795
                     /locus_tag="PHAGE-A12--js4906-22-5_S12_scaffold_9_curated_
                     closed_complete_prodigal-single_7"
     CDS             7304..7795
                     /product="Protein containing DeoxyUTP pyrophosphatase
                     domain protein {ECO:0000313|EMBL:EKC70116.1}; EC=3.5.4.13
                     {ECO:0000313|EMBL:EKC70116.1};;  TaxID=408170
                     species="unclassified sequences; metagenomes; organismal
                     metagenomes.;" source="human gut metagenome.;""
                     /codon_start=1
                     /transl_table=11
                     /translation="MNYSKLYDVKSPNRGTARSAGIDFFVPENTEEFISKFTGKNPTI
                     EITDTGFNVPAHARVNIPSGIRVHVPTGFALIAFNKSGVSLKYGLDVGACVVDEDYQG
                     EVHLSLTNTSDKVVHIDFGQKIVQFILLPIFYDDVHEVYDKDLFAEESERGTGAFGST
                     GSK*"
                     /db_xref="K1UF43_9ZZZZ"
                     /db_xref="dpi:BN4_10505"
                     /db_xref="UniRef100_K1UF43"
                     /db_xref="3.5.4.13"
                     /db_xref="3.6.1.23"
     gene            7826..8935
                     /locus_tag="PHAGE-A12--js4906-22-5_S12_scaffold_9_curated_
                     closed_complete_prodigal-single_8"
     CDS             7826..8935
                     /product="hypothetical protein"
                     /codon_start=1
                     /transl_table=11
                     /translation="MISLNTIALKDALSRVNKCANRDKSEPLTQLLHIKTRDSHTIDF
                     TSTDVRNTLTYTLVDDTADFEMLDFCVLIDQFVKLVSKFNSVKTDMYISETGNEVKIR
                     ADGNYTISIPIDSDGNPIQYPDAIPGEPVSEVYSGPISSILSAIGYCEGSITKLTPDI
                     QVEDYPRTNYYVGDKVISLDGFLATVVSGDFLPFNILVSPVTLKLLSNFTDEGFKMYK
                     DSKYVVFQNNNCKLLTVEPEGIDAFPNEVAVNMMQTITGNPVNIAAAVTVQSLNRLNL
                     FTDETYENNIKLKFNSKGVFAYTINEACCEQLSADPQETEYECYIDINSLIAQLKVYG
                     TDVVTLYYGDTESKCIKLEFGNVEQLIVLSDLSVD*"
     gene            8952..9815
                     /locus_tag="PHAGE-A12--js4906-22-5_S12_scaffold_9_curated_
                     closed_complete_prodigal-single_9"
     CDS             8952..9815
                     /product="Hypothetical phage protein n=1 Tax=Clostridium
                     phage phiCTP1 RepID=D9ZNH8_9CAUD"
                     /codon_start=1
                     /transl_table=11
                     /translation="VGQVYSRTSICNIVNSIERAKTVRSVEDMFLDDLHNSMEKTAML
                     SARQPSKTYKPSGMNCMRMCFYIISGFPISQEKRTSSSIGIADSGTDRHIRIQQALED
                     MRNNGYDLDYLDVETYIKSHGLEDRLNVVGKSGMETKLYMPSLNLSFMTDGIIKYRDI
                     YYVFEFKTEVMQKFLKRTSVDPGHLSQGTAYSCAFDIPRVLFLYENRNTCEHKLFVLN
                     VTEDMKEQRIYGFVRNCNKYIESKIVPPLPTDPEILKKCRYCQFKALCASHGAASKVV
                     VIPNTENEVKA*"
                     /db_xref="UniRef100_D9ZNH8"
                     /db_xref="D9ZNH8_9CAUD"
     gene            9815..10282
                     /locus_tag="PHAGE-A12--js4906-22-5_S12_scaffold_9_curated_
                     closed_complete_prodigal-single_10"
     CDS             9815..10282
                     /product="Uncharacterized protein n=1 Tax=Flavonifractor
                     plautii ATCC 29863 RepID=G9YP31_9FIRM"
                     /codon_start=1
                     /transl_table=11
                     /translation="VKYYIGIDPGSHGAISLIDESSKPIESHVYNKFEVADILKRYKS
                     DYIDKGIPIMCTLEKVHSMPRDGVKQAFSFGENYGTIKGALIVCGIPFQEVPPASWKR
                     EFSLIGCDKSVSISRCKELFPSLSLLPTERCRKDSDGMAEATLIAEYGRRRFK*"
                     /db_xref="UniRef100_G9YP31"
                     /db_xref="G9YP31_9FIRM"
                     /db_xref="syne:Syn6312_0894"
     gene            10300..10716
                     /locus_tag="PHAGE-A12--js4906-22-5_S12_scaffold_9_curated_
                     closed_complete_prodigal-single_11"
     CDS             10300..10716
                     /product="hypothetical protein"
                     /codon_start=1
                     /transl_table=11
                     /translation="LDKRPAKFIAVDFDGTLTVGNRFPNIGPANIPNIHVIEQIISMY
                     KDRGYRPVLILWTCREDWPDDPNQHFLSDAVNWCNENVPFKFDYINENPECDFGRPHL
                     VRKIVADLYIDDKSLNPIGCNEEDCIWLKNMKRFLK*"
     gene            10683..11195
                     /locus_tag="PHAGE-A12--js4906-22-5_S12_scaffold_9_curated_
                     closed_complete_prodigal-single_12"
     CDS             10683..11195
                     /product="hypothetical protein"
                     /codon_start=1
                     /transl_table=11
                     /translation="MAEKYEKVSEVENSAQSCDSIINTLVDSCCKDLDSYINSIRDNY
                     RDISKVDNLTLDNIILNLPMLIYYASSRMEYLGFRDDLSTINKKRKMVEVLEQLDIKT
                     QTLRSLTAEVKSDESQIISSMYSHAYKCVKAKLDVAYEILASCKKIMSRRIEEYKVEH
                     SDTGRLLNTK*"
     gene            11318..11917
                     /locus_tag="PHAGE-A12--js4906-22-5_S12_scaffold_9_curated_
                     closed_complete_prodigal-single_13"
     CDS             11318..11917
                     /product="Resolvase, N domain protein n=1 Tax=Clostridium
                     botulinum Bf RepID=B1QPJ6_CLOBO"
                     /codon_start=1
                     /transl_table=11
                     /translation="MNAKKALSILNVSRTTLMNYVNDGRIKATKLFNGRYEYDDDSVY
                     ALLNHDLPRKVCLYARVSTQKQKADLDNQVLLLKNFCFQNGICINAIYTDIASGIDFE
                     KRKSFFTMLDEILDKKVKTVIITYKDRLSRVGFNMFRHLFEHFGCEIIVMSEIGSTKL
                     DSEEIFEEIVSLLHCYSMKLYSKRRVNKIKEVLNDKDYD*"
                     /db_xref="UniRef100_B1QPJ6"
                     /db_xref="A0A0E1L471_CLOBO"
                     /db_xref="afl:Aflv_2745"
                     /db_xref="B1QPJ6_CLOBO"
     gene            11910..13136
                     /locus_tag="PHAGE-A12--js4906-22-5_S12_scaffold_9_curated_
                     closed_complete_prodigal-single_14"
     CDS             11910..13136
                     /product="Putative transposase OrfB n=1 Tax=Selenomonas
                     ruminantium subsp. lactilytica (strain NBRC 103574 /
                     TAM6421) RepID=I0GRU1_SELRL"
                     /codon_start=1
                     /transl_table=11
                     /translation="MIRVEQHVIKSKSEHYTMLLDFCHLSKNLYNHANYIIRNEFVKN
                     NNWVRYNDLDKILKSDSEYPDYKDMPTAQSAQQTLKLIDKTWKAFFKTIKDFKNNKGK
                     YLGKPNLPKYLSKDGYLILTLTNQNCKLIDSYIKFPKCFNDFKIKTKIDGCSKLQQVR
                     IVPKLNYLIVEVVYKIDKEVKSRLDNKRYLSIDLGISNFAAITNNFGLKPIIVNGNGL
                     KSMNKYYNKQLAKYKSLAKTVNKLNATKRIQRLHNKRHFKMHDAMHKISSYIIKYANE
                     NDVSKIIIGYNKYWKNKNKLNKIVNQTFVQIPYLSFIEKLKYKAESLGIEIITVNEAY
                     TSGTSFFDNELATAEFYNRDRRIYRGLFKTNTGVLVNADINASLQILKQVSSDAFREC
                     QEVQGLVLNPVKINLI*"
                     /db_xref="UniRef100_I0GRU1"
                     /db_xref="sri:SELR_17700"
                     /db_xref="I0GRU1_SELRL"
     gene            13188..14288
                     /locus_tag="PHAGE-A12--js4906-22-5_S12_scaffold_9_curated_
                     closed_complete_prodigal-single_15"
     CDS             13188..14288
                     /product="Putative RecA protein n=1 Tax=Clostridium phage
                     phi8074-B1 RepID=I1TJY4_9CAUD"
                     /codon_start=1
                     /transl_table=11
                     /translation="MASSLELLCKELNKKYKSEFIHKGVSQYSFDRIPFSSPKLNFMT
                     YGGIPRGYIIEFSGTENGGKTTTALDICGQAQKLFKKENPDNPKKVLFIDAENTFNYG
                     WAQKMGVDTDDLLIITPTDQYAESIFNDVAELVDTGEIGLAVLDSIAVLMTSAEFDED
                     FEKKQYGGVSIPLTKFSKKMTQLCKKNNCTFIGINQLRDNMNSMYGGTTTPGGRAWRH
                     ACILRLSFQHGRFIDEKNKEVPNGESNPFGNIVNVAVEKTKCCSPDRKGGHYTLRYDR
                     GIDYISDLIDLCLAYGFVNQGGAWFSILDPDTGELLHMNDKDMKFQGQAKLYEELRVN
                     PELRKYLFDKIEKYIKPEEPKIIEANDEDDDE*"
                     /db_xref="UniRef100_I1TJY4"
                     /db_xref="I1TJY4_9CAUD"
                     /db_xref="eel:EUBELI_10064"
     gene            14281..14481
                     /locus_tag="PHAGE-A12--js4906-22-5_S12_scaffold_9_curated_
                     closed_complete_prodigal-single_16"
     CDS             14281..14481
                     /product="hypothetical protein"
                     /codon_start=1
                     /transl_table=11
                     /translation="MNRLIRLDERNREIFVDPSQINYLQLNPVSGNLTIGLSGSSSIT
                     VTNGRVVLKQLQNYLDFNEIEV*"
     gene            14486..14893
                     /locus_tag="PHAGE-A12--js4906-22-5_S12_scaffold_9_curated_
                     closed_complete_prodigal-single_17"
     CDS             14486..14893
                     /product="hypothetical protein"
                     /codon_start=1
                     /transl_table=11
                     /translation="MAQLDIHVGDKVKSLDATGCEVIGSLEQMGEEYYINQTTSIYEQ
                     NKYLGFKTIHYKVFSNRCAKWLAQLQDGNDIFHGDIFSTYDGIKFCISYIDATMSVVY
                     TPVTADDLPSNINIYECYYVGNMIIDDKLEWES*"
     gene            14900..15256
                     /locus_tag="PHAGE-A12--js4906-22-5_S12_scaffold_9_curated_
                     closed_complete_prodigal-single_18"
     CDS             14900..15256
                     /product="Uncharacterized protein n=1 Tax=Clostridium
                     phage phi8074-B1 RepID=I1TJY6_9CAUD"
                     /codon_start=1
                     /transl_table=11
                     /translation="MTKNTESTKYVSERQENYIAKFLGGYVQPGSGNGKFKKSDVVVN
                     DFLIECKTAMAPKTQFSVKKEWLEKLKAEALMNHKDVHALAFNFGGEEKNNYFVVDEQ
                     TFRILKFAYDDFIKRS*"
                     /db_xref="UniRef100_I1TJY6"
                     /db_xref="I1TJY6_9CAUD"
     gene            15363..16433
                     /locus_tag="PHAGE-A12--js4906-22-5_S12_scaffold_9_curated_
                     closed_complete_prodigal-single_19"
     CDS             15363..16433
                     /product="DNA polymerase III, subunits gamma and tau (EC:2
                     .7.7.7)"
                     /codon_start=1
                     /transl_table=11
                     /translation="MPNLSTKYRPHDFDDVVGQVNTVKILKAQVAENKVAPVIGFFGA
                     SGCGKTTLARIIANKINKGKGHPIELDAASNNSVDNIRQIIESAKKRSLDSEYKVFII
                     DECHALSGASFQALLKLLEEPNPYTKFIFCTTNPEKIPDTVISRMQVFTFSKVSDDDI
                     VKRLKQILNAEAGELFGGRDRAELGDPSDYEFDDKSLRYIVRVSNGSVRQSIANLEKV
                     IAKNNCPGYDEVVSILGNSNDSLMSNLILSMNACDIKNCIHYVEAVYGDGKDMKQFVF
                     DFIKFILDISKIQLFGNYDLTTLSDTEDIKNVIALPQKTVQSMLVFMTKFYENCKTSG
                     EIRFLLESNLILWCNKFKSSEV*"
                     /db_xref="rum:CK1_17210"
                     /db_xref="UniRef100_D9ZNI9"
                     /db_xref="D9ZNI9_9CAUD"
                     /db_xref="2.7.7.7"
     gene            16454..17287
                     /locus_tag="PHAGE-A12--js4906-22-5_S12_scaffold_9_curated_
                     closed_complete_prodigal-single_20"
     CDS             16454..17287
                     /product="Putative DNA polymerase III subunits gamma and
                     tau n=1 Tax=Clostridium chauvoei JF4335
                     RepID=S6FD47_9CLOT"
                     /codon_start=1
                     /transl_table=11
                     /translation="MLIGQDALKRETESLILDNKFPRVVTVVGRYGYGKSTFINYCAS
                     KLNASNIITISTIDDVRNLIVNAPTFNNNTIAWITSFEKLNFRAKETLLKLCEDIPKY
                     LYIFIEVTNTSLYEDRYINRSRVFTLQPYTKSELLDIIKFIKSDVTQSEIDDVMSMFG
                     SPADFKFALDYGASNLKQYMNKVMSNIFMAQSFNLLKICDSLNTKADDGKLDFITFFR
                     AISNLSYRTYLKTNDLQYKKLFICANDVCSELTNVSKPNKRFIFDRFVFSLKEGANYD
                     D*"
                     /db_xref="UniRef100_S6FD47"
                     /db_xref="S6FD47_9CLOT"
     gene            17277..18245
                     /locus_tag="PHAGE-A12--js4906-22-5_S12_scaffold_9_curated_
                     closed_complete_prodigal-single_21"
     CDS             17277..18245
                     /product="hypothetical protein"
                     /codon_start=1
                     /transl_table=11
                     /translation="MTTKKTTKSTTKTKKVKIDNVKDSHLIILLSDDVYLIDNYIKNN
                     FNEYKLVSCDSLLSHKNEFYTRSFLANSNTFKNCYLIRHNESELNTTLIDNIDDLVSG
                     KYQNYNKVVYVFSSIDKRSKLYKSYSSIIIEPTASIQSVAKDILGHDANDTVLAKLYS
                     TCNESISRYVNELNKAYYLAKSGPSDINQCISDLIQSTLSNRDIDTFKLIDAIISKDT
                     NKVNEYLKCIDRTKFDFGLLTLLYNNYHNIFVVKDAGSAANQQSTGLNSYIINSVKKY
                     CSMYSKKCLNNILKILYNIDKGIKNGLLETELAYDYMIVRILNCEN*"
     gene            18233..18568
                     /locus_tag="PHAGE-A12--js4906-22-5_S12_scaffold_9_curated_
                     closed_complete_prodigal-single_22"
     CDS             18233..18568
                     /product="hypothetical protein"
                     /codon_start=1
                     /transl_table=11
                     /translation="LRKLDLSNPINRRCERCKFFTRYSKSKSKLANPYGFCSRTSKQM
                     KYWNVCSKFVWKDIYLGIRAELNVNGKYVCRRCGRPLTDKDSIIRGFGKECYEKHVRE
                     LIRQSKRLF*"
     gene            18677..18853
                     /locus_tag="PHAGE-A12--js4906-22-5_S12_scaffold_9_curated_
                     closed_complete_prodigal-single_23"
     CDS             18677..18853
                     /product="hypothetical protein"
                     /codon_start=1
                     /transl_table=11
                     /translation="MSDFWGNSSLGKGFLESTHERNERVMEAKRDAFTAYHSLSYKEK
                     QAVDNMFRSNNNKK*"
     gene            18877..19113
                     /locus_tag="PHAGE-A12--js4906-22-5_S12_scaffold_9_curated_
                     closed_complete_prodigal-single_24"
     CDS             18877..19113
                     /product="hypothetical protein"
                     /codon_start=1
                     /transl_table=11
                     /translation="LIQKKISYRPLWDILESRSLPYSYLCYNDIGLHITTRSLARMRQ
                     DQGVSIETLLRVCAILDVNLGDICETITIKTNDE*"
     gene            19133..19822
                     /locus_tag="PHAGE-A12--js4906-22-5_S12_scaffold_9_curated_
                     closed_complete_prodigal-single_25"
     CDS             19133..19822
                     /product="hypothetical protein"
                     /codon_start=1
                     /transl_table=11
                     /translation="MKQKDIEARLSKLQDENPQDPEIYELLVQLTANMLRSQNWLLAD
                     IDFDNVSHDVAADLYMYVYTQKYHIEFWRAMAYRLIKFCHVKKQRKIAMTQVFDTYND
                     PTRRELIFKTCTSYTNTYEKEAAVAENKAYLSDIRLVIEEVLNNSKFNKSSSDYLNLY
                     TSVCLSLLKGEDTYYHLNEGLHPYVRILVESVKQKIFNSGLFSASANFDVFANPLYKN
                     ALIPDLSYLET*"
     gene            19847..20221
                     /locus_tag="PHAGE-A12--js4906-22-5_S12_scaffold_9_curated_
                     closed_complete_prodigal-single_26"
     CDS             19847..20221
                     /product="hypothetical protein"
                     /codon_start=1
                     /transl_table=11
                     /translation="LFDKDLQRFSQSDVYSIICELIYAVKDDPKYSAMCELAYLLDKD
                     SFIKLIKYFGGSNLKVPSVDEFKSAIKIMQLYHYFNIENMPWKEALVKAGFERNETRS
                     AQRNLMQFTKVLSDAKLGRDYD*"
     gene            20214..20522
                     /locus_tag="PHAGE-A12--js4906-22-5_S12_scaffold_9_curated_
                     closed_complete_prodigal-single_27"
     CDS             20214..20522
                     /product="hypothetical protein"
                     /codon_start=1
                     /transl_table=11
                     /translation="MTNSNIDNSMHIVLNELETQLNYRESKTEVFNRCVSERMKDVYS
                     VQSKFLDDSVERLSSVAAFNLHDMDKLKIMCNVLKDLYKNLSVDRLKLIDTILRICED
                     *"
     gene            20528..20929
                     /locus_tag="PHAGE-A12--js4906-22-5_S12_scaffold_9_curated_
                     closed_complete_prodigal-single_28"
     CDS             20528..20929
                     /product="hypothetical protein"
                     /codon_start=1
                     /transl_table=11
                     /translation="VPQKVLDNTTVNATAKLSAHDLSLLNGVSEKINSEFLKNLRDVM
                     VYAAAEMVRDGADSVSVDYPFIGSLTISRSTSKKGNTCPGDLYYSFTPAKTFDKNMRL
                     AFDEGYSEIPSMLADKYGAKLLSTYQKFLEE*"
     gene            20937..21464
                     /locus_tag="PHAGE-A12--js4906-22-5_S12_scaffold_9_curated_
                     closed_complete_prodigal-single_29"
     CDS             20937..21464
                     /product="hypothetical protein"
                     /codon_start=1
                     /transl_table=11
                     /translation="MSDKPINSNLALDTMSSIANCEDLTSNTIETSDVSLNKFKLFLV
                     AQAKNELRRIVKLTTFLDQVEDNFVSTATDLMQEYPDNLDLISETMKTLMACINRSND
                     LISAVMSDDKLNSFVFNINTGDMQNNKFGLDIDSRTRVRATANNLLAMLTAKAESPTE
                     DNKNSEGESTDSKEG*"
     gene            21467..21928
                     /locus_tag="PHAGE-A12--js4906-22-5_S12_scaffold_9_curated_
                     closed_complete_prodigal-single_30"
     CDS             21467..21928
                     /product="hypothetical protein"
                     /codon_start=1
                     /transl_table=11
                     /translation="MFNVNSRDNVITDQFHFYRKSDNELLDVIKADFNQFGQIYRIYV
                     NTNGETVVLDSTEFVYTNTLLNVPGLGVASCGDTIVLSQYRKKPKMYKLGFGWHINSS
                     NQNIYSWYLFDPAEDPFRAKVKTLYFDDIPNILGIQNNVPGMLPDDIITNY*"
     gene            21945..22493
                     /locus_tag="PHAGE-A12--js4906-22-5_S12_scaffold_9_curated_
                     closed_complete_prodigal-single_31"
     CDS             21945..22493
                     /product="hypothetical protein"
                     /codon_start=1
                     /transl_table=11
                     /translation="LETSFGLAKDTIYVIHDWQQLLSIPSTIPNVKCYVDLINDDLCC
                     GTMIAIFNSESHYDYIKFFVAGDHSKIVDCCSLTYSVNDTLKVLKAFGYNVEYASFDI
                     SRSTRDLLFSYYQLGFRYVFKSTLDGNIYVSKDNSPDLITGTACSASPNFKYCDFTFL
                     DSGVGQSISNLLGIKDCSCNCC*"
     gene            22731..24083
                     /locus_tag="PHAGE-A12--js4906-22-5_S12_scaffold_9_curated_
                     closed_complete_prodigal-single_32"
     CDS             22731..24083
                     /product="hypothetical protein"
                     /codon_start=1
                     /transl_table=11
                     /translation="LNSFGIISKTMILDVGNSRTQSLVLYDRSLDYYELNIKFVNGSL
                     LFDISDNYKVSFILDDIQYNSTFVDIVNTRLGQIKISLNSQMLYTNINTNHSMILLLA
                     NEVNSFRLPISIHIDRGLDPQQINNSGCDCHPRPGPGPCPPMPPTPPRPVPPEPQDAK
                     DTLITVNSYDELLQYSVKSVDGRIVRLNADVSKFKSLCLDKTDSNNIIVSQLISNDFT
                     YYVNNYFYCFVQIPENENCIVRISLVGNGSTLKESYPFEVTGGSWVPIFYSYSIKSDI
                     SIGDLTLQISIEDVDSNNRFSTVKLSCVTNYINEKSVKNIIKNGNFDSNLDYWLIGGS
                     SSHFFDKSYLSQSQLLEFNDLNNYWRCVSSAEIFPDSQASASEEVVKQVVNEVVTEEF
                     KKRTTLADYGITDAYTMEQVDSMLDTDDPDSKLNTAVSIAINNDFNNVILNGGTSNGK
                     *"
     gene            24073..25314
                     /locus_tag="PHAGE-A12--js4906-22-5_S12_scaffold_9_curated_
                     closed_complete_prodigal-single_33"
     CDS             24073..25314
                     /product="Putative uncharacterized protein n=1 Tax
                     =Lachnospiraceae bacterium 7_1_58FAA RepID=H1CBT7_9FIRM"
                     /codon_start=1
                     /transl_table=11
                     /translation="MASKELNVVIQQRNDSAENWKTSTYVPLVGEICVENDTGLFKIG
                     DGAKKFANLKYANDFNTAISAARDDMYSGTITDGQTVDAAIAAALGGKTAKQGDMCVL
                     KKTINGDKLSYTAYVYNGTAWTAMDGNYDASNVYFDSDLTYTANIGVKTVPSSGSGTI
                     AAAGKNVKQVFADILALEKNPSTTQPTATLNSSNIGAKEVGTNIAIAYSFATSVGSYT
                     YGPATGVTFSEYSATFNKETKTGQSGTFTSVQVTDSTNLTITGSCKSTAGAMPKTNIG
                     NDYAAGRIAAKEYTPTRGTLTGYRGWFYGYKNGDNAIADPTAITSAQVRALGSGTKTS
                     FPTQLSTDKMKQMFFAAPKGRKTSVTVADATNGAPQTVTKITDVMVEGANGYDAVAYD
                     VWYVNNAAAASGSAKFNITVK*"
                     /db_xref="UniRef100_H1CBT7"
                     /db_xref="H1CBT7_9FIRM"
     gene            25335..27896
                     /locus_tag="PHAGE-A12--js4906-22-5_S12_scaffold_9_curated_
                     closed_complete_prodigal-single_34"
     CDS             25335..27896
                     /product="LPXTG-motif cell wall anchor domain protein n=1
                     Tax=Lactobacillus oris PB013-T2-3 RepID=E3C8V9_9LACO"
                     /codon_start=1
                     /transl_table=11
                     /translation="MTRDEFFAQKAKGALWDVGVSIQRGNPLPLDSNSVFESKAKADE
                     YVAGVLAYPGQIIAVVEASATTIYYIDQAMALQEVGKIPLGDGKSIKVDAATGKISIL
                     GVDTAETGAQPVKQADGSIKWIKPDTTTVEGLSKAVEDLEGRIDPIEKTEYGIEKLAK
                     STDGMLATYQLYKTVDGGAKTYLETKIDIPKDLVVESGTVKTYATKTEATTDGMSADQ
                     AATETFPGTFIKLTIANKTSDNLFINVSGLIEYVTSGSADGDDIVITVSADHKVTAAL
                     SSAIKTSLSKADSALQAADITAGKTNGTIDVKGTDVKVTGLADAAYTTVKSIEDKIAT
                     AKSEAIADAGTAADTKITTKVGEIGDKTVKAYTDDAVSAVESKVDDLTTSVGALDLKA
                     LAHLDTVDEAHLEEKLAAKINGKATKATTLEGYGITDAMTKTAIESAISAAKTEAATD
                     ATSKANAAKTAVIGTAGDTADDDTVKGAKAYADSIGTNLKGTVVGKSTDKSSADTIYG
                     AKAYADDKANAAKTAAEKTAADALSPVSAKATANETAIATLNGTGAGSVSKKITDAIA
                     DLDVADTAKTGEFVTAVSETDGKISVSRAALKASDIPNITTAKLTDFATEMAKKQNSL
                     EFMTAPSSINKVATAADLTSAVAGLSGAMHYIGTSSKDPTLEAGPTVEGHTGAFVSGD
                     VVVFDKSEYVYDGTSWRELGSEDSYVLKGTKFTNSDIADNAAIDQSKIAGLTADLGKK
                     LDATTAASTYVAKEGYVAYTQAEKTKLAGIAEKAQVNVLESIATPDGDLTAKSKKVTI
                     PAATAAKLGLVKGSAAENKVAVAANGEMEVNSLNVNKLTQTAGDTLILNCGTSKV*"
                     /db_xref="UniRef100_E3C8V9"
                     /db_xref="A0A0E9E6Z3_CHLTH"
                     /db_xref="sne:SPN23F_17820"
                     /db_xref="E3C8V9_9LACO"
     gene            27937..30921
                     /locus_tag="PHAGE-A12--js4906-22-5_S12_scaffold_9_curated_
                     closed_complete_prodigal-single_35"
     CDS             27937..30921
                     /product="Uncharacterized protein n=1 Tax=Eggerthella sp.
                     CAG:1427 RepID=R5FP44_9ACTN"
                     /codon_start=1
                     /transl_table=11
                     /translation="MAQNESTNTTIISRIMSKIDTAANWDANNPVLLKGEVVPVIVPD
                     SEGNTAYVVFKVGDGVSNYATLPFTSANAWDVYDWAKAATKPTYDYSEIKNTPTIPSA
                     PTIDQKYSATSKNAQSGVAVAEALAFKVDKVDGKTLTSNDFTSALLSKLNGIAEGANK
                     YVHPTHTAHSTSGLYKITVDALGHVTSATAVTKADITNLGISDITVDAEMSTTSTNPV
                     QNKVVNTALSNKQDKFANITNPGICKVEMSNPGQTYFCNYTSDSGIYFDSSIRLLQGK
                     GIKNDDDLVHKKYVDTEVANNKVTVDSEMSSTSTNPVQNKVVKAEIDSKALNVTDTGS
                     GNLSISSLGYSPVTTNSVYISDFTDADTASVDESGNAVSTQSTGSDDISTRAAAAAGS
                     NVTLKSIYFNDLGVTYKIPDAVTVDATLSSSSTNPVQNKVINTALAGKTDLSESGASS
                     LINKLSTGNSTPSDTDYFISQYVGGGTTNTNYYRRPISTLNTYIKSKADKTPTSGSAN
                     LVTSGAVYTALSGKASSTHTHTLNQVTSSSFNTTGSVDYISRSLVPYISGTKFYGMPA
                     AAITVEYSRDAGATWIDYGLDDGAKMRIFDHSGGANLYLGKASTKADNSINNMLRITI
                     DATKSDGRYLSTDSMFTWMSSNGNTTCVTLEVASYSAPTTFKTIVNNAPINGWSGPNM
                     SHYGSITFGGSTAGSTSPNNQFYRLTYKQTAISSSHSSALIGDIRFFGSALWGGGMAI
                     VNGMLNYGAPYGVTIRPDTASGIVNFNLLGATFGKGTSADGKYSLAGGINAVANHEGS
                     IAYGRDLNTSAQYQAVFGKYNATSSTALFQVGNGTSTSSRKTAFNVFTDGHAEVQTQG
                     TTNNSVVIKSTVDAKQDKFATVTTADTIQTVKIGDNLSIVTSPNFGYSQIRSSKILVL
                     SGEDSTTSYVSLRKSKLESSCDFDATQGYLRVRDNPLADDFAVNKKYVTTAVSNKLDA
                     DTDNYNIAYDTTSEAIKITFKN*"
                     /db_xref="UniRef100_R5FP44"
                     /db_xref="sha:SH0326"
                     /db_xref="R5FP44_9ACTN"
     gene            30953..33007
                     /locus_tag="PHAGE-A12--js4906-22-5_S12_scaffold_9_curated_
                     closed_complete_prodigal-single_36"
     CDS             30953..33007
                     /product="Tax=RIFOXYC1_FULL_Spirochaetes_54_7_curated"
                     /codon_start=1
                     /transl_table=11
                     /translation="VADPVVYYADFTSVVSTAPYFTFTANCYGGKASNDTCTISINAK
                     YNAPKGAISNSGQALVCEIWVDHKRETSIAIGPGGAYNISGKTSLDLGTYYYTVKRGE
                     GGTSRNCHIGAYVSLSGIYWSGKNLGSKNADTSIATPNLPVEHTCYFDGNGGTVTAAT
                     AVKVYGKQLSMPSASRPGYNFLGWSENSTATEATYPGNSLQWVSDKSYTFYAVWELAE
                     ISWSMDCSSLYDSHTLIWSSDTDEPTIAFSSSTIPTVKFKINTSGTISNFKYHFLGYH
                     DTSMSVSANTQYTASYTNAIYQLNNQSDRSIVNTNISGSFTLSQGSNSFNKTFSRNVN
                     FVIGTAVSDVKANLIYCYKTSTTNCKLKYKLTLPMVGDNKFNLSATDHYTSIMDIIGR
                     YTQDGVGSVYSSSTFTSAQGSNELTVDSTLTLKDDNVKSIAVCLPKLMINSPSSAIPI
                     LTVNTAPYANQDILLKKDKTVECVELIETNENEIAFQKGGRLYCKEFVETGEQITSDI
                     FVYSSDFDVDIASTPSFGGLHLTGYPLDGQHQMLIKPQQGIMIWAGTTTTYANLEINS
                     TTMSDDAEHSDNYIPENVKSLTVSIGAEDTFFNQGGAAAYIIRNANTESVAEFEATST
                     NNMSHTFTGVAGCYLHVYMNASSGCKFTQQILRPTAMATIESDIPFNKNYSIEAIEFK
                     EV*"
                     /db_xref="89719199"
     gene            33015..33146
                     /locus_tag="PHAGE-A12--js4906-22-5_S12_scaffold_9_curated_
                     closed_complete_prodigal-single_37"
     CDS             33015..33146
                     /product="hypothetical protein"
                     /codon_start=1
                     /transl_table=11
                     /translation="MAQLKSLTINGKDIIDLIYPVGSFYMSTESAPPKSYLEEHGSK*"
     gene            33158..33445
                     /locus_tag="PHAGE-A12--js4906-22-5_S12_scaffold_9_curated_
                     closed_complete_prodigal-single_38"
     CDS             33158..33445
                     /product="Gp12 n=1 Tax=Vibrio phage KVP40 (isolate Vibrio
                     parahaemolyticus/Japan/Matsuzaki /1991)
                     RepID=Q6WHF6_BPKVM"
                     /codon_start=1
                     /transl_table=11
                     /translation="LWGVDDTDDPGSVGGEKTHTLTINEMPTHSHKPDTWSQVMSPGG
                     DTGSIGVNGTKIGSYRDFKDKQTYETSSVGSGQAHNNMPPFYATYIWHRTA*"
                     /db_xref="UniRef100_Q6WHF6"
                     /db_xref="A0A075KQI0_9CAUD"
                     /db_xref="sik:K710_0922"
                     /db_xref="Q6WHF6_BPKVM"
     gene            33522..33902
                     /locus_tag="PHAGE-A12--js4906-22-5_S12_scaffold_9_curated_
                     closed_complete_prodigal-single_39"
     CDS             33522..33902
                     /product="hypothetical protein"
                     /codon_start=1
                     /transl_table=11
                     /translation="MAQVKTLNINGSDVADFIVEQGSHGDWIYRKYNSGIVEMYATPM
                     AHGAKADNLSVSTINSYELPFKLSGNVSCNVNVFAGEGWKIKKIYPRQITNDNKLEVV
                     IYTDSDIDNVTNIYISIIIIGCWK*"
     gene            33936..34325
                     /locus_tag="PHAGE-A12--js4906-22-5_S12_scaffold_9_curated_
                     closed_complete_prodigal-single_40"
     CDS             33936..34325
                     /product="Uncharacterized protein n=1 Tax=Firmicutes
                     bacterium CAG:145 RepID=R6F1T1_9FIRM"
                     /codon_start=1
                     /transl_table=11
                     /translation="MAKLKNLSINGIDVTDFIIEGGVSGGWTYRKWNSGILECWFSDI
                     YTFPVGTSSGSGIEGIGLQSTDIPLPSEISFTNKPCCTGSVDWYFCEWITCSFHDNSI
                     QVRVYCNGNSANTTDKFIDIHCIGRWK*"
                     /db_xref="UniRef100_R6F1T1"
                     /db_xref="R6F1T1_9FIRM"
     gene            34456..35073
                     /locus_tag="PHAGE-A12--js4906-22-5_S12_scaffold_9_curated_
                     closed_complete_prodigal-single_41"
     CDS             34456..35073
                     /product="hypothetical protein"
                     /codon_start=1
                     /transl_table=11
                     /translation="MLIKQTFSKSNWGGLYTMAKLKSLTINDVDYLDLAHQSTLIAYG
                     QIQRSGEADQVYASGTSTPISDIFVPDKCTSTIVNYDKTVLSYEAGTFRIYPQNVVRL
                     IELNILIGGSSNTGCTGLTFYEGLNNELPTGSTVLTTRTIVPCEPNRFCTLLSQPYII
                     TLDDAASSANAFYVNPVLAPYNGNFTGSSAGLPCSATIKVYSKYL*"
     gene            35152..36441
                     /locus_tag="PHAGE-A12--js4906-22-5_S12_scaffold_9_curated_
                     closed_complete_prodigal-single_42"
     CDS             35152..36441
                     /product="hypothetical protein"
                     /codon_start=1
                     /transl_table=11
                     /translation="MAIGIDGILEQNDTLRLTKDVNLKNLPLNLSEYSKLDLCGFTLT
                     SADRQYAIEIFHNKVTICNGKIRGYRGISVDEVSDLYLNSVNIEVASRALGVYDGSIA
                     SISKDSIVHTTDSDCTILVLGDKDLGTTKSIRESSLIIHGTVINDSETDISYAVSGNG
                     LELTGVNITITDTAKITAKYTAIFLSFTGKTIINGATISGATAIGIKGGKLDIKNATI
                     ESFGEKKEFVETSGFDPTGDAIAIASTNYPAGVPIVTLSNNNVISKNAKAVSTYMYNT
                     EEASICEIKSGRFKPTLDNSENLFAPYCVSLSSGDVCKIGIVSKKFYTKDEDALDKSG
                     TNSNLYVILNYNFIYKNKVISGKVDEYVQIISKLTVDENSGLTVSGEVFPIQYKTFAE
                     VFNLIKPSIMKNMASEIYKFDIKSYNSVFLSTVNKIK*"
     gene            36471..36665
                     /locus_tag="PHAGE-A12--js4906-22-5_S12_scaffold_9_curated_
                     closed_complete_prodigal-single_43"
     CDS             36471..36665
                     /product="hypothetical protein"
                     /codon_start=1
                     /transl_table=11
                     /translation="MNLCINLTLDELNFIIGTLTERPYKEVAELISKLQIQGEQQLAE
                     IRRSESVAKSNKTTDESKTK*"
     gene            36840..37172
                     /locus_tag="PHAGE-A12--js4906-22-5_S12_scaffold_9_curated_
                     closed_complete_prodigal-single_44"
     CDS             36840..37172
                     /product="hypothetical protein"
                     /codon_start=1
                     /transl_table=11
                     /translation="MTNTTEFNARVCTKIDSNDNYVVNDPTLLSGEVALVKVMSGNQS
                     VVLAKVGDGLRKFSELNFVSGLSADVYDWAKAELPDSVMSATSTNPIQNKVVKQYVDD
                     NKSYWSEF*"
     gene            37201..37653
                     /locus_tag="PHAGE-A12--js4906-22-5_S12_scaffold_9_curated_
                     closed_complete_prodigal-single_45"
     CDS             37201..37653
                     /product="hypothetical protein"
                     /codon_start=1
                     /transl_table=11
                     /translation="MNMQCKCNCNIRILDLDVRNRQTPSNVVLYSNSLQCTRLQFNLY
                     NGRNTNFQIPINCKVRVFVNNEEVRESNILINNRCLGRFTVTLDNYLFNDEFNVMHEL
                     NVVLSTGDSTEFDSSTNDIILTTSVMYLEGIDPMTQSDKVYKFPNTVK*"
     gene            37717..38037
                     /locus_tag="PHAGE-A12--js4906-22-5_S12_scaffold_9_curated_
                     closed_complete_prodigal-single_46"
     CDS             37717..38037
                     /product="hypothetical protein"
                     /codon_start=1
                     /transl_table=11
                     /translation="MAKVPVKLKWGIHDNLPTTKDSGSILFETDTGDVYVDASSVERF
                     KLTDTSKADKAETLAGYGITDAYTKDEIDSLYGTIASYLRQQVDVTEETMKENHPTES
                     GTTT*"
     gene            38082..38498
                     /locus_tag="PHAGE-A12--js4906-22-5_S12_scaffold_9_curated_
                     closed_complete_prodigal-single_47"
     CDS             38082..38498
                     /product="hypothetical protein"
                     /codon_start=1
                     /transl_table=11
                     /translation="MADNTQTTGSDNTEVVDKKYREQYYRFVTGAGVKFTHVNTEDTM
                     DYVGICLNEYGKPSFFMKGNYTAAIIAQMFNYGCTFDSAVARLMHIYADDPTATKEAA
                     EESVLVVFRDILGDPKWDPDALVEKETNTDTPSKTA*"
     gene            38555..39130
                     /locus_tag="PHAGE-A12--js4906-22-5_S12_scaffold_9_curated_
                     closed_complete_prodigal-single_48"
     CDS             38555..39130
                     /product="hypothetical protein"
                     /codon_start=1
                     /transl_table=11
                     /translation="VAITPTITDCLDEIKKQRKALASNITAKGVSALASEKLNSLVIK
                     VLDITTSQNLSYGEFRPTTDTPTVTLNGIGFVPYKIGLTCYQVLNWVNESTEISTEYV
                     GMISALTPFSKATLYKRAVDAGGNDSNLSIESNSTGIVITVTQDSSTGKYSVTLSYEA
                     YNSDSSHELKRYFKANYDYSWTIVGEEFLNL*"
     gene            39127..39417
                     /locus_tag="PHAGE-A12--js4906-22-5_S12_scaffold_9_curated_
                     closed_complete_prodigal-single_49"
     CDS             39127..39417
                     /product="hypothetical protein"
                     /codon_start=1
                     /transl_table=11
                     /translation="MRFFKNIVTSTDAEGREVDSLTSMTACTNAASGDVEINKAYYAY
                     LKMALDWAYNGKHTDRDPDNPTRFGKETQDQALDIAANYLHQYDESKFPKMH*"
     gene            39439..40605
                     /locus_tag="PHAGE-A12--js4906-22-5_S12_scaffold_9_curated_
                     closed_complete_prodigal-single_50"
     CDS             39439..40605
                     /product="hypothetical protein"
                     /codon_start=1
                     /transl_table=11
                     /translation="MPSGGGTIGGSDLPIIEYELLPETLVMQTDAVMFNRSVEITIPG
                     EPTNLTATSIDKCTKVKLSLTAPTQVGSFDRIGYAVNIELKKNDSSSYVDVTEIFATQ
                     YNSGQYASDYKILNAILIMAPDTSISIPYSYIGTITKESKIRFKVKTVNARDYDVFKT
                     TGALGDPKIIYSNTVTVIHDVTSTLNQLNAITTSTVSIAPESTITGSGPYGSRSNYMV
                     VFNLPSGNFTDTLNITGCLITLEARPVGSTGWTNIFTSGTNYNDIGGKFVLAGMNQMR
                     CAYKFNQKDLNDPSSTSELRLVAVQRLSNDDGPELGVIGSREILKTITTVALPLNKCI
                     DIRFMVHQKKIAASVIAYDSSYDLNSDGKVDTADLTLCRKILLGIEPCPSGYFL*"
     gene            40761..40997
                     /locus_tag="PHAGE-A12--js4906-22-5_S12_scaffold_9_curated_
                     closed_complete_prodigal-single_51"
     CDS             40761..40997
                     /product="hypothetical protein"
                     /codon_start=1
                     /transl_table=11
                     /translation="MREKVASVIIIVDLILCGIAVIIPIFACLITWNLKYLWFIGVDF
                     LALDIVLLVQYIIVCTVDHVKQKCNKDKDDNRFI*"
     gene            40994..41254
                     /locus_tag="PHAGE-A12--js4906-22-5_S12_scaffold_9_curated_
                     closed_complete_prodigal-single_52"
     CDS             40994..41254
                     /product="hypothetical protein"
                     /codon_start=1
                     /transl_table=11
                     /translation="MTVVMKYRNRPVRFTTKGFFNLKLGYRYKIVMELDNGEDLQIKA
                     PSFLYDRGNDFNSNELAETVLRQSVNDLVNSDPKRNSILSIY*"
     gene            41473..42270
                     /locus_tag="PHAGE-A12--js4906-22-5_S12_scaffold_9_curated_
                     closed_complete_prodigal-single_53"
     CDS             41473..42270
                     /product="hypothetical protein"
                     /codon_start=1
                     /transl_table=11
                     /translation="MIKQWLVSHKFQIVLIVCFILLFICAILNFNGKNDLHKNTTALN
                     EKNSSLQSENSQLQQDNEQLRKDKTQLEKDNEESKKRIEELEKEKSELLAKRKLQQAT
                     LIKLSNNTTISKVSTLPEGEYPEARLIWNTIKSWGYSDNVVAGIIGNMMAEVGGGTLA
                     GLSNWHTDGCGYGLVQWTSGRQRLLKQLYGVRPNIEQQLQFIKNELTGQNGVNRQVTD
                     AQYNELLNASSPEAAAMTFAKYYERCGSSYRAKRQPFARTAYNYFVN*"
     gene            42397..42732
                     /locus_tag="PHAGE-A12--js4906-22-5_S12_scaffold_9_curated_
                     closed_complete_prodigal-single_54"
     CDS             42397..42732
                     /product="hypothetical protein"
                     /codon_start=1
                     /transl_table=11
                     /translation="MNSELTKTEEFKILSALKTFICDQYVMYNKYEDQAPPKSMLQDY
                     CKFIYSISVDGKSDSIDEVKYDYAQSIYVRCLDTAKDQARGLLKHKVTVIPPMFNSES
                     LQDILSLKV*"
     gene            42761..43117
                     /locus_tag="PHAGE-A12--js4906-22-5_S12_scaffold_9_curated_
                     closed_complete_prodigal-single_55"
     CDS             42761..43117
                     /product="hypothetical protein"
                     /codon_start=1
                     /transl_table=11
                     /translation="LALTKDNEFTIKCKLRRLLTEAITYKYQYSHQSKTNTMYIRDIQ
                     LMLLNMFETSDIKDELVAYAKSVLDECKTIANRTAASQLKHKYDATEFLANMDLDYIL
                     SEQFITDLESEDKGEN*"
     gene            43123..43596
                     /locus_tag="PHAGE-A12--js4906-22-5_S12_scaffold_9_curated_
                     closed_complete_prodigal-single_56"
     CDS             43123..43596
                     /product="hypothetical protein"
                     /codon_start=1
                     /transl_table=11
                     /translation="MITFEELKQKFKICKPVARDTLLIKTSEWSEFNYYVNLVKSKIT
                     AFLDEEESAIEFVRDYVAYKDDTIADRFKHIINDHNDKFTGSTVCHAEDTFDIEKGMR
                     IARSKALKKKYSYMKKIDELSVDAYKEAINIINERIAKNSKRIDNYEKYIDGIRF*"
     gene            43774..44676
                     /locus_tag="PHAGE-A12--js4906-22-5_S12_scaffold_9_curated_
                     closed_complete_prodigal-single_57"
     CDS             43774..44676
                     /product="Putative uncharacterized protein n=1 Tax
                     =Lachnospiraceae bacterium 7_1_58FAA RepID=H1CBZ0_9FIRM"
                     /codon_start=1
                     /transl_table=11
                     /translation="MENRMNTWSTIGTNVRECKNIADVLHQSKLDYTVEAETLTTDSG
                     LIVPNRKATTALIDGERKYFGVVSDKYQICQNADAFDFVDSISDDLTFEKAGMTQSGM
                     VYVIGRLPEVEVLGDTIQPHVIMQNSFNGRYNLRTTICPLRIVCQNQFNFAFKHSENN
                     VTIIHSAQMIGKLANAKRLLSGVAEYMANFNEEAERLAGIQLGMSAEQIIGKFFEQSL
                     KGDETVKKIEKIEAQKKAILNAYNCEDNQNFKGTVWGLANAYADYTTHKATDSSDDSK
                     FLTVTFDPHMMNKFMEFVMDRVAA*"
                     /db_xref="UniRef100_H1CBZ0"
                     /db_xref="H1CBZ0_9FIRM"
                     /db_xref="fpa:FPR_01740"
                     /db_xref="TIGR03299"
     gene            44786..45400
                     /locus_tag="PHAGE-A12--js4906-22-5_S12_scaffold_9_curated_
                     closed_complete_prodigal-single_58"
     CDS             44786..45400
                     /product="Uncharacterized protein n=1 Tax=Blautia hansenii
                     DSM 20583 RepID=C9L7M4_BLAHA"
                     /codon_start=1
                     /transl_table=11
                     /translation="MAYLLYNDKYYIEKTGGGKFSATSNIDKAFRASSDVLQSYINNQ
                     ISKKERPLYKIVDDETDSLPTKDKLGTPMLDVSTIELSEEHITNVVDKLFNIIRENKV
                     DLNLLAAYIIYMREELSHVSGEITDYYHYIEFNDLSASSGFKVYKDLKQTLIHRRKLK
                     DTISKLDLLMQTFKDNSEASFTIFDYIEPDDRSYTARELPELFE*"
                     /db_xref="UniRef100_C9L7M4"
                     /db_xref="C9L7M4_BLAHA"
     gene            45603..46328
                     /locus_tag="PHAGE-A12--js4906-22-5_S12_scaffold_9_curated_
                     closed_complete_prodigal-single_59"
     CDS             45603..46328
                     /product="hypothetical protein"
                     /codon_start=1
                     /transl_table=11
                     /translation="MYGTLKALKSVITPELRQSTPEELCLAYQATKDGCYIAAMYEKM
                     ISVAMPIRNNYKIMDDELCASIMLEGLDTLMTMYDPKQKTKFKTLFYTSFSRMMYGWS
                     KSYTRQKRTCPGQLVSIYDNRYDGGAGMDDDQVQWSNFIEDPKSTDAFVASDIHQFID
                     SDLFDKEQQKIISLLIEGYSISNITEILGIAGSRVHKQIKYIRETFTQNGITPKTAHK
                     NSTSSKRKNCKNSKDEIKEGAIA*"
     gene            46325..46693
                     /locus_tag="PHAGE-A12--js4906-22-5_S12_scaffold_9_curated_
                     closed_complete_prodigal-single_60"
     CDS             46325..46693
                     /product="hypothetical protein"
                     /codon_start=1
                     /transl_table=11
                     /translation="MIRTTYKCCDCSTLFDAAYADDQICPYCHSVNVVQAELNSNIEK
                     PIVDEPDEPKDYIIYYYKFGFKVMHKDSHFYKHTDGNLSELLKPNSGVRFYTREGAIK
                     AIETMKKNSPDWDLRAKKVK*"
     gene            46928..47003
                     /locus_tag="PHAGE-A12--js4906-22-5_S12_scaffold_9_curated_
                     closed_complete_prodigal-single_trna_1"
     tRNA            46928..47003
                     /product="hypothetical protein"
     gene            47428..47508
                     /locus_tag="PHAGE-A12--js4906-22-5_S12_scaffold_9_curated_
                     closed_complete_prodigal-single_trna_2"
     tRNA            47428..47508
                     /product="hypothetical protein"
     gene            48012..48085
                     /locus_tag="PHAGE-A12--js4906-22-5_S12_scaffold_9_curated_
                     closed_complete_prodigal-single_trna_1"
     tRNA            48012..48085
                     /product="hypothetical protein"
     gene            48090..48166
                     /locus_tag="PHAGE-A12--js4906-22-5_S12_scaffold_9_curated_
                     closed_complete_prodigal-single_trna_1"
     tRNA            48090..48166
                     /product="hypothetical protein"
     gene            48314..48389
                     /locus_tag="PHAGE-A12--js4906-22-5_S12_scaffold_9_curated_
                     closed_complete_prodigal-single_trna_2"
     tRNA            48314..48389
                     /product="hypothetical protein"
     gene            49480..49644
                     /locus_tag="PHAGE-A12--js4906-22-5_S12_scaffold_9_curated_
                     closed_complete_prodigal-single_61"
     CDS             49480..49644
                     /product="hypothetical protein"
                     /codon_start=1
                     /transl_table=11
                     /translation="VLLKSTPMGLPKSMLFIDALRKTDDGKKCTFVSKWPKVNSITVK
                     KNGDYKKLPF*"
     gene            49783..49858
                     /locus_tag="PHAGE-A12--js4906-22-5_S12_scaffold_9_curated_
                     closed_complete_prodigal-single_trna_1"
     tRNA            49783..49858
                     /product="hypothetical protein"
     gene            49953..50028
                     /locus_tag="PHAGE-A12--js4906-22-5_S12_scaffold_9_curated_
                     closed_complete_prodigal-single_trna_2"
     tRNA            49953..50028
                     /product="hypothetical protein"
     gene            50093..50893
                     /locus_tag="PHAGE-A12--js4906-22-5_S12_scaffold_9_curated_
                     closed_complete_prodigal-single_62"
     CDS             50093..50893
                     /product="Tax=CG_Delta_03"
                     /codon_start=1
                     /transl_table=11
                     /translation="MQYGALKYKIDKRDYCLKSGVSDFPKSFLCENMSEVKNQRNINS
                     CVAHATSTILETLNKVETGKDVKLSTDFIYGMQGVAYNRLDQGMYLRDACKIVKKYGD
                     PEESVISGNTEQPKCTTKLKSKLNDTVYKQAYAYHIDSFAYCASTSDIKHALMNYGPV
                     IASVDWFDRYTIDENNVIHMGSNCESGGHAIVICGWNEYGWVCQNSWGKTWNKNGEFI
                     YSYDDKLNEAWSFVDASNEDVNVPKTNNILDILYKILNFVLNLLKLSK*"
                     /db_xref="33273097"
     gene            50950..52632
                     /locus_tag="PHAGE-A12--js4906-22-5_S12_scaffold_9_curated_
                     closed_complete_prodigal-single_63"
     CDS             50950..52632
                     /product="Gp540 n=1 Tax=Bacillus phage G RepID
                     =G3MAT0_9CAUD"
                     /codon_start=1
                     /transl_table=11
                     /translation="MSKISDANRVSYKKSKVDAARHTSEVETNFMSGESYKMIDPLTT
                     LKLVTASSIYGEPQYYVDGMKSKKTMPARFTVNHLVGDNSILSSDIYSGKDTVSIMEY
                     IIDKALDYDFAKTLEWAVTLRTDFYMRLNPQIIMTRAAIHPKRKEFTEQYPGGFDYVN
                     QQVMLRADDPMSQLSYYVYKMGNKNNMPSLLKRSIAKKISSLSRYQVAKYKNKDMGLA
                     NAAKIVHANSKVLDELIQTGTVDVKDTEQTWENLRSAGTDWKTIFETINMPHMALLRN
                     IRGVFTEIEDIDFCKTYLAKLKSGVTTGKQFPFRYYTAMRAVSKDVNVHHKSLIVDAL
                     DECIDLAMGNMPHIKGKTIALSDNSGSAWGTFNSEYGSVTVADIDNLSAACIAKCSDE
                     GYVGYFGDKLIIEPITKRSGVLTQIKSHNISCLRVGGATENGIWIFFRDAIDKKIWYD
                     NIVIFSDQQAGHGGLYGTSEGIAEYRKRGFDHDMHVNVMDLILEYRRQVNPKVNIMSV
                     QTAGYTNAVIPENIYRGTISYGWTGKEAVALKSVTDIWDEYENNKNNNSSNV*"
                     /db_xref="UniRef100_G3MAT0"
                     /db_xref="G3MAT0_9CAUD"
                     /db_xref="scu:SCE1572_15185"
     gene            53556..53972
                     /locus_tag="PHAGE-A12--js4906-22-5_S12_scaffold_9_curated_
                     closed_complete_prodigal-single_64"
     CDS             53556..53972
                     /product="hypothetical protein"
                     /codon_start=1
                     /transl_table=11
                     /translation="VKCLDTDMDIKYELDQLNAMYESNFSSYNLQRHMDVRHINQYVN
                     DTRFIGLVPGSPEFAAKYDEIGDALSRKKVSPSYSNDRYVGFITKDGRYLKYDRKTLD
                     TVVYDHQYTISLHKKSKSYYDKTLKYSFGREMPYNT*"
     gene            54280..54354
                     /locus_tag="PHAGE-A12--js4906-22-5_S12_scaffold_9_curated_
                     closed_complete_prodigal-single_trna_1"
     tRNA            54280..54354
                     /product="Pseudo"
     gene            54358..54434
                     /locus_tag="PHAGE-A12--js4906-22-5_S12_scaffold_9_curated_
                     closed_complete_prodigal-single_trna_2"
     tRNA            54358..54434
                     /product="Pseudo"
     gene            54511..54599
                     /locus_tag="PHAGE-A12--js4906-22-5_S12_scaffold_9_curated_
                     closed_complete_prodigal-single_trna_3"
     tRNA            54511..54599
                     /product="Pseudo"
     gene            54880..55323
                     /locus_tag="PHAGE-A12--js4906-22-5_S12_scaffold_9_curated_
                     closed_complete_prodigal-single_65"
     CDS             54880..55323
                     /product="hypothetical protein"
                     /codon_start=1
                     /transl_table=11
                     /translation="MKEWYKLHYKLNKNEEAICSLCTVVEADPTHIITRTSSGSYNLY
                     SVGDDLTLSKISSGKSPLDYYNTVFGTKKSILKHNISTVNEPPTTNELKEVTAAIADF
                     KISIEPKNTDIPKVKDKPKSNLKDSASVKAKSKLKSKSMGRTSFL*"
     gene            55320..55760
                     /locus_tag="PHAGE-A12--js4906-22-5_S12_scaffold_9_curated_
                     closed_complete_prodigal-single_66"
     CDS             55320..55760
                     /product="hypothetical protein"
                     /codon_start=1
                     /transl_table=11
                     /translation="MKEHISILNECLGDTLITATFPVVIPEDVDFDAAYNQIAKMVNK
                     TGEVSTVPVDLIYWVCNCQCISNLSKFDRIQDVVIESMPEDRVVMIEVTFWVENMYPK
                     ITYTGKHDIFSVDDKEVKNCKLNLSNIRLVDPYEQSVFDESISN*"
     gene            55769..56143
                     /locus_tag="PHAGE-A12--js4906-22-5_S12_scaffold_9_curated_
                     closed_complete_prodigal-single_67"
     CDS             55769..56143
                     /product="hypothetical protein"
                     /codon_start=1
                     /transl_table=11
                     /translation="VIIIASPNCFYQKLCTHCGNKFSCINPEESYCHGCRQKIISALK
                     RAYKRQQLGLPDDCCRGELIAANRKARESNPRVIQTEHYVKPKKDKFSIILKEVDTYN
                     RKHGTCLSYGQYLTYKETGRLK*"
     gene            56151..56498
                     /locus_tag="PHAGE-A12--js4906-22-5_S12_scaffold_9_curated_
                     closed_complete_prodigal-single_68"
     CDS             56151..56498
                     /product="hypothetical protein"
                     /codon_start=1
                     /transl_table=11
                     /translation="MNKNLIKLLGDTAVKNYNQGFTDGQIIMRDIFTLALYDVFADTN
                     IDIGKLTEEDWIKIEDRANDYVDDVVKHISEGEPELGFEHICLGMRRVRDEDYCKQLD
                     KVYDKVLYHFNEH*"
     gene            56518..57480
                     /locus_tag="PHAGE-A12--js4906-22-5_S12_scaffold_9_curated_
                     closed_complete_prodigal-single_69"
     CDS             56518..57480
                     /product="hypothetical protein"
                     /codon_start=1
                     /transl_table=11
                     /translation="MQKFKEVLKQVSEAYEVTSSILQLSGEAESNNITLKSGKSTVLA
                     TRQYDKKQKQFIYKAYSSNIKTNNINTAKLNIILDSNNFNDITILAKSESSMFIRLLT
                     SIALTLYLTFIPNMLNHVSGLLLYLICFIFIFISNCLTVKHARVHGAEHKCIKAINDI
                     FNVNYNKNNKSSISITKNQIISRVKSSNRLNVYCGTLCYPICSLARYILSALYIFCFV
                     NKTNFNSLVYFIFSFLIVLVSNYLAKAIHMLVNVLRSKCLNKKVYSIFIKTLLFIQYF
                     KFTREPKDSDIELACASAFVLLNLPHKSLNDYNIKYNINFKVTK*"
     gene            57502..58140
                     /locus_tag="PHAGE-A12--js4906-22-5_S12_scaffold_9_curated_
                     closed_complete_prodigal-single_70"
     CDS             57502..58140
                     /product="hypothetical protein"
                     /codon_start=1
                     /transl_table=11
                     /translation="MTKNFKFNLGEEVYQYSTNKIGIVVGVSHKDHSRLYVDFHDSVE
                     IVNESDLMQLDSYIESKAINTDDMVNRTYVDECAFKDPYAIASIKFVGNITDPEDSLS
                     NSEYHYKLFSPNEYSVGNYVLCNSAIGLRLAQIQNIMTVNEARKIYNKPISASIICKV
                     DLADYIRRCHIATEYNLCRSKINDIFEVRNINFDLDKVNELTYRMNALRDKF*"
     gene            58143..58478
                     /locus_tag="PHAGE-A12--js4906-22-5_S12_scaffold_9_curated_
                     closed_complete_prodigal-single_71"
     CDS             58143..58478
                     /product="hypothetical protein"
                     /codon_start=1
                     /transl_table=11
                     /translation="MASIIDFDYEMRRKLTEYFEPYVKYDSQPGMLDENGVLTKEHAH
                     KPMLAILNSYVQQFIASTGTADASAIKTFIEESVNNFKLIMKNENIPLHSSVFDRVEV
                     ILWDMYLKQ*"
     gene            58518..58682
                     /locus_tag="PHAGE-A12--js4906-22-5_S12_scaffold_9_curated_
                     closed_complete_prodigal-single_72"
     CDS             58518..58682
                     /product="hypothetical protein"
                     /codon_start=1
                     /transl_table=11
                     /translation="LLNLREGEIAECKLFECPIHGGNLCCTCCAKKEDCLDSCLNHPN
                     KCNEAVLVTD*"
     gene            58798..59043
                     /locus_tag="PHAGE-A12--js4906-22-5_S12_scaffold_9_curated_
                     closed_complete_prodigal-single_73"
     CDS             58798..59043
                     /product="hypothetical protein"
                     /codon_start=1
                     /transl_table=11
                     /translation="MMSIKDERLVDNSPYLTFKDISIGESFSLIVPPYDENYKRVYIK
                     CTNKLDCYGLDVLSGELVGFISSSPVILVNTNLSILN*"
     gene            59096..59278
                     /locus_tag="PHAGE-A12--js4906-22-5_S12_scaffold_9_curated_
                     closed_complete_prodigal-single_74"
     CDS             59096..59278
                     /product="hypothetical protein"
                     /codon_start=1
                     /transl_table=11
                     /translation="MFHMVNNLKYEFIILLAIIFLFLACDNMYHNELYKKILCFVFWF
                     ICLALFISWIWLNIKL*"
     gene            59303..60049
                     /locus_tag="PHAGE-A12--js4906-22-5_S12_scaffold_9_curated_
                     closed_complete_prodigal-single_75"
     CDS             59303..60049
                     /product="hypothetical protein"
                     /codon_start=1
                     /transl_table=11
                     /translation="MNENIWENEGAVTEAAQKDELILNQLKDKFNFNENQLKMLDWMT
                     GLIDEKARYWNEMKSVFDNAVELSKIDSKVWRACKDYYHYRGRAWDESEGLEKAPLIR
                     AKGEKFPDRVSGPFIKVLNIITNLATMDDLQLLDPYIEAMAAFGIKIDLSGVERGKMP
                     EDYADIMETTSNLQSHICELADAVNDRKKDFADMSICSKNNFGKIKNIWPKLSHGKNV
                     QKPLSNMFISSSTDVSFSAAASKLNEQNID*"
     gene            60162..60455
                     /locus_tag="PHAGE-A12--js4906-22-5_S12_scaffold_9_curated_
                     closed_complete_prodigal-single_76"
     CDS             60162..60455
                     /product="hypothetical protein"
                     /codon_start=1
                     /transl_table=11
                     /translation="VRDVDHIDRNLLCEHIHQLFNVIDTNPNLIYVSEHLIQSVIKDQ
                     PSLQVDHNTYGEWLDIDEDYSGNFHIECSVCHSWKQDKIKTPWCPQCGTRMIK*"
     gene            60466..60690
                     /locus_tag="PHAGE-A12--js4906-22-5_S12_scaffold_9_curated_
                     closed_complete_prodigal-single_77"
     CDS             60466..60690
                     /product="hypothetical protein"
                     /codon_start=1
                     /transl_table=11
                     /translation="MSVVLCLSILSLILAAVFIFISICVYSKNNCTSNKKSGMYSLIG
                     CIVMVIGAVLALVYMAPTLYMLILIFASLF*"
     gene            60713..61096
                     /locus_tag="PHAGE-A12--js4906-22-5_S12_scaffold_9_curated_
                     closed_complete_prodigal-single_78"
     CDS             60713..61096
                     /product="hypothetical protein"
                     /codon_start=1
                     /transl_table=11
                     /translation="MIKYLWKKWFTYRGLNFYKNFKYIAGFLGDVKYFLKTGLIYEST
                     YNHDGYITDHLLKCLKMFRKNHAGYPVSYKSIEEYDAELDELIMYLEIMNDDSIYDDI
                     DNCVYEGAKTRFFKLYEKLFNSLWS*"
     gene            61109..61453
                     /locus_tag="PHAGE-A12--js4906-22-5_S12_scaffold_9_curated_
                     closed_complete_prodigal-single_79"
     CDS             61109..61453
                     /product="Uncharacterized protein n=1 Tax=Staphylococcus
                     sp. CAG:324 RepID=R6TG06_9STAP"
                     /codon_start=1
                     /transl_table=11
                     /translation="MIGKYKVVTLCGSTKFKKEFIDTLRRLTLEGYVVLLPGVYAHSG
                     DNLTSEDKLMLDDMHKRKIDMSDEIYVINKNDYIGDSTNSEIEYAKAQGKPVNYMYPR
                     VRLISFINTKIE*"
                     /db_xref="UniRef100_R6TG06"
                     /db_xref="R6TG06_9STAP"
                     /db_xref="cls:CXIVA_18480"
     gene            61702..62001
                     /locus_tag="PHAGE-A12--js4906-22-5_S12_scaffold_9_curated_
                     closed_complete_prodigal-single_80"
     CDS             61702..62001
                     /product="hypothetical protein"
                     /codon_start=1
                     /transl_table=11
                     /translation="MVDNIIRNTVIKTQAANNDNQQTNIIYDQYNTNKHLRCLDERQL
                     QLLHQLNCSNRQSNNHKLIKLHATKGRNDILTAYCSICNQPLYRVNIVTGEIYIV*"
     gene            62465..62893
                     /locus_tag="PHAGE-A12--js4906-22-5_S12_scaffold_9_curated_
                     closed_complete_prodigal-single_81"
     CDS             62465..62893
                     /product="hypothetical protein"
                     /codon_start=1
                     /transl_table=11
                     /translation="MRLNNEIQINPKNWRLVNPASQRAGSNWCAVRLYIYVDGKLISD
                     YLGLEKSDFNADYVEVWTRRENRKNLFRIDSATPRYNNPVTKFAIKYDTDQSHESVYA
                     DELPQVISEFIGKLREYFNIPDDISVKVTDMGFIYVRTNR*"
     gene            62925..63140
                     /locus_tag="PHAGE-A12--js4906-22-5_S12_scaffold_9_curated_
                     closed_complete_prodigal-single_82"
     CDS             62925..63140
                     /product="hypothetical protein"
                     /codon_start=1
                     /transl_table=11
                     /translation="MIKTFWCVNHKYFDDGYVKILIYDVKAEVKPEDRQVDNKLCTEY
                     ENFFDSFDEANLFADELKQKANAQGSK*"
     gene            63404..64006
                     /locus_tag="PHAGE-A12--js4906-22-5_S12_scaffold_9_curated_
                     closed_complete_prodigal-single_83"
     CDS             63404..64006
                     /product="Uncharacterized protein n=1 Tax=Clostridium sp.
                     CAG:1219 RepID=R5TA66_9CLOT"
                     /codon_start=1
                     /transl_table=11
                     /translation="MFLLLLIISIIILAIGIFLYSCTRLYDNCVGTRVPIEDPETHQF
                     IKLTFKQKYINKKLDIGGHLSNLAQEWLYQTLNSIGAIFLFISVIVCIIFTGMIVKYN
                     KVYTKQLAIYEEENAKIEKVIDDTIANYKEYEGTTYKDFKLDDSADITVKVNTYPELK
                     SNELVVKQLEIYQKNNETIKQLKADIAEVSLFKWLLYFGN*"
                     /db_xref="UniRef100_R5TA66"
                     /db_xref="A0A059T6H7_9CAUD"
                     /db_xref="R5TA66_9CLOT"
     gene            64041..64268
                     /locus_tag="PHAGE-A12--js4906-22-5_S12_scaffold_9_curated_
                     closed_complete_prodigal-single_84"
     CDS             64041..64268
                     /product="hypothetical protein"
                     /codon_start=1
                     /transl_table=11
                     /translation="MGKTLHIHDLTNDSVTQYMLDVASDCIEIEFDEAGKVDKLTTTD
                     GKTFKVNEQDIAVTHQVEILKRDKILEVTED*"
     gene            64276..65100
                     /locus_tag="PHAGE-A12--js4906-22-5_S12_scaffold_9_curated_
                     closed_complete_prodigal-single_85"
     CDS             64276..65100
                     /product="Thymidylate kinase {ECO:0000256|HAMAP-Rule
                     :MF_00165}; EC=2.7.4.9 {ECO:0000256|HAMAP-Rule:MF_00165};;
                     dTMP kinase {ECO:0000256|HAMAP-Rule:MF_00165}; 
                     TaxID=77133 species="Bacteria; environmental samples.;"
                     source="uncultured bacterium.;""
                     /codon_start=1
                     /transl_table=11
                     /translation="LTMRSTKNLKSAFITFEGVEGSGKSTIINKLYDDLRDRGPDYDI
                     ICNAVKYRVTKYSDPGTTNLGKQLKSVIMDNANDISSIGEAFLFAAARSQLVKDCIGP
                     DLYFGDNENAKLVLCDRYIDSNLVYQTQGNPKLIDKDIRNINDLATKYYFNSPSGAQY
                     YFSCIPDLTLILDVDPEITLRRQFENGCERNSFDMRSLDFHRRIREAYLNLAKTNTNT
                     YKVIDASRSLTDVYVDVLNAIQSKVREVSLNRNSDDTGTNLNSDWSNSKSNFIFPI*"
                     /db_xref="K2EFZ6_9BACT"
                     /db_xref="bpu:BPUM_0012"
                     /db_xref="ACD20_151_3"
                     /db_xref="B1BDU8_CLOBO"
                     /db_xref="2.7.4.9"
     gene            65144..65671
                     /locus_tag="PHAGE-A12--js4906-22-5_S12_scaffold_9_curated_
                     closed_complete_prodigal-single_86"
     CDS             65144..65671
                     /product="hypothetical protein"
                     /codon_start=1
                     /transl_table=11
                     /translation="MKVKKLNYTDLDHNVKYVYCRDCGGSYTTYDDLFDVYPEITKYK
                     NHYTHRCLANDKMYKVLAIVRHEDLYCNVFVLESLTSKDVYLCTDDTRYLAPISVDAP
                     VVTAKTKERIRKAIKYVESECFFSEIHHSYIMNRTLCLYIGNGDRTYRYIPYVAKMST
                     KALIRRITNYLREVY*"
     gene            65814..66173
                     /locus_tag="PHAGE-A12--js4906-22-5_S12_scaffold_9_curated_
                     closed_complete_prodigal-single_87"
     CDS             65814..66173
                     /product="hypothetical protein"
                     /codon_start=1
                     /transl_table=11
                     /translation="MNSTEFIIKLKDGGVEDIYSYDSYIPGCPTCDCGAEYITELNLT
                     LKTMKIFVKVTDSGEYVLSAANTIKLFAKDFSNMTEIEFSEYLKKAIQDISYDEIKFK
                     ITDKKGEAINIERQHCK*"
     gene            66151..66642
                     /locus_tag="PHAGE-A12--js4906-22-5_S12_scaffold_9_curated_
                     closed_complete_prodigal-single_88"
     CDS             66151..66642
                     /product="Uncharacterized protein n=1 Tax=Nodularia
                     spumigena CCY9414 RepID=A0ZFW8_NODSP"
                     /codon_start=1
                     /transl_table=11
                     /translation="LSDNIVSRDEDEVSFLESMANHLQNNYDIDDEDKLDLAEYLFEM
                     SNSNSRELRSRLAQLICHMLKLQYQPQRATSSWLKSITNQTIEISHLVEDSPSLKPRL
                     CDTLPDIYKDGLALAKTETRLDDSIFPKDCPWTFDQLLNKNYVLSYMKEYEQKITNPY
                     YNK*"
                     /db_xref="UniRef100_A0ZFW8"
                     /db_xref="A0ZFW8_NODSP"
                     /db_xref="gvi:glr1481"
     gene            66655..67269
                     /locus_tag="PHAGE-A12--js4906-22-5_S12_scaffold_9_curated_
                     closed_complete_prodigal-single_89"
     CDS             66655..67269
                     /product="hypothetical protein"
                     /codon_start=1
                     /transl_table=11
                     /translation="MMYSQAELLDLGIDLVNKFCQINGFDKPKINLYWNARYDRSKPC
                     GWYSSKTNDITIMPNRCARPNPQWSWPSFTSDRTPYGVVAHEFGHYVEDNLSVDIMGI
                     RSLVSYCHKYSDEPPITSYAPNNDEWFAEMFKLFLTNPDLLRLIRPKTYNIFVGKFKL
                     KPAVTTNYVDTLNKFSAPQKVFARADNKISSAKSFCKVKKEKLF*"
     gene            67350..67541
                     /locus_tag="PHAGE-A12--js4906-22-5_S12_scaffold_9_curated_
                     closed_complete_prodigal-single_90"
     CDS             67350..67541
                     /product="hypothetical protein"
                     /codon_start=1
                     /transl_table=11
                     /translation="MWKWEIEFVNGEGEEMKTQIETDTLSTDDAEGAFYMTYPDADKC
                     EVMSVTCLSEDADDDFFID*"
     gene            67607..68254
                     /locus_tag="PHAGE-A12--js4906-22-5_S12_scaffold_9_curated_
                     closed_complete_prodigal-single_91"
     CDS             67607..68254
                     /product="hypothetical protein"
                     /codon_start=1
                     /transl_table=11
                     /translation="MNELSNIKIMIDENGYMYYNVKHNVNGIDTTNFTSYIKDAVDLI
                     RQGEGDVIAHNDFLNSYTVRKYISDEYGQNLREKTIAGYADAKFCFSIKHYTSFVSET
                     VNYNNESKLPDFKAIKFDSADDAMSFVKRLLIVIHYYASKAVKDLDHMDDYLEELAQL
                     YFDVSSVDIDTIFYDMFTDDLGDLSISELQFDEDTLRKKFGLRIVQDIDKEVKKV*"
     gene            68258..68680
                     /locus_tag="PHAGE-A12--js4906-22-5_S12_scaffold_9_curated_
                     closed_complete_prodigal-single_92"
     CDS             68258..68680
                     /product="Gp52 n=1 Tax=Listeria phage A500 RepID
                     =A8ASP1_BPA50"
                     /codon_start=1
                     /transl_table=11
                     /translation="MIKWKDIIFRAKLNSSPEFIYWNEYGEICTKNGKRTCYEKINTA
                     GKTTYYNYIYQMKSLVDFSTLGRYTGGKDKNGVKIFEGDIVLTYSHNLPGVHYVISYL
                     PDTAQFVAKRMTDSTHYISFNYDSNEFEVISNMYCSED*"
                     /db_xref="UniRef100_A8ASP1"
                     /db_xref="A8ASP1_BPA50"
     gene            68698..69009
                     /locus_tag="PHAGE-A12--js4906-22-5_S12_scaffold_9_curated_
                     closed_complete_prodigal-single_93"
     CDS             68698..69009
                     /product="hypothetical protein"
                     /codon_start=1
                     /transl_table=11
                     /translation="MPKRNIKYTCDNNTYFICFSDTDSVIATYSPYWIRLQSIHQDET
                     ADFPILRIDTTNQYREVYDIFYKRLCEFLSDGFVAYGTTKDNVFDVDEQYNLAIKAIL
                     Q*"
     gene            69027..69341
                     /locus_tag="PHAGE-A12--js4906-22-5_S12_scaffold_9_curated_
                     closed_complete_prodigal-single_94"
     CDS             69027..69341
                     /product="hypothetical protein"
                     /codon_start=1
                     /transl_table=11
                     /translation="MNTKSTSTHTVTISKHVLFLVINICVAAVVFLVLAVLCVSMYFT
                     GFKLATVISSILDIVLFILCVNDAYKNYIALKATELHIESMFYYIMKNKEDKHNDDTI
                     KE*"
     gene            69319..69621
                     /locus_tag="PHAGE-A12--js4906-22-5_S12_scaffold_9_curated_
                     closed_complete_prodigal-single_95"
     CDS             69319..69621
                     /product="hypothetical protein"
                     /codon_start=1
                     /transl_table=11
                     /translation="MMTLLKNKILTWPEYLRLRENAAAKSKSCDMYYIMLLQQSSKDA
                     NISITTMYAPIFQYCSYTAAMFIDAMNKTNDSYIIVVDNEVIGYSKPENIITDWRY*"
     gene            69769..70080
                     /locus_tag="PHAGE-A12--js4906-22-5_S12_scaffold_9_curated_
                     closed_complete_prodigal-single_96"
     CDS             69769..70080
                     /product="hypothetical protein"
                     /codon_start=1
                     /transl_table=11
                     /translation="MKLVINIAHSCFAVSKGFFDYYNIPCVMYFGGIYRATEPWTDNF
                     RTDPRLIEYIEKFGSKAASGIYSHLKVVEIPKGTKYYISEYDGCESVVTEDNIKWEVA
                     D*"
     gene            70080..70265
                     /locus_tag="PHAGE-A12--js4906-22-5_S12_scaffold_9_curated_
                     closed_complete_prodigal-single_97"
     CDS             70080..70265
                     /product="hypothetical protein"
                     /codon_start=1
                     /transl_table=11
                     /translation="MNVDASVWVVTCYDTGGEPTVTVFNNGKAAYDCYIYFLGRHDII
                     EVSLDEVPVYKDFMIHM*"
     gene            70285..70464
                     /locus_tag="PHAGE-A12--js4906-22-5_S12_scaffold_9_curated_
                     closed_complete_prodigal-single_98"
     CDS             70285..70464
                     /product="hypothetical protein"
                     /codon_start=1
                     /transl_table=11
                     /translation="MAKPIEIQRKYFERYYDINENIYEITSISLERNEVILSNVNDGT
                     HISCKLEDFDFDDSI*"
     gene            70484..70630
                     /locus_tag="PHAGE-A12--js4906-22-5_S12_scaffold_9_curated_
                     closed_complete_prodigal-single_99"
     CDS             70484..70630
                     /product="hypothetical protein"
                     /codon_start=1
                     /transl_table=11
                     /translation="MTELELITVLEKIKYALADSKAFSEDAKVRAYFDLTDAIEQLRK
                     NYQG*"
     gene            70684..71004
                     /locus_tag="PHAGE-A12--js4906-22-5_S12_scaffold_9_curated_
                     closed_complete_prodigal-single_100"
     CDS             70684..71004
                     /product="hypothetical protein"
                     /codon_start=1
                     /transl_table=11
                     /translation="MKHIQDLRKAINDKTYDFCTEFNDKNDYCDFVVIAARRQMFKQD
                     LISVLVNTYKNLDAYVIAEIVDVAYHDFLYNGFDVILNSAVAMCKIYDALNLKYKCTL
                     KSSK*"
     gene            71046..71414
                     /locus_tag="PHAGE-A12--js4906-22-5_S12_scaffold_9_curated_
                     closed_complete_prodigal-single_101"
     CDS             71046..71414
                     /product="hypothetical protein"
                     /codon_start=1
                     /transl_table=11
                     /translation="MFFHKAKLIRKLEQQIDELTDIIKSQQQTISIQSDVYKQFASPK
                     TLVRDVNDVAILKSVVYLDEGVKNAKSMYEPYMNVTTERLKERLFNDAFNQYIKIDLL
                     KDDNGSEYLQATLNVLKNKN*"
     gene            71497..72000
                     /locus_tag="PHAGE-A12--js4906-22-5_S12_scaffold_9_curated_
                     closed_complete_prodigal-single_102"
     CDS             71497..72000
                     /product="hypothetical protein"
                     /codon_start=1
                     /transl_table=11
                     /translation="MSSCVDFYIRGYDDKLLPIGDFYRSSKIYQYFDNRLRSQFGKLK
                     PLSETEVLALIDYARERVRDCEQTIANLETKINLVMGAKNNSLEEKMSIVDDINADAM
                     PDAKQELDEATGAYYWYLQLSWILSAVRYYDCDGELKRMVNKYIYAGIDADIDNINFD
                     EIDNDED*"
     gene            72011..72232
                     /locus_tag="PHAGE-A12--js4906-22-5_S12_scaffold_9_curated_
                     closed_complete_prodigal-single_103"
     CDS             72011..72232
                     /product="hypothetical protein"
                     /codon_start=1
                     /transl_table=11
                     /translation="MKCNYKRSWQEARNKIMEKEQREYDDWFNSLSKEEQEAELKRKE
                     EDLKFAFDLLMLQHKLGIRNDYSLKDGKL*"
     gene            72229..72456
                     /locus_tag="PHAGE-A12--js4906-22-5_S12_scaffold_9_curated_
                     closed_complete_prodigal-single_104"
     CDS             72229..72456
                     /product="hypothetical protein"
                     /codon_start=1
                     /transl_table=11
                     /translation="MINEIEDIITILSNQMLNILDEIDGMSDYTKIEQTQEIRQKLYD
                     VVSDIQNLSNASAVYSDKLKALIREINTGAK*"
     gene            72462..73232
                     /locus_tag="PHAGE-A12--js4906-22-5_S12_scaffold_9_curated_
                     closed_complete_prodigal-single_105"
     CDS             72462..73232
                     /product="hypothetical protein"
                     /codon_start=1
                     /transl_table=11
                     /translation="MKTCNIEFNIANLDRDNYNRTIFSKEAINNMFNGDKFKELNQAN
                     SIPIKVPVKELSDDLTIGHCHLDNEYPNIKGKGIVIIPDEKTYSDIYLADSQASLRVI
                     LRDFEVRHNEDGTGTFIVNNDSFVECVGVDLKPGCFNEEETKMISYSIPHNSNLRSYG
                     KFLNYEIRECLAINEEQDLSHMPYKYELVIWAKPDNCFAIAHLTYDTKEGEFEFKSVG
                     LRYLDYETDDLSSWLLTWCKMQTIAIEREMNNVEEDKD*"
     gene            73235..73645
                     /locus_tag="PHAGE-A12--js4906-22-5_S12_scaffold_9_curated_
                     closed_complete_prodigal-single_106"
     CDS             73235..73645
                     /product="hypothetical protein"
                     /codon_start=1
                     /transl_table=11
                     /translation="MSSVLFCTIIALSVINLISLVIMLVSPLDTTEEGFIDTLIYRRI
                     FNRLKNTNTLGKTLLCIIVTPFTIVAQLIIFVFFILVAIGYYAVFGLAYIFAIDKREV
                     KYQFLSTEFIDWLDEHSKRREAKKNTQNKKENKK*"
     gene            73647..74144
                     /locus_tag="PHAGE-A12--js4906-22-5_S12_scaffold_9_curated_
                     closed_complete_prodigal-single_107"
     CDS             73647..74144
                     /product="hypothetical protein"
                     /codon_start=1
                     /transl_table=11
                     /translation="VGSIIIGYPGVGKSTLAGSNKYIDLESSMFRNSLGEKIEDWDYA
                     YANIAEDLARQGYNVFISSHSDVYNHFSYNVVKSLESLDDIKVLAIYPSSRMFNIWID
                     KLGSRYRNDPSTKNLAAYTRAQNHIVSDVDELKDFAKRNSITTIEIDSLDYSLSPMII
                     SSLKD*"
     gene            74152..74520
                     /locus_tag="PHAGE-A12--js4906-22-5_S12_scaffold_9_curated_
                     closed_complete_prodigal-single_108"
     CDS             74152..74520
                     /product="hypothetical protein"
                     /codon_start=1
                     /transl_table=11
                     /translation="MMNTSTIVKAMVLAWYEMGARIDDVMCDQITGDPILFLSVPEHS
                     YNIHKNGTEMAGMTLAKRIRDTGIETLSWTFGFNVTFKVKAKIRKGETWTKADCEIAK
                     REGLRAIKQLNNLDMFGDLN*"
     gene            74520..75014
                     /locus_tag="PHAGE-A12--js4906-22-5_S12_scaffold_9_curated_
                     closed_complete_prodigal-single_109"
     CDS             74520..75014
                     /product="hypothetical protein"
                     /codon_start=1
                     /transl_table=11
                     /translation="MQLTFRNGKFYKSPKFIVRPIECKDLVTVYKINYFDQEDTHNAA
                     IAWIHVNEDSLISFSDISDFEHKLSSFFADITSNCKQITDIHCLETIEGRTKPFVDAS
                     YHYRIVLCKNMSQFNDIKPTMEDLEICTSEPIRTMEDVETIRFCLGDFVVSWNKLELN
                     TKNR*"
     gene            75011..75718
                     /locus_tag="PHAGE-A12--js4906-22-5_S12_scaffold_9_curated_
                     closed_complete_prodigal-single_110"
     CDS             75011..75718
                     /product="hypothetical protein"
                     /codon_start=1
                     /transl_table=11
                     /translation="MSKVSPHVKVLDNNEGLEFTVYRDPIEEGQYIYKKSKFWLKPGV
                     TCLIGCNGSGKTTLFNSIYDIMQINSSKSNDDKTKLRNVEYVRLNNYNHGPKELMQEA
                     MFIGDMSTVISQAQSSEGEQIVGWLCKYASSLGTNVRSLEKGSHLIVSFDAIDSGLSY
                     DNIVDVRNHLFVPMLDDAKKRGINLYILVATNTYALCDDVNYDKMFIHNFKHIKVNSY
                     KSFVKYVIKSREIKDNR*"
     gene            75866..77047
                     /locus_tag="PHAGE-A12--js4906-22-5_S12_scaffold_9_curated_
                     closed_complete_prodigal-single_111"
     CDS             75866..77047
                     /product="hypothetical protein"
                     /codon_start=1
                     /transl_table=11
                     /translation="LGKLEYTPSTASYRTIVFVLEWSSTRVASGVSVTYSFYAFRENA
                     WSGTPTQGDISWHVGINNSDINNGSQSVLIPNDHSRVYFANNVTYTVPVSDQYSGGSF
                     SISMYSTSSNNSNLVCAKQSATENYSAFSERTAPGTPTINILDNGNNSFTLKISKGSN
                     GNGNPATGYYAQYDTGPGWARCYDGHHQEIGSDCTVNLKAHTTGTYSNSGEVSTSKII
                     LYYGNPSDPGKPILSSKHEGKPTLREDLTFRWTAASAGSSHAPIKGYRIRLKVNGSFY
                     DLDPNSANDYIDTGNTNTYWTIPQSIKDTLKVKDTIQLSIYAYSINGAGTPIFNGNGT
                     TEAQVLSDIYTISSNGVVRVNVPGLGYKSGVVYVKDTSGNWKEAQGVFANSSGSWKES
                     Q*"
     gene            77219..77392
                     /locus_tag="PHAGE-A12--js4906-22-5_S12_scaffold_9_curated_
                     closed_complete_prodigal-single_112"
     CDS             77219..77392
                     /product="hypothetical protein"
                     /codon_start=1
                     /transl_table=11
                     /translation="MLYYSHKARKSAIENIDKCIAAIYDTTEDELEFSIAMDTIKHLK
                     DLRAVITAEDKEA*"
     gene            77406..77792
                     /locus_tag="PHAGE-A12--js4906-22-5_S12_scaffold_9_curated_
                     closed_complete_prodigal-single_113"
     CDS             77406..77792
                     /product="hypothetical protein"
                     /codon_start=1
                     /transl_table=11
                     /translation="MLTFEDIYATIKESESTYNRYNVEAKRPGSTLPNDYVIDENESV
                     NWNREQVRIHNKQIALQWKEYREASFQGRCNFYSDLKEAISNEYGFSEDQVDCIREQI
                     ESAADLYEVANKAKELCEFLTDFLSR*"
     gene            77872..78363
                     /locus_tag="PHAGE-A12--js4906-22-5_S12_scaffold_9_curated_
                     closed_complete_prodigal-single_114"
     CDS             77872..78363
                     /product="hypothetical protein"
                     /codon_start=1
                     /transl_table=11
                     /translation="MNIWDRKEINSKKQVELCLHAMNSKLANCTVRYYAIIFFNDSVN
                     GSVAQRHIYTDTRAEAVTWLDYVVSIYDTANVAYTAYLNGEQYCTKGTLKYSRYDYCI
                     GQKYDYLGNIYECVVSNYTMDDGNVVVCLQNVNDDEYIFINVDEWLDFHHKYLIKEKE
                     NND*"
     gene            78366..78539
                     /locus_tag="PHAGE-A12--js4906-22-5_S12_scaffold_9_curated_
                     closed_complete_prodigal-single_115"
     CDS             78366..78539
                     /product="hypothetical protein"
                     /codon_start=1
                     /transl_table=11
                     /translation="MFIIKSKVNDSYFTGNFDNGEPKFVDDINKAITYDSKGDAKLTI
                     RQLNMRNAEAVKF*"
     gene            78589..78840
                     /locus_tag="PHAGE-A12--js4906-22-5_S12_scaffold_9_curated_
                     closed_complete_prodigal-single_116"
     CDS             78589..78840
                     /product="hypothetical protein"
                     /codon_start=1
                     /transl_table=11
                     /translation="VDENINNVNISKQETTDKVLNAFNILVEELVNECKSHCDCSSCL
                     YVSTCKDHKYIEHPYTAVALLRNDYIRYLQNIKTKEKQK*"
     gene            78837..79355
                     /locus_tag="PHAGE-A12--js4906-22-5_S12_scaffold_9_curated_
                     closed_complete_prodigal-single_117"
     CDS             78837..79355
                     /product="hypothetical protein"
                     /codon_start=1
                     /transl_table=11
                     /translation="MSIIERVVVYTVLTLCEIYIGYSMATANRKIQKQWFTKVKCMYN
                     TYFNCSGSDSYASSYSFTYNGNLIVVDIKYYEDDGQIFKLYINKNFAFSVSMIHDNLT
                     FEDVYYAKFNEEFSRSQIDNIFKAAYCISKKEYKLSQKSKHSLEYSSTACSEADITKS
                     YDKSKSTGVKSK*"
     gene            79352..79807
                     /locus_tag="PHAGE-A12--js4906-22-5_S12_scaffold_9_curated_
                     closed_complete_prodigal-single_118"
     CDS             79352..79807
                     /product="hypothetical protein"
                     /codon_start=1
                     /transl_table=11
                     /translation="MICIYITITLVILLNIFALCVSSEHNEDKKYYRIYDAIFAYNKE
                     GYDAHFRFVYHYSKTQVYKNTDLKIQMCRDSSNFNQRTYLIYINDVYLSTVKQSDKMY
                     IIDDDFNVFEDTSKHMFYASSSIDSKLFKEVTKQAYRSFRRSLKNAKAN*"
     gene            79838..81298
                     /locus_tag="PHAGE-A12--js4906-22-5_S12_scaffold_9_curated_
                     closed_complete_prodigal-single_119"
     CDS             79838..81298
                     /product="uncharacterized domain HDIG (EC:2.7.7.72 3.1.4.-
                     3.1.3.-)"
                     /codon_start=1
                     /transl_table=11
                     /translation="MSNSNVDLVSTEKIELPQYVDTIISAFYGAGYECFAVGGYIRDA
                     LLNRPSHDCDLCTNAKPDEIKSILSKALGSIYKMQFVDTGIKYGTVTLLIEDCSYEIT
                     TYRVDKNYSDHRKPDTVTYTQSLITDLSRRDFTMNAIAYNNVVGFVDPFNGINDIIIE
                     MIRCVGEPEKRFTEDALRILRAMRFSGQLNFTIALRTQLGMEKCKEFLATLSKERVAS
                     ELTKLLASEHSSKVIKDYHKMLFIVLPQLKLCYDFEQHNPHHMYDVFEHCTATVTYAK
                     YFIDYLKSTDYNLLDDTGNMDLCLYWAALLHDVGKPDCFSLDENGVGHFYHHAKRSVE
                     LADYMLNNLKMSNHDRETILVLIKYHDIVFETSKKFCRRWMLRLGTQTFVYLCALRIA
                     DVEAQRYNENDDRVKIVKQCLRLVEDIVIEESLMSVNKLCITGKTLITWGYKPGPIFS
                     TILNDCVDSINDEKLNKYYEDVKSYVLNKYNVEEYK*"
                     /db_xref="era:ERE_32820"
                     /db_xref="D4JPL5_9FIRM"
                     /db_xref="UniRef100_D4JPL5"
                     /db_xref="2.7.7.72"
                     /db_xref="2.7.7.21"
                     /db_xref="2.7.7.25"
                     /db_xref="3.1.3.-"
                     /db_xref="3.1.4.-"
     gene            81301..81561
                     /locus_tag="PHAGE-A12--js4906-22-5_S12_scaffold_9_curated_
                     closed_complete_prodigal-single_120"
     CDS             81301..81561
                     /product="hypothetical protein"
                     /codon_start=1
                     /transl_table=11
                     /translation="MAGRVNNSILKWAQILSDALADKCCSQQLLDDIVHKFRSSFNYL
                     YDDAMQAAYVDTGLTLEQKCDKIVCMMLSRSLREEALDKIDE*"
     gene            81554..81811
                     /locus_tag="PHAGE-A12--js4906-22-5_S12_scaffold_9_curated_
                     closed_complete_prodigal-single_121"
     CDS             81554..81811
                     /product="hypothetical protein"
                     /codon_start=1
                     /transl_table=11
                     /translation="MSNNYISDDYMNTAVILTYKGYTVYKSLKTNFIAIYDKNKILRK
                     YMPMRSTLTLDVIKTIIDNYLDKKEILKREAEDTIGYLYLC*"
     gene            81789..82286
                     /locus_tag="PHAGE-A12--js4906-22-5_S12_scaffold_9_curated_
                     closed_complete_prodigal-single_122"
     CDS             81789..82286
                     /product="hypothetical protein"
                     /codon_start=1
                     /transl_table=11
                     /translation="LAIYTYVKLDSLRNRILKQSKTGNGEVGKKWTDLQIMSVIDTLP
                     KYTDIVPLTEYNSLLAKYRRLNTNMLRAGMIMQSYHSQSESSSSFIFPCKIGSIVWAK
                     VNPNHDYADQCIVDEFRVDKDFEYIVVRRVSDDKMSKIRIENLGITWFLINPNINETA
                     DLDKE*"
     gene            82296..83399
                     /locus_tag="PHAGE-A12--js4906-22-5_S12_scaffold_9_curated_
                     closed_complete_prodigal-single_123"
     CDS             82296..83399
                     /product="Uncharacterized protein n=1 Tax=Coprococcus sp.
                     HPP0074 RepID=S2YNX4_9FIRM"
                     /codon_start=1
                     /transl_table=11
                     /translation="MSQKYSILDHLRDDSKFSDIIKDDNDYSFLVDNKHLNKNICIIG
                     LGGSYAYGTNVETSDLDIRGVATRTREDIYTGADFEQIVNVKTDTTIYSFDKIVKLLY
                     KCNPNVIEMLGLKPEHYLYMSNLGQMLYRNRDIFLSKLAINSFDGYANVQLRRLNNKA
                     ARTVSQEQQMQHIKKTLDIAMIDIKNKFSQLPNDAKIDLYVGKSEREDMDTELFCNID
                     LKGYPLKDYYGIVQSIGEIVKSYNKLGARNSKAIAANKLGKHMMHLIRLYLMCFDICE
                     SGEIITYREKEHDFLMDIRNGKYLDSNNQPTKEFNDIVDEYEIRLSRLKSISYLPDEP
                     DMEKIHQLLYNVNDYICLHADEYVNFNCTSGIK*"
                     /db_xref="UniRef100_S2YNX4"
                     /db_xref="S2YNX4_9FIRM"
                     /db_xref="era:ERE_33170"
     gene            83446..83844
                     /locus_tag="PHAGE-A12--js4906-22-5_S12_scaffold_9_curated_
                     closed_complete_prodigal-single_124"
     CDS             83446..83844
                     /product="Uncharacterized protein n=1 Tax=Bacillus cereus
                     VD115 RepID=J8KWN4_BACCE"
                     /codon_start=1
                     /transl_table=11
                     /translation="MAKQIDLVTKALHLFKGSFINENNELILNKEFNIYIILNNVNSD
                     FDFMVKLCEWFSRDCSCALRYKSQSRLLQYYDDNIKKFNELCGTDFTLGEMDLIYCEL
                     GGGIKHQLTKQFVESGFDLSLLEEGCAADD*"
                     /db_xref="UniRef100_J8KWN4"
                     /db_xref="W8YEK0_BACTU"
                     /db_xref="pgm:PGRAT_24145"
                     /db_xref="J8KWN4_BACCE"
     gene            83828..84211
                     /locus_tag="PHAGE-A12--js4906-22-5_S12_scaffold_9_curated_
                     closed_complete_prodigal-single_125"
     CDS             83828..84211
                     /product="hypothetical protein"
                     /codon_start=1
                     /transl_table=11
                     /translation="VLQMIKHLYDKLFNAMILAERSKNFSEAFKDELSKNEPKIDISV
                     EDYFQLLTIKYYYEAYRDFVNLVLDSTSLDLSAVASVFTAIKSYDAVIDEDTKQVIIP
                     INLISDDEELYNKVKQNIDKNKKET*"
     gene            84215..84568
                     /locus_tag="PHAGE-A12--js4906-22-5_S12_scaffold_9_curated_
                     closed_complete_prodigal-single_126"
     CDS             84215..84568
                     /product="hypothetical protein"
                     /codon_start=1
                     /transl_table=11
                     /translation="MKCANCECLNTTVDPNGHIVYRCFGVKEPFVISSIYKECTEYDR
                     DYWRNRSNTCKSNSVTIEFDEKKKYVWHYNSKGELCCENCGFKPTYSLNKDNSIYCPH
                     CGVKLTHDIYAKKTK*"
     gene            84584..85060
                     /locus_tag="PHAGE-A12--js4906-22-5_S12_scaffold_9_curated_
                     closed_complete_prodigal-single_127"
     CDS             84584..85060
                     /product="hypothetical protein"
                     /codon_start=1
                     /transl_table=11
                     /translation="MFISDESKKLAVDDLQTLIDACIRFGGDYIDKHINIIKPIKTML
                     YKMSLDDYYDVIIDAVTGKPVIMTIEDILKLSADNIEAKKKADMEERTAKALSKFDST
                     CLVCHSGIAKACGYDFSTGLPKFAICTNCKSKIQFIKDESKSGFHTENVEIRIPTD*"
     gene            85102..85818
                     /locus_tag="PHAGE-A12--js4906-22-5_S12_scaffold_9_curated_
                     closed_complete_prodigal-single_128"
     CDS             85102..85818
                     /product="hypothetical protein"
                     /codon_start=1
                     /transl_table=11
                     /translation="VIVSVNKPQGKYNLMNAQLRGNSIPPTDLEFVDVNDLYETISKY
                     ILPGYTMLSIYDNMGVSKGIVFQNLVSGEFFEFGSIDDATYNYLNDAGIPNYTPIKNI
                     YVRQNFTDLYKYLSSCKYIIMANKLIEVGLSDFNKLFADMSNYLRVGLSSNSMNLNYD
                     ELKAKYNLLGFSSVIESNADNFKYYVANKIYDKMDEMCIIDIMSDCESMSNDNVSYVI
                     DNLGPEFSVRLLIYKNVGRE*"
     gene            85826..86119
                     /locus_tag="PHAGE-A12--js4906-22-5_S12_scaffold_9_curated_
                     closed_complete_prodigal-single_129"
     CDS             85826..86119
                     /product="hypothetical protein"
                     /codon_start=1
                     /transl_table=11
                     /translation="MNNDKLLNELLSKIEALKLDPNEHYLLNFRLKQSMPIDSINRFG
                     KQAAELVKSIGVKNIMINILAPNTYDLHVIKIDENGKATYLNEDNLEVTTVDA*"
     gene            86112..86657
                     /locus_tag="PHAGE-A12--js4906-22-5_S12_scaffold_9_curated_
                     closed_complete_prodigal-single_130"
     CDS             86112..86657
                     /product="Uncharacterized protein n=2 Tax=Clostridium
                     RepID=N9YHG9_9CLOT"
                     /codon_start=1
                     /transl_table=11
                     /translation="MLDLAAKHTCDLRLKFIDITFDERFMFYNMNDYRDEYTSKDSTW
                     NRHEFVSLDSEGNIIGFIGYDIHRVDRRADSLCVVNFTLKPNLIFSKDLAQVIDDIFC
                     KFNFRTLTYCVIVDNPACKIWDKFTEHYGGRIVGDYKKIHCLLDGRFYDKRVYQLLRE
                     DYIKHRPKIFEKQRKVVMTDE*"
                     /db_xref="UniRef100_N9YHG9"
                     /db_xref="R7PG78_9CLOT"
                     /db_xref="N9YHG9_9CLOT"
     gene            86650..86961
                     /locus_tag="PHAGE-A12--js4906-22-5_S12_scaffold_9_curated_
                     closed_complete_prodigal-single_131"
     CDS             86650..86961
                     /product="hypothetical protein"
                     /codon_start=1
                     /transl_table=11
                     /translation="MNNNNVKEIIFGKDERIVGTVERLSEYEFTVTTSSSYFGDDSNI
                     HEQYVLLANLGGRNTPIVEYGRTDVLNKAADILYAFCKYEGKDALYVADLIGDIIHND
                     V*"
     gene            87001..87564
                     /locus_tag="PHAGE-A12--js4906-22-5_S12_scaffold_9_curated_
                     closed_complete_prodigal-single_132"
     CDS             87001..87564
                     /product="Putative uncharacterized protein n=1 Tax
                     =Lachnospiraceae bacterium 7_1_58FAA RepID=H1CC53_9FIRM"
                     /codon_start=1
                     /transl_table=11
                     /translation="VNYFISDLHLGHDHILSFDNRPFTSIEVNDRFIIKQWNDTVNVD
                     DDVYILGDVSYHNVTKTIDILNQLNGNKHLIIGNHDHKFLKNKQFRDCFVEVCDYREL
                     YLNEKESIVLCHYPIPCFKNHYYGWYHLYGHVHDSFEYKMMQHIKLEMTELYDMPCKM
                     YNVGCMLDYMNYTPRTLDQIVFSFEHV*"
                     /db_xref="UniRef100_H1CC53"
                     /db_xref="H1CC53_9FIRM"
                     /db_xref="esu:EUS_13650"
     gene            87596..87904
                     /locus_tag="PHAGE-A12--js4906-22-5_S12_scaffold_9_curated_
                     closed_complete_prodigal-single_133"
     CDS             87596..87904
                     /product="hypothetical protein"
                     /codon_start=1
                     /transl_table=11
                     /translation="MDRIFGMMPQSEVEREEPFSDVLGLTITIQAGPHGWTVIFADGG
                     THYVDQDATTEENFNAAYNNAIECLGELTPLKEKPMTFDSECADECECCEECCEECCD
                     *"
     gene            88023..88406
                     /locus_tag="PHAGE-A12--js4906-22-5_S12_scaffold_9_curated_
                     closed_complete_prodigal-single_134"
     CDS             88023..88406
                     /product="hypothetical protein"
                     /codon_start=1
                     /transl_table=11
                     /translation="LDEVLNLRYLHDRVEYCIKRLFEKSKDETGLSEYNISAIRNTMY
                     NEKFMLDLIHNYQQSVFTHNIGELIELFNKYDCYITDKAIMLMFDQLYILLVAFNLQA
                     RGSKAKAYIDDNGQTHLEFPAEPEE*"
     gene            88418..88966
                     /locus_tag="PHAGE-A12--js4906-22-5_S12_scaffold_9_curated_
                     closed_complete_prodigal-single_135"
     CDS             88418..88966
                     /product="Uncharacterized protein n=1 Tax=Nitrolancetus
                     hollandicus Lb RepID=I4EMH4_9CHLR"
                     /codon_start=1
                     /transl_table=11
                     /translation="MLVVNLAGAPGAGKSTGAAYIFSKLKMKGIDAELVTEYAKDKVW
                     EEDKAVFDNQVYIFGKQLFRLTRLEGKVDVVITDSPIILSLIYNNDRERLGDEFDALV
                     KKVNNSFTQLNYFIRRVKPYNPNGRFQTEEESDELSYKILKCLKQNSNLPVQIIAGNV
                     EGYDKIVSDIETKLHLMNLRSN*"
                     /db_xref="UniRef100_I4EMH4"
                     /db_xref="I4EMH4_9CHLR"
                     /db_xref="sri:SELR_pSRC101910"
     gene            88966..89616
                     /locus_tag="PHAGE-A12--js4906-22-5_S12_scaffold_9_curated_
                     closed_complete_prodigal-single_136"
     CDS             88966..89616
                     /product="hypothetical protein"
                     /codon_start=1
                     /transl_table=11
                     /translation="MSVSRLKIATPYMMTIDGNLHECGEMHPYLKYIYEDSAKNQIQY
                     LFKFNYEALLWFYTHTYDTNRASDLSVFINAVIYYRNVFDLSDNTVRRCIQDFQVTGV
                     SNLSLNDLYYLYEGLNHYYNLRYCKVRMSALKWGETDRSICYRLTEVSPDWFKAIHRS
                     VLNHSLDINDVTICIDSRSTGLPIKYAHYDTKMITHIPTKELLLNYEGDFSKYAID*"
     gene            89603..90607
                     /locus_tag="PHAGE-A12--js4906-22-5_S12_scaffold_9_curated_
                     closed_complete_prodigal-single_137"
     CDS             89603..90607
                     /product="Thymidylate synthase complementing protein ThyX
                     n=1 Tax=Firmicutes bacterium CAG:449 RepID=R6QXG0_9FIRM"
                     /codon_start=1
                     /transl_table=11
                     /translation="MQLTDSRVELINEENPFKKIELAGRTCYKSEKNITDESAIKFYK
                     NLVKHEHTAMLEHATVVFEIYDDYLFSVCNTYKYLNCTHTLYSEVSMFDGKIEDKYRN
                     LVSGNIRAINETNDVQLLKALYNYKPDLVYNPEFNEEYVVEPEAKFEDVYAKVVNLSD
                     YKNLYIDEICKHQYVTMRFICDRGVTHEFVRHRPFSFAQESSRYVNYSKNDMQFIRPV
                     DFDNWDAKKQKCFTHALSMTEAAYNKLISEFNAPPQEARALLPNAIKTELVVTGNTEE
                     WIHFFNLRLVGTTGKPHPDIRRVAHMAYLIYPSVDNDRNLVRDWISESLDFDDAVAKS
                     *"
                     /db_xref="UniRef100_R6QXG0"
                     /db_xref="A0A0F9TS11_9ZZZZ"
                     /db_xref="dps:DP2228"
                     /db_xref="R6QXG0_9FIRM"
     gene            90845..91321
                     /locus_tag="PHAGE-A12--js4906-22-5_S12_scaffold_9_curated_
                     closed_complete_prodigal-single_138"
     CDS             90845..91321
                     /product="hypothetical protein"
                     /codon_start=1
                     /transl_table=11
                     /translation="MIGDCINYNKNSAFCEYIGHNVHCEYKGESSKCILQNNYNIHDS
                     AISSILPGTAKLKTKLYLRFMFTSNTLKDNADVWVAVLKAINNLGFAFDPETFNVIYV
                     KDDLDPNVVQCSGIIDKYFTDIIKDESEVKPAASNLISYLTETLNAEILEMNCVTI*"
     gene            91485..91958
                     /locus_tag="PHAGE-A12--js4906-22-5_S12_scaffold_9_curated_
                     closed_complete_prodigal-single_139"
     CDS             91485..91958
                     /product="hypothetical protein"
                     /codon_start=1
                     /transl_table=11
                     /translation="MSNANVELKKEILDKLLNKHAKFTSLVYERECKTKKSCESQIVK
                     HTEVHSIRVGADYENLSSTKEGRADGSLPETNVGLNGLEWKKFPYLLVNPKTGREFIR
                     IELTKKTKFKSQFIENGLEVKKCDIEEMLLASEKRKGGNMPSVMNIPLDSIKEVC*"
     gene            92005..92484
                     /locus_tag="PHAGE-A12--js4906-22-5_S12_scaffold_9_curated_
                     closed_complete_prodigal-single_140"
     CDS             92005..92484
                     /product="Gp279 n=1 Tax=Bacillus phage G RepID
                     =G3MA20_9CAUD"
                     /codon_start=1
                     /transl_table=11
                     /translation="MSVKTNNEKFNVEALIRNGDIVLEDMSRSLANSGDYMPELYERY
                     NPKVVAPEKRFKYNANHVFDENKSVKWNREEVVRQNKIIENGVKKYHKDLNSGRENLI
                     SDIKIAIKSYFGGDALNDAQIDYVINYAKEVSDSKYELVEKVISIADFIYDLNKLAK*"
                     /db_xref="UniRef100_G3MA20"
                     /db_xref="G3MA20_9CAUD"
                     /db_xref="btg:BTB_502p04310"
     gene            92517..93377
                     /locus_tag="PHAGE-A12--js4906-22-5_S12_scaffold_9_curated_
                     closed_complete_prodigal-single_141"
     CDS             92517..93377
                     /product="hypothetical protein"
                     /codon_start=1
                     /transl_table=11
                     /translation="MNKSILIKLISLTLSLTFIICGFAGCKGKSDTSSDNDSMVNTSD
                     SEDEYKLPEGQVLSGEAQNITIDDRVINSCSGDTLYMQFFDICLDLSKPVGEFMTALK
                     NSKYQYNTTYTESSKGEFYDSSFTITVIDKGICNYTYKIQLYNPFNETVLLSKYYIAA
                     IEPFSKGETQADRDLYDSQFTYPNGSDMRYDFIIGPGGITNGTSTDVFVERIMKSSYF
                     NNDISVTEGRDDDRHLFTCTHSKVGLNYKYNIPGAVIRGSGSRACLVYDMVVDTDSNT
                     IYNPHIEYYY*"
     gene            93438..94769
                     /locus_tag="PHAGE-A12--js4906-22-5_S12_scaffold_9_curated_
                     closed_complete_prodigal-single_142"
     CDS             93438..94769
                     /product="ATP-dependent DNA ligase (EC:6.5.1.1)"
                     /codon_start=1
                     /transl_table=11
                     /translation="LNSTVTLYKQFHKLASTTSRLEKESLLQLYKDDEQFKFVLEFLL
                     NGHKITGISTKKVDKSVQISYYESESGDYWIEDLLNYFNDHNTGTDDNIAYVQFYTNK
                     LAEQDANDEVSYDMLVELIYDIVTKSFKLGVDVKTVQKVYGKDFIKTLDVMLGTSIEH
                     CNIIPHTWISISRKLNGTRCFYYKGHLYSRQNKEFINCEHIISDLNALSENSEFKDYV
                     FDGELLLNEEGLSDSENFQKGTGIAMSKSDDKSGLKLVLFDLLPTSEFDAGISTAKYV
                     ERKHQLIEISKLIAELNLSNVQVVEFVYEGNNTDEIWKALDYAEKNDWEGVMIDLNSP
                     YECKRTKNLIKVKKFYTYDLLVTGVEVGTGRNVGRLGAVVVQFKGNEVRVGSGFSDEQ
                     RIEFWKNPDLIVGRVIEVKYKEVTKNKNGTESLQFPVFMQIREEGKEPSLE*"
                     /db_xref="fpa:FPR_23300"
                     /db_xref="UniRef100_N9Z4P4"
                     /db_xref="N9Z4P4_9FIRM"
                     /db_xref="N9Z4P4_9CLOT"
                     /db_xref="6.5.1.1"
     gene            94781..96817
                     /locus_tag="PHAGE-A12--js4906-22-5_S12_scaffold_9_curated_
                     closed_complete_prodigal-single_143"
     CDS             94781..96817
                     /product="hypothetical protein n=1 Tax=Bacteria RepID
                     =UPI00036A6F7A"
                     /codon_start=1
                     /transl_table=11
                     /translation="MNNELDLNLKQNILKDLNEEQTEAVKNIDGPVLILAGAGTGKTK
                     TLVHRTAYMLASGISAKNILLLTFTNKAANEMKQRISDYVDSDEANKITASTFHSFCS
                     RFLRANATLAGFKENYTILGDGDPLDIITIFADQVKKDLKDQGLSSTDFPTARQMQSI
                     YSECINNMRSLGDVINSLDSIKGYEKEVRSILTDFVKYKKSHNMMDYDDLIYYTVKIL
                     HNNEDVRRLTANTYKYVMCDEYQDTNKIQDDLLNLITKEHKNLAVVGDDNQSIYAFRG
                     TKIENILNFDKTHENCKIIKLVKNYRSTQEILDACNTVMLQAKEGRRKDLVGFSHGEK
                     PNIAVFENSYDVAAAVVETIECYHNEFKIPYIDQAVIVRNSMQSTWIEQQLSKRKIPF
                     EKFGGIKFFQRDMVKDLVAYLRVSNSTQDAIAWLRVLRIIRFVGKVNAKNISDDVVNE
                     GLSALVSKKYARKGFYKDLVKLKSVIDDIKTMTPKQQIKYLLDKYYSDTYLNNLNNSN
                     INDDRKKELNEKFKRDKQDMPILLDLADSYTSTRAFLEEIALASQNPPKDGDYVNITT
                     IHSAKGLEYDVVFLVDPVQGQFPKTDTDCADDRESLRCLYVALTRAKRHLHIVLSKTS
                     RFDCSINQLSHHLDDRDILDKFTYDPHDLADLSTCLNVEDENAAENDNLDWDFL*"
                     /db_xref="UniRef100_UPI00036A6F7A"
                     /db_xref="nth:Nther_2813"
                     /db_xref="33431106"
                     /db_xref="UPI00036A6F7A"
     gene            96857..98068
                     /locus_tag="PHAGE-A12--js4906-22-5_S12_scaffold_9_curated_
                     closed_complete_prodigal-single_144"
     CDS             96857..98068
                     /product="RNA-splicing ligase RtcB {ECO:0000256|RuleBase
                     :RU371113}; EC=6.5.1.- {ECO:0000256|RuleBase:RU371113};; 
                     TaxID=1341157 species="Bacteria; Firmicutes; Clostridia;
                     Clostridiales; Ruminococcaceae; Ruminococcus.;"
                     source="Ruminococcus flavefaciens 007c.;""
                     /codon_start=1
                     /transl_table=11
                     /translation="MITIKGEVNSADVYASIVDDTTKEQIKRICDQPAFADSKIKIMA
                     DCHAGAGCVIGTTMTIKDKVVPNIVGVDIGCGTLVIKLKNKHIELQQVDKFITQNVVA
                     GMKCRSENHAYADCMDLSKLRCAKHCNIEKGYRSIGTLGGGNHFIEFDKDDEGSLYLV
                     IHTGSRHLGLEVAQYYTQLAQNNILNKPKIFIKKEIERLKSENKEHEISARIAELNAQ
                     FNASKPNKEFAYVEGEDFENYLHDMKIMQQFADVNRKAIASDILKGLKLKVDEEFTTV
                     HNYIDTENMIVRKGAVSANLCEKLIIPINMRDGSLLCIGKGNPNYNYSAPHGAGRILG
                     RKQAKETLTVSEFKKQMKGVYSSTVNASTLDESPMAYKSIDAILENIGDTVTVYKNIK
                     PIYNFKAGDED*"
                     /db_xref="W7V1A4_RUMFL"
                     /db_xref="UniRef100_UPI0001C37849"
                     /db_xref="dmi:Desmer_2431"
                     /db_xref="UPI0001C37849"
                     /db_xref="6.5.1.-"
     gene            98077..98409
                     /locus_tag="PHAGE-A12--js4906-22-5_S12_scaffold_9_curated_
                     closed_complete_prodigal-single_145"
     CDS             98077..98409
                     /product="hypothetical protein"
                     /codon_start=1
                     /transl_table=11
                     /translation="MKIVKIPVKIKEPTYTDVNYIHVLPTIPDDNIELKYVIGALQQI
                     SETRNTNLIKVDLSHDDIICLTLILHYNNNTIPFDIIVSKHCFASDFFNIFKRQLDNG
                     IRDVIPDR*"
     gene            98429..98806
                     /locus_tag="PHAGE-A12--js4906-22-5_S12_scaffold_9_curated_
                     closed_complete_prodigal-single_146"
     CDS             98429..98806
                     /product="hypothetical protein"
                     /codon_start=1
                     /transl_table=11
                     /translation="MNNLTEFGKCMKLQLLNHNLHTVDVAEMMNYSPAYLSAIFHGKR
                     KPTIKFLNKYLRSLTKLLTEDEVNDIVNTYYSSERKLVIDLADMSNTKRELAYKLILL
                     LNEVETDEDAKLWLERINSYVKN*"
     gene            98793..99035
                     /locus_tag="PHAGE-A12--js4906-22-5_S12_scaffold_9_curated_
                     closed_complete_prodigal-single_147"
     CDS             98793..99035
                     /product="hypothetical protein"
                     /codon_start=1
                     /transl_table=11
                     /translation="MSKTNNQVNLKDGIYMNLIAVKSGVAYPAGRLSLSELSETLTIA
                     LMNGLEKSICDTMENNIKLAADKAETKTETESNKDE*"
     gene            99028..99258
                     /locus_tag="PHAGE-A12--js4906-22-5_S12_scaffold_9_curated_
                     closed_complete_prodigal-single_148"
     CDS             99028..99258
                     /product="hypothetical protein"
                     /codon_start=1
                     /transl_table=11
                     /translation="MNKLNINTHEIWFENVTASKISKRKSQTAKYTIELEFNAYANRE
                     DTLNVNLNDYEKECLANYICKLLNESGDSRYV*"
     gene            99251..99688
                     /locus_tag="PHAGE-A12--js4906-22-5_S12_scaffold_9_curated_
                     closed_complete_prodigal-single_149"
     CDS             99251..99688
                     /product="hypothetical protein"
                     /codon_start=1
                     /transl_table=11
                     /translation="MYDNVFDKRCPICGGVIGYHINSYGRIVEQCSSCKHIIPDDPVI
                     TTNKIPITDFNKQSTYATSTPISNNPLTKDYGFGDIVVAKDSCHMFRTCPDPNLKPNE
                     LSILCNLIKIKCGEIEINLDTNRDLKHIDSIVINGIRFKKVEE*"
     gene            99693..99944
                     /locus_tag="PHAGE-A12--js4906-22-5_S12_scaffold_9_curated_
                     closed_complete_prodigal-single_150"
     CDS             99693..99944
                     /product="hypothetical protein"
                     /codon_start=1
                     /transl_table=11
                     /translation="MTIKQHAELLEYIFKYNSWDINAIPDNLDSGKPMIKYVDSSFDT
                     RDGHIWSIKLICLLNDKSFRVETDEEVAKVYEWLNKERK*"
     gene            99944..100276
                     /locus_tag="PHAGE-A12--js4906-22-5_S12_scaffold_9_curated_
                     closed_complete_prodigal-single_151"
     CDS             99944..100276
                     /product="hypothetical protein"
                     /codon_start=1
                     /transl_table=11
                     /translation="MEFAIAIFIWLSVISLALLILAVITFIDDIRPFNAKAMHKRNLK
                     IAKNLLKHNINDERNNIKTGILNNTDYCYVRIVYKENIDWLKKKGFKIEPDTNSSEKH
                     FYGISWWK*"
     gene            100277..100510
                     /locus_tag="PHAGE-A12--js4906-22-5_S12_scaffold_9_curated_
                     closed_complete_prodigal-single_152"
     CDS             100277..100510
                     /product="hypothetical protein"
                     /codon_start=1
                     /transl_table=11
                     /translation="MNAHKAAVKTAKAYKANIRNERYWTKVGIKNADYYGKGCVIKTI
                     YYTENLDWLKKNGFKYTNYLNYKNLYIISWKDC*"
     gene            100514..100924
                     /locus_tag="PHAGE-A12--js4906-22-5_S12_scaffold_9_curated_
                     closed_complete_prodigal-single_153"
     CDS             100514..100924
                     /product="Gp9 n=1 Tax=Clostridium botulinum (strain 657 /
                     Type Ba4) RepID=C3KWM6_CLOB6"
                     /codon_start=1
                     /transl_table=11
                     /translation="MKYRKKPVIVEAIQYNCDNLIEIFHFCNKAYFEHMSQSLIIDML
                     EGKMHVDEGDFIIKGVHGEFYPCKPDIFEETYEAVNTNDDHISVKPKRPWFKTYSEEP
                     TLENTEDGDMVWYKDELYIRSGDSILIPQKLNRI*"
                     /db_xref="UniRef100_C3KWM6"
                     /db_xref="cbi:CLJ_B1819"
                     /db_xref="C5UYD0_CLOBO"
                     /db_xref="C3KWM6_CLOB6"
     gene            100937..101743
                     /locus_tag="PHAGE-A12--js4906-22-5_S12_scaffold_9_curated_
                     closed_complete_prodigal-single_154"
     CDS             100937..101743
                     /product="hypothetical protein"
                     /codon_start=1
                     /transl_table=11
                     /translation="LNNKELVDRIFNHISENSKFKPYNIEYGDTYFVFTGEPNSVIHF
                     RIKGVNKHWKFGMWVHSEYIDDDNFADEPVIQFFAQWDKNIDKFKPSRSDICVTITAK
                     QFDTEPSDEWLFSDIIDTLTAMKLHPILCYNGICGNEMIGYLKVRSFTFEFIKEEFYH
                     FMQDFVKVIKTVIFLPICKFKVWIAKKHSCVDFIEIYNFEKRNVGWSTDHDYEITCKF
                     KQDADEKDMEKVARIFKQMEYGKYNHYHHVVGVDYFTQVGKKGCFTFDFD*"
     gene            101799..102899
                     /locus_tag="PHAGE-A12--js4906-22-5_S12_scaffold_9_curated_
                     closed_complete_prodigal-single_155"
     CDS             101799..102899
                     /product="Uncharacterized protein n=1 Tax=Lachnospiraceae
                     bacterium 6_1_37FAA RepID=E9RTD2_9FIRM"
                     /codon_start=1
                     /transl_table=11
                     /translation="MNKAFKYRLCPTQEQQEMFAKTFGCVRFIYNKMLSDKIEYYKET
                     KQKLNNTPAQYKKEFEWLNEVDSLALANAQMNLQSAYNNFFRNTKVGFPKFKSKKHKK
                     NIYTTNNQNGTISIIGNHIKLPKVGNVKIVYHRIIPDDYKIKSAAITRTRSDKYFVSV
                     LVECDNDKSFEYTGKNVGIDLGLKYFIITSEGLKISNPKYFVKSQNKLAKLQRELSRK
                     TRGSSNYNKAKFKLAKQCEHIANQRNDFLQKLSTQLVKDYDIICTENLNVEGLLKNHS
                     LTKSISDVSWSMFISMLTYKCDWYSKRLVKINRFYPSSKLCHSCGYKNNNLTLADRYW
                     TCPECRTNLDRDINAAMNILNEGLRNIKSNTI*"
                     /db_xref="UniRef100_E9RTD2"
                     /db_xref="E9RTD2_9FIRM"
                     /db_xref="paeh:H70357_29290"
     gene            103129..103767
                     /locus_tag="PHAGE-A12--js4906-22-5_S12_scaffold_9_curated_
                     closed_complete_prodigal-single_156"
     CDS             103129..103767
                     /product="hypothetical protein"
                     /codon_start=1
                     /transl_table=11
                     /translation="MELFNIEKCKKCLYYQKCFYMGDEPEGGCEDFKDSSKVIELFDE
                     DDVFKIRGDIINELIIANNRNRKCQKNENATTYEKNIKKDYLKEAVNIIKFKEVYLFP
                     NYNAECDSYNQYNLKTAVCIDECFKYLNENTDETRLSLITTQPHFLNFKYSDRLFVVI
                     ANRDNDGDIEYSTHEITLGECEGTDREITTSLNLEKLLYSGEFSWYRPDFIR*"
     gene            103783..104064
                     /locus_tag="PHAGE-A12--js4906-22-5_S12_scaffold_9_curated_
                     closed_complete_prodigal-single_157"
     CDS             103783..104064
                     /product="hypothetical protein"
                     /codon_start=1
                     /transl_table=11
                     /translation="MFTKYKCFGEDQYVSLIRFKDIEIGDIFVINYDFTKPMIKTSCE
                     SSCESSEQSYCAIDLIDRRFVCIAPDKPVAVFAGQLNLPVSYYKLYRKD*"
     gene            104071..104271
                     /locus_tag="PHAGE-A12--js4906-22-5_S12_scaffold_9_curated_
                     closed_complete_prodigal-single_158"
     CDS             104071..104271
                     /product="hypothetical protein"
                     /codon_start=1
                     /transl_table=11
                     /translation="MYFDFMSIRMGLQLTCRNTHGKRFVVVDYDQAFVYLVNLNKRFK
                     FIPFKFVHTVSYDTLNRDYKVW*"
     gene            104298..104720
                     /locus_tag="PHAGE-A12--js4906-22-5_S12_scaffold_9_curated_
                     closed_complete_prodigal-single_159"
     CDS             104298..104720
                     /product="hypothetical protein"
                     /codon_start=1
                     /transl_table=11
                     /translation="MKKILVLVTTLVMFLSACDAPFWYKVPEDGYVYVCEDPHIEYIR
                     DINGSINPNSTIELDGETIEFDLCFIGMSVRAWKYYEGYYVLRDSDLLFVGEVRKVKD
                     DGFTIKLTKNTDDCKTLIDDYDYKEFVFKKQSDEGNEK*"
     gene            104717..105103
                     /locus_tag="PHAGE-A12--js4906-22-5_S12_scaffold_9_curated_
                     closed_complete_prodigal-single_160"
     CDS             104717..105103
                     /product="hypothetical protein"
                     /codon_start=1
                     /transl_table=11
                     /translation="MNFNFKYVVFAALLILIIILIAYIVASVLVTAPLIKLFSIWHTR
                     NAKSSYKYSARAKRKNQKHEIRLEIREVLCVIDLMASQGNFTAKFNIKNSETTKYLRR
                     KNFNVVFCSLNETDVGYADISWGEHE*"
     gene            105103..105558
                     /locus_tag="PHAGE-A12--js4906-22-5_S12_scaffold_9_curated_
                     closed_complete_prodigal-single_161"
     CDS             105103..105558
                     /product="hypothetical protein"
                     /codon_start=1
                     /transl_table=11
                     /translation="MFNFSRDRIINQLEQIRLKHVRREIKDIRSNIKHNIDAGFIWAY
                     YLTEDIYSDVIQYFKDKGFIIKDQFAIVWDSGKYDKYYAIYNSKGDLTIGSYKQYLDE
                     YRKDYELYDSGKGFCSHFGGAYCCKYDMKCKSCKHWVYYPGQKEVGSND*"
     gene            105551..106114
                     /locus_tag="PHAGE-A12--js4906-22-5_S12_scaffold_9_curated_
                     closed_complete_prodigal-single_162"
     CDS             105551..106114
                     /product="hypothetical protein"
                     /codon_start=1
                     /transl_table=11
                     /translation="MTKKEFVEKYCKTCGTQRCEGIGTEQFDSCHHRNELDGYEEDIK
                     HKLDLEEILRVYNEHLKNISGIQSHPVDPAITNIGTGDPQNINSNYGWSFGYGWICPR
                     CGKVHAPSVKECTCKPEPKSNTKTYIDDKDPSIKHELRSNSFFHTVPLEGYCRIASPE
                     YRRCENEDNPTYEKCRHCSQWITIMPV*"
     gene            106137..106547
                     /locus_tag="PHAGE-A12--js4906-22-5_S12_scaffold_9_curated_
                     closed_complete_prodigal-single_163"
     CDS             106137..106547
                     /product="hypothetical protein"
                     /codon_start=1
                     /transl_table=11
                     /translation="MTREEKIKALEEKLLNEIAEEKVDLTKVLNYSLEVNSPQNFNHA
                     AMNLASFVLLEEAISCKCMFRSVTSVIDSDVRYVVDEDTLDVLLDKIYILSSIREEYD
                     IHTDWSDEWWQYNSISICEKIAYDRKKREESENS*"
     gene            106548..106952
                     /locus_tag="PHAGE-A12--js4906-22-5_S12_scaffold_9_curated_
                     closed_complete_prodigal-single_164"
     CDS             106548..106952
                     /product="hypothetical protein"
                     /codon_start=1
                     /transl_table=11
                     /translation="MSTLVVGSAIYKVINYNMNNYTLFCSCENYEASNLANMWVNAAT
                     EKAVSEFLNLDIAFKYTEKWDLNKYADRFVESSHERLKIDDKVNLCINDIEQYDIYGL
                     FLKSYNDKTQQVNFTFDRSCTRLERRKVNERE*"
     gene            106939..107244
                     /locus_tag="PHAGE-A12--js4906-22-5_S12_scaffold_9_curated_
                     closed_complete_prodigal-single_165"
     CDS             106939..107244
                     /product="hypothetical protein"
                     /codon_start=1
                     /transl_table=11
                     /translation="MSENREVFVKPKTYEDELKYVKSTYMTPKLVKQCIDDLHSTVEK
                     EIKFESEHNKLLVSDLCEQTYRRYVMNFKNVYFNLNWFQKLLWRILGLHRLWMYEEY*"
     gene            107231..108466
                     /locus_tag="PHAGE-A12--js4906-22-5_S12_scaffold_9_curated_
                     closed_complete_prodigal-single_166"
     CDS             107231..108466
                     /product="hypothetical protein"
                     /codon_start=1
                     /transl_table=11
                     /translation="MKNTNNKNSNKKLKLVLSYLVHIVDRLSSVYNLSFEDACKAVED
                     LNLIDLYKDAYDFLLHENIMTWVDLAYKQYTRNKLQKSDDKVKLKFISNDSSIDDNDT
                     ADIVFNDCKPIVLDNKVKIIMENAAPKHLDKNDRLQEGVDVLNDFKLSSQEMKDNFNK
                     LFDEQKEKLLHYKPEIWYKVYNKQPTTKNTIAGDIVFYDNQIWFNTGNIVTPMQYAGL
                     EDWVDPDGTIRNTKKESDDTNMDNYIMINGIKIELTEEQIKQISDIASTCASEYKNEN
                     ESPFNDRPKVNDSFYYITSDGVKKDIKDEYNAKMITVANSFNDEAFANQLCLHEILNR
                     KLMKYAYDNGAEDIACDDYNDHFYIYLDCHVPNKLTIGRNTCHKNQGTVYFSNPKIAG
                     QAIEDIIKPFMRLNPDFVW*"
     gene            108489..109400
                     /locus_tag="PHAGE-A12--js4906-22-5_S12_scaffold_9_curated_
                     closed_complete_prodigal-single_167"
     CDS             108489..109400
                     /product="hypothetical protein"
                     /codon_start=1
                     /transl_table=11
                     /translation="MDVQTYNKVFLPQWTTASLFIRNLQPTLEDKCDKESLRQLQILG
                     WNEKTKKFISDVLNLYKEKVVNELNSCNSYEPSNIKNCPICGKQSLSASNSYCRDHTN
                     SDDTDKYHVDYNDVSNTPNRDYFDKKVEEALKENTMDNYIVINGKKAELTKEQLKALG
                     IEIENKRNNPFNDKLKDQEEYFVITAEDVRTSLYDHITITDIQRLNNANSFNDKDFAK
                     QVYLHELLNRKLLKCAWDNEAEDCEWDEKNEHYYIYLNAKDKVFAVNTAYIHKESTVY
                     FSNMNIAEQAIENVVKPFIEEHPEFVW*"
     gene            109414..109917
                     /locus_tag="PHAGE-A12--js4906-22-5_S12_scaffold_9_curated_
                     closed_complete_prodigal-single_168"
     CDS             109414..109917
                     /product="hypothetical protein"
                     /codon_start=1
                     /transl_table=11
                     /translation="VDNYIMINGKKIELTEEQLKQLCIEVDEKRNSPFDRVSRSESYY
                     FIHSSDNVNCAIEDCPEVDHHYFDNANYFNDIDFANQVMLHQQLYRKLLKYAYDNNAE
                     DCEWDAVAANPHYYIYFDNTKDHFIVGENHYNHSQNIYFSSEKIAKQAIEYVVKPFMK
                     EHPEFVW*"
     gene            109931..110539
                     /locus_tag="PHAGE-A12--js4906-22-5_S12_scaffold_9_curated_
                     closed_complete_prodigal-single_169"
     CDS             109931..110539
                     /product="hypothetical protein"
                     /codon_start=1
                     /transl_table=11
                     /translation="MENYIVINGKKTELTEEALDALRTFDRFLQMAKEQFGLTITQKE
                     PTGETFKTLFGVDFSDCSERKNPFNSKLEDGEEYFIIDSGGIKPFLHNYYDVDVTDSQ
                     RLNNINSFNDKDFAYQIYLHELLNRRLLKYAWDNEAEDCEWNGENCHWRIYHNEESNE
                     FAVCGGFVCKELHNYFSKQEVAKQAIRDVVEPFIKKYPNFKW*"
     gene            110555..110905
                     /locus_tag="PHAGE-A12--js4906-22-5_S12_scaffold_9_curated_
                     closed_complete_prodigal-single_170"
     CDS             110555..110905
                     /product="hypothetical protein"
                     /codon_start=1
                     /transl_table=11
                     /translation="MQNLKKCIYLATDNICVDQGSKFDGPDFIKIDVCSKHNWDRVAC
                     RGVKCGCHYYDEIRDEDFNELNTLSTSERVQIILSHYRDLDSDSQTYFTRIPSCIIDY
                     LLDSLNNDINSNKD*"
     gene            110917..111465
                     /locus_tag="PHAGE-A12--js4906-22-5_S12_scaffold_9_curated_
                     closed_complete_prodigal-single_171"
     CDS             110917..111465
                     /product="hypothetical protein"
                     /codon_start=1
                     /transl_table=11
                     /translation="LTDNSSKVFGIVHFIDGHTEDIVDFCDATCLYDDVKTCIYFKTK
                     TSSYKFVERNEMILTLHSENQTIRLPKRERNCLFYLCIDDKNDIYVNTYSIHHISISL
                     EACKNIKYYASKAYKIVCKESCYHVNNIKDENKLVYNSLDEAIADDCRPCKHCFKDYY
                     RSSELIFSASNYDYDDTFCHDH*"
     gene            111570..111659
                     /locus_tag="PHAGE-A12--js4906-22-5_S12_scaffold_9_curated_
                     closed_complete_prodigal-single_172"
     CDS             111570..111659
                     /product="hypothetical protein"
                     /codon_start=1
                     /transl_table=11
                     /translation="MSKHDDNKVKLNTESDKLFYTGLFMLKLL*"
     gene            111748..112470
                     /locus_tag="PHAGE-A12--js4906-22-5_S12_scaffold_9_curated_
                     closed_complete_prodigal-single_173"
     CDS             111748..112470
                     /product="Uncharacterized protein n=1 Tax=Firmicutes
                     bacterium CAG:170 RepID=R6LQ90_9FIRM"
                     /codon_start=1
                     /transl_table=11
                     /translation="VNIYAVSDIHGFYDEFKEALDKSGFKPNNNNDLLVVCGDIFDRG
                     SKNIECMQYLNSLNNVVLVMGNHERLLVDMLTRGYPLSHDKHNHTIETAYDLILYYGL
                     QDLTLDKAYAKVLSILNKTWLNKFVNYYETNNYVFVHGYIPEDKDWRNGNWSEAAWLC
                     GIEQHLFTSLSNNYKRLENKTVVCGHWHCSYAHHLTEGTPEFGPGANFEPYISKGIIC
                     IDACTASTHKINVVKLQDERLN*"
                     /db_xref="UniRef100_R6LQ90"
                     /db_xref="R6LQ90_9FIRM"
                     /db_xref="aoc:Aocu_10430"
     gene            112472..113146
                     /locus_tag="PHAGE-A12--js4906-22-5_S12_scaffold_9_curated_
                     closed_complete_prodigal-single_174"
     CDS             112472..113146
                     /product="Uncharacterized protein n=1 Tax=Bacillus cereus
                     BAG6X1-2 RepID=J8A5Z2_BACCE"
                     /codon_start=1
                     /transl_table=11
                     /translation="MVTNLDRIDIMLDIETMGLDGDAPILQIAAQAFNLKTGELICED
                     GIGTVNLFRSLESMNNIRGASLSFWLDENIDKLKSYTAYELLHKQTDSYYTNDKDMIE
                     HFNAWVYTLAHSFTIPNDEDFKCFTRPDIYLWGNGILFDNKLIANKCEKFNLKYPINY
                     RCNRDFKTVVDLAAQIKGLSYNDYYNMFTWDGCKHDALDDCLSQIKILCKSYQVIMHE
                     QVETDD*"
                     /db_xref="UniRef100_J8A5Z2"
                     /db_xref="J8A5Z2_BACCE"
                     /db_xref="ypf:BZ19_2863"
     gene            113330..115096
                     /locus_tag="PHAGE-A12--js4906-22-5_S12_scaffold_9_curated_
                     closed_complete_prodigal-single_175"
     CDS             113330..115096
                     /product="hypothetical protein"
                     /codon_start=1
                     /transl_table=11
                     /translation="MKIKESKSIKESSTLSKLVKSGYTLKEIQKFFKDETGLDMTPEN
                     SEEFKKWSARFLKSIKESLNEATTDRIQSLLNIIDKSFEVDEDTSINEEILHEDNKIR
                     LSAIPGVTRNREGDFTDDGNRFQAYLYKGLIPITYLRTDGEVYITIAFHDLANINYEE
                     YKKFPSYTHADDFNGVSVGNFDPQVFKKNLDAAYDDVTMFLDNVEEVDTQQLEDRIKV
                     INSACKEYEEKVKQYIKDNALNIIKLPDYKFSELKNYVTYASNRTADAIRNASASSQR
                     SFMSDDIEKLKERISNSWNFKFIENIINSVTDESLKESLLDEHEYSDIEWAINKALRE
                     RPVTDINRTDIDADDEEVIITPTSFEEFTKVHLRKVDMALKRHDYCFNISGCEYEFED
                     PFIGSDKNIHVPYFVDDDIDESVNKTVGKSLKGSIEPQTSYEDAKQLVKNIDKFLKEI
                     EENGVRKMYFSSDDLDALHKGRDAIIDFIEVYEENENHTCEYKLAFKPVNDVADVDCT
                     NGLISTVRSAGFNYHSARKLAGDYYITIICKPEDLSRAKLAIENCGFFKSWLESNESI
                     KPKSNKLTLVNESNVFRFTKNK*"
     gene            115285..116235
                     /locus_tag="PHAGE-A12--js4906-22-5_S12_scaffold_9_curated_
                     closed_complete_prodigal-single_176"
     CDS             115285..116235
                     /product="hypothetical protein"
                     /codon_start=1
                     /transl_table=11
                     /translation="MLIMGQGIAEDIADDGVFDQGHSIELFLDDDMEMSVRVNIAGND
                     NDDSFFDFLVSSEADNPKNWDKYIVSVESTVEEEDSEMYNAVCDRLDKILRKSKRIPA
                     KHRLTNFPGWDDSTHTFTTAFIKDNGDLENTVYKLDEWIKKTKRGNLWWDYTNYVIEG
                     SITKIDKSFNDFKIGSLKFEPNKPYEFDHAFNYCEFSFDTLILPEGTKSVDHSFLVNR
                     SLKAIYLPRSVEYIDYSKVEEELGLRMTIYCAGNRDSIYVVKSRHESSPGRISQEKLD
                     QSIIFNATPSDMIAHESVNRGYSKYSLVKESGVYRFKSNK*"
     gene            116513..119335
                     /locus_tag="PHAGE-A12--js4906-22-5_S12_scaffold_9_curated_
                     closed_complete_prodigal-single_177"
     CDS             116513..119335
                     /product="hypothetical protein"
                     /codon_start=1
                     /transl_table=11
                     /translation="VSKIPNDVQKTFNDMLNNFDGLDVKYTDEDSINHELYANITNAD
                     SYSDFKNKIESEFEKVDYSDMYDAVEYTKQTDFGQIIVEFLDDNRLGITVDWSYLADQ
                     MKDDSSEEVSECADLFESEASDDTEIAEVMTNLFADDKADIRTKIVGDDLDYDVTYAG
                     ETVHVTFDDVEGKFKYYINGFGPYESNEAKGIENTIVNFIVTRGQNNKIEESISSVTR
                     QHGLLKSEAADMYRAGYALCLSEDCKSVFSKAADYAQFCEGKDVNGNDVKRDFKTHDV
                     FKVRHIIEGTMYKRISNYDEFDNGNVIHSDWSKLSAEAAEDLAKQKSIEHPDQIFYVQ
                     YDDVMEPCSDIRWVNGKSYNWSDIKFIEGKPVIKSVNEAISSVEPISPFKRGVRTTSC
                     LTKDRKWDVVVDEAGNILARSRHGKPQYFKGTIDDKVNDFPCTDEDNIILAAKEQFKL
                     NFNNTADSVPDNYKANDLKEAVSKIKITNVSSKDPIYDTAQTGISIFATVNGKKFEFM
                     FYGNHGKEIVDGVDCDEVKFNNGHHEKLFVTGGTARSYPLEIPEKIMKADPKPNQKDF
                     SFTGTQYKNKSILTYFKTKLTDLLTNHTEFFAPWFLQEIGLNEAIEESLQEASYGGAY
                     DIADDEYFTKEELVEFGEDAVDCMNAVSYSKAKLESIFIENNVIKITISWDGNEVTVE
                     QPVDMRRIRTPKDLEKYRIPVISKIKPELKKLGFDFGPHQLQDDSLNESSDYELARPN
                     SVKLMSYIDRGLINPKNTLSSLIDYLSDSEVGEFLDYIVGEYDLNESLNDSFREEVEF
                     VMSAYVETNTEYNFVVDKIDDITYEVSLGVTSDYPDKSVIVKFDLSGDDYTYTINNEG
                     PFSSEDVDYIANDIYSAITKCRINESMSDEEFKNQLIDDLTKQFFSREESVKLVDKDI
                     NWAENLAYGNATPEDFIEAEEWLANN*"
     gene            119388..120506
                     /locus_tag="PHAGE-A12--js4906-22-5_S12_scaffold_9_curated_
                     closed_complete_prodigal-single_178"
     CDS             119388..120506
                     /product="hypothetical protein"
                     /codon_start=1
                     /transl_table=11
                     /translation="MSENKIAVDRIVDDIVDNFKEITGYDVADVFNKNSDEPMFDQGI
                     IDKSIDSIKNYVSYNYDVDIIANEDILYALDAKLAEMHNRAIDAAESDNEDPDFIVNE
                     STWAETEVEFGPIAQKKLEAILDANLFGDLGVEIDDNKLTSNIVNGIFTDRYRVAKKE
                     YSNYSEDEIKAARKELFRIINKFYKMAINKIESEPKSKAEESYIPSKDMGKMAIEISD
                     YLGEFMNKSDYLDDNYFDEYDREAMGQTFDALVDYAKTKSMEGLSESATEDTETNADN
                     DQDSDRHYIIYDTLDDEDKDNDRLYSKSEAVDFLKELLKIEKESISKSQIEFLTRHRE
                     DEGLNFDLDHLSDVELKAWFDEFNYRFYDQNFEDQVIF*"
     gene            120612..120791
                     /locus_tag="PHAGE-A12--js4906-22-5_S12_scaffold_9_curated_
                     closed_complete_prodigal-single_179"
     CDS             120612..120791
                     /product="hypothetical protein"
                     /codon_start=1
                     /transl_table=11
                     /translation="MSIVNTETPYDVVVEDNDTGFQTQLNIIASSISELERKIDSMYS
                     DSNTIIVSLIRCDRE*"
     gene            120946..121743
                     /locus_tag="PHAGE-A12--js4906-22-5_S12_scaffold_9_curated_
                     closed_complete_prodigal-single_180"
     CDS             120946..121743
                     /product="Uncharacterized protein n=1 Tax
                     =Paenisporosarcina sp. HGH0030 RepID=S2XLI2_9BACL"
                     /codon_start=1
                     /transl_table=11
                     /translation="MLEIIYRIYKAIDDKDKLEQIKNNPYAILDNKVQIDMDCIICES
                     RDHFKQLIKEQYGDDILFRRPKNAKTGDLYCTIIGEHCYNVERYFSKTVFKCDCCGAE
                     VTTFNNNYIRLSSYDLERLGCKSEYIDKRFCCNQCANKYVDNEILKLGPNDPDLAGWI
                     TPNSFQNANINGYIYKITKRSTGEFYIGETVNAPVFRWGQHLKTARFPIENIDDYIFE
                     VIYICSATENRFEVEKKFIQEYYAKDPKHSLNISCTANVVTTKQKLF*"
                     /db_xref="UniRef100_S2XLI2"
                     /db_xref="S2XLI2_9BACL"
     gene            121774..121953
                     /locus_tag="PHAGE-A12--js4906-22-5_S12_scaffold_9_curated_
                     closed_complete_prodigal-single_181"
     CDS             121774..121953
                     /product="hypothetical protein"
                     /codon_start=1
                     /transl_table=11
                     /translation="MKSIELTIEFTGELVKTGNDYSKYYLARFKNADRPLSYLTGVSE
                     NSFTEALVNLIRCVS*"
     gene            122110..122697
                     /locus_tag="PHAGE-A12--js4906-22-5_S12_scaffold_9_curated_
                     closed_complete_prodigal-single_182"
     CDS             122110..122697
                     /product="hypothetical protein"
                     /codon_start=1
                     /transl_table=11
                     /translation="MKYLYNYDFDSIVKGLNELSSYSGFKDDIVNLLKKAVDLLTAQD
                     SYIKVLIQNNKALRCKNSILSRNADTAFQDGLNESKELYKSEVKSEICNEFADKLKAK
                     AECQNYTDIDTDGKSLEYEYFYIDADDIDEVLQELVCKNNTSDVTPKWQKHYKSGTTV
                     SDGFVSSCCDMWNERKTPYCPHCGAKMDIERKEEE*"
     gene            122694..123023
                     /locus_tag="PHAGE-A12--js4906-22-5_S12_scaffold_9_curated_
                     closed_complete_prodigal-single_183"
     CDS             122694..123023
                     /product="hypothetical protein"
                     /codon_start=1
                     /transl_table=11
                     /translation="MSRYKDIDLYTKILEEEIRDIKNFENSMYQKGKRHGLMLAKAIV
                     LNDERIPTADVAPVRHGHWIKNAKYSFGTMYDCSICGTRILDDGHSWYYCPNCGAKMN
                     EEKEDKE*"
     gene            123020..123379
                     /locus_tag="PHAGE-A12--js4906-22-5_S12_scaffold_9_curated_
                     closed_complete_prodigal-single_184"
     CDS             123020..123379
                     /product="hypothetical protein"
                     /codon_start=1
                     /transl_table=11
                     /translation="MTFTKFKELVNGKYPNARVFKHGEFAGNKINIGVCFDYVENSKF
                     NNTYQYNGTYCEVLNRLGIKAIYKHEYNALVSTLENVKKRNGTKNIFSGDTIDYSSKI
                     EEYTNHLNDVNANYVIV*"
     gene            123457..123975
                     /locus_tag="PHAGE-A12--js4906-22-5_S12_scaffold_9_curated_
                     closed_complete_prodigal-single_185"
     CDS             123457..123975
                     /product="hypothetical protein"
                     /codon_start=1
                     /transl_table=11
                     /translation="MNYNYKCNNEIIRVFVWDDDFHNEVSVEDTKKRRSYNRTIREDE
                     KGKFFTWNHNKIYLNDWLKISMKELKEKIENGEWVTSDDLCQAIMTDGIDNVRFMVPL
                     NTTCGLFFLNGNEFKDTLCKVEERWNRYIKQNYKIILIPVEPDGSIASSCDYYTSDFV
                     SLIKEGHIKIVA*"
     gene            124014..124271
                     /locus_tag="PHAGE-A12--js4906-22-5_S12_scaffold_9_curated_
                     closed_complete_prodigal-single_186"
     CDS             124014..124271
                     /product="hypothetical protein"
                     /codon_start=1
                     /transl_table=11
                     /translation="MFVYTDNKNNRIEVTANEQLVSGNISRWYIYIESFSDNKRSGQL
                     WFTDERGLVKFFDTEKQAITEIKNYLNNLMSKGVIKEYAEE*"
     gene            124276..124446
                     /locus_tag="PHAGE-A12--js4906-22-5_S12_scaffold_9_curated_
                     closed_complete_prodigal-single_187"
     CDS             124276..124446
                     /product="hypothetical protein"
                     /codon_start=1
                     /transl_table=11
                     /translation="MTEDEIKIQAYREFANRLRMHKRKMKGFDLTDEFWDYAVLAEDI
                     ENTLIEMISEII*"
     gene            124443..124658
                     /locus_tag="PHAGE-A12--js4906-22-5_S12_scaffold_9_curated_
                     closed_complete_prodigal-single_188"
     CDS             124443..124658
                     /product="hypothetical protein"
                     /codon_start=1
                     /transl_table=11
                     /translation="MINKRYTDEKILKALECCLCDNSECLQCQDKELCEIERDELAVK
                     TLDLITRKVLEIERLKAEIERLKEERI*"
     gene            124655..124750
                     /locus_tag="PHAGE-A12--js4906-22-5_S12_scaffold_9_curated_
                     closed_complete_prodigal-single_189"
     CDS             124655..124750
                     /product="hypothetical protein"
                     /codon_start=1
                     /transl_table=11
                     /translation="MKNDLTEKQKQFINMNKFLPREVRFYGIKVI*"
     gene            124731..125057
                     /locus_tag="PHAGE-A12--js4906-22-5_S12_scaffold_9_curated_
                     closed_complete_prodigal-single_190"
     CDS             124731..125057
                     /product="hypothetical protein"
                     /codon_start=1
                     /transl_table=11
                     /translation="MELKLFKTIKAANGSILNNYLIGDYVISERIYDSFTCIYTTPNI
                     NANDFLPVIFADDENEDGIITNFRIQTTSYGTLKVEDVKKFIEAYNEAVEVVEILKDK
                     FIGKNK*"
     gene            125124..125387
                     /locus_tag="PHAGE-A12--js4906-22-5_S12_scaffold_9_curated_
                     closed_complete_prodigal-single_191"
     CDS             125124..125387
                     /product="hypothetical protein"
                     /codon_start=1
                     /transl_table=11
                     /translation="MKIAHHNDGKEKLDSHTCYLFNDADGYHDFDITNIRGYGETKEE
                     AVDNLRKELEYYFNELHALEKMLYETDVLDNDIVEVDYIGSER*"
     gene            125391..125561
                     /locus_tag="PHAGE-A12--js4906-22-5_S12_scaffold_9_curated_
                     closed_complete_prodigal-single_192"
     CDS             125391..125561
                     /product="hypothetical protein"
                     /codon_start=1
                     /transl_table=11
                     /translation="MNDKYDFACMVDNIFKECKTMSDINFRFIEMQNALTHLFKINIE
                     LKCTEDRIKLNG*"
     gene            125554..125937
                     /locus_tag="PHAGE-A12--js4906-22-5_S12_scaffold_9_curated_
                     closed_complete_prodigal-single_193"
     CDS             125554..125937
                     /product="hypothetical protein"
                     /codon_start=1
                     /transl_table=11
                     /translation="MADKKYTDEEIIKALDICTQQNSSIPCCDCPCWNDDEQECEVID
                     DNVILDIINRQKVEIERLKKEVSVARDAYISIQDRYEHAKTEAYKAFAENAVIRLTDN
                     YHSEYAHWIDDTIYSLLKEIAGEEE*"
     gene            125934..126347
                     /locus_tag="PHAGE-A12--js4906-22-5_S12_scaffold_9_curated_
                     closed_complete_prodigal-single_194"
     CDS             125934..126347
                     /product="hypothetical protein"
                     /codon_start=1
                     /transl_table=11
                     /translation="MRKILFRGKGDKKYNEGDWYYGVPIQDSKYLQICTNISKRIVLP
                     DTISEFIGKHDKNGKMIFEGDIVKGRLFYEDSARLYVVKYSNCNTSYYFVGADKRLYS
                     TSNILDIEVLGNIWDNPELLRTEMSDKKKESNKYD*"
     gene            126340..126486
                     /locus_tag="PHAGE-A12--js4906-22-5_S12_scaffold_9_curated_
                     closed_complete_prodigal-single_195"
     CDS             126340..126486
                     /product="hypothetical protein"
                     /codon_start=1
                     /transl_table=11
                     /translation="MTESELFIEEVLNNNMTPINILNWYHNFYRLENMRVKMNESVAC
                     KRKR*"
     gene            126455..126799
                     /locus_tag="PHAGE-A12--js4906-22-5_S12_scaffold_9_curated_
                     closed_complete_prodigal-single_196"
     CDS             126455..126799
                     /product="Uncharacterized protein n=1 Tax=Eubacterium
                     siraeum DSM 15702 RepID=B0MKX7_9FIRM"
                     /codon_start=1
                     /transl_table=11
                     /translation="MKAWLVRERDEFCATVVFADTRGKARAMALCTECCEDADFCSIE
                     VHRQPQMDKYYTNGKKEMYWGYSQDRIALAKDCGFSCSEDCFDIDDCEICPAKEYCDK
                     YSDYIEKWGDTE*"
                     /db_xref="UniRef100_B0MKX7"
                     /db_xref="B0MKX7_9FIRM"
                     /db_xref="esu:EUS_21000"
     gene            126796..127089
                     /locus_tag="PHAGE-A12--js4906-22-5_S12_scaffold_9_curated_
                     closed_complete_prodigal-single_197"
     CDS             126796..127089
                     /product="hypothetical protein"
                     /codon_start=1
                     /transl_table=11
                     /translation="MTYEEAHTFLEVKQREMTRNRNLYDEKAISINGLAILALEKQML
                     KKPINVEKHYYNCPCCKQDLGVSDDDIFVYENPTPMYCPKCGQALDWGYTNDL*"
     gene            127079..127270
                     /locus_tag="PHAGE-A12--js4906-22-5_S12_scaffold_9_curated_
                     closed_complete_prodigal-single_198"
     CDS             127079..127270
                     /product="hypothetical protein"
                     /codon_start=1
                     /transl_table=11
                     /translation="MTCRNCAFVFDKDNNLPRCSYPCLCCRDNSLFNLALKDCYSYYY
                     YGHIPKNTSIGEFAKLVRH*"
     gene            127286..127609
                     /locus_tag="PHAGE-A12--js4906-22-5_S12_scaffold_9_curated_
                     closed_complete_prodigal-single_199"
     CDS             127286..127609
                     /product="hypothetical protein"
                     /codon_start=1
                     /transl_table=11
                     /translation="MNCQDCLYYERCKKLGIFNIETLSVCEDFTGHSEWAHLPCKVGD
                     TLYEITSRNTISEYEVTAIRIELFNVFIDWKLIQGFVDRYISDVPVSEIGKTVFLTRE
                     DAEKH*"
     gene            127640..127945
                     /locus_tag="PHAGE-A12--js4906-22-5_S12_scaffold_9_curated_
                     closed_complete_prodigal-single_200"
     CDS             127640..127945
                     /product="hypothetical protein"
                     /codon_start=1
                     /transl_table=11
                     /translation="MTYEEAIKTIKLAVAEVEWNYPMDYAVAFEMAISALEKSIPKKP
                     TRINKNSVFDGNWKMICPCCGAKLIERITTETESYPVEYNTTKHCWCGQVLDWNNEE*"
     gene            127953..128537
                     /locus_tag="PHAGE-A12--js4906-22-5_S12_scaffold_9_curated_
                     closed_complete_prodigal-single_201"
     CDS             127953..128537
                     /product="hypothetical protein"
                     /codon_start=1
                     /transl_table=11
                     /translation="MNEVYENLNFTVWRHKYHRDKFLVFEYDYENKAITNKPCPFTVT
                     NNVLDAIANVQHCDEYCGGFTNLYEKYVYSEFWNTIVLKDSKEVDLDGYIGTVTKEIQ
                     LPLGDFEKVNLIEMSDAHVNLLEQITKLQTENNLLKHEFATANKDTQHYIDLYTKYEL
                     ECNSLKKLLDEGIKKNWLVKHVLDAYRATQPEVN*"
     gene            128539..128946
                     /locus_tag="PHAGE-A12--js4906-22-5_S12_scaffold_9_curated_
                     closed_complete_prodigal-single_202"
     CDS             128539..128946
                     /product="hypothetical protein"
                     /codon_start=1
                     /transl_table=11
                     /translation="MSYVNVESMIERTEDARKLADGISIDGIINYLNKASVDVCRIPK
                     YFIYDNGGSIDKVIYELNNSPKLHNTLDDVLNYVVYRYNNLYSKSDLYIRQYSYDKRI
                     NKTVYMITATRSKNCDYIKEFGSPQFVSYLIEV*"
     gene            128968..129696
                     /locus_tag="PHAGE-A12--js4906-22-5_S12_scaffold_9_curated_
                     closed_complete_prodigal-single_203"
     CDS             128968..129696
                     /product="Uncharacterized protein n=1 Tax=Deinococcus
                     proteolyticus (strain ATCC 35074 / DSM 20540 / JCM 6276 /
                     NBRC 101906 / NCIMB 13154 / VKM Ac-1939 / CCM 2703)
                     RepID=F0RQP6_DEIPM"
                     /codon_start=1
                     /transl_table=11
                     /translation="MTIKEYNTVYLPKIEKAESFIYCINHALDKSDDNARMQMQVIGW
                     DDETAKTINEALELLRKEYLSKIEEPVKIRPVIYGFDLNTQWGFLNNQYPCCIQDAYS
                     IVYSSVERAYLASKTTDAEKRLHIAKANTNKLAKALSDAYADIPSWEGTRDWSMYTNL
                     LKKFKNPILRQKLLDTGNAKLINTVKNCDNYWGQCTCKHCRHSQIECQNKLGELLMKI
                     RDEAREGKIDWSKVNNVEQYKLYI*"
                     /db_xref="UniRef100_F0RQP6"
                     /db_xref="A0A0F9AAR0_9ZZZZ"
                     /db_xref="dpt:Deipr_2488"
                     /db_xref="F0RQP6_DEIPM"
     gene            129668..130129
                     /locus_tag="PHAGE-A12--js4906-22-5_S12_scaffold_9_curated_
                     closed_complete_prodigal-single_204"
     CDS             129668..130129
                     /product="hypothetical protein"
                     /codon_start=1
                     /transl_table=11
                     /translation="MSNSINYIFKAKPIHTDDSEFVFGYLVHRNDLNSNRCFISLGDL
                     HECTNTEVEVDPKTVCPCTNVQDCTGKWIYLHDIVEYDDGQYKFKGEVVFEAGAYGVG
                     SRDIIKLDLKDSCACDNFVSFWELLWNSEDPCSNEVPVNIIGNVFDNKELI*"
     gene            130130..130387
                     /locus_tag="PHAGE-A12--js4906-22-5_S12_scaffold_9_curated_
                     closed_complete_prodigal-single_205"
     CDS             130130..130387
                     /product="hypothetical protein"
                     /codon_start=1
                     /transl_table=11
                     /translation="LTKLTNKSKINMHDQKVAADILTEFAFVNNMDEFWSAYNNIFKR
                     YDLCDDPFTNLPVSTEEYCKNKLSYEKQTMVELYGHCDGLD*"
     gene            130554..130811
                     /locus_tag="PHAGE-A12--js4906-22-5_S12_scaffold_9_curated_
                     closed_complete_prodigal-single_206"
     CDS             130554..130811
                     /product="hypothetical protein"
                     /codon_start=1
                     /transl_table=11
                     /translation="MTREYAKKQLETSTDLATNNQLSTVTFFQTDLITGEVNCYTSYF
                     NNRVELNSYVNSKIAKLKSMFVPYYCYINGFLYSSSGDLLF*"
     gene            130856..131212
                     /locus_tag="PHAGE-A12--js4906-22-5_S12_scaffold_9_curated_
                     closed_complete_prodigal-single_207"
     CDS             130856..131212
                     /product="hypothetical protein"
                     /codon_start=1
                     /transl_table=11
                     /translation="MSKYHNNLIEIRKMCNDTFMCNYNFMPPVLRLEKDNHKQIYARI
                     ERDINHDIHNTDIAVYSIEPLIKDFVKNMKKCKIAVTYEIDNNNTVFDTEFNTGERPK
                     FYLHLEYKFVKQPKTK*"
     gene            131266..131916
                     /locus_tag="PHAGE-A12--js4906-22-5_S12_scaffold_9_curated_
                     closed_complete_prodigal-single_208"
     CDS             131266..131916
                     /product="hypothetical protein"
                     /codon_start=1
                     /transl_table=11
                     /translation="MAVRLIKEDATQDKKLDLIKSTIEEMRKHVNEIEAEIKARTGYD
                     IKLTLKDLEQYRNADYHIDFEDVDVLDKCGIFKAALDECVLGNFNSGIQVQLATQDKG
                     YDLYGSIAKAPDEVKDKVKAFLKDNDNVSFNDVIEKGMSFAKLSDELDKYQSVRYDRK
                     FSDEFTRLRIYHPYDKDAVSIWGNLDLKYRHKEGGSNGMTVLNYQFSSETNKFAFR*"
     gene            131925..132452
                     /locus_tag="PHAGE-A12--js4906-22-5_S12_scaffold_9_curated_
                     closed_complete_prodigal-single_209"
     CDS             131925..132452
                     /product="Uncharacterized protein n=2 Tax=Lachnospiraceae
                     RepID=A5KMB2_9FIRM"
                     /codon_start=1
                     /transl_table=11
                     /translation="MSKNVREDEYFAYLDQHITGVKRSWSEVLMPELLKSNEFDADTL
                     GDISTQIDEHDASKYDDIEFNAYCNYFYPTDECPKNEVEFDFAWLHHQKVNPHHWQYW
                     CLIRDGGEIVPMDMALSSIFEMLCDWHSFSLRNPESTAYTWYKNNKDKMILSDETRKT
                     VEQYIDYFKMPLIQK*"
                     /db_xref="UniRef100_A5KMB2"
                     /db_xref="A5KMB2_9FIRM"
     gene            132544..132960
                     /locus_tag="PHAGE-A12--js4906-22-5_S12_scaffold_9_curated_
                     closed_complete_prodigal-single_210"
     CDS             132544..132960
                     /product="hypothetical protein"
                     /codon_start=1
                     /transl_table=11
                     /translation="MEVIKQEERKAKKKHYCNFCNEEIAPGEKYNYSFLKDGGETYEW
                     KSHKNCQFIVDCTWDYVDPYDGYTEDDFYYTCTEICLKFICPNCEDNTNCIDCNYDKR
                     YCIDKLVDYFKEHEIVRVNASTFEFRKRTEPIKDIV*"
     gene            132962..133855
                     /locus_tag="PHAGE-A12--js4906-22-5_S12_scaffold_9_curated_
                     closed_complete_prodigal-single_211"
     CDS             132962..133855
                     /product="Uncharacterized protein n=1 Tax=Clostridium
                     perfringens B str. ATCC 3626 RepID=B1R9C6_CLOPF"
                     /codon_start=1
                     /transl_table=11
                     /translation="MSKTKETQLIEEKLDNWKPSKLANFKPSYMRTQVGIHECTVTHG
                     DTKSGIVDYVWIADGFANEKSTYKCTLLSSIKYVSPQFKCNRHPEEDFNALKCYTELG
                     VVDSVCNNCVMKCRTIERDIAHYVICFEIKVTVNDFYSSHGHNFVGDLNYYILLNTVY
                     DKVIQDIPEDIGVIVASINKNDEVTFRIKRDSKLTEISEEDRNWFLQTALSRERKKYK
                     DLEQLHKNTCSDYEYNARNMASKLYSYILDLNELPSCFSQSKFSNKCICSKTECKDCN
                     YSYSKYNRMINELLKEFGFNN*"
                     /db_xref="UniRef100_B1R9C6"
                     /db_xref="B1R9C6_CLOPF"
                     /db_xref="dhd:Dhaf_2420"
     gene            133931..134449
                     /locus_tag="PHAGE-A12--js4906-22-5_S12_scaffold_9_curated_
                     closed_complete_prodigal-single_212"
     CDS             133931..134449
                     /product="hypothetical protein"
                     /codon_start=1
                     /transl_table=11
                     /translation="MTKQEILKVAKPITFTDAMVKNTLNGNLKSFLYKAKTQPEPGVN
                     ITDFCEQAFVYDQDKKYIMCKCCNHIIDTEPKFNIGDILYVREYTADVDGQTVYRADF
                     DDTPKNIKFTAPSSMSKNSARIYLQITNIDVCKFKAIDRDTLVAMGFSLLDWYKNYIG
                     YVYVFEVLNPVN*"
     gene            134594..134872
                     /locus_tag="PHAGE-A12--js4906-22-5_S12_scaffold_9_curated_
                     closed_complete_prodigal-single_213"
     CDS             134594..134872
                     /product="hypothetical protein"
                     /codon_start=1
                     /transl_table=11
                     /translation="MSVQVKNLRRHLKYYEYEGKKYRVQNIKDSQFYFYPVSSKPDGN
                     YVFCIYDDDCQFRFINHATMKTIKVIEDYPHDEFKDILKELNKLNNEL*"
     gene            134889..135518
                     /locus_tag="PHAGE-A12--js4906-22-5_S12_scaffold_9_curated_
                     closed_complete_prodigal-single_214"
     CDS             134889..135518
                     /product="hypothetical protein"
                     /codon_start=1
                     /transl_table=11
                     /translation="VAELTPEMQKTIKFNDEYFPRIDIRNRAKYTPLYKFGDRSFVYD
                     KENSLVISVFKDKEELEILGKDTPWRDLDSVGLSFKNWQDKEARDEYLTAYTDDLDAE
                     CSYLANDFIKNELPMYQQNKDSKSVTEATGDETKKGLNIKDLESNTNKSWFNSLPDEA
                     KKMVLLVDTGAIDINNLIEMICDYLDADQIYKMFKDFGRIDLDEYEVVQ*"
     gene            135518..136639
                     /locus_tag="PHAGE-A12--js4906-22-5_S12_scaffold_9_curated_
                     closed_complete_prodigal-single_215"
     CDS             135518..136639
                     /product="hypothetical protein"
                     /codon_start=1
                     /transl_table=11
                     /translation="MSIDIIKEENTALETTETETENKNDVSNLSVGEVHDVLNPVLWD
                     EQSKLWPEVKQHILDIVEEFRTNLDIELDVVDIQLVGSNASFNYNEHSDIDVHIVANF
                     NDMGTPEAIVQQAMNATKAQFNKDYDIKFRGLDVEIYVENINSATMSNGIYSVMRDKW
                     IKYPHKIKVPNVELEPELSDTRSEINAALISKDAGQIKTMINKLYLMRQDSLAVNGEF
                     GKGNLIFKQIRNDGLLDGLKNKLKEVRSDELSIESVNESLGENKMSTWSGTLVVGAKD
                     WSDFAHFAQDMADLVTEALANNQISCEPIDIFKMRHVEVNDPGYTYWSIPVELSYADF
                     DVGDLCFAVTSAVDSFDTSTFTDDDEIGELRCDSVTSNA*"
     gene            136688..137227
                     /locus_tag="PHAGE-A12--js4906-22-5_S12_scaffold_9_curated_
                     closed_complete_prodigal-single_216"
     CDS             136688..137227
                     /product="hypothetical protein"
                     /codon_start=1
                     /transl_table=11
                     /translation="MKTVYKLYDLKFVSCTQEEFDNLLTSEIRDDCAYIIVDNLGAVS
                     IHLNSTDERFKNLIDLVNTKQDYFADVYIPGSNTTSIVTASTPSLQIYCKDSDSMLML
                     EKYAVSLDVMEGAKLSVDRDCAKFYTTSENMAPVFGVATPMSKQQLDSMSYATADDEP
                     YQAANKKYVDDSRLYVTTF*"
     gene            137245..139863
                     /locus_tag="PHAGE-A12--js4906-22-5_S12_scaffold_9_curated_
                     closed_complete_prodigal-single_217"
     CDS             137245..139863
                     /product="Uncharacterized protein (Fragment) n=1 Tax
                     =Acinetobacter sp. CIP 56.2 RepID=N8WGU0_9GAMM"
                     /codon_start=1
                     /transl_table=11
                     /translation="LAETKTTIPVKVKMGAEKIARTVAKDGTDIAASNLPEFEEGSLI
                     ICKDTGNLYIDMPNESKRYSVGIGHQSINRGETFNNHYNMNCALADSTYAAGYKTQAG
                     YNYFKVTAIDVVNKKITLGDATGLVAGLTYAILDLNALNDKMKRAVHGTISKIEGTVV
                     TVDNLPENTDADKLANLRFTIRIDFNKVTSTNPITNQVYGNIQTNGGDQAYAIGERAR
                     AIGFDTFVGGQGNTAYGNYSSVLGRSNTSYGNNEFISGNKNVACGSSSAVFGTRNESK
                     GNQNFTAGVLNTSNGNFQTVIGLCNDNKTDTLFEVGNGTYETIDNTTTATSRSNAFEV
                     YVDGHAEIQTQGTTNKSVVTKNYVDSTINTKLSTVYKPQGSVTFAELLTTLTSAQEGF
                     VYNISEEFTTTDLFIEGAGKKFPSGTNIVVIKDGNTYKYDVLAGMVDLSSYVTNEKLT
                     SVLVNKQDNLYLTAIKPNNSTVSITSNTNTLSVNKLHISDYSSAQGPAVVLSLGGITS
                     GIEFESDDSISYFGSEIVNKKSLLNFITNGFSTEREHSLTITSYNGDIYLNDKNGLGC
                     KICRLNAGTEDNDAVNLSQLNAKQDILVSGNNIKTINGQSILGSGNITIEGGGSGSTI
                     VVDDDLSDTSTNPVQNKVINAALNKKQNNVGLTKDLVNSILTIDSKLVNLPSAGTITH
                     AKYIFGDTPGACGIELATDKLTLHNSGTDRLRLLGVETPVKKASEVVAEAALPYQATN
                     KIYVDTELANKQDKLTSTTDLAVRSISVSNVSTKLLQSGTDALQIVGSQIKLANNNNT
                     AIKITNLADGTATSDAVNKSQLDTAVANKQDTFSTVTTTADETTLTADKPINITTNKY
                     SMAYDDIKEAIKITFA*"
                     /db_xref="UniRef100_N8WGU0"
                     /db_xref="N8WGU0_9GAMM"
                     /db_xref="fne:FSDG_02522"
     gene            139988..141394
                     /locus_tag="PHAGE-A12--js4906-22-5_S12_scaffold_9_curated_
                     closed_complete_prodigal-single_218"
     CDS             139988..141394
                     /product="hypothetical protein"
                     /codon_start=1
                     /transl_table=11
                     /translation="VPYVHINELDNSTYYSNLYKNSGKPNNLCDAEYRQTNKLVKALS
                     NYGIRANADEPIEQILNKFKLIDLNHSSVYYKFTSYYNRPHFKYDDLKTKPLTIHIEA
                     TNSVDNDCIRTVHLKYIAETGNYIGTVNYKSGEETKSAKFEYVNLYDAEHKQVLFDFS
                     TLVVTDTNLSNISWSELNDFSSSDSGKINWSNFSDTSGDDDKIISSVSETDLTKLYFA
                     ENTVYDVVFECMPKFTIDVPKGVPSKFINLVSSNLSTYNLGQIIDKFEADDIEDLQTT
                     NILSEAYLSLTKTDSSMIVYLHMPIKYNVGKIDYKHSLTIVSSDAVKSEIVGEPLNVK
                     AKSLTLINIKASQLGPIDSCTTLINCDLLGAVTFDNHCIHAYNTVFNNVNFRTTADTE
                     YDRIKGNFYNCSFVNSIIKFMVADILFEYCQLLNCQIGRRISDKTDSLIDFNNCAMFN
                     VDIDDYFKNKPNESNFII*"
     gene            141433..144216
                     /locus_tag="PHAGE-A12--js4906-22-5_S12_scaffold_9_curated_
                     closed_complete_prodigal-single_219"
     CDS             141433..144216
                     /product="hypothetical protein"
                     /codon_start=1
                     /transl_table=11
                     /translation="MNTLLNNKDKIVSFFKSHLAKHAIVANKYTNIDALLNLADFKYD
                     SDKVQNGKFILYNLNGAFTAYITSDFDLDSSTIAYIKNTLYKFVFNIEGKTFAILDDK
                     ESQIMSGELAIKHSTHNLSILCLTTGVAFDTVFKSEIYDLDILRLHGQSLFESATFDK
                     SNFYLYKNEDFEVCLIDINNKSYAHADTTVKDIDEDHFILSFIDNKPVISQLGLDKSK
                     RKFLTIKNKIIIDTDLIFYDMNLYFDEYGRLHICEKSILDNINMYERGNNEIRYGQNI
                     LVFDTCNISICANDESTGIKLAREAVINCNDNYNVIFNNTKINAKYYNEGVVMYDELI
                     EDQELTDIDELDAIEPELNVWKNLIGSNASNSTLNDTNNPRVHERSIKLSKAADQDKP
                     VAIRQVFKVTPNKVYALTIHRKCLGIASEDLKNSWFGIFAGNITDIEQISHDRKLRTA
                     NQVVQWSANRAGYYRQSRTEVDTYVNSTTWAWGPFFVESGNNEYLSLVLYCNSKSGQV
                     NFGPITVNEYDYDGLIYVANTDMMLRDTDINVKVNMADFAKSKMHIDSVNTAADKTKV
                     NTIVDSYAAAYYSIFIDGCGPQDAHLLERKPFDDADKLHMLCMDSVNLQSFDMVQAQM
                     YGIIGESIKSIVQRCKLQIDNQWVSKYSKQYIANDYDYQLLSPTATSYIRYSWNYWKD
                     NYISANSASGYDGGCGSMWSNTKSHNWIVNIEAHGMRDGLTCSTNTYFLPDGTYKNGT
                     YYPDGSKVDNFSYNYIKGGFVSSPGHGGIYAAGSARQVKPDMTIDKTNGRSEGIKWNS
                     TKVYVMDCDVCWRVKPNESRYTGAAGTYCGYGTDTWFDNCTVGLRTSPGYSPGGTIVL
                     NNRGSSEIKKGTQVFFSNSYNKYGFRNDPNSTTYIGKGCSGKLTGTNTTASGGKILNT
                     DEVYRIEVPQFPF*"
     gene            144378..144566
                     /locus_tag="PHAGE-A12--js4906-22-5_S12_scaffold_9_curated_
                     closed_complete_prodigal-single_220"
     CDS             144378..144566
                     /product="hypothetical protein"
                     /codon_start=1
                     /transl_table=11
                     /translation="MKSILNKLHGLNIRVKQKLIGLSLILVSLILLFALDEGAPAVIF
                     IPLGLYLIIAREIHIYKD*"
     gene            144579..144815
                     /locus_tag="PHAGE-A12--js4906-22-5_S12_scaffold_9_curated_
                     closed_complete_prodigal-single_221"
     CDS             144579..144815
                     /product="hypothetical protein"
                     /codon_start=1
                     /transl_table=11
                     /translation="MTNKINYTKLETYAAILNNLISKYGSCNVIHIEHVCSPTLIRGL
                     RNPYKVILMNDNSNVYTEYLPCYIRVNEGVEYEL*"
     gene            144805..147081
                     /locus_tag="PHAGE-A12--js4906-22-5_S12_scaffold_9_curated_
                     closed_complete_prodigal-single_222"
     CDS             144805..147081
                     /product="Uncharacterized protein n=8 Tax=Enterococcus
                     faecium RepID=J6PS63_ENTFC"
                     /codon_start=1
                     /transl_table=11
                     /translation="MNSKYINLPTIGIVKNFDIDKYVELYASDIGFDFINTLNEWGNI
                     DSNREIYNKYYDVIKIYTRDLRPWDCRDINQCKSNFISLSKEFTSYINDRYKYCKTFN
                     QSIKLKYASNLFYIISVTTLNLIVPVSFNCVTYKLLNDYSGLGTSELKAIKGDSIISE
                     QSLIKSDVSKNDLKLAENKLENEKTKLYQNIKDIEDCKVDELAKLQEEINQKQAELQR
                     RQQSMLDELEKTKSKFAEIKQQLEHQMFMLDTEIYAIRCYTGEVVNFIQLRKGKPCSE
                     TEPLVMLQKLRYLDEEMSKIVSFYNIDFGNEKYFERLIANRDDVFNCFCPASKCVGLV
                     RLKHDNVGYFQNEEYGNILQEYEIDHANEIGILIRNGENLWVCWTDDDKIDIKDDMFY
                     VPGVSTYTDNEADYHKDEQSSKTEIASRYFIFSILLSAMSKIEDREPIFTIPEGYNIY
                     SPNDYVIYSTSDGWIEDNRFGTLSDIIDRVNANVKIGDSIITVQHIWPEKYNKYGNGA
                     WENVRGRGDRNITRDASISDKTIYKINCIDYVDSVLNYAVGTTHKETRYNIVTTEEIE
                     IDAADDFRLYFSNNDTKETMIQKAKDICIRHNYEFDESKIKFDLKPSYYVSVVKQYSD
                     SQYVYSGGRYTPRKREARVNFQLDKDEYINVELLNSEWIKYIICTKKIGSQYIGGKKI
                     NFNYLIPYLNKMLALVKDREAKEAKDLSQYVDLSKYQNWVVDLSEWKIETNHHILTPR
                     YVQQFAKHLKSKYKNEEK*"
                     /db_xref="UniRef100_J6PS63"
                     /db_xref="J6PS63_ENTFC"
     gene            147084..147980
                     /locus_tag="PHAGE-A12--js4906-22-5_S12_scaffold_9_curated_
                     closed_complete_prodigal-single_223"
     CDS             147084..147980
                     /product="hypothetical protein"
                     /codon_start=1
                     /transl_table=11
                     /translation="MEEKIYDTQKFMRGQVWSTRKMNNTLNRIGFKSSINTYGHPVII
                     LSSNLGNATSSLVTCASFTSTNNDKSVNIKVNCPDGITRSVICSQIFNVDKTDLAYYM
                     YSVTDEVVEAILDRFNASCDYSPKVHCSVSLSDIKNVVENIATVKYNQLMAEQDSNRI
                     VADVARSLEQTYIKLKEQYDDITIKQSEQLSNNAPIVSTITDVNEKGVIDYSKHNTPD
                     VKVKRGAISFTPKIADNSADTEIKPVRKMNGPWTDELRQQFFDDKSKMNEDDWAYKYG
                     FANVKQAKKAVYNMRWSANKNK*"
     gene            148052..148273
                     /locus_tag="PHAGE-A12--js4906-22-5_S12_scaffold_9_curated_
                     closed_complete_prodigal-single_224"
     CDS             148052..148273
                     /product="hypothetical protein"
                     /codon_start=1
                     /transl_table=11
                     /translation="MFSSTKVCKFCGKEFSKIDYKEHKLKCPFNKKNRMCATCTKGRR
                     MKSTCQCLITGKIKSNKSTCEQYTNKPVK*"
     gene            148335..148907
                     /locus_tag="PHAGE-A12--js4906-22-5_S12_scaffold_9_curated_
                     closed_complete_prodigal-single_225"
     CDS             148335..148907
                     /product="hypothetical protein"
                     /codon_start=1
                     /transl_table=11
                     /translation="MSVIFHDLTLKDYKLRVKNKDEDVPAEQKINTSDLYFVHTSTPS
                     PDEDRNSVPYLLFKGYDLVGNSGVILQKSVDGFLTISKENEKGEIVETKVNIFDPVAL
                     SSNIIGTKGQSLYIINEFDALDVNGKTKTSHATYLYYWDENVNVTDNTSITEVTGSWV
                     NANINFTSSIMIGDVQFDAVKLGKLLDLLV*"
     gene            149033..149371
                     /locus_tag="PHAGE-A12--js4906-22-5_S12_scaffold_9_curated_
                     closed_complete_prodigal-single_226"
     CDS             149033..149371
                     /product="hypothetical protein"
                     /codon_start=1
                     /transl_table=11
                     /translation="MLREFKLNFDPNKINICTYTDVKQVNDFYYIKNRLFSISKKQLD
                     TLLIRKDGIVYYTFKTEDEFKIEEFIILTKSYLNKSYTLYKHKADNYLSKLNALKNNA
                     TDFDVFKSEG*"
     gene            149378..149878
                     /locus_tag="PHAGE-A12--js4906-22-5_S12_scaffold_9_curated_
                     closed_complete_prodigal-single_227"
     CDS             149378..149878
                     /product="hypothetical protein"
                     /codon_start=1
                     /transl_table=11
                     /translation="MGILNNLDKYVNILPKDVSQSDFTRFINSISDNDLPIMTKILNE
                     LFEYKTSDLYIKLPVKPPIQLYLVNPCREFTDKNKIDKIPKGCTASFSEQCSACEFYD
                     KECKPSGYAHPFWFHIDSPYVSLVLNRYGEAVFISKDDCIAKCKEMWDPELVDISQND
                     FDTNCH*"
     gene            150011..150244
                     /locus_tag="PHAGE-A12--js4906-22-5_S12_scaffold_9_curated_
                     closed_complete_prodigal-single_228"
     CDS             150011..150244
                     /product="hypothetical protein"
                     /codon_start=1
                     /transl_table=11
                     /translation="MEDLIVLIIFWGLGSMLASAASFIICAMIQWIGMSIITSKDLDN
                     VDKPIEVLRRFTMILGGAITVIGGLVLAVIFYC*"
     gene            150362..150874
                     /locus_tag="PHAGE-A12--js4906-22-5_S12_scaffold_9_curated_
                     closed_complete_prodigal-single_229"
     CDS             150362..150874
                     /product="hypothetical protein"
                     /codon_start=1
                     /transl_table=11
                     /translation="MNKKNCVIIIPEDLKNARLKVKFSYLALRNFIYYTFKGLNTYTK
                     GNRDLRIANCKSVVDNYFQCHIQHSTLTDEEIDLIKKQFDTKYNSVITKNDYILAVEK
                     ELGFSKFVFYCNCMVELSYHIGEDYCNDEFIISLVEELSKKMLVNSGSFPEFILQETK
                     TILKFISDLH*"
     gene            150926..151231
                     /locus_tag="PHAGE-A12--js4906-22-5_S12_scaffold_9_curated_
                     closed_complete_prodigal-single_230"
     CDS             150926..151231
                     /product="Holin, phage phi LC3 family n=1 Tax=Clostridium
                     leptum DSM 753 RepID=A7VT88_9CLOT"
                     /codon_start=1
                     /transl_table=11
                     /translation="MKLNFKVRAKNPYFWIGLLGVIFSAMGVSTDTLTSWKAVADAFM
                     DLIQNPYMIVSVIMALIGAFNDPTTAGLSDSTNAMSYTSPKKSEPVKDEDKNDEEEI*"
                     /db_xref="UniRef100_A7VT88"
                     /db_xref="A7VT88_9FIRM"
                     /db_xref="lfu:HR49_16950"
                     /db_xref="A7VT88_9CLOT"
     gene            151234..151338
                     /locus_tag="PHAGE-A12--js4906-22-5_S12_scaffold_9_curated_
                     closed_complete_prodigal-single_231"
     CDS             151234..151338
                     /product="hypothetical protein"
                     /codon_start=1
                     /transl_table=11
                     /translation="MFDIEVIEYTDAMADEKDIKKFKDNNDADKGDDE*"
     gene            151338..152387
                     /locus_tag="PHAGE-A12--js4906-22-5_S12_scaffold_9_curated_
                     closed_complete_prodigal-single_232"
     CDS             151338..152387
                     /product="N-acetylmuramoyl-L-alanine amidase n=1 Tax
                     =Clostridium sp. CAG:302 RepID=R6MBS4_9CLOT"
                     /codon_start=1
                     /transl_table=11
                     /translation="MKIIQMLCPSSKYNIKCPYSMEAEGICIHNTANDAPAINEIKYM
                     ISNNKETSFHFAVDDIQAVQGLPLDRNGWHASDGGNGRGNRKTIAIEICYSKSGGDRW
                     LKALDNAAELTAELLIDHGWDISRVSKHQDYGNHKHCPHRILDEYGWDNFLNLIKSKM
                     GKSTETETKTDEAVNSGKTVVTLAREVIAGRWGNGAQRKANLTAAGYDYSEIQGAVND
                     ICAGKSVADRVATCTKSTPAPAPAPTPAQPAAPAKKSNDEIAREVMAGKWGNGSDRKA
                     RLEAAGYNYATVQNIVNGLAGKPTHTTPARKSNEAIAREVIAGKWGNGNQRKQRLTAA
                     GYNYAAIQRLVNRMI*"
                     /db_xref="UniRef100_R6MBS4"
                     /db_xref="R6MBS4_9CLOT"
                     /db_xref="clt:CM240_0314"
     gene            152551..152868
                     /locus_tag="PHAGE-A12--js4906-22-5_S12_scaffold_9_curated_
                     closed_complete_prodigal-single_233"
     CDS             152551..152868
                     /product="hypothetical protein"
                     /codon_start=1
                     /transl_table=11
                     /translation="MILRESPYQSIEVSPKRPISKQEIYNLMNIARRTRTYVKFTVSG
                     GKYYIMVTYHRNGLVSIQSNIRFDDSFQKNLFWLEKRGYSQGTWAEFIRMWINKFAQR
                     NLR*"
     gene            152882..153652
                     /locus_tag="PHAGE-A12--js4906-22-5_S12_scaffold_9_curated_
                     closed_complete_prodigal-single_234"
     CDS             152882..153652
                     /product="hypothetical protein"
                     /codon_start=1
                     /transl_table=11
                     /translation="MKQIEQFLNEHKSVSNRKVSDTIMKVYALGENVKLLAHCSDTQL
                     EAKLTSRSGKTLYSVNEKYADEVTTLDKLKEVVDMYDSSSQIKVPVTEDAEDTEDDII
                     SGNDKDPDKEFLLSDVVPESEVNTEPVKSEPDITGDINSISDLKMAVLDLASRSNNLV
                     DMFDADDVNNRSIVIGLVAGLYGVAEDLADFEEDLAKEADKDKKKAKESVSVPAKTDY
                     IDLACSGISQACTVLKDAEKYSKILEVLKDIKSELKTN*"
     gene            153675..154052
                     /locus_tag="PHAGE-A12--js4906-22-5_S12_scaffold_9_curated_
                     closed_complete_prodigal-single_235"
     CDS             153675..154052
                     /product="hypothetical protein"
                     /codon_start=1
                     /transl_table=11
                     /translation="LIIKENINEDLKSQIVDIETPLNYQWFLYKSALSRQPLSNQYYR
                     DWYSLYSSFYNNIDMIENDDFNARDSIKQFEFIIAKLSEYKLKLKDILSQSSIDVLNP
                     AIDKLIAGIENIISELEEGCKGE*"
     gene            154045..155163
                     /locus_tag="PHAGE-A12--js4906-22-5_S12_scaffold_9_curated_
                     closed_complete_prodigal-single_236"
     CDS             154045..155163
                     /product="hypothetical protein"
                     /codon_start=1
                     /transl_table=11
                     /translation="VSKENIKSYNKSLCENYKDFVFIFDSDLGVYVVKCPKDDTVQPD
                     TQDTVFVNITPENQCDTIDDVIAYVDDYYNGDDLTVSEDNNATVEESVNEDTEDSLRQ
                     MFGDIFSVVLTRADDGENEAVEFNDIKQAQEYIDDLKRDNDDFFSKAVLVNEDGKVLD
                     SWEYVPESDRRKSKDETSDDTEQLNEDTADEESAEDSDPVEHTDATIVDDVNADNEPE
                     VDVNAITNNRFSAICNAACAANMLLCNMKTLHWNVAGKYFDELHNITLAYAEKASEDL
                     DVLAELSLELGCPVYNPAVMCLSLGKQIINVNDGKMLNREFVLNVITENITNYIYAVK
                     SIYNIEDLSSDVLSEIDSIVRYWTKELNYKQPRRQFAN*"
     gene            155211..155930
                     /locus_tag="PHAGE-A12--js4906-22-5_S12_scaffold_9_curated_
                     closed_complete_prodigal-single_237"
     CDS             155211..155930
                     /product="hypothetical protein"
                     /codon_start=1
                     /transl_table=11
                     /translation="MVNETKPKSMSDVVKELPAMIQIRDDVHRWLEVNNVKYDYSLSE
                     FDPDTIRGQEPRYFNKSGTFSIPKRLTSQTKLYVKISILKSGPYVQYEVASHVNDLDL
                     KSTQKVKLVDFDEWTSYDYKSMFNRVISDFKKQSNYKETDADNKNKSSNSKDKYKEFL
                     ERTNLTSRSDEEMLIDQINTEAEEHSIDIGAAYQVKSNLTSMINEKYDEDDGAWFDKL
                     VSEVKSGDYNFITIELSRFIK*"
     gene            155962..156279
                     /locus_tag="PHAGE-A12--js4906-22-5_S12_scaffold_9_curated_
                     closed_complete_prodigal-single_238"
     CDS             155962..156279
                     /product="Uncharacterized protein n=1 Tax=Oscillibacter
                     valericigenes (strain DSM 18026 / NBRC 101213 / Sjm18-20)
                     RepID=G4L0J6_OSCVS"
                     /codon_start=1
                     /transl_table=11
                     /translation="MEWVATIIAASISLVSSVIVAIIAYKGVCKTNKAANDRMQANAD
                     TQQALFNERLENLTEEVRMHNNFARRLPVVEESVKNISSELHSLDKRVIRIENQMMSD
                     RDK*"
                     /db_xref="UniRef100_G4L0J6"
                     /db_xref="ova:OBV_18260"
                     /db_xref="G4L0J6_OSCVS"
     gene            156301..156630
                     /locus_tag="PHAGE-A12--js4906-22-5_S12_scaffold_9_curated_
                     closed_complete_prodigal-single_239"
     CDS             156301..156630
                     /product="hypothetical protein"
                     /codon_start=1
                     /transl_table=11
                     /translation="MKIKIIENKKAVKSRLIDNIVSVAVDGTNVSSNDDTVVITGIYN
                     YYGKVSDSLDDMLLTYGLHGSNIKDAKQKGRLYYGDFMGYDVNIKSIPDRSNPDQFKL
                     VITVSVN*"
     gene            156694..157701
                     /locus_tag="PHAGE-A12--js4906-22-5_S12_scaffold_9_curated_
                     closed_complete_prodigal-single_240"
     CDS             156694..157701
                     /product="Uncharacterized protein n=1 Tax=Clostridium sp.
                     CAG:914 RepID=R7M7H5_9CLOT"
                     /codon_start=1
                     /transl_table=11
                     /translation="MHHDWLAVLEEEFKSGKIQSHLDFFHNHYDLLEDNCTDDNKRRK
                     VQRAFQNLVKYNSISNPNKEKKPAAEKIKHEIIYENHVENIIDTDWHNSDDTITFGLM
                     GDTQLNSKYTQITYLRQFYDECKRCGVSEIYHTGDIDDGEKMRPGHEYELYKLGANEH
                     IAEIIRVYPKIEGVKTYFITGNHDASFRKLCGLDIGEMIADKREDMIYLGRDVCTVNI
                     TPKISMMMRHPWDGTAYALSYKPQKIIESMDESDRPTIMGIGHYHKIEYLYYLGVHCL
                     QTGCFQSATPFTTGKGIRVSMGGWIITLKLNPDGTLKYILPRAVTYRKPIKDDYKNYL
                     N*"
                     /db_xref="UniRef100_R7M7H5"
                     /db_xref="mcg:GL4_0633"
                     /db_xref="107349913"
                     /db_xref="R7M7H5_9CLOT"
     gene            157729..158520
                     /locus_tag="PHAGE-A12--js4906-22-5_S12_scaffold_9_curated_
                     closed_complete_prodigal-single_241"
     CDS             157729..158520
                     /product="hypothetical protein"
                     /codon_start=1
                     /transl_table=11
                     /translation="MKLLIKEAKESSRNLILLTIEADLDIDFESDADLSISDILDDVD
                     DDLTSFIQDSCKSLISQVNDAIAKSNQPEIKDIRFTFDDYETDNNNSGEQTISLWASA
                     KVDNIINLDGDIKTIIQSAVDFADFDFSTTIEVDTDFIGYDQGPNYPAAGGPPVYDTE
                     DVDVSASITINEDIDLKYDDDRYSDIIRKTATINNRSYDVDTCASGNINVFPKFNCKA
                     NAITVKGNRITVYAKDTSETNTYDVVDSDKVLKQIDSIISADYLD*"
     gene            158541..158987
                     /locus_tag="PHAGE-A12--js4906-22-5_S12_scaffold_9_curated_
                     closed_complete_prodigal-single_242"
     CDS             158541..158987
                     /product="hypothetical protein"
                     /codon_start=1
                     /transl_table=11
                     /translation="MSKYFDLFCESVMTPTPTPYAPKESNSQFPTTIFVVFDKDKKPC
                     FSDRGVIISAFGSTSTLSNFASNLYNLVTGASEVYAIIPELYTQAVTKLDIKEYYKYI
                     KDNGTKYDPLYNDKTENKVYDDSLADDPDFIIDGTVEGSSTGTEIE*"
     gene            159007..161103
                     /locus_tag="PHAGE-A12--js4906-22-5_S12_scaffold_9_curated_
                     closed_complete_prodigal-single_243"
     CDS             159007..161103
                     /product="Uncharacterized protein n=2 Tax=Bacteroides
                     RepID=I9TGU2_BACOV"
                     /codon_start=1
                     /transl_table=11
                     /translation="MANEMNVAHMCPSCHNCAVYKVYENENDDLYICDECSSEFAGTP
                     AFNGGLKLTPYKDYAYEAITPYRGYKIKDIDDKKVVITPSGVEDADFDTEEAAKDWID
                     NKSSASAETEIKQLFKSAKKLSASQIEKYVDIDAQMKADTDNVFLVKFKTRGDRRLGE
                     AKAKKVGFVVIDRTDDDYGDSKTPYWSFFSIDSSDKWLNESSENENKPVFEVRQYKDD
                     VYGIYNTETGIWLQKGEKYAMTALANEYNDKSTGLTEAAPQLEQPTNSTSIVDMIKMG
                     YEHGLFDKLKNVGRENAYTVDISGLDKDRIIGYFDKRKEFNREDHTEAGVHSVEFISN
                     TLDIEVFDSFVQIYRIPQDEAINKDLATEAETVKATEDFDTDIQSDELADEPITKEML
                     NPDIAEIEKELRMRGIDFTMNKACTKITAYFSRSQSDIMFDIIGKIFTKNVDYNYAEN
                     EHGYKLNIEDAAADSYTVDELTNLEDDEFVNDSDFDIEESIAPADYNPKVTGKAYKVF
                     KVKNGKLYPPMVANPGGEDTPVGVWLKADEGEFAGLSKTGRKQVKSIGSGTLSYRPGW
                     HLGDLPLAKQFYRTNKETGEKEFPKDFVWAECEYVMEKDYQDDAMKQGYTKNGKFQHS
                     LAGLPRIPENGFYRYRTNPNPDTIPWVITGAMKVERLLDDKEVAEILAQHGLEAPNRQ
                     GGNKTLSELGLGKYEH*"
                     /db_xref="UniRef100_I9TGU2"
                     /db_xref="I9TGU2_BACOV"
     gene            161125..161475
                     /locus_tag="PHAGE-A12--js4906-22-5_S12_scaffold_9_curated_
                     closed_complete_prodigal-single_244"
     CDS             161125..161475
                     /product="hypothetical protein"
                     /codon_start=1
                     /transl_table=11
                     /translation="MKKLSIKESAQINEAKSRYDRTEELGVGFTAPTSGLDDKNFISQ
                     ITQFCDAIKNKDLSEKERAFALKSLKRIKKDYIDKDIANFEDFDAYWREHYKYAKSVF
                     KNVLKMLPAELNED*"
     gene            complement(161601..161801)
                     /locus_tag="PHAGE-A12--js4906-22-5_S12_scaffold_9_curated_
                     closed_complete_prodigal-single_245"
     CDS             complement(161601..161801)
                     /product="hypothetical protein"
                     /codon_start=1
                     /transl_table=11
                     /translation="MITNKFSIYDLRRHDEPITIDTFTANSAMKEVFHYSKFQRVEPY
                     ERYNILVINEDTEEKTYFQLIQ*"
     gene            complement(161811..162269)
                     /locus_tag="PHAGE-A12--js4906-22-5_S12_scaffold_9_curated_
                     closed_complete_prodigal-single_246"
     CDS             complement(161811..162269)
                     /product="Uncharacterized protein n=1 Tax=Bacillus phage
                     vB_BanS-Tsamsa RepID=U5JA61_9CAUD"
                     /codon_start=1
                     /transl_table=11
                     /translation="MKSTPKDTKTFTYYNANPKNKETGDCVIRALSLVCNVPYYDVLN
                     ELVKSQIKSGYMINDSHNWSKFLKDRGFVKLPAPRTSENKRIRGEMFCQQLKKNRFYE
                     GYKVNDNSTLFVKIGSHHVVGIKNFKIHDIWDSTDDCVGQVWLKIKFTEE*"
                     /db_xref="UniRef100_U5JA61"
                     /db_xref="U5JA61_9CAUD"
     gene            complement(162299..162472)
                     /locus_tag="PHAGE-A12--js4906-22-5_S12_scaffold_9_curated_
                     closed_complete_prodigal-single_247"
     CDS             complement(162299..162472)
                     /product="hypothetical protein"
                     /codon_start=1
                     /transl_table=11
                     /translation="MFYVYLDNPYGIELIGQSEDYEIVKKIKEAKDKQWQPGYLWQTR
                     ITETKEKEFSCFD*"
     gene            complement(162477..162674)
                     /locus_tag="PHAGE-A12--js4906-22-5_S12_scaffold_9_curated_
                     closed_complete_prodigal-single_248"
     CDS             complement(162477..162674)
                     /product="hypothetical protein"
                     /codon_start=1
                     /transl_table=11
                     /translation="MGEKLFCDIITTKDTTSEGIPIFKFVIWNDKGQMIDTGKILDFS
                     KKQVKNRILKLYSHHQIIFRR*"
     gene            complement(162677..162955)
                     /locus_tag="PHAGE-A12--js4906-22-5_S12_scaffold_9_curated_
                     closed_complete_prodigal-single_249"
     CDS             complement(162677..162955)
                     /product="hypothetical protein"
                     /codon_start=1
                     /transl_table=11
                     /translation="METYNICLMKLIKSNWLDSIILLCEFEPSEELKKKYNLSDSDTL
                     YAEYWDDEGSCHYYISCENDNIYLNEQFNNDKNNNFIEAILKEKLKEN*"
     gene            163158..165206
                     /locus_tag="PHAGE-A12--js4906-22-5_S12_scaffold_9_curated_
                     closed_complete_prodigal-single_250"
     CDS             163158..165206
                     /product="Uncharacterized protein n=1 Tax=Ruminococcus
                     callidus ATCC 27760 RepID=U2M6C5_9FIRM"
                     /codon_start=1
                     /transl_table=11
                     /translation="LALNLNTISSITKEQFDELSQDEQKLVIQILEEFSNTGFSQTLN
                     DLYESDFKEQPVDIITFVLDPMYLGQAWHLPNGKCKLFPYWRNKLSVIFPNNSGAAVN
                     NVILSGARGLGKSEIAVTIGLYLMYILMCLKDPYSYLNLKSTEQVAFAFMNITEELAY
                     DIGVNKFQNTVQASPWFMARGTITGRTTRIWNPPSFIKIIVGSQPRHVIGQAIYYCFF
                     DEISFIANKSIEEQKQKAIDMIDTAIGGMKTRFTNNGKNPTVLVLASSKRSDKSFLEV
                     HTKKKLEHDGANTLVVDEPVWNVRPPSEYSGKRFWVAQGNRFLASEVVPKNADLKPYK
                     DKGYKMLEVPIEYEANFKEDIDRALCDFAGVSSSDLTKYIAGSRLQAVKNLNRKNPFY
                     RDVIEVGNAPNDNTQYSDFFDLTQIDPIMKYKPLFIHLDMSVSGDKTGIAGVWIAGKK
                     PPVEGQPTSKELYFKLAFSVSVKAPRGYQVSFEKNRQFIYWLKEQGFNIRMISSDSFQ
                     STDLAQQLLAKGYNYKMLSVDIVDSKSKICLPYHYLRSTIYEERIDMYDCELLTEELL
                     GLERDSNGKIDHTVDGINSKDMSDAVCGATYMASQFGEEFAYDFGETTDMLLNANSES
                     GTNEYIKQFSSDLLNSLQGDTNTVNRNKPAINEPKPPMTSADIAKSFDRALDDGILIW
                     *"
                     /db_xref="UniRef100_U2M6C5"
                     /db_xref="U2M6C5_9FIRM"
     gene            165255..167057
                     /locus_tag="PHAGE-A12--js4906-22-5_S12_scaffold_9_curated_
                     closed_complete_prodigal-single_251"
     CDS             165255..167057
                     /product="Portal vertex protein n=1 Tax=Prevotella sp. CAG
                     :1092 RepID=R5PBR0_9BACT"
                     /codon_start=1
                     /transl_table=11
                     /translation="LNLFEGIRDSMAHGFRIRQAVVPDRGLEVGVTPAKDDITNAQMQ
                     SDNSIIDSAYIDKFTTLSKYRDERYQSFETMLTDPIVSAALEMYADDATQYNRDGNII
                     WVESDSSVIADWGNRLLNVLDIQSNAWRHIYSLCTYGDLYLRLYKEGDTPDTLDYSAV
                     SNNTMQIIPEDTTRLLEERVEYVSNPATVFDLQEKDKTAGFIKLKSYINSDNNYIEHS
                     IFGNSFSSAVSRISGRDCELLYNKAYIHILLSESVNRSPEYISVSSDDGDGKDTIYKI
                     KSGKSILEDAYPATRTLDLLEDSLVTNRLSKSAIIRLLQIEIGDMPSPEGESVLRRVK
                     NLIEQKVAMNTTNGQMRSYNSPGPVENIIYVPTRGGKGSVTADTIGGDVDVKSIVDID
                     YFQNLKLAALKIPKQYLNFDSAEGFSNGTSLTKVSSRYAHTIMRIQTAYIRGITNLLN
                     IFAMDKGLDYVNKFKVRMVSPSTVEDSERDEQLNDRINQTRDILDLTDIAEVTQGTKN
                     KVLVKLLKDFVNVPDVADLVSKDLEQQDTDEEDEANIDSDNSDIANDFDDFDSSFNTD
                     SDEEEYIPGPSPEMTEPPAENETPEEPESNTEET*"
                     /db_xref="UniRef100_R5PBR0"
                     /db_xref="R5PBR0_9BACT"
     gene            167163..167630
                     /locus_tag="PHAGE-A12--js4906-22-5_S12_scaffold_9_curated_
                     closed_complete_prodigal-single_252"
     CDS             167163..167630
                     /product="hypothetical protein"
                     /codon_start=1
                     /transl_table=11
                     /translation="MIISQSHYFKHLIAESKNSAEAKQCLEQYIATSNIDNSYIINAY
                     KSGKLDIKVIDFYKFMINKLHKIITELLDDSPKTACQLIKTVTSLITQSTITLEKQFN
                     GDIELANEFMDCIGLKDLAQSLAAYFTNGDLTDIKNQLNRVKADVLFIKNNFC*"
     gene            167662..169221
                     /locus_tag="PHAGE-A12--js4906-22-5_S12_scaffold_9_curated_
                     closed_complete_prodigal-single_253"
     CDS             167662..169221
                     /product="Centromere protein F n=1 Tax=Crassostrea gigas
                     RepID=K1Q659_CRAGI"
                     /codon_start=1
                     /transl_table=11
                     /translation="VSKVLIETRLNSLKLNESHAPRKGCLGRIEGICADYANPTRNGR
                     FYSRELWEHVFNDDLIKESLESKTLIGELDHPEDRFEPLAKEACVVMTDYRFDDDKKV
                     VYGGFDILDTPSGKILKALLDYGCVMGVSSRGQGDITSNGEYEDVAPDTYEFACFDVV
                     TTPAVASARQHVTESAKSKHKLKGLNASIIEQVNNSTTNAELDTILRVVESTGLSNLA
                     SIKEAVRNKRKSISEGKTISDKIRTDLHEAKKQIKQLTKQIEESQAKTINEKNKFNTA
                     ASNLTSQVLAYKHRENKLIDTVESLQLKLSESLDQINDLESKLNEQVSANNESTSVIE
                     SMKNSVNESMTKYDLVLSNEQKLRSQLKEANDKVKSLSSDLADRDSKISSLSESIGNL
                     RKENKELTSARRKSLNESNQRINTQGKLLESFKTKYVESVCNQYGLDAKDIKESIANK
                     SITVESIDKQIKECADKRDRYKNLPFTESKPTGFSVLSESVKNVDDIEDTELAESRRF
                     MESVGKAIYNN*"
                     /db_xref="UniRef100_K1Q659"
                     /db_xref="K1Q659_CRAGI"
                     /db_xref="tig:THII_0552"
     gene            169270..170646
                     /locus_tag="PHAGE-A12--js4906-22-5_S12_scaffold_9_curated_
                     closed_complete_prodigal-single_254"
     CDS             169270..170646
                     /product="Uncharacterized protein n=1 Tax=Ruminococcus
                     callidus ATCC 27760 RepID=U2KFF3_9FIRM"
                     /codon_start=1
                     /transl_table=11
                     /translation="MADINTQVISERFLKNDKNQTNMQKYASRIKIAEGIRKEAHREP
                     LNLEVKTALSTCLENTRQICEATQSSHIPSKTFFMDMVASVIPNTIAPEIVSIQAMDA
                     KAGMISYLRFVYGDKKGKAAAGQMFNNSLYHGQSVADYSASTISDEPLVAGAGATLSF
                     YPVIPGTVRIKNANFTVTAVDDGHGKLFAPTDTTKATELGTIDYATGVISTLNIEDET
                     VVDYEYDNETAPVKVPQINLELAQVPIFAKSRKLAAYWGFDAAYDLKKQYGEEVSSLM
                     AVQAAGEIAYEIDTEIVMDLYNQAGAGADLVWSKTAPHGVSLVDHYDSFWAKLVEGDA
                     AIFGATQRFSPNFICCGINVLAVMQVMRNFSGDGAGNGVGPHFAGTLGGKYKVYVVPA
                     MGANDFVMGYKGTNFLETGYVYAPYMPVLSTDLLTLANMTGQQGYATSYGKKMVNNKL
                     YIKGHIID*"
                     /db_xref="UniRef100_U2KFF3"
                     /db_xref="U2KFF3_9FIRM"
     gene            170760..171149
                     /locus_tag="PHAGE-A12--js4906-22-5_S12_scaffold_9_curated_
                     closed_complete_prodigal-single_255"
     CDS             170760..171149
                     /product="hypothetical protein"
                     /codon_start=1
                     /transl_table=11
                     /translation="MAAKTITIKNKTKEAKLAVAADARNVSPVMIATDAGVPDQALTF
                     EGRKILASNEAPTYFDPDAAFDADFGMPAGGVDLRVPVRKESNLEYVTVAPGKEFAYS
                     TESETEVAAFEELKAKLDSNLFEITIA*"
     gene            171339..172019
                     /locus_tag="PHAGE-A12--js4906-22-5_S12_scaffold_9_curated_
                     closed_complete_prodigal-single_256"
     CDS             171339..172019
                     /product="Uncharacterized protein n=1 Tax=Ruminococcus
                     callidus ATCC 27760 RepID=U2M691_9FIRM"
                     /codon_start=1
                     /transl_table=11
                     /translation="MLMSEYVDDIAFQIGGGILEIEIMDNLPKCVNKAFREIKRYIST
                     PRYITVRYTNTIDCKDLGIYRVTDVLRAAPIYGTNIGDLTGLDVFSTAASAMTSVDST
                     AYNTVLQKIQLRNTMSTDLDFVWEPSTKLLRVNANPPFPNMITINYVPEYKNVEEITE
                     PFWEDFILKLATAYAKIALGHVYSKYTVKSSQYEMNGKDLLDEGNKERDEIVAYLREN
                     MDLILPLD*"
                     /db_xref="UniRef100_U2M691"
                     /db_xref="U2M691_9FIRM"
     gene            172068..173225
                     /locus_tag="PHAGE-A12--js4906-22-5_S12_scaffold_9_curated_
                     closed_complete_prodigal-single_257"
     CDS             172068..173225
                     /product="hypothetical protein n=1 Tax=Salinicoccus albus
                     RepID=UPI0003746C3F"
                     /codon_start=1
                     /transl_table=11
                     /translation="MINVFEKAFLANSAINESVNTTEKAENKTKIKESVNKTEAKAEK
                     VVKESVALNKLRFTKEDVENLQPEEDVMVVYNPDLTDDMSAEDVEAAADALIGHDICK
                     CGICGANYVGNCDDHKCEEEPIIVANEEDFVEAEPADDENAYDDFSESLLFKHITEDV
                     DDEESVDDTTDEADADTETDDDTTESADCVCPVCGATENQIVVGEIAPIEEEPESSEE
                     PETTDNTEDAAVEEPTEEPTEEKTESEESVEETEDNDIDIDESVLNRLFNKFAAENYD
                     NVKRVKFNHGCLVNGELRLEGKVLSKKGSVRPIVITSEGFKLSDDTTRIRISERGPFT
                     ESAIIAKNRVPFVLECKISGNKIDLTALKYQYTVQESANKYSVSGREVIKG*"
                     /db_xref="UniRef100_UPI0003746C3F"
                     /db_xref="A0A0F7HLG9_9STAP"
                     /db_xref="hab:SG26_15975"
                     /db_xref="UPI0003746C3F"
     gene            173273..174007
                     /locus_tag="PHAGE-A12--js4906-22-5_S12_scaffold_9_curated_
                     closed_complete_prodigal-single_258"
     CDS             173273..174007
                     /product="hypothetical protein"
                     /codon_start=1
                     /transl_table=11
                     /translation="MVVNLQEVTRSEIVKSSKLQSPIRLAKSKKYSLKDFREVDFKKL
                     FETDTFVWNANIGDYIVTISFEGPFEELKWYVKSMRGPNRIKRISEKLVASALSKALD
                     DNDIYVNCTCADFIYRFAYQATQMDYKYGKPENRPNRYKHTNKDHNQGYVCKHCLAVL
                     IGKRWVPSAAKAWLLFMRKNVELTEFYLWGKDWKRQEDPDELKHINDKKSNNSDDDTS
                     NANKNTHIVNKNDVEDESTDDSKGVE*"
     gene            174011..174508
                     /locus_tag="PHAGE-A12--js4906-22-5_S12_scaffold_9_curated_
                     closed_complete_prodigal-single_259"
     CDS             174011..174508
                     /product="Uncharacterized protein n=1 Tax=Ruminococcus
                     callidus ATCC 27760 RepID=U2KYB5_9FIRM"
                     /codon_start=1
                     /transl_table=11
                     /translation="MGFLVNRDATLLRNFFKEAAKLRGIQVNYQYPIDMELSNYGEEN
                     PIGFSEPVEMDIIFDENPNIRTLKKYGWVTESGGDQPYIANLPYDAKNLCKGCRIIIP
                     SPLLPSGTAVSDRIFVVTDIHSNLEFPEAWACKVAPVFSDKPKPQSVENKIKTSNDNY
                     LKVKL*"
                     /db_xref="UniRef100_U2KYB5"
                     /db_xref="U2KYB5_9FIRM"
     gene            174521..174979
                     /locus_tag="PHAGE-A12--js4906-22-5_S12_scaffold_9_curated_
                     closed_complete_prodigal-single_260"
     CDS             174521..174979
                     /product="hypothetical protein"
                     /codon_start=1
                     /transl_table=11
                     /translation="MYTLFNFYIKLNKPDNLSDAKFDSFCVGCTSQYKRLLRKKLNLS
                     RCDYIDRIVKSNNLVNLSSYGKSRKHLTYDLLQYMIKNVVYVKDRLSNPKLTLVIRQN
                     NPFTSNIEELSLYIRLIEYGNGDIKPLNIFNSTFAECSNEIISNFNKLFN*"
     gene            175002..175592
                     /locus_tag="PHAGE-A12--js4906-22-5_S12_scaffold_9_curated_
                     closed_complete_prodigal-single_261"
     CDS             175002..175592
                     /product="hypothetical protein"
                     /codon_start=1
                     /transl_table=11
                     /translation="MIHLYDDAVVNRFREILGDDSIMIVPPERAKDVKAQLSDNDEIK
                     FPLITLDRTGWSVQSNRINWSASRMGIADSISSDNKANILHAIPIRINYSLDVFTVDK
                     VSADEIYRELIFYFLLHPTLMVNIPYGLDTEHVFNLFFNDDIEDNSDTVSHVDNGVLY
                     RNTSTLYTDDAHLFANTPVNIVTTSINLETKRKREM*"
     gene            175596..175901
                     /locus_tag="PHAGE-A12--js4906-22-5_S12_scaffold_9_curated_
                     closed_complete_prodigal-single_262"
     CDS             175596..175901
                     /product="hypothetical protein"
                     /codon_start=1
                     /transl_table=11
                     /translation="VLKIYNRSSNIITIDDIKIKAHSSSDFDSIKDVSKYNRLSSLGI
                     ISVSQIIDNKENKTKHSSKGSKKNQANTINSIIDNTDSIIDGEISIDTQDINMGDDA*"
     gene            175902..177530
                     /locus_tag="PHAGE-A12--js4906-22-5_S12_scaffold_9_curated_
                     closed_complete_prodigal-single_263"
     CDS             175902..177530
                     /product="Phage tail sheath protein FI n=1 Tax=Thiovulum
                     sp. ES RepID=J0UZD7_9HELI"
                     /codon_start=1
                     /transl_table=11
                     /translation="MPRININEIDSSRYVNPAESAPMTVLVPGTASFGPVFTSDNPEV
                     FTFVGDDDLINFYNTFGVNPAKYVDTNKVLRTLSGDLSFEYVTNLLHSGATVQFYRLN
                     SGKAATGGSSANGALISAKYSGRFGNMLIVDVQSVKLTSSTTSKTDAIISVYRNTFEA
                     TDILVPSNNVDLIKKLPRLISTRVSIDENSQYYIDSVDLKYIDITVENLTALIGTGNA
                     TYNLFGGLDYASDGQAIDEETSFSAVVEALKASYTNFSDQYLFNFDIVSVGGITPEKD
                     ELEKVNEEITKLCETRKDCFAPLDTPMDASYTEVLTYASTQESSYTAIYAPWCSFVSS
                     TTGRTITMPPSFIFMKALLLGMESQVDAELWYVPAGVQRTSAPFIVAPTYQIGSTILD
                     EFQNNNEYRVNPIMRLRNYGYCIYGNATCKQSITGVPHSALESLNVRLIANAVKKHIF
                     EVCSGLSFDYNNSQLWLSFYSQMDEKLLYMKRHYGLYDYKIIMDASTVTTEAMNERRV
                     PGKVLISPTLAGEFFDIDFEIVPSGVTFTTEEEA*"
                     /db_xref="UniRef100_J0UZD7"
                     /db_xref="A0A0F9MLP2_9ZZZZ"
                     /db_xref="J0UZD7_9HELI"
     gene            177537..178121
                     /locus_tag="PHAGE-A12--js4906-22-5_S12_scaffold_9_curated_
                     closed_complete_prodigal-single_264"
     CDS             177537..178121
                     /product="Uncharacterized protein {ECO:0000313|EMBL
                     :KKM57689.1};  TaxID=412755 species="unclassified
                     sequences; metagenomes; ecological metagenomes.;"
                     source="marine sediment metagenome.;""
                     /codon_start=1
                     /transl_table=11
                     /translation="MALNFQPYYYGAQHMVGTDTFEPQRTNNFEIRFPGLETLVSSTG
                     AIKYSDCGKAITLSVANVGDLSQSIDAIAIQYGNNAIKFAGKPNLNSISLTINDYIGL
                     ETERILEAWSALVYNKNNQKIGKATAYKRRGYLIEYSPDYEICKMWQLEGCWPGTISY
                     GGYSQDGNAVRQITCDLNVDFAIALDSTKVSSTL*"
                     /db_xref="A0A0F9JBG1_9ZZZZ"
     gene            178313..179245
                     /locus_tag="PHAGE-A12--js4906-22-5_S12_scaffold_9_curated_
                     closed_complete_prodigal-single_265"
     CDS             178313..179245
                     /product="hypothetical protein"
                     /codon_start=1
                     /transl_table=11
                     /translation="MSEGRIVRPSLNNLRQIQAENQVQNIIKQSQGDLPEKRVLADYE
                     KATADYSASALGMTNKPDTALITETCKLPSKGLLYNGVLGESLELRSMTTIEERMRLS
                     GENFWSTMSAIMNRCMVNTNFDAKNLVDFDFFAALVTLRIVTYGNIYKTTSKCLSCQK
                     VNDYNLNLDTLVRTDLPDDFVEPIEIGPMPRSKDTLGIRFLRVFDHIDIVNKINEYNS
                     QGNKKEDLGNPEYTLEMEKMLVSVNGIELDPIAKHMYIEKMLGMDSSYFHNEVEKLFY
                     GVHRVGTGQCEECGGLMLYQVAPDENFFRTAFDN*"
     gene            179486..182920
                     /locus_tag="PHAGE-A12--js4906-22-5_S12_scaffold_9_curated_
                     closed_complete_prodigal-single_266"
     CDS             179486..182920
                     /product="hypothetical protein"
                     /codon_start=1
                     /transl_table=11
                     /translation="MAANDNYNNLDELYQENLRELFGVIGSFSKANDKAKNVILDGAK
                     LLKDSTGLLDKTARTIESTMTFSSRTLADAFKDSMSTATKRLEAAAKLERDKNAVNDM
                     VKELEKALDSMEQSAGSQKAAASSYEYQLTQSKLNDLKQHQVRLNNIKSESAYSKQLM
                     KETKAQGLKIITSLADSIISVFTESLKAGYNNLSSTYESTYGDITSMNSYSHKDVDRI
                     INELQSFVKENKLEGVVTVSDYLPEIQNILKGGLTKDLATTVAKYSVLAKESGYSTDF
                     ADPAFLKQVKNMADAGQDVEQFMKDIIGSTKAVTESVGDAFGFANGQINTMTASISDL
                     AQVMNMSQDAATNTYRSYAALNGILGSTEFDTSKLYSSINEYAQNGINSQSAEQLLGY
                     RATAQQFQHKIETEGTEGIIKDMFKQLYTTYAGRTDEWISVASSALGSSFSAQDLESL
                     MKKYNSYSEFEKAFNKTLGAANKSDGEKVIDELKNYQTKNESFNNKMENHMTDLVQLS
                     KDSVWNEKIITALLTQISVSSLIKNGGELISWFKKFRGLGGSLPNSMSSNAMHGEQLA
                     LDLGPETVGKTAFGQKLKSGANKVASQFFTPNSSGKFMSSGSTLTSLGKATASAGIAA
                     GIITQGTSAVEAYKNAASNPENNTLKNLGYSMLSFAGYSDTLGLSNEDKMAKARAENG
                     SLDWSKIWKTTGAFTAAGTGIGALTGAAPGAAIGAAAGAVLGFTKSLTSQVADMHDYN
                     QYIKSDFGQLNKSLEESFNGTKQLASSLSEYNSTLSQLNELNNKKSEYESGKLNLTDQ
                     EVALLDLEIKKTERLLELKAQELGNIDDIISANEKNSKIIKQGHAAMTGISAAQKIID
                     SAGYDSKTNFNKLSDSEWASIKSVLNKDIVNDMIKQNVIKDTGSDEKNIIGILQSITG
                     STEGTNWFDNIKTDVFSRASVQGGTKSSLYNEMQTNTNNATKEFGNNANTFSQLLAVV
                     TDKYTNQGIQNAIGGFFESKISELAASGLTRAEVISDLKKAYPNVASMLPNVGSEKLN
                     DYTSWLAKHGKAKDDLKGYYSTGLDYVPYDNYLAMLHKGEQVKTAAEVNLERANFSSD
                     GTNKMATALKDTLVTQTDSIISILNDIYSLMSNSGTSNLGKRHKLNYSLPTGANEA*"
     gene            182940..183539
                     /locus_tag="PHAGE-A12--js4906-22-5_S12_scaffold_9_curated_
                     closed_complete_prodigal-single_267"
     CDS             182940..183539
                     /product="hypothetical protein"
                     /codon_start=1
                     /transl_table=11
                     /translation="MTYNLNDRSLMFKYIAINLKNSYLSTFSVTDMYNLNFAKCIYNF
                     LRTAFPKTLDEAEDVAKVFLNKAKIYQKETVTESETDAEVTVYNKNVLITPESLDDIN
                     EYSISSWPITDSIIQYLHPETVINEDVTIDKIAEVQILCSNASYIPEQLGKIDDDFTK
                     ICYETQKLIKDTNSNVIASGYFDIYVEYYMRSLGEVRPK*"
     gene            183542..185068
                     /locus_tag="PHAGE-A12--js4906-22-5_S12_scaffold_9_curated_
                     closed_complete_prodigal-single_268"
     CDS             183542..185068
                     /product="hypothetical protein"
                     /codon_start=1
                     /transl_table=11
                     /translation="MATTSYEYNKNDSLTVIANLFNTTKDSLVRLNSWLKDDTDGHTQ
                     TKPIFAKSKTVLKFDKLYTIPIVIKETNKSISAIIAASSKSEALSKLYRTYLKSEITV
                     NTAGIAETYTSQLSSPARPKTVEIYHKLMNKNEYVLYAIDDGHNNIYEYNNDTNIIGY
                     VDYDTGLILTFNNYTDVKLRVEYRHRYIIVPLIGSGNTSVEDYWDNLDKITGLQHSVQ
                     LDNFVADSLETNYASTSPNTETGQTFTYETAVLSNWSNIDTPSYIDPSTVNFIGQYIN
                     DVTMNSYNGGNSTFVSNKTISDFANFTQMAIDVLNCNVASRTGSSPELNINSKSKFTN
                     RRGISTGTKYAFVGNPAYGKCKVIIGNTVLNMPCYPDSVSDSTDVNYNTSSILGRSEP
                     YSTYNNSGPRTISFTFNMHREMTGNEAEIEQIVRYIESAVYPNYNSNVAPIRVQVYIG
                     KTIYISGIMTSETTDWSGPIDDTDKYNLVNVSFTIQETTGNPKSASYVQRYGGYRVGG
                     *"
     gene            185068..185418
                     /locus_tag="PHAGE-A12--js4906-22-5_S12_scaffold_9_curated_
                     closed_complete_prodigal-single_269"
     CDS             185068..185418
                     /product="hypothetical protein"
                     /codon_start=1
                     /transl_table=11
                     /translation="MRMARLIYASPRKYSTLSRYGIYNQIVDTDNNNAYLESTNKIEL
                     NSDNELFHVVDPTEENRLDIISNTYYGTPNLYWAIAMANNILDPMIVVRGTVLKIPSY
                     ESLYKTGGPLIRRG*"
     gene            185411..187105
                     /locus_tag="PHAGE-A12--js4906-22-5_S12_scaffold_9_curated_
                     closed_complete_prodigal-single_270"
     CDS             185411..187105
                     /product="hypothetical protein"
                     /codon_start=1
                     /transl_table=11
                     /translation="VANLNYFINGTSVDVPYLAISINGYNLTPVPPKYIKSIQVTRFS
                     SSAASENSSQTSKFTINLVNSVNTFNFGNDNLTFMLSLLMSEMSNTDSTTNINMVYGW
                     TNGVKMHVKDGVVSSFDSSFGLDSNDSIVNYTISGACSYACVESMQKYMLTSKTNMTM
                     YTENDLKELESRWIFNRYSKKYDLNDDGTIDNSDYEMITNAIKNGPDFTNLASLRLFG
                     ITEYRWSNMIEVLAKYVFGDYYKHIEVEHSDRIYDSNYNLNNANIFANLDLSNMTLGQ
                     VLMAMIRNCYKWNEPDANIKKANNSVTLNGINYVVYETNAAFDNPLGVSKNGNWLPYA
                     ILMKNLKYSDDNHSITFDIDGKQYFGVKSITNGYEGDQYQISIDDVNSRIRIGTNLES
                     SVIETYTISNNNRNSDVLSFNISSTGIPAIAAINSAKSGASVSIKVDDGQILIANADT
                     GGMVALDDTKMQSFVSKFKNELADSIANNTSAASLTVLGSSRSCKLGLTDVIRVIPQI
                     NGGDTFWCGDYNIMSITDTVDESGYKITFGLTFNKSKMHSDFDEAAKNLKAQTVAN*"
     gene            187149..188522
                     /locus_tag="PHAGE-A12--js4906-22-5_S12_scaffold_9_curated_
                     closed_complete_prodigal-single_271"
     CDS             187149..188522
                     /product="Ricin-type beta-trefoil lectin domain n=1 Tax
                     =Coprococcus catus GD/7 RepID=D4J5L1_9FIRM"
                     /codon_start=1
                     /transl_table=11
                     /translation="MQIYPAVISKDTEGKPESYSLDDYVKVRIPHFHGPKNKDAYSNV
                     DSVIFTEDIPKATTGDYSLPWARVNRSLDNRNFSAQDFNEDDLVYIGLENEDVNTPII
                     LGFASRFQYTEDPEVALMNRTLGTDSSGYYGGDYGNQNFAYEDFTGANAVIRVAKTEA
                     NAGIHDDGNCRVKYNTEFYGREVSGPSYQWCAAFLWWCFKHANLLNYYCGGEHTASCE
                     RLLSYYKSKNQFIKTGFKAGDILFMNWNNGSSPQHVGLVIEDQKGDNGDVKTVEGNTS
                     GSGSQKSGGHVMYKTRKMKFIVGGARLSVPKTESIASGNNESQIYKYMTEVAGFSKAG
                     VCGLLANIEKESNFRPTASGDKGTSYGICQWHNSRFTNLRNFSKSNNLDYKTVLAQCK
                     FLIYELTNNYKSLLSYMKNAENNQNSAGNAAEKWCREFERPANVNKVALDRANLAKKK
                     YWPKYGG*"
                     /db_xref="UniRef100_D4J5L1"
                     /db_xref="cct:CC1_07570"
                     /db_xref="D4J5L1_9FIRM"
     gene            188529..188912
                     /locus_tag="PHAGE-A12--js4906-22-5_S12_scaffold_9_curated_
                     closed_complete_prodigal-single_272"
     CDS             188529..188912
                     /product="hypothetical protein"
                     /codon_start=1
                     /transl_table=11
                     /translation="MIYNTSLSHPYMFSTISGKTMLDTSFEAINRRLKLLLLTGYNEM
                     FMNPSLGCGLYETTFDYADESTYIVIRDMICDSIDKFEKSIEVTKDMIDISMDNSTNH
                     IKITINYRVRNTDLYGSTDLGFEVN*"
     gene            188912..191227
                     /locus_tag="PHAGE-A12--js4906-22-5_S12_scaffold_9_curated_
                     closed_complete_prodigal-single_273"
     CDS             188912..191227
                     /product="Uncharacterized protein n=1 Tax=Ruminococcus
                     callidus ATCC 27760 RepID=U2KYT1_9FIRM"
                     /codon_start=1
                     /transl_table=11
                     /translation="MKQNLSYTSRDYDSIKNDLNNSISSLTSIWTNREPSDPGMVLTN
                     LIASMGDNLSFNMDKQSLEFYGRTVTQRKNAQHLFDLVDYKMHWYESAQLELTVHNLS
                     KSNALTLVFNPIGSNTQRIVSKSINSAPPYFILNPIETPYNWNENTLITIPPEQSETF
                     IAVQGTLNSLKFSSAAIDENNRYYLPVTKIDQNHIWLLDEDDAFKWYITNNINELTET
                     LPRFEFNVDEYSMPYIEFVPYWRSSFMGDDDTEKTFTLYYLSTLGAAGDVTNNVLDYI
                     SGIRSQNENSSSYDAINDVSIIHETNAYYTDNSKNIPGKDPETAHQAYLNSRNYIGTY
                     NTLVTLHDFEKFYKRIGLIYNSFAIDGQRALDLNENILESYNKIKFDDINNESQSNNV
                     KADDNGFRPYTLNILLVAGNFMESDPLTPTKYYANSVEVKPENTDYGYMKYSVTSSVA
                     STDSTALVNQTNLDDCKLINTNIYYGSVRKFPFFIDGELHLKEPVTPAKANLILQKVY
                     LNIYNNFTADKLTFGKKIKFSDVIAVINESDDLIDYFDAGANNSHGSLFVYPKKGDLN
                     PYKLDDNDEIASFDINVDIKYFNPISMQHYEDILPDNNKYMYWTETASGSLSIAADSI
                     LEKTTPVLNDLYAYAQFNKIKYKPSGSSEEKLVIDSASVFIDEVDKLTQKNMVWGLVK
                     TYETLGTDISNTKTYSDEIDYVPISDKITITKFNEKTDWSYTDEAGKIHDMNTDSSGY
                     FVFAIKMLGTKTTKESKPTFIGLMCSKSEFR*"
                     /db_xref="UniRef100_U2KYT1"
                     /db_xref="U2KYT1_9FIRM"
                     /db_xref="dly:Dehly_1640"
     gene            191349..192359
                     /locus_tag="PHAGE-A12--js4906-22-5_S12_scaffold_9_curated_
                     closed_complete_prodigal-single_274"
     CDS             191349..192359
                     /product="Phage tail protein n=1 Tax=Ruminococcus callidus
                     ATCC 27760 RepID=U2M6A1_9FIRM"
                     /codon_start=1
                     /transl_table=11
                     /translation="MLVTTTRYEIDNWIKLYDPMECPEQFLELLADFVGYEYNNKLSI
                     AESRIIIANFVQLLKNRGSKLGYKQATSILLNAKLASDPDNEIYKESVNQLEFLETFF
                     DEESGKTTLYFPKPIDYNKDLYDYIRPVGTYLDLKLAEFPSPESDVAVSARAAYNKHS
                     DFDKFDDETSRVNKAQVNLSQLSMKKSDEEEIGICISKIIPAGKYTIKFKIKGYRTNT
                     KRNFSFAEYEYASKPLQLAYDVNEFSDWTDVSLPFISHGGNKFVFIFSKLNGVTDIYI
                     NEFKILDTNNKNVLNDNNSPNVEACKYEIYASTGTKIDETHYVELTANTDETYLMHFV
                     NT*"
                     /db_xref="UniRef100_U2M6A1"
                     /db_xref="U2M6A1_9FIRM"
     gene            192389..193258
                     /locus_tag="PHAGE-A12--js4906-22-5_S12_scaffold_9_curated_
                     closed_complete_prodigal-single_275"
     CDS             192389..193258
                     /product="hypothetical protein"
                     /codon_start=1
                     /transl_table=11
                     /translation="MNEIISNSVNECSVSNKGMPLDVDVNVDIKVKNNRGKLLQHIMK
                     HNKATSNMTEGIVRFLRGEFNKTAITSNIATVGMHANEAQQYIPTYIGIGNIGVHVNN
                     EIMYDANDDSQYSDTSLRREIFPYKRDVGNSAGANINSRISIARSTSSNSNLSDTYQL
                     VISGYYQFNSDFNFYYGNGKAVEEFATDKSGNKSFAITEFGLFSGNVDDYNAKLLARL
                     LLDPKTPLIVDSTSTVIVNWTLGVYSLDDMILNTSKNSGYKYIQKTTEAKDAEFDGNT
                     SNTGTDEINWSNF*"
     gene            193275..194573
                     /locus_tag="PHAGE-A12--js4906-22-5_S12_scaffold_9_curated_
                     closed_complete_prodigal-single_276"
     CDS             193275..194573
                     /product="hypothetical protein"
                     /codon_start=1
                     /transl_table=11
                     /translation="MSVLVLNDIKNKYVYPMSNSTNGGAIHSEYNIRSALSNLLTYSA
                     ANTISDFAASDFDYIKDAKGNYLKFKIAAGKGNCNSYFVSCDAINVEHWEFIDQVQFN
                     ANREIDEISGQALTPFSCYLCLSYNNNIADDLQLVIVSTYLAEGESNSQYDDVFSNYK
                     SRGFNDIGIKLFSFDYCSRQYGEDGKTIEEVNNCINFLPNPNITRCIDLSRIGSQGGL
                     LEELQNLIKELPTLNIFGGDLFVSDYGKDKDGKYLDNQNYRDIFGRDYRLRLHLKQDK
                     NAELDEYILDKGTANEKRVKTHQFYGCLDFVKVDAAGSVTKLDTILDFRTKRFDIEQN
                     YKPDKSERWPAEPSIDEVSFTENKCLYKDISVSNKLTVDDKITTKLIDVSSIATFNDK
                     VTIQTAGINKIDLTTTDKNGATLNVAGNVNANKIFGAVWM*"
     gene            194606..197059
                     /locus_tag="PHAGE-A12--js4906-22-5_S12_scaffold_9_curated_
                     closed_complete_prodigal-single_277"
     CDS             194606..197059
                     /product="hypothetical protein"
                     /codon_start=1
                     /transl_table=11
                     /translation="LAELYPYRYVGGTWYTTGMPKSKRSAIFTGYAGWAMAPIFKNPE
                     RYDIKITAIKGLFGVSTGSASAVAICGSLNGEGNPEYVWPGNVSNAFNIPVQSVLTTW
                     SNPGLTSNPVISAGSFFYAGFKFARNNNTYSYLNVARSNCAGNARFRPFYNAQSLGNK
                     GNPGLGAGLTRIAANDTWGFQVPIIVVEYEPNKIKPSVSQSSITLTQGSTGYINIGNY
                     SGWWANEHNNSVVDLRKNGNQLQIYAKYFNVNYDYNTSVVVHGLNDETWVSVHVNRPT
                     INKPSISPSELRPTEQAYISCSTSDNKSINYSLSNAIGVSLSGTTIKCNEVTSPTSWP
                     DNTTITVNATHSQNNTVKNSNTFRIKHWSTDTIKFTTAGSSLFSDKGSFINFVDSSPA
                     ALDRCEIKVNIVYDGGIKLHKDLETYLKITKDNTGAGKVEVISDEFSTYIDDIKDENP
                     KLQFILRLNKDYVVSKTFNTDILVIRTVPFKCIYPKNPGNETTINYISTNTLPLFANS
                     KTDDNKYEINYSNYPIVITYPNKGDGNLYIHNAFSYKINDGSANTGYIFKNHDADYKV
                     SLSHFCNSSLLKPGSELWIALNLENRFISCNPGNTLNITFSLDVPKLSGSGTEVRTIT
                     IKYKVYYDKTGESILPFITEEYNGTKIQGSPFIKDHIGIINTLYNPITQVLQAYGQIT
                     NDVDNIISAKQNEYVCNATDKAKIEDLLSKLSILIRNINTSSNRYIDDIRSEIALGQY
                     IMWNDNEDKLANEQPNTFKSSTEYETKTASPWYELYRGLRYIQFGKEVDVFYKNNDTD
                     YQVSYIDSDGKTYDLGARR*"
     gene            197065..197292
                     /locus_tag="PHAGE-A12--js4906-22-5_S12_scaffold_9_curated_
                     closed_complete_prodigal-single_278"
     CDS             197065..197292
                     /product="hypothetical protein"
                     /codon_start=1
                     /transl_table=11
                     /translation="MANEKTYLQGSDYITIKFNKGSAGDSDITLELNAESLINTLVKP
                     VEEANSNTLISYGTADPTVSTPGKIYIKLED*"
     gene            197397..199322
                     /locus_tag="PHAGE-A12--js4906-22-5_S12_scaffold_9_curated_
                     closed_complete_prodigal-single_279"
     CDS             197397..199322
                     /product="Putative helicase n=1 Tax=Clostridium phage
                     phiCTP1 RepID=D9ZNF7_9CAUD"
                     /codon_start=1
                     /transl_table=11
                     /translation="VDKIYVQFGDPVFLRLKESMYIYTDTWTSRLRSLMMELLPQIYN
                     EVLKAYEASPVDYDYLIRRCKEMNIEVETEHKQATPIDNLNKTNAQLNNSQLVNNVRL
                     NIGQNLPQTTKVNNKIKATQLLDSLKSPAPDNDYNVAAVNNSVNSELESCNSDIEITN
                     PEIIKAVEEHKFKTKPFKHQLVGVEFGLEVNRYLLGDEMGLGKTKQIIDLACIRKNLY
                     GYKHCLIICCVNGLKWNWAEEIEIHSNEKSHILGCRKNTKGKYVIRDTKAKLEDIRQL
                     GAGKFDDRYFIITNIESLRDTNIAQELSVLCDAEIINMIAVDEIHKCASNESKQTKGL
                     LKLRTDSMIAMTGSPIMNSALDLYVPLNWLGYDRHSFYDYKNHFCRMGPFGITGYKHM
                     DEIQNMLKYMMLRRLKKDHLKDLPDKIYSTEYVEMNNHQAAIYNEVLNGLRKEVDLIA
                     RSTNPLGNLIRLRQATGHTSLLSSTVSCSAKLDRLLELLKDYTDNGHKIIVFSNFAKM
                     VELIKLNTLDYNPAVITGATKDRQGEKNRFMTDDNCKIIIGTIGAMGTGLTLTAADVV
                     IFFDEPWTSGNKLQAEDRAHRIGAKNNVQIITLVTKNTIDERIFDIVKRKALISDNLI
                     DNLSCADITNLLNFLLF*"
                     /db_xref="UniRef100_D9ZNF7"
                     /db_xref="D9ZNF7_9CAUD"
                     /db_xref="ert:EUR_29160"
     gene            199369..199824
                     /locus_tag="PHAGE-A12--js4906-22-5_S12_scaffold_9_curated_
                     closed_complete_prodigal-single_280"
     CDS             199369..199824
                     /product="hypothetical protein"
                     /codon_start=1
                     /transl_table=11
                     /translation="MARLNITDGMLKSKDMNQIQSSAGANAVTQLMSDIIDLYETKKS
                     YDDWKDLLNKKKLSVLNLMSSLHVDSMTSKGVKCSLCERINKNIDTDGLLEYCKSLNI
                     DGLVKTVEIVDMDKLEDLLYHKTIESEPLDEFIVKTKSKYVKISGKLKG*"
     gene            199830..200198
                     /locus_tag="PHAGE-A12--js4906-22-5_S12_scaffold_9_curated_
                     closed_complete_prodigal-single_281"
     CDS             199830..200198
                     /product="hypothetical protein"
                     /codon_start=1
                     /transl_table=11
                     /translation="MNNNEENTNIPVIDSTNEVPENIKNDSMALDDVYEYSANTSFIE
                     PQNTEKTYSVRTISATSKVSVQLNDVWYAFSFSETRDIHKDENMNKERADLWDTVNAE
                     VDNQVQYVLDTLKNPGAVQQ*"
     gene            200301..201068
                     /locus_tag="PHAGE-A12--js4906-22-5_S12_scaffold_9_curated_
                     closed_complete_prodigal-single_282"
     CDS             200301..201068
                     /product="id=3518474 bin=GWB1_Spirochaetes_59_5 species
                     =unknown genus=unknown taxon_order=unknown
                     taxon_class=unknown phylum=unknown
                     tax=GWB1_Spirochaetes_59_5 organism_group=Spirochaetes"
                     /codon_start=1
                     /transl_table=11
                     /translation="LIIRNNTNISKDDIRRRIYDTRKLSLEAKCLINYILDTKDDNYN
                     LSVHDLCVEHNATSNKIEKAIYELQQHGYIDYELVKYDSGLVSGKFTIYDVPHPITMI
                     RYDYRQNFKNKASKKEEMFIYKYLTPGRHQKRNFKISTLMQILRDEIVDWDKIYEYIN
                     TQMTYEEFLASEYWTIIAQYLKIKNKYTCQKCGKQFKHFKDLNIHHKTYEHHGLEHLE
                     EIQNKDLLCCCKKCHRQEHILHLDLHSPDDPKVYDVD*"
                     /db_xref="GWB1_scaffold_2885_10"
                     /db_xref="32948544"
     gene            201110..201469
                     /locus_tag="PHAGE-A12--js4906-22-5_S12_scaffold_9_curated_
                     closed_complete_prodigal-single_283"
     CDS             201110..201469
                     /product="hypothetical protein"
                     /codon_start=1
                     /transl_table=11
                     /translation="MPKQYTYSGDNDFCPEPEAMMTDEELDAMRFEGIVIPHEIAFDN
                     NLNIIDKFILMYIGMYKDIKYSDYELGQMFNTNPSVIGSSIKRLLDLHYIIQVPDDKY
                     LRVLKTNCSWQYVDVEI*"
     gene            201804..203360
                     /locus_tag="PHAGE-A12--js4906-22-5_S12_scaffold_9_curated_
                     closed_complete_prodigal-single_284"
     CDS             201804..203360
                     /product="hypothetical protein"
                     /codon_start=1
                     /transl_table=11
                     /translation="VADTKVYEPLEIKNIYELERCPIINKTDYLLFKLVHSLNVNGKS
                     CYASNSYLTERCGCNTKAIQRSIVKLIKLKLLKRGHNPWGSRRLKTTYLYLKNDKVVE
                     NKVDNDLIFDTITNLTYSNFNGSNKTMDNCDHNTDISCSDTKNFDFNSDPISDNNDLD
                     RVPDVHKYNNIIYNKIDSKLSINKLKDKSFSTTKVDNYDTLCYFKNKNNKRCNSTSNP
                     DCSCYEKIENEKNNSVCAYETAQAVPITGEAQVQTQAQAQSQSHITPNDEHIFKAEQL
                     QLQFTDTDNEIKLNIANQLNENNTEITQIQNINGDEYMEFKKTDIFGNLKTNTNTNTE
                     DNKTGLDIETKSAEPLVMSIKVDKNKSGLMKSHIKQNRVTTAQKKNKYVEFCEYAKTI
                     GTNEQLTFSIQRYVKWLLGNRKVDLNQWQITIDTLKSDLDKISSSDVRLQAAIESFDT
                     SYAAGYVKLFIDKYKYNRYMNNVNANSRPRYGIQNSPTIQSNSNTEQTQSEIKDVSYA
                     TSENGKPIMI*"
     gene            203443..203751
                     /locus_tag="PHAGE-A12--js4906-22-5_S12_scaffold_9_curated_
                     closed_complete_prodigal-single_285"
     CDS             203443..203751
                     /product="hypothetical protein"
                     /codon_start=1
                     /transl_table=11
                     /translation="LSIFKHNDFNKHKKNKETIADLYKQIEYLNKKLTESNKRISNLE
                     QDLAVEQALKYIHSHNINDLRKHNPCLKCQLKDSCLLSMRDRCIEYQVYDIAKRSTKI
                     *"
     gene            203804..204559
                     /locus_tag="PHAGE-A12--js4906-22-5_S12_scaffold_9_curated_
                     closed_complete_prodigal-single_286"
     CDS             203804..204559
                     /product="Putative DNA replication protein n=1 Tax
                     =Clostridium phage phiCTP1 RepID=D9ZNG3_9CAUD"
                     /codon_start=1
                     /transl_table=11
                     /translation="VTYKDCWYNSVCSKYNTRECSSMCIRYTEMLNMMKYSGIPKNLY
                     GTQSLYLPNVDIEAYTTLLNIKDNIKDFVQKGNNLYIFSKVTGNGKTTWGIKLLQSYF
                     NSIWLGNGLRLRGFFIPTQAFLLDKKNAISGNTSEDSKLFSVTDSFGHNLLTTKNLIN
                     CDIIVWDDFLLNNISPYDYANIFAIIDQRYLNGKTNIFTAGGSLEELDNVYGSCISSR
                     IAMNCTVVEFKAIDYRAMTLKRNAEGQGAGLNG*"
                     /db_xref="UniRef100_D9ZNG3"
                     /db_xref="D9ZNG3_9CAUD"
                     /db_xref="ert:EUR_29220"
     gene            204552..205874
                     /locus_tag="PHAGE-A12--js4906-22-5_S12_scaffold_9_curated_
                     closed_complete_prodigal-single_287"
     CDS             204552..205874
                     /product="DnaB n=1 Tax=Pneumococcus phage Dp-1 RepID
                     =E7DND1_BPDP1"
                     /codon_start=1
                     /transl_table=11
                     /translation="MASMVQLQIINKILDTKSIDIIRDNGFTREYFPEYTNEMIYIMD
                     HYNHYGTVPDKTTFLTKFSDFELFEVNEGDKYLAETLSEEYTYGKLAHVIQKAADLTQ
                     SNSFDGVNYLNTELAKLKVTQGVNGIDIIANAKARLDSFNDRRTNIDNWYISSGFPEM
                     DEVIHGIQLKEELIILFARTGQGKSFVLTKMLESCWEFGKNVGYISPEMSSEKVGYRF
                     DSAFKHFNNNNLNYGNDVEGYDDYIENLPKEHKNKFVVAQPVDFNNRITVSKIRSFIS
                     KYNIEILGIDGMSYLEDENRSKYDSRQAELTHISKDLFDMSSELGIPIIAVVQANRSG
                     VTENNGDLELENIRDADGIAYSATKIISVRNMFEVGNIVLKINKHRDGKTGSKFTYRW
                     SPQTGEYFFIPTETDEDDNTDSVAAAVQKQSIDKVAQSFADDNPANVF*"
                     /db_xref="UniRef100_E7DND1"
                     /db_xref="E7DND1_BPDP1"
                     /db_xref="eel:EUBELI_10090"
     gene            205901..206947
                     /locus_tag="PHAGE-A12--js4906-22-5_S12_scaffold_9_curated_
                     closed_complete_prodigal-single_288"
     CDS             205901..206947
                     /product="Putative DNA primase n=1 Tax=Clostridium phage
                     phiCTP1 RepID=D9ZNG6_9CAUD"
                     /codon_start=1
                     /transl_table=11
                     /translation="MFMYNNIPYLCEPEDIINKVKEDCLSRNIDILRDIKPTTNAIMF
                     TCPFHKHGQENKPSCGLITRQKSKDSLGVGMVHCFQCSYLATLEEFISNCLGIYDGGI
                     YGAKWLSANFLQIAIGNRPQIDLSKSLSRNDSSKLNNKIKYISEEELDSYRYIHPYMY
                     KRRMTDRTIDIFDIGYDPAFNLNPNNPNSTPFECITFPVRDENGNCLFVARRAINSKV
                     FHYPDSAIKPVYGLYELKHYAPPDVNELYICESMINCITVWGYGKYAVALNGTGSSSQ
                     LKELSKLRYRKIILALDPDEAGIKGCHKIFKALGNSKIVTRLILPFGKDVNDLSYDEF
                     INLKQIFMNDKVNL*"
                     /db_xref="UniRef100_D9ZNG6"
                     /db_xref="D9ZNG6_9CAUD"
     gene            207090..208097
                     /locus_tag="PHAGE-A12--js4906-22-5_S12_scaffold_9_curated_
                     closed_complete_prodigal-single_289"
     CDS             207090..208097
                     /product="hypothetical protein n=1 Tax=Oscillatoria sp.
                     PCC 10802 RepID=UPI000366BA22"
                     /codon_start=1
                     /transl_table=11
                     /translation="MSRLSVNEMQMLYPSSENRVQYFGIKNNGEVKQVRFLYNTLDDI
                     YFDVAHDVNINGRNQTIACLNSNGSNPAGCPLCAKGHNQSVKLYIPVLDLTDNKVKIW
                     TRSKNFIAQIQALAARNNPISGAVLEITRIGMPRDPKTQYTIMPIAANDGNKVESLLA
                     AYRLEMPDTSAMMRQMDFNQMQNFAITIDAGNAMPANFAPTQYGAPAQTYGMPTTPMM
                     PQAPVQNMYAQPAQVSQPMYSTNPAIIAAPVQAPVVGNAPVRRSPASVPTYESTMPTT
                     PMQGVPTPPVNTVPVQPPVAPTVPVAPTAPSAVPVPQTAQTVSQGFKDVGAITDEDVP
                     F*"
                     /db_xref="UniRef100_UPI000366BA22"
                     /db_xref="W4BVD0_9BACL"
                     /db_xref="UPI000366BA22"
     gene            208216..208773
                     /locus_tag="PHAGE-A12--js4906-22-5_S12_scaffold_9_curated_
                     closed_complete_prodigal-single_290"
     CDS             208216..208773
                     /product="hypothetical protein"
                     /codon_start=1
                     /transl_table=11
                     /translation="MSNEKSIFGSIIVDGPDAVGKTEFSKFIKQNYGFESVHSDAHCD
                     NDYNYHHKLLTEGGSKFCDRFMAGEYVYPKIYGREPKLNVTEMTKLFDEIVNTNSLYV
                     MMNTSDTDILIRRLAERKEFNYFKEIIPQVNYFREFTYVFEDYFNKYKTNFYIVDIAE
                     PDAYDKLYAWAKERIDYYIGGGLCV*"
     gene            208766..209257
                     /locus_tag="PHAGE-A12--js4906-22-5_S12_scaffold_9_curated_
                     closed_complete_prodigal-single_291"
     CDS             208766..209257
                     /product="deoxycytidylate deaminase (EC:3.5.4.12)"
                     /codon_start=1
                     /transl_table=11
                     /translation="VYERKDNINWDEYFMGVALLAAQRSKDPGTQVGACIVSKDRVIL
                     STGYNGFVRGLNDAEHNWSRDNVENMLGCKYDYVVHAEINAILNAGGKSLKGATLYTK
                     LYPCYECAKAIIQAGISEVVFLNDIATGDFKFNISEYMFNAVGVKVRQFKTDKSGLSV
                     SFI*"
                     /db_xref="bpb:bpr_I0275"
                     /db_xref="gwf2_scaffold_11892_3"
                     /db_xref="86562214"
                     /db_xref="3.5.4.12"
ORIGIN      
        1 AGTCTAAAAT TTAATTTGAG GTGTAAAGTT TGGATCTTTT TAATTTGGCA ATAAAACGTG
       61 GTGCAGTTGA TGAAAAGACT GTACTTGATA AAATAAATAA AGCAAAGACA ATATCAGTAC
      121 CTACAAATAC TAAAGCTACT GGTCCTAATC TTTTACAAAC TATTCAAAAA GTTAAAGAAA
      181 GTATGGACAC ATATTTAGGT GATAAAAAAG ATAACTATGA GCTAATAACT ACAACAATGA
      241 GATTAGTTTC ATATTTTGAC CATATAATAG AAAATGGTAT ATATTCAGTA GATACTGAAA
      301 CAACCGGTCT TAATCCTATG CAGGACAGAA TGGTTGGTTT TAGCGTATAT ACGCCAGGCG
      361 AAAAACCTGC GTATATACCT GTTAGTCATG TATCTTATAT AACTAAACAA AAATTGGAAG
      421 ATCAGGTACC ACTTAATGTA GTCACTGAAC AACTTAACAG ATTAGTAGAA GCTAATGTTA
      481 AAGCTATAAT GTTTAACTCT AAATTCGACA TAAGAGTATT CAGACATTCT GCTAATGTGT
      541 ATATGCATGT TTATTATGAC GGCTGTATTG CTGCTCGGTT ACTTAATGAA AATGAACCAT
      601 CTAATAAATT GAAAGATTTG TATAAGAAGT ATATACTGCA CGGGCAGGAA GACGCATTTA
      661 CTTTCGGTGA ATTGTTTAAA GGCACTACAT TTGATTTAAT TCCACCAAAT ATAGGTTATT
      721 TGTATGCAGC TAGAGATGCT GAAGTAACTT GGGAATTATT TCAATTTCAA ATTAAATATT
      781 TAACTCCAGA TAACCCGATA TGTATAAAGC AGGATTTAGT AGACGTATCT TGGGTATTTT
      841 GGAATATAGA AATGCCGGCT ATAGAAGTTC TTGCTGATAT AGAAGATGCA GGTGTTATGG
      901 TTGACGCAAA AATAACTGCA CAACTTGACG CTAAATATTT ACCTCTTATT CAATCCTATT
      961 CAGATGCATT TGATAAAAAG GTTTTAGAAT ATGGAATAAC TAAACATTAT GACGTATCGA
     1021 GTTCATCTCA GTTGGCCGAA TTATTTTATG ATGTATTAGG TTTAGTTTCG CCAGATCCTG
     1081 AAAAACCCAG AGGTACAGGT AAAGAAATTA TATCTGAATT AAATCATCCT ATAGTAGATG
     1141 CAGTTAAAGA TTATCGTTCA ATATCTACAC TGGTTAATAC ATTCGTTAAA AAGTTACCGA
     1201 CTATGGTTGA TCCTAACACA GGTAAGATAC ACTGTAATTA TAAACAAATA GGTGCAGACA
     1261 CTGGTCGTTT AGCCTGCAGT GATCCTAATA TGCAGCAAGT ACCTAATAGA GGTCAAGGTA
     1321 AAGAAATTCG TAAGATGTTT TGTGCATCTC CTGGGTGTGT TTTGATAGGT TCGGATTTCT
     1381 CGCAGCAAGA GCCGAAATTG ACCGCAGTAG TCAGTAAAGA TGTAAAAATG TTAGAGTCTG
     1441 CTATGTCTGG TGGGGACGTT TACAGTGCTG TTGCTGCTAT AGCATTTAAT ACTTCATATG
     1501 AAAATTGTTG TGAGTTTTTC CCTGAAGGCA CGCCAATAAA ACATAATGAG AAACATGAAT
     1561 GGGTTATGTG TTCTGAATCT GAAGCTGAAA AGCACGCTGA CGGTCATACT GATACAAATT
     1621 ATGCTGGTAA AAATAGACGA GCACAGGCAA AATCAATAGT CTTGGGCATC ACTTATGGGA
     1681 GAGGCATCAC ATCTATTGCT GAACAGTTAC ATACTACTAA AGATGAGGCT CAAAAGATAT
     1741 ATGATAGTGT TATAGCTACA TTTGTTGGGT TACAAGATTT GAAAGATAAA TCTGAGGCTA
     1801 TGGCCAGAGA AAAAGGTTTT GTAACTACAT TATGGGGTAG AAAACGTAGA CTACCGGGTA
     1861 TGCAGTTACC ACCTTATGAA ATTAGTTATA CCAAAGAATA TTCAAATGCA ACAGGTCAAT
     1921 ATAATTTACC GCAAAACATT AAAGACTATT ATATGGATAG ATTGAATAAG TGTAAAGGTC
     1981 GTAAAGGTGT TAATGAGATT ATATCTGAAG CACGAATGAA TGGAATTTAT ATAAGGTCTA
     2041 ATTCTAAACT TATAGCCAGA GCTACTCGTC AGTGCGTTAA TTCACGTATT CAGGGAAGTG
     2101 CTGCAGATAT GACAAAATTA GCAATGGTTA AAATTGCAAA TGACCCAGAA TTAAAATCAT
     2161 TAGGTTTTAA AATGCTTATA CAGGTGCATG ATGAAATTAT TGGCGAGTGC CCTGAGGCAA
     2221 ATGCTGAACA AGCATCTAAA AGATTCGCTT ATGTAATGTC ACATGCTGCT GAAGAAAAAG
     2281 TGCCGATACC GTTTAGTTCA GATGTTGTTA TTGAACATCA TTGGAACGGC GGAGATGTAG
     2341 AAGAAGATCC TAATTTCTCA CTATAAAGTC TAAATAAGTA TATGAGAGGT GTTTGATTTT
     2401 GAAAAATGGA CTAGTTTATG TATTTGATAT TGACGATACT ATATCTATAC ACACAAACAG
     2461 AGATTATAAA AACGCTAAAC CTATTCAACC TGTTATTGAT AAAATTAACT TTTTACATGA
     2521 CTCTGGTTGC TATATAAAAC TGTTTACCGG CAGAGGTATG CATTCGTGCA ATGGTGACTT
     2581 AAAGTTAATT AAAGAACGAA ATGAAGATAT ACTTGTAACT TGGCTTAATG ACCATAATGT
     2641 TAAATATGAT GAACTTATAT TTGGTAAGCC ATTAGGTGAT GTTTACGTTG ATGACAAGGG
     2701 TATATCTGTA TCAGACTTTT TAAAGTGTCC TACATATGAA TTGAAAGGTG GTTCAGGGTC
     2761 ATCTATATTC AGGTGTGGCG ATATAGTCGT TAAGCGGTCA AAATCATCTA AAGCTCAATA
     2821 CGATTGGTAT AATATGGCAG CTAAAGGTTT AGACAACAGT GTTTACAGAC TGCCTAAGAT
     2881 ATATTCATTT GTAGTAGACG CCTTATACAT GGAATATGTT GATGGTCAAC CTCTAGTTGA
     2941 TTGCTGCACG TATTCGGATA TTGACAATAT AATTTCTATT GCCTTAAACA TCTCAAATTC
     3001 AAATGATACA CACTATGATG ATATAGATAA ATACTGTGCA AACTTACTTT CACATGTTGA
     3061 CAATGATAAT ACACGAAAAG TTATAAATGA AATTAAGAAT CATAAAGATG ATTTACTTGA
     3121 GCGTTCTACA TTCTGTCATG GTGATTTTAC TTTAACATCT ATAATTAAAA ATGATTTAAC
     3181 CTATACAGTT ATAGATCCTA ATTTTAAAGA TGACTATTCA AGTTATATTC TTGATTTAGC
     3241 AAAGATACGA CAGTCACTTC ATGATTATGA ATATATGTTC GGTTTTTCAG CAAAGCAAAA
     3301 TAGTAAATTT TTAGATTATT TTGACGATAG AGTTGCCGAC ATTACATCTG ATAAAGATCT
     3361 TCAGTTAGTT AGACTTATGG AGATAACACA TTGGATTAGA ATGTATAAAT ATCGCAGTGA
     3421 TGAAGAAAAG TTAAAAGTTG CTGATATGAT ATGCAGGCAG ATTTCAGAAT ATGAAGAGGC
     3481 TTATTTAGTA TGAAAAATAA AAAAGACGGA CTTGTTATAG GTTTTACATC TGTAGTCGGT
     3541 GATCTTCTAC ATCCTGGTCA TATGGCTATG TTAGATGAAT GTAAACAACA TTGTGATTAT
     3601 CTTTATTGCG GTTTAATTTG CGATCCTACA TCAGATAGAC CATTTAAAAA TAAACCGGTT
     3661 CAATCTGTGT TTGAGCGTTT TTATCAAGTC TGGTCTCATA GAGCTGTTGA TCAAGTTATT
     3721 CCACTTGAGG GTGAAGATGA TTTAGTTTTA GCTTTAAAGA CTTTACCTAT AGATATTCGT
     3781 TTTGTAGGTT CAGATTATAT TGATCGAGAT TTTACTGGTA AACAGTATTG CATTGACGCA
     3841 GGTATAAAAT TATATTTTAA TAGTCGAGAT CATGGTTTAT CTTCTACTGA ATTACGTGAT
     3901 AGAATAATAA ATGCTGAGTT GGCTAAAAGA AAAATAGATA TACCTGATGA CGATAAAAAA
     3961 GATATTAAAG GTGGTTTGAT TCTTGGCTAA TATAGGTATA GGTAAATTTG GTCAAACTAT
     4021 AAGATTTGAC ATAGGTATAA ATAGTGGAAC TAATGACGGT GGTAACTATG ACGCTCCACT
     4081 ATTATTTAAT AAACTTTTTG AATTAAACCC TGATAATAAT TATTATATAA TTTCAAGAAG
     4141 TAATTGGAGT CGTTTAGACG ATTCTGTACG TAAAGTATTA AACAAGAATA ATAATGTATT
     4201 TGATATTTTA CCTGGAAGCT GTGATTTTAA ATCTGGTTAT AATTACTTAG TTGAAAATGA
     4261 TGTTAAGTTA GATTACTGCA TATTGTTTAA CGGTATATCT ACTCGTTATA ACATTACAGG
     4321 TACAATGCAG TACGAAGACG GTAAAACAAA TACAGCTTTA GTTTCTCATT TTAATTATTC
     4381 TGCACCTATA GTTTACCTAT TGGATAAAAC TAATGTACCT TGGTTTGGTA TTGCTACTGA
     4441 CCCAAGATAT TGTCCATTAA CTACGCGTGA TATAACTAAT TTACCGAAGT TTATATTATC
     4501 GCAAATCAAT AAAACAGTTA AATTTGAGTG CTATGAAGAT TTTGACCCAG ATATTGTAAA
     4561 TGTTCGTACT GATTTACATT TGATTGAAAA GGACGTGCCT GTATATTATG CAGGTGTAGA
     4621 AACTATTATG GCTATAGACG ATGTTTTATC AAATAGTAAA GAATTTAATA CTAAGCCTGT
     4681 AGTTAAACGT AAGTCTATGT TTGACATGAT GACTAAACCT AAGACTGATG ACATGAAGAC
     4741 TAAAACTACT AGTGATGTAG TTATAGTAGC TAATCAAAAT AAGTTCTGCA AATTAAATCG
     4801 TTTGGCCGAA ATTAAAAATT ATATTGGTGA TGATCCCGTA GACGTTTATG GCAAATATGA
     4861 TGACGATTCA ATATTTAGTG ATGAACGATT TAAAGGTCCG CTTAAATTAG ACGAATTGTA
     4921 TAAGGCATTA AAATCATATA AGTATACACT TATAGTTCCT GTTGAATATG ATTGGGCAAC
     4981 TTCAAAATAC ATAGAGTGTA TAAACAATAA TCTTTTGCCA TTCTTTCATC CGGTATATGA
     5041 TACTCAGAAA AATGTAAAGA TACCTGAATT CTTAAGAGTG AATTCACCTA CAGAATTTCA
     5101 CGAGAAGGTT GAAGAAGTAT CAACAAATAA AGATTTATAT AATAGGTTAA TGTCTGAATG
     5161 TAAACATTTA GTTAATGATA ACATTAAGTC TGGTAAATAT ATGAATGATT TAATTAACGA
     5221 ATATGTTGCG AGGTTATCTA AGTGTTAAAT GCAATAGGTA TGTATATTTT CGGCGGTAGT
     5281 AATTCTATCG CCGTTATGCA ATCTGGTTAT AAAATAGATC GAGTACTTGA AATATCTGAA
     5341 GAGATAAGGG AAACTAACAG TTATCACTTC ATTAGAAACT ATCCGGACAT TCCTATAATT
     5401 TTACCATCTA AATGGCAGAG TGAAGGCTAT CTCGATTCTT TGTGTAATAA TAATTATGAT
     5461 TTATTTTATG CAAATAATCC TTGTTCTGGT TTATCTGCAG TAAATAGATT AGCAAGTTTA
     5521 CACAATACAA CTAATCATTA TTTTTATGAT GTTATACATG CAATAAGTAG AATAAAACCT
     5581 AAACACTTTC TTATGGAAAA CGCGCCAAGA TTAACTACTA TAGGTATTCC TATATTACAC
     5641 GAATTATATG ATACTTTAAA GCACGATTAT AATATTTTAA TTTTAAATGA TTATGCTGGT
     5701 AATCATAGTG TACCGATGCT TAGACCAAGA ACAGTTATAA CTGGGTACAG AAAAGACATT
     5761 TATGAAAATT TAGGTACACC TTTATTTGAA CCAGATAAGC AAAAACAATT AAATGTATTT
     5821 GATACTATAG GTGATTTGTA TAATGAGCCT ATAGATGGTT CAACAAAATT AAATCATATT
     5881 GAAAACTTAG ACGAATATTA TAAAGTATTT AAACCTATGT TTAAAGATAT GACACAAGGA
     5941 CAAACTTTAG TTAAATGTGT AATGAAAGAC ATAGACAAAT ACAAGGACAT CTATCCAAAA
     6001 TCATTTGCAC ATCAAATATA TCGTTCGTAC GACCGAGTTT TAAAGGGTGA AGGCATATGG
     6061 GACAAATCAC CTACACGTTT AAACGAACAA AAACATTTTC CAAGTTTAAC TTCTTTATGC
     6121 GTATTTATAC ATCCTACGCA AGATAGATTT TTAACTATTC GAGAGTATGC TAGAGTAATG
     6181 GGTTATCCTG ATGATTTTGA ATTTTATGAA GGCGGAAAAC TTTCATACGT TCAGTGTATG
     6241 GCTCAAGGTG TACCAGTTAA TTTTATAAAG TATATTTTAT CTCAAATAGA TAATGTTAAA
     6301 CAGGGTAAAG CTAAATTCAT AAAAACTAAT TTACTTTATC AGAATAACAA TTACGAAACT
     6361 TATTGTGACA ATGTTAGTTT TAATGTAAGT AAATTAGTAG GCGATAAACC ATTATTTAGT
     6421 GCTAATCGAG TACAACGAAA AAGCTTTGTT TAACTAAATA TATATTTATA TGGAGGTGTA
     6481 AATGTATGCA GATGTTTAAT AACATAAATG ATATGTATTA TAAAATGATT TATGATATTA
     6541 TGCGCGGTGG AAGTAGCCAA GAAGTAAATA GTACTAGAGA AGTACTTGAC CGAGTTTATA
     6601 GATTGACTGA TATAACTAAT CCAATTATTA GTATTCGTAA TATAAGTAAA CGATATGTAG
     6661 CTGCAGAATT ATTGTGGTAT TTATCAGGAG ATAATAGTGT AGACTTTATT GGTAAATACG
     6721 CTTCAATGTG GAATAGAATA ACCGATGACG GAAAAACGAA TAATTCTGCT TATGGTTATA
     6781 TTATTAAATA CAAACACGGT TTTGACCAAC TTGAAAAAAT AATCGAATTA TTAAAGGTTG
     6841 ATCCTTATTC TCGCCGAGCA GTAATAAATA TAAATGTGCC TAACGAAAAT GTTATTGAGA
     6901 CTAAGGACGA AATGTGTACA GTTTGTTTAC AGTTTTTAGT TAGAGACAAT AAGGTTCATT
     6961 TAACTGTGGT CATGCGTTCA AATGACACAT TTTTCGGATT TCCGATGGAT GTAGTTTATT
     7021 TTTGTGAACT ACAGAAATAT GTTGCTGACA GATTAGGTTA TGAGTATGGC AATTATACTC
     7081 ATCATGCAAT TTCTTTACAT ATATATGAAA GAGATTACGA TAAGTTTAAT AAGATACTTG
     7141 ATACTAAAAA GATTGATGAC AAACCGTTTA CTATAAATCA TAAAAAATTG TGGGAACATT
     7201 ATTCAGAATT ATTTGATGAT GTTAAACGTA ATTATTCTGA AGATGACAAA GATTATATAG
     7261 TTAGAAAATT TTATGAATAT GGAATATATG AGGATGTTAA CTAATGAACT ATTCTAAACT
     7321 TTATGACGTT AAATCGCCTA ATCGCGGAAC TGCTCGTTCT GCAGGTATTG ACTTTTTTGT
     7381 ACCTGAAAAT ACTGAGGAAT TTATTTCTAA GTTTACTGGT AAAAATCCAA CTATAGAGAT
     7441 AACTGATACT GGATTTAATG TGCCTGCACA CGCGAGAGTT AATATTCCAA GTGGCATTCG
     7501 AGTACATGTA CCAACAGGTT TTGCTTTAAT AGCATTTAAT AAATCTGGTG TTAGTTTAAA
     7561 GTACGGACTC GATGTAGGTG CTTGTGTAGT AGATGAAGAT TACCAAGGCG AAGTACATTT
     7621 ATCATTAACT AATACTTCAG ACAAAGTTGT ACATATCGAT TTTGGTCAAA AGATTGTACA
     7681 GTTTATACTT TTACCAATAT TTTATGATGA TGTTCATGAA GTATACGATA AGGACTTATT
     7741 TGCTGAAGAG TCTGAGCGCG GTACTGGTGC TTTTGGTTCT ACCGGCAGTA AATAAAACAA
     7801 AAACAAATTA TTGGAGGAAT TTAGAATGAT TAGTCTGAAT ACTATAGCTC TTAAAGATGC
     7861 TCTTAGTAGA GTAAACAAAT GTGCTAACAG AGATAAGTCT GAACCGCTTA CTCAGTTATT
     7921 GCATATCAAA ACACGTGATT CACACACAAT TGATTTTACT TCAACTGATG TACGTAATAC
     7981 ATTAACTTAT ACCTTAGTTG ATGATACTGC AGATTTTGAA ATGCTTGATT TTTGTGTACT
     8041 TATTGACCAG TTTGTAAAAC TTGTTTCAAA GTTTAATTCA GTTAAAACTG ATATGTATAT
     8101 TTCTGAAACT GGTAATGAAG TAAAAATCAG AGCTGATGGT AATTATACTA TTTCTATTCC
     8161 AATTGACTCT GATGGTAATC CTATTCAATA TCCGGATGCT ATTCCTGGCG AACCAGTAAG
     8221 TGAAGTTTAT TCAGGTCCTA TCAGCTCAAT ACTTTCAGCT ATTGGTTATT GTGAAGGTTC
     8281 AATAACAAAA CTTACTCCTG ATATTCAGGT TGAGGATTAT CCCAGAACTA ATTATTATGT
     8341 AGGAGATAAA GTAATTTCTC TTGACGGATT TTTAGCTACT GTCGTTTCCG GTGATTTTCT
     8401 GCCTTTTAAT ATTTTAGTTT CACCTGTAAC TTTAAAGCTT CTTTCTAATT TTACAGATGA
     8461 AGGATTTAAA ATGTATAAAG ACAGCAAGTA TGTTGTATTT CAAAATAACA ATTGCAAGTT
     8521 GCTTACTGTT GAACCTGAAG GTATAGATGC ATTCCCAAAT GAAGTAGCTG TAAATATGAT
     8581 GCAGACTATT ACTGGTAATC CGGTAAATAT TGCTGCTGCA GTAACAGTTC AATCTCTTAA
     8641 TCGTCTTAAC TTGTTTACTG ATGAAACTTA TGAGAACAAC ATTAAACTTA AGTTTAATAG
     8701 TAAGGGCGTA TTTGCTTATA CTATCAACGA AGCTTGCTGT GAACAACTTT CTGCAGATCC
     8761 TCAGGAGACT GAGTATGAAT GCTATATTGA TATTAACAGT CTGATAGCTC AGTTAAAGGT
     8821 TTACGGTACA GACGTAGTAA CTTTGTATTA TGGCGATACT GAGTCAAAGT GCATTAAGTT
     8881 AGAGTTTGGT AATGTTGAAC AGTTGATCGT TTTGAGCGAT TTATCTGTAG ACTGATAGTT
     8941 GAGGTTTTAT TGTGGGACAG GTGTATTCAA GAACGTCTAT TTGCAATATC GTTAATTCTA
     9001 TAGAGCGGGC TAAAACGGTC CGCTCTGTTG AAGATATGTT CTTAGATGAT TTGCATAATT
     9061 CAATGGAAAA GACGGCTATG CTTTCAGCTA GGCAGCCTTC AAAAACATAT AAGCCCAGTG
     9121 GTATGAATTG TATGAGAATG TGCTTTTATA TAATTTCTGG TTTTCCAATT TCTCAGGAAA
     9181 AAAGAACATC TTCATCAATA GGTATTGCTG ATTCCGGCAC TGACAGACAT ATTCGCATAC
     9241 AACAGGCACT TGAAGATATG CGAAACAACG GTTATGATTT AGACTATCTT GATGTTGAGA
     9301 CATACATTAA ATCTCATGGT CTAGAGGATC GTTTAAATGT TGTAGGTAAA TCTGGCATGG
     9361 AAACTAAACT TTATATGCCA AGTTTAAATC TTAGTTTTAT GACTGACGGT ATTATAAAGT
     9421 ACAGAGACAT ATATTATGTA TTTGAGTTTA AAACTGAAGT AATGCAGAAA TTTTTAAAAC
     9481 GTACCAGTGT AGATCCTGGG CATTTAAGTC AAGGTACTGC ATATAGCTGC GCATTTGACA
     9541 TCCCTCGTGT TTTATTTCTT TATGAAAACA GAAATACTTG CGAACATAAA CTATTCGTTT
     9601 TAAATGTAAC TGAGGACATG AAAGAGCAGC GAATATATGG ATTTGTTAGA AATTGTAATA
     9661 AATATATTGA AAGTAAAATC GTACCACCGT TACCAACAGA TCCTGAAATA TTAAAGAAAT
     9721 GTAGGTATTG TCAATTTAAG GCTTTGTGCG CGTCTCATGG TGCAGCGTCT AAAGTAGTTG
     9781 TAATTCCAAA TACTGAAAAT GAGGTGAAAG CTTAGTGAAG TATTATATAG GTATTGACCC
     9841 AGGTTCTCAT GGCGCTATAT CTTTAATAGA TGAAAGCAGT AAGCCTATTG AGTCTCATGT
     9901 ATATAATAAA TTTGAAGTAG CTGATATACT TAAACGATAT AAATCAGATT ATATTGATAA
     9961 AGGTATACCG ATTATGTGTA CTTTGGAAAA GGTCCATTCT ATGCCAAGAG ACGGCGTTAA
    10021 GCAAGCATTT AGTTTTGGTG AAAACTATGG CACTATAAAG GGCGCACTTA TTGTTTGTGG
    10081 TATTCCATTT CAAGAAGTTC CGCCGGCATC TTGGAAACGC GAATTTAGTT TGATAGGTTG
    10141 TGACAAGTCT GTCAGTATAT CTAGATGTAA AGAGTTATTT CCAAGTCTGT CACTACTTCC
    10201 AACTGAACGT TGTAGAAAAG ATAGTGACGG TATGGCAGAA GCTACACTTA TTGCTGAATA
    10261 TGGCCGCAGA CGATTTAAAT GATTTAAGAG GTGATATTTT TGGACAAACG ACCAGCTAAA
    10321 TTTATTGCTG TTGATTTTGA CGGTACTTTA ACTGTAGGAA ACAGATTTCC AAATATTGGT
    10381 CCAGCTAATA TACCAAATAT ACATGTTATA GAACAAATAA TATCTATGTA TAAGGACAGA
    10441 GGTTATCGAC CAGTTTTAAT TCTTTGGACT TGTCGCGAGG ACTGGCCGGA TGATCCTAAT
    10501 CAGCACTTTT TATCTGATGC AGTTAATTGG TGCAATGAAA ATGTACCTTT TAAATTTGAT
    10561 TATATAAATG AAAATCCTGA ATGCGATTTT GGTAGACCTC ATTTAGTTAG AAAGATAGTC
    10621 GCTGATTTAT ATATTGATGA TAAAAGTTTA AATCCTATAG GTTGTAATGA GGAGGACTGT
    10681 ATATGGCTGA AAAATATGAA AAGGTTTCTG AAGTAGAGAA CTCTGCACAG TCGTGTGATA
    10741 GTATTATAAA CACCTTAGTA GACAGCTGTT GTAAGGACTT AGACAGTTAT ATAAATAGTA
    10801 TACGTGATAA CTATAGAGAC ATCTCTAAAG TAGACAATTT AACACTAGAT AATATAATTT
    10861 TAAATTTGCC GATGTTAATA TATTATGCTT CATCACGTAT GGAGTATTTA GGTTTTAGAG
    10921 ATGATCTTTC AACTATAAAT AAGAAACGTA AAATGGTTGA AGTTTTAGAG CAACTGGATA
    10981 TTAAAACTCA AACATTGCGT TCATTAACTG CAGAAGTAAA ATCTGATGAG TCTCAGATAA
    11041 TATCAAGTAT GTATAGTCAT GCATATAAAT GCGTTAAGGC TAAACTTGAT GTTGCCTATG
    11101 AGATTTTAGC TAGTTGTAAG AAAATTATGA GTCGACGTAT TGAAGAATAT AAGGTTGAAC
    11161 ATTCTGATAC TGGACGACTG TTAAATACTA AATAAGAAAT TAAGGAGGTA ATGATATAGA
    11221 ATGTAGTTTT ATAAAATTAG ATCAACAACA TTAACTTTTT TATAAATTTT TTAATTTTTA
    11281 CACTTAAACT ATACAATAGA TTGTAGAGGT GATAAAAATG AATGCTAAAA AAGCATTAAG
    11341 TATTTTAAAT GTTTCTAGAA CTACTTTAAT GAATTATGTG AATGATGGTA GAATTAAAGC
    11401 TACAAAATTA TTTAATGGTA GATATGAATA TGATGATGAT TCTGTATATG CATTATTAAA
    11461 TCATGATTTA CCACGTAAAG TGTGCTTGTA TGCTAGAGTT TCTACACAAA AACAAAAAGC
    11521 AGACTTAGAC AATCAGGTTT TGCTGTTAAA AAATTTCTGT TTTCAGAACG GTATATGCAT
    11581 AAATGCAATT TATACTGATA TTGCAAGTGG TATTGATTTT GAAAAAAGAA AATCTTTCTT
    11641 TACTATGTTA GACGAAATTT TAGATAAAAA AGTCAAAACA GTAATTATAA CATATAAAGA
    11701 TAGGTTATCT CGTGTAGGTT TTAACATGTT TAGGCATCTG TTTGAACATT TCGGTTGCGA
    11761 GATAATTGTT ATGAGCGAAA TAGGTTCTAC TAAATTAGAC AGTGAAGAAA TATTTGAAGA
    11821 AATAGTTAGT TTATTACATT GTTACTCAAT GAAACTGTAT TCTAAACGTA GAGTCAATAA
    11881 AATTAAAGAA GTACTAAACG ATAAAGATTA TGATTAGAGT AGAACAACAT GTAATTAAAT
    11941 CAAAATCAGA ACACTATACA ATGTTATTAG ATTTTTGTCA TTTATCTAAG AATTTATACA
    12001 ATCACGCAAA TTATATTATA CGAAATGAAT TTGTAAAAAA TAATAATTGG GTTAGATATA
    12061 ATGACTTAGA TAAAATATTA AAATCTGACT CAGAATATCC AGACTATAAA GATATGCCAA
    12121 CAGCTCAATC TGCACAACAG ACTCTAAAGT TGATAGATAA AACCTGGAAA GCATTCTTTA
    12181 AAACGATTAA AGATTTTAAA AATAATAAAG GTAAATATTT AGGTAAACCT AATTTACCCA
    12241 AGTATTTATC TAAAGATGGT TATTTAATTT TAACTTTAAC AAATCAAAAT TGTAAACTTA
    12301 TTGACAGTTA TATAAAATTT CCGAAATGTT TTAATGACTT TAAAATTAAA ACTAAAATCG
    12361 ACGGTTGTAG TAAATTACAG CAAGTTAGAA TTGTACCTAA ATTAAATTAT TTAATTGTTG
    12421 AAGTAGTTTA TAAAATTGAT AAAGAAGTTA AATCTAGATT AGATAATAAA CGATATTTGT
    12481 CTATTGATTT AGGAATAAGT AACTTTGCAG CTATTACTAA TAATTTTGGC TTAAAGCCAA
    12541 TTATTGTAAA TGGCAACGGC TTAAAATCAA TGAACAAGTA TTATAATAAA CAACTGGCTA
    12601 AATATAAAAG TTTAGCTAAA ACTGTAAATA AGTTAAATGC AACTAAACGA ATACAGAGAC
    12661 TTCATAATAA AAGACATTTC AAAATGCACG ATGCTATGCA TAAAATATCC AGTTACATTA
    12721 TTAAATACGC TAATGAAAAT GATGTATCTA AAATCATAAT TGGGTATAAT AAATATTGGA
    12781 AAAATAAAAA TAAACTAAAT AAAATAGTAA ATCAAACTTT TGTTCAAATT CCATATTTAT
    12841 CTTTTATTGA GAAGTTAAAG TATAAGGCTG AAAGTTTAGG TATAGAAATT ATTACTGTAA
    12901 ATGAAGCATA TACATCAGGT ACGTCTTTCT TTGATAATGA ATTAGCTACA GCTGAATTTT
    12961 ATAATAGAGA TAGACGTATA TATAGAGGTT TATTTAAAAC CAATACTGGT GTATTAGTTA
    13021 ATGCTGATAT AAATGCTTCA TTGCAGATAT TAAAGCAAGT ATCTTCTGAT GCATTCAGAG
    13081 AATGCCAAGA AGTACAGGGT TTGGTGTTAA ACCCAGTAAA AATCAATTTA ATTTGATTTT
    13141 TATAAAAATT TAATTTAAAA TTTATGATTT TATAATTGGA GTGTAACATG GCTAGTAGCT
    13201 TAGAATTATT GTGTAAAGAA TTAAATAAAA AATATAAGTC TGAGTTTATA CATAAAGGTG
    13261 TTAGTCAATA TAGTTTTGAT AGAATACCCT TTAGCTCACC AAAATTGAAT TTTATGACTT
    13321 ATGGCGGTAT TCCCAGAGGT TATATAATTG AATTTTCTGG TACTGAAAAT GGTGGTAAAA
    13381 CTACTACTGC ATTAGATATT TGCGGCCAAG CCCAAAAGTT GTTTAAAAAA GAAAACCCAG
    13441 ACAATCCTAA GAAAGTATTA TTCATTGATG CTGAAAATAC ATTTAATTAT GGTTGGGCTC
    13501 AGAAGATGGG TGTAGATACA GATGACTTAT TGATTATAAC GCCAACTGAC CAATACGCCG
    13561 AAAGCATATT TAATGATGTT GCTGAATTAG TTGATACTGG TGAAATTGGT TTAGCTGTAT
    13621 TAGATTCAAT TGCAGTATTG ATGACAAGTG CTGAATTTGA TGAAGACTTT GAGAAAAAGC
    13681 AGTACGGTGG TGTGTCTATT CCGCTAACTA AATTTTCAAA GAAAATGACT CAGTTATGTA
    13741 AAAAGAATAA CTGCACTTTC ATTGGTATAA ATCAGCTTCG TGACAACATG AATTCAATGT
    13801 ATGGTGGTAC AACAACACCG GGTGGTCGAG CTTGGCGTCA TGCCTGCATT TTACGTCTTT
    13861 CATTTCAACA TGGTAGATTT ATTGATGAAA AGAATAAAGA AGTACCTAAT GGCGAGTCTA
    13921 ATCCTTTTGG CAATATAGTA AATGTTGCTG TTGAGAAAAC TAAATGCTGT TCACCTGACC
    13981 GTAAAGGTGG TCATTATACT CTTCGTTATG ATAGAGGTAT TGATTACATT AGTGATTTAA
    14041 TTGATCTTTG TTTAGCTTAT GGTTTTGTAA ATCAAGGTGG TGCTTGGTTC TCAATATTAG
    14101 ACCCTGATAC TGGTGAATTA CTTCATATGA ACGATAAGGA CATGAAATTT CAGGGTCAAG
    14161 CTAAATTGTA TGAAGAATTA AGAGTAAACC CCGAACTTCG TAAATACTTA TTTGATAAAA
    14221 TTGAAAAATA CATTAAACCT GAAGAACCTA AAATAATTGA AGCTAACGAT GAGGATGACG
    14281 ATGAATAGGC TAATTCGTTT AGATGAAAGA AACAGAGAGA TTTTTGTAGA TCCTTCACAA
    14341 ATAAATTATT TACAGTTAAA TCCTGTAAGC GGTAATTTAA CTATAGGTTT ATCAGGTAGT
    14401 TCGAGTATAA CTGTAACTAA TGGTCGGGTC GTATTAAAAC AATTGCAAAA CTATTTAGAT
    14461 TTTAATGAGA TTGAGGTTTA ATTACATGGC TCAGTTAGAT ATACATGTAG GTGACAAAGT
    14521 AAAATCATTA GACGCTACAG GTTGCGAAGT TATTGGTTCA CTTGAGCAAA TGGGTGAAGA
    14581 ATACTACATA AATCAAACTA CATCAATTTA TGAACAGAAT AAATATTTAG GTTTTAAAAC
    14641 AATTCACTAT AAGGTATTTA GTAATCGTTG TGCAAAGTGG TTAGCTCAAC TACAGGACGG
    14701 TAACGATATA TTTCATGGCG ACATATTTTC TACATATGAC GGTATTAAAT TTTGCATATC
    14761 CTATATTGAT GCAACTATGT CAGTTGTTTA TACTCCGGTA ACTGCAGATG ATTTACCATC
    14821 TAATATAAAT ATTTATGAAT GTTACTATGT AGGTAACATG ATTATAGACG ACAAGTTAGA
    14881 GTGGGAGAGT TAATATTCTA TGACAAAGAA CACAGAATCA ACAAAATATG TTAGTGAGAG
    14941 ACAAGAAAAC TATATTGCTA AATTTTTAGG AGGCTACGTA CAGCCAGGTA GCGGTAATGG
    15001 TAAATTTAAA AAATCAGATG TTGTAGTAAA TGATTTTTTA ATTGAATGTA AAACTGCGAT
    15061 GGCACCTAAA ACTCAGTTTT CAGTTAAAAA AGAATGGCTT GAAAAACTCA AAGCTGAGGC
    15121 ACTTATGAAC CATAAAGACG TACACGCATT AGCCTTTAAT TTTGGTGGAG AAGAAAAGAA
    15181 TAACTATTTT GTTGTAGACG AACAAACATT TAGAATATTA AAATTTGCAT ATGACGACTT
    15241 TATTAAAAGA AGTTAAGTAA AGTTTACAAT TGTAAATAAT TTATGGCGCC TCAATTAAAT
    15301 TTGGGGCGTC ATTTTGACTA AATACTATAT TAAATGAATA TGAAAATTGG AGGTAAAGTT
    15361 CAATGCCTAA TTTAAGTACT AAATATCGTC CACATGATTT TGATGATGTT GTAGGGCAAG
    15421 TTAATACTGT TAAAATATTA AAGGCACAGG TAGCTGAAAA CAAAGTAGCT CCGGTTATTG
    15481 GCTTCTTTGG AGCTTCAGGC TGTGGTAAAA CTACATTAGC ACGTATTATA GCTAATAAGA
    15541 TAAATAAAGG AAAGGGTCAT CCTATAGAAT TAGATGCTGC ATCAAATAAC TCTGTAGACA
    15601 ATATAAGACA GATTATTGAG TCAGCTAAGA AGCGTTCACT GGATTCTGAG TATAAAGTAT
    15661 TTATTATAGA TGAGTGTCAC GCTCTTTCAG GCGCTTCATT TCAAGCATTA TTAAAATTAC
    15721 TTGAAGAGCC TAATCCGTAT ACTAAATTTA TATTTTGTAC TACTAATCCG GAAAAGATAC
    15781 CTGATACTGT TATATCACGT ATGCAGGTAT TCACATTTTC AAAAGTATCT GACGATGATA
    15841 TAGTTAAACG ACTAAAGCAA ATATTAAATG CTGAGGCTGG CGAGTTATTT GGGGGTCGAG
    15901 ATCGAGCTGA ACTTGGTGAC CCATCAGATT ATGAATTTGA TGATAAGTCA TTAAGATATA
    15961 TTGTGCGAGT GTCGAATGGC AGTGTAAGGC AATCAATAGC TAATTTAGAG AAAGTTATAG
    16021 CTAAGAATAA TTGCCCAGGT TATGACGAAG TAGTTTCAAT CTTAGGTAAC TCTAATGATT
    16081 CATTGATGTC AAATCTTATT TTAAGTATGA ATGCTTGTGA CATTAAAAAT TGCATACATT
    16141 ATGTTGAAGC TGTATATGGT GACGGTAAAG ATATGAAACA ATTTGTATTT GACTTTATAA
    16201 AATTCATATT AGACATATCT AAGATACAGT TATTTGGGAA CTATGATTTA ACTACATTAT
    16261 CTGATACTGA AGATATTAAA AATGTTATTG CGCTACCACA AAAGACAGTA CAGTCAATGT
    16321 TAGTGTTTAT GACTAAGTTT TACGAGAATT GTAAAACATC TGGTGAAATT AGATTTTTAC
    16381 TTGAGTCAAA TCTTATTTTG TGGTGTAACA AATTTAAGTC TAGTGAAGTT TAAACTATGA
    16441 GGTGATTATC TATATGCTAA TTGGTCAAGA TGCATTAAAA AGAGAAACAG AATCTCTAAT
    16501 TTTAGATAAT AAATTTCCTC GTGTTGTAAC TGTAGTTGGA AGATACGGAT ACGGAAAGTC
    16561 AACATTTATA AATTACTGTG CAAGTAAATT AAATGCATCA AATATTATAA CTATTTCAAC
    16621 TATTGATGAT GTACGTAATT TAATTGTTAA TGCACCTACA TTTAATAATA ATACTATAGC
    16681 TTGGATTACT TCATTTGAAA AGCTAAATTT CAGAGCTAAA GAAACACTGC TCAAGTTATG
    16741 TGAAGACATA CCTAAATACT TATATATATT TATTGAGGTT ACAAATACTA GTTTATATGA
    16801 GGACCGATAC ATAAACAGGT CAAGAGTATT TACTTTGCAG CCTTATACAA AATCTGAATT
    16861 ATTAGACATA ATAAAGTTTA TAAAATCAGA TGTAACTCAA TCTGAGATTG ATGATGTTAT
    16921 GTCAATGTTT GGTTCGCCTG CCGATTTTAA ATTTGCTTTA GACTACGGTG CAAGTAATTT
    16981 AAAACAGTAT ATGAATAAGG TTATGAGTAA TATATTTATG GCGCAATCAT TTAACTTATT
    17041 AAAAATATGT GATAGTTTAA ATACTAAGGC TGACGATGGT AAATTAGATT TTATAACATT
    17101 TTTTAGAGCT ATTTCAAATT TATCATATAG GACATATTTA AAAACAAATG ATTTACAATA
    17161 TAAGAAATTA TTTATATGTG CTAACGATGT TTGCTCTGAA TTAACAAATG TTAGTAAACC
    17221 TAATAAGCGG TTTATATTTG ATAGATTTGT ATTTTCTTTG AAAGAAGGCG CAAATTATGA
    17281 CGACTAAGAA AACTACAAAA TCAACGACTA AAACTAAAAA AGTTAAAATC GATAATGTAA
    17341 AAGATTCACA TTTAATTATA TTATTGAGTG ATGATGTATA TCTTATTGAT AATTACATTA
    17401 AAAATAATTT TAACGAATAT AAATTAGTTT CTTGTGATAG TCTTTTATCT CATAAAAATG
    17461 AATTTTATAC AAGGTCATTT TTAGCCAATA GCAATACGTT TAAAAATTGT TATCTAATTA
    17521 GACACAATGA GTCGGAACTA AATACTACAC TTATAGATAA TATTGATGAT TTAGTTTCGG
    17581 GTAAGTATCA AAATTATAAT AAAGTAGTTT ATGTATTCTC GAGTATAGAC AAACGCTCAA
    17641 AATTATATAA AAGTTACAGT AGTATTATAA TTGAACCTAC AGCATCAATC CAATCTGTAG
    17701 CTAAAGATAT TTTAGGGCAT GACGCAAATG ATACTGTTTT AGCTAAACTA TATTCAACTT
    17761 GTAATGAGTC AATATCACGA TATGTAAATG AATTAAATAA GGCTTACTAT TTAGCTAAAA
    17821 GCGGACCAAG TGACATAAAT CAATGTATAT CTGATTTAAT ACAGAGTACT TTATCAAATA
    17881 GAGATATAGA TACATTTAAA CTGATTGACG CAATTATTAG TAAAGATACA AATAAAGTTA
    17941 ATGAATATTT AAAATGCATT GACAGGACTA AATTTGATTT CGGTTTATTG ACTTTACTTT
    18001 ATAACAATTA TCATAACATA TTTGTTGTTA AAGATGCAGG GTCAGCTGCA AATCAACAGT
    18061 CAACTGGTTT AAACAGTTAT ATAATAAATT CTGTAAAAAA GTACTGTTCT ATGTATTCTA
    18121 AAAAATGTCT AAATAATATA CTAAAGATAT TATATAACAT AGATAAAGGT ATAAAGAACG
    18181 GTTTATTAGA GACTGAACTT GCTTATGACT ATATGATAGT GAGGATATTG AATTGCGAAA
    18241 ATTAGATTTA TCTAATCCAA TAAATAGGCG TTGTGAGAGA TGCAAATTTT TTACGCGATA
    18301 CAGTAAATCT AAATCTAAGT TAGCTAATCC TTATGGCTTT TGTTCAAGAA CTAGTAAACA
    18361 GATGAAGTAC TGGAATGTAT GTAGTAAGTT TGTTTGGAAA GATATTTATT TGGGTATACG
    18421 TGCAGAATTG AATGTTAACG GCAAATATGT TTGTCGTAGA TGTGGTCGTC CGTTAACTGA
    18481 TAAAGATAGT ATAATCAGAG GTTTCGGTAA AGAATGCTAT GAAAAACATG TACGTGAATT
    18541 GATTCGTCAA TCAAAAAGAT TATTCTAAAT TTGTAAAAAT TTACTATTTA CATTTGTAAA
    18601 TTTAAGGTAT ATAATATAAT ACGTAAGTAG TTAACCACTT ACTAAAATAA AACAAAAACA
    18661 AAAGGAGTAA TTCATCATGT CAGATTTTTG GGGAAACAGC AGCTTGGGTA AAGGGTTTTT
    18721 AGAAAGTACG CATGAACGTA ATGAGAGGGT TATGGAAGCT AAGCGCGATG CGTTTACTGC
    18781 TTATCATAGT TTATCTTATA AAGAAAAGCA GGCTGTAGAC AATATGTTTA GGTCTAATAA
    18841 CAATAAGAAG TAATTTATGA ATAGGGTGAA ATATGTTTGA TTCAAAAGAA AATTAGTTAT
    18901 AGACCATTAT GGGATATACT TGAGTCACGA AGTTTACCTT ATAGTTATTT ATGTTACAAT
    18961 GATATTGGTT TACACATAAC GACAAGAAGT TTAGCACGTA TGCGGCAAGA CCAAGGCGTT
    19021 TCAATAGAAA CTCTTTTGCG TGTATGTGCT ATACTTGATG TTAACCTTGG TGATATATGT
    19081 GAAACCATAA CTATTAAAAC TAATGATGAA TAACGTATGA GGTAGAACTT TAATGAAGCA
    19141 GAAGGATATA GAGGCGAGAC TTTCAAAATT ACAGGATGAA AATCCACAAG ATCCTGAAAT
    19201 ATACGAATTA CTTGTACAAT TAACAGCTAA TATGTTACGC TCTCAAAATT GGCTATTAGC
    19261 CGATATTGAT TTTGATAATG TATCACATGA TGTAGCCGCT GATTTGTATA TGTATGTATA
    19321 TACACAGAAA TATCATATTG AGTTTTGGCG AGCTATGGCT TATCGCTTAA TTAAATTTTG
    19381 TCATGTTAAG AAGCAGCGTA AGATTGCTAT GACTCAAGTT TTTGACACTT ATAATGATCC
    19441 TACACGTAGA GAACTGATAT TTAAAACTTG TACCTCATAT ACTAACACAT ATGAGAAAGA
    19501 AGCTGCGGTA GCTGAAAATA AAGCTTATTT ATCAGACATA CGTTTAGTTA TAGAAGAAGT
    19561 ATTAAATAAT TCAAAATTCA ATAAAAGTAG TTCAGATTAT CTCAATCTGT ATACTTCTGT
    19621 TTGTTTGTCA CTACTTAAGG GTGAGGATAC TTATTATCAT TTAAATGAGG GTCTTCATCC
    19681 TTATGTTCGT ATTTTAGTAG AATCTGTCAA ACAAAAAATA TTTAATAGTG GATTATTTAG
    19741 TGCTTCAGCT AATTTCGATG TATTCGCTAA TCCATTGTAT AAGAATGCAT TGATACCAGA
    19801 TTTATCTTAT TTAGAGACAT AAGAGGTTTG AGGAGGGCTT ACATAATTGT TCGATAAAGA
    19861 TTTACAAAGA TTCAGCCAAA GTGATGTATA TTCAATTATA TGTGAATTGA TATATGCAGT
    19921 TAAAGATGAT CCTAAATATT CAGCTATGTG TGAATTAGCT TATTTGCTTG ATAAAGACTC
    19981 TTTTATTAAG TTAATAAAAT ATTTTGGTGG GTCAAATTTA AAGGTACCAA GTGTAGATGA
    20041 ATTTAAGAGC GCAATAAAGA TAATGCAATT ATATCATTAT TTTAATATTG AAAATATGCC
    20101 TTGGAAAGAA GCTCTCGTTA AAGCTGGTTT TGAGCGAAAT GAAACTCGTT CAGCTCAAAG
    20161 AAATTTAATG CAATTTACTA AAGTACTTAG TGACGCGAAA TTAGGTAGAG ACTATGACTA
    20221 ATAGCAACAT AGATAATTCT ATGCATATAG TTTTAAATGA GCTTGAAACA CAGTTAAATT
    20281 ATAGAGAGAG TAAAACCGAA GTATTTAACA GATGCGTGTC TGAACGTATG AAAGATGTTT
    20341 ACTCAGTACA ATCTAAATTT TTAGATGACA GTGTTGAACG ATTAAGTTCA GTAGCTGCTT
    20401 TTAATTTACA CGATATGGAC AAGCTAAAAA TTATGTGTAA TGTATTAAAA GATTTATACA
    20461 AAAATTTATC AGTTGACCGT TTAAAGTTAA TTGATACTAT ATTAAGAATT TGTGAGGATT
    20521 GAGACGAGTG CCACAAAAAG TTTTAGACAA TACAACAGTT AACGCCACAG CTAAACTTTC
    20581 TGCACATGAT TTAAGTTTAC TTAATGGTGT ATCTGAAAAA ATAAATTCTG AGTTTTTAAA
    20641 AAATTTAAGA GACGTAATGG TTTATGCTGC AGCCGAAATG GTTCGTGACG GTGCAGATAG
    20701 TGTTTCAGTT GATTATCCGT TTATTGGGTC ACTAACAATA TCTCGCTCAA CTAGTAAAAA
    20761 GGGAAACACA TGTCCAGGTG ATTTATACTA TTCATTTACA CCAGCTAAAA CATTTGATAA
    20821 AAACATGCGA TTAGCTTTTG ATGAGGGTTA CAGTGAAATA CCGTCAATGT TGGCAGATAA
    20881 ATACGGAGCT AAATTATTAT CTACATATCA AAAGTTTTTA GAGGAGTAAT ATACATATGA
    20941 GTGATAAGCC TATAAATTCA AATTTAGCTT TAGACACTAT GTCATCAATT GCTAATTGTG
    21001 AAGACTTAAC ATCTAATACA ATTGAGACTT CCGATGTATC ATTAAATAAA TTTAAACTGT
    21061 TTTTAGTAGC ACAGGCTAAA AATGAATTAC GCAGAATAGT CAAATTAACT ACATTTCTTG
    21121 ACCAGGTTGA AGACAATTTT GTGTCTACCG CTACAGACTT AATGCAGGAA TATCCTGATA
    21181 ACTTAGATTT AATAAGTGAA ACTATGAAAA CACTTATGGC TTGTATAAAC AGGTCAAATG
    21241 ATTTAATATC TGCAGTAATG TCAGACGATA AACTTAATTC CTTTGTATTT AACATAAATA
    21301 CTGGCGATAT GCAAAATAAT AAATTTGGTC TTGATATTGA TTCTAGAACT CGTGTGCGTG
    21361 CAACAGCTAA TAATTTATTA GCTATGCTAA CTGCAAAGGC TGAGTCGCCT ACGGAAGACA
    21421 ATAAAAATAG TGAGGGCGAA AGTACTGACA GTAAAGAAGG TTAATTATGT TTAACGTAAA
    21481 TAGTAGAGAT AATGTTATAA CTGACCAATT TCATTTTTAT AGAAAATCAG ATAATGAATT
    21541 ATTAGATGTT ATAAAGGCTG ACTTTAACCA ATTCGGTCAA ATCTATAGAA TATATGTAAA
    21601 TACTAATGGA GAAACTGTAG TATTAGATTC AACTGAATTT GTTTATACTA ATACACTTTT
    21661 GAACGTACCT GGTCTAGGTG TTGCTAGTTG CGGCGATACT ATAGTGTTGT CTCAATATCG
    21721 TAAGAAACCA AAAATGTATA AATTAGGTTT TGGCTGGCAC ATAAATTCCA GTAATCAAAA
    21781 TATATATTCA TGGTATTTAT TTGATCCCGC TGAAGATCCT TTCAGAGCTA AGGTTAAAAC
    21841 GCTTTATTTT GACGATATAC CAAATATATT AGGTATACAA AACAATGTCC CTGGTATGTT
    21901 GCCAGACGAC ATCATAACAA ACTATTAAAG TGAGGTGTTA TACTTTGGAG ACTAGTTTTG
    21961 GTTTAGCAAA AGATACTATA TATGTAATAC ACGATTGGCA ACAGTTATTA AGTATACCTT
    22021 CAACTATACC TAATGTAAAG TGCTATGTAG ATCTTATAAA CGATGATTTG TGTTGTGGTA
    22081 CGATGATAGC TATTTTTAAT TCTGAAAGTC ATTATGATTA TATTAAATTT TTTGTTGCAG
    22141 GTGACCATAG TAAAATTGTT GATTGCTGTA GTTTAACCTA TAGTGTAAAC GATACTTTAA
    22201 AAGTATTAAA GGCTTTTGGC TATAACGTTG AGTACGCGAG TTTTGACATT TCACGCAGTA
    22261 CTCGAGATTT GCTGTTTAGT TATTATCAAT TGGGATTCAG ATATGTGTTT AAATCTACAT
    22321 TAGATGGAAA TATTTACGTG TCTAAAGATA ATTCCCCAGA TTTGATAACC GGTACAGCCT
    22381 GCAGTGCTTC ACCCAATTTT AAATATTGTG ATTTTACTTT CCTTGATTCA GGCGTAGGTC
    22441 AATCTATTTC AAACTTACTT GGAATTAAAG ATTGCAGTTG TAATTGTTGC TAAAGTAACA
    22501 AAATTAAATA TTTATTGTAC TTTTCATTTG TAAATTGTAG TGTAAATGTT TAGTACAGAT
    22561 AATATGTAAA TTATTAAGTA TGATTAGTGA GTTTGCTTAT AAATACAACT CATTAGTCAT
    22621 ATTTATTTTT ATACCCAAAG TAGGTACAAT AAATATTAGT TGATATATCA TAGTCAGCCT
    22681 ATTGATTATA TATGTTCAGC ATATTTTTTG ATAAAGGAGG TTGATAGCTA TTGAACTCAT
    22741 TCGGTATTAT ATCTAAAACT ATGATTTTAG ATGTAGGCAA TTCACGTACA CAGAGTTTAG
    22801 TTTTATATGA CAGATCATTA GACTACTATG AACTTAATAT TAAGTTTGTG AATGGTAGTC
    22861 TTTTGTTTGA TATATCTGAT AATTATAAAG TATCTTTTAT ATTAGACGAT ATTCAATATA
    22921 ATTCAACTTT TGTTGACATT GTTAATACTA GATTAGGCCA AATAAAAATT AGTTTAAACT
    22981 CACAGATGCT ATATACAAAC ATTAACACTA ATCACTCAAT GATATTGCTA TTGGCTAATG
    23041 AAGTTAATTC ATTTAGACTG CCTATATCTA TTCACATTGA TCGTGGTTTA GATCCGCAAC
    23101 AAATAAATAA TAGTGGCTGC GATTGTCATC CGAGACCGGG CCCCGGACCT TGTCCGCCTA
    23161 TGCCACCGAC ACCGCCAAGA CCAGTTCCGC CAGAGCCACA GGACGCAAAA GATACTTTAA
    23221 TAACAGTTAA TTCATACGAC GAATTATTAC AGTATTCAGT TAAATCTGTC GACGGTCGAA
    23281 TTGTTCGTTT AAATGCTGAT GTATCTAAAT TCAAATCACT TTGCTTAGAC AAAACAGATT
    23341 CAAATAATAT AATAGTAAGT CAGTTAATCA GTAATGATTT TACTTATTAT GTAAATAACT
    23401 ATTTTTACTG TTTTGTGCAA ATACCTGAAA ATGAAAACTG TATTGTTAGA ATAAGTTTAG
    23461 TTGGAAATGG TAGTACATTA AAAGAATCTT ACCCATTTGA AGTTACAGGC GGTTCTTGGG
    23521 TACCTATATT CTATTCTTAT TCAATAAAAA GTGATATATC TATAGGCGAT TTAACTTTAC
    23581 AGATTTCAAT TGAAGATGTA GATTCAAATA ATAGGTTTAG TACAGTTAAA CTGAGTTGTG
    23641 TAACGAATTA CATAAACGAA AAATCTGTAA AGAACATTAT TAAGAACGGT AATTTTGATT
    23701 CTAATTTAGA TTATTGGTTA ATCGGCGGCT CAAGTAGTCA CTTCTTTGAC AAATCTTATT
    23761 TAAGTCAAAG TCAGTTATTG GAATTTAATG ACTTGAACAA TTATTGGAGA TGTGTAAGTT
    23821 CTGCTGAAAT ATTTCCTGAT TCACAAGCTA GCGCTAGTGA AGAAGTTGTA AAGCAAGTTG
    23881 TTAATGAAGT TGTAACTGAA GAGTTTAAGA AACGCACTAC GTTAGCTGAT TACGGTATAA
    23941 CTGATGCGTA TACTATGGAG CAAGTTGATT CAATGTTAGA TACAGACGAT CCTGATTCTA
    24001 AATTGAATAC CGCTGTTAGT ATTGCTATAA ACAACGACTT TAACAATGTC ATATTAAATG
    24061 GAGGTACAAG TAATGGCAAG TAAAGAATTA AATGTTGTTA TTCAGCAAAG AAATGATTCT
    24121 GCTGAAAACT GGAAAACTAG CACATATGTT CCGCTTGTCG GCGAAATTTG TGTTGAAAAT
    24181 GATACTGGTC TTTTTAAGAT TGGTGACGGT GCAAAAAAGT TTGCTAATTT AAAATATGCA
    24241 AACGACTTTA ATACGGCTAT ATCTGCAGCT AGAGACGATA TGTATTCAGG TACAATTACT
    24301 GACGGTCAAA CTGTAGATGC TGCTATAGCT GCAGCTTTAG GCGGTAAGAC TGCTAAGCAA
    24361 GGTGATATGT GCGTACTCAA GAAAACTATC AATGGTGATA AGTTATCCTA TACTGCATAT
    24421 GTATATAATG GTACTGCTTG GACAGCTATG GATGGAAACT ACGATGCAAG CAATGTGTAT
    24481 TTTGACTCAG ACTTAACTTA CACCGCAAAC ATCGGTGTTA AAACTGTCCC TTCTTCAGGT
    24541 TCAGGTACTA TTGCTGCTGC AGGTAAAAAT GTTAAGCAAG TATTTGCTGA TATTTTAGCA
    24601 TTAGAGAAAA ATCCTTCAAC TACACAGCCT ACTGCTACAT TGAATTCTAG TAATATCGGC
    24661 GCTAAAGAGG TTGGTACTAA TATTGCTATA GCTTATTCAT TTGCTACTTC AGTTGGTTCA
    24721 TATACTTATG GTCCTGCTAC TGGTGTAACT TTCTCTGAAT ATTCAGCTAC ATTTAATAAA
    24781 GAGACAAAGA CTGGTCAATC TGGTACATTT ACTTCTGTAC AGGTAACTGA TAGTACTAAT
    24841 CTTACAATTA CTGGTAGTTG TAAGTCAACT GCTGGCGCTA TGCCTAAGAC TAATATCGGT
    24901 AATGATTATG CTGCTGGCAG AATCGCAGCT AAAGAATATA CTCCTACTAG AGGTACTTTA
    24961 ACTGGTTATC GTGGTTGGTT CTATGGCTAT AAGAATGGCG ATAACGCTAT CGCTGATCCT
    25021 ACAGCTATTA CATCAGCTCA GGTACGCGCT CTTGGTAGTG GTACTAAAAC ATCTTTCCCG
    25081 ACTCAGTTAA GTACTGATAA GATGAAGCAG ATGTTCTTTG CTGCTCCTAA AGGTAGGAAG
    25141 ACGTCTGTAA CTGTAGCTGA CGCAACTAAC GGTGCTCCGC AGACTGTAAC CAAGATCACT
    25201 GATGTTATGG TTGAAGGCGC TAATGGTTAT GATGCTGTAG CTTATGATGT TTGGTATGTT
    25261 AATAACGCAG CTGCTGCTTC TGGCTCAGCT AAGTTTAATA TCACAGTAAA ATAATTAAGG
    25321 AGGAAACTTG AATTATGACT AGAGACGAAT TTTTTGCTCA AAAGGCTAAA GGTGCTCTTT
    25381 GGGACGTTGG CGTTAGTATT CAACGTGGTA ACCCGTTACC CCTTGATTCT AATTCTGTAT
    25441 TTGAAAGTAA GGCTAAGGCT GATGAATACG TAGCTGGAGT TCTTGCTTAT CCAGGTCAAA
    25501 TAATCGCAGT TGTTGAAGCT AGTGCTACTA CAATTTATTA TATTGACCAG GCTATGGCTC
    25561 TTCAGGAAGT TGGTAAGATT CCGCTTGGCG ATGGCAAATC AATTAAAGTT GACGCTGCTA
    25621 CTGGTAAGAT TTCTATACTT GGTGTAGACA CTGCTGAAAC TGGTGCACAG CCGGTTAAAC
    25681 AAGCTGATGG ATCTATCAAG TGGATTAAGC CTGATACTAC TACGGTTGAA GGACTGTCTA
    25741 AAGCCGTTGA GGATTTAGAA GGACGTATTG ATCCAATAGA AAAAACTGAA TATGGTATTG
    25801 AGAAGTTAGC TAAATCTACC GATGGTATGT TAGCTACATA TCAACTTTAT AAAACAGTTG
    25861 ACGGTGGAGC TAAAACATAT CTTGAAACTA AGATTGATAT TCCGAAGGAT TTAGTTGTTG
    25921 AATCTGGTAC AGTTAAAACC TATGCTACTA AGACTGAAGC TACAACTGAT GGTATGTCTG
    25981 CAGATCAAGC AGCCACTGAA ACTTTCCCAG GTACATTTAT CAAGTTAACT ATAGCTAATA
    26041 AAACTAGCGA TAATTTATTT ATCAATGTTT CTGGTTTGAT TGAGTATGTA ACTTCTGGTT
    26101 CGGCTGATGG TGACGACATC GTAATAACTG TTAGTGCAGA TCACAAAGTT ACTGCAGCAT
    26161 TAAGTTCTGC AATTAAGACT TCTTTAAGTA AAGCTGATTC TGCTCTTCAG GCTGCTGACA
    26221 TCACTGCAGG TAAAACTAAT GGTACTATTG ATGTTAAGGG AACAGATGTT AAAGTTACCG
    26281 GTCTTGCTGA TGCTGCTTAT ACTACAGTTA AGTCTATTGA AGACAAAATT GCTACAGCAA
    26341 AATCCGAAGC TATAGCTGAT GCAGGTACTG CCGCTGATAC CAAGATTACT ACTAAAGTTG
    26401 GCGAAATTGG TGATAAGACA GTTAAGGCGT ATACTGATGA TGCTGTATCT GCAGTTGAGT
    26461 CTAAAGTAGA TGATTTAACT ACATCTGTTG GCGCACTCGA TCTTAAAGCT CTCGCTCACT
    26521 TAGACACAGT TGATGAGGCT CACTTAGAGG AAAAATTAGC TGCTAAAATA AATGGTAAAG
    26581 CTACTAAAGC TACAACACTT GAAGGTTATG GCATCACTGA CGCAATGACT AAGACAGCTA
    26641 TTGAGAGCGC TATTTCTGCA GCTAAAACTG AAGCTGCAAC TGACGCTACT AGTAAAGCTA
    26701 ACGCTGCAAA AACAGCTGTA ATTGGTACGG CTGGTGATAC TGCAGACGAT GATACTGTTA
    26761 AGGGTGCTAA AGCTTATGCT GATAGTATCG GTACTAATTT AAAGGGTACT GTTGTAGGTA
    26821 AGTCGACTGA TAAATCTTCT GCTGATACTA TTTACGGTGC TAAGGCTTAC GCTGATGATA
    26881 AGGCGAATGC TGCTAAAACT GCAGCTGAGA AGACTGCTGC TGATGCATTA TCTCCTGTTA
    26941 GTGCAAAAGC TACAGCTAAT GAAACAGCTA TCGCTACATT AAATGGTACT GGTGCTGGTT
    27001 CTGTATCTAA AAAGATTACA GATGCAATTG CTGATTTAGA CGTAGCAGAT ACTGCTAAAA
    27061 CTGGAGAATT TGTTACAGCT GTTTCTGAAA CTGACGGTAA AATTTCAGTT TCTCGTGCTG
    27121 CACTTAAAGC TTCAGACATA CCGAATATTA CAACAGCAAA GTTAACTGAT TTTGCTACAG
    27181 AGATGGCGAA GAAGCAAAAC TCACTTGAGT TTATGACTGC TCCTTCATCT ATCAATAAAG
    27241 TTGCTACTGC TGCAGATTTA ACATCAGCTG TTGCTGGTTT ATCTGGTGCG ATGCACTATA
    27301 TTGGTACTTC ATCTAAAGAT CCTACTCTTG AGGCTGGTCC TACAGTTGAA GGTCATACTG
    27361 GTGCATTTGT TAGCGGCGAC GTAGTTGTTT TTGATAAGAG CGAGTACGTT TATGACGGTA
    27421 CTTCTTGGCG CGAACTCGGC AGTGAAGATT CTTATGTTCT TAAGGGAACT AAATTTACTA
    27481 ATTCAGATAT TGCTGATAAT GCGGCTATTG ATCAGTCTAA GATTGCTGGT TTAACTGCGG
    27541 ATTTAGGTAA AAAGTTAGAT GCTACTACTG CAGCGTCTAC CTATGTAGCT AAAGAAGGTT
    27601 ATGTTGCATA TACTCAAGCT GAGAAAACTA AATTAGCTGG TATAGCTGAA AAAGCTCAGG
    27661 TTAATGTTCT TGAGTCAATT GCTACTCCTG ATGGTGATCT TACTGCTAAA AGCAAAAAAG
    27721 TTACTATTCC TGCGGCTACG GCTGCTAAAT TAGGTTTAGT TAAAGGTTCT GCTGCTGAAA
    27781 ATAAGGTTGC TGTTGCTGCT AACGGCGAAA TGGAAGTTAA TTCCCTTAAT GTTAATAAAT
    27841 TAACTCAGAC TGCTGGAGAT ACTTTAATTC TTAATTGTGG TACATCCAAA GTATGATTTA
    27901 ATATTAACTA TTGAACATCT TTAGGAGGGA GACAATATGG CTCAAAACGA ATCTACTAAT
    27961 ACAACAATTA TTAGCAGAAT TATGTCTAAG ATAGACACTG CGGCTAATTG GGATGCCAAT
    28021 AACCCAGTAT TATTGAAAGG CGAAGTTGTC CCCGTAATAG TTCCTGATAG TGAAGGCAAT
    28081 ACTGCATATG TTGTTTTTAA GGTGGGTGAT GGCGTAAGTA ATTACGCCAC ACTCCCTTTC
    28141 ACTTCAGCTA ATGCGTGGGA CGTATATGAT TGGGCTAAAG CTGCGACTAA GCCAACATAT
    28201 GATTATAGTG AAATAAAAAA TACACCTACA ATTCCATCAG CTCCGACTAT AGATCAAAAA
    28261 TATTCAGCTA CTTCAAAAAA TGCTCAGTCT GGTGTAGCTG TTGCTGAAGC TTTAGCTTTT
    28321 AAGGTTGATA AGGTTGACGG TAAGACTTTA ACTTCAAACG ATTTCACTTC TGCTTTACTT
    28381 AGTAAATTAA ACGGTATAGC TGAAGGTGCT AATAAATATG TACATCCAAC TCACACAGCT
    28441 CATTCAACGA GCGGTTTATA TAAAATAACA GTTGACGCCT TAGGTCATGT TACTTCTGCT
    28501 ACAGCTGTAA CTAAAGCAGA TATAACTAAT TTGGGTATAT CTGATATTAC TGTAGACGCT
    28561 GAAATGTCTA CAACGTCAAC TAATCCTGTA CAAAATAAAG TAGTTAATAC AGCGTTAAGT
    28621 AATAAACAAG ATAAATTTGC AAATATTACT AATCCCGGAA TTTGTAAGGT TGAGATGTCA
    28681 AATCCCGGTC AAACTTACTT TTGTAATTAT ACAAGTGATA GTGGTATTTA TTTTGATTCC
    28741 AGTATAAGAC TATTACAAGG TAAAGGCATA AAGAATGATG ACGATTTAGT TCATAAGAAG
    28801 TATGTAGATA CAGAAGTAGC GAATAATAAA GTAACTGTTG ACAGTGAGAT GTCTAGCACA
    28861 TCTACTAATC CAGTTCAAAA TAAGGTTGTT AAGGCTGAGA TTGACAGTAA AGCATTAAAT
    28921 GTAACTGATA CAGGTTCAGG TAATTTATCT ATTAGTTCTT TGGGCTATTC ACCTGTAACT
    28981 ACAAATTCTG TATATATTTC AGATTTTACA GACGCAGATA CAGCTAGTGT TGATGAGTCT
    29041 GGAAATGCTG TAAGTACACA GTCTACCGGT AGTGATGACA TCAGTACACG AGCAGCCGCA
    29101 GCTGCTGGCT CAAATGTAAC ATTAAAGTCA ATTTATTTTA ATGATTTAGG TGTTACCTAC
    29161 AAAATTCCTG ATGCCGTAAC TGTAGATGCT ACTTTATCTT CATCGTCTAC GAATCCAGTT
    29221 CAAAACAAAG TAATAAATAC AGCTTTAGCT GGTAAAACTG ATTTGAGTGA ATCTGGCGCA
    29281 AGTAGTTTAA TAAATAAACT AAGTACTGGC AACTCTACGC CTTCAGACAC TGATTATTTT
    29341 ATTTCACAGT ATGTTGGCGG TGGAACTACT AATACAAATT ATTATCGTAG ACCAATATCT
    29401 ACTTTAAATA CTTATATTAA AAGTAAAGCT GATAAAACGC CAACTTCTGG TTCAGCTAAT
    29461 CTTGTAACTT CAGGTGCAGT GTATACTGCT TTATCTGGAA AAGCTAGTTC AACTCATACT
    29521 CATACATTAA ATCAAGTTAC GTCTAGTTCA TTTAATACTA CTGGTTCCGT GGACTATATA
    29581 TCTCGCAGTT TAGTTCCTTA TATTTCCGGT ACTAAATTTT ATGGTATGCC AGCTGCAGCT
    29641 ATTACTGTTG AATATTCTCG TGATGCTGGT GCAACTTGGA TAGATTATGG TCTTGATGAC
    29701 GGCGCAAAGA TGCGAATATT TGATCATAGT GGTGGTGCAA ATTTATATTT AGGTAAAGCT
    29761 TCAACTAAAG CAGATAACAG TATAAACAAT ATGTTACGTA TAACTATTGA CGCTACTAAA
    29821 TCTGATGGTA GATACTTGTC AACTGATAGT ATGTTCACTT GGATGTCAAG TAATGGCAAT
    29881 ACAACCTGCG TTACATTAGA AGTAGCTTCA TACAGCGCTC CGACTACATT TAAAACGATA
    29941 GTAAATAATG CTCCAATAAA TGGTTGGTCT GGGCCGAATA TGTCTCACTA TGGTTCAATT
    30001 ACATTTGGTG GTTCAACAGC AGGATCTACT TCTCCAAATA ATCAATTTTA TAGATTGACA
    30061 TATAAACAGA CAGCTATAAG TTCTAGTCAC TCATCAGCTT TAATAGGTGA TATTAGATTC
    30121 TTCGGTTCTG CATTATGGGG CGGTGGTATG GCAATAGTTA ATGGTATGTT AAATTACGGC
    30181 GCACCTTATG GAGTAACTAT TCGTCCTGAT ACTGCGTCTG GTATAGTTAA TTTTAATTTA
    30241 TTAGGAGCTA CTTTTGGTAA AGGCACATCC GCAGATGGTA AATACAGTTT AGCTGGTGGT
    30301 ATTAACGCAG TTGCTAATCA TGAAGGTAGT ATAGCTTATG GAAGAGACTT AAACACTTCT
    30361 GCTCAATATC AAGCTGTATT TGGTAAATAT AATGCTACAA GTTCTACAGC TTTATTTCAA
    30421 GTAGGTAACG GTACTTCTAC ATCGAGTCGT AAAACTGCGT TTAATGTATT TACTGACGGT
    30481 CATGCTGAAG TACAGACTCA AGGTACAACT AATAACTCTG TAGTTATTAA GAGTACTGTT
    30541 GATGCTAAGC AAGATAAATT TGCAACTGTT ACAACTGCAG ATACAATACA GACAGTTAAA
    30601 ATTGGTGATA ACTTGTCTAT AGTAACTTCA CCTAATTTTG GTTATTCTCA AATTAGAAGT
    30661 AGTAAGATAC TAGTATTAAG TGGCGAAGAC TCAACTACTA GTTATGTATC ATTGAGAAAA
    30721 TCTAAATTAG AGAGTAGCTG TGATTTTGAT GCTACACAAG GCTATTTAAG AGTCAGAGAC
    30781 AATCCGTTAG CTGATGATTT TGCTGTCAAC AAAAAGTACG TTACGACTGC AGTTAGTAAC
    30841 AAATTAGATG CAGATACTGA CAATTATAAT ATAGCTTACG ATACTACTTC AGAGGCAATA
    30901 AAAATCACTT TCAAAAACTA AATAAATATA TAATATGGAA GGAGGAAATT AAGTGGCTGA
    30961 TCCAGTAGTT TATTATGCTG ACTTTACAAG TGTAGTTAGT ACAGCACCGT ATTTTACATT
    31021 TACTGCTAAT TGTTATGGCG GTAAGGCATC TAATGATACA TGTACAATAT CAATTAATGC
    31081 TAAGTATAAT GCACCTAAAG GCGCGATTTC AAATTCAGGG CAAGCACTTG TTTGTGAAAT
    31141 ATGGGTTGAC CATAAACGTG AAACTTCGAT TGCTATAGGT CCAGGTGGAG CATATAATAT
    31201 TTCAGGCAAA ACGTCTTTAG ACTTAGGAAC TTATTATTAT ACTGTAAAAC GAGGTGAAGG
    31261 CGGTACTTCA AGAAATTGTC ATATAGGTGC GTATGTAAGC CTCAGCGGTA TATATTGGTC
    31321 CGGCAAGAAT TTAGGCTCTA AGAATGCTGA TACATCTATT GCTACACCAA ATTTACCTGT
    31381 AGAGCATACT TGCTATTTTG ATGGTAATGG CGGTACAGTT ACGGCAGCTA CAGCTGTAAA
    31441 GGTATACGGT AAACAATTAT CAATGCCTTC AGCCTCGAGG CCCGGCTACA ATTTTTTAGG
    31501 CTGGTCTGAA AATTCTACAG CAACTGAAGC AACTTATCCT GGAAATTCTT TACAGTGGGT
    31561 TTCAGATAAA TCTTATACAT TTTATGCTGT TTGGGAACTT GCTGAAATAT CTTGGTCTAT
    31621 GGATTGTAGT AGTTTATACG ATAGTCATAC TTTAATTTGG TCTTCTGATA CAGATGAGCC
    31681 TACTATAGCG TTTAGTAGTT CAACTATACC AACAGTAAAA TTTAAAATAA ACACATCTGG
    31741 TACAATTTCT AATTTTAAGT ATCATTTTTT AGGTTACCAT GATACATCAA TGTCTGTATC
    31801 TGCAAATACA CAGTATACTG CATCATATAC AAATGCTATA TATCAGTTAA ATAACCAATC
    31861 AGATAGATCA ATAGTTAACA CTAATATTAG TGGTTCATTT ACGCTTAGTC AAGGGTCTAA
    31921 TAGTTTTAAC AAGACATTTA GTAGAAATGT AAATTTCGTT ATAGGTACTG CTGTATCTGA
    31981 TGTTAAAGCT AATTTAATTT ATTGCTATAA GACGTCGACA ACTAATTGCA AACTTAAGTA
    32041 TAAATTAACG TTACCTATGG TTGGCGATAA TAAATTTAAC TTAAGCGCAA CAGATCATTA
    32101 CACTAGCATT ATGGACATTA TTGGTCGATA TACTCAAGAT GGCGTAGGCA GTGTATATTC
    32161 ATCTTCTACG TTTACATCAG CTCAGGGTTC AAACGAATTA ACTGTAGACT CTACATTAAC
    32221 TTTAAAAGAT GATAATGTTA AATCTATAGC TGTATGTTTA CCTAAGTTAA TGATAAACAG
    32281 CCCAAGTTCT GCTATACCAA TTTTAACAGT TAACACAGCT CCTTATGCAA ATCAGGATAT
    32341 ATTACTTAAG AAGGACAAAA CTGTTGAGTG TGTAGAACTT ATTGAAACTA ATGAAAACGA
    32401 AATAGCTTTT CAAAAAGGTG GGCGTCTTTA TTGTAAAGAA TTTGTAGAAA CTGGTGAACA
    32461 GATTACATCT GATATATTTG TGTATAGTTC TGATTTTGAC GTTGACATTG CAAGTACTCC
    32521 TAGTTTTGGT GGACTACATT TAACTGGCTA TCCACTAGAC GGTCAACATC AAATGTTAAT
    32581 TAAACCTCAA CAAGGTATAA TGATTTGGGC TGGAACTACT ACAACGTATG CGAATTTAGA
    32641 GATAAATTCA ACTACTATGA GTGATGATGC CGAACACTCG GACAATTATA TACCTGAAAA
    32701 TGTTAAATCA TTAACTGTGT CAATTGGTGC AGAAGATACA TTTTTCAATC AGGGTGGTGC
    32761 AGCTGCATAC ATCATTAGAA ATGCAAATAC TGAGTCTGTT GCTGAGTTTG AAGCTACAAG
    32821 CACCAATAAC ATGTCTCATA CTTTTACTGG TGTAGCTGGT TGCTATTTAC ATGTGTATAT
    32881 GAACGCCTCA TCTGGTTGTA AATTTACACA ACAAATATTA AGACCAACAG CGATGGCTAC
    32941 TATAGAATCA GACATACCGT TTAATAAGAA TTATTCTATA GAGGCTATAG AGTTTAAGGA
    33001 GGTTTAATTT TAGTATGGCA CAATTAAAAA GTCTTACTAT AAATGGTAAA GATATCATAG
    33061 ATCTTATTTA CCCTGTAGGT AGTTTTTATA TGTCTACTGA ATCAGCCCCC CCCAAGAGCT
    33121 ATTTGGAGGA ACATGGGAGC AAATAAAAGG TAGATTTTTG TGGGGTGTCG ATGATACTGA
    33181 TGATCCTGGC TCAGTAGGTG GCGAAAAGAC ACACACGCTA ACAATTAATG AAATGCCAAC
    33241 GCATTCACAC AAGCCAGATA CCTGGTCACA GGTTATGTCT CCCGGTGGTG ATACAGGCAG
    33301 TATAGGCGTA AACGGGACGA AGATAGGTTC TTATAGAGAT TTTAAAGACA AACAAACTTA
    33361 TGAAACATCG TCTGTTGGCA GCGGTCAAGC CCACAATAAT ATGCCACCAT TTTACGCAAC
    33421 TTATATTTGG CATAGAACAG CTTAAATTTT AAACATAATG TAAAGTTATT TGAGCTGTTT
    33481 TACTAAACCT CCTATATAAA AATTTAGAAA GGTAGATTAG AATGGCTCAA GTAAAAACAT
    33541 TAAATATTAA CGGATCTGAT GTTGCTGATT TTATAGTAGA ACAAGGATCA CATGGTGATT
    33601 GGATTTATAG AAAATATAAT AGTGGTATTG TTGAAATGTA TGCGACACCT ATGGCACATG
    33661 GTGCTAAAGC AGATAATTTA TCTGTAAGTA CTATAAATTC ATATGAACTT CCTTTTAAAT
    33721 TAAGTGGAAA TGTATCTTGT AATGTAAATG TATTTGCTGG AGAAGGGTGG AAAATAAAAA
    33781 AGATATATCC AAGACAAATA ACTAATGATA ATAAATTAGA AGTAGTTATA TATACAGATT
    33841 CTGATATTGA TAATGTTACT AATATTTATA TTTCTATTAT TATAATTGGA TGTTGGAAAT
    33901 AAAAATTTTT ATTTAAAAGA GGAGATGTTT CTTCAATGGC AAAATTAAAA AATTTATCAA
    33961 TAAATGGTAT AGATGTTACT GATTTTATTA TTGAGGGGGG GGTCTCTGGA GGTTGGACTT
    34021 ATAGAAAATG GAATAGTGGA ATATTAGAAT GTTGGTTTAG TGATATTTAT ACGTTTCCTG
    34081 TTGGGACTTC TAGCGGATCA GGTATAGAAG GTATAGGTTT ACAATCTACA GATATACCTT
    34141 TACCATCTGA AATAAGTTTT ACTAATAAGC CATGTTGTAC CGGAAGCGTT GACTGGTATT
    34201 TTTGTGAATG GATTACTTGT TCTTTTCATG ATAATTCAAT TCAGGTTAGA GTTTATTGCA
    34261 ATGGTAATTC TGCCAATACT ACTGATAAAT TTATAGATAT CCATTGTATA GGTCGTTGGA
    34321 AATAATTAGA ATATAAATTT GAATATGCAT TTGTAGAAGT AGTGTTTTGA TATATCTAAA
    34381 TTTAATAGTT TAAATATGTG AAATACTACT TCTATAGTTT AAACTTAAAA TTAAAAGAAA
    34441 GTAAGGTGTT CTTCAATGTT AATTAAACAA ACGTTTAGTA AAAGTAATTG GGGGGGGCTT
    34501 TACACAATGG CTAAATTAAA AAGTTTAACT ATAAACGATG TTGACTATTT AGACTTAGCA
    34561 CATCAGTCAA CTTTAATTGC GTATGGTCAA ATTCAACGAT CAGGCGAGGC TGACCAAGTA
    34621 TACGCTAGTG GAACAAGTAC TCCTATATCA GATATATTTG TACCCGATAA ATGTACATCT
    34681 ACAATTGTGA ATTATGATAA AACAGTTTTA TCTTATGAAG CTGGCACATT TCGTATTTAT
    34741 CCGCAAAACG TAGTTCGTTT AATTGAGTTA AATATACTTA TAGGCGGTAG TTCAAATACA
    34801 GGCTGTACTG GTTTAACATT CTATGAAGGT TTAAATAATG AATTACCTAC AGGAAGTACT
    34861 GTATTAACTA CTAGAACTAT TGTACCATGT GAACCAAATA GGTTCTGTAC ATTATTATCA
    34921 CAGCCGTATA TAATTACGTT AGACGATGCC GCATCTTCTG CAAATGCATT CTATGTAAAT
    34981 CCAGTGTTAG CTCCATATAA TGGTAATTTT ACTGGTTCTT CCGCAGGTTT ACCTTGTTCT
    35041 GCAACAATTA AAGTTTATTC GAAATATTTG TGATTAAGTT CACATTTATT TACATTTAGT
    35101 GCGTTATGCA CATTAGGATG GCGTTATATT TCATTAAGGA GGTAGATAAT TATGGCAATT
    35161 GGAATTGATG GTATTTTAGA GCAAAATGAT ACTTTAAGAT TGACTAAAGA TGTTAATCTA
    35221 AAGAATCTTC CTTTAAATTT AAGTGAATAT TCTAAATTAG ATTTGTGTGG TTTTACATTA
    35281 ACTTCAGCTG ATCGTCAGTA CGCTATAGAG ATTTTTCATA ATAAAGTAAC TATTTGTAAT
    35341 GGTAAGATTA GAGGTTATAG AGGTATTTCT GTTGACGAAG TAAGCGACTT ATATCTTAAT
    35401 TCAGTTAATA TAGAAGTAGC TTCACGAGCT TTAGGTGTTT ATGATGGCTC TATTGCTAGC
    35461 ATTTCAAAGG ATTCTATAGT TCATACTACA GATTCTGATT GTACTATTTT AGTTTTAGGT
    35521 GATAAAGACT TAGGTACAAC AAAATCTATA CGTGAGTCGT CTTTAATTAT TCATGGAACA
    35581 GTTATAAATG ATTCTGAAAC TGATATTTCA TATGCAGTTT CTGGTAATGG TTTAGAATTA
    35641 ACTGGTGTTA ATATTACAAT TACTGATACT GCTAAAATAA CTGCGAAGTA TACTGCTATA
    35701 TTTTTATCTT TTACAGGTAA AACTATTATC AACGGTGCTA CTATATCTGG TGCAACTGCA
    35761 ATAGGTATTA AAGGCGGTAA ATTAGATATT AAGAATGCAA CTATTGAGAG TTTTGGGGAA
    35821 AAGAAAGAGT TTGTTGAGAC TTCAGGTTTT GATCCTACGG GTGATGCTAT TGCTATCGCT
    35881 AGCACAAATT ATCCGGCCGG TGTACCTATA GTTACATTAT CAAATAATAA TGTAATTAGT
    35941 AAAAATGCTA AAGCTGTGTC AACATATATG TATAATACTG AAGAAGCTTC AATATGCGAA
    36001 ATTAAATCTG GTAGATTTAA ACCTACTTTA GATAATAGTG AAAATTTATT TGCACCGTAT
    36061 TGTGTATCTT TAAGTAGTGG CGATGTTTGT AAAATAGGTA TTGTTAGTAA AAAGTTTTAT
    36121 ACTAAAGATG AAGATGCTTT AGATAAATCT GGCACTAACA GTAATCTATA TGTAATATTA
    36181 AACTATAATT TCATTTATAA GAATAAGGTT ATATCTGGTA AGGTTGACGA GTACGTTCAG
    36241 ATAATATCGA AGTTGACTGT TGACGAAAAT TCTGGTTTAA CTGTAAGTGG TGAAGTGTTC
    36301 CCCATACAGT ATAAAACCTT TGCTGAAGTA TTTAATCTTA TTAAACCAAG TATAATGAAA
    36361 AATATGGCTA GTGAAATTTA TAAGTTTGAT ATTAAATCTT ATAACAGTGT ATTTTTAAGT
    36421 ACTGTTAACA AAATTAAGTA AAATTCAATA ATGAGAGGGT TTATTTTAAA ATGAATTTAT
    36481 GTATTAACTT AACTTTAGAT GAATTAAACT TTATTATAGG CACATTGACT GAAAGACCCT
    36541 ATAAGGAAGT AGCTGAATTG ATTAGTAAAC TTCAGATACA AGGTGAACAG CAATTAGCTG
    36601 AAATAAGACG TTCTGAGTCT GTTGCAAAGT CAAACAAAAC AACTGACGAG AGTAAAACTA
    36661 AATAGTTTAG TTAGTCTCTA TTGACAAGTT ATACAAACAA GTCTATTGAT AAGTCTGATA
    36721 CATTTTGTAA AATTTGTATC AGGCTTGTTC AATTTTTAAG GATTATATTT ACCATAATTT
    36781 AACAATTATA CAATAATTTT TGTATTTATA TTTTGTATAT TTGTTGGTGG TTGTATAATA
    36841 TGACAAATAC GACTGAATTT AATGCAAGAG TTTGTACTAA AATAGATTCA AACGATAATT
    36901 ACGTAGTCAA TGATCCTACT TTATTGAGCG GAGAAGTTGC TTTAGTTAAA GTTATGTCTG
    36961 GTAATCAGTC TGTAGTTTTA GCTAAGGTTG GCGATGGTTT ACGTAAATTT TCTGAATTAA
    37021 ATTTTGTATC TGGTTTGTCT GCAGACGTAT ATGACTGGGC TAAAGCTGAA TTGCCTGATT
    37081 CTGTTATGTC TGCTACATCA ACTAATCCAA TACAGAATAA AGTAGTAAAA CAGTATGTAG
    37141 ATGATAATAA GTCGTATTGG TCTGAATTTT AATTTTTATA ATTCGGAGTG ATATATTATT
    37201 ATGAATATGC AATGTAAATG CAATTGCAAT ATAAGAATTT TAGATTTAGA TGTAAGGAAT
    37261 AGACAAACTC CTTCAAATGT AGTTTTATAT TCTAATTCTC TGCAATGTAC AAGATTGCAA
    37321 TTTAATTTAT ACAATGGAAG AAATACAAAT TTTCAAATAC CTATAAATTG TAAAGTTAGA
    37381 GTATTTGTAA ATAATGAAGA AGTAAGAGAA TCTAATATTC TTATAAACAA TAGATGCTTA
    37441 GGTCGATTTA CAGTAACCTT AGATAACTAT TTATTTAACG ATGAGTTTAA TGTTATGCAT
    37501 GAACTTAACG TAGTTTTAAG TACAGGTGAT TCTACTGAAT TTGATTCAAG TACTAATGAT
    37561 ATTATACTAA CAACTTCGGT AATGTATTTA GAAGGAATCG ACCCGATGAC GCAATCTGAT
    37621 AAGGTATATA AGTTCCCTAA CACAGTCAAA TAGTTAAACA AGTTGGGGAC ATAACAATAA
    37681 ATCTAACTAA TTTGTGATTT AGGAGTTGAT TTAGCTATGG CTAAAGTCCC AGTTAAACTT
    37741 AAGTGGGGTA TACACGATAA CTTGCCCACT ACAAAAGATT CTGGTTCAAT TTTATTTGAA
    37801 ACTGACACAG GCGATGTTTA TGTAGACGCT AGTTCAGTTG AACGGTTCAA ATTAACCGAT
    37861 ACGAGTAAAG CTGATAAGGC TGAAACTCTT GCTGGTTATG GAATAACTGA CGCGTATACA
    37921 AAAGACGAAA TAGATTCATT GTATGGAACA ATCGCAAGTT ATTTACGTCA GCAAGTAGAT
    37981 GTTACTGAAG AGACTATGAA GGAAAACCAT CCTACAGAGT CTGGAACTAC AACTTAATTT
    38041 AACATTATCT TTATAAAATT AAATTTTTGG AGGGCTTAAA CATGGCAGAT AATACTCAGA
    38101 CTACTGGTTC AGACAATACA GAAGTTGTTG ACAAAAAATA TAGAGAACAG TATTATAGGT
    38161 TTGTGACTGG TGCGGGTGTA AAATTTACAC ATGTGAACAC TGAAGATACT ATGGATTACG
    38221 TGGGCATTTG CTTAAATGAA TATGGTAAAC CCAGTTTTTT CATGAAGGGA AATTACACTG
    38281 CCGCTATAAT TGCACAAATG TTTAATTACG GTTGTACGTT TGACAGTGCT GTTGCAAGGC
    38341 TAATGCATAT TTATGCAGAC GATCCTACAG CAACAAAAGA AGCAGCTGAA GAGTCTGTAC
    38401 TAGTCGTATT TAGAGACATT TTAGGTGATC CTAAATGGGA TCCAGATGCT TTAGTTGAAA
    38461 AAGAAACGAA CACCGACACT CCTAGTAAAA CAGCTTAATT AACTGAGACT TAATTAGTAT
    38521 ACAAATTTAT ACAAACTTAT TGAGGTGATT TAACGTGGCT ATTACACCTA CAATTACAGA
    38581 TTGCTTAGAT GAAATAAAGA AACAACGTAA AGCTTTAGCT AGCAATATTA CAGCAAAAGG
    38641 TGTTAGCGCT TTAGCTAGTG AGAAATTAAA CTCGCTAGTT ATAAAAGTAT TAGATATAAC
    38701 TACATCGCAA AATCTTTCAT ACGGTGAATT TAGACCTACA ACCGATACAC CTACAGTTAC
    38761 ACTGAATGGT ATAGGTTTTG TACCATATAA GATTGGTTTA ACTTGCTATC AAGTATTAAA
    38821 CTGGGTTAAT GAATCTACTG AAATTTCTAC TGAATATGTA GGTATGATTT CAGCTTTAAC
    38881 TCCGTTTTCA AAAGCTACAC TTTATAAGCG TGCAGTAGAT GCTGGTGGAA ATGATAGTAA
    38941 TTTATCCATT GAATCGAATA GTACAGGTAT AGTGATTACT GTAACACAAG ATTCTTCTAC
    39001 TGGTAAATAT TCAGTTACGC TTTCATATGA AGCTTATAAC TCAGACAGTT CACATGAACT
    39061 TAAGAGATAC TTTAAAGCTA ACTATGATTA TAGTTGGACT ATAGTTGGTG AGGAGTTTTT
    39121 GAATTTATGA GATTTTTTAA AAACATTGTT ACTAGCACTG ATGCTGAGGG TAGAGAAGTT
    39181 GACAGTTTAA CATCTATGAC AGCTTGTACA AATGCGGCTA GCGGAGATGT TGAAATAAAT
    39241 AAAGCATATT ACGCATATTT AAAGATGGCT TTAGACTGGG CATATAACGG TAAGCATACT
    39301 GATAGAGACC CTGACAATCC TACAAGATTT GGTAAAGAAA CTCAAGACCA AGCTTTAGAC
    39361 ATAGCTGCGA ACTATTTACA CCAATATGAT GAATCCAAAT TCCCTAAGAT GCACTAATAA
    39421 ATAAAGGAGG GCTTCATTAT GCCAAGCGGC GGCGGTACTA TAGGCGGAAG CGATCTACCA
    39481 ATAATTGAAT ATGAATTACT GCCAGAAACA CTAGTTATGC AAACTGATGC AGTTATGTTT
    39541 AATCGAAGTG TAGAAATTAC TATTCCTGGT GAACCTACAA ATTTAACTGC AACATCTATA
    39601 GATAAGTGTA CTAAAGTAAA ATTAAGTTTA ACTGCTCCTA CACAAGTAGG TTCATTTGAT
    39661 AGAATCGGTT ATGCTGTAAA CATTGAATTA AAGAAGAATG ATTCTTCTAG TTATGTAGAC
    39721 GTAACTGAAA TATTTGCTAC ACAATATAAT TCAGGTCAAT ACGCGTCAGA CTATAAAATT
    39781 TTAAATGCAA TATTGATTAT GGCCCCAGAC ACATCAATAA GTATACCTTA TAGTTATATT
    39841 GGAACTATAA CTAAAGAGTC TAAAATAAGA TTTAAGGTTA AAACTGTTAA TGCTAGAGAT
    39901 TACGATGTTT TTAAGACTAC TGGTGCTTTA GGCGATCCTA AGATAATATA TTCAAATACA
    39961 GTTACAGTTA TACATGATGT TACTTCTACA CTAAATCAAT TAAATGCAAT TACTACAAGC
    40021 ACAGTGTCAA TTGCGCCTGA GTCTACTATT ACAGGATCTG GTCCTTATGG TAGTAGAAGT
    40081 AATTACATGG TTGTATTTAA TTTGCCTTCA GGAAATTTCA CGGATACATT AAACATTACA
    40141 GGCTGTTTAA TTACACTAGA GGCTCGTCCA GTAGGTTCAA CTGGTTGGAC TAATATATTT
    40201 ACATCTGGTA CAAATTATAA TGATATTGGT GGTAAATTTG TGCTTGCTGG TATGAACCAA
    40261 ATGAGATGCG CATATAAATT TAATCAAAAA GATCTCAATG ATCCAAGTTC AACCTCAGAA
    40321 TTACGATTAG TTGCTGTTCA ACGTTTATCT AATGACGATG GTCCAGAATT AGGTGTTATA
    40381 GGTTCACGTG AAATTCTTAA AACTATAACT ACAGTAGCAT TACCACTTAA TAAGTGCATA
    40441 GACATTAGAT TTATGGTTCA TCAAAAGAAA ATCGCTGCTT CAGTTATTGC CTACGATTCT
    40501 TCATATGATT TAAACAGCGA TGGTAAAGTT GATACAGCTG ACTTAACACT ATGTCGAAAA
    40561 ATATTACTTG GTATTGAGCC ATGTCCAAGC GGGTATTTCT TATAATCTTG ATATAAAGTT
    40621 AGGTTAAGTT TGTATATAGA TTCATTTATG ATTGCAGTAG TTTAATTTTT ACGTAAGTTT
    40681 AAGTTAAGCT ACTGCTTTCA TTTTAATCTG CATGTCTACA ATATTTAATA TACAGAATAT
    40741 AATTTAAGGT GTGATAGTTT ATGAGAGAAA AAGTAGCTAG TGTTATTATT ATTGTTGATT
    40801 TAATATTATG TGGGATTGCT GTTATCATAC CTATATTTGC GTGTTTAATA ACTTGGAATT
    40861 TAAAATATTT ATGGTTTATC GGTGTAGACT TTTTAGCCCT TGATATTGTA CTTTTAGTTC
    40921 AATACATTAT CGTATGCACA GTTGACCATG TTAAACAGAA ATGCAATAAA GATAAGGACG
    40981 ACAATCGATT TATATGACAG TAGTTATGAA ATATAGAAAT AGACCAGTTC GTTTTACTAC
    41041 TAAGGGATTT TTTAATCTTA AGTTAGGCTA TCGCTATAAG ATAGTTATGG AACTTGATAA
    41101 TGGTGAAGAT TTACAAATTA AAGCTCCAAG TTTTTTATAT GATAGGGGAA ACGATTTTAA
    41161 TTCAAATGAA TTAGCTGAAA CAGTACTTAG ACAGAGTGTA AATGATTTAG TTAATAGTGA
    41221 TCCAAAACGA AATTCAATAC TTTCAATCTA TTAACATTAT GTAATAACTT TGTAATTGTT
    41281 TTGTTACTAA TTTAGCAAAT GTCTAAACAA TAATATTAGT GGTGAGTGGT AGACCGCTTG
    41341 CCTCTATTAT TTTTTCACCT AAAGTATTTA ATCATTAGAA TTTATATTTA AAGGTGATTA
    41401 GCTTATAAGA CAGTTAGGAG GTATCAATAG TTTTAGCTTG TCTTAAACTT TGAAAATTCG
    41461 AATGGAGACA TTATGATAAA ACAATGGCTT GTAAGTCATA AGTTCCAAAT AGTTTTAATA
    41521 GTATGTTTCA TTTTATTATT TATATGTGCT ATATTAAACT TTAATGGTAA AAATGATTTA
    41581 CATAAAAACA CTACTGCTTT AAATGAGAAG AACAGTTCTT TACAGTCTGA GAATTCTCAA
    41641 TTACAGCAAG ATAATGAGCA ATTGCGTAAA GATAAGACTC AATTAGAAAA GGATAACGAA
    41701 GAAAGCAAAA AACGTATTGA AGAACTTGAA AAAGAAAAAA GTGAATTGCT TGCAAAACGT
    41761 AAACTGCAAC AGGCTACATT GATTAAGCTA TCAAATAATA CTACAATATC AAAAGTAAGT
    41821 ACTTTACCTG AAGGCGAATA TCCCGAAGCT CGGTTAATAT GGAACACTAT TAAATCTTGG
    41881 GGTTACAGCG ATAATGTAGT TGCTGGTATT ATAGGTAACA TGATGGCTGA AGTCGGTGGT
    41941 GGTACACTAG CTGGTTTAAG TAATTGGCAT ACTGATGGTT GTGGCTATGG TTTAGTACAG
    42001 TGGACTAGCG GACGTCAGAG ATTACTTAAA CAGTTATATG GGGTAAGACC AAATATTGAA
    42061 CAGCAGTTAC AATTTATTAA AAATGAATTG ACTGGCCAAA ACGGTGTAAA CAGACAGGTT
    42121 ACTGATGCTC AATACAATGA ATTACTAAAT GCTAGTAGTC CAGAAGCTGC AGCTATGACA
    42181 TTTGCTAAAT ATTATGAACG CTGTGGTTCA AGTTACAGAG CTAAACGCCA ACCATTTGCA
    42241 AGAACTGCTT ATAACTATTT TGTAAATTAA GGTTATATTT AATATAAATT AAATGTGTAC
    42301 AAATTTCTAT TTTGAGGTTT GTACACAATT TTTATACTTT TCTATTTACA ATTGTAAACT
    42361 TTTTGGTTAT AATAGTATTG TGAGGTGTAA CTAACTATGA ATTCAGAATT AACTAAAACC
    42421 GAAGAATTTA AAATCCTATC AGCTCTTAAA ACATTTATAT GCGATCAGTA TGTAATGTAT
    42481 AATAAGTATG AGGACCAGGC TCCACCTAAA TCTATGTTAC AAGATTATTG CAAATTTATC
    42541 TATTCAATTT CTGTAGACGG TAAGAGCGAT AGCATTGATG AAGTTAAATA CGATTATGCG
    42601 CAATCAATAT ATGTACGTTG TTTAGACACG GCTAAAGATC AAGCAAGAGG TTTACTTAAA
    42661 CATAAAGTAA CAGTTATACC GCCTATGTTT AATTCAGAAT CTTTGCAGGA TATTTTGTCA
    42721 CTTAAAGTCT AAATATTATT ATTAAAGGTG GTGTAATGTT TTGGCTTTAA CAAAAGATAA
    42781 TGAATTCACT ATTAAATGTA AACTGCGCAG ATTATTAACT GAGGCTATAA CTTATAAGTA
    42841 TCAATATTCT CATCAATCAA AAACAAATAC TATGTATATT AGAGATATAC AGTTAATGCT
    42901 TTTGAATATG TTTGAGACTT CAGATATTAA AGATGAACTT GTAGCTTATG CTAAATCAGT
    42961 ATTAGATGAA TGTAAAACTA TTGCAAATAG AACTGCAGCT TCACAATTAA AACATAAATA
    43021 TGATGCTACA GAATTTTTAG CTAATATGGA TTTAGACTAT ATTTTATCTG AACAGTTTAT
    43081 TACTGATTTA GAGTCTGAAG ATAAAGGAGA GAATTAAAAC ATATGATTAC ATTTGAGGAG
    43141 CTTAAGCAGA AATTTAAAAT TTGTAAGCCG GTTGCAAGAG ATACTTTATT GATAAAGACT
    43201 AGTGAATGGT CTGAATTTAA TTATTATGTA AATCTTGTTA AAAGCAAAAT TACAGCATTT
    43261 CTTGATGAAG AAGAGTCAGC TATTGAATTT GTGCGTGATT ATGTAGCTTA TAAAGACGAT
    43321 ACTATTGCAG ATAGGTTTAA GCATATTATA AATGACCATA ATGATAAGTT TACTGGTTCT
    43381 ACAGTGTGTC ACGCTGAAGA TACTTTTGAT ATTGAAAAAG GTATGCGAAT TGCAAGGTCT
    43441 AAGGCGTTAA AGAAAAAGTA CAGTTATATG AAAAAGATTG ACGAATTATC TGTAGATGCA
    43501 TATAAGGAAG CTATCAATAT AATAAATGAA CGTATTGCTA AGAATAGTAA ACGTATTGAT
    43561 AATTATGAAA AATACATTGA CGGCATTAGG TTTTAATTAG TTAAATCTAC ATGGTTGTAT
    43621 ATTTTAGCCA AATATCAAGT ACGATGTTTG GCTATTATTT TTGTGATTTG CTATTTACAT
    43681 TTGTAAATAG TTGTGATATA ATAAATAATG TAAACCGGAA AACAAACCGG TAAGCAAACA
    43741 AATAAAATAA ATTAAATTAA GGAGTAAACA ACAATGGAAA ACAGAATGAA CACTTGGTCA
    43801 ACTATAGGAA CAAACGTACG TGAGTGCAAG AACATCGCAG ATGTACTTCA TCAGTCAAAA
    43861 CTCGATTATA CTGTAGAAGC TGAAACTCTT ACTACGGATT CAGGTTTGAT TGTTCCTAAT
    43921 CGTAAAGCTA CTACAGCTCT TATCGATGGC GAACGTAAAT ACTTTGGTGT AGTATCTGAT
    43981 AAATATCAGA TTTGCCAGAA TGCGGATGCA TTTGACTTCG TGGACAGCAT TAGTGATGAC
    44041 CTTACATTTG AAAAAGCCGG TATGACTCAG AGCGGTATGG TTTATGTAAT AGGTCGTCTG
    44101 CCTGAAGTTG AAGTTCTTGG CGATACAATA CAGCCGCATG TTATAATGCA GAATTCATTC
    44161 AACGGTAGAT ATAATCTTCG CACAACAATT TGCCCGCTTC GCATAGTTTG TCAGAACCAG
    44221 TTTAACTTTG CCTTTAAGCA TTCTGAAAAT AATGTTACAA TTATTCATAG TGCACAGATG
    44281 ATTGGTAAAC TCGCTAATGC AAAACGTCTG CTTTCCGGTG TAGCCGAATA TATGGCTAAC
    44341 TTTAATGAAG AAGCTGAACG TCTTGCTGGT ATTCAGTTAG GTATGTCTGC TGAGCAGATT
    44401 ATCGGTAAGT TCTTTGAGCA GTCACTTAAA GGCGATGAGA CAGTTAAGAA GATTGAGAAA
    44461 ATTGAGGCTC AGAAGAAAGC TATTCTTAAT GCCTATAACT GTGAAGACAA TCAGAACTTT
    44521 AAGGGAACTG TTTGGGGATT GGCTAATGCT TACGCTGATT ATACTACTCA TAAAGCGACA
    44581 GATAGCAGCG ATGATTCTAA ATTCCTCACT GTAACATTTG ATCCGCACAT GATGAATAAA
    44641 TTCATGGAAT TTGTTATGGA TCGCGTAGCT GCATAAACTG CACAGCAATT AAATAGTATC
    44701 TAAAATTTAC AATAATGACT GGTTGACTAA ACAAACAAAT AGTTAGCCAG TCAATTTTTT
    44761 ATACACAAAG TGAGGTGAAA ATACTATGGC ATATTTACTG TATAATGATA AATACTATAT
    44821 TGAGAAAACA GGTGGAGGTA AGTTCAGTGC TACTAGTAAT ATAGATAAAG CATTTAGAGC
    44881 TTCTAGTGAT GTTCTCCAAT CCTATATAAA TAATCAAATT AGCAAAAAAG AAAGACCTTT
    44941 ATATAAGATT GTAGACGACG AAACTGATAG CCTGCCAACT AAAGATAAAT TAGGTACACC
    45001 TATGTTAGAC GTATCGACTA TTGAATTATC TGAAGAACAT ATAACTAATG TAGTTGACAA
    45061 ATTATTTAAT ATAATACGTG AAAATAAGGT AGACTTAAAT TTATTAGCTG CCTATATAAT
    45121 TTATATGCGT GAAGAATTAA GTCATGTTAG TGGTGAAATA ACAGACTATT ACCATTATAT
    45181 AGAATTCAAT GACTTGAGTG CTAGTTCAGG TTTTAAAGTA TATAAAGATT TAAAACAAAC
    45241 TTTAATACAT AGGCGCAAAT TAAAGGACAC TATATCAAAA TTAGATTTAT TGATGCAAAC
    45301 ATTTAAAGAT AATTCAGAAG CATCATTTAC TATATTTGAT TATATCGAGC CAGATGATCG
    45361 CTCATATACT GCACGTGAAC TACCTGAATT ATTTGAATAA TTAAAATTAA ATATTGTGTT
    45421 TGTATAGCTT GTACTAAAAT TAACTGCATT GTTTGTACAT CATTTTTCAT ATTTGCTATT
    45481 TACAATTGTA AATAATGGTG ATATAATAAA TAATGTCAGT TGAATAGTAC AAGCTATCAA
    45541 ATTTAATACA TATACAATTT AATATTTAAC TGACAAATTC AAATTAAAAG GAAAGAATCA
    45601 TTATGTACGG AACTCTTAAA GCACTCAAGT CAGTTATCAC TCCAGAATTA CGTCAAAGTA
    45661 CGCCTGAAGA ATTATGTTTA GCTTATCAGG CTACTAAGGA CGGTTGTTAC ATAGCAGCGA
    45721 TGTATGAAAA GATGATAAGT GTAGCGATGC CTATACGCAA TAATTATAAA ATCATGGACG
    45781 ATGAGCTGTG CGCTTCAATT ATGCTTGAGG GATTAGATAC TTTAATGACT ATGTATGATC
    45841 CTAAACAGAA AACTAAATTT AAAACTCTTT TTTATACGAG CTTCTCTCGT ATGATGTATG
    45901 GTTGGTCTAA ATCTTATACA AGACAAAAGA GAACTTGTCC AGGACAGCTA GTTAGTATAT
    45961 ATGATAATCG TTACGACGGC GGCGCAGGTA TGGATGATGA CCAGGTTCAA TGGTCAAACT
    46021 TTATAGAAGA TCCTAAAAGT ACAGACGCAT TTGTTGCAAG TGATATTCAT CAGTTCATTG
    46081 ATAGTGATTT ATTTGATAAA GAACAGCAGA AAATAATATC ACTCCTAATT GAAGGATATT
    46141 CTATATCTAA TATAACAGAG ATTTTAGGTA TCGCAGGTTC ACGAGTACAT AAGCAAATTA
    46201 AATACATAAG AGAAACTTTT ACACAGAATG GCATAACCCC TAAAACTGCA CATAAAAATA
    46261 GTACAAGCTC TAAACGCAAG AATTGTAAAA ATAGTAAAGA TGAAATTAAG GAGGGCGCTA
    46321 TCGCATGATA AGAACAACAT ATAAGTGCTG TGATTGTAGT ACATTATTTG ATGCTGCTTA
    46381 TGCAGATGAC CAAATATGTC CTTATTGTCA TTCAGTAAAT GTAGTGCAGG CAGAATTAAA
    46441 CAGTAATATT GAAAAGCCTA TTGTAGATGA ACCAGATGAG CCTAAGGATT ATATAATATA
    46501 TTATTACAAA TTCGGATTTA AAGTTATGCA TAAAGATTCT CATTTTTATA AACATACAGA
    46561 CGGAAATTTA TCTGAATTGC TTAAGCCTAA CAGTGGTGTA AGATTCTATA CACGTGAAGG
    46621 TGCTATTAAA GCAATAGAGA CTATGAAAAA GAATTCTCCT GATTGGGATT TAAGAGCTAA
    46681 GAAAGTTAAA TGACATAACT AAACAAATTT TTGTAGACGG TCATATCAAA TGTTTACACA
    46741 CTCCAATCTA TTTTTGGTTA GCTTAACATT TTGGGCACTT TAATTTTAAA CTGCTATATT
    46801 AAAGTATGGG TTAAGCCGAG TTGACTAGTT TGATGTACCT ACATTCTGGT TGATGTCAAC
    46861 ACAAAATTAA CTATTTACAT TTGTAAAAGT TTATGATACA ATATTAAATG TATACTAAAT
    46921 TAAATATGTC TGTGTAGCTC AGTCGGTAGA GCATTTGACT TTTAATCAAA GGGTCGGAAG
    46981 TTCGAGTCTT CTCACAGACA CCAATATTTA GAATTAAATA GTAATTCATA TTATGTTAAC
    47041 GGTTTTAATT TTCTATATAA ATATTAAAGC AAGTATCTTC TGATGCATTC AGAGAATGCC
    47101 AAGAAGTACA GGGTTTAGTG TTAAACCCAG TAAAAATCAA TTTAATTTGA TTTTTATAAA
    47161 AGTTTGATTT AAAATTTATG ATTTTATAAC TAAACTATAA CATAATAAAA GGTTTTCGCC
    47221 ATATATTACT TTTAGGGCCA CGATTACATG CCACTTAATA TAATATGAAT TTACACATTA
    47281 ACGTCTAAAT ATAAATTTGT TGGAAGTGCT GCCAACACGT GGTTCATAGT TTAAAAGTGC
    47341 ACACCTGAAT GTAGGGGTAA AGTTTACTGT AGCTAAGTAA ATGAGGTTGA CATTCAACCA
    47401 CGTTAATTTT ATATAACATA TACATATACT TAATTGGTGT AACGGCAACA CATTGAGTTA
    47461 AGCATTAACT GCTCAAAGTT TTAAGTTCAA TTCTTAAATT AAGTACCAGC CGACTTGTCA
    47521 ATGTCGTTAA ACTTGATGAG TGATAGACGC TCGAATGTTA TTCTATAAGA TGTCTCAGGT
    47581 TCGACTCCTG CTTGACCCAT CGGTGGTAGG ACATACGAAT AACACAGGTA CGATTCCCCA
    47641 GCCGAACCAA TGCAGAATGG TTGTCGTGAT GCTGAAATTT TAGAAATATG GTTCTGCAAT
    47701 TAATGTTATT TCTATTAACT ATCGTTGGGA TTGCCGATAG ATATTTGTGT GATTGGTGTA
    47761 ATGGAAACAG CGTCGGCTAT AATTTACCTT TTAGGTAATA GACCGAAGAT ATAAGTTCGA
    47821 TTCTTGTATT ACACAGTATA AGGGTTAAAG AAATACCTAT AAACTATTGC AAGAGTTTAA
    47881 AATTTCTCAT GAGAGCGAAA CTGCCTGAAC ATTATCTATT ACATATGGAA TGGAAAAAAG
    47941 CCGTCAATGG TATTCTGCGA GACGTTAAAT ACAGAATGTT GAAGTAATTG TAATAGGATT
    48001 ACTTCATATA TGCTGGCATA GTTAAACGGT ATAACTACGG CTTTGTAACC CGTAATTCTC
    48061 AGTTCGATTC TGGGTGCTAG CTCCAATACG GCTGTATCGT CTATCGGTTA GGACATGAGA
    48121 TTTTCATTCT CAAAAGCGTT GGGTTCAACT CCCCGTACAG TCACCAGAAG GTCAAGCCCC
    48181 TTCGTACAAG GCTATGCGTT TATAGTTTAA TGCAACCATT TGTAAGTTAG CGATAAAACT
    48241 TAAATAAAAC TGGAGCCGGA ATTGATTTGT TTTCGTAAAT GTAGGTATTG ACGTCAGCCT
    48301 ATATAAATCA TATTGCAGAG TGGTAGTAAT GGTAACTCGT TTGGCTCATA ACCAAAAGAT
    48361 TGATGGTTCG ATTCCATCCT CTGCACCCAT TGGTTCAATA TATTGTGACC ACCGGCATTT
    48421 GGGGAATTAC CCCATTAAAA ACCTCCGAAA TAAGAACTGT TTAAAGTTTA CAGACGAGAG
    48481 TAGTTGAGAT TGAAGAAACC TACCTATACC AAGGATTAGG GCAGAGAACA GTTTGCTACA
    48541 AATCTCAATG AAGAATGTAA CAATTTTGGT TTAGCGCGGG GTTGTCCAAA ATGAGTTTTC
    48601 ACCACTTTTA AGAGTTATAA AAGATGGTCA GTCAAGTGCC GTGATTACGG CAAACTTGCA
    48661 GAGATTTAGT TATCAATATT GAAAAACTAA TCATATGATT AGAGGGTAGC CAACACCTAA
    48721 CGGCTTATAG GTCGTAATCC AAGTTCTATA TCTACTGGGC GAAGTTGGTG GTATATATAG
    48781 TTGTACAAAT ACGGCGTAGC CGTTGCCCGG TAAGGGCAGA TCATTTTAGC AACCTTATAT
    48841 CTGCAACAAA TATAAGGCAG TAGCTAACAC TGGGCGGTGA CTTAAAACGG TGAACCGCAA
    48901 TCCGAGGTCG CTCGAGAGGT CTTGGGTAAA GTTAGTAAAT GGAATCGGGA ATATACCAAA
    48961 TCGGGTATAC AAGCAAGATA GGTTGTGTGG GTCAGTCTTG CATTATTTGG TAGTCAACAC
    49021 CAGTCATCGT AGACAAATAC AAAGAGTTCG CTTGTTCTTT GTTGAAAGTT GATAAATTCA
    49081 AGCACTTACT GAAAAAGGGT TAATAGTAGG GAGAGAAGTT CAGTAACCCT GAGACCTTTA
    49141 TATATTCGAA ATGGCATAGA ATTGCAGAGT AAGTCCAATA TGAAAGCAAC TCAAGGACAA
    49201 ACTCACAAGT AAACTATTGT TGCTAATAGG TTTACATTTG TCGGTTCGAC TCCGACTATA
    49261 AAGGGCAACA GTGATTGTGT AAGGCAACGA ACACGCTGTA AACTCTCAGT CTAATGTATT
    49321 ATGTCTTATA ATGCGTTAGA CGATAAGATT TGAGAAAGAA GCATTTTATT GATGCTTTCG
    49381 GTGAAGTTGT GTTATACGTG TGTATGTATA CGACCATCTT ATCTTATTAT TTTAAACCGG
    49441 ATTTGTTATA CTACAGGGGA AAAGTATATG AGGAGACGTG TGTTGTTAAA AAGTACTCCT
    49501 ATGGGGTTGC CGAAAAGTAT GCTTTTTATT GATGCGCTAC GCAAAACTGA CGATGGCAAA
    49561 AAATGTACCT TTGTTAGTAA GTGGCCAAAA GTAAATAGTA TAACAGTAAA GAAAAATGGT
    49621 GATTATAAAA AGTTGCCATT TTAGTGGGTA AAATGATATT AAAAGTATTT AGTAGCGGTA
    49681 AGCTCCCGAT ACTAAAACAA AGGTTATCAT TTCCTATCGT CTACAGAGCG CTTATAGTAG
    49741 ACTTAGGTTA ATCTGCCTTT GACTAAATAA TTAAATATAT GATGGGATGT AGTCAAACGG
    49801 TCAAGACATC GCACTTTGAC TGCGACACTT ATAGGTTCGA ATCCTGTCAT CCCAGCCAGC
    49861 CGCTATGGTT TTTCAGACGT TACTAAAAGT TGTTTTTGAA TGTTCCGGCT AAAGAGCAAA
    49921 TAACAAACAG TAACACAGTA ATAATTAAAT ACGGCGCTGT AGACCAACGG CAGAGTCAGC
    49981 GGACTTAAAA TCCGTACAGT GTCGGTTCGA ATCCGACCAG CGCTACCAAT AAATAAGTAC
    50041 TATATCTAAT AGATGTAGTA CTTATTTTAT TTATAGAGGA AGTGTATATT CTATGCAATA
    50101 CGGCGCGCTA AAATATAAAA TTGACAAACG TGATTATTGT TTAAAATCTG GTGTATCTGA
    50161 TTTTCCAAAA TCATTTTTAT GCGAAAACAT GTCAGAAGTT AAAAATCAGC GAAACATAAA
    50221 TTCTTGTGTA GCTCATGCTA CATCTACAAT ACTTGAAACA CTAAATAAGG TTGAAACCGG
    50281 TAAAGATGTA AAGTTGTCTA CAGACTTCAT ATACGGTATG CAAGGTGTAG CTTATAATAG
    50341 ATTAGATCAA GGTATGTATT TGCGTGATGC TTGTAAAATA GTTAAAAAGT ACGGTGATCC
    50401 TGAAGAATCT GTAATTTCAG GCAATACTGA ACAGCCTAAA TGCACTACTA AATTAAAATC
    50461 AAAATTAAAT GACACAGTAT ATAAGCAGGC TTATGCATAT CATATAGACT CATTTGCTTA
    50521 CTGTGCAAGC ACTTCAGATA TAAAACATGC ACTTATGAAT TATGGTCCAG TTATTGCTAG
    50581 TGTTGACTGG TTTGACAGAT ATACTATTGA TGAAAATAAT GTTATACACA TGGGTAGTAA
    50641 TTGTGAAAGC GGTGGGCATG CAATTGTAAT ATGCGGTTGG AACGAATACG GTTGGGTATG
    50701 TCAAAATAGT TGGGGTAAGA CTTGGAATAA AAATGGAGAA TTCATTTATT CCTATGATGA
    50761 TAAGTTAAAT GAAGCGTGGT CATTTGTTGA TGCTAGCAAT GAAGATGTTA ACGTTCCAAA
    50821 AACTAATAAT ATACTTGACA TATTATATAA GATACTTAAT TTTGTTTTAA ACTTACTCAA
    50881 ACTGTCTAAA TAGATTATTG TGTAGATCTT CTCAGAAATG CACTAACATA TTATAGGAGG
    50941 AATTATATTA TGTCTAAAAT TTCTGATGCA AACAGAGTAA GTTATAAGAA GTCTAAAGTA
    51001 GATGCAGCGA GACATACATC CGAGGTTGAA ACTAATTTTA TGTCTGGCGA GTCTTACAAA
    51061 ATGATTGACC CATTAACTAC ACTTAAGTTA GTTACTGCTT CATCTATTTA TGGCGAACCT
    51121 CAGTATTATG TAGACGGTAT GAAGTCTAAA AAGACAATGC CTGCGCGATT TACTGTCAAC
    51181 CATTTAGTTG GTGATAATTC TATTTTATCT TCAGACATAT ATTCGGGTAA AGATACTGTG
    51241 TCTATTATGG AATATATTAT AGATAAGGCA TTAGATTATG ATTTTGCTAA AACGCTTGAG
    51301 TGGGCTGTTA CATTACGTAC AGATTTTTAT ATGAGACTCA ATCCTCAAAT TATTATGACT
    51361 CGTGCAGCTA TTCATCCTAA GCGCAAAGAA TTTACTGAAC AGTATCCTGG TGGGTTTGAT
    51421 TATGTCAATC AGCAAGTAAT GCTCAGAGCT GATGATCCTA TGTCTCAGTT ATCTTATTAT
    51481 GTATACAAGA TGGGTAATAA AAATAATATG CCCAGTTTAT TAAAACGTAG TATCGCTAAA
    51541 AAGATTAGCA GTCTTAGTCG TTATCAGGTT GCTAAGTATA AAAATAAAGA TATGGGATTG
    51601 GCTAATGCTG CTAAGATAGT TCATGCTAAT TCTAAAGTTC TTGATGAACT TATACAGACC
    51661 GGTACAGTTG ATGTAAAAGA TACTGAACAG ACTTGGGAAA ATCTTCGTTC AGCTGGTACT
    51721 GATTGGAAAA CGATATTTGA AACTATAAAC ATGCCGCATA TGGCACTATT ACGCAATATT
    51781 CGTGGTGTAT TTACTGAGAT TGAGGACATT GACTTTTGCA AAACCTATTT AGCTAAACTA
    51841 AAATCAGGTG TAACTACTGG TAAGCAGTTC CCATTTCGTT ATTATACAGC AATGAGAGCT
    51901 GTATCTAAAG ATGTAAACGT GCACCATAAA TCTTTAATTG TAGACGCACT TGATGAATGT
    51961 ATCGATTTAG CTATGGGCAA CATGCCACAT ATTAAGGGTA AGACTATTGC ATTGTCTGAT
    52021 AATTCAGGTA GTGCTTGGGG TACATTTAAT TCTGAGTACG GTTCAGTTAC TGTAGCTGAT
    52081 ATAGATAATC TATCAGCTGC TTGTATTGCA AAGTGTTCAG ACGAAGGCTA TGTTGGCTAT
    52141 TTCGGTGATA AGTTAATTAT TGAACCTATA ACTAAGCGCA GTGGAGTACT GACTCAAATA
    52201 AAATCGCATA ATATATCATG TCTGCGTGTT GGTGGCGCAA CTGAGAACGG TATATGGATA
    52261 TTTTTTAGAG ATGCGATAGA TAAAAAAATA TGGTATGATA ATATTGTAAT ATTCTCAGAT
    52321 CAACAAGCTG GTCATGGCGG ACTGTATGGT ACTTCAGAAG GTATAGCTGA ATATCGTAAG
    52381 CGCGGTTTTG ACCATGACAT GCACGTAAAC GTTATGGATC TTATTCTTGA GTACAGAAGA
    52441 CAGGTTAACC CGAAGGTTAA CATAATGAGT GTACAGACTG CTGGTTATAC AAATGCAGTA
    52501 ATACCTGAAA ACATTTATAG AGGTACAATA TCATATGGTT GGACTGGTAA AGAAGCTGTA
    52561 GCTCTTAAGT CTGTTACAGA TATTTGGGAC GAATATGAAA ATAATAAGAA TAACAATAGT
    52621 TCAAATGTCT AAATATTAAA TTGTGAAGAT GAATTAGTTA GCGAAGCATA GACATCAGTT
    52681 ACTTCATAAT AGTTAATATC TATTTTCTGA TGATCTGCAA AATCATTTTA AAGTTTTAAA
    52741 TTGCGTACTT CATGTACATT ACTGATGTTA TCAATTTCTC GCTAGCTGTC ATTTCTATTT
    52801 AAAATTAAAA ATTAAAAAAG TTAAATTAAC TGAAGCATAA GTAAGACTTA CTTCGATTGT
    52861 TAATCACCGT GTTTTTAGTT CAAATCTAAA CTTTATTTCT TGCAAGTAAT GTAGCTCAAA
    52921 GGCAGAGCAG GTTATAGTTC AGTCTTACGA ATCAATTCTC AGTTAATATC AAAACTCAAA
    52981 AAGTAAATTT TAGTGAAGCA TATTGTAGAC TTACTTCATA AGTTTATCAG GGAGCTGAGG
    53041 TTTTAGGTTC AATTCCTAAC AGGCCGACCA ATCGGTCTGT AGCTCAATGG CAGAGCATCA
    53101 GCGATACTTA AATTTAGTCT ATATACACAT TCTCACTAAG ATTTATTTTT TTACTTTAAC
    53161 TTTAGTGCAG TTGAAAATTG AACAAAATTA CACATTCATA TTTGTCTAGT ATTTTCTATT
    53221 TACATTTGTA AATATTTTGG ATATAATATT AGTATACCGC AGAGTGTGCG GGAGTTTAAG
    53281 CCTGTGGACT TTATCTTCAT TGATTAGAGG TTGAAGCAGG AAGCAATTTT TAATTGCACA
    53341 CTACACTGTT TAGTAGCTCA CGCTACGTTA CCTTCAACTC GGTATGAGTA GTTGACGAAT
    53401 TAGGCAACGA ACCTAAACGT TTGGCTTAAC GAAATAATGC TCGGCTCTTA AGTACAGAAG
    53461 TCGTTACATT CAAGATGACA GCTGAGTCTA TGAATGATTA GTTTTACAAT ATTTTGTAGA
    53521 ACTAAAGTAC TTTTTATTTT GTGTGGTGAA TTGTAGTGAA ATGCTTAGAC ACTGACATGG
    53581 ATATAAAATA TGAATTAGAC CAACTTAATG CTATGTATGA GTCTAACTTT TCATCATACA
    53641 ATTTACAGCG TCATATGGAT GTAAGACATA TAAATCAATA TGTTAATGAT ACAAGGTTTA
    53701 TAGGTTTAGT TCCAGGTAGT CCAGAGTTTG CTGCTAAGTA TGATGAAATT GGTGACGCAC
    53761 TTTCACGTAA GAAAGTTTCG CCAAGCTATT CGAATGATCG TTACGTTGGC TTTATAACAA
    53821 AGGACGGTAG ATATTTAAAG TATGATAGGA AAACTTTAGA CACTGTAGTG TACGATCATC
    53881 AATACACTAT ATCATTGCAT AAGAAGTCTA AGTCCTATTA CGATAAGACT TTAAAGTATT
    53941 CTTTTGGCAG AGAAATGCCT TACAATACTT AGGCTAAAGT CTAAATAAAA TTATGGTAGA
    54001 TAAAACAGAT TTAATATTGT GCAGTTGACT GCTGATAGGA GTTTTTTAGC TAACATCTTT
    54061 TTGTTCTTTC TATTTGGGTG TTAGACTCCT TGTCCTATAA AAAGGTTATT TCGAGTATAA
    54121 TCTCAATTTA AGTTTGTTGT TTACCATTCA TATAAATTGA GGCTGAGTTT TGTTTTTCAG
    54181 ATGGTTTAAA CGTACTGTAA TGTTATTAGG CGACATTATA TCCTCCAAGA ATCTTTTGTT
    54241 GTTGTTCCTC AGCCTCAATT ATATTTTTTA TGAATTCATC GGGATGTAGG GTAACGGTCA
    54301 CCCGCCAGTT TTGGGTACTG GCCCAAGCAG GTTCGACTCC TGTCATTCCG ACCACATGGA
    54361 AGTATAGCTC AGTTGGTCAG AGCATTCGTC TGATACGCGA AGGGTCAAAA GTTCGAGTCT
    54421 TTTTACTTCC ACCATCTGTT TGATTTTCAG TTATCGTTCA GATTAAAAAC TTTAACTATA
    54481 TGCCTGATAG GAACAGACTA TCATCTATTT GGAGAGGTAT CGAAGCGGTC GCAACGAGGC
    54541 GGTCTTGAAA ATCGTTTGTC CGAAAGGGCA CATGGGTTCG AATCCCATCC TCTCCGCCAA
    54601 TTTACTATAT TTAAAATGCT TGTTTTAGTT GGCAGCTAGC TAAATATTCA TATTAAACGT
    54661 AGTGTACTTC TTTCAATGTT ACTTCCTTAA TTTTTAATTA CTTCTTTCAA TGTTGATAAA
    54721 ACATTTTCTG TTCATTAAGA ATTCCTTTTT AACTTCCAAT ATTATATATT AGCTGCAAAT
    54781 TAGTACGTGA TTATATTTAA TGATTTGTTT AGGTCTTACG TCCTTTCGCC AAAAACAAAT
    54841 GTTATAATCA CGTACTTCTT TTTGTCTAAA CAATTAAACA TGAAAGAATG GTATAAATTA
    54901 CACTATAAGT TAAATAAGAA TGAAGAAGCT ATATGCAGTT TATGTACTGT GGTTGAAGCT
    54961 GATCCAACAC ACATAATTAC AAGAACATCT AGTGGTTCCT ATAATTTATA TTCAGTAGGT
    55021 GATGATTTAA CTCTTAGTAA AATAAGTTCA GGAAAATCGC CATTAGATTA TTATAATACT
    55081 GTGTTTGGTA CAAAGAAGTC TATATTAAAG CATAATATAA GTACTGTTAA TGAACCTCCT
    55141 ACAACGAATG AGCTCAAAGA AGTTACTGCA GCTATAGCTG ATTTTAAAAT TAGTATTGAA
    55201 CCTAAAAATA CAGACATACC TAAAGTAAAA GATAAACCTA AATCTAATCT TAAAGACAGT
    55261 GCTAGTGTTA AAGCCAAATC AAAATTAAAA TCAAAATCTA TGGGGAGAAC ATCGTTTCTA
    55321 TGAAAGAACA TATTTCTATT TTAAACGAAT GTTTAGGTGA TACTTTAATT ACTGCTACTT
    55381 TTCCTGTAGT CATTCCTGAG GATGTCGATT TTGATGCTGC ATATAATCAA ATTGCTAAAA
    55441 TGGTAAATAA GACTGGCGAG GTTTCTACAG TACCTGTAGA TTTAATTTAC TGGGTATGTA
    55501 ATTGTCAGTG CATTTCAAAT TTGTCTAAAT TCGATAGAAT ACAAGATGTA GTCATTGAGT
    55561 CAATGCCAGA AGATAGAGTA GTTATGATTG AGGTTACATT TTGGGTAGAG AATATGTACC
    55621 CTAAAATAAC TTATACTGGT AAACACGACA TATTTTCTGT TGACGATAAG GAAGTTAAAA
    55681 ACTGTAAATT GAATTTGTCG AATATAAGAT TAGTTGATCC TTATGAACAA TCTGTGTTTG
    55741 ATGAAAGTAT TTCTAATTAA ATTTTGAGGT GATTATTATA GCTTCGCCAA ATTGTTTTTA
    55801 TCAAAAACTA TGTACACACT GTGGAAACAA ATTTAGCTGT ATAAATCCTG AAGAATCTTA
    55861 TTGTCATGGA TGTAGACAAA AAATAATATC AGCTTTAAAG CGTGCTTATA AAAGGCAGCA
    55921 GTTAGGTTTA CCTGATGATT GTTGTCGTGG TGAATTGATC GCTGCTAATA GAAAAGCTAG
    55981 AGAATCTAAT CCAAGAGTAA TTCAAACAGA GCATTATGTT AAACCCAAAA AGGATAAGTT
    56041 TTCAATTATA CTTAAAGAAG TAGATACATA TAATAGAAAA CATGGTACAT GTTTATCTTA
    56101 CGGGCAATAC TTAACATACA AAGAAACTGG GAGACTTAAG TGATAGATTT ATGAATAAGA
    56161 ATCTTATTAA ATTATTGGGT GATACTGCAG TTAAAAACTA CAATCAGGGT TTTACTGATG
    56221 GTCAAATAAT AATGCGTGAT ATATTTACTT TAGCTTTATA TGACGTATTT GCCGATACAA
    56281 ATATAGATAT AGGTAAACTT ACTGAAGAAG ACTGGATAAA GATTGAAGAC AGAGCAAATG
    56341 ATTATGTAGA CGACGTTGTT AAACATATTT CTGAGGGAGA ACCTGAATTA GGATTTGAAC
    56401 ATATATGTTT AGGTATGCGC CGAGTAAGAG ACGAAGATTA CTGTAAACAA CTAGATAAAG
    56461 TATATGATAA GGTTCTTTAT CATTTTAATG AACATTAAGA GGTAGATGTT TTAATTCATG
    56521 CAAAAATTTA AAGAAGTACT TAAGCAAGTA AGTGAGGCGT ATGAAGTTAC GTCAAGTATT
    56581 TTACAACTAA GTGGTGAAGC AGAGTCAAAC AACATAACTC TCAAATCTGG CAAAAGTACA
    56641 GTTTTAGCTA CACGCCAATA TGATAAAAAG CAAAAGCAAT TCATATATAA AGCATATAGT
    56701 TCAAATATAA AAACTAATAA CATAAATACT GCAAAATTAA ACATTATACT TGATTCTAAT
    56761 AATTTTAATG ATATAACCAT TTTAGCTAAG AGCGAGAGTT CAATGTTTAT TCGATTGTTA
    56821 ACATCAATTG CATTAACTTT ATATTTAACT TTCATCCCAA ATATGTTAAA TCATGTATCT
    56881 GGTTTATTAC TTTATTTGAT ATGTTTTATT TTTATTTTTA TTAGTAACTG TTTAACTGTA
    56941 AAACATGCAC GTGTTCATGG CGCTGAACAT AAATGCATTA AGGCTATAAA CGACATATTT
    57001 AATGTCAACT ATAATAAAAA TAATAAATCT TCAATTAGTA TAACTAAAAA TCAAATTATA
    57061 AGTAGAGTAA AATCATCAAA TAGGCTGAAT GTTTATTGTG GGACTTTATG TTATCCTATA
    57121 TGTAGTTTAG CTCGATATAT TTTATCTGCA CTTTACATAT TTTGCTTTGT AAATAAAACT
    57181 AATTTCAACA GTTTAGTATA TTTTATATTT TCATTCTTAA TTGTTTTAGT TAGTAATTAT
    57241 TTGGCGAAGG CAATACATAT GTTAGTAAAC GTTTTAAGAA GCAAATGTTT GAATAAAAAA
    57301 GTATATAGTA TTTTTATCAA AACTCTTTTA TTTATTCAGT ATTTTAAATT TACACGCGAG
    57361 CCTAAAGACA GTGATATTGA ATTAGCTTGT GCTTCAGCTT TTGTATTACT TAACTTACCG
    57421 CATAAATCGT TAAATGACTA TAATATAAAA TATAACATTA ACTTTAAAGT TACAAAATAA
    57481 AGTAAAGGAG ATTACATAAA CATGACTAAA AATTTTAAAT TTAATTTAGG TGAAGAAGTA
    57541 TATCAATACA GCACTAATAA GATAGGTATT GTAGTAGGTG TAAGTCATAA AGATCATTCA
    57601 CGTTTATACG TTGACTTTCA CGATTCTGTT GAAATTGTCA ATGAAAGTGA TTTAATGCAA
    57661 CTGGATAGTT ATATAGAGTC TAAAGCTATA AATACAGATG ATATGGTAAA CCGTACTTAT
    57721 GTAGATGAAT GTGCGTTTAA AGATCCTTAT GCTATAGCTT CAATTAAATT TGTAGGAAAT
    57781 ATTACAGATC CTGAAGACAG CCTTTCAAAT TCAGAATATC ATTATAAACT ATTCAGTCCT
    57841 AATGAATACA GTGTAGGTAA CTATGTACTT TGTAATTCTG CAATAGGTTT ACGTCTAGCA
    57901 CAAATACAAA ATATTATGAC TGTTAACGAG GCGCGTAAAA TTTACAATAA GCCTATATCT
    57961 GCATCTATTA TATGTAAAGT AGATCTGGCC GACTATATTC GTAGATGTCA TATAGCTACT
    58021 GAATATAATC TATGTAGGTC TAAAATAAAT GATATTTTTG AAGTTCGTAA TATAAACTTC
    58081 GATTTAGACA AGGTTAACGA ACTTACATAT AGAATGAATG CATTAAGGGA TAAGTTTTAA
    58141 ACATGGCTTC AATTATTGAT TTTGATTATG AAATGAGACG AAAGTTAACT GAGTATTTTG
    58201 AACCTTATGT TAAGTACGAT TCTCAACCTG GTATGCTAGA TGAAAACGGA GTTTTAACTA
    58261 AAGAACATGC GCATAAGCCT ATGTTAGCTA TTCTGAACAG TTATGTACAA CAATTCATTG
    58321 CGTCAACCGG TACAGCTGAT GCGTCAGCTA TTAAAACATT CATTGAAGAG AGCGTAAATA
    58381 ATTTTAAACT AATTATGAAA AATGAAAATA TTCCACTGCA TTCAAGTGTA TTTGATAGAG
    58441 TAGAAGTTAT ACTATGGGAC ATGTATCTTA AACAATAACT CATATAATAA GTAAACGTTG
    58501 TGTTTGCGAG GTGAGTATTG TTGAATTTAC GCGAAGGTGA AATTGCTGAA TGCAAATTAT
    58561 TTGAATGTCC CATTCATGGC GGTAATTTAT GTTGTACTTG TTGCGCTAAA AAGGAAGATT
    58621 GCTTAGACAG CTGTTTAAAT CATCCTAATA AATGTAATGA AGCAGTATTA GTTACAGACT
    58681 AAAATTACAT TACATAAAAC ATACGTGCGG CACACAGTCT AGACTTTAAC TTTTTGTTAA
    58741 TTGTTTAGGC TGTGTTTTTA TATTTTAACT AAATAAAATT TTGGGTGATA ATATATTATG
    58801 ATGAGTATTA AAGATGAACG ATTAGTTGAT AATTCACCAT ATTTGACATT CAAAGATATT
    58861 TCTATAGGAG AATCTTTTTC TTTAATAGTT CCACCTTATG ATGAAAATTA TAAAAGAGTT
    58921 TACATAAAGT GCACTAATAA GTTAGACTGT TATGGGTTAG ATGTTTTAAG TGGCGAGTTA
    58981 GTAGGCTTTA TTTCATCCTC TCCAGTCATT TTAGTAAATA CTAATTTATC TATATTAAAT
    59041 TAACATTAAA CTTAATTAGA ATGAAAGCTA GTGTAGCTAG AGGTTAAATT TGCTTATGTT
    59101 TCATATGGTA AATAATTTAA AATATGAATT TATTATACTT TTGGCTATAA TTTTCTTATT
    59161 CTTAGCTTGT GACAATATGT ATCATAATGA GCTATATAAA AAGATATTAT GTTTTGTGTT
    59221 TTGGTTTATC TGTTTAGCTT TATTCATATC TTGGATTTGG CTAAACATTA AACTATAAGA
    59281 AAACTTTTGG GAGGAAGAAC TTATGAACGA AAACATTTGG GAGAACGAGG GAGCAGTTAC
    59341 TGAGGCCGCA CAAAAGGACG AACTTATTCT CAATCAGCTT AAGGACAAAT TTAACTTTAA
    59401 CGAAAATCAG TTAAAGATGT TAGATTGGAT GACTGGGCTT ATTGATGAAA AGGCTCGTTA
    59461 CTGGAACGAA ATGAAATCTG TATTTGACAA TGCAGTAGAG TTATCCAAAA TAGATAGCAA
    59521 AGTATGGCGA GCTTGTAAAG ATTACTATCA TTATAGAGGT CGTGCTTGGG ACGAGTCTGA
    59581 AGGATTAGAG AAAGCCCCGC TTATTAGAGC TAAAGGCGAA AAGTTTCCAG ACAGAGTTTC
    59641 AGGGCCTTTT ATTAAAGTAT TAAATATAAT TACTAACTTG GCTACTATGG ATGATCTGCA
    59701 GCTGCTTGAT CCTTACATTG AAGCTATGGC TGCATTTGGC ATTAAAATAG ATTTGAGCGG
    59761 AGTTGAAAGA GGTAAGATGC CAGAAGATTA CGCTGATATT ATGGAAACTA CGTCAAATCT
    59821 CCAATCTCAT ATATGTGAAC TTGCCGATGC TGTAAATGAT AGAAAGAAAG ATTTTGCTGA
    59881 TATGTCTATA TGCAGTAAAA ATAATTTCGG TAAAATTAAA AATATCTGGC CAAAGCTTTC
    59941 ACACGGTAAG AATGTACAGA AGCCTTTAAG TAATATGTTT ATTTCCAGTT CAACTGATGT
    60001 AAGCTTTTCA GCTGCAGCAT CAAAACTTAA CGAACAGAAC ATAGACTAAT ACTTATTAAA
    60061 AATAAAAAAT TAAAGTACGC TTAGGTCATT GTGTATAACA TAGCTTAGGC GTACTTAAGT
    60121 TAAATAAACA CGAGTATAAA GTAAAGGATT GAAAAACAAC AGTGCGCGAT GTAGATCATA
    60181 TTGACAGAAA TTTATTGTGT GAACATATAC ATCAACTGTT CAATGTGATA GACACTAATC
    60241 CCAATTTAAT ATATGTTAGT GAACATTTGA TTCAAAGCGT TATAAAAGAT CAACCTTCAT
    60301 TACAAGTAGA TCATAATACA TATGGCGAGT GGCTAGACAT TGATGAAGAC TATTCGGGTA
    60361 ATTTTCATAT TGAGTGTTCA GTATGTCATT CATGGAAACA AGATAAAATA AAAACTCCTT
    60421 GGTGTCCACA ATGTGGAACA AGAATGATAA AGTGAGGTGA CATTTATGAG CGTAGTTTTA
    60481 TGTTTAAGTA TATTGAGTCT TATACTTGCT GCAGTTTTTA TATTTATATC TATTTGTGTG
    60541 TATAGTAAAA ACAATTGCAC AAGTAATAAA AAGTCAGGTA TGTATTCACT AATAGGTTGT
    60601 ATAGTTATGG TTATAGGCGC AGTGTTAGCT TTAGTATACA TGGCTCCAAC ATTATACATG
    60661 TTAATTTTGA TATTTGCAAG TTTATTTTAA GGTAGGCGTA AAATTTACAC ATATGATTAA
    60721 ATATTTGTGG AAAAAGTGGT TTACATATAG AGGATTAAAT TTTTATAAGA ATTTTAAATA
    60781 CATAGCCGGA TTCTTGGGCG ATGTCAAATA CTTTTTAAAG ACTGGTTTAA TATATGAGTC
    60841 TACATATAAT CATGACGGAT ATATAACTGA CCACTTATTG AAGTGTCTTA AGATGTTTAG
    60901 AAAAAATCAT GCAGGTTATC CTGTAAGTTA CAAATCTATT GAAGAATACG ATGCTGAACT
    60961 TGACGAACTA ATAATGTATT TGGAAATTAT GAATGATGAC AGTATATATG ATGATATAGA
    61021 TAATTGTGTA TACGAAGGCG CAAAAACTAG ATTCTTTAAA TTATATGAAA AATTATTTAA
    61081 TTCATTGTGG AGTTGACACT AATAAATTAT GATTGGAAAA TATAAAGTAG TTACATTATG
    61141 CGGAAGCACT AAATTTAAAA AAGAGTTCAT TGATACATTA AGACGGTTGA CATTAGAAGG
    61201 TTATGTAGTT TTATTACCAG GCGTATACGC TCATAGCGGA GATAACCTAA CTAGTGAAGA
    61261 TAAATTGATG TTAGACGATA TGCATAAGCG CAAAATAGAT ATGTCTGATG AGATATATGT
    61321 TATAAATAAA AATGATTATA TAGGCGACAG TACTAATAGT GAAATAGAAT ACGCTAAAGC
    61381 GCAAGGTAAG CCGGTAAACT ATATGTACCC TCGTGTAAGG TTAATATCCT TCATAAATAC
    61441 CAAAATAGAA TAGAATAAAA TAAAACAAAT AATAATAACT GTAAACAGTA TAGTAATTTA
    61501 AACATATAAA AAATTTTTAT CCAGAGTTTA GTAAAATATA TTTATTTTAA ATATATTTTA
    61561 CAAAAGTAAA TAGCACAATA TGGCTGTTTT CACATAAGTC AACTCACTGA CGCCAAAACG
    61621 CAAAGGACAA TATAAGCTTG ATTTAATACG TGCATGTCGC GTATATACCA CATAAGGTAT
    61681 ATATAGGGAG GTCAAATCTA TATGGTTGAT AATATTATAC GCAATACGGT AATTAAAACC
    61741 CAAGCTGCAA ATAATGATAA CCAACAAACA AATATAATAT ACGACCAGTA TAATACAAAT
    61801 AAACATCTAA GATGTCTAGA CGAGCGCCAG TTACAACTAT TACATCAGTT AAATTGTTCA
    61861 AATCGTCAGT CTAATAACCA TAAGCTGATT AAATTACATG CTACTAAAGG TAGAAATGAT
    61921 ATATTAACTG CATATTGTTC TATATGTAAT CAACCATTAT ATCGTGTTAA TATAGTTACT
    61981 GGTGAGATTT ATATAGTCTA AAATCATTAA AATATATTAA ATTTAGCTTC GGCTTAGGCT
    62041 CGAGGCTATT ATTTTTACCT AAATTTTATT AGCATATTGA ATAATTATAC ATTATAGTCT
    62101 TGATTGAGTG CTAGAGGATT TTCTTATAAA GTTATGAAAT TTTGAATATT ATTCAGAAAA
    62161 AGTGAATATT TATTCAATAA AAATACAGCT CAAATATAAA GAAATTATAT CCTTTTGGGT
    62221 ATATTTATCG CCCAAAGTTA AATTTTATAC CCATTAGGTA TATTTGAAGG CTTATGTTTC
    62281 TATATTATAT TACGTATAAC ATTAGCTTTA GTTCAATATA GTTAAAACTA GTGGCCAATG
    62341 TTTGGCTATT ATTTTTGTGA TTTGCTATTT ACATTTGTAA ATAGTTGTGA TATAATAAAT
    62401 AATGTAAACC GGAAGTACCA GAAATTAAAA ATTAAAATCA AAATCAAAAG GAGTATATTT
    62461 TAAAATGAGA TTAAATAATG AAATTCAAAT CAATCCTAAA AATTGGAGAT TAGTCAATCC
    62521 TGCTTCCCAG AGAGCTGGTT CAAACTGGTG TGCAGTAAGA CTTTACATTT ATGTTGACGG
    62581 AAAACTCATA TCTGATTATT TAGGTTTAGA GAAAAGTGAT TTTAATGCTG ACTATGTTGA
    62641 AGTTTGGACA CGTCGCGAAA ATCGCAAAAA TTTATTTAGG ATTGACTCTG CTACTCCGCG
    62701 CTACAATAAT CCTGTTACTA AATTTGCAAT TAAGTATGAC ACGGATCAAA GCCATGAGTC
    62761 TGTTTACGCT GACGAATTAC CTCAAGTAAT TTCAGAATTT ATTGGGAAGC TTCGCGAATA
    62821 CTTTAATATC CCCGATGATA TATCTGTTAA GGTTACAGAC ATGGGATTTA TATATGTTAG
    62881 AACTAATCGT TAGTTTGTAC ATTAGTAAAG AGGTGCTATA TTAAATGATT AAAACTTTTT
    62941 GGTGTGTAAA TCATAAATAC TTTGACGACG GTTATGTAAA AATACTTATA TACGATGTTA
    63001 AAGCTGAAGT AAAGCCTGAA GATAGACAAG TCGACAATAA ACTTTGTACT GAGTATGAGA
    63061 ATTTCTTTGA TTCTTTTGAT GAAGCTAATT TGTTTGCTGA TGAGTTAAAG CAGAAAGCTA
    63121 ATGCTCAAGG TAGTAAATAA TTGTGGTATT TTTATGAATA TTTAAAACAA AAGCTGTAGG
    63181 TGTCACTAGA TGAGGCATCT ACAGCGTTTA TTTATTTTAC AGTTGATTAG TTTACAGCAT
    63241 CCCACCATTT ATATACATTC ATTTTACTAA TACCTGTAGC TTTTATATAT TGATTTTTAT
    63301 TTGCTGTAGG GTTATCTGTC AAACCTAATT ACACTGTATA GTTTACGTAT TTTTCTAAAT
    63361 ATAAAATAAA TAGAAATTAG GTAAAGTGAG GTAACTACTA AAAATGTTTT TACTATTGTT
    63421 AATTATCAGT ATTATTATTT TAGCTATAGG AATATTTCTA TATTCTTGTA CACGCTTATA
    63481 TGACAACTGT GTAGGTACGC GTGTGCCTAT TGAAGATCCT GAGACTCATC AGTTTATCAA
    63541 GTTAACATTT AAGCAGAAAT ACATAAATAA AAAGTTAGAC ATTGGCGGTC ATTTGTCTAA
    63601 CCTGGCGCAA GAATGGTTAT ATCAAACATT AAATTCTATA GGTGCAATAT TTTTATTTAT
    63661 AAGTGTAATC GTTTGTATCA TATTTACCGG CATGATAGTT AAATATAATA AGGTTTACAC
    63721 TAAGCAATTG GCTATTTATG AAGAAGAAAA CGCTAAGATT GAAAAAGTCA TAGATGATAC
    63781 TATTGCTAAT TATAAGGAAT ATGAAGGTAC TACCTATAAG GATTTTAAAT TAGATGACAG
    63841 TGCGGATATA ACTGTAAAGG TTAATACATA TCCTGAACTT AAGTCCAACG AGTTAGTAGT
    63901 TAAGCAATTA GAAATATATC AAAAGAATAA TGAAACGATT AAACAGCTTA AGGCTGATAT
    63961 AGCTGAAGTA AGTTTATTTA AGTGGCTTCT ATACTTTGGT AACTAATTAA GTATTAAACA
    64021 TTAGAGGAGA TAAATTTATT ATGGGTAAAA CATTACATAT TCACGATTTA ACAAATGATA
    64081 GCGTAACACA GTATATGCTA GACGTAGCGT CAGATTGTAT TGAAATAGAA TTTGATGAAG
    64141 CGGGTAAAGT TGACAAATTA ACTACTACTG ATGGCAAAAC ATTTAAAGTT AATGAACAGG
    64201 ATATTGCAGT TACACATCAG GTTGAAATAC TCAAAAGAGA TAAGATACTT GAAGTAACAG
    64261 AGGACTAACA CGTTATTGAC TATGAGAAGT ACTAAAAATT TAAAATCTGC ATTTATAACA
    64321 TTTGAAGGCG TTGAAGGTTC GGGTAAATCT ACAATCATAA ATAAATTATA TGATGATCTT
    64381 CGCGATCGCG GGCCAGACTA TGATATTATA TGCAATGCTG TAAAATATAG AGTAACCAAA
    64441 TATAGCGATC CCGGAACAAC TAATTTAGGT AAGCAACTTA AATCTGTAAT AATGGACAAC
    64501 GCCAATGATA TATCTTCTAT AGGTGAAGCA TTTTTATTTG CTGCAGCAAG ATCACAATTA
    64561 GTTAAGGACT GTATTGGTCC TGATTTATAT TTTGGTGATA ATGAAAACGC CAAATTAGTT
    64621 TTATGTGACA GATACATAGA TTCTAATCTT GTATATCAGA CACAAGGCAA TCCTAAACTA
    64681 ATAGATAAAG ACATACGTAA TATAAACGAC TTGGCTACAA AATATTATTT TAATTCGCCA
    64741 AGTGGTGCTC AATATTATTT CAGTTGTATT CCAGATTTAA CCTTGATATT GGACGTAGAT
    64801 CCAGAAATTA CGCTTAGGCG ACAATTTGAA AATGGTTGTG AACGTAATTC TTTTGACATG
    64861 AGAAGCTTAG ATTTTCATAG GCGAATTCGT GAAGCTTACT TAAATCTAGC TAAGACTAAT
    64921 ACTAATACGT ATAAGGTGAT AGACGCATCA AGATCCTTAA CTGATGTATA TGTTGACGTA
    64981 TTAAACGCCA TACAGTCAAA AGTTCGTGAA GTTAGTTTAA ATCGCAATAG TGATGATACA
    65041 GGCACAAATT TGAACTCAGA CTGGTCCAAT TCTAAATCTA ATTTCATATT CCCCATTTAG
    65101 GAAATACATA TAAGTTAAAA TATAGATGAA GGAGTAAATG AAAATGAAGG TTAAGAAGTT
    65161 AAACTATACT GATTTAGATC ACAATGTTAA ATATGTTTAT TGTCGAGACT GTGGTGGAAG
    65221 CTATACAACA TATGATGATT TATTCGATGT ATATCCTGAA ATTACAAAAT ATAAAAATCA
    65281 TTACACTCAT AGATGTTTAG CTAATGATAA GATGTATAAG GTATTAGCCA TAGTTAGACA
    65341 TGAAGACTTA TATTGTAACG TATTTGTTCT TGAGTCATTA ACATCTAAAG ATGTTTATCT
    65401 TTGTACTGAT GACACACGTT ATTTAGCTCC TATAAGTGTA GACGCGCCTG TAGTTACAGC
    65461 TAAGACAAAA GAGCGAATAA GAAAAGCCAT TAAGTATGTT GAGTCTGAAT GCTTTTTCTC
    65521 TGAAATACAT CATAGTTATA TTATGAATAG AACTTTATGT TTATATATTG GCAATGGTGA
    65581 TAGAACCTAT AGATATATTC CTTATGTAGC TAAGATGAGT ACTAAAGCTT TAATAAGGCG
    65641 TATCACAAAC TATCTTAGAG AAGTATACTA ATTCCTATAC ATAAGGTATT GAAATTTAGA
    65701 CAAATGTTTT AATTGATGTT TGTCTAATAT TTTTACAGTT GACTATTTAC AATTGTAAAT
    65761 AGATTTGGTA TAATAATATA TGTAAAACAA ATTATAAACT AAGGGAACTA AAAATGAATA
    65821 GTACAGAATT TATAATTAAA TTGAAAGATG GCGGAGTAGA AGATATTTAC TCTTATGACT
    65881 CTTATATACC AGGTTGTCCT ACTTGTGATT GCGGTGCTGA GTATATAACT GAGTTGAATC
    65941 TAACTTTAAA AACTATGAAG ATATTTGTCA AAGTCACTGA TAGTGGCGAA TATGTATTAT
    66001 CTGCGGCAAA TACTATTAAG TTATTTGCAA AAGATTTTTC AAATATGACG GAAATTGAAT
    66061 TTTCAGAATA CCTAAAGAAG GCTATACAAG ATATAAGTTA TGATGAAATT AAATTTAAAA
    66121 TTACTGATAA GAAAGGTGAG GCGATAAACA TTGAGCGACA ACATTGTAAG TAGAGATGAA
    66181 GACGAGGTTA GTTTTTTAGA GTCTATGGCA AATCATCTTC AAAATAACTA TGACATAGAT
    66241 GATGAAGACA AGCTTGACTT GGCTGAATAT TTATTTGAAA TGTCTAATTC TAATTCAAGA
    66301 GAATTGAGAA GTCGGTTGGC TCAGTTAATT TGTCATATGC TTAAACTGCA GTATCAACCT
    66361 CAAAGAGCTA CTTCAAGCTG GCTTAAATCA ATTACAAATC AAACTATTGA AATAAGTCAT
    66421 TTAGTTGAGG ATAGTCCTTC GCTTAAGCCA AGATTATGTG ATACTTTACC TGACATATAT
    66481 AAAGATGGGT TAGCTTTGGC TAAAACTGAA ACCAGATTAG ATGATAGCAT ATTCCCTAAA
    66541 GATTGTCCTT GGACATTCGA CCAATTACTA AATAAAAACT ATGTTCTATC GTATATGAAA
    66601 GAATACGAGC AAAAAATAAC TAATCCATAT TATAATAAGT GAGGTGATTT AACGATGATG
    66661 TACTCACAAG CAGAGTTACT TGATTTAGGT ATAGACCTAG TTAATAAGTT TTGTCAAATA
    66721 AACGGATTTG ATAAGCCTAA GATAAATTTA TATTGGAACG CAAGATACGA TAGGTCTAAA
    66781 CCTTGTGGGT GGTATAGTTC TAAAACTAAT GATATAACTA TTATGCCTAA TAGATGTGCG
    66841 CGACCCAATC CTCAGTGGTC TTGGCCGTCA TTTACTTCAG ATAGAACACC TTATGGAGTA
    66901 GTAGCACACG AATTCGGGCA CTACGTTGAA GATAATCTAT CTGTAGATAT TATGGGTATA
    66961 CGTAGTTTAG TTAGTTATTG TCACAAGTAT TCAGATGAAC CGCCAATAAC CAGTTATGCG
    67021 CCAAACAATG ATGAATGGTT TGCTGAGATG TTTAAACTAT TTTTAACTAA TCCAGATTTA
    67081 TTAAGATTGA TTAGGCCAAA AACATATAAT ATATTTGTAG GCAAGTTTAA ACTAAAACCT
    67141 GCAGTAACTA CTAATTACGT TGATACTTTA AACAAGTTTT CAGCTCCTCA GAAAGTATTT
    67201 GCTAGAGCTG ATAATAAGAT TTCTAGCGCA AAATCATTTT GTAAAGTGAA AAAAGAGAAA
    67261 TTATTTTAAA TTTTTCATAT TTGCTATTTA CATTTGTAAA TAGTTGTGAT ATAATAATAT
    67321 TATAAAATAA ATTTTGGAGG TAAACAATTA TGTGGAAATG GGAAATTGAA TTTGTTAATG
    67381 GTGAAGGTGA AGAGATGAAG ACTCAGATTG AGACCGATAC TCTTAGTACA GATGATGCTG
    67441 AGGGCGCATT CTATATGACC TACCCTGATG CAGATAAATG CGAAGTTATG TCTGTTACTT
    67501 GTTTAAGTGA AGACGCTGAT GATGATTTTT TCATCGACTA ATTTAATCCA ACATTTAGAG
    67561 CATTAAATCA AAATCAAATT AAACTACAAA CAAGGAGTAA TTTAAAATGA ACGAACTGAG
    67621 CAACATTAAA ATTATGATTG ATGAAAACGG ATATATGTAT TATAACGTAA AACATAATGT
    67681 TAACGGGATT GATACAACAA ACTTTACCTC TTATATTAAA GACGCCGTTG ATCTTATACG
    67741 ACAGGGTGAG GGCGATGTAA TCGCACATAA TGATTTTCTG AATAGCTATA CAGTTAGAAA
    67801 ATACATTAGC GATGAGTATG GTCAGAATCT TCGCGAAAAA ACAATTGCTG GTTATGCCGA
    67861 TGCTAAATTC TGCTTTAGCA TTAAACATTA TACCAGTTTT GTATCTGAAA CAGTTAATTA
    67921 CAATAATGAA AGCAAACTAC CTGATTTTAA GGCTATTAAA TTTGATAGCG CAGACGACGC
    67981 TATGAGCTTT GTTAAGCGGT TGCTTATAGT TATTCATTAT TACGCAAGCA AAGCTGTCAA
    68041 GGACTTAGAC CATATGGACG ATTATTTAGA AGAACTTGCT CAGCTTTATT TCGATGTATC
    68101 ATCAGTAGAT ATTGATACGA TATTCTATGA CATGTTTACA GATGATCTTG GCGATTTATC
    68161 AATTAGTGAA TTACAATTTG ATGAAGATAC TTTGCGTAAG AAATTTGGTC TTCGCATTGT
    68221 ACAAGATATT GATAAGGAAG TTAAGAAGGT GTAAATTATG ATAAAGTGGA AAGACATTAT
    68281 TTTTAGAGCT AAGCTTAACA GCAGTCCCGA ATTTATATAT TGGAATGAAT ATGGCGAAAT
    68341 ATGTACTAAA AACGGTAAAC GTACCTGTTA CGAAAAAATT AACACTGCAG GTAAGACTAC
    68401 TTATTATAAC TATATCTATC AGATGAAGTC ATTAGTTGAC TTTAGTACAT TGGGTAGGTA
    68461 TACAGGTGGT AAGGATAAAA ACGGCGTTAA AATTTTTGAA GGCGATATTG TGTTAACTTA
    68521 TAGTCATAAC TTGCCCGGTG TACATTATGT TATATCGTAT CTTCCAGATA CAGCTCAGTT
    68581 TGTCGCTAAG CGCATGACTG ACTCTACACA CTATATATCA TTTAATTACG ACAGTAATGA
    68641 ATTTGAAGTT ATTTCAAATA TGTACTGCAG TGAAGATTAA GGAGTTGTAA AAACATAATG
    68701 CCTAAACGTA ATATTAAATA CACTTGTGAC AATAATACTT ATTTTATCTG TTTTAGTGAT
    68761 ACTGATAGTG TTATTGCTAC CTATAGTCCT TATTGGATTA GACTGCAGTC AATACATCAA
    68821 GATGAAACTG CTGATTTTCC AATACTAAGA ATAGACACAA CTAATCAATA TCGAGAAGTA
    68881 TATGATATAT TTTATAAAAG ACTTTGTGAG TTTTTAAGTG ACGGCTTTGT CGCTTACGGT
    68941 ACTACAAAAG ATAACGTATT TGATGTTGAC GAGCAGTATA ATTTAGCAAT AAAAGCTATA
    69001 CTACAATGAT GACGAGGTTC AAAATGATGA ATACTAAATC TACATCTACT CATACAGTTA
    69061 CAATCTCAAA ACATGTATTA TTTTTAGTTA TCAATATTTG TGTAGCTGCA GTTGTATTTT
    69121 TAGTCTTAGC TGTACTCTGT GTATCAATGT ATTTTACTGG ATTTAAGTTA GCTACTGTTA
    69181 TATCGTCTAT ACTTGACATT GTATTGTTTA TCTTATGCGT AAACGATGCA TATAAAAATT
    69241 ACATTGCATT GAAGGCTACT GAATTGCATA TTGAGTCTAT GTTTTACTAC ATAATGAAAA
    69301 ATAAGGAGGA CAAACATAAT GATGACACTA TTAAAGAATA AAATATTAAC TTGGCCAGAA
    69361 TATTTGCGTT TGCGTGAAAA CGCTGCAGCT AAGTCTAAGT CCTGTGATAT GTATTACATT
    69421 ATGTTGTTAC AGCAATCAAG TAAAGACGCT AATATAAGTA TAACTACAAT GTATGCACCT
    69481 ATATTCCAAT ACTGTTCATA TACTGCAGCT ATGTTTATAG ATGCTATGAA TAAAACAAAT
    69541 GACAGTTACA TTATAGTTGT AGATAATGAG GTTATAGGCT ATAGTAAACC TGAAAACATC
    69601 ATTACTGATT GGAGATACTA ATAACGATAT TATTAGCAAT GAGAAAAAGT GTACAAATTA
    69661 TTTAATAGAT GTTTGTACAC TATTTTTCTA TAGTTTCTAT TTACAAATGT AAATAGTTGT
    69721 AGTATAATAA TAACATAGGA TAAATAAAAA CACGTGAGGA GAATTAACAT GAAATTAGTA
    69781 ATTAACATAG CTCATAGTTG TTTTGCAGTA TCAAAAGGAT TTTTTGATTA TTACAATATT
    69841 CCGTGCGTTA TGTACTTTGG GGGTATATAT CGTGCAACAG AACCTTGGAC AGACAATTTT
    69901 CGTACAGATC CTCGGCTAAT CGAATATATT GAAAAGTTTG GTTCAAAAGC GGCTTCTGGG
    69961 ATTTACAGCC ATTTGAAAGT AGTTGAAATT CCTAAGGGAA CTAAATACTA TATAAGTGAA
    70021 TATGATGGTT GCGAAAGTGT TGTAACTGAA GATAATATTA AGTGGGAGGT AGCTGACTAA
    70081 TGAATGTAGA TGCAAGTGTT TGGGTAGTCA CATGTTATGA TACGGGCGGA GAACCCACTG
    70141 TAACAGTATT TAATAACGGC AAGGCAGCCT ATGATTGTTA TATTTATTTC CTTGGTAGAC
    70201 ACGATATAAT TGAAGTTAGT CTCGATGAAG TTCCCGTATA CAAAGATTTT ATGATTCATA
    70261 TGTAATAAAG AGAGGTAATG AAAAATGGCA AAGCCTATTG AAATTCAGCG TAAATATTTT
    70321 GAACGCTATT ACGACATTAA CGAAAACATA TATGAGATTA CTAGTATATC TCTTGAGCGC
    70381 AATGAGGTTA TTCTCTCAAA TGTAAATGAC GGTACTCATA TTAGTTGTAA ATTAGAAGAT
    70441 TTTGACTTTG ATGATTCAAT TTAGTTTACG AGGTGAATAA GTAATGACAG AACTAGAATT
    70501 GATTACAGTG TTAGAAAAAA TAAAATATGC ACTTGCAGAC AGTAAAGCGT TTAGTGAAGA
    70561 TGCAAAAGTA AGAGCGTACT TCGATTTAAC AGACGCTATC GAGCAATTAA GAAAAAATTA
    70621 TCAAGGATAA CAACATAACT CAATTCATTT AATTGAAAAC ATATTAAGGA GTACGTTAGC
    70681 GCTATGAAAC ATATACAAGA TTTACGAAAA GCCATAAATG ATAAGACATA TGATTTTTGT
    70741 ACTGAGTTTA ATGACAAAAA TGATTATTGC GATTTTGTAG TAATTGCTGC AAGAAGACAG
    70801 ATGTTTAAAC AAGATTTAAT TTCTGTATTA GTTAATACAT ATAAAAATCT TGACGCGTAT
    70861 GTTATAGCTG AAATTGTAGA CGTTGCATAT CATGATTTTC TTTATAATGG TTTTGATGTA
    70921 ATTTTAAACA GTGCAGTGGC TATGTGTAAA ATATATGATG CTTTAAATTT GAAATACAAA
    70981 TGTACTCTTA AATCATCTAA ATAAACTAAT AGTAAATATT TAAGATTTTA ATATGAGGTG
    71041 TACATATGTT TTTTCATAAA GCTAAACTTA TACGTAAATT GGAACAACAA ATAGATGAAC
    71101 TTACTGACAT TATTAAAAGT CAGCAACAAA CTATTAGTAT TCAGAGCGAT GTGTACAAGC
    71161 AGTTTGCTAG TCCTAAGACT TTAGTTAGAG ATGTTAATGA TGTTGCAATC CTAAAGTCAG
    71221 TAGTCTATTT AGATGAGGGC GTTAAAAATG CTAAAAGCAT GTATGAGCCT TACATGAATG
    71281 TAACTACAGA ACGATTAAAA GAACGACTGT TTAATGATGC GTTTAACCAG TACATTAAAA
    71341 TAGATTTACT TAAAGATGAT AACGGTAGTG AATATCTTCA GGCTACTCTT AATGTACTTA
    71401 AAAATAAAAA TTAGTGTTTT CTATTATAAA CAATACTAGG TAATATGTAA ATTATTAAAA
    71461 ACATTAAATT ATATTATATG GAGTTGTGAC TCAGAGATGT CTTCATGTGT TGATTTTTAT
    71521 ATAAGAGGTT ACGATGATAA ACTTTTACCT ATAGGTGATT TCTATAGGAG TAGTAAAATA
    71581 TATCAATATT TTGATAATAG GCTAAGAAGC CAGTTTGGCA AATTGAAACC GCTATCTGAA
    71641 ACAGAAGTAT TAGCTTTGAT AGATTATGCA CGAGAACGTG TTCGTGACTG CGAGCAGACT
    71701 ATAGCTAATC TTGAAACTAA AATAAATTTA GTTATGGGTG CTAAGAATAA TTCTTTAGAA
    71761 GAAAAGATGT CTATAGTAGA TGACATAAAT GCAGACGCTA TGCCTGATGC AAAACAGGAA
    71821 CTTGATGAGG CGACTGGGGC ATACTATTGG TATTTGCAGT TGAGCTGGAT ATTATCTGCT
    71881 GTTAGATACT ATGATTGTGA TGGCGAACTT AAAAGAATGG TCAATAAATA TATTTATGCT
    71941 GGCATTGATG CTGATATAGA TAATATCAAT TTTGATGAAA TTGATAATGA CGAGGACTGA
    72001 TATATAAAGT ATGAAGTGTA ATTATAAGAG ATCTTGGCAA GAAGCTCGTA ATAAAATAAT
    72061 GGAAAAAGAG CAGCGTGAAT ATGATGACTG GTTTAATAGT TTATCTAAAG AAGAACAGGA
    72121 AGCTGAGCTT AAGCGCAAAG AGGAAGATCT AAAGTTTGCA TTTGATTTGT TAATGCTACA
    72181 ACATAAATTA GGAATACGTA ATGATTATTC ATTAAAGGAC GGTAAACTAT GATAAACGAA
    72241 ATTGAAGACA TAATCACTAT TTTATCTAAT CAAATGCTAA ACATATTAGA TGAAATAGAT
    72301 GGAATGTCTG ATTACACTAA GATTGAACAA ACGCAGGAGA TTAGGCAGAA GCTATACGAT
    72361 GTAGTTAGCG ATATACAAAA TTTATCTAAT GCAAGTGCTG TATATAGTGA TAAATTGAAA
    72421 GCACTTATTA GAGAAATAAA CACAGGAGCT AAATAAATAA AATGAAGACG TGTAATATCG
    72481 AATTTAACAT AGCTAACTTA GATAGAGATA ATTACAATAG GACTATATTC TCTAAAGAAG
    72541 CCATCAACAA TATGTTTAAT GGCGATAAAT TTAAGGAACT TAATCAGGCC AATAGTATTC
    72601 CTATAAAAGT ACCTGTTAAA GAATTAAGCG ATGATCTTAC TATAGGTCAT TGCCATTTAG
    72661 ACAATGAATA TCCTAATATA AAGGGTAAGG GCATTGTTAT TATACCTGAT GAAAAGACTT
    72721 ATTCAGACAT ATACTTAGCT GATAGTCAGG CTAGCTTACG TGTTATTCTT AGGGATTTTG
    72781 AAGTTAGACA CAATGAAGAC GGAACTGGGA CATTTATAGT TAATAACGAT AGTTTTGTTG
    72841 AGTGTGTTGG TGTAGATTTA AAACCCGGCT GTTTTAATGA GGAGGAAACT AAAATGATTT
    72901 CGTATAGTAT ACCGCATAAT TCAAATTTAA GATCATACGG TAAATTTCTA AATTATGAAA
    72961 TTCGTGAATG CTTAGCTATA AATGAGGAAC AGGATCTATC TCACATGCCC TATAAATATG
    73021 AATTAGTAAT TTGGGCTAAA CCTGATAACT GTTTTGCTAT AGCTCATCTT ACATATGATA
    73081 CAAAAGAAGG CGAATTTGAA TTTAAGAGTG TAGGTCTCCG TTATCTCGAT TATGAAACAG
    73141 ACGATTTAAG TAGTTGGCTA TTAACTTGGT GTAAAATGCA AACTATTGCT ATTGAGAGAG
    73201 AAATGAATAA TGTTGAGGAG GATAAAGATT AACTATGTCA TCTGTATTAT TTTGTACGAT
    73261 TATAGCTTTA AGTGTTATAA ATCTCATAAG TTTGGTGATT ATGTTAGTAA GTCCACTCGA
    73321 TACTACCGAA GAAGGTTTTA TTGACACTCT AATCTATAGA CGAATATTTA ATAGGTTGAA
    73381 GAATACAAAT ACGTTGGGTA AAACTCTACT GTGCATCATT GTTACGCCGT TTACTATAGT
    73441 AGCTCAGTTA ATTATTTTTG TGTTCTTTAT TTTAGTTGCT ATAGGATACT ACGCTGTATT
    73501 TGGATTAGCC TATATATTTG CAATAGACAA ACGTGAGGTT AAGTATCAGT TTTTAAGTAC
    73561 AGAATTTATT GATTGGTTAG ACGAGCACAG TAAACGACGT GAGGCCAAAA AGAATACACA
    73621 GAATAAAAAG GAGAATAAGA AATAACGTGG GATCTATTAT AATTGGTTAT CCTGGTGTAG
    73681 GTAAGTCTAC ATTAGCCGGC AGTAATAAAT ACATTGACTT AGAGTCTAGC ATGTTTAGAA
    73741 ATAGCTTAGG TGAAAAAATT GAGGACTGGG ATTACGCATA TGCTAATATA GCTGAGGATT
    73801 TAGCCAGACA AGGCTATAAC GTATTTATAA GTTCTCATTC AGATGTATAC AATCATTTTA
    73861 GTTACAATGT AGTTAAATCC TTAGAATCTT TAGACGACAT AAAGGTATTA GCTATATATC
    73921 CTTCATCTAG AATGTTTAAT ATTTGGATTG ATAAATTAGG TTCTAGGTAT CGCAATGATC
    73981 CTTCTACTAA GAATCTGGCT GCTTACACGA GAGCCCAAAA TCATATCGTA TCTGATGTAG
    74041 ATGAACTTAA GGATTTTGCT AAACGTAATT CCATAACTAC AATTGAGATA GATAGTTTGG
    74101 ATTATAGTTT ATCACCTATG ATAATTTCGT CATTAAAGGA CTAATTGTTT TATGATGAAT
    74161 ACTAGTACAA TAGTTAAAGC TATGGTTTTA GCTTGGTATG AAATGGGTGC GCGTATTGAT
    74221 GATGTAATGT GCGATCAAAT TACAGGCGAC CCCATTTTAT TTTTGTCTGT GCCTGAACAT
    74281 TCATATAACA TACATAAAAA TGGTACAGAA ATGGCTGGCA TGACTTTAGC TAAAAGAATA
    74341 CGCGATACAG GTATTGAGAC ATTAAGTTGG ACTTTCGGTT TTAACGTCAC ATTCAAAGTT
    74401 AAAGCTAAAA TACGTAAAGG TGAAACTTGG ACTAAAGCTG ATTGTGAAAT AGCTAAGCGC
    74461 GAAGGTTTAC GGGCTATAAA GCAATTAAAT AATTTGGACA TGTTTGGAGA TTTAAACTGA
    74521 TGCAGTTAAC TTTTAGAAAC GGTAAATTTT ATAAGTCGCC TAAATTCATA GTTAGACCTA
    74581 TAGAGTGTAA AGATTTAGTT ACTGTGTACA AAATAAATTA TTTTGATCAG GAAGACACAC
    74641 ATAATGCGGC AATTGCATGG ATTCACGTAA ACGAAGACAG TTTAATTTCA TTTAGCGATA
    74701 TTTCAGACTT TGAACACAAA CTAAGTAGCT TCTTTGCCGA TATTACATCA AATTGTAAAC
    74761 AGATCACTGA CATACACTGT TTAGAGACAA TTGAAGGCAG AACTAAACCT TTTGTAGATG
    74821 CGTCATATCA TTATCGTATA GTTTTATGTA AGAACATGAG TCAGTTTAAT GATATTAAGC
    74881 CAACTATGGA AGACTTAGAA ATTTGTACAT CTGAACCAAT ACGCACTATG GAAGACGTTG
    74941 AAACAATTAG ATTCTGTTTA GGCGATTTTG TTGTATCTTG GAACAAATTG GAGTTGAACA
    75001 CAAAAAACCG ATGAGTAAAG TAAGTCCACA TGTTAAGGTT CTTGATAACA ACGAAGGTTT
    75061 AGAATTCACT GTTTATCGAG ATCCTATTGA AGAGGGTCAA TATATTTATA AGAAGTCAAA
    75121 GTTTTGGCTT AAGCCGGGAG TTACTTGTCT TATAGGCTGT AATGGCTCCG GCAAAACAAC
    75181 ACTATTTAAT AGTATATATG ATATTATGCA AATAAATAGC AGCAAATCCA ATGACGATAA
    75241 AACTAAATTG CGCAATGTTG AGTATGTACG TTTAAATAAT TATAACCACG GTCCCAAAGA
    75301 ACTTATGCAA GAGGCAATGT TCATCGGTGA TATGTCTACA GTAATATCAC AAGCCCAGTC
    75361 TAGTGAAGGC GAACAAATTG TAGGTTGGCT TTGTAAATAT GCTTCAAGCT TGGGTACTAA
    75421 TGTACGCTCG CTAGAAAAAG GAAGTCATTT AATAGTTTCA TTTGATGCAA TAGATTCTGG
    75481 TTTATCTTAT GACAATATTG TAGACGTTCG TAATCACTTA TTTGTGCCTA TGTTAGATGA
    75541 TGCAAAAAAG CGAGGCATAA ATTTATACAT TCTTGTCGCT ACAAACACAT ACGCCTTATG
    75601 TGATGATGTT AACTATGATA AGATGTTTAT ACATAATTTT AAACATATAA AAGTTAATTC
    75661 ATATAAAAGT TTTGTTAAGT ATGTAATTAA GAGTCGTGAA ATTAAAGACA ATAGATAATA
    75721 TATATAAATT TATGTTTAAG TTGGTTTAGA ATATATGATT TGGGTTGAAA CTAATGAAGA
    75781 CTGGAAATAT AGAATAAGTT AAATCGAAAT TAAAATTATT TTCTTCATTG TACTTAACAC
    75841 TGCAATGATG TGGAGGTAAT ATGTATTGGG TAAATTAGAA TACACACCAA GTACGGCGTC
    75901 TTATAGAACT ATAGTTTTTG TTTTAGAGTG GAGTTCTACT AGAGTAGCTT CAGGTGTTTC
    75961 TGTTACATAT AGTTTTTATG CTTTTCGCGA AAATGCGTGG TCAGGTACGC CAACACAAGG
    76021 TGATATTAGT TGGCATGTTG GCATAAACAA TTCTGATATT AACAACGGTT CACAGTCAGT
    76081 ACTAATACCA AATGATCACA GTAGAGTTTA TTTTGCTAAT AACGTAACAT ATACTGTTCC
    76141 AGTTAGTGAC CAATATTCTG GCGGATCTTT TAGTATATCT ATGTATTCGA CTAGTTCAAA
    76201 CAACTCTAAT TTAGTTTGTG CTAAGCAGTC AGCTACTGAA AATTATTCTG CATTTTCTGA
    76261 ACGAACCGCG CCTGGTACGC CAACAATAAA TATACTTGAT AATGGTAATA ATTCATTCAC
    76321 CCTTAAGATT AGCAAAGGTT CTAATGGTAA TGGCAATCCA GCTACTGGTT ATTATGCTCA
    76381 ATATGATACA GGTCCTGGTT GGGCTAGATG CTATGACGGG CATCATCAAG AAATTGGTTC
    76441 AGATTGTACA GTAAATCTTA AAGCTCATAC TACAGGTACA TATAGTAATT CTGGTGAAGT
    76501 AAGTACTAGT AAAATTATTT TATACTATGG CAATCCTAGT GATCCAGGTA AACCTATTTT
    76561 AAGCAGTAAA CATGAAGGTA AGCCAACACT TAGAGAAGAT TTAACCTTTA GGTGGACCGC
    76621 TGCTAGCGCA GGTAGTTCAC ACGCTCCTAT AAAAGGCTAT AGAATTAGAT TAAAGGTAAA
    76681 TGGTTCGTTT TATGATCTTG ACCCTAATTC AGCTAACGAT TACATTGATA CTGGTAATAC
    76741 TAATACATAT TGGACTATAC CTCAAAGTAT AAAAGATACA CTGAAGGTTA AAGACACTAT
    76801 TCAATTATCA ATATATGCTT ATTCTATTAA CGGTGCAGGT ACTCCAATAT TTAACGGCAA
    76861 TGGAACTACT GAAGCTCAAG TATTGTCTGA TATATACACT ATAAGTAGTA ACGGTGTAGT
    76921 TCGTGTAAAT GTACCTGGCT TAGGATATAA ATCTGGTGTA GTTTATGTTA AAGATACTTC
    76981 TGGTAATTGG AAAGAAGCTC AAGGCGTATT TGCTAACAGC AGTGGTTCTT GGAAAGAGTC
    77041 ACAGTAGTCT CTAATATTCA AATGTAATAA ATAGTTTTGT TAATAGTAGC TAAGATCTAT
    77101 GTATGATGTT TAGCTACTAT TTTTATCACT TGACTATTTA CAAATGTAAA TAGATGTGGT
    77161 ATAATATAAT CAAGGTAAAA CAAACAACAA AACATTAAAA ACTAAGGAGT AAATCAAAAT
    77221 GTTGTATTAT TCACACAAAG CAAGAAAGTC AGCAATTGAA AACATAGATA AGTGCATTGC
    77281 AGCTATCTAC GACACCACCG AAGACGAGCT TGAATTTAGC ATAGCGATGG ACACAATAAA
    77341 ACATCTTAAA GATCTTCGCG CAGTTATTAC TGCAGAAGAT AAAGAAGCTT AAGAGGTGAA
    77401 TGATTATGCT TACGTTTGAA GACATCTACG CTACTATCAA AGAGAGCGAG TCGACATATA
    77461 ACCGTTATAA TGTAGAAGCT AAGCGACCAG GAAGTACTCT TCCCAATGAT TATGTTATCG
    77521 ACGAGAACGA GAGTGTCAAT TGGAACAGAG AACAAGTACG CATTCATAAT AAACAGATTG
    77581 CTCTGCAGTG GAAGGAGTAT CGTGAGGCAT CTTTTCAAGG ACGGTGTAAC TTCTACTCTG
    77641 ATTTGAAAGA AGCAATTAGT AACGAATACG GATTTAGTGA GGACCAAGTT GATTGTATTA
    77701 GAGAACAGAT TGAATCCGCA GCAGACTTGT ATGAGGTTGC TAATAAAGCA AAAGAGCTTT
    77761 GTGAATTTCT TACAGACTTC CTGAGCAGAT AAGGTCCAAA AGAAGTCCTT CATATTGCTA
    77821 TTACTGCAGA GGACACTCAG TCTAAATAAA AATTTAAAGG AGATTTATAA AATGAATATC
    77881 TGGGATCGTA AGGAAATTAA CTCTAAGAAG CAGGTTGAAC TTTGTTTACA CGCTATGAAT
    77941 TCTAAGTTAG CTAACTGCAC AGTTCGTTAT TATGCGATTA TATTCTTCAA TGATTCAGTT
    78001 AATGGCAGTG TAGCTCAGCG TCACATATAT ACTGATACTC GTGCAGAGGC TGTAACGTGG
    78061 TTAGATTATG TTGTGTCTAT TTATGATACT GCAAATGTTG CATATACAGC ATATCTTAAT
    78121 GGCGAACAGT ATTGTACTAA AGGTACTCTC AAATATAGCC GGTATGATTA CTGTATAGGT
    78181 CAAAAGTATG ATTATCTTGG TAACATATAT GAATGTGTAG TCTCTAATTA CACTATGGAT
    78241 GATGGTAATG TTGTTGTATG TTTACAGAAT GTGAATGACG ATGAATATAT ATTCATAAAC
    78301 GTAGACGAGT GGTTAGACTT TCATCATAAA TATCTTATTA AAGAAAAGGA GAACAATGAT
    78361 TAAAGATGTT CATTATTAAG TCAAAAGTAA ATGATAGCTA TTTTACCGGA AATTTTGATA
    78421 ACGGCGAACC TAAGTTTGTC GACGATATAA ATAAGGCTAT TACATATGAC AGCAAAGGCG
    78481 ATGCTAAATT AACTATAAGA CAGTTAAATA TGCGTAATGC TGAAGCTGTA AAATTTTAAA
    78541 TACACATACG CTTAAAGTGT ATACAGTATT TGTATGAGGT TGATTTGTGT GGACGAAAAT
    78601 ATAAATAATG TAAACATTAG TAAACAGGAA ACTACAGACA AAGTATTAAA CGCATTTAAC
    78661 ATTCTTGTTG AAGAATTAGT AAACGAATGT AAATCACATT GTGACTGTAG TTCATGTTTA
    78721 TACGTTAGTA CTTGTAAAGA TCATAAGTAT ATAGAACATC CTTATACAGC AGTTGCTTTA
    78781 TTGCGAAATG ATTACATTAG GTATTTACAA AATATTAAAA CTAAGGAGAA ACAAAAATGA
    78841 GCATTATAGA AAGAGTCGTA GTTTATACAG TTCTTACATT GTGTGAAATT TACATAGGTT
    78901 ATTCTATGGC TACTGCTAAT AGAAAAATAC AAAAACAGTG GTTTACAAAA GTTAAGTGTA
    78961 TGTATAATAC TTACTTTAAT TGTTCCGGTT CTGATTCATA CGCATCAAGT TATTCATTTA
    79021 CATACAATGG TAATTTAATA GTTGTCGACA TTAAGTATTA TGAAGATGAT GGTCAAATTT
    79081 TTAAATTATA CATAAATAAA AATTTCGCAT TTTCTGTAAG TATGATACAT GATAATTTAA
    79141 CTTTTGAAGA TGTTTATTAC GCTAAGTTTA ACGAAGAGTT TAGTAGGTCA CAGATAGACA
    79201 ATATATTTAA AGCTGCATAC TGTATAAGTA AGAAAGAATA CAAGCTATCA CAAAAGAGTA
    79261 AACATAGTCT TGAATACAGT TCTACTGCAT GCAGTGAAGC AGACATAACT AAGAGCTATG
    79321 ATAAATCTAA ATCTACAGGA GTTAAAAGTA AATGATATGC ATATACATAA CTATCACATT
    79381 AGTTATATTA TTAAATATAT TTGCTTTGTG CGTAAGCAGT GAACACAATG AGGACAAAAA
    79441 GTATTATAGA ATATATGACG CGATATTTGC GTATAATAAA GAAGGATATG ACGCTCATTT
    79501 TCGTTTTGTA TATCACTATA GTAAAACACA AGTATACAAA AATACTGATT TAAAAATTCA
    79561 AATGTGCCGA GACTCTAGTA ATTTTAACCA GAGAACATAT TTAATTTATA TAAATGACGT
    79621 TTACTTAAGT ACGGTTAAAC AATCAGATAA GATGTATATT ATTGATGATG ACTTCAATGT
    79681 ATTTGAAGAT ACTTCTAAAC ATATGTTTTA TGCATCGTCT TCTATAGACA GTAAATTATT
    79741 CAAAGAAGTT ACAAAGCAGG CATACAGGTC ATTCAGACGA TCGCTAAAGA ACGCTAAGGC
    79801 TAACTAATTA GGTTAAATAA TTTAGGAGAT ATTAACTATG AGTAATTCTA ATGTTGATTT
    79861 AGTAAGTACT GAGAAGATAG AGCTACCTCA ATACGTAGAC ACTATCATAT CTGCATTTTA
    79921 TGGTGCAGGA TATGAATGTT TTGCTGTAGG CGGTTATATC CGAGACGCTT TATTAAATAG
    79981 GCCATCGCAT GATTGTGATT TATGCACTAA TGCTAAGCCA GATGAAATAA AATCAATTTT
    80041 AAGTAAGGCT TTGGGCAGTA TTTATAAAAT GCAATTTGTA GATACGGGTA TTAAATACGG
    80101 AACTGTGACT TTACTAATAG AGGATTGTTC ATATGAAATA ACTACATATA GAGTAGATAA
    80161 AAATTATAGT GATCATCGTA AGCCTGATAC AGTAACGTAT ACACAGAGTT TAATTACTGA
    80221 TTTATCAAGA CGCGACTTTA CTATGAATGC TATAGCATAT AATAACGTAG TCGGTTTTGT
    80281 AGATCCGTTT AATGGCATAA ACGATATTAT AATCGAGATG ATTAGATGTG TAGGTGAACC
    80341 TGAAAAAAGA TTTACTGAAG ATGCTTTACG TATTTTACGC GCAATGCGTT TTTCTGGTCA
    80401 ATTAAATTTT ACTATAGCTT TAAGAACTCA ATTAGGTATG GAGAAATGTA AAGAATTCTT
    80461 AGCTACATTA AGTAAAGAAA GAGTAGCTTC TGAATTAACT AAATTGTTAG CTAGTGAACA
    80521 CAGTTCAAAA GTTATAAAAG ATTATCACAA AATGCTATTC ATAGTTTTAC CGCAATTAAA
    80581 ACTGTGTTAT GATTTTGAAC AGCACAATCC TCATCATATG TATGATGTAT TTGAACACTG
    80641 CACTGCAACC GTAACCTATG CAAAGTATTT TATTGATTAC TTGAAGTCCA CTGATTATAA
    80701 TTTGTTAGAC GATACAGGTA ATATGGATTT ATGTTTATAC TGGGCTGCAC TACTGCACGA
    80761 TGTAGGTAAA CCTGATTGTT TTTCATTAGA CGAAAACGGT GTAGGTCATT TTTATCATCA
    80821 TGCAAAAAGA TCTGTTGAAT TAGCTGATTA TATGTTAAAT AATTTAAAAA TGTCAAATCA
    80881 TGATAGAGAA ACAATATTGG TTTTAATTAA GTATCATGAT ATTGTTTTTG AGACCAGTAA
    80941 AAAGTTTTGT AGAAGATGGA TGTTACGTTT AGGAACTCAA ACATTTGTCT ATCTTTGTGC
    81001 CTTACGAATA GCTGATGTTG AGGCTCAGAG ATATAATGAA AACGATGACA GGGTTAAAAT
    81061 TGTTAAACAG TGTTTAAGGT TAGTTGAAGA CATAGTCATT GAAGAATCTT TAATGAGCGT
    81121 AAACAAATTG TGTATAACTG GTAAAACCTT AATTACTTGG GGCTATAAGC CGGGACCCAT
    81181 ATTCTCTACA ATTTTAAATG ATTGCGTTGA TAGTATAAAT GACGAAAAAC TAAATAAATA
    81241 TTATGAAGAC GTTAAGTCCT ATGTATTAAA TAAATACAAT GTTGAGGAGT ATAAATAAGT
    81301 ATGGCTGGTA GAGTAAATAA TAGTATTCTA AAGTGGGCGC AAATACTGAG TGATGCTTTA
    81361 GCAGATAAAT GTTGTTCTCA GCAACTATTG GATGATATAG TTCATAAGTT TAGGTCTAGT
    81421 TTTAATTATT TATATGATGA CGCAATGCAG GCTGCTTATG TAGATACTGG TTTAACTTTA
    81481 GAGCAGAAAT GTGATAAGAT AGTCTGTATG ATGCTAAGTA GATCTTTAAG AGAAGAGGCG
    81541 TTAGATAAAA TAGATGAGTA ATAATTATAT TTCAGATGAC TATATGAACA CTGCAGTAAT
    81601 ACTTACATAT AAAGGTTATA CTGTATATAA ATCATTAAAG ACTAATTTTA TTGCTATATA
    81661 TGATAAGAAT AAAATTTTGC GCAAGTATAT GCCTATGCGT AGTACATTAA CATTAGATGT
    81721 TATTAAAACT ATCATAGACA ATTATTTGGA TAAAAAAGAA ATTTTAAAAA GAGAGGCTGA
    81781 AGATACAATT GGCTATTTAT ACTTATGTTA AATTAGACAG TCTTAGGAAC CGCATACTTA
    81841 AACAATCTAA AACTGGTAAC GGTGAGGTTG GTAAAAAGTG GACTGATTTG CAAATTATGT
    81901 CTGTAATTGA TACGCTGCCC AAGTATACTG ATATTGTACC TCTTACAGAA TATAATAGCT
    81961 TATTGGCAAA GTATAGACGA CTTAATACAA ATATGCTTAG AGCCGGAATG ATTATGCAAA
    82021 GTTATCATAG TCAGTCTGAG TCATCAAGTA GTTTTATTTT CCCATGTAAA ATAGGTTCTA
    82081 TTGTTTGGGC TAAAGTAAAT CCTAATCATG ATTATGCTGA CCAGTGCATT GTTGATGAAT
    82141 TCAGAGTTGA TAAAGATTTT GAATACATAG TTGTTCGTCG TGTGTCTGAT GATAAGATGT
    82201 CTAAAATTAG AATTGAGAAC TTGGGCATAA CTTGGTTTTT AATAAATCCT AACATAAACG
    82261 AAACTGCTGA TTTAGATAAG GAATGATGAT TTTATATGTC ACAGAAATAT AGTATACTTG
    82321 ATCATCTACG TGATGACAGC AAATTTTCAG ATATTATTAA AGATGACAAT GACTATTCAT
    82381 TTTTAGTTGA TAATAAGCAT CTTAACAAAA ACATATGTAT TATAGGTTTA GGCGGTTCAT
    82441 ATGCTTATGG TACAAATGTA GAAACTTCTG ATTTAGATAT TAGAGGTGTA GCTACTAGAA
    82501 CCCGAGAAGA TATATACACT GGTGCAGATT TTGAACAGAT AGTTAATGTT AAAACAGATA
    82561 CAACTATATA TTCATTTGAC AAAATAGTAA AATTGTTGTA TAAATGTAAT CCTAATGTAA
    82621 TTGAAATGTT AGGATTGAAA CCAGAACACT ATTTGTATAT GTCTAACTTA GGCCAGATGC
    82681 TTTACCGTAA TCGTGATATA TTTTTATCCA AGCTAGCTAT AAATTCTTTT GATGGGTATG
    82741 CAAATGTACA GTTAAGACGA CTTAATAATA AAGCAGCAAG AACTGTATCA CAGGAACAAC
    82801 AAATGCAGCA TATTAAAAAG ACTTTAGATA TAGCTATGAT TGATATTAAA AACAAGTTTT
    82861 CTCAATTACC TAATGACGCC AAGATTGACT TATATGTGGG TAAATCTGAA CGCGAAGATA
    82921 TGGACACAGA GCTATTTTGC AATATAGATT TAAAAGGCTA TCCGCTTAAG GATTATTATG
    82981 GTATAGTCCA ATCTATAGGT GAAATAGTTA AATCTTATAA TAAACTCGGT GCGCGTAACT
    83041 CTAAAGCCAT TGCTGCAAAT AAGTTAGGTA AACACATGAT GCATCTTATT CGATTATACT
    83101 TGATGTGTTT TGATATTTGC GAAAGTGGCG AAATAATTAC GTATAGAGAA AAAGAACATG
    83161 ATTTTCTAAT GGATATACGT AATGGCAAAT ATTTAGATAG TAACAATCAG CCTACTAAAG
    83221 AATTCAACGA CATTGTAGAT GAATATGAGA TTAGATTAAG CCGGTTAAAA TCAATAAGTT
    83281 ATTTACCTGA TGAACCTGAT ATGGAAAAGA TACACCAGCT GCTATATAAT GTTAATGATT
    83341 ATATATGTTT ACATGCAGAT GAGTATGTTA ACTTTAATTG TACATCAGGA ATTAAATAGT
    83401 GTTAATTTAT ATTAAAGAAA TACGGAGGTA AATTTTAGAG TATATATGGC AAAACAGATT
    83461 GATTTAGTAA CTAAAGCATT ACACTTGTTT AAGGGTTCAT TCATAAACGA AAACAATGAA
    83521 CTAATATTAA ATAAAGAGTT TAACATTTAT ATTATACTTA ACAATGTAAA CTCTGATTTT
    83581 GATTTTATGG TTAAACTTTG TGAGTGGTTT AGTCGAGATT GTAGTTGTGC ACTGCGCTAT
    83641 AAATCACAGT CACGTCTATT ACAGTATTAT GATGATAACA TTAAAAAGTT TAATGAATTG
    83701 TGTGGGACTG ATTTTACACT TGGTGAAATG GATTTGATAT ATTGCGAATT AGGCGGTGGT
    83761 ATTAAACATC AATTAACTAA ACAGTTTGTA GAGTCTGGTT TTGATTTATC TTTATTAGAG
    83821 GAAGGTTGTG CTGCAGATGA TTAAACATCT ATATGATAAA TTATTTAATG CTATGATATT
    83881 AGCTGAGCGT AGTAAAAACT TTAGTGAAGC ATTTAAAGAT GAGCTCAGCA AAAATGAGCC
    83941 AAAAATTGAC ATCTCTGTGG AAGATTATTT CCAGTTGTTG ACTATCAAGT ATTATTACGA
    84001 AGCTTATAGA GACTTCGTCA ATTTAGTGTT AGATAGTACT TCATTAGACT TGTCAGCGGT
    84061 AGCTAGTGTA TTTACTGCAA TTAAATCATA TGATGCAGTT ATTGACGAAG ATACTAAACA
    84121 AGTAATTATA CCTATCAATT TAATTAGTGA TGATGAAGAA CTGTACAATA AGGTTAAGCA
    84181 GAACATTGAT AAAAATAAAA AGGAGACTTA ATGTATGAAG TGTGCTAATT GCGAATGCTT
    84241 AAATACAACT GTTGATCCTA ATGGTCATAT TGTATACAGA TGTTTTGGTG TAAAAGAGCC
    84301 ATTCGTTATT TCATCTATAT ATAAAGAATG TACTGAGTAC GATCGTGATT ATTGGCGCAA
    84361 TAGGTCGAAT ACATGTAAGT CAAATTCAGT TACAATTGAA TTTGATGAGA AAAAGAAATA
    84421 TGTTTGGCAT TATAACAGTA AAGGCGAATT ATGTTGTGAG AACTGCGGCT TTAAGCCTAC
    84481 ATATAGTTTA AACAAAGATA ATTCTATTTA CTGTCCACAT TGCGGTGTAA AACTAACACA
    84541 TGATATATAC GCTAAGAAGA CTAAGTGAGG TGCTTATACA AAAATGTTTA TTTCTGATGA
    84601 AAGCAAAAAA CTGGCAGTTG ATGATTTACA AACATTGATT GATGCTTGTA TTCGTTTTGG
    84661 CGGCGATTAT ATTGATAAAC ATATAAATAT AATTAAGCCA ATTAAAACTA TGCTGTATAA
    84721 AATGAGTTTA GACGATTATT ACGATGTAAT AATTGATGCT GTTACTGGTA AACCCGTTAT
    84781 AATGACTATA GAAGACATTT TGAAATTAAG TGCAGATAAT ATTGAGGCTA AAAAGAAAGC
    84841 TGATATGGAA GAACGTACAG CTAAGGCATT AAGTAAATTT GATAGTACTT GTTTAGTTTG
    84901 TCATTCTGGA ATAGCTAAAG CATGTGGATA TGATTTCAGT ACCGGCTTAC CTAAATTTGC
    84961 AATTTGTACT AATTGCAAGT CTAAAATACA ATTTATAAAA GATGAGTCAA AATCAGGTTT
    85021 CCATACAGAG AATGTAGAAA TACGCATACC TACAGATTAA AAATTGATTT GACCAAAATA
    85081 GATTGAAGGA GAATATCAAA CGTGATAGTG TCAGTAAATA AACCTCAAGG CAAATATAAT
    85141 TTAATGAATG CGCAGTTAAG AGGCAATTCA ATTCCACCCA CAGATTTAGA ATTTGTAGAT
    85201 GTAAATGATT TATACGAAAC AATCAGTAAG TATATATTGC CAGGTTATAC TATGCTGTCT
    85261 ATATATGATA ACATGGGTGT CTCTAAGGGC ATCGTGTTTC AAAATTTAGT ATCAGGCGAA
    85321 TTTTTTGAGT TTGGTAGTAT AGATGATGCT ACGTATAATT ATCTTAATGA TGCCGGTATA
    85381 CCTAACTACA CTCCGATTAA AAATATTTAT GTTAGGCAGA ATTTTACAGA CTTATATAAA
    85441 TATTTAAGTT CATGTAAATA TATTATTATG GCTAACAAAT TGATTGAAGT CGGTCTATCT
    85501 GACTTTAATA AACTATTTGC TGATATGTCT AACTATTTGC GTGTAGGTTT ATCTTCTAAT
    85561 TCTATGAATT TGAACTATGA TGAACTAAAG GCCAAATACA ATCTTTTAGG TTTTTCTAGC
    85621 GTTATAGAAT CTAACGCCGA TAATTTTAAA TACTACGTGG CTAATAAGAT ATATGATAAG
    85681 ATGGATGAAA TGTGTATTAT TGACATTATG TCAGATTGCG AGTCTATGTC AAATGATAAT
    85741 GTATCTTATG TAATTGATAA TTTAGGCCCT GAGTTTAGTG TAAGATTACT TATATATAAA
    85801 AATGTAGGAA GAGAGTAATG CATGTATGAA CAACGATAAA TTATTAAATG AATTATTATC
    85861 TAAGATTGAA GCTTTAAAAT TAGATCCTAA TGAACATTAT CTTTTGAATT TTAGACTTAA
    85921 ACAGTCTATG CCGATTGATA GCATTAACAG ATTTGGCAAG CAGGCAGCTG AGCTTGTAAA
    85981 ATCTATAGGT GTTAAAAATA TTATGATAAA TATTTTGGCA CCTAATACAT ATGATTTACA
    86041 TGTTATAAAA ATTGATGAAA ACGGTAAAGC TACGTATCTC AATGAAGACA ATTTAGAGGT
    86101 GACTACTGTA GATGCTTGAT TTGGCAGCAA AGCATACTTG TGATCTTAGG CTAAAGTTTA
    86161 TTGACATTAC ATTTGATGAA CGGTTTATGT TCTACAACAT GAATGACTAT AGAGACGAAT
    86221 ACACGTCTAA AGATTCTACT TGGAACAGAC ATGAATTTGT TTCACTTGAC AGTGAGGGTA
    86281 ATATTATAGG TTTTATTGGC TATGACATAC ATCGTGTAGA TCGTCGTGCT GACAGTTTAT
    86341 GTGTTGTAAA CTTTACGCTA AAACCTAATC TTATATTCTC TAAAGATTTA GCTCAAGTAA
    86401 TTGATGACAT ATTTTGTAAG TTCAATTTTA GAACATTAAC TTATTGTGTT ATTGTAGATA
    86461 ATCCTGCTTG TAAGATTTGG GACAAATTTA CAGAGCACTA TGGTGGACGA ATAGTTGGAG
    86521 ATTATAAGAA GATACATTGT CTTTTAGATG GTAGGTTTTA TGACAAACGC GTATATCAAC
    86581 TATTAAGAGA AGATTACATT AAACATAGAC CTAAAATATT TGAGAAACAA AGAAAGGTTG
    86641 TGATGACAGA TGAATAATAA CAACGTGAAG GAAATTATTT TTGGAAAAGA TGAAAGAATT
    86701 GTAGGTACTG TAGAGCGTTT GAGTGAATAT GAATTTACTG TAACTACATC ATCTTCATAT
    86761 TTTGGTGATG ACAGCAATAT ACATGAGCAG TATGTATTAC TTGCAAATCT TGGTGGTCGA
    86821 AATACCCCTA TTGTAGAGTA TGGAAGAACC GATGTTTTAA ACAAAGCTGC AGATATTCTT
    86881 TACGCTTTTT GTAAATACGA AGGTAAAGAC GCATTGTATG TAGCTGATTT AATTGGTGAC
    86941 ATCATTCACA ATGACGTTTA GCTTAACTAA AATGTTTAAC GTAAGGAGTT TAAAGCGCAA
    87001 GTGAATTATT TTATATCTGA TTTGCACTTA GGTCACGATC ATATTCTTTC ATTTGACAAT
    87061 AGACCATTTA CTAGTATAGA AGTTAATGAC AGATTCATAA TAAAGCAGTG GAACGATACT
    87121 GTTAATGTAG ATGACGATGT TTATATATTA GGTGATGTTA GTTATCATAA TGTAACTAAG
    87181 ACAATTGATA TTCTTAATCA ATTGAATGGA AATAAACATC TAATTATAGG TAATCACGAC
    87241 CATAAGTTTT TGAAGAATAA ACAATTTAGA GACTGTTTTG TGGAAGTATG TGATTACAGA
    87301 GAACTTTATT TGAATGAAAA AGAAAGTATA GTTTTGTGTC ATTATCCCAT CCCATGTTTC
    87361 AAAAATCATT ATTATGGTTG GTATCATTTA TATGGACATG TTCATGATAG CTTTGAATAC
    87421 AAGATGATGC AACACATAAA ACTTGAAATG ACAGAACTAT ATGATATGCC TTGCAAAATG
    87481 TACAATGTAG GTTGTATGTT AGACTATATG AATTATACGC CCAGAACTTT AGACCAGATT
    87541 GTTTTTAGTT TTGAGCATGT ATAAGTTATA AAATATTTTT AAGGAGACAT GTATTATGGA
    87601 CAGAATTTTT GGCATGATGC CTCAGTCAGA AGTTGAGAGA GAAGAGCCGT TTTCTGATGT
    87661 ATTAGGTTTG ACTATTACAA TTCAGGCTGG CCCTCATGGT TGGACAGTTA TATTTGCTGA
    87721 CGGCGGAACT CATTATGTTG ACCAAGATGC AACTACAGAA GAAAACTTTA ATGCAGCGTA
    87781 TAACAATGCT ATTGAGTGTT TAGGCGAACT TACTCCTTTA AAGGAAAAGC CTATGACTTT
    87841 TGATTCTGAG TGTGCGGACG AGTGTGAATG TTGCGAAGAA TGTTGCGAAG AATGTTGTGA
    87901 TTAGAACTAG TTGATGCTGT TTATTTTAAT ATTTTAGGTA GGTACTTATT GTATCTACCT
    87961 TTAATTCTAT CTAAATAATT AAATAGATAA ATAGAGTAAT TATAAAGAGA GGTTATGTTT
    88021 AGTTGGACGA AGTACTGAAT TTACGATATT TACATGACAG AGTTGAATAT TGTATTAAGC
    88081 GTTTATTTGA AAAGTCTAAA GACGAAACTG GTTTATCCGA ATATAACATA AGCGCAATTA
    88141 GAAATACCAT GTATAATGAA AAGTTTATGC TTGATCTTAT ACATAATTAT CAGCAGTCTG
    88201 TATTTACGCA TAATATAGGC GAACTAATTG AACTATTTAA TAAATATGAT TGCTACATAA
    88261 CAGACAAAGC TATTATGTTA ATGTTTGACC AATTATATAT ACTTTTAGTT GCGTTTAATT
    88321 TGCAGGCTAG AGGATCTAAA GCAAAAGCCT ACATAGACGA TAACGGCCAA ACTCATTTAG
    88381 AGTTTCCTGC CGAACCAGAG GAGTGAACAC ATAAAATATG TTAGTTGTTA ATTTAGCTGG
    88441 TGCACCAGGT GCCGGCAAAA GTACAGGTGC TGCATATATT TTCAGCAAGT TAAAAATGAA
    88501 AGGTATAGAC GCAGAACTCG TAACAGAGTA TGCTAAGGAC AAAGTGTGGG AAGAAGATAA
    88561 GGCTGTCTTC GATAATCAGG TATATATTTT TGGTAAGCAA TTATTTCGCC TGACGCGTTT
    88621 AGAAGGTAAG GTAGATGTTG TTATAACTGA TAGTCCAATA ATTCTATCAC TCATTTATAA
    88681 TAACGATAGA GAACGATTAG GGGACGAATT TGATGCACTT GTTAAAAAGG TAAATAACTC
    88741 GTTTACTCAG TTAAACTATT TTATAAGGAG AGTTAAACCT TATAATCCTA ATGGTCGTTT
    88801 TCAAACAGAA GAAGAATCTG ATGAACTTTC ATATAAAATT CTTAAATGTT TGAAGCAAAA
    88861 TTCTAACTTA CCTGTTCAAA TTATTGCCGG CAATGTTGAG GGCTACGATA AAATAGTTTC
    88921 AGACATTGAA ACTAAATTAC ACTTAATGAA TTTGAGGAGT AATTGATGTC CGTAAGTAGA
    88981 TTAAAAATAG CTACACCGTA TATGATGACT ATAGACGGTA ATTTACATGA GTGTGGTGAA
    89041 ATGCATCCAT ATTTAAAATA TATTTATGAA GACAGCGCAA AAAATCAAAT TCAATATTTA
    89101 TTTAAGTTTA ATTATGAGGC TTTATTATGG TTCTATACTC ACACATATGA TACAAACCGA
    89161 GCCTCAGATC TTAGTGTATT CATAAATGCA GTTATATATT ATAGGAATGT ATTTGATTTG
    89221 TCCGATAATA CTGTTCGTAG ATGTATACAG GATTTTCAGG TCACAGGCGT ATCTAATTTG
    89281 TCGCTAAATG ATTTATATTA TTTATACGAA GGCTTAAACC ATTATTATAA TCTTAGATAT
    89341 TGTAAGGTTC GTATGTCAGC TCTTAAATGG GGCGAAACGG ATAGATCTAT ATGCTATAGA
    89401 TTAACTGAGG TTAGTCCTGA TTGGTTTAAA GCTATTCATA GATCTGTATT AAATCATAGT
    89461 TTAGATATAA ACGATGTAAC TATTTGCATT GACTCACGAT CAACCGGCCT ACCTATAAAG
    89521 TATGCTCATT ACGACACTAA GATGATTACA CATATACCTA CTAAAGAATT ACTATTAAAT
    89581 TATGAAGGAG ATTTTAGTAA ATATGCAATT GACTGATTCA AGAGTAGAAC TAATAAATGA
    89641 AGAAAATCCA TTTAAAAAGA TTGAACTTGC CGGACGAACC TGCTATAAGA GTGAGAAAAA
    89701 TATAACAGAT GAGTCAGCTA TAAAATTTTA TAAAAATCTG GTTAAGCATG AACATACTGC
    89761 AATGTTGGAG CACGCTACTG TAGTATTTGA AATATATGAT GACTATTTAT TTAGTGTGTG
    89821 CAATACTTAT AAGTATTTAA ACTGTACTCA TACACTATAT AGTGAAGTAT CTATGTTTGA
    89881 TGGTAAAATT GAAGATAAGT ATAGAAATTT AGTTTCCGGA AATATAAGAG CTATAAATGA
    89941 GACAAATGAT GTACAGTTGC TTAAAGCCTT ATATAATTAT AAACCAGATT TAGTGTATAA
    90001 TCCTGAGTTT AATGAAGAGT ATGTAGTCGA ACCTGAAGCT AAATTTGAAG ATGTATACGC
    90061 TAAAGTAGTC AATCTGTCTG ATTATAAAAA TTTGTATATA GATGAAATAT GTAAACATCA
    90121 ATATGTTACT ATGCGTTTTA TTTGCGACAG AGGCGTAACA CATGAATTTG TCCGCCATAG
    90181 ACCATTTAGT TTTGCTCAGG AAAGTTCCCG TTACGTCAAT TATAGTAAAA ACGATATGCA
    90241 ATTTATAAGG CCTGTTGATT TTGATAATTG GGACGCTAAA AAACAAAAAT GTTTTACACA
    90301 TGCATTGTCT ATGACTGAAG CTGCGTATAA TAAATTGATT TCAGAATTTA ATGCACCACC
    90361 TCAAGAAGCA CGTGCATTAT TACCCAATGC TATTAAAACA GAATTAGTAG TTACTGGTAA
    90421 TACTGAAGAA TGGATTCATT TCTTCAATCT TAGATTGGTT GGAACTACAG GTAAGCCGCA
    90481 TCCAGATATA CGTCGTGTAG CTCATATGGC ATATTTAATA TATCCATCTG TAGATAATGA
    90541 TCGTAATTTA GTTAGAGACT GGATAAGTGA ATCTTTAGAT TTTGATGATG CTGTTGCTAA
    90601 ATCATAAATC AATTAACTAA ATAAATATAT TGTGAAGCTG ATAAAAATAA AACCGGAATT
    90661 TTATTCTTTG CACACATGAT TTTAGGTTTT CCTTCACTTC CCTATTGATT GTGTTAAGTG
    90721 TATTAAGTTT TACCTATTTA CTTAATACTC CTCCATAAGT CAGCTTCACA TTTAATTTTG
    90781 ATTTGCTAGT AAACATAAAT CAAAAATACA AAAATAGTTT TTAGGCTAGG AGTTGTTTGA
    90841 ACGTATGATT GGTGATTGCA TAAATTATAA TAAGAACTCT GCATTTTGTG AGTACATTGG
    90901 TCATAATGTT CATTGTGAAT ATAAAGGTGA GTCAAGTAAA TGTATTTTAC AGAATAACTA
    90961 TAATATTCAT GACTCTGCAA TTAGCAGTAT CCTCCCCGGT ACTGCAAAAC TTAAAACTAA
    91021 ATTATATTTG AGATTTATGT TTACTTCAAA TACATTAAAA GATAATGCAG ATGTTTGGGT
    91081 TGCTGTTCTT AAGGCGATAA ACAATTTAGG TTTTGCATTT GACCCCGAAA CATTTAATGT
    91141 TATATATGTT AAAGATGATT TAGATCCTAA TGTAGTTCAA TGTTCTGGTA TTATTGATAA
    91201 ATACTTCACA GATATAATTA AAGACGAATC TGAAGTAAAA CCGGCAGCGT CTAATTTAAT
    91261 TAGTTATTTA ACTGAGACTT TAAACGCTGA AATTTTAGAG ATGAATTGCG TTACAATTTA
    91321 ACATAATAAA CAAATTAAAC AACTCGGTTA AAAATTAGAC AAATATCTTA AATGATGTTT
    91381 GTCTATTATT TTTGTGATTT ACTATTTACA AATGTAAACA GTTGGTATAT AATAAATAAT
    91441 GTAAACTGGT AATAAACAAA ACATAAAATT AAGGAGAAAG CATTATGTCT AATGCCAATG
    91501 TTGAACTCAA GAAAGAAATA CTGGATAAGC TATTAAATAA ACATGCAAAA TTTACTTCTC
    91561 TAGTATATGA ACGTGAATGC AAGACTAAAA AGTCGTGTGA AAGCCAAATA GTTAAACATA
    91621 CTGAGGTTCA TAGTATTAGA GTAGGTGCTG ATTACGAAAA CCTCAGCTCA ACTAAAGAAG
    91681 GTCGCGCAGA CGGTTCATTG CCTGAAACTA ATGTAGGTCT TAACGGTTTA GAATGGAAGA
    91741 AATTTCCTTA CTTATTAGTT AACCCTAAAA CTGGTCGTGA ATTCATTCGT ATTGAGTTAA
    91801 CTAAGAAAAC TAAGTTTAAG TCTCAGTTTA TTGAGAATGG CTTAGAAGTT AAAAAGTGTG
    91861 ATATTGAAGA GATGTTGCTG GCCAGTGAAA AGCGCAAAGG CGGAAACATG CCATCAGTCA
    91921 TGAATATTCC GCTTGATTCT ATTAAGGAAG TTTGCTAATC TAATCAATTC AAATTACAAA
    91981 TATATAAATA AAGGAGAAAT TAAAATGTCA GTAAAAACAA ACAATGAAAA ATTTAATGTC
    92041 GAGGCGCTCA TCAGAAATGG TGACATAGTA CTTGAAGACA TGTCCAGAAG TTTAGCTAAT
    92101 TCGGGTGACT ACATGCCTGA ACTATATGAA CGGTACAATC CTAAGGTCGT TGCGCCTGAA
    92161 AAGAGATTTA AGTATAATGC TAATCATGTA TTTGATGAAA ATAAATCTGT TAAGTGGAAC
    92221 CGCGAAGAGG TTGTAAGGCA GAATAAAATA ATTGAGAACG GCGTAAAGAA ATATCATAAA
    92281 GACTTGAATT CTGGCCGCGA AAATTTAATA TCAGATATTA AGATTGCCAT AAAATCATAT
    92341 TTTGGTGGCG ATGCACTTAA TGATGCTCAG ATTGATTATG TCATAAACTA TGCAAAAGAA
    92401 GTATCTGATA GTAAGTATGA ATTAGTTGAG AAAGTAATAT CTATAGCTGA TTTTATATAC
    92461 GATCTTAATA AGTTAGCTAA ATAAGTAAAT TTTAAATTTA GGGAGAGATA ATTATTATGA
    92521 ACAAATCTAT ACTCATTAAA CTCATAAGCT TAACACTTAG TCTTACATTT ATAATTTGTG
    92581 GATTTGCTGG TTGCAAAGGC AAATCTGATA CAAGCAGTGA TAACGACTCT ATGGTTAATA
    92641 CTTCAGACAG TGAAGATGAA TATAAATTGC CTGAAGGTCA GGTGCTATCG GGTGAAGCGC
    92701 AGAACATTAC TATTGACGAT AGAGTAATAA ACAGTTGTTC AGGCGATACT TTATATATGC
    92761 AATTCTTCGA CATATGTTTA GACTTAAGTA AACCTGTTGG TGAATTTATG ACTGCACTTA
    92821 AAAATTCAAA ATACCAATAC AACACAACTT ACACAGAAAG TTCAAAAGGT GAATTTTACG
    92881 ATAGTTCCTT TACTATAACA GTTATTGACA AAGGTATTTG CAATTATACT TATAAGATAC
    92941 AGTTGTATAA CCCATTTAAT GAAACTGTTT TACTAAGTAA ATATTATATT GCTGCTATTG
    93001 AACCATTTTC TAAAGGTGAA ACTCAAGCTG ACCGAGATTT ATATGACAGT CAGTTTACCT
    93061 ACCCGAATGG TTCAGACATG CGATATGATT TTATAATTGG TCCTGGTGGC ATAACTAATG
    93121 GCACATCTAC AGATGTATTT GTTGAACGTA TAATGAAAAG TAGTTATTTT AATAATGACA
    93181 TATCTGTCAC TGAAGGTCGA GATGATGATA GACATCTATT TACTTGTACT CATTCTAAAG
    93241 TCGGTTTAAA TTATAAATAT AATATACCTG GAGCAGTAAT TCGTGGTAGC GGCTCACGCG
    93301 CATGCTTAGT ATATGATATG GTAGTTGATA CTGATAGTAA TACTATATAT AATCCCCATA
    93361 TTGAGTATTA TTATTAAAGT TTAAGTCTAA ATAAATTAAC AAGAAGTTAA ATTTATTATA
    93421 ATTTTGAGGT GTAGAATTTG AACAGCACGG TTACATTGTA TAAGCAATTC CATAAACTAG
    93481 CCAGTACAAC ATCTCGGCTT GAAAAAGAAT CTCTTCTTCA GCTGTATAAA GATGATGAAC
    93541 AGTTTAAGTT TGTATTAGAG TTCCTACTTA ACGGACACAA GATTACTGGC ATAAGCACTA
    93601 AAAAGGTTGA CAAGTCAGTC CAAATTAGTT ACTACGAAAG TGAAAGTGGT GACTACTGGA
    93661 TTGAAGACTT GTTGAATTAT TTTAACGATC ATAATACTGG TACAGACGAT AATATTGCTT
    93721 ATGTTCAATT CTACACCAAT AAATTGGCTG AACAGGACGC AAATGATGAA GTTAGTTACG
    93781 ATATGTTAGT TGAGTTAATA TATGATATTG TGACAAAATC ATTTAAGCTT GGCGTCGATG
    93841 TAAAAACTGT ACAAAAAGTT TACGGTAAAG ATTTTATAAA AACTCTTGAT GTAATGTTAG
    93901 GTACAAGTAT TGAGCATTGT AATATTATTC CGCATACTTG GATTAGCATA AGCCGTAAAC
    93961 TAAACGGTAC TCGTTGTTTT TACTATAAAG GTCATTTATA CAGCAGACAG AATAAAGAGT
    94021 TTATTAACTG TGAACACATA ATAAGTGATT TGAATGCGCT GAGTGAAAAC AGTGAATTTA
    94081 AGGATTATGT ATTTGACGGT GAACTGTTAC TTAATGAAGA AGGTCTCTCT GATAGTGAAA
    94141 ACTTCCAAAA AGGTACAGGC ATTGCGATGT CAAAGAGTGA TGACAAATCT GGTTTAAAAC
    94201 TGGTTTTATT TGATTTGTTA CCTACGTCTG AATTTGACGC TGGAATATCT ACTGCTAAAT
    94261 ATGTTGAACG TAAACACCAG TTAATTGAAA TAAGTAAACT AATTGCTGAG CTTAATCTTA
    94321 GCAATGTACA AGTCGTTGAG TTTGTTTATG AAGGTAATAA CACAGATGAG ATTTGGAAGG
    94381 CTCTAGACTA TGCTGAAAAG AACGATTGGG AAGGCGTAAT GATAGATCTT AATTCGCCAT
    94441 ATGAGTGTAA ACGAACAAAG AACCTAATAA AGGTTAAAAA GTTTTATACT TATGATTTAC
    94501 TTGTAACTGG AGTTGAGGTT GGTACTGGCC GAAACGTTGG ACGATTAGGT GCTGTAGTCG
    94561 TACAATTTAA GGGCAATGAA GTTCGCGTAG GTTCTGGCTT TAGTGATGAA CAGCGTATTG
    94621 AATTTTGGAA AAATCCTGAT TTAATTGTTG GTCGAGTAAT TGAAGTTAAA TATAAAGAGG
    94681 TAACTAAAAA TAAAAACGGT ACTGAGAGTC TGCAGTTCCC AGTATTTATG CAAATACGTG
    94741 AAGAAGGCAA AGAACCAAGT TTGGAGTAAA CATTAAAGAT ATGAATAACG AATTAGATTT
    94801 AAACTTAAAG CAAAATATAT TAAAGGATTT GAACGAGGAG CAGACTGAGG CTGTCAAAAA
    94861 TATTGATGGC CCAGTACTTA TATTAGCTGG AGCTGGTACT GGTAAAACTA AAACATTGGT
    94921 ACATAGAACT GCATACATGT TAGCTTCTGG TATTAGCGCT AAAAACATAC TTCTATTAAC
    94981 GTTTACTAAT AAAGCAGCTA ATGAAATGAA ACAACGTATA AGTGATTACG TTGACTCTGA
    95041 TGAGGCAAAT AAAATAACAG CTTCTACATT TCATTCATTC TGTTCAAGAT TTTTACGCGC
    95101 TAATGCTACT TTGGCTGGCT TTAAAGAAAA TTATACTATC TTGGGTGATG GCGACCCTCT
    95161 TGATATTATA ACTATATTTG CAGACCAAGT TAAAAAAGAT TTAAAGGATC AAGGTCTAAG
    95221 CTCAACTGAT TTTCCTACCG CTCGTCAAAT GCAAAGTATC TATAGTGAAT GTATAAATAA
    95281 TATGCGATCA CTTGGAGACG TTATAAACTC ATTAGACTCA ATTAAAGGCT ATGAAAAAGA
    95341 AGTCCGTTCT ATTTTGACTG ATTTTGTAAA ATACAAGAAA AGTCATAATA TGATGGACTA
    95401 TGACGATCTA ATTTATTATA CAGTTAAGAT ACTGCATAAT AATGAAGATG TACGTCGTCT
    95461 TACAGCTAAC ACATATAAAT ATGTTATGTG TGATGAGTAT CAGGATACGA ATAAAATACA
    95521 GGATGATTTA TTAAATCTTA TAACTAAGGA ACATAAAAAC TTAGCTGTAG TCGGTGATGA
    95581 TAATCAATCT ATATATGCAT TTCGTGGCAC TAAAATAGAA AACATACTTA ATTTTGATAA
    95641 GACGCATGAA AACTGTAAAA TCATAAAGTT AGTTAAGAAT TATAGAAGTA CTCAGGAAAT
    95701 ACTTGATGCC TGTAATACTG TAATGCTTCA GGCTAAAGAA GGCAGACGTA AGGACCTTGT
    95761 AGGATTTAGT CATGGCGAGA AGCCAAATAT AGCTGTATTT GAAAATTCAT ATGATGTAGC
    95821 TGCAGCTGTA GTTGAGACTA TAGAGTGTTA TCATAATGAA TTTAAAATAC CTTATATAGA
    95881 TCAGGCTGTT ATAGTTAGAA ATTCAATGCA GTCTACTTGG ATTGAGCAGC AATTATCAAA
    95941 ACGTAAAATA CCTTTTGAAA AGTTCGGTGG TATTAAATTT TTCCAACGCG ATATGGTTAA
    96001 AGATCTTGTG GCTTATTTAC GTGTATCTAA TTCAACACAA GATGCAATTG CTTGGTTACG
    96061 TGTTTTACGT ATAATAAGAT TTGTCGGTAA GGTTAATGCT AAGAATATTT CAGATGATGT
    96121 AGTCAATGAA GGCCTATCCG CATTAGTGTC TAAGAAGTAT GCACGAAAGG GATTTTATAA
    96181 AGATTTAGTT AAACTTAAAT CTGTAATTGA TGACATTAAG ACTATGACGC CTAAGCAGCA
    96241 AATAAAATAT CTTTTGGACA AATATTATAG CGATACTTAT TTAAACAATT TAAACAACAG
    96301 TAACATAAAC GATGATCGTA AAAAAGAATT AAATGAAAAG TTTAAACGTG ATAAACAGGA
    96361 TATGCCTATT CTTTTAGATT TAGCAGATTC GTATACATCA ACAAGAGCTT TTCTTGAGGA
    96421 AATTGCCTTA GCATCTCAAA ACCCGCCTAA AGATGGCGAT TATGTAAACA TAACGACTAT
    96481 ACACTCAGCT AAAGGTTTGG AATACGATGT AGTATTTTTA GTTGATCCTG TTCAAGGTCA
    96541 ATTTCCTAAA ACTGATACTG ATTGCGCTGA CGACAGAGAA TCTTTAAGAT GTCTTTATGT
    96601 AGCTCTTACT AGAGCAAAAC GGCATTTACA TATTGTGTTA AGTAAAACAA GTAGATTTGA
    96661 CTGCTCAATA AATCAACTAT CGCACCATTT AGATGATAGA GATATTTTAG ATAAATTTAC
    96721 ATACGACCCG CATGATTTAG CTGATTTATC TACTTGTTTA AATGTTGAAG ACGAAAATGC
    96781 TGCAGAGAAC GATAATTTAG ATTGGGACTT CCTATAACTA ATTTTGGAAT TATTATGTAA
    96841 GAGGTGAAAT TAAAATATGA TTACAATTAA AGGCGAAGTC AATAGCGCTG ATGTATATGC
    96901 ATCAATAGTT GATGATACTA CAAAAGAACA AATAAAACGT ATATGTGATC AACCTGCGTT
    96961 TGCCGACTCT AAAATTAAAA TAATGGCTGA CTGCCATGCT GGTGCGGGTT GTGTTATTGG
    97021 TACTACTATG ACTATTAAGG ATAAAGTAGT TCCTAACATT GTAGGAGTAG ACATAGGATG
    97081 TGGCACGCTG GTTATAAAGT TGAAAAATAA ACATATTGAA CTTCAGCAGG TAGACAAATT
    97141 TATAACGCAA AATGTTGTTG CCGGCATGAA GTGCCGTTCT GAAAATCATG CTTATGCTGA
    97201 CTGTATGGAT TTAAGTAAAC TTAGATGCGC TAAACATTGC AACATTGAAA AGGGTTATCG
    97261 TTCTATTGGA ACATTAGGTG GCGGTAATCA TTTTATTGAA TTTGATAAAG ATGATGAAGG
    97321 AAGCCTATAT CTGGTTATAC ATACTGGTAG CCGTCATTTA GGTTTAGAAG TAGCTCAGTA
    97381 TTATACTCAG TTAGCTCAGA ATAACATTTT AAATAAACCG AAGATATTTA TTAAAAAAGA
    97441 AATTGAACGT CTCAAAAGTG AAAACAAAGA ACATGAAATA TCTGCACGAA TTGCAGAGCT
    97501 TAACGCTCAG TTTAATGCGT CTAAACCTAA TAAGGAATTT GCCTATGTTG AAGGCGAAGA
    97561 TTTTGAAAAC TATTTACATG ATATGAAAAT AATGCAACAG TTTGCTGATG TAAATAGAAA
    97621 AGCAATTGCT TCTGATATAC TTAAAGGATT AAAGTTAAAA GTTGATGAAG AATTTACTAC
    97681 AGTACACAAT TATATTGATA CAGAGAATAT GATTGTTCGT AAGGGTGCAG TAAGTGCTAA
    97741 TCTTTGTGAA AAACTTATAA TTCCGATAAA CATGCGTGAT GGTTCATTGC TCTGTATAGG
    97801 TAAAGGTAAT CCCAACTATA ATTATTCTGC GCCGCATGGT GCTGGTCGCA TACTTGGGAG
    97861 AAAACAAGCT AAAGAGACAC TAACAGTTAG TGAATTTAAG AAGCAGATGA AAGGTGTATA
    97921 CTCATCAACA GTTAATGCTT CTACATTAGA TGAATCACCT ATGGCGTACA AATCTATAGA
    97981 TGCTATATTA GAAAATATAG GAGATACTGT TACTGTATAT AAGAATATTA AACCCATATA
    98041 TAATTTTAAA GCTGGAGACG AGGATTGAAA ATTAAAATGA AAATTGTAAA AATACCTGTA
    98101 AAAATTAAAG AGCCAACGTA TACAGATGTA AACTACATAC ATGTTTTACC AACAATACCT
    98161 GATGATAATA TTGAATTAAA GTATGTTATT GGTGCATTAC AGCAAATAAG TGAAACGCGT
    98221 AATACAAATT TAATTAAGGT TGATTTATCG CATGATGATA TTATCTGTTT AACTTTAATT
    98281 TTACACTATA ACAACAATAC TATACCATTT GACATAATCG TCAGTAAACA TTGTTTTGCA
    98341 AGTGACTTCT TTAATATATT TAAACGTCAA CTTGACAATG GTATACGCGA TGTAATTCCT
    98401 GACAGGTAAT ATTTAGAGGA TATAAACTAT GAATAATTTA ACTGAATTTG GAAAATGCAT
    98461 GAAGCTTCAG CTTCTTAATC ATAATTTGCA TACTGTTGAT GTTGCTGAAA TGATGAACTA
    98521 TTCACCTGCA TATCTATCTG CAATATTTCA TGGTAAACGA AAACCTACAA TTAAATTTCT
    98581 AAACAAATAT TTAAGGTCAT TAACCAAATT GTTAACTGAA GATGAAGTAA ATGACATAGT
    98641 AAATACTTAT TATAGTAGTG AACGTAAATT AGTTATCGAT TTGGCTGACA TGTCTAATAC
    98701 AAAACGCGAA TTAGCTTATA AGCTGATTTT ACTTCTTAAT GAAGTTGAAA CTGATGAAGA
    98761 TGCTAAATTA TGGTTAGAAA GGATTAACTC ATATGTCAAA AACTAATAAT CAGGTAAATC
    98821 TTAAAGACGG TATTTATATG AACCTTATTG CTGTTAAAAG CGGAGTTGCT TATCCAGCTG
    98881 GTAGGTTGTC ACTCAGCGAA TTGTCTGAGA CTTTAACTAT TGCACTAATG AACGGCCTTG
    98941 AAAAATCTAT TTGTGATACT ATGGAAAACA ATATAAAGTT AGCTGCAGAT AAAGCTGAAA
    99001 CTAAAACTGA GACTGAGAGT AATAAAGATG AATAAATTAA ATATAAACAC ACATGAAATT
    99061 TGGTTTGAAA ATGTAACTGC ATCTAAAATA TCTAAACGTA AAAGCCAAAC AGCTAAGTAT
    99121 ACTATTGAAC TGGAATTTAA TGCTTACGCT AATCGTGAAG ACACGCTTAA TGTTAACTTG
    99181 AATGATTACG AAAAAGAATG CTTAGCTAAT TACATATGCA AATTACTAAA TGAAAGTGGT
    99241 GACAGTCGAT ATGTATGATA ATGTTTTTGA TAAAAGATGC CCTATATGTG GCGGTGTAAT
    99301 TGGTTATCAT ATAAATAGTT ACGGTCGAAT AGTCGAACAA TGCAGTAGTT GTAAACATAT
    99361 TATACCAGAC GATCCAGTTA TTACAACAAA TAAAATACCT ATAACTGATT TTAATAAACA
    99421 GTCAACATAT GCAACTAGTA CACCTATATC AAATAATCCG CTAACAAAAG ATTATGGCTT
    99481 TGGCGATATT GTTGTAGCTA AAGACAGTTG TCATATGTTT AGAACTTGCC CAGATCCAAA
    99541 TCTTAAACCT AATGAATTAT CTATTTTATG TAATTTAATT AAGATTAAGT GCGGTGAAAT
    99601 AGAGATTAAC TTAGACACGA ATAGAGATTT AAAACATATA GACTCTATCG TGATAAACGG
    99661 TATTAGATTT AAGAAAGTAG AAGAGTGACA ATATGACAAT TAAACAGCAT GCTGAATTAC
    99721 TTGAATACAT ATTCAAATAT AATAGTTGGG ATATAAATGC TATACCGGAT AATTTAGATA
    99781 GCGGAAAACC CATGATCAAA TATGTTGATA GCTCTTTTGA TACAAGAGAT GGACATATAT
    99841 GGTCTATTAA GTTGATATGT CTATTAAATG ATAAGTCTTT TCGAGTTGAA ACAGATGAAG
    99901 AAGTTGCAAA AGTATATGAA TGGCTTAATA AGGAGAGAAA ATAATGGAAT TTGCAATAGC
    99961 AATATTTATA TGGTTAAGTG TTATATCTTT AGCACTCTTG ATTTTAGCAG TAATAACTTT
   100021 CATTGACGAT ATTAGACCTT TTAACGCTAA AGCAATGCAT AAAAGAAATT TAAAAATTGC
   100081 AAAAAACCTT CTTAAACATA ACATAAATGA TGAGCGAAAT AATATTAAGA CCGGCATACT
   100141 AAATAATACA GACTATTGTT ATGTTCGTAT TGTGTATAAA GAAAACATTG ATTGGTTAAA
   100201 AAAGAAAGGT TTTAAAATTG AACCTGATAC TAATTCTAGT GAAAAACATT TCTATGGAAT
   100261 AAGTTGGTGG AAATAAATGA ATGCACACAA AGCAGCAGTA AAGACTGCAA AAGCTTATAA
   100321 AGCTAATATA AGAAATGAAA GGTACTGGAC GAAGGTTGGT ATAAAGAATG CAGATTATTA
   100381 CGGTAAAGGA TGTGTAATTA AAACCATTTA TTATACTGAA AATCTTGACT GGCTCAAAAA
   100441 GAATGGTTTT AAGTATACTA ATTACCTAAA TTATAAGAAT CTCTATATTA TAAGTTGGAA
   100501 GGATTGTTAA TATATGAAGT ATAGAAAGAA ACCTGTCATA GTAGAGGCTA TTCAATACAA
   100561 CTGTGATAAC TTGATAGAGA TTTTTCATTT TTGCAATAAA GCTTATTTCG AGCATATGAG
   100621 TCAATCTTTG ATTATTGATA TGCTTGAAGG CAAAATGCAT GTTGATGAAG GTGACTTTAT
   100681 AATTAAAGGC GTGCACGGTG AGTTTTATCC TTGTAAGCCA GATATATTTG AAGAAACCTA
   100741 TGAAGCTGTA AATACGAATG ATGATCACAT AAGTGTTAAG CCTAAGCGTC CTTGGTTTAA
   100801 AACTTATTCT GAAGAGCCTA CATTAGAGAA TACAGAAGAT GGCGACATGG TTTGGTATAA
   100861 AGATGAACTT TATATAAGAT CCGGTGATAG TATTCTTATT CCACAGAAAT TAAATAGAAT
   100921 ATAAGAGGCG TTTAAATTGA ATAATAAAGA ATTAGTTGAT AGAATATTTA ACCATATTAG
   100981 CGAAAACTCT AAATTTAAAC CTTATAATAT TGAGTATGGC GATACATATT TTGTTTTCAC
   101041 GGGTGAACCA AACAGTGTTA TACATTTTCG TATAAAAGGT GTTAATAAAC ATTGGAAGTT
   101101 TGGTATGTGG GTACATTCCG AATACATAGA TGACGATAAT TTTGCAGACG AGCCTGTTAT
   101161 TCAATTCTTT GCTCAATGGG ATAAAAATAT AGATAAATTT AAACCGTCAA GAAGCGATAT
   101221 TTGTGTAACC ATTACAGCTA AACAGTTCGA CACTGAACCC AGTGATGAAT GGCTTTTTTC
   101281 TGATATTATT GATACTTTAA CCGCTATGAA ACTTCATCCG ATACTTTGCT ATAATGGAAT
   101341 ATGCGGAAAC GAAATGATCG GATACTTGAA AGTTAGAAGT TTTACTTTTG AATTTATTAA
   101401 AGAAGAATTT TATCATTTTA TGCAGGATTT CGTAAAGGTA ATTAAAACAG TTATATTTTT
   101461 ACCTATATGC AAATTTAAAG TTTGGATAGC AAAAAAGCAT AGCTGTGTAG ATTTTATTGA
   101521 AATATATAAT TTTGAAAAAC GCAATGTTGG TTGGTCAACA GACCATGACT ATGAAATAAC
   101581 TTGTAAATTT AAACAAGATG CAGACGAAAA AGATATGGAG AAAGTTGCTC GTATTTTTAA
   101641 ACAAATGGAA TATGGTAAAT ATAATCATTA TCATCATGTA GTTGGTGTAG ATTATTTTAC
   101701 TCAGGTTGGT AAAAAGGGTT GCTTTACATT TGATTTTGAT TAGGTGATAA ATATATGACA
   101761 ATTAAACAAT ATGCTGAAAA TCAAAGGTCG CAACAAGAAT GAATAAAGCT TTTAAGTATC
   101821 GGTTATGTCC TACTCAAGAA CAACAAGAAA TGTTTGCAAA AACTTTTGGT TGTGTAAGGT
   101881 TCATTTATAA TAAAATGCTT TCAGATAAGA TAGAGTATTA CAAAGAAACA AAACAAAAAC
   101941 TAAATAATAC TCCGGCTCAA TATAAGAAAG AATTTGAATG GCTTAACGAA GTTGATTCAC
   102001 TTGCATTAGC AAATGCACAA ATGAATTTAC AAAGTGCTTA TAATAATTTC TTTCGTAATA
   102061 CTAAAGTTGG ATTTCCGAAA TTCAAAAGCA AGAAACACAA AAAGAACATT TATACAACAA
   102121 ATAATCAAAA TGGAACTATT TCTATAATAG GTAATCATAT TAAACTACCG AAAGTAGGTA
   102181 ATGTAAAAAT AGTTTATCAC AGAATAATTC CAGACGATTA CAAGATAAAG TCTGCAGCTA
   102241 TTACTAGAAC TCGTTCAGAT AAATACTTTG TATCTGTATT AGTTGAATGC GACAATGATA
   102301 AATCATTTGA ATATACAGGT AAAAACGTAG GTATTGATTT AGGTCTTAAG TATTTTATTA
   102361 TAACTAGTGA AGGTTTAAAA ATAAGTAACC CTAAATACTT TGTTAAAAGT CAAAATAAAT
   102421 TAGCTAAATT GCAAAGAGAA CTTTCTCGAA AAACAAGAGG CAGTTCTAAT TACAATAAGG
   102481 CTAAGTTTAA ATTAGCAAAA CAATGTGAGC ATATAGCAAA CCAACGTAAT GACTTTTTGC
   102541 AAAAACTGTC TACACAGTTA GTTAAAGATT ATGATATAAT TTGTACTGAA AACTTAAATG
   102601 TTGAAGGTTT ACTTAAAAAT CACTCGTTGA CTAAAAGTAT ATCTGATGTA TCTTGGTCAA
   102661 TGTTTATAAG TATGTTAACT TATAAGTGTG ATTGGTATAG TAAACGATTA GTTAAAATAA
   102721 ACCGATTTTA CCCAAGCTCT AAATTATGTC ATAGCTGTGG TTACAAAAAT AATAATTTAA
   102781 CTTTAGCTGA TAGGTATTGG ACTTGTCCTG AATGCAGAAC TAATCTTGAT AGAGATATAA
   102841 ATGCAGCTAT GAATATTTTA AATGAGGGTT TAAGAAACAT TAAATCTAAT ACAATTTAGT
   102901 TTAAATTTTT TTTAAACTTT CCTGTGTATA CCGTGGAGTA CACGGAAATT TACGCTTGTG
   102961 GACTTTATGT AAGACGTTTT ATATGTTTAT TTTAAATATG TAAAATGCAA CGAAGGTTGA
   103021 AGCAAGAAAC CTTTTTATTC GAGAAATGAA TTTAGTTCAG CAACATAACT AAATAAATAT
   103081 TTATAAATTT GTTAATATAG TTTATAAATA TATATGAAAG GATATACTAT GGAATTATTT
   103141 AATATTGAAA AATGTAAGAA ATGTTTATAC TATCAAAAGT GTTTTTATAT GGGTGATGAA
   103201 CCTGAAGGGG GATGTGAGGA TTTTAAAGAT TCTTCAAAGG TAATTGAATT ATTTGATGAA
   103261 GATGATGTAT TCAAAATTCG TGGTGACATT ATAAATGAAC TTATAATTGC TAATAATCGT
   103321 AATAGAAAAT GTCAGAAAAA TGAAAATGCT ACTACTTATG AAAAGAATAT TAAAAAGGAT
   103381 TATCTTAAAG AAGCAGTGAA TATAATTAAA TTTAAAGAAG TTTATTTGTT TCCAAATTAT
   103441 AATGCTGAAT GTGATAGTTA TAATCAGTAT AATCTTAAAA CTGCAGTATG TATTGACGAA
   103501 TGTTTTAAAT ACTTAAATGA AAATACTGAT GAGACCCGTT TAAGTCTTAT TACTACACAG
   103561 CCACATTTTC TAAATTTTAA ATACAGTGAT AGACTATTTG TTGTTATTGC TAATAGAGAT
   103621 AATGATGGTG ACATAGAATA CAGTACGCAT GAAATTACTT TAGGTGAATG TGAAGGTACT
   103681 GATAGAGAAA TTACAACTAG TCTTAATTTA GAAAAGCTTT TATACAGTGG TGAGTTCAGT
   103741 TGGTACAGGC CTGATTTTAT TAGATAAGGA GATTGATTTT TAATGTTTAC AAAGTATAAG
   103801 TGTTTTGGTG AAGACCAGTA CGTTAGTCTA ATAAGGTTTA AAGATATTGA AATTGGTGAC
   103861 ATATTTGTCA TCAATTATGA TTTCACTAAA CCGATGATTA AAACATCTTG TGAGTCGTCT
   103921 TGTGAGTCGT CTGAACAATC ATACTGTGCT ATAGATTTAA TTGACAGAAG ATTTGTTTGT
   103981 ATTGCCCCAG ATAAGCCTGT TGCAGTATTT GCTGGTCAAC TTAATTTACC TGTAAGTTAT
   104041 TACAAATTGT ACAGAAAGGA CTAATGTTTT ATGTATTTTG ATTTTATGTC TATTAGGATG
   104101 GGTCTTCAGT TAACATGTAG AAATACACAC GGTAAAAGGT TTGTAGTTGT GGATTATGAT
   104161 CAAGCTTTTG TTTATTTAGT TAACTTAAAT AAGCGGTTTA AATTTATTCC CTTTAAATTT
   104221 GTACACACAG TAAGCTATGA TACTCTTAAT AGAGACTATA AGGTTTGGTA AATATTAAAG
   104281 AAAGGACTAG TCATAATATG AAAAAGATAC TTGTTCTGGT TACAACTTTA GTTATGTTTC
   104341 TTTCTGCTTG TGATGCACCA TTTTGGTACA AAGTTCCTGA AGACGGTTAT GTATATGTAT
   104401 GCGAAGATCC ACATATTGAA TACATTCGTG ATATTAACGG AAGCATAAAC CCAAATTCGA
   104461 CAATTGAACT AGATGGCGAA ACTATTGAAT TTGATTTGTG TTTTATTGGT ATGTCTGTAC
   104521 GTGCTTGGAA ATATTATGAA GGTTATTATG TTTTACGCGA TAGTGATTTG TTGTTTGTTG
   104581 GCGAAGTTAG AAAAGTTAAA GATGACGGTT TTACTATTAA ATTAACTAAG AATACGGATG
   104641 ATTGTAAAAC TTTAATTGAC GATTACGATT ATAAGGAATT TGTTTTTAAG AAACAATCTG
   104701 ATGAGGGTAA TGAAAAATGA ATTTTAATTT TAAATATGTA GTTTTTGCTG CACTTCTTAT
   104761 ACTTATAATT ATACTGATAG CTTACATTGT AGCTTCAGTA TTAGTTACAG CTCCTCTTAT
   104821 AAAATTATTT TCTATTTGGC ATACGCGCAA TGCCAAGTCC AGCTATAAGT ATTCTGCTAG
   104881 AGCGAAACGA AAAAATCAGA AACATGAAAT ACGGTTAGAA ATACGTGAAG TATTATGTGT
   104941 AATTGATCTA ATGGCCTCAC AAGGTAATTT TACTGCTAAA TTTAATATTA AAAATTCAGA
   105001 GACTACGAAA TATTTAAGAC GTAAAAATTT TAATGTTGTA TTTTGTAGTT TAAATGAAAC
   105061 AGATGTAGGT TATGCTGATA TTTCTTGGGG TGAACATGAA TGATGTTTAA TTTTAGTAGA
   105121 GATAGAATAA TTAACCAGCT TGAACAAATA AGACTGAAGC ATGTTAGAAG AGAAATAAAA
   105181 GACATACGCT CTAACATTAA ACATAACATT GACGCTGGTT TTATCTGGGC TTACTATTTA
   105241 ACTGAAGATA TTTATAGCGA TGTCATTCAG TATTTTAAAG ATAAGGGTTT TATCATCAAA
   105301 GATCAATTTG CTATAGTTTG GGATTCTGGT AAGTATGATA AGTACTATGC CATTTACAAT
   105361 AGTAAAGGCG ATTTAACCAT AGGTTCATAT AAGCAATACT TAGACGAATA TAGGAAAGAT
   105421 TACGAATTGT ATGATTCAGG TAAAGGGTTT TGCTCTCATT TTGGTGGCGC CTATTGCTGT
   105481 AAATACGATA TGAAATGTAA GAGTTGTAAA CACTGGGTTT ACTATCCTGG TCAAAAAGAG
   105541 GTTGGAAGCA ATGACTAAAA AAGAATTTGT AGAGAAGTAT TGTAAGACGT GCGGAACTCA
   105601 GAGATGTGAG GGCATAGGTA CAGAACAGTT TGACAGTTGT CATCATAGAA ATGAATTAGA
   105661 CGGTTATGAA GAAGACATTA AACATAAACT TGATTTAGAG GAGATATTGA GAGTGTATAA
   105721 TGAACATTTA AAGAATATAT CGGGTATACA GTCACATCCA GTAGACCCTG CAATTACAAA
   105781 TATAGGCACC GGTGACCCAC AAAACATAAA TTCTAATTAT GGTTGGAGTT TTGGCTATGG
   105841 CTGGATATGT CCTCGTTGTG GTAAAGTGCA CGCACCGAGT GTAAAAGAAT GCACATGTAA
   105901 ACCGGAACCT AAATCAAATA CTAAGACTTA CATAGATGAC AAAGATCCTT CAATTAAACA
   105961 TGAATTACGA TCAAATTCAT TTTTTCACAC AGTGCCACTT GAAGGCTATT GCAGAATAGC
   106021 TTCTCCTGAA TACAGACGTT GTGAGAATGA AGATAATCCC ACATACGAAA AGTGTAGACA
   106081 TTGTAGTCAG TGGATTACTA TTATGCCCGT ATAGTTATTA AAGGTCGGTG TTTTAAATGA
   106141 CAAGAGAAGA AAAAATTAAA GCGCTTGAAG AAAAGTTATT GAATGAAATA GCCGAAGAAA
   106201 AAGTTGATTT AACAAAAGTT TTAAATTACT CATTAGAAGT TAATTCTCCA CAAAATTTTA
   106261 ATCACGCAGC TATGAATTTA GCTTCTTTTG TATTATTAGA AGAAGCTATT TCTTGTAAGT
   106321 GTATGTTCCG AAGTGTCACT TCTGTTATCG ATTCTGATGT AAGATATGTT GTTGATGAAG
   106381 ATACTCTTGA TGTATTATTA GATAAAATAT ATATATTAAG TTCAATTAGA GAAGAATATG
   106441 ATATTCATAC CGATTGGAGT GATGAATGGT GGCAGTACAA TAGTATTTCA ATATGTGAAA
   106501 AAATTGCTTA TGACAGAAAG AAAAGAGAAG AAAGTGAGAA TAGTTAAATG AGTACATTAG
   106561 TTGTAGGTAG TGCCATTTAT AAAGTCATAA ATTACAATAT GAATAATTAT ACTTTATTCT
   106621 GCAGTTGTGA AAATTATGAG GCGTCTAACT TAGCTAACAT GTGGGTAAAT GCAGCAACTG
   106681 AAAAAGCTGT TAGTGAATTT TTAAATTTAG ATATTGCGTT TAAATATACT GAAAAGTGGG
   106741 ACTTAAATAA ATACGCAGAT AGATTTGTTG AGTCATCACA TGAACGTCTA AAGATAGACG
   106801 ATAAAGTCAA TTTATGTATA AACGATATTG AGCAGTATGA CATATATGGA TTGTTTTTAA
   106861 AATCATATAA TGATAAAACT CAACAAGTTA ATTTTACATT TGACAGATCA TGCACAAGAT
   106921 TAGAAAGGCG TAAAGTAAAT GAGCGAGAAT AGAGAAGTAT TTGTAAAACC AAAAACTTAT
   106981 GAAGACGAGC TTAAGTATGT AAAATCAACT TATATGACTC CAAAACTAGT TAAACAATGT
   107041 ATAGATGATT TACATAGTAC TGTAGAAAAA GAAATTAAAT TTGAGTCAGA ACACAACAAA
   107101 TTACTTGTTT CAGATTTATG TGAACAGACA TACAGACGTT ACGTAATGAA TTTCAAAAAT
   107161 GTATATTTTA ATTTAAACTG GTTTCAAAAA CTGCTTTGGC GAATATTAGG ATTGCATAGG
   107221 TTGTGGATGT ATGAAGAATA CTAATAACAA AAATTCAAAT AAAAAATTAA AATTAGTTTT
   107281 ATCTTATCTT GTACATATTG TAGACAGACT AAGTTCTGTT TATAATTTAT CTTTTGAAGA
   107341 TGCTTGTAAA GCTGTTGAAG ATTTAAACTT GATTGACTTA TATAAAGATG CTTATGATTT
   107401 TCTATTACAT GAAAATATAA TGACTTGGGT TGATTTAGCT TATAAACAAT ACACACGTAA
   107461 TAAATTACAA AAGTCTGATG ATAAAGTTAA ACTTAAGTTT ATCAGCAATG ATAGTTCTAT
   107521 CGACGATAAC GATACAGCAG ATATTGTGTT TAACGATTGT AAACCTATAG TTCTTGATAA
   107581 TAAAGTTAAA ATTATTATGG AAAATGCAGC ACCTAAACAT TTAGACAAAA ATGATCGTTT
   107641 ACAAGAAGGC GTAGATGTAT TAAATGATTT TAAGTTATCT AGTCAGGAAA TGAAAGATAA
   107701 CTTTAATAAA CTATTTGATG AGCAGAAAGA AAAACTTTTA CATTATAAGC CTGAAATTTG
   107761 GTATAAAGTC TATAATAAGC AGCCAACAAC TAAAAATACA ATTGCAGGCG ATATAGTTTT
   107821 CTATGATAAC CAAATATGGT TCAATACGGG TAATATAGTT ACGCCAATGC AGTATGCGGG
   107881 CTTAGAAGAC TGGGTCGACC CTGACGGTAC AATACGAAAT ACTAAAAAGG AGTCAGATGA
   107941 TACTAACATG GACAATTACA TCATGATAAA CGGAATTAAA ATAGAATTGA CTGAAGAACA
   108001 AATAAAACAA ATTAGTGACA TAGCTAGTAC TTGTGCCAGT GAATATAAAA ACGAAAACGA
   108061 GAGTCCGTTT AATGATCGTC CTAAAGTAAA TGATAGTTTC TATTACATTA CTTCTGATGG
   108121 CGTTAAAAAA GATATTAAAG ATGAATACAA TGCCAAGATG ATTACTGTTG CAAATAGCTT
   108181 TAATGATGAA GCTTTTGCTA ATCAGTTATG TTTACATGAA ATTCTTAATC GTAAACTTAT
   108241 GAAATACGCA TATGACAACG GCGCAGAAGA TATTGCATGT GATGATTATA ACGACCACTT
   108301 TTACATCTAC TTAGACTGTC ATGTTCCTAA TAAACTTACT ATAGGTAGAA ATACCTGTCA
   108361 TAAAAATCAA GGCACCGTTT ATTTCTCAAA TCCAAAAATT GCTGGGCAGG CAATAGAAGA
   108421 CATAATTAAA CCGTTTATGA GACTTAATCC GGACTTCGTT TGGTAAACTA TAAAGGAGCT
   108481 AAATAAAAAT GGATGTACAG ACTTACAACA AAGTTTTTCT CCCTCAGTGG ACAACTGCAA
   108541 GTTTATTTAT TCGAAATTTA CAACCTACTT TAGAAGATAA GTGTGATAAA GAAAGCTTGC
   108601 GACAATTGCA AATTCTAGGG TGGAATGAAA AAACAAAAAA ATTTATTTCA GATGTTCTTA
   108661 ACCTTTATAA AGAAAAAGTA GTTAACGAGT TGAATTCATG TAATAGTTAT GAACCCAGCA
   108721 ACATAAAAAA CTGTCCGATT TGTGGAAAAC AAAGCCTTAG TGCTTCAAAC AGTTATTGCC
   108781 GTGATCATAC TAATTCAGAT GATACAGATA AATATCATGT AGACTATAAT GATGTAAGTA
   108841 ATACACCAAA TAGAGATTAC TTCGACAAGA AAGTTGAAGA GGCATTAAAG GAGAATACTA
   108901 TGGACAATTA TATAGTAATC AATGGGAAGA AAGCAGAACT TACCAAAGAG CAATTAAAAG
   108961 CACTTGGTAT TGAAATTGAA AATAAAAGAA ATAATCCTTT TAATGATAAG CTTAAAGACC
   109021 AAGAAGAATA TTTTGTTATA ACCGCCGAGG ATGTTAGAAC CTCTTTATAT GACCATATTA
   109081 CAATTACAGA TATACAAAGG CTGAACAATG CAAACAGCTT TAACGACAAA GATTTTGCTA
   109141 AACAAGTATA TCTCCACGAG TTGCTTAATC GTAAACTTCT TAAATGTGCT TGGGATAATG
   109201 AAGCAGAAGA CTGTGAATGG GATGAGAAAA ACGAACATTA TTACATCTAC CTTAATGCAA
   109261 AAGACAAAGT ATTTGCTGTA AATACAGCTT ACATCCATAA AGAATCAACA GTATATTTTT
   109321 CGAATATGAA TATTGCTGAA CAGGCAATAG AAAATGTTGT TAAACCATTT ATAGAAGAAC
   109381 ACCCTGAATT CGTATGGTAG AAAGGAAACT ATTGTGGATA ATTATATAAT GATAAATGGC
   109441 AAGAAAATTG AGCTTACTGA AGAGCAGTTA AAACAGTTAT GTATTGAAGT TGACGAGAAG
   109501 AGGAATAGTC CTTTTGACAG AGTTAGCAGA TCAGAGAGCT ATTATTTCAT TCACAGTAGT
   109561 GATAATGTTA ATTGTGCAAT TGAAGATTGT CCTGAAGTAG ACCATCATTA TTTTGATAAC
   109621 GCAAACTACT TTAATGATAT AGATTTTGCT AATCAGGTAA TGCTTCATCA ACAGTTATAT
   109681 CGTAAGTTAC TTAAATACGC TTATGATAAT AATGCCGAAG ACTGTGAGTG GGACGCAGTT
   109741 GCTGCAAACC CACATTATTA TATCTACTTT GATAATACAA AGGATCATTT TATTGTTGGA
   109801 GAAAACCATT ATAACCACAG TCAAAACATC TATTTTTCAA GTGAGAAAAT TGCAAAACAA
   109861 GCTATTGAAT ATGTAGTTAA ACCGTTCATG AAAGAACATC CTGAGTTTGT ATGGTAAAGA
   109921 GGAAAACACT ATGGAAAATT ATATAGTAAT AAACGGTAAG AAAACAGAAT TAACAGAAGA
   109981 AGCACTTGAC GCTTTGCGCA CGTTTGACAG ATTTCTACAA ATGGCAAAAG AACAATTTGG
   110041 ACTTACAATT ACACAAAAAG AACCTACTGG CGAAACATTT AAAACACTGT TTGGTGTTGA
   110101 CTTTTCAGAT TGTTCTGAAA GAAAAAATCC TTTTAATAGC AAGCTTGAAG ATGGTGAAGA
   110161 ATACTTTATT ATAGATTCAG GCGGAATTAA ACCCTTTCTA CATAACTACT ATGATGTTGA
   110221 CGTCACTGAT AGCCAAAGAT TAAATAATAT AAACAGCTTC AATGACAAAG ATTTTGCTTA
   110281 TCAAATATAT CTTCATGAAC TACTTAATCG TAGACTTTTG AAGTACGCTT GGGACAACGA
   110341 AGCGGAAGAT TGTGAATGGA ATGGTGAAAA TTGTCATTGG CGTATTTATC ATAATGAAGA
   110401 ATCAAATGAA TTTGCTGTAT GCGGTGGTTT TGTTTGTAAA GAACTTCACA ACTATTTTTC
   110461 AAAACAAGAA GTTGCTAAAC AGGCTATTAG AGATGTTGTT GAACCTTTTA TAAAAAAATA
   110521 TCCAAATTTT AAATGGTAAG AGGTTTATAT AATTATGCAA AATTTAAAAA AGTGTATATA
   110581 CTTAGCTACA GATAACATTT GCGTTGACCA AGGTAGTAAA TTTGATGGTC CTGACTTTAT
   110641 AAAAATAGAT GTTTGCAGTA AACATAATTG GGACAGAGTC GCTTGCCGAG GCGTTAAGTG
   110701 TGGATGTCAT TACTACGACG AAATAAGAGA TGAAGATTTT AATGAGTTAA ATACACTTAG
   110761 TACTTCTGAA CGCGTACAAA TTATACTATC TCATTATCGT GATTTAGATT CAGACAGTCA
   110821 AACTTATTTT ACTAGAATAC CTTCGTGTAT AATAGATTAT TTACTTGATA GTCTTAATAA
   110881 CGATATTAAC AGCAATAAAG ATTGAGGTAG TTTAATTTGA CTGATAATAG TAGTAAAGTA
   110941 TTTGGTATAG TTCATTTTAT AGACGGTCAT ACTGAAGACA TAGTAGATTT TTGTGACGCT
   111001 ACTTGTTTAT ATGATGATGT TAAAACTTGT ATATACTTTA AAACTAAAAC ATCTTCATAT
   111061 AAATTTGTTG AGCGCAATGA AATGATTCTT ACACTTCATA GTGAGAACCA GACAATTAGA
   111121 TTGCCGAAGC GTGAGCGTAA TTGTTTATTT TATTTGTGCA TTGACGATAA AAACGATATT
   111181 TATGTTAATA CATATAGCAT ACATCATATA TCTATTTCAT TAGAAGCATG TAAAAACATA
   111241 AAGTATTATG CGAGCAAAGC ATATAAAATC GTTTGTAAAG AATCTTGTTA TCACGTAAAC
   111301 AATATTAAAG ATGAAAACAA ATTAGTTTAC AATAGTCTTG ATGAGGCGAT TGCTGATGAC
   111361 TGTCGTCCAT GCAAGCATTG CTTTAAAGAT TATTATAGAT CATCTGAACT AATATTTAGT
   111421 GCAAGTAATT ATGATTACGA TGATACATTT TGCCATGATC ATTAGTAAAT TTAAGCAAGC
   111481 AATTGAAAAT TTATCTGCTT ATTTTATAAA TGATGTGTAC ATAAATAAGG ACTTTAAATA
   111541 AATAATAATA TTTAGCAGTG GAGGTAATGA TGAGTAAACA CGATGACAAC AAAGTTAAAT
   111601 TAAACACTGA GTCAGATAAA TTATTTTATA CCGGTCTTTT TATGCTGAAA TTACTGTAGA
   111661 CAATATCACA TATACAGTTA GCTATGATAA TTTCATAGCA ATGACTACAC CCTAATATTT
   111721 TACATCTATT CACTTGGAGG TTATTGCGTG AATATTTATG CAGTTAGCGA TATACATGGG
   111781 TTCTACGATG AATTCAAAGA AGCTCTAGAT AAATCTGGCT TTAAGCCCAA TAACAATAAT
   111841 GATTTATTAG TTGTTTGTGG CGATATATTT GATCGTGGAT CTAAAAACAT AGAATGTATG
   111901 CAATACTTAA ATAGTTTAAA TAATGTTGTA TTAGTTATGG GTAACCATGA ACGATTATTA
   111961 GTAGATATGT TAACTCGCGG TTATCCGCTA TCACATGATA AACATAATCA TACTATTGAA
   112021 ACTGCATATG ATTTAATACT ATATTACGGT TTACAAGATT TGACATTAGA TAAGGCTTAC
   112081 GCTAAAGTTC TCAGCATATT AAATAAAACA TGGCTTAATA AGTTTGTAAA CTATTATGAA
   112141 ACTAATAATT ATGTATTTGT TCATGGCTAT ATACCAGAAG ATAAAGATTG GCGAAATGGT
   112201 AATTGGTCAG AAGCTGCTTG GTTATGCGGT ATAGAACAAC ATTTATTTAC TAGTTTATCA
   112261 AATAATTATA AAAGACTAGA AAATAAAACA GTTGTTTGCG GTCATTGGCA TTGTTCTTAC
   112321 GCTCACCATT TAACTGAAGG TACACCTGAA TTTGGGCCGG GAGCTAATTT TGAACCCTAT
   112381 ATTAGCAAAG GTATTATTTG TATAGATGCA TGTACAGCTA GTACGCATAA AATAAATGTA
   112441 GTAAAATTAC AAGATGAGAG GTTAAATTAA CATGGTAACA AATTTAGACA GAATTGACAT
   112501 TATGTTAGAC ATTGAAACTA TGGGATTAGA CGGGGACGCT CCTATACTTC AAATTGCTGC
   112561 ACAGGCGTTT AATTTAAAAA CTGGTGAATT GATATGTGAA GACGGTATAG GTACTGTCAA
   112621 TTTATTTAGA TCACTTGAGT CTATGAATAA TATTAGAGGC GCTTCATTAT CTTTTTGGCT
   112681 TGATGAAAAT ATAGATAAAT TAAAATCCTA TACAGCATAT GAATTACTGC ATAAACAGAC
   112741 AGATTCATAT TATACGAATG ATAAAGATAT GATTGAGCAC TTTAATGCTT GGGTTTATAC
   112801 ATTAGCACAT TCATTTACAA TTCCTAATGA TGAAGACTTT AAGTGTTTTA CCAGACCTGA
   112861 CATATACTTG TGGGGTAATG GTATTTTATT TGATAATAAA CTTATTGCAA ATAAATGTGA
   112921 AAAGTTTAAT TTAAAATATC CTATAAACTA TCGTTGTAAT AGAGATTTTA AAACTGTAGT
   112981 TGACCTTGCA GCTCAAATTA AGGGACTTTC ATATAATGAT TATTATAATA TGTTTACTTG
   113041 GGACGGATGT AAACACGATG CATTAGACGA TTGTCTAAGC CAAATAAAAA TACTTTGTAA
   113101 ATCTTATCAG GTTATTATGC ATGAACAAGT AGAGACTGAT GATTAACGAT ATAAAATTAA
   113161 GTAATTAAAA TTATATAGGT TGTGTACTAA ATTTGGTACA TAACCTATTA TTTTACTTTT
   113221 GTAAATTAGT TTTCACTATT AAATAACTTA ACTTTGACTA CAATATTAAA TGTAGTAGTT
   113281 CACTATTTTA TGGTGAAACA AAAGTATAAG TTAGGAGTTT ATTTTAACTA TGAAAATTAA
   113341 AGAATCTAAA TCTATTAAAG AGTCATCTAC TCTGTCCAAA CTAGTTAAAT CTGGCTATAC
   113401 ACTAAAAGAA ATACAGAAAT TTTTTAAAGA TGAAACTGGA CTTGATATGA CTCCTGAGAA
   113461 CTCAGAAGAA TTTAAGAAGT GGTCTGCTAG ATTTTTAAAG TCTATTAAAG AATCATTAAA
   113521 TGAAGCCACT ACCGACAGGA TTCAAAGTTT ACTTAATATT ATTGATAAAT CATTCGAAGT
   113581 AGATGAAGAT ACCTCCATAA ATGAAGAAAT TCTACATGAA GATAATAAAA TTAGATTATC
   113641 TGCTATTCCT GGGGTAACAC GAAATCGTGA AGGGGATTTT ACTGACGACG GTAATAGATT
   113701 CCAAGCATAT CTTTACAAAG GCCTAATTCC AATAACATAT TTACGCACAG ATGGTGAGGT
   113761 ATATATAACA ATTGCCTTCC ATGATTTGGC TAATATAAAT TATGAAGAAT ACAAGAAATT
   113821 TCCGTCTTAT ACACATGCAG ATGATTTTAA TGGAGTTTCT GTAGGAAACT TCGATCCTCA
   113881 AGTTTTCAAA AAGAATCTTG ATGCGGCTTA TGACGATGTT ACTATGTTCT TAGACAACGT
   113941 AGAAGAAGTA GACACACAAC AACTAGAGGA CAGAATTAAA GTTATCAATA GTGCCTGTAA
   114001 AGAATATGAA GAAAAAGTTA AACAGTATAT TAAGGATAAT GCTCTTAACA TTATAAAACT
   114061 ACCTGATTAT AAATTTAGTG AATTAAAAAA TTATGTTACT TATGCTTCAA ATAGAACTGC
   114121 AGATGCTATA AGAAACGCCT CTGCATCTTC ACAGCGATCT TTTATGTCAG ATGATATTGA
   114181 AAAATTGAAA GAAAGAATTT CTAATAGTTG GAATTTTAAA TTTATTGAAA ATATTATTAA
   114241 CAGTGTTACA GATGAATCAT TAAAAGAAAG TCTTTTAGAC GAACATGAGT ATTCTGATAT
   114301 AGAGTGGGCG ATAAATAAAG CTTTGCGTGA AAGGCCTGTT ACGGATATAA ATCGTACAGA
   114361 TATAGATGCT GACGACGAAG AGGTTATAAT TACACCTACA TCTTTTGAAG AGTTCACTAA
   114421 AGTTCATTTA CGAAAAGTAG ATATGGCATT AAAACGTCAT GATTACTGTT TTAATATATC
   114481 TGGATGCGAA TACGAATTTG AAGATCCATT TATCGGCTCT GATAAAAATA TACATGTTCC
   114541 GTATTTTGTA GATGATGATA TTGATGAGTC TGTAAATAAA ACAGTTGGTA AATCATTAAA
   114601 AGGATCAATT GAACCTCAAA CATCTTACGA AGATGCTAAA CAGTTAGTTA AAAATATTGA
   114661 CAAGTTTTTA AAAGAAATAG AAGAAAATGG AGTTCGTAAG ATGTATTTTA GTAGTGATGA
   114721 CTTGGACGCA CTACATAAGG GTAGAGATGC AATTATTGAT TTTATAGAAG TTTATGAAGA
   114781 AAATGAAAAT CATACTTGTG AATATAAACT CGCGTTTAAA CCCGTTAATG ACGTAGCCGA
   114841 TGTAGACTGT ACAAATGGAC TAATTAGTAC TGTAAGATCT GCGGGATTTA ATTATCATTC
   114901 AGCTCGCAAA CTGGCCGGTG ATTATTATAT TACAATTATA TGTAAACCTG AAGATCTTTC
   114961 ACGTGCTAAA TTAGCTATAG AGAACTGTGG ATTTTTTAAA TCCTGGCTAG AATCAAACGA
   115021 ATCTATAAAA CCTAAATCCA ACAAACTTAC GTTAGTTAAT GAATCTAATG TATTTAGATT
   115081 TACTAAAAAT AAATAAAATT CATTTAATTA AAGAGAGGAA ATTATTTATG AAAATTAAAA
   115141 ATACCCCCCC CCATTGGTAA AAAGCATAAT ATAGCTGAAG CTATTGATAA ATCTGTTTTT
   115201 AAGGATTATC ATTGGCGTGA CTATGACAAT CTTGATGATT TTTGTAATAG CTTAAGTAGT
   115261 GCTGATGCTG TAGGTTTTGC CTATATGTTA ATTATGGGTC AAGGCATTGC TGAAGATATT
   115321 GCTGATGACG GCGTATTTGA TCAGGGTCAC TCAATAGAGT TATTCCTTGA TGATGACATG
   115381 GAAATGAGCG TTAGAGTTAA TATTGCTGGC AATGATAACG ATGATTCATT TTTTGATTTT
   115441 CTTGTATCAT CTGAAGCAGA CAATCCTAAA AATTGGGACA AATACATTGT ATCAGTTGAA
   115501 TCTACAGTTG AGGAAGAAGA TTCTGAAATG TATAACGCTG TATGCGATCG TCTAGATAAA
   115561 ATTTTACGGA AAAGTAAACG TATACCGGCC AAACATAGAC TTACAAATTT TCCTGGTTGG
   115621 GATGATTCTA CGCATACATT CACAACAGCT TTTATTAAAG ACAATGGTGA TCTTGAAAAC
   115681 ACTGTATATA AACTTGATGA ATGGATTAAA AAGACAAAGC GTGGAAATCT TTGGTGGGAC
   115741 TATACAAATT ATGTTATTGA AGGATCTATA ACTAAAATAG ATAAATCATT TAATGATTTT
   115801 AAGATAGGAT CTTTAAAATT TGAACCTAAC AAACCATATG AATTTGATCA TGCTTTTAAT
   115861 TATTGTGAAT TTTCCTTTGA TACTTTAATT TTACCTGAAG GAACTAAATC AGTTGATCAC
   115921 TCATTTTTAG TTAACCGTTC ACTTAAAGCA ATATATTTAC CTAGATCTGT CGAGTATATA
   115981 GACTACAGTA AGGTAGAAGA AGAGCTTGGT CTTAGAATGA CAATATATTG CGCTGGAAAT
   116041 AGAGACAGCA TATATGTAGT TAAAAGTAGA CATGAAAGTA GCCCTGGTCG TATAAGTCAA
   116101 GAAAAGTTAG ATCAAAGCAT TATATTTAAC GCTACACCAT CAGATATGAT TGCGCATGAA
   116161 TCTGTAAACA GAGGTTATTC TAAATACTCT TTAGTTAAAG AATCTGGTGT TTATAGATTT
   116221 AAGTCTAATA AATAATTTCA ACTAATACAG TTTAATTATT ATAGCTCAGT TGTATAATGC
   116281 AGCTGAGCTA TCTTATATTA CATACAGCAC ATATTATAAA AAGTTATGCT GAAGTACTTA
   116341 ATTAGTTCGC CTCATTTAGT TTTGAGTGCA ATTAGTTAAG TACTTTTATT TTTCATAAAA
   116401 TAAATATACT GTTTACAATA ATAAATATAT TTATGTAGGC AGCTTAAGCG TCTATATAAA
   116461 ATAAATGTAA ACACAATTAA ATTTTAATTC TATAAAGGAG TGTAATGTTA TAGTGTCTAA
   116521 AATACCAAAT GACGTTCAAA AGACCTTTAA CGATATGTTA AATAATTTTG ACGGTTTAGA
   116581 TGTTAAGTAT ACAGACGAAG ATTCTATAAA TCATGAATTG TATGCAAATA TAACTAATGC
   116641 TGACAGTTAT TCAGATTTTA AAAATAAAAT TGAGTCTGAA TTTGAAAAAG TTGACTATAG
   116701 CGATATGTAT GATGCTGTTG AATATACTAA GCAAACCGAC TTTGGCCAAA TAATTGTTGA
   116761 ATTTTTAGAT GACAATAGAT TGGGTATAAC TGTTGATTGG TCTTATTTAG CTGACCAAAT
   116821 GAAAGATGAT TCATCTGAAG AAGTAAGCGA ATGCGCTGAC TTGTTTGAAT CTGAGGCGTC
   116881 TGATGATACT GAAATTGCTG AAGTGATGAC TAATCTATTC GCTGACGATA AGGCTGATAT
   116941 TAGAACTAAA ATTGTAGGCG ACGATTTAGA CTATGATGTA ACCTATGCCG GTGAAACTGT
   117001 TCATGTAACA TTTGATGATG TTGAAGGTAA ATTCAAATAT TATATTAACG GCTTTGGTCC
   117061 ATATGAATCT AATGAGGCTA AGGGCATCGA AAATACTATT GTCAACTTTA TTGTTACTAG
   117121 AGGCCAAAAC AATAAAATTG AAGAATCTAT ATCAAGTGTA ACTCGTCAAC ATGGCTTACT
   117181 TAAATCTGAG GCTGCAGATA TGTATCGCGC AGGCTACGCA TTGTGTTTAT CTGAAGATTG
   117241 TAAATCTGTT TTTTCTAAGG CTGCAGATTA TGCTCAATTC TGTGAGGGTA AAGACGTAAA
   117301 CGGTAACGAT GTTAAACGTG ATTTTAAAAC ACATGACGTA TTTAAAGTTA GACACATTAT
   117361 TGAAGGTACT ATGTATAAAC GTATATCTAA TTATGATGAG TTTGATAATG GTAATGTAAT
   117421 TCATTCAGAC TGGTCTAAAT TATCAGCCGA AGCAGCTGAA GATTTAGCTA AACAAAAATC
   117481 AATAGAACAT CCTGACCAAA TATTTTATGT TCAGTACGAC GACGTTATGG AACCTTGCTC
   117541 TGACATTAGA TGGGTAAACG GTAAATCCTA TAATTGGTCT GATATTAAAT TTATTGAGGG
   117601 CAAGCCTGTG ATTAAATCTG TAAACGAAGC AATTAGTAGT GTTGAGCCTA TTAGTCCTTT
   117661 TAAACGTGGT GTTAGAACTA CAAGTTGTTT AACTAAAGAT CGAAAATGGG ATGTAGTTGT
   117721 AGACGAAGCT GGAAATATTT TAGCTCGCTC ACGTCATGGA AAACCTCAGT ATTTTAAAGG
   117781 TACTATAGAT GATAAAGTTA ATGATTTTCC ATGCACTGAT GAGGATAATA TAATTCTAGC
   117841 TGCTAAAGAA CAGTTTAAAC TTAATTTTAA TAACACAGCT GATAGTGTTC CTGATAATTA
   117901 CAAGGCAAAC GATTTGAAGG AAGCAGTGAG TAAAATTAAA ATAACTAATG TATCCTCTAA
   117961 AGACCCTATT TACGATACAG CGCAGACTGG TATTAGTATA TTTGCTACAG TAAATGGTAA
   118021 AAAATTTGAA TTTATGTTCT ACGGAAACCA TGGAAAAGAG ATAGTTGATG GCGTAGACTG
   118081 TGATGAAGTA AAATTTAATA ATGGACATCA CGAAAAGTTA TTTGTGACAG GAGGTACAGC
   118141 TCGGTCCTAC CCTCTTGAGA TTCCTGAAAA AATCATGAAA GCTGACCCTA AGCCAAATCA
   118201 AAAAGACTTC TCCTTTACAG GGACTCAATA TAAAAATAAA TCGATCTTGA CGTACTTCAA
   118261 GACAAAATTA ACAGATCTGT TAACCAATCA TACTGAATTT TTCGCTCCTT GGTTTTTACA
   118321 GGAAATAGGT TTAAATGAAG CAATTGAAGA ATCTTTACAG GAAGCCTCAT ATGGTGGTGC
   118381 TTACGATATA GCTGATGATG AATACTTTAC AAAAGAAGAG TTAGTAGAGT TTGGTGAAGA
   118441 TGCTGTTGAT TGTATGAATG CAGTCAGCTA TAGCAAGGCC AAACTAGAAA GTATCTTTAT
   118501 TGAGAATAAC GTTATTAAAA TTACAATCAG TTGGGACGGA AACGAGGTTA CAGTAGAACA
   118561 ACCCGTCGAC ATGAGAAGAA TTCGTACTCC AAAAGACCTT GAGAAATATC GTATTCCTGT
   118621 TATTTCAAAG ATTAAGCCTG AATTAAAGAA ACTTGGTTTC GATTTTGGAC CACACCAGCT
   118681 ACAGGATGAC TCCTTAAATG AGTCGTCTGA TTATGAATTA GCTCGTCCAA ATTCAGTTAA
   118741 GTTGATGTCA TATATTGACA GAGGTTTAAT TAACCCAAAA AACACTCTTA GTAGTTTAAT
   118801 TGATTATTTG TCTGATAGTG AAGTTGGTGA ATTCTTAGAC TACATAGTAG GCGAATACGA
   118861 TTTAAATGAA TCTCTAAATG ATTCATTTAG AGAAGAAGTT GAATTTGTAA TGAGTGCTTA
   118921 CGTTGAGACT AACACTGAAT ATAATTTTGT TGTTGATAAG ATTGATGATA TAACTTATGA
   118981 AGTATCTTTA GGTGTGACAT CTGACTACCC TGATAAATCG GTTATTGTAA AGTTTGATTT
   119041 AAGCGGTGAC GATTATACCT ATACAATCAA TAATGAGGGG CCATTCAGCT CAGAGGATGT
   119101 TGACTATATA GCTAATGATA TTTACTCAGC TATCACTAAA TGTCGTATAA ATGAGTCAAT
   119161 GTCTGATGAA GAATTTAAAA ATCAACTTAT TGATGATTTA ACTAAACAGT TTTTCTCTAG
   119221 AGAAGAATCT GTAAAGTTAG TTGATAAGGA CATAAATTGG GCTGAGAATC TGGCTTACGG
   119281 TAACGCTACT CCGGAAGATT TTATTGAGGC TGAAGAATGG TTAGCTAATA ACTAACCATT
   119341 CGCCTTAACA TTATTTAATA CTAATATTTA TGAGGTGACT ATTTATTATG AGTGAAAATA
   119401 AAATAGCAGT TGATAGAATT GTTGATGACA TAGTTGACAA TTTTAAAGAG ATTACTGGTT
   119461 ACGATGTAGC TGATGTGTTT AATAAAAATT CAGATGAGCC TATGTTCGAT CAAGGTATTA
   119521 TAGATAAATC AATAGACAGC ATTAAAAATT ATGTTAGCTA TAATTACGAT GTAGATATTA
   119581 TTGCAAATGA GGATATTCTT TACGCTTTAG ACGCAAAATT AGCCGAAATG CATAACCGCG
   119641 CAATTGATGC AGCTGAATCT GATAATGAAG ATCCTGATTT TATAGTAAAT GAATCTACTT
   119701 GGGCTGAAAC TGAAGTAGAA TTTGGCCCTA TAGCTCAAAA GAAACTTGAG GCTATACTTG
   119761 ATGCTAATTT GTTTGGCGAT CTTGGGGTTG AAATCGACGA CAATAAACTT ACATCAAATA
   119821 TTGTTAACGG CATATTTACA GACCGGTATA GAGTCGCTAA GAAAGAATAT TCAAACTATT
   119881 CAGAAGATGA AATTAAAGCT GCAAGAAAAG AATTATTTAG AATTATAAAC AAGTTTTATA
   119941 AAATGGCTAT AAACAAAATT GAGTCCGAAC CTAAGTCTAA GGCTGAAGAA TCTTATATTC
   120001 CATCTAAAGA CATGGGTAAA ATGGCTATAG AAATATCTGA TTATTTAGGT GAGTTCATGA
   120061 ACAAGTCAGA TTACTTAGAC GATAACTACT TTGATGAATA TGATCGTGAA GCTATGGGTC
   120121 AGACTTTTGA TGCTTTAGTT GATTATGCTA AAACTAAAAG TATGGAGGGT CTTAGTGAAT
   120181 CTGCAACTGA AGATACTGAG ACTAATGCAG ATAATGATCA AGATTCAGAT AGACATTATA
   120241 TCATATATGA TACATTAGAC GATGAAGATA AAGATAACGA TCGTCTTTAC AGTAAATCAG
   120301 AAGCTGTTGA CTTTCTTAAA GAATTACTTA AGATTGAAAA GGAGTCTATA TCTAAGAGTC
   120361 AAATAGAATT TTTAACTCGT CATCGTGAAG ACGAGGGTCT TAACTTTGAT CTTGACCATT
   120421 TGTCTGATGT TGAATTAAAA GCTTGGTTTG ATGAATTTAA TTACAGATTT TATGATCAGA
   120481 ACTTTGAAGA TCAAGTAATT TTTTAAGTAG ATTAAATTTA ATATAGCTTA AATTATATAA
   120541 GGTTCTACAT TTAGTTGACT AAAAAACAAT TTGTAGAACC TTTAATTTTT ACATAAGTGA
   120601 GGTTTAATAA AATGTCAATA GTAAATACAG AGACTCCATA TGATGTTGTA GTTGAGGACA
   120661 ATGACACTGG TTTTCAAACT CAGTTAAATA TCATAGCTTC TAGTATAAGT GAACTAGAAC
   120721 GTAAAATTGA TAGCATGTAC AGCGATTCTA ACACGATTAT AGTTAGTTTA ATTCGTTGTG
   120781 ATAGGGAGTA AACATTAAAT GAATAAAGAT TTGTGTGTGT TATGTGCGGT TCAGATGTTT
   120841 CTGATTTAAG TACACATGTA TGTGATACAT GTAAAAACAA AGTACGTAAA GGCGAAACAA
   120901 TTAAATGCGA CAGCAGTGTA ATTGTAGATG TAACTGAGAA TACTGATGCT TGAGATAATA
   120961 TACAGAATAT ATAAAGCTAT AGATGATAAA GACAAACTAG AGCAAATTAA AAATAATCCC
   121021 TACGCTATAT TAGATAATAA AGTTCAAATA GACATGGATT GTATTATTTG TGAGTCCCGA
   121081 GATCATTTCA AACAACTGAT TAAAGAGCAA TATGGTGATG ATATTTTATT TCGCCGGCCT
   121141 AAGAATGCTA AAACTGGCGA TTTATATTGC ACGATAATTG GTGAACACTG TTATAATGTA
   121201 GAGCGATATT TTAGTAAAAC AGTATTTAAG TGCGACTGCT GTGGAGCTGA AGTAACTACA
   121261 TTTAATAATA ACTATATTAG GCTAAGCAGT TATGATTTAG AACGTTTAGG CTGTAAGTCT
   121321 GAGTATATTG ATAAACGATT TTGTTGTAAT CAATGTGCTA ACAAATATGT AGACAATGAA
   121381 ATATTGAAAT TAGGTCCAAA CGATCCTGAT TTAGCTGGCT GGATTACTCC AAATTCATTT
   121441 CAAAATGCAA ACATAAATGG ATACATATAT AAAATAACAA AACGAAGTAC AGGTGAATTT
   121501 TATATAGGAG AAACAGTTAA TGCACCTGTA TTTAGATGGG GACAGCATTT AAAAACTGCA
   121561 CGTTTTCCAA TTGAAAATAT TGATGATTAC ATATTTGAAG TAATTTATAT ATGTTCAGCT
   121621 ACTGAAAATA GATTTGAAGT TGAAAAGAAA TTTATACAAG AATATTATGC TAAGGATCCT
   121681 AAACATTCGT TGAATATTTC TTGCACAGCT AACGTAGTTA CTACTAAACA AAAACTATTT
   121741 TAGAATTTAA AACTTAAGGA GACAATTAAA ATGATGAAGA GCATTGAACT TACAATCGAA
   121801 TTTACTGGTG AATTAGTTAA AACCGGAAAT GACTATAGCA AATACTATTT AGCTAGATTT
   121861 AAAAATGCAG ACAGACCTTT AAGTTATTTG ACTGGTGTTA GTGAAAATTC TTTTACTGAA
   121921 GCATTAGTTA ATTTAATTAG ATGCGTATCC TAAATAAATA AACAACTTGG TTAAAAACTA
   121981 GACAAATGTT CTAAACGATG TTTGTCTATT ATTTTTACAG TTTGCTATTT ACAAATGTAA
   122041 ATAGTTGTGA TATAATAAAT AATGTAAAGT AAATTGCAAA TCTAAATAAA AACTTAAGGA
   122101 GTCAGATATA TGAAATACTT ATACAATTAT GATTTTGACA GTATTGTTAA AGGTCTTAAC
   122161 GAATTATCTA GTTACAGTGG CTTTAAAGAC GATATAGTAA ATCTACTGAA GAAAGCAGTT
   122221 GATTTATTAA CTGCACAGGA TTCTTATATT AAGGTGTTAA TTCAAAATAA TAAAGCTCTT
   122281 AGGTGTAAGA ATTCTATATT ATCGCGTAAC GCTGATACTG CATTCCAAGA TGGACTCAAT
   122341 GAAAGTAAAG AGTTATATAA ATCTGAGGTT AAGTCTGAAA TATGCAATGA ATTTGCAGAT
   122401 AAGTTAAAGG CTAAAGCTGA ATGTCAAAAT TATACTGATA TAGATACAGA CGGTAAATCA
   122461 TTAGAGTATG AATACTTCTA TATTGATGCA GATGACATTG ATGAAGTATT GCAAGAACTT
   122521 GTATGTAAAA ACAATACATC TGACGTTACG CCTAAGTGGC AAAAACATTA TAAAAGTGGA
   122581 ACTACAGTTA GTGACGGTTT TGTGTCTTCT TGTTGTGATA TGTGGAATGA AAGAAAGACA
   122641 CCATATTGCC CACACTGTGG TGCGAAAATG GACATAGAAA GGAAAGAGGA AGAATGAGCA
   122701 GATATAAAGA TATTGATTTG TATACTAAAA TTCTCGAGGA AGAAATTCGC GACATTAAAA
   122761 ATTTTGAAAA TTCAATGTAT CAGAAAGGAA AGCGACATGG GCTTATGTTG GCAAAGGCAA
   122821 TAGTGTTGAA TGATGAAAGA ATACCTACCG CTGATGTAGC TCCAGTGAGG CATGGGCATT
   122881 GGATTAAGAA TGCGAAATAT TCTTTTGGAA CAATGTATGA CTGCTCTATT TGCGGCACTC
   122941 GCATTCTTGA CGATGGGCAT TCGTGGTATT ACTGTCCTAA CTGCGGAGCT AAAATGAATG
   123001 AAGAAAAGGA AGACAAAGAA TGACATTTAC AAAATTTAAA GAATTGGTAA ATGGAAAATA
   123061 CCCGAATGCA AGAGTTTTTA AACACGGAGA GTTTGCCGGA AACAAAATAA ATATTGGCGT
   123121 GTGTTTCGAT TATGTTGAAA ATTCTAAATT TAACAATACC TATCAATATA ATGGAACATA
   123181 TTGTGAAGTT CTAAATCGTC TTGGAATAAA GGCAATATAT AAGCACGAGT ATAATGCTCT
   123241 TGTTTCTACT CTTGAAAATG TTAAAAAGAG AAACGGCACA AAAAACATAT TTTCGGGTGA
   123301 CACTATTGAT TATTCAAGTA AAATTGAAGA ATACACAAAT CACTTGAACG ATGTTAATGC
   123361 AAATTATGTT ATAGTATAAA GCTCAGATGT AGAATAATAT TGGTGTATGT GAAATTCGCG
   123421 TTTACGATGA CATATAAAAA TTGGAGGAAA ATAGACATGA ATTATAACTA TAAATGTAAC
   123481 AATGAAATAA TCAGAGTGTT TGTATGGGAT GATGATTTTC ATAATGAAGT ATCAGTTGAA
   123541 GATACAAAAA AGCGGCGATC ATATAATCGT ACAATCAGAG AAGATGAAAA GGGAAAGTTC
   123601 TTTACTTGGA ATCACAATAA AATTTATCTC AATGATTGGC TTAAAATTTC TATGAAAGAG
   123661 TTGAAAGAGA AAATTGAAAA TGGAGAGTGG GTTACTTCAG ATGATTTATG TCAAGCTATT
   123721 ATGACTGATG GAATTGACAA TGTAAGATTT ATGGTTCCAT TGAATACAAC ATGTGGTTTA
   123781 TTTTTCTTAA ATGGAAATGA ATTTAAAGAC ACATTATGCA AGGTAGAAGA AAGATGGAAC
   123841 AGATATATCA AACAGAACTA CAAAATCATT CTAATACCAG TTGAACCTGA TGGAAGTATT
   123901 GCGAGCAGTT GTGATTATTA TACTAGTGAT TTTGTATCTC TTATTAAAGA AGGGCATATT
   123961 AAAATTGTAG CATAAAGCAC AATCAACTAA AATTTCTAAT AAGGAGTAAA ATCATGTTTG
   124021 TTTATACGGA TAATAAAAAT AATAGAATAG AGGTTACTGC AAACGAACAG TTAGTTAGTG
   124081 GAAATATATC TCGCTGGTAT ATCTATATAG AATCATTTTC AGACAATAAA AGAAGTGGTC
   124141 AATTATGGTT TACAGATGAA AGAGGACTTG TAAAGTTCTT TGATACTGAA AAACAAGCTA
   124201 TAACTGAAAT TAAAAACTAT CTTAATAATC TTATGTCTAA GGGTGTTATA AAGGAATATG
   124261 CTGAGGAGTA GTAAAATGAC TGAAGATGAA ATAAAAATTC AAGCTTATAG GGAATTTGCG
   124321 AATAGATTAA GAATGCATAA GAGAAAAATG AAAGGTTTTG ATTTAACCGA CGAATTTTGG
   124381 GATTATGCAG TTTTAGCTGA AGACATTGAA AACACTTTAA TAGAAATGAT AAGTGAAATT
   124441 ATATGATCAA TAAGCGATAT ACTGATGAGA AAATTTTAAA GGCTTTGGAG TGCTGTTTGT
   124501 GCGATAACTC AGAATGTCTA CAGTGTCAAG ATAAAGAACT TTGTGAAATA GAACGTGATG
   124561 AATTGGCTGT TAAAACACTT GATCTTATCA CTCGCAAAGT ATTAGAAATT GAAAGGTTGA
   124621 AAGCGGAAAT TGAGAGATTG AAAGAAGAAC GAATATGAAA AATGACTTAA CAGAAAAGCA
   124681 AAAGCAATTT ATAAATATGA ATAAATTTTT GCCGAGAGAA GTTAGATTTT ATGGAATTAA
   124741 AGTTATTTAA AACAATAAAA GCAGCTAATG GTTCAATCCT TAATAATTAT TTAATAGGAG
   124801 ACTACGTTAT CAGTGAACGT ATATATGACA GTTTTACATG TATATACACA ACACCCAATA
   124861 TTAACGCAAA TGATTTTCTT CCTGTTATTT TTGCAGATGA CGAAAACGAA GACGGCATTA
   124921 TTACTAATTT TAGAATTCAA ACAACTTCAT ATGGTACATT AAAAGTTGAA GATGTAAAGA
   124981 AATTTATTGA AGCTTATAAC GAAGCTGTAG AGGTTGTAGA AATACTTAAA GATAAGTTTA
   125041 TTGGTAAAAA TAAGTAAAAT AAGAGGTAGG CTGATCATAT GTATGAAATT ACGATGTTTG
   125101 AGGTAGGAGA ATAAATTATG TTAATGAAGA TTGCACATCA CAATGATGGC AAAGAGAAAT
   125161 TAGATTCACA TACTTGTTAT TTATTTAACG ATGCTGATGG TTATCATGAC TTTGATATAA
   125221 CAAACATTCG TGGATATGGA GAGACAAAAG AAGAGGCAGT AGATAACCTC AGAAAAGAAC
   125281 TTGAGTATTA TTTCAATGAA CTTCACGCAT TGGAAAAGAT GCTTTACGAA ACAGATGTAC
   125341 TTGATAATGA TATTGTTGAG GTTGATTATA TAGGAAGTGA AAGATAAGGA ATGAACGACA
   125401 AATATGACTT TGCATGTATG GTAGATAATA TATTCAAAGA ATGTAAAACT ATGAGTGATA
   125461 TAAATTTTAG ATTTATTGAA ATGCAAAATG CCCTAACACA TTTATTCAAG ATAAATATTG
   125521 AATTAAAATG CACGGAGGAT AGAATAAAGT TAAATGGCTG ATAAGAAATA TACTGATGAG
   125581 GAAATTATAA AAGCGTTAGA TATATGCACT CAACAAAACA GTTCAATTCC TTGTTGTGAT
   125641 TGCCCGTGTT GGAATGACGA TGAGCAAGAA TGTGAAGTAA TAGACGATAA TGTAATTCTT
   125701 GACATTATCA ACCGTCAAAA GGTGGAGATT GAGAGATTAA AGAAAGAGGT ATCTGTAGCA
   125761 AGAGATGCTT ATATATCTAT TCAAGACCGA TATGAACATG CTAAAACAGA GGCATATAAG
   125821 GCATTTGCTG AAAATGCAGT TATAAGACTA ACTGACAATT ACCATTCTGA ATATGCTCAT
   125881 TGGATTGATG ATACAATCTA TAGTCTCCTA AAAGAAATAG CTGGTGAGGA AGAATGAGAA
   125941 AGATTTTGTT CAGAGGTAAA GGTGATAAAA AATATAATGA GGGTGATTGG TACTACGGTG
   126001 TACCAATTCA AGATAGTAAA TATTTACAAA TATGTACCAA TATTTCAAAG AGAATAGTGT
   126061 TGCCTGATAC TATTAGCGAG TTTATAGGTA AACATGATAA AAATGGTAAA ATGATTTTTG
   126121 AAGGTGATAT TGTAAAGGGC CGACTGTTTT ACGAGGACAG TGCAAGACTG TACGTTGTTA
   126181 AATATTCAAA TTGTAATACA TCTTATTATT TTGTGGGTGC AGATAAGCGT CTATACTCAA
   126241 CGAGTAATAT ACTTGATATA GAAGTACTTG GCAATATTTG GGATAATCCA GAATTGTTAA
   126301 GGACAGAAAT GAGTGATAAA AAGAAAGAGA GTAATAAGTA TGACTGAAAG TGAATTGTTC
   126361 ATAGAAGAAG TACTAAATAA TAATATGACT CCTATAAACA TATTAAATTG GTATCACAAT
   126421 TTCTACCGTT TAGAGAATAT GAGGGTGAAG ATGAATGAAA GCGTGGCTTG TAAGAGAAAG
   126481 AGATGAATTT TGTGCAACAG TTGTGTTCGC AGACACAAGA GGAAAAGCAA GGGCTATGGC
   126541 ACTGTGTACT GAATGTTGCG AGGACGCAGA TTTTTGTAGT ATTGAAGTAC ACAGACAACC
   126601 ACAAATGGAC AAGTATTACA CTAACGGGAA AAAAGAAATG TATTGGGGAT ATTCACAAGA
   126661 CCGAATTGCA CTTGCTAAGG ATTGCGGGTT TAGTTGTAGT GAAGATTGCT TTGATATAGA
   126721 CGATTGTGAA ATTTGTCCTG CAAAAGAATA TTGCGATAAA TATAGTGATT ATATAGAGAA
   126781 GTGGGGTGAT ACAGAATGAC ATACGAAGAA GCACATACAT TTCTCGAAGT AAAACAACGA
   126841 GAGATGACCA GAAACAGGAA CTTATACGAT GAAAAAGCAA TAAGCATAAA TGGTTTAGCA
   126901 ATATTAGCAC TTGAAAAGCA AATGCTGAAA AAGCCTATAA ATGTTGAAAA GCATTATTAT
   126961 AACTGTCCTT GTTGCAAACA AGATTTAGGC GTTTCAGACG ATGATATTTT TGTTTATGAA
   127021 AATCCTACGC CAATGTATTG TCCTAAATGT GGTCAAGCAT TAGATTGGGG GTATACAAAT
   127081 GACTTGTAGA AATTGTGCTT TCGTATTTGA CAAAGATAAC AACTTGCCAA GATGTAGTTA
   127141 TCCCTGCTTA TGTTGTCGTG ATAATTCGCT GTTTAATTTA GCATTAAAAG ACTGTTACAG
   127201 TTACTATTAT TATGGACACA TACCAAAGAA CACAAGCATA GGCGAATTTG CAAAACTAGT
   127261 TAGACATTAA AGGGTGAGCT GAAGAATGAA TTGTCAAGAT TGCCTATATT ATGAAAGGTG
   127321 CAAGAAGTTA GGAATATTTA ATATTGAAAC ACTTTCAGTA TGTGAAGATT TTACTGGCCA
   127381 TTCAGAATGG GCGCATTTGC CGTGTAAAGT AGGAGACACA CTGTACGAGA TTACAAGCAG
   127441 AAACACAATT AGCGAATATG AAGTAACAGC AATACGAATA GAATTGTTTA ATGTTTTTAT
   127501 TGATTGGAAA CTAATACAAG GGTTTGTTGA TAGGTATATT TCTGATGTGC CAGTAAGCGA
   127561 AATTGGCAAA ACTGTATTCC TTACCCGTGA AGACGCAGAA AAGCATTAGA AAAAATTAAA
   127621 AGACTTGGGA GAAGATAAAA TGACATATGA GGAAGCTATT AAGACAATTA AATTAGCAGT
   127681 AGCAGAAGTT GAATGGAATT ATCCTATGGA CTATGCAGTA GCATTTGAAA TGGCTATTTC
   127741 TGCTCTTGAA AAGTCTATAC CGAAGAAACC TACAAGAATT AACAAAAATT CCGTATTTGA
   127801 CGGTAATTGG AAAATGATAT GCCCTTGTTG TGGTGCTAAA CTCATAGAAC GTATTACAAC
   127861 GGAAACCGAA AGCTACCCTG TTGAGTATAA TACAACAAAA CATTGTTGGT GCGGACAAGT
   127921 TTTAGACTGG AATAATGAGG AGTAATTTAG CTATGAATGA AGTATACGAA AACTTAAACT
   127981 TTACTGTATG GAGACATAAA TATCATAGAG ACAAATTTTT AGTATTTGAA TATGATTATG
   128041 AAAATAAAGC TATAACTAAT AAACCCTGTC CATTCACGGT GACTAATAAT GTATTAGACG
   128101 CCATAGCAAA TGTTCAGCAC TGTGATGAAT ATTGTGGCGG TTTTACTAAT TTATACGAAA
   128161 AGTATGTTTA TAGTGAATTT TGGAATACTA TTGTATTAAA AGATTCTAAA GAAGTAGATC
   128221 TCGATGGTTA TATTGGAACT GTTACAAAAG AAATACAATT ACCTTTAGGT GATTTTGAAA
   128281 AAGTTAATTT AATTGAAATG TCGGATGCGC ATGTAAATCT ACTTGAACAA ATAACAAAAC
   128341 TACAAACAGA AAATAACTTA CTTAAACATG AATTTGCCAC AGCTAATAAA GATACACAGC
   128401 ATTATATTGA TTTATACACT AAGTATGAAT TAGAATGCAA CAGTCTTAAG AAACTGTTAG
   128461 ATGAAGGCAT AAAGAAAAAT TGGTTGGTTA AACATGTACT TGACGCATAT CGTGCAACAC
   128521 AGCCGGAGGT TAACTAATAT GTCATATGTT AATGTTGAAA GTATGATTGA GCGTACTGAA
   128581 GACGCGCGAA AACTTGCCGA TGGTATATCT ATAGATGGCA TAATCAATTA CCTTAATAAA
   128641 GCTTCTGTTG ATGTTTGCCG AATACCGAAG TATTTTATTT ATGACAACGG TGGAAGCATT
   128701 GACAAAGTTA TTTACGAATT AAATAATTCA CCAAAACTAC ACAACACATT AGACGATGTT
   128761 TTAAATTATG TAGTCTATAG ATATAATAAT TTATATTCCA AGTCAGATTT ATATATTCGT
   128821 CAGTATAGTT ACGATAAACG TATAAATAAA ACTGTCTATA TGATTACTGC AACTAGATCT
   128881 AAAAATTGTG ATTACATTAA GGAATTTGGT TCGCCTCAGT TTGTTAGCTA TTTAATTGAA
   128941 GTTTAAGATT AAGGAGATTG ATTATAGATG ACAATTAAAG AATATAATAC TGTGTATTTA
   129001 CCTAAAATTG AAAAAGCTGA AAGTTTTATT TACTGCATAA ATCATGCCTT AGACAAATCT
   129061 GATGACAATG CTAGAATGCA AATGCAAGTT ATAGGTTGGG ATGATGAAAC AGCTAAAACT
   129121 ATAAATGAAG CATTAGAGTT ATTACGTAAG GAGTATCTGT CTAAAATAGA GGAACCTGTA
   129181 AAAATAAGAC CTGTCATTTA CGGCTTTGAT CTTAATACAC AATGGGGCTT TCTAAATAAT
   129241 CAATATCCTT GCTGTATACA AGATGCATAT AGTATAGTTT ATTCATCTGT AGAACGTGCT
   129301 TACTTAGCGT CAAAAACTAC AGATGCAGAA AAGCGTTTAC ATATTGCTAA AGCAAACACT
   129361 AATAAACTAG CTAAAGCTTT AAGTGATGCA TATGCAGACA TACCTAGTTG GGAAGGCACC
   129421 AGAGACTGGT CTATGTATAC TAACTTACTT AAAAAGTTTA AAAATCCCAT ACTGAGACAA
   129481 AAGCTATTAG ACACAGGTAA TGCTAAGCTG ATTAACACAG TTAAAAATTG TGATAACTAT
   129541 TGGGGCCAGT GCACATGTAA ACACTGTAGA CATTCTCAAA TTGAATGTCA AAATAAATTA
   129601 GGCGAATTAC TTATGAAAAT ACGCGATGAA GCTCGTGAAG GTAAAATAGA CTGGAGTAAG
   129661 GTAAATAATG TCGAACAGTA TAAATTATAT ATTTAAAGCT AAGCCTATTC ATACAGATGA
   129721 TAGTGAATTT GTATTTGGCT ATTTAGTACA TAGAAATGAT CTTAATTCTA ATAGGTGTTT
   129781 TATTTCTTTA GGTGATTTGC ACGAATGTAC TAATACAGAA GTTGAAGTTG ACCCTAAAAC
   129841 AGTATGCCCA TGTACTAATG TACAAGACTG TACCGGTAAG TGGATTTACT TACACGACAT
   129901 AGTAGAATAT GACGACGGTC AGTACAAATT TAAAGGTGAA GTTGTTTTTG AAGCTGGAGC
   129961 CTATGGTGTA GGTAGTAGAG ACATTATTAA ATTAGATTTA AAGGACTCAT GCGCATGTGA
   130021 TAACTTTGTT AGTTTTTGGG AGTTACTTTG GAATAGTGAA GACCCATGCT CTAACGAAGT
   130081 TCCTGTAAAT ATTATAGGCA ACGTATTTGA TAATAAGGAG TTAATTTAAT TGACTAAACT
   130141 AACTAATAAG AGCAAGATAA ATATGCATGA TCAAAAAGTA GCTGCAGATA TTCTAACAGA
   130201 ATTTGCCTTT GTAAATAACA TGGACGAATT TTGGTCTGCA TACAATAACA TATTTAAACG
   130261 ATATGACTTG TGCGATGATC CCTTTACTAA TTTACCTGTA TCTACTGAAG AATACTGTAA
   130321 AAACAAATTA AGCTATGAAA AACAAACAAT GGTTGAACTG TACGGTCACT GCGATGGCTT
   130381 AGATTAACTA AAGTTCTATA TGTATGCAAA ATTGTACAAA TGTAAAGTCT GATGTTTGTA
   130441 CATATTTTTA TCACTTGACT ATTTACATTT GTAAATAGAT GTGGTATAAT AAATAATGTA
   130501 AACCGGAAAA ACAAAACCTA AAATTAAAAT TAAAACAAGG ACGGTACTAA ATTATGACTA
   130561 GAGAATATGC AAAGAAACAG TTAGAAACTT CAACTGATTT AGCTACTAAT AATCAGTTAA
   130621 GTACAGTTAC ATTCTTTCAG ACTGATTTGA TTACGGGCGA AGTAAATTGC TATACTTCAT
   130681 ATTTTAATAA CAGGGTTGAG CTTAACAGTT ATGTTAATAG TAAAATAGCT AAACTCAAAT
   130741 CTATGTTTGT TCCTTATTAT TGCTACATTA ATGGCTTTTT GTACTCATCT AGTGGCGATC
   130801 TTTTATTTTA ATAGTAAGTA GTCTAACTTT AATTAAATAT GGGAGTGTTA AGTTTATGAG
   130861 CAAGTATCAT AATAATTTAA TTGAAATACG TAAGATGTGT AATGATACAT TTATGTGTAA
   130921 TTACAATTTT ATGCCGCCTG TACTAAGATT GGAAAAAGAT AATCACAAGC AGATATACGC
   130981 TCGTATAGAG CGTGATATAA ATCATGACAT ACATAATACT GATATTGCAG TATATTCTAT
   131041 AGAGCCCTTG ATTAAGGACT TTGTAAAGAA TATGAAGAAG TGTAAAATTG CAGTGACATA
   131101 CGAAATAGAT AATAACAACA CAGTTTTCGA TACTGAGTTT AATACAGGAG AACGTCCTAA
   131161 ATTCTATTTA CATTTAGAAT ATAAGTTCGT TAAACAGCCT AAGACAAAAT AACAATAATA
   131221 TTTATAAAGC AATTTAATTT TAAAGAAAGT TGGTTAAGTA TAATTATGGC AGTTCGTTTA
   131281 ATTAAAGAAG ATGCTACTCA GGATAAGAAG TTAGATTTAA TTAAATCTAC AATTGAAGAA
   131341 ATGAGAAAGC ATGTAAATGA GATTGAAGCA GAGATTAAAG CTCGTACAGG TTATGACATT
   131401 AAGCTTACAC TTAAAGATCT TGAGCAATAT AGAAACGCAG ATTATCATAT TGATTTTGAA
   131461 GATGTTGATG TACTTGATAA ATGCGGAATA TTTAAAGCTG CACTTGATGA GTGTGTATTA
   131521 GGTAATTTTA ATTCAGGCAT ACAGGTTCAG TTAGCTACAC AAGATAAGGG TTACGACTTA
   131581 TATGGTTCAA TAGCTAAAGC TCCTGATGAA GTTAAAGACA AGGTTAAAGC TTTTCTTAAA
   131641 GATAACGATA ATGTTTCGTT TAACGATGTT ATAGAAAAAG GAATGTCCTT TGCTAAATTG
   131701 TCTGATGAAT TAGACAAGTA TCAATCTGTA CGCTATGATC GTAAATTTAG TGACGAGTTT
   131761 ACGCGTTTAA GAATCTATCA TCCTTATGAT AAAGACGCAG TTAGTATTTG GGGTAACTTA
   131821 GATCTTAAGT ATCGTCATAA AGAAGGCGGC AGTAATGGTA TGACAGTATT AAATTATCAA
   131881 TTTAGCTCAG AAACAAATAA ATTTGCTTTT AGGTGACATT GTTTATGAGT AAGAATGTTA
   131941 GAGAAGACGA ATATTTCGCA TATTTGGATC AACATATAAC TGGAGTTAAA CGTTCTTGGT
   132001 CTGAAGTGCT AATGCCTGAA CTATTAAAGT CAAACGAATT TGATGCTGAT ACGCTTGGTG
   132061 ATATAAGTAC ACAAATCGAT GAACATGATG CATCTAAATA CGATGATATA GAATTTAATG
   132121 CTTATTGCAA TTACTTTTAT CCTACAGATG AATGTCCTAA GAATGAAGTC GAATTTGACT
   132181 TTGCTTGGCT ACATCATCAA AAAGTAAATC CTCATCATTG GCAATACTGG TGTTTAATTC
   132241 GTGATGGTGG CGAAATAGTT CCTATGGACA TGGCCTTATC TAGTATATTT GAAATGTTGT
   132301 GTGATTGGCA TAGTTTTAGT TTACGTAATC CCGAGTCTAC TGCGTATACT TGGTACAAAA
   132361 ATAATAAAGA TAAAATGATA CTAAGTGATG AGACTAGAAA AACTGTTGAA CAGTATATAG
   132421 ACTATTTTAA AATGCCTCTC ATTCAAAAAT AACCAATACG GTAAAGTCTA AATAAATAAC
   132481 TGAGATGTTC AAATGAATGT CTCAGTTATT TTATCTTTTA TTTTAGAGTA AAGGACTGAT
   132541 ACTATGGAAG TAATTAAACA GGAAGAACGC AAGGCTAAAA AGAAACATTA CTGTAATTTT
   132601 TGTAATGAAG AAATTGCACC AGGTGAAAAA TATAACTATT CTTTCCTTAA AGATGGAGGA
   132661 GAGACATATG AATGGAAATC TCATAAGAAC TGTCAATTTA TAGTTGACTG TACTTGGGAT
   132721 TATGTTGACC CTTATGATGG TTATACAGAA GATGATTTTT ACTATACCTG TACGGAAATA
   132781 TGTCTTAAAT TTATTTGTCC TAATTGTGAA GATAATACTA ACTGTATAGA CTGTAACTAC
   132841 GATAAACGAT ATTGTATAGA TAAATTAGTT GACTATTTCA AAGAACACGA GATCGTTAGA
   132901 GTTAATGCAA GTACATTTGA ATTTAGAAAA CGTACTGAAC CTATAAAGGA TATAGTATAA
   132961 AATGTCTAAA ACTAAAGAAA CACAACTAAT TGAAGAGAAG TTGGATAATT GGAAGCCTAG
   133021 TAAGTTAGCT AATTTTAAAC CTTCTTATAT GAGAACACAA GTAGGTATTC ATGAATGTAC
   133081 AGTTACTCAC GGGGATACAA AGTCGGGTAT TGTCGACTAC GTGTGGATTG CTGACGGCTT
   133141 TGCTAATGAG AAAAGTACAT ATAAGTGTAC ATTATTGAGT AGCATAAAAT ATGTTAGTCC
   133201 ACAATTCAAA TGTAATAGAC ATCCTGAAGA GGACTTTAAT GCACTAAAGT GTTATACTGA
   133261 ATTAGGTGTA GTCGACTCTG TATGTAATAA TTGTGTAATG AAATGCCGAA CAATTGAACG
   133321 CGATATTGCA CACTACGTAA TTTGCTTCGA AATTAAAGTT ACTGTAAATG ACTTCTATTC
   133381 TTCTCATGGT CATAATTTTG TTGGCGATTT GAATTATTAC ATACTGTTAA ATACAGTGTA
   133441 TGACAAAGTA ATTCAGGACA TACCAGAAGA TATTGGTGTA ATAGTTGCAA GTATAAATAA
   133501 AAATGATGAA GTTACATTTA GAATTAAACG TGACTCAAAG CTAACTGAAA TATCTGAAGA
   133561 AGATAGAAAC TGGTTTCTAC AAACTGCACT GTCGCGTGAG CGCAAAAAAT ATAAAGATTT
   133621 AGAGCAGTTA CATAAAAATA CATGTAGTGA TTATGAATAT AATGCTAGAA ACATGGCAAG
   133681 TAAACTGTAT AGCTATATAT TAGATTTAAA TGAATTACCA AGTTGTTTTA GTCAAAGTAA
   133741 ATTTAGCAAT AAGTGTATAT GTTCTAAAAC TGAATGTAAA GACTGCAACT ATTCATATTC
   133801 TAAATACAAT CGTATGATTA ACGAATTGCT AAAGGAGTTT GGCTTTAACA ATTAAACTAC
   133861 AAATGAACAA TATTAAATAG ATTTATAACA TGGCTCAAAT AAATATTATT TGTGAGGGAT
   133921 ATTATTAGTT ATGACGAAAC AAGAAATTCT TAAAGTCGCG AAACCTATAA CATTTACAGA
   133981 CGCTATGGTC AAGAATACAC TTAACGGTAA TTTAAAATCA TTTTTATATA AAGCAAAAAC
   134041 TCAACCTGAA CCCGGTGTAA ATATTACAGA CTTCTGTGAA CAGGCGTTTG TTTATGATCA
   134101 GGATAAGAAA TATATAATGT GTAAATGTTG CAATCATATT ATAGATACTG AACCTAAATT
   134161 TAACATTGGC GATATTTTAT ATGTGAGAGA ATATACTGCT GATGTAGACG GGCAAACTGT
   134221 TTATAGAGCA GATTTTGATG ATACACCTAA AAATATTAAA TTTACTGCTC CTTCAAGTAT
   134281 GTCTAAAAAT TCTGCACGTA TATATTTACA AATTACAAAT ATCGATGTAT GTAAATTTAA
   134341 AGCTATAGAC AGAGATACAT TAGTAGCTAT GGGATTTAGC TTATTAGATT GGTATAAAAA
   134401 CTATATTGGT TATGTATACG TGTTTGAAGT TCTTAATCCT GTAAATTAAA CACGTTAAGT
   134461 AAAGTATATC ATTTAATATG GCTTGCCTTA GTGGTGAGCC TTTTGTTTTA TATAAGTTAA
   134521 AGCTAAAGTT TACAATAATA AATATAAGTA AAATGGCTCA CAATATTTTA CATAAAGAGG
   134581 GTTTTAAATT ATTATGAGTG TACAGGTTAA AAACTTAAGA AGGCATCTTA AATATTACGA
   134641 ATACGAAGGT AAGAAATATA GAGTACAAAA TATTAAAGAT TCTCAATTTT ATTTCTATCC
   134701 GGTCTCAAGT AAACCTGATG GGAATTACGT GTTCTGCATA TATGACGATG ACTGCCAATT
   134761 TAGGTTTATC AATCATGCAA CAATGAAAAC TATAAAAGTA ATTGAAGATT ATCCACATGA
   134821 TGAATTTAAA GACATACTTA AGGAATTAAA TAAACTTAAT AATGAATTAT AATAAGGAGG
   134881 CACATACTGT GGCTGAATTA ACACCTGAAA TGCAAAAGAC TATTAAATTT AATGATGAAT
   134941 ACTTTCCTCG AATAGACATA AGAAATAGAG CTAAATATAC ACCATTGTAT AAATTTGGTG
   135001 ATAGATCTTT TGTATATGAT AAAGAAAACA GCTTGGTTAT TTCTGTATTT AAGGATAAAG
   135061 AAGAGCTTGA GATTTTAGGT AAAGACACAC CTTGGCGTGA TTTAGACTCC GTAGGTTTAT
   135121 CGTTTAAAAA TTGGCAAGAT AAAGAAGCTC GTGATGAATA TCTTACAGCT TACACAGATG
   135181 ATCTTGATGC AGAATGTAGC TATTTAGCAA ATGATTTTAT TAAAAATGAA TTGCCTATGT
   135241 ATCAACAGAA TAAAGATTCT AAGTCTGTAA CTGAAGCAAC TGGCGATGAA ACTAAAAAAG
   135301 GTTTAAACAT TAAAGATCTT GAATCTAATA CGAATAAATC TTGGTTTAAT AGTTTACCTG
   135361 ATGAGGCCAA GAAAATGGTC TTGCTTGTAG ACACTGGCGC TATTGATATA AATAATCTTA
   135421 TAGAAATGAT TTGCGACTAT CTTGATGCAG ATCAAATATA TAAAATGTTC AAGGATTTTG
   135481 GTAGAATAGA CTTAGATGAA TACGAGGTTG TTCAGTAATG AGTATTGATA TAATTAAAGA
   135541 AGAAAATACT GCACTTGAAA CTACTGAAAC TGAAACAGAA AATAAAAACG ATGTATCTAA
   135601 TTTATCTGTA GGTGAAGTTC ATGATGTACT TAATCCTGTT TTATGGGATG AACAGTCTAA
   135661 ACTTTGGCCA GAAGTAAAGC AACATATATT AGACATAGTT GAAGAGTTCA GAACTAATTT
   135721 AGATATTGAA TTAGACGTTG TAGATATTCA ATTAGTTGGT TCTAATGCTT CGTTTAATTA
   135781 TAATGAGCAT AGTGATATAG ATGTACACAT TGTAGCTAAC TTTAATGATA TGGGTACGCC
   135841 TGAAGCTATT GTTCAGCAAG CTATGAATGC TACTAAAGCT CAATTTAATA AAGATTATGA
   135901 TATTAAATTT AGGGGATTAG ATGTAGAAAT TTATGTAGAG AACATTAACT CTGCTACTAT
   135961 GTCAAATGGT ATATACTCAG TTATGAGAGA TAAGTGGATT AAATATCCAC ATAAAATAAA
   136021 AGTACCTAAT GTAGAGCTTG AACCTGAACT CAGTGATACA CGTTCAGAAA TAAATGCAGC
   136081 TTTAATATCT AAAGATGCAG GTCAAATTAA AACTATGATA AACAAATTAT ATTTAATGAG
   136141 ACAGGATTCT TTAGCTGTAA ACGGTGAATT TGGTAAAGGC AATTTAATAT TTAAACAGAT
   136201 TCGTAATGAT GGCTTATTAG ACGGGCTTAA AAACAAATTA AAAGAAGTTC GTTCTGATGA
   136261 ATTATCTATT GAATCTGTCA ATGAAAGTTT AGGTGAAAAC AAAATGTCTA CTTGGTCAGG
   136321 TACTTTAGTT GTTGGTGCTA AAGACTGGTC TGATTTTGCT CACTTTGCAC AGGATATGGC
   136381 TGATTTAGTT ACTGAGGCAT TAGCTAATAA TCAAATTAGT TGCGAACCTA TTGACATATT
   136441 TAAAATGAGA CATGTAGAAG TAAATGATCC AGGTTATACA TATTGGTCTA TACCTGTAGA
   136501 ACTTTCATAT GCTGACTTTG ACGTCGGTGA TTTATGCTTT GCTGTTACTA GTGCAGTAGA
   136561 TTCATTTGAT ACTAGTACCT TCACAGACGA TGATGAAATA GGTGAGCTAC GCTGTGACAG
   136621 TGTTACGTCT AATGCTTAAT CTCGATAAAT ACATATAAAT TAACATATAA GGAGTTGATG
   136681 CATTAGAATG AAGACTGTAT ATAAATTATA TGATTTAAAA TTTGTTAGCT GTACACAGGA
   136741 AGAATTCGAC AATTTATTGA CCAGTGAGAT TCGCGATGAC TGTGCTTACA TTATAGTAGA
   136801 TAATCTTGGC GCTGTTAGTA TTCATCTTAA TAGCACAGAT GAGAGATTTA AAAATCTGAT
   136861 TGATTTAGTT AATACTAAGC AAGACTATTT TGCTGACGTG TATATTCCTG GCAGTAATAC
   136921 AACATCAATA GTAACAGCTA GTACGCCAAG TCTGCAAATT TACTGTAAAG ATTCAGACAG
   136981 TATGTTGATG TTAGAAAAAT ATGCGGTGTC TTTAGATGTA ATGGAAGGTG CAAAATTGAG
   137041 CGTTGATCGA GATTGTGCTA AATTTTACAC CACGTCAGAA AATATGGCAC CTGTATTTGG
   137101 AGTGGCTACA CCAATGAGCA AGCAGCAATT AGATTCTATG AGCTATGCTA CTGCTGACGA
   137161 TGAACCATAT CAAGCGGCGA ACAAAAAATA TGTCGATGAC AGTAGATTAT ATGTAACTAC
   137221 ATTTTAAGAA AGGAGACGAT ACTTTTGGCT GAAACAAAAA CGACCATACC TGTTAAAGTT
   137281 AAAATGGGAG CTGAAAAAAT AGCTCGCACA GTTGCTAAAG ATGGTACAGA TATTGCAGCA
   137341 TCAAATCTAC CTGAATTTGA AGAAGGTAGT TTAATTATAT GTAAAGATAC AGGCAATTTG
   137401 TATATAGATA TGCCTAATGA GTCTAAAAGA TATTCTGTGG GTATTGGGCA TCAAAGTATA
   137461 AATCGTGGCG AAACGTTTAA CAACCACTAT AATATGAATT GCGCTTTAGC TGATAGCACA
   137521 TATGCCGCAG GCTACAAAAC GCAAGCCGGA TATAATTATT TTAAAGTTAC TGCTATAGAC
   137581 GTAGTTAATA AGAAAATTAC TCTTGGCGAT GCAACTGGAT TAGTAGCTGG GTTAACTTAT
   137641 GCTATACTTG ACCTTAATGC GTTAAACGAT AAAATGAAAC GTGCAGTTCA TGGTACTATA
   137701 TCTAAAATTG AAGGTACTGT AGTAACTGTT GACAATTTAC CTGAAAATAC TGATGCAGAT
   137761 AAATTAGCTA ATTTAAGATT TACTATTCGA ATAGATTTTA ATAAAGTTAC TTCTACTAAT
   137821 CCTATAACAA ATCAGGTATA TGGTAATATA CAGACTAATG GTGGTGACCA AGCATACGCT
   137881 ATTGGCGAAC GCGCAAGAGC TATTGGTTTT GACACATTTG TTGGTGGTCA AGGCAACACT
   137941 GCATATGGTA ATTATAGCTC AGTATTAGGT AGAAGTAATA CTTCTTACGG TAATAATGAA
   138001 TTTATTTCAG GCAACAAAAA TGTTGCTTGT GGATCTAGCT CAGCTGTATT TGGCACTAGA
   138061 AACGAATCTA AAGGTAATCA GAATTTTACA GCCGGCGTGC TAAATACATC TAATGGTAAT
   138121 TTCCAAACTG TAATTGGTTT ATGCAATGAC AACAAAACTG ATACATTATT TGAAGTAGGT
   138181 AATGGCACAT ATGAAACTAT TGATAATACT ACGACAGCAA CAAGTAGGTC TAATGCTTTC
   138241 GAGGTTTACG TGGACGGTCA TGCTGAGATT CAAACTCAGG GCACAACGAA TAAATCAGTA
   138301 GTTACAAAAA ATTATGTTGA CAGTACTATA AATACAAAAT TATCTACAGT ATATAAACCT
   138361 CAAGGTTCAG TAACTTTTGC TGAATTACTT ACTACACTGA CTTCAGCTCA AGAAGGTTTT
   138421 GTTTACAACA TATCAGAAGA ATTCACTACA ACTGATTTAT TTATTGAGGG TGCAGGCAAA
   138481 AAGTTCCCAA GTGGTACCAA TATTGTTGTC ATTAAAGATG GTAATACTTA TAAGTATGAT
   138541 GTACTTGCTG GTATGGTTGA TTTAAGTTCA TATGTTACGA ATGAAAAATT AACATCAGTT
   138601 TTAGTAAACA AACAAGACAA TTTGTATCTT ACAGCTATTA AACCTAATAA TAGTACAGTT
   138661 AGTATAACTT CTAATACTAA TACGCTTAGC GTAAACAAAC TTCATATTTC AGATTACTCT
   138721 AGTGCGCAAG GTCCAGCCGT AGTTTTAAGT CTCGGCGGCA TAACGTCAGG TATAGAATTT
   138781 GAGTCAGATG ATAGTATTAG TTATTTTGGT TCAGAAATTG TAAATAAAAA ATCTCTATTA
   138841 AACTTTATAA CTAATGGGTT TTCAACTGAA CGTGAACATT CACTAACAAT AACATCTTAT
   138901 AATGGTGATA TATATTTAAA CGATAAAAAT GGTCTGGGTT GTAAGATATG TAGACTAAAC
   138961 GCAGGTACTG AAGATAATGA CGCTGTAAAT TTATCCCAGT TAAATGCTAA ACAAGATATT
   139021 CTTGTTTCTG GTAACAACAT AAAAACTATT AACGGCCAGT CTATTCTCGG TTCTGGCAAT
   139081 ATAACTATTG AAGGCGGCGG AAGCGGAAGT ACGATTGTTG TAGATGATGA TCTATCTGAT
   139141 ACATCAACTA ATCCTGTTCA AAATAAAGTA ATAAATGCGG CTTTAAATAA AAAGCAAAAT
   139201 AATGTTGGTC TCACTAAAGA TCTGGTTAAC TCAATTTTAA CAATTGATTC TAAGCTAGTA
   139261 AATTTACCAA GCGCAGGTAC TATTACACAT GCTAAGTACA TTTTTGGTGA TACTCCAGGT
   139321 GCCTGCGGTA TTGAATTAGC TACAGATAAG TTAACACTGC ATAATTCTGG CACTGATAGG
   139381 CTAAGGTTAT TAGGTGTCGA AACTCCTGTA AAAAAAGCCA GTGAAGTTGT AGCTGAAGCA
   139441 GCTTTACCAT ATCAGGCAAC AAACAAAATA TATGTCGATA CTGAGTTAGC CAATAAACAA
   139501 GACAAATTAA CATCAACAAC TGATTTAGCT GTACGGAGTA TTAGTGTATC TAATGTATCG
   139561 ACTAAACTTT TACAAAGTGG TACTGATGCA TTACAAATTG TAGGCAGTCA AATAAAATTA
   139621 GCAAACAACA ATAACACAGC TATAAAAATA ACTAATTTAG CTGATGGCAC AGCTACCAGT
   139681 GATGCAGTAA ATAAAAGTCA ATTAGACACT GCAGTAGCTA ATAAACAAGA TACGTTCAGT
   139741 ACAGTTACAA CTACTGCAGA TGAAACTACA TTAACTGCAG ACAAACCTAT AAACATTACT
   139801 ACAAATAAAT ATTCAATGGC ATATGATGAT ATAAAAGAAG CAATAAAAAT TACATTTGCC
   139861 TAAATAGTTT AAATTTGTAT ATTAAACGCG CTTAGGTCCT TACATAGCAA TATGTAGGGA
   139921 CTTTTCTTAT TTTTGTAACA ATATTTAATA TAAACTCTAA TATTTTATAA TGAAGGGGTG
   139981 TGCTATAGTG CCATATGTAC ATATCAATGA ATTAGACAAT TCTACATATT ATTCTAATTT
   140041 ATACAAAAAC TCTGGTAAAC CCAACAATTT ATGCGATGCA GAGTATAGAC AAACTAACAA
   140101 ATTAGTTAAA GCTTTGTCTA ATTATGGTAT AAGAGCTAAT GCTGATGAAC CTATAGAACA
   140161 AATACTAAAT AAGTTTAAAT TGATTGACTT AAATCATTCC AGTGTATATT ACAAATTCAC
   140221 GTCTTATTAT AATCGCCCAC ACTTTAAGTA TGATGATTTA AAGACTAAAC CTTTAACTAT
   140281 TCATATTGAG GCTACTAACA GTGTAGATAA CGATTGTATT CGTACTGTGC ATTTGAAATA
   140341 TATTGCTGAG ACCGGCAACT ATATAGGAAC AGTTAATTAT AAATCCGGTG AGGAAACTAA
   140401 ATCAGCTAAA TTTGAATATG TAAATTTGTA TGACGCTGAA CATAAACAAG TTTTATTTGA
   140461 TTTTTCAACT TTAGTTGTAA CTGATACTAA TTTGTCAAAT ATTTCTTGGT CTGAATTGAA
   140521 TGACTTTAGT TCTTCAGACA GTGGTAAGAT AAACTGGTCT AACTTTTCAG ATACTTCAGG
   140581 TGATGACGAT AAAATAATTT CATCTGTAAG TGAAACTGAC TTAACTAAAC TTTATTTTGC
   140641 TGAAAACACT GTATATGATG TTGTATTTGA GTGTATGCCA AAATTTACGA TTGATGTACC
   140701 AAAAGGCGTA CCAAGTAAAT TTATAAACTT AGTTAGTAGC AATTTAAGTA CATATAACTT
   140761 GGGTCAGATT ATTGACAAAT TTGAAGCTGA CGACATTGAA GATTTACAAA CTACTAATAT
   140821 ATTAAGTGAA GCGTATTTAT CTTTAACAAA AACCGATAGC AGCATGATCG TCTATTTACA
   140881 TATGCCTATA AAATACAATG TAGGTAAAAT TGATTATAAA CACAGTTTAA CAATTGTTAG
   140941 CAGTGATGCA GTTAAATCAG AAATTGTAGG CGAGCCGTTA AATGTCAAAG CTAAAAGTTT
   141001 AACTTTAATA AATATTAAAG CTTCACAACT TGGGCCTATA GACAGTTGCA CAACTTTAAT
   141061 TAACTGCGAC TTATTAGGTG CAGTTACATT TGATAACCAC TGCATACATG CATATAATAC
   141121 TGTATTTAAT AATGTTAATT TTAGGACCAC TGCAGATACT GAATACGATA GAATTAAAGG
   141181 CAATTTTTAT AACTGTTCTT TTGTAAATAG CATAATTAAA TTTATGGTCG CTGATATACT
   141241 ATTTGAATAT TGCCAATTAT TAAATTGTCA AATAGGTAGA CGCATATCTG ATAAAACTGA
   141301 TAGTCTAATT GATTTTAACA ATTGCGCTAT GTTTAATGTT GACATTGATG ATTACTTTAA
   141361 AAATAAACCT AATGAAAGTA ATTTCATTAT TTAATTTTAA TATTTTGGAG TTAAGGAGGT
   141421 AAATACATTT ATATGAATAC TTTATTAAAT AATAAAGATA AAATAGTTAG CTTTTTTAAA
   141481 TCTCATTTAG CCAAGCATGC TATAGTAGCA AATAAGTATA CTAATATAGA TGCGCTACTT
   141541 AATTTAGCTG ACTTTAAATA TGACTCAGAT AAAGTTCAAA ACGGTAAATT TATTTTATAT
   141601 AACTTAAATG GCGCATTCAC TGCATACATT ACTTCAGACT TTGATTTAGA TTCTTCAACA
   141661 ATAGCTTATA TTAAAAATAC ATTATATAAA TTTGTATTCA ACATTGAGGG TAAAACTTTT
   141721 GCTATTTTAG ACGATAAAGA ATCGCAAATA ATGTCTGGAG AATTAGCAAT AAAGCACAGT
   141781 ACACATAATT TAAGTATATT GTGTTTAACT ACGGGCGTCG CATTTGACAC TGTGTTTAAA
   141841 TCTGAAATAT ATGATTTAGA TATTTTGAGA TTACACGGTC AGAGTTTATT TGAATCTGCG
   141901 ACATTTGATA AGTCTAACTT CTATTTGTAT AAAAATGAAG ATTTTGAAGT TTGTCTTATT
   141961 GATATAAATA ATAAATCATA TGCGCATGCA GACACAACAG TAAAAGATAT AGATGAAGAT
   142021 CATTTTATTC TATCATTCAT TGATAATAAG CCAGTTATAT CGCAACTTGG ATTAGATAAA
   142081 AGTAAGCGCA AATTTTTAAC TATTAAAAAT AAAATAATTA TAGATACTGA TTTAATTTTC
   142141 TATGATATGA ATTTATATTT TGACGAATAC GGTAGACTTC ATATTTGTGA AAAGTCTATT
   142201 CTTGATAATA TAAATATGTA TGAGCGTGGT AATAATGAAA TTAGATATGG TCAAAACATA
   142261 TTAGTATTTG ACACCTGTAA TATTAGTATA TGCGCTAACG ATGAATCTAC TGGCATTAAG
   142321 CTTGCGAGAG AAGCCGTTAT AAATTGTAAC GATAATTATA ATGTCATATT TAATAATACA
   142381 AAAATAAACG CTAAATATTA CAATGAAGGC GTAGTAATGT ATGATGAATT GATTGAAGAT
   142441 CAAGAATTAA CTGATATTGA TGAATTAGAC GCAATTGAAC CTGAACTTAA TGTTTGGAAA
   142501 AATTTAATTG GCAGTAACGC ATCAAATAGC ACACTTAATG ATACTAATAA TCCTAGAGTG
   142561 CATGAACGTT CAATTAAGTT ATCTAAAGCT GCTGACCAAG ACAAACCTGT AGCTATACGT
   142621 CAAGTATTTA AAGTTACACC TAATAAAGTA TATGCGTTAA CTATACATCG TAAATGTTTA
   142681 GGCATAGCCT CAGAAGATTT AAAAAATTCT TGGTTTGGCA TATTTGCTGG TAATATTACT
   142741 GATATAGAAC AAATATCACA TGACAGAAAA TTACGTACTG CTAATCAAGT AGTTCAGTGG
   142801 AGTGCAAATC GTGCCGGTTA TTATAGACAA TCACGTACTG AAGTTGATAC TTATGTAAAC
   142861 AGTACAACTT GGGCATGGGG TCCATTTTTT GTTGAGTCTG GCAATAACGA ATATTTAAGT
   142921 TTAGTCTTAT ACTGTAATTC AAAATCTGGT CAAGTAAATT TCGGTCCTAT AACTGTAAAC
   142981 GAATATGACT ACGACGGTCT AATTTATGTA GCTAACACAG ACATGATGTT GAGAGACACA
   143041 GACATAAATG TAAAAGTTAA TATGGCTGAT TTTGCAAAAT CTAAAATGCA TATCGACTCA
   143101 GTAAATACAG CTGCAGACAA AACTAAAGTT AATACTATAG TTGATAGTTA TGCTGCAGCA
   143161 TACTACAGTA TATTTATAGA TGGTTGTGGA CCTCAAGATG CGCATTTGTT AGAGCGTAAA
   143221 CCATTTGACG ATGCAGACAA ACTACATATG TTATGTATGG ACTCAGTGAA CTTACAGAGC
   143281 TTTGACATGG TCCAAGCACA AATGTATGGC ATTATAGGCG AGAGTATTAA ATCTATAGTA
   143341 CAAAGATGTA AACTACAAAT AGACAATCAG TGGGTATCTA AATATAGTAA ACAATATATA
   143401 GCTAATGATT ATGATTATCA ATTATTATCA CCTACAGCAA CATCGTATAT AAGATACAGT
   143461 TGGAATTATT GGAAGGACAA TTATATTTCA GCAAACTCTG CATCTGGGTA TGATGGCGGA
   143521 TGTGGTTCAA TGTGGAGTAA TACAAAATCG CATAACTGGA TAGTTAATAT TGAAGCACAC
   143581 GGCATGCGTG ACGGTCTGAC ATGTTCAACA AATACATACT TCTTACCTGA TGGTACATAT
   143641 AAAAATGGTA CATACTATCC TGACGGCTCT AAAGTAGACA ATTTTTCTTA CAACTATATT
   143701 AAAGGCGGTT TTGTTTCTAG TCCTGGTCAC GGTGGTATAT ACGCTGCCGG TAGCGCAAGA
   143761 CAGGTTAAAC CTGATATGAC CATAGATAAA ACCAATGGTC GTAGTGAAGG CATAAAATGG
   143821 AATAGTACTA AAGTATATGT TATGGACTGC GATGTTTGTT GGCGAGTTAA GCCTAATGAG
   143881 TCTAGATATA CAGGTGCTGC AGGCACATAC TGTGGTTATG GTACAGATAC TTGGTTTGAC
   143941 AATTGCACAG TAGGTTTACG TACATCTCCC GGATATAGCC CAGGCGGTAC AATTGTACTT
   144001 AATAACCGAG GTTCTTCTGA AATTAAGAAA GGTACACAAG TATTTTTCAG TAACTCGTAT
   144061 AATAAATACG GTTTTAGAAA TGACCCGAAC TCTACTACCT ATATTGGTAA AGGTTGTTCT
   144121 GGTAAATTAA CTGGTACTAA TACTACTGCA TCTGGTGGTA AAATTCTTAA TACAGATGAA
   144181 GTATATAGAA TAGAAGTTCC GCAATTCCCA TTCTAATTTA ACTGTAAAAT TTAATACTTT
   144241 GTAAACTATA GCCAAATGTC TATACAGATG TTTGGCTATT ATTTTTATCA TTTGACTATT
   144301 TACAAATGTA AATAGATAGG ATATAATAAA TAATGTAAAA TACAAAAGCA AAATTTAAAA
   144361 TAAGGAAGTA TACAGCTATG AAGTCAATAT TGAATAAGTT ACACGGTTTG AATATTCGTG
   144421 TGAAGCAAAA ACTTATAGGC CTGTCTTTAA TTTTAGTATC TCTAATTCTT CTATTTGCAT
   144481 TAGATGAAGG TGCACCCGCA GTGATATTTA TTCCTCTGGG TCTATATTTA ATTATAGCAC
   144541 GAGAAATACA TATTTATAAA GATTAAGGAG TACGACTTAT GACTAATAAA ATAAATTATA
   144601 CTAAACTTGA AACTTACGCT GCGATTTTAA ATAATCTTAT TAGCAAGTAC GGCAGCTGTA
   144661 ATGTAATTCA CATAGAACAT GTATGTTCGC CTACATTAAT TAGAGGTTTA CGTAATCCTT
   144721 ATAAAGTTAT ACTTATGAAT GATAACAGCA ATGTATACAC AGAATATTTA CCTTGCTACA
   144781 TTAGAGTAAA TGAAGGTGTT GAATATGAAC TCTAAGTATA TAAATTTACC GACTATAGGT
   144841 ATAGTTAAAA ACTTTGACAT AGACAAGTAT GTTGAATTAT ATGCATCAGA CATTGGGTTT
   144901 GATTTCATAA ATACTTTAAA TGAGTGGGGT AATATAGACA GCAATCGTGA AATTTATAAT
   144961 AAATACTACG ATGTAATTAA AATTTATACG AGAGATCTTA GGCCTTGGGA TTGTAGAGAC
   145021 ATAAACCAAT GTAAATCTAA CTTCATATCG CTGTCTAAAG AATTCACGTC TTATATAAAT
   145081 GACAGATACA AATATTGTAA AACATTCAAT CAGTCTATAA AGCTAAAGTA TGCATCAAAC
   145141 TTATTCTATA TTATTTCTGT TACTACACTT AATTTAATTG TCCCAGTTTC ATTCAATTGT
   145201 GTAACATATA AATTATTAAA TGATTATTCC GGCTTAGGTA CAAGTGAATT GAAGGCTATC
   145261 AAAGGCGATA GTATAATAAG TGAACAGTCT TTAATTAAAT CCGACGTATC TAAAAATGAT
[truncated: 80,995 more chars]
