# Supplementary material for: Clades of huge phages from across Earth’s ecosystems
Source: Nature. 2020 Feb 12;578(7795):425–31. doi: 10.1038/s41586-020-2007-4 (PMC7162821; doi:10.1038/s41586-020-2007-4)
Supplement: Supplementary file 6 — Genbank files for all genome. [file 41586_2020_2007_MOESM6_ESM.zip › genbank_genomes_SD-4/CG_PHAGE_CIR_35_156.gbk]

LOCUS       CG_2015-01t_scaffold_8_prodigal-single     264154 bp    DNA     linear   BCT NOV-13-2019
DEFINITION  CG_2015-01t_scaffold_8_prodigal-single, contig.
ACCESSION   CG_2015-01t_scaffold_8_prodigal-single
VERSION     CG_2015-01t_scaffold_8_prodigal-single.1  GI:
KEYWORDS    .
SOURCE      CG_PHAGE_CIR_35_156
  ORGANISM  CG_PHAGE_CIR_35_156
            .
COMMENT     Data sourced from ggkbase. For additional details see
            http://ggkbase.berkeley.edu/organisms/404899
FEATURES             Location/Qualifiers
     source          1..264154
                     /organism="CG_PHAGE_CIR_35_156"
                     /mol_type="genomic DNA"
     gene            complement(67..540)
                     /locus_tag="CG_2015-01t_scaffold_8_prodigal-single_1"
     CDS             complement(67..540)
                     /product="Uncharacterized protein {ECO:0000313|EMBL
                     :KKL67178.1};  TaxID=412755 species="unclassified
                     sequences; metagenomes; ecological metagenomes.;"
                     source="marine sediment metagenome.;""
                     /codon_start=1
                     /transl_table=11
                     /translation="MKGYIKSKKTAWVHIFKMSVRPGGKVPLDELYNLYGTRHNIKEK
                     DFVKWLREVKLRGSADDWIVVEEDDIDVSAPTAKEKEKVRYETNNNGDVVVSKMSVQD
                     VMGLPVRKAREIIPTVMDIKLLKFAVRECKPLPNKESLIRILDKRIMELSMHPNG*"
                     /db_xref="A0A0F9DZD4_9ZZZZ"
     gene            complement(562..882)
                     /locus_tag="CG_2015-01t_scaffold_8_prodigal-single_2"
     CDS             complement(562..882)
                     /product="Uncharacterized protein {ECO:0000313|EMBL
                     :KKN59913.1};  TaxID=412755 species="unclassified
                     sequences; metagenomes; ecological metagenomes.;"
                     source="marine sediment metagenome.;""
                     /codon_start=1
                     /transl_table=11
                     /translation="MSNLLLFIISVLITEAITEIVSKSALFTPVKAWFFKRKSNIIFS
                     FIHDLLDCGFCLSVWVGTLVGLVIMDMQIVSGWIDWFIVGLLIHKCSNITHNIIDRTR
                     RSDY*"
                     /db_xref="A0A0F9V219_9ZZZZ"
     gene            complement(972..2039)
                     /locus_tag="CG_2015-01t_scaffold_8_prodigal-single_3"
     CDS             complement(972..2039)
                     /product="Uncharacterized protein {ECO:0000313|EMBL
                     :KKN59914.1};  TaxID=412755 species="unclassified
                     sequences; metagenomes; ecological metagenomes.;"
                     source="marine sediment metagenome.;""
                     /codon_start=1
                     /transl_table=11
                     /translation="MDINEMRKLFAATAEVQTPEGMAAYRAFAAAITTPILQKVELES
                     IMRQLFAVERLAPGAQAVYPVAEDFEIPVWVLPGLGYQAQNFIEGIGEEVYVPTFSIN
                     ASADWKITYARDSRIDVVQRVAARVAKDLANYEEECGWRVIVPAATSGFSGKGLLGAR
                     PAPIYEIGTGLTGVGYLSKELVNKMMVGFKRLGRTLTDLYVSPEDAADIREWTDTDID
                     PITRREVFVAAGMGSIWNVTLHEVQHLGAPGLYNINGSTSAYGKFLADGTDKYNAYTL
                     DNPNVTDADGTVTALGETQIYGFDMTANDSLVMPVRKEYEAHEDPTLLRVQKQGFFGW
                     AELGFACLDSRMLGIGVIDRS*"
                     /db_xref="A0A0F9RYK5_9ZZZZ"
     gene            complement(2112..2726)
                     /locus_tag="CG_2015-01t_scaffold_8_prodigal-single_4"
     CDS             complement(2112..2726)
                     /product="Marine sediment metagenome DNA, contig:
                     S01H1_L03863 {ECO:0000313|EMBL:GAF77146.1}; Flags:
                     Fragment;;  TaxID=412755 species="unclassified sequences;
                     metagenomes; ecological metagenomes.;" source="marine
                     sediment metagenome.;""
                     /codon_start=1
                     /transl_table=11
                     /translation="MFIPRHPVVEDQFCLYGSSVNTTGIGGAIAYAGAVVYLDSTKEE
                     SEVLKYAHGVTADPFGFLMQKVKTGYHSVHPVGFVMPGDLGSSDAIAQPTYDNTGAIT
                     GTTTVPVGVAHLGIYDTIHYTCTVSGTTVADGNQPKPGQDLFPAADEAKLTNSTAAST
                     GTDILGQRASSTVVAKVVKGVTAAKATSTFSGGTKFALRVKLLV*"
                     /db_xref="X0SPT8_9ZZZZ"
     gene            complement(2743..3435)
                     /locus_tag="CG_2015-01t_scaffold_8_prodigal-single_5"
     CDS             complement(2743..3435)
                     /product="Uncharacterized protein {ECO:0000313|EMBL
                     :KKN02498.1};  TaxID=412755 species="unclassified
                     sequences; metagenomes; ecological metagenomes.;"
                     source="marine sediment metagenome.;""
                     /codon_start=1
                     /transl_table=11
                     /translation="MEDKLKDQIENVVKAIFASKEEDTKRKKTEDALHASADKLTAIK
                     EELATATQSNQEQASVITDLNTQVNTLQEEKAALEQKFQEELTAAIEAKAAVDSDFEK
                     LNLEYATLKMEILADSRMVALEKAGVVRVEASIQRDKVKSMSEEEFESYKEELAAIKS
                     QVIASLTAKKEEAATVVEEVVVEDTVVPPANVDVTQSVQAALNLETTPSQDLISKYKD
                     LGEALAKNITKK*"
                     /db_xref="A0A0F9QAV3_9ZZZZ"
     gene            complement(3526..4605)
                     /locus_tag="CG_2015-01t_scaffold_8_prodigal-single_6"
     CDS             complement(3526..4605)
                     /product="Uncharacterized protein {ECO:0000313|EMBL
                     :KKN02500.1};  TaxID=412755 species="unclassified
                     sequences; metagenomes; ecological metagenomes.;"
                     source="marine sediment metagenome.;""
                     /codon_start=1
                     /transl_table=11
                     /translation="MKHKFFMTASLDYVKETAALRKEVASVIPLPSIDERQPDLAYFT
                     SRFVSTGTNLNNAHFMGSELIKARKTVVAKAVDVEHEENEIIGHIYACEFTDAKGNKL
                     NSAELANYEESKLDAQDMHIEIASVVYKTRFPALAKEIKEGEWKVSMEAYYTSYDILV
                     GSTLMTAEEAQLMGFDVANEDLYGKAAQVVKGGAVVDEGVIAKVLRGICFSGVGIVKQ
                     PANKPSIIFEATASTDDEITETVKFNLDNVENASNNVTSSNVDTKVELIKAADDSPGI
                     CLSYDKESIDSIYKDQDSNVINTNWCNKFDTTCTTTGDYTNASCLAKVFTADFIMDVA
                     KRKLDELQKEQEIAKLVENINDLLK*"
                     /db_xref="A0A0F9M4Z4_9ZZZZ"
     gene            complement(4621..6411)
                     /locus_tag="CG_2015-01t_scaffold_8_prodigal-single_7"
     CDS             complement(4621..6411)
                     /product="Uncharacterized protein {ECO:0000313|EMBL
                     :KKN59919.1};  TaxID=412755 species="unclassified
                     sequences; metagenomes; ecological metagenomes.;"
                     source="marine sediment metagenome.;""
                     /codon_start=1
                     /transl_table=11
                     /translation="MEKEIANKITADLQKRYPDVGIKSVSVDEGTGTTTFLVEPTKKA
                     LAFLENPLVPHTFKEKASTLTRDSLSRSYLDLGSSKDVFDEDPKVLYEKVMRYYYTEP
                     IVGSTINLLSSLACKGFENDIDDPDIKNFFDTWVFDVNFEEVIDWIFLELFKTSDVVT
                     YKYIANYEPRISTIQPINKKKSATKAKATGQLVTAAKKKIWSKGHLPVGYTVLNPTLV
                     NKTGNLLFNQVSVTLTPPKELGDLLKKNQSDLTDEEKLLIKSLPTDLKKAAEGGGDYS
                     LDSRLVGNITYKKQPYERYARPRTARVFESIEYKKALRNADLSTLDGISNYILKITIG
                     NDEFPVVSQEELEAVAKLFDTPSKSFDVVWNHTLKIEKIISPEIEKILGKGKYDQVNE
                     DITGGLSFTRALLDATDVTAGSEWAIGAVKEDIDYARKQVTRWIYNEYRQIAEAMGFD
                     RFPRVRWDENILRNDILYKNVISAMVDRRMISYRTALETLGFDYTNELGNMQEELPLV
                     SDGVFGLVGSPFQQSTTIQDVQNSPTGTPSRGRPTGTTNTKTPETDPSKLAANDQTKA
                     TSSLHNVVSSMSKEDVNLLIQELINIKDKL*"
                     /db_xref="A0A0F9RYL0_9ZZZZ"
     gene            complement(6491..8197)
                     /locus_tag="CG_2015-01t_scaffold_8_prodigal-single_8"
     CDS             complement(6491..8197)
                     /product="Prophage terminase n=1 Tax=Bacillus phage
                     Basilisk RepID=S5MLT2_9CAUD"
                     /codon_start=1
                     /transl_table=11
                     /translation="MSKLTKNMDIVLQQGPDLIEFYRENPCIAAYELLGVDLAPVQRI
                     VFEAMWFKPYILSVATRGFGKTFLSGTLSALLALLYPGYRVGLIGPSFRQAKMIFAEI
                     EKLYASSPILRAATEKRPIRGSDTCYLKFRSIGGHNGAFIEALPLGADGGKIRGSRFY
                     CVIVDEFAQVPSKIIETVLAPMSITKLDPMKKVRELERRRSLIEAGLAFEDDFEEDSI
                     NKMIGTSSGYYKFNHMYKRMREYWTQIEEGSKDHAVFQIPHTALPDGFLDPKNIENAL
                     RVMSSHEFAMEYLAAMVSDSEGFFKASILEKCSVTDYAMELTGENGASYIVGIDPNQG
                     GKAKCGVVIIKLGKPNKIVRVLALDGKTTQDITTSLQDICIAYNVVRVFMDRGGGGKS
                     VADLLAEGYNDVEPILNKNDKDNLSVKGRRILELTTFSTAWIADANFAALSLFEDGNL
                     QFPLLPVDVVSDLIIDEYELIDKLKKQCLNIVVTQTAGGALHFDTPKKGQNKDLYSAL
                     ILASYGVKALEHEIVDNDAKTVIHSSGGLVRNRNTANWSTATGLNNVSSSLSLAILTK
                     KK*"
                     /db_xref="UniRef100_S5MLT2"
                     /db_xref="A0A0F9FE03_9ZZZZ"
                     /db_xref="bql:LL3_02345"
                     /db_xref="S5MLT2_9CAUD"
     gene            complement(8197..8694)
                     /locus_tag="CG_2015-01t_scaffold_8_prodigal-single_9"
     CDS             complement(8197..8694)
                     /product="Uncharacterized protein {ECO:0000313|EMBL
                     :KKL84479.1};  TaxID=412755 species="unclassified
                     sequences; metagenomes; ecological metagenomes.;"
                     source="marine sediment metagenome.;""
                     /codon_start=1
                     /transl_table=11
                     /translation="MAKVGRPKSPPKARELLTEIMPINDMFEEDELPIYNGLIDIYLK
                     DFDEDDLTSSDVDDILTLATNKVIEVRLLKSSKGSATDHLNYSSSMEKLRKQSDKIKD
                     NLASRRKDRVDVNEFKGFSIIDLAVGFDDNKKLKLEAQARKMRAEQAPINEILEENTC
                     KDDVD*"
                     /db_xref="A0A0F9FDK6_9ZZZZ"
     gene            complement(8696..9160)
                     /locus_tag="CG_2015-01t_scaffold_8_prodigal-single_10"
     CDS             complement(8696..9160)
                     /product="Uncharacterized protein {ECO:0000313|EMBL
                     :KKM97154.1};  TaxID=412755 species="unclassified
                     sequences; metagenomes; ecological metagenomes.;"
                     source="marine sediment metagenome.;""
                     /codon_start=1
                     /transl_table=11
                     /translation="MDNEPTRGRGRPLGFRLSDVSKQAISDSKKGQHHSESTKEKISK
                     TLMQYFRNMYPLSDELYLQYKNEIKNSKEVREWFNKIRTEYDATTDICTERSLNSKRY
                     REISIEYNISVEENPHISQLLNSPEDICELRQQCDDIDLDFDTVCHALGVKL*"
                     /db_xref="A0A0F9LPU6_9ZZZZ"
     gene            complement(9153..9488)
                     /locus_tag="CG_2015-01t_scaffold_8_prodigal-single_11"
     CDS             complement(9153..9488)
                     /product="Uncharacterized protein {ECO:0000313|EMBL
                     :KKM97156.1};  TaxID=412755 species="unclassified
                     sequences; metagenomes; ecological metagenomes.;"
                     source="marine sediment metagenome.;""
                     /codon_start=1
                     /transl_table=11
                     /translation="MVNETFKKDLNKFVAKTTVSSELAPGAPRRYEPEGGVAKHNARI
                     HKESSFVDKHKNLPFSFSKPTFSGAKKTTIKLCANCDAEVLVHTNAVGVICRSCGKYS
                     SLKEVELNG*"
                     /db_xref="A0A0F9MCU0_9ZZZZ"
     gene            complement(9481..10056)
                     /locus_tag="CG_2015-01t_scaffold_8_prodigal-single_12"
     CDS             complement(9481..10056)
                     /product="Uncharacterized protein {ECO:0000313|EMBL
                     :KKN18204.1};  TaxID=412755 species="unclassified
                     sequences; metagenomes; ecological metagenomes.;"
                     source="marine sediment metagenome.;""
                     /codon_start=1
                     /transl_table=11
                     /translation="MELSPDEKLAALKSELDLVFNKDIKSFTEVCVMMAPDYIFYSAP
                     ASTSGKYHPLDELSGYGTIIHTKRVVTIAYDLARGLSCEHNRDQIISACILHDLRKQG
                     TEKSGHTVKWHPDLGAKLVEEVYRDLKLVSEKDYNMIRSCVGYHYGPWSIKPWLKPLS
                     DYTPEELCVYLSDYVASKKTLTVKQEDRFDG*"
                     /db_xref="A0A0F9NJW4_9ZZZZ"
     gene            complement(10234..10470)
                     /locus_tag="CG_2015-01t_scaffold_8_prodigal-single_13"
     CDS             complement(10234..10470)
                     /product="hypothetical protein"
                     /codon_start=1
                     /transl_table=11
                     /translation="MPISITEYQLPRWVRLTEKKPFIEDSKAKFMDGLTNNNNLRRFH
                     GESFPQPGYNVEANSPNIRPIALDKDELALPPYM*"
     gene            complement(10480..10782)
                     /locus_tag="CG_2015-01t_scaffold_8_prodigal-single_14"
     CDS             complement(10480..10782)
                     /product="Uncharacterized protein {ECO:0000313|EMBL
                     :KKN18206.1};  TaxID=412755 species="unclassified
                     sequences; metagenomes; ecological metagenomes.;"
                     source="marine sediment metagenome.;""
                     /codon_start=1
                     /transl_table=11
                     /translation="MVDTKYALAFNSGEIMNVSLYKSKNGYNYASVGIKKGKDQYMNI
                     NYEWEGDMIPDFVMDMANFFKEAPVGPDGNKVMASIENKKEFDDFLKRFKDSTEKI*"
                     /db_xref="A0A0F9QYK2_9ZZZZ"
     gene            complement(10776..11372)
                     /locus_tag="CG_2015-01t_scaffold_8_prodigal-single_15"
     CDS             complement(10776..11372)
                     /product="hypothetical protein"
                     /codon_start=1
                     /transl_table=11
                     /translation="MIIVLSGKARSGKDTVACILRDMFYENKKTVRVVAYADFLKNIL
                     GKCFLLTQEQLYGDAKEQPIEGLKIHSAIHLEQERFWTPRELLQFIGTDVFRKINPDC
                     WVNVIKSNALFGSDAANTIITDGRFANEIDWVLDEANGLHIHIEREDRTFVNNQEHIS
                     ENALPSFMSHDNRVCITNDGTLEDLRNQLSYIWRTKVW*"
     gene            complement(11375..11800)
                     /locus_tag="CG_2015-01t_scaffold_8_prodigal-single_16"
     CDS             complement(11375..11800)
                     /product="hypothetical protein"
                     /codon_start=1
                     /transl_table=11
                     /translation="MILREILLRKRYLDDKLKTINRYIKYISSFDTSRTPDLYTNAVS
                     YKFELLSKIRSHDILIDNLNKETYISVSNVELSVFEALHLLRTLEAKIKTFTDFIESN
                     AAVTVDISTLFSKNDTLFEEYQSIYLAVLHSDLITKWEG*"
     gene            complement(11803..12021)
                     /locus_tag="CG_2015-01t_scaffold_8_prodigal-single_17"
     CDS             complement(11803..12021)
                     /product="Cold-shock DNA-binding protein family protein n
                     =1 Tax=Pseudomonas sp. CFII64 RepID=S6J1R0_9PSED"
                     /codon_start=1
                     /transl_table=11
                     /translation="MSERVTGFVKWFSNDRGYGFAVVDGDKKEQEFFLHYSVINMEGY
                     KTLKAKQAISFVLKDTEKGIQATEVEII*"
                     /db_xref="UniRef100_S6J1R0"
                     /db_xref="A0A0F9LPV6_9ZZZZ"
                     /db_xref="pfb:VO64_0897"
                     /db_xref="S6J1R0_9PSED"
     gene            complement(12103..12603)
                     /locus_tag="CG_2015-01t_scaffold_8_prodigal-single_18"
     CDS             complement(12103..12603)
                     /product="Lysozyme {ECO:0000256|RuleBase:RU003788}; EC=3.2
                     .1.17 {ECO:0000256|RuleBase:RU003788};;  TaxID=983917
                     species="Bacteria; Proteobacteria; Betaproteobacteria;
                     Burkholderiales; Rubrivivax.;" source="Rubrivivax
                     gelatinosus (strain NBRC 100245 / IL144).;""
                     /codon_start=1
                     /transl_table=11
                     /translation="MDLTNAVNLIKAFEGILDGDPSTVNLDPYLCPAGYWTIGWGHVV
                     LDAYGRQIKGKENKALAYAIYPKGITMDEAVVLLNDDLRRFTMGVQSLVTVPISNNQL
                     CALISLVFNIGLGAFKKSTLLRYLNNGDYKSVPAQFKRWNKSKGKVLNGLTRRRAAEV
                     AVWNLA*"
                     /db_xref="I0HR64_RUBGI"
                     /db_xref="UniRef100_I0HR64"
                     /db_xref="rge:RGE_21600"
                     /db_xref="3.2.1.17"
     gene            complement(12607..12867)
                     /locus_tag="CG_2015-01t_scaffold_8_prodigal-single_19"
     CDS             complement(12607..12867)
                     /product="hypothetical protein"
                     /codon_start=1
                     /transl_table=11
                     /translation="MEYNKDNSDTRVRPVIKSPRDIQKQIKASKEATVYTEDEVASEF
                     EAIQAELDKVNKELAKKESIIKALKAEQTSTKEVKSSKNKSD*"
     gene            complement(12879..13451)
                     /locus_tag="CG_2015-01t_scaffold_8_prodigal-single_20"
     CDS             complement(12879..13451)
                     /product="ATP-dependent Clp protease proteolytic subunit 
                     {ECO:0000256|HAMAP-Rule:MF_00444,
                     ECO:0000256|RuleBase:RU003567}; EC=3.4.21.92
                     {ECO:0000256|HAMAP-Rule:MF_00444,
                     ECO:0000256|RuleBase:RU000549};; Endopeptidase Clp
                     {ECO:0000256|HAMAP-Rule:MF_00444};  TaxID=813
                     species="Bacteria; Chlamydiae; Chlamydiales;
                     Chlamydiaceae; Chlamydia/Chlamydophila group; Chlamydia.;"
                     source="Chlamydia trachomatis.;""
                     /codon_start=1
                     /transl_table=11
                     /translation="MNLSYVIEGDNPKEERSYEIFSRLLKDRIVYIQGVFNDEMANNT
                     VAQLLYLSSQDDAKDIHMYVNSPGGAITSMYAIFDVMNYIKPDVCTVGIGQNCSAGSF
                     ILAAGAKGKRSVLTNTEIMIHEFSGGTQGKAGDIFNEVEKLKKLHDKMAKQYVAMTGQ
                     SLAKIKKDMQRDFYLTAEEAVKYGLVDKII*"
                     /db_xref="A0A0E9ENM4_CHLTH"
                     /db_xref="cpr:CPR_1385"
                     /db_xref="UniRef100_UPI0003042662"
                     /db_xref="3.4.21.92"
     gene            complement(13537..15768)
                     /locus_tag="CG_2015-01t_scaffold_8_prodigal-single_21"
     CDS             complement(13537..15768)
                     /product="hypothetical protein"
                     /codon_start=1
                     /transl_table=11
                     /translation="MAIFVPKYPLVFDTNSVKATSYYSSSYYPWFAIDPSLQIINASA
                     NMCWLSSTATFPQKLNTDLGVEYVIDRISFVNYHTNGSATNAGVKNFNLYGTNSATAF
                     NNTTGSDVTDLTLLGSYLALEHTANATQEVLQYFDVVGAGSFRYYVVIITDSYGSVSY
                     VGLRKITFFKLQEVVDTYTRIDPYMLWAYKEQKFHITKNIVPDFIAAYNVWKRSLKSI
                     LASSAQNTFICATPDVIFIDRTDIIKRTSTTYNNGDLTTNVDGYIEGTVTVSGTVWPN
                     VKVRLYYNVDGLLIDITKSDENGYFRFNTLEIGKSYYTVVAFKEGFNAIIYDRVPAAG
                     TLPPVVLPPPPPPVPEFWTPDLVYTDNWFTVNELATVEESVDGVAAWRDKSSNNRDAI
                     QLTPSRQPSLTIDGILFDGITQTLRITGPKQSLQNIYIVLKSLDDIFVVFGSGSQAWY
                     GVAGEYNRAVETSANFGNPIITNDGIYSPWTDRVQVYTALYNKFSILCLEGVELQSWN
                     FMDLFYYDAAYPQFNMKGIIKELVILPSSATAYDRVVMEGYLAWEHDLTANLPVDHSF
                     RNVKPYNCIPVYPASFDLASVVSSTVFSSNYAAHYAADPSKNLLGALEGNCFIAGSGA
                     LTLPQKFNMAYAEPFIPNRIYIENSHNSGGTTSNGIKTLEIYGSNSYTAFVNVDGNDM
                     SSTTYITTITVPEHIPYNMSSPNIFTFDNENEYQYMICRITGYYAPQSWFGIRRIVFE
                     RKL*"
     gene            complement(15773..16948)
                     /locus_tag="CG_2015-01t_scaffold_8_prodigal-single_22"
     CDS             complement(15773..16948)
                     /product="hypothetical protein n=1 Tax=Azoarcus
                     toluclasticus RepID=UPI0003610909"
                     /codon_start=1
                     /transl_table=11
                     /translation="MSNVKIYRHNDYGAPTLYGAAGYLIGVLDACLVDGYGQQTIITM
                     THSNGIVTAATGQAHGLQPHSRQTVAGANEAGYNGEYIITIIDAFSFYYTASGISTSP
                     ATGTITIKSAGAGWTKAYSGTNLAAYRQGGGNQHYLHINDTYTGSARCIGYEAMSAVS
                     TGTGPFPTTAQMNGGLYWQKANTTDAINFRDWVIVADDKTIYMWVRYTTGTDYGAYSF
                     MGFGDYYSYKAGDQYNTFLSANSNNGSYQYQYFPYLVSNLNSILSTSLFYMYSARNYT
                     QVGSSVPQGKMGDYSKAAQSGMGFTGTGMPYPNPVDGGLYMCPVTVGDGIGVAAQAVL
                     RGRMYGIWNPLHSVPLNNGDIFEGNGELAGRTFMAFTVCPATTNFGQLMLEISPTWT*"
                     /db_xref="UniRef100_UPI0003610909"
                     /db_xref="A0A011Q2B1_9PROT"
                     /db_xref="aav:Aave_2887"
                     /db_xref="UPI0003610909"
     gene            complement(16971..17231)
                     /locus_tag="CG_2015-01t_scaffold_8_prodigal-single_23"
     CDS             complement(16971..17231)
                     /product="hypothetical protein"
                     /codon_start=1
                     /transl_table=11
                     /translation="MMDPIYMLNNSLCKHCDHRVSRVVSLEGLDVEYYDVDETEEATS
                     NAPEEGFDSFTHEYCTKLCIDLDHIVLDCTKFFLIEPTVSNI*"
     gene            complement(17228..17434)
                     /locus_tag="CG_2015-01t_scaffold_8_prodigal-single_24"
     CDS             complement(17228..17434)
                     /product="hypothetical protein"
                     /codon_start=1
                     /transl_table=11
                     /translation="MSKMWTFSEEKILIDNYATSTIFELMDQLPGRDEDSINCKIKRM
                     RKQNKILTHKTPETVSRAHKEKPK*"
     gene            complement(17388..17633)
                     /locus_tag="CG_2015-01t_scaffold_8_prodigal-single_25"
     CDS             complement(17388..17633)
                     /product="hypothetical protein"
                     /codon_start=1
                     /transl_table=11
                     /translation="MHTLENSMSRKISINDLDSTINTLGSSLDIAIARGSEQEETLLI
                     MKDLLNEIKICTSMNDYLEEELYEQDVDFFRRKNINR*"
     gene            complement(17739..18344)
                     /locus_tag="CG_2015-01t_scaffold_8_prodigal-single_26"
     CDS             complement(17739..18344)
                     /product="hypothetical protein"
                     /codon_start=1
                     /transl_table=11
                     /translation="LLSLVKPVYSETLSVDVYGDYNFEAKTLFVFWKDTIVTYSSFFV
                     EMHKVTLGDSCGNTTLTLLGSKPTDYNNLRYDNLEPGYYKVIVKGVDQNNLQTVAFIQ
                     DFFITVSSTTFGLSWCTENPTTIDGTKVYITTTPTFEFTNPMAIPDYTKMMLSKSTDY
                     FQVLNMVFVNTAGTQVSAPSGQVIIYSAIPYTPTWQGIRSN*"
     gene            complement(18382..18717)
                     /locus_tag="CG_2015-01t_scaffold_8_prodigal-single_27"
     CDS             complement(18382..18717)
                     /product="hypothetical protein"
                     /codon_start=1
                     /transl_table=11
                     /translation="MKKLLSCIAMLFVVCFASPVVAAPFAVTGEFPSDVVTTCKFTLN
                     SGSAVDVAPIAQEDDTKSICVFDIASSVNGNNVVAVTYTNMWGSSTAVPFSYAKTLPP
                     LPSGIHLKE*"
     gene            complement(18817..20094)
                     /locus_tag="CG_2015-01t_scaffold_8_prodigal-single_28"
     CDS             complement(18817..20094)
                     /product="PhoH family protein n=1 Tax=Nautilia
                     profundicola (strain ATCC BAA-1463 / DSM 18972 / AmH)
                     RepID=B9L7L5_NAUPA"
                     /codon_start=1
                     /transl_table=11
                     /translation="MSKILVDTNLLLDDPNILFKLHKEYTSIVLSAVVLKELDKHKVN
                     PDLSFSARAAINSIKEFQKTNPGVIEFVVNTQDISSNDDLIISAAKQTGASLATKDIS
                     MSIIAESKGVPVKMYGNIANGIFDPYVYMKEADLPKDFCFLQKYYDKSYDDLVGWIEH
                     IKKATRHSWFFLFVQDPLGEDIAVYANNPKTFMFERIDNNPKYRVIEGPSFKLKSKDV
                     YQICAFYALANADNVLITGKWGSGKSLISSAYALATNNKKTFISRPPIGIDHRYNIGF
                     LPGTTDDKLFSWAMGFLSSLYYLYGNTKGQSKEGKSFDFVKTELFNKFFELIDINSIQ
                     GLSLMDDYLLLDEVQLCTIDLVSACLSRATEESKIIMTGDLIQSYSVKPSNSGLLKLL
                     RALPHPSLAYVNLKYSYRSALLELAEKLQDKTF*"
                     /db_xref="UniRef100_B9L7L5"
                     /db_xref="nam:NAMH_0198"
                     /db_xref="B9L7L5_NAUPA"
     gene            complement(20138..20584)
                     /locus_tag="CG_2015-01t_scaffold_8_prodigal-single_29"
     CDS             complement(20138..20584)
                     /product="hypothetical protein"
                     /codon_start=1
                     /transl_table=11
                     /translation="MTPTDIEVSKIVISNSFSLITLTWSSGLAWWLSSSVFILTLLGK
                     VYPAREQFQANGMYFPIGIFVSFILLSLIMFGIVVIHDLQLMEQRLYELFIQIYSNFQ
                     VPRVTYIYNLVRKLYVIVTSSLIVFLIAWIYIWFFSNIPGTTTNGR*"
     gene            complement(20584..20988)
                     /locus_tag="CG_2015-01t_scaffold_8_prodigal-single_30"
     CDS             complement(20584..20988)
                     /product="hypothetical protein"
                     /codon_start=1
                     /transl_table=11
                     /translation="MTSLALKIEKFAVYIIIIYMATMTGLYFHMDSRINVLQTLQNKT
                     FEKFALKEAGHDEILSEMKSDFSDLSTSVKDLNIDVKNQMNSLTNLLLSNSSLIRKNN
                     KDINSEAQSNNQEVKSYEVPSIKTDATKKVKH*"
     gene            complement(21140..21487)
                     /locus_tag="CG_2015-01t_scaffold_8_prodigal-single_31"
     CDS             complement(21140..21487)
                     /product="hypothetical protein"
                     /codon_start=1
                     /transl_table=11
                     /translation="MDENSAKIMYELSKLTNKPRQITNDFIETITLVMFRELISAMPN
                     KEAFVDLVLDNWEQQIIAQKRSELELLTSKQSTLFELAAGAIIANSENIDGFIEEVRL
                     IKNLYKNSLLSTN*"
     gene            complement(21501..21704)
                     /locus_tag="CG_2015-01t_scaffold_8_prodigal-single_32"
     CDS             complement(21501..21704)
                     /product="hypothetical protein"
                     /codon_start=1
                     /transl_table=11
                     /translation="MGLKCFRRNSNKNNYTNIDVVESNLRSSSLRGKTIDFIIIDDVS
                     FADDLSYDLTNRRLSILDPTNKN*"
     gene            complement(22277..22891)
                     /locus_tag="CG_2015-01t_scaffold_8_prodigal-single_33"
     CDS             complement(22277..22891)
                     /product="hypothetical protein"
                     /codon_start=1
                     /transl_table=11
                     /translation="MTNIDVTALTNPLHIGNGVDRLTIEPDGSMKLEGSATAYDDLQG
                     PITGANLYSVAGKADYDFDEQCVVLQPDGSITTLGDIVDITLQLRHRAVLDTPLKLHI
                     HWEQPSAVARTFTFKYRVQGQGQPKVTTWSSNIVVNTATAGVNSFTYTSGTLNQISRL
                     GDISTTGKGLSSMIQIKLARTDANAGNINATFIVRCYIHTYLNI*"
     gene            complement(22894..23352)
                     /locus_tag="CG_2015-01t_scaffold_8_prodigal-single_34"
     CDS             complement(22894..23352)
                     /product="hypothetical protein"
                     /codon_start=1
                     /transl_table=11
                     /translation="MLQFGLLKRHHILPNRHLIVGLNKPLIGVIGGYDIIHVSGSSTN
                     YIGDTDTYTLPDSDDYRTYSGWVNDVDHTLYTSTGVPKVITGLTLKNFGSGPTFFAGS
                     RGVLVYSEAQTGEHAAHIIEYLKIIINTIYLVDGDGSFLVSNGDNLTIGA*"
     gene            complement(23355..23612)
                     /locus_tag="CG_2015-01t_scaffold_8_prodigal-single_35"
     CDS             complement(23355..23612)
                     /product="hypothetical protein"
                     /codon_start=1
                     /transl_table=11
                     /translation="METLSYTGKNNVVQAMPLRKGFINLTSGSFEANLIYCAIDGNIT
                     LNWEDGTETVVALVEGDSFTVDGADTITLNEPASSGKFHLA*"
     gene            complement(23707..24177)
                     /locus_tag="CG_2015-01t_scaffold_8_prodigal-single_36"
     CDS             complement(23707..24177)
                     /product="hypothetical protein"
                     /codon_start=1
                     /transl_table=11
                     /translation="MKIKQLVLGLVLSVFLVLQGCATDGTSTIGDGKVDPVESALIQL
                     SVGATMAANPKLIVPSFQVTNVLLALKEGSTMDIVDLANLDSILGAEVAKLDLDPLTL
                     QSFNDLIVLVKASLMQQIDSTPMLDSDKLVVAWKVVEIVNATAKVRLDRSISQE*"
     gene            complement(24219..24404)
                     /locus_tag="CG_2015-01t_scaffold_8_prodigal-single_37"
     CDS             complement(24219..24404)
                     /product="hypothetical protein"
                     /codon_start=1
                     /transl_table=11
                     /translation="MKVKIPDLKQPWFRVSLNPKNYKYRVVVNDKEETAVTKEYDMRE
                     EAERQLVRLNKKYYPEE*"
     gene            25674..25892
                     /locus_tag="CG_2015-01t_scaffold_8_prodigal-single_38"
     CDS             25674..25892
                     /product="hypothetical protein"
                     /codon_start=1
                     /transl_table=11
                     /translation="MKIEITQDDRGFDVVTIDGVVASTDVAAIILDAVDCIETCQYNE
                     ANASWGPEDGGSCPCGGVTCDGTCEPPF*"
     gene            25997..26329
                     /locus_tag="CG_2015-01t_scaffold_8_prodigal-single_39"
     CDS             25997..26329
                     /product="hypothetical protein"
                     /codon_start=1
                     /transl_table=11
                     /translation="MAKVKHVVKLRGVVSTSNGMVVAKTHQANEVEEFHGDTPEGVTP
                     FVASYFKFAGYKDERTGEYCAMFLTTPKGRYELKFNAGAGVWQCTANGRKLLVTIKKV
                     VGELRYWA*"
     gene            26430..26924
                     /locus_tag="CG_2015-01t_scaffold_8_prodigal-single_40"
     CDS             26430..26924
                     /product="hypothetical protein"
                     /codon_start=1
                     /transl_table=11
                     /translation="MITVKLTGHLYVGSAIESSSDCGTCDGARCEGCHKRWVFEGTTY
                     YSYESALEAEANSLSAWQSLVPGEEHPSNPEFTLNADGELAALCWSWEKGDHLVVCNP
                     DAAAYDALYAKALKATELWVSCPCVDKADHCYANDCSIMGCNDSRCRYEVDCKQRKER
                     KWYM*"
     gene            27028..27546
                     /locus_tag="CG_2015-01t_scaffold_8_prodigal-single_41"
     CDS             27028..27546
                     /product="hypothetical protein"
                     /codon_start=1
                     /transl_table=11
                     /translation="MNTLNIHAGWLKRLNALSGMSYVTIDAAGARDYAKRASADGYKL
                     VLVNDTLGVYGYEHPEGFSWLFYKIINSDRMVACHAGGSKDGLRANIAEELGSLWYLK
                     CNSTPAPRDPFVTTYHPVAGWKAVLMTWDADCNTYTPEQTGYFGHKDEAGAIKEAKDW
                     AKCEEIEYRARA*"
     gene            27653..27838
                     /locus_tag="CG_2015-01t_scaffold_8_prodigal-single_42"
     CDS             27653..27838
                     /product="hypothetical protein"
                     /codon_start=1
                     /transl_table=11
                     /translation="MAIKRVVTRICQCCGERKAIPEGANYCTSCSSPSAFASVMDTRN
                     SGASFAIKSITKGGRHD*"
     gene            28024..28287
                     /locus_tag="CG_2015-01t_scaffold_8_prodigal-single_43"
     CDS             28024..28287
                     /product="hypothetical protein"
                     /codon_start=1
                     /transl_table=11
                     /translation="MPYSIFDVMQAARKARPEVKWEYAKLNDAISEMMPVEYDGLWSP
                     GRLCAHYSVDTDSVLKVDNYCVDINNRFPSKEEAQAYIDALVF*"
     gene            28393..28623
                     /locus_tag="CG_2015-01t_scaffold_8_prodigal-single_44"
     CDS             28393..28623
                     /product="hypothetical protein"
                     /codon_start=1
                     /transl_table=11
                     /translation="MEISKLKVMRSAAGYYIGRSCTNDDMPGFEEPYSRESGYYPNEA
                     AATADLHTFDVRDCAENEYAYETGAIKRPYRP*"
     gene            28634..28858
                     /locus_tag="CG_2015-01t_scaffold_8_prodigal-single_45"
     CDS             28634..28858
                     /product="hypothetical protein"
                     /codon_start=1
                     /transl_table=11
                     /translation="MQSDTVTYTRAHVELLVKLAFVRGQEFATANMLKDATERVALAI
                     GAKYEHVQPEAAEDSAVVERKTGCTASACA*"
     gene            29110..29277
                     /locus_tag="CG_2015-01t_scaffold_8_prodigal-single_46"
     CDS             29110..29277
                     /product="hypothetical protein"
                     /codon_start=1
                     /transl_table=11
                     /translation="MAKSVKKQSPSRERLIKVLDRKAVDALDLKEAIENGIYSKSVRV
                     VEPKLWEERYY*"
     gene            29365..29607
                     /locus_tag="CG_2015-01t_scaffold_8_prodigal-single_47"
     CDS             29365..29607
                     /product="hypothetical protein"
                     /codon_start=1
                     /transl_table=11
                     /translation="MKNLTFKQLIILYVTCTLLLGAACGIAVFKLYFREVTFISVTCK
                     NPELSYTERLDVEGDFKCNWSSLDLNNHYVLSIGDK*"
     gene            29609..29773
                     /locus_tag="CG_2015-01t_scaffold_8_prodigal-single_48"
     CDS             29609..29773
                     /product="hypothetical protein"
                     /codon_start=1
                     /transl_table=11
                     /translation="MTDPMDICIWPDCTWCHEEDIEEYQWKSDDFRVATISGTMSDDR
                     IEDLVTQGLL*"
     gene            29806..30009
                     /locus_tag="CG_2015-01t_scaffold_8_prodigal-single_49"
     CDS             29806..30009
                     /product="hypothetical protein"
                     /codon_start=1
                     /transl_table=11
                     /translation="MIKWIDKSLDKVERAAANARAALREKEDLKKQLVIATAALKHIY
                     ERPDSECPPKEAAKDALQQMGLL*"
     gene            30006..30560
                     /locus_tag="CG_2015-01t_scaffold_8_prodigal-single_50"
     CDS             30006..30560
                     /product="Putative uncharacterized protein n=1 Tax
                     =Acinetobacter phage Acj9 RepID=E5EPH8_9CAUD"
                     /codon_start=1
                     /transl_table=11
                     /translation="MKYAGIGSRETPANVLQVMSDIAVLMAIDGHICCTGAALGADQA
                     FANGANRVHGAIELSIPWNTYEFAWSCTLHNVKSTAYDANVHKAAADSVHKFHPYAAK
                     LKQGAFKLHARNYLIIDGCALVICWTTDGKASGGTGQGIRIAESLGIPVYNLGNAEVL
                     QAFVDRINARRHEITAYTKHSAPE*"
                     /db_xref="UniRef100_E5EPH8"
                     /db_xref="E5EPH8_9CAUD"
                     /db_xref="tkm:TK90_2710"
     gene            30574..30984
                     /locus_tag="CG_2015-01t_scaffold_8_prodigal-single_51"
     CDS             30574..30984
                     /product="Uncharacterized protein n=1 Tax=uncultured
                     Desulfofustis sp. PB-SRB1 RepID=V4L5K9_9DELT"
                     /codon_start=1
                     /transl_table=11
                     /translation="MDLLSAIMWLTLNIYHEARGEDQIGQIAVAHVTLNRVHNRDQSV
                     KEVVLAPYQFSWTLNESWTPKNMEALLECLESATVAIQGHDFTQGATHYHRADIHPYW
                     ADKMIYLGQFGDHKFYRKKVHLIASKVKKLRKKH*"
                     /db_xref="UniRef100_V4L5K9"
                     /db_xref="V4L5K9_9DELT"
                     /db_xref="dsf:UWK_02930"
     gene            31088..31459
                     /locus_tag="CG_2015-01t_scaffold_8_prodigal-single_52"
     CDS             31088..31459
                     /product="hypothetical protein"
                     /codon_start=1
                     /transl_table=11
                     /translation="MNAYSVDARGNVIAATKNVKIKVRELMIAQEDLIIAKIFAGRHL
                     PDSNPVAVTKPVKFHRSSKKRLEKFFIEYKKRYNSSQAPSQFNVRILCTQLKSNPKFS
                     WCHDPSDAMLKTLVGFCINNF*"
     gene            31505..31903
                     /locus_tag="CG_2015-01t_scaffold_8_prodigal-single_53"
     CDS             31505..31903
                     /product="hypothetical protein"
                     /codon_start=1
                     /transl_table=11
                     /translation="MFENEIADAQGVVMAKLQELQMASDILAIWKTRQALAYNAAQCN
                     AADKTVLPANAKATKTIRFKKTGYTVATAKRKKGFLIFVHARISTPPSFEDVQRLVKD
                     AADSYATFRWCKGLSDVSILGLYQYCKSNF*"
     gene            31947..32129
                     /locus_tag="CG_2015-01t_scaffold_8_prodigal-single_54"
     CDS             31947..32129
                     /product="hypothetical protein"
                     /codon_start=1
                     /transl_table=11
                     /translation="MADIIVTADTITTLRRRLVDKLCKDNLFALSVIGFAMRKGKIKY
                     IDLMTEDAAKLLTQSK*"
     gene            32167..32478
                     /locus_tag="CG_2015-01t_scaffold_8_prodigal-single_55"
     CDS             32167..32478
                     /product="hypothetical protein"
                     /codon_start=1
                     /transl_table=11
                     /translation="MNNLLKLYRELKPENNEEAKLAVVLAAAEVSFPLGCKVKVMGTG
                     YIAEVVKYNKNLGGFYPGVRYPVLVKIIRSKDKKFRKAVGMIFEYTPDQLKKIKVKAN
                     V*"
     gene            32471..32665
                     /locus_tag="CG_2015-01t_scaffold_8_prodigal-single_56"
     CDS             32471..32665
                     /product="hypothetical protein"
                     /codon_start=1
                     /transl_table=11
                     /translation="MSRIILITGHYPIIVNGEDTGKTEFVVSHGINEDTGDAIILPND
                     PPHTFEGSYYSPEMNEWILP*"
     gene            32677..32904
                     /locus_tag="CG_2015-01t_scaffold_8_prodigal-single_57"
     CDS             32677..32904
                     /product="hypothetical protein"
                     /codon_start=1
                     /transl_table=11
                     /translation="MSSEELTCSVCERAGCECICDLVVNKEDYDAVVHLAKKLLKGAN
                     ICMEEQSLIQPFFSIVKDNAAIIGKLNLFDE*"
     gene            33123..33362
                     /locus_tag="CG_2015-01t_scaffold_8_prodigal-single_58"
     CDS             33123..33362
                     /product="hypothetical protein"
                     /codon_start=1
                     /transl_table=11
                     /translation="MKLVQLVVFISVVLYGQFVFAAISYEKISCLVGDSVMFLTVPMD
                     SNWDNLQMEDAGKAVCESMALVRIIPGQVLDAEEE*"
     gene            33363..34211
                     /locus_tag="CG_2015-01t_scaffold_8_prodigal-single_59"
     CDS             33363..34211
                     /product="hypothetical protein n=1 Tax=Desulfobacter
                     curvatus RepID=UPI00036DE0DB"
                     /codon_start=1
                     /transl_table=11
                     /translation="MEAWTAQYRYTGPYRLDVTVKGQDMTGKLFAPTWDMVMNYKASK
                     GTEADKKIYIEQYHKVILNVIKNHRKEWDELLARKYVVIVCFCKAGEFCHRHLLMHYL
                     TQYGAVCHGEITDFSRWSKERKVISEFKGQYGWASNFAPCKFTHENIEYDSTETFYQA
                     MKYGPNDMLKIKVDNKFIEVNAREYISKLPAGKAKRMGKKAKLPWNWDTLRVDVMELA
                     LNYKYDQPYYKSLLLRTDDALMIEGNWWHDNFWGDCSCPKCEHIKGANTLGQLTMRKR
                     DALRKV*"
                     /db_xref="UniRef100_UPI00036DE0DB"
                     /db_xref="A0A0F8Y6A7_9ZZZZ"
                     /db_xref="UPI00036DE0DB"
     gene            34273..35829
                     /locus_tag="CG_2015-01t_scaffold_8_prodigal-single_60"
     CDS             34273..35829
                     /product="hypothetical protein"
                     /codon_start=1
                     /transl_table=11
                     /translation="MNHYNEVAGVLETGAELVSPHLRWLIRNAILEHCGPAAVNLIAY
                     NESVPAEHYGIAHAPSKSLVLNLEKHFYNAVIKVQEDENMYASLRTLILHELLDTAKH
                     EAHHLLVAFEEGNFEDSDLDEEGAKVAGKLSWQVARDWDVNIVLFGTFLDTLIDDFIA
                     DVKEATLETPTMWKDLQVYMHENCLGYYNPDKDMELSIMNTFEALAKDDNPWMTEPAK
                     FLDTTICETERTQVPTVPAVDGIDIPVDNYESQMPIHPQEVTPAGMSMFEALALVQNS
                     GAQPIISQSTFERFMAQSLKEDGYVPPSLPAMGDSYPVYDGGDDYDWNEEPELAPVAP
                     ITPVMQPMTQTAPVAPVAQGAGGHGMAKVIETVFRTIFWHVVNKGEFTHEGSYNNPAV
                     VMQPVSIAHIPGALDIFTNMDTLDKNGKYAKNQPCSMGITGMLTKEMLPKYTMFLNIA
                     GTVHRRSLVAQNPNAVDGQGALKTWAKEARQGTKIMYVLGDEKNPGVRASIKLTAGSP
                     LGQEEYKLWT*"
     gene            36180..37127
                     /locus_tag="CG_2015-01t_scaffold_8_prodigal-single_61"
     CDS             36180..37127
                     /product="hypothetical protein"
                     /codon_start=1
                     /transl_table=11
                     /translation="MSNASKFVAIAVAVRAAGSKNAATGQSHGGVYYPEHVVNGVKNT
                     ARFEANVYINGMNYTDPETGTVKEGRNEIVRIVAWNGRNAKPGSGLADLCAKAITKGK
                     EFSCELDIRTFKKRLFIDDKPQVDHMGREILVNGTNFVMKGLPIWGNDSDQVILDEIQ
                     NYRQTGQATFAARPPFWNVVGHADAAIWDVIKKSRRAAQYIPGSTTFGHARVVVPNGA
                     QLLNAGGNAGNMDQAGLMAMLQALMAGQQKPAPVAVPEPVAPVVQTPALPAGIDPAMM
                     AALLAQFGGGATPAVQTPAVQTPPVTAAAGSVLNGQMPI*"
     gene            complement(37515..38150)
                     /locus_tag="CG_2015-01t_scaffold_8_prodigal-single_62"
     CDS             complement(37515..38150)
                     /product="hypothetical protein"
                     /codon_start=1
                     /transl_table=11
                     /translation="MSDCKVKINVDICGESALDAVTKLVVGGLSVNKACKQVAEEFNA
                     KNDGATVKANTLRQSYKRAQKVGTCTKSDTKKVGTCTNNLVPLDVPMVDNSTTNDCVV
                     DTTKYITIEEHRAVLAKIIAEFEEVIATLSSPDVIVTAPVEELTKGITRQKVYEFVQK
                     YGNEIQCTVLKDEHLTNEKLFKVFVKVRDQYKAATPPPAWDMDIVNAEFIQ*"
     gene            38339..38644
                     /locus_tag="CG_2015-01t_scaffold_8_prodigal-single_63"
     CDS             38339..38644
                     /product="hypothetical protein"
                     /codon_start=1
                     /transl_table=11
                     /translation="MKRKPFISRRFKEREPREGYAQTLQLSLIPATKLSICFWCIMTV
                     ISVLLAYMLQDNQVGLYVHITLTLGAAAIALRHSLELCRLKGELSVMLDEHPEYKLD*"
     gene            38749..38934
                     /locus_tag="CG_2015-01t_scaffold_8_prodigal-single_64"
     CDS             38749..38934
                     /product="hypothetical protein"
                     /codon_start=1
                     /transl_table=11
                     /translation="MPDPALSQLIHAILYIVLYFPLGNAVQRYFDRLHPISLLYSPVL
                     PLLLGSNLADAMGIYFK*"
     gene            39008..39259
                     /locus_tag="CG_2015-01t_scaffold_8_prodigal-single_65"
     CDS             39008..39259
                     /product="hypothetical protein"
                     /codon_start=1
                     /transl_table=11
                     /translation="MALSTICLVVSILFTILCGASLIAISKWIDDTKYRIRFMCYTII
                     CAVVAGANLILYFLLECLEYADKVITLLPSSSAIVLCYC*"
     gene            39724..39885
                     /locus_tag="CG_2015-01t_scaffold_8_prodigal-single_66"
     CDS             39724..39885
                     /product="hypothetical protein"
                     /codon_start=1
                     /transl_table=11
                     /translation="MSTATEELQEVLCVLLEADVDVRKIATINITPIAVGNSSDVIIK
                     NKIEISMFK*"
     gene            39912..40514
                     /locus_tag="CG_2015-01t_scaffold_8_prodigal-single_67"
     CDS             39912..40514
                     /product="hypothetical protein"
                     /codon_start=1
                     /transl_table=11
                     /translation="MSDSFSIDFSSDNPWMKLYAFLLYRESCKGIWLDISPKDWDTFI
                     FDYGTSVKVDRYWDSGGGQSDGLRLDMHKYDEQLHDFSCSYYINGSKVYMEHLADVVS
                     YMKSYMSDPKNVTSFNNFERTFGVSHDMIPTVLSIVAGHSISGLFFAAKLMAVMYEAD
                     QEGEPLNIIAKTYTAKEIKALKGYAFLAWLDMERRNYTGC*"
     gene            40562..40726
                     /locus_tag="CG_2015-01t_scaffold_8_prodigal-single_68"
     CDS             40562..40726
                     /product="hypothetical protein"
                     /codon_start=1
                     /transl_table=11
                     /translation="MSCFNKRVVNSFTKSLKKPLGRGRLRAVTVAPINTSVHDVKFTY
                     NCCRTMRHTG*"
     gene            40677..40967
                     /locus_tag="CG_2015-01t_scaffold_8_prodigal-single_69"
     CDS             40677..40967
                     /product="hypothetical protein"
                     /codon_start=1
                     /transl_table=11
                     /translation="MLSLHIIAVELCDILGNMPLSTIYNGEVLDWHFKKGGQDFIYNF
                     YIGDILIGQIFHIKKSWDAVSWYPNNVCPVNGFRTRYDAAEFLLRLWRNQLE*"
     gene            40987..41241
                     /locus_tag="CG_2015-01t_scaffold_8_prodigal-single_70"
     CDS             40987..41241
                     /product="hypothetical protein"
                     /codon_start=1
                     /transl_table=11
                     /translation="MAESMIKKYQKQISMVLSDAAVMMSYNSCNDIPESFWEGLTYED
                     KQEILREAYREGVITKEAFDAGWIGDANVAMLFSKWLKES*"
     gene            41280..41648
                     /locus_tag="CG_2015-01t_scaffold_8_prodigal-single_71"
     CDS             41280..41648
                     /product="hypothetical protein"
                     /codon_start=1
                     /transl_table=11
                     /translation="MLRGIPIDTGTWDHVIYKFAANNSSMVNPYLNDAIHMTIDDTLA
                     AINNNNIMGSRSSKEELTWKSTIPFSCPNCGALDNYVVYLNIETLICNHCNHESDVRL
                     YCKDVELIAIDPLTEEPLER*"
     gene            41663..41986
                     /locus_tag="CG_2015-01t_scaffold_8_prodigal-single_72"
     CDS             41663..41986
                     /product="hypothetical protein"
                     /codon_start=1
                     /transl_table=11
                     /translation="MPRDMEFNADNYYPNTTKDWIDLFGADARILCVVRDIGGEQGGP
                     VVIKHVDEHGFLDIHRKRWDTAAPIFIDGNNKPIMLMKLDTIRKYNVLWESVFIFDPS
                     IKRRK*"
     gene            41998..42420
                     /locus_tag="CG_2015-01t_scaffold_8_prodigal-single_73"
     CDS             41998..42420
                     /product="Nudix 9..154 id=49973 bin=ACD3 species=ACD3
                     genus=ACD3 taxon_order=ACD3 taxon_class=ACD3 phylum=BD1-5
                     tax=ACD3 organism_group=BD1-5 (Gracilibacteria)
                     organism_desc=BD1-5"
                     /codon_start=1
                     /transl_table=11
                     /translation="MHKPNFNAGDLVDHNAVSAIIKNDAGEVLVFFHHKYQEWTIPVG
                     KAEQGQTVEDALRMEISEECGLELISFKKDLIKKYVYPREKKDINVELHQFTVDKYSG
                     IPQNLEPKKHSNMQFMSVNELQKLDNRMDVLDLFLSTQ*"
                     /db_xref="ACD3_22_7"
                     /db_xref="paea:R70723_12805"
                     /db_xref="88689539"
     gene            42449..42592
                     /locus_tag="CG_2015-01t_scaffold_8_prodigal-single_74"
     CDS             42449..42592
                     /product="hypothetical protein"
                     /codon_start=1
                     /transl_table=11
                     /translation="MKTKFNVGSNNKQVGTDDTTQIQVGLLPVVALVGAIIIVVLAII
                     KYT*"
     gene            42703..43113
                     /locus_tag="CG_2015-01t_scaffold_8_prodigal-single_75"
     CDS             42703..43113
                     /product="hypothetical protein"
                     /codon_start=1
                     /transl_table=11
                     /translation="MDKVQLVVFLRKIGTKLATGATEIFNANKHSFTLSTLPSHDEIS
                     LILDDFLMLMQEKLEADTEYKPMTVIKLCTWLKSSAEEYRHKLAKSDVLDNVLVGLIN
                     EVAASQWFDYALSPRDLSGNHSKTKIIPSEFGLS*"
     gene            43132..43299
                     /locus_tag="CG_2015-01t_scaffold_8_prodigal-single_76"
     CDS             43132..43299
                     /product="Uncharacterized protein n=1 Tax=Aeromonas phage
                     CC2 RepID=I6WBD1_9CAUD"
                     /codon_start=1
                     /transl_table=11
                     /translation="MEEEKDHTIPCIGVDDKLHVCLPWENVTKCGIKVKKKLVKDKDW
                     HTKYSCYECTY*"
                     /db_xref="UniRef100_I6WBD1"
                     /db_xref="I6WBD1_9CAUD"
     gene            43314..43583
                     /locus_tag="CG_2015-01t_scaffold_8_prodigal-single_77"
     CDS             43314..43583
                     /product="hypothetical protein"
                     /codon_start=1
                     /transl_table=11
                     /translation="MQDAEKKEYIELKSADIHRKKSALISTMLQAITAGHMVDMPKEE
                     YDKACKELGYNKDTMDYKKFVAFKLAQADIAIEKAKKEGIIPKDF*"
     gene            43621..44109
                     /locus_tag="CG_2015-01t_scaffold_8_prodigal-single_78"
     CDS             43621..44109
                     /product="hypothetical protein"
                     /codon_start=1
                     /transl_table=11
                     /translation="MYKPGDIVPIKFYGKLLLFQFLDEHEKIDEHTYYQSPFNKITQK
                     CRENYTENMAKFDPADSIFSSTCIGETPFEGHTHRIYLRRLGDKLTLDPPVRKDIFIK
                     NYLPGSKIFTLVTSGGESLQYQYTNVNKHFMDNVLDLVKYLGYQDGYHYWISNDYLAK
                     VA*"
     gene            44134..44430
                     /locus_tag="CG_2015-01t_scaffold_8_prodigal-single_79"
     CDS             44134..44430
                     /product="hypothetical protein"
                     /codon_start=1
                     /transl_table=11
                     /translation="MCDTNKKVSILVLYTVNGKTRTDDFSITVPSSHPEGQLPSAFAI
                     NNMIFNNMRTEMQDIISGIPSTSYMTNKGEEIPCSMVLTVPRFEVEVKAVQLIK*"
     gene            44462..44791
                     /locus_tag="CG_2015-01t_scaffold_8_prodigal-single_80"
     CDS             44462..44791
                     /product="hypothetical protein"
                     /codon_start=1
                     /transl_table=11
                     /translation="MKNTTVFVTPKIVPLENLPANNNPFHHDQFRMGTDVSGAWTAMY
                     SEFAGLKQEHNMTDEEKLLQKCGSLIFNDDPDHIIMVNRKTGQRFMIDFSPENMENLG
                     ETGKKNA*"
     gene            44965..45222
                     /locus_tag="CG_2015-01t_scaffold_8_prodigal-single_81"
     CDS             44965..45222
                     /product="hypothetical protein"
                     /codon_start=1
                     /transl_table=11
                     /translation="MNVTLKLLGVAKFVFALASLLVLLISLIEMFNLTKRIRDKVGQG
                     FIDETNAEISRIFGVILPCILLLYLVTDGIIILIKLAIGGT*"
     gene            45227..45436
                     /locus_tag="CG_2015-01t_scaffold_8_prodigal-single_82"
     CDS             45227..45436
                     /product="hypothetical protein"
                     /codon_start=1
                     /transl_table=11
                     /translation="MFSTFIKWLFNISDRSSCFNNCLFYKKNECHMYGKGHRAAHPCD
                     EYYCHKPCVSEALKKIEEDDLSEEV*"
     gene            45470..45811
                     /locus_tag="CG_2015-01t_scaffold_8_prodigal-single_83"
     CDS             45470..45811
                     /product="hypothetical protein"
                     /codon_start=1
                     /transl_table=11
                     /translation="MSSYITFLELLVKANDMEAAYKRMLKGKDLKKSGEQVKKYIKQY
                     GRMHYNPIYENSRYYEKGGTKVQSVAYYIFPFVTQGPLRNIDNLISLYKFFFVPSKVV
                     VTTEYSYESGK*"
     gene            45795..46031
                     /locus_tag="CG_2015-01t_scaffold_8_prodigal-single_84"
     CDS             45795..46031
                     /product="hypothetical protein"
                     /codon_start=1
                     /transl_table=11
                     /translation="MSPVSKPTIPPRSKFSKYSGSKSREVAKNSILLGAVIVGVIVVI
                     LVIGTMLKKANYYMFYESEVKQTIQELVKSSSLK*"
     gene            46062..46319
                     /locus_tag="CG_2015-01t_scaffold_8_prodigal-single_85"
     CDS             46062..46319
                     /product="hypothetical protein"
                     /codon_start=1
                     /transl_table=11
                     /translation="MEEQNVVSKKKVRVKFTCRGVIYEHDCKAFLNQHNKLLTGEPLK
                     QLKLNLFTALIRAGYVSREDIKKNDKDVFNMISNVEVSVLV*"
     gene            46620..47210
                     /locus_tag="CG_2015-01t_scaffold_8_prodigal-single_86"
     CDS             46620..47210
                     /product="PKD domain containing protein n=1 Tax
                     =Desulfobulbus propionicus (strain ATCC 33891 / DSM 2032 /
                     1pr3) RepID=E8RJQ2_DESPD"
                     /codon_start=1
                     /transl_table=11
                     /translation="MFKKLLIAIPILLTVFLCGVALATVRTVQVEFAFTKPQEPPPAP
                     QLLGYKLYREGEFVCSSYKTTVFVMDCRVDVTKPNTLFTMSAYYSDGTEGPQSPTYNF
                     EYSEVVTPSKFFMIKDIENSDKKLVTLTLTAPVNANVVGYNVYANNLLVCEDRDVKDL
                     TINCVMNISGTTTFALTEVFADNTESSFSNPITYAP*"
                     /db_xref="UniRef100_E8RJQ2"
                     /db_xref="dpr:Despr_0359"
                     /db_xref="E8RJQ2_DESPD"
     gene            47281..47784
                     /locus_tag="CG_2015-01t_scaffold_8_prodigal-single_87"
     CDS             47281..47784
                     /product="hypothetical protein"
                     /codon_start=1
                     /transl_table=11
                     /translation="MNFLSPASLLSFLIICLLMVLVFKFIKHKTKPAVKVLKRPKDWP
                     PPPSPRGATTSRSRSTIINKSNTPKSSNLRRRVRNNDEGDEGLDIVEMALAAELISEL
                     LEDTPQQAEFYRGGEFGGAGASGSYNDEPVKTTESYSSPSYSSGSWGGGSDSCSDSSN
                     CSGGSDD*"
     gene            47842..48114
                     /locus_tag="CG_2015-01t_scaffold_8_prodigal-single_88"
     CDS             47842..48114
                     /product="hypothetical protein"
                     /codon_start=1
                     /transl_table=11
                     /translation="MHAYYTPKRQDVEARLLTEDNINELEKWTEGSIKGTKLPIKDRV
                     LDIWDTFTDSELRVNMGEVIVYCAGTKRWEVYTLDQFNMLFEELIG*"
     gene            48238..48561
                     /locus_tag="CG_2015-01t_scaffold_8_prodigal-single_89"
     CDS             48238..48561
                     /product="hypothetical protein"
                     /codon_start=1
                     /transl_table=11
                     /translation="MSIRSILITINRDMIPKEVFEKEPKLLCIPYQAVVILGTGDSFS
                     DGLKKFLYSFYQSSNWYNKEIAAKTLCYFESIPYEGTWSATIEKYRQKVKITGIFKQI
                     NYVAF*"
     gene            48572..48796
                     /locus_tag="CG_2015-01t_scaffold_8_prodigal-single_90"
     CDS             48572..48796
                     /product="hypothetical protein"
                     /codon_start=1
                     /transl_table=11
                     /translation="MHCGICSEENPCPDCLVEEVRYAVERHDITSDRTYHTQGGGTVR
                     WDGNQYVFVEVPEWGDFKVGDPLPDQWSIA*"
     gene            48806..49087
                     /locus_tag="CG_2015-01t_scaffold_8_prodigal-single_91"
     CDS             48806..49087
                     /product="hypothetical protein"
                     /codon_start=1
                     /transl_table=11
                     /translation="MKKVTVAESTKITCPFIQKHGEAIQCINEKCFAWEVVDERIERE
                     DHSGAREMMYKIRLERKQEITRKGPPGSCGYLILEERGTCVRLFPTSGA*"
     gene            49137..49376
                     /locus_tag="CG_2015-01t_scaffold_8_prodigal-single_92"
     CDS             49137..49376
                     /product="hypothetical protein"
                     /codon_start=1
                     /transl_table=11
                     /translation="MQSASIKLEYHKYRQNVQSLLHRYRGLREEDLNELNPAFSCVLC
                     GYYTCKHHNQPKKGCFSQRPIVENEWAEFYLFNNG*"
     gene            49382..49756
                     /locus_tag="CG_2015-01t_scaffold_8_prodigal-single_93"
     CDS             49382..49756
                     /product="hypothetical protein"
                     /codon_start=1
                     /transl_table=11
                     /translation="MEKSDNLFITGFQSLQECRQSIVTLAKNIEGDISSTIVNAARIA
                     SMRSLLELFEKYNDMLVAMKTGVNTPQEVEKLNHMAYEHVMNVEEPAYPENTIYIEKY
                     NFWRGIAGEKHFDPYFDAEGRN*"
     gene            49756..49863
                     /locus_tag="CG_2015-01t_scaffold_8_prodigal-single_94"
     CDS             49756..49863
                     /product="hypothetical protein"
                     /codon_start=1
                     /transl_table=11
                     /translation="MKKDSNYGWFNTTIQLIIVAVVTVGIIGLSLIRYT*"
     gene            49895..50338
                     /locus_tag="CG_2015-01t_scaffold_8_prodigal-single_95"
     CDS             49895..50338
                     /product="hypothetical protein"
                     /codon_start=1
                     /transl_table=11
                     /translation="MSNRYVPETGFEVDTDLVYNLKQSTNRNGIISYRDGKPQMGNDI
                     SIRLLKAHDSKMSTEELHDFAKYIAKCANDYLFIEFNASFDKAADENLVGRTVMAAEG
                     MYSQRVGIIEHQFPAGELDTEIIYNVRFSTQHMGQYKIDQFDILD*"
     gene            50350..50676
                     /locus_tag="CG_2015-01t_scaffold_8_prodigal-single_96"
     CDS             50350..50676
                     /product="hypothetical protein"
                     /codon_start=1
                     /transl_table=11
                     /translation="MQDASSAVFIPQQKITTRFWLTNPSTFPKVLDDLKEFGPSIIPY
                     KGTVDPYRHYDGRILFVFKGTELEKFHKALAIAQKHSALTELLVSDEWMQIKLPVRTV
                     QTKTVW*"
     gene            50710..51111
                     /locus_tag="CG_2015-01t_scaffold_8_prodigal-single_97"
     CDS             50710..51111
                     /product="hypothetical protein"
                     /codon_start=1
                     /transl_table=11
                     /translation="MMGVKVGYQMCKACRRKAYRSYKAWTDFSEALATKGDTLKPPYI
                     GCPGPIVDDYHAKMVRQVEDYVRVNIPEAFGVKLSYPEKKLYELGEDVPVWCPYKDTG
                     WKPEDDMKMIWLNGEHVQDFAQRGKTYEFTE*"
     gene            51140..51757
                     /locus_tag="CG_2015-01t_scaffold_8_prodigal-single_98"
     CDS             51140..51757
                     /product="Gp157 n=1 Tax=Bacillus phage G RepID
                     =G3MBM3_9CAUD"
                     /codon_start=1
                     /transl_table=11
                     /translation="MEELELRVKDLQDLMASTDDFCTKVCKLCKGSDVPCKERLLVAL
                     IDKDAKIAGLSSSYRKVKMELEELKRTNAAKYVPKKKKGPYNKLKKFNIAEVLPKIGG
                     HKKFIVTPEVSVNTYSVRLRTFKRSTICVRCGLKGTHFWAESNHNMNNYHLNLYATNE
                     HGHEVLMTKDHIIPKSKGGADTLANMQTMCTKCNLKKGNQLDGTW*"
                     /db_xref="UniRef100_G3MBM3"
                     /db_xref="jeo:JMA_38160"
                     /db_xref="A0A0B5AYR5_9BACL"
                     /db_xref="G3MBM3_9CAUD"
     gene            51754..52272
                     /locus_tag="CG_2015-01t_scaffold_8_prodigal-single_99"
     CDS             51754..52272
                     /product="Peptide deformylase id=2085274 bin
                     =GWB2_Bacteroidetes_32_14 species=Marinithermus
                     hydrothermalis genus=Marinithermus taxon_order=Thermales
                     taxon_class=Deinococci phylum=Deinococcus-Thermus
                     tax=GWB2_Bacteroidetes_32_14 organism_group=Bacteroidetes
                     organism_desc=a47"
                     /codon_start=1
                     /transl_table=11
                     /translation="VNKIAKALVQVDEHDSEILIRPCFPVNIRLMKTNVGYFNVVEQA
                     INHMKGVIQTKFSDYAALQGISGANVGIPFNIIIIYYDGKLLTMLNPVVISKSKETKT
                     AFSNCGSINLKESIKVTRHASVTVRYVPFTDASCLEYEEKVFKSGTVQHEIEHNLGIL
                     ITTKKENKNESV*"
                     /db_xref="gwb2_scaffold_31_87"
     gene            52259..52450
                     /locus_tag="CG_2015-01t_scaffold_8_prodigal-single_100"
     CDS             52259..52450
                     /product="hypothetical protein"
                     /codon_start=1
                     /transl_table=11
                     /translation="MNPFRVDDRVRVAGDAEDCCAAEDAGQVGIVVKVKNPEHIIVKS
                     QAGEWAHCSQCIEHFDEQK*"
     gene            52460..53470
                     /locus_tag="CG_2015-01t_scaffold_8_prodigal-single_101"
     CDS             52460..53470
                     /product="Adenylosuccinate synthetase n=1 Tax=Vibrio phage
                     phiVC8 RepID=G3FFN6_9CAUD"
                     /codon_start=1
                     /transl_table=11
                     /translation="MIRLYSGKFNLLIDGQFGSTGKGLLANFIGVFNHVDIAVSNASS
                     NAGHTFYDADGKKIIVKHLPVSGIVNKRSLIYLCAGSIIDLEILLKEIEENNIDHARI
                     AIHPRAAVISKKDIEEEKLNNNGVKKIASTMSGVGSALVNKINRAAKLAKDIPELSRY
                     ISEVDLHYYMQQGCTVLMEVPQGLDLSLNHGLAYPYCTSRDITIAAAMNDAGVHPKWL
                     GKVAVSIRTFPIRVGNVVENGIEVGYSGPFYPDSVETSWEKLGLPKEFTTRTNRVRRV
                     ATFSHIQYKRMLDLLSPDYVFLNFCNYLTRKKIDDMLKILPEVTHVGFGPTINDILPV
                     NR*"
                     /db_xref="UniRef100_G3FFN6"
                     /db_xref="A0A0F9R8E7_9ZZZZ"
                     /db_xref="aho:Ahos_0766"
                     /db_xref="G3FFN6_9CAUD"
     gene            53480..53890
                     /locus_tag="CG_2015-01t_scaffold_8_prodigal-single_102"
     CDS             53480..53890
                     /product="hypothetical protein"
                     /codon_start=1
                     /transl_table=11
                     /translation="MKSLRTFFAMLSVAYFTIYWMLIIFIPYLSIKSTGNVAMDMAPA
                     TIFIFMHPAMVGGMLVILAISMLMLGKSCAVDDVATAEQRALARIDDRAQELVTMVKL
                     GRSILKDDTDAIVKKFIDRIKAEESFHESGQLKR*"
     gene            53893..54081
                     /locus_tag="CG_2015-01t_scaffold_8_prodigal-single_103"
     CDS             53893..54081
                     /product="hypothetical protein"
                     /codon_start=1
                     /transl_table=11
                     /translation="MGGWQITLTVWILIQTVVKMWMIPPLYKQLAIPNGGRNGAMVGT
                     FLWGATTIFILYMAGFYS*"
     gene            54095..55243
                     /locus_tag="CG_2015-01t_scaffold_8_prodigal-single_104"
     CDS             54095..55243
                     /product="Uncharacterized protein n=1 Tax=Desulfomicrobium
                     baculatum (strain DSM 4028 / VKM B-1378)
                     RepID=C7LRZ7_DESBD"
                     /codon_start=1
                     /transl_table=11
                     /translation="MYEHLHKPFITTYGKPFVNYAQMLEQGAAEQMSEVLRHDWVIKG
                     ALMPDAHQGYTLPIGGVIACKNMISAACVGVDIGCGVCAQLTSMDPDILKDNKFAIRD
                     AILKAIPHGFNHQLSAQKWPEYYTLDKTDWFDGFFHAKNGFNQLGTLGGGNHFIEVGI
                     DEMNEVWIVIHSGSRGVGNNTAESYIAEMKPVNAPKNGMYGVPFDSDLGQAYYKDMNV
                     LLAFALENRVQMITKVMEVLTTFDPKIGKSELFINRTHNHAEAKGDIVIHRKGATHAE
                     KGMYGVVPGNMLHGSYIVIGKGNPDSLCSSSHGAGRVLGRKAAERELDLDEMRKQISD
                     SGVAASAEKVSDLQEAPDAYKPPADIMELQKDLVDVVHHIKPWVNVKG*"
                     /db_xref="UniRef100_C7LRZ7"
                     /db_xref="dba:Dbac_1279"
                     /db_xref="89998991"
                     /db_xref="C7LRZ7_DESBD"
     gene            55248..55577
                     /locus_tag="CG_2015-01t_scaffold_8_prodigal-single_105"
     CDS             55248..55577
                     /product="hypothetical protein"
                     /codon_start=1
                     /transl_table=11
                     /translation="MSTMPFRLAKFFIDRLIIREMAINRISSVSFFNRKPSKAVPVEP
                     EELEDIDEDENSEEKEEVEEDDFDAAMVVNEYLIPPEIIHEVIFHYDSLYFIWVQKDD
                     YITISWT*"
     gene            55583..55804
                     /locus_tag="CG_2015-01t_scaffold_8_prodigal-single_106"
     CDS             55583..55804
                     /product="hypothetical protein"
                     /codon_start=1
                     /transl_table=11
                     /translation="MFNTIKTQFIQEGKPYGLRLGQYFCVKYIKQSYPELFYTQDEAK
                     AEKLIRKYLNDYQYFDTLPKVLFEIPVKE*"
     gene            55807..56073
                     /locus_tag="CG_2015-01t_scaffold_8_prodigal-single_107"
     CDS             55807..56073
                     /product="Uncharacterized protein {ECO:0000313|EMBL
                     :CDQ10531.1};  TaxID=160808 species="Bacteria;
                     Proteobacteria; Gammaproteobacteria; Acidithiobacillales;
                     Acidithiobacillaceae; Acidithiobacillus.;"
                     source="Acidithiobacillus ferrivorans.;""
                     /codon_start=1
                     /transl_table=11
                     /translation="MVLELIGKTLAGKNKVRNAMLKIAENSWAIVETRDKVQFSQEKG
                     PWVKIRPIEADRVTADLLSRWVHLTDDKDLKLVQSKCNFTENYD*"
                     /db_xref="A0A060UQK1_9GAMM"
     gene            56066..56491
                     /locus_tag="CG_2015-01t_scaffold_8_prodigal-single_108"
     CDS             56066..56491
                     /product="hypothetical protein"
                     /codon_start=1
                     /transl_table=11
                     /translation="MTSDLTRQTLQHDSFFGRQLISFSVSSKMDGKYQAVAGYWYIAK
                     NKDGIYGMIGGGNNGIGAFIGWCTGLSSWCFNPINLDDYVWSIINNAYISKDFTFLRD
                     IRIVPGEFYYYQEDSNYEIIEFYKTERCFDKISLWTKKS*"
     gene            56506..57024
                     /locus_tag="CG_2015-01t_scaffold_8_prodigal-single_109"
     CDS             56506..57024
                     /product="hypothetical protein"
                     /codon_start=1
                     /transl_table=11
                     /translation="MSLFQCPKCERYFQLSSNHDKYISDMCATDRCFGEAVVVCSCGA
                     KHVSGGEDYNDGYLKGIMCFGRDFKEDKDKDLLVFDAVMLEECEEDDKLSTASTWHAK
                     HHMDHEGRTIHLRPEQPKTGMARAIEIYKELYTIGAEFNKPKTKMVMECLHEACNKIS
                     SAKMLLDRLAKS*"
     gene            57041..58024
                     /locus_tag="CG_2015-01t_scaffold_8_prodigal-single_110"
     CDS             57041..58024
                     /product="hypothetical protein n=1 Tax=Leucothrix mucor
                     RepID=UPI0003B60CB6"
                     /codon_start=1
                     /transl_table=11
                     /translation="MVNKFKRFTRDHFDWYIPLVIWILGALFLIVLMRWFENRSIFEA
                     LYYCVVTASTTGFGDIAPITIIGRIGTMIYMLTAITAMGIFINALLARSKSLNRKKRL
                     GMVQIKKSPKLVIIGYPSKSKVLGIVESVRAYWEDCEIVCICEAEEKPSWMYDYNVHF
                     VRGRGSQIEILERANILNAENILILAENPADLISDEQTFSVVTLCEQMNQAAHTVAEK
                     VHSGMSLLNHSLCDKVVAVCRPNELASEIIDAGIIDFIDSIVSPLTNERQKNVSSGNT
                     TKLWQDLVVEFLLDNDIALGFSVDKGKSFVFAPPANENIPANSIIKVLTRK*"
                     /db_xref="UniRef100_UPI0003B60CB6"
                     /db_xref="tsi:TSIB_1993"
                     /db_xref="107329321"
                     /db_xref="UPI0003B60CB6"
     gene            58034..58438
                     /locus_tag="CG_2015-01t_scaffold_8_prodigal-single_111"
     CDS             58034..58438
                     /product="hypothetical protein"
                     /codon_start=1
                     /transl_table=11
                     /translation="MSESTFKTGDPIICSDHHPVVSASTRMIYLCTVGVGKHLCVTPT
                     EWEEEDFENVCEYQYIDKPRVYYIVKQANEIVKWLEEHGYKPTSQGSWVPKHPEMLVF
                     SRTMFVECGKDLSLVKKPKRFMKEWLKEEILC*"
     gene            58448..58783
                     /locus_tag="CG_2015-01t_scaffold_8_prodigal-single_112"
     CDS             58448..58783
                     /product="hypothetical protein"
                     /codon_start=1
                     /transl_table=11
                     /translation="MGDGADMALDNAWDDWEQHEEWVSNGRDPQKGYDLGILNELGGE
                     EGDTRLPGRSSKSSYTKTGKRKASSYVCKHCGKKNLKWSEVDGKWRLFDKKNPHICEE
                     YRKENHGDM*"
     gene            58770..59063
                     /locus_tag="CG_2015-01t_scaffold_8_prodigal-single_113"
     CDS             58770..59063
                     /product="hypothetical protein"
                     /codon_start=1
                     /transl_table=11
                     /translation="MGICKLEVNNGKKLYVICHRVSYKLFGENEKRHMDMATNLTEDL
                     TEEPLVIPEEVVKTAEEAIAIMHQEYFEEQIPYVKVPFVIHGYTRISDRGEVL*"
     gene            59636..59956
                     /locus_tag="CG_2015-01t_scaffold_8_prodigal-single_114"
     CDS             59636..59956
                     /product="hypothetical protein"
                     /codon_start=1
                     /transl_table=11
                     /translation="MTKNNKKQFGGIIKDWQVHTLTVTKKAIDKVYPGEDLQPMIISG
                     TVVKDELGRWYPGYHMRTSLVKKLDRKKGEVETRNTIYKLEGKEGADVLPNMGNDILK
                     VTYD*"
     gene            60073..61758
                     /locus_tag="CG_2015-01t_scaffold_8_prodigal-single_115"
     CDS             60073..61758
                     /product="TRAP transporter solute receptor, TAXI family n
                     =1 Tax=Desulfomonile tiedjei (strain ATCC 49306 / DSM 6799
                     / DCB-1) RepID=I4CB55_DESTA"
                     /codon_start=1
                     /transl_table=11
                     /translation="MFKRITLLSTILLVVLSLSCGDVFSKGFSGGSRSSGSSFRSSSS
                     SSSKSSFKSPSYKSTSSSSVFKSSSSKPAVKSASSSSSSSFWNTSGSKSSVPSKSFKG
                     TSSFDKKQASSMKAAKAASSKQDYKTSVSKFSKPAAPVYKSTAAVKANPVFKNVRVRS
                     TDNYSTYSRSRSNYYGSRGWNAPSYAYQSSPSFGMWDGMMLWMMLDNMNDAKYARMAY
                     NQSNDPGMQQWRAEANKLAESNTELKAKLAAMDAKVSGMTGEKDASYMPEGIPAAVVL
                     SSEVLAVANKDIVPFRIATGGQGNNYARTGNLLKKSAESTIAVDVKYTAGTGENLGLF
                     SKGVVDGFIAQNDVMDSMALTSASSVAKMKTKWMVLFQEPVQMISSTRGSVKNIQDLS
                     NDNILYVGPAGSGTESTWNRMKMVDRTYAKIPTANASYADALDIVAKNPKAVMMFVSG
                     LNSGTLTAAEARAEKDDLRLVSIDDSGLLDILDVDGNQLYEETEIPSEVYPKLQKGFF
                     LNKDITTIACKAVFVVNPEWVEKNGEEALTDLTAAATEARGTMNGILARTSEN*"
                     /db_xref="UniRef100_I4CB55"
                     /db_xref="dti:Desti_4159"
                     /db_xref="I4CB55_DESTA"
     gene            61761..62480
                     /locus_tag="CG_2015-01t_scaffold_8_prodigal-single_116"
     CDS             61761..62480
                     /product="hypothetical protein"
                     /codon_start=1
                     /transl_table=11
                     /translation="MFSALKKSISNALRAKKAPKEANKIKFDYAGLCVRVGSELVVSN
                     NNMLIYDSVCTKPTRTAITNISITSVQRSTMYRLYLGPDHFVQILINAKNEVEECRLF
                     SLVRVIQPSTSGEWLLYLQDRNYDPENLPIIGRDEVFLDDVSYCRLESWASPEPPWVE
                     PLNLLEKRYGVDGDVYNIDNVIMAYGRWLHEGEEIAEYLLISSEEVVLDGPVEFEAPM
                     DCAVRYYVGLDISIDELSSSF*"
     gene            62530..63309
                     /locus_tag="CG_2015-01t_scaffold_8_prodigal-single_117"
     CDS             62530..63309
                     /product="Uncharacterized protein n=1 Tax=Desulfomonile
                     tiedjei (strain ATCC 49306 / DSM 6799 / DCB-1)
                     RepID=I4CB53_DESTA"
                     /codon_start=1
                     /transl_table=11
                     /translation="MGIFSRKKSFGVNYAAVKVGNVFANLKNTVDSWDPEGSSEADIL
                     GIDQQLNELALEAGQVEQKVAKEMADVVRVRADYNRKVGGLEVLQNKLDTTTDEALKA
                     QIETVMEEELTNLAELEAQLVVEEQEEVEAVEELAQIKDLCKIVAEKLKTARKTIEQG
                     KAAAAKAERREQLASEKEQRAKKVAGITQDMGAVTGALNAYSKKADAANARANALELK
                     ASLLAPKAASNLMEEAMKAADAGSAAPKMSIQERMAALKKK*"
                     /db_xref="UniRef100_I4CB53"
                     /db_xref="dti:Desti_4157"
                     /db_xref="I4CB53_DESTA"
     gene            63549..63758
                     /locus_tag="CG_2015-01t_scaffold_8_prodigal-single_118"
     CDS             63549..63758
                     /product="hypothetical protein"
                     /codon_start=1
                     /transl_table=11
                     /translation="MFDNKYIFMLIIIVNSFSIGRMFDHINESNDPSTMFVVAIMFVA
                     ILIASYGVVRKKKIMPEKVCTKEII*"
     gene            63758..64480
                     /locus_tag="CG_2015-01t_scaffold_8_prodigal-single_119"
     CDS             63758..64480
                     /product="Putative uncharacterized protein n=1 Tax
                     =Clostridium botulinum (strain Kyoto / Type A2)
                     RepID=C1FP96_CLOBJ"
                     /codon_start=1
                     /transl_table=11
                     /translation="MQVFACGDTHCPIDIHKLSVKNWPEQKEIEFTKEDILMVTGDFG
                     LLWAPDWDNEELYWAKWLTEKPFTTCFVDGNHENFTRLAALPEIDFHGGKVGVAYEDA
                     NGRILHMKRGEIFIFDDKKIFTFGGATSTDKERRLLNISWWPEEVPNHAECEYALSNL
                     EKHGNEVDFIITHTAPNTIIHALGFDKYSSNRFNDPTAAFLEEIKKITLFKQWHFGHF
                     HASVHKDQKFICHYNWEPYKLF*"
                     /db_xref="UniRef100_C1FP96"
                     /db_xref="cby:CLM_2085"
                     /db_xref="C1FP96_CLOBJ"
     gene            64492..64956
                     /locus_tag="CG_2015-01t_scaffold_8_prodigal-single_120"
     CDS             64492..64956
                     /product="hypothetical protein"
                     /codon_start=1
                     /transl_table=11
                     /translation="MDQFEGHSLHVYGNEFLEKCGLNDESTFAEVKEQMLWGTYGKPA
                     SFLNFTWKKLKDCSEDHLEAIMLQQHIPELTRVIIRSILEDKYKQKIENLRYTRWCRK
                     DYDPNKGNYNGYTVVTITNTANRHPEQVVYKGDNGNIWSIPLADWPGNLIPE*"
     gene            65006..65809
                     /locus_tag="CG_2015-01t_scaffold_8_prodigal-single_121"
     CDS             65006..65809
                     /product="hypothetical protein"
                     /codon_start=1
                     /transl_table=11
                     /translation="MQRLFWTLEEDTLLENLYLKNASAEQFISALPKRSLSAIRSRTH
                     VLIKEGMFAKRRLKQKPINTANFSNKYTKRQLEKDAVKVVDKTGGWFGIPGPAIIEHW
                     DVFKSILRDKSPFIAVEENKSQYNKMSRLSENINGLTLVNGELFNVLKSFGQLYPSPR
                     VPLFAYGHLDFCKTARILLRDYELYSNLMWLAQWNQIKSVFYLDVSVSRRPDDDIIFT
                     KLFQDLIPFIFSLNGWNVTDPRNLQNKYIKTYSDGNPMVNALFKMTKIK*"
     gene            65829..66089
                     /locus_tag="CG_2015-01t_scaffold_8_prodigal-single_122"
     CDS             65829..66089
                     /product="hypothetical protein"
                     /codon_start=1
                     /transl_table=11
                     /translation="MIKRKVLFLLSLILLLLCTAVHKSSILDSVRASIAVNQVSDDVV
                     INSLSRAVATGSAPETIVTVLFLMALVGITLSFFKKKEKYND*"
     gene            66082..67116
                     /locus_tag="CG_2015-01t_scaffold_8_prodigal-single_123"
     CDS             66082..67116
                     /product="Band 7 protein n=1 Tax=Pedosphaera parvula
                     Ellin514 RepID=B9XS49_9BACT"
                     /codon_start=1
                     /transl_table=11
                     /translation="MIKFSTAFICAILLVLSGTLTGCGPAKTDVFIEVAPNETAFVIP
                     LEGSTEDQKRVLSVDYLNKSKIATKRIFLPLRKVDTGRWWFNYQYVPTMRVITVDRKP
                     IRLIWEALDGPNGTKNAGTGIRVESRDSIGFTVGIDITAHITEEDAALFLYSFPTGDL
                     SKILNDTIKSKSTEILSREFAKYNLEGQKVVYDKDGKLVKEAEMGAREQKGIIVDVAR
                     AELVDYFKSQGVTIDTFGLVGGLWYDDNAIQEAINANFASALDVENKRNLKVAQEQVN
                     ATKLSIAINDKNEALEFAKAAEARTVQIELEIKRTLAEAELVKANKWSGNLPANIMPS
                     GGGFILNTGK*"
                     /db_xref="UniRef100_B9XS49"
                     /db_xref="A0A0F9I6W7_9ZZZZ"
                     /db_xref="B9XS49_9BACT"
     gene            67308..67541
                     /locus_tag="CG_2015-01t_scaffold_8_prodigal-single_124"
     CDS             67308..67541
                     /product="hypothetical protein"
                     /codon_start=1
                     /transl_table=11
                     /translation="MRNIILVVVLCIVFSTVGCAVNHRKPCHANYGSNCYGDFGCHSK
                     AFIMKHDKSLTRCALDQIATAKMWDEYFKSKKK*"
     gene            67660..68784
                     /locus_tag="CG_2015-01t_scaffold_8_prodigal-single_125"
     CDS             67660..68784
                     /product="DNA ligase (EC:6.5.1.1)"
                     /codon_start=1
                     /transl_table=11
                     /translation="MDKVTLYKKSTKTDKIHFWSVRVEMAPDLVGAILIREAGEMGGK
                     VKINHKLIDKGNNIGRSNEKSPYELAVFKANKMVKDHYEDNYHFSLDDVDNPIEFIKP
                     MLAEPLDATKLVFPCYAQPKMNGVRCFSLRHLNDPTMWSRERNEYAAIKEIKEAVGVY
                     FGVNSPDGEIYDPEKSFQEIIKAVKKRRESTKDLKMWIYDLAIPGVPFAERNAMIHDI
                     FETHKDNGILDYFYEVPTVIVNSFEELDALHDQWVLEGFEGLILRLPSGLYEFNERTF
                     SLVKYKKFVDDEFEIIGFTSEIWHDTINNVFRELVIWKCRTEDGMEFDVRPAGSFLLR
                     EVAYKSAEKQMGKPYTVKFQNYSDDGIPIFPIGLAMRDYE*"
                     /db_xref="amh:I633_21896"
                     /db_xref="UniRef100_G9E515"
                     /db_xref="A0A0F9VPK3_9ZZZZ"
                     /db_xref="G9E515_9VIRU"
                     /db_xref="6.5.1.1"
     gene            68871..70208
                     /locus_tag="CG_2015-01t_scaffold_8_prodigal-single_126"
     CDS             68871..70208
                     /product="Putative tRNA adenylyltransferase n=1 Tax=delta
                     proteobacterium NaphS2 RepID=D8F5X0_9DELT"
                     /codon_start=1
                     /transl_table=11
                     /translation="MTIEQEIIKRLDAAGFQVFIVGGAIRDEILGLPINDIDFATNAR
                     PEQIIKLFKGKNIGVVGKSFKVVFVEGVQIATFRKDVQNVFFSAKFCEPVYADTIQED
                     LERRDLTMNAMARDAVTDEFFDLHGGVDDIRNGIIRLVGDPIERIQQDPNRIVRACRL
                     LAKTEGIFAPETYAALCECAVYIKRHVEAERLCDEIMKAMEVRTPSLFFSALHTIGAL
                     KYIFPAMADSFDYSGGEYHKETIGEHLMMAGDIISPRFPVLRLAGYLHDIGKPKAFDK
                     EKDGSFKAHEAYGAEMANRYLRKLKFPNSITNEVVGLIDSHMRVCRGLTPKGIRRLRK
                     HLADSNVDPRSFLRLKLADRSANMYRSPSEIKPIKELIINAGIRCDPNEVSVVSLKDL
                     AISGGELMKEFNLPQGAIIGEIHRALLEFIIEEGDEFNTYDILRNKAKELLQQ*"
                     /db_xref="UniRef100_D8F5X0"
                     /db_xref="D8F5X0_9DELT"
                     /db_xref="dat:HRM2_45970"
     gene            70359..70709
                     /locus_tag="CG_2015-01t_scaffold_8_prodigal-single_127"
     CDS             70359..70709
                     /product="hypothetical protein"
                     /codon_start=1
                     /transl_table=11
                     /translation="MEENSKVLTDAQFQGFRDQVKDSTNRMLHNFITMFLFLGVYERS
                     DKATKDKIAEFISIIREDITTVHTKKAVATFELSQDQIDLIQKEMTIILDGCLAPMTK
                     LIERDKEKVDEQKG*"
     gene            70693..71226
                     /locus_tag="CG_2015-01t_scaffold_8_prodigal-single_128"
     CDS             70693..71226
                     /product="Metallophosphoesterase id=4177048 bin
                     =GWF2_Lentisphaerae_38_69 species=Bradyrhizobium sp. STM
                     3809 genus=Bradyrhizobium taxon_order=Rhizobiales
                     taxon_class=Alphaproteobacteria phylum=Proteobacteria
                     tax=GWF2_Lentisphaerae_38_69 organism_group=Lentisphaerae
                     organism_desc=a349"
                     /codon_start=1
                     /transl_table=11
                     /translation="MNRKVNYFWTADEHYFHFNAIKYCNRPYSNTDEMNHDMITKNNE
                     VVTNNDVVVHVGDFTLANQTQAASIIKQLNGQHVFVIGSHDKWLGGRGKHIWEKTIEG
                     QHIVCCHYAMYSWPRSHYGSFLLYGHHHGKFSIPCKAIDVGVDTNNFYPYSFEQMMAA
                     MVNKPTTPGVIRDKYKK*"
                     /db_xref="gwf2_scaffold_4245_6"
                     /db_xref="chz:CHSO_0938"
                     /db_xref="86597977"
     gene            71318..72094
                     /locus_tag="CG_2015-01t_scaffold_8_prodigal-single_129"
     CDS             71318..72094
                     /product="hypothetical protein"
                     /codon_start=1
                     /transl_table=11
                     /translation="MDTKLIVNNFRTSSYYSCGVQWAFVGKVEKDYELLHEPLTCKDY
                     THEIICNTIHGKSLYSNGVSRVLPLDLEKLQVVLVVPVAKVTASKDTVKNIVYGAKKV
                     FSALETAGGLPKTLIKEVTPSKADNGQRFFILTMKKHMTESPVLFHSLIALIRTAVVL
                     GKELKEDNVENAFLGRYEKDSEILTNLFQSGTLKLLLKEHKTIFAGDVDLKVIYPQKS
                     ESDASYHSGFGPVALQRKQLCSKWYGDNLYKLLKNNNIEF*"
     gene            72094..72936
                     /locus_tag="CG_2015-01t_scaffold_8_prodigal-single_130"
     CDS             72094..72936
                     /product="Uncharacterized protein {ECO:0000313|EMBL
                     :KKN17033.1};  TaxID=412755 species="unclassified
                     sequences; metagenomes; ecological metagenomes.;"
                     source="marine sediment metagenome.;""
                     /codon_start=1
                     /transl_table=11
                     /translation="MIENTDFILKEPKNPSYSVTYGLYTDKEKYPWNSIKNPYIDETE
                     STIEGVLSKANVAKWHACFSSLGDRLSNKDYTRIVYYFKPHDTMSKKISLRWLILAKQ
                     HKLLPRYVNVKKIIEKNNVVFDLTKGSFNLLYAYLATVRMIVEEPAYVKNALMLVDKY
                     KIDYYVAVVAASYFCFRNFGHSFFNPGNTYPGLHSPDKLTKLSLKTVLGVYRFVNKDV
                     NTIVNDSKHFSATSEVSGLSKTNAVLDINKCIGVNVLNVLKAKNDTEAEKELKNIWGV
                     INAT*"
                     /db_xref="A0A0F9RIC2_9ZZZZ"
     gene            72926..73378
                     /locus_tag="CG_2015-01t_scaffold_8_prodigal-single_131"
     CDS             72926..73378
                     /product="hypothetical protein"
                     /codon_start=1
                     /transl_table=11
                     /translation="MQREDLVHILPGVTQVLFDDDENPEYGWVDDDMDDMIGGTFLVQ
                     EVLSEGVILKHPSGKKYSFHYSTITLVKSVPYFDTHIENVPVSCINKLELSFFERHCN
                     YNDYAAIKKMLKAKRVLEFDKDTLNQIQQQYPRVIGAMLSNKKLKKVG*"
     gene            73380..73598
                     /locus_tag="CG_2015-01t_scaffold_8_prodigal-single_132"
     CDS             73380..73598
                     /product="hypothetical protein"
                     /codon_start=1
                     /transl_table=11
                     /translation="MQDDMDNDDNSRRYELNKKYPKARDQDKKIRSPVSKGSVRSQGK
                     KALRRYVDIFTAKGIDDDEDFDDFAECD*"
     gene            73630..74061
                     /locus_tag="CG_2015-01t_scaffold_8_prodigal-single_133"
     CDS             73630..74061
                     /product="hypothetical protein"
                     /codon_start=1
                     /transl_table=11
                     /translation="MYELLSKEEEEEFRSDVSPIVKRDTKIPPVREEKPFNVYVGKYN
                     RAVSNDSLILSGVYVEHLKTGIVKFLISQAPERIKSEQGAYIVFCEMLLDHFVKLTKE
                     KSLQSLLMHTSDLTVLEVLLKNKFEITKTKNNFYRAFKVLN*"
     gene            74066..75649
                     /locus_tag="CG_2015-01t_scaffold_8_prodigal-single_134"
     CDS             74066..75649
                     /product="hypothetical protein"
                     /codon_start=1
                     /transl_table=11
                     /translation="MKQSKIKIEPFVTDKNLSEIYQTSKITFAFLSAPRDGNKQCHQF
                     VKCRDFLQDALRTSLTGVASKIYGFEFDVKKNPPIDNRKTRMIIRSNMADKEFEKVIL
                     KAEKLLHHYEHMAGVVSTSISKNGKDYILCSSNFWMFSPVLISLYTLLIRLGEYDLNF
                     TKFDNVSLLKAYDTLAKSTKTDNEVSYVRSVKAYIHKIVINSHYVFTTLRKNNYDDIY
                     FKDATIHTFHNDSGIVALCTATDASKIHHNNYKRLQDTLKDDVEKISDLPVVFCPGTY
                     DISKYYAPNGWNFAVVDMVDDVHKVITQFAKCREQLTARFGKECKNKTFDKFNMCVVV
                     DGTLDDSARMMRHKRELFLAKRVLNFIEAKYDIKKTTISTVCLKIAKTRRRYYSWLFS
                     GSTEWLNSPVMLSLYSLIIRAVANYCSYSGKDPKNINDDVLDEIYSYRRGTNSYSNKD
                     LLLLKSFCKQIDKILQNRKELFANDTTMADNYFVSEKKVKELVYANAPFSTIGVASLV
                     NNQHIDHELQKKFKELKAC*"
     gene            75643..76548
                     /locus_tag="CG_2015-01t_scaffold_8_prodigal-single_135"
     CDS             75643..76548
                     /product="ORF.48 n=1 Tax=Pseudomonas phage PaP3 RepID
                     =Q8H9W3_9CAUD"
                     /codon_start=1
                     /transl_table=11
                     /translation="MLKRNTIGTDPEFFIRSDKGKYLNAETMFPGTKDEPFPMNSGAG
                     LQTDNVAVEFASPVGKDGGDLVTKLRNTFKELFLMMPANTVLDLSPAALFDNDQLQTE
                     QAQLFGCSPSYCAWDLVENERPNATVSNLRSVGAHIHIGKADGDGNDFLLDPYGKINT
                     VRMCDAFHGIISVVLDTSKESVMRKALYGKAGEHRPKEYGVEYRTLSPFWMKSPSLVM
                     LIDALTTDALRFVREERHEELIAELGGAEVIRNIINNGDVDKAREVIENVLFNHMSED
                     SKHFFKECSDAIAQYDFKKEWQLTA*"
                     /db_xref="UniRef100_Q8H9W3"
                     /db_xref="A0A0F9JVG9_9ZZZZ"
                     /db_xref="Q8H9W3_9CAUD"
     gene            76577..77356
                     /locus_tag="CG_2015-01t_scaffold_8_prodigal-single_136"
     CDS             76577..77356
                     /product="Marine sediment metagenome DNA, contig:
                     S01H4_S15319 {ECO:0000313|EMBL:GAH17257.1}; Flags:
                     Fragment;;  TaxID=412755 species="unclassified sequences;
                     metagenomes; ecological metagenomes.;" source="marine
                     sediment metagenome.;""
                     /codon_start=1
                     /transl_table=11
                     /translation="MKIALPIFDGGTRLGINSVYVHFISNAGFEPFLVTSANDFKKVA
                     TECDGLLLPGGIDVEPTFYGEDNFGSENCDPEKDDFDRRLLHAFIAEGKKVFGICRGH
                     QLIVKEFLHVFHDACQGMSFWQHINNHALATARSAKRSTPTHSVTVNPAILYGLHDGQ
                     KLSNIFTNSMHHQALLVDGTKNLSKVIDANNFIKCIGVTPFGAPTSKENDWLVVEAVD
                     IKLNGVLMRGVQWHPEELMDIGLLTHYFAGVAKADGVKLYR*"
                     /db_xref="X1DAH7_9ZZZZ"
                     /db_xref="gwe2_scaffold_183_138"
                     /db_xref="aoi:AORI_6066"
     gene            77334..77582
                     /locus_tag="CG_2015-01t_scaffold_8_prodigal-single_137"
     CDS             77334..77582
                     /product="hypothetical protein"
                     /codon_start=1
                     /transl_table=11
                     /translation="MESNYTGKIFWSAEIGFGDNSIHFRRVTRVDLKEYIASAPESIK
                     SIKDVDIINKYVVPFVYDMYKLRKHNIQYVIVKRAAIE*"
     gene            77579..77962
                     /locus_tag="CG_2015-01t_scaffold_8_prodigal-single_138"
     CDS             77579..77962
                     /product="Uncharacterized protein n=1 Tax=Paenibacillus sp
                     . HGH0039 RepID=S3ADM3_9BACL"
                     /codon_start=1
                     /transl_table=11
                     /translation="MSKELKVFVYGTLKVGGRFSTRFDASRITSRVGRIRGELYDLGS
                     FPGVKLQGDSEVIGEVHTYKNAEEVEKSFDRIEGFSGAGKPHNLYEKRVVTAFTDDGE
                     ESCIMYEFARPIEADRKIKEGVWQI*"
                     /db_xref="UniRef100_S3ADM3"
     gene            77959..78228
                     /locus_tag="CG_2015-01t_scaffold_8_prodigal-single_139"
     CDS             77959..78228
                     /product="hypothetical protein"
                     /codon_start=1
                     /transl_table=11
                     /translation="MKIFGLVTNDFEIEIGKKFDDAGEAHVVKEIKYFESSQVYNRFI
                     HEPIYVVEYTEGTMKTVIPVRAVTALQIDTKKEEAIKPDLAGLGE*"
     gene            78228..78911
                     /locus_tag="CG_2015-01t_scaffold_8_prodigal-single_140"
     CDS             78228..78911
                     /product="hypothetical protein ORF001 n=1 Tax=Pseudomonas
                     phage PA11 RepID=UPI000155433C"
                     /codon_start=1
                     /transl_table=11
                     /translation="MKILIVGGYDGYETPFVGLGDITFDEDEFLAAPEDFGLLVFAGG
                     EDVNPAFYGHTSPKHMCGYNTRRDVAEKELYDIAAKYNIKMTGICRGSQFLNVMAGGV
                     MMHHITNHGVSHLMTTIDGKDIQVTSTHHQMCMPAQHGHIMAWSSERRSTVYYGDKDE
                     QVKYTGREVESIYYPKENIFAVQFHPEYMNRESAGFNWYRSTVVDFLQLSEEEFTKKY
                     LTKSLEATV*"
                     /db_xref="UniRef100_UPI000155433C"
                     /db_xref="A0A0F9NY34_9ZZZZ"
                     /db_xref="sri:SELR_pSRC101110"
                     /db_xref="UPI000155433C"
     gene            78967..79479
                     /locus_tag="CG_2015-01t_scaffold_8_prodigal-single_141"
     CDS             78967..79479
                     /product="hypothetical protein"
                     /codon_start=1
                     /transl_table=11
                     /translation="MTKFIENVGKQVFMVAEEKRSATLLTFYNKPEEVISLFNSSIAG
                     SISEMSLFHGTLTKAISIPEDINTNIDITIIVRQNKNNSAVLIPCVNLDYAQEVISAL
                     VGSSVSDDDKYSEEVIEDIIGLSQKNIDNIFIFYGYEVELHYSFDKTELDEEILEGSK
                     EIYEQISSEQ*"
     gene            79454..79819
                     /locus_tag="CG_2015-01t_scaffold_8_prodigal-single_142"
     CDS             79454..79819
                     /product="hypothetical protein"
                     /codon_start=1
                     /transl_table=11
                     /translation="MSKSPPNNDKFTLYYHTGIYHLFSGRVIGYIDDKQFAALLTSPQ
                     ILARKLSTMPPLDFYDVISPKAVKLRLAFLARDSNNNRHLILSGVIKEIESSLSYGYG
                     EIAYVDECNNMFCLETEVE*"
     gene            79826..80560
                     /locus_tag="CG_2015-01t_scaffold_8_prodigal-single_143"
     CDS             79826..80560
                     /product="hypothetical protein"
                     /codon_start=1
                     /transl_table=11
                     /translation="MLTTSLLPVNKCIVTDYLQSTKLAHYTSGYLVYIEGIQNDIDVL
                     CSMLVTSAGGKLSHRPSLTKIRTPVVFFDDLVKTGVYGKSSCFLLVDTTNVSYLDLKG
                     VDFINMLYARIVSLNRISCNYFNNNVLVNNNPTIKKFFQDYNAAAKVHSKAMVEKVNT
                     SEKRVNLIHNMLLLESFIKKNLPQPVQNMNFLQRAYTVARDYERKATHKKIEALLKNK
                     DCAKILSDNQENKDALHRYKNSGYWL*"
     gene            80520..81341
                     /locus_tag="CG_2015-01t_scaffold_8_prodigal-single_144"
     CDS             80520..81341
                     /product="hypothetical protein"
                     /codon_start=1
                     /transl_table=11
                     /translation="MLYIGTKIVVIGSNVKRKAGPRIGSIGFIVDIMTNKRMTLLGNN
                     LVCDAYILFIQYGFQKQQRYELKRVMVAIPRLENWPCDIDKVLTKTVKSVKTDASIRL
                     PLLMICPVTQFNDKDLQHKVHSHLLNGTMRYKLQNVAYVQNSKRFPNTERLHATLPEG
                     AKTFLRVSTVGINPNALNILLSKVFEKDKYVLREVLELVLKLDALRNITEKQSKAPIG
                     PKGNDIIFNSLFKPYEFRRCIIESGKYAPKELFAFCVQLSNSLIIEGIKVVNKHV*"
     gene            81353..84607
                     /locus_tag="CG_2015-01t_scaffold_8_prodigal-single_145"
     CDS             81353..84607
                     /product="Uncharacterized protein {ECO:0000313|EMBL
                     :KKN45492.1};  TaxID=412755 species="unclassified
                     sequences; metagenomes; ecological metagenomes.;"
                     source="marine sediment metagenome.;""
                     /codon_start=1
                     /transl_table=11
                     /translation="MFHSNLDVIVTGFVGQFNSRILTRANAQTFSASIAVDNNETELN
                     FIMKRDDIQHVLSIPKPFMENSVKLVRVNGIDRAVGKYFWKVQERLMEYEDVIYEVLF
                     GYPAHMLPEYMIKSNSSAMQQLRYAFENNKLAITLRSIQKRINFVINNLPIHETNLNS
                     FVMNRRITIFDPEFDVLSNPEDQHAYQVEKNKTYFDKGWTSLGLSDGCLAGKNYMLDF
                     DLRNLSPFGSNFHNPQRNLYSTLGMRGDEEPLVHSTTTFALANEGLTRKGWNLFTIFV
                     DIPDVWEDQLMVDSSHADKFIEYTKRYTCFGDVLVKEGDELATDDQLFVNRAGEIKAF
                     DIQCDHAVVTSIEEKEDNIGGVLFPTNIVTITYKRHLKDGTKLTNLAANKGVIRLRDL
                     GYAINPATGKQQKIDVIVSAKAVLKRKNYTQILEAMLNNLNGNQTVVVPDGVVVTEDV
                     LSTALKSIGHNADGTWICKTYAGDFRCIAGNVFWGVTHDADDTIWRPGATKAVNGRGL
                     REAGLKFSTIEFRALTTRFGENNPVEKEILHYAQGYKDVKELLTVLKYKLGKKSVEHL
                     THNVKDINPLRQEDGIMIQPEELVDTIVDPDRAEEGFMLKLPVEYQVVIDHEFNVLAS
                     GFPCVVGDTIGDKKVFKVISLDSIYVPYENLRRCWKHDIGRVGLNDIGNALNTIVIMS
                     HNYLIDNVAPLNTTMLYKAIGTYFSIVASKLSTKRGELSVHAMAVRYPHSAKGVATLS
                     NELEPNTIEIHSSMANSLNVVDGDIVLVERFPCLGFMSIRPQKVKVTEDPLCKFTVRV
                     SGNSLGSLSLDFDGDVLYIAAFYSKDAIAALKREFYTPNEYCIKHIKAFNSKMGTPRI
                     MEMALADYMITPFEALTKESHAEIVSKLTGVKSNTGPVVALAYNLLRIMENSDISGDR
                     ELECEVEVFMDTVANSVFKQKHGAKSLHKVVTDAVCAADLETLISEGFDPKTSEIICK
                     QITEKAAQVGINDVAAYHKLITAKGGSNVINKIVREQNVLYFTSRASLSSCRIVKNLM
                     DYQKVDIPSKVFSKIMSLNSSLSTVDHEALKGMQTPESMMYCSEVLKALNMLIK*"
                     /db_xref="A0A0F9R831_9ZZZZ"
     gene            84624..85001
                     /locus_tag="CG_2015-01t_scaffold_8_prodigal-single_146"
     CDS             84624..85001
                     /product="hypothetical protein"
                     /codon_start=1
                     /transl_table=11
                     /translation="MAKAVGLSFNRVCLLGRVTGDPVVNGEWVSFQFKTIVPKLGPDN
                     KWVEAEVMVPIMSNDPRKVETVTNFVQDERQLYIEGYVEAWDGGCGVFIGMIKLGSKT
                     MYDADAQQGGYQGGGQKKGNFPS*"
     gene            85070..85474
                     /locus_tag="CG_2015-01t_scaffold_8_prodigal-single_147"
     CDS             85070..85474
                     /product="hypothetical protein"
                     /codon_start=1
                     /transl_table=11
                     /translation="MQPDVSLQKVQAAPDITIDKPNTQEERLRELEAKMSSIAQMLYM
                     FKRSGLPKKVVCTKRNTTAEGLPYNTCFLGYTKGSTYPYILVVSEEGKYMIGDREFDT
                     LDAATEIICGEAVNGFNFWQTFEGMSLEEFIK*"
     gene            85471..86859
                     /locus_tag="CG_2015-01t_scaffold_8_prodigal-single_148"
     CDS             85471..86859
                     /product="Type III restriction protein res subunit n=1 Tax
                     =Desulfobacca acetoxidans (strain ATCC 700848 / DSM 11109
                     / ASRB2) RepID=F2NJ01_DESAR"
                     /codon_start=1
                     /transl_table=11
                     /translation="MIVEICNVLNVDITDEILLQIVLDDLTYDNPLYKEAVKAFRSTR
                     GIQQVLKNFTYSNGLYQLPRGYFSRLCAIAQELNIPIEFTDSRAVVPFDTQYNHSIQL
                     RDYQMPALTALSKHSDGLLVAPAGSGKTIIGIATILMCGQRSLWITHTKQLLFQFVDR
                     IQKFVEIPDTDIGLIYNGKWDVDKPITAALVQTLRTDTQKLQEISKNFGTIITDECHH
                     QPSSTFTEVITQLNPYYLFGLTATPARRDGLETVLFQNLGPIRHTIPRAAVTDGVLTP
                     IINTRYLDTPGIPEEVTYQKLLQTLTKSAFRNTIITRDVVSQAVTGNICIVVTERVSH
                     AEILFAKIKKLWPKTGIMIGKNSDKLRDKTLDELHNGDITVLVCTSHLLGEGFDYAPL
                     NRLFIGLPFRNIARCEQLVGRVQRISEGKIDAIIFDYVDNHGLTKHQYKNFGDSGCRY
                     NVYRKLGCKILQ*"
                     /db_xref="UniRef100_F2NJ01"
                     /db_xref="A0A0F9Q5L3_9ZZZZ"
                     /db_xref="dao:Desac_0060"
                     /db_xref="F2NJ01_DESAR"
     gene            86924..88018
                     /locus_tag="CG_2015-01t_scaffold_8_prodigal-single_149"
     CDS             86924..88018
                     /product="Uncharacterized protein {ECO:0000313|EMBL
                     :KKN06414.1};  TaxID=412755 species="unclassified
                     sequences; metagenomes; ecological metagenomes.;"
                     source="marine sediment metagenome.;""
                     /codon_start=1
                     /transl_table=11
                     /translation="MQIERSEVMSKLAGIEDSLIRIPEGLRKELQVDLGNIIIVKGLP
                     LQVNKAFKQEAIPSVLKAFVSDNVIKKLGIPTHNLSLEQHITMGCDPELFLVDMKTNR
                     LYNPGFLVKKTATVGYDGMLAELRPAPDVDPDEVVNNLYKLIVELKNVLIKHRLHNVR
                     MIAKSGGWNLFAGFHVHLGIPKKLLDPGMPNYIKILRVILKSLDYYVGTLAVLAEGKD
                     YTRRCNPLVAYGKVGDFRVDNRTLEYRVPGGALLKHPDLTRGLISVSSLVAHDVIERL
                     RVFTNDFVGDIEDESTLAKQIYPNLIDTQHMFPLICAPDVGKAFKELDNVQQDLSCMV
                     NYDYYRESLERFYNLLHIKIADDIWLNWSK*"
                     /db_xref="A0A0F9ML35_9ZZZZ"
     gene            88019..89626
                     /locus_tag="CG_2015-01t_scaffold_8_prodigal-single_150"
     CDS             88019..89626
                     /product="Uncharacterized protein n=1 Tax=Thiorhodovibrio
                     sp. 970 RepID=H8YZE4_9GAMM"
                     /codon_start=1
                     /transl_table=11
                     /translation="MYNDKWIFFNNLPGKPALSNEEVKYWLGSLNKVLKVGVEFEFNL
                     QDAKGFCRGASESCPCVNMNDAHDCWKACLNEAECKVLLGKDFDMQCHKQFCSGFRSA
                     CISCKDFKVNCLNCKYMYDPSHDPDSIRQFLRNYLEPSKSYGNLSRTGVHSVVCDGSL
                     LGEGQEGKGVEIITVGRRVDYWEFYNMISDIITSSIQKGAYVNERCSTHIHVLTGYFD
                     AQERDSRFNDVNDLEKPLPQIVMANFHQLCRRYQNALTWMSMGLDQPEQLTRWEKYRV
                     SLLDTSPVSMSMPDIIRRLEEISYKPRGKYGWANYMYSKFNHNNDVTRFHAEMRVLDG
                     MMSASVVTAMCCLYQALLVKAVEISKYGLLELGSKEWFDQTIDIKHRLLNNAPQGWSE
                     NRFSNTENLREEHMEILRMESLDLLNQIKHLLMRTGPAFEVLEKLAQKPVAFFRCDGE
                     SWESIEEHFAVFRASETILDQKIDEIIDFRTISGCKDEMTWLEKVSGMLEKEGIATIE
                     QVLNNVAIQKRNGLCIWSDNLGTLLKV*"
                     /db_xref="UniRef100_H8YZE4"
                     /db_xref="A0A0F9QM28_9ZZZZ"
                     /db_xref="cts:Ctha_0395"
                     /db_xref="H8YZE4_9GAMM"
     gene            89683..90414
                     /locus_tag="CG_2015-01t_scaffold_8_prodigal-single_151"
     CDS             89683..90414
                     /product="hypothetical protein"
                     /codon_start=1
                     /transl_table=11
                     /translation="MGGIFGFTLLNNNKMGKDSIITLTTELLKSQLGPTEEINIAITT
                     SENIHVIKTNMSIPRFIATKEFKEFMHNALKDITIYSLIGSFKDKVTYKEFLDLNDEP
                     MVTFGEVVCVQKEKEFTDVDSGGVVVAEIFDRYEFAIDLTTRIKTAAKDVKLYAAVHA
                     AYPSCLLIAKHTADPLELCMFAQYGVFIFSSISKSVDKVTQLLLLGKRETVEMFSYQA
                     FLLNMSTNTYKVINSYSGNVNYAIK*"
     gene            90401..92170
                     /locus_tag="CG_2015-01t_scaffold_8_prodigal-single_152"
     CDS             90401..92170
                     /product="hypothetical protein"
                     /codon_start=1
                     /transl_table=11
                     /translation="MQLNESFLLGHCRTPGVTYEGLTIPKLQPVIFTNVPGDSCYFIN
                     QFGTSNTRRPWDVGQERVNRILKGDVARHKVFSNREISFMLAYTETKQISINFLRSLA
                     EGHKRCTFVLTGSRLKTLVEDIPKLEKEFKTFYRTYEYYEDASRSNDNYIFMLSIYDL
                     STIVANLKNRTIDGFGLAIEVLNKYNTSRYKMPMPSYSTYMIFTNNYEDVYFRDCVEI
                     IRCSHIDYGNMSDMVYQLVKYQKDEDFIGAVSFEKSLKPQMKFKTPSSARISIQEMEA
                     HEKSVIKAKQLDSDAKFKARMSAKPVRAEWDPAFDDLDTYEFKTVHANDEFQQVPIPV
                     PAPVPTTDMDLLNESEYEKYMAYANDITAKAIKTVTAKAIKTGVCFSDGELAALQKTI
                     KDVGLEGTVDVKRKSSDNTTNEILQVDPDMYGTANFMPKSAPVIDDGPDWWGAIEEGI
                     SDVAAVPQVDNKHVTSHKVVKATRSAVSPTGRHKKEDMYRMMYSGGGGKSNIAPQKKT
                     ILDYEAYEVDVINEIAESVEKKKQQNVKSGQKVYVASNKAHKSKRNTSKVISTSATAT
                     ATTTFDTEYSGGFTTISDTFIKY*"
     gene            92192..93895
                     /locus_tag="CG_2015-01t_scaffold_8_prodigal-single_153"
     CDS             92192..93895
                     /product="Virulence associated protein n=2 Tax
                     =Desulfococcus multivorans RepID=Q2N524_DESML"
                     /codon_start=1
                     /transl_table=11
                     /translation="MCGIIGVLALGAAKEDLRTDVMRFLFTELLQLTEERGKDATGVS
                     ALFSDGMSYIQKGPITATEFIGNLGDEETTYNSFLNNCDSYSDANEAELKLFMGHCRK
                     SSVGGAFDNVNNHPIKVGEIVGVHNGTLENHNKVFTNLDCKRDGVVDTEAIMRLLNHY
                     TNYCTDPFTIEGMEETAKRLEGAYSVLAYNANNPFQVCIMRKERPFEIALIRDYGIML
                     IASDKAFFVKALYQYNKFAYLFNNDFKPIDVEEVEAFTLPLDNVGIINLNVDVTDDTV
                     IEDLILRKDVFKSEKLWRMPTKTYGKRTTYNGHQHVNNNVGKKNDIQNGTKETTATTQ
                     KDVPVKDDFKGKVFCKRLNAYVNQEKIDENKSAGPKVVSINGGKVQDLKQEELIDFKE
                     VKDLTITAKEQAVPIIMSEVKAVDATLAEAMKAATAHENFNTRFSNSKEVIDALDIRS
                     EDTLDSIPAFALVNKTKDTVYKEAFVDGALWYKETHSDADNTVDPTAAVRIAKHVVEV
                     FGNVMCQLANGREEDYASKILMELKKKNITELTLENVRRIFSKGDKISCKALVALEDV
                     I*"
                     /db_xref="UniRef100_Q2N524"
                     /db_xref="A0A0F9T8J2_9ZZZZ"
                     /db_xref="gsb:GSUB_09895"
                     /db_xref="Q2N524_DESML"
     gene            93902..95230
                     /locus_tag="CG_2015-01t_scaffold_8_prodigal-single_154"
     CDS             93902..95230
                     /product="Uncharacterized protein {ECO:0000313|EMBL
                     :KKN37787.1};  TaxID=412755 species="unclassified
                     sequences; metagenomes; ecological metagenomes.;"
                     source="marine sediment metagenome.;""
                     /codon_start=1
                     /transl_table=11
                     /translation="MPKPLIIIPSESMDGNKKPDRDENVLLRMAKATRNSVALDDDSV
                     TLSGIAKDKKLNVFKAYTKDLIKVREFILNDTLQYDDSSRVAFVSSRTFKELGGTGDF
                     LDLSNIQAPPPPPLKKVEKEVIDKLLIGTDPELLLMLQGKVVNASGIDGFDKKAKFGS
                     DGAMAEMRPDPALSAEGLVANIQKILNDQKLQEKVSKYDLISSCYHEEDARDYPVGTH
                     IHIDNPAKIAQLPVEQRYRLFAVTNKIMDELLTVPAVRLDGQKGHNRRAKCRMSTHNG
                     YGNDYGKGYGFFGEWRECHGRLEHRSMSGLVLMNPAVAKAVFGTAQAIAEAVYNEALQ
                     NDLNKDFILPNDFDYKNIYKATFKKWGDIPLAETLNCTLSSKEIATLMDSSDRKVVST
                     GYIKKWLTKIRTLSTYGKFSEHIEALGDILSSSDKVIDGFDTNIKNTWKD*"
                     /db_xref="A0A0F9QLE9_9ZZZZ"
     gene            95238..96320
                     /locus_tag="CG_2015-01t_scaffold_8_prodigal-single_155"
     CDS             95238..96320
                     /product="Uncharacterized protein {ECO:0000313|EMBL
                     :KKN37785.1}; Flags: Fragment;;  TaxID=412755
                     species="unclassified sequences; metagenomes; ecological
                     metagenomes.;" source="marine sediment metagenome.;""
                     /codon_start=1
                     /transl_table=11
                     /translation="MKSTYVWYSPATDVTGKKLQEALDASGGTAKPPADKTHVICWGT
                     KTDADVVLNNGKVYNHPNKIRVNRNKVGALGALRKGDVNVANFTENFKLAGNKEYPFP
                     LVARTKFHQGGAGFWLCLSAAMIAQAVKEGAQYIQTFIDIKDEYRLHVVGDNVIYGVR
                     KVQRDNLQEAFAAHYAEYVDAKAVKGKVNLDKATMDYVLKKIAPKLAPSPDMIIRSNT
                     RGWKFSKVANDNLDKGLVAEAVKAVKALGLDYAAVDCCIDTTGKAYVIECNSGPGLDG
                     TSFDAWTTAFKDLVAPPKAAAKKAAAAPIEQAVKANVGVAAAKLGGANAKQRLKERAA
                     FLAQLAEVADDADAELLEKLLKKANM*"
                     /db_xref="A0A0F9Q1J1_9ZZZZ"
     gene            96338..96793
                     /locus_tag="CG_2015-01t_scaffold_8_prodigal-single_156"
     CDS             96338..96793
                     /product="Uncharacterized protein {ECO:0000313|EMBL
                     :KKM02428.1};  TaxID=412755 species="unclassified
                     sequences; metagenomes; ecological metagenomes.;"
                     source="marine sediment metagenome.;""
                     /codon_start=1
                     /transl_table=11
                     /translation="MDKFKFIIDEQSVAEQIADLLNTYNKLKVIHTKHTVLANNIIYL
                     VKQKYIEGSPKIIGCVGIDKIDHSMTTLRHLCVDVNQRQTGIGLELLNNALAYVSTKY
                     VQMHIRHDNLPSVHLASKLGFLVDTYDIKNGYFILTVKKEAHAETYRVH*"
                     /db_xref="A0A0F9JU18_9ZZZZ"
     gene            96768..97481
                     /locus_tag="CG_2015-01t_scaffold_8_prodigal-single_157"
     CDS             96768..97481
                     /product="hypothetical protein"
                     /codon_start=1
                     /transl_table=11
                     /translation="MLKPIEYIEVTLDKRGIKQKGLFLHYDETTQMIRLIIDCNNTTG
                     SFSLTFAPITSILIKDSESTTSSNFSQAGESQKLAIELILEASHQLKKDNRLNASGFV
                     NIASYKDVPHTYRKMEMTNLPVVTNSNNLVGTTNHTTVQPPKINFLVSKPTYYVNNLP
                     AKKIAIIFRKSELPTDKMLKTMSKRVSAASLGTYKIKAKPLSEVDIEPPKTEAQEYLD
                     AYGGDYDDFTYAGMHGRMM*"
     gene            97481..98464
                     /locus_tag="CG_2015-01t_scaffold_8_prodigal-single_158"
                     /gene="ruvB"
     CDS             97481..98464
                     /gene="ruvB"
                     /product="ruvB; Holliday junction DNA helicase RuvB (EC:3
                     .6.1.-)"
                     /codon_start=1
                     /transl_table=11
                     /translation="MIIGNTNIKEQIHVALESARKRNMAPPHMLMSGHPGCGKTSTAK
                     EVAKQFGTDFISLIPEALKDQRSILDLLDSLNFTGYDELGNRVAPIQPTVVFIDECHR
                     IPMYGQEKLGMIMENFTMDTGKVGKVYWVPYFTVIGATTLAGNMSKPFLDRFKLNFFF
                     ETYNIEDSIDIVSYHAKRLKVPMTKKAMVDVASRGRGVPRIMVKYLERCRDMMLSIGS
                     AMVTSNLSNATFESLEIDKRGFNKIELKVLRALYDYDKPLSLENLVMMTGESKQTIQS
                     DIESHLIKNGLLVRSGKGRTITPLGRMYLEEEGYAGSGMGRKTIPINYVRL*"
                     /db_xref="ccg:CCASEI_06770"
                     /db_xref="A0A0F9SXV8_9ZZZZ"
                     /db_xref="gwf2_scaffold_1194_42"
                     /db_xref="3.6.1.-"
     gene            98874..99455
                     /locus_tag="CG_2015-01t_scaffold_8_prodigal-single_159"
     CDS             98874..99455
                     /product="hypothetical protein"
                     /codon_start=1
                     /transl_table=11
                     /translation="MEYLATGGQCVALQPVLLTTTKIKNNNEGNTMKPEAAKQQELNE
                     DDLRSFNEDIKYVYFGRRKASNKHDGVVCVGYKIDKSGTVLRLAAAFCSPEDIFEKSE
                     SRKRVNVRINAGAFEDLVKDVAEISEDNPLFSDMKYEEIISLIVAALNSAIPPFWRAN
                     YKTFLNNAKPYPKFARIPLPWWLSNVTLASVKQ*"
     gene            99510..99591
                     /locus_tag="CG_2015-01t_scaffold_8_prodigal-single_trna_1"
     tRNA            99510..99591
                     /product="Leu"
     gene            99632..99928
                     /locus_tag="CG_2015-01t_scaffold_8_prodigal-single_160"
     CDS             99632..99928
                     /product="hypothetical protein"
                     /codon_start=1
                     /transl_table=11
                     /translation="MSTTENKFGKLRLSVEGTNNGSGFDIFYDFGKSLDFAEFTSKHE
                     FYFIQPWMQFPSKEYSDTCKLVSIELVKRFNQYDDLVRENKRLLECIEHLKKQG*"
     gene            99931..100407
                     /locus_tag="CG_2015-01t_scaffold_8_prodigal-single_161"
     CDS             99931..100407
                     /product="Uncharacterized protein {ECO:0000313|EMBL
                     :KKL04270.1};  TaxID=412755 species="unclassified
                     sequences; metagenomes; ecological metagenomes.;"
                     source="marine sediment metagenome.;""
                     /codon_start=1
                     /transl_table=11
                     /translation="MITVIQGLKRIKHLLRKIETTQGRIARWCSYTNDEEPLYTDINA
                     LIQSANDMQAEVGKIRHAIHKLNATTVVTFKDKETTLDELLIEATVNIPVRIATLKTL
                     RRKEKNGYMHNAKQEVKVILQYDPHKRDKDLDALIELQSDINDFIDIMNIQLELPM*"
                     /db_xref="A0A0F9A485_9ZZZZ"
     gene            100619..100690
                     /locus_tag="CG_2015-01t_scaffold_8_prodigal-single_trna_2"
     tRNA            100619..100690
                     /product="Gln"
     gene            100837..100908
                     /locus_tag="CG_2015-01t_scaffold_8_prodigal-single_trna_3"
     tRNA            100837..100908
                     /product="His"
     gene            101301..101552
                     /locus_tag="CG_2015-01t_scaffold_8_prodigal-single_162"
     CDS             101301..101552
                     /product="hypothetical protein"
                     /codon_start=1
                     /transl_table=11
                     /translation="MGKTCKFCLSEDLIPVHDHYIFCANCTAIYTSMILISKSCEHIN
                     DGSISVDRVPWYKELRQTFPYIIDDKCSECGKEAIADGW*"
     gene            101571..101834
                     /locus_tag="CG_2015-01t_scaffold_8_prodigal-single_163"
     CDS             101571..101834
                     /product="Uncharacterized protein {ECO:0000313|EMBL
                     :KKL64151.1};  TaxID=412755 species="unclassified
                     sequences; metagenomes; ecological metagenomes.;"
                     source="marine sediment metagenome.;""
                     /codon_start=1
                     /transl_table=11
                     /translation="MDLLEFFDIYNINHLIAYKYLTETGTWPEGFIPDKCILSNVWQY
                     QLAAKMAVAYVNLGVAGKIPSILEESARMTKEEEDEIIRRGYF*"
                     /db_xref="A0A0F9ED33_9ZZZZ"
     gene            101864..102454
                     /locus_tag="CG_2015-01t_scaffold_8_prodigal-single_164"
     CDS             101864..102454
                     /product="hypothetical protein"
                     /codon_start=1
                     /transl_table=11
                     /translation="MWYNFFIIGGIWFWLLFALEMCSLFYYTYNEDTAESCISFVIFL
                     AIIHLFGDASLFTYIQNNSMDTLRYISLYLGIGVGFYFFYSAYKMFTFKMYARELKEK
                     WGKITNTDESWEKYFSAAVSVKERKKASLDYYKERAPLWIIWWPVVSITALLGDFLVN
                     CVKYTYTLFFERIIKKMHGAILGNSIPPEDPMSKRW*"
     gene            102461..102667
                     /locus_tag="CG_2015-01t_scaffold_8_prodigal-single_165"
     CDS             102461..102667
                     /product="hypothetical protein"
                     /codon_start=1
                     /transl_table=11
                     /translation="MHKFPEEKPKENLSVIAYTKNGGIYLANYRKSLTWSGYKMQFIN
                     TLSRGFAIDQVIGWNRIPQTTDTL*"
     gene            102702..103016
                     /locus_tag="CG_2015-01t_scaffold_8_prodigal-single_166"
     CDS             102702..103016
                     /product="Uncharacterized protein {ECO:0000313|EMBL
                     :KKN28304.1};  TaxID=412755 species="unclassified
                     sequences; metagenomes; ecological metagenomes.;"
                     source="marine sediment metagenome.;""
                     /codon_start=1
                     /transl_table=11
                     /translation="MYIQLKDKDNFKSGVLYIHCDTEEFLAQINKWLVELKDWVASTV
                     YSGMPLSRFDPEVAMVDLIWYLCKYYDETSMLREKGRIIGTFRLVPYSVADKDITTIL
                     LN*"
                     /db_xref="A0A0F9PDV4_9ZZZZ"
     gene            103039..103416
                     /locus_tag="CG_2015-01t_scaffold_8_prodigal-single_167"
     CDS             103039..103416
                     /product="Uncharacterized protein n=1 Tax=Flexistipes
                     sinusarabici (strain DSM 4947 / MAS 10)
                     RepID=F8E905_FLESM"
                     /codon_start=1
                     /transl_table=11
                     /translation="MKTFNIYANPQKQYKAVKIGWSWPGFFFCIVWALIKQMWAVAGI
                     LFAVFFVIGMLTAGMPEDVSNGLLNILSLGASLLVGFQGNNWVRANLLSRGYELIDTV
                     TATNKEAAIALFLRSSSPVAVAA*"
                     /db_xref="UniRef100_F8E905"
                     /db_xref="fsi:Flexsi_0441"
                     /db_xref="F8E905_FLESM"
     gene            103425..103497
                     /locus_tag="CG_2015-01t_scaffold_8_prodigal-single_trna_4"
     tRNA            103425..103497
                     /product="Arg"
     gene            103514..103586
                     /locus_tag="CG_2015-01t_scaffold_8_prodigal-single_trna_5"
     tRNA            103514..103586
                     /product="Ile"
     gene            103642..104214
                     /locus_tag="CG_2015-01t_scaffold_8_prodigal-single_168"
     CDS             103642..104214
                     /product="HNH endonuclease n=1 Tax=Clostridium sp. CAG:245
                     RepID=R6BZZ1_9CLOT"
                     /codon_start=1
                     /transl_table=11
                     /translation="MVCENCGSIHDGNYGSGRFCCEKCARSFSTKFNREETNRKVSKT
                     LGGKCYKPKEKYCLYCGDKLSSTAKKFCNNNSCMHEYAYLLNVNSWLLNVYDFKDVMK
                     CPEFIRDYLLDKYNNSCSLCGWKEVNPLLKRPILEIEHIDGNCMDHSYKNVTLLCPNC
                     HTLTPTYRGLNINNPKRDKRITYGGRSFKK*"
                     /db_xref="UniRef100_R6BZZ1"
                     /db_xref="A0A0G0WIT5_9BACT"
                     /db_xref="mrh:MycrhN_3452"
                     /db_xref="R6BZZ1_9CLOT"
     gene            104241..104552
                     /locus_tag="CG_2015-01t_scaffold_8_prodigal-single_169"
     CDS             104241..104552
                     /product="hypothetical protein"
                     /codon_start=1
                     /transl_table=11
                     /translation="MKTKYSNLLGFRVIEKASLVEDGPLVIVKRSMINRLFSWPWRPM
                     VKEEAVVSKRPSKIIHKAGDFLIMHPLVAKKLRFYIRCNKYSLVRIYLLQYMKEHDSK
                     I*"
     gene            104562..105026
                     /locus_tag="CG_2015-01t_scaffold_8_prodigal-single_170"
     CDS             104562..105026
                     /product="hypothetical protein"
                     /codon_start=1
                     /transl_table=11
                     /translation="MNFNVTFSTNTSDESLVEKMGRPGLDLLDVVREENPETKTLPAH
                     SFYINNGCPINGSDLCVELTEAQARASGHFNADTSVDVQVEEHAFSKYVINTLEKNYS
                     ESASELRICGINTGMFKEKTKRLDHVRVDNKFDYDALRSDWAAAGHPLNWKQ*"
     gene            105029..105547
                     /locus_tag="CG_2015-01t_scaffold_8_prodigal-single_171"
     CDS             105029..105547
                     /product="hypothetical protein"
                     /codon_start=1
                     /transl_table=11
                     /translation="MIFNPRIHTSKMSHPKSADHKRYFVYKEGKCYLEGACLDTMHTF
                     VSQRRESLGIDKKVVVLRTNLFTTLRDAGYIVESVTASYDALVKEFLEDKEKCRQKYK
                     DDLYSWLGILDMSKETFEKFYDLAKLLGDIETFEFGYEESRYDEKHKAFEEDLKELVG
                     VGLSLVKDLRQR*"
     gene            105564..105716
                     /locus_tag="CG_2015-01t_scaffold_8_prodigal-single_172"
     CDS             105564..105716
                     /product="hypothetical protein"
                     /codon_start=1
                     /transl_table=11
                     /translation="MRRTSTKKIKNRKINQMSKATLTEFIKDLEKDNQVNSKVYAMAK
                     NQLLNK*"
     gene            105741..106373
                     /locus_tag="CG_2015-01t_scaffold_8_prodigal-single_173"
     CDS             105741..106373
                     /product="Putative uncharacterized protein n=1 Tax
                     =Desulfobacterium autotrophicum (strain ATCC 43914 / DSM
                     3382 / HRM2) RepID=C0QHY6_DESAH"
                     /codon_start=1
                     /transl_table=11
                     /translation="MRVLYIVFLFLLLSCQQVFATIIRENGCTYDCHEESRTYEQHYT
                     TYKEIKHLDFVKEMQYFERTSTPVIGPNEVLHDCKDYKDWDNIVEDTNRGKSTGYKVV
                     DNKLFTNEGKRYLRCNDPANEKWIKRWTEEVEIVKPIEWSEFIPIDNIDYLTISKWVC
                     VPIPNYFHSSGGGYHHGGGGGGTQPVPEPATMLLFGTGLVGLASIKKFGK*"
                     /db_xref="UniRef100_C0QHY6"
                     /db_xref="dat:HRM2_26280"
                     /db_xref="C0QHY6_DESAH"
     gene            106418..106894
                     /locus_tag="CG_2015-01t_scaffold_8_prodigal-single_174"
     CDS             106418..106894
                     /product="hypothetical protein"
                     /codon_start=1
                     /transl_table=11
                     /translation="MYSKALRKIYIVTCGFLIGILGIIGTYYGIAKYNKLHTEFLFVY
                     KVLPVLIILDPDHYIIHGDTSVGSQMGAVLLIEDVNDPNTLRHELIHVKQQYRTLFMY
                     SSFMYWTNAEYRLRAEYEAYAAEQNTSQDVIIDSLYNYYNLGMTKEQITSFISSYN*"
     gene            106926..107198
                     /locus_tag="CG_2015-01t_scaffold_8_prodigal-single_175"
     CDS             106926..107198
                     /product="hypothetical protein"
                     /codon_start=1
                     /transl_table=11
                     /translation="MAKEQKPTTLRDMAAGLFVSAPPKKKTYSQIVSKFNETRVELQE
                     LVADSEAAIIQIEEDIKELEVEKTEVLEEKSNAITTLDFLDKFVKG*"
     gene            107202..107396
                     /locus_tag="CG_2015-01t_scaffold_8_prodigal-single_176"
     CDS             107202..107396
                     /product="Uncharacterized protein {ECO:0000313|EMBL
                     :KKM02095.1};  TaxID=412755 species="unclassified
                     sequences; metagenomes; ecological metagenomes.;"
                     source="marine sediment metagenome.;""
                     /codon_start=1
                     /transl_table=11
                     /translation="MSDELHTDDIVFRLTKRAEIRRQITTRKSVIEGKPDRISDILEE
                     AAKEIVALRSHILLLTAEKH*"
                     /db_xref="A0A0F9GTE3_9ZZZZ"
     gene            107866..108099
                     /locus_tag="CG_2015-01t_scaffold_8_prodigal-single_177"
     CDS             107866..108099
                     /product="hypothetical protein"
                     /codon_start=1
                     /transl_table=11
                     /translation="MNIKKLDLHGIRHADVKQLVIHFIEDNWGSEEDFEIVTGHSANM
                     KSIVLNVLDEYKLPYTVGEIFNSLAPKITFWMK*"
     gene            108099..108260
                     /locus_tag="CG_2015-01t_scaffold_8_prodigal-single_178"
     CDS             108099..108260
                     /product="hypothetical protein"
                     /codon_start=1
                     /transl_table=11
                     /translation="MKIKDVCYTCGYFDPDLGKGKRYKCFTDKCPVKTLGSAKVSALL
                     REHKKNAKK*"
     gene            108247..108504
                     /locus_tag="CG_2015-01t_scaffold_8_prodigal-single_179"
     CDS             108247..108504
                     /product="hypothetical protein"
                     /codon_start=1
                     /transl_table=11
                     /translation="MPKNNYIVYDWLEVRDATDSLYKRLFNVKIDNFVKDVCSNGLPH
                     AMTSVLAAAFVHGLIKEDADVDKVINAYLQLEDVGFIGVKE*"
     gene            108776..108859
                     /locus_tag="CG_2015-01t_scaffold_8_prodigal-single_trna_6"
     tRNA            108776..108859
                     /product="Leu"
     gene            108873..108945
                     /locus_tag="CG_2015-01t_scaffold_8_prodigal-single_trna_7"
     tRNA            108873..108945
                     /product="Thr"
     gene            108967..109179
                     /locus_tag="CG_2015-01t_scaffold_8_prodigal-single_180"
     CDS             108967..109179
                     /product="Uncharacterized protein {ECO:0000313|EMBL
                     :KKN10561.1};  TaxID=412755 species="unclassified
                     sequences; metagenomes; ecological metagenomes.;"
                     source="marine sediment metagenome.;""
                     /codon_start=1
                     /transl_table=11
                     /translation="MGVLSCDRPGCDNIMCDRYSGKHGYLCWECFNELVAKKIPVSEF
                     MRTIRAEEDENPYTEEFYNEIFPIRN*"
                     /db_xref="A0A0F9QBL1_9ZZZZ"
     gene            109182..109258
                     /locus_tag="CG_2015-01t_scaffold_8_prodigal-single_trna_8"
     tRNA            109182..109258
                     /product="Pro"
     gene            109311..109907
                     /locus_tag="CG_2015-01t_scaffold_8_prodigal-single_181"
     CDS             109311..109907
                     /product="hypothetical protein"
                     /codon_start=1
                     /transl_table=11
                     /translation="MFRIGLELEEFCVNGEKEVILIPKESNIPHDGCGWLIEYRSDAS
                     KDIVDAVFSLRAHEYKTIETLKKFNVSGARIPVMKPNKTVRMAARKRFIKGLVQFNNI
                     YGHQCHKNTLAEAVAAIHISVTFSVEGKHGSINKVWDFPDFIRHMDKKFAEEISAAKR
                     RPGFYEIKSDGRVEYRSLPNNVDLTKLMYEVNAYKFKY*"
     gene            110496..110666
                     /locus_tag="CG_2015-01t_scaffold_8_prodigal-single_182"
     CDS             110496..110666
                     /product="hypothetical protein"
                     /codon_start=1
                     /transl_table=11
                     /translation="MRYDENLTKEAVHEWAIKHFKGPIEVYAFRKTFVAVCKEEVVNV
                     HCDTGSVEVEDR*"
     gene            110672..110744
                     /locus_tag="CG_2015-01t_scaffold_8_prodigal-single_trna_9"
     tRNA            110672..110744
                     /product="Met"
     gene            110961..112367
                     /locus_tag="CG_2015-01t_scaffold_8_prodigal-single_183"
     CDS             110961..112367
                     /product="Uncharacterized protein n=1 Tax=Ralstonia
                     pickettii (strain 12J) RepID=B2U8J5_RALPJ"
                     /codon_start=1
                     /transl_table=11
                     /translation="MAKLNKVPQSLRTHNGAVAKHISPENMLRRSIMSCLLWEKEYYE
                     DGVTIAQRIEKLVPLVDPMVVADLAILARTNMNLRHVPLLLVNTMLKFPEHKKYAREV
                     IGKVVNRPDELGELLTMYFGGGTKNKPLANSLKKGLADAFCKFNEYQLAKYNREEAIK
                     LRDVLFLTHAKPVDNTQAVLWKKLIGGFCKNCGESHYSKDTKRVEPKTEACSQYEELT
                     LATPDTWEVALSSGGNKREHWTRLLKEGKLGALALLRNLRNMLTAGIDKQQIAEAFTK
                     TDLSKVLPYRYIAAAKYAPGLENILEDGMFKSLKNAPRMEGRTTLLIDVSGSMDWALS
                     AKSDLKRLDAACGLAMLLREICEDVDIFTFSTRLVQVPPRRGFALKEAIERSQGHSST
                     YLGRSLKELQSKTKCDRLIVITDEQSNDAVPDPKGTGYMINVASARNGVGYGAWTHVD
                     GFSESVVRWIQELENDKK*"
                     /db_xref="UniRef100_B2U8J5"
                     /db_xref="A0A081BR99_9BACT"
                     /db_xref="rpi:Rpic_2337"
                     /db_xref="B2U8J5_RALPJ"
     gene            112639..113022
                     /locus_tag="CG_2015-01t_scaffold_8_prodigal-single_184"
     CDS             112639..113022
                     /product="hypothetical protein"
                     /codon_start=1
                     /transl_table=11
                     /translation="MGRGGDFLSFIINLNIWGCMERDLCDLMANGGDDFGSQYDYNSD
                     ECTSREFGSRDLGTAMTFAEMLAEEESLSGLMESMDAHDPEELLEAMEIAQDKDKVTR
                     VSLKSRNTDAPAFEQYVYAKCGLVR*"
     gene            113022..113207
                     /locus_tag="CG_2015-01t_scaffold_8_prodigal-single_185"
     CDS             113022..113207
                     /product="Zinc ribbon domain protein {ECO:0000313|EMBL
                     :KFZ26314.1};  TaxID=1541960 species="Bacteria;
                     Tenericutes; Mollicutes.;" source="Mollicutes bacterium
                     HR2.;""
                     /codon_start=1
                     /transl_table=11
                     /translation="MPIYNYECSVCKKKYESIQPMDTKTIQCTCGETAKKVPSLTNFQ
                     LKGGGWAKDGYSSGGKK*"
                     /db_xref="A0A094IKM4_9MOLU"
     gene            113179..113496
                     /locus_tag="CG_2015-01t_scaffold_8_prodigal-single_186"
     CDS             113179..113496
                     /product="hypothetical protein"
                     /codon_start=1
                     /transl_table=11
                     /translation="MDTVAVVKSSCEFENNMLNLLIGKRYSITLFAHDTPMVGTIKSK
                     EAKDKSNHTYWFSWWDEARKQNVGHYIFDRGYANTKRTIVYNQYSIRTCKEVCPNIDP
                     KKD*"
     gene            113506..114027
                     /locus_tag="CG_2015-01t_scaffold_8_prodigal-single_187"
     CDS             113506..114027
                     /product="Guanosine polyphosphate synthetase
                     /pyrophosphohydrolase n=1 Tax=Frateuria aurantia (strain
                     ATCC 33424 / DSM 6220 / NBRC 3245 / NCIMB 13370)
                     RepID=H8L5W8_FRAAD"
                     /codon_start=1
                     /transl_table=11
                     /translation="MLLVEKAMLFAIEAHKGTFRKFDGTAYIKHPFSVMGIMTEYSDD
                     PAVLAACLLHDTVEDIDDITLETMHDTFGERVASNVFYVTEKATKADGSRRVRKEIDR
                     IHYSKGTVDSQNIKVADMLDNIPGIVLCDPKFAPIYLEEKRQLLWSLTKAVPDIKAKA
                     ERLINQMYLILGN*"
                     /db_xref="UniRef100_H8L5W8"
                     /db_xref="fau:Fraau_1444"
                     /db_xref="H8L5W8_FRAAD"
     gene            114389..115111
                     /locus_tag="CG_2015-01t_scaffold_8_prodigal-single_188"
     CDS             114389..115111
                     /product="7TM receptor with intracellular metal dependent
                     phosphohydrolase id=3398699 bin=GWF2_Tenericutes_35_184
                     species=Acetohalobium arabaticum genus=Acetohalobium
                     taxon_order=Halanaerobiales taxon_class=Clostridia
                     phylum=Firmicutes tax=GWF2_Tenericutes_35_184
                     organism_group=Tenericutes organism_desc=a35"
                     /codon_start=1
                     /transl_table=11
                     /translation="MKEPNEIDILDLNYPLLVKFKEKCPGTFAHSKKLAEVLEKIGTA
                     LGLDSKVLKTIGLYHDVGKMVTPVLYSENQPIDFNPHDNLEPWISFALVAGHVAHSVQ
                     ILLNDPNFDDELVKVCSQHHGTTLALCFFKKSGSENEEEYRYTTLRPQSFEAALLMIC
                     DHLEARIRSEMNSGRITDKEGIENIVEIVFNSLVDDGQFDDVAVPSFKILRTLKSTLK
                     LEFSELFEDHKRIDYAQDTVKK*"
                     /db_xref="gwf2_scaffold_16171_5"
                     /db_xref="A0A0F9T977_9ZZZZ"
                     /db_xref="asl:Aeqsu_2836"
     gene            115129..115341
                     /locus_tag="CG_2015-01t_scaffold_8_prodigal-single_189"
     CDS             115129..115341
                     /product="Uncharacterized protein n=1 Tax=Alteromonas
                     macleodii (strain Balearic Sea AD45) RepID=K0EFA0_ALTMB"
                     /codon_start=1
                     /transl_table=11
                     /translation="MTMKVYKVGEKSKAICHICKAIKETTFDLRDVPLSDGTAIAKEA
                     LVGICDTCNTIVSMPAQHIHYKKLSL*"
                     /db_xref="UniRef100_K0EFA0"
                     /db_xref="A0A0D8DE92_9GAMM"
                     /db_xref="amb:AMBAS45_08070"
                     /db_xref="K0EFA0_ALTMB"
     gene            115538..115720
                     /locus_tag="CG_2015-01t_scaffold_8_prodigal-single_190"
     CDS             115538..115720
                     /product="hypothetical protein"
                     /codon_start=1
                     /transl_table=11
                     /translation="MEKNETVCVITTVNMCAKCPNFVDNYGWDNDWCKHKDASCMWIY
                     DASIIDPNCPIRKKKC*"
     gene            115714..115929
                     /locus_tag="CG_2015-01t_scaffold_8_prodigal-single_191"
     CDS             115714..115929
                     /product="hypothetical protein"
                     /codon_start=1
                     /transl_table=11
                     /translation="MLNKLRRNSLGIALRSNQPELVGRLLVVIDNLKDNWLRVRLMQL
                     GSHCNVDWAKDDFVIPREHFLFINKRL*"
     gene            115931..116101
                     /locus_tag="CG_2015-01t_scaffold_8_prodigal-single_192"
     CDS             115931..116101
                     /product="hypothetical protein"
                     /codon_start=1
                     /transl_table=11
                     /translation="MKVKDAKALLDTFDDEAELVLLGEDSTTYDIKNCDTAKDSKLVW
                     FEIKETGMCDGC*"
     gene            116309..117202
                     /locus_tag="CG_2015-01t_scaffold_8_prodigal-single_193"
     CDS             116309..117202
                     /product="NUDIX hydrolase n=1 Tax=Mucilaginibacter paludis
                     DSM 18603 RepID=H1YCX7_9SPHI"
                     /codon_start=1
                     /transl_table=11
                     /translation="MKEQSANVGVVIGRFHVDDLHEGHLNLLSTVENSHSRLIIFVGL
                     SHNKCTYNNPLDFESRRSMLQAHYPKATILYIRDVHDDVIWSKDLDNKILNLIGPNQT
                     VCLYGSRDSFIPYYHGKFPVKELVQETYFSGTEVRKQVAIRSNSTRDFRAGAIWALGN
                     QYASPNFTIDVAIFNDDFTRVLLGRKIRESKYRFIGGFIQNSEKISDAVAREALEETH
                     LVLNNITYIDSFPSTDWRYKGERDKITTILHTATIKSGTPEPDDDIHELRWFDFNGEV
                     MEHLVPEHLEMMNQLLLKSRS*"
                     /db_xref="UniRef100_H1YCX7"
                     /db_xref="A0A0F9UYI4_9ZZZZ"
                     /db_xref="scn:Solca_4117"
                     /db_xref="H1YCX7_9SPHI"
     gene            117211..117408
                     /locus_tag="CG_2015-01t_scaffold_8_prodigal-single_194"
     CDS             117211..117408
                     /product="hypothetical protein"
                     /codon_start=1
                     /transl_table=11
                     /translation="MIRKTVCLPIKVPEGKYCWEYNVAGTCDYHDNEGGTSVCTLHFD
                     VKETKKGVIKDPLCASLTLVK*"
     gene            117472..117684
                     /locus_tag="CG_2015-01t_scaffold_8_prodigal-single_195"
     CDS             117472..117684
                     /product="hypothetical protein"
                     /codon_start=1
                     /transl_table=11
                     /translation="MCWNNHRVFSLIKDRHGVFWSGWDINRHYPHTWEHHADNLGSDP
                     EEAKRLHKIETDRIRAKIDEDPSRCW*"
     gene            117736..119082
                     /locus_tag="CG_2015-01t_scaffold_8_prodigal-single_196"
     CDS             117736..119082
                     /product="Nicotinic acid phosphoribosyltransferase n=1 Tax
                     =Hahella chejuensis (strain KCTC 2396) RepID=Q2S6W7_HAHCH"
                     /codon_start=1
                     /transl_table=11
                     /translation="MKRRSLVFKTDSYKSSHWLQFPENRGSYYYIESRGGAEEVLFFG
                     LQAVIKRILSKMPTKKEVKKAAKFWANHGVAFNKKGWMKLVKLGYYPIEIHAVEEGKL
                     IKTKEVQVTIESTDDRFGWLPGWIETTLLQLWYPTTVATKQFECKKVILEYLKKTGTP
                     EDAPFKLHSFGYRGVSSEESAGIGGSAELLTSMGTDTVAGILEAQDMYNTNAMLGFSI
                     NAAEHSTITAWGREFERDAYENMLNQFLKPGAIVAVVSDSYDLSNAVLKYWGGEFKER
                     IIQSGGTLVVRPDSGEPSEIVLRTLEQLGECFGTEVNAKGYKVLPSYVRVIQGDGLNG
                     ADDIRKVLEVITEAGWSADNVAFGMGGGSLQQVNRDTYKYAMKMSAIFKKNKDGQFAW
                     SDVFKEPADAPWKNSKKGRFDKLNLPLIWKDGKFFKQYTFEEVRANAMGELERKTS*"
                     /db_xref="UniRef100_Q2S6W7"
                     /db_xref="A0A099CZY2_9GAMM"
                     /db_xref="hch:HCH_06992"
                     /db_xref="Q2S6W7_HAHCH"
     gene            119232..119438
                     /locus_tag="CG_2015-01t_scaffold_8_prodigal-single_197"
     CDS             119232..119438
                     /product="hypothetical protein"
                     /codon_start=1
                     /transl_table=11
                     /translation="MGFATLPEKKKIKPRYKNTLVCQECGTEFGANVTFVRGISEIRG
                     TDFERFTPLTKIEKGTCPMCSNNV*"
     gene            119431..119628
                     /locus_tag="CG_2015-01t_scaffold_8_prodigal-single_198"
     CDS             119431..119628
                     /product="hypothetical protein"
                     /codon_start=1
                     /transl_table=11
                     /translation="MYKRSGGTTDIEVVNHIDYIVVEPKVNPKKKIKTSMYKESKIAR
                     HTTVGGKGIVGRIYNKKGKKL*"
     gene            119625..120074
                     /locus_tag="CG_2015-01t_scaffold_8_prodigal-single_199"
     CDS             119625..120074
                     /product="hypothetical protein n=1 Tax=Hymenobacter
                     aerophilus RepID=UPI0003732586"
                     /codon_start=1
                     /transl_table=11
                     /translation="MMQTLNCDILHGLKADQKTVILHGCNCFNTMGAGIAKYLRGKFP
                     NVYAVDCATKRGDKNKLGTCSRAVISHNLHILNCYTQYNYGREKKLYANYIAIDECFK
                     RIAADYDTTWEIRMPRIGCGLAGGDWEVIGALVVNNFNKHNTNIYFK*"
                     /db_xref="UniRef100_UPI0003732586"
                     /db_xref="N9K5I4_9GAMM"
                     /db_xref="dto:TOL2_C29980"
                     /db_xref="UPI0003732586"
     gene            120083..120895
                     /locus_tag="CG_2015-01t_scaffold_8_prodigal-single_200"
     CDS             120083..120895
                     /product="Radical SAM domain protein n=1 Tax
                     =Parabacteroides merdae ATCC 43184 RepID=A7AF87_9PORP"
                     /codon_start=1
                     /transl_table=11
                     /translation="MLTEIKKKEFANGCVYLYETKDNYPLEVTDTFLPAYTKDSIGTH
                     QNFLKDGNLGSRDERWMIGVSTMSGCPVGCRFCATASMKRCRNLKSPEIVAQVVEMVA
                     KQKKELVEGLVLGKREGEFKINYTRMGEPFLNIDEVKAAIKAIDTILAGTKVHHYIST
                     IGVKGADYSWIKDNITLQFSVHSFNEEYRDWLIPFKNKISLEEMGKVRTGSKLKTTIN
                     LTLARARDFDIDALKKYFDPEYFFIKISPINENDVSKSNQMGSGIIGQHNIV*"
                     /db_xref="UniRef100_A7AF87"
                     /db_xref="A7AF87_9PORP"
                     /db_xref="plp:Ple7327_0456"
     gene            120916..121206
                     /locus_tag="CG_2015-01t_scaffold_8_prodigal-single_201"
     CDS             120916..121206
                     /product="hypothetical protein"
                     /codon_start=1
                     /transl_table=11
                     /translation="MAIDLKSEVALLKKLKKRFSSNDLYFMSIQDMYEEGLITQKAFR
                     SITNWLANIGQPKTSVSIKSNVGRNRVIPRKEIVQEVDPCSHGGGSFRNTSC*"
     gene            121200..121826
                     /locus_tag="CG_2015-01t_scaffold_8_prodigal-single_202"
     CDS             121200..121826
                     /product="hypothetical protein"
                     /codon_start=1
                     /transl_table=11
                     /translation="MLNTTFTNKLQFRKKSCSLNEKNGIDIPHNYVNIYVKITSNCNA
                     KCNFCVYRNKTHNTKEQFDFIKFENMLLLLEAEDIHIHKVSFTGGEPSMYCNRLAKCL
                     NSIAKLKYKPFIVVNSNGFRLNLLQQFKEIDSISLSRHTLTDISNCSVFGTLSVAKIA
                     DMKQNVSNKIHLTCNLIKGRVDSEKTIIDYLEKAASLGIYMMLVLLVL*"
     gene            121823..122086
                     /locus_tag="CG_2015-01t_scaffold_8_prodigal-single_203"
     CDS             121823..122086
                     /product="hypothetical protein"
                     /codon_start=1
                     /transl_table=11
                     /translation="MKVNDFCTKHHVDFNDIEFKDPSIVCNKEWTYSDICRCKNFIYL
                     PEEGTKVVKFYSRYRCRNDAEAESNYVFDDGYLKDNFSGKIIY*"
     gene            122097..122294
                     /locus_tag="CG_2015-01t_scaffold_8_prodigal-single_204"
     CDS             122097..122294
                     /product="Uncharacterized protein n=1 Tax=Bacteroides
                     cellulosilyticus CL02T12C19 RepID=I9F1X1_9BACE"
                     /codon_start=1
                     /transl_table=11
                     /translation="MAEEIRRQTTDGRMVTKEEYIKEVKEALIKIQLAEAGYDYAIAV
                     ATDAEVKAGAACGQLAIINES*"
                     /db_xref="UniRef100_I9F1X1"
                     /db_xref="A0A0F9GZQ8_9ZZZZ"
                     /db_xref="I9F1X1_9BACE"
     gene            122296..122619
                     /locus_tag="CG_2015-01t_scaffold_8_prodigal-single_205"
     CDS             122296..122619
                     /product="Uncharacterized protein {ECO:0000313|EMBL
                     :KKL75255.1};  TaxID=412755 species="unclassified
                     sequences; metagenomes; ecological metagenomes.;"
                     source="marine sediment metagenome.;""
                     /codon_start=1
                     /transl_table=11
                     /translation="MKKVYISSKYSEGDKDTNVQAQVTAGNLLIDRGFNPFVPLLTHY
                     LDKDQPRPYNYWLGALIEWLKLCDCLLRLEGASPGADIEVMMAKRLGIPVFYSIEELL
                     SHYKK*"
                     /db_xref="A0A0F9H0Y2_9ZZZZ"
     gene            122631..123254
                     /locus_tag="CG_2015-01t_scaffold_8_prodigal-single_206"
     CDS             122631..123254
                     /product="2''''-5'''' RNA ligase n=1 Tax=Brevibacillus
                     brevis RepID=UPI00037381FD"
                     /codon_start=1
                     /transl_table=11
                     /translation="MFKYPRTYHLPWSPGVTKDDKIIKSTEHFVGKRVIVTEKLDGEC
                     TTIKRGRIHARSMDSKDHISRHWIKNQYGYLTNVLNTATRVCGENVFAEHSIAYQNLI
                     SFFYAFSVWNFSTCLSWDTTLEELKFLNIAHVPVIYDGIWDEDLIKNIPVTPTEKGDM
                     EGYVVRMASSFDIIDFDYNIAKYVRAGHVQTDEHWLSKPVVKNKLKI*"
                     /db_xref="UniRef100_UPI00037381FD"
                     /db_xref="bbe:BBR47_27770"
                     /db_xref="C0ZD95_BREBN"
                     /db_xref="UPI00037381FD"
     gene            123266..123700
                     /locus_tag="CG_2015-01t_scaffold_8_prodigal-single_207"
     CDS             123266..123700
                     /product="Uncharacterized protein n=1 Tax=Aeromonas phage
                     44RR2.8t RepID=Q6U9H5_9CAUD"
                     /codon_start=1
                     /transl_table=11
                     /translation="MSDIPAGYQLRVTTWENDGDHYSTEITSGLTKEDTRFLISIAEQ
                     FSKKGKYGNDFIKDTDLIEVISNALESSSGITLLMRADWQEALQNSIDEGDGAYYLHE
                     ILSDTLLSCPQEDYGSGFCRNVETIEVYYIPEDITEVTKEFI*"
                     /db_xref="UniRef100_Q6U9H5"
                     /db_xref="Q6U9H5_9CAUD"
     gene            123712..124854
                     /locus_tag="CG_2015-01t_scaffold_8_prodigal-single_208"
     CDS             123712..124854
                     /product="Uncharacterized protein {ECO:0000313|EMBL
                     :KKN67697.1};  TaxID=412755 species="unclassified
                     sequences; metagenomes; ecological metagenomes.;"
                     source="marine sediment metagenome.;""
                     /codon_start=1
                     /transl_table=11
                     /translation="MERQLASIQKIVDLQPIAGADRIEVAFVLGWQCVVKKGEFNVGD
                     LCVYFEIDSQLPPHKAFDFMADRKYRVRTIKLRKQIAQGLALPISVLTHFSSKLLNKY
                     KEGDDVTTLIGVTKYEPRPDNVDPSSKKKLKPVVNYLMDYFWFRKLYNIIMPGKTKGN
                     FPEFINKTDETRIQSCPILLRKNIGKSFYFTEKLDGSSASYFFNTALVGKKLGLFNKD
                     KGNGFGVCSRNLRLVTPDNRYWWKYAKDHELEDKITCMSKYLGFSIAVQGELIGPGIQ
                     KNKYCLDDLDFYCFNIFNIDDKVYVSIEKKEEVCKLFGIKTVPRDDTVVVLTEDHDVN
                     FFVNLSKRKSKLNKKVTAEGIVGRCTDDDTISFKVINPEWLLKNDE*"
                     /db_xref="A0A0F9SYI9_9ZZZZ"
                     /db_xref="gwe2_scaffold_1108_13"
                     /db_xref="jeo:JMA_43730"
     gene            124877..125215
                     /locus_tag="CG_2015-01t_scaffold_8_prodigal-single_209"
     CDS             124877..125215
                     /product="hypothetical protein"
                     /codon_start=1
                     /transl_table=11
                     /translation="MSLYLELYHGRDNVDDNLDDWGFDGPVIGPLEHMTFTYMNVIRI
                     FFAKEAVAKACGFEGKEDNWITFEDDLLSFQGKYYGDFSLIDLPAAKVKAMRKEINRV
                     NAIPFNKYNK*"
                     /db_xref="bpk:BBK_1774"
                     /db_xref="gwe1_scaffold_306_29"
                     /db_xref="107206112"
     gene            125218..125496
                     /locus_tag="CG_2015-01t_scaffold_8_prodigal-single_210"
     CDS             125218..125496
                     /product="hypothetical protein"
                     /codon_start=1
                     /transl_table=11
                     /translation="MKRIPVIVCAALRKDDLIIAGPRHFDGIMRAQIRAILGDEAKKF
                     AYAEQGFVDQFGTFWNRIDAMMLARASGQPLDMKRNGSKTELFSEGLY*"
     gene            125508..125747
                     /locus_tag="CG_2015-01t_scaffold_8_prodigal-single_211"
     CDS             125508..125747
                     /product="hypothetical protein"
                     /codon_start=1
                     /transl_table=11
                     /translation="MDKTTVRIHNEIPDLLKPAFHVDRPWDVIAAYPEAAWKALKIIH
                     DENIQLKEEIAQMQSAAKVTEVIQNCGENRCRVDK*"
     gene            125744..126043
                     /locus_tag="CG_2015-01t_scaffold_8_prodigal-single_212"
     CDS             125744..126043
                     /product="Uncharacterized protein n=1 Tax=Cronobacter
                     phage CR9 RepID=M1F2G8_9CAUD"
                     /codon_start=1
                     /transl_table=11
                     /translation="MIAYKLVRKRKDGTLAPLFINRKLTFKLNEWLQAECVPTKGYAV
                     RQGWHTTSAPEAPHLSNKGRVWVRVEIDDYDELQRPIAQGGLWFIAQKMKVLNEL*"
                     /db_xref="UniRef100_M1F2G8"
                     /db_xref="A0A0F9R0V0_9ZZZZ"
                     /db_xref="M1F2G8_9CAUD"
     gene            126001..126357
                     /locus_tag="CG_2015-01t_scaffold_8_prodigal-single_213"
     CDS             126001..126357
                     /product="hypothetical protein"
                     /codon_start=1
                     /transl_table=11
                     /translation="MVYSSKNEGTKRTMKIKARQIKPGMVIDKKFKGDHDYMLVTSVK
                     GYKEVECAHFNHCDGYMGRMIGFYDGKEKVKVITNKKKRAKIIKDILDDVFKLLHDTE
                     DNVALIKLIQAMDKGI*"
     gene            126354..126941
                     /locus_tag="CG_2015-01t_scaffold_8_prodigal-single_214"
     CDS             126354..126941
                     /product="hypothetical protein"
                     /codon_start=1
                     /transl_table=11
                     /translation="MNINQTIIRSILKHPLLYKDVNFELSRDKVLNHLFFTNGNGFDW
                     CNGELVDVFEGDKHEPMQIPENYFSTPIMSTEKDESALFKKFREQDGEAYKPHEICSK
                     EALTIYPICQYAAIMNLPKDLKLDWLEAGEDACYLALDYFTNPYKHCRDHYIKQWMVR
                     REYDKIKAFLKEQVHFISLSILELSRIKNGWYKHN*"
     gene            126962..127201
                     /locus_tag="CG_2015-01t_scaffold_8_prodigal-single_215"
     CDS             126962..127201
                     /product="hypothetical protein"
                     /codon_start=1
                     /transl_table=11
                     /translation="LVDAKWIPITDMVLGGRYVCIARNFDIGTWNGKEFKYRRAGQLG
                     TELHWDNGEPHGTVKPFVLLSLDNDVINTYKSRVG*"
     gene            127201..127335
                     /locus_tag="CG_2015-01t_scaffold_8_prodigal-single_216"
     CDS             127201..127335
                     /product="hypothetical protein"
                     /codon_start=1
                     /transl_table=11
                     /translation="MKFHRFMSQEEVQEQVSKAMVPHIIRFVIKIMCLAVLTLILINY
                     *"
     gene            127352..127978
                     /locus_tag="CG_2015-01t_scaffold_8_prodigal-single_217"
     CDS             127352..127978
                     /product="hypothetical protein"
                     /codon_start=1
                     /transl_table=11
                     /translation="MKTKLLLCIAVLMLSVTCAFAAAPTDTVISQEALLNMNSNERNA
                     IFDALKEQNKLKAKAIASVNTETVQALANMDVETFKGKAVAVADTLVVFFDKLGVKAN
                     EFVKTDVGLLAAIGIIYKMGVFGSLWDATVGTIGIGIFLIILYKLNTRKIIVVKKYGM
                     DGKEVSSQETLVPKFSAVGTDDDNDRTIYSVIGSIICVVMIVIFLACM*"
     gene            complement(127964..128218)
                     /locus_tag="CG_2015-01t_scaffold_8_prodigal-single_218"
     CDS             complement(127964..128218)
                     /product="hypothetical protein"
                     /codon_start=1
                     /transl_table=11
                     /translation="MLLHNIPTNTIHIAIHTSGPDININVPKAIGDLADKAIGVTFSN
                     VAKCKKVKPHITKNILPIPAHIQNILLHFCLLNFIILHTR*"
     gene            complement(128289..128438)
                     /locus_tag="CG_2015-01t_scaffold_8_prodigal-single_219"
     CDS             complement(128289..128438)
                     /product="hypothetical protein"
                     /codon_start=1
                     /transl_table=11
                     /translation="MGKYWYITVFEMCPVCGQENEYKYRVYGVKPKDPKDRIEYRYIN
                     HYCYV*"
     gene            complement(128450..129193)
                     /locus_tag="CG_2015-01t_scaffold_8_prodigal-single_220"
     CDS             complement(128450..129193)
                     /product="methionine aminopeptidase (EC:3.4.11.18)"
                     /codon_start=1
                     /transl_table=11
                     /translation="LVVTHTSSDLYKLRESGRIVALVHKELQKLVAPGISTLELDSVA
                     EKIILAEGGVPAFKGYRGFPFCTCCSTNEVIVHGFPNVRKLEDGDILSVDVGVLKDGF
                     YGDAAFTVGVGSIDENKQDLIDVSQMALNGAILEAKEGVTTGTIGRVIESYATEYGYS
                     VVKNYIGHGIGRDLHMEPAIHNFGRDIEGIKLKAGMCICIEPMLVDGPADNHRLSDGW
                     TVVTDSGRLSCHVEHQVIIHKDHAEIITI*"
                     /db_xref="dbr:Deba_2916"
                     /db_xref="E1QKR0_DESB2"
                     /db_xref="UniRef100_UPI00031C9249"
                     /db_xref="3.4.11.18"
     gene            complement(129373..129660)
                     /locus_tag="CG_2015-01t_scaffold_8_prodigal-single_221"
     CDS             complement(129373..129660)
                     /product="hypothetical protein"
                     /codon_start=1
                     /transl_table=11
                     /translation="MPERNIFIRLWRKLFPIRFVECSVNEVAEMKKDFLGSELNIGDE
                     VVFMQIHYRGLMKGKIKSLSNKKAVIEHEMTNLCSTESSQFHDQLIKIVTS*"
     gene            complement(129784..130641)
                     /locus_tag="CG_2015-01t_scaffold_8_prodigal-single_222"
     CDS             complement(129784..130641)
                     /product="Uncharacterized protein n=1 Tax=Bacteroides
                     salyersiae WAL 10018 = DSM 18765 = JCM 12988
                     RepID=R0JBU0_9BACE"
                     /codon_start=1
                     /transl_table=11
                     /translation="MVDNKKYEIIDVRVYDPTKSIFKSKASDRAECWIYSCSSKDTCS
                     LYSFGKCVQKDMFNCRCPNGKVSHEYGPTKRARAFRTWISERQTRYAEFLNKLTTTEK
                     LIAKVGDYYYLPYPHMSYESKAPFISNATFMSSGSPFIHEKDFNVKTIEMLLRHRPMA
                     MFGGEITDYRLKEVPLFVKHLKEFFPDIFNEVSKTVNLQSYITSFSNIGRKALLSSLK
                     PGTMLQPKKDKNETWFWDGKFLFSTDAFLGFMPVKFSDHYIKIKPLEKEVITITSEDQ
                     VCDGIVFVS*"
                     /db_xref="UniRef100_R0JBU0"
                     /db_xref="A9U7U9_PHYPA"
                     /db_xref="R0JBU0_9BACE"
     gene            complement(130731..130898)
                     /locus_tag="CG_2015-01t_scaffold_8_prodigal-single_223"
     CDS             complement(130731..130898)
                     /product="hypothetical protein"
                     /codon_start=1
                     /transl_table=11
                     /translation="MISKLLCKIFGHRLTLQEPVWTGNNALVVTTKCSRCPHIQQLAF
                     KRPYNWDEIPF*"
     gene            complement(131081..132022)
                     /locus_tag="CG_2015-01t_scaffold_8_prodigal-single_224"
     CDS             complement(131081..132022)
                     /product="ribose-phosphate pyrophosphokinase (EC:2.7.6.1)"
                     /codon_start=1
                     /transl_table=11
                     /translation="MKELAIISGSSNPFLATNIAELLGVPLTSVMTGTFGNGECRVEI
                     QENVRNKDVFVIQGASNTTDTHIMELLLILDALKRSSCYRVTTVLPCYPYSRQDRKVI
                     SRVPISAKLVANLIMTAGTDRLLTSELHSPQIAGFFDIPVDNLHMFNVFVPHISANHP
                     NNEICIVAPDAGSIKVAKSYAGKLGCGVAMIYKQRTGPSEIGEMFLIGEVKGKNCIIA
                     DDMVDSGGTLVKAANVLLNNGAASVECYCTHPVLSGKAINTLERSSIGKLYVTDTICN
                     TSIKLSSKIEVLSSATLFAEAIEGIHNEQSLSYLFDS*"
                     /db_xref="dao:Desac_1859"
                     /db_xref="F2NJP2_DESAR"
                     /db_xref="UniRef100_F2NJP2"
                     /db_xref="2.7.6.1"
     gene            complement(132019..132294)
                     /locus_tag="CG_2015-01t_scaffold_8_prodigal-single_225"
     CDS             complement(132019..132294)
                     /product="hypothetical protein"
                     /codon_start=1
                     /transl_table=11
                     /translation="MLITSRDLLRIEYLIGYDCIVGVICENYGCSLRVKTFDEISGEE
                     IFFQRTFSTKNLMVDKAIILEHYAAEAKHNLKNYMSNLQKQKIEELI*"
     gene            complement(132378..133241)
                     /locus_tag="CG_2015-01t_scaffold_8_prodigal-single_226"
     CDS             complement(132378..133241)
                     /product="Uncharacterized protein {ECO:0000313|EMBL
                     :KKN66557.1};  TaxID=412755 species="unclassified
                     sequences; metagenomes; ecological metagenomes.;"
                     source="marine sediment metagenome.;""
                     /codon_start=1
                     /transl_table=11
                     /translation="MGKVPLNIAFIAKAFFSAGFILITKEYKNNKQLLEYVCCNGHKH
                     FISWHGFQGGNRCPYCSNKIKKTYKQIKEAFEKEGYILLSKKYINAHIKLNYLCDKEH
                     NTSISWANFQQGKRCGVCAGNVLLNYTDVRNIFEKESYTLLSKSYVNSNSKLKYKCPN
                     GHNHSTTLGNFNFGYRCPTCAIIKQCGEGHWNWKGGLSFQKYCPIWSDKYYKAAIRTR
                     DNNICQNPYCFKTDNVLNIHHIDYNKKNCDPNNLITVCRSCNSRANFDRNWHTEWYQA
                     LMYHRFKGQNK*"
                     /db_xref="A0A0F9SV94_9ZZZZ"
                     /db_xref="gwa2_scaffold_41059_5"
                     /db_xref="dhd:Dhaf_4804"
     gene            complement(133243..133806)
                     /locus_tag="CG_2015-01t_scaffold_8_prodigal-single_227"
     CDS             complement(133243..133806)
                     /product="Putative uncharacterized protein id=3398696 bin
                     =GWF2_Tenericutes_35_184 species=ACD58_39_12
                     genus=ACD58_39_12 taxon_order=ACD58_39_12
                     taxon_class=ACD58_39_12 phylum=ACD58
                     tax=GWF2_Tenericutes_35_184 organism_group=Tenericutes
                     organism_desc=a35"
                     /codon_start=1
                     /transl_table=11
                     /translation="MTSIALMNITIILAIVLLCYIFFKRLVSKNNKKLQNALELSEQT
                     KAELLDLNELVEQQKNLILSQRSEINTQNIGIERLKTKNNTVISQKKSSEVRLGQISE
                     QLLPFTNGYMYDHKSFHFLGWPCDGLQIEEDAIIFIEFKSGKAKLSASQRKVRDLVGK
                     GKVRFETFRVDETGIHLKLESSMADIQ*"
                     /db_xref="gwf2_scaffold_16171_4"
                     /db_xref="A0A0F9J1I6_9ZZZZ"
                     /db_xref="agw:QT03_C0001G1198"
     gene            complement(133809..134399)
                     /locus_tag="CG_2015-01t_scaffold_8_prodigal-single_228"
     CDS             complement(133809..134399)
                     /product="Uncharacterized protein n=1 Tax=Ruminococcus
                     lactaris CC59_002D RepID=V8C898_9FIRM"
                     /codon_start=1
                     /transl_table=11
                     /translation="MKKNLTFIAMVVDKSGSMSAIKQGAIDGFNNFVKAQREIKGKAL
                     ATVCLFDNTYEYLADNEPLEDISLLSFANYSPNGSTALNDTLGNVINKVGQQMLAMKA
                     KDRPAKVIVCVITDGEENSSKEFTAAQVKALIEQRKEQFGWEFVFIGANQDVFKTAKT
                     YSFETKSTFSFAATTRGVQEGYDAMTSYVSCVRNEN*"
                     /db_xref="UniRef100_V8C898"
                     /db_xref="A0A0C2RKH1_9BACL"
                     /db_xref="ipo:Ilyop_2155"
                     /db_xref="V8C898_9FIRM"
     gene            complement(134405..134707)
                     /locus_tag="CG_2015-01t_scaffold_8_prodigal-single_229"
     CDS             complement(134405..134707)
                     /product="Uncharacterized protein {ECO:0000313|EMBL
                     :KKN21675.1};  TaxID=412755 species="unclassified
                     sequences; metagenomes; ecological metagenomes.;"
                     source="marine sediment metagenome.;""
                     /codon_start=1
                     /transl_table=11
                     /translation="MTWQDVINGTYELLGAPFILLSILNLLKEKKVKGVDWRAVAFFS
                     TWSIWNLYYYPHLGQWASFLGGIFIAVANAIWLGIMIYYILKEKQEKTINTIFQRG*"
                     /db_xref="A0A0F9NQ90_9ZZZZ"
     gene            complement(134730..135431)
                     /locus_tag="CG_2015-01t_scaffold_8_prodigal-single_230"
     CDS             complement(134730..135431)
                     /product="7TM receptor with intracellular metal dependent
                     phosphohydrolase id=3398699 bin=GWF2_Tenericutes_35_184
                     species=Acetohalobium arabaticum genus=Acetohalobium
                     taxon_order=Halanaerobiales taxon_class=Clostridia
                     phylum=Firmicutes tax=GWF2_Tenericutes_35_184
                     organism_group=Tenericutes organism_desc=a35"
                     /codon_start=1
                     /transl_table=11
                     /translation="MDTKEFLLSSVHVLDRFKEIAPGTFRHCQNVAQLCEPLSKELDL
                     NTDALILAATLHDIGKCLNPDNFIENQSNGINPHDKLDPQVSFQFISRHLSDSVLKLI
                     QLDVPQEVIKIVSEHHGNSTIKSIYLKAKELYEGVIVEDHFKYRSSKPTSVESCILMC
                     CDVVESACRALANGGKLNDYKATIDRLINGMIEDEQLDILSLGQLRVIRKILTSEISN
                     IYHKRLDYEEDAAQE*"
                     /db_xref="gwf2_scaffold_16171_5"
                     /db_xref="A0A098LVY3_9FLAO"
                     /db_xref="lan:Lacal_2603"
     gene            complement(135584..136087)
                     /locus_tag="CG_2015-01t_scaffold_8_prodigal-single_231"
     CDS             complement(135584..136087)
                     /product="Uncharacterized protein n=1 Tax=Leptolyngbya sp.
                     PCC 7375 RepID=K9EKF0_9CYAN"
                     /codon_start=1
                     /transl_table=11
                     /translation="MSVIAVKILPDVIEIASDSITVRGWTQSKSTNSYSKLTQVNGMT
                     IGSTGTAEESALLYVFCSTRRPEQASEAALINFLSEFSDWKNKKTNSPTINNDYIFIV
                     DSHVFGVQSFFVEEIFNFSAIGAGMDFALAALHLGHDVDKAVEIACELSIFCELPCKK
                     YEVALSN*"
                     /db_xref="UniRef100_K9EKF0"
                     /db_xref="K9EKF0_9CYAN"
     gene            complement(136104..136637)
                     /locus_tag="CG_2015-01t_scaffold_8_prodigal-single_232"
     CDS             complement(136104..136637)
                     /product="Uncharacterized protein {ECO:0000313|EMBL
                     :KDA54018.1};  TaxID=1312852 species="Bacteria;
                     Acidobacteria; Acidobacteria subdivision 23;
                     Thermoanaerobaculum.;" source="Thermoanaerobaculum
                     aquaticum.;""
                     /codon_start=1
                     /transl_table=11
                     /translation="MDKKIIAVSATHGCGKTTIVYSIATFLKKLGKNVAIINELARES
                     PFPINREADDRTQAWISTKQVTKEIEKMDRYDYIIVDRSVLDSVCYGRVVGKPDWISL
                     LQANYLSEHIKKYYKAIYLLDPNFFSWNVVDGVRDTDDTFRSSVNDAMLEIFEEYKIP
                     YKLIRSSDEIYTDLLNL*"
                     /db_xref="A0A062XT66_9BACT"
                     /db_xref="gwf2_scaffold_2845_8"
     gene            complement(136662..136841)
                     /locus_tag="CG_2015-01t_scaffold_8_prodigal-single_233"
     CDS             complement(136662..136841)
                     /product="hypothetical protein"
                     /codon_start=1
                     /transl_table=11
                     /translation="MTTTYTTEDIPKCPLCGSDHGNYDLKSQTVWCSDKECNFYENEC
                     YIELWKLLDMKSSVN*"
     gene            complement(136851..137189)
                     /locus_tag="CG_2015-01t_scaffold_8_prodigal-single_234"
     CDS             complement(136851..137189)
                     /product="hypothetical protein"
                     /codon_start=1
                     /transl_table=11
                     /translation="MSKLTYKTDKYVCDNCNVSMKRHERKDLELERYHATDEYAKKGQ
                     NDLYADDNDFLWITLVVKEYRQPFSFIYQTKDFCCARCAQKFLGSIRKRDKVIQERRQ
                     KYSRTMGHSN*"
     gene            complement(137215..137394)
                     /locus_tag="CG_2015-01t_scaffold_8_prodigal-single_235"
     CDS             complement(137215..137394)
                     /product="hypothetical protein"
                     /codon_start=1
                     /transl_table=11
                     /translation="MYSTNGRLKQNKETAKKKEVKIKAVCMDCGFEEADGHKTFGEVF
                     TCTKCASENVQFDQA*"
     gene            complement(137397..137912)
                     /locus_tag="CG_2015-01t_scaffold_8_prodigal-single_236"
     CDS             complement(137397..137912)
                     /product="hypothetical protein"
                     /codon_start=1
                     /transl_table=11
                     /translation="MYSLEELPTEISIMLTTFMVPHKRVPLGSNLPDCFEVGELGIVI
                     IGIDPLDYSYAMQKLYDLFAGYRYIVITTADSMLDKKDEIIWEFMRSGYIRYIRYKYQ
                     RQFNNMIQQGLGRKIITERLRIWGKDPKYKYLASENVRCLDVSAPYLVSQDPAFFDFM
                     PEDPLLLNNGG*"
     gene            complement(137905..139848)
                     /locus_tag="CG_2015-01t_scaffold_8_prodigal-single_237"
     CDS             complement(137905..139848)
                     /product="Uncharacterized protein n=1 Tax=uncultured
                     bacterium RepID=K2B414_9BACT"
                     /codon_start=1
                     /transl_table=11
                     /translation="MTDNVNYEVHEVFCDLIEFNLLILEIKEEDIEDKLAFFAKDDGL
                     VAKILFDDYLIATCVANINQILHKISEEVLASTLDFHELRNSIINAIMDKNPSLAYDN
                     IIINKNHILKLKSLITDPEDTIALADNPLWDYIPEMGVTPDQELVDGFVDAQGNPIEK
                     VSDVPVYDTKDKWWKRIGRYVSVKVFKEKDLAKLIGNRFFHSSVSFNTFIVTLCIEDF
                     EVLFQTLENMGVPARVSPPLLMKELYDICHSCNTFLTYENAQELSNKDKKQSECTDCG
                     TGKKTMSSGATAMDQFANKVDKKKKVFADVPEEDLLNLATNMKVSLIGQDKVVNSLTE
                     AIQRASVGLKDPVKPIGSFLFAGSTGCGKSLTGKILANELIKDRDNLITIDCSEYSAD
                     HEYSKLIGSPNGYQGYENGGLLTNAIIENPFSVVVFDEIEKASSKIYQLLLQVLEEGR
                     LTDNKGTKVSFKDTVIIMTSNVGVENIASISKTIGFGDVSVVTEDKKERAIEKALKQK
                     FKPEFLNRLDEVIYFNDLTKEDYFRIIDIELFKLNTNLQSNKTKYKDIEILFDKKVCE
                     FIYEKGITKEYGARPLKRAIERYISTPLAVQLLKGVTAINTIVTVTTAKGGVTFKFTK
                     KPSKAPTYLESDTKGNLKEIANV*"
                     /db_xref="UniRef100_K2B414"
                     /db_xref="A0A0F9TGN8_9ZZZZ"
                     /db_xref="cpc:Cpar_1848"
                     /db_xref="K2B414_9BACT"
     gene            complement(139863..140783)
                     /locus_tag="CG_2015-01t_scaffold_8_prodigal-single_238"
     CDS             complement(139863..140783)
                     /product="Predicted protein n=1 Tax=Nematostella vectensis
                     RepID=A7RPE6_NEMVE"
                     /codon_start=1
                     /transl_table=11
                     /translation="MEQHVIDKLYEDLKVDQKPGQGFKYVKTKYVLDRLNKAFNCNWG
                     LEILEHKVIDDEVLVLASLRVYDDEGRVLAKQDGFGSAKKFRGVDLGNVFKSATSKAI
                     KSAARNWGVGLFLEEGDDDESDSSTSTSFTPSMPKTAMPNSTTGTAFPMGATASVDTP
                     PSFSSTPPTPPTGKQSTPNVPGGMSNTAIESVAEEVAKVLTPTSGSVPSVPSVPSVPS
                     GPSVLPKMTAVPGSMPSTPNTPSSEKGAEHALTMVQKVAINTRLSAKNVSFEEAAKEF
                     YATRESSIPESLDTMLYSDALDMVTFLNSK*"
                     /db_xref="UniRef100_A7RPE6"
                     /db_xref="A0A0F9QDI0_9ZZZZ"
                     /db_xref="caz:CARG_08670"
                     /db_xref="A7RPE6_NEMVE"
     gene            complement(141016..141180)
                     /locus_tag="CG_2015-01t_scaffold_8_prodigal-single_239"
     CDS             complement(141016..141180)
                     /product="hypothetical protein"
                     /codon_start=1
                     /transl_table=11
                     /translation="VDKQDKKEIEKLKIIKKRISLLVNEIKDAGLSERDIYILKDYFD
                     CELIPGTFWG*"
     gene            complement(141217..141417)
                     /locus_tag="CG_2015-01t_scaffold_8_prodigal-single_240"
     CDS             complement(141217..141417)
                     /product="hypothetical protein"
                     /codon_start=1
                     /transl_table=11
                     /translation="MEAVYFVASSEDGPEAIYFSSEDAFESAFLFVDAFDEDGNKVIS
                     YKLIDPDEFIQNSTEENYTTSF*"
     gene            complement(141483..142202)
                     /locus_tag="CG_2015-01t_scaffold_8_prodigal-single_241"
     CDS             complement(141483..142202)
                     /product="Tax
                     =RBG_19FT_COMBO_Thermodesulfovibrio_42_12_curated"
                     /codon_start=1
                     /transl_table=11
                     /translation="MVKKDFFQRDTMYKRIAVVDIDGILWSMAPAWYEELIKINPDIP
                     FPGSTNSWNFGEGFMDDHIFQQTIDAVHMRQEEFGCFEGAGKLTNMLHNSGFYVKIAS
                     HRTYKSKAATKAWLNKHNIFFDELHTVDDKHPLLQDADLFIDDSPSSQQYAVSIGLPV
                     MSIRYPYNENVYGVLFFDDFSYMLAGLRQWLASKSVTISKEEYAMLIKNNNFLIALEG
                     SGVDNWPGYEQVVDNVMATAK*"
                     /db_xref="87292667"
     gene            complement(142239..142325)
                     /locus_tag="CG_2015-01t_scaffold_8_prodigal-single_trna_19"
     tRNA            complement(142239..142325)
                     /product="Ser"
     gene            complement(142331..142516)
                     /locus_tag="CG_2015-01t_scaffold_8_prodigal-single_242"
     CDS             complement(142331..142516)
                     /product="hypothetical protein"
                     /codon_start=1
                     /transl_table=11
                     /translation="MEEYDFYKSLAARMFKKPVSEVTFDERRHAKMSLLREMYSGVKN
                     KSLVTSTIIPELLSTNS*"
     gene            complement(142528..142830)
                     /locus_tag="CG_2015-01t_scaffold_8_prodigal-single_243"
     CDS             complement(142528..142830)
                     /product="Uncharacterized protein n=1 Tax=Acidovorax
                     delafieldii 2AN RepID=C5T1T5_ACIDE"
                     /codon_start=1
                     /transl_table=11
                     /translation="MKKPKTKQIKKKAQAKVIGKPYVKLTKEQYALALQHPKWQKKRL
                     KIFERDGWKCKECGDTETMLHLHHLKYTRKYPWNEPAKNLVTICSKCHKKAHKIKY*"
                     /db_xref="UniRef100_C5T1T5"
                     /db_xref="A0A0F9NEU0_9ZZZZ"
                     /db_xref="C5T1T5_ACIDE"
     gene            complement(142835..143137)
                     /locus_tag="CG_2015-01t_scaffold_8_prodigal-single_244"
     CDS             complement(142835..143137)
                     /product="hypothetical protein"
                     /codon_start=1
                     /transl_table=11
                     /translation="MKLFYDYFTAREELMRYFNCDTMYNNTHSIYINEFYHWKLDDYK
                     IHVAPEYNDVIDGNSCTTFTAFGQEWVYEGDEFTIVHLRTGNSGVFEIYNNSLRVY*"
     gene            complement(143148..143543)
                     /locus_tag="CG_2015-01t_scaffold_8_prodigal-single_245"
     CDS             complement(143148..143543)
                     /product="Gp36 n=1 Tax=Bacteroides sp. CAG:714 RepID
                     =R6YAR9_9BACE"
                     /codon_start=1
                     /transl_table=11
                     /translation="METKQVIVMRKDLNMRKGKMIAQGAHASLAVILAELDINQAIRD
                     DDVDPIFAPDPIKHWLDSSFTKIVVSVDSEEALMDIYIRSKEACIPCALIRDAGRTEF
                     GGVPTYTCVGIGPWVSEDIDKITGDLKLL*"
                     /db_xref="UniRef100_R6YAR9"
                     /db_xref="A0A0F9NQB1_9ZZZZ"
                     /db_xref="mer:H729_04435"
                     /db_xref="R6YAR9_9BACE"
     gene            complement(143543..143764)
                     /locus_tag="CG_2015-01t_scaffold_8_prodigal-single_246"
     CDS             complement(143543..143764)
                     /product="hypothetical protein"
                     /codon_start=1
                     /transl_table=11
                     /translation="MYDITVKELSKMKKEAESEIAKEVSRILEDFKEKSGIRCAEHSI
                     DIDMVYTRTMGHKYSEAFVSDATIRMEIF*"
     gene            complement(143777..143848)
                     /locus_tag="CG_2015-01t_scaffold_8_prodigal-single_trna_18"
     tRNA            complement(143777..143848)
                     /product="Sup"
     gene            complement(143899..144192)
                     /locus_tag="CG_2015-01t_scaffold_8_prodigal-single_247"
     CDS             complement(143899..144192)
                     /product="hypothetical protein"
                     /codon_start=1
                     /transl_table=11
                     /translation="MQDKLYVVTRKDLSKSQQAVQAGHALAEYLLKNNTHWSNGTLVY
                     LKVNDEDELKSLTALLKHGKIHYTSFKEPDFNNQLTAIASLGSNDYFANMSLL*"
     gene            complement(144182..144502)
                     /locus_tag="CG_2015-01t_scaffold_8_prodigal-single_248"
     CDS             complement(144182..144502)
                     /product="hypothetical protein"
                     /codon_start=1
                     /transl_table=11
                     /translation="MKINTKIETLKELKVALKEAAVEIRNKKSKRKGSLYGVVAGLDD
                     LRYDYRHHHIAYCLIRGRSMEEIERKCADDNKPDTYYVDRIMKPIILHWENLKKQELV
                     ANAG*"
     gene            complement(144625..144873)
                     /locus_tag="CG_2015-01t_scaffold_8_prodigal-single_249"
     CDS             complement(144625..144873)
                     /product="hypothetical protein"
                     /codon_start=1
                     /transl_table=11
                     /translation="MKKVLDKKGNEIREFDVLKVFHFIGAVRRKKHYMYKWVQIKNGE
                     LCGLHLHDNSGESFPLWVCADKDTHVFTDAEIVQTKYN*"
     gene            complement(144883..145065)
                     /locus_tag="CG_2015-01t_scaffold_8_prodigal-single_250"
     CDS             complement(144883..145065)
                     /product="hypothetical protein"
                     /codon_start=1
                     /transl_table=11
                     /translation="LIKPFNNVKDRLDRPCENGCGGVYRDSNIIDNFEGLVHCIVCHD
                     RVSRYTTDTSGPKEEK*"
     gene            complement(145092..145682)
                     /locus_tag="CG_2015-01t_scaffold_8_prodigal-single_251"
     CDS             complement(145092..145682)
                     /product="Uncharacterized protein {ECO:0000313|EMBL
                     :KKN02383.1};  TaxID=412755 species="unclassified
                     sequences; metagenomes; ecological metagenomes.;"
                     source="marine sediment metagenome.;""
                     /codon_start=1
                     /transl_table=11
                     /translation="MPFDKNYYVKSTISNYDDYREKKFSGLADDLLPYLKHKCVLDYG
                     AATGGLIYELTERYVYCEGTDISHWAVEFGKKHYNLANLLHHYDPGLLSGMFDVVLFL
                     DVLEHIPEDALHSLLGSITVANTIIVRIPVAAIEGEDFVLEVSKNDKTHIQIHSKQWW
                     LDLFAKYDYNLETVLNSTHIYDSKGVLAVVLNRDTI*"
                     /db_xref="A0A0F9QAL1_9ZZZZ"
     gene            complement(145693..146619)
                     /locus_tag="CG_2015-01t_scaffold_8_prodigal-single_252"
     CDS             complement(145693..146619)
                     /product="Uncharacterized protein {ECO:0000313|EMBL
                     :KKN02384.1};  TaxID=412755 species="unclassified
                     sequences; metagenomes; ecological metagenomes.;"
                     source="marine sediment metagenome.;""
                     /codon_start=1
                     /transl_table=11
                     /translation="MSKEKLYTSTQTKLLHNLDRLQEMQNGIFKPISIQLAPTDTCNL
                     NCTMCSVKAREGNTLTLEQCKQILKDFKGLGAQTVEFTGGGDPTMYSYINEAIDFSFS
                     LGYNIGMITNGVKLINISQENLTKLEWLRISLNCLDYVEDITIDIPSNVTLGFSYVWT
                     ELSSEEKLIKIADYYNKYNASYVRVVPNCLSIDDIDAATEAIKPFLNKYPGFFFQQKK
                     YTVPNRCWMGLLKPFVNTDGFVYHCSANPLIDRKFNPNFRMCAIEDITRHWLSPPKAF
                     ATNLCQEGKCFFNEHNDLIEQVILPCEHFKFI*"
                     /db_xref="A0A0F9M9J9_9ZZZZ"
                     /db_xref="gwc2_scaffold_49848_2"
                     /db_xref="pbd:PBOR_08475"
     gene            complement(146612..147331)
                     /locus_tag="CG_2015-01t_scaffold_8_prodigal-single_253"
     CDS             complement(146612..147331)
                     /product="hypothetical protein"
                     /codon_start=1
                     /transl_table=11
                     /translation="MKTISMTAYNRPDYLKETLLDIAKCNPKDWHFFISVDPSEKTNE
                     IKKVLENNYGFASMTVTINTTRKNHRLNQFAAIAMAFNAGSTFNCHMDDDIFISPDAL
                     KLADYYERTFRDKPLTFNSYGLFNYDSNPSEPSKLLTRCGTFTGLGWCAFKDNIEGVF
                     KHHWFNDELALKYFNSYGWDWAIAACCKKNNLYEIFPSYSRTNHRGRDMGTCCSHEWH
                     DKAFANLKWNTDLIIEDYTYE*"
     gene            complement(147344..147742)
                     /locus_tag="CG_2015-01t_scaffold_8_prodigal-single_254"
     CDS             complement(147344..147742)
                     /product="hypothetical protein"
                     /codon_start=1
                     /transl_table=11
                     /translation="MFDTYHTGTVRETAVPYARTITEHKAPTDDSIRLYHEFVQKAQK
                     STIDSFKISNTVIDIAVTVSQNWASVGEIILYKCSLNGEEIFGKINTNCRFESREEVT
                     QLVVEDISTTIARYMFKHLCITTPEYRKYL*"
     gene            complement(147775..148215)
                     /locus_tag="CG_2015-01t_scaffold_8_prodigal-single_255"
     CDS             complement(147775..148215)
                     /product="hypothetical protein n=1 Tax=Nitrospina sp.
                     AB-629-B06 RepID=UPI000364A8CC"
                     /codon_start=1
                     /transl_table=11
                     /translation="MNRLLVLLTTILLLSYTNAQATDKTYGDFHAVHVVRNYDGDTIT
                     VNIDDVPDILGKEISIRVYGIDTPEIHGKCDKERHLAIEAKELVYVTLRDTKYLSLLN
                     TRRGKYFRIVADVITSEGNLAEILLDKGLAVKYNGGTKVKDWCE*"
                     /db_xref="UniRef100_UPI000364A8CC"
                     /db_xref="U1JDI9_9GAMM"
                     /db_xref="dsf:UWK_03593"
                     /db_xref="UPI000364A8CC"
     gene            complement(148223..148795)
                     /locus_tag="CG_2015-01t_scaffold_8_prodigal-single_256"
     CDS             complement(148223..148795)
                     /product="hypothetical protein"
                     /codon_start=1
                     /transl_table=11
                     /translation="MKVIGCRDSAYQSCIGHIDYRYIEANRFIALWLVDASIYFDFPD
                     RKDRVACYYDFSTYKNVDDRHPGASHKQFISVDKGYYTFETNSTAGRQSTDMWDIPGT
                     KLKRGVFDAERFLIYCLRVSQIIPGTVFRVNDVLISELRTVARKYKLDLTGIRLSENT
                     GTVYNHHTHCHLDIGEVDLKFSTPNFIRLQ*"
     gene            complement(148792..149124)
                     /locus_tag="CG_2015-01t_scaffold_8_prodigal-single_257"
     CDS             complement(148792..149124)
                     /product="hypothetical protein"
                     /codon_start=1
                     /transl_table=11
                     /translation="MKIFQIPYFASRPKDPNIKDDKPQWVAFVLDNPSGVENKITVHW
                     YEWPDGSKIIKTQEITLAPEQGHLILPTDHPNIKSWRYKMKILGPDEMLVDQYGSPHF
                     TIARVVGT*"
     gene            complement(149178..149249)
                     /locus_tag="CG_2015-01t_scaffold_8_prodigal-single_trna_17"
     tRNA            complement(149178..149249)
                     /product="Gly"
     gene            complement(149253..149335)
                     /locus_tag="CG_2015-01t_scaffold_8_prodigal-single_trna_16"
     tRNA            complement(149253..149335)
                     /product="Ser"
     gene            complement(149343..149426)
                     /locus_tag="CG_2015-01t_scaffold_8_prodigal-single_trna_15"
     tRNA            complement(149343..149426)
                     /product="Tyr"
     gene            complement(149434..149507)
                     /locus_tag="CG_2015-01t_scaffold_8_prodigal-single_trna_14"
     tRNA            complement(149434..149507)
                     /product="Glu"
     gene            complement(149513..149585)
                     /locus_tag="CG_2015-01t_scaffold_8_prodigal-single_trna_13"
     tRNA            complement(149513..149585)
                     /product="Lys"
     gene            complement(149592..149663)
                     /locus_tag="CG_2015-01t_scaffold_8_prodigal-single_trna_12"
     tRNA            complement(149592..149663)
                     /product="Phe"
     gene            complement(149670..149742)
                     /locus_tag="CG_2015-01t_scaffold_8_prodigal-single_trna_11"
     tRNA            complement(149670..149742)
                     /product="Ile"
     gene            complement(149754..149954)
                     /locus_tag="CG_2015-01t_scaffold_8_prodigal-single_258"
     CDS             complement(149754..149954)
                     /product="hypothetical protein"
                     /codon_start=1
                     /transl_table=11
                     /translation="MNIKELVKDRYVCFDFYRAGYLHYHVEDTDFIFTVPIVDCGEAT
                     FPAREKAIIFMRYIRQQLALIS*"
     gene            complement(149975..150046)
                     /locus_tag="CG_2015-01t_scaffold_8_prodigal-single_trna_10"
     tRNA            complement(149975..150046)
                     /product="Met"
     gene            complement(150286..150591)
                     /locus_tag="CG_2015-01t_scaffold_8_prodigal-single_259"
     CDS             complement(150286..150591)
                     /product="hypothetical protein"
                     /codon_start=1
                     /transl_table=11
                     /translation="MNTVKLVFAPSTSTDVVSYKLSWGPDPADSKLFLLDELVTDADG
                     NIEFVLNNIAPALDGTYTFSIVAIDDAANESEPSIIEDVSVDFLAPAAPGPISVIFM*"
     gene            complement(150643..151404)
                     /locus_tag="CG_2015-01t_scaffold_8_prodigal-single_260"
     CDS             complement(150643..151404)
                     /product="hypothetical protein"
                     /codon_start=1
                     /transl_table=11
                     /translation="MKKIIGIAFVLTLLCLSIASAADKVWFSAEEGQTLTLDSPPLCT
                     PCEDPTICPDPIVCPDPEPPVVEFLPSPGNAHGVNHGNRVKREGITACTPCHNGKDAV
                     VVSDRFICSQYDFQPVGRKVSDGNGGFVKDPMSGNEITSGTGIAVLLKGDIIKCKTCH
                     YPHATPGFKAEDYLVHQGCLECHVRVGSGDLIGSNDEDNTPVPPTGEVNPTGFKEMPW
                     QNLCNNCHSSKSWVSESHKKHAEKRIACTNCHTTN*"
     gene            complement(151472..152353)
                     /locus_tag="CG_2015-01t_scaffold_8_prodigal-single_261"
     CDS             complement(151472..152353)
                     /product="Marine sediment metagenome DNA, contig:
                     S01H1_L05623 {ECO:0000313|EMBL:GAF83213.1};  TaxID=412755
                     species="unclassified sequences; metagenomes; ecological
                     metagenomes.;" source="marine sediment metagenome.;""
                     /codon_start=1
                     /transl_table=11
                     /translation="MSNFSAVLVGINKYPDCPLNGCVNDVIIMRDILVKIYKVPANQI
                     RLILDERATKDNIMERMEWLITNDAENKMFYYSGHGAQIPTQDYSEDNYEPDSMDELM
                     CPVDFNWEGNYILDNQIARLMKKLKDNHHIAMVVDACHSGSIDRAAIPKDRLVKQIPT
                     PLDLMSRVSDATLTKDLFDPTSSFGEDDLNKNFFDFLFQPEPIIPISPPSYSKHNISI
                     ITGCSDDQTSADAYFTNRYQGALSYVVQGLLLQNPTIDLKTLRDKAEELLRKRRFEQT
                     PQLICSEDNLNKPFIQI*"
                     /db_xref="X0SQ26_9ZZZZ"
                     /db_xref="gwb2_scaffold_2301_3"
                     /db_xref="hau:Haur_0825"
     gene            complement(152369..152878)
                     /locus_tag="CG_2015-01t_scaffold_8_prodigal-single_262"
     CDS             complement(152369..152878)
                     /product="Uncharacterized protein n=1 Tax=Methylomicrobium
                     alcaliphilum (strain DSM 19304 / NCIMB 14124 / VKM B-2133
                     / 20Z) RepID=G4T1S4_META2"
                     /codon_start=1
                     /transl_table=11
                     /translation="MIDTTIRMPSFSPLRIPTRGLPWLKKVKHAFSRRMWIIDVDYTL
                     YIPWLNTTLFIPKGFTFDGASVPRVFWPILDPVGILLIGSIFHDFGYQYGYLLDVNNN
                     KVFNREKRSFFDRQIRAINTYVNGRFFLNDAAWFVLRLFGWVAWNGYRKGGFKSAFKE
                     LGLRRNKNI*"
                     /db_xref="UniRef100_G4T1S4"
                     /db_xref="mah:MEALZ_1820"
                     /db_xref="G4T1S4_META2"
     gene            complement(152875..153060)
                     /locus_tag="CG_2015-01t_scaffold_8_prodigal-single_263"
     CDS             complement(152875..153060)
                     /product="hypothetical protein"
                     /codon_start=1
                     /transl_table=11
                     /translation="MDIMVIFCKGLHVLALASITIMFLFRLHGKSPNNVKEFNTQIHR
                     NISSTNMSVSFKKGDIK*"
     gene            complement(153307..153648)
                     /locus_tag="CG_2015-01t_scaffold_8_prodigal-single_264"
     CDS             complement(153307..153648)
                     /product="hypothetical protein"
                     /codon_start=1
                     /transl_table=11
                     /translation="MAKEIPDVKPAYQSLEGQSLAGVLLGGLYLLKEVLGGDVTKIVS
                     PEDMAKYATTVQDVVASVHASNMPDLTALTSTGKSGIILFFMYKLYTRFLDSRTELKK
                     EALRNKAPRED*"
     gene            complement(153665..154210)
                     /locus_tag="CG_2015-01t_scaffold_8_prodigal-single_265"
     CDS             complement(153665..154210)
                     /product="hypothetical protein"
                     /codon_start=1
                     /transl_table=11
                     /translation="MKKLFFSILLTILLIGGCATQAQPPIDSTTLQLEVISLSDSYVQ
                     VKNLLNFKQEENKIFTPLEWDRLIDVDATIKLLLMKYDMLLRLDTTNFNMYDVSTMWD
                     MTKNSYIAARSVVKAHENAFDADTKMLFESFDRQAVEASKKISILIDANSNTKVNTTL
                     TLVANVLGLAIKILSIAVVVL*"
     gene            complement(154227..154817)
                     /locus_tag="CG_2015-01t_scaffold_8_prodigal-single_266"
     CDS             complement(154227..154817)
                     /product="hypothetical protein"
                     /codon_start=1
                     /transl_table=11
                     /translation="MKINKLVLTAVALLLCMSFTGCTIGYGDYAQAVKEQNITLQLMA
                     EKETTKREEAQRKHEEKMLTLTGNVMQAVAKTPDTSDDVIAPIMVMVLEDKWQTTKTL
                     GDATKPTVALNKIEAPESVGDSVRKMGSTILGIGGIALGIVQSNNLADVAKTGINGAG
                     VHDSYNTTNTDSYKTNNGDAALEGAASLEGDIVATD*"
     gene            complement(154951..155544)
                     /locus_tag="CG_2015-01t_scaffold_8_prodigal-single_267"
     CDS             complement(154951..155544)
                     /product="Uncharacterized protein {ECO:0000313|EMBL
                     :KKL54682.1};  TaxID=412755 species="unclassified
                     sequences; metagenomes; ecological metagenomes.;"
                     source="marine sediment metagenome.;""
                     /codon_start=1
                     /transl_table=11
                     /translation="MQTATGIYFKDGKVVSNHGNVTVYEMHGELFLEVGPGHNLWALE
                     SEYTVYMEQLGDKPRGRCLEIGLGLGVASRCILTYPQVKSLTTVELRKDVINSHNDTI
                     KLLDNKLEKWSVYDPERHEIVNQDGLKFMLRTKNKYDFIFMDFYKHIDEDTLPEIEDM
                     VAAAKLCLNKGGIISGWLDPHTPLEFYTKFINLFSLK*"
                     /db_xref="A0A0F9FU41_9ZZZZ"
     gene            complement(155587..156060)
                     /locus_tag="CG_2015-01t_scaffold_8_prodigal-single_268"
     CDS             complement(155587..156060)
                     /product="Uncharacterized protein {ECO:0000313|EMBL
                     :KKM89030.1};  TaxID=412755 species="unclassified
                     sequences; metagenomes; ecological metagenomes.;"
                     source="marine sediment metagenome.;""
                     /codon_start=1
                     /transl_table=11
                     /translation="MNRYLDSDELLETTFANVLNTEFNWLEGLNFKLIFDTKKRVYKG
                     NITLASVELANEKVKFFTTDDGIPEGYDCIVIIDALAWQYASEQDRKRIISHELNHIV
                     FNEKGKLKLVGHDVEDFAAELQKNADDPNWASKLTELTLAVYEQQEDQQQGDVIL*"
                     /db_xref="A0A0F9NJL9_9ZZZZ"
     gene            complement(156160..156411)
                     /locus_tag="CG_2015-01t_scaffold_8_prodigal-single_269"
     CDS             complement(156160..156411)
                     /product="Gp47 n=1 Tax=Mycobacterium phage Alice RepID
                     =G1BKE9_9CAUD"
                     /codon_start=1
                     /transl_table=11
                     /translation="MEFTEEEIRELYFRHIPFDNWIPREELVVGMTYLCKARNFYIGK
                     WNGKGFDYMRRKFGSVFPDVEYHWDDGAPYGTVKPLQEI*"
                     /db_xref="UniRef100_G1BKE9"
                     /db_xref="G1BKE9_9CAUD"
     gene            complement(156415..156711)
                     /locus_tag="CG_2015-01t_scaffold_8_prodigal-single_270"
     CDS             complement(156415..156711)
                     /product="Uncharacterized protein {ECO:0000313|EMBL
                     :KKN66551.1};  TaxID=412755 species="unclassified
                     sequences; metagenomes; ecological metagenomes.;"
                     source="marine sediment metagenome.;""
                     /codon_start=1
                     /transl_table=11
                     /translation="MQRGWEVLLYDGSRMTEDTHEWREVPKIQIKQLSLLFDTRRWDL
                     TGKAAYFIRNTASVVPGSQESFRIERRCIGYYEGATKVFYAVDENTGEFKMFVE*"
                     /db_xref="A0A0F9UZ65_9ZZZZ"
     gene            complement(156771..156959)
                     /locus_tag="CG_2015-01t_scaffold_8_prodigal-single_271"
     CDS             complement(156771..156959)
                     /product="hypothetical protein"
                     /codon_start=1
                     /transl_table=11
                     /translation="MECCEDFKNVIIDHPFLFQKYSNYGIIIAWMEISDEGTFHKTHN
                     YGIPIKFCPFCGHKLLSE*"
     gene            complement(157025..158884)
                     /locus_tag="CG_2015-01t_scaffold_8_prodigal-single_272"
     CDS             complement(157025..158884)
                     /product="Chaperone protein DnaK n=1 Tax=delta
                     proteobacterium MLMS-1 RepID=Q1NQZ0_9DELT"
                     /codon_start=1
                     /transl_table=11
                     /translation="MGKIVGIDLGTGFSVVSVMENGSSKIIVNSDGNRTTPSVVAFTD
                     EGKLVGGAAKRQAATNAERTIYEAKRLIGRLYKDKEVQDFAKTAPFKLKEGTNGEVLI
                     DVAGKTLSPVEISAAVLAEMKKYAEDYLGEAVTEAVITVPAYFTDAQRQATKDAGKIA
                     GLDVKRIISEPTSAALAYGFEGKKEEKVLIVDTGAGTHDVSLLELGGGVVETKATSGD
                     SFLGGTDFDQIIVNWLVDEFKKSEGIDLSKDNMALQRLKDEAESAKKELSSSSETTIN
                     LPFITATASGPKHLTMKLSRSKFDAMTAHLVERILVPCKTVLRDSGVDIKDIDEVILV
                     GGSTRIPAIQKAVEDFFGKKVNKSVNPDEVVAQGAAIQASIIAGVTTDVLLLDVTALS
                     FSIETLGGIATKVIEKNTSIPVLRTQVFSTAADNQNAVSIHVIQGEREMAQDNKTLGR
                     FDLVGIPPAPRGVPQIEVSFNIDANGILTVAAKDLGTGKEQSIKIESSSGLSKEDIAR
                     MVDEAAEHAEADKAKRSLIEAKNQAENTAYQMEKTLKESSDKVSDEEKESIETKIKEL
                     REILTTTTSVEELNQKVEELNATFHPVAEKIYAQAPPMDTPPVPPEEEASASN*"
                     /db_xref="UniRef100_Q1NQZ0"
                     /db_xref="Q1NQZ0_9DELT"
                     /db_xref="dak:DaAHT2_0058"
     gene            complement(158915..159484)
                     /locus_tag="CG_2015-01t_scaffold_8_prodigal-single_273"
     CDS             complement(158915..159484)
                     /product="Uncharacterized protein n=1 Tax=Caulobacter
                     phage CcrKarma RepID=K4JV08_9CAUD"
                     /codon_start=1
                     /transl_table=11
                     /translation="MIDAANITNYNLTDFELEERIIFWVLAAGKNGTRAAECTNNMVS
                     FWQSFGMTLPPFDAIMHYTTEQLADFLAANKTGCHNIKARTLSQLARAGLNLKTCTSE
                     DLESIYGIGMKTARCFLIHSRENAPYAGLDTHMLKHLKLLGYEVPKNTPSNKKLYLTL
                     EKIVLTLAQEAGKTPADYDLNIWNKFKVV*"
                     /db_xref="UniRef100_K4JV08"
                     /db_xref="K4JV08_9CAUD"
     gene            159596..161758
                     /locus_tag="CG_2015-01t_scaffold_8_prodigal-single_274"
     CDS             159596..161758
                     /product="hypothetical protein"
                     /codon_start=1
                     /transl_table=11
                     /translation="MADYYVDFTRGTNGTGTAAAPWNVFTSTQNAGVSAGDKVWFRRC
                     TVAVNTKVIAFKAGTDNLNRITYIGWPLVGDEFYDSREPTLQAAWDVDGALWTMQSNN
                     STTVSVAAVDSNINIHRFDVYSEYAGNTTQTCFKMDGLSNITLNNCRSGMYAVPLNTS
                     YTAGQFYINNSSNIKVNNSYINGQSQGNTVTSNREHTLTILNSDVVFTNCDFIHGSSA
                     ATVWTQNYMSAYRAGSFIQNSNISFYGCDWKDQFNMSMSVQVVTGPAHVYYFENSQVT
                     ISGCTYQSMNTVGLQSLVAYENGYGWLPFFRFMGALTNVNIASTDFSSITHKSNPLMV
                     DENANLVMTNCTWDVLTGFTQNVLMGLYNVGTISIDGVTLTLPTATQENWNYYNWFAY
                     IKDWEAITDSARCSFTNITGSGHLLDVSWEASDKLTLTLTPANSNIFGVGPLVVSHIA
                     NIIADDCSLNSFIFYNKIYVTNQVVPGGSAPTNTVRCNNCSFYNKPIVLHESYAAYIK
                     ATLYGCVGTGTNIIDVKTALAYTSDIKALRTRGFIGTGNLSATGENVLLQVLNSYNGG
                     VSSYTNNIMSISSSSVARAGGAGYTNAISKLNANGVKLRYPAIGEDSIWVYFPTAGNY
                     VVTAYMCYESISGAFIQGDIDLGLEIMDSYSYPFRGGTLSEDVLSVWTGISGATNITV
                     SDVVTIPKPQYCPIFLNIYPSLPGQIIYFDPKILITAV*"
     gene            161760..162944
                     /locus_tag="CG_2015-01t_scaffold_8_prodigal-single_275"
     CDS             161760..162944
                     /product="hypothetical protein"
                     /codon_start=1
                     /transl_table=11
                     /translation="MVIHASYPVYYTPDSTNSGIVNVYGPIVHGPTTSGFVGPQLPAG
                     GVGAYFPDATINPIVYLEPLMGGYTTGPTIIPELSKDFIPSIQYISESIQSTNNEAVQ
                     PLGFTYFVYVEQNVYTIAINLSAFVNVISIEDIVGYITPTQQSLDDLSSFIRSSTNSN
                     ESFEAGIGVVVPQLLFQIFTKGEFIYAAVQKGIEIFDVHTGNSLYLKDVPYTRIKTLW
                     GNDTTLYFGGIGGIFSIDYADLHADLENSVISNSFSLKSNVVNYIHGSGNSLLVSTTS
                     GVEYFNWSGNPVIKSRAYIENVSKCFLVDDSAYYITNTTISGETTWTLNKKYNLITDW
                     TLPTATYSNGDTFTLSTALTDIFVTKGTAAAGGNTIFCATTSGIYVIDEDTNNKAIYY
                     TR*"
     gene            162947..164929
                     /locus_tag="CG_2015-01t_scaffold_8_prodigal-single_276"
     CDS             162947..164929
                     /product="Uncharacterized protein {ECO:0000313|EMBL
                     :KKN66558.1};  TaxID=412755 species="unclassified
                     sequences; metagenomes; ecological metagenomes.;"
                     source="marine sediment metagenome.;""
                     /codon_start=1
                     /transl_table=11
                     /translation="MADIMNWDKTKILKFSIDNTLIDEELTDFPVLLNISETAGINRF
                     DCSPLFNNLMDATGKDDTSNYSLILNFENGFVDLSEQELLISSGGTPGLTSGISKFGN
                     KALSLNGASWLIVNMTDALVPGTGDFTIHSWYYVSAITTYIPFFYLGFYTLGIFLYYN
                     GGKLTCIVNGTIINDTTVALPLSSWFHIALVISSSMIMIFLNGVQQGTAYGPYMSGIV
                     PTNPLLIGKDEGYANSYFTGYIDEFIIVKGEALWTTNFTPPSTGINPAKLEIKKIAAI
                     YPSVQEHWVDGVLKNYIHGSTDELFCEIESYSSTNKSIQLWVKVPKVLVDQPTDILLY
                     YDITQEDNNDYVGFTKEYPATQVWTNNYAAVYHMAQIPQAGLTSTLDSTSNANHGVPY
                     SLLTTDRVAGLIGYAINFDGANDHINVPNHTSLMLTGSLTMEAFAKVLDNGTARGLML
                     KGVISSWGDYHLSRSGVDDKSMFVLNKSSSSDNGTGRITGGPIYKDEWFSLSAVYDKS
                     SQYLFTDGIVTASGTFTSDVTTDTNSLFLGRSYNAYFYGPIQSLILSNTARSAAWIKA
                     GSYMQRDALINIDLGKRYKISGHVAAFGSPVRRTIFLYDRVSGVLLDKIISDDAGYYT
                     LYANTGDRYNVVCLDDDTGMDLSDILISKIVPVEVV*"
                     /db_xref="A0A0F9VL80_9ZZZZ"
     gene            164931..165269
                     /locus_tag="CG_2015-01t_scaffold_8_prodigal-single_277"
     CDS             164931..165269
                     /product="hypothetical protein"
                     /codon_start=1
                     /transl_table=11
                     /translation="MEWVPGLSGENLDIVFSEEDIREIRTEYNFDFLQSPDSVYILKD
                     ANVFSSIYADPDASLTNGSFYIGTNKSLTIVKVTNGQAFIKDYYSNTISGSTGAALIN
                     DTAVDVVVNF*"
     gene            complement(165266..165493)
                     /locus_tag="CG_2015-01t_scaffold_8_prodigal-single_278"
     CDS             complement(165266..165493)
                     /product="hypothetical protein"
                     /codon_start=1
                     /transl_table=11
                     /translation="MKVDSKIYMEEQVDNMDRKFGSCPSYYPSYIIRVDGNEVPALFT
                     IDQINDAIERANRNPEDMPKESGSFFSWLLG*"
     gene            complement(165504..166544)
                     /locus_tag="CG_2015-01t_scaffold_8_prodigal-single_279"
     CDS             complement(165504..166544)
                     /product="Uncharacterized protein n=1 Tax=planctomycete
                     KSU-1 RepID=I3IM24_9PLAN"
                     /codon_start=1
                     /transl_table=11
                     /translation="MELLKKLNKLGKLTAPKFLLDNVMYATYMGSVAYGVANLGSDID
                     IYGFCLPPKDQVFPHLAGDIAGFGKPSPRFDQWQQHHIKDASSDKEYDFSIFSIVKYF
                     QLCMDNNPNMIDSLFVPRTCILHSTAISELVRENRKLFLHRGAFHKFKGYAYSQMHKM
                     NIKDPKGLQELIDYEIEFAIPKSTDIHDVEFELANRGKSFLGYLTDDQLKNYNNLFSL
                     AGKRAIGSKILGYDSKFSYHIVRLLSECEQILVEHDIDLQRNNEQLKSIRRGEWTLQQ
                     ISDYFESKEKQLEELYAKSTLQYKPNEAKIKELLINCLETHYGSLEKVVYIAPDFEND
                     LKAIAKIVAKYN*"
                     /db_xref="UniRef100_I3IM24"
                     /db_xref="A0A0F9INK6_9ZZZZ"
                     /db_xref="saci:Sinac_7344"
                     /db_xref="I3IM24_9PLAN"
     gene            complement(166615..166977)
                     /locus_tag="CG_2015-01t_scaffold_8_prodigal-single_280"
     CDS             complement(166615..166977)
                     /product="hypothetical protein"
                     /codon_start=1
                     /transl_table=11
                     /translation="MEKVSKKIFKEIMTYVKEFETLGNKWCEDDDLGSVAKSRSYAKK
                     IMTAMKPYIETSIKEADLMISTAEQVVPEVVEPVVETVVEPVVEEVKVEEVKVEPKPA
                     KEEVKEVKRGFNFNKSKK*"
     gene            complement(166998..167288)
                     /locus_tag="CG_2015-01t_scaffold_8_prodigal-single_281"
     CDS             complement(166998..167288)
                     /product="hypothetical protein"
                     /codon_start=1
                     /transl_table=11
                     /translation="MKVRCKVCENTDGIICLVKGNKVAQNKSRLCELFSYAPEKVKKP
                     NKMEAIYVPYNIRTRKEYKKTQKEASKNAYVQAVSQSVTPDCLANFRANVTD*"
     gene            complement(167305..167688)
                     /locus_tag="CG_2015-01t_scaffold_8_prodigal-single_282"
     CDS             complement(167305..167688)
                     /product="hypothetical protein"
                     /codon_start=1
                     /transl_table=11
                     /translation="MDAKSAQRLTNKTTEAINKKRWAEKKKKEEQHQNVLKMQATSLS
                     EHIRKNLDKDIKKAASSGIRHITYGGSYLDVCTLNSSYMDAIKKELRAKGFKVECDSR
                     DVDMGKIDIDYWGCTDEIRDMCVSW*"
     gene            complement(167701..167934)
                     /locus_tag="CG_2015-01t_scaffold_8_prodigal-single_283"
     CDS             complement(167701..167934)
                     /product="hypothetical protein"
                     /codon_start=1
                     /transl_table=11
                     /translation="MMTDYCDCGRIAVWVYMPSHEGPETNDFYCDDCVPRGCSCNMEP
                     KDGDHENSDPSNWEEPLDDKGRKYPCCEFFYLN*"
     gene            complement(167931..168641)
                     /locus_tag="CG_2015-01t_scaffold_8_prodigal-single_284"
     CDS             complement(167931..168641)
                     /product="Putative GIY-YIG family Seg-like homing
                     endonuclease n=1 Tax=Acinetobacter phage Ac42
                     RepID=E5EYT8_9CAUD"
                     /codon_start=1
                     /transl_table=11
                     /translation="MWLVYKTTNLINNKYYIGVHKVNSKKSTLYLGSGKLILQAIKKY
                     GRNNFTRETLALFYDEASAYAFEKNFITDELLEDTNCYNITEGGGNPPTFYGRDNHMY
                     GKKHPKEVMDMIKAKLKGKPSWNKNIPRTKEEKINISKAKKGKKLGIKNYLYGKKLTL
                     KDRLKLGLVDFKKGNIPWNKDIKGAPPSHSTKCIVHDLYFTSTLEAAKCFGVSRATIR
                     RRCTMYNFPDCYYIEVNK*"
                     /db_xref="UniRef100_E5EYT8"
                     /db_xref="E5EYT8_9CAUD"
     gene            complement(168642..169595)
                     /locus_tag="CG_2015-01t_scaffold_8_prodigal-single_285"
     CDS             complement(168642..169595)
                     /product="hypothetical protein"
                     /codon_start=1
                     /transl_table=11
                     /translation="MEVYRTKNGQVAKYVHDDGSETAIKTTPPGEVGCGGYGNIGNKY
                     NIFISSSVGCPVGCKFCYLTVKKCPYHRLSAEAIALNVVEALNSELTVRPELRQMYTK
                     LSWMGMGDGFLDTELVYNATEDIASYIQGFDMSLGIDGVDIATTLPKIPTTEIDYIKA
                     LSNSVWAMHLNPKRNYVKGTDRQPFRIFYSVHSAFEGTRKELIPHTVDVYSAIQYFKE
                     LEQQGITVILHHMFFDGVNDSDIDITYLLGLLDVFDNIELRLLRFNKCDGTTFTESKN
                     FDSIIDTLYEKHKNIKVQISPGAEIAASCGMFLLSKFKDSF*"
     gene            complement(169604..170020)
                     /locus_tag="CG_2015-01t_scaffold_8_prodigal-single_286"
     CDS             complement(169604..170020)
                     /product="hypothetical protein"
                     /codon_start=1
                     /transl_table=11
                     /translation="MILHDRLKEDLHTAMKTHSDNTNDLKYILGEFSRLKGTKDGKEY
                     IGSVLSDDQAIRVLKLIVAGEDKLLELVPTSVSTLKPLIDTYLPKQISKEELLSFITT
                     IDFSALSNKMQAVKIVKNHFGASVDGKLVSAIIQKM*"
     gene            complement(170040..170789)
                     /locus_tag="CG_2015-01t_scaffold_8_prodigal-single_287"
     CDS             complement(170040..170789)
                     /product="hypothetical protein n=1 Tax=Corynebacterium
                     ulceribovis RepID=UPI00036C30A2"
                     /codon_start=1
                     /transl_table=11
                     /translation="MSKFRQAWNGIFEQLDVVKHVNTYGYLDVTSDTLKEITGEESRL
                     LAKMDNKSKQPPIMRDNNISVLAIKNGKYRLTKENPFIPIPDISGMRVYPIKKMEGLL
                     TIDRFAKGSKTESMALDLAHYNSILDDCFGEKVSLTLRNKRRASFKFKLGKMDFDVEK
                     VQIEVDGCYEGAKSIHIVEAKNSEDKDATIRQLLYAKKMITEVIRGEKPVYAWLMVYD
                     RKTGIFNFHKFLEGSNRYYFDVDQSKRYVLK*"
                     /db_xref="UniRef100_UPI00036C30A2"
                     /db_xref="smul:SMUL_1788"
                     /db_xref="W6EFP7_SULMU"
                     /db_xref="UPI00036C30A2"
     gene            complement(170805..171644)
                     /locus_tag="CG_2015-01t_scaffold_8_prodigal-single_288"
     CDS             complement(170805..171644)
                     /product="Site-specific DNA-methyltransferase 
                     (adenine-specific) {ECO:0000256|RuleBase:RU361257};
                     EC=2.1.1.72 {ECO:0000256|RuleBase:RU361257};; 
                     TaxID=747365 species="Bacteria; Firmicutes; Clostridia;
                     Thermoanaerobacterales; Thermodesulfobiaceae;
                     Thermodesulfobium.;" source="Thermodesulfobium narugense
                     DSM 14796.;""
                     /codon_start=1
                     /transl_table=11
                     /translation="MPKPLLKWVGGKTKLIRYLSLYVPLEYTNYIEPFIGGGALFFYI
                     NPNIGIINDANRELINFYTQIRDNPIELLNLTKLFIVSEEEYYIVRATDRDIDWRDEK
                     SCLSRAARFLYLNKTAFNGIWRSNSKGKMNTPYGKYDKVTFPQEEHILSVSKILRKTL
                     ILNVDFYETLNYVNKDTFIYLDPPYIPYSDTANFANYTSAGFGVQDQERIVDYCKLVD
                     AQGAKFLLSNSDTPLTRDLFKDFEINSIDVYHSVGASAKSRKDKGEVLIRNYKGSCTG
                     LFL*"
                     /db_xref="M1E9C8_9FIRM"
                     /db_xref="UniRef100_M1E9C8"
                     /db_xref="tnr:Thena_1467"
                     /db_xref="2.1.1.72"
     gene            complement(171644..172405)
                     /locus_tag="CG_2015-01t_scaffold_8_prodigal-single_289"
     CDS             complement(171644..172405)
                     /product="hypothetical protein"
                     /codon_start=1
                     /transl_table=11
                     /translation="MAGISKYEKMLRLALLARGYKKCSKCGKVQNKEAFGIRKDSLTK
                     LVSNCKSCLKTYRDSRIPTRIIYDKNYLEKNRDKKYANNKINNRSLCTNPYFIEKIND
                     KDPGYAATLLGDFVVINCYHCKELYTPIVEEIKNFIKTPSGYANMYCSDKCKQSCKVY
                     NFNTTLVDPESILNLSTSDKEQARSCQTTHLKQLQLDAVGYNYCEKCGTTCDVVELHH
                     TLEVAKYGTNAISSAGHILLCNICHKDLTKQCGGL*"
     gene            complement(172460..172639)
                     /locus_tag="CG_2015-01t_scaffold_8_prodigal-single_290"
     CDS             complement(172460..172639)
                     /product="Uncharacterized protein n=1 Tax=Bacteroides sp.
                     CAG:530 RepID=R6CDK7_9BACE"
                     /codon_start=1
                     /transl_table=11
                     /translation="MERTSKVVLEEMMGIMAEINEDAEKWADKNNKSAGARVRKATLT
                     LEKLGKEFRKLSVKE*"
                     /db_xref="UniRef100_R6CDK7"
                     /db_xref="R6CDK7_9BACE"
                     /db_xref="bsa:Bacsa_0706"
     gene            complement(172665..175235)
                     /locus_tag="CG_2015-01t_scaffold_8_prodigal-single_291"
     CDS             complement(172665..175235)
                     /product="Ribonucleoside-diphosphate reductase n=1 Tax
                     =Prevotella sp. CAG:279 RepID=R7HNB5_9BACT"
                     /codon_start=1
                     /transl_table=11
                     /translation="MLSDEIFEVIKYENVKTISSRDYFTHDEYAHKMFDTKYCTKWDA
                     DGKVITDTDTPYARIETPADVFQRVASGLAAMEETEELQEKYCALWFALMWSGWFRPG
                     GSVLAGVGATSLKSLLNCTTLPLAEDSLESISKCDYDIMKCAAFRQGLGFDSSALRPR
                     GAPVNNAAEESTGAVPWICKLVDNGEWVGQKGRKPAILVSLKVHHPDIYEFIRAKSEK
                     GILENANISVQISNKFIEAVKADASWELYFDFEEGSKYERISKFVPAKELFDLIAEQA
                     FKHAEPGVQYIDLLREGSMVHQIFLDTGDKRFKIISTNACSEKSLPPYGVCNLLSPNN
                     AMFSTNAEEYAQELAYIVPYMVRMSDNVITYEARNKLSPLKEQAWILEQTREIGMGIT
                     NIHGWLLKQDLAYDSDEAIANVGEFFKHYSCAVFKASMALGKEKGNAPAFNLVSDTKA
                     FMGSTYFKNVVDELFDGDYSAVKYMRNMAHMSVAPTGSLSSTFPIPCFSSGVEPFPGP
                     YYWRRTRAIDKGKYIHYFIIPDKIKNYVLDKLNADSYDYQLLSAFPGSVLDEDGAIGL
                     KLADIINRNLPKGFFKPAHYIDPLQKIKLMAGIYRWVDAAISCTYNLPATSTIKDVEN
                     IYMEAFNHGVRAVSVYVDGSREGILLFEDPKTSEANFEKKQPGGCSELDRPLGIVPNC
                     APKRPAELPCDIYYTSIKGEMWTVLVGLLDGKPYEIFCGNSEDLYLPKTCNNGIIRKQ
                     GKGRYELDVVIRRSPVIYKDLASILMTDGQKGMTRLLSLALRHGALPRYIVEQLKKTN
                     GSISDFSTAISRVLGKYVGTYELTGDENKCPKCGENSLMFTEGCIKCISEGCTYSRCS
                     *"
                     /db_xref="UniRef100_R7HNB5"
                     /db_xref="R7HNB5_9BACT"
                     /db_xref="tfo:BFO_2503"
     gene            complement(175248..175739)
                     /locus_tag="CG_2015-01t_scaffold_8_prodigal-single_292"
     CDS             complement(175248..175739)
                     /product="Deoxyuridine 5'triphosphate nucleotidohydrolase
                     id=3289849 bin=GWC1_Spirochaetes_27_15 species=Roseburia
                     intestinalis genus=Roseburia taxon_order=Clostridiales
                     taxon_class=Clostridia phylum=Firmicutes
                     tax=GWC1_Spirochaetes_27_15 organism_group=Spirochaetes"
                     /codon_start=1
                     /transl_table=11
                     /translation="MNKACGCSHGPLDMKVKYHSKDITKVQNINIGDWTDLRCAEELD
                     LKAGDFRFINLGISVEVPAGYEMHIAPRGSTFKNFGIIQVNSVGVLDESYSGDGDIVK
                     MPALAMRDTKISIDDRICQCRLVLKQPNVNWVEVDSLENEDRGGFGSTGVNEFVGNAK
                     IIR*"
                     /db_xref="gwc1_scaffold_548_36"
                     /db_xref="W3ALP8_9FIRM"
                     /db_xref="bamy:V529_17270"
     gene            complement(175742..175984)
                     /locus_tag="CG_2015-01t_scaffold_8_prodigal-single_293"
     CDS             complement(175742..175984)
                     /product="hypothetical protein"
                     /codon_start=1
                     /transl_table=11
                     /translation="MKVYRNEETALASLKEKETFFLNGACPYSEKYGGRLCGNWCALF
                     YFDRGRENSSTNTSPFVILGCKAGEKYLYVETLVED*"
     gene            complement(175995..176372)
                     /locus_tag="CG_2015-01t_scaffold_8_prodigal-single_294"
     CDS             complement(175995..176372)
                     /product="hypothetical protein"
                     /codon_start=1
                     /transl_table=11
                     /translation="MVTIGNNIKVLLTKYSEDVIIDDIGGELLLYNHSHLCGFTDQTT
                     ISLLKDYRFTGVSLEYLENVMKMEIKNFYDESLDFFIHLNYIFVKQQGAELDDPICVV
                     SFVPKSSSWIGAQFYANFIEKTN*"
     gene            complement(176383..178317)
                     /locus_tag="CG_2015-01t_scaffold_8_prodigal-single_295"
     CDS             complement(176383..178317)
                     /product="DNA-directed DNA polymerase; K02335 DNA
                     polymerase I [EC:2.7.7.7] id=14424089 bin=bin11_novelCP
                     species=ACD22 genus=ACD22 taxon_order=ACD22
                     taxon_class=ACD22 phylum=WWE3 tax=bin11_novelCP
                     organism_group=Unknown_CP"
                     /codon_start=1
                     /transl_table=11
                     /translation="MNNLEAFVELPELPTPNYEYIKDEARAREVLDFLYTQPILEVDT
                     EGTSLDPFRCKTTLLQIGVPNMAYVFDVRSDLPGITIHGSLFKKILTSKKQLKILQNA
                     SYDMKVLKSQYGFYIENVYDTMLAEILMYLGVQVSGFSLAKLVEKYLGMVMNKEPRGT
                     FEVYDQEFTDKQVAYAANDVCVLDIIRSMQMQRIEKYNLQEVLALEMAFIKPLCEMEL
                     NGVKLDVTKWRLMMDEFASELEGFKKNIEDSLQVTQDQLSLFGVPTVNIASPVQLKAA
                     LNKLGIKVESTANEALKKYSGHKVVDDLLSYRQNAKLVNTYGEALIERIHPKTGRLHT
                     QFKQMVSTGRMSSNNPNLQNIPGKQKFRSCFIADDKMCLITVDQNSAELVIMGAMSGE
                     PNFLDTYEKGLDLHTVNAARIYEVPYDKVTPEQRKASKAISFGLAYGISAVGLGKRLG
                     IPKDTAQKLIDKYFRINNVLNTWLTKAAKDAVRTHSSTTITGRHRFYNIPPMSDPARK
                     KIIGGVERAAKNHKIQGSDSDTIKLAMVLCVERLEQLDVGARLLLSVHDEIVVEAPIT
                     HADEVAKIVVSSVDDAFNHYFPVMPMRTAPVIGPCWIKHECEEKDASGKKCEHNIMRF
                     EADDHYGTRLVCDKCTAKQD*"
                     /db_xref="CSP2_16ft4sub_bin11_scaffold_2_81"
                     /db_xref="A0A0F9SE72_9ZZZZ"
                     /db_xref="wwe:P147_WWE3C01G0212"
                     /db_xref="K02335"
                     /db_xref="2.7.7.7"
     gene            complement(178319..179383)
                     /locus_tag="CG_2015-01t_scaffold_8_prodigal-single_296"
     CDS             complement(178319..179383)
                     /product="DNA polymerase III gamma subunit n=2 Tax
                     =Cyanothece RepID=B1X2D0_CYAA5"
                     /codon_start=1
                     /transl_table=11
                     /translation="MLIRRETRTGANGFLTVYRPCTVEEFLGSPSVKTLVSNYLIKGT
                     LPHILLLTGDAGLGKTTLARILALSLNCENSKDTVPCLTCSSCTAILNSNSMDVNEIN
                     VGSNNGKDAVDGLVENLSSSPFSSKHKVLIFDEAHRLSPAAQALLLKRMEDCYSHVYI
                     IFCTNEPEKLTSKNTDDDPFLDRCKILHLKPLSPEEIMQMLENVAQFEGVNYDIDVLK
                     YICDLSFGVPRKALNCLDSVITEGSWNLTNVKELLTGIILDEDDAETIHLCKTLIKRD
                     FKESCVLFEKLAKKYPVESIRIAVCGFFVGCLKRSNLTSGKNISNALSQLTTPIYLTG
                     KPAEHMFYNIMFKVVTLLGS*"
                     /db_xref="UniRef100_B1X2D0"
                     /db_xref="A0A0F9UH96_9ZZZZ"
                     /db_xref="cyt:cce_4945"
                     /db_xref="B1X2D0_CYAA5"
     gene            complement(179377..179817)
                     /locus_tag="CG_2015-01t_scaffold_8_prodigal-single_297"
     CDS             complement(179377..179817)
                     /product="Uncharacterized protein {ECO:0000313|EMBL
                     :KKN60609.1};  TaxID=412755 species="unclassified
                     sequences; metagenomes; ecological metagenomes.;"
                     source="marine sediment metagenome.;""
                     /codon_start=1
                     /transl_table=11
                     /translation="MTKIIISEIDGVITSGCSRIDNIGITLFKDFYIGDFEAINKLKS
                     DYQFVFLSADNNVNYNLCTRKYIPFYWAPKNKRDILLEILRKYNYTADDAVYIGSFIS
                     DIPCMRMIPNSFCTNKDLGFKQFKTTSGRGILTELYLNRKEYLC*"
                     /db_xref="A0A0F9S0J5_9ZZZZ"
     gene            complement(179814..180374)
                     /locus_tag="CG_2015-01t_scaffold_8_prodigal-single_298"
     CDS             complement(179814..180374)
                     /product="hypothetical protein"
                     /codon_start=1
                     /transl_table=11
                     /translation="MNRWFSNYYNNLIENYIFKMLYKYCGTHLDDLCVLDTTTEEYWV
                     DFYLNTVQATLVTSLDKNPPCVNKFIDVYNYDILDKELYESIGPFIGQYDVIHVLSTL
                     SYELNDFMWQKALENLCTYLKSGGFMIITGDLQSSYTEDSCRHRSSGLWRAIINNSGC
                     TVKHFIKTPTSSILNIPNDILIVGKK*"
     gene            complement(180586..181065)
                     /locus_tag="CG_2015-01t_scaffold_8_prodigal-single_299"
     CDS             complement(180586..181065)
                     /product="Methyltransferase family protein n=2 Tax
                     =unclassified Thermoplasmatales RepID=M7TBC0_9EURY"
                     /codon_start=1
                     /transl_table=11
                     /translation="LKKTLNIGCGDRTFTEYPEGFKCINLDERSDLSVVDVVSSAEVL
                     PFEDNYFDYLLASDIIEHFPISKTLTLLTEWYRVLKLGGTLEIRTPDMEWVAEHYKDN
                     KDAKFVSYHIFGGQDYPGNFHYVIFNTKWLQELCSEVGLKLISTLSVHSNFILKVIK*"
                     /db_xref="UniRef100_M7TBC0"
                     /db_xref="M7TBC0_9EURY"
                     /db_xref="nop:Nos7524_2737"
     gene            complement(181082..182203)
                     /locus_tag="CG_2015-01t_scaffold_8_prodigal-single_300"
     CDS             complement(181082..182203)
                     /product="hypothetical protein n=1 Tax=Thioalkalivibrio
                     thiocyanodenitrificans RepID=UPI00035F828A"
                     /codon_start=1
                     /transl_table=11
                     /translation="MGIQGIKYIAPCLDNSGYAKAARGYILALHKLGVPLTIAPISFE
                     EARPDLGEASSIISELLNKDIEYDTVIIHTTPEFWERYREEDKINIGYTVWETDHLHP
                     EWPKYINTNVDKVFVPCSWNKEVFESSGVTIPIYVVPHVVDTFNFTKNEDCSNILNIP
                     DKDTFLFYNINQWTERKNPLATIKAYWSAFQNDENVALVLKTYGSSYADADRDAIRAT
                     IKRMKQMIVLPKYPPIYLILDLLSEEEITALHKRCDCYIALDRAEGWGMSTANAGAAG
                     NPVIVTGYGGVLQYLNSHNSYLVNYVETPVSGMPFSPWYLGSMNWAEASPTHGASLAQ
                     CVFEDKLTAKRRGDQLKKELISNFSDDIIGKIFIEAVEI*"
                     /db_xref="UniRef100_UPI00035F828A"
                     /db_xref="A0A0F9JBW3_9ZZZZ"
                     /db_xref="aeh:Mlg_2351"
                     /db_xref="UPI00035F828A"
     gene            complement(182163..182600)
                     /locus_tag="CG_2015-01t_scaffold_8_prodigal-single_301"
     CDS             complement(182163..182600)
                     /product="Putative uncharacterized protein n=1 Tax
                     =Arcobacter butzleri ED-1 RepID=G2HQU7_9PROT"
                     /codon_start=1
                     /transl_table=11
                     /translation="MQQYVVGVIFDETYDNVLLIRKRRPELQIGKLNGVGGKIEVDET
                     PYAAMIRECEEECGLLLYNWLLVDNFTDNVNFNVHFFTIQTTAIQKAVSKTDEQVEIW
                     PLYELCFSDIVSPTDDVIRLYYNNDLKENLYGDTRDKVYSTMS*"
                     /db_xref="UniRef100_G2HQU7"
                     /db_xref="X0SKJ9_9ZZZZ"
                     /db_xref="abt:ABED_2003"
                     /db_xref="G2HQU7_9PROT"
     gene            complement(182585..183079)
                     /locus_tag="CG_2015-01t_scaffold_8_prodigal-single_302"
     CDS             complement(182585..183079)
                     /product="Dihydrofolate reductase {ECO:0000256|PIRNR
                     :PIRNR000194}; EC=1.5.1.3
                     {ECO:0000256|PIRNR:PIRNR000194};;  TaxID=1415775
                     species="Bacteria; Firmicutes; Clostridia; Clostridiales;
                     Clostridiaceae; Clostridium.;" source="Clostridium baratii
                     str. Sullivan.;""
                     /codon_start=1
                     /transl_table=11
                     /translation="MTQVIFILAIANNNVMGCNNSIPWHYSEDIKRFKEVTTGYPIVM
                     GRKTWESLSVQPLPNRPNIVLTRDLNYSTGCRAYKFNNLEDVITNFSVYDKIYVIGGS
                     EIFNAYLSYAHVLDITRINAEHVGDIYWQDIDLNIWELQSSRISGILDFRIYKRKEII
                     CNNT*"
                     /db_xref="A0A0A7FS89_9CLOT"
                     /db_xref="UniRef100_F2BWR0"
                     /db_xref="cbv:U729_942"
                     /db_xref="F2BWR0_9FIRM"
                     /db_xref="1.5.1.3"
     gene            complement(183089..183940)
                     /locus_tag="CG_2015-01t_scaffold_8_prodigal-single_303"
     CDS             complement(183089..183940)
                     /product="Thymidylate synthase {ECO:0000256|HAMAP-Rule
                     :MF_00008}; Short=TS {ECO:0000256|HAMAP-Rule:MF_00008};;
                     Short=TSase {ECO:0000256|HAMAP-Rule:MF_00008};;
                     EC=2.1.1.45 {ECO:0000256|HAMAP-Rule:MF_00008};; 
                     TaxID=1385624 species="Bacteria; Proteobacteria;
                     Deltaproteobacteria; Desulfobacterales; Desulfobulbaceae;
                     Desulfofustis; environmental samples.;" source="uncultured
                     Desulfofustis sp. PB-SRB1.;""
                     /codon_start=1
                     /transl_table=11
                     /translation="MKQYLDLCNRIVSEGKWVDNIRTGNRCLTVIDASFEYDVSEGEF
                     PMLTTRKVFWKQAISEMLGYLRGYTSAAQFRAIGCNTWTANANDNEAWLANPWRKGED
                     DMGRCYGAQGRGWITPEGNKIDQLLNVYNDLKQGIDNRSEIMTFMNPGERDRACLNSC
                     MHTHTFSILDGELYLTSYQRSCDVPLGLVFNHLQVAWFLMVMAQITGLKPAKAFHKII
                     NAHIYENQLNLIQDVQLKREPLPLPKIKINPDIKTLKDLETWVTANDFIVEGYNCHPG
                     INFPFSV*"
                     /db_xref="V4J9B5_9DELT"
                     /db_xref="UniRef100_V4J9B5"
                     /db_xref="gan:UMN179_01735"
                     /db_xref="2.1.1.45"
     gene            complement(184011..185279)
                     /locus_tag="CG_2015-01t_scaffold_8_prodigal-single_304"
     CDS             complement(184011..185279)
                     /product="Glycosyl transferase n=1 Tax=Tetrasphaera phage
                     TJE1 RepID=G4W946_9CAUD"
                     /codon_start=1
                     /transl_table=11
                     /translation="MQKTKILVYADSPTVATGFGTVSRNILAQLHASGRYDIDIFGIN
                     YHGTPHTLPYRIWPAMDHQAGDPYGRRKFCYFALEHDFDILWVLQDTFIVDFLPELIK
                     HLKAKRVKPFKTIMYYPIDSVLRAEWYPNLLPVDRLVAYTNFGKQAYLKHVRGKQPDI
                     DIIYHGVDMNIFKPLPTEEVAKFRESYFSIGKDRFIFMNINRNQQRKDIPRTIQAFKE
                     FKKYVPESMLYLHMCGVDQGWNIPKLLTEMDMQLGRDVVLPDKMEPNQGFPVDVINYL
                     YNSCDCVISTTLGEGFGIGWLEAMACKTPTIMPNNTAMEELITKERGYLVGSGNNLSL
                     WTTLPNDNDIPRPLVDVDDLVAKMCYVYDNYTEAKAKADNAYEWVKSDMQWSGKIATQ
                     WLNIFDQEAAKLSSRVSSKPKTKAINLEQL*"
                     /db_xref="UniRef100_G4W946"
                     /db_xref="A0A0F9G2K8_9ZZZZ"
                     /db_xref="mek:MSKOL_0780"
                     /db_xref="G4W946_9CAUD"
     gene            complement(185285..186508)
                     /locus_tag="CG_2015-01t_scaffold_8_prodigal-single_305"
     CDS             complement(185285..186508)
                     /product="Uncharacterized protein n=1 Tax=Haliangium
                     ochraceum (strain DSM 14365 / JCM 11303 / SMP-2)
                     RepID=D0LN22_HALO1"
                     /codon_start=1
                     /transl_table=11
                     /translation="MLEIMAIFIWREKVKKIVKLSATRINTFLQCKLRYWYSYEEHLE
                     KLSNPVFKLGLACHDTLEKAGRIMKEQDIKKFSATQIKELLAYYDKASVKHGIEDYGD
                     HLVGKDIIKAKLKIFKIGDKIVGIEDRFGFPNTQVITTNGGVELIGAIDKAVEVNPTT
                     LLIVDYKTSKTVPDANKLSSDIQLSMYNLVARKLYPQYSRVILCLDMLRSGDLVYTYR
                     TDEELEEFEQYLNAVHAEISALTREEAKPSINFLCAWCDYTNVCEKYQELCVKKEFSF
                     LNVQTLPDEELVTEWESVRASQKILELREKEIANVLIEKIKIQEKSVVSGEQEMVMRQ
                     NSRTSYNAAKLSTFIPVEDFATLVTVSPTKLKKYLEKNPSILPVMDDISETNFNGAFL
                     ATKKIKAKKTKTKED*"
                     /db_xref="UniRef100_D0LN22"
                     /db_xref="A0A0F9MRK7_9ZZZZ"
                     /db_xref="hoh:Hoch_0777"
                     /db_xref="D0LN22_HALO1"
     gene            complement(186453..186986)
                     /locus_tag="CG_2015-01t_scaffold_8_prodigal-single_306"
     CDS             complement(186453..186986)
                     /product="Uncharacterized protein {ECO:0000313|EMBL
                     :KKL76387.1};  TaxID=412755 species="unclassified
                     sequences; metagenomes; ecological metagenomes.;"
                     source="marine sediment metagenome.;""
                     /codon_start=1
                     /transl_table=11
                     /translation="MCKILSIDVSASSTGWCFTSDGMTFKKGVICTSPKSTRSERLLL
                     FSNLLEQLLIDLAPDFIVQEDTFSGINVGTLKILSEFAGVAKLTCIKTLGIEPYIITN
                     TTVKSYFASPNKEDLFNFVCYLLDIENLTFKKDNDMIDAQAQLFCYADTVLNKYKYRY
                     ARDYGYLYMEGKSEENC*"
                     /db_xref="A0A0F9HMK4_9ZZZZ"
     gene            complement(186979..187743)
                     /locus_tag="CG_2015-01t_scaffold_8_prodigal-single_307"
     CDS             complement(186979..187743)
                     /product="Chaperone protein DnaJ n=1 Tax=Clostridium
                     tetani (strain Massachusetts / E88) RepID=DNAJ_CLOTE"
                     /codon_start=1
                     /transl_table=11
                     /translation="MKDYYKVLGVTPNATDEEIKKAFRKLALLHHPDKNNGDDTKFKE
                     INDAYQILSDPQKRNQHDNPRSGFSDFDINDFFKNHFGMGGQHNRQNFPTPGQDVNIK
                     VPVSIYDILSGATKNIKFTLADPCQKCAGTGASERTTCNVCNGMGSTEQIVMQFNVRM
                     MTQVPCKHCSGRGFTVKTKCTSCDSGRVIVEKEIDVAIPNGATHGSVLRFMGKGGIGK
                     NGGPNGNVFVQLHLVLPSIDKVTPEQLKVLKEVSNV*"
                     /db_xref="UniRef100_Q892R1"
                     /db_xref="ctc:CTC02030"
                     /db_xref="DNAJ_CLOTE"
     gene            complement(187745..188107)
                     /locus_tag="CG_2015-01t_scaffold_8_prodigal-single_308"
     CDS             complement(187745..188107)
                     /product="hypothetical protein"
                     /codon_start=1
                     /transl_table=11
                     /translation="MNENENGMGLQETDAIYAMPTLAMLPANNFKIHISEEMYSFKLP
                     CKGSYYDLDPTFFTEEDGDFTIFSDNIFYVSTITKVLFGVKKYPALADNQLFCPISFK
                     IVDDFVAIDGKVVTMLED*"
     gene            complement(188123..188434)
                     /locus_tag="CG_2015-01t_scaffold_8_prodigal-single_309"
     CDS             complement(188123..188434)
                     /product="hypothetical protein"
                     /codon_start=1
                     /transl_table=11
                     /translation="MNISGENIVKLVGKISYREVSIYSDITNYKCKLALPIDDKFQYV
                     KIGAWGKIAEALAELPNGTYIKLFGHIEETSYDTKCKYCQGPSKAYWTNVVVDNFIVL
                     Y*"
     gene            complement(188418..189470)
                     /locus_tag="CG_2015-01t_scaffold_8_prodigal-single_310"
     CDS             complement(188418..189470)
                     /product="DNA primase n=1 Tax=Ureaplasma parvum serovar 6
                     str. ATCC 27818 RepID=B2D7Z8_UREPR"
                     /codon_start=1
                     /transl_table=11
                     /translation="MEVIALQNTTRSYDNTDIQLLKESVDLHLLLHSLGFKITNENAK
                     QIRASCAVHGGDNRSAFRLNKQTRTWLCFTSKCQETYGYDIIGLIKGVLKIDFKEAVK
                     YLQDLVGDSVLSNNFKVDRLFSKDRDAFIKSYATSQQPAYVSEDHLISYRPLRSQVMI
                     RQDNFSNTTLDYFEVAGGLTDEFGILRDIIPIRDVDGALKAYSLKDTRMNPPDDSFKY
                     IITTGFVKDLVLYNLQNAKLYGNITPIIVVEGFKSVWRMYDYGIYNVVCTMGSFLSPG
                     QVQLLKIYALKGVIIMYDADKAGRGGAKLGVEALTKEGIPVVDIDITPSVKKETDGPA
                     ELTTDEIYRYLDEYIR*"
                     /db_xref="UniRef100_B2D7Z8"
                     /db_xref="A0A0F9QXW4_9ZZZZ"
                     /db_xref="upr:UP3_c0242"
                     /db_xref="B2D7Z8_UREPR"
     gene            complement(189430..190899)
                     /locus_tag="CG_2015-01t_scaffold_8_prodigal-single_311"
     CDS             complement(189430..190899)
                     /product="Uncharacterized protein (Fragment) n=1 Tax
                     =Bacillus cereus BtB2-4 RepID=J8WUP5_BACCE"
                     /codon_start=1
                     /transl_table=11
                     /translation="MNYTKESTISKSIDKSAHTFCDAYNERGILSAMSHSEDNFFNVL
                     ARVEETDFLAPESRAFFSILCLLNKAGYSKCSKLLLTKTSIDLNFEDTCSEAFIDAIL
                     NVPVPDKDLPNLITKLIDDSTKYKLFSKLNLHTDSVLANASSLASVSSDDLINGVQAD
                     LISLSIHSEAIAEPKHISDGLDEYIESIMDDHIPVIGISTGFPILDKVIDGLIPGTLM
                     IVAARKKMGKSTVLTNIATHVAVNDGLPTLYVDTEMTFKEWRDRVLAIISGVQERTIK
                     HGGFRNDKEVFRRIQEAAKYLKKSKLFHHYLPGYNLEKITALYKKYKFKEDIKLAVFD
                     YIKEPESSSVEAGRKEYQILGDVTTRLKDLSGQLDIPFLAAVQVNRTGDVADSDRVAR
                     YGDIVAFWGLRDLKKAEEEAVDLDIAGHYGLCIRDTRRGGTTGEWGIGFKFKKTKLRI
                     VEVSQENQVETFDYLSDLKLDLGSNQNGGDSFAEHNTLL*"
                     /db_xref="UniRef100_J8WUP5"
                     /db_xref="A0A0F9ANY0_9ZZZZ"
                     /db_xref="lrm:LRC_00150"
                     /db_xref="J8WUP5_BACCE"
     gene            complement(190868..191323)
                     /locus_tag="CG_2015-01t_scaffold_8_prodigal-single_312"
     CDS             complement(190868..191323)
                     /product="Uncharacterized protein {ECO:0000313|EMBL
                     :KKN66572.1};  TaxID=412755 species="unclassified
                     sequences; metagenomes; ecological metagenomes.;"
                     source="marine sediment metagenome.;""
                     /codon_start=1
                     /transl_table=11
                     /translation="MDEGLLLFQKSKPENSLIEDIFSYDVRTLEQTDDMFISKGVIAL
                     SQYLVYFKSQYNITRAEITRKERILEGVLFGLITPAIIKEFKTKKDARASLVYTNQVL
                     NTLQDEIDALQDELVLLDGVDKTIMELIAAFKRELTRRENELYQRKHYK*"
                     /db_xref="A0A0F9SV99_9ZZZZ"
     gene            complement(191324..191575)
                     /locus_tag="CG_2015-01t_scaffold_8_prodigal-single_313"
     CDS             complement(191324..191575)
                     /product="Uncharacterized protein {ECO:0000313|EMBL
                     :KKM75721.1};  TaxID=412755 species="unclassified
                     sequences; metagenomes; ecological metagenomes.;"
                     source="marine sediment metagenome.;""
                     /codon_start=1
                     /transl_table=11
                     /translation="MFNLINVNPKRHGKDCADWCPLKDGTATGDIKYCDLSQYCRQIG
                     MKTDWYHFFNYETKQYDFDYFCTGFYVTEENKKDDNEVS*"
                     /db_xref="A0A0F9KLS3_9ZZZZ"
     gene            complement(191842..192942)
                     /locus_tag="CG_2015-01t_scaffold_8_prodigal-single_314"
     CDS             complement(191842..192942)
                     /product="recA protein (EC:3.6.3.8)"
                     /codon_start=1
                     /transl_table=11
                     /translation="MAIKKTKELKESASEVGASTGGKTSSFDIAIKAINKKHGSVLQY
                     MCDKPLVINTISTRSIGLDAALDRGGVAKGRIYEIYGPPSAGKTTLAMSIIAEAQRRG
                     MNCVFVDAEHSADPRLFSSMGVDTAKLHVVELYTGEDNLGVAETLMKTGSVDLIVIDS
                     VTSLIPKVAADSELEDNNIALLARLMSKTTLRFVPIAAETDTCVIFINQTRNKIGGYG
                     NPETTTGGDALPFYSTGRIRVSGIGAKANRIVDSKGKVIGHKTEFETIKNKLACPFVK
                     SETDLIYGVGYDMTGEVIKIATDLGILTKAGSWYKYSDENIGQGDNGVRKFFEDNPDI
                     FLLIKEEITVLLGLDVYYKAQAEYDKAREVTA*"
                     /db_xref="amt:Amet_2658"
                     /db_xref="UniRef100_A6TRJ2"
                     /db_xref="A0A0F9SV97_9ZZZZ"
                     /db_xref="A6TRJ2_ALKMQ"
                     /db_xref="3.6.3.8"
     gene            complement(192932..193507)
                     /locus_tag="CG_2015-01t_scaffold_8_prodigal-single_315"
     CDS             complement(192932..193507)
                     /product="hypothetical protein"
                     /codon_start=1
                     /transl_table=11
                     /translation="MKNLDILISKVKQLDAPSFLNDKLPEKEVEVACVNFLKSLGYKV
                     ANKARPRQIKNLDELVNFFYNLMDYYHNDVCALVANRQKDRTLFTRFISNRQLELKCS
                     FEDGIQDCANIINALFVYESELDLTLPIGTWVFGSDKCKWITDKVISMLNSNVEILNA
                     YRMEKMVEADELKDNEYTGFNFENLRRVHGD*"
     gene            complement(193507..194640)
                     /locus_tag="CG_2015-01t_scaffold_8_prodigal-single_316"
     CDS             complement(193507..194640)
                     /product="Uncharacterized protein {ECO:0000313|EMBL
                     :KKN66565.1};  TaxID=412755 species="unclassified
                     sequences; metagenomes; ecological metagenomes.;"
                     source="marine sediment metagenome.;""
                     /codon_start=1
                     /transl_table=11
                     /translation="MEFSVDLLSLQKAMKLFSAVAKATSEDTDGQLFMDIRDTGELVL
                     LCSNKLVSLTHVVPKCDVKTVGVNAILYGKLSSFLFAFPYLSEGVGAKIVKFKALKND
                     LSVTIDSLAANNKKTAHKLKLRLYPPQKIAIPSPFTQSLFEINAATLRLALSKVMYAV
                     NPSSIRNFLQGININFDKDYVYFAGTDAQKLSEYKTPNTSKFFEGSFTLTYSFVNALK
                     RVLDTDSTVFFCIDNGKIKAKFSNTVLHGQLILGEEYPDYTKAFENFTHTITLNKNIL
                     LSSLAPVLPSLDQEDHSRLTITLVNNKLSLKNDFADAEYSEDIKFTGDFIVDLNGTYL
                     LQTLTAIMDDLVIMQFSNDTSAVIFDSAQFSNQKALITPVRRH*"
                     /db_xref="A0A0F9SCH0_9ZZZZ"
     gene            complement(194714..197485)
                     /locus_tag="CG_2015-01t_scaffold_8_prodigal-single_317"
     CDS             complement(194714..197485)
                     /product="hypothetical protein"
                     /codon_start=1
                     /transl_table=11
                     /translation="MSLSGWENSNRLQFTVPIERVGVCTEIVPILFRLSNQSGFSKTD
                     ICHVFNHMAIAGSSYASRKKVAFSQIVDGEEKQLYAELDMWDHVTEKALFWFLPLEVS
                     STYTNVFYFYYDVTKESNVSYISEAGDLAIYPLIPSGSYSVYDTYGGEPISIIKHNGK
                     YLLWYMGKVVVGGYWHGAIYYCESLDLINFTNFTICVDDVPTETRIYKTAGTVLLEND
                     VFKMWYSGNNANSTLGHRIFYCESLDGKVWYNFIECTGLDSTSFYDTRNGKQSPCVIA
                     EGSVYKMWYSGVGIGNTYYYSILYAESSDGISWVNRQGLLHETTIDIDVVISTININF
                     AYFENGLYYVWIKVNVSGGGTMYYASSEDGKTFTDFHLFSEFNLQGTYDLTNISGIFV
                     YKEFSNLYTLLYSGVLSSQYCILRVDSVKLENPIIPSQLVWKDKFSSVHHFNPSFGYV
                     NSTDINSPVLALNNVSITSDNLGSYAIKFNSLTSTADLGTNHRYNYGYTSQALIFGTI
                     DDGNIIMTKGLYSKTSMSLYYQQTPLLTRDSLSDDFSGPIGDPLDPYLWTILLGGATL
                     DGNRIKFDTNLDNRITTNYYVGDDFDFSFDFDVTGGNLSDDWAIRVRLHFVGEVNEYL
                     FSVTRSNNLSYIYIQQVAPGTFTTKWGVNIGSVVDYFSGKIRIYNDGTTTKYTYYYDG
                     AWYNGYSVGSTTKTYTKIILNNTQGVSNTGGVTSFYISNFYTNENCSFFRRSSRNNNV
                     LAMEYRYNNITHILELPDYTLSSDWLSYTLGVSSNFTDLNALLGDSDTRFLFKTAEGV
                     RTNETSVILGDLETGITGKISEVFFFKHQISSDSVLFMNRSLKDELIEFSNYFVRGYT
                     TIYNKTYITRVLVYDQNSGDLLGSSITDNNGFYYLEVPFRSAYFIIGVGDSLHNDFIL
                     SNITPQLIL*"
     gene            complement(197497..197871)
                     /locus_tag="CG_2015-01t_scaffold_8_prodigal-single_318"
     CDS             complement(197497..197871)
                     /product="hypothetical protein"
                     /codon_start=1
                     /transl_table=11
                     /translation="MTEIRIADYSIGVLESTPLVGTNAIYIADYTVSILHKFNTPVKI
                     TLNTHYFYGDVTLEGTPKEAIIYAYDSESFRLVGQCISNNQSGVFTLPITTSGTCFIV
                     SLSDNSDYNHIVAKSVVPTPII*"
     gene            complement(197874..199523)
                     /locus_tag="CG_2015-01t_scaffold_8_prodigal-single_319"
     CDS             complement(197874..199523)
                     /product="hypothetical protein"
                     /codon_start=1
                     /transl_table=11
                     /translation="MSLLFFDSFKNYLHLPLKWQERTANCSMYVKEGSFGRRGGNVLA
                     LECSYSEPEDDFIQQNLDDAYDELVIGFALVRVKDVTDQFTIYFCYNNDIQSRIVIMA
                     SGIYWYTDDIYNNYGFNQGFILNKWAYIEIKIKFSDTQGTLDIHINEVAILSLTSLNT
                     ITTTPHLVNNIKIGKNVSSLSSDDFAYIEDLYILNTLGTKNNTFLGNCTVSTLPVLTG
                     GSSQQFLPEATYSGTSNASIITNTVYPINTQTYNSTYYEYSGADDGSYVRNGSGADWV
                     FNNTSVMVPSVASIYMDTNTRSCYYWFRFSNINIPKNAKITNAYLLVNPTEIISEDDI
                     NEQLIFFEKSGTPVTQITSSADLLSRKFTYNKTKIPQQGNIANRDIKASLQELVDLPD
                     WQQNNNSILAVIDLHYVDTNYSYIRVGYTAYEANNDSYHVNSPKLYIEWQLLEEAGSK
                     YIYSSSLGSTDTYMLSVPSGITNILALSSDIIAKKDMGVDLYLTSTMVSGSNTTNSGS
                     ILPTTKYSMLSFIQDVTPDSLEDWKDTFITANEFGFTTISG*"
     gene            complement(199527..201695)
                     /locus_tag="CG_2015-01t_scaffold_8_prodigal-single_320"
     CDS             complement(199527..201695)
                     /product="Uncharacterized protein {ECO:0000313|EMBL
                     :KKN66560.1};  TaxID=412755 species="unclassified
                     sequences; metagenomes; ecological metagenomes.;"
                     source="marine sediment metagenome.;""
                     /codon_start=1
                     /transl_table=11
                     /translation="MVSYRPPKGKNVLFDFTEEGYTPPDFVNIDFLAAAYSTSDLQAY
                     IEIMQFYEHGTADLEASLEVWPLFQDSTYTYVKSCRQVVVGYSDTGVQVLELPCLFGG
                     IRDLGAFITTGKLWYSSYTDLYADIIGDTDIFFDLPAGIKALRHSYADILSVVQTIPA
                     VDLHAFFNIIETRDITASISGTLFKGNLDLAATFGKVTIKSNKNLNSYITSWHISDLA
                     AMIGAFSTADLQATIFSGYFRVSKNLSAYLACVAPVDLQATLHGYAKADLNAITIVGY
                     QPYDLPSSIRAVRPRDLPAYVYGMKAQDMFFDLPANIQGFSTRDIAAYITSIGSASFL
                     AYIVATGKYLDLLAEIVPKTINIKRIISISLFEHKDLRAVVNYNCLKSSFVDLPAYLY
                     TIKRLDLSAFIIGWYGGAADNVIDLAAYINAADYVQANYTSITSNVYDATPPFVTFGI
                     HSTPKKGSHKVLDTLMLLGNRSTNILRATITGILYSRDISAQITAKPLANFTTVPNWV
                     NPKTLEVVINLDRFGERWRRFVEMMFFTNSDEDYHFFYVPNENKVYKVNRERTWKVQV
                     LGFSNDPNKLNSRIKVKKLFVFNLKNYDTFDQALNDLIDRVATSRHRDLEVSIIATTF
                     PSTDLQANIKVKRINHWSLSCKATITGILNNFKLLDAYITPKLYKDTNNLTALIVGKA
                     YEAPTATNIHFKFDDPTYVSPGSYNNMNWTHIQAEDFWKE*"
                     /db_xref="A0A0F9SCG4_9ZZZZ"
     gene            complement(201800..204988)
                     /locus_tag="CG_2015-01t_scaffold_8_prodigal-single_321"
     CDS             complement(201800..204988)
                     /product="Uncharacterized protein {ECO:0000313|EMBL
                     :KKM94987.1};  TaxID=412755 species="unclassified
                     sequences; metagenomes; ecological metagenomes.;"
                     source="marine sediment metagenome.;""
                     /codon_start=1
                     /transl_table=11
                     /translation="MSKYNMIRNSSFTSNTTSGTGNRALTIPELDSLIDNNVYTLGVQ
                     LVDTEVLYLDIDLGYKLKVDSILLYTNDLTKLANVTFYSKSAASDVFSVCSKTVSAVS
                     YVGTVPNPSAPRYIRCVVSGTNMLLHELQVLNNDNIVAFGADGSLTDTFIEDTPEGVV
                     GEVQAIDIYNDTSGDKPANAYVCVDYTGQQGDFYVDIAAESNGPFYNLSEGDIIKNSW
                     SRGTHNNTKVSNTSDGAVLVLSKPTVYEHLSETYIGILPVVDSTFPKSPFGVVRCTAY
                     DKVHKKLYVAFWPGITSKGSPINLWCYDVQLNTWTFRGALVSALWDTDTFSMGCSDTA
                     VYFLGVISESGATRTILKHSMTGSLANLSVFKTFTITFTSTYYYFMVGDFKGNIWIKC
                     HGVYQGDAARQLYKLNEATAALTPVSNNFFLSSLGANVNHLVYDDIRDRIYVLHAESI
                     QNNNFYIEMYDVLTDTWYSSFFNFGNRIMAQNMDMAFCFYNDNLYFQSAQYNGKIYRY
                     NLSTDELDTLPVNIPTKTGIVNKMVVLEPLDAHGDESVLILTGITDIHAVFGYNLPQT
                     LNNSIANLTHITGNYTTPIFALPDANKASYLRIPVLSNIGTTNVSKYKDIQDGIIEVR
                     SSDMSPLPVDHVFWLARANSYSTYFRVEYNNNTAATSFIPLTISNTSTVYTYGSAISR
                     RTGYQLSISAHIAQSANSNVFIFNFGGELVVSKAFATNTAYFGTTDFCDFDVSGGFWS
                     YDAVNKLLKHFNSACILISEVIVDGLCGLATDFNTNSVWYISNVTKALVHLNNLAETE
                     TVVNILEPLAVCADEDGGCWVVDHAELDNTKAIKNYSSSGELIVMIPITSSIKVISSD
                     TVGGFYTLSFGVSQEVSHYDKYGNLTMNIKNFASDDKLSGGKFGVVVYSTLLKRMRYV
                     SLATKAIVWTKFYTDYFTTSAYMETYTPRLFTFDIEFQQSDITLPKLIPRPEESLWAT
                     NSTLLPWKEVDKDGYFLTKSKYTQARVTLWNFDATSTPTVVGIYMAPAIQITDIQPQK
                     SKPFFIRSNIPAGNITQLDTRIKVWWDIAETD*"
                     /db_xref="A0A0F9PP82_9ZZZZ"
     gene            complement(204997..211806)
                     /locus_tag="CG_2015-01t_scaffold_8_prodigal-single_322"
     CDS             complement(204997..211806)
                     /product="Uncharacterized protein {ECO:0000313|EMBL
                     :KKN40513.1};  TaxID=412755 species="unclassified
                     sequences; metagenomes; ecological metagenomes.;"
                     source="marine sediment metagenome.;""
                     /codon_start=1
                     /transl_table=11
                     /translation="MKHNFLRDAKSISNSELCRYDSTNGYFTDFSNNGNVDGWTIYNN
                     IYMYGCWNNILFGSAYLPDCHISRTEVFLSVNAEEYFFIEFILKVIDENPTRTVKGLT
                     KGKIMWLRTDDVAWADDRTIEFDITGVGTWEYYKLNLGPYKWWQGDINNLRFYPFIDG
                     HTGDKFFLKSLRITSEDFWMCINTNCSYYQYYSHPCPGAGNRAYCEATVKKANYTLVA
                     GESSELLIDIDDYGIEHIELGENILMSGNDIAKVLGNSISTVNIGGYSFAQVDYTDKE
                     VIRISSGTNRNNSSVVISYSKAAEELGFFNDRMEPIYTCVSGTDPATGFDYASTRLLQ
                     TFEINALVDGDNDIAYIHNPSQYSVEGGRRDFNEIGTSKLISELDDVTGYTSFDNTGK
                     TIIDLSKRIDNNGKLKHFWVYGLLYPGAALKILRPRNDGTFRVVYSIPLPTTEDATLY
                     TMRPIVSRVDYDVLVNKGDILGIYNANLYVGQTATGLPDATFIQVNGEVTTIVENATS
                     YSYGVGGFAIYARGDLKQNNTILDIDLGYRLNVSEFIVSGEELEGYYEFNLASCLDVT
                     WNVDLFNETHNHAGVYLTAYGGTWYDTHNNIYYGKECLDDLIITADNGKEGDVYTQDN
                     GIATFGEHAYFYVNGDFEWPYSTVCNGLTEYCGIKKPTSGSMNYTTDPIAFTLLFPAE
                     HLFDVYKSIIYFKEENNFRNIALSTYGGSYHYSGDADNVAYNLVPEYNFIYLNGVKYT
                     KGDNDNIDRYLFKNPATTNLYSQDYDNPEICQDHISTYFVDWSILAHEFEPIPCKGFR
                     IYCDRHNSTKVTEMEVYSRVPNDVSMVDNTILHFSDYKDKWRTTGFKTVDETTTAAFV
                     GGTPRYFRVSFESQTAFNMREIAVSTTEQAYTEDSLVLIDEAKNGIISDSKEVVITNI
                     YNKSFDLTVDIPRDLISSKNIIFWNTLNSFDTLKDPELGPTCFLYKSDDYPITYSRGQ
                     CATSCFSYGLANAIEGKTAYYSYNTFDWFTYGTLSSGIPVDFSNEAYLHRYKFSADIV
                     PVSSKYWRIQILSADRVSVLSDIIVSYLGERVDIRKILLPDTIPNTSLNYIVSNGTNI
                     PNYYTFKDSFAEGTWDEFSVFGTKSPEAFVVNNEYLLINGKTGDINLSTYRFNNSDNF
                     EFLFDYYFDPNHPSYIYPLSYAKFEFYSGAEIVFYLEWTCVAGAGIASCDGTVHVLNI
                     VEGSTILYTNNTLGCYFNMLQKNKICLRKAGNTISLYLGNHIYITTFTLTSSNSLTSF
                     YFRGSSTLWTVRVYNISFNYRPMLAPGTWLGLELYDVVPIDKIFFISTGNELTLNILS
                     GVNNNNYSLNSIIEATREDLFIAFVIDLISRHSLSIVRHYGIGNLFDVSLQLKTQYSN
                     SSGSIDNAVFDSDYMDCRWLGIQVDCSDNIIKSIEKLGVYTDITTVFCKDGGFNNKWL
                     PLNSTLTQYTPLKNVALNTTVSGTTFYGENLPSKAVDGYSSNYGVDYCWAYEEGTSPK
                     LYIEFDDEYYIGSFTIHNGYSPNIPLGYNKSYKLSLDNTISGSSRVWTLVYTAANITN
                     AATQTHEFNYVKARRALLEITSFETIDVPTDIYNSTYLNAKLGFLREIEIFAKTNVPY
                     ISSEDFPIVCVDLRDKFNVVDVKLYNSFQQGSKLLEHVNNTLWDNSSEFISYSDSVTS
                     DPSRAPFTRGQDYTTEYESDFNSGDLKYSVEYLLVTSLFLAQGHHYIDWEAYYPQNVE
                     EISIELEGSETIIVFANVYGTLWQKQSHEFFTEYDGYFNVYTRQNIDTENTWGVRNIK
                     IYRLYDLTRWVSVIRDTATNYAYNFLDDMSSPDYLDKIEVYGDGKYVPTEYWWWWLSD
                     ISTLSNDSINTKIGRRSLRVDYPASSDVDTLQLSEADHFGQDLLWSISDAFHFYLYID
                     NIDNFDTTYGKVLLGSVDSNSNDFYYTWNVSDIPLITGWNNVKLNFYNYSGVYPTKVS
                     GSTEFLETILNLQGNKRNITTLYFQYRGTGKKLVMFVDNFAILRNVFDTPVKYANGLC
                     LTYNDYLMMPLSNINLDRGSIEFWVKMGVDTLGRDAFGEIHAATLFTLSSNTNDIVSL
                     RIKPGNWFEVFAGNIRKQSLFSTEDLPAHTFIGRNKIVHIGLVWSNDGKDISGNHTMK
                     LFINGVVTLSSTSTWDVSDTKISFFKLGGGITQTAQVYNDQSAFVFENIKVYNYCKED
                     FLVNKQDIEGEYLYTPENFIELSKDNINFYGPGSESLPLVFEQVPSQAIEIVYVRTIK
                     NKKLRSTGSNAQIVVDWLTTV*"
                     /db_xref="A0A0F9TGC3_9ZZZZ"
     gene            complement(211796..212194)
                     /locus_tag="CG_2015-01t_scaffold_8_prodigal-single_323"
     CDS             complement(211796..212194)
                     /product="Uncharacterized protein {ECO:0000313|EMBL
                     :KKN40512.1};  TaxID=412755 species="unclassified
                     sequences; metagenomes; ecological metagenomes.;"
                     source="marine sediment metagenome.;""
                     /codon_start=1
                     /transl_table=11
                     /translation="MFNIICDKCKGVVEFDYDTSISEYLLKVDYVNDKISDICDTAKD
                     IPLVYKCISCSAKFKYSFKELEQKRRESIHADIRRFRKIHVFKNVINPASINPDNGLE
                     YCNICDGVDNAGNCYKDIISVCPFVKQHEA*"
                     /db_xref="A0A0F9QU38_9ZZZZ"
     gene            complement(212205..217694)
                     /locus_tag="CG_2015-01t_scaffold_8_prodigal-single_324"
     CDS             complement(212205..217694)
                     /product="Uncharacterized protein {ECO:0000313|EMBL
                     :KKN66552.1};  TaxID=412755 species="unclassified
                     sequences; metagenomes; ecological metagenomes.;"
                     source="marine sediment metagenome.;""
                     /codon_start=1
                     /transl_table=11
                     /translation="MAYTRNPRPTNRCQYWIEKEPVQCIYWDNTNTICTYEEEVVTIV
                     NGVETSFIQRGDLYPFCNYVGTARFSCTKYAVSTDAPPTDADIKARCVLPDPYRHVAM
                     SPNCPKWVTPPSVLLDEEGNPTPLDYSNITGYNEGNCNLEGDNPLTGGTQVTCAGFSP
                     HHLGFGTAPIQDVCTIPGVTVEGTTTQPGFPTGSHIPMKYDVLNKRALLGRCKWWNSE
                     KYAFTLEQDTLTGKLSVKAPEFKCTNTSPLVQPFADFFADENNVDMRPPCNGAMPDCP
                     KYTGNLASSGFMPYLSSVYMRGGDKVMAEQILEIRYNIKKETWDPEEYLNYFGPEAFI
                     FAHEGSTPEVQYAGPNVIVDYTMKTIKTEISDFICFSISRTQTLLTKGTSSDSLVPTF
                     ATLIKELNDILFEPIIRSVFDISPDYTSDVGGINNFVFETPYSDHTSLLIIGDYFGYN
                     SNLFAINISDPNFDFPFNDIARFKNMYSFREFALGVGIDADYAEQRFKDRHTQLKCYF
                     KLLDEVAPDKMYYNEWPGNSGAFAIGVKTFFGDNKILVFDTSSEIYTFSTIHVKKVFC
                     GGVIAQTSFEATTPEQEVSGIVKYEHTITFPLYSPKISYKFIPFKSRDSVNGALPVHT
                     YIDTKVVVAAGGTLMSDENPTYFLGYRMYKIKVMDRFFIDSTCESATASKMLFLGNAG
                     YVLLVIQDDYKLHSVIRKWDTGEVDEAGNPVPLKVFLTGKNALEEDISIEMEVLEYCS
                     TRLEVNQILLKPKDADKYVRLYNPVIDFENGLYVYERWSFDKEPSGDYTEIRDGWPEE
                     DVTLIRSLASLTDGELNSGNYTIENLPTSPIIASVIFSGSITQRIKGQAKSDLIIWAK
                     KPFCSDVEIMYSWKANYQETLLLPTGYCFVAHIGTVKLETGIGGSSPRCGDHSFGSVS
                     RRPSLMWYPYTSCDPYATYMLRSGNYENDEGLMEFWLNDVGRPDFSATDHGSEDLRML
                     GPTKHFGYTVDTHATVWACGCDYVYHNNDMISTPWFGGFARIRAGVTGEALYYMTQNG
                     GIGPQFGNKNRPYLHSFRSTAALHYYYVTDGGGIAKDKKWMPMYEAFSDMALSSDFTE
                     FPWNNYFNEGDIAATYVHQFGMLSARNVDNTSINERLLKGDGTDSSLKRYRFSEIFIA
                     HSTTTGMVYPSPRKAYFSGTDTPRPITAWLTYKDSPEADTAIQWAWREKWKPLERELI
                     DIRTSLMDLDFAICDTSEIHSKYLSFLDISYTNYTYDFRIDEFRRIPDEGFHKITWEP
                     SIYDPETPLPTYFIVRLDNGPVRLLNTKLELIKDVSEIEEGVAFDSLSLDDIKKHMDF
                     YEVCSAVYWLNSVTSEADLEVMAISAITGGFILYTEEAEIVETEELAKDNAKDGKRMV
                     SIYKDGEQYDMYFNRGLYTMVNPSMVKYLPKDMAPIELPYEVKLSRPSADDSNYSTIN
                     VSEFYPASDSFDMKYFFTSGTVTIIFKFETPVNIGQVDISFLKGREIIEPNSEEESTI
                     TNYFHIPEVVLKRSVDDVVFKDVETFDFVSSDIEEELVQFSKEYKITNLTQDYMAELS
                     SSFSVTFNYSLDMINFTNDDIEFQHYIFIGAIKFKKVFYIAQEETIQVHERKFNISVG
                     GYGTFPIHGRENQGSLLYPSTTELSTTYQYDNAFGMVGMSGSEGEFTSVGKTQSRICG
                     KVQQDAENLYGSYLDFETKQKELYDEIALAGTEEISYVSIAREVFKETLSNTGVTSFP
                     EWTCRFKNTTMVPLRAVPPKQLYYPEGHNWTWDNNSFKDFFNCGGGGLRQIVTIFAYK
                     WGRISGIYGFVHERDIFDLYSYGLSDVLTRMANPADTIADRLSSL*"
                     /db_xref="A0A0F9SV92_9ZZZZ"
     gene            complement(217833..219386)
                     /locus_tag="CG_2015-01t_scaffold_8_prodigal-single_325"
     CDS             complement(217833..219386)
                     /product="Uncharacterized protein {ECO:0000313|EMBL
                     :KKM95246.1};  TaxID=412755 species="unclassified
                     sequences; metagenomes; ecological metagenomes.;"
                     source="marine sediment metagenome.;""
                     /codon_start=1
                     /transl_table=11
                     /translation="MCAAITRWVQYDPASTGTIGEGRNAGCVGKRGYSIGTSSVSDTF
                     TIGPTTNKLYLSIDGDPGPYITLYEGTDLDPRFVAKDITEKMRNLGKNDDRWDDAQCV
                     WTNTPGQGNRFKIYSGTLGVASSVAVTTIGAESAHAVLGFATVSEVGGTAGTNNFAGT
                     LNITGDFKGMEPEVYKIVITNDNDAPRGIGTPVKSITYDGVMTTGGVYNYSADTTYTV
                     TVDVTNGTTLAGGSGNVPTMTWTASPSVDDSSVSTELLYPGNWYNIGTRGLMVKFTDA
                     VFAAGYWTIPCYKPDYTSGTNVTDIPGSALMSYSSSKGDMAAGVVTPASGTNISLGTR
                     GLAVEFLPTSGSDYLGIRDEFYVMCQGPKPYSYNIASVNFGNVTVSTESTVRCVTFEI
                     ESGAYQLSSVKFGLQSHGSFQHHYAGNNDTMFRFGTAGPGNNAGTGTETGVEWYPGIV
                     PGDIDSDIAPTYLYSTKANLMVVATADDSQAVGNKFLVADPVWFNIKLGSSETGASTC
                     NYRTFFDYS*"
                     /db_xref="A0A0F9M7C9_9ZZZZ"
     gene            complement(219457..220071)
                     /locus_tag="CG_2015-01t_scaffold_8_prodigal-single_326"
     CDS             complement(219457..220071)
                     /product="Uncharacterized protein {ECO:0000313|EMBL
                     :KKM90326.1};  TaxID=412755 species="unclassified
                     sequences; metagenomes; ecological metagenomes.;"
                     source="marine sediment metagenome.;""
                     /codon_start=1
                     /transl_table=11
                     /translation="MALYITNFSIPEDSTVYCTSLVDFSVDITDDTHMVTLSGTYMTD
                     NGATVPYIITPISDGYTLTYSTVPSGTMLLEVFGSNSNDEYISTVFILQYGYELTWDK
                     VVKWPLNKEIPISVTATNDVLNANTAYFSTFFKTTTYKESSLEALISVEGSGQYNMLA
                     EVKPQSKYFMYGKTYSVTISGVKDFSGNILPAKTFTFSLENAPQ*"
                     /db_xref="A0A0F9LTE4_9ZZZZ"
     gene            complement(220109..222718)
                     /locus_tag="CG_2015-01t_scaffold_8_prodigal-single_327"
     CDS             complement(220109..222718)
                     /product="Uncharacterized protein {ECO:0000313|EMBL
                     :KKM95244.1};  TaxID=412755 species="unclassified
                     sequences; metagenomes; ecological metagenomes.;"
                     source="marine sediment metagenome.;""
                     /codon_start=1
                     /transl_table=11
                     /translation="MAQENILAQQPNFCIAPLLGTFATVDTTTSTARLLIKNSTGVTT
                     VSYTFNPNIAQDTIIYYLDYIGPRDLSALQSGMVFITMESNLESSVSIKKWDLDKDNT
                     RLNLDYTITKASSGFDTIVSKAMAAGRYYTNLSLTTVTSTASIVLDNVDNVVSGTRMY
                     VGPSSNTSYLGAYEEVEATSVSGTTVFIKSDVGIPLHSYFNVGDPVTYLGDMYLFSDV
                     GYGVDTTRGVMLTIDNTTGETLGRHDSALYNGLETANYGIPYYNSVAIVKNAELLYID
                     IFDHTVIKSSRLNVTKINSNTVLDIKAITFTPSSMYRLQKSKIMRSDTGTYAEITWTT
                     YNYHEDSPYRYSDCLVLYTDTRRIANQDTITIYAKVTDQYGMVISNKTIHFDKEYGDT
                     GGVWGEVNKEAVTDINGLGSITYTSNWYNESLISNINGDIKVVAYTDGSNILTGSIYV
                     WASMILYLDAKFILDRTDLAGFGVPIITQKIDSKSNTNIVKQLVSFVSTFSLRSYSKF
                     KMPGGHETFQNLPWVPIIRQLQDFEGDLGVVQKALITSSSAVKQLTTHLGSCALSQTY
                     ISRHLPEGSNKDNVFIAQFRFLIDAVPVPFSDKNNVNATIWLSLAPYGFDLNKSTLIF
                     KVRELSYAGDTGFIDYSDSILLTVTEFDAGGGLLGLEVLFTPPAYFHNDAIVYVYLSV
                     YDNAIPANIIEFDYWFKVIPDYKPPFVINENPPRDAVGVPLHTDISFDILDSEVGVDI
                     TSLDLYVNNRIKIFNYTSIPNGYSITYVNENIFYYGQDIEISIQINDSSGQKNVLYDM
                     WRFTLASSLAPFIDSDSFLPVSCSRGLNTRTTIVKFVVYDGGNGVKEDSIELIVDNII
                     REHNVTPIIKRIL*"
                     /db_xref="A0A0F9LJL4_9ZZZZ"
     gene            complement(222720..225284)
                     /locus_tag="CG_2015-01t_scaffold_8_prodigal-single_328"
     CDS             complement(222720..225284)
                     /product="Uncharacterized protein {ECO:0000313|EMBL
                     :KKN42069.1};  TaxID=412755 species="unclassified
                     sequences; metagenomes; ecological metagenomes.;"
                     source="marine sediment metagenome.;""
                     /codon_start=1
                     /transl_table=11
                     /translation="MTYENIRFHQRHLVVQDGYFYLLDYTNRILSQKSSAGATTFQYP
                     VDLPSSFTIYTVGDILCLQYDGYNFWSLQKFTSGTGYVIRCWNIINFTCVMVNQFPLT
                     DISGYLKYDINTISVEYYNTKLTVDAYDGDLVISMDEYVEFATVSGTIIGLGFNKFDQ
                     RELVTVSGVEGQNIYLKAPLVNNYLAGDPVNIISSIYVFNNYSSYLSDNTGALITLNP
                     YTGMEMGRFTDVEYKNISASKFYRLQGVLQDFPDVFTLAYVKGTNLKLRDLRDLYRYN
                     ADVRGSDSFIAVDNSLPDETKWTVPLGDPKILNNSLYFSTTGNGHDRVESTYLLLNDF
                     EVQVSGTLWGVTTFSGVDLKQYNHYMGLDFQTSKTNVEIGLRYSTDFNSNVSTNNLVL
                     YYPFNGSFTDYSGNNFPYNTVIAPTYIDGMDTTASGAASFIATTSVNITSTPLLEVGK
                     DGADFSMVFWIKLIGGFDTAQHTIIQKSAGSFRSPYIWFSNDVNVLKFGVTTTVNATQ
                     IVSVTTPINSWVHIAFIKKDNTLYVYYDKVLKGSLVLNGTTTSNPLAALYFGTSPQYP
                     GRNFALDNFMLYGRALTYYEISNFYDKDSDYFSALNGSTVLGVTINGSLTQYNTVASG
                     IDGLSYKFKAIKTPNSLQLSYLTSISGVDSAWFNFNPITIYTQECLLSLGMTSSLTTI
                     SGAYFNDLAFYSGYLRYPVDSSIYYGTMAMDNVRNNQSTIITVYDIDIDGDNLYRLQM
                     EASYYGTDYTWATYNYQISPIRSFIDFISVDASTHILPATGRNTAVITSIVFDQYGQG
                     VVNRPVSFTDDDPIGFVTSKTVYTDIFYNTGRADTGYTSGTALRVVEIEATVTQVD*"
                     /db_xref="A0A0F9QHV7_9ZZZZ"
     gene            complement(225293..227140)
                     /locus_tag="CG_2015-01t_scaffold_8_prodigal-single_329"
     CDS             complement(225293..227140)
                     /product="Uncharacterized protein {ECO:0000313|EMBL
                     :KKN58621.1};  TaxID=412755 species="unclassified
                     sequences; metagenomes; ecological metagenomes.;"
                     source="marine sediment metagenome.;""
                     /codon_start=1
                     /transl_table=11
                     /translation="MATNINIRKSNFTVSDGYFYTFDEDQDALLQKTDDGNTAFSYPC
                     DILLDNTIKSLEYDGVNFWSLEAATTTLYIKRWRIHNYLAKLQQTITLNSSGSMTYSA
                     DAFTIEHYHTHLTDITSPGDTIIYIDEYSNNPEVITNATLHIGPNTNGEEEDIAVVGT
                     VFGGVVLATPLSYGYAVGNEINFHKNIWLFNNNDGIITTTGALYKFDSTTGALITKFV
                     GGAYKAITACTFYKISSFQNLGSKDMLLYAKGTNTLFVNTSAYKRNIYDADIMDDTFD
                     TLDAAKWTTVSGTPTIQSGELYLNPAPSPSEETIQTKYYLPEDFDVTIDGQLVAYNTS
                     YSGTGYMENSFKLIFPNEQDRFCKVSRGYSTEFGTALHQNFSVTYRKATDGVVTTVSG
                     IEDDPLTDIDTYGLRIKRVASDVHFYYRTTTAAVFTPWRYLGVIEMFDTDAQLVLSSF
                     NATDVTVINTFDNLTFIEGTVMNLTNAISLPYYGSMVMDNITSNVAVVLQDMSVDRNN
                     LYRLQGSSSFDYFLSPLESFVTSISLSASPAIIAANGLSTTNINAWVKDQFLQPIQNR
                     RVTFSEGGDGMITGGTELNTDADGFVQTIYKAGTLAQDVLVTATVQQTN*"
                     /db_xref="A0A0F9UBI5_9ZZZZ"
     gene            complement(227146..227643)
                     /locus_tag="CG_2015-01t_scaffold_8_prodigal-single_330"
     CDS             complement(227146..227643)
                     /product="Uncharacterized protein {ECO:0000313|EMBL
                     :KKN58620.1};  TaxID=412755 species="unclassified
                     sequences; metagenomes; ecological metagenomes.;"
                     source="marine sediment metagenome.;""
                     /codon_start=1
                     /transl_table=11
                     /translation="MSDIIVKHTLNPRKAVKFNLNLRKYALKDEEGESVWLLEIGTTS
                     LDSSGEKIAPRYVHKITENFIEEEINKAIADMCQLIDWRDFDVDRYPPTLKSFSPEGT
                     NIPITSHVRFAIEEKHPSSGIDLSGVVVTLNNGEVDFDITSEIIIKGDPYEYNFQWVP
                     TILYR*"
                     /db_xref="A0A0F9RQ51_9ZZZZ"
     gene            complement(227643..228608)
                     /locus_tag="CG_2015-01t_scaffold_8_prodigal-single_331"
     CDS             complement(227643..228608)
                     /product="Uncharacterized protein {ECO:0000313|EMBL
                     :KKN58619.1};  TaxID=412755 species="unclassified
                     sequences; metagenomes; ecological metagenomes.;"
                     source="marine sediment metagenome.;""
                     /codon_start=1
                     /transl_table=11
                     /translation="MSISLDVQDLENFPGVTKKVTLDTTILVPSGAEGDEKYLISAST
                     SAYSDTVNRTAIQSLYIAGGKIGWVKSSGFKGTNGKFALDSTHCVLGVKMDATVSGTS
                     NGYYNITLDHNNGVAKRGEEIALDLQTKIRSTTVSGVDAGFSLAYKNCSVKFSDNKFH
                     ISSGTISNYFTGPSRSSVRVGNNPANDCAAMLGFDQPVVSEDLSDITILEAPILSDYT
                     AGTDTLVINMTTGVNVGDALIITDGVNSDYFTALNVATTNITVATTATNGFVGINNSY
                     TVADGAYIQILQKADPDNSPDSYYSNIDELLRYMAKIMINQIDFA*"
                     /db_xref="A0A0F9RUZ7_9ZZZZ"
     gene            complement(228647..228934)
                     /locus_tag="CG_2015-01t_scaffold_8_prodigal-single_332"
     CDS             complement(228647..228934)
                     /product="hypothetical protein"
                     /codon_start=1
                     /transl_table=11
                     /translation="MVDYTCGNFPEYLVNGHVGKCYAPCPYDIDATDIRTRHLLDITT
                     SGTLPNKVSHIGDDNKHYYMNVSSAGGSWGYQCTYSGCPHLLDTGQAFLYV*"
     gene            complement(228938..229366)
                     /locus_tag="CG_2015-01t_scaffold_8_prodigal-single_333"
     CDS             complement(228938..229366)
                     /product="hypothetical protein"
                     /codon_start=1
                     /transl_table=11
                     /translation="MRDLFLLGEKYRLDLTWDDAVYTDNTCTLTNACFSGPVLQFAEK
                     IESNNHMFLDFFKQYFILVDNVYIGKLSWGEVTYLNNKVLLSNCVLTHESEIHKVPKL
                     LSNDMLVIDCKQHERETHDFYTTYRTYVSNKDLQVYNFLG*"
     gene            complement(229378..230043)
                     /locus_tag="CG_2015-01t_scaffold_8_prodigal-single_334"
     CDS             complement(229378..230043)
                     /product="hypothetical protein"
                     /codon_start=1
                     /transl_table=11
                     /translation="MGVIIGSVTTISFGGAGSHATQVSWNISPNIQRAYVLGNWDPYV
                     AAELKSPTETLNITVYSPGPSYATTPTTTCANANQLAATVSPAGCGAGSDGPSSTTWY
                     VNSYNYSKGDARSPGTESWSLMNYVTLGDTNVVLPTYVLRGISEGSITSSDAVSTAEG
                     IVGIVFSGTTDQGTQGSVSAGQIGRSDYQYNGVISSVGASTGGSGDIGSGSCSMPYNP
                     LYL*"
     gene            complement(230047..230253)
                     /locus_tag="CG_2015-01t_scaffold_8_prodigal-single_335"
     CDS             complement(230047..230253)
                     /product="hypothetical protein"
                     /codon_start=1
                     /transl_table=11
                     /translation="MSCGSCTKRSKYANKVTDVSKELFGEYKYLSNAQIGARLASYKR
                     HNCPDCEKRYECDYASFLICKKGD*"
     gene            complement(230265..230513)
                     /locus_tag="CG_2015-01t_scaffold_8_prodigal-single_336"
     CDS             complement(230265..230513)
                     /product="hypothetical protein"
                     /codon_start=1
                     /transl_table=11
                     /translation="MSTTTLPCGFIECTSLSFGYDIMGRVTVSYTTVHQTEDFCYATV
                     ISAGGRTFSGDVTAMSLNQIPGTTGWYETHVTLITTTN*"
     gene            complement(230513..230788)
                     /locus_tag="CG_2015-01t_scaffold_8_prodigal-single_337"
     CDS             complement(230513..230788)
                     /product="hypothetical protein"
                     /codon_start=1
                     /transl_table=11
                     /translation="MANVTVTGKTYRLRAGAPMPVGGSSFVLQTFMGEESKVVNYLFT
                     ETLPGSNEFRGQGGDLMSGSFSRLLDVGGESFTGSTVENPEFVEERT*"
     gene            complement(230792..231397)
                     /locus_tag="CG_2015-01t_scaffold_8_prodigal-single_338"
     CDS             complement(230792..231397)
                     /product="hypothetical protein"
                     /codon_start=1
                     /transl_table=11
                     /translation="MATCCNLVGNFDITAPGIISVTSQGSTQMALITAGGNSAYTVSP
                     STGTVSITAYAGAERYIGCPGRAGVTIPWVIKSNCSENIYLFGGAGRSYISGEVGTYA
                     RFPTINGVSNPLSEYQVVNASAGSGPASLYEDSTQQDGYGLIYVGNPWSIDTTSEAGC
                     TINLTSYGIGGYGSCKLQNINIQCVPGQIPVVNMSFIYSIG*"
     gene            complement(231409..231801)
                     /locus_tag="CG_2015-01t_scaffold_8_prodigal-single_339"
     CDS             complement(231409..231801)
                     /product="hypothetical protein"
                     /codon_start=1
                     /transl_table=11
                     /translation="MANISATISIPAGHYLDIKVPIYPKESQGAFPEKADIPVKIHGE
                     DRQHIYGFVSEDELVGTISKLDEPMLKVRYTHLQSRENRIHFFTANGEQHIISIISIP
                     IHTHGSIEQGGPAYGTYIADIPATTPTP*"
     gene            complement(231801..232394)
                     /locus_tag="CG_2015-01t_scaffold_8_prodigal-single_340"
     CDS             complement(231801..232394)
                     /product="Uncharacterized protein {ECO:0000313|EMBL
                     :KKN58607.1};  TaxID=412755 species="unclassified
                     sequences; metagenomes; ecological metagenomes.;"
                     source="marine sediment metagenome.;""
                     /codon_start=1
                     /transl_table=11
                     /translation="MAIERVQIRATISFGGMSISTPYILSFNVTKTRNSKSTFSASLK
                     VISSDLRSINNNEIKIYAGEKGREKIIFTGFILSSRPSICFDDPNYTILNISGSDILY
                     RLEGEKYTRRQMDSKARWAIIEGVVRAAEKGGQFALVNANVQFNDQNVTSDTEKRNKS
                     NNSADLNSFGVTNVSSSDMSLNFQFSAISRVDSGETP*"
                     /db_xref="A0A0F9S8K2_9ZZZZ"
     gene            complement(232394..234397)
                     /locus_tag="CG_2015-01t_scaffold_8_prodigal-single_341"
     CDS             complement(232394..234397)
                     /product="hypothetical protein"
                     /codon_start=1
                     /transl_table=11
                     /translation="MADTPLSWPGFQVVQEIDASSDKPSVAEDVLATFGIPYTGNGGG
                     SLNSVDIKRADALSTLKTSLLEEFANEESSKLIEVRITAAGQAEFYEVGGDNADIDPY
                     YSINSNSYIRPDVGVSVTGAKPRQERIMYEWYEIIGPNSANSTIHDTTKLNSSCLFSN
                     FTTHATITYNDPFRNSPNSNWNNGIADIGFELESPFDRFIGFSWRITPPADLVTPFTK
                     IFQQSQASIPVLLTDPEAKIGTAVHPDIGTLVKRKISTYDTPETEGCVTFDLSIMNCS
                     SSSIPVVIPTVEGLTYEDVRGTKVSKFLGIQGVFVVGIPLISCWGVPVDDAAAISDNA
                     GENTVLCVNSKNTYRNIIKLNESIHYATLYNDTDDTFSNLPCLQFVDNLRYNDFASVG
                     TGVDFYIDYLSRDLIKLFQGADPAQGTILPLETNNGVLVEQVWVQVNLDAPCFVVTDP
                     TGVASDIASNLSVAILGMAVRDLPSPVAVNGVLIDQTDGIVDNDPTTVQELQDTAMEL
                     ALADMSSGRTLSLTLASLDDTHTRILSSKLYDLLKSDNGEVFTHTCPPTDDPKVGDRG
                     VNGGIINVIEYAYTDQGSYLINVTEGPEYFGDFAGIDGGIYYKQTEEVSTKGTIIQDL
                     GNHVQYKVHVDGIGPILCINGCASVLAVKDRVSITIHNNAVEG*"
     gene            complement(234399..240017)
                     /locus_tag="CG_2015-01t_scaffold_8_prodigal-single_342"
     CDS             complement(234399..240017)
                     /product="Protein phosphatase 1 regulatory subunit 7 n=1
                     Tax=Acromyrmex echinatior RepID=F4WF05_ACREC"
                     /codon_start=1
                     /transl_table=11
                     /translation="MSAMLTADLLCFSFKNSPRDLVTTSPAGLPALTGKRGLSKWGKL
                     GLLGAGLGLTSALFSGDDDERHAGGGFTTGLIKGAGTGTSDSIRMRNVPEGSFIIPSK
                     YSQKAKEQLGFASGGSATSDIRVSNGEYFISAADAKSIGKDNLNKMQHGQKPSFANGG
                     VVNSFASGGEVSGASTIAIDQDSINRFAQAAAAASAFTLTRYAAGKTEDKTRNTDLGN
                     LADSENTAIYEAVLANSDAAQKVYDSIRTPGLDNASGDSVDTEEVSRIFDTTREYNKA
                     LDDTATIESTLIAEHNKYNKEIAKLKEEMRKADLAEKFIMQIESMNKAIADSNFADEF
                     KRSLKLGTGAFEGFSGPRDLNIDTKGVSDLNSLELLQLVQKRKEDQRGIYGPTDWAAD
                     FKNFSLRLINSVNPEDTYNNKYRGQNVLKEYSKLEDQKLSLTSRMNAGLQNRSQATDE
                     SEFEKWDDFLKETAEELENVTAKQDGYAVAVKEAARKTDAAAKVISGFKDAMSTITSI
                     RTDALYSMSNRGMGGRLRGATNDVSLIPNSVEDLNSTQYAHMQASAGMQNTMSQYKVN
                     TTLYDSKLQKVKELEDSLGKLKLEQMQTSDRGIFFKDNQPQRIANDITAQTAELTRYK
                     EELEKIGRGLESNSLKMSNFLAATDAAKQFETSINTVKASMFSASMGADALQSKLDNM
                     YGGSGAFAPQFIDVNERQTALRSGGVSLENGKSNQFDRERANLMTTLRNSSGQQWLDA
                     RMQLSNLPEKEKEYKQHEQKLRESQMVRESLRPAQDSLSSMAQTRTKINTRIWDNAYS
                     DMDAQGNSESKKSDIKAVEALDEGYKKLTDLANSILDRGTPVKEDDFKNMRDVMTGTT
                     EKLGGASVQDLKDSKGTSSNPLVSAMEAQTKVLTDTLLTAPQLIDALKVLHVEKSPST
                     FEAIAKLFTPDDKKWTPGSEKHASGGTIGAMIRGAGTGTSDDISMSAPAGSYIIQSKY
                     AQAAKNSLKSFASGGQVPINVSNGELMLTPEEVAKIGGTSVADALNSGNNEAVRASWS
                     EQDYNNHGFANEKDYKQQTGGLGTPMIDPVDILTGFGAAGLAKNLIAKASSKSAAKGL
                     SGYLKEAQGIMGTNLNVSKYTKELVSNKALLKEVMSKGQAVYGEGSSLAQIVTRSGPI
                     GLKNMVDHIASQGFAYGGSVKEQEKLRKALLEKYSANAVVGLGKPAPINASIYQDASG
                     VWQSGTNLSAQKGSSSAGITATGIPLDKVAENFSAILSTERTMVSNKATDGDSVEELL
                     GKISSRASFRDSNAKNARSLSLHMQDAQLMHATTPEEIAGQQKVTEEISKLTEISRGN
                     TAYYEESLKEPTTNLIARQFNATSMGARVNKPTNRWSDIKGLSVMNGTGKGANFVKDS
                     LNKGPDALSQMQEKLDIVSVDSPERKAYLAKLSEKEQVNFMKGIEIAQRNVNTLVRSG
                     GMKAVLTNQRANFMMTEAFQNLGASEGFYLQKSDADIAKFVDDKYGKGTFEKRKNRNT
                     RGLESYNNQISGFTKRAGNDPDFYKKYIQSMSGTVPNAELIELIKRIMNQSKGESIKR
                     NGETSNNLNAGGAVNNLSRQVRHNGGVAHKSGSYFLEGGEVILDKNFFGGDKSNQNNA
                     SSINSQPAAKQKVEIEGLDTFEKIVNTLEKSLSKLTNIKIEGIDKLTDIKIEGLSDLR
                     DIKIEGLSELKNIKIEGLSELKNIQIEGISDLRDIKIEGLDNIRDIKVEGLEKLTNIK
                     IDNIDQLKDISIAGLENLRDIKIVGLDELKDINVKSSSVGADMGDMFASTLKDFDSRV
                     GNLEKSSADQISLIKTTVQDIVAELPILDINQKSEIAGLKQNLMATTSEVSNLTSSMK
                     RFSQEVSVTLRDLNDRQNTAMTHIYSIKRN*"
                     /db_xref="UniRef100_F4WF05"
                     /db_xref="A0A061CZD6_BABBI"
                     /db_xref="F4WF05_ACREC"
     gene            complement(240141..257000)
                     /locus_tag="CG_2015-01t_scaffold_8_prodigal-single_343"
     CDS             complement(240141..257000)
                     /product="Phage tail tape measure protein, TP901 family,
                     core region n=1 Tax=Bacillus cereus HuA3-9
                     RepID=R8CIM1_BACCE"
                     /codon_start=1
                     /transl_table=11
                     /translation="LAGTSEHIIKIQATSDSKGTGSESNTFDINGISTAIESSLNRSM
                     KSMEVTISNAIVKALSNSLPDSSSNEAFSKQLARDVKGAIVEVVNKAASSDTSSSARD
                     LQKEITTTVKSVLTESLQSLFKANKVSNERTATTSAVKSISSSIPTQGTNDIAKVAQE
                     LSIIAKALTAIPNLSKEFAAERGKASPDNSKMVDLLEAILSTATSAKESYKSVRAPIS
                     RIDSDQSIGAVSVLSAANKQFTTTINKISQLVADGVVVKVTADTAQASKDIEELAKNN
                     TTTITVEADTAKAKDKLDKLIDQDVMSLSIDLEKDAIPAIYDRLKQLQNKINDINNSG
                     IALDIDTKAVQDLQDKLTKLVRGFDYVKGSLGREQYNKTKELQNLPDRNASSKLPERS
                     RVGVEARRDKLEKVVAELESTRVAMNAILDRKESSFITNDRTKKSDVLTIEHDFAKLG
                     KVQDLKISLSNEDISKFVKSDRRTTTLQDSSGIEDLVKEVNTLISHLGKVSAGQDNTK
                     LIQAIDKNTASLDKGKLADAIDKFKKEASTNKYSISNAEKAVSVKYSEKFIKPNVAYA
                     APEKVKNEYELKVYENMSKLSMSLDKLQQTIYNQVSEGLKPTPGKKQYTDWKVVENEG
                     SGSTHNRAFNLRGREWAMDVVDMKKLRSLTGKQDGSPKELLKTYSDKLATSLLREKGH
                     KPSSLKLEIADWLKSNVKSGGVQGLNPEVRTAIGKDVLDQLSIPNIGSTPVEDIAAAF
                     SKASNSDLKDIFAKTVGFSDIQKSLADVKRTIAIPAAKLTNTGSTVLETQHGSQRSTL
                     QLAEYKSGHERAFEGYIKNATALLQKVPQDKQESFKEGITPEILQLARAARSANMNTD
                     PRDIVPDTTSTYEEASRLLLKGVASKGGVPANKEDAASFYKKAIVPISIERQRITRGT
                     SGELKAKDELVTLSKQVDTALKSSNSVDEFMANMDAMGLSATRVIKSLDSLNFSNVYD
                     AIERATGPKLEKIVGNIATSTGAIGDFEKTISSLEGMMPIVEKNAPRRGMHQGDTVSA
                     MFNYSKAHSMDSGAASKLLTPEGKYGLSESVDIEERGFKSNNEAKKAFITNFNRRANE
                     LFYEASSLPSLQGVTPEVAHRQALLNVGTNKQLTSLGLPESPASNLETTPDAMNRPGR
                     TVPMYTGNLREIAPFSLEYQQTGRNISGISSAKGFDTGLFGKEQGISSEFPKLRSESE
                     DKVIQAGRFGKSGIGYNVLAELRHTAGTFEDQILVSGKLADAATTAVRKLVRPKASAG
                     KASTINEGPIKDSDIEEVTGNIMSVMGIDEKYKRRPDKAFISNVKNEVTTNRGASVEV
                     QSAKLAELFLNHFGRKLTTRYGSKGVSVTPTSPSTLGDIISAHKDSNVKVLAGDEQKK
                     AGLGVAFMPKSMGELSSDILGQQDTKTKEKISAGIGMDVDVLAQELKDSGNKFILDIF
                     TDVNKGLVTENEAIKNLSTFDKAKKAFAELDINLAQNIEGINQIKGMHVGEKTTAKAI
                     DVRISSYGAAKRGLQTEPLEMVANNLASSKGNTVIKNTIDDQKNSLISGKSGGSFSKY
                     SKALGFSGSGKTDEELQSKITSMFSKEKLQDKSTQDAIKAMIELEKKSSYYVEVVDEL
                     NNRRKSLVGEKFLSIVEEPTQTEEWSKGAIESLSKGIKLNIPAYAAYTSTFGEDSAFM
                     KSLNENFTDKQAEHYDNILTYLVNTNEEYKNKVLGAVKSIDIKDLKSVNKDATKTFNE
                     GDPGSLLGTIFDTDKLPGAYKTTIPSTTSKDAPGEDLYIPRSISRTSYADPMQAGAYG
                     IKKTGSKLQDVIDKSRSLQAFYNKDTSMLLDTDVTGMSGAFGSTAANAMSSLFAKDDR
                     GRSTGLEQSNTEEAVAKVNKVKQELMQLLVKLDDQGKLSKEEGSLSTGVQNFYNSKHN
                     LSGKFDNQKGSESDFVKHLGTKEGFNSPTALAAMKNMLIGTGNPNVADTSVLAKATDT
                     STRLDVMTGVSNALGNKDSIFSYGRGANSEEKYNNQVTKRQEDLDRSKQSYQDTLRKN
                     LVGKKGSVARTFFTRNIPSVLAKATNATVDKTEELTAFSQTLKGIEGLDLGQEISTIE
                     KLTEEHAQNVSKYKDIGMPVLKQHELGVSSKLAEKLKVNFTKRYDKDKGTVLNKDEDK
                     NFQGTLKDLLEYSSALEKTASKIQPKERADDIKKYIDTELSPFVESVRFPFTGTSSLK
                     PYKAKLVQTAGGIGDDALMVPGTPEMDMGAFEDVYNSIKDKVKSLSKEREAARTVGDD
                     TQANALTGTIDKLNSAISAVLPKYVAHAQKLDYDGDQIELHTAKTSEARNDIYKHFQM
                     LTKDIDSTAGKFGDYYSYDAKQPSQGDLPLSYMSQAFSKKFDSSKGYSFLDKPFTTED
                     LSYLSPKEKVGILASKEQDLNMTSGGESVSRVMRAIYEKVGAKFDDKSIKGIDDLGEA
                     SEAAVAELNKIKDIKIKSFIEGYLKEELSNMKLDTAVNAQLFKINTGTDTESMTRLMR
                     AYESKRGFGDGTGEIGLSSKTKSGKIDSNFVNRERNTQLNEFFRFAIQKGMDVKHAGE
                     RPIAGELVKGVTTGKAGLEGLLGKLEKNKSYDDLKKFKSINEDSLRNTFGKFSTQELK
                     DQAASTGIPLGDTTNMSRSDLTDALVNKLGFEGFLRDLQGTIEQLAVKGIQANSEKPI
                     SAEVAFKILSKRYESKDGAPPRGIDVSRMVTDVNDPMYKFRTGGYSVDDKFDVDFKTG
                     MDSVAKTFRSSGAYAELVKTFESLGKEGVNQADYIQAKQLIGGNREDFTSGKVSMGPI
                     KELISSMENTLGLAPMSDRKQASILTSPEYVAKLADIPDDAKEKDINKISKANARLGD
                     LEILIARLDRISEVSGTRKDILPEAGRNISLSLNEDKEEVKRASMGAPKSAESTTSII
                     TTIPPQYETSSYAGSRGEEPPHPGFSGGDVPPNIPSSGGPGTGGPTLPATGGGAIPVF
                     IAGLNDSLVFSVKLLGQLVSSSNINSSASGISGGVFKDEDSGIGGINQKIDKFKTTEE
                     QRKSAAGRAQSMQPYEGNGPVAELANLRLLRDASKSLYKARGMDFDNEANKLTKEAQD
                     YINNAKKQGGIHTSDFLDLTKNAGILNRQDPNQGMSGEEIATAWRLYKDAEIEYLLKK
                     ADDAENMYTSVMGMGGNEEGKAYNNFESAVNAVQQKIIADTGKRSDIYTANKVWAFPD
                     IAKAAGVYQSPVDIQRKSNRDLGDTTDPDSELLKKVFDDITGDLSGKNRGNITAPTDK
                     ARNAIKDLTEMNDETLALMANGKLLERLGPEIAEAWNFEAASERITRLRSALELFKQF
                     NVSDSPLSVESKNLENTIKLLKDAENKLSKVSMDRATQSGGPGVWGETGVVQVPKWAD
                     PEMQQNLHKRNISKLREYYGKGSAEGGAKIGERYSYDAKVFDDSGKPIENQRVLFHKL
                     NESVDSAGKTVGIFTAKQEDMAASLAGANRGFLGAIERAIKWGAASSLIYGGVDKLKE
                     AVETVAEVEVGMAKLKMVMPSKGTDFEGLQSSAVGMAKQYGTPTTGVLDAMVVYAQQG
                     LSQAEVIDRTQTSMLASNVTTLKAKDATEALTAAMKIFRTEGDRSMRFLDSWSEVESK
                     HAITAGDMAEAIKKSAAAASTAGITFDQLNGIVASIGSVTRQSGKEVGTSLRFIMRRL
                     SSEKGPNELAKLNVATVTGEGELRGGFEILGDLAEKWKELNSAQKLTVAQAIGGTRQY
                     NSLLVLMENWQEALDGVQHSMNSQGSASRRNAELMQTYSKQVEQTKAAFLELQLAFGK
                     IAFPAAKFGLQSMKAMAETVSAIPKSFKIAGVAALGLFTYLSKGAKILDTISNFFSGG
                     TPIVGNLIGSIKDELKTASFEVIGAGSTDTSSRGLKTLIGGQPGREQGRSIRDFESAI
                     GKAAYLLVSAGKSFNDTVGGGLQGTGRAGQGVGQSMVRGGSWLSAVVSSLGGGKYGKG
                     EDVTYKDLAGGTAAKFAKSEGVKGAFAAGGLKGVGKVASSFLGVATEVAGLGAAAGGI
                     FIDEFSKKLGAGGDVFKEWAKDNAGVVKAIAPMLLTLGLLTPAIKALGTEFMNTTRSS
                     QDFADSMFGAISKDETDLISIRDTQKSAGDLQKKLKDVSRSQNPEVADKQKYLGTYVN
                     PLNALSSIQSDALKLSDKIARENYNMIAGYDKLGNVILRTADNYQTLIGTFERSKIRD
                     LAAKDSSVAAKHIEALTKTDGSEKWKSELKDLTKEIPVIGDLISNQISIAPAKSLEIL
                     TGKLNNLVSKKNAAPMSTVYDGDIKNLQDKLSKVKDSFNNTYSEFKRALSNIPTEGLG
                     QDEIARIMGADELQAGYQLMIDVEPQFNVKGIKGNVTKEDVLGAEVMKRLFPNTNNLG
                     ATKALSVANTETAGLAKREGKLLSGDLVTFTNDAADRYNIAGQQAIVKLKETSDGIFE
                     WVATYFNTKTLKVTERKFDSNMQDLVESILPTKAIEQDMSERIEALGTFVTGASAGLI
                     GIAKKSFKTDFNLGERFFSDINTSTIIQGDKGFDPTKGFGESPFQKGWSDDFEKYYNK
                     PLHEYKTSLEQLEKMHLDGLDAGSVEMSTGLYDSIRKLQDILKNNQIVLQYRAVFADL
                     TKTMEANTRAVKENIAVEKTRTGLAVETSGLLKGKDASLANIDLGKYNKADLSSQERL
                     LIKSPEFAKSASRIKELDIKKSGTAEQLYSVERSKVALESIKNLSSGFGSSIGAKDFS
                     KYTEMVAKTGDLGLAELKIDTSNTAENTAMTVDKLDEILANLSDRPGSEAMQSSFMDA
                     LDFLPISPNLTKNERLNEALDRVASIRNDALSSGDTEKATKANIALDDLTKQLVDRMG
                     IAGAANKADSGLFGSGAFKGEELIQRAFGGLDFKTLASEMKANMKDETSWFGLVSKKG
                     TPTFDKTVSNVQGIQDENIAKSKESSIFNSKNIAGATAGFGIYQAFNSNFSNKKVEAY
                     DKQIADLKKREDEVGFIDYAPQMASLTSSRDEEAKKARMYGTMRYAAGGASGGMMLAR
                     NMGMSEDNIKRLGAGGAALGVYGAAKMNQGMTGDDLPQMVKEFGKEVAIFAAAMKDDG
                     IFSTLKKGAATSRFKDASEGFMKQFAEETLDLKVTPNKTSSDRDAKYSAASDSFTKTK
                     DDVKFDAEWKAKEFKRKVENPNADLRSNTKDSVNQSAQDLKDKFADLKEYIKTSGQDA
                     VRSATEKMARGEEVNLKEEMSKIYEGTKSKTGDVYGDIKEKTGSTVDTLSKTAEYAST
                     KTLGAIDALVEALSKNTEAVNGNAEGNAHGGFIQKFATGGTVKQLTPGFGDKQPALLT
                     AGEEVLTAKQGRKLKPILDALRSGTANFSNGITSAISGTTSKYSAKLASKIGLKKIPG
                     VGTVAAAGFAAERAATGDYLGAGLEVASGLASNIPVVGTAASFMIDGALMGKDLLTTK
                     APTLDDIRDKKLALQDRFSKLSNSRYGTLAAGAAGILGAYSMFGGDDDAAYGMGGKVL
                     EYGKPMLSGIADIPAELGRMVLGNKAGKAEASALGTVGLSALILEGQRRKNTEEGSYA
                     NGGFISTGVKGLLNLAGIGLGTGATATIAGVSGLAKLLKAKKLTKGAQGTSSFVKKAA
                     TDTSSAYNDFKTNSPGLYSALATATVGTAGGALLYANSEDEDNIYDKYDRTLSGHVSH
                     LRIALGT*"
                     /db_xref="UniRef100_R8CIM1"
                     /db_xref="A0A0F9U5U2_9ZZZZ"
                     /db_xref="cbe:Cbei_1368"
                     /db_xref="R8CIM1_BACCE"
     gene            complement(257005..258021)
                     /locus_tag="CG_2015-01t_scaffold_8_prodigal-single_344"
     CDS             complement(257005..258021)
                     /product="Uncharacterized protein {ECO:0000313|EMBL
                     :KKN43803.1};  TaxID=412755 species="unclassified
                     sequences; metagenomes; ecological metagenomes.;"
                     source="marine sediment metagenome.;""
                     /codon_start=1
                     /transl_table=11
                     /translation="MEISYEDTDLLIRKIALGKSLVCVAGAFLHLHYPNNFLKIKSKL
                     VWDNSYNSALKEGLLPKKDLEELILSRGIFSKADESAVAKLQSRLEGQEVLLAKTLKV
                     RANQDRIKKTISEIKTELSAILAKKYSKLYMSADNKAEEDMYGFLCSECTYTEQGVKY
                     WKSHKDFLEDRDTQNKNDIFSYFMEFMRGFSSSTIRFIARSNLWRIRYTSSLKIAEPL
                     FGVPLVDYTTDQLNLIYWSNYYEQIYSMLPSDRPPDATIEDDEALDKFMDDYYKEMNN
                     ESSILRNQNKKNKGKANLSAFDSEEVIITQSNELYYDIKYDKPKEAQKIKDRTDIKKR
                     TSGG*"
                     /db_xref="A0A0F9TR05_9ZZZZ"
     gene            complement(258077..258838)
                     /locus_tag="CG_2015-01t_scaffold_8_prodigal-single_345"
     CDS             complement(258077..258838)
                     /product="Uncharacterized protein {ECO:0000313|EMBL
                     :KKN43804.1};  TaxID=412755 species="unclassified
                     sequences; metagenomes; ecological metagenomes.;"
                     source="marine sediment metagenome.;""
                     /codon_start=1
                     /transl_table=11
                     /translation="MESKGFSTEGLRSFFNVKKDTTYFIVAPTAEDIRGADWEYSKSY
                     TKSLVAGITTTAEMTDILMRRGIIGPEFEKRSNELAAELSAKIEDLQDAKNSQEKSEL
                     AYRVAVARDELFQWNQRLSAPLGNTCEQMADDSRLEYLTSRLIVDADGKRLWEKFEDY
                     LTEKEQSLAQQSRFEAMLYLQGLDSKFLENTPEAIAMRELQEEASMQVVKDLAELVSE
                     EDVVSDVVPDVVEEINEDLTTDSPKKAVKKVKKSE*"
                     /db_xref="A0A0F9QMY7_9ZZZZ"
     gene            complement(258853..259092)
                     /locus_tag="CG_2015-01t_scaffold_8_prodigal-single_346"
     CDS             complement(258853..259092)
                     /product="Uncharacterized protein {ECO:0000313|EMBL
                     :KKM08009.1};  TaxID=412755 species="unclassified
                     sequences; metagenomes; ecological metagenomes.;"
                     source="marine sediment metagenome.;""
                     /codon_start=1
                     /transl_table=11
                     /translation="MGEVDRKQLDALVKKEVTKLFESVLDYTSIAVSDPGTFKILRGR
                     ILRIGNDCIRTIISELDCYDVKYLDISDDIIEIKK*"
                     /db_xref="A0A0F9HA76_9ZZZZ"
     gene            complement(259242..260831)
                     /locus_tag="CG_2015-01t_scaffold_8_prodigal-single_347"
     CDS             complement(259242..260831)
                     /product="Uncharacterized protein {ECO:0000313|EMBL
                     :KKN59893.1}; Flags: Fragment;;  TaxID=412755
                     species="unclassified sequences; metagenomes; ecological
                     metagenomes.;" source="marine sediment metagenome.;""
                     /codon_start=1
                     /transl_table=11
                     /translation="MARNRIIYASQSVWCNGSLLYRVQSFGSTTTFTSEDIFELGHLD
                     IIDVVDDVPAVAVTLNTNDFGDVTTMAQLAQILPERRAMDATASNTNSNLEVVDSTLT
                     TTGVYLHGACVPDFAISCGALPGVTLWAPVQEECSAGSLASNIDQTLFLDKVFANSLE
                     FSYSSGANATENYGLETDNKMWLLNDGRFVNCDNFTLDAAAISNGYVDLSLAASANIA
                     VLTGGIGFLRKDTNGAPAITVYDASTNTMTNTKVVVGATAAVSTFIYHDTGTQHRVYL
                     PTGASIVAGDRLVVIYSADAYGSGTSNKYFALLDSLNKPDFVGALRQGQVEVHIVSDT
                     SASFDIAWRLTSASISASLTREPLTELGHLSPYDRPLTLPVPITVAVESTAGDLENWA
                     KVANKLSAFKAGTLDSMALADLMASEDLKLVVKVYAQTDEEAGGTGANRVVASTSDLV
                     GQHYWVDGTMATYSASDRERALKTIIVEHLKITDEGMTLDMGANATQSFSFRSTNDLY
                     VIKGDISIGNITGGNKIRRRG*"
                     /db_xref="A0A0F9V203_9ZZZZ"
     gene            complement(260963..261823)
                     /locus_tag="CG_2015-01t_scaffold_8_prodigal-single_348"
     CDS             complement(260963..261823)
                     /product="Uncharacterized protein {ECO:0000313|EMBL
                     :KKM87113.1};  TaxID=412755 species="unclassified
                     sequences; metagenomes; ecological metagenomes.;"
                     source="marine sediment metagenome.;""
                     /codon_start=1
                     /transl_table=11
                     /translation="MYKIRKEDLSVYRYLRDLVLTDFIEFQDKDELVLNKNKSDNSTS
                     VYDIVTTAIPSPFEHGRGIVYFDDLTDETLIDITSLSGTPEQSNRVTIYDESLTTISG
                     NLYRVDYVDGKIILPAYLEPKYIDFNWHYISLVDEWSRLSAASAPVVVLDIAGTLKTG
                     YQLGGGKKVIRKSNIYIFASSSSERGDITELIYDGLYLKTCPIYDFPRGSVLDYDGTF
                     YNSKNSIDKATNLFSRTVVSGTSNLRFEDVEARNINLPLALSRRNESAILSDLNSYRS
                     KISFNLVSYC*"
                     /db_xref="A0A0F9KZK0_9ZZZZ"
     gene            complement(261823..262482)
                     /locus_tag="CG_2015-01t_scaffold_8_prodigal-single_349"
     CDS             complement(261823..262482)
                     /product="hypothetical protein"
                     /codon_start=1
                     /transl_table=11
                     /translation="MRPSSSNKVSKDLEKLLFINTMDAFDTFIPKLKDVYLTTYSDEL
                     LNISIDENSLANPVYFYEDYMEALDDFEYISVVAKGEIKITVPDEDTFTFEGRLTFLQ
                     WLSMGVIGTYYELSKNDYDYLINYDRLSKQIRSTLKDLPGFLGEEFSDLDFYILDDAL
                     HIHEILEHILKKKLVLFPFSNTQAIDLFIDGRDFFNTNKEALTNNIVEKSLKDLKRRA
                     Y*"
     gene            complement(262482..263066)
                     /locus_tag="CG_2015-01t_scaffold_8_prodigal-single_350"
     CDS             complement(262482..263066)
                     /product="Uncharacterized protein {ECO:0000313|EMBL
                     :KKM87111.1};  TaxID=412755 species="unclassified
                     sequences; metagenomes; ecological metagenomes.;"
                     source="marine sediment metagenome.;""
                     /codon_start=1
                     /transl_table=11
                     /translation="MRKRISTFTKNRYTKAIRNIMSDLGRPVEVFKKPTKHECYNCYF
                     DKLTGSSTNTCKWTLAEALQKQNEYLQSGGVGLKYKFFSAGRCPICKGKGYLEVQRKV
                     WAKCKITWDPEADGALVSDSSGVSGSTSVELKTEPIYKDLFTDCMYMFVDGVKCTLSK
                     PPIVRGLGDTSLLVILAFTTENMTPPTDDSDKVY*"
                     /db_xref="A0A0F9LIV0_9ZZZZ"
     gene            complement(263092..264048)
                     /locus_tag="CG_2015-01t_scaffold_8_prodigal-single_351"
     CDS             complement(263092..264048)
                     /product="Uncharacterized protein {ECO:0000313|EMBL
                     :KKN59906.1};  TaxID=412755 species="unclassified
                     sequences; metagenomes; ecological metagenomes.;"
                     source="marine sediment metagenome.;""
                     /codon_start=1
                     /transl_table=11
                     /translation="MTTLTVTVSNITGIIAIFSKVQLMRYIGTDTPPSIINILDYVTI
                     DNGIDIVSSRNDVSDIFLSQTYNQYYFEDPTGTTSDWYISRYTNYDTTITSGWSTPIQ
                     GIDGVFNYDPLFSPEVAYTASDKLVINKLRLLVGDPTNLTRMHGEEALSSLHSDRRVF
                     ELADKGWPYSVMLFNTQYVTNTNPTVNGYKYLRFNTPLDTSVTTVSGVDVAIDIWYTS
                     FRYSDKQLMDAYDTTTPPAPLTVANCTQDIYLMQTAYDILTSESWELAFEDGAEIADN
                     RDTYNPSAGLSARDKLLARLKKQLDEAVKSKRFISVGGVRID*"
                     /db_xref="A0A0F9UF96_9ZZZZ"
ORIGIN      
        1 CCTTAATATA ACATTATTAA AATATTGGTA CCAACCACAT TATTAATATG GTTGGTACTA
       61 ATTTTATTAG CCATTTGGAT GCATACTTAA TTCCATAATC CTCTTATCTA AAATCCTAAT
      121 TAAAGATTCT TTATTAGGTA AGGGTTTACA TTCTCTTACA GCAAACTTAA GAAGTTTAAT
      181 ATCCATTACT GTAGGTATAA TCTCCCTAGC TTTTCTAACA GGCAGTCCCA TGACATCTTG
      241 TACACTCATC TTACTTACAA CTACGTCACC GTTATTATTA GTTTCATAGC GTACTTTTTC
      301 TTTTTCTTTT GCTGTTGGTG CACTTACGTC AATGTCATCC TCTTCTACAA CTATCCAATC
      361 ATCTGCTGAC CCACGTAGTT TCACCTCTCT CAACCATTTA ACAAAGTCTT TTTCTTTTAT
      421 GTTATGTCGT GTACCGTATA GGTTGTACAA CTCGTCTAAA GGAACTTTGC CGCCAGGTCT
      481 AACACTCATT TTAAAAATAT GTACCCAGGC TGTTTTTTTA CTTTTAATAT ATCCTTTCAT
      541 AATTTACCCC TTTTCCAGAA ATTAATAATC ACTTCGCCTT GTCCGATCTA TAATATTATG
      601 AGTTATATTT GAGCACTTAT GTATAAGTAG CCCCACTATA AACCAATCTA TCCAACCACT
      661 AACTATTTGC ATGTCCATAA TTACTAGTCC CACTAATGTG CCTACCCATA CGGATAAACA
      721 AAAACCACAG TCTAGTAGGT CGTGTATAAA AGAGAAAATA ATATTACTTT TCCTTTTAAA
      781 GAACCAGGCC TTCACCGGCG TGAATAAAGC AGATTTAGAA ACTATCTCTG TAATTGCCTC
      841 AGTAATTAGT ACTGATATAA TAAATAATAG TAGATTGCTC ATATCATATA AAAGTTAGTT
      901 AATTGATTAA TAAAAAACCC CCTACACAAA CACATTGAGT AGGGGGTTGA ATAGCCTAAA
      961 TATTGTGTCT ATTACGAACG GTCAATAACC CCGATACCTA ACATACGACT ATCTAAACAA
     1021 GCAAAACCTA ATTCTGCCCA ACCAAAGAAA CCCTGCTTCT GTACACGTAG AAGAGTTGGG
     1081 TCCTCATGAG CTTCGTACTC TTTTCTAACA GGCATAACCA AAGAATCGTT AGCAGTCATA
     1141 TCGAAACCAT AAATCTGAGT CTCACCTAAA GCAGTTACAG TACCATCAGC ATCTGTAACG
     1201 TTAGGATTAT CAAGGGTGTA AGCGTTATAC TTATCGGTAC CGTCTGCAAG GAATTTACCG
     1261 TATGCAGAAG TACTTCCATT AATATTATAC AATCCAGGAG CACCTAAATG CTGAACTTCA
     1321 TGTAAAGTTA CGTTCCAGAT ACTTCCCATA CCAGCAGCTA CGAAAACTTC TCTACGGGTA
     1381 ATTGGGTCGA TGTCTGTGTC TGTCCACTCA CGTATATCTG CAGCATCTTC TGGAGATACA
     1441 TACAAATCGG TAAGAGTACG GCCTAAACGT TTAAAACCTA CCATCATCTT ATTTACCAAC
     1501 TCTTTAGAAA GATAACCAAC ACCAGTGAGG CCAGTACCAA TTTCATAAAT TGGGGCTGGT
     1561 CGTGCACCTA AGAGGCCTTT TCCAGAAAAA CCAGAAGTTG CAGCAGGTAC AATTACTCTC
     1621 CAACCACATT CTTCTTCATA ATTTGCTAAA TCTTTTGCAA CTCTAGCGGC GACTCTTTGA
     1681 ACAACGTCGA TACGGGAATC ACGTGCATAG GTAATCTTCC AGTCTGCGGA AGCATTGATA
     1741 CTGAAAGTAG GGACATAAAC CTCTTCACCG ATACCCTCGA TGAAGTTCTG AGCTTGATAA
     1801 CCCAACCCAG GAAGAACCCA GACAGGAATC TCAAAATCCT CAGCAACTGG ATAAACTGCT
     1861 TGTGCACCAG GTGCCAAACG TTCAACAGCA AAAAGCTGGC GCATAATAGA TTCAAGCTCT
     1921 ACTTTTTGTA ATATAGGTGT AGTAATAGCG GCTGCGAAAG CCCTATAAGC TGCCATACCT
     1981 TCTGGAGTCT GAACTTCAGC GGTAGCGGCA AACAATTTTC TCATTTCATT AATATCCATT
     2041 TGTAGCTCCT TATATTGTAT TTATTTATGG AAGGGTAGGT GTTTAAGCCT ACCCCTTGAT
     2101 CCATTTGTTA TTTAAACTAA TAGTTTTACT CTTAGTGCAA ATTTAGTACC ACCACTGAAA
     2161 GTGGAAGTAG CCTTAGCTGC AGTAACACCT TTAACAACCT TAGCAACTAC AGTGGAGCTA
     2221 GCACGCTGAC CTAAAATGTC AGTACCAGTG GAAGCAGCAG TAGAGTTAGT AAGTTTGGCT
     2281 TCATCAGCAG CAGGGAAAAG GTCTTGTCCA GGTTTTGGTT GATTACCATC TGCAACAGTT
     2341 GTACCACTAA CAGTACATGT GTAATGGATT GTATCATAAA TACCTAAGTG AGCTACACCT
     2401 ACAGGTACAG TAGTTGTACC AGTAATAGCT CCGGTATTGT CGTATGTTGG TTGAGCAATA
     2461 GCATCACTGG AACCAAGGTC ACCAGGCATA ACAAAACCTA CTGGGTGAAC TGAGTGATAA
     2521 CCAGTTTTAA CTTTTTGCAT TAAAAATCCA AAAGGATCTG CAGTTACACC ATGGGCATAC
     2581 TTGAGTACTT CTGATTCCTC TTTGGTACTG TCAAGATAAA CAACAGCTCC AGCGTAGGCT
     2641 ATAGCGCCAC CGATACCAGT AGTATTTACT GAACTACCGT ATAAACAAAA TTGGTCCTCT
     2701 ACAACAGGGT GTCTTGGGAT AAACATATAT TTTCCTCCTC AATTATTTTT TAGTAATGTT
     2761 CTTGGCTAAT GCTTCTCCCA AATCTTTGTA CTTCGAAATA AGATCCTGAG AAGGGGTTGT
     2821 TTCCAAATTT AACGCTGCTT GTACAGATTG CGTAACGTCA ACATTGGCTG GTGGTACCAC
     2881 AGTGTCTTCA ACAACTACCT CTTCAACTAC AGTGGCAGCT TCTTCTTTTT TAGCAGTAAG
     2941 GGAAGCAATA ACTTGCGACT TGATAGCTGC TAATTCTTCT TTATAAGATT CAAATTCTTC
     3001 TTCAGACATA CTTTTTACTT TGTCTCTTTG AATAGAAGCC TCTACACGAA CAACACCGGC
     3061 TTTCTCTAAG GCTACCATAC GGGAGTCTGC AAGTATTTCC ATTTTTAATG TGGCATACTC
     3121 AAGATTAAGC TTTTCAAAGT CAGAGTCAAC AGCTGCTTTA GCCTCAATAG CGGCAGTTAG
     3181 CTCTTCCTGG AATTTTTGCT CAAGGGCTGC TTTTTCTTCT TGTAAAGTGT TAACCTGTGT
     3241 GTTCAAGTCA GTAATTACAC TAGCTTGTTC CTGATTACTC TGTGTAGCTG TAGCTAATTC
     3301 TTCTTTGATT GCAGTAAGTT TGTCTGCGGA TGCGTGAAGA GCATCCTCTG TTTTCTTTCG
     3361 TTTAGTATCT TCCTCTTTAC TAGCGAAAAT AGCTTTAACG ACGTTTTCAA TTTGATCTTT
     3421 TAACTTATCT TCCATTATAT TCCTCCTAAT TTAAAATCTA AAAATAAATT GTTTTATAAC
     3481 TAACCTAAGT TTACGTTAAT CCTATCCATG TCCGAACGTA CTTTACTATT TAAGTAAATC
     3541 GTTTATATTT TCTACTAATT TTGCTATCTC TTGTTCTTTC TGTAATTCAT CGAGTTTACG
     3601 TTTAGCTACA TCCATTATAA AATCAGCTGT AAAAACTTTT GCTAGACAGC TTGCGTTTGT
     3661 GTAATCACCA GTAGTTGTAC AAGTTGTATC GAATTTATTA CACCAGTTAG TATTTATTAC
     3721 ATTAGAATCT TGGTCTTTGT AAATAGAGTC AATACTTTCT TTATCATAAG AAAGACAAAT
     3781 ACCTGGTGAA TCATCTGCTG CTTTAATTAA TTCTACTTTT GTATCTACAT TACTAGAGGT
     3841 TACATTATTA CTGGCGTTTT CTACATTATC TAAATTAAAT TTAACTGTCT CAGTAATTTC
     3901 ATCATCTGTA CTAGCAGTAG CTTCAAATAT TATAGAAGGT TTATTAGCCG GTTGCTTTAC
     3961 AATACCCACA CCAGAGAAAC AAATACCTCT CAACACCTTA GCTATGACAC CTTCATCTAC
     4021 AACTGCGCCG CCTTTTACAA CCTGTGCAGC CTTACCATAA AGATCCTCAT TAGCTACATC
     4081 GAATCCCATG AGCTGTGCTT CTTCTGCTGT CATTAAAGTG CTACCCACAA GAATGTCGTA
     4141 AGAGGTGTAA TAAGCTTCCA TAGAAACTTT CCACTCACCT TCTTTAATTT CTTTAGCTAA
     4201 AGCAGGAAAT CTTGTTTTAT AAACTACACT AGCTATTTCA ATGTGCATAT CCTGTGCGTC
     4261 TAGTTTAGAC TCCTCATAAT TTGCCAACTC CGCACTATTT AGTTTGTTAC CCTTAGCGTC
     4321 TGTGAATTCA CAGGCATAAA TGTGACCAAT AATTTCATTT TCTTCATGTT CTACATCTAC
     4381 CGCTTTAGCC ACAACTGTTT TTCTAGCCTT TATTAACTCA CTACCCATAA AATGTGCGTT
     4441 GTTAAGATTC GTACCAGTAC TCACAAATCT ACTTGTAAAA TAAGCTAGGT CTGGTTGACG
     4501 TTCATCAATA CTGGGTAAAG GTATAACAGA TGCTACTTCC TTACGTAAAG CAGCAGTTTC
     4561 TTTAACATAA TCTAAACTAG CTGTCATAAA AAATTTATGT TTCATAGTAA TATCCTTATA
     4621 TTATAATTTA TCTTTTATAT TAATAAGCTC TTGTATAAGC AAATTTACAT CTTCTTTAGA
     4681 CATACTAGAT ACTACATTAT GTAGAGAACT TGTAGCCTTT GTTTGGTCAT TAGCTGCTAG
     4741 CTTACTTGGG TCTGTTTCGG GTGTTTTAGT ATTTGTTGTG CCTGTAGGCC GACCTCTTGA
     4801 AGGTGTACCT GTAGGTGAGT TTTGTACATC TTGTATAGTG GTGGATTGTT GAAAAGGACT
     4861 TCCCACTAAC CCGAAAACAC CATCTGATAC CAAAGGTAGT TCTTCCTGCA TATTACCAAG
     4921 TTCATTTGTA TAATCAAAAC CTAAGGTTTC TAGAGCTGTT CTATAAGATA TCATCCTTCT
     4981 ATCAACCATA GCTGATATAA CATTTTTGTA AAGGATGTCA TTTCTAAGTA TATTCTCATC
     5041 CCACCTGACT CTAGGAAAAC GGTCAAAGCC CATAGCTTCT GCTATCTGCC TGTACTCATT
     5101 ATATATCCAT CTAGTAACCT GCTTCCTAGC GTAGTCAATA TCCTCTTTAA CAGCACCTAT
     5161 GGCCCATTCA GAACCAGCGG TAACGTCGGT AGCATCAAGA AGAGCACGAG TAAAAGATAA
     5221 ACCACCAGTA ATGTCTTCAT TAACCTGGTC ATACTTACCT TTACCAAGAA TCTTTTCTAT
     5281 TTCTGGACTA ATTATCTTCT CTATTTTAAG AGTGTGGTTC CACACTACAT CAAAACTTTT
     5341 ACTTGGTGTG TCAAATAACT TAGCTACAGC TTCAAGTTCT TCTTGGGATA CTACAGGAAA
     5401 TTCATCATTA CCTATAGTTA TTTTAAGTAT ATAATTAGAT ATACCATCCA AAGTACTAAG
     5461 ATCTGCATTA CGAAGGGCCT TCTTATATTC AATACTTTCA AACACTCTAG CAGTTCTTGG
     5521 TCTAGCATAC CTTTCATAAG GCTGTTTTTT GTATGTTATA TTACCAACTA AACGTGAGTC
     5581 TAAAGAGTAG TCACCACCAC CTTCGGCGGC CTTCTTGAGA TCTGTAGGTA GAGATTTTAT
     5641 AAGTAATTTT TCCTCATCAG TTAAGTCTGA TTGGTTTTTC TTAAGTAAAT CCCCTAATTC
     5701 TTTTGGAGGC GTAAGTGTTA CAGAAACTTG GTTGAATAAT AGGTTACCTG TCTTATTAAC
     5761 TAATGTTGGG TTCAACACAG TGTACCCTAC AGGTAAATGC CCTTTAGACC AAATTTTCTT
     5821 TTTTGCTGCA GTAACTAATT GACCTGTTGC TTTTGCCTTA GTTGCAGATT TCTTTTTATT
     5881 AATAGGCTGT ATTGTAGATA TTCTAGGTTC GTAATTAGCT ATGTATTTGT AAGTAACTAC
     5941 GTCAGATGTT TTAAATAACT CTAAAAATAT CCAGTCAATA ACTTCCTCAA AATTTACATC
     6001 GAATACCCAA GTGTCGAAAA AGTTTTTTAT ATCAGGGTCA TCTATATCAT TCTCAAAACC
     6061 TTTACAGGCT AAAGAGGACA GTAAATTAAT TGTAGACCCT ACAATAGGTT CTGTATAATA
     6121 GTAGCGCATT ACTTTTTCAT ATAATACCTT AGGGTCTTCA TCGAAAACAT CCTTACTTGA
     6181 ACCTAAATCT AAATAGGATC TAGACAAGGA GTCCCTAGTA AGGGTAGATG CTTTCTCTTT
     6241 AAACGTATGA GGTACTAAAG GATTCTCTAG AAAAGCTAAA GCCTTTTTAG TGGGTTCTAC
     6301 TAAAAACGTA GTTGTACCTG TACCTTCATC AACCGACACA GATTTAATAC CTACATCTGG
     6361 GTAGCGTTTT TGAAGGTCAG CGGTTATCTT ATTTGCAATT TCCTTTTCCA TAGTATTCTT
     6421 CCAATAGTAA TAATTAAATT ATAGATTACA AATTACTAGT ATATGTAGTA GTCTAAATAT
     6481 ACTAGTTAGT TTATTTCTTT TTAGTCAATA TAGCTAAAGA CAAACTTGAT GACACATTGT
     6541 TTAACCCTGT AGCTGTAGAC CAATTAGCTG TATTTCTATT TCTAACTAAT CCACCACTAC
     6601 TATGTATTAC GGTCTTTGCA TCATTGTCCA CAATCTCGTG TTCTAACGCC TTAACACCAT
     6661 AACTTGCAAG TATCAGTGCA GAATATAAAT CTTTATTTTG TCCTTTTTTA GGTGTATCAA
     6721 AGTGCAAGGC ACCACCAGCA GTTTGTGTAA CAACTATGTT TAAACATTGT TTTTTTAGTT
     6781 TATCTATAAG TTCATATTCA TCTATTATTA AATCAGATAC CACATCTACA GGTAGTAATG
     6841 GGAATTGTAG GTTCCCATCT TCAAATAAAG ATAAAGCTGC AAAGTTGGCG TCGGCTATCC
     6901 AAGCTGTACT AAAGGTAGTT AATTCTAATA TACGTCTACC CTTAACGCTT AGATTATCCT
     6961 TATCATTCTT ATTTAGTATA GGTTCAACAT CATTGTAGCC CTCCGCAAGT AAATCGGCTA
     7021 CTGACTTACC ACCACCACCC CTATCCATAA ATACACGTAC TACGTTATAA GCAATACAAA
     7081 TATCTTGTAA AGAGGTGGTA ATGTCTTGGG TTGTTTTACC ATCTAATGCA AGTACTCTAA
     7141 CTATTTTATT TGGTTTACCT AATTTAATAA TTACTACACC GCATTTAGCT TTACCACCTT
     7201 GATTAGGATC TATACCTACA ATATATGAAG CACCATTCTC ACCGGTTAGT TCCATAGCGT
     7261 AATCTGTTAC AGAACATTTT TCTAATATAG AGGCCTTAAA AAATCCTTCA GAGTCAGATA
     7321 CCATTGCTGC TAAATATTCC ATAGCAAACT CATGACTAGA CATGACTCTT AAAGCGTTCT
     7381 CAATATTCTT AGGGTCCAAG AACCCATCAG GTAATGCAGT ATGAGGTATT TGAAATACGG
     7441 CGTGATCTTT TGAACCTTCT TCAATCTGAG TCCAATATTC CCGCATACGT TTGTACATAT
     7501 GATTAAACTT GTAATATCCA GAAGAAGTAC CTATCATTTT ATTAATTGAG TCTTCTTCAA
     7561 AATCATCCTC AAAAGCTAAA CCTGCTTCAA TCAAAGAACG TCGTCTCTCT AACTCCCTAA
     7621 CTTTTTTCAT AGGGTCAAGC TTGGTTATAC TCATTGGTGC AAGTACAGTT TCAATAATTT
     7681 TAGAAGGTAC CTGAGCAAAC TCATCTACTA TTACACAATA AAAACGGGAG CCACGGATTT
     7741 TACCACCGTC AGCTCCCAAA GGTAACGCTT CAATGAAGGC CCCATTATGG CCTCCTATAG
     7801 ACCTAAACTT TAAATAGCAT GTGTCTGACC CACGTATAGG TCTTTTTTCT GTAGCCGCCC
     7861 TAAGAATAGG TGAACTGGCA TAAAGCTTTT CTATTTCAGC AAATATCATT TTTGCTTGTC
     7921 TAAAGGAAGG GCCTATTAAA CCAACACGAT AACCTGGATA TAATAATGCT AATAAAGCGG
     7981 AAAGAGTTCC AGATAAGAAA GTTTTACCAA AACCCCTAGT AGCAACAGAC AGTATGTAAG
     8041 GTTTAAACCA CATAGCCTCA AATACAATTC GTTGGACCGG GGCTAGGTCA ACACCAAGTA
     8101 GCTCATAGGC AGCTATACAA GGATTCTCCC TGTAAAACTC TATAAGATCC GGACCTTGTT
     8161 GTAAAACAAT ATCCATATTT TTAGTTAATT TAGACATTAA TCTACATCAT CCTTACAGGT
     8221 ATTTTCTTCA AGTATTTCAT TTATAGGTGC TTGTTCTGCC CGCATTTTTC TAGCTTGTGC
     8281 TTCTAGTTTA AGTTTTTTAT TATCATCAAA ACCCACAGCT AGATCAATAA TTGAAAAGCC
     8341 TTTAAACTCA TTTACATCTA CACGGTCTTT ACGTCTAGAA GCTAGGTTAT CCTTAATTTT
     8401 ATCACTCTGT TTCCTAAGTT TTTCCATGGA ACTTGAATAA TTTAAATGAT CAGTTGCTGA
     8461 GCCTTTACTA GACTTAAGTA GTCTAACTTC GATTACCTTA TTAGTAGCAA GGGTTAAAAT
     8521 ATCATCTACA TCACTAGAGG TTAAGTCATC CTCATCAAAA TCTTTAAGAT ATATGTCGAT
     8581 AAGTCCATTG TAAATAGGGA GTTCATCTTC TTCGAACATG TCATTAATAG GCATGATCTC
     8641 AGTTAATAAC TCCCTAGCTT TAGGTGGACT TTTAGGTCTG CCTACTTTTG CCATATTATA
     8701 ATTTAACCCC CAAGGCGTGG CATACTGTGT CAAAGTCTAA ATCAATATCA TCACATTGTT
     8761 GTCTTAGTTC ACAAATATCT TCTGGACTAT TTAGTAGCTG TGATATATGA GGATTTTCTT
     8821 CAACACTAAT ATTATATTCT ATAGATATTT CCCGATATCT CTTTGAGTTT AAAGATCTCT
     8881 CAGTACATAT ATCTGTTGTA GCATCATACT CTGTCCTAAT CTTATTAAAC CACTCTCTAA
     8941 CTTCTTTTGA ATTTTTTATT TCATTTTTAT ATTGTAAATA CAATTCATCG GATAATGGAT
     9001 ACATATTTCT AAAATATTGC ATTAGTGTTT TAGAAATCTT TTCTTTTGTA GACTCTGAAT
     9061 GATGCTGCCC TTTTTTAGAA TCACTAATTG CTTGTTTACT AACATCACTA AGTCTAAAGC
     9121 CTAGTGGTCG TCCTCTTCCC CTTGTTGGTT CATTATCCAT TTAATTCCAC CTCCTTTAAA
     9181 GAGGAGTATT TACCACATGA CCTACAAATA ACACCAACTG CATTGGTATG CACTAATACT
     9241 TCAGCGTCAC AGTTAGCACA TAATTTAATA GTAGTTTTCT TTGCACCACT AAATGTAGGT
     9301 TTAGAAAAAG AAAATGGAAG GTTTTTATGT TTATCTACAA AAGAGGATTC TTTATGAATT
     9361 CTTGCATTGT GTTTAGCTAC ACCACCCTCT GGTTCGTATC TTCTTGGTGC ACCTGGGGCC
     9421 AACTCAGAAG ACACTGTAGT TTTAGCTACA AACTTATTTA GATCTTTTTT AAAGGTTTCA
     9481 TTAACCATCA AATCTGTCCT CTTGTTTAAC TGTAAGTGTT TTTTTACTTG CTACGTAGTC
     9541 AGATAAGTAA ACACATAGCT CCTCTGGTGT ATAATCAGAT AAAGGTTTCA ACCAAGGTTT
     9601 AATACTCCAC GGCCCATAAT GGTACCCGAC ACAACTTCTA ATCATATTGT AGTCTTTTTC
     9661 TGATACCAAT TTTAAATCTC TGTAAACCTC TTCTACTAGT TTTGCCCCCA AGTCTGGGTG
     9721 CCATTTCACA GTATGTCCTG ACTTTTCAGT ACCTTGTTTT CTAAGATCAT GTAAAATACA
     9781 AGCAGATATT ATCTGGTCTC TATTATGTTC ACAGCTTAAA CCCCTAGCAA GGTCATAGGC
     9841 AATAGTTACT ACTCTTTTAG TATGTATAAT TGTACCATAA CCTGAAAGCT CATCTAGAGG
     9901 ATGGTACTTA CCTGATGTAG AGGCTGGGGC GGAATAAAAT ATATAATCCG GTGCCATCAT
     9961 AACACAAACT TCTGTAAAGC TTTTTATATC CTTGTTAAAA ACCAAATCTA ACTCAGACTT
    10021 AAGTGCTGCC AATTTCTCAT CTGGAGATAA TTCCATAATT TCAACTCCTT TAATAAATTT
    10081 AATAGAAAAA AAAACAAACC TACTTGTACA TTACATACAA TATTACATAT TATAACACAC
    10141 AAGTGTAATA ATTACAAGTG TAAACTAAAA AAATTACATA CCATTACAGT TTAGTATGTA
    10201 ACTAGCTGTA ATGATATGTA ATTATATTTA CAACTACATG TATGGTGGTA GAGCAAGCTC
    10261 ATCCTTATCC AATGCTATTG GTCTTATATT AGGAGAATTA GCTTCCACAT TGTAACCAGG
    10321 TTGTGGGAAA GACTCTCCAT GGAACCTACG TAAATTGTTA TTATTAGTAA GACCATCCAT
    10381 AAATTTAGCT TTACTATCTT CAATAAAAGG TTTCTTTTCT GTTAACCTAA CCCATCTAGG
    10441 TAATTGATAC TCAGTTATTG ATATTGGCAT AATATCACCT TAGATTTTTT CGGTACTATC
    10501 TTTAAATCTT TTTAAGAAGT CGTCAAACTC TTTTTTGTTT TCAATACTAG CCATAACTTT
    10561 ATTACCATCT GGACCTACTG GAGCTTCTTT AAAGAAGTTT GCCATGTCCA TAACAAAATC
    10621 AGGAATCATA TCACCTTCCC ACTCGTAGTT AATATTCATG TATTGATCTT TACCCTTCTT
    10681 AATACCTACG GATGCGTAAT TGTAACCATT CTTACTTTTA TATAAACTTA CATTCATTAT
    10741 TTCCCCAGAA TTAAATGCTA GGGCATATTT TGTATCTACC ATACTTTTGT CCTCCATATA
    10801 TAAGATAGTT GATTTCTTAG ATCTTCTAAT GTACCATCAT TAGTGATACA AACTCTATTA
    10861 TCATGCGACA TAAAAGATGG TAGAGCATTT TCAGATATGT GTTCTTGATT ATTAACAAAA
    10921 GTACGGTCTT CCCTTTCAAT ATGGATATGT AGACCATTTG CTTCATCTAA AACCCAATCT
    10981 ATTTCATTAG CAAATCTTCC ATCAGTTATA ATTGTATTAG CTGCGTCACT ACCAAAAAGA
    11041 GCATTACTTT TTATAACATT AACCCAACAG TCTGGGTTAA TTTTTCTAAA TACATCTGTA
    11101 CCAATAAACT GCAAAAGCTC CCTAGGTGTC CAAAATCTTT CTTGTTCTAG GTGGATAGCT
    11161 GAATGTATTT TAAGCCCCTC AATAGGCTGT TCCTTAGCAT CACCATATAG CTGTTCCTGG
    11221 GTTAATAAAA AACACTTACC TAATATATTT TTAAGAAAAT CTGCATAAGC CACAACTCTA
    11281 ACAGTTTTTT TATTTTCATA AAACATATCT CTTAATATAC ATGCTACTGT ATCCTTACCT
    11341 GACCTTGCCT TACCACTTAA TACTATTATC ATATCTAGCC TTCCCATTTA GTTATTAAAT
    11401 CACTATGTAA TACTGCCAAA TAAATACTTT GATACTCCTC AAACAATGTG TCGTTTTTAG
    11461 AAAACAATGT AGATATATCC ACAGTTACAG CAGCATTTGA TTCTATGAAG TCTGTAAATG
    11521 TTTTTATTTT AGCCTCTAAA GTTCGAAGTA GATGAAGTGC TTCGAACACA CTAAGTTCTA
    11581 CATTACTAAC ACTAATATAT GTTTCTTTAT TTAAATTGTC TATTAATATA TCATGACTAC
    11641 GAATTTTACT TAACAACTCA AATTTATAAG ATACTGCATT AGTATACAAA TCAGGAGTTC
    11701 TACTTGTGTC AAAACTACTT ATGTACTTGA TATATCTATT TATAGTTTTT AGTTTGTCAT
    11761 CTAAGTAGCG CTTCCTTAAA AGTATTTCAC GTAGTATCAT ATTTAAATTA TCTCTACTTC
    11821 TGTAGCTTGA ATACCTTTTT CAGTATCTTT TAAAACAAAA GATATGGCTT GTTTAGCCTT
    11881 TAAAGTTTTA TAACCTTCCA TATTAATTAC GGAGTAGTGT AGAAAAAATT CTTGTTCTTT
    11941 CTTATCACCA TCAACAACAG CAAAACCATA ACCACGGTCA TTACTGAACC ATTTAACAAA
    12001 ACCAGTAACT CTCTCACTCA TAATAAAACT CCTAACTAAA AATAATAATT ATAGATTAAA
    12061 TAAAATATGT AATCCTCTGT TAATAACGCA TGGTTAGATT AATTAAGCTA AATTCCATAC
    12121 AGCAACTTCT GCTGCTCTAC GTCTAGTAAG CCCATTTAAA ACTTTACCCT TTGATTTATT
    12181 CCAACGTTTA AATTGTGCTG GAACTGACTT ATAATCACCG TTGTTGAGAT AGCGTAATAA
    12241 TGTAGACTTC TTAAAGGCAC CTAAACCAAT ATTAAATACT AGACTTATTA AGGCACACAA
    12301 CTGGTTATTA CTAATAGGTA CCGTGACTAA AGACTGCACA CCCATGGTGA ATCTTCTCAA
    12361 GTCATCGTTT AACAAAACAA CTGCTTCGTC CATGGTGATA CCTTTAGGGT AAATAGCATA
    12421 AGCTAAAGCT TTGTTCTCTT TACCTTTAAT TTGTCTACCA TAAGCATCCA AAACAACATG
    12481 ACCCCAACCT ATAGTCCAGT ACCCAGCCGG GCATAAATAT GGATCTAGAT TAACCGTTGA
    12541 TGGATCTCCA TCTAGTATAC CCTCGAAAGC TTTTATAAGA TTAACCGCAT TAGTTAGATC
    12601 CATAATTTAG TCACTCTTAT TTTTTGAAGA TTTAACTTCC TTAGTTGAAG TTTGTTCGGC
    12661 TTTTAGTGCC TTTATAATAG ATTCTTTTTT AGCAAGTTCT TTATTAACCT TATCTAGCTC
    12721 TGCTTGTATA GCCTCAAACT CAGAAGCAAC TTCATCTTCT GTATAAACAG TAGCTTCTTT
    12781 AGAAGCCTTT ATTTGTTTTT GTATATCTCT AGGTGATTTA ATAACTGGTC TTACACGTGT
    12841 ATCTGAATTA TCTTTATTAT ATTCCATATC TTTTCTCCTT AAATGATTTT ATCAACCAGA
    12901 CCATACTTAA CTGCTTCTTC CGCTGTCAAA TAAAAGTCTC GCTGCATATC TTTTTTAATT
    12961 TTGGCCAACG ATTGACCGGT CATAGCTACG TACTGCTTAG CCATCTTATC ATGAAGTTTT
    13021 TTTAATTTTT CCACTTCATT AAATATATCC CCTGCCTTTC CTTGAGTACC ACCTGAAAAT
    13081 TCATGAATCA TAATTTCTGT ATTAGTTAAC ACGGAGCGTT TACCCTTAGC ACCAGCGGCT
    13141 AGTATAAAAC TACCGGCAGA ACAATTCTGA CCAATACCTA CTGTACATAC ATCCGGCTTG
    13201 ATATAATTCA TTACATCGAA TATAGCATAC ATAGATGTTA TGGCGCCGCC TGGACTATTG
    13261 ACATACATAT GAATGTCCTT GGCATCGTCT TGTGAACTAA GATACAATAA CTGTGCTACT
    13321 GTATTATTAG CCATCTCATC ATTAAAAACA CCTTGTATGT ATACTATTCT ATCCTTCAAT
    13381 AATCTACTAA AAATTTCGTA ACTTCTTTCT TCTTTTGGGT TGTCGCCTTC AATAACATAA
    13441 GATAAATTCA TAATTGTCTC CTTTAAAAGA TATTAAAATA CTACCAAACT CGTAATTACT
    13501 ATATTATAAC ACATAATTAA AAATATGCAA CCCTTATTAA AGTTTTCTTT CAAATACTAT
    13561 GCGTCTTATA CCAAACCAAC TTTGTGGTGC ATAATAACCA GTTATTCTAC ATATCATGTA
    13621 TTGATATTCA TTTTCATTAT CAAATGTAAA TATATTCGGA GATGACATAT TATATGGTAT
    13681 ATGTTCTGGT ACAGTTATAG TGGTGATGTA TGTTGTACTA CTCATGTCAT TGCCATCAAC
    13741 ATTAACAAAA GCTGTATATG AATTTGAACC ATATATCTCT AGAGTTTTAA TACCATTACT
    13801 AGTTGTACCA CCACTATTAT GTGAGTTTTC AATATATATT CTATTAGGTA TAAAGGGTTC
    13861 AGCATAGGCC ATATTAAACT TTTGAGGTAG AGTTAGAGCA CCAGAACCAG CAATGAAACA
    13921 ATTACCTTCT AAAGCACCTA AAAGATTTTT AGATGGGTCT GCCGCATAAT GAGCTGCGTA
    13981 ATTTGAGCTG AAAACTGTAG AAGATACTAC ACTAGCAAGA TCAAATGAAG CTGGATACAC
    14041 AGGAATACAA TTATACGGTT TTACATTTCT AAAAGAGTGA TCTACGGGTA AATTAGCTGT
    14101 TAAGTCATGT TCCCATGCCA GATAACCTTC CATAACTACC CTATCATATG CCGTGGCTGA
    14161 CGATGGTAAT ATTACTAATT CTTTTATAAT ACCCTTCATA TTAAACTGAG GATAAGCAGC
    14221 ATCGTAGTAG AATAAATCCA TAAAATTCCA GCTTTGTAAC TCAACACCCT CTAAACATAA
    14281 TATAGAAAAC TTATTATATA GTGCTGTATA TACCTGTACC CTATCCGTCC ATGGGGAATA
    14341 AATACCATCA TTGGTAATTA TTGGATTACC AAAATTAGCA CTAGTTTCTA CAGCTCTATT
    14401 ATACTCCCCA GCCACACCAT ACCATGCCTG ACTGCCTGAC CCAAACACAA CAAATATATC
    14461 ATCCAGACTT TTTAACACAA TGTAAATATT CTGTAGTGAT TGTTTTGGCC CAGTTATACG
    14521 CAAAGTCTGT GTGATACCAT CAAAAAGTAT ACCGTCTATA GTAAGAGATG GTTGTCTAGA
    14581 AGGTGTAAGC TGTATAGCAT CTCTATTGTT GCTTGATTTA TCTCTCCAAG CAGCTACCCC
    14641 ATCCACAGAT TCCTCAACAG TCGCTAGTTC ATTAACTGTA AACCAGTTAT CAGTATACAC
    14701 CAAATCAGGT GTCCAAAATT CCGGTACTGG TGGCGGTGGA GGTGGTAAAA CAACTGGTGG
    14761 TAATGTACCT GCTGCTGGTA CCCTATCATA TATTATAGCA TTAAACCCTT CTTTAAAAGC
    14821 AACAACTGTA TAATAAGATT TACCTATTTC TAAAGTATTA AATCTAAAAT AACCATTTTC
    14881 ATCCGACTTA GTTATATCAA TTAATAAGCC ATCTACATTA TAATATAGTC TAACTTTTAC
    14941 ATTTGGCCAT ACAGTACCAC TAACAGTCAC AGTTCCTTCG ATATAACCAT CTACATTAGT
    15001 TGTTAAATCA CCATTGTTAT ATGTTGTAGA AGTTCTCTTA ATAATATCAG TGCGATCTAT
    15061 AAAAATAACA TCAGGTGTAG CACATATAAA TGTATTTTGA GCTGAGCTAG CTAGAATAGA
    15121 TTTTAAAGAC CTTTTCCAAA CATTATATGC AGCTATGAAA TCAGGTACTA TATTTTTTGT
    15181 TATATGAAAT TTTTGTTCTT TGTAAGCCCA TAACATATAA GGGTCAATAC GTGTATATGT
    15241 ATCTACTACC TCCTGAAGCT TAAAAAAAGT AATCTTTCGT AAACCTACAT AACTTACACT
    15301 ACCATAAGAG TCTGTAATTA TTACTACGTA ATATCTAAAA CTTCCTGCCC CTACTACATC
    15361 AAAATATTGT AGCACCTCCT GTGTAGCGTT AGCTGTATGT TCTAAAGCAA GATAACTACC
    15421 TAATAAGGTC AAATCTGTTA CGTCACTACC TGTAGTGTTA TTAAAGGCTG TTGCTGAATT
    15481 TGTACCATAT AAATTAAAGT TTTTAACACC TGCGTTTGTT GCTGAACCAT TGGTGTGGTA
    15541 ATTTACAAAA GATATTCTAT CAATAACATA TTCCACGCCT AAGTCTGTAT TCAGTTTCTG
    15601 AGGAAAAGTT GCCGTTGAAG ACAACCAGCA CATATTTGCA GAAGCATTAA TTATCTGCAA
    15661 ACTTGGATCA ATAGCAAACC ACGGGTAATA ACTACTGGAA TAATATGACG TAGCCTTTAC
    15721 AGAGTTTGTA TCAAAGACTA AGGGATATTT TGGTACAAAT ATAGCCATAT TATTATGTCC
    15781 AAGTTGGCGA TATCTCTAAC ATAAGTTGTC CGAAGTTAGT AGTTGCAGGA CACACAGTAA
    15841 ACGCCATAAA AGTACGTCCA GCTAACTCAC CATTCCCCTC AAATATATCA CCATTATTCA
    15901 AAGGCACACT GTGTAAAGGA TTCCATATAC CATACATCCT TCCACGTAAT ACGGCCTGTG
    15961 CAGCAACACC TATACCGTCT CCTACTGTGA CTGGGCACAT ATATAAACCC CCATCAACAG
    16021 GGTTGGGATA AGGCATTCCT GTACCAGTAA AACCCATACC ACTTTGGGCG GCTTTAGAGT
    16081 AATCACCCAT TTTACCTTGA GGTACTGAAG AACCTACTTG CGTATAGTTT CTTGCAGAGT
    16141 ACATATAAAA TAATGAGGTA CTTAATATTG AGTTTAGATT AGATACTAAA TATGGGAAAT
    16201 ATTGATATTG GTATGAACCA TTGTTACTAT TAGCTGAAAG GAAAGTATTA TATTGATCAC
    16261 CTGCTTTATA TGAGTAGTAA TCACCAAATC CCATAAAAGA ATAAGCTCCA TAATCAGTGC
    16321 CTGTAGTGTA TCTAACCCAC ATATATATGG TTTTATCATC TGCTACAATA ACCCAATCTC
    16381 TGAAATTGAT AGCATCCGTA GTATTGGCTT TCTGCCAGTA TAAACCACCA TTCATTTGTG
    16441 CAGTTGTTGG AAAAGGTCCT GTTCCGGTAC TTACAGCTGA CATAGCTTCA TAACCAATGC
    16501 ACCTTGCTGA TCCAGTGTAA GTATCATTAA TGTGTAGGTA GTGTTGATTA CCACCACCTT
    16561 GCCTATATGC AGCTAAGTTA GTACCTGAAT AAGCTTTAGT CCACCCAGCA CCAGCTGATT
    16621 TTATTGTAAT AGTTCCAGTA GCAGGTGAGG TAGATATACC TGAAGCGGTA TAATAGAATG
    16681 AGAAAGCGTC TATAATAGTT ATAATATATT CACCATTATA TCCGGCTTCA TTGGCCCCGG
    16741 CAACAGTCTG TCTAGAGTGT GGTTGTAGTC CGTGTGCTTG TCCAGTAGCA GCGGTAACTA
    16801 TACCATTACT ATGGGTCATA GTTATAATTG TTTGCTGACC ATAACCATCG ACTAAACATG
    16861 CATCTAATAC TCCTATAAGA TAACCTGCGG CGCCATATAA TGTAGGAGCA CCGTAATCAT
    16921 TATGTCTATA AATTTTAACA TTACTCATTT TACTTCTCCT ATATTAAAAA TCAAATATTA
    16981 GAAACTGTTG GTTCTATTAG AAAGAACTTA GTACAGTCTA ACACTATATG GTCTAAGTCA
    17041 ATACATAACT TTGTACAGTA CTCATGTGTA AAGCTATCAA AACCCTCTTC TGGGGCATTG
    17101 GAGGTGGCCT CTTCAGTTTC ATCCACATCG TAATATTCTA CATCTAGACC TTCCAAACTG
    17161 ACTACCCTGG AAACTCTATG ATCACAATGT TTACAAAGTG AGTTGTTAAG CATATAAATA
    17221 GGGTCCATCA TTTTGGCTTC TCCTTATGCG CTCTAGAAAC TGTTTCTGGC GTTTTATGTG
    17281 TTAGTATTTT ATTTTGCTTA CGCATCCTCT TTATCTTACA ATTAATAGAA TCCTCATCTC
    17341 TACCTGGCAG CTGATCCATA AGCTCAAAAA TAGTACTTGT AGCGTAATTA TCTATTAATA
    17401 TTTTTTCTTC TGAAAAAGTC CACATCTTGC TCATATAGTT CCTCTTCTAA GTAATCATTC
    17461 ATGGAAGTAC ATATCTTTAT TTCATTTAAT AAGTCTTTCA TTATTAATAA AGTCTCTTCC
    17521 TGTTCGCTTC CTCTAGCTAT GGCTATATCT AAACTAGACC CAAGAGTATT AATTGTGGAA
    17581 TCTAAATCAT TAATAGATAT TTTACGTGAC ATTGAATTCT CCAAAGTGTG CATTATCTCC
    17641 TCTAAAATAA GTTAACATAT TATATTTATA ACTTGTTGTT ATCACAAAAT AGTTACAGTT
    17701 TATATAACAA AACTAACCTA TATTAAAGCT TAGTTAGTTT AATTACTTCT GATGCCCTGC
    17761 CAGGTGGGTG TATAGGGGAT TGCTGAATAT ATAATTACCT GTCCAGACGG AGCACTAACT
    17821 TGTGTACCTG CTGTATTTAC AAAAACCATA TTCAGTACTT GAAAGTAGTC AGTACTTTTT
    17881 GATAACATCA TTTTGGTATA ATCTGGGATG GCCATAGGAT TAGTAAATTC AAACGTGGGA
    17941 GTTGTTGTTA TGTAAACCTT TGTTCCATCT ATTGTAGTTG GATTCTCAGT ACACCAACTT
    18001 AGACCAAAAG TCGTAGAAGA TACTGTTATG AAGAAGTCTT GTATGAATGC TACAGTCTGT
    18061 AGATTATTCT GGTCCACACC TTTAACTATT ACCTTGTAAT ATCCAGGTTC TAAATTATCA
    18121 TATCTTAAAT TATTATAATC AGTAGGTTTA CTACCTAATA AAGTTAATGT GGTATTACCA
    18181 CAAGAATCAC CTAGAGTTAC TTTATGCATT TCTACAAAAA AGGAACTATA GGTGACTATG
    18241 GTATCTTTCC AAAATACAAA TAAAGTTTTA GCCTCAAAAT TATAATCCCC GTATACATCA
    18301 ACACTTAATG TTTCAGAGTA TACGGGTTTT ACTAATGAAA GCAAAAACAC CACCATTATA
    18361 AGTAGTTTGC GTATCACCAA TTTATTCCTT CAAGTGAATA CCAGATGGAA GAGGTGGTAA
    18421 TGTTTTTGCG TAAGAGAAAG GGACGGCTGT AGAACTTCCC CACATATTTG TGTAAGTTAC
    18481 GGCAACAACG TTGTTACCAT TAACGGAAGA GGCTATATCG AATACGCAAA TACTTTTGGT
    18541 GTCATCTTCT TGTGCGATAG GTGCTACATC CACAGCTGAT CCACTATTCA ATGTAAATTT
    18601 ACATGTAGTT ACGACATCAG ACGGGAATTC TCCAGTTACA GCAAATGGAG CAGCTACAAC
    18661 AGGAGAGGCA AAGCATACTA CAAACAACAT AGCTATACAA CTAAGTAGTT TTTTCATATT
    18721 TTTCCTCATT AATAAAATTA ATAAAATGTT ACCTGAATGT GATAAAAACT AACTTACCAC
    18781 ACTTATAGTA AGTAAGTTAG TTTATTTTAA TATAACCTAA AAAGTCTTGT CCTGTAGTTT
    18841 TTCGGCTAAC TCTAGTAAAG CACTTCTATA AGAATATTTT AAATTAACAT ATGCCAATGA
    18901 TGGGTGAGGT AAGGCTCTAA GTAACTTGAG TAAACCACTA TTGGAAGGCT TAACACTATA
    18961 ACTCTGGATT AAGTCTCCAG TCATAATTAT CTTTGACTCC TCCGTGGCCC TACTTAAACA
    19021 AGCTGATACT AAGTCTATTG TACATAGCTG GACCTCATCA AGTAATAAAT AGTCATCCAT
    19081 TAAACTCAAA CCTTGTATAC TATTTATGTC TATAAGTTCA AAAAACTTAT TAAACAATTC
    19141 TGTCTTTACA AAGTCAAATG ATTTACCCTC TTTAGATTGC CCTTTAGTGT TACCATAAAG
    19201 ATAATATAAC GAACTAAGGA AACCCATTGC CCAAGAAAAC AATTTATCAT CAGTTGTTCC
    19261 AGGAAGGAAC CCAATGTTAT ACCTATGGTC TATCCCTATA GGAGGCCTAC TTATAAATGT
    19321 CTTTTTATTG TTTGTAGCTA AAGCATAAGC TGAACTAATT AAACTTTTAC CTGAACCCCA
    19381 TTTACCTGTT ATCAAAACAT TATCAGCGTT GGCCAAAGCG TAGAAGGCAC ATATCTGATA
    19441 AACATCTTTT GATTTTAATT TAAAGCTTGG ACCTTCTATA ACTCTATATT TTGGATTGTT
    19501 GTCAATGCGC TCAAACATAA ATGTTTTTGG ATTATTTGCA TATACTGCTA TGTCTTCTCC
    19561 TAAAGGGTCT TGAACAAACA AAAAGAACCA GCTATGTCTC GTAGCCTTCT TAATATGTTC
    19621 AATCCAACCA ACCAAGTCAT CATAACTTTT ATCGTAATAT TTTTGTAGAA AACAAAAATC
    19681 TTTTGGTAAA TCAGCTTCTT TCATGTAGAC ATACGGATCA AATATTCCGT TGGCTATATT
    19741 ACCATACATT TTAACTGGTA CACCTTTACT TTCAGCTATG ATACTCATGG ATATATCTTT
    19801 AGTAGCTAAA GACGCGCCTG TCTGTTTAGC TGCTGAGATA ATTAAATCAT CATTACTTGA
    19861 TATGTCCTGA GTATTAACTA CAAACTCAAT AACACCTGGA TTGGTCTTTT GGAACTCTTT
    19921 AATAGAGTTA ATAGCTGCCC TGGCAGAGAA AGATAAGTCT GGATTGACTT TATGCTTATC
    19981 TAATTCTTTT AACACCACTG CTGATAAAAC TATACTAGTA TACTCTTTAT GAAGTTTAAA
    20041 AAGAATATTA GGGTCATCCA ACAGTAAGTT AGTATCTACA AGTATTTTCG ACATTGAGCC
    20101 TCCAAAATAG AAAGGCGCCA ATACTTAATT AAAAGTACTA GCGCCCGTTA GTAGTAGTGC
    20161 CTGGAATGTT ACTAAAAAAC CAAATATAAA TCCAAGCGAT TAAAAAAACA ATTAAACTGG
    20221 ATGTCACGAT GACATAAAGT TTTCTTACTA AATTGTATAT GTAGGTTACT CTTGGTACTT
    20281 GAAAATTAGA ATAGATTTGT ATAAACAACT CATACAGACG CTGTTCCATT AACTGTAAGT
    20341 CATGTATTAC TACTATACCA AACATTATAA GTGATAGTAA AATAAAAGAT ACAAATATTC
    20401 CTATAGGAAA GTACATACCG TTTGCTTGAA ATTGCTCGCG GGCTGGATAA ACTTTGCCAA
    20461 GAAGCGTTAA TATAAATACA GAAGAAGACA ACCACCAGGC TAATCCTGAA CTCCAAGTAA
    20521 GAGTAATTAA AGAGAAACTA TTACTAATTA CTATTTTAGA TACTTCAATA TCTGTAGGAG
    20581 TCATTAATGC TTAACTTTTT TTGTGGCGTC AGTTTTAATA CTAGGTACTT CGTAAGACTT
    20641 TACTTCTTGA TTATTAGATT GTGCTTCACT ATTAATATCC TTATTATTTT TCCTTATTAA
    20701 TGAGGAATTA CTTAATAATA AATTTGTTAA GCTATTCATC TGGTTTTTTA CATCAATGTT
    20761 TAGGTCTTTT ACTGATGTAG ATAGATCACT AAAATCTGAT TTCATTTCTG ATAATATTTC
    20821 GTCATGTCCT GCTTCTTTTA AAGCAAACTT TTCGAATGTC TTGTTTTGTA GAGTTTGTAA
    20881 CACATTAATT CTTGAGTCCA TGTGAAAATA CAAACCTGTC ATTGTTGCCA TGTAGATTAT
    20941 TATAATGTAC ACGGCAAACT TTTCTATTTT TAGTGCTAAG CTTGTCATGA TGTTTGTATC
    21001 TCCAAAATTA AGTAAAATTA TAAGTGGTAC TCACAATATA CTTCCCTCAC ACTTATTACA
    21061 GGTTACTTTA ATTGAGATAT TACTACTATA TGTACTATAT ACTACAGTTG TGCATTGTTT
    21121 TGCACAATAT TGTGCGTTAT CAGTTAGTTG ATAGTAAACT GTTTTTATAT AAATTTTTAA
    21181 TTAATCTAAC TTCCTCAATA AAACCATCTA TATTCTCTGA ATTTGCAATG ATAGCACCAG
    21241 CCGCTAGTTC GAATAGGGTG CTTTGTTTGG AAGTTAACAA TTCAAGTTCT GATCTTTTCT
    21301 GTGCTATAAT CTGTTGTTCC CAATTATCTA AAACTAGATC TACAAAAGCT TCCTTATTAG
    21361 GCATAGCTGA AATTAATTCC CTAAACATTA CTAACGTAAT AGTTTCAATA AAGTCGTTAG
    21421 TGATTTGTCT GGGTTTGTTG GTTAGTTTAG ATAATTCGTA CATAATTTTA GCGCTGTTTT
    21481 CATCCATTGT AATTCTCCTA TTAGTTTTTG TTAGTTGGAT CTAAAATACT TAAACGTCTG
    21541 TTAGTTAGAT CGTAAGATAG GTCATCAGCG AAAGATACAT CATCTATTAT GATAAAATCA
    21601 ATTGTTTTAC CTCTAAGACT AGAGGATCTA AGATTAGACT CAACTACATC AATGTTTGTG
    21661 TAGTTATTTT TATTACTATT TCGTCTAAAA CATTTCAAAC CCATAATTAC TCCTTACTAG
    21721 TTATTGTACT ACTTGGCTGT TTCAATAAAA CTAATTATAC ATCATTAGTA CCTACTTGTC
    21781 AATGTTTATG TACTATATTT ATTACTACTA TAGAAGGTTA CTAAGAAGAG ATGTTTTATA
    21841 AGTTGTTAAC TACATTAACA TATAATAACT AATATAACAT GTATTTGTTG TTATGTAGTT
    21901 GTTGTACTAC ATAACTTGAT AGAGAGAGTG CAGTGAGTAC TTATGCCCCC CCATGTACGA
    21961 AGATTAAAAA ATAATACATC GCACAAGAGG GGCAGAAGAA ACTTGATTAA CTTGACGTCG
    22021 ATCGTTTGTT TCGTTTAAGG GGAATAACGT GCCCAGGTCT ACCTTTACCA CGCAGAGACT
    22081 AGTCCTATCA CCAAGTCTCT TACCCCTTAT TCTGGATGTT TCCATCTAGG ACGGCTGGAT
    22141 GCAATTTACG CACCCTGTCA GGGTTTCCCT ATTAATTTCA TAGCCGGGCG ACGCTATACC
    22201 TGCAAAGCAA TTTATTTATT GTTTTAATTA AATAATTCCT AATGCACCCT CAAAGGCTTT
    22261 ACAAAATCAG AGGGATTTAA ATATTAAGAT AAGTATGTAT ATAACAGCGT ACTATAAAGG
    22321 TTGCATTTAT ATTTCCAGCG TTGGCGTCTG TGCGTGCTAA TTTTATTTGT ATCATAGAGG
    22381 ATAAACCTTT ACCTGTAGTT GATATATCCC CAAGACGTGA TATTTGGTTT AATGTACCAG
    22441 AGGTATAAGT AAAAGAATTA ACACCTGCAG TGGCAGTATT AACTACTATA TTAGATGACC
    22501 ATGTAGTTAC TTTAGGTTGG CCTTGTCCCT GAACACGGTA TTTAAAGGTA AATGTTCTCG
    22561 CTACTGCAGA AGGTTGCTCC CAATGGATAT GTAGTTTTAG TGGTGTATCT AATACAGCTC
    22621 TATGGCGTAG TTGCAATGTG ATATCTACTA TATCACCTAA AGTAGTTATA GACCCATCTG
    22681 GCTGAAGCAC TACACACTGC TCATCAAAAT CATAATCAGC TTTTCCTGCT ACTGAGTATA
    22741 GGTTAGCCCC TGTTATAGGT CCTTGTAGAT CATCATACGC TGTAGCGGAG CCTTCTAGTT
    22801 TCATTGAACC ATCTGGTTCT ATTGTGAGTC TATCAACACC ATTTCCTATA TGTAGTGGGT
    22861 TAGTTAAAGC TGTTACATCT ATGTTTGTCA TATCTATGCT CCAATTGTAA GATTATCACC
    22921 ATTAGATACT AAGAAACTTC CATCACCGTC TACTAGATAA ATTGTGTTTA TTATTATCTT
    22981 TAGGTATTCT ATGATGTGAG CAGCGTGCTC ACCAGTTTGC GCTTCTGAAT AAACTAATAC
    23041 ACCACGGCTT CCTGCAAAGA ATGTGGGGCC GCTACCAAAG TTTTTTAAAG TTAATCCCGT
    23101 AATTACTTTT GGTACACCTG TTGATGTGTA TAAGGTATGA TCTACATCAT TAACCCACCC
    23161 TGAATAAGTT CTATAATCAT CAGAGTCCGG TAATGTGTAG GTGTCTGTAT CACCTATATA
    23221 GTTTGTGGAA GAACCACTAA CGTGTATTAT GTCGTAGCCC CCAATAACAC CTATTAGGGG
    23281 TTTGTTTAAC CCAACTATTA AGTGTCTATT AGGTAATATA TGATGTCGTT TTAATAGTCC
    23341 GAATTGAAGC ATGATTAAGC CAAATGAAAT TTGCCGGAAC TGGCTGGTTC ATTGAGAGTT
    23401 ATTGTGTCTG CGCCATCAAC TGTGAAGCTG TCTCCTTCTA CTAAAGCTAC TACTGTCTCT
    23461 GTACCATCTT CCCAATTTAA TGTTATATTA CCATCTATAG CACAATATAT TAAGTTTGCT
    23521 TCAAAACTAC CAGAGGTTAA ATTAATGAAC CCCTTCCTTA AGGGCATTGC TTGTACAACA
    23581 TTATTTTTAC CAGTATAAGA TAGTGTCTCC ATCTTCTCTC CTATATGTAT TTAGACTTTT
    23641 ATAGAATAAA AGGCACTCTT TAGAAGCAGT GCCTTAATAT AGTTACTTAA TTAAATCATT
    23701 TTTTTTTTAT TCTTGACTTA TGGACCTATC TAGTCTCACC TTAGCCGTTG CGTTAACTAT
    23761 TTCAACAACT TTCCAGGCTA CAACCAGCTT ATCACTATCC AACATAGGTG TAGAATCAAT
    23821 TTGCTGCATC AAACTAGCCT TTACAAGAAC AATCAAATCA TTAAATGATT GCAGAGTAAG
    23881 TGGGTCTAGA TCCAGTTTTG CAACCTCGGC GCCCAAGATG GAATCTAAAT TAGCCAAGTC
    23941 TACTATATCC ATAGTACTAC CTTCTTTCAA TGCTAATAGC ACGTTAGTGA CTTGGAACGA
    24001 CGGTACAATC AACTTAGGAT TAGCGGCCAT AGTAGCCCCA ACAGATAACT GAATCAAAGC
    24061 TGACTCTACG GGGTCTACTT TACCGTCACC AATTGTAGAT GTTCCATCAG TGGCGCAACC
    24121 TTGCAACACC AAAAACACAC TTAATACCAA ACCTAATACT AATTGCTTTA TCTTCATTCT
    24181 GTTCTCCTTT ACTTAATTAT AATTAGACTG ATTGAGGTTT ATTCCTCAGG ATAGTACTTC
    24241 TTATTCAGCC TAACTAGTTG CCTTTCGGCT TCTTCACGCA TATCATATTC CTTTGTAACA
    24301 GCGGTCTCTT CTTTATCATT TACGACCACT CTATATTTAT AATTCTTAGG ATTCAACGAA
    24361 ACTCTAAACC ACGGTTGTTT TAAATCAGGT ATTTTAACTT TCATACGCCG CCCACTGTGC
    24421 CAGGTTTATA CATACGCTCT CCTCTCTTAT TAATTATTTA ACTTCTTTAC TCCTTTTATA
    24481 TATCTCAGTT AGTTAATTTG TACGGCAAGT TTTGGGCTTT TCGACGCACA CATATCTCCC
    24541 CTCTCCACAC GACCACTAGT AGCCCAACAC GCGGCTAGAG GCGAAATAAG GTACCATCAC
    24601 GACCAGTACC ACTAATAGCA TAGTAGTAGA TACTCATAGT ACAAATAAAC AGATAGGGGA
    24661 GGATTTAGGG GATGCTATGG TACTCTATTA TTACTACTAC TATTCTACTA TAATTATTGT
    24721 ACTACATGGC TGATTCAATA AAATCTATTT AGGAAGCGCT AATAGTACCT TGAACCTTAA
    24781 CGACGTCTGA TTCAATAAAA AAAGATTGAT CTAATATAAT AGTAGTAATA TACATAGTAG
    24841 TATAGTTATA GTACTATTAT CTATAAAGGA AAGAGGACAT ACATCCATAA CTGATACTAT
    24901 TTTAGTATTA AGGTGCAATT ATGGTACTTT AGGCTGTTAC AAAGACTACT GTATTACTAT
    24961 GGTACTGGTA CAAAGACTAC TTTATACCAC TAGTACTATA TTATTACTAC CTATGGTGGT
    25021 TGTCTGTACC TCAACGTGGC CCGGACGGAG GGTGGTGGTC GAACATGTAA AAAGAGCAAA
    25081 AATTTATATT TAGGGGCACC CTTATAGTGG TACATCGTTA TTAGGGATAT TCTTATTTTT
    25141 ATAGGGGCAC TCTTTGTTCG GAGGCCTTTA TAGTGGTACT CTTTTGGTGA GTAGATTTGA
    25201 AGCAATCTTC TCAATTTTAA CTAAAGCTTC TTAAAAATTT ACATTTCCGG GGGTTAACTA
    25261 CCCCCTCCCC CCTCTTAAAG GAGACATATC ATGTCAGAAA TCATCTTAGT TCAAGTTGCC
    25321 AAGTCAGTTT TCAAATCTTC TAACGGTTTC ACCTTTGATT TCAGCTCTCC AGGTCATTTG
    25381 GCGTACTTAA AGACCCCAAA AGGGTCTTAT ATGATCAACA GAGACTGTTT GGATGCTGAT
    25441 TTACGTGGAA CTTCCACCTG CCGACGATAT ATTGGCACCG TACCTGGTGA TAAACACGAG
    25501 TACGGTAACC GTTGGGACGT GTGTCTGTCC GTTATGAAAC GCACAGCAGT GCTAACATGG
    25561 TCCAAGAGTG TTAGATAATA CTTAGCTGTA CCAGCTTTTA TAGTGGTACA GCTTTTTTGA
    25621 AGGAGCAAGG CCCATTTCGG GCAACGCTCT AAAACTCCAA TTAGGAGCTT GTTATGAAGA
    25681 TTGAAATCAC CCAGGACGAC CGTGGTTTTG ACGTTGTCAC TATAGACGGC GTAGTAGCCT
    25741 CAACTGACGT TGCGGCCATC ATATTAGATG CTGTTGATTG CATCGAGACT TGCCAGTACA
    25801 ATGAGGCTAA CGCCTCTTGG GGGCCAGAAG ACGGTGGTAG CTGCCCATGT GGTGGTGTTA
    25861 CTTGCGATGG GACCTGTGAG CCACCGTTCT AATAAAAATC AGGGCCAGCT TCCATAGTGG
    25921 TCCTGTTTTT TTGAAGGAGC TAGCATATCG CTGGCTCTAA ATCCCCATCG TGCCTAAAGG
    25981 CACAAAGGAG TCTGTCATGG CTAAAGTAAA ACACGTTGTT AAACTCCGTG GCGTTGTTTC
    26041 TACCTCTAAC GGTATGGTTG TTGCCAAAAC CCATCAGGCA AACGAGGTAG AGGAGTTCCA
    26101 CGGTGACACC CCTGAAGGGG TTACCCCTTT CGTAGCCAGC TACTTTAAGT TTGCTGGTTA
    26161 CAAAGATGAG AGAACTGGCG AGTACTGCGC CATGTTCTTG ACTACACCCA AGGGCAGGTA
    26221 TGAACTTAAG TTCAATGCTG GCGCTGGTGT ATGGCAATGT ACTGCTAATG GCCGCAAGCT
    26281 TCTTGTGACC ATTAAGAAGG TGGTGGGTGA ACTCCGCTAC TGGGCGTAAC CCTGAAACTG
    26341 TACCAGCTTT CATAGTGGTA CAGTTTTTTT GAGGGAGCTG GCATATCGCT GGCTCTATAA
    26401 TCCAACGCCT TCGGGCAAAG GAGTTTGTTA TGATTACTGT TAAACTTACC GGCCACCTCT
    26461 ACGTTGGTAG TGCAATTGAG TCCTCTTCTG ATTGTGGCAC TTGTGACGGC GCACGTTGCG
    26521 AGGGATGTCA CAAGCGTTGG GTATTCGAGG GCACCACCTA CTACAGCTAC GAGTCTGCCC
    26581 TAGAAGCAGA GGCTAACAGC CTGTCTGCTT GGCAGTCACT GGTTCCTGGT GAGGAGCATC
    26641 CCTCCAATCC TGAGTTCACC CTTAACGCTG ATGGAGAGCT TGCAGCTCTT TGTTGGAGTT
    26701 GGGAGAAGGG TGACCATCTG GTGGTATGTA ACCCAGATGC AGCAGCATAC GACGCATTGT
    26761 ATGCTAAGGC GCTCAAGGCT ACCGAGTTGT GGGTATCCTG CCCTTGTGTT GACAAAGCAG
    26821 ACCATTGCTA TGCCAACGAC TGCAGCATCA TGGGATGCAA TGATTCCAGA TGCAGATACG
    26881 AGGTTGATTG TAAACAGCGC AAGGAGCGCA AGTGGTACAT GTAGTACCGA GACAGGGCCA
    26941 GCTTGTATAG TGGTCCTGTT TTTTTGAAGG AGTTGACATA TCGTCAGCTC TAAAACCCAA
    27001 CGCTGCATAG CAGCAAAGGA GATTCACATG AATACTTTAA ACATCCACGC TGGCTGGCTC
    27061 AAGAGACTCA ATGCATTGTC TGGTATGTCT TATGTTACCA TCGACGCTGC AGGTGCAAGA
    27121 GACTATGCCA AGCGAGCCTC AGCTGACGGC TATAAGCTTG TGCTAGTTAA TGACACCTTA
    27181 GGTGTCTACG GCTACGAGCA CCCTGAGGGC TTTAGCTGGT TGTTCTACAA GATTATCAAC
    27241 TCCGACCGCA TGGTGGCTTG TCATGCTGGT GGCAGCAAAG ACGGCTTGCG GGCTAACATT
    27301 GCTGAGGAGC TGGGATCATT GTGGTATCTT AAGTGCAACA GCACTCCAGC ACCACGTGAC
    27361 CCGTTCGTAA CGACCTACCA TCCTGTCGCT GGATGGAAAG CAGTCCTTAT GACTTGGGAT
    27421 GCTGATTGTA ACACGTACAC CCCTGAGCAG ACGGGATACT TCGGTCACAA AGACGAAGCG
    27481 GGTGCTATTA AGGAGGCCAA GGACTGGGCC AAGTGCGAGG AGATTGAGTA CCGGGCTAGA
    27541 GCGTAGCCCA CTGCTGTACC ATTGCCTTCG GGTAGTGGTA CAGCTTTTTT GAAGGAGTTA
    27601 GCATATCGCT AGCTCTACAA CCCAACGCTG CACAGCAGCA AAGGAGTACG TTATGGCTAT
    27661 TAAAAGAGTT GTTACCCGTA TCTGTCAATG TTGTGGTGAA AGAAAAGCTA TCCCTGAGGG
    27721 AGCTAACTAT TGCACCAGTT GTTCTAGTCC ATCCGCGTTT GCATCCGTGA TGGATACTAG
    27781 AAACAGTGGC GCATCTTTCG CAATTAAATC TATAACAAAA GGAGGTCGTC ATGATTAAGG
    27841 CCTATTTACT TTTAGCTACT TTCTTTCTAG CCCCGTTCAT CTGGTTTATA TTTGACCTGT
    27901 TGAGTATGGT GCCTAAGTGA GTAACTTAAA CGTTGGACCG CTGCCCTTTG GTAGTGGTCC
    27961 AGCTTTTTTG AATGAGCACC GCCTATCTTG GGCAACGCTC TCAACTCCAT ATGGAGGTTT
    28021 CACATGCCTT ATTCAATATT CGATGTTATG CAAGCAGCCC GCAAAGCACG CCCTGAAGTC
    28081 AAATGGGAAT ATGCTAAGCT CAATGACGCC ATCTCAGAGA TGATGCCCGT TGAGTACGAT
    28141 GGTCTTTGGT CACCTGGTAG GCTTTGTGCC CATTACAGTG TTGACACTGA CTCAGTACTC
    28201 AAGGTAGACA ACTACTGCGT GGATATCAAC AACCGCTTCC CGTCTAAGGA AGAAGCTCAG
    28261 GCTTACATCG ACGCCCTTGT ATTCTAACCA CATACTGTAC CGCTGCCATT TGGTAGTGGT
    28321 ACAGTATTTT TGATGAGGCT GACATATCGT TGGCCTTCAA ACCATTGCGC TTAATGCGCT
    28381 AAGGAGATTG ATATGGAAAT TTCTAAACTG AAGGTAATGC GTTCAGCTGC TGGTTATTAC
    28441 ATTGGTAGAA GTTGTACTAA TGATGACATG CCTGGCTTTG AAGAGCCTTA CTCACGGGAG
    28501 AGTGGTTACT ATCCCAACGA GGCAGCAGCT ACGGCTGACC TGCATACCTT TGACGTCCGT
    28561 GATTGTGCTG AGAATGAGTA TGCATATGAA ACTGGCGCCA TTAAACGTCC TTACAGGCCT
    28621 TAGGAGGTGT ACCATGCAGA GTGACACTGT TACGTATACC AGAGCACATG TGGAGTTGTT
    28681 AGTGAAACTT GCCTTCGTAA GGGGGCAAGA ATTCGCTACA GCAAATATGC TTAAAGATGC
    28741 TACCGAACGC GTAGCTTTAG CCATAGGAGC TAAGTATGAG CACGTACAAC CAGAAGCAGC
    28801 TGAGGATAGT GCAGTTGTTG AAAGAAAAAC AGGATGTACT GCAAGCGCCT GTGCCTGAAG
    28861 GTGTTGATGA ATACACGGCT GCCTGTGATG AGGAAGCCAC GTTGTATTAC ATTGACAAAG
    28921 AGATAATGGA ACTTAGGCGT AGTACAAGCG CCTAAGTATT TATAACAGCA ACAACCCTGG
    28981 GGGTAGTACA ATCTCCTGGG GTTGTTGTCT AATGTAACCG GTAATACAAT GAAGGTACCA
    29041 TTCTTGTGGT ACAGGTTTTT TGAGATAATC TCATCTCACC AAAGCAATCA TAAGCAAAGG
    29101 AGAATTAACA TGGCTAAGTC AGTTAAGAAA CAATCACCGT CAAGAGAGCG CCTTATCAAA
    29161 GTCCTGGACC GTAAGGCAGT AGATGCCCTG GATTTGAAGG AGGCCATAGA GAACGGTATA
    29221 TACTCGAAGA GCGTAAGAGT TGTTGAGCCT AAGCTCTGGG AAGAGCGCTA CTATTAATAT
    29281 TCACCCTGTG CCAGCTTTCA TAGTGGTACA GGTTTTTTGA GGCAATTCCG TCTCACCAAC
    29341 GCCAATTATG GCAAAGGAGT TATTATGAAG AATTTAACCT TTAAGCAGCT TATTATCCTC
    29401 TATGTAACGT GTACACTTCT CTTAGGCGCG GCGTGCGGTA TAGCCGTTTT CAAACTCTAT
    29461 TTCCGCGAAG TCACTTTCAT ATCTGTGACC TGTAAGAATC CAGAGTTGAG TTATACTGAA
    29521 CGTTTAGACG TTGAGGGAGA TTTCAAGTGT AATTGGTCAT CATTAGACTT GAATAACCAT
    29581 TACGTATTAT CCATTGGAGA TAAGTAATAT GACTGACCCT ATGGATATAT GTATATGGCC
    29641 TGATTGTACT TGGTGTCATG AGGAAGACAT CGAGGAGTAC CAATGGAAGT CAGATGATTT
    29701 CAGAGTGGCT ACTATTAGTG GTACCATGTC TGATGATAGA ATTGAAGACC TGGTTACTCA
    29761 GGGATTACTG TAAGTTCAAC GCCAATATTG GCAAAGGAGA TCGTCATGAT TAAATGGATT
    29821 GATAAGTCTT TGGATAAGGT TGAGAGAGCA GCAGCTAATG CACGTGCAGC CCTTAGAGAA
    29881 AAGGAAGACC TTAAGAAGCA GTTAGTTATT GCAACAGCTG CGTTAAAGCA TATATACGAA
    29941 AGGCCTGACT CTGAGTGCCC ACCTAAAGAA GCAGCTAAAG ATGCCCTTCA ACAGATGGGG
    30001 TTATTATGAA ATATGCAGGT ATTGGGTCAC GCGAGACACC CGCTAACGTC TTGCAAGTAA
    30061 TGTCCGACAT AGCTGTATTA ATGGCTATTG ACGGGCATAT CTGTTGTACT GGGGCTGCTC
    30121 TTGGTGCTGA CCAAGCTTTT GCTAACGGCG CCAACAGAGT ACACGGGGCT ATTGAACTAT
    30181 CTATCCCTTG GAATACGTAT GAGTTCGCTT GGTCTTGTAC ATTGCATAAT GTCAAATCAA
    30241 CGGCATATGA TGCTAATGTA CACAAAGCAG CAGCTGACTC TGTACATAAG TTTCATCCGT
    30301 ATGCAGCTAA ACTAAAGCAA GGTGCATTCA AGCTCCACGC ACGTAACTAT CTTATTATAG
    30361 ATGGTTGTGC TTTGGTTATA TGCTGGACTA CTGATGGTAA AGCCTCAGGT GGCACAGGAC
    30421 AGGGAATTCG TATTGCAGAG AGCCTTGGTA TACCTGTGTA CAACTTGGGC AATGCGGAGG
    30481 TACTACAGGC CTTCGTAGAC CGTATAAATG CGCGTCGTCA TGAAATCACG GCGTATACTA
    30541 AACACTCAGC GCCTGAGTAG GCAAGGAGGT TGTATGGATT TGTTAAGCGC TATAATGTGG
    30601 CTAACGTTGA ACATTTATCA CGAAGCACGA GGAGAAGACC AAATTGGTCA GATAGCTGTT
    30661 GCTCATGTTA CATTGAATAG AGTACATAAC AGAGACCAAT CAGTTAAAGA AGTAGTTCTA
    30721 GCACCATATC AGTTTAGTTG GACTTTAAAT GAAAGTTGGA CCCCCAAGAA TATGGAGGCT
    30781 CTACTGGAAT GTTTAGAAAG TGCAACGGTG GCTATTCAAG GACATGACTT CACTCAAGGT
    30841 GCTACACATT ATCATCGAGC TGATATTCAT CCATACTGGG CAGATAAGAT GATTTATCTA
    30901 GGTCAATTTG GTGATCATAA GTTCTACCGC AAGAAAGTAC ATCTTATAGC TTCAAAGGTT
    30961 AAGAAGCTTC GTAAAAAGCA CTAACACCTG AGCTGTACCG CTAGTTTTTA TAGTGGTACA
    31021 GCTTTTTTGA TAATGTTCAC ATATCGTGGA CATACAAAAC CAAAGGCTTA TGCCAAAGGA
    31081 GTGTGTTATG AACGCTTATT CTGTAGATGC ACGTGGTAAC GTTATTGCTG CTACTAAGAA
    31141 CGTAAAAATT AAAGTACGTG AACTTATGAT AGCACAAGAA GACCTTATCA TTGCAAAGAT
    31201 TTTCGCAGGA AGGCATCTCC CAGACAGTAA CCCTGTTGCT GTTACCAAAC CTGTTAAGTT
    31261 CCACAGGTCA TCCAAAAAAC GTCTCGAAAA GTTCTTCATT GAATATAAGA AACGTTACAA
    31321 CAGTAGTCAG GCACCTTCAC AATTCAACGT GAGGATTCTA TGTACACAAC TGAAGAGTAA
    31381 TCCTAAGTTT AGTTGGTGTC ATGATCCGTC TGATGCTATG TTGAAAACTC TCGTTGGTTT
    31441 CTGTATTAAT AACTTCTAAT TTAAATTCAC AGCCCGGTGT AACAGCCGGG CAATGGAGAT
    31501 CCTCATGTTT GAAAATGAAA TCGCAGATGC ACAAGGTGTG GTAATGGCTA AGTTACAAGA
    31561 ACTACAAATG GCTTCAGATA TACTAGCTAT TTGGAAAACT AGACAAGCAT TAGCATACAA
    31621 TGCGGCTCAA TGCAATGCAG CAGATAAAAC AGTACTTCCT GCTAATGCAA AGGCAACCAA
    31681 AACAATCAGG TTCAAAAAGA CTGGTTATAC AGTTGCAACT GCTAAACGTA AGAAAGGTTT
    31741 TCTTATATTT GTACATGCAC GAATTTCTAC ACCACCATCA TTTGAAGATG TTCAAAGATT
    31801 GGTAAAAGAT GCAGCAGACT CATATGCTAC GTTTAGGTGG TGTAAAGGTT TATCAGATGT
    31861 TTCTATACTT GGTCTCTATC AATACTGCAA AAGCAACTTT TAATCAATTC ACAGCCCGGT
    31921 GAAATATCCG GGCACAGGAG AACATCATGG CTGATATCAT CGTTACTGCT GACACAATTA
    31981 CTACTTTACG TCGTCGCCTT GTAGATAAAC TTTGCAAAGA CAATTTGTTT GCACTTTCTG
    32041 TTATTGGTTT TGCTATGCGC AAAGGTAAAA TCAAATACAT CGACCTTATG ACTGAAGACG
    32101 CAGCTAAACT CTTGACCCAA TCCAAATAAA CCTCAGCGCC CTCTTCGGAG GGCATAGGGG
    32161 AAGTACATGA ACAACTTATT AAAATTGTAC AGAGAGCTGA AACCTGAGAA TAATGAAGAA
    32221 GCCAAACTCG CAGTTGTACT TGCCGCTGCT GAGGTTTCAT TTCCCCTTGG TTGTAAAGTG
    32281 AAAGTAATGG GAACAGGTTA TATTGCTGAG GTTGTGAAGT ACAACAAAAA CCTCGGTGGA
    32341 TTTTATCCTG GTGTACGTTA TCCTGTTCTT GTAAAGATTA TACGGTCAAA GGATAAGAAG
    32401 TTCAGGAAAG CAGTTGGAAT GATATTCGAG TATACACCTG ACCAGCTCAA AAAGATTAAG
    32461 GTGAAGGCTA ATGTCTAGAA TCATTCTAAT AACCGGTCAT TATCCTATTA TTGTTAATGG
    32521 AGAAGACACA GGTAAAACGG AATTCGTTGT ATCTCACGGT ATTAATGAAG ATACTGGAGA
    32581 TGCTATTATA CTACCTAATG ATCCACCTCA TACATTCGAA GGTTCTTACT ATAGTCCTGA
    32641 AATGAATGAG TGGATTCTAC CATAAGGAGC TTTATCATGT CATCAGAAGA ATTAACATGC
    32701 TCAGTTTGTG AACGAGCTGG TTGTGAATGT ATTTGTGATT TGGTTGTTAA TAAAGAAGAT
    32761 TATGATGCCG TTGTACATCT GGCAAAGAAA CTTCTTAAAG GCGCCAACAT CTGTATGGAA
    32821 GAACAATCTT TAATCCAGCC TTTCTTCTCT ATTGTAAAGG ACAATGCTGC TATCATCGGT
    32881 AAGTTGAATC TATTCGATGA ATAACAAGAC TCCCTGCCAG GCACTAGCCT GGTGGGGTTT
    32941 CTTCATCTTT TTTAAAAAAC CCTGGAGCTT CGTGAAGAAC TCTTGTGGTA GTTCGAACGT
    33001 GGGGACCCTG CAGCTTCGGG CCGAGTACCG TGCTAGTACC ATCGCTGTTT GGGGATGGGG
    33061 ATTAGTGGTA CGGGTTTTTT GAGTATAGTC TATGTTTATC CACCAATTTA AAGGAGTTTG
    33121 CTATGAAACT AGTTCAGCTT GTTGTATTCA TTTCTGTGGT TCTTTACGGC CAGTTCGTTT
    33181 TCGCGGCTAT ATCTTACGAG AAAATCAGCT GTCTTGTGGG CGATTCAGTT ATGTTCTTGA
    33241 CCGTTCCTAT GGACAGTAAC TGGGACAATT TGCAAATGGA GGATGCGGGC AAAGCAGTAT
    33301 GCGAGTCAAT GGCGTTGGTA AGAATAATTC CGGGGCAGGT ACTTGATGCA GAGGAGGAGT
    33361 AAATGGAAGC ATGGACGGCG CAGTACCGTT ATACTGGACC CTATAGACTG GATGTTACGG
    33421 TCAAAGGTCA GGACATGACG GGTAAGTTAT TCGCACCTAC TTGGGATATG GTCATGAATT
    33481 ATAAGGCATC CAAGGGAACG GAAGCGGATA AAAAGATTTA CATTGAGCAG TACCATAAGG
    33541 TAATTCTTAA TGTAATCAAA AATCATCGCA AGGAATGGGA TGAATTGCTG GCACGCAAGT
    33601 ACGTGGTGAT TGTGTGCTTT TGTAAGGCAG GTGAGTTTTG TCATAGACAC CTGCTAATGC
    33661 ATTACCTTAC ACAGTATGGT GCTGTATGCC ATGGGGAGAT TACTGACTTC TCACGCTGGA
    33721 GCAAAGAACG TAAGGTGATT AGTGAATTCA AAGGCCAATA CGGTTGGGCA TCCAACTTCG
    33781 CGCCGTGTAA GTTCACGCAT GAGAACATTG AATATGATTC TACCGAGACA TTTTATCAGG
    33841 CAATGAAGTA TGGGCCTAAT GATATGTTGA AGATTAAGGT GGATAATAAA TTCATTGAAG
    33901 TCAATGCACG TGAGTATATT TCCAAACTAC CGGCGGGTAA AGCCAAACGC ATGGGCAAGA
    33961 AAGCAAAACT GCCTTGGAAC TGGGACACCC TGCGAGTGGA TGTTATGGAA CTTGCGTTGA
    34021 ATTACAAGTA TGACCAGCCT TACTACAAAA GTCTGTTGCT TAGAACGGAC GATGCCTTGA
    34081 TGATTGAAGG CAATTGGTGG CATGACAATT TTTGGGGAGA CTGCTCCTGC CCTAAGTGCG
    34141 AGCATATCAA AGGTGCAAAT ACGCTTGGTC AGTTGACTAT GCGTAAGCGT GATGCACTAC
    34201 GGAAAGTTTA ACATAGTGGT ACTGCTCTTT CGGGAGTAGT ATCACACTCA ATTCTAACGA
    34261 AGGAGAATTT GTATGAATCA TTACAATGAA GTTGCTGGGG TTCTTGAAAC AGGTGCTGAA
    34321 TTAGTATCTC CTCATCTGCG TTGGTTAATT CGTAACGCAA TTCTGGAGCA CTGCGGACCT
    34381 GCGGCAGTAA ATCTGATTGC TTACAATGAG TCAGTCCCTG CTGAACACTA CGGCATAGCT
    34441 CATGCACCAA GCAAATCTCT GGTGTTGAAT CTTGAGAAGC ATTTCTACAA TGCCGTCATC
    34501 AAGGTTCAGG AAGATGAGAA TATGTATGCA TCACTGCGTA CACTAATTCT CCATGAGCTT
    34561 TTGGACACTG CCAAGCATGA AGCACATCAT CTGCTGGTAG CTTTCGAAGA AGGTAACTTT
    34621 GAAGATAGCG ACCTTGACGA AGAAGGTGCT AAAGTTGCGG GCAAACTTTC ATGGCAGGTT
    34681 GCACGTGATT GGGATGTTAA CATAGTCCTA TTCGGCACAT TCCTTGATAC GCTTATTGAT
    34741 GATTTCATTG CTGATGTCAA AGAAGCTACC TTGGAAACAC CAACCATGTG GAAAGACCTG
    34801 CAGGTATACA TGCATGAGAA TTGTCTGGGG TATTACAATC CAGATAAAGA TATGGAACTC
    34861 TCAATCATGA ATACTTTCGA GGCCCTTGCC AAAGATGACA ATCCATGGAT GACGGAACCT
    34921 GCTAAGTTCC TTGATACTAC TATCTGCGAA ACTGAACGCA CTCAGGTGCC AACAGTTCCT
    34981 GCGGTGGACG GTATTGATAT ACCTGTGGAT AATTACGAGT CGCAGATGCC TATTCATCCT
    35041 CAAGAAGTTA CTCCTGCGGG TATGAGTATG TTTGAAGCTT TGGCTCTGGT GCAAAACAGT
    35101 GGAGCACAGC CTATAATCAG TCAAAGTACT TTCGAAAGAT TTATGGCGCA GTCATTAAAG
    35161 GAGGATGGGT ACGTACCACC CTCACTACCT GCTATGGGTG ATTCTTATCC AGTGTACGAT
    35221 GGCGGTGATG ACTATGACTG GAATGAAGAG CCTGAATTGG CGCCTGTTGC TCCGATAACT
    35281 CCGGTCATGC AACCTATGAC ACAAACAGCT CCTGTAGCTC CTGTAGCTCA AGGTGCTGGT
    35341 GGCCATGGCA TGGCTAAGGT TATCGAAACG GTATTCCGTA CTATATTCTG GCATGTAGTC
    35401 AATAAAGGTG AATTCACACA TGAGGGTAGT TATAATAACC CTGCGGTTGT GATGCAACCT
    35461 GTTAGTATTG CACACATTCC GGGTGCTTTG GATATATTCA CCAACATGGA TACCTTGGAC
    35521 AAGAATGGTA AGTATGCCAA GAATCAGCCG TGTTCCATGG GTATAACTGG TATGTTAACT
    35581 AAGGAAATGC TTCCTAAGTA TACCATGTTC CTGAACATTG CTGGAACCGT TCACCGACGC
    35641 TCATTGGTTG CACAAAATCC GAATGCAGTT GACGGACAAG GTGCACTCAA AACTTGGGCG
    35701 AAGGAAGCTC GTCAAGGTAC CAAGATTATG TACGTACTTG GTGATGAGAA AAATCCCGGA
    35761 GTTCGTGCAA GTATTAAGCT CACTGCTGGA AGTCCTCTCG GTCAGGAGGA ATACAAGCTG
    35821 TGGACCTGAT ACGAACTGGC ATTGTATTAA ACGCTAGGGA AATCCGAAAT GAATTTGGGT
    35881 ACACACATAA GTATCCGAAT TCATTTGGGA AAGGCACAAA GGTGTGGATT CACTATGACA
    35941 ATAGTGGAAA CATACTTAAG ATTGAACCTA TGGAGGTTTG TGGGGAGTAG TGGTACTGCT
    36001 CTGTGATGGT TTGGGTTCTG CTGTTCCCTG CTGTTTCGTT CTCCTTTCCC TGCCCCTTCT
    36061 TGGGGGTGGG GATGGGGATG GGGATTTTGG GGGATAGTGG TACTGGGTTG ATGATGGGCT
    36121 TGTGGGTGTT CCCTTGCCTT GTTGTACTTT CGTTTTATCA TTTTTTAAGG AGATTTATCA
    36181 TGAGTAATGC ATCCAAATTC GTAGCTATTG CTGTTGCTGT ACGTGCCGCT GGTTCCAAGA
    36241 ATGCCGCTAC CGGTCAGTCT CATGGTGGTG TTTACTACCC AGAGCACGTT GTGAATGGCG
    36301 TCAAGAACAC TGCGCGCTTT GAGGCTAATG TGTATATTAA CGGTATGAAT TACACCGACC
    36361 CTGAAACCGG CACCGTGAAG GAAGGACGGA ATGAAATCGT GCGCATCGTT GCGTGGAATG
    36421 GCCGTAATGC TAAGCCGGGT TCTGGACTCG CTGACCTGTG TGCAAAGGCT ATCACCAAAG
    36481 GCAAAGAGTT CTCCTGTGAG CTGGACATCC GCACCTTCAA AAAGCGTTTG TTCATTGACG
    36541 ACAAACCTCA GGTTGACCAT ATGGGTCGTG AGATTCTTGT CAACGGTACC AACTTTGTCA
    36601 TGAAAGGTCT CCCTATCTGG GGAAATGATT CTGACCAAGT TATCCTTGAC GAAATTCAGA
    36661 ACTACCGTCA GACCGGTCAG GCTACTTTTG CCGCTCGTCC ACCTTTCTGG AATGTTGTTG
    36721 GTCATGCTGA CGCCGCTATC TGGGATGTTA TCAAGAAGTC CCGTCGTGCC GCTCAGTATA
    36781 TTCCGGGTAG CACCACTTTC GGTCATGCCC GTGTTGTAGT TCCGAATGGT GCTCAGCTCC
    36841 TGAATGCTGG TGGTAACGCT GGCAACATGG ACCAAGCCGG TCTTATGGCG ATGCTTCAAG
    36901 CATTGATGGC TGGTCAGCAG AAACCGGCTC CTGTTGCAGT ACCTGAACCT GTTGCTCCTG
    36961 TTGTTCAGAC TCCTGCTCTT CCTGCCGGTA TCGACCCTGC TATGATGGCA GCTCTTCTGG
    37021 CTCAGTTCGG TGGGGGTGCT ACTCCTGCTG TTCAGACTCC TGCTGTTCAG ACTCCGCCTG
    37081 TTACTGCCGC CGCTGGTTCT GTACTCAACG GTCAGATGCC TATCTAATCT CTTCCTTGTG
    37141 CCGTGCCATC CTTCGGGGTG GTGCGGTACA TTTTTTCTTT TTTAAGTGGC TTCGCTAAGA
    37201 AACAGCAGGT ACCCTGGGGG TGTTAGCTTA GGTGGTCGGT TATACTATCA TTAGGTCATT
    37261 GGTTGGAGGA TACGCTTTGT CTAGCTTACT GTTTCATTTC TTCGGAATTT TCGGTGGTAC
    37321 GTTTTATTTT TTTCTTTACA GCTGGCCTAT GGTTAAAGAC GTTACTGGGA AGTTTGGCCT
    37381 GGAGGAGTTG CCGCTTTTTT GTTCTCTAGA CCGGATCGTG ATTCATACCT GTGACTTTTT
    37441 ACAGATGGTT ACTTTTGGGC AGGGATTATT ATGTGGGAAG AATTAGTATC TTTAACTAAC
    37501 CTCCCCACTA TTTACTATTG TATAAATTCT GCATTAACTA TGTCCATGTC CCATGCTGGG
    37561 GGTGGGGTGG CTGCTTTATA TTGGTCACGT ACTTTAACAA AGACTTTAAA TAGTTTCTCA
    37621 TTTGTTAAAT GCTCATCTTT TAAAACAGTG CATTGGATTT CATTACCATA CTTTTGTACG
    37681 AATTCATATA CTTTTTGTCT AGTTATACCT TTGGTAAGTT CTTCAACGGG CGCGGTAACA
    37741 ATAACATCTG GGCTTGATAA AGTTGCTATA ACTTCTTCAA ACTCTGCAAT GATTTTTGCA
    37801 AGTACTGCTC TGTGTTCTTC TATAGTAATA TATTTAGTAG TATCTACTAC ACAATCATTA
    37861 GTAGTACTAT TATCTACCAT TGGTACATCA AGTGGTACCA AATTGTTGGT ACATGTACCA
    37921 ACTTTTTTAG TATCAGACTT GGTACATGTA CCAACTTTTT GTGCACGCTT GTATGATTGT
    37981 CTTAATGTAT TTGCCTTAAC AGTGGCACCA TCATTCTTTG CATTGAACTC TTCTGCTACT
    38041 TGTTTACATG CTTTATTTAC GGATAAACCT CCTACTACTA ATTTAGTTAC TGCGTCTAAA
    38101 GCGGATTCAC CACAGATGTC TACATTAATT TTTACTTTGC AATCGCTCAT ATGTTTCTCC
    38161 TTAATTAAAA AATACTTGGT ACATGTACCA ACTTTTATAG TTAATTGTTG GTACATGTAC
    38221 CAACTTTGTA ATGCGTATTA TACCACATCT AAACTAAAAG TCAATAGGAT AATTTAACCT
    38281 ATAATATAAT AGTAGCAGTA TGACACGGTG TCATATTAAA AAATTCACGG GGGAATTTAT
    38341 GAAGAGAAAA CCATTTATTT CAAGACGCTT CAAAGAGAGG GAACCAAGAG AGGGGTATGC
    38401 TCAAACACTA CAACTGAGTT TAATACCTGC TACGAAACTA AGCATATGCT TCTGGTGTAT
    38461 TATGACTGTC ATAAGTGTAT TGCTGGCCTA TATGTTACAG GATAATCAGG TTGGACTTTA
    38521 CGTGCACATT ACTTTGACTT TGGGCGCGGC GGCAATAGCA TTAAGGCATT CACTTGAATT
    38581 ATGCCGTCTT AAAGGAGAGC TAAGCGTAAT GCTAGATGAG CATCCAGAAT ACAAATTGGA
    38641 TTAAACAAAA ATGATTAACG TTAATAATAG TACTACTATA CTAGAACAAA ATTAGAATAG
    38701 TAGTACTATT GTGTTATTAA TTCTGCACAA AATGAAGGAA AATCACCTAT GCCTGATCCG
    38761 GCACTATCTC AGCTAATTCA TGCTATATTA TACATAGTAC TATACTTTCC ATTGGGTAAT
    38821 GCAGTACAAA GATATTTTGA TAGACTACAT CCCATATCAC TACTCTATTC ACCGGTACTA
    38881 CCATTATTAC TAGGTAGTAA TTTGGCTGAT GCTATGGGTA TTTATTTTAA ATAGGTGGGG
    38941 ACATGTCCCA ACTTTCAACT AGGGACACTG TCCCCACCTA CAATAAAATT TTTGGGGGTT
    39001 TATTGAAATG GCGTTATCAA CAATATGTCT AGTAGTATCT ATACTATTTA CTATCCTATG
    39061 TGGAGCAAGT TTAATAGCAA TATCAAAATG GATTGATGAT ACAAAGTATC GTATAAGATT
    39121 CATGTGCTAT ACTATAATAT GTGCCGTAGT AGCAGGTGCT AACCTAATAC TATATTTCCT
    39181 ACTGGAATGT CTAGAGTATG CTGATAAGGT TATTACCTTA CTTCCTTCTT CGTCAGCTAT
    39241 AGTACTATGC TACTGTTAGT GTGGTACTCT TGTGCCATTA CTATTGTACT ATTCTACTAG
    39301 TATATTATTA CTATTTTCTA AAATTATTGT GAAATTTTTC TTTATGAAAA AAAAGTGTGA
    39361 CTAATTTGCA CCCATGATGT GTAATTACAC TGTAATAGTA AAAATATAGT AGTAGTAATA
    39421 TAGTAGTAGA ATAGTACAAT AGTGGTGGTA GAATTCAGTA CAATGATGAT AGTAGAATAG
    39481 TACAATAGTG GTGGTAGAAT GAGTAGCAAA GTTATGGTAG ATTCAGTAGT AAAATTGTGG
    39541 TAGGATAGTA GTAATATGTG TGTCGTATAA GAGTAGCAAA GTTATGGTAA AAATGCATGA
    39601 GAAAATCAGT ACAAAAAGAT TATGTTTTGT ATAGGGTAGA ATTGTACTTT GTTATGGTAT
    39661 ATATTTTACT AGCTCATCTG GAGGGTATTC CTCGCCCGCG CCAATAAATA TAAGGATAAC
    39721 GTTATGAGTA CTGCTACTGA AGAACTGCAA GAAGTATTAT GTGTTTTGCT AGAGGCTGAT
    39781 GTAGATGTTA GAAAAATAGC TACAATAAAT ATAACACCTA TAGCTGTAGG TAATTCATCC
    39841 GATGTTATTA TAAAAAATAA GATAGAAATA AGTATGTTTA AATAGTAGTA TAACTATAAA
    39901 GGAGTAGCAT TATGAGTGAT TCATTTAGTA TTGACTTTTC TAGTGATAAC CCTTGGATGA
    39961 AACTGTATGC TTTCTTATTG TATAGAGAGT CTTGTAAAGG TATATGGTTA GATATTTCTC
    40021 CGAAAGACTG GGATACTTTT ATATTTGATT ATGGTACCAG TGTTAAAGTA GATAGGTACT
    40081 GGGATTCAGG TGGTGGACAG TCTGACGGAT TACGTTTAGA TATGCATAAA TATGATGAAC
    40141 AATTACATGA TTTTTCGTGT TCTTACTACA TTAATGGTTC TAAAGTCTAT ATGGAACATT
    40201 TGGCTGATGT AGTTAGCTAT ATGAAATCTT ATATGTCTGA CCCTAAAAAT GTTACAAGTT
    40261 TTAATAACTT TGAGCGTACT TTTGGTGTTA GTCACGATAT GATACCTACA GTGTTAAGTA
    40321 TTGTAGCAGG TCATTCTATA TCAGGTCTAT TCTTCGCTGC CAAATTAATG GCTGTAATGT
    40381 ACGAAGCTGA TCAAGAGGGA GAGCCACTAA ATATAATTGC TAAAACATAT ACAGCAAAGG
    40441 AGATAAAAGC ATTAAAAGGT TATGCTTTTC TAGCTTGGTT GGATATGGAA CGTAGAAACT
    40501 ATACTGGTTG TTAATATATG ATATTCATCG CCAGCGCCAA TAAATTACAA GGAGATACAC
    40561 CATGAGTTGC TTTAATAAAA GAGTAGTAAA TAGTTTTACC AAAAGTTTGA AGAAGCCTTT
    40621 AGGAAGAGGT AGACTTCGTG CCGTAACAGT AGCACCTATT AATACTTCAG TGCATGATGT
    40681 TAAGTTTACA TATAATTGCT GTAGAACTAT GCGACATACT GGGTAATATG CCTTTATCAA
    40741 CAATATACAA TGGAGAAGTT CTAGACTGGC ATTTTAAAAA AGGTGGTCAG GATTTTATTT
    40801 ATAATTTCTA CATTGGTGAT ATTTTAATCG GGCAGATATT TCACATAAAG AAATCATGGG
    40861 ATGCTGTATC ATGGTATCCC AATAATGTTT GCCCTGTGAA TGGTTTTAGA ACAAGATATG
    40921 ATGCTGCTGA ATTCTTACTC CGCCTATGGA GAAATCAATT AGAATAGTAA TATAAGGAGT
    40981 ACTATTATGG CTGAGTCGAT GATAAAGAAG TACCAGAAAC AAATCAGTAT GGTGTTAAGT
    41041 GATGCCGCTG TAATGATGTC ATACAATAGT TGTAATGATA TTCCTGAGTC TTTTTGGGAG
    41101 GGCCTTACAT ACGAAGATAA GCAAGAAATA TTGAGGGAAG CTTATCGAGA AGGTGTAATT
    41161 ACCAAAGAAG CTTTTGACGC AGGTTGGATT GGTGATGCTA ATGTTGCTAT GTTATTTTCA
    41221 AAATGGTTGA AAGAGTCATG AAACACAACG ATATATCTAA AATCTTTAGG AAATTGCTTA
    41281 TGTTAAGAGG CATACCTATT GACACAGGCA CATGGGACCA TGTTATTTAT AAATTTGCTG
    41341 CAAATAATTC TTCTATGGTA AATCCTTACT TGAATGATGC TATACATATG ACTATAGATG
    41401 ATACACTTGC TGCAATAAAT AATAACAATA TAATGGGTAG TAGGTCTTCA AAAGAAGAAC
    41461 TGACTTGGAA ATCTACTATA CCTTTCTCTT GTCCTAACTG TGGTGCATTG GACAATTATG
    41521 TTGTCTATCT TAATATTGAG ACACTCATTT GTAATCATTG TAATCACGAA AGTGATGTAA
    41581 GGTTATATTG TAAGGATGTC GAGCTTATTG CCATCGATCC TTTAACTGAA GAGCCATTGG
    41641 AAAGATAACT ACGGAGGCTA TAATGCCTAG AGATATGGAG TTTAATGCAG ATAATTATTA
    41701 TCCAAATACA ACAAAGGATT GGATTGATCT TTTCGGCGCC GATGCAAGAA TACTCTGCGT
    41761 TGTACGTGAT ATTGGTGGTG AACAAGGAGG ACCAGTAGTA ATAAAACATG TAGATGAACA
    41821 TGGCTTTTTG GACATACATA GAAAACGCTG GGATACAGCA GCACCAATCT TTATTGATGG
    41881 TAACAATAAA CCTATTATGC TAATGAAGTT GGATACCATT AGAAAGTATA ATGTTTTATG
    41941 GGAAAGCGTA TTTATTTTTG ACCCTTCTAT CAAGCGTAGA AAATAAAAGG AATTACTATG
    42001 CACAAACCAA ATTTCAATGC TGGAGACCTT GTAGACCATA ATGCTGTGTC TGCTATTATT
    42061 AAGAATGATG CTGGTGAAGT ACTAGTATTT TTTCATCATA AGTATCAGGA GTGGACAATA
    42121 CCTGTTGGTA AGGCTGAACA AGGTCAGACT GTTGAAGATG CTTTACGTAT GGAAATTTCA
    42181 GAAGAATGCG GTCTTGAACT TATCTCTTTC AAAAAGGATC TTATTAAGAA GTATGTCTAC
    42241 CCGCGTGAGA AAAAAGATAT TAACGTGGAA TTACACCAGT TTACTGTAGA TAAATACTCT
    42301 GGTATACCTC AAAACCTTGA ACCTAAGAAG CATTCTAATA TGCAGTTTAT GTCTGTAAAC
    42361 GAGCTGCAAA AATTGGATAA TAGGATGGAT GTATTAGATT TATTTCTCTC TACCCAGTAG
    42421 ATAGTAGTAA TAGTATAAGG AGTACATAAT GAAAACAAAG TTCAATGTAG GTAGTAATAA
    42481 TAAACAGGTA GGCACAGATG ATACAACACA GATTCAAGTA GGATTGCTAC CTGTTGTGGC
    42541 TTTAGTAGGT GCTATAATTA TTGTAGTACT TGCTATTATT AAATACACGT AATATGGTTA
    42601 CTATTTGCAA GTTGTTAGAT ATGTTAGAGG ATGCTGTGTA TATATCATAC GAGTTTGTTT
    42661 TAAGTATATT CAACAACCCA AAAAATGATA AGGAGTAGTA AAATGGATAA GGTACAATTG
    42721 GTTGTTTTTC TAAGAAAAAT TGGCACTAAA CTAGCCACAG GTGCTACAGA AATTTTTAAT
    42781 GCTAATAAAC ATTCGTTTAC TTTATCAACA TTACCTAGCC ATGATGAGAT ATCTCTAATA
    42841 TTAGATGATT TTCTCATGCT TATGCAAGAA AAACTTGAGG CTGATACGGA ATATAAGCCA
    42901 ATGACTGTCA TCAAGCTATG TACTTGGCTA AAAAGCAGTG CTGAAGAGTA TAGACATAAA
    42961 CTAGCAAAAT CAGATGTACT TGATAATGTT TTAGTTGGTC TTATTAACGA GGTTGCCGCT
    43021 AGTCAATGGT TTGATTACGC TCTCAGCCCG CGAGATTTGT CAGGTAACCA TAGTAAAACT
    43081 AAGATAATTC CAAGTGAGTT CGGCCTTAGT TAACCTACAG GAGACACCTA TATGGAAGAA
    43141 GAAAAAGACC ATACAATACC CTGTATAGGT GTTGATGATA AATTGCATGT GTGTTTACCA
    43201 TGGGAAAATG TAACAAAATG TGGTATAAAA GTAAAGAAAA AATTAGTAAA AGATAAGGAT
    43261 TGGCATACTA AATACTCATG TTATGAATGT ACATATTAAC AAGGAGAAAT ACCATGCAAG
    43321 ATGCTGAAAA GAAAGAATAT ATTGAGTTAA AAAGTGCAGA TATTCACCGT AAAAAATCTG
    43381 CCTTGATATC AACAATGCTC CAGGCTATTA CTGCCGGACA TATGGTTGAC ATGCCAAAAG
    43441 AAGAATATGA TAAAGCTTGT AAAGAACTTG GTTATAATAA AGATACAATG GACTATAAAA
    43501 AGTTTGTTGC TTTTAAATTA GCACAGGCAG ATATTGCAAT TGAAAAAGCA AAGAAGGAGG
    43561 GTATTATACC TAAAGACTTT TAATAAGTAT GTGTAATAAT TAACAATTTT GGAGTAACTA
    43621 ATGTATAAAC CTGGGGATAT AGTACCGATA AAGTTTTATG GTAAGTTGCT ATTGTTTCAA
    43681 TTTCTTGATG AACATGAGAA GATTGATGAG CATACTTATT ATCAATCACC TTTCAATAAA
    43741 ATAACTCAGA AATGTCGTGA AAATTATACT GAAAATATGG CTAAATTCGA CCCAGCCGAC
    43801 AGTATTTTTA GTTCGACATG TATAGGGGAA ACTCCTTTTG AGGGGCATAC ACACCGTATT
    43861 TATCTACGTA GACTGGGGGA TAAGCTTACA TTAGATCCAC CAGTACGTAA GGATATATTT
    43921 ATTAAAAATT ATCTTCCGGG TAGTAAAATA TTTACTCTGG TTACTTCTGG TGGCGAGTCA
    43981 TTGCAATATC AATATACCAA CGTCAACAAA CATTTTATGG ATAATGTTTT AGATTTGGTA
    44041 AAGTATCTTG GGTATCAAGA CGGTTACCAC TACTGGATTT CAAACGATTA CCTTGCCAAA
    44101 GTAGCATAAA AATTCGACAT ACAGGTGGCC ACTATGTGTG ATACAAACAA AAAGGTTTCA
    44161 ATACTGGTAT TGTATACAGT AAATGGTAAG ACAAGAACAG ATGATTTTTC TATAACTGTG
    44221 CCCTCAAGTC ATCCAGAAGG CCAACTTCCA TCGGCTTTTG CAATTAACAA TATGATTTTT
    44281 AATAATATGC GCACGGAGAT GCAGGATATT ATTAGTGGTA TACCTTCAAC TTCATACATG
    44341 ACAAACAAAG GTGAAGAAAT TCCATGTAGT ATGGTGTTAA CAGTGCCAAG ATTTGAGGTA
    44401 GAGGTGAAGG CAGTACAACT CATTAAGTAA TTGATCTATC AATATTTTAA GGAGAATTAC
    44461 CATGAAAAAT ACTACTGTGT TTGTTACACC AAAAATTGTA CCTTTGGAAA ATCTTCCGGC
    44521 CAATAACAAT CCTTTTCATC ATGACCAATT TAGAATGGGA ACTGATGTAT CAGGCGCTTG
    44581 GACCGCTATG TATAGTGAAT TTGCCGGGCT GAAGCAAGAG CACAACATGA CAGATGAAGA
    44641 GAAGTTACTT CAAAAATGTG GAAGCCTTAT ATTCAATGAT GATCCAGACC ATATCATAAT
    44701 GGTAAATCGT AAGACTGGTC AGCGTTTCAT GATTGATTTT TCCCCCGAAA ATATGGAGAA
    44761 CTTAGGTGAG ACTGGAAAAA AGAACGCCTG AAGTAGGTGA ACTATTAGTA TGTAAACTAA
    44821 CTGCTGGTAC ATTGGACCCT ATAATCCGAG GCAAAAAATA CTGTGTAGAT GATGTCGATT
    44881 GTGATGAAAA CGGTAACATC TCCTTACATG TTAAAGGTTC TTGGTACCAT AGTAGCTGCT
    44941 TTAACTTAAA CTAAGGTAAT CACTATGAAT GTGACTTTAA AATTATTAGG CGTGGCCAAA
    45001 TTTGTATTCG CTTTGGCATC TTTATTGGTG TTACTTATAT CACTGATTGA AATGTTCAAT
    45061 CTTACCAAAC GTATACGTGA TAAAGTAGGT CAAGGCTTTA TAGATGAAAC AAACGCCGAG
    45121 ATATCAAGAA TATTTGGTGT GATACTGCCG TGTATACTGC TTTTATATTT AGTAACTGAT
    45181 GGCATAATTA TACTTATTAA ATTAGCAATT GGAGGTACTT AAAGCAATGT TTAGCACATT
    45241 TATTAAGTGG TTATTTAACA TAAGTGATCG TTCCTCTTGT TTTAATAATT GCCTGTTTTA
    45301 TAAGAAAAAT GAATGCCATA TGTATGGTAA AGGCCATAGA GCAGCGCATC CATGTGATGA
    45361 ATACTATTGC CATAAACCAT GCGTTTCCGA GGCTTTAAAA AAGATAGAGG AAGATGATTT
    45421 ATCTGAAGAA GTATAACCTA TTAGAATTAA AGGAGTAATC AAGTAAGTTA TGTCGTCATA
    45481 CATCACATTT TTAGAGTTAC TTGTTAAAGC AAATGATATG GAGGCTGCCT ATAAACGTAT
    45541 GTTAAAAGGT AAAGACCTTA AAAAATCAGG CGAACAAGTA AAAAAGTATA TCAAACAATA
    45601 TGGGAGAATG CATTACAATC CTATATATGA AAACAGTAGA TATTATGAAA AAGGTGGCAC
    45661 TAAAGTACAA TCTGTGGCAT ATTATATATT CCCGTTTGTT ACTCAAGGGC CGTTAAGAAA
    45721 TATTGACAAT CTTATAAGTT TGTACAAGTT TTTCTTTGTG CCTTCTAAGG TAGTCGTAAC
    45781 TACGGAGTAT TCTTATGAGT CCGGTAAGTA AACCTACAAT ACCACCTAGA AGTAAGTTCT
    45841 CAAAGTACTC TGGGAGTAAA TCCAGGGAAG TTGCAAAAAA TAGTATCTTA CTTGGTGCTG
    45901 TCATTGTTGG CGTGATTGTA GTAATATTGG TAATAGGTAC CATGCTTAAG AAAGCTAATT
    45961 ATTATATGTT CTATGAGAGT GAGGTAAAGC AAACGATTCA AGAACTCGTT AAATCTTCCT
    46021 CACTTAAGTA GTTCTAAAGC TATAAATGGG GAGGGTTTGT TATGGAAGAG CAGAATGTGG
    46081 TAAGTAAAAA GAAGGTAAGA GTTAAATTTA CATGTCGTGG TGTAATCTAT GAGCATGATT
    46141 GTAAAGCTTT TTTAAATCAG CATAATAAAC TGCTCACAGG GGAACCATTG AAGCAGTTAA
    46201 AACTTAACCT ATTCACGGCA CTAATACGGG CTGGTTATGT CAGTAGAGAA GACATTAAAA
    46261 AGAACGATAA AGATGTCTTT AATATGATCT CAAATGTCGA GGTTTCTGTG TTGGTTTAAG
    46321 TGCCCTTTTA AGACCTATTT TTATAAAAAG GTATCAAGCT TAACATAACT ATTTGTTATC
    46381 AAATCTAGGT ACCTTTTTAC TCTTTCTACT AATAATCTAA TAGGCGCTTA AAGAATCTTA
    46441 AATTAGCAAA AACTACCCAT TAATTGCAAT AAATTAAATT TGCAATGTAT TTTTAGAAGT
    46501 ATGATAGTAT AAAAAAATAG TAAAATTGTA CTCTCATGTA TCTATGACAC TAATTACACT
    46561 ATTTATTACA GTAGTGTAAC GCCGTGTTAC ACAGTGTAAC AATTAAAAAA GAGAAGCTTA
    46621 TGTTTAAAAA ACTTTTAATA GCTATACCTA TACTACTCAC AGTTTTTTTA TGTGGTGTAG
    46681 CATTAGCAAC TGTAAGAACA GTGCAAGTTG AATTTGCATT CACTAAACCT CAAGAACCTC
    46741 CACCAGCACC ACAGTTGCTG GGCTATAAAC TTTACAGAGA AGGTGAATTT GTTTGCTCGT
    46801 CTTATAAAAC AACCGTCTTT GTCATGGACT GCAGAGTTGA CGTAACAAAA CCTAATACAT
    46861 TATTCACCAT GTCGGCTTAC TATTCAGACG GTACTGAAGG GCCTCAATCA CCTACTTATA
    46921 ATTTTGAATA TTCAGAAGTA GTAACACCAT CTAAATTCTT TATGATTAAA GATATAGAAA
    46981 ATTCTGATAA AAAGTTGGTA ACTTTAACAT TGACCGCTCC AGTAAATGCA AATGTTGTTG
    47041 GATATAATGT ATATGCAAAT AACTTATTAG TATGCGAGGA TAGAGATGTT AAAGACTTAA
    47101 CAATAAATTG TGTAATGAAT ATCTCTGGTA CAACAACATT CGCATTAACT GAAGTATTTG
    47161 CTGATAATAC TGAGAGTTCT TTTTCTAACC CTATTACTTA TGCTCCGTAG TTGGTTTGGG
    47221 GAGTAGTGGT ACTGGCGTTT TGGGGTAGTT CGCATCATTA ATCTTTAATT GGAGATACAC
    47281 ATGAATTTCT TATCACCTGC AAGTTTACTT TCTTTTCTTA TTATTTGTTT ACTAATGGTC
    47341 TTAGTATTCA AATTTATCAA ACATAAAACA AAACCTGCAG TAAAAGTCTT AAAACGGCCT
    47401 AAAGACTGGC CACCGCCACC TTCACCAAGA GGTGCCACAA CTAGTAGGTC ACGTAGTACT
    47461 ATCATAAATA AGTCGAATAC ACCGAAAAGT TCTAATTTGC GTAGACGAGT TAGAAATAAT
    47521 GATGAGGGTG ATGAAGGGCT GGATATCGTT GAAATGGCCT TGGCTGCAGA ACTTATTAGT
    47581 GAACTTCTGG AAGATACACC ACAACAGGCT GAGTTCTATA GAGGAGGTGA ATTTGGTGGG
    47641 GCAGGTGCAT CGGGGTCGTA CAATGATGAG CCAGTTAAAA CCACCGAATC CTACTCAAGT
    47701 CCAAGCTACT CAAGTGGTAG TTGGGGTGGG GGATCTGATA GTTGTAGCGA TAGCAGTAAT
    47761 TGTAGTGGCG GAAGCGACGA TTAAATAAAC CTAAATGTTT GGAGTCCATT GTAGGCTCCA
    47821 ACATTTTAAA AGGAAATTAC TATGCACGCA TATTACACAC CAAAAAGACA AGATGTTGAG
    47881 GCAAGACTTC TTACCGAAGA TAACATTAAT GAACTTGAAA AATGGACTGA GGGTAGTATT
    47941 AAAGGTACTA AACTGCCTAT CAAAGACAGA GTCCTTGATA TATGGGATAC TTTCACCGAT
    48001 AGTGAACTTC GTGTTAATAT GGGCGAGGTA ATTGTATATT GTGCTGGCAC AAAAAGATGG
    48061 GAAGTTTACA CCTTAGACCA GTTTAATATG TTATTTGAAG AATTGATAGG TTAAACAAAC
    48121 GAATACTGAG GTAGTAATAT GGAGTCACAC AGTAACCTAT GCAACAACAA AAGGTGAACA
    48181 TTGCTGCAAG TGGGGTGGTT GCAACGGCAC AATAATTATT TAATTTTGGA GTGGCTTATG
    48241 TCTATTAGGA GTATTTTAAT AACAATAAAC CGTGATATGA TACCTAAAGA AGTATTTGAA
    48301 AAAGAACCAA AACTTCTATG CATACCTTAT CAAGCGGTTG TAATACTTGG TACCGGTGAT
    48361 TCTTTTTCAG ACGGTTTAAA AAAGTTCTTA TACTCTTTCT ACCAATCATC TAATTGGTAT
    48421 AACAAAGAGA TTGCGGCCAA GACATTATGT TACTTTGAGT CAATTCCTTA TGAAGGTACT
    48481 TGGTCAGCAA CCATAGAAAA GTATAGGCAA AAAGTAAAGA TAACAGGTAT TTTTAAACAA
    48541 ATAAACTATG TTGCTTTTTG AGGAGATTAT TATGCATTGT GGAATATGTA GTGAAGAAAA
    48601 TCCGTGTCCA GATTGCTTGG TTGAGGAAGT GAGGTATGCT GTAGAACGAC ACGATATCAC
    48661 CTCTGATAGA ACTTACCATA CTCAGGGAGG TGGTACAGTA AGATGGGATG GGAATCAGTA
    48721 CGTCTTCGTC GAAGTACCAG AGTGGGGAGA TTTTAAAGTC GGTGATCCGT TACCTGACCA
    48781 ATGGTCTATA GCTTGAGGTG TAAACATGAA AAAAGTAACT GTTGCTGAAT CTACTAAGAT
    48841 AACTTGCCCT TTCATACAAA AACACGGCGA GGCAATTCAG TGCATTAACG AAAAATGTTT
    48901 TGCTTGGGAA GTGGTTGATG AACGTATAGA GAGGGAAGAC CACTCTGGTG CAAGAGAAAT
    48961 GATGTATAAG ATAAGACTGG AGAGAAAACA GGAAATAACA AGAAAGGGTC CGCCTGGTTC
    49021 TTGTGGATAT TTAATCTTAG AGGAACGTGG CACATGTGTT AGACTATTCC CTACATCTGG
    49081 GGCATAGTGG TACTGGTGTT TCGGGTCCTT TGATAAGTTT TTATAAGGAA TAATAAATGC
    49141 AAAGTGCTTC AATAAAATTA GAATACCATA AATATAGACA GAATGTACAG TCTTTATTGC
    49201 ATAGGTATAG AGGGTTACGA GAGGAGGATC TAAATGAATT AAATCCAGCG TTCTCTTGTG
    49261 TTTTATGTGG TTACTACACA TGTAAACACC ACAATCAACC TAAAAAAGGA TGCTTTAGTC
    49321 AGCGACCTAT AGTAGAAAAT GAATGGGCAG AATTCTATCT CTTTAATAAT GGGTGAATGT
    49381 TATGGAAAAA AGTGACAATT TATTTATTAC TGGTTTTCAA TCTCTGCAAG AGTGTAGACA
    49441 GTCTATAGTA ACATTAGCAA AGAATATAGA GGGTGATATA TCCTCTACTA TTGTAAATGC
    49501 TGCTCGTATT GCCAGTATGC GTTCATTGCT TGAATTATTT GAGAAGTATA ATGATATGCT
    49561 GGTTGCAATG AAAACTGGTG TAAATACACC GCAAGAAGTA GAAAAGCTTA ATCATATGGC
    49621 ATATGAACAT GTCATGAATG TAGAGGAACC TGCTTATCCA GAAAATACTA TCTACATTGA
    49681 GAAGTACAAT TTCTGGAGAG GTATAGCAGG TGAAAAGCAT TTTGACCCTT ATTTTGATGC
    49741 AGAAGGAAGA AATTAATGAA GAAAGATAGT AACTATGGCT GGTTTAATAC AACAATTCAG
    49801 CTTATAATTG TAGCTGTGGT AACGGTTGGA ATAATTGGTC TATCGTTAAT ACGTTATACA
    49861 TAATATACAA ATCTTTATTT AGGAGAAGTT AATCATGTCT AATAGATACG TACCAGAAAC
    49921 GGGTTTTGAA GTTGACACTG ACCTTGTATA TAACCTCAAA CAAAGTACAA ATAGGAATGG
    49981 TATAATTAGC TATAGAGATG GTAAACCTCA AATGGGTAAT GATATTTCAA TTCGTCTATT
    50041 AAAAGCACAC GATTCCAAGA TGTCAACGGA AGAGTTGCAC GATTTCGCAA AGTACATTGC
    50101 CAAATGTGCC AATGACTACC TGTTTATTGA GTTTAACGCA AGCTTTGACA AAGCCGCCGA
    50161 TGAAAATTTG GTTGGGCGTA CCGTTATGGC TGCTGAAGGT ATGTATAGTC AGCGTGTTGG
    50221 TATTATTGAG CATCAATTTC CAGCAGGAGA ACTTGATACA GAAATTATTT ACAATGTTCG
    50281 TTTTTCTACC CAACATATGG GACAATATAA AATTGACCAG TTTGATATTC TAGACTAAAG
    50341 GAGTCTATCA TGCAAGATGC ATCATCAGCT GTCTTTATTC CTCAGCAAAA GATAACTACG
    50401 CGTTTCTGGT TAACAAACCC ATCTACCTTT CCAAAAGTTC TTGATGATTT GAAAGAGTTC
    50461 GGACCGTCTA TCATACCATA TAAAGGTACT GTTGACCCAT ATAGACATTA TGATGGAAGA
    50521 ATTCTTTTTG TATTCAAAGG CACCGAGCTT GAAAAATTTC ATAAAGCCCT TGCTATAGCT
    50581 CAGAAACACT CTGCCCTTAC AGAATTGCTT GTAAGCGATG AATGGATGCA AATCAAATTA
    50641 CCAGTAAGAA CTGTGCAAAC CAAAACTGTT TGGTAATTAT ATTATATTAT ATTATATAAG
    50701 GAGACAGTTA TGATGGGTGT AAAGGTAGGA TATCAAATGT GTAAAGCATG TAGAAGAAAA
    50761 GCTTATAGAA GTTATAAGGC TTGGACTGAT TTTTCAGAAG CCTTGGCAAC TAAAGGGGAC
    50821 ACTTTAAAAC CACCATACAT AGGCTGTCCG GGACCTATAG TGGATGATTA TCATGCTAAA
    50881 ATGGTACGTC AGGTAGAAGA CTATGTAAGG GTTAATATAC CAGAAGCATT TGGTGTAAAA
    50941 TTGTCTTACC CCGAAAAGAA ATTATATGAA CTTGGTGAAG ATGTACCTGT ATGGTGTCCA
    51001 TATAAAGACA CTGGATGGAA GCCAGAAGAT GATATGAAAA TGATTTGGCT TAATGGTGAA
    51061 CATGTACAAG ATTTTGCACA AAGAGGAAAA ACATACGAGT TTACTGAGTA AGTTGACTAA
    51121 ATATCGCTGA GGTTATTCGA TGGAAGAATT AGAGCTACGT GTTAAAGATC TACAAGATCT
    51181 TATGGCTAGT ACAGATGATT TTTGTACTAA AGTATGTAAA CTCTGCAAAG GTTCAGATGT
    51241 ACCATGTAAA GAAAGACTAT TAGTTGCTTT AATAGATAAA GATGCTAAAA TAGCAGGACT
    51301 ATCTTCATCT TATCGCAAAG TAAAAATGGA ATTGGAGGAA TTAAAACGTA CCAATGCAGC
    51361 TAAATATGTA CCTAAAAAGA AAAAGGGTCC TTATAATAAA CTCAAAAAGT TCAATATAGC
    51421 TGAAGTACTA CCAAAAATAG GAGGGCATAA AAAATTTATA GTGACTCCTG AGGTGAGCGT
    51481 CAACACATAC AGTGTACGAT TACGTACATT TAAACGGAGT ACTATATGTG TTAGATGTGG
    51541 TCTAAAAGGT ACACACTTTT GGGCAGAAAG TAATCACAAT ATGAATAATT ATCATCTAAA
    51601 TCTCTACGCA ACAAATGAAC ACGGCCATGA GGTGCTGATG ACTAAAGATC ATATTATACC
    51661 TAAGTCTAAA GGTGGGGCGG ACACATTGGC TAACATGCAG ACAATGTGTA CTAAATGTAA
    51721 CTTAAAGAAA GGCAACCAAT TGGATGGCAC CTGGTGAATA AAATAGCAAA AGCATTGGTC
    51781 CAAGTCGATG AGCATGATTC CGAAATACTT ATACGTCCAT GTTTTCCAGT AAATATTAGG
    51841 CTGATGAAAA CAAACGTAGG GTATTTTAAT GTAGTTGAAC AAGCAATTAA TCATATGAAA
    51901 GGAGTAATTC AAACTAAATT TTCCGACTAC GCCGCTCTGC AAGGCATATC AGGCGCTAAT
    51961 GTGGGAATAC CTTTCAATAT TATCATTATA TATTATGATG GTAAGCTATT GACAATGTTA
    52021 AATCCAGTGG TAATAAGTAA GTCAAAAGAA ACAAAGACTG CTTTTTCAAA TTGTGGGTCT
    52081 ATAAACTTGA AAGAGTCCAT AAAAGTAACT AGACATGCTT CAGTTACTGT ACGTTATGTA
    52141 CCGTTTACGG ATGCAAGTTG TCTGGAGTAC GAGGAAAAAG TATTTAAGTC AGGCACTGTT
    52201 CAACATGAAA TTGAACATAA TTTAGGTATT CTAATAACAA CCAAAAAGGA AAACAAAAAT
    52261 GAATCCGTTT AGAGTAGACG ATCGTGTAAG AGTAGCAGGT GATGCAGAAG ACTGTTGCGC
    52321 TGCAGAAGAT GCTGGGCAGG TAGGTATTGT AGTTAAAGTA AAAAACCCTG AGCATATTAT
    52381 TGTAAAATCT CAGGCAGGTG AATGGGCGCA CTGTAGTCAG TGCATTGAAC ATTTTGATGA
    52441 ACAAAAATAA GGTAATCTAA TGATTCGCTT ATACTCTGGT AAATTTAATT TATTAATTGA
    52501 CGGGCAGTTT GGTAGCACTG GTAAAGGTTT ACTCGCAAAC TTTATTGGTG TATTTAACCA
    52561 TGTCGATATT GCCGTAAGTA ATGCCAGCTC TAATGCGGGT CATACCTTTT ATGACGCTGA
    52621 TGGGAAGAAA ATTATTGTGA AACATCTACC TGTCAGCGGC ATAGTAAACA AACGCAGCTT
    52681 AATTTATTTA TGTGCTGGGT CTATAATTGA TCTCGAAATT CTATTAAAAG AAATAGAGGA
    52741 AAACAATATC GACCATGCCA GAATAGCTAT ACACCCACGA GCTGCAGTGA TTTCCAAGAA
    52801 GGACATTGAA GAAGAGAAGT TAAACAACAA TGGTGTAAAG AAAATTGCAT CCACAATGAG
    52861 TGGGGTAGGT AGTGCATTAG TTAACAAAAT AAATAGAGCC GCTAAGCTTG CTAAAGATAT
    52921 ACCAGAACTT AGTAGATATA TTTCAGAAGT TGACCTGCAT TATTATATGC AACAAGGATG
    52981 TACGGTACTA ATGGAGGTAC CTCAAGGTCT TGACTTATCA TTAAATCATG GCTTAGCTTA
    53041 TCCATACTGT ACAAGTCGTG ATATTACAAT AGCAGCTGCT ATGAATGACG CCGGTGTCCA
    53101 CCCTAAATGG TTAGGAAAGG TTGCTGTATC AATACGGACC TTTCCAATAA GGGTTGGTAA
    53161 TGTAGTCGAG AATGGTATTG AAGTTGGTTA CTCAGGTCCA TTTTATCCAG ATAGTGTTGA
    53221 AACATCTTGG GAAAAATTAG GCTTACCAAA AGAATTTACC ACTCGTACTA ATCGTGTCAG
    53281 AAGAGTTGCT ACATTCTCAC ATATTCAGTA TAAAAGAATG TTAGATTTAC TATCGCCTGA
    53341 TTATGTATTC CTTAATTTCT GTAATTATTT AACAAGAAAA AAGATTGATG ATATGTTAAA
    53401 AATATTACCA GAGGTTACAC ATGTAGGTTT TGGTCCTACT ATTAATGATA TTCTACCTGT
    53461 TAACAGGTAA GGAGGATGAA TGAAAAGTCT TAGAACATTT TTTGCTATGT TATCTGTTGC
    53521 TTATTTTACA ATTTATTGGA TGCTAATTAT CTTTATACCC TACTTGTCTA TTAAAAGTAC
    53581 CGGTAATGTA GCAATGGATA TGGCGCCAGC TACTATCTTT ATCTTTATGC ACCCAGCAAT
    53641 GGTAGGAGGT ATGTTAGTTA TACTTGCTAT ATCTATGTTA ATGTTAGGTA AAAGCTGTGC
    53701 AGTTGATGAT GTAGCTACAG CAGAACAACG TGCTTTGGCC CGAATAGACG ACAGGGCACA
    53761 AGAACTTGTT ACTATGGTCA AGCTCGGTAG GTCTATATTG AAAGATGATA CCGATGCGAT
    53821 AGTTAAGAAA TTTATTGACC GCATCAAGGC CGAAGAAAGT TTCCATGAAT CAGGACAACT
    53881 TAAGAGGTAA TTATGGGCGG CTGGCAAATA ACCCTAACGG TTTGGATACT TATACAAACT
    53941 GTAGTAAAGA TGTGGATGAT ACCACCACTG TATAAACAAT TAGCCATACC AAACGGTGGA
    54001 AGAAATGGCG CTATGGTAGG CACTTTTCTT TGGGGTGCTA CAACTATATT TATACTTTAT
    54061 ATGGCTGGTT TTTACAGTTA ATTGGAGAAA TACAATGTAT GAACACTTGC ATAAACCATT
    54121 TATTACTACT TATGGGAAGC CCTTTGTTAA CTATGCTCAA ATGTTAGAAC AAGGGGCTGC
    54181 AGAACAAATG TCTGAAGTAC TGAGACATGA TTGGGTTATA AAAGGCGCTC TCATGCCAGA
    54241 TGCTCATCAA GGGTATACAT TACCGATAGG TGGTGTAATA GCATGTAAAA ATATGATAAG
    54301 CGCCGCTTGT GTAGGTGTTG ATATAGGTTG TGGTGTATGT GCACAACTTA CATCTATGGA
    54361 CCCAGATATA CTTAAAGATA ACAAATTTGC AATAAGAGAT GCAATACTTA AAGCAATACC
    54421 GCACGGTTTT AATCACCAAC TTTCTGCGCA AAAATGGCCT GAGTATTATA CACTTGACAA
    54481 AACTGATTGG TTTGATGGTT TCTTCCATGC AAAAAATGGT TTTAATCAAC TTGGTACCCT
    54541 TGGTGGAGGT AACCACTTCA TCGAAGTTGG TATTGATGAG ATGAATGAAG TGTGGATTGT
    54601 GATACATTCA GGTAGTAGAG GTGTAGGCAA TAACACCGCA GAAAGTTACA TAGCAGAAAT
    54661 GAAACCAGTT AATGCACCAA AAAACGGTAT GTATGGTGTA CCATTTGATA GCGACCTTGG
    54721 CCAGGCTTAT TACAAAGATA TGAATGTTTT GCTAGCTTTT GCCCTTGAAA ATCGTGTACA
    54781 AATGATTACA AAAGTCATGG AAGTGCTTAC TACTTTTGAT CCAAAAATCG GCAAGTCCGA
    54841 GTTATTTATC AATCGTACGC ATAATCATGC CGAAGCTAAA GGAGACATAG TAATTCACAG
    54901 GAAAGGTGCT ACACATGCTG AAAAAGGTAT GTATGGTGTT GTACCTGGAA ACATGTTACA
    54961 TGGTTCTTAT ATTGTAATTG GAAAAGGTAA TCCAGACTCA TTATGCTCTT CTTCTCATGG
    55021 CGCTGGTAGA GTTCTTGGAA GAAAAGCAGC GGAACGAGAA CTTGACTTAG ATGAAATGCG
    55081 TAAACAAATA TCGGACAGTG GTGTTGCAGC TAGTGCTGAA AAAGTATCTG ACCTACAAGA
    55141 AGCACCAGAT GCTTATAAAC CCCCTGCTGA TATAATGGAA TTACAAAAAG ATTTAGTTGA
    55201 TGTAGTTCAC CACATTAAAC CTTGGGTAAA CGTTAAAGGA TAACTCGATG TCCACAATGC
    55261 CTTTTAGATT GGCAAAGTTT TTTATTGATA GATTGATAAT TAGAGAGATG GCTATTAATA
    55321 GAATTAGCTC TGTGTCTTTC TTCAATAGAA AACCTTCGAA AGCTGTACCA GTAGAACCTG
    55381 AGGAGCTTGA AGATATAGAT GAAGATGAAA ATAGCGAAGA AAAAGAGGAG GTTGAAGAAG
    55441 ATGATTTTGA TGCTGCAATG GTAGTAAATG AGTATTTAAT ACCACCTGAA ATCATTCACG
    55501 AAGTAATCTT TCATTATGAT AGTCTCTATT TTATATGGGT ACAAAAAGAT GACTACATAA
    55561 CCATATCTTG GACATAACTA TTATGTTTAA TACAATAAAA ACGCAGTTCA TACAGGAAGG
    55621 TAAACCTTAT GGGCTGCGCC TCGGTCAGTA CTTCTGTGTA AAATACATTA AGCAGTCTTA
    55681 TCCAGAGCTG TTCTACACTC AAGATGAGGC TAAAGCTGAG AAATTAATAA GAAAATACCT
    55741 AAATGATTAT CAATATTTTG ATACATTACC AAAGGTATTA TTCGAAATAC CTGTAAAGGA
    55801 GTGAGTATGG TATTAGAATT AATTGGTAAA ACTTTGGCTG GAAAAAATAA AGTAAGAAAT
    55861 GCAATGCTGA AGATTGCTGA AAATTCTTGG GCCATAGTAG AAACACGCGA TAAGGTGCAA
    55921 TTCAGTCAGG AGAAAGGTCC TTGGGTAAAG ATTAGACCAA TAGAGGCAGA TAGAGTTACA
    55981 GCTGACCTTC TTTCACGTTG GGTTCACCTT ACTGACGATA AGGATTTAAA ACTTGTGCAA
    56041 TCAAAATGCA ACTTCACGGA GAATTATGAC TAGTGATCTT ACCAGACAAA CATTACAACA
    56101 TGATTCGTTC TTTGGTAGAC AGCTAATATC ATTCAGTGTT AGTTCTAAAA TGGATGGTAA
    56161 GTACCAAGCA GTAGCAGGTT ATTGGTATAT AGCAAAAAAT AAAGACGGTA TTTATGGTAT
    56221 GATTGGCGGA GGAAATAATG GTATTGGTGC TTTTATAGGC TGGTGTACTG GGCTTTCTTC
    56281 ATGGTGTTTT AACCCTATTA ATTTAGATGA CTATGTATGG AGTATTATTA ATAACGCCTA
    56341 CATAAGCAAA GATTTTACAT TTTTAAGGGA CATTCGTATA GTTCCTGGAG AATTCTATTA
    56401 CTATCAAGAA GACAGTAATT ATGAAATTAT TGAATTCTAC AAAACAGAAC GTTGCTTTGA
    56461 CAAAATATCC TTGTGGACTA AAAAATCTTA AACAAAGGTG AACTTATGTC TCTTTTCCAA
    56521 TGCCCAAAAT GTGAACGTTA CTTTCAACTT TCCTCTAATC ATGATAAATA TATTAGCGAT
    56581 ATGTGTGCTA CTGATAGATG TTTTGGCGAG GCTGTAGTTG TATGTTCATG CGGTGCCAAA
    56641 CATGTATCAG GCGGTGAAGA TTACAACGAT GGTTATCTGA AAGGAATCAT GTGTTTTGGT
    56701 AGAGATTTTA AAGAAGACAA AGATAAAGAC TTACTTGTTT TCGACGCAGT TATGCTTGAA
    56761 GAATGTGAAG AAGATGATAA GTTATCGACA GCTTCTACAT GGCACGCGAA ACATCACATG
    56821 GACCATGAGG GAAGAACAAT ACACCTTCGT CCTGAACAGC CTAAAACAGG TATGGCAAGA
    56881 GCGATTGAGA TATACAAAGA GCTTTATACA ATAGGTGCTG AATTTAATAA ACCTAAAACT
    56941 AAAATGGTTA TGGAGTGCCT TCACGAAGCT TGTAATAAAA TCAGTTCTGC TAAAATGTTA
    57001 TTAGATAGAC TGGCAAAATC TTAATTTGGG GTGTTACACC ATGGTTAATA AATTTAAACG
    57061 TTTCACAAGA GACCATTTTG ATTGGTATAT ACCATTAGTA ATATGGATAT TAGGTGCACT
    57121 ATTCTTAATA GTATTAATGA GATGGTTTGA AAACAGGTCT ATATTTGAAG CGCTGTACTA
    57181 TTGTGTAGTT ACTGCAAGTA CTACAGGCTT TGGCGATATA GCACCAATAA CGATAATCGG
    57241 TCGAATAGGT ACAATGATAT ATATGCTTAC AGCTATCACA GCTATGGGTA TATTCATAAA
    57301 CGCACTATTG GCTAGGTCTA AATCTCTTAA TAGAAAGAAG AGGCTCGGTA TGGTACAGAT
    57361 AAAGAAAAGT CCTAAGCTTG TTATAATTGG TTACCCTTCA AAAAGTAAAG TACTTGGTAT
    57421 CGTGGAGTCA GTACGAGCTT ACTGGGAAGA TTGTGAAATA GTGTGTATAT GTGAAGCTGA
    57481 GGAAAAACCT TCCTGGATGT ACGACTACAA CGTGCACTTC GTAAGAGGTA GAGGTTCTCA
    57541 AATAGAGATA CTGGAACGTG CAAACATACT GAATGCAGAA AACATACTGA TACTGGCAGA
    57601 AAATCCTGCT GATTTAATAT CAGATGAACA AACATTCTCT GTAGTTACTC TATGTGAGCA
    57661 AATGAATCAG GCAGCACATA CAGTAGCAGA AAAGGTGCAC TCCGGTATGA GCTTACTAAA
    57721 TCACTCTTTA TGTGATAAAG TAGTAGCCGT ATGCAGACCA AATGAGCTGG CTTCAGAAAT
    57781 AATTGACGCT GGTATTATAG ATTTTATTGA CAGTATTGTG TCACCCTTAA CAAATGAGAG
    57841 GCAAAAGAAC GTATCTTCCG GTAATACTAC TAAGCTGTGG CAAGATCTAG TTGTAGAGTT
    57901 TTTACTTGAT AATGATATAG CCTTAGGTTT CTCTGTGGAT AAAGGTAAAT CTTTTGTCTT
    57961 TGCACCGCCA GCAAATGAAA ACATTCCTGC CAATTCAATC ATTAAAGTCT TAACACGTAA
    58021 ATAGGAGTAG AACATGTCAG AAAGTACTTT CAAAACGGGT GACCCTATTA TATGTAGTGA
    58081 CCATCACCCA GTGGTTTCAG CTAGTACAAG GATGATATAT CTATGTACTG TTGGTGTAGG
    58141 TAAACATCTG TGTGTAACTC CAACTGAGTG GGAGGAGGAA GATTTTGAAA ACGTATGTGA
    58201 ATACCAATAT ATTGACAAGC CCAGAGTCTA TTATATTGTA AAACAAGCCA ATGAAATAGT
    58261 AAAATGGCTG GAAGAACATG GGTATAAACC AACCTCACAG GGTAGTTGGG TACCAAAACA
    58321 TCCAGAGATG TTGGTATTCA GCAGAACAAT GTTTGTTGAA TGTGGTAAAG ATTTAAGTCT
    58381 TGTAAAGAAA CCAAAAAGAT TTATGAAAGA GTGGTTGAAA GAAGAAATTT TATGTTAAAG
    58441 GAGACTTATG GGCGACGGCG CTGATATGGC TTTAGATAAT GCTTGGGATG ATTGGGAACA
    58501 GCATGAAGAA TGGGTCAGTA ACGGACGAGA TCCACAAAAG GGTTACGACC TTGGTATACT
    58561 TAACGAGCTA GGTGGTGAAG AAGGAGATAC ACGATTGCCT GGAAGATCTT CTAAATCTAG
    58621 TTATACTAAG ACAGGAAAAA GAAAAGCATC CAGTTATGTT TGTAAGCATT GTGGTAAGAA
    58681 AAACTTGAAA TGGTCAGAAG TTGATGGTAA ATGGCGTCTT TTCGATAAGA AGAACCCTCA
    58741 TATATGTGAA GAATATAGAA AGGAGAACCA TGGGGATATG TAAACTGGAA GTTAATAATG
    58801 GTAAGAAACT GTACGTTATA TGCCACAGGG TTAGTTATAA GTTGTTTGGT GAGAATGAAA
    58861 AGAGACATAT GGATATGGCT ACCAATCTCA CTGAAGATCT CACTGAAGAA CCTTTGGTAA
    58921 TACCAGAAGA GGTAGTAAAA ACTGCAGAAG AAGCTATTGC TATCATGCAT CAAGAGTACT
    58981 TTGAGGAACA GATACCATAT GTCAAAGTAC CATTCGTTAT ACATGGCTAT ACTCGTATAT
    59041 CAGATAGGGG TGAAGTATTA TGAATATGGC CTTGATTATT ATACTTGGAA TACTTATAGT
    59101 ATTAGTATTG TTGCATACAG CAGGGGTATT AATAATGGGG TTTCTTTGGT TGTGTGTAAA
    59161 ATACGCTATA CCTATTTTTC TTCTCTATGT TGTCTATAGG GGTGTTACTA CCAGATAGGT
    59221 TACAGACTTC TATTTGTGGG GTGTAGTGGT ACTGGTGTTT TGGTGGTGGT GATGGGGTGG
    59281 GGTGGTTGTT AAACAATTTT TTAATGGTGT ACTTTATGAC TGTACAAGAA AAAGATATTC
    59341 AAGCTTTCAA TGATGTATTA GGGTTTTATG GACCATTATT AACAGCAGAT GCTGAATATA
    59401 TGGCGTTGTA TGGTTACTGG TTGAATGTAC TTGCTGTAAG AGCAGATTAA TAAAGGTGAC
    59461 TGTGTGCGCA AAAAAGAAAG AAAACCCTCA AAACTGGTAC TAATTTTATT TATAGCTTCG
    59521 ACTATACTAA CCTTTTATCT AATTCATAAT ATTAGTGAGA TGGAGACCTA TTTAACAAAT
    59581 TTAATAAATA TGCAGGAGAT ACTATCCAAA CCTGGCGTAT TACAACAGGA GGTTTATGAC
    59641 TAAAAATAAT AAAAAACAAT TTGGTGGTAT TATCAAGGAC TGGCAAGTAC ACACCCTTAC
    59701 TGTAACAAAG AAAGCAATTG ATAAAGTATA TCCTGGGGAA GACTTACAGC CAATGATTAT
    59761 TTCCGGTACT GTGGTTAAAG ATGAGCTTGG TAGGTGGTAT CCTGGCTATC ATATGCGCAC
    59821 ATCCTTGGTT AAAAAGCTTG ATAGAAAAAA AGGAGAAGTA GAAACAAGGA ACACAATCTA
    59881 CAAACTTGAA GGTAAGGAAG GTGCTGATGT CCTACCTAAC ATGGGAAATG ATATATTAAA
    59941 AGTTACTTAT GATTGAATGA GGAGATAAGT ATGAAAATAT ATGATGATAG TAGTTAGTAT
    60001 TTAGCCACAA GCTATAGCAC AACACTTAAT TGTATATAAA ACTATTTATT AATCTAATTT
    60061 AAGGAAATTG TCATGTTTAA ACGAATTACA CTACTGAGTA CAATCCTACT GGTAGTTCTT
    60121 TCTCTGAGTT GCGGTGATGT ATTTAGTAAA GGTTTCTCTG GGGGAAGTAG ATCATCAGGG
    60181 AGTTCTTTCA GGTCATCTTC ATCGTCATCC TCAAAATCAT CCTTTAAGTC ACCATCATAC
    60241 AAATCTACAT CATCCAGCTC GGTTTTTAAG TCAAGTTCAT CAAAACCAGC TGTAAAATCT
    60301 GCTTCGTCAT CCTCATCGTC TTCGTTTTGG AATACATCAG GTAGTAAAAG TTCAGTACCT
    60361 TCTAAAAGTT TTAAAGGTAC TTCTAGTTTT GATAAGAAGC AAGCGTCTTC AATGAAGGCA
    60421 GCTAAAGCAG CCTCATCAAA GCAGGATTAT AAAACATCTG TAAGCAAGTT CTCAAAACCT
    60481 GCCGCACCTG TTTATAAGTC AACAGCTGCT GTTAAAGCAA ATCCAGTATT TAAAAATGTA
    60541 CGTGTAAGAA GTACTGATAA CTACAGTACA TATTCACGAA GTAGAAGTAA TTACTATGGT
    60601 AGTCGTGGGT GGAACGCACC TTCTTATGCT TACCAATCAA GTCCTTCTTT TGGTATGTGG
    60661 GATGGTATGA TGCTTTGGAT GATGCTCGAC AATATGAATG ATGCTAAGTA TGCACGTATG
    60721 GCTTACAATC AATCAAATGA TCCTGGTATG CAACAATGGC GAGCAGAGGC TAACAAACTT
    60781 GCAGAAAGTA ATACAGAATT GAAAGCAAAA CTTGCTGCAA TGGATGCTAA AGTATCTGGT
    60841 ATGACCGGTG AAAAAGATGC ATCATATATG CCTGAAGGTA TTCCAGCGGC TGTTGTATTA
    60901 TCATCAGAGG TACTTGCTGT AGCAAATAAA GACATAGTTC CTTTTAGAAT TGCTACCGGT
    60961 GGACAAGGCA ATAACTATGC CCGTACAGGT AATCTGTTGA AAAAGTCTGC TGAGTCTACA
    61021 ATCGCTGTTG ATGTTAAATA TACTGCGGGT ACAGGTGAGA ATCTTGGTTT GTTTTCAAAA
    61081 GGTGTTGTTG ATGGCTTCAT TGCACAAAAT GATGTAATGG ATAGTATGGC ACTTACAAGT
    61141 GCTTCCTCAG TAGCAAAGAT GAAAACAAAA TGGATGGTAC TATTTCAAGA ACCCGTCCAA
    61201 ATGATTTCAA GTACACGTGG TAGTGTTAAG AATATTCAAG ATCTTTCGAA TGACAATATT
    61261 TTATATGTTG GTCCGGCGGG TTCAGGTACC GAAAGTACCT GGAATAGAAT GAAAATGGTG
    61321 GACAGAACCT ATGCCAAGAT TCCTACAGCT AATGCAAGCT ATGCTGATGC CCTTGATATA
    61381 GTGGCTAAAA ATCCAAAAGC TGTAATGATG TTTGTATCAG GATTAAATTC AGGTACATTA
    61441 ACTGCAGCTG AAGCACGGGC TGAGAAAGAC GACTTACGCC TTGTAAGTAT TGATGACAGT
    61501 GGTCTTCTTG ACATACTGGA TGTTGACGGT AATCAACTTT ATGAAGAAAC TGAAATACCA
    61561 TCAGAAGTTT ACCCAAAACT GCAGAAAGGT TTCTTTTTGA ATAAAGATAT TACAACAATC
    61621 GCATGTAAAG CAGTATTCGT AGTCAATCCA GAGTGGGTAG AAAAGAATGG TGAAGAAGCT
    61681 CTTACAGACT TGACTGCTGC TGCTACTGAG GCGCGTGGAA CAATGAACGG CATCCTTGCC
    61741 AGAACATCGG AGAATTAATT ATGTTTTCTG CACTTAAGAA GTCAATTTCT AATGCACTTA
    61801 GAGCCAAAAA AGCCCCTAAA GAAGCCAACA AAATCAAGTT TGATTATGCT GGTTTGTGCG
    61861 TAAGAGTTGG TAGTGAACTG GTAGTAAGCA ACAATAATAT GCTTATCTAT GATTCAGTTT
    61921 GTACAAAACC AACAAGAACT GCTATCACTA ATATAAGTAT AACGTCTGTA CAAAGAAGTA
    61981 CTATGTACAG ATTATACCTT GGACCAGACC ATTTTGTGCA GATTCTCATC AATGCTAAAA
    62041 ATGAGGTGGA AGAGTGCCGA TTGTTCAGTC TTGTACGTGT TATCCAACCA AGTACTAGTG
    62101 GTGAGTGGTT GCTGTATCTG CAAGATCGTA ATTATGACCC TGAGAATCTC CCTATTATTG
    62161 GGCGTGATGA GGTATTCCTG GATGACGTAT CGTACTGTAG ATTGGAATCT TGGGCAAGTC
    62221 CCGAACCACC ATGGGTAGAG CCATTGAACC TACTTGAAAA ACGGTATGGC GTAGATGGTG
    62281 ATGTATATAA TATTGACAAC GTTATCATGG CTTACGGTAG GTGGCTTCAC GAAGGTGAAG
    62341 AGATTGCAGA GTATCTGCTT ATATCTTCAG AAGAGGTTGT ACTGGATGGG CCTGTTGAAT
    62401 TTGAAGCACC AATGGATTGT GCAGTAAGAT ACTATGTAGG TCTGGACATT TCTATCGACG
    62461 AGCTGTCAAG TAGTTTCTAA TTTTATTAAT TAAACCAAAA ATATAAAACA ATTTTAAGGA
    62521 GAAATAATCA TGGGAATTTT TTCACGTAAG AAATCTTTCG GCGTTAACTA TGCAGCAGTA
    62581 AAAGTTGGTA ATGTATTTGC TAACTTGAAG AATACTGTTG ATAGCTGGGA CCCAGAAGGT
    62641 TCCAGTGAGG CCGACATCTT GGGTATTGAC CAGCAGCTGA ATGAGTTAGC CCTGGAAGCA
    62701 GGACAAGTAG AACAGAAAGT AGCCAAAGAG ATGGCAGATG TAGTACGAGT ACGTGCCGAC
    62761 TATAATCGTA AAGTGGGTGG TCTGGAAGTA CTTCAGAATA AACTCGACAC CACTACCGAT
    62821 GAAGCGCTTA AAGCACAAAT TGAAACCGTA ATGGAAGAAG AACTCACCAA CCTTGCCGAG
    62881 TTAGAGGCAC AGCTTGTTGT GGAAGAGCAA GAAGAAGTGG AAGCTGTTGA AGAGCTGGCA
    62941 CAAATCAAAG ACCTCTGTAA GATCGTTGCA GAGAAACTCA AAACTGCGCG TAAGACTATT
    63001 GAGCAGGGTA AAGCTGCTGC GGCTAAAGCT GAACGTCGTG AACAGTTGGC CTCTGAGAAA
    63061 GAACAAAGAG CGAAGAAAGT TGCCGGTATT ACTCAGGATA TGGGGGCTGT TACTGGTGCT
    63121 CTTAATGCTT ACTCAAAGAA GGCTGATGCT GCCAATGCTC GTGCTAATGC GCTGGAACTT
    63181 AAAGCCAGCC TACTTGCACC AAAGGCTGCC AGCAATCTTA TGGAAGAAGC TATGAAAGCT
    63241 GCTGATGCTG GGTCTGCTGC TCCAAAGATG AGTATTCAGG AACGTATGGC TGCACTGAAG
    63301 AAGAAGTAAT GTAACCTATA GCAGTACCTC TATTCATAGG GGTACTGCTA TAATTACTAT
    63361 ACAAATGGAG TACAAAGTGT ACATCATTCA AGCAGTGAGG CGCCTTGTTG TACGAATGAT
    63421 CTGGCCCCTG GTAACCAAGG GAAGAGCGAA ATGGGCTTAC CGGACTGGAA AGTACTGTGC
    63481 ACACGAAACT AGTCTATCAG ATTGCTTTGT ACTCCATTTG TATGTTAATT ATAATATAGG
    63541 AGAAAATAAT GTTTGACAAC AAATATATAT TTATGTTAAT AATTATAGTA AATAGTTTTT
    63601 CAATTGGTAG GATGTTTGAT CATATCAACG AAAGCAACGA CCCATCAACC ATGTTTGTTG
    63661 TAGCTATAAT GTTTGTTGCT ATACTAATAG CTTCTTATGG GGTAGTAAGA AAAAAAAAGA
    63721 TAATGCCTGA AAAGGTGTGT ACAAAGGAGA TAATATAATG CAAGTATTTG CTTGTGGAGA
    63781 TACGCATTGT CCAATAGACA TTCATAAATT GAGTGTGAAA AATTGGCCAG AGCAAAAGGA
    63841 AATAGAGTTC ACTAAAGAAG ATATACTCAT GGTAACTGGT GATTTTGGTT TATTATGGGC
    63901 ACCAGACTGG GATAATGAAG AATTGTATTG GGCTAAATGG CTCACAGAAA AACCATTCAC
    63961 TACCTGTTTC GTAGATGGTA ATCATGAAAA CTTCACAAGG CTTGCGGCAC TACCTGAGAT
    64021 TGACTTCCAC GGTGGTAAAG TAGGTGTAGC TTATGAAGAT GCTAATGGTA GAATTTTACA
    64081 TATGAAGCGT GGTGAAATAT TTATATTCGA TGACAAAAAG ATATTCACCT TTGGTGGAGC
    64141 AACATCTACA GATAAAGAAC GTCGGTTGCT TAATATCAGC TGGTGGCCTG AAGAGGTACC
    64201 TAACCATGCT GAATGTGAAT ATGCTTTGAG CAACCTTGAA AAACATGGTA ATGAAGTAGA
    64261 CTTTATCATT ACTCATACAG CACCAAATAC TATTATACAT GCGCTAGGTT TTGATAAGTA
    64321 TTCCAGTAAT AGGTTTAATG ATCCAACAGC TGCTTTTCTG GAAGAAATTA AAAAGATTAC
    64381 ACTATTTAAA CAATGGCATT TTGGTCATTT TCATGCTAGT GTACATAAAG ATCAAAAATT
    64441 TATATGTCAT TATAACTGGG AACCATACAA ACTTTTTTAA CAGGTGACAC AATGGATCAA
    64501 TTTGAAGGAC ATTCTTTACA TGTATATGGC AATGAGTTTT TAGAAAAATG TGGATTAAAT
    64561 GATGAGTCTA CTTTTGCAGA AGTAAAAGAA CAAATGTTGT GGGGTACTTA TGGTAAACCT
    64621 GCAAGTTTTC TTAACTTTAC ATGGAAGAAA TTAAAAGACT GCTCCGAAGA CCATCTAGAG
    64681 GCAATCATGC TTCAACAGCA TATTCCTGAG TTAACTCGTG TAATTATACG AAGTATTCTC
    64741 GAAGATAAAT ATAAGCAAAA AATAGAAAAT TTGCGCTATA CAAGATGGTG CCGTAAAGAT
    64801 TATGATCCGA ATAAAGGAAA TTATAACGGT TACACAGTCG TAACTATAAC TAATACTGCC
    64861 AACAGACATC CTGAGCAAGT AGTATACAAA GGTGACAATG GAAATATATG GAGTATACCG
    64921 TTAGCTGATT GGCCAGGAAA TTTAATACCT GAGTAGTCAT TATTAAGTAA ATAACAAGAG
    64981 TTAACTATAA CTAAACGGAG AAGAAATGCA ACGTTTATTT TGGACACTTG AAGAAGACAC
    65041 CTTATTGGAA AACTTGTATT TAAAAAATGC ATCAGCAGAA CAATTTATTT CTGCACTACC
    65101 TAAAAGGTCA TTATCCGCTA TAAGAAGTAG AACACACGTA CTTATAAAAG AGGGCATGTT
    65161 TGCAAAACGT CGCCTAAAAC AAAAACCTAT AAATACTGCT AATTTTTCAA ACAAGTATAC
    65221 AAAGAGACAA TTAGAGAAAG ATGCAGTTAA GGTAGTGGAT AAAACAGGTG GATGGTTTGG
    65281 TATACCTGGG CCAGCGATAA TAGAGCATTG GGATGTTTTT AAAAGTATTT TACGAGATAA
    65341 ATCACCATTC ATTGCTGTTG AAGAGAATAA AAGCCAATAC AATAAAATGT CACGACTGTC
    65401 AGAAAATATT AACGGTCTTA CTCTTGTAAA TGGTGAATTA TTTAATGTAT TAAAAAGTTT
    65461 TGGTCAACTG TATCCATCAC CAAGAGTACC ATTATTTGCT TACGGTCATC TTGATTTTTG
    65521 TAAAACAGCT AGAATATTAT TACGTGATTA TGAATTGTAT TCTAATCTCA TGTGGTTAGC
    65581 ACAATGGAAT CAAATAAAAT CAGTTTTTTA TCTAGATGTG TCAGTATCTA GAAGACCTGA
    65641 TGATGATATA ATATTTACTA AGTTATTTCA AGATCTTATA CCATTTATAT TCTCATTAAA
    65701 TGGATGGAAT GTAACAGATC CACGAAATTT ACAAAATAAG TATATAAAAA CATATAGTGA
    65761 TGGTAACCCA ATGGTTAATG CACTATTTAA AATGACTAAG ATTAAATAAT TAAAAAGGAA
    65821 GGAGTAAAAT GATTAAAAGA AAAGTATTGT TTTTACTTTC ACTTATTCTA TTATTACTAT
    65881 GCACTGCAGT ACATAAATCC AGTATTTTGG ATAGTGTACG AGCATCCATA GCGGTAAATC
    65941 AGGTGAGTGA TGATGTAGTA ATAAACTCTC TATCAAGAGC AGTAGCTACA GGTTCAGCAC
    66001 CAGAAACAAT TGTAACAGTA TTATTTTTAA TGGCCCTAGT CGGCATAACC CTAAGTTTCT
    66061 TTAAAAAGAA GGAGAAGTAC AATGATTAAG TTTTCTACAG CTTTTATTTG CGCAATTTTA
    66121 CTGGTATTAT CCGGTACACT AACTGGATGC GGTCCCGCAA AAACTGATGT ATTTATTGAA
    66181 GTTGCCCCGA ATGAGACTGC TTTTGTTATC CCTCTTGAAG GAAGTACGGA AGATCAGAAG
    66241 AGAGTTCTGT CAGTTGATTA TCTGAACAAG TCAAAGATTG CCACCAAAAG GATATTCCTT
    66301 CCTTTACGTA AGGTAGACAC AGGCAGATGG TGGTTTAATT ACCAATATGT ACCAACAATG
    66361 CGTGTTATCA CAGTTGATAG AAAACCTATC AGACTTATTT GGGAAGCTCT TGATGGTCCG
    66421 AACGGCACCA AAAATGCTGG AACAGGTATC CGTGTTGAAT CACGTGATTC TATTGGCTTT
    66481 ACTGTAGGTA TTGATATTAC TGCACACATA ACTGAAGAAG ATGCTGCTCT ATTTTTGTAT
    66541 AGTTTTCCTA CAGGAGACTT GAGTAAAATT CTTAACGACA CCATCAAATC TAAATCAACT
    66601 GAAATTCTTT CAAGAGAGTT CGCAAAATAT AATCTTGAAG GACAAAAAGT TGTATATGAT
    66661 AAAGATGGTA AACTAGTAAA AGAAGCAGAA ATGGGCGCCA GGGAACAAAA AGGTATAATA
    66721 GTTGATGTAG CCAGAGCAGA ACTTGTAGAC TACTTTAAGA GCCAAGGTGT CACAATTGAT
    66781 ACATTTGGTC TAGTCGGTGG TTTATGGTAT GACGACAATG CTATTCAGGA AGCAATCAAT
    66841 GCAAACTTTG CGAGTGCCTT GGATGTTGAG AACAAGCGTA ACCTTAAAGT AGCACAGGAA
    66901 CAAGTTAACG CTACTAAGTT ATCTATTGCA ATTAATGACA AGAACGAAGC TCTTGAATTT
    66961 GCAAAAGCTG CCGAAGCTAG AACTGTACAG ATTGAGTTAG AAATCAAGCG TACATTGGCA
    67021 GAAGCCGAAC TTGTTAAGGC AAATAAATGG TCTGGTAATC TTCCAGCTAA TATCATGCCT
    67081 TCAGGCGGTG GATTTATTTT GAACACAGGT AAGTAATATA AATTTGGATG TGGCGGAATA
    67141 GGTAGACGCA GGGATAGTCA TTTAGAAAAA AGTACTTCGA CAGACTAATA ATCTGTAGGT
    67201 GGAGCTTAAC GTACTTCAAT GGCGAACAAA AAGAACTCCT AGGGCATGTT AAAACCCATG
    67261 TATGGTGCAG ATCCATACCA TCCACAAATT TAGAAAGGTA ATAAACAATG CGTAATATAA
    67321 TATTAGTAGT AGTATTATGT ATAGTATTCT CAACAGTTGG TTGTGCTGTT AACCATAGAA
    67381 AACCATGTCA TGCTAATTAT GGTTCTAATT GTTATGGTGA TTTTGGCTGC CACTCTAAAG
    67441 CTTTTATTAT GAAACATGAT AAAAGTTTAA CAAGATGTGC TTTAGACCAG ATTGCTACTG
    67501 CTAAGATGTG GGATGAGTAT TTCAAAAGTA AGAAGAAATG AAAAATGAAG GGGAGAGATG
    67561 CTGATGGTGA GTCAGTAAGA TCTTCAGTGC TAGGTGGCCG CCACACTGAG TAGCTGCGAA
    67621 GCTGCCTCTC CTGAATATAA ATTAAATTAA TGGAGGTTTA TGGATAAAGT AACATTATAT
    67681 AAAAAATCAA CAAAAACAGA TAAGATACAT TTTTGGTCAG TACGTGTTGA GATGGCACCG
    67741 GATTTAGTTG GAGCTATACT GATACGAGAA GCCGGTGAAA TGGGTGGTAA AGTAAAAATA
    67801 AATCATAAAC TAATTGACAA GGGTAATAAT ATTGGTAGGT CTAACGAAAA ATCACCTTAT
    67861 GAGTTAGCAG TATTCAAAGC AAATAAAATG GTAAAAGACC ACTATGAAGA TAACTATCAC
    67921 TTCTCATTAG ATGATGTTGA CAATCCCATA GAGTTTATAA AACCAATGTT GGCAGAACCA
    67981 TTGGACGCTA CTAAGTTAGT ATTTCCATGT TATGCTCAAC CAAAGATGAA TGGAGTACGT
    68041 TGCTTCTCTC TCAGACACTT AAATGACCCC ACCATGTGGT CAAGAGAACG TAATGAGTAT
    68101 GCTGCTATAA AAGAAATAAA AGAAGCCGTA GGCGTGTATT TTGGAGTTAA TTCGCCTGAT
    68161 GGAGAAATAT ATGATCCTGA GAAGTCATTC CAAGAAATTA TAAAAGCGGT AAAGAAAAGA
    68221 AGAGAAAGTA CAAAAGATTT AAAGATGTGG ATATACGACC TAGCTATTCC TGGTGTACCA
    68281 TTTGCAGAGC GTAATGCAAT GATACATGAT ATCTTTGAAA CACATAAAGA TAATGGCATA
    68341 CTAGATTATT TTTATGAAGT TCCTACCGTA ATAGTAAACT CATTCGAAGA GTTGGATGCA
    68401 TTACATGACC AATGGGTATT AGAAGGTTTT GAGGGATTAA TATTAAGACT ACCTTCAGGA
    68461 CTTTACGAAT TTAATGAACG TACTTTTAGC CTTGTAAAAT ATAAAAAGTT TGTTGATGAT
    68521 GAATTTGAGA TAATTGGATT TACTTCAGAA ATATGGCACG ATACCATAAA TAATGTATTT
    68581 AGAGAATTAG TTATATGGAA ATGTAGAACA GAAGATGGTA TGGAATTTGA TGTACGCCCT
    68641 GCTGGATCAT TTTTACTAAG GGAGGTAGCC TATAAGTCAG CTGAGAAACA GATGGGTAAA
    68701 CCATACACAG TTAAATTTCA GAACTACTCT GATGACGGTA TTCCAATATT CCCAATTGGT
    68761 TTAGCTATGA GAGACTATGA ATAAGTAAAA CAAGTGGAAG AAAAGTATAG GACTTTTAGT
    68821 GTAATGCTAA GTTGATTCAA TTATCACTTC TTCTAAATAA AGGAATAAAC ATGACTATAG
    68881 AGCAAGAGAT TATAAAAAGG TTAGATGCAG CAGGATTCCA AGTTTTCATT GTAGGTGGTG
    68941 CGATTAGAGA TGAAATACTT GGTTTACCTA TTAATGATAT TGACTTTGCC ACTAATGCAA
    69001 GGCCAGAACA AATTATTAAA TTGTTCAAAG GAAAAAACAT AGGGGTTGTA GGTAAAAGTT
    69061 TTAAAGTTGT ATTTGTAGAA GGAGTACAGA TAGCCACATT CAGAAAAGAT GTACAGAACG
    69121 TATTCTTTAG TGCAAAATTT TGTGAGCCTG TTTACGCAGA TACAATACAA GAAGACCTTG
    69181 AAAGAAGGGA TCTAACTATG AACGCCATGG CAAGAGATGC CGTAACTGAT GAGTTCTTTG
    69241 ACCTACATGG TGGTGTAGAT GATATTCGTA ATGGTATAAT ACGTTTAGTA GGCGACCCTA
    69301 TTGAACGAAT TCAGCAAGAT CCTAATAGAA TAGTAAGAGC CTGTAGATTA CTAGCTAAAA
    69361 CTGAAGGAAT CTTTGCACCA GAGACTTATG CAGCATTATG TGAATGTGCT GTGTATATAA
    69421 AGCGACATGT TGAAGCAGAA CGCCTCTGTG ATGAGATTAT GAAAGCTATG GAGGTAAGGA
    69481 CACCTTCGCT GTTCTTTAGT GCTCTACACA CTATAGGGGC GTTAAAATAT ATATTTCCAG
    69541 CAATGGCTGA CTCGTTTGAC TACAGTGGAG GGGAATACCA TAAAGAAACT ATTGGTGAAC
    69601 ATCTAATGAT GGCTGGTGAT ATTATCTCAC CTAGATTTCC AGTACTTAGG TTAGCTGGAT
    69661 ATCTGCATGA TATAGGTAAA CCAAAAGCAT TTGATAAAGA AAAAGATGGT AGTTTTAAAG
    69721 CCCATGAAGC GTATGGGGCT GAGATGGCCA ATAGGTACCT ACGCAAATTA AAATTCCCTA
    69781 ATAGTATTAC AAATGAGGTT GTTGGGCTGA TTGATAGCCA CATGCGCGTC TGCCGTGGGT
    69841 TAACACCTAA AGGTATCAGA CGTTTAAGAA AACATTTAGC GGACTCAAAT GTAGACCCTA
    69901 GAAGCTTTCT ACGTTTGAAG TTAGCTGATA GGTCTGCAAA TATGTACAGG TCACCGAGCG
    69961 AAATTAAACC AATAAAAGAA TTAATAATTA ATGCGGGTAT TCGTTGTGAC CCTAATGAAG
    70021 TATCTGTGGT ATCCTTGAAA GACTTAGCTA TATCTGGTGG AGAATTAATG AAAGAATTCA
    70081 ATTTACCACA GGGTGCTATA ATAGGTGAAA TACATAGGGC ATTGTTGGAA TTTATTATAG
    70141 AAGAAGGCGA TGAATTCAAT ACCTATGATA TATTGAGAAA TAAAGCGAAA GAGTTACTAC
    70201 AACAGTAACA TGTTACCTTA ACCCACAGCA GGTGCAGTGG TCAGAAACAC TTCAGATCTC
    70261 GACGGTTCAA CTCCGGTCAA TGTCGGTACG TGAGGATGTG AAGGTTCTTG GTTCAATTCC
    70321 AGGATAGGTA ATATAATAAA ACAATGAGGT AGTTAAATAT GGAAGAAAAT TCAAAAGTAC
    70381 TAACTGACGC ACAGTTTCAA GGATTTAGAG ATCAAGTAAA GGATTCAACC AATAGAATGC
    70441 TACATAATTT TATTACTATG TTTCTTTTTC TTGGTGTGTA TGAAAGAAGT GATAAAGCAA
    70501 CAAAAGATAA AATTGCTGAG TTCATTAGTA TAATCAGAGA AGATATTACA ACAGTTCATA
    70561 CTAAAAAAGC AGTAGCAACA TTTGAATTGT CACAAGATCA GATAGACCTA ATCCAAAAAG
    70621 AAATGACTAT CATACTTGAT GGATGCTTGG CACCTATGAC AAAACTCATA GAAAGAGATA
    70681 AGGAAAAAGT AGATGAACAG AAAGGTTAAT TATTTTTGGA CTGCTGATGA ACACTACTTC
    70741 CATTTTAACG CCATTAAGTA TTGCAATAGG CCATACAGTA ATACTGATGA AATGAATCAT
    70801 GATATGATTA CTAAAAATAA TGAAGTAGTT ACAAATAATG ATGTTGTTGT TCACGTTGGT
    70861 GACTTCACCT TGGCTAACCA AACCCAAGCC GCATCAATTA TAAAACAATT AAATGGCCAA
    70921 CATGTATTTG TAATTGGTAG TCATGATAAG TGGTTGGGTG GTAGAGGTAA GCATATTTGG
    70981 GAGAAGACTA TAGAAGGACA GCATATTGTA TGTTGCCATT ATGCTATGTA TTCTTGGCCA
    71041 AGGTCACATT ATGGTAGTTT TTTACTTTAT GGTCATCACC ACGGTAAATT TTCCATACCG
    71101 TGTAAAGCTA TTGATGTTGG GGTAGATACA AATAATTTTT ATCCATACTC TTTTGAGCAA
    71161 ATGATGGCAG CTATGGTGAA TAAACCTACA ACTCCCGGTG TAATACGAGA TAAGTATAAA
    71221 AAATAGGTAT TGTGGTGTTG TGGGGGATAG TGGTACTGGT GTTTTGGGTG GGTGCCCTTA
    71281 AGATACATTA TAAACTAAAG GAAGTTTAAC TAAAGTGATG GATACTAAAT TAATTGTTAA
    71341 CAATTTTCGT ACTAGTAGTT ACTACTCATG TGGAGTGCAG TGGGCGTTTG TTGGTAAAGT
    71401 TGAAAAAGAT TATGAGTTAC TGCATGAACC TTTGACATGT AAAGATTATA CACATGAAAT
    71461 AATCTGCAAT ACCATTCATG GGAAAAGTCT ATATTCTAAT GGTGTTTCAA GAGTGCTACC
    71521 GCTTGACTTG GAAAAATTAC AGGTAGTTCT TGTAGTACCA GTTGCAAAAG TTACTGCAAG
    71581 TAAAGATACT GTAAAAAATA TAGTCTATGG TGCTAAAAAA GTATTTAGTG CTCTAGAAAC
    71641 AGCTGGAGGA TTACCCAAGA CATTAATAAA AGAAGTAACT CCAAGTAAGG CTGATAATGG
    71701 TCAAAGATTT TTTATCCTAA CAATGAAAAA ACACATGACA GAGTCTCCTG TATTATTTCA
    71761 TTCTTTGATA GCTTTAATTA GGACCGCTGT GGTACTTGGT AAAGAATTGA AAGAAGATAA
    71821 TGTAGAGAAT GCTTTTCTTG GGCGATATGA AAAAGACTCT GAAATACTAA CTAATTTGTT
    71881 TCAATCCGGT ACACTAAAAT TACTGCTCAA AGAACACAAG ACAATTTTTG CAGGTGATGT
    71941 GGATCTTAAA GTAATATATC CACAAAAGAG TGAGTCTGAT GCAAGTTATC ACAGTGGCTT
    72001 CGGCCCAGTA GCCTTACAAA GAAAGCAGCT ATGCTCTAAA TGGTACGGGG ACAATTTATA
    72061 CAAACTTTTA AAAAATAATA ACATAGAATT CTAATGATTG AAAATACTGA CTTTATATTA
    72121 AAAGAACCCA AAAATCCTTC ATACTCCGTT ACGTATGGTC TATACACAGA TAAAGAAAAA
    72181 TATCCGTGGA ATAGTATTAA AAATCCGTAT ATAGATGAGA CAGAAAGTAC AATAGAAGGT
    72241 GTATTGTCTA AAGCTAACGT AGCTAAATGG CACGCATGTT TTTCCAGTTT AGGTGATAGA
    72301 TTAAGTAATA AAGACTATAC AAGAATAGTT TATTATTTTA AACCACATGA TACAATGTCA
    72361 AAGAAAATAA GTTTGCGTTG GTTAATATTA GCAAAACAAC ACAAGCTTCT ACCAAGATAT
    72421 GTTAATGTGA AAAAAATAAT AGAAAAGAAT AATGTAGTCT TTGATTTAAC AAAAGGTAGT
    72481 TTTAATTTAC TGTATGCCTA TTTAGCTACA GTACGAATGA TTGTAGAAGA ACCTGCCTAT
    72541 GTTAAAAATG CACTAATGTT GGTGGATAAA TATAAAATTG ACTACTATGT TGCAGTTGTT
    72601 GCAGCTTCTT ACTTCTGTTT CAGAAACTTT GGTCATTCTT TTTTTAATCC TGGTAATACT
    72661 TACCCAGGTT TACATTCACC AGATAAATTA ACTAAATTAT CACTTAAGAC AGTTTTAGGT
    72721 GTGTATAGAT TTGTTAATAA AGATGTTAAT ACTATAGTAA ACGATAGTAA ACATTTTTCT
    72781 GCTACTAGCG AAGTTAGTGG GCTTTCCAAA ACAAATGCTG TACTTGATAT AAATAAGTGC
    72841 ATTGGTGTAA ACGTCCTTAA TGTATTAAAA GCAAAAAATG ATACGGAGGC GGAAAAAGAG
    72901 CTTAAAAATA TATGGGGGGT GATTAATGCA ACGTGAAGAT TTAGTGCATA TACTACCTGG
    72961 GGTAACTCAG GTACTTTTTG ATGATGATGA AAACCCAGAG TATGGTTGGG TAGATGACGA
    73021 CATGGATGAT ATGATTGGTG GAACCTTTTT AGTGCAGGAA GTATTAAGTG AGGGTGTTAT
    73081 TCTAAAACAT CCTTCTGGAA AAAAATATTC GTTTCATTAC TCTACAATTA CTTTAGTTAA
    73141 AAGTGTACCA TACTTTGATA CACACATAGA AAACGTTCCA GTAAGTTGCA TTAACAAACT
    73201 GGAACTATCA TTTTTTGAAA GACATTGCAA TTATAATGAC TATGCAGCAA TCAAAAAAAT
    73261 GCTTAAAGCT AAAAGAGTAT TGGAGTTTGA TAAGGACACC TTGAATCAAA TACAGCAGCA
    73321 GTACCCAAGA GTTATTGGTG CTATGCTAAG TAATAAAAAA TTAAAAAAAG TAGGATAAAA
    73381 TGCAAGATGA CATGGATAAT GATGATAATA GCCGTAGATA CGAATTAAAC AAAAAATATC
    73441 CAAAGGCTAG AGATCAAGAT AAGAAAATAA GAAGTCCAGT CAGTAAAGGA AGTGTCAGAT
    73501 CACAAGGCAA AAAAGCATTG AGAAGATATG TAGATATCTT TACAGCTAAA GGAATTGACG
    73561 ACGACGAAGA CTTCGACGAT TTTGCTGAAT GTGATTGATA TATTATAGTG CTCATTTAAA
    73621 GGATTAGAAA TGTACGAATT ATTATCTAAA GAAGAGGAAG AAGAATTTAG AAGTGATGTT
    73681 TCGCCAATAG TAAAGCGAGA TACTAAAATT CCTCCTGTCA GAGAAGAAAA ACCATTTAAT
    73741 GTGTATGTTG GTAAATACAA CAGAGCGGTG AGTAACGACT CATTAATATT GAGTGGCGTA
    73801 TATGTAGAGC ACCTTAAAAC TGGTATAGTA AAATTTTTAA TATCACAAGC TCCAGAAAGA
    73861 ATAAAAAGTG AGCAAGGTGC TTACATAGTA TTTTGTGAGA TGTTGTTGGA TCATTTTGTA
    73921 AAATTAACTA AAGAAAAGAG TTTGCAGTCA TTGCTGATGC ATACTAGTGA CTTAACAGTT
    73981 TTGGAAGTGT TATTAAAAAA TAAATTTGAA ATAACAAAAA CAAAAAATAA CTTTTATAGG
    74041 GCGTTTAAAG TATTAAACTG ACGATATGAA ACAATCAAAA ATAAAAATAG AGCCATTCGT
    74101 AACAGATAAA AACTTAAGTG AAATTTATCA AACTTCAAAA ATTACATTTG CTTTTCTATC
    74161 AGCACCGCGA GATGGTAATA AACAATGCCA TCAATTTGTT AAATGTAGAG ACTTTCTTCA
    74221 AGACGCCTTA AGAACATCTT TAACAGGTGT AGCGTCAAAG ATATACGGGT TTGAATTTGA
    74281 TGTAAAAAAG AACCCACCAA TTGATAATAG AAAGACAAGA ATGATTATTC GCAGTAACAT
    74341 GGCAGACAAA GAGTTTGAGA AAGTTATACT CAAAGCTGAG AAATTGCTGC ATCATTACGA
    74401 ACATATGGCA GGTGTAGTAT CAACGTCGAT ATCTAAAAAT GGGAAAGATT ATATCCTTTG
    74461 TAGTTCCAAT TTCTGGATGT TTTCTCCTGT ATTAATATCG TTATATACGT TGCTAATTCG
    74521 TTTAGGTGAA TACGATTTAA ATTTTACAAA ATTCGATAAC GTAAGTCTTT TAAAAGCTTA
    74581 CGACACTTTA GCAAAGTCTA CAAAGACAGA CAATGAGGTA AGTTACGTAC GAAGTGTAAA
    74641 AGCTTATATT CATAAGATAG TTATAAATAG TCATTATGTT TTTACAACAT TACGTAAGAA
    74701 TAACTATGAC GATATCTATT TTAAAGATGC CACAATCCAC ACATTCCACA ATGACTCAGG
    74761 TATAGTTGCA TTATGTACTG CCACAGACGC CTCTAAAATA CATCATAATA ATTATAAACG
    74821 TCTTCAAGAC ACTTTAAAAG ATGATGTAGA AAAAATCAGT GATTTACCTG TTGTATTTTG
    74881 TCCTGGTACT TATGACATCA GTAAATACTA TGCTCCTAAC GGTTGGAACT TTGCGGTTGT
    74941 TGATATGGTA GATGATGTAC ATAAAGTCAT AACACAATTT GCAAAATGCA GAGAACAGCT
    75001 TACTGCTAGA TTTGGTAAAG AGTGCAAAAA CAAAACATTT GATAAATTCA ATATGTGTGT
    75061 AGTAGTAGAT GGTACGTTAG ATGACTCTGC AAGAATGATG CGTCACAAAA GAGAGCTGTT
    75121 CCTTGCCAAA AGGGTCCTCA ATTTTATTGA GGCAAAGTAT GATATAAAAA AGACTACAAT
    75181 ATCCACAGTG TGTCTAAAGA TTGCTAAAAC GCGTCGTAGA TATTACAGTT GGTTGTTTTC
    75241 TGGCAGTACT GAGTGGTTAA ATAGTCCAGT AATGTTAAGT CTTTACTCTC TTATTATTAG
    75301 AGCTGTTGCG AACTATTGCT CATACTCTGG TAAAGATCCA AAGAATATTA ATGATGACGT
    75361 ACTTGATGAA ATCTATTCTT ACAGACGAGG TACGAATTCT TACTCGAATA AAGATTTATT
    75421 ATTATTGAAA TCTTTTTGTA AACAGATTGA TAAGATATTA CAAAATAGGA AAGAGTTATT
    75481 TGCTAATGAT ACTACTATGG CAGATAATTA CTTTGTGTCC GAGAAAAAAG TTAAGGAATT
    75541 GGTTTATGCA AACGCTCCTT TTAGTACGAT TGGTGTGGCT TCACTTGTTA ACAATCAACA
    75601 TATAGATCAT GAATTACAGA AAAAATTTAA GGAGTTAAAA GCATGTTAAA GCGTAACACG
    75661 ATAGGTACAG ATCCTGAGTT TTTCATTCGT TCAGATAAAG GTAAATATCT GAATGCAGAA
    75721 ACAATGTTCC CAGGCACTAA GGATGAACCT TTTCCTATGA ATAGTGGAGC TGGGTTACAG
    75781 ACGGATAATG TGGCTGTGGA GTTTGCTAGC CCAGTGGGTA AAGATGGTGG GGATTTAGTT
    75841 ACTAAGCTCA GAAATACTTT TAAAGAGCTT TTTCTTATGA TGCCCGCCAA TACCGTACTT
    75901 GACTTATCAC CAGCAGCATT GTTTGATAAT GATCAGTTAC AAACAGAACA AGCGCAGTTG
    75961 TTTGGTTGTT CTCCAAGTTA CTGTGCGTGG GATTTGGTTG AAAATGAAAG ACCGAATGCA
    76021 ACAGTAAGTA ATTTAAGAAG CGTAGGTGCT CATATTCACA TTGGTAAAGC AGATGGGGAT
    76081 GGTAATGACT TCCTACTAGA TCCGTATGGT AAAATCAATA CCGTACGTAT GTGTGATGCT
    76141 TTTCATGGTA TTATTAGTGT TGTTTTAGAT ACCTCAAAAG AAAGTGTAAT GAGAAAAGCA
    76201 CTTTATGGTA AGGCTGGAGA ACACAGACCA AAAGAGTATG GGGTAGAATA TAGAACACTA
    76261 TCCCCATTCT GGATGAAAAG CCCAAGCCTA GTAATGCTTA TTGATGCATT GACAACAGAT
    76321 GCGCTCAGGT TCGTAAGAGA AGAGCGTCAT GAAGAATTAA TAGCTGAACT TGGTGGGGCC
    76381 GAAGTTATAC GTAATATAAT TAACAACGGC GATGTTGACA AAGCTAGAGA AGTGATTGAG
    76441 AATGTATTGT TTAATCACAT GTCTGAAGAT TCTAAACATT TCTTCAAAGA ATGTAGCGAT
    76501 GCTATAGCAC AGTATGATTT TAAGAAAGAA TGGCAACTAA CTGCCTAATT ACAAAATAAT
    76561 TTCACAGAGG AAAAACATGA AAATTGCACT ACCTATATTT GATGGCGGTA CCAGATTGGG
    76621 AATTAATTCC GTGTATGTTC ATTTTATTAG CAATGCTGGA TTTGAACCAT TTTTGGTAAC
    76681 AAGCGCAAAT GATTTCAAAA AAGTAGCTAC GGAATGTGAT GGCTTACTAT TACCTGGGGG
    76741 TATTGACGTA GAACCTACTT TTTACGGGGA AGACAACTTC GGTAGTGAAA ACTGTGACCC
    76801 AGAGAAAGAT GATTTTGATA GAAGATTACT TCATGCATTC ATTGCTGAAG GTAAAAAAGT
    76861 ATTTGGTATT TGTAGAGGGC ACCAACTTAT TGTTAAAGAG TTCTTGCACG TGTTTCATGA
    76921 TGCCTGTCAA GGTATGTCAT TTTGGCAACA CATTAATAAC CATGCTTTAG CTACGGCTAG
    76981 AAGTGCTAAA CGTTCAACAC CTACTCATAG CGTTACTGTA AATCCCGCAA TTCTGTATGG
    77041 TTTACATGAT GGGCAGAAGC TTAGTAATAT TTTCACAAAT TCCATGCATC ATCAAGCATT
    77101 GTTGGTGGAT GGTACTAAGA ACTTATCAAA AGTTATTGAT GCGAATAATT TCATCAAATG
    77161 CATTGGTGTT ACCCCTTTCG GTGCACCAAC ATCAAAAGAG AACGATTGGT TAGTTGTTGA
    77221 AGCTGTTGAT ATAAAGCTGA ATGGTGTTTT AATGCGCGGC GTACAATGGC ATCCAGAAGA
    77281 GCTTATGGAT ATCGGCTTGC TAACTCATTA TTTTGCGGGG GTAGCAAAGG CAGATGGAGT
    77341 CAAATTATAC AGGTAAAATA TTCTGGTCTG CTGAGATAGG CTTCGGAGAT AATTCGATAC
    77401 ATTTTCGCAG AGTTACAAGG GTTGACTTAA AGGAGTACAT TGCTAGTGCT CCTGAGAGTA
    77461 TCAAATCAAT AAAAGACGTA GATATCATAA ACAAGTATGT AGTTCCTTTT GTTTATGATA
    77521 TGTATAAACT CCGCAAACAT AATATACAAT ATGTAATCGT AAAGAGGGCT GCAATAGAAT
    77581 GAGTAAAGAA TTGAAAGTAT TTGTATATGG TACGTTGAAA GTTGGTGGTA GATTTTCAAC
    77641 ACGTTTTGAT GCATCAAGAA TAACTTCAAG AGTCGGTAGA ATTAGAGGTG AATTGTACGA
    77701 CTTAGGTAGT TTTCCAGGTG TGAAGTTACA AGGAGATTCT GAAGTAATAG GAGAAGTGCA
    77761 TACATACAAA AATGCTGAAG AAGTAGAAAA GTCTTTTGAT AGAATTGAAG GCTTCAGCGG
    77821 AGCAGGTAAA CCTCATAATC TTTATGAGAA ACGTGTAGTA ACTGCCTTCA CTGACGATGG
    77881 TGAGGAGTCA TGTATTATGT ATGAGTTTGC ACGTCCAATT GAAGCAGATA GAAAAATAAA
    77941 GGAAGGAGTA TGGCAGATAT GAAAATATTT GGATTAGTCA CCAACGACTT TGAAATTGAA
    78001 ATAGGTAAAA AGTTTGATGA CGCTGGTGAA GCTCATGTAG TAAAAGAAAT AAAATATTTT
    78061 GAGTCCTCTC AAGTGTACAA CAGGTTCATA CACGAACCTA TTTACGTAGT AGAGTATACT
    78121 GAAGGTACAA TGAAAACAGT AATACCAGTA AGAGCTGTAA CAGCGCTACA AATAGATACT
    78181 AAAAAAGAAG AGGCAATTAA GCCTGACTTA GCTGGACTCG GTGAATAATG AAGATTTTAA
    78241 TTGTTGGTGG TTATGATGGT TATGAAACTC CTTTCGTAGG TTTAGGGGAC ATAACATTCG
    78301 ACGAAGACGA ATTCTTGGCC GCACCAGAAG ATTTTGGTTT GTTGGTATTT GCCGGTGGTG
    78361 AGGATGTGAA TCCTGCATTT TACGGACATA CCTCACCAAA ACATATGTGT GGTTATAATA
    78421 CACGAAGAGA CGTTGCAGAA AAAGAACTTT ACGACATTGC AGCAAAGTAT AATATTAAAA
    78481 TGACTGGTAT ATGCCGTGGA AGTCAATTTC TTAATGTAAT GGCTGGTGGT GTGATGATGC
    78541 ATCATATTAC TAATCATGGT GTGAGTCACT TAATGACTAC CATAGATGGT AAAGATATTC
    78601 AAGTTACATC AACGCATCAT CAGATGTGTA TGCCAGCACA ACACGGGCAT ATAATGGCGT
    78661 GGTCTTCTGA ACGTAGGTCT ACTGTTTACT ACGGCGATAA AGATGAGCAA GTAAAATATA
    78721 CTGGAAGAGA AGTTGAAAGT ATATATTACC CAAAAGAAAA TATATTTGCT GTACAATTTC
    78781 ATCCAGAATA TATGAACCGC GAGAGTGCTG GCTTTAATTG GTATAGGAGT ACAGTAGTTG
    78841 ATTTTTTGCA GTTGTCCGAA GAAGAGTTTA CAAAGAAATA TTTAACTAAA TCTTTGGAAG
    78901 CTACTGTATA AATACTAAGG GTAGTTGGTA ATATATCAGC TACCCTTACT AATGTGAGAT
    78961 ACATAGATGA CTAAATTTAT AGAGAATGTA GGAAAACAAG TGTTCATGGT GGCAGAAGAG
    79021 AAACGTAGTG CTACTCTTCT AACTTTTTAT AATAAACCTG AGGAGGTTAT TTCCTTATTT
    79081 AATAGTAGTA TAGCTGGAAG TATTTCAGAG ATGTCACTAT TTCATGGGAC ACTTACTAAA
    79141 GCAATAAGTA TACCTGAGGA TATTAATACA AATATTGACA TAACTATTAT AGTAAGGCAA
    79201 AATAAAAATA ACAGCGCTGT ATTAATACCC TGTGTTAATT TAGACTATGC TCAAGAAGTA
    79261 ATATCTGCAT TAGTAGGGTC ATCCGTATCA GACGATGATA AATACAGTGA AGAAGTTATT
    79321 GAAGACATAA TTGGACTAAG TCAAAAGAAT ATTGATAACA TCTTTATATT TTATGGTTAC
    79381 GAGGTTGAGT TGCACTACTC TTTTGATAAA ACAGAGCTTG ACGAAGAAAT ATTAGAAGGG
    79441 AGCAAAGAAA TTTATGAGCA AATCTCCTCC GAACAATGAT AAATTCACAT TGTACTACCA
    79501 TACTGGAATA TATCATCTGT TTTCCGGTAG AGTAATTGGG TACATTGATG ATAAACAATT
    79561 TGCAGCACTG TTAACATCTC CACAGATATT AGCAAGAAAA TTAAGTACTA TGCCTCCATT
    79621 AGACTTTTAT GATGTTATTA GTCCTAAAGC GGTGAAGTTA CGTCTAGCTT TTTTAGCAAG
    79681 AGACAGTAAC AATAATAGGC ACCTAATACT ATCAGGAGTA ATAAAAGAAA TAGAAAGTTC
    79741 ATTATCATAT GGTTACGGCG AAATAGCCTA TGTGGATGAA TGCAATAATA TGTTTTGTTT
    79801 AGAAACGGAG GTAGAATAAA TTAATATGTT AACTACATCA TTACTACCTG TAAATAAATG
    79861 TATTGTTACA GACTATTTAC AGTCAACAAA GTTAGCCCAT TATACCTCTG GTTATCTGGT
    79921 GTACATAGAG GGTATTCAAA ATGATATAGA TGTACTTTGT TCAATGCTAG TAACCAGTGC
    79981 TGGAGGGAAG TTGTCTCATA GGCCTTCTTT AACTAAAATA CGCACACCTG TAGTATTCTT
    80041 TGATGATTTA GTTAAAACAG GTGTGTACGG AAAAAGTAGT TGCTTTCTTT TGGTTGACAC
    80101 AACTAATGTA TCTTATTTAG ACCTAAAAGG TGTTGACTTT ATAAATATGT TGTATGCTAG
    80161 AATAGTTAGT TTAAATAGGA TTAGTTGTAA TTATTTTAAT AACAACGTCT TAGTAAATAA
    80221 CAATCCTACT ATAAAAAAAT TCTTCCAGGA TTATAACGCA GCAGCTAAAG TACATAGTAA
    80281 AGCAATGGTA GAAAAAGTAA ATACCTCTGA AAAAAGGGTA AATCTAATAC ATAATATGTT
    80341 ATTATTAGAA AGTTTTATAA AAAAGAATCT TCCTCAACCA GTACAAAATA TGAATTTTTT
    80401 ACAGAGGGCT TATACAGTTG CAAGAGATTA CGAGCGTAAG GCAACACATA AAAAGATTGA
    80461 GGCTCTTTTA AAAAACAAGG ACTGCGCAAA AATATTAAGC GATAACCAGG AGAACAAAGA
    80521 TGCTTTACAT AGGTACAAAA ATAGTGGTTA TTGGCTCTAA CGTAAAGAGA AAAGCTGGTC
    80581 CCCGTATAGG CAGTATAGGT TTCATAGTAG ATATAATGAC TAATAAACGT ATGACTTTAT
    80641 TAGGTAATAA TCTTGTATGT GATGCCTATA TACTATTTAT TCAATATGGT TTTCAAAAGC
    80701 AGCAACGGTA TGAGTTAAAA AGAGTAATGG TTGCTATACC TAGGTTAGAA AATTGGCCTT
    80761 GTGATATAGA TAAAGTACTT ACTAAAACAG TCAAGTCAGT GAAAACAGAC GCATCAATCA
    80821 GGCTACCCCT TTTAATGATA TGCCCTGTTA CACAATTTAA TGATAAGGAC TTACAGCATA
    80881 AGGTACATAG CCATCTATTG AATGGCACCA TGCGTTATAA ATTACAAAAT GTAGCGTATG
    80941 TACAAAATTC TAAGCGTTTT CCTAACACAG AGCGCCTACA TGCAACACTG CCTGAAGGTG
    81001 CCAAAACGTT TTTACGTGTA AGTACCGTAG GTATAAACCC AAATGCTTTG AATATTTTAT
    81061 TGTCAAAAGT ATTTGAGAAG GACAAATATG TTTTAAGGGA GGTACTTGAG CTTGTTTTAA
    81121 AATTGGATGC TCTTCGTAAT ATAACCGAAA AACAGTCAAA AGCACCGATA GGACCTAAAG
    81181 GTAATGACAT TATATTTAAT AGTTTATTCA AACCTTACGA ATTTAGGAGA TGTATTATAG
    81241 AGTCCGGCAA ATATGCCCCA AAGGAACTCT TTGCTTTCTG TGTACAACTT AGTAATAGTC
    81301 TTATAATCGA AGGAATTAAA GTTGTAAATA AACATGTATA AAAGGGGATA CAATGTTTCA
    81361 TTCAAATCTG GATGTAATCG TTACTGGCTT CGTAGGACAG TTCAATTCAA GAATTCTTAC
    81421 AAGAGCCAAT GCTCAAACAT TTTCAGCCTC TATAGCTGTA GATAATAATG AGACAGAGTT
    81481 GAATTTTATA ATGAAAAGGG ATGATATTCA GCATGTATTA TCTATACCGA AACCTTTTAT
    81541 GGAGAATTCG GTTAAACTCG TAAGAGTAAA TGGTATCGAC AGAGCTGTTG GAAAGTATTT
    81601 TTGGAAAGTA CAAGAGCGTC TCATGGAATA TGAAGATGTA ATTTATGAGG TGCTCTTCGG
    81661 CTATCCAGCA CACATGTTGC CAGAGTACAT GATTAAGAGT AACTCATCAG CTATGCAACA
    81721 GCTTCGCTAC GCATTTGAGA ATAACAAATT GGCTATAACT TTACGAAGTA TTCAGAAAAG
    81781 AATAAACTTC GTAATAAATA ATCTTCCGAT TCATGAAACT AATCTAAATT CTTTTGTGAT
    81841 GAATCGAAGA ATAACAATAT TTGACCCGGA GTTCGATGTT CTTTCTAATC CTGAAGATCA
    81901 ACATGCTTAT CAAGTAGAGA AAAATAAGAC CTACTTTGAC AAAGGATGGA CATCTTTAGG
    81961 TTTGTCTGAC GGCTGTCTTG CAGGAAAGAA CTACATGTTG GACTTTGATC TTCGTAATCT
    82021 TTCACCGTTT GGAAGCAACT TTCATAACCC ACAGAGAAAT CTTTATTCTA CTCTTGGTAT
    82081 GCGTGGAGAT GAAGAACCTT TGGTACATTC AACAACGACA TTCGCATTAG CTAATGAAGG
    82141 CTTAACAAGA AAAGGTTGGA ACTTGTTTAC TATCTTCGTA GACATTCCTG ACGTATGGGA
    82201 AGATCAATTG ATGGTAGATT CTAGCCATGC CGACAAATTC ATTGAATACA CAAAACGATA
    82261 TACGTGTTTT GGTGATGTAT TGGTTAAAGA AGGTGATGAA TTAGCCACCG ACGACCAGCT
    82321 TTTTGTAAAT AGAGCAGGTG AAATCAAAGC ATTCGATATT CAATGCGATC ACGCTGTAGT
    82381 AACCTCTATT GAGGAGAAGG AAGATAATAT AGGTGGGGTT CTCTTCCCAA CAAATATTGT
    82441 TACTATAACC TATAAACGTC ATCTTAAAGA TGGCACCAAA CTTACTAATC TTGCTGCTAA
    82501 CAAGGGTGTT ATTAGACTGC GCGACCTTGG ATATGCAATT AACCCTGCCA CTGGAAAACA
    82561 ACAGAAGATA GACGTCATTG TATCAGCAAA GGCTGTATTA AAGAGAAAGA ACTACACTCA
    82621 AATACTTGAG GCAATGCTTA ACAATTTGAA TGGTAATCAA ACTGTTGTAG TACCTGATGG
    82681 TGTTGTAGTA ACAGAGGATG TTCTTTCCAC AGCGTTAAAA TCCATTGGGC ATAATGCAGA
    82741 TGGTACATGG ATATGCAAAA CCTACGCCGG TGATTTTAGA TGTATAGCTG GAAATGTGTT
    82801 TTGGGGAGTA ACTCATGATG CTGATGATAC TATATGGCGT CCAGGTGCTA CTAAAGCTGT
    82861 GAATGGTAGG GGTTTGCGTG AAGCAGGGCT TAAATTCTCA ACAATTGAAT TTCGTGCGCT
    82921 TACTACACGT TTTGGTGAGA ATAATCCTGT GGAAAAAGAA ATACTCCACT ATGCACAAGG
    82981 TTACAAAGAT GTAAAAGAGT TGCTCACTGT TCTTAAATAT AAGTTAGGTA AGAAGAGTGT
    83041 TGAGCACTTG ACTCACAACG TAAAGGATAT TAACCCTCTG CGTCAAGAAG ACGGCATTAT
    83101 GATTCAACCA GAAGAGTTGG TTGATACTAT AGTAGATCCT GATAGAGCAG AAGAAGGTTT
    83161 TATGCTCAAA TTGCCAGTTG AATATCAGGT AGTAATTGAC CATGAATTCA ACGTATTAGC
    83221 TAGTGGTTTC CCCTGTGTTG TGGGTGATAC TATTGGTGAC AAGAAGGTTT TCAAAGTAAT
    83281 ATCACTGGAT TCAATATACG TGCCTTACGA GAATCTTCGG CGTTGTTGGA AACATGACAT
    83341 CGGGAGAGTG GGACTTAATG ACATTGGTAA TGCTTTAAAC ACCATAGTTA TAATGTCTCA
    83401 TAATTATTTA ATTGATAATG TAGCACCACT CAATACTACG ATGCTGTATA AGGCAATTGG
    83461 GACTTACTTC AGTATAGTTG CAAGCAAGCT TAGTACTAAA CGAGGTGAAT TGAGTGTTCA
    83521 CGCAATGGCT GTAAGATATC CTCATTCAGC TAAAGGCGTA GCTACATTGA GTAATGAACT
    83581 GGAACCTAAT ACTATTGAAA TACATTCCAG TATGGCAAAT AGCCTTAATG TAGTAGATGG
    83641 TGATATCGTA TTAGTTGAAC GATTCCCATG TTTAGGTTTT ATGTCTATCC GCCCACAGAA
    83701 GGTAAAGGTA ACTGAAGATC CTTTGTGTAA ATTCACAGTA AGGGTTAGTG GTAATAGTTT
    83761 AGGTTCTTTA TCTCTTGACT TTGATGGTGA TGTGCTATAT ATTGCAGCTT TCTACTCTAA
    83821 AGATGCTATT GCAGCACTGA AGAGAGAATT CTATACACCA AACGAGTATT GCATAAAGCA
    83881 TATCAAAGCT TTCAACAGCA AGATGGGTAC TCCTAGAATA ATGGAGATGG CATTAGCTGA
    83941 CTATATGATT ACTCCTTTTG AGGCTTTAAC AAAGGAAAGT CATGCTGAAA TAGTTAGTAA
    84001 ACTTACTGGT GTAAAGAGTA ACACTGGTCC TGTAGTAGCA TTAGCTTACA ATCTTCTCAG
    84061 AATTATGGAA AACTCTGACA TTTCTGGTGA CAGAGAGTTG GAATGCGAAG TAGAAGTGTT
    84121 TATGGATACA GTTGCTAACT CTGTATTCAA ACAGAAACAC GGGGCTAAAT CGCTTCATAA
    84181 AGTGGTTACA GATGCGGTTT GTGCTGCAGA CCTGGAAACC TTGATAAGTG AAGGGTTTGA
    84241 TCCTAAAACT TCCGAAATAA TTTGTAAGCA GATTACAGAA AAAGCGGCAC AGGTTGGGAT
    84301 AAATGACGTA GCTGCTTATC ATAAACTAAT TACAGCTAAG GGAGGAAGCA ACGTAATTAA
    84361 TAAGATTGTA CGCGAACAGA ACGTACTGTA CTTCACTAGT AGAGCAAGTT TGTCAAGCTG
    84421 TAGGATTGTT AAGAACTTAA TGGATTATCA GAAAGTTGAT ATTCCTAGTA AAGTTTTTAG
    84481 CAAGATTATG AGTTTGAATT CATCCTTGTC TACTGTGGAT CATGAAGCTT TGAAAGGAAT
    84541 GCAAACACCA GAATCAATGA TGTATTGTTC TGAGGTACTC AAAGCTTTGA ACATGTTAAT
    84601 AAAATAAAAG AGGTAAAAGT ATTATGGCCA AAGCAGTAGG ATTAAGTTTT AACAGGGTTT
    84661 GTCTTTTGGG TAGAGTAACC GGAGACCCTG TAGTAAATGG GGAATGGGTT TCTTTTCAAT
    84721 TTAAGACAAT CGTACCAAAA CTCGGCCCAG ATAATAAATG GGTTGAGGCA GAAGTAATGG
    84781 TACCGATTAT GTCCAACGAT CCCAGAAAGG TTGAAACGGT AACAAACTTT GTACAAGACG
    84841 AGCGTCAATT GTACATTGAG GGTTACGTAG AAGCCTGGGA TGGTGGATGT GGTGTATTTA
    84901 TTGGTATGAT TAAGCTTGGT TCTAAAACCA TGTATGATGC TGACGCTCAA CAGGGTGGGT
    84961 ATCAAGGTGG AGGACAGAAG AAAGGAAACT TTCCAAGTTA ATAAGTAAAT AATGACGGGT
    85021 AGTGGTAGCT ACTGTAGTTA CCACTACTTT GTGTTTTAAC GGAGAAACTA TGCAACCAGA
    85081 TGTTAGCTTA CAGAAAGTAC AAGCAGCACC AGATATTACA ATTGATAAAC CGAATACACA
    85141 AGAAGAACGA CTACGTGAAC TTGAAGCTAA GATGTCATCA ATAGCACAAA TGCTATATAT
    85201 GTTTAAAAGA TCTGGCTTGC CTAAAAAGGT AGTGTGTACT AAACGTAATA CTACAGCTGA
    85261 GGGATTACCA TACAATACCT GTTTTTTAGG GTATACTAAG GGGTCCACTT ACCCGTATAT
    85321 TTTAGTGGTA AGTGAAGAAG GTAAATATAT GATAGGAGAC AGAGAATTCG ATACGCTAGA
    85381 CGCAGCAACT GAAATTATTT GCGGAGAAGC GGTAAATGGA TTCAATTTTT GGCAAACATT
    85441 CGAAGGGATG TCTTTGGAAG AGTTTATCAA ATGATTGTAG AAATATGCAA TGTATTAAAT
    85501 GTAGATATAA CTGATGAGAT ATTGCTGCAA ATTGTTCTAG ATGATCTTAC ATATGATAAT
    85561 CCATTGTATA AAGAAGCAGT CAAAGCATTT AGGTCTACTA GAGGCATTCA GCAAGTACTA
    85621 AAAAACTTTA CCTACTCTAA TGGTTTATAC CAATTACCAA GAGGGTACTT TAGTAGACTT
    85681 TGTGCTATAG CACAAGAATT AAACATACCT ATAGAGTTTA CCGACTCAAG GGCTGTTGTT
    85741 CCATTTGATA CTCAATATAA TCATTCGATA CAGTTGAGAG ATTATCAGAT GCCAGCACTT
    85801 ACAGCGCTAT CTAAACATTC GGACGGTCTT CTTGTAGCTC CGGCAGGTAG TGGTAAAACA
    85861 ATTATAGGTA TAGCTACTAT TCTAATGTGC GGGCAAAGGA GTTTGTGGAT TACCCATACA
    85921 AAACAACTAT TATTTCAATT TGTTGATAGG ATACAGAAAT TTGTAGAGAT ACCAGACACT
    85981 GATATAGGAT TAATATATAA TGGTAAATGG GATGTAGATA AACCGATAAC TGCTGCATTA
    86041 GTACAAACTT TAAGAACAGA TACACAAAAA TTACAAGAAA TATCTAAAAA TTTTGGTACT
    86101 ATAATAACAG ACGAGTGCCA TCATCAGCCT AGTTCCACGT TTACAGAAGT TATAACACAA
    86161 TTGAACCCTT ACTACTTGTT TGGTTTAACA GCTACACCTG CAAGAAGAGA TGGTTTAGAG
    86221 ACAGTGCTGT TTCAAAATTT AGGTCCAATA AGGCATACTA TACCAAGGGC CGCTGTTACT
    86281 GACGGTGTAT TAACACCAAT AATAAATACA AGATATTTGG ATACACCTGG TATACCTGAA
    86341 GAAGTAACTT ATCAAAAACT CTTACAAACA CTTACAAAGA GTGCTTTTAG AAACACTATA
    86401 ATAACAAGAG ATGTTGTTTC GCAAGCAGTA ACAGGAAACA TATGTATTGT TGTGACTGAG
    86461 AGAGTATCAC ATGCAGAAAT ACTATTTGCT AAAATAAAGA AGCTATGGCC AAAAACAGGA
    86521 ATAATGATTG GTAAAAATTC TGATAAGCTG AGGGATAAAA CTTTAGATGA ACTACACAAT
    86581 GGGGATATTA CTGTACTAGT ATGTACTTCC CATTTACTTG GTGAAGGTTT CGACTACGCT
    86641 CCACTCAATA GATTGTTTAT TGGGTTACCT TTTCGTAATA TCGCAAGATG TGAACAACTA
    86701 GTAGGGAGAG TTCAACGTAT TAGTGAAGGT AAGATAGATG CTATTATATT TGACTATGTT
    86761 GACAACCATG GACTAACTAA ACATCAATAC AAAAACTTTG GTGACTCAGG CTGCCGTTAT
    86821 AATGTGTATA GAAAGCTAGG TTGTAAAATC TTGCAGTAGT GGTTACATAC TTATTTTTTG
    86881 GTGGTTTGGT GATTTAGTAT ACATATAATA GTGAGGTAAA TTTATGCAAA TAGAAAGATC
    86941 TGAAGTAATG TCAAAACTTG CTGGTATAGA AGATAGTCTT ATAAGAATTC CCGAAGGCTT
    87001 GAGAAAAGAG CTTCAAGTTG ATTTGGGCAA TATTATTATA GTTAAGGGTT TACCCTTGCA
    87061 AGTTAATAAA GCGTTCAAAC AAGAGGCTAT TCCGTCAGTT TTAAAGGCAT TCGTATCAGA
    87121 CAACGTAATA AAAAAGTTAG GCATACCAAC GCATAACTTG TCACTTGAAC AACATATAAC
    87181 AATGGGCTGT GATCCAGAGT TATTTTTAGT AGATATGAAA ACAAATAGGT TGTATAATCC
    87241 AGGTTTCTTA GTAAAAAAGA CAGCTACTGT GGGTTACGAT GGTATGTTGG CAGAGTTAAG
    87301 ACCAGCCCCT GATGTAGACC CAGACGAGGT TGTAAATAAT CTTTATAAAC TAATAGTTGA
    87361 ACTAAAAAAT GTACTAATAA AACATAGGCT CCATAATGTG CGTATGATTG CCAAGTCTGG
    87421 TGGGTGGAAT TTATTCGCCG GATTTCATGT CCATTTGGGT ATACCTAAAA AATTATTAGA
    87481 CCCTGGAATG CCAAATTATA TAAAAATATT AAGAGTAATA CTAAAGTCAT TAGACTACTA
    87541 CGTAGGTACT CTAGCAGTTT TAGCAGAAGG TAAAGACTAC ACTAGAAGAT GTAACCCACT
    87601 TGTTGCTTAT GGAAAAGTAG GCGATTTCAG AGTAGATAAC AGAACACTTG AATACAGAGT
    87661 ACCTGGTGGT GCATTATTAA AGCACCCAGA TTTAACTAGG GGTCTGATAA GTGTGTCTTC
    87721 TTTAGTAGCA CATGATGTGA TTGAAAGACT TCGAGTGTTT ACAAATGATT TTGTTGGGGA
    87781 CATCGAAGAC GAAAGTACTT TAGCAAAACA AATCTATCCT AATTTGATAG ATACACAGCA
    87841 CATGTTCCCT CTGATATGTG CACCTGACGT AGGGAAAGCA TTTAAAGAAT TGGATAACGT
    87901 TCAACAAGAT TTAAGTTGTA TGGTCAACTA CGACTATTAT AGAGAGTCTC TAGAACGCTT
    87961 TTATAACTTA CTACATATAA AAATAGCCGA TGATATTTGG CTTAATTGGA GTAAATAGAT
    88021 GTATAACGAT AAATGGATAT TTTTTAATAA CCTACCTGGA AAACCAGCAC TTTCTAATGA
    88081 GGAAGTAAAA TACTGGCTTG GTAGTTTAAA TAAAGTTTTG AAAGTAGGAG TTGAATTTGA
    88141 ATTCAATCTT CAAGATGCGA AAGGTTTTTG TAGAGGAGCT AGTGAAAGTT GTCCATGTGT
    88201 AAATATGAAT GATGCACATG ATTGTTGGAA AGCCTGTTTG AATGAAGCAG AGTGCAAGGT
    88261 ATTGCTTGGT AAAGATTTCG ATATGCAATG TCATAAACAA TTCTGCAGCG GCTTTAGAAG
    88321 TGCATGTATA TCGTGTAAAG ACTTTAAAGT TAATTGTTTA AACTGTAAAT ATATGTATGA
    88381 CCCAAGCCAT GACCCAGATT CAATTAGACA GTTTTTGCGT AATTATTTAG AGCCATCAAA
    88441 AAGTTATGGT AATTTAAGTA GGACAGGTGT TCATAGTGTT GTATGTGATG GTTCTTTATT
    88501 AGGTGAAGGT CAGGAGGGTA AAGGTGTAGA AATAATTACT GTTGGTAGAC GTGTTGATTA
    88561 TTGGGAATTT TACAATATGA TTAGTGATAT CATAACATCC TCTATACAAA AAGGCGCTTA
    88621 TGTCAATGAG AGATGTTCAA CACATATACA TGTACTGACA GGTTATTTTG ATGCACAGGA
    88681 GAGAGATTCC AGATTCAATG ATGTGAATGA TTTGGAAAAA CCACTTCCTC AAATAGTAAT
    88741 GGCTAACTTT CATCAATTAT GTAGAAGATA CCAAAATGCT CTAACTTGGA TGTCTATGGG
    88801 TTTAGACCAG CCTGAACAAC TCACTAGGTG GGAAAAGTAT AGAGTGTCAT TACTCGATAC
    88861 TTCACCAGTG TCTATGTCTA TGCCTGACAT AATAAGAAGA TTAGAAGAAA TATCCTATAA
    88921 GCCCCGTGGT AAGTATGGTT GGGCTAACTA TATGTACTCT AAATTTAATC ATAACAACGA
    88981 TGTAACAAGA TTTCATGCAG AGATGCGGGT ATTGGATGGC ATGATGTCTG CAAGTGTCGT
    89041 AACAGCAATG TGTTGTTTAT ATCAGGCACT ACTGGTTAAA GCTGTTGAAA TATCTAAGTA
    89101 TGGTCTACTT GAACTAGGTT CTAAAGAATG GTTTGACCAA ACTATAGACA TTAAGCATAG
    89161 ACTGTTGAAC AATGCCCCAC AAGGATGGAG CGAAAACAGG TTTTCTAATA CTGAGAACTT
    89221 GAGAGAAGAG CACATGGAGA TTCTTAGAAT GGAGTCTTTA GATCTACTTA ACCAAATAAA
    89281 ACATCTGTTA ATGCGAACTG GTCCAGCGTT TGAAGTATTG GAGAAGTTAG CACAAAAACC
    89341 TGTTGCTTTC TTTAGATGTG ATGGAGAGTC ATGGGAAAGT ATTGAAGAAC ACTTTGCTGT
    89401 ATTTAGAGCT AGTGAAACTA TTTTAGATCA AAAAATTGAT GAAATTATTG ATTTTAGAAC
    89461 TATATCTGGC TGTAAAGATG AGATGACATG GCTTGAAAAA GTAAGTGGTA TGTTAGAGAA
    89521 GGAAGGTATA GCTACCATTG AGCAAGTTCT AAATAATGTC GCTATCCAAA AACGGAATGG
    89581 GTTATGTATT TGGTCGGATA ACCTCGGAAC TTTATTAAAA GTATAACATG TGTTGGGTGG
    89641 TTGTACTTTG TTATAATCAC TCAACACGAT AAAGAGGGAA TGATGGGCGG AATTTTTGGA
    89701 TTTACCTTAT TGAATAATAA TAAAATGGGT AAGGATAGTA TCATTACTCT AACCACTGAG
    89761 CTACTAAAAA GTCAGTTAGG TCCTACAGAA GAAATTAATA TAGCTATAAC AACAAGCGAA
    89821 AACATACACG TAATCAAAAC TAATATGTCA ATTCCTCGTT TTATAGCTAC TAAAGAGTTC
    89881 AAAGAGTTTA TGCACAACGC TCTAAAAGAT ATTACTATAT ATTCACTAAT TGGTAGTTTC
    89941 AAAGATAAGG TTACATACAA AGAATTCTTA GATTTAAATG ATGAGCCTAT GGTTACATTT
    90001 GGTGAGGTAG TATGTGTACA AAAAGAAAAA GAATTTACAG ACGTAGATTC TGGTGGTGTG
    90061 GTTGTTGCTG AAATATTTGA TAGATATGAA TTCGCAATCG ACCTAACTAC TCGTATAAAA
    90121 ACTGCAGCTA AGGATGTTAA ATTGTATGCG GCTGTACATG CTGCTTACCC ATCTTGTCTG
    90181 TTAATAGCAA AACACACAGC AGACCCGTTG GAATTGTGTA TGTTCGCACA ATATGGTGTG
    90241 TTTATTTTTT CTTCTATTTC AAAAAGTGTA GACAAGGTTA CACAATTGTT GTTGCTTGGT
    90301 AAACGAGAAA CAGTAGAGAT GTTCTCATAT CAAGCCTTTT TACTTAATAT GAGTACAAAT
    90361 ACGTATAAAG TAATAAACTC TTATTCTGGA AATGTAAATT ATGCAATTAA ATGAAAGTTT
    90421 TCTACTAGGT CATTGTAGAA CACCGGGAGT AACCTATGAA GGATTAACAA TACCTAAGTT
    90481 ACAACCTGTA ATTTTTACAA ATGTACCTGG TGACTCATGT TATTTTATAA ATCAATTCGG
    90541 GACTAGTAAT ACAAGACGTC CCTGGGATGT CGGACAAGAA AGAGTTAATA GAATCTTGAA
    90601 AGGCGATGTA GCTAGACATA AAGTTTTTTC TAATAGAGAA ATTTCTTTTA TGTTAGCGTA
    90661 TACAGAAACT AAACAAATCA GTATAAACTT CTTAAGGTCA CTTGCAGAAG GGCATAAAAG
    90721 ATGTACATTT GTACTCACAG GATCACGTCT AAAAACACTT GTTGAGGATA TACCTAAACT
    90781 TGAGAAAGAA TTTAAAACAT TTTATAGAAC TTACGAGTAC TATGAAGATG CCTCAAGAAG
    90841 TAATGATAAT TATATATTTA TGTTATCTAT ATATGATTTG TCAACAATAG TAGCAAATTT
    90901 GAAAAATAGG ACTATCGACG GTTTTGGTTT AGCGATTGAG GTATTAAATA AGTACAATAC
    90961 TTCAAGGTAT AAAATGCCTA TGCCTAGTTA TTCAACATAT ATGATTTTTA CAAACAACTA
    91021 TGAAGATGTT TATTTCAGAG ACTGCGTAGA AATTATAAGA TGTTCTCATA TCGACTACGG
    91081 AAATATGTCT GATATGGTTT ATCAATTAGT AAAGTACCAA AAAGACGAGG ATTTTATAGG
    91141 TGCTGTAAGT TTTGAAAAAT CTTTAAAACC GCAAATGAAG TTTAAAACAC CAAGTAGCGC
    91201 ACGTATTTCA ATACAAGAAA TGGAAGCACA TGAAAAATCT GTTATAAAAG CCAAACAATT
    91261 GGATTCAGAC GCTAAATTCA AGGCACGTAT GTCTGCCAAA CCTGTGAGAG CGGAATGGGA
    91321 CCCAGCATTT GATGACTTAG ATACTTATGA GTTTAAAACA GTACATGCTA ATGATGAGTT
    91381 TCAACAAGTA CCAATACCTG TACCTGCACC TGTACCTACA ACAGATATGG ACTTATTAAA
    91441 TGAATCTGAG TATGAAAAAT ATATGGCTTA TGCTAATGAT ATAACTGCTA AGGCTATTAA
    91501 AACAGTGACT GCTAAGGCTA TTAAAACAGG CGTGTGTTTT TCTGATGGGG AGTTGGCAGC
    91561 TCTCCAGAAA ACAATTAAGG ACGTAGGCCT TGAAGGTACT GTGGATGTTA AACGCAAGTC
    91621 TTCAGATAAT ACTACTAATG AAATATTACA AGTAGACCCA GATATGTATG GGACTGCTAA
    91681 TTTTATGCCA AAATCTGCGC CGGTTATAGA TGATGGCCCT GATTGGTGGG GTGCTATAGA
    91741 AGAAGGTATC TCTGATGTTG CAGCGGTACC GCAGGTAGAT AATAAACATG TGACTTCACA
    91801 TAAAGTTGTT AAAGCTACTA GAAGTGCTGT ATCTCCTACA GGAAGGCATA AAAAAGAAGA
    91861 TATGTATAGA ATGATGTACA GTGGAGGTGG TGGTAAAAGT AATATAGCTC CCCAGAAAAA
    91921 AACTATACTC GACTACGAAG CATATGAGGT AGATGTTATT AATGAGATAG CTGAATCGGT
    91981 AGAAAAGAAA AAACAACAAA ATGTTAAATC AGGGCAAAAA GTGTATGTTG CTTCAAATAA
    92041 AGCGCATAAA TCAAAACGGA ACACCAGTAA AGTAATTAGC ACTAGTGCTA CTGCTACTGC
    92101 GACTACCACT TTTGATACTG AGTACAGTGG TGGCTTTACT ACCATTAGTG ATACTTTTAT
    92161 AAAATATTAA ACAACGAGAG GAAATTTAAA TATGTGTGGG ATTATAGGCG TACTGGCTTT
    92221 AGGTGCGGCA AAAGAGGATC TACGAACAGA CGTTATGCGA TTTCTATTTA CTGAGTTACT
    92281 TCAGTTGACT GAGGAACGAG GTAAAGACGC CACAGGTGTA TCAGCACTAT TTTCTGATGG
    92341 TATGTCTTAT ATACAAAAAG GACCTATAAC TGCAACAGAG TTTATAGGTA ATTTAGGAGA
    92401 TGAGGAAACC ACATATAATA GTTTTCTAAA CAATTGTGAC TCATATAGTG ATGCTAATGA
    92461 AGCAGAACTG AAATTGTTTA TGGGGCATTG TCGAAAAAGT TCGGTTGGTG GTGCTTTTGA
    92521 TAATGTAAAC AACCATCCAA TTAAGGTTGG AGAAATTGTT GGTGTACACA ACGGCACATT
    92581 AGAGAATCAT AACAAAGTTT TTACTAATCT TGATTGTAAG CGTGATGGTG TTGTTGATAC
    92641 AGAAGCTATT ATGCGCTTGT TAAATCATTA TACCAATTAT TGTACAGACC CTTTCACGAT
    92701 AGAAGGTATG GAAGAGACAG CTAAACGACT TGAAGGGGCG TATAGTGTAT TAGCTTATAA
    92761 TGCTAATAAC CCCTTTCAAG TTTGTATCAT GAGAAAAGAA CGCCCATTTG AGATTGCCTT
    92821 AATCAGGGAT TATGGTATTA TGTTGATTGC TTCGGACAAG GCATTCTTTG TGAAAGCCCT
    92881 GTATCAATAT AATAAATTTG CATATTTGTT TAATAACGAT TTTAAACCTA TTGACGTAGA
    92941 AGAAGTGGAA GCATTTACAC TACCTCTGGA TAATGTAGGG ATTATTAACT TGAATGTTGA
    93001 TGTAACTGAC GACACAGTAA TTGAAGATCT TATTCTACGT AAAGATGTGT TTAAGTCTGA
    93061 AAAATTGTGG AGAATGCCAA CTAAGACCTA TGGTAAAAGA ACTACTTATA ATGGTCACCA
    93121 ACATGTGAAC AATAATGTTG GTAAAAAAAA CGACATTCAA AACGGAACAA AAGAAACAAC
    93181 AGCAACAACA CAAAAAGACG TTCCAGTCAA GGACGATTTT AAAGGTAAAG TCTTTTGCAA
    93241 ACGACTTAAT GCTTATGTTA ACCAAGAGAA AATAGATGAA AATAAATCTG CTGGTCCTAA
    93301 AGTAGTAAGT ATTAATGGTG GAAAAGTACA AGATCTGAAA CAAGAAGAGC TGATTGACTT
    93361 TAAAGAAGTA AAAGATCTTA CAATAACCGC AAAAGAACAA GCCGTTCCTA TTATTATGAG
    93421 TGAGGTAAAA GCAGTGGATG CAACTTTGGC AGAGGCTATG AAAGCAGCAA CGGCGCATGA
    93481 GAATTTTAAT ACACGTTTCA GTAATAGTAA GGAAGTTATT GACGCTTTAG ATATTAGATC
    93541 TGAAGATACT TTGGATAGTA TCCCAGCTTT TGCGCTTGTT AATAAAACTA AAGATACCGT
    93601 GTACAAAGAG GCTTTTGTAG ACGGTGCTTT ATGGTACAAA GAGACTCATA GTGATGCAGA
    93661 TAATACTGTT GACCCTACCG CAGCTGTACG TATAGCCAAG CACGTTGTAG AGGTGTTTGG
    93721 TAATGTTATG TGTCAGTTGG CGAATGGGCG TGAAGAGGAT TATGCATCTA AGATATTAAT
    93781 GGAGTTAAAG AAAAAGAATA TCACTGAGCT AACCTTAGAA AATGTAAGAA GAATATTTTC
    93841 AAAAGGAGAT AAGATATCCT GTAAGGCCCT GGTTGCTTTG GAGGATGTAA TATAGATTAA
    93901 TATGCCTAAA CCATTAATTA TTATACCTTC CGAGTCAATG GATGGTAATA AAAAACCTGA
    93961 CAGGGATGAG AATGTCCTGC TGAGAATGGC TAAAGCTACT AGAAATAGTG TAGCACTGGA
    94021 TGATGACAGT GTTACACTAT CTGGTATAGC TAAAGATAAA AAACTCAACG TATTCAAAGC
    94081 GTATACTAAG GATTTAATAA AAGTAAGAGA GTTTATCCTA AATGATACAT TACAATATGA
    94141 TGATTCTTCA AGAGTAGCTT TTGTATCATC AAGGACGTTT AAAGAACTAG GTGGTACAGG
    94201 CGACTTTTTA GATTTAAGTA ATATTCAAGC GCCACCTCCG CCACCACTTA AAAAGGTAGA
    94261 AAAAGAGGTA ATTGATAAAT TACTTATAGG AACAGATCCA GAACTTCTTC TTATGTTACA
    94321 AGGTAAAGTA GTTAATGCTT CTGGTATTGA TGGCTTCGAT AAGAAAGCTA AGTTTGGTTC
    94381 TGATGGTGCT ATGGCTGAAA TGAGACCAGA TCCTGCTTTA TCGGCTGAAG GTCTTGTTGC
    94441 CAATATACAA AAGATTTTGA ATGACCAAAA GCTACAAGAA AAAGTGTCTA AGTATGACTT
    94501 GATTAGTTCT TGTTATCATG AAGAAGACGC AAGAGATTAT CCAGTTGGAA CACATATTCA
    94561 TATTGATAAT CCAGCTAAGA TTGCACAGTT ACCTGTAGAA CAAAGATATC GTTTATTCGC
    94621 AGTAACAAAC AAAATAATGG ACGAGTTACT TACTGTACCA GCTGTGCGTT TAGATGGTCA
    94681 GAAGGGCCAT AATAGACGGG CTAAGTGTAG AATGAGTACA CACAATGGTT ATGGTAATGA
    94741 TTATGGTAAA GGTTATGGCT TTTTTGGTGA GTGGCGTGAA TGTCATGGTA GGTTAGAACA
    94801 TAGAAGTATG TCTGGGCTTG TTCTTATGAA CCCCGCTGTG GCTAAAGCTG TATTTGGTAC
    94861 GGCGCAGGCT ATTGCTGAGG CGGTATATAA TGAAGCGCTT CAAAATGATT TGAATAAAGA
    94921 CTTTATTTTA CCAAATGATT TTGATTATAA GAACATATAT AAAGCAACCT TCAAAAAATG
    94981 GGGAGACATA CCACTTGCAG AAACTTTAAA TTGTACACTA TCTTCAAAAG AAATAGCAAC
    95041 ACTGATGGAC TCCAGTGATA GAAAAGTTGT ATCTACTGGT TATATCAAAA AATGGCTTAC
    95101 TAAAATCAGA ACTTTATCAA CGTATGGTAA ATTTTCTGAA CATATCGAAG CTTTAGGAGA
    95161 TATACTATCT TCTTCAGATA AAGTTATTGA TGGTTTCGAT ACAAATATTA AAAACACATG
    95221 GAAGGATTAA TTAAATTATG AAAAGCACTT ATGTATGGTA CTCTCCGGCA ACTGATGTAA
    95281 CTGGTAAAAA ACTTCAAGAA GCTTTAGATG CTTCCGGCGG AACGGCAAAA CCACCTGCTG
    95341 ATAAAACGCA TGTTATTTGT TGGGGTACAA AAACAGATGC AGATGTAGTA CTAAACAATG
    95401 GTAAAGTATA CAATCATCCA AACAAAATTC GTGTTAATCG TAATAAGGTT GGTGCGTTGG
    95461 GTGCATTGCG CAAAGGTGAT GTTAATGTGG CTAATTTCAC TGAAAACTTT AAACTTGCTG
    95521 GTAATAAGGA ATACCCTTTT CCTTTGGTAG CACGTACTAA ATTTCATCAG GGTGGTGCTG
    95581 GTTTCTGGTT GTGCCTCTCT GCAGCTATGA TTGCACAAGC AGTAAAAGAA GGTGCTCAAT
    95641 ATATTCAGAC ATTCATTGAT ATTAAAGATG AATATCGTCT CCATGTGGTT GGTGATAATG
    95701 TTATCTATGG AGTACGTAAA GTACAACGTG ATAATCTTCA GGAAGCTTTT GCTGCACATT
    95761 ACGCGGAATA TGTAGATGCC AAAGCAGTGA AGGGTAAAGT CAACCTTGAC AAAGCTACCA
    95821 TGGATTATGT GCTGAAGAAA ATTGCGCCTA AACTTGCACC AAGCCCAGAT ATGATAATTC
    95881 GTTCTAATAC GCGTGGATGG AAGTTCAGCA AAGTGGCCAA TGATAATCTT GATAAAGGGC
    95941 TTGTAGCTGA AGCAGTTAAA GCAGTTAAAG CACTTGGTCT AGATTATGCC GCAGTAGACT
    96001 GTTGTATTGA TACCACTGGT AAAGCGTATG TTATTGAGTG TAACTCTGGT CCTGGCCTCG
    96061 ACGGTACATC TTTTGACGCA TGGACTACTG CCTTTAAAGA TTTGGTAGCT CCTCCAAAAG
    96121 CGGCTGCTAA GAAGGCTGCT GCTGCTCCAA TTGAACAGGC GGTTAAAGCT AATGTTGGTG
    96181 TTGCTGCTGC TAAACTTGGT GGTGCTAATG CTAAACAACG TCTCAAAGAA AGAGCTGCTT
    96241 TTCTCGCTCA ATTGGCGGAA GTTGCTGATG ATGCTGATGC AGAACTCTTG GAAAAATTGT
    96301 TGAAGAAAGC AAATATGTAA TATAAAAGGT GCTTAGTATG GATAAGTTCA AATTTATTAT
    96361 AGATGAGCAA AGTGTAGCTG AACAAATTGC TGACTTGTTG AATACTTATA ATAAACTAAA
    96421 AGTTATTCAT ACTAAGCATA CTGTTTTAGC AAACAATATT ATATATTTAG TGAAACAAAA
    96481 ATATATAGAG GGTTCACCAA AAATTATTGG TTGTGTTGGT ATAGATAAGA TAGACCATTC
    96541 TATGACAACA TTAAGACATC TATGTGTTGA TGTAAATCAG CGACAGACAG GTATAGGTTT
    96601 AGAGTTGCTT AATAATGCTC TGGCATATGT TAGTACAAAG TATGTACAAA TGCATATAAG
    96661 ACATGATAAC CTACCAAGTG TTCATTTAGC TAGTAAACTG GGATTTCTAG TTGACACTTA
    96721 TGACATTAAA AACGGATATT TCATATTAAC AGTAAAAAAG GAAGCCCATG CTGAAACCTA
    96781 TAGAGTACAT TGAAGTAACA CTGGATAAAC GAGGTATTAA ACAAAAAGGT TTGTTTCTTC
    96841 ACTATGATGA AACAACCCAA ATGATTAGGC TAATTATTGA TTGTAACAAT ACAACTGGAT
    96901 CTTTTTCCTT GACATTTGCT CCTATTACAA GTATACTTAT TAAAGATTCT GAAAGTACAA
    96961 CAAGTTCTAA TTTTAGTCAG GCAGGTGAAT CACAAAAACT TGCTATTGAG TTGATATTAG
    97021 AAGCGAGTCA TCAGTTGAAA AAAGACAATC GTCTTAATGC TTCTGGTTTT GTAAATATTG
    97081 CATCATATAA AGATGTACCA CACACATATA GAAAAATGGA GATGACAAAT TTGCCTGTAG
    97141 TAACAAATAG TAATAATTTA GTTGGTACAA CAAATCACAC TACTGTACAG CCACCAAAGA
    97201 TAAACTTTCT TGTAAGTAAG CCTACATATT ATGTTAATAA TTTACCGGCT AAAAAGATTG
    97261 CAATTATCTT TAGAAAATCA GAGTTGCCGA CAGATAAAAT GCTTAAAACA ATGAGCAAGA
    97321 GGGTCAGTGC GGCAAGTCTT GGTACTTATA AAATAAAAGC AAAGCCACTA AGTGAAGTTG
    97381 ATATTGAACC GCCAAAAACA GAAGCGCAAG AATACTTAGA CGCTTATGGT GGTGATTATG
    97441 ATGATTTTAC TTATGCGGGA ATGCATGGAA GAATGATGTA ATGATAATAG GTAATACGAA
    97501 TATAAAAGAG CAGATTCATG TAGCTTTAGA GTCTGCTCGA AAAAGAAACA TGGCGCCACC
    97561 GCATATGTTA ATGTCAGGAC ATCCTGGTTG TGGTAAAACA TCAACTGCCA AAGAAGTAGC
    97621 TAAACAATTT GGGACTGACT TTATTTCGTT AATACCTGAA GCATTAAAAG ACCAACGTTC
    97681 TATACTCGAC CTTTTGGATT CTTTAAACTT TACAGGTTAT GATGAGCTTG GTAATAGAGT
    97741 AGCACCTATC CAACCTACCG TAGTATTTAT AGATGAATGT CATAGGATTC CAATGTACGG
    97801 CCAAGAAAAA CTTGGTATGA TAATGGAAAA CTTTACTATG GATACTGGTA AAGTAGGAAA
    97861 AGTTTACTGG GTACCTTATT TCACAGTTAT AGGTGCTACT ACTCTCGCTG GTAATATGTC
    97921 TAAACCTTTT TTAGATAGGT TCAAGTTAAA TTTCTTTTTT GAAACCTACA ATATAGAGGA
    97981 CTCTATTGAC ATTGTAAGTT ACCATGCAAA AAGATTAAAA GTACCAATGA CTAAAAAAGC
    98041 TATGGTTGAT GTAGCCTCAA GAGGTAGGGG CGTACCTAGA ATTATGGTAA AGTATCTAGA
    98101 AAGATGTAGA GATATGATGC TATCTATTGG GAGTGCCATG GTAACAAGTA ATTTAAGTAA
    98161 TGCTACTTTT GAAAGTCTTG AAATAGATAA AAGAGGTTTT AATAAAATTG AGTTAAAAGT
    98221 TTTACGTGCT TTATATGATT ATGATAAACC ACTATCATTA GAAAATTTAG TAATGATGAC
    98281 TGGTGAATCA AAACAAACAA TACAGAGTGA CATTGAATCA CACTTAATTA AAAATGGTTT
    98341 GCTTGTAAGA TCAGGTAAAG GTAGAACTAT AACCCCTTTA GGACGAATGT ATCTTGAAGA
    98401 AGAAGGATAT GCAGGTAGTG GTATGGGTAG AAAAACTATA CCCATAAATT ATGTCCGGTT
    98461 GTAGTGCAAC TATTTGATTT GCTGAGTGTG GTTAAATACG GTTTGTGTGG AGTGGTTGGG
    98521 TGTGGATGTG GTGCTACTTG CACTAACAGC ACTAACCTAG TATCATCCAA AAAGTAATAT
    98581 GTAATAATCT AAGTAGGATT AGCTTTGCTA ATGTTGAAAA GTATTACTAA TAAGAAAATG
    98641 AATATCATTA TAGCTCAGGC GTAGTAATAT TATCTAAGAA AACCCTGGTA GATGTAACCA
    98701 GGTGGGTTTT GTGGGTCTTT TTTCCTCCTA AAGAAATAAA AACACCTTTG TGCATATGAG
    98761 TTTTTGCGCA TAAAATACTG TCTTCTTTGA TTTTTTCTTC TCTACAGCAA GCAAAAAATC
    98821 CAACAGATAA TAGAGAACCG TTCGAATCGG TTCTATTCAT GGACTTTACT TATATGGAGT
    98881 ACCTAGCGAC AGGGGGTCAA TGTGTCGCGC TTCAGCCAGT TTTACTAACA ACCACTAAAA
    98941 TAAAAAATAA CAACGAGGGA AACACTATGA AACCAGAAGC AGCAAAACAA CAAGAACTTA
    99001 ATGAAGACGA CCTGAGAAGC TTTAATGAAG ATATTAAATA CGTTTATTTT GGTCGGCGTA
    99061 AGGCATCTAA CAAACACGAT GGTGTTGTGT GTGTAGGATA TAAAATTGAT AAGTCGGGTA
    99121 CTGTACTCAG ACTCGCTGCT GCCTTTTGTA GCCCTGAAGA TATTTTTGAA AAGAGTGAAA
    99181 GTCGTAAGAG AGTAAATGTA CGTATTAACG CTGGAGCATT TGAAGACCTC GTAAAAGATG
    99241 TTGCTGAAAT TTCTGAAGAT AATCCACTCT TCTCCGACAT GAAGTACGAA GAGATTATCA
    99301 GTCTTATTGT CGCTGCCTTA AATTCTGCTA TTCCTCCATT TTGGCGTGCC AATTATAAAA
    99361 CATTCCTTAA TAACGCAAAA CCTTATCCAA AATTTGCACG TATCCCACTT CCTTGGTGGT
    99421 TATCTAATGT TACTTTGGCT TCAGTAAAAC AATAGTACTC TTTAATAATA CTACATAGGT
    99481 AAATAAACTA ACCTGTGTAG TATTACCAAG CAAGAGTGGT GTAATTGGTA GCCACCCAGG
    99541 TCTTAGAAGC CTGTGCCTTC GGGTGTGAGA GTTCGAGTCT CTCCTCTTGC ATATAAAACA
    99601 AATCAAATAA AATAATTAAA CATGAGGTAG TATGTCAACA ACAGAAAATA AATTTGGTAA
    99661 ATTAAGATTG TCTGTTGAAG GAACAAATAA TGGTTCTGGG TTTGATATAT TCTATGACTT
    99721 TGGTAAATCA TTAGATTTTG CTGAATTCAC ATCAAAACAT GAATTTTATT TTATCCAACC
    99781 ATGGATGCAA TTTCCTTCGA AAGAATATAG TGATACTTGT AAATTAGTAT CTATTGAACT
    99841 AGTAAAAAGA TTTAATCAAT ATGATGACCT AGTACGAGAA AATAAAAGGT TATTAGAATG
    99901 TATTGAACAT TTAAAAAAAC AAGGATAACT ATGATAACTG TAATTCAGGG TTTAAAAAGA
    99961 ATTAAACACC TACTGCGTAA AATCGAAACA ACACAAGGGC GTATTGCTCG TTGGTGCTCT
   100021 TATACAAATG ATGAAGAACC ATTGTATACT GATATCAACG CCCTTATCCA ATCTGCAAAC
   100081 GATATGCAAG CCGAAGTTGG TAAAATTCGT CATGCTATTC ATAAACTCAA TGCAACTACA
   100141 GTAGTTACTT TTAAGGATAA AGAAACCACC CTTGATGAGT TATTAATTGA GGCCACGGTG
   100201 AACATTCCTG TACGCATTGC TACATTGAAA ACTCTTCGTA GGAAAGAGAA AAATGGTTAC
   100261 ATGCATAATG CCAAGCAAGA AGTAAAGGTA ATTCTACAGT ACGATCCACA TAAACGTGAT
   100321 AAAGATTTGG ATGCCTTAAT TGAATTGCAA TCTGATATTA ATGATTTTAT TGATATTATG
   100381 AACATTCAAT TAGAACTTCC AATGTAATTT AATTGTATGG GTAGTGATAA AGATCTATAA
   100441 AAAATCTTTT AACTGATATC AGGGGCTGGA CAACCAGCAA GATTAGGTTT AAGGACTAAG
   100501 GTATTAGGAA TATAGGTTTT AGTTGTTATA TCACAAATAA AAATCCTTGT AGTAGAATGT
   100561 GGTTTTTAAA AGATTTCCCT TTAGGTGCTC ACAAGGCAGC TATCTGTACA ATTAGTAAAG
   100621 GGATGTAACT CAATGGTAGA GTACCAGGTT TTGAGCCTGG GAGTTGTAGG TTCAAGTCCT
   100681 ACCGTCCCCG AATAATACAA CAAAGGTATA CGTGTAAGAA ACATAAGAGA AATAGATGGT
   100741 ACTCTGGCTG AGTACATACT CACTGCGCTA CCCGTGCAGA GTGACATTAG GTTATATAGA
   100801 CTCTTAGGCC TCGTTATTGT TGTATTAGTT TTGCAGTGGG GTTAGCTCAA TTGGTCAGAG
   100861 CACCTGGTTG TGGCCCAGGA GAAGGGGTTC GAGTCCCCGC CTCACCCAAT TTAGTATAGT
   100921 TAAGGAGGTA GGCTTAGAAG CAGCTATTGG TACAAGGAAC TAAATACATT GCCAAATGTT
   100981 GTAGTTTTTC AGGGCCAGCG TAGTTAAACT AGCTAAAAAA CTAGGGAGAA CTATTGCCTT
   101041 TAAAGAGTAG ATCGTGATAC TTGGAACAGT ATACTAGGTA GAGGAAACCT ACCATAGCTG
   101101 TTCCCTCTTA CAGATGTGGG TCAGATCCAA AGATGAACTC TTGGGCAGGG CTGTAAGATG
   101161 CGCTGCGGAG TCGTTCACCA GTGACTGTGA GTAATGAGTG GTTGCCTACT TGATGATACA
   101221 CACACTGCGA AGTTAGACGC AACCATGGAT TTTTTGGCGT AACAGCACAC TTTTCTATTC
   101281 TAATTTTACG GAGAAACTTT ATGGGCAAGA CGTGTAAGTT TTGTTTAAGT GAAGATTTAA
   101341 TACCAGTACA TGATCATTAC ATCTTTTGTG CCAACTGTAC AGCTATCTAT ACATCTATGA
   101401 TATTAATATC AAAATCTTGT GAACATATAA ACGATGGTTC TATATCTGTT GATAGAGTGC
   101461 CTTGGTATAA GGAACTCAGA CAAACGTTCC CATATATAAT AGATGATAAA TGCTCTGAGT
   101521 GTGGAAAAGA AGCAATCGCT GATGGATGGT AAATTTATTA TGAGGTGTTT ATGGATCTTT
   101581 TAGAATTTTT TGATATTTAT AATATAAATC ATTTAATTGC CTACAAATAT CTAACAGAAA
   101641 CAGGTACATG GCCGGAGGGA TTTATACCCG ACAAATGTAT ATTGTCTAAT GTATGGCAGT
   101701 ATCAGCTAGC GGCAAAAATG GCTGTAGCTT ATGTAAATCT TGGTGTAGCA GGTAAAATAC
   101761 CAAGTATACT AGAGGAATCT GCCAGAATGA CAAAGGAAGA AGAGGATGAA ATAATAAGAA
   101821 GGGGTTACTT CTAACAAACT AATATAGGAT TAAAGGAGAA GGAATGTGGT ATAATTTTTT
   101881 TATTATTGGT GGTATATGGT TCTGGCTTCT GTTTGCATTA GAAATGTGCT CTTTATTTTA
   101941 TTATACATAC AATGAGGATA CTGCAGAGTC ATGTATAAGT TTTGTAATCT TCCTTGCTAT
   102001 TATACATTTA TTTGGTGACG CCTCTTTATT TACGTACATT CAGAATAATA GTATGGATAC
   102061 TCTACGCTAT ATATCATTAT ATCTTGGTAT TGGTGTAGGT TTCTACTTTT TTTACTCTGC
   102121 GTACAAAATG TTTACGTTTA AAATGTATGC TAGAGAACTT AAAGAAAAGT GGGGGAAAAT
[truncated: 205,176 more chars]
