# Supplementary material for: Clades of huge phages from across Earth’s ecosystems
Source: Nature. 2020 Feb 12;578(7795):425–31. doi: 10.1038/s41586-020-2007-4 (PMC7162821; doi:10.1038/s41586-020-2007-4)
Supplement: Supplementary file 6 — Genbank files for all genome. [file 41586_2020_2007_MOESM6_ESM.zip › genbank_genomes_SD-4/S20_PHAGE_CIR_29_38.gbk]

LOCUS       js4906-24-5_S20_scaffold_1_prodigal-single     266778 bp    DNA     linear   BCT NOV-13-2019
DEFINITION  js4906-24-5_S20_scaffold_1_prodigal-single, contig.
ACCESSION   js4906-24-5_S20_scaffold_1_prodigal-single
VERSION     js4906-24-5_S20_scaffold_1_prodigal-single.1  GI:
KEYWORDS    .
SOURCE      S20_PHAGE_CIR_29_38
  ORGANISM  S20_PHAGE_CIR_29_38
            .
COMMENT     Data sourced from ggkbase. For additional details see
            http://ggkbase.berkeley.edu/organisms/404985
FEATURES             Location/Qualifiers
     source          1..266778
                     /organism="S20_PHAGE_CIR_29_38"
                     /mol_type="genomic DNA"
     gene            complement(<1..126)
                     /locus_tag="js4906-24-5_S20_scaffold_1_prodigal-single_1"
     CDS             complement(<1..126)
                     /product="hypothetical protein"
                     /codon_start=1
                     /transl_table=11
                     /translation="MDDKMIIDFINNVEPDMSYGSSDGMTRAMVESAENMALINDY"
     gene            complement(126..842)
                     /locus_tag="js4906-24-5_S20_scaffold_1_prodigal-single_2"
     CDS             complement(126..842)
                     /product="hypothetical protein"
                     /codon_start=1
                     /transl_table=11
                     /translation="MIKKKTLNAKIKLIDFSEPSQELKDKINKKICKYGVIMDINYLK
                     YYKDDNVYDIDKIINAINNISFLNKESDFDKLNIGNNLGVSVDPVMGITEKHSRVNNI
                     DTIRKIFTDISNENIKSFNLFYDNIFSSLDKLTDAVDTQKNKIFNSNDYNDYDYTEKN
                     YLLLTIEKCFNKILKNVFKKINDCNRMFVLTQKKYAEVYNKIITYNQDGGEIAYIIIE
                     EDPSSDQFKLNDDNIQRRNR*"
     gene            complement(874..1017)
                     /locus_tag="js4906-24-5_S20_scaffold_1_prodigal-single_3"
     CDS             complement(874..1017)
                     /product="hypothetical protein"
                     /codon_start=1
                     /transl_table=11
                     /translation="MNNIKPVYYFDLNRELEIYNENFLQNIKAKIQGWFLKFLAFIKK
                     NKK*"
     gene            complement(1052..2386)
                     /locus_tag="js4906-24-5_S20_scaffold_1_prodigal-single_4"
     CDS             complement(1052..2386)
                     /product="hypothetical protein"
                     /codon_start=1
                     /transl_table=11
                     /translation="MNEEYIFNLDKEMQTYDEAYFGKNKNLLEMQMCIEKLRIKYVDF
                     YKRKMTDVYNDPIFKKFIKLIEDEFGFTSVTFVIDNSSPDLLANAFTIPLNGRFGTLH
                     PVEDAIVNNYGIKYKKEMNYSIMILTSSCFFFNSNFLTSAECLAILLHEVGHNFTYVA
                     NGQLVPFMALALCVSWYQVVNKLPKSGGNEFLQLLLFTTTPGLKLVHYLSKYKKNVVV
                     DLFLNLVDTISKLTRPILNSILNIAEPALMLMSIPDNIRKFNPIDFGVSTTILYNDEK
                     FADRFVAMYGYGEELASGLFKLQENGVSRKDGSTYYISNLPIIGHLYTLTIIMLHFAI
                     FPFIDPHPQYVARALSMSKMLEHDLNDPSIPDSLKKQIRKDLEKINKVIKEKSERKDT
                     DSVGIGIVRMYNQLLMRIFPDGDFRNVIDKYIFKSNDRINDTFNKIKNNSMR*"
     gene            complement(2461..3801)
                     /locus_tag="js4906-24-5_S20_scaffold_1_prodigal-single_5"
     CDS             complement(2461..3801)
                     /product="Uncharacterized protein n=1 Tax=Nannochloropsis
                     gaditana CCMP526 RepID=K8YNF6_9STRA"
                     /codon_start=1
                     /transl_table=11
                     /translation="MDFDNSFLDSVLEGAEEAIDMTLDTVQEQDTEIEETISTDVDDV
                     EIDSIIGDDGKGSSALISDDDIEKIDSGKDPDFDTVDADAAKGAKDKEINDLEKDIED
                     GSIITKNEIKELKEGQELLDFVGSVVSEDFELPSTGEESIGEHECGVCHCTPCICKER
                     VDMITHPSEENQKPRLISNKVPTDGVIFSDDHEYDDHTGEKPTFSMNQPHTVEEDDLF
                     DNTNQDLTGVESDDKIHGNDSHELFSDDDDMDLDDDDEIPTIPVTPKYNPEDDNEPAG
                     PVQPLTDCKEQNQYGFRFENNNEEGDLHMFEDEELLDESFEEDLLEIEDIADESSEEQ
                     EHEEEYTFSLDEQAEDHDGDDTQFALENASDDKAEDITGEMDGLEDVDMFNSFEGSDI
                     NTKQYGESDFLTGTSKNLDEPSGSFTSQDSLKFSQVDTKPFGKAEDPSIADMIK*"
                     /db_xref="UniRef100_K8YNF6"
                     /db_xref="mpe:MYPE6470"
                     /db_xref="K8YNF6_9STRA"
     gene            complement(3813..4016)
                     /locus_tag="js4906-24-5_S20_scaffold_1_prodigal-single_6"
     CDS             complement(3813..4016)
                     /product="hypothetical protein"
                     /codon_start=1
                     /transl_table=11
                     /translation="MTLTDDFVSLIKESMDSEDNLEEIISLDEDLSIPDNFYSGSYLE
                     EEIHNLFPDDTMSAEVLKIYETN*"
     gene            complement(4074..5546)
                     /locus_tag="js4906-24-5_S20_scaffold_1_prodigal-single_7"
     CDS             complement(4074..5546)
                     /product="hypothetical protein"
                     /codon_start=1
                     /transl_table=11
                     /translation="MGTFANGKMINQDLSTSSITNRSTIAATAISDPNGNSRTNIIEN
                     ITNSKIKRITDNPFYFFTNMPMTKVTFYNIDKNETTLDEVIDNTYNFIGPASGLRFDK
                     INGVILYGIQRMELNIDMGEWGTEADPIEGDAVLPPNTFVPYVNSYFSIDYINQPGKE
                     VLFRVTSVNIDTFPNGSNFYKMNYKLESIGEDISPQVVKEYQYLSSNVGRGNVLVDSE
                     TYNMMNSYSSIIENLKQAYFELFFQESTQAFVFKYGFYDYFFYDPYLVEFMIRNKIYS
                     ASDDKYIYLSQPAWPPKYFNIDYNHTIFKYVEDLKSTICYFYGYGLLVQDPMSLLTHR
                     LEPYYMITVRDDDGTNLVGCPLLERIPLFDTDLVKLLGYGLDKDKNKICKCGCDCNSV
                     LKDLPNYKKYYEILYDYFNGIPISYNLIETINDIKFVPCKELYYTIPLLIYIIQKTVS
                     DLSNASNDGTNSLDENTNYKDASNTRTNCPKGCLECTNNR*"
     gene            complement(5638..5991)
                     /locus_tag="js4906-24-5_S20_scaffold_1_prodigal-single_8"
     CDS             complement(5638..5991)
                     /product="hypothetical protein"
                     /codon_start=1
                     /transl_table=11
                     /translation="MIEIYVPNNVPYDELVIRTITNITIKQLCFISEELEDVKQAYDL
                     IERRKKNKVSDIDFYYIRNLESKYSKNIRTLASIYEKYYMYVALEEIRNMGRCFFKDC
                     HTKLLEKLNDMIDDD*"
     gene            complement(6786..6861)
                     /locus_tag="js4906-24-5_S20_scaffold_1_prodigal-single_trn
                     a_4"
     tRNA            complement(6786..6861)
                     /product="Gln"
     gene            complement(6864..6939)
                     /locus_tag="js4906-24-5_S20_scaffold_1_prodigal-single_trn
                     a_3"
     tRNA            complement(6864..6939)
                     /product="Asn"
     gene            complement(6945..7032)
                     /locus_tag="js4906-24-5_S20_scaffold_1_prodigal-single_trn
                     a_2"
     tRNA            complement(6945..7032)
                     /product="Ser"
     gene            complement(7053..7127)
                     /locus_tag="js4906-24-5_S20_scaffold_1_prodigal-single_trn
                     a_1"
     tRNA            complement(7053..7127)
                     /product="Ile"
     gene            complement(7353..8144)
                     /locus_tag="js4906-24-5_S20_scaffold_1_prodigal-single_9"
     CDS             complement(7353..8144)
                     /product="hypothetical protein"
                     /codon_start=1
                     /transl_table=11
                     /translation="MISAFSNEVRDLIYKLDSIPRKQDLLISSIGTDSLVKRINTSIT
                     QAIYNKPSRMIKVHYGLFKGDFVPAIAFSTKKKLVYVLYYKDKTYSPSDTIFDNTSDS
                     DIVLSTLISNDCPVKIIDKNTGKSNVKDKTVYIITSEYARYLSEKDSYQYYPAFIQYI
                     YTLLRDHILYSKKQYGMPYLFFGTLPNGRVYEERIIEDKYSHFSVRVYMYYYLAIVYH
                     LYCKYANDIDDLPLQRFYSSIKEMKLYDSYKDFVEENKKLKEILN*"
     gene            complement(8224..9912)
                     /locus_tag="js4906-24-5_S20_scaffold_1_prodigal-single_10"
     CDS             complement(8224..9912)
                     /product="hypothetical protein"
                     /codon_start=1
                     /transl_table=11
                     /translation="LAEQKDFLSINPLDIEKFIKVNELKEVTNPIFFSANNVPTSDGL
                     LSNEIFGITMNSRSNVFAYINLGGKYFIHPMIYAIWKKVDRNIVKCVHSVSNFRLSNE
                     GYLEENEDGETGIDFLRKNISKIHFKQSDSFVRKANIAFLEKFKNIMFIKNYIVIPAY
                     YRDVSTDGGKVGVGDINKLYQYLLMACNSLKEMDQLGITTYDATVGRIQDLLLEIYSY
                     FTKGEVQGKTTGAGIAGKFGILQHGVQSKTTDYSSRLVISAPNLKVESMDDLLTDVDH
                     VALPLASAITNFYPFVLAYVRQFFMNEYNNNPIRNVYSSSTNTKEFKKVKLKDYRISF
                     SDDVLKEEIDRFIHGIANRFRPIELPTEDPKYPVVYINFKGRHATEEEVTNDLEKEDD
                     NRVPITERVMTWCDLLYMAAIEVTADKMVLITRYPIDSCYNQFPCGINVSSTIKTEPM
                     VINHKLYKHYPYIRTEDIGKNTTNKFIDTLNISNVYLGSIGGDYDGDQVTVKSVYSIE
                     ANNELRNQLNSKRHFIALGGNNIMETTNEGVAALYALTMNPTSEKEGIYTDPIF*"
     gene            complement(9999..10325)
                     /locus_tag="js4906-24-5_S20_scaffold_1_prodigal-single_11"
     CDS             complement(9999..10325)
                     /product="hypothetical protein"
                     /codon_start=1
                     /transl_table=11
                     /translation="LTLIQFAEKINVRSNMSIFCNHFEEIIVLYKVLSYYIDIYNLSV
                     VISTKQLSNNTVNLKANISCTNIEVLKELIERFNNSSFIIFERNLKCKVNLLKNNTIN
                     IIITKR*"
     gene            complement(10356..10646)
                     /locus_tag="js4906-24-5_S20_scaffold_1_prodigal-single_12"
     CDS             complement(10356..10646)
                     /product="hypothetical protein"
                     /codon_start=1
                     /transl_table=11
                     /translation="LQNAFRRGFDLIAAKDQPMGFIHTLYYYQVEKSIEDAKKEEMRI
                     AKEKQQQAVNARLNRRQQLMGRRPVNNSPAVNDSYSDSANIDAEDLEDAFGT*"
     gene            complement(10652..12355)
                     /locus_tag="js4906-24-5_S20_scaffold_1_prodigal-single_13"
     CDS             complement(10652..12355)
                     /product="hypothetical protein"
                     /codon_start=1
                     /transl_table=11
                     /translation="MEDRNIAPNTSTKKEKISLSDIVRAKGVVKPLSEQNLDNVTRSD
                     VKVKQVEDPAMKTRDEYLKKIDDGFDRVKKSIYEERIKPYIDEQKQIAEEKEFDGEID
                     VASLADIAAYKAQHKEANKQQKVSIENSPKEEALPITSEVKEEPKSSTPDFLDKPISE
                     IDFDENDFNYDLISDEEDTSDEELDEDANDEKLEDEEDTEAKEVEQREKEKEELRQKS
                     EIVKQFITPESIDLSGFTESSKTININTAINHISEVDPKFTESKSVVLYNTGKTISFT
                     PLTGSEIVALSSDNFSSELELYKKSFYTMYTHDVSPDKPKSFIAWAKSIDAGDLNQLF
                     FGLYNATFGDSNYIGYQCPKCNAFFMKKYSIDKMWEFAKDAIKEQKERYNFIKEHGES
                     EENFKSKIKRYNLSKDYIIQLKPRSIYNLLELDYLDNDFKRKYSSIVQAIGYIDKVFF
                     VDYLHHQLTPVDFKVDRDSIVKTIKNKCIVLYKVLSSITPDNYSLYSGMIYNYYIEEA
                     KCLSLINYHIPATDCNEKIKEGANKGMLCNEHIKELEISPYNMLFTRHQLVMQSTLHV
                     D*"
     gene            complement(12374..12802)
                     /locus_tag="js4906-24-5_S20_scaffold_1_prodigal-single_14"
     CDS             complement(12374..12802)
                     /product="hypothetical protein"
                     /codon_start=1
                     /transl_table=11
                     /translation="MDIQRAANKETISDKYAEYSLSITEFNRPEIATGAKAIIQKIIQ
                     LIFMNPGTYPTKPYMGIGFIKKYRYSFMDNIDELNEEVKEQIRTYLPEFQTVNVEFSN
                     MNEKVNQLVIFITVDYMTYSLVLDTSKKTLSWLNNGRYNL*"
     gene            12931..13176
                     /locus_tag="js4906-24-5_S20_scaffold_1_prodigal-single_15"
     CDS             12931..13176
                     /product="hypothetical protein"
                     /codon_start=1
                     /transl_table=11
                     /translation="MILYLLLTIYEVISDIAIAKTTNDYHTGTRLSNDRVALAFFIVA
                     EIILAFWYAATFIYGSYTIFTALLATEVVYMIYVFKH*"
     gene            13191..13448
                     /locus_tag="js4906-24-5_S20_scaffold_1_prodigal-single_16"
     CDS             13191..13448
                     /product="hypothetical protein"
                     /codon_start=1
                     /transl_table=11
                     /translation="MILLSLFVIVASLFNKDMKGLISSLAVLIAAIAIYSFMYYKAIT
                     FVYDGSYYCVNSWKDFLLLLSMSELLGIGAWCKTLYNTFKK*"
     gene            13645..13818
                     /locus_tag="js4906-24-5_S20_scaffold_1_prodigal-single_17"
     CDS             13645..13818
                     /product="hypothetical protein"
                     /codon_start=1
                     /transl_table=11
                     /translation="MVINESKKEFTLKLVDYYNSLIMSYRDSSDKESRDYVFRTLLRK
                     NKEIISDLLSTTT*"
     gene            14168..14341
                     /locus_tag="js4906-24-5_S20_scaffold_1_prodigal-single_18"
     CDS             14168..14341
                     /product="hypothetical protein"
                     /codon_start=1
                     /transl_table=11
                     /translation="MVINETKEEFGLKLLNHYTKLMTEYNDSKDEKTKHYAFSILLKQ
                     SKNILDDICCSAK*"
     gene            14806..16500
                     /locus_tag="js4906-24-5_S20_scaffold_1_prodigal-single_19"
     CDS             14806..16500
                     /product="hypothetical protein"
                     /codon_start=1
                     /transl_table=11
                     /translation="MPSNARKVKCPYCNFKNTKEKVISHIDKKHEDLIPEGYTAARVL
                     FNSIHHIDHGTCVVCKQPTEWNENTNKYKRLCNNPKCREKLREMYKKNMMKVYGKTTL
                     LNDANQQKKMLANRGISGVYTFQNGKLKEYTGSYEKKMLEFLDKIMGFDPDDIIMPGP
                     TIDYVYKGEHHKWITDALIVPYNLVIEVKDGGDNPNKRVMTTYREKQIAKEEMITNMG
                     TYNYIRLTNNQFEQLIEILYELKMQMLNDNEETRKAIIRVNEDTDLVHEAVLDGIHLS
                     PLNNYEDPFERELKESMKSSNNSSTIKSFLEFNLFSLYKKKEKTEFDKMCEHTDDTLR
                     MFNFFKSCKVYYPDEISNKWHGHYDKWGIIWPDKLIDEHIGDSWDLSLMYKYFSESHN
                     NDCGIGFIMYLFKKNGMLGFGGHAFACFNYNGKWYIPDSYKIYKFNSEIQAAKWYHNK
                     FKEAIKKNTDNRCEVICDYYPSDSNIWTYYGKWKYWNEYYGKNISQYDFFNRYHKDAI
                     GKQLSIDTSLYERLLEERIKRSTLFLQIDTDLDCFMNCSSTEINNILKSLCLFKLK*"
     gene            16523..17353
                     /locus_tag="js4906-24-5_S20_scaffold_1_prodigal-single_20"
     CDS             16523..17353
                     /product="hypothetical protein"
                     /codon_start=1
                     /transl_table=11
                     /translation="MIEQDKRITDPTKVKNKPIRRSLPKLKKLSSKPKIFRKNSQNNK
                     FLRLTKSSLTTDKSAFSSKLEMMGLAGINPPVGINGNVFVSKVQDPTFIKPRYGVQND
                     IITDNILMPNPHKVLKKYPSSYLKNKKIKMYKYVGEDPNKKLMTILNSVDKKVDSLEY
                     IYEALTGRELLDEDQIDYDEDFKLIDFDEIKRTIENDAYSILNEAIFMSIPNITNNYK
                     IVSNDESYKALLNQSKDIVILEDSKLGYFATNRKTLRRTKYYSEISDIVIGDDLKYEY
                     *"
     gene            17343..19031
                     /locus_tag="js4906-24-5_S20_scaffold_1_prodigal-single_21"
     CDS             17343..19031
                     /product="hypothetical protein"
                     /codon_start=1
                     /transl_table=11
                     /translation="MNIDILAKQVKDWRLDSNIVLLYPKYENISDLEMDWDNFIAMNK
                     DLQNDSDEKSIELFGNTNQDRYEIMLHKFYDEDSINNSEFQFNKDKHDVDQEVDDLYF
                     TINFDKDRYFYRKYMSASIQESINEFAPSEDYISNIESKILNNNPDIIDESVIYPYYT
                     PKEIEYYDKKYFKDVKLPLKESLFVSKWKKAYNEGFETGDFNKFKALSNQWKDKVEEI
                     NGSILNKDIKNKALLNLGCNYSLPISNYSLVKQSERVKNAISSMYTNIRIYTVNDTEE
                     SIEDNRHYEDERFNDFVSSMGLWIVDNRSFSTITVSFSRIIPYNDVTSRDDTVDIYCA
                     RLPEWYELVKNHDGNRYPSTVTLKYLLASLVNNFNEPISIFKVFSGEYRKFNKDCLGL
                     HILYHLYNDKNNISSLESANIFSEANTTNEFPVEFNKDGDLLISKGRKIDFEGEYSRT
                     HLALKIYEKNNNIVGMKYCICKLWYLNTKLEEKIHDKKTTIEEKRKAEKARSKIVNDI
                     TKYSQIVLKKDPNFDIIKSYQNSPFNDDKIRIPTSTLDHTLEWIKRILNFKKGF*"
     gene            19115..20104
                     /locus_tag="js4906-24-5_S20_scaffold_1_prodigal-single_22"
     CDS             19115..20104
                     /product="hypothetical protein"
                     /codon_start=1
                     /transl_table=11
                     /translation="MILGEKWFNNEEVIRIMTDVKNSIYKKKVKVYSETFNKYKWMEV
                     NDIEYCYRKLIPAAFMYFTVVKANSASRNMDDLVIELYLNKNSVYTDEAQIAEEYEYG
                     YSMYSTIFTRLNLLIDSTESLIKENYHILDDPNKPILNKLNEIMDRFVDEDENYDAYE
                     SKLWEEDEKIEIKDSIKLAIYIDDYYDSIINLLKPKLQMYNNLITSAFKEIYKISKID
                     FKLTNLKQLLELYCFIPSMDVRLNIDEYPIKEAKPVIKENDLNTLYTFDHETMMSIVK
                     GTFVRTIYDYMIIKYWYDIDITAFTYKYHLIRNSNNGDLFIILCKTGRVVYRT*"
     gene            20240..21175
                     /locus_tag="js4906-24-5_S20_scaffold_1_prodigal-single_23"
     CDS             20240..21175
                     /product="hypothetical protein"
                     /codon_start=1
                     /transl_table=11
                     /translation="MATINETKNTEALNVTFEKSEFNGELEYKLISTNKLVKQICKTF
                     AAMTDDFVGARFVRVDRVPQIASEFLNARLNDIDHFIDAKASNEEKASLFQVSNIIRN
                     YVNAEENNKLKPNGALSYVCLYFEDRREGEGKVKFIKPKDKIMKESSTDKMSGWINAW
                     NSRNDYKYLAITADAKKCLEGFVPRRNPMNNKEAYNSKQGILWDNLYDVRTINDLYNM
                     GYYQKQYNVVMIPIDINRFFSMIHGKNVEGSNQKYEYEFNFVVPKAPSVFAEQVRTNN
                     YMLNVVQINGERVQKVANENGVTTNTNKLGFLVNA*"
     gene            21258..22229
                     /locus_tag="js4906-24-5_S20_scaffold_1_prodigal-single_24"
     CDS             21258..22229
                     /product="hypothetical protein"
                     /codon_start=1
                     /transl_table=11
                     /translation="MAKHIKNELSIGGKLQPVVEDVNTKYAGRSGTMEEILNYFTEIS
                     YHLPAIYNVVMNDFGYTSSIIFQSHRTKKFFFQIAPFIDGRFISFTINRLERFNQIGE
                     YIRINDFNTNPHSLRLAIKYLEAIMKNPNVAMYLSEKYPYGKSKLLLDDKYFTEEGIK
                     TATEFCNRYYHFKRIRQQFINRIDETVANDFYKIAKQYNDSIYEMAYKPDIYNGNLIA
                     IKTRAKLFYGDPDKYEQFKKEIQSIFYDSYKKIVDDIEVCKKENPDDFQDTYEYYNKP
                     TIFIDGTDEDGWLCSHFCLSSSYKYIIDPTAALHYKDIVFPKRSDKK*"
     gene            22226..23233
                     /locus_tag="js4906-24-5_S20_scaffold_1_prodigal-single_25"
     CDS             22226..23233
                     /product="hypothetical protein"
                     /codon_start=1
                     /transl_table=11
                     /translation="MKRDRHLRKNIISTDSKLQPEVEKVYNEYKGKYLGLDEVLKYFI
                     KLSYYLPDIYNIEVKYKYSPDITFQSYRTEGFVYRFSGYIYDVVVSKAKDKELDDLEF
                     LVENYETFDAFSYSRSYIAVSAVNKLESSFDLCVQYTKAIMRNPKVALYLNIEEPNSP
                     GLLFTEEVFHEPNVKTAIEYCNKYFHYKRKAQQYLNKANNDFIKKVHYIAEKYNNQIY
                     EIGYKISNLNDKNFITIRTRAKLYYGNDENYNQFTKEINHLFMDSNTKIYEEFKQYKN
                     SHKDFYSWWRYNINQPIVIIDEIDNCNCYYPYWSLSLRKYIFHPDIKHYYDEIIYPKR
                     S*"
     gene            23238..23609
                     /locus_tag="js4906-24-5_S20_scaffold_1_prodigal-single_26"
     CDS             23238..23609
                     /product="hypothetical protein"
                     /codon_start=1
                     /transl_table=11
                     /translation="MKRDNNKSFTYHVGDVDEVIDTKGNSVVLLRKLAWGDGEEKLEL
                     RRWVMDINKETPLKGCTFLTDEGPHVLANKLVELGYGHTNELLEILSQREDFKESLDS
                     LGHKKTGKKNSIYYDPKEIIA*"
     gene            23648..24121
                     /locus_tag="js4906-24-5_S20_scaffold_1_prodigal-single_27"
     CDS             23648..24121
                     /product="hypothetical protein"
                     /codon_start=1
                     /transl_table=11
                     /translation="MSLEDSIKGINNDKKSNDKSKLEGSTGEPPYEQFEKCRHGEDYQ
                     CKWKDVNGCCIYETCVMDTIDPMRQDLWYTKCLICKRDFARKPEEMIVPFCDSCIQRM
                     NKAEELPHKCIFCGRQINSPAKLMFSGICDDCADAMRGLIMFYKSRGRRGWRHTI*"
     gene            24133..25209
                     /locus_tag="js4906-24-5_S20_scaffold_1_prodigal-single_28"
     CDS             24133..25209
                     /product="hypothetical protein"
                     /codon_start=1
                     /transl_table=11
                     /translation="VLYDTKTPLDMVLYNEFITYKELQKIIPREFNGDNNTKTINVYI
                     DLYQFLVTAFRYTRIGNFFNICSCIVNYCAHIRNYFNTRHKVYTNICLVYSSNDSTNN
                     TQFVPTYNYEYNTRIKFNVKIKDNVEENMKLVRLLVPYLPNVFLKEGTVESSVIIHNI
                     IQKKLLGDNPSLVLSNSQLMYQLPINNKDIVVIRKDLRLRIPDGRDRTYSYNHTNSLH
                     AYIYELKKKNIREYLNQKTISFMMTLIGIPKRNIKSLCAYPTALSISKLVPLGCEYDS
                     EVLYDVCTDYYKSKNRKSVPIIKEQFIRTFKCVDLNYQYKLYKLLPEYKEESFIKQDL
                     DDVEGVQYINNTYFKDSPLNLEFF*"
     gene            25259..27859
                     /locus_tag="js4906-24-5_S20_scaffold_1_prodigal-single_29"
     CDS             25259..27859
                     /product="hypothetical protein"
                     /codon_start=1
                     /transl_table=11
                     /translation="MKYDYLIELKWSSIKDDGTEDTINFNNENISSLMLTNDYEQSNM
                     PMLAVTLTADKNDMDKIITNVKTACFYVSIYKLFMNEVTNLELKQLTPYYGKATYFVD
                     QDINYNKEIDYSDNKEKKDNFIDFTIGMMFSECIDANKQTINTTLVNSTRFNSVCYFL
                     SRYPYCVSPFTYNDTISQLIVPPMDSLSKTIKFFNDIKVFYDTPYRFYIEPGCMYLLD
                     SSGNGVQKQGEDYDTCMFNIRSLDSTAALAEGMESNDDIGCYYADVNVKDSYYTIDSD
                     TEKLYTEIQAIIDPSIEQSVTLLSSVNEAINTVNKMKDSINNTLKKANNTIKSIPSAL
                     TDYKCAINSGTDIINSILTLPDDVKNNKYDIINSLGQIYDGKTEYDSNDSFNKYGAID
                     LIKRSINYIKELEELEVTITSSSESGGTTTRTERYLTDSQIERCEEWIKTLNTYIDNI
                     NTDNSIVNSLPEKYQNIANNLIGIASNVSRISSFINSVSPINISDNVSSMLNKVNSLK
                     TQSASHTTSINTELIERVNSCFKIENYINASKSIIKDASDLWDGYIALQNSDTGGSKA
                     KPNPFKSDRSISNLSTATTMIDDSATRILDAVNRFKSANLSINNAIEQVSPQIKDLKE
                     FKNDIKTTITGTWDKLRDISKTAKESLQNIVKSANQLADRVKSLSFSINDLQDLQKNI
                     NMVKDISNIGMLGISNFAVNLNLKDSDKKDNTTSDSANIGTKLIRLSNDNANMIKNIK
                     ADLENHVNQLSISKTSLDTTIITPNKRYIVKNYDAHSNNDGVFLLTRKIDYFIKAGDR
                     FTLSTKLDLIKVGESGSVTEKEKQLKNILNNSQNILNTVKSGNLSIGSIGTIMDNAKS
                     IEKSYNKLRK*"
     gene            complement(27912..28322)
                     /locus_tag="js4906-24-5_S20_scaffold_1_prodigal-single_30"
     CDS             complement(27912..28322)
                     /product="hypothetical protein"
                     /codon_start=1
                     /transl_table=11
                     /translation="MIYTEEDLKQAYTIGYNEAVDDVNKYIDQESMEFSLDESYDDAC
                     DTHSVIEDMVANESAETSRSAIEEVITEALSKDKKDRIMKKHLANKFEDMDPKQKEGA
                     VDALIKQTSDKMGNKTKSSHGEKRSDPHYHLKIK*"
     gene            complement(28416..29177)
                     /locus_tag="js4906-24-5_S20_scaffold_1_prodigal-single_31"
     CDS             complement(28416..29177)
                     /product="Bacterial surface protein 26-residue PARCEL
                     repeat (3 repeats) n=1 Tax=Clostridium sp. CAG:451
                     RepID=R7KBP9_9CLOT"
                     /codon_start=1
                     /transl_table=11
                     /translation="MGGGVTISASPAKKKGQIFVAKGSAPWYNTEETWIDVNSVTNVD
                     ESVPGQATVTCDGRVFSMDNMFEDCRNLTSLDLSNFNTSKVHEMNNMFYNCNSLVSVD
                     LSNLNTSKVIKMNNMFYRCKSISSLDVSSFNTSRVTDMRNMFFFCSSLTSLDLSNFDT
                     SNVDDMYMMFRGCSGIGTIDLSNWDTSNVTNMISMFWGCDPIVIKGTIDMKSCTEYAQ
                     MFKGCTRLKNVNIKNPPADFESMSGLSSSQYTIVS*"
                     /db_xref="UniRef100_R7KBP9"
                     /db_xref="R7KBP9_9CLOT"
                     /db_xref="ral:Rumal_2706"
     gene            complement(29265..30032)
                     /locus_tag="js4906-24-5_S20_scaffold_1_prodigal-single_32"
     CDS             complement(29265..30032)
                     /product="hypothetical protein"
                     /codon_start=1
                     /transl_table=11
                     /translation="MPMSNRVSRLLDLIEMRLGTKQLNLPESLDKDTWMHVIDISTLN
                     TFSRYFPVKMPYYLTNDRRKGPYYLIDEKTAASVDIIGVGDIDWHLLSKNAPAFGFGY
                     GFYSTYDFFLNGMDVEGIAEQQMLTDHASLYKCGVYVEFEPPNMVRLESNLSNNMLEM
                     LKSIPISLFVKHSPNLMTIEPTKMELFESLAICDVAIYLYNNLKYYQNIETPYASAEL
                     NIDILQDYSNRRDDIVQRMQDSYVTFANKSQPMIMAI*"
     gene            30143..30535
                     /locus_tag="js4906-24-5_S20_scaffold_1_prodigal-single_33"
     CDS             30143..30535
                     /product="hypothetical protein"
                     /codon_start=1
                     /transl_table=11
                     /translation="MNYQIITKNGKRYLADRDNRYKIYIDETTEDKTHKYRYIPIEIN
                     KNKLYIRFTADPVYYMYSTIAAEYMISYAIYDNEKEIYGYSFSVMANENPIGTKDFYK
                     KITYVMNEFLKEKGKSYVNTECNTACDR*"
     gene            30498..30908
                     /locus_tag="js4906-24-5_S20_scaffold_1_prodigal-single_34"
     CDS             30498..30908
                     /product="hypothetical protein"
                     /codon_start=1
                     /transl_table=11
                     /translation="MLIQNVIPHAIDSFSKLINLDIDSIDIYFDNNECLNYIAKQSDN
                     SIRFNLCKIVEYLYETKRLESEEEVRAFILRIVGHELCHINQLMVGNIEADCDIHTIK
                     IIESNKHYFINNYGYIDTHKFSGMQYIVDNYKEK*"
     gene            30911..31729
                     /locus_tag="js4906-24-5_S20_scaffold_1_prodigal-single_35"
     CDS             30911..31729
                     /product="hypothetical protein"
                     /codon_start=1
                     /transl_table=11
                     /translation="MKTDNNQISFNKFMKKIKKDKVIKFDGITVVALPTSSENDELPN
                     GVMINIMPKDKGSNIDQYSIIIERDDFDAPFVITRIMVAGGKEFPELSTTVNKFKLPI
                     LISFISLAIADPGNDISDAIYEFFCLDHKTFNKIKLLDVSPSLLFELYIQELEGMLNE
                     VQLSYKDKLDIVNTTCRDNDSDVFMSTISPKNSNDIYIAFVITKMYRSDTIEFSKLAS
                     VGVHEYGRYMNCYKLVLNKTGKRADRLFKCLKKYHVYNNKAIDAIMSRPVFRIK*"
     gene            31745..32143
                     /locus_tag="js4906-24-5_S20_scaffold_1_prodigal-single_36"
     CDS             31745..32143
                     /product="hypothetical protein"
                     /codon_start=1
                     /transl_table=11
                     /translation="MKVYYKPIRHKDFEVNTLNSEATEYDTDNYDKALTLTFSVKYKN
                     GLLQNEPVFADVTLNKDHSIEIYVKQKDKDTDGNDEFLYVHRKVFQSDRVEIFYDIYG
                     KDLITILLIYVLGEANLREKMYPDASMNEH*"
     gene            complement(32218..33078)
                     /locus_tag="js4906-24-5_S20_scaffold_1_prodigal-single_37"
     CDS             complement(32218..33078)
                     /product="hypothetical protein"
                     /codon_start=1
                     /transl_table=11
                     /translation="MLNTDKPVAYIINESLEDAISFDIVDENKTTGFVTAEGIIQQAG
                     KMNRNRRYYTQEDLHREIYSDRLRELITTGNFKGEAGHPLDMNLSRQQKVDPTLEQVW
                     YTKVWMDGDYVKAQFRGTNNELGKAFNEDLKCGQKPSFSLRSLGSIRIVNGKSNVTNL
                     RIITYDRVYYPSYDNAYTERIVSESTDYKPSSYPYEEYLNSMGNKQVIEESADSIAPI
                     LNKDVTDLLLRESYSFNQICEDFSPIYKSIKLSDDKKKVVMVDESYNTIIVPIDRYVT
                     NKIDEFCSRL*"
     gene            complement(33190..35685)
                     /locus_tag="js4906-24-5_S20_scaffold_1_prodigal-single_38"
     CDS             complement(33190..35685)
                     /product="hypothetical protein"
                     /codon_start=1
                     /transl_table=11
                     /translation="MDSQLSLGDVTKSVFTPDFSSTYKSLSAGSTLCNMLTTNTIKQS
                     ISVDSSNKSEIKESEYKIKEAEKIISKNILFAIYNFNVSSKYSTYSSYLGKSIHTYDY
                     TNLDNPEVPSFKKLNLYLEQIDIILGNHSNIVASKDTGNQLYNSLQEFITEIKSSTEN
                     IYSIVMDNRISNVTDDDFIINAEKLFKGESSFKTKKFTGNKQNIASYFNSVKGKYLEI
                     AKSVAGYNEGLQKTLIKFNSVMNKLATKYNSNYSQVVMQVEYKKEELRNVLYTFAMKY
                     LNIANILYSIKAECIKEYLQPSYSDYDELITMKEDNSLDEYYDDEDFFNESTDTFEDE
                     VISGDDRQVDFSYRTIELEEAFFAYTIKPMLEDNHKRGRMETRAAGMSGQTQQGGGTG
                     TTGTVTANAGNTGTGTPTANTQQGGNSGNSGTAIVKNNDGNKEETGTANDPADADNKI
                     AGSKDNPASTDTNQSKIAKFGDKLKALWNKITAFIKNLMDKISFSVNKSRDRLFGIIN
                     DFDSVKKINENLNNSDDAYTFRVYNGSIDLTNKRINTIKLDSIDKIVNINNADDIKNF
                     DADKSKQNFIKTIDSMNDDLTTYFKPHSEGQALPNETNGYYSSEDAKIVLKNYFAGND
                     TNAVKSAFNDIKNNTEGKAKNNILATTINIATIKSNSANTIINNIKTIRIDQLRTQCN
                     NLTTNGTNYVNKLATFFDKPNAQAEAAKVTIESVMAEYFGDIMQEADTDTNNTKQDDN
                     TDSSNNGINAVTKLLSDYINKYAIPISKCANYACQQMYDNYYNIFNALLTAPVKVGEA
                     NNNDQQQAGNNAQNQGNTGTNNQTASGEQPAGQ*"
     gene            complement(35783..36397)
                     /locus_tag="js4906-24-5_S20_scaffold_1_prodigal-single_39"
     CDS             complement(35783..36397)
                     /product="hypothetical protein"
                     /codon_start=1
                     /transl_table=11
                     /translation="MKQVSIVENYILTENFINTFLESSEEIEGIDEASVLDGIISKIK
                     SIPKGTKLEIKKRTPEEQKKFKETKQYKNLKAKLEKRAAKTIAKESKSKEFNLNDPEA
                     MKKHKLFMLVSGFLELIAVFYCVLALPPVSGLIGLLGILAYQALRSTETFSKFLDACN
                     ALVKSKTPSIWEWLNKVEKNIFEPAKNENEISGKDESYTFVLDY*"
     gene            complement(36399..39275)
                     /locus_tag="js4906-24-5_S20_scaffold_1_prodigal-single_40"
     CDS             complement(36399..39275)
                     /product="hypothetical protein"
                     /codon_start=1
                     /transl_table=11
                     /translation="MSESLININPNDLQDPKDSLTIQEETQSPLTSNIYEIASYVDTL
                     KNKYFDSIPTDTLAMGLFGYISELGTNILENTAIMSAEYANEAVPTQAKFERNVLCHA
                     LSLGINKIRATPAKMTINIAIPEDRLIENMVDNEFILDKSIDINIGVTNGSYTYHLDH
                     DIKIRRNKLPNGKWIYTAMYLMYTHYDMGDVNTNEISDITNPYLPAIGTISISNTNMI
                     VLTTNIRQTNHYEIYEKILVDNPLENKSLSFTFTDQLAYFYVEVVEHTTGGDVTHYLQ
                     CLYDGLYNTGSDWEYCNYQYIDESTIRIVFNRDSYQPRENADVTVHVFTTKGSECNFT
                     YNKNTVYDLTSSRYSYNNIYMVVIPQSNSEYGVDKKSVDELKEMIPKQMLMRNSITTY
                     TDLNNFFNSLNTDNIRLYFLQKIHNQIQRIFFCYMLLKDENNNIIPTNTLDVKVTRDM
                     FSNINRINYVLPAGSLFYLENGGTEATGLPLGSSANNEDLKAKENNGFLYINPFLTVI
                     NKEPFVLNYYLNILNYSKLADFDYINDESELQFICTSTTSSPIVVEKPFYPETERDYY
                     TISTLFTQNISTDFDLVSTDENGHIIKNNLRVIGVFYNKDEDGNYQPFRYTEAELDDA
                     DYSSVDYSYNYKFRLHTNNIINKDIKLCIDDGIYYVGTRTKAITYLPNNVRFKIFILA
                     KFDQQYGSLKANNNDEDDISYIVPGLYEEKYTLCNIYEVKTGLDMFIDYTNIMESYAN
                     LSSASNGDLDFHIKRMPLVRYSYFWNFGIDPTEDYSDGIQPYGMRDRVDTFIQSIDYR
                     RIYIQSALLLLEDSFGIDMKFFNTYGPSRLYNVGYEKVSMPIDRINISLKFEVKYQTS
                     ADKNCENDIINYIKTYMENMNYISDLHIPNLITAIKNKFYKQIVYIKFIGLNDYGYIY
                     QSIYKNNENDDYLYSTTVPEFININIAKDSIGNDIPDVQIIGVE*"
     gene            complement(39293..40555)
                     /locus_tag="js4906-24-5_S20_scaffold_1_prodigal-single_41"
     CDS             complement(39293..40555)
                     /product="hypothetical protein"
                     /codon_start=1
                     /transl_table=11
                     /translation="MDIQDVINMSKKTTVTNNSQYDGDNRIQGTDDVRDKLIRDTLDR
                     MKYPATKVIVDAAADAADQAQFGVTSRGTSDKDNLHDLLNANGIFRPEDYDDYNSFYV
                     FPRNDPYKMLGGTREYIFITKPDLHIFGARGKNNGVPDYNRETPLTNNYDLNPELRSV
                     PFFLDLYNRGYRSVLTSLQKSALPLEGEVRSPFVNILSNYKTSNLDLSDITVGEEETA
                     SNIYATKIFYRKPSDSADEDNEFSIEFKDNKYLSCYLWFKAYDLYEQQKYHGMVTPTD
                     INYIVYKILSDQMTVFKFIVGEDGETLIYWACLWGCYPKSVPRSTFSDLPTDGNLKFT
                     VNWKATFQQDMDPMILTHFDNLCKEAIAANQGQFVEMNLYDSNIGAVTGRKATIPGIL
                     KTQSRVSSDGYDFKPKYDYLLKWYYLDE*"
     gene            40670..40945
                     /locus_tag="js4906-24-5_S20_scaffold_1_prodigal-single_42"
     CDS             40670..40945
                     /product="hypothetical protein"
                     /codon_start=1
                     /transl_table=11
                     /translation="MLIDKFNWENAIDERNRKEEEWQTFRQSLSEVIDKINELVGDIN
                     SLTHKYDRLSNKVSNIEGQLRTVIMISSNNSNYKPAIKRNRNRKINK*"
     gene            41128..42336
                     /locus_tag="js4906-24-5_S20_scaffold_1_prodigal-single_43"
     CDS             41128..42336
                     /product="hypothetical protein"
                     /codon_start=1
                     /transl_table=11
                     /translation="MIKRSSAMQEGVLRDIVEILSDNVDGIINPSNSTSFIGKMINDR
                     VGSGKYFRNISRATSNLILTFPMIVDDSVSIETASMISKAVEKKIVLMLQMLFSAISV
                     TNNKNAFDFVSKIHKNITSDDVLSYINKMDSMPYKESVNLDFNEINNDLVRIIKEDRV
                     TLVNRINPPLDKDGNTNKKKDETLFDTKLDQPEIKKANEAVPSIMVIKFRSGDNDKVD
                     GTAVIGVKVKLIYVNQADMIDRIILKSGDQNRLFEFLKATTGEISMFKDFMFALDRAK
                     LDIFSKSAKSSPIWKLLERRANVSRTNSFFNNNNGAGTAIATLLVSQDTMDILKKEHN
                     FNQRNTGKLINIMTDYSAMGFIIANDVTEKVQMLFDDNDLSFETLSYSSLEREDKNQY
                     KKVINLLAGK*"
     gene            42352..43425
                     /locus_tag="js4906-24-5_S20_scaffold_1_prodigal-single_44"
     CDS             42352..43425
                     /product="hypothetical protein"
                     /codon_start=1
                     /transl_table=11
                     /translation="MFITKEIEQIYSESLDFSNLDTFRTVASFTEAEQKNGIVILANK
                     LYRMIIDKLENTDFKEIEVSKGDITKLKQYKQIKDSIEVLTQIARESNSGIDEVNEMD
                     KALYNIIKLKPVFTDGFKHNVEMIKYFYDSIVLALISDIGFMTTVCVEFFKNPNSTVS
                     LEINNLQQYKSKFYLVHKNLIAFNTACDKGQIEKAFKVLNNNKMQGVKFEAVEINNYN
                     EDFVDTAKSVGKMAIFIPAAIIGGVFFIIINAILPILRDLAYLFFSFRTHLSDWFAIQ
                     HDLLEANALRLKSLKSTGDKDYQEIAKSQLEWANRMGKIANMLAVEYVPAEKKALKKT
                     AEDKVTTLSKGEVDEPNYHDSLF*"
     gene            43445..44359
                     /locus_tag="js4906-24-5_S20_scaffold_1_prodigal-single_45"
     CDS             43445..44359
                     /product="hypothetical protein"
                     /codon_start=1
                     /transl_table=11
                     /translation="MNINDTINLMKKINKQNNAYIMGNDYNANSMVSSPEPVVKSTKD
                     VSAYDELMKEALYNNFIKIANKLRLDQKSKNTGANFIQSIIDKSTDEVNKSHYKALST
                     NSEETSVIEYTYASIMEDYAKELRSVNYELNGVQGIREDSTTLAHEGIVDKFNDTISK
                     FTPSKINDTIADRVEKATTNFIDNRNAKIEKIKDIYQKAKSFAANPKFSDEAKQRVEE
                     SASRQVLGIRKSQKSLFESMVEALTSAAMINPNLQSRYMNESSGLNMDAIIDDTTAIY
                     TVLEECNVFGFLDANKLADAYIASLKQK*"
     gene            complement(44404..44805)
                     /locus_tag="js4906-24-5_S20_scaffold_1_prodigal-single_46"
     CDS             complement(44404..44805)
                     /product="hypothetical protein"
                     /codon_start=1
                     /transl_table=11
                     /translation="MYNNTIIENGNELKKCLAEKNKLKQIHFFNDNHLNHLFEILEFH
                     NQLKSYLSTLTINENYIKATFRKTYFKKFNFSFDSMMFYNMINESLLILLQEENDNLN
                     FTEEEMNTIYSNISNLYTITRPNENTIIITF*"
     gene            complement(44806..45516)
                     /locus_tag="js4906-24-5_S20_scaffold_1_prodigal-single_47"
     CDS             complement(44806..45516)
                     /product="Uncharacterized protein n=1 Tax=Burkholderia
                     pseudomallei BPC006 RepID=K7Q642_BURPE"
                     /codon_start=1
                     /transl_table=11
                     /translation="MKKRKDKQKIYDRLFNNIPRDYNERLEWLSNKLHLNSMKMDTIV
                     GKYNTMKERLYFKRFFIVLYEIPEGSPRPRFRLVNRKNLRNMAIANPNFIHVYSPVGA
                     EDNKYMKRLLTKDEFKEFTNLIYTPCIVDYKAFFKTPSSFNSVEKYLAELGVYTPISK
                     PDWDNIGKKYCDMTNENLWVDDRLVIQGTVEKLYSVLPRVEITIDFLNMLQNRHQAES
                     IRKIYKDDIRYFDDGRDE*"
                     /db_xref="UniRef100_K7Q642"
                     /db_xref="bpq:BPC006_II0525"
                     /db_xref="F3YBI3_MELPT"
                     /db_xref="K7Q642_BURPE"
     gene            complement(45623..47806)
                     /locus_tag="js4906-24-5_S20_scaffold_1_prodigal-single_48"
     CDS             complement(45623..47806)
                     /product="G085 protein n=1 Tax=Yersinia phage phiR1-37
                     RepID=G4KK24_9CAUD"
                     /codon_start=1
                     /transl_table=11
                     /translation="MDFILTKNAKVYTDCSFDSKVIDEIKQNTTLHKLYSNGPWLRIK
                     YNDTLVWLYPFDKNKLIINPINVEINKDTDLKIGTVVYIKPNQNENKYLTKDNKLIEV
                     IAERDRRKFFVIDSVKTIDGYYKVKAEDNTYFFVDESDIDDSIEDDTSNMISTYFLGF
                     FEDDDKKDKENEEDPNKKSPYAIEEVTGFGEYNEVLKDAYNQRVNTKYKNAVDLAKVN
                     LTNLRTVFGMPYQYMPNADLRMDPDGSTSPHLKTSELQAIGMKYREKILSRMPLLVMM
                     PGIVNFMPNYGYQAKEKAIQNLMSNSEDSYVNNKAFDFLVNKQAKSRSSYYTFYPAWT
                     EYFNYVNKMCAAAAVFMGVADVRFPYADGSKSDTLGSYRWQDALPSSLNSTFYKGSCA
                     FYVNSETQISETYSNSTTQSQLASKVNSYSEKARELAFLSGGVSDAASALGNIASSAA
                     TMFSGVTAKAEQIASRIAVGEYASKFRSQGVIQAIMGGIGNSVTGAKMQFPELWQDST
                     FSRDYSATIKLDSPDNDPLSVFLNIIVPLIHLTAFAAPRSTGLTTYASPFLVRAYYQG
                     FFNVNMGIISNMEISKGAEGAWTYNNIPTVVEVRLSIHDLFATQTITIDANNNSNLLD
                     SLTNLDMLTNQPLMEYLANLCGVNYNEPEWNRLIDLAITLEQRKPLDFLNRIEDSIVQ
                     GWNNSVNNIYNNAINSTKFGIVSLMGNYLADKAANKIKNAITGNQ*"
                     /db_xref="UniRef100_G4KK24"
                     /db_xref="G4KK24_9CAUD"
     gene            complement(47888..56149)
                     /locus_tag="js4906-24-5_S20_scaffold_1_prodigal-single_49"
     CDS             complement(47888..56149)
                     /product="Peptidase, M23 family n=1 Tax=Neisseria sp. oral
                     taxon 014 str. F0314 RepID=D7N1P8_9NEIS"
                     /codon_start=1
                     /transl_table=11
                     /translation="LDKLPKVNNYMKNLGKSIKYVAINEIRETLPIVFETKETNEEAI
                     SSIRSSFRNKNKLKTISTIAKDSEFYKTGNDIYKNLKSSIKTGSFYSQKRQDKADNEF
                     MKSFMGEDFNFDDDFKDEEGFDESEDSLNENADSLNELSNDLNSGFEASATAISNTTI
                     ESARYVGETVKASAAMAYAQNSEQTFLMRTGFKSLDDGLKKLVHFNSDILQKHIQNST
                     TFFDNTSKLLAEQNAMMKEMLEMQRNVYKANQANENKTDFNKYANIVSSGGVVNLSEY
                     FKNIKSNFSEWSEPIMMMLNMIKANPLEMLIQGGLSVLGSDSMKKAGADLNKTLSGTF
                     GKYLSFLEKQAKKNGGIWDTLNDIFGVRNSKKFDIDTGNYQKGPMQFNGIANRAITEV
                     IPGYLARIESALTGGEERFYDFAGGRWTNAKKIRNKYDKEINNARENAGLSDLFSEIG
                     SSLNKINFDNYNGTKISSKDKDEIFNKIMQTIVDNNGDMDDKFIVKRKGKNGEGNIDF
                     KAFYKAFGFTPSQLTESQKAMIDVMATALANTSTSTRASLNNSVRQAKGSDSRLKQEI
                     ENDPNSVYRNIVNGQLSGSRFVQYAAAFGEGSMEAPDRYIPSDNLIEANGKNKKNKGR
                     KSNDISNTSIVARKNKPVDYAKQVFYKISTVDEFIELHPSNAEPIIRAMIGYFNGLKS
                     IEELNEKDEPIANFISMARSLDSYDYRSDCKQYADFIDLKKERGKFSIKESQYNELPL
                     VCKNFYTFIMSLVSKEAISTSEGLAKSVDDAHNTKQEYSYDKYKGNGLFDKLDKAKGI
                     DKLGVLMSYSKKLTSMPFDILGSVIAKTDKIIYDMFFGNEQMTDKNTGKKITGFFQLM
                     TSKIGDTVENLYSDIKKRIWGKEQWNTYKNTVYGAFSSMVNYGKSFFDDDEEENTNTE
                     EAKTDENAETAAETSKNKVNKNNRKNSRRAARRRRKRRNRRRVRGAAFGLGMVPETDI
                     YTLHKGEAVIPAYMNPSYTGTDIDPNKHAKDEAAVAKEYGLNVKGYAKGTVDDESKRE
                     KKDKESMFKVLKEKYPTALGESTVGGILGTIIAGPFGLIGGATLGAANYILKNSTTAN
                     KFLFGDTDKKSLLTRTKSGLRKILPKSITNFFDEQTKKVKDIGKFTIAGGLGGVVLGA
                     VGGPVGLMGGLMLGATTGLLKNYEGAQNLMFGNHNVKGNIDKILDKKYLKSIGLGALA
                     GGVLGGPLGMLGGAMLGVAGKYASDSEKFKDFLFGKRNKKGKRNYKNGFLGKIGEKIL
                     APLGTLKDDIVKYMDKNVFQPISRALTPLTRITQLGMRKLFRGLQKGFDAITNPSLKM
                     RWYANLPTIMKGPAGRYIGHGLAGAAGGFMYGGPLGALIGGVLGGASAFKVKDKTIAS
                     WLGKGIATIGTVPGKALDFVTRKLDKKLIAKGNMDSISMSAKDRVDFMEKHGYAYAKE
                     EYKQNDITLRDSSASQLQAMKSTIEIIKENKKKSNYDRGKIEKEIKNVVKSIPNLDLS
                     GMQKILKIIRNAIKSKDERSVPEAIDKISNYLRLRGLSDDQIESYIRPLRIGMSGLSA
                     NKAVKNAMEQDTANRSEYLKKNFNFNVVDGDIDKALEQVDSELQSRKSKGETVEKESL
                     DKGDAAIVESTNKVNDSIRLSNIYLSAITDYLKYGKVSDETNKKFKKFTAMDGGNIVA
                     KTDSKDKMEDSTYQFSQRTGTMVKMEKTSDGGYKPDTTDKDTKEAIEKADAERDAIMS
                     LGQYAKSKLKSTKKSLKNRASKFANSAIFGGFKDIFKSIFGTPLGIVGDILGMIPGAN
                     LLKGKLTRFAGNKLGGWADKLANKAQNLKGTGKFLGKVGGKLLGVGSFLLKNVADAAS
                     AAADAEESTPEFETELEAFNYMARKISGVEAAVVAIDQFTNNQMPNALKAPGSIHTTI
                     DPKTGKPVNAKTGKGFLGGWLSSAWHGATGVASSVWNGVKAVASKPMAAVGSVIGWVQ
                     NGLKKVFNFAAKFLPSNIGNKISSFGSAILKKVSNPKVAVKVAEKASSKGIQLGLGPI
                     GWAFLAGSIAVSFYQGYNNAETIWKGGSANTSSDEDLSMGDKAICGVCSVVANELLMG
                     IMTPSEVLGIAKSIFGKIKGVTDTIKEKASSIMSTISGYKDKLLNTGKEMWNKVKTSF
                     GNVWDGIKNTVGNAIQTIKDTFEKFKKIGYDTLVEILKSPIEWMKNKASSIFGFGGDD
                     KKTTTPAPSPAPTTKPESKPAFDPNVDPDHGMGTGDDRSNKKKTWKEMYDGIYVRGKK
                     VATGGPLSGNSLLRYRLASIGGGDMTPAAIWDTLTTKYHYSNQAAAAIMGSMQQESSF
                     DPNASQNGGGIEASIAQGEGTNGFGLCQWTGSRTQALVNFCSSNNLDPTTAEGQIAFM
                     NYEMGQRGSNAAFNSAGSVDDALKVMQQYEGYGEVGNRDNYARQIFQNQGRGITTSGS
                     ASGGSGSKSSGDNSIFGRIDKLFDKAFAPFTSIFGNIFGGSSDSNSNSNGSGGAGSAA
                     TDMSGTIDSGSTADKLLANLKSEAGGDAVVSAPYGEANHQGHTHGGIDIAAPEGTPIK
                     SPIAGTVIDNRYGGGYGNYVQIKDKNNMDHLFPHMVSPSPLEEGTEVSVGDTVGYIGS
                     TGNSTGPHVHYEIDDDAVNRGAEVSKPHINPGKYMGGPLSGDSTLKFRKKVNDLANAG
                     NRAAIKALKKGYGTDNVGVGGPLPGDNLVNNNIAVKDYSDQLNQIISLLSIIAGAVQS
                     QASTPVVAANVPTSMNDTMSTTTPNTSLLNIVKSMMNIASH*"
                     /db_xref="UniRef100_D7N1P8"
                     /db_xref="D7N1P8_9NEIS"
                     /db_xref="elm:ELI_1307"
     gene            56372..56689
                     /locus_tag="js4906-24-5_S20_scaffold_1_prodigal-single_50"
     CDS             56372..56689
                     /product="hypothetical protein"
                     /codon_start=1
                     /transl_table=11
                     /translation="MITINVTIDQETKNFISKRFPKLTLRKCKSASFESLGFRGNMIE
                     TSDFFFVSFKFKQNFIEEACDLVERYYEPVTNAVKTIMSLSKSIVKDAQKLGEKYFTE
                     IKK*"
     gene            complement(56737..57276)
                     /locus_tag="js4906-24-5_S20_scaffold_1_prodigal-single_51"
     CDS             complement(56737..57276)
                     /product="hypothetical protein"
                     /codon_start=1
                     /transl_table=11
                     /translation="MEMEKKEPTVTELLNIIKQASTCTASKKDETRVMKAMLNDISYS
                     VDVYAGTGKIGEFNPSKEMRSMCTSILSSAASIPLAEANSLMEKYTFKKSEATSMVNI
                     SKEFVNTYIHSGRKLNLGGREKSNISLALKEVPAGERTYPQCTGTDKKGNKIYTTGKT
                     YVKGYESIKVTAPSPEWVK*"
     gene            complement(57300..57440)
                     /locus_tag="js4906-24-5_S20_scaffold_1_prodigal-single_52"
     CDS             complement(57300..57440)
                     /product="hypothetical protein"
                     /codon_start=1
                     /transl_table=11
                     /translation="MEKQEFLEIVKGFSREDFKKYLYREINKKRKLLVVIKRVTKSNN
                     KK*"
     gene            57585..61931
                     /locus_tag="js4906-24-5_S20_scaffold_1_prodigal-single_53"
     CDS             57585..61931
                     /product="hypothetical protein"
                     /codon_start=1
                     /transl_table=11
                     /translation="MPYTIEKLIPLRLMKTKLFYPAYTQNDIYHNSALFILTKDIDDT
                     ISFLNNNKFLVNRNTFISYYTEKDFTFFTNEASTINEPFMKTMLESKFDGDNNDLYYD
                     LDDSRVFFPDKVDEILNEDFRMNQNYPSIFRNLLYNERIKNQKEIFEIYSKVKAKVPF
                     IRNTFVNLKQYNRKNLIVDLSHYINIFLKNNKVYQRDRGLDLLHHIITRYLDDSRINQ
                     YYSRKTCIIPVESWIPKGCDIFDFNNSINPFSMIYRLVRQRQVISNYWNGIDFIIASK
                     NAYFKVDFSNFDIKDLIRFVFFTKKLIKNDLSNADDAEINPDSSDSIVMDNRFGVTKS
                     KKKNNSDSISAKASFNPDDLDDDGFNDDETPKEKSEEEQEEESQEKELKEITVDNDED
                     YIKDVILDLDNPPITKITEARKKRMEQLDKDFDKTVIHGKKVGDILKNYYTKKRELKP
                     ETIPIDSINEEWKDVTALDFNKSYDIDEDIIAIFKSLRNKSRPLCVASMEMTDESTNE
                     DYIYTLRVQLEDINGTRSNIAIDIPKFINHRFMKLRGNTKTIAGQILLLPIIKTEEDT
                     TQIVTSYHKIFISRVNPSGGTKSTKGVSKLTKALKNLKDTDSKVKVYIGDNTFILSKY
                     DMPIEFKDLGALYSKITTADGSYIAFDYDALKKLPVDKKFNEKTDILIGYDSKTKKAI
                     YSNKENAAYTIGKFLASKDKVFAETYALAKPSNKLSYSQASIMNTKIPVIILMAFSEG
                     LQKSMDKAKIKYRFSDTRPKVTETESVIRFSDGYLVYNDEKPEDSLLMAGLAKTDLSR
                     FSIKDINAKNMWLDILDEFGGRIKADGFDNFYDCEFDPMTIDICKKYDIPYDYIEALA
                     YASSLLASTSYNKHADISGNRLRSNEILAGYLYQAIANAYGQYANKSKRTGRGVKFTI
                     KQSALIDAVMKDPGISDLSVSSPLLEAEAINTYSFKGLSGMNADRAYTLDKRVYDDSM
                     LGILSMSTGFAGNVGITRQATINSSIADGRGILKVSNDKSKLNTLNGMSVYEAMAPYA
                     TTHDDPIRTAMGYIQTTKHIMRVKSSSPNFITYGMDEALPYFTSNIFSYKFKGVKGKV
                     LNITDDFIIFEEVDKDGNKSKHSVDLREKTQKNSDGGFYVTVKLKPFVKKGQTLKYND
                     ILAYDPTSFSPSIGHNADNKNVAFNIGTMAKIAIMCTDEAYEDSSIIDERISDALTSF
                     YCVEKTCSLDAGSNVFFLAEKGKPIEEGSPLIIFQNAFTDDEANTLMKNISDDELELA
                     TDFGRIQVHSKITGTLQDIKIFRTCELDELSPSLKKIVSKYENSIKKEKKYLKDNGVT
                     DIEINESVPSTEKLLPEGKFKNLEKGVMFCFYIKCEDKMGVGDKLTYNTAIKGVVKDI
                     MPKGKEPYTDFRPDEPIDALLTSASVNARMTASIISGGSLNKVLMELSRQCKEKLGIK
                     WNNLTNVDNLHD*"
     gene            complement(63430..63534)
                     /locus_tag="js4906-24-5_S20_scaffold_1_prodigal-single_54"
     CDS             complement(63430..63534)
                     /product="hypothetical protein"
                     /codon_start=1
                     /transl_table=11
                     /translation="MNSIIEKSIYAILLFLWSIIIYDIISGNIIEELL*"
     gene            63776..64597
                     /locus_tag="js4906-24-5_S20_scaffold_1_prodigal-single_55"
     CDS             63776..64597
                     /product="hypothetical protein"
                     /codon_start=1
                     /transl_table=11
                     /translation="MKRQPILPDYSKYNLFITLEGLDATYKETNAKAIASYLKEDFKK
                     YIDSVDLQIKIVSFPRYKSEASYFVKRHLANKFVDHPKVDINPESMDYLKFVSNLFLL
                     DMYDWYESMRVNKAFSKPTIIIFDRYWYSMLYYLTKDIQDTIDKVHLKEPEEFIKKCQ
                     KTVFNMAHVYYKLPVTDILINLHNNNIDDINKKLNIRGNKKDGYESDDCYLGFVRNTF
                     NNTDFTPYVNSKYSNITNINVEGKDREAIKEEIVTALKPSLRRFKLILSARAKRK*"
     gene            64606..65106
                     /locus_tag="js4906-24-5_S20_scaffold_1_prodigal-single_56"
     CDS             64606..65106
                     /product="hypothetical protein"
                     /codon_start=1
                     /transl_table=11
                     /translation="MQEEDNSQVVIGIVFDQTYLVYDIGIPMGNIYTILYYNKKAKFV
                     YGGLPRLVDHVEQYAESLKIPKENLIKLDIPCDCSKKYIMTQSKEAQWFLQLLNYKPD
                     KIFVFRDNQHSNGITTLCQYAQRLLIPVVEYNNRGISRQVTTNTPDSTNNIYQSQFGR
                     VSDYDF*"
     gene            65096..66478
                     /locus_tag="js4906-24-5_S20_scaffold_1_prodigal-single_57"
     CDS             65096..66478
                     /product="thymidylate synthase, flavin-dependent (EC:2.1.1
                     .148)"
                     /codon_start=1
                     /transl_table=11
                     /translation="MIFNRNKLKEFFNKDSSKMNKQLQNESNRNIVITYDIIDNTESA
                     FLCSMAARTCYGLTAENTYDKCLSHIKRVMGYGHDSICGHSNIMVLLCFKSNNTVLSD
                     FDLSSIYTSLSALHFMNIVPLDFIHNKDAKEYFVLMSGSIRAFRYFIQNSTLPDSIVS
                     ENETNFNFDLYRVILDIAKHSIEKEFFEDMKDYVDLDEFKYKYPYLDNETESNDTSTK
                     FNSNSYVYANKNIFMHSYPDIPALYNDILIRIADHYEGNDELIDSETGMYKLNKEQSK
                     LFMKAILRCTTVSFKMKNFSRAISQQVNRHLCAISQESQRYVDYSKKALFVDPLPFNP
                     KAYPNIDKKYAFKFGGKEFNMTSEELGEEIIKLYPQLKQQGMINQDARAFLPMNVATN
                     AMYTFTMENMLHFIKVRDSQFAQQEVQGLAKQLEDVIERSQKDFYNNIDVLKNSYELF
                     VDLYKEQIKN*"
                     /db_xref="abi:Aboo_0523"
                     /db_xref="V6DIU3_9DELT"
                     /db_xref="UniRef100_V6DIU3"
                     /db_xref="2.1.1.148"
                     /db_xref="2.1.1.14"
     gene            66866..67588
                     /locus_tag="js4906-24-5_S20_scaffold_1_prodigal-single_58"
     CDS             66866..67588
                     /product="G278 protein n=1 Tax=Yersinia phage phiR1-37
                     RepID=G4KKL6_9CAUD"
                     /codon_start=1
                     /transl_table=11
                     /translation="LARNPELIKSNIDEDLNHDIEVSNVPNFDIADYDLSNPKDFKKY
                     VIRIERVCRNSYEYKSFISFLRDYAGFNKCSIMTNISNEIERGVKIHIHHHPLTLFDI
                     VSTIINKNIAEGLSTEENVIAREVMYNHYTLKVGLIPLSETVHELVHNQYLFIPNDVV
                     FGNWKSFIETYKDYIPLETISNIEKSEKMSQEYDYEDNTKILDHGFVHVQVDDSDYQP
                     STEKLYEKINTTLNEIKAKTDV*"
                     /db_xref="UniRef100_G4KKL6"
                     /db_xref="G4KKL6_9CAUD"
     gene            67622..67948
                     /locus_tag="js4906-24-5_S20_scaffold_1_prodigal-single_59"
     CDS             67622..67948
                     /product="hypothetical protein"
                     /codon_start=1
                     /transl_table=11
                     /translation="MFANEDNIKNLSNDFDNEIIDLARDISSYFKYPPYIFSFSSDAL
                     QIETENQYAFIQVLINTKKEIEFMCLAKANSNSPFIGKSKSFIINNQVYNNEYICRRI
                     QELTSI*"
     gene            68146..68433
                     /locus_tag="js4906-24-5_S20_scaffold_1_prodigal-single_60"
     CDS             68146..68433
                     /product="hypothetical protein"
                     /codon_start=1
                     /transl_table=11
                     /translation="MTKLDITANVILEYLAEFNPKLEVAKKAVILKNKKDYILNTYFS
                     DETEARSYYYKKRMIIKEILKTMSTEDIVIAVSSKESINHYFKEPLLKDGE*"
     gene            68430..69170
                     /locus_tag="js4906-24-5_S20_scaffold_1_prodigal-single_61"
     CDS             68430..69170
                     /product="hypothetical protein"
                     /codon_start=1
                     /transl_table=11
                     /translation="MKMKQLDLFNSINVYTDASTTNAYTSTDQITSSPGYVIVYNNII
                     RLYGNKFINKTNSSYGELYAILMGIKAVYREIISGRLPSNTPINIFSDSLSSIENLRN
                     NFKNWYILDNIIRKTYDDKEVINQDIIRKIIEIVNKYKIPVNLYHIKGHAQIKLNKKS
                     NLSDRVELNKIIEMFFNNNRIFITDTEAAELCYYNIFVDNFTRYNMKENMSSSIYHNS
                     NYIKPKLNNTKLTKEDLKTFSEYINGGE*"
     gene            69173..71950
                     /locus_tag="js4906-24-5_S20_scaffold_1_prodigal-single_62"
     CDS             69173..71950
                     /product="hypothetical protein"
                     /codon_start=1
                     /transl_table=11
                     /translation="MEPYVFKNPYDFRELSNLHCSEQSNTEEQTTSSFNFLDALTKIR
                     KKQEEEFHESEADMSKLFKQDIPAAIPTNGTLEVHPNDPNIVPIYSPQFGKKYTLGSF
                     DPTKDMYVHIQQRPKTPYELYMDQVNAARGQAYLNQRPYTPEYQFNNERKHDERIADF
                     QRHTNQYVNDPNQIAKQYWKDKNTVAKAGGVLDRDGVPHDEDDERDNSFNSETENNKF
                     LDQMRMKKEKENRKFQLTPDQDCKIRARNPYDDKCRYNSIITPSINPQYLQYASYMPP
                     VPMTYNETGNPYQQIMDGFNQQKAAILSAKEARNTPKKIKKRPDWSPEDRDMLGYTEY
                     VFKCEERGLSANNEEFQRWANGEDVFHEFDKEDNNQPVETTPVAPAFTPNPNGLASYS
                     TPQQWNNYYNYCMQNQQLFANQHYRPGSGYMNVFSHDKEGLPTKWFNDNWLYLTPTQE
                     EIDDGEEVGIKLYRNGKLICSNGVERKPKKKEEPKNTEPIVYLIRTKTNEDGSKEISM
                     YDATHKRQLTKEEVHDYYQKQANTSHQFSDDYKFAAIGMSSTPKDFQDPHISSFSQFA
                     DVFKSAQEQAEEDEGVNLATELSRYNQFVADNYLWFITILPRNARKNLTDLCQNQLMH
                     YRNADEFAYNKSCVLFIGDKVVYGQPKPTTLEEIEELRKKVPYDLSELDKYDTVEEKV
                     KYLQNLRDVRVIDEKDDVAYGAFKKMIKALNIAQGQNKANYDIFKMFMRKTDKDPATF
                     ERRFFKWWTKPTSKLSEKEYRKKYVDRMMQLANDHWEELDKKLIPYEEVVKERIKQHS
                     DFLIKLTHGRILNVKTIADADYVTNCLFNNYNAGVRYRNRNSFYTNERGLACMHEINA
                     RQKEFEKYGGLNQFAYDIYHNPDNPSYNPEPISINPSDPPEVRAQNYINKIMRKKRGE
                     LFDYENKYLRY*"
     gene            71925..73562
                     /locus_tag="js4906-24-5_S20_scaffold_1_prodigal-single_63"
     CDS             71925..73562
                     /product="hypothetical protein"
                     /codon_start=1
                     /transl_table=11
                     /translation="MKTNTLDTNLYSTLRTSIKSIGESIDKPSIDDKYTVAFDNMYHA
                     PLLNYLRREDFYVLYQFATNPKFSVSDQFVRNDVYDSILNPLGFVRSFSGTNRVVYSY
                     LSDDTFLLKIGMDKVGINDNRSEFELQQKLKPFVPKIFDISPDGVVEMIEKVHPIMNR
                     ETFMKYAPMTFMITDYWVNHGLVMEDIGTDYFMNWGVRDGFGPVLLDFPYVYRLNRDR
                     LHCNTFKNGARCPGRIIYDEGFNHLYCPVCKKVYRAKDVGSDIDFMQKLKRKEVFKME
                     PIKFTFTRGNKSVTHIVTDNGVDYIDNPVSENITKNSDKQKYIENIKKKNDKKPNNFI
                     NKFSLNNAYSKTLEKLKAEYKIDNFNNKIIEYIANYLDVYHDQFILVPSVVLDSETEI
                     TDEIRESIKSKLSEDAGVNVTAFTEVNMGSFNMYIPSKPIINIERFTKCIVKAYERYL
                     DEENEKEEVKEEPTVTDHSDNALADAINEIANDKFVSFTSENPKKDKEAVTSVVLPEE
                     KIMNVTGTSNPLGKGVIDASDAIEVSAKQYGQFKDEF*"
     gene            73693..74460
                     /locus_tag="js4906-24-5_S20_scaffold_1_prodigal-single_64"
     CDS             73693..74460
                     /product="hypothetical protein"
                     /codon_start=1
                     /transl_table=11
                     /translation="MFGVGYFASNADEYFMVLNNQNFSLGIIDDNPEKYKVRNQFGVS
                     VMPRKGVVMLSSLLPPPEAISAYLEGRYDIGANIYGNFLNNDVTCQNIISVLLKLFYT
                     GRNIVLFVPRDEATSLNFIPVLGNYLFNLFGVRVGDIRNPQSAFTNPNEVQFANMLNC
                     MYLYDNLSFIDLCMHFPDNIRMNEAMANKIIADNKITLEDIVRYSNNPSPTMEDIVNF
                     ANGYTRSIRSNTNRGIMEANKQYRRVISSVPKDSDNK*"
     gene            74457..75020
                     /locus_tag="js4906-24-5_S20_scaffold_1_prodigal-single_65"
     CDS             74457..75020
                     /product="hypothetical protein"
                     /codon_start=1
                     /transl_table=11
                     /translation="MIYFVDYHLDSYIALIIDKFNYSIRTIYAPIGIASKGIPIDDVN
                     PPKEIMHYFMIDDMETFRYYYLQYLESYKPLLSLIDLVLGEYYNNDVIVLTDLSSDYC
                     CSVLECVALVINRRYGSNSIMINCIEDMNDCIFNANTSKEVKSNDCIQRFMNDKEWYY
                     SQTINGKEKELLDNLDAMEDCSYGNMG*"
     gene            75004..75810
                     /locus_tag="js4906-24-5_S20_scaffold_1_prodigal-single_66"
     CDS             75004..75810
                     /product="hypothetical protein"
                     /codon_start=1
                     /transl_table=11
                     /translation="MEIWDNDSYTAPVDCLINQSIYEYDIKQANISILLEAGIIDESK
                     FNYYANLPKIDREISIGLLQRDNPEIAEALKAGFIRARKALVISNSISEFEIISIRKD
                     AIFTTRKLNNLDFGHIHFKEKNVYTSYYKIFNLVFLYGYRYMNNSKIRTETYLDIKGI
                     DKESLKYHKGYLLDIFEDIIIGAERESDLFNVVNFIKNFLIDYVKLNLDLNYYREFNS
                     ESKFNIQSKNANYRLMDMHYSYPVMLNIEYNRRILERFYQILLSVAFERG*"
     gene            75816..76304
                     /locus_tag="js4906-24-5_S20_scaffold_1_prodigal-single_67"
     CDS             75816..76304
                     /product="hypothetical protein"
                     /codon_start=1
                     /transl_table=11
                     /translation="MKIHYRDNIDHPLFLENVSSLMRDLRNNSEYVTAYGSSFRNSFI
                     IMNERIDDHIIIYDVGVTCGHVHIVKVDILEYQDKCFIYDGFYSNFRSDIECADDFLD
                     RILHQDSCKEKIAKAKIKKYIRPLEYRKYIRYLSVGLSIAALPIFLISICLILDFICN
                     NN*"
     gene            76324..76815
                     /locus_tag="js4906-24-5_S20_scaffold_1_prodigal-single_68"
     CDS             76324..76815
                     /product="hypothetical protein"
                     /codon_start=1
                     /transl_table=11
                     /translation="MDDYYTTNESNDRTVVIQLTQIASTILRVNNNTKYMAVLNGDAS
                     CGIINFALLKYDEKLKKYFRIRIYKLDLNKYRITIFQVTNTKLRERIIPEKVLRYNIL
                     TFNGKMLFNRLFMDLYEYYLRLKENKHTSIPPEVIESNKDALDDISFINNIAVIKDGY
                     KGF*"
     gene            76834..77619
                     /locus_tag="js4906-24-5_S20_scaffold_1_prodigal-single_69"
     CDS             76834..77619
                     /product="Putative uncharacterized protein n=1 Tax
                     =Acetonema longum DSM 6540 RepID=F7NKA0_9FIRM"
                     /codon_start=1
                     /transl_table=11
                     /translation="MSFNYETGEDEGSMVLKIGKLVGGILVCGVVLFNSFTIIETGER
                     GVVLRLGEYKYNLNEGFNLKFPFIDKVVKLQVRDISYNSEVEVSSSDIQTIKIASSLV
                     YSLDTNKVGDIYRQYGNNIESIIIKPTVAEVINATIAQYPIEDFISKRDEISNKIASS
                     IKTRLSDNGIIIKSFLITDHNFSNEYDKAIEQKKIAEQAAITAEYNKQKAQLDSEANK
                     YRNEGLSKYVLMEKFLDKWDGVMPRVITGDSNLSTMITLDNDK*"
                     /db_xref="UniRef100_F7NKA0"
                     /db_xref="F7NKA0_9FIRM"
                     /db_xref="bip:Bint_0488"
     gene            complement(77674..78306)
                     /locus_tag="js4906-24-5_S20_scaffold_1_prodigal-single_70"
     CDS             complement(77674..78306)
                     /product="hypothetical protein"
                     /codon_start=1
                     /transl_table=11
                     /translation="MTNPIGSGLIKKYSFYIKEYFRNLIPKINSIKNKIGDLISIFKD
                     NFSKNPFIYIAIFFILSFLICDSIYKISFILFLVSLVVIANKFVNNKHEEFILTTDFS
                     IAIKELDSLISDCIQEYMVMNGLANTTYINDKLETQIRKETTNLVTAKLSNTLFKKLS
                     YLYNEESVYTVIAARIYIIIMNFTIQTNEKARNNEVVTEINKQNKQVSLF*"
     gene            complement(78362..79075)
                     /locus_tag="js4906-24-5_S20_scaffold_1_prodigal-single_71"
     CDS             complement(78362..79075)
                     /product="hypothetical protein"
                     /codon_start=1
                     /transl_table=11
                     /translation="MTNDTIKPLIIDSKYPELFTYNNFNPTLYSPNSPYQIMFAQTKD
                     SLMDVDVYRNFLYSAITRFRQSNFYRHYKAHLMQMGMDRCQLHPYLISDEDDSTATLE
                     MHHHVLTIFDIALVITEHILNTYGYITSFDLAYLLRQVHEQHKVCIVMLCKTCHQLYT
                     NHNDEFKIPSTLGFGKWWEFLDEYKYGITRDLAVKIYYMLKNDLQNADERDEKIKNML
                     SIRDKILDWSEYNEKLTRK*"
     gene            79167..86447
                     /locus_tag="js4906-24-5_S20_scaffold_1_prodigal-single_72"
     CDS             79167..86447
                     /product="G234 protein n=1 Tax=Yersinia phage phiR1-37
                     RepID=G4KKH2_9CAUD"
                     /codon_start=1
                     /transl_table=11
                     /translation="LSSIEISKTYSNNPFVDYLLYYTKLLSFGSVIKNEEEAMKNETK
                     ESILAGDILISCFENTAVFELFDYDESLLKSAGITGSYHLSKCMEDKTYIPDLHDMIE
                     LKPALDDETGEEIGGYFDKVKYKFGEYFKVETIGGGITFRNYKVKKLDDGRIVGIYAL
                     RDELTEKGKQSYIENYNELNNYYRMLAGLPKIGDYGIPIMDYEYIPVAASTIEEFINN
                     DNVTYVHELSPAQIEYLESKGIMDRIRADYPNADYLDYIADAFVDYDESEDNTIYRAK
                     KIYKARKAYNFQLLYAPTVDDDYVVTSKFKSKYEENRLFVMSTFYNDIFKETSDYYDN
                     FIGMMIMIMTITDILSEVHQDIIKTDLLDKRCIQYIFEMYGMPYYNTIPLRYQYRMCK
                     NINQLIRFKSCSQGMINLIDLFGAPNIEVFRYFILRDRKVDKWGDIIFNELESKSSKL
                     NDTVFHDRVKREFTRTYTLTVKDGIAYLNGSDGSISKVTISDIASNLDTAINVPIEDK
                     KQNGTTTTTIYKLTNDSSDNAYIITEDKVVTSGDNDDATSLVKENYYKLSINDKNNIE
                     IEYYDINLDLFYNEAANKWYSIENGRLVETDIQTRKSKEIVNNLSPKEWDYAMSLGKD
                     NTSVVINFTRKGLNNSTFDIPYPKYNNKPFDDYLQNNIMKVVYGNAILTKDTDYTISS
                     DKKQITITKAGVKQKDVIFDFYYNKEDITPYIDTENGYIITTEEADVLDTNIIKLKKL
                     PTPTYLTDGNQIMICIDGDILINTKELTRYTIDLSKNRIVLEDIPQDSIATIIYIYNK
                     DNIVKLDEQRESLLIDNDSETTKEAKREFSIDFPFDKYFERGNEVLITKSDSTDNRIS
                     IIPSTDYTINEGLVTLNNNVVINDNTVIKVFFIYSENSIYNRIYINESTEEITATENF
                     QVTFKLNPPFKKFFALGYKAYPKLRSNKEYLSTELYDIFNNTLTLKDQAIGLQKGQKV
                     TITYVFGPDTSNIICSKQRIEVAKDKQSEFKDINIADDYFEMNNNVIVDITGKYLRSN
                     EYNIDAATKTLTITNLNRLPSKKDCINITYVMNNTTNTALKIKRETIAAKENTNTYKI
                     QIPFKSYVETKQSAIVFHNFSNNYSSVVTKFELTNDEITIPDEIFTNNDSIDILFVYN
                     NKYINDRTNLIKEEVKTIKSTDINNKVQIEIPYPFDNYDNNGWLMFITDENNNIIDES
                     TYDIFDGHLSFLNSKDILKYNNINFHFIYFDNERYVYKSYTEDYKKDIDLKFVGVPIE
                     DTFFNKNIIKRTNLLPYDETALADKYWNGVGFDDDENKNHTKVKEQILAKEFNYERTK
                     YFGINYVLDIAEMSFKIAYFYNIFFDDVFKENKVKVSVPSIIPYKRFNVAYLFTYLNA
                     LAYLYSGVDDTIIDTTGKILYVKGFNFRADIPKLKKWILDQRRHANNFDTTFIYQPRP
                     LNENMSVPLPEDRTKKIWDFDIKPGENNVFNSLREIAAMFSTGKLVNGKVTNRDIYNF
                     IVRNIYKSQDYDIFKIWKKIFDTLMTYKQTFDYYHIKENGTTRIAKSLSEFLKYKDTE
                     LYNDYMRLKYITDKETRNEAIVDRITDVVYILEEYLNLKEFQNIFDHLPGVSGSAFLD
                     MLYTIINFFKSYKVVLRSKGDYIVFNAKDPMLNTLRYVDVKDNFVELNKYECINPLDS
                     IRSEMQVFTHYTDSIGFKEHIHFDTTIEDSINEKYLDYAKKNNLPTTNTIKVRVDVTK
                     NQTIFIVTSTGQTYSTNIYHGELLAKDKATSEESLITYYYSYKKNPNLQTYGSFILNK
                     DNAIDMSRFIIFEGKDLSGFTLEDKNTREVTEFSKFLDTDFNTDYIEFTLKYGEEFFA
                     YLIPDENYNEGNLNMRYGRAENDDMHIYATDATPITQFIQVIVPEHAHIKAINGDKIY
                     IDKSFEAMTGSYIEFETYADNGYIAGNLILNGTTLTSLKTTAVVKEDTIVISAVKPIA
                     KKVTVDIKAPDNTTIRVIFDDETVTVGSNQTKTVIKDYNSKYVVYLSTHSDYNAGTLN
                     IKKSGILSDSIMDTDNHITITATKPTLKYFTVYFAETEHQTIIATYQFKDYFEDFEVP
                     IHAEVNVRVVADTGYAAGRPLKDTYIINEDTQIVCSDATPKAFNVTITAPAHQTIIFT
                     NEGKVTTVKPNTSITLADVQYDSEYSVELVADAGYSNGTLNIPMSGLINDSISTDGVG
                     TTIEITTTESSTTMLNVGIIQSTNQLITVTYNGTAYTSDFTVPYGAAITASIKSTDKF
                     FDAGKLNITSTTVTSDITIEATNAEVHKYNITITKYDNQRIIVTEVFADEADNIDHLD
                     SFKVSAQSHLRATVEPTNDSYNCGTLNITEVPSVEADTTFTATAATVRKYNITIEQSA
                     NQTIQVIVNGTTHTSSFECEGGLEYTISVIANEGYKAGTIIGVSTFGIISDNMVIRAT
                     SAYK*"
                     /db_xref="UniRef100_G4KKH2"
                     /db_xref="G4KKH2_9CAUD"
     gene            86512..89607
                     /locus_tag="js4906-24-5_S20_scaffold_1_prodigal-single_73"
     CDS             86512..89607
                     /product="hypothetical protein"
                     /codon_start=1
                     /transl_table=11
                     /translation="MSDHSKYTSSQKRPNKTEWSASIEADEGYVPGRLNKEHGILESD
                     ISIYASESMNGVLYILIDQYNHQHIKVIINDETVYENARVIKCKIGDRFYAEIVADIG
                     YTIKGTLNSTSGIMYKSRHLSVDKDAEPKMCKITLPATTNQTLTFYSMYTIQKSGNKS
                     KSFYVTYDTEYSIEINPIYGYNKGTSNHTELTMYKLNVSNTLVNSNDFSLNITCTDAT
                     KKKYRITVPTMDNETVRVIVNGTTYTSAVSLDYLTEYRITITPKDNTYVPGRLIYPSV
                     DIDSNIPTKRSFVLKEDTEIKITPAHKINDGVFYLQYLDGNKEITPLSDYDDDDWYLT
                     EPHLLVNLDHNNKEDLYYLPFAGTTKSGFKDIDDKNSYDYVHDKNGIVPPSLRTHTIT
                     IQQSENQTIRVYYNGIIYTNSFKVESGDSITCSIVPINSDYAAGKLNYTSINNISQDY
                     TISATKATYIVKKKYTITINQTSNQTITVYSRLNDQNYTSTFETIKGDYLSIKISSST
                     GFISGDITLDGKIYNSFVINNINSNHTISATSARALTYYLSIYQSNHQTITVTANGYR
                     FTSDVSLPYGTKWTASIIADTGYTAGMLSKTSGTITGNDSISASPATIKQFTLTITQS
                     EHQTIIVHANNKDYTNNVVLPYGTKWTAVIKPDTGYNSGRLNKYSGTITGDDSVFATS
                     AANKINYRIIIKQTENTITTVTCTYPDDINHAITWTTGTKSFPYGSTWVAYTEGVTGY
                     TAGEVNLPSGTLTSDTYIYAQSAAKKNEYTLTIAQSEHQTITVTANGNKYTNTVALPY
                     GTTYTVAIEPAEGYNAGTLNKTSGTMTGNDSISASAAIIKQFTLTITQSAHQTITVTA
                     NDKTYTSSVKLDYGTKWKANIKPDVGYNAGTLNKTSGILLSDDEVYASAADGVSYTIN
                     VVQLTNKDAALRVVIDNNEYQTSKWGYGRKYRVKFKLFYTEDNGYESIDSIDMYINST
                     KIPCTINNSDKSVNYLYATSDSTYTLTEDVTVKVANVVASWYIPDNSWSKGESGTDNI
                     T*"
     gene            89620..90444
                     /locus_tag="js4906-24-5_S20_scaffold_1_prodigal-single_74"
     CDS             89620..90444
                     /product="3'-phosphoadenosine 5'-phosphosulfate
                     sulfotransferase (PAPS reductase)/FAD synthetase and
                     related enzymes (EC:1.8.4.8)"
                     /codon_start=1
                     /transl_table=11
                     /translation="MTNQLEEKIKESKQIILDNYSKDDNACFLFSCGKDSVIVDNLLK
                     ELKVRDFIYQYYIATGFEDDGILDYLKSRPDVTIIGIDAEKYMRENKCFALSSYIKKL
                     YKDNNIINSKFLLSCCSYKRQTTTKVLKKYDIFFTGVRKDDLYNTKTWVKSAITIKEG
                     NKKIISPIFDWTDEDCYEYTKENNIKLNKDYNTLGFTRSCLICPIQYNTAENLEKIKQ
                     HYPKLYDRHMNLIKYLYDNRKDLQELFGSLEEFKKAFLNKDYYYDKVKEYLEKEKK*"
                     /db_xref="rim:ROI_35190"
                     /db_xref="1.8.4.8"
     gene            90698..91291
                     /locus_tag="js4906-24-5_S20_scaffold_1_prodigal-single_75"
     CDS             90698..91291
                     /product="Methyltransferase domain protein n=2 Tax
                     =Veillonellaceae RepID=J4XPU6_9FIRM"
                     /codon_start=1
                     /transl_table=11
                     /translation="MKRINDTHNIQIERIWSMPNKNTFEILPIKTLLEEEVDPNKYWI
                     DPFANRNKIANLTNDLNQEYDTDYHLDALDFLRLFGDASVDGVLYDPPYSPRQVSECY
                     NGVGYPVTWNTTKASFWGNHKREISRIVKIGGKVITFGWNSGGIGYKYGFEIKRILLV
                     PHGGWHNDTICTVEVKTHEREYLKDALNRRRIVIERL*"
                     /db_xref="UniRef100_J4XPU6"
                     /db_xref="J4XPU6_9FIRM"
                     /db_xref="llt:CVCAS_pC0030"
     gene            91478..91909
                     /locus_tag="js4906-24-5_S20_scaffold_1_prodigal-single_76"
     CDS             91478..91909
                     /product="hypothetical protein"
                     /codon_start=1
                     /transl_table=11
                     /translation="MINEKGPAITKFGCTVSDLCRVIDARIADKDYGNARCMVTKMET
                     ILKKIVTSMFLHDHIDERESDMIMMFIRHIAADKRKIIEDADHIRYLEFNEDDAIFEQ
                     VRETWNEYTMPPFDEESHQTDSKNSKAINNRWRDDDDEDDL*"
     gene            92014..93414
                     /locus_tag="js4906-24-5_S20_scaffold_1_prodigal-single_77"
     CDS             92014..93414
                     /product="hypothetical protein"
                     /codon_start=1
                     /transl_table=11
                     /translation="MPIHYSEGEFPLDTYCGHYTEQFQNSYNLSNIHNCDCCQPYDIN
                     HAVEKLQRATLMITNVSAKANYSIDITIDYSDGTSKTYALEKGKRYKVQYLANGELNT
                     LVGVITKIGKVNSNSNCSCDCCSGVNDYIIRVDASTNYSSVVEDIRTSNIRDIQPYVE
                     HADEDSTILNAHSSGVTVAGLVNAIVITDATIDEDGNIYSGTITKGVVDDKQCIIVDG
                     CATGVNSLNNFITVANAKVIGGTITTGKIMSGKMEKYTIISQGNCTCDCNDSTKTIMS
                     KCIVESCNATIVATDCNVVGSKAYDGTVINPVIEKSTVVGGTRSGKDMVTTGAIVIGD
                     IAYGGTITGGTLVGGTATGKINDIPYIIQNGITEGGTSMKCTITNGKIVGGKTVNGSV
                     IGATVYGGIAKCGVTTDGTTTIADNINSYIKPESVSLPSDMICKCPEVYGNYKDMIGD
                     MIIWFKTNNGYKPYKQ*"
     gene            93430..93534
                     /locus_tag="js4906-24-5_S20_scaffold_1_prodigal-single_78"
     CDS             93430..93534
                     /product="hypothetical protein"
                     /codon_start=1
                     /transl_table=11
                     /translation="MEAIIWKAMISFILVIGTLYRSNDFKELLELKYR*"
     gene            93689..94003
                     /locus_tag="js4906-24-5_S20_scaffold_1_prodigal-single_79"
     CDS             93689..94003
                     /product="hypothetical protein"
                     /codon_start=1
                     /transl_table=11
                     /translation="MANNKKFMDYIRNEVGKKNLTNNQFVRFALTNFDDASMKVCWAI
                     NSNDKDSTAKYLTELEIKMRDFVGYAWAMKLISTDELLKYKAKIDNFAKKELNSHFKE
                     VA*"
     gene            94163..94702
                     /locus_tag="js4906-24-5_S20_scaffold_1_prodigal-single_80"
     CDS             94163..94702
                     /product="hypothetical protein"
                     /codon_start=1
                     /transl_table=11
                     /translation="MKSENLVNAVMNEVAKLGLANHPDVPMFEKSMRRLAEEFYELID
                     EGEFRKARTVVSRLETTVITFVDSLWIHNHISFAKMIELKNRFHSFAEVKRDELWDKA
                     SRKDDEEFNREAEQRRHEFENAYQKSVEETPIDYDEFDRRINEKLQEIYRECDEMRKS
                     MNQSSSPSKENSTIIIIMK*"
     gene            94803..95627
                     /locus_tag="js4906-24-5_S20_scaffold_1_prodigal-single_81"
     CDS             94803..95627
                     /product="hypothetical protein"
                     /codon_start=1
                     /transl_table=11
                     /translation="MSIINKPLSLKDTMGITGERTNFKTVIKAWYTDTGEVLFTTHNI
                     MTLAGGGFIARLLFDIDEPEKTPTYNSMLDFTFANSEESNTENKPEKVCLFCVGTDGC
                     GRENSQVYAAKYASWINPAYTDTYGGIVPFRYTTPDTDLTPVQRDYTKTGTYFGRKEK
                     SDRIAYYFKKFDSNPVFTQQFTDGTPIDANVYTTQESTDMEVESIVSMQMSITKDDCR
                     DFFFYGTGLNDARINSISLCTGYVKTDGKLSDTVDNAEYMNIRPVTRLNVPNESVW*"
     gene            96066..97322
                     /locus_tag="js4906-24-5_S20_scaffold_1_prodigal-single_82"
     CDS             96066..97322
                     /product="DNA-directed RNA-polymerase beta-subunit n=1 Tax
                     =Yersinia phage phiR1-37 RepID=G4KKG9_9CAUD"
                     /codon_start=1
                     /transl_table=11
                     /translation="MAVSTNKRVARKITNKDEVDYFLNLSQKDVESLSKLMETFGTLN
                     GKAPKYNTYDIITIPPNSYGIGNKKNKNAFTTTLGRWWFNKCFIEQDLFDLFHYINKP
                     INKDVLGDMNDQISYAIMEDRLPLSALKRYLMRQQKFQPYCNILCSGFTTNMLTISYK
                     IDKMKKQLEKKYADELADPERNMYAADKIEKELLDYAKKELKDDISMDMYDSKAKGSF
                     ANNFKNIFVMKGAIKDPDPTKGYDVAMSSYIDGISRDDYSKLAKALAAGPYSRSKKTP
                     EGGYNEKLLLRAFQHLTLAPKGTDCGTKRTIEITLDKYNIKLMMYSYIVEGNKLIELN
                     STNKDKYLGKTVRMRFASLCEYKEPNKICNVCAGNLFYRAGFKDIGVAMPQVASALKL
                     KALKAFHDSTVKLHEIDVWKAFGLKK*"
                     /db_xref="UniRef100_G4KKG9"
                     /db_xref="G4KKG9_9CAUD"
     gene            97327..97575
                     /locus_tag="js4906-24-5_S20_scaffold_1_prodigal-single_83"
     CDS             97327..97575
                     /product="hypothetical protein"
                     /codon_start=1
                     /transl_table=11
                     /translation="MRIELVRKNGNEFYFSNNYKYRMNARIISIDINGTRVKQSDYKM
                     IGPRGVKLNIPIDAESRVYANVLPIRIGNILMVKYKKR*"
     gene            97700..98137
                     /locus_tag="js4906-24-5_S20_scaffold_1_prodigal-single_84"
     CDS             97700..98137
                     /product="hypothetical protein"
                     /codon_start=1
                     /transl_table=11
                     /translation="MIIRVDDDECLLFEKNRICCVPTTEEEKEFIKNSTDEHGNIKPS
                     VYDMLYNYRDGIVDNIFHDSYGDDNRDAYIASQIIKDEVERLRDKEEDKWTIKKLPFL
                     KPSTLCLIDLFYTINNNREMTDKIIKAGIDILLKDTEEEKWYK*"
     gene            98125..98328
                     /locus_tag="js4906-24-5_S20_scaffold_1_prodigal-single_85"
     CDS             98125..98328
                     /product="hypothetical protein"
                     /codon_start=1
                     /transl_table=11
                     /translation="MVQVACVKYNTITDRDYSIESLINERITEIQTEDKGKIIDVKLT
                     STGDHVYMNFVALILYEVKENTK*"
     gene            98325..98777
                     /locus_tag="js4906-24-5_S20_scaffold_1_prodigal-single_86"
     CDS             98325..98777
                     /product="hypothetical protein"
                     /codon_start=1
                     /transl_table=11
                     /translation="MKLAFDRKGLIKDHKCSNVIAIPTTAKEKRFFSFCKDANGNYKP
                     FVYNALYDLDEQIIDNPMSDIYDNHGNLVWNSEIIMDMVRDAKQESDLGAIPKPSNIC
                     ILSLYYTFSKRYNKVRRLNLLYKRMINLWHNQSIVVSREKGDTNDDTK*"
     gene            98761..99042
                     /locus_tag="js4906-24-5_S20_scaffold_1_prodigal-single_87"
     CDS             98761..99042
                     /product="hypothetical protein"
                     /codon_start=1
                     /transl_table=11
                     /translation="MMIQNNTDYELKIIDEKGKEVYTLYNDNDIEMNVDIRRMLDWKI
                     KYPDGKIMHLFDIFNEALTHVDINLKGIPECSYDDGCIFAMNTMPHHIQ*"
     gene            99072..99296
                     /locus_tag="js4906-24-5_S20_scaffold_1_prodigal-single_88"
     CDS             99072..99296
                     /product="hypothetical protein"
                     /codon_start=1
                     /transl_table=11
                     /translation="MTDEKKELRHVVNRIDKSNTHRIKRNYYPDDSPTESSGVAGVLS
                     DIANILFDLKIKFKKDDSGIHIKIDKDKNK*"
     gene            99363..100691
                     /locus_tag="js4906-24-5_S20_scaffold_1_prodigal-single_89"
     CDS             99363..100691
                     /product="DNA-directed RNA polymerase {ECO:0000256
                     |RuleBase:RU004279}; EC=2.7.7.6
                     {ECO:0000256|RuleBase:RU004279};;  TaxID=331278
                     species="Viruses; dsDNA viruses, no RNA stage;
                     Caudovirales; Myoviridae.;" source="Yersinia phage
                     phiR1-37.;""
                     /codon_start=1
                     /transl_table=11
                     /translation="MELNLTVNYPVSKKFTFQTRLLRLNLDEEKAKDLISGKGFIIDE
                     PEDDKKAIDVGLKSDNSIFSSKFTKTMQDPDAFTDRYSCKCKRTQGKNYEGMICPYCH
                     SRVIYVGEDFEMTGWITLKEGYPIIHPNLFYVLESYIGKDQFASIVEPIIDLDENGKP
                     VQKYSSKIIKSTAKRSTRKTKLDEKYKGIGLIEFYHRFDEILEYFHKKNKNKKPDYYQ
                     DILENRDKIFIHSIPVYSTALRPFDRRDGRFTYEKTNGIYNMMAKLAAKINDDTLSIY
                     RIPKHRNVLLWNLQQRYLELYTEVINICKDKNGVIKRLIGGRCGFTSRSVIVPDPKLR
                     VDQVTLSYFTLLELLQQTVINILVRTYNISYNTAYMRYKQGLLKEDKRIRDIIQNIID
                     TSGINVLINRNPTINYGSILAVQCVAINDDYTMGMPLQILATMAADFDGK*"
                     /db_xref="G4KKL2_9CAUD"
                     /db_xref="UniRef100_G4KKL2"
                     /db_xref="2.7.7.6"
     gene            100904..101593
                     /locus_tag="js4906-24-5_S20_scaffold_1_prodigal-single_90"
     CDS             100904..101593
                     /product="HNH endonuclease n=2 Tax=unclassified
                     Mimiviridae RepID=G8ECV8_9VIRU"
                     /codon_start=1
                     /transl_table=11
                     /translation="MSEEFKNYPFNAKYIINNLGNKIINTENGEIINQYNLGGYRATQ
                     IDGKRELVHRLVALTFIGIPPDYDKLQVNHKNGIKNDNRAENLEWCTNSENVLHAYRN
                     NLISKKGIEYSDVLKCMICKALEDGKTTKEISVLFNIPYTDNFKKMISKVRTNYRWSN
                     ISAYYSINEAITPISTIENICELIEKDNNITAPQIAKAINVKYDARFATLISSIKNKK
                     QWVKISNNYNF*"
                     /db_xref="UniRef100_G8ECV8"
                     /db_xref="G8ECV8_9VIRU"
                     /db_xref="seec:CFSAN002050_04245"
     gene            101797..101985
                     /locus_tag="js4906-24-5_S20_scaffold_1_prodigal-single_91"
     CDS             101797..101985
                     /product="hypothetical protein"
                     /codon_start=1
                     /transl_table=11
                     /translation="MEVFNPRNSMMISRNDGTFNNDMNIFKDMIINANGLINIGRDNY
                     SIGQKQKIQQLKEKYNID*"
     gene            102064..103398
                     /locus_tag="js4906-24-5_S20_scaffold_1_prodigal-single_92"
     CDS             102064..103398
                     /product="Uncharacterised protein {ECO:0000313|EMBL
                     :CRH82687.1};  TaxID=813 species="Bacteria; Chlamydiae;
                     Chlamydiales; Chlamydiaceae; Chlamydia/Chlamydophila
                     group; Chlamydia.;" source="Chlamydia trachomatis.;""
                     /codon_start=1
                     /transl_table=11
                     /translation="MGFNHDNPQYLVTTHDSPIKDLKRFKNEYAMSLCIPSVSSSYSI
                     CVEYMRKWFKNKFQPDFFKSEYIAGRNILRDFLSNDMINNIRKNKPALAIRPRMDYTF
                     NRENTDLYLLGRNIINNRTRFKDCFFVNPTNKNMVSLTLEQWKVDFEFRIKVSSFNTA
                     MDLYKFMQIACRANATETRYAEIDFNVPKALMLAIAKDSGFEIRNEQVVDNCKFLSFL
                     NKNSRLPFVCKFRGTKGEYEYFIKLTDMYVHLRCGDIEVDEGEREGQTDNNFVVSTQI
                     ECLFPAPKFYAYYAKDKHDFALIDKALKCTIYNLYIGAIPFKNDKGWNQYMTTDYIED
                     NDIYEQHKPSTIHFKELIQSRNENSLFDIAEYTKSIFISPSVFMDVKLFNGLSEVPIQ
                     IDWNTYTISTNQPLVERTSELVFYIDLEFINNYAINTQKGYSNRVKDQNNNI*"
                     /db_xref="A0A0E9FIZ5_CHLTH"
     gene            complement(103429..103689)
                     /locus_tag="js4906-24-5_S20_scaffold_1_prodigal-single_93"
     CDS             complement(103429..103689)
                     /product="hypothetical protein"
                     /codon_start=1
                     /transl_table=11
                     /translation="MAISLLLISLYKLQYGNINDSLKENASIRGNVNLLYLQSSIKKE
                     NSVLTSIYSNNTNSNFDKAAIQAIINEPKIVGNVIETKILAR*"
     gene            complement(103754..104404)
                     /locus_tag="js4906-24-5_S20_scaffold_1_prodigal-single_94"
     CDS             complement(103754..104404)
                     /product="hypothetical protein"
                     /codon_start=1
                     /transl_table=11
                     /translation="MMVYELKSIPLYTNSSEQSYGWFIIYNNHSIVYEHTSYAHIQYS
                     TISKDDINLFGLYGNDFKLVSNFSDGSMYIYWKDNLIAKFNFLLSNKAIETNLNSHVY
                     HCRPFHLKSFIYDFNMFNAINSNGYMTNKYYSGYNGLILANNYPLKVKQYFSIDLMDH
                     PKELAIITKLEKIKDIEYPKDNFIFSVIKNNKISKDNVQLNLLNDNVFKHKTIFKL*"
     gene            complement(104404..104910)
                     /locus_tag="js4906-24-5_S20_scaffold_1_prodigal-single_95"
     CDS             complement(104404..104910)
                     /product="hypothetical protein"
                     /codon_start=1
                     /transl_table=11
                     /translation="MASATPIITICDRDDREISSPWGVGTLDVNNGSAVPQSETKEIH
                     IWNNKGGIESAADLVSSYITTKNINGDNLNEQLVTDKWVQANYKNESISALNGFHAIG
                     GDDILEICSDSATGIDKENHVISGTANSGSTTDTSNFATVRLKVVPKINALKGLHQFK
                     VRISGYYT*"
     gene            complement(104949..106196)
                     /locus_tag="js4906-24-5_S20_scaffold_1_prodigal-single_96"
     CDS             complement(104949..106196)
                     /product="Uncharacterized protein n=1 Tax=Azospirillum
                     brasilense Sp245 RepID=G8AXM6_AZOBR"
                     /codon_start=1
                     /transl_table=11
                     /translation="MPETKYFLDAAGLARFKTKQDAANEGKFLGINAKAKTAGAADTA
                     AKLAAAVAINGVLFDGSKAITVEDATKLSLADAEKLYLKKATADTTYLPLHGTADKAT
                     KLANQVKINGVLFDGSADITVEDATKLPLHGKADTAGTADTAAEATHAAAADTATKLA
                     AAVTINGVDFDGSKAITINAVDSTARIAESEKGVANGVATLDAAGKVPAAQLPSYVDD
                     VKEFENKAAFPETGESDKIYVDIDTGSIYRWSGTQYIQINASVASADTAVKLATARKI
                     AGVPFDGTADITIPAGNVGAFTKEETNTTFLSKADATTTYVAITPGKDLSDNNFTTEL
                     LTKLNGIEEGANKYVLPQASSTTLGGVTVGSNITVKTGTISLAKENVIAALGYTPSDS
                     AAEVPVEAISDTEIDKLFTGTAE*"
                     /db_xref="UniRef100_G8AXM6"
                     /db_xref="abs:AZOBR_p330036"
                     /db_xref="G8AXM6_AZOBR"
     gene            complement(106257..107561)
                     /locus_tag="js4906-24-5_S20_scaffold_1_prodigal-single_97"
     CDS             complement(106257..107561)
                     /product="hypothetical protein"
                     /codon_start=1
                     /transl_table=11
                     /translation="MAYLKTLWLVDGIRNKLYKYEDNELQQESYTIPVVNTCVPVGDC
                     KVLVSTDQSNVYILSPTGYLFKFNTKAETFVKTIRLTDGSSGIAQGVLHECNTSPIFV
                     SNYNENTVSVIMDDTIKYDIPVGLGPTNIIVDSNGSAYVCNSIENTISIISYQNCKYI
                     CYKKIRLLSNPIDVCIDKHNTLYVLCKDSKIYKLMANDKSCKRLSFDVGEQPSAITVD
                     NQNNIIVTNYGEGTITIIDPNSIIKTVGLQEFHPIAVDGDIDDNIFVITSHNIIIEIN
                     QAGRIINKFYANIPASITTLNDFTGMKTSKALYAANNPGGKPTTKDDLDELKKQLDNK
                     IQNYPNKDAFPYPSSNPDSKALYIDDENGTIYRFDKDKKEYKVLYGTSIVNARYDDSS
                     ETSLSLVSVNGTVKPLELKDITNTVLSKYNTILDSEIDKMFE*"
     gene            complement(107603..108034)
                     /locus_tag="js4906-24-5_S20_scaffold_1_prodigal-single_98"
     CDS             complement(107603..108034)
                     /product="hypothetical protein"
                     /codon_start=1
                     /transl_table=11
                     /translation="MLKDVVLDEELLLILIIITISLIGSLVKNYYELLYHHKRMKVGL
                     IILSTVSTSILDYSISSHLLKILGYRPFIGVTFFLGLISMELLGKLSNLNDVFLIIKV
                     IIFRDKDDIKKLLSNKNDDDKNKQNHTDNSTHNNINITIKK*"
     gene            complement(108034..108993)
                     /locus_tag="js4906-24-5_S20_scaffold_1_prodigal-single_99"
     CDS             complement(108034..108993)
                     /product="hypothetical protein"
                     /codon_start=1
                     /transl_table=11
                     /translation="MNKDSKIFHLLLVLIPIFCFIIISDIFVSDIRSIKQDTSENIQT
                     LEEKKTESIHYIVDNRIRQAKLQNAYIESAFTSYIEENYNTTQLQKEMNSDVLDNKII
                     NILSNIIIYDTKITSIFETHYSDHILFISNKNGIINIYNLSSNNPEIMFTNWDDYIAK
                     KNNTQLTSSAIDKLINKEDSVLVWESSIATKNNILNTEYTTSSEETIDKIIQTDNSFE
                     YRYYNILVPTYVNINNQDDTYDFIIVREINLYKTLEPLSYNINKYDTIIEDYKHEMSN
                     LLYITILFSISITISLSISIIIGVLKTNNYIKYKFKFKKDGDK*"
     gene            109119..110072
                     /locus_tag="js4906-24-5_S20_scaffold_1_prodigal-single_100"
     CDS             109119..110072
                     /product="Uncharacterized protein n=1 Tax=Xenorhabdus
                     nematophila (strain ATCC 19061 / DSM 3370 / LMG 1036 /
                     NCIB 9965 / AN6) RepID=D3V9N4_XENNA"
                     /codon_start=1
                     /transl_table=11
                     /translation="MAEVDNENKITFEELAPSLQELFKNTVTKDSYDELVKKLNSIAD
                     NSTNITDQFVKKTEVWEAFHKLEDNYNPGTSDADWNSQGMYIANYNRPTISNQPASSG
                     QLINIPYDKDINYSTQLFISQPDGELYIRASNGNINNTKFKRVMTSDDVSGVPAVGRV
                     IFYAYNVNPSTEYPGTHWVRISDAYVKIGSPSVEEVNIKNSASDVTTKTGSATIKIAE
                     ANLPPHNHTATTSTNGAHFHDSGWGDDSADPSRARNGVYDNTRNNHGTNRADQNNRKY
                     NTSTDGNHSHTISSVTSPNCKSTPIPNNPYGAVLAAWYRVS*"
                     /db_xref="UniRef100_D3V9N4"
                     /db_xref="xbv:XBW1_1409"
                     /db_xref="A0A0B6X6M1_XENBV"
                     /db_xref="D3V9N4_XENNA"
     gene            110084..111490
                     /locus_tag="js4906-24-5_S20_scaffold_1_prodigal-single_101"
     CDS             110084..111490
                     /product="hypothetical protein"
                     /codon_start=1
                     /transl_table=11
                     /translation="MNDNKKEIRRIRLEDLDSSLQNILLNRISKDDPTWKKLQEIIDD
                     LYKKTHTEKKNITITINQSDNQTIHVYVPKKIGGIDYTSTFTCLTGTTYEAEVIAENG
                     YNPGTLNVSRSGVFTNNKTINATSATKSNATVTITQSDNQTIHVYTPKKEGGTDHTST
                     FTCPRGTTYEAEVIAENGYTAGALNVNENGTINSDMSINANPAISYAKITIVQSANQT
                     IHVYTPRKSGGTDHTSSFTCSVGTTYEVEVIADNNYIAGTPNTNGGTFNSNMIISATG
                     ATVATAKVTIVQSDNQTIHVYTPQKSGGTDHTSSFTCPIGTKYEAEVIADSGYNPGTL
                     NVSGGGVINSDRTINATSATASVPTGYLVNEPYWITDGFAYEDITIPDGIHVIEVYLE
                     ANSHHYPEVFMRIYSKTKEWGHSDTDSYVQIYENIGVTPNKRYIVSVDLDPGGAIETF
                     YIKYSPEINSRTPSVTDY*"
     gene            112008..112403
                     /locus_tag="js4906-24-5_S20_scaffold_1_prodigal-single_102"
     CDS             112008..112403
                     /product="hypothetical protein"
                     /codon_start=1
                     /transl_table=11
                     /translation="MGGGVTISASPATEIVIPTGYLVDESNANTDYIIKTITIPNGVK
                     VINVYASCYSDDNTDPISISVFSNYKSWLSNDSYYDVETDGYIGVTPNKQYTVTASAN
                     AHDGHAYIDRFYIEYSPEINNKTPTVYDY*"
     gene            112427..113533
                     /locus_tag="js4906-24-5_S20_scaffold_1_prodigal-single_103"
     CDS             112427..113533
                     /product="hypothetical protein"
                     /codon_start=1
                     /transl_table=11
                     /translation="MATLKIIQSANQVITVSDLDSKAYNDGDTVETGKELIASIKASE
                     GYKAGTLNKETHTVVESDTTVEFSATEAVKCVIESNGVKYATFQEAVNAAKPKTETTI
                     TLLEDIDTCGTQVGVENDHTQDRYITFDLNGHTVNVSKLPLVGASVKYQTIAFRLMEG
                     CKVTFKNGTLTTNFANCKMFIQNYSELVLEDVTVDISKGTQCAYAVSNNYGGLTCKGN
                     TIINAPNTDGFRRVAFDCYYGLLKKYYNAAPVITFGKDFTGKVVGAVEYDKSSSAPET
                     LPETSTKWTESAKITIENGTFDIELSGVTNKDTASITINGGKFVNEVYKDTTIPQNWK
                     TEEYIKKEEEEKAEAKAAAIAPVINYILDMNNMR*"
     gene            113574..113921
                     /locus_tag="js4906-24-5_S20_scaffold_1_prodigal-single_104"
     CDS             113574..113921
                     /product="hypothetical protein"
                     /codon_start=1
                     /transl_table=11
                     /translation="MKYFYIEVKNDNDNYVWVKFILSKYNELTLNDIVLSLNQFIINT
                     NPCDVFFNYPNALFKKVNNTEYKTYNKKSKISTITVENKDAIYTQTYSSYSAMKNALY
                     NLLTKRKEKEWIE*"
     gene            113909..114520
                     /locus_tag="js4906-24-5_S20_scaffold_1_prodigal-single_105"
     CDS             113909..114520
                     /product="Uncharacterized protein n=1 Tax=Selenomonas
                     ruminantium subsp. lactilytica (strain NBRC 103574 /
                     TAM6421) RepID=I0GWE8_SELRL"
                     /codon_start=1
                     /transl_table=11
                     /translation="MDRIVSIEEAKQIISDAYSYIWENAKAYDRDAKIYLHWTADNYT
                     NVYDDYNFCIDGEGNIHYTGDVNEPVSATYKRNSGSIAIALCCAYNAMCWPDGRYDLG
                     PYPPTDAQIYAISALTEAAADALDLTIDLDRIMTHGEAADNEDGLYLHEPYAVWSDPQ
                     PSDGITRWDLAILKDGDEWRSGGDTIRGNAIYIREHKDDDDEE*"
                     /db_xref="UniRef100_I0GWE8"
                     /db_xref="sri:SELR_pSRC300120"
                     /db_xref="I0GWE8_SELRL"
     gene            114606..115979
                     /locus_tag="js4906-24-5_S20_scaffold_1_prodigal-single_106"
     CDS             114606..115979
                     /product="4Fe4S-binding SPASM domain-containing protein n
                     =1 Tax=Pelosinus fermentans JBW45 RepID=I9DAV8_9FIRM"
                     /codon_start=1
                     /transl_table=11
                     /translation="MKPFREVYDCDSITLDITNDCNFKCVYCFEKDKNKKYMKPEVAV
                     DAMRLTYNDLSGSNRRFQVNFFGGEPLLNWECIKAVIDDNNKHHRLVDYGMTTNLSFL
                     PKDFIQYVDDNNIGLLVSIDGIKHVHDKNRSNSWNQVVKNLKILITNGLKVFIEARMT
                     ILPEDAKYMYDGVDYLVNTLGIDSICPMPVTDVEWTEEQLNDYKENYIELVDMYVDKL
                     NEEGSKRNIAIKNIDDFMRQVMEPEVSDDLLCPIGLNKWCTIDYNGDIYPCHQLPTSK
                     DEIKLVQKIGNIYTDVDETKVHTDRKEKQAVYQKEECETCKAKGNCKNGCPEENLREN
                     GDENKVLQSYCDLHKIMTDVIIIKQAEILNATNIRSRYLNILKTNLEIKKYIDMIMDT
                     ADLSNTFALKLRLIHLKEMINNLGSDNVFPTFEEYFRKKSEILMTMILYSLNNKGGVE
                     DNGKDSE*"
                     /db_xref="UniRef100_I9DAV8"
                     /db_xref="pft:JBW_03673"
                     /db_xref="I9DAV8_9FIRM"
     gene            115960..116370
                     /locus_tag="js4906-24-5_S20_scaffold_1_prodigal-single_107"
     CDS             115960..116370
                     /product="Uncharacterized protein n=1 Tax=Pelosinus
                     fermentans JBW45 RepID=I8TNV0_9FIRM"
                     /codon_start=1
                     /transl_table=11
                     /translation="MEKIVNNGIHYNLVNSSKTIYDNMIETMLSNIDELEKDEYRKKQ
                     IIEYSRIGVPKTVHSIISLISQGDVIKADDAKAIYDLCKSISNVLQEHSWKYWNNNGT
                     CGLVCQASCQSTCQISCQSCHSGTCHDKKCGGGF*"
                     /db_xref="UniRef100_I8TNV0"
                     /db_xref="pft:JBW_03672"
                     /db_xref="I8TNV0_9FIRM"
     gene            116370..116843
                     /locus_tag="js4906-24-5_S20_scaffold_1_prodigal-single_108"
     CDS             116370..116843
                     /product="Uncharacterized protein n=1 Tax=Pelosinus
                     fermentans JBW45 RepID=I8TNV0_9FIRM"
                     /codon_start=1
                     /transl_table=11
                     /translation="MAIEVIRQSVKYYLPDSPAKDHFITNDFFNNTINCLLTNITELD
                     SINAVTDNEISRKGGNGYNETITQLSRTTSANYNHLKDTNNKVQKQKIITANDIGIIY
                     NIAKLLLQQMNSKSDDYWAGPCKLVCQASCQSTCQISCQSCHGGTCHDKKCGGGF*"
                     /db_xref="UniRef100_I8TNV0"
                     /db_xref="pft:JBW_03672"
                     /db_xref="I8TNV0_9FIRM"
     gene            116843..117877
                     /locus_tag="js4906-24-5_S20_scaffold_1_prodigal-single_109"
     CDS             116843..117877
                     /product="4Fe4S-binding SPASM domain-containing protein n
                     =1 Tax=Pelosinus fermentans JBW45 RepID=I9NL16_9FIRM"
                     /codon_start=1
                     /transl_table=11
                     /translation="MYKEIYLFLTNQCPNRCHYCYIKYNNDCLTEKDIDECIEQNKPD
                     RIVFFGGEPLMRLDLMEYTLEKYHDQMNFQVITSSMANWKEFIKFQKKWHIELQISWD
                     GFKDSRVDTSGRSIADRVLNNINYAISEGLDHFDIKTVINNANVKDIPRLNKLFYRLD
                     KEFHINGQYCIARGEDHNDQWFKDLEENLYCTFEGTLEHPYTENLNKIMAYINRAPMQ
                     SCAAGKEQSYLTDKTMSSCTSIAFTEQKYEDFDKIQKRCTSKDCQIENCKYFYLCDGG
                     CRYERMLKFGDKWLDNYLPETCKLMKVYDNLITKYLASLNHEELAELYKIIMRYKNWL
                     YKVNNVDMEV*"
                     /db_xref="UniRef100_I9NL16"
                     /db_xref="pft:JBW_03669"
                     /db_xref="I9NL16_9FIRM"
     gene            117879..119066
                     /locus_tag="js4906-24-5_S20_scaffold_1_prodigal-single_110"
     CDS             117879..119066
                     /product="hypothetical protein"
                     /codon_start=1
                     /transl_table=11
                     /translation="MIYFLPERIYNYILENKVSDVIDKLNALSDKYNSFTTFEEYIKY
                     SSLFIENEDNKKVYSDIKSSIEESLKNELILLQEFEIISKDFIGEEYIHNTKALDDEN
                     YLAILIAFIDFNDSNKKDVYFSYMKTFIKYFESHESKNYSKFIYYNYIAYKILIDSTS
                     KDFITSSMSEEDITSKCMNTIKKYYNKTLEYSSDKDNINSQFCDWVCFYIHNINQLLE
                     DNRIKVDLQDLYNKLDNFLYSEIGDYQYKKYNYGYLRFCDTMLMYLLFSISNTNRAER
                     ITTCKKLLNKIIDLFNDGLTNMPTLLRGLSYYDRSKVIKYAVLLRKYAAIAINNEKIL
                     NGKIINTSPEDLKFALSTDISTTKMDNYTFNRINNIEAIQKNDEEAELVSNFIKLLGM
                     KNV*"
     gene            119059..120219
                     /locus_tag="js4906-24-5_S20_scaffold_1_prodigal-single_111"
     CDS             119059..120219
                     /product="Uncharacterized protein n=1 Tax=Pelosinus
                     fermentans JBW45 RepID=I9NKP8_9FIRM"
                     /codon_start=1
                     /transl_table=11
                     /translation="MYEQIDFLGIKFNDYCNLNCKYCFETNNSRSRHNVFNKGKELVE
                     FLKTLNIGPKLYINLLGGEITIYPNELYNLCKELKKIERYKDTTVKIGIVSNGTNHNF
                     IMNDLIKIISPESVKISWDGIHASEIAQTHLTDKQLSTIVDKVGCSKYNNEVMIAIAV
                     TKDNICYLADSIQYALEQGCKKLSYYFIFNDEYSKYYNTEEFKTIFIHQLHKIYMLYN
                     QYDFDLDNLTYMIYNKFINPDFIYDHKCRYIGKMFMVVPNGDIYPCLLLKEIDGLLDN
                     NNDLVLGNISTGFDSKSMSNFTNLYTNLLNENIDRCIQCNHVSYCTECPLETRYIFNS
                     YNKCISRKVIYDIEKECFDKYISREYLDKDTREFNLDYYSKRFLSGNQNLAL*"
                     /db_xref="UniRef100_I9NKP8"
                     /db_xref="pft:JBW_03671"
                     /db_xref="I9NKP8_9FIRM"
     gene            120298..123135
                     /locus_tag="js4906-24-5_S20_scaffold_1_prodigal-single_112"
     CDS             120298..123135
                     /product="hypothetical protein"
                     /codon_start=1
                     /transl_table=11
                     /translation="MNNILMKSYDLNSSPLDNVLSSDGLHFDYDKPFFLIANLPIKNK
                     TMFEINITDYYPINKIQHIPLYVGISREPSLGVLIADYAISSLFYDVTDPRYEILSNE
                     IPDNVLYIDGSSTDADGNSVIGTRKPGIGDTIGVAVDYHTNKIKLFVNYNNEYPYDGE
                     YDKPFYSYTPPFNLAEQPNMYFCIYSNINYKYIEEDYNFRIASMDDLKHISGYVNFGK
                     NGLTHPVPGYDSLYKAYYERMADQEIHAELGSDDNPCYVYIGGDIFNPYSIQWDGELS
                     VENELEPDTDNLALVTDDPEFITTKSNKYNMNANTYIKADYDFETGEDNKYGITNSYK
                     VGGNVYINYPIPTTDKVYFEYTVKEGELKDRIVGIPIAMGITSVPLVGEPSQEKVTNP
                     NTIMTESIRVNLYRGNCFIPNGLDNSGGFYLFHLVRHSTQNSDKNDLHYLENVETSIS
                     PEQGNTIGVALDLGNNLMDIYIEGIKLASLNLKYTKENIDFSDFNKDDNGKMQYPYFF
                     IHDEGVFNNKVTGTFNFGESKFDSKIPKGYKSLYDFYTVDKRRIISKDLNCTVNINAE
                     KIVSKFIDSYLNINRVVDVKYEGLNDMILSNNNVDDFYAHYFEFDTDGMNELNELIRK
                     ENNGLMLTHKERSLDIDYSNIPIYKVNITKYTNQRIIVECNGKTYTESFEVPEYSLIT
                     VRTEAIDGKYKYTPGTPSVTRAVITSNTTLTATPASYKEYNVIINQVQNQIITVYNLK
                     DGVEESHTASFVVNSRYPHIRAEITYIAEGFNKGVLNITEADITEDTIIYSTKITDIR
                     YNITIEATIDELITVTAEGIPRTNSKGINKFTIGYNKYCRVSVKSIKDGYIAGSLYYY
                     GKDGVKHDIVSSIQVTEDITIGATKVVPDVVYITIDNSEANEAKIDVTNVDKVSDTKY
                     SIIRNRIANISTKPKAGYYFDHYEIEYKNKK*"
     gene            123229..123627
                     /locus_tag="js4906-24-5_S20_scaffold_1_prodigal-single_113"
     CDS             123229..123627
                     /product="hypothetical protein"
                     /codon_start=1
                     /transl_table=11
                     /translation="MSENFNFNNSNETTTTSSIPSFSSFKNKDGSEPAQQNKNYNNKK
                     KNRIDEIIDQPITITAVNYRKSNYGDNKEYLVLEYTDENGEECYTSTGSSGIRSAIEN
                     KGDNLVFPCKATVVQRNSKLHPGYKYLTLN*"
     gene            complement(123735..124256)
                     /locus_tag="js4906-24-5_S20_scaffold_1_prodigal-single_114"
     CDS             complement(123735..124256)
                     /product="hypothetical protein"
                     /codon_start=1
                     /transl_table=11
                     /translation="MSTEIINKALYSFPVKNDCTITPIVKPIPTFQTLEWPLSMHTDM
                     DGNNTYLFQKSYDIIFPTWCEYVKIEMPIIKINGVDTPLSTISITSDSNVVWFDNITE
                     TNKLVSYVRVTSYIERPDSNNVNVQYSLMISPISILSSDKYTIKFTIGNDINTYCRTS
                     LSSKDIISDIKNA*"
     gene            complement(124332..124886)
                     /locus_tag="js4906-24-5_S20_scaffold_1_prodigal-single_115"
     CDS             complement(124332..124886)
                     /product="hypothetical protein"
                     /codon_start=1
                     /transl_table=11
                     /translation="METLKNFIKSIPRRIITITIICLIIIGIGWYYTNNVNYDDSSTV
                     RNEIKSAESTVDTVQGEVSDSLDTIRDAGSTATSIANTNRELQAEGQRTAEGISKLGE
                     SIQSAKGTVDSMGDSISRIDQLQSDKSELIDSATKSNNDASITAGNIREELTTSKSEL
                     DKLTTTDEEIRGLLQQLRETCKEN*"
     gene            125021..125587
                     /locus_tag="js4906-24-5_S20_scaffold_1_prodigal-single_116"
     CDS             125021..125587
                     /product="hypothetical protein"
                     /codon_start=1
                     /transl_table=11
                     /translation="MKKVTMRELVGKDIRITDFRITEYMKSKKDKATVELEVDGEYCY
                     FETTSLEVLYQLAWIKDCVMAYKLKSNTNKIRFVKALDTTNPSYDGSHYEKLISKEFG
                     TDNGTTQNNTFILLPNSMYNIGIDNNRYFCFYKNSVYVKVIREKNSIYLSFNISPETI
                     DNLIKNDNAAYTKKTEEIIKEEKSHAKN*"
     gene            125625..126413
                     /locus_tag="js4906-24-5_S20_scaffold_1_prodigal-single_117"
     CDS             125625..126413
                     /product="hypothetical protein"
                     /codon_start=1
                     /transl_table=11
                     /translation="MHIKLLENSIVDFLSFYNYNLIHKTKINANNSLIFADTQFGTSA
                     KMLMSYPSIVYIISLYHSSKNDKVVSNKFIPTNSYISIEDIEKLKHINLEKIDYLVIA
                     ERTDSTISDIDTLMKNILFVSNKSNKISYNIATAEAKAVYSSLDEKKKLSKVVNISFY
                     KEELYPTVESEANYKRTTSKEKVIKRKSTTTIPMKLFLCNNDFFYNVLCVLVFIATAA
                     IIATEVYYNGITKCYPMAVASVILTIVFISVLQYVRIDNNKKKK*"
     gene            complement(126457..127530)
                     /locus_tag="js4906-24-5_S20_scaffold_1_prodigal-single_118"
     CDS             complement(126457..127530)
                     /product="Uncharacterized protein n=1 Tax=Faecalibacterium
                     sp. CAG:82 RepID=R6PXF8_9FIRM"
                     /codon_start=1
                     /transl_table=11
                     /translation="MDQNSTDWRSQQFFVTKNGKKELIHIETDTKNIVDFYTEVTAII
                     NKLKGIANGLATLDANGHVPQDQLNNIEQQLKDLEKRLTGNVNGNNTVINTNLANAVK
                     ELKDLISALDTKCEGAYVKKAGDTMAGSLTSIVHSDTWVNGMKYAALNCNFGGYSAIA
                     NSPAKNGRFSISSYPAQNNNFYISYMTQDKINANTNAIDKQLIWSGDTGVLTCTKVVN
                     SVYNDYAELFPKGEETEPGDLIVLDLDSKEEKYVKSSAKNTRVVGVHSDEYAQLIGGD
                     NVSLEENLKNYIPVSLAGRIKVKFIGISKKNEYVVADTHNPGVARLYYKDLNKPEDII
                     GILVEEDSNTNPNEIRRLKIKLK*"
                     /db_xref="UniRef100_R6PXF8"
                     /db_xref="A8SB34_9FIRM"
                     /db_xref="ain:Acin_1223"
                     /db_xref="R6PXF8_9FIRM"
     gene            complement(127549..128235)
                     /locus_tag="js4906-24-5_S20_scaffold_1_prodigal-single_119"
     CDS             complement(127549..128235)
                     /product="Putative PhoH-like protein n=1 Tax=Mitsuokella
                     multacida DSM 20544 RepID=C9KJD3_9FIRM"
                     /codon_start=1
                     /transl_table=11
                     /translation="MNKRTSISDIYSSSLDINSKELDRAYKKLDKDQLDYFNSFSNHI
                     ITCVNAASGSGKTFVAVLAALQAFNQGEVNKIYYIRIPDDRSLRLGYLPGSSDDKQSI
                     YTTPFYNACTSLGLREEDIDIARDNNEIVLCTDIVLRGTNICNSFVIIDEAQNGRLSD
                     LKLILTRISDNCKVALIGHSAQYDNFKGNNEKAFEKYIEHLTKKSWAIECKLTKNYRG
                     KLSSWADELY*"
                     /db_xref="UniRef100_C9KJD3"
                     /db_xref="C9KJD3_9FIRM"
                     /db_xref="arc:ABLL_0139"
     gene            128370..130148
                     /locus_tag="js4906-24-5_S20_scaffold_1_prodigal-single_120"
     CDS             128370..130148
                     /product="Uncharacterized protein n=1 Tax=Blautia hansenii
                     DSM 20583 RepID=C9L777_BLAHA"
                     /codon_start=1
                     /transl_table=11
                     /translation="MTRLSKPVATIETLKRLVTNSDSKYATKDSLSKVATTGNYSDLK
                     GTPTSLKNPNAISFTGGSTASYDGSKSVSVAIPTSLPANGGNASTVNGHTVLSNVPAN
                     AKFTDTVYSLPDASTTTKGGVKVGSNITVDTGTISLTKDNVTGALGYTPPTHDTHYMT
                     GLKVGATAYATSNAIASNGNVYLNVLDNYTVRDSHKIVGSGATTVTSDANGVITISST
                     DTNTVYTHPNSGVTAGTYKSVTVNAQGHVTAGTNPTTLSGYGITDAKIANGVITLGAN
                     SITPLTSHQSLSNYYTKGEVNSQISSIPKFAIAVVTDLPTKNISNTTIYLKKTGSDTQ
                     NLYTEYIYVDGWEQLGTQKLDLSGYLTKTDASNTYLGKYTAAISANKLNSNAGSATQP
                     IYFSKGVPVACTYTLGKSVPSDAKFTDTVYYHPSTHPASMITGLSTVATSGSYTDLSD
                     KPTLGSAASKDVRNSTTLGTIGWTNNATSAEVVPTINTLAYWNGAFNGTTSNLAYCAK
                     GAFGSIVTKNAGDYAAASHTHYYAGSSSVGGAATSANKLNSNAGSSTTPTYFYNGVPV
                     ACTGISVATVTATTTLNIPGGKIWIE*"
                     /db_xref="UniRef100_C9L777"
                     /db_xref="C9L777_BLAHA"
                     /db_xref="pjd:Pjdr2_5164"
     gene            130148..130615
                     /locus_tag="js4906-24-5_S20_scaffold_1_prodigal-single_121"
     CDS             130148..130615
                     /product="hypothetical protein"
                     /codon_start=1
                     /transl_table=11
                     /translation="MRIISIRIILLVFLLLNLQFISISAAHNLINANTQDKAIFEWCI
                     TNTESYLNYKFEDLEVYYSNTDKEYREILIENKLSKDMANRLVRTSYACGIWNTNKIF
                     FNKSGLSIHKQKEILCHELVHKYQQSKHDEKYVIMNRSKIESEAEKSASKIAK*"
     gene            130637..130813
                     /locus_tag="js4906-24-5_S20_scaffold_1_prodigal-single_122"
     CDS             130637..130813
                     /product="hypothetical protein"
                     /codon_start=1
                     /transl_table=11
                     /translation="MTLLTFVLFLVVTAVLTFVGQTISLQSVKENYKEYFKNSVKYSV
                     ISLISLIVVYVMLY*"
     gene            130920..131252
                     /locus_tag="js4906-24-5_S20_scaffold_1_prodigal-single_123"
     CDS             130920..131252
                     /product="hypothetical protein"
                     /codon_start=1
                     /transl_table=11
                     /translation="VDKSEYNSIEETITIPNGVKVIEVYASAHIVDNTEHYIALDARS
                     GNGKMWCSNTGITSVECTEYIGVTPNKRYHVYVDTGTRENEDCDIDRFYIKYSPEINN
                     KTPTVTDY*"
     gene            131275..131655
                     /locus_tag="js4906-24-5_S20_scaffold_1_prodigal-single_124"
     CDS             131275..131655
                     /product="hypothetical protein"
                     /codon_start=1
                     /transl_table=11
                     /translation="MAATLKGTIWGGVTISASPATVSIPSGSIYIKPDGTERFTVPNG
                     IKVLYVEGFYVGVTPGSTHIWNLQTDYVEPHHVMEYEIYCLTHKKHNVAQWEKPASGE
                     HDSYGATISWSSEINNHTPDSYDY*"
     gene            131675..131938
                     /locus_tag="js4906-24-5_S20_scaffold_1_prodigal-single_125"
     CDS             131675..131938
                     /product="Putative uncharacterized protein n=1 Tax
                     =Megamonas funiformis YIT 11815 RepID=H3K5L0_9FIRM"
                     /codon_start=1
                     /transl_table=11
                     /translation="MNYQQTAKEIVLNYANKHIDKTDNVQITLDDVYIVWFCKTLQNW
                     KALVSTTLPDGMYYEVTYNGDKKEIYLDAYKKFENQKIDGVSI*"
                     /db_xref="UniRef100_H3K5L0"
                     /db_xref="H3K5L0_9FIRM"
                     /db_xref="lin:lin0103"
     gene            131956..132207
                     /locus_tag="js4906-24-5_S20_scaffold_1_prodigal-single_126"
     CDS             131956..132207
                     /product="hypothetical protein"
                     /codon_start=1
                     /transl_table=11
                     /translation="MFKFLIHLLGGYTSSEYNQLSLEIDSLNNILAAKNNEIDHLKKE
                     STDLSEKISKLQSQVDSLSKIKDSFIIHVDGGKVWIENE*"
     gene            132200..133564
                     /locus_tag="js4906-24-5_S20_scaffold_1_prodigal-single_127"
     CDS             132200..133564
                     /product="Putative uncharacterized protein n=1 Tax
                     =Salpingoeca rosetta (strain ATCC 50818 / BSB-021)
                     RepID=F2UAB6_SALR5"
                     /codon_start=1
                     /transl_table=11
                     /translation="MSKIAKSLHYQKTNGTSGTCALYTSKDDCAGYSTINLEVDGANV
                     YAGLGTSLTANNASGIRIQKNGSTTKYAILKWTQAAMNITQVANQTIRVTNASGTAVS
                     TGTLLSMNTALTITCTPATGYKASSPTINGTTVTSPYKITQANIEAGNFTLSCTAAAK
                     QTFIFYINQSAHQTITVTCNGVAHTSTFTATYGDKWTATITPETGYNAGKLSATSGTI
                     TGSVTVSATAAAIKTFTLSFGATTNQTYVATVGGVAKAATASATSYTVNYGTKYSVAY
                     TANSATAAYTYTASSAVSGTVTNTTSIPAKTASASLRYYTLTVPSTANQSYTLRLATN
                     SSYGGTLPSYTTTATKSSQTLSVPYGTTYSISYTADSGYNPGSAKSGTVNDNTTVSHN
                     AATVATATVTIVQSANQTIHVYTPQKSGGTDHTSTFTCPIGTTYEAEVVAASGYLPGD
                     LSVK*"
                     /db_xref="UniRef100_F2UAB6"
                     /db_xref="F2UAB6_SALR5"
                     /db_xref="sagn:W903_1475"
     gene            133594..134010
                     /locus_tag="js4906-24-5_S20_scaffold_1_prodigal-single_128"
     CDS             133594..134010
                     /product="hypothetical protein"
                     /codon_start=1
                     /transl_table=11
                     /translation="MATTIKGVVGGGLTISASPATINIPTGKIILKDSMVNRNYSLTI
                     PSGVKVLEVYLSINSLAEGVEGVIYIANNKSDKTWAEVQGWWEDSFPDDITNYVGVTP
                     GKTYSLNIQIDIDGDSSGYIAYSPEINKKTPDVYDY*"
     gene            134056..134484
                     /locus_tag="js4906-24-5_S20_scaffold_1_prodigal-single_129"
     CDS             134056..134484
                     /product="hypothetical protein"
                     /codon_start=1
                     /transl_table=11
                     /translation="LGGGTTFSASPATKNSFTMTAGYYSDHYYDGNDHEIWVDKYGLD
                     TSLLNSGGKIGSITPQNIGAFKINDIIIEENTSSFVDGSEEETDNFLVIRTNYKCLIS
                     FKGRTYRVDTFQNNYYFYASEDYDFRFTDGEKVEITYELL*"
     gene            134978..135292
                     /locus_tag="js4906-24-5_S20_scaffold_1_prodigal-single_130"
     CDS             134978..135292
                     /product="Bacterial surface protein 26-residue PARCEL
                     repeat (3 repeats) n=1 Tax=Lactobacillus brevis subsp.
                     gravesensis ATCC 27305 RepID=C2D0B2_LACBR"
                     /codon_start=1
                     /transl_table=11
                     /translation="MDDSTLKPQAYPSKDKTIYDDNVADLASIILFYLRDSSEATDTE
                     PFNNDSNVTSTDLSIFDSSEVSNTDSIFSDSSDISSTDLSIFDSSDVSSMDSSVFIDC
                     SI*"
                     /db_xref="UniRef100_C2D0B2"
                     /db_xref="C2D0B2_LACBR"
     gene            135471..136127
                     /locus_tag="js4906-24-5_S20_scaffold_1_prodigal-single_131"
     CDS             135471..136127
                     /product="Membrane associated lipoprotein n=1 Tax
                     =Phascolarctobacterium sp. CAG:266 RepID=R6HD83_9FIRM"
                     /codon_start=1
                     /transl_table=11
                     /translation="MNSTIKTQTYIAKGKAPWFNNNWLDIDRVISMNKLDSGTTVVCD
                     GNVTDMAEMFRNFNELTSIDLSNFDTSNVVFMDGMFYYCSKLTALDLSNFDTSKVKGM
                     SCMFFNCSDLYKLDLSNFNTSNVTDMRSMFDCCYSLTTLDLSNFDTSKVNDMTCMFFN
                     CFNLTTIKGVIDMESCKDTDYYNMFFQCYKLKDVKIKNPPNNFERNSGLSSSQYTIVF
                     *"
                     /db_xref="UniRef100_R6HD83"
                     /db_xref="R6HD83_9FIRM"
                     /db_xref="ral:Rumal_0155"
     gene            136206..136577
                     /locus_tag="js4906-24-5_S20_scaffold_1_prodigal-single_132"
     CDS             136206..136577
                     /product="hypothetical protein"
                     /codon_start=1
                     /transl_table=11
                     /translation="MERDIDAISIILSKEASMKVDTFMDETRTLFEQLELTENSDAKR
                     FVHDMHILAIMFYWLVDKGEYKRGAYIASQFEVETHAFTAKMRVKGLISNDAADTMDN
                     NISRSVAKKKDELWDKAHPKA*"
     gene            136682..137206
                     /locus_tag="js4906-24-5_S20_scaffold_1_prodigal-single_133"
     CDS             136682..137206
                     /product="Membrane associated lipoprotein n=1 Tax
                     =Phascolarctobacterium sp. CAG:266 RepID=R6HD83_9FIRM"
                     /codon_start=1
                     /transl_table=11
                     /translation="MPKPQVFVVEGSKPWFSDRWEDKYHVVNIDESVSGQATVTCEGV
                     TTMCNMFDRCINLTSIHLSTFDTSDITDMADMFNSCLNLTSIDLSNFDTSNVKCMNHM
                     FCNCPYITSLDISSFDTSNVEDMRDMFAHCIRLTTIKGVIDMEYCKYRTHMFYKCPKL
                     TGITIKNPPLFAQW*"
                     /db_xref="UniRef100_R6HD83"
                     /db_xref="R6HD83_9FIRM"
                     /db_xref="ral:Rumal_0155"
     gene            complement(137288..137863)
                     /locus_tag="js4906-24-5_S20_scaffold_1_prodigal-single_134"
     CDS             complement(137288..137863)
                     /product="hypothetical protein"
                     /codon_start=1
                     /transl_table=11
                     /translation="MATSLRSVIENFKISMDEIDNHLNAQDEYINDLARKAKQVSSAL
                     KLLKIAVRSNVDKIDGSYYTDPFTKDAFLKDDDVCRLYDTIAAEGLYSIIILDDESPL
                     FLQEIPVMISHEFDKHDVNNSTRLISFLVDGKPINYISAKVIWYKDKTFSPIDDTIMM
                     FIEDTKKKAKMIEDIRKATSIENHPIGKEEK*"
     gene            complement(137945..138358)
                     /locus_tag="js4906-24-5_S20_scaffold_1_prodigal-single_135"
     CDS             complement(137945..138358)
                     /product="hypothetical protein"
                     /codon_start=1
                     /transl_table=11
                     /translation="MIKEDKMIICKQCDDKKEKLLKLLDETAEKAEKNKVPVVNYTLN
                     DEKYNCAISGFALKDKYGEAHIIGVCDKDHCIYFITDLLGDKKVIKSQLSKKDWEETA
                     RYIIFEAWMNYKIDNAFDGTPVISLAYDAKHDQII*"
     gene            complement(138355..140532)
                     /locus_tag="js4906-24-5_S20_scaffold_1_prodigal-single_136"
     CDS             complement(138355..140532)
                     /product="G164 protein n=1 Tax=Yersinia phage phiR1-37
                     RepID=G4KKA3_9CAUD"
                     /codon_start=1
                     /transl_table=11
                     /translation="MNENYAKIFKKYKDSMKRNMKILMPELGDSELDRAIDWSINRRI
                     KDHQVEIDDNYHNQRTNINLIKLYEYIQERKPILTSYGCLFTQHGERPNPLYEMIQEF
                     ADRRNNFKKKMLQYPKGSEEYNRYNLNQLVAKVDTNAIYGCLGAASSVFYNVYVATSI
                     TRQGRSSITASIMLFESFLANNIKFGSLNQIIAFIDHVLQEKPNRKFSDNDILDNSVS
                     KESVFAKLMLSCGYRWLPNDEDMEIIWRMVQRLDQEDLNRLYYKNNLYSFFDNEVPLE
                     IVTDILKELDSPFIDPNNPPSNIQDKLDVLVDIVKEYVYYRYQIIDKIERVETLIRQV
                     DLTTDTDSCIITLNPWYTFIADKVKNEDMKIKHFDIDAVKLMEKENLNEAGDILKKDD
                     SEFIYDFKNDEIIKRKRMRNPLMVIPEDSLRHSIINILAYVIGKLLRDYFDRISIMNN
                     VTNEAHPFCLMNMKNEFLFMKMLLSDAKKHYATLVEVQEGHVIPNDPSKQLDIKGLEM
                     DKSVIPKSTKEVLSKILYEDILKSKNIDQLKIINKLAVLEKQIKEAIVNGSTEYFKPM
                     KVKSIRSYKNPMSTQQVKGSIIYDLLRDKNEPYINLDEQCPVLVVKTKINKSILESSR
                     FKDEYPDKYNLLIKAFYDNNSIVFKVRDQEYLFNFFKATTPNNAREITSVAIPYTIPT
                     PKWLIEFIDYDSIIKENIGAFPLESIGITKLDTNSAYSGIIQL*"
                     /db_xref="UniRef100_G4KKA3"
                     /db_xref="G4KKA3_9CAUD"
     gene            140682..141101
                     /locus_tag="js4906-24-5_S20_scaffold_1_prodigal-single_137"
     CDS             140682..141101
                     /product="hypothetical protein"
                     /codon_start=1
                     /transl_table=11
                     /translation="VSYIDDTQEAGIQDATALFESFFVDYVNHMDDEERKQYLESDEV
                     NALVEAKAIGRRTIVRLSKQDDYNRRITLAAMQKAKEQNSSDWKRLKKAHMLKKLAIA
                     NIVKRYGNNVKRDVVKAQKAILKTNPRYYTKTTFGNN*"
     gene            141357..143492
                     /locus_tag="js4906-24-5_S20_scaffold_1_prodigal-single_138"
     CDS             141357..143492
                     /product="hypothetical protein"
                     /codon_start=1
                     /transl_table=11
                     /translation="MLNNYQNYYMFADLVRTGKFYLRTSDITSSNWQEYYDGILNILK
                     DNIETEEIKRFIITVDFGNNDVVDLTIFDLYFNIIMWYLVVKSGITLDGRALFCPKVI
                     NRKCIKKYFDRYIPIIVERFSHIYKQDVKRITISLNNIIDDTLSKFSDVDSFSFFLAN
                     TINLKDTIDLMNNIPEFNNLVHTSLIDKSIEDVKDIGMDKADRSIEIIKNSKSVLGYD
                     HCLKNSFETGEGVSPRQYKEFAIHIGSKPDGTGGVHPHIIDRSYLMGGLQHVADQFVD
                     SASSRVAQIIVKHNTSSSGNFARIMGINNIDTVLNTDLDYKCNTHNPIVITIDNSKIL
                     SMLTGRYYRTNPDGIDYLIHPTDTFLIGKTIYLFSPMTCASAAHGHGICKRCYGELAY
                     INSNLKVGKFAVEQLTSQTTQKQLSAKHLLETVIEKINWNDNFNKFFYVDNVNMIYVN
                     DNIEAGHIIIDPNSIMDNTENTESDSDEEDNMESSFSDSSQFTNYITSFVFEDTNGKK
                     YDIHSENMTEMFFSEDFIDYLKRLSLASDRMYHIDIEDLVNTLNDNALFYIQIINNDI
                     DKNLKDIESLINKKDELIGLDKDSLLKKFINLIIKGKITIQSVHLECMLMNQIRSVHS
                     KLKLPEWEHDNEEYQILSLDQSLTNNPSVIISLLYKNLKSTLTNPITYAKDESSRMDM
                     FFMVQPQEFLSNEVKAPKKPEFITPIFKS*"
     gene            143509..143775
                     /locus_tag="js4906-24-5_S20_scaffold_1_prodigal-single_139"
     CDS             143509..143775
                     /product="hypothetical protein"
                     /codon_start=1
                     /transl_table=11
                     /translation="MLYIVLEGLIVFVVTYLFFKVTIYTPVNPKHKNDSVFYALFMLG
                     AKWYIALCAALVILNSCKGVLYTIGFINSPADDYFVIWLNSILK*"
     gene            143790..145379
                     /locus_tag="js4906-24-5_S20_scaffold_1_prodigal-single_140"
     CDS             143790..145379
                     /product="G121 protein n=1 Tax=Yersinia phage phiR1-37
                     RepID=G4KK60_9CAUD"
                     /codon_start=1
                     /transl_table=11
                     /translation="MFLSHNVSIEVYNTCIQLIGYEVNDCPEVQEMFSVFDKTLNQYT
                     NKAMWYDAKNKILTLPRSMDIAWLADKLNTVPNFHTSWDPYDDGLQINLKYQPRNETQ
                     LKAIKFILGKDEYADTARFTQLGVNLNTGAGKTFVTIFSSAYFGMRSIMITSSTGWIE
                     QWKDRILEYTDTKPSEIYIITGRTSIAMILNGMVDISKIKYFLASHQTIHAYATENGK
                     SEDWTKITELFKKLRVGLKIYDEAHLLFDDIWKTDFYTNTRKTLYLTATPARSDRGED
                     AVYQETFRCMPKIDLFNEETDPHTRYVSVLFNSHPTPGQQRWCTNRYGFDRNKYCSFI
                     TTKQGKDYLFKIITILMEIIISTNSKTLIYIGTNAAIKIVYDYIVANYPYMSNNIGIY
                     TSIEKNKFIKEQQLDKMIILSTTKSCGAAIDIKGLKMTVVLAEPFKSKVLARQSLGRT
                     RDSDTTYMEFVDIGFDACKGCYESKKSIFEKYATSVEETYFSKFVWDDDNGKYIIDDS
                     ILEENYQAALQTKNERESRMR*"
                     /db_xref="UniRef100_G4KK60"
                     /db_xref="G4KK60_9CAUD"
     gene            145376..145867
                     /locus_tag="js4906-24-5_S20_scaffold_1_prodigal-single_141"
     CDS             145376..145867
                     /product="hypothetical protein"
                     /codon_start=1
                     /transl_table=11
                     /translation="MKYKNTLFVELIKITERGKDKILPKEMINSLVSLYPKSRKWLFE
                     KVIPEVNSRKRKIIFLMDDTKTIKKGCLIIKDYQGEKKICTIWVNTKFKDEYDDIVRA
                     LIDKAIAELKVDMPLVTLSSKCKYFEIYDKIFKEYGFLVLDVKDDYYIKGIKEYCYNG
                     VLE*"
     gene            145988..146317
                     /locus_tag="js4906-24-5_S20_scaffold_1_prodigal-single_142"
     CDS             145988..146317
                     /product="hypothetical protein"
                     /codon_start=1
                     /transl_table=11
                     /translation="MKKLYLIILFTIISLFGNYNTTSAEWIEVELYAYTLDSSPSGLT
                     ATGEVPYVGGVAANFLPLGTRVMINDNWYVVNDICGTDGAIDIYMNSLAECYEFGVQR
                     AMVYVDR*"
     gene            146439..146780
                     /locus_tag="js4906-24-5_S20_scaffold_1_prodigal-single_143"
     CDS             146439..146780
                     /product="Uncharacterized protein n=1 Tax
                     =Caldicellulosiruptor bescii (strain ATCC BAA-1888 / DSM
                     6725 / Z-1320) RepID=B9MNF1_CALBD"
                     /codon_start=1
                     /transl_table=11
                     /translation="MELATEIKFVNCTPHVVDIVREDGSILSIEPSGIVPRCTQLEDK
                     LVSIYGFTITRQTFGKVIGLPEAKIGVYLIVSRLVASAAKDRTDLLVPGPMVRGEDGR
                     PCGCRGLSIID*"
                     /db_xref="UniRef100_B9MNF1"
                     /db_xref="A0A099U0E7_9HELI"
                     /db_xref="ate:Athe_2414"
                     /db_xref="B9MNF1_CALBD"
     gene            146853..147011
                     /locus_tag="js4906-24-5_S20_scaffold_1_prodigal-single_144"
     CDS             146853..147011
                     /product="hypothetical protein"
                     /codon_start=1
                     /transl_table=11
                     /translation="MKETLPKATPNNLSSADKTITLLKLVINKENTRILFINFGMCEV
                     FFSIDSKG*"
     gene            147373..147702
                     /locus_tag="js4906-24-5_S20_scaffold_1_prodigal-single_145"
     CDS             147373..147702
                     /product="hypothetical protein"
                     /codon_start=1
                     /transl_table=11
                     /translation="MEKENNFCLRPTAEMLTDEGLVIAVLKQLLQDEMVALMYDPSAR
                     QFAVVCDGKYRVIVDSDHNAIHFEIINDGLFMTVHPSKMQRQIFKETQNEYTRRELRA
                     LYRKFYD*"
     gene            147796..149268
                     /locus_tag="js4906-24-5_S20_scaffold_1_prodigal-single_146"
     CDS             147796..149268
                     /product="PHIKZ025 n=2 Tax=Viruses RepID=Q8SDD7_BPDPK"
                     /codon_start=1
                     /transl_table=11
                     /translation="LADLISNLIAQQQPRQIQYAPQKIYYQMSTANKSFINMHYYLKS
                     IGIKNNKFMLSLFDPDLAGVDPYDPSLSLEMKMKIYREVQRNYWYFLREVVRVTANGN
                     PRGVRYELNRGNLAFNFCSMYNMNLFFEMPRQVGKTMAAIVRYLYVYNFASANSNITF
                     MNKQNQDAKRNLESFKAVRDLLPSWLQLSQEFSVINGKKKKLPSTVQTIQHPVNHNII
                     RTVPGARNETAAANLLRGQTITMWWADEWAFTAFNSTIYVNSMPALNKAFINAKRANV
                     PYGITITTTPGRLSTFEGQFAYDMIQNATPFNERWYDLTYEQIMDIINNNMNSIFVYI
                     KYSYKQLGLGEKWFYDQCKNMMWKMVDIRREILLEWIDTPENSPFSQDDLETLRGMIH
                     EPIREVLILNKYPFKIYNTIPLSITGLPINPPIIGVDVSGGYRRDYTAISVIDSKTTQ
                     FIAGLKCNYMTIPDLARTLIWMVKAMMPNAVVNIERNGVA*"
                     /db_xref="UniRef100_Q8SDD7"
                     /db_xref="Q8SDD7_BPDPK"
     gene            149604..150422
                     /locus_tag="js4906-24-5_S20_scaffold_1_prodigal-single_147"
     CDS             149604..150422
                     /product="hypothetical protein"
                     /codon_start=1
                     /transl_table=11
                     /translation="LGFGASLIAKLKEPGGIKENLYYEIKERVMEETSDELGRPIRVK
                     RKTKVYGLDSSKGSRDLLIEILRERMERHKDKMPSPTMYDELSKMVVKKNGKVEHSDN
                     SHDDLVFSYLMALYVWYEGKYLKENFNIDKGVIKTEDSVDDNIGKELEQKYTEIVEEF
                     KIPIEDENSTRKEVDECLKTLKIGMGTMFSEFMKKQRNQEEQMLMDMIQNKAVRKAYA
                     EYSQIPEEQLISTNKANKFKIPDSVFTNFGEDPEEIAKKQIAKNMNFKNFKGER*"
     gene            150525..151319
                     /locus_tag="js4906-24-5_S20_scaffold_1_prodigal-single_148"
     CDS             150525..151319
                     /product="hypothetical protein"
                     /codon_start=1
                     /transl_table=11
                     /translation="MEVNGVDKAYSLVAEGELSTILSNFNSSYTYDVVDDLMRERYNS
                     FSLISKPNFIDELEYSFKQLLDQFPSDKDNIIYTRNKTYLEIISRISNNSGVQFTIED
                     TDSVDIRYLASIIFDLFISNYNEYVFKFLYNFIVNQKDFIYNQLDLIKNKKSKDISTM
                     YNRQYYSNDTLAIISAKLYSCIDFITALDFDSRTTLSYIYTSADEIVRMNYLLQYIDS
                     SADLFRILILPILTNDLISPSLVNSVKMELQKNFTINKANIFDKQL*"
     gene            151330..152400
                     /locus_tag="js4906-24-5_S20_scaffold_1_prodigal-single_149"
     CDS             151330..152400
                     /product="hypothetical protein"
                     /codon_start=1
                     /transl_table=11
                     /translation="MEEEVTKTKSIKDVIEAGNKEIEDVKIQYADEIDELIKKTLTEK
                     DIENFTIPELSDEQLKEVEATEDDIKVYKIARELEYDKEDKLDVENYIDKDFLAKILA
                     EELNISDIKDKKERNKAIKSYILFRAYSTYMMYENMEFANKVKDISTDVDTDEILRTW
                     FNHNNDLFGITEDLDFLEEKEKNEYSIGREAYKRALTLESLIEQVKKITLSKLIKECS
                     DKRYKRHVSRVNMLIRHHLKQDVADKESKTTNCDNIPLYTSLIIGLLAKNKPEDKDIF
                     EWIIKNDKDHRFSRSIVVLLSLASNTMDLSTGDVVEPYFINMNLYMISNIPTLSERSD
                     KCTKRITNAVYEIMKDIVSKGV*"
     gene            152403..152852
                     /locus_tag="js4906-24-5_S20_scaffold_1_prodigal-single_150"
     CDS             152403..152852
                     /product="Uncharacterized protein n=1 Tax=Clostridium
                     clostridioforme CAG:511 RepID=R7PKX8_9CLOT"
                     /codon_start=1
                     /transl_table=11
                     /translation="MKYQKKPFVIEAYQTFEEKIIHTLEGDMKASVGDYIITGIKGEQ
                     YPCKPDIFKELYTPLKDKKTGMSIGEAITALEVGERCARKAWNGKNQYIELVHNASYI
                     DGNGNLINAKHDTYGNKVIAFVGTFGVQLGWLASQADLLSKDWYIVE*"
                     /db_xref="UniRef100_R7PKX8"
                     /db_xref="R0CTX1_9FIRM"
                     /db_xref="bprl:CL2_15140"
                     /db_xref="R7PKX8_9CLOT"
     gene            152945..153781
                     /locus_tag="js4906-24-5_S20_scaffold_1_prodigal-single_151"
     CDS             152945..153781
                     /product="Uncharacterized protein n=1 Tax=Clostridium sp.
                     CAG:451 RepID=R7KES4_9CLOT"
                     /codon_start=1
                     /transl_table=11
                     /translation="MKDTKPQIFIAKGYSPWFNGNCGNSYYEYMDIWEDSSHVVSVDE
                     SIPGQTTVTCDGNITNMSSMFTLTHLTSLDLSSFDASNVTNMSMMFEDCRNLTSLDLS
                     NFNTSKVADMNNMFSKCSNITSIDLSNINTSNVTNMDGMFSYCDILTKLDLSSFDTSK
                     VEDMNFMFGFSENLITLDLSNFDTSKVKDMSSMFYHCSKLTSVDLSSFDTSNVTNMNS
                     MFCNCTNLTTIKGVIDMKSCTEDCYDMFKNCPKLRDVKIKNPPSNFDASGLSKLQYTI
                     VS*"
                     /db_xref="UniRef100_R7KES4"
                     /db_xref="R7KES4_9CLOT"
                     /db_xref="ral:Rumal_3382"
     gene            153809..154567
                     /locus_tag="js4906-24-5_S20_scaffold_1_prodigal-single_152"
     CDS             153809..154567
                     /product="Bacterial surface protein 26-residue PARCEL
                     repeat-containing domain protein n=1 Tax=Prevotella
                     stercorea DSM 18206 RepID=G6AY21_9BACT"
                     /codon_start=1
                     /transl_table=11
                     /translation="MMHLLRKIISAIKPKPQVFIAKGCFSPWYNSKYLRDYYVTNIDE
                     SIPCQATVTCKNVDNMNYMFGHCTDLTSLDLSNFDTSKVTNMWGMFNGCRRLTALEVS
                     GFDTSNVLNMGFMFDSCYSLTTLDLSNFNTSKVSNMAWMFGSCYNLTSLDLSNFDTSN
                     VKNMMAMFCRCCSLTELDVSNFDTSSVWDMRWMFYNCPRLTTIKGVIDMKTCKWCNDM
                     FKNCPKLKDVKIKNPPSGFEINACISKSQYTIVS*"
                     /db_xref="UniRef100_G6AY21"
                     /db_xref="R7KCX3_9CLOT"
                     /db_xref="ral:Rumal_3740"
                     /db_xref="G6AY21_9BACT"
     gene            154666..155778
                     /locus_tag="js4906-24-5_S20_scaffold_1_prodigal-single_153"
     CDS             154666..155778
                     /product="Uncharacterized protein n=2 Tax=Acidaminococcus
                     RepID=G4Q8B6_ACIIR"
                     /codon_start=1
                     /transl_table=11
                     /translation="MKKFLKHQVNTIFIMLGNSCNLNCVYCLQHALVHHQIATKINPD
                     IYDFIKQVALENGNNTLTLQFFGGEPLLYFNQIKEIVKTTESISNIAYSIITNGKLID
                     DKMVEFFNKHDFHVSISWDGKNVLKTRHFDAFDPKQPLRRRLMRINSLGISGVISSEV
                     YPIELLEAMEEISKQYFYLHNEFCYFNLDEVFDTGLDDKCKYIIENLDLDRIYNEMTY
                     LTNRYIETTINKKNTKGFDIKNYYIRTKIMMLKKSLDTNNLVENLISCRCGNGMCTLN
                     LDLDGNLYQCHNVSEPVSSIYESFNNYIAKIYALDKTKERVAKRCKDCPVVYNCKGGC
                     KLITDEVLDKSYCNFTKAMYYPILECLQKYGEKING*"
                     /db_xref="UniRef100_G4Q8B6"
                     /db_xref="ain:Acin_1222"
                     /db_xref="G4Q8B6_ACIIR"
     gene            155771..156040
                     /locus_tag="js4906-24-5_S20_scaffold_1_prodigal-single_154"
     CDS             155771..156040
                     /product="hypothetical protein"
                     /codon_start=1
                     /transl_table=11
                     /translation="MANGNINKTNFTKLNTGTIITKQHTYQIRNAINALINYSNNVDN
                     CGNCTISCQTCQTCQRCQKHTVRNCDYECSELCNCNCNCDCGDGG*"
     gene            155982..156353
                     /locus_tag="js4906-24-5_S20_scaffold_1_prodigal-single_155"
     CDS             155982..156353
                     /product="hypothetical protein"
                     /codon_start=1
                     /transl_table=11
                     /translation="MSAVNCATVIATVTVGMVVNMDFTDTDLSNIKIKKQHLHEMQSA
                     IQNIIDTKKVTNVSIGTLNFDKPTSDSYTKIQNAINALESAFSNNCCQSCQSSISCQS
                     CQACQSVCICDCNCTDDANNL*"
     gene            156367..157236
                     /locus_tag="js4906-24-5_S20_scaffold_1_prodigal-single_156"
     CDS             156367..157236
                     /product="Uncharacterized protein n=1 Tax=Acidaminococcus
                     intestini (strain RyC-MR95) RepID=G4Q4C1_ACIIR"
                     /codon_start=1
                     /transl_table=11
                     /translation="MLHILFNEKSDSNNYIDLSINKLCIIAFVRANNVKLINDPDRPV
                     TGKDIIEEIRPYNSYIMVDNFGGKVKNYRKMNQSMYRFLDMNRLGVAIRMDFFDMYNM
                     FATHDILQIDTGMITKDCKERDIIIRIFEGTKENFHISSDLDYDIGTFNSNDLVNGPH
                     PRRSLWDYYGLRILPKDIVYKSDDKGRIADGNSRPIILVSNLSDDTKYLEFEIIKYKG
                     RFEKELTRVIDNEEVFIESTSGLVNTRRVKLVNGKGKFRLYPLGYSGEFKIKLGRKWY
                     EVWNEYSLKLEDI*"
                     /db_xref="UniRef100_G4Q4C1"
                     /db_xref="ain:Acin_1897"
                     /db_xref="G4Q4C1_ACIIR"
     gene            157238..158206
                     /locus_tag="js4906-24-5_S20_scaffold_1_prodigal-single_157"
     CDS             157238..158206
                     /product="Uncharacterized protein n=1 Tax=Acidaminococcus
                     intestini (strain RyC-MR95) RepID=G4Q4C0_ACIIR"
                     /codon_start=1
                     /transl_table=11
                     /translation="MKLSIYLGSKCNLNCKYCHRIADTTEKSVVSDKLINYIKSISND
                     KLTIRFMGGEPTLYFDSIKQIVDLTPKAKFSICTNGKDLYKYIDYFREHKFNLCISYD
                     ANDECNLRGYDPFTSLLNYPFISVSTTIYHGNTDLKKIIKKLNKKELIIGKRLTLFPH
                     IIHNTGEYNKQYALTKEDAISYITQFKEIVTSYMNDYFKYGIINIRYRAMFYQLFQRY
                     NFKFKQGESYCVGYNSVKCDLNGNFYDCLYIRDDKLSETNYVEAQYELIKSRFPNCLK
                     CSVYDMCGGACIKSKDHGIECLIYNSLYTWFKIEYEKWRSIYGDYR*"
                     /db_xref="UniRef100_G4Q4C0"
                     /db_xref="ain:Acin_1896"
                     /db_xref="G4Q4C0_ACIIR"
     gene            158190..158897
                     /locus_tag="js4906-24-5_S20_scaffold_1_prodigal-single_158"
     CDS             158190..158897
                     /product="Uncharacterized protein n=1 Tax=Megasphaera sp.
                     BV3C16-1 RepID=U7UKQ0_9FIRM"
                     /codon_start=1
                     /transl_table=11
                     /translation="MGITDNLFVFVNAVNKNEDNETIKLNIKDKELHFFHNDKEIIVD
                     TELLDPDTSTCIVYNQVTGNDYVLYNYKEICQALGISSRMFTTIYQQRCFMQIDTNSH
                     GELFIKAFLLKGMNELPSDTNDFSGKMHCTTDNIHPLDINFSWGVYNLYGIKDDGKFK
                     IKFNFKQSDFIRDMKVYCNYASQHKECVLGENQIEFKYIPGEDIYFGKIRSRSKGRCF
                     IVNNILEDPNYYKDIAL*"
                     /db_xref="UniRef100_U7UKQ0"
                     /db_xref="A0A0E9F7P0_CHLTH"
                     /db_xref="U7UKQ0_9FIRM"
     gene            159014..159685
                     /locus_tag="js4906-24-5_S20_scaffold_1_prodigal-single_159"
     CDS             159014..159685
                     /product="Uncharacterised protein {ECO:0000313|EMBL
                     :CRH78723.1};  TaxID=813 species="Bacteria; Chlamydiae;
                     Chlamydiales; Chlamydiaceae; Chlamydia/Chlamydophila
                     group; Chlamydia.;" source="Chlamydia trachomatis.;""
                     /codon_start=1
                     /transl_table=11
                     /translation="MSECYKSFQEVNREIAFKAFAKKSQINTDEGKNNIINIDLHFMN
                     GLHVKTGDYDSRFGLPNTLYITNEDKDKTIKCDIGSLVYTNCYERFFDIFKQLESMNS
                     FDAIGLFVLSDFYSMHKKLMSNFNCKGIIDVINVVANYDIIYRSGFTNWRDLVNFALS
                     TECYRGVSDFISIDKLIEALQNNNEFLFSTYTKSFYYFLDKSVDKNNIYCIDLKKIYP
                     SQEQD*"
                     /db_xref="A0A0E9F9B4_CHLTH"
     gene            159718..160110
                     /locus_tag="js4906-24-5_S20_scaffold_1_prodigal-single_160"
     CDS             159718..160110
                     /product="Uncharacterised protein {ECO:0000313|EMBL
                     :CRH78724.1};  TaxID=813 species="Bacteria; Chlamydiae;
                     Chlamydiales; Chlamydiaceae; Chlamydia/Chlamydophila
                     group; Chlamydia.;" source="Chlamydia trachomatis.;""
                     /codon_start=1
                     /transl_table=11
                     /translation="MIIKDESYNKERYVFELLMTDREYDDIKVYIRLLSRHIEYNNWN
                     NSITYHMSKKEVAAFPSFYERMRNVFGMNESKDKQRYIMNHFRKRRAAWTLGSVYADL
                     ILLDYQVYDNEFNELAQKCKEYNLKNNL*"
                     /db_xref="A0A0E9F8A2_CHLTH"
     gene            complement(160176..161840)
                     /locus_tag="js4906-24-5_S20_scaffold_1_prodigal-single_161"
     CDS             complement(160176..161840)
                     /product="Side tail fiber protein from lambdoid prophage
                     Rac n=1 Tax=Megasphaera elsdenii DSM 20460
                     RepID=G0VSB0_MEGEL"
                     /codon_start=1
                     /transl_table=11
                     /translation="MADDNIKSTVIRKARVSFVKDNTQNIIHYETDADCVKNLNTAIV
                     NGVTNVFNNDDTIRDIITNIALGGADLKSYTKLDSPSFIGEPKAPTPITSDNSLKIAN
                     TEFVNNKIAEIRGNTIDRNDLNNYVSKTGNDTITGLKTFNTDINTFDTSTIYWKTGNI
                     TVASINKTNYTGTADKAVKDQNGNIINSTYATKAELNNKQNTLIFDTTPKAGSTNPVT
                     SGGIYNAIKASGSISGDSLAVVAKTGSYTDLINTPSLATDSTLGFTKLYSSSGSRSDG
                     TITQAGITELLSYKLDRENLAPIALSGEWSDIYNVPVANDTTQGITKLYSTTGTNTDG
                     AISQYGINNILANYAKLTDITAAYRYKGTVDNYSDLPTAHKIGDVYNIKNADAANKIK
                     AGDNVVWNGTEWDNLSGVVDLSAYLTKPEADKLYLGKNATAANATTVNGHTVLSDVPA
                     NAKFTDTVYTHPSTHPASMITGLATVATTGSYNDLTNKPTIPEGAVIDATLSDTSTNA
                     LQNKVIKANLDKKANIESPTFTGTATASNLTVTNSLNIPGGKIWIE*"
                     /db_xref="UniRef100_G0VSB0"
                     /db_xref="med:MELS_1932"
                     /db_xref="G0VSB0_MEGEL"
     gene            complement(161854..163827)
                     /locus_tag="js4906-24-5_S20_scaffold_1_prodigal-single_162"
     CDS             complement(161854..163827)
                     /product="Uncharacterized protein n=1 Tax=Acidaminococcus
                     intestini (strain RyC-MR95) RepID=G4Q4C6_ACIIR"
                     /codon_start=1
                     /transl_table=11
                     /translation="MAKKDLYYNNNESTKQIITEVELDNHNTSDDAHKEKFDKYTLHT
                     PTGIWDAVYQLGPNYRFTDQSTKGFAKLGLFASAYDAKDVFEYQPSQFGTLLNLPTTI
                     NDSNFITVTQLWFDQSGDLFIRTGTVNNPINKLQFTKVTLMTDVFNKYGSEFPATNLV
                     PGMLFYRVDENKLYAYMPSDSGSNWKAIFDLNKSSNIEDGLSHAWYKLDNSTNDTSIP
                     KLAASENMNTYVKPGVYSCISGQIAGTLVNKPSGVNSNFRLVVEENTPGYGVQKVFTN
                     NPCKIFIRGFNTAGNRTTFTDWKSLANNTDTILNAETANRDSAGNVIKDTYVKKSGDT
                     MSGGITFYTSATGNNYVGPGEGDVSDAVVANQSNLAINGWQTVGIRKSSSDPYTISMN
                     ARTGDIHTKGSIKGDSTATFTGTVTAPTFNGHASEASKLVISGVNQNTVLMQSTQTNG
                     DGSRIVIGGPNDCNLYFQLNDSDPSGGTPSSFILEQRYNNYGTVQSRAVLLDTNHNTT
                     FPGILTASRVVNAQYNDYAEFFERGEETEAGDIIALDLSSDEERYVKATPKNRVIVGI
                     HSDEYAHIIGGEKGKTLEENLKNFIPVALAGRVHVKVSGVVYKGDRIVISNGMPGIGI
                     ALTNNSTSNKQVIGIALENKYNLGIGKIRLLLK*"
                     /db_xref="UniRef100_G4Q4C6"
                     /db_xref="ain:Acin_1902"
                     /db_xref="G4Q4C6_ACIIR"
     gene            complement(163839..164636)
                     /locus_tag="js4906-24-5_S20_scaffold_1_prodigal-single_163"
     CDS             complement(163839..164636)
                     /product="hypothetical protein"
                     /codon_start=1
                     /transl_table=11
                     /translation="MATVTIKQPKNATIHVYTPQKNGGVDHTSTFTVDENTAYEAEVI
                     GDSGYLPGDLGIGIEREVASKDLKYIYLYKKNKIKTTPLLFGHNDNLFVSSLYDPSNI
                     IYSGNTNNPKLTNNKFIQPEILKYYGFDYLFGYFDELEGSSISSATVPVKNSNYRLTI
                     RLLGFNLFKMSKNSNKKTGRWVIGFNKIDNLTINSITMRIADSNGNEIAVIKDFRYLN
                     TIPGDTNNSNRVQIYCTSSSINNELDPTYLYLLANKSNIVKVGVVVE*"
     gene            complement(164667..168137)
                     /locus_tag="js4906-24-5_S20_scaffold_1_prodigal-single_164"
     CDS             complement(164667..168137)
                     /product="Bacterial surface protein 26-residue PARCEL
                     repeat (3 repeats) n=1 Tax=Ruminococcus albus 8
                     RepID=E9SEK1_RUMAL"
                     /codon_start=1
                     /transl_table=11
                     /translation="LSENSYLITLLQKENQTIIAYELNDKGEYTGISHTESFFAKANS
                     KWKFTVIPDKFHEDYWIHIIQSDHQTITVRDNARFHDYRAGVLVSYPDDDKLTGIQAG
                     DLNSGIYPETNYDVAVEDPHDRYKYLVVNQNCRIFATLARDLYNNTDYHTISIKQVKH
                     QTIVLTYRNKKYYTDTIVEDNEDYTVELIPDSGYTATSLIINGKTINSLKYTGKATED
                     LTITAAVQSQAGTDSNYLEFIFKEFDSRIERFNNSDGKLLVGTLQVVAEPEVKTYRVS
                     IVQSANQTIHVYVPQKNGGIDHTSSFTCLEGTKYEVEVVADNGYTAGIPNTKGGTVNS
                     DITINASPATKSNVTITIIQSANQTIHIYTPYKTGGIDHTSTFTCPVGTTYEAEIIAK
                     SGYTAGTLNVNESGTFSNDITINATAAVALQYTLTITQSAHQTITVTANGKTYTNSVS
                     LPYGTRWTATITPDTGYMAGKLNKTNGIITSDDTVYATTDAIISKFSISVGATTNQTY
                     ILTIDGVAKPQTAEASSYSTNYNSHYTVEYIANTATAAYYYTASENVSGVVVSNVTIP
                     AKSATATLRYYTLNIPVTTNQSYTLVLTTNATYGGSLPTYVKTNTKLAQKLSVPYGTK
                     YSIAYTADSGYNAGASKSGTVTSDTNITHNPATVAIATVTIVQSDNQTIHVYTPQKSG
                     GTDHTSSFTCPIGTKYEVEVVADKGYIAGIPNTTEGTFNSDMTINATPAEKAQIYVAK
                     GTAPWYNNNSVDNYEWLDKDKVISADESTSGQATVTCKDVTDMSWMFKECSKLTSLDL
                     SNFDTSKVTNMKFMLGNCSKLTTIDVSNFDTSNATDMSQMFYGCENLAALNVSGFDTS
                     KVTDMREMFEKCSKLTSLDVTNFNTSKVTDMGEMFEDCSNLASLDVTNFDTSNADNMF
                     FMFKGCSNLTSLDVTKFNTVKVRDMHGMFWDCSKLASIDVTNFDTSNVTDMGGMFASC
                     GSFTSLNVSNFNTSKVTDMSYMFINSNLTSLDLSNFDTSNVTDMSRMFDSCPNLASLD
                     LSNFNTSNVKDMTWMFENCANLVSLDLSNFNTSNVTEMGYMFDGCSNLTTLDLSNFNT
                     SKVTYMDYMFFKCYNLTTIKGVIDMKSCTKYEGMFSNCSNLKNVKIKNPPADFESVSG
                     LSKSQYIVVS*"
                     /db_xref="UniRef100_E9SEK1"
                     /db_xref="E9SEK1_RUMAL"
                     /db_xref="ral:Rumal_3382"
     gene            complement(168290..169486)
                     /locus_tag="js4906-24-5_S20_scaffold_1_prodigal-single_165"
     CDS             complement(168290..169486)
                     /product="Lipoprotein n=1 Tax=Clostridium sp. CAG:451
                     RepID=R7KDM1_9CLOT"
                     /codon_start=1
                     /transl_table=11
                     /translation="MNTNIRTKVVNDTNELIFKNKDLLVDNSPDSDTTTTDDNVTVTI
                     VQPKDTKYSIIVYIMEYRRSDEGDIFEADTDEGHKETFKAAKGSIYLVVLLDNTTNST
                     STDYYRLNTSSRGKLTSDITIKFKDDSPATIKPYYIAKGSAPWYNNGWSDKSHVVNTD
                     ESKSGQATVTCDGKITNMFGMFYYCDKLTLLDFSNFDTSKITSMGQAFIFCKKITSLD
                     LSSFDTSKVTDMNSMFCYCLSIISLDLSNFDTSKVTNMHDMFEHCDNLTELDLSNFNT
                     SNVTNMEMMFSNCENLTSLNVSNFNTSNVTDMCAMFQCCENLTTLDLSSFDTSKVTDM
                     SYMFNDCYKLTTIKGIFDMKSCTNWTYMFNMPKLKNVKIKNPPADTNWWEKAGFRSES
                     QFTIVS*"
                     /db_xref="UniRef100_R7KDM1"
                     /db_xref="R7KDM1_9CLOT"
                     /db_xref="ral:Rumal_3382"
     gene            complement(169493..173110)
                     /locus_tag="js4906-24-5_S20_scaffold_1_prodigal-single_166"
     CDS             complement(169493..173110)
                     /product="hypothetical protein"
                     /codon_start=1
                     /transl_table=11
                     /translation="MPYDYTTNIPGYEVCYFRNICNEVIPYPKDGLDYLPIKENNYYI
                     PENDIVIYTTVKGEYNLCPIKYTIDRINNKIIVDPKYKKYKLYYGSRNQFLYQRIPLQ
                     FPVQSIPLPYKFRTGYNENNYFVFINGRLLNSAFYKVLIPNLEDNRIENKVLYLSKPI
                     SSDDTLDVFYIGNNAFTRINGTGDLVVKPFRVKATEPIQRLFKIPKPYKDYPVNDYNS
                     FMIFKHGTRISTDKYNIISIYNKETESVDYYIDLLDIDEYLIYDDDLIFIFPYYKAEW
                     ETTNAISKTNPLKFITLYKKTTTNTNTVVFDSSSIGNFTNDEFIYVFEETKLLNTDEY
                     SVVDKNTIQFNKTIPANTELAVIIESDKDDITNDSTILNYLNIPVMNDGQWSFNVPTN
                     NFNEYFLFRNGELVPKDHYSISNKKLIFGRNYNDLRAGDTLTAVYANDGSEDINSINL
                     HEYSVIAKADNEIIVPNDVGIKYTNENIIVFIDNRFISNIYYNIIGNTIEFKDNIVVK
                     GSEANIYLAYKTIDSSKINYNLNKSSVIQFIEQNNTVESDNQSTFKVNYPDSLPKYVV
                     DCPVLVFIRGILVADANYTITKDDENTEAVLKLNSKYSSVLKQGDIIDFVFCYLPSSG
                     SISKKEYETKLSSKTIQLPYVYAEPIDLSERVLVFINGSFIESDNYTIDKTKRTITLS
                     DNITIDKTSDINFVFLYTGSNTSGSVGYVPQSGYLFFDEHTIDRNLSNEMMMVFVNGL
                     LVPKSEIHDVSNSLKKITRNIKTRYDLNIVTCSPLVTEFKKLYDPENNSLKYRFEIIQ
                     TPNQVIKVSIDDKVYYNSFAYKSGEISKFKVEVIPNKGYIAGKYTLDGQTNYNLSWLD
                     DNHTITATPATKGTMGKVTIKQSLNQMISVTCNGKTYNTDFEDLVGSTLTANIVSTRD
                     GFTPGVISMSSTKITSSGVTVSAANATIETFTLNILNKNLDNQDVSIRITNPNTGEVI
                     ANNVKAPCNLTNIPFGSKFIVYAKANSGYRIGSSIGPYKLNQMYYIDYKYPLDNLVVD
                     PVSKVTFHTVTMTPANNVTLVMYNWDEYSDNGKTRYECRDVVEKVKVADGSIYEFKVE
                     PDYEYSSGAIISSTGELAGIVNTDISVTTEDAVKELPIVIIERENNTSEFYSIKVEFS
                     DNYHPAGEGIYRISEGTSFTARCILHGVVNYSINGIVESGVNTIKLLQDGTIGISKEE
                     V*"
     gene            complement(173129..178369)
                     /locus_tag="js4906-24-5_S20_scaffold_1_prodigal-single_167"
     CDS             complement(173129..178369)
                     /product="hypothetical protein"
                     /codon_start=1
                     /transl_table=11
                     /translation="MDYETLINLKFKRTEGSVDLTKSKWSSVVINEANYREETVDYSS
                     AGRFDNGEAAYLDGEFSVINKITGKNLSLDLNADEFTFALWVNCDFTKMNMKQYLLCG
                     NNQIKNSNNSIYLQPDKFKTNMSIVLVSSTSAKIEIPFIENSRLILTGRWVWLRLTKS
                     NNNKINFYINNELIGTSSTITSSFKLIFNNNETCIGKGYDADYLYYPHFKGYIDDFVL
                     VKGLSYNKAKVPSTYFLNEIDPSLLEDAANIWDEKEREFSQYDSITNAIEWKRFNTKE
                     EIDKREQALIPYMLTPIWKQCDINLPTWIKPVLTNPYRINDKVIYNINQIYNNTIDFN
                     TEYPDAANGWKLIHNTLDDIKEWEEPNKYYNYMDKVLYNKRVYQSQVNYNTELPAAWM
                     VLTALTNSEKEELDDDSYKWNKETEYAFKDRVKYNNKYYISIMNNNLGYIPGDTTYWK
                     EVGGSTSFITDWVKPTTYKNGDIVSYNGKYYHSNIDYNILTPGNHHVEWTEITYWEQP
                     KYKNVYVDGDKVFYKGKTYICNLAKDSSGNYKYHEYSIVAPDKYVNRKYYKALYHIIP
                     EGGNYYDPRDAESIFWQEIPKTQITDYSLYKEWVRGNVYNTGDLVVATDYDWKQTFIS
                     EGFFQNKQFTIDRDDTIIKIKLYDAWDNHYLSNDKDRIYFKKNYLEAFNLNEVDGYIL
                     MINNKFIKWTDIDIIRSDRFVTLSIKKPSSFVVKDVVLIRLPCKVIYSETGYMPDNGI
                     KLFGFDTNGNFGSDINIYAVNNRLRELVYTDTKFDNIFIDTNLDHKITKSNLFVFDED
                     GKFITRDNYTISSANIFTYIPIDTGKKYTLYCIWDDTENTNEDNLALIPNDTRVRQYL
                     RNYNTNTNMDNDYPVDLQQLNKEFDYSVVQHKSDKSYDDNISDSMNGIFNYNKNKFDS
                     VYEEVRPVNIEEYSEAYMNSLKRNIRITIDETNLSQLLHSYIVEGTNLIELCDENKNK
                     YIGKTVIMKLRQYLSVTLTKSNIDSYVGKVAIDGSDNIIITEDNKNNLISKTVKFNTS
                     GLFIDNTVNNFDSIIMSRDIYNKYDYKNNTYVMLFKRGMLPEWYNKIQYTNDKFYFTD
                     IPRADYRTIYMEEYEKQYIQVMGKEGEFYNGKTTRSFKVEDGTDFETGYEISVIADYG
                     YTAGKVKESPGIVTSDSWIRAYEPEINFYTVTVVTSPHQHIKATIISNKEGYDLSTLE
                     KLSYTDTTFRVPYNTTVNFELTADKGYTAGELNYNSIVVTEDTTIKAAREADTNDYTI
                     RTANLYKDIIDISIEYKDKEYKDTTVNAKYADTFKVIIKTLNDRYVYNGIEYNEDTMY
                     KNDDGSYTLLEDTVISVKQPLENAHRFYIYDNSDMDITAKNYGIDNKLISSCSINEDM
                     KIINRDIIKVNVKPNSNYNAASPLLIEGTPKALVKPDNENNQAELNYTITAGETDISI
                     RASDTKIRYFIINIPDKDNQTITIKYVNPVDGSTYTTTKSVSVPYGTTYTITVTPNEG
                     YNAGVANPSSGTVTNTVNINVTDASKIRYKVTLNAGNGQTIVMNPALNSDGTYDWGTK
                     WSATLVAWKGFNAGKITSATSGTCYSDMIVTASSASLTDSLLSVKRYKPNWYGWAGET
                     RGQQQHYITSSAAQAGIKLLNNYANTPNNWEEVPNGNFPGTYHINFRYSEYNGIRVEC
                     PYHYSCINISAKFVTTDDGNGAVYGWKVTDEQWLKTFTVVGGGGDKGNYGEGQLRVTL
                     TVPGISGSITHVSTYAIWSN*"
     gene            complement(178424..179365)
                     /locus_tag="js4906-24-5_S20_scaffold_1_prodigal-single_168"
     CDS             complement(178424..179365)
                     /product="hypothetical protein"
                     /codon_start=1
                     /transl_table=11
                     /translation="MSDKPVATPISQCYLYSKMNGYTKVMANAILNAKRIDRNTTEFA
                     EDVGLEIKRSKAPVYLLKILTSKNTHLIQPENPLPKPIRVFAAKDLKGNKKINAFIDI
                     SNIIAETNNNRYKVNTSVLIAYLLSAKHNMMYYGIPGAFSSKSQLVLLETRAFAKLFT
                     HVIDYLGNISIIAENREKMMYLSAEYFLYNHLKLTDEDRIHEIAMRVADINESQQNIF
                     NIVSEGKDLKTLPGFVDAVKEIFKMNKLTLSLVIEKWMFLYGAATVLSLEFLPSFLTM
                     ITDAYSGVYLNNQKSIEKILAKDLVELGKMLIYDITV*"
     gene            179481..180083
                     /locus_tag="js4906-24-5_S20_scaffold_1_prodigal-single_169"
     CDS             179481..180083
                     /product="hypothetical protein"
                     /codon_start=1
                     /transl_table=11
                     /translation="MLISDIVMTNYYFINTIEFLNKHSFLKKIALKIINFIISKEIEN
                     RVWNIDSIEELLFEYIDFLDKTQVQRELFIKDQFMSIKNNDNTKFSYKARKDRDGRIT
                     FIACQFYNKDADFSVTINLNISNTIALTKLTCTLSRDGIPITYSSVSDIMKHKNDIIT
                     ILRTKIMEYTESYLPYAMANMEMVMEEIKNESKEVRGKKL*"
     gene            180080..181210
                     /locus_tag="js4906-24-5_S20_scaffold_1_prodigal-single_170"
     CDS             180080..181210
                     /product="hypothetical protein"
                     /codon_start=1
                     /transl_table=11
                     /translation="MINDGMFVEAHIADIHFGAMNPNLQYNILKDQFINKLIKMPILD
                     IVSINGDVFDHKFMASSDAITVAQYFIKDLIAVCAMKHATLIIIGGTFSHDADQIKLF
                     YPLAEQAKNVCDIRIVEECRYEYVKGKRILCIPELYGKGKQFYRELMYGNGLYDSCYM
                     HGTYAGSIYGKELPDLDSQREPVFCMNDFGYCLGPIISGHVHNARCFDSHFYYCGSPY
                     RWSFADADVDKGFIFLLQDIATHTYSVQYEPIISDKYAIINLDDMIHNDPKDIIQFIL
                     RKKVEENIKYIRIDFTVPNPEAINLLQTYFRGNKEVVINDKSRKEEITKETKEIVEKY
                     KDFDYIFDRNLTPEAKLAKYINQCKKEIYITADDLVNLLKDL*"
     gene            181258..182943
                     /locus_tag="js4906-24-5_S20_scaffold_1_prodigal-single_171"
     CDS             181258..182943
                     /product="Uncharacterized protein (Fragment) n=1 Tax=human
                     gut metagenome RepID=K1TGQ3_9ZZZZ"
                     /codon_start=1
                     /transl_table=11
                     /translation="MSGRSYKKIRKDDEEKSSMKLDLKTLNWMCQYALSENQSIQISN
                     LVNLRSLLLRNNPGLYANEPDLLARYNFCLDILHAKLDKKLTKREFYVKDAIGVVGNK
                     YPTINPDDFAELNTNDAAWIAQNVISDYLNTADMIDISSELKSACISLDTSDPGTIQT
                     NANNLKEIIKNANNKIRRNQASTNDLNSINLGDPGNAIDQILTTIRSPSHILKTGMQA
                     FNKILAGGFEGGRVYSMFGLAGEGKSTLLKNLAYQVALYNRGYECKDKTKKPCIIYLS
                     MENQPDEEFQSMYNIAGFTENLKDPNGPTAKQVMANMEKSGLRCSEPGDIAIHLRYAP
                     INSVDTSYLYSLVEEYADKGFETIAVFQDYIKRIRPVFGNTMDERFRLGNVINEFKNF
                     AVEYKIPVITASQLNREAARTVDEARTNDRFDKMMNGVGRANIGESSLIDENLDATIL
                     IIPCEKDGVKYLGIKITKHRYRVDIDAGATRFYQPFVQGNTIKLVEDVNCFQPAAKYS
                     LVYDENASIFTNDNNRFAKNAMLESEPIADLDEFEGFISDVPKMRVVIERVTS*"
                     /db_xref="UniRef100_K1TGQ3"
                     /db_xref="K1TGQ3_9ZZZZ"
     gene            182940..183140
                     /locus_tag="js4906-24-5_S20_scaffold_1_prodigal-single_172"
     CDS             182940..183140
                     /product="hypothetical protein"
                     /codon_start=1
                     /transl_table=11
                     /translation="MIEIKLKNIKCPICNKHSFLKIIYDETNKLYSFKCDKCGLESVP
                     KFTDSINLFKNFEKLKWNRRNK*"
     gene            183164..184729
                     /locus_tag="js4906-24-5_S20_scaffold_1_prodigal-single_173"
     CDS             183164..184729
                     /product="Putative uncharacterized protein n=1 Tax
                     =Ruminococcus torques L2-14 RepID=D4M1S4_9FIRM"
                     /codon_start=1
                     /transl_table=11
                     /translation="MTDIMKLMDKETLNEVTTTANGATTYASTGEYLLDLNYNIPSLR
                     NNPYKFENTFTKAYSEDKNLAIRWLLYLRDIKNGTGERNSFRVLFVDFAMKYPKVALE
                     IIEKCNIQNDFGRWDDLIYIWYALKDTSEEITDCIKFIITKQLNEDIKKCAKATSLDE
                     DCHISLLGKWMPSINTSSKKTKLIANWIANEFKLSSKQYRKMLSILRKHSKVVEVDTS
                     ANNWEEIEYERVPSYANLKYKDAFLRHDTERRKDYLSKLKEGKTTINAGTLFMYDIIH
                     KYREHCDMCHGFNVTKDDSLEQLWKNLPTPAKLSNTLVVRDGSYSMVDRISGSSSLTS
                     MDIGDSICIFLSQFNTGEFKNKFITFSSKPKIVDLTTSTDHLCAKLKILGEYDDCSNT
                     NIEKVFNLILNTATKNKIAQEDMPERIVIVSDMQFDYACGSAPDQSLFEYLIEKYEKH
                     GYKMPKLIFWNTSIYADQNVPLRTNENGVTLLSGFSSSMVNMVVNDELDPFKALIKIL
                     KNKKYDCVDSIKF*"
                     /db_xref="UniRef100_D4M1S4"
                     /db_xref="rto:RTO_04180"
                     /db_xref="D4M1S4_9FIRM"
     gene            complement(184789..185235)
                     /locus_tag="js4906-24-5_S20_scaffold_1_prodigal-single_174"
     CDS             complement(184789..185235)
                     /product="hypothetical protein"
                     /codon_start=1
                     /transl_table=11
                     /translation="MATTVIVDGSTNPMYSHTLDEFKAAYNNRSVVPIYESFCYQEQS
                     GGIKYVVKDVLDDYMYELKKLAINIELTNDELVKYNYKPKLLSADIYGLTDFYYLILL
                     LNGICNVKEFHNINPLKLIPADTLGNYLSSILTNESKNIKRFNSYH*"
     gene            complement(185213..185581)
                     /locus_tag="js4906-24-5_S20_scaffold_1_prodigal-single_175"
     CDS             complement(185213..185581)
                     /product="hypothetical protein"
                     /codon_start=1
                     /transl_table=11
                     /translation="MINSPNVQDTEIAILLTTCNKYEPGEQVFRMQSLTGLKDNTNNI
                     NRISLSKTNILNKNTGNLPLGDVGIASAIKLKVPVEVSRRYPLKFIPPGTRFIVSFTS
                     SDITKPVIIGGEFYGNDSNS*"
     gene            185659..186333
                     /locus_tag="js4906-24-5_S20_scaffold_1_prodigal-single_176"
     CDS             185659..186333
                     /product="hypothetical protein"
                     /codon_start=1
                     /transl_table=11
                     /translation="MKFSDKIKMQYEEMKLKNSIKFSNMIIRDLQLGITPEGFIYAPG
                     ILDPITKSPESFTYNGYRYVEFTERGIAITEENPEIRLFDPYNNMALMLYCLQWYLVN
                     IKEIDINNDFLNMFITNNKMNCIGHSEIRLFRDADMNKYIDIPSFNQTMLSITGHDYI
                     RDCLKYYDMIMIFDNSLPYDFYSEEIKSIDMVPFDVFYNKEMSIHEEELSKKNHIKLR
                     TVIKRL*"
     gene            186343..187551
                     /locus_tag="js4906-24-5_S20_scaffold_1_prodigal-single_177"
     CDS             186343..187551
                     /product="Uncharacterized protein n=1 Tax=Bacillus cereus
                     BAG1X2-2 RepID=R8F7Z7_BACCE"
                     /codon_start=1
                     /transl_table=11
                     /translation="MILFNDEQEKLISEAINWYNNSSEQVFQISGSAGTGKTTVLKEI
                     INRLKLAQEEVAPMAYTGAAAIVLRTKGFYNSKTIHSWFYKAIEVPDLDRYNAYLDRY
                     ETKTIFVPKEIPEGIRLVCIDEAGTVPMKMRNVILDSHKKIIALGDLNQLPPVSDSPA
                     FLYSGDIHTLTKIMRQNEGSGIVYLANEILKGHAIKEGNYGNATVITPNDITDDMIKE
                     SDIILCGLNKTRTIYNDRCRELNGIDPKQKLPSHGEKIICRKNNWEYEVDGISMANGL
                     CGEVVNYPSLHSLVSKGNGFKIDFKPTMFDMEFVDVLCSYNFFNANKDKKDLIRQSPS
                     YRRKHGIIGNLFELGYAITTHLSQGSQYRKGIYIAEYMRRDITKNLDYVGITRFSDNC
                     IFVLRKNKFF*"
                     /db_xref="UniRef100_R8F7Z7"
                     /db_xref="R8F7Z7_BACCE"
                     /db_xref="bamy:V529_20730"
     gene            187626..188099
                     /locus_tag="js4906-24-5_S20_scaffold_1_prodigal-single_178"
     CDS             187626..188099
                     /product="hypothetical protein"
                     /codon_start=1
                     /transl_table=11
                     /translation="MLVASKMRSVISRANSSVESNTEMNYLVLHVTEDDSGNPVNTWE
                     LIKGRQAVVDAIYDILKENGYYNFFKSNILSEKVNMNKSISVYTFIRRFLESEDITLE
                     NWGIENLDDFNDYIFGEDKYQDDMSYQGIDSMEDLDKFFIADIQHKNFFQLKNEE*"
     gene            188105..188593
                     /locus_tag="js4906-24-5_S20_scaffold_1_prodigal-single_179"
     CDS             188105..188593
                     /product="hypothetical protein"
                     /codon_start=1
                     /transl_table=11
                     /translation="MHRDNIKKPSKKKQGSRFFDKYLIGYPQNYLFTVSDPKSVRTLK
                     KDIIHLLMKDIAKGTVNYEKTAQYFTKAFVYMMYNAVLQEYNRRIMYSEVFKDYINRH
                     GSQDQLVVQETDELIRSRSVYDYLYRDIELFYQSSEFGTPDFNILKSIPSKIKFGDVY
                     LI*"
     gene            188681..189163
                     /locus_tag="js4906-24-5_S20_scaffold_1_prodigal-single_180"
     CDS             188681..189163
                     /product="hypothetical protein"
                     /codon_start=1
                     /transl_table=11
                     /translation="MEKETVIHIRDLFKSIKLVSSEDKKEYSINIILKLDNDAWVDER
                     NQELFWDDENGICYYFHFNQLRNTVPSMIGRSKVNVPACISAFDYGEIQEIKMCLNEE
                     AIRKLLDNFSSFKAYNYHDGEKKELDDRLKALIINNYINNTNASRDSNYNDRQQYPYK
                     *"
     gene            189275..190249
                     /locus_tag="js4906-24-5_S20_scaffold_1_prodigal-single_181"
     CDS             189275..190249
                     /product="hypothetical protein"
                     /codon_start=1
                     /transl_table=11
                     /translation="MNQFNNGFNPAFGAINNPMQPMQQPVMEMNNLLNDEQIARLRQK
                     GGQPSSYFFKAPTDEENLRAICTHKQKGQITAHPIGDGRFKCDICGEEFTLVDPEETQ
                     AVDTACEKVNDVLQSIKTYYGQATPELAGVYPVINIIKQLPHMFRVAGNYMKSAMPQG
                     NEFYGNNYYAPSSTYMNLTAGAGIPGFDNGGYGYNMGGYQAQPYYNQGFQQPTPVMNP
                     QMQQAQPMYPQGGMQGIPGMTQAPAYGYPQPTQAQGQIQYQQPPVQSFQQQGYNPAVQ
                     QAAPAYSAAANPIGSGVAVQPTTAPAANNGPTNTTNVNVGTQPVKFEA*"
     gene            190417..192606
                     /locus_tag="js4906-24-5_S20_scaffold_1_prodigal-single_182"
     CDS             190417..192606
                     /product="DNA gyrase subunit B {ECO:0000256|HAMAP-Rule
                     :MF_01898, ECO:0000256|RuleBase:RU003363}; EC=5.99.1.3
                     {ECO:0000256|HAMAP-Rule:MF_01898,
                     ECO:0000256|RuleBase:RU003363};;  TaxID=1234409
                     species="Bacteria; Firmicutes; Bacilli; Lactobacillales;
                     Enterococcaceae; Catellicoccus.;" source="Catellicoccus
                     marimammalium M35/04/3.;""
                     /codon_start=1
                     /transl_table=11
                     /translation="LSIDFKKAINEYGNEIKTLSNFSDAVRRTPTQFIGYLGNRGHIN
                     MIREILQNSMDEVEKQESPATEIWITYNEDSKEFTCVDNGRGLPFKDMIRIFSSEHTS
                     SNYEKKKGEFSSGRHGVGSKATNALSSVFIGVSYLCAQYSPTGKPEGRYIEFREGKPI
                     LKEPKKCPNTDNWQGTRVSFIPDTTIMGTITTSCEDVNALISTLLPLMKIGAVINFHG
                     IRSGKNVFNERYVNEIGISTFLMKDKYQALIPPITFSGGNDRMKADITFTYDANGIDE
                     QEVVYSFANMCPTISADSAHSQAFIDALCTYFRNYMNKIFLNKKTNLTIINNDIKAGL
                     KAAVAIMHIEPMFSGQAKEIFSNTDSIPFIKELVTVSLDQWCKSHSNELQRLCNFFKS
                     VGNLRLKTNKEKIVMLKSNVSTLTGLPSKYQKPSGRTNLELILVEGDSAMSTCREACD
                     PTKQGLMPLRGKVKNAMTCSKADFFKNEECKAIYTILDCGEGRRCDPNKCKFDKIIFL
                     GDADVDGLHIRSLLLKMFLIYYRPLVEAGRVYAAVPPLYSIKNKNGSLTYFTDKREYV
                     QYVYRRFIKYNTVKSSTGKKMSDTQVVDLLCNNINYLIDMSIISQNYAIEPNLLELVY
                     SMILNGYKYNQIKKVVAKVNKYIQVDNKNNILVLDGLVGDEIQMAVFNQNMLKDCHER
                     ISKYIVNSDINGYILNDQKVSLYQLMKAFDSFTPPNVQRYKGLVNEA*"
                     /db_xref="K8ZAX4_9ENTE"
                     /db_xref="UniRef100_K8ZAX4"
                     /db_xref="dfe:Dfer_4986"
                     /db_xref="5.99.1.3"
     gene            193206..193745
                     /locus_tag="js4906-24-5_S20_scaffold_1_prodigal-single_183"
     CDS             193206..193745
                     /product="hypothetical protein"
                     /codon_start=1
                     /transl_table=11
                     /translation="MIGNKSKYTFKQIQFLIASARSKASSVFWIMNKFGISKDLAAFL
                     IGVNNHSVSSYHSLHQPSMIIDECIKLGATYIELKKLNIFPKKELKSAFSKVSDIPSD
                     LQEEGEQIMDQEKVQEVMKEKDGVTTENGFKIKDFIEGINGDSKKITKEDAVIVSTLL
                     TDIFERRVSIEKLKEFLTR*"
     gene            193759..194598
                     /locus_tag="js4906-24-5_S20_scaffold_1_prodigal-single_184"
     CDS             193759..194598
                     /product="hypothetical protein"
                     /codon_start=1
                     /transl_table=11
                     /translation="MKVSFNVFNQPNSIQSVEEELDLFRTTMRTGIWAIARTRPGLDF
                     TMASQLNYVIEKLGKIGVDDTKLVYYGIQFMLDRIVNGDIDIITNTQKKTLPINTADM
                     MTRLTTGSSWIYYDTNANVLLASLGKLFRINNSVANDHDELLGFIILMAYVLNESDEF
                     IDYVSSHKLVEASSDLNIYWALRYNKLKKTEVVNGTSFEKAFTLYLLGKQLPSLGKFK
                     EEYTKAKHNYISISSVLKNWRRKNKKLLSCYVSDDEKQYLEYMLLSNSVDYKKLKEFI
                     YNK*"
     gene            194610..196235
                     /locus_tag="js4906-24-5_S20_scaffold_1_prodigal-single_185"
     CDS             194610..196235
                     /product="hypothetical protein"
                     /codon_start=1
                     /transl_table=11
                     /translation="MSKELFEKVTKEVYIVPVFVSVHDAICKEANLDIKPLVENIEKF
                     SDVIYNLDEANTRELVSGFIRVYDVQAAAQGRLGILRGIIHKYIEKSIMDFKKKENRF
                     FKPATNDIRDIFSVDDVKEIFKISKVYYNGDIKNLIKQNLPQLVDEYLAKEISGVYVF
                     TRAGVQLLLNDAAKNMGGVTFHNTAPNITLAVSTKAEQPAIRFDKEEDNDVNSYYLKS
                     SSMNRDLENFIINDINPYVGGHKTVSTPVHKVDDYRRVLLNLIWYFPLYMGIDYFFNE
                     NVNDSVVCATQTKNLLIFNPVGLKRLLKTYYALFYRKDATFSLKDFIEGVKDMGYLPD
                     KHTLCHNGKEVKDVLVFDKNIIAKYIFDNRLIDLIPSYERYIDWWKHDINSNAFNAVG
                     ASNGFIDLARKYNLINREFVPVDNSSAVIKIDYPTHANSIPAEEEEEVVEPEVEEVVK
                     EEPKPVAIPTPSTDFDKVVYDARKAIFLSDIVNWVVDNSDTDEDEKNRVSEVFKSIRK
                     YNPECQLYKNATDLNSTIRGFDGIYNPVVFPKH*"
     gene            196466..197506
                     /locus_tag="js4906-24-5_S20_scaffold_1_prodigal-single_186"
     CDS             196466..197506
                     /product="Uncharacterized protein n=1 Tax=Coprococcus sp.
                     HPP0074 RepID=S2YAA6_9FIRM"
                     /codon_start=1
                     /transl_table=11
                     /translation="MAIVIKAEKDRYFKSHDSALEFGIFKEYQEGSTKPLVLIHHVDA
                     DGIFSAQIVIKAIKEFIGNTKISITCVPYNYERQFDFSSYIKKGSNVIVVDLSLKMND
                     IKAILKNANSAFIIDHHLTTLREIDSNYKFYKNKIYDRSLGMYICIKNAGVGLCYNIF
                     KDCVNSYGATFADSVNEKAIGLIDRYDRFGFLSIKDREDCLSIYNFTLRSNQLYIGSD
                     MVTELLCNRDYLDKALKFGKEFYDESVIVNEIRYRAFAKPTTFSFNGNVYNCCYMYGS
                     GNSAVFGNHINDFDFVSLIRKNKDSDGYTVSFYTAKENVDVSEIARSYGGGGHKKAAG
                     SPVKYNIYEEGK*"
                     /db_xref="UniRef100_S2YAA6"
                     /db_xref="S2YAA6_9FIRM"
     gene            197513..200191
                     /locus_tag="js4906-24-5_S20_scaffold_1_prodigal-single_187"
     CDS             197513..200191
                     /product="anaerobic ribonucleoside-triphosphate reductase 
                     (EC:1.17.4.2)"
                     /codon_start=1
                     /transl_table=11
                     /translation="MAIKKIEKRDGSIVDFNKDKITNAILKAMKSVDMVDEKEASNVT
                     TQVVKEVNKANKSIPGVEDIQDIVEEKLMKKLPKVAKEYITYRNQRNIIRNRKSATMI
                     NIKKILNCSNVQNSNANIDEYSFGGRKNESANLIQKEIALNDLIDPEITEAYNEGRLY
                     IHDLSEYTIGEHNCLFADIPRLLANGFEARNGDVRPASCFSTACQLLAVIFQIQSQCQ
                     FGGVADNAIDRHLAPYVRKSFIKHYKNGLHWFGNPGDWDTFTANHEFNIETASISAEW
                     NIFKAFNRMAYMFAMESLEKEGLQSTQALYHNLNTLESRAGSQVPFTSINFGLDTSFE
                     GRKVTEWCLKASIDGIGKNHSTSIFPISIFVNKKEVNDRAYTPNYDLKKLAIKSLTKR
                     IYPNFANGDWISNKADLHPIKFINKEYEAADSNDEVMIRADFDYMDKLKKKTVEEHTT
                     LGAFIKKVIACNNADVIANHKEVTIKFVNHKDRFLIKDSNCSNNDYNRRENDHYTRLY
                     YIHYTINDFGNIEKIYITTESAGYDIHKKHITDYSDLAVIHVSYPNPKWNYNPDTEMA
                     TMGCRTLIGNDVNGMGYNKLGRGNVTPVTINLPYIGIEHGICLGERDTPDEEGFFKEL
                     NHMLDLATKELLDRYKYICSQSIKAGSFMYNNGTIADSDKALFFGVKESMKHGSQALG
                     YIGLANACYAMYGKYFHQDKKVMEFAKKVIKTIYDRAKENTEKYHLNFSAYSSPAEST
                     CFTLASKLQKKFGKIKNVCDRDYLTNSCHVPVYENISIRDKIDAESNFTWMSTGGCIT
                     YTELNSGVINNPRAVEKIINYAMNNERIPYFAINFPIDTCNHCGFSGEIEEHCPACGS
                     DDIKRLRRVTGYITTDYRKFNKGKISETNDRVKHTL*"
                     /db_xref="gym:GYMC10_1586"
                     /db_xref="UniRef100_H1CC45"
                     /db_xref="H1CC45_9FIRM"
                     /db_xref="1.17.4.2"
     gene            200215..200733
                     /locus_tag="js4906-24-5_S20_scaffold_1_prodigal-single_188"
     CDS             200215..200733
                     /product="Anaerobic ribonucleoside-triphosphate
                     reductase-activating protein
                     {ECO:0000256|PIRNR:PIRNR000368}; EC=1.97.1.-
                     {ECO:0000256|PIRNR:PIRNR000368};;  TaxID=159743
                     species="Bacteria; Firmicutes; Bacilli; Bacillales;
                     Paenibacillaceae; Paenibacillus.;" source="Paenibacillus
                     terrae.;""
                     /codon_start=1
                     /transl_table=11
                     /translation="MRLAGIEDNSIVDGPGIRMAIFISGCNHRCKHCHNPQTWNFKYG
                     KVFDEGKQLEILDQIESNDLLDGITLTGGDPFYSSKELIPFVKEFKSRFPDKDIWAYT
                     GFTWEDLIKDSSRKELASLCDVVVDGPFLMERKDYSQSFRGSFNQRFIDVKTSLEKGE
                     VVEIEQDNYYDE*"
                     /db_xref="A0A0D7X8V3_9BACL"
                     /db_xref="UniRef100_UPI00026C63BC"
                     /db_xref="pta:HPL003_05385"
                     /db_xref="UPI00026C63BC"
                     /db_xref="1.97.1.-"
     gene            200745..201296
                     /locus_tag="js4906-24-5_S20_scaffold_1_prodigal-single_189"
     CDS             200745..201296
                     /product="DUTP diphosphatase {ECO:0000313|EMBL:EDS73839.1}
                     ; EC=3.6.1.23 {ECO:0000313|EMBL:EDS73839.1};; 
                     TaxID=428126 species="Bacteria; Firmicutes;
                     Erysipelotrichia; Erysipelotrichales; Erysipelotrichaceae;
                     Erysipelatoclostridium.;" source="[Clostridium] spiroforme
                     DSM 1552.;""
                     /codon_start=1
                     /transl_table=11
                     /translation="MRFEKVSKETFIKDCKKWLSTLIIYDYIKDDSLKVQDDKLMDYF
                     EQAYENISVPVRSTSGSAGYDFKNPFTTLTFTDRVFIPTGIRIFLDKDKILQISPRSS
                     ASKKGLGMMLANTIGIIDSDYVNADNEGDIIIALKNLDIVDSSLIIDKNEKIAQGIIL
                     PFYTVDDDTSNGIRTGGFGSTGK*"
                     /db_xref="B1C595_9FIRM"
                     /db_xref="UniRef100_B1C595"
                     /db_xref="med:MELS_2025"
                     /db_xref="3.6.1.23"
     gene            201477..201752
                     /locus_tag="js4906-24-5_S20_scaffold_1_prodigal-single_190"
     CDS             201477..201752
                     /product="hypothetical protein"
                     /codon_start=1
                     /transl_table=11
                     /translation="MNNHLKKLVRFVYNDKDECYHFIDEYIINPSKENMKSIKDSFIR
                     MNKSFNNDFAYSILNVTDKPCQEIYTGMRICDRAKRKQYNLNPSLLC*"
     gene            202094..202354
                     /locus_tag="js4906-24-5_S20_scaffold_1_prodigal-single_191"
     CDS             202094..202354
                     /product="hypothetical protein"
                     /codon_start=1
                     /transl_table=11
                     /translation="MLNNIIFEQDCDKRLAEFKYNAKEKYYKLVKSFKINSKLLSMDQ
                     IRKIFIDKNKNSNNDYAFMVLDVNATPADIISMPCRICDYKQ*"
     gene            202501..204900
                     /locus_tag="js4906-24-5_S20_scaffold_1_prodigal-single_192"
     CDS             202501..204900
                     /product="DNA gyrase subunit A (EC:5.99.1.3)"
                     /codon_start=1
                     /transl_table=11
                     /translation="MSEKIIEENIVKQTNEDLTAYAVYVARKRMLPACEDGLKPVQRK
                     IIFALYNDFPQTAKGKTVKTASVTGKVIEKYHPHGDTSVAMAIKPMANWFESYVPLIN
                     PQGSFGNIWGDGPAAPRYTEVALSKYAVDCVIGDMKETYASTDWEDNYDGNYKEPMFL
                     PATIPNLLINGTFGIAVGLKTEIPKFNINEVIDATLHLIDHPNSDVILIPDDPQGSDI
                     IDTDWVTMSKTGKGKFKTRAKIEIGEFHHRPALFINTLPSMVFFESIRDKIEKLKEAN
                     QLPQVVDILNNSKIPDLKSKNPEQVFQVIISLKKGADPNFVKQVLYATTSLEKTTSLN
                     FEVLYKNMPVSWNYKQYLLNFINFRRERKGRLFSNKLKECRTRMDVLDLYIRVIESGK
                     IDEIVQKIRKQKSSDESELIEFIMRTVKGVKPNQAKFLLNTNIKRLSLGYLNSYRAEH
                     QQLQEDINRYYDYCLHVEKIDSIIKQELIDAKKKYGCPRRSRIISINEAENIPEGTFK
                     VVLTEKGFIKKMDMNDKSSIKNDKIDFSIVVDNKDSILLFSRLAKVYKLPVHKIPFSK
                     PGSNGLDLRMVVKKYVGEGISTLIPESGIQNIKSIFEKDGIECDIFILTKDGLFKRMD
                     ISEVMNVTVSGLMYAKLNEGDYITDIILMNPMNELIIYSKNKVLRMSGMEAPLLNRST
                     KGNVAMRSKYPIDGFTCITPDSKYVVAITNSGRVNKVPLNIIPLSSRGKSGNSVIKLG
                     KNDGIYNILVCKDNDSFNIITNRGSKIININELKDSSSISTGDKLIDSSGIVSIIPVT
                     E*"
                     /db_xref="hor:Hore_11750"
                     /db_xref="B8CXA6_HALOH"
                     /db_xref="UniRef100_B8CXA6"
                     /db_xref="5.99.1.3"
     gene            205235..205639
                     /locus_tag="js4906-24-5_S20_scaffold_1_prodigal-single_193"
     CDS             205235..205639
                     /product="hypothetical protein"
                     /codon_start=1
                     /transl_table=11
                     /translation="MESKTCVEKNGEKYFDIINDYLNGISTKHAKIVIKHDAGNKLIR
                     IYDGYDNDDTTKKSFFAKSDTFHIIEWKNYGFVDESSDHNAYIKFTTHYRTKEGTGTA
                     EKSTVCVMPYDCAKALFTHAERIACLTSIIKK*"
     gene            205799..206158
                     /locus_tag="js4906-24-5_S20_scaffold_1_prodigal-single_194"
     CDS             205799..206158
                     /product="hypothetical protein"
                     /codon_start=1
                     /transl_table=11
                     /translation="MNKIVASNRTALSEADSQSILDLFKNFIGSLSDEATLYVTDESC
                     NKQYIIVSDWMQSYCIQWIGNDYKFTGQDMLYCKHTTVSNGVKVTKEKNVALHRNHVH
                     ELFSYAREISGVRAVLY*"
     gene            206258..206551
                     /locus_tag="js4906-24-5_S20_scaffold_1_prodigal-single_195"
     CDS             206258..206551
                     /product="hypothetical protein"
                     /codon_start=1
                     /transl_table=11
                     /translation="MINNSKIILIRNFILSEMKKMSSRVRIVDAEIEVESKKKNSSAS
                     DFRFKVLQSNTKSTLMRIVYSAYDANGKYIVRSSEEELPTEEVNELFYAIARH*"
     gene            206646..207824
                     /locus_tag="js4906-24-5_S20_scaffold_1_prodigal-single_196"
     CDS             206646..207824
                     /product="hypothetical protein"
                     /codon_start=1
                     /transl_table=11
                     /translation="MANKSSIKDNVYTKIESILPKRLSQYKTCLSTFITDRHEELFKT
                     APLDRLYYRESDITKMFEAVNIEKKVVKDAISNTYYGPQANFNPRAAKDELTVLMLTI
                     IRYFLLKKDNKSLDISMIYLAFSGKFYPSIHYMSFPKVVPQDFVMEYVINNMLNNKFV
                     LKSKGNLFAAIMSICQTWVKTYEKRFISYSDEDVVYLIGQLHSRIRSFMINIAKAYYK
                     AYENKDFIVYNSDNEDPKNNGGDYHLASSDSFKAEKVIQRTMSFIVASGADYKLCKLS
                     SNTTVKTEELKSIIESILNDKNNMILVRKAISILVYTYFEQSKDKNVLTMNFITYSIT
                     PKPNTKDEHVLELKSIIDNWLNTGSVLYRKRKHRLATRNNYNKALLMYLAMSIYQANK
                     *"
     gene            207954..208400
                     /locus_tag="js4906-24-5_S20_scaffold_1_prodigal-single_197"
     CDS             207954..208400
                     /product="hypothetical protein"
                     /codon_start=1
                     /transl_table=11
                     /translation="MEREYSPKEIANLISASQTTVRSKIVNGDLKAHKKGRKYVIKES
                     DLRIFLINFPLYTDIDWCCDNDKFTLMRLIICDPDNSLIPALKEHCKLTIGVPCGAGH
                     DTYLRLAEKYHHLDHTNHIIGKNGIRKLVPKYTYFDFVKEKGEKVL*"
     gene            208397..208765
                     /locus_tag="js4906-24-5_S20_scaffold_1_prodigal-single_198"
     CDS             208397..208765
                     /product="hypothetical protein"
                     /codon_start=1
                     /transl_table=11
                     /translation="MKNYTVKEASRILGVSEITVKRHIKNGGLRAYKEKNKLFITEGD
                     FNTFLETHPRYSRKVQHHHSAQDAVVDVITANEVFNVYVEYLKKLMTLPKEDVNSILP
                     ILENHRLLLDMSIDRLKKGE*"
     gene            208799..209017
                     /locus_tag="js4906-24-5_S20_scaffold_1_prodigal-single_199"
     CDS             208799..209017
                     /product="hypothetical protein"
                     /codon_start=1
                     /transl_table=11
                     /translation="MAKSVEEIPMLKRKNLLMTKMSTRCAIDALNSILAQIEADDGSF
                     IDLKDLPSAVTNVVMGVAALNTMNGHDA*"
     gene            complement(209177..210271)
                     /locus_tag="js4906-24-5_S20_scaffold_1_prodigal-single_200"
     CDS             complement(209177..210271)
                     /product="hypothetical protein"
                     /codon_start=1
                     /transl_table=11
                     /translation="MKTYNEAYVFKKPRTLLTIENEIRKIKIKWEDKIDPKTGSTINK
                     EDKPKLIKDLKSLCKITYRELVKEFNFGKKFDFLVEIDNIVNAWSSDFTYKNIELSNY
                     KNIIEISPDKRMRFKNRDICNATVTFTTAIIFNKEMKADYLVAIMLHEIGHIFSFLFF
                     KLNAELNLLQNILFNKLTDKELVEKYNNLNKKEQRKTDSKANALGMYFFDNMDSQEGE
                     KFADHFAAYYGYGYELAQGLALFFKINGYMKPEGVLNTLTFDLNLVLTDLLVNNYPNT
                     FNRLNYILNAMKRELKYNKSLTKKQKQELLEKINNINKLNAELYNTKHSRTPYGLLRN
                     VIYSNKVGQTKDLDNRYNQLLDDYVDKKLF*"
     gene            210507..211274
                     /locus_tag="js4906-24-5_S20_scaffold_1_prodigal-single_201"
     CDS             210507..211274
                     /product="G203 protein n=1 Tax=Yersinia phage phiR1-37
                     RepID=G4KKE1_9CAUD"
                     /codon_start=1
                     /transl_table=11
                     /translation="MEAVLESQQNIKKARKEVENLIYKIMDILDPSNANSSWYKKKFA
                     SMSDKQFYEYFKQEFPLKFQMKLFDIEPKMYQIEKAAKTLNVPLMEKVYLPFIYTSND
                     GKPVKTNYEALVVYAPLKKMKQFLAKKNSMSINTDERNMKSGRLINKDKNGNTSDREM
                     ECLAVMGLSNTMRELATYRADTVKAKDEFYSTIAEKNMVSLNDVEVSKTDSTARNTLN
                     VYLLGAGVMSNLITIKDSYMLPYTSDIRNNNKVRRES*"
                     /db_xref="UniRef100_G4KKE1"
                     /db_xref="G4KKE1_9CAUD"
     gene            211366..211500
                     /locus_tag="js4906-24-5_S20_scaffold_1_prodigal-single_202"
     CDS             211366..211500
                     /product="hypothetical protein"
                     /codon_start=1
                     /transl_table=11
                     /translation="MNENDEKISVITEVGDLGIGVDELNEKDQEAYRKSKKEEKNDNK
                     *"
     gene            211619..212386
                     /locus_tag="js4906-24-5_S20_scaffold_1_prodigal-single_203"
                     /gene="lytB"
     CDS             211619..212386
                     /gene="lytB"
                     /product="lytB; endo-beta-N-acetylglucosaminidase LytB (EC
                     :3.2.1.96)"
                     /codon_start=1
                     /transl_table=11
                     /translation="MQNLTNVSKKKLILERLITVFLVVAFIIINFLLWGKVSIIDTRV
                     TNIEDQLSEDNTANQKVYNILVEIQKQQQRIEERQKQQDETMKKTLEEHATNISYIKS
                     TGYDVNSDLSNSNMKITSKDMNKIIDYWIMHMGIQSQFKNKGDAFIKASKASGLNPIY
                     ILAHAAIESGWGTSYMARNRHNYFGINCVDANPNAGYVMGNDIDAGIINGAVWISNNF
                     YKNGYTTLQSMKNGNYATDPNWAYKISSVMNKSIQAL*"
                     /db_xref="smb:smi_0966"
                     /db_xref="UniRef100_R4JKF9"
                     /db_xref="R4JKF9_9CAUD"
                     /db_xref="3.2.1.96"
     gene            212403..212981
                     /locus_tag="js4906-24-5_S20_scaffold_1_prodigal-single_204"
     CDS             212403..212981
                     /product="hypothetical protein"
                     /codon_start=1
                     /transl_table=11
                     /translation="MGKTKVVTLDWYLRHKVDGVPITMVWKYYDAISIAKEICHYNYK
                     KYKRFGKYNNSYYLCTEKLFIIMYIVYGCYLAAFDRSLFVCDFCKRSENDDSLYISSY
                     DVLDYYETNYDVRKFYEKDHSYDKYAISKSDKKFIHKIVEIFNDRGPVYCRAFIELYK
                     LKDPNGIYEDDFVRNAFIEFINKYTIRIKVKD*"
     gene            213032..214213
                     /locus_tag="js4906-24-5_S20_scaffold_1_prodigal-single_205"
     CDS             213032..214213
                     /product="hypothetical protein"
                     /codon_start=1
                     /transl_table=11
                     /translation="MMLNAKIIGIGAAGNKAAIELMNEIPELQNSIMLVNTTLKDIPM
                     EYREHAVELEGLYKGCAKERSVANNIMMENLKTNKFDYPYDDKDAMTIIVTSAEGGTG
                     SGACIMLAKYISSVYKTHIHFCIFTGFEDDVRGLKNTVDLFKELDPSYTVEAISNKKF
                     LDEAYGNRLKAEELANKKFCENIKILLGGTITESKQNIDESDLLKLVNTPGFMVIESA
                     NLNKIKNVDDYNKRLISATDDSKSLTTEPTCKRFGTILDISDKESYFVDYSNKVLKDR
                     YGVPYESFSHIQNVHEDNTIQFIISGLKMPVEDIEEVYNDFINTRASVDVSKDEFFSK
                     NFSTEANEFDTLTKSEKEKNINSAKEDFFNSLGANPTVVESENGTFKKVKKIVVPSSE
                     F*"
     gene            214225..215049
                     /locus_tag="js4906-24-5_S20_scaffold_1_prodigal-single_206"
     CDS             214225..215049
                     /product="hypothetical protein"
                     /codon_start=1
                     /transl_table=11
                     /translation="MEMNSEESIMSALYAKIATHDDYEMYDYVNTNYKAILYALYSKK
                     SKYHNLITNSYLLSILNQVFNGTISIDPVYKTYLDSILYYIIVNTKTTDYVRKLAFMV
                     GESANKQVVKQLESLEAFDSEMCIFLAITLYSSLNDKDRIRKFNFTIATYTKTVSVEN
                     IIRIYAIFFSKNFSVLFVNSMFDTTIKDAIEKEEKWVTDTLKENDKNMDTALMIILNS
                     LEFASAKSCLQSFYNEYANRSYNSDLIRFGFTNCDAKYQNIHNVLNAFASEGTMIP*"
     gene            215169..216401
                     /locus_tag="js4906-24-5_S20_scaffold_1_prodigal-single_207"
     CDS             215169..216401
                     /product="hypothetical protein"
                     /codon_start=1
                     /transl_table=11
                     /translation="MTLLSDMFRQEVSKSKDMSMSVEATTDVGYPTGFANFDFMNGYI
                     QTVNNEAKNLHEEYYSLGIANGSFVMVIGRSGCGKSTFCEQIAANIIRPFKSSCIFED
                     STESLSATWQRREMLTGYYGDELKQRYIIRDKGITAENFYERIKMIHDMKLANRDDFI
                     YDTGKLDSFGNPIMMFEPTVYILDSVALLMPKNVLEQDELGGTMSTTAGAKVVTQVFR
                     GIIQMLKAANIILIAVNHILDDVSITGRPKKPSLAYLKVGETLPKGKTIIYLANTIIR
                     LDDVTKLKGDEKYKVWGSLVEATLVKSRSARSNQKTTLLFNHDTGFDPILSSLIFMQN
                     TDRIHGAGIGLYLDDHKDMKFSMGNFKEKMQNNEEFFNTFTAAYIEELKKIPEANVNP
                     TTIANNKINEKVMNLLNV*"
     gene            216466..218871
                     /locus_tag="js4906-24-5_S20_scaffold_1_prodigal-single_208"
     CDS             216466..218871
                     /product="DNA-directed RNA polymerase beta subunit
                     ,C-terminus n=1 Tax=Yersinia phage phiR1-37
                     RepID=G4KKJ9_9CAUD"
                     /codon_start=1
                     /transl_table=11
                     /translation="MANNLDLNSTANEIEKNLPSREYTLGKGLLQPFNDTNSGSRKIM
                     QGIQKEQSIQLCKAETPIIMTGYENKFAYLSSNYVKTDAQYKLIDKIYKYANKYYALL
                     YDIEHKMLHCVERVTYEYRTEIYGININNDGLDSFNKGDTIPKGTTLVKSDSFDEEDN
                     KTDGINLTTVYMALGLTTEDPIVISQSAANRFKSPLFNEIEIVINENDIPLNMYGDDT
                     YYKAFPNIGEKIKDSIVCAIRRERKDDEALYSQSKERLKQLMISDTTYISDGEIVDID
                     VYCNNPDKLEDMYYQQLKEYYDKNIEFCIKLYKAVDKFLDSHPGVKMTYDMQSVYRKC
                     RDTANGIPYIKDKVFNNIILRIITRENKVLRKGDKITDRYGGKGVISAILPDDQMPLF
                     YRNGNWYPVDAIYNSSTIINRLNPGQSFETELTWIGSKLLEAIGTYWYPAKHDDLMEG
                     MSYLNRSAVVDVAEQTVLKYLSLINMDYATDFHRIIMSTPIEVRVEDMDYLIESGNIP
                     VVITPMKNEMTLEILKNIYNTFPWIKEEYLYVNQKDSNGNIRKIRTNRPLVVGKKYIY
                     RLKQLAEEKFSAVSLASTNIRGENTKTKANKMHISPIAKTPVRIGGMEASELMQLPEC
                     QFTVEALMMLSTAPTARRMMKQLLIGDPFDRNIVLDENARSRNVEIANAYLKCLGLKL
                     EFKKVPKKLRVPILRRAISRVKPDSYRQVITKLPVKVTGEGYNKARAMLVDMYDNSTD
                     IKVLGNSEVSKEEKINNAINSLLKISNTDEQLIENVKLVKTFEKRRIPILRKVIKSVT
                     EKK*"
                     /db_xref="UniRef100_G4KKJ9"
                     /db_xref="G4KKJ9_9CAUD"
     gene            218872..221256
                     /locus_tag="js4906-24-5_S20_scaffold_1_prodigal-single_209"
     CDS             218872..221256
                     /product="NAD-dependent DNA-ligase n=1 Tax=Yersinia phage
                     phiR1-37 RepID=G4KKK5_9CAUD"
                     /codon_start=1
                     /transl_table=11
                     /translation="MKTINNDLSKRLYLIKDSLIEGSNIINGNDIVDMNNLAIEFINA
                     NEVSDTLKQDIYTTLVISNILYNNTTKEILPLEDGVYDLVVAKYNNLFNGEAPVGAPP
                     TKPITIASGNSFNPVSVTGNNRVVIAKIDKTNKQYISNIMNNNLPFSRMDYYRDTSDT
                     TEVSKITRNIPAKFPELVGTLHKCKFVSLRDAMAVGVQDDDFSVMVFDRDFLAPTFKT
                     AEQCAFNDHIPVEMIAELKYDGMSVEAEIENDTIISANSRGDTANNIATDLTEIFGGK
                     KFYRAKDYKKFFGGRETTRFGMKFEAIITYSDLAILADKYGITYKNPRVAVSGIISSK
                     NAKMFRDFITLVPIKTSGLQFNKVSNEINFMNAYYSSGVTMRYAMLHGDFYQILSQVQ
                     RFTNEAEYARPYMNFAYDGVVISYTHPALKTIFGRKNSIDLWSMAIKFNASSKNAYFL
                     GYTYTVGQDGRITPMAHFTPVEFFGTIHDKTTIHSFKRFNQLDLRKGDIVNITYMNDV
                     ICYLTKPENSYNTIRERTVPSIEFPSYCPYCGSPVVYSNTGDTAWCSNPNCSERVLNK
                     VVNMLKKLNIKDFGESYIRKLGVTNLTELLNLSRKDILDRIGSDVMTDKLLERMNEIK
                     TKNWYDYQIIGAIGFTSISASRWKLILTQIPLKTIVHGTPVGDTDSNLYNMIRCIKGI
                     GNVIARTIVDERKDLLVDLNTIEQMPNIIRSYGVKQDNGIQIRFSGVRDARLEEQLKN
                     AGYDCDSKKGVTNKTNILIVPYLGFTSSKVTKAMQHGIRIVPISDAESMLLNNN*"
                     /db_xref="UniRef100_G4KKK5"
                     /db_xref="G4KKK5_9CAUD"
                     /db_xref="cdg:CDBI1_19018"
     gene            221376..222041
                     /locus_tag="js4906-24-5_S20_scaffold_1_prodigal-single_210"
     CDS             221376..222041
                     /product="hypothetical protein"
                     /codon_start=1
                     /transl_table=11
                     /translation="MFAENSGFETRMVKVMRDMACEWDSFDSIPVTTSLFESITQYLK
                     SLKDGDKENHTLVLRNDFKDKDSAIIFSASLLKSEGKDGNAYALQFSFDPNDIPKDSK
                     ITDIVDEESFEYIDNAMNTNKHHAYNFNVQSGGAYNMFSVIRGMVITLKEFGRDALVS
                     SSDDHDIEFKDYFILTASVSDDGKVTLKFTPSELLKQIIKEDSGIEDKDKKVDEKPVA
                     FVA*"
     gene            222127..222771
                     /locus_tag="js4906-24-5_S20_scaffold_1_prodigal-single_211"
     CDS             222127..222771
                     /product="hypothetical protein"
                     /codon_start=1
                     /transl_table=11
                     /translation="MNLDFKKIVIDGKNMSVVSMDEFNRMYKNKSLDTDIAVEFNNDY
                     VLPYSKHIKATPCAIPGDLFVRGVLPTTEEDKEKYSTKRVVNFSSSSSFKDVLNNVYK
                     IKEEKNAGLTIVNDCLHLDIYEEDTPELRIIKQAINDKHIDPDSYKNKFPSSSDFNND
                     MRALKSSSNHSISFFKAKRILNSFDIDGEFIIRDKKDAVNPIGKEYSIKLTEEE*"
     gene            222773..224563
                     /locus_tag="js4906-24-5_S20_scaffold_1_prodigal-single_212"
     CDS             222773..224563
                     /product="hypothetical protein"
                     /codon_start=1
                     /transl_table=11
                     /translation="MSIKRFIHDYVQNHVDDFNDQLFLRSDEAIIDQLEKIIISIQTH
                     GLFTIRVKGFTVVDNYDDIQIILRKHYERVLKGSKKAADDNRFNYIDLQESKIKLLIV
                     HYETSYKNERENLDVIIEVPRVVNKFYFFLKGNYYSPMYQIVDASTYNNSSSKKNSKK
                     ATITLKTNFQPIRITRFEVPVGDTDGNKYSFTSFSCFAFNKSVPAIVYLFAKYGVVKA
                     LQNLGLSNYLFISPDNQSNEDICSFCSSKNDKIFINVDRYFMNNPIMQHAVVTLLNMI
                     TSSMNFNDLYNTDIWIERLGGGFVTQNKLQKGLTILKSFESTLDINIQEQIYLPWKYK
                     KDMFVLLQWLLCEFNNLKMKDTMNITTKKVRCAEYIAAIYAKKLTTNIHRLSNKGKKI
                     NLKEIERTINIKPDWLIVEITKSQLVGFRNIVNDMDAFLATKFTYKGISGVGDTNGSN
                     GSRSIPNQFRLLDISNMGILDPDASSPSDPGVNGSIIPFLKLNTNGYLSDNKEPITYE
                     QELKELCDEYKKIKGLREVIEFKHNVLDDNNVTTEDVDIANQTELVANHVTEALGGIM
                     ETNDQIIKKHLDSLTGLPIAKGSDILKYDE*"
     gene            224553..224798
                     /locus_tag="js4906-24-5_S20_scaffold_1_prodigal-single_213"
     CDS             224553..224798
                     /product="hypothetical protein"
                     /codon_start=1
                     /transl_table=11
                     /translation="MTNNIYYRVFIFSQTQHDKIIEIEKSRGTVEPRFGTVIVRGSPK
                     VYTAILVSRDNIRYPDSKVLIEGDVRNIKFTKGSLGI*"
     gene            224788..225102
                     /locus_tag="js4906-24-5_S20_scaffold_1_prodigal-single_214"
     CDS             224788..225102
                     /product="hypothetical protein"
                     /codon_start=1
                     /transl_table=11
                     /translation="LVFNMEQKLRKVITRVIQPGICPKCGSTMALLIAQYKACKISPR
                     GWIQAVLDKQSKYTCVCQNCGHTEDMKITVKGLLPIGFDEEEDNRPKLLSDKNNPISD
                     KF*"
     gene            225115..225678
                     /locus_tag="js4906-24-5_S20_scaffold_1_prodigal-single_215"
     CDS             225115..225678
                     /product="Bacterial surface protein 26-residue PARCEL
                     repeat (3 repeats) n=1 Tax=Firmicutes bacterium CAG:884
                     RepID=R5N868_9FIRM"
                     /codon_start=1
                     /transl_table=11
                     /translation="MSNSQIYVAKGKSPWYSSYWDNCHVINIDGHTSGKAIVTCDGNI
                     TSTKLMFAVCRDLTSIDLSSFDTSEVTTMGHMFEECWELTKLDLSNFNTSKVTDMRWM
                     FNNCCNLTTLDLSSFDTSKVKHMCAMFWGCISLTTIKGIIDMKSCEYCDNMFADCRKL
                     RDVKIKNPPSDFEKYSGLSKSQYTVVS*"
                     /db_xref="UniRef100_R5N868"
                     /db_xref="R6HD83_9FIRM"
                     /db_xref="pit:PIN17_A1914"
                     /db_xref="R5N868_9FIRM"
     gene            225707..227239
                     /locus_tag="js4906-24-5_S20_scaffold_1_prodigal-single_216"
     CDS             225707..227239
                     /product="Membrane associated lipoprotein n=1 Tax
                     =Phascolarctobacterium sp. CAG:266 RepID=R6HD83_9FIRM"
                     /codon_start=1
                     /transl_table=11
                     /translation="MYYKRVLMFLATGSAPWYSNIWADKSHVTDIWELKSGQANVTIE
                     DEITNMEHMFYHCSNLTSLDLFSHFNTTKVTNMGGMFNSCSSLTTLDLSAFNTSKVTN
                     MSWMFFNCHGLASLDLSNFDTSNVTSMENMFCDCTSLTTLDISNFDTSNVSDMCEMFK
                     NCYNLTTIKGIIDMKSCKLWYRDMFINCPKLKGVKIKNPPTDFHESWAGLSKSQYTIV
                     DDESDSLKRRNIMFKTTGIEPIDGIDAPINIYKVPGSSSEEVVAINYIPSSMQNDAPK
                     YDKATQEFDGEKDNKETISDFNKAVKELSNKLDEIVGKNTEESSPKEEVSKETKAEDH
                     KHTNEEKVQETINKQRPNSNKYNKMYYILTEFIYERDFIPAFLWFMEHAYNNVLIAHQ
                     HKRRSYKIYKEIVKGGNLIGKCNISESNNEHCYFVLDGSNRSLNDYNYNRQRKAAKLL
                     AKYIIASNTVPYVLNLKYYLENFGDPYSNYVPTGTASVMKRTFTEVYVKTLEKVCFGK
                     DF*"
                     /db_xref="UniRef100_R6HD83"
                     /db_xref="R6HD83_9FIRM"
                     /db_xref="ral:Rumal_3740"
     gene            227356..229614
                     /locus_tag="js4906-24-5_S20_scaffold_1_prodigal-single_217"
     CDS             227356..229614
                     /product="hypothetical protein"
                     /codon_start=1
                     /transl_table=11
                     /translation="MKPYSSQLVESLQNWKELGTDNIGRLSKALELYSNAIPVTESEY
                     LQQPKSLLEQMIVAIIATDNISFDKLKKCIYDNVTDEKAKEDLTKVSHDEIDLNRVRA
                     NHEIINKRFSIKSIFSMNVTNNTDINPIRILIGSEFPQLGMIEICKLLDTYSLSIQDK
                     FALMVEELAYDYNTYTCLEDKELVYIIPTVHSYLFSTYPPSHTTEDIVAKVLDSIAQR
                     VYNSVFIQKLNDIIGNNQISSRIKQSDVFDKIAEFEVSPSNTGDSACINKVVDLFSDI
                     ADSISNLQELSDMTKIVLPLYYQYFAVSNYSNNKDDMIRVLYTYIDTIYKKFADEFHN
                     GYIKKIYDMVDDFLAKASMIPQNSESYQVMIEAIKEIKEMLSKSIEYYDAKKVYNLKG
                     EPYDVNDNPTGIFTDYDNALLDDIEEACSIFQSNVLEESTISAFTDKELLIKADRDLL
                     DYIEESYEKYYPLIDKSKLLLSLNEAVKEIRKDTTTPDNVSKISNLKEIINKVKNYHD
                     ENQDSMKDDDETDERVLSANIIPIKDYNQDKMRTYTIDRIAKYYNEDTILANNIAKEA
                     MHEMKLSSYVTLGLDRLKKTASTLMDAQKTAWNNIDRFADTIEKINTEEDKREARMQV
                     VKNSFLPSMSRCIKSIIIAGGLSVLVHPFVGLLSLVVRFVNSKRAAKEERQAVADELE
                     VELEMIDRRIRDAEDSKDYKKERKLRLLKRKLITYLAKVAVNSKTKWNDEIMFKKDID
                     DAGSELGLRHDD*"
     gene            229607..231136
                     /locus_tag="js4906-24-5_S20_scaffold_1_prodigal-single_218"
     CDS             229607..231136
                     /product="GH20141 n=1 Tax=Drosophila grimshawi RepID
                     =B4J6K1_DROGR"
                     /codon_start=1
                     /transl_table=11
                     /translation="MINIYNEEKLSTKDRKELPASIYGLPSEKKYPLNDANHVRSAMA
                     YFNHCDKDKKKELARNIMKAAKKFNVEVSEDSEVYKTLNESYYGDFTDNMNVILEADK
                     KKDEEPTEVVDTADDNDTDDYTEYEDEPEEDDEVEEVDSDASESDDDTDTEEDYTNDT
                     DDTPTDDEPEETDTEVQDTSSDDNTEDDYTSDTEEPEEVVDTADNDDDSGSEEDYTAD
                     TDNSDVADTSTSDDTEDYTNDTEEPANAVDTSTPDDTGTDYTQDYDDGNGNTAADTNV
                     QDTSSDDDNSADYTDTDNSQDSNIDDNNNTVRSDTPNDDTEQNDAATGNPNQPADTSS
                     SDGDDASEDYTDTDNDAGDGSEDGTDGQDDANSTDDSTMNDGGSGDSQANSEIQGLQQ
                     DVFSNLTQDQLRIKTNNQKQQFIDLFNDITDILERLSVVNKDSNIVDTLNYVNDSLSD
                     LREMIKDSLTDSFNTRSFVENQIILERFITIYTMLIKILEKISNKKQLENNSNNKNKR
                     E*"
                     /db_xref="UniRef100_B4J6K1"
                     /db_xref="B4J6K1_DROGR"
                     /db_xref="lps:LPST_C1056"
     gene            231239..233290
                     /locus_tag="js4906-24-5_S20_scaffold_1_prodigal-single_219"
     CDS             231239..233290
                     /product="hypothetical protein"
                     /codon_start=1
                     /transl_table=11
                     /translation="MAAIKPINEDTKVDLSSYATNEMHSVAQDYVDTINAIKQESQGA
                     YDMVRDPSAVLKDSMYREELKAAFREGSYDASDPQYKNTAVLENHLSNMDAIFDNDTD
                     HIMNESSPLGVYNPVVGMTLPMHKNILMNAVFDQVMPKDVARSPKFTLTMETRTLVDT
                     KGNEYDMFYEQNKIKDAVDESIPTADFVWVDDGTSNYVTTTIGGRGAATGDLIHDAFT
                     EQQVSAMNMPLTALSMKTFVSKILIKGLAVAGSKYIDDVEAAKTDLAGHIKVADKDVK
                     DATLIFDVEGKFTPGYGSNDRIFNRRFMLEVPVERNAVTNKVTKTTVRLNVMGTMEKN
                     KISLRAFKPESFDSTIQPAGGWKAIADGETGSLQGAVIHAVVDVSNAVFPTVKFKWSA
                     NTSFYEIPEAPHLTTEITPEEVKDLQATYDVNQVTKLMSMMRLALLHWKDDSILKDLD
                     DDFLSMPANQKVSGAFDFAPPLNYNNNPVEWRKVMFMDNLDQYVTRMLQVLNDENMTV
                     AVFGRPDIIRRIAPQQYTYQSPSNIGPVELDFKRTVVTSEKRVYNFISSQKMRNSNNL
                     IVLLIPRNSMRITYKVIDYQMYVSNEIRDTAHYQVPAMTCFERWYFLKYQPVQGRIRI
                     LNASGLRENAYMKNEEDYLIKGAMNDDTANTEQYASEVNGVIDPEDGHMKLPPVTTTN
                     P*"
     gene            233377..234531
                     /locus_tag="js4906-24-5_S20_scaffold_1_prodigal-single_220"
     CDS             233377..234531
                     /product="hypothetical protein"
                     /codon_start=1
                     /transl_table=11
                     /translation="LLDTNDILAKIGEINLSVVNLKAKPGDKIELNKIKECLNKIFPD
                     SKCVDVIYTVNTDKMFFGIVTLPILSPNEILNIMTSDEDSKITTYKVELDSKLFSDMI
                     DLSLDEITALIVHEVARLVNDYYPINNARYLIDKTVLDYGITLKMSEYVPYIEIIGYG
                     IKEAARRSVSIFENNYLVPYYLDETYELTDSLRRAITKLENKGNLWDTEIDNKSIIVK
                     WVVRLYTNILKYRIMSLHTLEKGIELTGSVLVVNEMKNIVKKLHRIDDYSLMQEASNI
                     INFFNSTKNATLNALDRFKANGIKNYYDDYYEIQFEYNNMDNDRGTAVTLLHKINSRM
                     SVIDDYISTEKVDPQTKKRLTELYYKYDELRKNIATTKLRPPQTLLIKVD*"
     gene            234545..234940
                     /locus_tag="js4906-24-5_S20_scaffold_1_prodigal-single_221"
     CDS             234545..234940
                     /product="hypothetical protein"
                     /codon_start=1
                     /transl_table=11
                     /translation="METIIKKYLAKLSSYKDSLGSIFVSSSRTIKVVAIVYILLALLP
                     FITAYIFLIFEFFYHDMYDIDRLIKLGSTIISDSATGFVLFILGLVTNGEKMITNKIA
                     GNSSIMNKYLKDNNLQVRPYTEEQNTGKK*"
     gene            235057..235728
                     /locus_tag="js4906-24-5_S20_scaffold_1_prodigal-single_222"
     CDS             235057..235728
                     /product="hypothetical protein"
                     /codon_start=1
                     /transl_table=11
                     /translation="MSLSEVSTNNRNMQFNKNKYTVNVNGIALFNNSDDSYKSGLGFT
                     MWNGLLKIYIIPFNEGEGRFVFNSLGNNACIFLNQTKAFLFSNILKKFKEDREKYNGY
                     GINAGKSIITINNGTTFNKSIDEAAIRIVKFNEETIVDNEGAYQLKTDYYNYINNVVT
                     EKNAINFSKVNSPELKNAELDLIINQLNEFVKATTNAYAFATSQAVEYNFRTVQDNLN
                     ELLSR*"
     gene            235733..236398
                     /locus_tag="js4906-24-5_S20_scaffold_1_prodigal-single_223"
     CDS             235733..236398
                     /product="hypothetical protein"
                     /codon_start=1
                     /transl_table=11
                     /translation="MNTGISSDVQIVYNLFEFETLVDVDLSVVMYIIDNMGNSKYIDT
                     SLLKNTNTINGIENRLLFRENYNPLSIIIKKEYEDSIDDIYNEIMEYHKQEILDKALP
                     TDILSFCNLGSTISGVINNHVNCKDKLEEEYIHSFPGKVITKIDEYDLSSYNTLYAKT
                     VDNLFKYKNLVNKKIFIINARYNMMKDFLIYKPEAMAVSTSNTMCVIDPYKNLTIPSI
                     GGL*"
     gene            236400..238178
                     /locus_tag="js4906-24-5_S20_scaffold_1_prodigal-single_224"
     CDS             236400..238178
                     /product="Chaperonin GroEL n=1 Tax=Yersinia phage phiR1-37
                     RepID=G4KKI1_9CAUD"
                     /codon_start=1
                     /transl_table=11
                     /translation="MVNESWTRAISNIVNKKTLRAIQLETMETIASALANSYGPDGST
                     TQIRTMTTAKDAGTTEYTKDGHKILSNIKFNKPIEYSIVDDLKAITTNTVKTVGDGTT
                     SAVILSYLIFKELKNLADETGKSEKTILNEFNNLVKKITSIIKEDGHKATLDDIYNIA
                     YTSTDGNEEIASDIKKIYKDFGMEVYIDVGVTNNEESMVKSYEGLTFDSGYLNPNLIN
                     DSSNNSCTIRDPKIYIFEDPIDTPEMLKFLSTIVTNNFYSVIKSNKPPVPTAIFTPSI
                     SADAQSEINAVFNTFSQVPPEFKQLLIVNTGLTRLDNLYDLAALSGAKTIKKYIDPEN
                     QKKDIEKGLAPTVDTITNFAGSADLVVADAKTTKIINPKLMYNADGSPTFVMINLLKT
                     LEAELASYKEQNIDVKKIYMLKRRIQSLKANMVDYFIGGISYADRDAKKDLVEDAVLN
                     CRSAATDGVGFGANFEAMKAIHSIIVENYKASFADKDLGDNIDWSAFDENDITVAVAK
                     AYVTLFERIYAENDITKDKKDLIVKDAIINNCPLNIRNNKFDGTVLTSIKADIVILDA
                     ISKIVGLMFATNQYLLPDPSYNTYEM*"
                     /db_xref="UniRef100_G4KKI1"
                     /db_xref="pah:Poras_0070"
                     /db_xref="86642737"
                     /db_xref="G4KKI1_9CAUD"
     gene            238281..239087
                     /locus_tag="js4906-24-5_S20_scaffold_1_prodigal-single_225"
     CDS             238281..239087
                     /product="G244 protein n=1 Tax=Yersinia phage phiR1-37
                     RepID=G4KKI2_9CAUD"
                     /codon_start=1
                     /transl_table=11
                     /translation="MKISFNRYINNPEIVKGTATNSQRKLIRQDYEKRFDAILVREAG
                     TVAYFLFKDTKVENRYYAHLMIPSEKTDKLYYDVVIELTLENPEQLVSDMSNYTTRFY
                     ANDPAFVFTWAYAFNRKDLIIDWLKPKLNKKCLTDKPVIRNPNMQTGYVKSIYFAYYY
                     MKLNRLFNTAKWEKAQPLNKSKFLKSIMNSDDKLIDNQRLRDIQKRLKQQEQEAKLHP
                     PETRDMSRYTSNRMKVAPTAAYAAKASILKPKTVTSKLVRRSKVIKPRKR*"
                     /db_xref="UniRef100_G4KKI2"
                     /db_xref="G4KKI2_9CAUD"
     gene            239167..240756
                     /locus_tag="js4906-24-5_S20_scaffold_1_prodigal-single_226"
     CDS             239167..240756
                     /product="G245 protein n=1 Tax=Yersinia phage phiR1-37
                     RepID=G4KKI3_9CAUD"
                     /codon_start=1
                     /transl_table=11
                     /translation="MSTNSEIGNVKQPFIRVDEWKPAPEDMVFSSAGEVIICNKLISP
                     DMANKQFPFFVMKPKKGYASSTRVKGDTVKLGFKDHCIHYLNYFEKFYDTEQILVGIY
                     SYLKVMIDSDDQYGYTEENFVNDLERYIIRYDNPKEEVFKFRNNIRKMVDDNYYITQT
                     YTNIKNPCLAYTDEHVKVLMEVSIIQLMLIPLISHFYWKRRYPKTVNVNKFFLSIFSR
                     IFNVVNQHYGIDIVSKLYETVLTNVNKNVLSNSKLWEMQNIRSRDNTTQTIQTIENII
                     LQIIPKYTFDKNIINFNYIMIESELDHKVRLIDYGYKLSSISSSDRDEDSNSQADKFE
                     AHMDKIDESLVIQTKVNCEETMNRIRKEFGTPSEAEINYYIWMLQYGGKSIKNSFQFN
                     LVTYPFMKWFKDLQTVKMIGIIDYITLMIACKNCLLSNGQTFLPYIIGGRVDKLVSRK
                     SVNKRLMERIKDSEGYTKVSEKYNNKKLEDVIFKTISQILSSTFINIDYYNKEYNGII
                     INTTVVPERIAEEYFQYILLI*"
                     /db_xref="UniRef100_G4KKI3"
                     /db_xref="G4KKI3_9CAUD"
     gene            240815..241870
                     /locus_tag="js4906-24-5_S20_scaffold_1_prodigal-single_227"
     CDS             240815..241870
                     /product="hypothetical protein"
                     /codon_start=1
                     /transl_table=11
                     /translation="MDNDSMSVLKILKRNFPELKRSGSEYVVRCRFCGDSKNKASAHF
                     YINIGDENTIPLYHCFKCERSGILTPAILRELIGDSNITKEDIIDLTEMSKSISAKVN
                     LSRLRSGYNKLIRNTTWVLPTDNVSFLKEKLDYINSRLGLKLSIQEAQNLKIVFSIKN
                     LLSANNLKSNRSQSITDELDKHFIGFLSIDNGFLTMRNINDTDGFLKDARYINYSIYN
                     EKDNNHLRYYCIPTKIDKLSKDPINIHIAEGCFDILSIYYNLRDKDSYNNIYICSNGK
                     GYYSVLRALIEKFGLYNIIVNVYPDNDVSDNSLHFYLRRLYKLSIPVYFHRNMCNGEK
                     DFGVCKESINEVVYKVR*"
     gene            241877..242125
                     /locus_tag="js4906-24-5_S20_scaffold_1_prodigal-single_228"
     CDS             241877..242125
                     /product="hypothetical protein"
                     /codon_start=1
                     /transl_table=11
                     /translation="MARPFNQFLHAGERYNDKVIVANFGREFDEKEHKHTRHAGYLVV
                     CKCGYGYVARTYGTVKGTITDHKHLCPYCEEKLKKGEC*"
     gene            242128..242346
                     /locus_tag="js4906-24-5_S20_scaffold_1_prodigal-single_229"
     CDS             242128..242346
                     /product="hypothetical protein"
                     /codon_start=1
                     /transl_table=11
                     /translation="MEKEIVGHRYGHLTQITKSFRNSRKDYPKAFFMCDCGNVIAVNK
                     SVVLKHHLFDRCRVCKKEMEEKLNSNKK*"
     gene            242370..245066
                     /locus_tag="js4906-24-5_S20_scaffold_1_prodigal-single_230"
     CDS             242370..245066
                     /product="Putative uncharacterized protein n=1 Tax
                     =Ichthyophthirius multifiliis (strain G5)
                     RepID=G0QZ17_ICHMG"
                     /codon_start=1
                     /transl_table=11
                     /translation="MRLNSVALQNYVGIYNGMHKHTIHIDFTKCRNSITVIKGDNGSG
                     KSSLFKAIHPFSDPSYFLIDGLEAMKDIVYQLDNGETLEVKYIYPVDDRGNRKSTQCY
                     VYVNGNLMNQNHNVTDGRDIICNILDIDITFLPLTQLSSDDRGLADKTPSQRKNFINK
                     KINELNVYNEIYKKLSKKSTQMKSLVNSISLKIKDIGDTKTLSTNIKLWNTQLGDLEV
                     QKIKLTADLSSMQTKMNMLIGEENPEEVYGKATSELTKLYSKLENYKYDKKMVDTIKR
                     EFLKKEVSELETNITALRCNIAGERKSIAKCNSKIDDNTIKLNSYGDINLINQYKERI
                     STYDKRKKALENLCKVKGYSTDYQIYDIDTFINISNQIVQSFDNLKTIYNDSNVIERA
                     MEITKAYYNDIVVESKTTEELDEMKQALNNMKLLLNNQNIYRKQSRGIENIPKDCTHK
                     SDCVFVKAMVEAYNSLLSDEDYDKLVKQIDAMSKDISDYTKELRIDKLGFECADDYIQ
                     AINNIKNYLPILKKFNAILPEEDIDSFIIMVYRNGDILQWMNIDLTVLKEVKNIIIEM
                     NNIDSNLSSLNEKYSSMVTNKDLIEYLSKEIDDLKKEKSEHEDEVFNINIRLDELNKK
                     YTNAKDTLDTINHNIEMKDLYERLIKEEIEPKMKQIKEYDSKYKEFKELAKEFNNEKD
                     VLDDLVSNQIPKLTSVINDANFKIRLYNNYVNEYNQYKDEYEKYETIKYYCSPTTGIQ
                     TVFMGKYMNDIIDISNNLLSKFFGGSFVLQPFVINEKEFKIPVKGDGILNDDISSMST
                     SQICMISMIISFALMSRSSSVYNIIKMDEIDGGLDTNNRLAFFNVLSILMNYLNCSQC
                     IMISHNSELNLANMDIVLLKNSDPNIQLDGNIIYNYEEDMSE*"
                     /db_xref="UniRef100_G0QZ17"
                     /db_xref="G0QZ17_ICHMG"
     gene            245081..245395
                     /locus_tag="js4906-24-5_S20_scaffold_1_prodigal-single_231"
     CDS             245081..245395
                     /product="hypothetical protein"
                     /codon_start=1
                     /transl_table=11
                     /translation="MEQGTINKDITLKYNPDNNNLVVSTSAVTEKQLTDVSNKVDENK
                     SKIITVDDRVTDLCNEVKTNKDNIEALFARIKWVEKVFIISFSLILLNCFYAVFTLMQ
                     KG*"
     gene            245402..245716
                     /locus_tag="js4906-24-5_S20_scaffold_1_prodigal-single_232"
     CDS             245402..245716
                     /product="hypothetical protein"
                     /codon_start=1
                     /transl_table=11
                     /translation="MTNKLKYTCLIGSFVLAVSIIAEYKIFTNSHTETSLLCYKDKNN
                     LDSSINYLFEGKSKRIVCGIIGGNHKDYDNEIKKYCSGYGIKTSFLYGDDGNVIAATL
                     KR*"
     gene            245800..246444
                     /locus_tag="js4906-24-5_S20_scaffold_1_prodigal-single_233"
     CDS             245800..246444
                     /product="Putative uncharacterized protein n=1 Tax
                     =Dialister succinatiphilus YIT 11850 RepID=H1CYV8_9FIRM"
                     /codon_start=1
                     /transl_table=11
                     /translation="MLKYFIFLPLNLICMVICYITNPFVVLFANEVGELPKIFKLWQT
                     WDGSVDDEEYLTEDCPKWCRYDFYKHYKPYRKPVYGNHEKRCVELINPNFTIKERILR
                     YICRVLWLTRNCGYGFAYYLFGININAKDMKKVYGKYQQVKGEHRSLENWVKKDTNVL
                     LAPFKIKNDLVFFNNKLEFNWYMGWKVDLGLYENHRAMIANRISIRKAKFKNIL*"
                     /db_xref="UniRef100_H1CYV8"
                     /db_xref="H1CYV8_9FIRM"
     gene            246514..247362
                     /locus_tag="js4906-24-5_S20_scaffold_1_prodigal-single_234"
     CDS             246514..247362
                     /product="hypothetical protein"
                     /codon_start=1
                     /transl_table=11
                     /translation="MCDTETMKKPIPDVLFYVYFTKKELLNINPCRFTNYEDAYNYAI
                     RYDKSLIYTKIIPYKPTNDTYMHNTILFDKMMRKIFLYNKFYNNKLIHTERYENDKSD
                     EKSTNYYARSTLHTEILLYKNILISINLCVSLHGCDTIPFNNKILIPNQSNVCSYFKQ
                     QHCTENNRYLWYINTHRYWAEVLSNNSKVYLDKSFGKINIAIYKDEYHKDEIVLCTND
                     NYYIYNYYKKLDEMLRHSWEYKVGSDSYLLIRDLLAGKFDAPLYSGRKDNATEFLSDY
                     LSDKNV*"
     gene            247376..247855
                     /locus_tag="js4906-24-5_S20_scaffold_1_prodigal-single_235"
     CDS             247376..247855
                     /product="hypothetical protein"
                     /codon_start=1
                     /transl_table=11
                     /translation="MHDDRSIEEYKKLSQQVKYNGKDNCDIVEDYKKLLQQLKEYKGE
                     NNMYDERTIEVYKKLLNYTASYCEINYKYYSKPDDIDYNIEISYKGNTLISLQHSSTM
                     KRSADDIAGSIAGIISDIFKTVIYHKRYFSEDTNGDYMLSLDDTGGFAVKVTKKKKE*"
     gene            247867..248046
                     /locus_tag="js4906-24-5_S20_scaffold_1_prodigal-single_236"
     CDS             247867..248046
                     /product="hypothetical protein"
                     /codon_start=1
                     /transl_table=11
                     /translation="MILIGIAIAAIFIELILLARTMIVTKIDCSISVILKFLILIPVL
                     ISLMFIELVLYAIGN*"
     gene            248058..248180
                     /locus_tag="js4906-24-5_S20_scaffold_1_prodigal-single_237"
     CDS             248058..248180
                     /product="hypothetical protein"
                     /codon_start=1
                     /transl_table=11
                     /translation="MEDGCLLIFFLLLFFFVVIPNIWTLVGIAALFVLIKILFS*"
     gene            complement(248224..249174)
                     /locus_tag="js4906-24-5_S20_scaffold_1_prodigal-single_238"
     CDS             complement(248224..249174)
                     /product="hypothetical protein"
                     /codon_start=1
                     /transl_table=11
                     /translation="MDNKQFTCDFSKLSSVTIDASTNKVVDDPTSIVNMEDANSKPKR
                     GRPKKEQKESAPSNRRVPTPLNSDMSYIETYSQPIGLLRESIGQLTTMEQRVLEDINT
                     IRASKTLKSKYVYLANLTGAYTGLVSTKISAARELKSIYSDANNFELKKQQQLKIDER
                     DSDDKIISDMYTKMLNTPVGTVSNGAINMSIPSSYINSNIGTPIITAANGQNYADNSS
                     EDTGFKNYMNNLTPEQNSMMQESNPYIETVLVYNQSDQNKWFEVIDTRTGQPVPNMPI
                     PNDFVKDGCNVDIRHGIARNASLNQTYKLKLVGVRGDDEF*"
     gene            249277..251274
                     /locus_tag="js4906-24-5_S20_scaffold_1_prodigal-single_239"
     CDS             249277..251274
                     /product="B-family DNA-polymerase n=1 Tax=Yersinia phage
                     phiR1-37 RepID=G4KKA9_9CAUD"
                     /codon_start=1
                     /transl_table=11
                     /translation="MNFDQLIPSYPLGSDLVILDATYHFPNKQQVESYNGVKTVYTPD
                     TMTIVYKDNTTGKKGIEVIEKPNYVFYMLKNNIPTPNYDMFFTDMKNLDEIKCKYRDV
                     NKAIAEKLDQYEGTTKYTDLFKKNIRDGNYRANMEFQKSRRVFGSDIPINDFYRMRFA
                     EQYKNTETPVSRAYLDIEVDVKLSPTDFPTNGNCPINAISYFEHDTKRLFTFLLNQKD
                     VNPKSNEFCTTVDNHAFNEEFKDFLNETLGSEKVKDFKLENIQTKVLVYNDELTLLKD
                     LFGYINYTKPDFLMVWNMSFDIPFIINRIIALGGNPKEIMCIHDINPLYENCSYIVDS
                     DHEDFATKGDYADITSYTVYLDQLIQFASRRRGGAQYRSYSLDYIGNEMAGVQKLHYE
                     NIAANVMDLPYNDYRTFVKYNMMDVLVQYCIEFKADDILYVFDKALLNCTEYKKVHRQ
                     TIYLSNRATIMFKNFGDYVLGNNLNKFKPKPTVKYEGAYVADPCKFGDKYKDKVNGIP
                     IMRASNAIDFDFTRLYPSITQEYNMAPNTEIGYIKIPDKIYEAENATHNEKYTRSGQF
                     VEDMTSECDIEFAHRWFNLASFKEAYADIIEYFNTEESPFYRLVNDDLIPKQVYNKHP
                     SRRKVIASCKDYDEKLFSRRDIKYSIPESNRVEINNHFNRG*"
                     /db_xref="UniRef100_G4KKA9"
                     /db_xref="G4KKA9_9CAUD"
     gene            251277..251984
                     /locus_tag="js4906-24-5_S20_scaffold_1_prodigal-single_240"
     CDS             251277..251984
                     /product="hypothetical protein"
                     /codon_start=1
                     /transl_table=11
                     /translation="MLIEQPSVINRIANRSDLEILLDRAKLLKSNIIVHSKAKSVFFG
                     LSQEYQDANVLKVLIPDSKYEVKHLSLAFPNIACYAKDLNAILNANESSKHNIIVETT
                     NFMGKNDIALTMKCDKELKLCFDYFKYEKRYEKIINKEIPNSQLLYHYEDIKNTIEEF
                     NRALSAKADDGIKKFGYNGFIYFIPPTFIKSVKSDIIDLNVYKLFSGTNDTALLEFTI
                     KRKKIGEIKVIYRTHIL*"
     gene            252052..254424
                     /locus_tag="js4906-24-5_S20_scaffold_1_prodigal-single_241"
     CDS             252052..254424
                     /product="hypothetical protein"
                     /codon_start=1
                     /transl_table=11
                     /translation="MPNNSDFSKLKDKINELIDTQYADIYLNPRDTNHILKQNRDNIQ
                     DIIQKISNNNMTNTGNSNMSMLYQKTIINNNKPGKTSDLVSKLNDTLSDRNTMNNIIS
                     IYTQNTLVRDIDREIDMVCKYMPKLDDALDTRREHVLSADHFTKDSIVIKAAKEFNKE
                     TDAHIATNINTLKEKYNIDDFLENKVYRPTDKYGEAFIYIVPYRKAIEQLLKTRGNTA
                     ISNMDNIPQMTSEAVDSFIESTVHDVIQANTEEIDNLNSIIQESVSEYSKDKDYSTDE
                     MKSINNMVSDSCDGLRIEINKSRIIESALRDRFNVYKAYRENGSLFFNEKTDTGISNS
                     MSSSANTFANSAKDANSMAANGVTLVNDLNQMNGTDNVTGKLKIPGCVVKALDHEMVK
                     PLYIDDICLGYFYIECDKKMTFEKNTFSSTTGGIRPGGVFRSTFDYYSNASNEFGAIK
                     SIARNISMQIDAKFVNANQDLTKEIYSILKYNSTVDASGKISKITVTFIPPEDIVHSY
                     FDLDPVTKRGVSGLMRSLFPAKLFSALYISNVIQFLTRGFDKRVYYVRQTVDTNISGV
                     LMNVINQIQKSNYGLRQIESMSNVLNMLGRFNDLVIPRSASGDSPIDFEVIPGQQVEI
                     KNDLMNMLEEMAVNATDVPFEVIQSRQQVDYATHLTMTNTKFLQKIYNRQGKTQKIFS
                     KILTKIYNYEYNMDNNRSDEIVVVLPPPIYLNATNTAQILSSVTDLSQGIAASVVNEN
                     NDADLMNEFARQVRLKMVESLFPEGFIDKCLDDAKLALTQSASANDNQEM*"
     gene            254783..255349
                     /locus_tag="js4906-24-5_S20_scaffold_1_prodigal-single_242"
     CDS             254783..255349
                     /product="Bacterial surface protein 26-residue PARCEL
                     repeat-containing domain protein n=1 Tax=Clostridium sp.
                     CAG:302 RepID=R6LVR7_9CLOT"
                     /codon_start=1
                     /transl_table=11
                     /translation="MSKKQVFVVKGSTPYYGMWDDLDKIISVDKSEEPRQVTFTCKDV
                     TTMCSMFEDCSNLILLDLSNFDTSNVTHMHDTFSSCSSLTTLDLSNFDTSNVTDMVGM
                     FSGCSNIASLDLSNFDTSNVEHMGGMFYNCHHLVLLNVSNFDTSNVDGMNDMFENCFS
                     LAKLDLSSFDTSKVICSMTALNLLLSKV*"
                     /db_xref="UniRef100_R6LVR7"
                     /db_xref="ral:Rumal_0150"
                     /db_xref="R6LVR7_9CLOT"
     gene            255307..255498
                     /locus_tag="js4906-24-5_S20_scaffold_1_prodigal-single_243"
     CDS             255307..255498
                     /product="hypothetical protein"
                     /codon_start=1
                     /transl_table=11
                     /translation="MFYDCPKLTTIKGVIDMKSCTDDNYEGMFENCHKLAGVKIKNPP
                     ADFESKTGLSSSQYIVVNE*"
     gene            complement(255560..256411)
                     /locus_tag="js4906-24-5_S20_scaffold_1_prodigal-single_244"
     CDS             complement(255560..256411)
                     /product="hypothetical protein"
                     /codon_start=1
                     /transl_table=11
                     /translation="MAVHNIYEGMKAPKDITRYMLSRGVVDYSDLYQFDNYETGYSFL
                     IVLKIPEFLSKLKDSNDTYKTLINDYTHILEYDFKGLDGLDDLTIDTNSLSDGINEIN
                     IITKTNEQSAGSFTMRFYERSGSIITKVNELFIRGIKDPRTQVKRYNGLIDPINKSTS
                     VIQAGYENETFEFLYGVCDNTMSNIEKAYLLVACQPTSAEMSMYNSQKGEIQWRELNY
                     AFNGYPITGSAVTKRAQEFLDWINSRTVFEESRFGYKSLNNIQSPSEKSTNQPTSALA
                     DGYSTFY*"
     gene            complement(256434..258605)
                     /locus_tag="js4906-24-5_S20_scaffold_1_prodigal-single_245"
     CDS             complement(256434..258605)
                     /product="hypothetical protein"
                     /codon_start=1
                     /transl_table=11
                     /translation="MAAPDTKFIFDDQTDINPNIGFDSDNTNRATFMTVFSSDKGPET
                     LQKNLSGNEFFALYGDNPNFFKHGQPLLQAAKIANAGGLQYCKRVVAKDSKLANLGLF
                     AVVSEDTVQKTDSKGRPLYYTTKEVEGYWKKVTTSSDVNYTQGNKYSKGSIVKYNSQY
                     YQALVDVDTSKEEQRIGATYKDVTTIKPSTGSDLNDYPTVKAAKIKYKLAPLTDSLQT
                     NNTSDINSIITKVENFMYLNKDSIVPVSRGETSYLLLTFTDTGRGVSTKKLRFTADTT
                     TRRPVSYVKYKVEVMENNSTIETHYATFNPYIVESSDGTIGNAKNKSFDQVINGNSSY
                     IRCKFYESEYNAFVDKVSSISSISKDEISHCDILFSYDRFGKPINTIEIAKESDSLDA
                     INGNILQNGSNGSFGEYPITLQPRVDDDGATTGLSLYYEEVLEVFNGTYSDDIYDLDN
                     TRIDVIFDANYPKEIKDAIANLVNFREDCFYFRDLGLNLNSIQEIELAAEQYSDHKSK
                     FIADYANSFYVEEPYYRKQVQVTVPYLLVDKFAKHYINGVSRPFCGQRFGITFANEII
                     DGTINFAPKRTPKTDSNILTYDQKQWFDDNRINYIAYYDGIPTMDIEYTSQERYTQLS
                     WLHNVLLIQAMMHDIRRQCPKSRYAFIYDQDYESYKADIEKVINNYNGYFKSISIEYV
                     KDDQYELNKIFYAVIKVSFKDFIQSEIFKLTMINSTSNVSK*"
     gene            complement(258698..259438)
                     /locus_tag="js4906-24-5_S20_scaffold_1_prodigal-single_246"
     CDS             complement(258698..259438)
                     /product="hypothetical protein"
                     /codon_start=1
                     /transl_table=11
                     /translation="MDNNTMPPFLKRKGDAILYNGEGEFIFYIPEIFFDQQIAYFEGE
                     YISTLGIMDYTTKINNKLSGLHTFNYPTRFSTKPYKVEKITDVKLIKESEPDDYRVLY
                     YKKDDPIIVDIKVPQDIDNSEALIKLFIKNGHIPNTIPYDKIQEYFVSNYLYNGNKYS
                     FSLQLFGIIISELCRSKKDIKVPFRLSKDNDMKNYKPISVKYIPKLISAYTSLTSENI
                     DESIVFASLNNNKVQIPLERVLTGENIV*"
     gene            259563..260033
                     /locus_tag="js4906-24-5_S20_scaffold_1_prodigal-single_247"
     CDS             259563..260033
                     /product="hypothetical protein"
                     /codon_start=1
                     /transl_table=11
                     /translation="MSNCNKKIVTDVLELYRLCNINVLYHKESINAFNTNIDFAIELG
                     KLNKFLINTKLTRMSLTKRISYRAFVYTKMNALYSSAYKKLIMDKDVYEKIASYTQCL
                     YEKSIDSELNLHYANTNWKFVPPCIYRMYLKYILRYVIAKVSKKQALEFEEAMG*"
     gene            260094..260636
                     /locus_tag="js4906-24-5_S20_scaffold_1_prodigal-single_248"
     CDS             260094..260636
                     /product="hypothetical protein"
                     /codon_start=1
                     /transl_table=11
                     /translation="MTTIEEVRNFITGFKLDPNEVFHYLNKDLDHIAYVSFKAKQFAT
                     AMEVYKYMVVNKVDRIEEPYYINHMIDKEFIMTDYADTIEGKPYLYQHNYYPFIVLDK
                     RSPLYMTKVNIDIHLALHSTDSVEVIFSNMDNMGLPFFFSLYADKDKEGKLGSYDTAI
                     RRFIEDTIKDTEGVLNRPSF*"
     gene            260738..261109
                     /locus_tag="js4906-24-5_S20_scaffold_1_prodigal-single_249"
     CDS             260738..261109
                     /product="hypothetical protein"
                     /codon_start=1
                     /transl_table=11
                     /translation="MNNRWRGKKKLNKYVFSRKQIWGAYKTMAEFNLALLKEYRKTQG
                     ISYPIGINSPEEWIKLIDRFIWVFDQIVRNYPDSPHQVFNTCHIDHNEYKKEFMTIED
                     YNKYILESLHLFAEYFQGIWD*"
     gene            261127..261678
                     /locus_tag="js4906-24-5_S20_scaffold_1_prodigal-single_250"
     CDS             261127..261678
                     /product="hypothetical protein"
                     /codon_start=1
                     /transl_table=11
                     /translation="MIITRKEFENAAIELLKDIYTYDPFSVTNVALDKAIIEHHDVVI
                     SDSMDNICGLDIEDKLNKDSVKLSNAYWLMRYIDNYGDKSKFDTKDDLTVCTDHNSSF
                     YITTLYCHSAICIDRNSPLYLDSLSAIILKDKPDHYEWVIIRNGTKHCAGDERIETLE
                     DEPSPTKLLNTFIKEESEFQKKE*"
     gene            261680..262177
                     /locus_tag="js4906-24-5_S20_scaffold_1_prodigal-single_251"
     CDS             261680..262177
                     /product="hypothetical protein"
                     /codon_start=1
                     /transl_table=11
                     /translation="MTMISKDDIKTDIERLIAKLKSSTTYTVEDAEKLKNALIVRDYL
                     DKKEIDSNFIIVGNEKAILSSMAIDYRDNSLHNIANRLCSNPFNVIFLTNNKLYLANY
                     LVYTIPWYESKGGKTLQTGVQLLFSNSINPSVCFSKVLYYLDLVEYSSIIDALDECIQ
                     RIKFD*"
     gene            complement(262265..262660)
                     /locus_tag="js4906-24-5_S20_scaffold_1_prodigal-single_252"
     CDS             complement(262265..262660)
                     /product="hypothetical protein"
                     /codon_start=1
                     /transl_table=11
                     /translation="MFYTEEDLKQAYVMGYNEAVDDVNTYIESCDEEYDNDEDYSAVE
                     AAIMNETKSVNKDKHADAMNREITKYAKRDGGPGDYSAALKYTDNDSDQDRIHKQAIN
                     NAIRHYKTHDIRNVFNGHYDRKVNRRIRV*"
     gene            complement(262722..263591)
                     /locus_tag="js4906-24-5_S20_scaffold_1_prodigal-single_253"
     CDS             complement(262722..263591)
                     /product="hypothetical protein"
                     /codon_start=1
                     /transl_table=11
                     /translation="MIIDFINNVEPDMSYGSSDGMTRAMVESAENMALINDYIVESTY
                     EVYTEAEDNKEDKQGFFSKVKNKIHTYFVLFVNLVRKAIEKVKGFFMAIKRKLTMAIA
                     KALRAISLKAYAPSKNITPDENIPGYKKVLANVYVWDEQKVSKLSKIINAINGNFSTN
                     SDTFDPEAQKKSFIDKWKLEGVLKEMELSINTAQEFYKNLEKNITSTIDDFFNTTMKS
                     FSDTLKILKTKEEEAKKNYSNDPHELSTKLKDISKKVHVFNVIRYKGAQIIASAALKI
                     YKRSLSVLSKVVK*"
     gene            263652..263828
                     /locus_tag="js4906-24-5_S20_scaffold_1_prodigal-single_254"
     CDS             263652..263828
                     /product="hypothetical protein"
                     /codon_start=1
                     /transl_table=11
                     /translation="MIKDLFVLFRELLSNPSSKLTFEDFYNKALEKGLSKDEALKVAK
                     RLNDFYSRFIKSNI*"
     gene            263864..264574
                     /locus_tag="js4906-24-5_S20_scaffold_1_prodigal-single_255"
     CDS             263864..264574
                     /product="hypothetical protein"
                     /codon_start=1
                     /transl_table=11
                     /translation="MKLFKENASIDNENNYLNKIKKLTANGNFDNYFNSKDVSNYLTR
                     AFVFGNDKVYDLLSLIKNNSLLSNHIKDVSVNDIIEDNDSNSISFKTKEGIIKIDFNK
                     KSIVVKNVKQYSFSDSFVVNNKAGANNNKKKEEKVDPSNAKVDNSYLDMNDKRTKTII
                     DSWSNEDRNTFNNKLKEIMSKLPKGYNRKDFTNMVFYISDKEKTPTCKEFTLINKKGN
                     KLHCALNAKTTKYDCVID*"
     gene            complement(264636..265544)
                     /locus_tag="js4906-24-5_S20_scaffold_1_prodigal-single_256"
     CDS             complement(264636..265544)
                     /product="hypothetical protein"
                     /codon_start=1
                     /transl_table=11
                     /translation="MTRAMVESAENMALINDYIVESTYEVYTEAEDKQGFFAKVKNKV
                     SVYFTLLINLIKKFIAKIKGFFVMVRRKLTAAMAKAVKSVASFLNNRINNHKQKFSGK
                     ENIEVYEWNDSTLTGLHKIIEDKQIDTNKAYTVEEAKKIVEEMKGLIKTNIQDDKPQN
                     GLLKTTTVSFDPATADKFMESYFKQKISEPINTTYNVLMKSASEKIKALRDVEKKVVA
                     DMKSSSGDDFKTNKDKYKGLNILINGLNSVAYKSAQAVASAVFKFYRKVFSAVKKVLV
                     GFKFSNGKDEKKETKQESYNILDQIQ*"
     gene            complement(265541..>266776)
                     /locus_tag="js4906-24-5_S20_scaffold_1_prodigal-single_257"
     CDS             complement(265541..>266776)
                     /product="hypothetical protein"
                     /codon_start=3
                     /transl_table=11
                     /translation="GSSDGMTRAMVESAENMALINDYIVESTYEVYNESIISQNTKDR
                     FTKFYAAFIYTIKKAIEKVKGFFLSIKRKLTVAMAKALKILGKKIIVRKDKHAQDTRK
                     DVSKNYFNNKKVYGGDTNIKELNTYAFDTKKYNELCDFIDSSMGVLSDIKSSLNNGHT
                     KIKEDFNKFIDEKNDTGSVLLTKTVYKIRLGVSDNKYLEKKIKEIFKDVDTIMNEFYN
                     RIMKSFDNSILELKKAEKETEDMVLPIVVKTRYKAISSAIHIANYIKYKSSQLVASAC
                     LKMYKKSFSEAMKMDNKTEFYTLTDKDGNPDPDKEKERLQKYKEKSRIEDERHELEMI
                     EKRKAIKDKLKKSSSKLVNKLIDYDNSDGSHNPDPDVQFERFKNKIKDRIKIDKNDTI
                     ESIKRKMDKAGKDMVLVMV*"
ORIGIN      
        1 ATAATCATTA ATAAGAGCCA TATTCTCAGC AGATTCTACC ATAGCTCTAG TCATACCATC
       61 ACTAGAACCA TAAGACATAT CTGGTTCTAC ATTATTGATA AAATCAATAA TCATTTTATC
      121 ATCCATTATC TATTCCTCCT CTGTATATTA TCATCGTTAA GTTTAAATTG ATCAGAGCTA
      181 GGATCCTCTT CAATGATAAT ATAAGCTATT TCTCCACCAT CTTGATTATA TGTAATAATT
      241 TTATTGTATA CTTCTGCGTA CTTTTTTTGT GTTAAAACAA ACATTCGATT ACAATCATTT
      301 ATTTTTTTAA ATACATTTTT AAGTATTTTA TTAAAACATT TTTCTATTGT TAATAGTAAA
      361 TAATTTTTTT CGGTATAATC ATAGTCATTA TAATCATTAC TATTAAATAT TTTATTTTTT
      421 TGCGTATCAA CGGCATCGGT TAATTTATCT AATGATGAAA AAATATTATC ATAAAAGAGA
      481 TTAAATGATT TTATATTCTC ATTACTTATA TCAGTAAATA TTTTACGTAT AGTATCTATA
      541 TTATTCACTC TTGAATGTTT TTCTGTAATG CCCATTACTG GGTCAACTGA TACGCCTAAA
      601 TTATTCCCTA TATTAAGTTT ATCAAAATCT GATTCTTTAT TTAAAAAACT AATGTTATTT
      661 ATTGCATTTA TAATTTTATC AATATCATAA ACATTATCAT CTTTATAATA CTTCAAATAA
      721 TTAATATCCA TAATAACACC GTACTTACAG ATTTTTTTAT TTATTTTATC TTTTAATTCT
      781 TGGGATGGCT CTGAAAAGTC AATGAGCTTT ATTTTCGCAT TCAACGTTTT TTTCTTTATC
      841 ATAGTTTTAA TTTTAAAAAA TAAAATTTTT ATTCTATTTT TTATTTTTTT TAATAAAAGC
      901 TAAAAACTTT AAAAACCAAC CTTGTATTTT TGCTTTTATA TTTTGCAGAA AATTTTCATT
      961 ATAAATTTCC AATTCTCTAT TTAAATCAAA ATAGTATACT GGTTTTATAT TATTCATGCA
     1021 ATAGTACACC TTCTTTCATC ATAAATTAGT ACTATCTCAT ACTATTATTT TTAATTTTAT
     1081 TAAATGTATC ATTGATTCTA TCATTAGATT TAAAGATATA TTTATCTATT ACATTTCTAA
     1141 AATCCCCATC TGGGAATATT CTCATTAATA ACTGATTATA CATCCTTACA ATTCCTATTC
     1201 CTACAGAATC GGTATCTTTA CGTTCAGACT TTTCTTTAAT AACTTTATTA ATTTTTTCTA
     1261 AATCTTTACG AATTTGTTTT TTTAAACTAT CAGGAATTGA TGGATCATTT AAATCATGCT
     1321 CAAGCATTTT AGACATGGAT AATGCTCTAG CTACATATTG CGGGTGTGGA TCTATAAATG
     1381 GGAATATTGC AAAATGCAGC ATTATAATAG TCAAAGTATA CAAATGACCA ATAATTGGAA
     1441 GATTACTGAT ATAATAAGTA CTTCCATCCT TTCTACTAAC ACCGTTTTCC TGTAATTTGA
     1501 ATAAACCGCT AGCTAATTCT TCACCATAAC CATACATAGC AACAAATCTA TCTGCAAATT
     1561 TTTCATCATT ATATAAGATA GTAGTTGAAA CACCGAAGTC TATAGGATTA AATTTGCGTA
     1621 TATTATCAGG AATAGACATA AGCATTAATG CTGGTTCCGC TATATTTAAA ATGGAGTTGA
     1681 GTATTGGACG AGTTAATTTT GAGATAGTAT CAACTAAATT TAAAAATAAA TCTACAACTA
     1741 CATTTTTTTT ATATTTAGAC AAATAATGAA CAAGCTTCAG TCCAGGTGTA GTAGTAAACA
     1801 GTAATAATTG AAGAAATTCA TTTCCACCAC TTTTAGGAAG CTTGTTTACT ACTTGATACC
     1861 AGCTAACGCA TAACGCTAAA GCCATAAATG GAACTAATTG CCCATTAGCA ACATACGTAA
     1921 AATTATGACC TACTTCATGT AATAATATAG CAAGGCATTC TGCCGATGTT AAAAAATTAG
     1981 AATTAAAAAA GAAACAAGAA GATGTAAGTA TCATTATAGA ATAATTCATT TCTTTTTTAT
     2041 ATTTTATTCC ATAATTATTT ACAATAGCAT CTTCTACTGG ATGCAGCGTT CCAAATCTAC
     2101 CGTTGAGTGG TATTGTAAAG GCATTTGCTA ATAAATCAGG AGAAGAATTA TCTATAACAA
     2161 ATGTTACGCT TGTAAATCCA AATTCATCTT CAATTAATTT TATAAATTTT TTAAATATAG
     2221 GGTCGTTGTA AACATCTGTC ATTTTTCGTT TATAAAAATC GACATATTTA ATTCTTAATT
     2281 TTTCAATGCA CATTTGCATT TCTAATAAAT TCTTATTTTT TCCAAAGTAT GCTTCATCAT
     2341 AGGTTTGCAT CTCTTTGTCT AAATTAAATA TATATTCTTC GTTCATTTTT TATTTCCTCA
     2401 TTCTAAATTC TAATAATTAC TATAGCCAAT TATTTTGGCT ATAGTAATTA AACTATGAAA
     2461 CTATTTTATC ATATCAGCAA TGGAAGGATC TTCAGCCTTA CCAAAGGGTT TAGTATCTAC
     2521 TTGAGAGAAT TTAAGAGAAT CCTGAGAAGT AAAAGAACCA GATGGTTCAT CTAAATTCTT
     2581 GCTAGTCCCA GTAAGAAAAT CTGATTCACC ATATTGTTTG GTGTTAATAT CAGAACCTTC
     2641 AAATGAGTTA AACATATCTA CATCTTCTAA CCCATCCATT TCCCCAGTAA TATCTTCTGC
     2701 TTTATCATCA GAAGCATTTT CTAAAGCAAA CTGTGTATCA TCGCCATCAT GATCTTCAGC
     2761 TTGTTCATCT AAAGAGAAAG TATATTCTTC TTCGTGTTCT TGCTCTTCAG ATGATTCATC
     2821 AGCGATATCC TCAATTTCTA ATAAATCTTC TTCAAAAGAT TCATCAAGTA ATTCTTCATC
     2881 TTCAAACATA TGTAAGTCTC CTTCTTCATT GTTATTTTCA AATCTAAATC CATATTGATT
     2941 TTGTTCTTTG CAATCAGTTA ATGGCTGAAC TGGGCCTGCT GGTTCATTAT CATCTTCTGG
     3001 ATTATATTTA GGAGTAACTG GAATTGTAGG AATTTCATCG TCATCATCTA AATCCATATC
     3061 ATCATCGTCA GAGAATAATT CATGAGAATC ATTACCATGA ATTTTATCAT CAGATTCAAC
     3121 CCCAGTTAAA TCCTGATTGG TATTATCGAA TAAATCATCT TCCTCAACTG TATGAGGCTG
     3181 ATTCATAGAA AACGTTGGTT TTTCTCCAGT ATGGTCATCA TATTCATGAT CGTCACTAAA
     3241 AATAACTCCA TCTGTAGGAA CTTTATTAGA AATCAATCTT GGTTTCTGGT TTTCTTCAGA
     3301 TGGATGAGTA ATCATATCTA CTCGTTCTTT GCAGATACAC GGAGTACAAT GGCATACACC
     3361 ACATTCATGT TCACCAATAC TCTCTTCTCC AGTAGATGGT AACTCAAAAT CTTCAGATAC
     3421 AACACTTCCT ACAAAGTCTA ATAATTCTTG ACCTTCTTTA AGTTCTTTTA TTTCATTCTT
     3481 AGTGATAATA GATCCATCTT CAATGTCTTT TTCTAAATCA TTGATTTCTT TATCTTTAGC
     3541 ACCTTTAGCA GCATCTGCAT CTACAGTATC AAAGTCTGGG TCTTTACCAG AATCTATTTT
     3601 TTCAATATCA TCGTCTGAAA TTAAAGCAGA AGAACCTTTA CCATCATCTC CGATAATAGA
     3661 ATCAATTTCT ACATCATCTA CATCAGTGGA TATAGTCTCT TCTATTTCAG TATCTTGTTC
     3721 TTGAACAGTA TCTAAGGTCA TATCAATAGC TTCTTCCGCA CCTTCTAATA CTGAATCAAG
     3781 GAAAGAATTA TCAAAATCCA TAATTTCCTC CTTTAGTTAG TTTCATAAAT TTTGAGAACT
     3841 TCAGCACTCA TAGTATCATC TGGAAATAGA TTATGAATTT CCTCTTCTAA ATATGAGCCT
     3901 GAATAGAAAT TATCTGGAAT AGATAGATCT TCATCTAAAG AAATTATTTC TTCTAAATTA
     3961 TCTTCACTAT CCATAGATTC TTTTATAAGA GAGACAAAAT CATCAGTAAG TGTCATTCTT
     4021 TAATCCCCTT TCTTATAAAA ATTTCTTTAC ATATATGTTT ATTTTTATTA GATTTAACGG
     4081 TTATTCGTAC ATTCTAAGCA TCCTTTAGGA CAGTTAGTCC TAGTATTACT AGCATCCTTA
     4141 TAATTAGTAT TTTCATCTAA ACTATTAGTA CCATCATTAG ATGCATTGCT TAAATCAGAT
     4201 ACAGTTTTTT GAATAATATA TATAAGCAAA GGTATAGTAT AGTATAACTC TTTGCATGGT
     4261 ACAAACTTAA TATCATTAAT AGTTTCAATT AAATTATATG ATATCGGTAT ACCGTTAAAA
     4321 TAATCATAAA GTATTTCATA ATACTTTTTA TAATTCGGAA GGTCTTTTAA TACAGAATTA
     4381 CAGTCACAAC CGCATTTGCA TATTTTATTC TTATCTTTAT CTAAACCATA TCCTAATAGT
     4441 TTTACTAAAT CAGTATCAAA TAATGGTATT CTTTCTAATA ATGGACATCC TACTAGATTA
     4501 GTACCATCAT CATCTCTAAC AGTAATCATA TAATATGGTT CTAGTCTATG GGTTAATAAT
     4561 GACATTGGAT CTTGCACTAA TAATCCGTAT CCATAGAAAT AGCATATAGT AGACTTTAAA
     4621 TCTTCTACAT ATTTAAATAT AGTATGATTG TAATCTATAT TAAAATACTT AGGAGGCCAT
     4681 GCAGGTTGAG ATAAATAGAT ATATTTATCA TCAGAAGCAG AGTATATTTT ATTTCTAATC
     4741 ATAAATTCTA CCAAGTATGG ATCATAGAAA AAGTAATCAT AGAATCCATA TTTAAATACA
     4801 AATGCTTGAG TAGATTCTTG AAAGAATAAT TCAAAATATG CTTGTTTAAG ATTCTCTATA
     4861 ATACTAGAAT AAGAATTCAT CATATTATAA GTCTCTGAAT CTACTAATAC ATTTCCTCTA
     4921 CCTACATTAG ATGATAAATA TTGGTATTCT TTTACAACTT GTGGGGATAT ATCTTCTCCT
     4981 ATAGATTCCA ATTTATAATT CATCTTATAA AAGTTAGAAC CATTAGGGAA TGTATCTATA
     5041 TTGACACTAG TTACTCTAAA TAGTACTTCT TTACCTGGTT GATTAATATA GTCTATAGAA
     5101 AAGTATGAAT TTACATATGG TACAAATGTA TTAGGAGGAA GTACAGCATC CCCTTCTATA
     5161 GGATCTGCTT CAGTACCCCA TTCTCCCATA TCTATGTTTA ATTCCATACG TTGAATACCG
     5221 TATAAGATAA CTCCATTTAT TTTATCAAAT CTTAAGCCAG ATGCTGGCCC TATAAAATTA
     5281 TATGTATTGT CTATAACTTC ATCTAAAGTA GTTTCATTCT TATCGATATT ATAGAATGTA
     5341 ACTTTGGTCA TAGGCATATT AGTAAAGAAA TAAAATGGAT TGTCTGTGAT ACGTTTTATC
     5401 TTAGAATTAG TAATATTTTC AATAATATTA GTTCTACTAT TACCATTAGG ATCACTAATA
     5461 GCAGTAGCAG CTATAGTAGA TCTATTAGTA ATAGAACTGG TAGATAAATC TTGATTAATC
     5521 ATCTTGCCAT TAGCAAAAGT ACCCATTTTA AATATCACCT CTCTTTTATA CTAGAGTATT
     5581 ATAACAATGT TTTAGGAAAA TAATATGCTC TAGTCCATAT GGACTAGAGC TATAGCTTCA
     5641 ATCATCATCT ATCATATCAT TCAGCTTTTC AAGTAATTTT GTATGGCAGT CTTTAAAGAA
     5701 ACACCTTCCC ATATTACGTA TTTCTTCTAA AGCCACATAC ATATAGTATT TCTCGTATAT
     5761 AGAAGCAAGA GTACGTATAT TTTTACTATA CTTAGATTCT AAATTACGAA TATAATAGAA
     5821 GTCTATATCA GATACTTTAT TTTTCTTTCT TCTTTCTATT AAATCATATG CTTGCTTTAC
     5881 ATCTTCTAAT TCTTCACTTA TAAAGCATAA TTGTTTTATA GTAATATTTG TAATGGTTCT
     5941 TATGACTAAT TCATCATATG GTACATTATT AGGTACATAT ATCTCTATCA TAATATCAAC
     6001 ACCTCTAAAG AGTATATGTA TCTATAGACT GATAGCAGTC TATAGATACA TAATTAAAAG
     6061 GAGAAAATAA TGAAGTGATT AATTGGTGGC CGATCTGGGA CTCGAACCCA GAAGGTATAA
     6121 CACCGAGGGT TTTTCCTACC ACTATAGTTT TCACTACCTA TATAAATATA GTTTGTGGTC
     6181 TGGACTGTGT CTTCATCCTT CTATAAATAG TTAGGACAGC GAGTGTACAG TCTCTACGCA
     6241 CTCAATAACT TTTCTATTAT TGATTGGCAC GGCGTTACCA TTAGGAAAGG ATTCACCGTT
     6301 TAGCTCGCAT TCAGCAATAG AATCTCTTCT ATTCTGCTCA TGTTACCTGA TAATGATACT
     6361 TATAATGAGC ATCTTCATCA GGCTTTAATG GATAACCTAA ATTTTCTTCC ATTAAAATTC
     6421 TTGGAAATAA TCTTACGATA TACCCCAATA TAATTTTTTT GTTTTTGAAA CCAAGACCCT
     6481 TGCGTTTTCC ATTTCGCCAA TCGGCCATGA GATATAAAAT ACATAAGTCT GTAACTATCT
     6541 AGTTTTGATT TGCTAGATTC TAAAAGATAG TCCTTGGACT TATGTATCGA ACTTAGCTCC
     6601 CGTAGAAGAC ATAAGTTCTT CCCCTTTGGA ACAAATCTAT GTGTGTTAGT TGTTGCTGTA
     6661 TGAATCTAAA ATCATTACCG GTGAGCCTTA TCTAGAAAGA CTCTATAATG ACCAAATCTG
     6721 TATATATAAA CCCTTATAGA AACCAGAAAA ACAAGAAAAT AAAACTATAA GGGAGTATAT
     6781 AAAATTGGCA AGGGTAGATG GAGTCGAACC ATCGAATAGT TGAGTCAAAG TCAACTGCCT
     6841 TAGCCACTTG GCTATACCCT CACTGGCTCC TGGAACAGGA CTCGAACCTG TGACATTTGC
     6901 TTTAACAGAG CAACGTTCCA CCATCTGAAC TATCCAGGAA TAACTGGCGG ATGCATAGGG
     6961 ATTTGAACCC CAGATAGATC TCTCTATGCC AGTTTTCAAG ACTGGTGCCT TAAACCACTC
     7021 GGCCATACAT CCGTTGTAAG TATATAATAA AATGGTGGTC CTAGAAGTAG TCGAAACTTC
     7081 ATGACACGCT TATAAGGCAT GCGTTCTAAC CGTTGAACTA TAGGACCAAA TCTAGACTGT
     7141 TTATACGAAG TTTCCTATTC ATATTTATAA AGAGTTGCTG TTACAGTCTA ACATTTTTAC
     7201 TAGGCTCGTT TAGATAGAAT TACCAATTCT TCTTATAGTG GTTACAATAA TATTGCTGTA
     7261 TGAGCCTAAA CATATATACT TACTAAATAG TACATACTAT TTTAAAAAAT AATATTTTTA
     7321 TTCATACTAT GTAGTTACTT GTGTAATTAT TTTTAATTTA ATATTTCTTT AAGTTTCTTA
     7381 TTCTCTTCTA CAAAATCTTT ATATGAATCG TATAGTTTCA TTTCTTTTAT AGAACTATAG
     7441 AATCTTTGTA ACGGTAAATC ATCAATATCA TTAGCATATT TACAATATAA ATGATAAACT
     7501 ATAGCAAGAT AATAATACAT ATAAACACGA ACTGAAAAGT GCGAGTATTT ATCTTCTATA
     7561 ATTCTTTCTT CATAAACTCT GCCATTTGGA AGAGTCCCAA AAAAGAGATA TGGCATTCCA
     7621 TACTGTTTTT TACTATACAA AATATGATCT CTAAGAAGAG TATAAATGTA TTGGATAAAA
     7681 GCCGGATAAT ACTGATATGA ATCTTTTTCT GATAAATATC TAGCATACTC TGAAGTGATT
     7741 ATATACACAG TTTTATCTTT AACATTACTT TTACCTGTAT TTTTATCAAT TATTTTTACA
     7801 GGACAATCAT TACTTATTAA AGTACTAAGT ACTATATCTG AATCAGATGT ATTATCAAAA
     7861 ATTGTATCAG AAGGTGAATA AGTCTTATCT TTATAATACA AAACATATAC AAGCTTTTTT
     7921 TTGGTAGAGA AAGCTATAGC TGGTACAAAG TCTCCTTTAA ACAAGCCATA ATGTACTTTT
     7981 ATCATCCGAC TTGGTTTATT ATAAATAGCC TGTGTAATAC TAGTATTAAT TCTCTTTACT
     8041 AAACTATCAG TGCCAATAGA TGAAATTAAT AAATCCTGTT TTCTTGGAAT AGAATCTAAT
     8101 TTATATATTA GATCTCTTAC TTCATTAGAA AATGCTGATA TCATAATTAC TCCTCCTTTA
     8161 TAATAAAATA TAATTGGTAA TAGGCATATG CCTATTACCA ATTTGTATAT ACTTATATAC
     8221 TAATTAAAAT ATTGGGTCTG TATATATTCC TTCTTTTTCA GAAGTAGGAT TCATAGTAAG
     8281 TGCATATAAT GCAGCTACAC CTTCATTAGT AGTTTCCATT ATATTATTAC CACCTAAAGC
     8341 TATAAAATGT CTCTTAGAAT TTAATTGATT TCTAAGTTCA TTATTAGCTT CTATAGAATA
     8401 TACAGATTTA ACTGTTACCT GGTCTCCATC ATAATCTCCA CCTATCGAAC CTAAATAAAC
     8461 ATTACTAATG TTTAAAGTAT CTATAAATTT ATTAGTAGTA TTCTTACCAA TATCTTCAGT
     8521 TCTAATATAT GGATAATGCT TATACAGCTT ATGGTTAATT ACCATAGGTT CAGTCTTAAT
     8581 TGTAGAAGAT ACATTAATAC CACATGGGAA TTGGTTATAG CAGCTATCAA TAGGGTATCT
     8641 TGTTATCAAT ACCATTTTAT CGGCTGTTAC TTCTATAGCT GCCATGTATA ATAAATCGCA
     8701 CCATGTCATT ACTCTTTCAG TAATAGGTAC TCTATTATCA TCTTCTTTTT CTAAATCGTT
     8761 AGTAACTTCT TCTTCTGTAG CGTGTCTACC TTTAAAGTTA ATATATACCA CAGGATATTT
     8821 TGGATCTTCT GTAGGTAATT CTATAGGCCT AAATCTATTT GCAATACCAT GAATAAATCT
     8881 ATCTATTTCT TCTTTCAATA CATCATCAGA GAAACTGATT CTATAATCTT TGAGTTTTAC
     8941 TTTTTTAAAT TCTTTAGTAT TAGTAGATGA AGAGTATACA TTTCTTATAG GGTTATTATT
     9001 ATACTCATTC ATAAAGAACT GTCTTACATA TGCTAATACA AAAGGATAGA AATTGGTAAT
     9061 AGCAGATGCT AATGGTAAAG CTACATGGTC TACATCAGTA AGTAAGTCAT CCATACTTTC
     9121 TACTTTTAAA TTAGGAGCAG AGATGACTAA TCTAGATGAA TAGTCTGTTG TCTTGGATTG
     9181 TACACCATGC TGTAATATAC CAAATTTACC TGCTATACCA GCACCTGTGG TTTTACCTTG
     9241 TACTTCGCCT TTAGTAAAAT AACTATATAT CTCTAATAAT AAATCTTGTA TTCTTCCTAC
     9301 CGTAGCATCA TAAGTAGTAA TGCCTAATTG ATCCATTTCT TTTAAAGAAT TACAAGCCAT
     9361 AAGTAAGTAT TGATATAATT TGTTTATATC ACCTACACCT ACTTTGCCTC CATCCGTAGA
     9421 TACGTCTCTA TAGTAAGCTG GAATAACTAT ATAGTTCTTT ATAAACATAA TATTTTTAAA
     9481 TTTCTCTAAG AAAGCTATAT TAGCTTTTCT TACAAAAGAA TCTGATTGTT TAAAATGGAT
     9541 TTTAGATATA TTCTTTCTTA AGAAATCTAT ACCTGTTTCT CCGTCTTCAT TTTCTTCCAA
     9601 ATAGCCTTCA TTAGATAATC TAAAATTAGA AACAGAGTGA ACGCACTTCA CTATATTACG
     9661 GTCTACTTTC TTCCATATTG CATATATCAT AGGGTGTATA AAGTATTTAC CCCCTAGATT
     9721 AATATATGCA AATACATTAG AACGTGAATT CATTGTAATA CCAAATATTT CATTGGATAA
     9781 TAACCCATCT GATGTAGGTA CATTATTAGC AGAAAAGAAT ATAGGATTTG TAACTTCTTT
     9841 AAGCTCATTA ACCTTAATAA ACTTTTCTAT ATCTAAAGGA TTAATAGATA AGAAGTCTTT
     9901 TTGTTCAGCC AACTTTAATT ACCTCCTTTT CTTATAAATT ATAATAATGT CATAGTTATC
     9961 CCTAAATAAC TAAAATAGAG ATAGAGCCTA TATAGACTCT ATCTTTTAGT AATAATGATA
    10021 TTTATAGTAT TATTCTTTAA TAAGTTTACC TTACATTTAA GATTTCTTTC AAATATAATA
    10081 AAAGAACTAT TATTGAATCT TTCTATTAAT TCTTTCAATA CTTCTATATT AGTACAAGAA
    10141 ATATTAGCTT TAAGATTAAC TGTATTATTG GATAATTGTT TGGTGCTTAT AACCACTGAG
    10201 AGATTATAGA TATCTATATA GTATGATAAT ACTTTATATA GAACTATAAT CTCTTCAAAG
    10261 TGATTACAAA ATATACTCAT ATTACTCCTA ACATTTATTT TCTCAGCAAA TTGAATTAAA
    10321 GTCAATTTCA ATTCCTCCAA AAATTTATAT TAGGATTATG TACCGAAAGC ATCTTCTAAG
    10381 TCTTCAGCGT CGATATTTGC AGAATCACTA TAAGAATCAT TAACAGCAGG AGAATTATTA
    10441 ACAGGTCTTC GACCCATTAA TTGCTGCCTT CTATTCAATC TGGCATTTAC AGCTTGCTGT
    10501 TGTTTTTCTT TAGCAATTCG CATTTCCTCT TTTTTAGCAT CTTCTATGGA TTTTTCTACT
    10561 TGATAATAGT ATAAAGTATG AATAAATCCC ATTGGTTGGT CTTTAGCGGC GATTAAATCA
    10621 AACCCTCTTC TAAAGGCATT CTGCAAAGCA ATTAATCGAC GTGTAAGGTG CTCTGCATTA
    10681 CCAACTGATG CCGTGTAAAA AGCATATTAT AAGGGCTAAT TTCTAATTCT TTGATATGCT
    10741 CATTGCACAG CATACCTTTA TTAGCACCTT CTTTAATTTT TTCATTGCAA TCTGTAGCTG
    10801 GGATATGATA ATTAATTAAT GATAAGCATT TAGCTTCTTC GATATAATAA TTATAAATCA
    10861 TACCACTATA CAAAGAGTAA TTATCTGGTG TAATGGAAGA TAATACTTTA TAAAGGACAA
    10921 TGCATTTATT CTTAATAGTT TTAACAATAG AATCTCTATC TACTTTAAAA TCTACTGGTG
    10981 TAAGCTGATG GTGCAAATAA TCTACAAAGA ATACTTTATC AATATATCCT ATAGCTTGTA
    11041 CAATAGAACT ATATTTACGC TTAAAATCAT TATCGAGATA ATCTAATTCA AGCAAATTAT
    11101 AAATTGATCT TGGTTTAAGC TGAATTATAT AATCTTTGGA GAGATTGTAT CTTTTGATTT
    11161 TAGATTTAAA GTTCTCTTCT GATTCACCAT GTTCTTTAAT AAAATTATAT CTTTCTTTCT
    11221 GTTCTTTTAT AGCATCCTTA GCAAATTCCC ACATCTTATC GATTGAGTAT TTTTTCATAA
    11281 AGAATGCATT ACATTTTGGG CATTGATAAC CGATATAGTT AGAATCACCA AATGTAGCAT
    11341 TATATAAACC AAAGAATAAC TGATTTAAAT CACCAGCATC AATACTTTTA GCCCATGCAA
    11401 TAAAGCTCTT TGGCTTATCT GGAGATACAT CATGAGTATA CATAGTATAG AATGATTTCT
    11461 TATACAGTTC TAATTCAGAG CTAAAGTTAT CAGAAGAAAG AGCTACAATT TCAGAACCAG
    11521 TAAGAGGAGT AAATGAAATA GTCTTGCCAG TGTTATATAA TACTACTGAT TTAGATTCAG
    11581 TAAACTTAGG ATCTACTTCA CTAATATGAT TAATAGCAGT ATTAATATTA ATAGTTTTGC
    11641 TAGATTCTGT AAATCCAGAC AAATCTATAG ATTCTGGTGT AATAAACTGT TTAACAATTT
    11701 CACTTTTCTG TCTAAGTTCT TCTTTTTCTT TTTCTCTCTG TTCAACTTCT TTAGCTTCAG
    11761 TATCTTCTTC ATCTTCTAAC TTTTCATCAT TAGCGTCTTC ATCTAATTCT TCATCGGATG
    11821 TATCTTCTTC ATCAGAAATA AGATCATAGT TGAAATCATT TTCATCAAAA TCGATTTCAC
    11881 TAATTGGTTT ATCTAAGAAA TCTGGGGTAG AAGATTTGGG TTCTTCTTTT ACTTCACTAG
    11941 TAATAGGAAG TGCTTCTTCT TTTGGTGAAT TCTCTATCGA AACTTTTTGT TGTTTATTAG
    12001 CTTCTTTATG CTGAGCTTTA TATGCAGCAA TATCTGCTAA ACTAGCAACA TCAATTTCTC
    12061 CATCAAATTC TTTTTCTTCA GCTATTTGCT TCTGTTCATC AATATACGGT TTAATACGCT
    12121 CTTCATATAT TGACTTCTTT ACTCTATCAA ACCCATCATC AATCTTTTTG AGATATTCAT
    12181 CTCTAGTTTT CATAGCTGGG TCTTCTACTT GTTTAACCTT AACATCACTT CTAGTTACGT
    12241 TATCAAGGTT TTGTTCACTA AGAGGTTTTA CTACACCCTT AGCTCTAACA ATATCTGATA
    12301 AAGATATTTT TTCTTTTTTA GTAGAAGTAT TTGGTGCAAT ATTTCTATCT TCCATGTTTA
    12361 TCCTCCTTAA ATATTATAAA TTGTATCTCC CATTGTTTAA CCAACTTAAA GTTTTCTTAC
    12421 TAGTATCTAA TACTAAAGAA TACGTCATAT AATCCACTGT AATAAAAATA ACTAACTGAT
    12481 TAACTTTTTC ATTCATATTA CTAAACTCTA CATTTACTGT TTGAAACTCA GGTAAATATG
    12541 TCCTTATTTG TTCTTTAACT TCTTCATTCA GCTCATCAAT ATTATCCATA AATGAGTATC
    12601 TATATTTTTT TATAAACCCT ATTCCCATAT AAGGTTTAGT AGGATACGTA CCAGGATTCA
    12661 TAAAGATAAG TTGAATGATT TTCTGTATAA TGGCTTTAGC ACCGGTAGCT ATTTCCGGTC
    12721 GATTAAATTC AGTTATAGAT AAAGAGTATT CAGCATATTT ATCACTAATA GTTTCTTTAT
    12781 TAGCAGCACG TTGTATATCC ATACATTCAC CACCTTACAT GAGTTTACTA TAAAGTTACT
    12841 CTTTGTAATA TTGAAGAATC TTGCTTATAT ATTATAGAAG TGAATAGTAA TATAAGTATT
    12901 TCATTTCATT CTATAAGGAG GACGATTATT ATGATTCTGT ATTTATTATT AACTATTTAC
    12961 GAAGTTATTA GCGATATTGC TATCGCTAAA ACCACAAACG ATTACCATAC AGGTACTCGT
    13021 TTAAGCAACG ATAGAGTTGC TTTAGCGTTT TTCATTGTGG CTGAAATCAT ACTAGCATTC
    13081 TGGTATGCAG CCACTTTCAT TTATGGTTCT TATACTATTT TCACAGCTTT ATTAGCTACA
    13141 GAAGTAGTGT ATATGATTTA TGTATTCAAG CATTAAGGAG GAATCGAATC ATGATTTTAC
    13201 TTTCTTTATT TGTAATTGTA GCCTCACTAT TCAACAAAGA CATGAAGGGT CTTATTAGTT
    13261 CTTTGGCTGT ATTAATAGCT GCAATAGCTA TTTATAGTTT CATGTATTAT AAAGCTATCA
    13321 CATTCGTTTA TGATGGCTCT TATTATTGCG TAAACAGTTG GAAGGATTTT TTATTACTCC
    13381 TGTCTATGTC AGAGTTATTG GGTATTGGAG CATGGTGTAA AACTTTATAC AATACCTTTA
    13441 AAAAATAGCA AGATATTATC CCAGCCTAAT ATTAGGCTGG GATAATAATT ATTTTCTTTT
    13501 TCGATTATAT ATCATATTTA TGATAAGTGG TATTTAACTC TATCCAATAT TGGATAGAGT
    13561 TAAAATAAAT TTCATTTTGC TTATAGTTAA TATACTAGGA ATATATTAAC TATAAGCCGT
    13621 TGTATAACCT AGGAGGTGAT TAATATGGTT ATCAATGAAA GCAAAAAAGA GTTTACTCTT
    13681 AAACTCGTCG ATTATTATAA TTCATTAATA ATGAGTTATA GAGATTCCTC AGATAAAGAA
    13741 TCTAGAGATT ATGTCTTTAG AACTTTATTA AGGAAGAATA AAGAAATCAT TAGTGATCTT
    13801 CTTTCAACAA CAACTTAGAT TTAATTATTC GTTCTTTGAT TATTAATGAA GCAAAAAAGA
    13861 GTTTGGAATC AAATTGCTTG ATTACTATAA TTCTATTATG ATAGGGTTAA AAGATTCAAG
    13921 TGATAGAGAA TCTAAACAAT GGGTAATTGA TCAGATAATA CCCAGATATA AAGGAATTAT
    13981 AGAGGATATA GTATTAAATC AACCCTAGGT TTATTTAATA GTTATTCCTA TAATTATTCT
    14041 TAATTACCAC ATTGATTTTA ACCATACCCA ATATTGGGTA TGGTTAAAAT ATATTATGCT
    14101 TTTGCTTATA TATGCTATAC CCCAAATATA GCATATATAA GCCGTTATAA CCTAGGAGGT
    14161 GATTAGTATG GTTATCAATG AAACTAAAGA GGAGTTTGGT TTGAAACTTC TTAATCATTA
    14221 TACAAAGTTA ATGACCGAAT ATAATGATTC TAAGGATGAA AAAACTAAAC ACTATGCTTT
    14281 TAGCATATTA CTTAAACAGA GTAAAAACAT ACTTGATGAT ATATGTTGTT CTGCTAAGTA
    14341 ATCCTAGATT TACTTACTAG TTCTTTTAGT TATTAATTTC TATACCAGAT ATCTGGTATA
    14401 GAAATTAGTA TAATAGTTTT AGGTATGTAG CTAATATACC TAAAATATTA GCTACATACC
    14461 CTGTTATAAC CTAGGAGGTG ATTAATATGG TTATCAATGA AAGCAAAAAA GAGTTTGGAT
    14521 TTAAACTCTT AGACTACTAT AGCAAACTTA TGAAAGACTA TAGTACGTCT AATGACGAAG
    14581 AGTCCAAGCT GTACACATTC AGTCTTCTGC TTAAGCAAAG TGGAAAGACA CTGAATGAAC
    14641 TTCGGAACGA AGTATAAACT CCTAGGTTTA TTTTATAGTT ACTAAAGTAA TTATATTTAA
    14701 TAAACCTAAA ACTGGGTAAG AGCATTACGC TCTTACCCAA ATTCTATCTT TTTTATTTTT
    14761 TGACATACAA GTAATTTATT TCATATATAA AAGGAGGAAA CCAAAATGCC TTCTAATGCT
    14821 AGAAAGGTTA AATGCCCATA TTGTAATTTT AAAAATACAA AAGAAAAAGT AATATCCCAT
    14881 ATAGATAAAA AACATGAAGA TTTAATCCCT GAAGGATACA CTGCTGCTAG AGTATTATTC
    14941 AATTCTATCC ATCATATAGA CCATGGTACG TGTGTAGTAT GCAAGCAACC TACTGAATGG
    15001 AATGAGAATA CTAATAAATA TAAAAGATTA TGTAATAACC CTAAGTGTAG AGAAAAGCTT
    15061 AGAGAAATGT ATAAGAAAAA TATGATGAAA GTATATGGTA AAACTACACT TCTTAATGAC
    15121 GCTAATCAGC AAAAGAAGAT GTTAGCTAAT AGAGGAATCT CTGGTGTTTA TACTTTCCAG
    15181 AATGGTAAGC TAAAAGAATA TACTGGTTCA TATGAAAAGA AAATGCTAGA GTTCTTGGAT
    15241 AAGATTATGG GGTTTGATCC AGATGATATT ATAATGCCTG GGCCTACTAT AGATTACGTA
    15301 TATAAAGGAG AGCATCATAA ATGGATTACT GATGCTTTAA TAGTACCATA TAATCTGGTA
    15361 ATAGAAGTAA AAGATGGCGG AGATAATCCT AATAAGAGAG TTATGACTAC CTATAGAGAA
    15421 AAGCAAATAG CTAAAGAAGA AATGATTACT AATATGGGTA CTTATAACTA TATCCGTTTA
    15481 ACTAATAATC AGTTTGAACA GCTAATAGAA ATTTTATATG AACTTAAAAT GCAAATGCTA
    15541 AACGATAATG AAGAAACTAG AAAAGCTATA ATTAGAGTTA ATGAAGATAC TGATCTAGTG
    15601 CATGAAGCTG TATTAGATGG TATTCATTTA TCTCCATTAA ATAACTATGA AGACCCATTT
    15661 GAAAGGGAGT TAAAAGAAAG TATGAAATCT TCTAATAATT CATCAACAAT AAAAAGTTTT
    15721 TTAGAATTTA ATCTTTTTTC ATTATATAAA AAAAAAGAAA AAACTGAATT TGATAAGATG
    15781 TGTGAGCATA CTGATGATAC ATTAAGAATG TTTAATTTTT TCAAATCATG CAAAGTATAT
    15841 TACCCAGATG AAATTTCTAA TAAATGGCAT GGCCATTATG ATAAATGGGG GATTATTTGG
    15901 CCAGATAAAC TTATCGATGA ACATATTGGG GATAGTTGGG ATTTGTCTTT AATGTATAAA
    15961 TATTTTTCAG AAAGTCATAA TAATGATTGT GGTATTGGAT TTATTATGTA TTTATTTAAA
    16021 AAAAATGGAA TGCTGGGTTT TGGTGGTCAT GCATTTGCTT GTTTTAACTA TAATGGAAAA
    16081 TGGTATATTC CAGATAGCTA TAAAATTTAT AAGTTTAATT CAGAAATTCA AGCAGCAAAA
    16141 TGGTATCATA ATAAGTTTAA AGAAGCAATA AAAAAGAATA CCGATAATCG TTGTGAAGTA
    16201 ATATGTGATT ATTATCCATC GGATAGTAAC ATATGGACGT ATTATGGTAA ATGGAAATAT
    16261 TGGAATGAGT ATTATGGTAA AAATATTAGC CAATACGACT TTTTCAATAG ATATCATAAA
    16321 GATGCTATAG GAAAACAGTT ATCTATTGAT ACTTCATTAT ATGAAAGACT TTTAGAAGAA
    16381 CGCATAAAAC GTTCTACGTT ATTTTTACAA ATTGATACTG ATTTAGATTG TTTTATGAAC
    16441 TGCTCTTCTA CTGAAATAAA TAATATTCTA AAATCATTGT GTTTATTTAA ATTAAAATAG
    16501 ATAGAAAAGA GATGATATAA TAATGATAGA ACAAGATAAG AGAATAACTG ATCCTACTAA
    16561 AGTAAAGAAT AAACCTATTA GAAGATCATT ACCTAAATTA AAGAAACTTT CTTCTAAACC
    16621 TAAAATATTT AGAAAGAATT CTCAAAATAA TAAATTTTTA AGATTAACTA AATCTTCTTT
    16681 AACCACAGAT AAATCAGCAT TCTCTTCTAA ATTAGAAATG ATGGGGTTAG CTGGTATAAA
    16741 CCCTCCTGTA GGAATTAATG GTAATGTATT TGTATCTAAA GTACAAGACC CTACTTTCAT
    16801 TAAGCCTAGA TATGGGGTAC AGAATGATAT TATAACTGAT AATATACTTA TGCCTAATCC
    16861 GCATAAAGTA TTAAAAAAAT ATCCATCTTC TTATTTAAAG AATAAGAAGA TTAAAATGTA
    16921 TAAATATGTA GGTGAAGACC CTAATAAGAA ACTTATGACT ATTCTTAACT CTGTAGATAA
    16981 AAAAGTTGAC AGTTTAGAAT ATATATATGA AGCATTAACT GGTAGAGAAT TATTAGACGA
    17041 AGACCAGATA GATTACGATG AAGATTTTAA ACTTATAGAT TTTGATGAAA TCAAAAGAAC
    17101 TATAGAGAAT GATGCTTATA GTATTTTAAA TGAAGCTATC TTTATGTCTA TACCAAATAT
    17161 AACTAATAAT TATAAAATAG TTTCTAACGA TGAATCCTAT AAAGCATTAC TAAACCAATC
    17221 TAAAGATATT GTCATTTTGG AAGATAGTAA ATTAGGATAT TTTGCTACTA ATAGAAAGAC
    17281 TTTAAGAAGA ACCAAGTACT ATAGTGAAAT TTCTGATATA GTGATTGGAG ATGATTTAAA
    17341 ATATGAATAT TGATATATTA GCTAAGCAAG TAAAAGACTG GAGATTAGAT AGCAATATAG
    17401 TTTTGCTGTA TCCAAAGTAT GAAAATATTT CAGACTTAGA AATGGATTGG GATAATTTCA
    17461 TAGCAATGAA TAAAGATTTG CAAAATGATT CTGATGAAAA GAGTATAGAA TTATTTGGTA
    17521 ATACTAACCA AGATAGATAT GAAATAATGC TTCATAAATT TTATGATGAA GATAGTATTA
    17581 ATAATAGTGA ATTTCAGTTT AATAAAGATA AGCATGATGT CGATCAAGAA GTTGATGATT
    17641 TGTATTTTAC TATAAACTTT GATAAAGATA GATACTTCTA TAGAAAGTAT ATGTCTGCTT
    17701 CTATTCAAGA ATCTATAAAT GAATTTGCCC CATCTGAAGA TTATATCTCA AATATAGAAA
    17761 GTAAGATATT AAATAATAAT CCAGACATTA TAGATGAATC AGTCATTTAT CCATACTATA
    17821 CTCCTAAAGA AATAGAGTAC TATGATAAAA AATATTTTAA AGATGTAAAA CTTCCTTTAA
    17881 AAGAATCACT ATTTGTATCT AAATGGAAAA AAGCTTATAA TGAGGGATTT GAAACTGGTG
    17941 ATTTTAATAA ATTTAAAGCA TTGAGTAATC AATGGAAAGA TAAAGTAGAG GAAATTAATG
    18001 GTTCTATATT AAATAAAGAT ATTAAAAATA AAGCTTTATT AAATTTAGGC TGTAATTATT
    18061 CTCTGCCTAT ATCTAACTAT AGTTTAGTTA AACAAAGCGA GAGAGTTAAG AATGCTATAT
    18121 CTAGCATGTA TACTAATATA CGAATATATA CAGTAAATGA TACAGAAGAA TCAATAGAAG
    18181 ATAACCGTCA CTATGAAGAT GAACGTTTTA ATGATTTCGT ATCAAGCATG GGGTTATGGA
    18241 TAGTCGATAA TAGATCTTTT AGTACAATAA CTGTATCTTT CTCTCGCATT ATACCATATA
    18301 ATGATGTAAC TAGTAGAGAT GATACCGTGG ATATATATTG TGCAAGATTA CCAGAATGGT
    18361 ATGAATTAGT TAAAAATCAT GATGGAAATA GATATCCATC TACAGTAACA CTCAAATATT
    18421 TATTAGCATC ATTAGTAAAT AATTTCAATG AACCAATTTC TATATTCAAA GTTTTTTCTG
    18481 GAGAATATAG AAAATTTAAT AAGGATTGCC TTGGGCTGCA TATTCTTTAT CATCTTTATA
    18541 ATGATAAAAA TAATATATCA TCATTAGAAT CCGCTAATAT ATTTTCAGAA GCTAATACTA
    18601 CCAATGAATT TCCCGTAGAA TTCAATAAAG ATGGAGATCT ATTAATTAGT AAAGGAAGAA
    18661 AAATAGATTT TGAAGGTGAA TACTCTAGAA CTCATTTAGC TTTAAAGATA TATGAAAAGA
    18721 ATAATAACAT AGTAGGAATG AAGTATTGTA TTTGTAAGCT ATGGTATTTA AATACTAAAC
    18781 TGGAAGAAAA GATACATGAT AAAAAAACTA CTATAGAAGA AAAAAGAAAA GCTGAAAAAG
    18841 CTAGATCTAA AATAGTTAAT GACATAACTA AATATAGTCA AATTGTATTA AAAAAAGACC
    18901 CTAACTTTGA TATTATTAAA TCATATCAAA ATTCTCCATT TAATGATGAC AAAATTAGAA
    18961 TACCAACTTC TACATTAGAC CATACATTAG AATGGATTAA AAGAATACTT AATTTCAAAA
    19021 AAGGTTTTTA ACTATATATT ATATTTATGA CAGTATCATT GTACCAAGGT TTTACAACCT
    19081 TGGTACAAAT TAATTATAAT ATAGGAGATT AAAAATGATT TTAGGAGAGA AATGGTTTAA
    19141 TAATGAAGAG GTCATTAGAA TAATGACTGA TGTAAAAAAT AGTATATATA AAAAGAAAGT
    19201 TAAAGTTTAT TCTGAGACTT TTAATAAATA TAAATGGATG GAAGTAAACG ATATTGAATA
    19261 TTGTTATAGA AAACTTATTC CAGCAGCTTT TATGTATTTT ACTGTAGTTA AAGCTAATAG
    19321 TGCTTCTAGA AATATGGATG ATTTGGTTAT AGAACTTTAT TTAAATAAGA ATTCTGTATA
    19381 TACTGATGAA GCTCAAATAG CAGAAGAGTA TGAATATGGC TATAGTATGT ATAGTACTAT
    19441 ATTCACTAGA TTGAATTTAT TGATAGATTC TACAGAATCA TTAATAAAAG AAAATTATCA
    19501 TATATTAGAT GATCCTAACA AACCAATCCT AAATAAACTC AATGAAATAA TGGATAGATT
    19561 TGTAGATGAA GATGAAAACT ATGATGCATA TGAAAGTAAA TTATGGGAAG AAGACGAAAA
    19621 AATAGAGATT AAGGATAGTA TTAAACTGGC AATCTATATA GACGATTATT ATGATAGTAT
    19681 AATAAACTTG CTAAAGCCTA AACTACAAAT GTACAATAAT TTAATTACTT CTGCTTTTAA
    19741 AGAAATTTAT AAAATATCAA AGATAGATTT TAAGCTTACT AATCTTAAAC AACTTTTAGA
    19801 ACTTTATTGT TTTATTCCAA GTATGGATGT ACGATTAAAT ATAGACGAGT ATCCAATCAA
    19861 AGAAGCTAAA CCTGTTATTA AAGAGAATGA TCTTAATACA TTATATACGT TCGATCATGA
    19921 AACTATGATG AGTATTGTTA AAGGTACTTT CGTTAGAACT ATTTATGATT ACATGATAAT
    19981 TAAGTATTGG TACGATATAG ATATTACAGC GTTTACATAT AAATACCATT TAATACGTAA
    20041 TAGTAATAAT GGGGATTTAT TCATCATACT TTGTAAGACT GGTAGAGTAG TATACAGAAC
    20101 GTGATGTGTA AATAATAAAA TAAATACATA CTATATTTAT GACATTATAA AATGTCATAT
    20161 TTAATTTCAG ATTAAACAAT ATTGTAAATT AAACGATTGT TTAATCACAC CATGTAATTA
    20221 TTTTAAAGGA GGAAATAACA TGGCTACTAT TAATGAAACA AAAAACACCG AAGCTCTCAA
    20281 TGTGACTTTT GAAAAGAGCG AATTTAATGG AGAACTTGAA TACAAGCTCA TCAGCACCAA
    20341 TAAGCTTGTA AAACAGATTT GCAAAACCTT CGCAGCAATG ACTGATGATT TTGTTGGTGC
    20401 AAGATTTGTC CGTGTTGATA GAGTTCCACA GATTGCATCT GAGTTCCTCA ATGCAAGACT
    20461 GAATGATATT GATCATTTCA TTGATGCTAA AGCTTCTAAT GAAGAAAAAG CATCTCTGTT
    20521 CCAGGTATCT AATATCATTA GAAATTATGT CAATGCAGAA GAGAATAATA AGCTTAAACC
    20581 GAATGGTGCT TTGTCCTATG TATGCCTTTA TTTTGAAGAC AGAAGAGAAG GAGAAGGCAA
    20641 AGTTAAGTTT ATTAAACCAA AAGATAAGAT CATGAAAGAA TCCAGCACTG ATAAGATGAG
    20701 TGGGTGGATT AATGCATGGA ATTCTAGAAA CGATTATAAG TATCTCGCTA TTACAGCAGA
    20761 TGCTAAGAAA TGCCTTGAAG GATTTGTTCC TAGAAGAAAT CCAATGAATA ACAAAGAAGC
    20821 TTACAATAGC AAACAGGGCA TTCTCTGGGA TAACCTTTAT GATGTAAGGA CTATTAACGA
    20881 CCTTTACAAT ATGGGTTATT ATCAGAAGCA GTATAACGTA GTAATGATTC CGATTGATAT
    20941 CAATAGATTC TTCTCCATGA TTCATGGTAA GAATGTAGAA GGTAGCAATC AGAAGTATGA
    21001 ATACGAATTC AACTTTGTTG TTCCGAAAGC ACCGTCTGTA TTTGCTGAAC AGGTTAGAAC
    21061 CAATAACTAC ATGCTCAACG TAGTTCAGAT CAATGGTGAA CGGGTACAGA AAGTGGCCAA
    21121 CGAAAATGGT GTAACCACTA ATACTAATAA GCTTGGTTTC TTGGTTAATG CCTAATCGTA
    21181 TTTTAGTACA ATGAAATATA AAGAGACACA TATGTGTCTC TTTATATTTT TTATGATTTT
    21241 TAGTATTGGA GGCTTCTATG GCAAAACACA TCAAGAATGA GTTATCTATA GGTGGTAAAT
    21301 TACAGCCTGT AGTAGAAGAT GTAAATACTA AGTATGCTGG TAGAAGTGGT ACTATGGAGG
    21361 AAATACTTAA CTATTTCACA GAAATTAGTT ATCATCTCCC AGCAATTTAT AATGTAGTAA
    21421 TGAATGACTT TGGTTATACA TCTAGCATTA TTTTTCAAAG TCATAGAACA AAAAAATTCT
    21481 TTTTTCAAAT TGCACCTTTT ATTGATGGTA GGTTTATTTC ATTTACTATC AATCGTCTTG
    21541 AAAGATTTAA TCAGATTGGC GAATATATTC GTATTAATGA CTTTAATACG AATCCACATT
    21601 CTCTTAGACT GGCTATTAAA TATTTAGAAG CTATTATGAA AAATCCTAAC GTAGCTATGT
    21661 ATTTAAGTGA AAAATACCCA TATGGTAAAT CTAAGTTATT ACTTGACGAT AAATACTTTA
    21721 CTGAAGAAGG TATTAAAACT GCTACTGAAT TCTGTAATAG GTATTACCAT TTTAAGAGAA
    21781 TTAGACAGCA ATTCATTAAT CGTATTGATG AGACTGTTGC TAATGATTTT TATAAAATAG
    21841 CTAAACAATA TAATGATAGT ATTTATGAAA TGGCTTATAA GCCTGATATT TATAATGGTA
    21901 ATTTAATCGC TATTAAAACT AGAGCTAAAT TATTCTATGG TGATCCTGAT AAATACGAAC
    21961 AATTTAAAAA AGAAATTCAA TCTATCTTCT ATGATAGCTA TAAAAAAATA GTCGATGATA
    22021 TTGAAGTATG TAAAAAAGAA AATCCAGATG ATTTTCAAGA TACATACGAA TATTATAACA
    22081 AACCAACAAT ATTTATAGAT GGGACTGATG AAGATGGTTG GCTTTGTTCA CATTTCTGCT
    22141 TGTCCTCTAG TTACAAGTAT ATTATAGACC CAACAGCAGC ACTTCACTAT AAAGATATTG
    22201 TTTTCCCAAA AAGAAGTGAT AAAAAATGAA AAGAGATAGG CATCTTAGAA AAAATATAAT
    22261 TTCTACTGAT AGTAAATTAC AGCCAGAAGT AGAAAAAGTA TATAATGAGT ATAAAGGTAA
    22321 ATATTTAGGT TTAGATGAAG TATTGAAATA CTTTATTAAA CTTAGTTATT ACCTACCAGA
    22381 TATTTATAAT ATTGAAGTAA AATATAAATA CTCTCCTGAC ATCACTTTCC AAAGTTATAG
    22441 AACTGAAGGA TTTGTATACA GATTCAGTGG ATATATTTAT GATGTTGTAG TATCTAAAGC
    22501 TAAAGATAAA GAATTAGACG ATTTAGAATT TTTAGTAGAA AATTATGAAA CTTTTGATGC
    22561 TTTTAGCTAT AGTAGATCAT ACATTGCAGT TAGTGCAGTG AATAAATTGG AGTCTTCATT
    22621 TGACTTATGT GTTCAATATA CTAAAGCTAT TATGAGAAAT CCAAAAGTAG CTTTATATTT
    22681 GAATATAGAA GAACCAAATT CTCCTGGTTT ATTATTTACT GAAGAAGTCT TTCATGAGCC
    22741 TAATGTAAAG ACTGCTATTG AATACTGCAA TAAGTATTTT CATTATAAAA GAAAAGCTCA
    22801 ACAGTATTTG AATAAAGCTA ATAATGATTT CATTAAAAAA GTTCATTATA TTGCTGAGAA
    22861 GTATAATAAT CAAATCTATG AGATTGGTTA TAAAATTAGT AATTTAAATG ATAAAAACTT
    22921 TATTACTATT AGAACTAGAG CTAAACTGTA TTATGGTAAT GATGAAAACT ATAATCAGTT
    22981 TACAAAAGAA ATTAATCATT TATTTATGGA TTCCAACACT AAAATTTATG AAGAGTTTAA
    23041 ACAGTACAAA AATTCTCATA AAGATTTTTA TAGTTGGTGG AGATATAATA TAAATCAACC
    23101 TATAGTTATT ATTGATGAAA TCGATAATTG TAATTGCTAT TATCCGTATT GGAGTTTATC
    23161 TTTAAGAAAG TATATATTCC ATCCAGATAT TAAACACTAT TATGATGAAA TTATTTATCC
    23221 AAAAAGGAGC TAATAAAATG AAAAGAGATA ATAACAAATC ATTCACTTAT CATGTAGGAG
    23281 ACGTAGATGA AGTTATTGAT ACTAAAGGTA ATTCAGTAGT ACTTCTTCGT AAACTTGCTT
    23341 GGGGTGATGG AGAAGAGAAG CTTGAATTAA GAAGATGGGT AATGGATATC AATAAAGAAA
    23401 CTCCATTGAA AGGATGTACT TTCTTAACTG ATGAAGGCCC TCATGTATTA GCTAACAAAT
    23461 TAGTAGAACT TGGCTATGGT CATACTAATG AATTATTAGA AATTCTGTCT CAAAGAGAAG
    23521 ACTTTAAAGA ATCACTTGAT TCTCTAGGAC ATAAGAAAAC GGGTAAAAAG AACTCAATTT
    23581 ATTATGATCC TAAAGAAATT ATTGCTTAAT ATTTATTAGC ACTGTTTAAT AAGGAGGTGT
    23641 AACAAATATG AGTTTAGAAG ATTCTATTAA AGGGATTAAT AATGATAAGA AAAGTAATGA
    23701 TAAAAGTAAA TTAGAAGGTT CTACAGGAGA GCCTCCTTAT GAACAGTTTG AAAAATGCAG
    23761 GCATGGTGAA GATTATCAGT GCAAATGGAA AGATGTAAAT GGCTGTTGTA TATATGAAAC
    23821 TTGTGTTATG GATACAATAG ATCCAATGAG ACAAGATTTA TGGTATACTA AATGCTTAAT
    23881 CTGTAAAAGA GATTTTGCAC GTAAGCCAGA AGAAATGATT GTTCCATTCT GTGATTCATG
    23941 CATACAGCGA ATGAATAAAG CTGAAGAGCT TCCTCATAAA TGCATCTTCT GTGGTAGACA
    24001 AATTAATTCT CCAGCTAAAC TTATGTTTAG TGGTATCTGT GATGATTGTG CAGATGCAAT
    24061 GAGAGGACTT ATTATGTTTT ACAAGAGTAG AGGTAGAAGA GGATGGCGTC ATACTATTTG
    24121 AGGTGATATA TAGTGCTATA TGATACTAAA ACCCCATTAG ATATGGTTTT ATACAATGAA
    24181 TTCATTACTT ATAAAGAATT ACAAAAGATT ATACCACGGG AATTTAATGG AGATAATAAT
    24241 ACTAAAACTA TTAATGTATA TATAGACTTA TATCAATTTC TCGTTACAGC ATTTAGGTAT
    24301 ACTAGAATAG GGAATTTCTT TAATATATGC TCTTGCATAG TAAACTACTG TGCTCATATA
    24361 AGAAACTACT TTAATACTAG ACATAAAGTT TATACTAATA TATGTCTAGT ATATTCTAGT
    24421 AATGATTCTA CTAATAATAC ACAATTTGTA CCTACTTATA ATTACGAGTA TAATACTAGG
    24481 ATAAAGTTTA ACGTTAAGAT TAAAGATAAT GTAGAGGAGA ATATGAAACT AGTTAGATTA
    24541 CTAGTTCCAT ATCTCCCTAA TGTTTTTCTT AAAGAAGGTA CAGTAGAATC TTCAGTTATA
    24601 ATTCATAATA TCATACAAAA GAAATTATTA GGAGATAATC CTTCTTTAGT CCTTTCTAAC
    24661 TCTCAGCTAA TGTATCAATT ACCTATTAAT AATAAAGATA TAGTAGTTAT TAGAAAAGAC
    24721 CTTAGGTTAC GTATTCCTGA TGGTAGAGAT AGAACTTATT CTTATAATCA TACTAACTCT
    24781 TTGCATGCAT ATATTTATGA ATTAAAAAAG AAAAATATTA GAGAGTATCT AAATCAAAAA
    24841 ACGATTTCTT TTATGATGAC CTTAATAGGT ATACCTAAGC GTAACATCAA AAGCCTTTGT
    24901 GCATATCCGA CTGCTCTATC TATATCTAAA CTAGTCCCTT TAGGATGCGA ATATGATTCT
    24961 GAAGTACTAT ATGATGTTTG TACTGATTAT TATAAATCCA AAAATAGAAA GTCTGTTCCT
    25021 ATAATAAAGG AACAATTTAT TAGAACTTTC AAATGTGTAG ATTTAAATTA TCAATATAAA
    25081 CTTTACAAGT TACTACCAGA ATATAAAGAG GAAAGTTTTA TTAAACAAGA TCTAGATGAT
    25141 GTAGAAGGAG TTCAATATAT TAACAATACA TATTTCAAAG ATTCTCCATT AAATCTAGAG
    25201 TTCTTCTAAA GAGTATACCA TATGGTATAC TCTTTATTTT TTATTAGGTG GTGTAAAAAT
    25261 GAAATATGAC TATCTCATAG AACTTAAATG GTCTAGTATC AAAGATGATG GTACTGAAGA
    25321 CACTATAAAT TTTAATAATG AAAATATATC TAGCTTAATG CTAACTAATG ATTACGAGCA
    25381 ATCCAATATG CCAATGCTAG CAGTTACATT AACTGCTGAT AAGAATGATA TGGATAAGAT
    25441 AATTACTAAT GTTAAAACTG CTTGTTTTTA TGTAAGTATC TATAAGCTGT TTATGAATGA
    25501 AGTAACTAAT CTTGAATTAA AACAACTTAC TCCATATTAT GGTAAAGCTA CATATTTTGT
    25561 AGATCAAGAT ATAAACTATA ATAAAGAAAT AGATTACTCT GATAATAAAG AAAAAAAAGA
    25621 TAACTTTATA GATTTTACTA TAGGTATGAT GTTTAGTGAA TGTATAGATG CAAATAAACA
    25681 GACTATCAAT ACTACTCTAG TAAACTCTAC TAGATTCAAT TCTGTTTGTT ATTTTTTGTC
    25741 TAGATATCCG TATTGTGTAT CTCCGTTTAC TTATAATGAT ACTATTAGCC AGCTTATAGT
    25801 ACCACCTATG GATTCATTAT CTAAAACTAT AAAATTCTTT AATGATATTA AAGTATTTTA
    25861 TGATACCCCA TACAGATTCT ATATAGAACC TGGATGTATG TATCTATTAG ACAGTTCTGG
    25921 TAATGGAGTA CAAAAACAAG GTGAAGATTA TGATACATGT ATGTTTAATA TAAGGTCTTT
    25981 AGATAGTACA GCAGCATTAG CAGAAGGTAT GGAATCTAAT GATGATATAG GATGCTACTA
    26041 TGCTGATGTA AATGTAAAAG ATAGCTATTA TACTATAGAT TCAGATACTG AAAAGCTATA
    26101 TACAGAAATA CAAGCAATAA TAGACCCATC TATAGAACAG TCTGTAACTT TATTAAGCTC
    26161 TGTAAATGAA GCTATCAATA CTGTAAATAA AATGAAAGAT AGTATTAATA ATACTTTAAA
    26221 GAAAGCTAAT AATACTATAA AAAGTATACC TAGTGCTTTA ACTGATTATA AATGTGCTAT
    26281 AAACAGTGGT ACCGATATAA TCAATAGTAT ATTAACTTTA CCAGATGATG TAAAAAATAA
    26341 TAAGTATGAT ATCATAAATA GTTTAGGTCA AATATATGAT GGTAAAACAG AATATGATTC
    26401 TAATGATAGC TTTAATAAAT ATGGAGCTAT AGATTTAATA AAAAGGTCTA TTAATTATAT
    26461 TAAAGAACTG GAAGAATTAG AAGTTACTAT TACTAGTAGC AGTGAATCTG GTGGAACTAC
    26521 TACTAGGACT GAAAGATATC TTACAGATAG TCAAATTGAA CGCTGTGAAG AATGGATTAA
    26581 AACATTAAAT ACATATATAG ATAATATTAA TACTGATAAT AGTATAGTAA ACTCATTACC
    26641 TGAAAAGTAT CAGAATATAG CTAATAACTT AATAGGCATA GCTAGCAATG TAAGTAGAAT
    26701 ATCATCTTTT ATTAACTCTG TATCTCCTAT TAATATATCC GATAATGTAT CCAGTATGCT
    26761 AAATAAAGTA AATAGCTTAA AAACACAATC TGCTTCTCAT ACTACTTCTA TAAATACAGA
    26821 ATTAATAGAA AGAGTAAATT CATGCTTTAA AATAGAGAAT TATATTAATG CTAGTAAATC
    26881 TATAATTAAA GATGCTAGTG ATTTATGGGA TGGTTATATA GCTTTACAAA ATAGTGATAC
    26941 TGGTGGTAGT AAAGCTAAAC CTAATCCTTT TAAATCCGAT AGATCTATTA GTAATCTAAG
    27001 TACAGCTACA ACTATGATAG ATGATTCTGC CACTAGAATA TTAGATGCTG TAAATAGATT
    27061 TAAATCTGCT AATCTTAGTA TTAATAATGC TATAGAACAA GTATCTCCAC AAATTAAAGA
    27121 TTTAAAAGAA TTTAAAAATG ATATTAAAAC TACTATAACT GGCACTTGGG ATAAACTTAG
    27181 AGATATTAGT AAAACAGCTA AAGAATCTTT ACAGAATATT GTAAAGTCTG CTAATCAATT
    27241 AGCAGATAGA GTAAAATCAT TAAGTTTCTC TATAAATGAT TTACAAGATT TACAAAAGAA
    27301 TATTAATATG GTTAAAGATA TATCTAATAT AGGTATGCTT GGTATATCTA ACTTTGCAGT
    27361 AAATTTAAAT TTAAAAGATT CTGATAAAAA AGATAATACA ACTAGTGATT CTGCAAATAT
    27421 TGGTACTAAA CTAATAAGAC TTAGTAATGA TAATGCTAAT ATGATTAAAA ATATTAAAGC
    27481 AGATTTAGAG AATCATGTAA ATCAGTTGTC TATCAGTAAA ACAAGTTTAG ATACTACTAT
    27541 AATCACTCCT AATAAAAGAT ATATAGTTAA AAACTATGAT GCTCATAGTA ATAATGATGG
    27601 AGTATTCTTA TTAACTAGAA AGATAGATTA CTTTATTAAA GCTGGTGATA GATTTACATT
    27661 ATCTACTAAA TTAGACTTAA TCAAAGTAGG AGAAAGTGGT AGTGTTACAG AAAAAGAAAA
    27721 ACAATTAAAA AATATATTAA ATAATTCCCA GAATATATTG AATACAGTTA AATCTGGCAA
    27781 TCTATCTATA GGAAGTATTG GTACTATAAT GGATAATGCT AAAAGTATAG AGAAATCATA
    27841 TAATAAATTA AGAAAATAAA ATATATATCT CTACTAGGAT ATCCTAGTAG AGATATACTT
    27901 ATGTATTATA ATCATTTAAT TTTTAAATGA TAATGAGGAT CAGATCTTTT TTCACCATGA
    27961 CTGGATTTAG TTTTATTGCC CATTTTATCA CTGGTTTGCT TTATTAATGC ATCAACTGCA
    28021 CCTTCTTTTT GCTTCGGATC CATATCTTCA AATTTATTAG CAAGGTGTTT CTTCATGATA
    28081 CGATCTTTTT TATCTTTAGA TAAAGCTTCC GTTATTACCT CTTCTATAGC ACTACGAGAA
    28141 GTTTCTGCGG ATTCATTAGC TACCATATCT TCAATTACGC TATGAGTATC ACAAGCATCA
    28201 TCATAAGATT CATCTAAGCT AAATTCCATA GACTCTTGAT CAATGTATTT GTTTACATCG
    28261 TCTACAGCTT CATTATAACC AATGGTATAT GCTTGTTTCA AATCTTCTTC TGTATAAATC
    28321 ATAGTATTAA CCTCCATTAT AAATATATTG TTTATGATTT ATATATACTA AATATAGTAT
    28381 TACATAAATG TATCAAAAAA TAAAAGAAAC TTATATTAAC TAACTATAGT ATATTGCGAG
    28441 GAGGATAAAC CACTCATACT TTCAAAGTCC GCAGGTGGGT TCTTAATATT AACATTTTTC
    28501 AGTCTAGTGC ATCCCTTAAA CATCTGTGCG TATTCAGTGC ATGACTTCAT ATCAATAGTA
    28561 CCTTTGATAA CAATAGGATC ACATCCCCAG AACATAGAGA TCATATTAGT TACATTAGAA
    28621 GTGTCCCAAT TAGATAAATC TATTGTACCA ATGCCAGAGC ATCCTCTAAA CATCATGTAC
    28681 ATATCATCTA CATTAGAAGT ATCAAAGTTA GATAAATCTA ATGAAGTAAG AGAGCTACAG
    28741 AAAAAGAACA TATTACGCAT ATCTGTTACT CTAGAAGTAT TAAAGCTAGA TACATCTAAT
    28801 GAAGAAATAG ATTTACATCT ATAGAACATA TTATTCATTT TAATTACCTT GGAAGTATTA
    28861 AGGTTAGATA AGTCCACTGA AACAAGACTA TTACAGTTAT AAAACATGTT GTTCATTTCA
    28921 TGTACTTTAG AAGTATTAAA GTTTGATAAG TCTAATGAAG TAAGATTACG ACAGTCTTCA
    28981 AACATATTAT CCATGCTAAA TACCCTACCA TCGCATGTAA CTGTAGCTTG ACCAGGTACA
    29041 GATTCATCCA CATTAGTAAC ACTATTGACA TCAATCCATG TTTCTTCAGT ATTATACCAC
    29101 GGAGCACTGC CTTTAGCTAC AAAGATTTGC CCTTTCTTCT TAGCAGGAGA GGCACTAATA
    29161 GTTACCCCCC CCCCCATATA GTTCCTTTTA AAGTTGTTGG CATATTAAAT CCTCCTCGTT
    29221 AAAAACAAAA TATAAAAGTA TACCTTTGTG GTATACTTTT ATTGTTATAT AGCCATAATC
    29281 ATAGGCTGGG ATTTATTAGC AAATGTTACA TAGCTATCCT GCATACGTTG TACTATATCA
    29341 TCTCGTCTAT TAGAGTAATC CTGAAGTATA TCTATATTTA ATTCTGCACT AGCATATGGT
    29401 GTTTCAATAT TCTGATAATA CTTTAAATTA TTATACAAGT ATATTGCTAC ATCACAAATA
    29461 GCTAGTGATT CAAACAACTC CATCTTAGTA GGCTCTATAG TCATTAAGTT AGGGGAATGT
    29521 TTTACAAATA AAGATATAGG AATAGATTTT AACATTTCTA GCATATTATT ACTAAGATTA
    29581 GATTCTAGTC TTACCATATT TGGTGGTTCA AATTCTACAT ATACACCACA CTTATACAGA
    29641 CTAGCATGGT CAGTAAGCAT TTGCTGCTCA GCTATACCTT CTACATCCAT ACCATTTAAG
    29701 AAGAAGTCAT ATGTAGAATA GAATCCATAA CCAAATCCAA ATGCTGGAGC ATTTTTAGAT
    29761 AACAGATGCC AATCTATATC CCCTACACCT ATAATATCTA CAGATGCAGC AGTCTTTTCA
    29821 TCTATTAAAT AATAAGGCCC TTTTCTTCTA TCATTAGTAA GATAGTATGG CATCTTAACT
    29881 GGAAAATATC TAGAAAATGT ATTTAAAGTA GATATATCTA TAACATGCAT CCATGTATCT
    29941 TTATCTAAAG ATTCTGGTAG ATTAAGCTGT TTAGTTCCTA AACGCATTTC TATTAAATCT
    30001 AATAAACGAG AAACCCTATT AGACATCGGC ATTATAATCA CCTCACTTAT AATATTGTTT
    30061 TAAATTATAT ATTATTATTA TGACTTAGAT ATTTAGTCTA AGTTAATTTT ATTATTGTTT
    30121 CTTTTATAAG GAGGAAATTA AAATGAATTA TCAGATTATT ACAAAAAATG GTAAAAGATA
    30181 CTTGGCAGAT AGAGATAATA GATATAAAAT TTATATTGAT GAAACTACTG AAGATAAAAC
    30241 GCATAAATAT AGATATATTC CTATTGAAAT TAATAAAAAT AAACTTTATA TACGATTTAC
    30301 AGCAGACCCA GTATATTATA TGTATTCAAC TATTGCAGCA GAATATATGA TTAGTTATGC
    30361 AATATATGAT AATGAAAAAG AAATTTATGG ATATAGTTTC TCTGTAATGG CTAATGAAAA
    30421 CCCAATCGGT ACTAAAGATT TTTATAAAAA AATAACGTAT GTTATGAATG AATTCCTTAA
    30481 AGAAAAAGGT AAATCATATG TTAATACAGA ATGTAATACC GCATGCGATA GATAGTTTTT
    30541 CTAAACTTAT TAATCTGGAT ATTGATTCTA TTGATATCTA TTTTGATAAT AATGAATGCT
    30601 TAAACTATAT TGCTAAACAG TCTGATAATT CTATTAGATT TAATCTTTGT AAAATTGTAG
    30661 AATATCTCTA TGAAACTAAA AGATTAGAAT CTGAAGAAGA AGTTAGAGCT TTCATATTAC
    30721 GTATAGTAGG TCATGAGTTA TGTCATATCA ACCAACTTAT GGTTGGTAAT ATTGAAGCAG
    30781 ATTGTGATAT TCATACTATT AAAATTATAG AATCTAATAA ACATTATTTT ATAAATAATT
    30841 ATGGGTATAT TGATACTCAT AAATTTAGTG GTATGCAGTA TATAGTGGAT AATTATAAGG
    30901 AGAAATGAAA ATGAAAACCG ATAACAACCA GATTAGCTTT AACAAATTTA TGAAAAAAAT
    30961 TAAAAAAGAT AAAGTTATTA AATTTGATGG AATTACAGTA GTGGCTTTAC CAACTTCTTC
    31021 TGAAAACGAT GAACTTCCAA ATGGAGTAAT GATTAATATT ATGCCTAAAG ATAAGGGAAG
    31081 CAATATTGAT CAGTATTCAA TTATAATTGA AAGAGATGAT TTTGATGCAC CATTTGTTAT
    31141 TACAAGAATA ATGGTTGCTG GTGGAAAAGA ATTTCCAGAA TTAAGCACAA CAGTTAATAA
    31201 ATTTAAACTT CCTATATTAA TTTCATTTAT TTCTTTAGCA ATCGCTGACC CAGGTAACGA
    31261 TATCTCTGAT GCTATTTATG AATTCTTTTG TTTAGATCAT AAAACTTTTA ATAAAATTAA
    31321 ATTATTAGAT GTATCTCCAT CCTTATTATT CGAGCTTTAT ATTCAAGAAT TAGAAGGAAT
    31381 GCTTAATGAA GTACAGCTCT CATATAAAGA TAAATTAGAT ATTGTGAATA CAACTTGTAG
    31441 AGATAATGAT TCTGATGTTT TTATGAGTAC TATTTCTCCA AAAAATAGCA ATGATATTTA
    31501 TATTGCTTTT GTAATTACCA AAATGTATCG CTCTGATACT ATTGAATTTA GTAAATTAGC
    31561 TTCAGTAGGG GTACATGAAT ATGGTAGATA TATGAATTGC TATAAACTCG TTTTAAATAA
    31621 AACAGGAAAA AGAGCCGATA GACTATTTAA ATGTCTTAAG AAATATCATG TTTATAATAA
    31681 CAAAGCTATC GATGCAATTA TGAGTAGACC TGTATTTAGA ATTAAGTAAT AAAGGTGAAT
    31741 TGAAATGAAA GTATATTATA AACCTATAAG GCATAAAGAT TTTGAAGTTA ATACACTTAA
    31801 TTCAGAGGCT ACTGAGTATG ACACAGACAA CTATGATAAA GCTTTAACGC TTACTTTTTC
    31861 TGTGAAATAT AAAAATGGCC TACTTCAAAA TGAACCTGTA TTTGCAGATG TGACTTTGAA
    31921 TAAAGACCAC TCTATCGAGA TATATGTAAA ACAAAAAGAT AAAGATACTG ATGGTAATGA
    31981 TGAATTTTTA TATGTGCATC GTAAAGTGTT TCAATCCGAT AGAGTTGAGA TATTCTACGA
    32041 TATATATGGG AAGGATTTAA TTACTATTTT ATTAATTTAT GTATTAGGCG AAGCCAATTT
    32101 AAGAGAAAAA ATGTATCCTG ATGCTTCTAT GAATGAGCAT TAATAAATAA GTAATAATTT
    32161 ACTTATGTAA AAATATATAC TTAGACCCAT ATGGGTCTAA GTATATATTT TTATTTTTTA
    32221 TAATCTAGAG CAGAATTCAT CAATCTTATT AGTTACATAT CTATCAATAG GAACTATAAT
    32281 AGTATTATAA GATTCATCTA CCATAACTAC TTTCTTCTTA TCATCAGAAA GTTTAATAGA
    32341 TTTATAGATA GGAGAGAAGT CTTCACAAAT CTGATTAAAG CTATAACTTT CTCTAAGTAA
    32401 TAAATCAGTT ACATCTTTAT TCAAAATAGG AGCAATAGAA TCTGCTGATT CTTCTATAAC
    32461 TTGTTTATTG CCCATAGAAT TTAAGTATTC TTCATATGGA TAAGAAGATG GTTTGTAATC
    32521 TGTAGATTCA GATACTATTC TTTCAGTGTA TGCATTGTCA TATGATGGAT AATATACTCT
    32581 ATCATAGGTA ATAATTCTAA GGTTAGTTAC ATTGGACTTA CCATTTACAA TTCTAATAGA
    32641 ACCAAGAGAT CTTAAAGAGA ATGATGGTTT TTGACCACAT TTTAAATCTT CATTAAAGGC
    32701 TTTACCTAAT TCATTATTAG TTCCTCTAAA TTGGGCTTTT ACATAATCCC CATCCATCCA
    32761 TACTTTAGTA TACCAAACTT GTTCTAATGT TGGATCTACT TTCTGTTGTC TAGAAAGATT
    32821 CATATCTAAT GGATGTCCAG CTTCACCTTT AAAGTTACCA GTTGTAATCA ATTCTCTAAG
    32881 TCTATCAGAA TAAATCTCTC TATGAAGATC CTCTTGAGTA TAATATCTTC TATTACGATT
    32941 CATCTTACCA GCTTGTTGAA TAATACCTTC AGCAGTAACA AAACCAGTTG TTTTGTTTTC
    33001 ATCTACTATA TCAAAGCTAA TAGCATCTTC TAATGATTCA TTTATAATAT ATGCTACAGG
    33061 TTTATCTGTA TTAAGCATTT TAGAACCTCC TTTTATAATG AATAATTATA AGTATGTTTT
    33121 TAAAATACCA ATATAAAGAG AAATAGACTA CTCTATATAA GAGTAGTCTA TTATCTATTA
    33181 AATTATTGAT TATTGACCAG CAGGTTGCTC GCCACTAGCA GTCTGATTAT TAGTACCAGT
    33241 ATTGCCTTGG TTTTGAGCAT TGTTACCAGC TTGTTGCTGA TCATTATTAT TAGCTTCCCC
    33301 AACTTTTACT GGAGCAGTTA ATAAAGCATT AAAAATATTA TAGTAGTTAT CATACATTTG
    33361 CTGGCATGCA TAATTAGCAC ACTTAGAAAT CGGTATAGCG TATTTATTAA TATAATCACT
    33421 CAATAATTTA GTTACTGCAT TAATACCGTT ATTGCTAGAA TCGGTATTGT CATCTTGTTT
    33481 AGTATTATTA GTATCGGTAT CAGCCTCTTG CATAATATCA CCAAAATATT CAGCCATTAC
    33541 AGATTCTATT GTAACCTTAG CAGCTTCTGC TTGAGCATTA GGTTTATCAA AGAAAGTAGC
    33601 TAACTTATTT ACATAATTAG TACCATTAGT AGTAAGATTA TTACACTGGG TTCTTAATTG
    33661 ATCAATGCGT ATAGTCTTGA TGTTATTAAT AATAGTATTA GCGGAATTTG ATTTAATAGT
    33721 AGCAATATTA ATAGTAGTTG CTAAAATATT ATTCTTAGCT TTTCCCTCAG TATTATTTTT
    33781 AATATCATTA AATGCTGATT TAACTGCATT GGTATCATTA CCAGCAAAAT AGTTTTTTAA
    33841 TACAATTTTA GCATCTTCTG AAGAATAATA CCCATTTGTT TCATTAGGCA GTGCTTGACC
    33901 CTCACTATGT GGCTTAAAGT AAGTAGTGAG GTCGTCATTC ATTGAATCGA TAGTTTTAAT
    33961 GAAGTTTTGT TTACTCTTAT CAGCATCAAA ATTCTTTATA TCATCAGCGT TATTAATATT
    34021 GACAATCTTA TCAATAGAAT CTAATTTAAT TGTATTAATA CGCTTATTAG TAAGATCTAT
    34081 GCTGCCATTA TAAACTCTAA AAGTATAAGC ATCATCACTA TTATTAAGAT TTTCATTAAT
    34141 CTTCTTTACA GAATCAAAAT CATTAATAAT ACCAAACAAT CTATCTCTAC TTTTATTTAC
    34201 AGAGAAAGAA ATCTTATCCA TAAGATTTTT AATAAAAGCA GTTATCTTAT TCCATAATGC
    34261 TTTTAATTTA TCCCCAAATT TTGCAATCTT AGATTGATTA GTATCAGTAG AAGCAGGGTT
    34321 ATCTTTAGAA CCAGCTATTT TATTATCAGC ATCTGCTGGG TCGTTAGCAG TACCTGTCTC
    34381 CTCTTTATTA CCATCATTAT TCTTTACGAT AGCCGTTCCA GAATTACCAG AATTACCACC
    34441 TTGCTGCGTG TTTGCTGTTG GAGTACCAGT TCCTGTATTA CCTGCATTAG CAGTAACGGT
    34501 TCCTGTAGTA CCTGTACCAC CGCCTTGCTG GGTTTGCCCT GACATTCCAG CAGCTCGGGT
    34561 TTCCATTCTA CCACGTTTAT GATTATCCTC TAGCATAGGT TTGATGGTAT AAGCAAAGAA
    34621 AGCTTCTTCT AATTCAATAG TTCTATAAGA GAAATCTACC TGTCTATCAT CGCCAGAAAT
    34681 AACTTCATCT TCAAATGTAT CTGTTGATTC ATTAAAGAAA TCTTCATCAT CATAGTATTC
    34741 GTCTAATGAA TTATCTTCTT TCATAGTAAT TAATTCATCA TAATCAGAAT AGCTTGGTTG
    34801 TAAATATTCT TTAATGCATT CTGCTTTAAT AGAATATAAA ATATTAGCAA TGTTAAGATA
    34861 CTTCATAGCA AATGTATATA ATACATTTCT TAATTCTTCT TTTTTATATT CTACTTGCAT
    34921 AACTACTTGT GAATAATTAG AATTGTATTT AGTAGCTAAT TTATTCATAA CAGAATTAAA
    34981 CTTAATTAAA GTTTTCTGTA AGCCTTCATT ATACCCTGCT ACGGATTTAG CAATTTCTAA
    35041 GTATTTACCT TTAACAGAAT TAAAGTAAGA AGCAATATTC TGTTTATTTC CAGTAAACTT
    35101 CTTAGTCTTA AATGAAGATT CACCTTTAAA CAGTTTTTCT GCATTAATAA TGAAATCATC
    35161 ATCTGTTACA TTAGAAATTC TATTATCCAT TACTATAGAA TAGATATTTT CAGTAGAAGA
    35221 TTTAATTTCA GTAATAAATT CTTGAAGAGA GTTATACAGT TGATTACCAG TATCTTTACT
    35281 TGCTACAATA TTACTATGAT TACCAAGAAT GATATCAATT TGTTCTAAAT AAAGATTTAA
    35341 TTTCTTAAAA GATGGCACTT CAGGATTATC TAAATTAGTA TAATCATAAG TATGAATACT
    35401 CTTTCCTAAA TAAGAAGAAT ATGTAGAATA CTTTGAAGAA ACATTAAAGT TATAAATAGC
    35461 AAAAAGAATA TTTTTAGAAA TAATCTTTTC TGCTTCTTTA ATCTTATATT CAGATTCTTT
    35521 AATTTCAGAT TTATTAGAAC TATCTACAGA TATGGATTGT TTAATTGTAT TAGTTGTAAG
    35581 CATATTGCAA AGTGTACTAC CAGCTGATAA ACTCTTATAT GTACTAGAGA AATCAGGAGT
    35641 AAATACACTC TTAGTTACAT CTCCTAAAGA GAGTTGAGAG TCCATATTTA TATCTCCTTT
    35701 CAAATAAATA AAATATTATA TTAATGTTTT ATTATTCAAT AATATAGAAA GGGTAGTATA
    35761 TACTACCCTT TCTATATGTA TATTAGTAAT CTAATACGAA TGTATACGAC TCATCTTTAC
    35821 CAGAGATTTC ATTTTCATTC TTAGCAGGTT CAAAAATATT TTTTTCTACT TTGTTTAACC
    35881 ATTCCCATAT TGATGGAGTT TTAGATTTTA CAAGTGCATT ACATGCATCC AAAAATTTAC
    35941 TAAATGTTTC AGTAGATCTT AATGCTTGAT ATGCTAAAAT ACCAAGTAAC CCTATAAGTC
    36001 CACTAACAGG AGGTAAAGCT AAAACACAAT AAAATACAGC TATAAGTTCT AAAAACCCTG
    36061 ATACTAGCAT GAATAATTTA TGCTTCTTCA TTGCTTCTGG GTCATTCAGG TTAAATTCTT
    36121 TTGATTTAGA TTCTTTAGCA ATAGTTTTAG CTGCTCTTTT TTCAAGCTTA GCTTTTAAGT
    36181 TTTTATATTG CTTAGTTTCT TTGAACTTCT TTTGTTCTTC TGGAGTTCTC TTTTTAATTT
    36241 CGAGTTTAGT TCCTTTAGGA ATCGATTTAA TCTTACTAAT AATCCCATCG AGTACTGAAG
    36301 CTTCATCGAT TCCTTCAATC TCTTCACTAC TTTCTAAAAA TGTATTAATA AAATTTTCTG
    36361 TTAAAATATA ATTTTCTACT ATTGAAACTT GTTTCATTTT ATTCCACTCC TATTATTTGA
    36421 ACATCTGGTA TATCATTACC TATAGAATCT TTAGCTATAT TTATATTAAT AAATTCTGGA
    36481 ACTGTAGTAG AGTATAGATA ATCATCGTTT TCATTATTCT TATATATGCT TTGATAGATA
    36541 TACCCATAAT CATTCAATCC AATGAATTTA ATATAAACTA TTTGTTTATA GAATTTATTC
    36601 TTTATTGCTG TAATAAGATT TGGTATATGC AAGTCTGATA TATAATTCAT ATTTTCCATA
    36661 TAAGTCTTAA TATAATTTAT AATATCATTT TCACAATTCT TATCAGCTGA AGTTTGATAT
    36721 TTAACTTCAA ATTTAAGAGA TATATTAATT CTATCTATTG GCATAGAAAC TTTTTCATAT
    36781 CCTACATTGT ATAACCTAGA TGGCCCATAT GTATTAAAGA ATTTCATATC AATACCGAAA
    36841 CTATCTTCAA GTAATAATAA TGCAGATTGA ATATAAATTC TTCTATAATC AATAGATTGA
    36901 ATAAATGTAT CTACTCTATC TCTCATACCG TATGGTTGTA TTCCGTCAGA ATAATCTTCA
    36961 GTTGGGTCTA TACCAAAATT CCAGAAATAG CTGTATCTAA CTAATGGCAT TCTCTTTATA
    37021 TGGAAATCTA AATCTCCGTT AGAAGCACTA GATAAATTAG CATAAGATTC CATTATATTA
    37081 GTGTAGTCGA TAAACATATC TAAACCAGTC TTAACTTCAT AAATATTACA CAATGTGTAT
    37141 TTTTCTTCAT ATAATCCTGG TACTATATAT GAAATATCAT CTTCATCATT ATTATTAGCT
    37201 TTAAGAGAAC CATATTGCTG GTCAAATTTA GCTAATATGA ATATTTTAAA TCTTACATTA
    37261 TTAGGTAAAT ATGTAATAGC TTTAGTTCTA GTTCCTACAT AATATATTCC ATCATCTATA
    37321 CAAAGTTTAA TATCTTTGTT TATAATATTA TTAGTATGAA GCCTAAATTT ATAATTATAT
    37381 GAATAATCTA CCGAGCTATA ATCAGCATCA TCTAATTCTG CTTCGGTATA TCTAAATGGT
    37441 TGATAATTAC CATCTTCATC TTTATTATAG AATACACCTA TAACTCTAAG ATTATTCTTT
    37501 ATAATATGAC CATTCTCATC AGTACTAACC AAATCAAAAT CAGTAGAAAT ATTTTGTGTA
    37561 AATAAAGTGC TGATTGTATA GTAGTCTCTT TCAGTTTCTG GATAAAATGG TTTCTCTACT
    37621 ACTATAGGAC TAGATGTAGT ACTAGTACAA ATAAATTGTA ATTCTGATTC ATCATTGATG
    37681 TAATCAAAAT CAGCAAGTTT AGAATAGTTT AATATATTTA AATAATAATT TAATACAAAT
    37741 GGTTCTTTGT TTATAACCGT TAAAAATGGA TTGATATATA AGAATCCATT ATTCTCTTTA
    37801 GCTTTTAAAT CTTCATTATT AGCCGAACTT CCTAACGGTA AACCAGTAGC TTCAGTACCA
    37861 CCATTCTCTA AATAGAATAA AGAACCAGCT GGTAGAACAT AATTTATTCT ATTAATATTA
    37921 CTAAACATAT CTCTTGTTAC TTTTACATCT AAAGTATTTG TAGGAATAAT ATTATTATTC
    37981 TCATCCTTCA ATAGCATATA GCAAAAGAAT ATTCTTTGAA TCTGGTTATG AATCTTCTGT
    38041 AAAAAGTACA ATCTAATATT ATCAGTGTTT AATGAGTTAA AGAAATTATT TAAATCAGTA
    38101 TATGTGGTTA TACTATTTCT CATAAGCATT TGCTTAGGAA TCATTTCTTT TAATTCATCT
    38161 ACTGATTTTT TATCTACCCC ATATTCTGAA TTAGATTGTG GTATAACTAC CATATATATA
    38221 TTATTATATG AATATCTACT AGAAGTTAAA TCATAAACTG TATTCTTATT ATATGTAAAA
    38281 TTACATTCAC TACCTTTAGT AGTAAATACA TGTACAGTTA CATCAGCGTT TTCTCTAGGC
    38341 TGATATGAGT CTCTATTAAA TACAATTCTA ATTGTGGATT CATCGATATA TTGATAATTG
    38401 CAATATTCCC AATCACTACC GGTATTATAT AATCCATCAT ATAAGCATTG TAAATAATGA
    38461 GTTACATCTC CACCTGTAGT ATGCTCTACT ACTTCTACAT AGAAATATGC TAATTGGTCA
    38521 GTAAAAGTAA ATGATAATGA TTTATTTTCT AATGGATTAT CTACTAATAT TTTTTCATAA
    38581 ATTTCATAAT GATTAGTTTG TCTAATATTT GTAGTTAAAA CAATCATATT AGTATTACTA
    38641 ATACTAATAG TTCCTATAGC TGGTAAATAT GGATTAGTAA TATCAGATAT TTCATTAGTA
    38701 TTTACATCAC CCATATCATA ATGAGTATAC ATTAAATACA TAGCTGTATA TATCCATTTA
    38761 CCATTAGGGA GTTTATTTCT TCTAATTTTT ATATCATGAT CTAAGTGATA TGTATAAGAA
    38821 CCATTAGTTA CACCTATATT AATATCAATA CTCTTATCTA AAATAAATTC ATTATCTACC
    38881 ATGTTTTCGA TTAATCTATC TTCTGGTATA GCAATATTGA TAGTCATTTT AGCTGGTGTA
    38941 GCTCTAATCT TGTTAATACC TAAAGATAAT GCATGGCATA ATACATTTCG TTCAAATTTA
    39001 GCTTGAGTAG GCACTGCTTC ATTAGCATAC TCAGCAGACA TTATAGCAGT ATTTTCAAGT
    39061 ATGTTTGTTC CTAATTCTGA TATATAACCA AACAAACCCA TAGCTAAAGT ATCAGTAGGA
    39121 ATACTATCAA AATACTTATT TTTTAATGTG TCTACATAAG AAGCTATTTC ATATATATTA
    39181 CTAGTAAGAG GAGATTGAGT CTCTTCTTGT ATAGTTAAAG AATCCTTTGG ATCTTGCAAA
    39241 TCATTAGGGT TAATATTTAT TAATGATTCA GACATTTCTC ACTTCTCCTT TCTTATTCAT
    39301 CTAAATAATA CCATTTAAGT AAGTAATCAT ACTTAGGTTT AAAATCATAC CCATCACTAG
    39361 ATACTCTAGA TTGAGTTTTT AATATTCCAG GTATAGTAGC TTTTCTACCA GTTACTGCAC
    39421 CTATATTACT ATCATATAAA TTCATTTCAA CAAACTGACC TTGGTTAGCA GCTATAGCTT
    39481 CTTTACATAA ATTATCAAAA TGTGTTAATA TCATAGGATC CATGTCTTGT TGGAAAGTAG
    39541 CTTTCCAATT TACAGTAAAT TTTAAATTAC CATCTGTAGG TAAATCAGAA AATGTAGATC
    39601 TAGGTACAGA CTTAGGGTAA CAACCCCATA AGCATGCCCA ATATATCAAA GTTTCTCCAT
    39661 CTTCTCCTAC AATAAATTTA AATACTGTCA TTTGATCAGA AAGTATCTTA TAAACAATAT
    39721 AGTTTATATC TGTAGGAGTA ACCATACCAT GATATTTCTG CTGTTCATAT AAATCATATG
    39781 CTTTAAACCA TAGATAGCAA CTTAAGTACT TATTATCTTT AAATTCTATG CTAAATTCAT
    39841 TATCTTCATC CGCACTATCA GAAGGTTTTC TATAAAATAT TTTAGTAGCA TAAATATTTG
    39901 AAGCTGTTTC TTCTTCTCCT ACAGTAATAT CCGATAAATC AAGATTAGAC GTTTTATAAT
    39961 TAGACAGTAT GTTTACAAAT GGAGATCTAA CCTCTCCTTC TAGAGGAAGT GCAGATTTTT
    40021 GTAAACTAGT AAGTACTGAT CTATAGCCTC TATTATATAA ATCCAAGAAA AATGGAACAG
    40081 ATCTTAATTC AGGATTTAAA TCATAATTAT TGGTCAATGG AGTTTCTCTA TTATAATCTG
    40141 GAACACCATT ATTTTTACCT CTAGCACCGA ATATATGAAG ATCTGGTTTA GTTATAAATA
    40201 TATATTCTCT AGTACCACCA AGCATTTTAT ATGGATCATT TCTAGGAAAC ACATAAAAGC
    40261 TATTATAATC ATCATAATCT TCTGGTCTAA ATATACCATT GGCATTTAAT AAGTCGTGTA
    40321 AATTATCTTT ATCTGAAGTC CCTCTAGAAG TAACACCAAA TTGAGCTTGA TCTGCTGCAT
    40381 CAGCAGCAGC ATCTACTATA ACTTTGGTTG CAGGGTATTT CATTCTATCT AAAGTATCTC
    40441 GTATTAATTT ATCACGTACA TCATCAGTAC CTTGTATTCT ATTATCTCCA TCGTATTGAG
    40501 AGTTATTGGT AACAGTTGTT TTCTTACTCA TATTAATAAC GTCTTGTATG TCCATTATCT
    40561 TTAACCCCTC CTTAACTTTA CTAAAATGTC TTTAAATAAA TTTTAATTGT ATATTATATT
    40621 TATGACTTAG TAAAATAAGT TAATATAATT TTAAAGGAGA TTATTATTTA TGCTTATTGA
    40681 TAAATTTAAT TGGGAAAATG CAATAGATGA ACGCAATAGA AAGGAGGAAG AATGGCAAAC
    40741 TTTTAGACAG TCATTATCTG AAGTTATTGA TAAAATTAAC GAATTAGTTG GAGATATTAA
    40801 TAGTCTTACC CATAAGTATG ACCGTTTATC CAATAAAGTA AGTAATATTG AAGGACAGCT
    40861 TAGAACTGTC ATTATGATTA GTTCCAATAA TAGCAATTAT AAACCAGCTA TTAAACGTAA
    40921 CCGCAATAGA AAAATCAATA AATGAAACCA CAAATAAAAT ACTTTAAGAT ATATAAATCC
    40981 TTCGGCTGTA TAGTGCGTAA CCAAGCTAAA TCTATAGTTA TTTAATCATA ATCACATTAG
    41041 ATTAAATAAC TATAAGGAAG GGATAAAAGA TTATTTTTTT GCTAAAAACA TTTTAATAAT
    41101 TTATTTTTTA TAATATAGGA GGCATAAATG ATAAAACGTA GTTCTGCAAT GCAAGAAGGA
    41161 GTTTTACGTG ATATTGTTGA AATTCTTTCA GATAATGTAG ATGGAATTAT TAATCCTAGT
    41221 AATTCTACAT CATTTATTGG CAAAATGATA AATGATAGAG TAGGTTCAGG TAAATACTTT
    41281 AGAAATATTT CTAGAGCTAC TTCAAATTTA ATTCTTACAT TTCCAATGAT CGTTGACGAT
    41341 TCTGTATCTA TTGAAACTGC TAGTATGATT TCTAAAGCAG TAGAAAAGAA AATTGTATTA
    41401 ATGCTTCAAA TGCTATTCTC AGCTATTAGT GTTACTAATA ACAAAAATGC ATTTGATTTC
    41461 GTAAGTAAAA TTCATAAAAA CATTACATCT GATGATGTAT TATCATATAT TAATAAAATG
    41521 GATAGTATGC CATATAAAGA ATCAGTGAAT TTAGACTTTA ATGAAATTAA TAATGATTTA
    41581 GTTAGAATTA TAAAAGAAGA TCGTGTGACA CTTGTTAATA GGATAAATCC ACCGTTAGAT
    41641 AAAGATGGTA ATACTAATAA GAAAAAAGAT GAAACCTTGT TCGACACCAA ATTGGATCAG
    41701 CCAGAAATTA AAAAAGCAAA TGAAGCTGTT CCATCAATAA TGGTAATTAA ATTTAGATCA
    41761 GGCGATAATG ATAAAGTTGA TGGTACTGCT GTAATTGGCG TTAAAGTAAA ACTTATTTAT
    41821 GTAAATCAGG CAGATATGAT TGACAGAATT ATTCTTAAAT CTGGAGATCA AAATAGATTG
    41881 TTTGAGTTCT TAAAAGCTAC TACCGGTGAA ATTTCTATGT TTAAAGATTT CATGTTTGCA
    41941 TTAGATAGAG CTAAATTAGA TATCTTCTCT AAATCTGCTA AGTCTTCTCC TATTTGGAAA
    42001 TTATTGGAAA GAAGAGCTAA TGTAAGTAGA ACTAATAGCT TCTTTAATAA TAATAATGGT
    42061 GCTGGTACTG CTATAGCAAC TTTATTAGTA TCTCAAGATA CTATGGATAT TCTTAAAAAA
    42121 GAGCATAATT TCAATCAAAG AAATACTGGT AAACTTATTA ATATTATGAC TGATTATAGT
    42181 GCTATGGGAT TCATTATTGC TAATGATGTA ACTGAAAAAG TACAGATGTT ATTTGATGAT
    42241 AATGATTTAT CTTTTGAAAC GCTTTCTTAT TCTTCCCTTG AGCGTGAAGA TAAAAACCAG
    42301 TATAAAAAGG TAATCAATCT TTTAGCAGGT AAATAAGAAA GGAGATAAAG CATGTTTATT
    42361 ACCAAAGAAA TAGAACAGAT ATATTCTGAA TCGTTAGATT TTTCTAATTT AGATACATTT
    42421 AGAACTGTAG CTTCTTTTAC TGAAGCTGAG CAGAAGAATG GTATAGTTAT TCTTGCTAAT
    42481 AAGCTTTATA GAATGATTAT TGATAAATTA GAAAATACAG ATTTTAAAGA AATAGAAGTT
    42541 TCTAAAGGTG ATATTACTAA ATTAAAGCAA TATAAACAGA TTAAAGATTC CATTGAAGTA
    42601 TTAACCCAAA TTGCTAGAGA ATCTAACTCT GGTATTGATG AAGTAAATGA AATGGATAAA
    42661 GCTTTATATA ATATTATTAA GCTTAAACCA GTATTTACAG ATGGGTTTAA ACATAATGTA
    42721 GAAATGATTA AATATTTCTA CGATAGTATT GTATTAGCAC TTATTTCTGA TATCGGATTT
    42781 ATGACTACTG TATGTGTAGA ATTCTTTAAG AATCCTAACT CTACAGTATC ATTAGAAATT
    42841 AATAATCTTC AGCAATATAA ATCTAAATTC TATTTAGTGC ATAAAAACTT AATAGCATTC
    42901 AATACTGCTT GTGATAAAGG TCAAATTGAA AAAGCATTTA AAGTGTTGAA TAATAATAAA
    42961 ATGCAAGGCG TTAAGTTTGA AGCTGTAGAA ATTAATAATT ATAATGAAGA CTTTGTTGAT
    43021 ACTGCTAAAT CTGTAGGTAA AATGGCTATC TTTATTCCTG CTGCTATTAT TGGTGGGGTA
    43081 TTCTTTATTA TTATTAATGC TATTCTTCCT ATACTTAGAG ACTTAGCATA TCTCTTCTTC
    43141 TCATTTAGAA CTCATTTATC TGATTGGTTC GCTATTCAAC ATGATTTACT TGAAGCTAAT
    43201 GCTTTAAGAC TTAAATCTTT AAAAAGTACT GGTGATAAAG ATTACCAAGA AATAGCTAAA
    43261 TCCCAATTAG AATGGGCTAA TAGAATGGGT AAAATTGCTA ATATGTTAGC AGTAGAATAT
    43321 GTACCAGCTG AAAAGAAAGC ATTAAAGAAA ACAGCTGAAG ATAAGGTTAC TACTTTATCT
    43381 AAAGGTGAAG TAGATGAACC AAATTATCAT GATTCTTTAT TCTAATAGAA TTGGTGGTGA
    43441 AAGCATGAAT ATTAATGATA CAATAAATTT AATGAAAAAA ATCAATAAAC AAAATAATGC
    43501 TTATATTATG GGTAATGACT ACAATGCCAA TTCTATGGTT TCTAGTCCAG AACCAGTAGT
    43561 TAAATCTACT AAAGATGTAA GTGCATATGA TGAACTTATG AAAGAAGCAT TATATAATAA
    43621 CTTTATTAAA ATTGCTAATA AACTTAGATT AGACCAAAAA TCTAAAAATA CTGGTGCTAA
    43681 CTTTATTCAA TCTATTATTG ATAAATCTAC TGATGAGGTA AATAAATCTC ATTATAAAGC
    43741 ATTAAGTACT AATAGTGAAG AAACTAGTGT TATTGAATAC ACATATGCTT CTATAATGGA
    43801 AGATTATGCT AAAGAACTTC GTAGTGTAAA TTATGAATTA AATGGTGTTC AAGGTATTAG
    43861 AGAAGACTCT ACTACTCTTG CTCATGAAGG TATTGTTGAT AAATTTAATG ATACTATTAG
    43921 CAAATTTACT CCATCTAAGA TTAATGACAC TATCGCAGAT AGAGTAGAAA AAGCTACTAC
    43981 TAATTTTATT GATAATAGAA ATGCTAAGAT TGAAAAGATT AAAGATATCT ATCAAAAAGC
    44041 TAAATCGTTT GCAGCTAATC CTAAATTTAG TGATGAAGCT AAACAGAGGG TTGAGGAATC
    44101 CGCTAGTAGA CAAGTATTAG GGATTAGAAA ATCTCAAAAA TCTTTATTTG AATCTATGGT
    44161 AGAAGCTTTA ACTAGTGCTG CTATGATTAA TCCAAATTTA CAATCTAGAT ATATGAATGA
    44221 ATCTTCTGGA TTAAATATGG ATGCTATTAT TGATGATACT ACCGCTATTT ATACAGTATT
    44281 AGAAGAATGC AACGTATTTG GATTCTTAGA TGCAAATAAA TTGGCAGATG CTTATATTGC
    44341 TTCATTAAAA CAAAAATAAT CTTTATTAGA GTAGAGCTAT ATAGCTCTAC TCTATATTTT
    44401 TTTTTAAAAT GTAATTATAA TCGTATTTTC ATTAGGTCTT GTTATAGTAT ATAGATTTGA
    44461 AATATTACTA TAAATAGTAT TCATTTCTTC TTCAGTAAAA TTTAAATTAT CATTTTCTTC
    44521 TTGTAATAAA ATTAACAAAC TTTCATTAAT CATATTATAA AACATCATAG AATCGAAACT
    44581 AAAATTAAAT TTTTTAAAAT ATGTTTTTCT AAAAGTAGCT TTTATATAAT TCTCATTAAT
    44641 AGTTAGAGTA CTAAGATAAC TCTTTAATTG ATTATGAAAT TCTAAAATTT CAAATAAATG
    44701 ATTTAGATGA TTATCATTAA AAAAATGAAT TTGTTTTAAT TTATTTTTTT CTGCTAAACA
    44761 TTTTTTAAGC TCATTACCGT TTTCTATTAT GGTGTTATTA TACATTTATT CGTCTCTCCC
    44821 ATCATCGAAA TACCTAATAT CATCTTTATA TATTTTTCTT ATTGATTCTG CTTGATGCCT
    44881 ATTTTGTAGC ATGTTTAAAA AATCTATGGT AATTTCTACT CTAGGAAGTA CAGAATACAA
    44941 TTTCTCTACA GTTCCTTGAA TTACTAATCT ATCATCTACC CATAGATTCT CATTAGTCAT
    45001 ATCACAATAC TTCTTACCAA TATTATCCCA ATCTGGTTTA CTAATAGGAG TGTATACTCC
    45061 TAATTCTGCT AAATATTTTT CTACAGAATT AAAGCTAGAT GGAGTTTTAA AAAAAGCTTT
    45121 ATAATCTACA ATACAAGGCG TATAAATTAA ATTGGTAAAT TCTTTAAATT CATCTTTAGT
    45181 AAGTAAACGT TTCATGTACT TATTATCTTC AGCTCCTACT GGAGAATATA CATGAATAAA
    45241 ATTAGGATTA GCAATAGCCA TATTTCTTAG ATTCTTTCTA TTTACTAATC TAAATCTAGG
    45301 TCTAGGAGAA CCTTCTGGGA TTTCATATAA TACTATAAAG AATCTTTTAA AATATAATCT
    45361 TTCTTTCATA GTATTATATT TACCTACAAT AGTATCCATC TTCATAGAAT TTAAATGAAG
    45421 TTTATTAGAT AACCATTCTA ATCGTTCATT ATAGTCCCTC GGTATATTAT TAAATAACCT
    45481 ATCGTATATT TTTTGTTTAT CTTTTCTTTT TTTCATGTTT ATAATTTATC CTTAATTAAA
    45541 ATCAGAAGGG AATATATTCC CTTCTGATGA ATATATTCTA TTTATTATTA AAATGTATAT
    45601 TCAAATATAA TAATGGATTT ATTTACTGAT TACCAGTTAT AGCATTTTTA ATTTTATTAG
    45661 CTGCTTTATC CGCTAAATAG TTACCCATTA AAGATACTAT ACCAAATTTA GTACTATTGA
    45721 TAGCATTGTT ATAAATATTA TTAACGCTAT TATTCCATCC TTGAACAATA GAATCTTCAA
    45781 TTCTATTTAA GAAATCTAGT GGTTTTCTCT GTTCTAATGT AATAGCTAAA TCTATTAATC
    45841 TATTCCATTC AGGTTCATTA TAGTTTACAC CACATAAGTT AGCTAAGTAT TCCATTAATG
    45901 GTTGATTTGT AAGCATATCA AGATTAGTTA AACTATCAAG AAGATTACTA TTATTATTTG
    45961 CATCTATTGT TATAGTTTGA GTAGCAAATA AATCATGTAT ACTTAACCTT ACTTCAACTA
    46021 CAGTAGGAAT ATTATTATAC GTCCATGCAC CTTCAGCACC CTTAGAAATT TCCATATTAG
    46081 ATATAATACC CATATTTACA TTAAAAAATC CCTGATAATA TGCTCTCACT AAAAATGGTG
    46141 AAGCATATGT AGTCAAACCA GTAGATCTAG GAGCAGCAAA TGCCGTAAGA TGAATTAACG
    46201 GGACAATTAT ATTTAAGAAT ACCGATAATG GATCATTATC AGGGGAATCT AATTTTATGG
    46261 TAGCACTATA GTCTCTAGAA AAAGTAGAGT CTTGCCATAA TTCAGGGAAT TGCATTTTAG
    46321 CACCAGTAAC TGAATTACCT ATACCACCCA TTATAGCTTG TATTACACCT TGAGATCTAA
    46381 ATTTAGATGC ATATTCACCT ACAGCTATAC GGCTCGCAAT CTGTTCTGCT TTAGCAGTAA
    46441 CTCCACTAAA CATTGTTGCT GCACTTGATG CAATATTACC TAATGCGGAA GCAGCATCTG
    46501 AAACACCACC AGATAAGAAA GCTAATTCTC TAGCTTTTTC TGAATAAGAG TTTACTTTAC
    46561 TTGCTAATTG TGATTGTGTA GTAGAGTTAC TGTATGTTTC AGATATTTGT GTTTCAGAAT
    46621 TTACATAGAA TGCACAAGAC CCTTTATAGA AAGTGGAATT AAGTGAAGAT GGTAAAGCAT
    46681 CTTGCCATCT ATAACTTCCT AAAGTATCAG ATTTACTACC ATCAGCATAT GGGAACCTTA
    46741 CATCGGCTAC ACCCATAAAT ACAGCAGCAG CTGCACACAT TTTATTTACA TAGTTAAAAT
    46801 ATTCAGTCCA TGCTGGATAG AATGTATAAT AACTACTGCG GGATTTAGCT TGCTTATTTA
    46861 CAAGAAAATC AAAAGCTTTA TTATTTACAT AGCTATCTTC ACTATTAGAC ATCAAATTTT
    46921 GAATAGCTTT TTCCTTAGCT TGATAACCAT AGTTAGGCAT AAAGTTTACT ATACCAGGCA
    46981 TCATTACTAA TAAAGGCATT CTTGATAATA TTTTTTCTCT ATACTTCATG CCTATAGCTT
    47041 GTAGTTCTGA GGTTTTTAAA TGAGGAGAAG TACTACCATC AGGATCCATT CGTAAATCTG
    47101 CATTAGGCAT ATATTGATAT GGCATACCAA ATACAGTTCT AAGATTAGTT AGATTAACTT
    47161 TAGCTAAATC CACAGCATTT TTGTATTTAG TATTAACTCG TTGATTATAA GCATCTTTTA
    47221 ATACTTCATT GTATTCACCA AACCCAGTTA CTTCTTCTAT TGCGTATGGG GATTTTTTAT
    47281 TAGGGTCTTC TTCATTTTCC TTATCTTTTT TATCATCATC TTCAAAAAAC CCTAAAAAAT
    47341 AAGTAGATAT CATATTTGAC GTATCATCTT CTATTGAATC ATCAATATCT GATTCATCTA
    47401 CAAAGAAATA TGTATTATCT TCAGCTTTAA CTTTGTAATA CCCATCTATT GTTTTTACAC
    47461 TATCTATTAC AAAAAACTTT CTTCTATCTC TTTCTGCAAT TACTTCTATA AGCTTATTAT
    47521 CTTTAGTCAA ATATTTATTT TCATTTTGAT TAGGCTTTAT ATATACTACA GTTCCTATCT
    47581 TTAAATCAGT ATCTTTATTT ATTTCTACAT TAATAGGATT TATTATTAAT TTATTTTTAT
    47641 CAAATGGATA CAGCCATACT AAAGTATCAT TATATTTTAT TCTTAACCAT GGCCCATTTG
    47701 AATATAATTT ATGTAAAGTA GTATTCTGTT TTATCTCATC AATTACTTTA GAATCAAATG
    47761 AGCAATCAGT ATATACTTTG GCGTTTTTAG TTAAAATAAA ATCCATAATA ACTCCTTTCT
    47821 TTATAGTTTA AAATTTTAAA TATATGTTGA GAAGCTCTAA AATAGAGCTT CTCAAACATT
    47881 TTATACTTTA ATGAGATGCA ATATTCATCA TACTCTTTAC TATATTTAAT AATGAAGTAT
    47941 TAGGAGTTGT AGTACTCATA GTATCATTCA TACTAGTTGG TACATTAGCT GCTACAACTG
    48001 GAGTAGAAGC TTGAGATTGT ACCGCACCTG CAATTATACT GAGTAATGAA ATAATTTGAT
    48061 TTAACTGATC TGAATAATCT TTAACTGCTA TATTATTATT AACTAAGTTA TCTCCAGGTA
    48121 ATGGGCCTCC AACACCAACA TTATCAGTGC CGTATCCTTT CTTAAGTGCT TTGATAGCAG
    48181 CTCTATTACC AGCATTAGCA AGATCATTAA CTTTCTTTCT AAACTTAAGT GTACTATCAC
    48241 CAGATAATGG ACCACCCATA TATTTACCAG GATTTATATG TGGTTTAGAA ACTTCAGCAC
    48301 CACGATTTAC AGCATCATCA TCTATTTCAT AATGAACATG AGGGCCAGTT GAATTACCAG
    48361 TAGAACCAAT ATACCCTACA GTATCACCAA CTGATACTTC TGTACCTTCT TCTAACGGAG
    48421 ATGGAGATAC CATATGTGGG AATAAGTGAT CCATGTTGTT CTTATCTTTA ATTTGAACAT
    48481 AGTTACCATA TCCACCACCA TAGCGATTAT CTATTACAGT ACCAGCTATT GGAGATTTAA
    48541 TAGGAGTTCC TTCTGGTGCA GCTATATCAA TACCACCATG AGTATGACCC TGGTGATTTG
    48601 CTTCACCATA CGGAGCACTT ACCACTGCGT CTCCCCCAGC TTCAGACTTA AGATTAGCAA
    48661 GCAACTTATC AGCAGTAGAA CCAGAATCTA TAGTTCCAGA CATATCTGTC GCAGCACTAC
    48721 CTGCTCCACC ACTACCATTA GAGTTACTAT TACTATCCGA AGAGCCACCG AATATATTAC
    48781 CAAAAATAGA TGTAAATGGA GCAAATGCTT TATCAAATAA TTTATCAATT CTACCAAATA
    48841 TAGAATTATC TCCAGAAGAT TTACTACCAG AGCCTCCACT AGCTGAACCA GAAGTAGTTA
    48901 TACCTCTACC TTGGTTCTGG AATATTTGTC TAGCATAATT GTCTCTATTA CCTACTTCAC
    48961 CATATCCCTC ATATTGTTGC ATTACTTTAA GTGCATCATC TACTGAACCA GCACTATTGA
    49021 ATGCAGCGTT AGAACCTCTT TGTCCCATTT CATAGTTCAT GAAAGCAATC TGTCCTTCAG
    49081 CAGTAGTAGG ATCAAGATTA TTAGAACTAC AGAAGTTTAC TAATGCTTGT GTTCTAGAAC
    49141 CAGTCCACTG GCAAAGACCA AATCCGTTTG TACCTTCACC CTGTGCAATA GAAGCCTCAA
    49201 TACCACCACC GTTCTGACTA GCATTAGGAT CAAATGAAGA TTCCTGTTGC ATACTACCCA
    49261 TAATTGCAGC GGCAGCTTGA TTAGAATAAT GATATTTGGT AGTAAGAGTA TCCCAGATTG
    49321 CAGCTGGTGT CATATCTCCA CCGCCGATAC TAGCTAATCT ATATCTAAGT AAGCTATTAC
    49381 CAGACAATGG CCCACCTGTA GCAACTTTCT TACCTCTTAC ATAAATACCA TCATACATTT
    49441 CTTTCCAAGT CTTTTTCTTA TTACTTCTAT CATCACCTGT ACCCATACCG TGATCTGGAT
    49501 CTACATTAGG ATCAAATGCA GGTTTAGATT CTGGTTTAGT AGTTGGGGCA GGAGAAGGAG
    49561 CTGGTGTGGT TGTTTTCTTA TCATCTCCAC CAAAACCAAA TATAGAACTA GCTTTATTCT
    49621 TCATCCATTC AATAGGAGAT TTAAGAATTT CTACTAGCGT ATCATAACCA ATCTTTTTAA
    49681 ACTTTTCAAA TGTATCTTTA ATAGTTTGAA TAGCATTTCC TACTGTATTC TTAATACCAT
    49741 CCCAAACATT ACCGAATGAT GTCTTAACTT TATTCCACAT TTCTTTACCA GTATTAAGAA
    49801 GTTTATCTTT ATAGCCTGAG ATAGTACTCA TAATACTAGA TGCTTTTTCT TTAATAGTAT
    49861 CAGTAACACC TTTTATCTTA CCAAATATGG ATTTAGCAAT ACCAAGTACT TCGGATGGGG
    49921 TCATTATTCC CATAAGTAAT TCATTAGCTA CAACTGAGCA AACACCGCAT ATTGCTTTAT
    49981 CGCCCATTGA TAAATCTTCA TCAGAAGAGG TATTAGCAGA TCCACCTTTC CAAATTGTTT
    50041 CAGCATTATT ATATCCTTGA TAAAAGCTAA CTGCAATACT GCCTGCTAAG AAAGCCCAAC
    50101 CTATAGGCCC TAACCCTAAT TGTATTCCTT TACTAGAAGC TTTTTCAGCT ACTTTAACTG
    50161 CTACTTTAGG ATTAGATACT TTCTTTAATA TTGCAGAACC AAATGAAGAT ATTTTATTAC
    50221 CAATATTAGA TGGTAAGAAT TTAGCTGCAA AATTGAATAC TTTCTTTAAC CCATTTTGTA
    50281 CCCAGCCTAT TACTGAACCA ACAGCAGCCA TAGGTTTAGA AGCAACTGCT TTTACACCAT
    50341 TCCATACTGA GGATGCAACT CCAGTAGCAC CATGCCATGC TGAAGATAAC CATCCACCAA
    50401 GGAAGCCTTT TCCAGTTTTA GCATTAACGG GTTTACCGGT TTTAGGATCT ATTGTAGTAT
    50461 GTATACTACC AGGAGCTTTT AAAGCATTAG GCATCTGGTT GTTTGTAAAC TGATCTATAG
    50521 CTACTACAGC AGCTTCAACA CCAGAAATCT TTCTAGCCAT ATAATTAAAT GCTTCTAACT
    50581 CGGTTTCAAA TTCAGGAGTA GATTCTTCTG CATCAGCAGC AGCACTAGCA GCATCAGCCA
    50641 CATTCTTAAG TAAGAATGAA CCAACACCTA AAAGCTTTCC ACCTACTTTA CCTAAGAATT
    50701 TACCAGTACC TTTTAAGTTT TGAGCTTTAT TAGCTAATTT ATCAGCCCAA CCACCTAATT
    50761 TATTACCAGC AAATCTTGTT AATTTGCCTT TAAGAAGATT AGCACCTGGA ATCATACCAA
    50821 GTATATCTCC TACTATGCCT AAAGGTGTTC CAAATATACT TTTAAATATG TCTTTAAATC
    50881 CACCAAATAT CGCTGAGTTA GCGAACTTAG AGGCTCGATT CTTTAATGAC TTTTTAGTAC
    50941 TTTTAAGTTT TGATTTAGCG TACTGACCTA AAGACATTAT AGCATCGCGT TCTGCATCTG
    51001 CTTTTTCAAT AGCTTCTTTA GTATCTTTAT CAGTTGTATC AGGTTTATAT CCACCATCAG
    51061 AAGTTTTCTC CATCTTAACC ATAGTACCAG TTCTCTGAGA GAATTGGTAG GTTGAGTCTT
    51121 CCATCTTATC TTTACTATCA GTTTTAGCTA CTATATTACC GCCATCCATA GCAGTAAATT
    51181 TTTTAAATTT TTTATTAGTT TCATCTGATA CTTTACCGTA TTTTAAATAA TCAGTAATAG
    51241 CAGATAAATA TATATTACTT AATCTTATCG AATCATTGAC TTTATTAGTG GATTCTACAA
    51301 TAGCAGCATC GCCTTTATCA AGTGATTCTT TTTCTACTGT TTCACCTTTA CTCTTTCTGC
    51361 TTTGTAATTC ACTATCAACT TGTTCAAGAG CTTTATCTAT ATCACCATCT ACTACGTTAA
    51421 AATTGAAATT CTTTTTAAGA TATTCACTTC TATTAGCAGT GTCCTGTTCC ATGGCATTCT
    51481 TAACTGCTTT ATTAGCAGAT AACCCAGACA TACCTATTCT TAAAGGTCTA ATATAACTTT
    51541 CTATTTGATC GTCACTTAAG CCTCTTAAGC GTAGATAGTT AGATATTTTA TCAATAGCTT
    51601 CTGGTACAGA TCTTTCATCT TTACTCTTAA TAGCATTTCT GATAATCTTT AAGATTTTTT
    51661 GCATTCCAGA TAAATCCAAG TTAGGAATGG ATTTAACTAC ATTCTTAATT TCTTTTTCTA
    51721 TTTTACCTCT ATCATAATTA GACTTCTTTT TATTCTCTTT AATTATCTCA ATAGTACTTT
    51781 TCATAGCTTG TAACTGACTT GCAGATGAAT CTCTTAAAGT TATATCGTTC TGCTTATACT
    51841 CTTCTTTAGC ATATGCATAC CCATGTTTTT CCATGAAGTC TACTCTGTCT TTAGCACTCA
    51901 TAGAAATGGA ATCCATATTA CCTTTAGCTA TTAATTTCTT ATCAAGTTTT CTAGTAACGA
    51961 AATCTAAAGC TTTACCAGGT ACAGTACCAA TAGTAGCTAT ACCTTTTCCT AACCAACTTG
    52021 CTATAGTCTT ATCTTTAACT TTAAATGCAG ATGCTCCACC AAGTACACCA CCAATTAATG
    52081 CACCTAATGG GCCGCCATAC ATAAATCCAC CTGCTGCACC AGCTAAGCCA TGACCTATAT
    52141 ATCTACCAGC TGGTCCTTTC ATTATAGTAG GAAGATTAGC ATACCATCTC ATTTTTAAAG
    52201 AAGGATTTGT AATGGCATCG AACCCTTTTT GAAGACCTCT AAATAACTTT CTCATACCTA
    52261 ACTGAGTAAT TCTGGTTAAA GGTGTTAAAG CTCTACTAAT TGGCTGGAAT ACATTCTTAT
    52321 CCATATATTT AACAATATCA TCTTTTAATG TGCCTAATGG AGCTAATATC TTTTCACCAA
    52381 TCTTACCTAA GAAACCATTT TTATAATTTC TTTTACCTTT TTTATTTCTC TTACCAAACA
    52441 AAAAGTCTTT AAACTTTTCA GAATCAGAAG CGTATTTACC AGCTACACCA AGCATAGCAC
    52501 CGCCAAGCAT CCCTAACGGG CCACCTAATA CGCCACCAGC TAATGCCCCT AATCCTATAG
    52561 ATTTGAGATA CTTCTTATCT AATATTTTAT CTATATTACC TTTTACATTG TGGTTGCCAA
    52621 ACATTAAGTT TTGAGCACCT TCATAATTTT TAAGCAACCC AGTAGTAGCA CCTAGCATTA
    52681 AGCCGCCCAT TAAACCAACT GGACCGCCTA CAGCTCCTAA TACTACGCCA CCTAAACCAC
    52741 CAGCAATAGT AAACTTACCA ATATCTTTAA CTTTTTTAGT CTGTTCATCA AAAAAGTTAG
    52801 TTATACTCTT AGGTAATATT TTTCTTAAAC CAGATTTAGT TCTAGTTAAT AAGCTTTTTT
    52861 TATCAGTATC ACCAAATAAG AATTTATTAG CAGTAGTAGA ATTCTTAAGA ATATAGTTAG
    52921 CAGCACCTAA TGTAGCACCA CCTATTAAAC CAAATGGGCC TGCTATAATA GTGCCTAATA
    52981 TACCGCCTAC AGTACTTTCA CCTAAAGCTG TTGGATATTT TTCCTTTAGT ACTTTAAACA
    53041 TAGACTCTTT ATCTTTTTTC TCTCTTTTAG ATTCGTCGTC TACAGTACCT TTAGCATAAC
    53101 CTTTTACATT TAAACCATAT TCCTTAGCTA CAGCCGCTTC ATCTTTAGCG TGTTTATTTG
    53161 GGTCTATATC GGTTCCAGTA TAAGATGGAT TCATATATGC TGGAATTACT GCTTCACCCT
    53221 TATGAAGAGT ATAAATATCG GTTTCAGGAA CCATTCCTAA ACCAAATGCC GCACCTCTTA
    53281 CTCTCCTACG ATTTCTACGC TTTCTTCTTC GTCTTGCAGC TCTTCTAGAG TTTTTTCTAT
    53341 TATTCTTATT AACTTTATTT TTAGATGTTT CAGCAGCAGT CTCTGCATTT TCATCGGTTT
    53401 TTGCTTCTTC AGTATTAGTA TTTTCTTCTT CATCATCATC GAAAAAACTC TTACCATAAT
    53461 TTACCATAGA TGAAAAAGCA CCATAAACAG TATTTTTATA GGTATTCCAC TGCTCTTTAC
    53521 CCCAAATACG TTTTTTAATA TCACTATATA AGTTTTCTAC AGTATCACCA ATTTTAGAAG
    53581 TCATTAACTG AAAGAATCCA GTAATTTTTT TACCAGTATT TTTATCAGTC ATTTGCTCAT
    53641 TACCAAAAAA CATATCATAG ATAATTTTAT CAGTTTTAGC TATTACACTA CCAAGTATAT
    53701 CAAATGGCAT ACTAGTTAAT TTCTTACTAT AGCTCATTAA TACACCGAGT TTATCTATAC
    53761 CTTTAGCTTT ATCTAATTTA TCAAATAATC CATTACCTTT ATATTTATCG TAGCTATATT
    53821 CTTGTTTAGT ATTATGAGCA TCATCAACAC TCTTAGCCAA TCCTTCAGAA GTACTAATAG
    53881 CTTCTTTAGA TACTAAGCTC ATAATAAACG TATAGAAATT TTTACATACT AAAGGTAATT
    53941 CATTATATTG ACTTTCTTTA ATAGAAAATT TTCCTCTTTC TTTTTTTAGA TCAATAAAAT
    54001 CAGCATACTG TTTACAATCA GATCGATAAT CATAAGAGTC TAATGACCTA GCCATAGAAA
    54061 TAAAATTAGC GATAGGTTCA TCTTTTTCAT TCAGTTCTTC TATAGACTTT AACCCATTGA
    54121 AGTAACCAAT CATTGCTCGT ATGATAGGTT CAGCATTAGA AGGATGCAGT TCTATAAATT
    54181 CATCTACAGT ACTTATTTTA TAAAATACTT GTTTAGCATA ATCTACTGGT TTATTCTTTC
    54241 TAGCAACTAT AGAAGTATTA GAAATATCAT TAGATTTTCT TCCTTTGTTT TTCTTATTTT
    54301 TACCATTAGC CTCTATTAAA TTATCACTAG GAATATATCT ATCTGGTGCT TCCATAGATC
    54361 CTTCACCAAA TGCAGCAGCA TATTGTACAA ATCTAGAACC AGATAATTGA CCATTAACTA
    54421 TATTTCTATA TACACTATTT GGGTCATTTT CTATTTCTTG CTTGAGCCGT GAATCAGAAC
    54481 CTTTAGCTTG TCTTACACTA TTATTTAAAC TAGCTCTAGT AGATGTAGAA GTATTAGCTA
    54541 ATGCTGTAGC CATTACATCA ATCATAGCCT TTTGGGATTC TGTAAGTTGT GAAGGTGTAA
    54601 ACCCAAAAGC TTTATAAAAA GCTTTAAAAT CTATATTACC TTCACCATTC TTACCTTTTC
    54661 GTTTAACGAT GAATTTATCA TCCATATCAC CATTATTATC AACAATGGTT TGCATTATTT
    54721 TATTAAATAT TTCATCTTTA TCTTTAGAGC TTATTTTAGT ACCATTATAA TTATCAAAAT
    54781 TTATTTTATT TAAAGAACTA CCTATCTCAC TAAATAAATC AGATAACCCA GCATTTTCTC
    54841 TAGCATTATT TATTTCTTTA TCATATTTAT TACGTATCTT TTTGGCATTA GTCCATCTAC
    54901 CACCAGCAAA ATCATAGAAT CTTTCTTCTC CACCGGTTAA TGCAGATTCG ATTCTAGCTA
    54961 AATATCCAGG AATTACTTCA GTAATAGCCC TATTAGCAAT ACCATTAAAT TGCATAGGCC
    55021 CTTTTTGATA ATTGCCTGTA TCAATATCAA ATTTTTTACT GTTTCTTACA CCAAATATAT
    55081 CATTTAATGT ATCCCAAATA CCACCATTCT TTTTAGCTTG CTTTTCTAAA AATGATAAAT
    55141 ACTTACCAAA TGTACCAGAT AAAGTTTTAT TTAAATCGGC TCCAGCTTTT TTCATACTAT
    55201 CTGAGCCTAA AACGCTTAAT CCACCTTGAA TGAGCATTTC CAATGGATTT GCTTTTATCA
    55261 TGTTAAGCAT CATCATTATT GGTTCTGACC ATTCACTAAA GTTGGACTTA ATATTTTTAA
    55321 AGTATTCAGA TAAATTAACT ACACCACCAG ATGAAACTAT ATTAGCGTAT TTATTAAAAT
    55381 CAGTTTTATT TTCATTAGCT TGATTAGCTT TATATACGTT TCTCTGCATT TCAAGCATTT
    55441 CTTTCATCAT AGCATTTTGC TCAGCTAAAA GTTTGCTTGT ATTATCAAAG AATGTAGTAG
    55501 AGTTTTGAAT ATGCTTTTGA AGAATATCAG AATTAAAATG AACTAATTTC TTTAATCCAT
    55561 CATCTAAACT CTTAAAGCCA GTTCTCATTA AAAAAGTTTG TTCACTATTC TGTGCATATG
    55621 CCATAGCAGC ACTAGCTTTT ACTGTCTCTC CTACATATCT AGCCGATTCT ATAGTAGTAT
    55681 TAGATATAGC AGTAGCACTA GCTTCAAACC CAGAATTAAG ATCGTTACTT AATTCATTTA
    55741 AGCTATCAGC ATTTTCATTT AATGAATCTT CACTCTCATC AAAGCCTTCT TCATCTTTGA
    55801 AATCATCATC AAAATTAAAG TCTTCTCCCA TAAAGCTTTT CATAAATTCA TTATCAGCTT
    55861 TATCTTGTCT TTTCTGAGAA TAAAAAGAAC CAGTCTTTAT AGAAGACTTT AAGTTCTTAT
    55921 ATATATCATT TCCAGTTTTA TAGAATTCAC TATCTTTAGC AATAGTAGAT ATAGTCTTTA
    55981 ATTTATTCTT ATTACGAAAA CTTGAACGTA TTGAACTAAT AGCTTCTTCA TTAGTTTCTT
    56041 TAGTTTCAAA TACTATTGGC AAGGTTTCTC GTATTTCGTT AATAGCTACA TACTTAATAG
    56101 ACTTTCCTAA GTTTTTCATA TAGTTATTAA CTTTCGGTAG TTTATCCAAA ATAGAATTTC
    56161 CTCCTTTCAT AGGTAAGGTT TAATGATATG TTGAGGAAGC TCATTCTAAC ACAAATGCGG
    56221 TGGATTAGAC TACCTTATAT AAGGTAGTCT AATTTGTAAT ACTCGTATTT TATAGTTGTA
    56281 TACTATAACA ATGAATACAT ATAAAAGTAT TCATTTATCT ATGTTACTAG AACAAAAAGT
    56341 TCTAGTCATT TTCCTAAAGG AGGAAACTAT TATGATCACG ATTAATGTTA CTATCGATCA
    56401 GGAAACCAAG AATTTCATTT CTAAAAGATT CCCAAAGCTG ACTCTCAGGA AATGCAAGTC
    56461 GGCTTCATTT GAATCCCTTG GGTTCAGAGG CAACATGATT GAGACGAGCG ACTTCTTCTT
    56521 CGTCTCTTTC AAGTTCAAAC AGAACTTCAT TGAGGAGGCG TGTGATCTGG TTGAACGCTA
    56581 CTATGAACCA GTCACTAATG CTGTAAAGAC AATTATGTCT CTCAGCAAGA GCATCGTTAA
    56641 AGATGCTCAG AAACTCGGTG AGAAATATTT CACCGAAATT AAGAAATAAG TCAGACGAAA
    56701 TAAAAGGTAC TCTTATGAGT ACCTTTTATT TTTTTGTTAT TTTACCCATT CTGGAGAAGG
    56761 TGCAGTTACT TTAATACTTT CATAGCCTTT TACATAAGTT TTACCAGTGG TATAAATCTT
    56821 ATTACCTTTT TTATCTGTTC CAGTACACTG AGGATAAGTT CTTTCTCCTG CTGGTACTTC
    56881 TTTTAATGCA AGAGAAATAT TAGATTTTTC TCTACCACCA AGATTAAGCT TTCTACCACT
    56941 ATGAATGTAT GTGTTTACAA ATTCTTTACT GATATTAACC ATACTGGTAG CTTCAGATTT
    57001 TTTAAAGGTA TATTTCTCCA TAAGGCTATT TGCTTCAGCC AATGGAATAG ATGCGGCAGA
    57061 ACTAAGGATA GAAGTACACA TACTTCTCAT TTCTTTAGAT GGATTAAATT CTCCAATTTT
    57121 ACCTGTACCA GCGTATACAT CTACTGAATA GCTTATATCA TTAAGCATTG CTTTCATTAC
    57181 TCTAGTTTCA TCTTTCTTAG ATGCGGTGCA AGTGGATGCC TGTTTAATAA TATTAAGCAG
    57241 TTCTGTAACA GTAGGTTCTT TCTTTTCCAT TTCCATGATA TTTCCTCCTA AAAATAACTT
    57301 TATTTTTTAT TATTAGATTT AGTTACTCTT TTAATAACAA CTAATAATTT TCTTTTTTTA
    57361 TTAATTTCTC TATATAAGTA TTTCTTAAAA TCTTCTCTAG AGAAACCCTT AACTATTTCT
    57421 AAGAACTCTT GTTTTTCCAT ACTTTATAAC CCTTTCTAAA CTATTCCTAT TACTATGTAA
    57481 GTTAATAGGA ATATAAACTT TTAATTTCTA TACCCATTAA TTCTAATGTG AATAGAGAAA
    57541 CACTTAATTA AAATTTTACT TTTTGTAAAG AAAGGAAAAT AGCTATGCCA TATACGATAG
    57601 AAAAACTCAT TCCTTTAAGG TTAATGAAAA CAAAACTATT TTACCCAGCA TATACGCAAA
    57661 ATGATATTTA TCATAATAGT GCTTTGTTTA TATTAACCAA GGATATTGAT GATACTATTA
    57721 GCTTCTTAAA TAATAATAAG TTTCTTGTTA ATAGAAATAC TTTTATTTCA TACTATACAG
    57781 AGAAAGATTT CACATTTTTC ACTAATGAAG CTTCTACTAT AAATGAACCG TTTATGAAGA
    57841 CTATGTTAGA GTCTAAATTT GATGGTGATA ATAATGATTT ATATTATGAC TTAGATGATA
    57901 GTAGAGTATT CTTTCCTGAT AAAGTAGATG AAATATTAAA TGAAGATTTT AGAATGAATC
    57961 AAAACTATCC AAGTATATTT AGAAATCTTC TTTATAATGA AAGAATAAAA AATCAAAAAG
    58021 AAATATTTGA AATCTATAGT AAAGTTAAAG CTAAAGTTCC ATTTATTAGA AATACTTTTG
    58081 TTAATCTAAA GCAGTATAAT AGAAAGAATC TTATCGTAGA TTTATCCCAT TATATAAATA
    58141 TATTCTTGAA AAATAATAAA GTTTATCAAA GAGATAGAGG ATTAGACTTA CTTCATCATA
    58201 TTATCACTAG ATACTTAGAT GATTCTAGAA TTAATCAATA TTATTCTAGA AAGACTTGTA
    58261 TTATTCCTGT AGAATCATGG ATTCCTAAAG GATGCGATAT ATTTGATTTT AATAATTCTA
    58321 TAAACCCATT TTCTATGATT TATAGATTGG TTAGACAAAG ACAGGTTATA TCTAATTATT
    58381 GGAATGGTAT AGACTTTATT ATCGCTTCTA AAAATGCATA CTTCAAAGTA GACTTCTCTA
    58441 ATTTCGATAT TAAAGATTTA ATTAGATTTG TATTCTTTAC TAAAAAATTA ATAAAAAATG
    58501 ACTTATCTAA TGCAGATGAT GCTGAGATTA ATCCAGATTC TTCTGATTCA ATAGTTATGG
    58561 ATAATAGATT TGGTGTTACT AAATCTAAAA AGAAAAATAA TTCTGATTCT ATTTCAGCTA
    58621 AAGCTTCTTT TAATCCAGAT GATTTAGATG ATGATGGATT TAACGATGAT GAGACTCCTA
    58681 AAGAAAAATC TGAGGAAGAA CAAGAAGAAG AATCTCAAGA AAAAGAATTA AAAGAAATTA
    58741 CGGTAGATAA TGATGAAGAT TATATCAAGG ATGTAATATT AGATTTAGAT AATCCTCCTA
    58801 TTACTAAAAT AACTGAAGCT AGAAAAAAGA GAATGGAGCA GTTAGATAAA GATTTTGATA
    58861 AAACTGTAAT CCATGGTAAA AAAGTAGGAG ATATATTAAA GAATTACTAT ACTAAGAAAA
    58921 GAGAATTAAA GCCTGAAACT ATTCCTATTG ATTCTATTAA TGAAGAATGG AAAGATGTAA
    58981 CAGCTTTAGA CTTTAATAAA TCCTATGATA TAGATGAAGA TATTATTGCT ATATTTAAAT
    59041 CTCTTAGAAA TAAATCTAGA CCATTATGTG TTGCTAGTAT GGAAATGACA GATGAATCTA
    59101 CTAATGAAGA CTATATTTAT ACTTTAAGAG TACAATTAGA AGATATTAAC GGTACTAGAT
    59161 CTAATATAGC TATAGATATT CCTAAATTTA TAAATCATAG ATTTATGAAA TTAAGAGGAA
    59221 ATACTAAAAC TATAGCTGGG CAAATTCTTT TACTTCCTAT AATTAAAACA GAAGAAGATA
    59281 CAACTCAGAT AGTTACCTCT TATCATAAAA TATTTATTTC AAGAGTTAAT CCTTCTGGTG
    59341 GTACTAAGTC TACTAAAGGT GTATCTAAAC TTACTAAAGC TTTAAAGAAC TTAAAAGACA
    59401 CAGATTCTAA AGTTAAAGTT TATATCGGTG ATAATACTTT TATTCTTTCC AAGTATGATA
    59461 TGCCGATAGA ATTTAAAGAC TTAGGTGCTT TATACTCTAA AATTACTACA GCTGATGGAA
    59521 GTTATATAGC TTTTGACTAT GATGCATTAA AGAAACTTCC TGTAGATAAA AAGTTTAATG
    59581 AAAAAACTGA TATCTTAATT GGGTATGATA GTAAAACTAA AAAAGCTATC TATTCTAATA
    59641 AAGAAAATGC AGCTTATACT ATTGGTAAAT TTTTAGCTTC TAAAGATAAA GTATTTGCAG
    59701 AAACTTATGC TTTAGCTAAA CCATCTAATA AACTTTCTTA CTCTCAAGCA TCTATCATGA
    59761 ATACTAAAAT TCCAGTTATT ATTCTTATGG CTTTTTCTGA AGGTTTACAG AAGTCTATGG
    59821 ATAAAGCTAA GATTAAATAC AGATTCTCTG ATACTAGGCC TAAGGTAACT GAAACAGAAT
    59881 CTGTAATTAG ATTTAGTGAT GGATATTTAG TTTATAATGA TGAGAAGCCA GAAGATTCAT
    59941 TATTAATGGC AGGATTAGCT AAAACTGATT TATCTAGATT CTCTATTAAA GATATCAACG
    60001 CAAAAAATAT GTGGTTAGAT ATCTTAGATG AATTTGGTGG TAGAATTAAA GCTGATGGTT
    60061 TTGATAACTT CTATGATTGT GAATTTGATC CTATGACTAT TGATATTTGC AAGAAGTATG
    60121 ATATTCCATA CGATTATATA GAAGCATTAG CTTATGCTAG TAGCTTATTA GCTTCTACTT
    60181 CTTATAATAA GCATGCAGAT ATTTCTGGTA ATAGATTACG TTCTAATGAA ATATTAGCTG
    60241 GTTATTTATA TCAAGCTATT GCTAATGCAT ACGGTCAATA TGCTAATAAA TCGAAGAGAA
    60301 CTGGTAGAGG AGTTAAGTTT ACCATTAAAC AGTCTGCTCT TATAGATGCA GTTATGAAAG
    60361 ACCCTGGTAT ATCTGATCTT TCAGTATCTT CTCCATTATT AGAAGCTGAA GCTATTAATA
    60421 CATACTCATT CAAAGGCTTA TCTGGTATGA ATGCTGATAG AGCTTATACA TTAGATAAAC
    60481 GTGTATATGA TGATTCCATG TTAGGCATCT TATCTATGTC TACTGGGTTT GCTGGTAATG
    60541 TAGGTATTAC TAGACAGGCT ACTATTAACT CTTCAATAGC TGATGGTAGA GGTATACTTA
    60601 AAGTAAGTAA TGATAAATCT AAATTGAATA CATTGAATGG TATGTCTGTT TATGAAGCTA
    60661 TGGCTCCTTA TGCTACTACA CATGATGACC CAATTCGTAC TGCAATGGGT TATATTCAGA
    60721 CTACTAAGCA TATTATGAGA GTTAAATCTT CATCTCCGAA TTTTATTACT TATGGTATGG
    60781 ATGAGGCATT ACCTTACTTT ACTTCTAATA TTTTCTCTTA TAAATTTAAA GGAGTAAAAG
    60841 GAAAAGTTTT AAATATTACT GATGACTTTA TTATCTTTGA AGAAGTAGAT AAAGATGGTA
    60901 ATAAATCCAA GCATTCTGTA GATTTAAGAG AGAAAACACA GAAGAACTCT GATGGTGGTT
    60961 TCTATGTAAC AGTTAAACTT AAACCTTTTG TAAAGAAAGG TCAAACCTTA AAGTATAATG
    61021 ATATCTTAGC ATATGACCCA ACTTCGTTCA GTCCCTCTAT AGGGCATAAC GCTGATAATA
    61081 AAAACGTTGC ATTTAACATT GGTACTATGG CTAAAATAGC TATAATGTGT ACAGATGAAG
    61141 CATATGAAGA TTCTTCTATT ATAGATGAAC GTATTTCAGA TGCTCTTACT TCATTCTATT
    61201 GTGTAGAAAA AACATGTTCT TTAGATGCTG GTTCTAATGT ATTCTTCTTA GCTGAAAAAG
    61261 GTAAGCCTAT AGAAGAAGGT TCTCCATTAA TAATCTTCCA GAATGCATTT ACTGATGATG
    61321 AAGCTAATAC TTTAATGAAG AATATTTCTG ATGATGAATT AGAATTAGCT ACAGACTTTG
    61381 GTAGAATTCA AGTTCATTCT AAGATTACTG GTACTCTTCA AGATATTAAA ATATTTAGAA
    61441 CTTGTGAATT AGATGAATTA TCTCCATCAT TAAAGAAGAT AGTTTCTAAG TATGAAAATT
    61501 CTATAAAGAA AGAAAAGAAA TATCTTAAAG ATAACGGAGT AACAGATATA GAAATTAATG
    61561 AATCAGTACC TTCTACAGAA AAGCTATTAC CAGAAGGTAA ATTCAAGAAC TTGGAAAAAG
    61621 GTGTAATGTT CTGCTTCTAC ATCAAGTGTG AAGATAAGAT GGGCGTTGGT GATAAGCTGA
    61681 CTTACAACAC TGCAATCAAA GGTGTAGTAA AAGATATTAT GCCTAAAGGT AAAGAACCAT
    61741 ATACTGATTT TAGACCTGAT GAACCAATAG ATGCGTTATT AACTTCAGCA TCGGTTAATG
    61801 CTCGTATGAC AGCTTCTATC ATTAGTGGTG GTTCATTGAA CAAAGTACTT ATGGAATTAT
    61861 CTAGACAGTG TAAGGAAAAA CTTGGTATAA AGTGGAATAA CCTTACTAAT GTAGATAATC
    61921 TTCATGATTA ATATTTTTAC CTACATTATA GTATACCAAC TGAAGATAGC GTGAATACTC
    61981 AGTACAGGTT TATCCTGTAC TGGGTTTCTG CTGTCTTTTA TCATGTTTTT TATTTTCTTT
    62041 AAAAATAAAT TATAAACTAA TTATAAACTT TTGTTTATAA TTTCGTAGTG ACCACATGTT
    62101 AATTGATATT TCAATTTTAA CTAAATTTTT AGAAAAATTT GAAAAGTCAT ATTTCCATTA
    62161 AAACTAATGG GAATACGAAT ATGGCTAAAA AAGGGTATGT TAATTGGTTT TTCAATTTTA
    62221 ACTAATTTTT TAGCAAGGTA TGAGAAAGTC ATATTTCCAT TAAAACTAAT GGGAATACGA
    62281 AAATAGCGAA AAAAGGGTAT GTTAGTTGTT TTTTAATTTT TAACTAAAAA ATTAGCGATT
    62341 TTTTCAGTTT ATAATTATAA ACTTTTTCTA ACAAATGCGA ATGATTCGCA TTTAGACAGA
    62401 AATTATTGAT ATTTAGGTAA AAATCCATGA AAAAATCATT TTTCTATAGG AAGTATGTAA
    62461 TGCTATATTT TTAAACCATG CTCCTATGAC TATTATTTTT AATAGGAATA CGATACTATA
    62521 TTTTGAGATA TAGCATTTTT TGTATGAAAG CAATATACGA GGTAAGATAT GGGTATGAGA
    62581 ATCAATCTCA TACCCTTGTT TTTACACTGA AGTTATAAGA AAAATCATTT TATTTTTTAC
    62641 TACTGAATAG ACGTATCTCA ATGTATTCTA ATAGGAATAT GACTTATAAA GATAGAAAAG
    62701 AATCTATATA TTTTTATGAA GTTGAAAGAA GAAAGGGAGA AAAAGGTTCC CTTCCCCCCC
    62761 TACCCCCTAG GACCCCCATC CCCCTTTCCC TCCAAAAAGA GGGAAAGAAG AAAGAATCCT
    62821 AATTATAAAA GTAGTCAAAA ATTCTTCATT ACAAAAATGT ACGTAAGTTA TTAAATAATA
    62881 ACAAAAAAGA ATTTATTGAA AAAATACTAT AATTATAAAC TTTTTCTAAA CTTTATAAAC
    62941 TACGAGTTTA TAATTTTATT TTTAATTGAA AAGAGTTATA AAACCTCTTC AATTAAGAAG
    63001 TGTAAATAAA GTACCAATAA AAACAAGTTT ATAAGTATTT TTCAAAATAA TACTGTTCTA
    63061 AACCTATCCA ATATAATAGA AATACAACAC TGTATTTTTC AATATAAGAG TTCTAAACCT
    63121 TAATTCAATA TAAGTGTATT GATATAGTAA GAATTCTTTC TTAAAATACA GTTTTTAGAA
    63181 AAATATACCC ATCTTCGGTA TATACCGAAG ATGGTAATTA AAAAAGTTTA TAAAGTATAA
    63241 AACTTGGTAA AAGTTTAAAA GCTAGTCTAC CTCCAGGGGG TAGGAATCTA CAATCACCAC
    63301 CCCCTCACGG GGGTTAGAAC CCATTTTTAA CCTAGGAAAG TTTTGTTGCT CCTTTCAGTC
    63361 GCACAAATCC TTTCCTAGAA TCAACCTAAT AGTTAAAAAC TCCAATAAAG TTATAGAAGT
    63421 TAAAAAAGTT TATAAAAGTT CTTCAATAAT ATTACCAGAA ATAATATCGT AGATAATAAT
    63481 ACTCCAGAGA AATAGTAAAA TAGCGTATAT ACTTTTTTCA ATAATAGAGT TCATAGAGTT
    63541 TTCCTCCTTT CAATAAAAAT AAAAGTTTTA CACTTCTTCA GTAAAGAATA GTTTATAAAG
    63601 TTGTAGAAGT CTATTACACT TTTGAACTAT TCCAGTTTAA AAACCTTTGC TAATTTTCCG
    63661 GACATATAGA AGATTTTCTA TGTGTTATTT ATAGAAAATA GATATATAAA ATTATAATCA
    63721 CTTTAGAATA AAAGGCTTTT TTCATAAGTG TTTTTTATGC AAAGGAGAGT TTATTATGAA
    63781 AAGACAACCT ATTCTTCCAG ATTATAGTAA GTATAATCTT TTTATTACAT TAGAAGGATT
    63841 AGATGCTACT TATAAAGAAA CTAATGCTAA AGCTATTGCT AGTTATCTTA AAGAAGATTT
    63901 TAAAAAATAT ATTGATTCAG TTGATTTACA GATTAAGATT GTATCTTTTC CTAGATATAA
    63961 ATCTGAAGCA TCTTATTTCG TTAAACGTCA TTTAGCTAAT AAGTTTGTAG ATCATCCAAA
    64021 AGTAGATATT AACCCAGAAT CTATGGATTA TCTTAAATTT GTATCTAATC TGTTTTTGCT
    64081 TGATATGTAT GATTGGTATG AAAGTATGAG AGTGAATAAA GCATTCTCTA AACCTACTAT
    64141 CATTATCTTT GATAGATATT GGTATTCTAT GCTCTATTAT CTTACCAAAG ATATTCAGGA
    64201 TACTATTGAT AAAGTACATC TTAAAGAACC AGAAGAGTTT ATTAAGAAAT GTCAGAAAAC
    64261 TGTATTTAAT ATGGCTCATG TTTATTATAA GCTTCCTGTA ACTGATATCC TGATTAATCT
    64321 TCATAATAAT AATATCGATG ATATTAATAA GAAACTTAAT ATTAGAGGAA ACAAGAAAGA
    64381 TGGTTATGAA AGCGATGATT GCTATCTTGG CTTTGTAAGA AATACTTTTA ATAATACTGA
    64441 TTTTACACCG TATGTAAACA GTAAGTATTC TAATATTACC AATATCAATG TAGAAGGTAA
    64501 AGATAGAGAA GCTATTAAAG AAGAAATTGT TACTGCTCTT AAACCTTCTT TGAGAAGATT
    64561 TAAACTTATT CTTTCTGCTA GAGCAAAGAG AAAATAGGTG ATATTATGCA AGAAGAAGAT
    64621 AATTCACAAG TAGTAATAGG AATTGTATTT GACCAAACAT ATTTAGTTTA TGATATTGGG
    64681 ATACCTATGG GAAATATTTA TACAATTCTT TATTATAATA AGAAAGCAAA ATTTGTATAT
    64741 GGTGGTTTAC CAAGATTAGT AGACCATGTG GAACAGTATG CTGAATCATT AAAGATTCCT
    64801 AAAGAAAATC TTATAAAACT AGATATTCCA TGTGATTGTT CTAAAAAGTA TATTATGACT
    64861 CAATCTAAAG AAGCTCAATG GTTTTTACAA TTACTGAATT ATAAACCTGA TAAGATTTTC
    64921 GTTTTTAGAG ATAACCAGCA TTCTAACGGA ATTACTACTC TGTGTCAATA TGCACAGAGA
    64981 TTATTAATTC CTGTAGTAGA ATATAATAAT AGAGGTATTA GTAGACAAGT AACTACTAAT
    65041 ACTCCAGATA GCACCAATAA TATTTATCAA AGCCAATTTG GGAGGGTAAG TGACTATGAT
    65101 TTTTAATCGT AACAAACTTA AAGAATTCTT TAATAAAGAT TCTTCAAAGA TGAATAAACA
    65161 ATTACAGAAT GAATCTAATC GTAATATCGT TATTACTTAC GATATTATTG ATAATACTGA
    65221 ATCAGCATTT CTTTGTAGTA TGGCTGCTAG AACATGCTAT GGTTTAACAG CAGAGAATAC
    65281 ATATGATAAA TGTTTATCTC ACATTAAAAG AGTTATGGGA TATGGTCATG ATTCTATTTG
    65341 TGGTCATTCC AATATTATGG TTTTGCTGTG CTTTAAATCA AATAATACAG TTCTCTCTGA
    65401 TTTTGATTTA TCTTCTATCT ATACCAGTTT ATCAGCATTA CACTTTATGA ATATCGTACC
    65461 TTTAGACTTT ATCCATAATA AAGATGCTAA AGAGTATTTC GTATTAATGT CAGGGTCTAT
    65521 TAGAGCATTT AGATATTTCA TTCAAAATAG TACTCTTCCA GATAGTATTG TATCTGAGAA
    65581 TGAAACTAAC TTTAACTTTG ACCTGTATAG AGTTATTTTG GATATTGCTA AACATAGTAT
    65641 CGAAAAAGAG TTCTTTGAAG ATATGAAGGA TTATGTAGAC TTGGATGAAT TTAAGTATAA
    65701 ATATCCATAT CTTGATAATG AAACGGAATC CAATGATACT TCAACAAAAT TTAATTCTAA
    65761 TAGCTATGTA TATGCTAATA AAAATATTTT TATGCATAGT TATCCTGATA TTCCTGCTCT
    65821 GTACAATGAT ATCTTAATAC GTATTGCTGA TCACTATGAA GGTAATGATG AACTTATTGA
    65881 TTCTGAAACA GGAATGTATA AACTGAATAA AGAGCAGTCT AAACTCTTTA TGAAAGCTAT
    65941 CTTGAGATGC ACCACTGTTA GCTTTAAAAT GAAGAATTTC TCTAGAGCTA TTTCTCAACA
    66001 GGTAAATAGA CACTTATGTG CTATTTCTCA AGAATCCCAG AGATATGTAG ATTATTCTAA
    66061 GAAAGCATTA TTTGTTGATC CTCTTCCATT TAATCCCAAA GCATATCCTA ATATTGATAA
    66121 GAAGTATGCA TTTAAATTTG GTGGTAAAGA GTTTAATATG ACATCTGAAG AATTAGGTGA
    66181 AGAAATCATT AAACTCTATC CTCAGCTTAA ACAGCAAGGT ATGATTAACC AAGATGCTAG
    66241 AGCATTTTTG CCTATGAATG TAGCTACCAA TGCTATGTAT ACTTTTACAA TGGAGAATAT
    66301 GCTTCACTTT ATTAAAGTAA GAGATAGTCA GTTTGCACAG CAGGAAGTAC AAGGTTTAGC
    66361 AAAACAATTA GAAGATGTTA TTGAAAGATC TCAGAAAGAC TTCTATAATA ACATTGATGT
    66421 ATTAAAGAAC TCATATGAAC TTTTCGTAGA CTTATACAAA GAGCAGATTA AGAATTAACC
    66481 AATATTGATT ATTCAACTGC CATTTATAGT GGCAGTTGAA TATTTATGCA ATGTAAATAA
    66541 TTATTAACTG ATGAACATAA TATTGATATA TAAATATAGT ATGCTGGATA CAAGGCTACA
    66601 GTTATGATTG TTGTATTACA AGGCCCCCAA CAATCATAAA TATAAATACC ATACTTACTG
    66661 TCCAAGAGTA GTGTTATTTA TATTTTGTGT ACTTTTATTT ATTATATCAA TCAACTCGCA
    66721 GGCTCCTTAC AAGCGATATA CCCCTCTGCC ATTTGTGCTG GCAGAGGGGT ATAGTCTGCT
    66781 TTATATGGTT CTAATAAATC ACATTAAGGT AATAATTATT AAATTATATA ATAACTATTA
    66841 TATTACCAGA AAGGAGTTGA TTTAATTGGC TCGTAATCCT GAATTAATTA AATCAAATAT
    66901 TGATGAAGAC CTTAACCATG ATATAGAAGT ATCAAATGTT CCTAATTTTG ATATCGCTGA
    66961 TTATGATTTA TCCAATCCTA AAGATTTTAA GAAATATGTA ATTAGAATCG AAAGAGTTTG
    67021 TAGAAACTCC TATGAATATA AATCATTTAT TTCTTTCTTA AGAGATTATG CTGGATTTAA
    67081 CAAATGTAGT ATAATGACTA ATATTTCTAA TGAAATAGAA AGAGGAGTTA AAATACATAT
    67141 TCATCATCAT CCATTAACTT TGTTTGATAT TGTATCTACT ATTATAAATA AGAATATTGC
    67201 AGAAGGTTTA TCCACTGAAG AAAATGTAAT AGCTAGAGAA GTTATGTATA ACCATTATAC
    67261 TCTTAAAGTA GGATTAATAC CATTATCAGA AACAGTACAT GAATTAGTTC ATAATCAATA
    67321 TTTATTTATC CCTAATGATG TAGTATTTGG TAATTGGAAA TCCTTTATAG AAACTTATAA
    67381 AGATTATATA CCATTAGAAA CCATCAGTAA CATAGAAAAA TCTGAAAAAA TGAGCCAAGA
    67441 ATATGACTAT GAAGACAATA CCAAGATATT GGATCATGGA TTCGTTCATG TTCAGGTTGA
    67501 TGACAGCGAT TATCAACCAA GTACAGAAAA ACTGTATGAA AAGATTAATA CGACTTTAAA
    67561 TGAAATTAAA GCTAAAACAG ATGTCTAATA GATTATAAAA ATCATAAGAA AGGAGATTGC
    67621 TATGTTTGCC AATGAAGATA ATATAAAAAA CTTATCTAAT GACTTTGATA ATGAAATTAT
    67681 AGACTTAGCA AGAGACATAT CTAGTTACTT TAAATATCCA CCTTATATTT TTTCTTTTTC
    67741 TAGTGATGCT TTACAAATAG AAACTGAAAA TCAGTATGCA TTTATTCAGG TTTTAATCAA
    67801 TACTAAAAAA GAAATAGAAT TTATGTGTTT GGCAAAAGCT AATAGTAATT CTCCTTTTAT
    67861 AGGAAAATCT AAAAGTTTTA TTATTAATAA CCAAGTCTAT AATAACGAAT ATATATGCAG
    67921 AAGAATACAA GAGCTTACAA GTATTTAGTT TTCTACATAT GAGTATACAT ATAAGTAATG
    67981 CAATGACTTC CCTAATTGCA GTACACTTAA ACTCTCTTTC TAAGCAGCAT TTATATCTCC
    68041 TAGTTCATAT GAACTAGGAG ATATAAATGT AAAAATTAAT TAAAAAATAT ATTATAATTG
    68101 TGAGATAATT ACACTTATAA TTTTAAATAG AAAGGAAAAT AAGTTATGAC TAAATTAGAT
    68161 ATTACAGCAA ACGTAATTTT AGAATATTTA GCAGAATTTA ATCCTAAATT AGAAGTAGCT
    68221 AAAAAAGCTG TCATTCTAAA AAATAAAAAA GATTATATTC TTAATACCTA CTTTAGTGAT
    68281 GAAACTGAAG CTAGGTCGTA TTATTATAAA AAACGAATGA TTATTAAAGA AATACTTAAA
    68341 ACTATGAGTA CAGAAGATAT TGTAATCGCT GTAAGTAGTA AAGAGTCTAT TAATCATTAT
    68401 TTTAAAGAGC CATTATTAAA GGATGGTGAA TGAAAATGAA ACAGTTGGAT TTATTTAATT
    68461 CTATTAATGT TTATACCGAT GCTAGTACTA CAAATGCTTA TACCAGCACC GATCAAATCA
    68521 CATCCAGTCC AGGATATGTA ATAGTTTATA ATAATATAAT TAGATTGTAT GGTAATAAAT
    68581 TTATCAATAA AACTAATTCT TCATACGGTG AATTATACGC CATTCTAATG GGTATTAAAG
    68641 CCGTATACAG AGAAATTATT AGTGGAAGAT TGCCTTCCAA TACGCCTATA AATATTTTCA
    68701 GTGATTCTCT TAGTAGTATT GAGAATCTAA GGAATAATTT TAAAAACTGG TATATTCTCG
    68761 ATAATATTAT TAGAAAGACT TATGATGATA AGGAAGTAAT CAATCAAGAT ATTATTAGAA
    68821 AAATTATAGA GATAGTTAAT AAGTATAAGA TACCTGTTAA TCTATATCAC ATTAAAGGTC
    68881 ATGCTCAGAT TAAGCTTAAT AAAAAATCTA ATTTGAGTGA TAGAGTAGAA TTAAACAAAA
    68941 TTATCGAAAT GTTTTTCAAT AATAACAGAA TATTTATAAC AGATACAGAA GCTGCTGAGC
    69001 TTTGCTATTA TAATATTTTT GTGGATAATT TTACTAGATA TAATATGAAG GAAAACATGT
    69061 CTTCAAGTAT ATATCATAAT AGTAATTATA TTAAGCCGAA GCTTAATAAT ACAAAACTTA
    69121 CAAAAGAAGA TTTGAAAACA TTTAGCGAAT ATATTAATGG AGGTGAATGA CTATGGAGCC
    69181 TTATGTATTT AAAAATCCAT ACGATTTCAG AGAATTGAGT AATTTACATT GTAGTGAACA
    69241 ATCTAACACA GAAGAACAAA CAACTAGTAG TTTTAATTTC TTAGATGCAC TTACAAAAAT
    69301 TCGTAAAAAA CAAGAAGAAG AATTTCATGA ATCTGAAGCA GATATGTCTA AATTGTTTAA
    69361 ACAAGACATA CCTGCTGCAA TTCCAACTAA TGGTACTTTA GAGGTTCATC CTAATGACCC
    69421 AAACATTGTA CCAATTTATA GTCCTCAATT TGGTAAGAAA TATACACTAG GATCATTTGA
    69481 CCCTACAAAA GATATGTATG TTCATATTCA GCAAAGACCT AAGACGCCGT ATGAACTCTA
    69541 TATGGATCAA GTTAATGCAG CTAGAGGACA AGCATATCTT AATCAAAGAC CGTATACCCC
    69601 TGAATATCAG TTCAATAATG AAAGAAAACA TGATGAACGT ATTGCTGATT TTCAGAGACA
    69661 CACCAATCAA TATGTAAACG ATCCGAATCA GATTGCTAAG CAGTATTGGA AAGATAAAAA
    69721 CACAGTAGCT AAAGCTGGTG GTGTTTTGGA TAGAGATGGT GTTCCTCATG ATGAAGATGA
    69781 TGAAAGAGAT AATTCATTTA ATAGTGAAAC TGAGAATAAT AAATTCTTAG ATCAGATGAG
    69841 GATGAAGAAA GAAAAAGAAA ATCGTAAATT CCAACTTACT CCAGATCAAG ATTGCAAGAT
    69901 TAGAGCAAGA AATCCATATG ATGATAAATG TAGATATAAT AGTATTATTA CACCAAGTAT
    69961 TAATCCTCAG TATTTGCAGT ATGCATCATA TATGCCACCA GTACCCATGA CTTATAATGA
    70021 AACTGGTAAT CCTTATCAGC AGATTATGGA TGGCTTTAAT CAGCAGAAAG CTGCTATTCT
    70081 TAGTGCTAAG GAAGCAAGAA ATACGCCTAA GAAGATTAAG AAAAGACCAG ATTGGTCTCC
    70141 AGAAGATCGT GATATGTTAG GGTATACTGA ATATGTGTTT AAGTGTGAAG AAAGAGGATT
    70201 GAGTGCTAAT AATGAGGAAT TCCAGAGATG GGCTAATGGT GAAGATGTAT TCCATGAATT
    70261 TGATAAAGAA GACAATAACC AGCCTGTTGA AACTACTCCA GTAGCACCAG CATTTACACC
    70321 AAATCCTAAT GGTCTTGCTA GTTATTCTAC CCCACAGCAG TGGAATAATT ATTATAACTA
    70381 CTGCATGCAG AATCAGCAGT TATTTGCTAA TCAGCATTAT AGACCAGGTT CTGGTTACAT
    70441 GAACGTATTT AGTCATGATA AAGAAGGATT ACCAACTAAA TGGTTTAATG ATAACTGGTT
    70501 GTACTTAACT CCAACTCAAG AAGAAATTGA TGATGGAGAA GAAGTAGGTA TTAAACTGTA
    70561 TAGAAATGGT AAATTGATTT GTAGTAATGG AGTAGAGCGT AAGCCAAAGA AAAAAGAAGA
    70621 ACCTAAAAAT ACTGAACCTA TCGTATATCT TATTAGAACT AAAACTAATG AAGATGGTTC
    70681 TAAAGAAATT AGTATGTATG ATGCTACTCA TAAGCGTCAG CTTACTAAAG AAGAAGTACA
    70741 TGACTATTAT CAGAAGCAAG CTAATACAAG TCATCAGTTT TCTGATGACT ATAAATTTGC
    70801 TGCCATTGGT ATGTCATCTA CTCCAAAAGA TTTCCAAGAT CCACATATTA GCAGTTTCTC
    70861 TCAGTTTGCA GATGTATTTA AATCTGCTCA AGAACAAGCT GAAGAAGATG AAGGAGTTAA
    70921 TCTTGCTACA GAATTGTCTA GATATAATCA GTTTGTAGCA GATAACTATT TGTGGTTTAT
    70981 TACAATTTTA CCACGTAATG CACGTAAGAA TTTAACTGAT CTTTGTCAGA ATCAGTTGAT
    71041 GCATTATAGA AATGCTGATG AATTTGCATA TAATAAATCT TGCGTACTCT TTATTGGAGA
    71101 TAAAGTAGTT TATGGTCAGC CTAAGCCTAC AACATTGGAA GAGATTGAAG AGCTTAGAAA
    71161 GAAAGTTCCA TATGATTTAT CTGAACTCGA TAAGTATGAT ACAGTAGAAG AAAAAGTTAA
    71221 ATATCTACAG AATCTTAGAG ATGTTCGGGT AATCGATGAA AAAGATGATG TAGCATATGG
    71281 AGCATTTAAG AAAATGATTA AAGCTCTTAA TATTGCTCAA GGTCAGAATA AAGCTAATTA
    71341 TGATATCTTC AAAATGTTTA TGAGAAAGAC TGATAAAGAT CCAGCAACAT TTGAAAGGAG
    71401 ATTCTTTAAA TGGTGGACTA AACCAACATC TAAATTATCT GAAAAAGAAT ACAGAAAGAA
    71461 ATATGTTGAT AGAATGATGC AGTTAGCAAA TGATCATTGG GAAGAACTTG ACAAAAAGCT
    71521 TATTCCTTAT GAAGAGGTAG TAAAAGAACG TATCAAACAA CATAGCGACT TCTTAATCAA
    71581 ACTTACTCAT GGTAGAATCT TGAATGTAAA AACTATTGCA GATGCTGATT ATGTAACTAA
    71641 TTGCCTCTTT AATAACTATA ATGCAGGAGT TAGATATAGA AACCGCAATA GCTTTTATAC
    71701 CAATGAACGT GGATTGGCTT GTATGCATGA AATAAATGCT AGACAAAAAG AGTTTGAAAA
    71761 ATATGGCGGA TTAAATCAGT TTGCTTATGA TATTTATCAT AATCCTGATA ATCCTAGCTA
    71821 TAATCCAGAA CCAATTAGTA TCAATCCATC TGATCCACCA GAAGTAAGAG CACAGAATTA
    71881 CATCAATAAG ATTATGAGAA AGAAGAGAGG GGAGTTGTTT GATTATGAAA ACAAATACCT
    71941 TAGATACTAA TCTGTATTCA ACACTAAGAA CTAGTATCAA AAGTATTGGT GAATCAATCG
    72001 ATAAACCTTC TATTGATGAT AAATATACCG TTGCATTTGA TAATATGTAT CACGCACCAT
    72061 TGTTGAATTA TCTAAGAAGA GAAGATTTCT ATGTCTTATA TCAATTTGCT ACTAATCCTA
    72121 AATTTTCAGT AAGCGATCAA TTTGTTAGAA ATGATGTATA CGATTCTATC TTAAACCCAT
    72181 TAGGATTTGT AAGATCATTC TCTGGTACTA ATAGAGTTGT ATATAGTTAT TTAAGCGATG
    72241 ATACCTTTTT ACTGAAGATT GGTATGGATA AAGTTGGTAT TAATGATAAT AGGTCTGAAT
    72301 TTGAACTTCA GCAAAAACTT AAACCTTTTG TTCCTAAAAT ATTTGATATT TCTCCAGATG
    72361 GAGTAGTAGA GATGATTGAG AAAGTTCATC CTATTATGAA TCGAGAAACG TTTATGAAGT
    72421 ATGCACCAAT GACTTTTATG ATAACCGATT ATTGGGTAAA CCATGGGTTA GTAATGGAAG
    72481 ATATTGGTAC AGATTATTTT ATGAATTGGG GTGTAAGAGA TGGATTTGGT CCAGTATTGT
    72541 TGGATTTCCC ATATGTTTAT CGATTAAACC GAGATAGATT ACACTGTAAT ACATTTAAAA
    72601 ATGGTGCTAG ATGTCCAGGT AGAATCATAT ATGATGAAGG CTTCAATCAT CTATATTGCC
    72661 CTGTATGCAA AAAAGTATAT AGGGCAAAAG ATGTTGGTAG TGATATTGAT TTCATGCAGA
    72721 AGTTAAAAAG AAAGGAAGTA TTTAAAATGG AACCAATCAA ATTCACATTC ACAAGAGGTA
    72781 ATAAGAGTGT AACTCATATT GTTACAGATA ATGGTGTAGA CTACATCGAT AATCCTGTAT
    72841 CTGAAAATAT CACAAAAAAT TCTGATAAGC AGAAGTACAT TGAGAATATT AAAAAGAAAA
    72901 ACGATAAGAA GCCAAATAAT TTTATTAATA AATTCAGTCT TAATAATGCT TATAGCAAAA
    72961 CATTGGAAAA ACTTAAAGCT GAATATAAGA TTGACAATTT TAATAATAAG ATAATCGAAT
    73021 ACATTGCCAA TTATTTGGAC GTTTATCATG ATCAGTTTAT TCTTGTCCCT TCTGTAGTTC
    73081 TTGATAGTGA AACAGAGATT ACAGATGAGA TTAGAGAAAG CATTAAGAGT AAACTGTCTG
    73141 AAGATGCCGG AGTAAATGTA ACTGCATTTA CAGAAGTAAA TATGGGTTCT TTCAATATGT
    73201 ATATTCCATC TAAACCGATT ATTAATATTG AAAGATTTAC TAAGTGTATT GTAAAAGCTT
    73261 ACGAACGTTA TCTTGACGAG GAGAACGAAA AAGAAGAAGT TAAAGAAGAA CCCACAGTTA
    73321 CCGATCATAG CGATAATGCA TTAGCCGATG CTATTAATGA AATTGCTAAT GATAAATTTG
    73381 TATCATTTAC TTCTGAGAAT CCTAAGAAAG ATAAAGAAGC AGTTACATCA GTAGTATTGC
    73441 CTGAAGAAAA GATTATGAAT GTTACTGGTA CTAGTAATCC TTTGGGAAAA GGAGTAATTG
    73501 ATGCTTCAGA TGCAATCGAA GTATCAGCTA AACAGTATGG TCAGTTTAAG GATGAATTCT
    73561 AATCATTAGA AATAAAAGTA GAGAATATTC TCTACTTTTA TTTTTTCATA AAGTATAAAT
    73621 AAAATATATA TTATAGTAGT GAAACCATAT AAAGTTATTA TATTTATATA TTTGAAAGGA
    73681 GAAGTGTTTA TTATGTTTGG AGTAGGTTAT TTTGCAAGTA ATGCAGATGA GTATTTTATG
    73741 GTTTTAAACA ATCAGAATTT TAGTTTAGGT ATTATTGATG ACAACCCAGA GAAATATAAA
    73801 GTTAGAAATC AATTTGGGGT ATCAGTAATG CCAAGAAAAG GCGTAGTAAT GCTTAGTTCA
    73861 CTTCTTCCTC CACCAGAAGC AATTAGTGCT TATCTTGAAG GAAGATATGA TATTGGAGCA
    73921 AATATTTATG GTAATTTCTT GAACAACGAT GTCACCTGCC AAAATATTAT TTCAGTATTA
    73981 TTGAAACTAT TTTATACAGG TAGAAATATC GTATTATTTG TCCCTAGAGA TGAGGCTACA
    74041 TCTCTTAATT TTATTCCAGT ACTTGGAAAT TATTTATTTA ATTTATTTGG GGTTAGAGTC
    74101 GGAGATATTA GAAATCCTCA GAGTGCTTTT ACTAATCCTA ATGAAGTACA ATTTGCAAAT
    74161 ATGCTGAATT GTATGTATCT TTATGATAAT CTTTCGTTTA TTGACCTCTG TATGCATTTC
    74221 CCAGATAATA TTCGTATGAA TGAAGCAATG GCGAATAAGA TTATTGCTGA TAATAAGATT
    74281 ACTTTAGAGG ATATTGTTAG ATATAGTAAT AATCCTTCGC CTACAATGGA AGATATTGTT
    74341 AATTTTGCGA ATGGGTATAC TAGAAGCATT AGAAGTAATA CTAATAGAGG TATTATGGAA
    74401 GCAAATAAAC AGTATCGTCG AGTTATCTCT AGTGTACCAA AGGATAGTGA TAACAAATGA
    74461 TTTATTTTGT AGATTATCAT TTAGATAGTT ATATAGCATT AATTATAGAT AAATTTAATT
    74521 ATTCTATACG AACTATCTAT GCTCCTATAG GTATAGCATC TAAAGGTATT CCTATAGATG
    74581 ATGTAAATCC TCCTAAAGAG ATTATGCATT ATTTTATGAT TGATGATATG GAAACTTTTA
    74641 GATATTATTA TTTGCAATAT TTGGAGAGCT ATAAACCATT ATTATCGTTA ATTGATTTAG
    74701 TACTAGGTGA GTATTATAAT AACGATGTTA TAGTACTCAC AGACTTATCA AGTGATTATT
    74761 GTTGTAGCGT ATTAGAATGC GTTGCATTAG TTATTAATAG AAGATATGGT AGTAATTCTA
    74821 TTATGATTAA TTGTATTGAA GATATGAATG ATTGTATCTT TAATGCCAAT ACTAGTAAAG
    74881 AAGTAAAATC TAATGATTGC ATACAGCGAT TCATGAATGA TAAAGAATGG TATTATAGTC
    74941 AAACTATAAA TGGTAAAGAA AAAGAGTTGC TTGATAATTT AGATGCTATG GAGGATTGTT
    75001 CTTATGGAAA TATGGGATAA TGATTCATAT ACTGCACCTG TAGATTGTTT AATCAATCAA
    75061 TCTATTTATG AATATGATAT CAAGCAAGCC AATATTTCTA TACTATTAGA AGCAGGAATT
    75121 ATCGATGAAA GTAAGTTTAA CTATTATGCT AATCTCCCAA AGATAGATAG GGAGATTAGC
    75181 ATTGGCTTAC TTCAAAGAGA TAATCCTGAA ATAGCAGAAG CATTAAAAGC TGGATTTATT
    75241 AGAGCTAGAA AAGCTTTAGT AATTTCTAAT AGTATTAGTG AGTTTGAAAT TATCAGTATT
    75301 AGAAAAGATG CTATATTTAC TACAAGAAAG CTAAATAACT TAGATTTTGG TCATATTCAT
    75361 TTCAAAGAGA AAAATGTTTA TACTTCATAC TACAAGATTT TTAATCTTGT TTTCTTATAT
    75421 GGGTATAGAT ATATGAATAA TTCCAAAATA CGTACAGAAA CATATCTTGA TATCAAAGGT
    75481 ATTGATAAAG AATCTTTAAA ATATCATAAG GGATATTTAT TAGATATATT TGAAGATATT
    75541 ATTATTGGTG CTGAAAGAGA ATCAGATTTG TTTAATGTAG TAAACTTTAT TAAAAATTTT
    75601 TTGATAGATT ATGTAAAACT AAATTTAGAC TTAAACTATT ATAGAGAATT TAATAGCGAA
    75661 TCTAAGTTTA ATATACAGAG TAAAAATGCT AATTATCGTC TAATGGATAT GCATTATAGC
    75721 TATCCAGTAA TGCTAAACAT CGAATACAAT AGAAGAATAC TGGAAAGATT CTATCAAATA
    75781 TTATTATCTG TTGCATTTGA ACGAGGATAA ATACTATGAA AATACACTAT AGGGATAATA
    75841 TAGACCATCC ACTTTTTTTA GAGAATGTAA GCTCTTTAAT GAGAGATTTA AGAAATAATA
    75901 GTGAGTATGT AACTGCATAT GGTTCTTCAT TTAGAAACTC ATTCATTATT ATGAACGAGC
    75961 GTATAGACGA CCATATTATA ATTTATGACG TAGGAGTTAC CTGCGGTCAT GTGCATATAG
    76021 TTAAAGTCGA TATTCTCGAA TATCAAGATA AATGTTTTAT TTATGACGGG TTTTACTCAA
    76081 ATTTTCGTTC GGATATTGAA TGTGCTGATG ATTTTCTTGA TAGAATATTA CATCAAGATT
    76141 CTTGTAAGGA AAAAATAGCT AAAGCAAAAA TTAAGAAATA CATTAGACCT TTAGAATATC
    76201 GAAAGTACAT TAGGTATTTA TCTGTTGGAT TATCTATTGC AGCGTTACCT ATATTCCTTA
    76261 TTTCAATATG TTTAATTTTG GATTTTATTT GCAACAATAA TTAAATTAGG GGAGAGGGTT
    76321 TATATGGACG ATTATTACAC AACAAATGAA TCTAATGATA GAACTGTAGT AATACAGTTG
    76381 ACACAAATAG CTAGTACTAT TCTAAGAGTT AATAATAATA CTAAATATAT GGCAGTTTTA
    76441 AATGGAGATG CATCTTGCGG TATTATTAAC TTCGCATTGC TTAAGTATGA TGAAAAACTT
    76501 AAAAAGTATT TTAGAATACG TATCTACAAA CTGGATTTGA ATAAGTATAG AATAACTATT
    76561 TTCCAAGTAA CCAATACTAA ATTAAGAGAA CGTATTATTC CTGAGAAAGT ATTGAGGTAT
    76621 AATATTTTAA CCTTTAACGG TAAAATGCTA TTTAATAGAT TATTCATGGA TTTGTATGAG
    76681 TATTATCTAA GGCTAAAAGA AAACAAGCAT ACCTCTATCC CACCTGAAGT AATAGAGAGT
    76741 AATAAAGATG CTTTAGATGA TATTAGTTTT ATAAATAATA TAGCTGTCAT AAAAGATGGC
    76801 TATAAAGGTT TTTAAATAAA AAGGAGATTT AATATGAGCT TTAATTATGA AACCGGTGAA
    76861 GATGAAGGAT CTATGGTACT CAAGATAGGA AAACTTGTAG GTGGTATTTT GGTTTGTGGT
    76921 GTTGTATTAT TCAACTCTTT TACAATTATT GAAACTGGTG AAAGAGGTGT AGTACTTCGT
    76981 TTAGGTGAAT ATAAATATAA TCTGAATGAA GGTTTTAATC TTAAGTTTCC ATTCATTGAT
    77041 AAAGTAGTAA AACTTCAGGT TAGAGATATT AGTTACAATT CTGAAGTAGA AGTATCTAGT
    77101 AGTGATATTC AGACTATTAA AATTGCATCG TCGTTAGTAT ATTCTTTGGA TACTAATAAA
    77161 GTTGGTGATA TCTATAGACA GTATGGAAAT AATATCGAAT CTATTATTAT TAAACCTACT
    77221 GTTGCTGAAG TAATCAATGC TACTATTGCT CAATATCCTA TTGAAGATTT CATTAGTAAG
    77281 AGAGATGAAA TTAGTAACAA GATTGCTAGT TCCATTAAGA CTCGTCTCTC TGATAATGGT
    77341 ATTATCATAA AATCTTTCTT GATTACAGAT CACAATTTCT CTAATGAATA CGATAAAGCT
    77401 ATTGAGCAGA AGAAGATTGC TGAACAGGCT GCTATTACAG CTGAATATAA TAAGCAGAAA
    77461 GCTCAGTTGG ATTCTGAAGC CAATAAGTAT AGAAATGAAG GTTTGTCCAA ATACGTATTG
    77521 ATGGAAAAAT TCCTTGATAA ATGGGATGGA GTAATGCCTA GAGTAATTAC TGGTGATTCT
    77581 AATTTATCCA CAATGATTAC TTTGGATAAT GATAAATAGT TAATACTAAA TATAGTGTAA
    77641 GCTCATATGA GCTTACACTA TATTTATTTT TTGTTAAAAT AATGAAACTT GTTTGTTTTG
    77701 CTTATTAATC TCTGTTACTA CTTCATTATT TCTAGCTTTC TCATTAGTCT GAATAGTAAA
    77761 GTTCATAATA ATGATATAGA TTCTAGCTGC TATTACGGTA TATACTGATT CTTCATTATA
    77821 AAGATATGAA AGTTTCTTAA ATAAAGTATT ACTAAGTTTA GCTGTAACTA GATTAGTAGT
    77881 CTCTTTTCTT ATTTGAGTTT CTAGTTTATC ATTGATATAT GTGGTATTAG CTAAACCATT
    77941 CATAACCATA TATTCTTGGA TACAATCAGA GATAAGGGAA TCTAATTCTT TAATTGCTAT
    78001 AGAGAAATCT GTAGTTAGAA TAAATTCTTC ATGCTTATTA TTAACAAACT TATTAGCAAT
    78061 TACAACTAAG GATACTAAAA ATAAAATAAA TGAGATTTTA TAAATAGAAT CACAAATTAA
    78121 GAAAGACAGA ATAAAGAATA TAGCAATATA AATAAATGGG TTCTTACTAA AGTTATCTTT
    78181 AAAAATAGAT ATAAGGTCAC CTATTTTATT TTTTATAGAA TTAATTTTAG GAATTAGATT
    78241 TCTAAAATAT TCCTTAATAT AAAAACTGTA TTTTTTAATT AACCCTGAAC CGATTGGATT
    78301 TGTCATGATA CTATCTCCTT TTTTAACTTA TAGAATTATT ATAATAGAGT TAAACTCCCT
    78361 ATTATTTTCT AGTAAGTTTT TCATTGTATT CAGACCAATC CAATATCTTA TCCCTAATAG
    78421 ATAACATATT TTTTATTTTT TCATCTCGTT CATCAGCATT TTGTAAATCA TTCTTAAGCA
    78481 TATAGTAAAT CTTAACTGCT AAGTCTCTAG TAATACCATA TTTATATTCA TCCAAGAATT
    78541 CCCACCATTT ACCAAAGCCT AAGGTAGATG GAATCTTAAA CTCATCATTA TGGTTTGTAT
    78601 ATAACTGATG ACAAGTTTTA CAAAGCATTA CAATGCAAAC TTTATGTTGC TCATGAACTT
    78661 GTCTAAGTAA ATATGCTAAG TCAAAAGAAG TTATATATCC ATAGGTATTT AAAATATGCT
    78721 CAGTAATTAC TAATGCTATA TCGAATATAG TAAGTACATG ATGATGCATT TCTAATGTAG
    78781 CAGTAGAATC ATCTTCATCA GAAATTAAGT ATGGATGTAA TTGACACCTA TCCATACCCA
    78841 TTTGCATTAA ATGAGCTTTA TAATGTCTAT AGAAATTAGA TTGCCTAAAT CTAGTTATAG
    78901 CAGAATATAA GAAATTTCTA TAAACATCTA CATCCATAAG AGAATCTTTA GTTTGAGCAA
    78961 ACATGATTTG ATATGGAGAA TTAGGAGAAT ACAAAGTAGG ATTAAAATTA TTATAGGTAA
    79021 ATAATTCTGG ATATTTAGAA TCTATTATCA ATGGTTTAAT AGTATCGTTT GTCATAGAGA
    79081 TATACCACCT TTCTTATAAT AATGTCTAAA AGCAAAGAGG TTTTACATAG TATTAATAAT
    79141 ATTATATATA GAAAGGAGAT AAAATTTTGA GTAGCATAGA AATAAGCAAA ACCTATTCTA
    79201 ATAACCCATT CGTTGATTAT CTCTTATATT ATACTAAACT TCTTTCATTT GGTTCGGTAA
    79261 TAAAAAATGA AGAAGAAGCT ATGAAAAATG AAACTAAAGA AAGTATATTA GCCGGTGATA
    79321 TACTTATTTC TTGTTTTGAG AATACTGCTG TATTTGAGTT ATTTGATTAC GATGAAAGTT
    79381 TACTTAAAAG TGCTGGTATA ACAGGCTCTT ATCATCTTTC TAAATGCATG GAAGATAAAA
    79441 CTTATATACC TGATTTACAT GATATGATAG AACTTAAACC AGCTTTAGAC GATGAAACTG
    79501 GAGAAGAAAT AGGTGGATAC TTTGATAAAG TAAAGTATAA ATTTGGTGAA TATTTTAAAG
    79561 TAGAAACTAT TGGTGGAGGA ATAACTTTTA GAAATTATAA AGTTAAAAAA CTTGATGATG
    79621 GTAGGATTGT AGGTATTTAT GCTCTTAGAG ATGAATTAAC TGAAAAAGGC AAGCAATCTT
    79681 ATATAGAGAA TTATAATGAG CTTAATAACT ACTATCGTAT GTTAGCAGGA TTACCAAAAA
    79741 TTGGGGATTA TGGTATTCCT ATAATGGATT ATGAATATAT TCCAGTAGCT GCTTCTACTA
    79801 TTGAAGAATT TATCAATAAT GATAATGTAA CTTATGTTCA TGAGTTATCA CCAGCTCAGA
    79861 TAGAATACTT AGAAAGTAAA GGCATTATGG ATAGAATTAG AGCTGATTAT CCTAATGCTG
    79921 ATTATCTTGA TTATATTGCT GATGCTTTTG TAGACTATGA TGAATCTGAA GATAATACTA
    79981 TTTATAGAGC TAAGAAAATA TATAAAGCTA GAAAAGCGTA TAATTTCCAA TTATTATATG
    80041 CTCCTACAGT AGATGATGAT TATGTAGTAA CTTCTAAATT TAAATCTAAG TATGAAGAAA
    80101 ATAGATTATT TGTAATGAGT ACTTTCTATA ATGATATTTT TAAAGAAACT TCTGATTATT
    80161 ATGATAATTT TATAGGAATG ATGATAATGA TTATGACTAT AACTGATATC TTATCAGAAG
    80221 TACATCAAGA TATTATTAAG ACTGATTTAT TAGATAAAAG ATGTATACAA TATATCTTTG
    80281 AAATGTATGG CATGCCTTAC TATAATACCA TTCCTTTAAG ATACCAGTAT AGAATGTGTA
    80341 AGAACATAAA TCAATTAATT AGATTTAAAT CTTGCTCTCA AGGTATGATT AATCTAATCG
    80401 ATCTATTTGG TGCTCCAAAT ATTGAAGTAT TCAGATATTT TATACTTAGA GATAGAAAAG
    80461 TAGATAAATG GGGAGATATC ATTTTTAATG AATTAGAATC TAAATCTAGT AAATTAAATG
    80521 ATACTGTTTT CCATGATAGA GTAAAGAGAG AGTTTACTAG AACGTATACT CTAACAGTTA
    80581 AAGATGGTAT AGCTTATTTA AATGGTAGTG ATGGTAGTAT ATCTAAAGTT ACTATATCCG
    80641 ATATAGCTAG CAATCTGGAT ACAGCTATAA ATGTACCTAT AGAGGATAAA AAACAGAATG
    80701 GTACCACTAC AACTACTATT TATAAACTCA CTAATGATTC TTCTGATAAT GCATATATTA
    80761 TTACCGAAGA TAAAGTAGTA ACTTCTGGCG ATAATGATGA TGCTACTTCT TTAGTTAAAG
    80821 AAAACTATTA TAAGCTGTCT ATTAATGATA AAAATAATAT TGAAATAGAA TATTATGATA
    80881 TCAATTTAGA TTTATTCTAT AATGAAGCTG CTAATAAATG GTATTCTATT GAAAATGGTA
    80941 GATTAGTAGA AACTGATATT CAAACTCGTA AATCTAAAGA AATAGTTAAT AACCTTTCTC
    81001 CTAAAGAATG GGATTATGCA ATGTCTTTAG GTAAAGATAA TACTTCTGTT GTAATTAATT
    81061 TTACCAGAAA AGGATTAAAT AATTCTACTT TTGATATTCC TTATCCTAAG TATAATAATA
    81121 AACCTTTTGA TGATTATCTT CAGAATAATA TTATGAAGGT AGTTTATGGT AATGCTATTC
    81181 TTACTAAAGA TACAGACTAT ACTATCTCTT CTGATAAGAA GCAAATTACC ATAACTAAAG
    81241 CTGGTGTAAA ACAGAAAGAT GTAATATTTG ATTTCTACTA TAATAAAGAA GATATAACTC
    81301 CTTATATAGA TACAGAAAAT GGATATATTA TTACTACAGA AGAAGCAGAT GTATTAGATA
    81361 CTAATATTAT AAAATTAAAG AAATTACCAA CTCCTACATA TCTTACTGAT GGAAATCAGA
    81421 TAATGATTTG TATAGATGGT GATATACTTA TTAATACTAA GGAGCTTACT AGATATACTA
    81481 TAGATTTATC TAAGAATAGA ATAGTATTAG AAGATATACC ACAAGATTCT ATTGCTACTA
    81541 TAATCTATAT TTATAATAAA GATAATATAG TTAAATTAGA TGAACAAAGA GAAAGCTTGC
    81601 TTATAGATAA TGATTCTGAG ACTACTAAAG AAGCTAAAAG AGAATTCTCT ATAGATTTTC
    81661 CTTTTGATAA ATACTTTGAA AGAGGAAATG AAGTATTAAT AACCAAATCT GATAGTACTG
    81721 ATAATAGAAT ATCTATTATT CCTTCTACAG ATTATACTAT TAATGAAGGT CTTGTTACTC
    81781 TCAATAATAA TGTAGTTATT AATGATAATA CTGTTATAAA AGTATTCTTC ATTTATTCTG
    81841 AAAATTCTAT TTATAATAGA ATCTATATAA ATGAAAGTAC TGAAGAAATT ACTGCTACTG
    81901 AGAATTTCCA AGTTACTTTT AAATTAAATC CTCCATTTAA AAAATTCTTT GCTTTAGGAT
    81961 ACAAAGCCTA TCCTAAACTT CGTTCAAACA AAGAATACTT ATCCACTGAA TTATATGATA
    82021 TATTTAATAA TACTCTCACT CTTAAAGACC AAGCTATTGG TTTGCAAAAA GGTCAGAAAG
    82081 TTACCATAAC ATATGTATTC GGCCCAGATA CTTCTAATAT TATTTGTAGT AAGCAAAGAA
    82141 TAGAAGTTGC TAAAGATAAA CAAAGTGAAT TCAAAGATAT AAATATAGCA GATGATTATT
    82201 TTGAAATGAA TAATAATGTA ATTGTAGATA TAACTGGTAA GTACTTGAGA TCTAATGAGT
    82261 ATAATATTGA TGCTGCTACT AAAACTTTGA CTATTACGAA TCTTAATAGA TTACCTAGTA
    82321 AAAAAGATTG TATCAATATA ACCTATGTAA TGAATAATAC TACAAATACT GCTTTGAAAA
    82381 TTAAAAGAGA AACTATTGCA GCTAAAGAGA ATACTAATAC ATATAAAATA CAAATACCAT
    82441 TTAAGTCATA TGTAGAAACT AAACAAAGTG CTATAGTATT CCATAATTTT AGTAATAACT
    82501 ATTCATCTGT AGTAACTAAA TTTGAACTTA CAAATGATGA AATTACTATA CCTGATGAAA
    82561 TATTTACTAA CAACGATTCT ATAGATATTC TATTTGTTTA TAATAATAAA TACATCAATG
    82621 ATAGAACGAA TCTTATCAAA GAAGAAGTTA AAACGATAAA GAGTACTGAT ATAAATAATA
    82681 AAGTTCAGAT TGAGATACCA TACCCATTCG ATAATTATGA TAACAATGGA TGGTTAATGT
    82741 TTATTACTGA TGAGAATAAT AATATTATAG ATGAATCTAC TTATGATATA TTTGATGGAC
    82801 ATTTATCATT CTTAAATTCT AAAGATATAC TAAAGTATAA CAATATAAAT TTCCATTTTA
    82861 TATATTTTGA TAATGAAAGA TATGTATACA AATCTTATAC AGAGGATTAT AAGAAAGATA
    82921 TAGATTTGAA ATTTGTAGGC GTTCCAATAG AAGATACTTT CTTTAATAAG AATATTATTA
    82981 AGAGAACTAA TTTACTTCCA TATGATGAAA CTGCATTAGC TGATAAGTAT TGGAATGGTG
    83041 TAGGTTTTGA TGATGATGAA AATAAGAATC ATACTAAAGT AAAGGAACAA ATACTAGCTA
    83101 AAGAATTTAA CTATGAGAGA ACTAAATATT TTGGTATAAA CTATGTCTTA GATATAGCAG
    83161 AAATGAGTTT TAAAATTGCT TATTTCTATA ATATTTTCTT TGATGATGTA TTTAAGGAAA
    83221 ATAAGGTAAA AGTATCAGTG CCTTCTATTA TTCCATATAA GCGGTTTAAC GTAGCATATC
    83281 TCTTTACATA TTTAAATGCT TTAGCATATT TATACTCTGG TGTAGATGAT ACTATAATCG
    83341 ATACAACAGG TAAAATATTG TACGTTAAAG GATTTAATTT TAGAGCAGAT ATACCTAAAC
    83401 TTAAGAAATG GATATTAGAT CAGCGTAGGC ATGCTAATAA TTTTGATACT ACATTTATCT
    83461 ATCAACCAAG ACCATTGAAT GAAAATATGT CTGTGCCATT GCCTGAGGAT AGAACTAAAA
    83521 AGATTTGGGA TTTTGATATT AAACCAGGAG AAAATAATGT ATTTAATTCT CTTAGAGAGA
    83581 TAGCAGCTAT GTTTAGTACT GGTAAATTAG TCAATGGTAA AGTCACTAAT AGAGATATTT
    83641 ATAACTTCAT AGTTAGAAAT ATTTATAAAT CCCAAGATTA TGATATCTTT AAAATTTGGA
    83701 AAAAGATATT TGATACCTTA ATGACCTATA AACAGACATT TGATTATTAT CATATTAAAG
    83761 AGAATGGTAC TACTAGAATA GCTAAATCAT TAAGTGAGTT CTTAAAGTAT AAAGATACTG
    83821 AGCTTTATAA TGATTATATG AGATTAAAGT ATATTACTGA TAAAGAAACT AGAAATGAAG
    83881 CTATCGTAGA TAGAATTACT GATGTAGTAT ATATATTGGA AGAATATTTG AATTTAAAAG
    83941 AATTCCAGAA TATATTTGAC CATTTACCTG GAGTAAGTGG TAGTGCATTC TTGGATATGC
    84001 TATATACTAT AATTAATTTC TTCAAGTCAT ACAAAGTAGT ATTGAGAAGC AAAGGGGATT
    84061 ATATAGTATT TAATGCTAAA GACCCAATGC TTAATACTTT AAGATATGTA GATGTAAAAG
    84121 ATAACTTTGT AGAATTAAAT AAATATGAAT GTATAAATCC TCTTGATAGT ATAAGAAGTG
    84181 AAATGCAAGT ATTTACACAC TACACAGATA GTATTGGGTT TAAAGAACAC ATTCATTTTG
    84241 ATACTACTAT AGAAGATTCT ATTAACGAAA AGTATTTAGA TTATGCTAAG AAGAATAATT
    84301 TACCAACTAC AAATACTATT AAAGTTCGAG TAGATGTAAC CAAGAATCAG ACTATCTTTA
    84361 TAGTAACAAG TACCGGTCAA ACTTACTCTA CTAATATTTA TCATGGTGAA TTATTAGCTA
    84421 AAGATAAAGC TACTAGTGAA GAAAGTTTAA TCACTTATTA TTATTCTTAT AAGAAAAATC
    84481 CTAATTTACA AACCTATGGT AGTTTTATAC TTAACAAAGA TAATGCAATA GATATGTCTA
    84541 GATTTATTAT CTTTGAAGGT AAAGATTTAT CTGGGTTTAC ATTAGAAGAT AAGAATACTA
    84601 GAGAAGTAAC TGAATTTAGT AAATTCTTAG ATACAGATTT TAATACTGAT TATATTGAAT
    84661 TTACTCTTAA ATATGGTGAA GAGTTCTTTG CATACTTAAT ACCAGATGAA AACTATAATG
    84721 AAGGTAATTT AAATATGAGA TATGGTAGAG CTGAGAATGA TGATATGCAT ATATATGCTA
    84781 CCGATGCTAC TCCTATAACA CAATTTATCC AAGTTATAGT TCCAGAACAT GCTCATATTA
    84841 AAGCCATTAA CGGTGATAAA ATATATATTG ATAAATCGTT TGAAGCTATG ACAGGTTCTT
    84901 ATATAGAATT TGAAACTTAT GCTGATAATG GTTATATTGC AGGTAATTTA ATATTAAATG
    84961 GAACTACATT AACTTCTCTT AAAACTACAG CTGTAGTAAA AGAAGATACT ATAGTGATTT
    85021 CTGCTGTAAA ACCTATAGCT AAGAAAGTTA CTGTTGATAT TAAAGCACCT GATAATACTA
    85081 CTATCAGAGT AATATTTGAT GATGAAACTG TAACAGTTGG TAGTAACCAA ACTAAAACAG
    85141 TAATTAAGGA TTATAATAGT AAATATGTAG TTTATCTAAG TACTCATAGT GATTATAATG
    85201 CTGGTACATT AAATATTAAA AAGAGTGGTA TACTTAGTGA TAGTATTATG GACACAGATA
    85261 ACCATATTAC TATTACTGCA ACTAAACCTA CTTTGAAATA TTTTACAGTA TATTTTGCTG
    85321 AAACTGAGCA CCAAACTATA ATTGCTACTT ATCAGTTTAA AGATTACTTT GAAGATTTTG
    85381 AGGTTCCTAT TCATGCTGAA GTAAATGTAA GAGTTGTAGC AGACACTGGG TATGCAGCAG
    85441 GTAGACCATT AAAAGATACT TATATAATTA ATGAGGATAC CCAAATTGTA TGCAGTGATG
    85501 CAACGCCAAA GGCATTTAAT GTTACTATTA CTGCACCTGC TCATCAGACC ATAATCTTTA
    85561 CTAATGAAGG TAAAGTAACT ACAGTTAAAC CTAATACAAG TATTACATTA GCTGATGTAC
    85621 AGTATGATAG TGAATATAGT GTAGAGCTAG TAGCTGATGC TGGATATAGC AATGGTACAT
    85681 TGAATATTCC TATGAGTGGT TTAATTAATG ATAGTATATC TACAGATGGT GTTGGTACTA
    85741 CTATTGAAAT TACTACTACA GAATCTAGCA CTACAATGCT TAATGTTGGT ATTATTCAGT
    85801 CTACTAACCA GCTTATTACA GTTACCTACA ATGGTACTGC ATATACATCC GACTTTACTG
    85861 TTCCATACGG TGCGGCTATT ACAGCAAGTA TCAAATCTAC GGATAAATTC TTTGATGCTG
    85921 GTAAGCTGAA TATAACTTCT ACTACAGTAA CCAGTGATAT TACTATTGAA GCTACAAATG
    85981 CTGAAGTCCA TAAGTACAAT ATCACTATTA CTAAGTATGA TAATCAGCGT ATTATTGTTA
    86041 CTGAAGTATT TGCAGATGAG GCTGATAATA TTGACCATCT CGATAGCTTC AAAGTATCTG
    86101 CTCAATCGCA TCTTAGAGCT ACAGTTGAGC CTACAAATGA TAGCTATAAC TGTGGTACGC
    86161 TTAATATCAC AGAGGTTCCA TCTGTTGAAG CTGATACTAC ATTTACAGCT ACAGCAGCTA
    86221 CAGTTAGAAA GTATAATATT ACGATTGAAC AAAGTGCTAA TCAGACTATC CAAGTTATTG
    86281 TCAATGGAAC AACGCATACC TCCAGCTTTG AATGTGAAGG TGGCTTAGAG TATACGATTT
    86341 CCGTAATAGC TAACGAAGGT TATAAGGCTG GCACTATAAT TGGCGTATCT ACATTTGGTA
    86401 TTATTTCTGA TAATATGGTT ATTAGAGCAA CTTCTGCTTA TAAATAAAAT ATTTGTATTA
    86461 TTACACATAC CAGTAAATGG TATGTGTAAT AATTTTTAAA TGGAGGGTAA AATGAGCGAT
    86521 CATTCAAAAT ATACTTCCTC ACAAAAGCGA CCTAATAAGA CAGAATGGTC TGCTTCTATA
    86581 GAAGCGGATG AAGGTTATGT CCCAGGTCGA TTAAATAAAG AACATGGAAT ACTAGAAAGT
    86641 GATATTTCTA TATATGCTAG TGAAAGTATG AATGGTGTAT TATACATACT AATAGACCAA
    86701 TATAATCATC AGCATATTAA AGTTATTATA AATGATGAAA CTGTATATGA AAATGCTAGA
    86761 GTTATTAAAT GTAAAATAGG CGATAGATTT TATGCTGAAA TAGTAGCAGA TATTGGTTAT
    86821 ACCATCAAGG GAACATTAAA TTCTACTAGT GGTATAATGT ATAAGAGTAG GCATTTATCT
    86881 GTAGATAAAG ATGCAGAACC TAAGATGTGT AAAATTACTT TACCGGCTAC TACTAATCAA
    86941 ACTTTAACTT TTTACTCTAT GTATACTATA CAGAAATCTG GTAATAAAAG TAAATCTTTT
    87001 TATGTTACTT ATGATACTGA ATATAGTATA GAAATAAATC CTATATATGG TTATAATAAA
    87061 GGTACTTCTA ACCATACTGA ATTAACTATG TATAAGCTAA ATGTCTCTAA TACGTTAGTT
    87121 AATAGTAATG ATTTTAGTTT AAACATAACT TGCACTGATG CTACTAAAAA GAAATATAGA
    87181 ATAACTGTAC CTACAATGGA TAATGAAACC GTTAGAGTAA TAGTTAATGG AACTACTTAT
    87241 ACTAGTGCTG TAAGTTTAGA TTATCTTACA GAATACAGAA TAACTATTAC CCCTAAAGAT
    87301 AATACTTATG TACCAGGAAG ATTGATATAT CCATCAGTGG ATATAGATTC TAATATTCCT
    87361 ACGAAAAGAA GTTTTGTATT AAAAGAAGAT ACTGAAATAA AGATAACACC AGCACATAAG
    87421 ATAAATGATG GTGTATTTTA TTTACAATAT TTAGATGGTA ATAAGGAAAT AACACCGTTG
    87481 TCAGATTATG ATGATGACGA TTGGTATCTT ACAGAACCAC ATTTATTAGT TAATCTTGAT
    87541 CATAATAATA AGGAAGATTT ATATTACTTA CCATTTGCTG GTACTACTAA ATCTGGATTT
    87601 AAAGATATAG ATGATAAGAA TAGCTATGAT TATGTACATG ATAAAAATGG TATAGTTCCA
    87661 CCATCTTTAA GAACTCATAC TATTACTATA CAACAATCAG AAAATCAAAC AATAAGAGTA
    87721 TACTATAATG GTATTATATA TACTAATAGC TTTAAAGTAG AATCAGGTGA TAGTATAACT
    87781 TGCAGTATCG TACCTATCAA TTCTGATTAT GCAGCAGGTA AATTGAATTA TACTTCTATC
    87841 AATAACATTA GTCAGGATTA TACAATTTCT GCTACAAAAG CTACATATAT AGTTAAAAAG
    87901 AAATATACCA TTACTATTAA TCAGACTAGC AATCAGACTA TTACTGTATA CTCGAGGTTA
    87961 AATGACCAAA ATTATACCAG TACATTTGAG ACTATAAAAG GGGATTATCT CAGTATAAAG
    88021 ATATCTTCAT CTACTGGGTT TATAAGTGGT GATATAACAC TTGATGGTAA AATATATAAT
    88081 TCTTTTGTAA TAAATAATAT CAATAGTAAT CATACTATTT CAGCTACTAG TGCTAGAGCT
    88141 TTAACTTATT ATCTTAGTAT TTACCAGAGC AATCATCAGA CCATTACTGT TACAGCTAAT
    88201 GGGTATAGAT TTACTTCTGA TGTATCTTTG CCATATGGAA CTAAATGGAC TGCTAGTATT
    88261 ATAGCAGATA CTGGTTATAC CGCTGGTATG TTATCTAAAA CTAGTGGTAC TATAACAGGT
    88321 AATGATTCTA TAAGTGCTAG TCCTGCTACC ATAAAGCAAT TTACTTTAAC TATTACTCAA
    88381 TCTGAGCATC AGACTATCAT AGTTCATGCT AATAACAAAG ATTATACCAA TAATGTAGTT
    88441 TTACCATATG GAACTAAATG GACTGCTGTT ATTAAACCTG ATACAGGTTA TAATTCTGGT
    88501 AGATTAAATA AATATAGTGG TACTATAACT GGAGACGATT CTGTATTTGC TACTAGTGCT
    88561 GCTAATAAGA TCAATTATAG AATAATTATA AAACAGACAG AAAATACTAT AACTACAGTA
    88621 ACATGTACTT ATCCAGATGA TATCAACCAT GCTATTACTT GGACAACTGG TACTAAATCT
    88681 TTCCCATATG GTTCTACATG GGTAGCATAT ACAGAAGGTG TAACAGGATA TACTGCTGGA
    88741 GAGGTAAACT TACCTAGTGG TACTTTAACT AGCGATACAT ATATCTATGC TCAATCAGCA
    88801 GCTAAGAAGA ATGAATATAC TCTTACAATA GCTCAATCTG AGCATCAGAC TATTACTGTT
    88861 ACGGCTAATG GTAATAAATA TACCAATACT GTAGCTTTAC CATATGGAAC TACATATACT
    88921 GTAGCTATAG AACCAGCAGA AGGTTATAAT GCTGGTACTT TAAATAAAAC TAGTGGTACT
    88981 ATGACAGGTA ATGACAGTAT TAGTGCTAGT GCTGCTATTA TAAAGCAATT TACTCTAACT
    89041 ATTACTCAAT CTGCACATCA GACTATCACT GTAACGGCTA ATGACAAAAC CTATACTTCT
    89101 TCAGTTAAAT TGGATTATGG TACTAAATGG AAAGCAAACA TTAAACCTGA TGTAGGTTAT
    89161 AATGCTGGTA CTTTAAATAA AACCAGCGGT ATACTATTAT CAGATGATGA AGTATATGCT
    89221 AGTGCTGCTG ATGGTGTTTC GTATACCATA AATGTAGTTC AATTAACCAA TAAAGATGCT
    89281 GCATTACGTG TAGTAATTGA TAACAATGAG TATCAAACTA GTAAATGGGG ATATGGTAGA
    89341 AAGTATAGAG TTAAATTTAA ATTATTCTAT ACTGAGGATA ATGGCTATGA AAGTATCGAT
    89401 TCTATTGATA TGTATATAAA TAGTACTAAA ATCCCATGCA CTATTAATAA TTCGGATAAA
    89461 AGTGTAAATT ATTTATATGC AACATCTGAT AGCACATACA CTTTAACTGA AGATGTAACA
    89521 GTTAAAGTTG CTAATGTAGT TGCTTCATGG TATATCCCTG ACAATTCATG GTCAAAAGGA
    89581 GAATCTGGTA CAGATAATAT TACGTAAGAG GTAGTTAGAA TGACTAATCA ACTAGAAGAA
    89641 AAAATAAAAG AATCTAAACA AATAATTTTA GATAATTATT CTAAAGACGA TAATGCATGT
    89701 TTCTTATTTT CTTGTGGTAA AGATAGTGTA ATTGTAGATA ATTTATTAAA AGAATTAAAA
    89761 GTAAGAGATT TTATTTATCA ATATTATATT GCTACTGGGT TTGAAGATGA TGGTATATTA
    89821 GATTATCTTA AATCTAGACC TGATGTAACT ATTATTGGCA TAGATGCTGA AAAGTATATG
    89881 AGAGAAAATA AATGCTTTGC TTTATCTTCT TATATCAAAA AATTATACAA AGATAATAAT
    89941 ATTATAAATA GTAAATTTTT ATTATCTTGC TGCTCATATA AACGGCAAAC AACAACAAAA
    90001 GTATTAAAAA AATATGATAT ATTTTTTACT GGCGTTAGAA AAGACGATTT ATACAATACT
    90061 AAGACTTGGG TTAAATCCGC AATTACCATA AAAGAAGGAA ATAAAAAAAT AATTTCCCCT
    90121 ATATTTGATT GGACAGATGA AGACTGCTAT GAGTATACTA AAGAAAATAA TATAAAGCTT
    90181 AATAAAGATT ATAATACTTT AGGATTCACT AGATCTTGCT TAATATGTCC AATTCAATAT
    90241 AATACTGCTG AAAACTTAGA AAAAATAAAA CAGCATTATC CTAAACTTTA TGATAGACAT
    90301 ATGAACTTAA TAAAATACTT ATATGATAAT AGAAAAGACT TACAAGAATT ATTTGGTTCT
    90361 TTAGAAGAAT TCAAGAAAGC ATTTTTAAAT AAAGATTACT ACTATGATAA AGTAAAAGAA
    90421 TATTTAGAAA AAGAGAAAAA ATAAAATATG TAAAATATAT CTCACTATAC CATATTAGGT
    90481 ATAGTGAGAT ATATGTGTGT TCTGTACCAG CAGAAACACA GACTGCTGAT ACAAGAAAGG
    90541 AACACAAACA TGTACGAGAT ATATAAATAA AAGAAATCAG CAATAAAACT TTTATTTATA
    90601 CTATCTCATT GTAATATTAT ATAATTGAAT ATTCGTTTAC TATTCATTTT TAAACACTTT
    90661 AATAATTTAT ATGCATATTA TATAATAGGA GATAAAAATG AAGAGAATCA ATGATACTCA
    90721 TAATATTCAG ATAGAACGTA TTTGGTCAAT GCCAAATAAA AACACTTTTG AGATTCTACC
    90781 TATCAAGACT CTCCTTGAAG AAGAAGTGGA TCCTAATAAA TATTGGATTG ACCCTTTCGC
    90841 TAATAGAAAT AAAATTGCAA ACCTCACAAA TGATCTTAAT CAGGAATATG ATACAGATTA
    90901 CCATTTAGAT GCTCTTGATT TTTTAAGACT GTTCGGAGAT GCATCTGTTG ATGGGGTGTT
    90961 ATATGATCCT CCTTATTCTC CCAGACAAGT AAGTGAATGC TATAACGGTG TTGGTTATCC
    91021 TGTCACATGG AATACAACTA AAGCATCGTT CTGGGGAAAC CATAAGAGAG AAATATCTCG
    91081 TATTGTAAAA ATCGGCGGTA AAGTTATAAC ATTTGGTTGG AATAGTGGCG GTATTGGGTA
    91141 TAAATATGGT TTCGAGATTA AACGAATTTT GCTTGTTCCT CATGGTGGAT GGCATAACGA
    91201 TACGATTTGT ACTGTTGAAG TAAAAACACA CGAAAGAGAA TATCTTAAAG ATGCGTTGAA
    91261 TAGAAGAAGA ATAGTAATTG AAAGATTGTA AGTCTACTTA GAAATATAAT ACCTTTTCAA
    91321 TATACTCTAC CTTATATAAG GTAGAGTATA CTTTTGTAAT TTCTAAAATA CTTAGTTATA
    91381 TACTATAATA GTGAGTCGTG GTAGATATAT ATCTACCAAT TTACTATGTT ACTAGAGCAG
    91441 AAAGCTCTAG TCATTTGTCT ATAAGGAGGA CAATATCATG ATTAATGAAA AAGGACCGGC
    91501 AATAACAAAA TTTGGATGCA CTGTTTCCGA TTTGTGTCGG GTGATTGATG CGAGAATTGC
    91561 CGACAAAGAC TACGGTAATG CACGGTGCAT GGTGACCAAA ATGGAAACAA TCCTCAAGAA
    91621 GATTGTTACT TCCATGTTTC TTCATGATCA TATTGATGAA CGCGAGTCAG ATATGATCAT
    91681 GATGTTTATT CGCCACATTG CGGCGGATAA AAGAAAGATT ATTGAAGATG CGGATCATAT
    91741 CCGCTATCTG GAGTTCAACG AAGATGATGC CATCTTCGAG CAGGTAAGGG AAACATGGAA
    91801 CGAGTATACT ATGCCTCCTT TTGATGAAGA ATCTCATCAG ACAGATTCTA AAAATTCCAA
    91861 GGCGATCAAT AATCGCTGGA GAGATGATGA TGATGAGGAT GACCTCTAAT TCATCATTTA
    91921 AAAATAAAAG GTCTTTCGAC CTTTTATTTT TTACCTTATT CAAAATAAAC AAAACATTTT
    91981 AATAATTTAT GTATTAAAAA AGGAGGTATA CATATGCCTA TTCATTATAG TGAAGGTGAA
    92041 TTTCCATTAG ACACCTATTG TGGTCATTAT ACTGAGCAAT TTCAAAATTC TTATAATTTA
    92101 TCTAATATCC ATAATTGTGA TTGTTGTCAG CCATATGATA TCAATCATGC TGTAGAGAAA
    92161 TTACAAAGAG CTACTTTAAT GATTACCAAT GTATCTGCTA AAGCTAATTA TTCTATTGAT
    92221 ATTACTATAG ACTATTCAGA TGGAACGTCT AAAACTTACG CTTTAGAAAA AGGAAAAAGA
    92281 TACAAAGTAC AATACTTAGC TAATGGAGAA CTTAATACTT TAGTAGGGGT AATTACTAAA
    92341 ATTGGTAAAG TAAACTCTAA CTCTAATTGC TCTTGTGATT GCTGTTCTGG AGTAAATGAT
    92401 TATATTATTA GAGTAGATGC TTCTACTAAC TATTCTTCAG TAGTAGAAGA TATTAGAACT
    92461 TCTAACATTA GAGATATTCA GCCATATGTA GAGCATGCTG ATGAAGATAG CACTATTCTT
    92521 AATGCTCATT CTAGTGGTGT TACTGTAGCA GGCTTAGTAA ACGCTATTGT TATTACTGAT
    92581 GCTACAATAG ATGAAGATGG TAATATCTAT TCAGGTACTA TCACTAAAGG TGTTGTAGAT
    92641 GATAAGCAAT GTATTATTGT AGATGGTTGT GCTACTGGTG TAAACTCATT AAATAACTTC
    92701 ATTACAGTAG CAAATGCTAA AGTAATTGGA GGTACTATTA CTACTGGTAA GATAATGAGT
    92761 GGTAAGATGG AAAAGTATAC TATTATTAGT CAGGGCAACT GTACTTGTGA TTGCAATGAT
    92821 AGTACTAAAA CCATTATGTC TAAATGTATA GTAGAATCTT GTAATGCTAC TATAGTTGCT
    92881 ACTGATTGTA ATGTAGTTGG ATCTAAAGCA TATGATGGAA CTGTAATCAA TCCAGTTATA
    92941 GAAAAATCCA CTGTAGTAGG AGGAACTAGA TCTGGTAAAG ATATGGTTAC TACTGGTGCT
    93001 ATAGTAATTG GTGATATTGC ATATGGTGGT ACTATTACTG GAGGAACTTT AGTTGGTGGT
    93061 ACTGCTACGG GTAAGATTAA TGATATTCCG TATATAATTC AAAATGGTAT TACTGAAGGT
    93121 GGTACTAGTA TGAAGTGTAC TATCACCAAT GGTAAGATAG TTGGTGGTAA GACTGTAAAT
    93181 GGCAGTGTAA TTGGTGCTAC AGTATATGGT GGTATTGCTA AATGTGGAGT TACTACAGAT
    93241 GGCACTACAA CTATAGCTGA TAATATAAAT TCTTATATCA AGCCAGAATC TGTATCTTTA
    93301 CCTTCTGATA TGATTTGTAA ATGCCCAGAA GTATATGGTA ACTATAAAGA TATGATTGGG
    93361 GATATGATTA TTTGGTTTAA GACTAATAAT GGGTATAAAC CATATAAGCA GTAGAAAGGA
    93421 TGAAGTAATA TGGAAGCTAT TATTTGGAAA GCTATGATTT CATTTATTTT AGTAATTGGT
    93481 ACTCTTTATA GAAGTAATGA CTTTAAAGAA TTATTAGAGT TGAAATATAG ATAATAGATA
    93541 TCTCCTACCT TATATAAGGT AGGAGATATT TTGTAATACT TATAATCTAT ACTTATATAC
    93601 TATAACAATG AATACATATA TAAGTGTATT CATTCATCTA TGTTACTGGA GAAGATTACT
    93661 CCAGTCAGTT CTATAAGGAG GAACTATCAT GGCAAACAAC AAGAAATTTA TGGACTATAT
    93721 CAGAAACGAA GTTGGTAAGA AAAATCTTAC AAATAATCAA TTTGTAAGAT TTGCACTGAC
    93781 AAATTTCGAT GATGCATCAA TGAAGGTTTG TTGGGCTATC AATTCCAACG ACAAAGATAG
    93841 CACCGCTAAG TATTTGACAG AACTCGAAAT TAAAATGCGA GATTTTGTCG GTTATGCTTG
    93901 GGCAATGAAG CTCATCAGTA CTGATGAACT GCTCAAGTAT AAAGCAAAGA TTGATAACTT
    93961 TGCCAAGAAA GAGCTTAATT CTCATTTTAA AGAAGTAGCT TAACTTCTGA AAATAAAAGG
    94021 TCTTATGACC TTTTATTTTT TGTAACTACT AAAATACTCA GTTATATATT ATAATAGTGA
    94081 ATCAGGGTAG AATAATTCTA CCATTTTATT ATGTTACTAG AACAAAAAAG TTCTAGTCAT
    94141 TTTCCTAAAG GAGGAAACCA ACATGAAAAG CGAAAATTTA GTAAATGCAG TGATGAACGA
    94201 AGTTGCCAAA TTAGGTCTTG CAAATCATCC CGATGTTCCT ATGTTTGAAA AGAGCATGAG
    94261 AAGATTAGCT GAAGAGTTTT ATGAACTCAT CGATGAAGGT GAGTTTAGAA AAGCTCGTAC
    94321 AGTTGTTTCT CGACTTGAGA CAACTGTGAT TACGTTTGTG GATTCATTGT GGATCCACAA
    94381 CCATATCTCA TTTGCGAAAA TGATAGAATT AAAAAATCGA TTTCACAGTT TTGCAGAGGT
    94441 AAAGAGAGAT GAGCTTTGGG ATAAAGCTTC TAGAAAAGAT GACGAAGAAT TCAATAGAGA
    94501 AGCTGAACAA AGAAGGCATG AGTTTGAAAA TGCCTATCAG AAAAGTGTTG AAGAAACTCC
    94561 TATTGATTAT GATGAATTCG ATCGTCGTAT CAATGAGAAG CTTCAGGAAA TATATAGGGA
    94621 ATGTGATGAA ATGCGGAAGA GCATGAATCA GTCCTCTAGC CCTTCTAAAG AAAATAGCAC
    94681 AATCATTATC ATTATGAAGT AATGATAATG ATTAAAAATA AAAGGTCATA AGACCTTTTA
    94741 TTTTTTTGTA TTTATAACCT CCAACTTTAC TATAATATTG TATTGATAAA AAGGAGGATT
    94801 TTATGTCTAT TATAAATAAA CCTTTATCTC TAAAAGATAC CATGGGTATA ACTGGTGAAC
    94861 GTACTAATTT TAAAACAGTT ATTAAAGCAT GGTATACTGA TACTGGAGAA GTATTATTCA
    94921 CAACTCATAA TATTATGACA TTAGCTGGTG GTGGATTTAT AGCTAGGTTG TTATTTGATA
    94981 TTGATGAACC TGAAAAGACA CCAACCTATA ATTCTATGCT TGATTTTACT TTTGCTAATT
    95041 CTGAAGAATC TAATACTGAA AATAAACCAG AAAAAGTATG TTTATTCTGT GTAGGCACAG
    95101 ATGGCTGTGG TAGAGAAAAT TCACAAGTAT ATGCGGCTAA ATATGCTTCA TGGATTAACC
    95161 CAGCTTATAC AGATACTTAT GGCGGTATTG TTCCATTTAG ATACACCACT CCAGATACTG
    95221 ATTTAACCCC AGTACAAAGA GACTATACTA AGACTGGTAC TTACTTTGGT AGAAAAGAGA
    95281 AATCAGATAG AATCGCATAT TACTTTAAGA AGTTTGATTC TAATCCAGTA TTTACACAGC
    95341 AATTTACAGA TGGTACTCCT ATAGACGCTA ATGTATATAC AACACAAGAG TCTACTGATA
    95401 TGGAAGTAGA ATCTATAGTT TCAATGCAAA TGTCTATTAC TAAAGACGAT TGTAGAGACT
    95461 TTTTCTTTTA TGGTACAGGA TTGAATGATG CTAGAATAAA CTCTATTTCT CTTTGTACTG
    95521 GTTATGTAAA AACAGATGGT AAATTGTCTG ATACAGTAGA TAATGCTGAA TATATGAATA
    95581 TCAGACCAGT TACAAGATTA AACGTGCCAA ATGAATCCGT ATGGTAATAA TAACCATTAA
    95641 ATCGTGTTAT TATTCAATGG TTCCAGTCTA TAGTGATATA GATTCGCAAA TCTCCTTAAT
    95701 TGCTGGAAAC TGCTAAAGCA TAAAGAACCT ATATTTTAAA CATAGGTTGT TGAAAAACAG
    95761 AAACAATCTT TATGATGCCT CATGGCTAAA ACCTAAAAGG TATAAACAAT GCACAATCAG
    95821 CAGCCAAGCT CTTTTTATAG AGAAGGTTCA ACGATCAGTC TTTATGACGT ACATCCAAGT
    95881 GGGTGGAAAT GGGAGAAATC TCTTTAATAG AGATTATGAT ATGATCTACT CTTTATGGAG
    95941 ACATAAAGCA GCTTTAAATA AGCGGTTTAG AATTAACGAC TCTAAGCGAA TAACATGCAT
    96001 TGATCGATCT CAGGAAAAGC ATCACCATTA ACTATAGTAT TTACTTCTGA TAAGAGGTGA
    96061 AATAAATGGC AGTATCTACT AACAAACGTG TTGCTAGAAA GATTACAAAT AAAGATGAAG
    96121 TAGATTATTT TTTAAATTTA TCTCAAAAAG ATGTAGAATC TCTTTCTAAA CTTATGGAAA
    96181 CTTTTGGTAC TTTAAATGGT AAAGCACCAA AGTATAATAC ATATGATATT ATAACTATTC
    96241 CACCTAATTC TTATGGCATT GGTAATAAGA AGAATAAAAA TGCTTTTACT ACTACTTTAG
    96301 GTAGATGGTG GTTCAATAAG TGCTTTATAG AACAAGACTT ATTTGATTTA TTCCATTATA
    96361 TCAATAAGCC TATAAACAAA GATGTATTAG GTGATATGAA TGATCAGATT TCATATGCTA
    96421 TTATGGAAGA TAGATTACCA TTGTCTGCAT TAAAAAGATA TTTAATGAGA CAACAGAAAT
    96481 TCCAGCCTTA TTGTAATATA CTATGCTCTG GATTTACTAC AAACATGCTT ACTATTTCTT
    96541 ATAAGATTGA TAAAATGAAA AAACAATTAG AAAAGAAATA TGCGGATGAA TTAGCAGATC
    96601 CAGAAAGAAA TATGTATGCT GCGGATAAGA TAGAAAAAGA ATTATTAGAC TATGCTAAAA
    96661 AAGAACTTAA AGATGATATA TCTATGGATA TGTATGATTC TAAAGCTAAA GGTTCTTTTG
    96721 CTAATAACTT TAAAAATATC TTTGTAATGA AAGGTGCTAT TAAAGACCCA GACCCTACTA
    96781 AGGGTTATGA TGTAGCTATG TCAAGTTACA TTGATGGTAT TTCTAGAGAC GATTATTCTA
    96841 AATTAGCTAA AGCATTAGCA GCTGGCCCAT ATTCTAGATC TAAGAAGACA CCTGAAGGTG
    96901 GGTATAATGA AAAATTATTA TTAAGAGCAT TTCAGCATCT TACCTTAGCT CCTAAAGGAA
    96961 CTGATTGTGG TACTAAGAGA ACTATAGAAA TTACATTAGA CAAGTATAAT ATTAAACTTA
    97021 TGATGTATTC TTATATAGTA GAAGGAAATA AACTTATAGA ATTGAATTCT ACTAATAAAG
    97081 ATAAATATTT AGGTAAGACA GTTAGAATGA GATTTGCTTC TTTATGTGAA TATAAAGAAC
    97141 CTAATAAGAT TTGTAATGTA TGTGCAGGAA ATCTATTCTA TAGAGCTGGA TTTAAAGATA
    97201 TTGGTGTTGC TATGCCACAA GTAGCATCAG CATTAAAGCT TAAAGCATTA AAGGCATTCC
    97261 ATGACTCTAC AGTTAAACTT CATGAAATAG ATGTATGGAA AGCATTCGGA TTAAAGAAGT
    97321 GATATTATGA GAATAGAACT AGTAAGAAAG AACGGTAATG AATTTTACTT CTCTAATAAC
    97381 TATAAGTATA GAATGAATGC ACGTATTATA TCAATAGATA TTAATGGTAC TAGAGTAAAA
    97441 CAATCAGACT ATAAAATGAT AGGCCCTAGA GGTGTTAAAC TTAACATACC TATAGATGCT
    97501 GAATCTAGAG TATATGCCAA TGTACTACCT ATAAGAATTG GTAATATCTT GATGGTTAAA
    97561 TACAAAAAAA GATAATACTA TACTGAGCCT AATATTAGGC TCAGTATATT TTAAAAATTA
    97621 AAAATAATTG TATATTATAT TATTGAATGT ATAATAATCT GAAATCTTCA GATTGTATTT
    97681 AAGAAAGGAG TAATATTAAA TGATAATTCG TGTTGATGAT GATGAATGTT TATTATTTGA
    97741 AAAAAATCGA ATCTGTTGTG TTCCAACAAC AGAAGAGGAG AAAGAATTTA TTAAGAATTC
    97801 TACTGATGAG CATGGAAATA TTAAACCATC TGTGTATGAT ATGCTATACA ATTACAGGGA
    97861 CGGTATTGTC GATAACATTT TTCATGATAG TTATGGTGAT GACAATAGGG ATGCATATAT
    97921 TGCATCCCAA ATTATTAAGG ATGAAGTAGA AAGGTTGCGT GATAAAGAAG AAGATAAGTG
    97981 GACTATAAAA AAATTACCAT TTCTAAAGCC TAGTACTTTG TGCTTGATCG ACTTATTCTA
    98041 TACTATTAAT AATAATCGTG AAATGACAGA TAAAATTATT AAGGCTGGTA TAGATATTTT
    98101 GCTTAAAGAT ACGGAGGAAG AAAAATGGTA CAAGTAGCGT GCGTTAAATA TAATACTATA
    98161 ACTGATCGTG ATTATTCTAT AGAAAGTTTA ATTAATGAAC GTATTACAGA AATTCAGACA
    98221 GAGGATAAAG GTAAAATTAT TGATGTAAAA CTTACATCTA CTGGGGATCA TGTGTATATG
    98281 AATTTTGTAG CACTTATTTT GTATGAAGTA AAGGAGAACA CAAAATGAAA TTAGCATTTG
    98341 ATAGAAAAGG TTTAATTAAA GATCATAAAT GTTCAAACGT TATTGCTATT CCTACTACAG
    98401 CTAAAGAAAA GAGATTCTTT AGTTTCTGTA AAGATGCTAA TGGCAATTAT AAGCCTTTTG
    98461 TTTATAATGC GTTGTACGAT TTAGATGAAC AAATCATTGA TAATCCAATG AGTGACATAT
    98521 ATGACAATCA TGGAAATCTT GTTTGGAATT CTGAGATTAT TATGGATATG GTACGTGATG
    98581 CGAAACAAGA AAGCGATTTA GGTGCCATTC CTAAGCCATC TAATATTTGC ATTCTTAGTT
    98641 TGTACTATAC TTTTTCTAAA AGGTATAACA AAGTAAGAAG ACTTAATTTG CTTTATAAAA
    98701 GAATGATTAA TTTGTGGCAT AATCAGTCTA TTGTTGTTAG TAGAGAAAAG GGTGATACTA
    98761 ATGATGATAC AAAATAATAC TGATTATGAG TTAAAGATTA TCGATGAGAA AGGTAAAGAA
    98821 GTATATACCT TATATAATGA TAATGATATC GAGATGAATG TTGATATAAG ACGAATGCTG
    98881 GATTGGAAAA TTAAATATCC AGACGGTAAA ATTATGCATT TATTTGATAT CTTTAATGAA
    98941 GCTTTAACTC ATGTAGATAT CAATCTTAAA GGAATACCTG AGTGTTCATA TGATGACGGT
    99001 TGTATTTTTG CTATGAATAC CATGCCTCAT CATATTCAGT AACAATTATT TTTATGGGAA
    99061 GGATGTTTAT TATGACAGAT GAAAAGAAAG AATTGAGACA TGTCGTTAAT CGTATTGATA
    99121 AATCCAATAC TCATAGAATT AAGAGAAACT ATTATCCAGA TGATAGCCCA ACAGAGAGTA
    99181 GTGGTGTAGC TGGAGTACTT AGTGATATTG CAAATATACT GTTTGATCTT AAAATAAAAT
    99241 TTAAAAAAGA TGATAGCGGT ATTCATATTA AGATTGACAA AGATAAAAAC AAGTAGATAA
    99301 TATAAAAAAG AATGAGCTTG ACTCATTCTT TTTTATTTGT TTTTAAAGAG AAGGAGAGTA
    99361 ATATGGAATT AAACTTAACC GTTAATTATC CAGTATCAAA GAAGTTTACT TTCCAAACTA
    99421 GGTTGCTACG ACTAAATCTA GATGAAGAGA AAGCAAAAGA CTTAATATCA GGGAAAGGGT
    99481 TTATTATTGA TGAACCTGAG GATGACAAGA AAGCTATTGA TGTAGGATTA AAAAGTGATA
    99541 ATTCTATTTT CTCATCCAAG TTTACAAAAA CTATGCAAGA CCCTGATGCA TTTACAGATA
    99601 GATATTCTTG TAAATGTAAA AGAACACAAG GGAAGAATTA TGAAGGAATG ATCTGCCCAT
    99661 ATTGTCATTC CAGAGTAATC TATGTAGGTG AAGATTTTGA GATGACTGGT TGGATTACTC
    99721 TTAAAGAAGG ATATCCAATT ATTCATCCGA ATTTATTCTA TGTATTGGAA AGCTATATTG
    99781 GTAAAGATCA GTTTGCTTCT ATTGTAGAAC CAATTATTGA TCTCGATGAA AATGGTAAAC
    99841 CAGTACAAAA GTATTCTTCT AAAATTATTA AATCTACAGC TAAGAGATCT ACTAGAAAGA
    99901 CTAAGTTAGA TGAAAAGTAT AAAGGAATTG GATTGATCGA ATTTTATCAT AGATTTGATG
    99961 AAATCCTAGA ATATTTTCAT AAGAAGAATA AAAATAAGAA ACCTGATTAT TACCAAGATA
   100021 TCTTAGAGAA TAGAGATAAG ATCTTTATTC ATAGTATTCC AGTGTATTCT ACAGCTCTTA
   100081 GACCATTTGA TAGAAGAGAT GGTAGATTTA CATATGAAAA AACCAATGGT ATCTATAATA
   100141 TGATGGCTAA GTTAGCAGCT AAGATTAATG ATGATACATT GTCTATTTAT AGAATCCCAA
   100201 AACATAGAAA TGTATTATTA TGGAATCTTC AACAGAGATA TCTGGAGTTG TATACTGAAG
   100261 TAATTAATAT TTGTAAAGAT AAGAATGGCG TTATTAAAAG ACTGATTGGT GGTAGATGTG
   100321 GATTTACATC TAGATCAGTT ATTGTTCCTG ACCCTAAACT TAGAGTAGAT CAGGTTACAT
   100381 TATCTTATTT TACATTATTG GAATTACTTC AACAGACTGT AATTAATATT TTGGTAAGAA
   100441 CTTATAATAT TTCATATAAT ACAGCGTATA TGAGATATAA GCAAGGATTA CTGAAAGAGG
   100501 ATAAGCGTAT TAGAGATATT ATTCAAAATA TTATTGATAC TTCTGGTATT AATGTATTGA
   100561 TTAATCGTAA TCCTACTATT AATTATGGTT CTATTCTGGC AGTACAGTGT GTAGCTATTA
   100621 ATGATGACTA TACAATGGGT ATGCCTTTAC AGATTCTTGC AACTATGGCA GCAGACTTCG
   100681 ATGGTAAATA ATTGCCAATT ATACTAGCGA TAGTGTAATT TAAAATACGT GAATTGCTGG
   100741 AAAGTGCTAA AGCTTATAGA GCTACAACAT AATACGATAG AAAGTATAAG TGTGAATGCA
   100801 GTAGAAATAC AGAAAAAATC TATAAGATTA CTTATGGAGA AATCCTAAAA GTATATACAA
   100861 TGTACAATCA GCAGCAAGTT TTAGAAATAG GTTATTACAA AAAATGAGCG AAGAATTTAA
   100921 AAATTATCCT TTTAATGCAA AATATATTAT TAATAATTTA GGAAATAAAA TTATTAATAC
   100981 TGAAAATGGA GAAATAATAA ATCAATATAA TTTAGGAGGT TATCGTGCAA CTCAGATTGA
   101041 TGGTAAACGA GAATTAGTTC ATCGACTAGT TGCTTTAACT TTTATAGGGA TACCACCCGA
   101101 TTATGATAAA TTACAAGTAA ATCATAAAAA TGGTATTAAA AATGATAATA GAGCCGAAAA
   101161 TTTAGAATGG TGTACGAATT CTGAAAATGT TTTACATGCT TATAGAAATA ATTTAATAAG
   101221 TAAAAAAGGT ATTGAGTATT CTGATGTACT TAAATGCATG ATATGTAAAG CATTAGAAGA
   101281 TGGAAAAACT ACTAAAGAAA TATCTGTATT ATTCAATATC CCATATACAG ACAATTTTAA
   101341 GAAAATGATT AGTAAGGTAA GAACTAATTA TAGATGGTCT AATATTTCGG CATATTATTC
   101401 AATAAATGAA GCAATTACTC CTATCAGTAC TATAGAAAAT ATTTGTGAAT TAATAGAAAA
   101461 GGATAATAAT ATAACCGCTC CTCAAATAGC TAAAGCTATA AATGTAAAAT ATGATGCTAG
   101521 ATTTGCTACA TTGATTTCTT CTATTAAAAA TAAGAAACAA TGGGTAAAGA TAAGTAATAA
   101581 CTACAATTTC TAATTCTGTT CAACGACTAT CCGTAAGGAG TAGGATACAA GTGTATCCGA
   101641 AGTGCGTATC ATCTCTATGA GATGTAGATA TAGTCTCTAC TTATGCTAAC GCATAAGACG
   101701 TTCTTAAGAG AACTGCATAG ACTAACGACC TATGTAAAGA AAAAGGATTG CTTGAATATT
   101761 ATCTATGTGC CGAATAAGAA GTTTTGGGAA TCTGCTATGG AAGTATTTAA TCCAAGAAAT
   101821 TCTATGATGA TTTCTAGAAA TGATGGAACC TTTAACAATG ATATGAATAT TTTTAAAGAT
   101881 ATGATTATTA ATGCTAATGG TTTAATTAAT ATTGGAAGAG ATAATTATTC TATTGGGCAG
   101941 AAACAGAAGA TACAGCAGTT GAAAGAAAAA TATAATATTG ATTAATTTAT AAGAGAGATG
   102001 CTGAATATTC AGCATCTCTT TATTTTTTGG ACATATCATT AATTTTAGAA AGGAGGAGAG
   102061 TATATGGGAT TTAATCATGA TAACCCTCAA TATTTAGTAA CTACTCATGA TTCTCCAATA
   102121 AAAGATTTAA AGCGATTTAA GAATGAATAT GCTATGTCAT TATGTATTCC ATCGGTTTCT
   102181 TCATCATATT CTATTTGTGT AGAATATATG AGAAAATGGT TTAAAAATAA ATTTCAACCT
   102241 GATTTCTTTA AATCAGAATA TATAGCTGGT AGAAATATAC TTAGAGATTT TTTATCTAAT
   102301 GATATGATTA ATAATATTAG AAAGAATAAA CCAGCTTTAG CTATTAGACC TAGAATGGAT
   102361 TATACTTTTA ATAGAGAAAA TACTGATTTA TACTTACTAG GAAGAAATAT CATTAATAAT
   102421 AGAACTAGAT TTAAAGATTG TTTCTTTGTA AACCCTACTA ATAAGAATAT GGTTTCTCTT
   102481 ACTTTAGAAC AATGGAAAGT AGATTTTGAA TTTAGAATTA AAGTATCTTC ATTTAATACT
   102541 GCTATGGATT TATATAAGTT TATGCAAATT GCATGTAGAG CTAATGCTAC TGAAACTAGA
   102601 TATGCAGAAA TAGACTTTAA TGTTCCTAAA GCATTGATGC TGGCTATAGC TAAAGATTCT
   102661 GGATTCGAGA TAAGAAATGA ACAGGTAGTG GATAATTGTA AATTCTTATC ATTCTTAAAT
   102721 AAGAACTCTA GATTACCATT TGTTTGTAAG TTTAGAGGAA CTAAAGGAGA ATATGAATAC
   102781 TTTATTAAGC TTACAGATAT GTATGTGCAT CTTAGATGTG GTGATATAGA AGTAGATGAA
   102841 GGAGAAAGAG AAGGTCAAAC AGACAATAAC TTTGTTGTAT CTACTCAGAT AGAATGTTTA
   102901 TTCCCAGCTC CTAAATTCTA TGCTTATTAT GCTAAAGATA AACATGATTT TGCTTTAATA
   102961 GATAAAGCAT TAAAATGTAC TATTTATAAT CTCTATATTG GAGCAATACC ATTTAAGAAT
   103021 GATAAAGGCT GGAATCAGTA TATGACTACT GATTATATAG AAGATAACGA TATATATGAA
   103081 CAGCATAAAC CTTCTACAAT TCACTTTAAA GAACTCATAC AATCTAGAAA TGAAAATTCA
   103141 TTATTTGACA TAGCTGAATA CACTAAGTCT ATATTTATAT CTCCATCAGT ATTTATGGAT
   103201 GTAAAACTAT TTAATGGATT ATCAGAAGTT CCTATACAAA TAGATTGGAA TACCTATACA
   103261 ATTAGTACTA ACCAACCATT AGTAGAAAGG ACTTCAGAGT TAGTATTCTA TATAGACTTA
   103321 GAGTTTATTA ATAATTATGC TATTAATACT CAAAAAGGAT ATTCTAATAG AGTAAAAGAC
   103381 CAAAATAACA ATATATAGAA TTGGATAGCT CTATAAAGAG CTATCCAATT ATCTTGCTAA
   103441 TATCTTTGTT TCTATCACAT TACCAACGAT CTTAGGCTCA TTGATAATAG CTTGTATAGC
   103501 GGCTTTATCA AAGTTACTAT TAGTATTATT AGAATAGATG GACGTTAATA CGCTATTTTC
   103561 TTTTTTTATG CTGGATTGAA GATATAATAA ATTTACATTT CCTCTAATAG AAGCATTTTC
   103621 TTTTAAGCTA TCATTTATAT TACCATATTG AAGCTTATAT AATGATATTA GTAACAGTGA
   103681 AATAGCCATT AATGCATAGA AAATGTGTAT ATATACTGAT GATCTTATAT GAATTTAAGC
   103741 ACACCACCTA TCTTTAGAGT TTAAAAATAG TTTTATGTTT AAATACATTA TCATTTAATA
   103801 AGTTTAATTG AACATTGTCT TTAGAAATTT TATTATTCTT AATTACTGAG AATATAAAAT
   103861 TATCTTTTGG ATATTCAATA TCTTTTATTT TTTCTAATTT AGTTATTATA GCTAACTCCT
   103921 TAGGATGATC CATTAGGTCT ATAGAGAAGT ATTGCTTTAC TTTTAATGGA TAATTATTGG
   103981 CTAAAATCAA CCCATTATAC CCAGAGTAAT ATTTATTAGT CATATATCCA TTAGAATTAA
   104041 TGGCATTAAA CATATTGAAA TCATAAATAA AACTTTTTAA ATGAAATGGT CTACAATGGT
   104101 ATACATGTGA GTTTAAATTC GTTTCTATTG CTTTATTTGA CAATAGAAAA TTAAATTTAG
   104161 CAATCAGATT ATCTTTCCAA TAAATATACA TAGATCCATC TGAGAAGTTG GAAACTAATT
   104221 TAAAATCATT CCCATATAAT CCAAATAGAT TGATATCATC TTTAGAAATA GTTGAATATT
   104281 GTATATGAGC ATAGCTAGTA TGCTCATATA CAATAGAATG ATTATTGTAA ATAATAAACC
   104341 AACCATAAGA TTGTTCAGAT GAATTAGTAT ATAATGGAAT AGATTTTAAT TCATATACCA
   104401 TCATTAAGTA TAATACCCTG ATATTCTTAC TTTAAACTGG TGCAGACCTT TTAATGCATT
   104461 TATTTTAGGA ACTACTTTTA AACGAACAGT AGCAAAGTTA GACGTATCAG TTGTAGAACC
   104521 AGAGTTAGCA GTACCAGAAA TTACATGATT TTCTTTGTCT ATACCAGTAG CACTATCAGA
   104581 GCAAATTTCT AATATATCAT CCCCACCAAT AGCATGGAAG CCGTTAAGAG CTGAGATAGA
   104641 TTCATTCTTA TAATTAGCTT GTACCCATTT ATCAGTAACT AACTGTTCAT TCAAGTTATC
   104701 ACCATTAATA TTCTTAGTGG TAATATAAGA ACTTACTAAG TCAGCTGCAC TTTCAATGCC
   104761 ACCCTTATTA TTCCATATAT GGATTTCCTT AGTTTCGGAC TGAGGTACAG CAGAGCCATT
   104821 ATTTACATCT AAGGTTCCTA CTCCCCAAGG AGAACTGATT TCTCTATCAT CCCTATCACA
   104881 AATAGTGATA ATTGGTGTAG CACTTGCCAT ATATCCTCCT TTGCTAGTTC ATAAATATAA
   104941 AACTATTATT ATTCAGCAGT ACCAGTGAAG AGTTTATCAA TTTCAGTATC AGAAATAGCT
   105001 TCTACCGGCA CTTCTGCTGC GGAATCAGAC GGAGTATAGC CAAGAGCTGC AATTACATTT
   105061 TCCTTAGCTA AAGAAATCGT ACCAGTCTTT ACGGTAATAT TGCTGCCGAC CGTTACACCG
   105121 CCGAGGGTAG TAGAGGAAGC CTGCGGAAGA ACATACTTGT TAGCACCTTC TTCAATACCG
   105181 TTAAGTTTGG TGAGGAGTTC AGTCGTGAAG TTGTTATCAG AGAGGTCTTT ACCTGGAGTA
   105241 ATAGCAACAT AAGTAGTCGT AGCATCAGCC TTGGAAAGGA AGGTAGTGTT GGTTTCTTCC
   105301 TTGGTGAAAG CACCGACGTT ACCAGCCGGA ATGGTAATAT CAGCAGTACC ATCAAACGGA
   105361 ACACCAGCAA TCTTGCGAGC CGTTGCAAGT TTAACAGCAG TATCAGCAGA TGCTACAGAA
   105421 GCATTGATCT GAATATACTG CGTACCAGAC CAACGATAAA TGCTGCCGGT ATCAATATCT
   105481 ACATAAATCT TATCAGATTC ACCAGTTTCA GGGAAAGCAG CCTTGTTTTC AAATTCTTTT
   105541 ACGTCATCAA CATAAGACGG TAACTGAGCA GCCGGAACCT TACCAGCAGC ATCAAGGGTA
   105601 GCAACACCGT TTGCAACACC CTTTTCAGAT TCAGCAATAC GAGCAGTTGA ATCTACAGCA
   105661 TTGATAGTAA TAGCCTTAGA ACCATCGAAG TCAACACCGT TAATCGTTAC AGCAGCTGCA
   105721 AGCTTGGTTG CAGTATCTGC GGCAGCAGCA TGAGTAGCTT CAGCAGCAGT GTCAGCAGTA
   105781 CCAGCGGTAT CAGCCTTACC ATGGAGCGGT AACTTGGTAG CATCTTCTAC AGTGATATCA
   105841 GCAGAGCCAT CAAAGAGTAC TCCGTTGATT TTTACCTGAT TAGCAAGTTT GGTTGCTTTA
   105901 TCAGCAGTGC CATGGAGCGG AAGATAGGTG GTATCAGCAG TAGCCTTCTT AAGATAAAGC
   105961 TTTTCAGCAT CAGCAAGAGA AAGCTTGGTA GCATCTTCAA CAGTAATAGC TTTAGAACCA
   106021 TCAAAGAGTA CACCATTGAT AGCTACAGCG GCAGCAAGTT TTGCAGCGGT ATCTGCTGCA
   106081 CCAGCAGTCT TAGCTTTAGC ATTAATACCT AAGAATTTGC CTTCATTGGC TGCATCCTGC
   106141 TTTGTTTTAA AACGAGCTAA ACCAGCCGCA TCAAGAAAAT ATTTAGTTTC TGGCATAATT
   106201 GTATGTCTCC TTTTATAAAA ATATGGTTAT GTATATATAT ATTAATAATA ACCATTTTAT
   106261 TCAAACATCT TATCAATCTC AGAATCTAAG ATTGTATTAT ATTTAGATAA AACGGTATTA
   106321 GTAATATCCT TGAGTTCTAA TGGTTTTACA GTGCCATTAA CTGATACTAA TGACAATGAT
   106381 GTTTCAGAAC TATCATCATA TCTAGCATTT ACTATACTAG TTCCGTATAG AACTTTGTAT
   106441 TCTTTTTTAT CTTTATCGAA TCTATAAATA GTTCCATTTT CATCATCAAT ATACAGAGCT
   106501 TTACTGTCTG GATTAGATGA TGGATATGGG AATGCATCCT TATTAGGATA ATTCTGAATT
   106561 TTATTATCAA GTTGTTTTTT TAATTCATCG AGGTCATCTT TGGTAGTTGG TTTGCCACCA
   106621 GGATTGTTAG CAGCATATAA TGCCTTACTG GTTTTCATAC CAGTAAAGTC ATTTAATGTA
   106681 GTAATAGATG CTGGAATATT AGCATAGAAT TTATTAATAA TTCTACCAGC CTGATTAATC
   106741 TCAATGATAA TATTATGAGA AGTAATTACA AAGATATTAT CGTCAATATC ACCATCTACA
   106801 GCTATAGGAT GGAATTCTTG TAATCCAACT GTTTTAATAA TAGAGTTTGG ATCAATGATA
   106861 GTAATAGTTC CTTCACCATA GTTTGTAACG ATAATATTAT TTTGATTATC TACAGTAATA
   106921 GCACTAGGCT GTTCTCCTAC GTCAAATGAT AAACGCTTGC ACGATTTATC ATTAGCCATA
   106981 AGTTTGTATA TCTTAGAATC TTTGCATAAT ACATATAAAG TATTATGCTT ATCAATACAT
   107041 ACGTCTATAG GATTAGAAAG TAATCTAATC TTTTTATAGC ATATATATTT ACAGTTTTGG
   107101 TAAGAAATAA TGGAAATAGT ATTTTCGATA CTATTACAAA CATATGCTGA CCCATTACTA
   107161 TCTACTATGA TATTTGTAGG GCCTAAACCA ACTGGAATAT CATATTTAAT AGTGTCATCC
   107221 ATGATTACAG ATACTGTATT TTCGTTATAG TTAGAGACGA AAATAGGTGA AGTGTTACAC
   107281 TCATGTAAAA CACCTTGAGC TATACCAGAA GAACCATCAG TAAGACGAAT AGTTTTAACG
   107341 AAGGTTTCTG CTTTGGTATT AAACTTAAAT AAATATCCAG TAGGAGATAA GATGTATACA
   107401 TTGGATTGGT CAGTTGAAAC TAAGACCTTA CAATCACCAA CTGGTACACA TGTATTTACA
   107461 ACAGGAATAG TATAACTTTC TTGTTGCAAT TCATTATCTT CATATTTGTA CAGTTTATTT
   107521 CTAATACCGT CAACAAGCCA CAATGTCTTT AAGTATGCCA TTGGAATATT AGCTCCTCCT
   107581 TTCTAAAATA TTATAATAAT GTTTATTTCT TAATAGTGAT ATTTATGTTG TTATGCGTGC
   107641 TATTATCGGT GTGGTTTTGT TTGTTTTTAT CATCATCATT TTTATTGCTT AGCAATTTTT
   107701 TTATGTCATC TTTATCTCGA AAAATTATAA CTTTTATAAT TAAAAACACA TCATTTAGGT
   107761 TTGAAAGCTT TCCTAAAAGC TCCATACTTA TTAGCCCTAA AAAGAAAGTT ACACCTATAA
   107821 AAGGTCTATA TCCTAAAATT TTTAATAGAT GGGAGCTTAT GGAATAATCT AGTATAGAAG
   107881 TTGATACCGT AGATAAAATT ATAAGTCCAA CCTTCATACG TTTATGATGA TATAATAATT
   107941 CATAATAATT TTTTACTAGG CTTCCAATCA ATGATATGGT AATTATTATA AGAATTAATA
   108001 ATAATTCTTC ATCTAATACC ACATCTTTTA GCATTATTTA TCACCATCTT TCTTAAACTT
   108061 AAATTTATAT TTTATATAAT TATTGGTTTT AAGAACCCCA ATGATTATAC TGATAGACAA
   108121 CGAGATGGTA ATAGAAATAG AGAAAAGAAT AGTTATGTAT AGCAAGTTAC TCATTTCATG
   108181 TTTATAATCT TCTATTATCG TATCATACTT ATTTATATTA TAGCTAAGTG GTTCTAAAGT
   108241 TTTATATAAG TTTATTTCTC TTACTATTAT GAAATCATAA GTATCATCTT GGTTATTTAT
   108301 ATTTACATAA GTAGGTACAA GAATATTATA ATATCTATAT TCAAAACTAT TATCAGTCTG
   108361 TATAATCTTA TCTATAGTTT CTTCAGAAGA AGTAGTATAC TCTGTATTGA GTATATTATT
   108421 TTTAGTAGCT ATACTAGATT CCCATACTAA AACAGAATCT TCTTTATTAA TAAGCTTATC
   108481 TATAGCAGAA GAAGTAAGTT GGGTATTATT CTTCTTAGCA ATATAATCAT CCCAATTAGT
   108541 AAACATTATC TCTGGATTAT TAGAAGATAA ATTGTATATA TTAATTATAC CATTCTTATT
   108601 ACTAATAAAC AAGATATGAT CCGAATAATG TGTTTCAAAA ATACTTGTTA TTTTTGTATC
   108661 ATAAATGATT ATATTGGAAA GTATATTTAT AATTTTATTA TCCAATACAT CAGAGTTCAT
   108721 TTCTTTTTGT AATTGAGTTG TATTATAATT CTCTTCTATA TAAGATGTAA AAGCACTTTC
   108781 TATATAAGCA TTTTGTAATT TAGCTTGTCT AATTCTATTA TCAACTATAT AATGGATAGA
   108841 TTCAGTTTTC TTTTCTTCTA GTGTCTGTAT ATTTTCTGAT GTATCTTGTT TTATAGATCT
   108901 TATATCAGAC ACAAATATAT CTGAAATTAT AATAAAACAA AAAATAGGAA TCAGAACTAA
   108961 TAAAAGATGA AATATTTTGC TATCTTTATT CATTTTTTTA ACACCCCATT TTGTATTTAT
   109021 AATATTTAAT GTAATGTCGA AGCAAAATGG AGCACATTAA CATACTAGTA ACCTATGGGC
   109081 GTAAACCTAT TAGAATCAAT AAGATTGGAG GTTTTTTAAT GGCTGAAGTT GATAACGAAA
   109141 ATAAGATCAC CTTTGAAGAA TTAGCTCCAT CATTGCAAGA GCTATTTAAG AATACAGTAA
   109201 CTAAAGATAG TTATGATGAA TTAGTAAAAA AGCTAAATTC TATTGCAGAT AATTCAACTA
   109261 ATATAACCGA TCAATTTGTT AAGAAAACTG AAGTATGGGA AGCATTCCAT AAATTAGAAG
   109321 ATAACTATAA TCCTGGAACA AGTGATGCTG ATTGGAATAG TCAAGGTATG TATATTGCAA
   109381 ACTATAATAG ACCTACTATT TCTAATCAAC CAGCTAGTTC TGGTCAATTA ATAAATATTC
   109441 CATATGATAA AGACATAAAT TATTCTACGC AATTATTTAT TTCTCAACCA GATGGAGAAT
   109501 TATATATTCG AGCTAGTAAT GGTAATATAA ATAATACTAA ATTTAAGAGA GTAATGACTA
   109561 GTGATGATGT AAGTGGTGTA CCAGCTGTAG GCAGAGTTAT ATTCTATGCT TATAATGTAA
   109621 ATCCTAGTAC AGAATATCCA GGAACACATT GGGTAAGAAT TAGTGATGCA TATGTAAAGA
   109681 TTGGTAGTCC TAGTGTAGAG GAAGTTAATA TTAAAAATTC TGCCTCAGAT GTAACTACTA
   109741 AGACTGGTAG TGCTACAATA AAGATTGCAG AGGCTAATTT ACCTCCGCAT AATCATACCG
   109801 CTACTACCAG TACTAATGGA GCACACTTTC ATGATAGTGG ATGGGGGGAT GATAGTGCTG
   109861 ATCCAAGTCG TGCTAGAAAC GGTGTATATG ATAATACTAG AAACAATCAT GGTACAAATA
   109921 GAGCAGATCA AAACAATCGT AAGTATAATA CATCCACTGA TGGTAATCAC AGTCATACTA
   109981 TCTCTTCAGT AACTTCTCCA AATTGTAAAT CTACTCCAAT ACCAAATAAC CCATATGGTG
   110041 CAGTATTAGC AGCTTGGTAC AGAGTTTCAT AATAGGTGAT ATTATGAATG ATAATAAAAA
   110101 AGAAATTAGA AGAATAAGAT TAGAAGATTT AGATTCTTCT CTTCAAAATA TTCTTCTAAA
   110161 CAGAATCTCT AAAGATGACC CTACTTGGAA AAAATTACAA GAAATAATAG ATGACCTTTA
   110221 TAAGAAAACT CATACTGAAA AGAAGAATAT TACAATTACT ATTAATCAGT CAGATAATCA
   110281 AACTATTCAT GTATATGTAC CAAAAAAGAT TGGTGGTATA GATTATACTT CTACCTTTAC
   110341 CTGTCTAACA GGAACTACAT ATGAAGCTGA AGTTATAGCT GAAAACGGTT ATAATCCAGG
   110401 AACATTAAAT GTTAGCAGAA GCGGTGTATT TACTAATAAT AAAACTATTA ATGCTACTTC
   110461 TGCTACAAAA TCTAATGCTA CAGTAACTAT TACTCAATCT GATAATCAAA CTATTCATGT
   110521 ATATACTCCT AAGAAAGAAG GAGGAACCGA TCATACTTCT ACCTTTACTT GCCCAAGGGG
   110581 AACTACATAT GAAGCAGAGG TTATAGCTGA AAATGGTTAT ACGGCAGGAG CATTAAATGT
   110641 TAATGAGAAT GGTACAATTA ATAGTGATAT GTCTATTAAT GCCAACCCAG CTATATCCTA
   110701 TGCTAAAATA ACTATAGTTC AAAGTGCTAA TCAGACCATC CATGTATATA CTCCTAGAAA
   110761 ATCTGGTGGT ACTGACCATA CTTCATCATT CACCTGCTCT GTAGGTACTA CTTATGAAGT
   110821 AGAAGTTATA GCTGATAATA ATTATATAGC AGGTACACCA AATACCAATG GTGGTACATT
   110881 TAATAGCAAT ATGATTATTA GTGCTACTGG TGCAACAGTA GCTACTGCTA AAGTTACTAT
   110941 AGTTCAAAGT GATAACCAGA CTATCCATGT ATATACACCT CAGAAGAGTG GAGGAACCGA
   111001 TCATACCTCT TCATTCACTT GTCCTATAGG AACCAAGTAT GAAGCAGAAG TTATAGCTGA
   111061 TAGTGGGTAT AATCCAGGAA CATTGAACGT TAGTGGGGGG GGGGTAATTA ATAGTGATAG
   111121 AACTATTAAT GCTACCTCTG CAACCGCAAG TGTACCAACA GGATATTTAG TGAATGAACC
   111181 TTATTGGATA ACTGATGGTT TTGCTTATGA AGATATTACA ATTCCTGACG GTATACATGT
   111241 GATTGAAGTA TATCTAGAAG CTAACTCTCA TCATTATCCT GAGGTATTCA TGAGGATATA
   111301 TAGTAAAACC AAAGAATGGG GTCATTCTGA TACTGATAGC TATGTTCAAA TTTATGAAAA
   111361 TATTGGAGTA ACTCCAAATA AACGATACAT TGTTAGTGTG GATCTTGATC CAGGTGGTGC
   111421 AATAGAAACA TTTTATATAA AATACTCACC TGAGATAAAT AGTAGAACAC CTAGTGTTAC
   111481 TGATTATTAA AAAAGAAAAG GAGAAACCAT TATGGCTACA ACGATTAAGG GAGTAGTGGG
   111541 GGGGGGGGAC TAACGATTAG TGCTAGTCCC GCCAAGCAAA ATGAGTATGT ATTTACTATA
   111601 AAGGGAGGCT ATAAAGACTA TTATGATATC GACGAAGACC GTACTGGTAC ATCTACAGAT
   111661 TTGTTCGGCT TTTTCAATGA TAAATATAAT AAATGCGGAA CAATAGCACC GGCGAATATT
   111721 GGTTCATTTA GAATCATAAA TCTAGGAACT ACCATCACAG AGACATTTGA AAATGGCTTA
   111781 TCGAATGGTG CAGATTATTA CGATTCCATA GAAACAAGCC ATAAATGTAT TTTGCGTATT
   111841 AACGGGAAAA ACTACAATGT AACAAATTGG TCGTCAAGCG GGTTTTGGTA TGCAACTTCA
   111901 CAATACAACG GCAATATTTT AATACAGAAC AACCAGACGG TAAAAGTTAC ATGCACATTA
   111961 TTATAGAAGG AGAATTAGAA AATGGCAACA TCTTTAAAAG GAACTATATG GGGGGGGGGG
   112021 TAACTATTAG TGCCTCTCCA GCAACTGAAA TAGTTATACC GACAGGGTAT TTAGTAGATG
   112081 AATCTAATGC AAATACAGAT TATATTATTA AAACTATTAC AATTCCTAAT GGCGTAAAAG
   112141 TGATTAACGT GTATGCATCT TGCTACTCAG ACGATAATAC AGATCCAATA TCTATTAGTG
   112201 TATTTAGTAA TTATAAATCT TGGCTCAGTA ATGATAGCTA CTATGACGTT GAAACCGACG
   112261 GATATATTGG AGTAACTCCG AATAAACAAT ATACTGTTAC GGCGTCTGCT AATGCACATG
   112321 ATGGTCATGC TTATATAGAT AGATTTTATA TAGAATATTC TCCTGAAATA AATAATAAGA
   112381 CTCCTACAGT TTATGATTAT TAAAAAAAAG AAAGGATTTA TAAATTATGG CAACTTTAAA
   112441 AATTATTCAA TCTGCTAATC AAGTTATTAC AGTTTCAGAT TTAGATTCTA AAGCCTATAA
   112501 TGATGGTGAT ACTGTAGAAA CTGGTAAAGA ACTTATTGCT TCTATTAAAG CTAGTGAAGG
   112561 ATATAAAGCT GGTACTTTAA ATAAAGAGAC TCATACTGTA GTAGAATCAG ATACTACTGT
   112621 TGAATTTAGT GCTACTGAAG CTGTAAAATG CGTAATTGAA TCTAACGGTG TAAAATATGC
   112681 TACTTTCCAA GAAGCAGTAA ATGCAGCTAA ACCTAAGACT GAAACTACAA TTACTCTTTT
   112741 AGAAGATATT GATACTTGTG GTACTCAAGT TGGTGTAGAA AATGACCATA CTCAAGATAG
   112801 ATATATTACA TTTGATTTAA ATGGTCATAC CGTAAATGTT TCTAAACTTC CATTAGTAGG
   112861 TGCTAGTGTT AAATATCAGA CTATTGCATT TAGACTTATG GAAGGTTGTA AAGTTACTTT
   112921 TAAGAATGGT ACTCTTACTA CTAACTTTGC AAATTGCAAA ATGTTTATTC AGAACTATTC
   112981 TGAATTAGTA TTAGAAGATG TAACTGTAGA TATTTCTAAA GGAACTCAGT GTGCATACGC
   113041 AGTATCCAAT AACTATGGTG GATTAACTTG CAAAGGTAAT ACAATTATCA ATGCACCTAA
   113101 TACTGATGGA TTCCGTAGAG TGGCATTTGA CTGCTATTAT GGATTATTAA AGAAATATTA
   113161 TAATGCTGCT CCAGTAATTA CTTTTGGTAA AGACTTCACT GGTAAAGTAG TAGGTGCTGT
   113221 AGAATATGAT AAATCTTCCT CAGCTCCTGA AACTCTTCCA GAAACAAGTA CTAAATGGAC
   113281 TGAATCAGCT AAGATTACGA TTGAGAATGG TACTTTCGAT ATTGAACTTT CTGGTGTAAC
   113341 CAATAAAGAT ACAGCTTCTA TTACTATCAA TGGTGGTAAA TTTGTAAACG AAGTTTATAA
   113401 AGATACTACA ATTCCTCAGA ACTGGAAAAC AGAAGAATAC ATTAAGAAAG AGGAAGAAGA
   113461 GAAAGCAGAA GCTAAAGCTG CTGCTATTGC TCCAGTGATT AACTATATTT TAGATATGAA
   113521 TAATATGAGA TAATTTATTT TAGTTTGTGT ATAGATTAGG GGTATAAATA ATAATGAAAT
   113581 ATTTCTATAT TGAAGTAAAG AATGATAATG ATAACTATGT TTGGGTTAAG TTTATACTAT
   113641 CTAAGTATAA TGAACTTACA TTAAATGACA TCGTTTTATC ACTAAATCAA TTTATTATTA
   113701 ATACGAATCC ATGTGATGTA TTCTTTAATT ATCCTAATGC ATTATTCAAA AAAGTAAATA
   113761 ATACTGAATA TAAAACTTAC AATAAAAAGT CTAAAATTAG TACTATTACA GTTGAAAACA
   113821 AAGATGCTAT CTATACACAA ACTTATTCTT CTTATTCTGC TATGAAAAAT GCTTTATATA
   113881 ATTTATTAAC AAAAAGAAAG GAAAAAGAAT GGATAGAATA GTATCTATAG AAGAAGCTAA
   113941 GCAAATTATT TCTGATGCAT ATTCTTATAT TTGGGAAAAC GCTAAAGCGT ATGATAGAGA
   114001 CGCAAAAATT TATTTACATT GGACCGCTGA TAATTATACG AACGTTTATG ATGACTATAA
   114061 TTTCTGTATT GATGGTGAAG GTAATATTCA CTATACTGGT GATGTAAATG AACCTGTATC
   114121 CGCTACATAT AAGAGAAATT CTGGATCTAT TGCAATAGCT CTTTGCTGTG CTTATAATGC
   114181 TATGTGCTGG CCAGATGGTA GATATGACTT AGGGCCATAT CCTCCAACTG ATGCCCAGAT
   114241 TTATGCTATA TCAGCTTTAA CTGAAGCAGC AGCAGATGCT TTAGATTTAA CTATTGATTT
   114301 AGATAGAATT ATGACTCATG GTGAAGCTGC TGATAATGAA GATGGTTTAT ATCTTCATGA
   114361 ACCATATGCA GTATGGTCTG ATCCACAGCC TAGTGATGGT ATTACTAGAT GGGATTTAGC
   114421 TATTCTTAAA GATGGAGATG AATGGCGTTC TGGTGGAGAT ACCATCAGAG GGAATGCTAT
   114481 TTATATTCGT GAACATAAAG ATGATGATGA TGAAGAATAA TTAGTAGAAA ATATTAGTAG
   114541 CCGTTTATAT GGCTACTAAT AATCTTTTTT ACATTATAAT AATTTATTTT TTAGGAGGAA
   114601 TAATTATGAA ACCATTTAGA GAAGTCTATG ATTGTGATTC TATCACATTG GATATTACTA
   114661 ATGATTGCAA TTTTAAATGT GTCTATTGTT TTGAAAAAGA TAAAAATAAA AAATATATGA
   114721 AACCAGAAGT AGCAGTAGAT GCTATGAGAC TGACATATAA TGATTTATCT GGTTCTAATA
   114781 GAAGGTTCCA AGTCAATTTC TTTGGTGGAG AACCATTATT GAATTGGGAA TGTATTAAAG
   114841 CAGTTATAGA TGATAATAAT AAGCATCATA GATTAGTAGA TTATGGTATG ACTACTAACT
   114901 TATCATTCTT GCCAAAAGAC TTCATTCAAT ACGTAGATGA TAATAATATT GGTTTATTAG
   114961 TATCTATTGA TGGTATTAAA CATGTTCATG ATAAGAACCG TTCTAATTCA TGGAATCAAG
   115021 TAGTAAAGAA CTTAAAGATT CTTATTACTA ATGGATTGAA AGTATTTATT GAAGCTAGAA
   115081 TGACTATCTT ACCAGAAGAT GCAAAGTATA TGTATGATGG TGTAGATTAC TTAGTAAATA
   115141 CTTTAGGAAT AGATTCTATT TGTCCTATGC CAGTAACTGA TGTGGAATGG ACAGAAGAAC
   115201 AACTGAATGA TTATAAAGAA AACTATATTG AATTAGTAGA TATGTATGTC GATAAACTTA
   115261 ATGAAGAAGG TTCTAAGAGA AATATTGCTA TTAAGAATAT AGATGACTTT ATGAGACAGG
   115321 TTATGGAACC AGAAGTATCT GATGATTTAC TTTGTCCTAT TGGATTAAAT AAATGGTGTA
   115381 CCATTGATTA CAATGGAGAT ATCTATCCAT GCCATCAATT ACCAACTTCT AAAGATGAAA
   115441 TCAAATTAGT ACAGAAGATT GGTAATATCT ATACTGACGT AGATGAAACC AAAGTCCATA
   115501 CTGATAGAAA AGAAAAACAA GCAGTATACC AAAAAGAAGA ATGTGAAACT TGTAAAGCTA
   115561 AAGGAAATTG TAAGAATGGT TGCCCTGAAG AAAACCTTAG AGAAAATGGT GATGAGAATA
   115621 AAGTCTTGCA ATCTTATTGT GATCTTCATA AGATTATGAC CGATGTAATT ATTATTAAGC
   115681 AAGCTGAGAT TCTTAATGCT ACCAATATTA GAAGTAGATA CTTAAATATT CTTAAGACTA
   115741 ATTTAGAGAT TAAGAAGTAT ATCGATATGA TTATGGATAC TGCTGATTTA TCTAATACTT
   115801 TTGCATTAAA GCTTAGATTG ATTCATCTTA AAGAAATGAT TAATAACTTA GGTTCTGATA
   115861 ATGTATTCCC TACATTTGAA GAATACTTTA GAAAGAAATC TGAAATTCTT ATGACTATGA
   115921 TTTTATATTC ATTGAATAAT AAAGGTGGTG TAGAAGATAA TGGAAAAGAT AGTGAATAAT
   115981 GGTATACACT ATAATTTAGT TAATTCTAGT AAGACTATTT ATGATAACAT GATTGAGACT
   116041 ATGTTATCTA ATATAGATGA ATTAGAGAAA GACGAATATA GAAAGAAACA AATTATAGAA
   116101 TATTCTAGAA TTGGTGTTCC TAAAACTGTT CATTCTATTA TTAGCTTAAT CAGCCAAGGT
   116161 GATGTTATTA AAGCAGATGA TGCTAAAGCT ATATATGATT TATGTAAATC TATTTCCAAT
   116221 GTATTACAAG AACATTCTTG GAAATATTGG AATAACAATG GTACATGTGG ATTAGTCTGT
   116281 CAAGCATCTT GTCAATCCAC CTGTCAGATA TCATGCCAAT CCTGTCATAG TGGTACATGC
   116341 CACGATAAGA AATGTGGGGG TGGTTTCTAA TGGCTATAGA AGTAATACGT CAATCTGTAA
   116401 AATATTATTT ACCAGATTCT CCTGCTAAAG ATCATTTCAT TACAAATGAT TTCTTTAATA
   116461 ATACGATAAA TTGTTTACTT ACAAATATTA CAGAATTAGA TTCTATCAAT GCTGTTACTG
   116521 ATAACGAAAT AAGTAGAAAA GGTGGTAATG GCTATAATGA AACTATTACA CAGCTTTCTA
   116581 GAACTACTTC AGCAAACTAT AATCATTTAA AAGATACCAA CAATAAAGTT CAAAAACAAA
   116641 AAATAATTAC AGCTAATGAT ATAGGCATTA TTTATAATAT TGCAAAACTT TTACTACAAC
   116701 AAATGAATTC TAAGTCTGAT GATTATTGGG CAGGCCCATG CAAACTTGTA TGTCAAGCAT
   116761 CTTGTCAGTC TACTTGCCAA ATATCTTGTC AATCATGTCA TGGTGGTACA TGTCATGATA
   116821 AGAAATGCGG TGGTGGATTC TAATGTATAA AGAAATATAT TTATTTTTAA CCAATCAATG
   116881 TCCTAATAGA TGCCATTATT GCTATATCAA GTATAATAAT GATTGCCTTA CAGAAAAAGA
   116941 TATAGATGAG TGTATAGAGC AAAATAAGCC AGATAGAATA GTATTCTTTG GTGGAGAACC
   117001 ATTAATGAGA TTAGATTTAA TGGAATACAC CTTAGAAAAG TATCACGATC AAATGAACTT
   117061 TCAAGTTATA ACTTCTAGTA TGGCTAATTG GAAAGAGTTT ATTAAGTTCC AAAAGAAATG
   117121 GCATATAGAA TTACAAATTT CTTGGGATGG ATTTAAAGAT TCTAGGGTAG ATACTTCTGG
   117181 TAGAAGTATT GCTGATAGAG TGCTAAATAA TATTAATTAT GCTATATCTG AAGGATTAGA
   117241 TCACTTTGAT ATTAAGACTG TAATTAATAA TGCTAATGTA AAAGATATAC CTAGACTCAA
   117301 TAAATTATTT TATAGATTAG ATAAAGAGTT TCATATTAAC GGGCAGTACT GTATTGCTAG
   117361 AGGTGAAGAC CATAACGATC AATGGTTTAA AGATTTAGAA GAGAATCTTT ATTGTACTTT
   117421 TGAAGGTACA TTAGAGCATC CATACACAGA AAATCTTAAT AAGATAATGG CATATATTAA
   117481 TAGAGCACCA ATGCAGTCAT GTGCGGCAGG TAAAGAACAG TCTTATCTTA CAGATAAAAC
   117541 TATGTCATCA TGCACTTCTA TCGCATTTAC TGAACAGAAA TATGAAGACT TTGATAAAAT
   117601 ACAGAAGCGT TGTACCAGTA AAGATTGCCA GATAGAGAAC TGTAAATATT TTTACCTTTG
   117661 CGATGGTGGA TGTAGATATG AAAGAATGTT AAAGTTTGGT GATAAATGGT TAGATAATTA
   117721 TTTACCAGAA ACATGTAAAC TTATGAAAGT TTATGATAAT CTTATTACTA AATATTTAGC
   117781 AAGCCTCAAT CATGAAGAAT TAGCAGAACT TTATAAAATA ATTATGCGAT ATAAGAATTG
   117841 GTTATATAAG GTTAATAATG TAGATATGGA GGTTTAATAT GATATATTTT TTACCAGAAA
   117901 GAATTTATAA TTATATATTA GAGAATAAAG TATCTGATGT AATAGATAAA CTTAACGCTC
   117961 TATCTGATAA ATATAATTCT TTTACTACAT TTGAAGAATA TATTAAATAT TCTTCTCTGT
   118021 TTATAGAAAA TGAAGATAAT AAGAAAGTAT ACTCTGATAT TAAATCTTCT ATTGAAGAAT
   118081 CATTAAAAAA TGAACTAATT TTACTTCAAG AATTTGAAAT AATTAGTAAG GATTTTATTG
   118141 GAGAAGAATA TATTCATAAT ACTAAAGCAT TAGATGATGA AAACTATTTA GCAATATTAA
   118201 TTGCGTTTAT AGATTTTAAT GATTCTAATA AAAAAGATGT TTATTTCTCT TATATGAAAA
   118261 CCTTTATTAA ATATTTTGAA TCTCATGAAT CTAAAAACTA TAGTAAATTT ATTTATTATA
   118321 ACTATATTGC TTACAAGATT CTTATAGACA GTACCTCTAA AGACTTTATT ACAAGCTCTA
   118381 TGTCTGAAGA AGATATTACA TCTAAATGCA TGAATACTAT TAAAAAGTAT TATAATAAGA
   118441 CTTTAGAGTA TTCTAGTGAC AAAGATAATA TTAACTCCCA ATTCTGCGAT TGGGTATGCT
   118501 TCTATATTCA TAATATCAAT CAACTTTTAG AAGATAATAG AATTAAAGTA GACCTTCAAG
   118561 ATTTATATAA TAAACTTGAT AATTTCTTAT ATAGTGAAAT AGGAGATTAT CAATATAAGA
   118621 AGTATAACTA TGGTTATCTC AGATTCTGTG ATACTATGCT GATGTACTTA TTATTTTCTA
   118681 TCAGTAATAC AAATAGAGCA GAAAGAATTA CAACTTGTAA AAAATTATTG AATAAGATCA
   118741 TCGACTTGTT TAATGACGGT CTTACTAATA TGCCGACTCT TCTTAGAGGA TTATCTTACT
   118801 ATGATAGATC TAAAGTTATT AAGTATGCAG TATTGTTAAG AAAATATGCT GCTATTGCAA
   118861 TTAATAATGA AAAAATTTTA AATGGTAAGA TTATTAATAC TTCACCAGAA GATTTGAAGT
   118921 TTGCATTATC TACTGATATC TCCACTACTA AGATGGATAA TTATACTTTT AATAGAATTA
   118981 ATAATATAGA AGCAATACAG AAAAATGATG AAGAAGCTGA ATTAGTAAGC AATTTTATTA
   119041 AGCTATTAGG TATGAAAAAT GTATGAGCAA ATTGATTTCT TAGGGATAAA ATTTAATGAC
   119101 TATTGTAATT TGAATTGTAA ATATTGCTTT GAGACTAATA ACTCTAGATC TAGGCACAAT
   119161 GTATTCAATA AAGGCAAAGA GCTGGTAGAG TTTTTAAAGA CCTTAAATAT CGGCCCTAAG
   119221 TTATATATAA ACTTATTAGG GGGAGAGATA ACTATATATC CTAATGAGCT TTATAATCTA
   119281 TGCAAAGAGT TAAAAAAGAT TGAGCGATAT AAAGATACAA CAGTTAAGAT TGGTATAGTA
   119341 TCTAATGGTA CTAATCACAA CTTTATTATG AATGATTTAA TAAAGATAAT TTCTCCTGAA
   119401 TCAGTTAAAA TATCATGGGA TGGTATTCAT GCTTCTGAAA TAGCCCAAAC TCATCTTACC
   119461 GATAAACAGT TATCTACTAT TGTTGATAAA GTAGGCTGTT CTAAGTATAA TAATGAAGTT
   119521 ATGATAGCTA TAGCAGTTAC TAAAGACAAT ATTTGTTATT TAGCTGACTC TATTCAATAT
   119581 GCACTAGAAC AAGGGTGTAA GAAGTTATCT TACTATTTTA TTTTTAATGA TGAATACTCT
   119641 AAATATTATA ATACTGAAGA GTTTAAAACT ATCTTTATAC ATCAGCTGCA TAAAATATAT
   119701 ATGCTGTATA ATCAGTATGA TTTTGATTTG GACAATCTTA CATATATGAT TTATAATAAA
   119761 TTTATAAATC CTGATTTTAT TTATGACCAT AAATGCAGAT ATATCGGAAA GATGTTTATG
   119821 GTAGTGCCTA ATGGGGATAT TTATCCATGC TTACTTTTAA AAGAAATAGA TGGATTATTA
   119881 GATAATAATA ATGATTTAGT ACTAGGAAAT ATTTCTACTG GGTTTGATTC TAAATCAATG
   119941 TCTAATTTTA CTAATCTATA TACTAATCTT TTAAATGAAA ACATTGATAG ATGTATTCAG
   120001 TGTAATCATG TTTCATATTG TACAGAATGT CCATTAGAGA CTAGATATAT ATTTAACTCA
   120061 TATAATAAAT GTATATCTAG AAAAGTCATC TATGATATTG AAAAAGAATG TTTTGATAAG
   120121 TATATTAGTA GAGAATATTT AGATAAAGAT ACTAGAGAAT TTAATTTAGA TTACTATTCT
   120181 AAAAGATTCT TATCGGGTAA TCAGAATTTA GCTTTATGAT GTGTATTAAC CATGTATGGA
   120241 TAACCATACA TGGTTATATT GCGTATTTTA ACATTATCTT AAAAAGGAGG GTATCGAATG
   120301 AATAATATAT TAATGAAGTC ATATGATTTA AATAGCTCTC CATTAGATAA TGTTTTATCT
   120361 AGTGATGGGT TACACTTTGA TTATGATAAA CCATTCTTTT TAATAGCTAA TCTCCCTATT
   120421 AAAAATAAAA CAATGTTTGA AATAAATATA ACTGATTATT ACCCTATAAA TAAAATACAA
   120481 CACATTCCGT TATATGTAGG AATTAGTAGA GAGCCTTCAT TGGGTGTATT AATAGCAGAT
   120541 TATGCTATAT CATCTTTATT CTATGATGTA ACTGACCCTA GATATGAAAT ACTGTCTAAT
   120601 GAAATACCAG ATAATGTACT GTATATAGAT GGTAGCAGTA CAGATGCTGA TGGTAATAGC
   120661 GTTATAGGAA CAAGAAAACC TGGTATCGGA GACACTATAG GAGTAGCAGT AGATTATCAT
   120721 ACTAATAAAA TTAAACTGTT TGTAAACTAT AACAATGAGT ATCCTTATGA TGGAGAATAT
   120781 GATAAACCAT TTTATTCATA TACACCTCCA TTTAACTTAG CTGAACAACC TAATATGTAT
   120841 TTTTGTATAT ACAGTAATAT AAATTATAAA TATATAGAAG AAGATTATAA TTTTAGAATA
   120901 GCTTCTATGG ATGATTTAAA ACATATTTCA GGATATGTAA ATTTTGGTAA GAATGGATTA
   120961 ACCCATCCAG TACCAGGATA TGATTCATTA TATAAAGCAT ATTATGAACG TATGGCTGAC
   121021 CAAGAAATAC ATGCAGAATT AGGGTCAGAT GATAACCCAT GCTATGTTTA TATAGGTGGT
   121081 GATATATTTA ACCCCTATAG TATCCAATGG GATGGAGAAT TATCTGTAGA AAATGAATTA
   121141 GAACCAGATA CAGATAATTT AGCTTTAGTA ACAGATGATC CAGAATTTAT TACTACTAAA
   121201 AGTAATAAAT ATAATATGAA TGCTAATACT TATATTAAAG CTGATTATGA TTTTGAAACA
   121261 GGTGAAGATA ATAAGTATGG TATTACGAAC TCTTATAAAG TAGGTGGTAA TGTATATATA
   121321 AATTATCCTA TACCTACTAC AGATAAAGTA TACTTTGAAT ATACAGTTAA AGAAGGGGAA
   121381 TTAAAGGATA GAATAGTAGG TATACCTATT GCTATGGGTA TAACTAGTGT TCCTTTAGTA
   121441 GGTGAACCTA GTCAAGAAAA AGTTACTAAT CCTAATACTA TAATGACTGA ATCTATTAGA
   121501 GTAAATCTGT ATAGAGGTAA TTGTTTTATT CCTAATGGAT TGGATAATTC TGGTGGATTT
   121561 TATTTATTTC ATTTAGTAAG ACATTCTACG CAAAATTCTG ATAAGAACGA TTTACATTAT
   121621 CTAGAGAATG TAGAAACTTC TATATCCCCA GAACAAGGGA ATACCATAGG AGTAGCTTTA
   121681 GATTTAGGCA ATAATCTTAT GGATATTTAT ATAGAGGGTA TTAAACTAGC TTCTCTAAAT
   121741 TTAAAGTATA CCAAAGAAAA TATAGACTTC TCTGATTTTA ATAAAGATGA TAATGGTAAA
   121801 ATGCAATATC CATATTTCTT TATACACGAT GAAGGTGTAT TTAATAATAA AGTAACAGGT
   121861 ACATTTAATT TTGGAGAATC TAAGTTTGAT AGTAAAATTC CAAAAGGTTA TAAAAGTTTA
   121921 TATGACTTTT ATACTGTGGA TAAAAGAAGA ATTATATCTA AGGATTTAAA TTGTACTGTA
   121981 AATATTAACG CTGAAAAGAT AGTAAGTAAG TTTATAGATT CATATCTAAA TATAAATAGA
   122041 GTCGTAGATG TTAAATATGA AGGTTTGAAT GATATGATAT TATCAAACAA TAATGTAGAT
   122101 GACTTCTATG CTCATTATTT TGAATTCGAT ACTGATGGAA TGAATGAATT AAACGAACTT
   122161 ATTAGAAAAG AAAATAATGG ATTAATGCTA ACCCATAAAG AACGTTCTTT GGATATAGAC
   122221 TACTCTAATA TCCCTATTTA TAAAGTAAAT ATAACTAAAT ACACAAATCA GAGAATTATA
   122281 GTAGAATGTA ATGGTAAAAC TTATACTGAA TCTTTTGAAG TACCTGAGTA TTCATTAATT
   122341 ACAGTAAGAA CTGAAGCTAT AGATGGAAAG TATAAATATA CTCCAGGTAC ACCTAGTGTT
   122401 ACTAGAGCAG TTATTACTAG TAATACTACT TTAACTGCTA CCCCTGCATC TTATAAAGAA
   122461 TACAATGTAA TTATTAATCA GGTACAGAAT CAGATTATTA CTGTATACAA TTTAAAAGAT
   122521 GGTGTGGAAG AATCACATAC AGCTTCATTT GTAGTAAACT CTAGATATCC TCATATAAGA
   122581 GCTGAAATAA CTTATATTGC AGAAGGGTTT AATAAAGGCG TATTGAATAT AACTGAAGCA
   122641 GATATAACTG AAGATACTAT AATATATTCT ACTAAGATTA CTGATATAAG GTATAATATT
   122701 ACTATTGAAG CTACTATAGA TGAATTGATT ACAGTTACTG CTGAAGGTAT TCCTAGAACT
   122761 AATAGCAAAG GTATTAATAA ATTTACTATT GGTTATAATA AATATTGCAG AGTATCGGTT
   122821 AAATCTATTA AAGATGGTTA TATAGCTGGT AGCTTGTATT ATTATGGTAA AGATGGAGTT
   122881 AAGCATGATA TAGTATCTTC TATTCAAGTT ACAGAGGATA TTACTATAGG TGCTACTAAA
   122941 GTTGTTCCAG ATGTTGTATA TATTACTATA GATAATTCTG AAGCTAATGA AGCTAAGATA
   123001 GACGTAACTA ATGTAGATAA AGTATCTGAC ACTAAGTATT CTATTATTAG AAATAGAATA
   123061 GCTAATATTT CAACTAAGCC TAAAGCTGGT TACTATTTCG ATCATTATGA GATAGAGTAT
   123121 AAAAATAAAA AATGATTTAT AGTACAACTT ATATGTAATC TATTTATAGT ACTTTTTATA
   123181 CACTAATATT TATATCTCTT AAAATGAAAG GTAACTAGGT GCTTAATTAT GAGCGAAAAT
   123241 TTTAACTTCA ATAATTCTAA CGAAACTACT ACAACTTCTT CTATTCCAAG CTTCTCTAGC
   123301 TTTAAAAACA AAGATGGTAG TGAACCGGCT CAGCAGAACA AAAATTACAA CAATAAGAAG
   123361 AAAAATCGTA TTGATGAAAT TATTGATCAG CCGATTACTA TTACCGCAGT AAACTATAGA
   123421 AAGTCTAATT ACGGCGATAA TAAAGAATAT CTTGTTCTTG AATACACTGA TGAAAATGGT
   123481 GAAGAATGCT ATACTTCTAC AGGCTCTTCT GGTATTCGTT CTGCAATCGA AAACAAAGGT
   123541 GATAACCTTG TATTCCCTTG CAAAGCTACA GTAGTACAGC GTAATTCTAA ACTCCATCCA
   123601 GGTTATAAAT ACCTTACTTT GAATTAATAA TCAATCATTT TTAAAACTAC TATAAATAGA
   123661 GAAGCAATAT ACCCAATCAA AGACATTAAC AACAACTTAT TAGACTAGCT CTATTAAAGA
   123721 GCTAGTCTAA TATTTTATGC ATTTTTGATA TCTGAGATTA TATCTTTACT AGAAAGACTA
   123781 GTTCTACAAT ATGTGTTAAT ATCATTTCCT ATAGTAAATT TTATAGTATA TTTATCAGAA
   123841 GAAAGAATAG ATATAGGACT AATCATCAAC GAATATTGAA CATTGACATT ATTAGAATCA
   123901 GGTCTTTCTA TATAACTGGT TACTCTAACA TAAGATACTA ATTTATTTGT TTCTGTTATA
   123961 TTATCAAACC ATACTACATT AGAATCTGAT GTAATACTAA TAGTGCTTAA TGGAGTATCA
   124021 ACTCCATTTA TTTTTATTAT AGGCATCTCT ATTTTTACGT ATTCACACCA AGTAGGGAAT
   124081 ATTATATCAT AGCTTTTTTG AAATAAATAT GTATTATTAC CATCCATATC AGTATGCATA
   124141 GATAATGGCC ATTCTAAAGT TTGAAAGGTT GGTATAGGTT TTACTATAGG GGTAATAGTA
   124201 CAATCATTTT TTACAGGAAA GCTATATAAA GCTTTGTTTA TAATTTCTGT ACTCATATAT
   124261 GTTTACCCAC TTCGTATCCA AATAAACCAG CTACAATACC AGTCGTAACT TTTTGTCTTT
   124321 TTAATCTACG TTCAGTTCTC TTTGCATGTT TCACGTAACT GTTGAAGGAG TCCTCTAATT
   124381 TCTTCATCTG TAGTTGTAAG TTTATCAAGT TCAGATTTGC TTGTTGTAAG CTCTTCTCTG
   124441 ATGTTTCCAG CAGTGATTGA AGCGTCGTTA TTTGACTTTG TTGCTGAGTC AATAAGTTCT
   124501 GACTTGTCTG ATTGGAGTTG GTCAATTCTT GATATACTGT CTCCCATACT ATCAACTGTT
   124561 CCTTTAGCTG ATTGTATTGA TTCACCAAGT TTTGAAATTC CTTCTGCTGT TCGCTGTCCT
   124621 TCTGCTTGTA ATTCTCTATT TGTGTTTGCG ATGCTTGTAG CTGTGCTTCC AGCATCTCGA
   124681 ATTGTGTCAA GAGAGTCTGA TACCTCTCCT TGAACTGTAT CAACTGTTGA CTCTGCTGAT
   124741 TTAATTTCAT TTCTAACTGT TGAGCTATCA TCATAGTTGA CGTTGTTTGT GTAGTACCAT
   124801 CCGATGCCAA TGATGATGAG GCAGATAATG GTAATAGTAA TAATACGCCT AGGGATACTT
   124861 TTAATAAAGT TTTTGAGTGT TTCCATTTCA TAATAAACCT CCTATATGAA ATATTATACT
   124921 TATAATAAAG TTAAAATAGA TAATTACAAA TTCATTTTTA AAGATATACT ATATTTATGA
   124981 CAGATTTAAT ATATTATTTA TTTTGAAAGG AGAAGTTATT ATGAAAAAAG TTACGATGAG
   125041 AGAATTGGTA GGTAAGGATA TTAGAATTAC TGATTTTCGT ATTACTGAGT ATATGAAGTC
   125101 TAAGAAAGAT AAAGCTACAG TTGAGTTAGA AGTTGATGGA GAATATTGTT ATTTTGAAAC
   125161 TACTAGTTTA GAAGTATTAT ATCAGTTGGC ATGGATTAAA GACTGTGTAA TGGCTTATAA
   125221 ACTTAAAAGT AATACTAACA AAATTCGTTT TGTTAAAGCA TTAGACACTA CCAATCCTTC
   125281 TTATGATGGA TCTCATTATG AGAAACTAAT TTCTAAGGAA TTTGGTACTG ATAATGGTAC
   125341 TACACAAAAT AATACTTTTA TTTTGCTGCC AAATAGCATG TATAATATCG GTATTGACAA
   125401 TAATCGTTAT TTTTGCTTTT ATAAGAATTC TGTTTATGTA AAGGTAATTA GAGAAAAAAA
   125461 CTCTATTTAT CTTAGTTTTA ATATCTCTCC AGAAACCATA GATAATCTTA TTAAAAATGA
   125521 TAATGCTGCT TATACTAAAA AAACAGAGGA GATTATTAAA GAAGAGAAGA GTCATGCTAA
   125581 AAACTAACTG ATTGATGATA TTTATATACG AAACGAGGTA AATTATGCAT ATTAAATTAC
   125641 TCGAAAATAG TATTGTAGAT TTTTTAAGCT TTTACAACTA TAATCTTATC CATAAGACTA
   125701 AGATTAATGC TAATAACTCT TTAATCTTTG CAGATACACA ATTTGGTACT TCTGCTAAGA
   125761 TGCTTATGAG TTATCCATCT ATTGTATATA TTATTTCTCT GTATCATTCA TCTAAAAATG
   125821 ATAAAGTTGT TAGCAATAAG TTCATCCCAA CTAATTCATA TATCTCTATT GAAGATATTG
   125881 AAAAGCTAAA GCATATCAAT CTGGAAAAGA TTGATTACCT AGTTATTGCG GAAAGAACTG
   125941 ATAGTACTAT TTCTGATATT GATACACTAA TGAAGAATAT TTTGTTTGTA TCTAATAAAT
   126001 CTAACAAGAT TTCTTACAAT ATTGCAACTG CTGAAGCTAA AGCAGTTTAT TCTTCTTTAG
   126061 ATGAGAAAAA GAAATTGTCT AAAGTAGTTA ATATTAGTTT CTATAAGGAA GAACTCTACC
   126121 CTACTGTAGA ATCAGAAGCT AATTATAAAA GAACTACATC TAAAGAAAAG GTTATCAAAA
   126181 GAAAGTCTAC TACTACCATC CCGATGAAAT TGTTCTTGTG CAACAATGAT TTCTTTTACA
   126241 ATGTGCTTTG TGTTTTAGTA TTCATTGCAA CTGCTGCTAT TATAGCAACA GAAGTATATT
   126301 ACAATGGAAT TACTAAATGT TATCCAATGG CTGTTGCTTC TGTAATTCTT ACTATTGTAT
   126361 TCATTTCAGT TTTACAGTAT GTAAGGATTG ATAACAATAA GAAAAAGAAG TAATAGTAAA
   126421 GGTCTAGACT AAATAGCCTA GACCTTTATT TTTTTTTTAT TTAAGTTTTA TTTTTAATCT
   126481 TCTAATTTCA TTTGGATTGG TATTAGAATC TTCTTCTACA AGTATTCCAA TAATATCTTC
   126541 TGGTTTATTT AAATCCTTAT AATATAATCT AGCTACACCA GGATTATGAG TATCAGCTAC
   126601 TACATATTCA TTTTTCTTTG ATATACCAAT AAATTTAACC TTAATACGTC CTGCTAAAGA
   126661 TACAGGAATA TAGTTTTTAA GATTTTCTTC TAATGAAACA TTATCTCCAC CAATAAGTTG
   126721 AGCATATTCA TCTGAATGAA CACCTACTAC TCTAGTATTT TTAGCACTAG ACTTAACATA
   126781 CTTTTCTTCT TTAGAATCTA AGTCTAATAC AATTAAATCT CCTGGTTCAG TTTCTTCACC
   126841 TTTAGGGAAT AATTCGGCAT AGTCGTTATA TACTGAATTG ACTACTTTAG TACAAGTCAA
   126901 TACACCAGTA TCACCACTCC AGATTAATTG CTTATCGATA GCATTAGTAT TAGCATTTAT
   126961 TTTATCCTGT GTCATATAAG AAATATAGAA ATTATTATTT TGGGCAGGAT AAGAAGAAAT
   127021 AGAAAATCTA CCATTTTTAG CAGGGGAATT AGCTATAGCA GAATAACCGC CAAAATTACA
   127081 ATTTAATGCT GCATATTTCA TACCATTAAC CCAAGTATCG GAATGGACGA TAGATGTTAA
   127141 TGAACCAGCC ATTGTATCAC CGGCTTTTTT AACATAAGCC CCCTCACACT TTGTATCTAA
   127201 TGCAGATATT AAGTCTTTTA ATTCTTTAAC TGCATTTGCT AAATTTGTAT TTATGACAGT
   127261 ATTATTGCCA TTGACATTAC CGGTAAGCCT TTTCTCTAAA TCTTTTAATT GTTGTTCAAT
   127321 ATTGTTTAAT TGGTCTTGTG GTACATGACC ATTTGCATCT AATGTAGCTA AGCCATTAGC
   127381 TATGCCTTTT AATTTATTAA TAATTGCTGT TACTTCTGTA TAGAAGTCTA CAATATTTTT
   127441 AGTATCAGTT TCTATATGTA TTAATTCTTT TTTACCATTT TTAGTAACAA AGAATTGTTG
   127501 TGAACGCCAA TCTGTAGAGT TTTGATCCAT CTATATTCCT TCTTTCTATC AATATAATTC
   127561 ATCAGCCCAT GAAGAAAGTT TACCTCTATA ATTTTTAGTA AGTTTACATT CTATAGCCCA
   127621 TGATTTCTTA GTTAAATGCT CTATATACTT TTCAAATGCT TTTTCATTAT TGCCTTTAAA
   127681 GTTATCATAT TGAGCTGAAT GACCTATTAA TGCTACTTTA CAATTATCTG ATATTCTAGT
   127741 TAATATAAGT TTTAAATCAG ATAATCTACC ATTTTGTGCT TCATCTATAA TAACAAATGA
   127801 ATTGCAGATA TTAGTACCTC TAAGTACTAT ATCAGTGCAT AGAACTATTT CATTATTATC
   127861 TCTAGCTATA TCTATATCTT CTTCTCTTAA TCCTAAACTA GTGCATGCAT TATAGAATGG
   127921 AGTTGTGTAA ATAGATTGCT TATCGTCTGA AGAACCTGGA AGATATCCTA ATCTTAATGA
   127981 TCTATCATCT GGTATTCTAA TATAGTAAAT CTTATTCACT TCTCCTTGGT TAAATGCTTG
   128041 TAATGCTGCT AATACAGCTA CAAACGTTTT ACCAGAACCA GATGCAGCAT TTACACAAGT
   128101 GATGATATGA TTAGAAAAAG AATTAAAATA ATCTAATTGG TCTTTATCTA ATTTCTTGTA
   128161 AGCTCTATCT AATTCTTTGC TATTAATGTC TAATGATGAT GAATAAATAT CAGAAATAGA
   128221 GGTACGCTTA TTCATTACAA TATCAACTCT TTCTATAAAA ATATAGGAAA TAAAATTACT
   128281 ATATTGTTTT TATAAGCGTA CTCAATAATG ATAACAATAC TATAAAAGTT TCAACTTTTA
   128341 ATTTTTTTAT AAAAGAAAGG AAACAAATAA TGACAAGATT ATCTAAACCT GTTGCTACTA
   128401 TAGAAACACT GAAGCGTTTG GTAACTAATT CTGATAGCAA ATATGCAACC AAAGATTCAT
   128461 TATCTAAAGT AGCTACAACT GGTAATTACT CTGATTTAAA AGGAACTCCT ACTTCACTTA
   128521 AAAATCCTAA TGCTATTTCA TTTACTGGTG GTTCTACAGC TAGTTATGAT GGTAGTAAAA
   128581 GTGTATCAGT AGCTATCCCT ACCTCATTAC CTGCTAATGG TGGTAATGCT AGTACAGTAA
   128641 ATGGTCATAC TGTATTAAGC AATGTACCAG CTAATGCTAA ATTCACAGAT ACAGTATACT
   128701 CTCTTCCTGA TGCTAGCACC ACTACTAAGG GTGGTGTTAA AGTAGGCTCT AATATTACTG
   128761 TAGATACAGG TACTATTAGT CTTACTAAGG ATAATGTAAC TGGTGCTTTA GGATATACTC
   128821 CTCCTACCCA TGATACCCAT TATATGACTG GTTTAAAAGT AGGTGCAACT GCTTACGCTA
   128881 CATCTAATGC TATTGCTAGC AATGGCAATG TATATCTTAA TGTATTAGAT AATTACACCG
   128941 TAAGAGATTC TCATAAGATT GTAGGCTCTG GTGCTACTAC AGTTACATCT GATGCTAATG
   129001 GGGTAATTAC TATTTCAAGT ACAGATACTA ATACTGTATA TACTCATCCT AATTCTGGCG
   129061 TAACTGCGGG TACATATAAA TCGGTAACAG TTAATGCTCA AGGACATGTA ACTGCTGGTA
   129121 CTAATCCTAC TACATTATCT GGTTATGGTA TTACCGATGC TAAGATTGCT AATGGTGTAA
   129181 TTACTCTTGG TGCTAATAGC ATTACTCCGC TTACTTCTCA TCAATCTTTA AGCAATTATT
   129241 ATACTAAGGG CGAAGTTAAT TCCCAGATTT CTTCTATACC TAAATTTGCT ATTGCTGTAG
   129301 TAACTGATTT ACCTACTAAG AATATCTCTA ACACTACTAT TTATTTGAAA AAGACAGGAT
   129361 CTGATACTCA GAACCTGTAT ACTGAATATA TCTATGTAGA TGGATGGGAA CAGTTAGGTA
   129421 CACAGAAGTT AGATTTAAGT GGATACTTAA CTAAAACAGA TGCATCTAAT ACTTACTTAG
   129481 GTAAGTATAC AGCAGCTATA AGTGCTAATA AATTAAATAG TAATGCTGGT TCTGCTACTC
   129541 AGCCTATATA TTTTAGCAAG GGTGTACCTG TTGCTTGTAC ATATACTCTG GGTAAATCAG
   129601 TACCTAGCGA TGCTAAGTTT ACCGATACTG TATATTATCA TCCTAGTACA CATCCAGCTT
   129661 CTATGATTAC AGGATTATCA ACTGTAGCTA CTAGCGGTTC TTATACAGAC TTATCTGATA
   129721 AACCTACATT AGGCAGTGCT GCAAGTAAAG ATGTTCGCAA TAGTACTACT TTAGGAACAA
   129781 TAGGTTGGAC AAATAATGCA ACGAGTGCTG AAGTAGTACC TACCATTAAT ACGCTTGCAT
   129841 ATTGGAATGG TGCTTTTAAT GGCACTACTT CTAACTTGGC TTATTGTGCT AAAGGTGCAT
   129901 TTGGTTCTAT TGTTACTAAA AATGCTGGTG ATTATGCTGC TGCTAGTCAT ACTCATTATT
   129961 ATGCAGGTTC CTCTAGTGTA GGTGGTGCTG CAACATCGGC TAATAAATTA AACAGTAATG
   130021 CAGGTTCTTC TACTACTCCT ACATATTTCT ATAATGGTGT ACCTGTTGCT TGTACAGGAA
   130081 TTAGTGTAGC TACTGTAACT GCTACTACCA CTTTAAATAT TCCTGGTGGT AAGATTTGGA
   130141 TAGAATAATG AGAATCATAA GTATTAGAAT TATCTTATTA GTATTTCTAC TACTAAATTT
   130201 GCAATTTATA TCTATAAGTG CTGCTCATAA TCTAATAAAT GCTAATACAC AAGATAAAGC
   130261 TATTTTTGAA TGGTGTATTA CAAATACTGA GTCATATTTA AATTATAAAT TTGAAGATTT
   130321 AGAAGTATAC TATTCTAATA CGGATAAAGA ATATAGAGAA ATATTAATAG AAAATAAACT
   130381 TTCTAAAGAT ATGGCTAATA GATTAGTAAG AACTTCATAT GCATGCGGAA TATGGAATAC
   130441 TAATAAGATT TTTTTCAATA AATCAGGTTT ATCTATTCAT AAACAAAAAG AAATACTTTG
   130501 TCATGAATTA GTTCATAAAT ATCAGCAAAG TAAACATGAT GAAAAATATG TAATTATGAA
   130561 TAGATCAAAA ATAGAATCAG AAGCTGAGAA ATCAGCTTCT AAGATTGCTA AGTAGAAAAT
   130621 AATAAGGAGA TAAAAAATGA CTTTATTAAC GTTTGTTTTG TTTCTTGTAG TGACTGCTGT
   130681 ATTAACGTTT GTAGGGCAGA CTATTTCTTT ACAAAGCGTA AAAGAAAACT ACAAAGAATA
   130741 TTTTAAAAAT TCTGTTAAGT ATTCTGTAAT TTCTTTAATT AGTTTGATTG TGGTATACGT
   130801 AATGTTATAC TAATGGAGGG ATATTATTAT GGTTACAACG ATTAAGGGAA CAATCGGGGG
   130861 GGGGGCTAAC ATTCACAGCT AGCCCCGCAA CTGAAATAGT TGTATCAACT GGATATTTGG
   130921 TGGATAAATC TGAGTATAAC TCTATTGAAG AAACCATTAC AATTCCTAAT GGCGTAAAAG
   130981 TAATTGAAGT GTATGCATCT GCTCATATTG TTGATAATAC AGAACATTAT ATAGCACTGG
   131041 ATGCACGTAG TGGTAATGGT AAGATGTGGT GTTCTAATAC TGGTATAACG TCTGTTGAAT
   131101 GTACAGAATA TATTGGTGTA ACTCCAAATA AACGATACCA TGTTTATGTA GATACTGGCA
   131161 CTAGAGAAAA CGAAGATTGT GATATAGACA GATTTTATAT AAAATATTCT CCTGAAATAA
   131221 ATAATAAAAC TCCTACTGTA ACTGATTATT AAAAAAAAAG AAAGGAATCA TATTATGGCA
   131281 GCAACGTTAA AAGGAACTAT ATGGGGGGGG GTAACTATTA GTGCCTCCCC AGCAACCGTA
   131341 AGTATACCGA GTGGAAGCAT ATATATAAAA CCCGATGGTA CCGAACGCTT TACAGTTCCG
   131401 AATGGAATAA AAGTTCTTTA TGTAGAAGGT TTCTATGTTG GTGTTACTCC AGGTTCAACA
   131461 CATATATGGA ATCTTCAAAC AGACTATGTA GAACCTCATC ATGTTATGGA ATATGAAATT
   131521 TATTGTCTAA CCCATAAGAA GCACAATGTT GCTCAATGGG AGAAACCTGC TAGTGGTGAA
   131581 CATGATAGCT ATGGGGCAAC TATTTCATGG TCATCTGAAA TTAACAACCA TACCCCAGAT
   131641 AGTTACGATT ATTAACATCA CAAGGAGATA ATTTATGAAC TATCAGCAAA CTGCAAAAGA
   131701 AATCGTTTTG AATTATGCAA ACAAACACAT TGATAAAACA GACAACGTAC AGATTACGTT
   131761 AGATGATGTT TACATTGTTT GGTTCTGTAA AACCTTGCAG AACTGGAAAG CATTGGTGTC
   131821 AACCACCTTG CCCGATGGTA TGTACTACGA GGTTACATAC AACGGAGATA AGAAAGAAAT
   131881 ATACCTCGAT GCATACAAGA AGTTTGAAAA CCAGAAGATT GATGGTGTGT CAATCTAACA
   131941 TAGGAGGTGT TTACTATGTT TAAGTTCTTA ATACACTTAT TAGGTGGTTA TACTTCATCT
   132001 GAATATAATC AGCTTTCATT AGAGATAGAT TCTCTTAATA ATATCTTAGC TGCTAAGAAT
   132061 AATGAAATAG ATCATCTTAA AAAAGAAAGT ACTGATTTAT CAGAAAAAAT AAGTAAATTA
   132121 CAATCACAAG TGGATTCTTT ATCTAAGATA AAGGATTCAT TTATTATCCA TGTAGATGGT
   132181 GGAAAGGTTT GGATAGAAAA TGAGTAAGAT AGCTAAATCT CTTCATTATC AGAAAACAAA
   132241 TGGTACTTCA GGTACTTGTG CTTTATATAC TTCTAAAGAT GACTGTGCAG GATATTCTAC
   132301 TATTAATTTA GAAGTAGATG GTGCTAATGT ATATGCTGGT TTAGGCACTT CTCTTACAGC
   132361 TAATAATGCT TCTGGTATTA GAATCCAGAA GAATGGTTCT ACTACTAAGT ATGCAATATT
   132421 AAAATGGACT CAAGCTGCTA TGAATATTAC TCAAGTAGCT AATCAAACTA TTAGAGTCAC
   132481 TAATGCTTCT GGTACTGCTG TATCTACAGG TACTTTATTA TCAATGAATA CAGCTTTAAC
   132541 TATTACTTGT ACTCCAGCTA CAGGATATAA AGCATCTTCT CCAACTATTA ATGGTACTAC
   132601 TGTAACTAGT CCATATAAAA TTACTCAAGC TAATATTGAA GCTGGTAACT TTACATTATC
   132661 TTGTACAGCT GCTGCTAAAC AGACTTTTAT ATTTTATATT AATCAATCAG CTCATCAGAC
   132721 TATTACTGTA ACATGTAATG GTGTAGCACA TACTTCTACA TTTACCGCTA CATATGGCGA
   132781 TAAATGGACT GCTACTATAA CTCCAGAAAC TGGGTATAAT GCTGGTAAAT TATCTGCTAC
   132841 TAGTGGTACT ATTACTGGTT CTGTAACTGT ATCTGCTACA GCTGCTGCTA TTAAGACATT
   132901 TACTCTGTCA TTTGGAGCAA CTACTAACCA GACTTATGTA GCTACTGTAG GTGGAGTTGC
   132961 TAAAGCAGCT ACTGCTAGTG CTACATCTTA TACTGTAAAT TATGGTACTA AGTACTCTGT
   133021 AGCTTATACA GCTAATAGTG CTACAGCTGC TTATACATAC ACAGCTTCTA GTGCAGTAAG
   133081 TGGTACAGTA ACAAATACTA CATCTATCCC AGCTAAAACT GCTAGTGCTT CATTAAGATA
   133141 CTATACATTA ACTGTTCCAT CTACTGCAAA TCAGTCTTAT ACTCTTAGAT TAGCAACAAA
   133201 TAGTTCATAT GGTGGTACAT TACCGTCTTA TACTACAACA GCTACTAAGA GTTCACAAAC
   133261 TTTAAGTGTT CCTTACGGAA CTACTTATAG TATTAGCTAT ACTGCTGATA GTGGATATAA
   133321 CCCAGGTTCT GCAAAGTCTG GTACTGTAAA TGATAATACT ACGGTATCTC ATAATGCAGC
   133381 AACAGTAGCT ACAGCAACTG TAACTATTGT TCAGTCTGCT AACCAGACTA TTCACGTTTA
   133441 TACTCCACAG AAGTCTGGTG GTACAGACCA TACATCTACA TTTACCTGCC CAATAGGAAC
   133501 TACCTACGAA GCAGAAGTTG TAGCTGCTAG TGGATACTTA CCAGGTGATT TAAGCGTTAA
   133561 ATAATAATAG AAGATAATAG GAGGGATATT ATTATGGCAA CAACGATTAA GGGAGTAGTG
   133621 GGGGGGGGAC TAACAATTAG TGCTTCCCCT GCTACTATAA ATATACCTAC AGGAAAAATA
   133681 ATATTAAAAG ATTCTATGGT TAATAGAAAT TACTCATTAA CTATTCCATC TGGCGTAAAA
   133741 GTTTTAGAAG TTTATTTATC TATTAATTCT TTAGCTGAAG GTGTTGAAGG TGTTATATAC
   133801 ATAGCAAATA ATAAAAGTGA TAAAACATGG GCTGAGGTAC AAGGTTGGTG GGAAGATAGC
   133861 TTCCCTGATG ATATAACTAA CTATGTTGGA GTTACTCCTG GTAAGACATA TTCATTAAAT
   133921 ATTCAAATAG ACATAGATGG TGACTCTTCT GGATATATCG CATATTCTCC TGAAATAAAT
   133981 AAGAAAACTC CTGATGTTTA CGATTATTAA AAGAAAGAAG GTAGTTGTAT ATGGCTGCAA
   134041 CAATGAAAGG TATAATTGGG GGGGGGGACG ACGTTTAGTG CTAGTCCCGC TACCAAAAAC
   134101 AGCTTTACTA TGACAGCAGG CTATTATAGT GATCATTATT ACGACGGTAA TGATCATGAA
   134161 ATATGGGTTG ACAAATATGG ACTCGATACA TCATTATTAA ATAGCGGTGG CAAGATCGGG
   134221 AGTATAACAC CACAAAATAT TGGAGCATTT AAAATTAATG ATATAATTAT TGAGGAGAAC
   134281 ACTTCTAGTT TTGTGGATGG CTCAGAAGAA GAAACCGATA ATTTTTTAGT TATAAGAACA
   134341 AATTATAAAT GCCTTATTTC TTTTAAAGGA AGAACTTACA GAGTAGATAC CTTCCAAAAC
   134401 AATTATTATT TTTACGCATC TGAGGATTAC GATTTTCGTT TTACTGATGG TGAGAAAGTA
   134461 GAAATTACAT ACGAATTATT ATAAAGGAGT TAGAATCATG GCACAAACTT TAAAAGGAAC
   134521 TATATGGGGG GGGGGTAACC TTTAGTGCCT CTCCAGCAAC TCAGAAAGAA AAAGATTTTA
   134581 TTGTAACGGC AGAGTATTAT GATACAGATT ACCAGTACGG TGAGGTCTTT GAAACCGATT
   134641 GGTCTTGTGG TTTCGGGACT GTGTATGATG ATGTTATTAA AATCGGGAGT ATAACGCCAC
   134701 AGGAAATTGA TGGATTCAAA ATCTTAAATC TGCAAGACCA AGGTTGGAGT ACTACTGACC
   134761 TTGAGGATAA CCCAGTTGAA GACGTATCCT GGATTCTCTT AGAAGCAACC CACAAATGCA
   134821 TCCTACACAT AAACGGAAAA GATTACAATG TGACTGAGTA CAAAGATGGT ATATACCATA
   134881 GTAAAATCAA AAATGACCAA CTTGGTATTG AAGATAAGGA ACAGATAAAA GTTACATATA
   134941 CACTCTTATA ATTTTAATAG AATAGGAGAG ATCAATTATG GATGATTCAA CTTTAAAACC
   135001 TCAAGCATAC CCATCTAAGG ATAAAACCAT ATATGATGAT AATGTAGCTG ATCTTGCTTC
   135061 TATAATTCTA TTTTATCTTC GTGATAGCTC TGAAGCAACT GATACAGAAC CTTTTAACAA
   135121 CGATTCTAAT GTAACTTCTA CAGATTTATC TATCTTTGAT TCTTCTGAAG TAAGTAATAC
   135181 AGATTCTATA TTTAGTGACA GTTCTGATAT AAGTTCTACA GATTTATCTA TCTTTGATAG
   135241 TTCTGATGTA AGCAGTATGG ATTCTTCTGT GTTCATTGAT TGTTCTATAT AATGTAATTA
   135301 GTATGCGATA ATGTTCAAGA TTAAAATCCC ACCATCATGA TTTGATGGTG GGATATTCTA
   135361 TTCTCGATAT ACTGTAGTAT CTTAATCATA ATCTATAAGA TTTGATAATT TTGTATACAT
   135421 GATGATAAAT GATAAAGTAT TAAATGGTAT AAGAGTAAAG GAGAAGTATT ATGAATTCAA
   135481 CTATAAAAAC ACAAACTTAT ATAGCCAAAG GTAAAGCCCC ATGGTTTAAT AATAACTGGT
   135541 TAGATATTGA TAGAGTTATT AGTATGAATA AATTAGACTC AGGGACTACA GTTGTATGTG
   135601 ATGGTAATGT AACTGATATG GCTGAGATGT TCCGTAATTT TAATGAACTC ACCTCAATAG
   135661 ACTTATCTAA TTTTGATACT TCTAATGTAG TTTTTATGGA CGGTATGTTC TATTACTGCT
   135721 CCAAACTTAC TGCATTAGAC TTATCTAATT TTGATACTTC TAAAGTAAAA GGTATGAGCT
   135781 GTATGTTCTT TAATTGTAGT GATCTTTATA AATTAGATTT ATCTAATTTT AATACTTCTA
   135841 ATGTGACTGA TATGAGAAGT ATGTTTGATT GTTGCTATAG TCTTACTACA TTAGATTTAT
   135901 CTAACTTTGA TACTTCTAAA GTAAATGATA TGACATGTAT GTTTTTTAAT TGCTTTAATC
   135961 TTACCACTAT CAAAGGTGTT ATAGATATGG AGTCTTGTAA AGATACAGAT TACTACAATA
   136021 TGTTCTTTCA ATGCTATAAA CTTAAAGATG TCAAGATTAA AAACCCACCT AATAATTTTG
   136081 AACGTAATAG CGGTTTATCT TCTTCTCAAT ATACAATAGT ATTTTAAAAG TATACTTAGT
   136141 TATATATTAT TATAATAGAG AGTGAATAAA CTCTAGTTAT TTTGTCATAA GGAGGACAAA
   136201 TAATCATGGA AAGAGACATT GACGCCATCT CTATTATTCT TAGTAAAGAG GCATCCATGA
   136261 AGGTTGATAC CTTCATGGAT GAAACCAGAA CACTGTTCGA GCAGCTCGAA CTTACCGAGA
   136321 ACAGTGATGC AAAAAGGTTT GTGCATGATA TGCATATCCT TGCAATCATG TTTTATTGGC
   136381 TCGTCGATAA AGGCGAGTAC AAACGGGGAG CGTATATTGC TTCCCAATTT GAGGTGGAGA
   136441 CACATGCCTT CACCGCTAAG ATGAGGGTAA AGGGACTCAT CTCAAATGAT GCGGCTGATA
   136501 CTATGGACAA TAATATCAGC CGGTCAGTGG CTAAAAAGAA GGATGAGCTT TGGGATAAAG
   136561 CTCATCCTAA AGCCTGATTC ATTAAAAAAT AAAAGGTCGA AAGACCTTTT ATTTTTTTTT
   136621 TCATATTATG AATAATCTCT AAAATATTTT ATAAAAATAT TTTTAGTAAA GGAGAAGTAT
   136681 TATGCCTAAG CCTCAGGTAT TTGTAGTTGA AGGTTCTAAA CCATGGTTTA GTGATAGATG
   136741 GGAAGATAAA TACCATGTAG TTAATATAGA CGAATCTGTA TCAGGTCAAG CTACAGTTAC
   136801 TTGTGAAGGG GTAACTACTA TGTGTAATAT GTTTGATAGA TGTATTAATC TTACTTCAAT
   136861 ACACCTATCT ACCTTTGATA CATCTGATAT AACAGATATG GCTGATATGT TTAATAGCTG
   136921 CTTGAATCTC ACTTCTATAG ACTTATCTAA CTTTGATACC TCTAATGTAA AATGTATGAA
   136981 TCATATGTTT TGTAACTGCC CTTATATCAC TTCATTAGAT ATATCCAGTT TCGATACATC
   137041 TAATGTAGAA GATATGAGAG ATATGTTTGC TCATTGCATT AGACTTACTA CTATTAAAGG
   137101 TGTTATAGAT ATGGAATATT GCAAATATCG CACCCATATG TTCTATAAGT GTCCTAAACT
   137161 TACCGGTATT ACAATTAAAA ATCCACCATT GTTTGCTCAA TGGTAATTTA TACTATAGTA
   137221 TCATAGAAAA ATACAAAAAA AAATAAAAGG TACTCATATG AGTACCTTTT ATTCTTACCC
   137281 TTTCTTGTTA CTTTTCTTCT TTACCAATAG GATGGTTCTC AATACTGGTA GCTTTGCGAA
   137341 TATCTTCGAT CATTTTAGCT TTCTTTTTAG TATCTTCGAT AAACATCATA ATGGTATCAT
   137401 CGATTGGTGA GAAAGTTTTA TCTTTATACC AGATAACTTT AGCACTGATA TAATTAATCG
   137461 GTTTACCATC GACAAGGAAT GAGATGAGTC TTGTAGAGTT ATTAACATCA TGCTTATCAA
   137521 ACTCATGAGA AATCATGACT GGAATCTCCT GAAGGAACAA TGGAGATTCA TCATCAAGAA
   137581 TGATGATAGA ATACAACCCT TCAGCGGCTA TGGTATCATA AAGTCTACAT ACATCATCAT
   137641 CTTTCAAGAA TGCATCTTTA GTGAATGGAT CAGTATAGTA AGATCCATCA ATTTTATCTA
   137701 CATTGGATCT TACCGCAATT TTAAGCAGCT TCAGTGCAGA ACTAACCTGT TTAGCTTTCC
   137761 TTGCCAGATC ATTTATATAT TCATCCTGTG CATTAAGATG ATTATCAATT TCGTCCATGC
   137821 TAATTTTGAA ATTTTCAATA ACGCTTCTAA GAGATGTCGC CATGGTATAT TTCCTCCTTT
   137881 AAGAAATATA AATAAAAATG TATTGAAGCT AGTTATCTAG CTTCAATATA ATACTATATA
   137941 ATTATTATAT AATTTGATCG TGTTTTGCAT CATATGCTAA AGAAATTACA GGTGTACCAT
   138001 CAAATGCGTT ATCTATTTTG TAATTCATCC ACGCTTCAAA AATAATGTAT CGTGCTGTTT
   138061 CTTCCCAATC TTTTTTACTA AGTTGACTTT TAATTACTTT TTTATCACCC AGTAAATCAG
   138121 TTATAAAATA GATACAATGG TCTTTATCAC ATACTCCAAT GATATGTGCT TCGCCATATT
   138181 TATCTTTTAA AGCAAATCCT GAAATCGCAC AATTATATTT TTCGTCATTT AAAGTATAAT
   138241 TTACAACTGG AACTTTGTTT TTCTCTGCTT TTTCAGCAGT TTCATCAAGT AATTTAAGCA
   138301 ACTTTTCTTT TTTATCATCA CACTGTTTAC AAATAATCAT TTTATCCTCC TTAATCATAA
   138361 CTGAATGATT CCACTATATG CACTATTAGT ATCTAACTTT GTGATACCAA TACTTTCTAA
   138421 TGGAAATGCT CCTATGTTTT CTTTAATAAT AGAATCATAA TCAATAAACT CAATTAACCA
   138481 TTTTGGCGTA GGAATAGTAT ATGGAATAGC TACACTAGTT ATTTCTCTAG CATTATTAGG
   138541 TGTAGTAGCT TTAAAGAAGT TAAATAAATA TTCTTGATCT CTGACTTTAA AGACTATGCT
   138601 ATTATTATCA TAAAATGCTT TAATTAAGAG ATTATATTTA TCTGGGTATT CATCTTTAAA
   138661 TCTGCTACTT TCTAATATAC TTTTATTAAT CTTAGTCTTT ACCACAAGTA CTGGGCATTG
   138721 CTCATCTAAG TTTATATATG GTTCATTTTT ATCTCTAAGA AGATCATATA TAATACTTCC
   138781 TTTAACTTGC TGAGTAGACA TAGGATTCTT GTAACTTCTA ATACTTTTTA CTTTCATTGG
   138841 TTTAAAGTAT TCTGTACTAC CATTAACAAT AGCTTCTTTA ATCTGCTTTT CCAATACTGC
   138901 TAATTTATTA ATGATTTTAA GCTGATCAAT ATTTTTAGAC TTTAGAATAT CTTCATATAG
   138961 AATCTTACTT AATACTTCTT TAGTAGATTT AGGAATTACA GACTTATCCA TTTCCAACCC
   139021 TTTAATGTCT AATTGTTTAG ATGGGTCATT TGGAATAACA TGACCTTCCT GTACTTCTAC
   139081 TAAGGTAGCA TAATGCTTCT TAGCATCACT AAGCAGCATT TTCATAAACA AGAATTCATT
   139141 TTTCATATTC ATTAAACAGA ATGGATGAGC TTCATTAGTT ACATTATTCA TGATAGAAAT
   139201 TCTATCAAAG TAATCTCTAA GCAATTTACC AATTACATAT GCTAAGATAT TAATAATAGA
   139261 ATGTCTAAGA CTATCTTCTG GAATAACCAT TAATGGATTT CTCATTCTCT TTCTTTTAAT
   139321 AATTTCATCA TTTTTAAAAT CATAAATAAA TTCGCTATCA TCTTTCTTTA AAATATCTCC
   139381 AGCTTCGTTA AGATTTTCTT TTTCCATTAG TTTTACTGCA TCAATATCAA AATGCTTAAT
   139441 TTTCATATCT TCATTTTTGA CTTTATCTGC AATAAAGGTA TACCATGGAT TAAGAGTAAT
   139501 AATACATGAA TCAGTATCAG TAGTTAAGTC TACTTGTCTA ATTAATGTTT CTACTCGTTC
   139561 AATCTTATCA ATAATCTGGT ATCTATAATA AACGTATTCT TTTACTATAT CTACCAATAC
   139621 ATCTAATTTA TCTTGAATAT TAGAAGGTGG ATTATTAGGA TCAATAAATG GACTATCTAA
   139681 TTCTTTTAGA ATGTCTGTTA CTATTTCTAA CGGTACTTCA TTATCAAAGA AGCTATATAG
   139741 ATTATTTTTA TAATATAATC TATTTAAATC TTCTTGATCT AATCTTTGTA CCATTCTCCA
   139801 AATGATTTCC ATATCTTCAT CATTGGGTAA CCATCTATAT CCACAACTAA GCATAAGCTT
   139861 TGCAAATACA GATTCTTTAG ATACACTATT ATCTAAGATA TCATTATCAC TAAACTTTCT
   139921 ATTTGGTTTC TCCTGTAGTA CATGGTCAAT AAAAGCAATG ATTTGATTTA AAGAACCAAA
   139981 TTTGATATTA TTGGCTAAGA ATGATTCAAA TAGCATAATG GATGCTGTAA TACTACTTCT
   140041 ACCTTGTCTG GTAATAGATG TAGCTACATA TACATTATAG AACACACTAG ATGCTGCCCC
   140101 CAGACAACCA TAAATTGCAT TTGTATCCAC TTTTGCCACT AGCTGATTCA AATTATATCT
   140161 ATTATATTCT TCAGACCCTT TTGGATATTG AAGCATCTTC TTTTTAAAGT TGTTTCGTCT
   140221 ATCTGCAAAT TCTTGAATCA TTTCATATAA TGGATTAGGT CTTTCTCCAT GTTGTGTAAA
   140281 TAAACATCCG TAAGATGTTA ATATTGGTTT ACGCTCTTGA ATATATTCAT ACAACTTGAT
   140341 TAAGTTAATA TTAGTTCTTT GATTATGATA GTTATCATCA ATCTCTACTT GATGGTCTTT
   140401 AATTCTTCTA TTAATACTCC AATCAATAGC TCTATCCAGT TCACTATCTC CTAATTCTGG
   140461 CATTAAAATT TTCATATTTC TTTTCATAGA ATCTTTGTAC TTTTTAAATA TCTTTGCATA
   140521 ATTTTCGTTC ATATTTTTCT CCTCTCTTTC CTAAATATAC TTATTTTAAG GTACTTACGA
   140581 AACTTATTTT TAACTTTAAT ATTATAACAT CTAAATAAAC TACATCTATT TGTGGTATAT
   140641 GAATAACTGA TAAAACCAAA TTATTATGGA GGTGAATAAT CGTGTCATAT ATTGATGATA
   140701 CTCAAGAAGC TGGCATTCAA GATGCTACCG CTTTATTTGA ATCCTTTTTT GTCGATTATG
   140761 TCAACCATAT GGACGATGAA GAACGTAAGC AGTACCTTGA ATCTGATGAG GTAAATGCTC
   140821 TCGTAGAAGC CAAAGCTATT GGTCGTAGAA CCATTGTTCG TCTTTCTAAA CAGGATGATT
   140881 ATAATAGACG TATTACTCTT GCAGCTATGC AGAAAGCTAA AGAACAGAAT TCTTCTGACT
   140941 GGAAGAGACT TAAGAAAGCT CATATGCTTA AGAAACTTGC TATTGCTAAC ATCGTTAAGC
   141001 GTTATGGTAA CAATGTTAAG CGTGATGTTG TTAAAGCACA GAAAGCTATT CTTAAAACTA
   141061 ATCCGCGTTA TTATACCAAA ACGACTTTTG GTAACAATTA ATTTTAACTC TTATTTTTAT
   141121 CTCTCTATTT TAAAAAATAT TATTGCTATC GAGTACAAAA CTTTTTGGCG AGAGTCATAT
   141181 GACTCTCGCT CTCTCTTTTT GGTATTCACT TTATTTCTCC TTTCTTTCTC TTAGAGTAAC
   141241 ATAGATAAAT TACAAATAAA AGTATTACTC AAATATATAT TATATAATTG ATAATGAAGT
   141301 TCATGGGAAC TTCATATTAA GGTTTTTTAA CCTTGTTGTT TAAAAGGAGG AGTAAGATGT
   141361 TAAATAACTA TCAAAACTAT TATATGTTTG CAGACTTAGT TAGAACTGGG AAATTCTATT
   141421 TAAGAACTAG TGATATTACT AGTTCTAATT GGCAAGAATA TTATGATGGC ATTTTAAATA
   141481 TTCTTAAAGA TAATATTGAA ACCGAAGAGA TTAAACGATT TATTATTACC GTAGATTTTG
   141541 GTAATAATGA TGTAGTTGAT TTAACCATCT TCGATTTGTA TTTTAATATT ATTATGTGGT
   141601 ATTTGGTTGT TAAGAGTGGT ATTACCTTGG ATGGAAGAGC ACTATTCTGT CCTAAAGTAA
   141661 TTAATAGAAA ATGCATTAAA AAATATTTCG ATAGATATAT TCCTATTATT GTAGAGAGGT
   141721 TTAGTCATAT CTATAAACAG GATGTGAAAA GAATTACTAT TTCTCTTAAT AATATTATCG
   141781 ATGATACCTT ATCTAAGTTT TCTGATGTAG ATTCTTTTTC ATTCTTCTTG GCTAATACTA
   141841 TTAATCTTAA AGATACTATC GATTTGATGA ATAATATTCC AGAATTCAAT AATCTTGTTC
   141901 ATACATCGCT TATTGATAAA AGTATTGAAG ATGTAAAAGA TATTGGTATG GATAAAGCGG
   141961 ACAGAAGCAT TGAAATTATC AAGAATTCTA AATCTGTTTT AGGATATGAT CATTGTTTAA
   142021 AGAATTCTTT TGAAACTGGA GAAGGTGTTA GCCCTAGACA GTATAAAGAA TTTGCAATTC
   142081 ATATTGGTTC TAAACCAGAT GGTACTGGTG GTGTACATCC TCATATCATT GATAGATCTT
   142141 ATCTTATGGG TGGTTTACAG CATGTAGCAG ACCAGTTTGT AGACTCTGCA TCTTCTAGAG
   142201 TTGCACAGAT TATTGTTAAG CACAATACAT CATCTTCTGG TAACTTTGCT CGTATCATGG
   142261 GTATTAATAA TATTGATACT GTATTAAACA CTGATTTGGA TTATAAGTGT AATACTCATA
   142321 ATCCTATTGT GATTACTATC GATAATAGTA AAATCCTTAG TATGCTTACA GGAAGATATT
   142381 ATAGAACCAA TCCAGATGGA ATTGATTATT TAATTCATCC TACTGATACA TTTCTTATTG
   142441 GTAAAACAAT TTATCTTTTC TCTCCAATGA CTTGTGCATC TGCTGCACAT GGTCATGGTA
   142501 TTTGTAAGAG ATGTTATGGA GAACTTGCTT ATATTAATTC TAATCTTAAA GTCGGTAAGT
   142561 TTGCGGTAGA ACAGTTGACT TCACAGACTA CACAGAAACA GTTGTCAGCT AAACATCTTC
   142621 TTGAAACCGT AATTGAAAAG ATTAATTGGA ATGATAATTT TAATAAATTC TTCTATGTAG
   142681 ATAATGTAAA TATGATCTAT GTCAATGATA ATATTGAAGC TGGTCATATT ATTATCGATC
   142741 CAAATAGTAT TATGGATAAT ACAGAGAATA CAGAATCTGA TTCTGATGAA GAAGATAATA
   142801 TGGAATCATC ATTCTCAGAT TCTTCTCAGT TTACAAATTA TATTACTTCA TTTGTATTTG
   142861 AAGATACAAA TGGTAAGAAA TATGATATTC ATTCTGAGAA TATGACTGAA ATGTTTTTCT
   142921 CTGAAGACTT TATTGATTAT CTTAAAAGAT TATCATTAGC TAGTGATAGA ATGTATCATA
   142981 TTGATATTGA AGATCTTGTT AATACTTTGA ACGATAATGC ATTATTCTAT ATTCAGATTA
   143041 TTAATAACGA TATCGATAAG AACTTAAAAG ATATTGAAAG TCTTATTAAT AAGAAAGATG
   143101 AATTGATTGG TTTAGATAAA GATTCTTTAT TAAAGAAATT TATTAATCTG ATTATTAAAG
   143161 GTAAGATTAC TATTCAATCT GTTCATCTAG AATGTATGCT TATGAATCAG ATTAGAAGTG
   143221 TACATTCTAA ATTGAAATTA CCAGAATGGG AGCATGATAA TGAAGAATAT CAGATTCTCT
   143281 CATTAGATCA GTCGCTTACT AATAATCCAT CAGTTATTAT TAGTCTCTTG TATAAGAATC
   143341 TTAAATCTAC ATTAACCAAT CCAATTACTT ATGCTAAGGA TGAATCATCT AGAATGGATA
   143401 TGTTCTTTAT GGTACAACCA CAAGAATTTT TAAGTAATGA AGTAAAAGCA CCTAAGAAAC
   143461 CAGAATTCAT TACACCGATT TTTAAGTCTT AATAGAGGAT AAAAAATTAT GCTATATATT
   143521 GTACTTGAAG GTTTGATTGT ATTTGTGGTT ACTTATCTTT TCTTTAAAGT GACTATTTAT
   143581 ACCCCAGTAA ATCCAAAGCA TAAAAACGAT TCTGTATTTT ATGCTTTGTT TATGCTGGGA
   143641 GCTAAATGGT ATATTGCGTT ATGTGCTGCA CTAGTGATCC TTAATAGTTG TAAAGGTGTT
   143701 CTTTATACTA TAGGATTCAT TAATTCCCCA GCAGATGATT ATTTCGTAAT TTGGTTAAAC
   143761 AGTATTCTTA AATAGTGAAA GGAGAAGTTA TGTTTTTATC ACATAATGTA TCTATAGAGG
   143821 TTTATAATAC TTGTATACAA CTTATTGGCT ATGAAGTAAA TGATTGCCCT GAAGTACAAG
   143881 AAATGTTTAG TGTATTTGAT AAAACTTTAA ATCAGTATAC TAATAAAGCT ATGTGGTATG
   143941 ATGCTAAGAA TAAGATTCTT ACTTTGCCTA GATCAATGGA TATTGCTTGG TTAGCGGATA
   144001 AACTTAATAC TGTTCCTAAC TTTCATACAT CATGGGATCC ATATGATGAT GGATTACAGA
   144061 TTAATCTTAA ATATCAACCA AGAAATGAAA CACAGCTTAA AGCTATTAAG TTTATTTTAG
   144121 GTAAAGATGA ATATGCTGAT ACTGCTAGAT TCACTCAGTT AGGAGTTAAT CTTAATACTG
   144181 GTGCAGGTAA AACCTTTGTA ACTATATTTT CATCTGCATA CTTTGGTATG AGAAGTATTA
   144241 TGATTACTTC TTCTACTGGG TGGATTGAAC AGTGGAAAGA TAGAATTTTA GAATATACTG
   144301 ATACCAAACC ATCTGAAATT TATATTATTA CTGGTAGAAC TAGTATTGCT ATGATTTTAA
   144361 ATGGTATGGT AGATATTTCT AAGATTAAAT ACTTTTTAGC ATCTCATCAA ACTATTCATG
   144421 CATATGCTAC TGAAAATGGT AAATCTGAAG ACTGGACTAA GATTACAGAA TTATTTAAGA
   144481 AACTTAGAGT TGGTTTAAAG ATTTATGATG AAGCTCATTT ATTGTTTGAT GATATTTGGA
   144541 AGACTGATTT CTATACTAAT ACTAGAAAGA CTTTATATCT AACTGCTACT CCTGCTAGAT
   144601 CTGATAGAGG AGAAGATGCT GTATATCAAG AAACTTTTAG ATGTATGCCT AAGATAGATT
   144661 TATTTAATGA AGAAACAGAT CCTCATACAA GATATGTATC TGTATTATTT AACTCTCATC
   144721 CTACACCAGG TCAACAGAGA TGGTGTACTA ATAGATATGG ATTCGATAGA AACAAATATT
   144781 GTAGTTTTAT TACTACTAAA CAAGGTAAAG ACTACTTGTT TAAAATCATT ACTATCTTAA
   144841 TGGAAATCAT TATTAGTACC AATAGTAAGA CTTTAATATA TATTGGTACT AATGCTGCTA
   144901 TTAAAATAGT CTATGATTAT ATTGTAGCTA ATTATCCATA TATGAGTAAT AATATTGGTA
   144961 TTTATACTTC TATCGAGAAG AATAAGTTTA TCAAAGAACA GCAATTAGAT AAGATGATTA
   145021 TTTTATCTAC TACTAAGTCT TGCGGTGCAG CTATTGATAT TAAAGGTCTT AAAATGACTG
   145081 TAGTATTAGC TGAACCATTT AAATCTAAAG TATTAGCTAG ACAATCGTTA GGTAGAACTA
   145141 GAGATAGTGA CACTACTTAT ATGGAATTTG TAGATATTGG ATTTGATGCA TGTAAAGGAT
   145201 GCTATGAATC CAAAAAATCT ATATTTGAAA AATATGCTAC TTCTGTAGAA GAAACATATT
   145261 TTAGTAAGTT TGTATGGGAT GATGATAATG GAAAGTATAT CATCGATGAT TCTATACTAG
   145321 AAGAAAACTA TCAGGCAGCA TTACAAACTA AAAATGAAAG AGAGAGTAGA ATGAGATGAA
   145381 GTATAAGAAT ACACTGTTTG TTGAACTTAT TAAAATTACT GAAAGAGGTA AAGATAAAAT
   145441 TTTACCTAAA GAAATGATAA ATTCTTTAGT ATCATTATAT CCTAAAAGTA GAAAATGGTT
   145501 ATTTGAGAAA GTAATTCCTG AAGTTAATTC AAGAAAAAGA AAAATTATAT TTTTAATGGA
   145561 TGATACAAAA ACTATTAAAA AAGGATGTCT AATCATTAAA GACTATCAAG GTGAAAAAAA
   145621 GATTTGCACT ATTTGGGTAA ATACTAAGTT CAAAGATGAG TATGATGATA TTGTAAGAGC
   145681 TTTAATAGAT AAGGCTATTG CTGAATTAAA GGTAGATATG CCTTTAGTTA CTTTATCTAG
   145741 TAAATGCAAA TACTTTGAAA TCTACGATAA AATATTTAAA GAATATGGAT TCTTAGTTTT
   145801 AGATGTGAAG GATGATTACT ATATTAAGGG TATTAAAGAG TATTGCTATA ATGGTGTTTT
   145861 AGAATAATAA TGCTGCTCTA TACCTATCTG TATAGGTAGG TATAGATATC AAAGTTTTAA
   145921 TAACACTACA GTAATCAGTT ATTCAAAAGT TTTATTTTGT GTGTTTTTAT TGGAAGGAAG
   145981 CTTTATGATG AAGAAATTGT ATTTGATTAT TTTATTTACG ATTATTAGTT TATTTGGGAA
   146041 TTATAATACT ACTTCAGCTG AATGGATTGA AGTAGAATTA TATGCGTATA CGTTAGATTC
   146101 TTCACCAAGT GGGCTTACTG CTACAGGAGA GGTTCCTTAT GTAGGAGGAG TTGCAGCAAA
   146161 CTTCTTACCA TTAGGAACTA GAGTTATGAT TAATGATAAT TGGTATGTAG TAAATGATAT
   146221 CTGTGGTACA GATGGTGCTA TTGATATCTA TATGAATAGT CTTGCTGAAT GTTATGAATT
   146281 TGGTGTTCAG CGAGCTATGG TTTATGTAGA TAGATAATAA GTTATAATAA ATATTACACT
   146341 ACTCCATATG GAGTAGTGTA ATATTTTATT TTTTGGATTA TATATTATAA CTATGATAAT
   146401 GCATATAGTT TTTCATTTTC CTAAAGGAGG AAATCATTAT GGAACTCGCT ACAGAAATCA
   146461 AATTTGTAAA TTGTACACCA CATGTAGTCG ATATCGTTAG AGAAGATGGA AGCATCCTCT
   146521 CTATCGAGCC TTCTGGGATT GTTCCCAGAT GCACCCAGTT GGAAGATAAG TTAGTTTCTA
   146581 TTTATGGCTT TACTATCACC AGACAAACAT TTGGGAAAGT AATTGGTCTT CCTGAAGCAA
   146641 AGATTGGTGT ATACCTGATT GTCAGCCGAC TGGTAGCATC GGCTGCAAAA GATCGCACCG
   146701 ATCTTCTGGT TCCTGGCCCG ATGGTTCGTG GTGAGGACGG CAGACCATGT GGCTGCCGTG
   146761 GACTGTCGAT CATTGACTGA CAGTTCTAAA GAGAGGTTTA GACCTCTCTT TTTTGCTATA
   146821 ATTTACTATG CTATTCAAAG GAGGAAAATA CTATGAAAGA AACACTACCG AAAGCAACGC
   146881 CAAATAATTT GAGCAGTGCA GATAAAACGA TTACCTTGCT CAAACTAGTA ATTAATAAAG
   146941 AGAATACTAG AATTCTCTTT ATTAATTTTG GTATGTGCGA AGTATTCTTT AGTATCGATA
   147001 GTAAGGGATA ATGGATTTCA GTTAATCTGT TTTATAATAT TATCGAATTC AACGCTATTA
   147061 ATGATGGTGA ATTCCTCTGT AAGAGAGATC ATGTATCTAG TGCTAAAGCA CATGAGGCAT
   147121 TCAATATTAT TAAGGATGTT TGTCCTAAAA AAGTATTAGC AGAAGTGTTC GGGTATTTTT
   147181 ATGCAGACAA CAATAATTGA TTGCCGTCTA TAAAGAGAGG GTATACCTCT CTTTTTTTTT
   147241 GTTATAATTT ACTATGTTAC CAGAAGGGAA TGTCTGTAAT AATTTCTATT CTTGCTTATA
   147301 TATTATTATA ATGAATCATA GTATAAGCTT GAATAATTCT TTCAAGCTAT TTATTCAAAG
   147361 GAGGAAAATA CTATGGAAAA AGAAAACAAT TTTTGTCTTA GACCCACAGC AGAAATGCTG
   147421 ACAGACGAAG GATTAGTTAT TGCAGTGCTG AAGCAGTTAC TGCAAGACGA GATGGTCGCA
   147481 CTTATGTACG ACCCCTCTGC AAGACAGTTT GCTGTCGTAT GCGACGGCAA GTATCGCGTG
[truncated: 151,046 more chars]
