# Supplementary material for: Clades of huge phages from across Earth’s ecosystems
Source: Nature. 2020 Feb 12;578(7795):425–31. doi: 10.1038/s41586-020-2007-4 (PMC7162821; doi:10.1038/s41586-020-2007-4)
Supplement: Supplementary file 6 — Genbank files for all genome. [file 41586_2020_2007_MOESM6_ESM.zip › genbank_genomes_SD-4/ZODLETONE_PHAGE_CIR_29_75.gbk]

LOCUS       k141_307134_prodigal-single     214364 bp    DNA     linear   BCT NOV-13-2019
DEFINITION  k141_307134_prodigal-single, contig.
ACCESSION   k141_307134_prodigal-single
VERSION     k141_307134_prodigal-single.1  GI:
KEYWORDS    .
SOURCE      ZODLETONE_PHAGE_CIR_29_75
  ORGANISM  ZODLETONE_PHAGE_CIR_29_75
            .
COMMENT     Data sourced from ggkbase. For additional details see
            http://ggkbase.berkeley.edu/organisms/405149
FEATURES             Location/Qualifiers
     source          1..214364
                     /organism="ZODLETONE_PHAGE_CIR_29_75"
                     /mol_type="genomic DNA"
     gene            <1..1254
                     /locus_tag="k141_307134_prodigal-single_1"
     CDS             <1..1254
                     /product="hypothetical protein"
                     /codon_start=3
                     /transl_table=11
                     /translation="NGTRHPLDLIEISNLNILQDLFTPHLYGEATITDRDFWETVFPT
                     LGDKLEVIIEKPIMPKSIDEVLQKQESEFLTYTFDVYKSVQHPIDMIEKPYRSVCVYF
                     TAGNMLNAYTTNLSRKFLQKSFKQIATQLLNTVNVPFNFNDSFNSKKIDYITPQWTPI
                     KTLTDLSDYVVSDDDRAGILFYQDLDGILQFVTIPSLFEGKMGIYDNTKTYIPFLKKT
                     VTENHSFNSTNMNFNKIETLQFTKVPNYFKMANKGFFNSNFKFFNMESNKIDNYDKSI
                     KDTKNLGTKLSDFLNVNPDIIGKYNTNTTFFSPTNSYNDYFKGNMNTKLNRMLFDMYE
                     INLNVAGYIDRKIGQLITVEVPAQLAPNRENEEWSTPDTVYTGTYLIRTIAHKFTSNK
                     YIQEIVAVTDGINNNEKHKNIISWT*"
     gene            1254..1568
                     /locus_tag="k141_307134_prodigal-single_2"
     CDS             1254..1568
                     /product="hypothetical protein"
                     /codon_start=1
                     /transl_table=11
                     /translation="MRKEGEFTDVSISGIFIGKVLNNQDPLARERLLVRVIGVHDIDD
                     NFSDKEFGIWVEHCAPSLYRTGDIPDVDDEVYMMFMNNNADKLNPNTGIWLGCVLKNN
                     IG*"
     gene            1574..2689
                     /locus_tag="k141_307134_prodigal-single_3"
     CDS             1574..2689
                     /product="hypothetical protein"
                     /codon_start=1
                     /transl_table=11
                     /translation="MGTNIGQGYGYEYPEPTQSFWSRLGEKSKGWLYGFSENVVRNTL
                     LSSGLPYNASLVGYATHYLVDSVYHSLGIPETGMVGVYHPQADKANMLTFMSPMVSKE
                     IFVKSFHNEFVNNNKFYVEFIREENKTSVGLTPDDLAIISHEKVKNIKELTMINGGKN
                     ENTGRSNPVIIDDNKKQQILLNYMVDSVQFPNYTSKKTTISRLGQDFTFVNNSQYEPN
                     LTINFTYDMRGNLDRFLHYMSQYSKYYNNTRQNKFKIKITSYKPMHHSHHIEGDAFSK
                     HGPVVYYNEFKINTKTFNNVQLDSMQNYSLDNKQQDFLNRAITFTFQGLQEEFYDNSG
                     LSYTASGTVDDKFISSLAYDMYVNFYRWASTTYIKNN*"
     gene            2743..3402
                     /locus_tag="k141_307134_prodigal-single_4"
     CDS             2743..3402
                     /product="hypothetical protein"
                     /codon_start=1
                     /transl_table=11
                     /translation="MKMKDILKIKDKYPESLLESDKKEEEATTPPTDDVPNIPGKTVV
                     KKEKRYSDDVEDYDHDQNFHRRDSNADYPRSIKSADEIFNQTGIVDMKRSEEFFNVFP
                     KIEAKDQGAVKEMYNWSKQENKTFIIEQKQNEFLLVNHDKTGKVYENKIVFNPLKNQY
                     IIECNDPTSVSIIQHTPKGERYKHSLRSKELQYVLEFQQMTGTNCYVKNTFNSDLAFK
                     I*"
     gene            3434..5215
                     /locus_tag="k141_307134_prodigal-single_5"
     CDS             3434..5215
                     /product="hypothetical protein"
                     /codon_start=1
                     /transl_table=11
                     /translation="MAKHLNEIYEEYIIEKSNINDIVSYKLNNEEDTKKHIDYYSISS
                     KVADFIKNSKPSVKDWELQVTDIKELKKIYMPWWNWNKHIMVETTPFYGNQNLLRIKT
                     KSIATYEDYKDKDYDDVVIPYNVLEDAELYPEKQANHYMKIITDILKKVEENYNKSTT
                     IEEGWDDIDSAKLNAEEDEINISIYISDFIDVVRRKTSNGEMPMVHGWSWHRGISGIW
                     LYHETYDDIHILIKLYEKNNKMFIKSTIKATNIEKTEELLDEEFDTSKNIDIDLAYLL
                     EVAEQLVTEAESKRNQGWAPLAPSPLKILDDLLENFHVGYNVESYKNEPWHVVSQNKK
                     ITEDGKIIYNITWMSSAQPQDIYIEQSFVYTNNDNIRFYCYAFALDDELLVWEHERYN
                     ATYNSNVFSSFKTSDNFNDVYISSTKYIMNLIEVDYDKWYATKKNITEGWKDIDSAKL
                     NAEEDRGTILDDIENVENFTQGLIDYIDLNFANIENVIFDKEKSRILTKQYSNINLFF
                     KLTDLNNTYYDILLYSNKEYKNISFEPIYHIYPYDGASTNIDPLQLLGWSRSIPSKVI
                     TQDNEHFYEFIKNIAIHYFVDRVNGEK*"
     gene            5215..6036
                     /locus_tag="k141_307134_prodigal-single_6"
     CDS             5215..6036
                     /product="hypothetical protein"
                     /codon_start=1
                     /transl_table=11
                     /translation="MIYTKEEIKNLLEQKLTHLSGEMRDYLNTVREKDGVDGLLRLKE
                     WLDNTDMNSDALPVKAKNILGIGDGKEFDKMVGDVISADRPDITRISEGDNLFASKVD
                     VDAFDTNNKPSTIYRGEYFYLTNKDEYNSYLSAAVKKRANKKHDFVIDNDTFMKNFVT
                     INKESIEPFMDEDVDIDNQMMCPNCGGVSYHFGLTEDFTCPYCTESRLDNMVANASNK
                     ETLKQKEIEEDQKNKIRKSFIVPSGTSDVKGLVNPPVDSSVTLGGDGGAPGGPGF*"
     gene            6040..6450
                     /locus_tag="k141_307134_prodigal-single_7"
     CDS             6040..6450
                     /product="hypothetical protein"
                     /codon_start=1
                     /transl_table=11
                     /translation="MDLRQPKIQEILKQYVESKRPCAQIFDIGELLNKEIVTKIGVVM
                     DFTSDYGVTSGMIDVKLLSELNPFDFSPDVWKQLQQPNVLYVCVMDKNTAAYEELDEI
                     LKYYNNYIKTRWYHEIQHHSYKLIKDNIFRINKQ*"
     gene            6447..6866
                     /locus_tag="k141_307134_prodigal-single_8"
     CDS             6447..6866
                     /product="hypothetical protein"
                     /codon_start=1
                     /transl_table=11
                     /translation="MNKLFNQYTELLESWGDIDSEKLNAEEDTINNKNTISELISLLY
                     DIRIADWYVSDIFNDNELLWSNSSYDFDIKTVIRKHAVIDLIFSSCYVITHDATGNYN
                     SFSFGYTNYAVALLAQTFSDGFRKYVGQSINYLKFNK*"
     gene            6870..8363
                     /locus_tag="k141_307134_prodigal-single_9"
     CDS             6870..8363
                     /product="Polynucleotide adenylyltransferase region n=1
                     Tax=Desulfonatronospira thiodismutans ASO3-1
                     RepID=D6SUQ6_9DELT"
                     /codon_start=1
                     /transl_table=11
                     /translation="MNKLLAEQYITLLEDKINDWQQYIDKIPMLKVGVDLLKDIERIG
                     GANSQAYIVGGAIRDIITGEKEPDDIDIATNVSINELEKHFKTFNIGANKNFGIIVIN
                     KGGFSFEVATFRSDGTYTDGRRPDTIEIVSDFSKDAERRDFTINAMGVDKDGNIIDYF
                     DGYGDIKNKVIRTVGDPNKRFGEDYLRMLRAVRFSSRMGFKIDPETMKAIKSNSANIK
                     GQAVERIVNELMKMASQNGSKFADAIITLKETDLLQYILPEVDEMENLEHHPDHHPEG
                     NVMLHSLSALRVADSNDPLVNLSILLHDVGKLTSKQEGDDGYPKYHGHAGEGVQHIEN
                     IAKRLKLDNYTKNCLIFCTENHMKMHDLDEIKPSKIMNLMENPYWDILLQVAEADTKS
                     RMHKHDPAHWKKMLDIIDNIKQRFKNKKATDVIKTVVNGKHIMDILNIPPSKKLGIII
                     KDVTDWVLDNNININNIEMIDDKIREVGASLKENNTLTLKEQYDKLN*"
                     /db_xref="UniRef100_D6SUQ6"
                     /db_xref="A0A0F9HTJ7_9ZZZZ"
                     /db_xref="pdf:CD630DERM_24660"
                     /db_xref="D6SUQ6_9DELT"
     gene            8347..8574
                     /locus_tag="k141_307134_prodigal-single_10"
     CDS             8347..8574
                     /product="hypothetical protein"
                     /codon_start=1
                     /transl_table=11
                     /translation="MTNLIKLYEEILTESDNDFKLADIMIEIKKIHKKWLLSGNTTSD
                     YNDMIEEIMSNNPNWNREHVESIVRDYHGLD*"
     gene            8599..9663
                     /locus_tag="k141_307134_prodigal-single_11"
     CDS             8599..9663
                     /product="hypothetical protein"
                     /codon_start=1
                     /transl_table=11
                     /translation="MADSPFPTPGNAWRYNNDMNTDNYAKDFLLMDIIYRDILRLYGD
                     KAYYITVEHFNTDEFFGESRTKVLDRAFEVLLWNPEMVDDNVSHGFVKNGFSFVNEGE
                     LTYYAPLSYFRNQVEHDTVYIEHTRTFEIAETMEHSSFIQDNVVYFYNQDLTSEDLYT
                     DITVGDVVTLAGCGESTNNDDYVVANVAYNEIETWVGEEQIFVWRTEIELTPNLDEED
                     EVIPIIDEELVPEGFTITITKVVDIQPKISDLIWVPKLEQLYQIEYVNDTPPHLMFNR
                     NLSYVFNVSLYDYNTNISVSDNITDQIPQLADLEDLNELILDVTNDIIDNAITDGDVL
                     DETEEQARDTNVKPTSKFER*"
     gene            9666..11387
                     /locus_tag="k141_307134_prodigal-single_12"
     CDS             9666..11387
                     /product="peptidase family protein"
                     /codon_start=1
                     /transl_table=11
                     /translation="MNYIIQESQEERKNKKNKTSTTYKTAREKFIEALSDMDELQLDD
                     VDFWKKFQNEYVPIFKDRAGLTNKDIVLVSTIYGIFSGDEKIDDISNYADGEKEIKKI
                     IDWYEDNYYEIPQEESDMEASGDVAVLMDFLKMPLNRTKEIFEKFGGSDGNYHYIEGS
                     LPPEKRVLLVAHADTVWDGQNNKYEYGNPHIKNGVIQSSNPNSGIGADDRAGIAMLWL
                     LKDSGHSILITNYEEVGRIGAKALVDGNKELHKHIQDTHNFVIQLDRQGATDYKCYYV
                     GSPEFRTFLNTNTYFSEPNRSSFTDICTLCETVCGVNLSIGYYNEHRTTENLVIKEWQ
                     RALDFLRTFLAGDLPRFDLKPEHNITTGGGYRGGYYDDWDDYGYRGNDYDYFNKNRNT
                     KGVNRWGGYNSKDLNAEEDNLPSDYEEIDYEDKQGEVDDLPPTHTPTQIPLKIVKKIQ
                     RFLDRMGVGKEKKQEFEQWLVVAKRLTDKEYDEFSFDNQFSDNDIVDWFAADFWDEVG
                     RNRYYPVDRALWGNNAVFVVFEKLKKNNDKKKYKRNVDTKNNGRMLNTSSASAYVGDP
                     DDYMRLP*"
                     /db_xref="hho:HydHO_0398"
     gene            11387..12040
                     /locus_tag="k141_307134_prodigal-single_13"
     CDS             11387..12040
                     /product="Proximal tail sheath stabilization n=1 Tax
                     =Prochlorococcus phage Syn1 RepID=E3SPJ3_9CAUD"
                     /codon_start=1
                     /transl_table=11
                     /translation="MRSSDRPYSLTRNYILAFCDLFTDLYVIRYSAENEGVEWKYEKV
                     PVIFPFTEKWIAYQRTKWGARADMNDNYLFEISRTLPMMSIGEFKLSRNISKQHNKQE
                     TMTTPVGGFIATPVSYRLETTLGIYTNLLDDNYQLVEQILPYFAPSYNVNVNIPNVSE
                     NESIPVYMDSISETMPVEMDDSTKRLIITELGFHMDINYYPDKTTDADTYTKELIVT*"
                     /db_xref="UniRef100_E3SPJ3"
                     /db_xref="E3SPJ3_9CAUD"
     gene            12044..12595
                     /locus_tag="k141_307134_prodigal-single_14"
     CDS             12044..12595
                     /product="hypothetical protein"
                     /codon_start=1
                     /transl_table=11
                     /translation="MKKQLFEEYNTLKEKWFNKHHYMGKHNDWYIYYNIENNGEYTDH
                     VIRRLQSDERKILNGKDIGEKYGDNFCTPAVLRDKITKFLDELDSTAPTPYNLKNKKE
                     LDIIKNKSNNNSNYEADYFLLLLLKDSDKKIPTHVIYDQNRKEVLISSVYGVGIKNDT
                     ITKDYQLQLKEQYEIINIYQKLF*"
     gene            complement(12626..12820)
                     /locus_tag="k141_307134_prodigal-single_15"
     CDS             complement(12626..12820)
                     /product="hypothetical protein"
                     /codon_start=1
                     /transl_table=11
                     /translation="MTNTKIQRPNIVGKLTPKKINDLRLFLTSDDIIQKLDNKDVRDA
                     YRATVGDLINKLMTDIEDTL*"
     gene            12937..13350
                     /locus_tag="k141_307134_prodigal-single_16"
     CDS             12937..13350
                     /product="hypothetical protein"
                     /codon_start=1
                     /transl_table=11
                     /translation="MDELQKLYENIIKENDDVNELPAHTILPPRIITDKDFENFVINK
                     LIKIQKNLEELYLLDTPLWSFVGSALEEARKYVVRGSYKSKNYPVTESVKFLDNVFVK
                     LMNIKSYLKYLDMEDSKLANIINMAIKESDNPRYK*"
     gene            13347..13838
                     /locus_tag="k141_307134_prodigal-single_17"
     CDS             13347..13838
                     /product="Uncharacterized protein n=4 Tax=Anaerostipes
                     RepID=B0MC55_9FIRM"
                     /codon_start=1
                     /transl_table=11
                     /translation="MNNLIGIYKDIITESQNDIVTINVKYLNYNGETKNGQIEVNKSI
                     ERDTKAVFDELYDIGFPINSVEKADKRPDVELIRNNITSAYNYRFVAGTKTLSKHAEG
                     LAIDLNPKVNPAKPSTMASAYDESIQTGKITQEVINIFKKHGFRWGGEIFKGFYDAHH
                     FEQ*"
                     /db_xref="UniRef100_B0MC55"
                     /db_xref="E5VSI1_9FIRM"
                     /db_xref="bpb:bpr_I0625"
                     /db_xref="B0MC55_9FIRM"
     gene            13854..14048
                     /locus_tag="k141_307134_prodigal-single_18"
     CDS             13854..14048
                     /product="hypothetical protein"
                     /codon_start=1
                     /transl_table=11
                     /translation="MKLEKLYEEMITESDDLLKKRILYELNYDTISFRDQDGDWFEGI
                     EDKDFDDLANRLVVLFNDYK*"
     gene            14053..14583
                     /locus_tag="k141_307134_prodigal-single_19"
     CDS             14053..14583
                     /product="hypothetical protein"
                     /codon_start=1
                     /transl_table=11
                     /translation="MTSLNSLYTIGSDYKDKPFKFVNGFWIATLGIFALAQKFPNSAI
                     IHNYLTKPTPLSDDALLTNGHNYTDPIAAVKALYDNKTMMHTTWLKFAAFFRECNSKG
                     YKTIDDKKFKRLIKEMIFVTIRPHQLIQQAVFGFLDGKKKLEDTIYDLFKFNEQYNIS
                     PTFRRFCLLHKKDLEI*"
     gene            14594..15415
                     /locus_tag="k141_307134_prodigal-single_20"
     CDS             14594..15415
                     /product="hypothetical protein"
                     /codon_start=1
                     /transl_table=11
                     /translation="MKKELLEKYKSILNIKLNEADEIADGIDPTEDVGDFTTDFEDVF
                     DLEDADYVDELVDEIENDTETEDEEENIKKHKSINLNSLYNIDDEKNDYKKTPFKYVN
                     GYWIAVVGILALAKKFPDCPIIHNYLTKPAPITEESLLENGDYFTDPIAAVKTLYDNK
                     IMKYFTWNEFVNFFLELNGNYYREINENTIRNLTEEMIFVDLMPHHMIRETIVQFMKE
                     KISIEDCIEPLYKFNLMFNISSKFQEFCIVHKDELLLSKHPNKEKEEESPKQALR*"
     gene            15443..15802
                     /locus_tag="k141_307134_prodigal-single_21"
     CDS             15443..15802
                     /product="hypothetical protein"
                     /codon_start=1
                     /transl_table=11
                     /translation="MADVIDLSKNFANTGKDIYLLNKDYAIAEEVKNILNTQLKSRIL
                     NLYFGSQVEDYLFAPIDNITIAIIEKIIKESIIGSCVLVHDVKINIDIQDDSLYIKLI
                     LVTAKNQLETETRFYLK*"
     gene            15802..16395
                     /locus_tag="k141_307134_prodigal-single_22"
     CDS             15802..16395
                     /product="hypothetical protein"
                     /codon_start=1
                     /transl_table=11
                     /translation="MDYKKFNIYEPTTTAQYQKMCINHIKYSGGMSIFFISLGREPNE
                     DSYISDIYDIIPTPNYFYNKLKQQNFEKTIDLTNINWHSPMALNPFDVPPNIYKQFTK
                     YDVYYLIFNFKVVENSRNSLSNLLFDRLQSDNELKIHADLANTNVRKLDYNFFAITVD
                     PLHRHRYRKYITPDLVDKTFIVIDSTTTNIVNEIVNE*"
     gene            16388..16906
                     /locus_tag="k141_307134_prodigal-single_23"
     CDS             16388..16906
                     /product="hypothetical protein"
                     /codon_start=1
                     /transl_table=11
                     /translation="MSNNIKYVPITDTRFQQHMNFIESIISNNDFMWFDCIDDSFFEP
                     RGYSAIHASYNYTVISPKGVIDFFNIFKKHEGAKNAKIKILKYSDINPFEMTPNEYKA
                     IKSVDPTWVLYYYVITGLSLTQINTMFNQIKNIIYERYGYDSFYKNVITFDVINEYLA
                     IGYIDPAPILLR*"
     gene            17002..17550
                     /locus_tag="k141_307134_prodigal-single_24"
     CDS             17002..17550
                     /product="hypothetical protein"
                     /codon_start=1
                     /transl_table=11
                     /translation="MRYPKTNTDIYTKNLEIALNEYKDTFVYVKPTKKAKYEDYIVHL
                     ETINHLDIIKNLFRGVHYHIATRYSLNPFIIHPDTMNKLKTINTDFVVYYMIFEDKIS
                     SSFWDIAEKNINKKIEDLPNRWILFDNPNMYFKMEDEHIGLFKVDPALRTKLSVLSDV
                     LDATILFNFSIPRSGTTNDNNR*"
     gene            17608..18165
                     /locus_tag="k141_307134_prodigal-single_25"
     CDS             17608..18165
                     /product="hypothetical protein"
                     /codon_start=1
                     /transl_table=11
                     /translation="MMNDIKNTKTNDKKYQEVLTRNLKIIGDAVCPVYSVGIEHRIDN
                     NTIEEYYDVFPSLSYIRRFILEETIYGRDNFEDIKIYTHATLNPFDVKPSIIDKIRTL
                     NTDYVIAFLIIEANKYKLGLFAFECMMDVVKKRIDYNIRDYLGVEDKFNYYYEYHEID
                     NNYIVLLKADPNNRNKATYEEKNEF*"
     gene            18155..18649
                     /locus_tag="k141_307134_prodigal-single_26"
     CDS             18155..18649
                     /product="hypothetical protein"
                     /codon_start=1
                     /transl_table=11
                     /translation="MNFNSENYKTRVHTIEYQNYIKVRDSNWTNTSDIRFNIEEKTYK
                     DVIPTKALTSMYLQLLTNKKNIYFMMEINPFDLHPNTYTNIKNTNTVYLCKFTIKRTE
                     NHIKMCLEKANKDLKKFSLNGAFEYINDKYFKYILKEPVEYIKPTYMDYLWTNSQAMT
                     TQNI*"
     gene            18898..19743
                     /locus_tag="k141_307134_prodigal-single_27"
     CDS             18898..19743
                     /product="hypothetical protein"
                     /codon_start=1
                     /transl_table=11
                     /translation="MSYKMYKPADRFFQRIMERVSTGPKTRNDAVDFTMHLKPNGKWL
                     LKNKSISKYSIQQSFSIPHIDMFMRIPGITTKDIYILSHLNPFEWDSFKFYNIKEVIN
                     DYTLYIIPDLSIVAKKTRHTPFTIADFVKRRCAEILKDILVEYKHDILHVYYRPYDTV
                     PIPEYSSEDIDKYVKKRKKPFSELENESENGLRLSNGQRYYGVSYIRYYTIARVLYGI
                     PHGTTRIYDGNPYLTDGTNIFRVRGREQLLVLINPIDPRRNHTLSDINRDIANHLTHD
                     EDEDD*"
     gene            19743..20129
                     /locus_tag="k141_307134_prodigal-single_28"
     CDS             19743..20129
                     /product="hypothetical protein"
                     /codon_start=1
                     /transl_table=11
                     /translation="MVNFRTPEIQKILSGSNYSSTIKEINGELIFLPTKNSFKSAWSR
                     DFKIVSLHALSELNPFDFSPDEWMLVNQPNILYVITTPTNQDANSCMVKLNKYHHEPK
                     NDTLNKYNVIKISDNTLIMRWDSEND*"
     gene            20122..20541
                     /locus_tag="k141_307134_prodigal-single_29"
     CDS             20122..20541
                     /product="hypothetical protein"
                     /codon_start=1
                     /transl_table=11
                     /translation="MIDFRISKFQEAIRKHIKKYDRTSIFWIWEEGEDMCMVPYKLAE
                     YIRDTSHDRLLVSKHQIFLHSELNIFNYSPDIWKEINKPNVLYVIDIRNIYYDIDLLI
                     SIINDINKGMKNILRDELKPYKLNVINDNILTYSWEK*"
     gene            20538..20996
                     /locus_tag="k141_307134_prodigal-single_30"
     CDS             20538..20996
                     /product="hypothetical protein"
                     /codon_start=1
                     /transl_table=11
                     /translation="MNTQTIENQEILAKAKNNDKHYEINGIAIPVMTTRPYEFAGGGC
                     TFYEFKDALKEQLRDYGHDYISLQHYEPFKVFTSSELDTFKYSPTLYNYLTKQNILYV
                     FELDKLLKQRDIITAVDIVNDYIQSHWSGHLRCFHFEYVEKNIVIFKYVR*"
     gene            20999..21400
                     /locus_tag="k141_307134_prodigal-single_31"
     CDS             20999..21400
                     /product="hypothetical protein"
                     /codon_start=1
                     /transl_table=11
                     /translation="MIDYRKPEIQELLRPFKHPDLNNTVIMFKKRRIGNPHNALFNGL
                     LGYASRNDVDILISSDINPFDFSPDEYKKLTDPSVAWIFKIYSTVNAYNLAKRLTNYY
                     SGVMPELRVFYAEAINNQYVVIKDNGEKQFI*"
     gene            21397..21912
                     /locus_tag="k141_307134_prodigal-single_32"
     CDS             21397..21912
                     /product="hypothetical protein"
                     /codon_start=1
                     /transl_table=11
                     /translation="MREWNVNTKEYIQRLTELVFDPDKYEQEWLVFYKDKNGNIVGKL
                     GSPYHVHDGNTTISCFDYLPCWRAFKYFVNENCHIPYNGISLNTIATINPFDMSPELY
                     KECTENDVLYILIFKSKPSSGIHEDAKEKFIEYFHKFFNTNVRFRRTSDDNVLVGYAN
                     GHINIRGLINV*"
     gene            21905..22327
                     /locus_tag="k141_307134_prodigal-single_33"
     CDS             21905..22327
                     /product="hypothetical protein"
                     /codon_start=1
                     /transl_table=11
                     /translation="MFNIDLKEQNMQTRLKNRIMSNNTYPFYIDAEKDFSFRLPNPRG
                     LINHLISAGLSTNINLKVFSDISPFDVSPELWDIMKEPNIIYFIKNTSTTDTNTISSN
                     LNSILYNHYCDELKYHIKSKNIGDEWIVIYTTKIKGLI*"
     gene            22327..22755
                     /locus_tag="k141_307134_prodigal-single_34"
     CDS             22327..22755
                     /product="hypothetical protein"
                     /codon_start=1
                     /transl_table=11
                     /translation="MSDINTNDKEFQKKLREFNNTKKGAYYFYWKAKSIITKHCFLMS
                     CIYSWLSDILASRPFKGIYTLSELNPFDFSPDEWNYFIKMNMLYLIPLEPSDIDRIKS
                     FNDEKLINSIPTLNIWMQDKSDSLCETILYKDNYYMVIVK*"
     gene            22752..23171
                     /locus_tag="k141_307134_prodigal-single_35"
     CDS             22752..23171
                     /product="hypothetical protein"
                     /codon_start=1
                     /transl_table=11
                     /translation="MIDFKNPKVQQKIVDRYKKLNSPEEFFHIEGFETTILTPYSVER
                     DWNWHYTPNLEIQLNTSFYSQVNVFELSPDEKNEIDKYNTLVVGIVKNKKDEVFDILH
                     TSCNRINSIIVSDWRGEFSNYRYKAISNRVIILYSLE*"
     gene            23203..23529
                     /locus_tag="k141_307134_prodigal-single_36"
     CDS             23203..23529
                     /product="hypothetical protein"
                     /codon_start=1
                     /transl_table=11
                     /translation="MGPKIKRTYETNNLKFLEALQKHAADTDYGDYYWMCIWKDNKGE
                     FQGVNTSPSQLFGNYPNICGCDYFIHKRGLTALLINDGREQRVPKYMSQQNYHHLILV
                     LKIGKK*"
     gene            23711..24145
                     /locus_tag="k141_307134_prodigal-single_37"
     CDS             23711..24145
                     /product="hypothetical protein"
                     /codon_start=1
                     /transl_table=11
                     /translation="MDLREPIVQNMLINLRHTQSIAWSAVSKNKERISIVSPIRLKEI
                     ITRKTRMVIIPQDVYIYKDLSPFDLPPSVWKRVNNPNFIYLIRYIIRSNQAANNPSIT
                     KELTLQKINDFNLDARGNWILSLKHQKLEYIDNEFLILTGYN*"
     gene            24147..24554
                     /locus_tag="k141_307134_prodigal-single_38"
     CDS             24147..24554
                     /product="hypothetical protein"
                     /codon_start=1
                     /transl_table=11
                     /translation="MNLLTRENQKNLLNSIKKINKSPICQSPIYYMENDEYTNIRIPN
                     ISSILSSNGYKPKEINTCGTLNPFNVSPTTYKQLTAKNVAYILDYGDINIRIHDLSNR
                     INWCFDHQYIPEIRNKWGSAVIDKRFIIIFSKH*"
     gene            24635..27442
                     /locus_tag="k141_307134_prodigal-single_39"
     CDS             24635..27442
                     /product="Baseplate wedge subunit n=1 Tax=Synechococcus
                     phage S-CBM2 RepID=I3UL94_9CAUD"
                     /codon_start=1
                     /transl_table=11
                     /translation="MIDLSLSLLKHSDIREEIKKYLKDKYEITYTDGSNFNYIVEFLS
                     ILNMMMSYQLTNVAKNLTLSAVNDRNIAVDLAQKLGYNPKLKIPSKMTGIFKITTTEN
                     ITDLEITNIELVGQDLGYKYIVDDFTIDIDNGESITDYSVGTNTYELPFIAQQIEPRT
                     ITTKITETEPYIYIDSDKISEHTIAVNIDGTDWTNFSNFDNVPSSSDTVFFVSEDVEN
                     KGRLYIRFGNGIIGAEPSTEDVIIVTYYITEGSNGNGETELAITNMSIQATGTVTQDD
                     FGITDISFSYGGKDNETIDEIKINAPRFFNTKNRLVSKTDYESMLSKLEESDVKYFSI
                     IDMYSKDNLEYFYKLGNIYLSMVPSSIYSTEYTTNSMYTKNQTLAVEDIDTLNIDSES
                     ISNSIDLFSDNFIISTNRVYVSPSYLYVDILPRIEMVNKNYSIGLIGNDLFPAFKTYS
                     ETIEGLEHDFRSDEIIDMIMDDDRVKSTDLEINYSLLTNKTNILGNENGDNKVLKIPS
                     NIVTTNKKARNIDNTYLGYSYDYANMPDNRKAIYGVLKQAETTLFDRYLTMDTFYNTN
                     TITKATTFYVNPVLNDEGTDIDFDDYQFDALDINLNDGSIGQIVIKTLSTLGDYVNTT
                     GENPPLFYTDGTEPYNLSYYTATDGDEYFIYFKKGLSYYFLGAINLLPTNNNADYDIT
                     INYNFSQTGNGGTIRNLYNTYDIAMVKNKPFISIIDNTYNLPYDTNSYNNAKIELYIL
                     NNANTETSTEYIKLRSYKPIGTLTIDNNNRTKLINVQSPFSASSGTLTASYEILNINV
                     DTTTVLELKRDLTTNNFLLDESTKADYPIDYDTYKNQEFAIFDNVLYCYEIIDNVIVG
                     YFDRQNNKIVFNDYISLNDEMIKLKTFITTYSIIDDVDVYQINLRKDFTITNNTITYI
                     QDFDAVGGVCCLYNFKRPTTL*"
                     /db_xref="UniRef100_I3UL94"
                     /db_xref="I3UL94_9CAUD"
     gene            27464..28900
                     /locus_tag="k141_307134_prodigal-single_40"
     CDS             27464..28900
                     /product="hypothetical protein"
                     /codon_start=1
                     /transl_table=11
                     /translation="MNKYLTEADLKIDKTILAAIEDAGFKIDKKAYPDMTMELGATEK
                     TIKVNGQDRRGGVAIRMLLPDLTDPQLNVILGNMKATIAKKKPKKEGEGIQIVDNVSQ
                     AYDRAYKDNHVSSCMVRQHNLTKFYDKNPNIQAVIYVENGRWMSRALLWNGVMDSNGK
                     EYNYLDRIYPSDDKYIRIYHDYAKKQGWIYRDSNRADTNSLSAVGQIFFDVDFSEPIK
                     FPYMDTMVYAYPSEGFITNRDAKGAKGESHYLTSTEGVYVEPVGFALNKLLKIYRKSE
                     VVNSEGIIEIHTNVDLSKQNIDEIPEYFADKIIVGDFTIIRSGITSLENSPRVVIGNF
                     DVFFNKNLQSLEGGPEYVDGHYRAYGCDLRNLNGVPTKIGRSFNVSKNKHLSSLEGGP
                     EEVGGRYWAHTCNLRSLEGIAKIITSNADDTIRVDNNPINFTKTDIRNAMTGAFDKQR
                     DVDFYSDEAFNIEEKYNIADIYADILNG*"
     gene            28904..29524
                     /locus_tag="k141_307134_prodigal-single_41"
     CDS             28904..29524
                     /product="hypothetical protein"
                     /codon_start=1
                     /transl_table=11
                     /translation="MKIDLLTQKKHYKYINEIDDDNAPAWYPSSTNYQYDVVKNNLYY
                     HNGTITATDFYVIIGWESPCYIDNITLESSGTFTNITLEHSMDDWVYGYTEGTKFNST
                     NWYPQHIEVDTVVNDPIYLTNNSTNDNFKPFECKMIKITFTECDSITLSNIEIESEET
                     LNIDRSVLEPFVFKKFINNIIPNYKDTDIEELANQTIEMLYGHENE*"
     gene            29517..29960
                     /locus_tag="k141_307134_prodigal-single_42"
     CDS             29517..29960
                     /product="hypothetical protein"
                     /codon_start=1
                     /transl_table=11
                     /translation="MSKKTVWDKINTSKLNDEEDKANDVVNGVLDVRRRGTNVRDYIR
                     LNVDFEHWEPRSVSSTWNKARFRHKIHRDILLNIYPYHSGDNDIKFDVFNNAGTFRMN
                     NRRQHISFHSHLNFEDDIATIIPLVVNNANNLGNDVNYYMEHVHQ*"
     gene            29957..30355
                     /locus_tag="k141_307134_prodigal-single_43"
     CDS             29957..30355
                     /product="hypothetical protein"
                     /codon_start=1
                     /transl_table=11
                     /translation="MKTILLKKYTYLLEKWDDIDSAKLNAEEDGITTTDGLINELKNF
                     IRNNKLSSINGWMPYISTYNNIVWGKKRNKLITSFNDRGDTIIIFLFDGGGFQYISRI
                     PITHNNTVDDFILRYFTTMRDKIRESYIDV*"
     gene            30348..31970
                     /locus_tag="k141_307134_prodigal-single_44"
     CDS             30348..31970
                     /product="hypothetical protein"
                     /codon_start=1
                     /transl_table=11
                     /translation="MYNTLDLYRKILNLRDINEIIAMFDKSEYLDFEYDKYRYNPDIK
                     KTYLYEKAVAKNTSRELELAFIKDKYNVFYNLYYSFFENTAFYTETTYTITDGDAVNI
                     SGLVNEDDNGSYIIDVDGATLTLKTFDGSGDLHDVELTDFSGYAELMVGDYKYTITDI
                     TFNGPDTTITLLNNNLDSVGYVWTNETDVDKETRIEETKDYRELFLRYIPNFEVFKGT
                     QKYIEFVMKFYYLIKYWDIDESAETNQSNASNATIVTTGNIQTNFVYYVSSLIPQTAW
                     DLYIKPCVHPHGWIDNYYDLNADIYSSNILQKEFNSLENKPTYSDVLLSNNNNILRSV
                     STVKKYGNVETNNDYVSIGLDVGTLCISGGYKIYDFAYYDTNNEKVESSEEVFTLPPP
                     QFSFDGYSYDESGNITTTNITNIFYTESKLDDTHYIEHIGTYYLSDLLDYENIAPTDV
                     TSSQSTMEGDGTPSGKFIYIVTGSSPALENNYSHTHFYIRTVIWDLEPDDNTEILYAS
                     DIVSFEIIGTDGDTNPMPNPTHPITPSVPGTT*"
     gene            31995..33761
                     /locus_tag="k141_307134_prodigal-single_45"
     CDS             31995..33761
                     /product="hypothetical protein"
                     /codon_start=1
                     /transl_table=11
                     /translation="MDAYNFVNGIRTDTVNDLNYTRLIHDGLYVGLLSRNVTAWGNCV
                     LIGIEYPSAEIVADIDPIENLDLSNLTDEAYYVALFNTDYDETDTMYTTTDYTVYLWK
                     VLRINSKWILLENTSITVDLSTTAVSEGISYNDFRNNISIGNDNYVMNIYNLTTVDDW
                     ANVATSTLLNTDYTYIRMKNSDLDFYDANKTVYLSPCGMGYPVTGFEDLVLLENSKDS
                     TSIKIVNVPDSTIAKLTSGELNLTGRIFDVVDTQTDKILIKGLIYDTFISLNNNSLLK
                     FVYPTQNGDKVVLATKDLYENIYQIYPDYTVNLLTEIINDNTPPGIDVTQCMDNYLYE
                     SLFLLATDINQGMDDLNFINTIGAITDVNFVSLANERNRLYSGANGFVLDNSVFIGTS
                     YGVGGANWPDIKEYNLNKLLLNWTMNVTNSATAPASPTVNDLWYDTTNSVLRIHTEVM
                     TDSSDASYVDESESLIAIATGDWTTNIQAGDVITVSGCEDGGGANNQSYIVDTIDYDS
                     SVVGHTAIYVTDNTGMTDEILDADPDETIEVWREIPNDVRQIAVFYMSDFGGPAEFID
                     LIYLANINKISVTNDINIQLII*"
     gene            33782..38395
                     /locus_tag="k141_307134_prodigal-single_46"
     CDS             33782..38395
                     /product="hypothetical protein"
                     /codon_start=1
                     /transl_table=11
                     /translation="MADFKVGDKVKWKKDADVASYLKKLTGTIDNIADDYAVVRRDDG
                     QGLVYPSLEYLEKIDNGVEDKEDIIITPLTASSYLHKVFITKESIYNITAKNTQTGET
                     EEIDLKAGQRVIVSNIIPKSIRFITNIGGAGFAFYMKNSINYLNSYFKPEEEKNTSHV
                     ITRRLTTKDLHKDLITKTNIKISIEYGNTVSLPPQSIVMVRAVDKDNIHLYSAKEKIT
                     MDLKNDVEVLKYYFQWAVPEPMLNEPKTSSNLATTVKKGDIIKSKRTDKHYDVLSATK
                     DGNLITFTARNIEHRGDASKIIASTLAFNDFNDMFEVSTENIEPLKTKTKKVKKVITT
                     CPKCKDKTVSIYVDQNDEAVKPSIITHMDAKMYKCDDCNRNFDDKDVKVYNLKKIKSY
                     GYLSKPSVYQSRDIRNWNEIPEGTFLVSKKNLFGYPKGTLFKVSKVEEPTGNTPKGQK
                     YVSLKTLDKNEDYSGLYNINDINKQFQREPIDKEEPAKETSNVKYKEIETIDELEKGV
                     HVILKNNTDWKDYNSGHEFIIDLISKDNPEEIYIEFTDTENPKAKYTLVDFGTFEELQ
                     DKFKIIAKDEELKFKTGDVLKLKYDWFGWIKGTLIKIEEISKKADGKSSVTLVPEKRP
                     TSKYILNLTQQEMDERFDIVNANTNADDDTIVRYTLENIEKGDKGIAIKNFSIFLKGD
                     VVVFDEKPEKHPTIKNAWIVSLKKEGSSKKYANTYMTTASDLLSSVDLESGNFNNVDD
                     NGDLFDLTSFDIGDKVKITKPYLNFKEGDIVEFKQKPSKNPVDNTKWLVYLKDVNSNT
                     YTNNANVIAKELLDSIELIDATPQKANDNPFTLDNLKVGDTFKVIDDVDVFKKGAVVT
                     IVDIEKDDGEWTLWYTTQATKSSEKYTVITDDEVPDFLSRIEFTNTNNITDDSNNLKF
                     NPSDITKGDKLIFVKDYKDHKTGDIVTVSKIVSSGYGGWKLTLKGEDNPISIHTNLKN
                     NFFKYVDKVGNVKTSNKTGKKVNPEDLKDGDYVKAVKPFQKLSVGEIAKIIRIEKQTI
                     GWNISIEGDSYSFSGRVNEKDFEKLIYAEAPKKETTKANKDEGVLWLKKTWENIKGGQ
                     KVTVKIDNEYSQYSRDITVTAEDGTTVIKKWITNSDFHELFIPLKADGTPDIIKLPVD
                     EGDYVMFAHDVTRKNGDVIKKGTKFKIKEITDVERGEEGEIPKMKLELDQVGGDLNLI
                     WSVVAGGFFKEFEITDESFDVLNLDIGDFVKSKINLKIRNQEKDDELIADVGETFTFL
                     YAGVDSKTDKRYMIMESEDHSGYVYICGFNNHAFNHCFKFVRKYNEKPKDAAWNELFL
                     GDAVDEDDVMPGDIIKTIDIYKGFRPDEFLEVIDFEKDTPSSKITINVGGHKYTETIK
                     NVSLRKHFVYAVKPKHKKRPITTAITTKTIDNGGWEKGKVWDYKTKKFIWPEGKKPEP
                     KEEDNKKYKKYKKMVLNNLGAGDLLISRIPIEAKNYKNYTDNTVTVPENSTWLIRNIG
                     KMFDDFRYITLECTEKGKFLSAVYNRTFTEEEINNEFQKIKID*"
     gene            38411..39184
                     /locus_tag="k141_307134_prodigal-single_47"
     CDS             38411..39184
                     /product="hypothetical protein"
                     /codon_start=1
                     /transl_table=11
                     /translation="MDTVKNINDDYIDMFVVEEEDLTEGKTFYIEADDGGVLCKYNKW
                     NASPSSKQVKWFGSYQGAKNYIAKNHLGVVNIKDHDFTKKDFGDKDEEFKPAEEQVKE
                     YINPIKFDKIVQEELKDFSKLLSEKYGQPYDRTKKVILKHLKTVDDNINEAFSPNQNQ
                     GDVKVTMVFNNGKFVNWAFDGKPKTKDMLEITKKAPFIKNNLRYDKEKKIFMWKKGEQ
                     GDEQPNKQGNEQPNKQGNDDNKDKEISKQQTLKEASKYE*"
     gene            39177..39515
                     /locus_tag="k141_307134_prodigal-single_48"
     CDS             39177..39515
                     /product="hypothetical protein"
                     /codon_start=1
                     /transl_table=11
                     /translation="MNKKLLKEYQETLDLFDDGEQTIQYHDIKYNKVGMGRFIDIYGA
                     NEVKWGNRIIIPTEGRFKGYYTNNKYCKLFTVVKTRGDEICFGIDGKKIIGCISFWRC
                     KLKIGEETRV*"
     gene            39517..39897
                     /locus_tag="k141_307134_prodigal-single_49"
     CDS             39517..39897
                     /product="hypothetical protein"
                     /codon_start=1
                     /transl_table=11
                     /translation="MIKFKDYVEYFIKLRENDNYGVDYIRNTCVVTEKGLRTYLNSDG
                     FDTKCVFACLINPFDYSPEDYKTINSFNTLMIVTSLDSFAETQQMFSHLTLKTKTWRE
                     DLRYLTTHILNDETILLIEKNNGV*"
     gene            39900..40298
                     /locus_tag="k141_307134_prodigal-single_50"
     CDS             39900..40298
                     /product="hypothetical protein"
                     /codon_start=1
                     /transl_table=11
                     /translation="MIDFKRHVNDLKNIKKQQYDYIHIKGDGWYYVVSPDVFSNAVFV
                     VFDDCVKGEFFFEINPFDYSPEDFKKINELNTLLVYNIKQNNIGLDAEILYNYILDKR
                     KRWGSTAVYLTPYIVNKNTLLIFGDNINEH*"
     gene            40288..40704
                     /locus_tag="k141_307134_prodigal-single_51"
     CDS             40288..40704
                     /product="hypothetical protein"
                     /codon_start=1
                     /transl_table=11
                     /translation="MSTNFKIKLTDINFQTPKNQDIIRNQILHTNLNLIVDGLRIPKI
                     GTVKRLINYNHDNNYNILVPSDLNPFDFPPDVYKKLTANDVAYIIKTQPLYKSELETE
                     RYGNHVINGSYPPPLKIFRVKYIWADYYVLHLSQQP*"
     gene            40749..42302
                     /locus_tag="k141_307134_prodigal-single_52"
     CDS             40749..42302
                     /product="hypothetical protein"
                     /codon_start=1
                     /transl_table=11
                     /translation="MKRYEIENTTSINNIKTVYNELVKSMDGLGYTNLLRNNYFKTKL
                     RNDDAGTSDVIISKWLDNSLVGGSEEVFDGTEVTGSAFLYLDSTNNEDIFGIATDNEI
                     YQEIQFNDIERLMQNGVLNLKLYFIKKTDDTDDCTITLEKTDDTTDWGTTTTLNSYVI
                     DSESVVIGGEYTDTEDYYYTGNSNFVLVQYNISYNLLDDTTFRYTETNNIKYRILISN
                     PAGSSTKYLMNAVAYFGNSDAGAFVKNTDDNSGNINYDEEIGEYYLTNDGQDRVYLSA
                     NKYFITVGDRGTYQTIYEAIETLDDDESVWGNSRIIYVTSDVNLGGNVSLVKGIRIEG
                     NGYQIDCEGYKLSINVDNVTINSVDFTGTGNTGTILEIGTTATANYTTIQNCTFTFTG
                     TVGTNPLINCGSSGTAYMNYAQFIKCSITGNYYHPTLVKINQCKHNDVYFDYFAKYGN
                     DSTLVTGIGIYLLGGTNQNTQFNNIKINYMSLTGATAYSETSLVGIDVGDYCSYNNIE
                     VMQFNEATA*"
     gene            42302..43987
                     /locus_tag="k141_307134_prodigal-single_53"
     CDS             42302..43987
                     /product="hypothetical protein"
                     /codon_start=1
                     /transl_table=11
                     /translation="MSSKVIKISGSTQITNNILTSNIEDSVLFLNSSAPYSLDLTTYD
                     VELTIVGTAVTVTFPDILPSDTGTAFLANISAGDYVQFSGFSTYPVYNTYTFRVDSLG
                     NNGTDIYFESIILYMGGPIGNETVESGATITNVTDYTSYTLWTDYNYIKTLNSKINDN
                     SFLNSDDVTDSPNNSSDMVYSAYHSGNEFNSLYNFIIANQEEINNNNKFNIYIEDTKF
                     SNQFKLVHYLDEPLANRLYKYDRPRYLLPNQQYLIDNTCIPTKEEVWMYINSNQSPSF
                     YHYFDLTNQDTTISQFPYGLLYYPYDSSASLTYGDYHGSAYFYDQGNSYYKIPRFQQN
                     YIFDHILLGSSNNRGMTIDYSNDNENFELNENDSTDVLTHKYSLVNQYEYAGFISNNI
                     ICNTINNDNEFIYINTSGNYSFEYDFMVQFYKTDYAATTYSAVGIKYKQALAVGFIII
                     QIFINPSSPYYKTYRVYEPVVYDKTGIFTDVNTIEIDEEEYTYKFDRLRGIKHFTIPE
                     ITSDYKYGIIPLYGNICMNNKGAGSVNNFYEYQLTEEHMGINTKGHIKISKLT*"
     gene            43998..44945
                     /locus_tag="k141_307134_prodigal-single_54"
     CDS             43998..44945
                     /product="hypothetical protein"
                     /codon_start=1
                     /transl_table=11
                     /translation="MSSNIIKITAITQNANNTISLPPNNTNYNITNYNNYLVSYNQLE
                     DIDDSSVRSSLKRFLTTDCITDSTTETSKSKVLSCYGVNQHINRINSLIDGSAISYLG
                     SLTGEYASDPVVANNDVVYNLFDGTIFSSPTLSLTTGFGDTFLASDTDDIDDISTNFT
                     EWDATTVTAIKILLPAIYRINYEIYTNIDTDDNDITTLFRMYRVISVDDTGTLYATHH
                     NKLFDSSVDWIDETTESNNQSYLIGATEGDLTVTATIGTYSTAVNYQKGSVIVHYDPP
                     SGVQEYLIFGLGTTVDAVSAPTFNQVPLYRITFELIHAL*"
     gene            44958..45236
                     /locus_tag="k141_307134_prodigal-single_55"
     CDS             44958..45236
                     /product="Uncharacterized protein {ECO:0000313|EMBL
                     :KFZ25665.1};  TaxID=1541960 species="Bacteria;
                     Tenericutes; Mollicutes.;" source="Mollicutes bacterium
                     HR2.;""
                     /codon_start=1
                     /transl_table=11
                     /translation="MESKILEEYIQLMEDLRTAGRSVENKITENDVCPKQLAVGILVE
                     YEHTDIEYEAKKIALDHLAEHKDYYTKLVKAGLVDEKPALDKYRELFK*"
                     /db_xref="A0A094ID83_9MOLU"
     gene            45233..45565
                     /locus_tag="k141_307134_prodigal-single_56"
     CDS             45233..45565
                     /product="hypothetical protein"
                     /codon_start=1
                     /transl_table=11
                     /translation="MKKLIIEQYLTILEKNYSEQFENVESKIKNSKKLSKEMKEKILP
                     MIIKNKFGTMYNNGKVLNLKYSKSNGCSLGADKDGFFVYTHRARSKSYPEIDKIPQSK
                     IDFIKSTG*"
     gene            45616..46020
                     /locus_tag="k141_307134_prodigal-single_57"
     CDS             45616..46020
                     /product="hypothetical protein"
                     /codon_start=1
                     /transl_table=11
                     /translation="MVKKFPQLIKTNRFSVKFPNNWGMRSDLVQSINKPSYNAEFGFD
                     VPHWDNVFIKITDYITEEKVSISSQALKLIDNCNGDIIELNILDDANNIIETWEIEIE
                     YLSEIFFSKFDYNIQEANTIDLVFCIKNCKIK*"
     gene            46031..46411
                     /locus_tag="k141_307134_prodigal-single_58"
     CDS             46031..46411
                     /product="hypothetical protein"
                     /codon_start=1
                     /transl_table=11
                     /translation="MESTPNTYQVIIEILEPLTGTLLFSKIEPSISKFSVRREIISDI
                     NTFDKILDIKNEYKTLEDREQHPSERHWYNYTGFVDRQANELIHIDIDDMSAFAGEDK
                     ISCVNCHIIMISNKDGSILYEFGG*"
     gene            46395..47009
                     /locus_tag="k141_307134_prodigal-single_59"
     CDS             46395..47009
                     /product="hypothetical protein"
                     /codon_start=1
                     /transl_table=11
                     /translation="MNSGDKKENEELKFLKKNDLVPLEELVSLNSDVKDIIDDADYTS
                     EILDLEHQLAIVKAKELETLTPVKYDKSNELETKTPFTTDEVFRDYIEIRDSVRATNK
                     SLKDLIATVPLEGGMLKPIMLQTIAQLYRTLHSNMKLWMQMHKDIRNNMIDATIQNKQ
                     GQQVKEQHNTFNFTGTTSDIIDKMKNGVKNVTGIESADAEIIDE*"
     gene            47002..49380
                     /locus_tag="k141_307134_prodigal-single_60"
     CDS             47002..49380
                     /product="Putative terminase large subunit gp17 n=1 Tax
                     =Dickeya phage Limestone RepID=I0J321_9CAUD"
                     /codon_start=1
                     /transl_table=11
                     /translation="MSKSPSYQREKSILDVDYDINGKKIKTYMSFDRVKAAGVKIGFT
                     KEMEEEIGRCANDLLYYAENYFYHVHPDDGLKKIELYPHQREQLPSLQDKRFNIFLQS
                     RQSGKCVDYNTTIIIRNKNSLEEQYIKIGKFYDRITNSQNSRHLPIDRDEKKFIDLIR
                     NEDFEVFTDSGWQPFKGIGKTKPFQKWEIKTSNHKLICADDHLLFTGAQKRIIKAKQL
                     KVGDTLITKKGYDKIVSIKVLNDKKSMYDLLSVDNGKRYFTNGLLSHNSTVVSIFCTW
                     YAIFNKNKTVVIISRGKAEAQDVLEKIKLSIENLPFGLQCGLREWNKSRIDFDNGSKI
                     IVKADARGATGNVLLVDEAAFVKGWSEFSQSTLPILAVSKDSRLMLVSTPNGKNHFYD
                     YWWKANLEEGHPLKKKNFVPHFVPWDIVPGRDEQWKQDMLELLGGEIRNSGGADTAEA
                     KFEREFNCKFDSKLGSLLHADTLTWLSAIYKDPLNIDDLYNDIDHPAKLYKLKDHKDN
                     FQIFELPIPDHKYVIGVDTSTNTDTGEGDETSFQILDITTVPIKQVATFEAIYDIHYR
                     KFPYILEPIGHFYNYAWIFIENNEGAGRETNRTLEDLGYEHIYWENLTLAGFRTTQKT
                     KRLGCQNLKLIADNFNLEIYDIGTTGQLGNFVRKKSSYGGDNGEPDDKVMALIASLFF
                     LMIDDDVMLGNIFGDSDMANHHHIFQKIINKGKNIKGQKFEEIASILNEQDAIDILLR
                     DDPSVIEERIMRNMNLKDEKKTGKKFDIFDLMEEDIKEREHSLGIRDEYIPF*"
                     /db_xref="UniRef100_I0J321"
                     /db_xref="I0J321_9CAUD"
                     /db_xref="tam:Theam_0058"
     gene            49429..49755
                     /locus_tag="k141_307134_prodigal-single_61"
     CDS             49429..49755
                     /product="hypothetical protein"
                     /codon_start=1
                     /transl_table=11
                     /translation="MKAELSPNLFSLWVELDVLDTNSMEKIIKDNFNKIKKYDEIYLE
                     RIGNKKFQVIMTKTEDLFGTNYTIDMNDNSVVKKRFGFVIYEGIWKGDMAEIIKKIAI
                     MEQEDK*"
     gene            49755..52145
                     /locus_tag="k141_307134_prodigal-single_62"
     CDS             49755..52145
                     /product="Gp18 tail sheath monomer n=1 Tax=Acinetobacter
                     phage 133 RepID=D9I6A5_9CAUD"
                     /codon_start=1
                     /transl_table=11
                     /translation="MGLQQRPGITITENLIPSTETLISSVPTVAFLSAERGPSNINTV
                     VIDQVDFINKFGFPTQYNYKAWYNIYEYLRYTNYINIMRVINTSWENYGLEFGRYVIV
                     GDTYVRNKVELTNYYNEDIAFNTIQNYTFDSAHAQYAVINREITQTQDIAVAFCTQSD
                     DYDLPITTENDVRIIEDVWDSVPEYLTNSMESYQSYLYTNAGLYYHYILTDLFDIDME
                     YVWTISSGGNTYTEITIDNEDGLWDVDGITFLFEELYFRNTKRTDLNNSYFSIEGVYD
                     SSGKIGGTPGVKTDSTICITLTQNLNLQDTTGTLLFYDSTSSIDTTPTFTDSVYGGYI
                     KSEKRYATYDIADNILVYADSDNEYEYVANGETYSETYPVPLCTRIIYDSKIQNSTTI
                     KTFRNIFNKDVDFNLNFCFLVFKKYSGKFSLVEAYEVAKERDTTIGALYKKNYCEDVI
                     NQNSKYVYFVRDSSYSDLDVVTNLHSLSLNVLQANDDTTDFTDLDDYTTFETATDFYR
                     NIDMISFKYIFGIELDDGGVVNMNLAPFIANDRKDCIAIISPWNDDNYLENYSSMTSY
                     LISEFGIKQNSTYLSENNTYTIVYDNMKMIYSEFLEEYKWIPIIGDVAGIYTIEDIIN
                     PYSAAAGFRTQPILNVLKMLHTNVSDDNRDLMCYNSVNHVLKNYSDNNFYLFDILMYY
                     DKDVLTKRLNIRRTLNDLKYKLRLLLKPYIFEYNSYYLRNEVTNNINIILSEMLDKGA
                     IYGSSVICNDINNNASTIGQNELHIQILLQPAQVVRQIYIEINIEKQTLNLTEVEV*"
                     /db_xref="UniRef100_D9I6A5"
                     /db_xref="A0A094J1V3_9MOLU"
                     /db_xref="D9I6A5_9CAUD"
     gene            52172..52387
                     /locus_tag="k141_307134_prodigal-single_63"
     CDS             52172..52387
                     /product="hypothetical protein"
                     /codon_start=1
                     /transl_table=11
                     /translation="MNLNEQYKLLNGENAELLDEEIGVFGWQIHINADTNLSLEIDNY
                     LNFYVQRLKEKYPKEIKRLNVKRLTGY*"
     gene            52389..53519
                     /locus_tag="k141_307134_prodigal-single_64"
     CDS             52389..53519
                     /product="hypothetical protein"
                     /codon_start=1
                     /transl_table=11
                     /translation="MGVKSFLKNTKNIIFPEDEEKNIDVNDIDYKSITLDDETKNAIS
                     SIFNELKEKFPKKTTDIVTTSPSTTKTNNDNEEVAKYWNNKYKNWIHITCPKCQESSV
                     FVSIKDDGTIDEDSNVRGNMYCYSCGHKLTPLEVIAYNTGVSKKNIKNNDDVDDDFDD
                     TELITCPTCMAKRSVLIEKNKDGTIINGNYDCDNCGDFLGKKFIEDYNKRITGKKSII
                     DANTIRQYSYKCPKCNDWGITSDATTINGKTVWEYSPCKYCGFEYSNNKEVNKPKTTD
                     KSSEEKDPNEPKIVDKYTHVKIKKDLGSLKQHLYNDIFAIVDKRNGDAYSLWLIKDGE
                     IFTHLTGYNRDDFVVTPYQNRESAIKKIAEYNEKQLLRRKLR*"
     gene            53542..53934
                     /locus_tag="k141_307134_prodigal-single_65"
     CDS             53542..53934
                     /product="Uncharacterized protein n=1 Tax=Capnocytophaga
                     granulosa ATCC 51502 RepID=S2VK77_9FLAO"
                     /codon_start=1
                     /transl_table=11
                     /translation="MNDLNNIYESIITNETEESTEKCRCGKDAEIKCTDCGKPLCSDC
                     AREGKLCQKCYISSTLKPVNKKFGVVSEGVYEAYGDDVVDMVSVGGRNAYKKGYDEGY
                     DKGYIEGYDEGYDKGYNAGEEHGREWNG*"
                     /db_xref="UniRef100_S2VK77"
                     /db_xref="S2VK77_9FLAO"
                     /db_xref="csb:CLSA_c03700"
     gene            53987..56236
                     /locus_tag="k141_307134_prodigal-single_66"
     CDS             53987..56236
                     /product="Uncharacterized protein n=1 Tax=Prochlorococcus
                     phage P-SSM3 RepID=R9S7V2_9CAUD"
                     /codon_start=1
                     /transl_table=11
                     /translation="MTTKHHAPSMTFTESEVRLPKRGTVGVTKTGMLLPATKGYGNVP
                     INIRSESELLETFGYPTEYNYKDWFNAAGYLNYSSELYVIRPVNTTWTNAGIAISNPS
                     STLAINSSDRGSLYNEDKAESTIDNADGEWTANYLIEFFNKTVTTDNDIAVSVCSNED
                     DWDSPIFTETATYINTKVVVADATSVDLQEDGDGVCTADVNGESDKVIPHGYTIVQNG
                     GVVYYLNKNAVGGAAFEVTGDTITSSSLVYLEDDVYNQVGTLNAVTTGDKTFTPSQDA
                     NGATYQPPFNNVLKYKNTTLGIVDYVVPQYMGSSLYNSTTKLPVNFSNVIKTTPDFLR
                     LELGVVILKKDSQGYWQLAETHVGSWDETAKTTSGLSKHIKKVINKDSKYVYCHAVDV
                     NDPTAVTELDFSTTTKSIREMILLDAGTKEYSAPWTGSTLWNGEDKSSVATGELGTTT
                     LEASAEIFGLNGLMQPELLISFNNGRISGYLDTMSVIAEQTGMSVALVSLHNNESTVG
                     STEELLNSDVINTLGNQRDDTSTGALTEFNSYTMAFGQMKYFYDKYNDKYRWVPIEGD
                     MAGLLTRNDIMYGVQSPLAGYTRGAYNNFAKLFTKGTYDQDELSKNGINQVIYDYDNK
                     SWLLFEFLTNTQLDLIVKEANVRRMIIYIKQFLKRVLKGNYFEFNNTDVRNITLYKIQ
                     FLFEGLKKSGGLYDYKLTCDETNNTPERINNNEFVLDIRLQPNRVIKHIIVNIVNYDK
                     GINIQELSE*"
                     /db_xref="UniRef100_R9S7V2"
                     /db_xref="R9S7V2_9CAUD"
                     /db_xref="sfu:Sfum_3815"
     gene            complement(56306..56485)
                     /locus_tag="k141_307134_prodigal-single_67"
     CDS             complement(56306..56485)
                     /product="hypothetical protein"
                     /codon_start=1
                     /transl_table=11
                     /translation="MKKYKFDESFPIEIIKQAIWEYDTISKNQYQKEQLAILNLISRS
                     NVKEIVFVVKSEPVD*"
     gene            complement(56498..56662)
                     /locus_tag="k141_307134_prodigal-single_68"
     CDS             complement(56498..56662)
                     /product="hypothetical protein"
                     /codon_start=1
                     /transl_table=11
                     /translation="MSKEIRETQDMIDIKERIINSVLGMSESIDGDIQNAQKILAWIY
                     TAKRKETKQD*"
     gene            complement(56688..56906)
                     /locus_tag="k141_307134_prodigal-single_69"
     CDS             complement(56688..56906)
                     /product="hypothetical protein"
                     /codon_start=1
                     /transl_table=11
                     /translation="MAKHKRYEQTRKDKSRNHWAQRINNAPRWYCKVYKRWWKTSNKK
                     YIREFMMGNDDPSILLYNHKHMAKYDWY*"
     gene            complement(57039..57935)
                     /locus_tag="k141_307134_prodigal-single_70"
     CDS             complement(57039..57935)
                     /product="S-adenosylmethionine synthetase (EC:2.5.1.6)"
                     /codon_start=1
                     /transl_table=11
                     /translation="MKQIIERKGNGHPDTIADNLAETLAKKLKIEYVKQYGKIQHYNV
                     DKVLCSCGKIDYDKKVMIDPVKIVFSGNATKVNTIDSALHDTVKEVLKHEIARGMKYE
                     IFNHIAEGSPDLIDNFDVHKCNDTSFAVGFQLNSVEKLVLAIGKFLESLQIKSYIGTD
                     YKIMYVNGDIFIAQAFICNDKEDYDKSKKLFKDLVDEEFGINVHVNTGDTDKFYFNTV
                     TGTSLEQGDAGMVGRGNRRNGLITPMRPMTMEAYYGKNDITHNGRIYQDVAADIVKNY
                     SKPIVIVNNIGNDLDKYTVIEL*"
                     /db_xref="mtp:Mthe_1403"
                     /db_xref="A0B904_METTP"
                     /db_xref="UniRef100_A0B904"
                     /db_xref="2.5.1.6"
     gene            complement(57948..58733)
                     /locus_tag="k141_307134_prodigal-single_71"
     CDS             complement(57948..58733)
                     /product="Uncharacterized protein n=2 Tax=Legionella
                     pneumophila RepID=A5I9W4_LEGPC"
                     /codon_start=1
                     /transl_table=11
                     /translation="MKKLKLVIELMPQSVSGANIRKKTNSRTWEIIKRKAFRDADNKC
                     QVCGATHDQNPLECHEQYEYDDSQKTMVLKNFLCLCSECHRAQHADLARSNGRQDMVI
                     DQLIKVNEMMEEEALEYIEQAINKMNNRSKKRWRLDTSFKDEYIKSGKMYDYTFGGMQ
                     MDRKSIYEAFDEERNYQDSNRGKEISVFPQIAIDIEEHLNRLKKYLYNLDDENAKNEM
                     RKIGTLCVKYAEEHGMPTRREEEGDNSNYNKPTKSFFGSWDKQ*"
                     /db_xref="UniRef100_A5I9W4"
                     /db_xref="lpc:LPC_0165"
                     /db_xref="D5T6G1_LEGP2"
                     /db_xref="A5I9W4_LEGPC"
     gene            complement(58730..59176)
                     /locus_tag="k141_307134_prodigal-single_72"
     CDS             complement(58730..59176)
                     /product="Uncharacterized protein n=1 Tax=Leptolyngbya sp.
                     PCC 7375 RepID=K9EL53_9CYAN"
                     /codon_start=1
                     /transl_table=11
                     /translation="MKNLIKVYVASQYSDGGKITNKRKLLDNVLDSIKIGDHLIELGF
                     APFLPLLNHFQDQIYPRPGSTWLKLDFQWLSVCNCVLRLNGKSNGADEEEKLAGKLGI
                     PVFYNIEDLIEWSLKNKSDKSDVVADNIRDHIQATLILLNNLGGKK*"
                     /db_xref="UniRef100_K9EL53"
                     /db_xref="A0A0F9DA01_9ZZZZ"
                     /db_xref="K9EL53_9CYAN"
     gene            complement(59582..59893)
                     /locus_tag="k141_307134_prodigal-single_73"
     CDS             complement(59582..59893)
                     /product="hypothetical protein"
                     /codon_start=1
                     /transl_table=11
                     /translation="MDYFTSRLVLTVILFSIGFCCIAIPTVFAKVDEHNKLHVTPLSI
                     PLSVIGIMCLVLSGFGWGCITMNESAYKRGQIDAINGNIQYQKISIEKIEETWVKINE
                     K*"
     gene            complement(59951..60112)
                     /locus_tag="k141_307134_prodigal-single_74"
     CDS             complement(59951..60112)
                     /product="hypothetical protein"
                     /codon_start=1
                     /transl_table=11
                     /translation="MGPTCGWTVTWNIVNDNEKLKETLANSISNITDNINELEQKRKK
                     YIEELIKIT*"
     gene            complement(60265..60591)
                     /locus_tag="k141_307134_prodigal-single_75"
     CDS             complement(60265..60591)
                     /product="hypothetical protein"
                     /codon_start=1
                     /transl_table=11
                     /translation="MDNITDQVKKWEQLKMRNSSTLEENKQEIPRMSLTINVKDSDDE
                     EFLKRTLKATDLCSFIWDFQQYLRSIWDGNRELTEDQHKLIDEIWERWHNELDDNGIK
                     LEEIYS*"
     gene            complement(60726..61199)
                     /locus_tag="k141_307134_prodigal-single_76"
     CDS             complement(60726..61199)
                     /product="hypothetical protein"
                     /codon_start=1
                     /transl_table=11
                     /translation="MNISNLTYQADLIKKNIDYETNIFLKVSNTYVISKVFFRFLILK
                     YTKILPLDANIIGFMKNNNVVKVLSHIELNVFDIKPNLYKLNNVIYYAFVNFDFKEKH
                     IREINDGITEMIYSKISSLLAYSGRIDGCTINDLRKIKIKTIKLDDNIIGLIHDV*"
     gene            61291..61776
                     /locus_tag="k141_307134_prodigal-single_77"
     CDS             61291..61776
                     /product="hypothetical protein"
                     /codon_start=1
                     /transl_table=11
                     /translation="MESLFEKYMETVTQKQEKITEKTNEKKTYKAEELFEDYGGESVE
                     RVITTIAPQYFRNGNAAINNGKPYMRYSYQYDKNLARICKKAKSPEELKGLIINYIKR
                     KGENYSNLTLQDLKWVKPHGWNHIFTEIKEDFGDIPFITKEQENEYLDNYHKRFINNN
                     N*"
     gene            61793..62605
                     /locus_tag="k141_307134_prodigal-single_78"
     CDS             61793..62605
                     /product="Midasin, putative n=1 Tax=Entamoeba histolytica
                     RepID=B1N4D6_ENTHI"
                     /codon_start=1
                     /transl_table=11
                     /translation="MSKFLTEMYNDNFCTPQEKSKSLIESWDDADYDKRKWILDYLGE
                     SIYDNVKSTFKQLSPRLRTDVNNLIVDLKENFKGKLLIEDDYYNDNPYTVQTNTKSDV
                     DDIEYGDEEYADTIGNVQDIDRSNAQTIPDEEIEVYDDNDEDYDDDNDEDYDVLDSSE
                     YIEDIDIDSEIESYNNEYENMHDNEDIIDDSEYLEDEESHDMGKEPQDWLKSDFRSVD
                     GSGDEDDAEWVFNELKNAYPERDASELRQIADDWVGVDYDDEDIEDDEELGG*"
                     /db_xref="UniRef100_B1N4D6"
                     /db_xref="B1N4D6_ENTHI"
                     /db_xref="mpe:MYPE6470"
     gene            62691..64556
                     /locus_tag="k141_307134_prodigal-single_79"
     CDS             62691..64556
                     /product="hypothetical protein"
                     /codon_start=1
                     /transl_table=11
                     /translation="MELLNRNTVIFLHSYWGEANTPVTISNHYELIKNFGLPQDENYK
                     QWYNAYNYLKYQDSLDVIRPLSTAVVNKKIDLTENIIPVPNNIANFYNSEVADLEEVE
                     QENNEAFTVIEKYCNSSESLAVVICSNSTTWKNPVTDEFIEVIINDDITDPSTILSLN
                     DGDAYIVKEGAIGDWSGEDGKRAVWVAVPGVWSFYTVSEGDSIYNSDDELEYYKSSGV
                     LVERATTLDYIIYDSDTIDDVEVPRTYIRQTYTTIQDSDGVVKKCSQLMTTSPDFDNG
                     EFAVFVFKINSLNLFDLVERFTCSISSSSDIYYDTVINGVSNYIYLKYVGDTNYDNTG
                     FSLMNSILVFDDDPIDFLNVLPADYQATIDEVDFDDYNIVINCEIDSSQAYIPTACID
                     TSCLCITSAWNEYDTVTDLINEFGIYATTPTGYTIFDKNNIVIGNWKKQYDTYNDKKR
                     IQPFAGDVAGYILDNSATPDWNDCFELSLFGLEDITLLRENKINLAQYYNDYKNFFTL
                     ERYKPKFKYGYNVLIHHKIEKAIDEIINNSDNTYRPPFERYKDRIQVPIVNYLNGLIN
                     VDIDGFSLDITLNDENVITFTITITYFMVIESIIVNFTATIGNLSESMYMSYKDK*"
     gene            64583..65251
                     /locus_tag="k141_307134_prodigal-single_80"
     CDS             64583..65251
                     /product="hypothetical protein"
                     /codon_start=1
                     /transl_table=11
                     /translation="MADINNWTSANTSTWEGYPSDQFIQLQNFKKVFKNGTRKNRFMI
                     DFSYVALNWASTLTSFADGSGASDLKFLVDSSNLPGKSVKSVERDFQGMKTYFSGDYD
                     PPSGFTVTFLSDIGGRAYSFCEAWLNAKKNNLTNTYGAKEDIEFPIVAWQTDDNGEKV
                     AAWMLFGCVIKDIGALDKAQGSGDFETFSASFDCEFREVMWGTGVALETAVATFVTTY
                     SAQG*"
     gene            65304..67772
                     /locus_tag="k141_307134_prodigal-single_81"
     CDS             65304..67772
                     /product="Gp18 tail sheath protein n=1 Tax=Acinetobacter
                     phage ZZ1 RepID=I3WW92_9CAUD"
                     /codon_start=1
                     /transl_table=11
                     /translation="MKYASSIEFNEKNVKAVQPGITELDTTVGMLLKANFGPSNVLTK
                     ITSEADLVEKFGYPTEYNYLDWFNAAGYLKYSSPLYVVRPLSSTSESNASIVFENSED
                     IGSGSSTGMYNEEVAFETLDGIDITDVDIASTLTFYNRWASNLNDIAIQLCTSETEWS
                     ESISKRDIFDETIALESTIYTRATLPTLNGTNFANKDKVAVVKPTFDSGEIIEMEYHI
                     YYANYTSETSGTWVEWTDDNGDAVTLTDDDRIFVTSKNLAYVFDHTFTSATAFDNYLT
                     DVTEDIYASEEALPDETDYEYNDRVIVRTNGTPDVFTVWYNNEGTWTTTGTTLANGDK
                     IFEITSHSYYDLAIGVVGAGLDTLTFTPDAVSEITNEDSMTQDTDITVADEVLIKRDA
                     NKIITNSVVRYLDSTLYNKTDYSPLTYESLLPNKPDFTKNEVGVVVLKKNRDGWFEVK
                     ESYVHSLTSTAIKTNGKSNFLEDNINKYSKLVYCKSAGCVNTSTFIPSESNSVFYCTI
                     EDAGSDRSNLTDYTILYNSSSSVFGKNGYFHPEILIGYDCGDTNLNSGYLDAMPLIAK
                     ETGMSLAVVGMSRATIGQTESDTNDEIIENLGNRRVNATYGGLTEFNTYTFSIGTMKK
                     FYDQYNDKYRWVSVAGDVSGMMARNDTMFGPQSAVAGYVRGKFSNYSKMLYEARIGQD
                     ELSRNGINAIVRDVEDRDYYLFEYLTNTTLDELTKEANIRRMVIRIKHLLNIILKGNY
                     FEFNNRETRDRTLFKIKGIFEKFKKNGGLYDYKLICDETNNTSERINANEFVLDIRLQ
                     PNRLIKHIIVNIVNYDMGINIQEL*"
                     /db_xref="UniRef100_I3WW92"
                     /db_xref="I3WW92_9CAUD"
     gene            67785..68234
                     /locus_tag="k141_307134_prodigal-single_82"
     CDS             67785..68234
                     /product="hypothetical protein"
                     /codon_start=1
                     /transl_table=11
                     /translation="MKKVYTLKCNNCGTVKPETEINLISEDTGYCHECFNRAFSQCDY
                     CKEFIPNRQLTEVTVNEELYDLCNYCFEEENWDKKFNPNSINEEFEDMPIKTNSYYYD
                     YNHPNYEDVEEVEEKEDEPNSHFIVNESLVKNEDNVEDFYKNLINHK*"
     gene            68322..69269
                     /locus_tag="k141_307134_prodigal-single_83"
     CDS             68322..69269
                     /product="hypothetical protein"
                     /codon_start=1
                     /transl_table=11
                     /translation="MKKENILDTYKNYLFEAELENHNALPEPTPVELDKELENVISKY
                     TESVEEIKLPIKSNRYIKVKIANTSGVLDLISIDNKTGKEKVLRLSIGKALKTLFPTI
                     NVVSNPIVQKMITELQQLFTIDSSNKEKNPLEKDGYKITISSNIAKWYRMCYKKSDIE
                     SCVTGSEEKLLTGFDNDPNIKIAILKNIKTDEVVGRALLWHHVEDKETGTFNTYLDRT
                     YPSGDTHIKRIYVKWARAMKYWYRTHQGYDDFKNISGEDKKLRFRFTATPKEMKYVPY
                     MDTFKNLYESTEYGNLIGTNYNTKNRNWWGESAGGTRLG*"
     gene            69272..70765
                     /locus_tag="k141_307134_prodigal-single_84"
     CDS             69272..70765
                     /product="hypothetical protein"
                     /codon_start=1
                     /transl_table=11
                     /translation="MFISDDYYNIIKEAEGKIPYIDDKILNIFNKYGYSNISPNTDII
                     DIKVTDDEGVFNIRRLNKKGKEVTQNIKKIGGVLSELFPSIDVVGDSFVQKMINELRT
                     LSNKIVLNEDFDVYDDIIKWYKELHKIDPTVFHSCVTGREQLLEGMDRNPNIQIVIMK
                     DKATGKPKGRALLWNEVQDRDTEEINTYLDRCYPNNDEYIKNEYVKWATSKGYWYRTY
                     QGATEYENISGKTRRIRFLFENENGKSLKFLPYLDTFRNIIDSKEMNCIVVSNYRPNN
                     SQWWADREYGMDLSKEGKVADDFRIINNWRDPRQQEQAQQAQQVPEQPQPEIIGSCWW
                     CDRDIFDGDDYFYVYCEGDERLCCQSCFDEVAYGCERCGNTFCSSEVREINHNTGEEF
                     YMCAYCAENSDDVYPCTYCSFSFDENHVTPIANSDNIICYRCIDNKETLNGKFVVACE
                     NCKQYYETNGHDDVITTYTDPRTFKEHYTCSECISKNTDVEGFLKRN*"
     gene            70809..72479
                     /locus_tag="k141_307134_prodigal-single_85"
     CDS             70809..72479
                     /product="hypothetical protein"
                     /codon_start=1
                     /transl_table=11
                     /translation="MNTRKFNILNESVAVSDDIVKILRKYSDLLIGDPEKTGIKKIED
                     PFTDSKFTKIEPSSTDNMLDVTTIDGQGRERVQASKITKTLTTLYPHINWAGDKTAIQ
                     LLGEIRMITGKQKERYRFDIYDDIVYWYKELKIKWGVSSCVVSDGKAENGDTDRLLSG
                     MNKFDDLQIVVLWDNEFKRYVGRALLWNNVKGINGPFLDRTYPGSDEQIHAVYTNWAE
                     KQGYEYRVGMGYNDYRNVSNRNVKMKYDCKKVTDEDIVVFPYMDTFKWCTVHNKTGKV
                     TLFNYEPSTTVGTVYGSLTNTGGYKIYTKPICDICNKPIKKDEEIHRARRYDRVCDEC
                     FKKFKKCKWCGADYIYNGKTDDLSASDELTFVSSENAYICRSCISGSDKFTQCDKCQN
                     FDFKGENKPYIRSDGRTAFICPKCVDQFNINTCTKCGKFTEKLKEVVVDGKLFYVCKE
                     CGDKFLQCRSCERYFYGSDLWYSNNYLFNNCYCDPCFQKQCDSYREKFGEESLKNQIL
                     SAFTFYNDLSDNDKDTIKTKSIIKEGTSKRYNDLYTTILAEMNGFKQL*"
     gene            72460..72888
                     /locus_tag="k141_307134_prodigal-single_86"
     CDS             72460..72888
                     /product="hypothetical protein"
                     /codon_start=1
                     /transl_table=11
                     /translation="MDLNNYKKYLTESSLLSSIDKEILHVFIDYGFTNPYSDIITKIE
                     LTDKPGYFNVTRKVNNGREVKQIVDKIGVVLKEIFPTIDLTGNQEVQQMIHRLKLLSN
                     RTDESFYVEEYDNISDWYVRLESCKVKSCVNCNKRNISFV*"
     gene            72881..73438
                     /locus_tag="k141_307134_prodigal-single_87"
     CDS             72881..73438
                     /product="Uncharacterized protein {ECO:0000313|EMBL
                     :KHO63165.1};  TaxID=1511746 species="Bacteria;
                     Firmicutes; Clostridia; Thermoanaerobacterales;
                     Thermoanaerobacteraceae; Thermoanaerobacter.;"
                     source="Thermoanaerobacter sp. YS13.;""
                     /codon_start=1
                     /transl_table=11
                     /translation="LCNFSNLYIDSNIVTFEDGDFHRQEGYYLVNYEEKENMLVDVEK
                     GNICSNCGDYVDEDDIRYDIIDNAVCSSCAQEYYTICDDCDILVHNDNAVRVNDDYYV
                     CSYCADKYSSCDNCDDLTLDTTEVDGGYWCDDCVNNYAFKCDLCKDYYPKTTEKNDID
                     NLSLCSDCYENYIEEKEKEEEEKKK*"
                     /db_xref="A0A0B3BKP6_9THEO"
     gene            73448..73924
                     /locus_tag="k141_307134_prodigal-single_88"
     CDS             73448..73924
                     /product="hypothetical protein"
                     /codon_start=1
                     /transl_table=11
                     /translation="MKKKLIEKYEEIVNNFYNNVDFDEMLINEHNPMCYRCPELFEAY
                     STVLNEKLSGDIVDKEFSDDGGFFGGLYKGKKFPAGFTTSNFGKQIENKDELEINKKY
                     NIFVESLDSWIMGFRLKPNGIGQYKFKLDNTTETESFNIKRLYNNIKKGYIISYSD*"
     gene            74051..74626
                     /locus_tag="k141_307134_prodigal-single_89"
     CDS             74051..74626
                     /product="hypothetical protein"
                     /codon_start=1
                     /transl_table=11
                     /translation="MSEKTSNISPIVQNAITKERLSKANSYLDKELDSLEPTHNLDKV
                     EYGKVIVHEYVKKDGVIHIIDNSENGFSVYEILPNGSYEMNSVENGKVSKTNGDSLTI
                     INGDMKLKINDGELSIIVNGGDNPTMERLISFDKLKDLLNNYVTIDKLHNLLSSSLCL
                     DGAPLSYIPVIPSTVTENDICYEKIEINKNA*"
     gene            74676..75191
                     /locus_tag="k141_307134_prodigal-single_90"
     CDS             74676..75191
                     /product="hypothetical protein"
                     /codon_start=1
                     /transl_table=11
                     /translation="MITNKERNDLRNLYESTHPTKKIMKEAYLDAKTEFSEPHSITNL
                     KGEKVLGIQVGGKTYYMTADVGRKYITAMNKVLDNLGGAEEVSTEDEYESEPTEDEFE
                     VGNDAQRNPDIMGESMLKEAYTKVTTEVAYNEQGKVLKIHFINLDNNMTKLLKSKFGK
                     YYDEMTDIIHL*"
     gene            75263..75490
                     /locus_tag="k141_307134_prodigal-single_91"
     CDS             75263..75490
                     /product="hypothetical protein"
                     /codon_start=1
                     /transl_table=11
                     /translation="MKPKSVRAITVIDIKDLRMFKLKDNMICILDDSTVTANLMFNSE
                     EEAFEELEVILDAIRDGKSRAIISSLEEIKE*"
     gene            75487..76350
                     /locus_tag="k141_307134_prodigal-single_92"
     CDS             75487..76350
                     /product="hypothetical protein"
                     /codon_start=1
                     /transl_table=11
                     /translation="MISLKTKIFLIVAIILVGVITYQYYCNKNLKEELHNSVMSVSVL
                     EQNQQALQDSIAFKSDSVAVLHTFIKDKDDLNKSLNKLYNNIKATSDNNIKSLRKQIG
                     LLEGEISFKDKVIDSLLVNTDGTEVTDSTVIVPIIYSNSDMGLKLDGYTVGNFIEKTG
                     HVYWNEIKTTLPKLRIGLVYEAADSTIVAMIEANDKISSFKTVISDDLYRLIVNNELP
                     QKVWSDYVGVVSELEILDEPFLNLYVFGEFKDFYALIGRQFNVYDKFSYKNTCRLGYK
                     MSINKITELIK*"
     gene            76347..76604
                     /locus_tag="k141_307134_prodigal-single_93"
     CDS             76347..76604
                     /product="hypothetical protein"
                     /codon_start=1
                     /transl_table=11
                     /translation="MKEYEEILEEMDNRKIPRMIYKSINSKDFKRQKNQTEFVATYRR
                     DIGNVDWEISIMADDLSDFVDKLEVRLSRTEFNTVRNIRKV*"
     gene            76697..77290
                     /locus_tag="k141_307134_prodigal-single_94"
     CDS             76697..77290
                     /product="Similar to guanylate kinase n=1 Tax=Acholeplasma
                     brassicae RepID=U4KP28_9MOLU"
                     /codon_start=1
                     /transl_table=11
                     /translation="MPHIILSDELEYHISKTEKNKINISISNFGKKTPIGMYKRIIIA
                     GKMASGKDYLRAKLVESGFTKDVSQTSRPKRANETEGNDYHFITTNKFQKMIEKEEFY
                     EYTEFCNWFYGTTKESWNNNDVFIMNPYGLSHIDKHDLNESFVIYLDVPLDKRLNRLK
                     EREMDYDNVERRISTDYHDFIGIKYNVAFRNIKINGK*"
                     /db_xref="UniRef100_U4KP28"
                     /db_xref="abra:BN85310690"
                     /db_xref="U4KP28_9MOLU"
     gene            77303..77509
                     /locus_tag="k141_307134_prodigal-single_95"
     CDS             77303..77509
                     /product="hypothetical protein"
                     /codon_start=1
                     /transl_table=11
                     /translation="MEISNNLKKRLKHEITTDWWESTGYVVYCDLASKLLDRGLTEDE
                     AFDFLQIAYTAVAPDIIEMPDDDY*"
     gene            77522..77689
                     /locus_tag="k141_307134_prodigal-single_96"
     CDS             77522..77689
                     /product="hypothetical protein"
                     /codon_start=1
                     /transl_table=11
                     /translation="MTLERAKKIYEECGKVKVVTFDNPDYIECQEIITDDWDIIVELY
                     ENSFDCVFTEV*"
     gene            77689..77967
                     /locus_tag="k141_307134_prodigal-single_97"
     CDS             77689..77967
                     /product="hypothetical protein"
                     /codon_start=1
                     /transl_table=11
                     /translation="MDIQRLQRLQMIQRSLYQEKIPICVVYVVESEKKIYHIVGLDKS
                     PTQETLTELWDGLQQSTDWNSIKDVINELKVDVVKTQDLLEAYSNYNL*"
     gene            77982..78287
                     /locus_tag="k141_307134_prodigal-single_98"
     CDS             77982..78287
                     /product="hypothetical protein"
                     /codon_start=1
                     /transl_table=11
                     /translation="MSDGMTDTFREHESDNEYEVEKEKLQKKLKEVESELELQRQKLN
                     AVRNVKDDREQVLLYFVNNYLKYPNERTYKQLMVLIEADFMKLGYQTIKQQEATVKK*"
     gene            78379..78783
                     /locus_tag="k141_307134_prodigal-single_99"
     CDS             78379..78783
                     /product="hypothetical protein"
                     /codon_start=1
                     /transl_table=11
                     /translation="MLAIMAKYYKFFINIIEDIFRVIWSFLYTIRFVAFGFFITIITC
                     GFCLFPIWMDVYEHYLNEIDSDKYVTIQTIIKTYPQIKIIVNEYMDDDVITKYEFEKI
                     NSLYSEYKYDEMKAYSYKNTEKEKNKLKGVLK*"
     gene            78780..79229
                     /locus_tag="k141_307134_prodigal-single_100"
     CDS             78780..79229
                     /product="hypothetical protein"
                     /codon_start=1
                     /transl_table=11
                     /translation="MMDKFLIDKDLIARIEMYVKEGCEQNRFIFAEFDGEYEYEKEIF
                     KKGWFGDKQIPTKFKKLYKRGWYKVNDNDIPNYSQIYTEQSINSYYDGEAIIKDNKVF
                     TRSRLRVYIYYKNDIKQSIFDFYFDTLDELKERMEVIQSKFKNLVAL*"
     gene            79229..79576
                     /locus_tag="k141_307134_prodigal-single_101"
     CDS             79229..79576
                     /product="hypothetical protein"
                     /codon_start=1
                     /transl_table=11
                     /translation="MVIKVPSWDDIYDFLEFLFDILPYIIGTVVVITFFIITVIVIVV
                     EDSRNLEIPIELYNNIDSMVCKTPSISPIVSESLKDNTITVCEYCIIEEAYCKEKSKI
                     KVKELKEKTERYY*"
     gene            79576..79971
                     /locus_tag="k141_307134_prodigal-single_102"
     CDS             79576..79971
                     /product="hypothetical protein"
                     /codon_start=1
                     /transl_table=11
                     /translation="MKHIIIYILFLLTLCHTTNIYIEADYFSITRYRTPWSDNIKCDV
                     KIIIDIEEKVVKIIDSKTTTTITIQNSIKIIKTDVETVYKIEDARDKATDKTLKIVLY
                     KKYRNSLIYLYYDDYGISYKIKNIEESED*"
     gene            79971..80189
                     /locus_tag="k141_307134_prodigal-single_103"
     CDS             79971..80189
                     /product="hypothetical protein"
                     /codon_start=1
                     /transl_table=11
                     /translation="MKYNIVHCPMCHGSGGEIEPILDFGQGPWHDCGFCKGKGTMKQN
                     KFYYQCLGWLSADARRRRKNKRSDIENN*"
     gene            80140..80835
                     /locus_tag="k141_307134_prodigal-single_104"
     CDS             80140..80835
                     /product="Thymidylate synthase, flavin-dependent n=1 Tax
                     =Syntrophobotulus glycolicus (strain DSM 8271 / FlGlyR)
                     RepID=F0SYQ8_SYNGF"
                     /codon_start=1
                     /transl_table=11
                     /translation="MQEEEEKIKGAILKIIKANYEILTPIDKDKIYKILENAGRKSHQ
                     SEYLMCDGSSEKFLKMIMDKGHYAVLEFFDIIVRFTSNRGFLSELRTHRLGSYVAEST
                     RYCNYIKDKFGNEITCIGLKTAMDIEAGSDTYWKEEPLYKILHTFEDAWEQAEIHYNK
                     LIKLGCSPQMARHVLPLGLKSEVIVKYNLRQWREIFKLRAHSDAHPNMRELMIPLRNE
                     FAEIMPEIFGDLV*"
                     /db_xref="UniRef100_F0SYQ8"
                     /db_xref="sgy:Sgly_0494"
                     /db_xref="F0SYQ8_SYNGF"
     gene            80832..81074
                     /locus_tag="k141_307134_prodigal-single_105"
     CDS             80832..81074
                     /product="hypothetical protein"
                     /codon_start=1
                     /transl_table=11
                     /translation="MKMWLKIIENYIAYPTTFYIVRYDNLRDLENRNNPKLYKKTKNI
                     LSFFLFIITRKFLKNKELYKWYVSFKFRTGNYFTGI*"
     gene            81126..82127
                     /locus_tag="k141_307134_prodigal-single_106"
     CDS             81126..82127
                     /product="hypothetical protein"
                     /codon_start=1
                     /transl_table=11
                     /translation="MMMTMNPSKNLFRVLNFLKDFVSDEYISVNEHTYNTSKYKDLKV
                     KYFININYYINKENIEKIEKFIENIKNVYVEFHIVDEEDDHPIETTNSFNNIIIPTFN
                     NPINMSFVSETTYTTITNTATTNEPIPIPVQPEIILSKYEDMVMVQKRKRKIFEDLTG
                     VQRMNRPNSPIYAERFHYRNETPDRVQTYIFCVDMTNEQYESIQLNELITGYNIEMRC
                     LTNILGTIIYKEYDNPNRRAKFLIRTQVTEEIIREHTTEGFGVSFQASSESYYNFTRY
                     YIHEVGHTQVLRNNGRRYDELTGEVNVDDTTTTINVENYWFPPPIQETVPLVDEEPT*"
     gene            82143..82958
                     /locus_tag="k141_307134_prodigal-single_107"
     CDS             82143..82958
                     /product="hypothetical protein"
                     /codon_start=1
                     /transl_table=11
                     /translation="VLIVYIESRNSQIEIDRGHSLLYAYDDYNCIYTAARILYDERIE
                     RGLKLVIEERHPGVIHSRLSVHIDTNTELFEIANVCTYNEHTSRFFFRNNISLERRQN
                     YQEVVYQGYVTRIPTDITTSINVINEENRTVGRTVDSREGNRILNLSCTQEMYDDLRE
                     AHNTMSNTMSNTMSNNMAEFEVANEINNEILENIVRNTENYIENQQTRSEENRTYDAG
                     LMYCPYIPLVRNNTATHSNNETTLQDVLMREDGRPTSTINLETTTTVIPITNA*"
     gene            82968..83279
                     /locus_tag="k141_307134_prodigal-single_108"
     CDS             82968..83279
                     /product="hypothetical protein"
                     /codon_start=1
                     /transl_table=11
                     /translation="MEITTEITIKKNFDRIILSKEEAESLYEELKKLFEKEKEVDYIP
                     YQIFPQLTPQPTTNDYTPTITWTTCGTTETCGDVSIYELDKLVVDGNQASCTIEIGGI
                     K*"
     gene            83276..83596
                     /locus_tag="k141_307134_prodigal-single_109"
     CDS             83276..83596
                     /product="Uncharacterized protein n=1 Tax=Alkaliphilus
                     oremlandii (strain OhILAs) RepID=A8MKP0_ALKOO"
                     /codon_start=1
                     /transl_table=11
                     /translation="MNVITLCGSSKFIKQFDEINRQLTIDGNVVFSLGVFGHAEGYEP
                     TEEQRDILEQIHRKKIDLSDEIYVVDVGGYIGKSTKEEIEYAIKHDKKIRWYSKEIKD
                     VKYE*"
                     /db_xref="UniRef100_A8MKP0"
                     /db_xref="aoe:Clos_2843"
                     /db_xref="A8MKP0_ALKOO"
     gene            83589..83984
                     /locus_tag="k141_307134_prodigal-single_110"
     CDS             83589..83984
                     /product="hypothetical protein"
                     /codon_start=1
                     /transl_table=11
                     /translation="MSKQDNPKKELQELYNIGYLSANEVYSLLDSDDKKWNNKKAKPL
                     TEVYNEVLNDFNQCVLRKSDPKTMLALILEELKIYGTVRVSDEKGATVWLIEQKFKED
                     IFIPNKDITIENFDIIKEKIKTAKYIALL*"
     gene            83981..84427
                     /locus_tag="k141_307134_prodigal-single_111"
     CDS             83981..84427
                     /product="hypothetical protein"
                     /codon_start=1
                     /transl_table=11
                     /translation="MIYIEDKIDGFDVRIYDDGKIELKFSNLWKFAGHLRNYPDKKTM
                     NLIFTKPWNVKFNNWGGSWGINKNLLMYLNKYLEHTTINVYIDCPDSKENGKEPESIL
                     YHLPLKDVINKGISYKVDGWDKQLYTPIMLWNKVEDYEYEDYSLDI*"
     gene            84452..85267
                     /locus_tag="k141_307134_prodigal-single_112"
     CDS             84452..85267
                     /product="Gp348 n=1 Tax=Bacillus phage G RepID
                     =G3MA89_9CAUD"
                     /codon_start=1
                     /transl_table=11
                     /translation="MKIDIISDTHIDFWVKDAQRTGKNKRFIEQRIKRDGDYIIIAGD
                     ISHGMKSGKAFLKQLKNFYDRVIIVFGNHDYYMPHSEQDRYVDYKEKIADYTKQLQDL
                     GIDVLNGNTIEIDGVKIFGTDFSYAKNLRTVWTPYMLGGMWYDGMNDSVWIKGLRGDR
                     HEYSYNNNIELFESEYNKLYTNDLILADIVVTHISPLNDKRYIEERFRNDILTGCFCF
                     NGSHLVEMTTAKYWICGHQHKSKIEDIAGTSVVCNALGYPSFEKNAKTITLEI*"
                     /db_xref="UniRef100_G3MA89"
                     /db_xref="arc:ABLL_0938"
                     /db_xref="89178505"
                     /db_xref="G3MA89_9CAUD"
     gene            85267..85548
                     /locus_tag="k141_307134_prodigal-single_113"
     CDS             85267..85548
                     /product="hypothetical protein"
                     /codon_start=1
                     /transl_table=11
                     /translation="MKLEKAVQILKKHNKWRRGGDIKPTNPKELGVAIDTIVNWFDLK
                     DDVLLKASIDATRDNLNDSFHIYDENIVVGAGTENAHVFREIFNKLKKY*"
     gene            85640..85804
                     /locus_tag="k141_307134_prodigal-single_114"
     CDS             85640..85804
                     /product="hypothetical protein"
                     /codon_start=1
                     /transl_table=11
                     /translation="MFNNDYDDMVKQVKAGREIEVAIWDNDYNEKLIHLVCPNEEGGH
                     LWQPQYYNKF*"
     gene            85813..86037
                     /locus_tag="k141_307134_prodigal-single_115"
     CDS             85813..86037
                     /product="hypothetical protein"
                     /codon_start=1
                     /transl_table=11
                     /translation="MEITVYRQTVNEILNTETKIKCPLDISIIPNTMGINLRSVTSVE
                     WAQQEDGQLLLLTIHFRPDNLTNKIGEKNV*"
     gene            86030..86482
                     /locus_tag="k141_307134_prodigal-single_116"
     CDS             86030..86482
                     /product="id=3964308 bin=GWF2_WWE1_40_14 species=unknown
                     genus=unknown taxon_order=unknown taxon_class=unknown
                     phylum=unknown tax=GWF2_WWE1_40_14 organism_group=WWE1"
                     /codon_start=1
                     /transl_table=11
                     /translation="MYNELFDGTITAVSAGTKKVKNEEGNKDSVSICRFKIETTSIDY
                     DSITKFSSSIGSTLLNIQPMPFKLVDFGDQSVYGMSVDLFGIDEETKFASETPDATYN
                     NVYIRSLKVKNDNTIPVYIFSLEMPIETSTSFLFNNMKKDVMFKFIKN*"
                     /db_xref="gwf2_scaffold_2936_4"
                     /db_xref="86680442"
     gene            86979..87067
                     /locus_tag="k141_307134_prodigal-single_trna_1"
     tRNA            86979..87067
                     /product="Leu"
     gene            87219..87295
                     /locus_tag="k141_307134_prodigal-single_trna_2"
     tRNA            87219..87295
                     /product="Pseudo"
     gene            87535..87669
                     /locus_tag="k141_307134_prodigal-single_117"
     CDS             87535..87669
                     /product="hypothetical protein"
                     /codon_start=1
                     /transl_table=11
                     /translation="MTKKEKKPNILKEVVGEPLKGRKLNEAEEKVVDRNKNKKIKKQK
                     *"
     gene            88072..88161
                     /locus_tag="k141_307134_prodigal-single_trna_3"
     tRNA            88072..88161
                     /product="Ser"
     gene            88353..88427
                     /locus_tag="k141_307134_prodigal-single_trna_4"
     tRNA            88353..88427
                     /product="Glu"
     gene            88525..88600
                     /locus_tag="k141_307134_prodigal-single_trna_5"
     tRNA            88525..88600
                     /product="Glu"
     gene            89450..89962
                     /locus_tag="k141_307134_prodigal-single_118"
     CDS             89450..89962
                     /product="hypothetical protein"
                     /codon_start=1
                     /transl_table=11
                     /translation="LEKQPIKSKIQNDEGIRQNIFNLVDFAYRKNLKEPHVGLKSKDD
                     VLSLNYDYWEAIDIDNRPDADAVIFGKKVYGVKISGIGHNGNIIAIHYLIDELSRILK
                     KQGYWIEASKKVASILKSQNVLVYSNREKIQKMFSDSTFKWFDDNSYIRTLKNGNYTS
                     REYIFGNPII*"
     gene            89973..90254
                     /locus_tag="k141_307134_prodigal-single_119"
     CDS             89973..90254
                     /product="hypothetical protein"
                     /codon_start=1
                     /transl_table=11
                     /translation="MGKKAKSNSGESKLDIDFSEIIEIRTRDITEEEFNNLKTIKDSN
                     LYPLYEINNISKVSGLSANKVLRILSDYSYLNKKFIKAPIPKKKKKKNE*"
     gene            90467..90580
                     /locus_tag="k141_307134_prodigal-single_120"
     CDS             90467..90580
                     /product="hypothetical protein"
                     /codon_start=1
                     /transl_table=11
                     /translation="MMTTTINTVIGITRHFDWTKCDGNFVSYRAVVVNIDI*"
     gene            90661..90736
                     /locus_tag="k141_307134_prodigal-single_trna_6"
     tRNA            90661..90736
                     /product="Gly"
     gene            90739..90814
                     /locus_tag="k141_307134_prodigal-single_trna_7"
     tRNA            90739..90814
                     /product="Gly"
     gene            90859..90935
                     /locus_tag="k141_307134_prodigal-single_trna_8"
     tRNA            90859..90935
                     /product="Lys"
     gene            91001..91906
                     /locus_tag="k141_307134_prodigal-single_121"
     CDS             91001..91906
                     /product="hypothetical protein"
                     /codon_start=1
                     /transl_table=11
                     /translation="MNKKDEVINCLNCGQETKKYNKRYDKRKFCCLNCANVYNSLRRL
                     KTKCSSCGKEITNCNFKQHFNSCGKQKINDKLKEEWQQPNGTYKCPHCGKEYTKKGIY
                     IHIWRKHTEEGKKFNPNIGYVKGVRKGINKFTKAKKLGLPKPIIKEESRKKWSEKATG
                     RKHSNKTKEKISKIRKQYLKENPDKVPYLLNHYTNGESYPETYFRKIFEKYDIQYEQE
                     KREGLYSLDFVVGVFDIEIDGNQHYLDERIIESDKRRTKYLESIGYKIIRIRWSEFQK
                     KNYYYRHKFINELIDKLIYSRGAIG*"
     gene            91884..91957
                     /locus_tag="k141_307134_prodigal-single_trna_9"
     tRNA            91884..91957
                     /product="Ile"
     gene            91963..92036
                     /locus_tag="k141_307134_prodigal-single_trna_10"
     tRNA            91963..92036
                     /product="Val"
     gene            92172..92248
                     /locus_tag="k141_307134_prodigal-single_trna_11"
     tRNA            92172..92248
                     /product="Asn"
     gene            92404..92477
                     /locus_tag="k141_307134_prodigal-single_trna_12"
     tRNA            92404..92477
                     /product="Thr"
     gene            92559..93233
                     /locus_tag="k141_307134_prodigal-single_122"
     CDS             92559..93233
                     /product="hypothetical protein n=1 Tax=Ornithinibacillus
                     scapharcae RepID=UPI000225B427"
                     /codon_start=1
                     /transl_table=11
                     /translation="MNTNKTKCSKCDREITTNNYKKHYNVCGNKIKIIHKPRVSNLGE
                     YLKKGHIGTNQYIKAKQLGLPAPTLSKEARTKLSKSAKEINIKMWGGLDHEIRREKMS
                     KLAKERKLSGHTSKRKMYYKMKDGSEVYLQSSYEIRLAELLDKLNIKWERPNPFMWID
                     DDGIDHRYYPDFKINSDLYIDTKNDYLAKKDARKMELVREQNKINLMVFLEKDINEDR
                     VRELNL*"
                     /db_xref="UniRef100_UPI000225B427"
     gene            93371..93444
                     /locus_tag="k141_307134_prodigal-single_trna_13"
     tRNA            93371..93444
                     /product="Arg"
     gene            93633..94319
                     /locus_tag="k141_307134_prodigal-single_123"
     CDS             93633..94319
                     /product="HNH endonuclease n=1 Tax=Oscillatoria acuminata
                     PCC 6304 RepID=K9TG45_9CYAN"
                     /codon_start=1
                     /transl_table=11
                     /translation="MKKRKSIIWILLNDFKFKHLVKKSKTYKEILDYFNISASSGNYK
                     TLKDRIRYLDVDVSHFEISYDDLKQYGLNKKIPLEEVLIENSDYPRSSLKKRLLKNGM
                     LKNECSICGQKGEWKGKELKMILDHINGINNDNRLENLRMVCPNCNSQLDTHSGKNNK
                     RKKKKYYCKCGNVIFKQSKQCKICYDIKQRRAKRPDKEKLLQEIKELGYEGTGRKYNV
                     SGNAIKKWLK*"
                     /db_xref="UniRef100_K9TG45"
                     /db_xref="oac:Oscil6304_2163"
                     /db_xref="K9TG45_9CYAN"
     gene            94449..94655
                     /locus_tag="k141_307134_prodigal-single_124"
     CDS             94449..94655
                     /product="hypothetical protein"
                     /codon_start=1
                     /transl_table=11
                     /translation="MERKISGIYIRHQKEDGSWGNICFEDMDLEEREKFLKTKDKEWI
                     ASLALELSNVINELAERFEIVRED*"
     gene            94664..94741
                     /locus_tag="k141_307134_prodigal-single_trna_14"
     tRNA            94664..94741
                     /product="Asp"
     gene            95034..95109
                     /locus_tag="k141_307134_prodigal-single_trna_15"
     tRNA            95034..95109
                     /product="His"
     gene            95123..95542
                     /locus_tag="k141_307134_prodigal-single_125"
     CDS             95123..95542
                     /product="hypothetical protein"
                     /codon_start=1
                     /transl_table=11
                     /translation="MKKIYLDDLRTPVDKTWIVVRNYDEFVAKVKEIGFDNIELISLD
                     HDLGESAMREWHNTVTTYGINYNNITEKTGYDCAKWLVEQWMNGEKVVTVLVHSANPV
                     GSGNIMGYINNYLHVNRLPQTCVRARFDFTSKFSFDY*"
     gene            95614..95805
                     /locus_tag="k141_307134_prodigal-single_126"
     CDS             95614..95805
                     /product="hypothetical protein"
                     /codon_start=1
                     /transl_table=11
                     /translation="MNKNIERPKNWEKDMLKHINKEINFDNLLHNFGPEGLYLISDKL
                     KKIADEHIQEAYQDSVRTS*"
     gene            95886..96809
                     /locus_tag="k141_307134_prodigal-single_127"
     CDS             95886..96809
                     /product="Uncharacterized protein n=1 Tax=Escherichia
                     phage ECML-134 RepID=I7B333_9VIRU"
                     /codon_start=1
                     /transl_table=11
                     /translation="MDKHYLVYKITNKINGKIYIGKHETYNIDDGYMGSGKILGIAQS
                     KHGIENFTKEILFDYDNWDDMQNKEKELVNEHFVKRTDTYNIIIGGGGGGENFGEQKG
                     FITAKDKLGNTMRVSIEDPRYLSGELVHHLKGTITVRDKEGNILQVNENDPRYLSGEL
                     VGKNKNQITVKDEKGNIFNIDSNDPRYLSGELKYIHTGKVIVKDKDGNKFKVDKNDKR
                     YLSGELVGITAGKVNVRDQEGNTFQISKEDPRYLSGELVHITKGTIYIHNKITEQNKR
                     IIKKDLQKWLDKGWYKGMFKVQKENSSSPKN*"
                     /db_xref="UniRef100_I7B333"
                     /db_xref="I7B333_9CAUD"
                     /db_xref="I7B333_9VIRU"
     gene            97027..97266
                     /locus_tag="k141_307134_prodigal-single_128"
     CDS             97027..97266
                     /product="hypothetical protein"
                     /codon_start=1
                     /transl_table=11
                     /translation="MKVEKQNPAYKKLIKRRNMKEKEKFPNDELRSRSYEDQFDGKKL
                     MHFLHCQKCGNIFVGYKDKLICKMCKNEILKQDKK*"
     gene            97263..97454
                     /locus_tag="k141_307134_prodigal-single_129"
     CDS             97263..97454
                     /product="hypothetical protein"
                     /codon_start=1
                     /transl_table=11
                     /translation="MSETKKEFPPKDFRDRSFEEDWDGTKENPLHFLICKKCDKTFAG
                     DKSRILCKKCENENKQEKK*"
     gene            97451..97645
                     /locus_tag="k141_307134_prodigal-single_130"
     CDS             97451..97645
                     /product="Marine sediment metagenome DNA, contig:
                     S01H1_S41274 {ECO:0000313|EMBL:GAG51154.1};  TaxID=412755
                     species="unclassified sequences; metagenomes; ecological
                     metagenomes.;" source="marine sediment metagenome.;""
                     /codon_start=1
                     /transl_table=11
                     /translation="MINIKARKGESFERMLRRFSKTFEESGILADYKDGRYYEKPSER
                     RRKQRKQFLRNQKNWNKLFN*"
                     /db_xref="X0Y5C5_9ZZZZ"
                     /db_xref="gwf2_scaffold_2937_25"
                     /db_xref="dte:Dester_0797"
     gene            97740..98024
                     /locus_tag="k141_307134_prodigal-single_131"
     CDS             97740..98024
                     /product="Uncharacterized protein n=1 Tax=Colletotrichum
                     gloeosporioides (strain Nara gc5) RepID=L2FFM7_COLGN"
                     /codon_start=1
                     /transl_table=11
                     /translation="LCRTIYDIWKQHRRDVVRKAVKEKFTQDKELNGFLESLIKQGYT
                     MMVEASPCDGIWGIGFSENDKPLEHIADWGDNLLGKIITDVSKELFIKNV*"
                     /db_xref="UniRef100_L2FFM7"
                     /db_xref="W6YN66_COCMI"
                     /db_xref="L2FFM7_COLGN"
     gene            98091..98339
                     /locus_tag="k141_307134_prodigal-single_132"
     CDS             98091..98339
                     /product="hypothetical protein"
                     /codon_start=1
                     /transl_table=11
                     /translation="MSIQRFDPDKWYVISIDTYKGVHLGNTHKFKINDDSKYQVEERE
                     EILKKAIKNGIIGKVENLIFTMYEVKRGKLGEYLEEVD*"
     gene            98370..98735
                     /locus_tag="k141_307134_prodigal-single_133"
     CDS             98370..98735
                     /product="Putative uncharacterized protein (Fragment) n=1
                     Tax=Dictyostelium purpureum RepID=F1A5G7_DICPU"
                     /codon_start=1
                     /transl_table=11
                     /translation="MVVTEEYLKQNPNHVFVFGDNCLRKGKGGAAKLRDLPNTYGFIT
                     KKTPGWKNEDFYEPVEFESIFLNELIKLQMLISLTPNKKYLISKIGAGLANRYKIWEK
                     VIEPNIKKQLSFDNVIFLW*"
                     /db_xref="UniRef100_F1A5G7"
                     /db_xref="A0A0F9UV44_9ZZZZ"
                     /db_xref="F1A5G7_DICPU"
     gene            98766..98843
                     /locus_tag="k141_307134_prodigal-single_trna_16"
     tRNA            98766..98843
                     /product="Ile"
     gene            98846..98923
                     /locus_tag="k141_307134_prodigal-single_trna_17"
     tRNA            98846..98923
                     /product="Met"
     gene            98926..98999
                     /locus_tag="k141_307134_prodigal-single_trna_18"
     tRNA            98926..98999
                     /product="Cys"
     gene            99166..99801
                     /locus_tag="k141_307134_prodigal-single_134"
     CDS             99166..99801
                     /product="hydrolase n=1 Tax=Oceanobacillus sp. Ndiop RepID
                     =UPI000289B17C"
                     /codon_start=1
                     /transl_table=11
                     /translation="MNKIFFTADTHFGHEPMLHFGDGRPFDSVEEMNETMIDKWNAKV
                     DNSDRIYIIGDFIWNTVEPEPILKRLKGNKFLIIGNHDRIGKHNEKIYNKYIEWIKDY
                     FVLKIKNGINTPSTKIVLSHYRHAVWDGCHYGSWHLFGHEHGNCGHKEVINYPNSLDV
                     GVDTNNFYPYSWEDVVEKVKREGRYKEDYRTELKNRDAGVPNSKWKADFIK*"
                     /db_xref="UniRef100_UPI000289B17C"
                     /db_xref="A0A0C1R7U4_9CYAN"
                     /db_xref="sgy:Sgly_0013"
                     /db_xref="UPI000289B17C"
     gene            99822..99897
                     /locus_tag="k141_307134_prodigal-single_trna_19"
     tRNA            99822..99897
                     /product="Arg"
     gene            99993..100193
                     /locus_tag="k141_307134_prodigal-single_135"
     CDS             99993..100193
                     /product="hypothetical protein"
                     /codon_start=1
                     /transl_table=11
                     /translation="MNINVTEIKNFIKKFINKRIVAYFTYLTMYIVGAILLPNEDVIC
                     GGMLLFVFMAVLLELFGTIDNI*"
     gene            100249..100641
                     /locus_tag="k141_307134_prodigal-single_136"
     CDS             100249..100641
                     /product="hypothetical protein"
                     /codon_start=1
                     /transl_table=11
                     /translation="MTPIINPWIVYALGILDTLNGFLAGINAISMILTVVLCVAYAIA
                     GNDKYISDFWRSKFRLISSIIFTFVVIIINVAIPSKQTAINMLIAKEVTYERLDSLKT
                     TVKDSYDYMKEDIVDILIDKNNDRDGRR*"
     gene            100641..101261
                     /locus_tag="k141_307134_prodigal-single_137"
     CDS             100641..101261
                     /product="Related to fimbrial protein [Precursor] id
                     =4446012 bin=GWF2_WWE1_40_14 species=Desulfotalea
                     psychrophila genus=Desulfotalea
                     taxon_order=Desulfobacterales
                     taxon_class=Deltaproteobacteria phylum=Proteobacteria
                     tax=GWF2_WWE1_40_14 organism_group=WWE1"
                     /codon_start=1
                     /transl_table=11
                     /translation="MKKGFTLIEVLVVAVIVAILAAVAIPAYNAYRYGRIIYNADYEI
                     ILKSDVTINFRNTERVCRELYFSKFDMDDYAINIIDDIYGERYQIPKNNIISFLPNPN
                     RKEKKRVNVPDWKIIPKDKIEEIQTIPVANNTDYIKRIVEDAFDMKLIIHLTDGTTIT
                     VLCDSYDEEFGGGVKCYKGTDYDKILIREFKKLDYSYIEIKYLEFK*"
                     /db_xref="gwf2_scaffold_7108_4"
                     /db_xref="86679980"
     gene            101261..101827
                     /locus_tag="k141_307134_prodigal-single_138"
     CDS             101261..101827
                     /product="hypothetical protein"
                     /codon_start=1
                     /transl_table=11
                     /translation="MTETKQPTDIEILDDIIKEHRKEIDKLKKRVVGNYTLYSDTDAT
                     YRDIRRHEDLIQIAKERQDYIRREQYYIMKQKELEEKRRKEQEREKIKTKTVHTQNYD
                     SNMLISNSKLVNITKTQPIKKKSRVVTDVHKYMKKKTECEKTFLTLTKPIINKSVEKL
                     KYVKNYLWDWIVYILKYIGYSTGILKKV*"
     gene            102168..102244
                     /locus_tag="k141_307134_prodigal-single_trna_20"
     tRNA            102168..102244
                     /product="Pseudo"
     gene            102336..103202
                     /locus_tag="k141_307134_prodigal-single_139"
     CDS             102336..103202
                     /product="Truncated SegB-like protein n=2 Tax=unclassified
                     T4-like viruses RepID=C3V2C6_BPR51"
                     /codon_start=1
                     /transl_table=11
                     /translation="MKKHYLVYKITNLLNGKIYIGIHSTDNIDDGYMGSGKHLKRAQK
                     KYGIENFKKEILFDFDKHDEMLEMEAKIVNEEFVKREDTYNLIKGGLIDTTNTIPVRN
                     KDGYICRVSKDDPRYLSGELKFMFHGTVTVKDEHGNMFHADLNDPRYLSGELKPIGSG
                     MVNVKDEYDKIYRVRIDDPRYLSGELKPIGCGMVNVKDKEGNIFHISTDDIRYQIGEL
                     MGIWTGRKHSEETKKKMSETAKERLKDPTKNSQYGTCWIYNEELKENKKIKKEELQEW
                     INKGWIKGRKIN*"
                     /db_xref="UniRef100_C3V2C6"
                     /db_xref="D4Z9T6_BPAR1"
                     /db_xref="C3V2C6_BPR51"
     gene            103204..103281
                     /locus_tag="k141_307134_prodigal-single_trna_21"
     tRNA            103204..103281
                     /product="Leu"
     gene            103284..103361
                     /locus_tag="k141_307134_prodigal-single_trna_22"
     tRNA            103284..103361
                     /product="Leu"
     gene            103383..103460
                     /locus_tag="k141_307134_prodigal-single_trna_23"
     tRNA            103383..103460
                     /product="Leu"
     gene            103467..103544
                     /locus_tag="k141_307134_prodigal-single_trna_24"
     tRNA            103467..103544
                     /product="Gln"
     gene            103697..103773
                     /locus_tag="k141_307134_prodigal-single_trna_25"
     tRNA            103697..103773
                     /product="Leu"
     gene            103777..103852
                     /locus_tag="k141_307134_prodigal-single_trna_26"
     tRNA            103777..103852
                     /product="Gln"
     gene            103972..104568
                     /locus_tag="k141_307134_prodigal-single_140"
     CDS             103972..104568
                     /product="hypothetical protein"
                     /codon_start=1
                     /transl_table=11
                     /translation="MACGGSSPSIPANFNKKVLDIRTFFVYIWCMKCDNKQCGAYNKL
                     YTNNCQIGYTPEYCDVYKIYKLKDENSKLKKELLVLKTNKALKEGFMKSIKNQIHIIE
                     MAIKDLSEIKKGYTNLTGSRYMMLGLIRTMLHLHDKILLSESVDKYSMTITETKLKPH
                     FFWWKEPTETIEKRLEHPLETIIRISEELVEELKKENK*"
     gene            104565..104741
                     /locus_tag="k141_307134_prodigal-single_141"
     CDS             104565..104741
                     /product="hypothetical protein"
                     /codon_start=1
                     /transl_table=11
                     /translation="MSKQKTTGITAFMFLIMLLLLGTIALFTWSGTKKLNETKSNEQE
                     IRLYIRKGLDFFRK*"
     gene            104751..104858
                     /locus_tag="k141_307134_prodigal-single_142"
     CDS             104751..104858
                     /product="hypothetical protein"
                     /codon_start=1
                     /transl_table=11
                     /translation="MSIVICIFLFIIADYLSDIKEELKKLNKKGDTDEV*"
     gene            104848..105216
                     /locus_tag="k141_307134_prodigal-single_143"
     CDS             104848..105216
                     /product="Phage-related protein n=2 Tax=Clostridium
                     kluyveri RepID=A5N299_CLOK5"
                     /codon_start=1
                     /transl_table=11
                     /translation="MKFRKKPLVVDAVRWNGRNELDIAKIIKNNSATGTYTTNKDMLY
                     IILPDRELRMNIGDWLIKGVKGELYPCTNEVFEVTYDAVFEYTPPVYKKEIADSVTEI
                     GCDIIKQFDIPKYNTDIKGL*"
                     /db_xref="UniRef100_A5N299"
                     /db_xref="A0A0F8VUH6_9ZZZZ"
                     /db_xref="ckl:CKL_3242"
                     /db_xref="A5N299_CLOK5"
     gene            105216..105701
                     /locus_tag="k141_307134_prodigal-single_144"
     CDS             105216..105701
                     /product="Uncharacterized protein n=1 Tax=Mycoplasma sp.
                     CAG:472 RepID=R7HF07_9MOLU"
                     /codon_start=1
                     /transl_table=11
                     /translation="MIQVCSECFKIYKLSTYIKTKDGYKSVTDEVLPCPKLGCKGELY
                     ECDELFAPIISTLNKKGYRTLYSCSGHIKADYCVTYNPRYKKIYRNHPIESYINFEEG
                     IELPCIPKGYKMDKINKDNKNITIRKRFNEKKRPKTLLRELMNNAFEVLEWAETLDVH
                     K*"
                     /db_xref="UniRef100_R7HF07"
     gene            105740..106159
                     /locus_tag="k141_307134_prodigal-single_145"
     CDS             105740..106159
                     /product="Tax=CG_Anaero_02"
                     /codon_start=1
                     /transl_table=11
                     /translation="MILKEYIHNAKFEDVWEKLITYYPDQEKNKEGYQKAWDEINNLP
                     ISTEDYTYNIFVELIHDDEYPEDDYWAVDGYVEGCQFNYGLEHTEWTKWLGMPIDEQT
                     IIKYSKEFVLAHILWVMTWESFDYREIGKKMIEWSRD*"
                     /db_xref="33276929"
     gene            106231..106407
                     /locus_tag="k141_307134_prodigal-single_146"
     CDS             106231..106407
                     /product="hypothetical protein"
                     /codon_start=1
                     /transl_table=11
                     /translation="MVKLEQVLNREKKKTITLTITKEVSDQFDEIAKKLKINKSLLVE
                     ESIKEFLQEYSKEV*"
     gene            106408..107397
                     /locus_tag="k141_307134_prodigal-single_147"
     CDS             106408..107397
                     /product="Putative endonuclease segD n=7 Tax=Viruses RepID
                     =SEGD_BPT4"
                     /codon_start=1
                     /transl_table=11
                     /translation="MKHYLVYKITNNLNGKIYIGVHTTNNIEDGYMGSGIGINRAIKK
                     YGVENFTKEILHECKNLDDMLSKEKELVNKDFIHRHDTYNQALGGGKIFSGVVCVKDK
                     NGNFLFVDKTDPKYLSGELKFVSTGMVNVKDKDGNGYRVNKDDPRYLSGDFVHSVKGT
                     VCVKDKNGNSFRVDNDDPRWVSGELVGVNKDKITVKNHSGDCFTIARNDPRLLTGELT
                     SMLGGIVAKDKNGNRFQVDRNDPRWLSEELVGVNKGMVVVKDESENIFQIDKKDPRYL
                     SGELKMNCPCGKGMMYIKNPEMGISKRIKKEDLEYWLDLKPGWVIGKFKRTKE*"
                     /db_xref="UniRef100_P19895"
                     /db_xref="A0A0D4DB24_9CAUD"
                     /db_xref="SEGD_BPT4"
     gene            107511..107846
                     /locus_tag="k141_307134_prodigal-single_148"
     CDS             107511..107846
                     /product="hypothetical protein"
                     /codon_start=1
                     /transl_table=11
                     /translation="MSNLKTIVIVLKETLPYDYCVAPYENVLELIENGELDRIYTHCL
                     DFFSFDYLDMGYDVVIIKRVNDTMEEKIRLSELLDSEKRKIYTDKEIRKEYNVLKMFK
                     AGAFKLRGE*"
     gene            108189..109607
                     /locus_tag="k141_307134_prodigal-single_149"
     CDS             108189..109607
                     /product="Uncharacterized protein n=3 Tax=Campylobacter
                     phage CP81 RepID=S5VYS2_9CAUD"
                     /codon_start=1
                     /transl_table=11
                     /translation="MRSNSALVNATRQKNRLTENGDITNSTTLDYNVDLFFMLGGIRT
                     VKDEDVINLLEKSWGMDKLVTLKMIFHGGDIRTGRGERKFFRTAIDWLYNKDKAIFFK
                     VFDLVPEFNRWDSLFHIHDKKVYDLIMNNLNNGLLAKWMPRKKAYGNFAGKMRKHLKM
                     TPSQYRHMIVEMSNTVEQKMCSKEWTAIDYSKIPSVAFNKYRKAWVRNDENRFKDFIA
                     KAKKAIETTGEKLIKASAIFPYDIYKSWVRGDDKESIDVQWASLPNYMEDTNERILPV
                     CDVSGSMTWQGGLPMQISVSLGVYLSERNPSIFKDAFVTFSSIPEMQYLKGSVTDRFA
                     QLRHAHWTQSTNLDAVFDLVLNKAVENSLSESDMPTMILVISDMQFDCGDVKFTAYER
                     INAKFEMAGYKMPRLVFWNVRGVMETFPVSSDTRNVALVGGASPSILKSVLSGAEDFT
                     PRGIMLNTLNSKIYDVISERLQ*"
                     /db_xref="UniRef100_S5VYS2"
                     /db_xref="A0A0F9F9P9_9ZZZZ"
                     /db_xref="bprs:CK3_25820"
                     /db_xref="S5VYS2_9CAUD"
     gene            109679..109918
                     /locus_tag="k141_307134_prodigal-single_150"
     CDS             109679..109918
                     /product="hypothetical protein"
                     /codon_start=1
                     /transl_table=11
                     /translation="MKCVKAFSDSEIKRVSDEKAHDMVMSGAWAYCPKSDWKDKVLKT
                     KELVKATDEEMEKLVKKIKTNVKVKKTGINKGETK*"
     gene            109915..110142
                     /locus_tag="k141_307134_prodigal-single_151"
     CDS             109915..110142
                     /product="hypothetical protein"
                     /codon_start=1
                     /transl_table=11
                     /translation="MTASQLLVLAVVSGVFYFVFFKKDKKTKKVEKIIDEQKAIMELA
                     EKVKEIKSEETEEAIKKIEEAINKNKQKGEN*"
     gene            110142..111410
                     /locus_tag="k141_307134_prodigal-single_152"
     CDS             110142..111410
                     /product="Putative uncharacterized protein n=1 Tax
                     =Fibrobacter succinogenes (strain ATCC 19169 / S85)
                     RepID=C9RIZ7_FIBSS"
                     /codon_start=1
                     /transl_table=11
                     /translation="MRDFDVDKVKVIPFKKMLMYGGVAIVAIFLAIFSGQIVETNKAG
                     WLQVKQVALAGDLIVKKTPGFWWQNFGYVETYELLGDVFLSKDNEDGDNSDITQAERV
                     LFPNGYADVNFVGAYELPLDDEKLINLHLKYNSDKNVKYMVKQQIIEALKNTGTLMSA
                     EEAYSDKRSDFTQLAREQALVGLYKSKVTRDTIVDATGQKTIISNYSVARDENGNPIV
                     MKPSLLQNFGIMLPQFNVKDMDFDPKLMGLIESRKDAQKAMQDAITAKAEGESKIATE
                     KATQEVEKIKQVTIAQKEAEVAKIDADKDAQVAKIDAEKKYKVAEFAAKQAQEEKKAI
                     IAKGQADAEANALKVKAGLSPQERAEWNYKTQVGIAAELAKSKEGVWTPQFVVVGGGD
                     GKGGESLATQSFGINMMLGALEKLDKLNVK*"
                     /db_xref="UniRef100_C9RIZ7"
                     /db_xref="A0A0F9GLQ5_9ZZZZ"
                     /db_xref="fsc:FSU_0419"
                     /db_xref="C9RIZ7_FIBSS"
     gene            111463..112050
                     /locus_tag="k141_307134_prodigal-single_153"
     CDS             111463..112050
                     /product="hypothetical protein"
                     /codon_start=1
                     /transl_table=11
                     /translation="MNIALKNGKHVRVYTKYEYINKVGHIDDVVRFYNEYLPLSKHSS
                     DYKARRYETSRTIILIVMDEDEIIGLMESWIATNKRHLVTAITHKKYTKLGMFSKLFE
                     IMKKELKKINCGKIYIHFRNSNYDSHSKIYSKVGFKPVVHNDKYTNDEHMWEMVYDFN
                     NNNISGEPFEKTNRKNGLLRQINFFKRKIKGLSIC*"
     gene            111989..113161
                     /locus_tag="k141_307134_prodigal-single_154"
     CDS             111989..113161
                     /product="Uncharacterized protein {ECO:0000313|EMBL
                     :KIL38314.1};  TaxID=1590651 species="Bacteria;
                     Firmicutes; Bacilli; Bacillales; Paenibacillaceae;
                     Paenibacillus.;" source="Paenibacillus sp. VKM B-2647.;""
                     /codon_start=1
                     /transl_table=11
                     /translation="MDYSDKSISLKEKLKDYLSVNPLLEGVKNQYDKIAGILNSTPEA
                     VRKCIRRHNLAPNVKINKQTIRKKLNDLLIEEGKAYMVKPVQIDKDKNTQINALINIT
                     TELKDIKTDKKYADELWGFMETQATEYIEDFNNSGILNANISDTEYIGLAIISDTHIG
                     GSGCDYKQMREDAEVIRDNDYLRMIHIGDITDNFITAKIMEGVINSPTSPKQQVILTN
                     HWFETMTYEKVLAVIEGNHDWRTKEVSGLDYMGKLIKDNKVFYDPYKFIINLHNPRGF
                     TYTIYMRHKYRYNSAMNLTHAAKQLLRFGGQDADAIIVGHNHEDAWERFNHMGTPRFA
                     IRPSTYKKADPYSDKNGYTRPSGVMPVLILNPYTKHMEIVDSVKSAAEYLNFLNKK*"
                     /db_xref="A0A0C2R9B5_9BACL"
     gene            113178..113636
                     /locus_tag="k141_307134_prodigal-single_155"
     CDS             113178..113636
                     /product="hypothetical protein"
                     /codon_start=1
                     /transl_table=11
                     /translation="MKALCKKYLKKRLKEQVKKAFTLIEVLVTSIILVLAVTGMIMTF
                     VYCQEWIIDDTNKANATMILNEHFEEIQRVTHTTAMNDLIIPYTTLPKVILKYTSENK
                     FQEYKLKYTFMNIVSPTPTAPLPQIKAEVSWESSKGIKKLDMNLILNNPE*"
     gene            113639..114142
                     /locus_tag="k141_307134_prodigal-single_156"
     CDS             113639..114142
                     /product="hypothetical protein"
                     /codon_start=1
                     /transl_table=11
                     /translation="MKKGFTLIEILIVALLVGIVGLGTVNVLAITNRISSENTRKVML
                     TSNVQRLMMDMGRDVKQGAKLESFGNKLIIIDENKARIIWEAQNENILIRYDESGNAK
                     MFLFIGNQEYTINNFNNIFQTSITGAYYKAEIILNISIKESSGILTVPTITNTFYCRT
                     NPSGITW*"
     gene            114195..115988
                     /locus_tag="k141_307134_prodigal-single_157"
     CDS             114195..115988
                     /product="hypothetical protein"
                     /codon_start=1
                     /transl_table=11
                     /translation="MKKMQKGFSLVMAIMVSICLVIMALGLLAIVDFSRNSVQKNADD
                     IKLYWMAESASNYNVRWWVNQPDSIRKKWPCVYTHDGQTFKDENGEQAIVSIFPKTDN
                     MIIGNYVYLHQSSKINGNIETVNDDLDIDRYKLFNVRYKAPRKDFPNQAVWILDSYAW
                     DKQTGNMINICLTNVYNYMNEGELEPFINAELINSTLAGAGFHGVKGRFNEQDSRYGQ
                     CTFGGLIHLDFTTGELKDGPRFYGLVKSYAPQQSWYKNDGNLMTITSDYGLGLGLNSS
                     KISDEPTAVIYAQSSLLGGYEKNCKPVDVEAIVWDWNEVVSHGAENHIYFPDLSLFPT
                     GTIVNVELKVEWANGVEVTKAYLYKNGSTTPTKILTIGNSQGTFSGVALDKNYKIATI
                     QGISKNDFSLITETAQVQITDNLYLSEMEDSYSWLYGTHSDFTLENPSPDILQRLWED
                     MITYNPKGHLAVISGIGMTSAEFDKSFPPIYFPNEKLIYSNCAYVSKFGELSAKGVGI
                     TDLKLFNIGPSIVLDQQEIMSGAADTAQKWPKAFIQDQRYLRPCEPLPPCCGEGPGEH
                     PNEDTNGLNRNHRWSTVNFGNNNNPLDIIIK*"
     gene            116100..116429
                     /locus_tag="k141_307134_prodigal-single_158"
     CDS             116100..116429
                     /product="Uncharacterized protein n=1 Tax=Methylobacillus
                     flagellatus (strain KT / ATCC 51484 / DSM 6875)
                     RepID=Q1GXP8_METFK"
                     /codon_start=1
                     /transl_table=11
                     /translation="MNKKEYLLTILAEECAEVIELCSKIMRFGSDNVAPDETEDNKTR
                     LENELNDVFGVVALLQDDKIINEKTLQGIKIKAKKDKVKRYYKEYESTLDNKVYNMFD
                     DNLISRY*"
                     /db_xref="UniRef100_Q1GXP8"
                     /db_xref="mfa:Mfla_2726"
                     /db_xref="Q1GXP8_METFK"
     gene            116443..116754
                     /locus_tag="k141_307134_prodigal-single_159"
     CDS             116443..116754
                     /product="hypothetical protein"
                     /codon_start=1
                     /transl_table=11
                     /translation="MKGVCEVCDKYDELQKMGDDWMCPDCIKDMRTCSSCGAVDFDDE
                     MTQCEECKQWYCEECKENDAIKWAAPFDGWFCADGCYDELDWNDDFHKDAEFVYKSTR
                     M*"
     gene            116754..117161
                     /locus_tag="k141_307134_prodigal-single_160"
     CDS             116754..117161
                     /product="Cell wall hydrolase SleB n=1 Tax=Halothermothrix
                     orenii (strain H 168 / OCM 544 / DSM 9562)
                     RepID=B8D2B8_HALOH"
                     /codon_start=1
                     /transl_table=11
                     /translation="MKELFDVLLIAFTIFCESSGEGYSGKIAVGSVIRNRVDSNLFPN
                     IYTEVILQEKQFSCFNDNEIDKHKKRLIKIFYNKQVLNAFKQCLTIAGGVYYNKIEDN
                     TYGALWYVTKDFKNKWTELLTVLVIYDNHKFMG*"
                     /db_xref="UniRef100_B8D2B8"
                     /db_xref="hor:Hore_05880"
                     /db_xref="B8D2B8_HALOH"
     gene            117164..117337
                     /locus_tag="k141_307134_prodigal-single_161"
     CDS             117164..117337
                     /product="hypothetical protein"
                     /codon_start=1
                     /transl_table=11
                     /translation="MERGYYWVKYCKTCNWEICFYEPDEDAFFKIYKHIKMDEYKKSD
                     VYEYGNKIEITID*"
     gene            117346..117870
                     /locus_tag="k141_307134_prodigal-single_162"
     CDS             117346..117870
                     /product="Putative uncharacterized protein n=2 Tax=root
                     RepID=Q332I4_CBCP"
                     /codon_start=1
                     /transl_table=11
                     /translation="MNTMVISAFPGTGKSYFYENNKEISIDSDSSDFSWIEVWSDSEN
                     KYIKTQTRHPNFPDNYIEHIKDNLGKVDVIFVSSHKTVREELQKNSIYHIVVYPRFCD
                     KEMFKQRYIERGSPEKFIELVNENWSGWIKDCSVKGFGYDSYEWDFSRYNMEDFVTWL
                     RSERPNNIENFLRG*"
                     /db_xref="UniRef100_Q332I4"
                     /db_xref="A0A072XAD6_CLOBO"
                     /db_xref="Q332I4_CBCP"
     gene            117872..118045
                     /locus_tag="k141_307134_prodigal-single_163"
     CDS             117872..118045
                     /product="hypothetical protein"
                     /codon_start=1
                     /transl_table=11
                     /translation="MIYKCKNCGREPKIKSNHTYRTAEYKVICEHCDIKAVSTTSEYS
                     AKVLWNRINKKSS*"
     gene            118386..118796
                     /locus_tag="k141_307134_prodigal-single_164"
     CDS             118386..118796
                     /product="hypothetical protein"
                     /codon_start=1
                     /transl_table=11
                     /translation="LTDDGVFNSEDWYKRRYVMSEYQNYLKDKRALYSEFTKEEKTKY
                     FKENRVRDWEFDPMCVKRFNKIINETNAKIVVSSTWRTDPAIKEILQSVNIKGLSFMM
                     GFVDDSLLHLDFLHQIIEMQDQLNVLKEKQNTVL*"
     gene            118832..119047
                     /locus_tag="k141_307134_prodigal-single_165"
     CDS             118832..119047
                     /product="hypothetical protein"
                     /codon_start=1
                     /transl_table=11
                     /translation="MTKKVKTLIILLVVIVLAFFGEKYLNKDIFITTDGGSVTVTDST
                     LVVDVDSTLVNFDDSTKVDVVPEKTGE*"
     gene            119140..119388
                     /locus_tag="k141_307134_prodigal-single_166"
     CDS             119140..119388
                     /product="hypothetical protein"
                     /codon_start=1
                     /transl_table=11
                     /translation="MEKPTIDNCKCGSSNVRMKSFKHNFYGFFIECDDCKFAVHDKAI
                     PMQLQDSNNLTIIDNIQKSLVYKWNLETKNTEKIEEKN*"
     gene            119450..120199
                     /locus_tag="k141_307134_prodigal-single_167"
     CDS             119450..120199
                     /product="hypothetical protein"
                     /codon_start=1
                     /transl_table=11
                     /translation="MPDYKVYKPTEQELETISKFSLICDRMYIENDRITVVNGKMDNK
                     GVLGGIEGLACLELRTPHNFDEKIGFFSISQFLSVIKKMTNYEVRIFDKYVYVVDLDN
                     KFKIKMFLTPESTNLIPYTDVIGKFERGYTNDDATRFSLGWNVINDAVGYQKLLKKKS
                     IFFYSKDSETISIKIADEFESGDANMAEIDIDQNIQFNNLKKFKNGDFVRVELNIGTL
                     VEDTYEFTILDRAILLKGLEHNTKYLILAKL*"
     gene            120215..121360
                     /locus_tag="k141_307134_prodigal-single_168"
     CDS             120215..121360
                     /product="DNA polymerase {ECO:0000256|RuleBase:RU000442};
                     EC=2.7.7.7 {ECO:0000256|RuleBase:RU000442};; 
                     TaxID=444860 species="Viruses; dsDNA viruses, no RNA
                     stage; Caudovirales; Myoviridae.;" source="Synechococcus
                     phage S-SM2.;""
                     /codon_start=1
                     /transl_table=11
                     /translation="MLELNNLNYNNIFVFMQNLDLSSLDKNELNSLKSKLKEFQVFWD
                     IKNQLYKVNVINSLYGILGEKHSPIHNPLNAEATTGGGQFAVRGVSQALEDALHDELR
                     VFYNDTDSCFITVDGMPTNLTSKEFAKQAQEYAKQKLVPNIDKFFNKLARVTNTENRM
                     SMDVESFADQIIMHTPKKYIARLIVHKGNFYDKSEYKFKIKGLELVRSDTPKWVQDKI
                     YDALHIIFDGTNNQLIDYVEKAKAEFKTLPIKNIARPIGVKDMDAYSVNNDGSFEKGM
                     PIQHKSAHVYNKYLEDNGLDMEYQRIYSGAKVGLCFLTSQGAVKLGGKTFGLNLHDNV
                     PPQLEAELKNYIDWEEQWDKVFIPPIKRLMDDVGWSFEKHNNFFDVL*"
                     /db_xref="E3SJ44_9CAUD"
                     /db_xref="UniRef100_E3SJ44"
                     /db_xref="2.7.7.7"
     gene            121360..122073
                     /locus_tag="k141_307134_prodigal-single_169"
     CDS             121360..122073
                     /product="Uncharacterized protein n=1 Tax=Bacteroides
                     uniformis CAG:3 RepID=R7ECG8_9BACE"
                     /codon_start=1
                     /transl_table=11
                     /translation="MKVLIACEESQAICMAFRDIGIEAYSNDLLDCSGGHPEWHLKMD
                     CFDAIKMEDWDLMIAHPPCTFLAGSSVGWLSHPDDSHLPFDERRPHPKFPNRRQDMYD
                     SIQFIKDLYNADVPRIAIENPVGLLSSYWKKPSQIIQPYEFGDEATKTTCLWLKNLPE
                     LIPTKRVYEGERTVYKSGKSHPRWYAEALVVAKTKEERQTLRSKTFPGIANAIATQWG
                     KYIQTYGTHGDKNNFLDEL*"
                     /db_xref="UniRef100_R7ECG8"
                     /db_xref="R7ECG8_9BACE"
                     /db_xref="hac:Hac_0361"
     gene            122070..123044
                     /locus_tag="k141_307134_prodigal-single_170"
     CDS             122070..123044
                     /product="RNase H n=1 Tax=Synechococcus phage S-CAM1 RepID
                     =M4QF54_9CAUD"
                     /codon_start=1
                     /transl_table=11
                     /translation="MILIDSSIDVYGVLFSNLDTFDITKNQNAEEEYNFFVHLFLTQL
                     LKRMQYFNASTTNRVVIALDDKSWRKDFFESVKEKYFEGYYKTKKVTDEGYKGHRKKS
                     SNINWEKVYSMMNDIHESLNKYSDIISLKIKNAEADDIIGSLSLHYPEEYTTIISRDK
                     DFKQLLTRPNIKLYDGFTGRYIEVEDPKMFLKKHIIMGDKADEIPAIKEGVGEKRAIN
                     MLSSIDMLLETDQQMKYRYMINQSLIDLSLIPEHIDGDICYHYQKAIDTFNFDANGMI
                     DFLQKYKCKELLKKINQFKLFPTENTNYVKQKTQSYNEQVVGSFLDIL*"
                     /db_xref="UniRef100_M4QF54"
                     /db_xref="M4QF54_9CAUD"
     gene            123044..124300
                     /locus_tag="k141_307134_prodigal-single_171"
     CDS             123044..124300
                     /product="Cytosine-specific methyltransferase n=1 Tax
                     =Clostridium scindens ATCC 35704 RepID=B0NAV5_CLOSV"
                     /codon_start=1
                     /transl_table=11
                     /translation="MNVLSLFDGISCTRVALERQGIPVEKYYSSEIDKYAITIAQKNY
                     PDIIQLGDITKIDGTQFKDIDLMIGGFPCQDLSIAKSDRVGLKGARSGLFWECIRLLE
                     EVKPKYFIFENVESMPKKDYQIICETLGVMGLLIDANLVSAQNRKRYFWTNINVHKLP
                     DDRGIFLKDILEPVVDDKFFISKRYVLNKNTEFSNEYKLGTIGNSDSQGNRVYSIDGK
                     STTLSANGGGLGAKTGLYQVPTDVKVIDYYNKNIKDDGKAKTLGTNPQSPTAVAGQAI
                     LIAPNGKEIILNEEDELQVLKEGRTEKGKRERKEKRNLRGKDFTPRDKDSKAYFGRKG
                     EKANCLTTSLSPENYIANVNESFIIRKLTPIECERLQGLEDNYTNYVSDTQRYKALGN
                     AFNVDVVAHILSYIGVEPETTFLDEL*"
                     /db_xref="UniRef100_B0NAV5"
                     /db_xref="A0A0A0RK50_9VIRU"
                     /db_xref="fli:Fleli_2226"
                     /db_xref="B0NAV5_CLOSV"
     gene            124384..125262
                     /locus_tag="k141_307134_prodigal-single_172"
     CDS             124384..125262
                     /product="hypothetical protein"
                     /codon_start=1
                     /transl_table=11
                     /translation="MMNFYKGLTYKKQQAIPEGFTYSVNGIYMIRKVGNAYQFYKKIG
                     MTEEIVENYATIYYIYPRCRAIVFYNGYKWKRYLYKDNSGAYELEYVSSYFILSFKNK
                     LLIRKTMVGLDVCNYDDNGTELIIRKVLTSFTNFFIDEEEYLIYFINEVSSRKLIYNI
                     KTNEIYDAIMRLPKNTLVCKNTTVYFDNIGNIEIYNNSDKLQLVSSRYYKLEKFLYII
                     KMDDEYVVVDLYRNIKLFVGQVLHLINDNGWVIDKRKDEIIVISDKKIDILPYSKYQI
                     NEKEPFKTYYRDKYKA*"
     gene            125272..125478
                     /locus_tag="k141_307134_prodigal-single_173"
     CDS             125272..125478
                     /product="hypothetical protein"
                     /codon_start=1
                     /transl_table=11
                     /translation="MSTEEQIQIKCQICKQLVNENELFRSKLNEREFIVGHKDCIEKR
                     LQEKGLNESIEAEPKKTGLLFEGM*"
     gene            125478..126443
                     /locus_tag="k141_307134_prodigal-single_174"
     CDS             125478..126443
                     /product="hypothetical protein"
                     /codon_start=1
                     /transl_table=11
                     /translation="MYDYLKEKYLDRIMPLLDVASAKSSDDGQIQFSCPYCNEGKSYG
                     KKKRAYIIKKEDYRFFCHNCQVAKPFKWFLKDMDESLFKQYFIESRDAVLSDFLKPNK
                     KNDKKAEEVDDTVYMEFDKHFLPVINISVAIDYLKKRKIPKNAWDDIWWYIPPANSEV
                     KVPFENAIIFPFRKNGKIYGFSSRSIEGKTFHIHLANDKNIKIFNYYNVNRFLDVFIF
                     ESIIDSLYMDNSIALNGATASKKLLSEFKSPVFVFDNDKTGIEKAKKKVEDGHKVFIM
                     PKELKRFKDINELIVAGVTPYQVKKLILSNIFSGKEALVRLALNF*"
     gene            126507..126884
                     /locus_tag="k141_307134_prodigal-single_175"
     CDS             126507..126884
                     /product="hypothetical protein"
                     /codon_start=1
                     /transl_table=11
                     /translation="MHNLQIRKINDGKFMVSINDIKKFFVEQLYFLGKQGSDANDYVQ
                     AVKDYTKSTDNIETISLSNLRNIEPDKKILIIYVDTPFSYRFENMLKLYQAKTINKIV
                     EDENIEFSDVESVLKKFQHLIIQ*"
     gene            126899..127681
                     /locus_tag="k141_307134_prodigal-single_176"
     CDS             126899..127681
                     /product="Heavy metal-(Cd/Co/Hg/Pb/Zn)-translocating
                     P-type ATPase n=1 Tax=Ruminococcus sp. CAG:90
                     RepID=R7GZ34_9FIRM"
                     /codon_start=1
                     /transl_table=11
                     /translation="MKEENKEEVFRSDGVRPDNFDELPTAIVEKIENHEHCGCGCEHE
                     HEHNVEHVCSCEHNDSESCGCEHEHEQSCDCGHDHNHKIHKWQTIRYAVIDWDDLNVR
                     RMFFTLLTQTFDRWGEIRGEKIVFGGTESNLEEAKIKNPNFLDKENPKITIMRMVFYN
                     KKRGVKFSFDMTENMAFTILEGDQRNIFRLFMHKFDKPFKVIAEEHMEAYKKMEEEKK
                     ANETLDQKTNTADFGEMSEEELDEFIKKESEQTEVIEFDNKE*"
                     /db_xref="UniRef100_R7GZ34"
                     /db_xref="R7GZ34_9FIRM"
                     /db_xref="bprl:CL2_25600"
     gene            127738..128514
                     /locus_tag="k141_307134_prodigal-single_177"
     CDS             127738..128514
                     /product="hypothetical protein n=1 Tax=Nanoarchaeota
                     archaeon SCGC AAA011-L22 RepID=UPI00038131B8"
                     /codon_start=1
                     /transl_table=11
                     /translation="MKPKYKKRSFVCVGCGKQVNERRPKNNQKYCSLNCYRKSKRPLR
                     KNGKVVNCDFCGNKTYKSSHFLKKNKNNFCSVDCSNQYQGRNKITFICKICGKYFKWS
                     PSRIKNNNPMYCSMVCRNKDKETLKRNSINANMIQSKKKGLNKIELSGQDILKKFDFI
                     FKEQILIENKFLVDVYIPKYKLIIQWDGDYWHGYNKKLNEVDKRIKKRMLLDISQDAY
                     MKKCGYNVLRYWEHDIKTQPQKIYEDIQTNIKKWENNELL*"
                     /db_xref="UniRef100_UPI00038131B8"
                     /db_xref="X0YCJ9_9ZZZZ"
                     /db_xref="UPI00038131B8"
     gene            128501..129691
                     /locus_tag="k141_307134_prodigal-single_178"
     CDS             128501..129691
                     /product="DNA modification methylase n=1 Tax=Paenibacillus
                     sp. P22 RepID=T2LLU4_9BACL"
                     /codon_start=1
                     /transl_table=11
                     /translation="MNYYNMDSLDFLKTLDDLSVDINFSDPPYALGSKIIIKPDGKPD
                     YKKAVDFMSRWKMPSGEYWEEWFKEAYRSLKHGGYCIMYGIDRQTFMFKYYAHLSGFE
                     ERQSMYWYFISSFPKSSDLSKNLDDYFGEEITNGEMDDNIAISDLAKKYDGYKYSIAP
                     LKQTCEDIMVFQKPYKTGSCLHDTIAYENGDSNCCCGALNIGDNKIEYDFFEQHNDDS
                     YKDDGRYPTQLYVDIHMNRILQEQNNSSRILDVADYTKHEHDLCIYHPKVSTIERGAG
                     LEEFEKKDGAGVYDFRNTGHLDGVVTKARENSHPTMKPIELNYKILKLFKTPNEQVII
                     YPFAGTGSEIIGGEKAGFTTWFASELDDEWKPIAEARIKHWRSIDYDLSNTPRNEETA
                     LDSM*"
                     /db_xref="UniRef100_T2LLU4"
                     /db_xref="A0A0F9EDI8_9ZZZZ"
                     /db_xref="pth:PTH_2144"
                     /db_xref="T2LLU4_9BACL"
     gene            129705..130220
                     /locus_tag="k141_307134_prodigal-single_179"
     CDS             129705..130220
                     /product="hypothetical protein"
                     /codon_start=1
                     /transl_table=11
                     /translation="MSKPINDVYIDMLKESNSDKIVIQKSETADTRSCDFTKVDCDTL
                     LQSSKSHISDVKKGMNFFADMLKDQAEKHDNTKLSHIDMFHKDFANGFKTQEWYTMHK
                     REERHHLAQPDGVRDDVNLIDVLECIVDGVMAGMARTGKYRKEDLQPGVLEKAFNNTI
                     DLLLKKVEVKK*"
                     /db_xref="gpi:GPICK_04375"
                     /db_xref="A0A0B5BF55_9DELT"
                     /db_xref="GWB1_scaffold_56748_18"
     gene            130217..130426
                     /locus_tag="k141_307134_prodigal-single_180"
     CDS             130217..130426
                     /product="hypothetical protein"
                     /codon_start=1
                     /transl_table=11
                     /translation="MSKLVIKGDIIGDDGKLISSSDIVSLDKQLLIDLNSIHSPGIIE
                     LEIARIIIEEFKVNYKNLMNILKDN*"
     gene            130426..131487
                     /locus_tag="k141_307134_prodigal-single_181"
     CDS             130426..131487
                     /product="Recombination endonuclease subunit n=1 Tax
                     =Synechococcus phage S-IOM18 RepID=R9TM16_9CAUD"
                     /codon_start=1
                     /transl_table=11
                     /translation="MIVFIADIHFGWQNFNKQFFKYQLDYYEKELFPFILENNVTDVV
                     CLGDLVHHRELVDIYMQQQLNERFYSFFEKYNINFHYLIGNHDLYYKTTNDVSYAYTI
                     NYKKFHIIDKPKILNINGLNIGLVPWGSEDKLPSPYGVDYLCGHFEINGFINNSGTEC
                     SGRLNISDFADYENVLSGHYHIQSKKANIQYLGSPYQMRRDDFGTPKGFWYYDGSLKF
                     KENTISPKFVKVSYDEREGGVVVGFNDGVIESYSTPEQAIKNIGNNFVDITIIKSSNK
                     TDLEHFIQDIPNYKRSRDEGLFIDFTKELESVKEDADNLELCLYFIDQLDFEEGIEKP
                     FIKNRISVLYDNAKQEVGE*"
                     /db_xref="UniRef100_R9TM16"
                     /db_xref="X1D0S6_9ZZZZ"
                     /db_xref="R9TM16_9CAUD"
     gene            131484..133196
                     /locus_tag="k141_307134_prodigal-single_182"
     CDS             131484..133196
                     /product="Recombination endonuclease sunbunit n=1 Tax
                     =Sinorhizobium phage phiM12 RepID=S5MPC7_9CAUD"
                     /codon_start=1
                     /transl_table=11
                     /translation="MITFDVLRWRNFLSYGNEWTTYEFKKGITSIQGANGFGKSVLED
                     ALCYVLYNKAYRDINLLKLVNFINNNDLEVELFFTKNNTKYKVRRTMKMRGEADFFGV
                     FEFSDDNWVLIPQSAHKKDYQQQFEENILGMSRYYFEMIVIKSSLKPLSFISLPKKDR
                     MGFMDNIFSIHLFDQMSKENKDYLTELKDNRLITEKTLELKKNYLEQQKELIAESEKQ
                     IKEVIQQQINDYRAKRGQIIEDLDKYKKASSIMQKFKTKQAKLNQTKQEKTNLLRRKQ
                     DEKLQYETKLKVSNDKMCSFEKYCKGCDKFELIKKDEKIDEYYDKIEECRLYIEGELT
                     NDLSSLETQLKEIEEFIAKDYEIHSNLYRLNNEFTQIEQKITVLEIEKNKKVEKPIIK
                     DTEEEIKKIIDAVSDIDFKERHELLVKKLIQPLKFYIVRRWIPFFNKSLNEYLYKFGI
                     DIVAIFDEQFKETITFKNGKNIDYDGLSNGQKKRLALSIMLALMDLSKKIKNQSYNLL
                     IMDEIIDGMDQEGVTSLLEILKEKEDMELIFIAHNVQLEDSIINRRIQVSKKQGFSHF
                     DYVN*"
                     /db_xref="UniRef100_S5MPC7"
                     /db_xref="A0A0F6SIJ8_9CAUD"
                     /db_xref="hlr:HALLA_10480"
                     /db_xref="S5MPC7_9CAUD"
     gene            133306..136995
                     /locus_tag="k141_307134_prodigal-single_183"
     CDS             133306..136995
                     /product="hypothetical protein"
                     /codon_start=1
                     /transl_table=11
                     /translation="MYYIKVKGMGKLIFADTFEDYVEGDSTIKHIEGFIIDQRSGVYG
                     NFGVNDVKEVTFTVSADGTTAEFTVTQDEYNHVPEVGEYIWVRLKDDDGTIVKLQVAD
                     VVYDEFVYTNTDATSYIQNKHNTVTVVAQDWDTDDYINAESIVTIGGLTETADNTDWE
                     VLNIGLSGADTVVTLKQVADEDAVITPQDPLTTDFTMSVDIDVDEEAIPAASSIHAKE
                     NVITLLADTRYTDDGLIVAGDIITITGSPANDTTGMTSSGDHLVESISDDGTDTTIRI
                     HNTSGTDMVTDTFADDGSVTITTAEHDIETLAAGVTIYADRNALEINYTGAVPEILQY
                     LEDGDSIILTTTSTTNDGTYTISSIDTTQENFIILNLVEPLTSDSTDNVAGDEIKTTD
                     SVVFTNANSSSNVIEKVSTLTWKGADLTNMLTVGDSFTLANTDSSNGTYVVRTIDYNI
                     TTADATTITVDNSRQIAALDEFDGTDEVIGSTYKKYNFTASDVIVRAKSTLVIHDNTL
                     DTNHAVTGEKYANITDMNDLVIRRDGESDIDITIESISDDGTDTTILVEEHIATIADL
                     EGASIIAPDRDITFTNSVATSEIISGETQRIVIQCASTAELNVLATYFDYPIELAVTM
                     ANGSTTLGGGTDTNNGVHTIEAVDINVPDLKFTMYITDATTLFDETLSGTDETFTVNN
                     DFIWVAGADSALTQVDAYLQITGATPETDGYIVAEDTLTIAGTEYNDGDYEVGVITES
                     GGITTITFIEDPKVLVDETLSGDEYIQISDTVTVTNGDATSNFAVTSFATIEWYGEDL
                     TSYLAVTETITLANMGESVNDVNTIIMNEGGSGISWDGTKTVIWVSDNLTAEASIPLD
                     ATITNSGNEIKCIVGTADVTSLVSHLDTEEIVWNSGGDLTAEKPYYAVGDIIDIYMSD
                     GLGGYTLLLENQEIATVDYDDNPLFNITLVGSDITTNYPYGITDNLKIVSKSKTVDYI
                     VGADAAGAGAVAVDVDRIVLDGEWMPGEGVFTSDGYITIDSGGTNEGTWTIDSWNYDV
                     DVAGKTNIILDASVHAWELTEQTDPNGDGDTISYEGTYTYTESTGTDSAITSDIDRIY
                     LANQAYTIDTLKEFLEGDTFYMDNLDENSAINGSEFPFTISAITSENADADTQIVIEE
                     TWQFVYETLDSTTEEFHTDDELDADITIANTGGVLGEALATTDSFILTVDDDLYEPNI
                     VKITNVDFNTPVYNIDTIWDDEPEA*"
     gene            137074..137523
                     /locus_tag="k141_307134_prodigal-single_184"
     CDS             137074..137523
                     /product="hypothetical protein"
                     /codon_start=1
                     /transl_table=11
                     /translation="MFDAKNPWEWVKIINGTLKVPEDEIIDSINSYDIFMVNRIFSNV
                     PQLTKLTELANTEGYTKLMHFNMIRSACRAKFGNSTVYVDYPKSKEKDDKNIDLISKY
                     YEISKKTAKDYLKLISKEELIKIIEYYELIDSFTKISKTKLSKKDME*"
     gene            137574..138053
                     /locus_tag="k141_307134_prodigal-single_185"
     CDS             137574..138053
                     /product="hypothetical protein"
                     /codon_start=1
                     /transl_table=11
                     /translation="MPFNPINKSKASSFMFKLHNDLKDVEFYVIDAKLPGASLEMNTV
                     NAPQISYPVPGDLITFEELPLTILSDEGLEIWTILFNFLTQTTMRADIIRTDIVTPKF
                     DGILYLLSNKGTPFKKVIYKDCYVKDMSGYDLTIDDDDTKTFSATVVYSYCYIEDIE*"
     gene            138053..138607
                     /locus_tag="k141_307134_prodigal-single_186"
     CDS             138053..138607
                     /product="hypothetical protein"
                     /codon_start=1
                     /transl_table=11
                     /translation="MSKIIKSNEGFYKCDDYYPLLKNPSKYLREDHKLTARSGLEIDY
                     FKKFDRNKNIIEWNSENIMIPYEKPIFDKFGNMVRTEIRNYIIDVYIKFRNKQGQIEE
                     ILGEIKPKAQVFKPMLGKRKTEKGKKNFINEKCRWFINISKWTTAEKFVDTIRRKKNR
                     NISFKIFTENEVLNLEEIKKDLLK*"
     gene            138604..139629
                     /locus_tag="k141_307134_prodigal-single_187"
     CDS             138604..139629
                     /product="hypothetical protein"
                     /codon_start=1
                     /transl_table=11
                     /translation="MKKLFEDFALVLEGFSNYKKMLDDVLYQCRGKLISLQGQKGTDF
                     GVEKNGYRRRLIVDIDEDTKITIYFYPFMLRINSAARPERKELHIGILDMLSLDGLDY
                     RHYQTEEEGQKFRENATIKPMDRPKTFDRILGAVAHEVTHISQWKHGGLDWDISRNKK
                     EFDALPPEERAKYKNTRVTDKGEMEEFEDDRLYYSRKTHVKTPTEHEARLIEFLTHVK
                     RKMYEQAFTIFKTNFLYLGGFSKKKFLNTMLDYGITLEEYRRFTEYVFNEIKEIYNTL
                     ENKSDGYIFYVKHVDSLFHVKMVEYVKNFAMGYILKYFKNLYFEKGYDKYNELTNRLE
                     QGFKAIG*"
     gene            139622..140272
                     /locus_tag="k141_307134_prodigal-single_188"
     CDS             139622..140272
                     /product="hypothetical protein"
                     /codon_start=1
                     /transl_table=11
                     /translation="LANIKKPISRVQQSALQRKFGTQYKTRDQVEVAIRKLVKQRNQI
                     LLRYKAAKEKRLKEQGKPLVEKAEVKSSKRFDPYGVYYFTYKHPVTNPPIWDIKPLAI
                     MLGMQAGVHGRMLLAVNLHWIPRHYRYVFWKYITTTYEDLKSRGKEKELPLIVYKEIK
                     KIRQLKPAMQAIRKYYLNRIGGVVRVPEENYDKIFVKYRSLKKIVRQQSSGILNRS*"
     gene            140275..142251
                     /locus_tag="k141_307134_prodigal-single_189"
     CDS             140275..142251
                     /product="Capsid assembly protein n=1 Tax=Synechococcus
                     phage S-SKS1 RepID=M4QPT2_9CAUD"
                     /codon_start=1
                     /transl_table=11
                     /translation="MSKDKKQTLFESLKRNFFPEKDIGNPNYSVSIYHPTRKEMTFAV
                     EDSRAQGMNFDMFGMDAETGLTGDRLIRRWRQLAMHPIPAECIEEIVNDAVVLEDEVT
                     KIDTAKVADTYGEEIAEKIEESFIKVKELLEYEQKADVLFTQFFIDGILPFEIVYDNK
                     KLTNGISRIDQIAPFSLRKIYQVDTKRFVWRYNMSEGEEYRNNINNMDLLIPADQRFN
                     NVEELQEEQIVVVNSGIWDSAKMMYISPIYYAMRSINQLHLIEDNLIMYRLTHSADSR
                     VFHIDTGKMTKDKAEAYVARLKRLYEQKKYYNTATGEIDEQKQVRVIGENFWFPRNSD
                     GQGSDVTMVSGGNMDLGDLKDLDHFIKQVYGAFGVPKSRRRSVDESSDVRWSSASDPN
                     ILREELNFGKKVRNYRRNFEKLFFECIKRDMIAKKELTMTDWYKVKNKIKFIWDSDNY
                     YETMKEFYVLDQKLSILERIEPFIEQGFFTKDWAIRNVLKFTREEWDDMQKERDTFRM
                     KDIDFSKDKEGDEFGGGGFGGASGGGGGFEEFGGEAGGGDMGGGGFGGDFGGEMGAEG
                     GEMGSDGMDASEGGEFGEEGMEASENGEEFDNDNLKQETSNEGEEATYIEDSINQILD
                     IKNMIKEYNLKDHDKIKIDGKTYTVKNKKLKLHE*"
                     /db_xref="UniRef100_M4QPT2"
                     /db_xref="M4QPT2_9CAUD"
                     /db_xref="noc:Noc_1982"
     gene            142262..148174
                     /locus_tag="k141_307134_prodigal-single_190"
     CDS             142262..148174
                     /product="Uncharacterized protein n=1 Tax=Sphingobacterium
                     spiritivorum ATCC 33861 RepID=D7VN69_9SPHI"
                     /codon_start=1
                     /transl_table=11
                     /translation="MVTKPTVIEIIRNEDEFLKEEVISVKKEIFNLKEQTKNEVEKIN
                     STDSLRYNKINYDVFSTIKMLNEHIYKLKNSYKNKTILDEKNRRKVDTKLKTLKESIE
                     TDYTSKIHELNEELITEIQNKHSLLTETCDLMKVTSNDQLENLSTKTTLRLSEIEKNI
                     EDTQKELYNDYVQGISKLNEELSTKIIETNEDIANTETVIVEYIDKLNDKISKTNKLY
                     EKEQYKISELLTETANALNSFKDEHNEFAQSTLNYITTIQESHKNYKEEVANNLARKL
                     NSTSFNKYVKDLKEKFKEQQLSIDDLKENLLHITTNIIDKISLTNESALNSEQINSLI
                     IQLLETKFDQKLTTALNETKTKTKTNVEKLNEDIKSVNDKIEKFIKESIVKTEYQINK
                     KIEDVTSKLEELDKKESLTIEDVKKFIEDNPDLFKIEGRIPDHLYKDGWLFFEKPDGS
                     WGTPIKVKNDQPLQLPIMGGSGLGGGAVGGSLEKYYLTKLYDVIGNGFNEEGKLLTWN
                     ETNGSFVFNYRINDDGISTSDLWTADKIIDYTGEVAGNYIPLTEKGQPEGVATLDENG
                     KVPSSQLTIEALEYKGLWDASANDPNIADSSGNTGDFYIVSVAGTQDLGSGDIVFELK
                     DWVMYNGTIWQRIKNQDLDGYVPYTGATGDVDLGENDIIAASAILTVDQGVYWTTGLA
                     RYGLTFDGDKFIFDNDIDNTGFSTTTDNVNTQFIDFDLTATPDDAIGRVKWNAEDETL
                     DVGLSDHTVGQMFMEDFYNVSNETGSDILDGTPVMFSGVSHGNSGKFLIVPAIADGSL
                     PALYTMGIATQTILNGETGKVTSRGNVRGIKTDYSGTGVWGTTWAIGNILYVSETNAG
                     VLTNVAPQAPNFQIPIASVMTVHATNGTIWVRPSWHCKVTDLDDVNGTPLSENGQLMV
                     WDNDRQVFDFNYNIDDYTTREDWAQNGFENRTDSLISLTGTVFSIAPAVDNYSYYIDG
                     VKYTIADTKTFDLLTIVDPLPYGLYIIYMDNAEAVNIESFSTSDFSDIVLYESIVGYI
                     YWDATNTKGMLMEERHGKDMSPITHAYLHLTRGTAYESGLGIGVTLATAKVSIDSGVI
                     WDEDIKHTTSAVPTSGTFRVMYRQASPDDWTWEDISGYCFKKGTTYIQYDNSGVLTEV
                     ANTKYCLYHIFASNIVDITDPTKVIPISIMGQSQYDTIKLAREGANTEIASLVGIPIS
                     EELKPIATIIFRANTNGGVGAVIVQTEELEDYVDWRANPLSTGTPASDHGLLSGLGDD
                     DHSQYTLCPASSTDNAIAKFDGTDGRTIQNSNVIIDDDGNIVTEKKIILQSTTEDNVI
                     NFGVLDGEHRWTLGQDLDDNGVECFKLDVWDGLWDDYYVMKFLKSDSSAWFGGDLNTL
                     GKITADEEIEGLKIYEEYAHNYEGIGKFFEVWRRLATINTATEYSGSKYGLFELRWGG
                     DRVEVGGPSADDYVRQNGVIVFEVTANEATPSGMQLTVLHASSVTNQDDDDLNTLVQK
                     LRLVVKDIGQNQVAYIDMLTGLCDENNFWLYKHNSRGWILEETPFPYLQTYDYRIYDN
                     TIYESGALPATTNYRLTDIIIVRTAGTPDVFSLYSNNSGVWTDTGNALSTSDTVLVQT
                     DGEVYSIVINVVGSGSDTIDYTLVSFIDAGFSAYEVSTKTAFTIKGYDSLFSIDRNGN
                     ISTTGTITGSNLSGTNTGDQDLSDLVPYSGADQDLSMGDNEISSNTTGTFGSLVINEN
                     EYVYDDYYTSWIKGDLLVGDPTIENPTLKYITMIGYVEGTDDYINYTNYAGFYPDNTN
                     GGIIYSYTSDFDNSFYMNTDNGNIKLTAYKDSLIGEVAFNGIQSIKATKTVASGILTY
                     NDLEWGYYKNVAGVETITRNLFTGVCTYTDNLVLETGATIDNSVDGVLTITETATNFV
                     GTVETDGLILGQDETLSMNSQTLKHDGTEFVMSDDLNLGDNDIQATEFRMGANAVMKF
                     NSVSNSIDFIIN*"
                     /db_xref="UniRef100_D7VN69"
                     /db_xref="D7VN69_9SPHI"
     gene            148204..148971
                     /locus_tag="k141_307134_prodigal-single_191"
     CDS             148204..148971
                     /product="hypothetical protein"
                     /codon_start=1
                     /transl_table=11
                     /translation="LSKTYQLTNTGDLQGVGGMEINEISYAGKSDFSTVYIDTGITGV
                     NALYYKIKFKYKNYVSGSYQGLGGIGQSATARNSILFNSSNKLYLSLGGTNITSTMTF
                     SDATIYYLENTITGSNYSINIYDGDNNLLENNDGTFTGTLGTSNFHIFRRYGDGISSY
                     WWDSEIYSFTINNETWYINQGVGSTITGSNSTELTVNGTLTDFWQVSEIWNYPSNFIM
                     GNNGTVRCEEFIEDDTLDVNMRINTNNVTVKNEFLEI*"
     gene            148974..149645
                     /locus_tag="k141_307134_prodigal-single_192"
     CDS             148974..149645
                     /product="Uncharacterized protein n=1 Tax=Rhodococcus
                     erythropolis (strain PR4 / NBRC 100887)
                     RepID=C0ZX71_RHOE4"
                     /codon_start=1
                     /transl_table=11
                     /translation="MAHLKDTTITGTLDVSGDLSANNLSGTNTGDEVFEYADLASFPA
                     TGEASKIYTALDTNYLYRWDGVSAYVRIGNELDYFEEAQDSTTNQWKAKGTGTDYDIE
                     LVPKGTGIVKTTTEMEVGGTDTGQSVIDRGLIVNNSGDGSDATYDFVVKTANLDTAFV
                     VDASADTIDISARVNISNILKLTPRSAPSSGEEGDIYYDSTANKLKFCTVAGTPGTWE
                     TITSA*"
                     /db_xref="UniRef100_C0ZX71"
                     /db_xref="A0A0F9MAP1_9ZZZZ"
                     /db_xref="rer:RER_22480"
                     /db_xref="C0ZX71_RHOE4"
     gene            149667..149819
                     /locus_tag="k141_307134_prodigal-single_193"
     CDS             149667..149819
                     /product="hypothetical protein"
                     /codon_start=1
                     /transl_table=11
                     /translation="MNEYENYSLEQLEILKQSYEFKISTDIGEDQKESFRNILSQIDE
                     EINRRK*"
     gene            149819..151300
                     /locus_tag="k141_307134_prodigal-single_194"
     CDS             149819..151300
                     /product="hypothetical protein"
                     /codon_start=1
                     /transl_table=11
                     /translation="MAVTVAVSATAPNIIVSGSGSITLDGIYEYIATTLGLGAGNNYM
                     SKTANGSYWIYTINPNTTLQYMELEIRTGVTVTFEAFDELRWIWGTTSTAYYIIDGQA
                     GSTLVAEEGFTFDFGYSGSYCYAYLNFVCSFNMVGTESNNVILKNYRINYFNPNYYDI
                     NLQYVTFKNITATGTSAYFWYQLYFYSTFYYPSRTMILKNLTFTNDAGYTNRGRIYIS
                     NGTIFDDKYVFENCLFEKFYSVDLNSTPPIHFKNCTFRDSLSVVQCFGGGGNTNPPYI
                     IELTDRQLPNPSLQPHLFFEDCSFDDVDSGVYGIYFHYNALSYFKNCDFNNQTSGLIS
                     GNGAITRVNNITYNSCTAERNDWTNSGTFVHCRELDITVQDVNLDPIENVAVTIIQSE
                     GKEKWSDFTNSSGKLLSAWGHNIALVEKLETTTEGTYTNWSDSIASGRYHSIIVSKEG
                     YDTQEIQLEMTEDKTVVVTLLESGETTHDTKIYGSTLYGSTIY*"
     gene            151313..151522
                     /locus_tag="k141_307134_prodigal-single_195"
     CDS             151313..151522
                     /product="hypothetical protein"
                     /codon_start=1
                     /transl_table=11
                     /translation="MIKNFNLDDKVFFVTHWLEEEYGYGFVNEIKKSGYTVNYEGLNI
                     FLSESAVYRTEEEIKNVFNRVKMKK*"
     gene            151534..152082
                     /locus_tag="k141_307134_prodigal-single_196"
     CDS             151534..152082
                     /product="hypothetical protein"
                     /codon_start=1
                     /transl_table=11
                     /translation="MEWLFVLLIIAWYISTGIREGMQWNKEIEYFGNYNKKEWFNITN
                     GIFILTSFLILPSNSLWLKLFLMFMFFVYCLLTDTIRHKDEIDLNIFTIDYHGERAIE
                     GLLYFSLFLIGGMSFWNLSAWWIIGNWIYKRFMNKVMYNKWYKISDMKTFWLFGYPLP
                     YSDYYYDFSLILPVLYFIGINL*"
     gene            complement(152083..152931)
                     /locus_tag="k141_307134_prodigal-single_197"
     CDS             complement(152083..152931)
                     /product="hypothetical protein"
                     /codon_start=1
                     /transl_table=11
                     /translation="VDSNFFKYFIEYGVVGILAFLYVMDARKRKKIEELRDTKRDKTN
                     EDIIKEMMHKVFGTTEEEKGVITINRVLIDQLTSYESKNVKEHAELKTILQEIQEDMT
                     DLFALYQLNESNDKKIKRNKSKLRAKTAEVLELSANDNLSYFLFEFSNLFQEWLLDTM
                     TYLFEGENTTDTEYVFNKIKSIFQQIQKTCDSMLGACVCKDLFKPENIDCKTLITDID
                     DIINSPGNDKVNRFFDTSINFLQKSLYKIIIIWNKYYKTEENEPSDINGLEKLREFEE
                     RKTSNL*"
     gene            153189..153767
                     /locus_tag="k141_307134_prodigal-single_198"
     CDS             153189..153767
                     /product="peptidyl-Asp metallopeptidase (EC:3.4.24.33)"
                     /codon_start=1
                     /transl_table=11
                     /translation="MTDLTHEISKRLNSRLYNSKSPYVDIVYPTNGCSFQQPSTIIVR
                     WNSGYFNAFYFPNVKIELYRNGEFYSTITESTTNNGQYSWETLIEQPDNNAYQIKISV
                     VNYSEVFGFSDYFSLVGYWSNVGWIVTTEKLDSNTFDGLDDGWIVTTEKLDSNTFDGL
                     DDGWTISIIYVDDNDFEGLEDDSNIGVFADGS*"
                     /db_xref="ter:Tery_1835"
                     /db_xref="UniRef100_Q114I3"
                     /db_xref="A0A0F9NW58_9ZZZZ"
                     /db_xref="Q114I3_TRIEI"
                     /db_xref="3.4.24.33"
     gene            153770..154840
                     /locus_tag="k141_307134_prodigal-single_199"
     CDS             153770..154840
                     /product="hypothetical protein"
                     /codon_start=1
                     /transl_table=11
                     /translation="MNEYITKLDSSGNIEWQTNIGTLGTATQYRLRTVVDKSGNSYFT
                     NANYLGKVDMNGNLVGDIINVPIDLGIARDVYCAGCLDRDGEYFYFATKDSTGFNYYL
                     YKISTNNFVYTEITEVMTYNRTGSYATANGSLNMDIFGNIWADSMGYAYGNVPIIFNT
                     VYNTTFSNMLISNSIICLDWRGIAWMIASQDTSRYFYRYIYNMQANTVAQTDMSSYLS
                     YLYREWVIDGVCSKHYGDLFLLKNKMTDTTTACTIIRVNISDYNTPVFKQAVDTVYLG
                     RDLVDCYGLIYDYQNSRILFSSYGVDGYDLYSLGITDANTMDSAPTLVKAGIGTKGVK
                     NDYNGFFLSKYGNTGAGYSSGY*"
     gene            154857..155909
                     /locus_tag="k141_307134_prodigal-single_200"
     CDS             154857..155909
                     /product="hypothetical protein"
                     /codon_start=1
                     /transl_table=11
                     /translation="MKYYATKVGINGISGLPEVIQQTDIGAPVANFWETKTYADINGN
                     CWYTNEKILGRIDGITYAHDYVDLCSVVGFSTYEICGIAIDRNSEYLYAQIAPDTTGV
                     STGNKIYKISTSQSLSTVSSANLFNNNSAIGGINLLIDSFDNLWFNANNISYGCYLYE
                     NSTGNVIGTTATFGGKILLDQRGIGWTVGYQQPTILRNYKVIYDPIAHTLTSTTVNYG
                     GGDYYFVDGVIDKNNYLIILKNQISNDTTACVLYRENISTGTPVAIDNLTLTYGGNNL
                     TQCFNLHTNYDADLDKIYYYFSTFSPYDGYNTYRIDADTMTIELFLAGVGSKVLGGDP
                     YGFYLSQYGHTGVDGS*"
     gene            155940..156191
                     /locus_tag="k141_307134_prodigal-single_201"
     CDS             155940..156191
                     /product="Marine sediment metagenome DNA, contig:
                     S01H4_S11020 {ECO:0000313|EMBL:GAG93402.1};  TaxID=412755
                     species="unclassified sequences; metagenomes; ecological
                     metagenomes.;" source="marine sediment metagenome.;""
                     /codon_start=1
                     /transl_table=11
                     /translation="MTNFLDKIKIQFSTMQLILGCLIVTFFFILVGMLFFIKIPTENI
                     QIVNILIGAIGVSFTTIIAYYFGSSKGSADKNELLKNKE*"
                     /db_xref="X1CK49_9ZZZZ"
                     /db_xref="gwf2_scaffold_6_51"
                     /db_xref="bge:BC1002_4735"
     gene            156224..156388
                     /locus_tag="k141_307134_prodigal-single_202"
     CDS             156224..156388
                     /product="hypothetical protein"
                     /codon_start=1
                     /transl_table=11
                     /translation="MKTKNCKICNKEFLQSKPRMFCCSDVCKKIHYDKVNKIRNKNNF
                     IKYGCENVFQ*"
     gene            156484..157161
                     /locus_tag="k141_307134_prodigal-single_203"
     CDS             156484..157161
                     /product="Prohead protease n=1 Tax=Synechococcus phage
                     S-SKS1 RepID=M4QPS8_9CAUD"
                     /codon_start=1
                     /transl_table=11
                     /translation="MKIQILKENQQGFGLLTEQSNSVCTVKKVLNESGGYTDFTISGI
                     FMQGDVQNRNGRIYPFMTVLLPEVKRYISEVVNMNKAGMELNHPDSLELDLERTCGRT
                     KRLWWEGTNVYGESVIGNHGVGALVQDLFNMGFEIGVSSRGTGTVGNDKKVQEDFRLY
                     YIDVVFSPSAPDAIVHTITNESADLIYREGLLTEQEIEQFKNALKYVKPKDRVNLYNK
                     IINKING*"
                     /db_xref="UniRef100_M4QPS8"
                     /db_xref="M4QPS8_9CAUD"
     gene            157169..158119
                     /locus_tag="k141_307134_prodigal-single_204"
     CDS             157169..158119
                     /product="Uncharacterized protein {ECO:0000313|EMBL
                     :KKN30949.1};  TaxID=412755 species="unclassified
                     sequences; metagenomes; ecological metagenomes.;"
                     source="marine sediment metagenome.;""
                     /codon_start=1
                     /transl_table=11
                     /translation="MNKLENFYNIVTAEDLANKGLNESVVISSDDRRYFKDKLRNISK
                     YIAEYGRERIEKMLLDTTRGHWKIGADNNEKFPEAKYKTIISTLIDEQLDESVYDVGD
                     IGHPSRNTIYNDIDIELEKRNGLTKELNEDEYLSKDDFIQKCIDLVQKDVGQDLELDA
                     SDLNLVYRSMISDPEYDSYDITKNEILKKLEKKVHESFVLKEKTKEEKQNKFDYVMGE
                     FGRGELHSSDGSIVTDKKQALAIAYSESGLGKDKEINEEQTSILGYTYNDLLPLITII
                     GENATVKIIKGNVLIEGNITEFTDKNIKFEYKNRNYNIVK*"
                     /db_xref="A0A0F9PL98_9ZZZZ"
     gene            158138..159427
                     /locus_tag="k141_307134_prodigal-single_205"
     CDS             158138..159427
                     /product="hypothetical protein"
                     /codon_start=1
                     /transl_table=11
                     /translation="MKIFSAKDDIITENFVIIQDDVVAVLDENDNSVTLNVKKESGFD
                     FKDADYTLTIDKKVFEQNFESIDNLNEDDLSEKTNTESELGEDEIEQDYVDPKVKKDE
                     KNMITQEIDRIEKLLQQNEKEENIYQECSTKVKQNVEKRIGDLKPVREQEEIDLTESI
                     NEQIDRFMSLVENKTITKTMKSKVKTIIETFLQEQVKALSATFDDRLKYKVMEIERSK
                     EKEINDFIIKEKKRIDEYVDYVSRQIMMEMKDSFVDEEITKESLKYKDDLKKLQENFK
                     RLNKSYITLQEDNTKLQNTHTNNLTTISTLKESNDKLKTKVNLLIKHGLIRDITESVD
                     NEDIKLRIEEKAKTLPVKNFEQFYNDLKKEAIGILKEDVKKEKTDKKIKKQQLIEKIQ
                     EKFIKEEKDSALLTDSTPIFEKEKTKTADDLYTGMLN*"
     gene            159524..161239
                     /locus_tag="k141_307134_prodigal-single_206"
     CDS             159524..161239
                     /product="Gp23 n=1 Tax=Aeromonas phage 31 RepID
                     =Q56EK2_9CAUD"
                     /codon_start=1
                     /transl_table=11
                     /translation="MDKNKNDVALSEKDNSRLVVKWQKLLLAENAPRLQKDELGTVAR
                     LIENQHNWVETQYEQMGKNLNESYVQSTGGVEPFLKILVPTIRRAYKSMSALDLVGVQ
                     PMNAPQGFAYALRFHYAGDKEKVWNQPYELDRPYNEDNLANDNDTYGPKHMSYVLVFP
                     KDAAGGELTTKVTYADVTVGNVIGKTLTNGWTLSEHDANILGEIVYKEETADFVKIMV
                     NRYSYESGGSTVLVDIPSVNDNVQCTNVPFSELGEIGETVYAYDAGGYGPVTQVFNNE
                     IGYRFVLKNFTGRYTTAEGEQMGVYGAPDGTPEWKTIKMTMERVPVYVKTRKLKLQYS
                     DEMYQDLKAVHGMLVNEELMRIAEFEVANEINADILERILTVSTDAGSWNYGTYVGVA
                     GATVMATGGVPVAVSSMADGRYEKEKFQTLATKIRKEANEIALYTRRGSGNFVVVTPN
                     VLTALQALDFIPVAATAGEALISGLSFVGMLQNLKVYVDTYNIFGQDYALVGYKGSSQ
                     YDAGLIYCPYIALQVKKAIDPDSMQDVYGFLTRDAIINNLYGAEYYYRTLTVDLTGSS
                     IGGLS*"
                     /db_xref="UniRef100_Q56EK2"
                     /db_xref="Q56EK2_9CAUD"
     gene            complement(161330..162622)
                     /locus_tag="k141_307134_prodigal-single_207"
     CDS             complement(161330..162622)
                     /product="Zinc ribbon-containing protein n=1 Tax=Cannes 8
                     virus RepID=T2AWL0_9VIRU"
                     /codon_start=1
                     /transl_table=11
                     /translation="MKTKIYNLVCNNCDEKFYHKNKKKLFCDKEECKKALKEYKNKKR
                     FETNLKKYGTIHPMKNKKVSKQCHDKLKEHYKNKVYNHYCIICLEDFTTNSIKSKYCS
                     EECKNYSEEFRVMRIQDTNIKNHGVINYSKTDEYKTKIKEAWKNKSEKELHEIKEKRI
                     KYYQENYGTDHYSQTDEFKEKFKATCQERYNCDNVFQNDEVKEKIKETCIEKYNVDHW
                     MKTDEGKKTISDIRNNRTDGEKALERKRCVETNKERYGTEAPLQNSDVYQKMIETILE
                     RYGVDNVRKINWVNDKIQESIKEYYQENYGVDNCSQLEEVHYKKLKIGFTSKPYILPS
                     GKEIKIQGYENKFLDEYFKNGGLEEDITTQGKDLPEIWYCTEDGKKHRYFPDFYIKSE
                     NKIIEVKSEYTYESNLEINLLKEKACSDNGYKFEFKIY*"
                     /db_xref="UniRef100_T2AWL0"
                     /db_xref="T2AWL0_9VIRU"
     gene            162815..163588
                     /locus_tag="k141_307134_prodigal-single_208"
     CDS             162815..163588
                     /product="hypothetical protein"
                     /codon_start=1
                     /transl_table=11
                     /translation="MVKKNYYIDDDEFFEELCLWQDFEEKTYWENILKEGIKEAELGI
                     QNVKIDNEDFYKKREYIHNCKLNKSNLTTEQKTELQKIKKEVKHREILINKRIKEYED
                     RILDCKDKIEKVKLTPNERTKHRRVYNEIGLKIKLIIDNFAIRTQYRNYPFLEDMKML
                     AMEHCIKGLKTFNRNKKNSRPFMYFTFAVWRAFLQEIKKEKDLLKNKFNYVKNFVSDA
                     MLGYDYNDYSQEEDFTKPPIEEDFLTEIDNDEENTFLYE*"
     gene            163581..163928
                     /locus_tag="k141_307134_prodigal-single_209"
     CDS             163581..163928
                     /product="hypothetical protein"
                     /codon_start=1
                     /transl_table=11
                     /translation="MNKKRFLSLCITFINNGKTHKVNKNDERYLSGELKGITTGKIVV
                     RDKDGNTFNIDKDNPRYLSGELKGVTSGRVLVKDLNNNVFWVDNDDERLLCGVLLKAT
                     KKELNESKSKIVE*"
     gene            164049..164243
                     /locus_tag="k141_307134_prodigal-single_210"
     CDS             164049..164243
                     /product="hypothetical protein"
                     /codon_start=1
                     /transl_table=11
                     /translation="MKNKIIRKNLEFIEIRENLYRCVDDLDKFLLINKYSEPKELFFT
                     TEFIKDMYEIIQSLNIGEKK*"
     gene            164240..164596
                     /locus_tag="k141_307134_prodigal-single_211"
     CDS             164240..164596
                     /product="hypothetical protein"
                     /codon_start=1
                     /transl_table=11
                     /translation="MKLWNELTEKATIIKLKDLGKSDRFKETNVPSFYGEDDKPIYVQ
                     STRMGIKLRPVEEGSFFELSEEKRKEFSKELLNEAENLECYYFMEIRETRVTDPDTNN
                     KYYGYLLRGSRKHRSL*"
     gene            164605..164955
                     /locus_tag="k141_307134_prodigal-single_212"
     CDS             164605..164955
                     /product="hypothetical protein"
                     /codon_start=1
                     /transl_table=11
                     /translation="MKNETDKIRELWSNDGCGDFKCDSCRYRFIKPDIISEEAVCPRC
                     HTTNIHNTLILKYKYRRWEKVGHSKYDMTGTICEILTLPGHSPNYYVRWDDFNDNGVV
                     MMPEAYLKKLQKEK*"
     gene            164957..165319
                     /locus_tag="k141_307134_prodigal-single_213"
     CDS             164957..165319
                     /product="hypothetical protein"
                     /codon_start=1
                     /transl_table=11
                     /translation="MIRMTGLKLDNVFIGSRQCGKTTWLIRKMLEDSEMVAVVSNKHN
                     REYMIKAGQRYEQFIICDGPYPITKDRIVLYDAFNKMDKSAKYFIDDLNLYIQKYPIN
                     INEIGGYTMTLQEENNVF*"
     gene            165309..165557
                     /locus_tag="k141_307134_prodigal-single_214"
     CDS             165309..165557
                     /product="hypothetical protein"
                     /codon_start=1
                     /transl_table=11
                     /translation="MYFDKQIYGIHDGYAYYIIVDEKKKEMQYRVWASIEDTMKKEKE
                     LLDNKYVFLLYYDNKPVFIKNDSKKMEEIKKMYKDVKR*"
     gene            165554..165661
                     /locus_tag="k141_307134_prodigal-single_215"
     CDS             165554..165661
                     /product="hypothetical protein"
                     /codon_start=1
                     /transl_table=11
                     /translation="MIKKEELINNGWEYSDEKWVDFESMQDINETWTKK*"
     gene            165820..166104
                     /locus_tag="k141_307134_prodigal-single_216"
     CDS             165820..166104
                     /product="hypothetical protein"
                     /codon_start=1
                     /transl_table=11
                     /translation="MKDYKPDYRPLLVIKMPVGKRTHDRALEDMYKYRDNVVEHLGEE
                     YNIMISATTKPEWEFDGFFATDKQIEEIKKIGEETTKRIIEDLKNGKKKD*"
     gene            166085..166417
                     /locus_tag="k141_307134_prodigal-single_217"
     CDS             166085..166417
                     /product="hypothetical protein"
                     /codon_start=1
                     /transl_table=11
                     /translation="MAKRKTKKIFDVEFEQAVMKSVIDHYIEGIAPEELTEKAVIDAV
                     AYGVEMTIGRIMHEATGRIAQSLKNEFPGYRITIELIDDVLENPLDIEDTETGLIINT
                     KIKSKIDY*"
     gene            166513..167367
                     /locus_tag="k141_307134_prodigal-single_218"
     CDS             166513..167367
                     /product="hypothetical protein"
                     /codon_start=1
                     /transl_table=11
                     /translation="MKMTATQYKTIKDNYLYETPDSLSRLTLFSVSPSVCKTIQNNLK
                     NGKLTPAMEALEFELKYPGVPMPEELKKRTISNKVKQSVNGSNTIESTSNTRWSGLDE
                     YKLLIYHQIKTNLELATMFNRSEDGAATKLYKLLVNYKDPDKQNKPGEYDKFLRKLGK
                     DASFVPTFIPGNVSRKTDKELTIEQMDFISNNLHLNPSQIQKEFDNNVGINKISNYYR
                     KMLKKSELKDNGLELIFPDVAENRPVKKIVDVKKPQITTDAIAKAYRDYLDAKQRFLN
                     LCELINEK*"
     gene            167357..168703
                     /locus_tag="k141_307134_prodigal-single_219"
     CDS             167357..168703
                     /product="DNA topoisomerase 2 {ECO:0000256|RuleBase
                     :RU000381}; EC=5.99.1.3 {ECO:0000256|RuleBase:RU000381};; 
                     TaxID=948595 species="Eukaryota; Fungi; Microsporidia;
                     Pleistophoridae; Vavraia.;" source="Vavraia culicis
                     (isolate floridensis) (Microsporidian parasite).;""
                     /codon_start=1
                     /transl_table=11
                     /translation="MKNNQELKISEFFNTDYVNFATYDVARKIGNVIDGNKISMRKIL
                     WIVYKKNLNNFIKTAQLSSLVALETKYKHGEQNLPAIIGRFTNDYVGTNNLPLLEAYG
                     IFGTRLINEMSAPRYTTVKKSTFFDLIYNPIDQKLANRDYKQVFEGDEIEPFILVPVL
                     PIVLVNGLKGVATGFSQLSFNRNIDDIIDNIKNYIDGKKIKPMMPYFRSFKGTIEREN
                     EKIQVKGSFKREKRKIVITELPISYDLSKYKETLDNLQDKKIILGYKDYSEDGFLFEV
                     NVPKTIYDLSDDKILEKLELVDKYTENLTFQDKHGKIITFANELEVFDYFAKFRLERY
                     DIRKKYLLDTYYNDLIKYQTIRRFIGEVMNGSIVVNNKPKKQIEEELIKKDYTYIDDL
                     FNVKVYHFTKEKIEELNNKIKNIEQNIREIEQTTIQEMWWNDIKEIKKELRKYENV*"
                     /db_xref="L2GVJ4_VAVCU"
                     /db_xref="UniRef100_L2GVJ4"
                     /db_xref="lic:LIC13347"
                     /db_xref="5.99.1.3"
     gene            168705..169148
                     /locus_tag="k141_307134_prodigal-single_220"
     CDS             168705..169148
                     /product="DUTPase family protein n=1 Tax=Listeria
                     welshimeri serovar 6b (strain ATCC 35897 / DSM 20650 /
                     SLCC5334) RepID=A0AJE5_LISW6"
                     /codon_start=1
                     /transl_table=11
                     /translation="MVSPEFAKHKDIPTIMPKRATLKSAGYDFYLKENIQINPQQVVV
                     TWTDIKVMMNDDEVLKIHIRSSLGIKQHLMIANGTGIIDADYYGNKTNDGNIAMALYN
                     YGTNPIFLKKGDKVAQGIFEKYLTTDDDNVGITNERIGGIGSSGK*"
                     /db_xref="UniRef100_A0AJE5"
                     /db_xref="lwe:lwe1709"
                     /db_xref="A0AJE5_LISW6"
     gene            169248..170255
                     /locus_tag="k141_307134_prodigal-single_221"
     CDS             169248..170255
                     /product="Uncharacterized protein n=1 Tax=Firmicutes
                     bacterium CAG:466 RepID=R6PVJ9_9FIRM"
                     /codon_start=1
                     /transl_table=11
                     /translation="MKRFKKNAIRTLDEFLGYPLNSGIGILNRFAKLPNAIDVGTELQ
                     RAVFVPGTREDRVVLVAHADTVWNDGGWRSRYPGYTFYDREGIGADDRAGCAMLWLLK
                     DSGHSLLITNGEESGGQGSNYIMKNEPELANIINTHRFMVEFDRRGNNDIITYGVGSD
                     EFRTYLAKSLKGFKLGFGSFTDICILCRDICGVNLSVGYYNEHSAQERINIHEWYNTF
                     ILAKHWLENPMPKFILTENSRYSKFSNNFNTFNKCTEHDYDYDYDYCYYDECGDRWRD
                     FSDNVGRRKEDREIKQLPYFPKKEKTESLLDIVRESNNNLVREFKREFPSVFENKRLV
                     F*"
                     /db_xref="UniRef100_R6PVJ9"
                     /db_xref="R6PVJ9_9FIRM"
     gene            170264..172141
                     /locus_tag="k141_307134_prodigal-single_222"
     CDS             170264..172141
                     /product="Gp60plus39 n=1 Tax=Aeromonas phage 31 RepID
                     =Q56F04_9CAUD"
                     /codon_start=1
                     /transl_table=11
                     /translation="MVKKLEYKELTDREHVLLNPNMYIGSVSLEEKELFIFDGNKFVL
                     KQVSYVSGLLKIINEIIDNSVDECVRNKFKKGTNIDVSMNNVAVRVIDDGGGVPIELY
                     KHTGMYQAERAFTVARGGINFVEKDERSTIGMNGVGSFITNVFSKKFIVETANNNKYL
                     KMLCSDNCSSKHTDVKNKVIKNTYTSIYFEPDVEKFGLKTIDQIYIDLTKQRLMELSI
                     IYPQIKFKFNSKKVNIGSFNNYMKLFNDDPFTYISKNVLIGIFPSDSYAFYSNINGLS
                     IYSGNHETLFNAQISESIKSKFKKLTNLRNADIKNTYTMVIFMCDFNGMLFDSQTKER
                     LTNSDSDISNHIKGKETKTKWFDKFTKKLISSNILTEKIEDLNLLKEFKTQKSLLTKA
                     NKTKGIRISKYNSATKQKKYFMIVEGDSAAGGLIELFGRSLFGYYPIGGVPLATYDKS
                     MQKIVSNKEFSDIRSILQLEYSIDNETKKVDLTYDNIVIATDMDSDGSHIQGLLLSYF
                     YRFARHLFDEKRIYRLKTPLLILRKNNKVVKYFFDMQSFEQFEKTHSLSMYECMYIKG
                     LGGFKAKDMKEIIGNNFEDFLDVFVLDDKTKQYFEYWMGNDTDIRKELIVNNTVDINK
                     I*"
                     /db_xref="UniRef100_Q56F04"
                     /db_xref="Q56F04_9CAUD"
                     /db_xref="fsu:Fisuc_0547"
     gene            172151..172252
                     /locus_tag="k141_307134_prodigal-single_223"
     CDS             172151..172252
                     /product="hypothetical protein"
                     /codon_start=1
                     /transl_table=11
                     /translation="MRLSLEQKREIKSKLKKLWNDDIYDNIIVYCLV*"
     gene            172333..173826
                     /locus_tag="k141_307134_prodigal-single_224"
     CDS             172333..173826
                     /product="DNA polymerase {ECO:0000256|RuleBase:RU000442};
                     EC=2.7.7.7 {ECO:0000256|RuleBase:RU000442};; 
                     TaxID=444859 species="Viruses; dsDNA viruses, no RNA
                     stage; Caudovirales; Myoviridae.;" source="Synechococcus
                     phage S-SM1.;""
                     /codon_start=1
                     /transl_table=11
                     /translation="LYYNVYQKKGKIYFSYKDEKTGKTKLSSEWFKPSIGVLSPLGTY
                     RDIYGNKVDKLVLKNFWEYKNQVNNSSNLCGVIDPEYQFITNKFDADSVISTPDAWFI
                     DIEVYTQDNFPDPTKAEYKINAVTLYSVLEKVYYTLSLKEYKPKNDNVRYFEAVNEEQ
                     LIETMLKLFSKRQIQILSGWNVKNFDIPYIINRIKYYYKDKNHYIREWFEENINNYNG
                     KLYTMQILDYMEMYLFFSGLRTKTNFLKLEDCAQQEIGEGKVEHEEPLHRLYDNYFET
                     FIDYNIKDVELLVKIDEKKKLLITAMDLANIMKALPEDIYSSERLWNAYLYYYLNKEG
                     RMLPFEKHPERQFIGGYVAKPLPYGAGRYHNNIIVDLVSSYPHQMMQYNISPETLISK
                     EKISEDMDDLRRSLNYKSPSMENTKEFLVEYLKAIKDDDFCDKLLNVLEKNNAIMSPN
                     GEFYTKDKKGLLPIVVEKMFGVRKIARDNADKLNDYMHEIDNLLKDK*"
                     /db_xref="E3SII6_9CAUD"
                     /db_xref="UniRef100_E3SII6"
                     /db_xref="mpz:Marpi_1295"
                     /db_xref="2.7.7.7"
     gene            173826..173975
                     /locus_tag="k141_307134_prodigal-single_225"
     CDS             173826..173975
                     /product="hypothetical protein"
                     /codon_start=1
                     /transl_table=11
                     /translation="MNCDVINDRKIFKVDVGDLTKEDAELLVRLIKENFLFERLEDIE
                     NFIKK*"
     gene            174212..174598
                     /locus_tag="k141_307134_prodigal-single_226"
     CDS             174212..174598
                     /product="hypothetical protein"
                     /codon_start=1
                     /transl_table=11
                     /translation="MGKLLNIIKDYQQDYYNRLTLAGYNTCFDVYKLVNFFARVYNPK
                     HDLSKGYDNYYKEFYKYFQNRRIDVMCLIPLIEQKLGKQFKAHKLSDIYDFFFPNQKL
                     DWHNATTDIIATIKLYKLFLNGFGLK*"
     gene            174700..175692
                     /locus_tag="k141_307134_prodigal-single_227"
     CDS             174700..175692
                     /product="Single-stranded DNA-binding protein n=1 Tax
                     =Sinorhizobium phage phiM12 RepID=S5MPR3_9CAUD"
                     /codon_start=1
                     /transl_table=11
                     /translation="MNSTNELNSINYADYDWDSKAKEDANKNRREDPTFWSPDKKKAL
                     TYIIRFLPDARTKLNFVEINGHSLTHFPGGSKKYFFGNCKTTLEKGKGVCPICDYGWG
                     LWGTKVKANQDRAKLGFLPKQEWVSNILVVRDPNNPDNNGKIFKYRYGISIYRKIINC
                     IEPTEASKSDPDFRELNPFNPFTGAEFKLIVELSDDSIYPSYRASTFYYKEQKPIAGT
                     PENPDNDKINEILAETYNLQEYISNLQYLESDFIYSKIGYILKPGDPQYAHQDTASDE
                     EESTETYIPPRTQEPSDDFVRSQEPQRQHTVVEDDSVDGGDLNDAEIEFIKKRI*"
                     /db_xref="UniRef100_S5MPR3"
                     /db_xref="S5MPR3_9CAUD"
     gene            175785..176870
                     /locus_tag="k141_307134_prodigal-single_228"
     CDS             175785..176870
                     /product="hypothetical protein"
                     /codon_start=1
                     /transl_table=11
                     /translation="MSFSEYTLLENSSKNIIDTYKELKFSDVREFLDFCSFKPFDYEE
                     IKTIKKDTIPLSLSWLDDDIVFEDLFDYPDDDREEVLIFVINELEDFFKNNNTYFDNG
                     QNFVHLEFVSNQIWGGFYYNNPLKFKKLEIENKTFERYLKKTIEYINDQILMIYDAPM
                     LHISKVKNFGKDLDKLQQDYNLEENSTLLDYKIEWIKEYLRLSQGHIEIPTPVFNSMV
                     TKLSMGFFTYSDIKNKPMSQEALDFIEHFEKIEKQFKKDYKIKCVVVLEDIIINAVKE
                     FLKELKYIYNDHKKEIINNIDELLKDKESTGLTLLIKLKDLLDKIDNIGGYDKLLFND
                     NKFIINGQLYKKLNFINNNIQFINKLK*"
     gene            176880..178481
                     /locus_tag="k141_307134_prodigal-single_229"
     CDS             176880..178481
                     /product="PREDICTED: LOW QUALITY PROTEIN: X-linked
                     retinitis pigmentosa GTPase regulator n=1 Tax=Alligator
                     sinensis RepID=UPI0003C2A3A7"
                     /codon_start=1
                     /transl_table=11
                     /translation="MLTLQEKQKLMKQLQVLKERKAELDKGSSKNINEGLSVSERLKN
                     LQKNQIRLQSKIARMMKNGTILQNTVKGSEVGKPGKVMMDKKVTAKDATNTKQTPVGS
                     GNGVKGGELGKPGKVMLDKDMKAKDVTPATGKYKETKAYEGFDPDLLECIKRRDAWDK
                     LANHYIYEADDIYNDSQSPFQSQEDDDFNFDVDIDADGQQQGQEKEGEDEGETSDEKD
                     IVQELKVLNQKINDLKTFMDSITPEDIDAIETQQSKLQQIVDKDEEDGEEGEGEEQGE
                     EGFDMQGGESQGIEGLEDEEALSLQGSQQGGQGSQQGGQFNPQGGQQGGQNFKGELGA
                     DALSNMKMGGANKKKKSPEIAMEDVREAILRRNFWDATAKNLIRLEEYCNNLKEASDK
                     EIDLVKAGMGIIDSKEAAVKTSDALKKTSDAMKKQSDEVRRKASSMTEENDSPFLPPE
                     AIRVELSSDSGVDNSSVGELSTTETCACGVPECKGECKGLMMNAIGTNMYPTFTNESD
                     KKQIELQKSQIKQLQEELKKVKSKK*"
                     /db_xref="UniRef100_UPI0003C2A3A7"
                     /db_xref="W7XJR4_TETTS"
                     /db_xref="scl:sce5906"
                     /db_xref="UPI0003C2A3A7"
     gene            178541..179389
                     /locus_tag="k141_307134_prodigal-single_230"
     CDS             178541..179389
                     /product="hypothetical protein"
                     /codon_start=1
                     /transl_table=11
                     /translation="MSILKEYQEVLDELDGTSIQEELNERDKEIFEYQAFVQSQMKKN
                     NIKSLSEMDLPQRARFFNECKELWEEMKAEDKTPSDLKMVTGEKPSTVLHHEEPKKLK
                     ERNLDELEQPGRRLKRWMGLEEGDADERNSMNENWTKKQRKNPKTIKENKNDFSEKVT
                     ESKESRKLDRKIAEIEALLEKDRSERNSRRSDRIDEDEDMSEFIGKTVSNISFNGGMW
                     TVTTTDGKKITAKSTSPNPPDDEKLAKLNKRFAKKTLKKVRMRQGVLTLGLEDGGIER
                     FGGNVK*"
     gene            179390..179602
                     /locus_tag="k141_307134_prodigal-single_231"
     CDS             179390..179602
                     /product="hypothetical protein"
                     /codon_start=1
                     /transl_table=11
                     /translation="MDRYKLIKDVGQIESAIWSKNNSVAYLAWNKVTEPIFGDNGYAE
                     YWQQAKDEDIIDCIKKGREILMRIKE*"
     gene            179602..180123
                     /locus_tag="k141_307134_prodigal-single_232"
     CDS             179602..180123
                     /product="hypothetical protein"
                     /codon_start=1
                     /transl_table=11
                     /translation="MRSDLFKLYESILNEDSNNLYHFTTIDNLLDILNSGKLKVNEDP
                     KISGSRIFKQYGYPAEGISTTRNKNLVWGRCNIRLVLNKQKIKQRYKIIPLHWYNMRY
                     GDMDYRVKGNISFRNNIPVNQSEERIITTNGLPTSYIEEIDLINNPNGTPLTKKEIDM
                     IKNITNVPVVNYQ*"
     gene            180149..181618
                     /locus_tag="k141_307134_prodigal-single_233"
     CDS             180149..181618
                     /product="Helicase n=1 Tax=Synechococcus phage S-MbCM7
                     RepID=V5UT63_9CAUD"
                     /codon_start=1
                     /transl_table=11
                     /translation="MYDITIEKINHAEVKLLCTDSFIYEDLHNYLSFYKDNYRFAPKY
                     RNGIWDGKIHLYKNGRCPIGLVPRILEYARDGKYKVKMNFVLERELNEDKLLEFVEDL
                     PKPFPPRDFQIEAFFDALSKRNMVILSKTGTGKSFIIYLLVQYMKRVNKKVLLLVSKL
                     GLIEQMYYDLQEYGLENMNTTVRQVYSGVKKEFPEQLIISTWQSIYKMSEKDLDVFDC
                     VICDEAHEADGKSISGILGKLKKAEYRIGTTGTIIKDTSADYFTVVGYLGVPKLYRTY
                     IELRDQDILSPLQVNIQYLNYPEYVRQMASSDFYKNYHAEVDWICQSELRNNYIVNLI
                     KEKCEKNTLVLFQYIEKHGNVLLDLFKQRFPERKIVYIDGSVPKEEREKARKIIEEND
                     NVIILASYGTFSVGINAPNIHNIIFASSTKSFIRTAQSIGRGLRLHKNKDILYVYDLV
                     DNFSYSAAAYENYLLEHYKERLKLYESENFPVEKFDVNL*"
                     /db_xref="UniRef100_V5UT63"
                     /db_xref="A0A0E3FCU3_9CAUD"
                     /db_xref="ant:Arnit_0365"
                     /db_xref="V5UT63_9CAUD"
     gene            181629..181952
                     /locus_tag="k141_307134_prodigal-single_234"
     CDS             181629..181952
                     /product="hypothetical protein"
                     /codon_start=1
                     /transl_table=11
                     /translation="MKYEVLFDPYERRDENKEKSVIFECKDDVDAKLKMCSLFFGYNT
                     LTELYAEFDFKDGDSKEGFLAYVMEHVDRYNGDDMLDYYIHLRNEKGDYLWKAQRPKV
                     EEINS*"
     gene            182025..183212
                     /locus_tag="k141_307134_prodigal-single_235"
     CDS             182025..183212
                     /product="RTCB protein n=1 Tax=uncultured Desulfofustis sp
                     . PB-SRB1 RepID=V4IRI4_9DELT"
                     /codon_start=1
                     /transl_table=11
                     /translation="MIVNTEGRIPIKMWIDTIEEEALAQAINVSNLPFTFKHVAIMPD
                     AHTGMGVSIGSVFATQGVVVPNAVGVDIGCGMCAVKTPWKVDEISEDVLKKILGKIRA
                     EVPVGFAKHVSQSIKDISQDVVNNLLSTKELTIVDQEWKNAVLSLGSLGGGNHFIEIQ
                     KDDKDNVWIMIHSGSRNLGKKVADYYDKRAQFHNKLWHSGVPTSWRLAYLPIDTDDGR
                     KYMEEMNYCVAYAFANRRLMMERIANAFNETIRHKKIDLDFMINIAHNYARLENHFGV
                     NVLVHRKGATSAKYREIGIIPGSQGTASYIVKGLGNAESFTSCSHGAGRVLSRSMAKK
                     TLDLATEQKRLDDQGIIHNIRNLADLDEASGAYKDIDVVMNNQKDLVEIVTALRPIAV
                     IKG*"
                     /db_xref="UniRef100_V4IRI4"
                     /db_xref="A0A0F9RIG5_9ZZZZ"
                     /db_xref="bxy:BXY_02790"
                     /db_xref="V4IRI4_9DELT"
     gene            183289..183735
                     /locus_tag="k141_307134_prodigal-single_236"
     CDS             183289..183735
                     /product="hypothetical protein"
                     /codon_start=1
                     /transl_table=11
                     /translation="MSKDFKPIPSENIEATYKDLEKLEQKAIQDLVINPDMEQNFNNV
                     SKIYDWVKEYNIWTKRHRSLDSEYKRIRSIRYFIHRESNIYNMTEKEINTKLDTDEIL
                     ISYKTILEAIELIIEFIKKIQSLLDNQRYDIKEKFAYLRWINGEDF*"
     gene            183764..184411
                     /locus_tag="k141_307134_prodigal-single_237"
     CDS             183764..184411
                     /product="Uncharacterized protein n=1 Tax=Cellulophaga
                     phage phi17:2 RepID=R9ZWU3_9CAUD"
                     /codon_start=1
                     /transl_table=11
                     /translation="MIIDNFDKIKTFMNFESEDDFYFCQLMKRKKDDVLGKWKTDCNN
                     IIVGHYYFRSLEGFDRMADTIRNICNAENARAYIHLNKRSFKKCSMKLISTVTTNIET
                     ENYMGNRGAFDSVCGKYPNDKNKKWLYDYDGDKINLRIFRNALDEILPNINPKENGTK
                     ILGILPTANGWHIILKPFDLMTFNKEIKERFGIDIKKEDFKKDSPTLLYFNKIEV*"
                     /db_xref="UniRef100_R9ZWU3"
                     /db_xref="fsc:FSU_0420"
                     /db_xref="107337180"
                     /db_xref="R9ZWU3_9CAUD"
     gene            184414..184644
                     /locus_tag="k141_307134_prodigal-single_238"
     CDS             184414..184644
                     /product="hypothetical protein"
                     /codon_start=1
                     /transl_table=11
                     /translation="MNSTIIISTPDIPNSIELLKFKKDVYERRVKWLIENKTIKTKDD
                     YIFDDDEEKWKLLRNKTFLNNRNKGGENGTKI*"
     gene            184628..185623
                     /locus_tag="k141_307134_prodigal-single_239"
     CDS             184628..185623
                     /product="hypothetical protein"
                     /codon_start=1
                     /transl_table=11
                     /translation="MEQKFKVGDSVKSLNGHGEGTIRRFCSGHPFPYEVVYENGVIYF
                     CKERALEKVENFPNLKKKIKESKELIGKWIPKKGELIDVRRNKDSKWSKRKFRVYMDG
                     KYWCEHIAGESLVGWEFTRPIEKEKSMTDMFKELCETEFELGIKPTPRQPEPKFKVGD
                     RVQYTSANMVTLSNKKLTRKLTRYDIGIIKDVTKKPDIWYVEFENGSFYVEEKNLIIL
                     IGENKMEDLTSLKRKYAALGKEIKKIEKLKNEDYVLKLEVDGYYDNLEMLFRIDLVEY
                     HLGWVTNDGRCNILSNEEYIQNYEKWRENGMKVCSDKIEWWGKRYYISNMGTLTS*"
     gene            185737..185979
                     /locus_tag="k141_307134_prodigal-single_240"
     CDS             185737..185979
                     /product="hypothetical protein"
                     /codon_start=1
                     /transl_table=11
                     /translation="MWVSCKYEKCSKPNSEYSYINSPINLDYIITIDKKYDENKDRHV
                     LMFFVGQRDCTLYWNYIFECDRDEDYEKILKLIGLK*"
     gene            185979..186137
                     /locus_tag="k141_307134_prodigal-single_241"
     CDS             185979..186137
                     /product="hypothetical protein"
                     /codon_start=1
                     /transl_table=11
                     /translation="MKIWFRFLWVLWFTTSSLLMITLIFPILYWIFTGETLWYNTDID
                     EYLEDRMV*"
     gene            186178..186501
                     /locus_tag="k141_307134_prodigal-single_242"
     CDS             186178..186501
                     /product="hypothetical protein"
                     /codon_start=1
                     /transl_table=11
                     /translation="MKVERLRRKLMLANKRIEEIKKDDFVVSVERDEIFVNKYIKYFV
                     NVTLKDGRVINVQLDLRDEKPEAQPPKAEKPKVKTSALGFGGNDADKLSAVIIQMLKD
                     IGIRR*"
     gene            186501..187055
                     /locus_tag="k141_307134_prodigal-single_243"
     CDS             186501..187055
                     /product="Uncharacterized protein n=1 Tax=Nitrolancetus
                     hollandicus Lb RepID=I4EMH4_9CHLR"
                     /codon_start=1
                     /transl_table=11
                     /translation="MKNTLIVNLFASPGSGKSTTAAGVFSKLKLHGVDCELVTEYAKD
                     LVWEGRQHVLKNQLYVSGKQCQRIFRLNGQVDAIITDSPILLSSYYNGLNGRYNKNLY
                     EQLMLEEHNKYNNLNYFIKLNDKEEFNENGREQTQQESLIISKEIEKMLDKLGIKYYI
                     VNKSSKTIDDITDKVINYIEGELE*"
                     /db_xref="UniRef100_I4EMH4"
                     /db_xref="I4EMH4_9CHLR"
                     /db_xref="sri:SELR_pSRC101910"
     gene            187052..187216
                     /locus_tag="k141_307134_prodigal-single_244"
     CDS             187052..187216
                     /product="hypothetical protein"
                     /codon_start=1
                     /transl_table=11
                     /translation="MKKLTKNMWYEYNEKPKKTKKEKTLQEWFDEYTEIKEVKEEVPI
                     TERFMDIKYL*"
     gene            187213..187506
                     /locus_tag="k141_307134_prodigal-single_245"
     CDS             187213..187506
                     /product="Uncharacterized protein n=1 Tax=Flexibacter
                     litoralis (strain ATCC 23117 / DSM 6794 / NBRC 15988 /
                     NCIMB 1366 / Sio-4) RepID=I4ALC3_FLELS"
                     /codon_start=1
                     /transl_table=11
                     /translation="MRKNWKLERLQLGETIITSEKGNSMIPILLSGQKHKLSPTTWEQ
                     CKIGDVVYCKVKGNFYTHLVKATNNVKGLLIGNNRGGINGWTKQVFGIVTEIL*"
                     /db_xref="UniRef100_I4ALC3"
                     /db_xref="fli:Fleli_2389"
                     /db_xref="I4ALC3_FLELS"
     gene            187525..188499
                     /locus_tag="k141_307134_prodigal-single_246"
     CDS             187525..188499
                     /product="Clamp loader subunit n=1 Tax=Synechococcus phage
                     S-SSM5 RepID=E3SKI9_9CAUD"
                     /codon_start=1
                     /transl_table=11
                     /translation="MRNHKDSSIWWERYRPQTLKDIVLTKKIRTFLEYCIREKDIPNI
                     LLYGNTGTGKTSFVNVLKNELNIDIKEINGSLMRSIEVLRNDITNFITTYGMDDSDLP
                     YKIVFIDECEKISPDFQEALKVYMEEMEHNVRFIFNTNNISKIVKPLRGRFSQGTFNL
                     IPSNRDERQGLVVDFIRRIKDILKMENMTYDNDVLIELIVRHFPDFRKVVGILQQYRI
                     LNGLAPIDKTILEIGKGLSDELLKALMTNDIKALRILAIDIDPSSFFREFDIEMYNII
                     EEDDNNIVKASLILGDYSFKNGLTTDELLNLKSCLLALATQIKFKKNI*"
                     /db_xref="UniRef100_E3SKI9"
                     /db_xref="E3SKI9_9CAUD"
                     /db_xref="asc:ASAC_0924"
     gene            188510..188728
                     /locus_tag="k141_307134_prodigal-single_247"
     CDS             188510..188728
                     /product="hypothetical protein"
                     /codon_start=1
                     /transl_table=11
                     /translation="MKKDIKNTKTEKKSSTIKLSKSYSSASFDIISIPYYLLWYLPQH
                     VEAIADEYYAYLDENLEFILTGKEKHDI*"
     gene            188718..189074
                     /locus_tag="k141_307134_prodigal-single_248"
     CDS             188718..189074
                     /product="hypothetical protein"
                     /codon_start=1
                     /transl_table=11
                     /translation="MIYEQDIKIFANLLQDKINKNNEKLPNNQPTKVRIFPGKKYYKV
                     MVNNSGKFMLNTKTGNLFYITGYGIPNYEKNFGYLPEIVEKGFDWDGYSIVPKGAPKS
                     VNGWGGQIARPRGNDE*"
     gene            189067..189726
                     /locus_tag="k141_307134_prodigal-single_249"
     CDS             189067..189726
                     /product="hypothetical protein"
                     /codon_start=1
                     /transl_table=11
                     /translation="MNNYGEEYLDIIRFSKDRETIYNHEALDIPGKKLIIVDIQPIYN
                     KGMPFTIEQFAKSLKTFKGDVLYFYNGVSMGLDKGLDVVYWFMASLNDYSEELRNRLR
                     NITWIEKGYGFFRDSMDDGFSDEEIKTIFKFLVKNQYWATDEADDEEIDKLEITNKLK
                     KLLKSEKHVIAVPNFDFNILKKFDGATICGGGREQCYAEIKILMDAMGLKYTEFEPFV
                     Y*"
     gene            189753..190913
                     /locus_tag="k141_307134_prodigal-single_250"
     CDS             189753..190913
                     /product="Ribonucleoside-diphosphate reductase n=1 Tax
                     =uncultured candidate division OP1 bacterium
                     RepID=H5S8A9_9BACT"
                     /codon_start=1
                     /transl_table=11
                     /translation="MNTSTKILRNFNGDNLAADVFTKKYAVIDADTGEILETSISDMR
                     DRIAKAITIAEEPEKREYWEEEFRNALDYFMPGGRILYALGNPNDETATLKNCYVIKI
                     EDDSISGIFETARKQAVLFSKGGGVGFDLSPLRPAGAPVNNSAKTTTGSVSFMDLYSM
                     VTGIIGQYGRRGALMLTMDCSHPDVIEFIKIKGGADKNKVQFANISIRISDAFMNAVK
                     NNEDWVMSYKLKDGTMFNKIEKANIIWDLFVESNWRGAEPGIMFWDNIIKDEPAGVFD
                     ETRAISTNPCFTGDTLIATNKGDIKLADIISNGIGGYKILTYNIEENIYEWEDIIWGD
                     KTKDNATVMTLKIEENNKLYELCCTPEHKIYTTNRGYVEAKELTQDDDIKIF*"
                     /db_xref="UniRef100_H5S8A9"
                     /db_xref="sze:AW14_14495"
                     /db_xref="88608406"
                     /db_xref="H5S8A9_9BACT"
     gene            190992..191987
                     /locus_tag="k141_307134_prodigal-single_251"
     CDS             190992..191987
                     /product="Restriction endonuclease n=1 Tax=Anoxybacillus
                     flavithermus TNO-09.006 RepID=M5JBS7_9BACI"
                     /codon_start=1
                     /transl_table=11
                     /translation="MNHCKLKKGRIKKGNDKNCRGYSGYFNGNYLRSTLEFVFATYLK
                     YKNVKYGYEKNTYVINGKNYKPDFFLYNKHDILKCIVEIKDTKKKAEKYKKMFQQYFK
                     AIGVRYLVIYNVNKIIKFYNLYDDVNKWKKKSIENGATDMSGVHNPRWNTTITEETRK
                     KQSKKRKDYFKKNPEKRKELSEIIKKTMTVERRKQISNRQKERYKNKRIIFEKNNPKI
                     NKSCIICGKMFDTIDKNRKTCKNSGCTIKYKISIGILKPRKVKEKSKTKQYKTKLINF
                     IKNYNLNLDDDISAQIQQLRTDKKIPYNFGISIKTIKKYFGDINNLKKEYYGKIN*"
                     /db_xref="UniRef100_M5JBS7"
                     /db_xref="A0A0D6ZBK0_9BACI"
                     /db_xref="M5JBS7_9BACI"
     gene            191971..192090
                     /locus_tag="k141_307134_prodigal-single_252"
     CDS             191971..192090
                     /product="hypothetical protein"
                     /codon_start=1
                     /transl_table=11
                     /translation="MGKLISVELHNKTEIVYDLTTEKNHNFVANGVVVHNCGR*"
     gene            192331..193791
                     /locus_tag="k141_307134_prodigal-single_253"
     CDS             192331..193791
                     /product="Ribonucleoside-diphosphate reductase {ECO
                     :0000256|RuleBase:RU003410}; EC=1.17.4.1
                     {ECO:0000256|RuleBase:RU003410};;  TaxID=236499
                     species="Bacteria; Acetothermia; environmental samples.;"
                     source="uncultured Acetothermia bacterium.;""
                     /codon_start=1
                     /transl_table=11
                     /translation="LENGASCCLGSIDLNKFVKNSFTDKAEFDWEKYCQIIRISSRFL
                     DNINIINYEREPLDINREATSLSNKIGLGFTGLADTFIRMNLKYGSDNALDFLGKLGY
                     CLYTNSIFESVELAKERGACGVLQKYKNTPKYDEWFNHKYFNLYKKDLPRAVEDLKKY
                     GTRNIGFTTCAPSGSISIILRTSSGIEPIYMLSYDRTVHQAGKTGNKETYTVYHPLVE
                     EYNKIFGENAHLKNENFVTSKDIDWRQRVQTQSIIQMYISASISSTVNLPKETTKETI
                     SEIYKYAHQFGLKGITIYRDGCREGVLNASEGDKRQWQILDDYVFPKESPAWEKIIES
                     EGRKWYVHYTFDKETHLPNSIFVHANKKAAIEKTILTEEVCEHLIKLAKKYIKNGHLE
                     KLLRNVENNDTNVVKMARLIGMLLRHRVPIIDIIKAIEEINPPVYSFIFQIKKLLGEY
                     LPQNTLTGEKCPDCDGLLVFESGCSVCRGCGWSKCG*"
                     /db_xref="H5S8A9_9BACT"
                     /db_xref="UniRef100_H5S8A9"
                     /db_xref="tfo:BFO_2503"
                     /db_xref="1.17.4.1"
     gene            194124..194306
                     /locus_tag="k141_307134_prodigal-single_254"
     CDS             194124..194306
                     /product="hypothetical protein"
                     /codon_start=1
                     /transl_table=11
                     /translation="MINSIDNKSWDTFVKRGTIDDKIISKIANSIRNGRPLTTRELAI
                     YKEHSTKIELKIKKFT*"
     gene            194370..194714
                     /locus_tag="k141_307134_prodigal-single_255"
     CDS             194370..194714
                     /product="hypothetical protein"
                     /codon_start=1
                     /transl_table=11
                     /translation="MFNKLRILTKIELARIANKLIYTHHSKEKIYDRLGLSIAYYKDA
                     LKIRKKIILSRLAFVNLNNMIYIALNKNSYLVISQDYSPRFICVTVTEELKNGYTIYD
                     KYRFAEKGIEKI*"
     gene            194728..194913
                     /locus_tag="k141_307134_prodigal-single_256"
     CDS             194728..194913
                     /product="hypothetical protein"
                     /codon_start=1
                     /transl_table=11
                     /translation="MTEIIKLKERTDKLISCGNTKCWDYDPSFKCHCFKRTFATVQKC
                     PDFIPNKETYEKTEEKI*"
     gene            194913..195908
                     /locus_tag="k141_307134_prodigal-single_257"
     CDS             194913..195908
                     /product="Uncharacterized protein n=1 Tax=Bacteriovorax
                     marinus (strain ATCC BAA-682 / DSM 15412 / SJ)
                     RepID=E1X0H8_BACMS"
                     /codon_start=1
                     /transl_table=11
                     /translation="MDIKFWKPSVTSQFLVCPIPYHMDTYRGCVHNCLYCFARDIVTF
                     SRRNSEHKDFSYLVGQDVKKFKNWVERTLSKPKYDYSKHPEEIAFAERIPLKIGATSD
                     PFPYSEKKDKITYGILKVLHEIDYPVQMSTKNPSVLASYAKDFDNPNWSVSVTITTMD
                     EKFNKLVEPGAPTAIERMKAIKELTSMGINVMVRLHPFFYPSVLNDADELVKTAKENG
                     CWAFMTEGFKIRVSMVKHEQELIQKIGDYLGIDNIREFYKNEKNITGSDFELSEAHKK
                     EVLDLCQSLSEKYNIKFYSGDNFQYKVGCGSECCGTAVLRNYKILGCNLRTAVPR*"
                     /db_xref="UniRef100_E1X0H8"
                     /db_xref="bmx:BMS_3254"
                     /db_xref="E1X0H8_HALMS"
                     /db_xref="E1X0H8_BACMS"
     gene            196110..197972
                     /locus_tag="k141_307134_prodigal-single_258"
     CDS             196110..197972
                     /product="DNA ligase (EC:6.5.1.2)"
                     /codon_start=1
                     /transl_table=11
                     /translation="MPITQKEFEDNYKYYKEKYDIGEPVITDDEFDAYEAMGKEMFPD
                     SDVFNIVGLEGAVTVTHDIPMMSLDKIRDVEKLKEWAGDKEIVATYKMDGCAVSIKYE
                     NGHFVGGATRGNGFVGQDITRALNYINFPKIIKMNGEIEVRGELVITKDNFEELKKDM
                     NSRGLKEAKSKRNIIVGLINPLRKTDFDLSKYIDFVLYDFIGNFEFRTEDEKFKYLKS
                     LGFNTPVIATSQNKEGIEPIINWYTEYKDSRQYLTDGIVFTYNDLSLHERTDKNPKHK
                     VAFKLLGEIASTVITQILEHVAGTGIVSFVGCVLPVELNEATINRVTLHNIDYIKKHN
                     INVGATIGITRSGDIIPTHMITYIPNGEYTPPTNCPVCGSPLFKDGAFLICDNQNCNA
                     RMLGKLMKWIEVIDAKGISTKTIEGLFNRGMIKTVSDLYKLKIEDIAKLDGFGQISAE
                     NIVNTLREASQNVTYDMIIRGANIRNIGKTISKLLIEKYENIDNLCEYLNYNELEHIH
                     GIGEELATLILKSKNQICSFYNEIKEFITIKTKEKNSNILNGKSFCITGTLSKSRNEF
                     KEMIESNGGIVKSGVSGNLDYLLAGDSAGSKLDKAKECEVTVLSEQDFLGLINC*"
                     /db_xref="hmr:Hipma_0937"
                     /db_xref="UniRef100_T0SYI4"
                     /db_xref="89186155"
                     /db_xref="T0SYI4_9DELT"
                     /db_xref="6.5.1.2"
     gene            197996..198367
                     /locus_tag="k141_307134_prodigal-single_259"
     CDS             197996..198367
                     /product="Uncharacterized protein n=1 Tax=Formosa
                     agariphila KMM 3901 RepID=T2KMF6_9FLAO"
                     /codon_start=1
                     /transl_table=11
                     /translation="MAKDEKITVTGSEVTQDGLFKQALKRSIKDIKEARATAINDDAE
                     MSYRRMVEDLIQKRKRLDMERAEMLDMSPESAVSLVLAKNFDGRNFANQDLELAVQIR
                     LLDIQIELGLARYTELFGGVV*"
                     /db_xref="UniRef100_T2KMF6"
                     /db_xref="T2KMF6_9FLAO"
                     /db_xref="chz:CHSO_0571"
     gene            198367..199239
                     /locus_tag="k141_307134_prodigal-single_260"
     CDS             198367..199239
                     /product="Uncharacterized protein n=1 Tax=Flavobacterium
                     johnsoniae (strain ATCC 17061 / DSM 2064 / UW101)
                     RepID=A5FLY0_FLAJ1"
                     /codon_start=1
                     /transl_table=11
                     /translation="MGYGDYSISSRRVRAFDAGYHTKSKEEIFTNRKICESMIPTGVK
                     IRESRDSDEHPNSVPIIIGLDVTGSMLTVPHFLVKDGLPKLMEKIMEAGVPDPQLLFL
                     AIGDHKNDSAPLQIGQFESNDELLDKWLTSTFLEGRGGNNGGESYLLAWYFAAFHTSH
                     DAMDKRGQKGIMITIGDEPTHNTLDLGSIKKIMGESEADFTADELLRLAQEKYEVYHL
                     HITETRVGSFKETQDGWKNLLGDNAILVNKKEDVAAIISDIVIKNTGSSTTPIKDGAT
                     IVKTQTPIEGVNGL*"
                     /db_xref="UniRef100_A5FLY0"
                     /db_xref="A0A0F9Q1V9_9ZZZZ"
                     /db_xref="chz:CHSO_0572"
                     /db_xref="A5FLY0_FLAJ1"
     gene            199236..200345
                     /locus_tag="k141_307134_prodigal-single_261"
     CDS             199236..200345
                     /product="Adenylosuccinate synthetase {ECO:0000256
                     |HAMAP-Rule:MF_00011, ECO:0000256|RuleBase:RU000520};
                     Short=AMPSase {ECO:0000256|HAMAP-Rule:MF_00011};;
                     Short=AdSS {ECO:0000256|HAMAP-Rule:MF_00011};; EC=6.3.4.4
                     {ECO:0000256|HAMAP-Rule:MF_00011,
                     ECO:0000256|RuleBase:RU000520};; IMP--aspartate ligase
                     {ECO:0000256|HAMAP-Rule:MF_00011};  TaxID=362418
                     species="Bacteria; Bacteroidetes; Flavobacteriia;
                     Flavobacteriales; Flavobacteriaceae; Flavobacterium.;"
                     source="Flavobacterium reichenbachii.;""
                     /codon_start=1
                     /transl_table=11
                     /translation="MISYAVIGLGFGDEGKGKVVSSLCEKHKDKNCIVARYSGGSQAS
                     HKVVYKNIEHTFSNFGSGTLQNIPTYWTEYCSFNPLSFIAEYKDLILKNKQPLIYIHP
                     KCPITTPYEILANQQCKTTISHGTCGQGIGKTFQREEDWFSLLFEDLHHPKILEQKLF
                     NIRQYYNFDVDKEMLDDFLNICHYIVREKNVRDYTEIIGLYDVIIYEGSQGLLLDQHN
                     GFFPHVTRANTGLTNILEMREYLNGVYYVTRSYLTKHGNGNEIVMNEAEFENPYEHNT
                     FNEWQGRFKTGILDLDLISYAMNKNRHSYNAGIKNVVVNCMDIFERGKTSYSVIKGGK
                     KIENLDSDSLFDLICHSGLFTNIVSSGDYKEIIKL*"
                     /db_xref="A0A085ZK05_9FLAO"
                     /db_xref="UniRef100_E6XE58"
                     /db_xref="cao:Celal_1838"
                     /db_xref="E6XE58_CELAD"
                     /db_xref="6.3.4.4"
     gene            200345..200593
                     /locus_tag="k141_307134_prodigal-single_262"
     CDS             200345..200593
                     /product="hypothetical protein"
                     /codon_start=1
                     /transl_table=11
                     /translation="MKKTTIENRKLKDMTLDRIIELNEHCYMDNLSAHAWEFIKQRNA
                     LIRSLAENHKTMSEKDINNIINIINWYNGWIILKLKIT*"
     gene            200717..200956
                     /locus_tag="k141_307134_prodigal-single_263"
     CDS             200717..200956
                     /product="hypothetical protein"
                     /codon_start=1
                     /transl_table=11
                     /translation="MFLKKDGTERRMNCATNMQLIPEKFQIKTINEDGTEIPKRKKSD
                     SAIPVFDTDKGEWRSFVKDNLKEINGQSIEEFEKN*"
     gene            200994..201476
                     /locus_tag="k141_307134_prodigal-single_264"
     CDS             200994..201476
                     /product="hypothetical protein"
                     /codon_start=1
                     /transl_table=11
                     /translation="MPTLKSLYQAKSKKLMEDIENHINNDILQQINDDKPLSTQQEID
                     AEKENKDKVTVPGGEKIDYGRLKDDVRKIFKQVVLYAQNDDNKPEDYEPVGYCFSLIF
                     KKGKAIDFSGGYISTTNDVGIEEYFVSFDVKDANGMYQFYKINLKQQGEPSNYNLKNI
                     *"
     gene            201510..202610
                     /locus_tag="k141_307134_prodigal-single_265"
     CDS             201510..202610
                     /product="UvsX n=1 Tax=Synechococcus phage S-SKS1 RepID
                     =M4QTC1_9CAUD"
                     /codon_start=1
                     /transl_table=11
                     /translation="MARPKKDEIVADAPAKTKDILDDIITNVLKESRRLSDTKDDYKI
                     LQYFDTGNLMLNMLIMGDFYKGIPDNRAFQVVGDPSSSKSYITKKAMKSAIEQGWRII
                     YIDTEGDVEISEYERAGLDTSKIIIVEDIVTTKKLNNKLLNIIEHVEKDSKLMIVIDS
                     IGNLASEKEVADTLDGKLTADMTRAKDLKAFFRMILSSAFRKRIPILLINHQYDSQGL
                     FAQKIVGGGKGSQFAASFIIELWKKSIKDGDKVIGIEVTATNKKNRFAKEGMKTSFII
                     DYDNGLLRYSGLYEALVNNGIAEKKNKGSLGAHMVIDGDEYRIKDLTDEMWENVIKKH
                     NLNERVGRIYKYQQKQIEENLEDEIKELDNEQ*"
                     /db_xref="UniRef100_M4QTC1"
                     /db_xref="M4QTC1_9CAUD"
     gene            202600..203553
                     /locus_tag="k141_307134_prodigal-single_266"
     CDS             202600..203553
                     /product="hypothetical protein"
                     /codon_start=1
                     /transl_table=11
                     /translation="MSNDELIQKEAPLPEKAISHNRMDDYLGMVTTPSKQEKATQQTI
                     REIQKTPVVMQPTKPQIQEASQEELESRRSLLEDYMGNIKNPTTKQPVIEVVKRYNND
                     TENYIKQLEEQQTHEPSVNDLENEPLRPKTLTSRRLSEYLDFVEPDINHISEELDDFI
                     EEDITSKGLKMVMADPDDYLLENELMQYPQHKDEIAVNNYDKYEFKSYIGTEFEKYLK
                     QQYGNKKAALLDRMFLKQYDILSKLEDSDVEEQYYQMVDQINTNYDRNTQLENFKNLL
                     KFFSKFYHFIKFKEDELTEQEEDLLDVIQDIYNVLNRTVTE*"
     gene            203573..203800
                     /locus_tag="k141_307134_prodigal-single_267"
     CDS             203573..203800
                     /product="hypothetical protein"
                     /codon_start=1
                     /transl_table=11
                     /translation="MEFLEMLASLATLGGIYCYNTRNIHAPFIYTIACILWMIYSFDN
                     NMYWYFGMNLALFSVTVFQWKKYQRFIKQQI*"
     gene            203810..205252
                     /locus_tag="k141_307134_prodigal-single_268"
     CDS             203810..205252
                     /product="DNA primase/helicase n=3 Tax=Prochlorococcus
                     phage P-SSM2 RepID=D1LW08_BPPRM"
                     /codon_start=1
                     /transl_table=11
                     /translation="MNKEDYIVHNLVTNSDFLGKVITKLKPEYFEEYLPQSLHYYIDK
                     CIKDDSPVSFDTLKLMIHGDFKLNQRDGADEILKYIGELEKQTINISMPILMQETEKW
                     AKINSFKHGLNKSIDLIKKNQTTDSYRQALGIIEESFNVSFEDDIYSMTWNNNEDRLK
                     RIRTLKMENAIMSGFKPFDDLTGGIKRKTLTCFLAPTNMGKTLSMAFLAACFAKQGLN
                     VAIATLEISCEEYLQRIDANILNLGTYDMQVAGENVVMKEFDIFDNANPNMGQIEIHQ
                     FSDATVIDTKMWLKELYTTKNFVPDILIIDYIGIMSALNVKDRSNPYIIMKEISREVR
                     QKIGIDMDLPIISAVQSNRKAEHKVKTKGAGADIGNDDVGDSYAIPQNLDTFISQIEI
                     RNNIQQYLTNDISSVYMWKLIKSRSHVETGTRTMVGVSKNKQRLYDINFGNVDLQIIN
                     NQESQTPQELKEKAKEIQQKEDDWYVSNIM*"
                     /db_xref="UniRef100_D1LW08"
                     /db_xref="D1LW08_BPPRM"
     gene            205263..205583
                     /locus_tag="k141_307134_prodigal-single_269"
     CDS             205263..205583
                     /product="hypothetical protein"
                     /codon_start=1
                     /transl_table=11
                     /translation="MINKNYEKFIADNDEYTELSYCNDELYENELDKELYEDENSSVL
                     IVTPTEEQDYYAICDWLEESSYVAQETKNRSFVFFEDTDLIEHLEEDLYRIFEDLSIS
                     VTIK*"
     gene            205608..205838
                     /locus_tag="k141_307134_prodigal-single_270"
     CDS             205608..205838
                     /product="hypothetical protein"
                     /codon_start=1
                     /transl_table=11
                     /translation="MSAVRNSFFQENKGRVLEVFLKNGVTLRGIVELWDTENFIIVIK
                     DTKTGKPMKSLVPFDAYYSVKNKEGAFNGKKS*"
     gene            205822..206193
                     /locus_tag="k141_307134_prodigal-single_271"
     CDS             205822..206193
                     /product="hypothetical protein"
                     /codon_start=1
                     /transl_table=11
                     /translation="MEKKVKVKVRPRKNGKTGPFYFNGFGRIYHLVPNKIIEMPEKIV
                     REFGQYFETIHETPDVVKPVEKIEKSETTKTPKIDTQTKPIKKDKEELTYLEMKSKVS
                     EMGINTHGMKKNDLEKILKEN*"
     gene            206334..206882
                     /locus_tag="k141_307134_prodigal-single_272"
     CDS             206334..206882
                     /product="hypothetical protein n=1 Tax=Butyricimonas
                     synergistica RepID=UPI000364A11D"
                     /codon_start=1
                     /transl_table=11
                     /translation="MLPPSFFNKLMEFEGEYSNHPNDGGGGTIYGITIKYDEYAFKLI
                     KRYFDLNRKEHAKEIARIVYDIDYYEKAGCYSMVNNLILSIIIHQVFDMAVNMGVKRS
                     IKTLQKAINTYNKNTDVVVDGSFGEKTLTALKKVNTKEFNNVLVKERISYYENIVKIN
                     PDNAVFINGWKNRANWFKVKDV*"
                     /db_xref="UniRef100_UPI000364A11D"
                     /db_xref="paca:ID47_02915"
                     /db_xref="A0A077AW84_9RICK"
                     /db_xref="UPI000364A11D"
     gene            206944..207669
                     /locus_tag="k141_307134_prodigal-single_273"
     CDS             206944..207669
                     /product="hypothetical protein"
                     /codon_start=1
                     /transl_table=11
                     /translation="MSAYTDLVDYLETQLGLEIREIYITEKQMRQLILQAIEFFEQHA
                     SMASQEFFLLLSLSDGVSDYEMPFRTRSIVDLIATSNPLDIFSVERHIVDNSIFNSAY
                     RNTAGYNLLDIYLTRAWIQRARSMLQKEYSFNFSETDNTLKLDSTPLTDKNVIIHGYR
                     YLFDSDDDDSGIWLHPWIKKYALALCWIRVATNLKLYGSTPLPSGMTLDADFALSLGQ
                     EMSDKCEEELYLVYNEPADFMIG*"
     gene            207675..208505
                     /locus_tag="k141_307134_prodigal-single_274"
     CDS             207675..208505
                     /product="hypothetical protein"
                     /codon_start=1
                     /transl_table=11
                     /translation="MTYKHTIPDNLVKDITTIVNSTLTKDRTNDEADIHLDLQEWQNN
                     QYFLNNSHINYRLNSELIYTYFDFSRNGSIYTNNNTMKSTKTAYGTVYDGFKSVLILE
                     TGNITSNIARELSTIFSRNTMDLSIPGQSQSFVTQNIGNVRKNYNTSLDVGTKNSATI
                     KIIESNNLNISRIINYILYINHNPDKNVLRIYPDSLKFNVYSFPLFYNADQGGIMDFS
                     RSNSMIGLIGCQFIGFNDWDFDISGSKNNIIMKDVSINYEKMYVTSTRKGGPESDKNW
                     *"
     gene            208528..209037
                     /locus_tag="k141_307134_prodigal-single_275"
     CDS             208528..209037
                     /product="hypothetical protein"
                     /codon_start=1
                     /transl_table=11
                     /translation="MSYAKAKGKKFETKIAKILHSKLMENVSQYKNLVEAVNNENVLP
                     KRDASSGIYASSNGDIELGIAKQFFPFSVECKDHKDLDLSINSIFKNKIKKVYDIWFK
                     QCVPNAIKADLKPLMIFKANRTEDFVIHEKGLLNEELYNVYIKLNNGLIMTLFDEFID
                     NYIKAVVIG*"
     gene            209069..209320
                     /locus_tag="k141_307134_prodigal-single_276"
     CDS             209069..209320
                     /product="hypothetical protein"
                     /codon_start=1
                     /transl_table=11
                     /translation="LNKDKIRDIEKLFLNEGFITTHKDEERIAFIKENTYFEYFQDDD
                     GRYNFHLMNEEVETNLYTFEFDKIDSKVKQILNKIGDKK*"
     gene            209317..210063
                     /locus_tag="k141_307134_prodigal-single_277"
     CDS             209317..210063
                     /product="hypothetical protein"
                     /codon_start=1
                     /transl_table=11
                     /translation="MKLPQEILQYDQSYQNLELKFSKKTIRIRKYLTKEIRTFLNATS
                     TVSDENVWNYETFKLLKACTNPEDYNILDNIGKADFIYALTVLRSISYDPSIARPHSC
                     PHCGWWVDGYTISVVDHVKTEPEIIETEFDYNLEDGTIIHFNILPYLKELEIIRNTKK
                     GEYFNAANDVLINSISKLIINNVAYEDVDIEDVKNFIDTKIPPSDYAKILEFLSEKKI
                     NFWLQEDLNCPSCHKDYKVVVDEPHFFVLV*"
     gene            210224..212791
                     /locus_tag="k141_307134_prodigal-single_278"
     CDS             210224..212791
                     /product="hypothetical protein"
                     /codon_start=1
                     /transl_table=11
                     /translation="MADARTTIESTIKRLDVEAKNISKNATCISDVIYWENNWLGDPE
                     ERKRTGVYGGVLGNIYRFWSYGVPRPQQKSEKELNAFADRVAKTIERTKNEVIDKFNK
                     ELFKKIDNYKKILDTRTQQEIALQNNYIKNESKLSDEEKRLSKEFIEKVNKDTDSLKR
                     LINSLGDATFATTVTDTQVSDIEKTLKEIKNNDARLEKETGIKGYSPTQEFIGQLQKA
                     LDNYLSNQREDIKKHKVLQGKGVLDFKNISGRAGEKTGKFLQKLLGGKGLENRHENLI
                     ASIVANFEENLPDDIDGKEQQKKVKEFEKELRDFVVKQKGGAFNEYLGKKELSNIKNF
                     AEKKMGISETPESETEAKPKKPETPEILEAKPKSPPPGFINLEEETDFDAEQAPSNII
                     NKHAKNITGKKEFELGAKTPVEERNIYTAITETPKIIKSLYDVVKQFFRFEEEKHEDE
                     LSESEKEKTMFSKSQGNFFDKKGEGGIDEFDSEAGDGNNGGGWGFGKSWLTWQVGKYI
                     KRKFFTKAAEEITKEITKETVKKGIWETVKRATGEFFKQGAKSAAIMDALGISGTGAA
                     VALAGKISTEKANESAKFQNTQYLKEAEQRGYNKATLITKGFSSMKWKNQRLALYAMK
                     KADAFLSTGSKESKKDFIQYYVQLKEEDPDIANLIYSMITSDNKWTSMGYKPIELKNE
                     DGSVYNYEQNKPKLMTETPALVKFDTKARSAWKSLTNSFNFGGDDIESENPTINPKIN
                     DGFISKNGSVTPIDDGDALMVGKDLDSKKSLTEAIKEGFHSILSQKQDLFNPKTASND
                     TLSLFEKVITPIQEHLTKKKEEKMTAINQTFVSGNQQTQQPTIKKIPIPTELDFVRY*"
     gene            212803..213741
                     /locus_tag="k141_307134_prodigal-single_279"
     CDS             212803..213741
                     /product="hypothetical protein"
                     /codon_start=1
                     /transl_table=11
                     /translation="MNKKSQESNHIYTYPYDIDTTASPYMIISAYPYKFKLQKTGDND
                     NQKNLKKDYKFHFISYVPKDLEWSNGATYGNKKALGVTEIAGGDWKKAYQKGVAEALY
                     GAIDIATTEFLGNTFREFNLGNPIATTKEQFQMATGIWEDPRLINVFQSPNFIKQSFN
                     FKLLANSSDEANSIKLITTLFKYASLPSRPGDNNIGEIIPFLQSPMCFDIMVITPTEK
                     DNTARYHLTYEYYFLNLTNVVIKPITTEGREDIPFYIDGHNIGYDLKLDFGSMHPVIK
                     PSTMDTKDKFVQEALLILSGETNKELQESTVQRLKS*"
     gene            213751..214230
                     /locus_tag="k141_307134_prodigal-single_280"
     CDS             213751..214230
                     /product="hypothetical protein"
                     /codon_start=1
                     /transl_table=11
                     /translation="MHFFDLLKTYEIDLTDYLDDFDIKFDHYQSKKITLPELSNIRNW
                     NSVIEEEWLDDYVVPRDSRLDRLANDLYDNPNYWWIILLINNINNPFDWILDDNDILE
                     LAEELYDNDVDGEGYYSLRTYQDLLFEHYNKKRQIKIIKPVYIPNYIKALKDKAKHD*"
     gene            214223..>214363
                     /locus_tag="k141_307134_prodigal-single_281"
     CDS             214223..>214363
                     /product="hypothetical protein"
                     /codon_start=1
                     /transl_table=11
                     /translation="MINGLAGVTYITSNGTRHPLDLIEISNLNILQDLFTPHLYGEAT
                     ITD"
ORIGIN      
        1 AATGGAACAA GACATCCATT AGATTTAATA GAAATTTCTA ATTTAAATAT ATTACAAGAT
       61 TTGTTTACTC CTCATTTATA TGGCGAAGCA ACAATAACCG ATAGAGATTT TTGGGAAACG
      121 GTTTTTCCAA CATTAGGAGA TAAATTAGAA GTTATTATAG AAAAGCCAAT AATGCCAAAA
      181 AGTATAGACG AAGTATTACA AAAACAAGAA TCAGAATTTC TCACTTATAC TTTTGATGTA
      241 TATAAAAGTG TTCAACATCC AATAGATATG ATAGAAAAAC CTTATCGTAG TGTTTGTGTT
      301 TATTTTACAG CGGGCAACAT GCTTAATGCT TATACAACAA ACCTAAGCAG AAAATTTTTA
      361 CAAAAAAGTT TTAAACAAAT AGCAACGCAA CTTTTAAATA CTGTTAATGT GCCATTTAAT
      421 TTTAATGATA GTTTTAATTC TAAAAAAATA GATTATATTA CGCCACAATG GACTCCTATA
      481 AAAACATTAA CAGACCTTAG TGATTATGTT GTTAGTGATG ATGATAGAGC AGGTATTCTT
      541 TTTTACCAAG ATTTGGATGG AATACTACAA TTCGTAACGA TACCTTCTTT ATTTGAAGGT
      601 AAAATGGGAA TATATGATAA TACCAAAACA TATATACCGT TTCTTAAAAA AACAGTTACA
      661 GAAAATCATA GTTTTAATTC TACTAATATG AATTTTAACA AAATAGAAAC ACTGCAATTT
      721 ACAAAAGTTC CAAATTATTT TAAAATGGCA AATAAAGGAT TTTTTAATTC TAATTTTAAA
      781 TTTTTTAATA TGGAAAGCAA CAAAATAGAT AATTATGACA AAAGTATTAA AGATACAAAA
      841 AATTTAGGAA CTAAATTATC TGATTTTTTA AATGTAAATC CTGATATAAT TGGAAAATAT
      901 AATACAAATA CAACATTTTT TAGTCCTACA AATAGTTATA ATGATTATTT TAAAGGTAAT
      961 ATGAATACAA AATTAAATAG AATGTTGTTC GATATGTATG AAATTAATTT AAATGTTGCT
     1021 GGATATATTG ATAGAAAAAT AGGACAACTT ATAACAGTAG AAGTTCCCGC TCAATTAGCA
     1081 CCAAACAGAG AAAACGAAGA ATGGTCAACA CCCGACACGG TATATACAGG AACATATCTT
     1141 ATAAGAACAA TAGCACATAA ATTTACATCA AATAAATATA TACAAGAAAT TGTTGCTGTA
     1201 ACCGATGGTA TAAATAATAA TGAGAAACAT AAAAATATAA TTAGTTGGAC ATAATGAGAA
     1261 AAGAAGGCGA ATTTACAGAT GTATCAATAT CGGGTATTTT TATTGGAAAA GTATTAAACA
     1321 ACCAAGACCC ATTGGCAAGA GAAAGATTGT TAGTAAGAGT GATTGGAGTT CATGATATTG
     1381 ATGATAACTT TTCAGATAAA GAATTTGGTA TATGGGTAGA ACATTGTGCT CCATCATTAT
     1441 ACAGGACAGG AGATATTCCT GATGTTGATG ATGAAGTATA CATGATGTTT ATGAATAATA
     1501 ATGCAGACAA ACTCAATCCT AATACTGGTA TATGGTTGGG TTGTGTTTTA AAAAATAATA
     1561 TAGGATAATA AAAATGGGAA CAAACATAGG ACAAGGATAT GGATATGAAT ATCCAGAACC
     1621 AACACAAAGT TTTTGGTCAA GATTAGGCGA AAAATCAAAA GGTTGGTTAT ATGGTTTTTC
     1681 TGAAAATGTA GTAAGAAATA CATTATTATC ATCAGGGCTT CCTTATAATG CATCATTGGT
     1741 TGGATATGCA ACACATTATT TAGTAGATTC TGTCTATCAT TCTTTAGGAA TACCAGAAAC
     1801 TGGCATGGTA GGTGTTTATC ATCCTCAAGC TGATAAAGCT AATATGTTAA CTTTTATGTC
     1861 ACCAATGGTA TCAAAAGAAA TATTTGTAAA ATCTTTTCAT AATGAATTTG TTAATAATAA
     1921 TAAATTTTAT GTAGAATTTA TAAGAGAGGA GAATAAAACA TCCGTGGGTT TAACCCCCGA
     1981 TGATTTAGCT ATAATATCAC ACGAAAAAGT AAAAAACATC AAAGAACTAA CAATGATAAA
     2041 TGGCGGGAAA AACGAAAATA CAGGCAGGTC AAATCCAGTT ATCATAGATG ATAACAAAAA
     2101 ACAGCAAATA CTTTTAAATT ATATGGTTGA CTCTGTTCAG TTTCCTAACT ATACTTCAAA
     2161 GAAAACAACA ATAAGTAGAT TAGGTCAAGA TTTTACTTTT GTTAATAATT CACAATATGA
     2221 ACCTAACCTA ACAATTAACT TTACATATGA TATGAGAGGT AATCTTGATA GATTTTTACA
     2281 TTACATGTCG CAATATTCAA AATATTATAA TAATACAAGA CAAAACAAAT TCAAAATAAA
     2341 AATAACATCT TACAAACCAA TGCATCATTC ACATCATATA GAGGGTGATG CTTTTTCTAA
     2401 ACACGGACCG GTTGTATATT ATAATGAATT TAAAATAAAC ACAAAAACTT TTAATAATGT
     2461 GCAATTAGAT TCTATGCAAA ACTATTCTCT TGATAATAAA CAACAAGACT TTTTAAACAG
     2521 AGCCATAACA TTTACATTTC AAGGATTACA AGAAGAATTT TACGATAATT CTGGATTATC
     2581 GTATACTGCT AGCGGGACCG TAGATGACAA GTTTATATCT TCTTTAGCTT ATGATATGTA
     2641 TGTTAATTTT TACCGTTGGG CATCAACAAC ATATATTAAA AATAACTAAT AATTTTATAA
     2701 ATAAATAATA TGATTAATAA TTAAAATAAT AAGGATATAC AAATGAAAAT GAAAGACATA
     2761 TTAAAAATAA AAGATAAGTA CCCAGAAAGT CTTTTGGAAT CTGATAAAAA AGAAGAAGAA
     2821 GCAACAACAC CGCCAACAGA TGATGTTCCA AATATTCCTG GTAAAACTGT CGTTAAAAAA
     2881 GAAAAAAGAT ATTCTGATGA TGTAGAAGAT TACGACCACG ACCAAAATTT CCACAGAAGA
     2941 GATAGCAATG CTGATTATCC AAGAAGTATT AAATCCGCTG ATGAAATATT TAATCAAACA
     3001 GGTATTGTTG ATATGAAAAG GTCAGAAGAA TTCTTTAATG TTTTTCCAAA AATAGAAGCT
     3061 AAAGACCAAG GTGCTGTTAA AGAAATGTAT AATTGGAGTA AACAAGAAAA CAAAACATTC
     3121 ATTATTGAAC AAAAGCAAAA TGAATTCTTA TTAGTAAACC ATGACAAAAC AGGTAAAGTT
     3181 TATGAAAACA AAATTGTTTT CAATCCTTTA AAAAATCAAT ACATTATAGA ATGTAACGAC
     3241 CCAACATCGG TAAGTATTAT ACAACATACA CCAAAAGGTG AAAGATATAA ACATTCTTTA
     3301 AGAAGCAAAG AACTTCAGTA TGTATTAGAA TTTCAGCAAA TGACAGGAAC TAACTGTTAT
     3361 GTAAAAAATA CCTTTAATAG TGATTTAGCA TTTAAGATAT AAGAATCGCT ACAATATTAA
     3421 TAGGTGAATC TTAATGGCTA AACATTTAAA CGAAATATAC GAAGAATATA TAATAGAAAA
     3481 ATCTAATATC AATGATATAG TTTCTTATAA ACTCAACAAC GAGGAAGATA CAAAGAAACA
     3541 CATAGATTAC TATTCTATAT CTTCTAAAGT TGCAGATTTT ATAAAAAATT CTAAACCTTC
     3601 TGTAAAAGAT TGGGAACTTC AAGTTACCGA TATAAAAGAA CTTAAAAAAA TATATATGCC
     3661 TTGGTGGAAT TGGAATAAAC ACATAATGGT AGAAACAACA CCTTTTTACG GCAATCAAAA
     3721 TTTATTAAGA ATTAAAACAA AAAGCATTGC GACTTACGAA GATTATAAAG ATAAAGATTA
     3781 TGATGATGTA GTAATACCAT ATAATGTATT AGAAGATGCC GAATTATATC CTGAAAAGCA
     3841 AGCAAACCAT TATATGAAAA TAATTACTGA TATATTAAAA AAAGTAGAAG AAAATTATAA
     3901 TAAATCAACG ACAATAGAAG AAGGATGGGA CGATATTGAT TCTGCTAAAT TAAACGCAGA
     3961 AGAAGATGAA ATAAATATTT CAATATATAT ATCAGATTTT ATTGATGTAG TACGAAGAAA
     4021 AACAAGTAAT GGGGAAATGC CGATGGTTCA TGGATGGAGT TGGCATCGTG GAATAAGTGG
     4081 TATTTGGTTG TATCATGAAA CATATGATGA TATACATATA TTAATTAAGT TATATGAAAA
     4141 AAATAATAAA ATGTTTATAA AATCAACAAT AAAAGCAACA AATATTGAAA AAACAGAAGA
     4201 ATTACTTGAT GAAGAATTCG ATACATCAAA AAATATAGAT ATTGATTTAG CGTATTTGCT
     4261 AGAAGTTGCT GAACAATTAG TAACAGAAGC AGAATCAAAA AGAAATCAAG GGTGGGCACC
     4321 ATTAGCACCA TCACCATTAA AAATACTTGA TGACCTTTTA GAAAACTTTC ATGTTGGCTA
     4381 CAATGTTGAA AGTTATAAGA ACGAACCATG GCATGTGGTC TCTCAAAACA AAAAAATAAC
     4441 AGAAGATGGT AAAATAATAT ATAATATTAC ATGGATGTCT AGTGCTCAGC CGCAAGATAT
     4501 TTACATAGAA CAATCATTCG TGTATACAAA CAACGATAAT ATAAGATTTT ATTGTTATGC
     4561 TTTTGCATTA GATGATGAAC TATTAGTATG GGAACATGAA AGATATAATG CTACTTATAA
     4621 TTCTAATGTG TTTAGTTCTT TTAAAACATC AGACAATTTT AACGATGTAT ATATCAGCAG
     4681 TACTAAATAT ATAATGAATC TAATAGAAGT TGATTACGAT AAATGGTATG CGACCAAAAA
     4741 AAATATAACC GAAGGGTGGA AAGATATTGA TTCTGCTAAA TTAAATGCAG AAGAAGATAG
     4801 AGGCACTATA TTAGATGATA TAGAAAATGT TGAAAATTTT ACGCAAGGTT TGATTGATTA
     4861 TATAGATTTA AATTTTGCCA ATATAGAAAA TGTAATTTTT GATAAAGAAA AATCTAGGAT
     4921 ACTTACCAAA CAATATTCTA ATATTAATTT ATTTTTTAAA TTAACTGATT TAAACAACAC
     4981 ATATTATGAT ATACTATTAT ATAGTAATAA AGAATATAAA AATATTAGTT TTGAACCTAT
     5041 ATATCATATA TACCCTTATG ATGGTGCCTC AACTAATATA GACCCTTTAC AGTTATTGGG
     5101 ATGGTCACGC AGTATTCCTT CTAAAGTAAT AACGCAAGAC AACGAACATT TTTATGAATT
     5161 TATAAAAAAC ATAGCAATAC ACTATTTTGT AGATAGAGTA AATGGAGAAA AATAATGATA
     5221 TACACAAAAG AAGAAATAAA AAATTTATTA GAACAAAAAC TCACACATCT TTCAGGCGAA
     5281 ATGAGAGATT ATCTTAACAC TGTTAGAGAA AAAGATGGCG TTGATGGTTT ATTAAGACTT
     5341 AAAGAATGGT TAGATAATAC TGATATGAAT TCCGATGCTT TACCCGTTAA AGCCAAAAAC
     5401 ATTCTTGGTA TTGGTGATGG AAAAGAATTT GATAAAATGG TTGGTGATGT AATCAGCGCA
     5461 GATAGACCAG ATATTACAAG AATTAGCGAA GGTGATAATC TATTTGCAAG TAAAGTAGAT
     5521 GTTGATGCTT TCGATACTAA TAATAAACCA TCTACAATAT ATAGAGGTGA GTACTTCTAT
     5581 TTAACTAATA AAGACGAATA CAATTCATAT CTTTCAGCAG CAGTTAAAAA ACGAGCTAAT
     5641 AAGAAACACG ATTTTGTAAT TGATAATGAT ACTTTTATGA AAAATTTTGT TACTATTAAT
     5701 AAAGAAAGCA TTGAGCCTTT TATGGATGAA GATGTTGATA TTGATAATCA AATGATGTGT
     5761 CCTAATTGCG GTGGTGTGAG TTATCATTTT GGATTAACAG AAGATTTCAC TTGTCCGTAT
     5821 TGTACTGAAT CAAGATTAGA TAATATGGTT GCTAATGCAA GTAATAAAGA AACATTAAAA
     5881 CAAAAAGAAA TTGAAGAAGA CCAAAAAAAT AAAATTAGAA AATCATTCAT AGTTCCATCG
     5941 GGAACAAGTG ATGTAAAAGG TTTAGTGAAT CCACCTGTTG ATAGCAGCGT TACATTGGGT
     6001 GGCGATGGCG GAGCTCCTGG AGGACCAGGA TTTTAAATTA TGGATTTAAG ACAACCAAAA
     6061 ATACAAGAAA TATTAAAACA ATATGTAGAA TCAAAAAGAC CATGTGCTCA AATTTTTGAT
     6121 ATTGGCGAAT TGTTAAACAA AGAAATTGTT ACTAAGATTG GTGTGGTTAT GGATTTTACA
     6181 TCTGATTATG GTGTAACTAG TGGAATGATT GATGTAAAAT TATTATCAGA ACTTAATCCT
     6241 TTTGATTTTA GTCCTGATGT ATGGAAACAA TTACAACAAC CAAATGTTTT ATATGTGTGC
     6301 GTTATGGATA AAAATACAGC AGCATATGAA GAATTAGATG AAATATTAAA ATATTATAAC
     6361 AACTATATAA AAACAAGATG GTATCACGAA ATACAACATC ATAGTTATAA ATTAATAAAA
     6421 GATAATATAT TTAGGATAAA TAAACAATGA ATAAATTATT TAATCAATAT ACAGAACTTC
     6481 TTGAAAGTTG GGGAGATATT GATTCAGAAA AGCTAAATGC AGAAGAAGAT ACAATAAATA
     6541 ATAAAAACAC AATATCCGAA TTGATATCAC TATTATACGA TATACGCATA GCGGATTGGT
     6601 ATGTTAGTGA TATATTTAAT GATAATGAAT TATTATGGTC TAATAGCAGT TATGATTTTG
     6661 ATATAAAAAC AGTTATAAGA AAGCATGCTG TAATTGATCT TATATTTTCG AGTTGTTATG
     6721 TTATTACACA TGATGCCACA GGAAATTATA ATTCTTTTAG TTTTGGTTAT ACAAATTATG
     6781 CTGTTGCACT TCTTGCACAA ACTTTTAGCG ATGGATTTAG AAAATATGTC GGACAATCCA
     6841 TAAATTATTT AAAATTCAAT AAATAAATAA TGAATAAACT ATTAGCCGAA CAATACATAA
     6901 CACTATTAGA AGATAAAATA AATGATTGGC AACAATACAT TGACAAAATA CCTATGTTAA
     6961 AAGTTGGTGT TGATTTATTA AAAGATATAG AACGAATTGG CGGTGCAAAC TCACAAGCAT
     7021 ATATTGTTGG TGGTGCTATT AGAGATATTA TAACGGGCGA AAAAGAGCCT GATGATATAG
     7081 ACATTGCAAC AAATGTTTCT ATAAATGAAT TGGAAAAACA TTTCAAAACA TTTAATATTG
     7141 GTGCAAATAA AAATTTTGGA ATCATTGTTA TAAACAAAGG CGGATTCTCT TTCGAAGTTG
     7201 CGACTTTTAG GTCTGATGGA ACTTATACAG ATGGTAGGAG ACCCGATACT ATAGAAATTG
     7261 TTTCTGATTT TAGTAAAGAC GCAGAAAGAA GAGATTTTAC AATAAATGCT ATGGGCGTTG
     7321 ATAAAGATGG TAACATAATT GATTATTTTG ATGGATATGG TGATATAAAG AATAAAGTAA
     7381 TAAGAACTGT TGGAGACCCC AATAAACGAT TTGGCGAAGA TTATTTAAGA ATGTTAAGGG
     7441 CTGTTCGTTT TTCATCAAGA ATGGGATTTA AAATAGACCC AGAAACAATG AAAGCAATTA
     7501 AGTCAAATTC AGCTAATATA AAAGGACAAG CAGTTGAGAG AATTGTTAAC GAATTAATGA
     7561 AAATGGCATC ACAAAACGGT TCTAAATTTG CTGACGCTAT TATTACATTA AAAGAAACCG
     7621 ATTTATTACA ATATATATTA CCCGAAGTAG ATGAAATGGA GAATTTAGAA CATCATCCCG
     7681 ACCACCATCC CGAAGGAAAT GTCATGCTCC ATTCTCTTTC AGCACTAAGA GTTGCAGATT
     7741 CAAATGACCC ATTAGTTAAC TTGAGTATAC TATTACACGA TGTTGGTAAA TTAACATCCA
     7801 AGCAAGAGGG TGATGATGGT TATCCTAAAT ATCACGGTCA TGCGGGAGAA GGCGTGCAAC
     7861 ATATTGAAAA TATCGCTAAA AGATTAAAAC TCGATAACTA TACAAAAAAT TGTTTAATAT
     7921 TTTGTACCGA AAATCATATG AAAATGCACG ATTTAGATGA AATAAAACCA TCAAAGATTA
     7981 TGAATTTAAT GGAAAATCCT TATTGGGATA TTTTATTACA AGTTGCGGAA GCCGATACTA
     8041 AATCAAGAAT GCACAAACAT GATCCTGCAC ATTGGAAGAA AATGTTAGAT ATTATAGATA
     8101 ATATTAAACA ACGATTTAAA AATAAAAAAG CTACCGATGT AATTAAAACG GTTGTGAATG
     8161 GTAAACACAT AATGGATATC TTAAATATTC CACCAAGTAA AAAGTTAGGA ATAATTATAA
     8221 AAGATGTTAC AGATTGGGTT TTAGACAATA ATATAAATAT AAATAATATA GAGATGATAG
     8281 ACGATAAGAT TCGAGAAGTT GGAGCATCAT TAAAAGAAAA TAATACTTTA ACATTAAAGG
     8341 AACAATATGA CAAACTTAAT TAAACTATAT GAAGAAATTT TAACAGAATC GGACAACGAT
     8401 TTTAAATTAG CTGATATTAT GATAGAAATT AAAAAAATAC ATAAAAAATG GTTGCTATCG
     8461 GGCAATACAA CATCCGACTA TAACGACATG ATTGAAGAAA TAATGTCTAA TAATCCAAAT
     8521 TGGAATAGAG AACATGTTGA GTCTATTGTA AGAGATTATC ACGGGTTAGA TTAAAATAAG
     8581 GATAAAAAGG AATAATTAAT GGCTGACAGT CCATTCCCAA CACCAGGAAA TGCGTGGCGT
     8641 TATAACAACG ACATGAATAC CGATAACTAC GCAAAAGATT TTCTTTTGAT GGATATTATA
     8701 TATCGTGATA TTCTTCGTCT CTACGGTGAT AAAGCATATT ACATCACAGT AGAACATTTC
     8761 AACACAGATG AATTCTTTGG TGAAAGCAGA ACAAAAGTTC TTGATAGAGC ATTTGAAGTA
     8821 TTACTATGGA ATCCTGAGAT GGTCGATGAT AATGTATCGC ATGGTTTTGT TAAGAATGGA
     8881 TTTTCATTTG TTAACGAAGG CGAGCTCACT TATTATGCTC CCTTAAGTTA TTTTAGAAAT
     8941 CAAGTAGAAC ACGATACTGT TTATATAGAA CACACAAGAA CATTCGAAAT AGCTGAAACA
     9001 ATGGAACACA GTTCTTTTAT ACAAGATAAT GTTGTTTATT TTTACAATCA AGACCTTACA
     9061 TCAGAAGATT TATATACAGA TATAACAGTT GGTGATGTTG TGACATTAGC TGGTTGCGGA
     9121 GAATCAACCA ATAATGATGA TTATGTTGTT GCTAATGTTG CTTATAATGA AATTGAAACA
     9181 TGGGTTGGAG AAGAACAAAT ATTTGTATGG AGAACTGAAA TAGAATTAAC ACCTAATTTA
     9241 GATGAAGAAG ATGAAGTTAT TCCTATTATA GACGAAGAAT TAGTACCCGA AGGTTTTACA
     9301 ATAACAATTA CAAAAGTAGT TGATATACAA CCAAAAATAT CTGATTTAAT ATGGGTACCA
     9361 AAATTAGAAC AATTATATCA AATAGAATAT GTTAATGATA CACCGCCACA TTTAATGTTT
     9421 AATAGAAATC TTAGTTATGT GTTCAATGTA TCATTATATG ATTATAATAC AAACATTAGT
     9481 GTTAGCGATA ATATTACTGA CCAAATACCA CAACTTGCTG ACCTTGAAGA CCTTAACGAA
     9541 CTTATCCTTG ATGTTACTAA TGATATTATC GATAATGCTA TTACTGATGG CGATGTTCTT
     9601 GATGAAACAG AAGAGCAAGC AAGAGATACT AATGTAAAAC CAACTAGTAA ATTTGAGAGA
     9661 TAAATATGAA CTATATTATA CAAGAATCAC AAGAAGAAAG AAAGAACAAG AAAAATAAAA
     9721 CAAGCACCAC ATACAAAACT GCTCGTGAAA AATTTATTGA AGCTTTAAGC GATATGGATG
     9781 AATTACAGCT TGATGATGTC GATTTTTGGA AAAAGTTTCA AAACGAATAT GTTCCTATAT
     9841 TTAAAGATAG AGCAGGATTA ACAAACAAAG ATATTGTGTT GGTATCTACA ATATATGGTA
     9901 TTTTTTCTGG CGATGAAAAA ATTGATGATA TATCAAATTA CGCAGATGGT GAAAAAGAAA
     9961 TTAAAAAAAT TATAGATTGG TATGAAGATA ATTATTATGA AATACCACAA GAAGAAAGCG
    10021 ATATGGAAGC AAGCGGAGAT GTCGCAGTTT TAATGGATTT TTTAAAAATG CCTTTAAATA
    10081 GAACAAAAGA AATTTTTGAA AAATTTGGTG GTTCTGATGG TAATTATCAT TATATAGAAG
    10141 GTTCACTACC TCCAGAAAAA AGAGTTTTGT TAGTTGCACA TGCTGATACT GTATGGGATG
    10201 GACAAAACAA CAAATACGAA TATGGCAATC CACATATAAA AAACGGGGTA ATACAATCAT
    10261 CAAATCCTAA CAGTGGTATA GGGGCTGATG ATAGAGCAGG TATTGCGATG CTTTGGTTAT
    10321 TAAAAGACAG CGGTCATTCT ATACTTATTA CAAACTACGA AGAAGTTGGA AGAATTGGAG
    10381 CAAAAGCATT AGTAGATGGC AACAAGGAAC TTCATAAGCA CATACAAGAT ACACATAATT
    10441 TTGTAATTCA ATTAGATAGA CAGGGTGCGA CAGATTATAA ATGTTATTAT GTTGGTTCTC
    10501 CTGAGTTTAG AACTTTCTTA AATACAAATA CATATTTTAG TGAACCAAAC AGGTCATCTT
    10561 TTACTGATAT ATGTACTTTG TGCGAAACAG TATGTGGCGT AAATTTAAGC ATTGGTTATT
    10621 ATAATGAACA CAGAACAACA GAAAATCTTG TAATAAAAGA ATGGCAAAGA GCTTTAGATT
    10681 TTCTTAGAAC ATTTTTAGCA GGAGATTTGC CAAGATTTGA CCTCAAACCC GAACATAATA
    10741 TTACAACAGG TGGCGGTTAT AGAGGCGGTT ATTATGATGA TTGGGATGAT TACGGATATA
    10801 GAGGAAATGA TTATGATTAT TTTAATAAAA ATAGAAACAC GAAAGGTGTA AACAGATGGG
    10861 GTGGTTATAA TTCTAAAGAT TTAAACGCAG AAGAAGATAA TCTTCCTTCT GACTATGAAG
    10921 AAATTGATTA TGAAGATAAA CAAGGTGAAG TTGATGATTT ACCACCAACA CATACACCAA
    10981 CACAAATACC ACTAAAAATC GTAAAAAAAA TACAAAGATT CTTAGATAGA ATGGGTGTTG
    11041 GAAAAGAGAA AAAACAAGAA TTTGAACAAT GGCTTGTTGT TGCTAAAAGA CTAACAGATA
    11101 AAGAATATGA TGAATTCTCG TTTGATAATC AATTTAGTGA TAACGATATA GTTGATTGGT
    11161 TTGCTGCAGA TTTTTGGGAT GAGGTTGGAA GGAATAGATA TTATCCTGTA GATAGAGCTT
    11221 TGTGGGGTAA CAATGCAGTA TTTGTTGTTT TTGAAAAGTT AAAAAAAAAT AACGATAAAA
    11281 AGAAATATAA AAGAAATGTT GATACAAAAA ACAATGGCAG AATGTTAAAT ACTTCTAGTG
    11341 CTAGTGCTTA TGTAGGCGAC CCTGATGATT ATATGAGATT ACCATAATGA GAAGTTCAGA
    11401 TAGACCATAT TCATTAACAA GAAACTATAT ATTAGCATTT TGTGATTTGT TTACCGATTT
    11461 ATATGTTATC AGATATTCAG CAGAAAACGA AGGTGTTGAA TGGAAATATG AAAAAGTCCC
    11521 TGTGATATTT CCTTTTACAG AAAAATGGAT TGCATATCAA AGAACTAAAT GGGGTGCAAG
    11581 GGCAGATATG AATGATAATT ATTTATTTGA AATTTCAAGA ACACTTCCTA TGATGAGCAT
    11641 CGGAGAGTTT AAACTTTCAA GAAATATTAG TAAACAACAT AATAAACAAG AAACGATGAC
    11701 TACGCCAGTA GGTGGTTTTA TTGCAACGCC TGTATCATAT AGATTGGAAA CCACACTTGG
    11761 CATCTATACT AATTTATTAG ATGATAATTA TCAATTGGTA GAACAAATAC TTCCTTATTT
    11821 TGCACCAAGC TATAATGTGA ATGTTAATAT ACCAAATGTA TCAGAAAACG AAAGCATTCC
    11881 TGTATATATG GACAGTATTA GCGAAACAAT GCCTGTAGAA ATGGATGATT CGACTAAGAG
    11941 ATTGATAATA ACAGAACTTG GATTTCATAT GGATATAAAC TATTATCCTG ATAAAACAAC
    12001 AGATGCTGAT ACATATACAA AAGAATTAAT AGTGACGTAA TGAATGAAAA AACAATTATT
    12061 TGAAGAATAC AATACATTAA AAGAAAAATG GTTTAATAAG CACCATTATA TGGGCAAACA
    12121 TAATGATTGG TATATATATT ATAATATTGA AAATAATGGA GAATATACAG ACCATGTTAT
    12181 TAGAAGGCTA CAATCTGATG AAAGAAAAAT ATTAAATGGC AAAGATATAG GTGAAAAATA
    12241 TGGTGATAAT TTTTGCACAC CAGCTGTTTT AAGAGATAAA ATTACAAAAT TTTTAGATGA
    12301 ATTAGATTCA ACAGCACCAA CTCCTTACAA TTTGAAAAAC AAAAAAGAAC TTGATATTAT
    12361 TAAAAATAAA TCAAATAATA ATTCTAATTA TGAAGCTGAT TATTTTTTAT TACTTTTGTT
    12421 AAAAGATAGT GATAAGAAAA TACCAACACA TGTAATATAC GACCAAAATA GAAAAGAAGT
    12481 GTTAATATCA AGTGTTTATG GTGTCGGTAT TAAAAACGAC ACAATTACAA AAGATTATCA
    12541 ATTACAGTTA AAAGAACAAT ATGAGATTAT AAACATATAT CAAAAATTAT TTTAAATAAT
    12601 AAAAAAAGGG CGTTTTGCCC TTTTTTTATA GAGTGTCCTC TATATCAGTC ATCAATTTGT
    12661 TTATTAAGTC GCCCACTGTT GCTCTGTAGG CATCTCTCAC ATCTTTATTA TCAAGTTTTT
    12721 GAATTATATC ATCGCTTGTT AGAAAAAGTC TCAAATCATT GATTTTTTTG GGTGTCAGCT
    12781 TGCCCACGAT GTTTGGTCTT TGAATTTTAG TGTTAGTCAT TTTTTGCCTC CTACAGCTTT
    12841 AGTTTAACTT ACAATGGTAA TATACGAATA TTTATTATAA ATGTCAAGTT ATTTTTTTAA
    12901 TATTTTATAA ATAATAATAA AACAAAGGGT TATAAAATGG ATGAATTACA AAAATTATAT
    12961 GAAAACATTA TAAAAGAAAA TGATGATGTA AATGAATTAC CAGCACATAC AATATTGCCC
    13021 CCACGAATTA TAACAGATAA AGATTTTGAA AATTTTGTTA TTAATAAATT AATAAAAATA
    13081 CAAAAAAATC TCGAAGAATT ATATCTTTTA GACACACCAT TGTGGTCTTT TGTTGGTAGT
    13141 GCTCTTGAAG AAGCAAGAAA ATATGTTGTT AGAGGTAGTT ATAAATCTAA AAATTATCCT
    13201 GTAACGGAGA GTGTAAAATT TTTAGACAAT GTATTTGTAA AATTAATGAA TATCAAAAGT
    13261 TATTTGAAAT ATTTAGATAT GGAAGATAGC AAGCTCGCAA ATATAATAAA CATGGCTATT
    13321 AAAGAATCAG ATAATCCAAG ATATAAATGA ATAATTTAAT CGGTATATAT AAGGATATTA
    13381 TTACAGAAAG TCAAAATGAT ATTGTAACCA TCAATGTTAA ATACCTTAAC TATAATGGCG
    13441 AAACAAAAAA TGGTCAAATC GAAGTTAACA AATCTATTGA ACGAGATACA AAAGCCGTTT
    13501 TTGATGAGTT ATATGATATT GGTTTTCCTA TAAATAGTGT AGAAAAAGCA GATAAAAGGC
    13561 CAGATGTTGA GTTAATTAGA AATAATATTA CATCTGCTTA CAATTATAGA TTCGTTGCAG
    13621 GAACAAAAAC ATTATCAAAA CACGCAGAAG GATTAGCAAT AGATTTAAAT CCCAAAGTAA
    13681 ACCCTGCAAA ACCAAGTACA ATGGCAAGTG CTTATGATGA ATCAATTCAA ACAGGAAAAA
    13741 TTACACAAGA GGTTATCAAC ATATTTAAAA AACACGGATT TAGATGGGGT GGCGAAATCT
    13801 TTAAAGGTTT CTATGATGCT CACCACTTTG AACAATAAAG AAAAGGATAT AAAATGAAAT
    13861 TAGAAAAATT ATACGAAGAA ATGATTACAG AGTCTGATGA TTTGTTGAAA AAAAGAATAC
    13921 TGTACGAATT AAATTACGAT ACTATTAGTT TTAGAGACCA AGATGGTGAT TGGTTTGAGG
    13981 GGATTGAAGA TAAGGATTTT GATGATTTAG CTAATAGATT AGTAGTATTA TTTAATGATT
    14041 ATAAGTAAAT AAATGACAAG TTTAAATAGT TTATATACAA TTGGTAGTGA TTATAAAGAC
    14101 AAACCATTTA AGTTTGTTAA TGGTTTTTGG ATTGCTACAT TAGGAATTTT TGCATTAGCT
    14161 CAGAAATTTC CTAATAGTGC TATTATACAT AATTATTTAA CGAAACCCAC ACCATTAAGT
    14221 GATGATGCTT TGTTAACAAA CGGTCATAAC TATACAGACC CAATTGCTGC AGTTAAAGCT
    14281 CTTTATGATA ACAAAACAAT GATGCACACA ACATGGTTAA AGTTTGCAGC ATTTTTTCGT
    14341 GAATGCAATA GTAAAGGATA TAAAACTATA GATGATAAAA AATTTAAAAG ATTGATAAAA
    14401 GAAATGATTT TTGTTACAAT AAGACCACAC CAACTTATAC AACAAGCAGT GTTTGGTTTT
    14461 TTAGATGGTA AGAAAAAACT AGAAGATACA ATATATGATT TATTTAAATT TAACGAACAA
    14521 TATAACATAA GTCCTACATT TAGGAGATTT TGTTTATTAC ACAAAAAAGA TTTAGAAATA
    14581 TAAAGGAAAT AATATGAAAA AGGAATTGCT CGAAAAATAC AAATCAATAC TTAACATTAA
    14641 ATTAAACGAA GCAGATGAAA TAGCCGATGG CATAGACCCA ACAGAAGATG TTGGCGATTT
    14701 TACAACAGAC TTTGAAGATG TTTTTGATTT GGAAGATGCT GATTATGTTG ATGAACTGGT
    14761 TGATGAAATT GAAAACGACA CAGAAACAGA AGATGAAGAA GAAAACATCA AAAAACATAA
    14821 AAGTATAAAT TTAAATAGTT TATATAACAT AGATGATGAA AAAAATGATT ACAAAAAAAC
    14881 ACCATTCAAG TATGTAAACG GTTATTGGAT TGCTGTTGTT GGTATACTAG CACTTGCTAA
    14941 AAAATTCCCA GACTGTCCAA TTATACACAA CTATCTTACA AAGCCTGCAC CTATCACAGA
    15001 AGAATCATTA TTAGAAAATG GTGATTATTT TACTGACCCA ATTGCTGCGG TTAAAACATT
    15061 ATATGATAAC AAAATTATGA AATATTTTAC TTGGAATGAG TTTGTTAATT TCTTTCTTGA
    15121 ACTAAATGGT AATTATTATA GAGAAATAAA CGAAAATACT ATTAGAAATT TAACAGAAGA
    15181 AATGATATTT GTTGATTTAA TGCCACACCA CATGATTAGG GAAACAATAG TGCAATTTAT
    15241 GAAAGAAAAA ATATCAATAG AGGATTGTAT AGAACCCCTT TATAAATTTA ATCTTATGTT
    15301 TAACATATCA TCAAAATTTC AAGAATTTTG TATAGTTCAT AAAGACGAAC TTTTACTTTC
    15361 AAAACACCCT AACAAAGAAA AAGAAGAAGA ATCGCCAAAA CAGGCATTAC GATAAATTAT
    15421 TATTTTTTAA CAAAAGGATT TTATGGCAGA TGTAATAGAC TTATCAAAAA ATTTTGCAAA
    15481 CACAGGCAAA GATATTTATT TGTTAAATAA AGATTATGCT ATTGCAGAAG AAGTTAAAAA
    15541 TATTTTAAAT ACACAACTTA AATCAAGAAT ACTAAACTTA TATTTTGGTT CACAAGTAGA
    15601 AGATTATTTA TTTGCACCAA TAGATAATAT AACAATTGCC ATTATCGAAA AAATTATAAA
    15661 AGAATCTATT ATAGGTAGTT GCGTATTAGT GCATGATGTA AAAATAAATA TTGACATTCA
    15721 AGATGATTCT TTGTATATTA AACTGATTTT GGTGACAGCA AAAAATCAAC TAGAAACAGA
    15781 AACAAGATTT TATTTGAAAT AATGGATTAT AAAAAATTTA ACATATACGA ACCAACAACA
    15841 ACAGCACAAT ACCAAAAGAT GTGTATAAAT CACATCAAAT ATTCAGGGGG CATGTCTATT
    15901 TTTTTTATAT CTTTAGGTCG CGAACCAAAC GAAGATAGCT ATATTTCAGA TATTTATGAT
    15961 ATAATACCAA CGCCCAATTA TTTTTATAAT AAGTTAAAAC AACAAAATTT CGAAAAAACA
    16021 ATAGATTTAA CTAATATAAA CTGGCATAGT CCTATGGCTT TAAATCCATT TGATGTACCG
    16081 CCAAATATTT ATAAACAATT TACTAAATAT GATGTTTATT ATCTTATTTT TAATTTTAAG
    16141 GTTGTAGAAA ATTCTAGAAA TTCTCTTAGT AATTTGTTGT TTGACCGATT ACAAAGCGAT
    16201 AACGAATTAA AAATTCATGC TGATTTAGCA AATACTAATG TTCGTAAACT TGATTATAAT
    16261 TTTTTTGCTA TTACAGTAGA CCCTTTACAT CGACACAGAT ACAGAAAATA CATAACTCCT
    16321 GATTTGGTTG ATAAAACATT TATAGTTATA GATTCAACCA CAACAAATAT TGTAAACGAG
    16381 ATTGTAAATG AGTAATAATA TAAAATATGT ACCAATAACA GATACAAGAT TTCAACAACA
    16441 CATGAATTTT ATAGAATCCA TTATTTCAAA TAATGATTTC ATGTGGTTTG ATTGTATAGA
    16501 TGATTCTTTT TTCGAACCTC GTGGTTATTC GGCAATCCAC GCTTCATATA ATTACACTGT
    16561 AATATCACCA AAAGGAGTAA TAGATTTTTT TAATATTTTT AAAAAACATG AAGGAGCGAA
    16621 AAACGCTAAA ATAAAAATAT TAAAATATTC AGATATTAAT CCTTTCGAAA TGACACCCAA
    16681 CGAATACAAA GCTATAAAAA GTGTAGACCC GACATGGGTT CTATATTATT ATGTGATAAC
    16741 AGGATTAAGT TTAACACAAA TAAATACAAT GTTTAACCAA ATAAAAAACA TAATATATGA
    16801 ACGATATGGA TATGATTCTT TTTATAAAAA TGTTATAACG TTTGATGTAA TAAATGAATA
    16861 TTTGGCGATA GGATATATAG ACCCTGCTCC AATATTGCTT CGTTAAAAAT AATACTTAAA
    16921 ATAAAAAAAA AGGCTTGACA TTCGAGCCTT TTTTTATTAT ATTTCCTATG TTTTGTAAAA
    16981 AAGAACAAGG AGGCAACATG GATGAGATAT CCTAAAACAA ATACAGATAT ATATACAAAA
    17041 AATCTTGAGA TTGCATTAAA TGAATATAAA GATACTTTTG TTTATGTAAA ACCAACAAAA
    17101 AAAGCAAAAT ACGAAGATTA TATTGTTCAT CTTGAAACAA TAAACCATCT TGACATAATA
    17161 AAAAATTTGT TTAGAGGTGT TCATTATCAT ATTGCTACGA GATATTCTTT AAATCCCTTT
    17221 ATAATACATC CAGATACAAT GAACAAACTT AAAACAATTA ATACCGATTT TGTTGTGTAT
    17281 TATATGATTT TTGAAGATAA AATTTCTTCT AGTTTTTGGG ATATTGCTGA AAAAAATATA
    17341 AACAAAAAAA TTGAAGATTT ACCAAACCGT TGGATTTTAT TTGATAACCC AAATATGTAT
    17401 TTTAAAATGG AAGACGAACA TATAGGTCTT TTTAAAGTAG ACCCTGCTCT AAGAACAAAG
    17461 TTATCGGTGT TATCAGATGT GCTTGATGCT ACAATCCTAT TTAATTTTAG TATACCAAGA
    17521 AGCGGGACAA CAAATGACAA CAACAGATAA AAATAGTATT ACTAGATATA GATTATATTT
    17581 AAAAGGAGAT AAGGTCGAAA AAGACTTATG ATGAATGATA TTAAAAATAC AAAAACTAAT
    17641 GATAAAAAAT ATCAAGAAGT TTTAACAAGA AACCTAAAGA TAATAGGTGA TGCTGTTTGT
    17701 CCTGTTTATT CTGTTGGCAT CGAACACAGA ATAGATAATA ACACCATCGA AGAATATTAT
    17761 GATGTATTTC CATCTCTTTC TTATATCAGA AGATTTATAT TAGAAGAAAC AATATACGGC
    17821 AGGGATAATT TTGAAGATAT AAAAATATAC ACACATGCTA CATTAAATCC GTTTGATGTC
    17881 AAACCATCAA TTATTGATAA AATAAGAACA CTAAATACAG ACTATGTAAT TGCTTTTTTA
    17941 ATTATAGAAG CTAATAAATA CAAGCTGGGG TTGTTTGCTT TTGAATGTAT GATGGATGTT
    18001 GTAAAAAAAA GGATAGATTA TAATATAAGA GATTATTTGG GTGTTGAGGA TAAATTCAAT
    18061 TATTATTATG AATATCACGA AATTGATAAT AATTATATTG TTTTGTTAAA AGCAGACCCA
    18121 AACAACAGAA ACAAAGCAAC ATACGAGGAA AAAAATGAAT TTTAATTCAG AAAATTATAA
    18181 AACAAGAGTT CATACGATAG AATATCAAAA CTATATAAAA GTAAGAGATT CTAATTGGAC
    18241 TAATACTAGC GATATAAGAT TCAATATTGA AGAAAAGACA TACAAAGATG TAATACCAAC
    18301 AAAAGCTTTA ACATCTATGT ATTTACAATT ATTAACAAAT AAAAAAAATA TTTATTTCAT
    18361 GATGGAGATA AACCCTTTTG ATTTACACCC TAACACATAT ACCAATATAA AAAACACAAA
    18421 TACTGTTTAT TTGTGTAAAT TTACTATCAA AAGAACAGAA AACCATATAA AAATGTGTTT
    18481 GGAAAAAGCC AATAAAGATT TAAAAAAATT TTCACTAAAT GGCGCGTTTG AATATATAAA
    18541 TGATAAATAT TTTAAGTATA TTTTAAAAGA ACCTGTAGAA TATATAAAGC CCACATATAT
    18601 GGATTATCTT TGGACTAATT CACAAGCTAT GACAACTCAA AATATTTAAG AATGTTTAGA
    18661 AGAATTAAAC CGTACTCGAG AACAATATAG AACACAAGGA GAACAAGAAA GAACTATTAG
    18721 AGAAACTAGA ATAGGCGTTG ACCCCGCTAC TGATTATGAA AACGAAAGAA ATGAATCATC
    18781 ATCGAGATTG GTTCAATCTA TTTTAGATGA TTTCACCGTA ACATATGAAA CATATGAATC
    18841 CCCTTGGTAA TATTGATGAT AAAAATTATA AATAAATATA TAATAGTAGG ATTATAAATG
    18901 AGTTACAAAA TGTACAAACC AGCCGATAGA TTCTTTCAAA GAATTATGGA AAGAGTTTCG
    18961 ACTGGACCAA AAACAAGAAA TGATGCTGTT GATTTTACAA TGCACCTAAA ACCAAACGGA
    19021 AAATGGTTAC TTAAAAACAA ATCCATATCG AAATATTCAA TACAGCAATC ATTTTCAATA
    19081 CCACACATAG ACATGTTTAT GCGCATTCCA GGAATTACAA CAAAAGACAT ATATATATTA
    19141 TCACATTTAA ATCCTTTTGA GTGGGATTCT TTTAAATTTT ATAATATTAA AGAAGTTATA
    19201 AATGATTATA CATTATATAT TATTCCTGAT TTAAGTATTG TTGCTAAAAA AACAAGGCAT
    19261 ACCCCTTTTA CTATTGCAGA CTTCGTCAAA AGAAGATGTG CAGAAATATT AAAAGATATT
    19321 TTAGTGGAAT ATAAACACGA TATTCTACAT GTTTATTATA GACCATACGA TACCGTTCCT
    19381 ATTCCTGAAT ATTCTTCAGA AGATATAGAC AAATATGTTA AAAAAAGAAA AAAACCATTT
    19441 TCTGAACTAG AAAATGAATC GGAAAACGGT CTACGACTAA GTAATGGTCA AAGATATTAT
    19501 GGTGTTAGTT ATATTAGGTA TTACACAATA GCTCGTGTGT TGTATGGAAT TCCACATGGT
    19561 ACAACAAGAA TATATGATGG TAATCCATAT CTTACCGACG GAACTAATAT TTTTAGAGTT
    19621 AGAGGTAGAG AGCAACTTTT AGTTCTTATA AATCCGATAG ATCCAAGAAG AAATCATACA
    19681 CTTTCGGATA TAAACCGTGA TATAGCAAAT CACTTAACAC ATGATGAGGA TGAGGATGAT
    19741 TAATGGTTAA TTTTAGAACG CCAGAAATAC AAAAAATACT TAGTGGAAGT AATTATTCAT
    19801 CGACTATTAA AGAAATAAAT GGCGAATTAA TATTTTTACC AACAAAAAAT TCTTTTAAAT
    19861 CTGCGTGGTC TAGAGATTTT AAAATAGTAT CTTTACACGC ATTATCAGAA CTTAATCCTT
    19921 TTGATTTTAG TCCTGATGAA TGGATGCTTG TAAATCAACC AAATATTTTA TATGTTATTA
    19981 CAACACCAAC TAATCAAGAT GCAAATAGTT GTATGGTTAA ACTTAATAAA TATCACCACG
    20041 AACCAAAAAA TGATACACTA AATAAATATA ATGTGATAAA AATATCAGAT AATACATTAA
    20101 TTATGAGATG GGATTCTGAA AATGATTGAT TTTAGAATTA GTAAATTTCA AGAAGCTATT
    20161 AGAAAGCATA TAAAAAAATA TGATAGAACT TCTATTTTTT GGATTTGGGA AGAAGGCGAA
    20221 GATATGTGTA TGGTTCCTTA TAAATTAGCG GAATATATTA GAGATACTAG TCATGATAGA
    20281 TTACTTGTAT CAAAACATCA AATATTTTTA CACTCAGAAT TAAATATTTT TAATTATAGT
    20341 CCTGATATAT GGAAAGAAAT AAACAAGCCA AATGTTTTAT ATGTTATAGA TATACGCAAT
    20401 ATTTATTATG ATATAGACCT TTTAATATCA ATAATAAACG ATATAAATAA AGGTATGAAA
    20461 AATATATTAA GAGATGAACT AAAACCATAT AAATTAAATG TTATAAATGA TAATATATTA
    20521 ACATATAGTT GGGAAAAATG AACACACAAA CAATAGAAAA TCAAGAAATA TTAGCAAAAG
    20581 CCAAAAACAA TGATAAACAT TATGAAATTA ATGGTATTGC TATTCCAGTT ATGACAACCA
    20641 GACCATACGA GTTTGCTGGT GGTGGTTGCA CTTTTTATGA ATTTAAAGAT GCACTAAAAG
    20701 AACAACTTCG AGATTATGGT CACGACTATA TATCACTTCA ACATTATGAA CCATTTAAAG
    20761 TATTTACTAG TTCGGAACTC GACACTTTTA AATATAGTCC AACATTGTAT AATTATTTGA
    20821 CAAAACAAAA CATTTTATAT GTTTTTGAAC TAGATAAATT ATTAAAACAA CGGGATATTA
    20881 TTACTGCTGT TGATATTGTA AATGATTATA TACAAAGTCA TTGGAGTGGT CATTTGAGAT
    20941 GTTTTCATTT TGAGTATGTT GAAAAAAATA TTGTAATATT TAAATATGTG AGATGATAAT
    21001 GATAGATTAC AGAAAACCAG AAATACAAGA ATTGTTGAGA CCTTTTAAAC ATCCTGATTT
    21061 AAATAATACT GTTATAATGT TTAAAAAAAG GAGAATAGGA AATCCTCATA ATGCACTATT
    21121 TAATGGACTA CTTGGTTATG CCAGTAGAAA TGATGTAGAT ATTTTAATAT CGTCTGATAT
    21181 TAACCCATTT GATTTTAGTC CTGATGAATA TAAAAAACTT ACAGACCCAT CTGTGGCATG
    21241 GATATTTAAA ATATATTCCA CTGTTAATGC TTATAATTTA GCAAAAAGAT TGACAAATTA
    21301 TTATTCTGGA GTCATGCCAG AATTAAGAGT TTTTTATGCT GAGGCAATAA ATAATCAATA
    21361 TGTTGTGATA AAAGATAACG GAGAAAAACA GTTTATATGA GAGAATGGAA TGTAAATACC
    21421 AAAGAATATA TACAAAGACT TACAGAATTA GTTTTTGACC CTGATAAGTA TGAACAGGAA
    21481 TGGTTAGTTT TTTATAAAGA TAAAAACGGT AATATTGTTG GCAAATTAGG TAGCCCTTAC
    21541 CATGTTCATG ACGGAAACAC AACAATTTCG TGTTTTGATT ATTTGCCTTG TTGGAGAGCA
    21601 TTTAAATATT TTGTGAATGA AAATTGCCAT ATACCGTATA ATGGTATATC GTTAAATACC
    21661 ATTGCTACTA TTAATCCTTT TGATATGTCA CCAGAACTAT ATAAAGAATG TACCGAAAAC
    21721 GATGTATTAT ATATTTTAAT TTTTAAATCT AAGCCCAGCA GCGGTATACA CGAAGATGCT
    21781 AAAGAGAAAT TTATAGAATA CTTTCATAAA TTTTTTAATA CAAATGTACG CTTTAGAAGA
    21841 ACATCTGATG ACAATGTTCT TGTTGGTTAT GCAAATGGTC ATATTAATAT TAGGGGGTTG
    21901 ATTAATGTTT AATATAGATT TAAAAGAACA AAACATGCAA ACAAGACTTA AAAATCGTAT
    21961 AATGTCCAAC AACACTTATC CTTTTTATAT TGACGCAGAA AAGGATTTTA GTTTTAGATT
    22021 ACCTAATCCA CGTGGATTAA TAAATCATCT TATATCGGCA GGGTTAAGCA CAAATATTAA
    22081 TTTAAAGGTC TTTTCAGATA TTTCTCCTTT TGATGTTTCT CCCGAACTAT GGGATATTAT
    22141 GAAAGAGCCA AACATTATAT ATTTTATTAA AAATACATCA ACAACCGACA CAAATACAAT
    22201 TTCAAGTAAT CTTAATAGTA TATTGTATAA TCATTATTGT GATGAGTTAA AATACCACAT
    22261 AAAATCAAAA AATATTGGCG ATGAATGGAT TGTTATATAT ACAACAAAAA TAAAAGGATT
    22321 GATATAATGT CAGATATAAA TACAAACGAT AAAGAATTTC AAAAAAAATT AAGAGAATTT
    22381 AATAACACCA AAAAAGGTGC TTATTATTTT TATTGGAAAG CCAAGTCAAT TATAACAAAA
    22441 CATTGTTTTT TAATGTCGTG TATTTATAGT TGGTTATCTG ATATATTAGC AAGTAGACCT
    22501 TTCAAGGGAA TATATACATT ATCAGAACTT AATCCTTTTG ATTTTAGTCC TGATGAATGG
    22561 AACTATTTTA TAAAAATGAA CATGTTATAT TTAATTCCAT TAGAACCAAG CGATATAGAC
    22621 AGAATAAAAA GTTTTAATGA CGAAAAACTA ATAAACTCAA TACCAACTCT AAATATATGG
    22681 ATGCAAGATA AAAGTGATAG TTTGTGTGAA ACAATTTTAT ATAAAGATAA TTATTATATG
    22741 GTAATAGTAA AATGATAGAT TTTAAAAATC CCAAAGTACA ACAAAAAATT GTTGATAGAT
    22801 ATAAAAAATT AAATTCCCCT GAGGAGTTTT TTCATATTGA AGGTTTTGAA ACAACTATAC
    22861 TTACACCATA TAGTGTTGAA AGAGACTGGA ATTGGCATTA TACACCAAAC TTAGAAATTC
    22921 AACTAAATAC TAGTTTTTAT TCACAAGTAA ATGTGTTTGA ATTATCACCT GACGAAAAAA
    22981 ATGAAATAGA TAAATATAAT ACATTAGTTG TTGGTATTGT AAAAAATAAA AAAGATGAAG
    23041 TTTTTGATAT TTTGCATACT TCTTGTAATC GTATAAATTC TATTATTGTT AGCGATTGGC
    23101 GCGGTGAATT TAGCAATTAT AGATATAAAG CAATAAGCAA TAGAGTTATA ATATTATATT
    23161 CATTAGAATA GTTTTATTGT GGGTAATTAA AAAAGGTATA AAATGGGACC AAAAATAAAA
    23221 AGAACATACG AAACAAATAA TCTAAAATTT TTAGAAGCAT TACAAAAACA TGCTGCAGAT
    23281 ACAGATTATG GAGACTATTA CTGGATGTGT ATTTGGAAAG ATAATAAAGG AGAGTTTCAA
    23341 GGAGTTAACA CATCACCATC GCAATTGTTC GGTAATTATC CTAATATATG TGGCTGTGAT
    23401 TATTTTATAC ACAAAAGAGG TTTAACAGCT TTACTTATTA ATGATGGTCG CGAGCAACGA
    23461 GTACCAAAAT ATATGTCGCA ACAGAATTAT CACCATTTGA TTTTAGTCCT AAAGATTGGG
    23521 AAAAAATAAA AAACACAAAA GATTTAATAT ATGTTGTATA TTTTGATAGT TTTTATAATA
    23581 CTCATATGGT AAGAGCATTG TTACATTTTT ATGACGATTG GTATACAAAT TTAAAATTTA
    23641 AAGAGATTGA TGGCAATTCT CATATTTTTG TGGGAACAGC ACCATACTTA TATGCGGGAG
    23701 GATAAAAATT ATGGATTTAA GAGAACCTAT AGTGCAAAAC ATGTTAATAA ATTTAAGACA
    23761 CACACAAAGT ATAGCGTGGA GTGCTGTATC AAAAAACAAA GAACGGATTT CTATTGTAAG
    23821 TCCCATAAGA TTAAAGGAAA TTATAACACG GAAAACAAGA ATGGTTATCA TACCCCAAGA
    23881 TGTTTATATT TATAAAGATT TAAGTCCTTT TGATTTACCA CCAAGTGTTT GGAAGCGTGT
    23941 AAACAATCCT AATTTTATAT ATCTTATTCG TTATATAATT CGTTCAAACC AAGCAGCAAA
    24001 CAACCCATCA ATCACCAAAG AACTAACATT ACAAAAAATA AACGATTTTA ATTTAGACGC
    24061 ACGGGGCAAT TGGATATTAA GTTTAAAACA TCAAAAATTA GAATATATTG ACAACGAGTT
    24121 TTTAATATTA ACAGGATATA ATTAAAATGA ATTTATTAAC TAGAGAAAAT CAAAAAAATT
    24181 TATTAAATAG TATTAAAAAA ATTAACAAAT CACCAATATG CCAATCGCCA ATATATTATA
    24241 TGGAAAATGA CGAATATACC AATATTAGAA TACCAAACAT TAGTAGTATT TTGTCATCAA
    24301 ATGGTTACAA ACCAAAAGAA ATTAATACAT GCGGAACACT AAATCCTTTT AATGTATCAC
    24361 CCACTACATA TAAGCAACTA ACTGCAAAAA ATGTTGCATA TATATTAGAC TACGGAGATA
    24421 TAAACATTAG AATACATGAT TTGTCAAATC GTATAAACTG GTGCTTCGAC CATCAGTATA
    24481 TACCCGAAAT AAGAAACAAA TGGGGTAGTG CTGTTATAGA CAAACGATTT ATAATAATAT
    24541 TTTCAAAACA TTAAAATAAA TAGGGCGTAA TGCCCTTTTT TTTATTTCAA ATTTATAAAT
    24601 AATATTATAA TACAATTAAT TAAAAGAGGA ATATATGATT GATTTATCTC TTAGTTTGCT
    24661 AAAACATTCC GATATTCGAG AAGAAATTAA AAAATATCTT AAAGATAAAT ATGAAATTAC
    24721 ATATACTGAT GGAAGTAATT TTAATTATAT CGTAGAATTT CTTTCTATTT TGAATATGAT
    24781 GATGTCTTAT CAGCTTACTA ATGTTGCAAA GAATTTAACA TTATCTGCTG TTAACGATAG
    24841 AAACATTGCT GTTGATTTAG CCCAAAAACT AGGCTATAAT CCAAAACTTA AAATACCTTC
    24901 TAAAATGACA GGTATATTTA AAATCACAAC AACAGAAAAC ATTACTGATT TAGAAATTAC
    24961 AAATATAGAA CTTGTTGGAC AAGATTTAGG TTATAAGTAT ATTGTAGATG ATTTTACTAT
    25021 CGATATCGAT AACGGTGAAT CTATTACAGA TTATTCTGTT GGTACCAACA CATATGAATT
    25081 ACCATTTATA GCACAACAAA TCGAACCAAG AACTATTACA ACAAAGATAA CAGAAACAGA
    25141 ACCATACATT TATATAGATT CAGATAAAAT ATCAGAACAC ACAATCGCTG TAAATATAGA
    25201 TGGAACGGAT TGGACAAATT TTAGTAATTT TGACAATGTT CCTAGTTCGA GTGACACTGT
    25261 ATTTTTTGTT AGCGAAGATG TTGAAAATAA AGGAAGACTT TATATAAGAT TTGGTAACGG
    25321 TATAATTGGT GCAGAACCAT CCACAGAAGA TGTAATTATA GTTACATACT ATATAACAGA
    25381 AGGTTCTAAT GGCAATGGCG AAACAGAATT AGCAATAACA AACATGAGCA TACAAGCTAC
    25441 TGGTACTGTT ACTCAGGATG ATTTTGGTAT TACAGATATT AGTTTTTCTT ATGGTGGTAA
    25501 AGATAATGAA ACTATAGACG AAATAAAAAT AAATGCTCCA AGATTCTTCA ATACTAAAAA
    25561 TAGACTTGTT TCTAAAACAG ATTACGAATC TATGCTTAGT AAATTAGAAG AAAGTGATGT
    25621 TAAATACTTT AGCATTATAG ATATGTATAG TAAAGATAAT TTAGAATACT TCTATAAACT
    25681 TGGTAATATT TATTTATCTA TGGTTCCATC ATCTATTTAT TCTACCGAAT ATACAACAAA
    25741 TAGTATGTAT ACAAAAAATC AAACACTTGC TGTTGAAGAT ATTGACACTT TAAATATTGA
    25801 TTCCGAATCA ATATCGAATT CTATAGATTT GTTTAGTGAT AACTTTATAA TATCAACAAA
    25861 CAGAGTCTAT GTATCTCCTT CTTATTTGTA TGTAGATATA TTACCAAGAA TAGAGATGGT
    25921 TAATAAAAAC TACAGTATTG GCTTAATTGG TAATGATTTA TTTCCTGCTT TTAAAACATA
    25981 TTCAGAAACT ATAGAAGGAT TAGAACATGA TTTTAGAAGC GATGAAATTA TAGATATGAT
    26041 AATGGATGAT GACAGAGTTA AATCAACAGA CCTTGAAATA AACTATTCTT TACTTACCAA
    26101 CAAAACAAAT ATATTAGGAA ACGAAAACGG TGATAACAAA GTACTTAAAA TTCCTAGCAA
    26161 TATAGTAACA ACAAATAAAA AAGCTCGTAA TATAGATAAT ACATATCTTG GATATAGTTA
    26221 TGATTATGCT AATATGCCTG ATAATAGAAA AGCAATATAT GGTGTTTTAA AACAGGCAGA
    26281 AACAACATTG TTTGATAGAT ATTTAACAAT GGATACTTTT TATAATACAA ATACTATAAC
    26341 AAAAGCAACA ACTTTTTATG TAAATCCTGT ATTAAATGAT GAAGGTACAG ATATAGATTT
    26401 TGATGATTAT CAATTTGATG CTTTAGATAT AAATCTTAAT GATGGTAGTA TAGGACAAAT
    26461 CGTAATTAAA ACACTTTCCA CATTAGGTGA TTATGTAAAT ACAACGGGCG AAAATCCCCC
    26521 ACTGTTTTAT ACAGATGGCA CAGAACCATA TAATTTATCA TACTATACGG CAACAGACGG
    26581 GGATGAGTAC TTTATATACT TTAAAAAAGG ATTATCTTAT TATTTTTTAG GTGCTATTAA
    26641 TTTATTACCT ACAAACAATA ATGCAGATTA TGATATTACA ATAAATTATA ATTTTTCACA
    26701 AACAGGAAAT GGCGGAACGA TTAGGAATTT ATACAATACT TATGATATTG CTATGGTAAA
    26761 AAATAAACCA TTTATTTCGA TAATAGATAA CACTTATAAT TTACCATATG ATACAAATTC
    26821 CTATAATAAT GCAAAAATAG AATTATATAT TCTTAACAAC GCCAATACTG AAACATCAAC
    26881 AGAATACATT AAATTAAGAA GTTACAAACC GATTGGTACA TTAACAATAG ATAATAACAA
    26941 CAGAACAAAA CTTATTAATG TGCAATCGCC ATTCTCTGCA TCATCAGGAA CTCTTACAGC
    27001 ATCATATGAA ATATTAAATA TAAATGTTGA TACAACTACT GTATTAGAAC TTAAAAGAGA
    27061 TTTAACAACT AACAATTTTT TATTAGATGA ATCAACAAAA GCAGATTATC CAATTGATTA
    27121 CGATACTTAT AAAAATCAAG AGTTTGCTAT ATTTGATAAT GTATTATATT GTTACGAAAT
    27181 AATCGATAAT GTCATTGTTG GATATTTTGA CAGACAAAAT AATAAAATTG TTTTTAATGA
    27241 TTATATATCA TTAAATGATG AAATGATAAA ATTAAAAACA TTTATAACTA CTTATTCTAT
    27301 AATAGATGAT GTAGATGTAT ATCAAATAAA TTTAAGAAAA GATTTTACAA TAACAAACAA
    27361 CACAATCACA TATATTCAAG ATTTTGATGC TGTTGGTGGT GTTTGCTGTC TGTATAATTT
    27421 TAAAAGACCT ACAACTTTAT AAAAAAAATA AAAAGGAATA TATATGAACA AGTATTTAAC
    27481 AGAAGCAGAT TTAAAAATAG ATAAAACTAT TTTGGCAGCG ATAGAAGACG CTGGTTTTAA
    27541 AATCGACAAA AAAGCTTATC CTGATATGAC TATGGAACTT GGTGCTACAG AAAAAACAAT
    27601 TAAGGTAAAT GGTCAGGATA GAAGAGGCGG GGTTGCAATT AGAATGTTGC TTCCTGATTT
    27661 AACAGACCCA CAATTAAATG TTATCTTAGG TAATATGAAA GCAACTATAG CCAAAAAGAA
    27721 ACCAAAGAAA GAAGGCGAAG GTATACAAAT AGTTGATAAT GTGAGCCAAG CATATGATAG
    27781 AGCATACAAA GATAATCATG TAAGTTCTTG TATGGTAAGA CAACACAATT TAACAAAATT
    27841 TTATGATAAA AACCCAAACA TACAAGCTGT TATATATGTT GAAAATGGTA GATGGATGTC
    27901 AAGAGCTCTT TTATGGAATG GGGTTATGGA TAGTAACGGT AAAGAGTATA ATTATTTAGA
    27961 CAGAATATAT CCATCAGACG ATAAATATAT AAGAATATAT CACGATTATG CTAAAAAGCA
    28021 AGGATGGATA TATAGAGATA GTAACAGAGC AGATACAAAT TCTTTAAGTG CTGTTGGTCA
    28081 AATATTTTTT GATGTTGACT TTAGTGAACC TATTAAATTT CCTTATATGG ACACAATGGT
    28141 ATATGCTTAT CCATCAGAAG GATTTATTAC AAATAGAGAT GCGAAAGGTG CTAAAGGAGA
    28201 AAGTCATTAT TTAACTAGCA CTGAAGGTGT TTATGTAGAA CCTGTGGGTT TTGCATTAAA
    28261 CAAACTTCTT AAAATTTATA GAAAATCAGA AGTTGTAAAT TCAGAAGGTA TTATAGAAAT
    28321 ACACACTAAT GTTGATTTAT CAAAACAAAA CATAGATGAA ATTCCTGAAT ACTTTGCTGA
    28381 TAAGATTATT GTTGGTGATT TTACAATTAT TCGTAGCGGT ATAACTTCTT TAGAAAATAG
    28441 TCCCCGTGTT GTTATTGGTA ATTTTGATGT GTTCTTTAAT AAAAATCTTC AATCATTAGA
    28501 AGGTGGACCA GAATATGTTG ATGGACACTA TAGAGCGTAT GGTTGTGATT TAAGAAATCT
    28561 TAATGGTGTT CCAACAAAAA TTGGAAGAAG TTTCAATGTT AGTAAAAACA AACACTTATC
    28621 TAGTTTAGAA GGTGGACCAG AAGAAGTTGG CGGAAGATAT TGGGCGCATA CTTGTAATTT
    28681 GAGAAGTTTA GAAGGTATCG CAAAAATAAT AACAAGTAAT GCAGATGATA CTATAAGAGT
    28741 TGATAACAAT CCTATAAACT TTACTAAAAC AGATATTCGC AACGCTATGA CTGGTGCTTT
    28801 TGATAAACAA AGAGATGTTG ATTTTTATTC AGACGAAGCA TTTAATATAG AAGAAAAATA
    28861 CAACATAGCA GATATATATG CTGATATACT AAATGGATAA TAAATGAAAA TAGATTTATT
    28921 AACACAAAAG AAACACTACA AATATATTAA TGAAATAGAC GATGATAATG CACCAGCATG
    28981 GTATCCATCA TCAACAAATT ATCAGTATGA TGTAGTTAAA AATAATCTTT ACTATCATAA
    29041 TGGTACAATT ACTGCTACCG ATTTTTATGT TATCATTGGA TGGGAAAGTC CTTGCTATAT
    29101 TGATAATATT ACTTTAGAAT CAAGTGGAAC TTTTACAAAC ATTACACTAG AACATAGTAT
    29161 GGATGATTGG GTTTATGGTT ACACAGAAGG TACTAAATTC AATAGTACTA ACTGGTATCC
    29221 ACAACATATT GAAGTTGATA CTGTTGTTAA TGACCCAATA TATTTGACAA ACAATAGTAC
    29281 TAATGATAAT TTTAAGCCAT TTGAATGTAA AATGATTAAG ATAACATTTA CAGAGTGCGA
    29341 TAGTATTACG CTTTCAAATA TTGAAATTGA AAGCGAAGAA ACATTAAATA TAGATAGGTC
    29401 TGTTCTTGAA CCTTTTGTGT TTAAAAAATT TATAAACAAT ATTATACCTA ATTATAAAGA
    29461 TACAGATATA GAAGAATTAG CTAATCAAAC AATTGAAATG TTATATGGAC ACGAAAATGA
    29521 GTAAAAAAAC AGTTTGGGAT AAAATAAACA CTAGTAAACT TAACGATGAA GAAGATAAAG
    29581 CAAACGATGT TGTGAACGGA GTTCTAGATG TACGCAGAAG AGGTACTAAT GTTAGAGATT
    29641 ATATAAGGTT AAATGTCGAT TTTGAGCATT GGGAACCCCG CTCCGTTTCT AGTACGTGGA
    29701 ATAAAGCAAG ATTTAGACAT AAAATACACA GAGATATTCT TTTAAATATA TATCCTTACC
    29761 ATAGTGGCGA TAATGATATA AAATTCGATG TGTTTAATAA TGCTGGAACA TTTCGTATGA
    29821 ATAATAGAAG GCAACATATA TCGTTTCATT CTCATTTAAA TTTTGAAGAT GATATAGCAA
    29881 CTATAATACC ACTAGTTGTG AATAATGCAA ATAATTTAGG AAACGATGTA AATTATTATA
    29941 TGGAGCATGT TCATCAATGA AAACAATATT GTTAAAAAAA TATACATATT TATTAGAAAA
    30001 GTGGGACGAT ATTGATTCTG CTAAATTAAA TGCAGAAGAA GATGGGATTA CAACTACAGA
    30061 TGGATTAATA AATGAATTAA AAAATTTTAT AAGAAATAAC AAATTAAGCT CTATTAATGG
    30121 ATGGATGCCA TACATATCAA CATATAATAA TATTGTATGG GGGAAAAAAA GAAATAAATT
    30181 AATAACAAGT TTTAATGACC GTGGTGACAC TATTATAATT TTTTTATTTG ATGGAGGAGG
    30241 ATTTCAATAT ATATCAAGAA TTCCAATAAC ACACAATAAT ACAGTTGATG ATTTTATATT
    30301 AAGATATTTC ACTACAATGA GAGATAAAAT AAGAGAGAGT TATATAGATG TATAATACTT
    30361 TAGACTTATA TAGAAAGATT TTAAATCTTA GGGATATAAA CGAAATAATT GCCATGTTCG
    30421 ATAAATCAGA ATATCTTGAT TTTGAATATG ACAAATATAG ATACAACCCC GATATTAAAA
    30481 AAACATATCT ATATGAAAAA GCTGTTGCTA AAAATACTTC GAGAGAATTA GAATTAGCAT
    30541 TTATAAAAGA CAAATATAAT GTGTTTTATA ATTTATATTA TAGTTTTTTT GAAAATACAG
    30601 CATTTTATAC AGAAACAACA TATACAATAA CAGATGGAGA TGCGGTTAAC ATATCAGGAT
    30661 TAGTAAATGA AGATGATAAT GGTAGTTATA TCATAGATGT AGATGGCGCG ACACTTACAT
    30721 TAAAAACATT TGATGGTAGC GGAGATTTAC ACGATGTTGA ATTAACAGAT TTTTCGGGTT
    30781 ATGCAGAATT AATGGTAGGT GATTACAAAT ATACAATAAC AGATATAACA TTTAATGGCC
    30841 CAGACACAAC AATTACATTA TTAAACAATA ACTTAGACAG TGTTGGATAT GTGTGGACAA
    30901 ACGAAACTGA TGTTGATAAA GAAACAAGAA TAGAAGAAAC AAAAGATTAC AGAGAATTAT
    30961 TCTTAAGATA TATTCCTAAT TTTGAAGTAT TTAAAGGTAC ACAAAAATAT ATAGAATTTG
    31021 TAATGAAATT TTATTATCTT ATAAAGTATT GGGATATTGA TGAATCAGCG GAAACAAATC
    31081 AATCAAATGC AAGCAATGCC ACAATAGTAA CAACAGGAAA CATTCAAACA AATTTTGTAT
    31141 ATTATGTTTC TTCTTTAATT CCGCAAACAG CATGGGATTT ATATATTAAA CCTTGCGTTC
    31201 ATCCACATGG TTGGATTGAC AATTATTATG ATTTAAATGC AGATATATAT TCAAGCAACA
    31261 TTCTTCAAAA AGAATTTAAT AGTTTAGAAA ACAAACCAAC ATATTCAGAT GTTTTATTAT
    31321 CGAATAATAA CAATATATTA AGAAGTGTTA GTACTGTTAA AAAATATGGT AATGTCGAAA
    31381 CTAATAATGA TTATGTGAGC ATTGGGTTGG ATGTTGGTAC TTTGTGTATA TCAGGCGGAT
    31441 ATAAAATATA TGATTTTGCT TATTATGATA CTAACAATGA AAAAGTAGAA TCATCAGAAG
    31501 AAGTATTTAC TTTACCACCA CCACAGTTTA GTTTTGATGG TTATAGTTAC GATGAAAGCG
    31561 GTAATATCAC CACAACAAAC ATAACAAATA TTTTCTATAC AGAATCTAAA CTAGATGATA
    31621 CACATTATAT AGAACACATA GGAACATATT ATTTAAGTGA TTTATTAGAT TATGAAAATA
    31681 TTGCCCCCAC AGATGTTACT AGTAGCCAAT CTACAATGGA GGGGGATGGA ACGCCAAGCG
    31741 GTAAATTTAT ATATATTGTT ACGGGTTCTT CTCCTGCATT AGAGAACAAT TACAGTCACA
    31801 CACATTTTTA TATAAGAACT GTTATATGGG ATTTAGAACC AGACGATAAC ACGGAAATAT
    31861 TATATGCTTC TGATATTGTA TCGTTTGAGA TAATAGGAAC TGATGGTGAT ACCAATCCTA
    31921 TGCCTAATCC AACACACCCT ATAACACCAT CAGTACCAGG AACAACCTAA ATAATTAAAA
    31981 GAGGATTAAT ATAAATGGAT GCTTATAATT TTGTAAATGG TATCAGAACA GATACCGTAA
    32041 ATGATTTAAA CTACACTCGT TTAATACACG ATGGTTTATA TGTTGGTTTA TTGTCGAGAA
    32101 ATGTTACAGC TTGGGGAAAT TGCGTATTAA TCGGAATAGA ATATCCAAGT GCTGAAATAG
    32161 TTGCTGATAT AGACCCGATT GAAAATTTAG ATTTAAGCAA TCTTACAGAC GAAGCCTATT
    32221 ATGTTGCTTT ATTTAATACT GATTATGATG AAACAGACAC AATGTACACT ACTACTGATT
    32281 ATACTGTTTA TCTATGGAAA GTGTTGAGAA TAAATTCTAA ATGGATATTG TTAGAAAACA
    32341 CAAGCATTAC TGTTGATTTG AGTACTACGG CAGTATCAGA AGGAATTAGT TATAATGATT
    32401 TTAGAAACAA TATAAGTATT GGTAACGATA ACTATGTTAT GAATATATAT AATCTGACAA
    32461 CTGTTGATGA CTGGGCTAAT GTAGCAACAT CAACATTATT AAATACTGAT TATACATATA
    32521 TAAGAATGAA AAACTCTGAT TTGGATTTTT ACGATGCTAA TAAAACAGTT TATTTAAGTC
    32581 CTTGCGGTAT GGGTTATCCT GTAACAGGTT TTGAAGATTT AGTTTTATTA GAAAATTCAA
    32641 AAGATTCAAC ATCTATAAAA ATTGTAAATG TTCCTGATAG TACAATAGCA AAATTAACTT
    32701 CTGGAGAATT AAATTTAACG GGAAGAATAT TTGATGTTGT TGATACGCAA ACAGATAAAA
    32761 TTTTAATTAA AGGACTTATC TATGATACTT TTATATCATT AAATAACAAT TCTTTATTAA
    32821 AATTTGTATA TCCCACACAA AATGGTGATA AAGTTGTGTT GGCAACTAAA GATTTATACG
    32881 AAAACATATA TCAAATATAC CCTGATTATA CTGTCAATCT ATTAACAGAA ATTATAAATG
    32941 ATAACACTCC TCCAGGAATT GATGTAACAC AATGTATGGA TAACTATTTA TACGAAAGCT
    33001 TATTCTTATT AGCAACCGAT ATAAATCAAG GTATGGATGA TTTAAATTTT ATTAATACTA
    33061 TTGGTGCTAT AACAGATGTA AATTTTGTAA GTTTGGCGAA TGAAAGAAAC AGATTATATA
    33121 GCGGTGCTAA CGGATTCGTA CTTGATAATT CTGTATTTAT AGGAACATCT TATGGTGTTG
    33181 GTGGCGCAAA CTGGCCAGAT ATTAAAGAAT ACAATTTAAA TAAACTTTTA TTAAATTGGA
    33241 CTATGAATGT TACAAATTCA GCAACAGCAC CAGCATCTCC AACAGTAAAC GATTTGTGGT
    33301 ATGACACTAC AAACAGCGTA TTAAGAATTC ACACAGAAGT AATGACTGAT AGTTCTGACG
    33361 CTTCTTATGT TGACGAAAGC GAAAGTTTAA TTGCTATAGC AACGGGTGAT TGGACAACAA
    33421 ATATACAAGC AGGTGATGTT ATTACAGTTT CTGGTTGTGA AGATGGCGGT GGTGCTAATA
    33481 ATCAATCATA TATAGTAGAT ACTATTGATT ATGATTCGAG TGTTGTGGGG CACACAGCTA
    33541 TTTATGTAAC CGACAATACG GGAATGACAG ATGAAATATT AGATGCTGAC CCAGATGAAA
    33601 CTATTGAAGT ATGGCGAGAA ATTCCAAACG ATGTTAGACA AATTGCTGTT TTTTATATGA
    33661 GTGATTTTGG CGGACCAGCA GAATTTATAG ATTTAATATA CCTTGCTAAT ATAAATAAGA
    33721 TTAGTGTGAC AAACGATATT AACATACAAC TTATAATATA ATTACAGGAA CCGAGAATAT
    33781 AATGGCTGAT TTTAAAGTAG GTGATAAAGT AAAATGGAAA AAAGATGCTG ATGTAGCATC
    33841 TTATCTTAAA AAATTAACAG GAACAATAGA TAATATTGCT GACGATTACG CTGTTGTAAG
    33901 GCGTGATGAT GGACAAGGTT TGGTATATCC TAGTTTAGAA TATTTAGAAA AAATAGACAA
    33961 CGGAGTGGAA GATAAAGAAG ATATTATTAT AACACCCCTC ACTGCTTCAT CATATTTGCA
    34021 CAAAGTATTT ATTACAAAAG AATCTATATA TAATATAACA GCAAAAAATA CACAAACAGG
    34081 TGAAACCGAA GAAATAGATT TGAAAGCTGG TCAAAGAGTT ATAGTTTCTA ATATTATTCC
    34141 TAAATCTATA AGATTTATTA CTAACATCGG TGGAGCTGGT TTTGCGTTTT ATATGAAAAA
    34201 TTCTATAAAT TATCTTAATA GTTATTTTAA ACCCGAAGAA GAAAAAAATA CATCACATGT
    34261 TATAACAAGA AGATTAACAA CTAAAGATTT ACACAAAGAC CTTATAACAA AAACAAATAT
    34321 AAAAATAAGC ATAGAATACG GAAACACTGT TTCTCTTCCA CCGCAATCAA TTGTTATGGT
    34381 TCGTGCAGTA GATAAAGATA ATATACATTT ATATAGTGCA AAAGAAAAGA TAACAATGGA
    34441 TTTAAAAAAT GATGTTGAAG TTTTAAAATA TTATTTCCAA TGGGCTGTTC CTGAACCTAT
    34501 GTTAAATGAA CCTAAAACAT CATCAAATTT AGCAACAACT GTTAAAAAAG GTGATATTAT
    34561 TAAATCAAAA AGAACAGATA AACATTATGA TGTTCTGAGT GCAACTAAAG ATGGTAATTT
    34621 AATAACATTT ACCGCAAGAA ATATTGAACA CAGAGGCGAT GCTTCTAAAA TAATTGCAAG
    34681 CACTTTGGCA TTTAACGATT TTAATGATAT GTTTGAAGTA TCTACAGAAA ATATAGAACC
    34741 ATTAAAAACA AAGACAAAAA AAGTTAAAAA AGTAATAACT ACTTGCCCTA AATGTAAAGA
    34801 TAAAACTGTT TCTATATATG TTGACCAAAA TGATGAAGCG GTAAAACCTA GTATAATTAC
    34861 ACATATGGAT GCAAAAATGT ATAAATGTGA TGATTGTAAT AGAAATTTTG ATGACAAAGA
    34921 TGTAAAAGTA TATAACTTAA AAAAGATAAA ATCATATGGA TATTTATCCA AACCAAGTGT
    34981 ATATCAATCA AGAGATATTA GAAATTGGAA TGAAATACCA GAGGGAACAT TCTTGGTATC
    35041 TAAGAAAAAT TTATTTGGAT ATCCTAAAGG AACATTATTT AAAGTTAGTA AAGTCGAAGA
    35101 ACCAACGGGC AATACACCAA AAGGTCAAAA ATATGTATCA TTAAAAACAT TAGATAAAAA
    35161 TGAAGATTAT AGTGGTTTAT ATAACATAAA TGATATAAAC AAACAATTTC AAAGAGAACC
    35221 TATTGATAAA GAAGAACCCG CAAAAGAAAC ATCTAATGTA AAATATAAAG AAATAGAAAC
    35281 TATAGATGAG TTAGAAAAAG GCGTACATGT AATATTAAAA AATAATACTG ATTGGAAAGA
    35341 TTATAACTCA GGACACGAAT TTATTATTGA TTTAATATCA AAAGATAATC CAGAAGAAAT
    35401 ATATATAGAA TTTACAGATA CAGAAAATCC AAAAGCAAAA TACACTCTTG TAGATTTTGG
    35461 TACTTTTGAA GAGCTTCAAG ATAAATTTAA AATTATTGCT AAAGACGAAG AATTAAAATT
    35521 TAAAACTGGA GACGTATTAA AACTTAAATA TGATTGGTTT GGATGGATAA AAGGAACATT
    35581 GATAAAAATT GAAGAAATTA GTAAAAAAGC AGATGGTAAA TCATCAGTTA CTTTAGTTCC
    35641 AGAAAAACGA CCTACATCAA AATACATTTT AAATTTAACA CAACAAGAGA TGGATGAACG
    35701 ATTTGATATA GTAAATGCTA ATACAAATGC TGATGATGAT ACAATTGTGA GATATACATT
    35761 AGAAAATATA GAAAAAGGCG ATAAAGGTAT TGCAATCAAA AACTTTAGTA TTTTCTTAAA
    35821 AGGTGATGTT GTTGTTTTTG ATGAAAAACC AGAAAAACAT CCTACTATTA AAAACGCATG
    35881 GATTGTATCT CTTAAAAAAG AAGGTTCTTC AAAAAAATAT GCAAACACTT ACATGACAAC
    35941 AGCATCTGAT TTATTATCAT CAGTTGATTT AGAAAGTGGT AATTTTAATA ATGTTGATGA
    36001 CAATGGTGAT TTGTTTGATT TAACTTCTTT TGATATTGGC GATAAAGTAA AAATAACAAA
    36061 GCCATATTTA AATTTTAAAG AAGGCGATAT AGTAGAATTT AAACAAAAAC CATCAAAAAA
    36121 TCCCGTTGAT AACACAAAAT GGCTTGTTTA TTTAAAAGAT GTTAATAGTA ATACTTATAC
    36181 TAATAATGCT AATGTTATAG CAAAAGAGTT ACTCGATAGC ATAGAATTAA TAGATGCGAC
    36241 ACCACAAAAA GCAAATGATA ATCCATTTAC ATTAGATAAT CTCAAAGTTG GTGATACATT
    36301 TAAAGTTATT GATGATGTTG ATGTATTTAA AAAAGGTGCT GTTGTTACAA TAGTTGATAT
    36361 AGAAAAGGAT GATGGTGAAT GGACTCTTTG GTATACAACT CAAGCAACAA AGTCATCAGA
    36421 AAAATATACA GTCATAACAG ACGATGAAGT GCCCGATTTC CTTTCACGCA TAGAATTTAC
    36481 AAATACTAAT AATATTACAG ATGATAGTAA CAACTTAAAA TTTAATCCAA GCGATATAAC
    36541 AAAAGGTGAT AAATTAATAT TTGTTAAAGA TTACAAAGAC CATAAAACTG GCGATATTGT
    36601 AACTGTTAGT AAAATAGTTA GCTCTGGATA CGGTGGTTGG AAATTAACAT TAAAAGGAGA
    36661 AGATAATCCT ATATCAATTC ATACAAATTT AAAGAACAAT TTCTTCAAAT ATGTTGATAA
    36721 AGTTGGCAAT GTAAAAACAT CTAATAAAAC GGGTAAAAAA GTTAATCCAG AAGATTTAAA
    36781 AGATGGTGAT TATGTAAAAG CCGTAAAACC TTTCCAAAAA CTATCTGTTG GTGAAATAGC
    36841 AAAAATTATA AGAATTGAAA AACAGACTAT TGGTTGGAAT ATTAGTATAG AAGGAGATAG
    36901 TTATTCATTT TCAGGAAGAG TAAACGAAAA AGACTTTGAA AAATTAATAT ATGCTGAAGC
    36961 TCCTAAAAAA GAAACTACAA AAGCTAACAA AGACGAAGGA GTGCTTTGGT TAAAAAAAAC
    37021 ATGGGAAAAT ATAAAAGGCG GTCAAAAAGT AACAGTAAAA ATAGATAATG AGTATTCACA
    37081 ATACAGTAGA GATATAACAG TAACAGCAGA AGATGGCACA ACAGTAATAA AAAAATGGAT
    37141 TACTAATTCC GATTTTCATG AACTGTTTAT ACCATTAAAA GCTGATGGTA CTCCTGATAT
    37201 AATAAAATTA CCTGTTGACG AAGGCGATTA TGTAATGTTT GCACATGATG TTACAAGAAA
    37261 AAACGGAGAT GTAATAAAGA AAGGTACTAA ATTTAAAATA AAAGAAATTA CAGATGTTGA
    37321 ACGAGGTGAA GAAGGCGAAA TACCTAAAAT GAAACTTGAA TTAGACCAAG TTGGCGGTGA
    37381 TTTAAATTTA ATATGGAGCG TTGTTGCAGG CGGATTCTTT AAAGAATTTG AAATAACTGA
    37441 TGAATCTTTT GATGTATTAA ACCTAGATAT TGGCGATTTT GTAAAATCTA AAATTAATTT
    37501 AAAAATTAGA AATCAAGAAA AAGATGATGA ACTTATAGCA GATGTTGGTG AAACATTCAC
    37561 TTTTTTATAT GCAGGTGTAG ATTCGAAAAC AGATAAAAGA TATATGATTA TGGAATCAGA
    37621 AGACCATAGC GGATATGTAT ATATTTGTGG TTTTAATAAT CATGCGTTTA ATCATTGTTT
    37681 TAAATTTGTT AGAAAATATA ATGAAAAACC AAAAGATGCG GCATGGAATG AATTGTTTTT
    37741 AGGAGATGCT GTAGATGAAG ATGATGTAAT GCCTGGCGAT ATCATAAAAA CAATCGATAT
    37801 TTACAAAGGA TTCAGACCAG ATGAATTTTT AGAAGTAATA GATTTTGAAA AGGATACGCC
    37861 AAGTAGCAAA ATAACAATTA ATGTCGGGGG TCATAAATAT ACAGAAACAA TTAAAAATGT
    37921 TTCCTTGCGT AAACATTTTG TATATGCTGT TAAACCTAAA CACAAAAAGA GACCAATAAC
    37981 AACAGCAATT ACTACCAAAA CAATAGATAA TGGCGGCTGG GAAAAAGGAA AAGTATGGGA
    38041 TTATAAAACA AAAAAATTCA TCTGGCCAGA AGGCAAAAAA CCAGAACCAA AAGAAGAAGA
    38101 TAACAAAAAA TATAAAAAGT ATAAGAAAAT GGTATTAAAT AATCTTGGTG CTGGTGATTT
    38161 ATTAATATCA AGAATTCCTA TAGAAGCTAA AAATTACAAA AATTATACAG ACAACACAGT
    38221 AACAGTTCCA GAAAACAGCA CATGGTTAAT TAGAAATATT GGTAAGATGT TTGATGATTT
    38281 TAGATATATT ACACTAGAAT GCACGGAAAA AGGCAAGTTT CTTAGTGCTG TTTACAATCG
    38341 AACATTTACA GAAGAAGAGA TAAATAATGA ATTTCAAAAA ATTAAAATAG ATTAAACACA
    38401 AGGATAAAAA ATGGATACAG TAAAAAATAT CAATGATGAC TATATAGATA TGTTTGTAGT
    38461 TGAAGAAGAA GACCTTACAG AAGGTAAAAC ATTTTATATA GAAGCGGATG ATGGCGGTGT
    38521 TTTGTGTAAA TACAACAAAT GGAATGCTTC ACCAAGTAGC AAACAGGTTA AATGGTTTGG
    38581 AAGTTATCAA GGTGCTAAGA ACTATATAGC CAAAAATCAT TTAGGTGTTG TTAATATTAA
    38641 AGACCATGAT TTTACTAAAA AAGATTTTGG GGATAAAGAT GAAGAATTTA AACCCGCAGA
    38701 AGAACAAGTA AAAGAATATA TCAATCCTAT AAAGTTTGAT AAAATAGTAC AAGAAGAATT
    38761 AAAAGATTTT TCTAAATTAC TTTCTGAAAA ATATGGTCAA CCTTATGACA GAACCAAAAA
    38821 AGTTATTTTA AAACATTTAA AAACTGTTGA TGACAATATA AACGAAGCTT TCTCTCCTAA
    38881 CCAAAATCAA GGAGATGTCA AAGTTACTAT GGTATTTAAC AATGGTAAAT TTGTTAATTG
    38941 GGCGTTTGAT GGAAAACCAA AAACAAAAGA TATGCTTGAA ATTACAAAGA AAGCACCATT
    39001 TATTAAAAAT AATTTAAGAT ACGATAAAGA AAAGAAAATC TTTATGTGGA AAAAAGGTGA
    39061 ACAAGGGGAT GAACAACCTA ATAAACAAGG TAATGAACAA CCTAATAAAC AAGGTAATGA
    39121 TGACAATAAA GACAAAGAAA TATCTAAACA GCAAACATTA AAAGAAGCTT CTAAATATGA
    39181 ATAAAAAGTT GTTAAAAGAA TACCAAGAAA CATTAGATTT GTTTGATGAT GGTGAACAAA
    39241 CAATACAATA TCATGATATA AAATACAACA AAGTTGGGAT GGGGCGTTTT ATAGACATTT
    39301 ACGGGGCAAA CGAAGTCAAA TGGGGTAATC GCATTATAAT ACCGACAGAA GGGCGTTTTA
    39361 AGGGCTACTA TACAAATAAT AAGTATTGTA AATTGTTTAC TGTTGTTAAA ACTCGTGGAG
    39421 ATGAAATTTG TTTTGGAATT GATGGCAAAA AAATTATTGG TTGTATATCC TTTTGGAGAT
    39481 GTAAATTAAA AATTGGTGAA GAAACGAGAG TATAACATGA TTAAATTTAA AGATTATGTT
    39541 GAATATTTTA TAAAATTACG AGAAAATGAT AATTACGGTG TTGATTATAT TAGAAATACA
    39601 TGCGTAGTAA CAGAAAAAGG ATTACGAACA TATTTAAACT CAGATGGTTT TGACACTAAA
    39661 TGTGTGTTTG CTTGTTTAAT AAATCCTTTT GATTATTCGC CAGAAGATTA CAAAACCATT
    39721 AATAGTTTTA ATACTTTAAT GATTGTAACT AGTCTTGATA GTTTTGCAGA AACTCAACAA
    39781 ATGTTTAGTC ATTTAACACT TAAAACAAAA ACATGGCGAG AAGATTTAAG ATATTTAACA
    39841 ACACATATAT TAAATGATGA AACTATATTA TTAATCGAAA AGAATAATGG TGTATAATAA
    39901 TGATTGATTT TAAAAGACAT GTAAACGATT TAAAAAATAT TAAAAAACAA CAATATGATT
    39961 ATATTCACAT AAAAGGTGAT GGGTGGTATT ATGTTGTTAG TCCTGATGTT TTTTCTAATG
    40021 CAGTGTTCGT GGTTTTTGAT GATTGTGTAA AAGGTGAATT CTTTTTTGAA ATTAATCCTT
    40081 TTGATTATTC GCCAGAAGAT TTTAAAAAAA TTAACGAATT AAATACTCTA TTAGTTTATA
    40141 ATATCAAACA AAACAATATT GGCTTAGATG CAGAAATATT ATATAACTAT ATACTCGATA
    40201 AAAGGAAAAG ATGGGGAAGT ACTGCGGTAT ATTTAACACC TTATATAGTT AACAAAAACA
    40261 CTTTGTTAAT TTTTGGAGAC AACATAAATG AGCACTAATT TTAAAATAAA ACTAACAGAT
    40321 ATTAATTTCC AAACACCAAA AAATCAAGAT ATTATAAGAA ACCAGATATT ACACACGAAT
    40381 TTAAACCTTA TTGTTGATGG ATTAAGAATA CCTAAAATAG GAACTGTTAA ACGTTTAATT
    40441 AATTATAATC ATGATAATAA TTATAATATT TTAGTACCAT CTGATTTAAA TCCTTTTGAT
    40501 TTTCCTCCTG ATGTATATAA AAAATTAACA GCTAATGATG TTGCTTATAT TATAAAAACA
    40561 CAACCACTTT ATAAATCCGA ATTAGAAACC GAAAGATATG GTAATCATGT TATTAATGGT
    40621 TCTTATCCGC CGCCTTTAAA AATTTTTAGA GTAAAATATA TTTGGGCTGA TTATTATGTT
    40681 TTACACCTTT CGCAGCAACC ATAAAATAAA AAATGTTTTA TAAATAATAA TAAATTAGAG
    40741 GAATATAGAT GAAAAGATAT GAAATAGAAA ATACGACAAG TATAAACAAT ATAAAAACTG
    40801 TTTATAATGA ACTTGTTAAA AGTATGGATG GTTTGGGTTA TACAAATCTT TTAAGAAACA
    40861 ACTATTTCAA AACAAAATTA AGAAATGATG ATGCTGGAAC TAGTGATGTA ATTATTTCTA
    40921 AATGGTTGGA TAATTCGCTT GTTGGTGGGT CAGAAGAAGT TTTTGATGGA ACAGAAGTTA
    40981 CGGGTTCTGC TTTTTTATAT CTTGATAGTA CTAACAACGA AGATATATTT GGAATTGCGA
    41041 CAGACAACGA AATATATCAA GAAATACAAT TTAATGATAT AGAAAGATTA ATGCAAAATG
    41101 GTGTTTTAAA TCTCAAATTA TATTTTATTA AAAAAACAGA CGATACAGAC GATTGTACTA
    41161 TAACTTTAGA AAAAACAGAT GATACTACTG ATTGGGGAAC TACAACGACA TTAAATAGTT
    41221 ATGTTATAGA TAGTGAAAGT GTTGTTATTG GGGGAGAATA TACTGATACC GAAGATTATT
    41281 ATTATACAGG AAATAGCAAT TTTGTATTAG TTCAATATAA TATTTCTTAT AATTTATTAG
    41341 ATGATACTAC TTTTAGATAT ACAGAAACAA ACAACATTAA ATATAGAATT TTAATTAGTA
    41401 ATCCTGCGGG AAGTAGCACG AAATATTTAA TGAATGCCGT TGCATATTTT GGAAATAGTG
    41461 ATGCTGGAGC ATTTGTTAAA AATACAGACG ATAATTCAGG AAATATTAAT TATGATGAAG
    41521 AAATAGGTGA ATACTATTTA ACAAACGATG GTCAAGATAG AGTATATTTA TCAGCCAACA
    41581 AATATTTTAT AACTGTTGGT GATAGAGGTA CTTATCAAAC AATTTATGAA GCTATAGAAA
    41641 CATTAGATGA TGATGAATCT GTTTGGGGAA ATAGTAGAAT TATATATGTA ACAAGTGATG
    41701 TAAATTTAGG CGGAAATGTT TCTTTGGTAA AAGGCATAAG AATAGAAGGA AACGGATATC
    41761 AGATTGATTG CGAAGGATAC AAATTATCTA TAAATGTTGA TAATGTAACT ATAAACAGTG
    41821 TTGATTTTAC AGGAACGGGT AATACAGGAA CTATATTGGA AATAGGAACT ACCGCAACCG
    41881 CAAACTATAC AACAATACAA AACTGCACTT TTACATTTAC TGGCACGGTA GGAACTAATC
    41941 CTTTAATAAA TTGTGGTTCT AGTGGAACAG CATATATGAA TTATGCTCAG TTTATAAAAT
    42001 GTAGTATTAC GGGAAATTAT TATCATCCAA CACTTGTAAA AATAAATCAG TGTAAACACA
    42061 ACGATGTTTA TTTTGATTAT TTTGCAAAAT ATGGTAATGA TAGCACTTTA GTTACAGGAA
    42121 TTGGTATATA TTTATTAGGT GGTACAAATC AAAACACACA ATTTAACAAT ATAAAAATAA
    42181 ATTATATGTC TCTAACAGGA GCAACAGCAT ACAGTGAAAC TTCTTTGGTA GGAATAGATG
    42241 TCGGAGATTA TTGTTCTTAT AATAACATAG AAGTTATGCA ATTTAATGAA GCGACAGCAT
    42301 AATGAGTTCT AAAGTAATAA AAATATCTGG AAGCACACAA ATAACCAACA ATATTTTAAC
    42361 ATCTAATATA GAAGATAGTG TGTTGTTTTT AAATAGTAGT GCTCCATACA GTTTAGATTT
    42421 AACAACATAT GATGTGGAAT TAACAATTGT TGGCACCGCC GTTACTGTAA CTTTTCCCGA
    42481 TATCCTTCCA AGTGATACGG GAACTGCTTT TTTAGCAAAT ATATCAGCAG GAGATTATGT
    42541 TCAATTTAGC GGTTTTAGTA CATATCCTGT TTACAATACA TACACATTTC GTGTAGATAG
    42601 TTTAGGTAAT AACGGAACAG ATATATATTT TGAATCAATA ATATTATATA TGGGTGGTCC
    42661 TATTGGAAAT GAAACGGTAG AAAGTGGTGC TACTATAACA AATGTTACAG ATTACACATC
    42721 TTACACATTA TGGACAGATT ATAATTATAT AAAAACATTA AACTCTAAAA TTAATGATAA
    42781 TAGTTTTTTA AATTCTGACG ATGTTACAGA TTCGCCAAAC AATAGTTCTG ATATGGTGTA
    42841 TTCTGCATAT CATAGCGGTA ATGAATTTAA TTCTCTTTAC AATTTTATAA TTGCAAATCA
    42901 AGAAGAAATC AACAATAACA ATAAGTTCAA TATTTATATA GAAGATACAA AATTTTCAAA
    42961 TCAATTTAAG TTGGTTCATT ACCTAGATGA ACCATTAGCA AATAGATTAT ACAAATACGA
    43021 CAGACCAAGA TATCTATTAC CAAATCAACA ATATTTAATT GATAATACTT GCATACCTAC
    43081 AAAAGAAGAA GTATGGATGT ATATAAACAG TAACCAAAGT CCTAGTTTTT ATCACTATTT
    43141 TGATTTAACA AATCAAGATA CAACTATATC ACAATTTCCA TATGGTTTAT TATACTATCC
    43201 TTATGATTCT AGTGCATCTT TAACATATGG TGATTATCAC GGGTCTGCAT ATTTTTATGA
    43261 CCAAGGAAAC TCCTATTATA AAATACCAAG GTTTCAACAA AATTATATTT TTGACCATAT
    43321 TCTATTAGGT AGTTCGAATA ACAGAGGAAT GACAATAGAT TATTCTAATG ATAATGAAAA
    43381 TTTTGAATTA AACGAAAATG ACAGTACTGA TGTGTTAACG CATAAATATT CATTAGTAAA
    43441 TCAATATGAA TATGCGGGGT TTATAAGTAA CAATATAATA TGCAATACTA TTAATAATGA
    43501 TAATGAATTT ATATATATAA ACACCTCAGG AAATTATAGT TTTGAATATG ATTTCATGGT
    43561 TCAGTTTTAT AAAACTGATT ATGCTGCTAC CACTTATAGT GCTGTTGGTA TAAAATATAA
    43621 ACAAGCGTTG GCAGTAGGAT TTATAATAAT ACAAATTTTT ATAAACCCTA GTTCACCATA
    43681 TTATAAAACA TATAGGGTAT ACGAGCCAGT AGTTTATGAT AAAACAGGTA TTTTCACAGA
    43741 TGTAAACACT ATTGAAATAG ACGAAGAAGA ATATACCTAT AAATTTGACC GTCTTCGTGG
    43801 TATAAAACAT TTTACAATAC CAGAAATAAC ATCAGATTAT AAGTATGGTA TTATACCACT
    43861 ATATGGTAAT ATTTGTATGA ATAATAAAGG GGCGGGGTCT GTAAATAATT TTTATGAATA
    43921 TCAACTAACA GAAGAACACA TGGGAATTAA TACAAAAGGT CATATTAAAA TATCTAAATT
    43981 AACATAATGA GGAAAAAATG TCATCTAATA TAATTAAAAT AACAGCAATC ACACAAAACG
    44041 CAAATAATAC AATTTCGTTA CCACCAAATA ATACAAATTA TAATATTACA AATTATAACA
    44101 ATTATTTGGT TAGTTATAAT CAATTAGAAG ATATTGATGA TTCTTCTGTG CGTTCAAGTT
    44161 TGAAGAGATT TTTAACGACA GATTGTATTA CGGATAGTAC AACAGAAACA AGCAAATCTA
    44221 AAGTATTAAG TTGTTATGGT GTAAATCAGC ACATAAATAG AATAAATTCT TTAATAGATG
    44281 GTAGTGCTAT TTCTTATCTG GGTTCTTTAA CAGGAGAATA TGCTTCTGAC CCTGTTGTCG
    44341 CTAATAATGA TGTTGTTTAT AATTTGTTTG ATGGTACTAT TTTCAGCAGT CCTACATTAT
    44401 CATTAACAAC GGGGTTTGGT GATACTTTTC TTGCATCAGA TACTGATGAT ATTGACGATA
    44461 TATCTACTAA TTTTACAGAA TGGGATGCAA CAACAGTAAC AGCTATAAAA ATTTTATTAC
    44521 CCGCTATTTA CAGAATAAAT TATGAAATTT ATACTAATAT AGATACTGAT GATAATGATA
    44581 TAACAACACT TTTCAGAATG TATCGTGTTA TAAGTGTAGA TGATACAGGA ACATTATATG
    44641 CAACTCATCA TAATAAATTA TTTGATAGTA GTGTTGATTG GATAGACGAA ACAACAGAAT
    44701 CTAATAATCA ATCATATTTG ATAGGTGCTA CAGAGGGTGA TTTAACAGTT ACGGCTACAA
    44761 TTGGAACATA TTCAACCGCT GTTAATTATC AAAAAGGTTC TGTTATAGTT CATTATGACC
    44821 CACCATCAGG AGTACAAGAA TATTTAATAT TTGGTTTAGG AACAACTGTT GATGCTGTAT
    44881 CTGCTCCAAC ATTTAATCAA GTTCCTTTAT ATAGAATAAC ATTTGAATTA ATACACGCAT
    44941 TATAATAAGG ATTTAGCATG GAAAGTAAAA TTTTAGAAGA ATATATACAA TTAATGGAAG
    45001 ATTTGAGAAC AGCAGGTAGA AGTGTTGAAA ATAAAATTAC AGAAAATGAT GTTTGTCCTA
    45061 AACAATTGGC TGTTGGTATA TTGGTTGAAT ATGAACATAC AGATATAGAA TATGAAGCAA
    45121 AGAAAATAGC ATTAGACCAT TTGGCAGAAC ACAAAGATTA TTATACAAAA TTAGTTAAAG
    45181 CAGGATTGGT TGATGAAAAA CCCGCTTTAG ATAAATATAG GGAATTATTT AAATGAAAAA
    45241 ATTAATAATA GAACAATATT TAACAATTTT AGAAAAAAAT TATTCGGAAC AATTTGAAAA
    45301 TGTAGAATCT AAAATTAAAA ACAGTAAAAA ACTTTCTAAA GAAATGAAAG AAAAGATATT
    45361 GCCTATGATA ATAAAAAATA AATTTGGAAC TATGTATAAT AACGGAAAAG TTTTAAATTT
    45421 AAAATATTCT AAATCTAATG GTTGTTCTTT GGGTGCTGAT AAAGATGGTT TTTTTGTATA
    45481 TACTCACAGA GCGAGAAGCA AATCATATCC TGAAATAGAT AAAATACCGC AAAGTAAAAT
    45541 AGATTTTATA AAATCAACAG GATAATTGTT TTTAAAAATA ATCTTATAAA TAAAATAAAA
    45601 CAAAGGAGAA TTAAAATGGT CAAAAAATTT CCACAACTAA TAAAAACTAA TCGCTTTAGT
    45661 GTAAAATTCC CAAATAATTG GGGAATGCGT AGTGATTTAG TGCAATCAAT TAATAAACCA
    45721 AGTTATAATG CTGAATTTGG TTTTGATGTT CCGCATTGGG ATAATGTTTT TATAAAAATT
    45781 ACAGATTACA TCACAGAAGA AAAAGTTTCT ATATCAAGTC AAGCATTAAA ATTAATTGAT
    45841 AATTGTAATG GAGATATAAT TGAACTCAAT ATATTAGATG ATGCAAATAA TATCATAGAA
    45901 ACATGGGAAA TCGAAATAGA ATATTTATCA GAAATATTTT TTAGTAAATT TGATTATAAT
    45961 ATACAAGAAG CAAATACAAT AGATTTGGTT TTTTGTATAA AAAATTGTAA AATAAAATAA
    46021 AAGAGGAAAT ATGGAAAGTA CACCAAACAC ATATCAAGTG ATTATAGAAA TTCTTGAACC
    46081 GTTAACAGGA ACATTATTGT TTTCTAAAAT AGAGCCAAGT ATTTCAAAAT TTAGTGTAAG
    46141 AAGAGAAATA ATAAGCGATA TCAACACATT TGACAAAATA TTAGATATTA AAAACGAATA
    46201 CAAAACATTA GAAGATAGAG AACAACATCC TTCTGAAAGA CATTGGTATA ATTATACTGG
    46261 TTTTGTAGAT AGACAAGCAA ACGAACTTAT TCATATAGAT ATTGATGATA TGAGTGCTTT
    46321 CGCTGGCGAA GATAAAATAT CTTGCGTTAA TTGTCATATT ATAATGATAA GCAACAAAGA
    46381 TGGGAGTATT CTTTATGAAT TCGGGGGATA AAAAAGAAAA CGAAGAATTA AAATTTCTTA
    46441 AAAAAAATGA TTTAGTACCA CTTGAAGAAC TAGTATCATT AAATTCAGAT GTCAAAGATA
    46501 TAATAGATGA TGCAGATTAT ACATCTGAAA TTTTAGATTT GGAACATCAG CTTGCCATTG
    46561 TAAAAGCAAA AGAATTAGAA ACATTAACAC CTGTTAAGTA CGATAAATCA AATGAATTAG
    46621 AAACAAAAAC ACCATTCACG ACAGATGAAG TGTTTAGAGA TTATATCGAA ATTCGTGATA
    46681 GTGTCAGAGC TACCAACAAA AGTTTGAAAG ATTTAATAGC AACAGTTCCT TTAGAAGGTG
    46741 GTATGTTAAA ACCTATAATG TTACAAACAA TAGCACAATT ATACCGTACA TTACATTCTA
    46801 ATATGAAGTT GTGGATGCAA ATGCACAAAG ATATTAGAAA TAACATGATT GACGCAACAA
    46861 TACAGAACAA GCAAGGACAG CAAGTTAAAG AACAACACAA CACATTCAAC TTTACAGGAA
    46921 CTACAAGCGA TATTATTGAT AAAATGAAAA ACGGTGTTAA AAATGTAACA GGTATTGAAA
    46981 GTGCAGATGC GGAGATTATA GATGAGTAAA AGTCCGAGCT ATCAAAGAGA AAAAAGTATT
    47041 CTCGATGTTG ATTACGATAT TAATGGTAAG AAAATTAAAA CTTATATGAG TTTTGATAGA
    47101 GTAAAAGCCG CAGGGGTTAA AATCGGTTTT ACTAAAGAAA TGGAAGAAGA AATTGGCAGA
    47161 TGTGCTAATG ATTTATTATA TTATGCCGAA AACTATTTCT ATCATGTTCA CCCTGATGAT
    47221 GGACTTAAAA AAATTGAATT ATACCCACAT CAAAGAGAAC AGTTACCATC ATTACAAGAT
    47281 AAAAGATTTA ATATATTTTT ACAATCAAGA CAGTCGGGAA AATGTGTTGA TTATAACACA
    47341 ACCATTATTA TTAGAAATAA AAACAGCTTG GAAGAACAAT ATATAAAAAT TGGAAAATTT
    47401 TACGATAGAA TAACCAATTC ACAAAATAGT CGTCATTTAC CTATAGATAG AGATGAAAAA
    47461 AAGTTTATAG ATTTAATTCG TAACGAAGAT TTTGAAGTAT TTACTGACAG TGGTTGGCAA
    47521 CCATTTAAAG GTATTGGAAA AACGAAACCG TTTCAAAAAT GGGAAATTAA AACAAGTAAT
    47581 CATAAATTAA TTTGCGCAGA TGACCATTTG TTGTTTACAG GGGCTCAGAA ACGCATTATA
    47641 AAAGCAAAAC AATTAAAAGT TGGTGATACA CTAATAACAA AGAAAGGATA CGATAAAATC
    47701 GTGTCTATTA AGGTTTTAAA CGATAAAAAA TCTATGTATG ATTTATTGAG TGTTGATAAT
    47761 GGCAAAAGAT ATTTCACAAA CGGTTTATTA AGTCACAACT CAACAGTTGT TTCTATATTC
    47821 TGTACATGGT ACGCAATTTT TAATAAAAAT AAAACAGTTG TTATTATCAG TAGAGGTAAA
    47881 GCAGAAGCAC AAGATGTTCT CGAAAAAATT AAATTAAGTA TAGAAAACTT GCCGTTTGGA
    47941 TTACAATGTG GTTTACGAGA GTGGAATAAA TCTCGTATTG ATTTTGATAA TGGAAGTAAA
    48001 ATTATTGTTA AAGCCGATGC AAGGGGTGCA ACAGGAAATG TTCTGTTGGT AGATGAGGCT
    48061 GCGTTTGTTA AAGGATGGTC AGAGTTTTCA CAAAGTACAC TTCCTATTCT TGCGGTATCT
    48121 AAAGATTCAC GACTTATGCT TGTTTCTACA CCAAACGGTA AAAACCATTT TTATGATTAT
    48181 TGGTGGAAAG CTAATCTTGA AGAAGGACAT CCTTTAAAAA AGAAAAACTT TGTTCCGCAT
    48241 TTTGTTCCTT GGGATATTGT CCCAGGTCGT GATGAACAAT GGAAACAAGA TATGCTCGAA
    48301 TTGCTCGGTG GTGAGATTCG TAATTCAGGT GGTGCAGATA CAGCGGAAGC AAAGTTTGAA
    48361 CGAGAGTTTA ACTGTAAATT TGATAGCAAG TTGGGTTCTT TATTACATGC AGATACATTA
    48421 ACTTGGTTGT CTGCTATTTA CAAAGACCCA TTAAATATTG ATGATTTATA TAATGACATC
    48481 GACCATCCAG CAAAACTTTA TAAACTTAAA GACCATAAAG ATAATTTTCA AATATTTGAA
    48541 CTTCCAATAC CCGACCATAA ATATGTAATT GGTGTTGACA CCAGTACAAA TACGGATACA
    48601 GGAGAAGGAG ATGAAACAAG TTTCCAAATT TTGGATATTA CAACTGTTCC TATTAAACAG
    48661 GTAGCAACAT TTGAAGCAAT TTACGATATT CATTATAGAA AATTTCCATA TATATTAGAA
    48721 CCAATTGGTC ATTTCTATAA TTATGCGTGG ATATTTATAG AAAATAATGA AGGTGCTGGT
    48781 AGAGAAACAA ACAGAACACT TGAAGATTTG GGATACGAAC ATATTTATTG GGAAAATTTG
    48841 ACGCTTGCGG GTTTTAGAAC AACACAAAAA ACTAAGCGAT TGGGTTGTCA GAATTTAAAA
    48901 CTAATAGCAG ATAATTTTAA TTTGGAAATA TATGATATTG GAACAACGGG ACAATTAGGA
    48961 AACTTTGTAA GGAAAAAAAG TAGCTACGGT GGTGATAACG GAGAACCCGA TGATAAGGTT
    49021 ATGGCGCTTA TAGCATCTTT ATTCTTCTTA ATGATTGATG ATGATGTAAT GTTAGGAAAT
    49081 ATTTTTGGTG ATTCAGATAT GGCGAACCAT CATCACATTT TTCAAAAAAT TATAAATAAA
    49141 GGTAAGAACA TAAAGGGTCA AAAATTTGAA GAAATTGCTT CGATTTTAAA TGAGCAAGAT
    49201 GCTATTGATA TTTTGCTTCG TGACGACCCA AGCGTTATAG AAGAAAGAAT TATGCGAAAT
    49261 ATGAACTTGA AAGATGAAAA GAAAACAGGT AAAAAATTTG ACATATTTGA CCTAATGGAA
    49321 GAAGATATAA AAGAACGAGA ACATTCATTA GGCATTAGAG ATGAATATAT ACCGTTTTAA
    49381 AAATAAAGGA ATAAATATGG ATAAATTAGT AGAAGTGGGT TGGAATTAAT GAAAGCTGAA
    49441 CTATCGCCTA ATTTATTTTC TCTGTGGGTA GAATTAGATG TACTTGATAC TAATTCTATG
    49501 GAGAAAATCA TAAAAGACAA TTTCAACAAA ATTAAAAAAT ATGATGAAAT ATACCTAGAA
    49561 CGAATTGGAA ATAAAAAATT CCAAGTTATA ATGACAAAAA CAGAAGATTT ATTCGGTACT
    49621 AATTACACTA TTGATATGAA TGATAATAGT GTTGTAAAGA AAAGATTTGG TTTTGTTATT
    49681 TATGAAGGCA TTTGGAAGGG TGATATGGCA GAAATCATCA AAAAAATAGC TATAATGGAA
    49741 CAAGAGGATA AATAATGGGA CTACAACAAA GACCAGGAAT TACAATAACA GAAAATTTAA
    49801 TACCATCAAC CGAAACACTG ATAAGCTCTG TTCCAACAGT AGCATTTTTA TCTGCTGAAA
    49861 GAGGTCCATC AAATATAAAC ACTGTTGTTA TAGACCAAGT TGATTTTATA AACAAATTTG
    49921 GTTTTCCTAC ACAATATAAC TACAAAGCAT GGTATAATAT ATATGAATAT TTAAGATATA
    49981 CAAATTATAT AAACATAATG CGAGTCATTA ATACTTCTTG GGAAAATTAT GGTCTAGAGT
    50041 TTGGAAGATA TGTGATTGTT GGCGACACTT ATGTTAGAAA TAAAGTAGAA TTAACAAATT
    50101 ATTATAACGA AGATATAGCA TTTAACACAA TACAAAATTA TACTTTTGAT AGTGCTCATG
    50161 CTCAATATGC AGTGATAAAC AGAGAAATTA CGCAAACACA AGATATTGCC GTTGCTTTTT
    50221 GTACTCAAAG CGACGATTAT GATTTGCCAA TAACAACGGA AAACGATGTT CGTATAATAG
    50281 AAGATGTTTG GGATAGTGTT CCTGAATATT TAACAAACTC AATGGAATCA TATCAATCAT
    50341 ATCTTTACAC AAATGCGGGA TTGTATTATC ATTATATTTT AACAGATTTG TTTGACATTG
    50401 ATATGGAATA TGTATGGACT ATTTCATCAG GCGGAAATAC ATATACAGAA ATAACAATAG
    50461 ATAATGAAGA TGGTTTGTGG GATGTAGATG GTATTACTTT TTTATTTGAA GAATTATATT
    50521 TTAGAAATAC CAAAAGAACA GATTTAAATA ATAGTTATTT TTCAATCGAG GGTGTATATG
    50581 ATTCCTCTGG AAAAATTGGT GGAACTCCAG GAGTCAAAAC AGATAGTACT ATTTGTATAA
    50641 CTTTAACACA AAATTTAAAT CTTCAAGACA CCACAGGTAC ATTATTATTT TATGATAGTA
    50701 CTTCGAGCAT TGACACAACA CCTACTTTTA CAGATTCTGT ATATGGTGGA TATATAAAAT
    50761 CAGAAAAAAG ATATGCTACT TATGATATTG CTGATAATAT TTTAGTGTAT GCTGATAGTG
    50821 ATAACGAATA TGAATATGTA GCAAACGGGG AAACATACTC AGAAACATAT CCCGTGCCAT
    50881 TATGTACTAG AATAATTTAT GATTCTAAAA TACAAAATAG TACGACAATA AAAACATTTA
    50941 GAAATATTTT TAATAAAGAT GTTGATTTTA ATTTAAACTT TTGTTTTTTA GTGTTTAAAA
    51001 AATATTCTGG TAAATTTTCG TTAGTAGAAG CATACGAAGT AGCTAAAGAA AGAGATACCA
    51061 CTATTGGTGC TTTATATAAG AAAAATTATT GTGAAGATGT TATTAATCAA AATTCTAAAT
    51121 ATGTTTATTT TGTTAGAGAT TCGAGCTATA GCGATTTAGA TGTCGTTACT AATTTACATT
    51181 CTTTATCTTT AAATGTGTTA CAAGCAAACG ACGATACAAC AGATTTTACA GATTTGGATG
    51241 ATTATACGAC ATTTGAAACA GCAACAGATT TTTACAGAAA CATAGATATG ATATCATTCA
    51301 AATATATTTT TGGTATTGAA TTAGATGATG GCGGGGTTGT TAATATGAAT TTAGCACCTT
    51361 TTATTGCTAA TGATAGGAAA GATTGCATTG CGATTATATC TCCTTGGAAT GATGATAATT
    51421 ATTTAGAGAA TTATAGTAGC ATGACGAGTT ATTTAATAAG TGAATTTGGT ATTAAACAAA
    51481 ACTCTACATA TTTATCTGAA AACAATACAT ATACTATTGT TTATGATAAT ATGAAAATGA
    51541 TTTATTCTGA ATTTTTAGAA GAATATAAAT GGATTCCTAT AATTGGTGAT GTTGCAGGTA
    51601 TTTATACTAT TGAAGATATT ATAAATCCTT ATTCCGCTGC AGCAGGTTTT AGAACCCAAC
    51661 CAATTTTAAA TGTTTTAAAG ATGTTACACA CAAATGTTTC AGATGATAAC AGAGATTTAA
    51721 TGTGTTATAA TAGTGTAAAT CATGTTTTAA AAAATTATAG CGATAATAAT TTTTATTTGT
    51781 TTGATATTTT AATGTATTAT GACAAGGATG TTTTAACAAA AAGATTAAAC ATCAGAAGAA
    51841 CGCTGAATGA TTTAAAGTAT AAACTTAGAT TGTTATTAAA GCCTTATATT TTTGAATATA
    51901 ATTCGTATTA CTTGAGAAAT GAAGTTACGA ACAATATAAA CATTATACTA TCTGAAATGT
    51961 TAGATAAAGG TGCTATATAT GGTAGTTCTG TGATTTGCAA TGATATCAAT AATAATGCAA
    52021 GCACAATAGG ACAAAACGAA CTACACATAC AAATTTTATT ACAACCCGCA CAAGTTGTAA
    52081 GACAAATATA TATTGAAATA AATATTGAAA AACAAACATT GAACTTGACA GAAGTAGAAG
    52141 TATAATTTAT AAATAATATT AGGATATTAA AATGAATTTA AATGAACAAT ATAAACTATT
    52201 AAACGGTGAA AACGCTGAAC TATTAGATGA AGAAATTGGT GTTTTTGGTT GGCAAATACA
    52261 TATAAATGCA GATACAAACC TTTCTTTAGA AATTGATAAC TATTTAAATT TTTATGTTCA
    52321 AAGATTAAAA GAAAAATATC CAAAAGAAAT TAAAAGATTA AATGTAAAAA GATTAACTGG
    52381 TTATTAATAT GGGTGTTAAA AGTTTTTTAA AAAATACAAA GAATATAATT TTTCCCGAAG
    52441 ATGAAGAAAA AAATATAGAT GTTAACGATA TAGATTATAA ATCTATTACT TTAGATGATG
    52501 AAACTAAAAA CGCTATATCT TCAATTTTTA ATGAGTTAAA AGAAAAATTT CCTAAAAAAA
    52561 CAACCGACAT CGTAACAACC TCTCCGTCAA CAACAAAAAC AAATAATGAC AATGAAGAAG
    52621 TTGCTAAGTA TTGGAATAAC AAATATAAAA ATTGGATACA TATAACTTGT CCAAAGTGTC
    52681 AAGAATCTAG TGTTTTTGTT TCTATTAAAG ATGATGGTAC AATAGATGAA GATAGTAATG
    52741 TTCGTGGAAA TATGTATTGT TATAGTTGTG GTCATAAATT AACGCCTTTA GAAGTTATAG
    52801 CATATAACAC AGGGGTTTCA AAAAAAAATA TTAAAAATAA TGATGATGTA GATGATGATT
    52861 TTGATGACAC TGAATTAATT ACTTGTCCTA CCTGTATGGC TAAACGAAGT GTTTTAATAG
    52921 AGAAAAACAA AGATGGTACT ATTATAAATG GTAATTATGA TTGTGATAAT TGCGGTGATT
    52981 TTTTAGGTAA AAAGTTTATC GAAGACTATA ATAAAAGAAT AACTGGAAAA AAAAGTATTA
    53041 TTGATGCAAA CACTATAAGA CAATATAGTT ATAAATGTCC TAAATGTAAT GATTGGGGAA
    53101 TAACATCAGA TGCGACAACA ATAAATGGTA AAACAGTATG GGAATATTCT CCTTGTAAAT
    53161 ATTGCGGATT TGAGTATAGC AATAATAAGG AAGTTAATAA ACCAAAAACA ACCGATAAAT
    53221 CATCAGAAGA AAAAGACCCC AACGAGCCAA AAATAGTGGA TAAATATACA CATGTTAAGA
    53281 TAAAAAAAGA TTTGGGTTCG CTGAAACAAC ATTTATATAA CGATATTTTT GCAATTGTTG
    53341 ACAAACGAAA TGGAGATGCT TATAGCCTGT GGTTAATAAA AGATGGCGAG ATATTTACCC
    53401 ATTTAACAGG GTATAATAGA GATGATTTCG TTGTTACCCC TTATCAAAAT AGAGAATCGG
    53461 CTATTAAAAA AATAGCAGAG TATAACGAAA AACAACTTTT AAGAAGAAAA TTAAGATAAA
    53521 TTATAAAAAG GAATATATAA AATGAACGAT TTAAATAATA TATATGAAAG TATAATAACA
    53581 AACGAAACAG AAGAAAGTAC TGAAAAATGT AGATGTGGAA AGGACGCTGA AATAAAATGT
    53641 ACGGATTGTG GAAAACCTTT ATGCTCCGAT TGTGCAAGAG AGGGCAAACT CTGTCAGAAA
    53701 TGTTATATAA GTTCTACTTT AAAACCTGTT AATAAAAAAT TTGGTGTTGT TAGCGAAGGT
    53761 GTTTATGAAG CTTATGGTGA TGATGTGGTC GATATGGTTT CTGTTGGTGG ACGAAACGCA
    53821 TATAAAAAAG GATATGACGA AGGATATGAC AAAGGTTATA TCGAAGGATA TGACGAAGGA
    53881 TATGACAAAG GATATAATGC TGGCGAAGAA CATGGCAGAG AGTGGAACGG GTAATGAGAG
    53941 ATTAATTTAT AAATAATATA GAAAAGAATA ATTAAGGAGT TAAAATATGA CAACAAAACA
    54001 TCATGCACCA AGTATGACTT TTACAGAATC AGAAGTAAGA TTACCAAAAA GAGGTACTGT
    54061 TGGTGTAACA AAAACAGGTA TGCTGCTCCC TGCTACAAAA GGTTATGGTA ATGTTCCAAT
    54121 TAATATAAGA AGTGAAAGTG AATTATTAGA AACTTTTGGA TATCCAACAG AATATAACTA
    54181 TAAAGATTGG TTTAATGCTG CAGGATATTT AAACTATTCA AGCGAACTTT ATGTTATAAG
    54241 ACCTGTAAAC ACTACTTGGA CAAACGCAGG TATAGCAATT AGCAATCCTA GTTCTACATT
    54301 AGCAATAAAT AGTTCAGATA GAGGAAGTTT ATATAATGAA GATAAAGCAG AATCAACAAT
    54361 AGATAATGCT GATGGCGAAT GGACTGCAAA CTATTTAATA GAATTTTTCA ACAAAACAGT
    54421 TACAACAGAT AACGACATCG CTGTTAGCGT TTGTTCTAAT GAAGATGATT GGGATAGCCC
    54481 AATATTTACA GAAACAGCAA CATATATAAA CACAAAAGTT GTAGTTGCTG ATGCAACATC
    54541 TGTAGACCTT CAAGAAGATG GCGATGGTGT TTGTACCGCA GATGTTAATG GCGAATCAGA
    54601 TAAAGTAATA CCACACGGAT ACACAATCGT GCAAAACGGT GGGGTCGTTT ATTATTTAAA
    54661 CAAAAATGCA GTTGGTGGTG CTGCGTTTGA AGTAACAGGC GATACTATAA CATCATCGTC
    54721 ATTGGTTTAT TTAGAGGATG ATGTTTATAA TCAGGTTGGT ACTTTAAACG CTGTAACAAC
    54781 TGGTGATAAA ACATTTACAC CATCACAAGA TGCCAATGGA GCTACTTATC AACCACCATT
    54841 TAATAATGTA TTAAAATATA AAAATACAAC ATTAGGAATT GTGGATTATG TTGTTCCACA
    54901 ATATATGGGT TCATCGTTAT ACAACAGTAC AACAAAACTA CCCGTAAATT TTTCAAATGT
    54961 AATTAAAACA ACGCCTGATT TTTTAAGATT AGAACTTGGT GTTGTTATAC TTAAAAAAGA
    55021 TTCGCAAGGA TATTGGCAAC TTGCAGAAAC GCATGTAGGT AGCTGGGATG AAACAGCTAA
    55081 AACAACAAGT GGTTTGTCAA AACATATTAA AAAAGTCATC AATAAAGATA GTAAATATGT
    55141 TTATTGTCAT GCTGTAGATG TGAACGACCC AACAGCAGTT ACAGAGTTAG ATTTCTCTAC
    55201 AACAACAAAA TCGATTAGAG AAATGATTCT TTTAGATGCG GGAACTAAAG AATATTCAGC
    55261 ACCTTGGACT GGTTCAACAC TTTGGAATGG CGAAGATAAG TCTAGTGTTG CGACTGGTGA
    55321 ACTTGGAACT ACAACTCTTG AAGCATCTGC TGAAATATTT GGATTAAACG GTTTAATGCA
    55381 ACCCGAATTG CTAATTAGTT TCAACAATGG TAGAATATCA GGATATTTAG ATACAATGTC
    55441 AGTTATAGCA GAACAAACAG GTATGAGCGT GGCTTTAGTA TCACTACACA ATAATGAAAG
    55501 TACTGTTGGT AGCACAGAAG AACTTTTAAA TTCTGATGTT ATAAACACTT TAGGTAATCA
    55561 AAGAGATGAT ACATCAACAG GAGCATTAAC AGAGTTCAAC TCTTATACAA TGGCATTTGG
    55621 TCAGATGAAA TATTTCTACG ATAAATATAA CGACAAGTAT CGCTGGGTTC CTATAGAAGG
    55681 TGATATGGCA GGTTTATTGA CAAGAAATGA TATAATGTAT GGAGTACAAT CACCACTTGC
    55741 AGGATATACA AGAGGTGCTT ATAACAACTT TGCTAAATTA TTTACTAAAG GTACTTACGA
    55801 CCAAGACGAA CTTAGTAAAA ATGGTATAAA CCAAGTAATT TATGATTATG ATAATAAAAG
    55861 TTGGTTGTTA TTTGAATTCT TAACTAACAC ACAGCTTGAC CTTATCGTTA AAGAAGCTAA
    55921 TGTTAGAAGA ATGATAATTT ATATTAAACA ATTCTTAAAA AGAGTTCTTA AAGGAAATTA
    55981 TTTTGAATTC AATAATACTG ATGTAAGAAA CATCACACTT TATAAAATTC AATTCTTATT
    56041 TGAAGGATTA AAGAAAAGCG GTGGCTTGTA TGATTACAAA CTAACATGTG ATGAAACAAA
    56101 CAATACACCT GAGAGAATTA ACAACAATGA ATTTGTTCTT GATATTAGAC TTCAGCCTAA
    56161 TAGAGTTATT AAACACATTA TCGTTAACAT CGTTAATTAT GATAAGGGTA TAAACATACA
    56221 AGAACTTTCG GAATAAGCGG ATGAAAACCT TGAGATAGAA AAAGCCTTCC ATTTTTGGAA
    56281 GGCTTTTTCG TATGTAAAAA AAATATTAAT CAACAGGTTC TGATTTCACA ACAAACACAA
    56341 TCTCTTTAAC ATTACTACGA GATATTAAAT TCAAAATAGC TAATTGTTCT TTCTGATATT
    56401 GATTTTTACT AATTGTATCA TATTCCCATA TTGCCTGTTT TATTATCTCT ATTGGAAAAG
    56461 ATTCATCAAA TTTGTATTTT TTCATGTCGT GCTCTTTTTA ATCCTGTTTC GTTTCTTTTC
    56521 TTTTCGCAGT ATATATCCAT GCTAATATTT TTTGAGCATT TTGTATATCG CCATCTATGC
    56581 TTTCTGACAT ACCCAACACA CTATTAATTA TGCGTTCTTT TATGTCTATC ATGTCTTGTG
    56641 TTTCTCTTAT TTCTTTACTC ATTTTTGTAA TCTCCTGTTT TGTAATATTA GTACCAATCG
    56701 TATTTTGCCA TGTGTTTGTG ATTATATAGC AATATGCTGG GGTCATCATT ACCCATCATA
    56761 AATTCACGAA TGTACTTTTT GTTTGATGTT TTCCACCATC TTTTATAAAC TTTGCAGTAC
    56821 CATCTCGGAG CATTATTTAT ACGCTGTGCC CAATGATTTC TGCTTTTGTC TTTACGAGTT
    56881 TGCTCGTATC TTTTGTGTTT TGCCATTTGT AATTCCGTTT TAATTAAACT TTATTACTGG
    56941 GCAAAGTCTC TCCACCGCAT ATTAACTCCT AAATAATATT TATTGTTTAT TACCTTTTTG
    57001 ATAATATTTT CTAATATTCC TAGTATCGAA TAATCCCATT ATAATTCTAT CACCGTATAT
    57061 TTATCTAGGT CGTTTCCAAT ATTGTTTACT ATTACAATGG GTTTGCTATA ATTTTTTACT
    57121 ATATCGGCAG CAACATCTTG ATAAATTCTT CCGTTATGTG TTATATCGTT TTTGCCATAA
    57181 TAAGCTTCCA TAGTCATAGG TCTCATAGGC GTGATTAAAC CATTTCTTCT ATTTCCTCTT
    57241 CCTACCATTC CAGCATCGCC TTGTTCTAAA GAAGTTCCTG TGACAGTATT AAAGTAAAAC
    57301 TTATCAGTAT CTCCTGTATT AACATGAACA TTAATACCAA ATTCTTCATC TACCAAATCT
    57361 TTAAAAAGTT TTTTAGACTT ATCATAATCT TCTTTATCGT TACAAATAAA TGCTTGTGCT
    57421 ATAAAAATAT CTCCATTCAC ATACATTATT TTATAATCTG TTCCTATATA GCTTTTTATT
    57481 TGTAGTGATT CTAAAAACTT ACCAATTGCG AGAACTAATT TTTCTACGCT ATTTAGTTGA
    57541 AATCCTACAG CAAAACTAGT ATCGTTACAC TTGTGTACAT CGAAATTATC AATCAAATCA
    57601 GGGCTACCTT CGGCAATATG ATTAAAAATT TCGTACTTCA TACCTCTTGC AATTTCGTGT
    57661 TTAAGTACTT CTTTAACTGT ATCGTGTAAT GCAGAATCAA TGGTATTTAC TTTTGTTGCA
    57721 TTACCAGAAA AAACTATTTT TACAGGGTCT ATCATAACTT TTTTATCATA GTCTATTTTA
    57781 CCACAACTAC ACAATACTTT ATCTACATTA TAGTGTTGTA TTTTTCCGTA TTGTTTTACA
    57841 TATTCTATTT TTAGTTTTTT GGCTAATGTT TCAGCTAAAT TATCGGCTAT TGTGTCTGGA
    57901 TGTCCATTAC CTTTTCTCTC GATTATTTGT TTCATTTTTC TCCTGTTTTA TTGTTTATCC
    57961 CAACTTCCAA AAAAACTTTT AGTTGGTTTG TTATAATTAC TATTATCTCC TTCTTCCTCT
    58021 CTTCGAGTAG GCATACCGTG TTCTTCCGCA TATTTGACGC ATAATGTTCC TATTTTTCTC
    58081 ATTTCGTTTT TTGCATTTTC ATCATCAAGA TTATAAAGAT ATTTTTTTAA TCTGTTAAGA
    58141 TGTTCTTCTA TATCAATAGC AATTTGCGGA AATACACTTA TCTCTTTTCC CCTGTTTGAA
    58201 TCTTGATAGT TTCTTTCTTC GTCAAATGCT TCATAAATAC TTTTTCTATC CATTTGCATT
    58261 CCGCCAAATG TATAATCGTA CATTTTTCCA GATTTTATAT ATTCATCTTT AAAAGATGTA
    58321 TCTAATCTCC ATCGCTTTTT ACTTCTATTG TTCATTTTGT TTATAGCTTG TTCTATATAT
    58381 TCCAATGCCT CTTCTTCCAT CATTTCATTA ACTTTGATAA GTTGGTCTAT AACCATATCT
    58441 TGTCTGCCAT TAGAACGAGC TAAATCTGCA TGTTGGGCTC TATGACATTC AGAACACAAA
    58501 CATAAAAAAT TTTTTAACAC CATTGTTTTT TGTGAATCAT CATATTCGTA TTGTTCGTGA
    58561 CATTCTAAAG GATTTTGGTC ATGTGTAGCA CCACAAACTT GACATTTATT ATCAGCATCT
    58621 CTAAATGCTT TTCTTTTAAT AATCTCCCAA GTTCTGCTAT TTGTTTTCTT TCTGATATTA
    58681 GCTCCGCTTA CAGATTGCGG CATTAATTCT ATCACCAGTT TTAATTTTTT CATTTTTTGC
    58741 CTCCTAAATT ATTTAACAAT ATAAGCGTTG CTTGTATGTG GTCTCTTATG TTATCAGCGA
    58801 CCACATCAGA TTTATCTGAT TTATTTTTTA AAGACCACTC GATTAAATCT TCAATATTAT
    58861 AAAATACAGG TATTCCTAAT TTGCCTGCAA GTTTTTCTTC TTCATCAGCC CCGTTACTTT
    58921 TACCATTAAG TCTAAGAACG CAATTACAAA CAGATAACCA TTGAAAATCA AGTTTTAGCC
    58981 AAGTGCTTCC AGGTCTTGGA TATATCTGGT CTTGAAAATG ATTTAATAAT GGCAAAAAAG
    59041 GCGCAAATCC TAATTCTATA AGATGGTCAC CTATTTTAAT AGAATCTAAA ACATTATCTA
    59101 ACAATTTTCT TTTATTTGTT ATTTTTCCAC CATCGCTATA TTGACTAGCA ACATAAACTT
    59161 TGATTAAGTT TTTCATGGTT TATTCCTCTT CTCTATTTAA GTAAAAACTT ATTTCTTGGT
    59221 CTTTTGTTTC AAATCCTTTA AAGTGTATTA TATACCTATT TTTAAAAAAC GATATGCTTT
    59281 TTTTATAAAT ATTTTTAAAA AATTTTATAA TACGTTTTCC GTATTTATCA ATAAGGGCAC
    59341 CAGAAATTAA AATAAACAAA AAAGATGCCA TGCCCATACC AATAGATATA ACAGAAAAAG
    59401 CAAATAAATT TGGTATATCC GTAATTCCAA CACACCAAAC AATAGAAGTA CCACTAAACA
    59461 AAACAATAGA AAATATAACG AATACTACGG GAATCCAATC TGGTAAATCA TTAATATCGG
    59521 TTGTTTTCCA CCATTTTACA AATCTTTGAA AAACATTTAA TTTTTTTTTT CTTTTTTCTT
    59581 TTTATTTTTC ATTTATCTTC ACCCATGTTT CTTCTATTTT TTCAATGCTA ATTTTTTGAT
    59641 ATTGTATATT ACCGTTTATA GCATCTATTT GTCCTCTCTT ATAAGCAGAT TCGTTCATTG
    59701 TAATACAACC CCATCCAAAA CCAGACAAAA CTAAGCACAT AATACCTATA ACTGATAAAG
    59761 GAATTGATAA TGGTGTTACA TGAAGTTTAT TATGTTCGTC GACTTTTGCA AACACTGTTG
    59821 GTATAGCTAT GCAGCAAAAG CCAATAGAAA ACAATATAAC CGTTAAAACA AGTCTACTAG
    59881 TAAAATAATC CATTTTTCCT CCTTTTTAAT TAAACATACA AACACAATAT AACAATAATT
    59941 TATCTAAATG TCAAGTAATT TTTATTAATT CTTCTATATA TTTTTTTCTT TTTTGCTCTA
    60001 ATTCATTTAT ATTATCTGTA ATATTTGAAA TAGAATTTGC AAGTGTTTCT TTTAATTTCT
    60061 CATTATCGTT TACAATATTC CAAGTTACAG TCCATCCACA TGTTGGACCC ATAGGATTTT
    60121 TATCAGCCCA ATCAACAGCT TTTCTTTTTA TATATCCGTT AATATCTTTG TGTTGTTCAT
    60181 CATCTATTAA TAGATGGTGT GCTATTTCTC CGTTTTTATA TTTTTTAACA ATTTTTAAAA
    60241 GTTTCGTTAT TGCCTCCTTA TTTTTTAACT ATAAATTTCT TCTAATTTGA TTCCATTATC
    60301 ATCTAATTCG TTGTGCCATC TTTCCCAAAT TTCATCTATT AGTTTGTGTT GGTCTTCTGT
    60361 TAATTCTCTG TTTCCATCCC AAATAGAACG AAGATATTGC TGAAAATCCC ATATAAAAGA
    60421 ACATAAATCA GTTGCCTTTA AAGTTCTTTT CAGAAATTCT TCATCATCAG AATCTTTTAC
    60481 ATTAATAGTT AAAGACATTC TTGGGATTTC TTGTTTATTT TCTTCTAAAG TTGAAGAATT
    60541 TCTCATTTTT AGTTGTTCCC ATTTTTTTAC TTGGTCTGTT ATATTATCCA TGTTTTTTCC
    60601 TATTTTAATT TTTTAATTAA GTAAGTATGG TCGCTGAGTT CGCCTAGTCA TCTAAAGATG
    60661 AATCACTCAT TAACAGAAGT TAGGCTATGC GTAGTACTCC GCCTTCTGAT ACTGTATTAA
    60721 CCATACTAAA CATCATGTAT CAATCCTATT ATATTATCAT CGAGTTTAAT AGTTTTAATT
    60781 TTTATTTTTC TTAAATCATT TATGGTACAA CCATCTATAC GACCACTATA TGCTAGTAAG
    60841 CTACTAATTT TAGAATATAT CATTTCTGTA ATTCCATCAT TTATTTCTCG TATGTGTTTT
    60901 TCCTTAAAAT CAAAATTAAC AAAAGCATAA TATATTACAT TATTTAGTTT ATATAAATTA
    60961 GGTTTAATAT CAAACACATT AAGTTCTATA TGTGATAAAA CTTTAACAAC ATTATTATTT
    61021 TTCATAAATC CTATAATATT TGCATCAAGT GGTAAAATTT TTGTATATTT TAAAATTAAA
    61081 AATCTAAAAA ACACTTTGCT TATAACATAA GTATTAGACA CTTTTAAAAA AATATTAGTC
    61141 TCATAATCAA TATTTTTTTT AATTAAATCT GCTTGATATG TTAAATTACT AATGTTCATA
    61201 ACCCAAATAT AACAAAATTT TTAAATAATG TCAAGAAAAA TTTTTAATTT TATAAATAAT
    61261 TATAAATAAT AATATAAAAG GAAATTACTA ATGGAATCGT TGTTTGAAAA ATATATGGAA
    61321 ACTGTTACAC AAAAGCAAGA AAAAATAACA GAAAAAACAA ACGAAAAAAA GACATATAAA
    61381 GCAGAAGAAC TATTTGAAGA TTATGGGGGA GAATCTGTAG AAAGAGTCAT TACAACTATA
    61441 GCACCTCAAT ACTTTAGAAA TGGAAATGCT GCTATTAATA ATGGTAAGCC ATATATGAGA
    61501 TACTCTTATC AGTATGATAA AAATTTAGCA AGAATTTGTA AAAAAGCCAA ATCTCCAGAA
    61561 GAATTAAAAG GTTTAATAAT AAATTATATA AAAAGAAAAG GTGAGAATTA TTCAAATCTT
    61621 ACATTACAAG ATTTAAAATG GGTTAAACCA CATGGTTGGA ATCATATATT TACAGAAATA
    61681 AAAGAAGATT TTGGCGATAT TCCTTTTATT ACAAAAGAAC AAGAAAACGA ATATTTAGAT
    61741 AATTATCACA AACGATTTAT AAACAATAAT AATTAAAAAT AAGGATATAA AAATGTCAAA
    61801 ATTTTTAACC GAAATGTACA ATGATAATTT TTGTACACCT CAAGAAAAAA GCAAATCTTT
    61861 AATTGAAAGT TGGGATGATG CTGATTATGA TAAAAGAAAA TGGATTCTTG ATTATTTGGG
    61921 AGAGTCTATT TACGATAATG TAAAATCTAC ATTTAAACAA TTATCACCAA GACTTAGAAC
    61981 AGATGTTAAT AATTTAATAG TTGATTTAAA AGAAAATTTT AAAGGAAAAC TACTAATAGA
    62041 AGACGATTAT TACAACGATA ATCCGTATAC AGTGCAAACA AATACTAAAA GTGATGTTGA
    62101 TGATATAGAA TACGGTGACG AAGAATACGC CGATACAATT GGTAATGTTC AAGATATAGA
    62161 CCGCAGTAAC GCACAAACAA TTCCTGACGA AGAAATAGAA GTATATGATG ATAATGATGA
    62221 AGATTATGAT GATGATAATG ATGAAGATTA TGATGTATTA GATTCATCTG AATACATTGA
    62281 AGATATTGAT ATAGATAGTG AAATAGAATC ATATAATAAC GAATATGAAA ATATGCACGA
    62341 TAACGAAGAT ATTATTGATG ATAGTGAATA TTTAGAAGAT GAAGAAAGTC ATGATATGGG
    62401 AAAAGAACCA CAAGATTGGT TAAAATCTGA TTTTAGAAGT GTTGATGGTA GCGGCGATGA
    62461 AGATGATGCA GAATGGGTTT TTAACGAATT AAAAAATGCT TATCCTGAGA GAGATGCGAG
    62521 TGAACTTAGA CAAATTGCTG ATGATTGGGT CGGTGTTGAT TATGATGATG AAGATATAGA
    62581 AGATGACGAA GAATTGGGTG GTTAAATGAC AAAATTAACA AAATTATATG AAGAAATTTT
    62641 AAACGAATCT GATAATTATA ATAAATTTAT TTAATAACTT ATAAGGTTTA ATGGAATTAT
    62701 TAAATAGAAA TACTGTAATA TTTTTACATA GTTATTGGGG CGAAGCAAAC ACCCCAGTAA
    62761 CTATTTCTAA TCATTATGAA CTTATAAAGA ATTTTGGATT ACCCCAAGAT GAAAATTATA
    62821 AGCAATGGTA TAATGCTTAT AATTATTTAA AATATCAAGA TAGTTTAGAT GTTATAAGAC
    62881 CTTTATCAAC AGCAGTTGTA AATAAAAAAA TAGATTTAAC AGAAAATATT ATACCCGTTC
    62941 CTAACAATAT TGCAAATTTT TATAATTCAG AAGTGGCTGA TTTAGAAGAA GTAGAACAAG
    63001 AAAACAACGA AGCTTTTACA GTAATAGAAA AATATTGTAA TAGCAGTGAA AGTTTAGCTG
    63061 TTGTTATATG CTCTAATTCT ACAACATGGA AAAATCCTGT TACTGATGAA TTTATAGAAG
    63121 TTATAATAAA TGATGATATA ACAGACCCAT CTACAATACT ATCTTTAAAT GATGGTGATG
    63181 CTTATATTGT TAAAGAAGGT GCGATAGGAG ATTGGTCAGG TGAAGATGGA AAGCGAGCCG
    63241 TTTGGGTTGC TGTCCCTGGT GTTTGGTCGT TTTACACAGT TTCAGAAGGA GATAGCATAT
    63301 ATAACAGTGA TGATGAATTA GAATATTATA AAAGCAGTGG TGTCTTAGTT GAAAGAGCTA
    63361 CTACACTTGA TTATATAATA TATGATTCTG ATACTATAGA TGATGTAGAA GTTCCAAGAA
    63421 CATATATACG ACAAACATAT ACAACAATTC AAGATAGCGA TGGTGTTGTA AAAAAATGTA
    63481 GTCAATTAAT GACGACTTCT CCAGATTTTG ATAATGGAGA ATTTGCAGTA TTTGTATTTA
    63541 AAATAAATTC TTTAAATTTA TTTGATTTAG TTGAAAGATT TACATGTAGT ATAAGTAGTT
    63601 CGTCTGATAT TTATTATGAT ACTGTAATAA ATGGTGTTTC TAATTATATA TATTTAAAAT
    63661 ATGTTGGCGA TACAAATTAT GATAACACTG GATTTTCTTT AATGAATAGT ATTCTTGTGT
    63721 TTGATGATGA CCCTATAGAT TTTTTAAATG TTTTGCCTGC TGATTATCAA GCAACAATAG
    63781 ACGAAGTAGA TTTTGATGAT TATAATATTG TTATAAATTG TGAAATAGAT AGTAGTCAAG
    63841 CGTATATTCC TACAGCATGT ATAGACACAT CTTGTTTGTG TATTACCAGT GCTTGGAACG
    63901 AATATGACAC AGTGACTGAT TTAATTAATG AATTTGGTAT TTATGCTACT ACACCTACAG
    63961 GATATACCAT TTTTGATAAA AACAATATTG TTATAGGCAA TTGGAAAAAG CAATACGATA
    64021 CATATAACGA TAAAAAAAGA ATTCAGCCCT TTGCAGGGGA TGTTGCGGGA TATATATTAG
    64081 ATAACAGTGC AACACCTGAT TGGAATGATT GTTTCGAGCT TTCATTATTT GGTTTAGAAG
    64141 ACATTACATT ACTTCGTGAA AATAAAATAA ATTTGGCACA ATACTATAAT GATTATAAGA
    64201 ATTTTTTCAC ATTAGAAAGA TATAAACCAA AATTTAAATA CGGATATAAT GTTTTAATTC
    64261 ATCATAAAAT AGAAAAAGCT ATTGATGAAA TTATAAATAA TAGTGACAAT ACATATAGAC
    64321 CTCCATTTGA AAGGTATAAA GATAGAATTC AAGTTCCTAT CGTAAATTAT TTAAATGGTT
    64381 TAATAAATGT TGACATAGAC GGTTTTTCAT TGGATATAAC ATTAAATGAT GAAAATGTTA
    64441 TAACATTTAC GATAACAATT ACATACTTCA TGGTTATAGA AAGTATAATA GTAAACTTTA
    64501 CAGCAACCAT AGGTAATTTA AGTGAAAGTA TGTATATGAG CTATAAAGAT AAATAAAATT
    64561 TAAAAATTAA AAGGAGCTTA TAATGGCTGA TATTAATAAT TGGACAAGTG CTAATACAAG
    64621 TACATGGGAA GGATACCCAA GCGACCAATT TATTCAATTA CAAAACTTTA AAAAAGTTTT
    64681 TAAAAACGGT ACAAGAAAAA ATAGATTTAT GATTGATTTT TCATATGTTG CTTTAAATTG
    64741 GGCTAGTACT TTAACATCTT TCGCAGATGG TAGCGGTGCA TCCGATTTAA AATTCTTAGT
    64801 AGATTCTTCA AATTTACCAG GAAAATCTGT TAAATCTGTA GAAAGAGATT TTCAAGGAAT
    64861 GAAAACTTAT TTTTCTGGAG ACTATGACCC ACCATCAGGT TTTACCGTAA CATTCTTATC
    64921 CGATATTGGT GGTAGAGCAT ATAGTTTCTG CGAAGCTTGG TTAAACGCAA AGAAAAATAA
    64981 TCTCACAAAT ACATATGGTG CTAAAGAAGA TATAGAATTT CCTATAGTTG CTTGGCAGAC
    65041 TGATGACAAT GGTGAAAAAG TTGCTGCATG GATGTTGTTT GGTTGTGTTA TTAAAGATAT
    65101 TGGTGCTTTA GACAAAGCTC AAGGAAGTGG AGATTTTGAA ACTTTCTCTG CATCTTTCGA
    65161 TTGCGAATTT AGAGAAGTAA TGTGGGGAAC GGGTGTTGCA TTAGAAACAG CGGTTGCTAC
    65221 ATTTGTTACT ACTTATTCTG CACAAGGTTA ATAAAACACC CATAAAGAAA TAAAAGAGAA
    65281 ATTACAAATA AAGGATATTA AATATGAAAT ATGCAAGTAG CATTGAATTT AATGAAAAAA
    65341 ATGTAAAAGC AGTTCAACCA GGAATTACAG AACTAGATAC AACTGTTGGT ATGCTTTTAA
    65401 AAGCAAATTT TGGACCATCT AATGTTTTAA CAAAAATAAC ATCAGAAGCA GATTTGGTTG
    65461 AAAAATTCGG ATACCCTACA GAATACAACT ATTTAGATTG GTTTAATGCT GCAGGATATT
    65521 TAAAATATTC TTCGCCTTTA TATGTTGTTA GACCGCTCAG TAGTACATCA GAATCAAACG
    65581 CAAGTATTGT GTTTGAAAAT TCGGAAGATA TAGGTAGTGG TTCATCAACA GGCATGTACA
    65641 ACGAAGAAGT TGCTTTTGAA ACATTAGATG GAATAGATAT AACAGATGTT GATATTGCTA
    65701 GTACTTTGAC ATTTTACAAC AGATGGGCAT CAAATCTTAA TGATATAGCT ATTCAATTAT
    65761 GTACTTCTGA AACTGAATGG TCTGAAAGTA TTTCTAAAAG AGATATTTTT GACGAAACAA
    65821 TTGCTTTAGA ATCAACTATA TATACAAGAG CAACATTACC AACATTAAAT GGAACAAATT
    65881 TTGCTAATAA AGACAAAGTT GCTGTTGTAA AACCAACTTT TGATTCTGGT GAAATAATAG
    65941 AAATGGAATA TCATATTTAT TATGCTAATT ACACATCAGA AACAAGCGGA ACTTGGGTTG
    66001 AGTGGACTGA TGATAATGGC GATGCCGTTA CATTAACAGA TGATGATAGA ATTTTCGTAA
    66061 CAAGTAAAAA TTTAGCATAT GTGTTTGACC ATACTTTTAC AAGCGCAACA GCATTTGATA
    66121 ATTATTTAAC AGATGTGACA GAAGATATAT ATGCAAGCGA AGAAGCCCTT CCAGACGAAA
    66181 CTGATTATGA ATATAATGAT AGAGTTATTG TAAGAACAAA CGGAACGCCT GATGTTTTTA
    66241 CTGTATGGTA TAATAATGAA GGCACTTGGA CTACAACAGG AACAACACTC GCAAATGGCG
    66301 ATAAGATATT TGAAATAACA AGCCATAGCT ATTATGATTT GGCTATTGGT GTTGTTGGTG
    66361 CGGGATTAGA CACACTTACT TTTACCCCCG ATGCTGTTAG CGAAATTACA AACGAAGATA
    66421 GTATGACACA AGATACAGAT ATCACAGTTG CCGATGAAGT TCTTATAAAA AGAGATGCAA
    66481 ATAAAATCAT AACAAACTCT GTAGTGAGAT ATTTAGATTC AACCCTTTAC AACAAAACAG
    66541 ATTACAGTCC ATTAACTTAC GAATCTTTAT TACCAAACAA ACCCGATTTT ACAAAAAATG
    66601 AAGTTGGTGT TGTAGTTCTT AAAAAGAATA GAGATGGTTG GTTTGAAGTA AAAGAATCAT
    66661 ATGTACATTC TTTAACGAGT ACGGCTATTA AAACAAACGG TAAATCAAAT TTTTTAGAAG
    66721 ATAATATTAA TAAATATTCA AAACTTGTTT ATTGCAAATC TGCGGGATGT GTAAACACTT
    66781 CTACATTTAT ACCAAGCGAA TCTAACTCAG TATTTTATTG TACTATAGAA GATGCTGGTA
    66841 GTGACCGTTC TAATTTAACA GATTACACAA TATTATATAA TTCTTCAAGC AGTGTTTTTG
    66901 GTAAAAATGG ATATTTTCAC CCAGAAATAC TTATTGGTTA TGATTGTGGT GATACAAATT
    66961 TAAATAGTGG CTATCTTGAT GCTATGCCTT TAATTGCAAA AGAAACAGGA ATGTCATTAG
    67021 CAGTTGTTGG TATGTCAAGG GCAACAATAG GACAAACAGA ATCAGATACA AATGATGAAA
    67081 TTATTGAAAA TTTAGGTAAT AGAAGAGTAA ACGCAACATA TGGCGGATTA ACAGAATTTA
    67141 ATACATATAC ATTCTCTATA GGTACTATGA AAAAATTTTA TGACCAATAT AATGACAAAT
    67201 ATCGTTGGGT ATCTGTAGCT GGTGATGTTT CTGGGATGAT GGCAAGAAAT GATACAATGT
    67261 TTGGACCACA ATCTGCTGTT GCAGGATATG TTAGAGGTAA ATTTTCAAAT TATTCTAAAA
    67321 TGTTATATGA AGCAAGAATT GGACAAGATG AACTTAGCAG AAATGGTATA AATGCTATTG
    67381 TTAGAGATGT TGAAGATAGA GATTATTATC TGTTTGAATA TTTAACAAAC ACTACATTAG
    67441 ATGAACTTAC AAAAGAAGCT AATATCAGAA GAATGGTTAT CAGAATTAAA CACTTACTTA
    67501 ATATTATATT AAAAGGAAAT TATTTTGAAT TTAATAATAG AGAAACTAGA GATAGAACTT
    67561 TATTTAAAAT CAAAGGAATT TTTGAAAAAT TTAAAAAGAA TGGTGGTCTT TATGATTACA
    67621 AGCTTATTTG CGATGAAACA AACAACACAT CAGAAAGAAT TAATGCAAAC GAATTTGTTC
    67681 TCGACATTAG ACTTCAACCA AATAGACTAA TAAAACATAT TATCGTTAAC ATCGTTAATT
    67741 ATGATATGGG TATAAACATA CAAGAACTTT AAGGAATATA AAAAATGAAA AAAGTATACA
    67801 CTTTAAAATG TAATAATTGT GGCACTGTAA AACCAGAAAC AGAAATTAAT TTAATTTCTG
    67861 AAGATACAGG ATATTGTCAC GAATGTTTTA ATAGAGCATT TTCACAATGT GATTATTGCA
    67921 AAGAATTCAT ACCAAATAGA CAATTAACAG AAGTTACAGT AAATGAAGAA TTATATGATT
    67981 TGTGTAATTA TTGTTTTGAA GAAGAAAATT GGGATAAAAA ATTTAATCCT AATTCAATAA
    68041 ACGAAGAATT TGAAGACATG CCAATTAAAA CAAATTCTTA TTATTATGAT TATAATCATC
    68101 CTAATTATGA AGATGTTGAG GAAGTTGAAG AAAAAGAAGA TGAACCAAAT TCACATTTTA
    68161 TAGTTAACGA ATCTTTAGTT AAAAATGAAG ATAATGTAGA AGATTTTTAT AAAAATCTTA
    68221 TTAACCATAA ATAATAGCGA ATATAAAGTA TTATGAAAAT TTATATTTAT ATAAAATGAC
    68281 CCTGTTATAT AGGGTTGTTT TATTAAAAAA TAAGGATATA AATGAAAAAA GAAAATATAT
    68341 TAGATACATA CAAAAATTAT TTGTTTGAGG CAGAATTAGA AAATCATAAC GCTTTACCAG
    68401 AACCAACACC TGTAGAACTA GATAAAGAAT TAGAAAATGT GATTAGTAAA TATACGGAAA
    68461 GTGTTGAAGA AATTAAATTA CCCATAAAGA GTAATAGATA TATAAAAGTT AAAATCGCAA
    68521 ATACAAGTGG TGTTTTAGAT TTAATAAGTA TTGATAATAA AACAGGTAAA GAAAAAGTTC
    68581 TTCGTTTATC TATTGGTAAA GCATTAAAAA CATTATTTCC TACCATAAAT GTTGTTAGTA
    68641 ACCCTATAGT TCAAAAAATG ATAACAGAGT TACAACAATT ATTTACAATA GATTCTAGTA
    68701 ATAAAGAAAA AAATCCTTTA GAGAAAGATG GTTATAAAAT AACGATATCA TCTAACATTG
    68761 CTAAATGGTA TAGAATGTGC TATAAAAAAT CGGATATTGA ATCATGTGTT ACAGGTTCAG
    68821 AAGAAAAATT ATTAACAGGT TTTGACAATG ACCCAAACAT AAAAATAGCA ATACTAAAAA
    68881 ATATCAAAAC AGATGAAGTT GTTGGTAGAG CTTTGTTATG GCATCATGTA GAAGATAAAG
    68941 AAACGGGAAC ATTTAACACA TATTTAGATA GAACATATCC TTCGGGAGAT ACACATATCA
    69001 AAAGAATATA TGTAAAATGG GCTAGAGCTA TGAAATATTG GTATAGAACA CATCAAGGAT
    69061 ATGATGATTT TAAAAACATC AGCGGAGAAG ACAAGAAACT AAGATTTAGA TTTACAGCAA
    69121 CGCCAAAAGA AATGAAATAT GTTCCTTATA TGGATACTTT TAAAAATTTA TACGAAAGCA
    69181 CTGAATATGG TAATTTAATA GGAACCAATT ACAATACTAA AAATAGAAAT TGGTGGGGCG
    69241 AAAGTGCTGG AGGCACAAGA TTAGGATAAA TATGTTTATA AGCGATGATT ATTACAATAT
    69301 TATAAAAGAA GCCGAAGGAA AAATTCCTTA TATAGATGAC AAAATATTAA ATATTTTTAA
    69361 CAAATACGGT TACTCTAATA TATCTCCAAA TACAGATATT ATAGATATTA AAGTTACAGA
    69421 TGATGAAGGT GTTTTTAACA TAAGGCGTTT AAATAAAAAA GGAAAAGAAG TAACACAAAA
    69481 TATTAAAAAA ATAGGTGGTG TGTTATCAGA ATTATTTCCT AGTATAGATG TTGTTGGCGA
    69541 TTCGTTTGTC CAAAAGATGA TAAACGAACT CAGAACACTT TCAAATAAAA TTGTTTTAAA
    69601 TGAAGATTTT GATGTATATG ATGATATAAT AAAATGGTAT AAAGAATTAC ACAAAATAGA
    69661 CCCAACTGTT TTTCATTCTT GTGTTACTGG TAGAGAACAA TTATTAGAGG GGATGGATAG
    69721 AAATCCTAAC ATACAAATTG TTATAATGAA AGATAAAGCA ACAGGAAAGC CGAAAGGCAG
    69781 GGCATTGTTA TGGAACGAAG TACAAGATAG AGATACGGAA GAAATAAACA CTTATTTAGA
    69841 TAGATGTTAT CCTAATAATG ATGAATATAT TAAAAATGAA TATGTAAAAT GGGCTACTTC
    69901 TAAAGGATAT TGGTATAGAA CATACCAAGG AGCTACAGAA TATGAAAATA TATCAGGAAA
    69961 AACAAGAAGA ATAAGATTTT TATTTGAAAA CGAAAACGGA AAATCATTAA AATTTCTTCC
    70021 TTATTTAGAT ACATTTAGAA ACATTATCGA TAGTAAAGAA ATGAATTGTA TTGTTGTTTC
    70081 AAATTACAGA CCAAATAATT CACAATGGTG GGCAGATAGA GAATATGGTA TGGATTTATC
    70141 GAAAGAAGGT AAAGTAGCAG ATGATTTTAG AATTATTAAT AATTGGCGAG ACCCACGACA
    70201 ACAAGAACAA GCACAACAAG CACAGCAAGT TCCTGAACAA CCACAACCAG AAATAATTGG
    70261 TAGTTGCTGG TGGTGCGACC GTGATATTTT TGATGGTGAT GATTATTTTT ATGTTTATTG
    70321 TGAAGGTGAT GAACGATTAT GTTGTCAGAG TTGTTTTGAT GAAGTAGCTT ATGGTTGTGA
    70381 GCGTTGTGGG AATACTTTTT GTAGTAGTGA AGTAAGAGAA ATAAATCACA ACACTGGAGA
    70441 GGAATTTTAT ATGTGCGCGT ATTGTGCTGA AAATTCAGAT GATGTTTATC CTTGTACTTA
    70501 TTGTAGTTTT AGTTTTGATG AAAATCATGT CACTCCTATA GCAAATAGCG ATAATATTAT
    70561 ATGCTACCGT TGTATTGATA ATAAAGAAAC CTTAAATGGT AAATTTGTTG TAGCATGTGA
    70621 AAACTGTAAA CAATATTACG AAACAAATGG ACATGATGAT GTTATAACGA CATATACAGA
    70681 CCCGCGCACC TTTAAAGAAC ACTACACATG TTCTGAATGT ATTAGTAAAA ATACTGATGT
    70741 TGAAGGTTTT TTAAAAAGAA ATTAAAAATA TAACTTATAA ATAATAATAA ACATAAAGAG
    70801 AGATAATAAT GAATACAAGA AAATTTAATA TTTTAAACGA ATCCGTTGCT GTTTCTGATG
    70861 ATATTGTAAA AATATTAAGA AAATATTCTG ATTTGTTAAT AGGCGACCCA GAAAAAACAG
    70921 GTATTAAGAA AATAGAAGAC CCGTTCACCG ATTCAAAATT TACAAAAATA GAACCATCAT
    70981 CTACAGATAA TATGCTTGAT GTTACTACGA TAGATGGTCA AGGAAGAGAA AGGGTTCAGG
    71041 CATCAAAAAT TACAAAAACT TTAACAACAC TATATCCTCA TATTAATTGG GCTGGCGATA
    71101 AAACAGCAAT ACAATTGCTT GGCGAAATAA GAATGATTAC AGGAAAACAA AAAGAAAGAT
    71161 ATAGATTTGA TATTTATGAT GATATTGTTT ATTGGTATAA AGAACTTAAA ATAAAATGGG
    71221 GTGTTTCTTC TTGTGTTGTC AGCGATGGAA AAGCAGAAAA TGGAGACACC GATAGATTAT
    71281 TAAGCGGTAT GAATAAATTT GATGATTTAC AAATTGTTGT GTTGTGGGAT AACGAATTCA
    71341 AGAGATATGT TGGTCGTGCT CTATTATGGA ATAATGTAAA AGGAATAAAT GGTCCTTTCC
    71401 TTGACAGAAC TTATCCTGGA AGCGATGAGC AAATACACGC CGTTTATACT AATTGGGCTG
    71461 AAAAACAAGG ATATGAATAT AGAGTTGGTA TGGGATACAA TGATTATAGA AATGTTTCAA
    71521 ATCGCAATGT AAAAATGAAA TATGATTGTA AAAAAGTAAC AGATGAAGAT ATTGTTGTGT
    71581 TTCCATATAT GGATACTTTT AAATGGTGTA CTGTACACAA CAAAACAGGA AAGGTAACAT
    71641 TATTTAATTA TGAACCAAGC ACTACTGTCG GAACTGTTTA TGGTTCTTTA ACAAATACTG
    71701 GCGGATATAA AATATATACA AAACCAATAT GTGATATTTG TAACAAGCCT ATAAAAAAAG
    71761 ATGAAGAAAT ACACCGTGCT AGAAGATATG ATAGAGTTTG TGACGAATGT TTTAAAAAAT
    71821 TCAAAAAATG TAAATGGTGT GGTGCTGATT ATATATATAA TGGCAAAACA GATGATTTAA
    71881 GTGCAAGCGA TGAATTGACA TTTGTATCGA GCGAAAATGC TTATATTTGC CGTTCTTGTA
    71941 TATCTGGAAG TGATAAATTT ACACAATGTG ATAAGTGTCA AAATTTTGAT TTTAAAGGTG
    72001 AAAATAAACC ATATATAAGG TCTGATGGAA GAACTGCTTT TATTTGCCCT AAATGTGTAG
    72061 ACCAATTTAA TATAAACACA TGTACAAAAT GTGGTAAATT TACAGAAAAA TTAAAAGAAG
    72121 TTGTTGTTGA TGGAAAATTA TTTTACGTGT GTAAAGAATG TGGCGATAAA TTTTTACAAT
    72181 GTAGAAGTTG TGAAAGATAT TTCTATGGAA GTGATTTATG GTACTCTAAT AATTATTTAT
    72241 TTAATAATTG TTATTGCGAC CCTTGTTTCC AAAAACAATG TGATAGTTAT AGAGAAAAAT
    72301 TTGGTGAAGA ATCTCTTAAA AATCAAATTC TTTCGGCTTT TACATTTTAT AATGATTTAT
    72361 CTGATAATGA TAAAGATACA ATTAAAACCA AAAGTATTAT AAAAGAAGGA ACTTCTAAAA
    72421 GATATAATGA TTTATACACT ACTATTTTGG CAGAAATGAA TGGATTTAAA CAATTATAAA
    72481 AAATATTTAA CAGAATCGTC GTTATTATCA TCTATAGACA AAGAAATTTT ACATGTGTTT
    72541 ATAGATTATG GTTTTACAAA TCCATACAGC GATATTATTA CGAAAATAGA ACTTACAGAT
    72601 AAACCAGGAT ATTTTAATGT AACTAGAAAA GTTAATAATG GTCGTGAAGT TAAACAGATT
    72661 GTTGATAAAA TTGGTGTTGT GTTAAAAGAA ATATTTCCTA CTATAGATTT GACAGGAAAC
    72721 CAAGAAGTAC AGCAAATGAT TCATAGACTT AAATTATTAT CTAACAGGAC TGATGAAAGT
    72781 TTTTATGTCG AAGAATATGA TAATATTTCT GATTGGTATG TGAGATTAGA ATCGTGTAAA
    72841 GTGAAAAGTT GCGTAAACTG TAATAAAAGG AACATATCAT TTGTGTAATT TTTCTAATTT
    72901 ATATATTGAC TCTAATATTG TAACTTTTGA AGATGGAGAT TTTCACAGAC AAGAAGGTTA
    72961 TTATTTAGTG AATTATGAAG AAAAAGAAAA TATGTTGGTA GATGTTGAAA AAGGCAATAT
    73021 ATGTTCAAAT TGTGGTGATT ATGTAGATGA AGATGATATA CGATATGATA TTATCGATAA
    73081 TGCTGTTTGT TCATCGTGTG CGCAAGAATA TTATACAATT TGTGATGATT GTGACATACT
    73141 AGTACATAAC GATAATGCTG TACGAGTAAA CGATGATTAT TATGTGTGTA GTTATTGTGC
    73201 TGATAAATAT AGTAGCTGTG ATAATTGTGA TGATTTAACG CTAGATACTA CTGAAGTAGA
    73261 TGGTGGCTAT TGGTGTGATG ATTGCGTTAA TAATTATGCT TTTAAATGTG ATTTGTGTAA
    73321 GGATTATTAT CCTAAAACAA CGGAAAAAAA CGACATAGAT AATTTATCAT TATGTAGTGA
    73381 TTGTTACGAA AATTATATAG AAGAAAAAGA AAAAGAAGAA GAGGAAAAGA AAAAGTGAGG
    73441 ATTGATAATG AAAAAAAAAT TAATCGAAAA ATATGAAGAA ATTGTAAATA ATTTTTATAA
    73501 TAATGTAGAT TTTGATGAAA TGTTAATAAA CGAACACAAT CCAATGTGTT ATCGCTGTCC
    73561 TGAGCTTTTT GAGGCTTATT CCACGGTACT TAATGAAAAA CTAAGCGGTG ATATTGTTGA
    73621 TAAAGAGTTT AGCGACGACG GGGGGTTTTT CGGGGGTTTA TATAAAGGAA AAAAGTTTCC
    73681 TGCTGGATTT ACAACAAGTA ATTTTGGAAA ACAAATAGAA AACAAAGATG AATTAGAAAT
    73741 AAATAAAAAA TATAACATTT TTGTTGAAAG TTTAGATTCT TGGATTATGG GGTTTAGATT
    73801 GAAACCAAAC GGCATAGGAC AATATAAATT TAAATTAGAT AATACAACAG AAACAGAATC
    73861 ATTTAATATA AAAAGACTTT ACAACAACAT AAAAAAAGGT TATATTATAT CGTATTCAGA
    73921 TTAATTTATA GCTAAAACAA AAAAAGTGAA AAAAAGACTT GACAAAGAAA CAAATATGTA
    73981 TTATATTTCA GATGTCAATC TGAGGACCAG ACTATTAATA TATAATTCTA GTCCGTAACA
    74041 AAAGAAAAAC ATGAGTGAGA AAACATCAAA CATATCACCA ATAGTTCAAA ATGCTATTAC
    74101 TAAAGAGAGA CTTTCAAAAG CTAATAGTTA TTTGGATAAA GAATTAGATT CTTTAGAACC
    74161 AACCCATAAT TTAGATAAAG TAGAATATGG AAAAGTAATT GTTCATGAAT ATGTAAAGAA
    74221 AGACGGTGTA ATACATATTA TAGATAATAG CGAAAACGGT TTTAGTGTTT ATGAAATTCT
    74281 TCCAAATGGT TCATATGAAA TGAATTCTGT TGAGAATGGA AAAGTTTCAA AAACCAATGG
    74341 AGATAGTCTT ACAATTATTA ATGGTGATAT GAAACTTAAA ATAAATGACG GAGAACTTTC
    74401 TATTATTGTA AATGGCGGAG ATAATCCAAC AATGGAGAGA TTAATTTCTT TTGATAAATT
    74461 AAAAGATTTG TTAAATAATT ATGTTACTAT TGATAAATTA CATAATTTGC TTTCATCTTC
    74521 TTTGTGTTTA GACGGAGCTC CTTTATCATA TATACCAGTA ATACCGTCTA CTGTAACAGA
    74581 AAACGATATT TGTTATGAAA AAATAGAAAT AAATAAAAAC GCATAATAAT TTTATAAATA
    74641 ATAATATATA ATAATTAAAC TATAAGGAAT AAAAAATGAT TACTAACAAA GAAAGAAATG
    74701 ATTTGAGAAA TCTATACGAA AGTACTCATC CTACTAAAAA AATAATGAAA GAAGCATATT
    74761 TAGATGCTAA AACAGAATTT TCAGAACCAC ACTCTATTAC AAACCTTAAA GGCGAAAAAG
    74821 TATTAGGTAT TCAAGTTGGC GGTAAAACAT ATTACATGAC TGCTGATGTT GGTAGAAAAT
    74881 ATATTACAGC TATGAATAAA GTTCTTGATA ATTTAGGCGG AGCAGAAGAA GTAAGTACAG
    74941 AAGACGAATA TGAATCAGAG CCAACAGAGG ATGAATTTGA AGTAGGTAAT GATGCTCAAA
    75001 GAAATCCTGA TATTATGGGC GAAAGCATGT TAAAAGAAGC TTACACCAAA GTTACAACAG
    75061 AAGTAGCATA TAACGAACAA GGAAAAGTTT TAAAAATTCA TTTTATCAAT TTAGATAACA
    75121 ATATGACAAA ACTTTTAAAA TCAAAGTTCG GTAAATATTA TGATGAAATG ACTGATATTA
    75181 TTCATCTATA AAAAAAATCC TTGACATTTC CAAAAACATT TCGTATATTA CGGGTGTTGT
    75241 TGAAAATTAA AAGGAGGCAA AAATGAAACC TAAAAGTGTA AGAGCAATAA CGGTCATAGA
    75301 TATAAAAGAC CTAAGAATGT TCAAATTAAA AGATAATATG ATTTGCATTC TCGATGATTC
    75361 TACTGTTACT GCTAATCTAA TGTTTAATAG TGAAGAAGAA GCATTTGAAG AATTAGAAGT
    75421 AATTCTTGAT GCTATTAGGG ATGGTAAAAG CAGAGCTATT ATAAGCTCTC TTGAAGAAAT
    75481 AAAAGAATGA TAAGTTTAAA AACTAAGATA TTCTTGATTG TTGCAATAAT ACTGGTAGGG
    75541 GTCATAACTT ACCAGTATTA TTGTAATAAG AATTTAAAAG AAGAATTGCA TAATTCTGTT
    75601 ATGTCGGTTT CTGTATTAGA ACAAAACCAA CAAGCATTAC AAGATTCTAT TGCTTTCAAA
    75661 TCAGATAGCG TAGCCGTTTT ACATACATTT ATAAAAGATA AAGATGATTT AAATAAATCT
    75721 CTTAATAAAC TTTATAACAA TATAAAAGCT ACTTCTGATA ATAATATTAA AAGCCTTCGA
    75781 AAACAAATTG GTTTGCTCGA AGGGGAAATT TCTTTTAAAG ATAAAGTAAT AGATAGCCTG
    75841 TTGGTCAATA CAGACGGAAC AGAAGTAACA GATAGTACTG TGATAGTTCC TATTATATAT
    75901 AGTAATAGTG ATATGGGTTT AAAATTAGAT GGATATACTG TCGGAAATTT CATAGAAAAA
    75961 ACAGGACATG TTTATTGGAA TGAAATAAAA ACAACACTTC CAAAATTAAG AATAGGTTTG
    76021 GTTTATGAAG CTGCCGATAG TACAATTGTT GCTATGATTG AAGCAAATGA TAAAATTTCA
    76081 AGTTTTAAAA CGGTTATATC TGATGATTTA TATCGTCTGA TTGTGAATAA TGAACTTCCT
    76141 CAAAAGGTTT GGAGTGATTA TGTGGGAGTT GTGTCAGAAT TAGAAATATT GGATGAACCG
    76201 TTTTTAAATC TGTATGTGTT TGGAGAATTT AAGGATTTTT ACGCATTAAT TGGTAGACAA
    76261 TTTAATGTAT ATGATAAGTT CTCCTATAAA AATACATGCA GATTAGGATA TAAAATGAGT
    76321 ATTAATAAAA TAACAGAATT GATAAAATGA AAGAATATGA AGAAATATTA GAAGAAATGG
    76381 ACAATCGTAA AATACCTAGA ATGATATATA AATCAATAAA TTCAAAAGAT TTTAAAAGAC
    76441 AAAAAAATCA AACAGAATTT GTAGCAACAT ATAGAAGAGA TATTGGTAAT GTAGATTGGG
    76501 AAATTAGTAT AATGGCTGAT GATTTATCGG ATTTTGTTGA TAAATTAGAG GTTCGTTTAA
    76561 GTAGAACAGA ATTTAACACA GTAAGAAATA TTCGTAAAGT TTAAAAATAA ATAAAAATAT
    76621 AATATTTTTA GAAAAAGTGC TTGACAAGAG CACTTTTTTT ATTTATCTTA TAATTAAGAA
    76681 CAAAACAGGA GTTTTTATGC CACATATAAT ACTAAGTGAT GAATTGGAAT ACCATATTTC
    76741 AAAAACAGAA AAAAACAAAA TAAATATATC AATATCTAAT TTTGGTAAGA AAACACCGAT
    76801 AGGTATGTAT AAAAGAATAA TAATAGCAGG AAAAATGGCA TCTGGTAAAG ATTATCTTAG
    76861 AGCAAAATTA GTAGAATCGG GTTTTACTAA AGATGTTTCA CAAACATCAA GACCAAAAAG
    76921 AGCCAACGAA ACAGAAGGAA ATGATTATCA TTTTATAACA ACTAACAAAT TTCAAAAAAT
    76981 GATAGAAAAA GAAGAATTCT ACGAATATAC AGAATTTTGT AATTGGTTTT ACGGAACTAC
    77041 TAAAGAAAGT TGGAATAATA ATGATGTATT TATTATGAAT CCTTATGGTT TAAGTCATAT
    77101 AGATAAACAT GATTTAAATG AAAGTTTTGT TATATATCTT GATGTACCGC TTGATAAAAG
    77161 ATTAAATAGA TTAAAAGAAA GAGAAATGGA TTATGATAAT GTAGAAAGAA GAATATCTAC
    77221 AGATTATCAT GATTTTATTG GAATTAAATA TAATGTTGCT TTTAGGAACA TTAAAATAAA
    77281 TGGTAAATAA ACAGGAGTAA TAATGGAAAT AAGTAATAAC CTTAAAAAAA GATTAAAACA
    77341 CGAAATCACT ACTGATTGGT GGGAATCTAC GGGTTATGTT GTTTATTGCG ATTTAGCTAG
    77401 TAAATTATTA GATAGAGGAC TTACAGAAGA TGAAGCTTTT GATTTTTTAC AGATAGCTTA
    77461 TACAGCAGTA GCACCAGATA TTATAGAAAT GCCCGATGAT GATTATTAAA AAGGAGTTGC
    77521 TATGACACTT GAAAGAGCAA AAAAAATATA TGAAGAATGT GGCAAAGTGA AAGTTGTTAC
    77581 ATTTGACAAT CCTGATTATA TAGAATGTCA GGAAATTATA ACAGATGATT GGGATATAAT
    77641 TGTTGAATTA TATGAAAATA GTTTTGATTG TGTTTTTACG GAGGTTTAAT GGATATACAA
    77701 AGATTACAAA GATTACAAAT GATACAGAGA TCGTTATATC AAGAAAAAAT TCCGATATGT
    77761 GTTGTGTATG TTGTAGAATC TGAAAAGAAA ATATATCATA TAGTAGGTTT AGATAAATCA
    77821 CCAACACAAG AAACATTAAC AGAATTATGG GATGGTTTAC AACAAAGTAC TGATTGGAAT
    77881 TCGATAAAAG ATGTTATAAA CGAATTAAAA GTTGATGTTG TAAAAACACA AGATTTATTA
    77941 GAAGCATATA GCAATTATAA TTTATAAATT AAGGAGTAAA AATGAGCGAT GGTATGACTG
    78001 ATACATTCAG AGAACATGAA AGCGATAATG AATACGAAGT AGAAAAAGAA AAACTACAAA
    78061 AAAAATTAAA AGAAGTCGAA TCTGAATTAG AACTTCAACG ACAAAAACTA AACGCTGTTA
    78121 GAAATGTTAA AGATGATAGA GAACAAGTTC TTTTGTATTT TGTTAATAAT TATTTGAAAT
    78181 ATCCAAATGA AAGAACATAT AAACAACTTA TGGTTTTGAT AGAAGCAGAT TTTATGAAAT
    78241 TAGGATATCA AACAATTAAG CAACAAGAAG CGACAGTTAA AAAATAAACA ATTTTTTACA
    78301 GTTATTTTCA AAAAAGGACT TGACATTAGT CCTTTTTTTT ATTATATTTG TTGGTGTGTC
    78361 TAATAAAAAG GAGGAAAAAT GTTAGCAATC ATGGCAAAAT ATTACAAATT TTTTATTAAT
    78421 ATTATAGAAG ATATATTTCG TGTGATATGG AGTTTTTTAT ATACAATTCG GTTTGTTGCT
    78481 TTTGGTTTTT TTATAACAAT AATTACTTGC GGATTTTGCT TATTTCCTAT ATGGATGGAT
    78541 GTATACGAAC ATTACTTAAA TGAAATAGAT TCTGATAAAT ATGTAACAAT ACAAACAATT
    78601 ATAAAAACAT ATCCACAAAT AAAAATAATT GTTAATGAAT ATATGGATGA TGATGTTATA
    78661 ACAAAATATG AATTTGAAAA AATAAACAGT TTATATTCAG AATATAAGTA TGATGAGATG
    78721 AAAGCATATT CTTATAAAAA TACAGAAAAA GAAAAAAATA AACTAAAAGG AGTTTTAAAA
    78781 TGATGGATAA ATTTTTAATT GACAAAGATT TGATAGCAAG AATTGAAATG TATGTTAAAG
    78841 AAGGTTGTGA ACAGAACCGT TTTATTTTTG CTGAATTTGA TGGCGAATAT GAATATGAAA
    78901 AAGAAATATT CAAAAAAGGA TGGTTTGGTG ATAAACAGAT TCCTACCAAA TTTAAAAAAC
    78961 TTTATAAAAG AGGGTGGTAT AAAGTAAACG ATAATGATAT TCCTAATTAT TCGCAAATTT
    79021 ATACAGAGCA ATCTATTAAT TCTTATTATG ATGGCGAAGC TATTATAAAA GATAATAAAG
    79081 TATTTACACG TAGTCGTTTG CGAGTTTATA TTTATTATAA AAACGATATA AAGCAATCTA
    79141 TATTCGATTT TTATTTTGAT ACATTAGATG AATTAAAAGA AAGAATGGAA GTTATACAAA
    79201 GTAAATTTAA AAATTTGGTG GCTTTATAAT GGTGATTAAA GTACCTAGTT GGGATGATAT
    79261 ATACGATTTT TTAGAATTTC TTTTTGATAT ATTACCGTAT ATTATTGGCA CTGTTGTGGT
    79321 CATCACTTTT TTTATTATTA CTGTTATTGT TATTGTTGTT GAAGATAGTA GAAATTTAGA
    79381 AATTCCTATT GAACTATATA ATAATATTGA TAGTATGGTT TGTAAAACCC CGTCTATTTC
    79441 TCCGATAGTT TCAGAAAGCT TAAAAGATAA TACAATAACA GTTTGCGAAT ACTGTATTAT
    79501 AGAAGAAGCT TATTGTAAGG AAAAATCAAA AATAAAAGTA AAAGAACTAA AAGAAAAAAC
    79561 AGAAAGGTAT TATTAATGAA ACATATAATT ATATATATAT TGTTTTTATT AACATTGTGT
    79621 CATACCACAA ATATTTATAT AGAAGCAGAT TATTTTTCTA TAACAAGATA CAGAACACCT
    79681 TGGAGTGACA ATATAAAATG CGATGTTAAA ATTATAATAG ATATAGAAGA AAAAGTTGTA
    79741 AAAATAATAG ATTCAAAAAC AACGACAACA ATAACAATAC AAAATTCGAT AAAAATTATA
    79801 AAAACAGATG TAGAAACAGT ATATAAAATA GAAGATGCTA GAGATAAAGC AACAGATAAA
    79861 ACTTTAAAAA TAGTGTTGTA TAAGAAATAT AGAAATTCTT TAATATATTT GTATTATGAT
    79921 GATTATGGTA TTTCTTATAA GATAAAAAAC ATAGAAGAAT CGGAGGACTA ATGAAGTATA
    79981 ACATAGTTCA TTGTCCTATG TGTCATGGCA GTGGTGGTGA AATAGAACCA ATTCTTGATT
    80041 TTGGACAAGG ACCTTGGCAT GATTGTGGTT TTTGCAAAGG CAAAGGTACA ATGAAACAAA
    80101 ATAAATTTTA TTATCAGTGT TTAGGTTGGT TGAGTGCTGA TGCAAGAAGA AGAAGAAAAA
    80161 ATAAAAGGAG CGATATTGAA AATAATTAAA GCAAATTATG AAATTTTAAC ACCTATTGAT
    80221 AAAGATAAAA TATATAAAAT TTTAGAAAAT GCTGGAAGAA AAAGTCATCA AAGTGAATAT
    80281 TTAATGTGTG ATGGTTCTTC TGAAAAGTTT TTAAAAATGA TTATGGATAA AGGACATTAT
    80341 GCTGTTCTTG AATTTTTTGA TATAATTGTT AGGTTTACAT CAAACAGAGG TTTTTTATCA
    80401 GAATTAAGAA CTCATAGATT AGGAAGTTAT GTTGCTGAAA GTACTCGATA CTGTAATTAC
    80461 ATAAAAGACA AATTTGGAAA TGAAATAACA TGTATTGGTT TAAAGACAGC CATGGATATT
    80521 GAAGCAGGTT CGGATACATA TTGGAAAGAA GAACCGCTAT ATAAAATATT ACATACTTTT
    80581 GAAGATGCTT GGGAACAAGC AGAAATTCAC TATAATAAAC TTATTAAATT AGGATGTTCT
    80641 CCTCAAATGG CAAGACATGT TTTGCCGTTG GGTTTAAAAA GCGAAGTTAT AGTAAAATAT
    80701 AATTTAAGAC AATGGAGAGA AATATTTAAA TTAAGAGCAC ATAGTGATGC TCATCCAAAT
    80761 ATGAGAGAAC TTATGATACC TTTGAGAAAT GAATTTGCCG AAATTATGCC TGAAATATTC
    80821 GGAGATTTAG TATGAAAATG TGGTTAAAAA TAATAGAAAA TTATATTGCC TATCCGACTA
    80881 CTTTTTATAT AGTTAGATAT GATAATTTAA GAGATTTGGA AAATAGAAAT AATCCGAAAT
    80941 TATATAAAAA GACAAAAAAT ATATTATCGT TCTTTTTATT TATCATAACA CGAAAATTTT
    81001 TAAAAAACAA AGAGTTATAT AAATGGTATG TAAGTTTTAA ATTTAGAACA GGAAATTATT
    81061 TTACAGGGAT TTAAAATGAG ATTTATAATG ATAAAAGAAA AAATGGCTAA TAAAGGCAAA
    81121 TAATTATGAT GATGACGATG AATCCTAGTA AAAATCTTTT TAGAGTTTTG AACTTTTTAA
    81181 AAGATTTTGT TAGTGATGAA TACATATCTG TAAACGAACA CACTTATAAC ACTTCCAAAT
    81241 ATAAAGATTT AAAAGTAAAA TATTTTATAA ATATAAATTA TTATATTAAT AAAGAAAATA
    81301 TTGAAAAAAT AGAAAAATTT ATTGAAAATA TAAAAAATGT ATATGTCGAA TTTCATATTG
    81361 TGGATGAAGA AGATGACCAC CCAATAGAAA CAACAAATAG TTTTAATAAT ATAATAATTC
    81421 CTACTTTTAA TAATCCTATT AATATGTCTT TTGTTTCGGA AACCACATAT ACAACAATCA
    81481 CAAACACCGC AACAACAAAT GAACCAATAC CAATCCCAGT ACAACCAGAA ATAATATTAA
    81541 GTAAATATGA AGATATGGTA ATGGTGCAAA AAAGAAAAAG AAAAATATTT GAAGATTTAA
    81601 CAGGTGTTCA GCGAATGAAC AGACCTAATA GTCCGATATA CGCAGAAAGA TTTCATTACC
    81661 GTAACGAAAC ACCCGACAGA GTACAAACAT ATATTTTTTG TGTTGATATG ACGAATGAAC
    81721 AATACGAATC AATTCAATTA AACGAACTTA TAACAGGTTA TAATATTGAA ATGAGATGTC
    81781 TTACGAATAT TCTTGGTACA ATAATATATA AAGAATACGA TAATCCAAAT AGAAGAGCAA
    81841 AATTTTTAAT AAGAACGCAA GTGACAGAAG AAATTATAAG AGAACATACC ACCGAAGGGT
    81901 TCGGTGTTAG TTTTCAAGCA TCATCAGAAA GCTATTATAA TTTTACTCGT TATTATATAC
    81961 ACGAAGTAGG ACATACACAA GTACTTAGAA ATAACGGAAG AAGATATGAC GAACTCACGG
    82021 GTGAAGTTAA TGTTGATGAT ACCACTACAA CAATCAATGT AGAAAATTAT TGGTTTCCTC
    82081 CTCCAATACA AGAAACTGTT CCGCTTGTTG ATGAAGAACC AACGTAAAAC AATAATTATA
    82141 GAGTGCTGAT TGTTTATATA GAATCACGAA ACAGTCAAAT AGAAATAGAT AGAGGACATA
    82201 GTCTTTTATA TGCTTATGAT GATTATAATT GTATATATAC CGCTGCAAGA ATTTTGTATG
    82261 ATGAAAGAAT AGAAAGAGGA TTAAAATTAG TGATAGAAGA AAGACACCCA GGTGTCATAC
    82321 ACTCACGCTT GTCTGTTCAT ATAGATACCA ATACTGAACT TTTTGAAATT GCTAATGTTT
    82381 GTACTTATAA TGAACATACA TCAAGATTTT TCTTTAGAAA TAATATAAGT TTAGAAAGAA
    82441 GACAAAATTA TCAAGAAGTA GTTTATCAAG GATATGTTAC CAGAATCCCA ACAGACATTA
    82501 CAACATCTAT AAATGTTATA AATGAAGAAA ATAGAACTGT TGGAAGAACA GTTGATTCAA
    82561 GAGAAGGAAA TAGAATATTG AATTTGAGTT GCACACAAGA AATGTATGAT GATTTGAGAG
    82621 AAGCTCATAA TACAATGTCT AATACAATGT CTAATACAAT GTCTAATAAC ATGGCGGAAT
    82681 TTGAAGTTGC AAACGAAATT AATAATGAAA TTTTAGAAAA TATTGTTCGA AATACGGAAA
    82741 ATTATATAGA AAATCAACAA ACAAGAAGTG AAGAAAATAG AACATATGAT GCTGGTTTGA
    82801 TGTATTGTCC TTATATACCA CTTGTCAGAA ATAATACAGC AACACACAGC AATAACGAAA
    82861 CAACATTACA AGATGTTTTG ATGCGAGAAG ATGGCAGACC AACATCAACA ATAAATTTAG
    82921 AAACAACAAC GACTGTTATA CCGATAACAA ATGCGTAAGG AGAAAATATG GAAATAACAA
    82981 CAGAAATTAC AATCAAGAAA AATTTTGATA GAATTATCTT GTCAAAAGAA GAAGCCGAAT
    83041 CGTTATATGA AGAATTAAAA AAATTATTTG AAAAGGAAAA AGAAGTAGAT TATATTCCTT
    83101 ATCAGATTTT TCCGCAACTA ACACCACAAC CAACAACAAA CGATTATACA CCGACTATTA
    83161 CATGGACTAC TTGTGGAACA ACCGAAACAT GTGGTGATGT TTCGATATAC GAATTGGATA
    83221 AATTAGTAGT TGATGGTAAT CAAGCATCTT GTACTATAGA AATAGGAGGA ATTAAATGAA
    83281 TGTGATTACT TTGTGCGGAA GCTCCAAATT TATAAAACAA TTTGATGAAA TAAACAGACA
    83341 ATTGACTATT GACGGTAATG TTGTTTTTTC GTTGGGTGTT TTTGGTCACG CAGAAGGATA
    83401 TGAACCGACA GAAGAACAAC GAGATATATT GGAACAAATA CATCGTAAAA AAATAGATTT
    83461 ATCTGATGAA ATTTATGTTG TTGATGTTGG TGGTTATATA GGAAAAAGTA CAAAAGAAGA
    83521 AATAGAATAT GCTATTAAAC ATGATAAAAA AATTAGATGG TATTCTAAAG AAATTAAGGA
    83581 TGTGAAATAT GAGTAAACAA GACAACCCGA AAAAAGAGTT ACAAGAATTA TATAATATTG
    83641 GATATTTGTC TGCTAACGAG GTATATAGTT TGTTAGATAG TGATGATAAA AAATGGAATA
    83701 ATAAAAAAGC AAAACCATTA ACAGAAGTTT ATAATGAAGT TCTTAATGAT TTTAATCAAT
    83761 GTGTTCTTAG AAAAAGTGAC CCAAAAACAA TGCTTGCTCT TATATTAGAA GAACTTAAAA
    83821 TTTATGGAAC TGTTAGAGTA TCAGATGAAA AAGGTGCTAC TGTTTGGTTG ATAGAACAAA
    83881 AATTTAAAGA AGATATTTTT ATTCCCAATA AAGATATTAC TATTGAAAAT TTTGATATTA
    83941 TTAAAGAAAA AATCAAAACA GCAAAATATA TAGCATTGTT ATGATATATA TAGAAGATAA
    84001 AATAGATGGT TTTGATGTAC GAATTTATGA TGATGGAAAA ATAGAATTGA AATTTTCTAA
    84061 TCTTTGGAAA TTTGCGGGTC ATCTTAGAAA TTATCCTGAT AAAAAAACTA TGAATTTAAT
    84121 ATTTACAAAA CCATGGAATG TTAAATTTAA TAATTGGGGT GGTTCTTGGG GTATAAACAA
    84181 AAATTTATTA ATGTATTTGA ATAAATATTT AGAACATACT ACTATAAATG TTTATATAGA
    84241 TTGTCCTGAT TCAAAAGAAA ATGGTAAAGA GCCCGAAAGT ATTTTATATC ATTTACCGTT
    84301 GAAAGATGTA ATTAATAAAG GAATTTCATA TAAAGTAGAT GGATGGGATA AACAATTATA
    84361 CACACCAATA ATGTTATGGA ATAAAGTAGA AGATTATGAA TATGAAGATT ATTCTCTTGA
    84421 CATTTAGAAA AAAATTGTTT ATATTTAAGT CATGAAAATA GATATAATTA GCGATACGCA
    84481 TATCGATTTT TGGGTTAAAG ATGCTCAAAG AACGGGCAAA AACAAACGAT TTATAGAACA
    84541 AAGAATAAAG CGCGATGGCG ACTATATTAT AATAGCTGGT GATATTTCTC ATGGTATGAA
    84601 AAGTGGTAAA GCTTTTTTAA AACAACTTAA AAATTTTTAT GATAGAGTTA TAATTGTTTT
    84661 TGGTAATCAT GATTATTATA TGCCCCATTC AGAACAAGAT AGATATGTTG ATTACAAAGA
    84721 AAAAATAGCA GATTATACTA AACAACTTCA AGACCTTGGT ATTGATGTTC TTAATGGTAA
    84781 TACTATTGAA ATAGATGGTG TTAAAATATT TGGAACAGAT TTTAGTTACG CAAAAAATCT
    84841 TCGTACTGTG TGGACACCGT ATATGCTTGG TGGAATGTGG TATGATGGAA TGAATGATTC
    84901 TGTGTGGATT AAAGGATTAA GAGGCGATAG ACACGAGTAT AGCTATAACA ACAATATAGA
    84961 ACTATTTGAA TCAGAATACA ACAAACTATA CACCAACGAT TTAATTCTTG CTGATATAGT
    85021 GGTTACACAT ATATCACCAT TGAATGACAA AAGATATATA GAAGAACGAT TTCGAAATGA
    85081 TATTCTTACA GGGTGCTTTT GTTTTAACGG TTCTCATTTA GTGGAAATGA CTACTGCTAA
    85141 ATATTGGATT TGTGGACATC AGCACAAATC AAAAATAGAA GATATAGCGG GAACATCAGT
    85201 TGTGTGTAAT GCTCTTGGTT ATCCAAGTTT TGAAAAAAAC GCAAAAACTA TAACATTGGA
    85261 AATATAATGA AATTAGAAAA AGCAGTGCAA ATATTAAAAA AGCATAATAA ATGGAGAAGG
    85321 GGCGGAGATA TAAAGCCAAC AAATCCTAAA GAATTGGGTG TTGCTATTGA TACTATTGTT
    85381 AATTGGTTTG ATTTAAAAGA TGATGTATTA TTAAAAGCAA GTATTGATGC AACAAGAGAT
    85441 AATTTAAATG ACAGCTTTCA TATTTATGAT GAAAATATAG TTGTAGGTGC AGGAACAGAA
    85501 AACGCGCATG TTTTTAGAGA AATATTTAAT AAACTTAAAA AATATTAAAG GAGGAAAAAT
    85561 GAATTGAGCA TATCAATATT ACAACGGAAT AAAAATAATT CGAGATGAAT CGAAATTAAC
    85621 ACTAGAAGAA GCAAAACAAA TGTTTAACAA TGATTATGAT GATATGGTAA AACAAGTAAA
    85681 AGCTGGTAGA GAAATAGAGG TTGCTATATG GGATAACGAT TACAATGAAA AATTGATACA
    85741 TTTGGTGTGC CCTAATGAAG AAGGTGGTCA TCTCTGGCAA CCGCAATATT ATAATAAATT
    85801 TTAAGGAGAA AAATGGAAAT AACAGTTTAC AGGCAAACTG TGAATGAAAT ACTTAACACA
    85861 GAAACAAAAA TAAAATGTCC TTTGGATATA TCTATAATAC CGAATACGAT GGGTATAAAC
    85921 CTTCGCTCTG TAACTTCGGT AGAGTGGGCA CAACAAGAAG ATGGTCAATT ATTGTTATTA
    85981 ACAATACATT TCAGACCTGA TAATTTAACA AACAAAATAG GAGAAAAAAA TGTATAACGA
    86041 ACTTTTTGAT GGAACAATAA CTGCTGTATC GGCAGGAACA AAAAAAGTAA AAAACGAAGA
    86101 AGGAAACAAA GATAGTGTTT CTATATGTAG ATTTAAAATC GAAACAACTA GTATAGATTA
    86161 TGATTCTATT ACAAAATTCA GTTCTAGTAT TGGTTCAACA CTTTTAAACA TACAACCAAT
    86221 GCCATTTAAA CTAGTAGATT TTGGTGACCA AAGTGTTTAT GGTATGTCTG TTGATCTATT
    86281 TGGAATTGAT GAAGAAACAA AATTTGCATC AGAAACACCT GATGCAACAT ATAATAATGT
    86341 ATATATTAGA AGTCTTAAAG TTAAAAACGA TAATACTATA CCTGTATACA TTTTCAGTCT
    86401 TGAAATGCCT ATTGAAACAA GCACAAGTTT CTTATTTAAT AATATGAAAA AAGATGTAAT
    86461 GTTTAAATTT ATTAAAAATT AATTAAAAAA AGTTAAAAAA AGTTAAAAAA AGACTTGACA
    86521 TCACCGAAAA AAAGTGTTAT ATTGTGGGTG TTGTTAATTG AAATAGAAAA ATTACCGAAG
    86581 AATTAGAAAA CAAATGTTAT TGTTGCCTCC TTAAGGGATA CACACAGCAA AAATTTTTAT
    86641 TTTTTTATGC AAAAAGAAAA GAGAAATATT GTATCTCGTT AACTTTTTGG TTACTTCGTC
    86701 TAGCGGTGTA GTATTAAGCT TTCCAAAGGC TTGGTGCTCA GGACTCTTGG TTTTCATCCG
    86761 AGCGACAGAG GTTCGAATCC TCTAGTAATC ATTTTTTTAT ATGGCAATAA TAATTTTTAA
    86821 ACTTGACCTC CTTTTATAAG GAAAACAAAC AGCAAACTTT AAAACACTTG GCTCTTAACC
    86881 AAATTAGTTA ATAGTTTTCC GTAAGTTTAA AAAGACTGCA TACAGCAAAA AATTATTTTT
    86941 TTATGGTTGA AAAAAAAACA ACGCAGTCTG ACTTTTTTGT CATTGTGGTG GAATTTGGCA
    87001 TACACAAGAG ACTTAAAATC TCTCACTTTT AAAAAGTGTG AGGGTTCGAG TCCCTCCAGT
    87061 GACACCTACT GTTTGCTTGT TTAGTTAAAA ACAAGTTGGT GACCTCACAA GAAATGTGAC
    87121 CCGTTTTAGT TGTTTCGTAA AAACAAGTTG GTGAGAAGGG CGGATGTGGG GGTGTTTATA
    87181 ACCCCCTACT ATATTTGGTA ATTTTATAAA TAGATATTAG CGGGGTGGAC AGGAGTGGTT
    87241 CCTGCTCGGT CTCATAAGTC GTACAACGTT GGTTCGAATC CAACCCCCGC TACAAATAAA
    87301 AATGATGATT ATGAATAAAT TAGAAAGAAG GCAAAAAGAA AAGCAATTAT GGCAAAAGAG
    87361 AGTCAATAGA CTAAATTGGT GGACATTAAC ACCATTAATT TACAGAACAA ATATGTTCTG
    87421 TTATAAGAAA CAAACAAGAC CGTGTTCATG TTCTTTGTGT AAGAATGAAA GATATAACAG
    87481 AAAAGCAAAA CATAAAAATA GAGAAGTAGA ACAATACTTA TAAAGGAGCT TAAAATGACT
    87541 AAAAAAGAAA AAAAACCAAA CATACTGAAA GAAGTAGTTG GAGAACCTTT AAAGGGTAGA
    87601 AAACTAAATG AAGCAGAAGA AAAAGTGGTT GACAGAAATA AAAACAAAAA AATTAAAAAA
    87661 CAGAAATAAC TTTAACGAAA AAAATTATAA ATAAAGTATA TGAAGATAAA AAACGAAAAA
    87721 TATTATACAG CGAGTGAATG CAAACATAGG GCTTTGTGAT ATTTAGTTAT TTCTAATTTT
    87781 TAATGTTGTA AAGCCCTGTA AATCAGGGCT TTTTTATTGA CATAGAATTT TTTTGGGGGG
    87841 GCATGATCCA AGGCAAGGCG ATGGACTCTT GCAAAGTCCG TGAGGCGGGT TCGATTCCCG
    87901 TTCCTTCCAC TTTGAAATAG CATTGAGACG AATTGGGACG ACACTCGTGA TAAAAGTCGC
    87961 TCCACCAATT TTGGGGATGC TTACAGTACT GATGGAAGTA CATTATTCTG ATAAGAATAA
    88021 AAACAGCAAA AACAAATTAG AAAGTTCGAT TCTTTCCATC CCCGCAAAAT CGGAAGGTTG
    88081 ACAGAGCTCG GTTAATGTGC CTGTTTGCTA AACAGAGTCG GGGTAACACC CACAGGGGTT
    88141 CAAATCCTCT ACCTTCCGCT AATTGGGTAG GCTGCAGAGA TGGCTAGGTT CTGCGATGGA
    88201 CTGTAAATTC ATTCCCACAG GGTATAACAT TGGGGGTTCG AATCCCTCCC TACCCACATG
    88261 ACATAGTAAA TATAATAAAA AAGACTTGAC AATTTGTTAA AAAAGTATTA TATTACAACT
    88321 AGTTATTTGA AATAGAACAA AAAAAGCATT ATGCTCCGTT AGTCTAGTGG TTAGGACACA
    88381 GGGTTTTCAT CCCTGGAACA GGGGTTCAAT TCCCCTACGG AGTACTATAG GGATACACAC
    88441 AGCAAACAAC TAATGTGAAT GGTTCACAAT CTTTCTAAAA AAGACCTAGC GGTTCAAATC
    88501 CGTAAAAAAG TATCCCGTTA ATATGCTCCC ATAGTGAAGG GGTTAATCAC AAAAGATTTT
    88561 CAGTCTTTAA TCACGGGTTC GAATCCCGTT GGGAGTACTA AGAGATGGTA AACCCTCTTT
    88621 ACATAGTAAA TGTAACCATC TAAAATTGAT TATTATGACC TTGAGTAGTT GCTAAAACTA
    88681 CAGAAGTGCG GGCTTAAACA CATATACATG TTAAGTGTGT TGAGTGGGAT AGCCTTAAAG
    88741 AAACCCTAAC GAATTCCGCA CTGGCTTGTT TGGTGAAATT CCAAAAACAG GGTCTCTGTT
    88801 TTAAATTGTT CTTTGATATA GTATTTAATC CTAATTATAA TAGTCATGGG GGTGTTCAGG
    88861 ATTCGATATG TTTGAACGAA GTATGATAAA TCACTTCGAA GCTTGATGGT AGCTTCGTTA
    88921 ATATAACCTT CAAACACAAT AAATGGCGAT TACGCATATT CAATGGTAGC CTAATTAAGA
    88981 TACCCTGTTT ATTAAGAGTA TATGTCGTCT GACGCTTAAT AAATAGTCGC AAAAAGACGA
    89041 ATAGTCAAGG AGTTGGATTT AGTACTTGGT GATAACTATA AAATTCTCGT GTTATGGTGC
    89101 TTTTGCTAGT TTTAATACAT AATACAGATA AGCAGAAAAA CTAACCTATA AGTGTAGAGT
    89161 TTTCATATGA CGCAAATATA CACGGGGGTT CGATTCCCCC CACTTCCACT TTTTATTTAA
    89221 AATACATTAT ATTCCATCCC GAAGGGTAGT AGGGGTTAGG TGAGGCGGGG TTTTAGGTCT
    89281 CCAACTGAAT TGGGTTCGAC TCCCATTCGG GCTTAGTGCA AATTGAATAT CCTAACATAT
    89341 GATATATTTT TATAAATAAT AGTATGAAAA GTTTTAGTTT ATTAGAAGAT TATTCGGAAA
    89401 TACTTGAAGA TTTTTTAATG TTGCAAATGT TAAGAAAAAA TGGATAGATT TGGAAAAACA
    89461 ACCAATAAAA TCAAAAATTC AAAATGATGA AGGTATTAGA CAAAATATTT TTAATTTGGT
    89521 TGATTTTGCT TATAGAAAAA ATTTAAAAGA ACCACATGTT GGTTTAAAAA GTAAAGATGA
    89581 TGTATTGAGT TTAAATTATG ATTATTGGGA AGCTATTGAT ATAGATAATA GACCTGATGC
    89641 AGATGCTGTA ATATTTGGAA AAAAAGTTTA CGGTGTTAAA ATATCTGGAA TAGGTCATAA
    89701 TGGTAATATT ATAGCAATAC ATTATTTGAT AGATGAATTA TCAAGAATTT TGAAAAAACA
    89761 AGGTTATTGG ATTGAGGCTT CAAAAAAAGT TGCATCTATT TTAAAAAGTC AAAATGTTCT
    89821 TGTGTATTCA AATCGTGAAA AAATACAAAA AATGTTTTCG GATAGTACAT TTAAATGGTT
    89881 TGATGATAAT TCTTATATAA GAACTTTAAA AAATGGTAAT TATACTAGTC GCGAATATAT
    89941 TTTTGGAAAT CCTATAATAT AAATAAGAGT GAATGGGTAA AAAAGCTAAA AGTAACAGTG
    90001 GTGAAAGTAA GTTAGATATA GATTTTAGTG AAATTATTGA AATTCGTACT AGAGATATAA
    90061 CAGAAGAAGA ATTTAATAAT TTAAAAACTA TAAAAGATTC TAATTTATAT CCTTTATATG
    90121 AAATAAATAA TATATCAAAA GTATCAGGAT TAAGTGCTAA TAAAGTATTA AGAATATTGA
    90181 GTGATTATTC TTATTTGAAT AAAAAATTTA TAAAAGCTCC GATACCAAAG AAAAAAAAGA
    90241 AAAAGAATGA ATAAGTTTTT TAAAATATTA TATGAAATAT TTGAATTTAG CGTAATAATG
    90301 TTACAATATA TAATAATATT ATTATACATT TTTATAAGTA AATTTATAGT ATTATTGGTG
    90361 GATAAAACAA AAAAAGTGAA AAAAAGACTT GACAATTGAA AAAAAATTGT GTAAATTACC
    90421 CAAGTTAGTG AAAAACTATT ATAAATAAAA GAAAAGGAAA AAAGAAATGA TGACAACAAC
    90481 AATAAATACC GTGATAGGAA TTACAAGACA TTTTGATTGG ACAAAGTGTG ATGGTAATTT
    90541 TGTATCCTAT CGGGCAGTTG TTGTTAATAT TGATATATAA AATATAAACA ATAACAAAAC
    90601 ACAGCAATGT AAGACCCGAA GAAAAACTTC GGGTTTTTTG TTCTTTAAAA TAAAAAGTAT
    90661 GCAAAAGTAG CTCAATTGGT AGAGCACGAC CTTGCCAAGG TCGGGGTTGC GAGTCCGAGT
    90721 CTCGTCTTTT GCTCTAATGC GGGTGTGATG TAATGGATTA ACATCAGTGA CTTCCAATCA
    90781 TTGTCTCAGA GTTCGATTCT CTGTACCCGC ACGAAGTTCT TTGAAATAGA CATAGTTTAG
    90841 TATAAATTCT TAAATAATCC CTCGCTGGCG CAATTGGTTA GCGCAAGGCA CTTTTAATGC
    90901 CGAGGTTCCC GATTCGAGTT CGGGGCGAGG GACTACTTTT TTTAGAGTAA TAGACTTGAT
    90961 TTTATAAATA ATAGTATATA ATTAAAAAGG ATATACTATT ATGAATAAAA AAGATGAAGT
    91021 TATTAATTGT TTAAACTGTG GACAAGAAAC AAAAAAATAT AATAAAAGAT ATGATAAAAG
    91081 AAAGTTTTGT TGTTTAAACT GTGCAAATGT ATATAATTCA TTAAGAAGAT TAAAAACAAA
    91141 ATGTTCTAGC TGTGGCAAAG AAATTACCAA TTGTAATTTT AAACAACATT TTAATTCTTG
    91201 TGGTAAACAG AAAATAAATG ATAAATTAAA AGAAGAATGG CAACAACCAA ATGGTACATA
    91261 TAAATGTCCT CACTGTGGTA AAGAATATAC AAAGAAAGGA ATATATATAC ACATTTGGAG
    91321 AAAGCATACA GAAGAAGGCA AAAAATTTAA TCCTAATATT GGATATGTAA AAGGTGTTAG
    91381 AAAAGGAATT AATAAATTTA CAAAAGCTAA AAAATTGGGA TTACCAAAAC CTATAATCAA
    91441 AGAAGAAAGT AGAAAAAAAT GGTCTGAAAA AGCTACTGGA AGAAAGCATA GTAATAAAAC
    91501 TAAAGAAAAA ATATCTAAAA TTAGAAAACA ATATTTAAAA GAAAACCCAG ATAAAGTTCC
    91561 ATACTTATTA AATCATTACA CAAACGGCGA AAGCTATCCT GAAACATATT TTAGAAAAAT
    91621 TTTTGAAAAA TATGATATAC AATATGAACA AGAAAAACGA GAAGGTTTAT ATTCTTTAGA
    91681 TTTTGTTGTT GGCGTTTTTG ATATTGAAAT AGATGGCAAT CAGCATTATT TGGATGAAAG
    91741 AATAATAGAA AGTGATAAAA GAAGAACAAA ATATTTAGAA TCTATAGGAT ATAAAATTAT
    91801 AAGAATTAGA TGGTCAGAAT TTCAAAAGAA AAATTATTAT TATAGACATA AATTTATAAA
    91861 TGAATTAATA GATAAATTAA TATACTCTCG TGGCGCAATT GGTTAGCGCA AGGCTCTTAT
    91921 AAGGCAGAGG TTAATGGTTC AAGTCCATTC GAGAGTACTG ATGCGAGTGT AATTCAGTGG
    91981 TTTAGAAAGC AACTCTTACA AAGTTGAAGT CGCTAGTTCG AATCTAGCCA TTCGCACATA
    92041 CTGGTTTTTG ATACTGCTTT ACCGTTAGGA AACGCCCGTA ATTGAGTATT TTTATATTCT
    92101 TGGGTTATAA ACAGAATACA AGGGAAGTAT GACAGGTGTG GAGAGACACA CACAATTATA
    92161 TAATTTATAA CGGGAGATTA GCTCAGTTGA TTAGAGCAGG AAGCTGTTAA CTTCTTGGTC
    92221 GGTGGTTTGA ATCCATCATC TCCCGCAAAT ATTGCCATTG TAGCTCAAAT AGTAGAGCAT
    92281 CTGCCTGAAG AGCAGGGGGT AGTTGGGGCA GTACCAACCG ATGGCACAAA CTGAAACATA
    92341 AATCACGAGT TTCTGTTGAC CTATTCATTT TTAGAATAGG AAGAGTTTAA AGTGATCTTA
    92401 TTTGCCAGTA TAGTTTAACG GTAAAACAGC GGCTTTGTAA CCCGTTGATG GTGGTTCAAT
    92461 TCCTCCTACT GGCACAACTA AAAATATTTT TAGTTATTTT ATTAGAGCAA TTGATTTTAA
    92521 TATATAAATA ATATAAACAG AATTAAGGAG TTTATGTTAT GAATACAAAC AAAACCAAAT
    92581 GCTCAAAATG TGACAGAGAA ATTACAACTA ATAATTATAA AAAACATTAT AATGTTTGTG
    92641 GTAATAAAAT TAAAATTATT CATAAACCAA GAGTATCAAA TTTAGGTGAA TATTTAAAAA
    92701 AAGGTCATAT TGGTACTAAT CAATATATAA AAGCTAAACA ACTTGGTCTG CCAGCGCCAA
    92761 CGCTAAGCAA AGAAGCACGA ACCAAATTAT CAAAATCGGC AAAAGAAATA AATATTAAAA
    92821 TGTGGGGTGG TCTTGATCAT GAAATTCGTA GAGAAAAGAT GTCAAAACTG GCAAAAGAAA
    92881 GAAAGCTGAG TGGGCACACA TCTAAAAGAA AAATGTACTA TAAAATGAAA GATGGCTCGG
    92941 AAGTTTATTT ACAAAGTAGT TATGAAATAA GATTGGCTGA GTTGTTAGAT AAATTAAATA
    93001 TTAAATGGGA AAGACCCAAT CCATTTATGT GGATAGATGA TGATGGAATA GACCATAGAT
    93061 ATTATCCAGA TTTTAAAATA AATTCAGATC TTTATATCGA TACCAAAAAT GATTATTTAG
    93121 CGAAAAAAGA TGCAAGAAAA ATGGAATTAG TCAGAGAACA GAATAAAATA AATTTAATGG
    93181 TATTTTTAGA AAAAGATATA AATGAAGATA GAGTTAGAGA ATTAAATCTT TGAACTTTCA
    93241 TCGTTTTTAA CGTTTAAATC GACTTCGTTT TCAAAATGAT GAAAATAATT TAAAACGGTT
    93301 TAAACGATGT TTTTGACTCA TTTAAAACGA TTTAATTAAA CATCCCGTTA GAACAAATGG
    93361 ATCAATTTAT GGGATATTAG CTCAATTGGA TAGAGCAACG GATTTCTAAT CCGTAGGTTA
    93421 ATAGTTCGAA TCTGTTATAT CTCACACTTT TTTAATATTT CGTAAAAAAT TAGAGTTCAA
    93481 TTCTTACGGG GTATTTTGTA TTGGGTCGTT GGTGAAATCA GTATCACATG AATCTCCAAA
    93541 ATTCAAGTAA GGGGAGCATA GCCTCTACGA CCTGTTGTTA TGAACTCCGA TTTTATAAAT
    93601 AAGTATATAT TAAATTAAAA TCGGAGTTCT ATATGAAAAA AAGAAAAAGT ATAATTTGGA
    93661 TATTATTGAA TGATTTTAAA TTTAAACATT TAGTTAAAAA ATCAAAAACT TATAAAGAGA
    93721 TTTTAGATTA TTTTAATATA TCTGCAAGTA GCGGAAATTA TAAAACACTA AAAGACAGAA
    93781 TTAGATATTT AGATGTTGAT GTTTCTCATT TTGAAATAAG TTATGATGAT TTAAAACAAT
    93841 ATGGTTTAAA TAAAAAAATA CCATTAGAAG AAGTTCTTAT AGAAAATTCT GATTATCCAA
    93901 GAAGTTCTCT TAAAAAAAGA TTACTTAAAA ATGGAATGTT AAAAAACGAA TGTTCAATTT
    93961 GTGGTCAAAA AGGAGAATGG AAAGGAAAAG AATTAAAAAT GATATTAGAT CATATAAATG
    94021 GAATTAATAA CGATAACAGA TTAGAAAATC TTAGAATGGT TTGCCCTAAT TGTAACAGTC
    94081 AATTAGATAC GCATTCAGGG AAAAATAATA AACGAAAAAA GAAAAAGTAT TATTGTAAAT
    94141 GTGGAAATGT AATATTTAAA CAATCAAAAC AATGTAAAAT ATGCTACGAT ATAAAACAAA
    94201 GAAGAGCAAA AAGACCCGAT AAAGAAAAAT TATTACAAGA AATAAAAGAA TTGGGTTATG
    94261 AAGGAACAGG AAGAAAATAT AATGTAAGTG GTAATGCTAT TAAGAAATGG TTGAAATAAA
    94321 ACTTGACATC ACTGAAAAAA AGTGTTATAT TGTGGGTGTA TTGATAATGC GATGAAGGTT
    94381 TGGTGTTTAG AATACTAGTA AAACTACTCC TTACAATCAA TACATAGTTT TAAAACAAAG
    94441 GAGACACAAT GGAAAGAAAA ATTTCAGGAA TATACATCAG ACATCAAAAA GAAGATGGCT
    94501 CGTGGGGTAA TATTTGTTTT GAAGATATGG ATTTAGAAGA AAGAGAAAAG TTTTTAAAAA
    94561 CAAAAGATAA AGAGTGGATT GCTAGTTTGG CTCTTGAATT ATCAAATGTT ATAAATGAAC
    94621 TAGCTGAAAG ATTTGAAATA GTAAGAGAAG ATTAAAATGT TACAGTCCTG TAGTTCAATA
    94681 CGGATAGAGC GCTACCCTGT CACGGTAGAT GTTGCGGGTT CGAGCCCCGT CAGGACTGCT
    94741 AAGGTTCTCG TAAAACAGAA CTTTTGCGCA AAAAACTCTG CTGAAAATCT CAGATGTATA
    94801 CTGGTGCTCG CTGGGATGGA AAGGATATAT TGAGTTTTTA AGTATGAAAT TCTTTTGGTT
    94861 AATATGTTCA ATCACACTAA AAAAACATTA TATCAAATGT TTAAAGTGTA AAGAAAAGGA
    94921 AAGTAAGAAA GAGAGCAGAA CATATCGATA TGTTTGGGTG GGTCCGCAAG GCATAAGAAC
    94981 ATAGGAACTC CCACCCTCAG AGTAAGATTA TTAAAAATTA AAATAGAATT ATGGTGTTAG
    95041 TAGCTCAAAT AGTTAGAGTG CCTGCCTGTG AAGTAGGAGG TTGCGGGGGC GGAACCCGTC
    95101 TATCACCCAA AAAGGAGGAA AAATGAAGAA AATATATTTA GATGATTTAA GAACACCTGT
    95161 TGATAAAACA TGGATTGTTG TAAGAAATTA TGATGAATTT GTAGCCAAAG TAAAAGAAAT
    95221 TGGTTTTGAT AACATAGAAC TTATTTCTCT TGACCACGAT TTAGGAGAAA GTGCTATGAG
    95281 AGAATGGCAT AATACCGTTA CAACATATGG AATTAATTAT AACAATATTA CAGAAAAAAC
    95341 AGGATATGAT TGTGCTAAAT GGCTAGTAGA ACAATGGATG AACGGAGAAA AAGTAGTAAC
    95401 TGTTTTAGTT CATTCTGCAA ATCCTGTAGG TAGTGGTAAT ATTATGGGAT ATATAAACAA
    95461 TTATCTGCAC GTAAACAGAT TACCACAAAC ATGCGTAAGA GCTAGATTTG ATTTTACATC
    95521 TAAATTTAGT TTTGATTATT AATTGAGAAC CTTCGCGCTA ATGAAAATTA GTGAGGAAAG
    95581 TCGGGACTAC ACAGCATACG GAAGGAGGAA TTTATGAATA AAAATATTGA AAGACCAAAA
    95641 AATTGGGAAA AAGATATGTT AAAGCATATC AATAAAGAAA TAAATTTCGA CAATTTACTT
    95701 CATAACTTTG GTCCTGAGGG ATTATATCTT ATTTCTGACA AACTGAAAAA GATAGCAGAT
    95761 GAACATATAC AAGAAGCGTA TCAAGATTCC GTTCGCACTT CCTAAGTAGC AAAAATTTTT
    95821 ATTGTGTTTG TGGTTTTTCT TTATAAATAA TAATGTAGAA TAAAAAAAAA TTTATAAGGA
    95881 AAGACATGGA TAAGCATTAT TTGGTTTATA AAATCACAAA TAAGATAAAC GGAAAGATTT
    95941 ACATAGGAAA ACACGAAACA TACAATATTG ATGATGGTTA TATGGGAAGT GGAAAAATTT
    96001 TAGGAATTGC TCAAAGTAAA CATGGCATAG AAAATTTTAC AAAAGAAATC CTTTTTGATT
    96061 ATGATAATTG GGATGATATG CAGAACAAAG AAAAAGAATT AGTAAATGAG CATTTTGTTA
    96121 AAAGAACTGA TACTTATAAT ATTATTATAG GTGGTGGCGG TGGGGGAGAA AATTTTGGAG
    96181 AACAAAAAGG CTTTATTACT GCGAAAGATA AACTTGGGAA TACTATGAGA GTATCAATAG
    96241 AAGACCCAAG ATATTTATCA GGGGAATTAG TTCACCATTT AAAAGGAACA ATTACAGTTA
    96301 GAGACAAAGA AGGCAATATA TTACAAGTAA ATGAGAATGA CCCGAGATAT TTATCAGGAG
    96361 AATTGGTAGG CAAAAACAAA AATCAAATTA CTGTAAAAGA CGAAAAAGGA AATATATTTA
    96421 ATATAGATTC AAACGACCCG AGATATTTAT CAGGAGAATT GAAATATATT CATACGGGAA
    96481 AAGTTATTGT TAAGGATAAA GATGGAAATA AATTTAAAGT CGATAAAAAT GATAAGAGAT
    96541 ATTTGTCGGG AGAACTTGTT GGAATTACAG CAGGGAAAGT TAATGTTAGA GACCAAGAAG
    96601 GCAACACCTT CCAAATTTCA AAAGAAGACC CAAGATATTT ATCAGGAGAA TTAGTTCATA
    96661 TAACTAAAGG TACAATTTAT ATTCATAATA AAATAACTGA ACAAAATAAA AGAATAATTA
    96721 AAAAAGATTT ACAGAAATGG TTAGATAAAG GTTGGTATAA AGGAATGTTT AAAGTTCAAA
    96781 AAGAGAACTC TTCGAGCCCT AAAAATTAAG GTTAGGAAAT TAGGTCATCA TTGCAGATAG
    96841 TAGGAGATTA AAAATCGTTT ATACTACTTT AGATGAAACT CAAAACAACA TAGGCGGATT
    96901 GCAAGCCGAT AATTGTAAGG TAGAGGAGAT AGATAAATGA AGAGTTGGAA AACAGGAACC
    96961 TAATTACAGA AAAATTGAGC TTAGACGGTC TGCTGGTCGA TAATAGCAAG GTTGAGGCAT
    97021 AGATAAATGA AGGTTGAAAA ACAAAATCCC GCTTACAAGA AATTAATAAA AAGGAGAAAC
    97081 ATGAAAGAAA AGGAAAAATT TCCGAATGAT GAATTAAGAA GTAGGTCATA TGAAGATCAG
    97141 TTTGATGGCA AAAAATTAAT GCACTTTTTA CATTGTCAAA AATGCGGTAA TATATTTGTT
    97201 GGTTATAAAG ACAAATTAAT TTGCAAAATG TGTAAAAACG AAATATTAAA ACAGGATAAA
    97261 AAATGAGCGA AACAAAAAAA GAATTTCCGC CAAAAGATTT TCGAGATAGG TCTTTTGAAG
    97321 AAGATTGGGA TGGTACAAAA GAAAATCCTT TACATTTTTT GATTTGTAAA AAGTGTGATA
    97381 AAACATTTGC GGGCGATAAG AGTAGAATAT TATGCAAAAA ATGCGAAAAT GAAAACAAAC
    97441 AGGAGAAAAA ATGATAAATA TTAAAGCAAG AAAAGGCGAA AGTTTTGAGA GAATGTTGAG
    97501 AAGATTTAGC AAAACTTTTG AAGAAAGCGG AATATTGGCT GATTATAAGG ATGGTAGATA
    97561 TTATGAAAAA CCATCTGAAA GAAGAAGAAA ACAAAGAAAA CAATTTTTAA GAAATCAGAA
    97621 AAATTGGAAC AAATTGTTTA ATTAAGGGAT GTTATGGAAG AAAAATATTA TTTTTTTTGG
    97681 TCGGGCGAAT TATCAAATTG GTATATATCT CCTATGAAAA TAGATGGAAA AATATATAAT
    97741 TGTGTAGAAC AATATATGAT ATATGGAAAC AACACCGTAG GGATGTTGTT AGAAAAGCGG
    97801 TAAAAGAAAA ATTTACACAA GATAAAGAAT TAAATGGTTT TCTTGAAAGT TTAATTAAGC
    97861 AAGGATATAC CATGATGGTC GAAGCTAGTC CTTGTGATGG TATATGGGGT ATTGGGTTTT
    97921 CGGAAAACGA TAAACCCTTA GAACATATTG CGGATTGGGG TGATAATCTT TTAGGAAAAA
    97981 TAATAACAGA TGTGTCGAAG GAATTGTTTA TAAAAAATGT TTAGAATTTT ATTGACATTT
    98041 TTGTTTTTAT GTGTTATATT ACATGCGTAA TAAAAAAAAG GAGATTAGTG ATGTCGATAC
    98101 AAAGATTTGA CCCCGATAAA TGGTATGTTA TATCTATAGA TACTTATAAA GGAGTTCATT
    98161 TAGGTAATAC CCATAAATTC AAAATAAATG ATGATAGTAA ATATCAAGTT GAAGAAAGAG
    98221 AAGAAATTCT TAAAAAAGCA ATAAAAAATG GTATTATAGG AAAAGTCGAA AATTTAATAT
    98281 TTACTATGTA TGAAGTTAAA AGGGGCAAAC TTGGCGAATA TTTAGAGGAG GTAGATTAAT
    98341 GGAAACAATT GAATCATCTT TAAAAAAATA TGGTAGTAAC AGAAGAATAT TTAAAACAAA
    98401 ATCCTAATCA TGTTTTTGTG TTTGGCGATA ATTGTTTGAG AAAAGGTAAA GGCGGAGCTG
    98461 CGAAGCTAAG AGATTTGCCT AATACTTATG GTTTTATAAC CAAGAAAACA CCTGGGTGGA
    98521 AAAATGAAGA TTTTTATGAA CCTGTTGAAT TTGAAAGTAT TTTTTTAAAC GAATTAATAA
    98581 AATTACAAAT GCTTATATCA TTAACACCTA ATAAAAAATA TTTAATATCT AAAATAGGTG
    98641 CAGGATTAGC CAATAGGTAT AAGATTTGGG AAAAAGTTAT AGAACCAAAT ATTAAAAAAC
    98701 AATTATCTTT TGATAATGTA ATATTTTTGT GGTAAAAATA TACTAAATTA TGTACAAAAT
    98761 AGTTTGGGGA TATGGTGAAG TTGGTTAACA CCCATGTCTG ATAAGCATGT ATTTCGTAGG
    98821 TTCAAGTCCT ACTATCCCCA CAATTGTCGG TGTAGTTCAG ATTGGTTAGA ACGCTTCTCT
    98881 CATACGGAAG AGGTCATAGG TTCGATTCCT ATTACCGACA CAAATGCCGT ATTACTCAAG
    98941 TGGTCTAAGG GGTGTAGTTG CAACCTACAT GTTCGGGGGT TCGAATCCCT CATACGGCTC
    99001 TGTGTAATTG AATCCTCAAT TTTATAAATA AGTATATAAA CTTAAATTAA AATTGAGGAT
    99061 TAAAATGTAT AAAAGATATG GGTAGACTCA AAAGTATAAA AAAAAGGACT TGACATTAGT
    99121 CCTTTTTTTA TTTATATTTG GTATAAAAAT AACAAAGGAT GAAAAATGAA TAAAATATTT
    99181 TTTACAGCAG ATACACATTT TGGACATGAA CCAATGCTAC ATTTTGGTGA TGGTAGACCT
    99241 TTTGATTCTG TTGAAGAAAT GAATGAAACT ATGATAGATA AATGGAATGC TAAAGTTGAT
    99301 AATAGTGATA GAATTTATAT AATAGGCGAT TTTATATGGA ATACGGTTGA GCCCGAACCA
    99361 ATACTAAAAA GGCTTAAAGG TAATAAATTT CTAATTATTG GAAATCATGA CAGAATTGGA
    99421 AAACATAATG AAAAAATATA TAATAAATAT ATTGAATGGA TAAAAGATTA TTTTGTTCTA
    99481 AAAATTAAAA ATGGCATAAA TACACCAAGT ACAAAGATAG TACTTTCACA TTATCGTCAC
    99541 GCTGTATGGG ATGGTTGTCA TTATGGCTCG TGGCATTTGT TTGGACACGA ACATGGTAAT
    99601 TGTGGTCATA AAGAAGTAAT TAATTATCCT AATTCTCTTG ATGTCGGTGT AGATACCAAC
    99661 AATTTTTATC CTTATTCTTG GGAAGATGTT GTTGAAAAAG TAAAAAGAGA AGGGAGATAT
    99721 AAAGAAGATT ATAGAACAGA ATTAAAAAAT AGAGATGCTG GTGTACCCAA TAGTAAATGG
    99781 AAAGCTGATT TTATAAAATA ATTTTTTAAG ACACCAAAAA TGCTCCCATA GCTCAACGGA
    99841 TAGAGCACCT AGCTACGGAC TAGGGGGCTG TGGGTTCAAA TCCTGCTGGG AGTACAAAAA
    99901 AAAATAAAAA AGGACTTGAC ATTAGTCCTT TTTTATTTTA TATTTGGTGT ATGAATTGGA
    99961 AAAAAGTAAC AAATAAAATG AGATTATGAC AAATGAATAT TAATGTAACA GAAATAAAAA
   100021 ATTTTATAAA AAAATTTATT AATAAAAGAA TAGTTGCATA TTTTACATAT TTAACTATGT
   100081 ATATTGTTGG CGCAATTTTA CTACCAAATG AAGATGTGAT TTGCGGTGGT ATGTTGTTGT
   100141 TTGTGTTTAT GGCAGTATTA TTAGAATTAT TTGGTACTAT AGATAATATA TGATGAACGT
   100201 ATTTTTTAAA AATACAAAAA CATAAAAATT AACTAAAAGG AGGAAAAAAT GACACCTATA
   100261 ATTAATCCCT GGATTGTGTA CGCACTCGGA ATACTCGATA CCCTGAACGG TTTTTTGGCG
   100321 GGTATAAATG CAATATCGAT GATTTTAACT GTTGTTTTAT GTGTTGCATA TGCTATAGCT
   100381 GGAAATGATA AGTATATATC AGATTTTTGG AGATCTAAAT TTAGACTAAT ATCTTCAATT
   100441 ATATTTACAT TTGTTGTTAT AATAATAAAT GTTGCGATTC CATCAAAGCA AACAGCTATT
   100501 AATATGCTAA TTGCAAAAGA AGTAACATAC GAAAGGCTTG ATTCTTTAAA AACTACTGTT
   100561 AAAGATAGCT ACGATTATAT GAAGGAAGAT ATAGTAGATA TTCTAATAGA TAAAAATAAC
   100621 GACAGGGATG GGAGAAGATA ATGAAGAAAG GTTTTACACT TATAGAGGTT TTGGTTGTAG
   100681 CTGTTATCGT TGCTATTCTG GCGGCTGTAG CTATCCCTGC TTATAATGCT TATAGATATG
   100741 GCAGAATAAT ATATAATGCT GATTATGAAA TAATATTAAA ATCTGATGTT ACTATTAATT
   100801 TTAGAAATAC CGAAAGGGTA TGTAGGGAAT TATATTTTTC AAAGTTTGAT ATGGATGATT
   100861 ACGCAATAAA CATAATAGAT GATATATATG GTGAAAGATA TCAAATACCT AAAAATAATA
   100921 TAATATCGTT TTTGCCTAAC CCTAATAGAA AAGAAAAAAA GCGTGTTAAT GTTCCTGATT
   100981 GGAAAATTAT ACCAAAAGAT AAAATAGAAG AAATACAAAC AATACCAGTT GCAAATAATA
   101041 CAGATTATAT TAAGAGAATA GTTGAAGATG CTTTTGATAT GAAACTTATA ATACATTTAA
   101101 CAGATGGTAC AACAATAACC GTATTGTGCG ATTCTTATGA TGAAGAATTT GGTGGCGGGG
   101161 TCAAATGTTA CAAAGGTACA GATTATGATA AAATACTTAT ACGAGAATTT AAAAAACTTG
   101221 ACTATAGTTA TATAGAAATT AAATACTTGG AGTTTAAATA ATGACCGAAA CAAAACAACC
   101281 AACAGATATA GAAATACTCG ATGATATAAT AAAAGAACAT AGAAAAGAAA TCGATAAATT
   101341 AAAAAAGCGT GTGGTTGGCA ATTATACTCT ATATTCTGAT ACAGATGCTA CATACAGAGA
   101401 TATAAGAAGG CATGAAGATT TAATACAAAT AGCAAAAGAA AGACAGGATT ATATTCGCAG
   101461 AGAACAATAT TATATAATGA AACAAAAAGA ACTCGAAGAA AAAAGACGCA AAGAACAAGA
   101521 ACGAGAAAAA ATAAAAACAA AAACAGTACA CACACAAAAC TATGATAGTA ATATGTTAAT
   101581 ATCAAATTCT AAACTTGTTA ATATAACAAA AACACAACCA ATAAAAAAGA AATCAAGAGT
   101641 TGTTACTGAT GTTCATAAAT ATATGAAGAA AAAAACAGAA TGTGAAAAAA CTTTTTTAAC
   101701 TTTAACGAAA CCAATTATAA ATAAAAGTGT AGAAAAATTG AAATATGTAA AAAATTATCT
   101761 TTGGGATTGG ATTGTGTATA TATTAAAATA TATTGGATAT AGCACTGGTA TCTTAAAGAA
   101821 AGTTTAAAAA ATGTAAAAAA AGACTTGACA AATAAATTAT ATTTTCGTAT ATTACCAGTG
   101881 CAAGGATGAA AACACGGCAA AGGATGAAAA CCTGAGTCCA ACCTTAAACT CGAAATAAAA
   101941 GGAATAAAAA ATGACAAAAA GAAAACTCCA ATACTTATCT AACCCACAAT CACAACCGTT
   102001 GAAGTTGGAG AACTCTTTGT TGTCAAAAAT ATAACACTGT TATATTATAT TAAGAAAATA
   102061 AAGGGTTCTC AGAAGTAGAA CCCTTTTTTG TTCATTAAAA TAAATTGAAC CGTTGCATCA
   102121 TAATAATAAT TAAATTATTC ATGATAGTAC ACACGGGCAT GTATATTCAG AGTGTGGTCT
   102181 AATCAGGTAA GACACCATGT TTGGGGCATG GGCGATATCA GTTCAAATCT GGTCACTCTG
   102241 ACAAAATTGT TCATTGAAAT ATTTTTAATA AAATTGTTCA ACTTCTATTT GAACTTTTAT
   102301 AAATAAGTAT ATAATGCTTA ATTATAGGAG TTAAAATGAA AAAACATTAT TTGGTGTATA
   102361 AAATCACAAA TTTATTAAAT GGTAAAATTT ATATAGGTAT TCATTCCACT GATAATATAG
   102421 ATGATGGGTA TATGGGTAGT GGAAAACATT TGAAAAGAGC ACAGAAAAAA TATGGTATAG
   102481 AAAATTTTAA AAAAGAAATT CTTTTTGATT TTGATAAACA CGATGAAATG TTAGAAATGG
   102541 AGGCTAAAAT CGTAAACGAA GAATTTGTAA AAAGAGAGGA TACATATAAT CTTATAAAAG
   102601 GCGGTCTGAT TGACACTACA AATACTATAC CAGTTAGAAA TAAAGATGGT TATATATGTA
   102661 GAGTATCAAA AGATGACCCA CGATATCTAA GCGGAGAATT AAAATTTATG TTTCACGGAA
   102721 CAGTAACAGT TAAAGATGAA CACGGCAACA TGTTTCATGC TGATTTAAAT GACCCCCGAT
   102781 ATTTAAGCGG AGAATTAAAA CCTATTGGCA GTGGTATGGT AAATGTAAAA GATGAATACG
   102841 ACAAAATATA TAGAGTACGA ATAGATGACC CCCGATATTT AAGCGGAGAA TTAAAACCTA
   102901 TTGGGTGTGG TATGGTAAAT GTAAAAGATA AAGAAGGAAA CATATTTCAT ATAAGTACCG
   102961 ACGATATTAG ATATCAAATA GGTGAACTGA TGGGTATATG GACTGGCAGA AAACACTCAG
   103021 AAGAAACTAA AAAGAAAATG AGTGAGACCG CGAAAGAAAG ATTAAAAGAC CCAACTAAAA
   103081 ATTCACAGTA TGGTACTTGC TGGATTTATA ATGAAGAATT AAAAGAAAAT AAAAAGATAA
   103141 AAAAAGAAGA ATTACAAGAA TGGATAAACA AAGGATGGAT AAAAGGTAGA AAAATAAATT
   103201 AATGCGACAG TAGCCCAAAT GGTAGAGGCA ACATCCTTAA AAGGTGTACA GGTTTCGGTT
   103261 CAAATCCGAA GTGTCGCACT AATGCCACGA TAGCCCAACT GGTAGGAGGC GGTTGCCCTA
   103321 GAAGTAATAT AGTGCGAGTT CGAATCTCGC TCGTGGTACA AAAATTGAAA TAGAAAATTG
   103381 TTGCGAGTAT GGTGGAATTG GTAGACACGC TAGTTTAAGG AACTAGTCTT CGGGTGTGGG
   103441 TTCGAGTCCC TCTATTCGCA CTTTATCGGG GAGTCGTCAA GTGGCTTAAG ACACTAGCCC
   103501 TTGGAGCTAG CATTTCGTGG GTTCGAATCC CACCTCCCCC ACCAAGTAAA TAGAATTTGG
   103561 GATATAATGG TTAAATGGTG AGACCACCCT CACGGGAGGG AGAAGGTAAT ACGGGAACAA
   103621 TGAGGACTTT GTGCCGAGCA GTTGATGTAC CTAATAACTT AATGTGGTTG GTTCGAATCC
   103681 AATCTATCCC AAACATGCAC AGATAGCCCA AATGGTTGAG GCAACAGACT CAAAACCTGA
   103741 AAGCTGTGGG TTCGAATCCC ACTCTGTGCA CAATATAGAC CATTCGCCAA GCGGTAAGGC
   103801 ATCGGGTTTT GGTCCCGACA TCACGGAGGT TCGAATCCTT CATGGTCTAC AAATGGCAGT
   103861 TTTTAAGTTA TAGGTCGTTC TGCCAAGAAC AAAAATTAAC TATAATATTT ATTGGGGATG
   103921 TAAACCTAAT GCGTAAGGTA GTAGTCCTGA AAACTACGAG TAGCGTCAGC GATGGCGTGT
   103981 GGGGGTTCGA GTCCCTCCAT CCCCGCCAAT TTTAATAAAA AAGTTCTTGA CATTAGAACT
   104041 TTTTTTGTTT ATATTTGGTG TATGAAGTGT GATAATAAAC AATGTGGTGC TTATAACAAA
   104101 TTATATACAA ATAATTGTCA GATTGGTTAT ACACCCGAAT ATTGTGATGT TTATAAAATA
   104161 TACAAACTAA AAGATGAAAA CAGCAAATTA AAAAAAGAAC TTTTGGTTTT AAAAACAAAT
   104221 AAAGCATTAA AGGAGGGTTT TATGAAAAGT ATAAAAAATC AAATACATAT AATTGAAATG
   104281 GCTATTAAAG ATTTGTCAGA AATTAAAAAA GGTTATACAA ATCTAACAGG TTCGAGATAT
   104341 ATGATGCTTG GTTTGATTAG AACTATGCTT CATTTACACG ATAAAATATT ATTGAGTGAA
   104401 TCGGTTGATA AATATTCAAT GACAATAACA GAAACAAAAC TAAAACCACA CTTTTTTTGG
   104461 TGGAAAGAAC CAACAGAAAC AATAGAAAAA AGATTAGAAC ACCCACTCGA AACAATAATA
   104521 AGAATAAGTG AAGAATTGGT AGAAGAATTA AAAAAGGAGA ATAAATGAGT AAACAAAAAA
   104581 CTACAGGTAT TACAGCATTT ATGTTTTTAA TTATGCTGTT GTTATTAGGC ACAATAGCTC
   104641 TATTTACATG GTCTGGAACG AAAAAATTAA ATGAAACCAA ATCAAATGAG CAAGAAATTA
   104701 GGTTATATAT TCGGAAAGGA TTAGATTTTT TTAGAAAATA AGGAGGAATA ATGAGTATAG
   104761 TTATATGTAT ATTTTTATTT ATTATAGCTG ATTATCTATC AGATATTAAA GAAGAATTGA
   104821 AAAAATTAAA CAAAAAAGGA GACACAGATG AAGTTTAGAA AAAAACCATT GGTTGTCGAT
   104881 GCTGTTAGGT GGAATGGTAG AAATGAATTA GATATTGCTA AAATTATAAA AAATAATTCT
   104941 GCGACAGGTA CATACACAAC AAACAAAGAT ATGTTGTATA TTATTCTTCC TGATAGAGAA
   105001 TTAAGAATGA ATATTGGTGA TTGGTTGATA AAAGGTGTTA AAGGAGAATT ATACCCTTGC
   105061 ACAAATGAAG TGTTTGAAGT AACATATGAC GCAGTATTCG AATACACACC TCCTGTTTAT
   105121 AAAAAAGAAA TAGCGGATTC CGTTACAGAA ATTGGATGCG ATATAATAAA ACAATTTGAT
   105181 ATTCCAAAAT ATAACACAGA TATAAAAGGA CTTTAATGAT ACAAGTTTGC AGTGAATGTT
   105241 TTAAAATTTA TAAATTATCA ACATATATTA AAACGAAAGA TGGTTATAAA TCTGTAACTG
   105301 ACGAAGTTCT TCCTTGTCCT AAACTTGGGT GTAAAGGAGA ATTATATGAA TGTGATGAAT
   105361 TATTTGCTCC TATCATATCT ACATTAAATA AAAAAGGATA TAGAACACTA TATTCGTGTA
   105421 GTGGTCATAT AAAAGCAGAT TATTGTGTAA CATACAATCC TAGATATAAA AAGATATACA
   105481 GAAACCATCC TATAGAAAGT TATATAAATT TTGAGGAAGG AATAGAATTA CCGTGTATTC
   105541 CTAAAGGATA TAAGATGGAT AAGATAAACA AAGATAATAA AAACATAACA ATTAGAAAAA
   105601 GATTTAACGA AAAGAAAAGA CCAAAAACTT TATTAAGAGA ATTGATGAAT AATGCTTTTG
   105661 AAGTATTAGA ATGGGCGGAA ACATTGGATG TCCACAAGTG ATGGATTTTA TAAAAGTATA
   105721 AAATTAAAGT AAGGATAAAA TGATACTAAA AGAATATATT CATAATGCTA AATTTGAAGA
   105781 TGTTTGGGAG AAATTAATAA CATATTATCC TGACCAAGAA AAAAATAAAG AAGGTTATCA
   105841 AAAAGCATGG GATGAAATTA ATAATCTTCC GATAAGCACG GAAGATTATA CATATAATAT
   105901 TTTCGTAGAA CTTATTCACG ACGATGAATA TCCAGAAGAT GATTATTGGG CGGTAGATGG
   105961 CTATGTTGAA GGTTGTCAAT TTAATTATGG ATTGGAACAT ACAGAATGGA CAAAATGGTT
   106021 AGGTATGCCA ATAGACGAAC AAACTATTAT CAAATATTCA AAAGAATTTG TTTTGGCTCA
   106081 TATACTTTGG GTAATGACCT GGGAATCTTT TGATTATCGA GAAATCGGCA AAAAAATGAT
   106141 TGAGTGGTCA AGAGATTAAT TATTTTTCTT AAGTTGCCCT TTATTTTTTA TAAATAATAG
   106201 TATAAGAATA AAAATAAAGA GGCAACTAAA ATGGTAAAAT TGGAACAGGT TTTAAACCGA
   106261 GAAAAAAAGA AAACAATAAC GCTAACAATT ACAAAAGAAG TCAGCGATCA GTTCGATGAA
   106321 ATAGCTAAGA AACTGAAAAT TAATAAATCT CTTTTGGTTG AAGAAAGCAT TAAAGAATTT
   106381 CTTCAAGAAT ATTCAAAGGA GGTTTAAATG AAACATTATT TAGTTTACAA AATAACCAAC
   106441 AACTTGAATG GAAAGATTTA CATTGGTGTC CACACTACAA ATAATATAGA AGATGGATAT
   106501 ATGGGCAGTG GAATTGGAAT TAATAGAGCA ATAAAGAAGT ATGGTGTTGA AAATTTTACC
   106561 AAAGAAATAC TTCACGAATG TAAAAATTTG GACGATATGC TATCAAAAGA GAAAGAATTG
   106621 GTCAATAAAG ATTTTATTCA TCGTCACGAT ACTTACAATC AGGCCTTGGG TGGAGGAAAG
   106681 ATATTCTCAG GTGTGGTGTG TGTTAAAGAT AAAAATGGAA ATTTTTTGTT TGTGGATAAA
   106741 ACCGATCCCA AATATTTAAG CGGTGAGTTA AAATTTGTTT CTACTGGAAT GGTTAATGTT
   106801 AAAGACAAAG ATGGCAATGG TTACAGAGTT AATAAAGACG ATCCGCGATA TCTGAGTGGA
   106861 GATTTTGTTC ATTCTGTCAA AGGAACTGTG TGTGTTAAAG ATAAAAATGG AAACTCTTTT
   106921 AGAGTTGATA ACGATGATCC GAGATGGGTA AGCGGAGAAT TGGTTGGGGT CAATAAGGAT
   106981 AAGATAACAG TTAAAAATCA TTCGGGCGAT TGTTTTACTA TAGCCCGAAA CGATCCAAGA
   107041 TTGTTGACTG GTGAATTGAC AAGTATGCTT GGAGGTATTG TGGCAAAAGA TAAAAACGGA
   107101 AACCGTTTTC AGGTAGACCG AAACGACCCG AGATGGTTGA GTGAAGAATT GGTTGGGGTT
   107161 AATAAAGGTA TGGTAGTTGT CAAAGATGAG AGTGAAAATA TTTTTCAAAT TGACAAAAAA
   107221 GATCCCAGAT ATTTAAGTGG TGAGTTGAAA ATGAATTGTC CCTGTGGGAA GGGGATGATG
   107281 TATATTAAAA ATCCTGAAAT GGGTATTAGT AAACGAATAA AAAAAGAAGA TTTGGAGTAT
   107341 TGGTTAGATT TAAAACCGGG TTGGGTAATT GGAAAATTTA AAAGAACAAA AGAATAAACA
   107401 ACCATCGGGG AATTTTTCAC AAGAAGATAT TCAAAAATAC ACATCGGAGT GGAGCGAAGA
   107461 AAATAACAAA ATAAAGAAGA TAAATGAAAT GCGTAAATGG GGTAAAGAAG ATGAGTAACT
   107521 TGAAAACTAT AGTAATTGTT TTAAAAGAAA CCCTGCCTTA TGACTATTGT GTCGCACCAT
   107581 ACGAAAATGT TTTAGAATTA ATTGAAAATG GAGAACTTGA TAGAATTTAT ACCCATTGTT
   107641 TAGATTTTTT CAGTTTTGAT TATTTGGATA TGGGTTACGA TGTAGTTATC ATAAAAAGAG
   107701 TAAACGACAC AATGGAAGAA AAAATTAGGC TTTCAGAATT GTTAGATTCA GAAAAAAGAA
   107761 AAATATACAC CGATAAAGAA ATCCGAAAAG AGTATAATGT TCTAAAAATG TTTAAGGCAG
   107821 GAGCTTTTAA ATTAAGAGGA GAATAAAATG GAAATATCAG CAAAAACAGT GAATGAATGA
   107881 TCCTTAAAAT AATCCTTGAC ATTTAAACAA AATTATCTTA TATTACTGTT AAGTTAAAAA
   107941 GAGAGGAAAT AATTAAAGAA GTAACAATAA CAAATAAACA ATTAGATGGT AAAGACGTGT
   108001 GGTATGGTTA TTGGTTTAAA TGCCCAAAAT GTCAAAAAGC ATATATAAGA ATAAAAGAAA
   108061 ACTATTGTTC GAATTGTAGT GTTAAATTGA TATGGAAATT AAAAGAAAAA GAATTATATT
   108121 AAAAAAAAAA GACTTGACAT TTAGAAAAAA ATGTCGTAGA TTACATCAAA TTTAAACGGA
   108181 GGTATAAAAT GAGAAGTAAC TCAGCATTGG TAAACGCAAC AAGACAAAAA AATAGATTAA
   108241 CAGAAAATGG TGATATTACA AATTCAACTA CTTTAGATTA TAATGTAGAC TTGTTTTTTA
   108301 TGCTTGGTGG TATTAGAACT GTAAAAGATG AAGATGTTAT CAATTTGTTG GAAAAATCTT
   108361 GGGGTATGGA TAAACTTGTT ACTCTTAAAA TGATTTTTCA TGGTGGTGAC ATCAGAACAG
   108421 GAAGAGGAGA AAGAAAATTC TTTAGAACTG CTATTGATTG GTTGTATAAT AAAGATAAAG
   108481 CAATTTTCTT TAAAGTGTTT GACCTTGTTC CTGAATTTAA TCGTTGGGAT TCATTATTTC
   108541 ATATTCACGA TAAAAAAGTG TATGATTTGA TTATGAATAA TCTAAACAAC GGATTATTGG
   108601 CTAAATGGAT GCCAAGAAAA AAAGCATATG GTAATTTTGC AGGAAAAATG AGAAAACATT
   108661 TAAAAATGAC ACCATCACAA TACAGACACA TGATTGTTGA AATGTCAAAT ACAGTTGAAC
   108721 AAAAAATGTG TTCAAAAGAA TGGACTGCAA TAGATTATTC TAAAATACCA TCCGTTGCTT
   108781 TTAACAAATA TAGAAAAGCT TGGGTTAGAA ATGATGAAAA TAGATTTAAA GATTTTATTG
   108841 CAAAAGCTAA AAAAGCAATC GAAACAACAG GCGAAAAACT TATTAAAGCT AGTGCTATAT
   108901 TTCCTTACGA TATATACAAA AGCTGGGTAA GAGGTGATGA TAAAGAATCT ATAGATGTTC
   108961 AATGGGCATC TCTGCCTAAT TACATGGAAG ATACAAACGA AAGAATTCTT CCTGTTTGTG
   109021 ATGTGTCAGG TTCTATGACT TGGCAAGGTG GATTACCTAT GCAAATTTCA GTATCATTGG
   109081 GTGTATATCT TTCAGAAAGA AACCCATCAA TCTTTAAAGA TGCTTTCGTG ACATTTTCGT
   109141 CAATTCCTGA AATGCAATAC TTAAAAGGTA GTGTTACTGA TAGATTTGCA CAACTAAGAC
   109201 ATGCACACTG GACACAAAGC ACTAACTTAG ATGCTGTTTT TGATTTGGTT TTAAATAAAG
   109261 CCGTTGAAAA TAGTTTGTCA GAAAGTGATA TGCCAACAAT GATACTTGTT ATCAGCGATA
   109321 TGCAGTTTGA TTGTGGGGAT GTTAAATTTA CAGCTTATGA AAGAATCAAC GCTAAGTTTG
   109381 AAATGGCAGG TTATAAAATG CCAAGATTGG TGTTTTGGAA TGTTAGAGGT GTAATGGAAA
   109441 CATTTCCTGT AAGTTCAGAT ACAAGAAATG TTGCGTTGGT TGGCGGTGCA TCGCCATCTA
   109501 TATTAAAATC AGTATTAAGC GGAGCAGAAG ATTTTACACC AAGGGGTATT ATGTTGAATA
   109561 CGCTTAATAG TAAAATATAT GATGTAATCT CAGAAAGATT ACAATAAATC GAAAGCCCGA
   109621 AAGGTTAATC ACCACACCGA GTAGGGTTTT CTTAATTTAA CGAATGGAGG GAATGCCTAT
   109681 GAAATGCGTT AAAGCGTTTA GCGACTCTGA AATTAAAAGA GTGAGTGATG AAAAAGCACA
   109741 TGACATGGTG ATGTCGGGAG CTTGGGCTTA TTGCCCTAAA TCTGATTGGA AAGATAAGGT
   109801 TCTAAAAACA AAAGAACTTG TAAAAGCAAC AGATGAGGAA ATGGAAAAAT TAGTCAAAAA
   109861 AATAAAGACT AATGTAAAAG TTAAAAAAAC AGGAATAAAC AAAGGAGAAA CAAAATGACA
   109921 GCATCACAAT TATTAGTATT AGCCGTAGTT AGTGGTGTGT TTTATTTTGT TTTCTTCAAA
   109981 AAAGACAAAA AGACAAAAAA AGTAGAAAAA ATAATCGACG AACAAAAGGC AATAATGGAG
   110041 TTAGCCGAAA AGGTTAAAGA AATAAAAAGC GAAGAAACAG AAGAAGCAAT TAAAAAAATT
   110101 GAAGAAGCGA TAAACAAAAA CAAACAAAAA GGAGAAAATT AATGAGAGAT TTTGATGTTG
   110161 ATAAGGTAAA AGTAATACCT TTTAAGAAAA TGTTAATGTA TGGCGGAGTG GCTATTGTTG
   110221 CTATATTTTT GGCGATTTTT TCTGGCCAAA TTGTAGAAAC TAACAAAGCG GGTTGGTTAC
   110281 AGGTTAAGCA GGTAGCACTT GCTGGTGATT TGATAGTTAA GAAAACTCCA GGATTTTGGT
   110341 GGCAAAATTT TGGATATGTA GAGACATATG AACTCTTGGG AGATGTGTTT CTATCAAAAG
   110401 ACAATGAAGA TGGTGATAAC TCAGATATAA CGCAAGCAGA AAGAGTGCTA TTTCCTAATG
   110461 GCTATGCTGA TGTAAATTTT GTTGGTGCTT ATGAGTTACC GTTAGATGAT GAGAAGTTAA
   110521 TAAATCTGCA TTTAAAATAT AATTCAGATA AAAATGTTAA ATATATGGTG AAACAGCAAA
   110581 TAATCGAAGC CCTAAAAAAT ACAGGAACTT TGATGTCCGC AGAAGAGGCA TATTCAGATA
   110641 AGCGTTCTGA TTTTACACAG TTAGCGAGAG AACAGGCTCT TGTTGGTTTG TATAAATCTA
   110701 AAGTTACAAG AGATACTATA GTTGATGCAA CAGGACAAAA AACAATTATA AGTAATTATA
   110761 GTGTTGCCCG TGATGAAAAT GGTAACCCAA TCGTCATGAA ACCTAGTCTA CTACAAAATT
   110821 TTGGTATAAT GCTGCCACAG TTTAATGTTA AGGATATGGA TTTTGACCCG AAATTGATGG
   110881 GTTTAATTGA ATCACGAAAA GATGCTCAAA AAGCTATGCA GGATGCAATA ACAGCAAAGG
   110941 CTGAAGGGGA ATCAAAAATA GCTACAGAAA AAGCAACCCA GGAAGTTGAA AAAATAAAGC
   111001 AGGTTACTAT TGCTCAAAAA GAAGCAGAGG TCGCAAAAAT TGACGCTGAT AAAGATGCGC
   111061 AAGTTGCAAA AATTGATGCT GAGAAAAAAT ACAAAGTAGC TGAATTTGCG GCTAAACAAG
   111121 CACAAGAAGA AAAGAAAGCT ATTATAGCTA AAGGACAGGC TGATGCGGAA GCAAACGCTT
   111181 TGAAAGTTAA AGCGGGTCTT TCACCACAAG AAAGAGCAGA ATGGAATTAT AAAACACAAG
   111241 TTGGTATTGC TGCAGAATTA GCAAAATCAA AAGAAGGTGT TTGGACTCCA CAGTTCGTTG
   111301 TTGTAGGAGG AGGAGATGGC AAAGGCGGAG AAAGTTTAGC AACACAATCA TTTGGTATCA
   111361 ATATGATGCT AGGTGCTCTT GAAAAGTTAG ATAAACTTAA TGTTAAGTAA CTAAGGGGGC
   111421 TTAAAAGCCC CCATATTTTT ATTCTAAAAC AAAGGACTCG TTATGAACAT AGCCCTTAAA
   111481 AACGGTAAAC ATGTCCGAGT ATATACAAAA TATGAATATA TAAATAAAGT CGGACACATT
   111541 GATGATGTTG TCCGTTTTTA TAACGAGTAC TTACCATTAT CAAAACACTC TTCAGATTAC
   111601 AAAGCAAGAA GATATGAAAC ATCAAGAACA ATAATTTTGA TAGTAATGGA TGAAGATGAA
   111661 ATTATAGGTT TAATGGAATC TTGGATTGCA ACAAATAAAA GACATTTAGT AACAGCAATA
   111721 ACACATAAAA AATATACAAA ACTTGGCATG TTTTCTAAAC TTTTTGAAAT AATGAAAAAA
   111781 GAATTGAAAA AAATCAATTG TGGTAAAATA TATATACATT TTAGAAATTC AAATTATGAT
   111841 TCACATAGTA AAATATATAG TAAGGTAGGA TTTAAACCAG TAGTGCATAA CGATAAATAT
   111901 ACAAACGATG AACACATGTG GGAAATGGTA TATGATTTTA ATAATAATAA TATAAGCGGA
   111961 GAACCTTTTG AAAAAACAAA CAGAAAAAAT GGATTACTCA GACAAATCAA TTTCTTTAAA
   112021 AGAAAAATTA AAGGATTATC TATCTGTTAA TCCTTTATTA GAAGGTGTTA AGAATCAATA
   112081 TGATAAAATA GCAGGTATTT TAAACTCAAC ACCCGAAGCA GTTAGAAAAT GTATAAGAAG
   112141 ACATAATCTA GCACCTAATG TTAAAATTAA TAAGCAAACC ATAAGAAAAA AACTTAATGA
   112201 TTTGTTAATA GAGGAAGGAA AAGCATATAT GGTAAAACCA GTACAGATTG ATAAAGATAA
   112261 AAACACACAA ATAAACGCAT TAATAAATAT TACTACAGAA CTTAAAGATA TAAAGACTGA
   112321 TAAAAAATAT GCGGATGAAC TTTGGGGTTT TATGGAAACA CAAGCAACTG AATATATTGA
   112381 AGATTTTAAT AATAGTGGTA TATTAAATGC TAATATTAGC GATACAGAAT ATATCGGATT
   112441 AGCGATAATT TCTGATACTC ATATTGGCGG TTCTGGTTGC GATTATAAAC AAATGAGAGA
   112501 AGACGCAGAG GTCATTCGTG ATAATGATTA TCTTAGAATG ATACATATTG GTGATATAAC
   112561 AGATAATTTC ATTACAGCTA AAATTATGGA AGGTGTTATA AACTCGCCAA CTAGCCCAAA
   112621 ACAGCAGGTT ATATTAACAA ATCATTGGTT CGAAACTATG ACTTATGAAA AAGTATTAGC
   112681 GGTTATAGAG GGTAATCATG ATTGGAGAAC AAAAGAAGTA AGCGGTTTGG ATTATATGGG
   112741 CAAACTTATT AAAGATAATA AAGTTTTTTA CGACCCTTAT AAATTTATTA TAAATTTACA
   112801 CAATCCAAGA GGTTTTACAT ATACTATATA TATGAGACAC AAATATAGAT ATAATTCAGC
   112861 AATGAATCTT ACACACGCAG CAAAACAGTT ATTAAGGTTT GGTGGACAAG ATGCAGATGC
   112921 TATAATTGTT GGACATAATC ATGAAGATGC TTGGGAAAGA TTTAATCATA TGGGAACACC
   112981 AAGATTTGCT ATAAGACCTT CTACTTATAA AAAAGCAGAC CCTTATTCTG ATAAAAACGG
   113041 ATATACAAGA CCATCTGGTG TTATGCCAGT TTTGATTTTA AATCCATATA CAAAACACAT
   113101 GGAGATAGTT GATAGTGTTA AATCAGCGGC GGAATATTTA AACTTCTTAA ATAAAAAGTG
   113161 ATATTATAAA TAAAAGTATG AAAGCATTGT GTAAAAAATA TTTAAAAAAA CGATTAAAAG
   113221 AACAAGTGAA AAAAGCATTT ACTTTGATAG AAGTTTTGGT AACATCTATC ATCCTTGTTT
   113281 TAGCAGTAAC AGGAATGATT ATGACTTTTG TTTATTGTCA AGAATGGATA ATAGATGATA
   113341 CTAACAAAGC AAATGCTACT ATGATATTGA ATGAACATTT TGAAGAAATT CAGAGAGTTA
   113401 CACATACTAC GGCAATGAAT GATTTAATAA TTCCTTATAC TACTTTGCCT AAAGTGATAT
   113461 TGAAATATAC TAGTGAAAAT AAATTTCAAG AATATAAACT CAAATATACT TTTATGAATA
   113521 TAGTATCCCC AACACCAACA GCACCTTTAC CACAAATAAA AGCAGAAGTG TCATGGGAAA
   113581 GTTCAAAAGG TATAAAAAAA TTAGATATGA ATTTAATACT AAATAACCCA GAATAAAAAT
   113641 GAAAAAAGGA TTTACCCTTA TAGAAATTTT AATAGTAGCA CTACTTGTTG GAATAGTAGG
   113701 GCTAGGTACT GTTAATGTTC TTGCAATCAC TAACAGAATA AGTTCTGAAA ATACAAGAAA
   113761 AGTTATGTTA ACTTCTAATG TTCAAAGATT AATGATGGAT ATGGGTAGAG ATGTTAAACA
   113821 AGGTGCTAAA TTAGAAAGCT TTGGTAATAA ATTAATTATT ATAGATGAAA ATAAAGCGAG
   113881 AATAATTTGG GAAGCACAAA ATGAAAATAT TTTAATCAGA TATGACGAAT CAGGAAATGC
   113941 TAAAATGTTC TTATTTATAG GAAATCAGGA ATATACTATT AATAACTTTA ATAATATTTT
   114001 TCAGACAAGT ATAACAGGAG CATATTATAA AGCAGAAATA ATATTAAATA TTTCAATAAA
   114061 AGAATCGAGC GGAATATTAA CTGTTCCGAC TATAACAAAT ACTTTTTATT GCAGAACAAA
   114121 TCCTAGCGGT ATAACATGGT AAATATTTTT AGTATATATA ATTTAAAAGA AATTTTAACT
   114181 AGTGAGGTGA TATTATGAAG AAAATGCAAA AAGGATTTTC TTTAGTGATG GCTATAATGG
   114241 TCAGTATTTG TTTGGTGATT ATGGCATTGG GACTACTTGC AATAGTAGAT TTTTCAAGAA
   114301 ATTCGGTACA GAAAAACGCA GACGATATTA AATTATATTG GATGGCTGAA AGTGCTTCTA
   114361 ATTATAATGT TCGTTGGTGG GTAAATCAGC CCGATTCTAT AAGAAAGAAA TGGCCCTGCG
   114421 TTTATACACA CGATGGTCAA ACATTTAAAG ATGAAAACGG TGAACAAGCA ATTGTTTCGA
   114481 TTTTTCCAAA AACCGATAAT ATGATTATTG GTAATTATGT TTATCTTCAT CAATCTTCTA
   114541 AAATTAATGG AAATATTGAA ACAGTAAATG ACGATTTAGA TATAGATAGA TATAAACTAT
   114601 TTAATGTTCG TTATAAAGCA CCAAGAAAGG ATTTTCCAAA TCAAGCAGTT TGGATTTTAG
   114661 ATTCATATGC TTGGGATAAA CAAACAGGAA ATATGATTAA TATATGTCTT ACAAATGTAT
   114721 ATAACTATAT GAACGAGGGT GAATTAGAGC CATTTATAAA TGCTGAGTTA ATCAATTCAA
   114781 CTTTGGCAGG AGCAGGTTTT CACGGGGTGA AAGGTAGATT TAATGAGCAG GATAGCAGAT
   114841 ATGGTCAATG TACTTTTGGC GGACTGATTC ATTTAGATTT TACAACAGGT GAATTAAAGG
   114901 ACGGACCAAG ATTTTATGGA CTTGTTAAAT CATATGCACC ACAACAAAGT TGGTATAAAA
   114961 ACGATGGCAA TCTTATGACA ATAACTTCTG ATTATGGTTT AGGTTTAGGA TTAAATTCAA
   115021 GTAAAATATC AGATGAACCA ACAGCCGTTA TTTACGCACA ATCTTCATTA CTTGGTGGAT
   115081 ATGAAAAAAA TTGTAAACCT GTTGATGTTG AGGCTATTGT TTGGGATTGG AATGAAGTAG
   115141 TATCTCACGG AGCAGAAAAC CATATATATT TTCCAGATTT GAGTTTGTTT CCAACGGGAA
   115201 CTATTGTAAA TGTAGAATTG AAGGTTGAAT GGGCAAATGG TGTTGAAGTA ACGAAGGCAT
   115261 ACTTATATAA GAATGGAAGT ACCACTCCAA CAAAAATATT AACTATTGGA AATTCTCAAG
   115321 GTACATTTAG TGGTGTTGCG TTGGATAAAA ATTACAAAAT AGCAACAATA CAAGGAATAA
   115381 GCAAAAATGA TTTTTCTCTT ATAACTGAAA CGGCGCAAGT ACAAATCACA GATAACTTAT
   115441 ATCTATCAGA AATGGAAGAT AGTTATAGTT GGTTATATGG AACACACTCT GATTTTACAT
   115501 TAGAAAACCC ATCCCCAGAC ATTCTTCAAA GATTATGGGA GGATATGATA ACATATAATC
   115561 CAAAAGGACA TTTAGCAGTA ATTTCGGGTA TTGGAATGAC CTCCGCTGAA TTTGATAAAA
   115621 GTTTTCCACC TATATATTTT CCAAACGAAA AACTCATATA TTCAAATTGT GCATATGTTA
   115681 GCAAATTTGG AGAATTATCA GCTAAAGGCG TAGGTATTAC AGATTTGAAA TTATTCAATA
   115741 TTGGACCATC TATCGTACTT GACCAACAAG AAATTATGAG TGGTGCCGCA GATACAGCAC
   115801 AGAAGTGGCC CAAAGCATTT ATACAAGACC AAAGATATTT AAGACCTTGT GAACCACTTC
   115861 CGCCTTGTTG TGGTGAAGGT CCAGGAGAAC ATCCAAACGA AGATACAAAT GGATTAAACA
   115921 GAAATCATAG ATGGTCAACT GTAAATTTTG GAAATAATAA TAATCCGTTG GATATAATAA
   115981 TTAAATAATG CTTTTTGTGA AAACCCATAT AAAGCTAAAA AGAAAAGAAA AAATCTAAAA
   116041 AAGGGCTTGA CATTCGAGTC CTTTTTTGTT ATATTGTCTT TAAATTAAAA AGGAGAAACA
   116101 TGAATAAAAA AGAGTATTTA TTAACAATTT TAGCAGAAGA ATGTGCAGAA GTTATAGAAC
   116161 TTTGTTCTAA GATAATGAGA TTCGGAAGTG ATAATGTTGC TCCTGATGAA ACAGAAGATA
   116221 ATAAAACTAG ATTGGAAAAT GAACTTAACG ATGTTTTTGG TGTTGTTGCT CTGCTACAAG
   116281 ATGATAAAAT TATAAATGAA AAAACACTAC AAGGCATTAA AATTAAAGCT AAAAAAGACA
   116341 AAGTAAAACG ATATTATAAA GAATACGAAT CAACATTAGA TAATAAAGTA TATAATATGT
   116401 TTGACGATAA TTTAATTTCA AGATATTAAA AAGGAGATAT ATATGAAAGG CGTGTGCGAA
   116461 GTATGTGACA AATATGATGA ATTACAAAAA ATGGGTGATG ATTGGATGTG CCCTGATTGT
   116521 ATAAAAGATA TGAGAACTTG CTCTAGTTGT GGGGCTGTTG ATTTTGATGA TGAGATGACA
   116581 CAATGTGAAG AGTGCAAACA ATGGTATTGC GAAGAGTGCA AAGAAAATGA TGCAATAAAA
   116641 TGGGCTGCCC CCTTTGATGG TTGGTTCTGT GCAGATGGTT GTTATGATGA GCTTGATTGG
   116701 AATGATGATT TTCATAAAGA CGCAGAGTTT GTTTACAAAT CTACAAGGAT GTAATGAAAG
   116761 AACTTTTTGA TGTATTGTTG ATTGCTTTTA CTATATTTTG TGAAAGTTCT GGTGAAGGAT
   116821 ATAGCGGTAA AATTGCTGTT GGTTCTGTTA TAAGAAATAG AGTTGATAGC AATTTATTTC
   116881 CTAATATATA CACAGAAGTT ATTTTACAAG AAAAGCAATT TTCGTGTTTT AATGATAATG
   116941 AAATCGATAA ACACAAAAAA AGACTAATAA AAATATTTTA TAATAAACAG GTTTTAAATG
   117001 CGTTTAAACA GTGTTTGACA ATCGCAGGGG GTGTTTATTA TAATAAAATA GAAGATAACA
   117061 CCTATGGGGC TCTTTGGTAT GTTACAAAAG ATTTTAAAAA CAAATGGACA GAATTATTAA
   117121 CAGTTCTTGT AATATACGAT AATCATAAAT TTATGGGATA ATAATGGAGC GGGGGTATTA
   117181 TTGGGTTAAG TATTGCAAAA CATGTAATTG GGAAATATGT TTTTACGAAC CTGATGAAGA
   117241 TGCTTTTTTT AAAATTTATA AACATATAAA AATGGATGAA TATAAAAAAA GCGATGTATA
   117301 TGAATACGGA AATAAAATAG AAATAACAAT AGATTAGGAG AAAATATGAA TACGATGGTT
   117361 ATATCAGCAT TCCCAGGAAC TGGGAAATCA TACTTTTATG AAAATAATAA AGAAATATCA
   117421 ATAGATAGTG ATAGTTCTGA TTTTTCTTGG ATTGAAGTAT GGAGCGATTC AGAAAATAAA
   117481 TATATAAAAA CACAAACAAG ACATCCAAAC TTTCCTGATA ATTATATAGA ACATATAAAA
   117541 GATAACTTGG GGAAAGTGGA TGTTATTTTT GTTTCTTCAC ATAAAACAGT AAGAGAAGAA
   117601 TTACAAAAAA ATAGTATTTA TCATATAGTG GTTTATCCAC GATTTTGTGA TAAAGAAATG
   117661 TTTAAACAAA GATATATAGA AAGAGGTTCA CCTGAAAAGT TTATAGAACT TGTAAATGAA
   117721 AATTGGAGCG GTTGGATTAA AGATTGCTCT GTTAAAGGAT TTGGTTATGA TTCTTACGAA
   117781 TGGGATTTTT CTAGATATAA TATGGAAGAT TTTGTAACAT GGCTTCGTTC AGAAAGACCT
   117841 AATAATATAG AAAATTTTTT AAGAGGATAA TATGATTTAT AAATGTAAAA ATTGCGGAAG
   117901 AGAACCAAAA ATTAAGTCAA ATCATACTTA CAGAACCGCA GAATATAAAG TAATTTGTGA
   117961 GCATTGTGAT ATAAAAGCAG TATCTACAAC AAGTGAATAT TCAGCTAAAG TTTTATGGAA
   118021 TCGTATAAAT AAAAAAAGTT CTTGACATTA CCTATTTTAT TTGTTATATT GTGGTTGTTA
   118081 TTTAATTAAA AGGAGGCAAA AATGAAAAGA TGAAACGGAT GAAATAGAAA AACTTAAAAA
   118141 AATATTTGAG TTTATTAAAA CCGCATTGCC TCTTTACCCA CAGTGGGATA ATAAAGATTT
   118201 TATAGTTTGG TTTAAAGCAG GGTTAGAAAT AAAAGAGGAA ATAATTGATA ACAAATAAAA
   118261 TAATATTTTT AGATATTATC TAAAACTTGA CAAATAATAA AAAATTGTGT ATATTTAAAC
   118321 AAATTTAAAA ATAAAGGAGG TGTAAATATG TCTGAAAAAA TTGATAAAAT AATTTTTTTG
   118381 GATGTTTGAC CGATGATGGC GTATTTAACT CGGAAGATTG GTATAAACGA AGATATGTTA
   118441 TGTCAGAATA TCAAAATTAT CTAAAAGATA AAAGAGCGTT ATATTCAGAA TTTACAAAAG
   118501 AAGAAAAAAC AAAATATTTT AAAGAAAATA GAGTTAGAGA TTGGGAATTT GACCCTATGT
   118561 GTGTAAAAAG ATTTAACAAA ATTATAAATG AAACTAATGC TAAAATTGTT GTATCTTCTA
   118621 CTTGGAGAAC AGACCCCGCA ATAAAAGAAA TATTGCAATC TGTTAATATA AAAGGACTTT
   118681 CATTTATGAT GGGTTTTGTG GATGATTCTT TATTGCATCT TGATTTTTTA CATCAAATAA
   118741 TAGAAATGCA AGACCAACTT AATGTTTTAA AAGAAAAACA AAACACTGTT TTATAAATAA
   118801 TCACGAGTCA AATTTAACAT AAGGAGTAAA AATGACTAAA AAAGTAAAAA CGCTTATTAT
   118861 ATTACTAGTT GTAATTGTGT TAGCGTTCTT TGGAGAAAAA TATCTCAATA AGGATATTTT
   118921 TATAACTACC GATGGTGGTT CTGTTACCGT AACAGACAGT ACTTTGGTCG TTGATGTGGA
   118981 TAGCACATTA GTGAATTTCG ATGATAGTAC GAAGGTTGAT GTTGTTCCTG AAAAAACAGG
   119041 AGAATAACTT TTAACCGTCC ATCCACCAAT AGAGGCGGAA TGGGCTCGTA AAGCCCTGCG
   119101 ATTTGCGGGG CTTTATGTTT ATTAAACAAA GGGGAAATAA TGGAAAAACC AACAATAGAC
   119161 AATTGTAAAT GTGGTAGTTC TAATGTTAGA ATGAAAAGTT TTAAACATAA TTTTTATGGT
   119221 TTTTTTATTG AATGCGATGA TTGTAAATTT GCTGTTCATG ATAAAGCAAT ACCAATGCAA
   119281 CTTCAAGATA GTAATAATCT TACAATTATA GATAATATAC AGAAAAGTTT AGTTTATAAA
   119341 TGGAATTTAG AAACTAAAAA TACAGAAAAA ATAGAAGAAA AAAATTAAAA TTGTTCTTGA
   119401 CAAAGGAACA ATTTTTTATT ATATTTAATT AAACAAAATA GGAGATTTTA TGCCCGATTA
   119461 TAAGGTGTAC AAACCAACCG AACAAGAGTT GGAAACAATT TCTAAATTTT CGTTAATATG
   119521 TGACAGAATG TATATCGAAA ACGATAGAAT TACTGTTGTT AACGGAAAAA TGGATAACAA
   119581 AGGTGTTCTT GGTGGAATAG AAGGACTTGC ATGTCTTGAA CTTAGAACAC CGCACAATTT
   119641 TGATGAAAAA ATTGGATTTT TTTCAATATC ACAATTTCTA AGTGTTATTA AAAAAATGAC
   119701 AAATTACGAA GTCAGAATTT TTGACAAGTA TGTGTATGTT GTAGATTTGG ATAACAAATT
   119761 CAAAATCAAA ATGTTTTTAA CACCAGAATC TACTAATTTA ATACCGTACA CTGATGTTAT
   119821 TGGTAAATTC GAGAGAGGAT ATACCAATGA TGATGCTACG AGATTTTCTT TAGGTTGGAA
   119881 TGTTATTAAT GATGCCGTTG GTTATCAAAA ATTACTTAAA AAGAAATCAA TATTCTTTTA
   119941 TAGTAAAGAT AGCGAAACTA TAAGTATTAA AATTGCTGAT GAATTTGAAA GCGGTGATGC
   120001 TAATATGGCG GAAATAGATA TTGACCAAAA CATTCAGTTT AATAATCTTA AAAAATTCAA
   120061 AAATGGTGAT TTTGTTAGAG TAGAGTTAAA TATAGGTACT TTAGTAGAAG ATACTTATGA
   120121 ATTTACAATT CTTGACAGAG CAATCTTATT AAAAGGTTTA GAACACAATA CGAAATATTT
   120181 GATACTTGCT AAACTGTAAT AAATAGGAGG TTTAATGTTA GAATTAAATA ACTTAAACTA
   120241 CAACAATATA TTCGTCTTTA TGCAAAATTT GGATTTGAGT TCGTTGGATA AAAACGAACT
   120301 CAACTCTTTA AAATCTAAGC TGAAAGAATT TCAAGTTTTT TGGGATATTA AAAATCAACT
   120361 TTATAAAGTC AATGTTATCA ACTCTTTATA TGGAATTTTG GGAGAAAAAC ACAGTCCTAT
   120421 ACATAATCCT TTAAATGCGG AAGCTACTAC AGGAGGAGGA CAATTTGCTG TTAGAGGAGT
   120481 ATCACAAGCA TTAGAAGATG CTTTACACGA CGAACTTCGT GTATTTTATA ACGATACAGA
   120541 TTCTTGCTTT ATTACGGTAG ATGGTATGCC TACAAATTTA ACATCTAAAG AGTTTGCAAA
   120601 ACAAGCACAA GAATATGCCA AACAAAAATT AGTGCCAAAT ATTGATAAGT TTTTTAATAA
   120661 GCTTGCAAGA GTTACAAATA CAGAAAACAG AATGAGTATG GATGTTGAAT CTTTTGCTGA
   120721 CCAAATTATT ATGCACACGC CTAAAAAATA TATTGCAAGA CTTATTGTGC ATAAAGGTAA
   120781 CTTTTATGAT AAATCCGAAT ATAAGTTTAA GATAAAAGGA TTAGAACTTG TAAGAAGCGA
   120841 TACTCCAAAG TGGGTGCAGG ATAAAATTTA TGATGCTTTG CATATTATAT TTGATGGTAC
   120901 AAACAATCAA CTTATAGATT ATGTAGAAAA AGCAAAAGCA GAATTTAAAA CACTTCCTAT
   120961 AAAAAATATT GCTAGACCAA TTGGTGTAAA AGATATGGAT GCTTATAGTG TTAATAATGA
   121021 TGGTAGTTTT GAAAAAGGAA TGCCTATACA ACATAAAAGC GCACATGTTT ATAACAAATA
   121081 TTTAGAAGAT AACGGTCTTG ATATGGAATA TCAACGAATA TATAGTGGCG CAAAAGTAGG
   121141 TCTTTGTTTT TTAACTTCAC AAGGTGCTGT CAAACTCGGA GGAAAAACAT TTGGTTTAAA
   121201 TTTACACGAT AATGTTCCCC CACAATTAGA AGCAGAGTTA AAAAATTATA TAGATTGGGA
   121261 AGAACAATGG GATAAAGTGT TTATACCACC GATTAAAAGA TTAATGGATG ATGTTGGTTG
   121321 GAGTTTTGAA AAACATAATA ACTTTTTTGA TGTTTTATAA TGAAAGTATT GATTGCATGT
   121381 GAAGAAAGCC AGGCAATATG TATGGCTTTT AGAGATATTG GAATAGAAGC ATATTCAAAT
   121441 GATTTGTTGG ATTGTTCGGG TGGTCATCCT GAATGGCATT TAAAAATGGA TTGTTTTGAT
   121501 GCTATTAAAA TGGAAGATTG GGATTTGATG ATAGCACACC CACCATGTAC TTTCTTAGCT
   121561 GGTAGTTCTG TTGGATGGTT ATCACATCCT GATGATAGCC ATTTACCTTT TGATGAAAGA
   121621 CGACCACACC CAAAATTTCC AAATAGACGA CAGGATATGT ATGATTCGAT ACAGTTTATA
   121681 AAAGATTTGT ATAATGCAGA TGTTCCAAGA ATTGCGATAG AAAATCCTGT TGGTTTGCTA
   121741 AGTAGTTATT GGAAAAAACC TAGCCAAATC ATACAGCCTT ATGAATTTGG AGATGAAGCA
   121801 ACTAAAACTA CTTGTTTGTG GTTAAAAAAT TTACCCGAAT TAATACCTAC AAAAAGAGTA
   121861 TATGAAGGTG AAAGAACAGT ATATAAATCG GGTAAATCAC ACCCACGATG GTATGCAGAA
   121921 GCACTAGTAG TTGCAAAAAC AAAAGAGGAA AGACAAACCC TTCGTTCAAA AACATTTCCT
   121981 GGTATTGCAA ATGCTATAGC GACACAATGG GGTAAGTACA TACAAACATA TGGAACGCAC
   122041 GGAGATAAAA ATAATTTTTT GGATGAATTA TGATTTTAAT AGATAGTAGC ATAGATGTAT
   122101 ATGGCGTTTT GTTTAGTAAT TTAGATACTT TTGATATTAC AAAAAACCAA AACGCAGAAG
   122161 AAGAATATAA TTTTTTCGTT CATTTGTTTT TAACGCAATT ACTTAAACGA ATGCAATATT
   122221 TTAACGCAAG TACTACAAAT AGAGTAGTAA TAGCGTTAGA TGATAAAAGT TGGAGAAAAG
   122281 ATTTTTTTGA AAGTGTAAAA GAAAAATATT TTGAAGGATA TTATAAAACT AAAAAAGTTA
   122341 CAGATGAAGG ATATAAAGGA CACAGAAAAA AATCTTCAAA TATAAACTGG GAAAAGGTTT
   122401 ATTCGATGAT GAATGATATA CACGAATCAT TGAATAAATA TTCAGATATA ATTTCTTTAA
   122461 AAATAAAAAA TGCGGAAGCT GATGATATAA TAGGAAGTTT ATCGTTACAT TATCCAGAAG
   122521 AATATACTAC TATAATTTCA CGAGATAAAG ATTTTAAACA ATTACTAACA AGACCAAATA
   122581 TTAAATTATA TGATGGTTTT ACAGGCAGAT ATATAGAAGT AGAAGACCCC AAAATGTTCT
   122641 TAAAAAAACA TATTATTATG GGTGATAAAG CGGATGAAAT ACCCGCAATT AAAGAAGGTG
   122701 TTGGAGAAAA AAGAGCAATT AATATGTTAT CTAGTATTGA TATGTTACTT GAAACCGACC
   122761 AACAAATGAA ATATCGTTAT ATGATAAATC AATCTTTAAT TGATTTAAGC CTTATTCCTG
   122821 AACATATTGA TGGCGATATA TGTTATCATT ATCAAAAAGC AATAGATACT TTTAATTTTG
   122881 ATGCTAATGG TATGATTGAT TTTTTACAAA AATATAAATG TAAAGAATTA TTAAAAAAGA
   122941 TAAATCAGTT TAAACTTTTC CCTACAGAAA ATACAAATTA TGTTAAGCAA AAAACCCAAA
   123001 GTTATAACGA GCAAGTAGTG GGTAGTTTTT TGGATATTTT ATAATGAATG TGCTGAGTTT
   123061 GTTTGACGGG ATTAGTTGCA CAAGAGTTGC TTTAGAGAGA CAAGGCATTC CCGTAGAAAA
   123121 ATATTATTCG TCCGAAATAG ATAAGTATGC TATTACAATA GCACAAAAAA ATTATCCTGA
   123181 TATAATACAG TTGGGTGATA TCACAAAAAT TGACGGAACA CAATTTAAAG ATATTGATTT
   123241 AATGATTGGC GGGTTTCCAT GCCAAGACCT TTCGATAGCT AAGTCTGATA GAGTGGGATT
   123301 AAAAGGTGCT CGCAGTGGTT TGTTTTGGGA ATGTATTCGC TTATTAGAAG AAGTAAAACC
   123361 AAAATATTTT ATATTTGAAA ATGTAGAAAG TATGCCAAAA AAAGATTATC AAATTATTTG
   123421 TGAAACATTG GGTGTTATGG GTTTGCTTAT AGATGCAAAC TTAGTTTCAG CGCAAAACCG
   123481 TAAAAGATAT TTTTGGACAA ACATAAATGT TCATAAATTG CCTGATGATA GAGGTATTTT
   123541 TTTAAAAGAC ATTTTAGAAC CTGTTGTTGA TGATAAGTTT TTTATTAGTA AAAGATATGT
   123601 TTTGAATAAA AACACAGAAT TTTCAAATGA ATACAAATTG GGCACTATTG GTAATAGTGA
   123661 TTCTCAAGGC AACAGAGTTT ATTCTATAGA TGGAAAATCT ACCACACTAT CAGCAAATGG
   123721 AGGTGGTTTG GGAGCAAAAA CAGGTTTGTA TCAAGTACCT ACAGATGTTA AAGTTATAGA
   123781 TTATTACAAT AAAAATATAA AAGATGACGG CAAAGCAAAA ACATTAGGAA CAAACCCACA
   123841 AAGTCCTACA GCCGTTGCAG GACAAGCAAT CTTAATAGCA CCAAACGGTA AAGAGATAAT
   123901 ACTTAATGAG GAAGACGAAC TTCAAGTATT AAAAGAAGGC AGAACAGAAA AAGGCAAAAG
   123961 AGAAAGAAAA GAAAAAAGAA ATCTTCGTGG TAAAGATTTT ACGCCAAGGG ATAAAGATAG
   124021 TAAAGCATAT TTTGGAAGAA AAGGAGAGAA AGCAAATTGC TTAACAACTT CACTATCTCC
   124081 TGAAAATTAT ATTGCGAATG TTAACGAATC TTTTATAATA AGGAAATTAA CCCCTATAGA
   124141 GTGTGAAAGA CTGCAAGGTC TTGAAGATAA CTATACGAAC TATGTAAGTG ATACACAACG
   124201 GTACAAAGCC CTTGGAAACG CATTTAATGT AGATGTCGTG GCACACATAT TAAGTTATAT
   124261 TGGAGTAGAA CCCGAAACAA CATTTTTGGA TGAACTATAA TGGATAAAGG AATTGTTTGG
   124321 GATTTATATA GAGAGGGAGA ACCCACATGA ATGCGATGAT ATCGTACATT GGAATATTTT
   124381 AGAATGATGA ATTTTTACAA AGGCTTAACA TATAAAAAAC AACAAGCAAT TCCCGAAGGA
   124441 TTTACTTACT CTGTCAATGG TATATATATG ATTAGAAAAG TCGGAAATGC TTATCAGTTT
   124501 TATAAAAAAA TTGGAATGAC AGAAGAAATA GTTGAAAATT ACGCTACTAT ATATTACATA
   124561 TATCCAAGAT GTAGAGCTAT TGTTTTTTAT AATGGATATA AATGGAAAAG ATATTTGTAT
   124621 AAAGATAATT CGGGTGCGTA TGAATTAGAA TATGTATCGA GTTATTTTAT ATTATCTTTT
   124681 AAAAACAAAC TGCTTATAAG AAAAACCATG GTTGGTTTGG ATGTTTGTAA TTATGATGAT
   124741 AACGGAACAG AGCTCATAAT TAGAAAAGTT TTGACTAGTT TTACAAATTT TTTTATTGAT
   124801 GAAGAAGAAT ATTTAATATA TTTTATCAAT GAAGTTAGTA GCAGAAAATT AATATATAAT
   124861 ATTAAAACAA ATGAAATATA TGATGCTATA ATGAGATTAC CAAAAAACAC GCTCGTGTGT
   124921 AAAAATACAA CAGTTTATTT TGATAATATT GGAAATATTG AAATATATAA TAATTCAGAT
   124981 AAATTGCAAC TTGTTAGTAG TAGATACTAT AAATTAGAAA AGTTTTTATA TATAATAAAG
   125041 ATGGACGATG AGTATGTTGT GGTGGATTTG TATAGAAATA TTAAATTGTT TGTTGGTCAA
   125101 GTATTACATC TTATAAATGA TAACGGATGG GTTATAGATA AGAGAAAAGA TGAAATAATT
   125161 GTAATTTCTG ATAAAAAAAT AGATATACTG CCATATTCAA AATATCAAAT AAATGAAAAA
   125221 GAACCTTTTA AAACATATTA TAGGGATAAA TATAAAGCAT AGGAGATTAT CATGTCCACA
   125281 GAAGAACAAA TACAAATAAA ATGTCAAATC TGCAAACAGC TTGTTAACGA AAATGAATTA
   125341 TTTCGTTCAA AGCTAAATGA ACGTGAATTT ATTGTTGGTC ATAAAGATTG CATAGAAAAA
   125401 AGACTGCAAG AAAAAGGTCT TAACGAATCA ATTGAGGCTG AACCAAAGAA AACAGGATTA
   125461 TTATTCGAAG GAATGTAATG TACGATTATT TAAAAGAAAA ATACTTAGAC AGAATCATGC
   125521 CATTGTTAGA TGTTGCATCG GCTAAAAGTT CTGATGATGG GCAAATACAA TTTAGTTGTC
   125581 CATATTGCAA TGAAGGTAAA TCATATGGTA AAAAGAAAAG AGCATATATT ATAAAAAAAG
   125641 AAGATTATCG ATTTTTCTGT CATAATTGTC AAGTAGCAAA ACCATTTAAA TGGTTTTTAA
   125701 AAGATATGGA TGAATCTTTA TTTAAACAAT ATTTTATAGA AAGCAGAGAT GCTGTTTTAA
   125761 GCGATTTTTT AAAACCAAAT AAAAAAAATG ATAAAAAAGC AGAGGAAGTT GATGATACTG
   125821 TTTATATGGA ATTTGATAAA CATTTTTTAC CTGTTATAAA CATTAGTGTC GCTATTGATT
   125881 ATCTAAAAAA GAGAAAGATA CCTAAAAATG CTTGGGATGA TATTTGGTGG TATATACCTC
   125941 CCGCAAATAG CGAAGTTAAA GTTCCTTTTG AAAATGCTAT AATTTTTCCT TTTAGAAAAA
   126001 ACGGCAAAAT TTATGGTTTT TCGAGTAGAA GTATTGAAGG AAAAACATTT CATATACATC
   126061 TAGCAAACGA TAAAAATATT AAAATATTTA ATTATTATAA TGTAAATAGA TTTTTAGATG
   126121 TTTTTATTTT TGAAAGCATT ATAGATTCAT TATATATGGA TAATTCTATT GCTTTAAATG
   126181 GTGCTACTGC TTCTAAAAAA TTATTATCTG AGTTTAAAAG TCCTGTTTTT GTTTTTGATA
   126241 ACGATAAAAC AGGTATAGAA AAAGCCAAGA AAAAAGTGGA AGATGGTCAT AAAGTTTTTA
   126301 TAATGCCAAA AGAACTTAAA AGATTTAAAG ATATAAACGA ACTTATAGTT GCTGGTGTAA
   126361 CGCCATATCA GGTTAAAAAG TTAATTCTTA GTAATATTTT TTCTGGCAAG GAAGCATTAG
   126421 TAAGATTGGC TTTAAATTTT TAAAAAAAAA GACTTGACAA ACAGCTTTAA AAATTTTATA
   126481 TTATATGCAA ACAAAGGAAA CAAACAATGC ACAATTTACA GATAAGAAAA ATAAATGATG
   126541 GAAAATTTAT GGTATCGATA AACGATATTA AAAAATTTTT TGTTGAGCAA TTATATTTTT
   126601 TGGGTAAACA GGGGTCTGAC GCAAATGATT ATGTACAAGC TGTTAAAGAT TATACAAAAA
   126661 GTACAGATAA CATAGAAACA ATTTCTTTAA GTAATTTAAG AAATATAGAA CCTGATAAAA
   126721 AAATTTTAAT AATATATGTA GATACGCCAT TTTCTTATAG ATTTGAAAAT ATGTTAAAAC
   126781 TTTATCAAGC AAAAACAATT AATAAAATAG TAGAAGATGA AAATATAGAA TTTTCAGATG
   126841 TTGAATCTGT TTTAAAAAAA TTTCAGCATT TAATAATACA ATAAAATAGA GAGGAAATAT
   126901 GAAAGAAGAA AACAAAGAGG AAGTCTTTCG TAGTGATGGC GTTAGACCTG ACAATTTTGA
   126961 TGAATTACCA ACAGCAATAG TAGAAAAAAT AGAAAATCAT GAACATTGTG GTTGTGGTTG
   127021 CGAACACGAA CACGAACATA ATGTCGAACA TGTTTGTTCT TGCGAACATA ATGATTCTGA
   127081 AAGTTGTGGT TGCGAACACG AACACGAACA AAGCTGTGAC TGCGGGCATG ACCACAATCA
   127141 CAAAATACAC AAATGGCAAA CAATTAGATA TGCTGTTATC GATTGGGATG ATTTAAATGT
   127201 TAGAAGAATG TTTTTTACAT TGTTGACGCA AACATTTGAT AGATGGGGGG AAATTCGTGG
   127261 TGAAAAAATT GTGTTTGGCG GAACTGAAAG TAATTTAGAA GAAGCAAAAA TTAAAAATCC
   127321 TAATTTCTTA GATAAAGAAA ATCCTAAAAT TACTATAATG AGAATGGTGT TTTATAACAA
   127381 GAAACGAGGG GTTAAATTTT CTTTTGATAT GACAGAAAAT ATGGCTTTCA CAATTCTTGA
   127441 AGGTGACCAA AGAAATATTT TTAGACTTTT TATGCACAAA TTTGATAAGC CATTTAAAGT
   127501 AATCGCAGAA GAACACATGG AAGCTTACAA AAAAATGGAA GAAGAAAAGA AGGCAAACGA
   127561 AACTTTAGAC CAAAAAACAA ATACGGCTGA TTTTGGAGAA ATGTCAGAAG AAGAATTAGA
   127621 CGAATTTATT AAAAAAGAAT CAGAACAAAC AGAAGTAATC GAATTCGACA ATAAAGAATA
   127681 AATTTTATAA ATAATATATG ATAGGTGCTT ATAAATTATT TTGATGAGGT ATTATTTATG
   127741 AAACCAAAAT ATAAAAAAAG AAGTTTTGTT TGCGTTGGTT GCGGCAAACA AGTAAACGAA
   127801 AGAAGACCAA AAAATAATCA AAAATATTGT AGTTTAAATT GTTATAGAAA ATCAAAAAGA
   127861 CCACTTAGAA AAAATGGCAA AGTTGTAAAT TGTGATTTTT GTGGAAATAA AACATACAAA
   127921 TCTTCGCATT TTTTAAAAAA GAATAAAAAT AATTTTTGTT CTGTTGATTG TTCTAATCAA
   127981 TATCAAGGTC GAAACAAAAT AACATTTATA TGTAAAATTT GTGGTAAATA TTTTAAATGG
   128041 AGTCCTTCAA GAATTAAAAA TAATAATCCC ATGTATTGTT CGATGGTATG TAGAAATAAA
   128101 GATAAAGAAA CATTAAAACG AAATAGCATT AATGCTAACA TGATTCAATC TAAAAAGAAA
   128161 GGATTAAATA AAATAGAATT ATCAGGTCAA GATATTTTAA AAAAGTTTGA TTTTATATTT
   128221 AAAGAACAAA TATTGATAGA AAACAAATTT TTAGTAGATG TTTATATACC TAAATATAAA
   128281 TTGATTATAC AATGGGATGG AGATTATTGG CACGGTTATA ATAAGAAATT AAACGAAGTA
   128341 GATAAAAGGA TTAAAAAAAG AATGTTATTA GATATATCGC AAGATGCATA TATGAAAAAA
   128401 TGTGGTTATA ATGTTTTGAG ATATTGGGAA CACGATATAA AAACACAACC TCAAAAAATA
   128461 TATGAAGATA TACAAACAAA TATAAAAAAA TGGGAGAATA ATGAATTATT ATAATATGGA
   128521 TAGTTTAGAT TTTTTAAAAA CATTAGATGA TTTATCAGTT GATATAAATT TTAGCGACCC
   128581 GCCGTATGCT TTAGGAAGTA AAATTATAAT AAAACCTGAT GGAAAACCTG ATTATAAAAA
   128641 AGCGGTAGAT TTCATGAGCA GGTGGAAAAT GCCAAGCGGC GAATATTGGG AAGAATGGTT
   128701 TAAAGAAGCA TATCGCTCAT TAAAACACGG CGGATATTGT ATTATGTATG GCATTGATAG
   128761 ACAAACTTTT ATGTTTAAAT ATTATGCACA CTTATCTGGT TTCGAAGAAC GCCAATCGAT
   128821 GTATTGGTAT TTTATATCAT CATTTCCAAA GAGCTCCGAT TTATCAAAAA ATTTGGATGA
   128881 CTATTTTGGG GAAGAAATAA CAAATGGCGA GATGGATGAT AATATTGCAA TATCAGACCT
   128941 TGCCAAAAAA TATGATGGTT ATAAGTATTC GATAGCACCT TTAAAACAAA CATGTGAAGA
   129001 TATTATGGTG TTTCAAAAAC CTTATAAAAC AGGTAGTTGT TTACACGATA CAATAGCTTA
   129061 TGAAAACGGA GATTCTAATT GTTGCTGTGG TGCATTAAAC ATTGGTGATA ATAAAATAGA
   129121 ATATGATTTT TTTGAACAAC ATAACGATGA TTCTTATAAA GATGATGGTA GATATCCAAC
   129181 GCAATTATAT GTAGATATAC ACATGAATAG AATACTACAA GAACAGAATA ACAGTTCGAG
   129241 AATATTAGAT GTTGCGGATT ATACAAAACA CGAACACGAT TTGTGTATAT ATCACCCTAA
   129301 AGTTAGTACG ATAGAAAGAG GAGCAGGACT AGAAGAATTT GAGAAAAAAG ATGGTGCTGG
   129361 AGTTTACGAT TTTCGTAATA CAGGACATTT AGATGGGGTA GTCACAAAAG CACGAGAAAA
   129421 CTCTCACCCC ACAATGAAAC CAATAGAACT TAATTATAAA ATATTAAAAT TATTTAAAAC
   129481 ACCAAACGAG CAAGTGATAA TATATCCATT TGCAGGAACA GGTTCTGAAA TAATTGGCGG
   129541 AGAAAAAGCA GGATTTACGA CTTGGTTTGC TTCAGAATTA GATGATGAGT GGAAACCTAT
   129601 CGCAGAAGCA AGAATAAAAC ATTGGAGAAG TATAGATTAT GATTTATCAA ACACTCCAAG
   129661 AAATGAAGAA ACAGCATTAG ATTCTATGTA AGGAGATATA AAAAATGAGT AAACCTATAA
   129721 ATGATGTATA TATTGATATG TTAAAAGAAA GTAATTCCGA TAAAATAGTC ATACAAAAAT
   129781 CAGAAACAGC AGATACGAGA AGCTGTGATT TTACAAAAGT TGATTGTGAT ACTTTATTAC
   129841 AATCGAGTAA ATCACATATT TCTGATGTTA AAAAAGGTAT GAATTTTTTT GCGGATATGC
   129901 TTAAAGACCA AGCAGAAAAA CACGACAATA CAAAATTATC ACACATTGAT ATGTTTCATA
   129961 AAGATTTTGC GAATGGTTTT AAAACACAAG AATGGTATAC TATGCACAAA AGAGAAGAAC
   130021 GACATCATCT AGCACAACCT GATGGAGTCA GGGATGATGT TAATCTTATT GATGTTTTAG
   130081 AGTGTATTGT TGACGGTGTT ATGGCAGGAA TGGCAAGAAC AGGAAAATAT AGAAAAGAAG
   130141 ATTTACAACC TGGAGTTTTG GAAAAAGCAT TTAACAATAC TATAGATTTA TTACTAAAAA
   130201 AAGTGGAAGT TAAAAAATGA GTAAATTAGT AATAAAAGGC GATATAATTG GCGATGATGG
   130261 AAAACTTATA TCAAGTAGTG ATATTGTAAG TTTGGATAAA CAATTATTAA TAGATTTGAA
   130321 TTCCATACAC AGTCCTGGAA TAATAGAACT TGAAATCGCT AGAATAATAA TCGAAGAATT
   130381 CAAAGTAAAT TATAAAAATT TGATGAATAT TTTAAAGGAT AATTAATGAT TGTTTTTATA
   130441 GCCGACATTC ATTTTGGTTG GCAAAATTTT AACAAACAAT TTTTTAAATA TCAATTAGAT
   130501 TACTACGAAA AAGAATTATT TCCGTTTATT TTAGAAAACA ATGTCACAGA TGTTGTTTGT
   130561 TTGGGAGATT TGGTTCATCA TAGGGAACTA GTTGATATTT ATATGCAACA GCAATTAAAC
   130621 GAAAGATTTT ATTCGTTTTT TGAAAAATAT AATATAAATT TTCATTATCT CATTGGTAAT
   130681 CATGATTTAT ATTATAAAAC AACAAACGAT GTATCTTATG CTTATACAAT AAATTATAAA
   130741 AAATTTCATA TCATAGATAA ACCCAAAATA TTAAACATAA ATGGTTTAAA CATTGGTTTA
   130801 GTGCCTTGGG GTAGTGAAGA TAAACTTCCT AGTCCTTATG GTGTAGATTA TTTGTGTGGA
   130861 CATTTTGAAA TAAATGGTTT TATAAACAAT TCGGGTACTG AGTGTTCGGG GAGATTAAAT
   130921 ATTTCAGATT TTGCAGATTA TGAAAATGTT TTAAGTGGAC ATTATCATAT ACAAAGCAAA
   130981 AAAGCAAATA TTCAATATCT TGGTTCTCCT TATCAAATGC GTAGGGATGA TTTTGGTACA
   131041 CCTAAAGGTT TTTGGTATTA TGATGGTTCT TTAAAATTTA AAGAAAATAC AATATCACCA
   131101 AAATTTGTAA AAGTTAGTTA TGATGAAAGG GAAGGTGGTG TAGTTGTTGG TTTTAATGAT
   131161 GGTGTGATTG AATCATATTC GACCCCCGAA CAAGCTATAA AAAATATTGG TAACAATTTT
   131221 GTTGATATAA CTATTATAAA ATCATCAAAC AAAACTGATT TAGAACATTT TATACAAGAC
   131281 ATACCAAACT ATAAACGAAG CAGAGATGAA GGATTGTTTA TAGATTTTAC AAAAGAGTTA
   131341 GAATCTGTAA AAGAAGATGC TGATAATTTA GAACTTTGCT TATATTTTAT TGACCAATTA
   131401 GATTTTGAAG AAGGTATAGA AAAACCATTT ATTAAAAACA GAATAAGCGT TTTATATGAT
   131461 AATGCAAAGC AAGAGGTTGG AGAATGATAA CTTTTGATGT ATTAAGATGG CGAAATTTTT
   131521 TGTCATATGG AAACGAATGG ACAACTTACG AATTTAAAAA AGGTATTACA TCAATACAAG
   131581 GAGCAAATGG TTTTGGTAAA TCTGTTTTAG AAGATGCTTT GTGCTATGTT TTATATAATA
   131641 AAGCATATCG TGATATAAAT TTGTTGAAAT TAGTAAATTT TATAAACAAT AATGATTTAG
   131701 AAGTAGAATT ATTTTTTACA AAAAACAATA CAAAATATAA AGTTAGAAGA ACTATGAAAA
   131761 TGCGAGGAGA AGCTGACTTT TTTGGTGTTT TTGAGTTCTC AGATGATAAT TGGGTATTAA
   131821 TACCACAATC TGCCCATAAA AAAGATTATC AGCAACAATT TGAAGAAAAC ATTTTAGGGA
   131881 TGAGTAGATA TTATTTTGAA ATGATAGTTA TCAAATCTTC CTTAAAACCA TTATCTTTCA
   131941 TTTCCCTCCC GAAAAAAGAC AGGATGGGGT TTATGGATAA CATATTCTCC ATCCATCTTT
   132001 TTGACCAAAT GTCAAAAGAA AATAAAGATT ATTTAACAGA ATTAAAAGAT AATAGATTAA
   132061 TTACAGAAAA AACATTAGAG CTTAAAAAGA ATTATTTAGA ACAGCAAAAA GAATTAATTG
   132121 CCGAATCTGA AAAACAAATA AAAGAAGTTA TACAACAACA AATAAATGAT TATAGGGCGA
   132181 AAAGAGGTCA AATTATAGAA GACCTTGATA AATATAAAAA AGCAAGTTCT ATAATGCAAA
   132241 AGTTTAAAAC AAAACAAGCA AAACTCAACC AAACAAAACA AGAAAAAACA AATTTACTAA
   132301 GAAGAAAACA AGATGAAAAA CTACAATATG AAACTAAATT AAAAGTGTCA AACGATAAAA
   132361 TGTGTTCGTT TGAAAAATAT TGTAAAGGTT GCGATAAGTT TGAATTAATA AAAAAAGACG
   132421 AAAAAATTGA TGAGTATTAT GATAAAATAG AAGAGTGTCG GTTGTATATT GAAGGAGAAC
   132481 TTACAAATGA TTTATCATCC TTAGAAACAC AACTTAAAGA AATTGAAGAA TTTATAGCTA
   132541 AAGATTATGA AATTCATTCT AATCTATACA GATTAAATAA CGAATTTACG CAAATAGAAC
   132601 AAAAAATAAC AGTGCTCGAA ATCGAAAAAA ACAAAAAAGT AGAAAAACCT ATTATAAAAG
   132661 ATACCGAAGA AGAAATTAAA AAAATTATAG ATGCTGTAAG CGATATAGAT TTTAAAGAAA
   132721 GACACGAGCT ATTGGTTAAA AAACTAATAC AACCGTTAAA ATTTTATATT GTTAGAAGAT
   132781 GGATACCGTT TTTTAATAAA TCTTTAAATG AATATCTTTA TAAGTTTGGT ATTGATATTG
   132841 TTGCTATTTT TGATGAACAA TTTAAAGAAA CTATTACTTT TAAGAATGGA AAAAATATAG
   132901 ACTATGATGG TTTGAGTAAT GGACAAAAGA AAAGATTAGC ATTAAGTATT ATGTTAGCAC
   132961 TTATGGATTT AAGTAAAAAA ATTAAAAATC AAAGCTATAA TTTATTAATT ATGGATGAAA
   133021 TTATAGATGG TATGGACCAA GAAGGCGTGA CAAGTTTATT AGAAATTTTA AAAGAAAAAG
   133081 AAGATATGGA ACTTATATTT ATAGCACATA ATGTTCAATT AGAAGATTCT ATAATAAACA
   133141 GAAGAATACA GGTTTCAAAA AAACAAGGAT TTTCGCATTT TGATTATGTA AATTAATTTT
   133201 TATAAAAATA TCATATTTTA TTTTTTAAGA GATTTCGTGC CTGAAATCTC TTTTTTATAA
   133261 ATAAGAATAT AAAAATTTAA CTAATAATTT AAAATAAGGA AAAACATGTA CTACATAAAA
   133321 GTGAAGGGAA TGGGCAAGTT AATATTTGCC GATACTTTTG AAGATTATGT TGAAGGTGAC
   133381 TCAACAATAA AGCACATTGA GGGTTTTATT ATAGACCAAA GAAGTGGTGT GTATGGAAAT
   133441 TTTGGTGTTA ATGATGTAAA AGAAGTTACA TTTACTGTAA GTGCTGATGG CACTACCGCA
   133501 GAATTTACAG TAACCCAAGA TGAATATAAT CATGTTCCAG AAGTTGGTGA ATATATTTGG
   133561 GTGAGACTCA AAGACGATGA TGGAACTATA GTAAAACTGC AAGTAGCAGA TGTTGTATAT
   133621 GATGAATTTG TGTATACAAA TACTGACGCA ACATCTTATA TACAAAATAA ACACAATACG
   133681 GTGACTGTTG TAGCACAAGA TTGGGATACA GACGATTATA TTAATGCTGA AAGTATTGTT
   133741 ACTATTGGTG GACTAACAGA AACAGCAGAT AATACGGACT GGGAAGTTCT TAATATTGGT
   133801 TTGTCGGGTG CTGATACGGT TGTTACTTTA AAACAGGTTG CTGATGAAGA TGCCGTAATA
   133861 ACACCACAAG ACCCGCTAAC AACAGATTTC ACAATGAGTG TGGATATTGA TGTGGATGAA
   133921 GAGGCTATAC CTGCAGCATC GTCAATACAC GCAAAAGAAA ATGTTATAAC ACTATTAGCA
   133981 GATACAAGAT ATACCGATGA TGGTTTAATT GTTGCAGGTG ATATAATAAC AATAACAGGA
   134041 AGTCCTGCTA ACGACACTAC GGGTATGACT AGTTCTGGCG ACCATTTAGT TGAAAGTATT
   134101 TCAGACGATG GTACTGATAC TACTATAAGA ATACATAATA CTAGTGGTAC TGATATGGTA
   134161 ACGGATACTT TCGCAGATGA CGGTAGTGTA ACAATAACAA CAGCAGAGCA CGACATAGAA
   134221 ACGCTTGCTG CAGGAGTTAC TATATATGCA GATAGAAATG CTTTGGAAAT AAATTATACT
   134281 GGTGCTGTTC CTGAAATATT ACAATATCTC GAAGATGGAG ATAGTATAAT ATTAACAACA
   134341 ACATCAACAA CAAACGATGG TACTTATACA ATATCAAGTA TAGACACGAC ACAAGAAAAC
   134401 TTTATAATAC TTAATTTAGT AGAACCATTG ACTAGTGATT CTACTGATAA TGTAGCGGGC
   134461 GACGAAATAA AAACTACTGA TAGTGTAGTG TTTACAAATG CAAATTCGAG TTCAAATGTA
   134521 ATTGAAAAAG TTAGCACTCT TACGTGGAAA GGTGCTGATT TGACCAATAT GTTAACTGTT
   134581 GGTGATAGTT TTACTTTAGC GAACACCGAT AGCAGTAACG GTACATATGT AGTTAGAACA
   134641 ATAGATTATA ACATAACTAC TGCGGATGCA ACTACGATAA CAGTGGATAA TTCCCGTCAG
   134701 ATTGCGGCAC TTGACGAATT CGATGGAACG GATGAAGTCA TAGGAAGTAC TTACAAAAAA
   134761 TATAATTTTA CCGCATCTGA TGTAATAGTA AGAGCAAAAA GCACACTTGT AATTCACGAT
   134821 AACACGCTTG ATACTAATCA CGCTGTTACG GGTGAAAAGT ATGCCAACAT TACAGATATG
   134881 AATGACCTCG TTATTAGAAG AGATGGGGAA TCGGATATTG ATATTACAAT AGAAAGTATT
   134941 TCAGACGATG GTACTGATAC TACAATTTTA GTAGAAGAAC ATATTGCAAC TATTGCTGAC
   135001 CTTGAAGGTG CAAGTATTAT AGCACCTGAT AGAGACATAA CATTTACAAA TTCTGTAGCT
   135061 ACTTCTGAAA TAATAAGTGG CGAAACTCAG AGAATTGTGA TTCAGTGTGC TTCTACAGCC
   135121 GAACTGAATG TTCTCGCTAC ATATTTTGAT TATCCTATAG AACTTGCTGT TACAATGGCA
   135181 AATGGTTCTA CAACATTGGG GGGAGGAACT GATACAAATA ATGGAGTACA CACAATAGAA
   135241 GCTGTCGATA TTAATGTTCC AGATTTAAAG TTTACAATGT ATATTACAGA TGCTACAACG
   135301 CTATTTGATG AAACATTAAG CGGAACCGAT GAAACATTTA CCGTAAATAA TGATTTTATA
   135361 TGGGTTGCTG GTGCAGATTC GGCATTGACA CAAGTAGATG CATATTTACA AATCACGGGC
   135421 GCTACACCAG AAACAGATGG TTATATTGTA GCGGAGGATA CTTTGACTAT TGCTGGTACA
   135481 GAATACAATG ATGGTGATTA TGAAGTTGGC GTAATTACAG AGTCTGGCGG AATAACAACT
   135541 ATTACATTCA TTGAAGACCC TAAAGTTCTT GTGGATGAAA CATTATCTGG AGATGAATAT
   135601 ATTCAAATTT CAGATACGGT GACTGTCACT AACGGTGACG CTACGAGTAA TTTTGCGGTT
   135661 ACATCATTTG CAACAATTGA ATGGTATGGC GAGGATTTAA CTAGTTATTT AGCCGTTACG
   135721 GAAACTATAA CATTGGCTAA CATGGGTGAA TCTGTTAATG ATGTAAATAC TATTATTATG
   135781 AACGAGGGTG GTAGTGGTAT AAGTTGGGAT GGCACCAAAA CTGTTATATG GGTTAGTGAT
   135841 AATTTAACGG CAGAAGCAAG TATACCGTTA GATGCGACAA TTACAAATTC TGGAAATGAA
   135901 ATCAAATGTA TTGTTGGAAC GGCAGATGTT ACAAGTTTGG TATCACATCT TGATACAGAA
   135961 GAAATAGTAT GGAATAGTGG TGGCGATTTA ACAGCAGAAA AACCATACTA TGCAGTCGGT
   136021 GATATTATAG ATATCTATAT GAGTGATGGT TTGGGTGGTT ATACATTATT ATTAGAAAAT
   136081 CAAGAAATTG CTACTGTAGA TTATGATGAT AATCCTTTGT TTAACATAAC ACTCGTTGGT
   136141 AGTGATATTA CTACTAATTA TCCATATGGT ATTACAGATA ATTTAAAAAT TGTATCGAAA
   136201 TCTAAAACTG TAGACTATAT TGTCGGTGCA GATGCTGCGG GTGCTGGTGC GGTTGCTGTT
   136261 GATGTTGATA GAATTGTTTT AGATGGCGAG TGGATGCCAG GAGAGGGAGT ATTCACAAGT
   136321 GATGGATATA TAACAATAGA TTCTGGCGGA ACTAACGAAG GAACATGGAC GATTGATAGT
   136381 TGGAATTATG ATGTTGATGT TGCGGGAAAA ACTAATATAA TATTAGATGC TAGTGTACAT
   136441 GCGTGGGAGT TAACAGAGCA AACAGACCCT AACGGTGATG GTGACACTAT ATCGTATGAA
   136501 GGAACATATA CTTATACAGA ATCTACAGGC ACAGATTCCG CTATAACATC TGACATTGAT
   136561 AGAATATATT TAGCAAATCA AGCATACACA ATTGATACAT TAAAAGAATT TTTGGAGGGT
   136621 GATACATTCT ATATGGATAA CCTTGATGAA AATTCTGCAA TAAACGGCTC GGAATTTCCA
   136681 TTTACAATAT CGGCAATAAC TTCTGAAAAT GCAGATGCGG ATACACAAAT TGTAATAGAA
   136741 GAAACATGGC AATTTGTTTA TGAAACTCTT GACTCTACAA CAGAAGAATT TCACACAGAT
   136801 GACGAACTTG ATGCAGATAT TACTATTGCT AATACGGGTG GTGTTCTAGG TGAAGCGTTG
   136861 GCAACAACAG ATTCGTTCAT ATTAACAGTT GATGATGATT TATATGAACC AAATATTGTT
   136921 AAGATAACAA ATGTTGATTT TAATACGCCT GTGTATAACA TTGATACAAT ATGGGATGAT
   136981 GAACCAGAAG CATAATACAA TATAAAAATA CTTAAAAAAA GGCTTGACAA ATCAAGCCTT
   137041 TTTTATTATA TTATATTAAT AATAGGAGAA TTTATGTTTG ACGCAAAAAA TCCTTGGGAA
   137101 TGGGTAAAAA TTATAAATGG CACTTTAAAA GTTCCAGAAG ATGAAATTAT AGATTCTATT
   137161 AATTCATACG ATATTTTTAT GGTGAATAGA ATTTTTTCAA ATGTTCCGCA ATTAACAAAA
   137221 CTTACAGAAC TTGCAAATAC AGAAGGATAT ACTAAATTAA TGCACTTTAA TATGATAAGA
   137281 AGTGCTTGTA GAGCAAAATT TGGTAATAGT ACTGTTTATG TTGATTATCC AAAATCAAAA
   137341 GAAAAAGATG ATAAAAATAT TGATTTAATA TCTAAATATT ATGAAATTAG TAAAAAAACA
   137401 GCGAAAGATT ATTTAAAATT GATATCAAAA GAAGAATTAA TAAAAATTAT TGAATATTAC
   137461 GAATTGATTG ATAGTTTTAC TAAAATAAGC AAAACAAAGT TATCCAAGAA GGATATGGAA
   137521 TAGGCATTAT TTAAATTCTT TTTTATAAAT AATAATAAAA AGGAATAACT ATAATGCCAT
   137581 TCAATCCAAT TAATAAAAGC AAAGCATCGT CTTTTATGTT TAAATTACAC AACGATTTAA
   137641 AAGATGTAGA ATTTTATGTA ATTGATGCGA AATTGCCAGG GGCATCACTA GAAATGAATA
   137701 CTGTAAATGC TCCTCAAATA TCTTATCCAG TTCCTGGAGA TTTAATAACA TTTGAAGAAT
   137761 TACCACTTAC AATATTGAGT GATGAAGGAT TAGAAATTTG GACTATCTTG TTTAATTTCT
   137821 TAACTCAAAC AACAATGAGA GCAGATATAA TTCGCACCGA TATTGTAACT CCAAAATTTG
   137881 ATGGAATTTT GTATTTATTA TCAAACAAAG GAACACCATT TAAAAAAGTT ATATACAAAG
   137941 ATTGTTATGT TAAAGATATG TCGGGTTATG ATTTAACTAT AGATGATGAT GATACGAAAA
   138001 CATTTTCAGC TACTGTTGTA TATAGTTATT GTTATATTGA GGATATTGAA TAATGAGCAA
   138061 AATCATTAAA TCAAATGAAG GTTTTTATAA ATGTGATGAT TATTATCCTC TTTTAAAAAA
   138121 TCCAAGTAAA TATTTGAGGG AAGACCACAA ACTAACAGCA AGAAGCGGAT TAGAAATAGA
   138181 TTATTTTAAA AAATTTGATA GAAATAAAAA TATAATAGAA TGGAATTCTG AAAACATTAT
   138241 GATACCTTAT GAAAAACCTA TTTTTGATAA GTTTGGTAAT ATGGTAAGAA CGGAAATTAG
   138301 AAATTATATT ATAGATGTTT ATATTAAATT TAGAAACAAA CAAGGACAAA TAGAGGAAAT
   138361 TTTAGGAGAA ATAAAACCAA AAGCACAAGT TTTTAAGCCA ATGCTTGGTA AAAGAAAAAC
   138421 AGAAAAAGGA AAAAAGAATT TTATTAATGA AAAATGTCGT TGGTTTATAA ATATAAGTAA
   138481 ATGGACAACA GCAGAAAAAT TTGTTGATAC TATTAGAAGA AAAAAGAATA GAAATATATC
   138541 TTTTAAAATT TTTACTGAAA ATGAAGTATT AAACTTAGAA GAAATTAAAA AGGATTTGCT
   138601 TAAATGAAAA AATTATTTGA AGATTTTGCT CTTGTATTGG AAGGATTTTC TAATTATAAA
   138661 AAAATGCTCG ACGATGTATT ATACCAATGT AGAGGTAAAC TTATATCTTT ACAAGGACAA
   138721 AAAGGTACTG ATTTTGGCGT TGAAAAAAAT GGATATAGAA GAAGATTGAT AGTAGATATA
   138781 GATGAAGATA CAAAAATAAC AATATATTTT TATCCTTTTA TGTTGCGAAT AAACTCTGCC
   138841 GCAAGACCAG AAAGAAAAGA ATTACACATA GGTATTTTGG ATATGTTATC TCTTGATGGT
   138901 TTAGATTATA GACATTATCA AACAGAAGAA GAAGGACAAA AATTTAGAGA AAATGCAACA
   138961 ATAAAACCAA TGGATAGACC CAAAACATTT GATAGAATAT TAGGGGCTGT TGCTCACGAA
   139021 GTTACGCATA TATCACAATG GAAACATGGT GGTTTAGATT GGGATATATC TAGAAACAAA
   139081 AAAGAGTTTG ACGCATTACC ACCAGAAGAA CGAGCAAAAT ATAAAAATAC TAGAGTGACT
   139141 GATAAAGGCG AAATGGAAGA ATTTGAAGAC GATAGATTAT ATTATAGTCG TAAAACACAT
   139201 GTTAAAACAC CAACAGAACA CGAGGCAAGA TTAATCGAGT TTTTGACGCA TGTTAAAAGG
   139261 AAAATGTATG AACAAGCATT TACTATTTTT AAAACTAATT TTCTTTATTT AGGTGGTTTT
   139321 TCTAAAAAGA AATTTTTAAA CACAATGTTA GATTATGGTA TAACATTAGA AGAATATAGA
   139381 AGATTTACAG AATATGTATT TAATGAAATT AAAGAAATCT ATAACACATT AGAAAATAAA
   139441 AGTGATGGAT ATATTTTTTA TGTTAAACAT GTCGATTCGT TGTTTCATGT TAAAATGGTA
   139501 GAATATGTTA AAAACTTTGC AATGGGTTAT ATTTTAAAAT ATTTTAAAAA TTTATATTTT
   139561 GAAAAAGGTT ATGATAAATA TAATGAATTA ACTAATAGAC TAGAACAAGG ATTTAAAGCA
   139621 ATTGGCTAAT ATAAAAAAAC CAATATCTAG AGTTCAGCAA TCTGCATTGC AACGAAAATT
   139681 TGGAACACAA TACAAAACAC GTGACCAAGT TGAAGTTGCC ATTAGAAAAT TAGTAAAACA
   139741 AAGAAATCAA ATATTACTTA GATATAAAGC AGCGAAAGAA AAAAGATTAA AAGAACAAGG
   139801 AAAACCGCTT GTTGAAAAAG CAGAAGTTAA AAGTTCTAAA AGATTTGACC CATATGGCGT
   139861 ATATTATTTT ACATATAAAC ATCCTGTAAC AAATCCGCCA ATATGGGATA TTAAGCCTCT
   139921 TGCTATTATG TTGGGTATGC AAGCAGGTGT TCACGGAAGA ATGTTATTAG CTGTTAATTT
   139981 ACATTGGATT CCAAGACATT ATAGATATGT TTTTTGGAAA TATATAACAA CAACATACGA
   140041 AGATTTAAAA TCAAGGGGAA AAGAAAAAGA ATTACCCTTA ATAGTATACA AGGAAATTAA
   140101 AAAAATCAGA CAACTCAAAC CAGCAATGCA AGCTATTAGA AAATATTATT TGAATAGAAT
   140161 TGGCGGTGTT GTAAGAGTTC CAGAAGAAAA TTATGATAAG ATTTTTGTTA AATATAGAAG
   140221 TTTAAAGAAA ATAGTAAGAC AACAATCTTC TGGTATATTA AATAGGAGCT AAAAATGTCA
   140281 AAAGACAAAA AACAAACATT ATTTGAATCA TTAAAAAGAA ATTTCTTTCC TGAAAAAGAT
   140341 ATAGGAAATC CTAATTATAG TGTTAGTATT TACCATCCAA CTAGAAAAGA AATGACATTT
   140401 GCTGTAGAAG ATAGTCGTGC TCAAGGCATG AACTTTGATA TGTTTGGTAT GGATGCAGAA
   140461 ACAGGCTTAA CGGGCGATAG ACTTATTAGA AGATGGCGAC AACTTGCAAT GCACCCAATA
   140521 CCTGCTGAAT GTATCGAGGA AATTGTAAAC GATGCCGTTG TTTTAGAAGA TGAAGTTACA
   140581 AAAATAGATA CTGCCAAAGT CGCAGATACT TATGGTGAAG AAATAGCAGA AAAAATAGAA
   140641 GAATCTTTTA TTAAAGTAAA AGAATTGTTA GAATACGAAC AAAAAGCAGA TGTTCTTTTT
   140701 ACACAATTTT TTATAGATGG TATATTACCA TTTGAAATTG TATATGATAA TAAAAAACTT
   140761 ACAAATGGTA TTTCTAGAAT TGACCAAATA GCACCTTTTT CTTTGAGAAA AATATATCAA
   140821 GTTGACACAA AAAGATTTGT TTGGCGTTAT AATATGTCAG AAGGCGAAGA ATATAGAAAC
   140881 AATATTAATA ATATGGATTT ATTAATTCCC GCAGACCAAA GATTTAATAA TGTAGAAGAA
   140941 CTTCAAGAAG AACAAATTGT TGTTGTTAAT AGCGGTATAT GGGATAGTGC TAAAATGATG
   141001 TATATATCTC CTATATATTA TGCTATGCGT AGTATTAATC AGCTTCATTT AATTGAAGAT
   141061 AATCTTATTA TGTATAGATT GACACATAGT GCTGATAGTA GAGTTTTTCA TATTGATACT
   141121 GGTAAAATGA CTAAAGATAA AGCCGAAGCG TATGTTGCAA GATTGAAAAG ATTATATGAA
   141181 CAGAAAAAAT ATTATAACAC AGCAACTGGT GAAATAGATG AGCAAAAGCA AGTTCGTGTA
   141241 ATTGGTGAAA ATTTTTGGTT TCCTAGAAAT AGTGACGGAC AAGGTTCTGA TGTAACTATG
   141301 GTTTCTGGGG GTAATATGGA TTTAGGAGAC CTTAAAGACC TTGACCATTT TATTAAACAA
   141361 GTGTATGGTG CTTTTGGTGT TCCTAAAAGT AGAAGAAGGT CTGTGGATGA AAGTTCTGAT
   141421 GTTAGATGGT CATCTGCATC AGACCCGAAC ATTCTTAGAG AAGAATTAAA TTTTGGTAAA
   141481 AAAGTTAGAA ATTATAGAAG AAATTTTGAA AAATTATTTT TTGAATGTAT TAAAAGGGAT
   141541 ATGATTGCTA AGAAAGAACT TACAATGACC GATTGGTATA AAGTAAAAAA TAAAATAAAA
   141601 TTTATATGGG ATTCTGATAA TTATTACGAA ACAATGAAAG AGTTTTATGT TTTAGACCAA
   141661 AAACTAAGTA TTCTTGAAAG AATAGAACCT TTTATAGAAC AAGGATTTTT TACTAAAGAT
   141721 TGGGCTATTA GAAATGTTCT TAAATTTACT CGTGAAGAAT GGGATGATAT GCAAAAAGAA
   141781 AGAGATACTT TCAGAATGAA AGATATCGAT TTTTCAAAAG ACAAAGAAGG TGATGAATTT
   141841 GGCGGAGGTG GATTCGGTGG TGCTTCTGGC GGTGGCGGCG GTTTTGAAGA ATTTGGAGGT
   141901 GAAGCAGGCG GTGGAGATAT GGGTGGCGGC GGATTCGGTG GCGACTTTGG AGGAGAAATG
   141961 GGTGCAGAAG GCGGAGAAAT GGGCTCAGAT GGAATGGATG CATCAGAAGG TGGCGAGTTT
   142021 GGTGAAGAAG GAATGGAAGC ATCAGAAAAC GGAGAAGAAT TTGACAACGA TAATCTCAAA
   142081 CAAGAAACAT CAAACGAAGG CGAAGAAGCT ACTTATATAG AAGATAGTAT AAATCAAATA
   142141 CTAGATATCA AAAATATGAT AAAAGAATAT AATTTAAAAG ACCATGATAA AATAAAAATA
   142201 GATGGTAAAA CATACACTGT AAAAAATAAA AAATTAAAAT TACACGAATA AGGATGTATA
   142261 TATGGTTACA AAACCAACCG TTATAGAAAT AATTAGAAAC GAAGATGAAT TTTTAAAAGA
   142321 AGAAGTTATT TCTGTAAAAA AAGAAATTTT TAATTTAAAA GAGCAAACAA AAAACGAAGT
   142381 AGAAAAAATA AACTCTACTG ATAGTTTACG ATATAATAAA ATAAATTATG ATGTTTTTAG
   142441 TACAATTAAA ATGCTTAATG AGCATATTTA TAAATTAAAA AATTCCTATA AAAACAAAAC
   142501 CATATTAGAC GAAAAAAATA GAAGAAAAGT AGATACAAAA TTAAAAACAC TCAAAGAAAG
   142561 CATTGAAACT GATTATACAT CCAAGATACA TGAATTAAAC GAAGAACTAA TAACAGAGAT
   142621 ACAAAACAAA CATAGTTTGT TGACAGAAAC ATGTGATTTG ATGAAAGTTA CTTCTAATGA
   142681 CCAATTAGAA AATTTATCAA CCAAAACAAC GCTAAGATTA AGCGAAATAG AAAAAAATAT
   142741 TGAAGACACA CAAAAAGAAC TATATAATGA TTATGTACAA GGTATATCAA AACTTAATGA
   142801 AGAATTATCA ACTAAAATAA TAGAAACGAA TGAAGATATA GCAAATACAG AAACGGTTAT
   142861 TGTAGAATAT ATAGATAAAC TAAACGATAA AATATCAAAA ACAAACAAAT TGTATGAAAA
   142921 AGAACAATAT AAAATATCAG AACTATTAAC AGAAACAGCA AATGCACTAA ATTCGTTTAA
   142981 AGATGAACAT AATGAATTTG CTCAATCAAC ACTTAATTAC ATAACTACTA TTCAAGAATC
   143041 ACATAAAAAC TATAAAGAAG AAGTAGCTAA TAATTTAGCA CGAAAACTTA ATTCTACATC
   143101 TTTTAATAAA TATGTAAAAG ATTTAAAAGA AAAATTCAAA GAGCAACAAT TATCTATTGA
   143161 CGATTTAAAA GAAAATCTTT TACATATTAC TACTAACATA ATAGATAAAA TATCATTAAC
   143221 AAATGAATCG GCATTAAATT CAGAACAAAT AAATTCGTTA ATTATACAAT TATTAGAAAC
   143281 AAAATTTGAC CAAAAATTAA CAACAGCTTT AAATGAAACA AAAACTAAAA CTAAAACTAA
   143341 TGTTGAAAAA CTAAATGAAG ATATAAAATC TGTAAACGAC AAAATTGAAA AATTTATTAA
   143401 AGAATCTATT GTAAAAACAG AATATCAAAT AAATAAAAAA ATTGAAGATG TTACCTCTAA
   143461 ATTAGAAGAA TTGGATAAAA AAGAAAGTTT AACAATAGAA GATGTTAAAA AATTTATAGA
   143521 AGATAATCCT GATTTATTTA AAATTGAAGG TCGTATACCA GACCACTTAT ATAAAGATGG
   143581 TTGGTTATTT TTTGAAAAAC CTGACGGTAG TTGGGGAACA CCAATTAAAG TTAAAAACGA
   143641 CCAACCATTA CAACTTCCAA TTATGGGAGG TTCTGGTCTT GGCGGTGGTG CTGTTGGTGG
   143701 CAGCTTAGAA AAATATTATC TTACAAAATT ATATGATGTT ATTGGTAATG GTTTCAACGA
   143761 AGAAGGAAAA TTACTAACTT GGAATGAAAC CAACGGTAGT TTTGTTTTTA ATTATCGTAT
   143821 AAATGACGAC GGAATCTCAA CCTCTGATTT ATGGACAGCA GATAAAATTA TTGACTATAC
   143881 GGGAGAAGTT GCTGGAAATT ATATTCCTCT CACAGAAAAA GGTCAACCAG AAGGTGTTGC
   143941 AACTTTAGAT GAAAATGGAA AGGTTCCAAG CTCTCAGTTA ACAATAGAAG CGTTAGAATA
   144001 TAAAGGATTG TGGGATGCTT CTGCAAATGA TCCTAACATT GCGGATAGTT CAGGAAATAC
   144061 TGGAGATTTT TATATTGTTT CAGTAGCAGG AACTCAAGAT TTAGGAAGTG GTGACATTGT
   144121 TTTTGAACTT AAAGATTGGG TTATGTATAA TGGAACGATT TGGCAGAGGA TTAAAAATCA
   144181 GGATTTGGAT GGATATGTGC CTTATACTGG TGCGACAGGA GATGTAGATT TAGGTGAGAA
   144241 TGATATTATT GCTGCAAGCG CAATATTAAC TGTCGACCAA GGAGTTTATT GGACAACGGG
   144301 ATTGGCGAGA TATGGTCTAA CCTTCGATGG CGATAAATTT ATTTTTGATA ATGATATCGA
   144361 TAATACTGGT TTTTCAACGA CTACCGATAA TGTTAATACC CAATTTATAG ATTTCGACCT
   144421 CACCGCAACA CCCGACGATG CCATTGGTAG AGTCAAGTGG AATGCAGAAG ATGAAACTTT
   144481 GGATGTAGGG CTCTCAGACC ATACAGTAGG TCAGATGTTT ATGGAAGATT TCTATAATGT
   144541 TAGTAATGAA ACTGGTTCTG ATATTTTAGA TGGAACACCA GTAATGTTTT CTGGAGTTTC
   144601 TCACGGTAAT AGCGGAAAAT TTCTTATTGT TCCTGCAATT GCAGATGGTT CGCTTCCAGC
   144661 TCTTTATACT ATGGGTATTG CTACCCAAAC AATATTAAAT GGTGAAACAG GAAAAGTAAC
   144721 AAGTAGAGGT AATGTAAGAG GAATTAAAAC CGATTATAGC GGAACAGGTG TTTGGGGAAC
   144781 TACATGGGCT ATCGGAAATA TTCTTTATGT AAGTGAAACA AATGCTGGTG TTCTTACTAA
   144841 TGTAGCACCA CAAGCACCAA ATTTTCAAAT TCCTATAGCT TCTGTGATGA CAGTTCACGC
   144901 AACAAACGGA ACAATTTGGG TTAGACCATC GTGGCACTGC AAGGTTACTG ATTTAGATGA
   144961 TGTAAACGGA ACACCATTAT CAGAAAATGG CCAGTTAATG GTTTGGGACA ATGATAGGCA
   145021 AGTTTTTGAT TTTAATTATA ATATAGACGA TTACACAACA AGAGAAGATT GGGCACAGAA
   145081 CGGTTTTGAA AATAGAACTG ATAGTTTAAT AAGTTTAACA GGAACAGTAT TTAGTATTGC
   145141 ACCAGCAGTT GATAATTATT CTTATTATAT TGACGGTGTG AAATATACTA TTGCCGACAC
   145201 AAAAACTTTT GATTTATTAA CTATTGTCGA CCCATTGCCT TATGGCTTAT ATATTATCTA
   145261 TATGGATAAT GCAGAAGCTG TTAATATTGA ATCTTTCAGT ACAAGCGATT TTTCAGATAT
   145321 TGTTCTTTAC GAATCCATAG TTGGTTATAT TTACTGGGAT GCCACAAATA CCAAAGGTAT
   145381 GTTAATGGAA GAGCGTCACG GTAAAGATAT GTCTCCAATA ACTCATGCTT ACTTACATTT
   145441 AACACGAGGA ACAGCATACG AAAGTGGTTT GGGTATTGGT GTTACTTTAG CAACTGCAAA
   145501 GGTTTCAATT GACTCTGGTG TTATTTGGGA CGAAGATATA AAGCACACCA CTTCTGCTGT
   145561 ACCAACAAGT GGGACTTTCA GAGTAATGTA TAGACAGGCA TCTCCAGATG ATTGGACTTG
   145621 GGAAGATATT TCAGGTTATT GTTTCAAAAA AGGAACAACT TATATTCAAT ATGATAATAG
   145681 TGGAGTGTTG ACTGAGGTTG CAAACACAAA ATATTGTTTA TATCATATTT TTGCTTCAAA
   145741 CATTGTAGAT ATAACAGATC CAACAAAGGT AATCCCAATT AGTATTATGG GTCAAAGTCA
   145801 ATATGATACT ATAAAACTCG CAAGAGAAGG AGCTAATACA GAAATTGCTT CTTTGGTTGG
   145861 TATTCCAATT TCAGAAGAAT TAAAACCCAT TGCAACCATA ATTTTTCGAG CAAACACAAA
   145921 CGGGGGCGTT GGTGCTGTTA TAGTACAAAC AGAAGAACTT GAAGATTATG TAGATTGGAG
   145981 AGCAAATCCT TTAAGTACTG GCACACCCGC TTCTGATCAC GGATTATTAA GTGGTTTAGG
   146041 AGATGATGAT CACTCTCAAT ATACATTGTG CCCAGCAAGT TCAACTGATA ATGCAATAGC
   146101 AAAATTTGAT GGTACTGATG GCAGAACTAT TCAGAACAGT AATGTTATTA TAGATGACGA
   146161 TGGTAATATA GTAACTGAAA AGAAAATTAT ATTGCAATCT ACAACGGAAG ATAATGTTAT
   146221 TAACTTTGGC GTTTTAGACG GAGAACATAG ATGGACTCTT GGACAGGATT TAGATGATAA
   146281 TGGTGTGGAA TGTTTCAAAT TAGATGTTTG GGATGGTTTA TGGGACGATT ATTATGTAAT
   146341 GAAATTTTTG AAATCTGATA GTTCAGCTTG GTTTGGTGGA GATTTAAACA CTCTTGGCAA
   146401 AATAACAGCG GATGAAGAAA TTGAAGGTTT AAAAATATAT GAAGAATACG CTCATAATTA
   146461 TGAAGGTATT GGTAAATTTT TTGAGGTTTG GAGAAGATTA GCAACCATAA ATACCGCAAC
   146521 TGAATATAGT GGTTCAAAAT ATGGTTTATT TGAATTGCGT TGGGGCGGAG ATAGAGTCGA
   146581 AGTTGGTGGC CCGTCAGCAG ATGATTATGT TAGACAAAAT GGTGTTATTG TTTTTGAGGT
   146641 AACAGCAAAT GAAGCCACTC CTTCTGGTAT GCAACTAACA GTATTACACG CAAGCTCAGT
   146701 TACTAACCAA GATGATGATG ATTTAAATAC ATTGGTTCAA AAATTGAGAT TAGTTGTTAA
   146761 AGATATTGGC CAAAATCAAG TGGCTTATAT CGATATGCTC ACAGGATTGT GTGATGAAAA
   146821 TAATTTCTGG TTATATAAGC ACAATAGTAG AGGCTGGATA TTAGAAGAAA CTCCATTTCC
   146881 TTATCTGCAA ACTTATGATT ATAGAATCTA TGATAATACA ATATATGAAA GTGGTGCTTT
   146941 ACCAGCCACA ACAAATTACA GATTAACCGA TATAATTATC GTTAGAACTG CTGGTACTCC
   147001 AGATGTTTTC TCTTTATATT CAAATAATTC GGGAGTTTGG ACAGATACGG GAAACGCCCT
   147061 TTCAACTTCT GATACAGTTT TAGTTCAAAC CGATGGTGAG GTTTATTCTA TTGTTATTAA
   147121 TGTCGTCGGT TCGGGTTCGG ATACTATAGA TTATACCTTG GTTTCGTTTA TAGATGCTGG
   147181 GTTTTCTGCT TATGAAGTTA GTACAAAAAC CGCTTTCACC ATAAAAGGGT ATGACAGCTT
   147241 ATTCAGTATA GACAGAAATG GTAATATTAG CACAACTGGG ACAATAACAG GTAGTAATTT
   147301 AAGCGGTACA AATACAGGCG ACCAAGATTT AAGTGATTTA GTGCCTTATA GTGGTGCAGA
   147361 CCAAGATTTG AGCATGGGAG ATAATGAAAT ATCTTCAAAC ACAACTGGTA CTTTTGGTAG
   147421 TTTGGTAATC AATGAAAATG AGTATGTTTA CGATGATTAT TATACATCGT GGATTAAGGG
   147481 TGATTTATTA GTCGGAGATC CGACAATAGA AAATCCAACC TTGAAATATA TTACTATGAT
   147541 AGGCTATGTA GAAGGTACAG ATGACTACAT CAATTATACT AATTACGCGG GATTTTATCC
   147601 AGATAATACC AATGGTGGTA TAATTTATTC TTACACCTCT GATTTCGATA ACTCATTTTA
   147661 TATGAATACC GATAATGGTA ATATAAAATT AACAGCATAT AAAGACAGCC TTATTGGTGA
   147721 AGTAGCATTT AATGGCATAC AATCTATCAA AGCAACAAAA ACTGTTGCTT CTGGTATTCT
   147781 AACTTATAAT GATCTTGAAT GGGGATATTA TAAAAATGTT GCTGGAGTAG AAACAATAAC
   147841 GAGAAATTTA TTTACTGGAG TTTGTACTTA TACAGATAAT TTGGTTTTAG AAACTGGTGC
   147901 TACAATAGAT AATTCAGTTG ATGGTGTTTT AACTATTACT GAAACAGCAA CAAATTTTGT
   147961 AGGAACTGTT GAAACTGATG GATTGATATT AGGACAAGAT GAAACACTTT CAATGAACTC
   148021 ACAAACTTTG AAGCACGATG GAACTGAATT TGTTATGAGC GATGATTTGA ACTTAGGAGA
   148081 TAATGATATT CAAGCAACAG AATTTAGAAT GGGTGCAAAT GCTGTTATGA AATTTAATTC
   148141 GGTTAGCAAT TCTATTGATT TTATCATTAA CTAATCTATA AATAAGAAGA AAAAGGATGG
   148201 AAATTGAGCA AGACCTATCA ACTGACAAAT ACAGGAGATT TACAAGGTGT TGGTGGAATG
   148261 GAAATTAATG AGATTTCTTA TGCTGGAAAA AGTGATTTTT CTACAGTTTA TATTGATACT
   148321 GGGATTACTG GAGTAAATGC TTTATATTAC AAGATTAAAT TTAAGTATAA AAATTATGTA
   148381 AGTGGAAGTT ATCAGGGTTT GGGAGGAATA GGACAATCCG CAACAGCAAG AAACTCTATT
   148441 CTTTTTAACT CTTCAAATAA ATTATATTTG AGTTTAGGAG GAACGAATAT TACTTCTACA
   148501 ATGACTTTTT CAGATGCGAC AATATACTAT TTAGAAAACA CAATAACGGG GTCAAACTAC
   148561 AGTATCAATA TTTATGATGG CGATAACAAT CTTTTGGAAA ACAATGATGG AACCTTTACC
   148621 GGTACTTTAG GAACTTCTAA TTTTCATATT TTTAGAAGAT ACGGGGATGG AATATCTTCT
   148681 TATTGGTGGG ACTCGGAAAT TTACTCCTTT ACAATTAACA ATGAAACTTG GTATATAAAT
   148741 CAAGGTGTGG GCTCAACCAT AACAGGTTCA AATAGCACAG AATTAACAGT AAATGGAACC
   148801 CTCACAGATT TTTGGCAAGT ATCAGAAATT TGGAATTATC CTTCAAACTT TATAATGGGA
   148861 AATAATGGAA CTGTTAGATG TGAGGAGTTT ATAGAAGATG ATACCTTAGA TGTTAATATG
   148921 AGAATTAATA CAAACAATGT AACTGTAAAA AATGAATTTT TGGAGATATA ACGATGGCAC
   148981 ACTTGAAAGA TACAACAATA ACGGGAACTT TAGATGTTAG TGGAGATTTA AGTGCTAATA
   149041 ATTTAAGTGG TACTAATACT GGGGATGAAG TATTTGAATA TGCAGATTTA GCAAGTTTTC
   149101 CAGCAACTGG TGAGGCGAGC AAAATATATA CGGCTTTGGA TACTAATTAT CTATACAGAT
   149161 GGGATGGGGT ATCTGCCTAT GTTCGCATTG GGAATGAATT AGATTATTTT GAAGAAGCAC
   149221 AGGATTCTAC AACTAATCAA TGGAAAGCTA AAGGTACAGG AACAGATTAT GATATTGAAT
   149281 TAGTTCCAAA AGGTACGGGA ATAGTTAAAA CAACAACTGA AATGGAAGTT GGCGGAACAG
   149341 ATACAGGACA ATCTGTTATC GATCGAGGGC TAATTGTAAA TAACAGCGGT GATGGTTCAG
   149401 ATGCTACTTA TGATTTTGTT GTTAAAACAG CAAATTTAGA TACTGCTTTT GTAGTTGATG
   149461 CGAGCGCAGA TACTATAGAT ATTTCCGCAA GAGTTAATAT ATCAAATATA TTAAAATTAA
   149521 CACCAAGAAG TGCTCCAAGT TCAGGCGAAG AGGGAGATAT TTATTATGAT AGCACTGCTA
   149581 ATAAATTGAA ATTTTGCACC GTAGCAGGAA CACCAGGTAC TTGGGAAACA ATAACCTCTG
   149641 CATAAAATAA AATAGGAGAA TAAGAAATGA ATGAGTATGA AAATTATAGT TTGGAACAGT
   149701 TGGAAATATT AAAACAAAGT TATGAGTTTA AAATTTCAAC TGATATTGGC GAAGACCAAA
   149761 AAGAAAGTTT TAGAAATATA TTATCTCAAA TAGACGAAGA AATTAATAGG AGAAAATAAT
   149821 GGCAGTAACA GTAGCCGTAT CAGCAACAGC ACCAAACATA ATAGTTAGCG GTAGCGGTTC
   149881 AATTACTTTA GATGGAATTT ATGAGTATAT AGCAACTACT TTGGGATTGG GTGCTGGTAA
   149941 TAATTATATG AGTAAAACCG CCAATGGTAG TTATTGGATA TATACAATAA ATCCAAACAC
   150001 CACTCTTCAA TATATGGAGC TTGAAATAAG AACAGGAGTA ACTGTCACTT TTGAAGCATT
   150061 TGATGAACTT AGATGGATTT GGGGAACCAC TTCAACCGCT TATTACATTA TTGATGGACA
   150121 AGCAGGAAGT ACCTTGGTAG CCGAAGAGGG ATTTACTTTT GATTTTGGTT ATAGCGGTTC
   150181 GTATTGCTAT GCCTATTTGA ATTTTGTTTG TTCTTTCAAT ATGGTTGGAA CTGAATCTAA
   150241 TAATGTTATC CTTAAAAATT ATAGGATAAA TTATTTTAAT CCCAATTATT ACGATATAAA
   150301 TTTACAATAT GTTACTTTTA AAAATATCAC AGCAACTGGT ACATCAGCAT ATTTTTGGTA
   150361 TCAATTATAT TTTTATTCTA CTTTTTATTA TCCAAGTAGA ACAATGATAT TAAAAAATTT
   150421 AACATTCACA AACGATGCTG GTTATACAAA TAGGGGTAGA ATTTATATTT CTAATGGTAC
   150481 TATATTTGAT GATAAATATG TATTTGAAAA TTGTTTGTTT GAAAAATTTT ATTCTGTTGA
   150541 TCTCAATAGT ACTCCGCCTA TTCATTTTAA AAATTGTACT TTTCGAGATT CATTAAGTGT
   150601 TGTCCAGTGT TTTGGTGGTG GTGGCAACAC AAACCCTCCA TATATTATAG AATTAACAGA
   150661 TAGACAACTA CCAAATCCTT CATTACAACC TCATTTATTT TTTGAAGACT GTTCTTTCGA
   150721 TGATGTCGAT AGCGGTGTTT ATGGAATTTA TTTTCATTAT AATGCTTTAT CGTATTTCAA
   150781 AAATTGTGAT TTTAATAACC AAACATCAGG TTTAATATCA GGAAATGGGG CTATAACAAG
   150841 AGTGAATAAT ATAACTTATA ACTCTTGTAC CGCAGAAAGA AATGATTGGA CAAATTCGGG
   150901 AACTTTCGTT CATTGTAGAG AATTAGATAT CACAGTGCAA GATGTAAATT TAGACCCAAT
   150961 TGAAAATGTA GCGGTAACAA TTATACAAAG TGAAGGTAAA GAAAAGTGGT CAGATTTCAC
   151021 AAATAGTTCG GGAAAATTAT TATCGGCTTG GGGTCATAAT ATAGCGTTAG TAGAAAAATT
   151081 AGAAACTACC ACAGAGGGCA CATATACAAA TTGGTCTGAT AGTATTGCGA GTGGAAGGTA
   151141 CCATTCTATA ATTGTTTCAA AAGAGGGATA TGATACGCAA GAAATTCAGT TAGAAATGAC
   151201 TGAAGATAAA ACAGTTGTAG TTACATTATT AGAATCTGGA GAAACAACTC ACGATACAAA
   151261 AATTTATGGT TCTACTTTAT ATGGTAGCAC AATTTATTAA AAAAGGAATG CAATGATAAA
   151321 AAATTTTAAT TTGGATGATA AAGTATTTTT CGTAACACAT TGGTTAGAAG AAGAATATGG
   151381 CTATGGTTTT GTAAACGAAA TCAAAAAAAG TGGTTATACA GTTAATTATG AAGGATTGAA
   151441 TATATTTTTG AGCGAATCTG CTGTTTATAG AACAGAAGAA GAAATTAAAA ATGTTTTTAA
   151501 TCGTGTAAAA ATGAAAAAAT AGGAGATTTA AAAATGGAAT GGTTATTTGT TTTACTAATT
   151561 ATTGCTTGGT ACATATCGAC TGGAATAAGA GAGGGGATGC AATGGAACAA AGAAATTGAA
   151621 TATTTTGGTA ATTATAATAA AAAAGAATGG TTTAATATAA CCAATGGAAT TTTTATTCTA
   151681 ACATCTTTTT TGATTTTACC CTCAAATTCA CTTTGGTTAA AATTATTCCT AATGTTTATG
   151741 TTTTTTGTCT ATTGCCTATT AACAGATACA ATCAGACATA AAGATGAAAT AGATTTGAAC
   151801 ATATTCACAA TAGATTATCA TGGAGAAAGA GCAATAGAAG GTCTTCTTTA TTTTTCTCTA
   151861 TTCTTAATTG GTGGTATGAG TTTTTGGAAT TTATCTGCTT GGTGGATAAT AGGAAATTGG
   151921 ATTTACAAAA GATTTATGAA CAAGGTAATG TATAATAAAT GGTATAAAAT TTCAGATATG
   151981 AAAACATTTT GGTTGTTTGG ATATCCTCTT CCATATTCGG ATTATTATTA TGATTTCAGT
   152041 TTAATTTTAC CTGTTCTGTA TTTCATCGGA ATAAACTTAT AATTATAAGT TTGATGTTTT
   152101 TCGTTCTTCG AATTCCCTCA GCTTTTCTAA ACCGTTGATA TCAGAAGGTT CGTTTTCTTC
   152161 TGTTTTATAG TATTTATTCC ATATAATTAT TATCTTATAT AAAGATTTTT GTAAAAAGTT
   152221 AATAGATGTA TCAAAAAATC TATTAACTTT ATCATTTCCA GGAGAGTTAA TAATATCATC
   152281 AATATCTGTT ATTAAAGTTT TACAATCAAT ATTTTCTGGT TTAAACAAAT CTTTACACAC
   152341 ACACGCACCC AACATAGAAT CACATGTTTT TTGTATTTGC TGAAAAATTG ATTTAATTTT
   152401 ATTAAATACA TATTCTGTAT CCGTAGTGTT TTCCCCCTCA AACAAATATG TCATTGTGTC
   152461 TAACAACCAT TCTTGAAATA AATTGGAAAA TTCAAATAAA AAATATGATA GATTATCGTT
   152521 TGCTGATAAT TCTAACACTT CTGCTGTTTT TGCTCTTAGT TTAGATTTGT TTCTTTTTAT
   152581 TTTTTTATCA TTAGATTCAT TTAATTGATA AAGAGCAAAT AAATCTGTCA TATCTTCTTG
   152641 TATTTCTTGC AGTATTGTTT TTAATTCTGC GTGTTCTTTT ACATTTTTAG ATTCATAACT
   152701 AGTTAATTGG TCTATAAGAA CACGATTTAT AGTTATTACA CCTTTTTCTT CTTCGGTTGT
   152761 ACCAAATACT TTATGCATCA TTTCTTTAAT AATGTCTTCG TTTGTTTTAT CACGTTTTGT
   152821 ATCTCTTAAT TCTTCTATTT TTTTTCTTTT TCTAGCATCC ATAACATACA AAAATGCCAA
   152881 AATCCCCACA ACACCGTATT CAATAAAATA CTTAAAAAAA TTTGAGTCCA CTGTTTATCC
   152941 TATATTAATT ACTTTTTAAT TATTTATAAT TATTTATAAT TAGTTATCAT CAATTCTGAA
   153001 AATATTTTTT TCTTTTTTCT TTTTTAATTT CTCTTTTAAA AAAATTTCAT AATAAGATAT
   153061 AAAAATAGAT AATAGTAGAA AAAAAATTAA AATGGTGATA ACATATCCTA TGTGACTAAT
   153121 AATATAATCT ATCATATATT TATTTATAAA ATAATGTTGT TTGTTTTTAA TTTTTTATAA
   153181 ATAAATATAT GACGGATTTA ACACACGAAA TATCTAAACG ATTAAATTCA AGACTATATA
   153241 ATTCAAAATC TCCATATGTC GACATTGTTT ATCCCACAAA TGGATGTTCA TTTCAACAGC
   153301 CATCAACAAT AATAGTTAGA TGGAACAGTG GATATTTTAA TGCTTTTTAT TTTCCAAATG
   153361 TAAAAATTGA ATTATATAGA AATGGTGAAT TTTATTCTAC AATAACAGAA AGCACAACAA
   153421 ATAACGGTCA ATATAGTTGG GAAACATTAA TTGAACAACC CGATAACAAT GCTTATCAAA
   153481 TAAAAATAAG TGTGGTGAAT TATTCAGAAG TATTTGGATT TAGTGATTAT TTTAGCTTAG
   153541 TTGGATATTG GTCTAATGTG GGTTGGATAG TAACCACAGA AAAATTAGAT TCTAATACTT
   153601 TTGATGGTTT AGACGATGGA TGGATAGTAA CCACAGAAAA ATTAGATTCT AATACTTTTG
   153661 ATGGTTTAGA CGATGGATGG ACAATAAGTA TTATATATGT AGATGATAAT GATTTTGAAG
   153721 GATTAGAAGA TGATAGTAAT ATTGGAGTTT TTGCAGATGG GAGCTAAATA TGAATGAATA
   153781 TATAACTAAA TTAGACAGTA GTGGTAATAT AGAATGGCAA ACTAATATAG GTACATTGGG
   153841 TACTGCTACA CAATATCGTC TCAGAACAGT GGTAGATAAA AGTGGAAATT CTTATTTTAC
   153901 AAACGCCAAT TACTTGGGAA AAGTGGATAT GAATGGTAAT TTGGTTGGAG ATATTATCAA
   153961 TGTGCCCATT GATTTGGGAA TAGCAAGGGA TGTGTATTGT GCTGGGTGTT TGGATAGAGA
   154021 TGGTGAATAT TTTTATTTTG CTACAAAAGA CAGCACTGGT TTCAATTATT ATTTGTATAA
   154081 AATATCAACT AATAATTTCG TTTATACTGA AATAACAGAA GTAATGACTT ATAACCGAAC
   154141 TGGGAGTTAT GCTACAGCCA ATGGTAGTTT GAATATGGAC ATATTCGGCA ATATTTGGGC
   154201 AGATTCTATG GGTTACGCTT ATGGCAATGT GCCCATAATT TTTAACACGG TGTATAATAC
   154261 CACATTTAGT AATATGCTTA TAAGCAATTC CATTATTTGC TTGGATTGGA GAGGAATAGC
   154321 GTGGATGATT GCATCACAAG ATACATCTCG TTATTTTTAT AGATATATTT ATAATATGCA
   154381 GGCTAACACG GTAGCACAAA CAGATATGTC AAGTTATTTA TCTTATCTTT ATAGAGAGTG
   154441 GGTCATAGAT GGTGTGTGCA GTAAACATTA TGGAGATTTG TTTTTATTGA AAAATAAAAT
   154501 GACTGACACC ACAACAGCGT GTACTATAAT TAGAGTCAAT ATAAGTGATT ATAATACTCC
   154561 TGTATTCAAA CAAGCGGTAG ATACCGTTTA TTTGGGTAGA GATTTGGTTG ATTGTTATGG
   154621 GTTAATATAT GATTATCAAA ATAGCAGAAT TTTATTTTCA TCTTATGGTG TAGATGGATA
   154681 TGATTTATAT AGTTTAGGAA TAACTGATGC TAATACAATG GATTCCGCCC CAACTCTTGT
   154741 AAAAGCGGGA ATTGGCACAA AAGGTGTAAA AAATGATTAC AATGGATTTT TTCTAAGCAA
   154801 GTATGGAAAT ACTGGTGCTG GATATAGTTC TGGTTATTAA TAAGGAGATT TAAGATATGA
   154861 AATATTATGC AACTAAAGTT GGGATAAATG GAATTAGTGG TTTACCAGAA GTAATACAAC
   154921 AAACCGACAT TGGTGCGCCA GTTGCTAATT TTTGGGAAAC TAAAACTTAT GCAGATATAA
   154981 ATGGTAATTG TTGGTACACA AACGAAAAAA TACTTGGTCG AATAGATGGG ATAACATATG
   155041 CACACGACTA TGTGGATTTG TGTAGCGTAG TTGGTTTTTC GACTTATGAG ATTTGTGGGA
   155101 TAGCTATAGA TAGAAATTCA GAGTATTTGT ATGCACAAAT AGCTCCCGAT ACAACTGGTG
   155161 TGTCGACGGG AAATAAAATA TACAAAATAA GCACATCGCA ATCATTATCA ACTGTATCTT
   155221 CTGCTAATTT ATTTAACAAT AATAGCGCAA TCGGCGGGAT AAATTTATTG ATAGATTCTT
   155281 TTGATAATTT ATGGTTTAAC GCAAATAATA TATCTTATGG TTGCTATTTG TATGAAAATT
   155341 CAACAGGAAA TGTTATAGGA ACCACCGCCA CTTTTGGCGG TAAAATATTA TTAGACCAAC
   155401 GAGGAATTGG TTGGACCGTG GGATATCAAC AACCCACCAT CCTTCGTAAT TATAAGGTAA
   155461 TTTATGACCC AATTGCACAT ACTTTAACTT CTACTACTGT TAATTATGGA GGGGGAGATT
   155521 ATTATTTTGT GGATGGTGTA ATTGACAAAA ATAACTATTT AATAATATTA AAAAACCAAA
   155581 TTTCTAATGA TACTACTGCT TGTGTATTAT ACCGAGAAAA TATAAGTACT GGTACACCCG
   155641 TTGCTATAGA TAATCTCACA TTAACTTATG GAGGAAATAA TTTAACACAA TGTTTTAATC
   155701 TGCATACTAA TTATGATGCT GATTTAGATA AAATTTATTA TTATTTTTCA ACTTTCAGCC
   155761 CCTATGATGG ATACAATACT TACAGAATTG ATGCAGATAC TATGACTATT GAATTATTTC
   155821 TTGCTGGGGT GGGTAGCAAA GTTCTTGGCG GCGACCCATA TGGCTTTTAT TTAAGTCAAT
   155881 ATGGTCACAC TGGCGTAGAT GGTAGTTAAA TTATATAAAT AATAAGAAAG GGTTAAATTA
   155941 TGACAAACTT TTTAGATAAA ATAAAAATAC AATTCTCTAC AATGCAATTA ATTCTTGGTT
   156001 GCTTAATTGT AACATTTTTC TTCATTTTAG TTGGTATGTT ATTTTTTATA AAAATACCTA
   156061 CCGAAAATAT TCAAATAGTA AATATATTAA TTGGTGCTAT CGGTGTAAGT TTTACAACTA
   156121 TTATAGCATA CTATTTTGGA AGTTCTAAAG GAAGTGCAGA TAAGAATGAA TTACTTAAGA
   156181 ATAAGGAATA ATTTTATAAA TAATAAGAAA AAGGTTTTGA AATATGAAAA CCAAAAATTG
   156241 TAAAATATGT AATAAAGAAT TTTTACAATC AAAACCAAGA ATGTTTTGTT GTTCGGATGT
   156301 GTGTAAAAAA ATACATTATG ATAAAGTTAA CAAAATAAGA AATAAAAATA ATTTTATAAA
   156361 ATATGGTTGT GAAAATGTTT TCCAATAAAA AAGATTTAAA ACAAAATTTA TTAAAAGAAC
   156421 AATCCTGTTT AAACAATGGT TATAATTTTT GTTTTAAAAT TTATAGATAA AAAGGATTCA
   156481 TATATGAAAA TACAAATATT AAAAGAAAAT CAGCAAGGTT TTGGATTATT AACAGAACAA
   156541 TCAAATTCTG TATGTACTGT TAAAAAAGTT TTAAACGAAT CTGGTGGATA TACAGATTTT
   156601 ACAATTTCGG GAATTTTTAT GCAAGGAGAT GTTCAGAACA GAAATGGCAG AATATATCCT
   156661 TTTATGACTG TATTATTGCC CGAAGTTAAA AGATATATAT CAGAAGTTGT GAACATGAAT
   156721 AAGGCGGGAA TGGAATTAAA TCATCCTGAT AGTTTAGAAT TAGATTTGGA AAGAACTTGC
   156781 GGTAGAACTA AAAGATTATG GTGGGAAGGA ACAAATGTAT ATGGCGAATC TGTTATTGGT
   156841 AATCATGGTG TTGGTGCATT AGTTCAAGAT TTGTTTAATA TGGGTTTTGA AATTGGTGTT
   156901 TCTAGTAGAG GAACTGGTAC TGTAGGTAAT GATAAAAAAG TTCAAGAAGA TTTTAGATTA
   156961 TATTATATAG ATGTGGTATT TTCTCCAAGC GCCCCTGATG CTATTGTTCA TACGATAACT
   157021 AACGAATCCG CTGATTTAAT ATACAGGGAA GGATTACTTA CCGAACAAGA GATAGAACAG
   157081 TTTAAAAACG CTTTAAAATA TGTTAAACCA AAAGATAGAG TAAATTTATA TAATAAAATT
   157141 ATAAATAAAA TAAATGGGTA AGGAAGTAAT GAACAAATTA GAAAACTTTT ATAATATTGT
   157201 AACAGCAGAA GATTTGGCTA ACAAAGGATT GAATGAATCT GTAGTTATAT CATCAGATGA
   157261 CAGAAGATAT TTTAAAGATA AACTTCGTAA CATATCAAAA TATATAGCAG AATATGGAAG
   157321 AGAAAGAATA GAAAAAATGT TATTAGATAC TACGAGAGGG CATTGGAAAA TTGGTGCTGA
   157381 TAATAATGAA AAGTTTCCAG AAGCAAAATA TAAAACCATA ATATCAACAC TAATAGACGA
   157441 GCAACTTGAT GAATCTGTTT ATGATGTTGG AGATATAGGA CACCCATCAA GAAATACTAT
   157501 ATATAATGAT ATAGATATAG AACTTGAAAA AAGAAATGGT TTAACAAAAG AATTAAATGA
   157561 AGATGAGTAT CTATCAAAAG ATGATTTTAT TCAAAAATGT ATAGATTTGG TACAAAAAGA
   157621 TGTTGGTCAA GACTTGGAAC TAGATGCCTC AGATTTAAAT TTAGTATACA GAAGTATGAT
[truncated: 71,807 more chars]
