# Supplementary material for: Clades of huge phages from across Earth’s ecosystems
Source: Nature. 2020 Feb 12;578(7795):425–31. doi: 10.1038/s41586-020-2007-4 (PMC7162821; doi:10.1038/s41586-020-2007-4)
Supplement: Supplementary file 6 — Genbank files for all genome. [file 41586_2020_2007_MOESM6_ESM.zip › genbank_genomes_SD-4/GWF1_PHAGE_CIR_40_27.gbk]

LOCUS       gwf1_scaffold_9_prodigal-single     225074 bp    DNA     linear   BCT NOV-13-2019
DEFINITION  gwf1_scaffold_9_prodigal-single, contig.
ACCESSION   gwf1_scaffold_9_prodigal-single
VERSION     gwf1_scaffold_9_prodigal-single.1  GI:
KEYWORDS    .
SOURCE      GWF1_PHAGE_CIR_40_27
  ORGANISM  GWF1_PHAGE_CIR_40_27
            .
COMMENT     Data sourced from ggkbase. For additional details see
            http://ggkbase.berkeley.edu/organisms/404960
FEATURES             Location/Qualifiers
     source          1..225074
                     /organism="GWF1_PHAGE_CIR_40_27"
                     /mol_type="genomic DNA"
     gene            complement(<1..1215)
                     /locus_tag="gwf1_scaffold_9_prodigal-single_1"
     CDS             complement(<1..1215)
                     /product="Uncharacterized protein n=1 Tax=Exiguobacterium
                     sp. (strain ATCC BAA-1283 / AT1b) RepID=C4L0R7_EXISA"
                     /codon_start=1
                     /transl_table=11
                     /translation="MSLTSFPVYFKTIDRPHTKPTVSPTSFLGTLASPKDCTTLNPTF
                     TWTYKDTDNDPQSGFKVLIYKVGNTTPVSASTDAIDYEPSTLKYYTPKASSLEYNTLY
                     YWTVQVKDNQDDESLVSSQNYFKTLPSIVNHVPVIILSNYNGDESEVSSCDNTIPSLA
                     WEYEDPDNDVQYNYKVDIFSSSNTLVHTSGTVTSSALRYVVPFGKLAPSTTYHWTVTV
                     SDKRGAKGSPVRSGYFKTGTPPPNAAPVVVPTSYKGTKLEPATSTTLKPVLTWEYTDA
                     DNDVQGAYHVQVFTASGTRIKDSGWITSSAKTYTVPNGIVAGTVYYWILQVKDKNSSG
                     EVSIMTDPCYFKYSNEAANTPPVVTPTSYTGTSAAPSVSSTLLPTLTWSYSDKEKNPQ
                     KTYTVVIRNSDGV"
                     /db_xref="UniRef100_C4L0R7"
                     /db_xref="eat:EAT1b_0050"
                     /db_xref="C4L0R7_EXISA"
     gene            complement(1275..2738)
                     /locus_tag="gwf1_scaffold_9_prodigal-single_2"
     CDS             complement(1275..2738)
                     /product="hypothetical protein"
                     /codon_start=1
                     /transl_table=11
                     /translation="MSSTMYETAMTTNGNSSSGNNVPFGIIQPVTVTWTRTNQYKIYG
                     LRIMRQNSGTGETTVASYGLVTGTASSHTFPYISSMSLEAYKGYTYYWQVRVGESMSS
                     FGDWSVPVYFTVPTAPPKPDLLNYNGLTSATPEIGYTQGLTFSWNYNEYDGYEQAAFR
                     LLVAGQWTPWILSSNTSYTHSGVGISTNTVHSWQVMVRDTIGLESLISKQGYFKVITS
                     VISNPTSYNGTSLIPDPCDTLTPTLTWDCIDPSDTGKTQGFFKVEMFSGSYGSIIYTQ
                     TSGWINSSINSYMIDETFPIKLLGGVKYTWRITLKTPGGSQGPTSPWVSFKTSDALVN
                     HPPSATLVNYNGSSPSSPVLAQDTTPILTWDYTDPDNDPQGSYSVRVYNASGVLISSQ
                     GWTGSSNDYFKVPDSLLNTGTIYHWNVQVKDSRGLTSQVSPMGYFKTPGVPVTFVVTP
                     NNLNGSVGSPAACNTLLAPIFKWTFKVLQRRPIRLRI*"
     gene            complement(2778..3434)
                     /locus_tag="gwf1_scaffold_9_prodigal-single_3"
     CDS             complement(2778..3434)
                     /product="hypothetical protein"
                     /codon_start=1
                     /transl_table=11
                     /translation="MSVVSQKEDGTFVKEPSPLEKSLYQQLMSNQNAVKFAELDEQIA
                     NLVIGIREVMFAVDNLVKPFDLGNIDAIRLNGHPSSDYVLVEDLGSLSNKAVSLMPIN
                     DGDYSGELSKEYVSIDTDIGSLLYLTIEGYALSKASDITYLPCVAIATETAAAGDRVI
                     LKKGYLKNIAWNFTKGALLYVSPTVAGSITSIKPTTGPVQIIGYAVDSKIIYFNPQYN
                     *"
     gene            complement(3440..4585)
                     /locus_tag="gwf1_scaffold_9_prodigal-single_4"
     CDS             complement(3440..4585)
                     /product="Virion structural protein n=1 Tax=Bacillus phage
                     0305phi8-36 RepID=A7KUU1_9CAUD"
                     /codon_start=1
                     /transl_table=11
                     /translation="MALDNERFKRFERHIDNVNEVISAEDVNALGEMLEQEEKQRFAL
                     QDSDFSSKALFTMQNHVEANSLWLDEFADNSKLDTVKTELYLSPEDSSITFNLTDIEV
                     TAWVYSKPYNIRDGANVQKFMLMVNEYKPTGSQIVYDISNNNVNWYPINANEGTLMTV
                     PVGGTKICIRARMTRQKSTIFPRIDAWGVIFVNPRANQIDIDPGDDPVDPGVTPTVTV
                     HHQDLLDIKPDDHHSMAHKHNGNDGSGTVSHKSLTDIGQDDHHSMIHHHGGLEGYNEK
                     IDLATEVKGNLGIENMPLSLIFGIPGLNELDYNNAGRVIGVRGPEEDIYLVYDIAGNL
                     DQAVTIKLGIASIETLIRTEGRLTGIDKRIKDAVEAEVQEIISRSRS*"
                     /db_xref="UniRef100_A7KUU1"
                     /db_xref="A7KUU1_9CAUD"
     gene            complement(4598..5791)
                     /locus_tag="gwf1_scaffold_9_prodigal-single_5"
     CDS             complement(4598..5791)
                     /product="Virion structural protein n=1 Tax=Bacillus phage
                     0305phi8-36 RepID=A7KUU0_9CAUD"
                     /codon_start=1
                     /transl_table=11
                     /translation="VKLHRIRLTFNRNLDSQTTRYRIYRADHTDVQRTDVMIMEVAQI
                     REINPIEVINEKLTMITQSIYAFKYEQIYMDESHPVIIYFDGRDAMYETGYMIDFELG
                     QIQFDEPTNKLVTADYYFDGIEVLDDDRDQAGVKYIGPIAKDYSIPDPPWDVALTVED
                     SIVLTYKPGALFGRNYYYKAVALDDVGHFSNLSTEASVYIMTGLPKYPYIIESSKDHG
                     TSWIMSGRTSELKYTEYGLDRVPPDNIANFNSVVELKHNLSTANVKLTWDQVTDSHPG
                     VESPMYRVRMATESGAISLPSVMVGPVFVKTEIDKIVVRRRFYDGSIPSFDGTDSETI
                     IVLNSLSTTYTDIVTDNSEYIYSIFAVDRAGNISTGTTLRVDVGDATAPYTPDIILSP
                     VDLIF*"
                     /db_xref="UniRef100_A7KUU0"
                     /db_xref="A7KUU0_9CAUD"
     gene            complement(5788..6939)
                     /locus_tag="gwf1_scaffold_9_prodigal-single_6"
     CDS             complement(5788..6939)
                     /product="hypothetical protein"
                     /codon_start=1
                     /transl_table=11
                     /translation="VANRNKVLVDYNDYFESLVYAIYRQDDNDEMILIAEMDESLVEK
                     VVSQTKNDILVQDFQVSMLFTVDRIYLLDPPPKVYVDDVLIDNLNISFMPLEKSIMFS
                     GIPIYVNTTQVIKMDYSHTSYKFIDDALYQEGITYLGPTVTAAPKPVINRVDIREDLS
                     AKIIDDTDLFSVGYTYQIKAINTLNDQAFSHKHEIHLTFDPVKWILEGTMDDIVWTTR
                     LIVTDPELLIDPIPTGDKPCFTEEIQVIPTTSTTADLVIPNPWYAATPNRRVYSYRLI
                     LEDSAGAVSVPSDPTNRLINTIYIENKSLKVRRYVNVSEASSYDGLDAVDVHTITIDD
                     VDVLAPHITLVDDHLSPNTDFGWTFFLTDIKDVISDGVFVQAATGGDTA*"
     gene            complement(6942..9545)
                     /locus_tag="gwf1_scaffold_9_prodigal-single_7"
     CDS             complement(6942..9545)
                     /product="Virion structural protein n=1 Tax=Bacillus phage
                     0305phi8-36 RepID=A7KUT8_9CAUD"
                     /codon_start=1
                     /transl_table=11
                     /translation="LFNPTKSHISNIDNQSNQYKLRIGSRVPEDAANLAYSFCNPLNS
                     LECVRIADTSSLIPENIISDSLHNIELWPDNTHMLNDLNGLPDINSQTFLITDVFQDG
                     NPLYYGHILKYPIVDKVGPDTYGFYLGKGITIIDKNNQRPNAKYKIALIKFKSDIDNI
                     YKVMIYTDFQTDASDNIKVIYNGVTVDSNNFIIPYAGYVENLNPQPAFECVSDIDQLT
                     DPENTNAPIYVKTNSKQAGSTRAYVTKTAVSDTRNPVYFKYRVFVKVTSAGLDYYFST
                     PWSSDSVLNEASLIEEDYASYHDGRKFLSNKTAFDLVNPYITIPANQITSRIYSVEYV
                     KTDDRDIELTISADGNNPVLAKTDSDTGILNLPADFITKTLNIDQPVDIQIVAVKDAT
                     QIVVQTITSYVNNSEGSKVVTTLSVSNFTQSVDSSYELRVVSLNNLVDVRLVKNINIV
                     NGNGENQTSYNNILIGGYKVVILTNYVEHVFLPTYSLSLNDKRQIKVLNSVENSSIES
                     WYPRIRSGRFERTVIENGIYTIYMYSIPEYFRQSFSETYGMPYREVVSEVPVITGDRT
                     IKLRYAPLYVKVDENHIPINLEVKVNSALMPISNWNLANGSIELMASVRSSDRITVNY
                     VYEENNYTYRGFWDEINQHFWSLDLNPGHGHYITTYDSETREFRTQSSFLLINQIIYI
                     YLRPSARLLENTTKGLDIIYGSFNKNPLFHSFVELDEPNLLLIGKIHVRPNSIYDSIK
                     VTDTRSRGGGLKEEIGDVLIKKFNVQANFYWDISFWDGEPYPENAVLIIKLPRSILID
                     FGGRFAKQEIEAAVEKYIAYGTFYIIEYLNEPDELIGIPKNLYATAVEVDEIINKDVP
                     IPDFKLEVEVI*"
                     /db_xref="UniRef100_A7KUT8"
                     /db_xref="A7KUT8_9CAUD"
                     /db_xref="csr:Cspa_135p00400"
     gene            complement(9538..17640)
                     /locus_tag="gwf1_scaffold_9_prodigal-single_8"
     CDS             complement(9538..17640)
                     /product="Virion structural protein n=1 Tax=Bacillus phage
                     0305phi8-36 RepID=A7KUT7_9CAUD"
                     /codon_start=1
                     /transl_table=11
                     /translation="MDFQYKLKSTCKLFVTTTTSGTTVFNGWTKFDRSKSRPGKWKLN
                     DNGAVECTSDDHLMSGYINSANTKTDYRFGITFTLPTVIGEFVGLVFRYTDISSPYYY
                     LAWDGGGNNFPRSLKLYKYYGGKLLSLVEVDPSAPWPVHTTHRLDAQILGNRIMIIKD
                     GILILDFTDKSNPITTGTYGFTCEGTSVVISSVNEGNLLDVNLEITLDSDIDYTNKNL
                     NTAKLLNSSKVSALMSASITEYTTRNRAAKSDMTILYYEVVSLNPNIYVFMNKNTPVI
                     KSESSEDLIYGYLTNVPDAPKDPTELTVSLLNGQIIWLWKDNATNEDGYQMFNSDTGA
                     MVQTFPAGTREFREDVVAQGTITRNVAAYNIGGMSAHSNDASITLVLIPKGPTKLTVE
                     LVDNHIVWTWVDNADDETGYTLFDENGVEIATMTSNMTEYREIAVEGVFTRNVAAFNK
                     YGFSSHSNNATITVKFDPPPPPPEPPKPEFNVHVPLEIVDFNVVINPKNRSLLIYWKP
                     NKDIADTTSDKWSPDTYRIYDAGDKLLTETTNTYYKSSVYVPGNIIDWTLHGYNIAGE
                     SDPTELMISFPEDDEIIDFPRTPSNLAGSISGFDITLRWDYPSDEDINAFNIYNDTGD
                     IIDIAKAGDRVIDLKVTDYDRLYTFYITAVRGVYESNWSNTVDLKTDPRPVIIITPPV
                     EPDNYPAKIEPFELEGTDTYKAFKSGIGDGLDLLVNVDAAADPNELFTYDVQLKGYRK
                     SIIQAYPKRTFNFKFTAVGNEHRLIYTGDLTGILRMYPKENLDFDINAKAFYPLQVNA
                     TLTATFKPYTQTPIDFNYTITANCQGNVKTGFTNDKFDKTLGPGGPAIFGQTGGAGFV
                     FDNVNNYIKTTRNGSSDLYWPSICEAYTNLDLKCNFMVDKAADSDDDLIGIAFRIKDK
                     FNYYALQWNNKGYTEFDFNKHHLQLWKVVNNVPSLVYAFPNSVGWTWNVWYPFRLQLN
                     GNNFTITLNNITYTCSDPNSTFMEGSFGPWAMSQGGAIWKDWTVDNVKYFTTSKTLTN
                     SITDVNNSVPTNKQLTSDPLNSIMNSDIESKRIAEGFAVTDWIVLNYGIQSNTSGVTV
                     YSNNNTTGGDVARGYTSLSTLTLGTVDDTVSKGPDPYIISDDNSMLLTNTPVSTIMQS
                     TIEAYRVSKGYTSIGSITYTASTTSPDTSVNIINNTSLYGQNSTVSYSGSKNYKNSIF
                     SDHEEISIDTINGITLTNSLGEVYLGTEASISYSIQRNDASRSLIRLNGLNILAKGSN
                     TYTDISLSDSVDGKNPVYRYIQEVGAPAGIEAHCVLIKTGGDSNTYYYWDDGSDVHAD
                     GAYTPMTLFSTVQFATGANPKEIILPWSGETDWLEGTLNGKLPLLKNGDGLRNFIIPI
                     LMDIIDNVTEIVYTVEKNDPDVKLTIFEEIGNTTSIPGNIATFSYNTMSPVTIMIPWY
                     GVKNTSAIYKVNSLEPKRISDKYVSPKGEGSIKNDITWDSGITDYCLVITSNNPNVSV
                     KLIRIPDDYVTSEDFIDIELIAEIVNPTQTGWSPMIHNGYYYLNQAENFLYSEPIVRG
                     RPESENVIRTIDFSYTLIGIAERVYPAMDVGIFDNILNDFVLGTQTNLIIGNDLRLAG
                     NTPGSYTSSEHILNHQPDVVDPIVIDSICNDGSSVDIYYMNKFGEWCSINSTEVPGDV
                     GINIRYKINLNPGSRQETYDSEYLVSASNMTGGINTSNASGSLEILNTDLLEGTYTSQ
                     PINLGTQITSLGGLTLNYNNNGGIVDVYTVTSNSPDGPWDGTSEPLVPCTGIIMSVIK
                     QYLCFVLKLKSSKKDGVITPSVTINSQTPYITSPVINAGHVVQWNTFTVDAIMPFAGG
                     DINVSTRSAHTESELSLASSLGSSNNTIMSEPNPFLVFDLSLIPGRSADYDKYISQPV
                     DTDFQSSPLGTNVTSNVVSKTITLTNPKLDGEYQSKVIDFTRDIVSFYPIELNQGQDD
                     NIQIETQSSSDGVIWSPRIPLTSTYDIQSPEYRYLRYFAKMSHIETDASTTYSETNLS
                     YGALMDNVSTDDISISLIDVSRVGYLISGVKDLGVDVHSFDEITYSKTLTIDEPFISL
                     QSPMGTMENPEVLTDPLDHILHFSYKYSGRDIIKLYTTTSDDIGGPWPEWDLVTNNTI
                     VSSPKRYIKFLIEMESPSELQGLVVGNININYKVINFSSPTLSSIKMGAVVHDEVYPY
                     VKSIKLNGVDSYTNISPLVQSVKLVPKLYNILSVTPIVNSIQWGVYINTYSLEERFNV
                     KEMAHLAADTNYYRINDLTAAEIIQNYISLNQIDTTNLNITGYSYNCGVYGVNIVIDP
                     VTYVITAQTTDTSIDEVMQQVRIRVEDWLAQITPIPQQGCPIVVTNVLGDPMTHVNFL
                     DEFNNVTLTNTEILIYSNSQVIPLGHRDIDPDSILLTIDDAPIDGYVLDSTLYLGHEY
                     DPGTRITLKYNVLNSFIVDYNYDLEDDYALISFYSPILDDTGEIKVRAEVSKDSAYYV
                     ATELNLNPLKNPMNTGFIYLVDDILPSVKLDVTFNPNMINANGYDKLTINVVSLDKFG
                     NPVVDDEIKFSLKQNGSPVNLLASNYATTNQYGCATTILMSNTTPSDLALEVTNLSSG
                     VIGNYIIHQRLDVGKHKLSLNQVGNKITATLILETQEPGSAIPIIFSSEPVTGTEFSL
                     SKTLGMINAVGEDSTILSGDGIAKVTATIESLGLVESILSEVKPVV*"
                     /db_xref="UniRef100_A7KUT7"
                     /db_xref="A7KUT7_9CAUD"
     gene            complement(17645..18742)
                     /locus_tag="gwf1_scaffold_9_prodigal-single_9"
     CDS             complement(17645..18742)
                     /product="Low copy number virion structural protein n=1
                     Tax=Bacillus phage 0305phi8-36 RepID=A7KUT6_9CAUD"
                     /codon_start=1
                     /transl_table=11
                     /translation="MNKFAEITKKMMKELPSWFKMRKDPESTGAQFLNVIGLEYDDIV
                     YLLDYAYKNQYLKTADLSQVDIIYKAFLPAAISQDTLITYSAPPYPLEEAPSLQVLLT
                     GFNEDKLNYRQVFYNNPYYIDYLHNIIYVRDKYSGILRMSIKDASDTIVLEQDLELKL
                     HHIWNFFDEFGMLLRTPRIFGERNIDYKKRILDVFRHPANASRIGLCNGIARELGLTS
                     EVIWPDGGLSITLKEPRVSIDTIEVDGIPITQSELITDTSGRIVLRGNIDYRKQSRTI
                     TYVARLGIHELYNKTDTVLQSELFDQNGLATAKLQYFVDIITNSVPVMWDKFVWGDGF
                     WDIASPEMSGYGVIPSFTDADIRPWLKYSEV*"
                     /db_xref="UniRef100_A7KUT6"
                     /db_xref="A7KUT6_9CAUD"
                     /db_xref="csr:Cspa_135p00380"
     gene            complement(18840..19397)
                     /locus_tag="gwf1_scaffold_9_prodigal-single_10"
     CDS             complement(18840..19397)
                     /product="hypothetical protein"
                     /codon_start=1
                     /transl_table=11
                     /translation="MGIQRIPVRQVAATSDDYVDFGHQMIGMMEPYSKEFIAQGGEIT
                     VDTGHLYVPNTDQLKVFVNGILQQPAEGYIEVNTSTIQFTEELMFSDFVVIRIEGAGA
                     GTTFIPGDHIHIDMEIPVGAINDVNTLFYTSNIPLLRSTMLFINGILQSLNDDYTVDG
                     RFITFIEAPWIGDKILISYRALPPH*"
     gene            complement(19402..19887)
                     /locus_tag="gwf1_scaffold_9_prodigal-single_11"
     CDS             complement(19402..19887)
                     /product="Uncharacterized protein n=1 Tax=Bacillus cereus 
                     (strain G9842) RepID=B7IZK9_BACC2"
                     /codon_start=1
                     /transl_table=11
                     /translation="MRAGDILLVRGNGLASKLIKAITHSEYSHVALAISDTDIIEIDV
                     FKKVSIHPNSYLDYDLVHVYNLTDTQRDSVIAYALAQLDLQYDYIQLMGLLIEILFHA
                     RSYLNSKNRLICSELIDLAFLSQGVDLVPWKDPGNVTPEDIAESPIVIRSTRSHRSYW
                     R*"
                     /db_xref="UniRef100_B7IZK9"
                     /db_xref="A0A069DIE5_9BACL"
                     /db_xref="bcg:BCG9842_A0016"
                     /db_xref="B7IZK9_BACC2"
     gene            complement(19901..20329)
                     /locus_tag="gwf1_scaffold_9_prodigal-single_12"
     CDS             complement(19901..20329)
                     /product="Uncharacterized protein n=1 Tax=Bacillus cereus 
                     (strain G9842) RepID=B7IZK8_BACC2"
                     /codon_start=1
                     /transl_table=11
                     /translation="MAKETFSLISDEQQVLDSLTYKLKNNLITKADYNAMTVIEREQV
                     KSILFDIYSKNINPYPALSALEFGLFFLAKIFFKKDSGEELTMDEQAFYDHFKETVMN
                     HEVTLSLNDWYSSYFDQLNQSVEANRTEYKVKKAEITGSF*"
                     /db_xref="UniRef100_B7IZK8"
                     /db_xref="bcg:BCG9842_A0015"
                     /db_xref="B7IZK8_BACC2"
     gene            complement(20343..22115)
                     /locus_tag="gwf1_scaffold_9_prodigal-single_13"
     CDS             complement(20343..22115)
                     /product="Putative uncharacterized protein n=1 Tax
                     =Brevibacillus brevis (strain 47 / JCM 6285 / NBRC 100599)
                     RepID=C0ZKF8_BREBN"
                     /codon_start=1
                     /transl_table=11
                     /translation="MARTQRTDPALMQIGDYIPCRYTAPTSGVVGSFSELGTTTAPLI
                     PVASSATPDGSFNFIYVGDDFKRRKILIADRNIQHSISWDTLNTAGIASGSGLLINEQ
                     IRNITPVMTGNALPSPYVVSASSEYSALYGAWKAFNHINSIDADRWGTALTTSGWLKI
                     DLSINKLLSGYGIRTPSPVGTDEQMPKSWTFEGSNNNSDWTILDTRVSETGWTLSQLR
                     VYSLSTNVAYRYYRLNIASNNGAVLVGIGELEVYEPINFNTTVRLLTGGINSTDTDNE
                     WNKYIANSTLNNTITPGDNAIWNWSGFYGTCSTTTTASTSRSEMGNTSVNTWTFNGGG
                     SSYKGTDTGFRPVLIVESNETIKFLFQDSGDIKAYTTSWQVIGIAPVTDAMFINSGML
                     NLDAITNSILQELTSPRLLIQSPSAITNLALSVAKKPQLILANADIDLMYIQNVSFNI
                     TASQLGTGIVRIIASPDSGITWYTYQNDTWNVIDISNLDLISSNGIDPNQFNAISISA
                     WSSLALVNSDNHNTIRFGYYLEMNASNDIASTDVLVGTFDLRGSWDMALPGTDYTYGY
                     PLDNLMRVKLYNNGTYKITVADSY*"
                     /db_xref="UniRef100_C0ZKF8"
                     /db_xref="bbe:BBR47_06320"
                     /db_xref="C0ZKF8_BREBN"
     gene            complement(22150..23211)
                     /locus_tag="gwf1_scaffold_9_prodigal-single_14"
     CDS             complement(22150..23211)
                     /product="F5/8 type C domain-containing protein n=1 Tax
                     =Brevibacillus sp. BC25 RepID=J2H7J7_9BACL"
                     /codon_start=1
                     /transl_table=11
                     /translation="MANPATTGNLVSIITGAQIGDFIPCRYTAASNTAGIFSELGTCV
                     SSEIPVTGTATPDGLFNFIKVDKGLWIADRVVQAGISWDTLNAAKLIEGKHVATTNVA
                     YNGTAVASSFFSSSATYAPDKAFDNNKSTFWNSEVGSPQWLSYQWVTPRIIIGYGITA
                     YNNASRIYDPKNWTFEGSNDGITWIVLDKKTTQTLIQNTNKPYFFANTTAYTRYRINI
                     TGDNGGGQAVISELELYDTEMLYRSLSGGNSYLDANGNSSMVSANLGAWPSINEWDTY
                     LVNSNLDGKITADDNNVWHWSGIYNWVIDTPILNLWGVTTSGFRVNRGNQSVSYFNAS
                     ISSTVWSSMGFRPVLECKE*"
                     /db_xref="UniRef100_J2H7J7"
                     /db_xref="J2H7J7_9BACL"
                     /db_xref="bbe:BBR47_06320"
     gene            complement(23213..23794)
                     /locus_tag="gwf1_scaffold_9_prodigal-single_15"
     CDS             complement(23213..23794)
                     /product="hypothetical protein"
                     /codon_start=1
                     /transl_table=11
                     /translation="MPNLMPGLTPGLKLKLRGDNMPRIRLSQIIGSMGDGLNVQINEL
                     NARMAAQGTQISIHETEIEELKLGIGTGGGDDTPVVVTQVNKINITGSLASPYIIEIP
                     ITKTTDYARPPAGVLKFTPGTEGLVVTECSFNNGDASSFTADPSVIFDGLMHLGNSDT
                     ITLVNQGALGSSTLYTADIDLAAYRAIDKLEVS*"
                     /db_xref="clj:CLJU_c31110"
                     /db_xref="A0A060N8Q9_CLOBO"
     gene            complement(23757..25922)
                     /locus_tag="gwf1_scaffold_9_prodigal-single_16"
     CDS             complement(23757..25922)
                     /product="Uncharacterized protein {ECO:0000313|EMBL
                     :KKM24826.1};  TaxID=412755 species="unclassified
                     sequences; metagenomes; ecological metagenomes.;"
                     source="marine sediment metagenome.;""
                     /codon_start=1
                     /transl_table=11
                     /translation="MANKYWVGGSGNWNETIHWSTTSGGVGGVAIPTSSDNVYFNVNS
                     FTSTGQIVTININANCLSMDWTGAANNPTLEGNGGYLAIYGSLVFINAMICTFSNNIY
                     MQATTSISITTNGLNLSSIALFSCNSTGTYILQDNLNIGLVQLSCGIGTFNSNSKTIT
                     CGIFNSGSANSRTLTLGSSTINCTNVAINASLPTMTANTAVWNITGNNINFNGMGIYY
                     YDLRFNGGIITVINSNSFTNMSIMAGCTVKLTAGTTQTGSHFYSYGRVDNMAVLQSTT
                     AGTRANIVTTYNGSLNCINMRDISFNVTYYAYYSFNSGNNNNVTFFNDGKYLFQDGET
                     IKTYIDSTWQTVGTTLVTQTMFSLGGLTSLSTITKTVISQLTNPKLLISQASLPVSVV
                     ITATPSPKLILSTIDTDLNNPVMINNINSITLVNTLSGAGVIRVIVSPDSGVTWKTYF
                     NGEWIMVDITDLPAIKANGIMPGNLALINNNVWNALISSTMKLRFGYYLEQGINTDIA
                     KIERIVAILDMNGYWIKIPTTDYFYQYNHANNLQVNLKSEGTYKITTADNFSGPDSEY
                     LEKLEKKDDGLINLVLTNNDNQINLAKTNFKLDSYTGATKNAMKNLVIDCFNDVTGIN
                     PESTSIYDSVNKSMGAGILISNQDLLSSPPESFMLFTDEILSAGLIYYQVSLDNGLSW
                     IDIIPNIKTAIPSAFTGTELILKATINNAQLNAWAYSWA*"
                     /db_xref="A0A0F9IB30_9ZZZZ"
                     /db_xref="gwa2_scaffold_6668_10"
                     /db_xref="fli:Fleli_3027"
     gene            complement(25962..34799)
                     /locus_tag="gwf1_scaffold_9_prodigal-single_17"
     CDS             complement(25962..34799)
                     /product="Putative uncharacterized protein id=4306418 bin
                     =GWF2_Bacteroidetes_35_48 species=Croceibacter atlanticus
                     genus=Croceibacter taxon_order=Flavobacteriales
                     taxon_class=Flavobacteriia phylum=Bacteroidetes
                     tax=GWF2_Bacteroidetes_35_48 organism_group=Bacteroidetes
                     organism_desc=a81"
                     /codon_start=1
                     /transl_table=11
                     /translation="MANRYWVGGIGNWDATTTHWSATSGGAGGASVPTSADNVIFDSA
                     SFTAEGQIVTIGAIANCLDITWTGVKFTPTLTGASYVLNIYGSLTLIPEMICSFSGGI
                     NLVSTSFGRTITSAGQPLKTITFNSTTGGWTLLDDLTTSNTVFMVKAGTFNSNDKDIT
                     CSVFNTDGTLVRTLSLGASVIRCGSVSISSITGLSFLADSAQWIMTGGGTFNSTYALF
                     NNIEFASGVTTVHTSNTFTNFVIDAGVTVQLVYGTTMTVVNMTTNSTPTTRATLKSNS
                     AGTPAYLYKATSGTIDISNLIIQDINANNSNAMFLFRNSKNVSGNSGYMQFFKYWVGG
                     TGSWTQTAHWSLTSGGVGGEPIPTATGLDNVYFDENSFTSDDQVVTVNSVAYCRDIDW
                     TGALYSPDLTGTSQLNIYGSATFNPSMTCNVLYLSFNSLNNLNKTITSSGIVLNGNLS
                     FDTVNANWYLQDDLSIGNYTLYVNTGSFYSNSHNITCGAFNSNNANSRYIGLGSSVIN
                     CANIDFTVNTNFSNSMTSATFILTGIGALAIGTNSLSFGTIEFNGLTVVSTATSTLIM
                     NTMTLDPNAIIKLPSATTSNVYVKDVVSNATLESRATIQSVTPGSPANLVLYKPNTTI
                     DTSNLIVQDIKFSSAFDATSMFLFRDSKNISGNTGIVQFFKYWVGGSGNTNDSVHWSS
                     YSGGPGGEPLPTLIDNILFDANSFTATGQTVTVNSILTCRDINWTGVSYNPTFTGGNA
                     ININGNIVLDPGFVSTIIGYLSIVSPTNPCKITGNGFVGNLYIQTVIAGCSVILQDDL
                     NIGTGIFSHQYGTLNTNDKTLTCGGLYSNGATIRTLTLGSSIINCNTVLFSVTSFTYT
                     PNTAKFVMNGNGSFQGLSVTYNSIEFNGITAVYGNNTFNNFILNAGSVVQLSSGISTT
                     VINLVSNGTIESRATLKSVSIGATAYFIKSTNTDISNLIIQDIAFTGNFIFRSSRNVS
                     GNSGAIQFFKYWVGGSGTWSDINHWSLTSGGSGGESVPTTQYDNILFDANSFTATGQT
                     VNMNNAITCRDISYLDVLYTPSFSGAGYPNVYGDMVFSPDMTYSSTNYTMIKGASSKI
                     TSNGLVMVNSIQTNAGCSLILQDDLNLGTGTFNHQYGVLNTNNKTLTCAGFYSNSTNS
                     RTLTLGSSIVKCASVYFNGSGLTYTANTAQWVMEGTGVFDGVSLSHASIEFNGITTLP
                     KACSFTNIILDVGCVVNLPVSTTITTTNMVSNATAAAKATLQSATTGTIAYLTKSSGS
                     FDVNHIIARDIAATSGSFFRKSQNLGNNTGITFDSHYWVEGTGNWSDVSHWAYTSGAV
                     GGSEGAQVPNKFENVVFDVNSFTNDGQVVTADIDTIFQDMKWTDATHNPTFNSSKVLT
                     INGSITLIPNMMWIQTGAIVFSSLGTYNITSAGNVLTTSDLNIQTSGCNIVLLDDLII
                     GNYINHQYGTLNLNGFTITCNYYYAPWGNTHGLIFGTTGKFICVSAYIVSTGLTYASN
                     TGSFVMVGNGTFTGSSLAYLSIEIQGTTIISGSTTFANFIVGPNSVTKLTNGSIQYIT
                     NLVSNATPLNRATIQSANPGTSATIQKSIAGSVSNLTVKDIYSNSSMITCKNSQNVSG
                     NTGSISFPDRIWVNGTGFWNDTNHWSTYDGGPGGASVPTATDPVYFTAYSFTAFNQVI
                     TINATANCLDMDWTGVLNIPTLDGTYALNVYGNLILNPYMNIPYSGLFSLKSTSPQSI
                     TTNGLVLNNLNFNSTAACTLQDDLSVATTLSLVTGTLNTNNKTISCNTFDSNYSSTRA
                     LTLGSSVINVSSNFNIQTSTGLSLTCGTSIINMAGSNVQFNGGSLTYSTLNSNGSVVL
                     ITGSNTFNTLIINADMATKLTSGTTQTVTSFISTGIAGHLSILQSSVAGTPATIRKIS
                     GSVDTSFVSVQDIKITGTLNYFLVRNSVDVSGNTGVQFDFNSPILNIAISNIGPGDGT
                     LTWSQYGEATGYNVYDSDDKLIAIMYGIDSTTSRIANLLANGSYTFKLSAFNETQESS
                     KNLVSLNTPAIVIPNTWSPVDKGTQVVLSNNNLTMTATGGWVNGGIRGLYGVSSGKFY
                     WEVKNISGVPTAGAAIGIGNSLALLTSFDTTTNSRTYLANGKKYPENIAYGVSYAANS
                     IIGIALDMDAGTLIFYKDGVSQGVSHTNVKTMGVVYPYITSSTSTGVNSATINFGATA
                     FTYPIPEGYSAYIQATTSTANVRSNPLTMDVGDYLSCRYTATSNTVGQFTELGMAQGT
                     LIPPSSAVAPDGYFNFIYVGDDEQGHRVLVADRCVQNTIAWDTLNLSSITTGNGMPYV
                     TYGNNLCASGTAIENNHYSGQVAALAFDGSISSAWYSLETSNQSGVSWIGYDFGMGNP
                     KAIRQMRLYTYSSTSCNLSSVKIQSSNDNVIWDTVSVNTISTTVNTWVTMNLQDSPSA
                     RYWRILANANSADRWTVREVQMFASSLLPNTNYSIRLLTGPTTALDTDNEYDKYIVNS
                     DLNGTITAGDNNIWNWAKLYTKTSTTDSPNGSSYRVLMGWDTIRQRSYVTSPSAVATD
                     GFRPVLVVDIPQNKYLFQDGAFIKSFINSSWQTVGNVPVTPYMFLTYGITSLQAITDP
                     ILRQLAAPKLLIQSDSASTRLDIMAAPVPKVVLSNIDISLSDVNNIYNFALATTLIGN
                     GTIRLLVSGSSGITWKGYVDNAWIPIDTSNLADVKSKGISLITLASIPSADWNDLTSL
                     SHKIRFGYYLEQLSSYDVVKINAITGLLDIVGLWSNAVVGIDYNYNYPQNDILRMVLS
                     TSGTYKITMSDVYGGNSVTADAINVYLATIANVQGINDMMAQELAMTNFKLDSYTNAS
                     KNSMKNLIIDCFNDTTGLDLINTTATFDSSAKSMKLGIVQSNNDMTSSIPTAILLTVD
                     ETLDAGSITYQVSRDGGLSWVVILPQVKTAITSGSGLSIIVKANITGDAQLNAWAYSW
                     S*"
                     /db_xref="gwf2_scaffold_5248_2"
                     /db_xref="hhy:Halhy_0214"
                     /db_xref="85661751"
     gene            complement(34836..36455)
                     /locus_tag="gwf1_scaffold_9_prodigal-single_18"
     CDS             complement(34836..36455)
                     /product="hypothetical protein n=1 Tax=Paenibacillus
                     fonticola RepID=UPI000361E67D"
                     /codon_start=1
                     /transl_table=11
                     /translation="MAITGRDYSTTKVTWSTADKAGEINLSNNNLTIQTTAENIATRA
                     TQGISEGKWYWEVLLSTALNHVIGISDVNTSMTSAPLSSATIRTCNPGAGTLIPGVLA
                     YTTAFVVGNVIGVALDMDIGTITFYKNGVSQGIAFSDLKTLGIVYPIAISYSTVSTVS
                     TVNFGASAFSYSIPSGYRPLWPQELTQVSLGNMVTDLNNTKPGDMIPCRYTAISNTAG
                     VFSELGVCVASEIPVTGTATPNGLFNFVKVSKGTWIADRVVQTGISWDALNIAKFIEG
                     NNTVPPYGGNICIAGVPIENNHNTVYIPLNAFDTNTGTTWKSLEYNTDINGASWIGYD
                     FLIPRHIRQIVLSQAIAPSAMSSIIVQSSSDKTNWITIETITPSTSVTTAQAFALPVS
                     GSNQYWRLLANANCTLSNWIVSEVQMMESNNFTSNIHVKSLSGGNGYIDTYGTSTSVN
                     ANLGAYPPNNEWDTFIRLSDLDGKITAGDDNVWHWKLNGASWTQETPINSLNTYATRV
                     YRSGPSLLTDLYTLASNSTSGFRPVLKYYEA*"
                     /db_xref="UniRef100_UPI000361E67D"
                     /db_xref="lfu:HR49_16920"
                     /db_xref="A0A0B1YEP7_9BACI"
                     /db_xref="UPI000361E67D"
     gene            complement(36457..37071)
                     /locus_tag="gwf1_scaffold_9_prodigal-single_19"
     CDS             complement(36457..37071)
                     /product="Putative uncharacterized protein n=1 Tax
                     =Brevibacillus brevis (strain 47 / JCM 6285 / NBRC 100599)
                     RepID=C0Z484_BREBN"
                     /codon_start=1
                     /transl_table=11
                     /translation="MKPIISSLIEQLQIKNTDEDLALSHLIGAKFYKGPVATVDNLPL
                     SSENDGDLYLIKNTNLFMRWDGIHDEYVPVGGTTSTPDDEEPTGGSPLASNTQQINLI
                     NVPANYSCDIAITATTNYDRPPIEVLKFVPGTDNVTTVECDFLASDAEDFIHDDQVTF
                     DGQLYLINSYSLPIVDEGVFGTSHLYSIAIDLSAYKSIDRLVVN*"
                     /db_xref="UniRef100_C0Z484"
                     /db_xref="bbe:BBR47_06340"
                     /db_xref="C0Z484_BREBN"
     gene            complement(37096..38277)
                     /locus_tag="gwf1_scaffold_9_prodigal-single_20"
     CDS             complement(37096..38277)
                     /product="hypothetical protein"
                     /codon_start=1
                     /transl_table=11
                     /translation="MTTRTKLNPRQIASVGPNQESTNLADQISGFDTSITQLNTDISD
                     ININFTEASETINSLSEDVINIQGVLSDLGAGPKSYKGPVDNVNSLPVSSDNDGDVYL
                     IMDSSSFVRWSATLAVYKPVGGSGSGQSDGLGATNAISESSSVALVDGITNVVINQFD
                     YNPLNDVLRVYFENLRLYEPDNYTRSEDGRSINLIGFSLKAGEKLQFEVLKDVSDNLG
                     NLNLLDTNSKANIVSAINEIKSAVSTYGSGVANGTFSESTYVADSDGITNIVINEGHY
                     NRVTDILKVYLDNLRLYEFDNYIRNDDGVTIDLIGFSLDIGDKLQFEVWSDMSSNVGD
                     LTELNTDNKLTIVSAINELILTTSSYTDSQITLLSEAIEGQLSELINTIADQVLARLA
                     Q*"
     gene            complement(38367..39182)
                     /locus_tag="gwf1_scaffold_9_prodigal-single_21"
     CDS             complement(38367..39182)
                     /product="Putative baseplate protein n=1 Tax=Bacillus
                     phage 0305phi8-36 RepID=A7KUS5_9CAUD"
                     /codon_start=1
                     /transl_table=11
                     /translation="MIITKSLDELMTQTMERLSGTSITEIGPGGVARLLLAIMNENLS
                     EFYSIFSLNLAQACISQATEGNIDLIGFMLSCPRITGESDDNYKYRVCNQVLTIASAN
                     ETAIRLAALSVDLVKNVILKPYTFGTGSFSIYIITDTPNTSQETINEVQSKINEVKGY
                     GIRFAVFIPKTIPIEFKAMIIFTKGTDDATKKIITIQAKQLIRDYINSRMPGESIVIN
                     EINEIIMSISETIYDYQITSFAINGRLALATNQDSKWNERFIESSKPNAIDVH*"
                     /db_xref="UniRef100_A7KUS5"
                     /db_xref="A7KUS5_9CAUD"
                     /db_xref="csr:Cspa_135p00360"
     gene            complement(39185..39598)
                     /locus_tag="gwf1_scaffold_9_prodigal-single_22"
     CDS             complement(39185..39598)
                     /product="Putative uncharacterized protein ORF150 n=1 Tax
                     =Bacillus phage 0305phi8-36 RepID=A7KUS4_9CAUD"
                     /codon_start=1
                     /transl_table=11
                     /translation="MSRYDVTDLKLSPDGDLVLVNGDLGLVTETEMIKQSAYNRIRSI
                     NKDWFYDKIGATLEQLLGLSNTKETGDKGIDLLTKAMTTDGFINKDDLYIKATPINGT
                     RIVYFVFINSPFSDNGPIGFEVAVDLGNGIKIKEV*"
                     /db_xref="UniRef100_A7KUS4"
                     /db_xref="A7KUS4_9CAUD"
                     /db_xref="bcb:BCB4264_A3567"
     gene            complement(39964..40404)
                     /locus_tag="gwf1_scaffold_9_prodigal-single_23"
     CDS             complement(39964..40404)
                     /product="hypothetical protein"
                     /codon_start=1
                     /transl_table=11
                     /translation="MLGGDNEASLDQRLKALNQDFDKAAVLSSAPNYEQAECGWVHPN
                     NTSMMKIRDNGCIDIFGGTDNGLRIDPNKKSINVIASHMKEHIGDLHSWISDFSITDV
                     KGPWTLNAINVFINAKKSINLTAGTTINFKADKITGRANRYDFD*"
     gene            complement(40418..40783)
                     /locus_tag="gwf1_scaffold_9_prodigal-single_24"
     CDS             complement(40418..40783)
                     /product="hypothetical protein"
                     /codon_start=1
                     /transl_table=11
                     /translation="MSELHKAIYEKVLAPEFKKRKHSTKGRIVFYDHLNNRAIVEWED
                     NNIKMTKAGVSVALTGGSSTSGPFPGDTVWLEFSNGNPMMPKVVGLVEESYESNVRTA
                     RMKHERKGAYVPDIIDGKT*"
     gene            complement(40796..45919)
                     /locus_tag="gwf1_scaffold_9_prodigal-single_25"
     CDS             complement(40796..45919)
                     /product="Baseplate hub protein n=1 Tax=Bacillus phage
                     0305phi8-36 RepID=A7KUS1_9CAUD"
                     /codon_start=1
                     /transl_table=11
                     /translation="MTPTGAVPKDDDIPAHRVTADEYFLRIGDCQFVIPPTNIRVIKS
                     SSINTTPGLRQMEPIKTKDGYTTTQINIELFFNGREQINGFEMTAPDGGKYYMDGLRS
                     LVAQFRRLPFLPIINEHLNNIHDIHNVALASMVTQNVPGFPYVFKVGLTLYKMTVTPY
                     INLPDWSYDEIIMYPLFRWYYQQMLKPASSLSKMTLAPVMNFDMGLHAYVLKEDLLRD
                     ANNKTSGTETPVTWQEMPIPEDLIITNFTVSMGNVLTPMQLSFSGDPTYQYFGSLDTR
                     VSLTMHTQNKGAIIALDELRATLERYSREYRNRIVTGYAMVYNEILSLFGITYAMIEN
                     MAVNTVEGYPGTFEIVLDLISYDKTRRASDVIDPQASGAKLMKIPYLEGKDNKGGTYE
                     DLITKESNAKMNAINDIKLKKFINQIELYPDLELPPLEELAKAVDQINTYRQSKGQEV
                     LPVTSANFKGFEMSVYANPDFYISYPPITSLPANASDLDAVINASKAVQHKQGTTTQS
                     AANAAAAVSTGTQPKPSAIPKAMTVTGNDNGSKIWNFLIDKGVGPRAVAGMMGNFQQE
                     SQLSPTAENPSSHAYGIAQWLGSRKTALQIHASSLGLPISSLEAQLSYLWKELTGSES
                     ATLSKINSATSIRDAVIIFENGFERGSPAEKVIEKRTEFANSIYAKYANGSVPTTGQE
                     HSVGATMASATKAADEVLAKRLLEGNKLPMKSAITKVVLPKDKAGQDEWLKGDHDPVI
                     DCRNPSDESDLGELIEEMGLDMRLYNQRSTMNRAFPTFLMLMVDEGMWVDGRRLWDNY
                     YAYHMLTSIEITHERSQPVGTAVITMSDVYGALNYTPWHTYNIPDVSVTGVLGYADKA
                     MTSIADGLDGIFHTHMLDDYKRMKFGMLPTINDDIIKDRNSKYAMLRVNPGTRIHLRM
                     GYGSVASLLPVNFNGSIVEIDTGDIITAICQSDGLELANMLGDFAGQANATNSYYDLW
                     GLQLGSHPQGIFFKILKDRDHNLLWSLTNSQTSDDGILMIAAACKRHGMNNAYGIEHF
                     GYLDHADRIDSRDNENAFGVLFNMDGYDLIKNIYSSYYGYEELDWSYTSGNGSAKIGK
                     DNAEPDILLKMTDKSLWDIGQVLADTVPEYICAPHYHGFHSTLFYGMPHYYVKYDYDL
                     LDPNGDYSRENLAELYKPFQQIHIFNSAEDILCNNIKVSSRDLATVVAPSYMFDDDMT
                     CDDKIWADPTIKPELLRVQAIDTQIVQDFFMNDWISKYIFSGGATVVNGLKDAWNYLM
                     EAQGKISAEDVKKASAKLRFKAMKDWNPGRFQARNAGTSYMVRNFRNMYRGELTILGD
                     PSIKPHDSMMLTDFYSKMHGMTDVGRVTHHMGVQTGFMTSIKPDLISTVKGSTRGFLH
                     STAIKLVGSVVSYTIARKLAMSFISRSSDKIPMSALKGFSGLVGRGMGAVTRASSEAG
                     SALGMASRIRVFVRGLFVASTTAEVAAAPVSMGGTLVAAAIEIAAWTLIDQAFNYIER
                     EFFPESAINIYPLWYKEWPYVAGIDCAKQIIPGFSLDNSSPSSDGEIGSSSSGGLSNT
                     IGGNLSYYPLSKSDCNGSKNEFGPNKNYSSGIHHGLDFGTGVQEDRPIYAHYDGIVES
                     VGLDPSYVYGKHVILKHAKHPRSNRTNYYTLYAHLNSASVAIGNSVKAGQNIGASGQT
                     GNCRGAHLHFECRASSNNDGDCSDAFNPRELLQESTYPA*"
                     /db_xref="UniRef100_A7KUS1"
                     /db_xref="A7KUS1_9CAUD"
                     /db_xref="cbv:U729_3133"
     gene            complement(45934..52602)
                     /locus_tag="gwf1_scaffold_9_prodigal-single_26"
     CDS             complement(45934..52602)
                     /product="hypothetical protein"
                     /codon_start=1
                     /transl_table=11
                     /translation="MNDNDWFKNYIPTYPDEPELSTPKRFTYTPIRETRLPQSSIFNY
                     KLPRKTRVNHPELWDIPTQIPSNEPVIGLPNYNYERTATRYFNLKGNSLIDNKPNYMS
                     YDNHDFKYWARRNKRFARYMTYSSSADEFFPKRAMQGPHLPPKTFNIAIGPDHRPSIE
                     GFKPGSSISYVDELESYNRLYQTKAILEDYQGLESWTQIDRGESISEAEYRLALSKNA
                     DAKNFGLEIGTNGDRRYHLLDKDLKLSYSEIEPDLIDGKVNVLTNKSSLEFDRINKYY
                     AQTQIADRPKIDALQKAINLSSKNGKLNNIDLEEIYKISGVKDLLKFAETEKPTQLEI
                     LQRIAGVLENGLKYRHYRFNLEGSLYAKEAKEANVYFDIQKAFKTFWTTQSKVKQTRS
                     TFFEQMIELSNDQFDHLRNLNANIDRMAETGDVSLITKEQFMKAQEQLLGESSLGVDD
                     KLNRLQEYHEQTIADWESTLLKASKERGELRDASPYNAYRQHIGDALTKKTIIDGVSY
                     LEPAELQSAKGQAQVLSKWQQVAKDKVGVYFEGNILPWDIVEKDGRIIATEQGIQATG
                     DNLEFIIEKPKNLKKLLKSLNETNQLRTLDAFKDISPNALALDKSKGSKLVQLNLIAD
                     EELEKSLRDGFDDTIKRLRDRNLSEYKKSLELNNINMATVEESFMKGFSKVSGSRSKA
                     PTKLLDLLHLKAPWALNHEVEDTLQTAYLTMITTIRNKPDLNLTVGTKNLKDINQLGK
                     LTDSIFEKGLEDDFVSNLYKEIFHNTGNVRDAAELSMARMIHETIQSHGTPVLENDAT
                     IKYIFNKITEGVKSKGYSFNMTANRYHHLLKHDNEKFDMSEVDIDTEDYFGDDEFLEK
                     GTPKDTHYESGYDRVNESDNIINSLLDSKTDEDLFTLFAKDGKLTLKPADAREAVELA
                     KIISAPGFRAQMKLIGKDNVYTTDTFKVRDNQLHFANSNGQWQSYYDTSTTKEVYTPG
                     KTQVLDMPRQINNAPIEESVNTFIQDEVYRDLGAGFDDLTKMTPIERMKVNPSTIIGS
                     MDLVNQGHQMVGVDFETTGFVKPKVAMANQDAWIHPTEIALQYRHLENGVLQNDGQLS
                     MMIKPSDAMQSHLNDLDKLDLAKDEDQWFMRNIAKYAPDKKADWANKDLKLNKDLLDQ
                     LKTDAKAGISHLTENAKYTLPEAMYELDTALKDNVLVGANFAKADWPWYELFKHRVNT
                     EGKAIIDIDDLVNTRRQQSNQAMDAFVTSASVDIPEAEARFIAEKVFARGKVFTNKNT
                     KLLSDDLRKSLTEISTMGRRNNYLSQVVNQLAQGNVEKAKALKGPNRAGPIKKEIVDA
                     INERTGLTKTAGYLDTQIMSRWLNQDERHHDLASVIKRETGSVLTGAHEAMNDVQGMM
                     DATDSLVNKFMAKFKHEKVQPGDWFAKLSVQYDNVPLGTYQVGDDGVYEVKPKIKGHK
                     STYAMDLLAPEDPLNKEAKRRKYTIQGKSKSEIQAKLNKNYLYGSKEEAEQFADYLTW
                     DHARRQSEKLNNYDEIMRTKRHIAMAKKSPIDSTEFGGIYEDLEVKAAQERFQSKYDI
                     KTGDLTNLGLVDQVEQDFRNGKPVTLQDKALAVNAHRFDPEYGIYQSQTHLSHNQLQN
                     LSNMEELMNSDEMTFRETTHRKVRALEESRVINRDEAAEIIANMNAEIKANGSRPKTK
                     VHGVVDLGQIGRTESSKTMMGSLLDIQGEEFSMAAATPKQASQGIWSIAGDLSKQYID
                     RGIDEGTALRYALRRQVMPALRKRFDLKSNKVDTLAKQISQMVMNGEVKNLKTGETVD
                     PFVMADDLTKPVTLNKDTTWDQINERLFKDINANITDLQKTRVEQSMSILDSNLPLYT
                     RSVTDYGDIDSHLPMQGDGTASKYLKDLDDTLSTVLDKDLHTRNWEKARDAAYNLRST
                     IYNGAPIADAHAESLRIDAAVKSGHYSPEFSTEVGNFDKASTEMQRQLYGDMTYLGQG
                     EYSGSKLSELPRTYMQKVIEDPTYKYSSIKNAIQRYVNLTPDGPDNKGAVQRRYVPEP
                     ITRRLREEIGISQEELEAGFRNGNKRDRQIVAEAIAKVNRPLVETMKDGLNHPKGLIS
                     NTISDLTRGSFRMPEFHMPERTGIIGLGIGAVALAGLVLKNSIRQDKNTPGSRPNGEV
                     PTGDSNYIPPPPSPPQQPVAHVETKGEGLDGYHIKVSAKNSVGVSNDHIGNTISRGMQ
                     ESTGVAQVNINSKDDHQAFSMDFVRNMFTNLI*"
     gene            complement(52644..58112)
                     /locus_tag="gwf1_scaffold_9_prodigal-single_27"
     CDS             complement(52644..58112)
                     /product="Virion structural protein n=1 Tax=Bacillus phage
                     0305phi8-36 RepID=A7KUR9_9CAUD"
                     /codon_start=1
                     /transl_table=11
                     /translation="MAYQNKYRDYLEGKRPYQAYLDKPQESSSFLDKAIGYGAAATGL
                     AVGGLLALKSGALRKPISSLIEQLGKYKEGYLPKSMKGIEEWAGQDRFKFSENFKKYG
                     LENSLSMVFTGMSKLPKYIGEAQAKEADFIFSSLEKSMDEISRLKNSLTDKNHTADDI
                     HGIMSEAREALFRDHGVTYKEQAERLKTMGYRQITAREVLETGRHDLFKNPKAVESFV
                     QSFDTYKESMAKKGINLDYDIMIDKDIMTNAEIGKAKGAAHNVSDMRNAHNIMNRFIH
                     SAATDFGFPFVNINPLRMAYVDNIFNIDKVPFAHFLSGDNYNPLLSNSIGKAMDRKVG
                     EDFVFINGNVYKAKLNDGQLETIMKNTYLSASQEGPVARNMRIMSNITTSNYTGPKKY
                     GSLGKMAYAFSDTLGIGFSDGPNTKFSAFDPMSYIPGFANYVDRFKPWDKIAERDLKY
                     AFSEKPDYIVMNKMKHLGKDDPGVVFKQWFAGRNDPNNITTATLLPYTFFQRIDASLS
                     QVKLGLPIYNQGSAADIFANLLVRRGLPIVAGIAAWNYLNFESEDNLGVNFEKGIAQT
                     YKNASIGLAGVRDKLGVTKWAKHKTDLFQGGEQIAELPIVGRLFDLNDSQEETQTFWD
                     TGMVPIRKGRWWPMGNTPYTGAKIDHWEPNWVRKIESDYKYTDVLWGSKDEYWENSIF
                     PTPRHPLAPIEHLITDPYHYEEKHKLDRPYLMTGGIPEIDEIPIVGPLAGATIGQILK
                     PQHKMHLEVWDKLHKGTYSDSKISPTPSDIIYQRKMVDMIPQGPGGVTGSGSSFSGQS
                     GKQPYRGTFKGITATAPRTVRDNVGPNRDSFGEITIDDDQDLNSTYGESIEVSQQGSQ
                     VGARAWLGVKEMGGMYGFAANTASGEITPNPVIADTRAITSMRRQFWDLQIGGFGDDV
                     NEIGRRFTGNREKWEDAFNPVRNQMPSWMPGSSYFTDFKHGDPYVKIPNGETRLPGSG
                     YEALWGLGNPMDMKIGASSIGGTKEEIVNHLLHMDDFNNDDMEEILNYGTKIHAQAER
                     ELINSGVALATEEHLEDKEMRISGIYDAIVDNQKFLEYYSQHGILNLGNLAQNVADGR
                     AVMDFKTMSDKKYNQNQMFEKNQEQINFYMHASGIHRAYLVHLNRDKPELPPKVYGFD
                     FDQTMLDQTIAKVNDARDYVKGMIDKGIVGPADMYDWVDRYRILSDVAPYSDELKTIK
                     KLTRMTDLKPDQVEQIKEINQQTTAKKKPKRLYPYRFSNSKIEKETVTVDRVIDNNTF
                     FTKEYPDNPIRLAGVSVSNAKDNKVADAARDYLSKIIYSGAKVQIGYNADLMNKIKDN
                     TYQTIQSVVYKGMTNVNKTLINQGLGKEKVEDFSPAAVHARFRSDEISVGKAWEFLAH
                     LDSPANTKFLQVRSARESYERRDLYGKDWQTWQHPVDDYLVPWYDNLIRRNPIVATVS
                     GALIGSLFGASVSRGKAPFGKLVGAMFGAATVGGGALYRSAHDAITGEKWIPERRHKE
                     WNFNEYLDTLKYVKYESLYRQAADTALSKEGFNVDEYLSKQNTRLDFNKKLQRYLLQE
                     KRKLYKANESEAKEILRAMNAEIKRQGNDVVISGNNKAEIMSSVNKVMADVQEKRKYI
                     KTPPTTPIAREALKYHQLSKQTMYGYESGDPLTNLLAGLPKKDRDYLMPFVTAPESDR
                     KELLRETPLYLRRVLESMWGEKTVEEKPQLEEYFKTHELPGSEWGGWRPDVNLDDVKV
                     KIVKHEGMDESEFNIWADDKHRAALLNPKISTPSPNKHTTPGKIKRVLEELLGTTGLH
                     DIQVQVDPASGYKVDVDIARDRRQELEEYVNQNASLIM*"
                     /db_xref="UniRef100_A7KUR9"
                     /db_xref="cbv:U729_3131"
                     /db_xref="A0A0A7G0H7_9CLOT"
                     /db_xref="A7KUR9_9CAUD"
     gene            complement(58096..58791)
                     /locus_tag="gwf1_scaffold_9_prodigal-single_28"
     CDS             complement(58096..58791)
                     /product="Hypothetical tail chaperonin n=1 Tax=Bacillus
                     phage 0305phi8-36 RepID=A7KUR8_9CAUD"
                     /codon_start=1
                     /transl_table=11
                     /translation="MELDQLVKELKQTYPDIFIVTINGQTFIFRFLTRHEWREINLYY
                     KNDRFRFEEEICKMTVVWPSINNWDEIDAGIIPNLAMSIVEESGYGPNKLNRNMLIQY
                     RLEMTTFEAQAEAIIKAAFPDQSFEEMIHWTPDKLMRYLAKAEWVLKTVYDKDLGFDL
                     EEYDDKDDDEDKEEIPMKSRKEICIEMHQVGIDPMIELQGLVKVKNPYMELPFIAGTN
                     AWKNEVILDGLSK*"
                     /db_xref="UniRef100_A7KUR8"
                     /db_xref="A7KUR8_9CAUD"
                     /db_xref="bcg:BCG9842_A0104"
     gene            complement(58805..59263)
                     /locus_tag="gwf1_scaffold_9_prodigal-single_29"
     CDS             complement(58805..59263)
                     /product="Hypothetical tail chaperonin n=1 Tax=Bacillus
                     phage 0305phi8-36 RepID=A7KUR7_9CAUD"
                     /codon_start=1
                     /transl_table=11
                     /translation="MQVDPTIMDSQLGIVRGRFAHPSDVRPEEPTITDDEIQRLLEED
                     DGPIFPGGPNESLVSSWKKQFEDVYLTEITGQGFIWRTLKRLEYKQIVSIPNTDPLIR
                     EEMICETCVLFPFEYDVIDMGGDKAGIPSMLSEQIMEKSGFTRMILPQKL*"
                     /db_xref="UniRef100_A7KUR7"
                     /db_xref="A7KUR7_9CAUD"
                     /db_xref="btn:BTF1_30722"
     gene            complement(59278..60732)
                     /locus_tag="gwf1_scaffold_9_prodigal-single_30"
     CDS             complement(59278..60732)
                     /product="Virion structural protein n=1 Tax=Bacillus phage
                     0305phi8-36 RepID=A7KUR6_9CAUD"
                     /codon_start=1
                     /transl_table=11
                     /translation="LTDYSLDSPPAGVINTRKQTEYQYFPEDYFSGSDVTVYFGDVWA
                     DDIVSLSFTLEEKVLPIYGYASYTYDEVARGNRLVSGQFTVAFKEVGWLYTILDHVAS
                     VGDYARPELAYLATGETANMPAWTSPIKERIEDALDILFNDPTKNKPDTTVQDSRSHK
                     GDWKVPMKMGMKDADVGLSNYDMHNYKATGKGCISEMQDHLFNKLNLVVQPTTFNWDM
                     SQMVQKYDDNNQPYGGVEHIYESVAQMRQRLASPIWRSFQVDDDVDGWDAVGVRGKFG
                     TYTKSTLMKFQAFAGLTPTGSMNADTKRFLEMGTAVVNNSWVTGDFDFPTKLALAAFQ
                     KSKGLTPNGIMDDATADLMVDSYSRTVPGATAMDPSKLSENKYTEQENEIWGRRFLDT
                     SVSDYRNRTYFYQKGETKKLRATGYDIYITYGPINEDVKILQNANKGYPDMVKYNTTV
                     KAIRGIQLTGVTQQLNPDGNPIYETYSFISSDID*"
                     /db_xref="UniRef100_A7KUR6"
                     /db_xref="A7KUR6_9CAUD"
                     /db_xref="bcg:BCG9842_A0102"
     gene            complement(60745..62244)
                     /locus_tag="gwf1_scaffold_9_prodigal-single_31"
     CDS             complement(60745..62244)
                     /product="Virion structural protein n=1 Tax=Bacillus phage
                     0305phi8-36 RepID=A7KUR5_9CAUD"
                     /codon_start=1
                     /transl_table=11
                     /translation="MLSEASLNPYYGSFSGVDMVVQFLFPGSAPIAVGKASTISYSTF
                     REVAPVRTLGRISEKGLSKGPRTIAGSMIMTLIERSMTNDIRRSVPAIKNINKPIKTD
                     ELPPFDILISFGNEYGTGAKLVIYGVHIIDDGMILSSQDLYTENTFTYRARDIELVDG
                     PWTSDMKVEGSVKLMDATEKLGIFNFNTLSAAVDEADRLAAIKAYQEAQIQAQAELAS
                     RAGLITATTNYPPAPRYTGADGGSYSYDPTKDIAPITPGANEATVLVQIRNDDGDPVQ
                     YANVTMMIGSSQTNRTAANSDALGQIAFNHIPDGTTVTVNLSGDLSTARTITVSGGET
                     FDMTFTITKPNRYKYYPEGSYLAEPNYIDPFTHFAEDVFSKCEATMKLTEGVFTEDIS
                     RLGYSIHWDVIVVRESRSPKYNISYIGTGDTQLGLAGDGSAYSIPGSIDIAGLRDWMK
                     VKFFNPFSDYNVPAEAQITVWATLMQPSSTTLTCIGPVKTAWHFVVNAS*"
                     /db_xref="UniRef100_A7KUR5"
                     /db_xref="A7KUR5_9CAUD"
                     /db_xref="csr:Cspa_135p00260"
     gene            complement(62301..63032)
                     /locus_tag="gwf1_scaffold_9_prodigal-single_32"
     CDS             complement(62301..63032)
                     /product="Major structural protein n=1 Tax=Bacillus phage
                     0305phi8-36 RepID=A7KUR4_9CAUD"
                     /codon_start=1
                     /transl_table=11
                     /translation="MASSSIKTITSFSGADLIVNFGPVVIGELQSISYGIQREKAPVY
                     TLGSPDPRSFSRGKRGIAGQLAFAMFDRDALIAELTKEANWNSIAPPAMFTAAGNIAS
                     RGSEDFSNLLSMAGWNDTVSTLATTPASGSTDVVPTTNIAINGTGVDINVPPGFALIQ
                     SGNILYADMLPPFDITMTFANEYGQAAFQRIYDIDILNDGSGVSVDSIVMERHMTFIA
                     RRLSPLTSGVFTRSDTGVTSGTAVY*"
                     /db_xref="UniRef100_A7KUR4"
                     /db_xref="A7KUR4_9CAUD"
                     /db_xref="csr:Cspa_135p00250"
     gene            complement(63100..65589)
                     /locus_tag="gwf1_scaffold_9_prodigal-single_33"
     CDS             complement(63100..65589)
                     /product="Tail sheath subunit n=1 Tax=Bacillus phage
                     0305phi8-36 RepID=A7KUR3_9CAUD"
                     /codon_start=1
                     /transl_table=11
                     /translation="MAGIKDSYPNLPGHLVELKDGGLQLKTDVAPPSTEAVLLLGTAT
                     DGPILQPVSVDPASAESIFGKATYSNGIPNGATLTQGFEEAYGIGCRDIRLMRISGEP
                     ATASIGIDSDSITSQVLTSVQDEQLGFANGNDAATYLLKILSNDPANQLDNDSLKITI
                     SNIPLILGEAEIPATLETASELSEITLSDAGTLATIDGYFTGADSKEYVITVTAVAES
                     LEASEITLLDGTVITELGGAGSQAFDLGDGLVINIGAGGGDLTTLTCTFSFMAYAAIP
                     ATDIIPESGQYHLSETGTSYVLHANVANVGSYIGVAYNYTNASNVLCSVTENGNKTTG
                     AAQVFSLQHAVNDPKAIQLYKNSSIAIDTKDFTLSDDGMSVSLNLDNVSSLDLISANY
                     NYYASDSANPTIDFQSVYGGELYNDLQIEVVNVTTAGGSVIGKEVRITKPNSKKFQVN
                     ETPLIYSSLDYPTFDIMVRVINADSKNNVVKASTLFPKQQSSTLKDVLIFNFTDGNDG
                     LNLSKEEMYECLGGKRDEQGNLLEIGVYQLLENYSCDIVIPIGVFADDTLVRKNDNFA
                     YQLALACAVMSHRNRMTTGVIATSSPVDTTLASIEAHVRKLEGKPLNFFMIDRAGNQL
                     KDSDDNLIDLGRFIEVLAGPDLVLRHSRLGIYATNSAPVLGGFVSTLPPQSAPTNKIV
                     TSAKGLRYEFSNGQLDRLAAARYTTFKLKNNGANVAVTDAPTAAQVGSDYTRLSTVRA
                     VKECVDQIREVSDPFIGEPNDVSQRNALSSAISKRLDKLKELGVIQGSEFQIISTLQD
                     QLMGQAKIELTIVPPMELRKITTIVSLKPSL*"
                     /db_xref="UniRef100_A7KUR3"
                     /db_xref="A7KUR3_9CAUD"
                     /db_xref="cbv:U729_3077"
     gene            complement(65604..66242)
                     /locus_tag="gwf1_scaffold_9_prodigal-single_34"
     CDS             complement(65604..66242)
                     /product="Virion structural protein n=1 Tax=Bacillus phage
                     0305phi8-36 RepID=A7KUR2_9CAUD"
                     /codon_start=1
                     /transl_table=11
                     /translation="MTDRQYAHANTDINGLTDRLKPILEAAWGKDWGKFTAEMPKYND
                     HEAPMPQITYVQVSRKPSKSIKNIKPVLYNTYPDPDNPGYTISEYRQRYDCILDFVCW
                     DKTSSGAMSRAEQLEEFIFTYTGIFKNLGIAEIVFIEMTKPEVNTRYRQDIPYVAIRY
                     GIQLERIHERRSYAIRILEQQIEVLNPSTGESTIAYPPSLNEERDIILNNIY*"
                     /db_xref="UniRef100_A7KUR2"
                     /db_xref="A7KUR2_9CAUD"
                     /db_xref="csr:Cspa_135p00230"
     gene            complement(66254..67894)
                     /locus_tag="gwf1_scaffold_9_prodigal-single_35"
     CDS             complement(66254..67894)
                     /product="Virion structural protein n=1 Tax=Bacillus phage
                     0305phi8-36 RepID=A7KUR1_9CAUD"
                     /codon_start=1
                     /transl_table=11
                     /translation="MKLSEGVENSLIYYDLYRASAPRSPTIGKTLILLGTSNDGPIKE
                     PIMVLNPTQAASIFGDPGNGTLLKGYQQVYDTDKTITVYLVRFTGDYATLDLTGLTSK
                     YKVDTLLRFRSKYGGSLYNQVCIMLDYMVDPVDDISKACLRLIFPDSYNISPKLYFLS
                     DFSTLGRLCQSINQDTDSGQSLVYASTPYGLESSQAIVGPNLNLRANLIGGNDGVTLS
                     KNDLYVELNETYGLLEGIYADIILPLGVYFDDVHPVTIYGENSWGDGYYSDGDDVLDL
                     VDVKNNYKACTFHGQLIDFCMRQMNFGFMTHGVLGFKPITNVSDVTTEYSYIVKLANA
                     TAFKTRFDLTVFDGGEYIDQGYYVSLVAAEAVFNEGLETEYTDNCAAIYAAMLTNLGA
                     SATPTNQPIPGLNTLRYEFTTNEIYELSNMGIVTFRYSVNSESLVISSGVTAALSSSD
                     LHSMINVRQVQAVLSEINLLVNNVIGEPYTPIIKKKEMDKQLNEKLNALKTAKVIQDF
                     RVSISFNNNGRGYIALDLLTLYAIDFISTSAGVMFTNP*"
                     /db_xref="UniRef100_A7KUR1"
                     /db_xref="A7KUR1_9CAUD"
                     /db_xref="csr:Cspa_135p00220"
     gene            complement(67872..68402)
                     /locus_tag="gwf1_scaffold_9_prodigal-single_36"
     CDS             complement(67872..68402)
                     /product="Virion structural protein n=1 Tax=Bacillus phage
                     0305phi8-36 RepID=A7KUR0_9CAUD"
                     /codon_start=1
                     /transl_table=11
                     /translation="MRNNIDLRKEIDDILKDYGYYVLLQRTSRKIHCSCFKEKYQEPD
                     SHCPICYGSGWVNRIEKHKTYSQNQSLVVSKPGLNTMGPLGYIYTPANVYHFKHDVHP
                     QIGDLIYEVGWNKDRPVNLHRCFKLSHSEAKRGDNGRIEFYFAASKAEAIDFKFKEWT
                     IHSIGSKKNYEIVGGS*"
                     /db_xref="UniRef100_A7KUR0"
                     /db_xref="A7KUR0_9CAUD"
     gene            complement(68402..68992)
                     /locus_tag="gwf1_scaffold_9_prodigal-single_37"
     CDS             complement(68402..68992)
                     /product="hypothetical protein"
                     /codon_start=1
                     /transl_table=11
                     /translation="VLQLYDNNPTLKNNQLYSIKVKLGSTDYAWSFTSRYSPYYSTPK
                     LVRNSASGLADDFTDEEINFMIWQVSLFVLTSWPSTKVFEDYTYKIRRYVSSAVALNM
                     ATEILISKSLNVGSEEKDLGDLKVIRDSKAPQMARVLKGLQDDTNRWYRALFGARALA
                     QSAVRGYTKHKLFAPSITETTSAMATDNLLVKRSSI*"
     gene            complement(69002..69508)
                     /locus_tag="gwf1_scaffold_9_prodigal-single_38"
     CDS             complement(69002..69508)
                     /product="Virion structural protein n=1 Tax=Bacillus phage
                     0305phi8-36 RepID=A7KUQ9_9CAUD"
                     /codon_start=1
                     /transl_table=11
                     /translation="MSIKFLINQGSSTDALIPITNKVYEKITIDIEDQTDVSITTGAY
                     DLGYNQLEIYLNGLLQYVILDYIEINETTVRFILPLKLGDELLFIVRSFSLNLENRYY
                     QEIIVDQVDQVIISLDKPYITNTNSLQVYLNGLLQRKNYDYIETDKTTITFTSPLEVD
                     WVVIVRQD*"
                     /db_xref="UniRef100_A7KUQ9"
                     /db_xref="A7KUQ9_9CAUD"
     gene            complement(69513..70613)
                     /locus_tag="gwf1_scaffold_9_prodigal-single_39"
     CDS             complement(69513..70613)
                     /product="Virion structural protein n=1 Tax=Bacillus phage
                     0305phi8-36 RepID=A7KUQ6_9CAUD"
                     /codon_start=1
                     /transl_table=11
                     /translation="MAIINRVESGLIFEDNFSDPSLSSNWLMSPSDTSRYSTTEISGY
                     LRLKHGDPDIYALLPMPDGDFVFEIANNYFPTIESDMGGIVAYQGESQKVELLEYFDK
                     YQQTSINYTHMRIKRSQGRYEGYGSSDGGNTWKLIGSGVSPGLTMIGVELQGKNNVNS
                     VNLDIDYVRIMRDNKIIVGNLLPNWKVILRNFNNQILSQTTVPQGKKVTYLNVNTLSI
                     YGTVEIYDSLGQLIGKTALDHLWGGDVFSYDLDLSFSIDDIVLRQDISLDLGEMVQNF
                     IEKRVIVTNNEDYILNNVHIGIYQLLAREGYQLADVSLDDLGMPFSYGDNIIIESIGP
                     TQEVTFWLKISREDYVPSMQDYAFKIVVTPGV*"
                     /db_xref="UniRef100_A7KUQ6"
                     /db_xref="A7KUQ6_9CAUD"
                     /db_xref="tmr:Tmar_0054"
     gene            complement(70631..70948)
                     /locus_tag="gwf1_scaffold_9_prodigal-single_40"
     CDS             complement(70631..70948)
                     /product="hypothetical protein"
                     /codon_start=1
                     /transl_table=11
                     /translation="MALVEYWVMRRPRNPFSHLTMYATDDTASQCLFYHNPTPPTTGA
                     PFAYNNPLVVEPIKGQPWIIHSIHGSIQDAVASLKLSVSYIGDENTRIVKVINHRMEL
                     VLK*"
     gene            complement(70968..73775)
                     /locus_tag="gwf1_scaffold_9_prodigal-single_41"
     CDS             complement(70968..73775)
                     /product="hypothetical protein"
                     /codon_start=1
                     /transl_table=11
                     /translation="MPQEYSFSFNMKKVENSYSFKFQTRSERSYGFLFDPYQTFQAQT
                     ESSLPAIRENIDTIQMAEFITAKRRNIVSTINRLMAFIKPESEVFMNNSMLLEKPLSI
                     GHFNSSLLLQKPKYLTYLSNSLLAKENARDIVTNKIVEFNPKPRETLLALTPAASKSS
                     FDSKMNNVILINSNVRIGDMSRNVITFRETRPCDLNETIISFGKGTISFGILNNVINT
                     EKIHEARYTEFGDVIISEKLYEAITSNLHASIKIARPSALYDAGLINTLKAVKLRREI
                     DAALFSNLTLDRLMIYHDAVGLSLTHFLRKSREHVSNKTDLSNGFRVYRNDSGIPESE
                     TMTRMNVDKRADLYGDSHANRIDNYGALSTKWTHGFRTNVHHESTVSYDNFVKSFRKT
                     KGYKLMDKIFEGKNTREPLIFYMVAISNISKDSNPAIINTREANAVKGYLESIIYDSY
                     TIEKQVRVSLIEQLKRSDKRRKILVLHETVFSHNEILKACLNKALIIDRPIIRDVILR
                     DIIQTLQDKRDVLKQETIDILPNIRQTVFSKTIDTIPIIRPGRETKTLDIIPAPRLVE
                     ESKTLDVNKADSIIEPSETLLGWNYDGDNRPVSFNSTIDGTWNIGFDDLWKLLIDDDR
                     LDYMIMPQSDYDYAKLKDQVYDVNGVPYNPLSPPNVADVYVNHMLNHPVDMPGDFAKQ
                     ELWVNNYYLRDITIVGAVYLYRYINKFAGMSAGEGVNSVLNYMHDYIYNSEGIKNNPG
                     YHRALRFARWYGERCIMKYGKWLLVRDYGSWMDNFAVGDFNCDYALNTWDNVTFDNSI
                     LTLGGDNFLTLSLTNYIDGTFSFSTMLTDGTLTVSINNQLIETITPDTSKRYEFNVPM
                     GTHAIVFHYVGSSCKLSGLVLTGARFIGAYTKQQDNSNDLKGIVAARELITYLIRYHM
                     DHWHQKSKGDNRIKQRKMWIR*"
     gene            complement(73791..75257)
                     /locus_tag="gwf1_scaffold_9_prodigal-single_42"
     CDS             complement(73791..75257)
                     /product="Major virion structural protein n=1 Tax=Bacillus
                     phage 0305phi8-36 RepID=A7KUQ3_9CAUD"
                     /codon_start=1
                     /transl_table=11
                     /translation="MAWAEGLTNSSRFLRDIANIFCTANKDESGLVDEARNWSLVYPT
                     PYNTANMFDEVLVADDTNLIFSTSEQDLIDNNSFVLKYLDGTEVDSVEYTVNFLLGEI
                     SFVVPKLDSLMASYDYKTSNKLQTGLGKITDRIVLKTVTTKIIPEPMEDPYGTNTSSQ
                     VDQITMYWEIVKPKFVTNLETGVETTYENHYYVQTRIFDVWDSITEQYKENDFDDVSG
                     NIINFNSHVSEWSQFSWYRDFEEQLNDALDEDGGTTNIEDGLTYAKIPYVGIFENLTI
                     QFYISVDNDHAAMVLIGDPTLNYDNYLISFGYVGKISNFKDSSNDTAGNFALTTGSSS
                     VPCIPNGVTRDPLYGNIIDIKYSDFWGEYTATGVSDISMYKTRNDTFYQRHYVSFITT
                     SEDMDKDRFNPSRWTNKFHLSPAYVVHGYDGYRGWLTDVVVVDNTSIIHLDKLVINKG
                     SVDPEKPEETYRYFKINAPFSFLTNTPNFHCGIGIKEA*"
                     /db_xref="UniRef100_A7KUQ3"
                     /db_xref="A7KUQ3_9CAUD"
                     /db_xref="tmr:Tmar_0052"
     gene            complement(75261..77051)
                     /locus_tag="gwf1_scaffold_9_prodigal-single_43"
     CDS             complement(75261..77051)
                     /product="Major virion structural protein n=1 Tax=Bacillus
                     phage 0305phi8-36 RepID=A7KUQ3_9CAUD"
                     /codon_start=1
                     /transl_table=11
                     /translation="MAWIEGITNSERILKDLMNVFCTANKNVDGDVDPAKNWELIYPA
                     SLDLITNRAVVRTTTTPAQAGVPNPYGIDNNDEESLSMYVEFYMPEVVLNVETGIWSG
                     YKNYYYFECRMFDVMDEVTFKPKANIYDAKGNVATYNSHCSEWARFSWYRDYTEQLKD
                     SLDTDGGTSNIEEGLIYDKIPNLGVFGTVGIEFYCSVDNDKIAMVLVGDPTVDFDNYL
                     ISFGYIGKIESFEGSINDTAGNFALTVSSSVIPCWIQRTDSDSAITDPVTMEFPVELT
                     VTQPTIVIPEGQTQLYDSRVERIHKVSFKFLPYNDRSVGDPLLMQELVVTYIENFDHL
                     TSRLGTYNQQTGVTSYTTYESYNCRKTDKDQFKVEFANIPPTATRVKVFMKKIVTWAL
                     DGNGSSVPAADAVDTNWYFVEDVAKDILLLQGYIPRTLTSDHSITPPVTQYVKTELGV
                     VRDPYYGSITNIVYPTTWGLRTATGVSDISMYQSRNCAYFQQHFLAFITPEQTMQKDA
                     FNPSRWTGKFHMSPAYVVQGYDGYRGMLKNVVVVDDSSIIHLDKLIVNKDSVDPLLPE
                     ETYRYFKVNAPFSCLTNSPNFHYGIAIKEV*"
                     /db_xref="UniRef100_A7KUQ3"
                     /db_xref="A7KUQ3_9CAUD"
                     /db_xref="tmr:Tmar_0052"
     gene            complement(77065..77532)
                     /locus_tag="gwf1_scaffold_9_prodigal-single_44"
     CDS             complement(77065..77532)
                     /product="Uncharacterized protein n=1 Tax=Thermaerobacter
                     marianensis (strain ATCC 700841 / DSM 12885 / JCM 10246 /
                     7p75a) RepID=E6SKI9_THEM7"
                     /codon_start=1
                     /transl_table=11
                     /translation="MAFSVNYNVGGKVDEVDVVNEVKNLKGGKLDQVVYIDEIGKIHI
                     PGFPTLGVPFTKGLKINIPATMTTHTIEYVPTVDMELSGVIIACSGYADDDYWELIIN
                     GVTYYETIYTKELPEMSPQSGVIPVAANTAIAISFHNDSGTSKTVWFNLKFFK*"
                     /db_xref="UniRef100_E6SKI9"
                     /db_xref="tmr:Tmar_0051"
                     /db_xref="E6SKI9_THEM7"
     gene            complement(77533..78519)
                     /locus_tag="gwf1_scaffold_9_prodigal-single_45"
     CDS             complement(77533..78519)
                     /product="hypothetical protein"
                     /codon_start=1
                     /transl_table=11
                     /translation="VYIGPLQITKTIPANNAANILTYRPVLIYFSSYIDVNTLDMGIL
                     VTTSIGTHVDHTVTLNREEKCLEIIPISKAWDSNTTYFITVVGQNDMSDLAQNCIKDV
                     SGAPLFGSMKLTFTTIIIELLKAPVIISPIDKTIYLSMPGFSWESVSENPHQIYEVMI
                     SYSNTFEPLIWSNDKIESTGPISPNIEFSDGIIYWRVRAIDGQWSDIQQFNLSIYGKA
                     TISEEDTLSYDAGTYDFSSNDEEYTEVLDTYPERDFSNVSTYLKVITLQVTGTVLVDD
                     IDPESFIIKGEAVDGDDVNDHGYITPEKIEALPQPDGTTLVVFTLPDLPVVK*"
     gene            complement(78572..78916)
                     /locus_tag="gwf1_scaffold_9_prodigal-single_46"
     CDS             complement(78572..78916)
                     /product="hypothetical protein"
                     /codon_start=1
                     /transl_table=11
                     /translation="MAKHQVCLAPGRSLFFIPEIGLDLTPWRPMGFVPDDATESVLRM
                     IKNSLESKDLIDVKGTLTRVLAGEKIVEVEKTEKAVRPVKLPKAPQEDKEPEKELEQD
                     PEKEPKTTQDKE*"
     gene            complement(78940..80028)
                     /locus_tag="gwf1_scaffold_9_prodigal-single_47"
     CDS             complement(78940..80028)
                     /product="Major head protein n=1 Tax=Bacillus phage
                     0305phi8-36 RepID=A7KUP9_9CAUD"
                     /codon_start=1
                     /transl_table=11
                     /translation="MPTLTEQEIKDYKLNESELKMLEGFKIAMAGEEAPAGTLAMKEF
                     LASPSASVLIPKVIIGAMREAAEPLYIASKMLKKVRLQTGQSMVFPSIGIMRAYDVGE
                     GQEIPEDTIDWQTHEVPEIRVGKSGVRVRVSSEMVADSQWDIVSMLIEQAGRAMARHK
                     EQKCFNAFSKHGHTVFDNADPRAAAKTTGLDYNGVANGTMSAEDFLDMAIIIMNNEFT
                     PGDILMHPLSWSAFAKTELANMVAANPYTTFPAKGAPASMAMGPSSIQGRLPFSFNVQ
                     LSPFIPVDKKNKTYDMYFVDKNNIGVLLVRDELKTEQFDEPARDIHNVKCVERYGVGV
                     LYQGRAVAVAKNISMNKAFNIPIRVKNI*"
                     /db_xref="UniRef100_A7KUP9"
                     /db_xref="A7KUP9_9CAUD"
                     /db_xref="cbv:U729_3071"
     gene            complement(80068..81189)
                     /locus_tag="gwf1_scaffold_9_prodigal-single_48"
     CDS             complement(80068..81189)
                     /product="Major virion structural protein n=1 Tax=Bacillus
                     phage 0305phi8-36 RepID=A7KUP8_9CAUD"
                     /codon_start=1
                     /transl_table=11
                     /translation="MALFEGAKLRNQMPSNTKLVVSGGDSPAEKWLVKEGLPTLMTYP
                     YYGWYGALQDVVISKGLMIAATGKTGKDYDTGRQIPEITIADGILPTIGMTPFSLIRR
                     VEDRFYDNQPTIITREYVELPLFTNAPNSKVELPEVPWGFAVGNIKAGDRLRCIKATD
                     LGGAGEFSLGRVMKWDPATDLPQDIIGQVLGIEDEGSPKSWLEWAMWNESAKQQDDVF
                     INKLGYSAPSEAGYPFDPDLVDGYRNGTNDMTGYWSDMTTTQTGVKGINDGAHMSNTL
                     FTDREMAEIPVGVLVGSLFTFVAPQKNLIEGSVIIKVGGVDVTAACTINHLKGFIGYT
                     ADAVNRGTVTITYKAKQYGTPSSWNFDGAVGAIRLLLKF*"
                     /db_xref="UniRef100_A7KUP8"
                     /db_xref="A7KUP8_9CAUD"
     gene            complement(81208..82542)
                     /locus_tag="gwf1_scaffold_9_prodigal-single_49"
     CDS             complement(81208..82542)
                     /product="Protease/scaffold n=2 Tax=Bacillus phage
                     0305phi8-36 RepID=A7KUP6_9CAUD"
                     /codon_start=1
                     /transl_table=11
                     /translation="LSKPFELKEGRFCLTEVLEIKQMLNESGNPSALTDAAKSGTSEN
                     PKKLLVTVEAIHAKMTKNNTMYPANRLESSAGTWTDIYDKPVLKNHSSYTEPLGRVKS
                     SNFTDSKLIDGVKCIALDLLITDSDAIQKVLDGRYKTLSIGATTNEARCSICGKNVVE
                     EYCGHWKGNTYEGQKCYYIIGEMEFDEISFVNMPADVHSQVIGHKVQDSVKDSQTEEG
                     RIILVTDETVIDPTILDQVTALATPPVIPVVAEGVPEVPPVIPVVTDVPPVVPAVTTE
                     EITPELVASLQEQITVLEAKLATATQEHEVSRQSLTQTQADVTRLTDELRVASEESAS
                     MLKQNVSLATYSHRLLAERVVDLKIHLGKEANDKRDDLIANHIKENAQALNDGLTVLL
                     TEQPVRVIQPVTLADAAGQSTLESTTAKPQVPHIPTLEEYANTVVSYLTKTV*"
                     /db_xref="UniRef100_A7KUP6"
                     /db_xref="A7KUP6_9CAUD"
                     /db_xref="btn:BTF1_30782"
     gene            complement(82526..84391)
                     /locus_tag="gwf1_scaffold_9_prodigal-single_50"
     CDS             complement(82526..84391)
                     /product="Portal protein n=1 Tax=Bacillus phage
                     0305phi8-36 RepID=A7KUP5_9CAUD"
                     /codon_start=1
                     /transl_table=11
                     /translation="VGVRSMIQTWLGISEAPVSTPSKGGGAKRDPKQSIIKKLALVTG
                     GANGRDFSGPEFDLNLISKAYNTESYVRVACDKYIELMFKAGWDLTGNNADAIDYIRT
                     RFKLIAESTQIPTEQLFIEIAEDVVKYSNTVIVKARVKNGQPLPQGIAIQGVAGGMPV
                     AGYFPLNMLTVSVNRDQFGTVKAWQQEAQGGQGKPVKFKPEDVIHMYYRREKGYAFGQ
                     SFLFPVLDDIRALRQAEENILRMIYRNLYPFHHIQVGTQEEPADDPEVDDVKLAIESM
                     ELEGGLITSERVNIKAIASDQIIDAQPYLKHFESRVFSGLGVPETLFGRGGAANRGTS
                     DNMTTDFIDRVKAMQTIIAAFTNESMIKELLMEGGYDPVLNPDDDVRFVFKEIDLDAQ
                     IKFENQAVYLYEHNSIDQNEMRVRLGFDPILDESFMFLNMVTIPTVEATAAAKAAVAP
                     ATSTSPAAKKNAPKPKTRPGSKSPKKPVKKKQKTAYETAMENEYTLLSEGLKIIAKNY
                     FDYLDNPSSDKRNNAALLKDVTLTVKHTEQRLNDVTIEFNGAITSTTQISIKRMLAQI
                     HDTTIKLLVETQGSNKLNEASETISSLFRVMENRLTDIIGINGSNKEVDEFEQTL*"
                     /db_xref="UniRef100_A7KUP5"
                     /db_xref="A7KUP5_9CAUD"
                     /db_xref="cbv:U729_3068"
     gene            complement(84421..84750)
                     /locus_tag="gwf1_scaffold_9_prodigal-single_51"
     CDS             complement(84421..84750)
                     /product="hypothetical protein n=1 Tax=Brevibacillus
                     brevis RepID=UPI00035D4F79"
                     /codon_start=1
                     /transl_table=11
                     /translation="VSISTDMLISILTNLIGLAFVTEATVEILKNIFSITDDRIKFGI
                     SVIVGIVTSLATNFDLLGGNGVQYYAGILLAGILVSRGGNYLHEIVKILQSLSSANMA
                     KAQHVNK*"
                     /db_xref="UniRef100_UPI00035D4F79"
                     /db_xref="bbe:BBR47_06290"
                     /db_xref="C0ZKF5_BREBN"
                     /db_xref="UPI00035D4F79"
     gene            complement(84867..85307)
                     /locus_tag="gwf1_scaffold_9_prodigal-single_52"
     CDS             complement(84867..85307)
                     /product="Uncharacterized protein n=1 Tax
                     =Desulfitobacterium dehalogenans (strain ATCC 51507 / DSM
                     9161 / JW/IU-DC1) RepID=I4A745_DESDJ"
                     /codon_start=1
                     /transl_table=11
                     /translation="MYEILTHILVQLNGAWGAILGGTIIAGIRAFAISKAKEISLKFM
                     LRVAKQAEELAFETGLEAMKFVVDKSYDHLPKWIRFVVSKQTMDGLANNIYKDAKSKA
                     DVEVQKRIDERLHAAKQIVKEAGLTIVEPVVNDLPGPSEAPAGY*"
                     /db_xref="UniRef100_I4A745"
                     /db_xref="ddh:Desde_1354"
                     /db_xref="I4A745_DESDJ"
     gene            complement(85309..86184)
                     /locus_tag="gwf1_scaffold_9_prodigal-single_53"
     CDS             complement(85309..86184)
                     /product="N-acetylmuramoyl-L-alanine amidase n=1 Tax
                     =Desulfosporosinus youngiae DSM 17734 RepID=H5XRZ0_9FIRM"
                     /codon_start=1
                     /transl_table=11
                     /translation="MPKICIDPGHNKSGIDTGAQGCGLFEQDLTLDIGLRLKPLLEAN
                     GIEVVMTRTGEKVPGNYSSVSGSLKARCDIANNANVDLYVSIHINAGGGTGSEVWVVS
                     TGGRAEKLAKSVLSRLVSQCGWSNRGVKTANDYVLKYTNAPAILTESGFIDTPSDARK
                     LSDPNFRQAIAVGHAQGICDYLGITYNESRPVPVPTPVTEVNKVGTIVIYEYAVDVHS
                     AYYMAYVTSGISIALESVTKADLDVATRIITVGGTVGQYLLNGSQIKSDKHLSGTDRV
                     DTALQVLTYIHNGGR*"
                     /db_xref="UniRef100_H5XRZ0"
                     /db_xref="A0A0F2JEM4_9FIRM"
                     /db_xref="dor:Desor_0309"
                     /db_xref="H5XRZ0_9FIRM"
     gene            complement(86197..86298)
                     /locus_tag="gwf1_scaffold_9_prodigal-single_54"
     CDS             complement(86197..86298)
                     /product="hypothetical protein"
                     /codon_start=1
                     /transl_table=11
                     /translation="MSKESDYENVMYGLVGLRPSKPNPNTVKTPKTK*"
     gene            complement(86319..86489)
                     /locus_tag="gwf1_scaffold_9_prodigal-single_55"
     CDS             complement(86319..86489)
                     /product="Putative uncharacterized protein ORF120 n=1 Tax
                     =Bacillus phage 0305phi8-36 RepID=A7KUP3_9CAUD"
                     /codon_start=1
                     /transl_table=11
                     /translation="MAKLSIPEEVKIKCCYCFIKDTCVRRCEKELYEIKGWMTKCILT
                     PNRPGKKRKVKI*"
                     /db_xref="UniRef100_A7KUP3"
                     /db_xref="A7KUP3_9CAUD"
     gene            complement(86520..87014)
                     /locus_tag="gwf1_scaffold_9_prodigal-single_56"
     CDS             complement(86520..87014)
                     /product="Uncharacterized protein n=1 Tax=Brevibacillus
                     borstelensis AK1 RepID=M8DL58_9BACL"
                     /codon_start=1
                     /transl_table=11
                     /translation="MNLARALIYLFPNTCMMKDILVRDDGEGAYIDQWNISDPQPTQE
                     QLDQAWIEVVRKDKLNELDEACENDILSGFIASNGHHYGFSYKDQINFNEQDAILTRN
                     PSIDTIYWKTDDIGPIPHTREEWYAVVDDVAVSKLGKIARYWQLKVYVLSLNSESEIN
                     AIHW*"
                     /db_xref="UniRef100_M8DL58"
                     /db_xref="M8DL58_9BACL"
                     /db_xref="bss:BSUW23_06535"
     gene            complement(87029..87583)
                     /locus_tag="gwf1_scaffold_9_prodigal-single_57"
     CDS             complement(87029..87583)
                     /product="Genome assembly strain_NMP_1 {ECO:0000313|EMBL
                     :CEP68767.1};  TaxID=55779 species="Bacteria; Firmicutes;
                     Clostridia; Thermoanaerobacterales;
                     Thermoanaerobacteraceae; Moorella group; Moorella.;"
                     source="Moorella glycerini.;""
                     /codon_start=1
                     /transl_table=11
                     /translation="MPLQQIPGKEIKDRGITSDDIDDLAIESRHIKPKSILPEQLDLQ
                     TMSGFSVYKATTIQAINTNTWTKVTFNTEIYDMLNEFNLSQSRFVALSDGTYTFSLSI
                     EWSSDAPANRVRASLYVNGSSKAQVFDQTASSKITVTTHASSGTATIKLKAGDYVEVY
                     CYTSDGTDVTYGPDLTYFNGIKTS*"
                     /db_xref="A0A0C7NSR8_9THEO"
     gene            complement(87631..89343)
                     /locus_tag="gwf1_scaffold_9_prodigal-single_58"
     CDS             complement(87631..89343)
                     /product="Uncharacterized protein n=1 Tax=Clostridium
                     hathewayi 12489931 RepID=N9XD69_9CLOT"
                     /codon_start=1
                     /transl_table=11
                     /translation="MAFVKIRGAQIQGSAIKDSHIAADAAIAENKLSIDFNAHTETLA
                     NKKVLYKVQLNDIQVAAGVSALEFVNVEGRYKFNDGVQDFFIDGLPVTSNGTSQGVIT
                     DAPNNKFIMRDGVTEDTPLRDVDGNIIFGRITYVVETDKYVLTFDNDGVVETPYTMVV
                     PVTVDLFYLKRGSLLDMPEDFAVTEGGSFVEGAMDVTATFNLEQLAKDIYGGAWALDN
                     DGVGNLTTSLATQIADEIIARGVAVDAVQDALDTEVSTRSLANTALQEALTAEAGTRA
                     TADTALSDRIADLETGGGAEVTDTHTRDAATVNGVFAIDTFVDLEERLDDIESTVDAK
                     VKLLLDADTSGATALSDAVAQEVIDRNAAVTVEHDRAVAAEGVLTTAVSDEVTRATAA
                     EGVLTDALDAEVIRAGLAEVANADAIAAEVTRAGLAEVANADAIAAEVTRAGLAEVAL
                     AGRATALETEITAARGSAVDLDTRLDRALNEDGTLKQGTKIHAHTKQVFSAVGGEQIV
                     NLTGGKTFQVGDDSLDVFVNGVLQAKGLHYAELADGTGVDFSPEVLAVGDVVIFKFIN
                     NNAE*"
                     /db_xref="UniRef100_N9XD69"
                     /db_xref="A0A069DIF0_9BACL"
                     /db_xref="cbal:M667_08755"
                     /db_xref="N9XD69_9CLOT"
     gene            complement(89418..89564)
                     /locus_tag="gwf1_scaffold_9_prodigal-single_59"
     CDS             complement(89418..89564)
                     /product="hypothetical protein"
                     /codon_start=1
                     /transl_table=11
                     /translation="MLFTCPICKEELHAVFFGDDVHRLRCLKCDQLYDSFELLVSMFS
                     GPKN*"
     gene            complement(89575..90768)
                     /locus_tag="gwf1_scaffold_9_prodigal-single_60"
     CDS             complement(89575..90768)
                     /product="hypothetical protein"
                     /codon_start=1
                     /transl_table=11
                     /translation="MNDLERQQLEYSPRLEFTKRLLAIISDTDVTESDIVNLPQALLD
                     TVSLPAADVLQNLADTSKALDDLIDQLGQCLDGRLDSGISIADYRLARENDNYEIRDQ
                     FEDHYNNSPEASTAGEALIYLLDVKSNLDTHKAYVSNTFYNGKAQFDNIDKHRDDEQK
                     EINKLVSLEIKKPGAQDYTSLKIQHNLLDASNDRINNVSSFVGNIKQVLTSGINQQFK
                     DVTSVVRTMALGGPDNIGHVSDITEFRFKQLAFISDDNQNRSKRLNTESMRAMIDSDM
                     KILSNLKTTTSSSLINWFSNTSTKNDTLPITKLFSDAISGLELVETSYQTRMADLSKT
                     NALEKMQLDDIAASLEQKKEARQVYSLTKAMLDQFDFKDSNIDKQVKRFIDNNSLDTP
                     GKICE*"
     gene            complement(90990..92717)
                     /locus_tag="gwf1_scaffold_9_prodigal-single_61"
     CDS             complement(90990..92717)
                     /product="Terminase large subunit n=1 Tax=Bacillus phage
                     0305phi8-36 RepID=A7KUP0_9CAUD"
                     /codon_start=1
                     /transl_table=11
                     /translation="MTLTPEELQLYSVLQNPVLWAQAELNWTARDYQIDPLNMMCTKP
                     LVVLRLGRRLGKTEKLAVAILWHSQTQINKGPNNQYDILIITPYETQIDLIFKRLHEL
                     IDISTTLKGTIKRDVYHCIEFHNGTCIKGLTAGSKSGTGANNTRGQHADVLILDEVDY
                     MGEDDITNIINIRNEAPERIKIIATSTPSGRRGSYYKWCQDATYSYTPMTTDVQEILN
                     GTPFKYKGTKKRGNGWSHFHAPSTVNKELLKINPETNRTYFEDIEDELTELRFQQEVM
                     AEFGEEAVGVFQNRFIDKAKAKGVELNIRYRDKDDPTITPKRGPRILGVDWDKYGAES
                     TILGVEFDESRGLFVPIVRVSIPRTEFTLTNAVDKIIELNDEFKWDWIVLDRGYGETQ
                     VELLKLYGKKNPASGLARKIIPISFSDKIVVRDPITRTKIKKDIKPFMVNNAVVAFEK
                     QQVALNPTDKLFIKQLEDYHVVSLGSEGRPKYTDVNEHIIDAFCLCIHGFTTKYSEML
                     KVSHTNRIVGVNALDGTQNRQTSDPTKDRDIEPPPRKIPMIHGSVYGVEMRRGGRGQR
                     GGAPSRKSF*"
                     /db_xref="UniRef100_A7KUP0"
                     /db_xref="A7KUP0_9CAUD"
                     /db_xref="cbv:U729_3279"
     gene            complement(92760..93200)
                     /locus_tag="gwf1_scaffold_9_prodigal-single_62"
     CDS             complement(92760..93200)
                     /product="hypothetical protein"
                     /codon_start=1
                     /transl_table=11
                     /translation="MATQQTTRSGVRKHSSGIGVAAFGGGIEFAIRKMDGESTSKAAG
                     HAALEALKWYAFAPIMEVKMGLDFIGAGMDMLGVPTPIKMMELGKKNLERLTTNPGEA
                     RFGSRNFQETEQSHTLRQRNMQAIQESRLNARSVLGNEARMLHR*"
     gene            complement(93211..94074)
                     /locus_tag="gwf1_scaffold_9_prodigal-single_63"
     CDS             complement(93211..94074)
                     /product="hypothetical protein"
                     /codon_start=1
                     /transl_table=11
                     /translation="MANPLMFLSKLADKYKGLKEGYKFAKGLDKTVKGVGESVINPGG
                     TLMNETMDVMWMPGSFISGLFEGARKGTFFKELGEARKLGGIREMQKFARERAQTWNP
                     WSIGPLSTLTKAAGFATSMGVKTVVSPIKLVTPVLNIAGGAAFRGGVAATEHVIKQIP
                     GAIDLVGGSILQTARVANRVSNSRSGKAVLGYGALAGFGTYGVLSTAREQNLPQKDPY
                     MINPYVTPGLEDDSRFAPKLIDKKEKKDNSLSKTAMMQVDDVAIAATRSSRIDSLGAT
                     GDLVFALHNRR*"
     gene            complement(94089..94517)
                     /locus_tag="gwf1_scaffold_9_prodigal-single_64"
     CDS             complement(94089..94517)
                     /product="hypothetical protein"
                     /codon_start=1
                     /transl_table=11
                     /translation="MGLLDNALKAAERGLTKTFVEPGMIANRSIESRLTDRIAGKTDN
                     RVKRLLTPNSKTAGPVPLQEGMQDTSLGDYVFGTGGAIKDAAKEYFWKGTDGRGLTGT
                     QRAARIGAGWMVGSNVARLASGGTPFTNSNGESDIAGLPF*"
     gene            complement(94531..95139)
                     /locus_tag="gwf1_scaffold_9_prodigal-single_65"
     CDS             complement(94531..95139)
                     /product="hypothetical protein"
                     /codon_start=1
                     /transl_table=11
                     /translation="VGLVNNQSVQVAGTLFGNLIRGLGTIPGGKSAKRGLDNLASKYE
                     DNIKKAAQLTSKQGREADRVLPEAEHLYKRDATIDKIRDSRIAKYGDEINWRKADPRG
                     YDKVNGLYEKNKAKFDNVMAPSSAIDKEISESGTGFWGQAKVVGGAAKHYMTSGPLTE
                     IMAKHAVLASPGILGVGYRYATGGTMARTADGQSDIAGIPFF*"
     gene            complement(95142..95789)
                     /locus_tag="gwf1_scaffold_9_prodigal-single_66"
     CDS             complement(95142..95789)
                     /product="Putative uncharacterized protein ORF112 n=1 Tax
                     =Bacillus phage 0305phi8-36 RepID=A7KUN5_9CAUD"
                     /codon_start=1
                     /transl_table=11
                     /translation="MSIANLALPSVWNVNVQNVNDASVMIRLDHGMYAGIPIICKGPK
                     CPFALTCMIPVTNQQVGDRCPVEIAAIVNRFQKYCTEFGIDPSDDRQTVDLGFVKDLI
                     DIEVMMLRADQKMAIDADFIESVVAAIGPDGKAYYKNELSKSLELKDKLRMSRQKILE
                     KMNSTRKDKESSLKGAFDASTNAANLMAKVKELQKDGFLSNVVDITNIEMVEEGE*"
                     /db_xref="UniRef100_A7KUN5"
                     /db_xref="A7KUN5_9CAUD"
                     /db_xref="btn:BTF1_30822"
     gene            complement(96113..96457)
                     /locus_tag="gwf1_scaffold_9_prodigal-single_67"
     CDS             complement(96113..96457)
                     /product="Putative uncharacterized protein ORF110 n=1 Tax
                     =Bacillus phage 0305phi8-36 RepID=A7KUN3_9CAUD"
                     /codon_start=1
                     /transl_table=11
                     /translation="MIPLMVNEVRKLSQDEGLFDDEIAEILGFSRATVNRARHSHGIP
                     KANLDNRTDKHYECIRCGIITWINRKDHMRRICPECRGKKVKVRELSLTALQAQEYIR
                     NKVLPKTVEELQ*"
                     /db_xref="UniRef100_A7KUN3"
                     /db_xref="cbv:U729_3267"
                     /db_xref="A0A0A7G2X8_9CLOT"
                     /db_xref="A7KUN3_9CAUD"
     gene            complement(96460..97011)
                     /locus_tag="gwf1_scaffold_9_prodigal-single_68"
     CDS             complement(96460..97011)
                     /product="hypothetical protein"
                     /codon_start=1
                     /transl_table=11
                     /translation="MATASMSLLNVTAYLNGKELGIITNYTMNRGTMETTYFIEGPHT
                     ASFTSLDLDCDVMARSHVIGKITKYQLNPHGGASIKVEGGARDFLKASNNLSSVIQPW
                     HTYDQAVSAVSDAVMTTTTASSVGQHAISDYSYYKTEDEENERMTKLEHRLETLERYC
                     LMLELAIKQAGIILPMNLLDGDE*"
     gene            complement(97013..97390)
                     /locus_tag="gwf1_scaffold_9_prodigal-single_69"
     CDS             complement(97013..97390)
                     /product="hypothetical protein"
                     /codon_start=1
                     /transl_table=11
                     /translation="MRVGDKLYLDAPGTTYLGEIHSLTLTTGRTDLCKWNACVRTELD
                     IALMNDHSVYDSSGNDIGLIRSIMKSNPFSTTGVSITGYVCSVIGQGPNIVDHTKLAK
                     LERRLEHLQAYVNLINDRIERSN*"
     gene            97622..97741
                     /locus_tag="gwf1_scaffold_9_prodigal-single_70"
     CDS             97622..97741
                     /product="hypothetical protein"
                     /codon_start=1
                     /transl_table=11
                     /translation="MTKRQLKFQELLQQAIAKLIEEEKLQPLKSMPIYKTIKK*"
     gene            97756..98010
                     /locus_tag="gwf1_scaffold_9_prodigal-single_71"
     CDS             97756..98010
                     /product="hypothetical protein"
                     /codon_start=1
                     /transl_table=11
                     /translation="MSDKQMQAAIIIKGIIERKLIDQGLTMQHITDTEVGEIIAESLK
                     CIRRMKAQGATDQHTITIMTSFIDNRCSIIRYLCAIRRDE*"
     gene            98096..98308
                     /locus_tag="gwf1_scaffold_9_prodigal-single_72"
     CDS             98096..98308
                     /product="hypothetical protein"
                     /codon_start=1
                     /transl_table=11
                     /translation="MLNREDLIAIHDRLFKNGTIQVDAMRAMHVEGNTIKIKITHCKL
                     MTIKAYYVLHEGELVYFAAQARSVDQ*"
     gene            98329..98760
                     /locus_tag="gwf1_scaffold_9_prodigal-single_73"
     CDS             98329..98760
                     /product="hypothetical protein"
                     /codon_start=1
                     /transl_table=11
                     /translation="MFINCDDVNLETTKTFASKILRKIRKLYVGKPFKLKYTWAMDLN
                     AIWESDKHFVIPYYCYNEKGLGYKVFLRLPKREPIVGTLYGYDIYGNKHVLAVNVFPA
                     TFHDPSCVIKMIQMVAKVPIEYGREQLAFNFKISNEGGDAI*"
     gene            99441..99608
                     /locus_tag="gwf1_scaffold_9_prodigal-single_74"
     CDS             99441..99608
                     /product="hypothetical protein"
                     /codon_start=1
                     /transl_table=11
                     /translation="MSKKLMIIGQVKQGVITYGKIVSKLRPVVAEPAIWEDEDSKIMQ
                     RIIERNHKANR*"
     gene            99664..100776
                     /locus_tag="gwf1_scaffold_9_prodigal-single_75"
     CDS             99664..100776
                     /product="hypothetical protein"
                     /codon_start=1
                     /transl_table=11
                     /translation="MTNLLNVNNTGITTPVSDTLSASVKVVTNTVGHIGNTLSGVLAS
                     LTKADGAGAIDCVGALLINVTTETVIGVSTIAHSVQDNWASPVVNMVTTKFAPMAPVT
                     ITPNTEAISVNGITPEMQAVIDASVNKILADSKNSAAPSKPITVHPKVTATAKQDVQF
                     MSHKKVRTADVIHESVNFKAEGIVLTVEFIGADLALVSPKGKNKVTKESLITRLAKYA
                     GPGVTRTVTAIKALAPDTKIAPKPVVTETKPEINAPSDGPVCGSCGCSLIGKKVVIKN
                     KVKLCPDCVGGGTPAASVASGTPDDIDPNVADAPVDEPANDEAQEGAAQAAPELTPQQ
                     KAAATRARNKAAKEALVNQAPESTVVTEFQEEDTLV*"
     gene            101389..101562
                     /locus_tag="gwf1_scaffold_9_prodigal-single_76"
     CDS             101389..101562
                     /product="hypothetical protein"
                     /codon_start=1
                     /transl_table=11
                     /translation="MDRYYYKDGRIYDRSEMCGTEHICIAANVEKWRAKIIVREMNQG
                     LPYRPDISYKERD*"
     gene            101568..101912
                     /locus_tag="gwf1_scaffold_9_prodigal-single_77"
     CDS             101568..101912
                     /product="hypothetical protein"
                     /codon_start=1
                     /transl_table=11
                     /translation="MKVRKPRGTKLDGYRSEDMCKHCCSLGCDPMSMSPKFKQMVRYR
                     RDNNLCQACGANPCICKSSLETKPQLPICDVCGEYILGRAHYMFKCYKNGVKYTDTSI
                     LVHTKCINEGSV*"
     gene            101916..102260
                     /locus_tag="gwf1_scaffold_9_prodigal-single_78"
     CDS             101916..102260
                     /product="hypothetical protein"
                     /codon_start=1
                     /transl_table=11
                     /translation="MDLYLICPKCYHIIGDYVFKGPDFFYTTHTCSNCGTVDTIAKFV
                     CLKLEPSLSKFTIGLMLDSDDVMMVSSIEATNITHAIELYATQHNWNNDPLWNPKQNT
                     YQGNCLVSITIL*"
     gene            102273..102587
                     /locus_tag="gwf1_scaffold_9_prodigal-single_79"
     CDS             102273..102587
                     /product="hypothetical protein"
                     /codon_start=1
                     /transl_table=11
                     /translation="MLILFQVSAAISFGMLVLILMPKAWSDSLMKRLGYRKIMSPIHK
                     NCYSCQCRICVSDCKLKLDVDSYGVCHYCEDLLDSYDSLSEATLEMIGGQCKGYKGGD
                     SN*"
     gene            102574..102861
                     /locus_tag="gwf1_scaffold_9_prodigal-single_80"
     CDS             102574..102861
                     /product="hypothetical protein"
                     /codon_start=1
                     /transl_table=11
                     /translation="VIQIKYFDDDRGSWGEQALLIANVTYEEKCALIKFISAIARNYA
                     FNREANLHCFYNEPSSLYALVIISGFNDMRQAIKDFIDGYNLEDILIDENY*"
     gene            102873..103121
                     /locus_tag="gwf1_scaffold_9_prodigal-single_81"
     CDS             102873..103121
                     /product="hypothetical protein"
                     /codon_start=1
                     /transl_table=11
                     /translation="VRIYVDSTKRSLMISNVFIDEQLLFERWLKQSNVSNFMFGVDYY
                     FFINPANDRRALVVLTNDHDFIMAIMLWWDRHDREVGY*"
     gene            103121..103303
                     /locus_tag="gwf1_scaffold_9_prodigal-single_82"
     CDS             103121..103303
                     /product="hypothetical protein"
                     /codon_start=1
                     /transl_table=11
                     /translation="MFDQRMKCNNQVDDICPVDCNECSEYNIPCNGVCSKCLDSTCEN
                     HRDYSEYVQLSFVLEV*"
     gene            103307..103402
                     /locus_tag="gwf1_scaffold_9_prodigal-single_83"
     CDS             103307..103402
                     /product="hypothetical protein"
                     /codon_start=1
                     /transl_table=11
                     /translation="MTWCPGCLKYHYGFTIVKRGLCCSKCGHIFN*"
     gene            103517..104689
                     /locus_tag="gwf1_scaffold_9_prodigal-single_84"
     CDS             103517..104689
                     /product="Uncharacterized protein n=1 Tax=Bacillus cereus
                     BAG1X2-2 RepID=R8F7Z7_BACCE"
                     /codon_start=1
                     /transl_table=11
                     /translation="MSKSPRGQQIQCSKLIKEWFPKEDILEFVLAGWAGTGKSFMIEH
                     IIDVLNLNPDSGEVIFATFMGKASLVVTRKAGGKYTCYTLHKTLYYAKKDPRSGKVTF
                     HPKTAEHFVGVKLIIVDEASMITKELLRILRTLKIKILFIGDHGQLPPIGEADREMYN
                     RLKYRPDFVLTEIQRQAEGNPIIALATQIRNDEKINIGKYGEGVLIIPKSQIMKYSSS
                     LINADQVLCGLNATRHRYNGNIRDLLGIKSQDPVNGDKLICLRNNWNRGIEDYALVNG
                     MVGFIDNVKSINKYFNYDFRPDFLNDHVNVYSMQEEIHGKYVDYQSLTRQEKDMLDSF
                     NYGYAITTHKAQGSEWDKVFGINETFKGNEAGIHGYNKEWLYTLCTRPAEKLILAV*"
                     /db_xref="UniRef100_R8F7Z7"
                     /db_xref="R8F7Z7_BACCE"
                     /db_xref="bamy:V529_20730"
     gene            104756..105013
                     /locus_tag="gwf1_scaffold_9_prodigal-single_85"
     CDS             104756..105013
                     /product="hypothetical protein"
                     /codon_start=1
                     /transl_table=11
                     /translation="MIYIDRSGIKYIFGNLTYTDVDKLYYHIIHGFSMWTIGEISYFD
                     GPNSRAMMVFNIIFHKIEHEEDFITWCSDVLGQKVYGREER*"
     gene            105014..105403
                     /locus_tag="gwf1_scaffold_9_prodigal-single_86"
     CDS             105014..105403
                     /product="hypothetical protein"
                     /codon_start=1
                     /transl_table=11
                     /translation="VAIYYAHSLLKYDSTEECIELTLIHGWKHWWNRVYNPNNDTLQA
                     IGKVSGQECMEECYRIIRSKQIHCLVFSAYKGHVGRGVYEEISVARQCGKDVYIIEDR
                     CIKRFDMRRLELLEIDWKIKYALIKKG*"
     gene            105409..106326
                     /locus_tag="gwf1_scaffold_9_prodigal-single_87"
     CDS             105409..106326
                     /product="Uncharacterized protein n=1 Tax=Leptolyngbya sp.
                     PCC 7375 RepID=K9F9T0_9CYAN"
                     /codon_start=1
                     /transl_table=11
                     /translation="MQIISKSLLDIKEGLIVHQVNNRGVMRSGIAKDIREAYPKAYEL
                     YMKRHLRNLLDMGTVFGHWEIQNKFFVANLIGQDGYGRDGKQYTSYEALQKGFIELDK
                     FAHNNNLQVYIPFKMGCGLGGGDWTIVSHLIDTIIPDAIVCKLNKAMPVDRNRYNVLV
                     LSGQKKILECSSKGDKRFSAFYARVKAFGIMASIEDHYQLVKRFPEVPHTCRDAKGKK
                     PTHICINSHDLHADYLSEWYASLWIKYLDEHPELVKYAQEFDDFHDMFRGKSVNCQAD
                     MIRIYVKEGRSALIKQCSRLWTIMRNWRD*"
                     /db_xref="UniRef100_K9F9T0"
                     /db_xref="A0A060N5B7_CLOBO"
                     /db_xref="mic:Mic7113_6475"
                     /db_xref="K9F9T0_9CYAN"
     gene            106328..107065
                     /locus_tag="gwf1_scaffold_9_prodigal-single_88"
     CDS             106328..107065
                     /product="Uncharacterized protein n=1 Tax=Ruminococcus
                     albus (strain ATCC 27210 / DSM 20455 / JCM 14654 / NCDO
                     2250 / 7) RepID=E6UK75_RUMA7"
                     /codon_start=1
                     /transl_table=11
                     /translation="MVKFGITERGDAGLDTSWVRKLSTVDGAIIITKDASQIIDELVL
                     YQRKLILHLTCTGYGSTIVEPNVPNVNETLITYHRLIEAGFPVKQVVLRLDPIIPTKK
                     GIARASDVLTRFALDTSSNTMITRVRYSFLDMYPHVRSRFELAGLPDPYSGSFTASTY
                     MQEQAIRMINLWRGHYEFESCAEDTPDKQGCISQLDYNILGINAEAFGKSIQRSNCLC
                     AASKTELLDNRDQCFHGCQYCYWKGAR*"
                     /db_xref="UniRef100_E6UK75"
                     /db_xref="ral:Rumal_3632"
                     /db_xref="E6UK75_RUMA7"
     gene            107066..107194
                     /locus_tag="gwf1_scaffold_9_prodigal-single_89"
     CDS             107066..107194
                     /product="hypothetical protein"
                     /codon_start=1
                     /transl_table=11
                     /translation="MIVQTHELHLTKLLRVLIEWSEDQDVNQEGNTQDQFDSRVSA*"
     gene            107139..107537
                     /locus_tag="gwf1_scaffold_9_prodigal-single_90"
     CDS             107139..107537
                     /product="Uncharacterized protein n=1 Tax=Anoxybacillus
                     flavithermus TNO-09.006 RepID=M5JEW0_9BACI"
                     /codon_start=1
                     /transl_table=11
                     /translation="MSIKKGILKISSIQGCQPSCDINLFIVRSCKSVPKGFTHIPGLA
                     PSSELFYKYWDWKKHNQWPSKWPEYVNAFVEEMKQPEMAKLIRLIKERLDQGKSVQLT
                     CFCPDELYCHRSLIAELFEHWGYIIERMVA*"
                     /db_xref="UniRef100_M5JEW0"
                     /db_xref="A0A0D0G6L9_9BACI"
                     /db_xref="slp:Slip_1900"
                     /db_xref="M5JEW0_9BACI"
     gene            107538..108089
                     /locus_tag="gwf1_scaffold_9_prodigal-single_91"
     CDS             107538..108089
                     /product="Protein YoqJ n=1 Tax=Bacillus sonorensis L12
                     RepID=M5NYL5_9BACI"
                     /codon_start=1
                     /transl_table=11
                     /translation="MANQVKIVAFTGHRPTAEGMGGYGDTPGNKALFEKLYSVCKAAY
                     EHNGTREFITGMALGTDSIAASAVLYLKLKYPDIKLVAAVPFKNQDCKWPKHSRDAYH
                     NLLSQCDEIVYVDEILGYRLGNPGQYSAAKMQKRNEYMVDRAEGIIGVYNGAEKGGTY
                     NCIYYAESIGKPVYIIDPTKLKF*"
                     /db_xref="UniRef100_M5NYL5"
                     /db_xref="M5NYL5_9BACI"
                     /db_xref="cbb:CLD_A0020"
     gene            108188..109144
                     /locus_tag="gwf1_scaffold_9_prodigal-single_92"
     CDS             108188..109144
                     /product="hypothetical protein"
                     /codon_start=1
                     /transl_table=11
                     /translation="MDMLKLKVQLVKIEALFPEGFEFTSKDGNKAVVTKVYSELKGNI
                     LRPMYEVKVGSKTHSNIKESFIYTYASPKIANKTLLATMLVGTKYNKTEVKIQWSDKM
                     AGPYAIIPGAFDASGKRWVNLINWYDTAGTNVTRWIQAGLVRLYAGITSMNLAKRGTP
                     TQYIDSECTLATSCFNCQCVRMLKGSDTYEGDSDADIASKGTTRMGIEGIYDETFVCA
                     LNGSCPASGDIHAANMECTRGNEHEAARMYKEAPIGTALNCASYTFKGNKEVNAKQSM
                     GWLVNPGNLRFDHQEAKEATDDKPAVIESYLVKTAGYHIILI*"
     gene            109224..110978
                     /locus_tag="gwf1_scaffold_9_prodigal-single_93"
     CDS             109224..110978
                     /product="hypothetical protein"
                     /codon_start=1
                     /transl_table=11
                     /translation="MTIIQNYINSQLPKTKKARKHMSPADEGNLVSQIISRMYSELPF
                     ISQEELDRTREDFFKYSNKSVTDYSMSSVVHPHEVERVREPFEDILATHTKYGNVTVK
                     GVDRIEDNQVIVKIIFSVKKSDSDKYRIVMKFVPLAELYISLPDRDISGETVQSLFLE
                     SAEEDAKVEVETTNLAWHKRGLVEIIGESHDRNGTLTYLVEPVNEDGESNAPKFDLGV
                     EEMGSMDDHCLSHGRSFEVYECELTPYEFYEVPKTAKLCQPYTKGATDDRSNTLDEYV
                     WVTKFMPRKPILDSNGDQVVNTARTRSGSVILAKADQPVKRKWFSQGEWKIIDSIERT
                     IPVKSARGVTYVKKACVAQPAYEAPMVEAIGENTGRKYITKAFWLLDIETGDKLKWFN
                     PETNKNKVLDVSEPTELSDYYDEFNYDPDITGDYQSDAVSSVEVQIHESVPLEGYVDT
                     IDSITTTGRVLNAKEQAKFNKELKARDLDDIFKYINTEAGYWKVPKISSRSLGITQLK
                     INFIQGAKVGVGLKLADVSFYKPDKKKTFSLEVYVSDTIMGELDIRAKFPLNDNVRIF
                     FAQQVSYDFGKVRIAKAK*"
     gene            111048..111338
                     /locus_tag="gwf1_scaffold_9_prodigal-single_94"
     CDS             111048..111338
                     /product="hypothetical protein"
                     /codon_start=1
                     /transl_table=11
                     /translation="MKHRLTRMERRARVVMTARDLAVKLGGSGIIDPSVMLFPTAKHS
                     SPEGDILYDESSFDTHSVYVSPGSGKIVGIMSGKVYPSMPTVIDAAEYFLTK*"
     gene            111403..111678
                     /locus_tag="gwf1_scaffold_9_prodigal-single_95"
     CDS             111403..111678
                     /product="hypothetical protein"
                     /codon_start=1
                     /transl_table=11
                     /translation="VKAIIEQIMFRLTVNADKEDLIDLRCLLNPTCLNCPDVVKNYRG
                     CGCDPKFKEGSALRIVNLTNMIDVALGVVPPRVEGISSDKCEPHSLI*"
     gene            111690..111866
                     /locus_tag="gwf1_scaffold_9_prodigal-single_96"
     CDS             111690..111866
                     /product="hypothetical protein"
                     /codon_start=1
                     /transl_table=11
                     /translation="MGTYDYCDCHTHWCYYDFIQVFNISIDLFAKWVIAPFLKVMPKR
                     KQRNTWVELTWHDP*"
     gene            112140..112349
                     /locus_tag="gwf1_scaffold_9_prodigal-single_97"
     CDS             112140..112349
                     /product="hypothetical protein"
                     /codon_start=1
                     /transl_table=11
                     /translation="MKQVLDLIRSKRTPSYTKQTDIKRIVKAKETGNWEEVYKSSLYR
                     IHGGEYCELLSVMHRFESEGGVYHR*"
     gene            112324..112725
                     /locus_tag="gwf1_scaffold_9_prodigal-single_98"
     CDS             112324..112725
                     /product="hypothetical protein"
                     /codon_start=1
                     /transl_table=11
                     /translation="VKEAFIIDKAMFSPSPAQGVVESFIATLVVEPVKKSKPDLVIRV
                     DWFKSSGKWAYGGEVNVGHARLWMGDAFKQAIVSNQDIIRDGWQNNDWVVVTRDLSEE
                     WAKREYREFSSQYYPAGSFNGLYKHVISDGL*"
     gene            112787..112951
                     /locus_tag="gwf1_scaffold_9_prodigal-single_99"
     CDS             112787..112951
                     /product="hypothetical protein"
                     /codon_start=1
                     /transl_table=11
                     /translation="MGRDIVTPSFLINFVVIVVVVAIILMVIATYVDFYKHASKYREI
                     YGRHDDNERR*"
     gene            112938..113261
                     /locus_tag="gwf1_scaffold_9_prodigal-single_100"
     CDS             112938..113261
                     /product="hypothetical protein"
                     /codon_start=1
                     /transl_table=11
                     /translation="MRGAKVTVGFIVAMISSLILLEYNVIPVRYCIHSSVLIGIVTIV
                     SFIFVAGKDEMDNMNDVCSWYDANKHRSLEEFVNTPDLSEGHLLNGLATLRYYLRKRE
                     KANAK*"
     gene            113251..113763
                     /locus_tag="gwf1_scaffold_9_prodigal-single_101"
     CDS             113251..113763
                     /product="id=5800716 bin=GW2011_AR15 species=GW2011_AR15
                     genus=GW2011_AR15 taxon_order=GW2011_AR15
                     taxon_class=GW2011_AR15 phylum=Archaeon tax=GW2011_AR15
                     organism_group=Woesearchaeota organism_desc=One curated
                     contig, not circularized"
                     /codon_start=1
                     /transl_table=11
                     /translation="MQNELDLIVKEMLEKHQGGEEFFNHLDQAVQQNPIVNQIYKKAY
                     FWIVESRLESPAFIVSGKFGRFFDNWHITEPGIYESLPIIVVNGGMRKGIPIDRLTYL
                     KDLIKDRAFIFIDDSFYSGKTRNAVKAEIVRLGGALFKTFVIYDGSVTQDPDVESLYR
                     YHKEESILKP*"
                     /db_xref="GW2011_AR15_1_1193"
                     /db_xref="5800716"
     gene            113865..114104
                     /locus_tag="gwf1_scaffold_9_prodigal-single_102"
     CDS             113865..114104
                     /product="Uncharacterized protein n=1 Tax=Acinetobacter
                     tandoii DSM 14970 = CIP 107469 RepID=R9BAE9_9GAMM"
                     /codon_start=1
                     /transl_table=11
                     /translation="LVVFSWGMGWDHVSVSLSNRCLTWEEMCYIKGLFFLEDECVVQY
                     HPAKSDYVNMHPYCLHLWKVQDQEMPKPPKIMIGW*"
                     /db_xref="UniRef100_R9BAE9"
                     /db_xref="R9BAE9_9GAMM"
                     /db_xref="bja:blr2057"
     gene            114101..114565
                     /locus_tag="gwf1_scaffold_9_prodigal-single_103"
     CDS             114101..114565
                     /product="hypothetical protein"
                     /codon_start=1
                     /transl_table=11
                     /translation="VIIMDEVRLICPGCKSKFYEVNLESMPPKREAHCPNRCVELDWF
                     KRTDPTIHVTQQEINNLFYNRSGSIATSPVVLSTGNIVRAVPQVDEIWVDHDGKDWQI
                     RAIADCNNENLVVIIPVNQEWRCKAIPAPEFMGTIWVPHLRGYVFRFMHNVI*"
     gene            114578..114796
                     /locus_tag="gwf1_scaffold_9_prodigal-single_104"
     CDS             114578..114796
                     /product="hypothetical protein"
                     /codon_start=1
                     /transl_table=11
                     /translation="LDDILKQVADISTKMDEIQVQRDLLEKELKQIVKDHADDDLSVL
                     EEIFNSMTDCYVKYSLFNIMLKKREDKL*"
     gene            114793..115014
                     /locus_tag="gwf1_scaffold_9_prodigal-single_105"
     CDS             114793..115014
                     /product="hypothetical protein"
                     /codon_start=1
                     /transl_table=11
                     /translation="MNQNQVNYHQCADDDGDCASNKCMCQAICSMDAVRACGGCWMYC
                     SKNPEVSDEKREDYDLLKEPDDREAKTFE*"
     gene            115027..115758
                     /locus_tag="gwf1_scaffold_9_prodigal-single_106"
     CDS             115027..115758
                     /product="radical SAM domain protein id=96396 bin=ACD63
                     species=ACD63 genus=ACD63 taxon_order=ACD63
                     taxon_class=ACD63 phylum=OD1 tax=ACD63 organism_group=OD1
                     (Parcubacteria) organism_desc=OD1"
                     /codon_start=1
                     /transl_table=11
                     /translation="VLVRITNQCHMGCSHCFINAGPEEDHMTADTLKELVKFLSISTP
                     LVLLVSGGEPTEHPDFIDIMETFQEMIPSTRLLILSNGMFLRDPELTAKVLNLGIDLQ
                     ITNDPQYYPLKIPIIKHKLLTYEHKIRSIYPLGRAVVNNIPTGNQLGPKCFNLRSLVR
                     SNAVSTMPELIAYLERKLLKFCNPSIDYNGYIHAGEADQCFIIGHITDDPVTIINHIR
                     DMKYGDCNRCGLESKLRDKYRKVLL*"
                     /db_xref="ACD63_76_1"
                     /db_xref="K1ZYQ5_9BACT"
                     /db_xref="pri:PRIO_4204"
     gene            115773..117509
                     /locus_tag="gwf1_scaffold_9_prodigal-single_107"
     CDS             115773..117509
                     /product="ATPase, AAA domain containing protein n=1 Tax
                     =Acanthamoeba castellanii str. Neff RepID=L8GW25_ACACA"
                     /codon_start=1
                     /transl_table=11
                     /translation="LFKTDSVEDILLKTTDCTEQILALSHDLFSMSLEDNELMFEVRN
                     EISRRLYNADIITRTGTVKISSMDILLSIHTSDSFSWVEYRAERLKSATIDDKFDESD
                     DGNQMLVMCYICYCYFKSKFKDINKLADITRPVPIPLFINIANKDKNLEILFKDEEGC
                     EYSGTLDEIMLRRNIFSMRLILSINIISKGKDGYVKNLAEFDLPFKDHASKLEDIGLT
                     PITLEIKARLTERGRTYVKYTKEPSYCSYNDFAFRPGSWFGDIRTKVDGRVMVDINAM
                     RVLNSSLDDEWYTGDPFDDDDGVIQSIPETDLWMASPIVFGFSFTTKDWLRMKIDSIK
                     DIVFSDTAFDELIVPATYKSIFLSSLTNNMPSLDSIEGKGNGKIFLLYGPPGCGKTMT
                     AESVAEFLRMPIYYVSVGDLGVSPESMESSLSNIMDIAISWNAIVLLDEVDVFAVKRL
                     GADIQRNAMTAILLRLLERFNGILFMTTNLIDNLDEAFKSRATATIEYAELSSIERAT
                     IWRSLLYKADALDIVIHDEVFSRVSTLADYKLNGRDIKNCIRLAYSVAMSKPDKILDN
                     EILDSVLALRSA*"
                     /db_xref="UniRef100_L8GW25"
                     /db_xref="L8GW25_ACACA"
                     /db_xref="gbr:Gbro_4152"
     gene            complement(117511..117897)
                     /locus_tag="gwf1_scaffold_9_prodigal-single_108"
     CDS             complement(117511..117897)
                     /product="hypothetical protein n=1 Tax=Bacillus sp.
                     FJAT-13831 RepID=UPI00037E2431"
                     /codon_start=1
                     /transl_table=11
                     /translation="MGHNPMNNIKCSTGEIALTYQDYLNTAHWKALRIQVAERDKYTC
                     QRCNGIFKNYFHIHHNTYKRLGKEKLSDLTFYCNKCHSVIHNDRKNKRGFNRSYSAII
                     SQKMSKMNEEQIELVLIYIDKLNSER*"
                     /db_xref="UniRef100_UPI00037E2431"
     gene            118621..118890
                     /locus_tag="gwf1_scaffold_9_prodigal-single_109"
     CDS             118621..118890
                     /product="hypothetical protein"
                     /codon_start=1
                     /transl_table=11
                     /translation="MALSDKDLTDYIKRMVETNLDDQSPELQAKVETYIKALVELHEH
                     NGWSNWDLIKCVDRIAIVVDSKVAQWNGYTLTVADLLPKINFPMF*"
     gene            118958..119218
                     /locus_tag="gwf1_scaffold_9_prodigal-single_110"
     CDS             118958..119218
                     /product="hypothetical protein"
                     /codon_start=1
                     /transl_table=11
                     /translation="MERDRNTDQDGDKEPQPIPQTITMTQEQLQAIITSAVQTALATA
                     NLTHTDPNNIVNQVVNVPVQLLSSAVNFVGDVLSILTLNKKA*"
     gene            119287..119418
                     /locus_tag="gwf1_scaffold_9_prodigal-single_111"
     CDS             119287..119418
                     /product="hypothetical protein"
                     /codon_start=1
                     /transl_table=11
                     /translation="MTILGVSILLGVFCMLTKTLSRPWTEQDIKSAIEQYRSWNNMR*"
     gene            119426..119644
                     /locus_tag="gwf1_scaffold_9_prodigal-single_112"
     CDS             119426..119644
                     /product="hypothetical protein"
                     /codon_start=1
                     /transl_table=11
                     /translation="MIQPMPKEVEEALAQRDVAFNAFDNAEPSHIDLAIEQLNIALAR
                     VDFMYRKYKLSSPFPSSLPEREEGKGFT*"
     gene            119673..120296
                     /locus_tag="gwf1_scaffold_9_prodigal-single_113"
     CDS             119673..120296
                     /product="hypothetical protein"
                     /codon_start=1
                     /transl_table=11
                     /translation="MFQVNTLVGKTTNLVLFSSKDPSKGNTLRGSLYMPYGMPQDKVV
                     NGEARKIRDNMFVPIVAFGANADKLHEVFGPVDKVASPRRVALIGEWQPTILQPSPTK
                     PKIIKAKVNIDGKSVDINLDAAELAKTLAKDFYYTGWEFRVIYWRYADDMPEGTQISS
                     GSGLVATISTGGSSVTEGGVEVDGAVGTTETLAGDTFSAGALDDVPF*"
     gene            120394..120726
                     /locus_tag="gwf1_scaffold_9_prodigal-single_114"
     CDS             120394..120726
                     /product="hypothetical protein"
                     /codon_start=1
                     /transl_table=11
                     /translation="MPEVSEEDGLAVQLSKAVDQFLEGNESVTSQELVTAFSELIIDV
                     IMQSTPKELTVEGVIDQATKQAEYILKCLELYNKKVSVSMGVQSVALNMVNMYLIDSL
                     RKEETPIE*"
     gene            120719..121126
                     /locus_tag="gwf1_scaffold_9_prodigal-single_115"
     CDS             120719..121126
                     /product="hypothetical protein"
                     /codon_start=1
                     /transl_table=11
                     /translation="LSREDYLPADHIESRDVVLDTVMKAIYDLVTTSPKKFDISAIIA
                     GMSGAISQSMYDIMRDEHGAEEATKIIESFSDAGFDMLLAIKEIAKKNQFPGEVIVLS
                     IATSLESLISASIVESISNQNKEESATNATITE*"
     gene            121107..121772
                     /locus_tag="gwf1_scaffold_9_prodigal-single_116"
     CDS             121107..121772
                     /product="hypothetical protein"
                     /codon_start=1
                     /transl_table=11
                     /translation="MQQLPSDLSEKLREIISGIMNQAKPELTPHQANLVATVNGLTEF
                     TNKFHEANPNIEGYEVLESLQVFSLHQIMASYPNEGAYNEAEKAANEMRNKIHAFIKE
                     LMNADLASGQSDPRIMVMAILQLAGSAMHSFEVVKSVDNSIKDFLSKLTMPKAATDPT
                     PSSSSPASEAPPCSCGHCQSSQTPAQPSNLPPNLAEMLKNCVVVDISELMNENRKNPF
                     KLH*"
     gene            122168..122911
                     /locus_tag="gwf1_scaffold_9_prodigal-single_117"
     CDS             122168..122911
                     /product="hypothetical protein"
                     /codon_start=1
                     /transl_table=11
                     /translation="MDQNVGNVKTQETGLVISAGAQLQTNVFNIFKDIDFSGLSAAIE
                     AIGDHTGELEKDEKDFAIKIIGEWEDSVISRLNNHSQEMSQFVNFFSNNNYYGGGIFT
                     DQRLEALADQSNTRMLYDAWQEAKEALNEHDLNAPESPWLEDPDLTYAEKQVAQQEYR
                     VLNTKHGLATTRLTRKVNEAERTWKKAVNKDEGVKELIAKAQTYVRNVSKYSNECSDK
                     SRLAKLNISIASKDVRASLKGLMDFAIGI*"
     gene            122935..123843
                     /locus_tag="gwf1_scaffold_9_prodigal-single_118"
     CDS             122935..123843
                     /product="hypothetical protein"
                     /codon_start=1
                     /transl_table=11
                     /translation="MASGYELIQCSSVFEQPIEHLFKAIKILEVLEECDEIVADLRIK
                     LMKCFEEIPMHKDGYKYYHWYRYYPTGIVQFSTQEYHTIVLDPYEADVVTSRTDDQIV
                     MTKCMTMLRSQAPRSVYYQVREFLGTMRCDYKIPVQKVFKQIAEYNALPEETQKLLNF
                     DADKLKDDLVNKITHDYAIYSYSEPLRLCFLSTKQIETLVVGMKLYSENSNDLYRFIT
                     SIIGYRHNSEKDHYPISIPLTYITTVERESYPGSKYKDKYNQAVNYSFDDIYAQFQAI
                     TEPNAVSVLIKAGILPKVKKVKEAVT*"
     gene            123840..124643
                     /locus_tag="gwf1_scaffold_9_prodigal-single_119"
     CDS             123840..124643
                     /product="Thymidylate synthase, flavin-dependent n=1 Tax
                     =Desulfovibrio sp. 3_1_syn3 RepID=D9YC51_9DELT"
                     /codon_start=1
                     /transl_table=11
                     /translation="LKITYVGEGNVMLIAGGGKTYTDLAARFVRSERSLAEIVASPYD
                     QEIVNNIVNSGHKAAVEFDYFIFGVEGFSRTTEVQLVRKRIASYIIKSGRSKLGNRQY
                     SVVMPKRIMNVKARVKIPVKSLFFKSGNDVSILIQDEFVYLDLNTIQILEILEEWYAQ
                     GIIMNLPEEDLRFMKPQATEFKALIGMNAHALLDWFTIRTCVNAQEEIRDMANKMLAL
                     CKQAAPDLFVNAGPSCKVLGYCPENDYQNKACASKIKTKVQALEILANY*"
                     /db_xref="UniRef100_D9YC51"
                     /db_xref="G1UTN9_9DELT"
                     /db_xref="dds:Ddes_0584"
                     /db_xref="D9YC51_9DELT"
     gene            124707..128246
                     /locus_tag="gwf1_scaffold_9_prodigal-single_120"
     CDS             124707..128246
                     /product="Gp39 n=1 Tax=Bacillus phage G RepID=G3MBA9_9CAUD"
                     /codon_start=1
                     /transl_table=11
                     /translation="VKDYNYQPFEEYPIEEGTRVRIGTLRESTFGGDADTFILPLHRN
                     TTSQQERRLKAKYEIEGETYKIEYVDDDITKDLTPQDRTPITMDDYDDVNFDPEDWEE
                     DELEDQGDGALAEYLEVGDTVRVGKLYREQYDDIDDANWFALPLKSATSSSQEERILE
                     NYEIRIEDDTVSSVKFVKDLTVVERTILSTDNYSDINFNPEDWSKSKLQSIRDYLAVG
                     KGVRLGKLKTFIFDQRFTNFFSIPLKSEISAEQEAKLQEKYEIRSERYEIVEYISDNL
                     SERFVVRLDGHGRTNFDVDDWTEPEPKPEPKSKADTYIKVDDTVRIGILRGYTEGNVK
                     YALPLIAHTSIKQDRMIEDKYLPSVNTTTVRGIHGDRIITDNFNLVFNIEDWDKAFAI
                     NYKMRPKTMLDLMPISTKIQVLKVKSNLKVINNMPTWIGIPPDMDWDKSIYDDLGIRE
                     LDESAMHNSSDWHHLIDSNGSMSVIANYGIRIFPEHWPKLNAAYPGICPKAILPQVES
                     RKTLSDLFPVGTRVRVLSAKHDMDVRAGSFGWIGIPPDMDWDKLDYNDLGILEIKHEP
                     VLDQSDWHVYVGSNGNLRVSAGNFTIDIFPDMWPKLQETYSGKCPKPIMPIKKQEPDM
                     TSKLKLDEFLKSDLEIDTVILNNHKFDNSNANWFAVPKGSKIDTNKYHYASGKEATIT
                     RVHDILLTELLEVKSHTVIRTTNSTYQLNIDLSDWPEIMEALTAKKEPKLDFSISSVF
                     SLGTEFKVLCPNTSSMDFRWIVVPDDFKINSIHYSVTGHRKLTAYSHDPSEDQSKSNW
                     TIMIDDNGAINVRVGDWNVFLYPEHWGEFKKFGVPIPKAILPHQIPLVSIDKSGSVSP
                     VFEIGSRDIAKLTIPVTGVDPVLTSPWGATLTAADLVVADLREEKTMAFAGMNLEKIF
                     GSAIGKDTTDMFKLSMMGIAIKGDNGSYRCYDPEQGSCIDVMEMVIDANNMIFRMPAQ
                     AVVAGDLIISNGKPYYVISKVGQNISVFNPIEEKIETIVPSRSMFGWNFFIKVVSMFN
                     MMGATPNTGSLQAMMPMIMMSMFSGGDMFGSKPKPGSPGYGSSDKKNPMEAMMPMMMI
                     SQMMGGGMGNMFGGTAPVDGAVDPMAAMMPMMMMSMFSGGDMGEGMESMMPMMMMSQM
                     MKGFGAPEPVKEKRSHKKKVDVESTNTTTEDSE*"
                     /db_xref="UniRef100_G3MBA9"
                     /db_xref="G3MBA9_9CAUD"
     gene            128320..128673
                     /locus_tag="gwf1_scaffold_9_prodigal-single_121"
     CDS             128320..128673
                     /product="hypothetical protein"
                     /codon_start=1
                     /transl_table=11
                     /translation="MPDKDAVMISMGADEFSKKVTPKKISEAGDLFFFQCQCDNVHFR
                     HGGYVEVLVPFMRADKTKNVSKDSLQVMICTKCHTCYVWLNEQMYDVTELIDIEAWEK
                     TERELQKATGPGGNC*"
     gene            128864..129499
                     /locus_tag="gwf1_scaffold_9_prodigal-single_122"
     CDS             128864..129499
                     /product="Putative uncharacterized protein n=1 Tax
                     =Desulfotomaculum kuznetsovii (strain DSM 6115 / VKM
                     B-1805 / 17) RepID=F6CGY6_DESK7"
                     /codon_start=1
                     /transl_table=11
                     /translation="LEKTVMKVEIELLEDQLGTVPKNRDVYTKYIATKVIPEVAAEEA
                     QNIVEDDTSGWTTFMEDEDGLFIYNYMILGFLRDAGNNLKDQLKIKNLKSKLENFIFV
                     TPRKIRFVRNGVNIMKCDSVFERPLRAMTAQGPRVTLAKSDVVHAGAKLSFDITLVNH
                     KEITSDTIKEILNFGELKGLGQFRNGSFGQFKVNSFTVIESISQTVLATAK*"
                     /db_xref="UniRef100_F6CGY6"
                     /db_xref="dku:Desku_0919"
                     /db_xref="F6CGY6_DESK7"
     gene            130505..130573
                     /locus_tag="gwf1_scaffold_9_prodigal-single_trna_1"
     tRNA            130505..130573
                     /product="Undet"
     gene            131578..131979
                     /locus_tag="gwf1_scaffold_9_prodigal-single_123"
     CDS             131578..131979
                     /product="hypothetical protein"
                     /codon_start=1
                     /transl_table=11
                     /translation="VLIERIVDNKRFKVEIDFKEIKSHIAEAAEEYSDHPGGDIELPL
                     ANYHPQCAEALAIINAIEENNDLAIELIINTAKKKNGWFRKGAVYYHRTYGDLSYESQ
                     DEYGSRTYAFRCKAHDDDLIELTFETYVEKW*"
     gene            132981..133061
                     /locus_tag="gwf1_scaffold_9_prodigal-single_trna_2"
     tRNA            132981..133061
                     /product="Undet"
     gene            133348..134367
                     /locus_tag="gwf1_scaffold_9_prodigal-single_124"
     CDS             133348..134367
                     /product="Gp268 n=1 Tax=Bacillus phage G RepID
                     =G3MA09_9CAUD"
                     /codon_start=1
                     /transl_table=11
                     /translation="MKIVTENNTKKEILSAYSEALELLKASEGIIVDPAKEMSMKKAG
                     ETLTKATETVGLNVEDQIAKLQKSVASILGNLANSFTEEIKTFNDLQEAIALKESELK
                     ELFDIEKEAFALTALVNANRETKDKFKAAFDEDKARMQAELDQLKADLKAEKAAHLNE
                     TYLQDEEVKRKRARDQEEYTYDFARKKQLDDNDWEDEKKVREKQLSELESEVKTRLEL
                     VTTREETIDDLKAKVEEIPQLVDAARKAGEAEGEKKAGTSFGFEKRAIESKTTSEKTI
                     LENKVAMLEAQLNKANDELTRLNEDLKTAYSKIQETATAAIESQANSRMVNSLEALVK
                     DKTQK*"
                     /db_xref="UniRef100_G3MA09"
                     /db_xref="G3MA09_9CAUD"
                     /db_xref="calo:Cal7507_1621"
     gene            134859..135101
                     /locus_tag="gwf1_scaffold_9_prodigal-single_125"
     CDS             134859..135101
                     /product="hypothetical protein"
                     /codon_start=1
                     /transl_table=11
                     /translation="MRNTSGANCIEEAEVQFVEVNVPVLAQVIYSGNRTVVILPDGSK
                     GIAKCCFEDVFNKKIGHELALGRAIATRDGKRYHKA*"
     gene            135302..135466
                     /locus_tag="gwf1_scaffold_9_prodigal-single_126"
     CDS             135302..135466
                     /product="hypothetical protein"
                     /codon_start=1
                     /transl_table=11
                     /translation="LIVKCDIVKCDFNYSGFCRANVLEIVPNHILMPGDPGYFEYITC
                     STYVKLEHHD*"
     gene            135459..135608
                     /locus_tag="gwf1_scaffold_9_prodigal-single_127"
     CDS             135459..135608
                     /product="hypothetical protein"
                     /codon_start=1
                     /transl_table=11
                     /translation="MIKDEQAEAEIFPEFVRELIGDYPSVYDMKKGRFLSKEEVIRKM
                     NREEE*"
     gene            135611..135865
                     /locus_tag="gwf1_scaffold_9_prodigal-single_128"
     CDS             135611..135865
                     /product="hypothetical protein"
                     /codon_start=1
                     /transl_table=11
                     /translation="MDRNLMAELDDIINKGVAIAEVNRQTMSTIKEFQNALMEFSKEN
                     DIPKLVAEIMEKHPEKRPELQKIVLAFHCEGKRVEDSLIR*"
     gene            136063..136362
                     /locus_tag="gwf1_scaffold_9_prodigal-single_129"
     CDS             136063..136362
                     /product="hypothetical protein"
                     /codon_start=1
                     /transl_table=11
                     /translation="MITAGIIINIILLIITIVAGIWMMVEDALNPDNILDLFKNVIKV
                     KHLLFLLVPGVLIGIFLLKAGITFVLSFEQDDDDDEPDSVWNKPISLRKRYVDEE*"
     gene            136368..136586
                     /locus_tag="gwf1_scaffold_9_prodigal-single_130"
     CDS             136368..136586
                     /product="hypothetical protein"
                     /codon_start=1
                     /transl_table=11
                     /translation="MMRNLLKIFAKNTLKATILYCPFCASPKTKYHGLVQKDGKNSKT
                     DNYSITCLACGASGNVQEVWLKAPEKAL*"
     gene            136728..137030
                     /locus_tag="gwf1_scaffold_9_prodigal-single_131"
     CDS             136728..137030
                     /product="hypothetical protein"
                     /codon_start=1
                     /transl_table=11
                     /translation="MAKILVIEDSKAYRRRCYKQPEISHEPNLDHQHRIAEINRSLKF
                     IRWTRWSVLLFLFLGSLLGCTINYGDIKMIPYIAMLLIAGIACYFFNEEEKKNEPN*"
     gene            137017..137778
                     /locus_tag="gwf1_scaffold_9_prodigal-single_132"
     CDS             137017..137778
                     /product="Prophage Sa05, BRO domain protein n=1 Tax
                     =Bacillus sp. GeD10 RepID=N1M0A4_9BACI"
                     /codon_start=1
                     /transl_table=11
                     /translation="MNLIKSEQFGAISCDLYQDSKGEYFITRKQIGEALEYANPQKAI
                     DKIHSRNKTRLDAFSATVILTATDGKTYKTNLYSAKGVYEICRFSHQPKANEFYDWVY
                     DLLENLRTGKAQISFTMPQTKIELIEAWLASEKKNVVLEQEKLALEQTNLVLLPKAKS
                     FDTFMNAEGNQSMKKVAKSLGIGRNKLFEFLREEKILMSDNTPYQEYMDRDYFVVEQR
                     PCGPEDKQFFKAVTYVSNKGIIFIERLLKKKGMIA*"
                     /db_xref="UniRef100_N1M0A4"
                     /db_xref="A0A090Y3P5_PAEMA"
                     /db_xref="fpa:FPR_22920"
                     /db_xref="N1M0A4_9BACI"
     gene            137778..138125
                     /locus_tag="gwf1_scaffold_9_prodigal-single_133"
     CDS             137778..138125
                     /product="hypothetical protein"
                     /codon_start=1
                     /transl_table=11
                     /translation="MRWKGYNLNSYGDLMSNGIDRCDTREEAQEFMKLYLTMNPNAYA
                     NIGYMSGYYGHDDAKRIRDWFGVVHPIFGDTNPTPDEAYRAGLEWGKNGSIDNALQET
                     GAAQIRSIVIPEV*"
     gene            138128..138322
                     /locus_tag="gwf1_scaffold_9_prodigal-single_134"
     CDS             138128..138322
                     /product="hypothetical protein"
                     /codon_start=1
                     /transl_table=11
                     /translation="MFICNQCLTNNYTNQSNGIVSYGSCELCNKTKHCFDIPSRYLTS
                     RLKSREEIGRDKIREIIIPD*"
     gene            138411..138797
                     /locus_tag="gwf1_scaffold_9_prodigal-single_135"
     CDS             138411..138797
                     /product="hypothetical protein"
                     /codon_start=1
                     /transl_table=11
                     /translation="MTSLEKLKRKFIGAMVCVFDNDNQSHEFNVVAVVESNDNTYLGL
                     LPKEDSDEGALIMRYVIDEEVIKQGIAEHPELAASGAIPFTAEVITDDELIAVQPLFQ
                     NYDFEADHEFLTAQFKLEQAQLDDVG*"
     gene            138784..139077
                     /locus_tag="gwf1_scaffold_9_prodigal-single_136"
     CDS             138784..139077
                     /product="hypothetical protein"
                     /codon_start=1
                     /transl_table=11
                     /translation="MTLDKITCPYCGREFYDLNPSHLKTHGKTIAMCRAEFPDIPNRQ
                     YSRPLISKSKPYNPSESDIYAYFQNKGTERLRASANGAKCSSQSKIRILASPK*"
     gene            139173..139325
                     /locus_tag="gwf1_scaffold_9_prodigal-single_137"
     CDS             139173..139325
                     /product="hypothetical protein"
                     /codon_start=1
                     /transl_table=11
                     /translation="MANPISKIRQDLYKMVGMLGDIQAIIEGPEAMFKRMMRKAKYKA
                     IRKVIK*"
     gene            139322..139768
                     /locus_tag="gwf1_scaffold_9_prodigal-single_138"
     CDS             139322..139768
                     /product="hypothetical protein"
                     /codon_start=1
                     /transl_table=11
                     /translation="MIDWDGIKSFLYFPLSIRHIVTRQFWIDMITSETTTPWGKTSEI
                     TGITILASPIRLAGTVFFWFIASVVSIVLLPFAFIANIKISYESEPSELGNMWAKHMD
                     DLRAEKPVVKSNLFDPDGRKTTIFDRKPEECDNIGETMEHRRSMPF*"
     gene            139728..141368
                     /locus_tag="gwf1_scaffold_9_prodigal-single_139"
                     /gene="recJ"
     CDS             139728..141368
                     /gene="recJ"
                     /product="recJ; single-stranded-DNA-specific exonuclease
                     recJ (EC:3.1.-.-)"
                     /codon_start=1
                     /transl_table=11
                     /translation="LEKRWSIGAQCLSNDNLIELILDKKGVTDKDKFLNSTLRDLHDP
                     SLLPNVDKAVDTVDKYKGKKLTVYGDYDVDGVTSTALLVLTFRELGYDVDYYIPDRSE
                     GYGLNCDAIAILHANGTKLIITCDCGISGIKEVEYAKTLGIEVIITDHHEPQAELPKA
                     AAIIDPKCSNHKYPFDSLAGVGVAWKFAAVLYRRYGFDPLVVNKYLDLVTLGTIADVV
                     DLVDENRIIVKYGLDAIKHTKRIGLEWLLGVKELKDKEITPYNVGFVLAPCINATGRL
                     ETAHKAVELLITKSPLKALRIAKELVQHNKDRQELQAQVYERLLEKLRDTEDLICVHY
                     EVGLPEGLLGLIAGKIREELNRPVILLTNVEHTEFIKGSGRSIDGYDMFDAIGKHKSM
                     LTAFGGHKVACGLTIHQDNLELFKQAVLDNCILTEESLIRRIRADFEVEPSQMTMEFT
                     ESLQQLAPFGKGNSRPNFMMRDLRIETANYMGANKQHLKLICRSDKKTYEFVGWNMAE
                     QFEEMGTPVFVDIVFSPDINVWNNKRSLQLKIEDFKES*"
                     /db_xref="ctc:CTC01744"
                     /db_xref="Q893R6_CLOTE"
                     /db_xref="UniRef100_Q893R6"
                     /db_xref="3.1.-.-"
     gene            141371..141607
                     /locus_tag="gwf1_scaffold_9_prodigal-single_140"
     CDS             141371..141607
                     /product="hypothetical protein"
                     /codon_start=1
                     /transl_table=11
                     /translation="MEEEWSKVTGVNGNVTRLDRGGLYALLATSRFDGGFRIRIYNGI
                     ERIAEREFGIDMYDYRHEVGVTMLDTALCSLKSI*"
     gene            141637..141924
                     /locus_tag="gwf1_scaffold_9_prodigal-single_141"
     CDS             141637..141924
                     /product="hypothetical protein"
                     /codon_start=1
                     /transl_table=11
                     /translation="MPVTADECIKAIESAIKEFGSYTYHDKGPKEVMDLYSLVTRFKT
                     MSMSELAGLLNEVLKHEDGETFVSSVLLELQTIPDKQWEELTSYHDLIKYY*"
     gene            141982..142359
                     /locus_tag="gwf1_scaffold_9_prodigal-single_142"
     CDS             141982..142359
                     /product="hypothetical protein"
                     /codon_start=1
                     /transl_table=11
                     /translation="MLTQEERQANVNKLSEAMANTGIGLDYAVLALAFADFTSALFHE
                     MINTKEDVNQTLKYQDCIQEKYEKIVDVLNAEPRTKPAHDFITISRLIQSIAMTIMHM
                     DENVISEEEQRGRDLIADIQIPE*"
     gene            142380..142637
                     /locus_tag="gwf1_scaffold_9_prodigal-single_143"
     CDS             142380..142637
                     /product="Uncharacterized protein n=2 Tax=Paenibacillus
                     RepID=F5LIW6_9BACL"
                     /codon_start=1
                     /transl_table=11
                     /translation="MLPELDDDYNWPYVFAYADGTESKPTAFIPGVLTVDCSPFTIED
                     VVEVIAKADGENDGANWVIVVKLKDGRYGAIRAGCDYTGWG*"
                     /db_xref="UniRef100_F5LIW6"
                     /db_xref="F5LIW6_9BACL"
     gene            142858..144354
                     /locus_tag="gwf1_scaffold_9_prodigal-single_144"
     CDS             142858..144354
                     /product="hypothetical protein n=1 Tax=Brevibacillus
                     laterosporus RepID=UPI000380B5C7"
                     /codon_start=1
                     /transl_table=11
                     /translation="LSTEIQGYGRGRNGVQFTGDEIERTDLYNQQGGSDKVYIAIMSH
                     DPATNYYYATGFYGKRGGTMSVAGKYAGVSEVKARNEYEKLIKSKLAKFYQENQGDVS
                     GPQHTSPARYTPPTSAYKTIDTDDYKPRILWPQNAQTFNDKCERLEGEDIIEYTIRKH
                     RALIDDPNYVLEQKYDGIRITAHGTPDKTRTFGRNASVTDGTKPIEKTDNLPHIETIQ
                     WPKELWGTILDCELLPRNGIDDPSLTKETLEEAGMIDCATVSGNLNSKDGRDNTDLVL
                     VVFDILQEGKVDLTKLEWKYRRMKLTALFNDVIPNLPGYDPETFPLILSRYTIKDKEQ
                     YLRDILAKGFEGGMFKHIDAKYMEGGRPTKNWYKVKKMLTADCIVTGWEGANEGKYVG
                     MLGAIKFGQWITEAKAFELNVKVKDFIDPDVLGIPRLPHYLLLDCGKASGMTDAIRKD
                     MTDHFDRDYLGKVIELEAMERLASGKFRHPRFVRIRDDRDTNSAIWED*"
                     /db_xref="UniRef100_UPI000380B5C7"
     gene            144357..144671
                     /locus_tag="gwf1_scaffold_9_prodigal-single_145"
     CDS             144357..144671
                     /product="Uncharacterized protein {ECO:0000313|EMBL
                     :KGP77693.1};  TaxID=1395587 species="Bacteria;
                     Firmicutes; Bacilli; Bacillales; Paenibacillaceae;
                     Paenibacillus.;" source="Paenibacillus sp. MAEPY2.;""
                     /codon_start=1
                     /transl_table=11
                     /translation="MSLDIRLTQMEEVTVVDKNITHNLGKMWSAAGVYNALYNSAGQT
                     AKSVLPALWDGLSLMMSDPERFKVYDAPNGWGTYEFAIPWLGQLIAEFEQYPDGIIGV
                     SK*"
                     /db_xref="A0A0A2TT32_9BACL"
     gene            144668..144979
                     /locus_tag="gwf1_scaffold_9_prodigal-single_146"
     CDS             144668..144979
                     /product="Uncharacterized protein n=2 Tax=Bacillus
                     thuringiensis RepID=C3CU02_BACTU"
                     /codon_start=1
                     /transl_table=11
                     /translation="MSRTIGSNYAAVKNLIHNEMGISKDDLKDLIRQIFSEEILRLLK
                     SDKDAIDHTIKLHINKLVENALSDGYRNNFKDKVANQLTAEISKFVYTLLEVSVRLKE
                     D*"
                     /db_xref="UniRef100_C3CU02"
                     /db_xref="btg:BTB_502p04680"
                     /db_xref="A0A0F6J8R8_BACTU"
                     /db_xref="C3CU02_BACTU"
     gene            145009..145188
                     /locus_tag="gwf1_scaffold_9_prodigal-single_147"
     CDS             145009..145188
                     /product="hypothetical protein"
                     /codon_start=1
                     /transl_table=11
                     /translation="MFLRALMFLIMIIVLIWFFARPALTWIGDRITKNVGLDKREEEK
                     RDELQRLRKRTDEPK*"
     gene            145145..146089
                     /locus_tag="gwf1_scaffold_9_prodigal-single_148"
     CDS             145145..146089
                     /product="Band 7 protein n=1 Tax=Clostridium cellulovorans
                     (strain ATCC 35296 / DSM 3052 / OCM 3 / 743B)
                     RepID=D9SV56_CLOC7"
                     /codon_start=1
                     /transl_table=11
                     /translation="MSYKDFENEQMSPSERRRRDMIKARNTMIGGAALVIIFMFIAGF
                     LFVSFDRVKPGYVGIIQNKINGEITVKDTLGYKFVNPFTSQFVEYPVSTEYLILTAGA
                     DEGSPSNDSLDTPSKEGPNVNVDVSVAYHVGDVEKLYKKYRGASIETIAHNVLRNTLN
                     SDLMATTGTYSILDMNDKRDEIAGKVLTRMRTELAEVGLVIEGFNFRRITLPDSVKGS
                     FEAKIAAENATKQATSAAAKTLIEAQMNLDNAKINAQAKQVAAEAEAKANETISASLT
                     DKMLQLKSIEKFNDKVEVIYTPAGANLLLGGASATPAK*"
                     /db_xref="UniRef100_D9SV56"
                     /db_xref="ccb:Clocel_3350"
                     /db_xref="D9SV56_CLOC7"
     gene            146139..146387
                     /locus_tag="gwf1_scaffold_9_prodigal-single_149"
     CDS             146139..146387
                     /product="hypothetical protein"
                     /codon_start=1
                     /transl_table=11
                     /translation="MDINEQFSVYDQITIADKAFEYYFGRGTRSHGGGQAEGILACSH
                     GGRVGAPCCKPCAVKFIRQTIARLNMTYAIFKEKSKED*"
     gene            146390..146692
                     /locus_tag="gwf1_scaffold_9_prodigal-single_150"
     CDS             146390..146692
                     /product="hypothetical protein"
                     /codon_start=1
                     /transl_table=11
                     /translation="LIYRNLEISIADFDGSGDIDMVTGYNAEQGTVAMIFSPGIPGRE
                     IGTDVSSPCKGTCIDFSNTNSIILAFSQTKTIELMINQLKELKKLYEEEIECQLKP*"
     gene            146674..147492
                     /locus_tag="gwf1_scaffold_9_prodigal-single_151"
     CDS             146674..147492
                     /product="Uncharacterized protein n=1 Tax=Desulfococcus
                     multivorans DSM 2059 RepID=S7TH32_DESML"
                     /codon_start=1
                     /transl_table=11
                     /translation="MSTQAIANGIDDGSIPFLELTDEFDFNCHQCGTCCHDIDVLLNP
                     WDVIKLHRELKIPTQEIMNYIHIQPGGRSKWPMVLLNMVEPRIKIPGRTRSACSFLKG
                     GKCSVYKERPTVCRSYPIGRVSGRNQETNEALPERYILVPEQCAAYNAGVKHTVSDWI
                     KEADLEDRWAKSREYDKVLMDLLGIKKIDMKELLADQLAYSILVNLLFNVDDQERSYV
                     SIIGEEPTDEELYSFMLATSSVWASGLWKDTRDMAEAGDPDETSNTLNSQVVSQ*"
                     /db_xref="UniRef100_S7TH32"
                     /db_xref="S7TH32_DESML"
                     /db_xref="dbr:Deba_2847"
     gene            147440..147751
                     /locus_tag="gwf1_scaffold_9_prodigal-single_152"
     CDS             147440..147751
                     /product="hypothetical protein"
                     /codon_start=1
                     /transl_table=11
                     /translation="VIRMKRRIPLTVKWYLNEAVWTTEDGKELYSKDFEDEHLMNTIC
                     YLANRAEELIEYEDNEDLIIDDYQYWLAQKPIFKALVDEALERGLIELELARAAHWTL
                     K*"
     gene            147764..149503
                     /locus_tag="gwf1_scaffold_9_prodigal-single_153"
     CDS             147764..149503
                     /product="RecQ helicase n=1 Tax=Bacillus phage 0305phi8-36
                     RepID=A7KV79_9CAUD"
                     /codon_start=1
                     /transl_table=11
                     /translation="LLQVELQDNGLILDVTCNYHRDYIDRLKQVAGARYHPEDKKWTT
                     PVGSFDDFEELFKGEIVYITPRHKILGETPPPPPQWYYAIPKDSIPDIKLVLYKFQEF
                     GANFLAYRVKEKGFALLCDDVGLGKTPSSLGAAQKMIADGNIKNVLIVCLNSLKGQWI
                     REGINKFTYESSVMIDGTPKKRAKIIKDAQSQGIRYTVINYDLLRGPDLDALIGKYDL
                     IICDEIHYAKNYKGVTNLAMCKLKPKYWMFLTGTPMMNRPDELFGIFQIADPKVFGKF
                     SKFSKRFIKYAYTGRFNEFIGYRHLDELHDEVGEYILRRTAEEVEVDLPDVITSEFYV
                     DPTPVQIALIKAIDEQMSELQVKVDALRQRGKLDEADAMSKGMQGMLNLKIGASSSPE
                     LFTMSKSESVTKTYSSIVKRDMSSPKLDLLKELVSEIVTQGDKIVIFTKFERMTQILR
                     RELSKITKCLTYTGKYGIKEKDIIQEAFRNDTTVKILIGTEAMATGLNLEKGKYVINY
                     DLPWGPATYTQRNGRIRRINSKFKKVFVYNLMTRETLDEAVYAAIKKKQNLANALYGN
                     SESQSKALKELMN*"
                     /db_xref="UniRef100_A7KV79"
                     /db_xref="A7KV79_9CAUD"
                     /db_xref="btn:BTF1_31372"
     gene            149503..149688
                     /locus_tag="gwf1_scaffold_9_prodigal-single_154"
     CDS             149503..149688
                     /product="hypothetical protein"
                     /codon_start=1
                     /transl_table=11
                     /translation="VSEVRGQSTNITYLDDAWERDNSYPCDHCGAMIGPENCQCPGCN
                     ISLCSSCELRHECDEIN*"
     gene            149701..150465
                     /locus_tag="gwf1_scaffold_9_prodigal-single_155"
     CDS             149701..150465
                     /product="Uncharacterized protein n=3 Tax=Bacillus cereus
                     RepID=C2XKN8_BACCE"
                     /codon_start=1
                     /transl_table=11
                     /translation="MLEIKELDPTILTLSDDQKIVALKGIKDMHHGLSYVHEMIESDT
                     LSIGMRDNMCSLLDHYLKELAEPIGYASQAAARIEEQHAKVRKLNGRIHELERQLGEA
                     MPIDMIPNTLRNLRDGIASWWGNQMSGSHIFDFDYGPYGTVDIKFSFSFDRISSWSKS
                     PTTDKTKKVQAREDLENQGYIFVQDESEHRLLDCDKNRELLFALLKETFPSITIRYWE
                     NRSVHRKDHLFTLWGIHATIREISDLVVTKDVAAAD*"
                     /db_xref="UniRef100_C2XKN8"
                     /db_xref="btht:H175_285p092"
                     /db_xref="M1R6A8_BACTU"
                     /db_xref="C2XKN8_BACCE"
     gene            150446..150964
                     /locus_tag="gwf1_scaffold_9_prodigal-single_156"
     CDS             150446..150964
                     /product="hypothetical protein"
                     /codon_start=1
                     /transl_table=11
                     /translation="MLPRQIKFGKLYDPKLFKPIENYSYVCKPNGGLWCSTYTPDQKF
                     LSQWHEWCTHEQFRNYTEASILTIDPLARVYTIDTQMDLIRFVNLVGIHEPENTTFKH
                     HHIPDFEQAAKIFDVIHLTSMGQIATRFPQHARDFNLYGWDVECCLVLRSETITSWEE
                     LNLLGHAVCKNT*"
     gene            150936..151142
                     /locus_tag="gwf1_scaffold_9_prodigal-single_157"
     CDS             150936..151142
                     /product="hypothetical protein"
                     /codon_start=1
                     /transl_table=11
                     /translation="LVMRYAKTLEEIMNEYYLIPKDQARELFKEAAEQVSEEMNIGIY
                     DEELTADSNIRTVEIIQEKVRKSF*"
     gene            151326..152621
                     /locus_tag="gwf1_scaffold_9_prodigal-single_158"
     CDS             151326..152621
                     /product="ATPase, AAA family n=2 Tax=Clostridium botulinum
                     RepID=B1QA52_CLOBO"
                     /codon_start=1
                     /transl_table=11
                     /translation="MAMALMDSADEDVLVVSAPKQTVDVKILAAQGIANLKAIADELN
                     DQFVERIEIVQDIIRAVVTKNHLFIMGPPGTAKSELTRAFTGHIDQANYFEWLLNKTS
                     DPADILGPYSLKGMEKDKFERKSKGRLPEAHIVFLDEIWKSNEPTLNILLPIINERIF
                     YNDGVPNDVPLYSMFCASNETPEDESLAALYDRLMFRHNAQYVKEPANKVKMAKQSVE
                     RRNPAIKTHFKHTLVTLEELEAIHEILEEVLIPDDIYKTFEKLGRELNKEGIYFSDRR
                     YVACFKVLQGNALINGRTSVDFDDFVSLIHVLWEKEEHIKIIESYVMKLINPYDDKVK
                     ELYDTAIEIKNRTERIDNKTEKAGAAVEARVKYEQIVKKIERVIKDAQTAGRDVTNLE
                     KKRDDIIKMNEEMIQEVLQIPKAAARKRTTTDDEEAMPF*"
                     /db_xref="UniRef100_B1QA52"
                     /db_xref="M1ZNF7_CLOBO"
                     /db_xref="cbl:CLK_2587"
                     /db_xref="B1QA52_CLOBO"
     gene            152668..154470
                     /locus_tag="gwf1_scaffold_9_prodigal-single_159"
     CDS             152668..154470
                     /product="von Willebrand factor type A domain protein n=2
                     Tax=Clostridium botulinum F RepID=A7GIC9_CLOBL"
                     /codon_start=1
                     /transl_table=11
                     /translation="LTIKIAEPTVAGPSVASIFGVSETAQEFKPIVKTDHAVNVDWAD
                     IDIYQDLISQSPAMADNLRAGHEHLKTFDTLSQDLFGALFKYTPKVAEQGEMKASHKL
                     NHKLITELMDTPEYANLRQNTRLDILGSAIATEVMQQEASRRVIAIKEDYNRKREESE
                     GEGGEGEDGEPGGSGGGSGSGGGGGQSKPPMDPDILKAINGLIEQEKKKQDLQKKLDD
                     MKKKQSGNGQGDPGGQGGNPGAGGGSNGQGVTDEEAEAMAKLQQQMQEIQDDIDAKEQ
                     QIDEQLDNGAATELQQVMAKAADKADKDIDEVRDFLNAWGMEKGDIAQRIPIEEKKAA
                     LERIRGSSKLKEFSKLIGRFRELAMDDQKKKTKDGATNIKSVTTGNKLESILPSEKLR
                     LAAGPVVKRDFYRKYNQKELLQYELENTQKKGKGPIICCVDVSGSMSGQAEKWSKAVA
                     LALLEIAQKQRRDYACILFESYVDPKWVYIVPKDSLKPNIVLDIAETFPGGGTSFEPP
                     LKEALKILKMNKFKLADIVFITDGDSHLEKGFLEEFLKIKKEKEFRVKSVLIGSGGYG
                     ASDRTLKLFSDDIVTVSKLADVEDEVASSIFSQV*"
                     /db_xref="UniRef100_A7GIC9"
                     /db_xref="cbm:CBF_3319"
                     /db_xref="A7GIC9_CLOBL"
     gene            154472..154864
                     /locus_tag="gwf1_scaffold_9_prodigal-single_160"
     CDS             154472..154864
                     /product="hypothetical protein"
                     /codon_start=1
                     /transl_table=11
                     /translation="MNRVTIGFELQDALKDKLFRFRAFRKRSNRSGKWLPKVEYPIYI
                     LTMPDYRVIVKFLYSDRIDIVITETYSNRVLCADTLMITTPNLTPASTVLDGIRSIYI
                     DVIYHGFRRHKFDGFQKCEDTSLGRVIA*"
     gene            154910..155347
                     /locus_tag="gwf1_scaffold_9_prodigal-single_161"
     CDS             154910..155347
                     /product="Tax
                     =RIFCSPHIGHO2_12_FULL_RIF_OD1_10_43_12b_curated"
                     /codon_start=1
                     /transl_table=11
                     /translation="LEFLNKVVEPCANVYLIHDRKVLLIKHPKSHNYVGVGGHKEVYE
                     SLYECAVRETFEESRIMINTVDCSEFDIQENPRPLCSYLFELGNHLHDVSVFVFKTDQ
                     SELKFETPDQIGGWYSFEESTYFTMSEFTSRILKYLKARNIID*"
                     /db_xref="88068891"
     gene            155361..155621
                     /locus_tag="gwf1_scaffold_9_prodigal-single_162"
     CDS             155361..155621
                     /product="hypothetical protein"
                     /codon_start=1
                     /transl_table=11
                     /translation="MLCATCGTRYELKEIGVALVRVQPAMGITSERVLGLSSGDLWKC
                     IKCGHGILRDIGEEYAHGELAQRYVNDLTERGVPMVKQMVPW*"
     gene            155621..156226
                     /locus_tag="gwf1_scaffold_9_prodigal-single_163"
     CDS             155621..156226
                     /product="hypothetical protein"
                     /codon_start=1
                     /transl_table=11
                     /translation="MKHLLLSSGFTESTCKVPVIINYNGTRAVTWDDAPIYFKETTRH
                     KILFKEYAGKVEILILKLTNTSQKLLYKTELSLTAWEPEDILDMARDYYNRAIRKELV
                     TNTQKQPKGKLMRMHYTSHSEDGKGIFQAYKPAYYQEKFKDQKKPYYNEIIPRDQLLW
                     SASEPEALYRRAGWPDSRKECEILVAKAGFDPVDYVWLGGN*"
     gene            156227..157192
                     /locus_tag="gwf1_scaffold_9_prodigal-single_164"
     CDS             156227..157192
                     /product="Putative uncharacterized protein ORF046 n=1 Tax
                     =Bacillus phage 0305phi8-36 RepID=A7KV55_9CAUD"
                     /codon_start=1
                     /transl_table=11
                     /translation="MTTTVVKTNDQLDPSILLGHLEFHYIPDLKIHKDDLTKLFTKNN
                     LPLSYMPNEIKPHDAYRRATATAAQTLEIQYDGNTKTAKLLVREVACDNKRVMRHLVR
                     EVIDQAQEKPMYITVGKMEYDRDNELMRVSWDSSFLVEYDYKGIVQSIEALFTEWTQY
                     HTKDTVRTIVTRMIKETNPVSIMSRGKAVFIPKSSTDRLKDIKALVEDLHPWAIEPTA
                     MDLLPMIDTVDQRNFIGNRLQGDVVHEANELMADFAELLSKRGALRLKTVQNYTKQIM
                     DLRNKVDDYEVLLGATMTTLNQQLQLALTNIQIAPLESDGNGETV*"
                     /db_xref="UniRef100_A7KV55"
                     /db_xref="A7KV55_9CAUD"
     gene            157176..157433
                     /locus_tag="gwf1_scaffold_9_prodigal-single_165"
     CDS             157176..157433
                     /product="hypothetical protein"
                     /codon_start=1
                     /transl_table=11
                     /translation="MARQCEQCKQLDKLEAAVNKLSDQEVHLLHIAAQSLYFADSSDY
                     KAALQSIVATILVDGTIAFSEITSDMMKIINPKWPADHEDS*"
     gene            157476..157646
                     /locus_tag="gwf1_scaffold_9_prodigal-single_166"
     CDS             157476..157646
                     /product="hypothetical protein"
                     /codon_start=1
                     /transl_table=11
                     /translation="VLTILITAISGLLAGAAGYRYWNRPRYNEEPIVDPYWDNEEYVS
                     AWKNRKTSHAMS*"
     gene            157686..158057
                     /locus_tag="gwf1_scaffold_9_prodigal-single_167"
     CDS             157686..158057
                     /product="hypothetical protein"
                     /codon_start=1
                     /transl_table=11
                     /translation="MPKLCPHCKTSTSFKGYIQKQAVISMADEAPNITKENKDSSLVI
                     TQCADCDVAVKASELLDANYCSECNELIPVSDLEDNAEGKPVCVACLVAGERSDLMDL
                     SQAQLIRKLLELEKQVKGASQ*"
     gene            158054..158770
                     /locus_tag="gwf1_scaffold_9_prodigal-single_168"
     CDS             158054..158770
                     /product="Putative uracil-DNA glycosylase A n=1 Tax
                     =Aneurinibacillus aneurinilyticus ATCC 12856
                     RepID=U1WA03_ANEAE"
                     /codon_start=1
                     /transl_table=11
                     /translation="VSKYIDKVNSELSRVEARLVDKGFKDSDVIQAMGQVFDNFDDQN
                     KLSLDVYRCKICSLRVSENRGPVPGSGPINSPLMIIGEAPSTVEDLMGLPLVGESGMF
                     FTITLIKAGVDRKLVRLTNIIKCRLPEGRSPISDDLAACGIHLLNEIAIIKPKVILTL
                     GNESLRYLSDDPNLKITQERGNWREIDGIQVMPTFHPQYVLRQQTKEAKLLAKKQFWN
                     DLTAAVTMAKTLAPNYQFTN*"
                     /db_xref="UniRef100_U1WA03"
                     /db_xref="U1WA03_ANEAE"
                     /db_xref="toc:Toce_1191"
     gene            158804..159832
                     /locus_tag="gwf1_scaffold_9_prodigal-single_169"
     CDS             158804..159832
                     /product="hypothetical protein"
                     /codon_start=1
                     /transl_table=11
                     /translation="MNLNMQQHQTLQDSADIFRLMQISALEDARLSNQRSVYFEKIEK
                     FMDIENLLRSFKPETICNKPSIPIEESIEEISNIGRFERKLTGGSLVIDGNSIFIPES
                     ITTAIHAENGDLIKAERAGMLSDGFTIRYVFTIVEKNALPCTRVEALGIIEQNNVGYT
                     AIVDGDEVLLSKHDVEKFSVNVGSVVSVAYYTDNKNTPGKIIKVYPNDGLLSNQIKVS
                     KRKTSQTKLPHITTSQLKGYTVGIVGGYGEEANYRDVLTDLGAEFEYIDPKADKDEII
                     NVLRRVNGLVHVWTSISHHTSNLVKELVKIHKIPMVYAPNTGISGIKRIAIDELLPMM
                     IEKLNNIA*"
     gene            159847..160128
                     /locus_tag="gwf1_scaffold_9_prodigal-single_170"
     CDS             159847..160128
                     /product="GroES n=1 Tax=Bacillus phage 0305phi8-36 RepID
                     =A7KV50_9CAUD"
                     /codon_start=1
                     /transl_table=11
                     /translation="MKLLGARLAVKVDSEETTESGIILVGVDHKDDPHRIGVVTAIGN
                     GTRTEEGALIPMDVQIGDRVVFAKFTGVPIEAYEKDCWIINERDILAIL*"
                     /db_xref="UniRef100_A7KV50"
                     /db_xref="A7KV50_9CAUD"
                     /db_xref="tel:tll0186"
     gene            160128..160295
                     /locus_tag="gwf1_scaffold_9_prodigal-single_171"
     CDS             160128..160295
                     /product="hypothetical protein"
                     /codon_start=1
                     /transl_table=11
                     /translation="MCCDKPTIRQSVEIKKLKCTSRNIDFSGIVRFSLYEIAPELLSA
                     LLKQLLKSILP*"
     gene            160376..160711
                     /locus_tag="gwf1_scaffold_9_prodigal-single_172"
     CDS             160376..160711
                     /product="hypothetical protein"
                     /codon_start=1
                     /transl_table=11
                     /translation="MVKSVNVVIDEEENDTDTECMNCKTGYNWEDIKVIGTSLDPMAL
                     RGFLQSKLGDAFDDWNINEVYTIDCSCGHRFVIAEVPEACEPDENGICHPGYLTLGAA
                     GKRNEDTDV*"
     gene            160952..161167
                     /locus_tag="gwf1_scaffold_9_prodigal-single_173"
     CDS             160952..161167
                     /product="hypothetical protein"
                     /codon_start=1
                     /transl_table=11
                     /translation="LANNYKITCPRCGDTHTFTTHVLVYHDLSIGCTNCGHFWTEKNI
                     EGLPDNQTDKALYERGKKCFDDIVIPD*"
     gene            161180..161401
                     /locus_tag="gwf1_scaffold_9_prodigal-single_174"
     CDS             161180..161401
                     /product="hypothetical protein"
                     /codon_start=1
                     /transl_table=11
                     /translation="VYTFKTLCPVCKAGVRFESKHNWYRGATLKCPACAYTWIEKELI
                     GKAEPGSETEKRDLYERGRRMLDDIVIPD*"
     gene            161414..161653
                     /locus_tag="gwf1_scaffold_9_prodigal-single_175"
     CDS             161414..161653
                     /product="hypothetical protein"
                     /codon_start=1
                     /transl_table=11
                     /translation="VNLFKIRCPECNHRCHFNVVLVAFTNLKLHCSSCDHCWTERIYY
                     TDQSERSQYIQGRKYIQEIKIPVFEGEDDVYVALS*"
     gene            161631..161813
                     /locus_tag="gwf1_scaffold_9_prodigal-single_176"
     CDS             161631..161813
                     /product="hypothetical protein"
                     /codon_start=1
                     /transl_table=11
                     /translation="MFTSHCPECNLLHYVSMGSLKRGGNIRCFHCNTRWLVSKAYEDF
                     LHDRGRKLLEDIIKED*"
     gene            161816..162394
                     /locus_tag="gwf1_scaffold_9_prodigal-single_177"
     CDS             161816..162394
                     /product="Uncharacterized protein n=2 Tax=Bacillus
                     thuringiensis RepID=K4MHT9_BACTU"
                     /codon_start=1
                     /transl_table=11
                     /translation="MHKCSRCKYRGFGKSFGKTVFACKLNKQDLSQVEDDEFEVECDG
                     FKSRYIEYPLTISAIEQPKEAAIVPGLYSRKVGCLVGVRPCGEEYGGKTYLGILLGEV
                     DIGLIISHHPETLVLSINRMHNPAMFVPELKEVIYGQSSWWSVIESEDELKAITDDVI
                     ANQWYVKLFKDMTKEEDPDEQEDSAGTEHISS*"
                     /db_xref="UniRef100_K4MHT9"
                     /db_xref="btg:BTB_502p05860"
                     /db_xref="A0A0F6J8E8_BACTU"
                     /db_xref="K4MHT9_BACTU"
     gene            162351..163022
                     /locus_tag="gwf1_scaffold_9_prodigal-single_178"
     CDS             162351..163022
                     /product="hypothetical protein"
                     /codon_start=1
                     /transl_table=11
                     /translation="MSKKTPQVPSTSVLEIIDAANVVAKKHGMAQVTPEEALAKEKEI
                     RKSLKKDLVRPRLPTDISRPTSIIERNTSRDIDPSKSLKGWDGVGGQESVVLYKDIMF
                     VSCQRYVEDIHVIPMVVLVTAYRVSHHGYDVVTRITEEQFLELQLNKELGLQDRDVSY
                     SFVDLSKPRKDSYVWRRNELIDTYPTAEMIAKFDAEQEVIAIKLAGKYYDKSKSKEAE
                     IGEAI*"
     gene            163009..163212
                     /locus_tag="gwf1_scaffold_9_prodigal-single_179"
     CDS             163009..163212
                     /product="hypothetical protein"
                     /codon_start=1
                     /transl_table=11
                     /translation="VKRFNVEVECPNCQWRYVVYYHYTIDHYGDLWLICPGCSYETIS
                     YTDQELLHEKGRQRILNISIPED*"
     gene            163215..163613
                     /locus_tag="gwf1_scaffold_9_prodigal-single_180"
     CDS             163215..163613
                     /product="Mobile nuclease n=1 Tax=Bacillus phage
                     0305phi8-36 RepID=A7KV46_9CAUD"
                     /codon_start=1
                     /transl_table=11
                     /translation="MKEAAIIDVYHPTGKLLKPCRKMIANQLVRRQGAEWINSNAIRL
                     LVTKEDKKRMRQEALIRDNYTCYICHARLDPNDPEVTVDHIVCRADYSGRGRDSLDNY
                     ACCCKRCNNDKGTMDLRTYLAKRKAACNGI*"
                     /db_xref="UniRef100_A7KV46"
                     /db_xref="cbv:U729_3211"
                     /db_xref="A0A0A7G061_9CLOT"
                     /db_xref="A7KV46_9CAUD"
     gene            163603..163863
                     /locus_tag="gwf1_scaffold_9_prodigal-single_181"
     CDS             163603..163863
                     /product="hypothetical protein"
                     /codon_start=1
                     /transl_table=11
                     /translation="MGYKLSNSEGHGPPLSGSYPNKNGSIYPASTLLTFTADKGPALE
                     PIELGSDEILQWFADQTKTVLLSEEQLYEMGKSKIAEIVIPD*"
     gene            163923..167459
                     /locus_tag="gwf1_scaffold_9_prodigal-single_182"
     CDS             163923..167459
                     /product="DNA-directed DNA polymerase {ECO:0000256|SAAS
                     :SAAS00057170}; EC=2.7.7.7
                     {ECO:0000256|SAAS:SAAS00057170};;  TaxID=55779
                     species="Bacteria; Firmicutes; Clostridia;
                     Thermoanaerobacterales; Thermoanaerobacteraceae; Moorella
                     group; Moorella.;" source="Moorella glycerini.;""
                     /codon_start=1
                     /transl_table=11
                     /translation="LDGAAKIKELIKRACEMGQNAVAITDHRNLCGYIEIHNEAKKWK
                     KCPFCGVWLEEPKGGKPLSCCGGDFNTAKAQGFQDFKVIYGCELEETEDRRIHSRNDM
                     ADLGYDNYHLIVWIKDETGFKNLMKIISDASTTGYFDRKERTDLDFIEAHGLGKGLIC
                     STACIGGRVPQHVLKGEINEANEFIERLQSIFDEVYMELQSNSTMEQKVVNTWLIEMH
                     KTNGVPLVATKDVHYIYDTDADVHDTLLCIQINKLKDDPTRWRFPGGPDYYLCDGDEM
                     DAWAQDSTYESYYSYAIDNTVRITAKCNFKPKLGQRLMPEFPVPEGYSPETWLKRQSY
                     EGLIDIMEREKCYDSPETYIKRLDMELGVINPKGYASYFLILEDMCAEATRRKIRYGP
                     GRGSAAGSLLSNCLKITKMDPIRHGFMFERFLNPERESMPDIDMDWDYERRGEMIDYL
                     MQKYGRDHVAQIATFGRIGVKSAIRDVMRVRDYGFADTDALAKLIPDKMPDQSDVTLD
                     KLFGIADDTTDKSKERYGENFVKDVKAFVTKLNNYPEVMHDAKRLEGVIRQRGIHAAG
                     VVITPGPVTDYIPLMSASDTAVLPVAAWDMSALDYVGALKLDVLGLKTLTTIDKTLIS
                     IKAIHGVDIDIDEIELDDPATYKTLQDGHTHSIFQLESGGMTRLVKDVKPDTFDIIID
                     LLALYRPGPIDAKLDNGLTMVEQYVENRHGAKLTFEHPDLEPILMQGSGVFIYQEQII
                     QAVRQFAGYTLGGADSIRRVMGKKKVDEVEALRPEFLHGNTSKNLVGGLSLNYTEEFL
                     NHLFDQIKVFAGYGFNRPHAGCYAEITYQTAWLKTHYATEFMTSQLSMEAGNKDSTVA
                     NVQECRRIGIDMLPPDINLSDVGFTIEGPNIRFGLVTIGGVGEAIVNVIKDTRPYTDF
                     TDFFSRVNKKTVNKKVMTNLIKVGAFDCFEPNRHIVWNHYCDLRGELDAYGKPKIRTT
                     KGVKNPMCELLEPKDFTEKLQLAYEKEHIGLYVSGHPLGGLPYVAWASVGDGELVEIG
                     GIVKDVKIGPTKNGNEYARVCLETQGSDVWFNAFGKVHVDHKAKFVKGNTLIVTGEKS
                     AKWNNLTAKKIITRKKKTDPNVKLKPVDEYAESPVVKPSPYGDAEQAIATVMATKEFI
                     KTILSEETAKPVVDKIQEILDSDDPLMAIFGC*"
                     /db_xref="A0A0C7NI90_9THEO"
                     /db_xref="mta:Moth_1872"
                     /db_xref="UniRef100_D3L2G7"
                     /db_xref="2.7.7.7"
     gene            167589..168065
                     /locus_tag="gwf1_scaffold_9_prodigal-single_183"
     CDS             167589..168065
                     /product="Single-stranded DNA-binding protein n=1 Tax
                     =Eubacterium ramulus ATCC 29099 RepID=U2QZM2_9FIRM"
                     /codon_start=1
                     /transl_table=11
                     /translation="MNICIFEGRIGKLKMNGKGDKKYLTFTLSVRKDYISEKDKEANK
                     INNFLFMKAFGKTAEFIEQYFEDGKHIGVTCSYETWEGKDDDGDTTYNHNFNIIKANF
                     VGGKDDGDDSGSKSSKSDDDDAKAKAKAKKAKAAAKAAAEAEDDGEDLDDDGSLPF*"
                     /db_xref="UniRef100_U2QZM2"
                     /db_xref="cbv:U729_3206"
                     /db_xref="A0A0A7G0L9_9CLOT"
                     /db_xref="U2QZM2_9FIRM"
     gene            168065..168379
                     /locus_tag="gwf1_scaffold_9_prodigal-single_184"
     CDS             168065..168379
                     /product="hypothetical protein"
                     /codon_start=1
                     /transl_table=11
                     /translation="MDQATKEGAIEGLINMVMYIYQSHLEEGQSIDSAKDNTLKIIND
                     LGMRYASEAGLEFKGYANPATLLDDSIMMIRTERRKNPALSYPLSNLITLRSMLKKKG
                     DK*"
     gene            168381..168563
                     /locus_tag="gwf1_scaffold_9_prodigal-single_185"
     CDS             168381..168563
                     /product="Uncharacterized protein n=1 Tax=Methanofollis
                     liminatans DSM 4140 RepID=J0S6L3_9EURY"
                     /codon_start=1
                     /transl_table=11
                     /translation="LKNIKVEVQGDKLLIEVDLAQSYGLSSSGKSIIIASSEGNIAIP
                     GREEVKMGLNIYKSAK*"
                     /db_xref="UniRef100_J0S6L3"
                     /db_xref="J0S6L3_9EURY"
                     /db_xref="pth:PTH_2492"
     gene            168577..168873
                     /locus_tag="gwf1_scaffold_9_prodigal-single_186"
     CDS             168577..168873
                     /product="hypothetical protein"
                     /codon_start=1
                     /transl_table=11
                     /translation="LNRPTPEEAKRILDQIKEYSDAPRLKVQTSVGELTAMPTTDGGN
                     LGIWVSLNDDTVVLVDVDDDGKLTVRIWDSECDNDPLIIHSPKLCKCCEHKKED*"
     gene            168875..170098
                     /locus_tag="gwf1_scaffold_9_prodigal-single_187"
     CDS             168875..170098
                     /product="RecA n=1 Tax=Bacillus phage 0305phi8-36 RepID
                     =A7KV38_9CAUD"
                     /codon_start=1
                     /transl_table=11
                     /translation="MAVAKGVLDKIIDGINKKAGKVVVDRAVNMMEQLKIEFIPTPSL
                     ELNMAMGGGCAVGRVIEFAGEQSSGKTSMALEIISDDQKVHPEGVWGWFETEASYDPD
                     YAKDVHGVDLNRIIYWDMDDLGAENGLDVLEALIRSNDLRGVVVNSVAGLSTIREMNS
                     QMAEVGVAETARMMSKLMRKIVAIANKTKTTCIFINQFRATMDKYKPTVTTGGKALGF
                     FASQRVDFNKIKLEAKDGYDEEEAMKVQCRVRKNRCTYTNPYKKCQYIVKYGEGIDLI
                     GEITNAACEQGILRKSGAWIFYEKDDGDCVVRDGVMVVQKDESVIQQDGVLMKWNGAA
                     KLLAFFQNNPDFYTEIRTLMMARLLAGEVKTMGLDVEEVDQIVAEDAELAEVFIEVIA
                     DETTVGSDEEEGEPV*"
                     /db_xref="UniRef100_A7KV38"
                     /db_xref="A7KV38_9CAUD"
                     /db_xref="ral:Rumal_2211"
     gene            170095..170550
                     /locus_tag="gwf1_scaffold_9_prodigal-single_188"
     CDS             170095..170550
                     /product="hypothetical protein"
                     /codon_start=1
                     /transl_table=11
                     /translation="MIVLSEQRLLNTLRLLTNSSKQLVDSGIHLDNTIYRAKLLTNLA
                     TIEALLDVVQVNDEEVSPINNDEFQAWLTNEEEVLRGFPGEAGNDEEYLEQQDSEDFI
                     NDEELMAATCPSTDVIFTGEYTDLGEPLVSVKGEEPIPINKVPGEYLPF*"
     gene            170563..170901
                     /locus_tag="gwf1_scaffold_9_prodigal-single_189"
     CDS             170563..170901
                     /product="Uncharacterized protein n=1 Tax=Bacillus phage
                     vB_BceM-Bc431v3 RepID=M4HNJ0_9CAUD"
                     /codon_start=1
                     /transl_table=11
                     /translation="MPWTKQDIHMATHYGKSLAEHTLKMLQDYNTDRDSHRRHKVQLC
                     RTCHYLRSGMIAGQAFTDYTCRVCDNVFGYHNTNTPKICTTCANKLNLCVKCGGDINT
                     WLKKENSDVT*"
                     /db_xref="UniRef100_M4HNJ0"
                     /db_xref="X2JMN9_9CAUD"
                     /db_xref="vcy:IX92_26235"
                     /db_xref="M4HNJ0_9CAUD"
     gene            170891..172813
                     /locus_tag="gwf1_scaffold_9_prodigal-single_190"
                     /gene="pcrA"
     CDS             170891..172813
                     /gene="pcrA"
                     /product="pcrA; ATP-dependent DNA helicase (EC:3.6.1.-)"
                     /codon_start=1
                     /transl_table=11
                     /translation="MLLDGLNDAQLEAITETFDESCLVIAGPGAGKTAVLTRRIAYMI
                     EEGIKARNILTVTFTNKAATEMKERIKGYIGDVLASDIWMGTYHSICVKILRRYANEI
                     GLSPKFTIIDADEQKKIIKEVLKKVAPNNNYVNEGRILSRISTQKNKLLTPSDYLNTS
                     KDYDRALVGDCYLDYQKRLTKIKCLDFDDLIMKTCQLLKQSSIAREYYQNKFKYILLD
                     ETQDSNYAQYQLVKLLAGNTNNIFAVTDDAQAIYSWRGADIQNLHNFIEEYNPKIIKL
                     EQNYRSTQTVVYAGNAIIKNNLKQLDKTIFSKRKVGNQIKLYEAPTGDDEARFVADEI
                     QNLVRHGGYNYDDIMVLYRTNYQSRAFEDKFMNFQIPYDMTGVFSFYGRKEVKDILAW
                     LKIVSNNDDDLAMERILNTLDALGSTSIKNILSQAENFNLSAYDSANTFTCKQSKSQA
                     SLESAMSTLSKLSSAYSVGSSYSNTPVTDMLDLIWKNTSYYDNLVNENTPESLDRKAN
                     LDELISIAKSYELLSDAPDLTEFLENIALASTKDSENKPKSIKMMSVHASKGMESPIV
                     FLVGMEENLFPHANSINTPEALEEERRLCYVGVTRAKDELYITYANARRGFKGIENNS
                     PSRFIGEIPSKVLLKL*"
                     /db_xref="sln:SLUG_10600"
                     /db_xref="UniRef100_A7KV33"
                     /db_xref="A7KV33_9CAUD"
                     /db_xref="3.6.1.-"
     gene            172871..173455
                     /locus_tag="gwf1_scaffold_9_prodigal-single_191"
     CDS             172871..173455
                     /product="Putative uncharacterized protein n=1 Tax
                     =Rubrobacter xylanophilus (strain DSM 9941 / NBRC 16129)
                     RepID=Q1B005_RUBXD"
                     /codon_start=1
                     /transl_table=11
                     /translation="MSDVQAPAKKRELSDEFKAEFVKNIQGKDYIIYGGLITLAHAEG
                     FKGFKQPLVVETPGKDNGGLIIVVATAVDKNGNEWSALGDADSVNVGAKVAKHKCRVA
                     ETRAKGRALRDMLGIDMLLIDEVEDPYAKNEDLITDAQVNKIAVLMKQKKVSKDWMRE
                     QMTALTGKVKSAELTKSEASLMIKTLDAYTEDNE*"
                     /db_xref="UniRef100_Q1B005"
                     /db_xref="rrd:RradSPS_0053"
                     /db_xref="A0A023WZD9_9ACTN"
                     /db_xref="Q1B005_RUBXD"
     gene            173513..174028
                     /locus_tag="gwf1_scaffold_9_prodigal-single_192"
     CDS             173513..174028
                     /product="hypothetical protein n=1 Tax=Laceyella sacchari
                     RepID=UPI0003B6AB40"
                     /codon_start=1
                     /transl_table=11
                     /translation="MILASIAIPAYDYVGNTNKLISEQQTTIQSLNKSLKDSTDTLDL
                     VTTEMTKQEKIIAEQRSDIAELKKHQATPSRSEPKGRQYKITLDTVAYSWTGGRTCTG
                     VWPKVGTIAVDPKIIPLGSKIYVPGYGYGIAEDTGGAIHGHIIDLFMGSYDDSVRWGR
                     KKLTVTVFDKE*"
                     /db_xref="UniRef100_UPI0003B6AB40"
                     /db_xref="H7CVR1_CLOPF"
                     /db_xref="cpe:CPE1229"
                     /db_xref="UPI0003B6AB40"
     gene            174069..174389
                     /locus_tag="gwf1_scaffold_9_prodigal-single_193"
     CDS             174069..174389
                     /product="hypothetical protein"
                     /codon_start=1
                     /transl_table=11
                     /translation="VFKIVKNNVNVGDLRELAQTILEGRIKTFHLELRKGNKKTKLYA
                     EYTTFSESQLTEDSREVRLSTSETLEEIADGIEAGDKFNTIEITKSLTTDWKILIDRV
                     GSNA*"
     gene            174382..174816
                     /locus_tag="gwf1_scaffold_9_prodigal-single_194"
     CDS             174382..174816
                     /product="dut; deoxyuridine 5'-triphosphate
                     nucleotidohydrolase domain protein (EC:3.6.1.23)"
                     /codon_start=1
                     /transl_table=11
                     /translation="MHKLTVPIVLPDTTISEPRCKHPGHDAGYDLCSTKDIILWPFKV
                     VKIPVNAQISIPQGFFARITGRSGLSVNGILTIPGTVDSGYIGVIHAITMNLSFWPKK
                     IRRGDRIAQMIVMPCASLDFRLVNRHEETDRGSHGFMSTGLT*"
                     /db_xref="cbv:U729_3197"
                     /db_xref="A0A0A7G0P4_9CLOT"
                     /db_xref="UniRef100_K9AZ55"
                     /db_xref="3.6.1.23"
     gene            174903..175643
                     /locus_tag="gwf1_scaffold_9_prodigal-single_195"
     CDS             174903..175643
                     /product="serine/threonine protein phosphatase n=1 Tax
                     =Bacillus sp. m3-13 RepID=UPI0001E88FA2"
                     /codon_start=1
                     /transl_table=11
                     /translation="VRVLTASDLHGYFKPLERALAKANYDPKVDQLILLGDYIDRGPN
                     SAKTVDYVMKLCSEGAIALMGNHEAMLIGYLAGQYDYASYCYNGGNTTLESYARWSAE
                     FPEEHLEFLGRLSPYARTDNHIFVHAGVIPDVLINEQKNDDLLWTRYINPAQTMGWWE
                     VSHGFDQTIIVGHTPTNYVGKKKGEVYIGDKLIMIDTGCCARDGWQTLYDVTNNIAYQ
                     SNKEKQVRVVDYSCEADGRVFRSSFSGT*"
                     /db_xref="UniRef100_UPI0001E88FA2"
                     /db_xref="A0A0A1MT57_9BACI"
                     /db_xref="ssg:Selsp_1913"
                     /db_xref="UPI0001E88FA2"
     gene            175597..175836
                     /locus_tag="gwf1_scaffold_9_prodigal-single_196"
     CDS             175597..175836
                     /product="Uncharacterized protein n=1 Tax=Bacillus cereus
                     BAG1X2-2 RepID=R8F840_BACCE"
                     /codon_start=1
                     /transl_table=11
                     /translation="VKQMDVCLDRVFLELKPLPNSKWKAMIVLDHLLLVYHYTHYVLG
                     YDIKTHTVFHEWWERPADKRGLEAAKEYLKERFKT*"
                     /db_xref="UniRef100_R8F840"
                     /db_xref="R8F840_BACCE"
     gene            175833..175988
                     /locus_tag="gwf1_scaffold_9_prodigal-single_197"
     CDS             175833..175988
                     /product="hypothetical protein"
                     /codon_start=1
                     /transl_table=11
                     /translation="MKWLEWLIYAIWIAILGCIMWHGITIKVGNIMEVHSNPLSRLFN
                     KKKGDEL*"
     gene            175985..178303
                     /locus_tag="gwf1_scaffold_9_prodigal-single_198"
     CDS             175985..178303
                     /product="DNA repair exo subunit 2 n=1 Tax=Bacillus phage
                     0305phi8-36 RepID=A7KV18_9CAUD"
                     /codon_start=1
                     /transl_table=11
                     /translation="MKFIYATDAQLKASNPGCRLDNFPTAMKAKFFELGEVARAENAE
                     AIFIGGDLFDGPKTSNKFLGEIGEIFKKYHCPVYVVPGNHDLFGYSLSTVDQTSLGVL
                     AKHGVIKLLTRASGPEFFMDKNGCEVSFEGQEFHKDIDQGKPEDDYYVTSKAQVRVLI
                     PHGMLIPKPFFGAFTLIGDLPLHGGPDLILGAHYHPGFATIQHGDTMVANPKAMARDE
                     ASDGNYHLDAPRYLVLDVDPSQHKFSLDIREFVTAKPGTEVINRQALLDKKAKDASLT
                     NFKTSIDTTTTVACDIQGILRNIATQAGIDSLIQLKALDAMAQAESAEVSVSSVSGYV
                     EKTGTLSITRVILNNFQSHAHTEVDLGSGLNAFTGSSDCGKTAIFRAIRWVLYNDPKG
                     SDFIRTGTKKCSVTLEFSDGTKITRERTSSGAGSYSIYDPVQGAVTDYKGFANNVPVE
                     VFNAHQMPKTRLTKDLEISLNLATQLEGPFLLSETAGVRATAIGRLTGVHIVDAAIRD
                     IGREIINGNSYVKSQEKQLESVEEKLKGFEDLTELESRINMSNLILTGLDMLEKRVQD
                     FELLQKDISTVRTKTLELATIYSHYAHVKKTPVLIREAETTLIHLETMQDLKSKLSKN
                     TEEHISIESEMKMIPKYDAAKIQEGIEVLKHLNELELIQRNLGTVQFGIFTLANDLKL
                     AKSEDAMLSSRIPEIKQLIDRLKDLESLNDAVHVNKQMIKSEESKLDQQTELYDQSLT
                     DYKAMLLEAGECPTCHSIITDRVLAGISGRRS*"
                     /db_xref="UniRef100_A7KV18"
                     /db_xref="A7KV18_9CAUD"
                     /db_xref="cbv:U729_3195"
     gene            178306..178602
                     /locus_tag="gwf1_scaffold_9_prodigal-single_199"
     CDS             178306..178602
                     /product="hypothetical protein"
                     /codon_start=1
                     /transl_table=11
                     /translation="VKYDEIHLGDGDNPWYLNTIGEDGNPYRFKVLACIPDDDGHEYV
                     VLEDEDKRRNIYKLTHQRTQIHKIFDKVEQDYALKIVKEALKIGFEEMKRRGKL*"
     gene            178589..178861
                     /locus_tag="gwf1_scaffold_9_prodigal-single_200"
     CDS             178589..178861
                     /product="Uncharacterized protein n=2 Tax=Clostridium
                     thermocellum RepID=D1NIP9_CLOTM"
                     /codon_start=1
                     /transl_table=11
                     /translation="VENYEIKLKEISKRSQDAQNSMIRCETKLESLNQRRTELLAECD
                     KKGVDPDQIDEAIAADKAKLDELIQQIDGFLPDEELIEDDNNALSF*"
                     /db_xref="UniRef100_D1NIP9"
                     /db_xref="W4V8X5_9FIRM"
                     /db_xref="ctx:Clo1313_1274"
                     /db_xref="D1NIP9_CLOTM"
     gene            178836..179513
                     /locus_tag="gwf1_scaffold_9_prodigal-single_201"
     CDS             178836..179513
                     /product="hypothetical protein n=1 Tax=Orenia marismortui
                     RepID=UPI0003677092"
                     /codon_start=1
                     /transl_table=11
                     /translation="MTTMPSASEYKQRLTALQSHFDSRKGQRDQLIQQKAELTFEIAS
                     KQYELKGLEEARILLQQTSVTARDYAKTKLEEIVTNALQYIFTSDFRFEIELGESGGK
                     PQADFFVVSLQDGIEVRNRPEDSRGGGVVDIISLALRWAVLQIHADPKMNGPMMLDEP
                     GKHVSEDYAIKLAVFLKQMSQHFKRQIVMVTHQPHLAVAADNLFEVELKGGKSIVSGV
                     SSGAGTP*"
                     /db_xref="UniRef100_UPI0003677092"
                     /db_xref="cth:Cthe_1092"
                     /db_xref="A3DEE5_CLOTH"
                     /db_xref="UPI0003677092"
     gene            179476..179760
                     /locus_tag="gwf1_scaffold_9_prodigal-single_202"
     CDS             179476..179760
                     /product="hypothetical protein"
                     /codon_start=1
                     /transl_table=11
                     /translation="LFQESVQEQELLELQETVEKPDSIYKTSAIHNLYIKKFWKTTKS
                     QLDIEIRTANYLVVLVDLSMAQIISWWRQKDKPMILEPMIYGTLEDDSNV*"
     gene            179753..180109
                     /locus_tag="gwf1_scaffold_9_prodigal-single_203"
     CDS             179753..180109
                     /product="Putative uncharacterized protein ORF003 n=1 Tax
                     =Bacillus phage 0305phi8-36 RepID=A7KV13_9CAUD"
                     /codon_start=1
                     /transl_table=11
                     /translation="MFRCPSCGQARRMPSRNGEYYQPMTMDITFSLIKNLPPVIVTEL
                     NVCDVVVCPVCDQPNISVSWKEAWDNPMKYFEADNLCHCGGELWMDQVEGTPQYAFIC
                     EKCGWVKPKSAVSGAS*"
                     /db_xref="UniRef100_A7KV13"
                     /db_xref="A7KV13_9CAUD"
     gene            180126..180338
                     /locus_tag="gwf1_scaffold_9_prodigal-single_204"
     CDS             180126..180338
                     /product="hypothetical protein"
                     /codon_start=1
                     /transl_table=11
                     /translation="MFTPDEIYIVEKEYSNCPEKIDIRVGDQIQIIEKIGESYKVLNL
                     SLGISDVWTIISEDDLIDLIRFEDIK*"
     gene            180406..181632
                     /locus_tag="gwf1_scaffold_9_prodigal-single_205"
     CDS             180406..181632
                     /product="DnaG primase n=1 Tax=Bacillus phage 0305phi8-36
                     RepID=A7KV10_9CAUD"
                     /codon_start=1
                     /transl_table=11
                     /translation="LHVSTELRNEICELNPLVDVFAEERFELEDAGGNIYRMKCFNKE
                     HRDSEPSMVVYKDTQTFSCFGCSIADKKHGGVGSDVIAFIMYHKDLSFQEACEYLMNR
                     ADIPIPEDKVNPKIESLKKYKTDRNRDYYEELRKNPKIIRYLQNRGLTPASISKWRFG
                     LVPDNVKWEEIRGRLAIGLHDLMLKQTSTIAMAYRTLSDDSPKYLNDPTSLIYNKTWY
                     LFGLNFARQSIRKNKFAIVMEGYFDVILSHQVGLDMTVGTCGTSFTDEQMAMLRKYTN
                     SIYLWYDSDKPGIEATLKHLPSLFKLGFKVDVVRTIGVKDPGELLIGMNLAEAKDYMI
                     ESSLPAMQFAINNYCVQLYDAIERGAPDNIVLQEKIRALRSLLDLLSCVQDQAERIAY
                     ADLINHKLNTAISIAI*"
                     /db_xref="UniRef100_A7KV10"
                     /db_xref="A7KV10_9CAUD"
                     /db_xref="dmt:DESME_12960"
     gene            181645..182340
                     /locus_tag="gwf1_scaffold_9_prodigal-single_206"
     CDS             181645..182340
                     /product="hypothetical protein"
                     /codon_start=1
                     /transl_table=11
                     /translation="MYNIMDIKAWNEHEAECKFSNLYPDLTVAGVSEKITPITADGVT
                     VEDHPVKGSRHWILRHYIYQCKEIKINKNLNGELEESYEGLKLVNRDIESKTEAVKEA
                     KKLTLSTYRPHSVRIVKILDGNASNVVCDVLPKGGEAGTYTIVYTQLDPRYAIKLTNK
                     VTLASAISIGFEDELGHILSEFKADWLSGKEGTVIGINPDGSYIVEVDGEHTCYTYGP
                     SMLCNLEFEEEVI*"
     gene            182340..183077
                     /locus_tag="gwf1_scaffold_9_prodigal-single_207"
     CDS             182340..183077
                     /product="hypothetical protein"
                     /codon_start=1
                     /transl_table=11
                     /translation="MYTMQAYYCWLEEDAIGFFRRDHGDAKIINVSQRYPGVNPTQCL
                     NDDRKVKGARTWISQYYIYQCNEIKKDPITGENIYIGMRLAGSSEAKLDAVKQAKEFT
                     LANQLPHTVRIVKVLTDSNIVSNHWVKNGNTPCWDILYCEGLLDSELINESDKISLNP
                     SVKSGDHSTNINARLEYNAMTWLNNNAPVVVSKIEGAKVTLAGNNSIFDINWLCKFIE
                     PIDIPEDEQDEEDDFEFDGFWNDEETA*"
     gene            183122..183430
                     /locus_tag="gwf1_scaffold_9_prodigal-single_208"
     CDS             183122..183430
                     /product="hypothetical protein"
                     /codon_start=1
                     /transl_table=11
                     /translation="MLNLVLAMTNLIDQCYDADPLHYVVTYKNDKVVINDGLLFSDAV
                     LKFLECNHLTLCDYIQELKTLSNLEQQEARIMDDISPELWHNYVEVQMDRYQQDLERR
                     *"
     gene            183433..183657
                     /locus_tag="gwf1_scaffold_9_prodigal-single_209"
     CDS             183433..183657
                     /product="hypothetical protein"
                     /codon_start=1
                     /transl_table=11
                     /translation="MPAWTISWAVDSTGKIEEKWKLCKNDTEVVGTLKDILYADGVTG
                     EIVVTPHSTESAPVRFHPMSETEKIRRIQV*"
     gene            183654..183875
                     /locus_tag="gwf1_scaffold_9_prodigal-single_210"
     CDS             183654..183875
                     /product="Uncharacterized protein n=1 Tax
                     =Desulfosporosinus acidiphilus (strain DSM 22704 / JCM
                     16185 / SJ4) RepID=I4D3E7_DESAJ"
                     /codon_start=1
                     /transl_table=11
                     /translation="MKDTCDRCGRHTIVTMVSMMNTDSLCMDCKCDEQSHSRYKEARD
                     AEAAACCAGDFNYPGLFAGQKYPFKIKEN*"
                     /db_xref="UniRef100_I4D3E7"
                     /db_xref="dai:Desaci_1295"
                     /db_xref="I4D3E7_DESAJ"
     gene            183877..184206
                     /locus_tag="gwf1_scaffold_9_prodigal-single_211"
     CDS             183877..184206
                     /product="hypothetical protein"
                     /codon_start=1
                     /transl_table=11
                     /translation="MNNIPLNNGKEAIYTKTVSRLIPDLDPKNKSNVYYYDAPCPVCS
                     YPNVVYSYDGRTFASFQVTCRSCGVFYRPVIKQTPGTYIAAKSEVKSQPQVRGRMMRD
                     NVIDDKW*"
     gene            184219..184623
                     /locus_tag="gwf1_scaffold_9_prodigal-single_212"
     CDS             184219..184623
                     /product="hypothetical protein"
                     /codon_start=1
                     /transl_table=11
                     /translation="MTGYTHLMTGIVMSDGLKLNAQDTILCMFATLLPDIDKKCSILG
                     RFNPLAKYIKHRGITHHPLIILVISVLLSKYHLETPFFFGALSHLFLDSLTPMGIPLW
                     NKHRLHLAYIPTGSMGEWTVFLIISLLPILWR*"
     gene            184627..185205
                     /locus_tag="gwf1_scaffold_9_prodigal-single_213"
     CDS             184627..185205
                     /product="hypothetical protein"
                     /codon_start=1
                     /transl_table=11
                     /translation="MYKSKDQEFMDRLKKSIYKAKEIDKPGKEYVWQHMKKHIQMEDL
                     RTYAITKLPGYIIKLGQGDYNVPVVVVTQNTMTIEESALLLDALKAANLSVQDIYCTT
                     VVKTEEESTEVTNHVKAAIYNEIVAAEITIINPKAILIIGETSYLWEDRLPIAWSAAS
                     LADCLTSDSVLQKKHKTSLWKALQRVMQYVNA*"
     gene            185292..185762
                     /locus_tag="gwf1_scaffold_9_prodigal-single_214"
     CDS             185292..185762
                     /product="Putative uncharacterized protein ORF230 n=1 Tax
                     =Bacillus phage 0305phi8-36 RepID=A7KV04_9CAUD"
                     /codon_start=1
                     /transl_table=11
                     /translation="MTESISVRQQTQEQIIEYIQRHSSDGKLTRSLMTIAQQIGYSNA
                     TVHRAMKKLEAIGMIKIIPSDKPTEPNTIVYLGPATTKPSEATTQGTKLVRELQELSQ
                     EMFGYFENLSKRMKQYETDLQTYYELQSRLVDVVNLPDDKYQVMILMKSDKVLE*"
                     /db_xref="UniRef100_A7KV04"
                     /db_xref="A0A024QH72_9BACI"
                     /db_xref="bcg:BCG9842_A0061"
                     /db_xref="A7KV04_9CAUD"
     gene            185810..186064
                     /locus_tag="gwf1_scaffold_9_prodigal-single_215"
     CDS             185810..186064
                     /product="hypothetical protein"
                     /codon_start=1
                     /transl_table=11
                     /translation="MGFINLDPLEEALLGLDVAQALLDKAREDFKNNPDLLNKYEVIS
                     LEAIASYEKEIKLLRELAASVKLAQEYDKELDQLKGELNE*"
     gene            186057..186365
                     /locus_tag="gwf1_scaffold_9_prodigal-single_216"
     CDS             186057..186365
                     /product="Uncharacterized protein n=1 Tax=Clostridium
                     celatum DSM 1785 RepID=L1Q8L4_9CLOT"
                     /codon_start=1
                     /transl_table=11
                     /translation="MSKFLAILNPIADLLERKNQDYGSSFYQLRDKYGPVSFYLRIMD
                     KLNRLEQLDQNPARVHDESTEDTLRDIIGYCTLELDYRIRNERGANFESTGCQIKNIS
                     *"
                     /db_xref="UniRef100_L1Q8L4"
                     /db_xref="L1Q8L4_9CLOT"
                     /db_xref="siv:SSIL_1402"
     gene            186328..186840
                     /locus_tag="gwf1_scaffold_9_prodigal-single_217"
     CDS             186328..186840
                     /product="Putative uncharacterized protein n=1 Tax
                     =Desulfosporosinus youngiae DSM 17734 RepID=H5Y258_9FIRM"
                     /codon_start=1
                     /transl_table=11
                     /translation="LSRQGAKLKTSVNKPDTSRPLNATAWQQLEQYYTELVTQITIPE
                     DPEPNDIKYVVSAIDSVYAEARLDLAKARRGHDRIERKYKLASKEAYLAVKDAGKTEK
                     DKEALAVAYIRSTKLDADPMPVTDMLDIAEERYLFMQAVVDVLNDKSNKCIIENGLLK
                     IDVSLGGQGA*"
                     /db_xref="UniRef100_H5Y258"
                     /db_xref="H5Y258_9FIRM"
     gene            187003..187644
                     /locus_tag="gwf1_scaffold_9_prodigal-single_218"
     CDS             187003..187644
                     /product="Putative uncharacterized protein ORF227 n=1 Tax
                     =Bacillus phage 0305phi8-36 RepID=A7KV01_9CAUD"
                     /codon_start=1
                     /transl_table=11
                     /translation="MSFNINDDYMSDTMIQNTWDCEHFGRCINSSKCLTCGPTQRMLS
                     LPEDKARKKAQNKVQQARINPNLPPEESWKQLEKQVVAEFKAVPTLKEYDNTHRTPGS
                     GNLWFAPGDVVDDVVLAECKERGTVTARGEKTISIPKQHLDKIMEESKGFGYPVYIFR
                     YSKSEDIYFTQKFEVLVEMVHEIKVLRRERLRLEEKVRLLEEEIRRLKSNASY*"
                     /db_xref="UniRef100_A7KV01"
                     /db_xref="A7KV01_9CAUD"
                     /db_xref="btn:BTF1_31342"
     gene            187631..187816
                     /locus_tag="gwf1_scaffold_9_prodigal-single_219"
     CDS             187631..187816
                     /product="hypothetical protein"
                     /codon_start=1
                     /transl_table=11
                     /translation="MPVIDEEFIRCSECENPYFKQEERLIFHKTIRERDDPHIELPAL
                     EKVYVYKCIKCGNELPK*"
     gene            187867..190107
                     /locus_tag="gwf1_scaffold_9_prodigal-single_220"
     CDS             187867..190107
                     /product="ribonucleoside-diphosphate reductase class II 
                     (EC:1.17.4.-)"
                     /codon_start=1
                     /transl_table=11
                     /translation="MKDYILPQNYPEVRISENALTVLKRRYLKKDNAGNSTETPEDMF
                     YRVARVVAEIDTTYGATSTQVDDRTYEFYTAMANMDFLPNSPTMMNAGRELGQLSGCY
                     VVPVGDSMEEIFDGIKNAAIIHKSGGGTGFSFTRLRAKNSAVKSTGGVASGPVSFMKV
                     FNAATEAVKQGGTRRGANMGILSVHHQDIVEFITCKHDKTQLNNFNISVGITEEFMQA
                     VFNNSDYNMYDNKGNIAGTKNANEIFNLIVDHAWLNGEPGIIFLDKINAANPTPSLGE
                     IESTNPCGEQPLFSNEACNLGSLNLAHCVVDGKINWIKVHKLTRLGVRFLDNVIDANQ
                     YPLPIIDETTKSNRKIGLGVMGFADMLIQLGIAYNSPEAVKTARSIMECINRVGHEES
                     EAIAKERGTFPNWEESIYYPHHPMRNATITTIAPTGTLSIIASASSGVEPLFALAYTK
                     TVMDKDALVEVNPLFETEAKAGNFYSEDLMAWVAKTGSLNGIDIPVPDAVKKIYVTAQ
                     DMLPEWHVYIQAAFQEFTDNAVSKTINFPNSATKEEVAESYKLAHSLNCKGLTVYRDG
                     SRDEQVLTIGSVQATETIVDSDNVKPEVTPRPRPETLTGITKKVKIGCGNLYVNVNSD
                     DYGITEVFTNTGKAGGCSAQSEATSRLISIALRCGISIDTVVEQLKGIRCQACVRREG
                     VGVTSCPDAIARTLKQYSKSISVSQVELTEVIIPSINICPECGQSINHESGCVTCTHC
                     GYSKCG*"
                     /db_xref="dai:Desaci_0176"
                     /db_xref="I4D0C9_DESAJ"
                     /db_xref="UniRef100_I4D0C9"
                     /db_xref="1.17.4.-"
     gene            190120..190362
                     /locus_tag="gwf1_scaffold_9_prodigal-single_221"
     CDS             190120..190362
                     /product="hypothetical protein"
                     /codon_start=1
                     /transl_table=11
                     /translation="MLVDDIIENDEEPTMLTTITEAQLAGVYSFACKNCKRCIPNVFV
                     KGRYELCDLYRIRAELEPSVVLIEASKDTLTNCPFS*"
     gene            190426..190800
                     /locus_tag="gwf1_scaffold_9_prodigal-single_222"
     CDS             190426..190800
                     /product="hypothetical protein"
                     /codon_start=1
                     /transl_table=11
                     /translation="MINLHPTIRKLQTHLDTTILDHHDIELFSTVISSLNAIEVEINN
                     LNVDLSHLRTIVNQASPSQDLSIGINVARHDEILRVLISRQEKFEKSLDKLCDVIFSN
                     LDRVQINQNVVLDTVNVTNNLT*"
     gene            190814..191089
                     /locus_tag="gwf1_scaffold_9_prodigal-single_223"
     CDS             190814..191089
                     /product="hypothetical protein"
                     /codon_start=1
                     /transl_table=11
                     /translation="MLFRNKSGKMEEVKAKQAKQKKKLDSTLSVFTKTLNQLVESRVE
                     MLAVVDTHQALIAESQETIAAVEQDLVMIDNVTTNLRNILGTTQAAK*"
     gene            191091..191606
                     /locus_tag="gwf1_scaffold_9_prodigal-single_224"
                     /gene="comEB"
     CDS             191091..191606
                     /gene="comEB"
                     /product="comEB; ComE operon protein 2 (EC:3.5.-.-)"
                     /codon_start=1
                     /transl_table=11
                     /translation="MSRLTWDQYFIEMAITATLRRTCMRRSVGAVLVKDNQIISTGYN
                     GSPSGYPNCVDQMECIRVTKGIPSGERLDLCIAVHAEINALDQALRRGLPTIGTTLYC
                     TTLPCERCARTIIRLGVSRVVYIGHYPGTNSLALFKVAGIQTECIERGEMPYETDRYA
                     KQMYNIDQPER*"
                     /db_xref="eac:EAL2_c03810"
                     /db_xref="UniRef100_R6PFN2"
                     /db_xref="R6PFN2_9FIRM"
                     /db_xref="3.5.-.-"
     gene            191551..192171
                     /locus_tag="gwf1_scaffold_9_prodigal-single_225"
     CDS             191551..192171
                     /product="hypothetical protein"
                     /codon_start=1
                     /transl_table=11
                     /translation="MKQIDMLNKCITLISQNGKLTNYESFEKLMDYMAVKLSLDNEAI
                     YTLPQVVADTLDGGLLDWDLLRSDPWDWLGETYSQLGLCNLALSQFFTPRAVTEAMAQ
                     MTLFDCKPRTDKLPITMLDPCVGSGRMILSAHKILGDEAIYFGVDLDLHSYRIALINM
                     ALYKIPAFLLRADSLVSNIDLNSENWHQANLWYPGNISKLSKKESV*"
     gene            192173..192394
                     /locus_tag="gwf1_scaffold_9_prodigal-single_226"
     CDS             192173..192394
                     /product="hypothetical protein"
                     /codon_start=1
                     /transl_table=11
                     /translation="VAQCFHCGYKGNVVNFQELSFDGRPVSTVSGKAVFNDDGSIGLT
                     PIPSSTTITLIYLCPECEETVSVNDVLIE*"
     gene            192491..192883
                     /locus_tag="gwf1_scaffold_9_prodigal-single_227"
     CDS             192491..192883
                     /product="Predicted transcription regulator n=1 Tax
                     =Bacillus phage 0305phi8-36 RepID=A7KUY2_9CAUD"
                     /codon_start=1
                     /transl_table=11
                     /translation="MAELDYQGSYNRLFPMKMGTTSFLMVYILWMLSGRENLYGKQIV
                     DDITTKLESNWKPSHGLVYPILRDLEKSGWVHGFWDNQESDKKTRRFYSISKEGREEL
                     EKRKLEYLPMFEASLGVLNTIIKDVYNR*"
                     /db_xref="UniRef100_A7KUY2"
                     /db_xref="A7KUY2_9CAUD"
                     /db_xref="hhl:Halha_1465"
     gene            192953..193078
                     /locus_tag="gwf1_scaffold_9_prodigal-single_228"
     CDS             192953..193078
                     /product="hypothetical protein"
                     /codon_start=1
                     /transl_table=11
                     /translation="MTPTITCPKCNSTNVDVVDKQRFLEKCVCKDCQEKFNVSKR*"
     gene            193231..194427
                     /locus_tag="gwf1_scaffold_9_prodigal-single_229"
     CDS             193231..194427
                     /product="FtsK/SpoIIIE family protein n=1 Tax
                     =Desulfosporosinus sp. OT RepID=G2G106_9FIRM"
                     /codon_start=1
                     /transl_table=11
                     /translation="MQQNQFVDNGTSQELSQSLRRLVLLWRGHDIALIIEDVIKFKYN
                     KTPIPRIFKKFKLTKTAWEFLIKLPAGYAYKDFKAMETLFSDAVGDGAVQISRHGKVI
                     KMCVSTERLKDYYPYKFDPTLYPKMYLPIHCGYTAIGEIVKDLSSMVNVLCAGHPGSG
                     KSTWIHSIAMNLIHNNMVNPKGLVNLVVIDLKLMEFKYLEKHALIVTQKEDITNLLQS
                     CNREMDRKLAILSKARCVRIQDYIKKGNSMPFTVVIVDELTEISDNEEAQILLNRIAR
                     LGRAAGCLLVFSTQRPSAQTFANFTETRAQFQASMCFHVRDAMNSMIVLGNELASQIP
                     NKPGRAIFQYDDQLETQTMCLPTDDPDRMEELLDAISPPIVQNIPFYTSFKSTRTAEL
                     PVRKKK*"
                     /db_xref="UniRef100_G2G106"
                     /db_xref="G2G106_9FIRM"
                     /db_xref="dsy:DSY2164"
     gene            194462..195121
                     /locus_tag="gwf1_scaffold_9_prodigal-single_230"
     CDS             194462..195121
                     /product="Putative uncharacterized protein n=1 Tax
                     =Desulfosporosinus sp. OT RepID=G2G105_9FIRM"
                     /codon_start=1
                     /transl_table=11
                     /translation="MKFINQVKYANTEQINLVNFKSSSMRMCQRRLQILSKSTKRHPN
                     PPLRRDRYTINEPYYYYNASSKKLDQIEHILGVTWIVTWMIHKLSGCEKFYSFDREVK
                     EYESQVRLRPDGLIGIENLMERTIDFTFIEFDIEESGNKFLKVPKYCNLKLSKAYMKS
                     WWVSKTKSFPRILIVTTGNPRKIRDAIERDNSEGLDFTVVTLDQLKEECGYGRSSLRH
                     L*"
                     /db_xref="UniRef100_G2G105"
                     /db_xref="A0A0G0YHW0_9BACT"
                     /db_xref="ddh:Desde_3138"
                     /db_xref="G2G105_9FIRM"
     gene            195093..195326
                     /locus_tag="gwf1_scaffold_9_prodigal-single_231"
     CDS             195093..195326
                     /product="hypothetical protein"
                     /codon_start=1
                     /transl_table=11
                     /translation="MGEAAYVIFKPGGEGFPIIVIVMLAFVGWLGKQIAGFTESGKSA
                     LFVQTLVTIIGVGVVLRAAKVLLDAFFATAGYK*"
     gene            195327..195908
                     /locus_tag="gwf1_scaffold_9_prodigal-single_232"
     CDS             195327..195908
                     /product="Peptidase M23 family protein n=1 Tax
                     =Desulfosporosinus sp. OT RepID=G2G103_9FIRM"
                     /codon_start=1
                     /transl_table=11
                     /translation="MTQWIGLVLFMMVFTYGAYVILKAFGFNDLSKGVIILTILIIVK
                     STVVTLTPYIKAAQTKTNSIQNSLDRVANFGQGKWNSPIKGKITQEYAGKDHHGLDFA
                     APAGTKVKATREGDVSKVGWDDIYGNMIVIDHDQGMQSIYGHLSGIDIKVGYPVVAGQ
                     TIGSCGTTGHSTGPHLHFELRRNGLAVDPMGYL*"
                     /db_xref="UniRef100_G2G103"
                     /db_xref="G2G103_9FIRM"
                     /db_xref="ddh:Desde_3140"
     gene            complement(195940..196254)
                     /locus_tag="gwf1_scaffold_9_prodigal-single_233"
     CDS             complement(195940..196254)
                     /product="hypothetical protein"
                     /codon_start=1
                     /transl_table=11
                     /translation="MIKAWFKEGSRMLEEFNYIRQQAIIGFAITKDKWLYIEYTDSDH
                     QFTARLVKPIKFLQSNQKGHGFLAKCELRDSNYRHFKLHGIHKMVVVDNILTWNENMY
                     LD*"
     gene            196483..196746
                     /locus_tag="gwf1_scaffold_9_prodigal-single_234"
     CDS             196483..196746
                     /product="hypothetical protein"
                     /codon_start=1
                     /transl_table=11
                     /translation="MAKAHVIKLRPNQEPDVKSVLDLFPDLLKEKQPIIIVLNQTPPA
                     VQRRVLTRPNLKHFSSKINTTWETVSKVLAVLFVLYVIHGLAN*"
     gene            196877..197062
                     /locus_tag="gwf1_scaffold_9_prodigal-single_235"
     CDS             196877..197062
                     /product="hypothetical protein"
                     /codon_start=1
                     /transl_table=11
                     /translation="VDIVAVQKILTDAIKEYELTGNLPAEVLVSFISVDIYRKLNAGS
                     SKVSKPKSPGFPSGHPS*"
     gene            197181..197348
                     /locus_tag="gwf1_scaffold_9_prodigal-single_236"
     CDS             197181..197348
                     /product="hypothetical protein"
                     /codon_start=1
                     /transl_table=11
                     /translation="VHKSLINHREGNVLYPKAFIHRIYKANWEQLKKYLDSKNPYLLQ
                     KTNSSLEVFPF*"
     gene            complement(197370..197519)
                     /locus_tag="gwf1_scaffold_9_prodigal-single_237"
     CDS             complement(197370..197519)
                     /product="Small acid-soluble spore protein alpha/beta type
                     n=1 Tax=Desulfitobacterium metallireducens DSM 15288
                     RepID=G6GEG6_9FIRM"
                     /codon_start=1
                     /transl_table=11
                     /translation="MAKYNMPVNKEETARELGIQLGADRTSRENGSVGGRMVRKIFEQ
                     FGPSR*"
                     /db_xref="UniRef100_G6GEG6"
                     /db_xref="A0A0F2SE42_9FIRM"
                     /db_xref="dmt:DESME_03245"
                     /db_xref="G6GEG6_9FIRM"
     gene            complement(197576..198139)
                     /locus_tag="gwf1_scaffold_9_prodigal-single_238"
     CDS             complement(197576..198139)
                     /product="hypothetical protein n=1 Tax=Saccharibacillus
                     kuerlensis RepID=UPI000381B33B"
                     /codon_start=1
                     /transl_table=11
                     /translation="MLVIFQGPSCAGKTTLTKACGLPILITYTTREKRVDETNGVDYH
                     FISLEEFKALDAEQGWATYEIIQGDYYGMTKVQLELLNSSNVDCCIALNRKGSDAYTR
                     HVDNVIIIGVKCNEEEIKRRLKERYGSDEFNYYKHFRTYNKDVANLTNCDLLINNDLE
                     LGVVVDFVKAFIAEALQAGGLLMPDFT*"
                     /db_xref="UniRef100_UPI000381B33B"
                     /db_xref="pms:KNP414_00484"
                     /db_xref="88818897"
                     /db_xref="UPI000381B33B"
     gene            complement(198139..198498)
                     /locus_tag="gwf1_scaffold_9_prodigal-single_239"
     CDS             complement(198139..198498)
                     /product="hypothetical protein"
                     /codon_start=1
                     /transl_table=11
                     /translation="MVFVLIAVTIMVILGTLCFMYLMKPAKPYEAKTEPEFYQANTRP
                     SSVQPKTTVTKSIHSVKISTPAPKSSSYRNNDDYVLPYMGVFSAYDGGHHHHDHGNSC
                     DFGGFDSGSCDCGGGCD*"
     gene            complement(198512..199381)
                     /locus_tag="gwf1_scaffold_9_prodigal-single_240"
     CDS             complement(198512..199381)
                     /product="hypothetical protein"
                     /codon_start=1
                     /transl_table=11
                     /translation="MYTPQILLIEQHRGIQLSMDFSQCDSGYTESTQIQRTLHPGVWN
                     LKMKSRDNSGKLSNTILHQIIIPDTYAATIPNITLPTNDFDTSNLQLQSTYDHESVTI
                     TWNVNPLCYYKVYRDGVFMDESINLGYFTDPFTDSCPPEPPAFIYHGTDPSNNLTTVG
                     WHEAYAYMQHRSYRVEEYWIGTDDFHITSDNVTTYYQPGIKDYWYALSDTLVFDDSTD
                     VAGYILSYSYSSYGPWTKLHEGLVQNQEFITMEFPPGDTLYISISAVDANENYGTVKV
                     VQITMPDDGQIYR*"
     gene            complement(199395..199634)
                     /locus_tag="gwf1_scaffold_9_prodigal-single_241"
     CDS             complement(199395..199634)
                     /product="hypothetical protein"
                     /codon_start=1
                     /transl_table=11
                     /translation="MAWNEPYNDEEIHTVIEPTQIFNLKQGYHPGLGDLTVFFNGVVA
                     VRNQDYLELNALTVQFTFDVIPEDVIIFRFQNLGW*"
     gene            complement(199646..199972)
                     /locus_tag="gwf1_scaffold_9_prodigal-single_242"
     CDS             complement(199646..199972)
                     /product="Putative uncharacterized protein ORF195 n=1 Tax
                     =Bacillus phage 0305phi8-36 RepID=A7KUW9_9CAUD"
                     /codon_start=1
                     /transl_table=11
                     /translation="MIYRNNSGTLIQPGVEQSIIEWESDGVTKVMGFMGTGTYSAEFS
                     LYVEDDDEIGALGDGAYYSYQTSPSLRTAYVADRAFIVPAGKRVILKIYHESTQSETF
                     KATLLG*"
                     /db_xref="UniRef100_A7KUW9"
                     /db_xref="A7KUW9_9CAUD"
     gene            complement(199972..200505)
                     /locus_tag="gwf1_scaffold_9_prodigal-single_243"
     CDS             complement(199972..200505)
                     /product="Homing nuclease n=1 Tax=Bacillus phage
                     0305phi8-36 RepID=A7KUW8_9CAUD"
                     /codon_start=1
                     /transl_table=11
                     /translation="MYKTASCTKCGAKLNYKTKKPKFCKKCNPYKGVYKQPKANLPQQ
                     SKSEREMHKVMAMILPNDEYIIGGYYNWLMSPKNQPMQLDMFFPKLNLAFEFNGRQHY
                     TYNSYMHKTKEAFEYLRACDKLKARLCVEQGINLLTIKYDKDITKGYLIRRLQEEGLL
                     DKLKAITIVDDTYEEDM*"
                     /db_xref="UniRef100_A7KUW8"
                     /db_xref="A7KUW8_9CAUD"
     gene            complement(200498..201307)
                     /locus_tag="gwf1_scaffold_9_prodigal-single_244"
     CDS             complement(200498..201307)
                     /product="DNA-directed RNA polymerase sigma24 subunit n=1
                     Tax=Clostridium saccharoperbutylacetonicum N1-4(HMT)
                     RepID=M1MU66_9CLOT"
                     /codon_start=1
                     /transl_table=11
                     /translation="MTDTKRFTYEETEALVLAYQENKSGAAEQLLIAFKEYMAQFVNL
                     IKKGTISASRRGQRQFISLYISNPLTRANLHRFRRSRFAHNEIYKITNSIKGFFSKYS
                     YEEIIQETALALLTLAKRYKSPDGKPRFHYYVDKTFAYQLHRQLRTLISDPVVFQAKN
                     NQSFDSDEDADYLSQYIESDMDHSDEWIASMEASSIEDDMDEINDNWVNGLTCSDSFH
                     TLSIFDRKIIKLYYIDELTDQQIANILGTCRATINRRRLATIAKLRGGTYV*"
                     /db_xref="UniRef100_M1MU66"
                     /db_xref="csr:Cspa_135p00780"
                     /db_xref="M1MU66_9CLOT"
     gene            complement(201342..201851)
                     /locus_tag="gwf1_scaffold_9_prodigal-single_245"
     CDS             complement(201342..201851)
                     /product="Crossover junction endodeoxyribonuclease RuvC 
                     {ECO:0000256|HAMAP-Rule:MF_00034,
                     ECO:0000256|SAAS:SAAS00106335}; EC=3.1.22.4
                     {ECO:0000256|HAMAP-Rule:MF_00034,
                     ECO:0000256|SAAS:SAAS00106388};; Holliday junction
                     nuclease RuvC {ECO:0000256|HAMAP-Rule:MF_00034}; Holliday
                     junction resolvase RuvC {ECO:0000256|HAMAP-Rule:MF_00034};
                     TaxID=1129897 species="Bacteria; Chloroflexi;
                     Sphaerobacteridae; Sphaerobacterales; Sphaerobacterineae;
                     Sphaerobacteraceae; Nitrolancea.;" source="Nitrolancea
                     hollandica Lb.;""
                     /codon_start=1
                     /transl_table=11
                     /translation="VAKLAIDPSLAASGYVIFDNDDHVLDLNVIKTIPKYLQSKRLSQ
                     IYTAFASIVSRYEITEVVSEDQFVNTGLAGNKQVALILSRARGVIMLATSLLDIPFVV
                     YTPAEIKKTVTGKGNASKDKVRESVLDLYGNQEIVLSQLTSKGKVDDMADALAIYHTH
                     KLLKAGRAS*"
                     /db_xref="I4ECY8_9CHLR"
                     /db_xref="csc:Csac_1564"
                     /db_xref="UniRef100_I4ECY8"
                     /db_xref="3.1.22.4"
     gene            complement(201866..202789)
                     /locus_tag="gwf1_scaffold_9_prodigal-single_246"
     CDS             complement(201866..202789)
                     /product="RecB n=1 Tax=Bacillus phage 0305phi8-36 RepID
                     =A7KUW4_9CAUD"
                     /codon_start=1
                     /transl_table=11
                     /translation="LTAKKFITVEQLLDYTFCPLMYKFKHIDKNKVFLKDDGTLNFKI
                     LGPKFVRDLHVMAYYLFNYIQDGTFPSPARMKQRWSVVWGQSRTKEEIIFFTGPWADQ
                     RRQLERKGTQAILDMLDMFQDNPGKVLMVGSNYTVDIEGFKLSGTFELVRLLRENNKT
                     ITEIVDFKVEERLMSNHIRHDLEITAASYAYRKLFNKKEDRVAYHDLVTGTIYYTKRD
                     KEDYIRLLRVIENVYKAIETNIYYPVMDERCYKCSYQEPCIRKDWYTNVNIEKQPRRS
                     YFKRRRSRKGRSPKRSLEDKTEGDGKHTGGT*"
                     /db_xref="UniRef100_A7KUW4"
                     /db_xref="A7KUW4_9CAUD"
     gene            complement(202779..203375)
                     /locus_tag="gwf1_scaffold_9_prodigal-single_247"
     CDS             complement(202779..203375)
                     /product="putative nucleotidase CA_C3379 (EC:3.1.3.-)"
                     /codon_start=1
                     /transl_table=11
                     /translation="MNIGFDIDGVLNNLPEIIGEYGCRHCRETRTRDCTGCNALNLTL
                     GTTKDRFDFTDEEDLSFWSKNHLEMITKVSTSAFNPEACVTAMQMRGHSIFYITNRQS
                     DVIQETVDWLDANNFPHAPVYYTKDKVDTCKQLKINVMIEDNPHNIMALAEAGIKVVV
                     IEWPYNQSLKHKNLLKRTTSVWEAIRFIQTIEPTTLDR*"
                     /db_xref="cst:CLOST_1190"
                     /db_xref="E3PXZ5_CLOSD"
                     /db_xref="UniRef100_E3PXZ5"
                     /db_xref="3.1.3.-"
     gene            complement(203372..203929)
                     /locus_tag="gwf1_scaffold_9_prodigal-single_248"
     CDS             complement(203372..203929)
                     /product="hypothetical protein"
                     /codon_start=1
                     /transl_table=11
                     /translation="LDIQLNDYQLDIIQDNSPRILAVMARMTGKDTIIKERIARWSGV
                     SIVIAPILYGIERYQSTASLFNYQQILEGTGRGIDADLTKTQVILTAPYLVRDEHIVA
                     TLEWAEKAKASRILIIGNSGDRGFDDQGKPRPDVIKDIWFNRSNWMKHHVTMFQAHFL
                     DEVAQNRLMTGSSMVYKYEVEASMA*"
     gene            complement(203935..204162)
                     /locus_tag="gwf1_scaffold_9_prodigal-single_249"
     CDS             complement(203935..204162)
                     /product="hypothetical protein"
                     /codon_start=1
                     /transl_table=11
                     /translation="LRQPRVKHPVKVLRNDAGQQICMQCGMPIETYDENPRWAQYEEK
                     WSIHYDCYLQTLNLLDRESHITSERQSMHRR*"
     gene            complement(204143..204367)
                     /locus_tag="gwf1_scaffold_9_prodigal-single_250"
     CDS             complement(204143..204367)
                     /product="hypothetical protein"
                     /codon_start=1
                     /transl_table=11
                     /translation="MAIQRNASRRLSMARETSLKSLIECLKFGYDPTRLTVTTISGHY
                     TLDKVDFFNYLITSGSKFDIEVTNIATTTS*"
     gene            complement(204378..204641)
                     /locus_tag="gwf1_scaffold_9_prodigal-single_251"
     CDS             complement(204378..204641)
                     /product="hypothetical protein"
                     /codon_start=1
                     /transl_table=11
                     /translation="MEKVTTEAGKNLVLVIEGDGVIKLFMAFMHYNHTKVAYPFEFMF
                     MAENWFKAIGINVKVIPNPNLSSIDKFIVQGLIHFHHMLKIFN*"
     gene            complement(204622..204897)
                     /locus_tag="gwf1_scaffold_9_prodigal-single_252"
     CDS             complement(204622..204897)
                     /product="Putative uncharacterized protein ORF186 n=1 Tax
                     =Bacillus phage 0305phi8-36 RepID=A7KUW0_9CAUD"
                     /codon_start=1
                     /transl_table=11
                     /translation="MLEINQLGSKRKEEFEAVACSRYNPCPVCYRCMSKASHLFELCA
                     ECPIPFCVHDDRTRNMVIKRENFAINVSPEVGELFKKLGDTHGEGNN*"
                     /db_xref="UniRef100_A7KUW0"
                     /db_xref="A7KUW0_9CAUD"
                     /db_xref="csr:Cspa_135p00760"
     gene            complement(204897..205181)
                     /locus_tag="gwf1_scaffold_9_prodigal-single_253"
     CDS             complement(204897..205181)
                     /product="hypothetical protein"
                     /codon_start=1
                     /transl_table=11
                     /translation="MKEINKFEDLINAIGKNGMTAEEFIEDNMVLAGVLLKKGLITNK
                     ELIDMKAEMVKDFNFMAEAIREVPVEVLDEVANFVGGIVDKIVPKIKELT*"
     gene            complement(205316..205624)
                     /locus_tag="gwf1_scaffold_9_prodigal-single_254"
     CDS             complement(205316..205624)
                     /product="hypothetical protein"
                     /codon_start=1
                     /transl_table=11
                     /translation="MINKLVEHMSSAAGIKAQSSILQDECDTMSGELYSLEKLVGQIH
                     AQVFGPKISECCDSIAPMEPTLLAMLQDKRFRVSECIKFLDEVACVLKEQLGDIRLYQ
                     *"
     gene            complement(205627..206412)
                     /locus_tag="gwf1_scaffold_9_prodigal-single_255"
     CDS             complement(205627..206412)
                     /product="Cysteine protease n=1 Tax=Desulfosporosinus
                     orientis (strain ATCC 19365 / DSM 765 / NCIMB 8382 / VKM
                     B-1628) RepID=G7WF68_DESOD"
                     /codon_start=1
                     /transl_table=11
                     /translation="MAKHPYNLLPDTIDNRDHIFSRMALPTKAPSSVDLRPKMPRVVN
                     QLELGSCTSNAIGSGLMEYVQLKNGQALVPLSRLYHYYKEREVIGTINEDSGAMIRDG
                     MKLAVSMGICPEPIWPYIISQFTIKPPAEADTAAPSHKLTSYQRITTLTDIKRSLIEG
                     YPVVMGMPIFESFESTLVASTGNVPMPKRGEQNLGGHAVLIVGYKDTTTGMLNKLTNY
                     ITGVTNGIVIVRNSWGTGWGDKGYFYLPYQYIAKYVTDLWTGR*"
                     /db_xref="UniRef100_G7WF68"
                     /db_xref="dor:Desor_2071"
                     /db_xref="G7WF68_DESOD"
     gene            complement(206412..206606)
                     /locus_tag="gwf1_scaffold_9_prodigal-single_256"
     CDS             complement(206412..206606)
                     /product="hypothetical protein"
                     /codon_start=1
                     /transl_table=11
                     /translation="MEELFYSTEPDGSILIDGTLLFERMAKELNLDIEVIKMVIDKHD
                     ELLEEAGIIVFDEAYDEETE*"
     gene            complement(206619..207182)
                     /locus_tag="gwf1_scaffold_9_prodigal-single_257"
     CDS             complement(206619..207182)
                     /product="hypothetical protein"
                     /codon_start=1
                     /transl_table=11
                     /translation="MSLKIKWLLILSTSFFSFVMALTSPTVHLYYMKIVSPQIYSTAQ
                     VISTMSAAIMTMFLSKQANRTKLRKYFAPILVIDSIGYFALSYFGTLNPNIRFIGFAI
                     LFSTTMTVWSTIMMSAINDTLSSDKLTDFQTLSNSVALWATVAGGGIAVLLVNILPLN
                     MALFLQCASNVILAVCDYKGFKYLTKS*"
     gene            complement(207185..207406)
                     /locus_tag="gwf1_scaffold_9_prodigal-single_258"
     CDS             complement(207185..207406)
                     /product="hypothetical protein"
                     /codon_start=1
                     /transl_table=11
                     /translation="MKMRLLEVLKDDHWIKLSSMSKLKIGDEFRMFEPTGEPVKDKHG
                     KTNWIVASDPKRILNENKVYTYAVEIEGD*"
     gene            complement(207419..208393)
                     /locus_tag="gwf1_scaffold_9_prodigal-single_259"
     CDS             complement(207419..208393)
                     /product="Replicative helicase n=1 Tax=Bacillus phage
                     0305phi8-36 RepID=A7KUV6_9CAUD"
                     /codon_start=1
                     /transl_table=11
                     /translation="MAKTPGYAQEMLDVIDAFELRAWSADNKGFKTGWDQFDDALEGI
                     QTGWHLIAGDSNIGKTSFLSQLAWQVANHPDNDAYVIDFSLDDPMHEKLPRVVAAANK
                     VLINSVRTPNNYMHLPNMIARRNAGIDLLKKTIHCYKAYDANHSTDIDKIEETIKRHI
                     IEIKAIGSKRRVVVFIDNFHDLTTSSKEASQGDKNKYDYLAQRISDMATLYDIPIITT
                     AEFKKLNGNRRPHVDDIRESVKIKYEAKSIMLCYNEVGVKGESAGVYFEIQGNASKQP
                     VFEVKFGKNKYTRFKGRLFFEFYPEMARFEQALVGDVKRYNNLIYAND*"
                     /db_xref="UniRef100_A7KUV6"
                     /db_xref="A7KUV6_9CAUD"
                     /db_xref="cbv:U729_3156"
     gene            complement(208404..209444)
                     /locus_tag="gwf1_scaffold_9_prodigal-single_260"
     CDS             complement(208404..209444)
                     /product="Primase n=1 Tax=Bacillus phage 0305phi8-36 RepID
                     =A7KUV5_9CAUD"
                     /codon_start=1
                     /transl_table=11
                     /translation="MIMSCLESECYLIEAGVNLGPKKFRRNMIIPATGIKEFRNKHNN
                     TGVYITAYCYNDANQDEAYLYGNLYLDFDLADLVNSDNPEMDFDIVREDALHALVVLS
                     AIYNIPEEQVRIFFSGKKGLHLIVPAKTLGLRPDKELNEIFRLMALDIKKSSKHKTLD
                     TCIYDRKRLFRVPGSIHQDTGLYKVPLTYHELTNLSFASIRSIAKEARVIDFAKPMYN
                     PKAYRIVQDFYRQWEEEKKTNKMSKSKGNGTLNYTPPCIKYLLNNPTNEGQRNNATAY
                     IVSHFKQRGYSEDKAYELIDQWNEAYCSPMLKRQEVVSTVHSIYRGEYSYGCRTLKDL
                     GNCNEHECKLKK*"
                     /db_xref="UniRef100_A7KUV5"
                     /db_xref="A7KUV5_9CAUD"
                     /db_xref="cbv:U729_3154"
     gene            complement(209392..210078)
                     /locus_tag="gwf1_scaffold_9_prodigal-single_261"
     CDS             complement(209392..210078)
                     /product="Putative uncharacterized protein ORF180 n=1 Tax
                     =Bacillus phage 0305phi8-36 RepID=A7KUV4_9CAUD"
                     /codon_start=1
                     /transl_table=11
                     /translation="MAKSIYDLAVDYIELYIMPKEINNRIKNQILRDLKETLARGYTD
                     TEILDILNDYVEDNPSHIPLIPNLFNGKPKQRNLLSPDKFYYHPQLRVMPGVPKKHWD
                     QDTGEITTIEEYYFLELRASYTLLDLYKYYLRQMGLTDSEYARARMLGGLKWLLKQHS
                     VDLVLFMIDIGGNLKDEETDKGYFEPVELNNYDREALENMGAKITEERGAGNDHVVPR
                     KRVLSNRSRS*"
                     /db_xref="UniRef100_A7KUV4"
                     /db_xref="A7KUV4_9CAUD"
                     /db_xref="cbv:U729_3153"
     gene            complement(210086..210745)
                     /locus_tag="gwf1_scaffold_9_prodigal-single_262"
     CDS             complement(210086..210745)
                     /product="Putative uncharacterized protein ORF179 n=1 Tax
                     =Bacillus phage 0305phi8-36 RepID=A7KUV3_9CAUD"
                     /codon_start=1
                     /transl_table=11
                     /translation="MSEVVNIMNMPLEPNAIKNLEAKINDDLIKNNKYGKGKKDYLDI
                     GVFKRLMNTIFGYKWSWEVIKHEIVDAKFVYVMGRLSVPGIGIKEAFGAAKLDQTDNS
                     QQISVANSNAFKAACKLLGVGQSLLDDGFEDELFEEDDTPPPAKAKTKTKATFTEKQI
                     KAMITLKEAYSITDNSELLKFLKVWNKSFTSMNQLNGDNVDAFLEYVEENPEDFEDLK
                     G*"
                     /db_xref="UniRef100_A7KUV3"
                     /db_xref="A7KUV3_9CAUD"
     gene            complement(210867..211550)
                     /locus_tag="gwf1_scaffold_9_prodigal-single_263"
     CDS             complement(210867..211550)
                     /product="hypothetical protein"
                     /codon_start=1
                     /transl_table=11
                     /translation="MILILMPIEFVVGAIIGFFLCDKQEGLSIDEIKLGSIVFLIANA
                     FVYYQNPEMPGLTIVHLIVSWIMLSIGLIVGEGFRLKIIRNVIQTIHKKDVQLSIANF
                     IQAITRVTYCNINRDNRDLADASAKLDIVYTQLDKLIDKARKLNDQGLTDKFSSIKSL
                     CSYYADYSKYVCSEPDSLKRSEMMHNWVSIGEELSNLSWDTLNHAEENIKIHLQRSFS
                     SNILAVKVK*"
     gene            complement(211547..212047)
                     /locus_tag="gwf1_scaffold_9_prodigal-single_264"
     CDS             complement(211547..212047)
                     /product="hypothetical protein"
                     /codon_start=1
                     /transl_table=11
                     /translation="VQILTFIQTYIVGTFNAIMCPLIIIFSINMIVNVIESVDKLKAL
                     QTDLKKLLAYIIFIVLANQLDSLMINHLLGWKGSTQFSISIILFGREFGSILKAVNYL
                     GVEVPYILTKRSGDMMDFNGSTSNKSDDIDDQIVQLRSKISKLKKLQKLQEELTAVET
                     SEGVVE*"
     gene            complement(212090..213271)
                     /locus_tag="gwf1_scaffold_9_prodigal-single_265"
     CDS             complement(212090..213271)
                     /product="Virion structural protein n=1 Tax=Bacillus phage
                     0305phi8-36 RepID=A7KUU9_9CAUD"
                     /codon_start=1
                     /transl_table=11
                     /translation="MSNIPALTKQQVAFRSPTSSEAYNKQLDDSFFDVVNLYNNLNTY
                     TNQLNTLRDIYTIQSQFQDMRIKDLEDKTRILQDKIDLLNGLNSSITSRAFVEDLTVD
                     SIAEASERAEIDMFHRVVTLPIVRRTSKVYLYDEDYDQIIIPSTLGVTLNPAASDGFI
                     VDTDLLNAFDGINSNYWMRKVLISPNDTTSKATVQVEITLPDNIISNRDVNTIIIHPF
                     PLNSLDITEVKYKLDGGWITVPGFEPIIKAGNIELCFASLKIAKVRVTMVQNTAHSEN
                     GKKVFYLGAEEIGIYHTEYGVKGSFRASFNLDGKEGLKTITEIKPIFSNTKALNANLD
                     MRNLFTYNLYTVSNGEFQYTKDSLPIPTTETKVVLDGMILLDPNNQATPALESVELVY
                     K*"
                     /db_xref="UniRef100_A7KUU9"
                     /db_xref="A7KUU9_9CAUD"
     gene            complement(213264..213512)
                     /locus_tag="gwf1_scaffold_9_prodigal-single_266"
     CDS             complement(213264..213512)
                     /product="hypothetical protein"
                     /codon_start=1
                     /transl_table=11
                     /translation="VIIINIYPSMVRTNMRRRGPIESQKLNRNNQDLVYNITYLCEQL
                     NLLKANLNSLEASIYDRSNLISSKLKIIKTIGGELMNV*"
     gene            complement(213516..215507)
                     /locus_tag="gwf1_scaffold_9_prodigal-single_267"
     CDS             complement(213516..215507)
                     /product="Low copy number virion structural protein n=1
                     Tax=Bacillus phage 0305phi8-36 RepID=A7KUU7_9CAUD"
                     /codon_start=1
                     /transl_table=11
                     /translation="MSIRDRQLIRASNRALSSELLAGRFPDLTTIQDSVFNEIRNRPI
                     GLPRFELQAVAEGDISSSLSYNTMMNQIFEDLNTMFDESGYQTDRLMAVVNYYETEKA
                     LIQMQLKRLNNRMDGLIDKLSHNVRSNVIFDTFQDFQNVEFIGRAQVNRPNTDAFIDL
                     LKGEAVLNKISNGDRIDLSKAEISVTPITSYVTNTELSKPNLMLTDIINETWRQLIVT
                     DNDLPVTLQIDIALDSEVSITSFSFESNSPKSTDITLSISSDGIIYQPYNKQSGGFVQ
                     WSFNTVSAKALRLTLTKYEADETTGTNNNYLFGCKSLAIYKEAYKERGIVVSRQYYIG
                     NEAIDRITLQVDSSLPSNTDIRYYIAIDNDDLFEWQEIQPNVPHDMGGMKSTTFGIDS
                     FYKGYGSKVNSQYGNDYYNIADIPYAIMPGSALLYMGENMWQHDLYNSPISVLDNPSL
                     KDWIKMSGYTTNYIPLNAPMKILKNCKQRFTVNLYCETANIIDHNVIQVTEGLSSNVK
                     FNVYLNNNLIKAVGDYYTYYLRAGWNKIQIITSAIDDTTIDKGFNLTYVSNKVYASND
                     PLRETSLYNLLNNTSKRDHTNFAIDTAEVAGKTISSIIVNYDPRAIDSTGAGVMYNLT
                     YKRPVLQDQNALRFMAILSRDPSFKDISPSLRSYQIIVE*"
                     /db_xref="UniRef100_A7KUU7"
                     /db_xref="A7KUU7_9CAUD"
     gene            complement(215507..217249)
                     /locus_tag="gwf1_scaffold_9_prodigal-single_268"
     CDS             complement(215507..217249)
                     /product="Low copy number virion structural protein n=1
                     Tax=Bacillus phage 0305phi8-36 RepID=A7KUU6_9CAUD"
                     /codon_start=1
                     /transl_table=11
                     /translation="VNLMLIKNKTSLLENKAKEILKNLKNKNFSTETEMFSYFFASLQ
                     NFYANLGKPTMQLRPANGAPMSADYNQCLHEISADTSSMLTESNALVKALSDLYEQVT
                     LDRSSLNNQLKSLEDKLSIINLKLNQKIHEVNFRDSFINQKTYDTDMVTATPAKLHIG
                     VGILTLNTIEASEITNATIRILDKSNGYPGDTHQVRNLSGKTKFYGEDNLHINLAEIL
                     DGNSDTWFEYELFNISDTVRSSISSYGLTYNEGQSWAKNDSTPMTLALEIELPIAKTL
                     NFLSLSPYLPSQKGVIPSYIKSIVVSDGKGITKELVNNDRFNEDKVYMFGQMKTKKIL
                     ITLEQSISYLTQVGHFFFKELPIASMNYLEKDKPQDGKRVDGPKPSITNLGFMYDPST
                     RNLIQPEVTNDYTVGNTNQIINNLFTLPEVQDIQVGLETVDAWRYQIGLRETLGANYR
                     FNQESDYVSTSFTYTNPITSIQLLVKDEVPKEFPTGNWINYFISVDEGNNWHAIAPSN
                     RSSSDVTTYILNANMPEDGRMDYSGYIDTKDPVTSVRLKISLSRPTDIIDADYYSPIV
                     YNYELKCTVESGVN*"
                     /db_xref="UniRef100_A7KUU6"
                     /db_xref="A7KUU6_9CAUD"
                     /db_xref="bcg:BCG9842_A0023"
     gene            complement(217261..219570)
                     /locus_tag="gwf1_scaffold_9_prodigal-single_269"
     CDS             complement(217261..219570)
                     /product="Virion structural protein n=1 Tax=Bacillus phage
                     0305phi8-36 RepID=A7KUU5_9CAUD"
                     /codon_start=1
                     /transl_table=11
                     /translation="MNSIQQASVDLEETQRRIILEILNQQYTDGIITTEEDYQSQLQE
                     MLSKVSSNEPIMQVREQSNQSNPNNFNLNFQELSIDMATIFNQINLVDNTVTKHQQLN
                     QGVINDIKLRIHKLNDELDRLELLSLYGDNSGIILEAFRDANNFETDLRYYTSVPTGG
                     TDPVPLASGYISTLDVNKEAIKLPLLYSESALIGPSGINLGKITITKQLGSGFIRVTN
                     PEHNINKAIDTSFETFWSETILTEAPLEVPLDSSYFGIQYGALCEFEVNFDALMVINE
                     ISLMPFSEYPMDIVAIRFDTTDSKDTPNSIIIKPTHTDGTVYNTSTTDPVIFQFPDTL
                     VKRVRIQLNQRHYVRTNYISNKQVADELDRWFNRNTAVDLKTDGIFNPIYTNRITVNP
                     SWVYFAEAMKNLDIKGLDKLFNSVQVSKSLTKYQYSYGLYNIGMNRNEYVNCGYYISK
                     PMDVPGNIKSVTLLSNEEHPLPSSYDTAITHVEYSVSPDDGLNWYNIVPMNQSTVIGE
                     LLEAAIPKGGSRRKAMLRFPVDGDIDIYCNAASTRLPSSDYNFDPTTRTITFVKYDVS
                     KTYTVNYKPKDSHEVDFIKLHTVINKVTNLPEVYPNTVTERFLGTDRNGLINLSYYPF
                     IDKVKLNSQSKDYDPTYLSYSYVPLKIKLITAEGKHIEQKTDPSDTGLIFITNKTDYI
                     NPNTSFLDPLTEVVDSNGVITLEYQYQVIGNTIQFNTSLPANTQIIIEYPYILKNLRT
                     RAILRRTINNFLGLTPIVNSITVNFKSLL*"
                     /db_xref="UniRef100_A7KUU5"
                     /db_xref="A7KUU5_9CAUD"
                     /db_xref="cbv:U729_3148"
     gene            complement(219609..220814)
                     /locus_tag="gwf1_scaffold_9_prodigal-single_270"
     CDS             complement(219609..220814)
                     /product="Uncharacterized protein n=1 Tax=Exiguobacterium
                     sp. (strain ATCC BAA-1283 / AT1b) RepID=C4L0R7_EXISA"
                     /codon_start=1
                     /transl_table=11
                     /translation="MATTISTGISIFKVSDDSEVYTTIPLVNTNRDFDITVSTDQLIV
                     STDYYWTASVTDTVTGATTISDKSYFKIAPIPGIVHLTNFIGTQESPVVSTTLTPTLT
                     WSCNYSPIDLEVQIRFIDGADTFVVFYNSLDKDLRSLSIDTAIPTNITNETSGTHTIP
                     TGPLVLKNGLDYRWMVWGHFDPSVASVETGYIHITLPNLNPNVSLLTFNGTQGTPNEC
                     KYIRPVLSWHYTDPENNPQSSYIVNVYDSDGVNVFQTNWINSSATSVTLPATTLNADS
                     LYYWNVQVMDSYNNTSDISSDGYFMTGLPPTLTSCNGLTSDDPNIVNTIHPVWSWSYD
                     EVCSVFDVVFNDPTGATGKIEQPNIDNTYTCNEDGIVFGTVYYWWVYLTNDSGMTSFP
                     SVRGYWKAV*"
                     /db_xref="UniRef100_C4L0R7"
                     /db_xref="eat:EAT1b_0050"
                     /db_xref="C4L0R7_EXISA"
     gene            complement(220826..221335)
                     /locus_tag="gwf1_scaffold_9_prodigal-single_271"
     CDS             complement(220826..221335)
                     /product="hypothetical protein"
                     /codon_start=1
                     /transl_table=11
                     /translation="MPTMLSSFINIYDSNDSLIKTMDSVAGTSRDFDLLVDCSLLILD
                     DTYYWIATVNDGSITTISDKSYFKIASNSPPTCTLTSYNGTIDNPAPMTTLDPIFTLG
                     YNDPDGDTVDSWEAFIYSIDGTLIEHVTGGTIAGHYPNGDYYWNGKVKDSRGLWGPLS
                     DNGYFRVTV*"
     gene            complement(221406..>225074)
                     /locus_tag="gwf1_scaffold_9_prodigal-single_272"
     CDS             complement(221406..>225074)
                     /product="Uncharacterized protein n=1 Tax=Exiguobacterium
                     sp. (strain ATCC BAA-1283 / AT1b) RepID=C4L0R7_EXISA"
                     /codon_start=1
                     /transl_table=11
                     /translation="STLLPTLTWSYSDKEKNPQKTYTVVIRNSDGVEIINTGAITSQN
                     RYYSVPSASRLLEGTNYNWKVSVTDSTGASADGRVCYFKTTGTSTVASPDKPGLTSCY
                     GTISNPTETTTKPTLTWTYHHSKNVPQGSYKLTVCAATTNATVIDIPWTSGTATSYDV
                     TSTVLSEDVMYYWKIQVKDTSGRMSPISSNGYFKPTSTEINNPPTVVLSSFCGETKED
                     PDACTTLTPVLSWAYTDADNDIQKSFNVGIIDVETDAVVYDTGIANSLSKNTVVPANK
                     LTSGRVYSWYVTVFDSKGNSGVSSKGYFKPIFNRVPVVVTANYNGPINAPVISPSYTP
                     LFIWKYSDLDRDIQVSYVVDVYSTAGVLVSTSGAIEDERYYHLLTTPLAGNTSYYWKV
                     TVTDSQGGESVTTAPSYFKTTGTNNSFPVAIPNNYNGDVTSPKECLTLTPALTWDYID
                     AGKNPQTSYLAQIYDSTGTIVYSSNWKTSSEQFCITNVPLTVGTLYYWDISVKNSNNI
                     QSPVGIKAYFKPVASTNKAPDKPILTSYNGTVSTAVICNTLIPKLNWSYYDQNNDPEG
                     DSLVTVYDSITGDLVYSSNWVSGGIKEITVPSGKIPNANNTYKWCVIVKDNKGLISPM
                     SNYGYFFTRAATNTLPIVTPASYAGTFASPYSASTLTPSLTWTYYQAQNSDQAMFNII
                     VSDNSNTIVWDSNWVVGSDVMIQVPESKLLVSVVYHWVIQVKDTNGNLSKVSDPVYFK
                     TVLGTSPVASPTNFNGIITNPAACDTTSPNLTWSYYQAQSNLQASYCVSVYNSSLGVE
                     YTSGWTDGTATTVVAGPLDSNETYHWTIQVKDTTGNMSVIDKHGYFKTPENTNNPIVT
                     LESDNGSLATPFIDQKSIPNFMFRYVHPLAKDAKKSVITIYDASNTVVFTRTDTDTIY
                     SPCGISSGIAFTLTKDVVYHWTVEVTDVDDNVGTSKAGYFKLAQGNPIRVAAKSYNGT
                     QAAPAGCTGCVLFPPALTWSYIDPVNKPQAAYNVTLYNDLGVVIYNSDWVTSASKSRT
                     IPSGKLVAGTTYHWTVQVKNTLGTLSPNSDFAYFRTEGGTVVSNASVTLMTCNGTLTT
                     PIVTIPDDTDVTIGWKYNCNTAVNVASTTLIIYDPSDTVVWTKDVVASMIPGDSAVEP
                     AAVSFFTEDVVYHLTAEVTDVNGKKTISTPGYFTVEPAVVVEPTITLLSPLGTLSSPL
                     SVANPVDHVVHFTYRYND*"
                     /db_xref="UniRef100_C4L0R7"
                     /db_xref="eat:EAT1b_0050"
                     /db_xref="C4L0R7_EXISA"
ORIGIN      
        1 AACACCATCT GAATTCCTAA TAACAACCGT ATAGGTTTTC TGTGGATTCT TTTCCTTATC
       61 GCTATAACTC CATGTCAAGG TTGGTAATAG AGTACTAGAC ACAGAAGGAG CTGCCGAGGT
      121 ACCAGTATAG CTTGTTGGCG TTACGACAGG AGGAGTATTA GCAGCTTCAT TACTATACTT
      181 AAAATAACAA GGATCTGTCA TGATACTGAC TTCTCCACTA CTGTTTTTAT CCTTAACTTG
      241 AAGGATCCAG TAATAGACGG TTCCAGCAAC AATTCCATTG GGCACCGTAT AGGTTTTAGC
      301 AGAACTAGTA ATCCATCCAG AATCTTTAAT TCGTGTCCCT GAAGCTGTAA AGACTTGAAC
      361 ATGATAAGCA CCCTGTACAT CATTGTCTGC GTCAGTATAT TCCCAAGTTA AGACCGGCTT
      421 CAGGGTTGTA CTAGTTGCCG GCTCAAGCTT CGTTCCTTTG TAACTCGTAG GAACAACGAC
      481 AGGAGCTGCG TTAGGAGGAG GTGTTCCGGT TTTGAAATAG CCACTGCGAA CCGGTGAGCC
      541 TTTAGCGCCG CGCTTATCAC TTACTGTTAC AGTCCAATGA TACGTAGTGC TTGGTGCTAG
      601 TTTACCGAAA GGAACAACAT AACGAAGAGC CGAACTAGTA ACTGTGCCGC TCGTATGAAC
      661 AAGGGTATTA CTACTACTGA AGATATCTAC TTTATAGTTG TACTGTACAT CATTGTCGGG
      721 ATCTTCATAT TCCCAAGCTA AGCTGGGAAT CGTATTGTCA CAACTTGATA CTTCAGACTC
      781 ATCACCATTA TAATTTGACA AGATAATTAC CGGCACATGG TTAACGATTG AAGGTAGAGT
      841 CTTGAAATAG TTTTGAGAAC TTACGAGACT CTCATCATCT TGATTATCTT TAACTTGAAC
      901 CGTCCAGTAG TACAATGTGT TGTACTCTAA AGAAGAGGCC TTAGGTGTGT AGTATTTAAG
      961 AGTACTTGGT TCATAATCTA TAGCATCAGT CGACGCACTA ACAGGCGTTG TATTACCAAC
     1021 CTTATAAATT AAGACCTTAA AACCAGACTG TGGATCATTG TCAGTATCTT TGTAAGTCCA
     1081 AGTAAACGTA GGATTTAACG TCGTGCAATC CTTAGGTGAT GCTAAGGTTC CCAAGAAGCT
     1141 CGTAGGACTT ACAGTTGGTT TAGTATGGGG TCGATCAATG GTCTTAAAGT AAACTGGGAA
     1201 ACTTGTTAAG CTCATATTTG ATTTTGGATC CTTAAGCTGT ACTGTCCAGG AATAGACTGT
     1261 TAGTGGATCA AGTTTTAAAT TCGTAGCCGT ATAGGTCGCC GCTGAAGAAC TTTAAAAGTC
     1321 CATTTGAATA TTGGAGCCAA TAAGGTATTA CAGGCTGCAG GACTACCGAC AGATCCATTT
     1381 AAGTTATTCG GCGTTACAAC AAAGGTAACA GGAACGCCCG GTGTTTTAAA ATATCCCATA
     1441 GGAGATACTT GACTCGTAAG GCCACGACTA TCTTTAACTT GGACATTCCA ATGATATATA
     1501 GTCCCTGTAT TTAATAGAGA ATCAGGAACC TTAAAGTAAT CATTAGAACT TCCTGTCCAT
     1561 CCCTGTGAGG AAATTAATAC GCCTGAAGCA TTGTAGACAC GGACAGAATA AGAACCTTGT
     1621 GGATCATTAT CTGGATCAGT ATAATCCCAG GTTAGAATCG GCGTTGTATC TTGAGCAAGT
     1681 ACAGGACTAG AAGGAGAAGA TCCATTGTAA TTTACTAACG TGGCACTCGG CGGATGATTA
     1741 ACTAAGGCAT CGCTCGTTTT AAAGCTAACC CATGGGCTCG TAGGACCTTG ACTGCCGCCT
     1801 GGAGTCTTCA ATGTAATACG CCAAGTGTAT TTAACGCCTC CAAGTAGTTT AATAGGGAAC
     1861 GTCTCATCAA TCATATAGCT ATTGATAGAA CTATTAATCC AGCCAGAGGT CTGAGTATAA
     1921 ATTATACTTC CATAGCTACC AGAGAACATC TCAACCTTGA AAAAGCCTTG TGTCTTACCG
     1981 GTATCTGACG GATCAATACA GTCCCAAGTT AACGTTGGAG TCAATGTATC ACAGGGGTCT
     2041 GGAATTAATG ATGTTCCATT ATAGCTTGTA GGATTACTGA TGACAGACGT AATGACCTTA
     2101 AAATAACCTT GTTTAGAGAT TAGACTTTCT AGACCAATAG TATCCCGCAC CATAACCTGC
     2161 CATGAATGAA CAGTATTCGT CGATATACCA ACACCACTAT GTGTATAGCT AGTATTTGAA
     2221 CTAAGAATCC ATGGAGTCCA TTGTCCGGCA ACTAAGAGTC TAAAGGCCGC CTGTTCATAA
     2281 CCGTCGTATT CATTATAGTT CCAAGAAAAT GTGAGACCTT GAGTGTAGCC TATTTCAGGC
     2341 GTTGCACTAG TCAGTCCATT GTAATTAAGT AGATCGGGCT TAGGTGGAGC CGTGGGAACT
     2401 GTAAAATAAA CTGGTACGCT CCAATCTCCA AAACTACTCA TACTCTCTCC AACTCGAACT
     2461 TGCCAGTAAT ACGTATAGCC CTTATAGGCT TCAAGACTCA TTGAAGAGAT ATATGGAAAC
     2521 GTATGACTTG ATGCTGTACC GGTAACTAAT CCATAGCTTG CTACCGTTGT CTCGCCGGTT
     2581 CCGCTATTCT GACGCATGAT TCTTAATCCA TAGATTTTAT ATTGATTTGT GCGAGTCCAT
     2641 GTTACCGTAA CGGGTTGAAT GATTCCGAAT GGCACGTTAT TACCACTCGA AGAATTCCCG
     2701 TTCGTTGTCA TGGCGGTTTC ATACATAGTT GAACTCATTA GAAAACCTCC TAAAGTTATA
     2761 TGCTTTAACT AGATTTACTA GTTGTATTGT GGGTTAAAGT AGATGATCTT AGAATCAACG
     2821 GCATAGCCAA TGATTTGTAC GGGCCCTGTG GTCGGTTTTA TAGACGTTAT AGACCCTGCG
     2881 ACAGTAGGAC TTACGTAGAG TAATGCGCCC TTAGTAAAAT TCCAAGCAAT GTTTTTAAGA
     2941 TATCCTTTCT TCAAGATAAC CCTGTCACCT GCAGCGGCGG TTTCTGTAGC TATAGCTACA
     3001 CAAGGTAGAT ACGTAATATC TGAGGCCTTA GATAAGGCGT ATCCCTCAAT GGTTAAATAA
     3061 AGTAAGCTTC CTATATCGGT ATCGATTGAA ACATATTCCT TAGATAATTC ACCGCTATAA
     3121 TCTCCATCGT TAATAGGCAT TAGCGATACA GCCTTATTTG ATAAACTACC AAGATCTTCA
     3181 ACAAGGACGT AGTCACTTGA TGGGTGACCG TTTAATCGAA TGGCATCAAT ATTACCTAGA
     3241 TCAAACGGCT TAACTAAGTT ATCAACGGCA AACATGACCT CTCGAATACC GATAACTAAA
     3301 TTAGCAATTT GTTCATCAAG TTCGGCAAAC TTAACAGCGT TTTGATTACT CATGAGCTGT
     3361 TGATAAAGAC TCTTCTCTAG TGGGGAAGGT TCCTTAACAA AGGTTCCATC TTCCTTTTGT
     3421 GAAACGACAC TCATTATGAT CAGCTCCTTG ATCTTGATAT AATTTCTTGA ACTTCAGCTT
     3481 CAACGGCATC TTTAATTCTC TTATCAATGC CGGTCAATCT GCCTTCTGTT CTGATTAAGG
     3541 TTTCAATCGA AGCGATCCCT AGTTTAATCG TAACGGCTTG ATCTAGATTG CCAGCGATAT
     3601 CGTAAACTAA ATAGATATCT TCCTCGGGCC CTCTAACGCC AATGACTCTA CCAGCATTAT
     3661 TATAATCAAG TTCATTTAAG CCGGGAATAC CAAAGATAAG ACTTAAGGGC ATATTCTCGA
     3721 TACCTAAATT ACCCTTAACC TCCGTGGCCA AATCAATCTT TTCATTGTAG CCCTCAAGTC
     3781 CACCGTGATG ATGGATCATA CTATGGTGAT CATCTTGTCC TATATCGGTC AAGGACTTAT
     3841 GAGACACTGT ACCAGAGCCG TCGTTACCAT TATGCTTATG AGCCATAGAG TGATGGTCAT
     3901 CCGGCTTAAT ATCTAAGAGA TCTTGATGAT GTACGGTAAC CGTAGGTGTT ACGCCAGGAT
     3961 CAACAGGATC GTCGCCTGGA TCAATGTCAA TTTGATTAGC CCTAGGGTTA ACAAAGATTA
     4021 CACCCCACGC ATCGATCCTT GGGAAGATTG TGCTTTTCTG TCGTGTCATT CGAGCACGAA
     4081 TACAAATCTT AGTGCCGCCT ACGGGAACCG TCATTAAGGT TCCTTCGTTC GCATTGATTG
     4141 GATACCAATT GACATTGTTA TTACTAATGT CGTAAACAAT CTGAGATCCA GTGGGCTTGT
     4201 ATTCATTAAC CATTAACATA AACTTCTGTA CGTTAGCGCC GTCTCTAATA TTATAGGGCT
     4261 TAGAATAAAC CCAGGCAGTT ACTTCTATGT CCGTCAGATT AAAGGTTATT GAAGAATCCT
     4321 CAGGACTAAG ATAGAGTTCC GTTTTAACCG TATCAAGTTT TGAGTTGTCA GCGAATTCAT
     4381 CCAACCATAG TGAATTGGCC TCAACGTGAT TTTGCATTGT GAAGAGCGCC TTACTAGAGA
     4441 AGTCACTATC TTGTAGTGCA AATCGCTGCT TCTCCTCTTG TTCAAGCATC TCGCCCAAGG
     4501 CATTAACATC TTCCGCCGAG ATGACCTCGT TGACATTATC GATGTGTCGT TCGAATCGCT
     4561 TAAAGCGTTC GTTATCTAGC GCCATATTAA ACACCTCTTA AAAGATTAAG TCGACCGGAC
     4621 TAAGGATTAT GTCCGGAGTG TAAGGAGCTG TAGCGTCTCC AACGTCAACG CGTAGGGTTG
     4681 TTCCTGTACT GATATTGCCT GCTCTGTCTA CTGCGAAGAT AGAATAGATA TACTCAGAAT
     4741 TGTCAGTAAC GATATCGGTA TAGGTTGTAG ATAATGAGTT AAGAACTATG ATCGTTTCTG
     4801 AGTCCGTACC ATCAAAGCTT GGTATTGATC CATCATAGAA TCTACGGCGC ACAACAATTT
     4861 TGTCAATCTC AGTTTTAACA AAGACTGGAC CTACCATAAC GCTAGGCAAG GATATAGCGC
     4921 CTGACTCTGT CGCCATGCGT ACTCGATACA TTGGACTTTC AACGCCTGGA TGAGAATCCG
     4981 TTACTTGATC CCAGGTTAAT TTAACATTCG CTGTTGAAAG GTTATGCTTT AATTCAACGA
     5041 CGGAATTAAA GTTTGCAATA TTGTCTGGAG GCACACGGTC TAGTCCATAC TCTGTATATT
     5101 TCAATTCACT AGTTCTCCCA GACATTATCC ATGAAGTACC ATGATCTTTA CTACTCTCAA
     5161 TAATATAAGG ATACTTAGGA AGTCCTGTCA TGATATAAAC GGATGCCTCG GTGCTTAGAT
     5221 TACTAAAGTG CCCAACGTCG TCAAGTGCTA CTGCTTTATA ATAATAGTTC CTGCCAAAGA
     5281 GCGCTCCAGG CTTATACGTA AGGACAATAC TATCTTCAAC CGTTAAGGCC ACATCCCAAG
     5341 GGGGATCTGG TATGGAATAA TCCTTAGCAA TGGGTCCTAT ATATTTAACA CCAGCCTGAT
     5401 CGCGATCATC ATCTAAGACT TCGATACCGT CAAAGTAATA ATCTGCTGTA ACAAGTTTGT
     5461 TCGTGGGTTC ATCAAATTGG ATCTGGCCTA ATTCAAAGTC AATCATGTAG CCGGTCTCAT
     5521 ACATAGCATC TCGACCGTCG AAATAGATAA TCACAGGATG TGATTCATCC ATATAAATCT
     5581 GCTCGTATTT AAAAGCGTAG ATTGACTGTG TGATCATAGT CAACTTCTCA TTAATGACTT
     5641 CAATAGGATT GATCTCACGA ATTTGAGCGA CCTCCATAAT CATAACATCC GTACGTTGTA
     5701 CGTCGGTATG ATCTGCTCGA TAGATTCTAT AACGTGTCGT TTGACTATCT AAGTTGCGAT
     5761 TGAAGGTTAG TCGTATGCGA TGTAGTTTCA CGCCGTATCA CCTCCGGTAG CAGCCTGAAC
     5821 AAAGACTCCG TCCGATATGA CGTCTTTAAT ATCTGTCAAA AAGAAAGTCC AGCCAAAATC
     5881 AGTGTTAGGG CTTAAGTGAT CATCAACTAA GGTTATATGA GGAGCTAAGA CGTCGACATC
     5941 ATCTATCGTG ATCGTATGAA CATCGACTGC ATCAAGACCA TCATAACTAG AAGCCTCACT
     6001 AACGTTAACA TAGCGTCTAA CCTTTAAGCT TTTGTTTTCG ATATAAATCG TATTGATCAG
     6061 ACGGTTTGTA GGATCTGATG GAACAGAGAC GGCACCCGCC GAGTCCTCTA GAATTAATCG
     6121 GTAACTGTAA ACTCTACGGT TTGGTGTTGC TGCGTACCAA GGGTTTGGTA TTACAAGATC
     6181 AGCCGTTGTC GATGTCGTGG GTATAACCTG GATCTCTTCA GTGAAACAGG GTTTATCTCC
     6241 AGTCGGTATT GGATCGATTA ATAACTCAGG ATCCGTAACG ATTAGCCGAG TCGTCCAGAC
     6301 GATGTCATCC ATGGTTCCTT CTAAGATCCA TTTGACTGGA TCAAAGGTTA AATGGATTTC
     6361 ATGTTTATGA CTAAAGGCTT GATCATTTAG AGTATTGATA GCCTTTATCT GATACGTATA
     6421 GCCTACCGAG AATAAATCCG TATCATCAAT AATCTTAGCA CTTAAGTCCT CTCGTATGTC
     6481 AACACGATTA ATTACTGGTT TAGGTGCTGC GGTGACCGTA GGTCCTAAGT ATGTAATACC
     6541 CTCTTGATAT AAAGCATCAT CAATAAACTT ATAGCTTGTA TGGCTGTAAT CCATCTTAAT
     6601 AACCTGAGTC GTATTAACGT AAATAGGAAT GCCGGAAAAC ATGATACTCT TTTCCAGAGG
     6661 CATAAAGCTG ATGTTTAAGT TATCAATTAA GACATCGTCA ACATAGACTT TAGGAGGCGG
     6721 ATCGAGTAAG TAGATTCTAT CTACTGTAAA TAACATAGAA ACCTGAAAGT CTTGAACTAA
     6781 GATGTCATTC TTAGTCTGAG ATACCACTTT CTCTACGAGA GACTCATCCA TCTCAGCGAT
     6841 AAGTATCATC TCATCGTTAT CATCTTGGCG ATAAATAGCG TAAACCAAGG ATTCAAAATA
     6901 GTCATTGTAA TCTACTAAAA CCTTATTACG GTTTGCCACT ATTATATCAC CTCAACTTCT
     6961 AATTTAAAAT CTGGTATCGG TACATCTTTA TTGATTATTT CATCCACTTC AACGGCTGTA
     7021 GCGTATAGAT TCTTAGGTAT TCCAATAAGT TCATCGGGTT CATTTAAGTA TTCAATAATA
     7081 TAGAATGTAC CATAGGCGAT GTATTTCTCA ACGGCTGCCT CAATTTCTTG CTTTGCAAAG
     7141 CGCCCACCAA AGTCAATTAA GATAGATCTG GGTAGCTTAA TAATTAAGAC GGCATTCTCA
     7201 GGGTAAGGCT CTCCGTCCCA GAAAGATATA TCCCAATAGA AGTTTGCTTG GACATTGAAC
     7261 TTCTTAATGA GAACGTCTCC AATCTCTTCT TTAAGTCCGC CGCCGCGACT TCGCGTATCG
     7321 GTGACCTTGA TACTATCATA AATAGAATTT GGACGAACAT GAATCTTACC TATAAGTAAT
     7381 AGATTAGGCT CATCGAGTTC TACAAAACTG TGGAAGAGTG GATTCTTATT AAAGGAACCA
     7441 TAGATGATAT CAAGACCCTT AGTTGTATTT TCAAGGAGCC GTGCAGACGG TCTTAGATAG
     7501 ATGTAAATAA TTTGATTAAT AAGAAGAAAG CTAGACTGTG TTCTAAATTC ACGGGTCTCG
     7561 CTATCGTACG TTGTGATATA GTGGCCATGC CCAGGATTTA AATCAAGACT CCAGAAGTGT
     7621 TGATTAATTT CATCCCAAAA GCCTCGATAC GTATAATTGT TCTCTTCATA GACATAATTT
     7681 ACAGTGATAC GATCACTGGA TCTTACTGAA GCCATAAGCT CAATTGATCC ATTCGCTAAG
     7741 TTCCAGTTAC TTATTGGCAT CAGTGCGCTA TTCACTTTAA CCTCTAGGTT AATAGGGATA
     7801 TGATTTTCAT CAACCTTGAC GTAAAGTGGA GCATATCGTA ACTTAATTGT TCGGTCGCCG
     7861 GTAATCACTG GTACTTCACT AACTACCTCT CGATACGGCA TACCATAAGT CTCACTGAAT
     7921 GATTGTCTGA AGTATTCCGG AATCGAATAC ATATAGATTG TATAAATCCC ATTTTCGATG
     7981 ACCGTTCTCT CGAACCGTCC TGAGCGTATC CTAGGATACC AACTCTCTAT ACTACTGTTT
     8041 TCAACAGAGT TTAAGACTTT GATTTGTCGT TTATCATTAA GGCTTAGAGA GTAAGTTGGC
     8101 AGGAAGACAT GCTCTACATA ATTAGTCAAG ATGACTACTT TATAGCCACC AATAAGAATG
     8161 TTATTATAGC TTGTCTGATT CTCACCATTA CCGTTAACAA TATTGATATT CTTGACCAGA
     8221 CGAACATCAA CTAAGTTATT AAGGCTAACC ACTCGTAGTT CATAGCTTGA ATCTACTGAC
     8281 TGAGTAAAGT TGCTCACTGA TAAGGTTGTT ACGACCTTAG ACCCCTCGCT GTTATTTACA
     8341 TAACTTGTGA TAGTCTGAAC AACAATTTGT GTTGCATCTT TAACGGCAAC AATCTGGATG
     8401 TCAACCGGCT GATCAATGTT AAGGGTCTTT GTAATAAAAT CTGCTGGTAG ATTTAGTATG
     8461 CCTGTATCAG AATCCGTCTT AGCTAAAACA GGGTTGTTAC CATCAGCACT AATCGTCAGT
     8521 TCGATATCTC TATCATCGGT TTTAACATAT TCGACCGAAT AGATCCGACT TGTGATTTGA
     8581 TTTGCAGGGA TCGTGATATA AGGATTAACT AAGTCAAAGG CTGTCTTATT GGATAAGAAT
     8641 TTACGACCGT CATGGTAGGA TGCATAATCC TCCTCAATCA GAGATGCTTC ATTAAGAACT
     8701 GAATCACTAC TCCAAGGAGT GGAAAAATAA TAATCAAGAC CTGCGCTGGT TACTTTGACA
     8761 AAAACCCTGT ACTTAAAATA TACAGGGTTT CTCGTGTCGG AAACCGCTGT CTTAGTAACA
     8821 TAAGCTCTCG TCGATCCGGC TTGTTTAGAA TTAGTCTTTA CATAAATTGG TGCATTTGTA
     8881 TTTTCGGGAT CTGTCAATTG ATCAATGTCA GATACACATT CGAAAGCTGG CTGAGGGTTT
     8941 AAGTTTTCGA CATACCCAGC ATAGGGAATA ATAAAGTTAT TACTATCAAC GGTAACGCCA
     9001 TTGTAGATCA CCTTAATATT ATCTGAAGCA TCCGTTTGAA AATCTGTATA AATCATAACC
     9061 TTATAGATAT TATCAATATC AGATTTGAAC TTTATAAGTG CAATCTTGTA TTTAGCGTTT
     9121 GGCCTCTGAT TGTTCTTGTC GATAATTGTA ATCCCTTTGC CTAGATAAAA CCCGTATGTA
     9181 TCAGGCCCTA CCTTATCAAC GATAGGATAC TTTAAAATGT GTCCATAATA AAGTGGATTT
     9241 CCATCTTGAA AGACATCCGT AATTAGAAAG GTCTGTGAAT TAATATCTGG TAGTCCGTTA
     9301 AGGTCATTAA GCATATGAGT GTTATCCGGC CATAGCTCGA TATTATGTAG GGAGTCGCTG
     9361 ATAATATTCT CAGGAATGAG ACTCGAAGTG TCAGCGATTC GTACACACTC CAGGGAATTT
     9421 AAGGGGTTAC AAAAACTGTA GGCGAGGTTA GCCGCGTCTT CAGGAACGCG GCTACCGATA
     9481 CGAAGCTTAT ATTGATTGCT TTGATTATCA ATATTACTTA TGTGAGACTT AGTAGGGTTA
     9541 AACAACAGGT TTCACCTCGC TTAAGATACT TTCAACTAAC CCTAGACTTT CTATCGTGGC
     9601 CGTAACTTTC GCAATACCAT CCCCCGATAA GATCGTACTG TCTTCACCGA CGGCATTAAT
     9661 CATTCCAAGT GTTTTACTTA AAGAGAATTC CGTTCCGGTA ACCGGCTCAG ACGAAAAGAT
     9721 TATAGGAATT GCAGACCCTG GCTCCTGGGT CTCTAAAATC AATGTTGCAG TAATCTTATT
     9781 GCCAACTTGA TTAAGGCTTA GTTTGTGCTT ACCAACGTCT AAGCGCTGAT GAATGATATA
     9841 GTTACCGATA ACGCCGCTTG AGAGATTAGT TACTTCAAGC GCTAAATCAC TAGGCGTTGT
     9901 GTTAGACATT AAGATCGTTG TCGCGCATCC ATATTGATTT GTCGTTGCAT AATTCGAAGC
     9961 TAGTAAATTG ACCGGTGAGC CATTTTGCTT TAAGCTAAAC TTGATCTCAT CGTCAACTAC
    10021 GGGATTTCCA AACTTGTCAA GCGAGACGAC GTTGATCGTT AATTTGTCAT AACCATTGGC
    10081 GTTAATCATA TTGGGATTAA AGGTTACATC TAATTTAACC GAAGGTAAGA TATCGTCGAC
    10141 CAGATAGATA AACCCTGTAT TCATAGGATT CTTGAGAGGA TTGAGATTAA GCTCCGTTGC
    10201 TACATAGTAA GCACTGTCTT TACTAACTTC AGCTCGAACC TTGATCTCCC CAGTGTCATC
    10261 AAGTATCGGA CTATAAAACG AGATCAGGGC GTAGTCATCT TCAAGATCAT AATTGTAATC
    10321 CACGATGAAA CTATTTAAGA CATTATACTT AAGGGTAATC CGTGTCCCTG GATCATACTC
    10381 ATGACCTAGA TAAAGAGTTG AGTCTAGAAC GTAACCATCA ATAGGCGCAT CATCAATAGT
    10441 GAGTAAAATA GAATCCGGAT CAATGTCTCG ATGACCTAAT GGAATAACTT GAGAGTTTGA
    10501 ATAGATCAAG ATCTCAGTGT TTGTCAATGT GACGTTGTTA AACTCATCTA AGAAGTTAAC
    10561 GTGAGTCATT GGATCACCTA GGACGTTCGT CACTACAATC GGGCAGCCTT GTTGAGGAAT
    10621 TGGCGTGATC TGGGCAAGCC AATCCTCAAC TCGTATTCTT ACTTGCTGCA TGACCTCATC
    10681 AATTGAGGTA TCCGTCGTTT GAGCGGTAAT CACATAAGTC ACAGGATCGA TGACAATGTT
    10741 CACCCCGTAA ACGCCGCAGT TGTAAGAGTA GCCTGTGATG TTTAAATTCG TCGTATCAAT
    10801 CTGGTTTAAG GAAATATAGT TTTGGATAAT CTCTGCTGCC GTAAGATCAT TAATTCTATA
    10861 GTAATTCGTA TCGGCTGCAA GATGTGCCAT CTCCTTTACA TTAAACCGCT CTTCTAAAGA
    10921 GTAGGTATTA ATATAGACAC CCCATTGGAT ACTATTAACA ATTGGTGTTA CGCTAAGAAT
    10981 ATTATAAAGT TTAGGAACTA ATTTAACGGA CTGAACCAAA GGAGATATAT TCGTGTAAGA
    11041 ATCCACGCCA TTGAGTTTGA TTGACTTAAC ATAAGGATAA ACTTCATCAT GGACGACAGC
    11101 GCCCATCTTG ATAGAACTTA AAGTAGGACT CGAGAAATTT ATGACTTTAT AATTTATATT
    11161 GATATTACCA ACAACAAGAC CTTGCAATTC ACTGGGCGAT TCCATCTCTA TGAGAAACTT
    11221 AATGTAACGC TTAGGACTTG AAACAATCGT ATTGTTAGTA ACAAGATCCC ACTCAGGCCA
    11281 AGGACCGCCG ATATCATCAG ACGTTGTAGT ATAGAGCTTT ATAATATCGC GGCCAGAATA
    11341 TTTATATGAG AAATGAAGGA TGTGATCTAA GGGATCAGTC AATACTTCGG GATTTTCCAT
    11401 AGTTCCCATG GGACTTTGCA GAGATATAAA GGGCTCATCA ATTGTTAAGG TCTTACTATA
    11461 AGTGATTTCG TCAAAGCTAT GAACGTCAAC TCCTAAATCT TTAACGCCAC TGATTAAGTA
    11521 ACCCACCCTA GAGACATCAA TTAAACTAAT GGATATATCA TCTGTTGATA CATTGTCCAT
    11581 TAGGGCTCCG TAACTTAAGT TTGTTTCACT ATAAGTTGTC GAAGCATCTG TTTCGATATG
    11641 ACTCATCTTA GCGAAATACC GCAGGTAACG ATATTCTGGA GATTGTATAT CATAAGTAGA
    11701 CGTAAGCGGG ATTCTTGGCG ACCAAATAAC ACCATCTGAT GAGCTCTGAG TTTCAATCTG
    11761 GATGTTATCA TCCTGCCCCT GATTAAGTTC TATGGGATAA AACGATACAA TGTCACGAGT
    11821 AAAGTCGATG ACCTTACTTT GATATTCACC GTCAAGTTTT GGATTGGTAA GAGTAATAGT
    11881 TTTACTTACA ACGTTAGACG TTACGTTTGT ACCTAGTGGA CTACTTTGGA AATCTGTATC
    11941 GACAGGTTGG GAAATATATT TATCGTAGTC TGCCGATCGC CCTGGAATAA GTGAAAGATC
    12001 AAAAACTAAG AAAGGGTTTG GCTCGCTCAT GATGGTATTA TTACTTGATC CCAATGAGGA
    12061 AGCTAAGCTT AACTCAGACT CCGTATGGGC CGAACGAGTA CTTACGTTAA TATCTCCTCC
    12121 TGCAAAGGGC ATAATAGCAT CGACCGTAAA GGTATTCCAT TGTACAACAT GACCGGCATT
    12181 AATTACAGGA CTAGTAATAT AAGGTGTCTG GCTATTAATC GTTACACTGG GTGTTATTAC
    12241 GCCGTCTTTC TTAGAACTTT TGAGCTTCAA GACAAAACAG AGATATTGCT TAATTACTGA
    12301 CATGATTATT CCAGTACAAG GAACCAGTGG TTCACTTGTA CCATCCCACG GGCCGTCCGG
    12361 ACTATTACTA GTCACTGTAT AGACATCAAC AATGCCGCCG TTGTTATTAT AGTTTAACGT
    12421 CAGGCCGCCA AGACTTGTTA TCTGGGTGCC TAGATTAATC GGCTGAGATG TATACGTTCC
    12481 CTCTAATAAG TCAGTGTTTA GGATCTCTAG AGATCCACTT GCATTAGAGG TATTGATACC
    12541 TCCAGTCATA TTTGATGCAC TAACCAGGTA TTCAGAATCA TAAGTTTCTT GCCTTGAGCC
    12601 GGGATTCAAA TTGATCTTAT AACGGATATT GATACCTACG TCTCCGGGTA CTTCAGTACT
    12661 ATTAATCGAA CACCATTCGC CAAATTTATT CATGTAATAA ATATCAACGG ATGATCCATC
    12721 ATTACAGATA GAATCGATAA CGATAGGATC GACAACGTCT GGCTGATGAT TAAGGATATG
    12781 TTCAGAACTG GTATAACTTC CTGGAGTATT ACCAGCTAGT CGTAGATCGT TACCAATAAT
    12841 AAGGTTTGTT TGAGTTCCTA AGACAAAGTC ATTAAGAATA TTATCGAAGA TACCTACATC
    12901 CATCGCGGGA TAGACACGCT CAGCAATACC AATTAAAGTA TAGCTGAAGT CAATTGTACG
    12961 GATGACATTT TCAGACTCAG GTCTACCACG GACAATAGGT TCACTGTAAA GGAAGTTTTC
    13021 CGCTTGATTC AAATAGTAAT AACCATTATG AATCATAGGA GACCATCCCG TTTGAGTTGG
    13081 ATTAACAATC TCGGCTATTA ACTCGATATC AATAAAGTCC TCCGACGTAA CGTAATCATC
    13141 CGGAATACGA ATGAGCTTGA CCGAGACGTT AGGGTTATTG CTCGTAATAA CTAAACAGTA
    13201 ATCAGTAATT CCACTATCCC AAGTGATGTC ATTCTTTATG GAACCTTCCC CTTTAGGAGA
    13261 GACGTATTTA TCTGATATAC GTTTGGGTTC TAGTGAGTTG ACCTTATAAA TAGCACTCGT
    13321 ATTTTTAACA CCATACCATG GGATCATAAT CGTTACCGGT GACATAGTGT TGTATGAGAA
    13381 GGTTGCAATA TTACCAGGAA TACTAGTGGT ATTCCCAATC TCTTCAAAGA TCGTCAGCTT
    13441 AACATCCGGA TCATTTTTCT CAACTGTATA AACGATCTCT GTGACATTAT CAATGATATC
    13501 CATAAGAATT GGAATAATAA AGTTCCTAAG TCCGTCTCCA TTTTTAAGGA GCGGTAACTT
    13561 TCCATTTAGG GTTCCTTCAA GCCAATCGGT CTCTCCACTC CAAGGAAGGA TAATTTCCTT
    13621 AGGATTAGCT CCTGTAGCAA ATTGAACGGT TGAGAAAAGA GTCATCGGTG TATAAGCACC
    13681 GTCAGCATGA ACATCGCTTC CATCGTCCCA GTAATAATAG GTGTTACTAT CACCGCCCGT
    13741 CTTAATTAAG ACGCAGTGAG CTTCAATCCC TGCGGGTGCT CCAACTTCTT GAATGTAACG
    13801 ATACACTGGA TTCTTTCCAT CAACGGAATC GCTAAGCGAA ATATCCGTGT AGGTATTCGA
    13861 TCCCTTAGCT AAGATATTAA GTCCATTAAG TCTAATTAAA GATCTTGAGG CATCATTACG
    13921 CTGAATCGAA TAAGAAATAC TTGCCTCTGT ACCTAAATAA ACTTCTCCAA GACTGTTGGT
    13981 CAAAGTTATG CCATTAATCG TATCAATCGA AATCTCTTCA TGGTCACTGA AGATACTGTT
    14041 TTTATAGTTC TTAGAACCAG AATAACTTAC CGTACTGTTT TGACCATAAA GGGATGTGTT
    14101 ATTTATAATA TTTACACTTG TGTCGGGACT CGTTGTTGAA GCCGTATATG TGATAGATCC
    14161 AATCGAAGTA TAACCCTTTG ATACACGATA AGCTTCAATG GTCGACTGCA TAATTGTACT
    14221 GACGGGTGTA TTTGTTAGAA GCATCGAGTT ATCATCTGAG ATTATATAGG GATCAGGGCC
    14281 CTTTGATACC GTATCGTCTA CTGTGCCAAG CGTAAGAGTT GATAGAGATG TATATCCTCG
    14341 GGCGACGTCA CCACCGGTCG TATTGTTATT TGAATAAACG GTAACGCCCG ATGTGTTACT
    14401 CTGGATTCCA TAATTTAATA CGATCCAGTC CGTAACTGCA AACCCCTCTG CAATTCGTTT
    14461 ACTTTCAATG TCTGAATTCA TAATACTATT TAGCGGGTCA GAGGTTAATT GCTTATTCGT
    14521 AGGAACACTG TTATTCACAT CGGTAATAGA ATTTGTTAAG GTCTTTGATG TGGTAAAGTA
    14581 TTTAACGTTA TCAACCGTCC AGTCCTTCCA TATAGCTCCA CCTTGAGACA TAGCCCATGG
    14641 TCCGAACGAT CCCTCCATAA AAGTTGAGTT TGGATCAGAA CACGTATAAG TAATATTATT
    14701 CAGAGTGATC GTAAAGTTAT TTCCATTAAG CTGTAGCCTG AAGGGATACC ATACATTCCA
    14761 TGTCCATCCG ACAGAATTAG GAAAGGCATA AACAAGACTT GGAACATTAT TGACGACTTT
    14821 CCAAAGTTGT AGATGATGCT TGTTAAAATC AAACTCAGTA TAGCCTTTAT TGTTCCACTG
    14881 TAAGGCATAG TAGTTAAACT TGTCTTTAAT TCGAAAAGCG ATACCAATTA GATCGTCATC
    14941 AGAGTCGGCG GCCTTATCTA CCATGAAGTT ACACTTTAAA TCTAGGTTTG TATAGGCTTC
    15001 ACATATTGAA GGCCAGTATA AATCCGAACT ACCATTTCGT GTCGTCTTGA TATAGTTATT
    15061 AACATTGTCA AAGACAAATC CTGCACCACC CGTTTGACCA AAGATTGCCG GACCACCTGG
    15121 TCCGAGTGTC TTATCGAATT TGTCATTCGT AAAGCCGGTT TTAACATTTC CTTGACAATT
    15181 CGCCGTGATC GTATAATTAA AGTCTATAGG TGTTTGAGTA TATGGTTTAA AGGTTGCCGT
    15241 CAATGTTGCA TTAACTTGCA AGGGATAGAA TGCCTTCGCA TTAATATCAA AGTCCAAATT
    15301 CTCTTTAGGA TACATCCTTA AGATTCCAGT GAGATCCCCT GTATAAATCA GACGATGTTC
    15361 GTTGCCGACT GCTGTGAACT TGAAATTAAA GGTACGCTTA GGATAAGCTT GAATAATTGA
    15421 TTTGCGATAT CCCTTAAGTT GAACATCATA CGTAAAGAGC TCATTTGGAT CGGCGGCCGC
    15481 ATCGACATTG ACGAGTAAAT CAAGACCATC TCCAATTCCA GATTTAAAAG CCTTATACGT
    15541 ATCGGTTCCT TCAAGTTCAA AAGGTTCGAT CTTGGCTGGA TAGTTATCCG GTTCCACGGG
    15601 AGGTGTAATA ATAATGACCG GCCGAGGATC TGTTTTTAAG TCTACTGTGT TGCTCCAGTT
    15661 GCTTTCATAA ACACCTCGTA CAGCAGTTAT ATAAAACGTG TAGAGACGGT CATAATCGGT
    15721 TACCTTAAGA TCAATAACTC GATCGCCTGC CTTGGCGATA TCAATAATGT CACCTGTATC
    15781 ATTGTAAATA TTAAAGGCGT TAATGTCTTC ATCTGAAGGA TAATCCCATC GTAGCGTAAT
    15841 ATCAAATCCA CTAATGCTTC CGGCTAGATT ACTAGGCGTT CTCGGGAAAT CAATAATTTC
    15901 ATCATCTTCT GGGAATGAAA TCATGAGCTC TGTAGGATCT GATTCACCTG CTATATTATA
    15961 GCCATGTAAT GTCCAGTCGA TAATGTTGCC TGGAACATAG ACAGAAGACT TATAATAAGT
    16021 GTTCGTTGTT TCAGTTAATA ACTTATCACC AGCATCATAA ATACGATACG TATCGGGAGA
    16081 CCATTTATCG GATGTAGTAT CAGCGATATC CTTATTGGGT TTCCAGTAGA TCAGTAGTGA
    16141 TCGGTTCTTG GGATTTATGA CAACATTAAA ATCAACAATC TCTAATGGGA CGTGAACATT
    16201 GAATTCAGGT TTTGGTGGCT CTGGAGGCGG CGGTGGAGGA TCAAACTTAA CTGTGATCGT
    16261 GGCGTTATTT GAATGTGAGC TAAATCCATA TTTATTAAAG GCTGCAACAT TACGAGTAAA
    16321 TACACCCTCT ACGGCAATCT CTCGATACTC CGTCATGTTC GATGTCATTG TGGCAATCTC
    16381 TACTCCATTT TCATCAAACA ATGTATAGCC TGTTTCATCG TCAGCATTAT CAACCCAAGT
    16441 CCAAACAATA TGATTGTCAA CTAATTCAAC GGTTAATTTA GTTGGCCCTT TAGGAATTAG
    16501 AACCAGTGTA ATCGAAGCAT CATTAGAATG TGCACTCATT CCTCCGATGT TATAAGCGGC
    16561 GACGTTGCGG GTTATCGTTC CTTGAGCAAC AACGTCTTCT CTAAACTCTC GCGTACCAGC
    16621 AGGAAAGGTT TGAACCATAG CACCAGTGTC TGAATTAAAC ATCTGGTATC CATCTTCATT
    16681 CGTTGCATTA TCTTTCCATA GCCATATGAT TTGTCCATTA AGTAATGAAA CCGTTAACTC
    16741 CGTTGGATCC TTGGGTGCGT CCGGAACATT CGTTAAGTAT CCATAGATAA GGTCTTCGCT
    16801 TGATTCAGAC TTTATAACCG GCGTGTTCTT ATTCATGAAG ACATAGATAT TAGGATTCAA
    16861 CGAAACCACT TCATAATATA AGATAGTCAT ATCAGATTTG GCTGCTCGGT TTCTTGTCGT
    16921 ATACTCCGTA ATACTCGCCG ACATCAAGGC TGAAACTTTA CTTGAGTTTA ATAACTTGGC
    16981 GGTGTTTAAG TTCTTATTCG TATAATCAAT GTCACTGTCG AGCGTAATCT CTAAATTAAC
    17041 ATCCAGTAAA TTTCCTTCGT TAACTGAAGA TATAACAACG GATGTTCCTT CACAAGTAAA
    17101 ACCATATGTA CCTGTTGTTA TAGGATTCGA CTTATCAGTA AAGTCTAAGA TCAAGATACC
    17161 ATCTTTGATA ATCATAATCC GATTACCTAA GATTTGTGCA TCGAGCCTAT GAGTCGTATG
    17221 AACGGGCCAA GGCGCTGAAG GATCAACTTC AACTAGAGAT AGAAGTTTAC CTCCATAATA
    17281 TTTATAGAGC TTTAAGCTTC TAGGAAAGTT ATTACCTCCG CCGTCCCAGG CTAGATAATA
    17341 ATAGGGACTC GATATATCGG TATATCTAAA GACAAGACCA ACAAACTCCC CAATCACCGT
    17401 AGGCAGCGTA AAGGTAATAC CAAAACGATA ATCTGTCTTA GTATTTGCAC TGTTGATATA
    17461 ACCACTCATT AAGTGATCAT CGCTTGTACA TTCGACCGCT CCATTGTCAT TAAGTTTCCA
    17521 TTTACCGGGG CGGGACTTAC TACGATCAAA TTTAGTCCAG CCATTAAAGA CCGTTGTACC
    17581 ACTTGTAGTC GTTGTCACAA ACAACTTACA AGTACTCTTT AATTTATATT GGAAGTCCAT
    17641 GAATCTACAC CTCCGAGTAT TTTAACCAAG GACGAATATC AGCATCAGTG AAGCTAGGAA
    17701 TAACACCATA ACCCGACATC TCAGGTGAAG CAATATCCCA GAATCCATCA CCCCATACGA
    17761 ACTTGTCCCA CATAACTGGA ACACTATTAG TAATAATATC AACGAAGTAT TGTAATTTAG
    17821 CTGTAGCTAA TCCATTTTGA TCGAAGAGTT CTGACTGTAA TACGGTATCC GTTTTATTGT
    17881 AGAGCTCATG AATTCCGAGT CGTGCAACGT ATGTAATGGT TCTGCTTTGT TTACGGTAGT
    17941 CGATATTTCC CCGTAAGACG ATTCGACCAC TGGTATCAGT TATTAGTTCG CTTTGTGTGA
    18001 TTGGTATGCC GTCAACTTCG ATTGTATCAA TCGAAACCCT AGGTTCCTTT AAGGTGATAC
    18061 TAAGGCCGCC ATCCGGCCAG ATTACTTCAC TCGTGAGACC CAGTTCTCGG GCGATACCAT
    18121 TACAAAGTCC AATTCTTGAA GCATTTGCCG GATGCCTAAA GACATCAAGG ATACGCTTCT
    18181 TATAATCAAT ATTTCGTTCA CCAAAAATTC GAGGTGTTCG AAGCAGCATG CCAAACTCAT
    18241 CAAAGAAGTT CCAGATGTGG TGTAGTTTTA ACTCTAAGTC TTGTTCTAAA ACAATAGTGT
    18301 CTGAAGCATC TTTAATTGAC ATGCGTAGAA TGCCACTATA TTTATCTCTA ACATAAATAA
    18361 TGTTATGTAA GTAGTCAATG TAATAAGGAT TATTATAGAA GACTTGTCGA TAGTTTAATT
    18421 TATCTTCATT AAATCCTGTG AGCAAAACTT GTAAACTTGG CGCCTCTTCT AATGGATAAG
    18481 GAGGTGCGCT ATAAGTAATT AAAGTATCCT GTGAAATAGC TGCAGGTAAG AAGGCCTTAT
    18541 AGATAATATC CACTTGACTT AAGTCAGCGG TTTTTAAGTA TTGGTTCTTG TAAGCATAAT
    18601 CGAGGAGATA AACTATATCA TCATATTCAA GTCCAATAAC GTTTAAGAAT TGTGCTCCGG
    18661 TTGACTCCGG ATCTTTACGC ATCTTAAACC AACTTGGAAG TTCTTTCATC ATCTTCTTAG
    18721 TAATTTCAGC GAACTTATTC ATAAAGCATA GACTCCCCTC GCAAGTTTAG CCAGTGCGAT
    18781 ATTGCTCGCA CTGGCTTGTT ACTTTTGAAT TACAATTTGT AACTCCATTA TATCATGGAT
    18841 TAATGAGGCG GTAAAGCACG ATAACTGATT AAGATTTTGT CACCAATCCA TGGTGCTTCG
    18901 ATAAATGTAA TAAAGCGGCC ATCTACGGTA TAGTCATCAT TAAGTGATTG TAAGATCCCA
    18961 TTAATAAAAA GCATTGTGCT ACGAAGCAGT GGTATATTAG AAGTATAAAA CAGTGTGTTG
    19021 ACATCATTAA TCGCACCAAC GGGTATCTCC ATGTCGATGT GAATGTGATC GCCCGGTATA
    19081 AACGTAGTTC CTGCTCCGGC TCCTTCAATG CGAATCACGA CAAAGTCACT AAACATTAAC
    19141 TCTTCAGTAA ACTGAATGGT TGACGTATTC ACTTCGATGT AGCCTTCGGC AGGTTGCTGC
    19201 AAGATACCGT TGACAAAGAC TTTAAGTTGA TCTGTATTCG GAACGTATAA ATGACCCGTA
    19261 TCAACGGTTA TTTCGCCGCC CTGAGCAATG AACTCTTTAC TATAGGGCTC CATCATGCCA
    19321 ATCATTTGAT GACCAAAGTC TACATAGTCA TCACTCGTTG CGGCAACTTG GCGAACGGGA
    19381 ATTCTTTGAA TACCCATTAG ATCATCTCCA ATAAGAACGG TGTGATCGGG TTGACCGAAT
    19441 CACGATCGGT GACTCCGCAA TATCCTCAGG CGTTACGTTT CCTGGATCTT TCCATGGAAC
    19501 TAAGTCAACG CCTTGAGATA AAAAGGCTAA ATCGATTAAT TCTGAACAGA TCAATCGGTT
    19561 CTTAGAATTC AGATAAGAAC GAGCGTGAAA CAGAATTTCA ATAAGGAGTC CCATAAGTTG
    19621 AATATAATCA TACTGCAAGT CTAACTGTGC TAAAGCATAT GCTATGACAC TATCGCGCTG
    19681 TGTATCTGTC AAATTATAGA CATGAACTAA GTCATAATCT AAATAAGAAT TTGGATGAAT
    19741 TGAGACTTTC TTAAAGACAT CAATCTCTAT TATGTCAGTA TCAGAAATTG CAAGCGCAAC
    19801 ATGACTATAT TCAGAATGAG TAATGGCCTT TATTAATTTA GAGGCCAGAC CATTACCACG
    19861 TACGAGTAAA ATATCTCCTG CTCGCATTGG CGTTACCTCC TTAGAAAGAG CCTGTAATTT
    19921 CAGCCTTCTT GACTTTATAC TCCGTACGAT TCGCTTCGAC CGATTGATTC AATTGATCAA
    19981 AGTAAGAAGA GTACCAGTCA TTAAGGCTTA GGGTCACTTC ATGATTCATG ACAGTCTCTT
    20041 TGAAGTGATC ATAGAATGCC TGCTCATCCA TGGTTAATTC TTCGCCACTG TCCTTCTTAA
    20101 AGAAGATCTT AGCTAGGAAG AAGAGACCAA ACTCCAGAGC TGATAAGGCT GGATAGGGGT
    20161 TAATATTCTT TGAATAGATA TCAAAGAGTA TAGACTTAAC TTGCTCTCGT TCGATCACGG
    20221 TCATCGCATT ATAGTCCGCT TTCGTGATCA AGTTATTCTT AAGTTTATAA GTCAACGAAT
    20281 CAAGAACTTG TTGTTCATCA GAGATTAAAG AGAAGGTTTC TTTTGCCATG TGATTCACTC
    20341 CTTTAATAGC TATCGGCTAC CGTAATTTTA TACGTTCCAT TGTTATAGAG CTTGACTCGC
    20401 ATCAGGTTAT CTAATGGATA ACCGTAAGTA TAGTCCGTTC CAGGTAAAGC CATATCCCAA
    20461 GATCCTCGCA GATCAAAGGT ACCCACTAAA ACGTCTGTGC TTGCTATGTC ATTACTTGCG
    20521 TTCATCTCTA AGTAATAGCC AAATCGAATC GTATTATGAT TGTCAGAATT GACAAGAGCA
    20581 AGTGAACTCC AAGCTGATAT AGAGATAGCA TTGAATTGAT TCGGGTCTAT TCCATTTGAT
    20641 GAAATAAGAT CTAAGTTCGA GATGTCAATA ACATTCCAGG TATCGTTTTG ATAAGTATAC
    20701 CAAGTGATAC CGGAATCAGG GCTTGCGATG ATTCGAACAA TGCCTGTGCC TAATTGACTT
    20761 GCCGTAATAT TAAAACTTAC GTTTTGAATA TACATTAAAT CGATATCTGC ATTGGCTAAG
    20821 ATCAATTGAG GCTTCTTAGC AACACTTAAG GCTAAGTTAG TTATAGCACT CGGTGATTGA
    20881 ATTAATAACC TAGGACTTGT TAACTCTTGA AGAATCGAAT TAGTGATCGC GTCAAGATTA
    20941 AGCATACCGG AGTTAATAAA CATAGCATCT GTTACTGGAG CTATGCCAAT AACTTGCCAA
    21001 GACGTTGTAT AAGCTTTAAT ATCGCCGCTA TCTTGAAATA AGAACTTAAT AGTCTCATTG
    21061 GATTCAACAA TTAAGACAGG GCGGAATCCC GTATCTGTAC CTTTATAGCT AGATCCTCCG
    21121 CCATTAAATG TCCAAGTATT TACACTGGTA TTACCCATTT CACTTCTAGA TGTTGAAGCG
    21181 GTAGTCGTAG TACTACAAGT ACCATAAAAT CCACTCCAAT TCCATATAGC ATTATCGCCA
    21241 GGAGTAATAG TGTTATTCAA AGTAGAGTTA GCGATATATT TATTCCATTC GTTATCAGTA
    21301 TCAGTAGAGT TAATACCACC AGTTAAGAGA CGCACTGTTG TATTAAAATT TATAGGTTCA
    21361 TATACTTCTA ATTCACCAAT TCCAACTAAT ACAGCTCCAT TATTGCTGGC AATATTAAGA
    21421 CGATAATAGC GATAAGCCAC ATTTGTAGAT AATGAGTATA CTCTTAATTG TGAAAGGGTC
    21481 CATCCAGTCT CCGAGACTCT TGTATCTAAT ATTGTCCAAT CGGAATTATT ATTACTTCCC
    21541 TCAAAAGTCC AGCTTTTTGG CATTTGCTCA TCGGTTCCAA CTGGTGAAGG CGTTCTGATT
    21601 CCGTAACCTG ATAGTAATTT ATTAATAGAT AAATCGATTT TTAACCATCC ACTAGTAGTT
    21661 AAAGCTGTAC CCCACCGATC TGCATCGATG GAGTTAATAT GATTAAATGC TTTCCAAGCA
    21721 CCATACAAGG CTGAATACTC AGAGGATGCG GAAACAACAT AGGGAGACGG AAGCGCATTA
    21781 CCCGTCATAA CAGGAGTTAT ATTTCTAATT TGTTCATTGA TTAACAATCC CGAGCCACTA
    21841 GCAATCCCGG CAGTATTTAA AGTGTCCCAG CTAATACTGT GTTGAATATT GCGGTCAGCA
    21901 ATTAAGATCT TACGTCGCTT AAAGTCGTCA CCGACATAGA TAAAGTTAAA ACTACCGTCA
    21961 GGTGTAGCAG AAGAGGCTAC TGGAATTAGA GGAGCAGTTG TTGTTCCAAG TTCCGAGAAC
    22021 GAACCAACGA CTCCAGAAGT AGGAGCCGTA TAACGACAAG GAATATAATC ACCAATTTGC
    22081 ATTAAAGCAG GATCAGTACG TTGTGTTCTC GCCATGTAAT CACTTCCAAT CTAAGTAAGT
    22141 TAAGGAACGT TATTCCTTAC ATTCTAGTAC AGGTCTAAAA CCCATGGAAC TCCATACAGT
    22201 TGACGAAATA CTTGCATTAA AATATGATAC TGATTGGTTG CCTCTATTTA CTCTGAATCC
    22261 TGACGTAGTT ACACCCCATA AATTCAATAT AGGAGTGTCT ATTACCCAGT TATATATACC
    22321 ACTCCAGTGC CAAACATTAT TATCATCTGC TGTAATTTTA CCATCAAGAT TCGAGTTAAC
    22381 TAGATAAGTA TCCCATTCAT TAATACTAGG CCATGCTCCT AAATTAGCAC TAACCATAGA
    22441 ACTATTGCCA TTAGCATCGA GATAAGAGTT ACCACCTGAG AGTGAGCGAT AAAGCATCTC
    22501 GGTGTCATAG AGTTCTAACT CTGAGATAAC AGCTTGTCCG CCTCCGTTAT CCCCCGTTAT
    22561 ATTAATTCGA TACCGAGTGT ACGCCGTAGT ATTAGCAAAG AAGTAAGGCT TATTTGTGTT
    22621 TTGAATAAGA GTCTGAGTAG TCTTTTTATC AAGGACTATC CAGGTAATTC CGTCATTTGA
    22681 TCCTTCAAAA GTCCAGTTCT TAGGATCATA AATCCTAGAA GCATTATTGT AAGCCGTAAT
    22741 ACCATAACCA ATAATAATCC TTGGAGTAAC CCATTGATAA CTTAACCACT GTGGAGATCC
    22801 GACTTCGGAA TTCCAGAAGG TCGACTTGTT ATTATCAAAG GCCTTATCTG GAGCATACGT
    22861 TGCTGAGCTA GAAAAGAAGC TGCTTGCTAC GGCTGTTCCG TTATAGGCAA CATTTGTGGT
    22921 TGCTACATGT TTGCCTTCGA TAAGCTTTGC AGCATTTAAA GTATCCCAAC TAATTCCGGC
    22981 TTGTACAACG CGGTCAGCAA TCCATAAGCC TTTATCAACT TTAATAAAGT TAAATAGCCC
    23041 GTCAGGTGTT GCTGTCCCAG TCACGGGAAT CTCACTGGAT ACGCAGGTTC CAAGTTCAGA
    23101 AAATATACCC GCCGTGTTAG AAGCTGCTGT ATAACGACAG GGTATAAAGT CACCGATTTG
    23161 AGCGCCAGTT ATAATTGAAA CTAAATTTCC AGTTGTTGCG GGATTCGCCA TATTAACTCA
    23221 CCTCCAATTT ATCAATTGCT CTATAGGCTG CTAGATCTAT ATCAGCCGTA TAGAGTGTAC
    23281 TAGATCCAAG TGCTCCTTGA TTAACTAAAG TAATAGTATC GCTATTACCT AAATGCATAA
    23341 GTCCATCGAA GATAACACTA GGATCAGCCG TAAAGCTCGA AGCGTCACCA TTATTAAAGC
    23401 TACATTCAGT AACCACCAAT CCTTCAGTAC CTGGAGTGAA CTTTAAAACA CCAGCAGGAG
    23461 GTCTCGCATA ATCCGTCGTC TTAGTGATTG GAATTTCAAT AATATAAGGA CTAGCAAGAC
    23521 TTCCTGTGAT ATTAATCTTA TTAACTTGAG TTACGACAAC GGGCGTATCG TCTCCGCCGC
    23581 CTGTACCGAT ACCTAGTTTT AATTCTTCGA TCTCAGTTTC GTGAATACTT ATCTGCGTAC
    23641 CTTGAGCGGC CATTCGAGCA TTGAGTTCAT TAATCTGAAC ATTAAGACCA TCTCCCATGG
    23701 AGCCAATGAT CTGACTTAAT CGAATACGTG GCATATTATC ACCTCGTAGT TTTAGTTTAA
    23761 GCCCAGGAGT AAGCCCAGGC ATTAAGTTGG GCATTATTAA TCGTGGCCTT TAAAATAAGC
    23821 TCGGTTCCCG TAAAAGCACT TGGAATCGCC GTCTTAATAT TAGGGATTAT ATCAATCCAA
    23881 CTAAGTCCAT TGTCTAAAGA GACCTGATAG TATATGAGTC CGGCACTTAG AATCTCATCA
    23941 GTAAACAGCA TGAATGATTC TGGTGGCGAA CTTAGAAGAT CTTGATTAGA AATTAGAATT
    24001 CCAGCACCCA TTGATTTATT AACTGAATCA TAAATTGATG TACTCTCAGG ATTGATTCCA
    24061 GTGACATCGT TAAAGCAATC AATGACTAAG TTCTTCATGG CATTTTTCGT AGCTCCCGTA
    24121 TAACTATCAA GCTTGAAGTT TGTTTTAGCT AGATTAATCT GATTGTCATT ATTGGTTAAA
    24181 ACGAGATTAA TTAGCCCATC GTCTTTCTTC TCAAGCTTTT CGAGATACTC CGAGTCCGGG
    24241 CCGCTAAAAT TATCGGCTGT CGTAATCTTA TAAGTACCCT CGGATTTAAG ATTAACTTGA
    24301 AGATTATTGG CGTGATTATA TTGATAAAAA TAGTCCGTGG TAGGAATCTT AATCCAGTAG
    24361 CCGTTCATAT CAAGAATAGC TACAATGCGT TCAATCTTAG CAATGTCAGT ATTGATACCT
    24421 TGCTCTAAAT AATAACCAAA GCGTAGCTTC ATTGTAGAGC TTATTAAAGC ATTCCAGACA
    24481 TTGTTATTAA TTAAAGCTAG ATTACCTGGC ATAATACCAT TTGCCTTAAT AGCTGGCAGA
    24541 TCTGTGATAT CTACCATAAT CCATTCTCCA TTGAAATACG TCTTCCAAGT AACTCCGGAA
    24601 TCAGGGCTGA CGATAACTCG GATAACTCCA GCGCCTGATA ATGTATTGAC TAAAGTGATT
    24661 GAATTAATAT TGTTAATCAT TACAGGATTA TTTAAGTCCG TATCTATGGT ACTAAGTATA
    24721 AGTTTAGGAC TGGGAGTTGC AGTAATAACA ACGGACACCG GTAAAGAGGC TTGAGAAATT
    24781 AAAAGCTTAG GATTTGTAAG CTGACTAATA ACAGTTTTAG TAATTGTTGA TAGACTTGTA
    24841 AGTCCTCCCA GACTAAACAT TGTTTGAGTA ACAAGCGTTG TTCCAACGGT TTGCCAAGTT
    24901 GAATCTATAT AAGTTTTAAT GGTTTCACCA TCTTGAAAGA GATACTTACC ATCGTTGAAA
    24961 AATGTAACGT TGTTGTTGTT TCCACTATTG AAACTATAAT ACGCATAATA AGTTACGTTA
    25021 AATGATATAT CTCTCATGTT AATACAATTT AAACTACCAT TATATGTCGT TACTATATTA
    25081 GCACGAGTTC CAGCGGTTGT TGATTGAAGT ACTGCCATGT TGTCGACTCT TCCATAAGAA
    25141 TAAAAATGAC TACCAGTCTG CGTTGTTCCT GCAGTTAACT TTACAGTACA GCCAGCCATA
    25201 ATAGACATAT TTGTGAAAGA ATTACTATTG ATAACGGTAA TAATTCCTCC ATTAAATCGG
    25261 AGATCGTAGT AATAAATACC CATGCCGTTA AAGTTTATAT TATTTCCAGT AATGTTCCAT
    25321 ACTGCCGTAT TAGCCGTCAT TGTTGGTAAA CTTGCATTAA TAGCAACATT TGTACAATTA
    25381 ATAGTAGACG ATCCTAGAGT CAGTGTTCTA CTATTAGCTG ATCCACTATT AAAGATACCG
    25441 CAAGTTATAG TTTTACTATT AGAATTAAAC GTACCAATAC CGCACGATAA TTGAACTAAA
    25501 CCAATATTTA AATTATCTTG TAATATATAC GTACCCGTAC TATTACAGCT AAATAAAGCT
    25561 ATACTACTAA GATTTAATCC ATTAGTAGTA ATAGATATAC TAGTTGTTGC TTGCATATAA
    25621 ATATTGTTTG AAAATGTACA TATCATAGCA TTTATAAATA CTAATGATCC ATATATTGCT
    25681 AAGTATCCTC CATTGCCTTC CAATGTGGGA TTATTCGCTG CGCCTGTCCA GTCCATACTT
    25741 AAACAATTAG CATTTATATT AATCGTAACT ATTTGACCAG TAGAAGTAAA TGAGTTTACA
    25801 TTAAAGTAGA CATTGTCAGA TGATGTGGGA ATAGCAACTC CACCCACTCC TCCCGACGTA
    25861 GTAGACCAGT GGATAGTTTC ATTCCAGTTA CCAGATCCTC CAACCCAATA TTTGTTTGCC
    25921 ATTTATATCA CTCCCAAAGG GAAAGGGAAG AATTATCTTC CCTAACTCCA AGAATAGGCC
    25981 CAAGCATTTA GCTGAGCATC ACCGGTAATA TTAGCTTTCA CTATAATTGA TAGACCAGAT
    26041 CCACTGGTAA TTGCTGTTTT AACTTGAGGT AAGATCACTA CCCAACTAAG CCCACCATCG
    26101 CGAGAAACTT GATACGTTAT TGATCCAGCG TCTAAAGTCT CATCAACCGT AAGCAGGATC
    26161 GCAGTTGGTA TGCTTGATGT CATATCATTA TTCGATTGTA CGATTCCCAA CTTCATAGAT
    26221 TTAGCACTAC TATCGAAGGT TGCAGTTGTG TTAATCAGGT CAAGTCCCGT CGTATCATTG
    26281 AAGCAATCAA TAATCAAGTT TTTCATCGAG TTCTTCGAAG CATTGGTATA GCTATCAAGC
    26341 TTGAAGTTTG TCATCGCAAG TTCTTGAGCC ATCATGTCAT TAATTCCTTG AACATTGGCA
    26401 ATCGTCGCTA GATAGACGTT AATAGCATCA GCCGTAACTG AGTTACCACC ATAGACATCA
    26461 GACATTGTGA TCTTATACGT TCCACTCGTT GATAATACCA TCCGAAGAAT ATCATTTTGT
    26521 GGATAGTTGT AATTGTAATC AATACCAACA ACGGCGTTAC TCCATAATCC GACTATATCT
    26581 AGTAAACCCG TGATAGCATT GATTTTGACA ACATCATACG ATGATAACTG TTCTAGATAG
    26641 TAACCGAATC GAATCTTATG ACTTAACGAA GTAAGATCAT TCCAGTCAGC GCTTGGAATC
    26701 GACGCCAAGG TTATTAAGCT AATACCCTTT GATTTGACAT CGGCTAAATT TGATGTATCA
    26761 ATAGGTATCC ATGCATTATC AACATAACCT TTCCAGGTAA TTCCGGAGCT TCCACTAACG
    26821 AGAAGTCTAA TGGTTCCATT CCCGATTAGA GTTGTAGCTA AAGCAAAGTT ATAAATATTA
    26881 TTGACATCCG ACAAACTAAT ATCAATGTTA CTTAAAACTA CCTTTGGAAC CGGTGCCGCC
    26941 ATTATATCTA ACCTAGTTGA AGCAGAGTCT GATTGAATCA ATAATTTAGG TGCTGCAAGC
    27001 TGTCTAAGGA TTGGATCAGT AATGGCCTGT AAACTTGTTA TTCCATAAGT TAAAAACATG
    27061 TATGGAGTAA CCGGTACATT ACCAACAGTT TGCCAACTAG AATTAATAAA GGATTTAATA
    27121 AAAGCTCCGT CTTGGAATAG ATACTTGTTT TGCGGGATGT CTACTACTAA GACTGGTCTA
    27181 AAACCGTCTG TCGCTACGGC ACTAGGACTA GTGACATAAG ATCTTTGTCG TATCGTATCC
    27241 CATCCCATAA GAACCCTATA GCTCGAACCA TTCGGAGAAT CTGTTGTACT AGTTTTCGTA
    27301 TAAAGTTTAG CCCAGTTCCA GATGTTGTTA TCTCCGGCTG TGATTGTTCC ATTTAGATCT
    27361 GAATTGACAA TGTATTTGTC ATATTCATTG TCCGTATCGA GCGCTGTCGT AGGGCCGGTT
    27421 AATAACCGAA TCGAGTAATT CGTATTAGGA AGTAAGCTCG AAGCAAACAT TTGAACTTCT
    27481 CTGACTGTCC AACGATCTGC AGAATTTGCA TTGGCTAAGA TTCTCCAATA ACGAGCAGAA
    27541 GGTGAATCTT GTAAATTCAT CGTTACCCAT GTATTAACTG TTGTAGAAAT TGTATTAACC
    27601 GATACAGTAT CCCAAATAAC GTTATCATTG GAACTCTGAA TCTTTACACT ACTAAGGTTA
    27661 CAGCTAGTAC TACTATAAGT GTATAATCTC ATTTGTCGAA TCGCCTTAGG ATTACCCATC
    27721 CCAAAATCAT AACCAATCCA TGATACGCCT GATTGATTAG ATGTTTCTAA TGAATACCAT
    27781 GCACTACTAA TGGATCCATC AAAGGCTAAG GCAGCGACTT GTCCTGAATA ATGGTTATTT
    27841 TCAATAGCCG TTCCACTAGC GCATAGATTA TTGCCATATG TTACATAAGG CATGCCGTTG
    27901 CCGGTTGTGA TGCTGGATAG ATTTAACGTA TCCCATGCGA TCGTATTTTG AACACATCGA
    27961 TCAGCGACTA AAACCCTGTG TCCTTGTTCG TCATCGCCAA CATAGATAAA GTTGAAGTAT
    28021 CCATCCGGTG CTACGGCGGA GCTTGGAGGA ATTAAGGTTC CTTGAGCCAT ACCTAATTCT
    28081 GTGAATTGAC CGACAGTATT TGATGTCGCT GTATAACGAC ATGATAGATA ATCTCCAACG
    28141 TCCATCGTTA AGGGATTCGA TCTTACGTTA GCCGTCGAAG TTGTAGCTTG AATATAAGCA
    28201 GAATAACCCT CTGGAATAGG ATAGGTAAAC GCTGTCGCTC CAAAATTAAT GGTTGCCGAG
    28261 TTAACGCCAG TACTAGTACT TGAAGTAATA TATGGATAAA CTACACCCAT AGTCTTTACG
    28321 TTAGTATGTG ACACGCCTTG AGATACGCCG TCTTTATAAA ATATTAGTGT CCCAGCATCC
    28381 ATATCTAAGG CAATTCCGAT AATACTATTC GCCGCATAAG AAACTCCATA AGCTATATTT
    28441 TCTGGATATT TCTTACCGTT AGCTAAATAC GTACGTGAGT TAGTCGTCGT ATCAAACGAT
    28501 GTTAATAAAG CTAAGGAATT TCCGATACCA ATCGCCGCAC CAGCCGTCGG TACTCCACTA
    28561 ATATTTTTGA CTTCCCAATA AAACTTACCA GATGAGACTC CATAGAGTCC TCTAATGCCA
    28621 CCATTAACCC ATCCACCAGT AGCTGTCATG GTTAAATTAT TATTACTTAG AACAACTTGA
    28681 GTTCCCTTGT CGACGGGACT CCAGGTATTG GGTATTACGA TCGCTGGCGT ATTAAGGGAT
    28741 ACTAAGTTCT TGCTACTTTC CTGTGTTTCG TTAAAGGCTG AAAGTTTAAA GGTATACGAT
    28801 CCATTAGCAA GTAAGTTAGC AATTCTTGAA GTCGTTGAAT CAATTCCGTA CATAATAGCT
    28861 ATTAACTTAT CATCTGAGTC ATAGACATTA TATCCAGTGG CTTCTCCATA TTGGCTCCAA
    28921 GTCAACGTTC CATCGCCGGG CCCTATATTA GAGATGGCGA TATTTAAGAT CGGAGAATTA
    28981 AAGTCAAACT GTACTCCAGT ATTACCAGAA ACATCAACGC TGTTTCTAAC TAAGAAGTAA
    29041 TTTAGAGTAC CGGTGATTTT AATATCTTGT ACTGAAACAA AACTCGTATC AACTGATCCT
    29101 GAGATCTTTC GAATCGTAGC AGGTGTTCCA GCAACGCTTG ATTGAAGTAT TGATAAGTGA
    29161 CCTGCAATCC CAGTACTAAT AAAGCTCGTA ACGGTTTGCG TTGTGCCGGA AGTTAATTTA
    29221 GTTGCCATAT CGGCATTAAT AATTAATGTG TTAAAGGTAT TCGATCCTGT AATTAAGACC
    29281 ACCGATCCAT TACTATTCAG CGTAGAGTAG GTTAATGAGC CGCCATTAAA TTGCACATTG
    29341 CTACCTGCCA TGTTAATTAT AGAGGTTCCA CAAGTTAACG ACAATCCCGT ACTAGTTTGG
    29401 ATATTAAAGT TACTAGAAAC ATTAATGACG GATGAACCTA ATGTAAGAGC TCGTGTTGAA
    29461 GAATAATTAG AATCGAAGGT ATTGCAGCTA ATAGTCTTGT TATTAGTGTT TAAAGTTCCA
    29521 GTCACTAAAG ACAAGGTCGT CGCGACAGAT AAATCATCTT GTAATGTACA CGCTGCTGTA
    29581 CTATTGAAAT TAAGGTTATT TAATACAAGA CCATTTGTCG TGATCGATTG AGGCGAAGTT
    29641 GACTTAAGAC TAAAGAGTCC AGAGTAGGGT ATATTCATAT AAGGATTTAA GATTAAGTTT
    29701 CCATAGACAT TTAAAGCATA GGTGCCGTCT AGCGTTGGTA TATTGAGGAC ACCTGTCCAA
    29761 TCCATATCTA AGCAATTTGC AGTAGCATTT ATAGTAATAA CTTGATTAAA TGCAGTGAAC
    29821 GAATAAGCTG TAAAATAGAC AGGGTCGGTC GCAGTCGGCA CAGACGCTCC ACCAGGGCCG
    29881 CCGTCATAAG TTGACCAGTG GTTCGTATCA TTCCAGAAAC CTGTTCCATT AACCCATATA
    29941 CGATCAGGGA ATGAAATGCT GCCAGTATTA CCGCTGACAT TTTGAGAGTT TTTGCAAGTT
    30001 ATCATACTAC TATTGCTATA AATATCTTTA ACCGTAAGAT TAGAAACTGA TCCAGCAATA
    30061 CTCTTTTGAA TCGTAGCACT TGTTCCTGGA TTCGCTGATT GAATCGTAGC CCGATTTAGT
    30121 GGCGTGGCAT TAGAAACTAA ATTCGTAATA TATTGGATAC TCCCATTAGT CAACTTCGTA
    30181 ACAGAATTAG GCCCTACGAT AAAGTTTGCA AAGGTAGTGG ATCCAGATAT TATAGTCGTG
    30241 CCTTGGATTT CAATACTAAG ATACGCTAGA CTCGATCCAG TAAATGTACC ATTACCAACC
    30301 ATTACGAACG AGCCAGTGTT TGATGCATAC GTTAAACCAG TAGAAACAAT ATAGGCACTA
    30361 ACACATATAA ATTTACCCGT TGTCCCAAAG ATCAATCCAT GAGTATTGCC CCAAGGAGCG
    30421 TAATAATAAT TACAAGTTAT AGTAAATCCA TTAAGATTCA GCGTACCATA TTGATGATTG
    30481 ATATAATTAC CAATTATTAG ATCATCTAAT AATACAATAT TACATCCACT GGTTTGTATA
    30541 TTAAGATCAG ACGTTGTTAA TACATTCCCA GCGCTTGTAA TATTATAAGT ACCAAGACTA
    30601 CTAAATACAA TAGCTCCTGT TTGAATCCAC ATCATATTAG GGATCAGAGT TATTGAACCA
    30661 TTGATGGTTA AAACTTTGCT TGAGTTAAAG GTTGGATTGT GTGTAGCATC GGTCCATTTC
    30721 ATATCTTGAA AAATCGTATC GATATCAGCC GTGACAACTT GTCCATCGTT TGTAAATGAG
    30781 TTGACGTCGA AAACAACATT CTCAAACTTA TTAGGAACTT GAGCGCCTTC CGATCCACCT
    30841 ACGGCTCCTG ACGTATAAGC CCAATGAGAG ACGTCCGACC AGTTACCCGT TCCTTCGACC
    30901 CAATAATGTG AATCAAATGT AATCCCTGTA TTATTACCAA GGTTTTGACT CTTTCTAAAG
    30961 AATGATCCTG ACGTTGCAGC AATATCCCTT GCAATAATAT GATTAACATC AAAGGAACCA
    31021 CTAGACTTAG TAAGATAAGC TATTGTCCCT GTAGTTGCAG ACTGAAGTGT TGCCTTAGCG
    31081 GCAGCCGTAG CATTTGATAC CATATTCGTA GTCGTTATTG TCGTGCTGAC GGGTAAATTA
    31141 ACAACGCACC CTACATCTAA AATAATATTA GTAAATGAGC AGGCCTTAGG TAATGTTGTT
    31201 ATTCCATTAA ACTCAATAGA AGCATGAGAT AGACTAACTC CGTCAAAAAC ACCGGTACCT
    31261 TCCATGACCC ACTGGGCTGT ATTAGCAGTA TAAGTCAATC CAGATCCGTT AAAATAAACT
    31321 GAAGCACATT TAACAATCGA TGAACCTAAG GTTAATGTTC TAGAATTGGT ACTGTTGCTA
    31381 TAAAAGCCAG CACAAGTAAG AGTCTTATTG TTAGTATTTA AGACCCCATA TTGATGGTTA
    31441 AAAGTACCAG TACCAAGGTT TAGATCATCT TGTAGTATTA AAGAACAACC CGCATTGGTT
    31501 TGGATACTAT TTACCATAAC TAGACCATTA CTTGTAATCT TAGAAGAAGC TCCTTTAATC
    31561 ATCGTATAGT TAGTACTACT ATATGTCATG TCTGGGGAAA ATACCATATC TCCATATACG
    31621 TTCGGATACC CAGCACCACT AAATGATGGC GTATATAAGA CATCTAAATA ACTTATATCA
    31681 CGACAAGTAA TAGCATTATT CATATTAACG GTCTGACCGG TTGCCGTGAA AGAATTAGCG
    31741 TCGAAGAGAA TATTATCATA TTGAGTAGTA GGAACTGATT CTCCACCTGA TCCTCCCGAA
    31801 GTTAAGGACC AATGATTAAT ATCGCTCCAA GTACCTGATC CACCAACCCA ATATTTAAAG
    31861 AATTGAATAG CACCTGAGTT ACCACTGACG TTGCGAGAAC TCCGAAAGAT AAAGTTACCA
    31921 GTAAACGCGA TATCTTGAAT AATTAAATTC GAGATATCAG TATTAGTTGA TTTAATGAAG
    31981 TACGCAGTAG CTCCGATACT AACTGATTTA AGTGTTGCTC TAGATTCTAT CGTACCATTA
    32041 GAAACTAGAT TTATAACTGT CGTACTTATG CCGCTACTTA ATTGTACAAC GCTTCCAGCA
    32101 TTTAAGATAA AATTATTAAA GGTGTTGTTT CCGTATACCG CGGTTATGCC ATTAAATTCA
    32161 ATTGAGTTAT AAGTTACACT AAGTCCCTGA AACGAGCCGT TTCCATTCAT AACAAATTTT
    32221 GCAGTATTGG GCGTATACGT AAAGCTCGTT ACACTAAATA ATACAGTATT ACAATTAATA
    32281 ATTGATGATC CTAGAGTTAA TGTTCTAATA GTAGCACCAT TACTATAAAG ACCTCCACAA
    32341 GTAAGAGTTT TATCATTGGT ATTTAAAGTC CCGTATTGAT GACTAAAAAT ACCAGTCCCG
    32401 ATATTCAAAT CGTCTTGTAG TATAACAGAG CAACCCGCAA TAACAGTCTG TATATAAAGA
    32461 TTTCCTACAA AACCATTGCC AGTAATTTTA CAGGGATTCG TTGGAGAAAC AATACTTAGA
    32521 TAACCAATAA TAGTACTAAC GAACCCTGGA TCAAGTACAA TATTACCATT AATATTGATA
    32581 GCATTGCCGC CTGTAAATGT TGGATTATAA CTAACACCAG TCCAGTTAAT ATCTCGACAA
    32641 GTAAGAATAG AGTTAACCGT AACGGTCTGA CCGGTTGCCG TGAAAGAATT AGCGTCGAAG
    32701 AGAATATTAT CAATTAAAGT CGGTAACGGT TCTCCGCCGG GGCCTCCAGA ATAAGATGAC
    32761 CAATGAACAG AATCATTAGT ATTCCCTGAC CCACCTACCC AGTATTTAAA AAACTGTACA
    32821 ATACCAGTAT TACCACTGAT ATTTTTACTG TCCCTAAATA AGAACATACT TGTAGCATCA
    32881 AAAGCACTAG AGAACTTAAT ATCTTGAACA ATTAAGTTCG AAGTATCAAT CGTTGTGTTT
    32941 GGCTTATATA ATACAAGGTT AGCTGGAGAC CCAGGTGTGA CGGATTGAAT CGTCGCTCTA
    33001 GATTCAAGTG TTGCATTCGA AACAACGTCT TTAACATAAA CATTTGATGT AGTTGCACTA
    33061 GGTAATTTAA TAATAGCATT CGGATCAAGA GTCATCGTAT TCATAATTAA AGTACTAGTG
    33121 GCCGTAGAAA CTACTGTTAG TCCATTAAAC TCAATAGTAC CAAACGATAA ACTATTAGTG
    33181 CCGATAGCTA GAGCCCCGAT ACCTGTTAAA ATAAATGTTG CAGATGTCAT ACTGTTACTA
    33241 AAGTTTGTGT TAACTGTAAA ATCTATATTA GCGCAATTAA TAACACTAGA ACCTAATCCT
    33301 ATATATCTAG AATTAGCGTT GTTAGAGTTA AAGGCTCCAC AGGTAATATT ATGGCTGTTT
    33361 GAATAAAAGC TTCCGGTGTT GACATACAAA GTATAGTTTC CGATACTTAG ATCATCTTGT
    33421 AGATACCAAT TAGCGTTTAC AGTATCAAAA CTTAAATTAC CATTTAAGAC TATTCCTGAA
    33481 CTTGTAATAG TCTTATTAAG ATTATTTAAG CTGTTAAAAC TTAAGTATAA GACATTACAC
    33541 GTCATACTGG GATTAAACGT TGCTGATCCA TAGATATTCA ATTGAGACGT TCCCGTTAAG
    33601 TCTGGACTAT ATAAGGCACC CGTCCAATCA ATATCCCGAC AATAAGCAAC GGAGTTTACC
    33661 GTGACAACCT GGTCATCACT AGTAAATGAA TTCTCATCGA AGTAAACATT ATCTAAACCA
    33721 GTTGCTGTTG GAATAGGTTC TCCGCCGACC CCGCCACTTG TCAAAGACCA GTGAGCGGTC
    33781 TGTGTCCAGC TTCCGGTACC GCCGACCCAA TATTTAAAGA ATTGCATATA ACCTGAGTTA
    33841 CCGCTAACGT TCTTAGAATT TCTAAATAAG AACATAGCAT TTGAATTATT AGCATTGATA
    33901 TCTTGAATAA TTAAATTCGA GATATCAATC GTACCAGAAG TAGCTTTGTA AAGATAAGCT
    33961 GGAGTACCTG CAGAATTAGA TTTAAGTGTT GCCCTTGTTG TCGGCGTTGA ATTAGTCGTC
    34021 ATATTAACGA CGGTCATCGT AGTGCCATAC ACTAATTGAA CCGTAACGCC TGCATCGATA
    34081 ACAAAGTTAG TAAAGGTATT TGAAGTATGT ACTGTCGTGA CACCTGATGC AAATTCAATA
    34141 TTATTAAATA AAGCATAGGT GCTATTAAAT GTTCCGCCGC CTGTCATGAT CCACTGAGCG
    34201 GAATCCGCAA GAAATGAAAG ACCGGTTATT GAACTAATAC TTACTGATCC GCAGCGAATA
    34261 ACTGAAGCAC CTAACGAAAG TGTTCTGACT AAAGTTCCAT CAGTATTAAA TACTGAACAA
    34321 GTAATGTCCT TATCATTGGA GTTAAAGGTT CCGGCCTTTA CCATGAATAC AGTATTACTT
    34381 GTTGTTAGAT CATCTAACAA TGTCCAACCG CCCGTAGTGC TATTAAATGT TATGGTTTTT
    34441 AATGGTTGTC CCGCGCTTGT TATTGTTCTA CCAAACGACG TACTAACAAG GTTTATTCCT
    34501 CCAGAAAATG AACATATCAT TTCAGGAATT AATGTTAGAG ATCCGTAGAT ATTTAATACA
    34561 TAAGATGCTC CAGTTAGCGT TGGTGTAAAT TTAACACCCG TCCAAGTTAT ATCTAGGCAA
    34621 TTCGCTATAG CACCTATTGT AACGATTTGG CCTTCAGCAG TAAACGAGGC GGAATCAAAA
    34681 ATAACATTAT CTGCAGATGT TGGAACACTT GCGCCTCCAG CTCCGCCTGA TGTAGCAGAC
    34741 CAGTGAGTGG TCGTCGCATC CCAGTTTCCA ATACCGCCTA CCCAATAACG ATTAGCCATT
    34801 ATATCAACTA CTTTCTTGAT TAGTTAAGCT TAAATTTAAG CCTCATAGTA TTTTAAAACC
    34861 GGACGGAATC CCGAGGTAGA ATTTGATGCT AACGTATAGA GATCCGTAAG TAACGATGGG
    34921 CCGCTTCGAT AAACTCTAGT AGCATAAGTA TTAAGTGAAT TAATTGGTGT TTCCTGGGTC
    34981 CATGACGCTC CATTAAGTTT CCAGTGCCAT ACATTATCAT CGCCGGCTGT AATTTTACCA
    35041 TCAAGATCAG ATAATCGAAT AAAGGTATCC CATTCGTTAT TTGGCGGATA GGCACCTAAA
    35101 TTAGCATTCA CCGAAGTTGA TGTACCGTAG GTATCAATAT AACCGTTACC TCCAGATAAT
    35161 GATTTAACAT GAATATTACT AGTAAAGTTA TTAGACTCCA TCATTTGAAC CTCTGACACA
    35221 ATCCAATTAC TTAACGTGCA ATTGGCATTT GCTAAGAGTC TCCAGTATTG ATTTGAGCCA
    35281 GAAACAGGTA AGGCAAACGC TTGAGCGGTC GTTACGGATG TAGATGGAGT AATCGTTTCT
    35341 ATGGTTATCC AGTTGGTTTT ATCCGATGAA CTCTGGACGA TAATACTTGA CATAGCACTC
    35401 GGAGCAATCG CTTGAGAGAG AACAATTTGT CGTATATGTC TTGGAATTAA AAAATCATAA
    35461 CCGATCCATG ATGCTCCATT AATATCAGTA TTATACTCTA AGGATTTCCA TGTTGTTCCA
    35521 GTGTTAGTGT CAAAGGCATT CAAAGGGATA TAGACTGTAT TATGGTTATT TTCAATAGGA
    35581 ACACCAGCAA TACAAATGTT ACCTCCATAT GGAGGTACCG TATTGTTACC TTCAATAAAC
    35641 TTTGCAATAT TTAAGGCGTC CCAGCTAATT CCGGTTTGAA CGACACGATC AGCAATCCAT
    35701 GTGCCTTTAC TTACTTTAAC AAAGTTAAAT AGTCCATTAG GTGTCGCCGT TCCAGTAACG
    35761 GGGATCTCAC TAGCAACGCA AACTCCAAGT TCAGAAAAAA CACCAGCCGT GTTTGAGATT
    35821 GCTGTATAAC GACAAGGAAT CATGTCGCCA GGTTTTGTGT TATTTAAATC TGTTACCATG
    35881 TTACCAAGGG AAACTTGTGT TAACTCTTGT GGCCATAGTG GTCTATAGCC ACTTGGAATA
    35941 GAATAACTAA AGGCACTAGC TCCAAAATTA ACAGTAGAAA CCGTTGATAC TGTGGAATAG
    36001 CTTATTGCTA TTGGATAAAC AATACCTAAA GTTTTAAGAT CGCTAAAAGC GATACCTTGA
    36061 GACACGCCAT TCTTATAAAA CGTAATTGTA CCAATATCCA TATCGAGAGC AACGCCGATA
    36121 ACATTTCCTA CAACAAAGGC CGTAGTGTAG GCTAGGACTC CGGGGATCAA GGTTCCAGCT
    36181 CCTGGATTAC ATGTACGAAT TGTTGCACTC GACAGTGGAG CAGAAGTCAT AGAAGTGTTA
    36241 ACATCTGATA TACCGATCAC ATGATTAAGA GCAGTACTGA GTAAAACTTC CCAATACCAT
    36301 TTTCCTTCAG AGATGCCTTG AGTTGCTCGC GTAGCAATAT TCTCTGCAGT AGTTTGTATT
    36361 GTTAGGTTAT TATTGCTTAG ATTAATTTCG CCGGCCTTAT CAGCAGTGCT CCATGTAACT
    36421 TTAGTTGTTG AATAATCTCG TCCCGTAATT GCCATATTAG TTCACAACCA ATCTATCAAT
    36481 AGATTTATAC GCAGAAAGAT CAATAGCAAT ACTATATAAA TGACTCGTGC CAAAAACACC
    36541 TTCATCAACA ATTGGAAGTG AATAGCTATT TATTAGATAA AGCTGTCCAT CAAATGTCAC
    36601 TTGATCATCG TGAATAAAAT CTTCAGCATC ACTTGCTAGA AAATCACATT CAACCGTTGT
    36661 AACGTTGTCC GTTCCTGGAA CAAACTTTAA TACTTCAATA GGAGGACGAT CATAATTCGT
    36721 TGTTGCGGTA ATTGCAATAT CACACGAATA ATTAGCAGGA ACATTGATAA GATTAATTTG
    36781 CTGAGTATTC GATGCCAATG GGGACCCGCC CGTTGGCTCT TCATCATCGG GTGTTGATGT
    36841 AGTTCCTCCT ACGGGAACAT ATTCATCATG AATACCATCC CATCTCATAA AGAGATTGGT
    36901 ATTCTTTATT AAATAAAGAT CGCCATCGTT TTCGCTAGAA AGTGGTAGAT TATCTACAGT
    36961 AGCAACTGGG CCCTTGTAAA ATTTAGCTCC AATTAAATGA CTTAAGGCTA AATCTTCATC
    37021 GGTATTCTTA ATTTGTAATT GTTCAATTAG ACTAGATATT ATTGGTTTCA TAATTAATCT
    37081 ACCTCCTTTA AACTCTTACT GGGCTAATCT TGCCAGTACT TGGTCAGCGA TTGTATTAAT
    37141 AAGCTCTGAT AGTTGACCTT CAATTGCCTC AGAGAGAAGC GTTATCTGAC TGTCAGTATA
    37201 AGATGACGTT GTCAGTATAA GCTCGTTAAT TGCTGAAACA ATCGTTAATT TATTATCAGT
    37261 ATTTAATTCC GTTAAATCAC CAACGTTACT TGACATATCG CTCCATACTT CGAATTGTAA
    37321 TTTATCTCCG ATATCTAAAC TAAAGCCGAT TAAATCAATC GTAACTCCAT CGTCATTTCG
    37381 AATATAATTA TCAAATTCAT AAAGTCGTAA GTTGTCTAAA TAGACCTTTA AAATATCCGT
    37441 TACACGATTA TAATGACCTT CATTAATAAC AATGTTTGTA ATGCCATCAG AATCTGCGAC
    37501 ATATGTTGAC TCTGAAAAGG TTCCATTGGC AACGCCAGAA CCATAGGTTG AAACTGCACT
    37561 CTTAATCTCA TTAATAGCTG ATACAATATT TGCCTTACTG TTTGTATCTA GTAAGTTTAA
    37621 GTTACCAAGA TTATCAGAGA CGTCTTTTAA CACTTCGAAT TGTAGTTTTT CACCAGCCTT
    37681 TAGGCTAAAG CCTATTAGGT TAATAGATCT GCCATCCTCG CTGCGCGTGT AATTATCCGG
    37741 TTCGTAAAGT CGTAGATTTT CAAAGTACAC TCGTAAAACA TCATTTAAGG GATTGTAATC
    37801 AAACTGATTG ATAACAACGT TTGTAATACC ATCAACTAAA GCAACTGAAC TTGATTCAGA
    37861 GATAGCATTT GTAGCGCCTA AGCCGTCTGA CTGTCCCGAT CCTGATCCTC CAACAGGCTT
    37921 ATAAACTGCA AGTGTAGCAC TCCATCGTAC GAAGGAACTA GAATCCATGA TTAAGTAAAC
    37981 ATCGCCATCA TTATCGCTTG AAACGGGTAG AGAGTTAACG TTGTCAACGG GGCCCTTATA
    38041 GCTCTTAGGA CCCGCGCCTA AGTCTGAAAG AACGCCTTGA ATATTAATAA CATCTTCACT
    38101 GAGACTATTA ATTGTTTCAC TTGCCTCGGT GAAGTTTATA TTAATATCTG ATATATCAGT
    38161 ATTTAGCTGA GTGATCGATG TGTCAAACCC TGAGATTTGA TCAGCTAAAT TTGTAGACTC
    38221 CTGATTAGGG CCCACAGAGG CAATCTGCCT TGGATTTAAT TTAGTGCGAG TTGTCATATC
    38281 TATCACCTAC TCATTATAGT TCATGGCAGT TAACCACGAT AATGATCTCA TATTATATAA
    38341 ACCACGTAGA GTGGCTGATT TGTGACTTAG TGTACATCGA TTGCATTAGG TTTTGAGGAT
    38401 TCAATAAAGC GTTCATTCCA TTTACTATCT TGGTTTGTAG CTAATGCTAG TCTGCCATTA
    38461 ATGGCAAAGC TCGTGATTTG GTAATCATAG ATTGTCTCAG AGATACTCAT AATGATTTCG
    38521 TTGATCTCAT TAATAACAAT CGACTCGCCC GGCATTCGAG AGTTAATATA ATCTCGAATT
    38581 AATTGCTTAG CCTGAATTGT TATGATCTTT TTCGTAGCAT CATCGGTTCC TTTAGTAAAG
    38641 ATAATCATAG CCTTAAACTC TATAGGAATC GTCTTGGGAA TAAAGACGGC GAATCGTATA
    38701 CCGTATCCTT TAACTTCATT GATCTTAGAT TGAACTTCAT TAATGGTTTC CTGACTTGTA
    38761 TTAGGGGTAT CGGTAATAAT ATAAATTGAG AAAGACCCAG TACCGAATGT ATAGGGTTTT
    38821 AATATAACAT TCTTAACAAG ATCCACTGAA AGAGCTGCAA GTCGTATCGC TGTTTCGTTT
    38881 GCCGAGGCAA TCGTTAAAAC TTGATTGCAA ACTCTATATT TGTAATTGTC ATCCGATTCA
    38941 CCCGTTATAC GAGGACAACT AAGCATGAAA CCAATCAGAT CAATATTACC TTCCGTTGCT
    39001 TGAGAGATAC AGGCCTGAGC TAAATTAAGA CTAAAGATAC TATAAAACTC TGATAAGTTT
    39061 TCATTCATAA TAGCAAGGAG TAATCGTGCA ACGCCGCCTG GCCCTATCTC AGTAATTGAA
    39121 GTACCACTGA GACGTTCCAT AGTCTGAGTC ATTAGCTCAT CTAAAGACTT TGTAATGATC
    39181 ATGCTTATAC CTCCTTAATC TTAATGCCGT TACCAAGATC CACGGCTACT TCAAAACCAA
    39241 TAGGGCCATT ATCACTAAAG GGTGAATTAA TAAAGACGAA GTAGACAATG CGCGTACCAT
    39301 TAATAGGAGT TGCCTTGATA TAGAGGTCGT CTTTATTAAT AAATCCATCG GTTGTCATGG
    39361 CTTTAGTTAA GAGGTCAATT CCCTTATCAC CAGTCTCTTT AGTATTAGAT AAACCTAGAA
    39421 GCTGTTCAAG CGTAGCTCCA ATTTTATCGT AAAACCAGTC TTTATTAATA GAGCGAATTC
    39481 TATTATAAGC GCTCTGTTTG ATCATCTCAG TTTCCGTGAC GAGACCGAGA TCGCCATTGA
    39541 CTAAAACTAG ATCACCATCA GGACTTAACT TTAAATCCGT TACATCGTAG CGAGACATAT
    39601 CTCACCCTCC TACAAAGAAT TTACTGGAAC CGGTTATCAT AATTCCAGTT CCAGGATAAA
    39661 TATCGACCTT GTCGCCAATG CGAGCGATAG CTTGTCCTTG TACAAAGAAC TTAGAACTAC
    39721 CATGTGTATT AACATAATCT GATCCACTAC AGGGATCTGT CGATGGCCCA CCGTCTGTAA
    39781 CGCGAGCTAC CGCTTTACCT GAGATAAAGA ATTTAGAACT ACCTTTGGTT TGAGTACCGG
    39841 TTACATCATG GCCGCCACAC GGGCACCAAG AGTCACCTCA TGAATGACCG TGTCCATTAT
    39901 GATGAGGAAC ATGACCGCTC ATCTTATCGC TAACACATAT TGCACCTGGC ATAGATATCA
    39961 CCCCTAATCA AAATCATATC GATTGGCTCT ACCTGTAATC TTGTCCGCTT TAAAGTTTAT
    40021 GGTCGTTCCG GCCGTTAGGT TAATAGATTT CTTAGCGTTG ATAAAGACAT TAATTGCATT
    40081 TAATGTCCAT GGCCCTTTAA CATCTGTAAT AGAGAAATCA CTAATCCAGC TATGGAGATC
    40141 ACCAATGTGT TCCTTCATGT GAGAAGCAAT TACGTTAATA CTCTTCTTAT TTGGATCAAT
    40201 TCGAAGTCCA TTATCCGTAC CGCCAAAGAT ATCAATGCAG CCGTTATCTC TAATCTTCAT
    40261 CATAGACGTA TTGTTCGGAT GAACCCAGCC ACATTCTGCC TGTTCATAAT TAGGTGCCGA
    40321 TGATAGAACG GCCGCCTTAT CAAAGTCCTG GTTAAGGGCT TTTAATCGTT GATCTAAACT
    40381 TGCTTCATTA TCGCCACCAA GCATTTACTA TCACCTCTTA AGTTTTTCCA TCGATAATAT
    40441 CTGGAACGTA GGCTCCCTTA CGTTCATGTT TCATACGTGC AGTCCGAACG TTTGATTCGT
    40501 AGGATTCTTC AACTAATCCT ACGACCTTAG GCATCATAGG ATTACCGTTA GAAAATTCTA
    40561 ACCAGACAGT ATCTCCAGGG AATGGACCGG AGGTACTTGA TCCTCCGGTC AAAGCAACCG
    40621 AAACACCGGC TTTTGTCATC TTGATATTGT TGTCTTCCCA CTCAACGATT GCTCGATTAT
    40681 TAAGATGATC GTAAAAGACA ATACGACCTT TCGTTGAGTG CTTACGTTTC TTAAATTCCG
    40741 GAGCTAAGAC TTTCTCATAG ATAGCCTTGT GTAATTCACT CATAAGCACA ACTCCTTAAG
    40801 CTGGATACGT ACTCTCTTGT AATAGTTCTC TGGGATTAAA GGCATCACTG CAATCGCCAT
    40861 CGTTATTGCT TGAAGCTCGA CATTCAAAAT GTAAGTGAGC ACCTCGACAA TTTCCGGTTT
    40921 GACCAGATGC GCCAATGTTT TGACCAGCCT TAACTGAATT GCCAATTGCA ACACTGGCAG
    40981 AATTGAGATG AGCGTACAAC GTATAATAAT TTGTACGGTT AGACCTTGGG TGTTTCGCAT
    41041 GCTTTAAGAT AACATGTTTA CCATAGACAT AACTAGGATC GAGTCCAACG GATTCAACAA
    41101 TCCCATCATA ATGCGCATAG ATCGGACGGT CTTCCTGGAC TCCGGTACCA AAATCAAGAC
    41161 CATGGTGGAT GCCGCTCGAA TAATTCTTAT TCGGTCCAAA TTCATTCTTT GATCCATTAC
    41221 AGTCTGATTT ACTTAAAGGA TAATACGATA GATTGCCACC GATAGTATTA CTAAGTCCTC
    41281 CGGAAGAACT ACTTCCTATT TCGCCATCAG AACTTGGCGA GCTATTATCA AGTGAAAATC
    41341 CTGGTATGAT TTGTTTGGCA CAATCAATAC CGGCGACATA TGGCCATTCT TTATACCAAA
    41401 GTGGATAGAT GTTAATCGCA GATTCCGGAA AGAATTCTCG TTCAATATAG TTAAAGGCTT
    41461 GATCAATTAA AGTCCAAGCT GCTATCTCAA TAGCCGCGGC GACTAGTGTT CCACCCATGC
    41521 TTACGGGAGC TGCAGCAACT TCAGCCGTAG TCGAGGCGAC AAATAACCCT CTAACAAAAA
    41581 CTCTAATACG ACTTGCCATG CCTAATGCTG AACCCGCTTC GCTACTAGCT CTTGTAACTG
    41641 CGCCCATACC TCGACCAACT AAACCAGAGA AACCCTTTAA TGCACTCATA GGAATTTTAT
    41701 CAGAACTTCG AGAGATAAAG GACATTGCTA GTTTTCGTGC AATAGTATAC GACACAACGC
    41761 TTCCAACTAA TTTTATTGCC GTCGAATGAA GAAACCCTCT AGTTGATCCC TTAACGGTTG
    41821 AAATTAGATC CGGTTTAATC GATGTCATAA ATCCCGTCTG AACGCCCATG TGATGCGTTA
    41881 CTCGTCCTAC ATCTGTCATG CCATGCATCT TAGAGTAGAA ATCTGTAAGC ATCATAGAAT
    41941 CATGAGGTTT AATGGACGGA TCACCAAGAA TAGTTAACTC ACCTCGATAC ATATTTCTAA
    42001 AATTACGAAC CATATAGCTT GTACCAGCAT TACGCGCTTG AAACCGTCCT GGGTTCCAAT
    42061 CTTTCATAGC TTTAAATCTT AGTTTAGCAC TGGCTTTCTT AACATCCTCT GCCGATATTT
    42121 TACCTTGAGC TTCCATGAGA TAATTCCAAG CATCCTTAAG GCCATTGACA ACTGTCGCAC
    42181 CACCACTGAA TATGTACTTA CTAATCCAGT CGTTCATAAA GAAATCTTGT ACAATCTGTG
    42241 TATCAATTGC TTGTACCCTA AGGAGTTCTG GTTTTATCGT TGGGTCTGCC CAAATCTTAT
    42301 CGTCACACGT CATATCATCA TCAAACATAT AACTTGGCGC AACAACCGTT GCTAAATCCC
    42361 TTGAGCTTAC TTTGATATTA TTGCATAATA TGTCTTCGGC CGAATTAAAG ATATGAATCT
    42421 GTTGAAAGGG CTTATAGAGT TCGGCAAGAT TTTCACGCGA GTAATCACCA TTAGGGTCAA
    42481 GTAGGTCATA ATCATACTTA ACATAGTAAT GAGGCATTCC ATAAAATAGT GTTGAATGAA
    42541 ATCCATGATA ATGAGGAGCG CAAATATATT CCGGCACGGT ATCCGCTAAA ACTTGACCAA
    42601 TATCCCATAA GCTCTTATCG GTCATCTTAA GTAAGATATC TGGTTCAGCG TTGTCTTTAC
    42661 CTATTTTTGC ACTACCATTG CCTGAAGTGT AAGACCAATC AAGTTCTTCA TAGCCATAAT
    42721 AGCTTGAATA AATATTCTTA ATTAAATCAT ACCCGTCCAT ATTAAATAGG ACTCCAAAAG
    42781 CATTTTCATT ATCTCGACTA TCAATTCTAT CAGCATGATC AAGATAACCG AAGTGTTCAA
    42841 TACCATAGGC ATTATTCATA CCATGACGCT TACACGCTGC AGCAATCATC AGGATTCCAT
    42901 CATCAGACGT TTGCGAATTA GTTAAGGACC ATAACAGATT ATGGTCTCGA TCCTTTAAGA
    42961 TCTTAAAGAA AATACCCTGT GGATGAGATC CCAATTGAAG GCCCCATAGA TCATAATAAC
    43021 TATTTGTCGC ATTAGCTTGG CCGGCAAAGT CTCCGAGCAT ATTGGCTAAT TCAAGACCAT
    43081 CAGATTGACA TATTGCCGTT ATAATATCTC CTGTGTCAAT TTCAACAATT GAACCATTAA
    43141 AGTTGACCGG CAATAACGAT GCGACCGATC CGTAGCCCAT TCTTAAATGA ATACGAGTTC
    43201 CTGGATTAAC CCTAAGCATA GCATATTTAG AATTGCGATC TTTAATTATA TCGTCATTGA
    43261 TTGTTGGAAG CATGCCGAAT TTCATACGTT TATAATCATC AAGCATGTGA GTATGAAAGA
    43321 TTCCATCAAG ACCGTCAGCA ATACTTGTCA TAGCCTTATC GGCATAACCT AAGACACCCG
    43381 TAACAGAGAC ATCAGGAATA TTATAAGTAT GCCATGGAGT ATAGTTTAAG GCCCCATAGA
    43441 CATCGCTCAT AGTAATGACA GCCGTACCAA CAGGTTGTGA CCTTTCATGT GTTATTTCAA
    43501 TAGAGGTCAA CATGTGATAA GCATAATAAT TATCCCATAG ACGTCTACCG TCAACCCACA
    43561 TTCCCTCATC AACCATTAAC ATTAAAAATG TAGGAAAGGC TCGATTCATA GTGCTTCGTT
    43621 GATTATAGAG ACGCATATCA AGTCCCATCT CTTCGATTAG TTCACCTAGG TCTGATTCAT
    43681 CACTAGGATT TCTACAATCT ATTACTGGAT CATGGTCACC CTTTAGCCAT TCATCTTGAC
    43741 CGGCCTTATC TTTTGGAAGA ACAACTTTAG TGATCGCGGA TTTCATAGGT AATTTGTTAC
    43801 CCTCTAATAA GCGTTTAGCT AGAACTTCGT CGGCAGCCTT TGTTGCAGAA GCCATCGTTG
    43861 CTCCAACGCT ATGTTCTTGT CCAGTAGTTG GTACTGAACC ATTAGCGTAT TTAGCATAAA
    43921 TAGAATTGGC AAATTCTGTA CGTTTTTCGA TAACCTTTTC TGCCGGTGAT CCACGTTCGA
    43981 ATCCATTTTC AAATATTATA ACGGCATCTC TAATACTTGT TGCGCTGTTA ATTTTTGATA
    44041 AGGTTGCAGA TTCACTTCCA GTTAACTCTT TCCATAGATA ACTTAATTGT GCTTCTAACG
    44101 AAGAGATTGG TAAGCCTAAA CTCGATGCAT GAATTTGGAG CGCTGTTTTG CGAGATCCTA
    44161 GCCACTGGGC TATTCCATAA GCATGACTTG ATGGATTTTC TGCCGTCGGA CTAAGCTGTG
    44221 ATTCTTGTTG GAAGTTACCC ATCATACCAG CAACGGCACG AGGACCGACT CCTTTATCAA
    44281 TAAGAAAATT CCAGATCTTA GACCCATTAT CGTTACCGGT TACTGTCATC GCCTTAGGGA
    44341 TAGCTGATGG TTTTGGTTGA GTACCCGTCG AAACGGCGGC TGCTGCATTG GCTGCGCTTT
    44401 GCGTTGTTGT TCCTTGTTTA TGCTGAACGG CTTTAGATGC ATTGATAACA GCATCAAGAT
    44461 CTGATGCGTT TGCTGGTAAG CTCGTAATCG GAGGATAGCT TATATAGAAA TCCGGATTAG
    44521 CATAAACCGA CATCTCAAAG CCTTTAAAAT TAGCACTTGT TACAGGAAGA ACTTCTTGAC
    44581 CCTTACTTTG ACGATAGGTA TTAATCTGAT CAACAGCCTT AGCAAGTTCC TCTAGAGGTG
    44641 GTAACTCTAG ATCGGGATAA AGTTCAATCT GATTAATAAA CTTCTTTAGT TTAATATCGT
    44701 TAATGGCATT CATCTTTGCG TTACTTTCCT TGGTAATTAA ATCCTCGTAT GTACCGCCTT
    44761 TATTATCTTT GCCTTCTAAG TAAGGAATCT TCATGAGTTT AGCGCCACTT GCTTGAGGAT
    44821 CAATAACATC ACTTGCTCTA CGAGTCTTAT CATAACTAAT GAGATCAAGG ACAATCTCGA
    44881 ACGTACCGGG ATATCCTTCG ACTGTATTAA CGGCCATGTT CTCAATCATC GCGTAAGTTA
    44941 TTCCGAAGAG CGATAGGATT TCATTATAGA CCATGGCATA ACCGGTCACG ATTCGATTTC
    45001 GGTACTCTCT AGAATATCGT TCTAAGGTTG CGCGTAATTC ATCTAAGGCG ATAATAGCAC
    45061 CCTTATTTTG TGTATGCATC GTTAAACTAA CTCGGGTATC TAGGGATCCA AAGTATTGAT
    45121 ACGTCGGATC CCCCGAGAAG CTAAGCTGCA TAGGTGTTAA AACATTTCCC ATAGAGACTG
    45181 TGAAGTTTGT AATAATCAAG TCTTCAGGGA TTGGCATCTC TTGCCATGTG ACGGGCGTCT
    45241 CTGTTCCACT AGTCTTATTG TTAGCATCCC TTAGTAGATC TTCCTTCAAG ACATAGGCAT
    45301 GAAGTCCCAT ATCAAAGTTC ATAACTGGAG CTAGAGTCAT TTTACTTAAA GAACTCGCTG
    45361 GCTTAAGCAT CTGCTGATAA TACCAGCGAA AGAGTGGATA CATGATAATT TCATCATAAG
    45421 ACCAATCCGG CAGATTGATA TACGGTGTCA CGGTCATCTT ATAAAGAGTT AGACCGACTT
    45481 TAAAGACATA CGGAAATCCC GGAACGTTCT GTGTAACCAT ACTAGCTAAG GCTACGTTAT
    45541 GAATATCATG AATGTTATTT AAGTGTTCAT TAATAATAGG TAAGAATGGA AGCCGTCTGA
    45601 ACTGTGCGAC TAAGGATCTC AAACCATCCA TATAATATTT ACCGCCGTCA GGTGCCGTCA
    45661 TCTCAAATCC GTTAATTTGT TCTCTACCGT TAAAGAAGAG CTCAATATTA ATTTGAGTTG
    45721 TTGTGTATCC GTCCTTAGTT TTAATCGGTT CCATTTGTCT AAGTCCTGGA GTCGTATTAA
    45781 TAGAGCTCGA TTTAATGACT CGAATATTCG TCGGAGGAAT GACAAATTGA CAATCACCAA
    45841 TTCTAAGGAA ATATTCATCG GCCGTTACTC GATGTGCCGG TATATCATCA TCTTTAGGTA
    45901 CCGCTCCAGT TGGAGTCATA ATTTCAACAC TCCCTAGATT AGATTAGTAA ACATGTTACG
    45961 TACAAAGTCC ATTGAGAAAG CCTGATGATC GTCTTTGGAA TTTATATTGA CCTGAGCAAC
    46021 GCCAGTGCTC TCTTGCATTC CACGAGAAAT GGTATTGCCA ATATGGTCAT TCGAAACGCC
    46081 TACGCTATTC TTGGCGCTAA CTTTAATATG ATAACCGTCA AGACCTTCTC CTTTTGTTTC
    46141 GACATGAGCT ACCGGTTGTT GAGGAGGCGA CGGTGGCGGA GGAATATAGT TACTATCACC
    46201 AGTAGGGACT TCTCCATTCG GTCGTGATCC TGGAGTATTC TTATCTTGTC GAATACTATT
    46261 TTTTAAGACT AAGCCCGCCA GGGCGACCGC TCCAATTCCA AGACCTATAA TACCTGTCCT
    46321 TTCTGGCATA TGAAATTCGG GCATACGGAA TGATCCACGA GTTAAATCAC TAATCGTATT
    46381 AGATATCAAA CCCTTGGGAT GATTTAACCC ATCCTTCATG GTCTCAACAA GAGGTCTATT
    46441 GACTTTAGCG ATAGCCTCGG CAACAATTTG TCTATCTCGT TTATTGCCAT TTCTAAAGCC
    46501 CGCCTCAAGT TCTTCTTGAC TTATACCTAT TTCTTCACGT AAACGTCGGG TAATAGGCTC
    46561 TGGTACATAC CGGCGTTGAA CCGCACCTTT GTTATCCGGA CCATCCGGCG TAAGATTCAC
    46621 ATATCGTTGA ATGGCATTTT TGATACTACT ATATTTATAC GTAGGATCCT CAATAACCTT
    46681 TTGCATGTAG GTTCTAGGTA GTTCAGACAA CTTAGAGCCT GAGTATTCTC CCTGGCCTAA
    46741 ATATGTCATG TCCCCATAGA GTTGTCTTTG CATCTCGGTA CTTGCCTTAT CAAAGTTTCC
    46801 AACTTCCGTA GAAAATTCAG GACTATAATG ACCACTCTTA ACTGCAGCAT CTATCCGGAG
    46861 AGATTCAGCG TGAGCATCCG CTATAGGTGC TCCGTTGTAA ATCGTAGACC TTAAATTATA
    46921 AGCAGCGTCC CTTGCTTTTT CCCAGTTTCT AGTATGTAGA TCTTTATCTA AAACGGTTGA
    46981 TAAAGTATCG TCTAAGTCCT TAAGATATTT ACTTGCAGTA CCATCGCCTT GCATAGGTAA
    47041 GTGACTGTCA ATATCACCAT AGTCTGTTAC GGAACGTGTA TAAAGCGGTA GGTTACTATC
    47101 TAAGATACTC ATAGATTGCT CAACACGGGT CTTCTGTAAA TCTGTGATGT TAGCATTAAT
    47161 ATCCTTAAAG AGTCGCTCAT TAATTTGATC CCATGTGGTG TCTTTGTTTA AAGTCACTGG
    47221 TTTTGTTAAA TCGTCCGCCA TAACAAAAGG ATCTACAGTC TCACCAGTTT TAAGGTTCTT
    47281 TACTTCGCCA TTCATAACCA TCTGTGAGAT TTGCTTAGCC AATGTATCAA CCTTATTAGA
    47341 CTTAAGATCA AACCGTTTAC GAAGGGCAGG CATAACTTGC CGCCTTAGGG CATAACGTAA
    47401 AGCTGTTCCT TCGTCAATTC CTCGATCAAT ATACTGCTTA GAAAGATCAC CCGCTATAGA
    47461 CCAGATCCCT TGAGAGGCCT GTTTAGGGGT TGCCGCGGCC ATAGAGAATT CTTCACCTTG
    47521 GATATCGAGT AAAGAACCCA TCATAGTTTT ACTTGATTCT GTTCTTCCAA TTTGACCAAG
    47581 ATCAACAACA CCATGAACTT TTGTCTTAGG TCGTGACCCG TTCGCCTTGA TCTCGGCATT
    47641 CATATTGGCA ATGATCTCAG CAGCCTCATC CCTGTTGATG ACCCTAGATT CTTCTAGGGC
    47701 TCTAACTTTA CGATGCGTCG TTTCGCGAAA CGTCATCTCA TCGGAATTCA TTAACTCTTC
    47761 CATATTAGAT AAGTTCTGCA GTTGATTGTG AGATAGATGA GTCTGAGACT GATAGATTCC
    47821 ATACTCTGGA TCAAAGCGGT GAGCATTAAC GGCTAAGGCC TTATCTTGAA GAGTCACAGG
    47881 TTTACCATTC CTAAAATCCT GTTCAACCTG ATCGACAAGA CCGAGATTCG TTAAATCACC
    47941 CGTCTTTATA TCATACTTAG ATTGAAAGCG CTCCTGGGCT GCTTTAACTT CAAGGTCCTC
    48001 GTAGATACCG CCGAACTCAG TTGAATCAAT AGGACTCTTT TTAGCCATAG CTATATGGCG
    48061 TTTCGTACGC ATGATTTCAT CATAATTGTT AAGCTTCTCG GATTGACGTC TAGCATGATC
    48121 CCACGTTAAG TAATCAGCAA ATTGTTCGGC TTCTTCTTTA GAACCATAGA GATAGTTCTT
    48181 ATTAAGCTTT GCTTGAATCT CTGATTTACT CTTACCCTGA ATCGTATACT TGCGACGTTT
    48241 AGCCTCCTTA TTTAAAGGAT CTTCAGGAGC TAAGAGATCC ATAGCGTACG TACTCTTATG
    48301 GCCTTTGATC TTGGGTTTAA CTTCGTAAAC GCCATCGTCA CCCACTTGAT ACGTACCTAA
    48361 TGGGACATTA TCATATTGAA CCGAGAGTTT AGCAAACCAA TCACCCGGCT GAACTTTTTC
    48421 ATGCTTAAAT TTGGCCATGA ATTTATTGAC TAGAGAATCC GTAGCATCCA TCATACCTTG
    48481 AACATCGTTC ATGGCCTCAT GAGCTCCAGT TAGTACACTG CCGGTTTCGC GTTTTATAAC
    48541 ACTTGCTAGA TCATGATGTC TCTCGTCTTG ATTGAGCCAG CGAGACATAA TCTGAGTATC
    48601 CAAGTATCCG GCCGTCTTGG TAAGTCCTGT TCGTTCATTA ATCGCATCGA CGATTTCCTT
    48661 TTTGATAGGG CCCGCTCGAT TAGGTCCCTT TAATGCTTTA GCTTTTTCAA CATTACCTTG
    48721 GGCCAGTTGA TTAACTACCT GGGACAAGTA ATTATTTCTG CGTCCCATAG TACTAATTTC
    48781 AGTCAGAGAT TTACGTAGAT CATCACTTAA TAGCTTCGTG TTCTTATTCG TAAAGACCTT
    48841 ACCTCTGGCA AAGACCTTTT CAGCAATAAA GCGAGCTTCT GCCTCAGGTA TGTCTACGGA
    48901 AGCACTAGTG ACAAAGGCAT CCATTGCTTG ATTAGATTGT TGTCGGCGTG TATTGACTAA
    48961 GTCATCAATA TCAATAATAG CCTTGCCTTC GGTATTAACT CTATGCTTAA AAAGTTCATA
    49021 CCAAGGCCAG TCGGCTTTAG CAAAGTTAGC ACCAACTAAA ACGTTGTCTT TTAATGCCGT
    49081 GTCCAACTCA TACATCGCTT CGGGTAACGT ATATTTAGCA TTTTCAGTTA AGTGACTTAT
    49141 TCCGGCCTTA GCGTCGGTCT TTAACTGATC CAACAAATCC TTATTAAGCT TAAGATCTTT
    49201 ATTGGCCCAA TCGGCCTTTT TGTCCGGAGC ATACTTGGCA ATGTTGCGCA TAAACCATTG
    49261 ATCTTCATCC TTAGCAAGAT CCAATTTATC GAGATCATTT AAGTGTGATT GCATCGCATC
    49321 ACTAGGTTTA ATCATCATAC TCAACTGACC ATCATTTTGC AGGACGCCAT TTTCTAAGTG
    49381 TCGATACTGT AAGGCAATCT CCGTTGGATG AATCCAGGCA TCTTGATTTG CCATGGCAAC
    49441 TTTAGGCTTG ACAAATCCAG TTGTCTCAAA ATCGACACCG ACCATTTGAT GACCTTGATT
    49501 GACTAAATCC ATACTGCCAA TGATCGTACT TGGGTTTACT TTCATCCGTT CAATGGGTGT
    49561 CATCTTAGTT AAGTCGTCAA ATCCAGCACC TAAGTCACGA TAGACTTCAT CTTGTATAAA
    49621 GGTATTAACC GACTCTTCAA TTGGAGCATT GTTAATTTGT CTTGGCATAT CTAAGACCTG
    49681 AGTCTTTCCT GGAGTATAAA CCTCTTTAGT CGTTGATGTA TCATAATACG ATTGCCACTG
    49741 TCCATTTGAG TTAGCAAAGT GAAGTTGATT GTCGCGAACT TTAAAGGTGT CTGTTGTGTA
    49801 TACGTTATCC TTACCAATTA GTTTCATCTG TGCTCTAAAC CCAGGCGCTG AAATAATTTT
    49861 AGCAAGCTCT ACGGCTTCGC GAGCATCAGC AGGTTTTAAC GTTAACTTAC CGTCCTTTGC
    49921 AAAGAGAGTA AATAGATCCT CATCCGTTTT AGAGTCTAAA AGACTGTTAA TGATATTGTC
    49981 TGATTCATTA ACGCGGTCGT AACCTGATTC ATAATGAGTA TCTTTAGGTG TCCCTTTCTC
    50041 TAAGAATTCA TCATCTCCAA AATAATCCTC AGTATCGATA TCAACTTCAG ACATATCAAA
    50101 CTTCTCATTA TCATGCTTTA GAAGATGATG ATAGCGATTG GCTGTCATGT TAAACGAATA
    50161 TCCTTTGGAT TTAACACCCT CAGTAATCTT GTTAAAGATG TACTTAATCG TCGCATCATT
    50221 TTCGAGCACA GGCGTGCCAT GGCTTTGTAT CGTTTCATGA ATCATACGTG CCATTGATAA
    50281 TTCAGCAGCG TCTCGTACAT TGCCAGTGTT GTGAAAAATC TCTTTATATA GATTACTTAC
    50341 GAAGTCATCT TCAAGGCCTT TTTCAAAGAT GCTATCTGTC AGCTTACCTA GCTGATTTAT
    50401 ATCCTTTAAG TTTTTAGTAC CAACGGTTAA GTTAAGATCC GGCTTATTAC GAATCGTAGT
    50461 TATCATAGTA AGGTATGCCG TTTGCAACGT ATCTTCGACT TCATGATTAA GAGCCCACGG
    50521 TGCCTTAAGA TGAAGAAGAT CAAGAAGCTT CGTCGGTGCC TTGGACCTAG ACCCTGATAC
    50581 TTTACTAAAA CCTTTCATGA AGCTTTCTTC GACGGTTGCC ATGTTTATAT TGTTAAGCTC
    50641 TAGGCTTTTC TTGTATTCAC TTAGGTTTCG GTCACGAAGA CGTTTAATCG TATCATCAAA
    50701 ACCGTCTCTT AATGATTTCT CTAATTCTTC ATCAGCAATA AGATTTAGCT GAACAAGTTT
    50761 ACTACCTTTA GATTTATCGA GAGCCAAAGC ATTAGGAGAG ATATCTTTAA AAGCATCCAG
    50821 TGTCCTTAAT TGATTTGTTT CGTTAAGACT CTTTAATAGC TTTTTCAGGT TCTTGGGTTT
    50881 TTCAATAATG AATTCGAGGT TATCTCCTGT TGCTTGAATC CCTTGTTCCG TAGCAATAAT
    50941 TCTACCATCT TTTTCAACGA TATCCCATGG CAGGATATTG CCTTCGAAAT AGACACCTAC
    51001 TTTGTCTTTA GCAACTTGTT GCCATTTACT TAAGACTTGC GCTTGCCCCT TGGCGGACTG
    51061 TAATTCCGCA GGCTCTAAAT AACTAACTCC ATCTATAATG GTTTTCTTAG TTAAAGCGTC
    51121 ACCAATATGC TGCCTATAAG CATTATATGG AGAGGCATCT CGTAATTCTC CGCGCTCCTT
    51181 AGAGGCTTTA AGTAATGTCG ATTCCCAGTC AGCAATCGTT TGTTCATGAT ACTCTTGAAG
    51241 TCGATTTAAT TTATCATCAA CACCAAGACT TGACTCGCCA AGTAATTGCT CTTGAGCTTT
    51301 CATAAATTGT TCCTTAGTAA TTAAAGAAAC ATCACCCGTT TCAGCCATAC GATCAATATT
    51361 GGCATTAAGA TTTCTTAAGT GATCAAATTG ATCATTCGAA AGTTCAATCA TTTGTTCAAA
    51421 GAAAGTTGAT CGAGTCTGCT TTACTTTAGA CTGAGTTGTC CAGAAGGTCT TGAAAGCCTT
    51481 TTGAATATCA AAGTAGACAT TTGCTTCTTT AGCTTCTTTA GCATATAAGG ACCCCTCTAA
    51541 GTTGAATCTA TAATGTCGAT ATTTGAGTCC ATTCTCAAGT ACGCCAGCTA TACGTTGTAA
    51601 AATCTCAAGT TGTGTCGGTT TTTCCGTCTC AGCAAACTTA AGAAGATCCT TAACTCCAGA
    51661 AATCTTATAG ATTTCTTCTA AGTCAATATT ATTGAGTTTG CCATTCTTAG AGCTAAGATT
    51721 AATAGCCTTT TGTAATGCAT CGATCTTAGG ACGATCAGCT ATTTGAGTTT GAGCATAATA
    51781 CTTATTAATT CGATCAAATT CAAGACTTGA TTTATTGGTT AAGACATTAA CTTTACCATC
    51841 AATAAGATCC GGTTCAATTT CACTATAAGA TAACTTTAGA TCTTTATCTA ACAAGTGATA
    51901 ACGTCTATCG CCGTTAGTCC CAATCTCAAG ACCAAAGTTC TTAGCATCTG CATTCTTACT
    51961 AAGTGCCAAT CTATATTCTG CTTCTGAGAT TGACTCCCCT CGATCAATTT GCGTCCATGA
    52021 TTCAAGTCCT TGATAATCCT CTAAAATAGC TTTAGTTTGA TAGAGTCTAT TATACGACTC
    52081 TAATTCGTCA ACATAACTTA TACTAGAACC TGGCTTAAAT CCCTCTATAG AGGGTCTATG
    52141 ATCTGGGCCA ATAGCTATAT TAAATGTTTT AGGTGGTAGA TGTGGCCCTT GCATTGCTCT
    52201 CTTAGGAAAA AACTCATCTG CTGAACTTGA GTACGTCATG TACCGAGCAA ATCTCTTATT
    52261 ACGTCGTGCC CAGTATTTAA AATCATGATT ATCATAACTC ATATAATTAG GTTTATTATC
    52321 GATTAAGCTA TTGCCCTTTA GATTAAAGTA ACGAGTCGCT GTTCTCTCAT AATTATAATT
    52381 AGGTAGTCCT ATCACTGGTT CATTACTCGG AATTTGCGTA GGAATATCCC AAAGCTCAGG
    52441 ATGATTAACT CTTGTTTTCC TAGGTAATTT ATAATTAAAA ATACTACTTT GCGGAAGCCT
    52501 AGTTTCTCTT ATTGGCGTAT ATGTAAACCG CTTAGGTGTG CTTAATTCAG GTTCGTCAGG
    52561 ATATGTCGGT ATATAATTCT TAAACCAATC ATTGTCGTTC ATCTAATAGA TCCTCCCACT
    52621 TAAGGGAAGT CTATTAGACT TCCCTACATA ATAAGTGATG CATTCTGATT AACATACTCT
    52681 TCAAGCTCTT GACGACGATC GCGAGCAATG TCGACATCGA CCTTATATCC ACTGGCAGGA
    52741 TCTACTTGAA CCTGTATATC ATGAAGTCCC GTAGTTCCTA GGAGTTCTTC TAAGACGCGC
    52801 TTAATCTTAC CAGGCGTTGT ATGTTTATTA GGACTCGGTG TTGAGATCTT AGGGTTAAGT
    52861 AAAGCCGCCC GGTGTTTATC GTCCGCCCAG ATATTAAATT CGGATTCATC CATGCCTTCG
    52921 TGTTTGACAA TCTTTACTTT AACGTCATCT AAATTAACAT CTGGCCGCCA CCCGCCCCAC
    52981 TCGCTCCCCG GAAGTTCATG AGTCTTAAAG TATTCTTCGA GTTGGGGCTT TTCCTCAACG
    53041 GTCTTTTCGC CCCACATCGA TTCAAGAACG CGCCTGAGAT AAAGTGGTGT TTCTCTTAAG
    53101 AGTTCTTTAC GATCGGACTC AGGTGCCGTT ACAAACGGCA TTAAATAATC TCGATCCTTT
    53161 TTTGGAAGAC CAGCAAGTAA ATTCGTTAAA GGGTCGCCCG ATTCATAGCC ATACATCGTT
    53221 TGTTTAGACA ACTGATGATA TTTAAGCGCC TCACGAGCAA TAGGTGTTGT TGGTGGAGTC
    53281 TTAATATACT TGCGTTTCTC TTGTACATCA GCCATAACCT TATTGACGGA ACTCATAATC
    53341 TCAGCTTTGT TATTGCCAGA AATGACAACA TCATTGCCTT GTCTCTTTAT CTCAGCATTC
    53401 ATGGCCCGCA GAATCTCTTT TGCTTCAGAC TCGTTTGCCT TATAAAGCTT ACGTTTCTCT
    53461 TGAAGCAGAT ACCGCTGGAG TTTCTTGTTA AAATCAAGTC GTGTGTTCTG TTTACTTAAA
    53521 TACTCATCAA CATTAAATCC CTCTTTAGAC AAAGCCGTAT CGGCCGCTTG TCGATATAAG
    53581 GATTCATATT TAACATACTT TAATGTATCT AAGTATTCGT TGAAGTTCCA TTCTTTGTGT
    53641 CGGCGTTCTG GAATCCACTT CTCTCCAGTA ATAGCATCAT GGGCTGATCG ATAAAGCGCA
    53701 CCGCCTCCTA CCGTAGCAGC TCCAAACATA GCTCCAACCA ATTTACCAAA CGGAGCCTTA
    53761 CCCCTAGATA CGCTTGCTCC AAAGAGAGAA CCGATTAGGG CACCAGAAAC GGTAGCTACA
    53821 ATCGGATTAC GACGAATTAG ATTATCATAC CAAGGAACTA AGTAGTCGTC TACAGGATGT
    53881 TGCCATGTTT GCCAGTCCTT ACCATAAAGA TCGCGTCGTT CATACGACTC ACGAGCGGAA
    53941 CGAACTTGTA AGAACTTTGT ATTTGCCGGA CTATCTAGAT GGGCAAGAAA CTCCCATGCC
    54001 TTACCGACAC TAATCTCATC GGATCTAAAA CGAGCATGTA CTGCTGCCGG AGAGAAGTCC
    54061 TCGACTTTCT CTTTGCCAAG GCCCTGATTA ATAAGTGTCT TATTAACATT TGTCATACCT
    54121 TTATAAACGA CAGATTGAAT TGTCTGATAC GTATTGTCTT TGATCTTATT CATTAGATCC
    54181 GCGTTATAGC CAATTTGAAC CTTAGCGCCC GAATAAATAA TCTTCGATAA ATAGTCTCGC
    54241 GCAGCGTCTG CTACTTTATT ATCTTTTGCA TTAGAGACAG AGACCCCTGC AAGTCGTATT
    54301 GGATTATCTG GATACTCTTT CGTGAAGAAG GTATTATTAT CAATGACTCT ATCAACTGTA
    54361 ACGGTCTCTT TCTCGATCTT AGAATTCGAG AACCGATACG GATAAAGTCG CTTAGGCTTT
    54421 TTCTTGGCCG TTGTTTGTTG ATTGATCTCT TTAATCTGTT CGACTTGATC AGGCTTTAGA
    54481 TCTGTCATTC GTGTGAGTTT CTTAATTGTC TTGAGTTCAT CCGAATAAGG AGCGACATCT
    54541 GATAAGATTC TATAACGGTC AACCCAGTCA TACATATCGG CTGGGCCTAC GATACCTTTA
    54601 TCAATCATAC CTTTGACATA GTCGCGGGCG TCATTAACTT TAGCGATTGT CTGATCCAGC
    54661 ATCGTTTGAT CGAAATCAAA TCCATAAACC TTCGGAGGAA GTTCCGGTTT ATCTCTATTT
    54721 AAGTGAACTA GATAAGCCCT ATGAATACCG GAAGCATGCA TGTAGAAATT GATCTGCTCT
    54781 TGGTTCTTTT CAAACATCTG ATTTTGATTA TATTTCTTAT CAGACATCGT TTTAAAGTCC
    54841 ATAACGGCTC GTCCATCTGC TACATTTTGA GCAAGATTTC CCAAGTTAAG TATACCATGC
    54901 TGACTATAAT ATTCCAAGAA CTTTTGATTA TCGACAATAG CATCATAGAT ACCACTAATG
    54961 CGCATTTCCT TATCTTCCAA GTGTTCTTCT GTCGCAAGGG CAACACCGGA ATTAATAAGT
    55021 TCTCGCTCGG CTTGTGCGTG GATTTTAGTC CCGTAGTTTA AGATCTCTTC CATGTCATCG
    55081 TTATTAAAGT CATCCATATG GAGTAGATGA TTGACAATTT CTTCTTTCGT TCCACCGATC
    55141 GAACTGGCGC CAATCTTCAT ATCCATCGGA TTACCAAGAC CCCATAGAGC TTCGTATCCT
    55201 GAGCCTGGCA GCCGTGTTTC ACCGTTAGGT ATCTTTACAT AAGGATCGCC ATGTTTAAAG
    55261 TCCGTAAAAT AAGAACTCCC CGGCATCCAG CTCGGCATCT GGTTACGTAC GGGATTAAAA
    55321 GCGTCTTCCC ATTTCTCACG ATTACCAGTG AAACGTCGTC CAATTTCATT GACGTCATCT
    55381 CCAAAACCAC CGATCTGTAG ATCCCAGAAT TGTCTTCGCA TACTTGTAAT GGCCCTTGTA
    55441 TCTGCAATTA CAGGATTAGG TGTTATTTCT CCGGATGCCG TATTTGCCGC GAAACCATAC
    55501 ATACCACCCA TTTCTTTAAC ACCAAGCCAA GCCCTAGCAC CAACTTGAGA CCCCTGTTGA
    55561 GAAACCTCTA TACTCTCACC ATACGTTGAA TTCAAGTCTT GATCGTCATC AATCGTAATC
    55621 TCACCGAACG AATCTCTATT GGGACCTACG TTATCTCGTA CAGTCCTTGG AGCGGTCGCT
    55681 GTGATACCCT TGAAGGTTCC ACGATAAGGT TGCTTTCCAC TTTGTCCACT AAAGCTACTA
    55741 CCACTGCCAG TAACCCCTCC AGGGCCCTGT GGTATCATAT CAACCATCTT ACGTTGATAG
    55801 ATTATGTCAG ACGGCGTAGG GCTTATTTTG CTATCACTAT AAGTACCCTT ATGAAGCTTA
    55861 TCCCAAACTT CTAAATGCAT CTTGTGTTGA GGTTTTAAGA TCTGACCAAT TGTTGCTCCA
    55921 GCTAATGGGC CTACGATTGG TATCTCGTCA ATCTCCGGGA TACCGCCGGT CATTAAATAA
    55981 GGTCTATCTA GTTTATGTTT TTCTTCGTAA TGATAAGGAT CTGTTATTAG GTGTTCAATA
    56041 GGTGCTAATG GATGACGAGG CGTTGGGAAG ATTGAGTTCT CCCAGTATTC GTCCTTAGAA
    56101 CCCCATAAGA CATCTGTGTA CTTATAATCT GACTCTATCT TTCTAACCCA GTTAGGCTCC
    56161 CAGTGATCAA TCTTAGCTCC CGTATACGGA GTGTTTCCCA TAGGCCACCA GCGACCTTTA
    56221 CGAATTGGAA CCATACCGGT ATCCCAAAAC GTCTGAGTTT CCTCTTGTGA GTCATTAAGA
    56281 TCAAATAGTC GACCTACAAT AGGAAGTTCA GCGATCTGTT CTCCACCCTG GAAGAGATCA
    56341 GTTTTATGTT TCGCCCACTT GGTAACCCCT AATTTATCAC GAACTCCTGC AAGTCCTATA
    56401 GAAGCATTCT TATAAGTCTG AGCAATACCT TTTTCAAAGT TAACTCCTAG ATTATCTTCA
    56461 GATTCAAAGT TTAGATAATT CCAAGCGGCG ATACCGGCAA CGATTGGAAG ACCACGACGT
    56521 ACCAGTAAAT TGGCAAAGAT GTCAGCCGCA GACCCTTGAT TATAGATAGG TAATCCTAAC
    56581 TTAACTTGAC TGAGTGATGC ATCGATCCGT TGAAAGAATG TATACGGTAG AAGCGTTGCC
    56641 GTTGTTATAT TATTAGGATC GTTACGTCCG GCGAACCACT GTTTAAAAAC AACACCTGGA
    56701 TCGTCTTTAC CCAGGTGCTT CATCTTGTTC ATGACAATAT AATCAGGTTT TTCGCTAAAG
    56761 GCGTATTTTA AATCACGTTC AGCAATCTTG TCCCATGGCT TAAATCGATC CACGTAATTC
    56821 GCAAAACCAG GAATATAAGA CATAGGATCA AATGCACTAA ACTTCGTATT CGGGCCATCT
    56881 GAAAATCCGA TGCCTAACGT GTCTGAGAAA GCGTAAGCCA TCTTACCTAA TGAGCCATAC
    56941 TTCTTTGGAC CGGTATAATT CGATGTCGTA ATATTAGACA TGATCCTCAT ATTACGAGCA
    57001 ACGGGCCCCT CTTGACTCGC CGATAAATAG GTGTTCTTCA TGATGGTCTC AAGTTGACCA
    57061 TCGTTAAGTT TCGCCTTATA GACATTTCCA TTGATAAAGA CAAAGTCTTC TCCGACTTTG
    57121 CGATCCATGG CTTTGCCTAT AGAGTTAGAT AATAAGGGAT TGTAATTATC TCCAGATAAG
    57181 AAATGAGCAA AAGGAACCTT GTCGATATTA AAGATATTGT CAACATAAGC CATTCTTAAG
    57241 GGATTGATAT TAACAAACGG GAATCCAAAA TCCGTAGCAG CACTATGAAT GAACCGGTTC
    57301 ATGATATTAT GAGCATTACG CATGTCAGAA ACATTATGAG CCGCACCTTT GGCCTTGCCA
    57361 ATTTCAGCGT TCGTCATAAT GTCTTTGTCA ATCATAATAT CATAGTCTAA ATTAATACCC
    57421 TTTTTAGCCA TAGATTCCTT ATAGGTATCA AAGCTTTGCA CGAAGCTTTC AACGGCTTTA
    57481 GGATTTTTAA AGAGATCATG TCGCCCTGTT TCTAAAACTT CCCGTGCAGT TATTTGACGA
    57541 TATCCCATGG TTTTAAGACG CTCTGCCTGC TCTTTATAAG TTACGCCATG ATCACGAAAC
    57601 AAAGCTTCCC TGGCTTCGCT CATTATGCCG TGAATATCAT CTGCTGTATG ATTCTTATCA
    57661 GTTAGAGAGT TCTTAAGTCG ACTAATCTCA TCCATACTTT TCTCTAATGA AGAGAAAATG
    57721 AAGTCGGCTT CTTTAGCTTG GGCTTCTCCA ATATATTTGG GTAGCTTAGA CATACCTGTA
    57781 AAGACCATGC TTAAGGAATT TTCAAGCCCA TATTTCTTGA AGTTTTCGCT AAACTTGAAT
    57841 CGATCTTGTC CTGCCCATTC TTCGATGCCT TTCATAGACT TTGGCAAATA ACCCTCTTTG
    57901 TATTTACCAA GTTGTTCAAT CAAAGAAGAA ATTGGCTTTC GAAGGGCTCC ACTCTTTAAA
    57961 GCCAAAAGGC CGCCAACGGC TAAACCCGTG GCGGCTGCTC CATACCCTAT CGCCTTATCT
    58021 AAGAATGAGG AGGACTCTTG AGGTTTATCC AGATATGCTT GATAAGGTCG TTTACCTTCT
    58081 AGATAATCTC TATATTTATT TTGATAAGCC ATCAAGGATC ACCTCATTCT TCCAAGCATT
    58141 CGTTCCGGCA ATAAAGGGTA ATTCCATATA AGGATTTTTC ACCTTAACTA GACCTTGTAA
    58201 TTCAATCATC GGATCAATGC CAACTTGATG CATCTCTATG CAAATCTCTT TACGAGATTT
    58261 CATAGGTATT TCCTCTTTAT CTTCATCATC GTCCTTGTCA TCATATTCTT CAAGATCGAA
    58321 TCCTAAATCC TTATCGTAGA CGGTTTTTAG AACCCACTCA GCTTTAGCTA AGTAACGCAT
    58381 GAGTTTGTCT GGCGTCCAGT GAATCATCTC CTCAAAGCTT TGATCAGGAA ACGCTGCTTT
    58441 AATGATCGCT TCCGCTTGAG CTTCGAACGT AGTCATCTCT AAACGATATT GAATAAGCAT
    58501 ATTACGATTT AATTTATTAG GACCGTAACC ACTCTCTTCA ACAATTGACA TTGCTAGATT
    58561 TGGAATTATT CCAGCATCGA TTTCATCCCA ATTATTAATC GAAGGCCAAA CAACCGTCAT
    58621 CTTACAGATT TCTTCTTCGA ATCGAAAACG ATCATTCTTA TAATAAAGAT TGATCTCACG
    58681 CCATTCATGC CTTGTTAAAA AGCGAAAGAT AAAGGTTTGA CCATTGATCG TTACAATAAA
    58741 GATATCTGGA TACGTCTGTT TTAGCTCCTT GACTAGTTGA TCCAACTCCA TAGATCACAC
    58801 CGCCTTAGAG TTTCTGAGGG AGTATCATCC TCGTAAAACC ACTCTTCTCC ATGATTTGCT
    58861 CCGATAGCAT CGAAGGAATA CCCGCCTTAT CGCCGCCCAT ATCAATAACG TCATACTCAA
    58921 AAGGGAATAA GACGCACGTT TCACAGATCA TTTCTTCACG AATTAGCGGA TCCGTATTAG
    58981 GGATAGAGAC GATCTGTTTA TACTCTAAAC GCTTTAAGGT TCTCCAGATA AAACCCTGAC
    59041 CGGTTATCTC TGTTAGATAC ACGTCTTCGA ATTGCTTTTT CCAAGAAGAT ACGAGAGACT
    59101 CATTAGGGCC TCCTGGAAAA ATAGGCCCAT CGTCCTCTTC GAGTAAACGT TGGATTTCAT
    59161 CGTCTGTAAT AGTTGGCTCT TCGGGTCTTA CATCGGATGG ATGAGCGAAT CTTCCTCTAA
    59221 CAATACCTAA TTGACTATCC ATAATTGTTG GATCAACTTG CATGTGTTTA TCCTCCCTTA
    59281 ATCTATATCA CTTGAAATAA AACTGTACGT CTCATAAATG GGGTTTCCAT CAGGGTTTAA
    59341 TTGCTGAGTT ACACCGGTCA ATTGAATACC ACGAATCGCC TTAACGGTCG TATTATATTT
    59401 CACCATGTCC GGATAACCTT TATTGGCATT TTGTAAGATC TTAACGTCTT CGTTGATAGG
    59461 TCCATAAGTA ATATAAATAT CGTAGCCGGT TGCTCTAAGT TTCTTAGTTT CACCTTTTTG
    59521 ATAGAAGTAC GTCCGATTAC GATAATCACT AACTGAAGTA TCTAAGAAGC GCCGACCCCA
    59581 TATCTCGTTT TCTTGTTCTG TATATTTATT CTCAGATAAC TTACTAGGAT CCATTGCCGT
    59641 CGCACCTGGA ACCGTGCGAC TATAGCTATC TACCATTAAG TCCGCCGTAG CATCATCCAT
    59701 AATGCCGTTC GGTGTTAACC CTTTGCTTTT CTGAAAGGCT GCAAGCGCTA ACTTTGTTGG
    59761 GAAGTCAAAG TCACCAGTAA CCCAACTATT ATTAACAACT GCCGTACCCA TCTCTAAAAA
    59821 TCTCTTAGTA TCGGCATTCA TACTCCCGGT CGGCGTTAAG CCAGCAAACG CTTGGAACTT
    59881 CATTAGAGTA GATTTTGTAT AAGTACCAAA TTTACCACGG ACACCCACCG CATCCCATCC
    59941 ATCAACATCG TCATCAACCT GGAAACTCCT CCAGATAGGA GATGCTAGAC GCTGTCTCAT
    60001 CTGAGCAACG GATTCATAAA TATGTTCAAC GCCACCGTAC GGTTGGTTGT TATCGTCATA
    60061 TTTTTGAACC ATCTGCGACA TATCCCAGTT AAATGTCGTA GGCTGAACCA CAAGGTTTAG
    60121 CTTATTGAAT AGATGATCTT GCATCTCACT AATGCAACCT TTACCGGTAG CCTTGTAATT
    60181 ATGCATATCA TAATTAGAAA GACCGACGTC CGCATCTTTC ATTCCCATCT TCATAGGAAC
    60241 CTTCCAGTCA CCCTTATGAC TACGGCTATC TTGTACGGTT GTATCGGGCT TGTTCTTGGT
    60301 CGGATCATTA AATAAGATAT CTAAGGCGTC CTCAATTCTC TCTTTGATCG GAGAAGTCCA
    60361 TGCGGGCATA TTCGCGGTCT CGCCGGTTGC TAAGTAGGCA AGTTCAGGTC TTGCGTAATC
    60421 TCCAACGGAC GCTACGTGAT CAAGGATTGT ATAAAGCCAT CCCACTTCTT TAAAGGCTAC
    60481 AGTGAATTGT CCCGACACTA AACGATTTCC TCTAGCAACC TCATCATACG TATAAGAGGC
    60541 ATAGCCATAG ATTGGCAAGA CTTTTTCCTC TAAAGTAAAT GATAGGCTTA CGATATCATC
    60601 AGCCCATACG TCACCAAAAT AAACTGTAAC ATCAGAACCC GAGAAGTAGT CCTCTGGAAA
    60661 GTATTGATAT TCCGTCTGTT TCCTAGTATT TATAACTCCT GCAGGCGGAG AATCTAACGA
    60721 ATAATCTGTC AACTATTTCA CCACCTATGA TGCATTTACA ACGAAGTGCC AAGCTGTTTT
    60781 AACGGGACCA ATACACGTTA GCGTCGTACT GCTGGGTTGC ATTAATGTAG CCCAGACTGT
    60841 TATTTGCGCC TCGGCGGGTA CGTTATAATC TGAGAATGGA TTAAAGAACT TAACCTTCAT
    60901 CCAATCACGA AGTCCTGCTA TATCAATTGA TCCGGGAATA GAATAAGCCG ATCCATCACC
    60961 GGCGAGTCCA AGCTGTGTAT CTCCCGTACC GATATAAGAG ATATTGTACT TAGGAGATCT
    61021 ACTCTCCCGG ACAACGATAA CGTCCCAATG AATTGAATAA CCAAGTCTGC TGATATCTTC
    61081 AGTAAAGACT CCTTCGGTCA ATTTCATCGT TGCCTCACAT TTACTAAAGA CATCTTCTGC
    61141 AAAGTGCGTA AACGGATCGA TATAATTCGG CTCGGCAAGA TAAGATCCTT CAGGGTAGTA
    61201 TTTATATCGA TTCGGCTTAG TAATTGTAAA GGTCATATCA AAGGTTTCGC CACCACTGAC
    61261 TGTAATAGTT CTCGCTGTTG ATAAATCGCC GGATAAATTG ACTGTCACCG TAGTTCCATC
    61321 TGGTATATGA TTAAACGCTA TTTGTCCTAA GGCATCGCTA TTAGCTGCAG TTCTATTTGT
    61381 TTGGCTGGAG CCAATCATCA TCGTAACGTT AGCATATTGT ACAGGATCGC CATCATCATT
    61441 TCGTATTTGA ACTAATACAG TAGCCTCATT AGCGCCAGGT GTAATGGGCG CTATATCCTT
    61501 CGTTGGATCG TAACTATAAC TTCCACCATC TGCTCCGGTA TATCTTGGAG CTGGTGGATA
    61561 ATTAGTAGTA GCCGTTATTA ATCCAGCTCT AGAAGCTAGT TCTGCTTGTG CTTGGATTTG
    61621 TGCTTCTTGA TAAGCTTTAA TTGCAGCTAA TCGATCCGCT TCATCTACAG CGGCCGATAG
    61681 TGTATTAAAA TTAAAGATAC CAAGTTTCTC TGTAGCGTCC ATGAGTTTAA CACTACCTTC
    61741 GACCTTCATA TCAGAAGTCC ATGGGCCGTC AACTAATTCA ATATCACGAG CCCTATATGT
    61801 AAAGGTGTTT TCAGTGTAGA GGTCTTGACT TGAAAGAATC ATCCCATCAT CAATAATATG
    61861 AACACCATAG ATAACAAGTT TTGCACCCGT TCCATATTCA TTACCAAAAC TAATCAAGAT
    61921 ATCAAAGGGT GGCAATTCAT CGGTCTTAAT AGGCTTGTTA ATATTCTTAA TAGCCGGAAC
    61981 CGAACGTCGT ATATCGTTTG TCATACTACG TTCGATTAAC GTCATAATCA TAGATCCTGC
    62041 AATCGTACGT GGTCCTTTTG ATAGGCCTTT TTCACTAATA CGTCCTAATG TTCTAACGGG
    62101 CGCAACTTCT CTAAAGGTTG AATAAGATAT CGTCGAAGCC TTACCAACGG CTATTGGAGC
    62161 GCTTCCTGGA AATAAGAACT GTACGACCAT ATCAACTCCC GAAAAGGATC CATAGTATGG
    62221 ATTAAGACTT GCCTCACTTA ACATCTTGTC AACTCCCCAA TAGGCCGGTA GATATCTACC
    62281 GGCCTATGAT TTACAAAAGA TTAATAAACT GCTGTGCCGC TTGTAACCCC TGTATCAGAA
    62341 CGAGTGAATA CGCCACTGGT TAAAGGAGAA AGTCTTCGAG CAATAAAGGT CATATGACGC
    62401 TCCATGACAA TACTATCAAC TGACACGCCC GATCCGTCAT TCAAGATATC AATATCATAG
    62461 ATGCGCTGGA AAGCAGCTTG GCCGTATTCA TTGGCGAACG TCATCGTAAT ATCAAACGGA
    62521 GGCAACATAT CAGCATACAA GATATTTCCA CTTTGAATCA ATGCGAATCC AGGTGGCACA
    62581 TTGATATCAA CGCCGGTTCC ATTAATTGCA ATGTTAGTAG TAGGTACCAC ATCAGTAGAA
    62641 CCAGAGGCGG GAGTCGTAGC TAATGTGGAA ACCGTATCGT TCCAGCCGGC CATACTGAGA
    62701 AGATTCGAGA AATCCTCAGA ACCTCGACTT GCAATGTTTC CTGCAGCCGT AAACATGGCC
    62761 GGAGGCGCAA TTGAATTCCA GTTAGCTTCT TTAGTTAACT CGGCAATAAG AGCGTCCCGA
    62821 TCGAACATTG CGAAAGCGAG TTGGCCAGCG ATTCCACGTT TTCCTCTGGA AAAACTTCTC
    62881 GGATCTGGGG ATCCCAGGGT ATAGACAGGA GCCTTCTCAC GTTGAATTCC GTAGCTGATT
    62941 GATTGAAGTT CGCCGATAAC AACGGGGCCA AAATTGACAA TCAGGTCGGC ACCACTAAAT
    63001 GAAGTAATCG TTTTAATAGA AGAACTTGCC ATTATAAAAC CCTCCTTATT GGGTTTAGAT
    63061 TTCTGACAGT GACAAATTTG TCACTGTCAG AATCAAGAAT TAGAGTGACG GTTTTAACGA
    63121 CACTATCGTT GTAATTTTAC GCAGTTCCAT CGGAGGAACA ATAGTTAACT CGATCTTCGC
    63181 CTGGCCCATG AGTTGATCCT GTAACGTAGA GATAATTTGG AACTCAGAAC CTTGGATAAC
    63241 GCCAAGTTCT TTAAGTTTAT CCAGACGTTT ACTAATAGCC GAAGAGAGGG CATTTCGTTG
    63301 CGATACATCG TTCGGTTCTC CAATGAAGGG ATCAGATACC TCACGGATTT GATCAACGCA
    63361 CTCTTTAACG GCACGAACCG TTGAAAGACG AGTATAATCA GATCCTACTT GAGCGGCTGT
    63421 AGGGGCGTCG GTTACAGCGA CATTAGCACC GTTATTCTTA AGCTTAAATG TGGTATAACG
    63481 GGCAGCCGCT AAACGATCAA GTTGTCCATT CGAGAATTCA TAACGAAGTC CCTTAGCAGA
    63541 CGTTACGATC TTGTTCGTTG GAGCACTTTG AGGAGGCAAA GTGGAAACGA ATCCACCAAG
    63601 AACCGGTGCT GAGTTTGTAG CATAGATACC CAAGCGACTA TGTCTTAACA CGAGGTCTGG
    63661 CCCTGCTAAT ACCTCAATAA AGCGACCAAG ATCAATTAAG TTATCGTCTG AATCTTTGAG
    63721 TTGATTACCG GCTCTGTCGA TCATAAAGAA GTTAAGCGGT TTGCCTTCTA ACTTTCTAAC
    63781 ATGCGCTTCA ATTGAAGCCA GAGTTGTATC AACTGGAGAA CTCGTAGCGA TAACACCGGT
    63841 TGTCATGCGA TTGCGATGAC TCATAACAGC ACATGCAAGA GCCAATTGAT ATGCGAAGTT
    63901 GTCGTTTTTA CGGACAAGCG TATCGTCTGC AAAAACACCA ATTGGAATTA CGATATCACA
    63961 GGAATAGTTT TCTAAGAGCT GATAGACACC AATCTCCAAG AGATTACCCT GCTCATCTCG
    64021 TTTACCGCCA AGGCATTCAT ACATCTCTTC TTTACTCAGG TTAAGTCCAT CATTTCCATC
    64081 CGTAAAGTTA AAGATAAGAA CATCCTTTAA CGTTGAAGAT TGTTGTTTCG GAAATAGAGT
    64141 CGATGCCTTA ACAACATTGT TTTTAGAATC GGCATTGATC ACTCGAACCA TAATATCGAA
    64201 CGTAGGATAA TCAAGGCTAC TATAAATCAG AGGAGTCTCA TTAACCTGGA ACTTCTTAGA
    64261 GTTCGGCTTG GTAATGCGTA CTTCCTTGCC GATGACTGAG CCTCCGGCAG TGGTGACATT
    64321 AACAACTTCA ATCTGCAGGT CATTATAGAG TTCTCCGCCA TAGACTGACT GGAAGTCAAT
    64381 CGTAGGATTC GCACTATCGC TTGCATAGTA ATTGTAATTA GCACTAATTA GATCAAGGGA
    64441 TGAGACATTG TCAAGATTGA GAGAAACACT CATGCCGTCA TCAGACAATG TGAAATCCTT
    64501 AGTATCAATG GCGATACTTG AATTCTTGTA AAGCTGAATA GCCTTAGGAT CATTTACAGC
    64561 ATGCTGGAGA GAGAACACTT GAGCAGCGCC AGTCGTCTTA TTGCCATTTT CAGTAACGCT
    64621 GCAAAGTACA TTAGAGGCAT TTGTATAATT GTAAGCCACT CCAATATAAC TTCCTACGTT
    64681 GGCAACATTA GCATGTAAGA CATAAGAGGT TCCGGTCTCC GATAGATGAT ACTGTCCACT
    64741 CTCCGGAATA ATATCAGTAG CAGGAATTGC AGCATAAGCC ATAAAGCTAA ATGTGCAAGT
    64801 CAGCGTAGTT AAGTCGCCGC CGCCAGCTCC AATATTAATG ACCAATCCAT CACCTAAGTC
    64861 AAAGGCTTGC GATCCAGCGC CACCAAGCTC GGTAATGACC GTTCCATCTA AGAGAGTTAT
    64921 CTCAGAAGCT TCAAGAGACT CAGCCACGGC AGTTACCGTG ATAACGTATT CTTTGCTATC
    64981 TGCTCCGGTA AAGTAACCAT CAATAGTAGC AAGAGTACCG GCATCGCTCA AGGTTATTTC
    65041 GCTTAATTCA CTGGCAGTTT CGAGAGTTGC TGGAATCTCT GCTTCTCCGA GAATTAATGG
    65101 AATATTGCTG ATGGTTATCT TCAAGCTATC ATTGTCGAGC TGATTTGCAG GATCATTAGA
    65161 CAAGATCTTT AAGAGATACG TTGCAGCATC GTTGCCGTTA GCAAATCCTA ATTGCTCATC
    65221 CTGAACAGAA GTAAGCACTT GGGATGTAAT GCTATCAGAA TCGATTCCGA TGGAAGCCGT
    65281 TGCTGGCTCA CCTGAGATTC TCATAAGTCG AATGTCTCGA CACCCAATAC CATAGGCCTC
    65341 TTCAAACCCT TGAGTTAGAG TCGCACCATT TGGAATTCCA TTAGAATAAG TAGCTTTACC
    65401 AAAAATAGAT TCAGCAGAAG CTGGATCAAC CGATACAGGT TGAAGTATTG GCCCGTCCGT
    65461 TGCTGTTCCG AGCAATAAGA CGGCCTCAGT ACTAGGCGGA GCTACATCTG TTTTAAGTTG
    65521 TAAACCTCCG TCTTTCAGTT CAACTAAATG ACCAGGAAGA TTAGGATACG AGTCTTTAAT
    65581 TCCTGCCATT TTAATATTCC CCCTTAATAG ATGTTGTTGA GTATAATATC CCGTTCTTCA
    65641 TTTAAAGAAG GGGGATAAGC AATTGTTGAT TCACCGGTAC TAGGATTTAG AACTTCGATC
    65701 TGCTGCTCGA GAATTCTAAT AGCATAAGAA CGTCTCTCAT GAATGCGTTC TAATTGAATG
    65761 CCATAACGAA TTGCAACATA CGGAATATCT TGACGATAAC GAGTATTAAC TTCTGGCTTA
    65821 GTCATTTCAA TAAATACTAT TTCTGCAATA CCTAGATTCT TGAAGATACC GGTATACGTA
    65881 AATATGAATT CTTCAAGTTG TTCAGCCCGG CTCATAGCAC CGCTTGATGT CTTATCCCAA
    65941 CAAACAAAAT CTAAGATACA ATCATAACGT TGTCTATATT CAGAGATTGT ATAACCAGGA
    66001 TTATCTGGAT CTGGATAGGT ATTGTATAAA ACCGGCTTGA TGTTCTTTAT GGACTTACTG
    66061 GGTTTTCTAC TTACTTGGAC GTAGGTAATT TGAGGCATTG GTGCTTCATG ATCATTATAT
    66121 TTAGGCATCT CTGCCGTAAA CTTACCCCAG TCTTTTCCCC ATGCCGCTTC AAGGATCGGT
    66181 TTAAGTCGGT CAGTTAGACC ATTGATATCA GTATTTGCAT GAGCATATTG TCTATCAGTC
    66241 ATTTGACACC TCCTTATGGA TTTGTAAACA TAACTCCTGC TGAAGTTGAT ATAAAGTCAA
    66301 TAGCATAGAG TGTCAATAAA TCCAGTGCTA TGTATCCGCG GCCATTATTA TTGAATGAAA
    66361 TAGACACTCG AAAATCTTGA ATAACCTTCG CCGTTTTTAG GGCATTAAGC TTTTCGTTAA
    66421 GTTGCTTGTC CATCTCTTTC TTCTTAATGA TTGGTGTATA GGGCTCGCCA ATAACATTAT
    66481 TAACTAATAA GTTGATCTCA GAGAGAACAG CTTGCACCTG TCTGACATTG ATCATACTAT
    66541 GTAAATCAGA CGAACTAAGG GCGGCTGTAA CTCCACTTGA AATTACAAGA CTCTCAGAAT
    66601 TGACACTATA ACGAAATGTC ACGATACCCA TATTGGACAG CTCATAAATC TCATTTGTTG
    66661 TAAATTCATA ACGTAGAGTA TTAAGTCCTG GAATTGGCTG ATTTGTAGGG GTGGCACTCG
    66721 CTCCGAGATT TGTAAGCATC GCCGCATAGA TCGCGGCGCA ATTATCTGTA TACTCGGTTT
    66781 CTAATCCTTC ATTAAAGACG GCTTCCGCTG CGACTAAAGA AACATAATAA CCCTGATCGA
    66841 TATACTCTCC GCCGTCAAAA ACTGTTAGAT CAAAGCGAGT TTTAAAGGCC GTAGCATTTG
    66901 CAAGCTTAAC AATATATGAA TACTCGGTCG TCACGTCGCT AACATTTGTG ATGGGCTTAA
    66961 ATCCTAAAAC ACCGTGTGTC ATAAAACCAA AGTTCATTTG ACGCATGCAA AAGTCAATTA
    67021 ACTGACCATG GAACGTACAG GCCTTATAAT TATTCTTTAC ATCAACGAGA TCTAAAACAT
    67081 CGTCACCATC GCTATAGTAT CCGTCACCCC AGGAATTCTC GCCATAAATT GTTACCGGAT
    67141 GGACATCGTC AAAATAGACA CCTAATGGTA ATATGATATC CGCATAGATA CCTTCAAGCA
    67201 GGCCATAGGT TTCATTTAAC TCGACATAGA GGTCGTTCTT ACTGAGCGTT ACTCCGTCAT
    67261 TACCTCCGAT TAGATTAGCA CGGAGATTTA GATTAGGACC AACAATAGCC TGAGAACTTT
    67321 CTAAACCATA AGGTGTCGAT GCGTATACTA AACTTTGTCC ACTATCGGTA TCTTGATTAA
    67381 TCGACTGACA TAGTCTTCCG AGCGTCGAAA AGTCTGATAA GAAGTAAAGC TTAGGTGATA
    67441 TATTATAGCT ATCAGGAAAG ATAAGCCTCA AGCATGCTTT AGATATATCA TCAACCGGAT
    67501 CAACCATATA ATCAAGCATT ATACAGACCT GATTATAGAG CGATCCACCA TATTTAGAGC
    67561 GAAATCTAAG CAACGTATCG ACTTTATACT TACTTGTTAA TCCGGTTAGA TCCAGCGTAG
    67621 CGTAATCGCC AGTAAAACGA ACAAGGTAGA CCGTAATGGT TTTATCCGTA TCGTAAACTT
    67681 GTTGATATCC CTTAAGTAAG GTACCATTGC CGGGGTCACC AAAGATAGAA GCAGCTTGCG
    67741 TTGGATTAAG CACCATAATA GGTTCTTTAA TCGGGCCATC GTTCGATGTT CCAAGAAGTA
    67801 TTAAGGTCTT CCCAATGGTC GGAGAACGAG GAGCGCTTGC TCTGTAGAGA TCATAATAGA
    67861 TCAATGAATT CTCAACTCCC TCCGACAATT TCATAATTCT TCTTGGATCC GATCGAATGA
    67921 ATAGTCCACT CTTTAAACTT AAAATCGATA GCTTCTGCCT TACTCGCTGC AAAGTAGAAC
    67981 TCAATACGCC CATTGTCTCC GCGTTTAGCT TCAGAGTGTG ATAGCTTAAA ACAGCGATGC
    68041 AGATTTACAG GACGATCCTT ATTCCATCCT ACTTCATAAA TCAAATCACC TATTTGAGGA
    68101 TGAACATCGT GCTTAAAGTG GTAAACATTT GCGGGTGTAT AGATATAACC CAAAGGCCCC
    68161 ATCGTGTTTA ATCCTGGCTT ACTAACAACT AAGCTCTGAT TCTGAGAGTA AGTTTTATGT
    68221 TTTTCAATCC GGTTGACCCA ACCTGATCCA TAGCAGATAG GACAGTGAGA ATCCGGTTCT
    68281 TGGTACTTTT CCTTAAAACA GGAGCAATGG ATTTTACGGC TTGTCCGTTG AAGCAAAACG
    68341 TAATAACCGT AATCCTTAAG AATGTCATCA ATCTCCTTAC GTAAATCAAT ATTATTACGC
    68401 ATTAGATCGA ACTACGCTTT ACAAGTAGAT TATCTGTCGC CATAGCCGAC GTAGTCTCTG
    68461 TAATGCTAGG CGCAAAGAGT TTGTGCTTCG TATAGCCTCG TACAGCACTT TGAGCAAGAG
    68521 CTCTTGCTCC AAAGAGTGCT CTGTACCAAC GATTCGTATC ATCTTGAAGC CCCTTCAAGA
    68581 CCCTTGCCAT TTGAGGAGCT TTAGAATCAC GGATAACTTT AAGATCGCCT AAATCCTTTT
    68641 CTTCTGACCC AACATTTAGG GATTTACTAA TGAGTATCTC GGTTGCCATA TTTAAGGCCA
    68701 CGGCACTTGA TACATATCGT CTAATTTTGT AAGTATAGTC TTCAAAGACC TTAGTACTTG
    68761 GCCAAGACGT TAAAACAAAC AGACTAACTT GCCAAATCAT AAAATTGATC TCTTCATCCG
    68821 TAAAGTCATC AGCAAGACCA GACGCTGAAT TACGCACAAG CTTCGGTGTT GAGTAATAAG
    68881 GACTATAACG TGATGTAAAG CTCCAAGCAT AATCTGTACT GCCAAGTTTA ACTTTAATCG
    68941 AATAAAGTTG GTTATTCTTT AAAGTAGGAT TATTATCATA AAGTTGTAGC ACTTAATCAC
    69001 CTCAATCTTG ACGCACAATA ACTACCCAAT CTACTTCTAA AGGTGAAGTG AAAGTAATAG
    69061 TTGTTTTATC AGTTTCTATA TAGTCGTAGT TCTTTCTCTG AAGAAGTCCG TTTAAATACA
    69121 CTTGCAAAGA ATTGGTGTTT GTTATATAAG GCTTGTCCAG CGAGATAATC ACTTGGTCTA
    69181 CTTGATCTAC GATGATTTCT TGATAATACC TATTTTCAAG ATTCAAAGAA AACGAACGGA
    69241 CAATAAAGAG TAATTCGTCA CCAAGCTTAA GGGGTAAAAT AAAACGAACG GTCGTCTCAT
    69301 TGATTTCAAT ATAGTCTAAG ATAACATACT GTAACAAACC ATTTAAGTAG ATTTCAAGCT
    69361 GATTATATCC AAGATCGTAA GCGCCCGTTG TGATAGAAAC ATCAGTTTGA TCCTCAATAT
    69421 CAATCGTTAT CTTTTCATAA ACTTTATTGG TTATTGGAAT TAAAGCATCC GTAGATGAAC
    69481 CTTGATTAAT CAAGAATTTG ATCGACATAT CATCACACTC CTGGTGTAAC TACGATTTTA
    69541 AAGGCGTAAT CCTGCATTGA AGGTACATAA TCTTCTCGAC TGATCTTTAA CCAGAAGGTA
    69601 ACCTCCTGAG TTGGCCCAAT ACTCTCAATA ATGATATTAT CCCCATAAGA GAAGGGCATA
    69661 CCGAGATCAT CAAGGGAAAC GTCTGCCAAC TGATAACCTT CGCGGGCTAA GAGTTGGTAA
    69721 ATTCCAATAT GAACGTTATT TAAGATGTAA TCTTCATTGT TCGTAACGAT AACTCTCTTT
    69781 TCGATAAAGT TTTGAACCAT TTCTCCAAGA TCAAGACTTA TATCCTGTCT TAATACAATA
    69841 TCGTCAATAC TAAAACTCAA ATCGAGATCA TACGAAAAGA CATCTCCACC CCAAAGATGA
    69901 TCGAGCGCAG TCTTGCCAAT TAATTGACCA AGACTGTCGT AAATTTCAAC GGTGCCGTAA
    69961 ATTGACAATG TATTGACATT CAGATAAGTG ACTTTTTTGC CTTGGGGTAC AGTAGTTTGA
    70021 CTAAGTATCT GATTATTGAA ATTACGTAAG ATAACTTTCC AATTAGGCAA TAGATTGCCC
    70081 ACTATAATCT TATTATCCCT CATAATTCTT ACGTAGTCAA TATCAAGATT GACAGAATTG
    70141 ACATTATTTT TGCCTTGAAG TTCTACTCCG ATCATTGTAA GTCCAGGGGA TACTCCGGAG
    70201 CCAATTAATT TCCAAGTGTT GCCGCCATCA CTAGATCCGT AGCCTTCGTA ACGACCCTGA
    70261 GATCTTTTTA TACGCATATG AGTATAATTT ATAGAGGTCT GTTGATATTT ATCAAAGTAC
    70321 TCTAGAAGTT CTACCTTTTG CGATTCTCCT TGGTATGCTA CAATTCCACC CATATCGGAT
    70381 TCAATTGTTG GAAAATAGTT ATTGGCAATT TCGAAAACAA AGTCGCCATC AGGCATAGGA
    70441 AGTAGGGCAT AAATATCAGG GTCTCCGTGC TTTAAACGGA GATACCCTGA TATTTCTGTC
    70501 GTACTGTAAC GACTTGTATC ACTTGGCGAC ATTAACCAGT TAGAGCTTAG CGACGGATCG
    70561 GAGAAATTAT CTTCAAAGAT GAGTCCGCTT TCCACTCGAT TAATAATAGC CATTTGACTC
    70621 ACCCCACTAA TTACTTCAAA ACTAATTCCA TCCTATGATT AATAACCTTA ACAATTCTTG
    70681 TGTTCTCGTC ACCTATATAG GAAACCGAAA GTTTCAATGA TGCAACAGCG TCCTGAATAG
    70741 ATCCATGGAT TGAATGTATG ATCCACGGTT GACCTTTGAT TGGCTCAACA ACAAGAGGAT
    70801 TATTATAAGC AAATGGTGCC CCGGTAGTAG GCGGAGTAGG ATTATGATAG AAAAGACATT
    70861 GTGATGCTGT ATCATCCGTA GCATACATTG TCAAATGACT AAATGGATTT CTTGGTCGAC
    70921 GCATTACCCA ATATTCAACT AAAGCCATGT TTATTCCCCC TTAATAATTA TCTGATCCAC
    70981 ATCTTGCGTT GTTTGATGCG ATTATCACCT TTAGATTTTT GATGCCAGTG ATCCATATGA
    71041 TAACGTATTA GATACGTTAT TAACTCACGC GCTGCCACAA TTCCCTTAAG ATCATTCGAA
    71101 TTATCTTGTT GTTTTGTATA GGCTCCGATA AACCGAGCAC CCGTCAAGAC TAAACCGGAT
    71161 AATTTACACG AAGATCCAAC ATAGTGAAAT ACGATAGCAT GAGTACCCAT AGGTACATTG
    71221 AACTCATAAC GCTTACTTGT ATCGGGTGTT ATTGTTTCAA TAAGTTGATT ATTAATTGAT
    71281 ACCGTTAATG TACCATCCGT AAGCATTGTA CTAAAACTAA ACGTCCCGTC GATGTAATTT
    71341 GTTAAACTAA GAGTTAAGAA GTTATCGCCG CCTAATGTTA GAATAGAATT ATCAAATGTA
    71401 ACGTTGTCCC AAGTATTTAA GGCGTAGTCA CAATTGAAAT CTCCAACAGC AAAATTGTCC
    71461 ATCCAACTTC CATAATCCCT AACAAGTAGC CACTTACCAT ATTTCATGAT ACAGCGTTCT
    71521 CCATACCACC TAGCAAATCG TAATGCCCTA TGATAACCAG GGTTATTCTT TATTCCCTCG
    71581 GAGTTATAGA TGTAATCATG CATATAGTTA AGAACACTAT TAACACCTTC GCCGGCGCTC
    71641 ATACCAGCGA ATTTATTAAT ATAACGGTAA AGATAAACCG CACCAACGAT TGTGATATCT
    71701 CGAAGATAGT AATTGTTAAC CCATAATTCC TGTTTTGCGA AATCACCAGG CATGTCGACT
    71761 GGATGGTTAA GCATATGATT AACATAGACA TCGGCAACGT TTGGTGGGCT TAATGGATTA
    71821 TATGGAACCC CATTAACGTC ATAAACTTGA TCTTTAAGTT TAGCATAATC ATAATCACTC
    71881 TGCGGCATGA TCATATAATC AAGGCGATCA TCATCGATTA ATAGTTTCCA TAGATCATCA
    71941 AATCCTATAT TCCATGTACC ATCAATCGTG CTATTGAAAC TTACCGGTCG ATTATCTCCA
    72001 TCATAGTTCC AACCAAGCAG TGTCTCACTC GGCTCAATAA TTGAATCTGC CTTATTAACA
    72061 TCAAGTGTTT TAGACTCTTC AACTAAACGC GGTGCCGGGA TAATGTCTAG AGTCTTAGTC
    72121 TCTCTGCCTG GACGTATAAT TGGAATAGTA TCAATAGTTT TTGAAAAGAC CGTTTGTCGA
    72181 ATGTTTGGTA GAATATCGAT GGTTTCTTGC TTAAGAACAT CACGCTTGTC TTGGAGAGTC
    72241 TGAATAATAT CCCGTAAAAT GACATCTCTG ATAATAGGCC TATCAATTAT AAGGGCTTTA
    72301 TTGAGACAGG CCTTCAAGAT CTCATTATGA CTAAAGACGG TCTCATGAAG TACTAGAATT
    72361 TTACGTCTCT TATCTGATCG TTTTAATTGT TCAATTAAAC TAACTCGAAC TTGCTTTTCG
    72421 ATAGTATAAC TATCATAGAT AATAGACTCA AGATAGCCTT TAACTGCATT CGCTTCACGA
    72481 GTATTTATGA TCGCTGGATT ACTATCTTTT GATATATTTG AAATAGCAAC CATATAAAAT
    72541 ATCAAAGGCT CTCTTGTGTT TTTACCTTCG AATATCTTAT CCATGAGTTT GTATCCCTTT
    72601 GTTTTTCTAA AGGATTTAAC AAAGTTGTCA TAAGATACTG TGGATTCATG GTGGACATTC
    72661 GTTCGAAATC CGTGAGTCCA TTTCGTCGAT AAAGCGCCGT AGTTATCAAT TCGATTAGCA
    72721 TGTGAGTCAC CATAAAGATC TGCACGCTTA TCGACATTCA TGCGAGTCAT CGTTTCTGAT
    72781 TCCGGTATAC CGGAATCATT CCTATAAACT CTAAAACCAT TAGAAAGATC GGTCTTATTA
    72841 GATACATGTT CACGACTTTT TCTAAGAAAG TGTGTAAGAC TTAAACCTAC AGCATCATGA
    72901 TAAATCATTA AGCGATCTAG AGTAAGATTA CTAAACAGTG CCGCATCAAT TTCACGACGT
    72961 AACTTTACTG CTTTGAGTGT GTTAATTAAG CCTGCGTCGT AAAGAGCGCT TGGTCTTGCG
    73021 ATCTTAATCG ATGCATGAAG ATTCGAAGTA ATAGCCTCAT AAAGCTTCTC AGATATAATA
    73081 ACGTCACCAA ACTCCGTATA ACGAGCTTCA TGGATCTTTT CGGTATTGAT GACATTATTA
    73141 AGAATTCCAA AACTAATAGT ACCCTTGCCA AATGAAATGA TGGTTTCGTT TAAATCACAT
    73201 GGTCTTGTTT CACGAAACGT GATGACATTT CTAGACATAT CACCTATACG TACATTGCTA
    73261 TTAATCAGTA TGACGTTGTT CATTTTACTA TCAAAAGAGG ACTTACTCGC TGCTGGCGTT
    73321 AACGCCAGCA GCGTTTCCCT TGGTTTAGGA TTAAACTCTA CGATCTTATT CGTCACTATA
    73381 TCTCGAGCAT TTTCCTTAGC TAGTAGAGAG TTACTAAGAT AAGTAAGGTA TTTAGGCTTT
    73441 TGAAGTAGTA AAGAACTATT AAAGTGACCT ATCGATAGTG GTTTTTCAAG CAACATAGAA
    73501 TTGTTCATGA AAACTTCTGA TTCGGGTTTA ATAAAGGCCA TTAATCTATT AATAGTAGAC
    73561 ACGATATTAC GGCGCTTCGC CGTAATAAAC TCAGCCATCT GAATCGTATC TATATTTTCT
    73621 CTAATGGCCG GTAGAGAGGA TTCCGTTTGT GCTTGAAATG TCTGATAAGG ATCGAATAGA
    73681 AAACCGTAGC TTCTTTCAGA CCGAGTCTGA AATTTAAACG AATAACTATT CTCCACCTTT
    73741 TTCATATTGA ATGAGAAAGA ATATTCCTGC GGCATGATAT CACATCCTTA TCAGGCCTCT
    73801 TTGATACCAA TACCACAATG GAAATTAGGA GTATTAGTCA AGAAGCTGAA TGGAGCATTA
    73861 ATCTTAAAGT ATCGATAGGT TTCTTCCGGC TTTTCGGGAT CGACCGAACC TTTATTAATA
    73921 ACTAATTTGT CAAGATGAAT AATAGAGGTA TTGTCTACCA CGACGACGTC AGTCAGCCAG
    73981 CCTCGATATC CATCATAACC ATGCACAACG TAAGCGGGTG AAAGATGAAA CTTGTTTGTC
    74041 CAACGACTTG GATTAAACCG ATCCTTATCC ATATCTTCAG ACGTTGTTAT AAATGAGACA
    74101 TAATGTCGTT GATAAAACGT ATCATTGCGA GTTTTGTACA TTGAGATATC TGATACGCCG
    74161 GTAGCCGTAT ACTCACCCCA GAAATCTGAG TATTTGATAT CTATAATATT GCCGTACAGT
    74221 GGGTCTCTTG TTACTCCATT TGGAATACAC GGGACACTTG AAGATCCAGT AGTTAAGGCA
    74281 AAGTTCCCAG CCGTATCGTT TGAGGAGTCC TTAAAATTAC TAATCTTGCC CACGTAACCA
    74341 AAACTAATAA GATAGTTATC ATAGTTTAAC GTTGGATCGC CTATGAGCAC CATTGCGGCA
    74401 TGGTCGTTGT CGACTGAGAT ATAAAACTGA ATCGTAAGAT TCTCAAAAAT ACCAACGTAG
    74461 GGAATCTTAG CATACGTCAA CCCATCTTCA ATATTCGTAG TTCCGCCGTC TTCATCTAGA
    74521 GCGTCGTTCA ACTGCTCCTC GAAATCGCGA TACCAACTAA ACTGGGACCA TTCGGAAACG
    74581 TGGGAGTTAA AGTTAATGAT ATTACCACTT ACGTCGTCAA AATCATTCTC TTTATATTGT
    74641 TCCGTTATAC TATCCCAAAC ATCAAAGATA CGAGTTTGTA CATAATAATG ATTTTCGTAG
    74701 GTCGTTTCTA CGCCAGTTTC AAGATTCGTT ACGAATTTGG GTTTAACGAT TTCCCAGTAC
    74761 ATTGTTATTT GATCAACCTG GGAACTGGTA TTTGTACCAT AGGGATCTTC CATCGGTTCA
    74821 GGAATAATCT TGGTCGTTAC GGTCTTTAAA ACAATTCGAT CTGTTATCTT TCCTAAGCCG
    74881 GTCTGTAGCT TGTTACTTGT TTTGTAATCA TAACTAGCCA TTAAGCTGTC TAATTTCGGA
    74941 ACGACAAAAG AGATTTCACC CAGTAAGAAG TTTACAGTAT ACTCGACACT ATCAACTTCG
    75001 GTACCATCTA GATATTTTAG AACAAAACTA TTGTTGTCAA TTAAGTCCTG TTCAGACGTA
    75061 GAAAATATAA GATTGGTATC ATCAGCAACA AGAACCTCAT CAAACATGTT GGCCGTATTA
    75121 TACGGCGTAG GATAAACTAA TGACCAATTT CTAGCTTCAT CAACTAATCC CGATTCGTCT
    75181 TTGTTTGCTG TACAAAATAT GTTTGCAATA TCCCTTAGGA ATCGACTAGA ATTTGTTAAA
    75241 CCTTCAGCCC ATGCCATATA TTACACCTCC TTAATAGCAA TTCCATAATG GAAGTTTGGT
    75301 GAGTTTGTTA AACAACTAAA GGGAGCGTTA ACTTTGAAAT ATCGGTACGT TTCCTCTGGA
    75361 AGCAGAGGAT CTACAGAGTC TTTGTTAACG ATCAACTTAT CTAAATGAAT AATTGAAGAA
    75421 TCGTCAACAA CCACAACGTT CTTTAACATC CCTCGATATC CATCATACCC TTGTACGACG
    75481 TAAGCAGGTG ACATATGAAA CTTTCCAGTC CATCGGCTTG GATTAAAAGC ATCTTTCTGC
    75541 ATCGTTTGTT CCGGAGTAAT AAAGGCCAGA AAGTGTTGCT GAAAATAAGC ACAGTTACGA
    75601 GACTGATACA TTGAAATATC CGATACGCCA GTAGCCGTTC TTAAACCCCA AGTTGTTGGA
    75661 TAAACAATAT TAGTAATCGA ACCATAATAC GGATCTCTAA CAACTCCAAG TTCAGTCTTA
    75721 ACGTATTGAG TAACTGGCGG AGTAATACTA TGATCACTGG TCAGCGTCCT TGGTATATAG
    75781 CCCTGTAATA ACAATATATC TTTAGCAACA TCTTCAACAA AATACCAATT AGTATCGACT
    75841 GCGTCGGCCG CCGGTACACT AGACCCATTG CCGTCTAAGG CCCAAGTTAC GATCTTTTTC
    75901 ATAAAAACCT TAACACGAGT TGCGGTCGGC GGGATATTTG CGAATTCAAC TTTAAATTGA
    75961 TCCTTATCCG TTTTCCTGCA GTTATAAGAC TCGTAGGTTG TGTATGATGT AACGCCGGTT
    76021 TGTTGATTAT AAGTACCTAA TCGAGAAGTT AAATGATCAA AGTTTTCTAT ATACGTTACA
    76081 ACAAGCTCTT GCATTAGAAG AGGATCGCCA ACGCTTCTAT CGTTGTAGGG CAGGAACTTA
    76141 AAGGACACTT TATGAATACG CTCAACTCGC GAATCATACA ATTGAGTTTG TCCTTCTGGA
    76201 ATCACTATTG TAGGTTGTGT AACGGTCAAC TCTACGGGAA ACTCCATTGT AACGGGATCC
    76261 GTAATCGCTG AATCTGAATC CGTTCGTTGA ATCCAACAAG GAATTACCGA AGAACTAACA
    76321 GTTAAAGCAA AGTTCCCAGC CGTATCATTA ATAGAACCTT CAAAGCTTTC GATTTTGCCA
    76381 ATATAACCAA AACTGATTAA GTAATTATCA AAGTCTACCG TTGGATCTCC AACGAGAACC
    76441 ATTGCGATTT TATCGTTGTC AACCGAACAA TAAAACTCAA TACCTACCGT GCCAAAGACT
    76501 CCAAGATTGG GAATCTTATC ATAAATAAGT CCTTCTTCGA TATTACTGGT TCCACCATCG
    76561 GTATCGAGCG AGTCCTTTAA TTGTTCAGTA TAGTCGCGAT ACCAGCTAAA CCGGGCCCAT
    76621 TCGGAACAAT GGGAATTATA TGTTGCAACA TTGCCTTTAG CGTCGTAAAT ATTAGCCTTA
    76681 GGTTTAAATG TTACTTCGTC CATAACATCG AACATTCGAC ATTCAAAATA GTAGTAGTTT
    76741 TTATAGCCTG ACCATATGCC AGTTTCTACA TTAAGAACAA CTTCCGGCAT ATAAAACTCT
    76801 ACATACATGC TTAATGATTC TTCATCATTA TTATCGATAC CATAAGGATT AGGCACTCCG
    76861 GCTTGAGCAG GAGTTGTCGT TGTTCTAACG ACAGCACGAT TAGTAATTAG ATCAAGACTT
    76921 GCTGGGTAGA TTAATTCCCA GTTCTTAGCC GGATCAACAT CGCCGTCGAC ATTCTTATTA
    76981 GCAGTACAGA AAACATTCAT TAAATCCTTA AGTATACGCT CGCTGTTTGT TATTCCTTCA
    77041 ATCCATGCCA TTAAACTATC TCCTTTACTT AAAGAATTTT AAATTGAACC ACACAGTTTT
    77101 ACTGGTTCCG CTATCATTAT GAAAACTTAT AGCGATTGCC GTATTAGCAG CTACTGGAAT
    77161 AACACCAGAT TGTGGGCTCA TCTCTGGCAG TTCTTTAGTA TAAATGGTTT CGTAGTACGT
    77221 TACGCCGTTA ATTATTAACT CCCAATAATC ATCATCTGCA TAGCCACTAC AAGCAATGAT
    77281 AACTCCCGAT AGCTCCATAT CGACAGTCGG CACATATTCA ATCGTGTGTG TGGTCATCGT
    77341 TGCGGGTATG TTAATCTTTA ATCCTTTAGT AAAGGGTACT CCAAGCGTTG GAAATCCTGG
    77401 TATATGGATC TTTCCAATTT CATCGATATA TACAACTTGA TCGAGCTTGC CGCCTTTAAG
    77461 ATTCTTAACC TCATTGACAA CATCGACTTC ATCGACCTTA CCACCAACAT TATAATTAAC
    77521 TGAAAATGCC ATTTATTTCA CCACCGGTAA ATCAGGTAAG GTAAACACGA CTAGTGTTGT
    77581 TCCATCGGGC TGCGGTAGCG CTTCAATCTT TTCAGGAGTT ATATAACCGT GATCATTAAC
    77641 ATCATCACCA TCAACAGCTT CTCCCTTGAT AATAAAGCTC TCCGGATCGA TATCATCTAC
    77701 TAGTACAGTC CCGGTAACTT GTAACGTAAT AACCTTTAAA TAAGTTGATA CATTGCTAAA
    77761 ATCCCTTTCA GGATACGTAT CTAATACTTC GGTGTATTCC TCATCATTAG ACGAGAAGTC
    77821 ATAGGTACCC GCATCATAGC TAAGCGTATC TTCCTCTGAG ATTGTAGCCT TACCATAGAT
    77881 TGATAGATTA AATTGTTGAA TATCTGACCA CTGACCATCA ATTGCTCGAA CACGCCAGTA
    77941 AATTATACCG TCTGAGAATT CTATATTAGG ACTAATGGGT CCGGTGCTTT CGATCTTATC
    78001 ATTTGACCAA ATTAAAGGTT CAAATGTGTT ACTGTAACTA ATCATTACTT CATAGATTTG
    78061 ATGTGGATTT TCACTAACTG ATTCCCATGA GAATCCCGGC ATACTTAGAT AAATCGTTTT
    78121 ATCAATTGGA CTAATAATTA CAGGAGCTTT AAGAAGCTCA ATAATAATCG TTGTAAAGGT
    78181 TAGTTTCATT GAGCCAAAGA GAGGTGCTCC AGAAACATCT TTAATACAAT TTTGGGCTAA
    78241 ATCACTCATA TCGTTTTGCC CAACAACCGT AATAAAGTAC GTCGTGTTAG AATCCCATGC
    78301 CTTAGAGATC GGTATGATTT CTAAGCATTT CTCTTCTCGA TTGAGAGTCA CCGTGTGATC
    78361 AACATGGGTT CCAATACTTG TTGTCACTAA GATTCCCATA TCAAGCGTAT TGACATCAAT
    78421 ATAACTGCTG AAATAAATTA GAACAGGCCT ATATGTAAGA ATATTCGCAG CGTTATTGGC
    78481 CGGTATTGTT TTAGTGATTT GTAATGGGCC TATGTACACA GATGATCACC AACCTTAAAT
    78541 AGGACGAGGC TTAAGCCTCG TCCTAAGCTT ATTACTCTTT ATCTTGAGTA GTTTTAGGTT
    78601 CCTTCTCAGG ATCTTGTTCG AGTTCTTTCT CAGGCTCTTT ATCCTCTTGA GGAGCCTTCG
    78661 GAAGTTTTAC AGGCCTTACG GCCTTCTCAG TCTTTTCAAC CTCGACAATC TTTTCGCCAG
    78721 CTAAGACTCT CGTCAATGTC CCTTTGACAT CGATTAAGTC CTTACTCTCT AACGAGTTTT
    78781 TGATCATTCT TAAAACCGAT TCCGTGGCGT CGTCAGGAAC GAATCCCATC GGACGCCACG
    78841 GGGTTAAGTC AAGACCAATC TCTGGTATAA AGAATAAACT GCGACCAGGT GCCAGGCAAA
    78901 CTTGATGCTT CGCCATGTTT CACCCAACCT TCCAAACAAT TAGATATTTT TGACACGAAT
    78961 CGGAATATTG AAGGCTTTGT TCATGGAAAT GTTCTTAGCA ACGGCCACAG CGCGACCTTG
    79021 ATAGAGTACA CCCACGCCAT AGCGTTCAAC GCATTTTACG TTATGGATAT CCCGAGCAGG
    79081 CTCGTCGAAT TGCTCGGTTT TGAGTTCGTC ACGAACAAGC AGGACACCAA TGTTGTTTTT
    79141 ATCAACAAAG TACATGTCAT AAGTCTTGTT CTTTTTGTCA ACCGGAATAA ACGGAGACAG
    79201 TTGAACGTTA AAACTAAACG GCAAACGACC TTGAATCGAG GAAGGTCCCA TAGCCATAGA
    79261 TGCCGGAGCG CCCTTGGCAG GGAAGGTTGT ATAAGGATTG GCAGCAACCA TATTCGCGAG
    79321 TTCAGTCTTA GCGAAAGCAC TCCATGAAAG CGGATGCATC AGGATGTCTC CTGGTGTAAA
    79381 CTCGTTATTC ATGATGATGA TTGCCATGTC AAGGAAGTCC TCAGCACTCA TGGTTCCGTT
    79441 GGCTACGCCA TTATAATCGA GACCGGTTGT TTTAGCAGCC GCACGAGGAT CGGCATTGTC
    79501 AAACACAGTG TGACCATGTT TAGAGAAAGC ATTGAAACAC TTTTGCTCTT TATGGCGAGC
    79561 CATTGCGCGA CCAGCTTGCT CAATCAACAT AGAGACGATA TCCCATTGAG AGTCAGCAAC
    79621 CATTTCACTC GAAACTCGCA CGCGAACACC GGATTTTCCT ACGCGGATTT CCGGTACTTC
    79681 GTGGGTCTGC CAGTCGATGG TGTCTTCGGG AATTTCTTGA CCTTCCCCAA CGTCGTAAGC
    79741 TCTCATAATA CCAATACTTG GGAACACCAT AGATTGACCC GTTTGAAGAC GGACTTTCTT
    79801 AAGCATCTTA GAAGCGATAT AGAGGGGTTC AGCCGCTTCG CGCATAGCAC CGATAATGAC
    79861 CTTAGGAATA AGTACAGAAG CCGATGGACT TGCCAAGAAT TCCTTCATAG CTAACGTTCC
    79921 AGCAGGGGCT TCTTCTCCGG CCATAGCGAT CTTAAAACCT TCGAGCATTT TCAGCTCGCT
    79981 CTCATTTAAT TTATAGTCTT TAATCTCTTG TTCGGTAAGT GTAGGCATTA ATTATGTCCT
    80041 CCTTATTAGA CAATGTCAGT AATGACATTA GAATTTAAGC AACAGTCTGA TTGCACCGAC
    80101 CGCGCCGTCG AAGTTCCAGC TTGATGGTGT ACCATATTGC TTCGCTTTAT AGGTAATGGT
    80161 TACAGTACCT CTGTTAACTG CATCAGCAGT ATAACCGATA AAACCCTTAA GATGATTAAT
    80221 CGTGCAAGCG GCCGTAACGT CAACGCCACC AACCTTAATA ATAACAGAGC CTTCAATAAG
    80281 GTTTTTCTGC GGAGCAACAA AGGTGAAGAG CGAACCAACT AGAACACCTA CTGGGATTTC
    80341 GGCCATCTCG CGATCTGTAA ATAAGGTATT TGACATATGA GCGCCATCAT TGATGCCCTT
    80401 GACACCGGTT TGAGTCGTTG TCATGTCGGA CCAATAGCCC GTCATATCAT TAGTTCCATT
    80461 ACGGTATCCG TCAACCAAGT CTGGATCAAA CGGATAACCT GCTTCACTTG GAGCAGAATA
    80521 ACCAAGCTTA TTAATAAAGA CATCGTCTTG TTGCTTGGCG GATTCATTCC ACATAGCCCA
    80581 TTCTAACCAG CTCTTTGGCG ATCCTTCGTC TTCAATACCA AGAACTTGAC CGATAATGTC
    80641 TTGAGGCAAG TCAGTAGCAG GATCCCATTT CATAACGCGA CCAAGAGAAA ATTCACCAGC
    80701 ACCACCAAGG TCTGTCGCCT TAATGCAGCG CAGACGGTCT CCGGCTTTGA TGTTCCCTAC
    80761 GGCAAAACCC CAGGGAACTT CAGGAAGTTC GACTTTGGAG TTCGGAGCAT TTGTAAAGAG
    80821 CGGAAGCTCT ACGTACTCGC GAGTGATAAT TGTGGGCTGA TTATCATAGA AGCGGTCCTC
    80881 TACTCGACGG ATCAAACTAA ATGGAGTCAT GCCGATTGTT GGCAGAATTC CATCAGCAAT
    80941 TGTAATCTCA GGAATCTGAC GCCCGGTATC ATAATCCTTA CCGGTTTTAC CAGTTGCAGC
    81001 GATCATTAGT CCTTTAGAAA TTACGACATC CTGCAGTGCG CCATACCAGC CATAATATGG
    81061 ATAAGTCATA AGTGTTGGTA GTCCTTCTTT GACTAACCAT TTTTCAGCCG GTGAATCACC
    81121 ACCGGATACT ACGAGTTTAG TATTACTAGG CATTTGATTG CGTAATTTTG CACCCTCAAA
    81181 AAGAGCCATG GATTTACCTC CTTACATTTA GACCGTTTTG GTCAGATAAG ATACAACCGT
    81241 ATTTGCATAC TCTTCAAGTG TTGGAATATG CGGAACTTGA GGTTTAGCGG TTGTGGATTC
    81301 AAGCGTCGAT TGACCGGCGG CATCCGCCAG AGTAACAGGT TGAATAACGC GTACAGGTTG
    81361 TTCAGTAAGC AAGACTGTTA GACCGTCATT GAGTGCTTGC GCATTCTCTT TGATATGGTT
    81421 TGCAATGAGG TCGTCACGTT TATCGTTGGC TTCTTTACCT AAATGAATCT TTAGATCTAC
    81481 AACTCGTTCA GCAAGTAGCC GATGTGAATA TGTAGCTAGA CTAACGTTTT GTTTAAGCAT
    81541 CGAAGCGCTT TCTTCACTTG CAACACGTAA CTCGTCAGTA AGTCGAGTTA CATCAGCCTG
    81601 AGTCTGGGTA AGACTCTGGC GACTTACTTC ATGTTCTTGT GTTGCAGTGG CAAGTTTAGC
    81661 TTCAAGAACA GTAATCTGTT CTTGAAGACT AGCTACTAGC TCCGGAGTAA TTTCTTCAGT
    81721 TGTTACTGCA GGAACTACAG GTGGAACATC AGTTACTACC GGAATGACAG GTGGTACTTC
    81781 AGGAACACCC TCTGCAACTA CAGGAATTAC TGGCGGAGTA GCTAAAGCCG TAACTTGGTC
    81841 TAAGATGGTT GGATCGATTA CAGTTTCATC AGTCACCAAG ATTATCCTCC CTTCTTCAGT
    81901 TTGACTATCC TTAACGGAAT CTTGAACTTT ATGGCCAATA ACTTGCGAAT GCACATCGGC
    81961 TGGCATGTTG ACAAAGCTAA TTTCATCAAA TTCCATTTCT CCGATAATGT AATAACACTT
    82021 TTGACCTTCG TAGGTATTAC CCTTCCAGTG ACCGCAATAC TCTTCAACGA CGTTTTTACC
    82081 GCAGATTGAA CATCTTGCTT CATTAGTTGT AGCACCAATA GAAAGGGTTT TATATCGACC
    82141 ATCAAGGACT TTTTGAATTG CGTCCGAGTC GGTGATAAGC AAATCGAGAG CAATACATTT
    82201 AACACCATCT ATGAGTTTCG AATCGGTAAA GTTAGAACTC TTTACCCTGC CAAGAGGCTC
    82261 TGTATAACTA CTATGATTCT TAAGAACCGG CTTGTCATAG ATATCAGTCC AAGTACCGGC
    82321 GCTAGATTCT AGTCGATTAG CAGGATACAT CGTGTTATTC TTAGTCATCT TAGCGTGAAT
    82381 CGCTTCGACG GTCACGAGTA ACTTCTTAGG GTTCTCGCTT GTTCCGCTTT TAGCAGCATC
    82441 CGTTAGAGCA CTAGGATTAC CGGATTCGTT GAGCATTTGC TTAATCTCTA GGACTTCTGT
    82501 TAAACAGAAG CGTCCTTCTT TAAGCTCAAA GGGTTTGCTC AAACTCGTCC ACCTCCTTAT
    82561 TTGAACCATT GATACCAATA ATGTCAGTTA AACGATTTTC CATAACCCTA AATAATGAAC
    82621 TAATAGTTTC TGATGCTTCA TTCAGTTTAT TAGAACCTTG TGTTTCAACT AGCAATTTAA
    82681 TCGTAGTATC ATGAATCTGT GCTAACATTC TCTTGATACT AATCTGTGTT GTTGAAGTAA
    82741 TTGCTCCATT AAATTCAATT GTGACATCAT TTAACCGTTG TTCTGTATGT TTAACAGTAA
    82801 GCGTAACGTC CTTAAGAAGT GCAGCGTTGT TACGTTTATC TGAGCTAGGA TTATCAAGGT
    82861 AATCAAAGTA GTTCTTAGCA ATGATTTTTA AGCCTTCGCT AAGAAGCGTA TACTCGTTTT
    82921 CCATAGCTGT CTCATAAGCG GTCTTTTGTT TCTTCTTCAC AGGTTTCTTC GGTGATTTAG
    82981 AACCAGGTCT TGTTTTAGGC TTAGGAGCAT TCTTTTTAGC AGCCGGACTT GTTGATGTTG
    83041 CTGGTGCGAC TGCGGCTTTA GCAGCGGCCG TGGCTTCAAC TGTTGGGATT GTTACCATGT
    83101 TTAAGAACAT GAAAGATTCA TCGAGTATTG GATCGAAACC AAGGCGTACG CGCATTTCGT
    83161 TTTGATCAAT TGAATTATGT TCATAAAGGT AAACGGCTTG ATTCTCGAAT TTGATCTGAG
    83221 CATCAAGATC GATTTCTTTA AAGACAAACC GAACGTCATC GTCCGGATTT AAAACCGGAT
    83281 CGTAGCCGCC TTCCATTAAG AGTTCCTTAA TCATAGACTC ATTTGTGAAA GCTGCAATAA
    83341 TCGTCTGCAT GGCCTTGACC CTATCAATAA AGTCAGTCGT CATGTTGTCT GATGTACCAC
    83401 GATTCGCAGC CCCTCCACGT CCGAAGAGTG TTTCAGGAAC ACCAAGACCA GAGAAAACCC
    83461 GCGACTCAAA GTGTTTAAGA TACGGTTGAG CATCGATAAT CTGATCTGAT GCAATCGCCT
    83521 TGATATTGAC TCTTTCAGAG GTAATAAGTC CTCCTTCAAG TTCCATACTT TCAATGGCGA
    83581 GCTTCACATC ATCAACTTCT GGATCATCGG CAGGTTCTTC TTGAGTACCT ACTTGAATGT
    83641 GATGAAAGGG GTAAAGGTTC CGATAAATCA TACGTAGGAT ATTCTCTTCT GCCTGACGTA
    83701 AGGCTCTGAT ATCATCTAAT ACCGGAAACA GAAAACTCTG CCCAAAGGCA TAACCTTTCT
    83761 CACGTCGATA ATACATATGG ATGACATCTT CAGGCTTAAA TTTAACCGGC TTACCTTGAC
    83821 CTCCTTGAGC TTCTTGTTGC CATGCCTTAA CGGTGCCAAA CTGGTCACGA TTGACACTAA
    83881 CCGTAAGCAT ATTTAGTGGA AAGTATCCGG CTACCGGCAT TCCACCGGCA ACCCCCTGGA
    83941 TAGCAATGCC TTGAGGTAGT GGTTGTCCAT TTTTAACTCG CGCCTTAACA ATGACCGTAT
    84001 TAGAATACTT AACGACATCT TCAGCGATTT CGATAAAGAG TTGCTCTGTT GGAATCTGAG
    84061 TTGATTCGGC AATTAACTTA AATCGTGTTC GTATGTAATC GATAGCATCT GCGTTGTTTC
    84121 CCGTAAGATC CCATCCAGCT TTAAACATAA GCTCTATGTA TTTATCACAC GCAACACGAA
    84181 CATAAGATTC CGTATTATAA GCTTTACTTA TTAAGTTCAA GTCAAACTCT GGACCAGAAA
    84241 AGTCTCTCCC ATTAGCGCCA CCCGTAACTA AAGCAAGTTT CTTGATGATG GACTGTTTAG
    84301 GATCACGTTT CGCACCACCG CCCTTACTAG GTGTGCTAAC AGGAGCTTCA CTTATTCCGA
    84361 GCCAGGTTTG AATCATGGAT CTAACACCCA CTTCATCACC TCGCTTTATT GGACTACTAA
    84421 TTACTTATTG ACGTGTTGGG CTTTTGCCAT ATTGGCACTT GAGAGACTTT GAAGAATCTT
    84481 AACGATTTCA TGTAGGTAGT TACCGCCTCG ACTAACTAAT ATTCCTGCAA GCAGGATTCC
    84541 GGCATAATAT TGAACACCGT TTCCGCCGAG CAAATCAAAG TTCGTAGCAA GTGACGTTAC
    84601 GATACCGACA ATGACAGAAA TGCCAAACTT AATTCTGTCA TCAGTAATAC TAAAAATGTT
    84661 CTTTAAGATC TCAACCGTTG CCTCTGTAAC AAAGGCCAAA CCGATAAGAT TCGTTAAGAT
    84721 AGAAATTAAC ATATCCGTTG AAATACTCAC AATATAACAC CTCCCATTAA GACTCTCTAT
    84781 TCATATATAA ACAGGGAAGA ATGGTCATTT TGTAGCATTT AGATAATGAG TTAAAATAAA
    84841 TATTACAAAA TGAATGTTAT CTGTAACTAA TAACCAGCGG GCGCTTCGGA AGGACCGGGT
    84901 AAATCATTAA CAACAGGCTC GACGATTGTG AGTCCGGCCT CTTTGACGAT TTGTTTAGCA
    84961 GCATGTAATC GTTCATCGAT TCTCTTTTGA ACTTCAACAT CGGCTTTTGA CTTAGCGTCT
    85021 TTATAGATAT TATTAGCTAA ACCATCCATG GTTTGTTTCG AAACAACGAA ACGTATCCAT
    85081 TTAGGTAAAT GATCATAGGA TTTATCCACG ACGAATTTCA TCGCTTCAAG ACCTGTCTCG
    85141 AAGGCTAACT CTTCAGCTTG CTTAGCAACC CGAAGCATAA ACTTCAGGGA GATCTCTTTA
    85201 GCCTTAGATA TCGCAAAGGC GCGAATACCG GCAATAATCG TACCACCGAG AATAGCGCCC
    85261 CATGCTCCAT TTAGTTGAAC AAGTATATGG GTAAGTATTT CATACATATT ACCTACCTCC
    85321 GTTATGGATA TAAGTTAATA CTTGAAGTGC TGTATCAACA CGGTCCGTTC CGGACAAATG
    85381 CTTGTCCGAT TTAATTTGAC TACCATTAAG GAGATATTGA CCTACCGTTC CTCCAACTGT
    85441 GATAATGCGA GTCGCAACAT CTAAATCTGC CTTAGTTACA CTCTCCAGGG CAATACTAAT
    85501 TCCACTGGTA ACGTATGCCA TATAATAAGC AGAATGGACA TCGACGGCAT ATTCATAGAT
    85561 AACAATCGTT CCCACTTTAT TCACCTCCGT TACTGGAGTT GGTACTGGCA CGGGTCGCGA
    85621 TTCATTATAA GTGATACCCA GATAATCACA AATTCCTTGA GCATGGCCAA CCGCGATAGC
    85681 CTGACGAAAA TTAGGATCAC TTAATTTACG AGCATCACTT GGTGTATCGA TAAATCCACT
    85741 TTCAGTCAAG ATGGCTGGAG CGTTTGTGTA TTTTAACACG TAATCATTCG CAGTTTTAAC
    85801 TCCGCGGTTT GACCAACCAC ATTGAGAGAC TAATCGAGAT AAGACGGATT TAGCTAATTT
    85861 CTCTGCGCGG CCGCCCGTAG AAACAACCCA AACTTCAGAC CCAGTGCCGC CGCCTGCGTT
    85921 AATGTGAATT GATACATAGA GATCAACATT TGCATTATTA GCAATATCAC ATCGTGCTTT
    85981 TAATGATCCC GATACAGAAC TATAATTCCC AGGAACTTTT TCACCAGTTC TTGTCATAAC
    86041 AACTTCAATA CCGTTAGCCT CAAGAAGAGG CTTAAGACGT AGTCCAATAT CGAGTGTTAG
    86101 GTCCTGCTCA AAAAGACCAC AACCCTGAGC ACCTGTATCA ATACCAGACT TATTATGACC
    86161 TGGGTCAATA CATATCTTAG GCATTTAAAT CACCTCTTAT TTTGTTTTAG GAGTTTTAAC
    86221 GGTGTTGGGA TTAGGTTTTG ATGGACGTAA TCCAACAAGA CCATACATAA CATTTTCATA
    86281 ATCCGATTCT TTGCTCATAT GTAAACACTC CATTCGTATT AGATTTTAAC CTTACGTTTT
    86341 TTACCAGGCC GGTTAGGGGT TAGGATGCAT TTTGTCATCC ATCCTTTGAT CTCATAAAGT
    86401 TCCTTCTCGC ATCTACGTAC GCAGGTATCT TTAATAAAAC AATAGCAACA TTTGATTTTA
    86461 ACTTCTTCAG GAATTGATAA CTTAGCCATA CTCTCCCCTC CTCTCTAAAG CATTATAGAT
    86521 TACCAGTGAA TTGCATTTAT TTCACTCTCA GAGTTGAGAG ATAAAACGTA AACTTTGAGT
    86581 TGCCAATAAC GTGCAATTTT ACCAAGCTTA CTTACAGCAA CATCGTCAAC TACCGCATAC
    86641 CATTCTTCAC GAGTATGCGG AATAGGGCCA ATGTCATCTG TCTTCCAGTA AATTGTATCA
    86701 ATAGAAGGAT TTCTCGTTAA GATAGCGTCC TGTTCATTGA AGTTAATTTG ATCCTTATAA
    86761 CTAAAACCAT AATGATGACC ATTCGATGCT ATGAATCCGG ATAAGATATC GTTTTCACAA
    86821 GCTTCGTCAA GTTCATTAAG TTTATCTTTA CGAACCACTT CAATCCATGC TTGATCAAGT
    86881 TGCTCTTGTG TTGGTTGTGG ATCTGATATA TTCCATTGAT CTATGTAGGC TCCCTCTCCA
    86941 TCGTCTCGAA CAAGAATGTC TTTCATCATA CAAGTATTAG GAAATAGATA AATTAAGGCT
    87001 CGTGCTAAAT TCATAATTGT CATTCTCCTT ACGAGGTCTT AATTCCATTA AAGTAAGTTA
    87061 AATCAGGTCC GTAGGTAACA TCGGTTCCAT CACTTGTATA ACAATAGACT TCAACGTAAT
    87121 CGCCTGCTTT AAGCTTTATA GTTGCCGTAC CAGACGAAGC ATGGGTTGTA ACGGTTATTT
    87181 TTGATGATGC TGTTTGATCA AAAACCTGGG CCTTACTCGA TCCATTAACA TAAAGACTAG
    87241 CACGCACTCT ATTGGCAGGA GCGTCCGATG ACCATTCGAT GGATAAACTA AAGGTATATG
    87301 TTCCATCGCT CAAAGCAACG AAACGCGATT GACTTAAGTT AAATTCGTTT AACATGTCAT
    87361 AAATTTCTGT ATTAAATGTT ACCTTAGTCC ATGTGTTTGT GTTAATAGCT TGAATTGTTG
    87421 TCGCTTTGTA AACAGAGAAA CCAGACATTG TTTGTAAATC CAATTGTTCT GGTAAGATTG
    87481 ATTTAGGTTT AATATGACGA GATTCGATGG CTAAATCATC AATATCATCT GAAGTAATTC
    87541 CTCGGTCTTT AATCTCTTTT CCTGGGATTT GTTGTAGTGG CATTATAATC TCCCCTTAAA
    87601 GGAGAGAGAT TAATCTCTCT CCTTTATTAA TTACTCAGCG TTGTTATTGA TGAACTTAAA
    87661 GATTACAACA TCCCCGACAG CAAGGACTTC GGGACTGAAG TCCACGCCTG TTCCATCTGC
    87721 CAGCTCAGCA TAATGCAAAC CTTTAGCTTG CAATACACCG TTGACGAAAA CATCGAGACT
    87781 ATCATCTCCT ACTTGGAACG TTTTACCTCC AGTTAGATTG ACAATCTGTT CTCCACCAAC
    87841 AGCAGAGAAG ACCTGTTTGG TATGAGCATG GATTTTGGTA CCTTGTTTAA GAGTACCATC
    87901 TTCATTTAAG GCACGATCCA AGCGAGTATC GAGATCCACA GCAGAACCGC GAGCGGCAGT
    87961 AATTTCTGTC TCAAGAGCCG TAGCGCGACC AGCCAAAGCA ACTTCTGCAA GTCCAGCGCG
    88021 AGTCACTTCA GCAGCGATTG CATCAGCATT AGCAACCTCG GCGAGTCCGG CACGAGTAAC
    88081 TTCGGCAGCA ATAGCGTCAG CGTTAGCTAC TTCGGCAAGT CCGGCACGGA TAACTTCCGC
    88141 ATCGAGTGCA TCGGTCAGAA CACCCTCGGC AGCAGTAGCC CGAGTAACCT CATCACTGAC
    88201 AGCAGTTGTT AATACGCCCT CAGCGGCTAC GGCACGATCA TGCTCAACGG TGACTGCAGC
    88261 ATTGCGATCG ATAACTTCTT GAGCCACCGC ATCACTTAAG GCTGTTGCTC CGGAAGTATC
    88321 TGCGTCAAGT AAAAGCTTAA CCTTAGCATC GACTGTAGAT TCAATGTCGT CTAAGCGCTC
    88381 TTCGAGATCT ACGAAAGTAT CAATAGCAAA GACGCCATTA ACAGTAGCCG CATCACGAGT
    88441 ATGAGTATCG GTAACTTCAG CGCCACCACC AGTTTCAAGA TCAGCAATAC GATCGCTTAA
    88501 TGCGGTATCG GCCGTCGCAC GAGTACCTGC TTCAGCAGTC AGTGCTTCTT GAAGTGCAGT
    88561 GTTCGCTAAC GAACGAGTCG ATACCTCAGT GTCCAGTGCA TCTTGAACAG CATCAACAGC
    88621 AACTCCGCGA GCGATAATCT CATCAGCAAT TTGAGTAGCC AAAGAGGTTG TAAGATTACC
    88681 TACTCCGTCA TTATCAAGAG CCCAAGCGCC GCCATAAATG TCCTTAGCGA GTTGTTCAAG
    88741 ATTAAACGTA GCCGTAACAT CCATAGCTCC TTCGACAAAT GACCCACCCT CAGTTACTGC
    88801 GAAATCTTCT GGCATATCAA GCAGACTACC GCGCTTAAGA TAAAAGAGGT CAACAGTGAC
    88861 GGGAACGACC ATTGTGTATG GAGTTTCGAC AACACCATCG TTGTCAAAGG TTAAGACATA
    88921 CTTGTCAGTT TCAACAACGT ACGTAATGCG ACCGAAGATG ATATTACCAT CAACGTCCCT
    88981 TAATGGAGTA TCTTCTGTTA CTCCATCGCG CATAATGAAT TTGTTGTTTG GAGCATCTGT
    89041 AATAACACCT TGACTAGTGC CATTCGATGT CACAGGAAGA CCATCAATAA AGAAATCTTG
    89101 TACTCCGTCG TTAAACTTGT AACGACCCTC AACGTTGACG AATTCAAGTG CACTAACACC
    89161 GGCTGCTACT TGAATGTCAT TGAGTTGCAC CTTATAGAGA ACCTTTTTAT TAGCTAAGGT
    89221 CTCGGTGTGT GCATTGAAAT CGATGGATAA TTTGTTTTCC GCAATGGCAG CGTCAGCAGC
    89281 AATATGACTA TCTTTAATTG CACTACCCTG AATCTGAGCA CCACGAATTT TAACAAATGC
    89341 CATAATAGAT CAACCCCTAA ATAGGAGATT GGGTGTGTTT CACCCTGTCA GGTCTCTTAA
    89401 CCTAACTTAC GGCAGTCCTA GTTTTTAGGA CCGCTAAACA TGCTCACCAG TAACTCAAAG
    89461 GAATCATAGA GTTGATCACA TTTAAGACAG CGCAAACGAT GAACATCATC TCCAAAGAAG
    89521 ACAGCATGTA ATTCTTCTTT ACAAATTGGA CAAGTAAACA ACATAACAAT CACCTCACTC
    89581 GCAAATCTTC CCAGGTGTGT CTAAACTGTT GTTGTCAATA AAACGTTTCA CTTGTTTATC
    89641 AATATTAGAA TCCTTGAAAT CAAACTGATC GAGCATGGCC TTAGTAAGAC TATAAACTTG
    89701 TCGAGCTTCT TTCTTTTGTT CCAATGAAGC AGCGATATCG TCTAGTTGCA TCTTTTCTAA
    89761 GGCATTGGTT TTACTTAGAT CTGCCATTCG CGTCTGGTAA CTCGTCTCGA CTAACTCCAG
    89821 ACCAGAAATT GCATCACTGA ATAACTTTGT AATAGGTAGT GTGTCGTTCT TCGTACTTGT
    89881 ATTTGAAAAC CAGTTAATTA GGGAACTTGA AGTTGTAGTT TTAAGATTTG ATAAGATTTT
    89941 CATATCACTA TCAATCATTG CCCGCATAGA CTCGGTATTT AGCCGCTTTG ACCGGTTTTG
    90001 GTTATCATCT GAAATAAAGG CTAATTGTTT AAATCGAAAT TCTGTAATAT CAGAAACATG
    90061 ACCTATATTA TCAGGCCCGC CAAGAGCCAT AGTTCTTACA ACGGAAGTAA CGTCTTTAAA
    90121 TTGCTGATTA ATACCGCTTG TTAGAACTTG TTTGATATTA CCAACAAAAC TTGAGACATT
    90181 ATTAATTCGA TCGTTCGATG CGTCCAGTAA ATTATGTTGT ATCTTAAGTG ATGTATAATC
    90241 TTGAGCTCCT GGTTTCTTTA TCTCTAGAGA TACAAGTTTA TTTATCTCTT TTTGTTCATC
    90301 GTCTCTGTGC TTGTCGATAT TATCGAATTG AGCCTTCCCG TTATAGAACG TATTACTAAC
    90361 ATAAGCCTTA TGCGTGTCTA AATTAGATTT AACATCTAAT AAATAGATTA GTGCCTCACC
    90421 AGCAGTGCTG GCTTCCGGGC TATTGTTGTA ATGGTCTTCG AATTGATCTC GTATCTCATA
    90481 ATTGTCGTTT TCCCTGGCTA ATCTATAATC CGCAATAGAA ATACCACTAT CGAGACGACC
    90541 ATCAAGGCAC TGACCTAATT GATCGATCAG ATCATCTAAA GCTTTAGAGG TATCTGCGAG
    90601 ATTTTGTAAG ACATCCGCAG CGGGCAACGA CACAGTATCT AATAACGCCT GTGGCAAGTT
    90661 CACAATATCA GATTCTGTTA CATCGGTATC CGATATAATA GCAAGTAGAC GTTTTGTGAA
    90721 TTCTAGCCTG GGAGAATACT CTAATTGTTG TCGCTCTAAA TCATTCATTT AAAACCTCCT
    90781 TAAAGAATGG CCGGAGATAC TAAGGGGAGG GATAGTACTC CGGCCTAGAA GAAGAGTAAG
    90841 GAGTGTCGTA CCGAGAGGAA AGCGGACAAC ACTAGAAGAG TGATCATGGC GGCAGCCACG
    90901 CCGCCTTATA GGTGAGCGGG AATGCACGAA GCTAACTTTC CCGCTAGATC ACCGAATCTT
    90961 AGCTTGCTTT AAGTGCAAGT AACTTTAGAT TAAAAGGATT TGCGAGATGG AGCGCCTCCT
    91021 CGTTGTCCTC TACCACCGCG TCTCATTTCA ACACCATAAA CGCTACCATG TATCATGGGA
    91081 ATTTTACGAG GTGGTGGTTC AATGTCTCGA TCCTTAGTAG GATCGGACGT TTGCCGATTT
    91141 TGAGTACCAT CTAAGGCATT AACACCAACA ATCCGATTAG TATGAGAGAC CTTAAGCATC
    91201 TCAGAATACT TAGTCGTAAA ACCATGAATA CACAGACAAA AAGCATCGAT AATATGCTCG
    91261 TTAACATCCG TATATTTCGG GCGACCTTCT GAACCAAGTG AAACAACGTG ATAATCTTCG
    91321 AGTTGTTTAA TAAATAACTT ATCCGTCGGA TTTAAGGCAA CTTGCTGCTT CTCAAAAGCG
    91381 ACAACTGCAT TGTTAACCAT AAAGGGCTTA ATGTCTTTCT TGATCTTTGT TCTCGTAATA
    91441 GGATCCCTGA CAACAATCTT ATCTGAGAAA CTAATCGGGA TAATCTTTCG AGCAAGACCC
    91501 GATGCTGGGT TCTTTTTGCC ATAAAGTTTT AATAACTCTA CTTGAGTTTC TCCGTAGCCG
    91561 CGGTCCAAAA CGATCCAGTC CCATTTGAAC TCGTCATTAA GTTCTATTAT CTTGTCAACC
    91621 GCATTAGTTA AGGTGAATTC TGTTCTTGGA ATTGACACTC TCACAATTGG AACGAATAAA
    91681 CCACGAGATT CGTCAAATTC AACACCAAGA ATAGTAGACT CTGCTCCATA CTTATCCCAA
    91741 TCTACCCCGA GGATACGGGG TCCGCGTTTA GGCGTTATCG TAGGATCATC TTTATCGCGA
    91801 TACCGGATAT TAAGTTCTAC ACCTTTGGCT TTCGCTTTAT CAATGAAACG GTTTTGGAAG
    91861 ACCCCAACAG CTTCTTCACC AAATTCTGCC ATAACCTCTT GTTGGAATCT GAGTTCTGTT
    91921 AATTCGTCTT CTATATCTTC GAAATACGTT CTATTGGTCT CTGGGTTGAT TTTTAGGAGC
    91981 TCTTTGTTAA CAGTTGATGG AGCATGGAAA TGTGACCAAC CATTTCCCCT TTTCTTAGTA
    92041 CCCTTATACT TGAAAGGTGT TCCATTAAGT ATTTCTTGGA CATCCGTCGT CATTGGTGTA
    92101 TAACTATACG TCGCATCTTG GCACCATTTA TAGTAACTAC CGCGACGACC CGAGGGGGTT
    92161 GATGTTGCAA TGATCTTAAT ACGTTCAGGT GCTTCATTTC GGATGTTGAT GATATTCGTG
    92221 ATATCGTCTT CACCCATATA ATCAACTTCG TCTAAAATAA GCACATCAGC ATGCTGACCA
    92281 CGGGTATTAT TAGCGCCGGT TCCTGATTTC GATCCGGCCG TTAATCCTTT GATACACGTT
    92341 CCATTATGAA ACTCGATACA GTGATAAACA TCGCGTTTAA TGGTACCTTT TAAGGTTGTA
    92401 GAGATATCAA TTAATTCATG GAGCCGCTTG AAGATAAGAT CGATCTGAGT TTCGTATGGC
    92461 GTAATAATCA AGATATCGTA TTGGTTATTA GGTCCCTTAT TAATCTGTGT TTGAGAATGC
    92521 CAAAGGATTG CAACCGCTAG TTTCTCTGTT TTTCCTAGAC GCCTACCAAG ACGTAAGACG
    92581 ACTAGAGGCT TTGTACACAT CATATTAAGT GGATCAATCT GATAATCCCG TGCTGTCCAG
    92641 TTCAACTCGG CTTGAGCCCA TAGGACTGGA TTTTGTAGCA CACTATAGAG TTGTAGTTCT
    92701 TCCGGTGTCA GAGTCATGGC ATCACCTGCC TAGGTATTAT AACGACCTGG TTAAGTCGAT
    92761 TATCTATGTA ACATTCGTGC TTCGTTTCCT AAAACACTAC GGGCATTTAG GCGACTCTCT
    92821 TGAATCGCTT GCATATTACG CTGTCTTAAT GTATGACTTT GTTCCGTCTC TTGAAAATTA
    92881 CGAGAACCAA ATCTTGCTTC ACCTGGATTA GTTGTTAAAC GCTCTAAATT CTTCTTACCT
    92941 AATTCCATCA TTTTAATAGG CGTTGGTACT CCGAGCATGT CCATTCCTGC ACCAATAAAA
    93001 TCAAGACCCA TTTTAACTTC CATAATAGGA GCAAAAGCAT ACCATTTAAG GGCTTCAAGT
    93061 GCTGCGTGAC CAGCGGCCTT TGAAGTACTT TCGCCATCCA TCTTACGTAT GGCGAATTCA
    93121 ATTCCTCCGC CGAAGGCTGC AACACCTATA CCACTAGAAT GCTTTCTAAC TCCAGAACGT
    93181 GTTGTTTGTT GTGTTGCCAT TTATTTCACC TCATCGACGA TTATGCAAGG CAAAGACTAA
    93241 ATCGCCCGTT GCTCCTAATG AGTCTATCCT ACTGCTACGA GTTGCAGCTA TCGCAACATC
    93301 GTCAACTTGC ATCATAGCAG TTTTAGACAA ACTATTATCT TTCTTTTCTT TCTTGTCAAT
    93361 CAATTTCGGT GCAAACCGAG AATCGTCTTC AAGGCCTGGC GTTACGTAAG GATTGATCAT
    93421 ATAAGGATCT TTCTGAGGTA AGTTTTGTTC TCTAGCGGTA CTTAATACTC CATAAGTACC
    93481 AAAACCAGCT AAAGCACCAT AACCTAATAC TGCTTTGCCA CTACGGCTAT TCGAAACCCT
    93541 ATTGGCGACC CGTGCTGTTT GAAGTATCGA TCCACCAACT AAGTCAATGG CTCCTGGTAT
    93601 TTGCTTTATG ACGTGCTCCG TGGCGGCGAC CCCACCACGA AAAGCCGCTC CTCCTGCAAT
    93661 ATTGAGAACT GGCGTGACTA ACTTAATAGG CGACACGACG GTCTTTACGC CCATACTCGT
    93721 CGCAAAACCC GCTGCCTTAG TCAAAGTACT TAAAGGCCCG ATACTCCATG GATTCCATGT
    93781 TTGCGCTCGT TCTCTGGCAA ACTTTTGCAT TTCTCGGATT CCACCTAATT TACGAGCTTC
    93841 ACCAAGTTCT TTAAAGAAGG TTCCCTTGCG TGCTCCTTCG AATAAACCGG AAATAAAGGA
    93901 CCCAGGCATC CACATAACAT CCATGGTTTC ATTCATTAAA GTGCCGCCAG GGTTAATGAC
    93961 TGACTCACCG ACACCTTTTA CAGTCTTATC TAGGCCTTTA GCAAATTTGT ATCCTTCTTT
    94021 AAGTCCCTTA TATTTATCAG CTAATTTAGA TAAGAACATT AAGGGATTTG CCATTTATTT
    94081 CACCACCATT AAAATGGCAA TCCGGCAATA TCCGATTCAC CATTAGAATT CGTAAAAGGA
    94141 GTTCCTCCAC TTGCTAATCG CGCTACATTC GATCCTACCA TCCATCCTGC GCCAATACGA
    94201 GCCGCTCGCT GTGTTCCAGT AAGACCTCTA CCGTCAGTAC CCTTCCAGAA ATATTCCTTA
    94261 GCAGCATCTT TAATTGCTCC ACCAGTACCA AAAACATAAT CACCTAATGA AGTATCTTGC
    94321 ATGCCCTCTT GTAATGGTAC GGGTCCGGCC GTTTTTGAAT TAGGCGTTAG AAGCCTTTTA
    94381 ACTCTGTTAT CGGTTTTTCC TGCAATTCGA TCTGTTAATC TAGATTCGAT TGAACGATTT
    94441 GCAATCATAC CAGGTTCTAC AAAGGTTTTC GTAAGTCCTC GTTCGGCTGC CTTCAACGCA
    94501 TTATCTAATA ATCCCATTTA ACTCACCACC TTAAAAGAAT GGTATGCCGG CGATATCCGA
    94561 TTGACCGTCG GCCGTTCGCG CCATAGTTCC ACCGGTTGCA TAACGATATC CTACACCAAG
    94621 TATACCAGGA GATGCTAATA CTGCATGTTT AGCCATTATT TCAGTTAATG GTCCTGATGT
    94681 CATATAATGC TTGGCAGCAC CGCCAACTAC TTTTGCTTGA CCCCAAAATC CCGTGCCAGA
    94741 TTCAGAAATC TCTTTATCAA TAGCACTACT AGGTGCCATG ACATTATCAA ATTTAGCTTT
    94801 ATTTTTCTCA TAAAGCCCAT TAACTTTGTC ATATCCCCTT GGATCGGCTT TTCTCCAATT
    94861 TATTTCATCA CCGTACTTAG CAATACGACT ATCTCGTATT TTATCAATAG TAGCGTCCCT
    94921 TTTATAAAGG TGTTCAGCTT CTGGTAAAAC TCGATCGGCT TCTCTACCTT GTTTCGATGT
    94981 TAGTTGAGCA GCTTTCTTAA TGTTATCTTC ATATTTACTG GCTAAATTAT CTAATCCTCG
    95041 TTTTGCTGAC TTACCTCCTG GTATCGTACC AAGACCTCGT ATAAGATTTC CAAATAAAGT
    95101 CCCGGCAACT TGAACCGACT GGTTATTTAC TAATCCCACG CTTACTCACC TTCTTCAACC
    95161 ATTTCGATAT TTGTGATATC GACAACGTTA CTTAGGAATC CATCTTTTTG GAGTTCCTTA
    95221 ACCTTAGCCA TAAGGTTTGC AGCATTCGTT GAAGCGTCGA AAGCACCTTT AAGGCTTGAT
    95281 TCTTTATCCT TGCGTGTACT ATTCATCTTC TCTAGGATCT TTTGTCTACT CATACGAAGT
    95341 TTATCCTTAA GTTCTAAGGA TTTACTTAAT TCATTCTTAT AATAAGCCTT GCCGTCCGGA
    95401 CCAATAGCAG CCACAACCGA CTCAATAAAG TCCGCATCGA TGGCCATTTT CTGATCTGCT
    95461 CTAAGCATCA TGACTTCAAT GTCAATTAAA TCCTTAACGA ATCCAAGATC GACGGTCTGT
    95521 CGATCATCGC TAGGATCAAT TCCGAATTCA GTACAATACT TTTGGAATCG ATTAACAATC
    95581 GCTGCAATCT CAACCGGGCA GCGATCGCCC ACTTGTTGGT TAGTAACAGG AATCATACAT
    95641 GTTAAAGCAA AAGGACACTT TGGTCCCTTG CAAATAATCG GTATACCAGC ATACATACCA
    95701 TGATCTAATC TGATCATTAC ACTGGCATCA TTGACGTTTT GTACGTTAAC GTTCCAAACA
    95761 CTAGGTAAAG CAAGATTTGC AATGCTCATA TTTAACTCCC CTTGTCGGAC ATCGCTGGTC
    95821 CGCGCCAATC CTAACTACAT CGCTCCAGGA TTCCGACATA ATTTATACGT AATTTAATAG
    95881 ATCTAGACTC AATGCAATGA CACAGACATC TACGATCATG CCAGTTATGA GTCTATAATC
    95941 CTTGAGACCA TGACGACGAA TGTAAAGTAT GGTCTCTATG GCGCTCATTG ATGACAGTCC
    96001 GAACGCCGCA CCTAGAAGAA AAACTGCAAA CATGGTATCA GCCCCTTGCA GTTCCCTCCC
    96061 CGCATGAGCG AATTATGTCC ACTCATTAAT ATATAATCCC AGTAAATACG GCCTATTGTA
    96121 ACTCTTCGAC AGTTTTTGGC AGGACTTTAT TTCTAATATA TTCCTGCGCT TGTAAAGCAG
    96181 TAAGACTAAG CTCTCTAACC TTAACTTTCT TACCACGACA CTCAGGACAG ATACGTCGCA
    96241 TATGATCTTT ACGATTAATC CAGGTAATAA TTCCGCATCG TATGCATTCA TAATGTTTGT
    96301 CTGTCCTATT ATCTAAGTTA GCCTTAGGTA TTCCGTGACT ATGTCGGGCT CTGTTGACGG
    96361 TCGCTCTACT AAATCCTAGT ATCTCGGCGA TCTCATCGTC AAAGAGCCCT TCGTCTTGAC
    96421 TTAATTTGCG TACTTCATTG ACCATTAATG GAATCATTGT TACTCATCTC CGTCTAATAG
    96481 ATTCATTGGG AGTATTATCC CTGCCTGTTT TATTGCTAAT TCGAGCATCA GACAATAACG
    96541 TTCCAGCGTT TCAAGTCTGT GTTCAAGTTT AGTCATCCGC TCATTCTCTT CATCTTCCGT
    96601 TTTATAGTAA GAATAATCCG ATATAGCGTG TTGACCAACG CTCGAAGCAG TTGTCGTTGT
    96661 CATAACTGCG TCACTTACTG CAGATACTGC TTGATCATAA GTATGCCAGG GTTGTATTAC
    96721 ACTAGAAAGA TTATTCGAAG CCTTAAGGAA ATCGCGAGCC CCGCCCTCTA CTTTAATACT
    96781 TGCTCCGCCA TGAGGATTTA ACTGATACTT AGTAATCTTT CCGATCACAT GACTACGAGC
    96841 CATGACATCA CAATCTAGAT CGAGAGAGGT AAATGAAGCC GTATGTGGCC CCTCGATAAA
    96901 GTAAGTCGTT TCCATTGTGC CTCGATTCAT AGTGTAGTTT GTAATTATAC CTAATTCCTT
    96961 ACCATTAAGA TAAGCTGTAA CGTTCAATAA ACTCATACTT GCTGTTGCCA TACTAATTAC
    97021 TCCTCTCAAT TCTGTCATTG ATTAAATTGA CATAAGCCTG CAAATGCTCT AAGCGCCGTT
    97081 CTAACTTAGC AAGCTTAGTA TGATCCACAA TATTAGGCCC TTGTCCAATA ACGGAACATA
    97141 CATAACCCGT TATACTAACG CCCGTAGTGG AGAAGGGATT CGACTTCATA ATAGATCTAA
    97201 TAAGACCGAT GTCATTACCA CTCGAATCAT AAACAGAGTG ATCGTTCATA AGAGCTATAT
    97261 CAAGTTCAGT CCGAACACAA GCGTTCCATT TACATAAATC CGTCCTGCCG GTCGTTAACG
    97321 TGAGACTATG TATCTCGCCC AGGTACGTAG TACCTGGCGC GTCCAGGTAT AGCTTATCTC
    97381 CAACTCGCAT GTACATCCCT CCTATCATAT ATCAACGATC AATTTCTTTA TATTTGTAAC
    97441 ATGATGCCGC TTATAAGGGT GGATTTTTGA CATAGGTATA TGTGGGGATT TGGGAATTGA
    97501 TGGAAATCTT GAGAGCACTG TCATCTGAGA TATAAATTGT ATCGGTGGTA GGACTCATAT
    97561 TTAAAGCAAC TTAGTGCGAA ACGTACCCCA CTGGTTGTAT GTAAGGAAGG AGGACTGCAT
    97621 CATGACCAAG AGACAATTAA AGTTTCAAGA ACTATTGCAA CAAGCCATTG CTAAGTTAAT
    97681 CGAAGAAGAA AAGCTTCAAC CACTTAAATC CATGCCTATC TATAAAACTA TTAAGAAATA
    97741 AGGAGGATGA TTACTATGTC TGATAAACAA ATGCAGGCTG CTATTATCAT CAAGGGTATC
    97801 ATTGAACGTA AGCTTATTGA CCAAGGCCTT ACTATGCAAC ACATCACAGA TACCGAGGTA
    97861 GGTGAGATCA TTGCTGAATC ACTTAAGTGC ATACGACGCA TGAAGGCGCA AGGTGCTACT
    97921 GATCAACACA CTATTACTAT CATGACAAGC TTTATTGATA ATCGTTGTTC TATTATTAGG
    97981 TATCTATGTG CCATAAGGAG AGATGAGTAG TGCTGTTAGA GTACTAGTGA CAGTGTACTC
    98041 TATAGAGCGC TGTGCTCTTA ATGATAGATA CATTAAATGA AGGGAGGTGA TATGTATGTT
    98101 AAATCGTGAG GATCTTATAG CTATCCATGA TCGTCTGTTT AAGAACGGTA CTATACAGGT
    98161 TGATGCTATG CGTGCTATGC ATGTAGAGGG CAATACAATC AAGATTAAGA TTACCCATTG
    98221 CAAGCTTATG ACAATCAAAG CATACTACGT ACTACACGAA GGCGAGCTTG TTTACTTTGC
    98281 AGCACAAGCT AGATCAGTAG ATCAGTAATA AAGAAAGGTG TGTACAACAT GTTTATTAAT
    98341 TGTGATGATG TAAATCTAGA AACAACAAAG ACCTTTGCAA GTAAGATTCT CAGAAAGATA
    98401 CGTAAGCTCT ATGTCGGTAA GCCGTTTAAA CTAAAGTATA CCTGGGCTAT GGATCTCAAT
    98461 GCTATTTGGG AATCGGATAA ACACTTTGTT ATTCCTTACT ATTGCTATAA CGAAAAAGGA
    98521 TTAGGATACA AGGTGTTCTT GCGGCTTCCT AAGCGTGAGC CTATAGTTGG TACGTTGTAC
    98581 GGGTATGACA TTTATGGTAA TAAACATGTG CTTGCTGTTA ACGTCTTTCC TGCTACCTTT
    98641 CATGATCCTA GTTGTGTTAT TAAGATGATT CAAATGGTTG CCAAGGTACC TATTGAGTAT
    98701 GGTCGAGAAC AATTGGCGTT TAACTTCAAG ATTAGTAACG AAGGAGGTGA TGCCATTTAA
    98761 GTCTTATCTA TTATGTGAAA GGAGGTGGTG TTGGCCCGTA GTTAGGTATC ACACATGACA
    98821 TGAGGGGAGG TGAGGCATAT TGCTTGACAC CGGTGATCCT TAGTCTAGCG GTCATGTGTT
    98881 CTAGATTTTA ATCGTAGTTT AAGTGTTATA AGGGAAGATG TCATCATGTG CTGCTAGACG
    98941 AAAGGACTAT TAGTCGTAGA GGCTATAGTT TAATGCCCAT CCTACCAAGG GATGAGCGTG
    99001 ATAGGTTTTA ATGCCTATCG GTCTACCGGT CCTATGTGGA CTGGATTGAG GACCAGTTAT
    99061 GAGATGGCCC TTGAACTCGG CCCATAGAGG CTGGAGGTGG CCAGGTGCGT GTCTTCTCCG
    99121 AAAGGGGAAC AGACATGTTA ATCTGGAGTT TATTAATCCT ATATCCGTTG ATGGCTCAGG
    99181 AAGCCTTCCA CATGCTAATG GATGACCTAT TAGTAAGTGA GTCAGTGATG CTGGCTGTAT
    99241 TTAATTACAA TCACTTCTAC TATGAGGTCA ATACCTTACA GTGGATAGGC GAATTCATGA
    99301 GCCGGAGGAC TGTTGCGCTC TTATCATCAA TGGGGCGTAG TCTGACTACT GGTTGGTGAA
    99361 CTTCAAGTCG GAGGGTTACC CTTGTCACTG ATTAAGACTA GTGACTATTG AACTACTGTC
    99421 GAGAAAGGAA GTGAACTTTT ATGTCTAAGA AACTTATGAT TATTGGCCAA GTTAAACAGG
    99481 GTGTTATCAC GTATGGCAAG ATTGTCTCTA AACTGCGTCC AGTTGTTGCT GAACCAGCTA
    99541 TTTGGGAAGA TGAAGATTCT AAAATCATGC AGCGTATTAT CGAACGCAAT CACAAAGCTA
    99601 ATCGTTAATC ATGACTAGTA AGACCTGACC TATCATGGCA GGCATAGTAT AAAGGAGACT
    99661 ATTATGACAA ACTTATTAAA CGTAAACAAC ACCGGTATCA CAACTCCAGT ATCCGACACA
    99721 TTGAGTGCTA GTGTCAAAGT AGTTACTAAC ACTGTTGGTC ACATTGGTAA TACACTGTCT
    99781 GGTGTTCTTG CTTCTTTAAC TAAGGCAGAC GGTGCTGGTG CTATTGATTG TGTTGGTGCC
    99841 CTGCTGATCA ACGTTACTAC AGAGACTGTC ATTGGCGTAT CGACCATAGC ACATAGTGTG
    99901 CAAGACAACT GGGCATCACC GGTCGTGAAT ATGGTTACCA CTAAGTTTGC GCCTATGGCA
    99961 CCGGTGACTA TCACACCTAA TACTGAAGCT ATCAGTGTCA ATGGTATTAC ACCTGAGATG
   100021 CAGGCCGTTA TTGATGCTAG TGTTAATAAG ATCCTGGCCG ATAGCAAGAA CAGTGCTGCT
   100081 CCTAGTAAAC CAATCACAGT ACACCCCAAA GTGACGGCAA CTGCTAAACA AGATGTACAG
   100141 TTCATGTCTC ACAAGAAAGT GCGTACTGCT GATGTCATTC ATGAGAGTGT CAACTTTAAA
   100201 GCTGAAGGTA TTGTGTTGAC AGTAGAGTTT ATTGGTGCTG ATCTCGCACT TGTATCACCT
   100261 AAGGGTAAGA ACAAAGTAAC GAAAGAATCA CTGATTACTA GATTAGCTAA GTACGCTGGT
   100321 CCTGGTGTCA CACGTACTGT TACTGCTATC AAGGCCTTAG CGCCTGACAC TAAGATCGCT
   100381 CCTAAGCCTG TAGTAACAGA GACCAAGCCT GAGATTAACG CACCAAGTGA TGGTCCTGTC
   100441 TGCGGTAGCT GTGGTTGCTC TTTAATAGGT AAGAAGGTTG TTATCAAGAA CAAAGTTAAA
   100501 CTCTGCCCTG ATTGTGTCGG TGGAGGTACG CCTGCCGCGA GCGTAGCGAG CGGAACCCCT
   100561 GATGATATTG ATCCTAATGT TGCTGATGCT CCTGTTGATG AGCCTGCTAA TGATGAAGCA
   100621 CAAGAAGGAG CAGCGCAAGC TGCTCCTGAA CTCACACCAC AACAGAAAGC TGCTGCTACT
   100681 CGTGCTCGTA ATAAGGCTGC CAAAGAAGCC CTTGTAAATC AAGCACCTGA GAGCACGGTC
   100741 GTTACGGAAT TCCAAGAAGA GGACACCTTG GTCTAAGCCA TTCCCCGCCT TACGGCTAAA
   100801 CATAAGAAAT CCATTTCATG CCTCGTCATA AATCCAGCCT ATGGTCAAGC CTCAGAAATC
   100861 CAAAACATCG GTGTCACGGC CCTAGGGAAA ACAGAGCAAA TCTTGAGTGC TTTAAGTTAA
   100921 CTGCCTAGAT TCGTAACACT GCCTAGCGCC AGCCATAGGC TGGCGCTATG ACCAGCCCAA
   100981 ATAAGGCCCA TTAGATTCAC AGTGTTTGTT ATTGTTTAGT GATTGATTAG TATCCCGTAA
   101041 CAATGCTTTA TAACTAGATT GCCGTATGAT CAGTAGTATA TGCCTTGTTT TGATGCTCTA
   101101 GAGTCGCTGT AATTGCGCTC TTTCTCTAAT TGCCCAGCCC CTGGAGAAGC CCAACGATAG
   101161 CCTAAAGGGT AATAAACGGG TCATACGGTG TTACAAATAC ATGGTGAATT ACCGTTACAC
   101221 ATACGTACTC ATACAAGCCC GCAGTCCAGA GCCCATACGG TGTGTAGGTA TATCTAAGCT
   101281 TCGCAAGATA TACCTACACA CCTAACATTA ATAGTCTATA TGAGTAGATA TTAGGTTCAG
   101341 GGTATATACT AACTATATAT TACATTATGT AATTAAGGAG GTGAATTAAT GGATCGTTAT
   101401 TATTATAAGG ATGGTCGTAT CTATGATCGG TCTGAGATGT GTGGTACTGA GCATATCTGT
   101461 ATTGCTGCTA ATGTTGAGAA GTGGCGTGCT AAGATCATTG TACGTGAAAT GAATCAAGGA
   101521 TTACCTTATC GTCCTGATAT TAGTTATAAG GAGCGTGATT AATTACTATG AAGGTTCGTA
   101581 AGCCTAGAGG TACTAAGTTA GATGGTTATC GATCTGAAGA TATGTGTAAG CATTGTTGTT
   101641 CTTTAGGTTG TGATCCAATG TCTATGAGTC CTAAGTTTAA ACAAATGGTT CGTTATCGTA
   101701 GAGATAATAA TCTATGTCAA GCTTGTGGTG CTAATCCCTG TATCTGTAAG TCTAGTTTAG
   101761 AAACTAAACC TCAATTACCT ATTTGTGATG TTTGTGGTGA ATACATCTTA GGACGTGCTC
   101821 ACTATATGTT TAAATGTTAT AAGAACGGTG TTAAATATAC TGACACCAGT ATCTTAGTTC
   101881 ATACTAAATG TATTAATGAA GGGAGTGTTT AAGTAATGGA TTTATATCTT ATATGTCCTA
   101941 AGTGTTATCA TATCATTGGT GATTATGTTT TTAAGGGTCC TGATTTCTTC TATACTACTC
   102001 ATACTTGTTC TAACTGTGGT ACTGTTGATA CGATTGCTAA GTTTGTTTGT CTAAAGCTTG
   102061 AGCCTAGTTT ATCTAAGTTC ACTATTGGTT TAATGCTTGA TTCAGATGAT GTTATGATGG
   102121 TTAGTTCTAT TGAAGCTACT AATATAACTC ATGCTATTGA ATTATATGCT ACTCAGCACA
   102181 ATTGGAATAA TGATCCTTTA TGGAATCCTA AGCAGAATAC TTATCAAGGT AATTGTCTTG
   102241 TTAGTATTAC TATATTATAA GGAGCGTGAG TCATGCTTAT TTTATTTCAA GTATCTGCTG
   102301 CTATTAGTTT TGGCATGTTA GTTCTTATAC TCATGCCTAA GGCTTGGTCT GATTCATTAA
   102361 TGAAGAGATT AGGCTATCGT AAGATTATGT CTCCTATTCA TAAGAATTGT TATTCTTGTC
   102421 AATGCCGTAT TTGTGTTAGT GATTGTAAGT TAAAGCTTGA TGTCGATAGC TATGGTGTCT
   102481 GTCATTATTG TGAAGATCTA TTAGATAGCT ATGACTCATT AAGTGAAGCT ACTTTAGAAA
   102541 TGATTGGTGG TCAATGTAAG GGTTATAAGG GAGGTGATTC AAATTAAATA CTTTGATGAT
   102601 GATCGTGGTT CATGGGGAGA ACAAGCTTTG TTAATAGCTA ATGTTACCTA TGAAGAGAAG
   102661 TGTGCCTTGA TTAAGTTTAT TTCTGCTATT GCTAGGAACT ATGCCTTTAA TAGAGAGGCT
   102721 AATTTACATT GTTTTTATAA TGAGCCAAGT AGTTTATATG CCTTGGTTAT TATCTCTGGT
   102781 TTTAATGATA TGCGTCAAGC CATTAAAGAC TTTATTGATG GTTATAACCT AGAAGATATA
   102841 CTCATTGATG AGAATTACTA AGAGGTGATT AAGTGCGTAT CTATGTTGAT TCTACTAAGC
   102901 GTTCACTCAT GATTAGTAAT GTTTTTATAG ATGAGCAATT GCTTTTTGAG AGGTGGCTCA
   102961 AGCAGTCTAA TGTCTCTAAC TTCATGTTTG GTGTTGATTA TTACTTCTTT ATTAATCCGG
   103021 CAAATGACCG GCGTGCATTA GTTGTATTAA CTAATGATCA TGACTTTATT ATGGCCATTA
   103081 TGTTATGGTG GGATCGTCAC GATAGAGAGG TGGGTTACTA ATGTTTGATC AGCGTATGAA
   103141 ATGTAATAAC CAGGTAGATG ACATTTGTCC TGTTGATTGT AATGAATGTA GTGAGTATAA
   103201 CATTCCTTGC AATGGTGTGT GTTCTAAGTG CTTAGATTCT ACTTGCGAGA ATCATAGAGA
   103261 TTATTCAGAG TATGTTCAAT TATCATTTGT ATTGGAGGTG TAATTCATGA CTTGGTGCCC
   103321 TGGGTGTCTT AAATATCACT ATGGCTTTAC TATTGTTAAG CGTGGACTTT GTTGTTCTAA
   103381 GTGTGGTCAT ATATTTAACT AAATAGGTGT CGAGCAAACC GACACCTAAT GGCTCAGAGC
   103441 CATTAGCCTA TTATTCATGG CTTCAGTGAG ATGTGCCATA AACATCTCAC TATATTAAAT
   103501 AAGGAGTGTG GGTTTAATGA GTAAATCACC TCGTGGTCAA CAAATTCAAT GTTCTAAACT
   103561 AATCAAAGAA TGGTTTCCTA AAGAAGATAT TTTAGAGTTC GTATTAGCAG GTTGGGCCGG
   103621 TACTGGTAAG AGCTTTATGA TTGAACACAT TATTGATGTG CTTAATTTAA ATCCCGATTC
   103681 TGGTGAGGTA ATCTTTGCTA CATTCATGGG TAAGGCTAGT TTAGTTGTCA CTCGTAAGGC
   103741 TGGTGGTAAA TATACCTGTT ATACACTACA CAAGACATTA TATTATGCCA AGAAAGATCC
   103801 TCGTAGTGGT AAAGTAACGT TTCACCCTAA AACAGCAGAA CACTTTGTTG GTGTTAAATT
   103861 AATCATCGTT GATGAGGCCA GTATGATTAC TAAGGAATTA CTTAGAATTT TACGTACACT
   103921 TAAGATTAAG ATTTTATTCA TCGGTGATCA TGGTCAATTG CCACCTATTG GTGAGGCAGA
   103981 CCGTGAAATG TACAATAGAC TTAAGTATCG TCCAGATTTT GTACTCACTG AAATACAACG
   104041 CCAGGCTGAA GGTAATCCTA TTATTGCATT AGCAACACAG ATACGAAATG ATGAGAAGAT
   104101 TAACATTGGT AAGTATGGTG AAGGTGTATT AATTATACCT AAGTCACAAA TCATGAAGTA
   104161 TTCTTCAAGT TTAATTAATG CTGATCAAGT ATTATGTGGT TTAAATGCAA CGCGACATAG
   104221 ATATAATGGT AATATTCGTG ATTTACTTGG TATTAAGAGT CAAGATCCGG TGAACGGAGA
   104281 TAAACTAATT TGTCTCAGAA ATAACTGGAA TCGTGGTATT GAAGATTATG CCTTGGTCAA
   104341 TGGTATGGTT GGTTTTATTG ATAATGTTAA ATCAATTAAT AAGTATTTCA ACTATGACTT
   104401 CAGACCTGAT TTTCTTAACG ATCATGTCAA TGTTTATTCT ATGCAAGAAG AGATTCACGG
   104461 TAAGTATGTT GATTATCAAT CACTTACTAG ACAAGAAAAA GATATGCTTG ATAGTTTTAA
   104521 TTATGGATAC GCCATAACGA CTCATAAAGC TCAAGGTTCA GAGTGGGATA AGGTATTTGG
   104581 CATTAATGAG ACATTCAAAG GTAATGAGGC TGGTATACAC GGATATAATA AAGAATGGTT
   104641 ATACACTTTA TGCACGAGGC CTGCAGAAAA ACTCATACTC GCAGTTTAGT ACTCATCGTA
   104701 CATACAATGC GTTTCTTTTA AACGCATTGT ATGTACTAAT ATAAGAGGTG AATTTATGAT
   104761 TTATATTGAT CGTTCTGGTA TTAAATATAT CTTTGGTAAT CTAACTTATA CTGATGTTGA
   104821 TAAACTTTAT TATCATATTA TTCATGGTTT TAGTATGTGG ACAATTGGTG AGATTAGTTA
   104881 TTTCGATGGC CCTAATAGCC GTGCAATGAT GGTGTTTAAT ATTATTTTTC ATAAAATCGA
   104941 ACATGAAGAA GACTTCATTA CTTGGTGTTC AGATGTTTTA GGTCAAAAGG TTTATGGAAG
   105001 GGAGGAACGT TAAGTGGCAA TTTATTATGC ACACTCACTA CTTAAGTATG ATTCTACTGA
   105061 AGAATGTATT GAACTCACAT TAATTCATGG ATGGAAGCAT TGGTGGAATC GAGTTTATAA
   105121 TCCTAATAAT GATACACTTC AGGCTATTGG TAAAGTCTCT GGACAAGAGT GTATGGAAGA
   105181 ATGTTATCGC ATTATCCGTA GTAAACAAAT TCATTGTTTA GTCTTTAGTG CTTATAAGGG
   105241 ACATGTTGGT CGTGGTGTTT ATGAAGAAAT ATCAGTAGCT CGCCAATGTG GTAAGGACGT
   105301 TTATATTATT GAAGATCGTT GTATTAAACG CTTTGATATG CGTCGTCTTG AATTACTCGA
   105361 GATTGATTGG AAGATCAAGT ATGCCTTAAT TAAGAAAGGA TGATTAATAT GCAGATCATT
   105421 AGTAAGTCCT TACTTGATAT TAAAGAAGGT CTTATTGTTC ATCAAGTCAA CAACAGAGGG
   105481 GTCATGAGAA GTGGTATTGC GAAAGACATT CGTGAGGCTT ACCCTAAAGC TTATGAGCTC
   105541 TATATGAAGA GACATCTAAG AAATTTATTA GATATGGGTA CCGTCTTTGG TCATTGGGAG
   105601 ATTCAAAATA AGTTCTTTGT TGCTAATTTA ATTGGTCAAG ATGGATATGG TCGTGACGGT
   105661 AAGCAATACA CCAGTTATGA GGCTTTACAA AAGGGTTTTA TTGAACTTGA TAAGTTTGCT
   105721 CATAATAATA ACTTACAAGT TTATATACCT TTTAAAATGG GCTGTGGCCT TGGTGGTGGT
   105781 GATTGGACTA TTGTTAGTCA TTTAATCGAT ACGATTATAC CAGATGCTAT TGTCTGCAAA
   105841 CTCAATAAAG CTATGCCGGT TGATCGCAAT CGTTACAATG TCTTAGTTTT ATCTGGTCAG
   105901 AAAAAGATCT TAGAATGCTC TAGTAAGGGT GATAAACGAT TCTCTGCTTT TTATGCACGA
   105961 GTTAAGGCCT TTGGTATCAT GGCTTCAATC GAAGATCACT ATCAATTGGT TAAGAGATTT
   106021 CCTGAAGTGC CTCACACATG TCGTGATGCC AAGGGTAAAA AGCCTACTCA CATTTGTATT
   106081 AATAGCCATG ACTTACATGC TGATTATTTA AGTGAGTGGT ATGCAAGTTT ATGGATTAAG
   106141 TATTTAGATG AGCATCCTGA ACTTGTTAAG TATGCTCAAG AGTTTGATGA CTTTCATGAT
   106201 ATGTTTCGTG GTAAGTCGGT GAATTGTCAA GCTGATATGA TTCGAATTTA TGTTAAAGAG
   106261 GGTAGATCAG CCTTGATTAA ACAATGCTCT AGATTATGGA CTATTATGAG AAATTGGAGG
   106321 GATTAAGATG GTAAAATTCG GTATTACTGA AAGAGGCGAC GCTGGTCTTG ATACGAGTTG
   106381 GGTTCGTAAA TTAAGTACGG TTGATGGTGC CATAATTATT ACCAAGGATG CCAGTCAAAT
   106441 TATTGATGAG CTAGTTTTGT ATCAGAGGAA ACTCATACTT CACTTAACAT GTACTGGTTA
   106501 TGGTAGTACG ATTGTTGAAC CGAATGTACC TAACGTTAAT GAAACATTAA TAACGTATCA
   106561 TCGTTTAATA GAAGCTGGTT TTCCCGTAAA ACAAGTTGTA CTCAGATTAG ACCCTATTAT
   106621 ACCGACCAAG AAGGGTATTG CTCGTGCTTC TGATGTATTA ACTCGCTTTG CACTTGATAC
   106681 ATCGAGTAAT ACTATGATTA CTCGTGTTAG ATATTCTTTC CTAGATATGT ATCCACACGT
   106741 TCGTTCTCGA TTTGAACTTG CTGGCTTACC TGATCCTTAT TCTGGTTCAT TTACTGCATC
   106801 AACTTATATG CAAGAACAAG CTATAAGAAT GATTAATCTA TGGCGTGGTC ATTATGAGTT
   106861 TGAATCTTGT GCTGAAGATA CACCCGATAA GCAGGGTTGT ATTAGTCAAC TTGACTATAA
   106921 TATTCTTGGT ATCAATGCAG AAGCCTTTGG TAAATCCATT CAGCGATCAA ATTGTTTATG
   106981 TGCCGCCAGT AAAACAGAGT TATTAGATAA TAGAGATCAA TGTTTTCATG GTTGCCAATA
   107041 TTGTTACTGG AAAGGAGCTA GATAAATGAT TGTTCAGACT CATGAACTGC ATTTAACTAA
   107101 ATTACTCAGA GTATTAATAG AATGGAGTGA AGATCAAGAT GTCAATCAAG AAGGGAATAC
   107161 TCAAGATCAG TTCGATTCAA GGGTGTCAGC CTAGTTGTGA TATTAACTTA TTTATTGTGA
   107221 GATCCTGCAA ATCCGTACCT AAGGGATTTA CACATATCCC TGGCTTGGCT CCAAGTTCAG
   107281 AACTGTTCTA CAAATACTGG GATTGGAAGA AGCATAATCA ATGGCCTAGT AAATGGCCTG
   107341 AGTATGTTAA TGCCTTTGTC GAAGAAATGA AACAACCCGA GATGGCGAAA CTTATCAGGC
   107401 TGATTAAGGA ACGCCTAGAT CAAGGTAAAT CCGTTCAGCT TACGTGTTTT TGTCCAGATG
   107461 AATTATATTG TCATCGTAGT CTTATTGCTG AACTATTTGA ACATTGGGGT TATATAATCG
   107521 AAAGGATGGT AGCTTAAATG GCAAATCAAG TGAAGATTGT AGCATTCACA GGACACAGAC
   107581 CAACGGCAGA AGGTATGGGT GGCTATGGAG ATACTCCTGG TAATAAGGCA CTCTTTGAAA
   107641 AGCTTTATAG TGTTTGTAAG GCTGCTTATG AACATAATGG CACCCGTGAA TTTATTACGG
   107701 GTATGGCATT AGGTACTGAC AGTATTGCTG CATCCGCAGT GTTATATCTT AAGCTTAAAT
   107761 ATCCTGATAT CAAACTCGTA GCTGCAGTAC CATTTAAAAA TCAGGATTGC AAATGGCCTA
   107821 AACATTCACG AGATGCTTAT CATAACCTAC TATCTCAGTG TGATGAAATA GTTTATGTTG
   107881 ATGAGATATT AGGCTATCGA CTCGGTAATC CCGGTCAGTA CAGCGCGGCT AAAATGCAAA
   107941 AGCGCAATGA GTATATGGTT GATCGAGCAG AAGGAATCAT TGGAGTCTAT AATGGAGCGG
   108001 AAAAGGGTGG CACATACAAT TGTATTTATT ACGCTGAGTC AATCGGTAAA CCAGTCTATA
   108061 TTATCGATCC AACCAAACTT AAGTTTTAAT TGTTAGTCAA ATCTCATACT TTATATTAAA
   108121 TAACCATTCC TTGCTTTGCA GGAATGGTTA TTTAATATTA GATTAGAATA AGAAAGGTGT
   108181 GTTGTAAATG GATATGCTTA AACTTAAAGT ACAACTGGTC AAGATTGAGG CTTTATTTCC
   108241 TGAGGGATTT GAGTTCACGA GCAAAGATGG CAATAAGGCT GTCGTTACTA AGGTCTATTC
   108301 TGAGCTCAAA GGTAACATCT TACGTCCAAT GTATGAAGTT AAAGTTGGGA GTAAGACTCA
   108361 TTCGAATATC AAAGAGTCCT TTATCTACAC TTATGCTTCA CCTAAGATTG CCAATAAGAC
   108421 CTTATTGGCT ACTATGTTAG TAGGAACTAA ATATAACAAG ACTGAAGTTA AGATTCAGTG
   108481 GTCAGACAAA ATGGCTGGGC CTTATGCTAT TATTCCAGGT GCCTTTGATG CATCAGGCAA
   108541 GCGTTGGGTT AACTTAATCA ACTGGTATGA TACAGCAGGT ACTAATGTTA CACGTTGGAT
   108601 TCAAGCAGGT TTAGTCAGGC TTTATGCAGG TATTACAAGT ATGAACTTAG CTAAGCGCGG
   108661 CACTCCAACT CAATATATTG ATAGCGAATG TACACTGGCT ACATCCTGTT TTAATTGCCA
   108721 ATGCGTCAGG ATGTTAAAAG GCTCTGACAC GTACGAGGGT GACTCAGATG CCGACATAGC
   108781 ATCGAAGGGT ACCACTCGTA TGGGTATTGA AGGTATCTAT GATGAGACGT TCGTGTGTGC
   108841 CCTGAATGGT AGTTGTCCAG CATCCGGTGA TATTCATGCC GCTAACATGG AATGTACTCG
   108901 TGGTAATGAA CATGAGGCTG CCCGAATGTA TAAAGAGGCA CCTATTGGTA CGGCATTGAA
   108961 TTGTGCTAGT TATACCTTCA AGGGTAATAA AGAAGTCAAT GCTAAACAAA GTATGGGTTG
   109021 GTTAGTTAAT CCAGGTAATC TACGCTTTGA TCATCAAGAG GCCAAAGAGG CCACCGATGA
   109081 TAAGCCGGCC GTTATTGAGT CTTATCTCGT TAAAACAGCA GGCTACCACA TTATCTTAAT
   109141 CTAACTCAAT TGTTCGTCGT TCAACCCCTT CCTTGCTTTG CAGGAAGGGG TTTCACTATA
   109201 AATTAATTTA AGGAGTGTTG ATTATGACAA TTATTCAAAA CTACATCAAT TCCCAATTAC
   109261 CTAAAACCAA GAAGGCTCGT AAACACATGA GCCCAGCCGA TGAAGGCAAC TTGGTTAGTC
   109321 AGATCATTTC CCGTATGTAC AGTGAACTAC CATTTATTAG TCAAGAAGAG CTGGACCGTA
   109381 CTCGTGAAGA CTTCTTTAAG TACTCTAATA AGAGTGTTAC GGACTATTCC ATGAGTTCCG
   109441 TGGTTCATCC TCATGAAGTT GAAAGAGTTC GTGAACCCTT CGAAGATATC TTAGCTACAC
   109501 ATACTAAATA TGGCAATGTC ACAGTTAAGG GTGTTGATCG CATCGAGGAT AATCAAGTTA
   109561 TCGTTAAGAT CATATTTAGT GTTAAGAAAA GCGATAGTGA TAAATATCGA ATTGTTATGA
   109621 AATTCGTACC ACTTGCTGAG CTTTATATCT CATTACCAGA TCGCGATATA TCTGGTGAAA
   109681 CGGTTCAAAG TCTGTTCTTA GAGTCGGCCG AAGAAGATGC TAAAGTTGAA GTCGAAACCA
   109741 CCAACTTAGC TTGGCACAAG CGAGGGCTCG TTGAAATCAT TGGTGAATCT CATGATCGTA
   109801 ATGGTACACT AACTTATTTA GTTGAGCCGG TCAATGAAGA TGGCGAATCA AATGCTCCTA
   109861 AGTTTGACCT TGGTGTTGAA GAGATGGGAT CTATGGATGA TCATTGTCTC AGCCACGGTC
   109921 GTTCATTCGA AGTTTATGAA TGTGAACTCA CGCCGTATGA GTTCTATGAA GTCCCTAAGA
   109981 CAGCTAAATT ATGTCAACCT TATACAAAGG GAGCGACTGA TGATCGGTCG AATACCCTGG
   110041 ACGAATATGT GTGGGTCACC AAGTTTATGC CTCGTAAACC AATCCTTGAT TCTAATGGCG
   110101 ATCAAGTTGT TAATACTGCT CGTACTAGAT CAGGTAGCGT GATCTTAGCT AAAGCAGATC
   110161 AACCTGTTAA ACGTAAATGG TTTAGCCAAG GTGAATGGAA AATTATTGAT AGCATCGAAC
   110221 GTACTATTCC CGTCAAATCA GCTCGTGGTG TCACATATGT TAAGAAAGCT TGCGTAGCAC
   110281 AACCTGCTTA TGAAGCACCT ATGGTTGAAG CTATTGGAGA AAATACAGGT CGTAAGTATA
   110341 TTACTAAAGC TTTCTGGTTA CTTGATATTG AGACTGGCGA TAAGCTAAAA TGGTTTAATC
   110401 CAGAGACTAA TAAGAACAAA GTGTTAGACG TATCAGAGCC TACTGAACTT AGTGATTACT
   110461 ATGATGAGTT TAACTATGAT CCGGATATCA CAGGTGATTA TCAAAGTGAT GCTGTTTCTT
   110521 CGGTTGAAGT ACAAATTCAT GAGTCTGTAC CGCTTGAAGG ATATGTTGAT ACTATTGACA
   110581 GTATCACAAC AACCGGTAGA GTGCTTAATG CCAAAGAACA AGCTAAATTT AATAAAGAGC
   110641 TTAAGGCTCG AGATCTTGAC GACATATTCA AATATATTAA CACTGAAGCA GGATATTGGA
   110701 AGGTTCCAAA AATTAGTTCA CGTAGCCTGG GTATTACTCA ATTAAAGATT AACTTTATTC
   110761 AAGGCGCTAA GGTTGGTGTT GGTCTTAAAC TTGCGGACGT TAGCTTTTAT AAGCCCGACA
   110821 AGAAAAAGAC TTTCTCACTT GAAGTTTATG TATCAGATAC TATCATGGGT GAACTTGATA
   110881 TTCGTGCTAA GTTCCCTTTG AATGATAATG TTAGGATTTT CTTTGCTCAA CAAGTAAGCT
   110941 ATGACTTTGG TAAGGTTCGT ATCGCTAAAG CCAAGTAAAT ATTAAGTATC CCCTCTCTCT
   111001 CCTTTCAGGA GAGGGGATAC TTACACAATA GAATTGGAGG ATTAAACATG AAACATAGAC
   111061 TTACTCGTAT GGAGCGGCGC GCTCGTGTTG TTATGACTGC TCGTGATCTT GCTGTTAAAC
   111121 TTGGAGGATC GGGTATAATT GATCCTAGTG TTATGTTATT TCCTACGGCT AAACATTCTA
   111181 GTCCTGAGGG CGATATACTC TATGATGAGA GTTCATTTGA TACACATTCT GTTTATGTTA
   111241 GTCCAGGATC AGGTAAGATC GTTGGCATTA TGAGTGGTAA AGTCTATCCA TCAATGCCTA
   111301 CAGTCATTGA TGCTGCAGAG TATTTCTTAA CTAAGTAACT TGTTTCTTTG CCCTGTCTCG
   111361 AAGAGACAGG GCAAAGAAAA CTAAATATAG GAGTTGATAT CAGTGAAAGC CATTATAGAG
   111421 CAAATTATGT TTAGGTTAAC GGTTAATGCT GATAAAGAAG ATCTTATTGA CCTTCGATGT
   111481 TTACTTAATC CTACGTGTTT AAATTGTCCT GATGTTGTTA AAAACTATCG TGGTTGTGGA
   111541 TGTGATCCTA AGTTTAAAGA AGGATCTGCT TTACGTATTG TTAATTTAAC GAATATGATT
   111601 GACGTTGCAT TGGGAGTTGT TCCACCTAGA GTTGAAGGTA TCTCGTCAGA CAAATGTGAA
   111661 CCGCATTCTT TAATTTAAGG AGGAATTCCA TGGGAACATA TGATTATTGT GATTGTCATA
   111721 CTCATTGGTG TTACTATGAT TTTATCCAGG TGTTTAACAT TTCGATTGAT CTGTTTGCTA
   111781 AATGGGTTAT TGCTCCGTTT TTGAAAGTCA TGCCTAAGCG TAAGCAACGC AATACATGGG
   111841 TTGAGCTAAC ATGGCATGAT CCATAGTTGA CAACTTAATT ATTAGATTGT ATACTCACTA
   111901 AGTTATCCTC ATAATATAAA GGGGAGCGTA GCCTATCTTG TCATAGGCTA CGCTCCCCTT
   111961 TTTTTGATCA CCGGTTATTC CGAGTGCTTG CGATGTGGCT TTTGCTTATA GTTTGGAATA
   112021 TAATTTGTCC AAACTATAAG CTAGACCCAC ACCTTAATTG GCTTAGTATA GTTTGCATTA
   112081 CAAAGTGTAA TACTATATTA GGCTATTCTT TTACGAATTA ACCTCAAAGG AGGTAATATA
   112141 TGAAGCAAGT CTTAGATCTA ATTAGGTCAA AACGTACACC AAGCTATACT AAGCAGACCG
   112201 ACATTAAGCG AATTGTGAAA GCCAAAGAAA CTGGTAATTG GGAGGAGGTT TATAAAAGCA
   112261 GTCTTTACAG GATTCATGGT GGTGAATATT GTGAGTTATT AAGCGTTATG CACAGATTCG
   112321 AAAGTGAAGG AGGCGTTTAT CATAGATAAG GCTATGTTTA GCCCTAGTCC GGCCCAAGGA
   112381 GTAGTAGAGT CCTTTATTGC TACTCTTGTT GTTGAGCCTG TTAAAAAATC TAAACCAGAT
   112441 CTTGTGATCC GTGTTGATTG GTTTAAATCA AGTGGTAAAT GGGCCTATGG TGGCGAAGTT
   112501 AATGTTGGTC ATGCTCGCTT ATGGATGGGT GATGCCTTTA AGCAAGCTAT TGTTAGTAAT
   112561 CAAGATATTA TTCGCGACGG CTGGCAGAAT AATGATTGGG TCGTCGTGAC TCGTGATTTG
   112621 TCTGAAGAAT GGGCCAAGCG AGAGTATAGA GAGTTTAGTA GTCAGTATTA TCCAGCAGGA
   112681 TCCTTTAATG GACTCTATAA GCATGTGATT AGCGATGGAT TATAAGACCA AGGTAGTGAT
   112741 CCTAACTGCG TGCATGTTAC CAATCCAATT ATTCATAGGT TTTCTCATGG GTCGTGATAT
   112801 TGTTACACCT AGTTTCTTAA TTAACTTTGT TGTGATCGTC GTTGTCGTGG CGATTATACT
   112861 TATGGTTATC GCCACGTACG TTGATTTTTA TAAACATGCA TCTAAGTATC GTGAAATATA
   112921 CGGGAGGCAT GATGACAATG AGAGGCGCTA AAGTTACTGT CGGCTTTATA GTCGCAATGA
   112981 TTAGTTCTTT AATATTATTG GAGTACAATG TTATTCCTGT ACGTTATTGT ATTCATAGTT
   113041 CTGTTTTAAT TGGTATTGTA ACTATTGTGT CCTTTATCTT TGTAGCCGGT AAGGATGAGA
   113101 TGGACAATAT GAACGATGTT TGTTCTTGGT ATGATGCAAA CAAACATCGT TCATTAGAAG
   113161 AATTTGTTAA TACTCCAGAT TTAAGTGAAG GTCATTTACT TAATGGCCTA GCTACTCTAC
   113221 GTTATTATTT GAGAAAGCGA GAGAAAGCCA ATGCAAAATG AACTGGATCT AATCGTTAAA
   113281 GAAATGCTTG AGAAGCATCA AGGCGGAGAA GAGTTTTTCA ATCACCTAGA TCAAGCCGTA
   113341 CAGCAAAATC CTATTGTAAA TCAGATCTAT AAGAAAGCTT ACTTTTGGAT TGTTGAATCT
   113401 CGTCTTGAAT CTCCGGCATT TATTGTCTCT GGTAAATTTG GTCGGTTCTT TGATAATTGG
   113461 CATATAACTG AACCTGGTAT TTATGAATCT TTGCCCATAA TCGTTGTTAA TGGTGGTATG
   113521 CGTAAGGGTA TACCAATTGA TCGATTAACT TATCTCAAAG ACCTAATTAA AGATCGTGCC
   113581 TTTATCTTTA TTGATGACAG CTTTTATTCC GGTAAGACTC GAAACGCCGT TAAGGCTGAG
   113641 ATCGTGAGAC TTGGTGGTGC TTTATTTAAG ACCTTTGTTA TCTATGATGG TTCAGTAACT
   113701 CAGGATCCAG ACGTTGAAAG CTTATATCGA TATCATAAGG AGGAGTCAAT ATTAAAACCT
   113761 TAGAGCAAAT CAAAAGTGAT TCACTCATTC AGGTCGTAAC CGCATCACAA TTAGGAGAGG
   113821 GAGGAATTGC TAATATAATT CTCCCAGAAT CTAAAGAAGA GGCTTTGGTA GTATTTAGCT
   113881 GGGGCATGGG CTGGGATCAT GTTTCTGTTA GTTTATCTAA TCGTTGCTTA ACTTGGGAAG
   113941 AGATGTGTTA TATCAAAGGC CTATTCTTCT TAGAAGATGA GTGCGTTGTT CAGTATCATC
   114001 CGGCTAAATC CGATTATGTT AATATGCATC CTTATTGTCT TCACTTGTGG AAAGTTCAAG
   114061 ATCAAGAAAT GCCTAAACCG CCTAAGATTA TGATTGGCTG GTGATAATCA TGGATGAAGT
   114121 AAGGCTAATA TGTCCTGGTT GTAAGTCTAA GTTTTATGAA GTTAATCTAG AAAGTATGCC
   114181 GCCTAAACGT GAAGCTCATT GTCCTAATCG TTGTGTTGAG CTTGATTGGT TTAAGAGGAC
   114241 AGATCCTACG ATTCATGTGA CTCAGCAAGA AATTAATAAC CTGTTTTATA ATCGATCGGG
   114301 TTCTATTGCA ACGTCGCCAG TTGTTTTAAG TACTGGTAAT ATTGTTCGTG CTGTTCCACA
   114361 AGTTGATGAG ATCTGGGTTG ATCATGATGG TAAAGACTGG CAGATTAGAG CCATTGCTGA
   114421 TTGCAATAAT GAAAACTTAG TTGTTATCAT ACCAGTGAAT CAAGAGTGGC GTTGTAAAGC
   114481 CATACCAGCA CCTGAATTCA TGGGTACGAT CTGGGTTCCA CATTTACGAG GTTATGTCTT
   114541 TAGATTCATG CATAATGTTA TTTAAGGAGG ACTAATCTTG GATGATATTT TAAAACAAGT
   114601 TGCTGATATT TCTACTAAGA TGGACGAAAT TCAAGTTCAA CGCGATCTGC TTGAAAAAGA
   114661 GCTCAAGCAG ATCGTTAAGG ATCATGCTGA TGATGATCTA TCAGTTTTAG AAGAAATATT
   114721 CAATAGCATG ACAGACTGTT ATGTGAAATA TTCTTTATTC AATATTATGC TCAAGAAGAG
   114781 GGAGGATAAG TTATGAATCA AAATCAAGTA AACTATCATC AGTGTGCTGA TGACGATGGT
   114841 GATTGCGCTT CGAATAAATG CATGTGTCAG GCCATTTGTT CAATGGATGC CGTTAGAGCA
   114901 TGCGGTGGCT GCTGGATGTA TTGTAGTAAG AACCCTGAAG TCTCTGACGA GAAGCGTGAA
   114961 GACTATGATT TACTTAAAGA ACCAGACGAT CGTGAAGCCA AGACATTTGA GTAAGGAGTT
   115021 GATGCTGTGT TAGTAAGAAT CACAAATCAA TGTCATATGG GATGTTCGCA TTGTTTTATT
   115081 AATGCTGGGC CAGAAGAAGA CCATATGACG GCTGATACAC TTAAAGAGCT TGTTAAGTTC
   115141 TTGAGTATTA GTACTCCGCT CGTCTTACTG GTTTCAGGCG GAGAACCAAC CGAACACCCG
   115201 GACTTTATTG ACATCATGGA AACATTCCAG GAGATGATTC CATCAACCAG ATTACTTATC
   115261 TTAAGTAATG GTATGTTTCT ACGTGATCCA GAGTTAACTG CTAAGGTTCT TAATCTAGGC
   115321 ATTGACCTAC AAATAACCAA TGATCCGCAA TACTATCCAC TAAAGATTCC GATTATAAAG
   115381 CACAAGCTTC TGACTTATGA ACACAAGATC CGTAGTATTT ATCCATTAGG TCGTGCCGTT
   115441 GTTAATAACA TTCCTACGGG TAATCAATTG GGACCTAAGT GCTTTAATCT TAGGTCTTTA
   115501 GTTCGAAGTA ATGCGGTATC AACCATGCCT GAGCTTATAG CTTATCTTGA GAGAAAGCTG
   115561 TTAAAGTTCT GTAATCCTTC GATTGACTAC AATGGTTATA TCCATGCCGG TGAAGCCGAT
   115621 CAGTGCTTTA TTATAGGCCA CATCACAGAC GATCCCGTAA CGATTATTAA TCATATTCGT
   115681 GATATGAAGT ATGGTGATTG TAATCGCTGT GGTCTTGAAT CCAAATTACG AGACAAATAC
   115741 CGTAAGGTAT TATTATAAGG AGGAAGATTA TCTTGTTTAA AACAGATTCA GTAGAAGACA
   115801 TATTACTCAA AACGACTGAT TGTACAGAGC AAATATTAGC TCTATCTCAT GATTTATTTT
   115861 CAATGTCACT TGAGGATAAT GAGCTTATGT TTGAGGTCAG AAACGAAATT TCCAGGCGTT
   115921 TATATAATGC CGATATCATA ACGAGAACAG GGACCGTTAA AATCTCTTCT ATGGATATTC
   115981 TCTTGTCAAT TCATACGTCG GATTCCTTTA GCTGGGTTGA GTACCGCGCT GAAAGATTAA
   116041 AATCAGCTAC AATCGATGAC AAATTTGATG AAAGTGACGA CGGCAATCAA ATGTTAGTCA
   116101 TGTGTTATAT TTGTTATTGT TACTTTAAGT CAAAGTTTAA AGACATTAAC AAATTAGCAG
   116161 ACATCACGCG TCCGGTACCT ATTCCGCTCT TTATCAACAT AGCCAATAAG GACAAAAACC
   116221 TTGAAATATT ATTTAAGGAT GAAGAAGGAT GTGAGTATTC CGGTACATTA GACGAGATCA
   116281 TGCTTCGTAG AAACATATTC TCTATGAGAT TAATATTGTC AATCAATATT ATCTCAAAGG
   116341 GTAAAGACGG CTACGTTAAG AATCTGGCTG AATTTGATTT ACCCTTTAAA GATCATGCCA
   116401 GCAAGCTCGA AGATATCGGA CTAACACCCA TTACTCTAGA AATCAAGGCT AGATTAACAG
   116461 AACGTGGAAG AACTTATGTT AAGTATACTA AAGAACCGTC GTATTGTAGC TATAATGACT
   116521 TTGCATTTAG GCCTGGTTCA TGGTTTGGCG ACATCCGAAC TAAGGTCGAT GGTCGAGTCA
   116581 TGGTTGATAT TAATGCCATG AGAGTTCTTA ACTCTAGTCT TGATGACGAG TGGTACACTG
   116641 GAGACCCATT CGATGATGAC GATGGTGTAA TACAATCTAT TCCTGAAACT GATCTATGGA
   116701 TGGCATCACC GATTGTCTTC GGATTCTCCT TTACGACCAA AGACTGGTTA CGAATGAAAA
   116761 TCGATAGCAT CAAGGATATT GTGTTTTCAG ATACAGCGTT CGATGAATTG ATTGTTCCAG
   116821 CCACATACAA GAGTATCTTC TTATCTAGTC TAACAAATAA CATGCCTTCT CTTGATAGTA
   116881 TCGAAGGAAA AGGTAACGGT AAGATCTTCT TGCTTTATGG CCCTCCGGGC TGCGGCAAAA
   116941 CAATGACGGC TGAATCCGTT GCAGAGTTCT TACGGATGCC GATCTATTAT GTTTCTGTAG
   117001 GAGATCTTGG CGTATCACCA GAATCCATGG AATCGAGTTT GTCTAATATC ATGGATATCG
   117061 CCATTAGCTG GAATGCTATA GTATTACTCG ATGAAGTCGA TGTCTTCGCC GTTAAGCGAC
   117121 TCGGTGCTGA CATTCAAAGA AATGCTATGA CGGCTATATT ACTCCGTCTG CTTGAGAGAT
   117181 TCAATGGGAT ATTGTTTATG ACAACAAATC TGATTGACAA TCTCGACGAA GCCTTCAAGA
   117241 GCAGAGCCAC GGCTACTATT GAATATGCTG AACTCTCTAG TATAGAGAGA GCGACTATTT
   117301 GGAGAAGTCT GCTTTATAAA GCAGACGCTC TTGATATCGT AATTCATGAT GAGGTCTTCT
   117361 CTCGTGTTAG TACGCTTGCT GATTATAAAC TCAATGGACG GGATATTAAG AACTGTATCA
   117421 GACTTGCTTA TTCCGTAGCG ATGTCTAAAC CTGATAAGAT TCTTGATAAC GAGATTCTTG
   117481 ATTCTGTCTT AGCATTAAGA TCAGCGTAGG CTATCGTTCT GAATTGAGCT TGTCTATGTA
   117541 AATTAGTACA AGCTCAATTT GTTCTTCGTT CATCTTAGAC ATCTTTTGAG ATATTATAGC
   117601 ACTATATGAT CTATTGAAAC CACGTTTGTT CTTTCGATCA TTATGAATTA CAGAATGACA
   117661 TTTATTACAG TAGAAGGTTA AATCCGATAG TTTTTCTTTA CCTAATCTCT TATAAGTGTT
   117721 GTGATGTATA TGAAAATAGT TCTTAAAGAT TCCATTACAT CGTTGACAGG TATACTTATC
   117781 ACGTTCAGCT ACCTGAATCC TTAGTGCTTT CCAATGAGCT GTGTTTAAAT AGTCTTGATA
   117841 TGTTAGTGCA ATTTCACCTG TACTACATTT AATATTATTC ATTGGATTGT GACCCATTAT
   117901 CAACACTCCT TAACTATTAC TTCTTTGGTG AATGGGTATA GTTATCTCCT GACGCCCGCA
   117961 TAAATAAGTA ATATGCGGGC GTCAGGAGAT TGCCTTATTA CTTCTTCGGA GCCTATGTAA
   118021 TATCCTTTAC TCAGCTACGG TATTACTACC AAGCACACTA CCATCGCCAT TTCTGCCCAG
   118081 CGGGTTTAAT GCGTGTACTC CTCTGATCTT CATCCAGAAA CCTCCAGCCC ATTTGAGACG
   118141 GTTATTCGGC CGTCCATCCA GCACGTAGGT CCAGGCGAGA GTAAAGGTAC TCGCTATTAC
   118201 ATGCTACTGC ATCTCGATTC TGAGGGTTGC AATGTTACCC AGGGTTTTTA TAGTGTGTTT
   118261 GATTCCCCTT AAAACCACTA ACATTGACGT GGATGTCGCA CCATAAGGTT CAGTCTTGTC
   118321 AGGACTGGGA CATCTAACTT ATTCAATTAT TGCATAGTAA AAGCCGGTAG CTTATGCAAC
   118381 TACCGGCTTT AAGATTTGTT ATATAAATTT ACCTAGTATC ACAAAGCCTC TTGTAGACTT
   118441 GTTCACTCTA TGGTATAATT TATGTAACAA ATCTCAATGC ATGGCGTTGC ATTCTGAGAG
   118501 AGAGCCCTTC GAATTGCAAG TTCGAGGGGT TCTTGTTGTT TATGTATTGT CAATCCTGAT
   118561 AATGTTTTAA GTATAGCACC TAGAATACTA TAATACAAGT CATGATTGGA GGAGATGTTA
   118621 ATGGCATTAT CAGATAAGGA TTTAACCGAC TATATTAAGA GAATGGTTGA AACTAATTTG
   118681 GACGATCAGT CTCCAGAACT TCAAGCTAAG GTTGAGACTT ATATCAAAGC ATTGGTTGAA
   118741 CTTCACGAAC ATAACGGCTG GAGTAATTGG GATTTAATTA AGTGTGTTGA TCGTATAGCC
   118801 ATTGTAGTGG ATTCTAAAGT AGCTCAATGG AATGGCTATA CATTAACAGT TGCTGATTTA
   118861 CTTCCTAAGA TTAATTTTCC TATGTTCTAA GTCATTTCAT AATCCCTTCC TTGCTTTGCA
   118921 GGAAGGGATT ATTACATTAA ATAAGGAGGA ATGACTCATG GAACGCGATC GTAATACCGA
   118981 TCAAGACGGT GATAAAGAAC CACAACCGAT ACCACAGACG ATCACAATGA CCCAGGAACA
   119041 ACTTCAAGCC ATAATCACAT CCGCAGTACA AACGGCATTA GCCACGGCCA ATTTGACACA
   119101 TACTGATCCT AACAATATTG TGAATCAAGT TGTTAACGTC CCTGTTCAAT TACTCAGTTC
   119161 TGCTGTAAAC TTTGTTGGCG ATGTTTTAAG CATTCTCACC CTTAATAAGA AAGCTTAATG
   119221 TTTATTTCCC TTCTCTCCTC CCTTCGGGAG AAGGGAAATA AAACACACTT AAAGGAGTTG
   119281 ATCAACATGA CAATCCTTGG TGTATCAATT CTACTCGGTG TCTTTTGTAT GTTAACTAAA
   119341 ACCCTTAGCC GTCCATGGAC TGAGCAGGAT ATTAAATCCG CTATTGAACA GTATCGTTCT
   119401 TGGAATAACA TGAGATGAGG TGTTCATGAT TCAACCTATG CCCAAGGAAG TTGAAGAGGC
   119461 ATTGGCGCAA CGTGATGTAG CGTTCAATGC CTTTGACAAC GCTGAGCCTA GTCATATTGA
   119521 CTTAGCCATT GAACAACTGA ATATTGCCCT TGCCCGTGTT GATTTCATGT ATCGAAAGTA
   119581 TAAACTTAGT TCACCTTTCC CTTCTTCCCT TCCCGAAAGG GAAGAAGGGA AAGGATTCAC
   119641 TTAACCTAAA CTAAATTAAA GGAGGAATCA ACATGTTTCA AGTTAACACA CTCGTAGGTA
   119701 AAACGACTAA CTTGGTTTTG TTTTCAAGTA AAGATCCATC TAAAGGGAAT ACACTTCGCG
   119761 GTAGTCTCTA TATGCCATAT GGCATGCCTC AAGACAAGGT AGTTAATGGG GAGGCTCGTA
   119821 AGATTCGCGA TAACATGTTT GTTCCGATTG TCGCATTTGG TGCTAATGCT GATAAACTCC
   119881 ATGAAGTCTT TGGCCCAGTC GATAAAGTAG CATCACCACG TCGCGTTGCC TTAATCGGCG
   119941 AATGGCAGCC TACTATTCTT CAGCCTAGCC CAACTAAACC TAAGATTATT AAGGCTAAAG
   120001 TTAATATCGA TGGTAAATCC GTCGATATTA ATCTTGACGC TGCAGAACTT GCTAAGACGT
   120061 TAGCTAAAGA CTTTTATTAT ACTGGCTGGG AGTTCCGAGT TATTTATTGG CGCTATGCTG
   120121 ACGATATGCC CGAAGGTACT CAAATTAGTT CAGGTAGCGG ACTTGTAGCT ACAATTTCTA
   120181 CAGGAGGCAG TTCAGTAACT GAAGGTGGAG TTGAAGTAGA CGGAGCCGTC GGAACAACTG
   120241 AAACACTAGC AGGCGACACC TTCAGCGCCG GAGCCCTGGA CGATGTTCCA TTTTAAACTG
   120301 TAAACCATTA CAATTTGTAA TACTAATTGA CATAAAGTGC CTCTAATGGT ATAATCAAAT
   120361 TAATATTTGT ACTGAATTAG GAGGCTTAAA CTTATGCCAG AAGTATCAGA AGAAGATGGA
   120421 CTAGCAGTTC AATTATCGAA GGCAGTTGAT CAATTTCTTG AGGGTAACGA AAGCGTTACA
   120481 TCACAGGAAT TAGTCACTGC CTTTTCAGAG CTTATCATTG ATGTTATTAT GCAGTCAACA
   120541 CCTAAAGAGC TTACCGTAGA AGGCGTTATT GACCAGGCAA CTAAGCAAGC TGAGTACATT
   120601 TTGAAATGCC TTGAACTCTA CAATAAGAAA GTCTCTGTAT CTATGGGTGT TCAGTCTGTC
   120661 GCTCTAAACA TGGTGAATAT GTATCTTATT GATTCGTTGA GAAAGGAAGA GACACCGATT
   120721 GAGTAGAGAA GATTATTTAC CCGCTGACCA TATTGAAAGT CGTGATGTAG TACTAGACAC
   120781 CGTTATGAAA GCAATTTATG ATCTAGTTAC TACTTCGCCT AAGAAATTTG ATATCTCAGC
   120841 CATTATTGCT GGAATGTCCG GTGCTATCTC TCAGAGTATG TATGATATTA TGAGAGATGA
   120901 ACACGGAGCA GAAGAAGCCA CTAAGATCAT TGAAAGTTTT AGTGATGCTG GTTTTGATAT
   120961 GCTACTTGCC ATTAAAGAGA TAGCTAAGAA GAATCAGTTT CCAGGCGAAG TCATTGTACT
   121021 TAGTATCGCT ACATCGCTTG AAAGTCTTAT CAGCGCATCG ATCGTAGAAT CAATTTCTAA
   121081 CCAAAATAAA GAGGAGAGTG CTACTAATGC AACAATTACC GAGTGATTTA AGTGAAAAAC
   121141 TACGCGAGAT TATTTCAGGA ATCATGAATC AAGCAAAACC GGAATTAACG CCTCACCAGG
   121201 CTAATCTTGT AGCAACCGTA AACGGCTTAA CAGAATTTAC TAATAAGTTC CACGAAGCCA
   121261 ATCCTAATAT TGAGGGTTAT GAAGTCCTCG AATCACTTCA GGTTTTCTCC TTACATCAGA
   121321 TAATGGCTTC TTATCCTAAT GAAGGAGCAT ACAATGAAGC TGAAAAAGCA GCAAACGAAA
   121381 TGCGAAATAA GATCCATGCC TTTATTAAGG AGCTTATGAA TGCCGATCTA GCATCGGGTC
   121441 AGAGTGATCC GCGGATCATG GTTATGGCGA TTCTTCAATT GGCTGGTTCT GCTATGCATA
   121501 GCTTTGAAGT CGTCAAGAGT GTAGATAATT CTATCAAGGA CTTTCTATCG AAACTAACAA
   121561 TGCCCAAGGC AGCGACTGAT CCTACTCCGA GTAGCTCATC GCCCGCTTCG GAAGCGCCAC
   121621 CATGTAGTTG TGGTCATTGT CAATCAAGTC AAACTCCAGC TCAACCTAGT AATCTGCCTC
   121681 CGAACCTTGC AGAGATGCTT AAGAATTGCG TTGTCGTTGA TATTTCCGAG CTCATGAATG
   121741 AGAATCGTAA AAATCCATTT AAACTGCATT AAATACGAAA GCATGCTTAA GTAACTTAGG
   121801 GAAATGCTCA TTATAAGTAA CCTAGTAGTC GAAACAATTG AAGACTCCCA AGTAAGTCGA
   121861 ATCTGCACGA GCAACGCGGA GGGGATGACA TGCGAAGACG CGAACGGATT ATATATAAAA
   121921 ACACCGACGA TGAATCGGCT AGACGAGTAC CTAGTTATTT TAAGTCTTTG TATTGCAAGT
   121981 ACTATTTAAT AATATTAGCC ATTAGCTCAG TGAATAGAGT CCCGTTAATA ACGGTGATGC
   122041 GTGAGTTTGA TCCTCACATG GCTATAATTT ACAATGTCCC CTCCCTCCTT TTGGGAGGGG
   122101 ACATTAGTAT ATTTTAATCA CAATTGGTAA CACTAAATGT AATACGATAG AGGAGTGTGT
   122161 AATTAACATG GATCAAAACG TCGGTAATGT TAAGACTCAA GAAACAGGTT TAGTTATCTC
   122221 GGCTGGAGCT CAATTGCAAA CCAATGTCTT TAATATCTTC AAGGATATCG ACTTCAGTGG
   122281 ACTCAGTGCT GCCATCGAAG CCATCGGCGA CCATACGGGA GAACTAGAAA AGGACGAGAA
   122341 AGACTTTGCC ATAAAGATTA TTGGAGAATG GGAAGACAGC GTTATCTCAC GCCTTAATAA
   122401 TCATAGTCAA GAAATGTCTC AGTTTGTTAA CTTCTTCAGT AATAATAATT ACTACGGTGG
   122461 TGGCATCTTT ACAGATCAAC GTCTTGAGGC TTTGGCGGAT CAGTCAAACA CTCGCATGCT
   122521 TTATGATGCA TGGCAGGAAG CCAAAGAAGC TTTGAACGAA CATGATTTGA ATGCACCAGA
   122581 ATCACCATGG CTTGAAGACC CTGATTTAAC GTATGCCGAG AAACAAGTTG CACAGCAAGA
   122641 ATATCGAGTG TTAAATACCA AGCACGGTCT TGCAACGACT CGCTTAACTC GCAAAGTCAA
   122701 TGAAGCCGAA CGCACCTGGA AGAAAGCCGT TAACAAGGAC GAAGGCGTTA AAGAGTTAAT
   122761 TGCTAAAGCT CAGACGTATG TCCGCAACGT CAGTAAATAC AGCAATGAAT GCAGCGACAA
   122821 ATCTCGCTTA GCTAAACTCA ATATTTCCAT TGCCTCTAAG GATGTCCGCG CATCACTTAA
   122881 AGGCCTTATG GATTTCGCCA TCGGAATCTA ATGAATTGCT AAGGAGAGAT GATCATGGCA
   122941 AGCGGCTATG AATTAATACA ATGTAGTTCA GTCTTCGAGC AGCCTATTGA GCATCTCTTC
   123001 AAGGCCATTA AAATTCTAGA GGTTCTTGAA GAGTGCGATG AAATAGTGGC TGATTTACGG
   123061 ATTAAACTCA TGAAATGTTT CGAAGAGATT CCGATGCACA AAGATGGTTA TAAATACTAT
   123121 CATTGGTACC GGTATTATCC AACAGGTATT GTTCAGTTTA GTACCCAAGA ATATCATACA
   123181 ATTGTTCTTG ATCCTTATGA AGCAGACGTC GTAACGTCTA GGACCGACGA TCAAATAGTT
   123241 ATGACTAAGT GTATGACTAT GTTGCGTAGT CAAGCGCCTA GATCAGTCTA TTATCAAGTG
   123301 CGTGAATTCT TAGGGACGAT GCGTTGTGAT TATAAAATCC CAGTTCAGAA GGTGTTTAAG
   123361 CAAATTGCTG AATATAACGC CTTACCTGAA GAAACGCAGA AACTTCTTAA TTTTGATGCT
   123421 GATAAACTCA AAGATGATCT AGTTAATAAG ATTACTCATG ATTATGCTAT TTATAGTTAT
   123481 AGTGAGCCGT TACGTCTTTG TTTCTTATCG ACAAAGCAAA TCGAAACGTT AGTCGTTGGG
   123541 ATGAAACTTT ATAGTGAGAA CAGTAATGAT CTTTATCGAT TTATTACTAG TATAATTGGT
   123601 TATCGCCATA ATAGCGAAAA GGATCATTAT CCTATTAGTA TTCCGTTAAC GTATATTACC
   123661 ACTGTCGAAC GCGAGAGTTA TCCTGGAAGT AAATATAAAG ACAAGTATAA CCAAGCAGTC
   123721 AATTATTCAT TCGACGATAT TTATGCGCAA TTTCAGGCAA TCACCGAGCC TAATGCTGTT
   123781 AGTGTTTTAA TTAAGGCCGG TATTTTACCT AAAGTAAAGA AAGTCAAGGA GGCCGTTACT
   123841 TGAAAATAAC TTATGTTGGT GAAGGTAATG TCATGTTAAT TGCAGGGGGC GGAAAAACAT
   123901 ATACCGATCT CGCTGCACGT TTTGTTCGGT CTGAAAGATC TTTGGCCGAA ATTGTAGCTT
   123961 CTCCTTATGA TCAGGAGATC GTTAATAACA TTGTAAACTC AGGTCATAAG GCGGCCGTAG
   124021 AATTCGATTA CTTTATCTTT GGCGTAGAAG GTTTCTCACG AACCACTGAA GTTCAACTCG
   124081 TACGTAAAAG AATTGCATCG TATATCATTA AATCCGGCCG CTCTAAGCTT GGTAATCGCC
   124141 AATACAGTGT CGTTATGCCT AAACGTATTA TGAATGTTAA AGCAAGAGTT AAGATACCCG
   124201 TTAAGTCTTT GTTCTTTAAA AGTGGTAATG ATGTCTCGAT TTTAATCCAA GATGAATTCG
   124261 TTTACCTTGA TCTAAATACA ATTCAGATCT TAGAAATCCT CGAAGAATGG TACGCTCAAG
   124321 GAATTATTAT GAATCTACCT GAAGAGGATC TTCGTTTTAT GAAGCCGCAA GCTACGGAGT
   124381 TTAAGGCCCT TATCGGAATG AATGCTCATG CCTTACTTGA CTGGTTTACA ATTCGAACGT
   124441 GTGTTAATGC GCAAGAAGAA ATCAGAGACA TGGCAAACAA GATGTTGGCT TTATGCAAAC
   124501 AGGCTGCTCC CGATCTCTTT GTCAACGCCG GGCCTAGCTG TAAGGTCTTA GGTTATTGTC
   124561 CAGAAAACGA TTATCAAAAT AAAGCCTGTG CCAGCAAGAT TAAAACTAAA GTGCAGGCCT
   124621 TAGAAATCTT AGCCAACTAT TAATCTAATA TGTTTCCCCT CCTCCCTTGC GGGAGGGGAA
   124681 ACATATAAAT AAAGAGAGGT GAGTTCGTGA AAGATTATAA CTACCAACCA TTTGAAGAAT
   124741 ATCCAATTGA AGAAGGAACT AGAGTTCGAA TTGGTACATT AAGAGAATCC ACGTTTGGTG
   124801 GTGATGCAGA TACCTTTATT TTACCACTGC ATCGTAACAC AACATCCCAA CAAGAGCGTA
   124861 GGCTCAAGGC CAAGTATGAA ATCGAAGGTG AGACTTATAA AATTGAATAC GTAGACGACG
   124921 ATATTACCAA GGATCTAACA CCGCAGGATC GTACACCGAT TACTATGGAT GATTATGATG
   124981 ATGTCAACTT TGATCCAGAA GACTGGGAAG AAGATGAACT TGAAGATCAA GGTGATGGCG
   125041 CACTCGCTGA ATACCTTGAA GTTGGTGATA CTGTTCGTGT TGGGAAATTA TATCGTGAGC
   125101 AATATGACGA TATCGACGAT GCTAATTGGT TTGCCTTACC ACTTAAATCA GCCACTTCGA
   125161 GTTCCCAAGA AGAAAGAATC TTAGAGAATT ATGAAATCCG AATTGAAGAT GACACAGTCT
   125221 CTAGTGTTAA GTTTGTCAAA GACTTGACAG TCGTCGAACG AACGATATTA TCTACGGATA
   125281 ACTACTCAGA TATTAATTTC AATCCAGAAG ACTGGAGTAA GTCTAAATTA CAATCTATTC
   125341 GTGATTACTT GGCCGTTGGA AAAGGAGTTA GACTTGGTAA ATTAAAGACG TTTATCTTCG
   125401 ATCAACGTTT TACTAACTTC TTTTCTATAC CACTCAAATC GGAAATATCT GCCGAGCAAG
   125461 AAGCAAAACT TCAAGAGAAA TATGAAATTC GATCAGAACG GTATGAAATT GTTGAGTATA
   125521 TATCGGATAA TTTATCTGAG CGATTCGTAG TTCGTCTTGA TGGACATGGT AGAACTAACT
   125581 TTGATGTTGA TGATTGGACC GAACCAGAGC CCAAACCTGA ACCTAAATCC AAAGCTGATA
   125641 CGTACATCAA GGTTGATGAT ACTGTTAGAA TTGGTATTTT ACGTGGTTAT ACGGAAGGCA
   125701 ATGTTAAATA TGCCTTACCA TTAATTGCTC ATACAAGTAT TAAACAGGAT CGGATGATCG
   125761 AAGATAAGTA TTTACCATCC GTCAATACAA CGACAGTTCG TGGAATCCAT GGAGATCGTA
   125821 TCATAACGGA TAACTTCAAT CTTGTTTTTA ATATCGAAGA CTGGGACAAA GCGTTCGCTA
   125881 TTAATTACAA AATGAGACCT AAGACCATGT TAGACCTTAT GCCAATCAGT ACTAAGATCC
   125941 AAGTTCTTAA GGTTAAGAGT AATCTTAAGG TTATTAATAA TATGCCTACT TGGATTGGAA
   126001 TTCCACCAGA TATGGACTGG GATAAATCGA TATATGATGA TTTAGGTATT CGTGAACTCG
   126061 ATGAAAGTGC TATGCATAAC TCATCAGATT GGCATCATCT TATCGATTCA AATGGTTCTA
   126121 TGAGTGTTAT TGCCAATTAT GGTATTCGAA TCTTTCCCGA ACATTGGCCA AAACTTAATG
   126181 CGGCTTACCC AGGAATTTGT CCTAAGGCTA TTTTGCCGCA AGTTGAATCA AGGAAAACCT
   126241 TATCTGATTT ATTTCCTGTC GGAACTAGAG TCCGCGTTTT ATCGGCTAAA CATGATATGG
   126301 ATGTACGAGC CGGTAGTTTT GGATGGATTG GAATTCCACC AGATATGGAC TGGGATAAAC
   126361 TTGATTACAA TGATCTAGGT ATCCTGGAGA TCAAACATGA ACCTGTACTA GATCAGTCTG
   126421 ATTGGCATGT TTATGTTGGA AGTAATGGAA ACTTAAGAGT TTCGGCTGGT AACTTTACTA
   126481 TTGATATCTT CCCAGATATG TGGCCTAAAC TTCAAGAGAC TTATTCTGGA AAATGTCCTA
   126541 AACCCATAAT GCCGATTAAG AAGCAAGAGC CAGATATGAC CTCTAAGTTA AAGCTCGACG
   126601 AGTTCTTAAA ATCTGATCTT GAAATCGATA CGGTTATCTT AAATAATCAT AAGTTTGACA
   126661 ATAGTAATGC CAATTGGTTT GCCGTACCTA AAGGTAGTAA GATTGATACT AATAAGTATC
   126721 ATTATGCTTC TGGAAAAGAG GCAACGATAA CGCGTGTTCA TGATATTTTG CTCACGGAAC
   126781 TTCTTGAAGT TAAATCACAC ACGGTAATTC GTACTACAAA TTCCACTTAT CAGCTCAATA
   126841 TTGACTTAAG TGATTGGCCC GAAATCATGG AAGCATTAAC GGCTAAGAAA GAACCTAAAT
   126901 TGGATTTTTC TATCTCGTCG GTATTTTCAC TTGGCACCGA ATTTAAAGTA CTTTGTCCAA
   126961 ATACTTCAAG CATGGATTTT CGTTGGATTG TTGTGCCAGA TGATTTTAAG ATTAACTCAA
   127021 TACATTACTC AGTTACTGGT CATCGTAAAT TAACGGCTTA TAGTCATGAT CCGTCAGAAG
   127081 ATCAATCAAA ATCTAATTGG ACTATAATGA TCGATGATAA TGGCGCAATC AACGTCCGTG
   127141 TTGGTGATTG GAATGTCTTT CTTTACCCAG AACATTGGGG TGAGTTTAAG AAGTTTGGAG
   127201 TTCCTATTCC AAAGGCTATT TTGCCACATC AAATACCACT AGTATCAATT GATAAATCCG
   127261 GAAGTGTAAG TCCAGTATTC GAAATTGGAT CTCGTGATAT CGCGAAATTA ACCATACCAG
   127321 TAACAGGAGT AGATCCGGTA TTAACTAGCC CATGGGGCGC AACATTAACA GCAGCAGACC
   127381 TAGTGGTCGC TGACTTAAGG GAGGAAAAAA CAATGGCATT TGCAGGCATG AATTTAGAAA
   127441 AGATCTTCGG AAGCGCAATT GGTAAAGACA CAACGGATAT GTTCAAACTC TCAATGATGG
   127501 GTATCGCAAT CAAAGGTGAC AATGGATCGT ACCGGTGCTA TGATCCGGAA CAGGGCTCTT
   127561 GTATTGATGT TATGGAAATG GTAATCGACG CCAACAACAT GATCTTCCGT ATGCCTGCTC
   127621 AAGCAGTCGT GGCCGGTGAT TTAATCATCT CTAATGGCAA ACCTTACTAT GTCATTTCTA
   127681 AGGTTGGTCA AAACATTTCG GTATTTAACC CCATCGAAGA GAAGATCGAG ACCATCGTCC
   127741 CAAGCCGCAG CATGTTCGGT TGGAACTTCT TTATCAAAGT TGTTTCAATG TTTAACATGA
   127801 TGGGTGCTAC GCCGAATACC GGTAGTTTAC AGGCTATGAT GCCCATGATC ATGATGTCTA
   127861 TGTTCAGCGG TGGCGATATG TTTGGTAGTA AGCCAAAGCC AGGTTCTCCT GGTTATGGTA
   127921 GTTCAGATAA GAAAAACCCA ATGGAAGCAA TGATGCCCAT GATGATGATA AGTCAAATGA
   127981 TGGGCGGCGG AATGGGTAAT ATGTTCGGCG GAACAGCACC AGTTGACGGA GCAGTTGATC
   128041 CCATGGCGGC TATGATGCCC ATGATGATGA TGTCAATGTT CAGCGGTGGT GATATGGGCG
   128101 AAGGCATGGA ATCCATGATG CCGATGATGA TGATGTCACA AATGATGAAA GGGTTCGGAG
   128161 CACCGGAACC AGTTAAAGAA AAACGTTCTC ATAAAAAGAA AGTAGACGTC GAATCAACCA
   128221 ACACGACTAC TGAAGATAGC GAATAAGAGT ATCGAATCTC CCGCTCCTCC CCTTTCGGGG
   128281 AGCGGGAGAT ATCTCAATTA AATAAAGGAG TTGGATTAAA TGCCAGATAA AGATGCAGTT
   128341 ATGATCTCGA TGGGTGCTGA TGAATTCAGT AAAAAGGTAA CACCGAAGAA AATCAGCGAG
   128401 GCTGGTGACT TATTTTTCTT TCAATGTCAA TGTGACAATG TTCATTTTAG ACACGGCGGC
   128461 TACGTTGAAG TTCTTGTTCC CTTTATGAGA GCGGATAAAA CAAAGAATGT CTCTAAGGAT
   128521 TCACTCCAGG TTATGATTTG CACTAAGTGT CATACCTGCT ACGTATGGCT CAATGAGCAA
   128581 ATGTATGACG TTACGGAACT TATCGATATC GAAGCATGGG AGAAAACCGA ACGAGAATTA
   128641 CAGAAGGCCA CAGGCCCCGG CGGTAACTGT TAAATAATTA AGTTTCAGGC ACAAACTTAT
   128701 ATTAAGTAAT CCGGTGCTTA ATATACAAGC TCTTGAGAAG AGTCAACGGA ATAACTTCTG
   128761 AGACGAGGTC TTGATCTAGT TTAACTAGGG AGCCAAAAGA AGCCGTCCTA TCTCATCACT
   128821 TGCTTTGGGT GCGTGTCTGA TTTAAAGGAA AGAGGAGACT TACTTGGAAA AGACCGTAAT
   128881 GAAAGTAGAA ATTGAGCTGC TTGAAGATCA ACTAGGAACT GTTCCAAAGA ATCGTGACGT
   128941 TTATACAAAA TATATAGCCA CTAAAGTGAT ACCCGAAGTA GCTGCCGAAG AAGCTCAGAA
   129001 TATCGTTGAA GACGATACTT CCGGATGGAC AACGTTTATG GAAGACGAAG ATGGCTTATT
   129061 TATCTATAAT TACATGATAC TTGGTTTTCT GCGTGATGCC GGTAACAATC TAAAGGATCA
   129121 ACTTAAGATT AAGAATCTTA AATCTAAGCT TGAAAACTTC ATCTTTGTGA CGCCTCGCAA
   129181 GATTCGATTT GTCCGCAATG GCGTTAATAT CATGAAATGT GATTCAGTTT TCGAGCGACC
   129241 ATTACGGGCT ATGACCGCGC AGGGTCCACG AGTAACACTA GCCAAGAGTG ATGTTGTTCA
   129301 TGCTGGTGCA AAATTATCTT TCGATATCAC ACTGGTAAAC CATAAGGAAA TTACGAGTGA
   129361 TACGATTAAA GAGATCCTTA ACTTCGGAGA ACTTAAGGGT TTAGGCCAAT TCCGGAATGG
   129421 TAGTTTTGGA CAGTTTAAAG TTAACAGCTT TACTGTTATT GAGTCGATTT CTCAAACAGT
   129481 ATTAGCCACA GCAAAGTAAT GGTATAGTTG AGCGGGGTTA TGGCAAAGTG AGGCTCGGTG
   129541 TTGTCTCGTG ATTGTAGGGT TAGGTTCAGT CACGGTAAGG CAAAGCGAAG TGATGTTATG
   129601 GTAGAGTCTA GCCCAGTCCT GTAATGGTAC AGCATGGTAA CGTAATGGCG AAGTAAGGTA
   129661 GCGTAGCGGT GAAGTAGGGT AGGGTAAAGT TGCGGTGGAG TGAAGTTAAG CAGGGTATTG
   129721 CAGTGGTAAG GCCTAGCCTA GTGGTGTTCC GTCATGGTAT GGTGTTGTGA ATTATTGTAC
   129781 TGTGTGTGTA AAGGTAAAGT AGAATACTGT TGCGTCAAGG TAAAGTAGGG TATGGTACTG
   129841 TAATGTTATG GTAAGGCGAG GCGCGGTAGT GTTCAGTCAT GGTAAAGTAG CGTAGGGTAT
   129901 AGTCGCGTCA AGGCGTGGTA AAGTACGGTT GTGGTAAGGA AAAGTAGTGC AACGGTACAG
   129961 CAGGGTAGTG CAAAGGTAAC GCAACGAGGG GTAATGTAAC GGTATGGTAG AGTAGAGTAA
   130021 CGGCAAGGCG AAGTGGTGTA GGGTAGCGGT ACAGTAGAGT AAAGCGATGG TAAAGTTATA
   130081 TGGAGTGACG GAATACGAGT TATATTTAAT TATCGGCTTT ATGATAGGCT ATGGTCGGGA
   130141 TTAAGCACAC AAGAGGAAGT TTATGTCTTG TGATAATTAA TAATAACTAA AAGACGTTAA
   130201 AGGTATCGGT TGTGTGTTAG CTATACACGT AAAGGTATTC CGATCTTGGT CCGTGAATGG
   130261 GTGGTGTGCC ACGGAACCAG AACTTAGAGT TATGACCTTC GATCTAAAAC ACACCAGTGA
   130321 GACGAATTTG CAATAGTCTC CAAACATTCC AGAGTGTAAG TCTCTGGACT CCATGTGGTT
   130381 AAATAAATTC TTACAGGAGG TAACGTGTTA TGTTTTAAAT AAGACTTCAT GCAATTAGCT
   130441 TAACGCGTAG AGCTGCCCCG TAAGGGTGAG CACAAGGTTC GACTCCTTGT ATTGTATGAT
   130501 TCAAATGCAG ATAGCTTAAT TGGCAGAGCT GACGTTGACG CGTTGAGTGC TGGTTCGAGT
   130561 CCAGCAATGC ATCATTGCTA TTTTATAAAT TTAGAGTGCA ACTGTTTAGT AAGTATTTGG
   130621 CGGCCCTTAG TCATTGGGCC GCCAACAAAA CAATGTATTT ATGTTACAAA ATGTTATATA
   130681 ATAGTAATAG ATACTTTGTT AACTTCAGCG CCACTGGATT GATCTATCGG ATGACGATCT
   130741 GATATTTATG ATTCTTGGCG TTGAGGTTAG TGAAGTAATA AATCACTAAA CGTAACATGT
   130801 AGCTCCTCCG GTACAGGAGT GGATGTCGAT CGCTATCATG CTTAAGGGTG TCTGGAATGG
   130861 ACGTACCTCG ACTTAAGTTT GATTAGTAAT GTGGAGGCGG TCGTTTCTGG AAATTCTAGT
   130921 ATAAGGCTAT TGCAAGGCTA AATACATCAT GAAATTCCAG TTAATAGTAG TGATCTAGGA
   130981 GTATTTCTAG ATCCAGGGTG CTTAGCTGGG AACGCTAAGT ACATGTTATA AGAATATTAC
   131041 TACAGTTGGT ATAATTTATA TGGGAGGAAG CTTACGGCCC TATAGATTTA GAGTAGTACT
   131101 ATTATCGTTA TTTATTATGG ATAAGCCCGA TTTGATATAG GCGTGAGACG GGCTGAGACG
   131161 CTTAATGAAG ATGATGTGAG AACTACGTAG GCGTTGAGAG TAGTTGAAAA CGCCAAGACC
   131221 ATACCGCATA ACCCGAAGGG CTGATGAAAT AGGGTTGAAA ATAGCCGAAG ATAAACTCAC
   131281 AGGTGTTAGA GTGAGTTGAA ACACCAGGCC ACGCGGCGCA CAATTACCGG CGCGACGGGC
   131341 ATGCGAATAA GATCCACATG GAGCTAAAGT GGATGGAAGA TGCTTATATG AAACCCTTGC
   131401 GGCGGGAAGC GGGTTGAAAC GCCGCCTATT GTGCAAGACG CTGGCCTACT AGCGTTCGTC
   131461 TTTATAGCTA ATTGTGGCGA TTACAACTAG CCTTTAAATG GATCACAAGT GGTTTCTCCA
   131521 CCCTTCTTCC CTTTCGGGAA GGGTGGAGAA AACTTAAATA ACTTAGGAGG TGGATTTGTG
   131581 TTAATCGAAC GTATTGTTGA TAACAAACGT TTCAAAGTTG AAATTGACTT TAAAGAAATT
   131641 AAGAGTCATA TTGCTGAGGC TGCTGAAGAG TACAGCGATC ATCCTGGAGG TGATATAGAA
   131701 TTACCATTAG CTAATTATCA CCCTCAGTGT GCAGAAGCTC TAGCTATTAT CAACGCTATC
   131761 GAAGAGAATA ATGATTTAGC CATCGAGCTG ATTATAAACA CTGCCAAGAA AAAGAACGGC
   131821 TGGTTCCGTA AGGGCGCTGT CTATTATCAT CGAACATATG GTGATTTATC GTATGAATCA
   131881 CAGGATGAAT ACGGTTCTCG TACGTATGCC TTTCGTTGTA AGGCTCATGA TGATGATCTC
   131941 ATAGAACTTA CATTCGAGAC TTATGTTGAA AAATGGTAAA TGAGAAATGT CCAAATGAAT
   132001 GCTCTTCTTT TACCCAAGCG ACACTAAATA ACATCACGAT CCTTATCGAT AGTAAAGTAT
   132061 TTCATCCAAC GGGATGGAGT TGCTTACGAT GTGGTCATTT TATAGCAACT TCTCCTAGAG
   132121 AGGTCTATCC AGTGCCAATT ATTAAACCTA AGAGGTTATC ATGGTTTGCT AGATTGTTTA
   132181 GACGATCTTA GTGATGATAT CCTCACTAAA TAGAATATCA GAGCCATTAC CCTTTATGGT
   132241 TTAAGGAGTC ATTACCCCAC TCCTTATCTG GTATTCTCCT TAGTGAGGAA ACTCACTGAA
   132301 TTATGGGCCC GAGTTAGTTT CGACAGGGTG AATAGAGTAT GTCCTCTGAG ATGACAGTCG
   132361 GAAAGACGAC ATTAAAGCAA ATGCTACACC TATGAAAAAC GCTGCCTAAT TTTAATTAAT
   132421 TAGGAACTAC AGCCCTAAAA CGGAGAGTAC CCAACGACTC CTGAAGGTCG AAGACTGGGT
   132481 AGTTAATAGT GGCGAAGTTG GCATACGCAC GCTTGAAATA AAGCGAGGTC AAAGAATTAA
   132541 CTATGGCTGC ATGCAAATGT GGAAGACGAA AGTCCCGTGC GGGTTCGAGT CCCGTCTATT
   132601 AACGCATGTT TCCTGCATCG TATAATGCAG GTGGTGGAGG CGAGGGTTTA ATAAGCGCTG
   132661 GTTGCAATTC CAGTAGGTTA GACACTCAGA TTTCTCAGTA GTAACAGGGA CAAAGGGTAG
   132721 ACATTCTGGA CACGGGGGGC GGCTCCCCGT CGGGTCCGCC AGCTAATTTT GCGGATATAG
   132781 CTCAATGGTA GAGCGGCTAT CGAGAGATAG CGGTTAATTA CGGAGTTATA TAAACCATGT
   132841 TGATCACATG AATAAAGTAA TTCTTTGGAG ATTAACTGTA TAAGTGAGGA GTATGTGATT
   132901 AGTCCGGACG AAAGCATATA AGTAGCTTAT ATACGGTTGG GGGTTCGAGC CCTTCTATCC
   132961 GCTACAATAT TATTCTCATG CGGGGTATAG TTTAGTGGTT TAAAACGAGC GAAGGAAGTT
   133021 TATGATCGCT ATCAGGGGTT CGAATCCCTT TGCCCTGCCC AATCATCTGG AAGGTCTTGG
   133081 TGACAGAGAA ATATGTTAGA TGCGTCAGAC ATCAGTATTA AACTCTTGCA GTTCAATTCT
   133141 GCACTTCCGC GATCATTTGT TAGTTTTGAT TATATAGGTA CTCTGTAGCC TGTAGTAATT
   133201 GCAGGACAAT GAGCTAAGTT GAGCTTAAAT AACTCAAGCC TATATGATCT TAATTTGCTT
   133261 ACATAGCGTC TCTTCGAGGC GTTTTGTATA TAGCCTGATG GCTTATTAAA TATTATCTAG
   133321 TTGTAAAGAA TATGAGGAGG AAAAGAAATG AAAATCGTAA CCGAAAACAA CACGAAGAAG
   133381 GAAATCTTAT CTGCTTATTC CGAGGCCTTG GAATTGTTAA AAGCTAGTGA AGGTATCATA
   133441 GTTGATCCAG CCAAAGAAAT GTCCATGAAA AAAGCCGGAG AGACTTTGAC TAAAGCCACT
   133501 GAAACTGTTG GTCTTAATGT TGAAGACCAA ATTGCAAAAT TGCAGAAGAG TGTCGCCAGC
   133561 ATACTTGGTA ATTTAGCGAA TAGTTTTACG GAAGAAATTA AAACATTCAA TGATTTACAA
   133621 GAAGCAATCG CCCTCAAAGA ATCCGAACTG AAAGAGCTGT TTGACATTGA AAAAGAAGCG
   133681 TTCGCCTTAA CTGCGTTGGT CAATGCAAAT AGGGAAACCA AAGATAAGTT TAAGGCTGCT
   133741 TTCGATGAAG ACAAAGCAAG AATGCAGGCT GAACTTGATC AATTAAAAGC TGATTTGAAG
   133801 GCTGAAAAAG CTGCTCATTT GAATGAAACC TATCTGCAAG ACGAAGAAGT TAAACGGAAA
   133861 CGTGCCAGGG ATCAAGAAGA ATACACGTAC GACTTCGCAA GGAAGAAGCA ACTTGACGAT
   133921 AACGATTGGG AAGATGAGAA AAAGGTACGT GAAAAACAGT TATCGGAACT TGAAAGTGAA
   133981 GTCAAAACAA GACTTGAACT GGTAACAACA AGGGAAGAAA CGATTGACGA CCTTAAGGCT
   134041 AAAGTGGAAG AAATTCCGCA ATTAGTTGAC GCTGCCAGAA AAGCTGGAGA AGCTGAAGGC
   134101 GAAAAGAAAG CTGGAACAAG TTTCGGATTT GAAAAGAGAG CAATCGAATC CAAGACAACT
   134161 TCTGAAAAGA CGATACTTGA AAATAAGGTT GCCATGCTAG AGGCTCAGCT CAATAAAGCG
   134221 AATGACGAAT TAACGAGACT AAATGAAGAT TTGAAAACTG CATATAGCAA AATTCAGGAA
   134281 ACCGCTACGG CAGCTATCGA ATCTCAAGCC AATTCGCGAA TGGTTAATAG TCTTGAGGCC
   134341 TTAGTGAAAG ATAAAACTCA GAAGTAAAGA TTTAATCGTT ACATAGCGTC TCTCAAGAGA
   134401 GACGCTATGT AAATTATTTC AACGTATTAC ATGATTCTAT TGGTGTACGG ACGCACGCCC
   134461 TGCTACCAGG CAGTGAAGGG CGAGTTCGAT TCTCGCAACA GAATCCATCA TGGCCGGATA
   134521 GTGTAAGGAA GCACGCGCTA CTCTTCATAG CGAAGGGAGA GTTCAATTCT CTCAGACGGC
   134581 TGCCATTGTT ATCTTTAGTT AAGATTTATC TTAACTATTA ATTTTAGATG GAAAGCCCCT
   134641 AAAATAGACG TAGAGATAAG TGGCGAAGGG GACGGGAGCG ATATGATATG GTGAGTCGTT
   134701 CCAAGCAATT ATCACCGAGG TACCCAAGTG GTTAGGGAGC GTATCCGGCG CGCCTCTCCG
   134761 CTGTAAAGAG ATGTAATCTT CTATGGGGAG CGGTAAACGT AATAGGCGGG TTCAAATCCC
   134821 GTCCTCGGTG CCATATTAAT TAAGAGGAGG AAGGATTTAT GAGAAACACG TCGGGTGCTA
   134881 ATTGTATTGA AGAAGCAGAG GTTCAGTTTG TCGAAGTCAA TGTTCCAGTT CTTGCTCAGG
   134941 TGATCTACTC TGGTAATAGA ACCGTCGTCA TTTTGCCAGA CGGCTCTAAG GGGATTGCCA
   135001 AATGTTGTTT TGAAGATGTC TTCAATAAAA AGATAGGTCA CGAGTTAGCT CTTGGAAGAG
   135061 CTATTGCAAC TAGGGACGGC AAAAGGTATC ATAAAGCTTA AACTTATTAT TCTCATGGCG
   135121 AGGTGGCCGA GCGGTTGAAG GCGCTAGTCA AGGGATACGA TAGTTAAAGG TCTAGACGGA
   135181 GGAAGTTTAT GATCGTCAAA ACTATTTCCC AGCAACCGGT ACTGAGCTCT AAACTATCTA
   135241 CGAGTGATGT TCGAAAGTTC GAATCTTTCC CTTGCCGACG TAATTAAAGG AGATGATTTT
   135301 ATTGATCGTT AAATGCGATA TCGTTAAGTG TGATTTTAAT TACAGTGGCT TCTGTCGTGC
   135361 TAACGTTCTT GAAATTGTAC CTAATCATAT ACTTATGCCT GGTGACCCAG GTTATTTTGA
   135421 GTACATTACG TGTTCAACGT ATGTAAAGTT GGAACATCAT GATTAAAGAC GAGCAAGCTG
   135481 AAGCCGAAAT ATTTCCTGAA TTTGTGAGAG AACTCATAGG CGATTATCCT AGTGTCTATG
   135541 ATATGAAGAA GGGTCGCTTT CTTAGTAAAG AGGAAGTAAT CCGAAAAATG AATAGAGAGG
   135601 AGGAATAAAC ATGGATCGTA ATCTAATGGC TGAACTTGAT GATATTATCA ATAAGGGAGT
   135661 AGCAATTGCC GAAGTAAACC GGCAAACTAT GAGTACTATT AAAGAGTTTC AAAATGCGCT
   135721 CATGGAATTC TCTAAGGAAA ACGACATTCC TAAATTAGTT GCTGAAATTA TGGAAAAACA
   135781 TCCAGAAAAA CGCCCGGAAC TACAAAAGAT TGTTCTGGCG TTTCATTGCG AAGGAAAACG
   135841 CGTTGAAGAT TCACTAATTC GTTAATTAAC ATGGTGATCG TATTTCAATC GGTAGAAGCT
   135901 GTCTTGCAGA AAGCTGATAG TCAGGAGGAA CGTGATAGGA TCGCTACCTA ACATGGCTTG
   135961 ACATGACGGT TGTGAAAGCA ATACGTACTT TAAGAAGACC TGTGGCAGAG TTGCGAGTTC
   136021 AATTCTCGTC GATCACCCCA ATTAAATCCA AGGAGGTTAT CAATGATTAC AGCCGGTATA
   136081 ATTATTAACA TCATACTACT GATCATAACT ATTGTTGCAG GCATTTGGAT GATGGTGGAA
   136141 GATGCTTTAA ATCCTGATAA CATTCTTGAT TTATTCAAGA ATGTTATTAA GGTCAAGCAT
   136201 CTTCTATTCT TATTAGTTCC AGGTGTCTTA ATCGGTATTT TCTTACTCAA AGCTGGTATT
   136261 ACATTCGTCT TAAGCTTTGA ACAAGATGAC GATGATGATG AGCCAGATTC AGTTTGGAAT
   136321 AAACCTATAT CACTTCGTAA GAGATACGTA GACGAGGAGT GATTTGTATG ATGCGAAATC
   136381 TACTTAAGAT CTTTGCTAAA AATACACTTA AGGCAACGAT ACTTTATTGT CCTTTTTGTG
   136441 CGAGTCCTAA AACAAAATAT CACGGACTAG TACAAAAAGA CGGTAAGAAT AGTAAAACTG
   136501 ATAATTATTC AATTACTTGT CTTGCCTGTG GAGCCTCTGG TAATGTTCAA GAAGTTTGGC
   136561 TTAAAGCGCC AGAAAAAGCT CTATAATAAC TACATGAGGG TTGGCAGGTG CCAGGATACG
   136621 TTAGGTCTAC GCAGTTCAAG TCTGCCGAGA GCGGGGAAGT TTATGCCGTT TGGTTAACCT
   136681 TGATGGTTCG ATACCATCAA ACCCTCACTA TATTCAAGGA GGCTGTTATG GCAAAGATAT
   136741 TAGTCATCGA AGACTCTAAA GCTTATCGAC GTCGTTGTTA TAAACAGCCA GAGATATCTC
   136801 ATGAGCCTAA TTTAGATCAT CAACATCGTA TTGCTGAGAT TAATAGGAGC CTTAAGTTTA
   136861 TTCGGTGGAC TCGGTGGAGT GTATTATTAT TCTTATTTCT CGGCAGTTTA TTAGGTTGTA
   136921 CTATTAACTA TGGCGATATT AAGATGATTC CATATATCGC TATGCTCCTT ATTGCTGGAA
   136981 TTGCATGTTA CTTTTTTAAC GAAGAGGAGA AAAAGAATGA ACCTAATTAA ATCAGAACAA
   137041 TTTGGTGCTA TAAGTTGTGA TTTATATCAA GATAGTAAAG GGGAATATTT CATAACTCGT
   137101 AAGCAAATCG GTGAAGCCTT AGAGTATGCC AATCCACAAA AGGCTATCGA TAAAATTCAT
   137161 AGCCGTAATA AGACTCGACT TGATGCTTTT TCAGCTACCG TCATATTGAC GGCAACTGAT
   137221 GGGAAGACTT ATAAGACGAA TCTTTATTCG GCAAAAGGTG TTTATGAAAT TTGTCGTTTC
   137281 AGTCATCAGC CAAAAGCTAA TGAGTTTTAT GACTGGGTTT ATGACTTGCT AGAAAACTTA
   137341 AGAACAGGCA AGGCTCAGAT TAGCTTCACG ATGCCTCAAA CGAAGATCGA ATTGATCGAA
   137401 GCCTGGTTAG CTTCTGAAAA GAAGAACGTC GTACTAGAGC AAGAAAAACT AGCTTTAGAG
   137461 CAAACTAATT TAGTATTGCT TCCAAAGGCT AAATCGTTTG ATACCTTTAT GAACGCCGAA
   137521 GGCAATCAAT CAATGAAGAA AGTTGCCAAA AGCTTAGGTA TTGGTCGTAA TAAACTCTTT
   137581 GAATTCTTAC GTGAAGAAAA GATTCTTATG AGTGATAATA CGCCTTATCA GGAGTATATG
   137641 GATCGAGATT ACTTTGTTGT TGAACAGCGA CCATGCGGCC CTGAAGACAA ACAGTTCTTC
   137701 AAAGCCGTAA CGTATGTATC CAATAAGGGT ATTATTTTTA TCGAGAGATT GCTTAAGAAA
   137761 AAGGGGATGA TAGCCTGATG CGATGGAAAG GTTATAATCT AAATTCTTAT GGTGATTTAA
   137821 TGAGCAATGG TATTGACCGG TGTGATACAC GAGAAGAAGC CCAAGAGTTT ATGAAACTTT
   137881 ATCTTACTAT GAATCCTAAT GCTTATGCTA ATATTGGTTA TATGTCAGGC TATTATGGCC
   137941 ATGATGACGC GAAGCGTATC CGTGATTGGT TTGGCGTTGT TCATCCTATC TTTGGTGATA
   138001 CTAATCCTAC ACCGGATGAA GCATATAGAG CAGGCTTAGA ATGGGGAAAG AATGGATCAA
   138061 TTGACAATGC TCTACAAGAA ACAGGGGCCG CTCAAATTCG TTCTATTGTT ATACCGGAGG
   138121 TATAAGTATG TTTATTTGCA ATCAGTGTTT AACAAATAAT TATACCAATC AATCAAATGG
   138181 CATTGTAAGC TATGGATCAT GCGAATTATG TAATAAAACC AAGCATTGTT TTGATATCCC
   138241 TAGTAGGTAT CTAACTTCAC GATTGAAATC TCGTGAAGAA ATAGGTCGTG ATAAAATCCG
   138301 TGAAATTATA ATACCGGATT AGTATTGACA TTTCTGACAA TATCACGAAC TAGCTTAATT
   138361 TGTTACAATA TGTTATACTT AATGTAATAA AATGAATTGG AGGAATTCAA ATGACATCCT
   138421 TAGAAAAACT TAAACGTAAA TTCATAGGTG CTATGGTCTG TGTTTTCGAC AATGATAATC
   138481 AATCACATGA ATTTAATGTG GTTGCCGTAG TTGAGAGCAA CGACAATACG TATTTAGGCC
   138541 TACTTCCTAA AGAAGATTCG GACGAAGGCG CGTTAATTAT GCGTTATGTA ATTGATGAAG
   138601 AAGTTATCAA ACAAGGTATT GCTGAACATC CGGAACTTGC TGCTAGTGGC GCTATTCCAT
   138661 TCACTGCTGA AGTTATAACG GACGATGAAT TAATTGCTGT TCAACCGCTC TTTCAAAACT
   138721 ATGATTTTGA AGCGGATCAT GAGTTCCTTA CAGCACAATT TAAACTCGAA CAGGCTCAAC
   138781 TCGATGACGT TGGATAAAAT TACATGTCCT TATTGTGGGA GGGAATTTTA TGACTTAAAT
   138841 CCTTCCCACT TAAAGACTCA CGGAAAGACC ATTGCAATGT GTCGTGCAGA ATTTCCAGAC
   138901 ATTCCAAATA GACAATATTC TAGACCTTTA ATTTCTAAAA GTAAACCATA TAATCCAAGT
   138961 GAATCAGATA TCTATGCTTA TTTTCAGAAT AAAGGCACAG AGCGATTACG AGCATCTGCT
   139021 AATGGAGCTA AGTGTAGTAG TCAGTCTAAA ATTCGTATTC TTGCAAGCCC TAAGTAACTA
   139081 CATATCTACT CCGTAGTCAT ACGGAGTATA TCAAAGGGTT CAGGTTAAAT TATCTGAACC
   139141 CTTTGATATA CTTGAAGCAA GGAGGAATTA ATATGGCAAA TCCCATAAGT AAGATACGAC
   139201 AGGATCTTTA TAAGATGGTT GGCATGTTAG GTGATATTCA AGCTATAATT GAAGGACCCG
   139261 AAGCCATGTT TAAACGCATG ATGCGTAAAG CTAAGTATAA AGCCATTAGG AAGGTGATCA
   139321 AATGATTGAC TGGGACGGAA TTAAAAGCTT TCTTTACTTT CCACTTTCAA TACGTCATAT
   139381 TGTAACGCGA CAGTTTTGGA TTGATATGAT TACGAGTGAA ACAACAACAC CATGGGGTAA
   139441 AACATCCGAG ATCACAGGGA TTACGATCTT AGCATCACCT ATTCGCCTTG CTGGTACGGT
   139501 ATTCTTTTGG TTTATAGCAA GTGTTGTTTC GATCGTATTA TTACCCTTTG CATTTATTGC
   139561 TAATATTAAA ATCTCTTATG AAAGTGAACC TAGTGAACTA GGTAATATGT GGGCTAAACA
   139621 CATGGACGAT CTAAGAGCTG AAAAACCTGT TGTAAAGTCT AATTTGTTTG ATCCTGATGG
   139681 TAGGAAAACA ACGATTTTCG ATCGTAAACC TGAGGAGTGT GATAATATTG GAGAAACGAT
   139741 GGAGCATAGG CGCTCAATGC CTTTCTAATG ATAATCTCAT CGAGCTTATC TTGGATAAAA
   139801 AAGGTGTTAC TGATAAAGAT AAGTTCTTAA ATAGTACACT TCGAGATCTT CATGATCCTA
   139861 GCTTACTTCC CAATGTGGAT AAGGCTGTGG ATACTGTGGA TAAGTATAAA GGCAAGAAGT
   139921 TAACTGTTTA TGGAGATTAC GATGTTGACG GTGTCACTAG TACGGCTTTA CTTGTCTTAA
   139981 CCTTCCGCGA ACTTGGCTAT GATGTGGATT ATTATATTCC CGACCGCTCA GAAGGTTACG
   140041 GTCTAAATTG TGATGCTATT GCTATACTTC ATGCCAATGG AACAAAGTTG ATTATTACAT
   140101 GTGACTGCGG AATCTCTGGA ATTAAGGAGG TCGAGTATGC TAAAACCTTG GGAATCGAAG
   140161 TCATTATTAC GGATCATCAT GAGCCTCAGG CAGAATTACC TAAGGCTGCT GCCATTATTG
   140221 ATCCTAAGTG TAGTAATCAC AAATATCCTT TTGATAGTTT GGCTGGTGTT GGGGTGGCCT
   140281 GGAAGTTCGC TGCTGTATTA TATCGCCGTT ATGGATTTGA TCCTCTTGTT GTTAATAAGT
   140341 ATTTGGATCT CGTTACATTA GGGACGATAG CGGATGTTGT TGACTTAGTC GATGAGAACC
   140401 GAATTATCGT TAAATACGGC CTTGACGCTA TTAAGCATAC GAAGCGTATT GGTCTTGAAT
   140461 GGCTATTAGG CGTTAAAGAA CTGAAAGATA AAGAAATTAC ACCTTATAAC GTTGGCTTTG
   140521 TTTTGGCACC TTGTATCAAC GCCACTGGTC GCCTAGAGAC AGCGCATAAG GCTGTTGAGT
   140581 TATTAATTAC TAAATCACCA CTTAAGGCCT TACGAATTGC TAAGGAATTA GTTCAGCATA
   140641 ATAAGGATCG TCAGGAATTA CAAGCCCAGG TCTATGAACG CTTATTAGAA AAACTTCGAG
   140701 ATACTGAGGA TCTAATCTGT GTTCACTATG AAGTCGGTCT TCCTGAAGGA TTACTCGGTT
   140761 TGATTGCTGG TAAGATTCGA GAAGAACTTA ATCGTCCAGT GATTTTACTT ACGAATGTCG
   140821 AACACACGGA GTTTATTAAG GGCTCAGGGC GCTCAATTGA TGGCTATGAC ATGTTTGATG
   140881 CAATAGGTAA ACATAAGTCT ATGCTCACGG CATTCGGCGG TCATAAGGTA GCCTGTGGCC
   140941 TTACGATACA TCAGGATAAT CTAGAGCTAT TTAAACAAGC CGTACTAGAT AACTGTATCT
   141001 TAACCGAAGA AAGTTTGATT CGTCGAATCC GTGCTGACTT TGAAGTAGAG CCAAGTCAAA
   141061 TGACAATGGA GTTTACTGAG AGTCTTCAAC AACTTGCACC CTTCGGTAAG GGGAATTCCA
   141121 GACCTAATTT CATGATGCGT GATCTTAGAA TTGAAACGGC AAATTATATG GGTGCTAATA
   141181 AACAGCACTT GAAATTAATA TGCCGAAGTG ATAAGAAAAC CTATGAATTT GTCGGTTGGA
   141241 ATATGGCAGA ACAATTTGAA GAAATGGGTA CTCCAGTTTT TGTTGATATT GTCTTCTCTC
   141301 CGGATATTAA CGTTTGGAAT AACAAACGAA GTCTTCAACT TAAGATCGAA GACTTTAAGG
   141361 AGTCTTAATT ATGGAAGAAG AATGGAGTAA AGTGACCGGT GTTAATGGAA ATGTTACTCG
   141421 TCTCGATCGA GGTGGGTTAT ATGCCTTATT GGCCACAAGT CGTTTTGATG GAGGCTTTCG
   141481 TATTCGTATC TATAATGGTA TTGAACGTAT AGCTGAGCGA GAATTCGGTA TCGATATGTA
   141541 TGATTACCGA CATGAAGTTG GCGTTACGAT GCTTGATACA GCACTATGTT CTTTGAAGTC
   141601 AATATGAGTT TAATTAAGTA ATAAGGAGGA GTTAGTATGC CAGTTACTGC AGATGAATGT
   141661 ATTAAGGCTA TTGAATCTGC AATTAAAGAA TTCGGATCAT ATACTTATCA CGATAAGGGT
   141721 CCAAAAGAAG TTATGGATCT TTATTCCTTG GTTACTAGAT TTAAAACAAT GTCAATGTCA
   141781 GAACTTGCTG GTCTTCTTAA TGAAGTGTTA AAGCATGAAG ATGGCGAGAC TTTTGTTAGT
   141841 TCAGTTCTAT TAGAACTTCA AACTATTCCC GATAAACAAT GGGAAGAACT TACTAGTTAT
   141901 CATGATCTAA TTAAGTATTA TTAATTTCCG CTCCTCCCTT CCAGGGAGCG GAAATTATAT
   141961 ATTAGAAAGG TGGTGAAATA AATGTTAACC CAGGAAGAAC GACAAGCTAA TGTTAATAAG
   142021 CTTTCTGAAG CTATGGCAAA TACCGGTATT GGATTAGATT ATGCAGTACT TGCTTTAGCT
   142081 TTTGCAGACT TTACATCGGC TTTGTTTCAT GAAATGATCA ATACTAAAGA AGATGTAAAT
   142141 CAAACTCTAA AGTATCAAGA TTGTATTCAA GAAAAGTATG AGAAAATAGT TGATGTTCTC
   142201 AATGCAGAGC CAAGAACAAA GCCAGCCCAT GACTTTATTA CTATTTCTAG ACTGATTCAG
   142261 TCGATCGCTA TGACGATCAT GCACATGGAC GAAAATGTTA TTAGCGAAGA GGAACAACGA
   142321 GGTCGCGACT TGATTGCTGA TATTCAAATT CCCGAGTAAA GACAAGGAGG CCAAACTAAA
   142381 TGTTACCAGA ACTTGATGAT GACTATAATT GGCCCTATGT CTTTGCTTAT GCCGATGGTA
   142441 CAGAATCAAA ACCTACAGCA TTTATTCCAG GTGTTCTTAC GGTTGATTGT TCGCCATTTA
   142501 CAATTGAAGA TGTTGTAGAA GTTATTGCTA AAGCTGATGG TGAAAACGAC GGTGCCAATT
   142561 GGGTCATCGT CGTTAAACTC AAAGACGGTC GTTATGGTGC TATTCGAGCT GGATGCGATT
   142621 ATACCGGCTG GGGCTGACAA GAATCTGGTG ATTCGCAGGT TGCGAATACG AGAGATGACA
   142681 TTATCCGATT TGGTTTAACA ATTGACGAAC GCGAACGTCT AGGTTTATTG CTTGAAGAAG
   142741 AAATGCCAAT GACAGAACTC TATGAACGCG GTCGATACTC AATCTTAGAT ATTAAGATCC
   142801 CTGATTAGAG TATAATTTGT TACAAATTGT GATACAATAG TAATGAGGTG ATAAACATTG
   142861 AGTACTGAAA TTCAGGGTTA TGGTCGTGGT AGAAATGGCG TTCAATTTAC AGGAGATGAA
   142921 ATTGAACGCA CAGATTTATA TAATCAGCAA GGCGGATCAG ATAAGGTCTA TATTGCTATT
   142981 ATGAGCCATG ACCCTGCAAC GAATTATTAT TACGCTACGG GTTTTTACGG CAAGCGCGGC
   143041 GGAACAATGA GTGTCGCCGG TAAATATGCC GGTGTCAGTG AAGTTAAAGC TCGTAATGAA
   143101 TACGAAAAGC TGATTAAATC TAAATTAGCT AAATTTTATC AGGAAAATCA AGGAGATGTT
   143161 TCAGGGCCTC AGCATACATC TCCAGCTCGC TATACGCCAC CTACTAGTGC TTATAAGACC
   143221 ATCGATACGG ATGATTATAA ACCACGTATC TTATGGCCTC AGAACGCTCA AACCTTTAAT
   143281 GATAAGTGTG AGCGATTAGA AGGCGAAGAC ATTATTGAGT ATACGATCCG TAAGCATCGA
   143341 GCGTTGATTG ATGATCCAAA CTATGTCTTA GAACAAAAGT ATGATGGGAT TCGGATTACA
   143401 GCTCATGGAA CACCAGATAA GACTAGAACT TTTGGGCGTA ATGCCAGCGT AACAGATGGT
   143461 ACTAAGCCTA TTGAGAAAAC GGATAACTTG CCACACATCG AAACCATTCA ATGGCCTAAG
   143521 GAGTTATGGG GTACAATCTT GGATTGTGAG TTATTACCTC GTAATGGAAT TGATGATCCA
   143581 AGTTTGACGA AAGAAACCCT AGAAGAAGCC GGTATGATCG ATTGCGCTAC GGTATCAGGC
   143641 AACTTAAACT CTAAGGATGG TCGAGACAAT ACGGATTTAG TTCTTGTAGT CTTTGACATC
   143701 TTACAAGAAG GTAAAGTTGA TCTGACAAAA CTGGAATGGA AATACCGTCG TATGAAACTT
   143761 ACAGCCTTAT TCAACGATGT GATTCCTAAC TTACCTGGTT ATGATCCCGA AACATTCCCG
   143821 CTGATTTTGA GTCGTTATAC GATTAAAGAC AAAGAACAGT ATTTACGTGA CATACTCGCC
   143881 AAGGGATTCG AAGGCGGCAT GTTTAAACAC ATTGACGCAA AGTACATGGA AGGTGGCCGC
   143941 CCTACTAAGA ATTGGTATAA GGTTAAGAAA ATGTTGACGG CCGATTGTAT CGTAACTGGC
   144001 TGGGAGGGTG CTAACGAAGG TAAATATGTC GGTATGCTGG GCGCTATTAA ATTCGGTCAG
   144061 TGGATTACTG AGGCTAAAGC TTTTGAACTT AATGTAAAAG TTAAGGATTT TATTGATCCT
   144121 GATGTTCTTG GTATTCCTCG TCTTCCACAT TATTTATTAC TTGATTGTGG TAAGGCCTCA
   144181 GGGATGACCG ATGCTATCCG TAAAGACATG ACCGATCACT TTGATCGTGA TTATCTCGGT
   144241 AAAGTTATTG AACTTGAAGC CATGGAACGA TTAGCCTCAG GAAAGTTCAG ACACCCGCGT
   144301 TTTGTGAGAA TTCGCGATGA TCGCGATACG AATTCAGCTA TTTGGGAGGA TTAATCATGA
   144361 GTTTAGATAT CCGGTTAACT CAAATGGAAG AAGTAACTGT CGTAGATAAA AACATTACTC
   144421 ATAATCTTGG CAAAATGTGG TCAGCAGCCG GAGTTTATAA TGCTTTATAT AATTCCGCAG
   144481 GACAAACGGC AAAATCCGTA TTACCTGCCT TGTGGGATGG TTTAAGTCTT ATGATGTCTG
   144541 ACCCTGAACG GTTTAAAGTC TACGATGCAC CTAACGGATG GGGCACGTAT GAATTTGCCA
   144601 TTCCATGGCT TGGTCAACTT ATCGCCGAGT TCGAACAATA TCCTGATGGA ATAATTGGAG
   144661 TATCAAAATG AGTCGAACTA TTGGTAGCAA CTATGCTGCT GTTAAAAATC TGATTCACAA
   144721 CGAAATGGGT ATCTCTAAAG ATGATTTGAA AGATCTAATC AGACAAATCT TTTCCGAAGA
   144781 GATACTTCGT CTTCTCAAAT CTGACAAAGA TGCGATTGAT CATACGATTA AACTTCATAT
   144841 CAATAAGCTA GTTGAAAATG CTTTAAGTGA TGGTTATCGT AACAACTTTA AAGATAAAGT
   144901 TGCTAATCAG CTAACGGCTG AGATAAGCAA GTTTGTTTAT ACTTTGTTAG AGGTGTCAGT
   144961 AAGGCTAAAG GAGGATTAAC GTGATTCGTT GGAAAGGAGG TTAGTTAAAT GTTTCTACGT
   145021 GCATTGATGT TTTTAATCAT GATCATTGTC CTAATCTGGT TTTTTGCGCG TCCGGCCTTA
   145081 ACTTGGATCG GAGATCGCAT AACCAAGAAT GTAGGACTCG ATAAGAGAGA GGAAGAGAAA
   145141 AGAGATGAGT TACAAAGACT TCGAAAACGA ACAGATGAGC CCAAGTGAGC GTCGTCGCAG
   145201 AGACATGATT AAAGCACGTA ATACAATGAT TGGTGGTGCT GCCCTAGTCA TTATATTTAT
   145261 GTTTATCGCA GGGTTCCTTT TTGTATCCTT TGATCGGGTT AAACCTGGTT ACGTTGGTAT
   145321 TATTCAAAAC AAGATTAACG GTGAAATTAC CGTTAAGGAT ACACTTGGTT ACAAGTTTGT
   145381 CAATCCTTTC ACAAGTCAAT TTGTTGAGTA TCCCGTTTCT ACAGAGTATT TGATCCTCAC
   145441 AGCCGGAGCA GACGAAGGAT CGCCAAGCAA TGACTCCCTT GATACGCCGA GCAAAGAAGG
   145501 TCCTAATGTC AATGTTGACG TCTCTGTTGC TTATCATGTT GGTGATGTTG AAAAACTCTA
   145561 TAAGAAGTAT CGTGGAGCTA GTATCGAAAC GATTGCTCAC AACGTTCTTC GTAACACACT
   145621 TAATAGTGAT TTAATGGCCA CGACCGGTAC CTATTCTATT TTAGACATGA ACGATAAACG
   145681 CGATGAAATT GCCGGTAAAG TATTAACCCG TATGAGAACC GAACTTGCTG AAGTTGGCCT
   145741 TGTTATCGAA GGTTTTAACT TTAGACGGAT TACATTGCCG GATTCCGTTA AGGGGAGCTT
   145801 TGAAGCCAAG ATCGCCGCTG AAAATGCTAC AAAGCAAGCG ACATCGGCTG CAGCTAAAAC
   145861 TTTAATCGAA GCCCAAATGA ATCTTGATAA TGCCAAGATT AATGCTCAAG CTAAACAAGT
   145921 AGCTGCCGAA GCTGAAGCCA AAGCGAATGA AACCATTAGT GCCAGCTTAA CAGATAAGAT
   145981 GCTTCAACTA AAATCTATTG AGAAATTTAA TGATAAAGTT GAAGTAATCT ATACACCGGC
   146041 TGGTGCGAAT CTATTACTGG GTGGCGCGTC CGCTACACCG GCGAAGTAAT TTATAGGGAG
   146101 GGAAACCTCC CTAGACTTAA CAACAGGAGG TTTACAACAT GGACATTAAC GAACAATTTA
   146161 GTGTATATGA CCAAATTACT ATTGCTGATA AGGCCTTTGA ATACTACTTT GGAAGAGGCA
   146221 CTAGATCTCA TGGTGGTGGA CAGGCCGAAG GAATATTGGC TTGCAGTCAC GGTGGACGTG
   146281 TTGGTGCTCC GTGTTGTAAG CCTTGTGCTG TAAAGTTTAT TAGACAGACT ATAGCACGAT
   146341 TAAATATGAC TTACGCAATA TTTAAAGAAA AGAGTAAGGA GGATTAATAT TGATTTATCG
   146401 AAACTTAGAA ATATCTATTG CAGATTTTGA TGGCAGTGGT GATATCGATA TGGTCACTGG
   146461 CTATAATGCC GAACAAGGGA CTGTTGCTAT GATATTTAGT CCTGGAATCC CTGGGCGTGA
   146521 AATAGGAACT GATGTTTCAT CACCATGTAA AGGTACTTGT ATTGATTTTT CTAATACTAA
   146581 CTCAATTATC TTGGCATTTT CTCAAACTAA AACAATTGAG TTAATGATCA ATCAACTCAA
   146641 AGAACTTAAG AAACTTTACG AGGAGGAAAT AGAATGTCAA CTCAAGCCAT AGCTAACGGA
   146701 ATTGATGATG GAAGTATTCC ATTTTTAGAG CTTACTGATG AATTTGATTT TAACTGTCAT
   146761 CAATGCGGTA CCTGCTGCCA TGATATCGAT GTATTACTTA ATCCATGGGA CGTTATCAAG
   146821 CTTCATAGAG AGCTTAAGAT TCCAACTCAA GAAATCATGA ACTATATTCA TATTCAACCG
   146881 GGCGGCAGAA GTAAGTGGCC CATGGTACTT TTAAATATGG TTGAACCAAG AATTAAAATT
   146941 CCAGGACGCA CACGATCTGC TTGCAGTTTT CTTAAAGGCG GTAAGTGTTC AGTCTACAAG
   147001 GAGCGACCCA CCGTTTGTCG TAGTTATCCA ATTGGACGCG TTAGTGGTCG TAACCAAGAA
   147061 ACAAACGAAG CCTTACCGGA GCGTTATATT TTAGTACCAG AACAATGTGC TGCTTATAAC
   147121 GCAGGCGTTA AACATACGGT AAGTGATTGG ATTAAAGAAG CCGATCTTGA GGATCGATGG
   147181 GCTAAGTCTC GTGAGTATGA TAAGGTTCTT ATGGATCTCC TGGGCATAAA GAAAATCGAC
   147241 ATGAAGGAAC TTCTTGCCGA TCAATTAGCC TACAGTATTT TAGTTAATCT TCTCTTTAAT
   147301 GTCGATGACC AAGAACGAAG TTATGTCTCA ATCATAGGTG AAGAACCGAC GGATGAAGAA
   147361 CTTTATTCTT TTATGTTGGC GACGTCGAGT GTATGGGCTT CAGGCCTTTG GAAGGATACT
   147421 AGAGACATGG CCGAAGCCGG TGATCCGGAT GAAACGTCGA ATACCCTTAA CAGTCAAGTG
   147481 GTATCTCAAT GAAGCCGTCT GGACAACAGA AGATGGTAAA GAACTTTACT CTAAGGATTT
   147541 TGAAGATGAA CATCTAATGA ATACAATTTG TTACTTAGCA AATCGTGCTG AAGAATTAAT
   147601 AGAGTATGAA GATAATGAAG ATTTAATCAT TGATGATTAT CAGTATTGGC TTGCTCAAAA
   147661 ACCAATCTTT AAAGCTCTTG TTGATGAGGC CTTAGAACGT GGCCTCATCG AGCTTGAGCT
[truncated: 97,994 more chars]
