# Supplementary material for: Clades of huge phages from across Earth’s ecosystems
Source: Nature. 2020 Feb 12;578(7795):425–31. doi: 10.1038/s41586-020-2007-4 (PMC7162821; doi:10.1038/s41586-020-2007-4)
Supplement: Supplementary file 6 — Genbank files for all genome. [file 41586_2020_2007_MOESM6_ESM.zip › genbank_genomes_SD-4/M01_PHAGE_56_67.gbk]

LOCUS       SRR1747018_scaffold_0_prodigal-single     352175 bp    DNA     linear   BCT NOV-13-2019
DEFINITION  SRR1747018_scaffold_0_prodigal-single, contig.
ACCESSION   SRR1747018_scaffold_0_prodigal-single
VERSION     SRR1747018_scaffold_0_prodigal-single.1  GI:
KEYWORDS    .
SOURCE      M01_PHAGE_56_67
  ORGANISM  M01_PHAGE_56_67
            .
COMMENT     Data sourced from ggkbase. For additional details see
            http://ggkbase.berkeley.edu/organisms/405018
FEATURES             Location/Qualifiers
     source          1..352175
                     /organism="M01_PHAGE_56_67"
                     /mol_type="genomic DNA"
     gene            198..1388
                     /locus_tag="SRR1747018_scaffold_0_prodigal-single_1"
     CDS             198..1388
                     /product="Uncharacterized protein n=1 Tax=Microbacterium
                     sp. TS-1 RepID=U2XQM8_9MICO"
                     /codon_start=1
                     /transl_table=11
                     /translation="MRADADDSKLLIWASDIGENTIEQARKVASMPFVYPHLALMPDA
                     HLGKGATVGSVIPTLGAVIPAAVGVDIGCGMRAVRTQFKVDDLPVDRAWVREKIESLI
                     PLSAGVYNEGVYGSAVKRTGDLEELAKTGNGAKPFDPATYARNWKNQLGSLGSGNHFI
                     EISADENDDVWLFLHSGSRGVGNKLARWHIGVAQSLMDKWWIQLPGGDDDLAYLVENT
                     PEFDQYMAELDWAQKFAAENRDEMMDRVIEAFEEWTGERVNRLDDVNCHHNYTSREKH
                     FGKDLIVSRKGAIDAHVGRLGLIPGSMGTASYVVKGKGSKMGLCSAPHGAGRDYSRSQ
                     ARKTFTFDQLKSRMHGIEWRQTNAFIDEIPDAYKDIDQVMRDSEDLVEIVHELHQLVN
                     VKGD*"
                     /db_xref="UniRef100_U2XQM8"
                     /db_xref="ari:UM93_10445"
                     /db_xref="A0A0D4C091_9MICC"
                     /db_xref="U2XQM8_9MICO"
     gene            1768..4077
                     /locus_tag="SRR1747018_scaffold_0_prodigal-single_2"
     CDS             1768..4077
                     /product="helicase domain-containing protein (EC:3.6.1.-)"
                     /codon_start=1
                     /transl_table=11
                     /translation="MSQSDNLDKPYREWFPVARSMRREFTLHVGPTNSGKTHSALSAL
                     SAAPTGTYLSPLRLLALETGEKLIADGLRCSIVTGEERRITPGATHSSRTVETMDPST
                     QVDVAVIDEAQMIADPDRGGAWSTAIMGTPARSIHVCLPMDALKAVEAVIRDCGDSWT
                     VVHHERKSPLIVMDETISLTDTEPGDAYIAFNKASVLETAASLEELGHKVSVVYGALP
                     WEVRQEEAHKFLSGESDVVVATDAIGMGLNLPVHRVVFTTLLKYDPAARKATPLNCSA
                     IKQIAGRAGRYGIVDEGYVTALSKQDLRRVKTALTTVEHIDPVVYVNAPMNLLENSDE
                     DLTSLLERWGQCDLRPLFSADAMSGVSIGHSGRTRTRLELAYELDDVTSAAQAASYRA
                     LAPLTRSEELDALRTNVTPSSRGQLNEWRRLCRDYYLHGDKARLLTPDSIRGLVDETI
                     ADPCEPTLNDLESLCSLLSMRRSFAACLQLDVPALVDAISDAQYAANEQINRILAETG
                     KAKLRVVSQDKGRKKPSNPGKHGAARTFDSDPGRASTIPDPRDWRAKLLSAREQAEDR
                     RSGFDEAADEIVSRYERDGFLRKTAAVRGLQEADVRDALRTAVLDSLSTGDAGEAVYK
                     FLRGKAVLANDRLILLGGSKWSIVDGDWRQGVKPSGYVDDDSSLSSLLGHLVVAVKST
                     GARTKLADLSEYGARVVSLQSIMDGTARHDAEDSLLLVVNSKWNSQDTAAVSMGWESD
                     VIVTKTPTKAMLALNKIVSDSVGSSEQAE*"
                     /db_xref="bpb:bpr_IV062"
                     /db_xref="E0S4U5_BUTPB"
                     /db_xref="UniRef100_E0S4U5"
                     /db_xref="3.6.1.-"
     gene            complement(4169..5662)
                     /locus_tag="SRR1747018_scaffold_0_prodigal-single_3"
     CDS             complement(4169..5662)
                     /product="hypothetical protein"
                     /codon_start=1
                     /transl_table=11
                     /translation="MVDLNGMSIPQRSAAAASLMAADSTLTLKQAYERLAGESTPETR
                     FFTDGERAVWSAALSAATDQALSISPFLSLLRPVYTDTIAGLAVDDGYRLMVGPWFFD
                     KATKTIRPTLLLHEVLHPMLGHKQSRLHEETALIAGDCQINQGLRWNPWLDWPRRPDW
                     TVEAVFPEDVKTPSYPDGLPEKHNFEWYCNELSSLSPDARRAVSDSVGDDACDGPLSP
                     GQSAAMDTLGVAPAVESEVELTRQRAREVASNASMRGIGRGRGGQWDDWTREQLKPSR
                     EPWQRTIARQSRRLIDNALEAGTEEKSARRADRREWEDDPSMIRRGWVDPQVNVAVVL
                     DVSGSMDADMLTALSELEAALKACDGARVTIVTADDGVTEVKTVTTARKMGRMRHGGG
                     TALAPGVGWLAANLDPKPTLVIIITDGGLSDWSDMLDEIAHGALSETTRFLFVITSSW
                     GEDIPPAVLSLSNVEAWTIRDDAAEHVSAPKRGDLIDWNLRELGLDE*"
     gene            complement(5781..7112)
                     /locus_tag="SRR1747018_scaffold_0_prodigal-single_4"
     CDS             complement(5781..7112)
                     /product="ATPase family associated with various cellular
                     activities (AAA) n=1 Tax=Lactobacillus iners LEAF
                     2062A-h1 RepID=E3C1I9_9LACO"
                     /codon_start=1
                     /transl_table=11
                     /translation="LSKASNHSGEKTDGTAGRGPLPGGLWPWVLQGKKTTEALQIALA
                     AFDAGVPVMLVSSPGKGKTATIEALFQTLGWRTQYLSMASLSFDDVSGNPRAVDYDGP
                     ANTGDAEQDKQTVYAMPSWQWRLLEQDYGGPKTALVVDELNTANRATLKTFLPIFQSK
                     AVPAGRKFKADTPIIGALNPADQSDGYELSMAMQNRILWLPWEPDSKEVGDGFEARWV
                     SKEKMSLPITLDKDDDAVEIMRREQKYAKIARQYRDDVMGGDFDHAPGANETRDDGLD
                     EANAFIDSQAWSSGRSWDNLVRILARIPVGAVTSSLIDTLVFGTIGRRWGNAFAAVLR
                     GEFNGQTVSMIKYSEALNDFDSIDWSTMNPTDLGLIRSGVTSDAVSGDADRITRAISL
                     LIKIHDANAALDDSTVIRSVGDDLEAWKLAASKDRTLRPAFTARFDEVLGS*"
                     /db_xref="UniRef100_E3C1I9"
                     /db_xref="E1NM00_9LACO"
                     /db_xref="E3C1I9_9LACO"
     gene            7835..8086
                     /locus_tag="SRR1747018_scaffold_0_prodigal-single_5"
     CDS             7835..8086
                     /product="hypothetical protein"
                     /codon_start=1
                     /transl_table=11
                     /translation="MTDLTKVIDEVKANRHKTLVQLKVDASLLRIIDDYAKRNEIPRT
                     AAFKELSRIGHEALKLNAIKESKDSTRNAIVEQNEDSND*"
     gene            8152..10329
                     /locus_tag="SRR1747018_scaffold_0_prodigal-single_6"
     CDS             8152..10329
                     /product="hypothetical protein"
                     /codon_start=1
                     /transl_table=11
                     /translation="MNNLTSLKEIISSRPTDRNSTYRNDVLSRCPGPRAHSDGSFMQF
                     ADRADDLRSIAQRNPFQKIAVPMTYYRDLMTLQIARIGDKSGFDDQTSIDIDFDWKIN
                     VPTMVVKTYGVMSINLIGKVMIGAYYYNLQDDGSADKSTDYVIYRRSTDGSLAPVPLS
                     KVINDGYKTSSTFRATDHVDISFIQLALMLMRELGMGYFVRPDIVELDDCLVVSDDSN
                     AGFFVSNAKTEDIPLMRVTTNGITDEFKARFDEFMGSAVFSSQEDYDNYCMGVFYSVA
                     SINGTPHYFTMSDEGGSGKSTLLDGLAKFAAPITTKSLRLEALTKTGFEHGMAVTQLE
                     GKKIAIQDEISAITPKAVVALNELSSGSNQAARYGGGVYRWVTVKLALWFAGNVSIDL
                     PEIDAVKRRRVSISLKNSLLREDWTAPIDWDTEDRPLYELVASREAYSVMFYRGLLLW
                     HDRNGEFFQTMRDGVDGDSDCSMSGLASAASCLCSEWPELVDKLLTVDSTEMKTGVEY
                     TMFNAVGRGKDVHSALKTIGFRERVTSHRANGKTIAVKHPVIDNAGLLKDSLRALRAM
                     STMEEDKVPVDSITVDQWSKIVSGSLEVDDVIEHVSIEDSKTGSAREYAVIQLPGLRP
                     DVGRLIKDTRGMKPTSILHGFMHDVSMSSLEQRTFKMEQSFDTGVDWSKIEAVEDGLR
                     WAKAMGLCKFIDVETGEATIGTLNKMDLDMSVQVLLDKFGHGW*"
     gene            10453..11040
                     /locus_tag="SRR1747018_scaffold_0_prodigal-single_7"
     CDS             10453..11040
                     /product="hypothetical protein"
                     /codon_start=1
                     /transl_table=11
                     /translation="MSARVWVNGTLKTCRAEDPSNCPYHRGAGGKPLKHCMDGPAALA
                     DAEDQSARENHASALSKACEKKQSLTASSQFAPAPESAEQAVHADREAASERVREDDG
                     WGQAVRKTQIWAGFDNVLDDPDYDAERGRVKASKQTALHEAAHAIMDSHGGLGVEKTQ
                     VGYQDTPSMVSRLGSRGWAGESMVAARLSGQGGLL*"
     gene            10983..11141
                     /locus_tag="SRR1747018_scaffold_0_prodigal-single_8"
     CDS             10983..11141
                     /product="hypothetical protein"
                     /codon_start=1
                     /transl_table=11
                     /translation="MGRGINGSGEAIRAGWASLAGRQIDDAFSVGRHAGDGGMQSVDK
                     MMSMMSVS*"
     gene            complement(11240..11488)
                     /locus_tag="SRR1747018_scaffold_0_prodigal-single_9"
     CDS             complement(11240..11488)
                     /product="hypothetical protein"
                     /codon_start=1
                     /transl_table=11
                     /translation="LTTGLTILGLGLGGDGGVNGRGGSSTPFALGVGGLLGVGLGGRS
                     GFADVGLGGNPGFLACGLRNPSNTAIALTLEPSGSPCL*"
     gene            11839..12174
                     /locus_tag="SRR1747018_scaffold_0_prodigal-single_10"
     CDS             11839..12174
                     /product="hypothetical protein"
                     /codon_start=1
                     /transl_table=11
                     /translation="MRDLDLMRETAGSLFTETANALAETDSDDGVSFSEVDDLWDDYS
                     VGDDGDMQLSLVLHGRDGTGVEGTWAVHGWQLSDFVGFMLGSESTADPQDLFQPVAVD
                     PRECGATLS*"
     gene            12360..12593
                     /locus_tag="SRR1747018_scaffold_0_prodigal-single_11"
     CDS             12360..12593
                     /product="hypothetical protein"
                     /codon_start=1
                     /transl_table=11
                     /translation="MVDEQKRAEARQEGRKRASILSRVVTVVLAVAISAGAVFLFMHW
                     DEIQDTGKACTESGRCVTLAPGPSADVETAGQQ*"
     gene            12674..13684
                     /locus_tag="SRR1747018_scaffold_0_prodigal-single_12"
     CDS             12674..13684
                     /product="Protease HtpX homolog {ECO:0000256|HAMAP-Rule
                     :MF_00188}; EC=3.4.24.-
                     {ECO:0000256|HAMAP-Rule:MF_00188};;  TaxID=1580
                     species="Bacteria; Firmicutes; Bacilli; Lactobacillales;
                     Lactobacillaceae; Lactobacillus.;" source="Lactobacillus
                     brevis.;""
                     /codon_start=1
                     /transl_table=11
                     /translation="MAVNKRESYKASLERLKRGCRVAWAANWGAMFVVSEAALIWLFL
                     SVRSTNGQIAGFLLFTVPVAAVVASVAMLIVGAMAPKLVLSRSCEGMEEVTDGVVWDV
                     VKEMSLAARLNPMPRVYIADTDAVNAYAMSDGKEYCVVLTRPLLQRVSREELKGVVGH
                     EIGHIIMEDCQVMTKLVGLTSTVSLIAGIATDFMGGRSEEGDDRGVNPVAVVLLIVSF
                     VLLLAAPLLSVIARQFMSRERESQADATSVRLTRNPNALAKALLSIQDASVRSDGGVD
                     RLQSATSRKFYKTVGDMAFWGPKSAMASHPPTIDRVKALVRMGADPRFEAYAEQAEAA
                     GE*"
                     /db_xref="A0A0C1PPU4_LACBR"
                     /db_xref="UniRef100_UPI00035F6150"
                     /db_xref="cjk:jk1570"
                     /db_xref="UPI00035F6150"
                     /db_xref="3.4.24.-"
     gene            13824..14321
                     /locus_tag="SRR1747018_scaffold_0_prodigal-single_13"
     CDS             13824..14321
                     /product="hypothetical protein"
                     /codon_start=1
                     /transl_table=11
                     /translation="MTAFMIASIALFALLSMALSTMSGASWSKRMMVVVYRVENHLRS
                     LMSKRMVTGWSVDADGVSHCHDLMVLDPDRVGAILSTAACKAIVTLLGETGLDSQSTV
                     VLTAAPADSAVKSVYWSAQSSTGDSWTGVTDENGDSVMQAWSPVDTESNFVFADDAMS
                     AVISR*"
     gene            14432..14806
                     /locus_tag="SRR1747018_scaffold_0_prodigal-single_14"
     CDS             14432..14806
                     /product="hypothetical protein"
                     /codon_start=1
                     /transl_table=11
                     /translation="MLAAGGVACYHAVDRDAEPTPTASMGPAPVEPGPTAGYSTTDDE
                     TIAHSVTVTADELEEDYGLSNVALRSPDGETIRLSEGSVAMGVGVDDDGGALTLQLTS
                     DDGEGVQVHSVGAETTALEKVD*"
     gene            14855..14944
                     /locus_tag="SRR1747018_scaffold_0_prodigal-single_15"
     CDS             14855..14944
                     /product="hypothetical protein"
                     /codon_start=1
                     /transl_table=11
                     /translation="MGASFAVIHELSYNMTCNRDIAWLMVMLY*"
     gene            14958..15530
                     /locus_tag="SRR1747018_scaffold_0_prodigal-single_16"
     CDS             14958..15530
                     /product="LemA family protein n=2 Tax=Bifidobacterium
                     longum RepID=S3EL65_BIFLN"
                     /codon_start=1
                     /transl_table=11
                     /translation="LKKTIAVIGVAVAVVLVIVAMYGATWNSLNSKKNDVEAQWAQVE
                     NVMQRRADLVPNLVSTVKGQMSHEEKIIDAVTSARDAWSKATTPNEKLAADDDLKENT
                     RVLVNAVTENYPELASSESVQTLMTQLEGSENRISVERRRYIDAVSEYNKKVTSFPAS
                     ITASQMGFGKIDQYKATTPGAEQAPTVSFD*"
                     /db_xref="UniRef100_S3EL65"
                     /db_xref="A0A080N2N9_9BIFI"
                     /db_xref="blm:BLLJ_0929"
                     /db_xref="S3EL65_BIFLN"
     gene            15530..16279
                     /locus_tag="SRR1747018_scaffold_0_prodigal-single_17"
     CDS             15530..16279
                     /product="hypothetical protein"
                     /codon_start=1
                     /transl_table=11
                     /translation="MTAMDMDSGLDHIIDWTAWATDAGAVLVVPKPAGQSAGDPSKIV
                     DPRRWSIMRCSYVWEAGVPSSDSLWILDGAPEYRLGLKTQTLAVVRLLDAVGNNVGVA
                     VSKQADGSYKTVVDSPLFPAAFDGVGLDSFPGGLPVGWRWTVRLYGHGLANSLVSPAW
                     RTTAPVASFGSTALLKGYVEAALSYSLLSQWQHVREAAIEGDDGSSVVDDCSSPAGII
                     TLRRTIASKEASNGRSRRQVLHGETDVSREW*"
     gene            16221..16523
                     /locus_tag="SRR1747018_scaffold_0_prodigal-single_18"
     CDS             16221..16523
                     /product="hypothetical protein"
                     /codon_start=1
                     /transl_table=11
                     /translation="MDAVEDKSYTGRPMCPVSGECPVCEAGGVVNLEARQKAYYDTYV
                     LDGWESFYDHMLPVLHDPETLAFLHDGLCSLHASRLLDEYPGAGEWAQPTRGQSDR*"
     gene            16628..17074
                     /locus_tag="SRR1747018_scaffold_0_prodigal-single_19"
     CDS             16628..17074
                     /product="hypothetical protein"
                     /codon_start=1
                     /transl_table=11
                     /translation="MAYSDTGKRPVKYRKTISPELTAGTAFDGVQPGDLVKVHLKGSK
                     TVLSPVFIIDVQETPGGGLTAIVAVRGDGVKKLDVDDVLSMKLTGDQKSPALSELRRL
                     QGEWLKTRKSLQTVTKQIAPLVAAQSRLKLTFKSVTDGFEDKLSRL*"
     gene            17152..17427
                     /locus_tag="SRR1747018_scaffold_0_prodigal-single_20"
     CDS             17152..17427
                     /product="hypothetical protein"
                     /codon_start=1
                     /transl_table=11
                     /translation="MMAANAAGSEKGLKMNGSKMVDGKIRVKVRNGKVGRPSTLENPQ
                     MVSMRWPKDTVKAAKVTAARQQISMSEYVRRLVMADVAAKAEKTSQA*"
     gene            complement(17597..18457)
                     /locus_tag="SRR1747018_scaffold_0_prodigal-single_21"
     CDS             complement(17597..18457)
                     /product="hypothetical protein"
                     /codon_start=1
                     /transl_table=11
                     /translation="MQIAGIANSCTDRRYYLTMADAIDENDSTDLASWDLTDQQCENL
                     ALLHDTARKAMSDVTGVSRIEEGRLIAALTRIALTGTAKAVDSAAAITPRLYQCVGGD
                     AVRLAMSRAGGALRGLKRDWDDKAVEKRGTKTVGRRVTEEDGLTEKQAICETLRLLGA
                     KPAGHGCVTVDSVVERRVSTLSETTAHRLMMGVSYCDYRGSRSLKDAVRVALRKATDA
                     DDDKASRFIADFLCALACYDETVLDARFPVESVTADWLLKQASSKTLKSLAIDWAIDP
                     ESVFPSTKQA*"
     gene            complement(18684..19325)
                     /locus_tag="SRR1747018_scaffold_0_prodigal-single_22"
     CDS             complement(18684..19325)
                     /product="TM2 domain-containing protein n=1 Tax
                     =Bifidobacterium longum subsp. longum (strain JDM301)
                     RepID=D6ZVH3_BIFLJ"
                     /codon_start=1
                     /transl_table=11
                     /translation="MAIDYQGPEDSVKYDPPEPASENTGSQGTAASAAQPAPSGPYAQ
                     QPAYPPQSVLYGQQPTGWQTAPYAPSPYAPQRPPMAAPQTPGYATPYAQQAEPMRAFP
                     QAQQYGNPYVNMNSGMQYGWQQQQTQSTAAYSRKSKTTAGILGLLLGSIGAHNFYIGR
                     TGRGIAQLLITLLSGGLLAFIPAVWGAVEGVSILASQPGSMWSKDANGQDLIP*"
                     /db_xref="UniRef100_D6ZVH3"
                     /db_xref="A0A087CR97_9BIFI"
                     /db_xref="bll:BLJ_1435"
                     /db_xref="D6ZVH3_BIFLJ"
     gene            complement(19847..21439)
                     /locus_tag="SRR1747018_scaffold_0_prodigal-single_23"
     CDS             complement(19847..21439)
                     /product="Putative uncharacterized protein n=1 Tax
                     =Streptomyces zinciresistens K42 RepID=G2G6N6_9ACTO"
                     /codon_start=1
                     /transl_table=11
                     /translation="MMDGFPLFGTIIGIVVIVAAVLSLLSLIANLYKTPKTNEAIVVS
                     GSTNKTDRGLRVLTTRGGIVWPIVNKAVSISLKSHQIATECRAVSQNKIEVLLRVVAT
                     FKVGGTDEEIRKAAQRFAQQEDKIDGFVKETIEGSMRAIVGNMTVESLLSDRKKLSDE
                     LREEISESMMPQGLALDTLQIQDISDEKQYIINLGKPEEARVKQLAAVAEAEADKTAR
                     QAQIEAQKQVAISEKEYKLQQAAINEETSRREAEANAAKPIAEAEQQKNIAAAQREVE
                     LANVEVTKAKLQSEVNAKADADKYKRTVDAQAEAAAHVETAKGQATAQAEAAKGAAAA
                     QEETARGNAEARKLNADGDAIAIQKTAEAEAKATEAKAAAAAKAIELEGAAKAAAIKA
                     QGLAEAEAMQKKADAYKQYGQAALQSLIIEKLPAIADSVSKHLEGAKITAVNTDATDQ
                     ITGLTGNVAAKVPEIVKTLTGLDIAKSLRGLAGDTADGDGDAAETVTAEVVPDATARK
                     TTTAGHHTAGKTGTGQSHGTGK*"
                     /db_xref="UniRef100_G2G6N6"
                     /db_xref="A0A0F7VRA2_9ACTN"
                     /db_xref="scb:SCAB_22991"
                     /db_xref="G2G6N6_9ACTO"
     gene            complement(21549..22220)
                     /locus_tag="SRR1747018_scaffold_0_prodigal-single_24"
     CDS             complement(21549..22220)
                     /product="hypothetical protein"
                     /codon_start=1
                     /transl_table=11
                     /translation="MTTLWLTPAIIGLVLMCLSILGSDLSFDLNFGSDLSGHAMTAVV
                     GAFLGVGGGAGLIASGLGLSLTPACAVAGLAGFVSAWAAGKLTAFLANASSDGGDSSI
                     MDAVNQVITTSEDMAAGSIGATEIKIGGDSQKLYYKTETAVKKGDRLRVAGVNFENNV
                     LMVEPVGFTVEDDLVPSASSTSLREAQRRAKMEAEARNDEASWTSLMSSQANKSEQEA
                     KDPKD*"
     gene            complement(22255..22938)
                     /locus_tag="SRR1747018_scaffold_0_prodigal-single_25"
     CDS             complement(22255..22938)
                     /product="hypothetical protein"
                     /codon_start=1
                     /transl_table=11
                     /translation="MNEWDPQSDGPMDMLAIDHLGDAFKALISNVSLASAADALAAAL
                     RELSGGDQSLEFYRRQVNGYLYLSTAGDIDLTDEGSAEPAASRENSSVASPVSTDNSS
                     TASMLATQDTKKPVVVRAHHDIIESVIEVRLDAPRELDAHAVHAVPTEDAGSDYVRAD
                     KIVMAVTETDDPAIEQNRSTVDEVYIYLGDAIVALGETVPASVSTPARMLDALNDGKP
                     VEWDWDQNQ*"
     gene            complement(22982..24502)
                     /locus_tag="SRR1747018_scaffold_0_prodigal-single_26"
     CDS             complement(22982..24502)
                     /product="hypothetical protein"
                     /codon_start=1
                     /transl_table=11
                     /translation="MTEVNERDFVASKQGEALRLLRDGDVDAAFDCYDKLRLNEDADT
                     LADPELLADFFELTDHIDGLTERQRATAAVFKSTWAKAYDDAKNALKAENEDCEPVEA
                     PIADSANLDWRYSPAGDLVGKPAHVTLKSFGFEKYGVISGELGLDEATGDMVIYPDEA
                     DGFPSGAYFPVGKVNERGYLKKYGLVQTLEVWDHEPEGFHLALDVSPVPEDKIMVGEK
                     YDGVVSSEDPDLPAFDSVDTGYEPDGAGLATSVKAGDVDDPGLADLLRRHEYFDSLPL
                     NQPDHEPLTDDEITGVMQTLAVDPEVQRGLEELEAKAAALHEKMSAGSGETAGSDATV
                     DDATGGIAGNGDKPADDDGGGHSATGGLVEPSTRPIGWLASSETPDGSVDCTQAGLIA
                     SAAGLPLVVIDAAGCVREWSPRKVSGRSSSLAAIQSWELDLLSGHAVLAVTGLTAGRS
                     DGDQLAARRLLRNGVITWEDGRSVSVPTSVMTFALVKPGELEAVKTAVESVEKQAE*"
     gene            24753..25445
                     /locus_tag="SRR1747018_scaffold_0_prodigal-single_27"
     CDS             24753..25445
                     /product="hypothetical protein"
                     /codon_start=1
                     /transl_table=11
                     /translation="MGANYDQVEGFDHTALSHEAADAAAEAEVIGMDLSAFVGEAALV
                     RMVDGQDLVGGLRRQNDGVITLEPEVEDDETAGFPRHLENDGSVITLTGADGRLTAGA
                     VSAVRSCLVVKATSVKQKRTESKILWSLGGYVEAGAKLGEDGEWVPDSVLVRLAADWN
                     YDRDAKKERVLKKVDDPAANLKKVQDDIRRREINRRLARNARKKNKTPERRISGSPAM
                     LAMTSSHADSVR*"
     gene            25526..26659
                     /locus_tag="SRR1747018_scaffold_0_prodigal-single_28"
     CDS             25526..26659
                     /product="hypothetical protein"
                     /codon_start=1
                     /transl_table=11
                     /translation="MVDAARGTAPKCRCQHVVPRFIVSNFSEATGGPIVWTKNEADAV
                     VATGPGDSRFYEEHLYSDALDYSWMGYESNAATTIGSLTAGGAALRAVDYWWYLAVTV
                     AGMVARDRMLPRELDSSTWSYQCPNMSNDQKRCLAFDCVLSSLLLADIRIVRSNKPFL
                     NNDRGYSWDLDRRRLFAPVSSWLALVASWDDPEPNGMPARVIDLSMPTRKIGSLSRVD
                     VDSVNFKCAWQAASVIYGCSEELVSRHAVIGDESGFVRWLSSWLPSRACYSWAPVFDE
                     IGRREQAGWDLRSLEGEVDSVTLGYSEAAGGLEGLMRRLMGHHRKVWTPIWLSEPDRS
                     GVLAACASMVNRDMVMVDYGKTDDWGIGSWRWIPREASYARRD*"
     gene            26753..27310
                     /locus_tag="SRR1747018_scaffold_0_prodigal-single_29"
     CDS             26753..27310
                     /product="hypothetical protein"
                     /codon_start=1
                     /transl_table=11
                     /translation="LEATKIDWPVVVQTGGVKTIVIAVLAIITGVALIAVLDWTGLLK
                     IVDKATFSKWDLAGKARMMDAAEAGATRRRNVITFAVCVLVTLLALMFFPRVGQSHLE
                     FQQFVDKYDIVSIRAGKRFDSALLDKDGTGFKVDDLKNGVYPVTYRVTGSSMETDGSI
                     MIDNGKARLAGPNGPAALKKGATSF*"
     gene            27471..29411
                     /locus_tag="SRR1747018_scaffold_0_prodigal-single_30"
     CDS             27471..29411
                     /product="hypothetical protein"
                     /codon_start=1
                     /transl_table=11
                     /translation="MPDEQYTTVDVSDPIAGDGEGGDEDRLIGESTIVDGEAEPDTTV
                     DAASDDGLAPRVEVAKQFGGDGDSGWRPFWDYDQESLDAAAISWTADTNVDGSLAALY
                     IQAPYGYQADVLGAEQSTILSKIADSMRSNGHPDWADAVTADRVSTIDWRSGNCQTFG
                     LSYSPAKRIDPVKLTALCTDDPYHVTPFDSEWMSEKTTDEDFPARPTDSPFWAVLAAG
                     GVLLLGGGVLATLAAFTVADAAVEVVKGTRWKKKRAKAMSEMARPGYILETTGGWLVW
                     QYDWPTAGMSQEEKQKWLAANARKQVDDWILKKYAGSPVSPMVVDTAVSGDGRLTWLR
                     SDVKLSDAQCELSPYQAEQYLSLYVRHQSNESGLPGREYGKDKPTVIMSTVGDAAIPS
                     GRPDAVSMGEWTADGAVKRAMAAMEATSSSVAVDSDPEQSALQATDPIIELDEMVSKV
                     ETLARLLMSKSVASDSAQSVDAVCVAADALKTAGKARGLMTDGSVVDVDAARRLTAAL
                     SRWEDSLESASKLIDAVDGQASPFGSLLTAASPSPVTSSSSPTQQNGPWTFTADDETA
                     TDAGEPSYEWPQVTHPAGGAGSHAASLPAGKSTADSRSASESKADSKAGSSADAGSGD
                     GTGDGQAGSSATPVNPFRRRRQ*"
     gene            complement(29757..30224)
                     /locus_tag="SRR1747018_scaffold_0_prodigal-single_31"
     CDS             complement(29757..30224)
                     /product="hypothetical protein"
                     /codon_start=1
                     /transl_table=11
                     /translation="MTKRPKPWAPDSRTPSTSGVEGDGVYCADPEYALLKKFVRENMA
                     LLAPSVVMSAVDGETGYCDDHGGEVGSSALVIDANEAKTEQRAVVSEIMEILRHAAST
                     GALPGYSEITKTDSGRADSYWTWEIKRALVAISRSMSQIRPLRQSEHPSPIKP*"
     gene            30753..30920
                     /locus_tag="SRR1747018_scaffold_0_prodigal-single_32"
     CDS             30753..30920
                     /product="hypothetical protein"
                     /codon_start=1
                     /transl_table=11
                     /translation="MYKGHVSTPMGEEYERQFWENRKNYPVNPALIMVGAVKDQEYGL
                     EIDGTIDKQED*"
     gene            30981..31538
                     /locus_tag="SRR1747018_scaffold_0_prodigal-single_33"
     CDS             30981..31538
                     /product="hypothetical protein"
                     /codon_start=1
                     /transl_table=11
                     /translation="MDSDNKPASDAGYQMGVTMTNKNKVQNALLAFTVAAAAGLLATA
                     VASAIKLVKENKQVEPAREGYVKPELSYTEAEEVSSKLAVVDGLLDSQDLVDQKTGKQ
                     MLGSDLRRLFIDGDSAVNMQASGEFRVPGLAELAEQFEREVPAEATFDEWAVDNREAI
                     ITESVLFDETLLAADEPTGDAGEEK*"
     gene            31541..32764
                     /locus_tag="SRR1747018_scaffold_0_prodigal-single_34"
     CDS             31541..32764
                     /product="hypothetical protein n=1 Tax=Coriobacteriaceae
                     RepID=UPI0003685306"
                     /codon_start=1
                     /transl_table=11
                     /translation="MGQFDDRIDLPAKLRAQAADSLSAWKTLLDKTGDAGLLDYVLEP
                     SQQTVQGEYGDWAIGVSQTPVEVLDGYYEKRRQIEAAAKALSRRFFYDPDYVTARLPY
                     APVRAIGWWCKNLQDEIDWLESTGVTGSQSTDCKTETASARPLPPSFTDYELTDNGVA
                     RVCRDVLVLQGRPMSDLGYLESKVWGEVQSRETRLPSVSDHMHHEILRDVLIDSYLRN
                     PCVGDVIGIDLETTGLHPMRDWCINAGWAWADLHDESETLHGESTRSYGVSETRMELG
                     NPTESISGIKTTDLRGLMPLEADSAAQGQLLDALESAPFVAHNAPFEDSWFRQCVDGY
                     AEAKRDGLIKIIDSRKISQRLDPYDGKTDNKLQSYARRWGALSADENERHLGLQDTEI
                     MLVSLRRHLHAMRVA*"
                     /db_xref="UniRef100_UPI0003685306"
                     /db_xref="A0A087AM12_9BIFI"
                     /db_xref="bde:BDP_1248"
                     /db_xref="UPI0003685306"
     gene            32832..35315
                     /locus_tag="SRR1747018_scaffold_0_prodigal-single_35"
     CDS             32832..35315
                     /product="ATPase AAA-2 n=1 Tax=Rubrobacter xylanophilus 
                     (strain DSM 9941 / NBRC 16129) RepID=Q1AY82_RUBXD"
                     /codon_start=1
                     /transl_table=11
                     /translation="MAVKKKITRAALKPDSTRGEAPGKYSHFTEAVTRLVKAVASELS
                     GESYCAPSGVLAMLEPKTDCSLLSPLEECRAAARALIRQFSEPISVKAASRDLRTFDD
                     DARNWLDSNARAVVRRMAAAPEPLVVLQSKTAIGEDETLSAITQRCSDGRVPLFLSGR
                     TLKKVTVDYADPDVACGGLLPEGMTQEEAFDCMTPEGAYRLWSSLYSCFDDGDSILLF
                     EEPSCLESLMSAKPMMTPCVVMAKTDRGVAHSIDSNAFLFEDESQCYDMQPSASADLD
                     ARFLSRKLASSAYWVDRFGCKVTPGVILVMTRSTASWCSLEDYDPKSVIELVTDYCAD
                     CSFNGVKTSPKTAREWLLDKYGPHGMAAEALCSPVKFKTAAEIEAESKAQTDAAMKAR
                     AMAKSRHPAAGGPPAPPLPPRGKTGEPLFLFRTRDELVKALKSKVIGQDAAIDAVVRP
                     IVRRKAGLADDKKPIASMLLAGPSGVGKTETAKALATACFGSEECLKRIDCSELHDSA
                     SVNRLIGSSQGYVGYDDGGDLLNWVYKHKRGVLLLDEIEKANPVIYDSILLPLLDYGV
                     LSGPVRFDTEATAPDGSKRKVKCTQVMDVDCTKLIVIMTSNLGAQSMSAKGMSKLGFG
                     GPVDVESTLEADVQSAIKKEFRTEIRNRFGKIIVYKPLTLTSLERIFELKWGIVDSKA
                     KLHGLDVQLSSGVPRWFVSKAKADNYGARPLDRLIEERLVDPLSDLILDEEESKPARK
                     TPAVGKQPGEASTAARLSALPGSMRAVVCDGPADQPEKQSGGGFTRTVDKRTFVRVAV
                     VDGELNICPVDDGIESLKPKAMEGVDESQ*"
                     /db_xref="UniRef100_Q1AY82"
                     /db_xref="rxy:Rxyl_0676"
                     /db_xref="Q1AY82_RUBXD"
     gene            35302..36360
                     /locus_tag="SRR1747018_scaffold_0_prodigal-single_36"
     CDS             35302..36360
                     /product="hypothetical protein"
                     /codon_start=1
                     /transl_table=11
                     /translation="MSRSDSDSLSETGDVFEHGSNWSGLGENGIHASKPLSFEIVGNA
                     DEPLLPDVMRWAPSARRDLMSYDCGQVAGRLMLACVEPGQKRTQFIDSIAHMAEGTVC
                     DRAYRGEFKQGAPEMASDVHALTSLLADAEDGDLFIIDVDVPYYSQILDDCTIDDDTD
                     GDVVDDWRIVVKLIERYLSNAENKVNFVIITTAFDDRLLPRTLVDLAGVRVGAGEIGA
                     LQKMTLFNNPDEYDETADEDWVAGDPLTLQIETSDGRWLGGATLTPSAEILEKRRELR
                     EKSRLDSKPVSTTQTGGAWSSLPDNVSDSDALPDSVVSGNEGRGKHSSRLLGVLQLAA
                     CASLVLAAVATYVRKHRG*"
     gene            36772..37638
                     /locus_tag="SRR1747018_scaffold_0_prodigal-single_37"
     CDS             36772..37638
                     /product="hypothetical protein"
                     /codon_start=1
                     /transl_table=11
                     /translation="MDSVEACKTLASARTRVKANRWSWFGAGSKKAVSAAVREAMAVL
                     DSAGWARETLFHRAVADGFLCLRVVSSPDVVDADLTAVYSTVDEPGATSTHAAQLRQS
                     LMREQIEHLEAEHSQVIESMLTARMVAVSDDRETGETATAWVTTVDGHDGDEVTATAA
                     GMLSEYAAVLMRSGAGAFSYVLDDDPVLSLASLTRWSADVSACRDLAHEVMHGSYKPA
                     VTAAASAILDRAVRYCEKWEEASVDDRTGSAAPVDVVSKAVGDATERLEVTGTDDAKL
                     TLKGLEAAIYAV*"
     gene            37780..39264
                     /locus_tag="SRR1747018_scaffold_0_prodigal-single_38"
     CDS             37780..39264
                     /product="hypothetical protein"
                     /codon_start=1
                     /transl_table=11
                     /translation="VLVGLQPPTHGFDYGVDAMTGKMTAVSKQSDGSQDETLGTPSLP
                     ALCQWDDSRQLFFLDAKMTVSDSQTPLELEGRWSVSWRSVLHAVMSAWPLGSKSSIEA
                     KLWGNFKNVVEIAGIDAAMFYVAAVSVDMVTAGKSKKMSSSRLFEAMIRDYSLVDPQQ
                     YGLDAIGAATVKTYGQPKLSDLSIVDGGRGDWESWEPELKQSGLPSNAWLAWRRIRAR
                     IGVVQPELASSVFSTLTGGLADNIGKIPVGTPGADEFYETVSRWSAPSRIDWRLRQRW
                     LEELLSVGVWAAVSEGSMWSEALSRVGDEKTVEAEVLSELAGSSVDRQLGFIAAMWSA
                     LYGKLDALPADGGDAGLETLILADQQLSTGLDVVDFALEEPGSDDAGAAPGIAGDESA
                     GDSTGEQSIVETAADGQRTVEKPHSRQNSGKKQPTSGGGERQEKKLASAALNKKTPSL
                     TKTGGSKQSQSTGKKPAPRKPRPVAEEGIIDYEMDVVTSDDLAG*"
     gene            39351..40028
                     /locus_tag="SRR1747018_scaffold_0_prodigal-single_39"
                     /gene="lepB"
     CDS             39351..40028
                     /gene="lepB"
                     /product="lepB; signal peptidase I (EC:3.4.21.89)"
                     /codon_start=1
                     /transl_table=11
                     /translation="MWGEQPRGKHSRAVVSSTAGCAHGSGSPERVTADYFPCHLTRWR
                     RCWLQIDWVVYAIVLSVAFSTVFGFYKVPSASMSPTLEVGDTYIGEKISGWAGHVERG
                     DITVFRDEMGWMDGSPTEGGLIVKRVVGLPGDHVQVTLTGVYVNGERLREDYLPDDVD
                     PVDPGVYVDVEVPEGRLFVLGDNRGDSADSRFHMDAVDGTIPVDSVVAVLKAQALPLR
                     SAHLLSD*"
                     /db_xref="bbf:BBB_0349"
                     /db_xref="R6GCR6_9BIFI"
                     /db_xref="UniRef100_E3EPP7"
                     /db_xref="3.4.21.89"
     gene            40095..40898
                     /locus_tag="SRR1747018_scaffold_0_prodigal-single_40"
     CDS             40095..40898
                     /product="hypothetical protein"
                     /codon_start=1
                     /transl_table=11
                     /translation="MFGLWGKKNEPVIVGGDTPRVPGMPVGLYTSRDVENLRFHDKRR
                     VWYNAKQVDDALDKVKATLEWWESVHGGLSADDAMETGDETDAHDHGQPDGGEPGGLL
                     DVGLPSTTGAHVDTVEEIIDLSGQHDAGETAIKTVGATDDADAERKPAIDPLASETAG
                     HSQSRMPVRTTPTVDLSLTVDPETADSRSVDDGETMSGGDDAGNDESPETVGASAQTG
                     DSRTAIEQLADLAGKSKTVEEQPARGLSVPALSAADAPKIPANPFLRRR*"
     gene            41036..41800
                     /locus_tag="SRR1747018_scaffold_0_prodigal-single_41"
     CDS             41036..41800
                     /product="Putative ABC transporter ATP-binding protein n=1
                     Tax=Bifidobacterium animalis subsp. animalis (strain ATCC
                     25527 / DSM 20104 / JCM 1190 / R101-8) RepID=I1W811_BIFAR"
                     /codon_start=1
                     /transl_table=11
                     /translation="MGDVDKTVSCSRLCKTYGEGEAAVQALRNVSLQLPAGAMTTVIG
                     ASGSGKSTLMHCIAGFDSPTSGSSTVAGEQVQTMPAKRIPEFRRSAIGFVFQQHGLIP
                     ILTARENILLPYRLAGADPDWDEFDAIVRELDLASRLEHMPSQLSGGQRQKVAVARVL
                     LQRPKVVFADEPTGSLDVKSSDMVLSLLRDKIVRELGITVVMVTHNISAAMLADHVIA
                     LSDGSVILDSPMSAVSRADLESAVSTDSTTASGDAE*"
                     /db_xref="UniRef100_I1W811"
                     /db_xref="bni:BANAN_00840"
                     /db_xref="A0A0B6VXX4_9BIFI"
                     /db_xref="I1W811_BIFAR"
     gene            41797..43764
                     /locus_tag="SRR1747018_scaffold_0_prodigal-single_42"
     CDS             41797..43764
                     /product="Lipoprotein ABC transporter permease n=1 Tax
                     =Rhodococcus pyridinivorans AK37 RepID=H0JWA9_9NOCA"
                     /codon_start=1
                     /transl_table=11
                     /translation="VKIDVDGRLLARREEKDPHRCGPKWEFTLLVTARQMWRSKARFL
                     SIVSSTFFGVAAAAAALSVTGADDQFTYSLQFAAFACLVVGMVTIQQAVQVAAMEARQ
                     DYQLLLASGFSPSTVTRVVIGQTAVASLAGSIGGAFVGWLVALGLVPLLAGQNIGGFD
                     TIRAEANPLAITAVVVGGVITAVIAAVKPAREAAGMQSASSMGTKTVSRRRFLTVIGL
                     GCFVVGVIMTAFTWTTRGTADWTTVIAECSLLVIGLYAAWPALFKWAVLLLEKSLNLI
                     PHVRKSPGWAIAFRSLTRRPTAGVSVGAAFMVGLLFLSGVTMVGNWQSNHDQIEYGVS
                     YKADSQVRLKAGTGVGDFISEADAETWARDPDVKSVVLFAGRGVKGLTAKKGKNYDVL
                     TYTIKGDPFTSVVEDEEASRAWNEGYAVVGSDTAEKYGLNVGSKFSIPSVKHPDEDFD
                     YTVGAVTHESFLRSGIMVPWDDSDYRTVTSAYVTMTDAAREEMTNREFNKRLEDEHPD
                     YYFFDREFIVKKGGLEALYSLLVYYGAGSLVITVSVFGLFTMMTLAVMQRKRELGLLS
                     AAGMSSKQLKGSLWTEAGILSLVSGVHGVVVGSVLGILVGSKMGMTTIDPTTWVLESW
                     LVIATVLVGVASAMPGGMVAVRAGAKTIRDE*"
                     /db_xref="UniRef100_H0JWA9"
                     /db_xref="A0A0B8NRD0_9NOCA"
                     /db_xref="rpy:Y013_23255"
                     /db_xref="H0JWA9_9NOCA"
     gene            complement(44068..44697)
                     /locus_tag="SRR1747018_scaffold_0_prodigal-single_43"
     CDS             complement(44068..44697)
                     /product="hypothetical protein"
                     /codon_start=1
                     /transl_table=11
                     /translation="MTDASRDDESTWPTIKHVSRKLHVRAYCDDLESGVTVTARKTII
                     LEQFQCRDFVRRVEGCQFFPTNADGLRRALGRLDLHATASLQWVSPSLWRATGFQDAT
                     GLALPELEQHSGHLEYKVYFDFEPNLLIVEDSKIVGKPDRRRKKQAVWLQDEPDAVEL
                     WNDPIDRMLELADADAKRKSLMEFRINETPADLRVERSASRSILTSRES*"
     gene            complement(44726..45487)
                     /locus_tag="SRR1747018_scaffold_0_prodigal-single_44"
     CDS             complement(44726..45487)
                     /product="Phosphoglycerate mutase family protein {ECO
                     :0000313|EMBL:KFJ00782.1}; EC=3.1.3.37
                     {ECO:0000313|EMBL:KFJ00782.1};;  TaxID=212365
                     species="Bacteria; Actinobacteria; Bifidobacteriales;
                     Bifidobacteriaceae; Bifidobacterium.;"
                     source="Bifidobacterium thermacidophilum subsp.
                     porcinum.;""
                     /codon_start=1
                     /transl_table=11
                     /translation="MAMGEIWLLRHGQTPWALSGQHTGRTDVGLTDEGVAQALDAGKR
                     LTAARDLRKFEEVVSSPLSRARDTAILASKGLVGGDGEVIVDDKLLEWDYGAAEGRTR
                     SEIASLVKEANANETGWSETTLDGETVPYDDGVAKPTDWDLWGDGPQALPASMRGDET
                     MTVAGKEVTVRRGRGESLSALRRRVETVIKEVSPVIEDGGDVLLVAHSHVLRELTVAW
                     LGLPAEAGRSFELGTARYAVLGDHKGDHVVRGWGL*"
                     /db_xref="A0A087DZ31_9BIFI"
                     /db_xref="UniRef100_M4REN1"
                     /db_xref="btp:D805_1698"
                     /db_xref="M4REN1_9BIFI"
                     /db_xref="3.1.3.37"
     gene            complement(45658..47208)
                     /locus_tag="SRR1747018_scaffold_0_prodigal-single_45"
     CDS             complement(45658..47208)
                     /product="Triosephosphate isomerase {ECO:0000256
                     |HAMAP-Rule:MF_00147, ECO:0000256|RuleBase:RU000517};
                     Short=TIM {ECO:0000256|HAMAP-Rule:MF_00147};; EC=5.3.1.1
                     {ECO:0000256|HAMAP-Rule:MF_00147,
                     ECO:0000256|RuleBase:RU000517};; Triose-phosphate
                     isomerase {ECO:0000256|HAMAP-Rule:MF_00147}; 
                     TaxID=1437606 species="Bacteria; Actinobacteria;
                     Bifidobacteriales; Bifidobacteriaceae; Bifidobacterium.;"
                     source="Bifidobacterium bohemicum DSM 22767.;""
                     /codon_start=1
                     /transl_table=11
                     /translation="MADRKTLVLGNWKMNSLELDLASAWTRMTLTEDDGSPSTVDRDA
                     VSLWVEAWASLPEVDATVGIAPSFTSIDEARRAITSQSVSLLVGAQTAIAADYGAYTG
                     DVSPAMLAQMGCGFVILGHSEQRRYHPEDDDEIAAKAKAVIKAGMTPVICIGETAMGR
                     VEGIGVDYALSQLADAMSMLDCHEASQVVIAYEPVWAIGTGKAPEPSVVEAALADVRD
                     FVNAGFGADVAASVRLLYGGSVNEENAAGLAQLHDVDGFLVGGASLSPYSFHKACEAA
                     VSATSLPRPTGGLSAVAPEAIDVDPVDEGLARETERRADTTAWRLQLALAAYRVMGFQ
                     WLEAQAAGKVEAGCVPENYPDLLRDEIWEHRLTVVQRLLSVIREGRVRGVSSAGEWLV
                     ATDDSLTGDDKCHALAMERAKAAADRYWSGKKADLEKIASGETEIPSSVLPSSTTESP
                     SIIPSQTTGEMKQSAAMRLAEMLVGDKGAERTVKGLFIEGYMAADADTRNRHWMRRGV
                     DKTATGRK*"
                     /db_xref="A0A086ZJJ7_9BIFI"
                     /db_xref="UniRef100_D6Y1U7"
                     /db_xref="tbi:Tbis_1991"
                     /db_xref="D6Y1U7_THEBD"
                     /db_xref="5.3.1.1"
     gene            47452..48207
                     /locus_tag="SRR1747018_scaffold_0_prodigal-single_46"
     CDS             47452..48207
                     /product="hypothetical protein"
                     /codon_start=1
                     /transl_table=11
                     /translation="MDRRLSTNVAAIDSLLDGGLAVGGLTAVTGRRGTGKTMAMLAVA
                     AKTGVDCVLYAPCIDYAEVKARIASICVSLGIDVDTVTYDCTTGLWLSIQFPDHRVMV
                     AGHSAKATANGRAMLDNMEALAASGSASLMMFDAPCKGMKSKDEKDFVVSLRRLAKRY
                     DVPVIVSTMLRSKPAVDPVINDVKKSLREEASDVIWISEWPKIVRGDAKFKVGVLSDD
                     DHDGEWESKTADLTIHGAVSMNKTPMIGYRRQR*"
     gene            48232..49218
                     /locus_tag="SRR1747018_scaffold_0_prodigal-single_47"
     CDS             48232..49218
                     /product="hypothetical protein"
                     /codon_start=1
                     /transl_table=11
                     /translation="VVAAQPSIARVHRAGTSSVIGYGVIASRLESTVSNTRRKKRGKP
                     GDSDQPLRGKSKSEWIRGSVKHLKKHGQLKKLPKLRTSTCYLTGKVRFEDEDSALKAL
                     VDAVTIRTSKGYARIESRAYYCQYCSGWHLTSQRDTSTVNTEAVDLASHHPSAFKQGL
                     KFLKDGDAREARKHIQHFMLAMQRNSVPDEIWADPWLWAAVNELREAGAPSWLEMRDF
                     PEDLAKAASLDSARAKPDSAWLASYHHLSKSGRAAMMEREDVPLAVIAAFQAALSKLE
                     ESKPVDDADTVGDAIVSGHASSDSVGDLDSGEDCRSGDASSGAAGSEDTLTD*"
     gene            49301..50302
                     /locus_tag="SRR1747018_scaffold_0_prodigal-single_48"
     CDS             49301..50302
                     /product="Fructose-bisphosphate aldolase, class II n=1 Tax
                     =Actinobaculum schaalii FB123-CNA-2 RepID=S2VL66_9ACTO"
                     /codon_start=1
                     /transl_table=11
                     /translation="MERADVIKVINGAHAGKWAMPAINVSSLGTAMAAMEGLQEADSP
                     GFVQVSIGAAKTASYTGDPVEGAIVLGRLLRDLRKQFTVPVILHTDHCHHDMVGHYLE
                     PLLKRLRGLYDAGEEKIFDSFMYDGSTTDIQTNAATIRELAPLVKAVDGVLEVEAGGA
                     WGGSEDGVGGGAKYSTPADVATIQTAMAASGWKTGDYLLAVAFGNAHGTAVVPDLKPG
                     LLSEIAGATGQENLYVFHGGSGSPACDVKAAVANGVVKMNVDTDTQYAYTKGVYEFLS
                     AAPMVDDGEGGEVTAVLSHKKGKKWFDPRKWDAEGRAGMAQHVKEVAGLLGSAGKAV*"
                     /db_xref="UniRef100_S2VL66"
                     /db_xref="asg:FB03_05900"
                     /db_xref="107371702"
                     /db_xref="S2VL66_9ACTO"
     gene            50918..51121
                     /locus_tag="SRR1747018_scaffold_0_prodigal-single_49"
     CDS             50918..51121
                     /product="Protein translocase subunit SecE n=1 Tax
                     =Bifidobacterium longum subsp. longum 2-2B
                     RepID=I3B1I6_BIFLN"
                     /codon_start=1
                     /transl_table=11
                     /translation="MHNPIITIGLFCRQVYSELKKTVAPTGRQLAGWAIACFVFVLSL
                     MLIVTGLDAGLGWLTLQVFGGSK*"
                     /db_xref="UniRef100_I3B1I6"
                     /db_xref="I3BMX2_BIFLN"
                     /db_xref="bii:BINDI_1165"
                     /db_xref="I3B1I6_BIFLN"
     gene            51142..51345
                     /locus_tag="SRR1747018_scaffold_0_prodigal-single_50"
     CDS             51142..51345
                     /product="preprotein translocase subunit SecG n=1 Tax
                     =Bifidobacterium magnum RepID=UPI0003B672E0"
                     /codon_start=1
                     /transl_table=11
                     /translation="MVVVSALSLALTALILMHKGKGGGLSDMFSRVTQNAGSSGVAEK
                     NLNRWTVGVALVWTVTIIALGLI*"
                     /db_xref="UniRef100_UPI0003B672E0"
                     /db_xref="A0A087BA14_9BIFI"
                     /db_xref="bbc:BLC1_0808"
                     /db_xref="UPI0003B672E0"
     gene            51375..52733
                     /locus_tag="SRR1747018_scaffold_0_prodigal-single_51"
     CDS             51375..52733
                     /product="Protein translocase subunit SecY n=4 Tax
                     =Bifidobacterium longum subsp. longum RepID=I3B0G0_BIFLN"
                     /codon_start=1
                     /transl_table=11
                     /translation="MKTLVDAFKTARLRNKILFTLGMLIVYRIGSFLPTPGVNYKAVS
                     DCLAKIGSGNEDFIGYVNMFSGGAMLQLSVFALGVTPYITASIVIQLLKIVIPRFMEL
                     HKEGQSGEAKLTEYTRYLTIGLAVVQSAVIVLSARSGALFGGACGSVLKSDDPATLAV
                     MTLVMTGGTGLVMWMAELVTDKGVGQGMSVLIFMSICSGFLPKIWSIGWEDGNWLAFG
                     VVVATLLVVFLVVDYVELCQRRVPVQYTKHAPGTAPGSSDKTYMPMKINISGVMPPIF
                     ASSLLAIPTIATQFLDAQNPAAKWINANLADSTSLWYIGIYSVLLVFFCFYYAGVQSD
                     PEETVDNMKQSGGFVPGVTMGTPTVKYLQYLMNRLNSAGAIYLLVVALVPTVLAVTLG
                     VGASLPFGGTTVLIIANVGLDTLRQVKAQSEQWEYTGMLPAAEKAAGLDLKKTLEKES
                     KD*"
                     /db_xref="UniRef100_I3B0G0"
                     /db_xref="A0A087EBX9_9BIFI"
                     /db_xref="blm:BLLJ_1661"
                     /db_xref="I3B0G0_BIFLN"
     gene            52738..55320
                     /locus_tag="SRR1747018_scaffold_0_prodigal-single_52"
     CDS             52738..55320
                     /product="Protein translocase subunit SecA n=1 Tax
                     =Bifidobacterium adolescentis (strain ATCC 15703 / DSM
                     20083 / NCTC 11814 / E194a) RepID=SECA_BIFAA"
                     /codon_start=1
                     /transl_table=11
                     /translation="MANILDKALRIGEAGQLKKLKQIADAVCALDGKWSRLTDTELRR
                     KTAEFKRRLAGGETLDDVMVEAFATAREAAWRTLGLKPFPVQIMGGAALHQGSIAEMK
                     TGEGKSLVCVLPGYLNALEGRGVHIVTVNDYLAQYGAEQMSRVYRFLGLTTGCVVDGQ
                     EPAERKKQYEADVTYGTNTEFGFDYLRDNMAADSDGMVQRGHHYAILDEVDSILIDEA
                     RTPLIIAGPAEGEASRWYSVFAKLVKTLQRNRDYVIDEKKKTVSITDDGVARVEEWLG
                     VKQLYTSENTMLVGCLDNAIKARELYLRDRDYMVRDGEVLIVDEHTGRVLDGRRYSDG
                     LHQAIEAKEGVEVQPENQTYATVTLQNYFRMYDKLAGMTGTAETEAAEFMNTYKLSVI
                     PIPTNKPVQRIDRDDLVYLTKRDKLAAVVKEIAARHKKGQPVLVGTASVEDSELLHQL
                     LDIAGIEHQVLNAKQDKAEAAVVAMAGRKGAVTVATNMAGRGTDIMLGGNVEFIADEM
                     MHEEYGLDSESTPDEYDEKYPMALAAAREQVEAEHEEVKRLGGLYVLGTERHESRRID
                     NQLRGRAGRQGDPGESRFYLSLEDDLMRLFNTQLVARMMQSGLPEGTPIESNMVTRGV
                     RKAQKARESQNYEIRKNVLKYDDVMNKQRIVVYADRQLAMDGADLTADIRGYVKEVVS
                     EIVDSGVCKPDSDGNAIEGKLVKPVDWRLDEMLTEYVEVFHVETVPADLLAEHIRKQS
                     LKENVQGLKDALTSAALSRLDDWVGLFGETEFKRTISKVTRAVIDECWRKHLYEMDYL
                     KTGIGLRGMGQRDPIVEYQRDGYASFLDMEKLIRRTVVRTVCRLFADRQRGLKKASMN
                     GETA*"
                     /db_xref="UniRef100_A1A268"
                     /db_xref="A0A087EFX5_9BIFI"
                     /db_xref="bado:BBMN23_1163"
                     /db_xref="SECA_BIFAA"
     gene            55367..56308
                     /locus_tag="SRR1747018_scaffold_0_prodigal-single_53"
     CDS             55367..56308
                     /product="hypothetical protein"
                     /codon_start=1
                     /transl_table=11
                     /translation="MDRGIPKSLRGFVEKTKIANTVVSVLSALTSVSLLAFSGLMFVS
                     STGVSSGSPIVAGSPISTALLILGCLIPVLGASTLVSLGLFDDAVGKAASTVRGNDLR
                     LAMLAASENGWSLSDLKTVLQNVAPAWISECTGSKLLRLVDDSCLLGKDGMAVLKLDG
                     ETVEQARHLVDFLMQLPTAAPDASTVRTVESTIDMLVDTRGLERQVTAVIRKSATSDA
                     RLRNLSDYSLREQSEQDRLNDLATTKARLMAEQTTVIEAATKQANDTVDDAMARLDAR
                     STIEARTLLEQRARLDADNASDARNSSLSEASVSASK*"
     gene            56442..57254
                     /locus_tag="SRR1747018_scaffold_0_prodigal-single_54"
     CDS             56442..57254
                     /product="Transcriptional regulator, Sir2 family n=1 Tax
                     =Bifidobacterium gallicum DSM 20093 RepID=D1NWI1_9BIFI"
                     /codon_start=1
                     /transl_table=11
                     /translation="MVKKILVLVGVGLSAGSGIPTFRTDDGDWQAGMDLQSALQINEY
                     MGRPKARKIVWDRLRSADFSHREPTIAHEALARLDEAGSLLGVLTQNIDSPEQEAGVS
                     PLKVWQVHGSAGETVCDRCEHERPTREILDALYGQREWSWTGGKTLAEVDAHVLHCQQ
                     WNAKKSKPCGGVIKPCVVFYGEGIDRKAWSNARSALFYADELWCVGASLEVHPAADLP
                     RMAVSLGKTVRVVSTGVVNIEGVKPAAWEKVTATADDAAPKLVDMVLGSGGD*"
                     /db_xref="UniRef100_D1NWI1"
                     /db_xref="A0A086BPF7_9BIFI"
                     /db_xref="bcor:BCOR_0133"
                     /db_xref="D1NWI1_9BIFI"
     gene            complement(57428..57796)
                     /locus_tag="SRR1747018_scaffold_0_prodigal-single_55"
     CDS             complement(57428..57796)
                     /product="hypothetical protein"
                     /codon_start=1
                     /transl_table=11
                     /translation="MNVTVTAQGMTLPIGFKDDAEGHVSRLEKTAPADAVFNVVLKGR
                     GNPSRGRDASYKVTARVVGKGIDETVSYEGRTPTAALDKAIDVLARQLRQAKEKRVSS
                     QAIPMNEFAESLGEETATRL*"
     gene            57990..58406
                     /locus_tag="SRR1747018_scaffold_0_prodigal-single_56"
     CDS             57990..58406
                     /product="hypothetical protein"
                     /codon_start=1
                     /transl_table=11
                     /translation="MTALNETDGKWGWWRAAKTCLSPTAMTWFQLAMAAIMTATFWQV
                     GSHTISHEYVRNVFYVGMGLYLLAAVWLLGDEPVAEHGLWKTCAVIALPFLLVVLAPS
                     YGVTLLAMIAGILFARAYIGVERSRGYLGLETGPLS*"
     gene            58717..59109
                     /locus_tag="SRR1747018_scaffold_0_prodigal-single_57"
     CDS             58717..59109
                     /product="hypothetical protein"
                     /codon_start=1
                     /transl_table=11
                     /translation="MAAKSIKFYTTKTLAEKAGTTTEVVRNAIDNGVIKNVTKNESRR
                     LIIPVAEGNKFIRAFKSKNKPVTTHTVTVSGAAKWAGKSTDTIRYHVKKGHVRSLVGR
                     NGLQRVFVSDVVKVFNLGKNKGKTTQAK*"
     gene            59420..60934
                     /locus_tag="SRR1747018_scaffold_0_prodigal-single_58"
     CDS             59420..60934
                     /product="hypothetical protein"
                     /codon_start=1
                     /transl_table=11
                     /translation="MADSRIWGSGQSRSMHMSPDGVMRRCVSPSNCRYKAASLTFAEK
                     RDKAGEQATLSIAASLFHENLVRLVAEHPRCAAARDLARRRIPVSDPCLGWIPSRKAA
                     LKQLEAAGVTTQDMLETGIADIKRNSTALQFYAHNRLTLAVMDSETGKPTVFYARSYA
                     KTASAPAKVGETAAPLTSGLKYVSSRPPAYALPERDPDTNLYLAPYAKPLFLADRAAE
                     KARETGELYVVEGQFDALACYYGGVENTVCAAGCTDFYQANLDACLALMGGKGKVIIS
                     LDNDDAGRAGMLAVARRFPNAAIDVIEPFADGKDPCDYRAEHGDAALREAMSKHRPIM
                     EALVESTPITEVPADLAAVTDLSKRRRLAEHAAAHHADAEWTADRLMARAGKIQPNTV
                     KTEANRYHERRRWVRALGLSAQAHDKGKSFAERAASSEPMQLMVRLAAAADAEGQSLP
                     KAVVAQLPKPLRESGAVERLGLTGYVEEGDTVDGLLTEAKAKFWKNMQFCPCAY*"
     gene            complement(61088..61792)
                     /locus_tag="SRR1747018_scaffold_0_prodigal-single_59"
     CDS             complement(61088..61792)
                     /product="hypothetical protein"
                     /codon_start=1
                     /transl_table=11
                     /translation="MDDSEDKLIISLANAGATVSKIAKILKAGVDDVKAKLTELNVEA
                     VDDTITDKASTEALNNDSTKDLDSEFDAIMAGAGLDDSALYPDGAKVVYVVETVCPGH
                     DGLEPVRCTGKLSEAKTKMFEEAIKDVRDNNGLKLRQGPLNLQVGCLKIDLAQQSHSV
                     AQQLIASIGFQPAWFAEKATVPLTEAEKAAATALLTGIRDGDKKALAFMYAAPVTLPD
                     MVDFNKGEYIGDDDFM*"
     gene            62157..64685
                     /locus_tag="SRR1747018_scaffold_0_prodigal-single_60"
     CDS             62157..64685
                     /product="Putative uncharacterized protein n=1 Tax
                     =Actinomyces sp. oral taxon 175 str. F0384
                     RepID=F9PH90_9ACTO"
                     /codon_start=1
                     /transl_table=11
                     /translation="VKVTSISKLHETSIEDNETLNEGTDGSRGEEVSDLHVDLPIAGE
                     TDLEREAGAHVEHPGFTVTAGTALRGSSFFKDQSEAKLAAAQSALSAAIDANEAKRSA
                     RVKEYVALNDVSVRRLQAVYADALFSVYGSDPDEQYNYALALAADALSLGYALSRDAV
                     DALTGVAPWAMKAVLSALQSTRGADWDYKPMYPDFPKQVEDATARELITNALAHYTGD
                     LFGLRVMPDYKPSPRLPLSQSIEFEKLGVASAGDLAGVALKLLSAGQVLSDQDKDDLK
                     TLLGDSGIRSLVEDSAELGETTTKIRENFVWVAGEFDGALHSWAISQFSLPTDALRYA
                     AKLSGGDESLAELTKFHLSRAQRREVASALNHAVDAMSDRDLDLSDQFARHAEEWKQV
                     ARILHPHELASKGKLSREAEKWLSKTMNGAVRSFDSRVEEAFSELSYSDDEPLRVLLT
                     LLSKRPGSFARRIVELYRKTGASQHGVILDAFRAVAGDVSTPVLVQLWNLMQFPADET
                     AGVPETRVIVVKTPKGAKTDVIENRVMRDVSEQEAKQIISVIEAALIGRKDDLYVELG
                     EHSTEYAVPLGTRSASKGTRIAARGSRIKVEGYDKASSVIRLFMHWHDLPGDEYRDRV
                     DLDLSAVAVTADFTKADKCWYGLLRTGSNTIMHSGDITSAPDGAAEFIDAKAADLLAK
                     GYRYVAMSVYSYSRQTFDKVPEAAAGLMLRGKLGREGEIFDARTVKQKFDLTHECTNA
                     TPFMFDLETGEIIWLDLDVSMSSWNSVGDAANSNLTIQAMKTAAWGNPMTVAELAALE
                     ATLVCRETIHGGVDKFVDVNGETVDGSKVIKIEGWDSENTMQLL*"
                     /db_xref="UniRef100_F9PH90"
                     /db_xref="F9PH90_9ACTO"
                     /db_xref="bbe:BBR47_12310"
     gene            64918..66087
                     /locus_tag="SRR1747018_scaffold_0_prodigal-single_61"
     CDS             64918..66087
                     /product="hypothetical protein"
                     /codon_start=1
                     /transl_table=11
                     /translation="MAVSNDARRDSVMVVTLKKPEWSFDPETGRGRFPASKLSSKPRR
                     GQAIRVKTYGAEPVDVTVSMVKNGEVLVRAARGGSQDATDPDLLLLNGLEEAGSESAD
                     STDSAIDPESHGDSRLPDDSAAGRFDADDYVEATAPGATASKPPSVVHSSPVSAVKRE
                     LSAAAGDKDSLPADAGKFETLAYDAAKHTRLFLSKVLEDSKTLAVRLAANVRKNAHEA
                     KYAMQRSKRGWSERDMWNLDYVLLKYMSGMLAELSATGHGYPGDYEESRDRWLVKHDG
                     EDYEKWLHSAARTAARVTRDLDERYGEEISLDEAFNETVEEYGVGASAWMQDLDHASQ
                     VLDQYAESVSDVFNHWSKDVDLYGRAEADRRSQMLEAEFKKTWAWIGEWLPAMWD*"
     gene            66335..69274
                     /locus_tag="SRR1747018_scaffold_0_prodigal-single_62"
     CDS             66335..69274
                     /product="1,2-A-L-fucosidase (EC:3.2.1.51)"
                     /codon_start=1
                     /transl_table=11
                     /translation="MTNKTISLASKKTVALLVAAASLGIGTIAGTAAFAVTGDGADKV
                     EAPGDATTVAGTAPSQDYAARDGVFTASTGEVDKTALTDGKAETSYKSATADSYWVQV
                     DLGKARSLTNVTVKFLANAKVTGFIQYSNAENPGADSQWTDFAELDGQTGEFTKTAGG
                     DVAKARYVRVLVNKTESTATGANAPTAADVAGVADFSVSAATVFADRFEVNKDLEEVH
                     DTHVGEEHKFTTKVTPADADVHYVVDAPSAFDVEQGKTDADGTTHWTLTVKHSTSGVD
                     LPVTITNDVVKAKNEDGTGDKQVVLEQNFNSWDYAGKVVLAASGDQTLFIGDTANGGK
                     GKLFSGHVQGRTPIKDADGNIVGYEAAKQDVVASSDNPAVVSVDKNDAGKGFYVKGLT
                     VGSAKVTAKAVDVPEGKTVEDSLNYVSQYHSAAGFDEASIKAPSEIVLGSKGKNKVTA
                     TVLPADTANQDIDFKSSDEKTLTVDGDGNLTAHVEGLGNEDSKTVTITGTAKTTMGEE
                     PKTFTVEVTVRRPYVKSVTVDSGLKNGEITLGDATEKGVSLKATVSPEFANPALTWAS
                     SNTKVATVDEAGNVKFTGEPGLVVFTATSTHGAGADKAPVVGSTAVNVVRPKLAGLTA
                     YKAGDAKKTPVKELSFTLGEENTPVDLDVAASPKYASDSVYWITGDATVADVDAKTGV
                     VTPHETEGTTTVTAVSTVDGTIQARVNVAVKAPAATKIAVTAPEGFDPATVKVGDKFQ
                     LTAAVTPALAHQDVKWTSSDESVATVDANGDVTALKEGNVKITAASTENDKVADSVDI
                     VVNKAEDTDKPDKPETDAFANVKATYTDADGKTVDVEGFDASKDGEYTLPDGVTLDKV
                     SLATDGLDTKIAYTADGKAVEEASKADTAVYTVTDGKTTRVYTFKAAENGENGDSNRT
                     PEDKDQADDKVADDKKATDSNKDGAADKKSGDGLASTGAAVGVIAAVTAALAGAGVTL
                     RKTSKRD*"
                     /db_xref="bbp:BBPR_0193"
                     /db_xref="UniRef100_E4NYU9"
                     /db_xref="Q6JV24_BIFBI"
                     /db_xref="E4NYU9_BIFBP"
                     /db_xref="3.2.1.51"
     gene            complement(69560..70486)
                     /locus_tag="SRR1747018_scaffold_0_prodigal-single_63"
     CDS             complement(69560..70486)
                     /product="Uncharacterized protein (Fragment) n=1 Tax
                     =Emiliania huxleyi CCMP1516 RepID=R1FKU9_EMIHU"
                     /codon_start=1
                     /transl_table=11
                     /translation="MSSLNSDKTISEIAAAAKALEQEYDEKIPPTGYVIIRIDGRAFH
                     TLTKDMDKPFDSMFVEAMDRAALTALNEMDAVLAYVQSDEITVVLSPCGRRQDSLPFN
                     GRVEKLTTLAASAATTGFVSAYAVALMNVFAEAAIDSFQHRGDPSYDVGDEAVKRVGK
                     VIDAAPTFDARAIHVDSLSDVADNLLWRRVDCRKNAVSSMAVSEFSARGLHGKSTMER
                     WQMLADAHGGDYKINDGLYWGRLHYKETVIVEDEEYGEVTRRVTKTVAATKENADMVL
                     SALEAEVEACLAARESPSWDDAALPPSADDDL*"
                     /db_xref="UniRef100_R1FKU9"
                     /db_xref="R1FKU9_EMIHU"
                     /db_xref="nfa:nfa39460"
     gene            70770..71705
                     /locus_tag="SRR1747018_scaffold_0_prodigal-single_64"
     CDS             70770..71705
                     /product="Amidase {ECO:0000313|EMBL:KFJ01323.1}; EC=3.5.1
                     .28 {ECO:0000313|EMBL:KFJ01323.1};;  TaxID=762211
                     species="Bacteria; Actinobacteria; Bifidobacteriales;
                     Bifidobacteriaceae; Bifidobacterium.;"
                     source="Bifidobacterium stellenboschense.;""
                     /codon_start=1
                     /transl_table=11
                     /translation="MASKTSGAQHKKNKTRKTDAVRPTAGKHALSTTTGTRRPLVMAS
                     ALVSATVFSLMTAAATMTGATPGRAASSLSTMPAMAASRSEARTPLAESSNEVASSPA
                     APSVGVSVDAGDGVWALSDEDLEVPYSKSPAEKAQDLMSEQTAKDIEELKENGEGSFI
                     ENGPLTLTADVVKELNKQYEGREPEGWDPNHATGDEGNAYSFSQCTWWAYKRRHELGL
                     PAGSHMGDGRMWTGTGKSLGYWVDNTPHIGDAMSFPAGSMGSDPYYGHVAIVENVFEY
                     EGKTYIKTSESGASYDGGHFSRIIGNPERFEYMHY*"
                     /db_xref="A0A087E0M2_9BIFI"
                     /db_xref="UniRef100_D6SVX0"
                     /db_xref="bad:BAD_0384"
                     /db_xref="D6SVX0_GARVA"
                     /db_xref="3.5.1.28"
     gene            complement(71841..72416)
                     /locus_tag="SRR1747018_scaffold_0_prodigal-single_65"
     CDS             complement(71841..72416)
                     /product="hypothetical protein"
                     /codon_start=1
                     /transl_table=11
                     /translation="VALYKLEDAFTADSIETTGDHRVVTRVGKKFRDLGEGDHVITFD
                     ADDGLDDVVFDGSDSILDSTVDGVSFISPRWKCVWGIAFPKDSELITDLSEYSLKEND
                     SAVIWYEDADGGLARSDYAYSNVVESKVVAFNVSSVSNDTGFLTLNSDTAISHDPYRR
                     SFVLGGPDVRVRKAYLVHKPEAIRDVEPLTN*"
     gene            72647..73450
                     /locus_tag="SRR1747018_scaffold_0_prodigal-single_66"
     CDS             72647..73450
                     /product="hypothetical protein"
                     /codon_start=1
                     /transl_table=11
                     /translation="MARWHLKKGSNEPGVCVAKGKCPLGYDEKHHYSSYAEAWEASEK
                     ANELRFRKIEDEADRPLNSLSRKYGDGAVSKPMPVLKPPLPPRSASSQIASSVPSPPR
                     PAAAHSPKKSMSRVEIAASAESGKGMAVAAREAFASSVALPPLPPTQGQINGAGDRAI
                     TVMSNAGGKVVLAGFLPGLTNREKNLALEGLAAKRPDLSYDSVMGDEPFTAASYGDYV
                     RAVEDKLRVDPGARAALSWSVREALPPLPPADSGRKPMITRSKMWETLS*"
     gene            complement(73554..74177)
                     /locus_tag="SRR1747018_scaffold_0_prodigal-single_67"
     CDS             complement(73554..74177)
                     /product="ATP-dependent Clp protease proteolytic subunit 
                     {ECO:0000256|HAMAP-Rule:MF_00444,
                     ECO:0000256|RuleBase:RU003567}; EC=3.4.21.92
                     {ECO:0000256|HAMAP-Rule:MF_00444,
                     ECO:0000256|RuleBase:RU000549};; Endopeptidase Clp
                     {ECO:0000256|HAMAP-Rule:MF_00444};  TaxID=1385941
                     species="Bacteria; Actinobacteria; Bifidobacteriales;
                     Bifidobacteriaceae; Bifidobacterium.;"
                     source="Bifidobacterium breve NCFB 2258.;""
                     /codon_start=1
                     /transl_table=11
                     /translation="MSAYGLGPSIIEDDPRYGRRAVDVYSRLLEDRIVYIGGAITDDE
                     ADDVVAQLIVLANMDPNRDVTVYVNSPGGSMSALTAIIDAMDLVSCDVSTLCVGQAIG
                     AAAAIVAAGTAGKRALLPNSTLVLHQPTMSGSWGKATEIEIRANEMARKRDWLEDLLA
                     ARTGKDKAALHRDLENDTYLSADQALEYGLADSIVTAQPKETQGTLM*"
                     /db_xref="W6F1R2_BIFBR"
                     /db_xref="UniRef100_H3L2Z0"
                     /db_xref="bbrc:B7019_0778"
                     /db_xref="H3L2Z0_BIFBR"
                     /db_xref="3.4.21.92"
     gene            complement(74179..74892)
                     /locus_tag="SRR1747018_scaffold_0_prodigal-single_68"
     CDS             complement(74179..74892)
                     /product="ATP-dependent Clp protease proteolytic subunit 
                     {ECO:0000256|HAMAP-Rule:MF_00444,
                     ECO:0000256|RuleBase:RU003567}; EC=3.4.21.92
                     {ECO:0000256|HAMAP-Rule:MF_00444};; Endopeptidase Clp
                     {ECO:0000256|HAMAP-Rule:MF_00444};  TaxID=698955
                     species="Bacteria; Actinobacteria; Bifidobacteriales;
                     Bifidobacteriaceae; Gardnerella.;" source="Gardnerella
                     vaginalis 55152.;""
                     /codon_start=1
                     /transl_table=11
                     /translation="MRLERGETQLASTTPTSPSSPFDELFRNRIIFLGKEVDDEIANE
                     LVAKMTVLDGQSHDPIWLYINSPGGSITAGMAIYDQMKACASPVYTACKGEAASMGQF
                     LLSSGEPGKRFVFPHARILMHQPSGGVGGKETDVRITAELIKSMKTQMAEMTAEQTGH
                     TVEEIYRDNEYDHWYTAAEALEYGFVDHVVSTDSEMAEIAAGREHGSTSASTAGDSAK
                     PRSGRPRKRETAVDHKKEA*"
                     /db_xref="I4LT58_GARVA"
                     /db_xref="UniRef100_I4LT58"
                     /db_xref="gvh:HMPREF9231_0913"
                     /db_xref="3.4.21.92"
     gene            75048..75725
                     /locus_tag="SRR1747018_scaffold_0_prodigal-single_69"
     CDS             75048..75725
                     /product="hypothetical protein"
                     /codon_start=1
                     /transl_table=11
                     /translation="MSKLVVKTLNDPWEDSMSAEGTKKPKEEVQDAAAPEETETARDA
                     DETTTDVDDGDAVDASATGSTADPITTDAKAIADAAGAAAAKAKSSLSSLFSSIHKGW
                     DEYTEDVRQPEATADTTATQETVRNAAPVATGAVAGEQSPVTTRTTAPAQLLSPVTVV
                     KGVRGVAGSFLDGVLGRPQPTVVNDAKTGKRAGVRLAFKVITGVFAVIGLLAVFRASV
                     DAFRPRR*"
     gene            complement(75851..76255)
                     /locus_tag="SRR1747018_scaffold_0_prodigal-single_70"
     CDS             complement(75851..76255)
                     /product="hypothetical protein"
                     /codon_start=1
                     /transl_table=11
                     /translation="MQATTKTKTNEGIKIGDVFHSGHGWNGSMTHKFYVVTALNGRTQ
                     ATLTEFEPEHPVPTAKQRAKLGPYDSLVKAGSLAGGRAMLGSHRKTIVRSVVPSRFEG
                     DPTAGVRYAVRINDYETAGLLEDTERVFVERY*"
     gene            77725..77934
                     /locus_tag="SRR1747018_scaffold_0_prodigal-single_71"
     CDS             77725..77934
                     /product="hypothetical protein"
                     /codon_start=1
                     /transl_table=11
                     /translation="MPTTAPLADTELIDSVYGFLVQYGGLGDGWSDEKLSELRDTVSR
                     AYDATADKLSVFKVARSDLQFGEIG*"
     gene            77950..78213
                     /locus_tag="SRR1747018_scaffold_0_prodigal-single_72"
     CDS             77950..78213
                     /product="hypothetical protein"
                     /codon_start=1
                     /transl_table=11
                     /translation="MSMVEDGFQSSVSETGVEPFYVVTETVVDGKRVSVSCGLQLPAI
                     DDALRLSDCDCKAWDAVMSSTRLTSADADVVGDELIKISALVI*"
     gene            78485..79048
                     /locus_tag="SRR1747018_scaffold_0_prodigal-single_73"
     CDS             78485..79048
                     /product="hypothetical protein"
                     /codon_start=1
                     /transl_table=11
                     /translation="MVLSVTGYIELEPVGETTDCLQCAVSLRGWWQSACRQRAMADGR
                     VGITLLNAVYMQSCEQLVGDLTDWSTGVGETKVSSCVVDIVDVNAKTGVTLMCSGSGL
                     ERLPTPMSVIRSHVDYLRGVVGAESSITASIASAGSARHGEPQYESHGVNRRQLSAPM
                     RRLGGGHVGAIRDATTVDEFSVEGDAF*"
     gene            79257..80132
                     /locus_tag="SRR1747018_scaffold_0_prodigal-single_74"
     CDS             79257..80132
                     /product="hydrolase, NUDIX family n=1 Tax=Abiotrophia
                     defectiva RepID=UPI0001A414A1"
                     /codon_start=1
                     /transl_table=11
                     /translation="MASSETAEDKFYFEHEAPYAEWKLWWDSEGRSAYDSQRPDVTVD
                     CVVLTYDAEAKNVVDSLRFLAVRRKTHPFIGQWALPGTYLRSDEESADESVARLLGWL
                     FADPVEGNARIQQIRTFTGAKRDPRGQTASVLHAVYLTGAMSMRLNDEVDGRWLTLSD
                     YDGGVDLEEAGPEDAGDSQSMDVTAFDHQSMLRLVTLRLRDQFSWTPNVFYTLPESFT
                     VTEAIRLRCSLYADSDVHKVNRKNFLKKFAGLWDEAGSVDPDDPRSQRLYSVQSKHGL
                     AIEPGRRRQPQRMSA*"
                     /db_xref="UniRef100_UPI0001A414A1"
                     /db_xref="W1Q4W3_ABIDE"
                     /db_xref="sri:SELR_pSRC101400"
                     /db_xref="UPI0001A414A1"
     gene            80241..80420
                     /locus_tag="SRR1747018_scaffold_0_prodigal-single_75"
     CDS             80241..80420
                     /product="hypothetical protein"
                     /codon_start=1
                     /transl_table=11
                     /translation="MVSSIGAETACIKDASIGAAAVRVFGAFGLIIDELIRQRAEKPW
                     SLDLKEIAGWGKYAR*"
     gene            complement(80565..81008)
                     /locus_tag="SRR1747018_scaffold_0_prodigal-single_76"
     CDS             complement(80565..81008)
                     /product="hypothetical protein"
                     /codon_start=1
                     /transl_table=11
                     /translation="VTKSTEGEEAEAKAAAGEAAREAQEQAAAEASDHADDHDREDKS
                     APKENQSSATVDDNDREHGSNESAVVTGDTVDEAVEKRAARALTCSGLVDCPHGWPTD
                     TTWPESEYAETASNGSFTDDLSELDYGDSVFFEYNGRHRAMWAST*"
     gene            complement(81001..81339)
                     /locus_tag="SRR1747018_scaffold_0_prodigal-single_77"
     CDS             complement(81001..81339)
                     /product="hypothetical protein"
                     /codon_start=1
                     /transl_table=11
                     /translation="LTDSVEAGYKPKHLPERRSRTTMSIKLAAVTVVSAAAIAMLAAV
                     GQTSQPTSLPTHVSRQETRPVVAVSRSFAPVASSVVSRSATRGDPSAIDSEVTGTGEW
                     AIGEDCLSRD*"
     gene            81528..82181
                     /locus_tag="SRR1747018_scaffold_0_prodigal-single_78"
     CDS             81528..82181
                     /product="Putative uncharacterized protein n=1 Tax
                     =Cryptosporidium muris (strain RN66) RepID=B6AH24_CRYMR"
                     /codon_start=1
                     /transl_table=11
                     /translation="MVNGVKPASDGAITIIRAGRFVRRQTRESGFSYYDGPWSSLESL
                     VTAHWDERAPGYRDGVVLVPVPPEGFYSAVVETGPGDEFKTVMESRRDGEAPAKVTVV
                     VGKEKQPARKVDVVRCSAETLAEDGGRETDADWEIVSIDASPIDGPTPMRPLTMARNE
                     RHLTGGTKATYSKDECIDAILLWSKHAMVAPVEWQPEASLPMRSFPYSSHGGSSGCS*"
                     /db_xref="UniRef100_B6AH24"
                     /db_xref="A0A0F9G573_9ZZZZ"
                     /db_xref="B6AH24_CRYMR"
     gene            complement(82281..83447)
                     /locus_tag="SRR1747018_scaffold_0_prodigal-single_79"
     CDS             complement(82281..83447)
                     /product="Uncharacterized protein n=2 Tax=Eubacterium sp.
                     14-2 RepID=S0IYV4_9FIRM"
                     /codon_start=1
                     /transl_table=11
                     /translation="MTYYLQSDDGTLMPSSQKPIIKFAEHLPVATYKPAVVPMNGAAV
                     TVLRPTDELVVNEKEYGDGPKKIERVLKAYEKMNRSLGVILSGPKGIGKSMFSRKLAI
                     AAMHEAGLPVIVVDSYVRDIADLLESIGDECLVLFDEFDKTYPSNRLDDDDSDESGSA
                     QQKLLSLFDGISSKKKLYVVTCNQLYGLSDLIVNRPGRFHYHIRFNYPDSEQVTQYML
                     DNLDEEAQTQIPDVVRFSNVTELNYDQLRAIAFELNLGGEFADIIDDLNILNQNVSYT
                     VAVEDTEGNVDTQYLDYNELFKNEVVEVAVRDAAQRGRDHFCKPVVTFNQSDLRLMDD
                     GDLSTTKVRLKEQCKECLQQAADPDVKFTEKDLFKPAKVTIRRPTDYKSYSYNH*"
                     /db_xref="UniRef100_S0IYV4"
                     /db_xref="S0IYV4_9FIRM"
                     /db_xref="btn:BTF1_31282"
     gene            83687..84439
                     /locus_tag="SRR1747018_scaffold_0_prodigal-single_80"
     CDS             83687..84439
                     /product="ErfK/YbiS/YcfS/YnhG family protein n=1 Tax
                     =Bifidobacterium thermophilum RBL67 RepID=M4RC63_9BIFI"
                     /codon_start=1
                     /transl_table=11
                     /translation="MAKHKAAASLARRAAYGSAAVVSLVIAASGVALTLKADVATVAA
                     SADRAAETMSAGRGAERDRIASTPLDRDKAPAPAATPEDEEMTSSPSGDEQTESRATM
                     SPTPRPIDWRGPSGGAYPEVYLRPVTSVRVDVSDQKTYVMSGDDVIYTMVSSTGMDGS
                     TPLGEYSVTTRGEHFYNPNEQMGADWWVGFIGSTYLFHTVPTTEGMGDYIESEALKLG
                     QPASHGCVRLTVSDAKWLYDNLPAGVPVSIVE*"
                     /db_xref="UniRef100_M4RC63"
                     /db_xref="A0A0C6EA28_9BIFI"
                     /db_xref="blm:BLLJ_1384"
                     /db_xref="M4RC63_9BIFI"
     gene            84606..84776
                     /locus_tag="SRR1747018_scaffold_0_prodigal-single_81"
     CDS             84606..84776
                     /product="hypothetical protein"
                     /codon_start=1
                     /transl_table=11
                     /translation="MGESSKCRRQSRPFAAMRIWLIAASYASGVCCLAAAFRRREQHK
                     RPRVSKNSLKKI*"
     gene            84884..87691
                     /locus_tag="SRR1747018_scaffold_0_prodigal-single_82"
     CDS             84884..87691
                     /product="RIIA protector from prophage-induced early lysis
                     n=1 Tax=Cronobacter phage vB_CsaM_GAP161
                     RepID=K4F7I4_9CAUD"
                     /codon_start=1
                     /transl_table=11
                     /translation="MVLSKSNESNTGYDNVSLMGAPVRTHVMCFSEEVQQYIIQQLTD
                     LYSNPVIATVRETVSNALDATALAIAQGEDPAPVEVFAPSAFDQVFKVVDHGVGMTAE
                     QLDEFFSDYGNSSKIEDMSAIGSKGLGAKAPLAYTQTFNVETVHDGRRIVISLNRGAT
                     ANETKTLVDEPTSKPNGTTVTVPVRREDVQEFEDAVRVYEKYSTPDLPIVVDGKARSL
                     ADRYVKLGDYQIAETADGEPVLAGLWAYRGEDGQSLYDTARSWIFKAEWGGSVSDSTV
                     ATLGGWCYSLSSSKYYRSVPDDPDFVVELKPGVVDFPASRDEIKVNDRFDEFTKYVST
                     ALQFNLHGTGRHADAEKLWGSLTDSSDRMAVLNALILTDSNVTWTNNVNVTWSRLLTN
                     WPEETALFKVNAKARKFRNVADYAWSTNRGGARVVTPFMAMGRCLGKISEGDATYVDW
                     GWRQASSADEFISMMTTTDAVEFAEHKSHAYSLKLVSGKAVEDLAKDPAAATAAIDVL
                     RQPSVDWMKTNPCLKVFDDSHSSSQYRGMIVIADNDYSKYGKKLGWLRAYTRLCVGNG
                     GGNRGHLYALMFEGKLSKNDADSLEKAASNAGVSWIGVMDWDAVKTAVREARAVAKPV
                     SETASAPAQRRLGATVKATKLSFEGLSPCEAIRKVATEGWKYGSTGDKVDLSKAVADG
                     ALVYITCDSESGYCYRQLRLASWLLSLDDFTDRDLYIIKADVEFATANALKPVAEYEY
                     AAIGREDARLSSLKTVADVKRVKAASRKERAVEILRDLITSDEELAHEYAGVFAWFYL
                     SFNCEYAMRAAAASKSLTVRLDALLGGKGQKMVNEFRNVFYLDMIDCGNLPVPDVFNE
                     GSNEYAKTVSKLLRDMAKLDSQIRSTPDSDFTGRLLHCALDNMRGFDDAARKAGDDDS
                     AIKLISQWVDGLLALPAVQID*"
                     /db_xref="UniRef100_K4F7I4"
                     /db_xref="A0A0A0RQP8_9CAUD"
                     /db_xref="nml:Namu_2668"
                     /db_xref="K4F7I4_9CAUD"
     gene            87779..88801
                     /locus_tag="SRR1747018_scaffold_0_prodigal-single_83"
     CDS             87779..88801
                     /product="Uncharacterized protein n=1 Tax=Nakamurella
                     multipartita (strain ATCC 700099 / DSM 44233 / JCM 9543 /
                     Y-104) RepID=C8X8F8_NAKMY"
                     /codon_start=1
                     /transl_table=11
                     /translation="VSIDGSPLRKDGNNMAKLIKLDGSLDHGALKAITAVIDKGDGGE
                     QSTVTLNSDNPKFGEVKDLLAQYQTEAAAGDVASAIATSDAMADLILTATDLAGQVHD
                     KFEKLDLLNGRLTRNGNNVYLDYEPIDPVLEKEIIKALDENDDATWRALAAFIARLYS
                     NMTEYVRDQLFSWLEATFKDDDTHGFNILPDGRFVGYKGCEYDSEGNIVSRNTGFAIS
                     NGEQYNGHIPNPKGAIVEMPRKMVQDDPATACSTGLHVGTWGYASAFSGGAILTVAVD
                     PADVVSIPTDCDGQKLRCCRYEVIDVVKTPVRTIMDDDWYGSDEDVDGGWDDPEEEGW
                     NDGEDY*"
                     /db_xref="UniRef100_C8X8F8"
                     /db_xref="A0A0A0RLF5_9CAUD"
                     /db_xref="nml:Namu_2667"
                     /db_xref="C8X8F8_NAKMY"
     gene            89027..90103
                     /locus_tag="SRR1747018_scaffold_0_prodigal-single_84"
     CDS             89027..90103
                     /product="hypothetical protein"
                     /codon_start=1
                     /transl_table=11
                     /translation="MPFQNRQAAQQPSSPFKAPARLMPQARQPDSAAMGYRTADPLEI
                     KVASKSQQPRPSYGDQANQTPAIDDEFADDDYTSLDDIDPLDSGLDQKTLPVPSDDVS
                     LPDLDSSQPREEGLDESEFLPTVRNASLKPTKGGSQATSFTVPVGDAGTPVEEPKKRS
                     LFARKGRLKAQKQASPDLSDAMPVPDVTATEPLADGNADSLPSLPVGDSVTSTVEDVK
                     PRRARHSKTKGDSVEKPANAKAGSVAPGINTAAVIGVSLASAGAVLSLPFLVEALVSA
                     LGLQAMSSSLFMGAMGIVAVVSLVLGIASLKDSKAAGVTAIILSLVMVGGVLSYSSVS
                     SSSTVPASLEGVPSEDMKTTDAGE*"
     gene            90114..90716
                     /locus_tag="SRR1747018_scaffold_0_prodigal-single_85"
     CDS             90114..90716
                     /product="membrane protein n=1 Tax=Bifidobacterium
                     pseudolongum RepID=UPI0003B43670"
                     /codon_start=1
                     /transl_table=11
                     /translation="MDKVRRFRGSRLWNGLVVTTGGAVSMLAALMLALEALWKALDPG
                     YIPSCDVNARLSCSEVAASWQSTLINLPGGRPVPNAFIGLPGFAVIVTIGVVLACGWR
                     PPAWFTWCFRAGVLVAAGFSTWLLEQSLFSIGAMCPWCLTMDVGMTICLIGVFRLWAI
                     DKPDDHAMAWRWTVGLQSMLIEVIVAAVFTLVVFFGCMAL*"
                     /db_xref="UniRef100_UPI0003B43670"
                     /db_xref="A0A086YZM3_9BIFI"
                     /db_xref="bpsp:AH67_06790"
                     /db_xref="UPI0003B43670"
     gene            90982..92196
                     /locus_tag="SRR1747018_scaffold_0_prodigal-single_86"
     CDS             90982..92196
                     /product="toxic anion resistance family protein n=1 Tax
                     =Paenibacillus terrigena RepID=UPI00035D80C8"
                     /codon_start=1
                     /transl_table=11
                     /translation="MAAAIAVQEEKEEATETGGVALGANIQKSAEQEAKLKALAAKTV
                     DDLVRISAERDPDTVALHKRYATFGEDKLKPYMPGDGKNMQFDMTLRDMENGSDATKE
                     VAKILESIHGTMNQLRPGKKMWVPKNKYVNKILDPFGKFITRARKTGAILQDCFEALT
                     MADKQLATEIEQYLEDRERAKKLQQVAQEQAQIAEHIADGLEAKLQQMEKDGADQDTI
                     TVYKSDILATLRRRSLDLYSIADVQTRYILGVNVLLNGHEQAREEIYRAKNVSAVEFT
                     NAVNLAKGIATQENVIKMTAAMREDAQKLNVSNAENMKNSMHSIMESRKSMMTDVESI
                     KHAADVMCRTIAEIRQNESESADELAKQVTQMKESVNYMNRRLAETEAMENQRRLAMA
                     TVNQAMGDSEAK*"
                     /db_xref="UniRef100_UPI00035D80C8"
                     /db_xref="paee:R70331_13755"
                     /db_xref="A0A089KVH4_9BACL"
                     /db_xref="UPI00035D80C8"
     gene            92198..92788
                     /locus_tag="SRR1747018_scaffold_0_prodigal-single_87"
     CDS             92198..92788
                     /product="hypothetical protein"
                     /codon_start=1
                     /transl_table=11
                     /translation="MTGGIELDYSKQVVIPDLVEPFDELGELTERLEGLSNQAKVGEL
                     SAADVAEATGHLLDDLALLQAAKRVRDWAALVRPVQEARDEAKQDTTDSLFNAGRLYT
                     AIEDATKAIQSDYELQDILVNPVTASDRDVFIAAIGDVTRETLDLLARSDSLVLNEHV
                     ASEWLDSIDGMIVGGLKSLMAVDPQFRVLNGHLVIW*"
     gene            92919..93983
                     /locus_tag="SRR1747018_scaffold_0_prodigal-single_88"
     CDS             92919..93983
                     /product="hypothetical protein"
                     /codon_start=1
                     /transl_table=11
                     /translation="MASKNLKADGSGVVTNGGMAAGAKKQKNDSARPPEPTLDGKWEA
                     RLRALGGRLRQHEEAMSARDDAEAKRRQEADGGSNPLSYYKSQIRTEREQKINSGVLP
                     SLSELDEPASEADGDPKGTTSAKHAVSEPRPKTRKTTTLSKNENHTAVDVETEEDDAG
                     DSLVDDDDPSEYFYTVDEWGHEVKQPITLEQLRRALDDASSALAASAGDETDVHPAVR
                     SVDTDGHLRPLAIDWGFDSDGYPFIIIGDRGSMPALDETPETDSGLLLEQPGEGTTID
                     SDVDDVEPLDVSDVAACAGVIASMSTAAEIAKANEVRKNDKRLWRAASMAVGLLDGEN
                     NEYDEIEDAAAAAIALIEDL*"
     gene            94007..94276
                     /locus_tag="SRR1747018_scaffold_0_prodigal-single_89"
     CDS             94007..94276
                     /product="hypothetical protein"
                     /codon_start=1
                     /transl_table=11
                     /translation="MVTGSAFRSGAEIGFEGYAAERGRVNVIRRRLKIAAWSALLGSM
                     TGAVLSTRDPVIISLAALGAVTGGVAAAIANSEKHEETDDDVEER*"
     gene            94257..95426
                     /locus_tag="SRR1747018_scaffold_0_prodigal-single_90"
     CDS             94257..95426
                     /product="hypothetical protein"
                     /codon_start=1
                     /transl_table=11
                     /translation="MTWKNDDSPLDATAGRLLAAVSVAVLGALAGGVAAIVSRARRKR
                     AHSPLDDFEELPPAVDTHDSASETGDDSSTADPAGQGDVALDGVAGDGSRLPDPPEPP
                     VTQSLPLGDYDPVCFSCGEPMRVEKPFKTRNGVERWDCNVSDGLEFTTVGEYGSAYWD
                     EDGLGSRLSAIICDDCMRAHEDRLHVRPAGGPGNQWPKPMTMAEYAAESGRLPAGWSE
                     DDLAESSGPSPVVDLSDEAAGSDADGENQPDDGQEHAGAGSAEPSLTWNDEVTKPDSG
                     VRDDADTADSEDVPVRGHHPFDGRARLFDGLGLSLLLAYGLRPEDEVPDDLLLPGGLM
                     WMRNDPRLDEIGQRFESTIEFYSRLLVERNRECNELRRKAGNDGRGDSPTPVERK*"
     gene            95683..98430
                     /locus_tag="SRR1747018_scaffold_0_prodigal-single_91"
     CDS             95683..98430
                     /product="DNA topoisomerase 1 {ECO:0000256|HAMAP-Rule
                     :MF_00952}; EC=5.99.1.2
                     {ECO:0000256|HAMAP-Rule:MF_00952};; DNA topoisomerase I
                     {ECO:0000256|HAMAP-Rule:MF_00952};  TaxID=82380
                     species="Bacteria; Actinobacteria; Micrococcales;
                     Microbacteriaceae; Microbacterium.;"
                     source="Microbacterium oxydans.;""
                     /codon_start=1
                     /transl_table=11
                     /translation="MTADLKTLLAEGGLMIVESPTKAREITKFLPQNGKWRVIATLGY
                     MFRLRDPKNLTQTQKKQGGDYSVRLDDLSFDRFLEHDPQNSKQFTELRKLVQSGRWEH
                     LYVSTDPDEAGELIGREVVDHLQSELKAAGMDVRRASWHEITKKAVEAGLADWGQIDE
                     EKADSAEARQVYDRLFGFSVSHYLWAVRGGRSGGRAQSPCLRLVVDREKQRMAFKKAE
                     YGSIEALVHVAAGDFTASMKTYGGAKIANGSTFGPDGKLKPTKNSQATLVLDKKNTAA
                     IIRDLKKRSHIVSSVTQKPTTRKPPVPYKTSTFQQEVGNRLGLGSKQVMAIAQRLFES
                     GFCTYLRTDSIVLSDEATQLARSEAIRLYGETMVPSKPRYFKNTSKNAQEGHEAIRPV
                     AQESTGKFLDPYDSKTIVMLNSVIDHGADVYKLVWERTVASQMTNASGLVTSVTVSTV
                     NAPADKTAEFTAAGTVYTEPGWMRAYGRRADAAGDSLPAMEEGEQAELRRLSSAMHET
                     TPPPRFTEPQLVAKLEELGIGRPSTYASIVTVNQQRGYVKKHGQALAPTWAGFKAAQI
                     LEAKTPDFVAYDYTARMEEQLDKVSDGSLSKTDFLKTAWTGADGVDERVNSLSKDVDW
                     DEINKLSTIDLPGSGYQVRVNGGTAWLEDPESEPDGAGHRQGARLDDDLIVSGQLGDA
                     DECRQLLEAAVRARSLGDLGKVSSGRMEGWTIGVNPEGKFGPYAYAIDLDEEGKKKRG
                     AKPYTVALPSDVDAHSLQLGDVAKWFEARRLGVLSDGGYEGWSVEVLDSPTGPVVQAV
                     KTLKNGKTDCKEKPVSYPLPAGLTVDSVGLSDVEPMFLEVKLPRWLKKGDWTWGVGVG
                     KRGPWMAKKRGRCVFRPLPDGLDPRAVTADDLEAAWASAPASKSRRASKGVAGRGRKK
                     E*"
                     /db_xref="A0A0F0L0P2_9MICO"
                     /db_xref="UniRef100_T5KRL7"
                     /db_xref="bfa:Bfae_26120"
                     /db_xref="T5KRL7_9MICO"
                     /db_xref="5.99.1.2"
     gene            98619..99365
                     /locus_tag="SRR1747018_scaffold_0_prodigal-single_92"
     CDS             98619..99365
                     /product="hypothetical protein"
                     /codon_start=1
                     /transl_table=11
                     /translation="MSANGGRIMGDDESRGGSDLKENGVTSPATGDGGAGPVSQQVLD
                     SPFIENSKRVIGAVRTMQSRDHWLQHRAADKLGFDYKGLLRIDRSLSNKRPDAIVARA
                     QAADLTPARRWCLAYKIRKANMVWAGKLVDRLKEEALVAPGADVILSTVCTEEMVDDV
                     EIEREWSRATVSTRELKGLNEDFTGDLDVIVDMESCTKSNVERMLSWLESTGACRVFN
                     EVDGPWSRWLWSDDGWTEETYPVIKAKWEQ*"
     gene            99481..99942
                     /locus_tag="SRR1747018_scaffold_0_prodigal-single_93"
     CDS             99481..99942
                     /product="hypothetical protein"
                     /codon_start=1
                     /transl_table=11
                     /translation="MGSKSARLRKRRELMARRKAAEAKKTRLEAEEARRAALKTATGD
                     VAETTGSGSGDAKTAAAGSEDTEHGMEVEVDETSRLFKRKVKARKTVSTVASIHESAE
                     TLKKTDAKTIDAPEPTRPVKEKARKIVAKVVAVIAAVATLGSVVIAAFYAG*"
     gene            99967..100944
                     /locus_tag="SRR1747018_scaffold_0_prodigal-single_94"
     CDS             99967..100944
                     /product="G5 domain protein n=1 Tax=Bifidobacterium
                     angulatum DSM 20098 = JCM 7096 RepID=C4FGI4_9BIFI"
                     /codon_start=1
                     /transl_table=11
                     /translation="MALRRQPDDSYVGKHANSLDAVVPYRSTLQQAKGKIAFAAMIAV
                     AGAGFAGAAGYSDSHRVADAAGQSVITRPVEHNGVSRSTSRTPLSAESPSGPSTAVDG
                     ADGKWTLSEDADEMAANLEAQANAWDANQTALEKLKAKINDANGKKQSDWTADSWSAL
                     QAALNAASKQAGVSLNDGKAADYDKSASDLQAAIDGLEEKPKPATSNSGSASAGSSDG
                     GSLGTTAPVGEMQEWFHDYLLSNGCTEADFAAGVWIINHESGWNPRATNPSSGAYGLP
                     QSLPGGKMASAGADWRTNYQTQLKWFVSYCDRYGGIQGAYDFWQTHHWY*"
                     /db_xref="UniRef100_C4FGI4"
                     /db_xref="A0A0F4G194_9BIFI"
                     /db_xref="badl:BADO_1377"
                     /db_xref="C4FGI4_9BIFI"
     gene            100959..101198
                     /locus_tag="SRR1747018_scaffold_0_prodigal-single_95"
     CDS             100959..101198
                     /product="hypothetical protein"
                     /codon_start=1
                     /transl_table=11
                     /translation="MTPLRMVKDKETALSFIQERGMTLSQLLESKETKSNKALAVALK
                     TAPNVVQRPLERLDVTYGVDGRNRRYVLQNRLACK*"
     gene            101308..102051
                     /locus_tag="SRR1747018_scaffold_0_prodigal-single_96"
     CDS             101308..102051
                     /product="hypothetical protein"
                     /codon_start=1
                     /transl_table=11
                     /translation="MASTYGMWHVNPVTCKPGVCRAKRNCPFGGLSEHYKSSEAATRA
                     AEAAAMADVAMMSKATGSEVADVDVTETPDWMAMEPRWRNWQETLRVPATIWKQAGHG
                     DQVDEWAEHDEATKEILQEMMAVAWGKPARDENGHVVKRGDGTVDYDVYSEPMGEDDG
                     FYWVHLDDHKALVWVDYNDFDAPIDTWKIEARYLGYGEKGQLKEQAIPVDGWQGKADA
                     DPYDTALEIFQLTQVAASEAVDKTLGRVW*"
     gene            102276..103943
                     /locus_tag="SRR1747018_scaffold_0_prodigal-single_97"
     CDS             102276..103943
                     /product="hypothetical protein"
                     /codon_start=1
                     /transl_table=11
                     /translation="MPSTSGLHHVNPETGEPGLCEAEQECPFKGETEHYETLTEATEA
                     AEEIARKKHKLAGLSKATSTTARTESGSTVVHLADLCDVDAMRKLINDGYVSVGPGPD
                     GSGLAVLSYTLKTQYSGMWTPETKMARGLVVKMHGDHKGRLSRDEVAAGLNDATVVSR
                     GMSKFFTVHMAQSDWGKTKTMTLMDDDEGVTVGEAPVIDFDAPAYVSDKLDGSLGIGV
                     VTDDGIMVTSRATFDSTEAKLGSRLLKGYDDEKLSKLFHGRLRGTTPLFETIDKNGWH
                     VVEYSTDDVVFLGLMDNKTGRWTPAEAVGDVYGNDVADALIDPDRVGEYSGDYAATET
                     ARHSPDGDDARRFAIPAPSKTRTLREALDMVEGDQEKTNDEGVVVTIRKPDGGQDMYK
                     IKYAGFYAANHVKRRGGFALSDVVAGVGAMSVDDLMEGELPDFSDGLTADEAKTVKST
                     LDGMKNRAASEIVVPARRLADTAVEQFEALSSGLDLSTRTGAAEFAKRMKTTELSDQR
                     LKPVLFALKSAVARDPSLTGDDGSLLKTAMKSALTAVSKQLLRNSPK*"
     gene            104089..104982
                     /locus_tag="SRR1747018_scaffold_0_prodigal-single_98"
     CDS             104089..104982
                     /product="hypothetical protein"
                     /codon_start=1
                     /transl_table=11
                     /translation="MTKKASKTVKAKISPLMGDAGWSPASSHETAGSERKTLTVRFDV
                     PREWYKGSNTRDNDRVSSKKSAWLRSHAEEAWLEAIRSEYGLTPVEPTVGSWSETDKT
                     KLTPSEQSARDRLDAQQAVVDDVTAGIEAVVESIAATKRVTQSTKRGSDEYVEAMSKR
                     RVLEASLRGLRDRKRLESKLLTRCKHRWEAARSKQNARRSSVDRKAYLEAKTEANVEA
                     GKMLFPGKVRLTVRTAVPTAHVFDAPNCWPTVKPLQDGGTDSCVLWRDDNNEIIESTT
                     FVGAGKSDNGAYVIEFTVEEI*"
     gene            105013..105189
                     /locus_tag="SRR1747018_scaffold_0_prodigal-single_99"
     CDS             105013..105189
                     /product="hypothetical protein"
                     /codon_start=1
                     /transl_table=11
                     /translation="MSGTIVRWVARVAASVAVCSTVSLAAVLAVGMLSDDDSDEDRSD
                     RSEAGVDAGVPMDD*"
     gene            105128..105742
                     /locus_tag="SRR1747018_scaffold_0_prodigal-single_100"
     CDS             105128..105742
                     /product="Deoxyuridine 5'-triphosphate nucleotidohydrolase
                     {ECO:0000256|HAMAP-Rule:MF_00116,
                     ECO:0000256|SAAS:SAAS00071038}; Short=dUTPase
                     {ECO:0000256|HAMAP-Rule:MF_00116};; EC=3.6.1.23
                     {ECO:0000256|HAMAP-Rule:MF_00116,
                     ECO:0000256|SAAS:SAAS00071036};; dUTP pyrophosphatase
                     {ECO:0000256|HAMAP-Rule:MF_00116};  TaxID=1523621
                     species="Bacteria; Actinobacteria; Micrococcales;
                     Promicromonosporaceae; Cellulosimicrobium.;"
                     source="Cellulosimicrobium sp. MM.;""
                     /codon_start=1
                     /transl_table=11
                     /translation="MKIVAIEARLASTLAFPWMTDVYLGIMSGDARLSALTEDLTVQA
                     DSKFRAGRAIRLPAYGEVDVDVTVDDGVEELPSRQHEGDAGADLRSNVDVTLGPGEWK
                     LVGTGVHVALPTGMLMWVVPRSGLAANHGVTVLNPPGLIDSGYRGELKVCLINHGREP
                     FVIHRGDRIAQAVVQEYVPVKYEIAEFLDETDRGEGGFGSTGVE*"
                     /db_xref="A0A085LGR6_9MICO"
                     /db_xref="car:cauri_1448"
                     /db_xref="UniRef100_L1MFU5"
                     /db_xref="3.6.1.23"
     gene            105866..107068
                     /locus_tag="SRR1747018_scaffold_0_prodigal-single_101"
     CDS             105866..107068
                     /product="hypothetical protein"
                     /codon_start=1
                     /transl_table=11
                     /translation="MLAGHAQISENSCSLTSSRVLLYLHAMSSNGSGEHSGGWIDLAL
                     FEKNLPLFKDGLEARDKLSSPDAAGLDRSETAALRKKSRLGEEAWMEVSEKAKWVIAK
                     AVRTEMSRPRSFHVYLDEEDLWQVGYEAVWKMMRAADLSKMKSPVNYLMMWVNTMVKR
                     AASKEEAEFGLAVSQVDRLKLIAAVREKLAKEKGSSPTDEEVYEALHSDSTRLKNMYG
                     RLGADVKKMAPRNVTMEDVVEQGKINAGSPMRFAVNEDDLHEGELKTAAAEAKFEDGL
                     TEQWRRAFWQAWMQKMRISRDQWDKIAASMGFYQTIGSGKTKKSNRLADEVAVLLASE
                     TSGVRDLSREWTREYGDGPWSLFGDVELGPPVSLDCVDESTGKKVFRTIKFDRLPADG
                     SDDGGADR*"
     gene            107065..107691
                     /locus_tag="SRR1747018_scaffold_0_prodigal-single_102"
     CDS             107065..107691
                     /product="Uncharacterized protein n=1 Tax=Simiduia
                     agarivorans (strain DSM 21679 / JCM 13881 / BCRC 17597 /
                     SA1) RepID=R9S4X7_SIMAS"
                     /codon_start=1
                     /transl_table=11
                     /translation="MNAVALGVALPLMILGWALVILIGGVVAFSVYAILAGNREEKQY
                     KTSTLPGMEMMQELKDDDAAMERDDNSLESIDLDSIPTNAPLPTPVPAATGSLPSPAT
                     GMDSAGAATGISLPTPAGLPGYGEPEPTPVPSPMPVPDFGDQYTRQPTTQDAWQPTPS
                     PAPQTGGQQFAGDAGSPSVLSALDSMINANGSGTGEAQAPVNPFQGRL*"
                     /db_xref="UniRef100_R9S4X7"
                     /db_xref="saga:M5M_03917"
                     /db_xref="F0XYC9_AURAN"
                     /db_xref="R9S4X7_SIMAS"
     gene            107697..108017
                     /locus_tag="SRR1747018_scaffold_0_prodigal-single_103"
     CDS             107697..108017
                     /product="Histone family protein DNA-binding protein n=1
                     Tax=Salinispora tropica (strain ATCC BAA-916 / DSM 44818
                     / CNB-440) RepID=A4XCD1_SALTO"
                     /codon_start=1
                     /transl_table=11
                     /translation="MSVNVVSNRLTTSREMVQKIAAATGMSAYAVDKMLDAAAEVLAD
                     ELAEGNAVRLKGIGTFDVIEKPARQVFVPSKNEKRHIAAKRAPRMKPCADLRRRVERT
                     GEGD*"
                     /db_xref="UniRef100_A4XCD1"
                     /db_xref="stp:Strop_4159"
                     /db_xref="A4XCD1_SALTO"
     gene            108024..109289
                     /locus_tag="SRR1747018_scaffold_0_prodigal-single_104"
     CDS             108024..109289
                     /product="Putative secretion ATPase n=1 Tax
                     =Symbiobacterium thermophilum (strain T / IAM 14863)
                     RepID=Q67SG0_SYMTH"
                     /codon_start=1
                     /transl_table=11
                     /translation="MVDIDLTGVQSQQWRNIFLALADDNVSELEINGPESVWIMSHGR
                     REALGATIGQRVAWADVSDFERTMADVESHTAHYGHKFADAFCVWEGGLRLKGRDGRL
                     AVKARFHSVKPPVCDFPIVTIAKQSTELASIESICKSGSMTREMMEFIRLLVKTKQTI
                     VFSGGTGAGKTTFMTACCNEMDPTERVGIYEDAPELDITRHVPNSFNMMSFPAAPGVD
                     PNSQADLDWCVRQAQRQRVDRILVGECRGPEFASYIVAANSGFNGSMTTMHANTPRMA
                     LDKMASFLKRAPGNSATPMSSLNKDIAMSVDYIIQLGRPHKKYRTLAIEEVSNIVGDT
                     DDAKIKTNPIYAYDAESDHWIRKGFPEDDALRESLGKIVQALGTQSQGGPQQPQMPDP
                     DAARPVSQQSFMQGGRSGGFGRGSRFRRF*"
                     /db_xref="UniRef100_Q67SG0"
                     /db_xref="sth:STH398"
                     /db_xref="Q67SG0_SYMTH"
     gene            110027..110473
                     /locus_tag="SRR1747018_scaffold_0_prodigal-single_105"
     CDS             110027..110473
                     /product="hypothetical protein"
                     /codon_start=1
                     /transl_table=11
                     /translation="VSRVRWAYPDSDPDYVVQLPKSSGSPDDQNPVKKHAGDQLDEFP
                     SSYAAGIAEVSDGVIKSSASGESKGHAAVDYVVTMPDGRGARCELHGRRRRRRHADHD
                     CRRAQLAGTRRPVQGVEVRLETRAGQLCLRNDSIASALAGVGSDPR*"
     gene            111055..114057
                     /locus_tag="SRR1747018_scaffold_0_prodigal-single_106"
     CDS             111055..114057
                     /product="hypothetical protein"
                     /codon_start=1
                     /transl_table=11
                     /translation="MSDSNGWGSPSNSGWGGSGAGMSPDGGFAGGQNTGNWGSGNSGW
                     SDAPVRQGGTSASDVAIMQLILWLVGVVLAVVFVPVFIVGGLFYMLFRFGRFRISLIS
                     GVAAVTTALAALVLVETGGWADVASSFQSLDLTAADAKDQIAAVAKVFYGFMAKVGFV
                     IGPWVGVMLASMQLKKMQQSPWLVVNEGLTPKWMYHFRFRMSPFESLKAKMEEKEIRE
                     DKLRPYGRRDLVPLGIEDEPLKEEEDPAKIKMKRVVCRAEDEVPKHTLVTGAAGSGKT
                     VTLKSMMTRDIDDHKTIVVIDCKKDPEVAEFLSRRAHESGCQFYHFSADLPYRIQGNP
                     EGPSSYDPLASGSVSKKVDMMLGTREWDTAAAVYRDQAQAYLSKVFATIEAARKYGVL
                     DQVPQLDTSQGEMWTLTQMLDRNVFNAVIVALNKIPEAGYVRQQASELNAQLSPAAGR
                     TPEGKATQHAQAEYLSKMSGLMVQNYGRWLKGGEGAGSGKIIDIAKLTSEPGNVILFS
                     LDAAQQGDQGSLIGSMVCTDLANMTETRKNMGQDNPVAVYIDEFQSLPPDCVKSMLQK
                     ARSAGVGLTLAFQSLDQVSATTGNDLYVKSLLDTCSNFIFHAGSNTDTGELAAKIIGT
                     YWRTRYMISRRNETKLGAFNWTNNRDLQVGTQQTQEWMLDPSSLQQLAMPNKQNHYTS
                     EAIIIKKASSDPIDKGVVGAVSHKVRMVPPDCVLTEYFDPKSPAIDIEAPLEVRVSKG
                     MAASAKLASEAEARGVTVNELTGADAGSPVAQPAVGSLQAPSDGMPGPFDSMPEPASP
                     QPKHESPRDAPIVSAADVEAYKRQQTDSWAEYRRFKAQTQANAGSRSQSDHRRPAPRR
                     PQQTQAPMPMPDFEETSAEDFLSATAPDPAPAVRPQRSQAPASPTQADSLRAPANRQT
                     RASRQQGPSAPQPAARRLNGPQRRPTQAQYDAQGQRPLPEFNYGLAGGQPQAPTGQQT
                     QAAAPAQSHRPANSHRRRKEGGIQLDDV*"
     gene            114239..114901
                     /locus_tag="SRR1747018_scaffold_0_prodigal-single_107"
     CDS             114239..114901
                     /product="hypothetical protein"
                     /codon_start=1
                     /transl_table=11
                     /translation="MVDVDSLAYSLGRGLRRGVDKLNSLADENSERVADFASKVATGV
                     TNGMEDAGKQSTSTQPRQSTSAQRQSDHMRDIVRWNAAIPDSERGDGRGVAVDLAVRL
                     PDGGNRITRPCMVNQPDRSAVAVMAEIMAAKLGAMAPGGEVRKLEVSPTAIAVLAVQT
                     GVDDFVEVTPLAVVHSIRVPAVDGGQLVPYNPYDKEWPWASGDTTKWKYMAEDLAGTI
                     GA*"
     gene            114904..115731
                     /locus_tag="SRR1747018_scaffold_0_prodigal-single_108"
     CDS             114904..115731
                     /product="hypothetical protein"
                     /codon_start=1
                     /transl_table=11
                     /translation="MIINEKAKRPIDACMRVLKTKVKESGKSPNDYAAELGVGPAVFK
                     GWFKDGSMPYSAFLSLIVSLGTKATTVFEEAKAVIKADREAERAAALAAAGQQTASTE
                     NVDAEQADGDEAPSMSNVPADAIDDGGDVEEDENEVYEEEDESSTAEAAPGVPLTDKS
                     SPEALPYDLGDFALAKTDSSMTDADLTLMEWPSIVSDALDAHSDSRPMTPERKAKLSK
                     KYPKPAKTDNPAELSITFGSYESAQRFANDGYLNDLQAVISKRHRNITLLPLPEKAA*"
     gene            115894..117267
                     /locus_tag="SRR1747018_scaffold_0_prodigal-single_109"
     CDS             115894..117267
                     /product="type VII secretion protein n=1 Tax=Butyrivibrio
                     sp. AE3009 RepID=UPI0003B6B8D8"
                     /codon_start=1
                     /transl_table=11
                     /translation="MVDLANSGEGDGQTPVGEPEGKKVTYSDWSGLMDGVDTVNVMNK
                     ATTDLMNANAAHMNDLARQINAENSYLETFLNNSKAEIERRQKETASGSTMVAALLGD
                     DAAKASKVTTPTESKLEADKEAAAKLAAQDAEDRKKILADAMVELNGLIGLDEVKAQV
                     RENQATIQAALERKKLGLISKDDPEADDMNLHLVLTGRPGTGKTTVARIYAKILRGLG
                     ILKTGQLIETDRSGLVAGYQGQTAPQVNKVVDSALGGVLFIDEVYNLVNGTGKDDTFG
                     NEAVATLMKRMEDDRDKFVVIVAGYTDLTERFLDANPGLRSRFVEKIEFPDYTDDELV
                     KITEIKAKGKGITLTDDNKKQLAESYAQLRPLDAFANGRTARVLLDNSVKAQSIRFAR
                     ELAEHPAMTDEDKRSILTTLTDEDIKKATEKTVEVSKSNESKGSKADHELDELVKSLR
                     GSADETD*"
                     /db_xref="UniRef100_UPI0003B6B8D8"
                     /db_xref="R5CUD5_9FIRM"
                     /db_xref="sri:SELR_22620"
                     /db_xref="UPI0003B6B8D8"
     gene            117389..118054
                     /locus_tag="SRR1747018_scaffold_0_prodigal-single_110"
     CDS             117389..118054
                     /product="hypothetical protein"
                     /codon_start=1
                     /transl_table=11
                     /translation="MADEYNNGFGGFNAGSLFNNQPQENHEETAFTVPAGLTTETPVE
                     TPVQPAEPAAASEPETEAKPAKKAKRPAASRKAATVELNEKTVRTVLSLEENVDLLDG
                     KVKAIAADLLGVKNPEDKVKLIIALADDEKASKAREALRDLSELYSLDEMQFAVKVSV
                     RDHAERKYLWEVESKFDEAKAAELGKFPANDVFAEVSMLRRLQKESPEFKSTLDELTE
                     VLA*"
     gene            118235..119092
                     /locus_tag="SRR1747018_scaffold_0_prodigal-single_111"
     CDS             118235..119092
                     /product="Uncharacterized protein n=1 Tax=Natrialba
                     magadii (strain ATCC 43099 / DSM 3394 / NCIMB 2190 / MS3)
                     RepID=D3SR79_NATMM"
                     /codon_start=1
                     /transl_table=11
                     /translation="MMLAMDQKGLSMASKKKMTDVQRARLNRRRSAARWKSKGLENKE
                     IAVKLGVSPTTVRNDLKWIEDNEPDRLARAASAPETPVSQTVDTASAVEQTPAAESTS
                     VDGDAAQEPGGPAGAASTGDAQSETASTVDEPGASQDETEASTDDTAVASSESGVDRT
                     TDGEEGDESPSVATVEPDTVAAPREHRVVEGTSSNAEAGERTESDSREFLRESLGLDD
                     GDTGDVQSWWAENSVEVDDETGELDHFLALDDKGKWDYMMDRVHNDRVECTAIAFIVV
                     AVVVFLLSL*"
                     /db_xref="UniRef100_D3SR79"
                     /db_xref="A0A062UYN9_9EURY"
                     /db_xref="nmg:Nmag_3083"
                     /db_xref="D3SR79_NATMM"
     gene            119172..120014
                     /locus_tag="SRR1747018_scaffold_0_prodigal-single_112"
     CDS             119172..120014
                     /product="hypothetical protein"
                     /codon_start=1
                     /transl_table=11
                     /translation="VAFDLDEWKLPEAEGDSKQVVEYATSENDYFNYNANAGFPLWLD
                     KDTLEFLFSIRYSSPAFTGTYLQEDYRRATHREFSSLLKDLIRQKIEAMRAMPSIYES
                     MQKKNRVFDENLIDSSNVLEIANSLGIDASQIDVYTVVGDVAESLQKMLNGLIKERPG
                     MNSAEKNSAMLFVDGQLWDDDAKQRWRAVSAGELADLFDYNSLPQSLKIMQALDEYVQ
                     REFQSGSMQAMDLKNAPVDALLCDAVIEDVREALKANSESECPEDEQWVIQDAIAGSD
                     DSWS*"
     gene            120150..120785
                     /locus_tag="SRR1747018_scaffold_0_prodigal-single_113"
     CDS             120150..120785
                     /product="hypothetical protein"
                     /codon_start=1
                     /transl_table=11
                     /translation="MRLKGEGNDTDKIIGFVIGASIVGVALVALVRVLLPLTVFLAVF
                     AFVSSVTAGVVLGARNAWTSYKKRKAADAKKREEEAKKYEAPSLEPSTEASSPIDALT
                     AKAINGSKIAQRLIDQYAALEATAKKNGESVEVLRSKFGQGFKAMDKLLTVYEDVQKN
                     PDAYEDPDAMRRLVLEGDQGLRDKMVDEAKQLTAENVLKAQASAAYLTASK*"
     gene            120883..121524
                     /locus_tag="SRR1747018_scaffold_0_prodigal-single_114"
     CDS             120883..121524
                     /product="Uncharacterized protein n=1 Tax=Collinsella
                     aerofaciens ATCC 25986 RepID=A4EAI8_9ACTN"
                     /codon_start=1
                     /transl_table=11
                     /translation="MSVENEETEVISEPVDEVATREFKAVRSVQSTPVVAGGPAVDDY
                     EQPVAMPVAVSPTVAKRPGHDSVKTAVIIFALVVSIAVTGFIFHEWNKADGVVEQQTT
                     QPVAPPKPNASLSLSGLEGEYWSNAEKILDSRDADLNGMVVLTDDGKEPVADANWTVE
                     SISKADDGHLEVHLAHETDLGKQTAGVIDEVTGYAKNAWGNLKDGTMGLGNAK*"
                     /db_xref="UniRef100_A4EAI8"
                     /db_xref="A4EAI8_9ACTN"
     gene            121705..124116
                     /locus_tag="SRR1747018_scaffold_0_prodigal-single_115"
     CDS             121705..124116
                     /product="DNA topoisomerase (EC:5.99.1.3)"
                     /codon_start=1
                     /transl_table=11
                     /translation="MARKKAAKPTEEEQHGFIEGAKTYENVKVPDFMWNTRGPYAVSV
                     IRERALIDARDGLKPVQRRILWTMYEDGVLPNKGFVKVARLAGNVLRYHPHGNSSVEA
                     ALDRMAQPYSLRTTVIDGKGSFGAHPGDEPAAARYIEARLDATAVELLEETKYNCVPM
                     VPNFDDTLKEPEVLPVRWPVGVINGGSGIAVGYAANMPQHNPTETLKACKLLLRNPNA
                     SIAQIMRVMPGPDFWTGGIVYGVDGIKEYYETGRGSFVVRGKYNLEVQGRGRTRITFY
                     ELPPFVSCESVVESIRKLIAGDNPLFKGISRVDDLTGRVNENDVRLVIETKAGANAKA
                     ILAALFKLTPLQQSFSVNNTVVEGGRPVTLGVKDLLLHFLSLREDCVTTRSKNQIVIK
                     QKRVHQIDGLLTIILDIDKAIGIIRRAPDVDTARQRLMKTFKIDEDQANYVLSMQLRR
                     LTKQDSTELKAEKKQLESEIKDLEKIVNDKDALHAVISAELDKQIKIIGDDRKMEIAE
                     GVTLEDAKTIDKKDAAAVRGESKDVPVYVTVSHDGVVTRTAAKTTSAGAATKGVSGEP
                     TAYSFATTSKARLAVVGSDGVAYAAPVSYLTEGTKVTLKKLGVAPKGVDSLLIAPESA
                     DTLVALFTKRGKMRVVKAHIGSGDSKPLANLDDGDEVVAVVNVTSAVKNSTFVVVTEK
                     GQVLRFAVNAVTPVNPGAKFVAGMNVASGDAVAAVAVARPDSVNLVTTTGHTVKLTPL
                     KSISVAGRGGKGLILQSIVGRDKVNGAMADGKLTDGKKLTALPKPTDCGGKAAPLPLR
                     AVLTM*"
                     /db_xref="mau:Micau_2071"
                     /db_xref="W7VVM9_9ACTN"
                     /db_xref="UniRef100_D9T389"
                     /db_xref="5.99.1.3"
     gene            124322..125194
                     /locus_tag="SRR1747018_scaffold_0_prodigal-single_116"
     CDS             124322..125194
                     /product="Membrane-bound metal-dependent hydrolase n=3 Tax
                     =Saccharopolyspora erythraea RepID=A4FP28_SACEN"
                     /codon_start=1
                     /transl_table=11
                     /translation="MSDDESALEDSGRCCTQALMETVRSRQSDESGFMGLTHALSAVA
                     IAAVVLAFAPSAFKAVFGTEDPWFVTLLCLVMVGGALMPDLDNTSSSAESALGFVGSI
                     LSGFMRFTAPIIQGLVHTKYDKDTETAHRGFYHTAVSAVLFGGLTAALCSIPGAIGEA
                     VSLVLAFTGVHIALSTVAKKVLKIKSGVQGALMATVASLGVVLLLWFMLPDSSDYTSI
                     GIAFGVGWLIHLLGDMCTTQGVPILWPIPIRGKMWWRIRLLPIKAGGVIENMVFIPSF
                     LVVIAVSVVSIVIP*"
                     /db_xref="UniRef100_A4FP28"
                     /db_xref="sen:SACE_6637"
                     /db_xref="T2RTG3_SACER"
                     /db_xref="A4FP28_SACEN"
     gene            125360..126058
                     /locus_tag="SRR1747018_scaffold_0_prodigal-single_117"
     CDS             125360..126058
                     /product="hypothetical protein"
                     /codon_start=1
                     /transl_table=11
                     /translation="MRIGIMRNADGTLSAGPCRAKKPGTGNCPHGWHADDMKEAQRFI
                     TNMTMHPGLLDAVDVNRDLDSMPDKLHDYLVARGIAEEDLPDGDAGVSIRSRWFHNDP
                     EKAERYLQEAQDEGVLPKIRAVESVRASVAALVESGVKVSASADRVILKTPEQEARET
                     DVWNVANGIPTKSIEGEAPVTLMVAEGKQEGLAASEMRRTYVEDKFLAMSEERAEDLA
                     NAEYASLIGHVAAE*"
     gene            126562..127635
                     /locus_tag="SRR1747018_scaffold_0_prodigal-single_118"
     CDS             126562..127635
                     /product="RNA polymerase sigma factor RpoS n=1 Tax
                     =Marichromatium purpuratum 984 RepID=F9TZ59_MARPU"
                     /codon_start=1
                     /transl_table=11
                     /translation="MMMGVNVAASNPMKNSDGSPRGKVKRAFEKTWSADMTDDDVKFK
                     LSELRYKVFTEGKYLDLEEELFLGQLMKDARTASEPAETQRKRSSGASEILAYANHKL
                     VIKWAKKFFEQHPNGTTLEDCIGAGNLGISRALTDYDPDMGYKFSTYASRWIMHFLER
                     LSYKIAKPATIPSSKLYGALNVEKAIYNLKANNEEVTGDIIDALLAENNMDRVDYART
                     QQLNKSCKSMDDPFSDDGEAANLADLLNPRIIENSTIGSWSSETIDDKVKKNDYKQAL
                     ADAINSLPDVQKAMINELFIAPQPMGRKGELKRTQADVRRKLGISKNEGDRQYANAVK
                     TLRERLSAAGYNGLHDFHEDPVY*"
                     /db_xref="UniRef100_F9TZ59"
                     /db_xref="mpur:MARPU_02785"
                     /db_xref="W0E068_MARPU"
                     /db_xref="F9TZ59_MARPU"
     gene            127898..130186
                     /locus_tag="SRR1747018_scaffold_0_prodigal-single_119"
     CDS             127898..130186
                     /product="DNA ligase {ECO:0000256|HAMAP-Rule:MF_01588}; EC
                     =6.5.1.2 {ECO:0000256|HAMAP-Rule:MF_01588};;
                     Polydeoxyribonucleotide synthase [NAD(+)]
                     {ECO:0000256|HAMAP-Rule:MF_01588};  TaxID=1501391
                     species="Bacteria; Bacteroidetes; Bacteroidia;
                     Bacteroidales; Rikenellaceae; Alistipes.;"
                     source="Alistipes sp. 627.;""
                     /codon_start=1
                     /transl_table=11
                     /translation="MTYHMTPVGPKPCKATNGKCPYGDRLHGSQAEVEAKYEQDMETV
                     STLKQKLTKAAEAYYTGADVDSTMTDDEYDAGVSYLRGMTEKYDLSGDKRLHDLLDGK
                     VAAGADVLAKNANKVQHAVPMLSLEKADTREDVEKYLQKMEAAGATGFKLQAKFDGIA
                     CSAVFENGKLVQMSTRGNGQQGEDMSYLIGSPDVTVSGLPDSIDGSMSGEVRGELFLR
                     PSEFRKLNEEREARGEEPFANPRNTNAGIVKRAAGGLDGEKATLQFVMYKTMGDHDED
                     EWKQQGVMDATTLTEQEWEKTGLPLPGGSLSVKPGADEKVDSITDKTMAVIDAFDPVR
                     EKTDLALDGIVVKPINEMEMDEKMGSNSHHPLSQIAWKYKGATAQARVTGIEWTVGKS
                     GKLTPTVIYDAVDLDGSTCTRATLHNPAILEQLGIGPDSIVEIEKRHEILPEVSQDYR
                     PLYTPKNLKKFTVPKHCPYCGSFISREERLAYCPDPKCPSRGAFMLKAAAGKGALNFD
                     GMGTSLIEALQDTGQVSTVADFYDLTPKALAETKIGENADGTARVFGEKRAKHVMEFI
                     EASKQLPFHRVLPALSIPDLGPQTAKAIIKKYPSIDAIRNASIEDLASVDGVGEQTAR
                     KVKAGVEDQWGVIERMRAAGVQFSEKPAGSVGKKMAGHEKQQEALAGVKISITGSVPT
                     GYKNRGEWQEFVGAMGGEAQPGPSKDTDYLVWDGAKTSSKLAKARKNGVKVISPEDFE
                     NAMKTGVFPDHSTWDDAGNYVG*"
                     /db_xref="A0A0B0BUA8_9BACT"
                     /db_xref="aym:YM304_12590"
                     /db_xref="UniRef100_UPI0002491A6C"
                     /db_xref="6.5.1.2"
     gene            130201..130473
                     /locus_tag="SRR1747018_scaffold_0_prodigal-single_120"
     CDS             130201..130473
                     /product="hypothetical protein"
                     /codon_start=1
                     /transl_table=11
                     /translation="MIEAVIVAVVVFIGASAIMRIRAARRIGGKASLALSVFVAVFVA
                     ATVLDAMGVDTALTLTAVTAVMAACWRETRRLTSASLENDDSETTD*"
     gene            complement(130581..131387)
                     /locus_tag="SRR1747018_scaffold_0_prodigal-single_121"
     CDS             complement(130581..131387)
                     /product="HD domain protein n=1 Tax=Bifidobacterium
                     pseudocatenulatum CAG:263 RepID=R6NXG2_9BIFI"
                     /codon_start=1
                     /transl_table=11
                     /translation="VSFAGSDHRRLFADCCEMQTMQLIVITANRDCYASEHIYNLAKM
                     VWRRVLVSLEDYEIDELVNEHGAEILQSDGMLTEKRFIQHGVTSTYDHSVSVAKTAVK
                     IADSLGLQDKVDWDSLVKAALLHDYFLYDWHVDEPWHRMHGFTHGHTALLNAERDFHD
                     DLNWKVRDSIERHMFPLTKTPPAFTEGWLVTAADKTCAWMETFDADRMHRKKILENRV
                     LDSLPLVESAAKPVADWMIEDKIRKMKPGDTGLVRRGAYKGLAWARKIKN*"
                     /db_xref="UniRef100_R6NXG2"
                     /db_xref="R6NXG2_9BIFI"
                     /db_xref="bbp:BBPR_1147"
     gene            complement(131384..131698)
                     /locus_tag="SRR1747018_scaffold_0_prodigal-single_122"
     CDS             complement(131384..131698)
                     /product="hypothetical protein"
                     /codon_start=1
                     /transl_table=11
                     /translation="MAAMSGDYTAQYELKALLPADWPEGDDDSSYGNKMMSMVESLGW
                     NDCWYYEGKERGSSEKTGKPRRVLADLTAVFTPTTSDGLVLTGVASNLRLAEEDGGYP
                     VR*"
     gene            complement(131742..132176)
                     /locus_tag="SRR1747018_scaffold_0_prodigal-single_123"
     CDS             complement(131742..132176)
                     /product="hypothetical protein"
                     /codon_start=1
                     /transl_table=11
                     /translation="VGSSINEFIDNSGWTLDKIALIDSNGLNSRVPVKDAETPTVEAV
                     GKARNKGNSKARDPMGWSMSAGTRLNDGAKADRFTSSREPALANGLEIGSSMSDFLAV
                     YGDLPFTDVMRAKNVDYSDSTDYSREHDESKAEVESWGAQDV*"
     gene            132707..133858
                     /locus_tag="SRR1747018_scaffold_0_prodigal-single_124"
                     /gene="dnaX"
     CDS             132707..133858
                     /gene="dnaX"
                     /product="dnaX; DNA polymerase III gamma/tau subunit (EC:2
                     .7.7.7)"
                     /codon_start=1
                     /transl_table=11
                     /translation="MAKKDTYIELYKKYRPSTWSEVIGQDLVVDDLKRAVASGHLPTA
                     YLFGGPKGTGKTTVAKILAKAINCERPDGEGNPCCECETCKSIDAGTCPGVHYISAAN
                     YGGVEDVRGFMEQARRMSVIRKPIWIIDEVHNLSKAAFDALLIPLEDVKMPSLFIFCT
                     TEIKKVPETIITRVQSRSFSLVPSDKLAGLCEKILLKEGFEEVSNEDWSEEVSARGKG
                     SFDDYKKYCQAEIWKAIKQANAGVEGGSVRETLSKLEKLIRNPNADDKNWEAVIAGDL
                     YSKHDAGKAIVDVANAIHAGRDPRDIIKELVKTTREMILLLHTDMEVDAVMQRRRKAA
                     ERLGDAALLRCFSIFGEAQRDMQMDDDARIYLEVALVKVTRVVSARQAA*"
                     /db_xref="aym:YM304_37160"
                     /db_xref="M5AS76_9ACTN"
                     /db_xref="UniRef100_M5AS76"
                     /db_xref="2.7.7.7"
     gene            133927..134412
                     /locus_tag="SRR1747018_scaffold_0_prodigal-single_125"
     CDS             133927..134412
                     /product="hypothetical protein"
                     /codon_start=1
                     /transl_table=11
                     /translation="VSMDWSQFPLTLAAGHGVSIRDVKKITIRIESASETIASLELTD
                     SVDAGVSVSVCDSVLTVTPWLQATDVMLDSPDIVVSCSLPVRSIRGIVAYTSGSRASL
                     DRLDLPASNATVVIKVSKWAIDVTARLTSVEVIEAEAVDVVTVSVDERAGDDSETETG
                     D*"
     gene            134414..135892
                     /locus_tag="SRR1747018_scaffold_0_prodigal-single_126"
     CDS             134414..135892
                     /product="Cell envelope-related transcriptional attenuator
                     n=1 Tax=Bifidobacterium thermophilum RBL67
                     RepID=M4RG05_9BIFI"
                     /codon_start=1
                     /transl_table=11
                     /translation="MDGDSKTASKQHARPKTPRLPGGLSPDHAVDWSAATRPVLKAIS
                     LIIIWAFATAAVAGGLTLKTFVSKIKDAGVAAPISSFGVDSEKTSSWTPSDPWSGKPL
                     DVLVLGQDTRAGDADAAIGGSDPADADNHQADTAMIVHVSADRSRIDVVSLPRDSIVD
                     QPACKVTGGETAEARDEVMLNSTFAYGWQEGGDLASAVSCELATVNRETGLDIRQYAV
                     VDFAGMKEIIDSLDGVELCVPAAVDDKYTGLRLSPGLQRLDGMQATQYARVRHGIAGA
                     DGGDIMRSARQQAVVKALVDEAMRAARSANPVRLYTLASKSLEAVKMSPDLASPTALV
                     GLAWSLKDVSSDSIESMTVPTAQWDEDANRVVWTDEAGNLWAKIAADEPLDSRGDDSG
                     GSDADVDSQTVGSDSAADAGTGNSGDSGSATAAGGSDGDDRSTSPVDPATGLKTIGGE
                     LIDPVTGGVVDPETGYITDSKTGSVIGLASKYLSTTVCKPTA*"
                     /db_xref="UniRef100_M4RG05"
                     /db_xref="A0A087CDG4_9BIFI"
                     /db_xref="btp:D805_0857"
                     /db_xref="M4RG05_9BIFI"
     gene            135979..136410
                     /locus_tag="SRR1747018_scaffold_0_prodigal-single_127"
     CDS             135979..136410
                     /product="hypothetical protein"
                     /codon_start=1
                     /transl_table=11
                     /translation="MVVEIAAPTDWPGASGLSALVMAVAAVGYFSLKAAGNIVKACAA
                     MSLTIIIVVGLVLEESARETAVIESNVAAVESAYDVTGLAQAGDDRPGGGEWMDSSAG
                     AVTRMRVAWTDRAGDRKTGWLVMDGTGGKPTAGLAEDESHD*"
     gene            136502..137041
                     /locus_tag="SRR1747018_scaffold_0_prodigal-single_128"
     CDS             136502..137041
                     /product="Translation initiation factor IF-3 n=1 Tax
                     =Corynebacterium lipophiloflavum DSM 44291
                     RepID=C0XPS8_9CORY"
                     /codon_start=1
                     /transl_table=11
                     /translation="MAATADSTQGRRVNEEIHVPRINLIGPDGQNLGVTETKVARALA
                     YEMGLDLVEVNPNARPPVVKMADYSKIRYQEQQKAKQARKAAKAQEVKELKFRPTTDE
                     HDLDTKLRQAEKFLSKGNKLKLTVQMRGRERGRAGNAVDVLDKLASKLSGKAKVIQSP
                     TVEGRFATMTLAPVTDPAK*"
                     /db_xref="UniRef100_C0XPS8"
                     /db_xref="drt:Dret_0044"
                     /db_xref="C8WZ71_DESRD"
                     /db_xref="C0XPS8_9CORY"
     gene            137282..138766
                     /locus_tag="SRR1747018_scaffold_0_prodigal-single_129"
     CDS             137282..138766
                     /product="RNA nucleotidyltransferase n=1 Tax
                     =Bifidobacterium thermophilum RBL67 RepID=M4RF01_9BIFI"
                     /codon_start=1
                     /transl_table=11
                     /translation="MQTISLKTKTGKITIEATDEDMLYMQEAIRLGRMYRDAGYELAL
                     VGGPVRDLMLGLTPKDLDMASDAKPRESEKILREWGESFWDVGRKFGTLGASKTIRDG
                     VEASVEVTTYRKDSYDPESRKPRVAYSDRLEEDLSRRDFTVNAVAVRLPDLEVVDPYG
                     GGDAISSKTLSTPQGADVSFSDDPLRMLRACRFASKLGFEPDAETRVAMRRMADRIQI
                     VSAERIRDEISKILLSGDPEKGLSLMLTSGLMRYVLPEVAALREMDGSSRGMHKKTYD
                     HTMTVLRRAIKFESMYGDIDAPDLTLRLAALMHDVGKPATRRFHGRKPVTFDGHESVG
                     ADLTRARLKALRFDKKTVDDVAALVAMHMRFHGYMDGNDASGRWSDSAVRRYVREAGD
                     LYSRLNALTRADVTTRKTTREREFMRRMDSMEARVVELKKQEDLDAIRPELDGVEVMQ
                     ILGLQPGPIVGKAMKHMLEYRLEHGVIGHEAAVAELEDWAASNM*"
                     /db_xref="UniRef100_M4RF01"
                     /db_xref="btp:D805_1833"
                     /db_xref="M4RF01_9BIFI"
     gene            138995..139219
                     /locus_tag="SRR1747018_scaffold_0_prodigal-single_130"
     CDS             138995..139219
                     /product="transporter, probably Putative Ca2+ ATPase, Pmo1
                     (EC:3.6.3.8)"
                     /codon_start=1
                     /transl_table=11
                     /translation="VASDTGTDGRGLDPSVVDASTVALAQGTDVDDGLSTVEAAKRLE
                     KHGENKLVGASPVPAWKRFLLQFKDPLCTC*"
                     /db_xref="bast:BAST_1582"
                     /db_xref="K4INF2_BIFAP"
                     /db_xref="UniRef100_K4INF2"
                     /db_xref="3.6.3.8"
     gene            139394..139642
                     /locus_tag="SRR1747018_scaffold_0_prodigal-single_131"
     CDS             139394..139642
                     /product="Haloacid dehalogenase {ECO:0000313|EMBL:KFJ03567
                     .1}; EC=3.6.3.8 {ECO:0000313|EMBL:KFJ03567.1};; 
                     TaxID=77635 species="Bacteria; Actinobacteria;
                     Bifidobacteriales; Bifidobacteriaceae; Bifidobacterium.;"
                     source="Bifidobacterium subtile.;""
                     /codon_start=1
                     /transl_table=11
                     /translation="MWRDIVFVGLIMAAVTLTAMSMHLAGSLSTDRSVAAIGHEAQMT
                     EARTMGFTTLVFAQLFNAIASRTEIRSSLKHLFTNKWL*"
                     /db_xref="A0A087E716_9BIFI"
                     /db_xref="UniRef100_B7GPC8"
                     /db_xref="blon:BLIJ_2540"
                     /db_xref="B7GPC8_BIFLS"
                     /db_xref="3.6.3.8"
     gene            140034..140213
                     /locus_tag="SRR1747018_scaffold_0_prodigal-single_132"
     CDS             140034..140213
                     /product="hypothetical protein"
                     /codon_start=1
                     /transl_table=11
                     /translation="MEIRADHDGWTIITDSRDEHRVERNGHALAASFDYVDKSGSLST
                     RDYVEITPLPGEPGS*"
     gene            complement(140478..141083)
                     /locus_tag="SRR1747018_scaffold_0_prodigal-single_133"
     CDS             complement(140478..141083)
                     /product="Uncharacterized protein n=1 Tax=Clostridium
                     ultunense Esp RepID=M1Z8Z7_9CLOT"
                     /codon_start=1
                     /transl_table=11
                     /translation="MNKKIKAALAAVTAGLMLAMSGCAGFDMAMSDLKGSLVGNAFTV
                     QVYDNYGSDVVQVHGKRVDVKAENTETDDEGSTKATSSVIDVTADGHDMRQVGNTVIF
                     VEDGLKPVKEFEMPKSIDNSGDGTVTLFDRNVNALKNVIGTPKTVVISSQLGIPIAVY
                     AGDNVGVSVPDDLPKMTKLTIDGKALYIHRANYVIMDTAAL*"
                     /db_xref="UniRef100_M1Z8Z7"
                     /db_xref="M1Z8Z7_9CLOT"
                     /db_xref="csr:Cspa_c18940"
     gene            143169..143426
                     /locus_tag="SRR1747018_scaffold_0_prodigal-single_134"
     CDS             143169..143426
                     /product="hypothetical protein"
                     /codon_start=1
                     /transl_table=11
                     /translation="MADYGLTSSRLREDPDYVDPCLPADGDAAAGGDVPGPAILSLAR
                     QKGGPVVPIVMVLEGRGGELTACGNMKAAGLVGKAKKTPSG*"
     gene            143707..144258
                     /locus_tag="SRR1747018_scaffold_0_prodigal-single_135"
     CDS             143707..144258
                     /product="hypothetical protein"
                     /codon_start=1
                     /transl_table=11
                     /translation="METADRFAVRLVEKHDGSEHTLFSGDGLGRHTADAALAVILLAG
                     VESGLKPLVEDGPSHAMENATVIGVERTADNPTAFTGWADKTPAEWGSQPAPTEDAVR
                     AWAGDALGCCHYSPVTLRLASLEAHRLTSAVAVSSTVVQETLDGHVLKVWVMQARSSH
                     AVCPASIGLCVTAVNGADNENIC*"
     gene            144315..145307
                     /locus_tag="SRR1747018_scaffold_0_prodigal-single_136"
     CDS             144315..145307
                     /product="hypothetical protein"
                     /codon_start=1
                     /transl_table=11
                     /translation="MSSYVVVGLHRERCRARDPKKCRYHVGPDGKPLEHYPDVRSADA
                     ALVRAREAASRPLVSGAASVGDSDSGQLMDASRDPGTGAGVGSHDGLDDLDLFVIDAD
                     DVLSRTDDAEGLDARGGDSSSLDVTVPTLNRMREDAAVDSAQREVASMVVSSVRAAMS
                     DSGEWHDRLAWTASGSPVQWPEWWSTRSTMTAYEPNDVEYVSSVQSIARWSFDYCSDG
                     EFSTEDRETQVGLYDAVRAGKLTWQDLRDAGAKTCWMQAVSVGGGSAGEPHVKTALTW
                     CGRKPKATDGDGPVVGDENMDCGRSCGTLKAMMESLEDLAVGMSQAEIEIHVSR*"
     gene            complement(145399..146589)
                     /locus_tag="SRR1747018_scaffold_0_prodigal-single_137"
     CDS             complement(145399..146589)
                     /product="hypothetical protein"
                     /codon_start=1
                     /transl_table=11
                     /translation="MDIDWKQLGATAKKIVVALGAGTALMIGCLSLSGPLQSLLASRH
                     VESSHAGAKTRDSGIWQSYHDQIAKQTAEVDKTADHAEKAKFDGLANGAIRLAKDDPF
                     DAKHSLCPILDAEPNVDLDDSVNDIYSHYTIKYSGLVKSVEDGVAMPDACSNVIMLTA
                     KGKMVLGDYAPDLASGRYGMGGAVDVSKIDLKAVNEQLAASLADLQNEPLSDVAASAP
                     IKGCRAQSDAPVLRRWNPITGTTDYRTIALKRKFTGKPADGLASHHGLICRHDADGRV
                     VDKGVSYSLVITRVADDAPDYLKTLDGLTLSNGAVLAADDVLSKVNDETWDDSAIYGV
                     APVDSDAAGTDAQVIVRPDGTEKPTGNKTESEWKTELGPDDGEGNEKTSLELTRDGLD
                     WSIA*"
     gene            complement(146869..147471)
                     /locus_tag="SRR1747018_scaffold_0_prodigal-single_138"
     CDS             complement(146869..147471)
                     /product="hypothetical protein"
                     /codon_start=1
                     /transl_table=11
                     /translation="MAVGDDEGKKPADDNEARLEDDQSQRAGEADLRDKGTLGARVET
                     WLTEKIDPPHVIAICVSMLVPVVTVAAANKQKALEILKATGTWLWRQLTTTSVVTTSL
                     LLAVVLPGSITLGLIALGRLLHWRLDRVRISLWSVALGASTTVAGAILIDQIMRLARI
                     VRTAEYSTAVFNVLGGLLVAIIVTAIVTFLLYVIPLDGKK*"
     gene            complement(147613..148269)
                     /locus_tag="SRR1747018_scaffold_0_prodigal-single_139"
     CDS             complement(147613..148269)
                     /product="hypothetical protein"
                     /codon_start=1
                     /transl_table=11
                     /translation="MWGATMPDACSNAITLIAEGKIGLGEDSNAGVPYVSVDMRETND
                     ALEEAIRGLESESPADVAKNSPVMGYQLDDQPDSLRYHDHESKQVKQTDVKFSQKHGC
                     PAGNNRDRAIWRTDDDGSLSVDWGMSFASVITEAGDGVSFNLVGIMSNSALVSAWETM
                     GQSYYGVYETAGLNESTQGTDATRVIDETGATRPVHATGSTGDTVHVMAHSHSEDWKE
                     *"
     gene            complement(148407..148658)
                     /locus_tag="SRR1747018_scaffold_0_prodigal-single_140"
     CDS             complement(148407..148658)
                     /product="hypothetical protein"
                     /codon_start=1
                     /transl_table=11
                     /translation="VKAVVAASAVMVLGTAAVAGVMITVDIMSNKAPAAAADRSRQSA
                     VEDKEKAEEKRFHPPVDKAVSLAKDNPQDAKLSTSCVRS*"
     gene            149028..150680
                     /locus_tag="SRR1747018_scaffold_0_prodigal-single_141"
     CDS             149028..150680
                     /product="von Willebrand factor type A (VWA) domain
                     protein n=1 Tax=Bifidobacterium longum subsp. longum
                     (strain JDM301) RepID=D6ZXB0_BIFLJ"
                     /codon_start=1
                     /transl_table=11
                     /translation="MATIIRRTTAVLASVVMLAGLTACTGETANDDASSANEATYGSG
                     GQTIKIASGSENKEAADVIKSAAEKAGVTVKMDWMGSLDVMSVLKNGGDGYDAVWPAS
                     SMWITMGDSKHVVKNEKSTSTTPVVFGVKKSKAVELGWADASGKTKPVSTADVAQAVR
                     DKKLSFAMTSATQSNSGASAYFAFLSAFSGHSPITAADLADSNVKTQVKTLLSGVDRS
                     SGSSDWLKDMITKDPDSHDAMVNYESLVVQADKQLTADGHEPLLAVYPSDGIAVSDSP
                     LGYIDRGQGSEEEQAFRKFQEAITSDESKLGFEKIGRRAGLGGRVSDLSDSTVKSSFN
                     PDWGVVTDASVMKTVQFPDSDVITAALTAYQSELRKPAWTVWVVDYSGSMRGEGYDGV
                     RQGMDLALDPEKSKEAFIQPGSEDVNIFIPFSSRAGEAVKAEGADTRGLLDAVDNTDV
                     DGGTNIYDGLSEALRNLPGDPSKYTVAIALMTDGMSDTGDEDRFREEWDASKQKPAIF
                     PIMFGDADSTQLDALAELSNGKTFDGRTGDLASVFKTVKAYN*"
                     /db_xref="UniRef100_D6ZXB0"
                     /db_xref="A0A086ZNK3_9BIFI"
                     /db_xref="bll:BLJ_0060"
                     /db_xref="D6ZXB0_BIFLJ"
     gene            150695..151786
                     /locus_tag="SRR1747018_scaffold_0_prodigal-single_142"
     CDS             150695..151786
                     /product="Putative uncharacterized protein n=1 Tax
                     =Bifidobacterium longum subsp. longum (strain JDM301)
                     RepID=D6ZXB2_BIFLJ"
                     /codon_start=1
                     /transl_table=11
                     /translation="MESTGIKSKIVAGAAIVAAACIIGGAIVFAVNKTKPAPPKETVQ
                     GYLGGEKVSLFEDPDFQKLASDAGLDVQYKKAGSLDMMTADKTGVDYLFPSSQAAVEY
                     GKQKGVETGDSDIVLNSPIVLYTYKDVADSLVKSGVMSKDGDVYKLDAAKAVDAMLQD
                     KTWRDLGWTQGYGQFRIDSTDPSKSNSGNEWAALVATVLNGGQPATVDSVSRDADKIK
                     HVFSKSGWMESSSEDSFNQFLTLGEGSKPMMIGYESQILDLAANQPNIYTQAKGDVVV
                     AYITPTVWSTHVIIPTDDKGVELRDLLKTSAVQKLAWEKHGFRGATYQGTDSVSRFKV
                     PGTMDKITSVVELPAPDAMDAIIKTVSSK*"
                     /db_xref="UniRef100_D6ZXB2"
                     /db_xref="A0A086ZNK1_9BIFI"
                     /db_xref="bll:BLJ_0062"
                     /db_xref="D6ZXB2_BIFLJ"
     gene            complement(151878..152699)
                     /locus_tag="SRR1747018_scaffold_0_prodigal-single_143"
     CDS             complement(151878..152699)
                     /product="hypothetical protein"
                     /codon_start=1
                     /transl_table=11
                     /translation="MAKHAGGQQPADVCGDYAWRLPFHSGHDYHVINAGAGRILVRDA
                     DADVYYADERLTVKSSTSRVAMALCGTSLLCVTIVGSDADIIVDGQNHVDSLLLTSGD
                     NRMENMPEVCLKPSPTGHHAPSLTVSRIDLEHADLTVMSVSLTVDGPKTRSLVDAVTY
                     GDGAEYGTGLVTLDSDSRLLLENGSELRLDGSVTPGRRLVHYDQQAGVAVSMDILHES
                     TMDGDYRLASYATGGAVRLEDYVHADSSSAILRKNSMLSSWEPIDLRDAHPITSN*"
     gene            complement(152720..153079)
                     /locus_tag="SRR1747018_scaffold_0_prodigal-single_144"
     CDS             complement(152720..153079)
                     /product="hypothetical protein"
                     /codon_start=1
                     /transl_table=11
                     /translation="MNGHQTSLTTVTTTNSWPVIAATMDPTMQAYLNRNREMVGLMNV
                     VLNVIAAVIALAAPLAIVWAATTEKLRLPDATAMMSGVTIAVIVLTALQQWGAGVGFM
                     LAVCVLTVGYLVKRSKM*"
     gene            153224..153373
                     /locus_tag="SRR1747018_scaffold_0_prodigal-single_145"
     CDS             153224..153373
                     /product="hypothetical protein"
                     /codon_start=1
                     /transl_table=11
                     /translation="MANMMIMSAKQLSASLVLGHACDWACASIRSNESYEPKQMFDHT
                     WDPLT*"
     gene            153495..153579
                     /locus_tag="SRR1747018_scaffold_0_prodigal-single_trna_1"
     tRNA            153495..153579
                     /product="Pseudo"
     gene            154213..154286
                     /locus_tag="SRR1747018_scaffold_0_prodigal-single_trna_2"
     tRNA            154213..154286
                     /product="Pseudo"
     gene            154456..154538
                     /locus_tag="SRR1747018_scaffold_0_prodigal-single_trna_3"
     tRNA            154456..154538
                     /product="Pseudo"
     gene            154655..154727
                     /locus_tag="SRR1747018_scaffold_0_prodigal-single_trna_4"
     tRNA            154655..154727
                     /product="Lys"
     gene            154936..155008
                     /locus_tag="SRR1747018_scaffold_0_prodigal-single_trna_5"
     tRNA            154936..155008
                     /product="Val"
     gene            155010..155083
                     /locus_tag="SRR1747018_scaffold_0_prodigal-single_trna_6"
     tRNA            155010..155083
                     /product="Phe"
     gene            155245..155318
                     /locus_tag="SRR1747018_scaffold_0_prodigal-single_trna_7"
     tRNA            155245..155318
                     /product="Glu"
     gene            155790..155865
                     /locus_tag="SRR1747018_scaffold_0_prodigal-single_trna_8"
     tRNA            155790..155865
                     /product="Ala"
     gene            156037..156113
                     /locus_tag="SRR1747018_scaffold_0_prodigal-single_trna_9"
     tRNA            156037..156113
                     /product="Asp"
     gene            156289..156371
                     /locus_tag="SRR1747018_scaffold_0_prodigal-single_trna_10"
     tRNA            156289..156371
                     /product="Tyr"
     gene            156822..156896
                     /locus_tag="SRR1747018_scaffold_0_prodigal-single_trna_11"
     tRNA            156822..156896
                     /product="Asn"
     gene            157023..157099
                     /locus_tag="SRR1747018_scaffold_0_prodigal-single_trna_12"
     tRNA            157023..157099
                     /product="Leu"
     gene            157689..157778
                     /locus_tag="SRR1747018_scaffold_0_prodigal-single_trna_13"
     tRNA            157689..157778
                     /product="Pseudo"
     gene            157969..159003
                     /locus_tag="SRR1747018_scaffold_0_prodigal-single_146"
     CDS             157969..159003
                     /product="hypothetical protein"
                     /codon_start=1
                     /transl_table=11
                     /translation="MRTMTSGIYGIFGADDGSCLYVGQSKDVEGRWKQHLSKLKRGKH
                     RVDLQAWFDEHDCDESALCFRLLEACEDDAVSKNTLEIKWFNELRPLFYGQVPSISYH
                     YDGPRPSYGSCDYYLKNHSFCRVWFYHCKNCLKVFRSRRKHVHEHAYCSTACLEEDRR
                     VLKTIDAADVLRMINYGCSLSEIGRMYGTTAKVVRDFIDQYGVIERKRIRSASPEESA
                     ERGLYSAHLRWHVRRGKPDVDCRLCIDHVGFDKTELVSESTRRCSAKDCSAVIRGRGV
                     KYCPSCMLLHKRLTSRFAAHVAYHVNRSKRLDDCLFCRQAVVNVDGWLGLTGLSLSEA
                     NALYDSLRGD*"
     gene            159010..159081
                     /locus_tag="SRR1747018_scaffold_0_prodigal-single_trna_14"
     tRNA            159010..159081
                     /product="Lys"
     gene            159084..159154
                     /locus_tag="SRR1747018_scaffold_0_prodigal-single_trna_15"
     tRNA            159084..159154
                     /product="His"
     gene            159156..159229
                     /locus_tag="SRR1747018_scaffold_0_prodigal-single_trna_16"
     tRNA            159156..159229
                     /product="Ile"
     gene            159287..159583
                     /locus_tag="SRR1747018_scaffold_0_prodigal-single_147"
     CDS             159287..159583
                     /product="hypothetical protein"
                     /codon_start=1
                     /transl_table=11
                     /translation="MLNVYVRYGVSQASMCYYSSRRHVVRHQRSTDWRWPKMNAGLRA
                     SAHRSQWRRMEWCLSGRKELTANESRAKPPQVQILSTPRDPRQLDMCFPRLCTA*"
     gene            159448..159535
                     /locus_tag="SRR1747018_scaffold_0_prodigal-single_trna_17"
     tRNA            159448..159535
                     /product="Ser"
     gene            159752..159822
                     /locus_tag="SRR1747018_scaffold_0_prodigal-single_trna_18"
     tRNA            159752..159822
                     /product="Undet"
     gene            159892..159965
                     /locus_tag="SRR1747018_scaffold_0_prodigal-single_trna_19"
     tRNA            159892..159965
                     /product="Val"
     gene            160067..160141
                     /locus_tag="SRR1747018_scaffold_0_prodigal-single_trna_20"
     tRNA            160067..160141
                     /product="Asp"
     gene            160174..160249
                     /locus_tag="SRR1747018_scaffold_0_prodigal-single_trna_21"
     tRNA            160174..160249
                     /product="Thr"
     gene            160248..160321
                     /locus_tag="SRR1747018_scaffold_0_prodigal-single_trna_22"
     tRNA            160248..160321
                     /product="Pro"
     gene            160387..160457
                     /locus_tag="SRR1747018_scaffold_0_prodigal-single_trna_23"
     tRNA            160387..160457
                     /product="Trp"
     gene            160509..160582
                     /locus_tag="SRR1747018_scaffold_0_prodigal-single_trna_24"
     tRNA            160509..160582
                     /product="Met"
     gene            160770..160842
                     /locus_tag="SRR1747018_scaffold_0_prodigal-single_trna_25"
     tRNA            160770..160842
                     /product="Gly"
     gene            160918..160988
                     /locus_tag="SRR1747018_scaffold_0_prodigal-single_trna_26"
     tRNA            160918..160988
                     /product="Pseudo"
     gene            161131..161204
                     /locus_tag="SRR1747018_scaffold_0_prodigal-single_trna_27"
     tRNA            161131..161204
                     /product="Arg"
     gene            161252..161329
                     /locus_tag="SRR1747018_scaffold_0_prodigal-single_trna_28"
     tRNA            161252..161329
                     /product="Glu"
     gene            complement(161891..162265)
                     /locus_tag="SRR1747018_scaffold_0_prodigal-single_148"
     CDS             complement(161891..162265)
                     /product="hypothetical protein"
                     /codon_start=1
                     /transl_table=11
                     /translation="MDVATTRRDSLGDAGDEADRQAYSMLEAAAGESTSSPHGLSVDD
                     GGSIVNADPQQGSWDYCESSLDKPILLACTDDGIVGWCSSVPDHAVVSPGGEDSGRRV
                     RPSTTIVSPAHRGQGIADRLQE*"
     gene            162479..162904
                     /locus_tag="SRR1747018_scaffold_0_prodigal-single_149"
     CDS             162479..162904
                     /product="hypothetical protein"
                     /codon_start=1
                     /transl_table=11
                     /translation="MPGDHKIRDHYYDSRYSVNRPTSRGDLQINRAAVEELVSVMSAR
                     WAKQEAALRKKIGEPKFKVGDKVRFASDGVMDNAANDGHEFTEAYGVVAIVDATGTFE
                     QHEEPSYDLWFHQKDGTELLWKHIRQSELEAATDAGVVE*"
     gene            163118..163468
                     /locus_tag="SRR1747018_scaffold_0_prodigal-single_150"
     CDS             163118..163468
                     /product="hypothetical protein"
                     /codon_start=1
                     /transl_table=11
                     /translation="LLGEGYSKGTVIDPDGAIALEEAVAHANNVINHWLEHCGDAETI
                     RKYMDAESVVALCIPDQELRLVTLADGVVYLHDGKPATWFDTALPDLFYLGDETKAAL
                     PGLLLECCRQSVWR*"
     gene            163892..163965
                     /locus_tag="SRR1747018_scaffold_0_prodigal-single_trna_29"
     tRNA            163892..163965
                     /product="Arg"
     gene            164090..164160
                     /locus_tag="SRR1747018_scaffold_0_prodigal-single_trna_30"
     tRNA            164090..164160
                     /product="Gly"
     gene            164251..164327
                     /locus_tag="SRR1747018_scaffold_0_prodigal-single_trna_31"
     tRNA            164251..164327
                     /product="Val"
     gene            164552..164624
                     /locus_tag="SRR1747018_scaffold_0_prodigal-single_trna_32"
     tRNA            164552..164624
                     /product="Thr"
     gene            164627..164701
                     /locus_tag="SRR1747018_scaffold_0_prodigal-single_trna_33"
     tRNA            164627..164701
                     /product="Met"
     gene            164775..164847
                     /locus_tag="SRR1747018_scaffold_0_prodigal-single_trna_34"
     tRNA            164775..164847
                     /product="Ala"
     gene            164940..165021
                     /locus_tag="SRR1747018_scaffold_0_prodigal-single_trna_35"
     tRNA            164940..165021
                     /product="Leu"
     gene            165068..165144
                     /locus_tag="SRR1747018_scaffold_0_prodigal-single_trna_36"
     tRNA            165068..165144
                     /product="Arg"
     gene            165258..165330
                     /locus_tag="SRR1747018_scaffold_0_prodigal-single_trna_37"
     tRNA            165258..165330
                     /product="Gln"
     gene            165548..165622
                     /locus_tag="SRR1747018_scaffold_0_prodigal-single_trna_38"
     tRNA            165548..165622
                     /product="Thr"
     gene            165623..165695
                     /locus_tag="SRR1747018_scaffold_0_prodigal-single_trna_39"
     tRNA            165623..165695
                     /product="Met"
     gene            166019..166091
                     /locus_tag="SRR1747018_scaffold_0_prodigal-single_trna_40"
     tRNA            166019..166091
                     /product="Gly"
     gene            166176..166248
                     /locus_tag="SRR1747018_scaffold_0_prodigal-single_trna_41"
     tRNA            166176..166248
                     /product="Arg"
     gene            166547..167455
                     /locus_tag="SRR1747018_scaffold_0_prodigal-single_151"
     CDS             166547..167455
                     /product="Uncharacterized protein {ECO:0000313|EMBL
                     :KFI96122.1};  TaxID=762211 species="Bacteria;
                     Actinobacteria; Bifidobacteriales; Bifidobacteriaceae;
                     Bifidobacterium.;" source="Bifidobacterium
                     stellenboschense.;""
                     /codon_start=1
                     /transl_table=11
                     /translation="MGSLDSDWTAPLPIDTPTQRIWNEMVHSMEARGWKKTPVSIANG
                     WNADSGGVPYAEFFAIVSGKDHVNEEDVRLENMIDALAGNDRLIRWSGEYVRDGQRLL
                     SMRFEGSRLSRDWFTGEWVYEPVGRGHGFNGCREYQPTQPDVDTSWSSGKFLAAPFPV
                     TTSREMTWYSVNVGSVQSASNWEQPSAGSPSPAMLRLMNSLTMKPSWFIMDGTLYVWV
                     NTGNWQYVDPWKKHIDALGGARVYDHMNGLSPQMELRLLQAYEQYYGQLQSDSPQSAW
                     RGAKQWPDQCYAGFPSTSDPRATAYM*"
                     /db_xref="A0A087DKS2_9BIFI"
     gene            167844..169100
                     /locus_tag="SRR1747018_scaffold_0_prodigal-single_152"
     CDS             167844..169100
                     /product="hypothetical protein"
                     /codon_start=1
                     /transl_table=11
                     /translation="MTYHISSNGEPAVCRAASPESCPLKQALGGEQVHGSLQQVTAVI
                     EARNRAASTASSLSKNARASINLRSDDADSPVELAASSGGNVTSLQAEVEDEYRKIVS
                     ARQQTIDDEAMRDAKQTVANRHAISRARAAGDAARLENSRWSADYSEAVTASGAGFDV
                     DKASMLAVPGDVAHVKIKTAYGWGEVQGPLREWTSEHGDVTLAVKYDETDEGYDLDAT
                     LVRNGRWVGDPDRVKFLSIEPSADAVAEFHSLDEAGGLQNGDRYETSGYEGYREYVAV
                     QRDDSDRDGGDGTGEPSFEHVDVTWGPFPGPGMDVSHSSMTARPDKITRAVGPCGRLW
                     HLERNRALAAAEDGRNAAQQRHREEEDRWEARPLHAKIADALRGVKSPTEPDLAAFKA
                     EVPSYESIRKNGRGKAAEAMLAAVRE*"
     gene            complement(169280..170140)
                     /locus_tag="SRR1747018_scaffold_0_prodigal-single_153"
     CDS             complement(169280..170140)
                     /product="hypothetical protein"
                     /codon_start=1
                     /transl_table=11
                     /translation="MLAPDVQVVVPGTGQRVDFAFTSADGSKTVHADLNPTISHDSLV
                     SYWCAVTGCKPNRDGPPHRHMPPVPVDYSFNRAEAMLRAHPESDYIQIWDWDDKGVAA
                     RETAIRSQPVTETVKATGLELASRTVTAVAKLLGEWSPLDASTLADAGVDEAVVLYGS
                     DGDPVAVSVLRQTGSDSMEIIAYATKPGVSVVDSVSRLLEWVASHENARTVTAVADYD
                     HHTTASTVFSEAGMTEEEPTGSLVTYSHGRESLSFDRVSLMSCGDMLGDGYDPYKHDR
                     LSSQIGYRRR*"
     gene            complement(170167..170964)
                     /locus_tag="SRR1747018_scaffold_0_prodigal-single_154"
     CDS             complement(170167..170964)
                     /product="hypothetical protein"
                     /codon_start=1
                     /transl_table=11
                     /translation="MLSARIRIARTISLITSLKVNPKKPANYCSPKCVNDLRYAGMGT
                     RKTRALPGRGRRVSSKNAVTCCREHAVALRKLSEAHKEAMSPEQAKDEGTATKACAFP
                     DCGVEFVPNRKTAKYCSNDHYSTCEICGKQVKVERPNLGRPPRACCPSHAVMLGHIPE
                     SKAKRGSNSIDRWGTKTPSQSDEVKEKIRKTLDAHPESDHRFGSKNFTDQIKAAYGVD
                     NVSKLDEAKDQKKETALSHYGVGQPMQAPEAKAKIPATHASVLASAS*"
     gene            171147..172112
                     /locus_tag="SRR1747018_scaffold_0_prodigal-single_155"
     CDS             171147..172112
                     /product="Putative uncharacterized protein n=1 Tax
                     =Eggerthella sp. (strain YY7918) RepID=F7UX41_EEGSY"
                     /codon_start=1
                     /transl_table=11
                     /translation="MLEIEDDEEWFTLDDIDRLDDAGQLFCLKVDSPRSEFLVGHTLV
                     PTHNTDEAKAQQALRGEASAIIGSLARLGRAAGVFLMIATQRADAKLIPGETKANLGC
                     RLACGNMTSIASSMVLENGDATRTPGYPKGRGIVKVYSNQERCQFYFAPQEWIVDWLE
                     RRGLNPDGTPLESGPSGLLADDNLDLIKSGETMNSLQGVDNNDYIDELHEQDAQVKAA
                     HAAKLAEMGMASDARGRLQADAARNAAPSGPMPGSLGYEEAVKLGHPDLKGASSEQSG
                     RPEDEWNDYGGVMDDLMAAGSDDGDDHGQDPDDGEFLLDEEDPEN*"
                     /db_xref="UniRef100_F7UX41"
                     /db_xref="eyy:EGYY_00160"
                     /db_xref="F7UX41_EEGSY"
     gene            complement(172197..172493)
                     /locus_tag="SRR1747018_scaffold_0_prodigal-single_156"
     CDS             complement(172197..172493)
                     /product="hypothetical protein"
                     /codon_start=1
                     /transl_table=11
                     /translation="MMFTVVVNGRHGAVKHTAGLDETIDFLRENCYAVDYETIDQLAE
                     LMAVIEDYETVAISSGNSVLLAKRRDEMTAACRELPVIGAEHGVYVPEVHHVAD*"
     gene            172684..173871
                     /locus_tag="SRR1747018_scaffold_0_prodigal-single_157"
     CDS             172684..173871
                     /product="hypothetical protein n=1 Tax=Alloscardovia
                     omnicolens RepID=UPI0003B5646A"
                     /codon_start=1
                     /transl_table=11
                     /translation="MASEVNPFLKNSDSTGSMKPSRLSRSGRPGRPSPSYSGHHARAD
                     SLPAPSLDDSVLPSVPMPPVPVMPASRPDWQQQTVAQQRPERGLRARKTRVQRPGSNG
                     VGARSTMEMVYRESAQARAASGQSMPIGSPVTDVDYDFEPVGPTTQAGLPAAPASSFD
                     SLDEFVDLSKPSRFKRGTGKKNMLKGHDRSKGAATGRPTVSRSAAGQMNSGKSAVSTQ
                     QRPLALGGLDAPTLGASPVTAVKLFYKKYARFAGRASKSEFWWVVLWLALAPIMLMLV
                     PFVGPVLSGLLMLASIVPGLALMFRRAHDADKPILPWACIAASILSTCTTAVTIVQAV
                     ASIAAGSTPDLGLMAVLSSLLGLTQFVAFLLIGFSPSKPTGARFDKKWRQTASGMKTV
                     GRL*"
                     /db_xref="UniRef100_UPI0003B5646A"
                     /db_xref="A0A087C1S5_9BIFI"
                     /db_xref="bast:BAST_0281"
                     /db_xref="UPI0003B5646A"
     gene            173952..174641
                     /locus_tag="SRR1747018_scaffold_0_prodigal-single_158"
     CDS             173952..174641
                     /product="Ribonuclease H {ECO:0000313|EMBL:KFI82220.1}; EC
                     =3.1.26.4 {ECO:0000313|EMBL:KFI82220.1};;  TaxID=218140
                     species="Bacteria; Actinobacteria; Bifidobacteriales;
                     Bifidobacteriaceae; Bifidobacterium.;"
                     source="Bifidobacterium psychraerophilum.;""
                     /codon_start=1
                     /transl_table=11
                     /translation="MVVTVWTDGSALDNPRGAMGWAWADSAGKSDSGGAAVGTNQIGE
                     LTAVFMALMAHPTGRLKIVSDSQYVINVAEKWSKGWQRRGWRLGSGGEVKNLPLVKGI
                     RRLLDDRADPVEFRWTKGHAGNAGNEFVDDLARSYAIRRQRGEGRDRMPPEGTQTLAE
                     STVVQTGEYEKRPTRTLKHMPGASERGHWKMVSDSPHGRGARRGGGRSTGRGRGATSG
                     RKRSGDGRRSR*"
                     /db_xref="A0A087CG20_9BIFI"
                     /db_xref="blw:W7Y_0423"
                     /db_xref="UniRef100_C4FGM2"
                     /db_xref="3.1.26.4"
     gene            complement(174762..176297)
                     /locus_tag="SRR1747018_scaffold_0_prodigal-single_159"
                     /gene="aspA"
     CDS             complement(174762..176297)
                     /gene="aspA"
                     /product="aspA; aspartate ammonia-lyase (EC:4.3.1.1)"
                     /codon_start=1
                     /transl_table=11
                     /translation="MDENGRLTRELDPGSAIMGIAGEPRKESDSLGETWIPAGALWGA
                     HTQRAIQNFPISGYPISKHPAFIAGYMMVKQACAWANHETGEINREQSDAITETTGAV
                     SHVIETKTPVDLRPGLRLTAADVLSQFPVDVYQGGAGTSTNMNVNEVIANLSNILLGR
                     PLGKHDAVMHPNDVVNRSQSTNDTYPTAAKITLLREAEATVSIAGDLSGALKAWADQH
                     ATDAKLGRTQLQDAVPMSYKQEATAWARHIDTAVKAIEACSPVLRVTTLGGTAIGTGL
                     LAGRRFGELATARLADLVGEPLVLDDDLVAGTTDVNSFMQLSGALKQLAVALKKLADD
                     LRLLASGPRAGLYDYKLPALQAGSSIMPGKVNPVIPEMMDQVTFRVMGADATVQAAAG
                     GTQLQLCAFEPIMLHELLRSMELLQTAMSVMRTRCVMGLEITDDGSKHADEAISDVTG
                     LVEVLGYDKCAELAHKAADDDSLLVEVIRGDAGLAGRGDVDKLIAAVSPWALINTDDE
                     RDA*"
                     /db_xref="bpsp:AH67_05670"
                     /db_xref="A0A087BCF9_9BIFI"
                     /db_xref="UniRef100_UPI0003B50650"
                     /db_xref="4.3.1.1"
     gene            176376..176510
                     /locus_tag="SRR1747018_scaffold_0_prodigal-single_160"
     CDS             176376..176510
                     /product="hypothetical protein"
                     /codon_start=1
                     /transl_table=11
                     /translation="MSCLWHGGEHYPGLMRDCLISIILTSLAGGGLLRQEKKNHARSK
                     *"
     gene            176494..177744
                     /locus_tag="SRR1747018_scaffold_0_prodigal-single_161"
     CDS             176494..177744
                     /product="Uncharacterized protein n=1 Tax=Bifidobacterium
                     breve DSM 20213 = JCM 1192 RepID=D4BLZ8_BIFBR"
                     /codon_start=1
                     /transl_table=11
                     /translation="MPDLNDCDGGYGQVDPFQGTGSSAGYGASAQEPQSNGVPAYRPM
                     RSNPYHQYAPLSPQQAGAANVMRTAQGVDAGQIESEHGPVNMPKLPNDYDSQYGRYDL
                     RTTADDDDMLGSAFNPVGQQADATVSGRRLNSQSAAFADAVSSFQQSRQYSSRAPQSV
                     GYSAPMPAPFDSQAPSPDHAPSQNPFAQNAGELGSAPQPPMGGSGFNGRPPFPPAGGQ
                     QPTPQPQRPSPNGEPASWQPWYGIDFKNAVVRYFKKYATFNGRASRSEYWLSYLFLFV
                     TSSVLSVLSDAVSDDSPLALAIGAVALVFGLATIVPSISIAVRRAHDANKSGYVVLGY
                     TLTSLAGVVVLLGGLFAAAGSMLGAAFTGMPSGSAGVLGAALGGSVIAMLVGFVIILA
                     AGIWALIVNVSKPDPAGARFDKPM*"
                     /db_xref="UniRef100_D4BLZ8"
                     /db_xref="A0A087C1S5_9BIFI"
                     /db_xref="bad:BAD_0175"
                     /db_xref="D4BLZ8_BIFBR"
     gene            177970..179124
                     /locus_tag="SRR1747018_scaffold_0_prodigal-single_162"
     CDS             177970..179124
                     /product="Uncharacterized protein n=1 Tax=Bifidobacterium
                     longum subsp. infantis CCUG 52486 RepID=C5EBF2_BIFLI"
                     /codon_start=1
                     /transl_table=11
                     /translation="MYTGIVMVGPKAGQRTECNAKDPDQCRYHKKGSHAELTQYEVDR
                     FNEEAAEKLASIRRLSAGSRTDPEPAVNVPPVVAELAEELDDTSAEASQGGRADAIDY
                     DDAMRAVTSFRGTYPGATELERLQIANESTVKQATATLTVNHPEWLVDPEVGPLAAMP
                     GDTVEFSKPDGSMETIVLQAGAGDGELVAPDGAVLITDGEVAVGRRFSRIVEPAGFVE
                     HTGGVPPFQTMGYAENCTAGTELGIKQGGSAGVVMLDGEGGVIIEQTGEVHRIIDLQG
                     LKILGDRRPATYEDRKAHMLACMKSLAMRDEAAETARENEKTKNEWENRSAMQRLVDS
                     AKGRQLNLKRAPAVYSGEKETGLFESFKNKRPMLAAKTGLTVTDGVASLA*"
                     /db_xref="UniRef100_C5EBF2"
                     /db_xref="A0A083XY22_BIFLN"
                     /db_xref="C5EBF2_BIFLI"
     gene            179250..181400
                     /locus_tag="SRR1747018_scaffold_0_prodigal-single_163"
     CDS             179250..181400
                     /product="twitching motility protein; K02669 twitching
                     motility protein PilT id=5099437 bin=WS6_GWF2_39_15
                     species=WS6_CLOSED genus=WS6_CLOSED taxon_order=WS6_CLOSED
                     taxon_class=WS6_CLOSED phylum=WS6 tax=WS6_GWF2_39_15
                     organism_group=WS6 (Doikabacteria) organism_desc=replace
                     with complete version"
                     /codon_start=1
                     /transl_table=11
                     /translation="MGIGNVDYSLFFGDEDDAELEAEIRPDSKQKPRSAADAAAAARM
                     VEGAIAGNGDGSSADTGDDREAPDDHGRLAGVSPSTTASTDGAGAHVDSSNRTGSILT
                     GFYDTDDERAEAADLMAKTGSEPLPGGRRAIVSDETVRKEIQAEEDSPDLVGDMLGHS
                     DSASSATESGNDRKREPTDAGDAVDPDEDIVLDEETIEEPEPPKSRTSIVSERDQSAT
                     RSHSGTALGRAHESKTARPADDDDEEKIEVDSDAIARLEEKALDAVAREEAEKTEEAV
                     EEPALPLPAPSPAPSVDGDGDDGEIGLNEAKNRQKYVIRSTADYMLVAPGDTGSEPFD
                     IDDVLTDAIDRGASDVHIASMRPIKLRINGTMYKFAKYQVMDPADMNDLIANNGRLIN
                     KEMTQKFNTQRSVDTAYVIRRGRRHGERFRVHFAEEMNGPAIVFRHIRPEIFTPEEIG
                     LTQDVVDWGLLSQGMILVTGPTGSGKSATLSSILRNVQVTKPGKIITLEEPIETVYPL
                     DGAADIWQREVPENCPTFVRGIVDAMREDPDVILVGEIRDYPTIQAAMQACNTGHLTF
                     ATIHANSAPDVVTRVLDLAGDADKSELMSNLARNLKGILSQRLLLKPGNDGRIAVREI
                     IQVGRRQKRQIARNDVDGMTADLRARAADLDSQMLMLAIQGKTTLKSARSASMDRAGF
                     DAMVDALSPRVRSMIIDDVSYEPADDDGDLVKLG*"
                     /db_xref="GWF2_WS6_CLOSED_1_684"
                     /db_xref="A0A0G0Q728_9BACT"
                     /db_xref="ccz:CCALI_01190"
                     /db_xref="K02669"
     gene            181528..181776
                     /locus_tag="SRR1747018_scaffold_0_prodigal-single_164"
     CDS             181528..181776
                     /product="hypothetical protein"
                     /codon_start=1
                     /transl_table=11
                     /translation="MMSGVVDSKPGAEDLVSRTLKTVVAGGFMLLAVSVSFIAAVISL
                     VLWFYGAWSAVVELIVLGACAMLTAGSIVLLVDWAKNR*"
     gene            181840..183222
                     /locus_tag="SRR1747018_scaffold_0_prodigal-single_165"
     CDS             181840..183222
                     /product="hypothetical protein"
                     /codon_start=1
                     /transl_table=11
                     /translation="MVICFAATVDEPERTHALRVLSAAHAGDSTISLPWGYVYRSLYA
                     DGHSYVGKRKIYPGSEWMDYVGSGKNLDPSRVVRKEFVCFGATAEETHDLECKWIQYE
                     LDHAVDRSMVLNLKVDVVDSTIAHKHESEEELNKLRADWGDLIVDLYLSLGSEQRTAD
                     YVGCPRKVLHRRLVELGVSGYGRAACYSKKVGGLRHSSPYDGLSVSSPWNLRPSSSDR
                     FLRYPDDTLFHWYADSRHHYGRVCAECGETFESVRPDDLCCSLRCKHLSQQFKPEDRL
                     AIEAMLSDGESALSIGRRFGVSEHAVYSYVKHVLHRPTRFSGDVGYESACRRSGRWTM
                     HVRWHVRRNKLDMVSCEYCQRHEGFDEATAAMAADRMKTCKNPLCHETFIGDNGDYCS
                     EECARKTKHCKSMFAAHMSRHVRRDAVNDSCWFCANGVNDVETLHAIDFSDVMTELLA
                     RSEHETETVS*"
     gene            183395..183471
                     /locus_tag="SRR1747018_scaffold_0_prodigal-single_trna_42"
     tRNA            183395..183471
                     /product="Arg"
     gene            183541..183615
                     /locus_tag="SRR1747018_scaffold_0_prodigal-single_trna_43"
     tRNA            183541..183615
                     /product="Ile"
     gene            183673..183755
                     /locus_tag="SRR1747018_scaffold_0_prodigal-single_trna_44"
     tRNA            183673..183755
                     /product="Leu"
     gene            183780..183856
                     /locus_tag="SRR1747018_scaffold_0_prodigal-single_trna_45"
     tRNA            183780..183856
                     /product="Pro"
     gene            184045..184116
                     /locus_tag="SRR1747018_scaffold_0_prodigal-single_trna_46"
     tRNA            184045..184116
                     /product="Gly"
     gene            184375..184456
                     /locus_tag="SRR1747018_scaffold_0_prodigal-single_trna_47"
     tRNA            184375..184456
                     /product="Leu"
     gene            184626..184710
                     /locus_tag="SRR1747018_scaffold_0_prodigal-single_trna_48"
     tRNA            184626..184710
                     /product="Ser"
     gene            185250..185336
                     /locus_tag="SRR1747018_scaffold_0_prodigal-single_trna_49"
     tRNA            185250..185336
                     /product="Ser"
     gene            185636..187084
                     /locus_tag="SRR1747018_scaffold_0_prodigal-single_166"
     CDS             185636..187084
                     /product="ABC transporter, solute-binding protein n=1 Tax
                     =Bifidobacterium pseudocatenulatum DSM 20438 = JCM 1200
                     RepID=C0BRG5_9BIFI"
                     /codon_start=1
                     /transl_table=11
                     /translation="MRLMRTVKNTIAMTAIAGLLLSAAGCGQSAGDEASEPATKSMTM
                     WTWDKAQLEPLAKEYEAKTGVHVNLIDRGVGETEYSQFAAAKKNTPPDIVQLEYPVIG
                     QYAREGFIEPDLWKDVDSSSFVSPAWAQSTVDSHVYGLPLDYGGLTFYYNEDLLMSDG
                     VETPPTTWDQFCEVAKAVKSRGHYLAALPADSSLIEAIAAQAGAKPYVTTSTQTTVTL
                     TTDNGVKTAVNWLQKMTTDQLFPVDVEPWSDEWLQAMRSEQIVGVIAGTDKASLIADK
                     LPSLAGKMVVGPAVALTVGGQNAEYGGSALAVTSASQSKKEAAAFVRWLATDSDAIQS
                     RVDNGAYPATEATQSLATFTELNSLPSEDGSKKIKYYQDAWNKQSNSNNSRVPASPFE
                     WFPFEQDARDAWSKTTETAREGREAYESKIQAWQSSVVQSGVDNDLVMRTPGDVKDDA
                     NGVDAGKVKKSSKADTGDDEGKQQNPDAVNKN*"
                     /db_xref="UniRef100_C0BRG5"
                     /db_xref="A0A087DE37_9BIFI"
                     /db_xref="bbrc:B7019_0490"
                     /db_xref="C0BRG5_9BIFI"
     gene            187229..187894
                     /locus_tag="SRR1747018_scaffold_0_prodigal-single_167"
     CDS             187229..187894
                     /product="hypothetical protein"
                     /codon_start=1
                     /transl_table=11
                     /translation="MGQGIMLSAFDYALGRATYMPSVIAGVLKDTARWLTRPQREYVT
                     STIRERVAEHTAGWDCDEQTWLGLAGAIEQMATEPEDGKVWTPGSSGFVLFPPSSGRL
                     GLDDWWCMVGSAQRYDFRGDGRLAIGDYRDLVSLNLSDLNEKWRLNLMRDVEDAWRDS
                     QFFKTAYVDDSKTADEYYVWLESLEIDESKAKTEYLDSEYWKQAHGIEAGGEQDASTE
                     EES*"
     gene            187869..188633
                     /locus_tag="SRR1747018_scaffold_0_prodigal-single_168"
     CDS             187869..188633
                     /product="Uncharacterized protein n=8 Tax=Bifidobacterium
                     RepID=Q8G6Q9_BIFLO"
                     /codon_start=1
                     /transl_table=11
                     /translation="MPAPKKSRDAQKATFSPTATGVAVGVVAFAVVFILLPGIGGAVL
                     GAAAGTLGFFGMKTLMSPDPTIGDVAVDAIQNGEKIKERIDAAKVFQQTLVQYEASVR
                     DAAVKREIRELHSDLGKLVSYVEANPQKWNSLTHWMNTFADTAASMLSNYSQQEKLAT
                     GDAKQVARAQVVKSLDVLEGAAQGELANAMNGDAISLAADAEALEQLAKQDGYSTDSR
                     QSSRTATAAPAPLAATSPDPFSTNDGNQWSGLKPLA*"
                     /db_xref="UniRef100_Q8G6Q9"
                     /db_xref="blm:BLLJ_0068"
                     /db_xref="Q8G6Q9_BIFLO"
     gene            188780..190081
                     /locus_tag="SRR1747018_scaffold_0_prodigal-single_169"
     CDS             188780..190081
                     /product="TelA-like protein associated with cryptic
                     tellurite resistance n=1 Tax=Bifidobacterium longum
                     subsp. longum (strain JDM301) RepID=D6ZXB3_BIFLJ"
                     /codon_start=1
                     /transl_table=11
                     /translation="MADIDLSSLMNAAGTGSTASAVATAPAPVEAPTQAPAPAATQAA
                     AQAAPVLAGDSQAQAAPVGGVSLADLMSSNAMAPAQSQQTGLQQAAADVQAAAQLSPA
                     DQAKADQIAGTIDFLSNDVDTTYAADAQKAMTSFSDNVLAKTTNKDTGEAGEYLAALL
                     STIDKSKLDDVPVIGTVTMKLKAMQRKYQKVDAQMDEIIAKLEKAKAQMTKDIAMYDR
                     MYDENLAQYKQLKIYVAAGKKALKDFYANQMPQLEQQVAASNEPMAAQTLKDFKDKLE
                     RFAKRLDDLDRVSVICLQTAPQIKILQNADKTVQDKINTTINTTIPVWKSQMVIAIGL
                     ANQQKALELQNKADDLTNKLLSSTSEKLHQGAVASAKAGQRSAVDIETIQKVNSELIA
                     TLQETVQIQKEGRAAREAAEGQMRKMEADLKNALIDQANQM*"
                     /db_xref="UniRef100_D6ZXB3"
                     /db_xref="A0A086ZNK0_9BIFI"
                     /db_xref="bll:BLJ_0063"
                     /db_xref="D6ZXB3_BIFLJ"
     gene            complement(190196..190285)
                     /locus_tag="SRR1747018_scaffold_0_prodigal-single_170"
     CDS             complement(190196..190285)
                     /product="hypothetical protein"
                     /codon_start=1
                     /transl_table=11
                     /translation="MLGWFAGLWSVYYGSGTCSIIKKRVTTID*"
     gene            190534..192381
                     /locus_tag="SRR1747018_scaffold_0_prodigal-single_171"
     CDS             190534..192381
                     /product="Chaperone protein DnaK n=20 Tax=Bifidobacterium
                     RepID=DNAK_BIFLD"
                     /codon_start=1
                     /transl_table=11
                     /translation="MGRAIGIDLGTTNSCVAVLEGGEPTVIVNAEGSRTTPSVVAFSK
                     TGEILVGEVAKRQAITNVDRTVASVKRHMGDSSWKFTVDGKDWTPQEISAQILMKLKR
                     DAEAYLGDKVTDAVITCPAYFTDAQRQATKDAGKIAGLNVLRIINEPTAAAMAYGLEK
                     AGDDEKILVFDLGGGTLDVSLLEIGKDDDGFSTIQVIATNGDNHLGGDDWDKAISDWL
                     VSEVKNKYGVDLSKDKIALQRLKEASEQAKKELSSSTSTSISMQYLAMTPDGAPVHLD
                     ETLTRAKFEELTSGLLDRCRKPFKAVLDDSGVKTTDITHVLLVGGSTRMPAVQELVKT
                     MSGGHEPGKSVNPDEAVAVGAAIQSGVIRGDKKDVLLIDVTPLSLGIETAGGVMTKLI
                     DRNTAIPTKKTETFTTAADNQPSVLIQVFQGEREFTKDNKPLGTFELTGIAPAPRGLP
                     QIDVTFDIDANGIVHVSAKDKGTGAEQSMTITGGSSLPKDEIDRMVKEAEAHAAEDKQ
                     RRELADEKNRAEAMVYSVRKSLDENKSKLDNGVVSDVEAKISALEEASKGEDLTAIKT
                     ASSSLQAAAMKIGEAVYASQQASTAGSQTSGESGSDDDTVEAEVVDDGE*"
                     /db_xref="UniRef100_B3DNP9"
                     /db_xref="blm:BLLJ_0121"
                     /db_xref="DNAK_BIFLD"
     gene            192512..193123
                     /locus_tag="SRR1747018_scaffold_0_prodigal-single_172"
     CDS             192512..193123
                     /product="Protein GrpE n=2 Tax=Bifidobacterium breve RepID
                     =D6PAX6_BIFBR"
                     /codon_start=1
                     /transl_table=11
                     /translation="MAFFDDETSRAWRSMPPLWKTTATTTTTFTGETAGSEQNSSRQP
                     EDARGQSQQYADTDAMDALETANRLLTNSLERERDEFASYRRRVEDDHEKAVAEGKAE
                     FLKTLLPALDDLERVRMNEPLTATMEAVVRKLGALLDKIGAVETIADPGEPFDPETMH
                     AIAVVPTIEYDREVVGEMAAAGWSISGKVIRPIQVVVAQPVVG*"
                     /db_xref="UniRef100_D6PAX6"
                     /db_xref="A0A087DBH3_9BIFI"
                     /db_xref="bbrv:B689b_0113"
                     /db_xref="D6PAX6_BIFBR"
     gene            193131..194162
                     /locus_tag="SRR1747018_scaffold_0_prodigal-single_173"
     CDS             193131..194162
                     /product="Uncharacterized protein n=1 Tax=Scardovia
                     wiggsiae F0424 RepID=J0WYI8_9BIFI"
                     /codon_start=1
                     /transl_table=11
                     /translation="MSEDRDLYEILGVSETATRDDLAKAYRQLARKYHPDVNKSPDAE
                     TKMQEVSAAYDVLSDDSKRREYDEQRKYGAAGSQRPSYPGGSWTGSTGDGYMGYSSPF
                     SSFYAGGGRFDSSNPDVDYGVFNESPRMDYREFAQSNPFSAFSMGSMFGEMPRETGED
                     SPGALHAALTIDFKTAVEGADEISMSVGSNGRIVKAKLPAGLRDGQTIRLKGRGARVD
                     GAGRKRGDLFIKISVEPDPSGVWSMSADNVLTRTLAVALSEVALGSQVEVMGWTGKRV
                     RLRLPAGAREGTRLKVPGLGPNGSTAVCVVSILQPDWNDPQVRRVMRSLQEVDKKTIE
                     DAKRERTRR*"
                     /db_xref="UniRef100_J0WYI8"
                     /db_xref="J0WYI8_9BIFI"
                     /db_xref="gvh:HMPREF9231_1291"
     gene            194159..194485
                     /locus_tag="SRR1747018_scaffold_0_prodigal-single_174"
     CDS             194159..194485
                     /product="hypothetical protein"
                     /codon_start=1
                     /transl_table=11
                     /translation="MSAADENTGATGGVMETRSSKWEARLSKVEATLKAAPLTVMSIA
                     IALGLVIAVTSSVCAAVMGQLSAVLWAWFGVSLAAVCLLVTPVTIMVVDGLENQKTAK
                     KPTVDK*"
     gene            194492..194761
                     /locus_tag="SRR1747018_scaffold_0_prodigal-single_175"
     CDS             194492..194761
                     /product="hypothetical protein"
                     /codon_start=1
                     /transl_table=11
                     /translation="VINDSVDEAVHDEPVIDERRLRVSKNGTVTLSALHRRFKLYVGS
                     NHAGEQVIVAVAAADVTARSCDGHVLAEYQLDPNRSYLKRINACS*"
     gene            complement(195044..195532)
                     /locus_tag="SRR1747018_scaffold_0_prodigal-single_176"
     CDS             complement(195044..195532)
                     /product="hypothetical protein"
                     /codon_start=1
                     /transl_table=11
                     /translation="MLASLCACGDPDVQYISNDSQQEQSADANMTNDGDHSDPETDLA
                     ITACKETQAGYGVTGLAKDPAVYTGRGRQFPSMRTAQNQAAHAMANAIMHDRDGVGSV
                     TWLGQDGAYRSGELTIKKDSYGHIAVLSVRDGYDTDQAGNSGFDGRLVETTRLAREIV
                     AK*"
     gene            complement(195578..197611)
                     /locus_tag="SRR1747018_scaffold_0_prodigal-single_177"
     CDS             complement(195578..197611)
                     /product="DEAD-like helicase n=1 Tax=Rhodococcus sp.
                     AW25M09 RepID=L8DAI4_9NOCA"
                     /codon_start=1
                     /transl_table=11
                     /translation="MSNDETVSTKAFDTRGDRIPGTLADGSIAKLRRPTRETSGSVKT
                     TNGTGVAASIRAAVEEDTAGRRGHASEKKTGPRSRSTVADRTLLEVPFEQRYEARNAG
                     AKYDAKTKTSYYDGPLPDKLKAWKSQDYSYTRWVEDQLNRRVRPVPLGPVMFTPREHQ
                     AAAAVKIRKSYEDGWPGFLIADSTGLGKTLSITAGVCEVAKARKATKTRPLKTLVVCP
                     KGAMGVWRQTLKAYEPSTILRPLIINYQQLNKLIKAPSGAGRPKKTKTGKTRRPSART
                     TNRQIARNGTPKINFDVIVFDESHYLKNYGSSGMSLAACTIARLNDAYAKGKSPFVIY
                     STATPGSTPLNLAIMAPTLARALDPKKRKHIKPGDWGQFLLEEGFHVSKGKTGWNWVT
                     IPWYGAKSDDPRERAKYERGKEKAQGLMDEDTKRIGAAWAKPDSPFLSRDPTQLRNWP
                     KQPVEPFYIELDAEGRQMYEDAWTRFRGFLKLKQRGQTDPKDALTENLRFRQKASLLK
                     APVIAEHAADLVAEGNQVFIGCEFLETVDIIMGALKAKKIPVAEFTGRAAADREKNRI
                     AFQKGECKVIIANVAEAVSFHAGESLPDGTKATSAQRISIIADVRQNPNDCIQQMGRA
                     HRDGQCSPVEFPVILDTVDVKVMDSFIKKARNLNNMKSEADPDYLDRVFADML*"
                     /db_xref="UniRef100_L8DAI4"
                     /db_xref="A0A0D0LN70_9NOCA"
                     /db_xref="rhb:NY08_3451"
                     /db_xref="L8DAI4_9NOCA"
     gene            complement(197786..198508)
                     /locus_tag="SRR1747018_scaffold_0_prodigal-single_178"
     CDS             complement(197786..198508)
                     /product="hypothetical protein"
                     /codon_start=1
                     /transl_table=11
                     /translation="LVSQQSAGYYDLNADARQPYQQPSVKQSNSDAVAKAKKAIAAVL
                     GTIGFIGFALALVIAQPVLDSTGAAVGPEAVDAMVTKGLIVLVGGLSVTLMAVSSLLL
                     ARKTGSRIVAVLVMVAVFCACAGGMQMDRAIEDQKTGPVHETLTYVERLTGSGCSRTS
                     RHRTECGGDSYATYESTDADGDAVSIPLTTSTDWFMPELSEGDKLEAGYCPNTGILDF
                     DPSCLDDRDIDSLSAERVARNA*"
     gene            complement(198578..198667)
                     /locus_tag="SRR1747018_scaffold_0_prodigal-single_179"
     CDS             complement(198578..198667)
                     /product="hypothetical protein"
                     /codon_start=1
                     /transl_table=11
                     /translation="MDQGSDGDRQKWASDQGYGLYGLQDELSF*"
     gene            198796..199065
                     /locus_tag="SRR1747018_scaffold_0_prodigal-single_180"
     CDS             198796..199065
                     /product="hypothetical protein"
                     /codon_start=1
                     /transl_table=11
                     /translation="MAGKSYETWWVNKDGDRVVDEDRAFVLQPMRGDEIATDIGPYVI
                     QFESPELKAAFNDGGGLDKLADYLESGYDGVKFSPLTFRSFDDED*"
     gene            199155..200324
                     /locus_tag="SRR1747018_scaffold_0_prodigal-single_181"
     CDS             199155..200324
                     /product="sortase n=1 Tax=Bifidobacterium minimum RepID
                     =UPI0003B6CEF6"
                     /codon_start=1
                     /transl_table=11
                     /translation="MTGSHAESMSEATAGNAAGAPRKRHVFETIADVVSDLMFLCAIV
                     AGAFLLWQTFWTGVESSKTQTQQLESSGWSAPAVDSDGSVKIAGPQAGDPPTLRDPAY
                     GDLIGQLSIPRFGAKWQRNLVQGTDNTQLARHGLGHYQGSSMPGGVGLYAVAGHRAGY
                     GEPLAYIDTLEKGDAIVTRTADYWFVYEYTDHRVVSKDDNEAIASVPFHPEATPTERL
                     MALSSCEPRYYMGGGETPYRWVAYAKLKYWAKTSDGTPRELVEASDANGSTTFSIGSG
                     PVVDSVAGTLPDLPTLLKTTAIAYVMVYISAAVAWGWPGLSRWFDERDSGSRKSRTGL
                     LSWSWRLQPGPLPLRILLYAAIIVMFLCVMFQWACPWAATDIPWLASGSNYATIS*"
                     /db_xref="UniRef100_UPI0003B6CEF6"
                     /db_xref="A0A087D842_9BIFI"
                     /db_xref="bka:AH68_00160"
                     /db_xref="UPI0003B6CEF6"
     gene            200338..201906
                     /locus_tag="SRR1747018_scaffold_0_prodigal-single_182"
     CDS             200338..201906
                     /product="Peptide ABC transporter substrate-binding
                     protein n=2 Tax=Bifidobacterium bifidum
                     RepID=K2IM57_BIFBI"
                     /codon_start=1
                     /transl_table=11
                     /translation="MANRAKHAGLDSLKDSLRRIVAFVMTLAILSTVWLFVFNGWDDV
                     MPVVDRDKYRDVKPVVDVIATAPTEINPKTNADSALWRVLGHNVVATWLKTGKDGALE
                     PELVDRWEQSADKMEWTFHLSKSLDWSDGSEITAGDLVRSLKDNIAAKYEYSDRLDLE
                     SVSAADDSTVIIKTREPKAVLPHLLSGRLGAVWSSKQPDGEMAGDSLSKKPVTSGPYE
                     ITGYSKTSDGKGTLTLEPTRSKLAADLRVSMVTVRWTGEADAKNDAATGAAQYAIADY
                     DADFGDGTTHGQSTRRLAIAFNGQTDRPYPALSDKRFRQGIRNAVDSRAVLDAIGGGY
                     SDSRLIGGGVTPGTFGYEDLTGLFPFDAAKGRSEATSYFGVYPFVLITPDWSAGAGDV
                     ITRQLNAIVQYPHAETLDQAAYSQRLQSNDYDMALIRVDGYDGLKGLLDANSVTGVDA
                     PDTTKAYDAVFTAGTEDELEAAVKNAARVQSDWSTVDWLGVAKTSAWSAKGWKQLAAD
                     LSDVSIDLTGLGKD*"
                     /db_xref="UniRef100_K2IM57"
                     /db_xref="U2CE71_BIFBI"
                     /db_xref="bbi:BBIF_1605"
                     /db_xref="K2IM57_BIFBI"
     gene            201923..202315
                     /locus_tag="SRR1747018_scaffold_0_prodigal-single_183"
     CDS             201923..202315
                     /product="hypothetical protein"
                     /codon_start=1
                     /transl_table=11
                     /translation="MGYSYGVNKPAGYSKKKKKHRFARLMGRGLLGLVKSLVITTVVA
                     AAVIVGLSLLGFQGGVYGGFQDTVWGRAAVDRTGVSTGYSASNPIRSETAAESATDCA
                     TTNKTDSTDANDTGSEDTDDRPSVKLAH*"
     gene            complement(202321..202644)
                     /locus_tag="SRR1747018_scaffold_0_prodigal-single_184"
     CDS             complement(202321..202644)
                     /product="hypothetical protein"
                     /codon_start=1
                     /transl_table=11
                     /translation="MQSVNAVSSRIVVVAAVALAISAVSCVAWSWKRVHKPTTVLVSV
                     LITLYSAQWPMYRLGCYDWIDGSLDSTVSCAVGSISYSPLDSLQEIIDFNLRTECHQV
                     KPAVV*"
     gene            202724..202969
                     /locus_tag="SRR1747018_scaffold_0_prodigal-single_185"
     CDS             202724..202969
                     /product="hypothetical protein"
                     /codon_start=1
                     /transl_table=11
                     /translation="MHVIEAAVPTIMETNKHTNLDGTLKLLLVSSSEDCSTVDGSWFG
                     RGLRVCISAHNRLRYVFVCMRSYPFSTTYMLDVDSYS*"
     gene            202987..203436
                     /locus_tag="SRR1747018_scaffold_0_prodigal-single_186"
     CDS             202987..203436
                     /product="hypothetical protein"
                     /codon_start=1
                     /transl_table=11
                     /translation="VDLTIGDWPIIRLTVRKTDGSWLDAGELEDLNGSLRRLADDRGG
                     LVSDPWTVDSDGNLSINEVISDPDESTVDLLMEAKKALDDHGVDFSGEIYFVNTNGSG
                     IVRWVVDGDMVVDTVNVEDPAYPSYGDGDPVDVTFPDGVRVHAQATE*"
     gene            204234..204914
                     /locus_tag="SRR1747018_scaffold_0_prodigal-single_187"
     CDS             204234..204914
                     /product="hypothetical protein"
                     /codon_start=1
                     /transl_table=11
                     /translation="VRALIGTMVNAHKIVAIRYDGDQSTADLDKNLPSWVGSSATRRL
                     LGGGEVTNLGEAWCAGTVHRKDQGAAWRDVHSFVIASQEDYKRLKTESLHDVKTEQLA
                     REDADAGKSKKTARKCHYKQDAWRPDELYLLVMNSGPMRWCRLTTDGKWESIIPATEY
                     VAKPSKSKKTSKKKTASKTEQPQQFDDDVLPDGREENDDDYESDDEALVDKMVYEPEI
                     NMDIDYEE*"
     gene            complement(205067..205426)
                     /locus_tag="SRR1747018_scaffold_0_prodigal-single_188"
     CDS             complement(205067..205426)
                     /product="hypothetical protein"
                     /codon_start=1
                     /transl_table=11
                     /translation="MAIVPDDDLIDADGDGKVSDDYLAAMRATLRPVIKSYGEDGKKR
                     ILSMLGDWRRICEHVGVEDSEDLRAVVLSVLMPLLMEDSSDDALKDSIATLMMTLAAT
                     KIRPTAETQREPNPKSV*"
     gene            complement(205511..206482)
                     /locus_tag="SRR1747018_scaffold_0_prodigal-single_189"
     CDS             complement(205511..206482)
                     /product="Putative uncharacterized protein n=1 Tax
                     =Saccharomonospora paurometabolica YIM 90007
                     RepID=G4IZM7_9PSEU"
                     /codon_start=1
                     /transl_table=11
                     /translation="MPAAKRGGSRRRGASKASGGVWNVIWTLVVIGLALAFLRVNGIY
                     DLETGLSYFRSIGRETTQVTEPKFEKAISKSCNFIKDASCLYSDETLTKIGDVNGDGA
                     INTGDSEAYAKENGIDLPNRGSDSTSDGSASSAESASSADSDESTVPASDYVAKLNAL
                     EVKDPDGSEYSRSDYKHWATVEGACDAREESLKRVGFTVDSKTCRAEAGYKYTDPYTG
                     KVIDDPKKLDIDHVIPLGRANATGAKKWSPEQKKAYANDVDTVLLPVDASANRQKGDK
                     GPGEWMPANQAYHCAYAKKYIDIASKYHLWISASDKTALRTALAKCQ*"
                     /db_xref="UniRef100_G4IZM7"
                     /db_xref="H8G9I2_9PSEU"
                     /db_xref="actn:L083_7919"
                     /db_xref="G4IZM7_9PSEU"
     gene            complement(206605..208329)
                     /locus_tag="SRR1747018_scaffold_0_prodigal-single_190"
     CDS             complement(206605..208329)
                     /product="hypothetical protein"
                     /codon_start=1
                     /transl_table=11
                     /translation="VDRLQGQGSPEIQEEVTGDIQTAESGDARDESSKHLIAGVSVSG
                     SVPRRSTGSLIKTTGGRIVRSRWSPLLAVVSVSLIVGWFNDSWYDNDQWFMLSNGRWV
                     SDNGFPHENPFSAWGGKIVLDNWLWSVILYTAYSLNGQTGITALCSIVSTASALTAWS
                     IAHRLGASRLASTMTSSLFLVCSMHSMGAATDRPFLASSLMILLAIRVVLEWSMSGWR
                     WRGVWLLPLITLTAFNLHMADGWFTVILPGCWLAASVLMDDSHRAKTLVVSSLVVTTQ
                     ILATLVNPWFLDGATFVFKGMGSASYREAIIDTLKLPTFASMVFDGSILRDVELRRLA
                     PPITMAIIIIAVLVAMSARNAIRAENSTMRAVWTGCLIAVIGTASLLFVALRFSNEVM
                     LLSPFLAGVSIAVKPDSKLAATMNDRDMQVFMIVLLSFALASSMVSAPAASWAKYDGN
                     DVANVAARAVQGHVPAGSEIMSDGYIGSKLTWLGYKTSFDMRPELIDSAVSGLPEDHY
                     REWIDANLDRSKAESFIEEYSGEFRWWVIRDYPSGETIMETVLSARSDFKLVASQEGK
                     YALYEHVS*"
     gene            complement(208281..208634)
                     /locus_tag="SRR1747018_scaffold_0_prodigal-single_191"
     CDS             complement(208281..208634)
                     /product="hypothetical protein"
                     /codon_start=1
                     /transl_table=11
                     /translation="MLISLLLSLLIMWVIGWQASMGAFPFCDWRVRKPQGPWDWINCV
                     FTVWNLWSFATTWMALGMFTPIALLYAAGMLLAFAAGWNWTELKMMAQAAKTMGWRYV
                     WTDCKDRVARRFKKK*"
     gene            complement(208745..210610)
                     /locus_tag="SRR1747018_scaffold_0_prodigal-single_192"
     CDS             complement(208745..210610)
                     /product="Putative helicase n=1 Tax=Candidatus
                     Saccharimonas aalborgensis RepID=R4PW65_9BACT"
                     /codon_start=1
                     /transl_table=11
                     /translation="LTATNINKEKGRRGRQDSSMGSSLWSLAASSNSAGDSADDTEAT
                     FTKMPKGSHLFTPTFDYDDEIDGSKITSQMEALYYLLKGDNVLLCGQAGAGKSWVIDT
                     FKRIVNGFEDRLNADGKQFTVATTASTGIAATLIFGKTIHSWSGLGISVDQFDPSKLT
                     GREKGSWAKARDRIKATDCLIVDEVSMLPAYFLANLDRACRMARGKLREPFGGLQIVL
                     VGDFLQLPPVGKEGEKDSAGNLVDSSYCFNALNMDGKPVFAASHFKYCYLDRSRRTDE
                     NSDLNELLNGIRNGEVSDKSISDLRARFNVKPDKGKTYTRLRTMNWNVDRFNEEKLAA
                     LPGKSTEFYVSKSGDRDYCDEIVKNGKLTSIELKPGAVVMLTSNAAVPNSNYVNGSMG
                     TVVDCDAEKQVATVRFNDGVTVDVGRVAQTKDTVEIVQDVDEATGLPTVREEIIELAK
                     VKYMPLKLAWAITVHKSQGQTLDAAMIDLSKCFQPGLGYVALSRCRSLDDVVMEGDPE
                     TVLNRAGNALTVDPSAIGADKQIRKLAAHGRELFLKNEDRVRKLSAARKSATSKAAKA
                     SLTKEIGPAVSVREMFADDETCFEYLEKWRSRRLVKKPKTASASKGDWWRPMALA*"
                     /db_xref="UniRef100_R4PW65"
                     /db_xref="saal:L336_0803"
                     /db_xref="33374484"
                     /db_xref="R4PW65_9BACT"
     gene            complement(210627..211847)
                     /locus_tag="SRR1747018_scaffold_0_prodigal-single_193"
     CDS             complement(210627..211847)
                     /product="hypothetical protein"
                     /codon_start=1
                     /transl_table=11
                     /translation="MLFGKKKNSERKSKPQKTTGTNSGLRFEYDDVRWTVDVENEVTG
                     LLVTGSKADEAGARIISALKTTGWKTIMLDALGEGMTSNATVDEKATDRRTAARALQS
                     VSGDVLSLMKAAMSNSGSDVAGANGPILILNGFYPKSDAAETSSSDGQDKASALEAAS
                     KNAHDALSNAVGLDKAKEIEAVIDGNDDLDDAGKAAGKYAVAMYAASADKTVDSLPGI
                     GDDGLGVAVSTVLDGYDGDDLKTWVMSLPRVALTLRTAIALLSATSEVDLGLGARDSG
                     SRVVKQCLVVLANLLHGLDADDSETDEVYDLVTSMMRLSGTTGLRTLVIEPKPVFKDL
                     HPLLPSVQARVIAGDLAAVDGWAAGYSPDSTVDYGVGDLTVVSPADYGLFNMSRGTAR
                     SACMPLDRTQIMMV*"
     gene            211951..212451
                     /locus_tag="SRR1747018_scaffold_0_prodigal-single_194"
     CDS             211951..212451
                     /product="hypothetical protein"
                     /codon_start=1
                     /transl_table=11
                     /translation="MTDGSGMNETKTTRQTGDAVKPAVETAAGKTATCTTVVKKRKPS
                     FKSLRREHDALLMVRNVLLMIGGAVLLVPIDFTYLGVKLILFVLLTYAAVFNVKSMKE
                     EDEMRGDEASKKNCVWSYVAFTVITLCFAIVTVRAGIAATQYQAALDQALDALDKAGL
                     PTIVLK*"
     gene            212635..213975
                     /locus_tag="SRR1747018_scaffold_0_prodigal-single_195"
     CDS             212635..213975
                     /product="hypothetical protein"
                     /codon_start=1
                     /transl_table=11
                     /translation="MAKKPLRGPRKSGSGFAGFKETRMIWVLVFIVALAAAAGTLYIL
                     SSLTKQDTYYVLNTNMPSRTQITMADLQPVTTSQGSAPQNALGPDVINQGSTFTKYPL
                     QAGDVVSASNAGSLDTINEGIPDNWVVVSFNPGDSDPVVENLQRGDYFDMMITNAKKQ
                     DQKSNPDDSDLASIAVGQYAFRNVMVLDNPMSTTANANNDSANGATAQTQNSTTMFLV
                     GMSPKNAAMLTYITGNYDTKLVISPKQTSYADPSTLDALYKTFNFNDYLGEHPTGIMP
                     SNCVDSQTGEEIKEDCTDNTFAPQKRDDFGVPYNASASELDENGDPMPLTEFEVQWCE
                     QLFTNEYYSGRTSNKWDEEKQYCASHTPKDPKDGQDFKKLYDEQQKKLAEEQSKNAAS
                     KLGNTDGSKGDLRGEDTGSSLNGGTSSSDNSSKGSKSGDEADEGSSSGEDSGLN*"
     gene            214202..215713
                     /locus_tag="SRR1747018_scaffold_0_prodigal-single_196"
     CDS             214202..215713
                     /product="hypothetical protein"
                     /codon_start=1
                     /transl_table=11
                     /translation="MKTIFVGNKPTYDYFLRAKPEWDWQMPIIRIDDGRDQNGEIIQD
                     QNGQPMYPGLWTFSETGAIDMDNTSIVIISDEFYQSARQHKDQAAMENFLAAVFSSTQ
                     FALTMIVNYFPSNKTAIESDLMRYAGNQQEGTLGAYYWVNQNSALPDIDGAVKRYINS
                     PDSDQQAVQAIVEAEGLTLAPPTEDVDPNVSQWTQANEEEQQFTNNYGKLAQVLCCTS
                     SKGGSGKTTMTFGIGSWLAASSIAAAKSGALPKELKICIVDLDVRDAQIGSMIGKSDP
                     TIMKIATEPNITQDVISRNLCYSDRMKCWFLLSPKLPSSADTIPISKFADTIDMLRYM
                     FDVVILDTSVNYTDPLFNEVAYPKATKIILVTTLARVSVIGMGKWIIKNGQPKSVGGY
                     GIPLDKVNIVINRGAKGVNMTVKEINKLIDIALSKVYSQLDRTLSPEDWKRPKLIGAV
                     PEIADSILVRLGNIQQFELSLGIPAFEASIGQIARAVMPPAFQDKLPAVHPNS*"
     gene            215973..216872
                     /locus_tag="SRR1747018_scaffold_0_prodigal-single_197"
     CDS             215973..216872
                     /product="hypothetical protein"
                     /codon_start=1
                     /transl_table=11
                     /translation="MADENTEEKGLKFTVSPSDVTIRPAKATNNNNLKQAQIIEKALR
                     EGKRHFGVSAASLSWMNGPDMKKNLPEDWDPKVLTAALDAERDTTAKILKWMKDKPGV
                     VLLDSLHIPGHGEEKIDEETGLLEGGDTDHILVIGSHIIIIDTKCWKKKARYSVKDDH
                     TVIRNGKEFPGGHVRINAAIHMWFDYVDSDEAEMTGAIMIENGDEKDKKTGEWSTSVF
                     RGGSWWANLWFLLEPARTMQWLDERYAEWAGWDDSSNEAEDIDAVSFIDPSLITQLAV
                     TCVRPFDRRAGLINAAALRGGGR*"
     gene            216869..217042
                     /locus_tag="SRR1747018_scaffold_0_prodigal-single_198"
     CDS             216869..217042
                     /product="hypothetical protein"
                     /codon_start=1
                     /transl_table=11
                     /translation="MTIKRRPGHADGRDWRGADTESQLKTCSFCGKARPRAKMIETPD
                     GLYCRQCWLDHWL*"
     gene            217081..217500
                     /locus_tag="SRR1747018_scaffold_0_prodigal-single_199"
     CDS             217081..217500
                     /product="Transmembrane protein n=8 Tax=Bifidobacterium
                     RepID=E3EQZ4_BIFBS"
                     /codon_start=1
                     /transl_table=11
                     /translation="MSKIADKANGQIIWTQRKRNWCRTPFTFTVYALTDEEVDTQAGL
                     LNRKFDVTKLYQVTDVSVTANVLQSIFGLSTIIVSAVNQAGSDDDMVLKNLVNGYEVR
                     KKLQTAVDAAKQRHRGVAHELIGGDATYYSDGHPVEA*"
                     /db_xref="UniRef100_E3EQZ4"
                     /db_xref="bbi:BBIF_1061"
                     /db_xref="U2CI56_BIFBI"
                     /db_xref="E3EQZ4_BIFBS"
     gene            complement(217751..217939)
                     /locus_tag="SRR1747018_scaffold_0_prodigal-single_200"
     CDS             complement(217751..217939)
                     /product="hypothetical protein"
                     /codon_start=1
                     /transl_table=11
                     /translation="MRAHKRKEQGKKKHGLIPASFAGKTKFIVFLESRKTETPVNVLS
                     FMVPLAITVGLAASLSSG*"
     gene            complement(217957..218649)
                     /locus_tag="SRR1747018_scaffold_0_prodigal-single_201"
     CDS             complement(217957..218649)
                     /product="ADP-ribosylglycohydrolase n=1 Tax=Collinsella sp
                     . CAG:398 RepID=R6ZJ60_9ACTN"
                     /codon_start=1
                     /transl_table=11
                     /translation="MSLAAIESFHRLERVDSADLRSDWSKWLRDGEWTCDGEFTDAGR
                     TVMQAVAEGRGLVDEWSQGNGSLMRACPLALTDATDSDVIRHSAATHAHENCVMACVQ
                     WTWTLRGVLQGMSASQSVDHAISHMRDACDWESSVGFESKLSAPSPAEVSNGWVIDAL
                     ETADWLIVNTGSTRGCLLAAASLGGDTDTVAAIVGPAVALLHGLDDVQDWVAGVRRHD
                     LLDDAAQQLVSL*"
                     /db_xref="UniRef100_R6ZJ60"
                     /db_xref="R6ZJ60_9ACTN"
                     /db_xref="shi:Shel_11130"
     gene            218830..218988
                     /locus_tag="SRR1747018_scaffold_0_prodigal-single_202"
     CDS             218830..218988
                     /product="hypothetical protein"
                     /codon_start=1
                     /transl_table=11
                     /translation="MKTTIIGLITRLQSIARETGVDSEVVIPHDGPSGAIWDEPVEDV
                     KTARKPRR*"
     gene            219202..221460
                     /locus_tag="SRR1747018_scaffold_0_prodigal-single_203"
     CDS             219202..221460
                     /product="DNA topoisomerase (EC:5.99.1.3)"
                     /codon_start=1
                     /transl_table=11
                     /translation="MATRAKGKANAPERDDSYTADQLMALDQHQQLLQNLTVTFGETE
                     DETDAYSQQKGVAIREIIDNGLDEIRSGHGTKLRLCFYGDGAVLVQDSGRGIPVDVGH
                     DAAGKPVSGIYLAMGVMNAGRNYTNDSKRFSSGRHGLGGASTIHASYRADVTVYRVGS
                     DGKPYKYSLSFKDGTPGFFDDAAGVDKKYAGEKYAKIPEAARRPFTPLTDYTELRVEP
                     DKRSKAERAGYETGTVIRFWLSDLTFRSEKPFDDQDLVSRLRDTAFLVPSLEAEVYDE
                     LHLVEDPDTGVKEPQHEFFHFENGMDDFIDLAQPDQPICKPIHIKTVGHYVEKMALDR
                     TSNNDVQYHDQEREIPIDVIMRYGNGYAPGDNVRCYVNTIRTRLGGAHLDGFVQGVTN
                     AFNAKMSTMKNFLKKGDEVPNRDDYLEGLTAIVSVLVSAPQFTSQTKAELSGAQIRNA
                     VRKAVEAWLADWCEQPKNKDTLNAIATKVTTAAKNRKVIADEKAAKRKASAMKSATMP
                     AKLSECEFVGEPGSEFLICEGNSAKSGLVKARDARFQAIFPIRGKFINCLKATPAKVL
                     ANKEASDIIKALGCGSTFTKDFNIENLRYDRVLIATDADLDGLDIQDLLLVFFWKAMP
                     ELITQGKFFITVPPLFEVSFKGKHSSKNTEFAENEQKLKPIIDRLTKQGLTQGKDYEV
                     HRDKGLGENDFDVTWETMMNPLNRTLRKIVIEDVKEAEAAIDLAMGPNVENRRQWIEG
                     NYDRLDANLLDF*"
                     /db_xref="mil:ML5_2177"
                     /db_xref="UniRef100_UPI000370801C"
                     /db_xref="A0A0A6UJN9_ACTUT"
                     /db_xref="UPI000370801C"
                     /db_xref="5.99.1.3"
     gene            complement(221893..224139)
                     /locus_tag="SRR1747018_scaffold_0_prodigal-single_204"
     CDS             complement(221893..224139)
                     /product="hypothetical protein"
                     /codon_start=1
                     /transl_table=11
                     /translation="MAARKTPRLDVSSSLDGWDVAETGESMLSGWDDESGLEPAAVVK
                     PARNTKPKTSRRKTADNETASRRPRRHRLGAESGLPIEDNAADSLGSTGQETGDASIA
                     VSLAADESGSPQSRVLDDGGTVSGLGPVTEDSPWGSEPRGGDHSDDGLIDLDGDYDAT
                     PRTGDHGTAGNAGSHELTATVDEDDLLDLDDSSDSLQADSPVDGHADEDGLIADGDDD
                     SRRSDSRSVADGRSVKTDSDQLLGDDGLIIDDPETDNSVPSGDDLIEDGGQYSASTAG
                     SGHFSEPSAHTGKTGGVNKPIPVGEPEPTAGPSSDDGLMMFLGDEGDYALEQSLRSKT
                     MAEAAARNALRLHRPSSRARRLRMSASAAGAMIGAAAGYSAAAAGIRGQKADDGGAAP
                     VNDPVMRGGEAVRGEPMSAPTSQPTVASQQSRPFMEDQPIDDGPFLDYDDLLNDMNAG
                     DNSDYIDVDSPAVIDDEDSLNGEGSDEITEDAHEVEPVQASRPALLSKSTSKTASAGG
                     ADDQSIEGSSTGETGEDDKGDGLDSKEKPSLRDRFNAFLAQARSEIGAGDDDDGADSE
                     PAVKKQKKPRRSKSVGAPSGDDGRGDGPKPLLKDPIGFVRGAASKIRAVKRGYRIAVA
                     VSMLVAGLWTALNIPAAMDKGGATGEAVDEGSVEVSDARWTGSTVELTLSNDSEMIAH
                     VSGSASVKSWSPTVSPLTWLGARETATCKLPVVDVDPGASKKVEASECSGKPTGVWPR
                     VKATLSYE*"
     gene            complement(224260..229989)
                     /locus_tag="SRR1747018_scaffold_0_prodigal-single_205"
     CDS             complement(224260..229989)
                     /product="DNA-directed DNA polymerase {ECO:0000256|SAAS
                     :SAAS00057170}; EC=2.7.7.7
                     {ECO:0000256|SAAS:SAAS00057170};;  TaxID=1121098
                     species="Bacteria; Bacteroidetes; Bacteroidia;
                     Bacteroidales; Bacteroidaceae; Bacteroides.;"
                     source="Bacteroides massiliensis B84634 = Timone 84634 =
                     DSM 17679 = JCM; 13223.;""
                     /codon_start=1
                     /transl_table=11
                     /translation="MEADVLMSVAGFVNLHNHSHYSILDGYSRPDEYLKQAAALGQTA
                     LALTDHGNLFGAFEFISAARAMSKSLDKKKHAQEPVWIKPIIGIEAYMAPENPEGAKC
                     KHAVYYSRDESKRSIDVSMGGAYTHLTLLAVDDVGFHNLIRLSTESFKRENVYYNQRM
                     DMSMLAKWNEGLVATTGCPSGEIQTRLRLGQKKEAYEYAERMSDLFPGRYFVEIMSHA
                     MKKDLERDAIPQLLKLAEDLKLPLLATNDAHYAKPGDSLRHEEMLCINTNSRGGSSER
                     VYMDTPTEDTVGEWAEAHPKEAQAYRLKGRKIPTRFAFSGNDYYLKSYDEMIRQFPED
                     QFPGAVRNTLVVADMVGDWWAKKPLDLTAIKEKYASDVKLAEAGVAFSDDYRLPHAGG
                     GAVAPEPVEANKGVTVLGETPAKPSEFKSDPLTQKLIDDGTISLGPYDLSLNKGIRPV
                     IQIPEGWTEAQWFQKKLNDGFVQRRVAKGDSPEILAESKRRLDVEYPVFEGNDFVQYM
                     LVVADYIAWAREHGVTVGSGRGSVGGSEVAYLMDISRTDPIRHDLLFERFLNPERKSP
                     PDVDTDFKASVRNDVLAYAKDKYGYDCVANIVNFGTFKLKQAFQDIAKIYHADSAQAI
                     KMSKMIPEQIDHEDPTMEDLYDPASPFYPLAGDFREAIESGGEQWKPIREAAGALVGR
                     VRQTGTHACGVIMCSEPIVNYAPLFWNKSASKAEENIWTDCMCQWKYQDLEAIGLIKM
                     DFLPLSTLDIVDSVIDNVEQYNEQIDVAAANAGDAETAAEYRSKKLVVPDFTDIENDG
                     MEDKATYEMLARGESDAVFQMGSDGQKALLKRIRPTEFDDLVAINALFRPGPMAMNAH
                     LQYADRKNGREPSYVINEKLDKVFKGTPIEDVLKPTYGLCVPGDEEILDATTGLHVKI
                     KDFEEGHETKSWNEETGEWSANRVSHVISTGMKDCVEITLTNNRQVRVSVTHPLLTTR
                     GWVPAGELTEDDYLAMNDAAIPEIEDKSGLTPDLAWFIGAMLGDGSITGANSRSMPFL
                     TTVDKPVMLELKRILEENFDNIEVTGIDCEGTGANHNVHHVSFMNRDRRPHGKYDREF
                     CLKRNAHAGERNQVNQFLAKYGYKGKILMYDKTVTDEVMRGSNEIIRNVVAGMWDTDG
                     TCSRTGLHYTTTAPGLYKGMMQMLDRLGVRYRTSEEPYHNERRTDRVAYRIYPDAGAF
                     KREIVGSLRLKRTAFNDNCVVRDRMHSLEYCASRFEDEILEELRRIVRSDESLLEKIP
                     TSNPRFRSNLSLTTLWSLFTGKDRSAAPANATQFRELVCSAFDLLPREIKVKLDTPWR
                     RITKVTPIGQTGCYDITVDNDHTFMIGGVIAHNCVYQEQVMQISQRLAGYSKGEADSL
                     RKAMGHKIASEMEANRVRFIDGALKTAEDRGYKYTRQDLNDFWAFIADFAKYCFNRSH
                     SVSYAINAYETAYLKCHYKAFFWAANLTQNMKKKDKFRKFLRSARDMGLKVKSVDVNK
                     SGVGVTASFNAGDAECDTIVFGFDTATGVNETVAHEIVAARRANGGSFKSFDDFMTHG
                     PESILSTAAVAGLANAGAFDCLGVTRKQVADRAAWIVDFYRTKRKAVSSANTGILGLL
                     GGSNKKATEKSMGAYDLTKSEWSKKDGEINFGPLSYDWPTMLAKEKASLGVYASADPL
                     SNAGYGLEVMKKNPASPYKTVVQLEAEARAKQEAAAGTGDSTPKGGRRWRDRETVRLI
                     GYLVDLETKRNSRGSVWFSGSITDETGSIEFRMYSKSIQKRLAETGIADPKTAISEDV
                     VYDMECTWSADTGSLTLDSVMEVPMSRRDGAVPIVIRMKSENSLKSAKWRAVAELMST
                     HPGDVPIAVDLASADGSVELDGRKAVKGVNMLGARVDVSEEFMSCLTSLVGDRLCSWA
                     SKERWDPTY*"
                     /db_xref="U6RQJ3_9BACE"
                     /db_xref="UniRef100_U6RQJ3"
                     /db_xref="ams:AMIS_15380"
                     /db_xref="2.7.7.7"
     gene            230277..230672
                     /locus_tag="SRR1747018_scaffold_0_prodigal-single_206"
     CDS             230277..230672
                     /product="hypothetical protein"
                     /codon_start=1
                     /transl_table=11
                     /translation="VFQVLRYAEALKKTITDDSARDAALDAVSKVNSDSSLAKAISRD
                     YEEAFDEPELWLVAESAHDSVADFCSEHGVKPIVVGSSWWGETAPSSTAAKTAASTKK
                     KRRLKGLLPEDKSDDQAACPRQTRHSSPI*"
     gene            complement(230970..231878)
                     /locus_tag="SRR1747018_scaffold_0_prodigal-single_207"
     CDS             complement(230970..231878)
                     /product="DSBA oxidoreductase (EC:2.7.11.1)"
                     /codon_start=1
                     /transl_table=11
                     /translation="MGRKKKAVSGGFAEKGSEGEVRVSAPGGYEEMTPEQRRTTTILG
                     ASIVAVIVVVVAVVIGVVTWQKNKTATETAQKNESAYSKLADDSIARPSDYVTRDGAI
                     QFTRDGVVEGKLDDKWKDTKTVDVWLDPLCPGCGSVDQTLSPTYAEYLQSGKIVLRIH
                     PIATLDSLSTDDYSTRASASMYRMLDVAPDKAYAYITLLMSEDKQPEEGNGYESVSDA
                     DLQKTATEVGVDEKDAESLTDGKYKEYLKAATDYSTSRTELYRSDTGEFATPIVRVGD
                     TNMSFDDPSTSKLIEQFKRLVDKTDK*"
                     /db_xref="bbf:BBB_1825"
                     /db_xref="UniRef100_UPI0003B6CFB3"
                     /db_xref="A0A087BT74_9BIFI"
                     /db_xref="UPI0003B6CFB3"
                     /db_xref="2.7.11.1"
     gene            complement(232042..233361)
                     /locus_tag="SRR1747018_scaffold_0_prodigal-single_208"
     CDS             complement(232042..233361)
                     /product="hypothetical protein"
                     /codon_start=1
                     /transl_table=11
                     /translation="MSPVFIPSKGRAKNCATHRNFEVYGMHDWMYVVEPQEYWDYVQR
                     LRRDGVYKPETHVYAFDLETFKSPKSKDNPLGFDYLDDYGWRPDLTTGPGPARNALHQ
                     LAKQLGCKHYWMLDDDISAFAVDAFFFQKNMWIKDVKNGGAAEVRMSLIDSFDLYERF
                     LDMYSNIGLAEFEKQGLVQNHRKNSQFSVNCKTYSCIRFSTDGPDIPWRSRYNDDVMI
                     SLDYEKRGYVNVSSKIVCYQTPDTQSQAGGMTEAFHQEGTLRKVKYLVKAYPERAFFT
                     LKFGRFHHLVDYSKFEQPLRLKNGQPVDLDQLTPESWNPYGSFQDYYLGYGSEEFQAA
                     QEQALEARWKNVDDLMMAVYADQQIEEHGYFGTEKTPIIRPADLKAADVEGLLGLKRK
                     HADEIGVRPSAAKTTKAKKAKTPVTGSTADDGETLAPSYAEDDGPEF*"
     gene            complement(233358..233711)
                     /locus_tag="SRR1747018_scaffold_0_prodigal-single_209"
     CDS             complement(233358..233711)
                     /product="hypothetical protein"
                     /codon_start=1
                     /transl_table=11
                     /translation="VSRKRSRRKQLETDRHQNTSQQPASVLSRLLTGDEIGVGDPAFY
                     PAAETDRRPEVAVAAGDQQQVEAIGQSVLDSFMQASSEAAGDGTMAVSKRDHGPLPGP
                     AKTPLGLVKIGGDEE*"
     gene            complement(233708..235417)
                     /locus_tag="SRR1747018_scaffold_0_prodigal-single_210"
     CDS             complement(233708..235417)
                     /product="hypothetical protein"
                     /codon_start=1
                     /transl_table=11
                     /translation="MALNKKKPEQAKRTQTPLVSGVSLPETRLEFDPVVPVGRLKVGE
                     DAGVVPAVRRYDEVSDEALEASIRKFGFVEPIIAARDGRILHGAHRYAIAQKLQQRTV
                     PVMWVDNWEHDDAETQFYNVYANKINDWSSWIAENVDEVLRSVDGGVKKKVMEGDDST
                     FVVVPDETGEYRDMAGKLGMFIDVIPKKLCASSATLLTLAQLRIKSLGRRYQYNDEQL
                     LYIETLRDAVDYHRKKVVEEGLNSAGNLEQKLSQESTWDAKIMSDGRIVARIVFLHSV
                     GLPNDEISEIVGVPVSNKALRERAKAQGMDSFVEMPTVENALWRSAKRSFNPEDTYGW
                     WITQLLETRADMLADKDVAAVLGELEQYRRPWSGATAVEDGPMPPVTRLDYSEPKAAR
                     LRKKAVGLILEKTADQLDGNGDRVVDEGMAEDWVDWPEALRFYAQECFQHALDEEARK
                     HPAKKGRKSPMDVATTRQSTDKLCGKKEWQEMVWLDLVNSDTAKYDAMDEDAAAEAEK
                     TAYATAGMEYDQTTAQEFNDRLMSLREKYSAGPLKGIFAMLQGPSHDGDLSSDPDSKK
                     AGK*"
     gene            complement(235704..235982)
                     /locus_tag="SRR1747018_scaffold_0_prodigal-single_211"
     CDS             complement(235704..235982)
                     /product="hypothetical protein"
                     /codon_start=1
                     /transl_table=11
                     /translation="MIDAILVSTAALVLFWVAAPFALREKAAGKDGLHYVWLVLAGGA
                     LVAFTVNTIKLFLIVVSWMLSVLLTVLSLGLAVAIMLALLKLVKSKTK*"
     gene            236364..236648
                     /locus_tag="SRR1747018_scaffold_0_prodigal-single_212"
     CDS             236364..236648
                     /product="hypothetical protein"
                     /codon_start=1
                     /transl_table=11
                     /translation="MKNFFSDRVRSEEGAETVEIIIGIVVFVVFGIAVFGMITNVAGN
                     KMQDVSKCLGDSQNIISKGRSNASNNNCNDSQYQAGQKAGNAANYNGNAS*"
     gene            236798..237313
                     /locus_tag="SRR1747018_scaffold_0_prodigal-single_213"
     CDS             236798..237313
                     /product="hypothetical protein"
                     /codon_start=1
                     /transl_table=11
                     /translation="MTILDSIEAIKYLKPMAFLDYKAIFTKGERATDKVNKTDSTYEA
                     QRATDSTAQSFSVDSPINSRRSRWSQDYWESGCDQHVSTTATRRGTDLEKIVAGLRHI
                     AVHDCGDETPVIIHTDSGTWFISFKTENGKTIAFDFDENVAAAWKTGGQTVIIEDMAD
                     AALHHALIDQA*"
     gene            237449..237937
                     /locus_tag="SRR1747018_scaffold_0_prodigal-single_214"
     CDS             237449..237937
                     /product="Putative uncharacterized protein n=1 Tax
                     =Gordonia otitidis NBRC 100426 RepID=H5TSL1_9ACTO"
                     /codon_start=1
                     /transl_table=11
                     /translation="MRILITGSRYRPAVDVHTVLDRYKGSVDEIVVGDATGADEAARS
                     WATANDVKLSVYKADWRAYGRYAGPRRNQEMVDHGADLCLAFPMAGSKGTWDCVRRAQ
                     KAGIVVTVIKDGETGEQSSDQRPSDESTVSALPTDGRLLSTTLDNVLNRYEPAMAELS
                     DK*"
                     /db_xref="UniRef100_H5TSL1"
                     /db_xref="H5TSL1_9ACTN"
                     /db_xref="rhl:LPU83_2004"
                     /db_xref="H5TSL1_9ACTO"
     gene            238043..238537
                     /locus_tag="SRR1747018_scaffold_0_prodigal-single_215"
     CDS             238043..238537
                     /product="Death on curing protein, Doc toxin n=1 Tax
                     =Streptococcus sp. HSISS2 RepID=T0TNQ8_9STRE"
                     /codon_start=1
                     /transl_table=11
                     /translation="MPATTEERERTVTTDGLDLTDHEIEFDRPVDRLKPVCAADQQTL
                     TVIVDMVMSAHGRALERSAGLRSASKQSRDHVEAITYAVFSSRPGRYGSIEKQAADFA
                     VRLATGHCFPDGNKRTAVLSAAVIMEAYGRSIACGQDEMVKAAMLAAAGDVDRVEAIL
                     CSGE*"
                     /db_xref="UniRef100_T0TNQ8"
                     /db_xref="T0TNQ8_9STRE"
                     /db_xref="mop:Mesop_5425"
     gene            238633..239490
                     /locus_tag="SRR1747018_scaffold_0_prodigal-single_216"
     CDS             238633..239490
                     /product="hypothetical protein"
                     /codon_start=1
                     /transl_table=11
                     /translation="MRILQWNVLNRPFDASKWNSEKWPALQSTILSHEPQIVTLQEVP
                     FFLAKDLDSKLGEIGWDSVCCSPVQDREDVCVVAWDTSRLIQADEDGLHVTYEDKDID
                     AVTALLNPIDWTDPETGDLKLLTVTSYHGYWGALRQSARMGELVKMNREINELEADAS
                     LMCGDFNAPRDEDSIRWLMGEYMGLRQNEAGRIVTETTFWNEAQEVAVALGKKDKPEP
                     TSLATGVAVETAAPHGINIEHMPARRIDFLASKGWSYGKRGGWTGDVLVEAHDDLSDH
                     ALLVADVID*"
     gene            239780..240685
                     /locus_tag="SRR1747018_scaffold_0_prodigal-single_217"
     CDS             239780..240685
                     /product="pilus assembly protein TadC n=1 Tax=Loktanella
                     vestfoldensis RepID=UPI00035EF2AA"
                     /codon_start=1
                     /transl_table=11
                     /translation="MEIFTPKLIALLVGLAIILIGYALTMHKSSIDARFENLEKSKGM
                     TRYLAALGQETAKVLPDRIVHTSRVKEGSINARIRRAGNPWGINATEFVVLKIGCAVA
                     GCVLGAVCYLAVKDYMTYIPWFAFVLCFAALGYIYPDHTLSKKEKERIAAFRKELPEA
                     LDLLVISNSVSNSMESSLQTITPLLKRGIVKDEFEVVCKDLQAGRGLTSALTNLAERA
                     PTPEIEAFVNVVIQAQTTGTDMTEALRRRSKTSRQEFIAMLDQKIASLETKIMAVLMP
                     TMVMSLTVVAVAPSLQSIIGSLGGF*"
                     /db_xref="UniRef100_UPI00035EF2AA"
                     /db_xref="A0A0A0EGP0_9RHOB"
                     /db_xref="say:TPY_3068"
                     /db_xref="UPI00035EF2AA"
     gene            240956..242404
                     /locus_tag="SRR1747018_scaffold_0_prodigal-single_218"
     CDS             240956..242404
                     /product="hypothetical protein"
                     /codon_start=1
                     /transl_table=11
                     /translation="MSINTVKDELSSRSGYDHVTFSVDGGDNYVVLLENGAVTGAYAV
                     NDKFNLQQRAGFSLDQHVSGASIDANALKIELAAHPDVVANWHDSYTVNTIANLTEID
                     ESAIHVTETNEPLRDDEVEIKIEPVDLDTLFQYAYDELQNRADARKSLGFTDEELEDI
                     GFQAATPDGFKPQTDAENFVALACGQGLSINDTLSFSNGFYLSEILKAVVDLAEDEKI
                     TLSKLDAGNNYTETVTIGSMRPEQTDPSTNSLAYLDAERNDGRDADSAADLYRDGEGI
                     TEADLEKPDDVQVEQPAAPLNVPELPSFDLSTVSAHTDEAQDGGAQEVEVDQETADLF
                     DQALPEDPEVTAAEDEAYAEPTEDTDETAEAGDESLDSVDALVNAVSKAREALQSLKD
                     QKAEVDSRLAGLPIEEAEEVSKQIASLKEDRAEIDEKIEALRQQKAQVDSDIADARAR
                     KAEIEEELSHKDELEAESSDLKNKIASLNAVL*"
     gene            242579..243223
                     /locus_tag="SRR1747018_scaffold_0_prodigal-single_219"
     CDS             242579..243223
                     /product="hypothetical protein"
                     /codon_start=1
                     /transl_table=11
                     /translation="MAVDDEEDVPPLYARVYTDFFKRDPQIYALGDIRFNKPKSLKAV
                     GYTLALMFIWSFPMTMVIGADKMFKNVIWAGVIFGPPLLLGNVMSKPLFHNKPLLKDL
                     KSTFKYFSLARTYADLQSYDNGTAVKSTMTLWLADPDCYDGPDAKIGGERHNKPTADK
                     KAKKQSKQKVKKQNQPKQKAPREPQVEVPKAIPLNDAARRLIAQGQEDALSRRR*"
     gene            243356..244594
                     /locus_tag="SRR1747018_scaffold_0_prodigal-single_220"
     CDS             243356..244594
                     /product="AAA ATPase n=1 Tax=Nocardiopsis dassonvillei 
                     (strain ATCC 23218 / DSM 43111 / IMRU 509 / JCM 7437 /
                     NCTC 10488) RepID=D7B736_NOCDD"
                     /codon_start=1
                     /transl_table=11
                     /translation="MAKNDDVWRGPVIGVNKQGYPTPVFFDPHTSINTESTAGGVVIT
                     GSPGSGKSQLGMNLAIMSAIAGKKTIFLDFKSDSLGMRNLNDELGGCIDVWDMGDQTQ
                     TGSMDPYVMEEEKARKISKAYSLVEILVGNISDEQMTRLYPIISDVAEEDDPSLTRLM
                     MKLLRHPDPAIEAIGTRLQAVQGSSLISSLIFKKGRGKAEKMREFNDGLTIITAQELS
                     LPEQGSDPSSYRAEERLSLGIMYLITDYILTVMKDQVHKPEPKTVIIDEAWAAVANEA
                     GYTTIESLFRLGRSLNTACILMTQNVSDLRNPKTGSNKLMNSAATQFAFKCSDREEAQ
                     ILCKSLNISFNDFGDTFADLKSGWCVMKDFKGRVSLVYILQQNERWTHAFETNPWKKA
                     KQQLEEVTQSQSDSSQATGQ*"
                     /db_xref="UniRef100_D7B736"
                     /db_xref="nda:Ndas_0140"
                     /db_xref="D7B736_NOCDD"
     gene            244653..245531
                     /locus_tag="SRR1747018_scaffold_0_prodigal-single_221"
     CDS             244653..245531
                     /product="hypothetical protein"
                     /codon_start=1
                     /transl_table=11
                     /translation="MNNGKKASVRLPMPKTRSDWMWLGVIIIFAVSLGFVLYTNHVES
                     QPDNAGQLITLTKDDKSEMADLVDRYVTAAGTFGLDWDSFRSDGTVTMQEVHDQWLMN
                     LTNEDQMDPDVSSKVTTRSSRLFNLRNATGERPAILSPDSKYSGYKPSDLTVTSDAMW
                     ESGFKTDESSVDVDFKDSKIAPNDDGSQSVTVTADWTTSWTRATTIPAITPSQDGSLE
                     GDYENDVDKWKPVTDQLDFKDVQITLHRDAGGKYWQIWSVKDSEDSTSIRDHGFALVT
                     SGAIKYDEHGKITVSE*"
     gene            245547..246584
                     /locus_tag="SRR1747018_scaffold_0_prodigal-single_222"
     CDS             245547..246584
                     /product="PREDICTED: dentin sialophosphoprotein n=1 Tax
                     =Condylura cristata RepID=UPI0003344D57"
                     /codon_start=1
                     /transl_table=11
                     /translation="VTRRRKRGYKADLSKLRANAAARDARLRAGHEADAASAATQAMS
                     IDDHASAQGVRDDLSNTENKLDETTQPVEDRVVKTADASTGDSTVDGDSRTHDDSNTS
                     SDGTEETNESDNNTEDDDQSDGHSLDHLVNAALDNSGEGSEDDSADHSPRAIEIDEET
                     SQLIEEALANSPYIDKTAASDGEEDEEWNDEALKTFDEMEEEDVLSDSDDSGAVRVLD
                     SIVVYETENWLNEQTGKPYNRVRLRQQPPTINFKQHVTGDETGEYDSEVKLVVTRKLA
                     MQLGSLFNAIAASYDGRPIEDKNKQPVTVESAKKWMSDQWKYEPGKVIIVAVLAVLAI
                     ALGLYAKFIVH*"
                     /db_xref="UniRef100_UPI0003344D57"
                     /db_xref="Q8VBY1_RAT"
                     /db_xref="mpe:MYPE6470"
                     /db_xref="UPI0003344D57"
     gene            246646..247617
                     /locus_tag="SRR1747018_scaffold_0_prodigal-single_223"
     CDS             246646..247617
                     /product="hypothetical protein"
                     /codon_start=1
                     /transl_table=11
                     /translation="LVSVVEAHELPGGGDDWVVFVVRGHSVVVMSIDIDSLESDVSKT
                     IDTKGDLDSVLDAIRGELSPVDVDTAHVGKHALVLLSQPIRDSKFTMTVDEMEATTIT
                     ASLIGGLFGSDVELFNVDDAVAMSTWEDYGSSLSPMEQLKWARKSRLSLFTTHHDHVG
                     RSLVDSGRVIDGLHYDSANWPWAWLTADRLASDGDARYFAWNLDRARDVILDNDGSDE
                     VYWAASPNDLEFDPTTLRRCQVVERSWLESAARGAVMLALKKAYGWRAWFLAEADARE
                     RESDKLMEISLNEGLDAIMNDSLSEVDDREPDASDDDEAPIVTVVED*"
     gene            247706..248524
                     /locus_tag="SRR1747018_scaffold_0_prodigal-single_224"
     CDS             247706..248524
                     /product="hypothetical protein"
                     /codon_start=1
                     /transl_table=11
                     /translation="LLSLPVIASCIVAVLTAIVLGATAMLTTNLIPLSSAEGDYKPPA
                     VSWVKKTPNAIGDHWTAFNVTATIVSAVSGLVVALFAIYGKQIADNPADPDLAVCFLA
                     VISACTLGFHLVWSSCLDWRFHRIPRWALVSHMGLQLAATITCLALTENYSWLILSVV
                     LTSAMCWLMGLPRSSGMSDGRLYVIVAASVIPFLMTDAWMPLVVVGVSAIINAIISTV
                     TGGAMMHAERNEEENLAVRILQAKSPMGPFVSTSFYLFYMLAVFGVLPNMLPLM*"
     gene            248597..249082
                     /locus_tag="SRR1747018_scaffold_0_prodigal-single_225"
     CDS             248597..249082
                     /product="hypothetical protein"
                     /codon_start=1
                     /transl_table=11
                     /translation="VRRSNSFALEDRIPKILSAVRSGREKSFNALNGAEMQIVEGAAN
                     YRSLDRWANGQATKIIDSTAGWLPKQEMLRFFCSLDREDWDQGLALAKWCSTREIGFD
                     VGVLSRVMAEAKREKLPVEWIAASEIDEKKFRFDENGELIDESKPAPENRLRLDRRLL
                     S*"
     gene            249079..250284
                     /locus_tag="SRR1747018_scaffold_0_prodigal-single_226"
     CDS             249079..250284
                     /product="hypothetical protein"
                     /codon_start=1
                     /transl_table=11
                     /translation="VNRMMRRPGSQPTRPPVGRPVSTISNVGQPGLPAPSSVDSMQSK
                     NDAAAEPTGRQRTQQQMGVSQHVQRPPAQQRPADEPRHQSAVDRRSATASSLSGFFDE
                     EQLAQPAMPSMPTPVFDDSLPQSQMPRMPRQDASMRMPANSPQPTMRRQGRPQSPSDY
                     RGASQSPVSAAQTVSGTPGAMASSPQQFDPQYEEFLAWKRAQAQRQQMAHPAYQPGPS
                     QGPASSTMPNAAAPAIDDRRGYSPADSLRRSSTDGNAVRQMTPARTQTASMSPQSSPD
                     GEFTPFHYPGYDGTGYPKGLGHGPIVTRKNIKTGKIIRVEGMAWEDFPPSWQEMLDEQ
                     PYDDAGALRVFMKATAGIQTKYPYYEIGSAAHASKFLDEMRSKRSLLHNGSDLSYASR
                     PQLDAASWR*"
     gene            250398..251339
                     /locus_tag="SRR1747018_scaffold_0_prodigal-single_227"
     CDS             250398..251339
                     /product="DNA polymerase I"
                     /codon_start=1
                     /transl_table=11
                     /translation="LKTAILVIDGNNIVFRAASVIEDEAFLAETGEDMSLSMLDSMLS
                     KRIREMQEIDGYSKVVPIATFDAGNSTKTLHDDAKINRWSLFDDYKLDRRDDHSDPEK
                     TQLRLERSRWKARWADSLLADGVAVCQHPGVEADDLMTFIADETSGLTDSTVTTAIWT
                     MDKDLMQNVRDAADARVIMYRKRRDAGEVIVDEAEVVKEKGVPAGKIRAQLALQGDSA
                     DGYKAVSMYGGKRGLAVVNRSDGSYDSLLGELLADEKTRLKNKLTKGGLDWDQFSRDV
                     ASQLEQNWELAGCGVDYLPSSAIMSARMSIDHALGQI*"
                     /db_xref="lba:Lebu_0805"
     gene            251382..251786
                     /locus_tag="SRR1747018_scaffold_0_prodigal-single_228"
     CDS             251382..251786
                     /product="hypothetical protein"
                     /codon_start=1
                     /transl_table=11
                     /translation="MLTTIVEESNGRKTVSSLTMDAGDVLEASRWLADATGATVDNDG
                     RWCLSFPETVEDSLMQSLQKPSEAMNAKQTLALLDQLDEAINGSESIVALDLAHEVLD
                     QTLATVDWETLLLTTVYIAVRRSGSAAGQIAD*"
     gene            251867..253246
                     /locus_tag="SRR1747018_scaffold_0_prodigal-single_229"
     CDS             251867..253246
                     /product="Uncharacterized protein n=1 Tax=Streptococcus
                     lutetiensis 033 RepID=S5RNH3_9STRE"
                     /codon_start=1
                     /transl_table=11
                     /translation="VAADNAMATATEDKGDAEDAFSGITFGGAEDTATAVQSAPAVGA
                     VDADAVVETGKTEAKVTPMKTAFLDALPKGKQAEFAETAKGQFQAFVKDQSTISEFGK
                     ESVEKVNSVVDQIIDTQKNVRIPEVDDLLEQANRDLDGFVAKYSDEVKEIKEPSKLFK
                     WLRKTKRKAEDAAFDRKNLADRLDVIDGKVIAKREELKESFHLIDQLLKANKESTNAM
                     VGVLAALEAVYIVAANEADRLKTVKAGLQPNTPEWQEASDKLADTAEVANAIEAQHAN
                     YMARLAVAWATNSQVRNLQRVQTTVVRNLSMVHQQTVPIMKLAIAQVGMGEKAREGHK
                     TSEATKTATSHALAKWREMAAEQLPEIEKAAQSPVVSADDISKLTDSVEDANKKIVDA
                     INSGRAARQALEEAVRDAGKRIKESDSVRDDALVDALLNENQQKQRDAAATKEFEEAA
                     ADAYHGTGV*"
                     /db_xref="UniRef100_S5RNH3"
                     /db_xref="A0A091C9Z4_STREI"
                     /db_xref="slu:KE3_1922"
                     /db_xref="S5RNH3_9STRE"
     gene            253393..253740
                     /locus_tag="SRR1747018_scaffold_0_prodigal-single_230"
     CDS             253393..253740
                     /product="hypothetical protein"
                     /codon_start=1
                     /transl_table=11
                     /translation="MAEGKIDYGRLANKLAGDAGKVTRKLIDFGVSVVKPENIAKVGG
                     AVKGLADSAIDGWKAAGAEDSTETTDETVEPTTADEAAPTEPDVTEPAEEKNADNSSG
                     GTIDDADATGQTK*"
     gene            254081..255265
                     /locus_tag="SRR1747018_scaffold_0_prodigal-single_231"
     CDS             254081..255265
                     /product="Protein RecA n=1 Tax=Eubacterium sp. CAG:786
                     RepID=R5GQF7_9FIRM"
                     /codon_start=1
                     /transl_table=11
                     /translation="MAKKNEPTTVMQEADPKARKQALSRALTAINKTFGPATVMELGD
                     NAHMSVRHASTGSLAFDYITGGGLAYGRIHEIYGPEGSGKTSVCLQAAANIQRMGGVV
                     AFIDVEHALDPLQAARLGVDVKKLIVSQPSYAEQALDIMGALIASGAIDMIILDSVAA
                     LAPKAEIEGTMEDLQVGAIARIMGKALRKMTGLANQTDTIVVFINQVRDAVGVMYGNP
                     EVTPGGKALKFYSSVRIRVGKKGSPIMSKETKKPIGQHVSLICKKNKVGTPYLTAETD
                     FYFRGGMDSGVDLATYGPQFGVITKEGGTYCGPGGEVLEYDGEPIKSKEVLKEALHDK
                     KAGLQELLYQPTLDAMEADIEAAFDEADGDGDEDSEEYDPTLDEAPDTVPGLDIADGD
                     ED*"
                     /db_xref="UniRef100_R5GQF7"
                     /db_xref="R5GQF7_9FIRM"
                     /db_xref="atm:ANT_01520"
     gene            255479..257587
                     /locus_tag="SRR1747018_scaffold_0_prodigal-single_232"
     CDS             255479..257587
                     /product="DNA primase {ECO:0000256|HAMAP-Rule:MF_00974,
                     ECO:0000256|PIRNR:PIRNR002811}; EC=2.7.7.-
                     {ECO:0000256|HAMAP-Rule:MF_00974,
                     ECO:0000256|PIRNR:PIRNR002811};;  TaxID=1504156
                     species="Bacteria; Actinobacteria; Micrococcales;
                     Microbacteriaceae; Microbacterium.;"
                     source="Microbacterium sp. SUBG005.;""
                     /codon_start=1
                     /transl_table=11
                     /translation="MDLKQAVAAVKSRLNIVDFFQQKGFELKRAGNTRWLALCPFHNE
                     KTPSFSINETMGSYYCFGCHKSGDLFSYLEEKEGLSFMEALESECSRLGIDWKPDEQT
                     ASEQSRRKQLMAVTADTWKFFRKKYDELSEDHRAKAYEIREKRGISSAASDNHWLFGW
                     APENRRLLLDYLRGRGHKDEDMVAAGVMRQSEKDHSLYCLWGGRLMFPICDVLGRPVG
                     FAGRQVFYDKNQKIDRKYVNSPETEIYHKRDLLFCQSIAREQARKDHEVYVVEGQFDV
                     IAMQHAGHDNTVASSGTALSMQQAQSLRRMVGADGKLVFMFDADAAGQKAALRTFMEL
                     GPMQTQAWASVTEGKDPSDMLRDEGAAALAKQAESSIELWRFVTESLAKQYSMADAAA
                     VREFAVKFNEVWKTMPDPDVSDKAIRLASLKSGMSVRALQAAGDSRQAKASPQSEDQI
                     TVEQAPIEMGEDPAAVALNATMLENPKLRPLLAHVKMDGIDEKFRRWLLKRGEALVTP
                     EDMQTDAGTEYVKRLQRTADRIHALDLSSPLPVDPAVLVAQQIQVLEKSHRDREVRRT
                     LVSVSSASATTDTAILEEYDKKVRERLTQIDEANSDRSKLVREKLAEIAPDAGSSLRA
                     AIEVDDSKENSFAEKRREQVLADLEKRRLETVDGSEPFYGWPAGKIGDSDAPYYDPAT
                     EPADDWTRGKWAVLDDWDAA*"
                     /db_xref="A0A074TWM5_9MICO"
                     /db_xref="UniRef100_UPI0003B50950"
                     /db_xref="mts:MTES_3407"
                     /db_xref="UPI0003B50950"
                     /db_xref="2.7.7.-"
     gene            257680..259116
                     /locus_tag="SRR1747018_scaffold_0_prodigal-single_233"
     CDS             257680..259116
                     /product="hypothetical protein"
                     /codon_start=1
                     /transl_table=11
                     /translation="MLGFKSKKDRTEYDEREKKKRAVEKVAAEGKPAVRTPAKSIDFQ
                     IQAIIGNIIFSSREVWAYYDIPTTIYDFWPNSRKVGYANELTAAFSNIVKNGDRVQDC
                     HIRVTNSPIDVDKWEEDYLKISQGWHRRAGFQNFIDEQIDWLREGGFFEKRVYLGVCL
                     GRRHELDTDLANPFNAGVKDAMRYLKKYMDGALQIIDKSVTAEEITHAQAQEKDLRMT
                     LEQSKLRASASTTEDLALLIKKSFYPAMPVPYLSIDDDEVYGRGDLVKELGSIIRTND
                     PKTLEFEQQIGGEFYTGYMATLTFKKFNETMNIPYGTPWIYASVFSSVNAPFDVSCRF
                     SLVPAKKIQGEIEKGINETQDAAENAMGANKNPSPAIRDRMATADAMLREVEENKNTP
                     WVSGTYRIQLTAPDKETLQEYCKGMMSFYDESMGGTKLVWTFHDQLDLMLEAMPGDYL
                     RENSFVQTTNIAMLSTSGFNVLNQVGDW*"
     gene            259123..259710
                     /locus_tag="SRR1747018_scaffold_0_prodigal-single_234"
     CDS             259123..259710
                     /product="hypothetical protein"
                     /codon_start=1
                     /transl_table=11
                     /translation="MADATKIACAIAAITAGAVLGSAVVWLPASLGYKPWVVSGSSMR
                     DTLYSNDLAYSRPGATPKTEDIVIATAPAAWGLDREDLVKRVVAEPGDTVTIDSTGRL
                     HAGGDADSPLVDSREKQWSSECPSMLGDADGETITLGRDEWLLRGDNVNNSSDSRWAW
                     CRGESPVVETSQIKAVVEHVVPVGKALSKIIPTGD*"
     gene            259724..261151
                     /locus_tag="SRR1747018_scaffold_0_prodigal-single_235"
     CDS             259724..261151
                     /product="hypothetical protein"
                     /codon_start=1
                     /transl_table=11
                     /translation="MSPLVSALIAVGVTASPFIVLELIAVIRDSMTKRKAMTMNRQQA
                     EQTMKQVGRVKALNELLAAAVSDERLAGKKTPIMIPDKAAIKEMEARGQTVDDSSKPM
                     KQLVDDGERPQYEYKTEKWDPRFDQFNDGSPDPIMSRIYVDPGKGAPTVRRIYFILLG
                     AAVVIGTGATIAGFYPALVVPFGLSITACTLMKKHGQECLDSTKLVWEKLEGIYTACV
                     GPIPEGQTIRDVVTVNEWSAIGDDQYESNAKTFAGERGLSKELEEIIPKVNPKTGVKN
                     KPRRAVFRDVPCSITMTFKTGFGLQDSQRKKLLDNLNLNVGGGKVEWVAKKAIPQKDG
                     SIRQVDGWDFDAMRVDLMTLPPLPAKAMLPEDIDETPWNVVRLGRSVDGEVVWDLSGQ
                     GWGYLPRKNADGSTMRDAYGMPVFPGKGDPDAVPDTVHHAAAAGITCPMSLVPLDVDT
                     LVWTLEEVDDETGEPIKHGDEVLVS*"
     gene            261432..261947
                     /locus_tag="SRR1747018_scaffold_0_prodigal-single_236"
     CDS             261432..261947
                     /product="hypothetical protein"
                     /codon_start=1
                     /transl_table=11
                     /translation="MVNEVKNNDAVARRDSKRDHEYGVRALRDIRDSFLDPTFDPMWA
                     AFGVRTPSLFRLDPFRGLGDLEELREEQDVRVYDEADGGKTVVVDLPGYQKKDLTLSW
                     PDDHTFSLTASERHDDENHSYRESKTITRQFTQDMDVEHAEAKFEDGVLTVKLAPAEP
                     VEPTAKTTEIK*"
     gene            263106..265619
                     /locus_tag="SRR1747018_scaffold_0_prodigal-single_237"
     CDS             263106..265619
                     /product="hypothetical protein"
                     /codon_start=1
                     /transl_table=11
                     /translation="MLAAAGIAVRSHSIGDDWVDVFDHGWLPPSFEEYKGQLTADEAV
                     ADAHAGEVAGLMRLYGSYDDVDEAVQYACMSRPIDLDSCKPVKMTRAERGKTLSLLSW
                     SASRQSDGSLLLEPNSQSASERLEAHSHMDAVGLGPMAYSDLLLMAWPDWKQLQAVGS
                     EATVVTATDSRVSVPSCSKKKDGKAWPRVHSRSASEYTHWVMETGKSTSPFVVVDVDR
                     DDSVARYCEQVRAGLLPECSFMIANHLNGHAQFYWVVPAASKANAGAVALRDGVVSSI
                     RALLGGDKMFVGYRCQNPYSVRLMARKHDVYVPGGDRGFRLWSMRALSAFMQTAGSWR
                     PFAAVGGADGGDEPTTVLDLIRGGRLTASKQGDGSNRALDPSGVSSIPVGERQNTLFR
                     MATWLQWHEGSLERLDSLNESLCETPLGDGEVRRIRKNVTAYYEKHHKDVASGDGSRG
                     KSPVAVELGRRGGSAGTGLQCASRNAVLSSRREAMIRQGAERSREAWRRVVVGGESRS
                     SVARSMSVTRQAVSGMLSRLQSRAQDHVVRKAARVLGWPVADVEAVAGADWAVVAVVR
                     TVAVSVASGEATGDAEKAKKALRDAAVGVAWLLARCSRRVDADKLARRLTAASKWGIG
                     AAGVAGSDGAGSAVHASRAASSPAERRLRLVARMVDYSRLRAEVDSTRQATASSASRL
                     REAEGLLSTMVDDDEIPSISRGSLESTASLLSRVARLAVVDDTGLPSRCSGGEDAVVS
                     AAVGQVPSVLVDSWVTSSRETPSQSAPVAASAGATTGEPLTASGGSGSGDRGPSRVGM
                     SVSSETLGHEASSGIDLYLVELLFPDYDPSRVAVEADEF*"
     gene            265705..266676
                     /locus_tag="SRR1747018_scaffold_0_prodigal-single_238"
     CDS             265705..266676
                     /product="hypothetical protein"
                     /codon_start=1
                     /transl_table=11
                     /translation="MIDGNDSSQHAVSAVDDEAGLSVHSETASLDGSVAQRSAVGVTA
                     SPVEDEPTVQTVGSAVKVFFTWLGLALVLVGGLGGTCLGMLAWTAATGTLGFEVDSGT
                     MSVSGIDEGMLTTATLFSSLATSAAGYVIYGKYSKKWWPAGGSSTQTAVKRALVGCSV
                     GLAVVAVMQTAAFLLSLVGVAVESSDTGASVAGMMAWAAGSSMPWLMVPALLLTVGVV
                     GPVAEELVFRGLIGRRIVDATALRSADGSRNWWQTAAVCLFSGLFFGVVHLTGFSVAG
                     VEAAVLMTFVGGLFTWMSSVETRSLVPSVAAHIALNSSQLLLVLVAL*"
     gene            266783..267676
                     /locus_tag="SRR1747018_scaffold_0_prodigal-single_239"
     CDS             266783..267676
                     /product="hypothetical protein"
                     /codon_start=1
                     /transl_table=11
                     /translation="MIVKLYVEFSTWLDFTVRRCRDGDEASRIARMVSALLGWLVTSY
                     ALEATAAFVLVAVVKQGSMPEAWAKPLSALSAVIAACLAYPVIVWGIPGMRDALFGDG
                     NWLRAPEWGEAARELGVGRLGKWATLVVGAVGAVACFLVVQGAGLLSRLALGDVSIAS
                     TSTADAVKGVGSGDPMIVVAGVLSLLFTIALAPMLEEAVFRGLVVRDVVGSVFASKPD
                     GTPSRARQVAACVLASLVFGLLHVVTIGDWRAALSTAFAMTCMGSVLALEARAAKSVW
                     PTIVSHVLYNVVTLVLLVVLA*"
     gene            267745..270528
                     /locus_tag="SRR1747018_scaffold_0_prodigal-single_240"
                     /gene="recG"
     CDS             267745..270528
                     /gene="recG"
                     /product="recG; ATP-dependent DNA helicase RecG (EC:3.6.1
                     .-)"
                     /codon_start=1
                     /transl_table=11
                     /translation="LSSRDSMRYDSFMVSLDGVTVEVGLDGEKIRVSARKPLSGPLAL
                     EEIPTCRPDVVFAGRYSYVMSLAPVAALSLQEKLFQAMQAGAKLGFEGEGTRRELAAV
                     CDQAPEPTAEWDSARERLVVSMAMTPSVRKALGRCKATPLADGRWAVPVSSLRDFLKL
                     NESFSKRIRVTVGDDVTAVVNESLPAPFDGTAESLKKIPVTALRTVRANAQAVSLLKA
                     DRSSIAVKLGKMGVDSLYDLLMLRPRRYIDRSEPQLVDELIEGETATIVGTVREWKQP
                     SRKLTVLVLEDKTGTEISCSFFNMAWLQRQWNVGDEVVAVGRYKPWRPAGSRREYPQL
                     AQPIIDRIDAAGAVPVMPVYSVPGKANLSSTIIMHCEQELVSRLGDGFRGPRWADPAL
                     RANHVTSLSYGEALKTMHLPSSTSSLDAAQSALAFCELVELLVWIESRKKPGEAPRGV
                     VSETTGELTGAYEAALPYALTGAQSKAVAALSEGMRSGSNSHSLLVGDVGSGKTTVMH
                     LAALMALEGGHQAVVCAPTEILAKQLYGVFVKTWSEVPEPVRSKVKTALHADYKGQAE
                     ALKKAQESDPTVNDGKKPTAAGLRRALVSGVADGSIDLVFGTHAVLNLEYRDLGFVGV
                     DEQQKFGAAQRSKLLSARTDGRVPDMLMQTATPIPRSIAQVYYGDVQYLRLDEMPAGR
                     QPIVTKWAKRKGQDVVGDPDSEIWADVKAEAAAGHGTFVVCPMVADSEKTDAASVKKT
                     TGELREALPGLRVEAVYGGQAKDKQDEVILGFRDGSVDVLVASTVVEVGVSCENATRM
                     VVLDANRFGMASLHQIRGRIGRSDLPSVCWLVAMPFNETASRRLQAMVDTLDGWKLSK
                     TDLRNRGTGSLFGDRQSGESDLMFADLVSDAKWIAPARRTALDLLAGPESKTVIDEAR
                     KYFGLEEGEEMLS*"
                     /db_xref="aym:YM304_18530"
                     /db_xref="UniRef100_R4Z0F7"
                     /db_xref="R4Z0F7_9ACTN"
                     /db_xref="3.6.1.-"
     gene            270651..271775
                     /locus_tag="SRR1747018_scaffold_0_prodigal-single_241"
     CDS             270651..271775
                     /product="Uncharacterized protein n=1 Tax=Scardovia
                     wiggsiae F0424 RepID=J0X152_9BIFI"
                     /codon_start=1
                     /transl_table=11
                     /translation="LRSLLPVMRRPRIKKVSDIVGKTGKHSGGSAEATVSMVEGKRIA
                     AVAGRGPAIVASAAFVASAMAVTGMSATAFAATATSGGMVKKAAVRGAVASSRSFPST
                     REVHRSMAESASVTAASRSSSRKDSDADWGGIEKLEIPLSRSTDQKTAASSLQASIDN
                     GDKKLADSDGKVADDATRTALKQAIDAGAAKLADLAVSVEDLSAAGSAIADASAKVDE
                     SMRAKQDADQAAAQRRAQQQAAASSSAGDYGFTYKAPEGQSSSDVVNYAMQFVGKVPY
                     VWAGSSTSGWDCSGMTMSVFRHFGVNLPHYSGAQAGYGRAIGSLADAKPGDLIANGTH
                     AAIYIGNGMVVNALNPSAGTTVTPINWAFSGGYSIRRIIE*"
                     /db_xref="UniRef100_J0X152"
                     /db_xref="J0X152_9BIFI"
                     /db_xref="blw:W7Y_0457"
     gene            complement(271765..272250)
                     /locus_tag="SRR1747018_scaffold_0_prodigal-single_242"
     CDS             complement(271765..272250)
                     /product="hypothetical protein"
                     /codon_start=1
                     /transl_table=11
                     /translation="MYWHSSIANAPRRESDYHADKFSECKTHGVDLIYVWECDWRADE
                     SNDHRLKTELRMVLDVASGESGLRSSLDRDTVSISVGESTVCFDLTRGYEAGSAAAWL
                     LRRVDRLAEATSEPRERRLDKNLDSIDDDSPDSDVEAKAVVYDSGASWFSVERDPGAT
                     L*"
     gene            complement(272417..272947)
                     /locus_tag="SRR1747018_scaffold_0_prodigal-single_243"
     CDS             complement(272417..272947)
                     /product="Uncharacterized protein n=1 Tax=Candidatus
                     Methanomethylophilus alvus Mx1201 RepID=M9SJ57_9EURY"
                     /codon_start=1
                     /transl_table=11
                     /translation="MSMRAQETTGDEKRHEDRIDAGDQQQAGPYHAVVAGLNDLETVC
                     PELISRWDYEKNEPEGLRPSEIRPKVGRWAWWRCEHGHSRKVTVKGVVLYGKAVRPYC
                     DGHKAWPGYNDLATLRPELLEYWDWEKNNADGLDPRHLLTTSHEVAWWICGDEKCKGS
                     YRRGVRAMQEIRVSVR*"
                     /db_xref="UniRef100_M9SJ57"
                     /db_xref="max:MMALV_08290"
                     /db_xref="M9SJ57_9EURY"
     gene            273083..273616
                     /locus_tag="SRR1747018_scaffold_0_prodigal-single_244"
     CDS             273083..273616
                     /product="hypothetical protein"
                     /codon_start=1
                     /transl_table=11
                     /translation="MMEDSVDHAPRVAASTPHQVVDGGSPGSPGKPTVETDGGLAKLV
                     DVTDQVDAADKTGAAGEAVVAGSVSGSWRLTHVKALPALLWSLFSALVLAVVLFAFLS
                     IVAVVADKAGVIAAVNSLMGEAMQLSVGLLLKLSGLASVVLGLAVAAFKFAKLMLLNA
                     GAMLLEPLEFTLERAGK*"
     gene            273629..273973
                     /locus_tag="SRR1747018_scaffold_0_prodigal-single_245"
     CDS             273629..273973
                     /product="hypothetical protein"
                     /codon_start=1
                     /transl_table=11
                     /translation="MAGLLIDPLADAVPAEDREEYRVTAVRLYLYQQFSPKPLKEELA
                     GVDFGGMGFDVEFEQQDGGDSTIVETTLLLKPTDGGDWAPREIMPKLSVVFDELRDLS
                     PCVDLLGSKKDS*"
     gene            274065..275525
                     /locus_tag="SRR1747018_scaffold_0_prodigal-single_246"
     CDS             274065..275525
                     /product="hypothetical protein"
                     /codon_start=1
                     /transl_table=11
                     /translation="MGDDGRQTMRAKGKILDYTSGEVLWENEEFKQLPIEFRVAAIMS
                     DGQYYTADKVRMLCQEKPGFKVKPILEDMVGRGELCAHPNGVTFYMTLKQLKSWREAN
                     SVSLTARPIRKIVAPRIFGEGEHQCTENELFLRAPLHQVGTVTFTLTDPFVINEMRSQ
                     LGWMGEFKMENEIRGKLYCLAAAAARQRMLKFEEEQGGHVFQPGRCTTHNVSMRRELC
                     ELDKSAVTDLVQYYTKFARKLVPYIGKTFNTYMGAGPGNTGRDMSPESKADVAAESDA
                     IIMSWIVNLVQKFDESSGYPFSVYLQRVVPNFVYDYAVKQVGPEVNKFQIEKNKAIKR
                     LNKANGNPSASVYYSTETIRRDMAANGFRITREEYLACDSSLDSWRKLRKPAVDLNWD
                     DGEEKQIGGGYDPAVKKDPFDPEAIADLDRRHRVQAAIISAGMDSGEYAASVKTMRLL
                     SDSRSLAMLLMSGDSLDLPDSFKESLAVALSHSQVD*"
     gene            275605..276831
                     /locus_tag="SRR1747018_scaffold_0_prodigal-single_247"
     CDS             275605..276831
                     /product="hypothetical protein"
                     /codon_start=1
                     /transl_table=11
                     /translation="LPAMKKKIRYELISDLKKINHLRSLRDLVVNFSRYHVIDMQVPT
                     AYGLADSGYKALVCSELDAMDENWKIAFMFRIGREKKAIWHTVVCIDYVLIDPSSRIT
                     FTKISNCVRLISQFALKHLKASCVDLLVNLDSQLNPAVKQHVVEALVNEGMTRATDGK
                     SCAKRLRSIDAATGKDRVSLPLPRVNRSQVRGMRPKVQSTIKAQKTKIGETIRFVGRI
                     QPGSQQHKAILAMCAKHPNWLEPPMSSRVSYMQTLFTNEPGDVRKWVASLVEDAHFIV
                     SVDSSGRVSSFMAFIVGYSAPALMSGDGSWSSPGAYNDPERTLFVPAVVCRSRGHGVW
                     TKDGFQQAMALWRMLFTVLAEPENSGMFDMVAAQVDDGGLHSFLLDALGFAKKASFSN
                     LPYHSKATDLYARSTK*"
     gene            276925..277602
                     /locus_tag="SRR1747018_scaffold_0_prodigal-single_248"
     CDS             276925..277602
                     /product="hypothetical protein"
                     /codon_start=1
                     /transl_table=11
                     /translation="MSSNDTLARLATDRVQVSPVYFLGKVLKRVLKALVLVVFVVAIV
                     YTVVLVPTIVRVVPTEDFGLVLTRDPTIKDGGIPAGKLEVVSFSSKAGFTENVKGKMQ
                     AAFSYHTDTSKMLVVAGPNGRLLEEADGKMSFNGEKMGDSVTKPVNYSVLEDSKWYLT
                     DQYVMECVEGSCRPGRYYVVDSASVIGEIKSDDSDPLINQITDKSAANSDNAAGSTSA
                     DESQTAR*"
     gene            277668..277916
                     /locus_tag="SRR1747018_scaffold_0_prodigal-single_249"
     CDS             277668..277916
                     /product="hypothetical protein"
                     /codon_start=1
                     /transl_table=11
                     /translation="MAGLDFDPFLDKQEWDDRPAREAVDVEDKHDETKLDRKLKNKSY
                     DNRRVLAGLQSVVGLLVILAVIACVVWVVWAGFSYAFL*"
     gene            278120..279214
                     /locus_tag="SRR1747018_scaffold_0_prodigal-single_250"
     CDS             278120..279214
                     /product="hypothetical protein"
                     /codon_start=1
                     /transl_table=11
                     /translation="MSLKRPDAANAPVAPSTNPFAAAKENSTGGLSDEDVQSQIAGAL
                     GEDDEEDEAAGKKRDLKWLLAIIAVVLVVALLGVAIWFAAKPQNKKIVDDSSTGSSAI
                     GKSDGGSDATNVADNDSFMSELGIPEYYQKPNTEMTEDEKKQASAAAIEAAPANAAMA
                     LPSSQSNPDLTSDPAKAFNDDGTINPDYSYITMDNTMPLIYDDLQRLVNPVYGQWTGM
                     QQNDRGSASGSDVNGASEYQNLRDMMSSDVDFTNEETFHSKINLYADWNKDNYGGKYA
                     GKLASDPIVGTVTAFDCDFNVQGAAEDTVTCYGQVTYSGQVPDTEAAKTTAGAAKKVI
                     TEDKSIQLDYKVNYGDSNSQRRVLLTSVEQ*"
     gene            279234..282392
                     /locus_tag="SRR1747018_scaffold_0_prodigal-single_251"
     CDS             279234..282392
                     /product="hypothetical protein"
                     /codon_start=1
                     /transl_table=11
                     /translation="MSRLRLVDRRLLLFIAGVLASVVAVFMMVSPAYAGDGTDGSSGD
                     GSGDFSDVTSYWKTGDWATYDDASKALSSQHNKYMDEHPNAYDKALKRCQDIAKSQGE
                     TCSNPRIVAIGANFYQGWWTSAPPYGIVADPNVAIGCRDISVQNNTINTCSPVTGSAG
                     ILTEANLARGTGTKTSVGLVVIGKFQYQSKGWYPVYTPHKRVDVASANKISSHQFAPC
                     AAYYYMTATGIDGYVKGRTTRTTKYQTPYGKLYDAVQTGGTWTSASGKTYGPFKGDWA
                     NDDAKLSELEEARNVSCDETQKMTIKYNFGGDVAGSSDKKYTGGESTDESSSDGVVIT
                     LKGSDFDSKDDFLKAYAKGGIYKIVKAKKEATLTGKTTDVKYFYRKSNWFEFVGWKEC
                     KKGQVITAKDMGLEGWSVDPDVTNHWSSNNDNKCDYIGQSKPGFAPKHANTIDMRDDY
                     NNSNTHATADGRDHGFYGGEPYTNGYYSTTANWIEANAQESADIKALKNHMNLGGETR
                     ELTAVFNRGYVTKFKCGGVEVSANDVGQNKDMLSQKNCEAVDWAFQNDILGTWTAESQ
                     NGHNTGALKLMWRPGGKEAFQNGMPLHGAAESTLNSQLHPVSNRFQSIVTVAYQDFVN
                     MNCDQTDFNDFVNKVRSQQSALGLGGDKILQVDVNTKFSQTAHTGVISRDDADRLGWK
                     SLAEITPRVMASTRINGTTWVEGLKAVDVMGSGKVDGQSAAAYVNVTSGKYYHGYDAS
                     KDPIYSKECPFDCTPDKTQSSAAALQSNVTDKDKNPTPSDVSSGATGVRVRATNPKGV
                     IVDDSEATNTANMVFFRNNEWNQFTVDVYAPVNGGTAAGQVSYNTEYNSNLAKSTTVT
                     RDPNGTTWFAKKEDGSGVDTSKQLTEMQAKQSGTYKDIFTGNDLGEKDYADQTQTTTS
                     NGTTDGVSVVMSGSVNDFQIKSAWATESGLPLKFQVKWEYDADNHVSIPDTVSITGEG
                     TPNGNTTGGVNWKTVATKVDGKCLSQQNTKTPSPDTTELNHDSSGSGRDDVDDRTFRK
                     DGESGVAKRGYFQVTFVRATAE*"
     gene            282520..283191
                     /locus_tag="SRR1747018_scaffold_0_prodigal-single_252"
     CDS             282520..283191
                     /product="hypothetical protein"
                     /codon_start=1
                     /transl_table=11
                     /translation="MRKFFDGVKTGLRQKLRSERAENTITMMIAFPLLWAILMTILDF
                     GIFMQDRTLLVSDLRDGARTVAIFGGTNNDGTNALIKAYGTTCGATPSDTIHSSGSGI
                     SNSAYGTDLVACLVKNQIVGNNGYAQIVISNIKCGVSDPSDPKNPKTSGSVKIGQAVS
                     CAAHYKYEGFPGSALGLLGGDFMMSGQASGSDGSIQNANAEITQSGWNEGDVVVSAQS
                     EVTMD*"
     gene            283224..284120
                     /locus_tag="SRR1747018_scaffold_0_prodigal-single_253"
     CDS             283224..284120
                     /product="hypothetical protein"
                     /codon_start=1
                     /transl_table=11
                     /translation="MSKASFNRLMRKLRKEAADSATFVIITAMPFILLFTGWAIDFTK
                     NAAVLSEYRAIAQESTQAAIRAQDGSGSLLCGQSLTDENDPHTPDTAHYKVSGQTNIA
                     RWISGDWTVVSGKKAGFRADRANAVLLAVQSYVEKTGRNYQSDADDVYTNVSGGVSSA
                     GHGVHNDSGMTGETESGVAAGNDAKFVDAMRTVAGDKTVQDALDNNDTSTYAAGLDGT
                     NNTDNFAIEVWCSKGVDNDDKTNAGQQGTVGSAQRFNTINLVVHDWSGNFVMGMFDRN
                     WTIQRYNIQARAIASWSKTAVN*"
     gene            284392..285231
                     /locus_tag="SRR1747018_scaffold_0_prodigal-single_254"
     CDS             284392..285231
                     /product="Nicotinamide mononucleotide transporter PnuC n=2
                     Tax=Bifidobacterium RepID=C0BTH6_9BIFI"
                     /codon_start=1
                     /transl_table=11
                     /translation="MDLTRDRIADVNTQAASKQSKAKIFIDGLKYALNPRNILSELTD
                     WKPGEWALLAVLVGVQAAAFIVSADYSANGWIGLVTGVFTIFSLVLVNKGRLTNYVWG
                     FIACAAWLVISIQNWLIGDIFSQSFYVVMNVVGVYFWQKQINQQADGVDDHVEARKME
                     AWRAVIAFIGTIVLYFVVVAISMKSEGNQVWLDGALLPLGIAGQTLMTFGYRSQWAAW
                     IAVDVINVIIWGNQLAAGGPAALSMLVLQVAMLANALYGTWCWFHSGEEIKTADGADV
                     EAE*"
                     /db_xref="UniRef100_C0BTH6"
                     /db_xref="A0A086ZW26_9BIFI"
                     /db_xref="lps:LPST_C0466"
                     /db_xref="C0BTH6_9BIFI"
     gene            285233..285904
                     /locus_tag="SRR1747018_scaffold_0_prodigal-single_255"
     CDS             285233..285904
                     /product="NTP pyrophosphohydrolase including oxidative
                     damage repair enzyme n=11 Tax=Bifidobacterium
                     RepID=B3DSR3_BIFLD"
                     /codon_start=1
                     /transl_table=11
                     /translation="MTASINDSMQTADVLPSVRTQMMGRETVWSGPAFEVEHRAAAVD
                     GKIVGRDVVKHAPVVCILAHDVQTDKYMLEREYRAGADSVCYGLPAGFIDDGEDAAVA
                     AVRELHEETGVIVDVSAMEPVFKNGLMSSQGFTDETAWCYRVDIRGGVKMGDVSFDGD
                     EVVRSGWVPFRTLDQLLSRGDLTSAVSAALILSEKIRRAGVWPVTVTTVADEITAHAD
                     DQTSD*"
                     /db_xref="UniRef100_B3DSR3"
                     /db_xref="blx:GS08_03770"
                     /db_xref="D6D962_BIFLN"
                     /db_xref="B3DSR3_BIFLD"
     gene            285920..287083
                     /locus_tag="SRR1747018_scaffold_0_prodigal-single_256"
     CDS             285920..287083
                     /product="Transcription regulator/NMN adenylytransferase
                     /ribosylnicotinamide kinase {ECO:0000313|EMBL:ADA65746.1};
                     EC=2.7.1.22 {ECO:0000313|EMBL:ADA65746.1};; EC=2.7.7.1
                     {ECO:0000313|EMBL:ADA65746.1};;  TaxID=684738
                     species="Bacteria; Firmicutes; Bacilli; Lactobacillales;
                     Streptococcaceae; Lactococcus.;" source="Lactococcus
                     lactis subsp. lactis (strain KF147).;""
                     /codon_start=1
                     /transl_table=11
                     /translation="METMNLSKRKLTGERIGVVFGTFAPLHVGHQQEIYKAASSNGEA
                     IVIVSGYDGDRGDKVGLPLERRFRYMREAFNDEPEIYVAKINENNIPKYVDTVVNGWP
                     QWADLFVETVRSGVVDRDAKHVFTVYTGDDDYIPWLERLLPERALPNEEWVVCKLDRS
                     RIPVSATMIREDPYEHWNLINRVFRRAFTKKVLVIGSASTGKSTLVRRLARSISAPFS
                     EEYARTFEEKANIDDDELTVADYVSFFEGQDRANCTEVKSPANQGIVFFDTDAVVTKT
                     YATMYLPPEDKEKWEQVSEMFIAREDPDLILVIPPITEYVDDGFRAMDWADSRYDFHK
                     LLMENVEAAGFADRVVMLDDAGSRGDEGGFYARYIHAKKAIQERLGVKMDLLD*"
                     /db_xref="D2BM34_LACLK"
                     /db_xref="UniRef100_D2BM34"
                     /db_xref="lld:P620_11480"
                     /db_xref="2.7.1.22"
                     /db_xref="2.7.7.1"
     gene            287855..288505
                     /locus_tag="SRR1747018_scaffold_0_prodigal-single_257"
     CDS             287855..288505
                     /product="hypothetical protein"
                     /codon_start=1
                     /transl_table=11
                     /translation="MDDLNVRLSAVAVDYGMWMQPLFRRDGTMLWPRFDDDPNSHVLL
                     AYQPGKSKQALDLLEMMSFDPAIDVVRTDLMKSHRERRAFIRDLAARVDTASRMKTIV
                     VIDGLDSLVGGLRRESTLDAVLRDLEHVLAHGPAVGVHVVLLTSADDESAKMVSGLGV
                     AWHTQALVGSMSPVVLAALCPSCPVMQNTVVRKRRCAVIVLSDSRSRHAGLVDIRR*"
     gene            288686..290254
                     /locus_tag="SRR1747018_scaffold_0_prodigal-single_258"
     CDS             288686..290254
                     /product="phosphate starvation protein PhoH n=1 Tax
                     =Nocardiopsis halotolerans RepID=UPI000379D2BA"
                     /codon_start=1
                     /transl_table=11
                     /translation="LPEKNKKTSQPIRDANGEAKTASKRIITIVDTNVYLGTGDEVFS
                     KIGDRDVVMPLAVYQELEKYRSKPDGRGYAARVVIRRLDDLRRANPGVNMSRVGVDVG
                     NGNTLRVEVNHTDQSSLISDLRDESSPDRKILAVAKNLKTETGQDVEIITNDAPLRFI
                     ASVFEEIGARPYEPKQDAKFTGVLDVDLDSSEYAKTAVDGGLQIGHVEDEEFDELINE
                     LGLNTVPYHSLVKVKQGGLHELMVKDGDTYVEEADLAGERVGPVYGRNTEQRAACRWL
                     NDPQTQIVSLGGVPGAGKSLLAIAYGLDGVERGLYSKVTVFRSMYAVGGQEQGFLKGD
                     TDEKMRPWAQAVWDDVKKYDKLRHKGRGKSAAAKDKTVREAANDMSTVKMPDGRVVPA
                     IEAKYAGVITVEPLTYLRGRTLENQLVIIDDAQSLDRSILLDVISRLGENSKIVFTFD
                     MDQQDNPYLSSGTSIVSLIQRLKGRPEFAHIDFTHSERSKLAQLAAQLLTEFGSDANR
                     GRFRQSRGRSTADY*"
                     /db_xref="UniRef100_UPI000379D2BA"
                     /db_xref="B4V1G6_9ACTN"
                     /db_xref="dsf:UWK_01508"
                     /db_xref="UPI000379D2BA"
     gene            290452..294585
                     /locus_tag="SRR1747018_scaffold_0_prodigal-single_259"
     CDS             290452..294585
                     /product="LPXTG-motif protein cell wall anchor domain
                     protein n=1 Tax=Streptococcus pneumoniae PCS8203
                     RepID=M5K0P9_STREE"
                     /codon_start=1
                     /transl_table=11
                     /translation="VSVRKSSYYSGQARVAASSASLHAKKILAMLAAMFMLALSFMTV
                     STASRADAGFADITCALSGDLGLNTSWKSIGNVLESDANAVADGSAKMSMQDLYGDVL
                     NWTTYNGTRDPGSLAQDKNNLFAVSGDNAAKDRLGSDITDASKRAHTVIGCPMRALIT
                     MISGTVLGTAGLVSNFTSIFVTKAVDPTFICQDPKNEDGKMCINLLAVIAGDGGQGSD
                     GGIIGRLYSGLYMGLSVMAFAAVGVWAAWTGLAKRKLTSALGGIFTAVIIFGSGILLM
                     GNPLLIAQLPMRVGTTLGGCVVMGVSGVNCMSSESSDPNTAPKENTECYVDDAGEVEV
                     DRALALVAKQASCKTWEAFVFQPWVAGQFGTSYKNLNTGGGPGTAGPLFANNSDTLDY
                     WQKIKVGMYAADSKPTSICTDSSTGYSYSNMALYQLNLMSNIHACDKSYHRSGAIKTN
                     QQVYSDWVYVVDAMSQAYKAGAGDDKTTSSDLQYMYYSWIGSYGQNRLAIAVLAVIAS
                     IGGAAVLITTSALAIMYLFTGVLLTAFAPLFFLIGIVPGQGKKIFLGWVEKIVSAILK
                     YFACVLWMMVTLELYSAVLDGANSGLGATLIFVIIVTLAMWMYRDEFLKMIGRANFGG
                     TQFSNKLGDMGNRALHSAGRMAGATAAGAAAGFVTGDGQHETYDKSQKWKAGETKDGH
                     RVNALTAMTHNMVERNKVRAKNIGHRMRGAGDQAGWSTMQQLKRGTGIVAQAARAYDV
                     VDDKRRHEVQSKLAENAKTLQSARGAANSQLVQKLQSAGLNAEDAAQIAMMDGADRAS
                     AIAEKLGDRKSGVDKAQTELTAASKDRAKAQASVAEAQGIADKVKSAEALAALRAGKD
                     VKLSDAQEARLKAEYEGSGRNLGSYDYAKQLMAKQASGQQLTEDDKRRVAALDGIMSA
                     QIDADKADALAAVKTTAMGAKMLQAAGVADDASNEDAYKALTAGGDASAVSSVVSNAD
                     YRLTAASQRESTADAAVVTASNEYSAMSKANDLSTAIDQITRQQDVNAANLDTVRHRN
                     MSFHTKGRSMAAVEEMSGYANSLMGEDGQINIERATNGPVGDMDFNHTQRGAVTRAAA
                     GAAQLAGRGASVVAQKASGTVGQVEVNGQTVDEWAQQAGEAVSQLPSKAAWGVNDGLN
                     VAQYAVGDAADKVGHAAAVGASAVIDGTRAGVDAASAAYQSARDDTKGYTGEGGYFDA
                     VGQAVSHGLGQASAAAVDSVTQDASTQELGHDSDTVFGRFQQGVDSSRTARQEAAAQR
                     KTDRAAETTAWETEKTRRQTERQVNDGGSPSLFQQAKYAVTDAVDAANHAVKPVIDYG
                     SQHNGKTEGDVTKITGAKWDATGPEAGSQAGYKYGRLTGEEAKNKGVDTSKFRRPGR*"
                     /db_xref="UniRef100_M5K0P9"
                     /db_xref="M5K0P9_STREE"
                     /db_xref="sne:SPN23F_17820"
     gene            294648..295322
                     /locus_tag="SRR1747018_scaffold_0_prodigal-single_260"
     CDS             294648..295322
                     /product="hypothetical protein"
                     /codon_start=1
                     /transl_table=11
                     /translation="MQVKKKLKSGLIARELSTAEFYACVDYAVSNGRQYPLETMSLKR
                     ETVEQYSVPGYNALLDAGVFEIDDEGYPALTTNVVDMTDLILALDGMQSLLTIRLALG
                     KHSLTFYYVHSDNEWAIMWKQDKTAWNMVAGTYTTPPAITLIELAAGTLTQADRAHVA
                     VRYSFYNMAGQQVAITEIASTRRDGFVEQRPAYPALADGVDGWPQFYRGLGSMLMRTT
                     DILKVM*"
     gene            295324..297762
                     /locus_tag="SRR1747018_scaffold_0_prodigal-single_261"
     CDS             295324..297762
                     /product="Mannosyl-glycoprotein
                     endo-beta-N-acetylglucosaminidase n=1 Tax=Lactobacillus
                     delbrueckii subsp. bulgaricus PB2003/044-T3-4
                     RepID=D8FQZ4_LACDE"
                     /codon_start=1
                     /transl_table=11
                     /translation="MADEPSTQEMGGDTGGQPDVTEQQSKKHRIIRPTGPSTLGVRQN
                     SDGTYVHTRVQHVDARGAAVDAGLALVAGAGPAAYAAKRYMSRRSTAGDGDSRADAVY
                     SAMGPTAGWHGVGSSAANLINNGSNPNDKSISVDLDKPFEAGEDWNSRARKVNAAAQE
                     QGYDVASSQTQATVNSLLGNGAIRQAAERVAGKRNIQALTGNGSTNAVTGRQLKAEAR
                     ADVKQAKREARHARAQQIAANLKAAGPGGSKEDWEAAKAANKAASLASREARGKQADF
                     KAATNATGLRGVANRGLGVLGDKIGKPMGQWAGAMGLRGANWARGKALGLANSAAQRA
                     VQAAAAIANKVMRLAKRATAIAKNIVHTIVFLFTPPQVIVVAIVFALIFTMLNIITIK
                     QTFGPSDIDCSQVSDSDSSSDSSGGSDGGGAPSNSVEAWVKKYGQYAYDTGIKYGIPY
                     EAILAQGAVESGWNSSTLSSKYHNFFGIKAYPAWKGETVTMGTREETSSGGSYNINSA
                     FIAPSDEKTGWEEYGKFIRKNSIYNKALQYPNDYKQYIKEIKAAGYATDNSYVETITS
                     VADDMAEYIKQNNLFAPSSDTSRYVPEMGKPDPNGGASLDENGESTADNGSSSANGDT
                     ACINGKDSSGATGDIGGAKECDQGKCGFDWMCDAIGVCKNGDYGNDKSVYAHGEYGYQ
                     CVWYAWNRASMVYGTQGWSWVQGNGGDIWANAQGKPGWTVDQTPHAGDIISGHGKPFA
                     GSTHVAFVEKVADDPSGWKIYISEGNYAPVEGNGGFHGYHTRWLTKDQALTGDNHFLR
                     HDSWKAKQDAAAAK*"
                     /db_xref="UniRef100_D8FQZ4"
                     /db_xref="A0A087AW99_9BIFI"
                     /db_xref="ldb:Ldb0224"
                     /db_xref="D8FQZ4_LACDE"
     gene            297925..298383
                     /locus_tag="SRR1747018_scaffold_0_prodigal-single_262"
     CDS             297925..298383
                     /product="hypothetical protein"
                     /codon_start=1
                     /transl_table=11
                     /translation="MSINSRFKKHKWMILRFDPSKLIPYDPAVKLGEEYDMQGGVADM
                     PKDMVDNAVRFLPEQIASRAAYDWNARVDVNSGVVQIPLVDMVEIPQGASLELTKQGV
                     ALAEDDRAGMTKTQLQEEVAKKITQWADISLLYSAGGIADAIEAREQLRQ*"
     gene            298423..298725
                     /locus_tag="SRR1747018_scaffold_0_prodigal-single_263"
     CDS             298423..298725
                     /product="hypothetical protein"
                     /codon_start=1
                     /transl_table=11
                     /translation="VNSRQDVIRRIAADTKLPSGMVKEMLDSLEQVAADEVAEHGEFQ
                     LRGIVTITNRVIPERIARDPMTGERRLFPAVRTLVPKTAHALKRALSESPLAHDCD*"
     gene            298740..299312
                     /locus_tag="SRR1747018_scaffold_0_prodigal-single_264"
     CDS             298740..299312
                     /product="hypothetical protein"
                     /codon_start=1
                     /transl_table=11
                     /translation="MAVGRRTRELTYDKVPVDVKRIADESMGKGALKSLWNSIVENTP
                     GRNPKFYLILRVVDGEPVGFALFHYAIVSTRRFDYTIGVIDAVCVSTPYRGSGYGSML
                     TFNVLRRMSLHGVNRVELMLKAKKSDDGELPTLPTVGSERFLFDLGLKKIAYIEDYWR
                     EDSLTWGYDCIVCHERPDSCTGVLMVVNES*"
     gene            299668..299817
                     /locus_tag="SRR1747018_scaffold_0_prodigal-single_265"
     CDS             299668..299817
                     /product="hypothetical protein"
                     /codon_start=1
                     /transl_table=11
                     /translation="MSINKTMDADAVEHAGEQSAKLATTDKKTFKYDLQSATCSFEAD
                     GSNRF*"
     gene            300099..307298
                     /locus_tag="SRR1747018_scaffold_0_prodigal-single_266"
     CDS             300099..307298
                     /product="hypothetical protein"
                     /codon_start=1
                     /transl_table=11
                     /translation="MCSKREASYETAGVVSAQRGLSPKKILASLLVLAMMLAVMLNVA
                     ALTVDDRRSANLSSLDYDASSSLASGLQGIGLLTASAESAEEDDADSQKYYDGDDDSF
                     VKKKQTDLGGDFKNTQMESGDSFAAESPDKSTAGNDWMTTADQASQTTNASGDNRSAQ
                     VGSGDDQNFGDVFSMVIRRLWPGYYISSNLDNTPDHADAWDINSVNYLNCTDLDDIEN
                     GDKKTQQNPTLKNRNCDVPGLGTEAVQDLLSLFDGHGVSNADRQTAKTPFGLGVATEL
                     LPTDDVPVKNSARTDKYSGLELFGYNLHWSEYNGEWDHIKVNTTVRLKSSMTFSQGLK
                     TIGQAVGDGISAFAGSVSHDVGDKFKSGDWLDSIIAAVNPFTYWKAMSEGLSSAMYKI
                     VANVMNSFETTAITSGNWYRPTFSSETQYGVRSLTQVEKNAIIIAKVKKITEGSVKSL
                     DNTDDLLNYDEATLRTQLSPPPAPTRTECKNCTGSSQLNGVSQDWDEWKEEHKDKLEN
                     VGKKQLGLDVSQYDNVQGDSEKKYDAFVSAWNNAVEDKVVQGKDDKVNSSYQTIMDKI
                     KADIEKQISDDLSKRPASAWLYCTDASGNPQGTPEDEDVKEAVANGLMENPGKEAYGP
                     NGDKGWQCDQPERPTIVGGLLGSSRKDVSGKYVDTRRTAYAGVNVLDMLVGNKVDGWG
                     QTALSWSQNVTIVLNTIVGWCFQPILDQLGVKDIIVDWIGKLRDTIYFQLVVLMMAFA
                     GLLVMRKLVFGHPIESFKQLAIIILTFGLGVMLLFAPKNMVALVDDVPTALERAAIGT
                     IFQSSSNDVLCSVTGTPKGTVSATKVFNDIFGNNTNFNPDAQVRTLQCRIWETFVVTP
                     WSYGQWGTNINQLWADGYASSQQISSSSGELDVSDSVAKLVGNASVPMGGGTTINNWG
                     IYQIYQQTSGTSTTEDNDRPTKTIDKNIYRLVDLQAGPNNGAGRDSEHFAAWSGKTGN
                     KFVVGVSALALSVLGLLAIGGLALKKLEYTLMATVLLLCSPFMLLLGLLPGKNQLRLK
                     QYGFEILGLCIKRVVTVVFMCVTLEIMLEVVSGSDADWGSTFAGMFAILLMIKMYGGE
                     LLAMMTKKVDDQSGEWNKADDAVSDYIQSDPTLLGITDAAKNMFLATAGTAIGSALAG
                     QFHNPNTPARIQQRMIDSYMGKDGSAVNAMRIENARYADTVNAIRKKYAGKTDVMSLQ
                     RMQTELARSKSSHDAYIANYNKNRELAMDLAKARGQDFIDSNGVRHKGTVMDSVSSIM
                     SAAISYNKARSTGQLNQFKKDALTPAQVASERLAVLMNRTRAVRIRQGKTSALLEARR
                     NSNLNWERSEMRAQQELMARIQVNRAEAPTINAKGAISLRAADSVMNSGRTVMSYGMS
                     QNLGMTDAQLQTMVMSAANKQQLLADWQIAEQTGDWNQVRADLAESGAMQKGTTAYRE
                     LWQPKVDQVEDAKNEAILNQGDKVKKAKDAVEEAEILHQSAIDMGDDKQVKKTNKALK
                     AARKSYAAAQHELSKMTEDKHGRFTAALTKQVIDSNANDAKGMLALEQKKDEVAATKE
                     KAIEKLLGKDYIDVKRSEQSADGRRKFEDSMRSATLKWQSTLEIADKLEKDGQTEAAA
                     AMRKDADKALTSARKEFMRSKSMAAEWESSFENQLTDLHDKHEAGKLSGDEYHEKVED
                     LFKTAEAIKTSDEMMAAIEGAQSLRAEAEAKTTAQSKLDEVKSQLKSGEYSQDLLERA
                     ASSGLTPEDALKNDVKHYEAVISSIETREKLVVDAISSHSVDTGNALIDEAAAGELPT
                     AREATKIREKTADVSTFEKQAKRYDEKASKYLKKEKEAHDNLSAVKAAVADREATRAQ
                     RPEIMDVYNPTEFEAFHDAASVAMAEHKLDKATSKTKALEEDFRSQSTLNPLLGSADR
                     AVKQAVTWLDIVDRSGIDVANKTLKFDNISRQSDEIRELSDPLLKRDFEDAQLSFGGG
                     LMDDERYDPFKKAEAAAFNPSVLDYDKLDINDKVSGAIKTDYAAIPYEGKEPATPEEA
                     KQNERDKFAKWAPISYQSGVLMETNLTKIPDVFMPEKRTPMRATNPTVSSTSSGSTTN
                     REISPWSTEKKTEIEDKLSFSRNPAGTIANDALAVNAMTLGLGISSPKATDMLSDPID
                     AMRKQGVPDQEIEDMADKFSSTDIFSMKPAEVEKEVRTFHDDWSAAHSTDSGQVKPAA
                     DTAAFQSLRSQPVQPTTGHKSPMARPDVNEKSAPGDTKSNAVEDKRDSARPSMIERSK
                     PADTDGSDVSDGSWLASESQKASGISDEDIRFLADFSDRYAGDGRASLTPSGMGEALS
                     RQKAEWQRQKEESSELSTGSQDSTDSKPETKTARSLHRPVTESKNTELDPASRRTGEE
                     KTSGATERKMHRPSPKSDSDASSGRRKYGRPRRKK*"
     gene            307394..310660
                     /locus_tag="SRR1747018_scaffold_0_prodigal-single_267"
     CDS             307394..310660
                     /product="TraG-like protein (EC:3.5.1.28)"
                     /codon_start=1
                     /transl_table=11
                     /translation="MEIGHSKRARYAPMGVVSVDRTTVFKRGLSVFLVVFMMLAAVMG
                     AVCSQAETAHADFVKHMICTWGWPAGADEDNEEDSGDSDEKNLNDPNAGSDDVKKVMR
                     PALIYQLSQTDDLPYYTVFKSQVGAEAGDVMSDLGNTLSAKDYQAVNLDILNNANETE
                     KKYTPYDRFGFAGLKWSAYQGEWNWIKVYYCGADNHSDEEKDPEDKKINLYYEGRNRP
                     LDTWDDRAASKDPRVQLKAVPVFFTYSNNLANNVSNFLFWFTKLVVGFNNMLIEKSMS
                     NMAKDLGFTATSENIMKSLFDTLYWQLVALAIIAMAASAAWTGVAKRQFRKMFTDIGR
                     FLLVMILALAIIAAPSFFVNLPNAVGVLAQYTVMSLTSSTITAGKSTDMCSTENTENV
                     EVKEDKGMQLIQNGKINEDAITKWMDDLGDKTGRALSCQYWKLFAFTPWSLGQFGTSP
                     DNLYAKGKAGNNQHDIGYSFQTNTEGTQGDYPGLAAVPLGNKQVYFNWAVYQISVQSN
                     SHISSTVADPKTGEISDKPENPYDSIYQFAGQSRIIDDTYGDWWRVVDAVSGWDTLAN
                     ADAATSSEAGGDAVEQGLDGALKWAQKIAQDPSHGYDQTNRTGPDYDCSSFVSTALKE
                     AGFNVKIFSTVNEVSELEKAGFKKVEGANLKTGEGLKPGDVLWYNQGKNGHTEFYTGN
                     GKTIGAHHNENGGITGGASGDQHNDDPNNSEIGPGNVGDAPYTAAYRYGDGASAVTST
                     DDSDSQDAYTQKPGAVKTDWWATWIGSNGFYRQAIAIMSLVACLGLVLPIVLGVSLIA
                     ASIASVILMAVSPLVLALSLLPGRGQQILSKWLNMLWGTVVRRTVLSIIYVLVLVITT
                     KIMSSIVGLGNYMKSVILVLLFTWVFLKFKDRVIDIFMQRLGNPGEQAVSRKMNAMGQ
                     TVKNYATAASVGAITEARGHKVKGADGVTLRNPDGSVHRTRLAEGDKHGHHYSKFRSI
                     VQSAAQGAGSAVKNQASIDMQRTKFGRLVNQNIQIVGEERRKEQMLAAGMTDEEIRKA
                     YQTRTNDMNQSQVMGGMKCQAPEHDENDNNLYPTSQMREVNGIYVCPECYNNYYQGMD
                     *"
                     /db_xref="bde:BDP_0983"
                     /db_xref="D2Q9Z2_BIFDB"
                     /db_xref="UniRef100_D2Q9Z2"
                     /db_xref="3.5.1.28"
     gene            310791..312401
                     /locus_tag="SRR1747018_scaffold_0_prodigal-single_268"
     CDS             310791..312401
                     /product="hypothetical protein"
                     /codon_start=1
                     /transl_table=11
                     /translation="VGLLDDIKNKASDAIAGATGKLSAMVPSKGKDNAGAAPSGMDMI
                     NAALAKGESGDGHSGSSSGDFEGGDEYDDILNDAIKPQRSDILDLLGIPDNYEVPDEV
                     LLVGDLDRVRFDRSSPVGYSEPMVDAFFNSVYDSLVWYHDTLKKRNRDIAKLATQLDK
                     SATDLHNAKINAEMSDGLTVMTGQESTAEQEMQKLQLAVIKLRDENDKLKKQLGAGAN
                     SKVPDSRYDDLQNQLGLAQLEIKKLTAQLKRQSFEAAGSDENSLNLSPAMTVQGAPGA
                     GDAPSVPNPFAAGASNGPLMPGLGGDAGSGLPDPAAADTLDHQLAPNAGMPGPSALPA
                     PTPELPTPDAMPGLGDSSLSAPNVTRSNLTGVGTMDFTGRSNEGYSGPQRSQSAAAAE
                     DDGFDVDLSTTGLQGDSDSLPTGFDDYSTPQGSVPDVSMPADMPMPSLDSLDSGSPAA
                     NSDDHQSMPGSVGDDDLPSPDGGAQKPAVKTPRKRTSSQSLPNLDMGDMNSDEFFPLP
                     GSMNPDSYDELGISLDDGSGEIDMSDML*"
     gene            312494..314857
                     /locus_tag="SRR1747018_scaffold_0_prodigal-single_269"
     CDS             312494..314857
                     /product="Uncharacterized protein n=1 Tax=Thermobifida
                     fusca TM51 RepID=R9FAP3_THEFU"
                     /codon_start=1
                     /transl_table=11
                     /translation="MIRLKGLGKTMLIIVSMLAAAIVCFVALLCIGLLGIGPLAQYWV
                     DADTELSATTTSQHTIMYDKNGQQFAEVWTEDRKEVSGLDKISEPMQKAIVSAEDKGF
                     YDHGAIDVVATLRSIATGSGGGSGITQQLVKNLQYYDSSSTDESKAEATATTISRKLR
                     ELKLAMAYEQKHSKDEILLEYLNTVAVGAPNVYGVETASETLFNKQAKDLTLGEAAAL
                     AGSVNNPSLYNLRNLADKSTYDRVKARQKYVLDRMLEDGYVNQREHDDAVNAQLTVNV
                     QSRAGDCGASKYPFYCQYVMNYLQGYGALGSTPEDRAKVIANGGLEIHTALDPTMLEQ
                     LDGKIKADWGTTNPKVQASAVVQPGTGYVLAIGGNRDWGADDSAGQTQIVLADSSTQT
                     GSTFKMFTLAAALNAGWSEAQLDTISSACPWTKPGFETPAGGIGNSSSCALQGGHLTY
                     RQATAYSANTWFVELESRIGVEAVKEFATSVGLTVPDSIGPSSASFTLGVTDATPIEM
                     AAAYATFDAKGVYCPATPVTSIRRIDGQAIEPPDDWDASTVGCRAVMSPHSASVVLKA
                     QDANVNGTDIPGRFGAKAAIAGRSTGGKSGTTTNFANLAWVQTVAQYVVFSNSYDPRG
                     NFAYPMTGYYWRGCWNGPYAEAAAQTTRDFIATNLANVPDVPLDLNDQNDSWAKTDNT
                     VADMITVPNVVGMSPDEALEALETIGLNSKVLKDTGSVKDEKNNSAWPVGVVSAQSVT
                     PGTRLIVGSKKIIELTVTSERKAVSNAADDNTNSNEDTGRQSTTSGD*"
                     /db_xref="UniRef100_R9FAP3"
                     /db_xref="tfu:Tfu_0109"
                     /db_xref="Q47TR7_THEFY"
                     /db_xref="R9FAP3_THEFU"
     gene            315010..315612
                     /locus_tag="SRR1747018_scaffold_0_prodigal-single_270"
     CDS             315010..315612
                     /product="DNA topoisomerase 2 {ECO:0000256|RuleBase
                     :RU000381}; EC=5.99.1.3 {ECO:0000256|RuleBase:RU000381};; 
                     TaxID=1257118 species="Eukaryota; Amoebozoa; Discosea;
                     Longamoebia; Centramoebida; Acanthamoebidae;
                     Acanthamoeba.;" source="Acanthamoeba castellanii str.
                     Neff.;""
                     /codon_start=1
                     /transl_table=11
                     /translation="MSTGTTAQALAAQLAELKKKSEAEIGRLNKEINKTKKQIDDLEA
                     KLEAAKNAYEDYTQQRDLLTVAVASTVGDAVDNQSTVDEDTVDADAADEAAGTETASE
                     PVNDAVEQTEEKPKKPAARKKPVATKTETKPEPKKPATAKPKTETKESHAVDQPPFPD
                     PWADAADDEKPEAKQNSVEDVDLVFSQVPFGDDDEDDDVL*"
                     /db_xref="L8GML2_ACACA"
                     /db_xref="UniRef100_L8GML2"
                     /db_xref="5.99.1.3"
     gene            315715..316863
                     /locus_tag="SRR1747018_scaffold_0_prodigal-single_271"
     CDS             315715..316863
                     /product="hypothetical protein"
                     /codon_start=1
                     /transl_table=11
                     /translation="MKITIDKASFVDAVKWTLAGVDANNGSSTIHLDVKDSTEIELSA
                     SSPSGERSYTFPAVIDDYDEGTVFDLLASDLKKLPSQITSQDVTIEYNDKKSRSEIFV
                     NVGVKLKLSLFASSVLTAKGTKGMTLLGNLVPADLFSAVSKLVISTDQKAADSRLSAL
                     DFKTDGKGTLTIVGLDTYNVSLREIQYNADSTEEARFLLPASEISNMSSAKNTLSVDV
                     YENKSSVLFSFDDGHVARVNKEMADPIAYEGLLYGDREDLHVDANTADLLSAVNRLAA
                     WTTDEDDLSFTIDPSNSKLTVHSQSGDWSESVAIENADMGDEPLDVNFPKTVISKALR
                     SVDSDTVRIRFKRGPEDIRDSVFIFDQIDGDNEPDKTVYIMCTPTIEE*"
     gene            317218..319431
                     /locus_tag="SRR1747018_scaffold_0_prodigal-single_272"
                     /gene="clpC"
     CDS             317218..319431
                     /gene="clpC"
                     /product="ial:IALB_2253 clpC; ATP-dependent Clp protease
                     ATP-binding subunit ClpC; K03696 ATP-dependent Clp
                     protease ATP-binding subunit ClpC id=719563 bin=RAAC39
                     species=RAAC39 genus=RAAC39 taxon_order=RAAC39
                     taxon_class=Ignavibacteria phylum=Ignavibacteriae
                     tax=RAAC39 organism_group=Ignavibacteria"
                     /codon_start=1
                     /transl_table=11
                     /translation="MEGREVTLDETMDSKPIVEGSTDYEIAGNLDATGDDDDELTSGY
                     LDVDDLMEASFPKAKVSKRVQLKTLMPTTRKALNVLNRVFNYSDRRKNVLVSGGYGTG
                     KSYLIDAWLSNQRSLPRLDGVPLNVIRFDADALQDRLEQLTGISDIDLSDLLIALFRN
                     LEEESQEDSRQRTVLLMDDADMASKVLKIAPSLQLVVQASNYDANKFVLQCQKRLKDF
                     DVISMDEYLPTWRELVAEVSRVNTKRFQPVYRDRLKGDVLVDFMRAIWKLDSDSTKAP
                     RMNDVVDLSIGRFIELIEQAHAKLMETDSTELSRSAIRRLAMDLYDEEPNVMTYEPVL
                     AMDDAGDYSVQSAIDSPASDTIVWSGDSIDVGDTVSESDQAFEDKSVPGNLIRKKKSK
                     PLPYSDVLTLADRLKAKIVNQDAAVDAIVDNVKIDAAGLRQPNRPIGVFLFEGPSGVG
                     KTELARQLALELYSKPVRLQKLDMGEYTTDESAIKLFGAAVGYKDSDAGGQLTNAVLS
                     DPQAVILFDEAEKANPKVWDSLLQVFNDGEMTDGLGHKVDFTNTIIILTSNLGNGQAQ
                     KSKSGFKIAGLPSSGTAVKQPGGAEEYGKIAKTETEKYFKTEFLNRLDAIVVFNNLRK
                     EDLRRILKIQIEEIADRLRVGKTPVSLNTDLDAELVEWLLAQSESVKFGAREMQRALK
                     KKILLPLAEWMIQQDFNDNSALARNREYILDLAYDKGSDGVTFSLNEEREAGRDA*"
                     /db_xref="RAAC39_20_52"
                     /db_xref="wvi:Weevi_0654"
                     /db_xref="87012053"
                     /db_xref="K03696"
     gene            319424..320461
                     /locus_tag="SRR1747018_scaffold_0_prodigal-single_273"
     CDS             319424..320461
                     /product="ORF 73 n=4 Tax=Human herpesvirus 8 RepID
                     =Q76SB0_HHV8"
                     /codon_start=1
                     /transl_table=11
                     /translation="MPDLGFSFLDSGDDDEETDSFDAGSLANVGPANGPVDHDDGDDM
                     MMFGDLDSVAATDDSADDDSIVDSMYEDPMDDYQSQQPQQPQPTTTAASPAAQQDYYQ
                     EPTPDDNVDSQFTSLDSLDDQQPIAQPRPAAQQRPAPQKTQPAHAAPQQYEQPTYQSQ
                     PEPAYQQPPQHTVPVMSSVTSIYQGPDGGISIDLISKIIAVVDEYRHLDQKSQAVVND
                     FLNTLSKIGKAPAVEASEAGVIKSIIEIDPDMREGVVNLIDAKDKGGSERAFFLFGMT
                     ARQLENMDVILQMVSLSDGSLEVTDDIRSIRQASLAIDKCLNEKLRGAPEEFLRPVYS
                     VLKKTQQIMEG*"
                     /db_xref="UniRef100_Q76SB0"
                     /db_xref="Q76SB0_HHV8"
     gene            320466..321077
                     /locus_tag="SRR1747018_scaffold_0_prodigal-single_274"
     CDS             320466..321077
                     /product="hypothetical protein"
                     /codon_start=1
                     /transl_table=11
                     /translation="MATRLTADEEAFLKENATRRGRADRSTSTAGRRRSHRPRLPVKT
                     MIAIAVVALLVCVTAQGVFSAAEPYVNLTSTDDWSTLSDNSEDLTSSDKAYVDSINEV
                     SGVWKYRSVVYVVIIVLTVLVELGLYLQWSVRLSSWERKRGSRRKKSKKSIDRSGGSA
                     GSAGYRAGYRIHTESHVGQRFEGRLHAGRYYVNIRPDDARRRR*"
     gene            321022..321603
                     /locus_tag="SRR1747018_scaffold_0_prodigal-single_275"
     CDS             321022..321603
                     /product="hypothetical protein"
                     /codon_start=1
                     /transl_table=11
                     /translation="MRGGTTSTFAQTMPEDAAKEASTWFVSKIELMKGKFDADFFKDD
                     NEEGSKILDAIADGDFSSIPDGVQHAFVWTKDAQSDEQTVSFVAKEASAYTAMISAWQ
                     LRSTGLEQNSKLTIDENSITVDREHGLVYMPAEAFCGFPASLTFIIKWTGNDWKIDGD
                     MIGNQIAAAVRNEQLVAELKAESQGSADSSGSK*"
     gene            321643..322845
                     /locus_tag="SRR1747018_scaffold_0_prodigal-single_276"
     CDS             321643..322845
                     /product="hypothetical protein"
                     /codon_start=1
                     /transl_table=11
                     /translation="MSKPLAFKSRAKMFVRRNANAITALLVVGIIVEGSVAWFYPSKW
                     WQPLVAILVIAALVLAWRNLKAAIKLAVSLGLTVMLAALAIQSGFYLTGSSIGGTIWG
                     LSVLSGWAVSVLTSYLVVSTRSRWGVALAATIAGYAMSYLFMEIGVIGVYLISVAVSL
                     VVTLVMLKSDWLNRVSKRSPRLIGSWKHTRLDDAVRSLWPEGHEGRLKLSRKRSLPTW
                     HGAGSPTIVFAPLDLDESLESTSKYGLTYHGRDVRRWLLWLTRKIDSKTLKPAPLVVL
                     VDVNGANEGTVGKPEIIRVPDVDSVRAVYCGLMDGTGSRNELRAAVADVAKRFEGVEK
                     ADSKQESKLAKILDPKPAKTKKTKPASSASADSDADETATHVLIGSDCEATIAGSNAG
                     ETSSESAD*"
     gene            322922..323815
                     /locus_tag="SRR1747018_scaffold_0_prodigal-single_277"
     CDS             322922..323815
                     /product="UPI0003CE6007 related cluster n=1 Tax=unknown
                     RepID=UPI0003CE6007"
                     /codon_start=1
                     /transl_table=11
                     /translation="MPDYMDQLVDAQTENEMADLKAAAKQSSLDDEDRALMEEGAMTK
                     AAAEEVTEAIKSYATATWVLVKRAHDGKAWKSLGYSTWADYVKTEFDMSTSRSYQLIN
                     QAKVIAALEDAAPSGTKLLLTEAQTRDIKQQLPRITEKVKKETVGDDPAMAASKINDM
                     VQKEREAIHNDLDGVQEDSFQDLDAKGSAPEEDKLNASDSGSASGGPITTGVEDLDLD
                     AEIPSGDDDSDMGDGDLYAPTEVGEAETDLLYLLQYYDRLAGETSAQDLAKVYKDDVD
                     HLRGKCDEIIKFFTDLRRLVG*"
                     /db_xref="UniRef100_UPI0003CE6007"
                     /db_xref="X5S8S8_9RHIZ"
                     /db_xref="UPI0003CE6007"
     gene            complement(323663..323974)
                     /locus_tag="SRR1747018_scaffold_0_prodigal-single_278"
     CDS             complement(323663..323974)
                     /product="hypothetical protein"
                     /codon_start=1
                     /transl_table=11
                     /translation="MDLFRLLGSPVYGRLTAVLEHGFNVFRMNAMKAGSDRLAIARCQ
                     PIELLIKQLSAYESPQIREELDDLIALASQVVNVVLVDLSEVLSASLAGKPIIVLQEI
                     Q*"
     gene            complement(324037..325632)
                     /locus_tag="SRR1747018_scaffold_0_prodigal-single_279"
     CDS             complement(324037..325632)
                     /product="Recombination factor protein RarA n=1 Tax
                     =Bifidobacterium animalis subsp. animalis (strain ATCC
                     25527 / DSM 20104 / JCM 1190 / R101-8) RepID=I1W9G1_BIFAR"
                     /codon_start=1
                     /transl_table=11
                     /translation="MPRPPACPLLMFSPVIAIKLTIYVSAVTRYDGLMVRSLIDLVEK
                     EPKHDSKTSSLNDSTTGLKPLAVRMRPETLDEVVGQEEVLYPGSPLRMMAAPVENEMT
                     APSAIILYGPPGVGKTTLAGIIARESGRELVTLSATSASVRDVKDEINAALKRQAAGD
                     GETVLFLDEIHRFSRSQQDALLPAVENRDVTFIAATTENPSYSVIRPLLSRTVTVKLR
                     ALSPEDLETIIRRAVSSPQGLDGSVTVPDEVTSSIAASAGNDARRALTTLEAVASTAL
                     AKRVTPDSKPVLTMEELEAVNAAAPTGYDRTGDDHYDMASAFIKSMRGSDPDAAVYWA
                     ARMLDDGEDPRFVARRVVIAAAEEVGMANPQALQLAVAAMQAVEMVGMPEARIPLSVA
                     IIGVATSPKSNRAYLAMDRAIADVRNGATGPVPKHLRNATSSEKRSEGYGVDYKYAHD
                     YPGGVVQQQYLPDGMDAVEYYQPTDCGREASIGQRLSDVRAVLHGGAHVPASEDYDAA
                     SRKAAGDHEMGLWKTGRKTGHAD*"
                     /db_xref="UniRef100_I1W9G1"
                     /db_xref="bni:BANAN_03375"
                     /db_xref="A0A0B6VZX0_9BIFI"
                     /db_xref="I1W9G1_BIFAR"
     gene            325994..327496
                     /locus_tag="SRR1747018_scaffold_0_prodigal-single_280"
     CDS             325994..327496
                     /product="hypothetical protein"
                     /codon_start=1
                     /transl_table=11
                     /translation="MQQTVADPYLETQQSQPNAQAYDQQQYASPAQQTPDIDPLAAGG
                     YDDYSQQYAPDQRWSPQTTNAPATANYTQQDAPSNQDSYSSGISPIGDEKGILAAATD
                     SDAKIDAAEEKAVENIEKRDLRDVRDVRRGRKSKLRPNAAVDARKQAKTIRGVTLFLI
                     CAMLALAVFNVVIPKKQWSQTEIQSIAKIANGDTGFPMQEGMGVATQFMQAYLESGSE
                     STASNQMLQVFYNGQTYADVTNQDGGDGSGTPNNMQIPTDIVTKIEAGPYVYESKPVA
                     ADGKSATYRVGALVYRQNATNNTPVFKEDGKTVDYKWVFYQVDLFYDSKTTKFAVSKN
                     SPVRVTEPATGASSIAPEAQLPGNGQEIDEMQNDDMQKLVTQFFTSWAASDQTALSVM
                     IDKKQSLPSVTQGLNGDVTLAGDPSYKIYGPPSGDSYYRALVTVTWKEQVTTESAYTQ
                     TSTYVLKLKKDGSKFYVIDVQPYLYIPQKASSDGGSSTGSSESGDNDASK*"
     gene            327607..327900
                     /locus_tag="SRR1747018_scaffold_0_prodigal-single_281"
     CDS             327607..327900
                     /product="hypothetical protein"
                     /codon_start=1
                     /transl_table=11
                     /translation="MLYDSLILGAGLQSLYNGVLNNWLKPAFLIMVAVGAFMFIRSQQ
                     LTKLVLFLVVCAVVGVLIFFGDGLFGKDGAVSKMFNTNIGSVSSGDGGLGSAN*"
     gene            327986..328420
                     /locus_tag="SRR1747018_scaffold_0_prodigal-single_282"
     CDS             327986..328420
                     /product="hypothetical protein"
                     /codon_start=1
                     /transl_table=11
                     /translation="MIREASTEQKKDLAYVANLVQGLDSDSPHSSLEDAQIAASMESL
                     AAVMDIDPEQKQPDVHEELAKIKRRVNHVDEDDELMSLGETMLGIRRKEAMSLVDLIR
                     QLTSIMQATPSDLRGELKIALSDGTPVTRAKLRDGSIILETE*"
     gene            328576..329823
                     /locus_tag="SRR1747018_scaffold_0_prodigal-single_283"
     CDS             328576..329823
                     /product="Putative uncharacterized protein n=1 Tax
                     =Saccharomonospora paurometabolica YIM 90007
                     RepID=G4IZM7_9PSEU"
                     /codon_start=1
                     /transl_table=11
                     /translation="MSRQIYGTVKSGPMAGDKTLCRAKDKDHCPYHTDGSHVEMTRQQ
                     VDEWNERAAAARSSSTRPTLTKGKPRHARRRMALAGFMQRRAPTMGRRAALKKAAATV
                     LAITALSSLAACGQGPEDLTYTVSPNASNSQQAEPQKNAYDKAMNKAKSVAGDAASKA
                     EDYLKSDDHKALKEKAKQKASEAKDYVTGGAAAADLGSLLDSLSSYGVGGSMNDVNSS
                     TGGSSPYADLSKEQALSELASIKIEPASDSSYDRSDWKHWVATVDAPNGAATGRRACF
                     DVRQQVLATQGQDVKLSADGCSVESATIVDPYTGTTLTDPSKADIDHAVPLGYANDHG
                     GDKWSTQKKQNYANDLTRGHLVASLSSANRAKGDKGPSEWLPDKDQCGYAKNFADVLY
                     KWDLSTSQADHDVMQNIIQQCAA*"
                     /db_xref="UniRef100_G4IZM7"
                     /db_xref="abs:AZOBR_p150050"
                     /db_xref="G8ARX5_AZOBR"
                     /db_xref="G4IZM7_9PSEU"
     gene            329957..330628
                     /locus_tag="SRR1747018_scaffold_0_prodigal-single_284"
     CDS             329957..330628
                     /product="hypothetical protein"
                     /codon_start=1
                     /transl_table=11
                     /translation="MPLLKAYRNLDLRPASVDSLGRLTSEEERAIRDSLIESYGEDRL
                     DLPYDKFDLALARSRGKRPSELVITMRAKELPASKRTDAPDSIVGAMIGHLATIEDKE
                     ALATFRPLRPTAAMRQKLDAAILQTPNVLVIDVILDVSQYPVSSMMAFLLRKLQASSY
                     GRCLTLLCWRSTKIDVNLGTQFVQFGYKPYGIGDFSDIPGAALKTGKCLAMWANRTFD
                     QREMR*"
     gene            330625..331359
                     /locus_tag="SRR1747018_scaffold_0_prodigal-single_285"
     CDS             330625..331359
                     /product="hypothetical protein"
                     /codon_start=1
                     /transl_table=11
                     /translation="MIDKFLGERRGKARSDSGWLGLMAALSVVMIVADMAVDLLLPTD
                     KLWMNIIRTILVLISSYPFFCFGYCVAMRQHDANVQKYAETGVDYVDYRLRYSPTMRM
                     RQSAVFGAILAVLAIITSYSAIYTFVGGVVVASLIGIAGYCRYTEDEKTLRDYDVPDP
                     RDVMDDLDRADRELDKAARDEIRKEEISRRKNAILGSDGDEDGDALDEEDYDDVDSEE
                     DEAPHRMTFSEYAESMEGKNWSQRLK*"
     gene            331561..332655
                     /locus_tag="SRR1747018_scaffold_0_prodigal-single_286"
     CDS             331561..332655
                     /product="hypothetical protein"
                     /codon_start=1
                     /transl_table=11
                     /translation="MANGTAVYGVNPDGSVSRCRAKDPAHCRYHKNSDGTAAKHMQLT
                     EAQANAVNEAAARANAMPESNSLQRSMKADARGAVKNITHDLDSMDGDKAYERAVKAM
                     RAMDGFEDETREPVKMVDDLLPRPKKISIGGSEGDRILASHAVYEDEISSLRDASRDL
                     TGHKLIGGEERMIADRLKEYAARNIIRSSTSYGASSIPSPAEERALMTLTANPAASSE
                     VMDDLAGNERVMEFGAKFIESSPYADAAAKEKAFKTNPANALESPMIEPKYVNSALDA
                     ATADPSNHMDVLENALRNPQASPEKAYESYKSLSGSKDVNTFQLRYLEWQMALNPNPE
                     FRRRVSELDEKGDLQITKDWRKAHADSESA*"
     gene            332777..334168
                     /locus_tag="SRR1747018_scaffold_0_prodigal-single_287"
     CDS             332777..334168
                     /product="DNA repair protein RadA n=1 Tax
                     =Desulfitobacterium hafniense RepID=UPI00036BE7AE"
                     /codon_start=1
                     /transl_table=11
                     /translation="MAKKNKTQWKCSDCGTTLPQFMGRCPHCGQFNTVEEISESTDGS
                     SAGLKIKTGANSGYVMKSKAYTVGELKAEKSERTSTGVTELDRILDGGLIPGQVVLIG
                     AEPGFGKSTLCLEVLSSMAKRGMRALYASGEESAGQIGDRARRLGVDSDNLHILGTTV
                     VEEVLAHAADMRADVVCVDSLQAMASEEIDGGLGGVSQSKEASFAFRQYAKDNGVPFL
                     LISQFTKSDEVAGSNQIPHAVDTILVGDADKDSPLKFLRSRKNRNGRTGLTAVFIHED
                     DGIKSVSDPSKYLAGDVDDTLPGSARTIINDGGRLLPVEVDALCSPAAYGNPQRQFNG
                     VQAPRGKLLAARLQVSAPELNLDKMDVFVGMVNSVRAVDPASDLAIAASIAGSALGES
                     SRTPTVWVGEVSLTGQVRGRSMIDEKAAEAARLGFKRIVCSSAAASVVTDGVRDKIDV
                     VPVKMLDEVLHLI*"
                     /db_xref="UniRef100_UPI00036BE7AE"
                     /db_xref="hsw:Hsw_4164"
                     /db_xref="W8F2Y1_9BACT"
                     /db_xref="UPI00036BE7AE"
     gene            334247..334756
                     /locus_tag="SRR1747018_scaffold_0_prodigal-single_288"
     CDS             334247..334756
                     /product="hypothetical protein"
                     /codon_start=1
                     /transl_table=11
                     /translation="MSEDETVASGELDPNDDLKGWVEAHQPATIEFSDPFPLSRDYVP
                     EEVLISESGQLADYSDMRAINLAIDKLRLALYKTSDHLKEAERRSAKSKLDYERAYNR
                     NYLLSEGKTDSVRKAIAQIKSEKLENKWRTRDMIVRELNSRLRMMSIELDALKTLAYN
                     MRKEIESAR*"
     gene            334753..336354
                     /locus_tag="SRR1747018_scaffold_0_prodigal-single_289"
     CDS             334753..336354
                     /product="Uncharacterized protein n=1 Tax=Arthrobacter
                     chlorophenolicus (strain A6 / ATCC 700700 / DSM 12829 /
                     JCM 12360) RepID=B8HIT5_ARTCA"
                     /codon_start=1
                     /transl_table=11
                     /translation="MSRLDGKVRVKTTSSLKAVRWSGRVVLTLVALGSLIILGVLGWQ
                     SWSLWQQLTAPVEKETPYNESYQAAEYPGKEFLSKLAGEVPEGVDAAKWVVSEDGKND
                     TSVRVLPTGCTQIAPSTAQLAYKTAKTDKATVSIMIYGAGQARTQFDKYAAQLSECKG
                     AKTGENMLKVSGGAIMTRGDAIVSIVSDDAALVDKMVPWYQGKLDETLTVTSCAALDE
                     TADDASRSFYYDSNSYTGTTKSEKVTVDDVVLTASSPQLLADNSMSVSKAFIDPQDKN
                     TVKQPLSPLPNGMTTDLPTAPAAPAVSAKPDSPATEKTVTYQIADKTGPGCGWTWSGQ
                     KTPDYDEDVISANQKTILKNAKTELKNNIATYNKAVVSWSAQTAMAMSFQTSWDDYVS
                     KTNAVYASWNDLNTKRAALQAPWFEYVDKANEWLNWSDDVEKAQNEWEDAVKQCVADA
                     SKAGVDDDGVSSGGFGSSNGGNADSDEDEKNETGMSASQIQKQCEAANPKPDILDEEK
                     PDKPTAPAMPDGVTLPSTWPADPLQ*"
                     /db_xref="UniRef100_B8HIT5"
                     /db_xref="ach:Achl_4381"
                     /db_xref="B8HIT5_ARTCA"
     gene            336680..337195
                     /locus_tag="SRR1747018_scaffold_0_prodigal-single_290"
     CDS             336680..337195
                     /product="hypothetical protein"
                     /codon_start=1
                     /transl_table=11
                     /translation="MSSGYGFAAFSGGVTWIGEPRQTKGNGNYKPRTVVNFSVAVSKD
                     RYNEDTKQWEQDAGGKYYESVTAFGRLADNIIASLKPGDRVVVIGERDPKPAYQDRNG
                     VQHENENQVTAKAVGPDLSMWPWSNNRPGNGGSSRSSAPAAAPAKKAAPAAKPATAPD
                     QVFGSDDDEEW*"
     gene            337351..338217
                     /locus_tag="SRR1747018_scaffold_0_prodigal-single_291"
     CDS             337351..338217
                     /product="hypothetical protein"
                     /codon_start=1
                     /transl_table=11
                     /translation="MMIAVGFAYDRDMEDMVAQVNPFNNRPTSSKTQATNTQAAWDEV
                     MRADRSTGLTKADYGDPEKGIRRSRMIGLVVIVLVFICLAAASFFYLKHAVDVRQEML
                     ANSSSVSSKAPAQDKVKEEEDTTKKSGDIVNPVADSDAVGDAVQGNVTATASKNTVSI
                     KAGGRENLLTMPALTADVKATTEQCVLREVAANCYLGESEVSGKKVMLWAYRDAKTSA
                     LLSSELDAKTTTPNGSAVSFIRQVSYNGKNLTGLFIVEPDQTGWLVASEDQATITAIA
                     SGDSKFQVTNSD*"
     gene            338292..339335
                     /locus_tag="SRR1747018_scaffold_0_prodigal-single_292"
     CDS             338292..339335
                     /product="hypothetical protein"
                     /codon_start=1
                     /transl_table=11
                     /translation="MTGNGLLDVIEPDGSHVVKARLSKEGLSLVDPEIVSKAEKMKLS
                     NSAITSMLKCPAKFAADKWILRDIMPEDPLSANVLGSAFHKVMEIFYGKPAGKRTVED
                     MRDAYREALSLDEFKAVKEDKEARQWVKDRVNSYWAMGLEKPDEVQIASVEREGKWGP
                     YTKKGLELYVQDKIGDSKRETCGFIDRLCVDDDGEYLIDDWKTGKKADVFDPSDKYPD
                     FSKVRQQILYTLMLEQQGGRVKAARLIYPKTAYKDPDGEEAIGGFVDDIPIRNKHYVK
                     QAIKDVETVDAMVESCVSRNTWDTEPSPLCSWCPLVNICPAAMKMNKANAVESRSNQP
                     TKEFLADGGIVAA*"
     gene            339508..341007
                     /locus_tag="SRR1747018_scaffold_0_prodigal-single_293"
     CDS             339508..341007
                     /product="Replicative DNA helicase {ECO:0000313|EMBL
                     :CCQ96457.1}; EC=3.6.1.- {ECO:0000313|EMBL:CCQ96457.1};; 
                     TaxID=1288971 species="Bacteria; Firmicutes; Clostridia;
                     Clostridiales; Clostridiaceae; Clostridium.;"
                     source="Clostridium ultunense Esp.;""
                     /codon_start=1
                     /transl_table=11
                     /translation="MANLGSMSAYDVAQEGLVSSLLYLPGRVGEVASLVDPEDFANGR
                     LQTVYKTMLEINSENQLPDFAHVVSKLDKNGELAQAGGVEEVSRLFTDGALNGSMSTI
                     EQYARTVKNAASKGRSAKILSEAASEAAAPKGSAKTVIEETRNKLEDELMTLVTDSNT
                     VEVKDYFDDYVEELKRKKKTYDDTGGDPLAAEGGIPSGFPTIDKYVGGWLPGQVAVIG
                     ARTGVGKTFFLVTAALNAAQANAPVLFMSLEMKKQEIMDRLISANSTVRLSGLKKGSL
                     SEEEIEKVAASRDEISSLPITIDVTPNITIDYIRAKAQQMASSPTGLGVVIVDYLQLI
                     TPSRHSAGGNREREVAEISRGLKLLSMQLSVPVLVAVQLNRPHKGDEDPIPSKDDIRE
                     SNSIAQDASAIIIMHRDLKQNEGKDPTLFTIEKNRNGSSGKRFRCQTMLSYSKFVEIA
                     DEESDGLDDAVDLSDSSQLASASNEAAQQTTSGDSDASSMFGDEEDDEF*"
                     /db_xref="M1ZL24_9CLOT"
                     /db_xref="UniRef100_M1ZL24"
                     /db_xref="lxx:Lxx25140"
                     /db_xref="3.6.1.-"
     gene            341007..341423
                     /locus_tag="SRR1747018_scaffold_0_prodigal-single_294"
     CDS             341007..341423
                     /product="hypothetical protein"
                     /codon_start=1
                     /transl_table=11
                     /translation="MASGNGKKSRPGARGLVSLLPDIKTESEADLAEAFIGRFMSAGD
                     GVAYEMFAEPYCESSGSYDIMNAAIKNEYRRSVLRSGMDGMEFFRCLCWLLENKSEIN
                     SYSMSRAARLYELGRLPYGKIAGLSMRVVDEIIQAK*"
     gene            341436..342170
                     /locus_tag="SRR1747018_scaffold_0_prodigal-single_295"
     CDS             341436..342170
                     /product="hypothetical protein"
                     /codon_start=1
                     /transl_table=11
                     /translation="MGLSFDGTDILKKPKLDFDRYRQWKKRQDERVGSISVATEGRKT
                     AEARRAWSAMVPDVYKGATLDSVQSYDPAAAASFREYADMWMAGSKKNICISSNNGSR
                     GKTWAMYAWLTELVDRGAFPDPQREIVIVNEAWMMDDLYGFSTREEAKARLLDEHVKM
                     IAIDSIGRVIKSDSIAKSAWGMLKECISGRRLNLTCVADKACKDKKDMEVYMKSSVER
                     MEEVGIWQRLKHIYLVAEPAGIRDMN*"
     gene            342207..343133
                     /locus_tag="SRR1747018_scaffold_0_prodigal-single_296"
     CDS             342207..343133
                     /product="hypothetical protein"
                     /codon_start=1
                     /transl_table=11
                     /translation="LIDLNRLPEAVEADDLVTIMLLDLAAELPAYDERAMEYLAFVKD
                     EAPEVVLLQGVRMDHPTVLSSLSARYDMHVSRNDTRFDYCNVTCVSKQMEVVDSDEIR
                     MVGEDVRTGQDGKEVHTQIELAPDCLVDTLYVHGRRVRVYNYEAIRGPFYEAHRVYCA
                     NLITRDAYMLRRKDPRYKTSIMYLGGDLHADDDFESVRLLGGKMTRDGVYASAFTDVW
                     PVMHALDGDPGITERSVDVLDATVKIPQYVRPKRHTYFMVYGDVFGRAGSPLQIEING
                     NHTTEAGIPWSDDYGLTMTVWLPPLNDFTADD*"
     gene            343241..344491
                     /locus_tag="SRR1747018_scaffold_0_prodigal-single_297"
     CDS             343241..344491
                     /product="Uncharacterized protein n=1 Tax=mine drainage
                     metagenome RepID=E6PDR4_9ZZZZ"
                     /codon_start=1
                     /transl_table=11
                     /translation="MKDREEAAAALKWTYRGDVVEPDWNSWQVNDVVTPWGKKTIEVK
                     YRDPLLAGWKALVVEDTLPVDYGDEDEYTAADGVVPERITTMVLRFPRIILPEFNTHR
                     AFSRNSASSRARSFKTTLRPVMEDPFVPLFTVNQKGMGGKFADNATWRLAFDSWLRAR
                     DRAVYSTLEELRGADHMKTTDGYGAVDVLRKKPDYWGEFDPDLRDDRKTARRRLEPSD
                     MPDVWEQLTDSYMDAYRSGDLGDFPSIHKQDANRLIEPFMWHEALTTSTYWKNFLDLR
                     ISEYAQPEIKALAILVREALKASEPEHSWLHLPFISKDGLDVDGEEKMEEAMLASASE
                     CARISYKDRSTMTNRDGSDLGRRLLAQKHMSPFEHIAVDAKNAADSSRGVAAMLEDVR
                     GRDMSSNLSPSWVQYRRLVSAREQ*"
                     /db_xref="UniRef100_E6PDR4"
                     /db_xref="A0A0F4LM88_9LACO"
                     /db_xref="tel:tll1156"
                     /db_xref="E6PDR4_9ZZZZ"
     gene            344628..345899
                     /locus_tag="SRR1747018_scaffold_0_prodigal-single_298"
     CDS             344628..345899
                     /product="Metallophosphoesterase n=1 Tax=Kineococcus
                     radiotolerans (strain ATCC BAA-149 / DSM 14245 /
                     SRS30216) RepID=A6WB40_KINRD"
                     /codon_start=1
                     /transl_table=11
                     /translation="LDSEQRIVLAHLSDLHLGYRSGRRVNSHGVNWREQDGYVAFKRV
                     VDEILADKTIDFVLIAGDVFHTPTPSVRTVYVAQKQIRRLADAGLPVYILTGNHDVSD
                     VRAEMAATALLNDPEHGVCAHWEPYAVHEAAPGVKLHLISHHLYQEQASTWEQIKPDP
                     SCVNILSTHGSVIDPLTKLALHTEASPREVIIPDEIAGNPDWSYKLLGHIHERGFVGS
                     KNGKTDTAGLKTYYNGSLLRRGFSDAATPLGRGWTKWTINPDGTMTPEFHLVPQRPQV
                     DYPIIDASGMSAADLTTAIVDELDDTLKDVPEGKWNVSPILRQKIMNMTPDKRRALDQ
                     AAIYKASEKALQWTMSVTSAEEEEDEAKQEKIGQTTGSVTEQFNGWLKDSKDYQAIHE
                     GIREKVAEETRRFIKQGQDAVLDSDGEDGKE*"
                     /db_xref="UniRef100_A6WB40"
                     /db_xref="kra:Krad_2554"
                     /db_xref="A6WB40_KINRD"
     gene            345907..347094
                     /locus_tag="SRR1747018_scaffold_0_prodigal-single_299"
     CDS             345907..347094
                     /product="hypothetical protein"
                     /codon_start=1
                     /transl_table=11
                     /translation="MAERDEGKDFVKHGFDGGTEYGSTTADLLTTETSVEPTVSRDHV
                     DEIGDSIYDGSGEALGASASDPDKVVVEGAGGSGKLVVPKGVDAADHAAQQQAEHDQF
                     VDGKASPNEDDGEPIAVADEEKESTWRRFFLSWRGIVAAALIIVAVLLPVLWVKVVTP
                     AMDKKKVAEMTAGSTAAIVPYEHSWAKVDLDKDKVDNLSVNTSQWLLHNNEADWSKSS
                     CVVFHADGQTGKHKAKTTIAFGDSKSRDFFDSQAGVFEDGMRSGKIDLEVCMLLTDDE
                     YSALAMEAFGEVDYNDPANSWQAIKNLLKVDVTEMKDSDARVDAALSAVKSIVNYDKK
                     VDISEDSLKNGSFLQWSRVMTDAEKVEKIPAFWIDGENLSSQEKFKLSNPDVMHERIE
                     SLE*"
     gene            347278..348846
                     /locus_tag="SRR1747018_scaffold_0_prodigal-single_300"
     CDS             347278..348846
                     /product="Type II secretion system protein E n=1 Tax
                     =Thermincola potens (strain JR) RepID=D5XAH0_THEPJ"
                     /codon_start=1
                     /transl_table=11
                     /translation="MALDRNRIANRPTTAMNRSFFATGDEKSMGADLQRRASAEGARV
                     DRLDLATLMKMKPLAVKKYWDIILPCVDWIYTNAAEKGVTGILAKAASLGRGKSREAR
                     DAWNQASSAIKTLATEYMNRNPGAVGGIDSNMLFELCINEVIGLGIIEPIWNDPRVEE
                     VWIDGPDRIRVAIKGQKKIVQGACFKDADHVMRFCETILKQANRNDLHIDTRNPYVDA
                     RLRDLSRVAIASTDICPGGPLVSIRRHPTDYFSISQMVEWGTCTKEMWLDLARWMRAK
                     MSVLVIGETGSGKTSFLDALSGLFPMNARIMTIEDVLELELNPNKPFKVPGCEKREPN
                     KEGEGGFSIRDHVKMSLRMAPDIVVIGEVRDKAAYDLVDAANTGHQVFSTIHANGADD
                     AIVRLMNLISMSGEISGPNALPMIASAFDLIVYIDRLSDGSRHVMSISEVDSFARLDE
                     STGEKTVKTFPLWEFQQTGTTPEGKIVGEYKRVGELSELTKKRHRLDFVPHYSWEECL
                     KTEGFEGKSTRIER*"
                     /db_xref="UniRef100_D5XAH0"
                     /db_xref="tjr:TherJR_0383"
                     /db_xref="107212343"
                     /db_xref="D5XAH0_THEPJ"
     gene            348901..349872
                     /locus_tag="SRR1747018_scaffold_0_prodigal-single_301"
     CDS             348901..349872
                     /product="Type II secretion system protein n=1 Tax
                     =Advenella kashmirensis (strain DSM 17095 / LMG 22695 /
                     WT001) RepID=I3UDA0_ADVKW"
                     /codon_start=1
                     /transl_table=11
                     /translation="MANFFGNNAIILVELIVAVFVGVLLLLIAKLAQGYWQQYAERIS
                     SDKQFEDALTSEFDDGKKNKNKLWRKWNRYWEKRLVDSGVNFLAANRDNAGKMIIYVD
                     LALLAVLTLALGGSFLGAALITVGLTVLASFVLGMMANKKIEKLTNQVPAFLSSLRAA
                     NDTNSSTRTALLQAIGTTSDELHEELSPIEEQLAAGGSIKTVLMDFYEKTSIDILRFL
                     MACIVLVNESGKDMREQLKTIQEIVDAQMEVDRHLKKAVASVMPTIYVSSGLIPGLFL
                     YTYIVQPISRQFWFHSVFAWIVFLIVVGLFSLGLFMTKHMVDNIKKL*"
                     /db_xref="UniRef100_I3UDA0"
                     /db_xref="aka:TKWG_14700"
                     /db_xref="I3UDA0_ADVKW"
     gene            350289..350870
                     /locus_tag="SRR1747018_scaffold_0_prodigal-single_302"
     CDS             350289..350870
                     /product="hypothetical protein"
                     /codon_start=1
                     /transl_table=11
                     /translation="VVVEPDGPVCGAETLRKKIRQRNVEVNSGAANSLILTKLWSDRN
                     DQKPDEVSCGSHQEIWWRNDEWCGHDWQATPHSMTKRPLCPVCYPAGRSAGEIELFKF
                     VQSYCRQHGVSKVISNDRSLLSRVMSPDGRKRMYGLDVYMPDLRLAFEYNGDYWRSDD
                     VITTVHPVFSSADEYHGLKKTACLERGVQLMFV*"
ORIGIN      
        1 TGCGTGACAC GCTCAGTCGA CTGCTGGCAT GAGATGGAGC GCAGTGACCC GCTCAGCCCG
       61 CGTCCATCCA CTCTACTTGA CGCTCTCCAG TCACCACTTT CAGATCTGAC GTGATTCTCC
      121 TGACGACGGC GTGTCGTGGC AGCGAGCAAT GTATACTTAT GCCTGTAAAT ACGAAATCGA
      181 TTGGAAGGAA GGCGCTCATG CGCGCTGACG CTGACGACAG CAAGTTGCTC ATCTGGGCGA
      241 GCGACATCGG GGAGAACACT ATCGAGCAAG CACGTAAAGT CGCCTCTATG CCGTTCGTCT
      301 ACCCGCACCT TGCCCTCATG CCGGACGCGC ACCTGGGCAA GGGGGCGACA GTGGGCTCAG
      361 TCATCCCGAC ACTGGGCGCT GTGATCCCAG CCGCAGTGGG AGTAGACATC GGCTGTGGGA
      421 TGCGCGCTGT GCGCACCCAG TTCAAGGTCG ACGACCTGCC GGTCGACCGT GCTTGGGTCC
      481 GCGAGAAGAT CGAGTCGCTG ATCCCGTTGT CTGCAGGCGT CTACAACGAG GGGGTCTATG
      541 GTTCTGCTGT GAAGCGCACT GGGGACTTAG AGGAGCTCGC GAAGACTGGG AACGGCGCTA
      601 AGCCGTTCGA CCCTGCGACG TATGCCCGCA ATTGGAAGAA CCAGTTGGGC TCCCTGGGCT
      661 CTGGCAACCA CTTCATTGAG ATCTCGGCTG ACGAGAACGA CGACGTGTGG TTGTTCTTGC
      721 ACTCGGGTTC TCGAGGCGTG GGCAACAAGC TCGCGAGATG GCACATCGGG GTCGCTCAGA
      781 GCCTCATGGA CAAGTGGTGG ATCCAGTTGC CTGGCGGGGA CGACGATCTG GCGTACCTGG
      841 TAGAGAACAC GCCCGAGTTT GACCAGTACA TGGCTGAGCT CGACTGGGCG CAGAAGTTCG
      901 CTGCTGAGAA CCGCGACGAA ATGATGGACC GTGTGATCGA GGCGTTCGAA GAGTGGACTG
      961 GCGAGCGCGT CAACCGTCTA GATGACGTGA ACTGCCACCA CAACTACACG AGCCGAGAGA
     1021 AGCACTTCGG TAAGGACCTC ATCGTGTCCC GCAAGGGGGC TATAGACGCT CACGTGGGCC
     1081 GCTTAGGACT CATCCCCGGC TCGATGGGAA CCGCGTCTTA CGTGGTGAAA GGCAAGGGCT
     1141 CTAAGATGGG TCTCTGCTCG GCTCCTCATG GCGCTGGCCG TGACTACAGC CGCTCGCAGG
     1201 CTCGCAAGAC GTTCACGTTC GACCAGTTGA AGTCTCGTAT GCACGGGATC GAGTGGAGGC
     1261 AGACTAACGC TTTCATCGAC GAGATCCCAG ACGCTTACAA GGACATCGAC CAGGTCATGC
     1321 GCGACTCAGA AGACCTCGTC GAGATCGTCC ACGAGCTGCA TCAGCTGGTG AACGTGAAAG
     1381 GCGACTGAGG GCAGTCTGCG GGCATCGGAT GATAGGCTCA GGCCAGGCAA GAACGCTTAG
     1441 CTCGAGCCTA TTCTCGTACG CTATCGCTGA AGGCTTGCAT GTCGTAAGCC TTGTAGAATC
     1501 TCTCTTTCGG CTCTCACGCT GCTACTTTTG CCTTGAGTGG GTCTAGCGAC AGCATGTCGT
     1561 TACAAACCGA TCTCAACCCG ATTCTAAGCA TAGAGGTAGG GCGACCCCCC CGACAATTCC
     1621 ACAATAGTGA AGAATCGTTC TCTGCATGTT AGAATTGATT CGAACGACTC AAGCGGTCGT
     1681 AGCGTCAGCG CTTCATACGT CGGCATGATA GACGTAGACT GTTCACCTCA GCAGATAGCC
     1741 TCAAGAAAAT GAGAGCAGGA GAACAACATG AGCCAGTCAG ACAATCTCGA CAAGCCTTAC
     1801 AGGGAATGGT TCCCCGTCGC CCGTAGTATG CGTCGTGAGT TCACCTTGCA TGTGGGGCCG
     1861 ACGAACAGCG GGAAGACTCA CTCCGCGCTA TCAGCGTTGT CCGCGGCCCC CACGGGGACC
     1921 TACCTGTCTC CACTGCGGTT GTTAGCGCTC GAGACTGGAG AGAAACTCAT AGCAGACGGC
     1981 CTGCGGTGCA GTATAGTCAC GGGAGAAGAA CGACGGATCA CGCCGGGCGC TACGCATAGC
     2041 TCACGGACAG TCGAGACTAT GGACCCGTCG ACCCAAGTAG ACGTAGCAGT CATAGACGAG
     2101 GCTCAGATGA TAGCAGACCC AGACCGTGGC GGCGCATGGT CGACTGCTAT CATGGGGACG
     2161 CCAGCCCGCA GCATACATGT GTGCTTGCCC ATGGATGCGC TCAAAGCCGT CGAAGCGGTG
     2221 ATCAGAGACT GTGGCGACTC GTGGACTGTC GTCCATCATG AGCGTAAGTC TCCACTCATC
     2281 GTCATGGACG AGACCATCAG TCTGACTGAC ACTGAGCCTG GTGACGCTTA CATAGCGTTC
     2341 AACAAGGCCA GCGTGCTGGA GACTGCCGCT AGTCTGGAAG AGCTCGGTCA CAAGGTGAGT
     2401 GTAGTGTACG GCGCGCTGCC ATGGGAAGTC AGGCAAGAAG AAGCTCACAA GTTCCTGTCT
     2461 GGCGAGTCTG ACGTGGTCGT GGCTACAGAC GCGATAGGCA TGGGCTTGAA CTTGCCGGTG
     2521 CACAGGGTCG TGTTCACCAC GCTGCTCAAG TACGACCCCG CAGCCCGTAA AGCTACGCCA
     2581 TTGAACTGTT CGGCTATCAA GCAGATCGCT GGTCGCGCTG GCAGGTACGG CATAGTAGAC
     2641 GAGGGCTACG TGACTGCCCT CTCTAAGCAA GATCTGCGTA GGGTGAAGAC AGCGCTCACT
     2701 ACTGTAGAGC ACATAGATCC GGTCGTCTAC GTGAACGCGC CCATGAATCT GCTAGAGAAC
     2761 TCTGACGAAG ACTTGACCAG CCTCTTAGAA CGATGGGGAC AATGCGATTT GAGGCCGTTG
     2821 TTCTCAGCTG ACGCTATGAG TGGCGTGAGC ATCGGCCATA GCGGCCGCAC GCGCACGAGA
     2881 CTAGAGTTAG CGTACGAGCT AGACGACGTG ACGTCAGCAG CCCAAGCAGC CTCCTACAGG
     2941 GCGTTAGCGC CTTTGACCAG ATCAGAAGAA CTAGATGCGC TGAGGACTAA CGTGACTCCC
     3001 TCTAGCCGCG GCCAATTGAA CGAATGGCGT AGACTATGCC GAGACTACTA CCTGCATGGA
     3061 GACAAGGCGA GACTGCTGAC TCCTGACAGC ATACGGGGAC TGGTCGACGA GACGATAGCA
     3121 GACCCATGCG AGCCCACGTT GAATGACTTA GAGTCACTGT GCTCGTTGCT GTCTATGCGC
     3181 AGATCGTTCG CAGCCTGCCT GCAGCTTGAC GTTCCGGCGC TGGTAGACGC TATCAGTGAC
     3241 GCCCAGTATG CCGCTAACGA GCAGATCAAC CGCATACTGG CTGAGACGGG CAAGGCTAAG
     3301 CTCAGGGTAG TCTCGCAAGA CAAGGGCAGG AAGAAGCCCT CTAATCCCGG CAAGCATGGC
     3361 GCTGCCCGCA CATTCGACAG TGATCCGGGC AGGGCGTCTA CTATTCCAGA TCCACGTGAC
     3421 TGGAGGGCTA AGCTTCTGTC TGCCCGTGAG CAGGCTGAGG ACAGGCGATC TGGCTTCGAT
     3481 GAGGCAGCTG ACGAGATCGT GTCTAGGTAT GAGCGTGACG GTTTCTTGAG GAAGACAGCG
     3541 GCTGTGAGGG GACTGCAGGA GGCTGACGTC AGAGACGCGC TGCGGACGGC TGTGCTCGAC
     3601 TCGCTGTCTA CTGGAGACGC AGGAGAGGCT GTCTACAAGT TCTTGCGTGG CAAAGCTGTA
     3661 CTCGCGAATG ATAGGCTCAT TCTGCTAGGT GGGAGCAAAT GGTCGATAGT AGATGGCGAC
     3721 TGGAGGCAGG GGGTCAAGCC ATCTGGCTAT GTGGATGATG ATAGCAGTCT GTCCTCACTG
     3781 CTGGGGCATC TGGTGGTAGC GGTGAAGTCT ACTGGGGCTC GGACTAAACT GGCCGATCTC
     3841 AGCGAGTATG GCGCTAGAGT AGTCTCACTG CAGTCAATCA TGGACGGCAC TGCGAGGCAT
     3901 GACGCTGAAG ACAGTCTACT GCTCGTCGTG AACAGTAAGT GGAACAGTCA AGACACTGCT
     3961 GCGGTGTCGA TGGGCTGGGA GTCTGACGTC ATCGTAACTA AGACTCCTAC TAAGGCCATG
     4021 TTAGCCCTGA ACAAGATCGT CTCTGATAGT GTGGGCTCGT CAGAGCAGGC TGAGTGAGGC
     4081 GAGCCGGGCT GATTACCCTC AGAACGCTAT CACGGGCTAG GGTTTCAGAG CCGTAGCTAA
     4141 GCCCTTCTGG TCTGCCTGCA GCCAACGTCT ACTCGTCTAA GCCAAGTTCT CTCAGATTCC
     4201 AGTCGATGAG GTCACCTCTC TTCGGGGCGC TGACGTGCTC GGCAGCGTCG TCTCTGATAG
     4261 TCCATGCTTC CACGTTGCTT AGTGAGAGCA CTGCTGGCGG TATGTCCTCT CCCCAGCTAC
     4321 TCGTGATGAC GAAGAGGAAC CTGGTAGTCT CAGACAACGC GCCATGCGCG ATCTCGTCGA
     4381 GCATGTCAGA CCAGTCTGAC AGCCCGCCGT CAGTGATGAT GATGACGAGG GTAGGCTTTG
     4441 GGTCTAGGTT AGCAGCCAGC CAGCCGACCC CTGGGGCGAG CGCTGTGCCA CCGCCATGCC
     4501 TCATTCTACC CATCTTGCGC GCAGTAGTCA CTGTCTTCAC CTCAGTGACG CCATCGTCAG
     4561 CCGTGACTAT GGTGACCCTA GCGCCATCGC ATGCTTTCAG CGCTGCTTCG AGTTCGCTGA
     4621 GCGCTGTGAG CATGTCAGCG TCCATGCTGC CGCTCACGTC TAGCACTACG GCTACGTTCA
     4681 CCTGGGGATC CACCCAGCCA CGACGGATCA TGCTGGGGTC GTCCTCCCAT TCGCGGCGGT
     4741 CTGCCCTACG AGCGCTCTTC TCCTCTGTTC CCGCCTCGAG CGCATTGTCT ATCAGTCTCC
     4801 GTGATTGGCG GGCGATCGTG CGCTGCCATG GTTCTCGGCT GGGCTTCAAC TGCTCGCGAG
     4861 TCCAATCATC CCACTGTCCA CCCCGGCCCC TGCCGATTCC TCGCATAGAA GCGTTGCTGG
     4921 CGACCTCGCG TGCCCTCTGG CGCGTGAGTT CTACCTCTGA TTCCACTGCG GGCGCTACGC
     4981 CTAACGTGTC CATAGCAGCA GACTGCCCCG GCGAGAGCGG GCCATCGCAA GCGTCGTCTC
     5041 CCACGCTGTC TGAGACTGCT CTCCTAGCGT CTGGAGACAG ACTGCTCAAC TCGTTGCAAT
     5101 ACCATTCGAA GTTATGCTTC TCCGGCAAGC CATCAGGGTA GCTGGGCGTC TTCACGTCCT
     5161 CTGGGAACAC GGCTTCTACA GTCCAGTCAG GGCGGCGCGG CCAGTCTAGC CATGGGTTCC
     5221 AGCGCAGACC CTGGTTGATC TGGCAGTCTC CAGCTATGAG CGCAGTCTCC TCATGCAGTC
     5281 TGGATTGCTT GTGGCCTAGC ATGGGGTGGA GAACCTCATG CAGCAGCAAC GTGGGCCGTA
     5341 TCGTCTTCGT AGCCTTGTCG AAGAACCATG GCCCGACCAT CAGCCTATAA CCGTCGTCTA
     5401 CCGCTAAGCC TGCGATCGTG TCTGTGTACA CTGGTCGCAG GAGGCTCAAG AATGGGCTGA
     5461 TAGACAACGC TTGGTCTGTG GCTGCTGACA ACGCTGCTGA CCATACTGCC CGCTCCCCGT
     5521 CAGTGAAGAA CCGGGTCTCA GGAGTAGATT CTCCTGCGAG CCTCTCGTAA GCTTGCTTGA
     5581 GGGTGAGCGT GCTGTCAGCC GCCATGAGAC TGGCTGCTGC TGCTGACCGC TGTGGTATGC
     5641 TCATGCCATT CAAGTCTACC ATGTCGTCTA TCGTCTCCTA TCGTCCCGCG TCTCACCGTT
     5701 AGCTCCAGTC TCACTGGGCT CGCGGCGTCT TTGCTTCTGG CTGTGTGTTA TGCTGGCTGG
     5761 CGCTCCCGTC TACGACGCTG TCACGAGCCC AAGACCTCGT CGAACCGCGC CGTGAACGCG
     5821 GGCCGGAGAG TCCTGTCTTT AGAAGCTGCC AGCTTCCATG CTTCCAGGTC GTCGCCTACT
     5881 GACCTGATGA CTGTAGAGTC GTCCAACGCA GCGTTAGCGT CGTGAATCTT GATGAGCAGG
     5941 CTGATAGCCC GTGTGATGCG GTCAGCGTCG CCGCTCACAG CGTCAGAGGT GACTCCAGAA
     6001 CGGATGAGAC CGAGATCGGT GGGGTTCATC GTAGACCAGT CGATAGAATC GAAGTCGTTG
     6061 AGCGCTTCAC TGTATTTGAT CATGCTCACA GTCTGACCAT TGAACTCGCC TCGCAGGACA
     6121 GCAGCGAAAG CGTTGCCCCA TCGCCTACCG ATAGTGCCGA ACACGAGCGT GTCGATGAGA
     6181 CTGCTCGTGA CTGCCCCTAC GGGGATGCGC GCTAGTATGC GTACGAGGTT GTCCCAGCTA
     6241 CGGCCACTAG ACCAAGCTTG CGAGTCGATG AAAGCGTTAG CCTCGTCTAA CCCGTCATCT
     6301 CGAGTCTCGT TAGCCCCTGG GGCGTGATCA AAGTCTCCTC CCATCACGTC GTCACGGTAC
     6361 TGCCGGGCGA TCTTAGCGTA CTTCTGTTCT CTGCGCATGA TCTCAACAGC GTCATCATCC
     6421 TTGTCTAGTG TGATCGGCAG GCTCATCTTC TCCTTGCTCA CCCAGCGGGC TTCGAAACCA
     6481 TCGCCGACCT CCTTAGAGTC TGGCTCCCAG GGAAGCCAGA GTATGCGGTT CTGCATGGCC
     6541 ATGCTAAGCT CATAGCCGTC TGACTGGTCT GCGGGGTTCA ACGCCCCGAT GATAGGGGTG
     6601 TCTGCTTTGA ACTTGCGGCC GGCTGGCACG GCTTTAGACT GGAAGATCGG GAGGAACGTC
     6661 TTCAGGGTAG CGCGGTTCGC GGTGTTCAGC TCGTCTACGA CGAGCGCAGT CTTAGGCCCA
     6721 CCATAGTCTT GCTCTAGCAG GCGCCATTGC CAGCTCGGCA TAGCGTACAC TGTCTGTTTG
     6781 TCTTGCTCTG CGTCTCCCGT ATTAGCGGGG CCATCGTAGT CTACTGCCCG CGGGTTGCCG
     6841 CTCACGTCAT CGAACGACAG GGACGCCATG GACAGATACT GCGTCCTCCA GCCGAGTGTC
     6901 TGGAAGAGGG CTTCGATAGT GGCAGTCTTG CCTTTGCCTG GAGAGCTCAC GAGCATGACG
     6961 GGGACTCCAG CGTCGAAGGC TGCCAGCGCG ATCTGGAGCG CCTCAGTAGT CTTCTTGCCT
     7021 TGCAGCACCC AAGGCCATAG GCCTCCTGGC AATGGTCCCC TGCCTGCCGT GCCGTCCGTC
     7081 TTCTCTCCAC TGTGGTTAGA TGCCTTTGAC AAGCTGCCCT CCTACTGCTA TGCTCCATCG
     7141 TCTCACTGTG ACTGATGGTC TGGTGTATTG CTCTACTGGT TCTATGCTAA CGTCTATGAT
     7201 CATAGAAGTC AAGACTACCG TCATAGAACG GGCATAGAAG GCTTATAGGG GTATAGCCTC
     7261 TGCTATAGTC GTGGACTGAC TGGTCGTCTA TGTTCGTCTA AGCCCGGTCT ATGTTGGAGA
     7321 AAAGGCGTCT ATGACGGATC TATGATTTAG GTCTGAAAGT CTCTGATCTC CGAAGACCGT
     7381 CAGAACATCA ATGAATAGCG GGACATCTGT CATCGATGAC GCTATGATCC ATGAGATCGT
     7441 GCTCATTTCC CGTTTTCTCA CTAATAGTGC CAAGATCTAT CTCCCGTCTA ACCTTTGATC
     7501 TTGCCCTGTC GTTGTTCTTG ACTAAGTCTA AAATGGCTAA ATTCTGGCTA AATCAGACAG
     7561 TTGACTCAGG ACATTCAAAG ACAAAAGATT GAGATAGCAA CGTTTAGACG TACATAACTA
     7621 TACCTAAATT GGCTAAATCG AATAATAAGC AGTTGTTTTT GGTTTTTTCT ACTTCTGTGT
     7681 TTCTTCATGA AGGTTCTCCA AATTTTTCAA CGAAATCACG ATTTAGCCGA TTTAGCGATT
     7741 TAGCTAACGG TAGAAGACGC GACGTCGCGC GAGCCCGACT CATATAAGTA TGATCAAGAT
     7801 ACTGAATCGA TCTGAACGCT GATAGGAGTC GAGCATGACT GATCTGACTA AAGTGATCGA
     7861 TGAGGTCAAA GCAAATAGGC ATAAGACGTT AGTTCAGCTC AAGGTAGACG CCAGTCTCTT
     7921 GCGCATCATT GATGACTACG CTAAGCGCAA TGAGATTCCA AGAACGGCAG CCTTCAAAGA
     7981 ACTATCCCGC ATAGGGCATG AAGCGTTGAA GTTGAATGCT ATAAAAGAAA GCAAGGACTC
     8041 AACAAGAAAC GCGATTGTTG AACAGAACGA GGATTCTAAC GATTAGATAA ATAAGAAATG
     8101 GCCGCCTACG ATGAATAGTG AATAGGCGAC CATCACGAGA AGGAAGATAA GATGAATAAC
     8161 CTGACCTCTC TAAAAGAGAT TATATCATCA CGACCAACGG ATCGCAATAG CACCTATAGA
     8221 AATGACGTGT TGAGCAGATG CCCTGGCCCA CGCGCCCATA GTGACGGAAG CTTCATGCAA
     8281 TTCGCAGATC GCGCTGATGA CCTGCGCAGC ATCGCCCAGC GCAACCCATT CCAGAAGATA
     8341 GCAGTGCCAA TGACCTACTA TCGAGATCTC ATGACTCTGC AGATAGCGCG CATAGGGGAC
     8401 AAGTCGGGAT TTGATGATCA AACCAGTATA GACATTGATT TTGACTGGAA GATCAACGTC
     8461 CCGACCATGG TAGTCAAGAC ATATGGCGTC ATGTCTATCA ATTTGATAGG CAAGGTGATG
     8521 ATCGGAGCTT ACTATTACAA TCTGCAGGAC GATGGTTCAG CAGACAAATC TACGGATTAT
     8581 GTCATCTACA GGAGATCTAC AGATGGCAGT CTAGCGCCCG TGCCTCTTAG CAAAGTCATA
     8641 AATGACGGGT ACAAGACGTC TTCTACTTTT CGGGCGACGG ATCACGTAGA CATCAGCTTC
     8701 ATCCAATTAG CGCTCATGTT GATGAGAGAA CTGGGTATGG GCTACTTTGT TAGACCAGAC
     8761 ATAGTCGAAT TAGATGATTG TCTTGTTGTC TCTGATGACT CTAACGCAGG CTTCTTCGTG
     8821 TCTAACGCAA AGACTGAAGA CATTCCATTG ATGAGGGTAA CGACTAACGG CATCACCGAT
     8881 GAGTTCAAAG CCAGGTTCGA CGAGTTCATG GGAAGCGCAG TCTTCTCGTC TCAGGAAGAC
     8941 TATGACAATT ACTGCATGGG TGTGTTCTAC TCTGTCGCAA GCATAAATGG CACTCCTCAT
     9001 TATTTCACTA TGTCAGACGA AGGTGGATCT GGCAAGAGCA CTCTGCTAGA TGGCCTGGCG
     9061 AAATTCGCGG CGCCTATAAC GACTAAATCA TTGAGGTTAG AGGCGCTCAC GAAGACCGGT
     9121 TTCGAGCATG GAATGGCAGT GACGCAGCTC GAAGGCAAGA AGATAGCCAT CCAGGACGAG
     9181 ATAAGCGCTA TAACGCCTAA AGCAGTAGTG GCTTTGAATG AGCTCAGCAG TGGCTCTAAT
     9241 CAGGCGGCTA GGTACGGTGG GGGCGTGTAC AGGTGGGTCA CGGTGAAATT AGCGTTATGG
     9301 TTCGCCGGAA ACGTGTCGAT TGATCTGCCA GAAATCGACG CCGTGAAGAG ACGGCGCGTC
     9361 TCCATATCCT TGAAGAACAG CCTGCTCAGG GAAGATTGGA CAGCCCCGAT TGATTGGGAC
     9421 ACGGAAGACA GGCCATTGTA TGAACTGGTA GCCAGCAGGG AAGCGTACTC AGTGATGTTC
     9481 TATAGGGGAT TGCTACTATG GCATGACAGG AACGGCGAGT TCTTCCAGAC TATGCGTGAT
     9541 GGAGTGGACG GGGACTCTGA CTGCTCGATG TCTGGACTTG CAAGCGCGGC GAGTTGTCTG
     9601 TGCTCAGAAT GGCCCGAGTT AGTCGATAAA TTACTCACCG TAGATTCGAC CGAAATGAAG
     9661 ACCGGCGTAG AATACACCAT GTTCAATGCT GTTGGGAGAG GGAAAGACGT GCATTCGGCC
     9721 CTGAAGACCA TTGGTTTTCG TGAGCGTGTG ACCAGCCATA GGGCCAATGG CAAGACGATC
     9781 GCAGTGAAAC ATCCGGTCAT AGACAACGCG GGTCTTCTAA AAGACTCTCT CCGGGCATTG
     9841 CGGGCTATGT CTACCATGGA AGAAGACAAG GTGCCTGTAG ATTCTATCAC AGTTGATCAA
     9901 TGGTCTAAGA TAGTCTCCGG TTCTCTAGAG GTAGATGACG TCATCGAACA CGTCAGCATA
     9961 GAAGACAGCA AGACTGGATC TGCTCGAGAG TACGCTGTCA TCCAGTTGCC TGGTCTGCGT
    10021 CCAGACGTGG GTAGACTCAT CAAAGACACG AGGGGGATGA AGCCGACGTC CATACTGCAT
    10081 GGCTTCATGC ACGACGTGTC TATGTCCAGC CTCGAGCAGA GAACATTCAA GATGGAGCAG
    10141 TCGTTTGACA CGGGGGTAGA CTGGTCTAAG ATCGAGGCTG TAGAAGATGG CCTGAGGTGG
    10201 GCTAAGGCCA TGGGCTTATG CAAGTTCATC GACGTCGAGA CTGGCGAGGC TACGATCGGC
    10261 ACGCTCAATA AGATGGACCT CGACATGTCA GTGCAAGTGC TCTTAGACAA GTTCGGCCAT
    10321 GGCTGGTGAC TGTGACGCAT GACTGCATGT CTTCAGTTCT ACGGCGCGGA GGCAGCCTAC
    10381 TGTCTGCGTC AGATAGGATA GACAGTTGAC GTGACGGTAG TCTCTTGACG AAGGTCAGCG
    10441 AGGCGAATGC AGATGTCTGC GAGGGTTTGG GTCAACGGCA CGCTGAAGAC ATGCCGGGCT
    10501 GAAGACCCGT CGAACTGTCC GTACCACCGG GGCGCTGGCG GCAAGCCACT CAAGCACTGC
    10561 ATGGACGGCC CCGCTGCCCT GGCTGACGCT GAAGACCAGT CTGCCAGGGA GAATCACGCT
    10621 AGCGCCTTGT CTAAAGCTTG CGAGAAGAAG CAGTCCCTCA CTGCTTCCAG TCAGTTCGCG
    10681 CCAGCCCCCG AGTCAGCGGA GCAGGCTGTC CACGCTGACC GGGAGGCAGC CTCCGAGCGC
    10741 GTGAGGGAAG ACGACGGATG GGGGCAGGCT GTCCGCAAGA CGCAGATCTG GGCTGGCTTC
    10801 GACAACGTCT TAGACGACCC AGACTATGAC GCTGAGAGGG GCCGCGTCAA AGCCAGTAAG
    10861 CAGACTGCCC TGCATGAGGC AGCCCACGCT ATCATGGACT CGCATGGCGG CTTAGGCGTG
    10921 GAGAAGACGC AAGTCGGCTA CCAGGACACC CCGAGCATGG TGTCACGCTT GGGCTCACGT
    10981 GGATGGGCAG GGGAATCAAT GGTAGCGGCG AGGCTATCAG GGCAGGGTGG GCTTCTCTAG
    11041 CAGGCAGGCA GATAGATGAC GCTTTCAGCG TGGGAAGGCA CGCTGGTGAT GGTGGCATGC
    11101 AGTCCGTCGA CAAGATGATG AGCATGATGA GCGTAAGCTA GCCTGAAGAC AGGGTAGCTG
    11161 TAGTAGAGGG GGCTGCCCGC TATGACCGCA AGACGCTCGC TAAGAACGTG GACGCTGTGA
    11221 TAGCAGTAGC TGACGCTCGC TACAGGCAAG GCGAGCCAGA CGGCTCTAGC GTGAGGGCTA
    11281 TAGCCGTGTT GGATGGGTTC CGCAACCCGC ATGCTAAGAA TCCTGGATTG CCACCGAGAC
    11341 CAACGTCGGC GAAGCCAGAC CTGCCACCGA GACCAACGCC AAGCAGGCCT CCGACGCCAA
    11401 GAGCGAATGG GGTAGAACTA CCACCGCGTC CGTTGACGCC ACCGTCGCCT CCGAGGCCTA
    11461 AGCCTAAGAT GGTCAGGCCA GTAGTCAACC CCGGTCTGCC TCCCAGACCT CCGTCTTACG
    11521 GTAGATAGCG CTCTCAGACT GCTTCAGCAC TCGGTGCGCA GACGGCTTAG AATCGAATAC
    11581 CGCGAGACTG GGTGAACGTA CTGTCTGTCT CGCGGTGCTC CTAATGACGA GCCGTCAGAA
    11641 TAGCCGTACT CGGTATGGCA CATCACCCGT AGCCGGCATC GGGCTTAGAA TCGGTTAGAG
    11701 GCCGATTCTG GCAGTCCTGT GGCCCGCCCT CCCTGACTGC GAGACGCGAC TATTCTGATG
    11761 CAGCCTCATG TCTCCACTGC CGGTCATAGA CGGCATGCTA AGCGTTCTGA GTGGTACGAT
    11821 CTACTCATGG AGACGAGCAT GAGAGACTTA GATCTGATGA GGGAGACTGC AGGCAGCCTG
    11881 TTCACTGAGA CTGCTAACGC GCTGGCGGAG ACTGACTCTG ATGATGGAGT GTCGTTCTCA
    11941 GAGGTCGATG ACCTATGGGA CGATTACAGT GTCGGCGATG ACGGAGACAT GCAGTTGAGT
    12001 CTGGTCTTGC ATGGCAGGGA TGGTACTGGA GTCGAAGGCA CCTGGGCTGT CCATGGTTGG
    12061 CAGTTGTCAG ACTTCGTAGG CTTCATGCTC GGCAGCGAGT CTACAGCAGA TCCGCAAGAC
    12121 TTGTTCCAGC CGGTAGCCGT TGACCCGAGG GAATGCGGCG CTACGCTCTC ATGAACAGCC
    12181 TAATGACTCT CGCGTCGTCG GCTGTGGGCA CTGGCGTAGG CGCGGGCTAT AGTCATGCGC
    12241 TTCTCTCCAT CGGTGATCTG TGGCTTGCGC CGTGTGGTAG ACGAATAGGC TTCGTCGAAT
    12301 ATTTATTGTC TATCAGTTGA TAGCAGGCAG ACGCCTGCTG GTAGTAGATG GAGTCTGAGA
    12361 TGGTAGACGA GCAGAAGCGC GCAGAAGCGA GGCAAGAAGG CAGGAAGCGC GCGTCCATAC
    12421 TGTCTAGGGT GGTCACAGTA GTGCTCGCAG TCGCTATAAG CGCCGGCGCT GTGTTCTTGT
    12481 TCATGCATTG GGATGAGATC CAGGACACGG GGAAAGCGTG CACTGAGTCT GGGAGATGCG
    12541 TCACGTTAGC ACCGGGACCG TCAGCAGACG TGGAGACGGC TGGCCAGCAG TGACGCGCGT
    12601 CTGGTTCTGG CTGGTCTGAG TTCTCACCGC GTCATCAGCG TTCGGTCGAG CGTTCTTTGG
    12661 AGGTCGATGA TCAATGGCTG TCAATAAGAG GGAGTCTTAC AAGGCGAGCC TCGAGCGTCT
    12721 GAAGAGGGGC TGCAGGGTAG CATGGGCGGC TAACTGGGGT GCCATGTTCG TCGTGAGCGA
    12781 GGCTGCACTC ATCTGGCTGT TCTTGAGCGT GAGGTCAACT AACGGGCAGA TCGCCGGCTT
    12841 CTTACTGTTC ACTGTCCCCG TCGCTGCTGT CGTCGCGAGC GTCGCTATGC TCATAGTGGG
    12901 GGCTATGGCG CCCAAGCTCG TGCTGAGCCG GTCTTGCGAG GGGATGGAGG AAGTCACTGA
    12961 CGGCGTAGTG TGGGACGTCG TGAAGGAGAT GAGTCTCGCT GCCCGGCTGA ACCCGATGCC
    13021 CCGTGTCTAC ATCGCTGACA CTGACGCTGT GAACGCTTAC GCTATGAGTG ATGGCAAGGA
    13081 GTACTGCGTC GTGCTCACAC GGCCCTTGCT GCAGCGTGTC AGCAGGGAGG AACTGAAAGG
    13141 CGTAGTCGGC CATGAGATCG GCCACATCAT CATGGAAGAC TGCCAGGTGA TGACGAAGCT
    13201 GGTCGGCCTC ACAAGCACAG TCAGCCTGAT AGCAGGAATA GCCACTGACT TCATGGGAGG
    13261 CCGTAGCGAG GAAGGAGACG ACCGTGGCGT GAACCCCGTC GCGGTCGTTC TACTCATAGT
    13321 GTCGTTCGTC CTCCTGCTCG CAGCCCCATT GCTGTCAGTG ATAGCCAGGC AGTTCATGAG
    13381 CAGGGAGAGG GAGTCTCAGG CTGACGCTAC GAGCGTGAGA TTGACCCGCA ACCCGAACGC
    13441 GTTAGCTAAA GCGCTATTGT CGATACAAGA CGCTTCTGTC CGAAGCGACG GTGGAGTAGA
    13501 CAGACTGCAG TCTGCTACGA GCCGCAAGTT CTATAAGACT GTGGGAGACA TGGCGTTCTG
    13561 GGGGCCAAAG AGCGCTATGG CCAGTCACCC GCCGACTATC GACAGGGTGA AGGCGCTAGT
    13621 GAGGATGGGA GCCGACCCAA GATTCGAAGC CTACGCGGAG CAGGCTGAGG CTGCTGGCGA
    13681 GTGACAGGCG TCTAAGACAG ACGCCACGCC TGCTCTGGAC TCAGACTATT GCGGTCCATG
    13741 CGCTGGCTGC GTATGATCAC TCTCATAGTT GATTCACCGG GAGTCAACAG AGACTCTTAT
    13801 TGTCTCGGTA ACAGGGAGTG AGCATGACTG CATTTATGAT CGCCAGCATA GCGTTGTTCG
    13861 CGTTGCTGTC TATGGCTCTG AGCACGATGT CAGGCGCCTC ATGGTCTAAG CGCATGATGG
    13921 TGGTAGTCTA TCGTGTAGAG AATCATCTGC GGTCTCTGAT GTCTAAGCGC ATGGTCACTG
    13981 GTTGGTCTGT CGACGCAGAC GGGGTGAGCC ACTGCCACGA TCTCATGGTC CTAGACCCAG
    14041 ACCGCGTGGG CGCGATTCTG TCTACAGCCG CTTGCAAGGC GATAGTGACG CTGCTTGGCG
    14101 AGACTGGTTT AGACTCTCAG TCGACTGTCG TGCTCACTGC TGCTCCCGCA GATAGCGCAG
    14161 TGAAGTCAGT CTACTGGTCA GCGCAGTCGT CGACTGGCGA CTCATGGACT GGCGTGACTG
    14221 ACGAGAACGG AGACTCTGTG ATGCAAGCAT GGTCGCCAGT AGACACAGAG TCTAACTTTG
    14281 TGTTTGCTGA CGACGCTATG AGTGCTGTCA TCAGTCGCTA GCACTCGCAC GCCTCGCAGC
    14341 TGCCTACTGG TCGTCAACGA CAGCGAGTTC GCTGATCGGC GTGTCTCATG CTAGAATCGC
    14401 AGGCGTAGTC ACAGTAGCAT GCGTCGCAGT AATGTTGGCT GCCGGTGGCG TCGCATGCTA
    14461 CCATGCTGTA GACAGAGACG CTGAGCCTAC TCCCACCGCG AGCATGGGGC CAGCCCCAGT
    14521 CGAACCTGGA CCCACTGCTG GCTATAGCAC CACAGATGAC GAGACTATTG CCCACAGTGT
    14581 CACTGTCACT GCTGACGAGC TAGAGGAAGA CTATGGTCTC TCGAACGTGG CCTTGCGTTC
    14641 TCCAGACGGT GAGACCATCA GGCTAAGCGA GGGGAGCGTG GCTATGGGCG TCGGAGTAGA
    14701 CGATGATGGA GGCGCACTGA CGCTGCAGTT GACCAGTGAC GACGGTGAGG GCGTCCAAGT
    14761 GCATTCTGTT GGCGCTGAGA CGACCGCGTT AGAGAAGGTG GACTGACGTC TTTTCGTCAA
    14821 TCGTCATAGT GTCAAGTAAG GAGAAGCGTC CGGCATGGGA GCTTCTTTTG CAGTCATTCA
    14881 TGAGCTGTCT TATAATATGA CGTGCAATAG AGACATAGCC TGGCTCATGG TCATGCTTTA
    14941 CTGAAAGAGG AGAGATCTTG AAGAAGACTA TCGCTGTGAT CGGAGTCGCC GTAGCAGTCG
    15001 TACTGGTGAT CGTAGCCATG TATGGTGCCA CCTGGAACTC GTTGAACTCG AAGAAGAACG
    15061 ACGTGGAGGC CCAGTGGGCG CAAGTCGAGA ACGTGATGCA GCGCCGTGCT GACCTCGTCC
    15121 CGAATCTCGT GTCCACAGTG AAAGGCCAGA TGAGCCACGA GGAGAAGATC ATCGACGCTG
    15181 TGACAAGCGC TCGCGACGCT TGGTCTAAGG CTACGACCCC GAACGAGAAA CTGGCTGCTG
    15241 ACGACGATCT CAAGGAGAAC ACCCGGGTCT TAGTGAACGC TGTCACTGAG AACTACCCAG
    15301 AGCTCGCGAG CAGCGAGTCT GTCCAGACGC TCATGACCCA GCTTGAAGGC TCTGAGAACA
    15361 GGATAAGCGT AGAGCGCAGG CGCTACATCG ACGCAGTGAG CGAATACAAC AAGAAGGTCA
    15421 CCTCGTTCCC CGCCAGCATC ACTGCAAGCC AGATGGGCTT CGGGAAGATC GACCAGTACA
    15481 AGGCTACGAC CCCGGGCGCA GAGCAAGCCC CTACTGTGAG TTTTGACTGA TGACTGCTAT
    15541 GGACATGGAT AGTGGATTAG ATCACATCAT AGACTGGACT GCGTGGGCGA CGGACGCTGG
    15601 CGCAGTCTTA GTCGTGCCTA AGCCTGCCGG TCAGTCCGCA GGCGACCCAT CGAAGATCGT
    15661 TGACCCACGC CGGTGGTCTA TCATGAGATG CAGCTACGTA TGGGAGGCTG GCGTTCCCAG
    15721 TAGCGATAGC CTCTGGATAC TAGACGGAGC GCCAGAATAC AGACTGGGGT TGAAGACTCA
    15781 GACTCTCGCT GTAGTCAGAC TGCTGGACGC TGTAGGGAAC AACGTAGGCG TAGCCGTATC
    15841 CAAGCAAGCA GATGGGTCTT ACAAGACTGT AGTCGATAGC CCATTGTTCC CAGCTGCGTT
    15901 CGATGGCGTG GGCTTAGACT CTTTCCCCGG CGGCTTGCCC GTTGGTTGGC GTTGGACTGT
    15961 TCGGCTCTAT GGTCATGGGC TGGCGAATAG TCTGGTCTCG CCAGCGTGGA GGACTACTGC
    16021 CCCAGTAGCG TCTTTCGGGT CTACTGCCCT CTTGAAGGGC TACGTGGAGG CAGCCTTGTC
    16081 TTACTCGCTG CTGTCTCAAT GGCAGCATGT GAGGGAGGCT GCCATCGAAG GCGATGACGG
    16141 CAGCAGCGTA GTGGACGACT GCTCGTCTCC CGCTGGAATC ATCACGTTGA GGAGGACTAT
    16201 CGCTAGTAAG GAGGCGTCTA ATGGACGCAG TAGAAGACAA GTCCTACACG GGGAGACCGA
    16261 TGTGTCCCGT GAGTGGTGAG TGCCCAGTAT GTGAGGCTGG CGGCGTCGTC AACTTAGAGG
    16321 CTAGGCAGAA AGCCTACTAC GACACGTATG TGCTAGATGG CTGGGAGTCG TTCTATGACC
    16381 ACATGCTGCC AGTCTTGCAT GACCCTGAGA CCCTAGCGTT CTTGCATGAT GGCCTGTGCA
    16441 GCTTGCACGC CTCCAGGCTG CTAGACGAGT ATCCGGGCGC AGGCGAATGG GCGCAGCCTA
    16501 CCCGTGGCCA GTCTGATCGC TGACAGCATC CCGCCTTGCG TGGTCTCTGC TATCTGTTGA
    16561 CATGAGCTGG CTAACCGATG TACAATACTG TCGTGACGAT TCAGGGTTAG GACTAGGAGA
    16621 TCGGTTCATG GCTTACAGTG ACACAGGCAA GAGACCAGTG AAATACAGGA AGACTATCAG
    16681 CCCGGAGCTG ACTGCGGGCA CTGCCTTCGA CGGGGTGCAG CCTGGAGACC TCGTGAAGGT
    16741 CCATTTGAAG GGATCGAAGA CTGTCTTGTC TCCAGTGTTC ATCATCGACG TCCAGGAGAC
    16801 GCCGGGGGGC GGCCTCACGG CTATCGTCGC TGTCAGAGGA GACGGTGTGA AGAAGCTCGA
    16861 CGTCGATGAT GTGCTGTCGA TGAAGTTGAC TGGTGACCAG AAGAGCCCAG CGCTGAGTGA
    16921 GCTCCGGAGG CTGCAGGGGG AATGGTTGAA GACGCGCAAG TCGCTGCAGA CTGTGACTAA
    16981 GCAGATCGCG CCGCTCGTCG CTGCTCAGTC TCGGCTCAAG CTCACGTTCA AGTCTGTCAC
    17041 TGACGGTTTT GAAGACAAGT TGAGCAGACT GTGAAGACTC GCGTTCTCGC GATGCCACGG
    17101 CGTGTCGGAT TGCGAGAACG CAGCCGGGAA TGTATTGTAT AAACATAAAG GATGATGGCG
    17161 GCGAACGCTG CTGGTTCAGA GAAAGGTCTG AAGATGAACG GCTCTAAGAT GGTTGACGGC
    17221 AAGATCCGAG TGAAAGTGCG CAACGGCAAG GTCGGCCGGC CCAGCACCCT CGAGAATCCC
    17281 CAGATGGTGA GCATGCGCTG GCCGAAGGAC ACGGTGAAAG CAGCTAAGGT GACAGCGGCC
    17341 CGCCAGCAGA TCAGCATGAG TGAGTACGTG CGTCGTCTCG TGATGGCTGA CGTAGCGGCT
    17401 AAGGCAGAGA AGACGTCGCA AGCTTGATGG GGTAGATAGA AGCGGCTATG GTTCTGATCG
    17461 AGGACCATAG CCGCTTCTCG CTTCTCTCGT TCGTGAGGAG TCTCGTCAGC TGACGGGGCA
    17521 TGACTCCAGT TAGAGTCTAT CGTCTCATCT GCTTATCAGA ATCATGTTCT CAGTGTCGTC
    17581 TATACTGTTG ACGCAGTCAG GCCTGCTTGG TTGACGGGAA CACTGACTCT GGGTCGATCG
    17641 CCCAGTCGAT CGCGAGAGAC TTCAAGGTCT TGCTTGACGC TTGCTTTAGG AGCCAGTCTG
    17701 CTGTCACTGA CTCAACGGGG AATCTGGCGT CCAGCACAGT CTCGTCATAG CAGGCGAGCG
    17761 CGCACAGGAA GTCGGCTATG AACCTAGAAG CTTTGTCGTC ATCTGCGTCA GTAGCCTTCC
    17821 TGAGCGCTAC GCGGACAGCG TCTTTCAGGC TACGAGAACC ACGGTAATCG CAGTAAGACA
    17881 CGCCCATCAT GAGTCTGTGA GCAGTGGTCT CACTGAGGGT AGACACCCTT CGTTCTACGA
    17941 CGCTGTCTAC AGTCACGCAG CCATGCCCGG CTGGCTTCGC GCCCAACAGT CTGAGCGTCT
    18001 CGCATATCGC CTGCTTCTCC GTGAGACCGT CTTCCTCTGT CACCCGCCTG CCGACCGTCT
    18061 TTGTTCCCCT CTTCTCGACA GCCTTGTCGT CCCAGTCTCG TTTGAGGCCA CGTAGCGCGC
    18121 CACCGGCTCT GCTCATAGCC AGTCTCACCG CGTCTCCTCC CACGCACTGG TATAGCCTCG
    18181 GTGTGATAGC CGCTGCAGAG TCGACAGCTT TAGCAGTTCC CGTTAATGCT ATTCTCGTGA
    18241 GAGCCGCGAT GAGCCTGCCC TCTTCTATTC TACTGACGCC GGTGACGTCG CTCATAGCCT
    18301 TGCGTGCAGT GTCATGCAAG AGCGCTAAGT TCTCGCATTG CTGGTCTGTG AGGTCCCATG
    18361 AGGCTAGGTC TGTGCTGTCG TTCTCGTCTA TTGCGTCTGC CATGGTGAGA TAGTACCGCC
    18421 TGTCGGTGCA GCTATTCGCT ATGCCTGCGA TCTGCATGTT TTCCTCACGG AGAGTGATCG
    18481 TGGAGGTCTA AGACGCTGAC TGCGATCATA GGACGCGTTC AGCAGGCTGA CAGCAAGCAT
    18541 ACCGCTAGAA CAGCAGCTAT ACGCCCTCTA AACGAGGAAG CCCCAACCAT GATTAAACTA
    18601 TCATGGCTGG GGCTAAACAG CGTCTATGGT CGGTTTACTG CAGTCTCAGG GCATGTCCTG
    18661 CGATGAATGT CCAGGTGCCA TCATCATGGA ATCAGATCTT GGCCGTTAGC GTCCTTAGAC
    18721 CACATTGAGC CAGGCTGACT GGCTAGGATG CTGACTCCCT CTACAGCACC CCACACGGCT
    18781 GGGATGAACG CGAGCAAACC ACCACTCAGC AACGTGATGA GCAATTGCGC TATACCACGT
    18841 CCAGTCCTAC CGATGTAGAA GTTGTGAGCG CCTATAGACC CAAGCAGCAA GCCTAGTATC
    18901 CCAGCAGTAG TCTTTGACTT CCTAGAGTAC GCGGCAGTCG ATTGCGTCTG CTGCTGTTGC
    18961 CACCCATACT GCATACCGCT GTTCATGTTC ACGTAGGGGT TCCCGTACTG CTGCGCTTGA
    19021 GGGAACGCTC GCATAGGCTC AGCTTGCTGC GCGTACGGCG TAGCATAGCC AGGAGTCTGT
    19081 GGCGCAGCCA TAGGCGGTCG CTGTGGCGCA TATGGACTCG GGGCATACGG TGCCGTCTGC
    19141 CATCCCGTCG GCTGCTGCCC ATAGAGCACG CTCTGCGGTG GGTACGCGGG CTGCTGGGCA
    19201 TACGGACCGC TGGGCGCGGG CTGCGCTGCT GACGCCGCAG TCCCCTGACT TCCAGTGTTC
    19261 TCAGACGCTG GCTCTGGCGG GTCATACTTG ACGCTGTCTT CCGGTCCCTG GTAGTCTATA
    19321 GCCATCTTCA TGCCTCCTAT CAAGACGCCA TCAGCGTGAT CATAAGCTGA TAGTATCAAG
    19381 AATCATCTCT TAGCGCATGA GATATGCGTC GTAGACGTTC TCCGACGCAA AAGCAGCCCG
    19441 CGTCAGCACG AGACGAGACG CGGGCTGCTT TCATAAACGG CCAGCAGTAT GCTCATTCGT
    19501 CACTGCTGGC AGGAGAAGAA GTCATCACAT CGGGGCGTAG TATACACCTC ACCGTCGGGG
    19561 CCACAGGTCT GGAAATAGCT CTTGCCGTCA TCCGGACCAT AAGGCTTCCC GTTGATGTAC
    19621 TGGGCTTGCT GCCATTGCCC TAGGGAGTGG TTCTGGCCAT TGATGCTCAC ACTAGACTGC
    19681 CCCCACGCAG AAGACCCACC TGATCATGGC CACCATAATG AGAAGTCGAC TGTCTGCAGA
    19741 CATGAGGAGA GCCCACATAG TCCTTATCGA CTATGTGGGC TCTCCAGTCA GTTCTGGCCA
    19801 GACTACCAGA CAGGCAGGCT GACTGAGCAT TGCTCAGCTA CGACAGTCAC TTGCCAGTCC
    19861 CATGGCTCTG ACCAGTGCCG GTCTTGCCTG CAGTGTGGTG GCCAGCAGTC GTAGTCTTCC
    19921 TAGCTGTTGC GTCAGGCACG ACTTCAGCCG TCACAGTCTC AGCAGCGTCT CCGTCGCCAT
    19981 CAGCTGTGTC CCCAGCGAGA CCGCGGAGAG ACTTAGCGAT GTCGAGGCCA GTGAGCGTCT
    20041 TCACGATCTC AGGCACCTTA GCAGCCACAT TGCCTGTGAG CCCCGTGATC TGGTCCGTGG
    20101 CGTCAGTGTT CACAGCGGTG ATCTTAGCGC CCTCTAGGTG CTTGCTCACG CTGTCAGCGA
    20161 TAGCAGGCAG TTTCTCGATG ATCAGAGACT GGAGCGCAGC CTGACCGTAC TGCTTGTAAG
    20221 CGTCAGCCTT CTTCTGCATG GCTTCTGCCT CTGCGAGGCC TTGCGCCTTG ATGGCAGCAG
    20281 CCTTAGCGGC GCCTTCTAGC TCGATCGCCT TAGCAGCCGC GGCAGCCTTA GCCTCAGTCG
    20341 CCTTAGCCTC AGCCTCAGCA GTCTTCTGGA TGGCGATAGC GTCACCGTCA GCGTTCAGCT
    20401 TACGGGCTTC AGCGTTGCCC CGAGCAGTCT CCTCCTGAGC CGCGGCAGCG CCCTTAGCAG
    20461 CCTCTGCCTG CGCGGTAGCC TGGCCCTTAG CAGTCTCCAC GTGAGCAGCG GCCTCAGCCT
    20521 GAGCGTCGAC CGTGCGCTTG TACTTGTCAG CGTCAGCCTT CGCGTTCACC TCAGACTGCA
    20581 GCTTAGCCTT CGTGACCTCC ACGTTAGCGA GCTCGACCTC GCGCTGCGCG GCAGCGATGT
    20641 TCTTCTGCTG CTCGGCTTCT GCGATAGGCT TAGCAGCGTT AGCCTCAGCC TCGCGGCGGC
    20701 TCGTCTCCTC GTTGATAGCA GCCTGCTGGA GCTTGTACTC CTTCTCGCTG ATCGCGACCT
    20761 GCTTCTGCGC TTCGATCTGA GCCTGACGGG CAGTCTTGTC GGCTTCCGCC TCGGCTACAG
    20821 CTGCCAGCTG CTTGACTCTG GCTTCTTCAG GCTTGCCCAA GTTGATGATG TACTGCTTCT
    20881 CGTCTGAGAT GTCTTGGATC TGGAGCGTGT CGAGCGCAAG GCCCTGCGGC ATCATCGACT
    20941 CGCTGATCTC CTCGCGCAGC TCGTCGGAGA GCTTCTTGCG GTCAGACAAC AAGGACTCGA
    21001 CAGTCATGTT GCCGACGATA GCGCGCATGC TGCCTTCGAT GGTCTCCTTC ACGAAGCCAT
    21061 CGATCTTGTC CTCCTGCTGG GCGAACCGCT GTGCGGCCTT CCTGATCTCC TCGTCAGTGC
    21121 CACCGACCTT GAACGTGGCT ACGACGCGGA GCAAGACTTC GATCTTGTTC TGAGACACGG
    21181 CTCGGCACTC TGTCGCGATC TGGTGAGACT TCAACGAGAT GCTGACAGCC TTGTTCACGA
    21241 TCGGCCACAC GATGCCACCG CGGGTAGTCA AGACTCGCAG ACCCCTGTCA GTCTTATTAG
    21301 TAGACCCGGA GACGACGATA GCCTCGTTAG TCTTCGGCGT CTTATACAGG TTAGCGATGA
    21361 GGCTCAGCAG TGACAGAACT GCTGCTACGA TGACGACGAT CCCGATGATC GTCCCGAATA
    21421 ATGGAAAACC GTCCATCATC TATCCCTTCT ACATGTGCGC TACTGGCTGT GGCGCCTTGA
    21481 GGGGATAGTA CCGTGGCTTC GCTATGATTC TGCGCCGTGT CTCTGTCCAC GCAGACTTCC
    21541 GGGCTAAGTC AGTCCTTGGG GTCTTTGGCC TCTTGCTCTG ACTTGTTGGC TTGAGACGAC
    21601 ATGAGGCTAG TCCAAGACGC TTCGTCGTTC CGAGCCTCTG CCTCCATCTT AGCCCTACGT
    21661 TGGGCTTCTC TTAGACTGGT AGACGAGGCT GACGGGACCA GGTCATCCTC CACGGTGAAC
    21721 CCGACGGGCT CCACCATGAG CACATTGTTC TCGAAGTTCA CGCCAGCCAC CCTTAGCCTG
    21781 TCGCCTTTCT TGACTGCAGT CTCAGTCTTG TAGTAGAGCT TCTGCGAGTC TCCGCCTATC
    21841 TTGATCTCCG TCGCTCCGAT AGAGCCAGCA GCCATGTCCT CAGACGTTGT GATCACCTGG
    21901 TTGACAGCGT CCATGATCGA AGAGTCTCCA CCATCGCTGG ACGCGTTCGC TAGGAACGCT
    21961 GTCAGCTTGC CAGCAGCCCA CGCTGACACG AAACCAGCCA GCCCTGCTAC AGCGCAAGCA
    22021 GGCGTCAGGC TCAAGCCAAG ACCACTGGCT ATGAGCCCCG CGCCACCGCC GACTCCTAAG
    22081 AACGCCCCGA CTACTGCTGT CATAGCGTGC CCGCTCAGAT CGCTGCCGAA GTTCAGGTCA
    22141 AAACTCAAGT CTGACCCCAG TATCGACAAG CACATCAGCA CCAGACCGAT GATAGCAGGC
    22201 GTCAGCCATA GCGTCGTCAT CTTCATTGCC TCCCGTCTGC TCAGACCAGA ACCACTACTG
    22261 GTTCTGGTCC CAATCCCATT CGACTGGCTT GCCGTCGTTG AGCGCGTCTA GCATTCTGGC
    22321 AGGGGTAGAG ACAGACGCCG GGACTGTCTC CCCGAGGGCT ACGATCGCGT CACCAAGATA
    22381 GATGTACACT TCGTCTACTG TGGATCGGTT CTGCTCGATC GCCGGATCGT CGGTCTCAGT
    22441 CACCGCCATC ACTATCTTGT CGGCCCTGAC GTAATCAGAT CCGGCGTCTT CAGTTGGCAC
    22501 AGCGTGGACA GCGTGGGCGT CTAATTCTCT GGGAGCGTCT AACCTGACCT CTATCACTGA
    22561 CTCTATGATG TCGTGGTGCG CTCTCACAAC GACAGGCTTC TTGGTGTCTT GCGTAGCGAG
    22621 CATGGAAGCA GTGCTGCTGT TGTCCGTGGA CACGGGAGAC GCTACGCTGC TGTTCTCCCT
    22681 GGAGGCAGCT GGTTCCGCGC TGCCCTCATC AGTCAGATCA ATGTCTCCAG CTGTAGACAG
    22741 GTACAAGTAA CCGTTGACCT GCCGTCGGTA GAACTCGAGG CTCTGGTCCC CGCCTGACAG
    22801 TTCTCGCAGT GCTGCTGCCA GCGCATCAGC AGCGCTGGCC AACGAGACGT TGCTTATGAG
    22861 CGCTTTGAAA GCGTCGCCCA GGTGATCTAT CGCAAGCATG TCCATCGGGC CGTCTGACTG
    22921 TGGATCCCAT TCGTTCATAG TGCCTCTTCC TATTGCTTCC AGCTGGTAGA CTCGCTGTGG
    22981 GTCATTCTGC TTGCTTTTCC ACTGACTCGA CGGCAGTCTT CACTGCTTCG AGTTCTCCAG
    23041 GCTTCACTAG GGCGAACGTC ATCACACTGG TCGGTACTGA GACGCTGCGA CCATCTTCCC
    23101 ATGTGATGAC CCCGTTTCTC AGTAGTCTGC GTGCAGCCAG CTGGTCTCCA TCACTGCGCC
    23161 CTGCGGTCAG ACCAGTCACA GCGAGCACAG CGTGCCCTGA CAGCAAGTCT AGTTCCCATG
    23221 ACTGGATAGC CGCCAATGAG GACGATCTGC CACTGACCTT CCTAGGAGAC CACTCCCTCA
    23281 CGCAGCCGGC AGCGTCGATG ACTACCAGCG GCAAGCCTGC CGCGGACGCG ATCAATCCTG
    23341 CCTGCGTGCA GTCTACACTG CCGTCTGGCG TCTCAGACGA CGCGAGCCAG CCGATCGGAC
    23401 GAGTCGAAGG CTCAACGAGT CCCCCAGTGG CACTATGCCC TCCTCCATCA TCATCTGCAG
    23461 GCTTGTCTCC ATTGCCTGCG ATGCCACCAG TAGCGTCGTC GACCGTGGCG TCGCTACCGG
    23521 CGGTCTCACC GCTCCCCGCA GACATCTTCT CATGCAGCGC TGCTGCCTTA GCCTCGAGTT
    23581 CTTCTAGTCC CCTCTGCACC TCGGGGTCTA CAGCCAGAGT CTGCATGACT CCCGTGATCT
    23641 CGTCATCAGT CAGAGGCTCG TGGTCTGGCT GGTTCAACGG CAGCGAGTCA AAGTACTCGT
    23701 GGCGTCGGAG CAGGTCTGCT AGGCCAGGGT CGTCTACGTC TCCTGCTTTC ACCGATGTAG
    23761 CCAGACCAGC GCCGTCAGGC TCATAGCCAG TGTCCACACT GTCGAACGCT GGCAGGTCGG
    23821 GGTCCTCAGA ACTGACGACC CCATCGTACT TCTCTCCTAC CATGATCTTG TCTTCTGGGA
    23881 CTGGAGACAC GTCTAACGCC AAGTGGAATC CCTCAGGCTC GTGATCCCAC ACTTCCAGCG
    23941 TCTGGACGAG GCCGTATTTC TTCAAGTATC CCCTCTCGTT CACCTTGCCT ACTGGGAAAT
    24001 AAGCGCCAGA CGGGAATCCG TCAGCCTCGT CAGGGTAGAT GACCATGTCT CCAGTAGCCT
    24061 CGTCTAGTCC GAGCTCGCCG GAGATCACCC CGTACTTCTC GAATCCAAAG CTCTTGAGCG
    24121 TGACGTGAGC AGGCTTGCCT ACGAGGTCGC CAGCAGGCGA GTAGCGCCAG TCTAGGTTAG
    24181 CAGAGTCTGC TATGGGGGCT TCGACAGGCT CGCAGTCTTC ATTCTCCGCC TTCAAGGCGT
    24241 TCTTAGCGTC ATCGTACGCT TTCGCCCAAG TAGACTTGAA TACTGCTGCC GTTGCCCTCT
    24301 GGCGTTCAGT GAGGCCATCG ATGTGGTCAG TGAGTTCAAA GAAGTCTGCG AGCAGTTCGG
    24361 GGTCGGCGAG CGTGTCTGCG TCCTCGTTCA ACCGCAGCTT GTCATAGCAG TCGAACGCTG
    24421 CGTCTACATC GCCGTCTCTG AGGAGCCTCA ACGCCTCTCC CTGTTTGCTT GCTACGAAGT
    24481 CCCGTTCGTT GACTTCAGTC ATCTTTCCTC CAGTCTATGA CGCGATCACA CGCTGTCGTC
    24541 GCCGCCTCGC TATTGATCTA AGCGTCAGTG AGATATGTCT GCTGCCCCCC CCTGCCAGAC
    24601 TTGCCCCGAT ACCTTATGAG AAAACACGTT CTAACGGCGT GTCATGTCGA TAGTCGGGTT
    24661 AGAGTTGTTC TGAAGATGAA AAAGCTGTGA GTGCAGTCAG ACGCGTTGTG CCCTGTCGTC
    24721 TCGCAGCGCA ATCGAGTCAG GAGGATTAGG GCATGGGGGC TAACTACGAT CAGGTGGAGG
    24781 GCTTTGACCA CACTGCGTTG AGCCATGAGG CAGCCGACGC GGCAGCGGAG GCTGAGGTGA
    24841 TCGGCATGGA CTTGAGCGCA TTCGTCGGGG AAGCCGCGTT GGTCCGAATG GTCGATGGAC
    24901 AGGATCTCGT CGGAGGGCTG CGACGGCAGA ATGATGGCGT GATCACACTC GAGCCTGAGG
    24961 TCGAGGACGA CGAGACAGCA GGCTTCCCCC GTCACCTGGA GAACGATGGG AGTGTGATCA
    25021 CACTCACTGG CGCTGATGGC AGGCTCACTG CTGGCGCTGT GTCGGCAGTC CGGTCTTGCC
    25081 TGGTGGTCAA AGCCACGTCA GTCAAGCAGA AGCGGACAGA GTCTAAGATC TTGTGGTCTC
    25141 TTGGCGGCTA CGTGGAGGCT GGCGCTAAGC TGGGAGAAGA CGGAGAATGG GTTCCAGACT
    25201 CCGTGCTTGT GAGACTGGCA GCTGACTGGA ACTACGATCG GGACGCTAAG AAAGAACGGG
    25261 TCCTCAAGAA GGTCGATGAC CCAGCCGCTA ACCTGAAGAA GGTGCAAGAC GACATACGGC
    25321 GGCGCGAGAT CAACCGGAGG CTGGCTAGGA ACGCGAGGAA GAAGAACAAG ACGCCAGAGC
    25381 GCCGGATTTC GGGATCGCCC GCTATGCTGG CTATGACTAG CAGTCACGCT GATAGCGTGC
    25441 GATGACAGTT CTATCAGACG TATGGCATGG GAGAAGCGTC ATAGGCAGGC TGAGGAGATA
    25501 GCCTGCAGGA TCGGAGTGCA TCAAGATGGT AGACGCAGCG AGGGGGACTG CCCCTAAGTG
    25561 CAGGTGCCAG CACGTGGTCC CAAGGTTCAT AGTGTCTAAT TTCTCTGAGG CGACCGGTGG
    25621 GCCCATAGTG TGGACTAAGA ACGAAGCAGA CGCCGTAGTG GCTACCGGAC CCGGAGACTC
    25681 CAGGTTCTAC GAGGAGCACT TGTACTCTGA CGCGCTAGAC TACTCTTGGA TGGGCTATGA
    25741 GTCTAACGCG GCTACGACGA TCGGCTCGTT GACCGCGGGC GGCGCTGCAC TGCGCGCTGT
    25801 CGACTACTGG TGGTATCTCG CGGTGACAGT GGCAGGCATG GTAGCGAGAG ACAGGATGCT
    25861 GCCAAGAGAG TTAGACTCTT CTACGTGGTC GTACCAGTGC CCTAACATGA GCAACGACCA
    25921 GAAGCGATGC CTCGCGTTCG ACTGCGTGCT CAGCTCGCTA CTACTGGCAG ACATCAGGAT
    25981 CGTGCGCTCT AACAAGCCGT TCTTGAACAA TGACAGGGGA TACTCGTGGG ATCTCGACCG
    26041 CCGACGCTTG TTCGCGCCAG TGAGCAGTTG GCTAGCACTC GTAGCCTCGT GGGATGACCC
    26101 GGAGCCGAAC GGTATGCCTG CTAGGGTCAT AGACTTGTCG ATGCCTACGA GGAAGATCGG
    26161 CTCTCTCAGC AGGGTCGACG TAGACAGTGT GAACTTCAAG TGCGCTTGGC AGGCTGCCAG
    26221 CGTCATCTAT GGTTGCTCTG AAGAGCTCGT GAGCAGGCAC GCTGTCATAG GTGACGAGTC
    26281 TGGCTTCGTG CGCTGGCTGT CTTCATGGCT GCCCTCAAGG GCATGCTATT CTTGGGCTCC
    26341 CGTGTTCGAC GAGATAGGGC GCAGGGAGCA GGCCGGATGG GATCTGAGGT CACTCGAAGG
    26401 AGAAGTAGAC TCAGTCACGT TAGGCTATAG TGAGGCGGCT GGTGGCTTAG AAGGCCTCAT
    26461 GCGACGCCTC ATGGGGCATC ACAGGAAGGT TTGGACACCT ATCTGGCTGA GCGAGCCTGA
    26521 CCGTAGTGGC GTGCTGGCTG CTTGCGCGAG CATGGTGAAC CGTGACATGG TGATGGTCGA
    26581 CTACGGTAAG ACTGATGACT GGGGAATCGG CTCATGGCGC TGGATCCCCC GTGAAGCGTC
    26641 ATACGCGCGG CGCGACTGAA GGCATATCTC ACTGTCTGAG TGGCAGTCTG GCTTGCTGGC
    26701 TAGCGCTGGG CTGCTGCGAG TAGACGCTAG ACGCTAGACG AGGAGAGCTG AATTGGAAGC
    26761 CACTAAGATC GACTGGCCGG TCGTCGTGCA GACCGGCGGC GTGAAGACGA TAGTGATAGC
    26821 AGTACTGGCG ATCATCACCG GTGTAGCCCT GATAGCAGTG CTAGACTGGA CTGGTCTATT
    26881 GAAGATCGTA GACAAAGCCA CGTTCTCTAA GTGGGACCTC GCAGGCAAGG CTAGGATGAT
    26941 GGACGCTGCA GAAGCTGGCG CTACGCGGCG CAGGAACGTC ATCACGTTCG CAGTCTGCGT
    27001 GCTCGTCACA CTGCTAGCAC TCATGTTCTT CCCGCGAGTC GGGCAGTCTC ACCTGGAGTT
    27061 CCAGCAGTTC GTAGACAAGT ACGACATCGT GAGCATCCGA GCAGGCAAGA GGTTCGATTC
    27121 TGCGCTGCTC GACAAAGACG GCACTGGCTT CAAGGTAGAC GACTTGAAGA ACGGCGTGTA
    27181 CCCGGTCACG TACAGGGTCA CTGGGTCTAG TATGGAGACT GACGGGAGCA TCATGATAGA
    27241 CAACGGCAAA GCGCGTCTCG CTGGGCCGAA TGGTCCAGCG GCGCTCAAGA AAGGCGCTAC
    27301 CAGCTTCTGA CGCTTTCGCG GTTCGCAAGC AGTCGTAGGC AATTCCAGAC TGCTTACAGC
    27361 AGACAGTGGA TCGTCGTCTC GGCCTACTCC AGAGTTTTCT GGGCGGGCTG AGACTATGTC
    27421 AGCATGCACG CAACGAGACA TGTCGGGTCG ACGACAGGGT AGGAGACATG ATGCCAGACG
    27481 AGCAGTACAC GACAGTAGAC GTCAGCGATC CCATCGCTGG AGATGGCGAA GGCGGCGATG
    27541 AGGACAGGCT GATCGGTGAG AGCACCATTG TAGATGGAGA GGCTGAGCCA GACACGACAG
    27601 TTGATGCCGC GTCAGACGAT GGCTTAGCCC CCAGGGTCGA AGTGGCCAAG CAGTTCGGGG
    27661 GCGACGGAGA CTCCGGCTGG AGACCATTCT GGGACTACGA TCAGGAGTCT CTCGACGCTG
    27721 CTGCCATCAG CTGGACTGCT GATACGAACG TTGACGGGTC CCTGGCAGCG TTGTACATCC
    27781 AAGCACCGTA TGGTTACCAA GCGGACGTGC TTGGCGCAGA GCAGTCGACT ATACTGTCTA
    27841 AGATAGCAGA CTCTATGCGC AGTAACGGTC ACCCTGACTG GGCTGACGCT GTGACTGCTG
    27901 ACAGGGTGTC CACTATCGAC TGGCGTTCAG GGAACTGCCA GACGTTCGGT TTGTCGTATT
    27961 CTCCAGCTAA GAGAATAGAC CCGGTCAAGC TGACAGCCTT GTGCACTGAT GATCCCTATC
    28021 ATGTGACGCC ATTCGACTCA GAGTGGATGT CTGAGAAGAC CACTGACGAA GACTTCCCTG
    28081 CCAGGCCTAC TGACTCCCCG TTCTGGGCTG TCCTCGCTGC CGGTGGTGTG CTATTGCTCG
    28141 GCGGCGGTGT GCTGGCTACG CTGGCAGCGT TCACCGTCGC TGACGCTGCC GTCGAGGTCG
    28201 TGAAGGGGAC CAGATGGAAG AAGAAGCGGG CTAAGGCTAT GTCTGAGATG GCACGCCCTG
    28261 GTTACATACT GGAGACTACC GGCGGTTGGC TGGTCTGGCA GTACGATTGG CCTACAGCAG
    28321 GCATGAGCCA GGAGGAGAAG CAGAAGTGGC TGGCTGCTAA CGCCCGCAAG CAGGTGGACG
    28381 ACTGGATTCT GAAGAAGTAC GCTGGCAGCC CAGTGTCTCC GATGGTCGTG GACACTGCTG
    28441 TCAGCGGCGA TGGCAGGCTC ACGTGGCTCA GAAGCGACGT GAAGCTCTCA GACGCGCAAT
    28501 GCGAGTTGAG CCCCTATCAG GCAGAGCAGT ACTTGTCCCT CTACGTGAGG CACCAGTCTA
    28561 ACGAGTCTGG TCTGCCTGGC CGCGAGTACG GCAAGGACAA GCCTACAGTC ATCATGAGCA
    28621 CGGTTGGAGA CGCTGCTATC CCGTCTGGCA GGCCAGACGC TGTGAGCATG GGAGAATGGA
    28681 CGGCTGATGG TGCCGTGAAG AGGGCTATGG CGGCTATGGA AGCGACGTCA AGCAGCGTAG
    28741 CAGTAGACTC AGACCCCGAG CAGTCAGCCT TGCAGGCGAC TGACCCGATA ATAGAGTTAG
    28801 ACGAGATGGT CAGCAAGGTG GAGACGTTAG CCCGGCTCCT CATGTCTAAG AGCGTAGCCA
    28861 GTGACTCCGC GCAGTCTGTT GACGCTGTCT GCGTCGCTGC TGACGCTTTG AAGACTGCAG
    28921 GCAAGGCTAG AGGACTCATG ACCGATGGGT CTGTCGTAGA CGTGGATGCT GCCAGACGAC
    28981 TCACAGCAGC GTTGTCCAGG TGGGAGGACT CCCTCGAGTC GGCCAGTAAG CTCATTGACG
    29041 CAGTCGACGG GCAAGCCTCC CCGTTCGGTA GTCTACTGAC AGCTGCCTCG CCGAGTCCAG
    29101 TCACGTCCTC TTCGTCACCG ACGCAGCAGA ATGGCCCATG GACGTTCACT GCTGACGATG
    29161 AGACTGCAAC TGACGCTGGC GAGCCATCAT ACGAGTGGCC GCAGGTGACT CACCCGGCGG
    29221 GAGGCGCAGG CAGTCATGCA GCGTCACTGC CCGCAGGGAA GTCTACTGCG GACTCACGGT
    29281 CAGCCAGCGA GTCGAAAGCA GACAGCAAAG CAGGCAGCAG CGCAGACGCA GGCAGCGGGG
    29341 ATGGAACAGG CGACGGTCAG GCGGGCAGCA GCGCGACGCC TGTCAACCCG TTCAGGCGAC
    29401 GCCGGCAGTA GACCGCGTCT GCTACGCAAT AACAGTATTG CTTCCGTACT TACGGGTGCC
    29461 TGACGTCTGC CGCGACTGGC GAGACAGCCT CACTACTACG AGACTGCACC CCTTCCTCTC
    29521 ACAGGCATGG CCAGACAGTG GCCATCGGTC ATTAGCGTTA GACGGCGTTC TCAGGCTTCC
    29581 GAGCTTACGG GGTAGTAGCC GTTCGCCTGA TGATAGCAGA ATCGGGCTCT GATCGATTCT
    29641 CAGGCCGATC CCGGCTACGG GTGATGTACT ATACCGAGTA CGGCTTTCCT ACGGTGTCAG
    29701 CAGGAAGAGT ACCGCGAGAC CGAGCGAACA TACTTGCGAT CTCGCGGTAT TCGATTCTAA
    29761 GGCTTTATAG GGGATGGATG CTCGGACTGT CTGAGGGGTC GAATCTGACT CATGCTACGA
    29821 CTGATGGCAA CGAGCGCTCG CTTGATCTCC CAAGTCCAGT AGCTGTCCGC ACGGCCGCTA
    29881 TCAGTCTTGG TGATCTCAGA ATAGCCAGGG AGCGCGCCAG TACTGGCGGC GTGGCGCAGG
    29941 ATCTCCATGA TCTCAGACAC GACAGCACGC TGTTCTGTCT TCGCCTCATT TGCGTCGATG
    30001 ACCAGCGCCG ACGAGCCTAC CTCGCCACCA TGATCATCAC AATAGCCAGT TTCACCGTCA
    30061 ACAGCGCTCA TCACCACGCT CGGGGCGAGG AGGGCCATGT TCTCACGTAC GAACTTCTTC
    30121 AACAAGGCGT ACTCGGGATC CGCGCAATAG ACTCCATCTC CCTCCACGCC ACTCGTAGAT
    30181 GGCGTTCGAG AGTCCGGGGC CCAGGGCTTC GGCCTCTTCG TCATCAGGCC AGTCTAGCTG
    30241 GATCAAGCCA TAATAGGCTT CGCCTGCAGT GGGGACTTCC GAGTACTGCC ACTCACCGTT
    30301 GTTAGCCCGA TACGCGAACT CGCAGTCGTC CACATAGTCT CCAGCCCGCA TCTACCATTG
    30361 ACGGTGATCT TGATTCCGTC AAAAGCCTTC AGGTCATCAA CGTCTGACCG CACGTTCGCG
    30421 AGGCTATCTC AATCAATCCA CTCCAGCGCA CCGTTGATCG CATCTGAGTG CTTGTTCTTG
    30481 CAAGCTGCCC GCTTCTCTTC CCCGGCCATG TAAGACTTGA CGTCAGCTGA GTTCTTGAGT
    30541 TGTACTGAGT GACCCATTGT TTTCTTTTTG TTTTGATCTC GCGTTTTCGT CTAGTCGATC
    30601 CTAGCACGCT CGTAGCACCG ACGCACCGTT GCGTCATCGC AAGCAAGGGT TAGCCTCTCA
    30661 CCTCCCGACT ACTGTGATCT TGATGTATAA TTGTGTGAAG GCGAACTGCC AGTATACTAT
    30721 GGAGGCAGAC GCTGGCTACA GGGAGGAGCA TCATGTACAA GGGGCATGTC AGCACCCCGA
    30781 TGGGGGAAGA ATACGAACGC CAGTTCTGGG AGAACCGGAA GAACTATCCG GTGAACCCGG
    30841 CCCTCATCAT GGTCGGGGCA GTGAAAGACC AAGAGTATGG TCTGGAGATT GACGGAACTA
    30901 TCGACAAGCA GGAAGACTGA CGTTCCAGGC AGCATGACAG CACCATTGCT ATAGTGCGAG
    30961 CACTGTTGTT AGAATCGTCA ATGGACTCAG ACAACAAGCC AGCGTCAGAC GCCGGCTATC
    31021 AGATGGGGGT AACCATGACC AACAAGAACA AAGTCCAGAA CGCGCTGCTC GCTTTCACGG
    31081 TAGCCGCGGC GGCTGGCTTG CTTGCTACGG CCGTAGCGAG CGCTATCAAG CTCGTCAAGG
    31141 AGAACAAGCA GGTCGAGCCT GCCCGTGAGG GGTATGTGAA GCCTGAGCTC TCCTACACTG
    31201 AGGCTGAGGA GGTGAGCAGT AAGCTAGCAG TCGTCGACGG CTTGCTGGAT AGCCAGGACT
    31261 TGGTAGATCA GAAGACCGGC AAGCAGATGC TTGGCTCTGA CTTGCGTCGA CTGTTCATTG
    31321 ATGGAGACAG TGCTGTCAAC ATGCAGGCGT CTGGCGAGTT CCGTGTCCCA GGCTTGGCTG
    31381 AGCTGGCTGA ACAGTTCGAG AGGGAAGTGC CTGCTGAGGC CACGTTCGAC GAGTGGGCTG
    31441 TAGACAACCG AGAGGCTATC ATCACCGAGT CAGTCTTGTT CGATGAGACC CTCCTCGCCG
    31501 CCGATGAGCC CACCGGCGAC GCTGGGGAGG AGAAGTGAGC ATGGGGCAGT TCGACGACCG
    31561 CATCGACCTG CCCGCTAAGC TAAGAGCTCA GGCCGCAGAT TCATTGTCTG CATGGAAGAC
    31621 GCTACTCGAC AAGACTGGCG ACGCTGGCTT GCTAGACTAC GTTCTCGAAC CCTCGCAGCA
    31681 GACAGTGCAG GGAGAGTACG GTGACTGGGC TATAGGCGTG TCGCAGACCC CCGTGGAGGT
    31741 TCTAGACGGC TATTATGAGA AACGCCGTCA GATCGAAGCA GCAGCTAAAG CGTTGTCTCG
    31801 CAGGTTCTTC TACGACCCCG ACTACGTCAC TGCCCGTCTG CCGTATGCTC CAGTGAGGGC
    31861 TATCGGCTGG TGGTGCAAGA ACTTGCAAGA CGAGATCGAC TGGCTCGAGT CTACTGGCGT
    31921 CACGGGTTCT CAGAGCACTG ACTGCAAGAC TGAGACTGCG TCTGCCAGGC CGCTCCCGCC
    31981 ATCGTTCACA GACTATGAGC TCACTGACAA TGGCGTAGCC AGAGTCTGCC GTGACGTCTT
    32041 AGTCTTGCAG GGGCGCCCGA TGTCCGATCT TGGTTACTTA GAATCGAAAG TATGGGGAGA
    32101 AGTGCAGTCT AGGGAGACGA GGCTGCCTTC TGTCAGCGAT CACATGCACC ATGAAATCTT
    32161 GAGAGACGTG CTGATCGACT CATATCTGAG GAATCCCTGC GTGGGAGACG TCATCGGAAT
    32221 CGACCTGGAG ACGACCGGGC TGCATCCGAT GCGAGACTGG TGCATCAACG CTGGCTGGGC
    32281 TTGGGCTGAC CTGCATGACG AGTCTGAGAC GCTGCATGGC GAGTCTACCC GCAGTTACGG
    32341 TGTGAGCGAG ACTCGGATGG AGCTAGGCAA TCCGACTGAG AGCATCTCTG GAATCAAGAC
    32401 CACCGATCTC CGTGGCCTGA TGCCGTTAGA GGCTGACTCG GCTGCTCAGG GCCAGTTGCT
    32461 AGACGCCCTC GAGTCAGCCC CGTTCGTAGC CCATAACGCG CCCTTCGAAG ACTCCTGGTT
    32521 CCGTCAGTGC GTCGACGGGT ACGCTGAGGC TAAGCGAGAC GGTCTCATCA AGATCATTGA
    32581 CTCAAGGAAA ATCAGCCAGC GTCTAGACCC ATACGATGGG AAGACTGACA ACAAACTGCA
    32641 GTCTTACGCC CGGCGATGGG GCGCTCTCTC AGCAGACGAG AACGAGAGGC ATCTTGGGCT
    32701 GCAAGACACT GAGATCATGC TCGTGAGTCT GAGGCGTCAC CTGCATGCTA TGAGAGTAGC
    32761 CTGAGGGCAT TAGCAGGCAG ACTGCTATGA GGCGGACGCG CAGTCTGCCT GTTCATCAAT
    32821 AGGAGGATTA GATGGCCGTC AAGAAGAAGA TCACCAGGGC AGCCTTGAAG CCTGACAGCA
    32881 CTCGTGGAGA AGCGCCAGGG AAGTATTCTC ATTTCACTGA GGCTGTGACC AGGCTCGTGA
    32941 AAGCAGTAGC CAGCGAATTG TCTGGAGAGT CATATTGCGC TCCGAGTGGC GTGCTGGCTA
    33001 TGCTAGAGCC TAAGACTGAC TGCAGTCTGC TCTCGCCATT AGAAGAATGC CGTGCAGCTG
    33061 CGCGAGCGCT CATCCGGCAG TTCTCAGAGC CAATCTCCGT GAAGGCAGCG TCTCGAGACT
    33121 TGAGGACGTT CGACGACGAT GCGCGGAACT GGCTAGACAG CAACGCGAGG GCAGTCGTGC
    33181 GAAGGATGGC AGCAGCCCCA GAGCCATTGG TAGTCCTGCA GTCTAAGACT GCCATAGGCG
    33241 AAGACGAGAC ACTGTCTGCT ATCACCCAGC GTTGCTCTGA TGGTAGGGTC CCATTGTTCC
    33301 TGAGTGGACG CACGCTCAAG AAAGTGACTG TCGACTACGC TGACCCTGAC GTAGCCTGCG
    33361 GCGGTCTCTT GCCTGAAGGC ATGACGCAAG AAGAAGCGTT CGACTGCATG ACTCCAGAGG
    33421 GAGCATACAG GCTATGGAGC AGCCTGTACT CGTGTTTTGA TGACGGTGAC AGCATCCTGT
    33481 TGTTCGAAGA GCCAAGTTGC CTTGAGTCTC TCATGAGCGC TAAGCCGATG ATGACGCCAT
    33541 GCGTGGTGAT GGCTAAGACT GACAGGGGCG TCGCGCATAG CATAGACAGC AACGCTTTCT
    33601 TGTTCGAAGA CGAGTCTCAA TGCTACGACA TGCAGCCTAG TGCGTCAGCA GACTTAGACG
    33661 CTAGGTTCTT GAGTCGTAAG CTAGCGTCCA GCGCATACTG GGTTGACAGG TTCGGCTGCA
    33721 AGGTGACTCC AGGCGTCATC CTCGTGATGA CCCGTTCGAC AGCCAGCTGG TGCTCGCTGG
    33781 AAGACTATGA CCCGAAGTCT GTCATCGAGC TCGTGACCGA TTATTGCGCT GACTGCAGCT
    33841 TCAATGGGGT TAAGACTTCC CCTAAGACAG CCAGAGAATG GTTACTGGAC AAGTATGGCC
    33901 CACACGGCAT GGCAGCAGAG GCGCTCTGCT CTCCAGTGAA GTTCAAGACT GCCGCTGAGA
    33961 TCGAAGCAGA GTCGAAGGCT CAGACTGACG CTGCGATGAA AGCCAGGGCT ATGGCTAAGA
    34021 GCCGGCACCC GGCAGCTGGG GGGCCGCCAG CGCCACCTCT CCCACCTAGA GGCAAGACTG
    34081 GAGAGCCGTT GTTCTTGTTC CGGACTAGGG ACGAGCTGGT CAAGGCCCTC AAGTCTAAAG
    34141 TCATCGGCCA AGACGCTGCT ATTGACGCTG TCGTACGACC GATCGTGCGA CGGAAAGCTG
    34201 GCCTGGCCGA TGATAAGAAG CCTATAGCCA GCATGCTGTT GGCAGGCCCC TCTGGAGTAG
    34261 GGAAGACTGA GACTGCTAAG GCGTTGGCTA CAGCGTGCTT CGGCAGTGAG GAGTGCCTTA
    34321 AGAGGATCGA TTGCTCTGAG CTGCATGACA GCGCTTCAGT GAACCGGCTC ATAGGGTCTA
    34381 GCCAGGGATA CGTAGGCTAC GATGATGGCG GCGACCTCCT GAACTGGGTG TACAAGCACA
    34441 AGCGGGGGGT CTTGCTGTTA GACGAGATCG AGAAGGCTAA CCCAGTCATC TATGACAGCA
    34501 TCCTGCTCCC ACTCTTAGAC TATGGCGTCC TGAGTGGCCC CGTGCGCTTT GACACTGAGG
    34561 CCACCGCGCC AGATGGATCT AAGAGGAAAG TCAAATGCAC TCAGGTGATG GACGTCGACT
    34621 GCACGAAGCT CATCGTCATC ATGACGTCGA ACCTTGGTGC TCAGTCGATG TCGGCTAAGG
    34681 GGATGAGCAA ACTCGGCTTC GGTGGGCCAG TCGACGTGGA GTCGACACTG GAGGCAGACG
    34741 TGCAGAGCGC TATCAAGAAA GAGTTCCGTA CGGAGATCCG CAACCGGTTC GGCAAGATCA
    34801 TAGTCTACAA GCCGTTGACC CTGACTTCTC TAGAGCGCAT CTTTGAGCTC AAATGGGGCA
    34861 TCGTGGATTC GAAGGCTAAG CTCCATGGGC TAGACGTGCA GTTGAGCAGT GGCGTTCCAC
    34921 GCTGGTTCGT GTCTAAAGCG AAAGCAGACA ACTATGGTGC TAGGCCATTA GACCGCCTCA
    34981 TCGAAGAGCG GCTGGTCGAC CCGTTGTCTG ATCTCATCCT GGACGAGGAA GAGTCGAAGC
    35041 CTGCACGCAA GACGCCAGCT GTCGGGAAGC AGCCAGGAGA AGCCAGCACT GCTGCTAGGC
    35101 TATCAGCGTT GCCGGGCTCT ATGCGTGCAG TCGTGTGCGA TGGGCCTGCT GATCAACCTG
    35161 AAAAACAGTC TGGAGGGGGC TTCACTCGGA CTGTAGACAA GCGCACGTTC GTGCGGGTCG
    35221 CAGTAGTCGA CGGTGAACTG AATATCTGCC CTGTAGACGA CGGGATCGAG TCTTTGAAGC
    35281 CTAAGGCGAT GGAGGGCGTA GATGAGTCGC AGTGATAGCG ATAGTCTCAG CGAAACAGGC
    35341 GACGTATTCG AACACGGTAG CAATTGGTCT GGACTCGGTG AGAACGGGAT TCACGCCAGC
    35401 AAGCCACTGT CGTTTGAGAT CGTAGGCAAT GCGGACGAGC CTCTACTGCC TGACGTCATG
    35461 AGATGGGCGC CATCGGCAAG GCGCGATCTG ATGAGCTATG ACTGCGGTCA GGTAGCCGGA
    35521 CGGTTGATGC TGGCTTGCGT CGAGCCAGGG CAGAAGCGCA CGCAGTTCAT TGATTCGATC
    35581 GCCCACATGG CTGAGGGCAC TGTCTGCGAT CGCGCTTATC GTGGCGAGTT CAAGCAGGGC
    35641 GCTCCCGAGA TGGCGTCTGA CGTCCACGCC CTGACCTCGC TGCTGGCAGA TGCTGAGGAC
    35701 GGAGACTTGT TCATCATTGA CGTAGATGTC CCCTATTACT CTCAGATCTT AGATGACTGC
    35761 ACTATTGATG ATGACACTGA CGGAGACGTC GTAGATGACT GGCGCATCGT GGTCAAACTC
    35821 ATTGAACGGT ATTTGTCTAA TGCGGAGAAC AAGGTCAATT TCGTCATCAT CACTACAGCG
    35881 TTCGACGACA GACTGTTGCC TAGGACACTC GTAGACCTGG CTGGAGTCAG AGTAGGAGCA
    35941 GGCGAGATCG GTGCATTGCA GAAGATGACC TTGTTCAACA ACCCGGACGA GTATGACGAG
    36001 ACTGCTGACG AAGATTGGGT GGCAGGCGAC CCGTTGACGC TCCAGATCGA AACGTCTGAT
    36061 GGGAGATGGC TGGGAGGGGC GACGCTGACC CCATCAGCGG AGATCCTAGA GAAGCGCCGC
    36121 GAACTGAGAG AGAAGTCTAG ACTCGACAGT AAGCCTGTTT CCACTACGCA GACAGGGGGC
    36181 GCATGGTCCA GCCTGCCAGA CAACGTCAGT GACAGTGATG CTCTACCTGA TAGCGTCGTG
    36241 TCAGGCAACG AAGGCAGGGG CAAGCACAGT AGCAGGCTGC TCGGCGTGTT GCAGCTCGCA
    36301 GCCTGCGCAT CATTAGTGCT GGCAGCTGTG GCCACGTACG TCAGGAAGCA CAGAGGATAG
    36361 AAGACAGACG AGAGTCTCAT GTCGCTTGCT GTCTCATGCC GATAGTGTGC TGGTGGCTAA
    36421 CGCAGTGCAC GATCAGATAG AATTGAGTCG ACCCGTGGAG TCCTAACCGG AACTGCTCCA
    36481 CGGGTCTGAT TGTGTTAGCG TCTGCTTGAT GGTGGGATCC ATTGGCTTCG TGCTTGTTCA
    36541 TACAATACAA AATAGTCTGT CTCCTGTCAA CATGGCGTGT CTACAGGCTA CCTGCCGGAC
    36601 TTGTCATGCT CTCATCTAAC GCCTAAGCCC ATCACTCATC TTAGTCTGCG TGTTGCTGTG
    36661 GGTCGACATG CCACGTAGAA TAAAGCAGGG ATCGTAGACA GACTGCGAAC CCCGTAGCAA
    36721 TAAGGCAGTC AGTCTGACTT AGATACAGAC ATTGAATCGC AGGGGAACAG AATGGACTCA
    36781 GTAGAAGCTT GCAAGACGCT GGCGTCCGCG AGGACTCGCG TGAAAGCAAA CAGATGGTCT
    36841 TGGTTCGGTG CCGGTTCTAA GAAAGCCGTG TCGGCGGCGG TGAGGGAGGC TATGGCCGTC
    36901 TTAGACTCGG CTGGCTGGGC TCGTGAGACC TTGTTCCACC GCGCCGTAGC GGATGGCTTC
    36961 TTGTGCTTGC GCGTAGTCTC GTCTCCAGAC GTAGTAGACG CAGACTTGAC GGCGGTCTAC
    37021 AGCACTGTTG ACGAGCCTGG GGCGACGTCG ACTCACGCTG CGCAGTTGAG GCAGTCTCTC
    37081 ATGCGTGAGC AGATCGAGCA CCTGGAGGCA GAGCACAGCC AGGTCATAGA GTCGATGCTG
    37141 ACTGCCCGCA TGGTAGCAGT CAGTGATGAC AGGGAGACTG GGGAGACCGC TACAGCCTGG
    37201 GTGACGACCG TGGACGGCCA TGATGGAGAC GAGGTCACGG CGACAGCTGC TGGCATGCTC
    37261 TCCGAATACG CTGCTGTCTT GATGCGAAGT GGCGCTGGCG CGTTCTCCTA TGTGTTAGAC
    37321 GACGATCCCG TCTTGTCTCT AGCATCACTC ACGCGCTGGT CTGCAGACGT GAGCGCTTGC
    37381 CGTGACTTAG CCCACGAGGT CATGCATGGC AGCTATAAGC CGGCAGTGAC AGCAGCCGCG
    37441 TCAGCTATCC TAGACCGGGC TGTGCGCTAT TGCGAGAAGT GGGAAGAAGC AAGTGTTGAT
    37501 GATAGAACTG GATCAGCTGC GCCTGTGGAC GTCGTCAGCA AGGCAGTGGG GGACGCTACA
    37561 GAGCGATTAG AAGTTACCGG CACTGATGAC GCTAAACTGA CTCTTAAAGG CCTGGAAGCG
    37621 GCGATCTACG CAGTCTGACG CCCTGTCTGC TGACATGCTG GCACTGGCAT GTCAGGCCAT
    37681 ATCTGACTTG CAGTAGATGG ATGGAGCACG GCTATGAAGC CGTTCATGTG ATTGGAAGAG
    37741 ATCTTGGTGT ACAGGGTGAT TGGTTCGAGG CCAGCTCACG TGCTGGTGGG CTTGCAGCCG
    37801 CCGACGCATG GTTTTGACTA TGGCGTCGAC GCTATGACAG GCAAGATGAC AGCAGTCTCT
    37861 AAACAGTCTG ATGGCTCGCA AGACGAGACG CTCGGGACGC CATCACTGCC AGCGTTATGC
    37921 CAGTGGGATG ATTCTCGTCA GTTGTTCTTC TTAGACGCTA AGATGACGGT CAGCGATAGC
    37981 CAGACGCCGT TAGAACTGGA AGGCAGATGG TCTGTCAGTT GGCGTTCGGT CTTGCATGCT
    38041 GTCATGTCTG CGTGGCCCCT GGGCAGTAAG TCCAGCATCG AGGCTAAGCT ATGGGGGAAT
    38101 TTCAAGAACG TAGTCGAAAT CGCCGGCATC GACGCTGCTA TGTTCTACGT AGCTGCGGTC
    38161 AGTGTAGACA TGGTGACGGC AGGCAAGTCT AAGAAGATGA GCAGTAGCCG GTTGTTCGAA
    38221 GCTATGATCA GAGACTATTC CCTGGTTGAC CCACAGCAGT ATGGTTTAGA CGCGATAGGC
    38281 GCAGCTACAG TGAAGACGTA TGGGCAGCCT AAACTGTCAG ACTTGAGCAT AGTCGACGGC
    38341 GGTCGCGGCG ACTGGGAGTC TTGGGAGCCA GAGCTAAAGC AGTCAGGCTT GCCGTCTAAC
    38401 GCTTGGCTGG CATGGCGCAG GATCCGTGCT AGGATAGGCG TAGTCCAGCC AGAGCTCGCT
    38461 AGCAGCGTGT TCTCCACGTT GACTGGCGGC CTGGCTGACA ACATAGGGAA GATTCCAGTA
    38521 GGCACTCCTG GAGCCGACGA GTTCTATGAG ACTGTGAGCA GATGGTCTGC CCCCAGTAGA
    38581 ATCGATTGGA GGCTGAGGCA GAGATGGCTC GAAGAGCTAT TGAGCGTCGG CGTGTGGGCT
    38641 GCAGTCAGTG AAGGCAGCAT GTGGTCTGAG GCGCTGAGCA GGGTAGGAGA CGAGAAGACA
    38701 GTCGAAGCAG AAGTCCTCTC AGAGCTCGCC GGCAGTAGTG TAGACAGGCA GCTTGGTTTC
    38761 ATAGCCGCGA TGTGGAGCGC GCTCTATGGT AAGCTTGATG CGTTGCCTGC TGATGGTGGA
    38821 GACGCGGGTC TGGAGACGCT CATACTAGCC GACCAGCAGT TGTCTACAGG CTTAGACGTG
    38881 GTAGACTTCG CGTTAGAAGA ACCTGGTTCT GACGATGCTG GCGCTGCGCC TGGAATAGCT
    38941 GGAGACGAAT CTGCTGGGGA CTCTACGGGG GAGCAGTCTA TTGTAGAGAC TGCTGCTGAT
    39001 GGGCAGAGAA CGGTGGAAAA GCCGCATAGC AGACAGAACT CAGGCAAGAA ACAGCCTACC
    39061 AGTGGTGGAG GCGAGAGACA GGAGAAGAAG CTCGCGTCTG CTGCCCTCAA CAAGAAGACG
    39121 CCGTCCCTCA CTAAGACAGG GGGCTCGAAG CAGTCCCAGT CTACAGGCAA GAAGCCGGCG
    39181 CCACGCAAGC CTCGTCCAGT AGCTGAGGAG GGCATCATAG ACTACGAGAT GGACGTAGTG
    39241 ACGAGTGACG ATCTCGCGGG ATGACCAGTG TCAGTCCAGC GCGTGCGGTA AACTAGACCG
    39301 TAGTCAGTTA GTTCGTGCGT GAGGGAGGAC TCGCGCTGGT TTGGAGTCTC ATGTGGGGAG
    39361 AACAGCCTAG AGGCAAGCAC TCGCGTGCAG TAGTATCGTC TACAGCCGGC TGCGCTCATG
    39421 GTTCTGGTTC TCCTGAGAGG GTCACCGCAG ACTATTTCCC TTGTCATCTG ACCCGCTGGC
    39481 GGCGCTGCTG GCTGCAAATC GACTGGGTCG TGTATGCTAT TGTTCTGTCT GTAGCGTTCT
    39541 CGACCGTGTT CGGTTTCTAC AAGGTGCCGT CGGCGAGCAT GTCTCCCACG CTGGAAGTAG
    39601 GAGACACGTA CATCGGCGAG AAGATCAGCG GTTGGGCCGG TCACGTAGAA CGTGGGGACA
    39661 TCACTGTCTT CCGAGACGAG ATGGGTTGGA TGGACGGTTC GCCGACAGAG GGCGGTCTGA
    39721 TAGTGAAGCG TGTGGTCGGT CTTCCAGGAG ACCATGTGCA GGTGACGCTA ACTGGAGTGT
    39781 ACGTGAATGG CGAGAGGCTG AGGGAAGACT ACCTGCCTGA TGACGTGGAC CCGGTCGACC
    39841 CTGGGGTCTA CGTTGACGTA GAAGTGCCAG AGGGCAGACT GTTCGTGCTC GGAGACAACC
    39901 GTGGGGACAG TGCAGACAGT CGTTTCCACA TGGACGCAGT AGACGGCACG ATACCAGTAG
    39961 ACAGCGTAGT CGCTGTGCTC AAGGCTCAAG CCTTGCCTCT GCGTAGCGCG CATCTGCTGT
    40021 CAGACTGACG ATCACCTGCA GCCTGTAAAT ACCTAAAGTT GCGGTATGGT GATGGGCCAT
    40081 GGTATGATAG TGTCATGTTT GGTCTATGGG GCAAGAAGAA CGAGCCTGTG ATAGTCGGAG
    40141 GAGACACTCC CCGCGTTCCA GGCATGCCAG TGGGACTCTA CACGAGCAGA GACGTGGAGA
    40201 ATCTGAGATT CCATGACAAG CGTAGGGTAT GGTACAACGC TAAGCAAGTG GATGACGCGT
    40261 TAGACAAAGT GAAAGCCACG CTAGAATGGT GGGAGTCGGT CCATGGTGGT CTGAGTGCTG
    40321 ACGACGCCAT GGAGACTGGT GATGAGACTG ACGCTCACGA TCACGGGCAG CCGGACGGGG
    40381 GAGAACCCGG CGGCTTGCTA GACGTAGGCT TGCCTTCGAC GACTGGCGCT CATGTAGACA
    40441 CAGTCGAAGA GATCATTGAT CTGAGTGGTC AGCATGACGC TGGGGAGACT GCCATCAAGA
    40501 CGGTAGGGGC TACAGACGAC GCTGACGCTG AGCGCAAGCC TGCCATAGAT CCATTAGCTT
    40561 CTGAGACTGC TGGACACAGC CAATCGAGAA TGCCGGTGCG GACAACTCCT ACAGTCGACC
    40621 TTTCCCTGAC TGTCGATCCG GAGACGGCAG ACTCGCGAAG CGTCGATGAC GGGGAGACTA
    40681 TGTCTGGCGG AGACGATGCC GGCAATGATG AGTCTCCTGA GACAGTAGGC GCTTCCGCTC
    40741 AGACAGGCGA CAGCAGGACT GCTATCGAGC AGCTGGCAGA TCTCGCTGGC AAGTCGAAGA
    40801 CGGTAGAAGA ACAGCCTGCA CGTGGCTTGA GCGTCCCGGC TCTGAGTGCT GCTGACGCTC
    40861 CTAAGATCCC AGCTAACCCA TTCCTCCGGA GACGTTGAGC TTCTTAGCCC TTGCCCCGTA
    40921 ACCAGTAGAC AGCCAGCCTG CAGACACGTA GGTCTGGCTG TTCTCGTGTC TGGTCGTCGT
    40981 GAGGCTGCCT ATGAAATATC TTCTTGACAT AGTTGATCGT GGTTAGGAGC TATTCATGGG
    41041 CGACGTTGAC AAGACTGTCT CATGCTCGCG TCTATGCAAG ACATACGGGG AGGGAGAAGC
    41101 CGCAGTCCAA GCGTTGAGGA ATGTGAGCCT GCAGTTGCCA GCAGGCGCTA TGACGACGGT
    41161 CATAGGCGCG TCTGGCTCTG GGAAGAGCAC ACTGATGCAC TGCATAGCAG GCTTCGACTC
    41221 TCCGACGTCT GGCTCTTCGA CGGTAGCTGG AGAGCAAGTG CAGACTATGC CTGCCAAGCG
    41281 CATACCCGAG TTCCGTAGGA GTGCGATAGG CTTCGTGTTC CAGCAGCATG GCCTCATCCC
    41341 GATCTTGACT GCCCGGGAGA ACATCTTGCT GCCATACAGG CTGGCTGGCG CTGACCCTGA
    41401 TTGGGACGAG TTCGACGCTA TCGTCAGAGA GCTAGACCTC GCGAGCCGGT TAGAGCACAT
    41461 GCCCAGCCAG TTGTCTGGAG GCCAACGGCA GAAAGTGGCG GTAGCAAGGG TGCTCCTCCA
    41521 GAGGCCTAAA GTAGTGTTCG CGGATGAGCC TACGGGAAGT TTAGACGTGA AGAGCAGCGA
    41581 CATGGTACTC AGCCTACTGC GAGACAAGAT CGTCAGAGAA CTTGGCATAA CCGTAGTCAT
    41641 GGTGACGCAT AACATCAGTG CTGCTATGCT GGCTGATCAC GTGATCGCCC TGAGTGATGG
    41701 CTCTGTGATC TTAGATTCTC CTATGAGTGC TGTGAGCAGG GCAGACTTAG AGTCTGCTGT
    41761 GAGCACTGAC AGCACCACTG CAAGTGGTGA TGCAGAGTGA AGATCGACGT TGATGGGAGA
    41821 CTGCTAGCCC GTCGAGAGGA GAAGGACCCC CATCGCTGTG GCCCTAAATG GGAGTTCACG
    41881 CTTCTCGTCA CGGCTAGACA GATGTGGCGC AGCAAGGCCA GGTTCTTGAG CATCGTGTCG
    41941 AGCACGTTCT TCGGCGTCGC AGCCGCCGCG GCCGCGTTGA GCGTGACTGG GGCTGATGAC
    42001 CAGTTCACGT ATAGCTTGCA GTTCGCTGCG TTCGCGTGCT TAGTCGTAGG CATGGTGACG
    42061 ATACAGCAAG CAGTGCAAGT GGCGGCTATG GAGGCCCGTC AAGACTACCA GTTGCTGCTT
    42121 GCTAGTGGTT TCTCGCCCAG CACAGTCACG AGGGTAGTCA TAGGGCAGAC GGCTGTAGCG
    42181 TCGTTAGCCG GGTCTATCGG TGGCGCGTTC GTCGGCTGGC TAGTAGCGTT AGGCTTAGTT
    42241 CCATTGCTGG CTGGTCAGAA CATCGGTGGG TTCGATACGA TCCGTGCTGA GGCGAATCCA
    42301 TTAGCTATCA CTGCTGTGGT GGTCGGAGGA GTCATCACGG CAGTGATAGC AGCAGTGAAG
    42361 CCCGCCAGGG AAGCTGCGGG GATGCAGTCC GCCAGCAGTA TGGGGACTAA GACAGTAAGC
    42421 AGGCGGCGGT TCCTCACAGT CATAGGCCTT GGCTGCTTCG TCGTTGGCGT GATCATGACA
    42481 GCATTCACTT GGACTACCCG TGGTACCGCA GATTGGACTA CTGTCATAGC TGAATGCTCC
    42541 CTCCTAGTCA TAGGCTTGTA CGCTGCGTGG CCAGCGCTGT TCAAGTGGGC CGTACTCCTG
    42601 TTAGAGAAGT CCTTGAATCT GATTCCCCAC GTCAGGAAGA GCCCGGGTTG GGCTATAGCG
    42661 TTCCGGTCTC TGACTCGCAG GCCAACAGCT GGAGTCAGCG TGGGCGCAGC GTTCATGGTC
    42721 GGCTTGCTGT TCTTGTCCGG CGTGACGATG GTAGGCAACT GGCAGTCGAA CCACGATCAG
    42781 ATAGAATACG GCGTGTCTTA CAAGGCTGAC AGTCAAGTCC GCTTGAAGGC AGGCACGGGC
    42841 GTTGGAGACT TCATCAGCGA GGCTGACGCT GAGACTTGGG CTAGAGACCC TGACGTGAAG
    42901 TCAGTAGTCT TGTTCGCGGG AAGGGGCGTC AAAGGCCTGA CTGCGAAGAA AGGGAAGAAC
    42961 TATGACGTGC TGACGTACAC GATAAAAGGA GACCCGTTCA CGTCAGTAGT AGAAGACGAA
    43021 GAAGCCAGCA GAGCGTGGAA CGAGGGGTAC GCTGTAGTTG GTTCAGACAC GGCTGAGAAG
    43081 TATGGTCTCA ACGTGGGGTC TAAGTTCTCG ATACCTAGCG TGAAGCATCC AGACGAAGAC
    43141 TTTGACTACA CTGTTGGCGC TGTGACTCAC GAGTCGTTCC TGCGTTCTGG GATCATGGTC
    43201 CCATGGGATG ATTCTGACTA TCGCACGGTG ACCAGCGCTT ACGTCACGAT GACCGACGCA
    43261 GCCCGCGAGG AGATGACTAA CCGCGAGTTC AACAAGCGTC TGGAAGACGA GCACCCAGAC
    43321 TACTACTTCT TCGATCGCGA GTTCATCGTG AAGAAAGGCG GGCTCGAAGC CTTGTACTCG
    43381 CTGCTCGTCT ACTATGGCGC TGGCAGCCTC GTGATCACGG TGAGTGTGTT CGGCCTGTTC
    43441 ACTATGATGA CGCTGGCTGT CATGCAGCGC AAGAGAGAAC TTGGCTTGCT CTCAGCAGCC
    43501 GGCATGAGCA GCAAGCAGTT GAAAGGCTCC CTATGGACTG AAGCTGGCAT ACTTTCGCTG
    43561 GTGAGTGGAG TCCATGGCGT AGTGGTCGGC AGCGTGCTCG GCATACTGGT CGGGTCTAAG
    43621 ATGGGGATGA CTACTATAGA CCCGACTACA TGGGTTTTAG AGTCCTGGCT AGTGATAGCC
    43681 ACGGTACTGG TAGGCGTGGC GAGTGCGATG CCAGGTGGCA TGGTGGCAGT CAGGGCTGGA
    43741 GCTAAGACGA TCAGAGACGA GTGATGTCCA CAGCTGACCG CAGAACATGC CCTGAGACGG
    43801 CAGTAAACCG CCCTTAGACA AGACTGGGGC CCGGCCATGA TGAATCTGTC ATGGCCGGGC
    43861 TTGACCACCT TAGAGGGGCG TTTACTGCGG TTCTAGACCC ATGTGAGACG CGGCTGTTTT
    43921 CTATGACGGC TGCAAGATGC GCTGGCGATA GAACGTGGCG CGCTCGCTTG CTCAGGCGAG
    43981 ACGCGAGATG GCGTTGCTGG AGAGCGCAAC TTCCTTAGCT GCGTCAACTT CACGCCCACA
    44041 GGCCAGGCAA GCGCATGGAG TCTATCCTCA AGACTCACGT GACGTCAGAA TTGATCGACT
    44101 TGCTGAGCGC TCTACCCTGA GGTCAGCAGG AGTCTCGTTG ATGCGGAACT CCATGAGGCT
    44161 CTTCCTCTTA GCGTCGGCGT CGGCGAGTTC GAGCATCCTG TCGATGGGAT CGTTCCAGAG
    44221 TTCTACGGCG TCAGGCTCGT CTTGCAGCCA CACTGCTTGC TTCTTGCGCC TGCGGTCAGG
    44281 CTTGCCTACT ATCTTAGAGT CTTCGACGAT CAACAGGTTC GGCTCGAAGT CAAAATAGAC
    44341 CTTGTACTCG AGGTGGCCCG AGTGCTGTTC GAGCTCAGGT AGGGCTAATC CGGTAGCGTC
    44401 CTGGAAGCCT GTGGCGCGCC ATAGACTCGG ACTCACCCAT TGCAGCGAGG CTGTAGCATG
    44461 CAAGTCAAGG CGACCGAGCG CCCTGCGGAG ACCATCGGCG TTAGTGGGGA AGAACTGGCA
    44521 GCCTTCTACC CTCCGGACAA AGTCTCTGCA CTGGAACTGC TCTAAGATGA TAGTCTTGCG
    44581 AGCAGTCACA GTCACACCGC TTTCGAGGTC ATCGCAGTAA GCGCGGACAT GCAGTTTGCG
    44641 GCTCACGTGC TTGATAGTAG GCCATGTGCT CTCATCATCT CTAGAAGCGT CAGTCATCGT
    44701 GTCAGCAAGT CTCCTTCCCT GGGGCTCACA GTCCCCAGCC ACGGACCACG TGGTCGCCCT
    44761 TGTGGTCTCC GAGCACAGCG TAACGGGCTG TGCCGAGTTC GAATGAACGG CCAGCCTCAG
    44821 CAGGCAGCCC CAGCCAAGCT ACTGTGAGCT CCCTGAGTAC ATGCGAGTGG GCGACCAACA
    44881 GCACGTCGCC TCCGTCTTCG ATCACAGGCG AGACTTCTTT GATGACGGTC TCCACGCGGC
    44941 GGCGGAGCGC GCTCAGAGAC TCGCCACGGC CACGTCTCAC GGTGACCTCC TTGCCAGCCA
    45001 CGGTCATAGT CTCGTCTCCT CGCATGGACG CTGGCAACGC TTGCGGGCCA TCTCCCCAGA
    45061 GATCCCAATC AGTGGGCTTA GCGACCCCAT CGTCATAGGG CACTGTCTCG CCATCAAGGG
    45121 TAGTCTCAGA CCAGCCAGTC TCATTAGCGT TAGCTTCTTT GACGAGGCTC GCTATCTCAG
    45181 AGCGCGTGCG GCCCTCAGCC GCGCCATAGT CCCATTCTAG GAGTTTGTCG TCAACGATGA
    45241 CTTCTCCGTC TCCCCCGACG AGACCCTTAG ACGCGAGTAT AGCCGTGTCG CGAGCGCGGC
    45301 TCAATGGACT CGAGACGACT TCCTCGAACT TGCGCAGATC GCGAGCAGCA GTTAGACGCT
    45361 TGCCAGCGTC TAACGCTTGC GCTACGCCCT CGTCCGTTAG GCCCACGTCA GTGCGACCAG
    45421 TGTGCTGGCC ACTCAGAGCC CACGGTGTCT GCCCGTGCCT CAACAACCAG ATCTCTCCCA
    45481 TAGCCATGTC GTTCTCCTCG CTGTCTGCAA GCAGTCTACA AGAAGACTGC TAACATGCTT
    45541 CGTGTATGAG ACTATACTAA TGCTGACCCT GTACAGACCC AACATGAGCC CGCGTGTCTA
    45601 AACGATCACC CAGGCTCATG TTGTCGTCAA CAGTCCAATC GCGTCTACAG CGCCTGCCTA
    45661 TTTTCGCCCA GTAGCGGTCT TGTCTACTCC ACGGCGCATC CAATGGCGGT TGCGGGTGTC
    45721 AGCGTCAGCA GCCATGTAGC CCTCGATGAA CAGCCCTTTG ACTGTTCTCT CAGCGCCTTT
    45781 GTCGCCTACC AGCATCTCCG CCAGCCTCAT GGCGGCTGAC TGCTTCATCT CGCCAGTCGT
    45841 TTGACTGGGG ATGATCGATG GCGATTCTGT TGTCGATGAA GGCAGCACGC TTGATGGGAT
    45901 CTCAGTCTCG CCGGATGCGA TCTTCTCTAA GTCAGCTTTC TTCCCTGACC AGTACCTGTC
    45961 AGCAGCAGCT TTAGCCCTCT CCATAGCGAG AGCATGGCAT TTGTCGTCTC CTGTGAGCGA
    46021 ATCGTCAGTC GCTACCAACC ATTCTCCCGC GCTGGAGACA CCCCGCACCC GTCCTTCTCT
    46081 GATGACGCTG AGCAGACGCT GGACGACAGT CAGCCTATGC TCCCAGATCT CGTCTCTCAG
    46141 CAGGTCAGGA TAGTTCTCGG GCACGCAGCC AGCCTCTACC TTGCCTGCTG CTTGAGCCTC
    46201 CAGCCATTGG AATCCCATGA CCCTGTAGGC TGCGAGGGCG AGCTGCAGCC TCCATGCGGT
    46261 GGTGTCTGCC CTGCGCTCAG TCTCGCGGGC TAAGCCCTCG TCTACCGGGT CAACGTCTAT
    46321 AGCTTCTGGC GCTACTGCGC TCAGGCCACC GGTAGGCCGG GGGAGGCTCG TAGCGCTGAC
    46381 AGCGGCTTCG CACGCCTTGT GGAACGAGTA CGGCGACAGG GAAGCTCCAC CTACTAGGAA
    46441 CCCATCGACG TCATGCAGTT GCGCTAGCCC AGCAGCGTTC TCCTCGTTCA CAGAGCCACC
    46501 GTACAGCAAC CTGACGCTGG CAGCCACGTC AGCTCCGAAT CCGGCGTTCA CGAAGTCTCT
    46561 GACGTCAGCG AGGGCAGCCT CTACTACGCT TGGCTCTGGA GCCTTGCCTG TGCCTATAGC
    46621 CCACACGGGC TCGTAGGCTA TGACGACTTG ACTGGCTTCA TGGCAGTCAA GCATGCTCAT
    46681 AGCGTCTGCT AGCTGGCTGA GAGCATAGTC TACGCCGATC CCCTCGACGC GCCCCATAGC
    46741 AGTCTCTCCT ATGCAGATTA CCGGAGTCAT GCCAGCCTTG ATGACTGCCT TAGCCTTAGC
    46801 GGCGATCTCG TCATCGTCCT CGGGGTGGTA GCGTCGTTGC TCGGAGTGAC CGAGTATCAC
    46861 GAAACCGCAG CCCATCTGAG CGAGCATAGC CGGGCTCACG TCTCCAGTGT AGGCTCCATA
    46921 GTCAGCAGCT ATAGCAGTCT GAGCGCCTAC GAGTAGGCTG ACTGACTGCG ACGTTATAGC
    46981 GCGTCGGGCT TCATCGATGC TCGTGAATGA TGGTGCTATG CCAACCGTAG CGTCAACTTC
    47041 AGGCAGTGAT GCCCATGCCT CCACCCAGAG GCTCACAGCG TCCCTGTCTA CAGTTGACGG
    47101 CGACCCATCA TCCTCTGTGA GGGTCATCCT AGTCCAAGCG CTCGCGAGGT CTAACTCGAG
    47161 CGAGTTCATC TTCCAGTTGC CTAAGACCAG TGTCTTCCTG TCTGCCATGT CTTCTACTTC
    47221 CGTCTACGAG CATCCTGTTC TGACTTGATC TTAAAACGGA CGCTTGACAA TGCCGTGGCA
    47281 CGAGTCGGGA CTGACTATTA GTCCCCCGTC GGTGATCGAT GACCGCTATA GGCCAGAACT
    47341 GGCGGCCTAC AGCATGTCTG CTCTTCGTCG TGTTACCATA GTCTCATAGT GCAGTGGACG
    47401 CATATCGCTG CTATGAAGAC AAGAAACGGC TATCAGCAAG GGAGCATGAG CATGGACAGG
    47461 AGACTGAGTA CTAACGTGGC AGCTATCGAC AGTCTGCTAG ACGGCGGTCT GGCCGTAGGC
    47521 GGATTGACTG CAGTAACGGG CAGGAGGGGC ACAGGCAAGA CGATGGCGAT GCTCGCAGTA
    47581 GCCGCTAAGA CGGGCGTAGA CTGCGTGCTG TACGCGCCAT GCATTGATTA CGCGGAGGTG
    47641 AAGGCTAGGA TCGCCAGCAT CTGCGTCAGC CTGGGCATCG ACGTGGATAC CGTCACGTAT
    47701 GATTGCACTA CTGGCTTATG GCTGTCTATC CAGTTCCCTG ACCACCGCGT GATGGTCGCG
    47761 GGCCACTCCG CTAAGGCTAC TGCGAATGGC AGGGCGATGC TAGACAACAT GGAGGCGCTG
    47821 GCAGCGTCTG GCTCAGCCAG TCTCATGATG TTCGACGCGC CATGCAAGGG GATGAAGTCT
    47881 AAGGACGAGA AAGACTTCGT CGTCTCCTTG CGCAGATTGG CGAAGCGCTA CGACGTGCCG
    47941 GTGATCGTGT CGACTATGCT GCGTTCTAAG CCGGCTGTTG ACCCAGTGAT CAATGACGTG
    48001 AAGAAGTCCC TGCGAGAAGA GGCTTCAGAC GTGATCTGGA TAAGCGAATG GCCTAAGATA
    48061 GTGAGAGGCG ACGCTAAGTT CAAAGTCGGC GTGCTGTCAG ACGACGATCA TGATGGAGAG
    48121 TGGGAGTCTA AGACTGCAGA CCTGACGATC CATGGTGCTG TCAGCATGAA CAAGACTCCA
    48181 ATGATAGGCT ACAGGCGCCA GCGATGACTC GCTGGTAGAG CATAGCATAC TGTGGTAGCT
    48241 GCGCAGCCAT CGATAGCCCG AGTGCATCGC GCAGGCACTA GTAGCGTCAT AGGCTATGGC
    48301 GTCATAGCCA GCAGATTGGA GTCAACTGTG AGTAACACCA GGAGGAAGAA GCGAGGCAAG
    48361 CCTGGAGATT CTGACCAGCC TCTCAGGGGC AAGAGCAAGT CTGAGTGGAT ACGTGGCAGC
    48421 GTCAAGCATC TGAAGAAGCA TGGGCAGTTG AAGAAATTGC CTAAGCTTAG GACGAGCACA
    48481 TGCTATCTCA CTGGGAAAGT CCGCTTCGAA GACGAAGACT CAGCTTTGAA AGCACTGGTA
    48541 GACGCCGTGA CTATAAGGAC CAGCAAAGGC TACGCGCGCA TAGAGTCTAG GGCGTACTAC
    48601 TGCCAGTACT GCTCTGGCTG GCATCTCACG TCTCAACGAG ACACGTCTAC TGTGAACACT
    48661 GAGGCTGTAG ACTTAGCGTC GCACCACCCA TCAGCGTTCA AGCAGGGTCT CAAGTTCTTG
    48721 AAAGACGGAG ACGCTAGAGA AGCACGGAAG CACATACAGC ATTTCATGCT GGCTATGCAG
    48781 CGGAATAGCG TGCCAGACGA AATATGGGCA GACCCATGGC TGTGGGCAGC TGTGAACGAG
    48841 CTGAGGGAGG CAGGGGCGCC GAGCTGGCTC GAGATGAGGG ATTTCCCAGA GGACTTAGCT
    48901 AAGGCTGCGA GCCTCGATAG CGCTAGGGCT AAGCCTGACA GTGCCTGGTT GGCTAGCTAC
    48961 CATCACTTGT CGAAGAGCGG CAGGGCTGCG ATGATGGAGA GGGAAGACGT CCCATTAGCA
    49021 GTGATAGCAG CGTTCCAAGC AGCGTTGAGC AAGCTAGAAG AATCGAAGCC GGTCGACGAC
    49081 GCAGACACGG TGGGCGACGC TATCGTCAGC GGCCATGCGA GCAGCGATAG CGTAGGTGAC
    49141 TTGGACAGTG GTGAAGACTG TCGGTCGGGA GACGCGTCTT CAGGCGCAGC CGGATCTGAA
    49201 GACACGCTGA CTGACTAGGA GACGCTCCCC TTACGTACAT GGGCTCATGT ATAGTCTATA
    49261 CTAGGAAACG TTAGCTCGGA ACCAACAGAT AGGAGACGTC ATGGAACGAG CAGATGTCAT
    49321 CAAGGTCATC AACGGAGCTC ACGCAGGCAA GTGGGCTATG CCTGCTATCA ACGTGAGCAG
    49381 CCTGGGCACG GCTATGGCTG CTATGGAGGG GCTGCAGGAG GCTGACTCGC CGGGCTTCGT
    49441 CCAGGTGAGC ATCGGAGCCG CTAAGACTGC CAGCTACACG GGAGACCCCG TCGAAGGGGC
    49501 TATCGTGCTT GGCAGGCTCC TGCGAGACTT GCGCAAGCAG TTCACAGTGC CTGTCATCTT
    49561 GCATACTGAC CACTGCCATC ACGACATGGT AGGGCACTAC CTCGAGCCCC TGCTCAAGCG
    49621 TCTCCGTGGA CTGTATGACG CGGGAGAGGA GAAGATCTTT GACTCGTTCA TGTATGACGG
    49681 CAGCACCACG GACATCCAGA CGAACGCTGC TACGATCAGG GAGCTAGCGC CGCTCGTGAA
    49741 GGCTGTAGAC GGAGTCCTCG AAGTCGAAGC TGGCGGGGCT TGGGGTGGTT CTGAAGATGG
    49801 AGTCGGAGGT GGCGCTAAGT ATTCTACGCC TGCTGACGTG GCGACTATCC AGACTGCTAT
    49861 GGCTGCGTCT GGATGGAAGA CTGGAGACTA CCTGCTCGCA GTCGCCTTCG GCAACGCTCA
    49921 TGGCACAGCT GTCGTCCCAG ACTTGAAGCC GGGCTTGCTG TCTGAGATCG CAGGAGCGAC
    49981 GGGGCAGGAG AACCTGTACG TGTTCCATGG TGGCTCTGGC TCGCCTGCTT GCGACGTGAA
    50041 GGCAGCTGTC GCTAACGGGG TAGTGAAGAT GAACGTGGAC ACTGACACTC AGTACGCTTA
    50101 CACTAAGGGC GTCTACGAGT TCTTGTCTGC AGCCCCCATG GTAGACGATG GCGAGGGCGG
    50161 TGAGGTGACT GCTGTGCTGT CTCACAAGAA AGGCAAGAAG TGGTTCGACC CCCGTAAGTG
    50221 GGATGCTGAG GGCCGCGCTG GCATGGCCCA GCATGTGAAG GAGGTCGCTG GCTTGCTTGG
    50281 TTCTGCTGGC AAGGCAGTCT GATAGCAAGT AGTGTCACCC CCCCTAAGCC GGGTGCCCTA
    50341 AGCCAGGTAG TCAGTGTCGA GGACGCTGCG CATGGAGCGG GGGTGCCCGG CTTTCTCGAT
    50401 AGATAGGAGA GCAGGATACT CTGACATGTG TTCCATAAGA GCGGGGTCTT GATAGAATGA
    50461 GCCGATTTGA TCGGCTATGT TGAGAAGACT CACAGCAAGT TGGTGGACGT GTAGACTGTG
    50521 AGGGCTGGCT ATCGCGCCTA TCCGTAGCGC AGGACGCTAG GGTGACTGAT AGCACGCTCA
    50581 TGTCTGTAGG CGTGAAATTC TCGTCATACT GGAAATAAGT CATGAGACTG TTCTCCCGTT
    50641 CCCCTTACTC GATCGCTTGC ATTCATAGGC CGTAGAAACT GCTAACAATA GTCAGTAATA
    50701 GCCTGTGGTT GCGCCATATC TACGTGGCGT GATGTTGTCA TAGACAGCGT GCTGGCAGTT
    50761 GCCAGACGCC GCAGACCGTC ACACGGGGCG CTGTCTCACG CGGTACTATA CCGTCAGTAG
    50821 AAGACATGAG CCTAATGAGA CGCCTTCCGG CTGGCGCCGC TCACTGGAAG GCGGGACGTG
    50881 AGGAGACAGT CGCCGGACTG TAGACTAGGA GACATAGATG CACAATCCGA TCATAACCAT
    50941 AGGCTTGTTC TGCAGGCAAG TCTACAGTGA ACTCAAGAAG ACTGTAGCCC CCACGGGGAG
    51001 GCAGCTAGCG GGATGGGCTA TAGCATGCTT CGTGTTCGTG CTGTCGCTCA TGCTGATCGT
    51061 CACGGGGTTA GACGCCGGAT TAGGCTGGCT CACCCTGCAA GTGTTCGGGG GATCGAAGTG
    51121 AACGTAGTCA GGACCGTACT CATGGTAGTA GTCAGTGCGC TCAGCCTAGC GCTAACTGCA
    51181 CTCATCCTCA TGCACAAGGG GAAAGGCGGC GGACTGTCAG ACATGTTCAG CAGAGTGACC
    51241 CAGAACGCGG GCTCAAGCGG CGTGGCTGAG AAGAACTTGA ACAGGTGGAC TGTAGGCGTC
    51301 GCTCTCGTCT GGACAGTGAC GATCATCGCG CTAGGTCTCA TCTGAGGCTG GCAGGAAGGC
    51361 TGACATAGGA GAAGATGAAG ACCCTGGTAG ACGCTTTCAA GACCGCTAGG CTCAGGAACA
    51421 AGATCCTGTT CACGCTGGGG ATGCTCATAG TGTACAGGAT CGGCTCGTTC TTGCCTACCC
    51481 CTGGAGTCAA CTACAAAGCC GTGAGCGACT GTCTCGCTAA GATCGGCTCC GGCAACGAAG
    51541 ACTTCATAGG CTACGTGAAC ATGTTCTCAG GCGGCGCTAT GCTGCAGTTG TCTGTGTTCG
    51601 CGCTGGGAGT CACCCCTTAC ATCACTGCGA GCATCGTCAT ACAGCTATTG AAGATCGTCA
    51661 TCCCACGGTT CATGGAACTG CACAAAGAAG GTCAGTCTGG AGAGGCTAAG CTCACAGAGT
    51721 ACACCCGTTA CCTCACGATC GGGCTGGCTG TCGTGCAGTC TGCTGTCATC GTGCTCTCAG
    51781 CGCGGTCTGG CGCGTTGTTC GGCGGCGCGT GCGGTAGCGT GCTCAAGAGC GATGACCCGG
    51841 CGACGCTCGC AGTCATGACC TTAGTGATGA CTGGTGGCAC TGGCTTAGTC ATGTGGATGG
    51901 CTGAGCTGGT GACAGACAAG GGAGTAGGCC AGGGCATGAG CGTGCTCATC TTCATGAGCA
    51961 TCTGCTCTGG CTTCTTGCCG AAGATCTGGT CGATCGGCTG GGAAGACGGT AATTGGCTCG
    52021 CGTTCGGCGT CGTAGTGGCC ACGTTGCTAG TAGTGTTCCT CGTCGTAGAC TACGTCGAGC
    52081 TATGCCAGCG CCGGGTGCCA GTGCAGTACA CTAAGCATGC GCCTGGGACA GCCCCCGGTT
    52141 CTAGCGATAA GACGTACATG CCTATGAAGA TCAACATTAG TGGCGTGATG CCTCCGATCT
    52201 TCGCGTCGTC ACTGTTGGCT ATCCCGACTA TAGCGACCCA GTTCTTAGAC GCTCAGAACC
    52261 CAGCTGCTAA GTGGATCAAC GCGAACCTGG CTGACTCTAC GAGCCTCTGG TACATCGGGA
    52321 TCTACTCTGT GCTGTTAGTG TTCTTCTGCT TCTATTACGC TGGAGTGCAG TCCGACCCGG
    52381 AGGAGACTGT AGACAACATG AAGCAGTCTG GAGGCTTCGT CCCCGGGGTG ACGATGGGAA
    52441 CGCCTACAGT CAAGTATCTG CAATACCTGA TGAACAGGCT GAACTCAGCC GGGGCCATCT
    52501 ACCTGCTCGT CGTAGCGCTG GTGCCTACTG TGCTGGCAGT CACGCTCGGC GTGGGCGCTA
    52561 GCCTACCATT CGGTGGTACT ACTGTGCTCA TCATCGCTAA CGTCGGCTTA GACACGCTAC
    52621 GGCAGGTGAA AGCCCAGTCA GAGCAATGGG AGTACACGGG CATGCTGCCT GCTGCTGAGA
    52681 AGGCAGCCGG CTTAGACCTC AAGAAGACGC TGGAGAAGGA AAGCAAGGAC TGAACGCATG
    52741 GCTAACATTC TTGACAAAGC TCTGAGGATC GGCGAAGCTG GCCAGTTGAA GAAACTAAAG
    52801 CAGATAGCTG ACGCAGTCTG CGCTCTGGAC GGCAAGTGGT CTCGTCTGAC AGACACCGAG
    52861 CTGAGAAGGA AGACAGCGGA GTTCAAGAGA CGTCTCGCTG GTGGCGAGAC GCTAGACGAC
    52921 GTCATGGTCG AGGCGTTCGC TACGGCCAGG GAGGCTGCAT GGAGGACACT TGGTCTCAAA
    52981 CCGTTCCCAG TTCAGATCAT GGGCGGAGCA GCCTTGCATC AGGGCAGCAT CGCTGAGATG
    53041 AAGACTGGCG AAGGCAAGTC TCTAGTCTGC GTGCTTCCAG GCTATCTGAA CGCGCTCGAA
    53101 GGCAGGGGAG TCCACATAGT CACTGTGAAT GACTACCTAG CGCAGTATGG CGCAGAGCAG
    53161 ATGAGCCGAG TGTACCGTTT CCTTGGACTG ACTACAGGCT GCGTCGTAGA CGGCCAGGAG
    53221 CCAGCCGAGC GCAAGAAGCA GTACGAAGCT GACGTCACGT ACGGCACGAA CACGGAGTTC
    53281 GGGTTCGACT ACCTGAGAGA CAACATGGCT GCTGACAGTG ACGGCATGGT GCAGCGAGGC
    53341 CATCACTACG CTATCTTGGA CGAGGTGGAT TCTATCCTCA TCGACGAGGC TAGGACTCCA
    53401 CTCATCATAG CCGGGCCAGC AGAAGGCGAA GCCAGCCGTT GGTACTCCGT GTTCGCTAAG
    53461 CTCGTGAAGA CGCTGCAGAG GAATCGAGAC TACGTGATAG ACGAGAAGAA GAAGACTGTG
    53521 TCTATCACGG ACGATGGCGT AGCCCGAGTC GAAGAGTGGC TTGGCGTCAA GCAACTGTAC
    53581 ACTAGCGAGA ACACGATGCT CGTGGGCTGT CTAGACAACG CTATCAAAGC TAGGGAACTA
    53641 TACTTGCGCG ACCGCGACTA CATGGTGAGA GACGGCGAAG TGCTGATCGT TGACGAGCAC
    53701 ACGGGCCGCG TTCTGGATGG TCGCAGGTAC TCTGACGGTC TGCATCAGGC GATCGAGGCT
    53761 AAGGAAGGCG TCGAAGTGCA GCCTGAGAAC CAGACTTACG CTACTGTGAC CCTGCAGAAC
    53821 TACTTCCGTA TGTATGACAA GCTGGCTGGC ATGACTGGAA CAGCGGAGAC TGAGGCGGCT
    53881 GAGTTCATGA ACACGTACAA GCTCAGCGTC ATCCCTATCC CCACGAACAA GCCAGTGCAG
    53941 CGCATCGACA GGGATGATCT CGTGTATCTC ACGAAGAGAG ACAAGCTGGC AGCTGTAGTC
    54001 AAGGAGATCG CAGCCAGGCA CAAGAAAGGC CAGCCGGTGC TTGTGGGGAC AGCCAGCGTA
    54061 GAAGACAGTG AGCTCTTGCA TCAGCTGCTG GACATCGCTG GAATCGAGCA CCAGGTACTG
    54121 AACGCTAAGC AGGACAAGGC TGAGGCCGCA GTCGTAGCTA TGGCTGGCCG CAAGGGCGCT
    54181 GTCACAGTGG CTACGAACAT GGCCGGGCGT GGCACAGACA TCATGCTCGG AGGCAACGTA
    54241 GAGTTCATAG CTGACGAGAT GATGCACGAA GAATATGGCT TAGACTCTGA GTCTACACCT
    54301 GACGAGTATG ACGAGAAGTA CCCCATGGCG CTGGCTGCAG CCCGAGAACA GGTGGAAGCA
    54361 GAGCACGAGG AAGTCAAGCG GCTTGGTGGC TTGTATGTGC TTGGAACAGA ACGCCATGAG
    54421 TCTCGCCGCA TAGACAACCA GCTCCGTGGC CGCGCTGGCA GGCAGGGAGA CCCAGGTGAG
    54481 TCTCGGTTCT ACCTGTCTCT AGAAGATGAC CTCATGAGAC TGTTCAACAC TCAGCTCGTG
    54541 GCTAGGATGA TGCAGTCTGG TTTGCCTGAG GGCACTCCGA TCGAGTCTAA TATGGTCACG
    54601 AGGGGCGTTA GGAAAGCCCA GAAAGCAAGA GAGTCCCAGA ACTATGAGAT CCGCAAGAAT
    54661 GTCCTCAAGT ACGATGACGT GATGAACAAG CAGCGGATCG TCGTGTACGC TGACAGGCAG
    54721 CTTGCTATGG ATGGCGCGGA CTTGACGGCA GACATACGAG GCTACGTGAA AGAGGTAGTG
    54781 TCTGAGATCG TAGACTCTGG TGTATGCAAG CCAGACTCTG ATGGGAACGC TATCGAGGGC
    54841 AAGCTAGTGA AGCCTGTTGA CTGGCGGTTA GACGAGATGC TGACAGAATA TGTGGAAGTG
    54901 TTCCACGTGG AGACTGTGCC TGCAGACTTG CTGGCAGAGC ACATCAGGAA GCAGTCTCTC
    54961 AAGGAGAACG TGCAGGGATT GAAAGATGCG CTCACCAGTG CTGCCCTCTC CAGGCTCGAC
    55021 GATTGGGTGG GCTTGTTCGG TGAGACTGAG TTCAAGAGGA CTATCAGCAA AGTCACGAGG
    55081 GCGGTGATAG ACGAATGCTG GCGCAAGCAC TTGTATGAGA TGGACTACCT GAAGACTGGC
    55141 ATCGGCTTGC GTGGAATGGG ACAGCGTGAT CCCATTGTAG AATACCAGAG GGACGGGTAT
    55201 GCTTCGTTCT TAGACATGGA GAAGCTCATC CGTAGGACAG TAGTGAGGAC TGTATGCAGG
    55261 CTGTTCGCTG ACAGGCAGCG GGGTCTCAAG AAAGCGAGCA TGAACGGCGA GACGGCTTGA
    55321 CGTGAATCTA TTCAAGCGAG ACGAGAAAGC AGGCTATGCT GGTCGAATGG ATCGTGGCAT
    55381 ACCGAAGTCT CTCCGTGGTT TCGTGGAGAA GACAAAGATA GCTAACACTG TTGTCTCCGT
    55441 CCTGAGTGCT CTGACTTCCG TCAGTTTGCT GGCTTTCAGT GGGTTGATGT TCGTGTCTTC
    55501 TACTGGCGTG TCCTCGGGGT CGCCGATAGT TGCCGGTTCC CCGATCTCGA CAGCATTGCT
    55561 GATACTCGGT TGCCTGATAC CAGTTCTGGG CGCTTCTACT CTCGTATCGC TCGGTCTGTT
    55621 CGATGACGCT GTGGGCAAGG CTGCCAGCAC TGTGAGGGGC AATGATCTCA GGCTCGCTAT
    55681 GCTGGCAGCT AGTGAGAACG GTTGGAGCCT CAGCGATTTG AAGACTGTCC TACAGAATGT
    55741 AGCCCCGGCT TGGATCTCTG AGTGCACGGG GTCAAAGCTG CTAAGGCTAG TCGATGATTC
    55801 CTGCCTATTA GGCAAAGACG GTATGGCAGT CTTGAAGCTC GACGGGGAGA CAGTAGAGCA
    55861 GGCGAGGCAT CTGGTTGATT TTCTGATGCA ACTTCCCACT GCTGCTCCAG ACGCCAGCAC
    55921 AGTGAGGACA GTAGAGTCCA CGATCGACAT GCTGGTAGAC ACCCGCGGTC TTGAGAGGCA
    55981 GGTTACTGCA GTTATACGCA AATCCGCTAC ATCGGACGCC AGGCTAAGAA ACCTATCTGA
    56041 CTACAGTCTT AGAGAACAGT CAGAGCAGGA TAGGCTAAAC GATTTGGCGA CTACTAAAGC
    56101 GAGGCTAATG GCCGAGCAGA CTACCGTGAT CGAAGCTGCT ACTAAACAGG CTAACGACAC
    56161 TGTTGATGAC GCTATGGCGA GGCTAGACGC CAGGTCAACG ATAGAAGCCA GAACGCTGTT
    56221 AGAGCAGAGG GCTAGGTTAG ACGCAGATAA TGCTAGCGAC GCTAGAAATA GTAGTCTATC
    56281 AGAAGCGTCT GTCAGTGCAA GCAAGTAGCC CTTCGCTTGC GTCCAATGAT AGCGTCATCC
    56341 ACTGATGGTC ACAGGGATCC CCATACGACG TTGTGTGAGT CCTGACACTA TGTTGAGACG
    56401 CCCTCATTGA TCAGGTGATT TGCGTTAATG GTGAGTTTCT CATGGTGAAG AAGATCCTAG
    56461 TCCTGGTCGG CGTAGGCTTG TCTGCTGGTT CTGGAATCCC CACGTTCAGG ACTGATGACG
    56521 GAGACTGGCA GGCTGGCATG GATTTGCAGT CAGCGCTGCA GATCAACGAG TACATGGGCA
    56581 GACCGAAAGC TAGGAAGATC GTGTGGGATC GGCTGCGTTC CGCTGACTTC AGTCATAGGG
    56641 AGCCGACGAT AGCGCATGAG GCTCTTGCCC GGCTAGACGA GGCGGGCAGT CTACTTGGTG
    56701 TCCTCACGCA GAACATCGAT TCTCCAGAGC AGGAAGCCGG CGTGTCTCCC CTCAAGGTCT
    56761 GGCAGGTCCA CGGGTCTGCT GGCGAGACTG TCTGCGATCG TTGTGAGCAT GAGCGACCTA
    56821 CCCGTGAGAT TCTAGATGCA CTATACGGTC AAAGAGAATG GTCTTGGACT GGAGGCAAGA
    56881 CGCTGGCAGA GGTAGACGCT CACGTCTTGC ATTGCCAGCA GTGGAACGCT AAGAAAAGCA
    56941 AGCCCTGTGG AGGCGTCATC AAGCCATGCG TCGTGTTCTA TGGCGAGGGC ATTGACAGGA
    57001 AAGCGTGGTC TAATGCACGC AGCGCATTGT TCTACGCGGA TGAGTTATGG TGCGTCGGCG
    57061 CGAGTCTAGA AGTGCACCCG GCTGCCGATC TTCCCCGGAT GGCAGTTTCT CTAGGCAAGA
    57121 CTGTTCGTGT CGTGTCTACT GGCGTAGTGA ACATAGAAGG CGTCAAGCCT GCAGCGTGGG
    57181 AGAAGGTCAC CGCTACTGCG GATGACGCTG CGCCTAAGCT CGTAGACATG GTCCTTGGGT
    57241 CTGGCGGCGA CTAAGCCTAC GTTCGCCTTA TGATCCGCGA GATCGAGTGG ATGCTTTGAT
    57301 GCCCTGGGAA CAGGTGCTCT CAGTATCTAC TCGATCTATG TCATAGTAAG AGCCCATAGA
    57361 TTCTGGATGG TTCCATGGGC TCTTACTATG CTGGCAGCGG CTCCCGATTA GCCGGAGCTT
    57421 CCCCAGTTCA CAGTCTGGTG GCGGTCTCTT CTCCTAGAGA CTCTGCGAAC TCGTTCATCG
    57481 GGATAGCTTG AGACGAGACC CTCTTCTCCT TAGCCTGACG CAACTGGCGT GCTAGTACAT
    57541 CAATAGCCTT GTCGAGCGCA GCCGTAGGTG TGCGGCCCTC GTAAGACACA GTCTCGTCGA
    57601 TGCCCTTGCC TACGACCCTC GCTGTCACCT TGTAGCTAGC GTCCCGGCCT CGAGATGGAT
    57661 TGCCCCGCCC TTTCAGTACC ACGTTGAAGA CAGCGTCAGC CGGAGCCGTC TTCTCCAGTC
    57721 TGCTGACATG TCCCTCAGCG TCATCCTTGA AGCCGATAGG CAAGGTCATC CCCTGTGCTG
    57781 TGACTGTAAC GTTCATGGTG AACACGCTCC TTCCAGAACG ATCCTGTTAT GGCTGGTCTA
    57841 TCTTACCTCA TTTTAGGCTC AGACGGCTAC TATGGCATGG CGTGTCATAT GTCTTAGCAG
    57901 GCGCTAGTTC TATTCTCATG CGTCATTTTG CTTTGAGACT GATTCTGGTT AGAATAGAAT
    57961 CGACGTAGAT TCACAGATAG GAGTCAGACA TGACTGCGTT GAACGAGACT GATGGTAAGT
    58021 GGGGTTGGTG GCGTGCTGCT AAGACGTGCT TGAGTCCCAC GGCTATGACG TGGTTCCAAC
    58081 TGGCGATGGC CGCCATTATG ACTGCGACGT TCTGGCAGGT CGGAAGTCAC ACGATCAGCC
    58141 ACGAGTATGT GCGCAACGTG TTCTACGTGG GAATGGGCCT GTATCTACTG GCAGCAGTGT
    58201 GGTTGTTGGG AGACGAACCA GTAGCAGAGC ATGGCCTCTG GAAGACTTGC GCTGTCATCG
    58261 CGCTGCCGTT CTTACTTGTA GTCCTGGCTC CCAGCTATGG TGTGACGCTG CTGGCTATGA
    58321 TCGCCGGGAT CTTGTTCGCC AGAGCGTACA TCGGCGTAGA ACGCAGTAGA GGCTATCTTG
    58381 GCCTTGAAAC CGGTCCACTG TCTTGATCAA TAGGCTGCTT CCTCGTCTTG AACTGCCCTT
    58441 GCTTAGTGCC CACTAAGTGA GGGCAGTCTT CGTTTCTTCC CTATTGTAGA TCGTAGCCGA
    58501 AGACAACCTC GCTGACTGAT GGATTTTCAA GATGGCGGTT TGCAGTCTTC ATCCAAGAGT
    58561 GACCTGAGAA CCGTTGAGAT CTAATGAGAC ACGCCGTGAC GTGAGTTCGT TTGCTTTTTG
    58621 TCATGTCAGC ATTGTATAGT ATGGATTGTT GAAACGCTGG GGATGAGGAC AGCCCAGCAA
    58681 GCGTTAGAAA CTGTCCGAGA TCTGAAGGAG ATCAATATGG CTGCTAAGTC CATCAAGTTC
    58741 TACACCACTA AGACCCTGGC TGAGAAGGCT GGCACTACTA CTGAGGTCGT CCGTAACGCT
    58801 ATCGACAACG GCGTCATCAA GAACGTGACT AAGAACGAGT CTCGTCGCCT CATCATCCCG
    58861 GTCGCTGAGG GCAACAAGTT CATTCGCGCG TTCAAGTCCA AGAACAAGCC GGTCACCACT
    58921 CACACTGTGA CTGTCTCCGG CGCCGCGAAG TGGGCTGGCA AGTCGACTGA CACTATCCGC
    58981 TATCATGTGA AGAAGGGCCA CGTCCGTTCT CTGGTTGGTC GAAATGGCCT GCAGCGTGTG
    59041 TTCGTCTCCG ACGTCGTGAA GGTGTTCAAT CTCGGTAAGA ACAAGGGCAA GACCACTCAG
    59101 GCTAAGTGAG CTTGTGATGA ACTCGCCTCA GAACTGGTCG ACCCGAGGAG TATGAGACGA
    59161 CTGCAGCGCG CATGACTATC GAGTGCTTAG CGCTGCAAGT CGTCTGAGAC CTAGAACCTC
    59221 TTGATCTAGA TGGTTTTCCT TACAGTTGAG AGGGGCATGG AGCGAAATCC ATGCCCCTCT
    59281 CTTCGTTTTT TCAGGTCGAC TACATGCGAT GGTCTACAGA TGAACAAGAC GATAGACAGT
    59341 GTCAGTGCGC TGGGGAATGA GGCTATCTAC ACGTGGGAGG ACGACATGGA ATATCTGGAA
    59401 CGAAGCTAAG GAGGACGACA TGGCAGACAG CAGGATCTGG GGCTCAGGGC AGTCTCGCAG
    59461 CATGCACATG TCTCCAGACG GTGTGATGAG ACGCTGCGTG AGTCCAAGCA ACTGCAGATA
    59521 CAAGGCCGCG TCTCTCACTT TCGCGGAGAA GCGAGACAAG GCAGGTGAGC AGGCTACCCT
    59581 AAGCATAGCA GCCAGCCTGT TCCATGAGAA CTTAGTGAGA CTGGTAGCAG AGCACCCCCG
    59641 CTGCGCGGCT GCTAGGGATC TGGCTCGCCG CCGCATACCA GTAAGCGACC CATGTCTGGG
    59701 CTGGATCCCA TCTCGCAAGG CTGCCCTAAA GCAACTGGAA GCAGCTGGAG TCACAACACA
    59761 AGACATGCTG GAAACTGGCA TAGCCGACAT TAAGAGGAAC AGCACTGCAT TGCAGTTCTA
    59821 CGCTCACAAT AGGCTGACGC TGGCAGTGAT GGACAGTGAG ACTGGCAAGC CTACAGTGTT
    59881 CTACGCGAGG TCTTACGCGA AAACCGCCAG CGCGCCAGCT AAAGTCGGGG AGACTGCTGC
    59941 CCCGTTGACC AGTGGCTTGA AGTATGTGTC TTCGAGACCA CCAGCGTATG CGTTGCCTGA
    60001 GCGCGATCCC GATACTAACT TGTATCTTGC CCCATACGCT AAGCCATTGT TCTTGGCTGA
    60061 TCGGGCTGCT GAAAAGGCTC GTGAGACGGG GGAGCTCTAC GTAGTGGAGG GCCAGTTCGA
    60121 CGCCCTAGCG TGCTATTATG GGGGCGTGGA GAACACGGTG TGCGCTGCAG GCTGCACTGA
    60181 CTTCTATCAG GCTAACCTGG ACGCTTGCTT AGCCCTCATG GGAGGCAAGG GCAAGGTGAT
    60241 CATCAGCCTA GACAATGACG ACGCTGGGAG GGCCGGCATG CTGGCTGTAG CCAGACGCTT
    60301 CCCTAACGCT GCCATCGACG TGATCGAACC ATTCGCTGAC GGCAAAGACC CATGTGACTA
    60361 TAGGGCTGAG CATGGTGACG CTGCGCTCAG GGAGGCTATG AGCAAGCATA GGCCGATCAT
    60421 GGAAGCCCTG GTGGAGTCGA CCCCGATCAC AGAGGTGCCT GCAGACCTCG CAGCTGTGAC
    60481 CGATCTAAGC AAGCGCCGTA GACTGGCAGA GCACGCTGCT GCTCATCATG CTGACGCTGA
    60541 GTGGACTGCT GACAGGCTGA TGGCCAGGGC AGGCAAGATC CAGCCCAACA CTGTGAAGAC
    60601 TGAAGCTAAC CGGTATCATG AACGCAGGCG TTGGGTGCGG GCGCTAGGTC TCAGTGCGCA
    60661 AGCTCACGAC AAGGGCAAGT CTTTCGCTGA GAGGGCAGCG AGCAGCGAGC CTATGCAGCT
    60721 CATGGTGAGA CTGGCGGCGG CCGCAGACGC TGAAGGCCAG TCATTGCCTA AGGCTGTGGT
    60781 CGCGCAGTTG CCTAAACCAC TCCGTGAGTC TGGCGCTGTG GAGAGACTAG GCTTGACTGG
    60841 CTATGTGGAA GAAGGAGACA CTGTAGATGG CCTGCTAACA GAGGCAAAGG CTAAGTTCTG
    60901 GAAGAACATG CAGTTTTGTC CATGCGCATA CTAGTGACCT AGACCTGGAA TCGTCTTTCG
    60961 TAGTTTCCAG CGACTCTGTC GTAGCGAGAT CGCTGTCTAC ATCACTGCGC ACATGAGGTA
    61021 GCCCCTCGAG CTCAGTATCC AGCTCGAGGG GCTACCTCAA TATCAGTGCT GACAGTGGGT
    61081 GCTTCGATCA CATGAAATCG TCGTCTCCGA TGTACTCGCC CTTGTTGAAG TCTACCATAT
    61141 CTGGCAGGGT CACGGGAGCA GCGTACATGA ACGCGAGCGC CTTCTTGTCT CCGTCTCTTA
    61201 TTCCAGTGAG CAGCGCAGTA GCCGCAGCTT TCTCAGCCTC AGTCAACGGG ACAGTAGCCT
    61261 TCTCCGCGAA CCATGCGGGC TGGAAGCCGA TGCTCGCGAT CAACTGCTGG GCTACAGAAT
    61321 GAGACTGCTG CGCTAAGTCG ATCTTGAGGC AGCCTACCTG CAAGTTCAAC GGTCCCTGAC
    61381 GCAGTTTGAG ACCATTGTTG TCCCTCACGT CTTTGATCGC CTCTTCGAAC ATTTTAGTCT
    61441 TAGCCTCACT GAGCTTGCCA GTGCAGCGGA CTGGCTCTAA ACCATCATGG CCTGGGCACA
    61501 CTGTCTCCAC CACGTACACG ACTTTAGCGC CATCAGGATA CAGCGCCGAG TCATCTAAGC
    61561 CTGCGCCTGC CATGATAGCG TCGAACTCGG AATCTAAGTC TTTAGTGCTG TCGTTGTTCA
    61621 GAGCCTCGGT GCTGGCCTTG TCTGTGATAG TGTCGTCTAC TGCTTCTACG TTCAGCTCGG
    61681 TCAGTTTCGC TTTCACGTCA TCTACGCCGG CTTTCAAGAT CTTGGCGATC TTGCTGACCG
    61741 TAGCCCCCGC GTTAGCGAGA CTAATGATCA GCTTGTCTTC AGAGTCATCC ATCTGTTCCC
    61801 TCCGACCGGT CACGACACTG AGTCAGGATC ATGCCCAGCA TGGTCTTCTA ACGTCTCATT
    61861 CAAAAAACAC AATATGTCGC GTCTGGCTTA TGAGCAACAG TGAGACCCAC TTAGTCTCTC
    61921 GTCGAGCTCA CAAGTATCAT GGCGCAGGAA AGAATGCTCT GGACTTGCTC TAAGCGTTAG
    61981 AGACAACACC AGGCGTCGGT GTTGAGTTGA CAGAATCGCT GGCAGTATGT AAGATTAGAA
    62041 CCGTCAGTCA ATAGCGCATG ACGGCGGAGA TGGTCAGTCT GACCATCTGT CAGTCCACTC
    62101 GGAGACTCCG ATCGAGGCTG GGACGTCCCG TAGCGCTGGC GTGGAAGGAG AAGCAGGTGA
    62161 AGGTCACCTC TATCAGCAAA CTGCATGAGA CGTCTATAGA GGACAATGAG ACGCTTAATG
    62221 AGGGAACTGA CGGTTCTCGT GGAGAGGAAG TCTCGGACCT CCACGTCGAC TTGCCTATCG
    62281 CGGGGGAGAC AGATCTGGAG CGAGAAGCCG GGGCTCACGT CGAACATCCA GGTTTCACGG
    62341 TGACTGCTGG CACCGCTCTG CGTGGATCGT CGTTCTTCAA GGACCAGTCT GAGGCTAAGC
    62401 TGGCTGCAGC GCAGTCTGCG TTGAGCGCTG CTATCGACGC TAACGAGGCT AAGCGTTCTG
    62461 CACGGGTCAA GGAGTACGTC GCCTTGAACG ATGTGAGCGT CCGTCGACTG CAGGCTGTGT
    62521 ACGCTGATGC CCTCTTCTCC GTCTATGGTT CTGACCCCGA TGAGCAGTAC AACTACGCGC
    62581 TCGCGCTCGC CGCTGATGCG CTCAGCCTCG GGTACGCCCT CTCCCGAGAC GCTGTCGATG
    62641 CGCTCACTGG AGTCGCGCCG TGGGCTATGA AGGCAGTCTT GAGTGCACTG CAGTCTACCA
    62701 GGGGAGCTGA CTGGGACTAC AAGCCTATGT ACCCAGACTT CCCGAAGCAA GTCGAAGACG
    62761 CTACTGCTCG AGAGCTCATC ACTAATGCTC TCGCTCACTA CACTGGAGAC TTGTTCGGTC
    62821 TGCGAGTCAT GCCTGACTAC AAGCCGAGCC CTCGTCTGCC TCTGAGCCAG AGCATCGAGT
    62881 TCGAGAAGCT TGGCGTCGCC TCAGCCGGAG ATCTCGCTGG CGTAGCGTTG AAGTTGCTTA
    62941 GTGCGGGCCA GGTCTTGTCC GATCAGGACA AGGACGACTT GAAAACGCTC CTGGGAGACT
    63001 CCGGCATCCG CAGCCTAGTT GAAGACAGCG CCGAACTGGG GGAGACTACG ACGAAGATCC
    63061 GCGAGAACTT CGTGTGGGTC GCTGGAGAGT TCGATGGCGC GCTGCATTCT TGGGCTATCA
    63121 GCCAGTTCTC GCTGCCTACT GATGCGCTCC GTTACGCTGC TAAGCTCTCC GGAGGCGACG
    63181 AGTCTCTCGC TGAGCTCACT AAGTTCCATC TCTCTCGGGC TCAGCGCCGA GAAGTAGCGT
    63241 CAGCGTTGAA TCACGCTGTT GACGCTATGT CTGATCGTGA CTTAGATCTG AGTGACCAGT
    63301 TCGCGCGCCA CGCTGAGGAG TGGAAGCAGG TCGCTAGGAT CTTGCATCCG CATGAGCTCG
    63361 CCAGTAAGGG CAAGCTGTCA CGCGAGGCTG AGAAGTGGCT GAGCAAGACG ATGAATGGCG
    63421 CTGTGCGCTC GTTTGACTCA CGAGTCGAAG AGGCTTTCAG CGAGTTGTCT TATTCTGATG
    63481 ACGAGCCGCT CCGCGTCCTG CTCACCCTCT TGTCTAAGCG TCCTGGCTCG TTTGCCCGCC
    63541 GAATCGTGGA ACTATACCGT AAGACTGGCG CCTCTCAGCA CGGCGTCATT CTAGACGCTT
    63601 TCAGGGCCGT AGCAGGCGAC GTGAGCACTC CTGTTCTCGT GCAATTATGG AACCTGATGC
    63661 AGTTCCCTGC CGACGAGACT GCAGGGGTCC CGGAGACTCG AGTCATCGTC GTCAAGACCC
    63721 CTAAGGGGGC TAAGACTGAC GTGATCGAAA ACCGAGTCAT GCGAGACGTG TCAGAGCAGG
    63781 AGGCTAAGCA GATCATCTCC GTGATCGAAG CGGCGCTCAT CGGCCGCAAG GATGACCTGT
    63841 ACGTGGAGCT AGGCGAGCAC TCTACTGAGT ACGCTGTTCC CCTTGGAACG CGCTCAGCGT
    63901 CTAAGGGTAC TAGGATCGCT GCCCGTGGCT CGCGCATCAA AGTCGAAGGC TATGACAAGG
    63961 CAAGTAGCGT CATCCGCTTG TTCATGCACT GGCACGACTT GCCGGGCGAC GAGTACAGAG
    64021 ACCGCGTCGA CTTGGATCTG TCTGCTGTCG CTGTGACTGC AGACTTCACT AAGGCTGACA
    64081 AGTGCTGGTA TGGCCTCCTG CGTACGGGGT CTAACACTAT CATGCACTCT GGAGACATCA
    64141 CGAGCGCTCC TGATGGCGCT GCGGAGTTCA TTGACGCTAA GGCTGCTGAC TTGCTGGCTA
    64201 AGGGATACCG TTACGTCGCC ATGTCAGTGT ACTCTTACAG TCGTCAGACG TTCGACAAGG
    64261 TGCCCGAAGC AGCGGCTGGC CTCATGCTCC GCGGCAAGCT CGGTCGGGAA GGCGAGATCT
    64321 TTGACGCGCG CACTGTCAAG CAGAAGTTTG ACCTCACTCA CGAGTGCACG AACGCTACCC
    64381 CGTTCATGTT CGACTTGGAG ACCGGCGAGA TCATCTGGCT TGACCTTGAC GTCTCCATGA
    64441 GCTCCTGGAA CTCAGTCGGC GACGCTGCTA ACAGCAACCT CACGATCCAG GCCATGAAGA
    64501 CTGCTGCCTG GGGCAACCCG ATGACAGTAG CTGAGCTGGC TGCGCTCGAG GCCACGCTAG
    64561 TGTGCCGTGA GACTATCCAC GGTGGCGTAG ACAAGTTCGT AGACGTGAAC GGCGAGACGG
    64621 TCGATGGGTC TAAGGTCATC AAGATCGAAG GCTGGGACTC TGAGAACACT ATGCAGCTGC
    64681 TATGACAGTG CAGCAGTATA GGCAAAGCTG GTTCTGATAG AGGCTGACTG CAGGCAGACT
    64741 GCTTGCAGTC AGCCTCTTGC GTTGAGGCCA ATGAGTCTAA CGTGAGTGAG ACGCCATGCT
    64801 ACTGCGATGA TAGGCTACAG ATGATATTAT CGTCTCATAG CAGTGTCGCC AGCATATTCC
    64861 TGCTGGCGGT AGACGCTGCT CATTCTTAGA TTCTCGGGGG ACGCGAAGGA GACGCAGATG
    64921 GCAGTGTCCA ATGACGCCAG ACGTGATAGC GTGATGGTCG TCACGTTGAA GAAACCAGAG
    64981 TGGTCTTTTG ACCCCGAGAC CGGCAGGGGA CGCTTCCCTG CGTCTAAGTT GAGCTCTAAG
    65041 CCTCGTCGCG GCCAGGCTAT CAGGGTGAAG ACATATGGGG CTGAACCGGT CGACGTGACG
    65101 GTTAGCATGG TGAAGAATGG TGAAGTCTTA GTGAGGGCTG CGAGGGGAGG GTCTCAAGAC
    65161 GCTACTGACC CTGATTTGCT TCTACTCAAC GGCCTCGAAG AAGCCGGCAG TGAGTCCGCG
    65221 GACTCCACTG ATTCTGCTAT TGATCCAGAG TCTCATGGTG ATAGCAGACT GCCTGACGAC
    65281 TCTGCGGCTG GACGATTCGA CGCAGACGAC TACGTCGAGG CCACTGCCCC CGGCGCAACG
    65341 GCGAGCAAAC CCCCGTCCGT GGTCCACTCC AGCCCAGTCA GCGCAGTGAA GCGAGAACTG
    65401 TCAGCCGCAG CGGGAGACAA AGACAGTCTG CCTGCAGACG CAGGCAAGTT CGAAACACTT
    65461 GCATACGATG CTGCTAAGCA CACGAGACTG TTCTTGTCTA AGGTTCTGGA GGATAGTAAG
    65521 ACGCTGGCAG TCAGGCTTGC AGCTAATGTC AGGAAGAACG CTCATGAGGC TAAGTACGCG
    65581 ATGCAGCGCT CTAAGCGAGG CTGGTCTGAG AGAGACATGT GGAATCTGGA TTATGTGCTG
    65641 TTGAAGTACA TGTCTGGCAT GCTTGCAGAG CTGTCTGCTA CAGGCCATGG TTACCCTGGA
    65701 GACTACGAGG AGTCTCGAGA CAGGTGGCTT GTGAAGCATG ATGGCGAAGA CTATGAGAAG
    65761 TGGCTGCATA GCGCTGCTCG CACTGCTGCC CGCGTCACGC GCGATCTTGA CGAGCGCTAT
    65821 GGCGAGGAGA TCAGTCTCGA CGAGGCGTTC AACGAGACAG TAGAAGAGTA TGGCGTCGGC
    65881 GCGTCTGCTT GGATGCAAGA CTTAGACCAC GCTAGCCAGG TCCTAGACCA GTACGCTGAG
    65941 TCTGTCAGCG ACGTGTTCAA CCATTGGTCT AAGGACGTCG ACTTGTATGG GCGGGCAGAA
    66001 GCAGACAGGC GCAGTCAGAT GCTCGAGGCT GAGTTCAAGA AGACTTGGGC TTGGATCGGA
    66061 GAATGGCTGC CTGCTATGTG GGATTGACGT TAGTAGCGGT CACGTAGACT GAGGACCCTC
    66121 TTCACTACGA CACGCTGTAG ACAATCGCGG AGCCTGCAAG CATAGCGCAA CGACGCGCTT
    66181 AGCCTGCAGG CTCTTTAGCT TTCTCTTTTA GACAGGCTGC TGGAACGCCC CGTCTTGATA
    66241 TGATAGTCTC ACGCGGCTTG ATAGCCGGGA ATAGAGCGCT TGCTCTCACG CAGGCCCTGT
    66301 ACGTACAGGT ATGAGATCAA CTATAAGGAG ATCTATGACT AACAAGACGA TCAGCTTAGC
    66361 CAGCAAGAAG ACTGTTGCTC TTCTGGTGGC TGCTGCTTCC TTGGGAATTG GCACTATCGC
    66421 CGGTACTGCA GCTTTCGCTG TCACCGGCGA TGGGGCGGAC AAGGTCGAGG CGCCTGGTGA
    66481 CGCTACGACT GTAGCTGGCA CGGCCCCCTC TCAGGACTAC GCTGCGAGGG ATGGTGTGTT
    66541 CACTGCTTCT ACCGGCGAGG TAGACAAGAC TGCTTTGACT GACGGCAAGG CTGAGACCAG
    66601 CTACAAGTCT GCCACTGCTG ACTCTTACTG GGTCCAGGTA GACCTGGGCA AGGCTCGCAG
    66661 TCTGACTAAC GTCACCGTGA AGTTCCTCGC GAACGCTAAG GTGACTGGCT TCATCCAGTA
    66721 CTCGAACGCT GAGAACCCTG GCGCTGATTC TCAGTGGACT GATTTCGCTG AGCTAGACGG
    66781 CCAGACTGGA GAATTCACGA AGACCGCAGG GGGCGACGTC GCGAAGGCTC GTTATGTCCG
    66841 CGTGCTCGTG AACAAGACTG AGAGCACTGC CACGGGTGCG AATGCCCCGA CTGCTGCAGA
    66901 CGTGGCTGGC GTCGCAGACT TCTCCGTGAG CGCGGCGACT GTGTTCGCCG ACCGCTTCGA
    66961 AGTCAACAAG GACCTCGAGG AAGTCCACGA CACTCACGTC GGAGAAGAGC ACAAGTTCAC
    67021 CACTAAGGTG ACCCCAGCTG ACGCTGATGT CCATTACGTC GTGGATGCTC CGTCTGCGTT
    67081 CGACGTCGAG CAGGGCAAGA CTGACGCTGA TGGCACGACT CACTGGACTC TCACCGTCAA
    67141 GCACTCTACT TCGGGCGTTG ACCTGCCAGT CACTATCACG AACGACGTCG TGAAGGCTAA
    67201 GAACGAAGAT GGAACCGGCG ACAAGCAGGT CGTCCTCGAG CAGAACTTCA ACTCCTGGGA
    67261 TTACGCTGGC AAGGTGGTCC TGGCAGCGTC TGGAGACCAG ACGCTGTTCA TTGGAGACAC
    67321 TGCTAACGGC GGCAAGGGCA AGCTGTTCAG TGGTCACGTC CAGGGTCGCA CGCCGATCAA
    67381 GGACGCTGAC GGCAACATCG TAGGCTACGA GGCTGCTAAG CAGGACGTCG TTGCGTCTTC
    67441 TGACAACCCG GCTGTCGTGT CTGTCGACAA GAACGATGCT GGCAAGGGCT TCTACGTGAA
    67501 GGGCCTCACT GTCGGTAGTG CTAAGGTGAC CGCTAAGGCT GTCGACGTCC CCGAGGGGAA
    67561 GACAGTCGAA GACTCGTTGA ACTACGTGTC GCAGTACCAT TCCGCTGCTG GCTTCGACGA
    67621 GGCGTCTATC AAGGCCCCGT CTGAGATCGT GCTCGGCTCT AAGGGAAAGA ACAAGGTCAC
    67681 TGCGACTGTC CTACCGGCTG ACACTGCTAA CCAGGACATC GACTTCAAGT CTAGCGACGA
    67741 GAAGACATTG ACTGTCGACG GCGACGGCAA CCTGACTGCT CACGTCGAAG GCCTCGGTAA
    67801 CGAGGACTCT AAGACTGTGA CGATCACCGG CACGGCGAAG ACTACGATGG GCGAGGAACC
    67861 GAAGACGTTC ACTGTAGAGG TGACTGTCCG TCGTCCATAC GTCAAGTCTG TGACCGTAGA
    67921 CTCCGGTCTC AAGAACGGCG AGATCACCCT CGGCGACGCG ACTGAGAAGG GCGTCTCCCT
    67981 GAAGGCTACC GTGTCCCCGG AGTTCGCTAA CCCGGCCCTC ACCTGGGCCT CCAGCAACAC
    68041 TAAGGTCGCC ACTGTTGACG AGGCTGGCAA CGTGAAGTTC ACCGGCGAGC CAGGACTCGT
    68101 CGTGTTCACC GCGACTTCTA CTCATGGCGC TGGCGCTGAC AAGGCTCCGG TCGTAGGCAG
    68161 CACGGCAGTG AACGTGGTCC GTCCTAAGCT GGCCGGCCTC ACTGCTTACA AGGCTGGCGA
    68221 CGCTAAGAAG ACCCCAGTCA AGGAGCTCTC TTTTACCCTC GGCGAGGAGA ACACCCCGGT
    68281 CGACTTGGAT GTGGCCGCTT CCCCGAAGTA CGCCTCTGAC AGCGTCTACT GGATCACCGG
    68341 CGACGCTACC GTCGCTGACG TTGACGCTAA GACTGGCGTC GTGACGCCTC ATGAGACTGA
    68401 GGGCACCACT ACGGTGACTG CAGTCAGCAC TGTAGACGGC ACCATCCAGG CCCGCGTGAA
    68461 CGTGGCTGTG AAGGCTCCGG CTGCAACGAA GATCGCCGTC ACTGCCCCCG AGGGCTTTGA
    68521 CCCGGCTACC GTCAAGGTCG GAGACAAGTT CCAGCTGACT GCTGCCGTCA CCCCTGCGCT
    68581 AGCTCACCAG GACGTGAAGT GGACTTCGTC TGACGAGTCC GTCGCAACTG TTGACGCTAA
    68641 CGGCGACGTG ACTGCACTCA AGGAAGGCAA CGTGAAGATC ACGGCTGCTT CCACTGAGAA
    68701 CGACAAGGTC GCAGACAGTG TCGACATCGT AGTCAACAAG GCTGAAGACA CGGATAAGCC
    68761 AGACAAGCCT GAGACGGACG CTTTCGCTAA CGTGAAGGCG ACGTACACTG ACGCTGACGG
    68821 CAAGACTGTT GACGTCGAAG GCTTCGACGC TTCTAAGGAT GGCGAGTACA CGCTGCCTGA
    68881 TGGCGTCACC CTAGACAAGG TGAGCCTGGC TACTGATGGC TTGGACACTA AGATCGCCTA
    68941 CACTGCTGAC GGTAAGGCTG TCGAAGAAGC CTCTAAGGCT GACACGGCTG TCTACACTGT
    69001 CACTGATGGA AAGACGACCC GCGTCTACAC GTTCAAGGCT GCTGAGAATG GTGAGAACGG
    69061 CGACAGCAAC AGAACGCCTG AGGACAAGGA CCAGGCTGAC GACAAGGTCG CAGACGACAA
    69121 GAAGGCTACC GATTCTAACA AGGACGGCGC AGCTGACAAG AAGTCTGGAG ACGGCCTCGC
    69181 GTCGACTGGC GCTGCTGTCG GCGTCATCGC GGCTGTGACT GCTGCTCTCG CTGGAGCTGG
    69241 CGTGACCCTG CGCAAGACCA GCAAGAGGGA CTGAGCGTCC ACTCGCTAGC AGCCTGACTG
    69301 ACTGCTGGCG ACAAACAGAT GGCCCGCACT AGACATGCAA GTCCAGTGCG GGCCATCTCC
    69361 ATGCCTGCAG TCAATAACGT CATCTGCAGA CTGTCCTAAA CGTGTTCTAG AGCCACGCTA
    69421 CGACGCTTAA TAATAGACTA TGCCCTGGAA CCGCAGTAAG CCGGCCATAG ACCGGCGAAC
    69481 CACCAAGCCG GGATTAGTTT ATCATGGCTG CCCAAGCCTC GCTTAGAGGG CGTATAGCTG
    69541 CAGCCTCAGG GCCATGTGAT CACAGATCAT CGTCTGCGCT TGGAGGCAAG GCAGCATCAT
    69601 CCCATGAGGG GGACTCCCTG GCTGCCAGGC AGGCTTCTAC CTCTGCCTCC AGCGCTGAGA
    69661 GCACCATGTC TGCATTCTCC TTAGTAGCGG CTACGGTCTT AGTCACGCGG CGCGTGACCT
    69721 CGCCATACTC CTCGTCTTCT ACGATGACTG TCTCCTTGTA ATGCAGCCGG CCCCAGTAGA
    69781 GACCATCATT GATCTTGTAG TCTCCGCCGT GAGCGTCAGC CAGCATCTGC CAGCGCTCCA
    69841 TAGTAGACTT CCCATGCAGT CCTCGCGCGC TGAACTCAGA CACAGCCATC GACGACACCG
    69901 CGTTCTTACG GCAGTCTACC CTGCGCCATA GCAGGTTGTC AGCTACGTCA GACAGCGAGT
    69961 CTACATGGAT AGCCCGAGCG TCGAAAGTGG GCGCTGCGTC GATCACCTTA CCGACTCTCT
    70021 TGACAGCCTC GTCGCCAACG TCATATGATG GGTCGCCCCT ATGCTGGAAA CTGTCTATAG
    70081 CGGCCTCCGC GAACACGTTC ATCAATGCTA CAGCATAGGC GCTGACGAAG CCAGTGGTAG
    70141 CAGCGCTCGC AGCGAGGGTA GTGAGCTTCT CGACTCGTCC ATTGAACGGC AACGAGTCTT
    70201 GTCTGCGACC GCATGGGCTT AGCACGACGG TGATCTCGTC TGACTGGACG TACGCGAGGA
    70261 CTGCGTCCAT CTCGTTTAGC GCTGTGAGCG CTGCACGGTC CATAGCCTCG ACGAACATGC
    70321 TGTCGAACGG TTTGTCCATG TCCTTCGTCA ACGTGTGGAA CGCGCGACCA TCTATGCGGA
    70381 TGATGACGTA GCCAGTTGGC GGGATCTTCT CGTCATACTC TTGCTCGAGC GCTTTAGCTG
    70441 CTGCTGCGAT CTCGCTGATA GTCTTGTCTG AGTTGAGTGA ACTCATGGCC TGCTCCAATC
    70501 TCCGTGTCGA CGCTTGTCTA CTGATAGCCC TCTACGATCT GATTCTAAGT GCTAGAATAC
    70561 GTGCTGTCAA CGCTGCCGAC GTGTCTGGCT GCCTGTCCAG GGCGAGTAGA TGGCGCAGCC
    70621 ACCCGCTGAC CAAGATTTTG TGATATGATG AATGCTAGGA ATGCAGAGGC CGCTTTATGA
    70681 GGGCTTCGCT CAGACAATCG ACTTGAAAGG AGCCGGGGAA TCGGCCAGGT GCCTGATGGC
    70741 ACTGGGAGCA GTCGTCCCCG AATGTGCGCA TGGCGTCTAA GACCAGTGGT GCTCAACATA
    70801 AGAAGAACAA AACTAGGAAG ACTGACGCAG TGCGCCCGAC TGCAGGCAAG CATGCACTGA
    70861 GCACTACCAC CGGCACTAGG AGACCGCTCG TCATGGCGTC TGCGCTCGTG TCAGCTACAG
    70921 TGTTCAGCCT CATGACTGCA GCTGCGACGA TGACAGGCGC AACACCAGGC AGGGCAGCCT
    70981 CGTCATTGTC TACTATGCCT GCTATGGCGG CGAGCCGATC CGAAGCGAGG ACTCCACTCG
    71041 CTGAATCATC GAACGAGGTC GCGTCATCAC CAGCAGCCCC AAGCGTAGGG GTGAGCGTTG
    71101 ACGCTGGCGA TGGCGTCTGG GCGCTATCCG ACGAAGACCT CGAGGTGCCG TATTCTAAGT
    71161 CTCCGGCGGA GAAGGCTCAA GACCTCATGT CAGAACAGAC CGCGAAAGAC ATAGAAGAGC
    71221 TCAAGGAGAA CGGTGAGGGC TCGTTCATAG AGAATGGTCC ATTGACGCTG ACCGCTGATG
    71281 TGGTGAAAGA GTTGAACAAG CAGTACGAGG GCCGGGAACC AGAGGGCTGG GATCCGAATC
    71341 ACGCGACTGG CGACGAAGGC AACGCTTACT CGTTCAGCCA GTGCACATGG TGGGCTTACA
    71401 AGCGCAGGCA TGAGCTGGGC CTGCCAGCAG GTTCTCACAT GGGCGACGGC CGCATGTGGA
    71461 CGGGCACAGG CAAGAGTCTG GGCTACTGGG TAGACAACAC GCCTCACATC GGTGACGCTA
    71521 TGAGTTTCCC TGCCGGCTCG ATGGGCAGTG ACCCGTACTA TGGGCATGTG GCGATCGTAG
    71581 AGAACGTGTT CGAGTACGAG GGGAAGACGT ACATCAAGAC GAGCGAGTCT GGCGCGTCTT
    71641 ACGACGGGGG CCACTTCAGC CGGATCATAG GGAACCCGGA GCGCTTCGAG TACATGCACT
    71701 ACTGACAGTG ACCTGATCAT GTACAGTAGG AGCCCGGTCT TCTATGATGA GACCGGGCTC
    71761 CCGTCGTCTT CTCCCTAAGT CACGGACAGC ATGCTGATAG CAGTAGTCAG CATGCTGCGT
    71821 CTAATAGCCC TAGACTGATT TCAGTTCGTA AGTGGCTCTA CGTCTCTGAT CGCCTCAGGC
    71881 TTGTGGACGA GGTACGCTTT TCGTACGCGG ACGTCAGGTC CACCGAGGAC GAAAGACCTG
    71941 CGGTATGGAT CATGACTGAT AGCAGTGTCG CTGTTCAGGG TCAAGAATCC CGTGTCATTA
    72001 GACACTGAAG ACACGTTGAA GGCTACTACC TTAGATTCTA CTACGTTAGA ATAGGCGTAG
    72061 TCACTGCGAG CCAAGCCGCC GTCTGCATCC TCATACCAGA TGACAGCAGA GTCGTTCTCC
    72121 TTGAGGGAGT ACTCGCTCAG ATCTGTGATG AGCTCACTGT CTTTAGGGAA GGCTATTCCC
    72181 CACACGCACT TCCATCGCGG GCTGATGAAC GAGACACCGT CTACTGTGCT GTCCAGAATA
    72241 GAGTCGCTGC CATCAAAGAC TACGTCGTCC AGACCGTCAT CAGCGTCGAA CGTGATGACG
    72301 TGGTCTCCCT CCCCTAAGTC TCTGAACTTC TTGCCTACCC TGGTGACCAC ACGGTGATCG
    72361 CCAGTCGTTT CTATAGAGTC TGCTGTGAAA GCGTCTTCTA GCTTATACAA CGCCACGATA
    72421 GCCTCCTGTC TGCACTGTAA GAGTATCATA CTGGGTTGAT TCTAGCATGA TCATGGCAAG
    72481 CTGTGCGGTG CAGACAACAA GACGACTCAC GGCTTAGTAT GCGTTGATGC GCTAGCCGGA
    72541 GCTGCTCATT CACTATAGTT GTTCACCATC TCGGATAGCG GGTGACTGCG CGTGTTAGAT
    72601 TCTGTTCTAG TGCAATACGG GGACCGTCAA GGGGATGGGC AGTGATATGG CCAGATGGCA
    72661 TTTGAAGAAA GGCTCTAACG AGCCTGGCGT GTGCGTAGCT AAGGGCAAGT GCCCTCTTGG
    72721 CTATGACGAG AAGCATCATT ACTCTAGCTA CGCTGAGGCG TGGGAAGCCT CAGAGAAGGC
    72781 TAACGAGCTG CGTTTCCGCA AAATCGAAGA CGAGGCTGAC AGGCCATTGA ACTCTCTCTC
    72841 CCGGAAATAC GGCGATGGCG CTGTCAGCAA GCCTATGCCC GTGCTGAAGC CCCCGCTTCC
    72901 ACCGCGGTCG GCCAGTAGTC AGATCGCCAG CAGCGTGCCA TCGCCACCTC GACCAGCCGC
    72961 GGCTCACTCA CCTAAGAAGA GCATGAGCCG CGTTGAGATA GCAGCCAGTG CAGAGTCGGG
    73021 CAAGGGGATG GCCGTAGCGG CGCGCGAGGC GTTCGCGAGT AGTGTAGCCC TCCCACCGCT
    73081 CCCACCGACG CAAGGCCAGA TCAATGGCGC TGGCGACAGG GCGATCACAG TGATGTCTAA
    73141 CGCTGGAGGC AAGGTAGTGC TCGCAGGCTT CCTGCCAGGT CTCACGAACA GGGAGAAGAA
    73201 CCTGGCCCTC GAGGGTCTGG CTGCTAAGCG TCCAGACTTG TCTTATGACA GCGTGATGGG
    73261 AGACGAGCCT TTCACTGCCG CCTCGTATGG AGACTACGTG AGGGCAGTCG AAGACAAGCT
    73321 CAGGGTAGAC CCTGGTGCGC GCGCTGCGCT GTCCTGGTCT GTACGAGAGG CGCTCCCACC
    73381 GCTGCCTCCT GCTGATTCTG GCAGGAAGCC TATGATCACG AGGTCTAAGA TGTGGGAGAC
    73441 GCTATCTTGA GATCTGGCTG TTAGCGCCAT AGTCACTGAA TGCAGGAGGC GGCTGCGAGA
    73501 CTAGTCAAAG TCTCGCAGCC GCCTCCTTTG TCTGGTCAGT GATACTGCGC TGCTCACATG
    73561 AGGGTGCCCT GCGTCTCCTT AGGCTGCGCT GTCACGATGC TGTCAGCCAG ACCGTACTCG
    73621 AGCGCCTGGT CCGCTGACAG GTAAGTGTCG TTCTCCAGGT CTCTATGCAG GGCAGCCTTG
    73681 TCTTTGCCTG TTCTGGCTGC CAGCAAGTCT TCGAGCCAGT CCCTCTTGCG GGCCATCTCG
    73741 TTAGCCCGTA TCTCGATCTC CGTAGCCTTC CCCCAAGACC CACTCATAGT AGGCTGATGC
    73801 AAGACCAGGG TACTGTTCGG CAACAGCGCT CGCTTGCCTG CAGTCCCCGC GGCCACTATA
    73861 GCCGCCGCGG CGCCTATAGC CTGCCCGACG CATAGGGTGC TCACGTCGCA AGACACGAGG
    73921 TCCATAGCGT CGATGATAGC AGTGAGCGCG CTCATGCTTC CACCTGGGCT GTTCACGTAG
    73981 ACAGTCACGT CCCTGTTTGG ATCCATGTTA GCGAGCACGA TCAACTGCGC TACCACGTCA
    74041 TCAGCCTCGT CATCAGTGAT AGCCCCACCG ATGTACACTA TCCTGTCTTC CAGCAAGCGA
    74101 GAATACACGT CGACAGCCCT GCGGCCATAC CGTGGGTCGT CTTCGATGAT GCTTGGTCCC
    74161 AACCCGTATG CGCTCATGTC ACGCCTCCTT CTTATGGTCT ACTGCAGTCT CCCGCTTGCG
    74221 AGGCCTCCCA GATCTAGGCT TAGCGCTATC CCCGGCAGTG CTCGCAGACG TGGATCCATG
    74281 CTCTCGGCCA GCGGCGATCT CAGCCATCTC CGAGTCCGTG CTGACGACGT GGTCGACGAA
    74341 ACCGTATTCT AGCGCCTCCG CAGCAGTGTA CCAGTGATCG TACTCGTTGT CGCGGTAGAT
    74401 CTCCTCGACG GTGTGGCCAG TCTGCTCTGC TGTCATCTCA GCCATCTGAG TCTTCATCGA
    74461 CTTGATGAGC TCAGCTGTGA TTCGGACGTC AGTCTCCTTG CCTCCCACGC CTCCAGACGG
    74521 CTGATGCATC AGTATCCTAG CGTGCGGGAA CACGAAGCGC TTGCCTGGCT CTCCGCTCGA
    74581 CAATAGGAAC TGCCCCATGC TGGCGGCTTC TCCCTTGCAA GCAGTGTACA CTGGAGACGC
    74641 GCATGCTTTC ATCTGGTCAT AGATAGCCAT GCCTGCTGTG ATGCTGCCTC CAGGCGAGTT
    74701 GATGTACAGC CAGATGGGAT CGTGCGACTG CCCGTCTAGC ACGGTCATCT TAGCCACCAG
    74761 CTCGTTAGCT ATCTCGTCAT CCACCTCCTT GCCTAAGAAG ATGATGCGGT TCCTGAACAA
    74821 CTCGTCGAAC GGCGACGATG GCGATGTAGG CGTGGTGCTT GCCAACTGCG TCTCTCCCCT
    74881 CTCCAGCCTC ATAGCCGGCT AAGCCCCTAT CCATGAGATC GGGCTTGGAC TCATACCAGC
    74941 GCCATAGTAC TCACCGAGAA CGCAGACCGT GGTCTCCGTG TCTATTTTGC GGATCGACGC
    75001 ATGGTTTGAT ACTATGGTAG ACAGCACGAG AAGCTAGATC GCAAGTCATG TCTAAGCTCG
    75061 TAGTCAAGAC GCTAAACGAC CCATGGGAGG ACAGCATGAG CGCTGAAGGA ACCAAGAAGC
    75121 CTAAAGAAGA AGTCCAAGAC GCCGCGGCTC CTGAGGAGAC CGAGACTGCA CGCGACGCCG
    75181 ATGAGACTAC TACCGACGTC GATGACGGGG ACGCTGTAGA CGCCAGCGCA ACTGGCAGCA
    75241 CTGCTGACCC GATCACTACT GACGCTAAGG CGATCGCAGA CGCAGCTGGC GCGGCCGCAG
    75301 CTAAGGCTAA AAGCTCCCTG TCTTCCCTGT TCTCAAGCAT CCACAAGGGG TGGGACGAGT
    75361 ACACTGAGGA CGTGCGCCAG CCGGAGGCGA CTGCTGACAC TACTGCCACG CAGGAAACAG
    75421 TCCGCAACGC GGCCCCAGTC GCTACCGGCG CAGTTGCTGG AGAACAGTCT CCAGTCACGA
    75481 CGCGGACTAC GGCTCCGGCG CAGCTGCTGT CTCCAGTGAC TGTAGTGAAA GGAGTCAGGG
    75541 GAGTCGCCGG GTCTTTCCTG GATGGTGTCC TTGGTAGGCC TCAGCCTACT GTCGTCAATG
    75601 ACGCTAAGAC TGGCAAGCGT GCTGGAGTCA GGCTCGCGTT CAAGGTCATC ACCGGAGTGT
    75661 TCGCAGTCAT CGGGCTCTTA GCGGTGTTCC GCGCTAGCGT GGACGCTTTC CGTCCCCGCC
    75721 GCTGAGCAGG TGGCGAGTCT TCCTCATGGC TACGAGTCTG AGGGGACGTC TGCTTTCAGA
    75781 CAGCGTAGAT TAGAACAGCC CACGACCTGT ATGCTAGGCC GTGGGCTGTT CTTGTACTGA
    75841 TAGGGAACGC TCAGTAGCGC TCTACGAACA CGCGCTCTGT GTCTTCGAGC AAGCCAGCCG
    75901 TCTCGTAGTC GTTGATGCGG ACAGCGTAGC GCACGCCAGC AGTGGGGTCG CCCTCGAACC
    75961 GCGAGGGGAC TACTGATCTG ACTATAGTCT TACGGTGAGA GCCAAGCATG GCGCGGCCAC
    76021 CAGCGAGGCT GCCGGCTTTG ACGAGGGAGT CATAGGGGCC GAGTTTAGCG CGCTGCTTGG
    76081 CAGTTGGCAC TGGGTGCTCT GGCTCGAACT CAGTCAGCGT AGCTTGCGTG CGGCCATTCA
    76141 GTGCAGTGAC CACGTAGAAC TTGTGGGTCA TGGACCCATT CCAGCCATGT CCACTATGGA
    76201 ACACGTCTCC GATCTTGATG CCCTCGTTCG TTTTAGTCTT CGTAGTCGCC TGCATGACTG
    76261 CCCTCCATGT CCTCGTTGTG CATTCACCAT AGTACGCGGT CCATAGTCGA GACACGCCAT
    76321 GATTCTGCCT CGTCTGCTAT GAGTCTCGTA CAAGACGCTG ACTGTCTCCC CTGACGCTGG
    76381 GCATGATCTC AGACCATGCC CTGGGACCGC AGTAAGCCGA CCATAGACCG GCGAACCCGG
    76441 TGACCGGGAT AAATCCATCA TGGTAGCGTC AGCCTCGCAG GTCGGGCGTA TAGCTGCAGC
    76501 CTCAGAGCCA TACTGTGAGA ATCATGCTGG CTACAGGGCG CTCGCAGACG CAGGGCGCTC
    76561 CAGCCTCGTC AGACCGCTAC TGCGTCTGGT CTGCACTTGC TCTGAGGCTG CAGACGCAGC
    76621 TGGGCGTGGT CGCACGGCGG TGGTAGCTGC TGCTCACGCC GCAATGACAG TATTGCTTCC
    76681 GTACTTACGG GTCGCAAGCT GGCGACGGAC GCCAGCAGAC AGACTGCAGA CCTCCGTCGT
    76741 CTACCACCCC TTTGGCATAA GGCAAAGCAA GAAAAGACTA CGGGTCTCAT CAACATCGCC
    76801 TTGTTAGCAC TGGTGTCTGA GGCTTCCGCG CTTACGGGTC AGATCATGTG TCTGAGATGA
    76861 TTGCAGAATC GGGCTCTAGC CGATTCTTAG CCCGATCGTG GCTACAGGTG ATGAAACCAT
    76921 ACCGAGTACG GCTTTTCTAC GATGTTGATA AAAAGATTGC CTCGAGACCT GCAGTACGTT
    76981 CTTTGGGTCT AGAGGCAATC GATTCTCAGC CTATCCAAGA CGAAACGAAG ATCATTGATC
    77041 TGGGCCACTG CAAGCGCAAT ACTGTCAGCG AGACATCAGA CTGCCACCAG TCGGCCCTCA
    77101 TCGCCAGCAT TCTGATCTGC TGTGCTCTCT GCACCCCGTA AGTGCGGAAG CAATACTGTT
    77161 ATTGCAGCTA GCGCTGAGCA CCGCCTGGCT ACGCCGGGCC CCCGATGCCC TCCCTTCGGC
    77221 CGTCCGCCGC GCGCTGACGC TTCGTCTGCT CCCCTGCCTC AGTGCTCCAG GCCACGTCAG
    77281 ACCTGCCACC GCGGCTTGCG AAGACCTGAT TCATGCTGAC TATCGCCACG CGGCTCTGAG
    77341 GCTGCAGCTA TGCGCACTCT AAGCGAGGCT GGGCTGGCCA CGATAAACTA ATCCCGGCTG
    77401 CCGTGTTCGC CGGTCTATGG TCGGCTTACT GCGGTCCTAG GACATAGCCT GCTCATGTCT
    77461 CTGACAGACT CCTCCTGTAG CGTCAAGTCT GCGATCACAG TGATCGGTCT GCGGACAGAA
    77521 TCAAAATCGA GGAGAATCAG CGCGGCTAGA CCCCGCAAGT GCGGAAGCAA ATACTGCCGT
    77581 CAACGGTAGC GTGACTGCGC TGGGTTCAGC AGCGGACAGT GAGTCACGGC TGCTCGCCCG
    77641 CCGCTATCAC GGCGTGTCTG AGATCTGGAT GGTGCACATT TGCATACGAC GAACATAAGC
    77701 ACTCCATTCA AGGATGAGAT CATTATGCCG ACAACTGCTC CTCTCGCAGA CACTGAGCTC
    77761 ATAGATTCAG TATACGGCTT CTTAGTCCAG TATGGTGGAC TAGGCGATGG ATGGTCTGAC
    77821 GAAAAACTCA GTGAGCTGCG TGATACCGTC AGCAGGGCTT ATGACGCGAC TGCAGACAAG
    77881 CTGTCTGTGT TCAAGGTAGC ACGCTCTGAT CTCCAGTTCG GCGAGATCGG GTGATCATGC
    77941 GTCGACGGCA TGTCTATGGT CGAAGACGGC TTCCAGTCCA GCGTGTCGGA GACCGGAGTC
    78001 GAACCGTTCT ACGTCGTCAC AGAAACAGTG GTCGACGGCA AGCGAGTGTC CGTCAGCTGT
    78061 GGTCTGCAGT TGCCTGCGAT CGATGACGCT TTGCGGCTGT CTGACTGCGA CTGCAAGGCG
    78121 TGGGACGCAG TCATGTCGTC TACCAGGCTG ACGTCAGCCG ACGCAGACGT AGTCGGCGAT
    78181 GAGCTAATAA AGATCAGTGC CCTCGTCATC TGACGAGACG CGCCACTGCC TGCAGTCTCC
    78241 AGACGGGGGT GGCGCGTGTG AGCGGAGTGA CTGGTCAAGC CGGGCACAAC CCGCAAGTGC
    78301 GGAAGCAATA CTGTCATTGC AGCCCCTGTG GCGCAGCGCA GCACATCGCA GCGCAGCGCA
    78361 GCGCAGCACG CCCACTGTTG CTTTCTCCCC TCCCACCCCG TTACAATGTC TTCCATGGCG
    78421 CCATCACTCG CGGGCCTCAG GCGGTCCCCG GCGCGCAGTC AGTCAGCAGC AGACGGGAGT
    78481 CAGCATGGTC TTGTCAGTCA CAGGCTACAT CGAACTCGAA CCGGTAGGGG AGACTACCGA
    78541 TTGTCTGCAG TGCGCTGTCT CCCTTCGAGG CTGGTGGCAG TCAGCCTGCC GTCAGCGCGC
    78601 TATGGCAGAT GGCCGGGTGG GGATCACCCT CTTGAACGCT GTCTACATGC AGTCATGCGA
    78661 GCAGCTGGTG GGAGACCTGA CCGACTGGTC TACTGGCGTC GGGGAGACTA AGGTCTCGTC
    78721 TTGCGTCGTA GACATCGTTG ACGTGAACGC TAAGACTGGG GTCACCCTCA TGTGCTCGGG
    78781 GTCTGGTCTT GAGCGTCTCC CCACGCCTAT GAGCGTGATC CGGTCTCACG TAGACTACCT
    78841 GCGTGGCGTA GTAGGCGCCG AGTCGTCTAT TACTGCCAGC ATCGCCAGTG CTGGATCTGC
    78901 CCGTCACGGG GAACCACAGT ATGAGTCTCA CGGGGTCAAT CGCCGGCAGC TGTCTGCGCC
    78961 CATGAGGAGA CTTGGGGGAG GTCACGTTGG CGCTATCAGG GACGCTACGA CGGTGGACGA
    79021 GTTCAGTGTC GAAGGGGACG CGTTCTGAAT CTGAGGGGCT CCATCGCCGA CTGCTGATCA
    79081 TTCGTTGATG GGGCTGAGCA CCCTATACGT GGTACCGGTT TGCCATGGAC AGTATGCTAT
    79141 GTTAGAATGA GGATAGCACT TCATCCACAC GGTCTAACCT GTAGACTGTA CGCATGAGGA
    79201 GATGGCCAGA CAAGCAGTTC GTGGATGACT GCGCCGCCTG AGATTGGAGA ATCGTGATGG
    79261 CCAGCAGTGA GACTGCGGAA GACAAATTCT ACTTCGAGCA CGAGGCGCCG TATGCCGAGT
    79321 GGAAGCTATG GTGGGACAGC GAGGGCAGGA GCGCTTACGA CTCGCAGCGT CCAGACGTCA
    79381 CTGTCGACTG CGTCGTGCTC ACGTATGACG CAGAGGCTAA GAACGTCGTA GACTCCCTGA
    79441 GGTTCCTAGC GGTGCGTCGC AAGACTCACC CGTTCATCGG GCAATGGGCT CTGCCTGGCA
    79501 CGTACCTGCG CTCTGATGAG GAGAGCGCAG ACGAATCAGT AGCCCGTCTG CTCGGCTGGC
    79561 TGTTCGCAGA CCCCGTAGAG GGCAACGCAA GGATACAGCA GATCCGCACG TTCACTGGGG
    79621 CTAAGCGTGA CCCACGTGGT CAGACTGCGA GCGTCTTGCA CGCTGTCTAC CTCACTGGTG
    79681 CTATGAGCAT GCGGCTGAAT GACGAGGTGG ACGGCCGCTG GCTCACGTTG TCAGACTATG
    79741 ACGGTGGCGT TGATCTCGAG GAGGCTGGTC CCGAGGACGC GGGAGACTCG CAGTCTATGG
    79801 ACGTGACAGC GTTCGACCAC CAGTCGATGC TGCGTCTCGT GACGCTGCGC CTGCGTGACC
    79861 AGTTCAGTTG GACTCCTAAC GTGTTCTACA CGCTGCCTGA GTCTTTCACT GTGACTGAGG
    79921 CGATCCGTCT GCGCTGCTCC CTGTATGCTG ACAGTGACGT GCATAAGGTG AACAGGAAGA
    79981 ACTTCTTGAA GAAGTTCGCT GGTCTATGGG ACGAGGCAGG TTCAGTTGAT CCTGATGACC
    80041 CGCGTTCTCA GAGACTGTAC TCAGTGCAGT CTAAGCACGG CTTGGCTATC GAGCCAGGAC
    80101 GCCGGAGGCA GCCTCAGCGC ATGTCTGCGT AGCAGTCGAC CGCAGAATAG CCCAGTCTGC
    80161 CCCCCGCCAG AGGCATGTCT GCCAGGCTAC TGGAGTAGAA TCGTCTGCGA CAGTGAATGT
    80221 TGACTCTATT AGCGGGAATC ATGGTCTCCT CTATCGGCGC AGAGACAGCG TGCATCAAAG
    80281 ACGCGTCTAT TGGCGCGGCT GCAGTCCGGG TATTCGGAGC GTTCGGGCTC ATCATCGACG
    80341 AGCTCATCAG GCAGCGTGCC GAGAAACCGT GGTCGTTAGA CTTGAAGGAG ATCGCCGGCT
    80401 GGGGGAAGTA CGCTAGGTAG GCTGCCGCTC ATGACCACAT CGCCGTCACC GGGCTGCAGC
    80461 CTGCGCAGCA TAGCATAGCC TACCACCACC GATGGACTCG TCCATGTCCA CTGGACGTGT
    80521 CTGAACCCCA CCGTTAGGCG CTGGGTCTAT CGTCTCACCG TCTCCTAGGT AGATGCCCAC
    80581 ATGGCCCGGT GCCGTCCATT GTACTCGAAG AACACTGAGT CGCCATAGTC GAGTTCACTC
    80641 AAATCATCAG TGAAAGACCC ATTACTGGCA GTCTCAGCGT ACTCTGACTC GGGCCACGTA
    80701 GTGTCAGTAG GCCACCCGTG AGGGCAATCG ACCAGCCCAG AGCAGGTGAG CGCGCGGGCT
    80761 GCCCTCTTCT CGACAGCCTC GTCAACAGTG TCGCCTGTGA CGACTGCAGA CTCGTTGCTT
    80821 CCGTGTTCTC GATCGTTGTC ATCCACAGTG GCACTCGACT GGTTCTCCTT GGGGGCTGAC
    80881 TTGTCCTCAC GGTCATGATC GTCAGCATGA TCACTGGCTT CTGCTGCCGC CTGCTCCTGC
    80941 GCCTCGCGTG CAGCTTCCCC AGCAGCAGCC TTCGCCTCGG CTTCTTCCCC TTCTGTCGAC
    81001 TTAGTCACGG GATAAGCAGT CTTCGCCTAT AGCCCATTCT CCCGTCCCCG TCACCTCGCT
    81061 GTCTATGGCC GACGGGTCGC CTCTGGTCGC TGACCGGGAT ACTACGCTGC TTGCGACTGG
    81121 GGCGAATGAC CTTGAGACGG CTACTACCGG ACGGGTCTCC TGTCTACTGA CGTGAGTCGG
    81181 TAGAGACGTT GGCTGGCTGG TCTGGCCTAC TGCGGCGAGC ATAGCGATAG CGGCAGCGCT
    81241 GACTACAGTC ACTGCTGCCA GCTTGATGCT CATCGTCGTC CTGCTACGTC GTTCTGGCAG
    81301 ATGCTTAGGC TTGTAGCCTG CTTCGACGCT GTCAGTCAAG GCGCTCGACT CCGATTCGCA
    81361 GTCTCCTCTT CTGACTGCGC GCCTTCACGC AGATATGCCC ACGGTCGTGC AAGCAGGCCC
    81421 TGGCATGCCA CTGTGTCTGC TGCATCCGTC TCGTGTCAGC ATAGTCTTCG ACGCATGATA
    81481 GCCGTTCATG CTGAGAATAG TGGATCGTAG GCAGGGAGAC AGTAGACATG GTCAATGGTG
    81541 TGAAGCCAGC GAGTGACGGC GCTATCACTA TCATCAGGGC AGGCAGGTTC GTGAGACGGC
    81601 AGACGAGGGA GTCTGGGTTC TCCTATTACG ATGGGCCCTG GTCTTCCCTA GAGTCTCTGG
    81661 TGACCGCTCA CTGGGATGAA CGCGCGCCTG GCTACAGGGA CGGGGTGGTG CTCGTGCCAG
    81721 TGCCGCCTGA GGGGTTCTAT AGTGCAGTAG TGGAGACTGG ACCAGGAGAC GAGTTCAAGA
    81781 CGGTCATGGA GTCTAGGCGT GATGGAGAAG CCCCGGCTAA GGTGACTGTC GTAGTAGGCA
    81841 AGGAGAAGCA GCCTGCCCGC AAGGTGGACG TAGTGCGCTG TTCTGCGGAG ACTCTGGCTG
    81901 AGGATGGCGG CAGGGAGACT GACGCTGACT GGGAGATCGT CTCCATCGAC GCTTCTCCTA
    81961 TCGACGGCCC GACGCCTATG CGCCCGCTCA CTATGGCTCG GAACGAGCGC CATCTGACTG
    82021 GTGGGACTAA GGCGACGTAT TCTAAGGACG AGTGCATCGA CGCCATCTTG CTCTGGAGCA
    82081 AGCATGCCAT GGTAGCCCCG GTCGAGTGGC AGCCTGAGGC GAGTCTTCCC ATGCGATCGT
    82141 TCCCGTACTC ATCGCATGGC GGGTCATCAG GATGCTCGTA GTTCGGCTCC AGACACGTCA
    82201 GAGGACAGAC CCGATACGAC ATGGGTCTGG CCTCTCGCTA TAGTTCAGTG TCATGGACTG
    82261 CAGCCGGTCG ACTATGGACG TCAGTGGTTG TAGCTGTACG ACTTGTAGTC AGTCGGACGG
    82321 CGGATGGTGA CCTTAGCAGG CTTGAACAAG TCCTTCTCAG TGAACTTGAC GTCGGGGTCG
    82381 GCGGCCTGCT GAAGGCATTC TTTGCATTGT TCCTTCAGTC TCACTTTAGT GGTAGACAAG
    82441 TCGCCGTCGT CCATGAGACG CAAGTCTGAC TGGTTGAATG TGACTACTGG CTTGCAGAAA
    82501 TGGTCCCGGC CTCTTTGAGC AGCGTCTCGC ACTGCGACTT CTACGACCTC GTTCTTGAAT
    82561 AGCTCGTTGT AGTCCAGGTA CTGAGTGTCT ACGTTGCCTT CAGTGTCTTC CACGGCGACG
    82621 GTGTACGAGA CGTTCTGGTT CAAGATGTTC AGGTCATCGA TTATGTCTGC GAACTCTCCG
    82681 CCCAAGTTCA GTTCGAACGC GATAGCCCGC AGCTGGTCAT AATTCAGCTC GGTCACGTTC
    82741 GAGAACCTCA CTACGTCGGG GATCTGAGTC TGGGCTTCTT CGTCCAGGTT GTCTAGCATG
    82801 TACTGGGTGA CCTGCTCGCT GTCCGGGTAG TTGAACCTGA TGTGGTAATG GAAGCGGCCG
    82861 GGGCGGTTCA CGATGAGGTC ACTGAGACCA TACAACTGGT TGCAGGTGAC GACGTAGAGC
    82921 TTCTTCTTAG AGGAGATGCC ATCGAACAGG CTCAAGAGCT TCTGCTGCGC AGAGCCAGAT
    82981 TCGTCGCTAT CGTCGTCGTC CAAACGGTTG CTCGGGTACG TCTTGTCGAA CTCGTCGAAC
    83041 AGGACCAGGC ACTCGTCCCC GATAGACTCG AGCAGATCAG CGATGTCCCT GACATACGAG
    83101 TCTACGACGA TGACAGGCAA GCCAGCCTCG TGCATAGCCG CGATAGCCAG CTTGCGAGAG
    83161 AACATGCTCT TGCCGATGCC TTTGGGACCA GACAAGATGA CGCCGAGTGA CCTGTTCATC
    83221 TTCTCGTAAG CCTTGAGCAC TCGTTCGATC TTCTTCGGAC CGTCACCGTA CTCCTTCTCG
    83281 TTCACTACGA GCTCGTCCGT TGGACGCAGC ACGGTGACTG CCGCGCCGTT CATGGGAACG
    83341 ACAGCAGGCT TGTACGTGGC CACGGGCAGG TGCTCTGCGA ACTTGATGAT AGGCTTCTGG
    83401 CTAGACGGCA TGAGCGTGCC ATCATCAGAC TGCAGATAGT AAGTCATTAG CGATTCCAAT
    83461 CTTCTAACGG GCCTTGCCTC ATAGACCCAC TGAGACTCAT GCTAACAACA TGCGTCCAGT
    83521 CTACGCAACA GTAGTCGACA GCGAGCGGGG ATTCGGCTGC TCACGATCCG CGTGTCGCCA
    83581 TGGCACCGCT CGTGATACTA TTGCCTATAG TCGGACAGCG TTGTGATCAT CAACACGGAG
    83641 CGAATGGAAG CCGACTGTTC TGGCTTAATG ATGGGAGTGA GTCTGCATGG CTAAGCACAA
    83701 GGCAGCAGCC AGTCTGGCCA GACGGGCAGC GTACGGGTCA GCAGCTGTGG TCTCACTGGT
    83761 GATAGCAGCC AGTGGCGTAG CGCTAACGCT TAAGGCAGAC GTCGCGACAG TGGCTGCGTC
    83821 AGCAGACCGC GCAGCGGAGA CTATGAGCGC GGGCCGCGGC GCCGAGCGTG ACCGCATAGC
    83881 GTCGACGCCA TTAGACAGGG ACAAGGCTCC TGCTCCCGCA GCTACGCCAG AAGACGAGGA
    83941 GATGACCAGT AGCCCGTCGG GCGATGAGCA GACTGAGAGC CGCGCTACTA TGTCTCCTAC
    84001 GCCACGGCCT ATCGACTGGC GCGGTCCCTC TGGGGGAGCT TACCCTGAAG TCTATCTGCG
    84061 TCCAGTGACG TCAGTCAGGG TAGACGTCAG CGATCAGAAG ACTTACGTGA TGTCAGGAGA
    84121 CGATGTGATC TACACGATGG TCTCAAGCAC TGGCATGGAC GGTTCTACCC CATTAGGGGA
    84181 ATACAGCGTG ACTACTAGGG GCGAGCACTT CTATAACCCG AACGAGCAGA TGGGCGCAGA
    84241 CTGGTGGGTC GGGTTCATCG GCTCCACCTA TTTGTTCCAC ACGGTGCCTA CTACTGAGGG
    84301 CATGGGAGAC TACATCGAGT CCGAGGCTCT GAAGCTAGGC CAGCCTGCGT CTCATGGCTG
    84361 TGTGAGGCTC ACGGTGAGTG ACGCTAAGTG GCTGTATGAC AACCTGCCGG CTGGCGTTCC
    84421 AGTGAGCATA GTAGAGTGAC CCGTCGGTCA CCGCGAACGA GCATGGCGGG GGCAATAGGG
    84481 GAGCGGTCCG ACTGCTTCGG GGCTTAGCGG CTACAGACGC AGTCCTTTGG AAGCGGGCTG
    84541 TGGAAGGCGA CTGGCGCAGT ACAGAAGAGC GCTCATACGG CGCAGTCTTC TCCCTGAGGC
    84601 TGCCGATGGG AGAGTCGAGC AAGTGCCGGC GGCAGTCAAG GCCGTTCGCT GCTATGCGGA
    84661 TCTGGCTGAT CGCCGCGAGC TATGCGTCTG GCGTCTGCTG TCTCGCGGCA GCTTTCAGGA
    84721 GACGTGAGCA GCATAAGCGG CCACGCGTCT CGAAGAATTC TCTAAAAAAA ATCTGAGAAC
    84781 CGTTGAGACT ATCGCGTTTC GCGATTTGCA ATACAGCGTG ATGCATGATA TTATGTAATC
    84841 AACGACGAAC GTAGGCTAAC GATACTACAT AAGGAGCTTG AGAATGGTAC TCTCTAAGAG
    84901 CAACGAGTCT AACACCGGCT ACGACAACGT GAGCCTGATG GGCGCTCCAG TGCGGACGCA
    84961 CGTCATGTGC TTCAGTGAGG AAGTCCAGCA GTACATCATC CAGCAGCTGA CCGATCTCTA
    85021 CAGCAACCCT GTGATCGCGA CTGTCCGAGA GACTGTCTCT AACGCCCTTG ACGCTACTGC
    85081 GCTCGCTATC GCTCAAGGCG AGGATCCCGC GCCCGTCGAA GTGTTCGCCC CCTCTGCGTT
    85141 CGACCAGGTC TTCAAGGTCG TTGACCATGG CGTCGGCATG ACAGCTGAGC AGCTAGACGA
    85201 GTTCTTCTCC GACTACGGCA ACTCTTCGAA GATCGAAGAC ATGTCTGCTA TCGGTTCTAA
    85261 GGGCTTGGGC GCGAAGGCTC CCCTCGCTTA CACTCAGACT TTCAACGTGG AGACTGTGCA
    85321 TGACGGTCGA CGCATCGTCA TCTCCCTGAA CCGTGGGGCT ACTGCGAACG AGACTAAGAC
    85381 GCTCGTCGAC GAGCCTACGA GCAAGCCGAA CGGCACGACT GTCACTGTGC CAGTCCGCCG
    85441 TGAGGATGTC CAGGAGTTCG AGGACGCTGT CCGAGTGTAC GAGAAGTACT CGACTCCCGA
    85501 CTTGCCGATC GTGGTAGATG GCAAGGCTCG CAGCCTCGCT GACCGCTATG TGAAGCTCGG
    85561 CGACTACCAG ATCGCGGAGA CTGCTGACGG TGAGCCTGTG CTCGCTGGTT TGTGGGCTTA
    85621 CCGTGGCGAA GACGGGCAGA GTCTATACGA TACTGCGCGT TCTTGGATCT TTAAAGCAGA
    85681 ATGGGGCGGC TCTGTGAGCG ACTCTACAGT CGCCACGCTT GGAGGCTGGT GCTATTCGTT
    85741 GAGCTCTTCG AAATACTACC GTTCGGTTCC TGACGACCCG GACTTCGTTG TCGAGCTCAA
    85801 GCCTGGAGTC GTAGACTTCC CTGCGTCTCG AGACGAGATC AAGGTGAACG ACCGCTTCGA
    85861 CGAGTTCACG AAGTACGTGT CTACTGCGCT CCAGTTCAAC TTGCATGGCA CTGGCCGTCA
    85921 CGCTGACGCT GAGAAGCTCT GGGGTTCTCT CACTGACTCG TCTGACCGCA TGGCTGTGCT
    85981 GAACGCGCTC ATCTTGACTG ACAGCAACGT CACGTGGACT AACAACGTCA ACGTCACGTG
    86041 GTCTCGACTG CTCACTAACT GGCCGGAAGA GACTGCTTTG TTCAAAGTGA ACGCTAAGGC
    86101 TCGCAAGTTC CGCAACGTGG CTGACTACGC TTGGAGCACG AACCGTGGTG GCGCTCGAGT
    86161 AGTCACGCCA TTCATGGCCA TGGGCCGCTG CCTCGGCAAG ATCTCCGAGG GAGACGCGAC
    86221 CTACGTGGAC TGGGGATGGC GTCAGGCTTC CAGTGCTGAC GAGTTCATCA GTATGATGAC
    86281 GACCACGGAC GCTGTGGAGT TCGCGGAGCA CAAGTCTCAC GCTTACTCGC TGAAGCTCGT
    86341 GTCAGGCAAG GCAGTCGAAG ACCTGGCTAA GGACCCGGCT GCAGCCACGG CTGCTATCGA
    86401 CGTGCTCCGC CAGCCTAGCG TAGACTGGAT GAAGACTAAC CCGTGTCTCA AGGTCTTCGA
    86461 CGACAGCCAT AGTTCGAGCC AGTACAGGGG CATGATCGTC ATCGCTGACA ACGATTACAG
    86521 CAAGTATGGG AAGAAGCTCG GCTGGCTCCG CGCTTACACC CGCTTGTGCG TGGGGAATGG
    86581 CGGCGGGAAC CGTGGCCACT TGTATGCCCT CATGTTCGAA GGCAAGCTGT CTAAGAACGA
    86641 CGCTGACTCG CTCGAGAAGG CAGCTTCTAA CGCCGGCGTC TCGTGGATCG GAGTCATGGA
    86701 CTGGGACGCT GTGAAGACCG CTGTCCGCGA AGCCCGCGCC GTCGCGAAGC CCGTCAGCGA
    86761 GACTGCGAGC GCTCCCGCGC AGCGACGGCT CGGTGCCACA GTCAAGGCTA CTAAGCTCTC
    86821 GTTCGAAGGC TTGTCTCCCT GTGAGGCGAT CAGGAAGGTC GCCACGGAGG GATGGAAGTA
    86881 TGGGTCCACT GGCGACAAGG TCGACTTGTC TAAGGCTGTC GCTGATGGTG CGCTCGTCTA
    86941 CATCACTTGC GACTCCGAGT CTGGCTACTG TTACCGCCAG CTGCGTCTCG CGTCCTGGTT
    87001 GCTCAGCCTC GACGACTTCA CTGACCGTGA CTTGTACATC ATCAAGGCTG ACGTGGAGTT
    87061 CGCGACAGCT AACGCACTGA AGCCTGTCGC TGAGTATGAG TACGCTGCTA TCGGCAGGGA
    87121 AGACGCCCGT CTCTCCAGCC TAAAGACTGT CGCTGACGTG AAGCGAGTCA AGGCAGCCAG
    87181 CCGCAAAGAA CGCGCCGTCG AGATCCTCCG CGACCTCATC ACGTCTGACG AGGAGCTCGC
    87241 GCACGAGTAC GCTGGCGTGT TCGCATGGTT TTACCTGTCG TTCAACTGCG AGTACGCTAT
    87301 GCGGGCAGCG GCTGCCAGCA AGTCTCTCAC TGTCCGTCTC GATGCCTTGC TCGGTGGTAA
    87361 GGGTCAGAAG ATGGTCAACG AGTTCCGCAA CGTGTTCTAC CTCGACATGA TCGACTGCGG
    87421 CAACCTGCCC GTGCCTGATG TGTTCAACGA GGGGTCGAAC GAGTACGCGA AGACTGTGTC
    87481 GAAGCTGCTC AGAGACATGG CGAAGCTGGA CAGCCAGATC CGGAGCACTC CCGACTCTGA
    87541 CTTCACTGGC CGTCTACTGC ACTGCGCGCT CGACAACATG CGCGGTTTTG ATGACGCTGC
    87601 CCGCAAGGCT GGAGACGATG ACTCCGCTAT CAAGCTCATC AGCCAGTGGG TCGACGGCCT
    87661 GCTGGCCCTG CCCGCAGTGC AAATTGACTG AAGTCAACGC TTTGTGATAC TATAGTCATA
    87721 AGGCTCGGGG CAGGAGGAAA CACTGCCTGC CCCGATGAGA GAACGATGAG GACTAACGGT
    87781 GAGCATAGAC GGCTCGCCTC TTAGGAAGGA TGGAAACAAC ATGGCTAAGT TGATCAAGCT
    87841 CGATGGTTCC CTGGACCATG GCGCGCTCAA GGCTATCACC GCTGTCATCG ACAAGGGGGA
    87901 CGGTGGAGAG CAGTCTACTG TCACGCTGAA CAGCGACAAC CCGAAGTTCG GCGAGGTGAA
    87961 GGACTTGCTC GCACAGTATC AGACTGAAGC CGCTGCTGGT GACGTAGCCT CCGCCATCGC
    88021 CACGTCTGAC GCGATGGCTG ATCTCATCTT GACTGCTACC GATCTCGCTG GCCAGGTGCA
    88081 TGACAAGTTC GAGAAGCTCG ACCTCCTGAA TGGTCGACTC ACGAGGAACG GCAACAACGT
    88141 CTACCTTGAC TACGAGCCGA TCGACCCCGT CCTCGAGAAG GAGATCATCA AGGCTCTGGA
    88201 CGAGAACGAC GACGCTACGT GGAGGGCTCT GGCAGCGTTC ATCGCACGGC TCTACAGCAA
    88261 CATGACTGAG TATGTGCGTG ATCAGCTGTT CTCATGGTTG GAGGCGACGT TCAAGGATGA
    88321 TGACACGCAT GGCTTCAACA TCCTCCCAGA CGGTCGCTTC GTCGGCTACA AGGGCTGCGA
    88381 GTACGACTCT GAGGGGAACA TCGTCTCCCG CAACACTGGC TTCGCTATCT CGAACGGCGA
    88441 GCAGTACAAT GGCCACATCC CGAACCCGAA GGGCGCGATC GTCGAGATGC CTCGCAAGAT
    88501 GGTCCAGGAT GACCCGGCTA CTGCCTGCTC TACTGGCCTG CACGTGGGCA CTTGGGGGTA
    88561 CGCTTCAGCC TTCTCCGGTG GCGCTATCCT CACCGTGGCT GTTGACCCCG CTGACGTCGT
    88621 GTCTATCCCG ACTGACTGCG ATGGCCAGAA GCTGCGCTGC TGCCGTTACG AGGTTATCGA
    88681 CGTCGTGAAA ACTCCAGTCC GCACGATCAT GGACGACGAC TGGTATGGCT CTGACGAAGA
    88741 CGTCGATGGC GGTTGGGATG ACCCCGAGGA GGAAGGCTGG AATGACGGGG AAGACTACTG
    88801 ACGTCTCCGT TCTGGTTCTC ATAGTGTCTA GCGAACTTGC TTGACAGTTG AACGGCGGCT
    88861 GCGTGGTTGA CTGATGACCA CGCAGCCGCC GTTCTACGTA TGCAGACAAT GATCGCGCGC
    88921 AAGTCGCAGA CCTCAGTAGA CGTAGACGCC ACTGGCGTCT CACAGTAGCG CTGCATGCGA
    88981 TGAGAGCTGA TATGATCGCA TTAGGCAGCT AACGTAAGGA GACCACATGC CATTCCAGAA
    89041 TAGACAGGCT GCGCAGCAGC CTTCTTCGCC GTTCAAAGCG CCTGCTAGGC TCATGCCGCA
    89101 AGCACGACAG CCTGACAGCG CTGCTATGGG CTATAGGACT GCCGACCCGC TTGAGATCAA
    89161 AGTCGCCTCT AAGTCTCAGC AGCCTCGACC GTCGTATGGT GACCAGGCTA ACCAGACGCC
    89221 TGCTATCGAC GACGAGTTCG CAGATGACGA TTACACCAGT CTAGACGACA TCGACCCACT
    89281 TGACAGCGGC CTTGATCAGA AGACTCTGCC TGTTCCAAGC GACGACGTGA GCCTCCCCGA
    89341 TCTAGATTCG AGCCAGCCGA GAGAAGAGGG CTTAGACGAG TCTGAGTTCT TGCCGACAGT
    89401 CAGGAACGCT TCACTGAAGC CTACGAAAGG CGGCAGTCAG GCTACGTCGT TCACCGTTCC
    89461 GGTCGGTGAC GCTGGCACAC CGGTAGAAGA ACCGAAGAAA CGCAGTTTGT TCGCACGCAA
    89521 GGGTAGACTC AAGGCTCAGA AACAGGCAAG TCCAGATCTG TCTGACGCTA TGCCAGTTCC
    89581 AGACGTCACA GCAACCGAGC CGCTTGCTGA CGGTAATGCA GACTCGTTGC CCAGTCTGCC
    89641 GGTGGGCGAT AGCGTCACAA GCACCGTGGA AGACGTCAAG CCTCGTAGGG CTCGCCATAG
    89701 TAAGACAAAG GGGGATAGCG TCGAGAAGCC AGCGAACGCT AAGGCAGGCA GCGTGGCGCC
    89761 TGGAATTAAC ACCGCAGCGG TCATAGGCGT CAGTCTGGCT TCTGCCGGAG CTGTGCTCAG
    89821 TCTGCCTTTC CTAGTAGAGG CGCTAGTGTC AGCACTGGGG CTGCAGGCGA TGTCCTCGTC
    89881 GCTGTTCATG GGCGCTATGG GGATCGTAGC AGTGGTCTCG CTCGTGCTCG GGATCGCGTC
    89941 ACTGAAAGAC TCGAAGGCTG CTGGCGTGAC TGCTATCATC TTGTCTCTCG TGATGGTAGG
    90001 TGGAGTGCTG TCTTACTCCA GCGTCAGCAG CTCCTCTACT GTACCAGCGT CTCTAGAAGG
    90061 CGTGCCATCT GAAGACATGA AGACGACTGA CGCTGGAGAG TGAGGACGCA TCGATGGATA
    90121 AAGTCAGGAG ATTCAGGGGT TCTCGACTCT GGAATGGTCT GGTCGTCACT ACTGGCGGGG
    90181 CTGTGAGCAT GCTGGCAGCG TTAATGCTAG CGCTCGAAGC GTTATGGAAG GCGCTGGATC
    90241 CAGGTTACAT ACCGTCTTGT GACGTGAACG CGAGGCTGTC ATGCTCTGAG GTAGCAGCCT
    90301 CATGGCAGTC GACGCTCATC AACCTGCCGG GAGGCCGCCC CGTCCCTAAC GCTTTCATAG
    90361 GCTTGCCTGG TTTCGCGGTG ATAGTGACTA TCGGTGTAGT CCTCGCATGT GGCTGGAGGC
    90421 CGCCAGCGTG GTTCACATGG TGCTTCCGGG CTGGAGTGCT CGTCGCGGCT GGGTTCTCGA
    90481 CATGGTTGTT AGAGCAGTCG CTGTTCTCCA TCGGTGCTAT GTGTCCATGG TGTCTCACCA
    90541 TGGACGTGGG CATGACCATC TGTTTGATCG GAGTATTCAG ACTATGGGCT ATAGACAAGC
    90601 CTGACGATCA CGCTATGGCG TGGCGCTGGA CTGTTGGCTT GCAGTCTATG CTCATAGAGG
    90661 TCATAGTGGC AGCAGTGTTC ACGCTCGTAG TGTTCTTCGG TTGCATGGCG TTATAGCCCA
    90721 TCCATAGTAC GCGAGCTGCC CAGCCCGTCT ACTGTCTCCA GGCATGGGGT CTAAGTAGCC
    90781 GGGCTGTTAT CATGTCTGAG GTTTTGGTCT GCGAGACTTT CTATGGTCAA GCCGCTTCGC
    90841 TGCGAATCAT CTAGACGCCG TGTTAGCAGG CACTTTTGCT AACTCGGGTG GACGTGGTTT
    90901 ATAGTTGTCA TCGTGAACAG TTGATGGGCA GTGAGCCCAT CTCGCGAGAC ATGGCGCGTG
    90961 CACCGCGCCT GAGGAGGCAT GATGGCAGCT GCTATCGCTG TGCAAGAAGA GAAAGAAGAG
    91021 GCCACTGAGA CTGGTGGCGT CGCGCTCGGC GCGAACATCC AGAAGAGCGC TGAGCAGGAG
    91081 GCTAAGCTGA AGGCCCTAGC CGCTAAGACT GTAGATGACC TCGTGCGCAT CAGCGCTGAG
    91141 CGAGACCCGG ACACTGTAGC ATTGCATAAG CGTTACGCTA CGTTCGGCGA AGACAAATTG
    91201 AAGCCGTACA TGCCAGGCGA CGGTAAGAAC ATGCAGTTCG ACATGACTCT GCGAGACATG
    91261 GAGAATGGGT CTGACGCTAC GAAGGAGGTG GCGAAGATCC TCGAGAGCAT CCATGGCACC
    91321 ATGAACCAGC TGAGGCCAGG CAAGAAGATG TGGGTCCCGA AGAACAAGTA CGTCAACAAG
    91381 ATCCTTGACC CCTTCGGTAA GTTCATCACC CGCGCTCGCA AGACTGGCGC TATCCTGCAA
    91441 GACTGCTTCG AAGCGCTCAC TATGGCAGAC AAGCAGCTGG CGACGGAGAT CGAACAGTAT
    91501 CTGGAAGACC GAGAGCGGGC TAAGAAGCTC CAGCAGGTAG CCCAGGAACA GGCTCAGATC
    91561 GCAGAGCACA TCGCAGATGG CCTCGAGGCT AAGCTTCAGC AGATGGAGAA AGACGGCGCC
    91621 GACCAGGACA CTATCACTGT CTACAAGTCT GACATCCTCG CTACCCTGCG GCGCCGTAGC
    91681 CTAGACTTGT ATTCTATCGC TGACGTGCAG ACCAGGTACA TCCTCGGCGT GAACGTGCTG
    91741 TTGAACGGGC ACGAGCAGGC CCGAGAGGAG ATTTACCGCG CTAAGAACGT GTCTGCCGTC
    91801 GAGTTCACGA ACGCCGTGAA TCTGGCTAAG GGGATCGCCA CGCAGGAGAA CGTCATCAAG
    91861 ATGACTGCCG CTATGCGCGA AGACGCCCAG AAGCTGAACG TGTCTAACGC TGAGAACATG
    91921 AAGAACAGCA TGCACTCGAT CATGGAGTCT CGCAAGTCTA TGATGACTGA CGTGGAGAGT
    91981 ATCAAGCACG CTGCTGACGT CATGTGCCGC ACGATCGCCG AGATCCGGCA GAACGAGTCC
    92041 GAGTCTGCTG ACGAGCTGGC TAAGCAGGTC ACACAGATGA AGGAGTCTGT GAACTACATG
    92101 AACCGGAGGT TGGCTGAGAC TGAGGCTATG GAGAACCAGC GCCGGTTAGC TATGGCGACA
    92161 GTGAATCAGG CTATGGGCGA TAGCGAGGCT AAGTGAGATG ACTGGGGGAA TCGAATTGGA
    92221 TTATAGTAAG CAGGTAGTCA TCCCTGATCT GGTGGAGCCA TTCGACGAGC TGGGCGAGCT
    92281 CACTGAACGG TTGGAAGGCC TGTCTAACCA GGCTAAAGTC GGGGAGTTGA GTGCAGCTGA
    92341 CGTAGCCGAG GCTACCGGCC ATCTGCTAGA TGACCTCGCA CTACTGCAGG CTGCGAAGAG
    92401 GGTGCGCGAC TGGGCCGCGC TCGTGAGGCC AGTTCAAGAA GCAAGAGACG AGGCTAAGCA
    92461 GGATACTACA GACAGCCTGT TCAACGCTGG CAGGCTGTAC ACTGCTATCG AAGACGCTAC
    92521 GAAGGCTATT CAGTCTGACT ATGAACTGCA AGACATCCTA GTGAACCCTG TCACTGCGTC
    92581 TGACCGAGAC GTGTTCATAG CGGCTATCGG AGACGTGACT CGGGAGACGC TAGACTTGCT
    92641 AGCCCGCTCT GACAGTCTCG TGCTGAACGA GCATGTAGCG TCAGAATGGC TAGACTCGAT
    92701 CGACGGCATG ATCGTCGGAG GCTTGAAGTC TCTGATGGCT GTTGATCCGC AGTTCCGCGT
    92761 GCTGAACGGT CACCTCGTCA TCTGGTGAGA GTCTGGTCTG ACTGTTCACG GCTGACGGCA
    92821 GCGTTCGGGG ATGGTGGGAA TATCTGCCTT CTCAGGGCAC TGCCGTCTCC TCTTTCCCAG
    92881 ATGGCAGCAG ACAGCAGGCA TACTGATGGA GTTAGGCGAT GGCAAGCAAG AACTTGAAGG
    92941 CAGACGGGTC AGGAGTAGTC ACTAATGGCG GCATGGCTGC TGGCGCTAAG AAGCAGAAGA
    93001 ACGACAGCGC CAGGCCTCCT GAGCCGACTC TAGATGGCAA GTGGGAAGCC AGACTGAGAG
    93061 CCCTCGGCGG CAGGCTGCGC CAGCATGAGG AGGCTATGTC TGCTAGAGAC GACGCGGAGG
    93121 CGAAGCGACG GCAGGAGGCT GACGGTGGTT CTAACCCGCT ATCGTACTAT AAGTCTCAAA
    93181 TCAGAACTGA AAGGGAACAG AAGATCAACT CTGGCGTGCT ACCAAGCCTG TCAGAACTAG
    93241 ATGAGCCAGC GTCAGAAGCC GACGGAGACC CTAAGGGGAC CACTAGTGCC AAGCACGCGG
    93301 TGTCTGAACC GAGGCCCAAG ACTCGCAAGA CTACGACGCT GTCAAAGAAC GAGAATCATA
    93361 CTGCCGTCGA CGTGGAGACT GAAGAAGATG ACGCTGGCGA CAGTCTGGTA GACGATGATG
    93421 ACCCCAGCGA GTACTTCTAC ACTGTCGATG AGTGGGGTCA TGAGGTGAAG CAGCCTATCA
    93481 CGCTGGAGCA ATTACGGAGA GCACTAGATG ACGCTTCAAG TGCTCTGGCT GCGTCTGCCG
    93541 GAGATGAGAC AGACGTGCAT CCGGCTGTGC GCAGCGTGGA CACTGACGGT CACTTGAGGC
    93601 CGCTGGCTAT CGACTGGGGC TTTGACTCTG ACGGCTACCC GTTCATCATA ATAGGAGACA
    93661 GGGGAAGCAT GCCAGCGCTA GACGAAACGC CGGAGACTGA CTCTGGCTTG TTGCTAGAGC
    93721 AGCCTGGCGA GGGAACTACC ATCGATTCAG ACGTAGATGA CGTCGAGCCA TTAGACGTGT
    93781 CTGACGTGGC AGCGTGCGCT GGGGTGATAG CGAGCATGAG CACAGCTGCT GAGATCGCGA
    93841 AGGCTAACGA GGTCAGGAAG AACGACAAGC GCCTATGGCG GGCTGCGAGC ATGGCTGTAG
    93901 GCTTGCTAGA TGGCGAGAAC AACGAGTATG ACGAGATCGA AGACGCTGCA GCAGCTGCTA
    93961 TAGCGCTGAT AGAAGACTTG TGACTACTAA GACAGAAAGG GGAACGATGG TTACTGGGAG
    94021 CGCATTCCGC AGTGGGGCTG AGATCGGATT CGAGGGGTAT GCTGCTGAAC GAGGCAGAGT
    94081 GAACGTCATC AGACGGAGAC TCAAGATCGC GGCGTGGTCA GCGTTGCTTG GGTCTATGAC
    94141 TGGTGCTGTC CTGTCTACTC GGGACCCGGT CATCATCAGC CTGGCCGCGT TAGGCGCCGT
    94201 GACCGGCGGC GTAGCAGCGG CGATCGCGAA CAGCGAGAAG CATGAGGAGA CTGATGATGA
    94261 CGTGGAAGAA CGATGATAGT CCATTAGACG CTACTGCCGG CAGGCTGCTG GCAGCAGTTA
    94321 GTGTAGCAGT GCTTGGCGCC CTGGCTGGAG GCGTGGCTGC TATCGTCTCC AGAGCAAGGA
    94381 GAAAGCGTGC GCATTCTCCT CTAGATGATT TCGAAGAGCT ACCGCCAGCT GTGGATACTC
    94441 ACGATAGCGC AAGCGAGACT GGAGACGACT CTTCTACAGC AGATCCAGCA GGGCAGGGCG
    94501 ACGTTGCCCT CGACGGTGTA GCGGGAGACG GCAGTCGTCT GCCAGATCCA CCCGAGCCGC
    94561 CCGTCACGCA GTCATTGCCA CTGGGGGACT ACGATCCGGT CTGCTTCTCC TGTGGTGAGC
    94621 CTATGCGCGT AGAGAAACCG TTCAAGACCA GGAATGGTGT AGAGAGATGG GACTGCAACG
    94681 TGAGCGATGG TCTCGAGTTC ACGACGGTAG GCGAGTACGG TAGCGCATAC TGGGACGAAG
    94741 ACGGGCTGGG GTCTAGGCTC AGCGCTATCA TCTGTGATGA CTGCATGAGG GCGCATGAGG
    94801 ACAGGCTTCA CGTCAGGCCT GCAGGCGGGC CAGGCAACCA GTGGCCGAAG CCTATGACCA
    94861 TGGCAGAATA CGCTGCTGAG TCTGGCAGAC TGCCCGCCGG ATGGTCAGAA GATGATCTCG
    94921 CTGAGTCCAG TGGCCCATCG CCTGTCGTGG ACCTGTCAGA CGAGGCTGCT GGCAGTGATG
    94981 CAGACGGTGA GAATCAACCC GACGACGGGC AAGAGCACGC TGGCGCAGGC AGTGCGGAAC
    95041 CGAGCCTCAC GTGGAACGAC GAGGTGACGA AGCCGGATAG TGGAGTCAGA GACGACGCAG
    95101 ACACTGCTGA CAGTGAGGAC GTCCCGGTGA GGGGGCATCA CCCGTTCGAT GGTCGGGCGA
    95161 GGCTCTTCGA CGGTCTTGGT CTCAGTCTGC TGCTGGCGTA TGGGCTCAGA CCAGAAGACG
    95221 AAGTGCCTGA TGATCTGCTG CTGCCTGGAG GCCTCATGTG GATGCGCAAT GACCCAAGGC
    95281 TCGATGAGAT AGGGCAGAGG TTCGAGTCAA CGATCGAGTT CTATTCTCGC CTGCTCGTGG
    95341 AGCGCAACCG TGAGTGCAAC GAGCTCCGCC GCAAGGCTGG GAACGATGGG AGAGGCGATT
    95401 CTCCGACTCC TGTTGAACGC AAGTGAGACT GCGGGCCTGC ATTGATAGCA GACATGGTTC
    95461 TAGGACCGCA GTAAGCCGCC CTTAGACCGG CGAATTGCCT CACCATGATT AATTCATCGT
    95521 GGTTATGGTA GCCTCGCAGG AAGGGCGGCT TACTGCAGTC TGAACGACAT GTTCGTTCTA
    95581 TTGCTGGGGT AGACGCGTCC GGGTTACTAT AGCACTGGTC AGATTTCGGA GACGACGAGT
    95641 CTATGAGACT TCCGGAACTG AGAAGATTGG AGTGGTGGTC AGATGACAGC AGACTTGAAG
    95701 ACGTTGCTGG CAGAGGGTGG GCTCATGATC GTAGAGTCTC CGACTAAAGC CAGGGAGATA
    95761 ACTAAGTTCT TGCCTCAGAA CGGCAAATGG CGCGTGATAG CGACGCTAGG CTACATGTTC
    95821 CGTCTACGAG ACCCAAAGAA CCTGACTCAG ACGCAGAAGA AGCAGGGCGG AGACTATTCT
    95881 GTCCGGCTTG ATGACCTGTC GTTCGACCGG TTCTTAGAGC ACGACCCGCA GAACTCGAAG
    95941 CAGTTCACAG AGTTGAGGAA GCTCGTGCAG TCAGGCCGGT GGGAGCATCT CTACGTGAGC
    96001 ACTGACCCAG ACGAGGCTGG AGAACTGATA GGAAGGGAGG TCGTTGACCA CCTCCAGTCT
    96061 GAGCTCAAGG CTGCTGGCAT GGACGTCCGC CGGGCCTCGT GGCATGAGAT CACGAAGAAG
    96121 GCTGTAGAAG CAGGGCTCGC AGACTGGGGG CAGATCGACG AGGAGAAGGC TGATAGCGCT
    96181 GAAGCCCGCC AAGTGTATGA TAGGCTGTTC GGCTTCAGCG TGAGCCATTA CCTGTGGGCT
    96241 GTGCGTGGTG GAAGGTCTGG CGGCCGAGCG CAGTCGCCGT GCTTGCGCCT CGTGGTCGAC
    96301 AGGGAGAAGC AGCGGATGGC GTTCAAGAAG GCTGAGTATG GCAGCATCGA GGCCCTCGTG
    96361 CATGTAGCCG CTGGCGATTT CACTGCCAGC ATGAAGACGT ACGGTGGGGC TAAGATCGCG
    96421 AATGGCTCCA CGTTCGGGCC TGACGGGAAG CTGAAGCCTA CGAAGAATAG TCAGGCTACG
    96481 TTAGTCCTAG ACAAGAAGAA CACGGCTGCT ATCATCAGAG ACTTGAAGAA GCGTAGTCAC
    96541 ATCGTAAGTA GCGTGACTCA GAAGCCTACG ACTCGTAAGC CTCCAGTCCC CTATAAGACT
    96601 TCCACGTTCC AACAGGAAGT CGGGAATCGA TTAGGCCTTG GTTCGAAACA AGTCATGGCC
    96661 ATTGCGCAGA GATTGTTCGA GTCGGGATTC TGCACGTACT TGAGGACAGA CAGCATAGTG
    96721 CTGTCAGACG AGGCGACGCA GCTAGCCCGT AGCGAGGCTA TCAGGCTCTA TGGTGAGACT
    96781 ATGGTTCCCT CGAAGCCCCG CTATTTCAAG AACACGTCTA AGAACGCGCA GGAGGGGCAT
    96841 GAGGCCATCA GACCGGTAGC ACAGGAGTCT ACAGGCAAGT TCCTTGACCC ATATGACTCG
    96901 AAGACTATAG TTATGCTCAA TAGTGTCATA GACCATGGCG CCGACGTGTA CAAGCTCGTG
    96961 TGGGAACGGA CAGTAGCCAG CCAGATGACA AACGCTAGTG GCCTAGTCAC GTCAGTCACC
    97021 GTGTCTACCG TCAACGCGCC TGCAGACAAG ACAGCAGAGT TCACTGCTGC CGGAACTGTG
    97081 TACACTGAGC CTGGGTGGAT GCGCGCTTAT GGTAGGCGAG CTGACGCGGC TGGCGACTCG
    97141 CTTCCGGCGA TGGAAGAAGG CGAGCAGGCA GAACTCAGGA GACTGTCTTC TGCCATGCAC
    97201 GAGACGACGC CGCCCCCGCG TTTCACGGAG CCACAGCTCG TGGCTAAGCT CGAAGAACTC
    97261 GGCATCGGCA GACCCAGCAC TTACGCGAGC ATCGTGACAG TCAACCAGCA GCGAGGCTAC
    97321 GTGAAGAAGC ATGGGCAAGC GCTGGCTCCC ACGTGGGCTG GCTTCAAAGC CGCTCAGATC
    97381 CTAGAGGCTA AGACGCCCGA TTTCGTAGCC TATGACTACA CAGCCCGCAT GGAGGAGCAA
    97441 CTTGACAAAG TGTCAGACGG TAGCCTGTCG AAAACCGACT TCTTGAAGAC AGCGTGGACT
    97501 GGCGCTGACG GGGTAGACGA GAGAGTCAAC AGTCTGTCTA AAGACGTCGA CTGGGACGAG
    97561 ATCAACAAAC TGAGCACTAT CGACCTCCCG GGGTCAGGCT ATCAGGTGAG GGTGAATGGC
    97621 GGCACGGCTT GGCTGGAAGA CCCGGAGTCT GAGCCTGACG GCGCTGGTCA TAGGCAGGGG
    97681 GCTAGGCTAG ATGATGATCT GATCGTCTCA GGCCAGCTCG GTGACGCTGA CGAATGCAGG
    97741 CAGTTGCTCG AAGCAGCTGT GAGAGCCCGC AGCCTAGGTG ACCTTGGCAA AGTGTCTTCT
    97801 GGCCGGATGG AGGGCTGGAC TATCGGAGTG AATCCAGAGG GCAAGTTCGG ACCATACGCT
    97861 TACGCTATAG ACCTAGACGA AGAGGGGAAG AAGAAGCGAG GGGCTAAGCC GTACACTGTA
    97921 GCGTTGCCAT CAGACGTGGA CGCTCATAGC CTGCAACTGG GAGACGTGGC TAAGTGGTTC
    97981 GAAGCCAGGC GGCTCGGGGT ACTCAGCGAC GGCGGTTACG AGGGCTGGTC AGTAGAGGTC
    98041 CTTGATTCGC CTACTGGACC CGTAGTGCAG GCAGTGAAGA CTTTGAAGAA CGGCAAGACT
    98101 GACTGCAAGG AGAAACCAGT GTCTTACCCA TTGCCAGCCG GCCTCACTGT AGACAGCGTG
    98161 GGGCTCAGCG ACGTAGAGCC TATGTTCCTG GAAGTGAAGC TGCCTCGCTG GTTGAAGAAA
    98221 GGCGACTGGA CTTGGGGGGT CGGGGTCGGC AAGCGTGGAC CCTGGATGGC TAAGAAGAGG
    98281 GGACGCTGCG TGTTCAGGCC ATTGCCAGAT GGATTAGACC CACGGGCTGT CACTGCCGAT
    98341 GATTTAGAGG CAGCGTGGGC GTCAGCTCCA GCCAGCAAGT CCCGGCGTGC CAGCAAGGGT
    98401 GTTGCTGGCA GGGGCCGGAA GAAAGAGTGA GCGCAGGTGC CCTGCCTTAC GCCTATTTAG
    98461 GCAATGGTCA GGCTAGACGG GGGCGAACTC ACCCTATGAG GCGCGTGATG ATAGCCGATC
    98521 AACGCAATGA GCAGTAACCG TCTCATCATG CGTTAGGCTT AACCCCTTAG CAGCCAGCAT
    98581 GCGCCCCACT TTTTGAGATA GGGGAGTATT AGCATAAGAT GAGTGCTAAT GGTGGAAGAA
    98641 TCATGGGAGA CGATGAGAGT CGTGGAGGTT CTGACTTGAA AGAGAATGGA GTGACTAGCC
    98701 CGGCAACAGG CGACGGGGGC GCGGGCCCTG TCAGTCAGCA GGTGTTAGAC TCACCGTTCA
    98761 TAGAGAACAG TAAGCGTGTG ATCGGAGCAG TGAGGACGAT GCAGTCTAGA GACCATTGGC
[truncated: 320,925 more chars]
