# Supplementary material for: Clades of huge phages from across Earth’s ecosystems
Source: Nature. 2020 Feb 12;578(7795):425–31. doi: 10.1038/s41586-020-2007-4 (PMC7162821; doi:10.1038/s41586-020-2007-4)
Supplement: Supplementary file 6 — Genbank files for all genome. [file 41586_2020_2007_MOESM6_ESM.zip › genbank_genomes_SD-4/F-03_PHAGE_30_20.gbk]

LOCUS       SRR1747025_scaffold_38_prodigal-single     221096 bp    DNA     linear   BCT NOV-13-2019
DEFINITION  SRR1747025_scaffold_38_prodigal-single, contig.
ACCESSION   SRR1747025_scaffold_38_prodigal-single
VERSION     SRR1747025_scaffold_38_prodigal-single.1  GI:
KEYWORDS    .
SOURCE      F-03_PHAGE_30_20
  ORGANISM  F-03_PHAGE_30_20
            .
COMMENT     Data sourced from ggkbase. For additional details see
            http://ggkbase.berkeley.edu/organisms/405945
FEATURES             Location/Qualifiers
     source          1..221096
                     /organism="F-03_PHAGE_30_20"
                     /mol_type="genomic DNA"
     gene            complement(<3..800)
                     /locus_tag="SRR1747025_scaffold_38_prodigal-single_1"
     CDS             complement(<3..800)
                     /product="Putative uncharacterized protein (Fragment) n=1
                     Tax=Bilophila sp. 4_1_30 RepID=G1V962_9DELT"
                     /codon_start=1
                     /transl_table=11
                     /translation="MGHEATARIPFRPLSYANASLATNKELIADWDNHKIYMKDSAGA
                     VVEISGSGSSTGGDTTIINYTTNTLLTCTTAGATAAKTVDCENYALKDGNNIYIKFTN
                     ANTAASPTLNINATGAKNIKYRGTNVEANYIQINKIYHMFYTGGAYEIVGDLAEAAKD
                     YTPEATDTTPGLISAEDKKKLDNITDDKLISVSDRTKIDSIPDGGLVIDSTFNSNSDN
                     PVSGKAVAAELDKYLLKSGGTLTGALVAQANTNYTTYQVRNIALNTSA"
                     /db_xref="UniRef100_G1V962"
                     /db_xref="S2KWU6_BILWA"
                     /db_xref="dds:Ddes_0257"
                     /db_xref="G1V962_9DELT"
     gene            complement(947..1471)
                     /locus_tag="SRR1747025_scaffold_38_prodigal-single_2"
     CDS             complement(947..1471)
                     /product="hypothetical protein"
                     /codon_start=1
                     /transl_table=11
                     /translation="MLILMAYANPWGGSNIVSGYYSGDGTGYYDLKVSGNRSYRSVGC
                     ISSTPREIILPININTLILISDSAQSILVVTPSTSLYYYLSGVDSWSSNGSGSSSNKT
                     IGPIQYSAVSISDNKLQLINTSRVTTTDCSDGGTLLFSLQHIYSTYDSNNSDNNIEAT
                     LYNNTNEKYYYIAW*"
     gene            complement(1600..2481)
                     /locus_tag="SRR1747025_scaffold_38_prodigal-single_3"
     CDS             complement(1600..2481)
                     /product="hypothetical protein"
                     /codon_start=1
                     /transl_table=11
                     /translation="LGGGQKPLYINKDSSNIALSNAYANINGTNKEIFSATKYYCWKA
                     YPVNAWELVHCSSAGSSYYEYDIRYLKSAYQNSKKVYSSISSTVESDGRMKVLGGVTP
                     SISSGGYYSTTGLMTVDRGWVTPTLTNTGTDYTRETVYKFTNAYLSTANDGTGNIFDT
                     INIKITQAYYVVPKSYNKNTYTTVRFYVPDDDGSLRSTFGVYLPDDVASPNSLQQVYN
                     YPSKNVEGLHSLKSVTLVSDGVADVRDTFSSYEGGYGIMDTSNYTDGYMPSATNSVLE
                     YIYIFNGYWWVYDGYHS*"
     gene            complement(2543..3217)
                     /locus_tag="SRR1747025_scaffold_38_prodigal-single_4"
     CDS             complement(2543..3217)
                     /product="hypothetical protein"
                     /codon_start=1
                     /transl_table=11
                     /translation="MNNNGTRKVLNSAYANINGASKQIFAPLYGWIRYTYYGSSTSET
                     QPDVSTWSGEGSDYTSELAYLLDESAGLWVSQSYTINTSKKTISLNNYKLLESVGSSS
                     LYYNGTTYHYQYLSSIAPVPLWTLIQSNFEFSDSSVDYSDTSYTQRAYGYRISEITVN
                     PIEIRCNGTIRNGTVRLMQYQSQTKVYSTNKSEYSSSNRTDLGSDFYLNWYSSESGTQ
                     YFYKSI*"
     gene            complement(3308..3802)
                     /locus_tag="SRR1747025_scaffold_38_prodigal-single_5"
     CDS             complement(3308..3802)
                     /product="hypothetical protein"
                     /codon_start=1
                     /transl_table=11
                     /translation="LGSGSFTNYFGTLYYASNYSLSSSTYVYSISCDDNNVRIDSEVK
                     HTSGAATVYYKVTTYSGYLFLYEDPFSTRSQYQPSPIKEYQCSRSDTAPSYIYLFEIS
                     SFESIIGDSDIKCNYSDSYQLDVQNTSDGYRWEYDTTLTSTNRNAYSEGEYGNYKYEY
                     IGAN*"
     gene            complement(4050..4859)
                     /locus_tag="SRR1747025_scaffold_38_prodigal-single_6"
     CDS             complement(4050..4859)
                     /product="hypothetical protein"
                     /codon_start=1
                     /transl_table=11
                     /translation="LGGGSKQLTSLYINKDGSSKALSNAYGNINGSSKEIFNLGTPLA
                     DISIGSIVKFNTTLSGSNKLTDFIVLGTSYNNDTILLLQRYSYGNSRVFDSNGSPHYY
                     DSNIDKYLSADASASDSYRSKLDSSIRSKLVKTEIMIQCIEDSTYPVIKELRDIFLLS
                     MAEVGWSLGASFGYGMGKSYLDALKIATGKTVPYKARQFKTEEEYYRNYWLRDEYSTN
                     KDVPYSNYYNGNSENKDADRAEAYPIVSGIYVRPALSFSKSTVIDKNYQLI*"
     gene            complement(4920..5324)
                     /locus_tag="SRR1747025_scaffold_38_prodigal-single_7"
     CDS             complement(4920..5324)
                     /product="hypothetical protein"
                     /codon_start=1
                     /transl_table=11
                     /translation="MLILMEPPKIWGGGNNGSYIIGTTYNVTNRYNSVTFNGTTIILI
                     LQFAYIGSNVLNIYYNRNTNKIIGSYCTNNSNYIGIISVDSSNNITISAASSTSTSGS
                     DDITICNINNGIFTPNANFSSIIMNLSYMILS*"
     gene            complement(5587..6099)
                     /locus_tag="SRR1747025_scaffold_38_prodigal-single_8"
     CDS             complement(5587..6099)
                     /product="hypothetical protein"
                     /codon_start=1
                     /transl_table=11
                     /translation="MAQPKIIAGISKLAQNGYLDGSVLLGSLSSNSTLLDTVLETGMY
                     IFIGTTTTPLTCSSACAWVLRVYAPDPDNSSSATNYSKYIIQEAEKLGTTADGTNSRL
                     IAYREYNGTSWSAWYEGGGGGKVECDTAMSTTSENPVQNKVIAAALAGKSDTNHTHST
                     YATTTALANK*"
     gene            complement(6135..8369)
                     /locus_tag="SRR1747025_scaffold_38_prodigal-single_9"
     CDS             complement(6135..8369)
                     /product="hypothetical protein"
                     /codon_start=1
                     /transl_table=11
                     /translation="MRDGFIQADYFEFYGGEYISTKFKPNSNTKIVVDCQVVSLSSQY
                     SAICGSRNSSTQQVWFYVDNSKNIWMGRWGTKEYSISFSSQSVSDRHTVSLDKSQFKV
                     DSTAVTINDTTSFTNSYSMHIGDTNNANSPQYPCKVRIFSMQVYDNGTLVRDFVPCLE
                     ESSGHIGLYDRATDIFHRANGSQTSTLSINKPINGNINIGGNYKSITNGYINISESYK
                     PIIESYIFKNEEYTLLDYIQSNGIQKIDTGVKPSDDLVTTVDFQCLSDGITDNCIFGS
                     SWTVNGYLFNAYKSGGGIRWHYGGAQKDVSIDATTRITASCSKSGITVNGTAYTFTPT
                     GTNSTNNIYIFTTSDVESIRGAGTETTYNGRFKLYSFKMVKNGVTIRDYVPVIRRIDS
                     MVGLYEKIENKFYCSDSATADKIPYSKRSCIKTTYASSDHNTNAKWVYNNTSNYAANA
                     KVFMASDGELNGVAEILEAHDASDANKFAKYNYDYGYAEPHKNLKSSDCTLVSIKVTN
                     SSGTEISSSYPVMFVDDNHRMHYSITSTALASAAAGTYTITITVSRNSVSCKFDIPIT
                     KIDTASRYFTAGDTTAVEFKNSLIKLCDVRSISCKAFTAEALVPTWTVTSKVSGASYG
                     FSLTSDGYYTSGNAGVNSSAAVCRINFTNNTGAAYTVTFNCINYAEANYDYGIIGKIG
                     TALGTSNSADSTYTKLFKGSSSSSVQTVTLSVPTGTSWVDVKYLKDISQHNYNDSLKF
                     KITT*"
     gene            complement(8395..10092)
                     /locus_tag="SRR1747025_scaffold_38_prodigal-single_10"
     CDS             complement(8395..10092)
                     /product="Uncharacterized protein n=1 Tax=Eggerthella sp.
                     CAG:1427 RepID=R5FP44_9ACTN"
                     /codon_start=1
                     /transl_table=11
                     /translation="MASNNIKQPVRARKLETGKTYYPDELVEKDGELYVYSSDGSTSV
                     RVNKSVKLLNSAKTTIGTVDPVSGTDVTIPDATTAAPGLVKISTTAPKPGAANASVGT
                     ETTVARGDHVHPLQTSVSGNAGTADKLKTARSIGISGGITATAATFDGSKDVNINVTG
                     VPASIVSGLGTVATSNSYNDLDNKPTIYGLAGTADIPKENGTAAVGTLTRSARADHVH
                     PLQTSVETATKLSTSTAGDATTPVYFVDGKPTALEYTIAKSVPANAKFSDTVYSHPTH
                     TAKTSGMYKITVDTLGHISAATAITKSDITGLGIASDSIMTAATASSAGAKGLVPAPA
                     AGANTKFLRGDGTWQTIDTGTIVSGSTTATAGASVITNPLSVAISDAAQIYQNGILLT
                     KNTHYTINAAGNIALNGYTAEDGDIFTVVSKSTGTDVALTATGANVTLVNTAGYFDSV
                     NNVESAIAKIGAKLNGGVVSGVRVNGTIATPDSSGVVDVASPTIQVNGTTVTPSTSGV
                     VNITNVVKTTGATMTGNLIAKATSTGNHVRNISVYASDATLPTSGNDGDIVLVYSNS*"
                     /db_xref="UniRef100_R5FP44"
                     /db_xref="R5FP44_9ACTN"
                     /db_xref="abs:AZOBR_p330036"
     gene            10232..11215
                     /locus_tag="SRR1747025_scaffold_38_prodigal-single_11"
     CDS             10232..11215
                     /product="hypothetical protein"
                     /codon_start=1
                     /transl_table=11
                     /translation="MWIRSLYSTISSDGVTSPIGTPSESVDAAIKLTEALEKYGPFLV
                     GIAIAITIFMIIVIAVVVIFLYDKICNSKKGERIFGFSEKIVETAMANYFEKNNKAEN
                     SDQLVAVNDKETRSFVVQCMEKLDFITNKLDILKPPQKTEVVNKDRLKNYWKARDEFT
                     NASKACLSVLECSRVSIYVFHNGNKSLYGFPFFKITCVYDLTSNGSKSFASKNHVDCP
                     LNMCGFVADLYSQGLYINYNIEETKKENEINHVDDRGILTFLEYSKTKSIYMEAIKTD
                     DDALCGFAAIEFDTAHDPTDDMNNSYIMKTIESYIKAIKPIVCNYGEFDKD*"
     gene            11306..11779
                     /locus_tag="SRR1747025_scaffold_38_prodigal-single_12"
     CDS             11306..11779
                     /product="hypothetical protein"
                     /codon_start=1
                     /transl_table=11
                     /translation="MENINLIAAIGIVCLIVVAIVINIIIIISKKKDKEATVEEILDF
                     ISSRTSSIIIALQDAVIILQKNEADYSNKTEYEIDVINTTLEVIKERGKDFGIPESII
                     NICDTAKLAEFIENIFNSHKEEVYSVLPAEVIDKNKDLYDDETANVLAEAKDEEE*"
     gene            complement(11824..13185)
                     /locus_tag="SRR1747025_scaffold_38_prodigal-single_13"
     CDS             complement(11824..13185)
                     /product="hypothetical protein"
                     /codon_start=1
                     /transl_table=11
                     /translation="MDFNSSNIVEITPNEFEKSNNHSKSLYRSICVPSTTQAYSLCVE
                     YMKKWFLSKFNKNIFKSVYVDGKNIYDDFRSMSKLELLKRPTPALTITPSITWDFNNE
                     NVDSYPYGMQLYTPLGKFKESFFSCPETSSYLGIGMETLLMPFTFRIKVETRSHQLDL
                     YKYIKMACRVGFTCGEDVDLDFHIPYELMIQIARDNGFEVIKLEKKGTEAYNTEIIKD
                     IPKFLRYLNMHSSLPFLYKFRTLNGRNEFFLRMQNMYVHVRPTDLSADDGNQNGQMTN
                     AFGIELSAEVRFPAPKMYAYYSNNAHNLEKIYTAWYQPNGPISTCYTFKETIIPEENK
                     YGWPLYISTSYEMDENDVMDKKFSINLSELLEGDIKKCIADCLYQGISPSIFCEFIFY
                     NGGNYIKGTINWDTMVFSSDEIVTAIGTYIGIYIDKDYLANYSLAQSGYKDRLKESKK
                     EDK*"
     gene            complement(13404..14114)
                     /locus_tag="SRR1747025_scaffold_38_prodigal-single_14"
     CDS             complement(13404..14114)
                     /product="hypothetical protein"
                     /codon_start=1
                     /transl_table=11
                     /translation="MREFMTNEEFNKVKEDLINGDLDKSVIIVIPDADPSKRYKYKNI
                     PCLPNLKGKDNSDKCIGNLHMFIDMNINNIESRFISAISKAASKWKIIISPFYMNFEE
                     FIAASRYCKIPVIYAFPYNINRNVVILWNKIIIEEYNSDAFDNPDILYDDPNSMIPCN
                     AFQAMGYEMKFNEYYSENRISDIGLIDLNDYCRQSVGKSFYDIFIKKFNGERNKEKKE
                     FAINFLADIVARATLKDI*"
     gene            complement(14151..14813)
                     /locus_tag="SRR1747025_scaffold_38_prodigal-single_15"
     CDS             complement(14151..14813)
                     /product="hypothetical protein"
                     /codon_start=1
                     /transl_table=11
                     /translation="MANFNYKTVVDLLNKNEFDKRPIIVTFDPYPKKHCHGVNLAKFP
                     ALRSQTNYPVVGNIHFYNKSLIEERWDRIEAAIRNAAQNHIILTAPFYKNYKLFLHVC
                     ISLNYPVIYYLPENISNIHDDYYKNWIENNILISSDYSEKAVYDLMGHLPYFRPDDID
                     EFYKFIDENDLHIPVYKEDKKIDTDYLYNNFNFTDRYPTYIRLISKALKDGYFVDMNL
                     FK*"
     gene            complement(14930..15610)
                     /locus_tag="SRR1747025_scaffold_38_prodigal-single_16"
     CDS             complement(14930..15610)
                     /product="hypothetical protein"
                     /codon_start=1
                     /transl_table=11
                     /translation="MNDLFKRLLNEPESLPTVFIIYNDGCPMKRWKPINIEGLPNFIK
                     RDGIPAIGNLDMYLDDSIADIEEKFDVAIAKAVSMHKIVLVPMYKVFKPLLKVLAMNN
                     HPVVYWNNLYRQNAEDGFTTLQQKSVEAYNADYTLYSKLMGSSEDKARMNSLIPQDIK
                     FVSAAFEQFVYANNVPVPSVYDITITIDEFIGYFARMNDSDILIVYNIISEAINNSFY
                     IDMRVFDN*"
     gene            complement(15747..15989)
                     /locus_tag="SRR1747025_scaffold_38_prodigal-single_17"
     CDS             complement(15747..15989)
                     /product="hypothetical protein"
                     /codon_start=1
                     /transl_table=11
                     /translation="MNNINNLIGKHVRYYDEMDSELFGNIVAIEIQPRENDDDIYWIY
                     IMDEDSANREKHNDEVNGVLVTYTDLRPSIEIELDE*"
     gene            complement(16012..16350)
                     /locus_tag="SRR1747025_scaffold_38_prodigal-single_18"
     CDS             complement(16012..16350)
                     /product="hypothetical protein"
                     /codon_start=1
                     /transl_table=11
                     /translation="MHTEVINNIGRLNKNMLKPTVYAKRFDRFDSSISIDSGLEPVAI
                     EAIYTEDGFKIRLYSIDHIADRSLYKIVIDKNTGERIYYTDVSIHGLNDMYDELIYDT
                     SKPIVIGLSD*"
     gene            complement(16413..16574)
                     /locus_tag="SRR1747025_scaffold_38_prodigal-single_19"
     CDS             complement(16413..16574)
                     /product="hypothetical protein"
                     /codon_start=1
                     /transl_table=11
                     /translation="MYISKNDGMFNNAYNHKRDTIINMNTLAYLSRSNYSSAQLEKLK
                     AAKEKASMF*"
     gene            complement(16881..17474)
                     /locus_tag="SRR1747025_scaffold_38_prodigal-single_20"
     CDS             complement(16881..17474)
                     /product="HNH endonuclease n=1 Tax=Acanthamoeba polyphaga
                     mimivirus RepID=F8V5C7_MIMIV"
                     /codon_start=1
                     /transl_table=11
                     /translation="MFDHTTNPVIFYKNITPNLEPILLVYDNIMPYYMIYPTGEIYSR
                     LKNKYLQFDINKSGYFRICLITNNGKRNFSVHRLVANSFIINPFPDTYTDVNHIDGNK
                     QNNNYLNLEWCNNNQNKYHASINELYQHGEDRYNSVYSDNLAIEICEKFQKGIPYIDV
                     YKSYVNKYDNNSSTLGSFIYKLYHRKTRNHITKKFIY*"
                     /db_xref="UniRef100_F8V5C7"
                     /db_xref="V5L3Z8_9VIRU"
                     /db_xref="bql:LL3_02246"
                     /db_xref="F8V5C7_MIMIV"
     gene            complement(17582..17827)
                     /locus_tag="SRR1747025_scaffold_38_prodigal-single_21"
     CDS             complement(17582..17827)
                     /product="hypothetical protein"
                     /codon_start=1
                     /transl_table=11
                     /translation="MRYNDAYKFVYANLHDENPTIKQIIEGIIRASGRGIPILINRNP
                     TINLGGIVQMYCTGISTGYTMLIPLEILEGLAADFDE*"
     gene            complement(18618..19532)
                     /locus_tag="SRR1747025_scaffold_38_prodigal-single_22"
     CDS             complement(18618..19532)
                     /product="hypothetical protein"
                     /codon_start=1
                     /transl_table=11
                     /translation="MKLNVNTRYSNSSEFEYETHLVRLNLDDERKHDVLSGNGFIVSA
                     PKAIKDDVKDPNGIFSTKYGPGLQDANPFGNRYRCKCGHTTSRFYHGLTCEVCGTKVE
                     FKDDNFQMFGYIVLKDPYHLIHPNLYNSLASFIGEKEFMSIITPDDRKDEDGHDITTP
                     RKGDNEFTGIGLIGFYERFDDIMNYYRIKRPAKQDYYDDIMANRNKVFIQSIPVYTIH
                     LRPYKIDGGAFHFEGTNALYNILARLAGVINNDKTIMSRKNKPKNQLLIDMQKKYQDL
                     YGELVKILSGKKGTRPNRLYGSLYRNVQ*"
     gene            complement(19631..19933)
                     /locus_tag="SRR1747025_scaffold_38_prodigal-single_23"
     CDS             complement(19631..19933)
                     /product="hypothetical protein"
                     /codon_start=1
                     /transl_table=11
                     /translation="MKNNKSYQDLSRRALIKLNSNFDSENNNALLNYLNEKLEADSTC
                     YEPIRVSERVIVCGDKIGAEVKKSIENMLDNGSEAVSKVLSKFSDKAASVIIEKML*"
     gene            complement(20048..20503)
                     /locus_tag="SRR1747025_scaffold_38_prodigal-single_24"
     CDS             complement(20048..20503)
                     /product="hypothetical protein"
                     /codon_start=1
                     /transl_table=11
                     /translation="LRQEIIHNSSVPNNIIIEQSYFNSIINSSKYLSKSLVKFNKYFM
                     NKNLLIYFIKIRRNCIRQEAKHSIILFDRDINQKSALASILFKTPRDKVSIYDNSMLG
                     IFKYIKVDNNFDTIYIPRIITSISDIEIIETNFDISLFDYYNSLPVIHW*"
     gene            complement(20715..20852)
                     /locus_tag="SRR1747025_scaffold_38_prodigal-single_25"
     CDS             complement(20715..20852)
                     /product="hypothetical protein"
                     /codon_start=1
                     /transl_table=11
                     /translation="MKLDKKSELKICGVILVIYVGIISAAFFMGKAIGTLVGAIGEMH
                     R*"
     gene            complement(20849..21166)
                     /locus_tag="SRR1747025_scaffold_38_prodigal-single_26"
     CDS             complement(20849..21166)
                     /product="hypothetical protein"
                     /codon_start=1
                     /transl_table=11
                     /translation="MTNVIKAYRMNEIINNAYALSSHVAFNAHNASSDEEIAISLHEL
                     KLAIRALELCKNFRDMIFENEDHIDGLSKIDIDKSICSMDSMQKFTAWGLMKKIKMED
                     IRL*"
     gene            complement(21168..21659)
                     /locus_tag="SRR1747025_scaffold_38_prodigal-single_27"
     CDS             complement(21168..21659)
                     /product="hypothetical protein"
                     /codon_start=1
                     /transl_table=11
                     /translation="MYDTDFLLLLSGEENDEERKELEDELSSILKDLSIDVINFTPSN
                     KELEEAGKVSNFTQIGDGVKTKASLMRIFNESGRAHKIISELMKFRNPVQYFYALNFI
                     SAIDNEVLKYTSKFDVDYFKSIFEEVKIAMHNMHQPPCYSTPFPGAVQFSPHSTDIFQ
                     GGM*"
     gene            complement(21918..23180)
                     /locus_tag="SRR1747025_scaffold_38_prodigal-single_28"
     CDS             complement(21918..23180)
                     /product="DNA-directed RNA-polymerase beta-subunit n=1 Tax
                     =Yersinia phage phiR1-37 RepID=G4KKG9_9CAUD"
                     /codon_start=1
                     /transl_table=11
                     /translation="MADKTIRKSKTITDKNIIDKFIALTEDDITTSFIMETFGDFGNG
                     NQKFNPYDIITIPTGGYGGKLPDGTEKRNKNEFTTTIGRFIFNKYFIECEPELLNFLG
                     YVNDDIGKKKYGKIFDSLGYAVLENRISVDCYKKFCKKSQKFMPYVSILAPSYSDNML
                     TCTKLIDKKKQELIKANQEAFDKGDVKVVDKISKELLEYARSIMKDDPAMDMFMSGAG
                     GSFENNFKNMFIMRGSVQDPDPRKSYNIITSNYVDGISKEEYSKIANTLAAGPYSRAK
                     KTELGGYWEKLFLPAFEHVVLLEPDSDCGTTRHITMDVTDKNIGSIMYCYVINDDGSL
                     TEITSENKDKFIGKRVKLRFSSMCEAKDGICNKCAGNLFYRLGIRNIGASTPQIPSRL
                     KVLSMKLFHDDQLNFTEMDPIKAFCIND*"
                     /db_xref="UniRef100_G4KKG9"
                     /db_xref="G4KKG9_9CAUD"
     gene            complement(23274..24116)
                     /locus_tag="SRR1747025_scaffold_38_prodigal-single_29"
     CDS             complement(23274..24116)
                     /product="hypothetical protein"
                     /codon_start=1
                     /transl_table=11
                     /translation="MDKTLVAFDGVNAHEEYSREYTTFKTSIDIKNLETGEVIFKGLK
                     NKVIIPGSGFVAKKLFDLTTDEITPSYNTALNIYTPTGETAPSKDLGTTATKNNQKVV
                     LFCCGTDGCGSESSQVYPVNYTKWIKPADLVPFRYQLASNDLTDALKETYFGRATTSD
                     GKYIAYYFKRFETEPKIVQQYIDGTPIDATVYDSVKTTSAETFVELSLKITKEDIRDY
                     FVATVGIDEAKINSISLCTGYPVEESGQVYFKEIRPITKLNIPNESLIDVTKGIEIIY
                     HIYM*"
     gene            complement(24168..26711)
                     /locus_tag="SRR1747025_scaffold_38_prodigal-single_30"
     CDS             complement(24168..26711)
                     /product="G234 protein n=1 Tax=Yersinia phage phiR1-37
                     RepID=G4KKH2_9CAUD"
                     /codon_start=1
                     /transl_table=11
                     /translation="LSFEISKIYTENPYVDEMVYYTKTLAMGTVLKMQQQADDNETLE
                     SLKQAGIYISAIEGTATIDLYPGISISALASAGIVDSVSVNYYLSYPNKLPEDKKALV
                     VKAMNEEFISKYVEMNSYYRMLHGLPALGKEDYVTDWIPPDGINIDLTKPIHEMDNSE
                     VLLLDRYGVLDRMMKEDPKNRQYMRFLGKKKIDYYLARKSQRFDPLYVPSVDSDAIEK
                     MYKDRLDENKFYVLRTVYSEAYKYDSAYYDNFIAIFIVLITMIDIISRVQEFIARKEI
                     FDIRSVEYIFRSNGIPFFERIPLKYQISMVKNLHTLLKYKSTSKCMVDICSLFGFNNI
                     KIFKYYLLRDRNIDLTTGEYVTATDEDGNEDLEKEYTLKFLKLPLEDDLNDYIRSGTN
                     YLDYDEVVSSDSKWDGDLDHEEVLKNILKEEFNFSRTKYISIDTIYEIAKMSAQQSYF
                     FNMLFDNIELEDAITVQIPYIEAGKNFRVSDVFTLLTVLTYYYYGVKDTIMDTQSKVL
                     YVNGFNFKADLAALAEDMKKTGSTLHAQEQLKAFKVPESNIPSFNELMDLYVNNMAVR
                     DELIKGMREADNKRVYDVYKNLYDSLMTLELTFDYYKNPETGDFYRDAEGDATYTEFL
                     KHRDNSLYYTILNIQDFEDEASRNQYIGNLIDSIIYVLEEFIDTKEFQGLFSNLPVMS
                     TESVKQYIATVINFYKSYKVDFLGMNTIYTLDDELDSIIQIIDDMELNHLFDKREYIE
                     LHDYFAKNNIDISPSEKIRLHDRIYLDIRTWVNKQYDDRITINEELYEKITRIILYTI
                     LGFKEDIKMVIKKSSNEYIKPLDFINANNVIFTSSDELGIKDSLWINEI*"
                     /db_xref="UniRef100_G4KKH2"
                     /db_xref="G4KKH2_9CAUD"
     gene            26837..27502
                     /locus_tag="SRR1747025_scaffold_38_prodigal-single_31"
     CDS             26837..27502
                     /product="hypothetical protein"
                     /codon_start=1
                     /transl_table=11
                     /translation="MGNYNPVPGIESYQENANPVLSSPNSVYAISFYQTRDTLMDIDT
                     YRVFLKNCESRFRHSVTYTNYKGYLIDIGMNRCQVHGYITSDMEGVSIEMHHAILTLF
                     DICLLITEHMLNTVGYVTTFDVVQALKEEHKANNIALVMLSKTPHQMYHAESSQFFIH
                     PSMCFGNWPKLLEKYKLGLTQDVAFKVLYYLKKAIETEGTTDNGLLNLREKIKEWSGY
                     CNA*"
     gene            27495..27926
                     /locus_tag="SRR1747025_scaffold_38_prodigal-single_32"
     CDS             27495..27926
                     /product="hypothetical protein"
                     /codon_start=1
                     /transl_table=11
                     /translation="MLDMVIIVPCIIITLAVLLATIIWAIWLNNRHNIKLEELEKYKL
                     HLQTRVNDIPTMLEDLINESFIDYNAKYLASYTAYITEEKEKEIRTELIDVILARMSD
                     VVLEKLYTYYNPKEIGSILADKIYILVSEYTIQHNEKILSK*"
     gene            complement(27991..28191)
                     /locus_tag="SRR1747025_scaffold_38_prodigal-single_33"
     CDS             complement(27991..28191)
                     /product="hypothetical protein"
                     /codon_start=1
                     /transl_table=11
                     /translation="MRKRKYGPKVFKESYDQYIEEIMKREKMMAERHTELEKELFESG
                     KQIEANNKSVDEALDELDALFN*"
     gene            complement(28188..28367)
                     /locus_tag="SRR1747025_scaffold_38_prodigal-single_34"
     CDS             complement(28188..28367)
                     /product="hypothetical protein"
                     /codon_start=1
                     /transl_table=11
                     /translation="MRRFGEIHENHEVERNLTYTNQRNDTSNNVPSNAELRAAVADYF
                     RRLAEANEKKEVIVK*"
     gene            complement(28506..29324)
                     /locus_tag="SRR1747025_scaffold_38_prodigal-single_35"
     CDS             complement(28506..29324)
                     /product="hypothetical protein"
                     /codon_start=1
                     /transl_table=11
                     /translation="MIWDKVLYRANIQYLIDTPIYEYDLSKANINVLRDKNAISEDLY
                     QYLYQAPKLERNIMMGKMRAKNPHLTEILKNGIEEARKFFITKNEFLDSDILSIRNDA
                     ITTIGREAKFQAVSERVVFRLAATYTSFYATPNMLFNNAGIGVDFFYFYDPVTKKEVL
                     DTKGLGEADIYHKEYMLDFVSELCYTIQMNGVQMAINLLNNVHRKYINKDMKLGYYRE
                     LNAGSMFRLNPSFSIVTPLYTDLVTESDKDLLDISYNENILRFFNRILASIYFK*"
     gene            complement(29321..29848)
                     /locus_tag="SRR1747025_scaffold_38_prodigal-single_36"
     CDS             complement(29321..29848)
                     /product="hypothetical protein"
                     /codon_start=1
                     /transl_table=11
                     /translation="MIIFTNILRIPEYYLERKGIKRVYVYNLTSYYSDGVINLNSLIP
                     SIDNIPEDVLNGSCDTADFDIAYHQYILNNNSAFVDFMSIMIPAYMEPDSLVQVLIED
                     SPYRNAISESLAKLIQQRYGYEIFYIYEPEDFLSIDDPDFMNVNGVQNIDQDVNRYRE
                     MMYGSGYYTEDEYAI*"
     gene            complement(29845..30513)
                     /locus_tag="SRR1747025_scaffold_38_prodigal-single_37"
     CDS             complement(29845..30513)
                     /product="hypothetical protein"
                     /codon_start=1
                     /transl_table=11
                     /translation="MIPLPRDSRPIHLCYVNENHQIDFLNSGGKLIFIAESDSINPEM
                     RNHPLINSATALLPPFEAVQSFFNDDRYAARDIYASYLATEIPDRYIAIMVTAAMFGN
                     NLIGISFGKDEMQTEFPAMFINILQDNYGIIVTENGSIILNDALPPMLARLYSYGYID
                     YMTFMTNHPINPINPNIIPKLAYDINPCVPVKDYQHYEEYFNYVKEAMRQANKPLIDP
                     LVSI*"
     gene            complement(30527..32416)
                     /locus_tag="SRR1747025_scaffold_38_prodigal-single_38"
     CDS             complement(30527..32416)
                     /product="MIF4G domain, putative n=1 Tax=Plasmodium yoelii
                     yoelii RepID=Q7RT39_PLAYO"
                     /codon_start=1
                     /transl_table=11
                     /translation="MAIIKDYDILQSQNMSISEINFDTMTVPPISSYLSPMDIGELNR
                     IATSASLNGKVKEKYRLIDAIMQNRGFKRFSAGTNRVIYKCTTDDRFIAKIAMDRVAL
                     NDNPAEFRNQFLLKPFVAKTFEVTPCGTVAFSEKVFPIKNEEEFKEVAGDIYEVIVNK
                     ILGEYIMEDIGSKYFMNWGIRLGFGPVLLDYPYLYKLDHNKLYCTKPTDTGECCDGEI
                     DYDKGFNHLVCYKCGKIYPASEVGQTNQKNIKLVRGENTMKITLMYGNKVIASNYETT
                     STMKKPEPKIEKETNESMKPELIRIPINNSSTNNGAPATQNGNNTAVSARDVVLNAMN
                     NIIKRNTPIQNNVTNYSDSAEFNAAMDDYKNKASSVITNDDGKEISIKSQEVVLNEMD
                     RIKKSKLNNKFNNNNQNSYTKENKIPTFEDIAKYFDPANAAEGYQLKLLEIIYKNKGD
                     IVATIAKIKQLFNFKYKDENVNEDEEVEKIKQLAEESKSDESTDEDVTDNNTFEIASS
                     DENEETEDNTNSDIIESADADEVSGNNEESEEVSEDEEYDSDETSEEDTEEDNKDDES
                     EDTNMSYSNTNGNIVTRDDLDHRDDLNDYDNEFEEYENIPKYRIKSGTGKHIKRFRPN
                     EEEGD*"
                     /db_xref="UniRef100_Q7RT39"
                     /db_xref="W7G2S0_PLAFA"
                     /db_xref="mpe:MYPE6470"
                     /db_xref="Q7RT39_PLAYO"
     gene            complement(32432..34669)
                     /locus_tag="SRR1747025_scaffold_38_prodigal-single_39"
     CDS             complement(32432..34669)
                     /product="hypothetical protein"
                     /codon_start=1
                     /transl_table=11
                     /translation="MHEILKQYVSPEVEAMLDSVANNPRTGNLDFGGMMNGGYIPSPN
                     AKIEHFDIKIPDEVKAQGQEAINNYISAATAGAIPDADVKLLSEEEYQQAEEKRRKEE
                     EEAYEDYMQFCDERDKMRQLQNTQMETQNTPNINSNEQQPQSVYEYGIKHKLVPYTEP
                     DFLGRVLDNTRAPSLQPQQVTNSFYYNSAPTPQQMYQQIPQYQQPQVIPQNPAFSYQP
                     YYPQQAQQPQYTPQPQMNTMFSYKPYYPQQQINTVPTYAQQSQYGNTNFPTRPERNRS
                     IEEIVYGTNQGYRYNGPQNIYQPGYYYQPNSMYGSVNNGPSFNQVSLAGVDIYGRPIY
                     GYKVPGTERQPEYIAPHLLGSYGLPTQDQLLERGVMMSPWYNPNSRPDSDYIPCHNTG
                     DYTYGRMYNPITGEGFIEDMIDEDNFLKSIRNMDALIRNICNINPEACAYFEKNTRNR
                     VNFVSQLRTQIALCKQIIWMCNYEDKSKEEIETLEKTLFDPDPYPEVKEEENDNRFTA
                     DKQNYDYIPVWNATLDEKTKIITLTPETDPIKRRKRIEADRRKYCGRVNNYELMRFEQ
                     NKIMMQRQFEAIRNSAPERMFYGVGGDAYLYGDAFNQIGMMYKMAEIRSLHRRDIRKV
                     YNPDGFMNYLRDNTNYNFNTERETHIGRIYGSYGVMPDGRPVSPGNNPNIAKSFSYDP
                     QSGQMFLTCPENFDDFKTDEEIDRENKEALAQTTVVPPNFVARFKDRAKDEFYRSLHS
                     NDLPL*"
     gene            complement(34701..35153)
                     /locus_tag="SRR1747025_scaffold_38_prodigal-single_40"
     CDS             complement(34701..35153)
                     /product="hypothetical protein"
                     /codon_start=1
                     /transl_table=11
                     /translation="MLESGAIFDRFTTSSKKFTDKGVGLFLSANTTLRYCISYSTNIK
                     KNKDPKVVNHFREKMINRIRIDIQSYIRELLSEDDEYQTEVDTILMYLKALINGTYIT
                     GYTIKSIFEFPEKLKERHKLISEQDAYFLQSLHEYLYLLTVMLTRIDS*"
     gene            complement(35169..35897)
                     /locus_tag="SRR1747025_scaffold_38_prodigal-single_41"
     CDS             complement(35169..35897)
                     /product="hypothetical protein"
                     /codon_start=1
                     /transl_table=11
                     /translation="MDKIINFYCDASIDAPLKIACAAYSMSVQDFKTQQVLHSYEDVI
                     CTIEKNATNNSAEILAILTAVNKAAELYQKDKNILFRIFSDSRISIFGLREWIPSWIK
                     NMNNNILYSAQGNPVLNQQRFIQVFNTIVSNDMKVEFYHQRGHVLDHRSTCNINDAKR
                     SFIHENGIAPEYLGVNMEYLCKYNDLVDNTSRAVLYDYINQRIEVPSENITVIGEDPM
                     TYFIRADKVKKYLNLIDRNTILRR*"
     gene            complement(36096..36668)
                     /locus_tag="SRR1747025_scaffold_38_prodigal-single_42"
     CDS             complement(36096..36668)
                     /product="hypothetical protein"
                     /codon_start=1
                     /transl_table=11
                     /translation="MIFKTNRRLLSEAATADLLDPEVSDEVKDTVDELEDVLSNNVEE
                     VKPEDKTTNGGIPVTTESVALMRANGKYRNSNIKYLVKLEDVIAIKEAEGEEKAAEQM
                     DEPDTKPSEADVEANEPDAASVIDDIAKKNGVEPDQVAVVISSECAFLAETAILESKC
                     GKKKGKGKKKLKKTLDTVKELEGKVAMVKA*"
     gene            complement(36777..37493)
                     /locus_tag="SRR1747025_scaffold_38_prodigal-single_43"
     CDS             complement(36777..37493)
                     /product="G278 protein n=1 Tax=Yersinia phage phiR1-37
                     RepID=G4KKL6_9CAUD"
                     /codon_start=1
                     /transl_table=11
                     /translation="MRDPDNIAKSYELEAPPAVIEMKDIPEYNFQDYDLADEKQFKKY
                     IQNVERDVRGSFEYKSMINYLREYMDMNQCAFYQNINNIDNPKVHIEIHHEPLSLYDI
                     CLIVYNKRVAFHESIEEEWVAKEVMYLHYNLMVGLIPLAETVHELVHAQYLFVPTTAV
                     LGKYKEFVDRYRDFMLPEQLETLEHIEKSTEIYNDDLVKTILSKQYVYVDISGFYKLP
                     KTEDIISMVKDRINDIINTK*"
                     /db_xref="UniRef100_G4KKL6"
                     /db_xref="G4KKL6_9CAUD"
     gene            complement(37632..38057)
                     /locus_tag="SRR1747025_scaffold_38_prodigal-single_44"
     CDS             complement(37632..38057)
                     /product="hypothetical protein"
                     /codon_start=1
                     /transl_table=11
                     /translation="MNKRIAKKQEKEMKTSIIKSKPMSYKRIKYMLSLVNGKLRDTFN
                     TIGEWTLPTYYGKYYIRNSIISNKYKYRFYLHSCSKYISILSSDGDCYHRYISDGHLV
                     ITPWNNDASGKWMNTWYATHSDIYHNRRYQFMKNKLGLK*"
     gene            complement(38183..38539)
                     /locus_tag="SRR1747025_scaffold_38_prodigal-single_45"
     CDS             complement(38183..38539)
                     /product="hypothetical protein"
                     /codon_start=1
                     /transl_table=11
                     /translation="MKEALEMIGYEFNESNPYANSEVASNGGGYSQPEGWMIVRIFDH
                     YAMIKYSNTSCGDFGSREYLEIISGSDNFQFNFGSMDDASNEMSRIEDFINTKKGQAF
                     EKTFGLNIAELYYAIF*"
     gene            complement(38810..39397)
                     /locus_tag="SRR1747025_scaffold_38_prodigal-single_46"
     CDS             complement(38810..39397)
                     /product="hypothetical protein"
                     /codon_start=1
                     /transl_table=11
                     /translation="MVAQLKNSIFIKTLSNKYSIPNSDEYNCYYFNISNKELDNLIEK
                     FIPIFNLVFPQNEITGLSINYSIKGVIDKLITALGHHKSLVEDKSINISSITDDYYKT
                     KTIFITKNIYDNSNTKLYSYGIEIVFDPFANQFIISIFYRKYNINNETDNVYIFVDMM
                     DNDKFNFISSFNKLKTLIDEKYKNERDIQFQFNVE*"
     gene            complement(39375..39953)
                     /locus_tag="SRR1747025_scaffold_38_prodigal-single_47"
     CDS             complement(39375..39953)
                     /product="hypothetical protein"
                     /codon_start=1
                     /transl_table=11
                     /translation="MIKAKKELQTFKTSDINNLYDALIVFKDLVNLLYNESENIPKLE
                     YYSDNTSKMIETARRHCKLVSNTSADESCISSFYIGLYRMVNDKDVICICLTKISENV
                     YNAGIVISSGYYTYECDNKNIDIYENIDLEFSYKLNITEIAQYYFIDNIRDFLIMVCN
                     RTLSLSNLEIELIDENEYMRIRGNKNGSTIKK*"
     gene            complement(39956..40540)
                     /locus_tag="SRR1747025_scaffold_38_prodigal-single_48"
     CDS             complement(39956..40540)
                     /product="hypothetical protein"
                     /codon_start=1
                     /transl_table=11
                     /translation="MIKYTQAAVVFKSHQMSLHDALLMYKDLVNLLFDESETDKLLNY
                     STDNMTTLITESANHAILFSDKDGSNKIYDAAVSNVFNYQDTVFLRFSKGVRNYYFIV
                     YIIGHDEKFATGIGIIHPVMELASDPFEEYRNRNEFAKITYDCDFAKMGYEFFKDNGI
                     RFFEMIENNKLYLISMSAYFGTEEDVVINNEKEN*"
     gene            complement(40542..41108)
                     /locus_tag="SRR1747025_scaffold_38_prodigal-single_49"
     CDS             complement(40542..41108)
                     /product="hypothetical protein"
                     /codon_start=1
                     /transl_table=11
                     /translation="VVSFYNRFESKKDDYITNFKIFINILNETFKDIKEYNHIEIDYA
                     KDELSIYNEIYEKINKMSSDIKANSKLNKKKSPLTIFIRPIENENKPLKIYGFKYEPI
                     DNNDIHKSLSISISPIIDNNRIIGFIQAHASSIVSNMNKDDVNLEQINAMTKIGTKLR
                     ATLYGDYFSKFKSLCESNGLIDNKTEVL*"
     gene            complement(41176..41754)
                     /locus_tag="SRR1747025_scaffold_38_prodigal-single_50"
     CDS             complement(41176..41754)
                     /product="hypothetical protein"
                     /codon_start=1
                     /transl_table=11
                     /translation="MEMRKVFITSIEENPSGYIKALKKFTDLTNELFDKTDGYTHIDF
                     DAKTFDDAKEQMEVVVKQMDENDMFMCRALPSCINVDTLPKKYQNKENFLDNIYTYCA
                     YKYITPYSEDGKYKSIEVRLIPEIHRGNMSAKVVVFIYFYTIEKSGEAMSYFVRSLNT
                     PAGVDKALGMNYAELKNICDKYGLNRTSITIR*"
     gene            complement(41775..42344)
                     /locus_tag="SRR1747025_scaffold_38_prodigal-single_51"
     CDS             complement(41775..42344)
                     /product="hypothetical protein"
                     /codon_start=1
                     /transl_table=11
                     /translation="MISTNFLFRQFYDDAESISFMNSLKKFVNLFNKILERDKNETYK
                     EIKITQKKNLGALKEVIWQIEDLAGNINHNELGTVEVFTYPRSEDENLIDLVVKFTNL
                     HDANTFINLCPTIIDAKYTKNRHKRLYLDMMVNFSKTSDSDDVFEDISKINNATEFKK
                     IFGIDFNTYKKLFSEYMRLDVPEIDIEKF*"
     gene            complement(42427..43053)
                     /locus_tag="SRR1747025_scaffold_38_prodigal-single_52"
     CDS             complement(42427..43053)
                     /product="hypothetical protein"
                     /codon_start=1
                     /transl_table=11
                     /translation="MNNKNWNNDIVINYYKIFTNSSNAARSFFTIISDFIKMNIGSDI
                     IDADIVKNAKYDSNYITSALRKIHSNVKYKTSKKCIDISESSDEGYHIKYLWGYDVNS
                     SNCGDLIVTNISLKVISGTVDRYKINISFEFCSNDANDNNIKNTSSIFNNILLKEIMK
                     TFSSNKPFSENSAKYNTYLTNKKFNLVGFNIGNRNIISSDENLFRVII*"
     gene            complement(43055..44479)
                     /locus_tag="SRR1747025_scaffold_38_prodigal-single_53"
     CDS             complement(43055..44479)
                     /product="hypothetical protein"
                     /codon_start=1
                     /transl_table=11
                     /translation="MTNNPIGDNKNFFGKIFTKNSKKKENTYIGSIEGTIISENHAVP
                     IVAEACACCWNRPIPTSYDTQAEYIAKRSRIGHTSVTEHSNCVMLLKIPNEYSDDLIK
                     LVSACRYLRTAIKKSTDNTAWYLLIGGSYRAYSDLIKNIDNIYSNTVLKFIIRQLKSC
                     AHSCFFEDILKDEHLSSILQKEDFENTDKVLMYNCSKSIRPAEGINRVSTKLFDILWI
                     DNIDIFLERLNNALLTYGETKKIFNERDVYDFLSVTILFKNMSRTCTHQLVRHRNAIT
                     QESQRYVNYSDASFASPDRFTDRYDSNTKYNFEFGGNKYSMTLADIGKAEIGIYKDLT
                     NKSLNEEEGIKQALLKEDARAFLPSNVECGKIFMTFTFSNLFMFFILRVDTAAQAEIR
                     TFASSLYDWCKEHNEFINELIRPKYAIDEYIAEDIDTEEFVGEPVKSVEEIIANNFGI
                     DTKQVEKDYKDISSENNYKNNEEV*"
     gene            complement(44469..45227)
                     /locus_tag="SRR1747025_scaffold_38_prodigal-single_54"
     CDS             complement(44469..45227)
                     /product="hypothetical protein"
                     /codon_start=1
                     /transl_table=11
                     /translation="MSMEYFPGGKIIAFEGLDNCFKETNARAFAEKLATTFPFGRIEY
                     ESFPRYDDWSSALLKKWLNGDFDRDLLKQCPEVIKSFFTIDRVAYWNSKIFSREFGYT
                     TNIELYKSENHPHAFIFDRYNVSNILYNNKRITPEDFRSEESMEVPSPDIVVWLMYHN
                     FDFYISELQKKKNRDMNENDTNMLREVWDKISYIKNGKIFERAGITPVWIYCDERNKQ
                     IKSRDKLTFEIWEEVSTVVNSMNGKYERKSKNDK*"
     gene            45337..46155
                     /locus_tag="SRR1747025_scaffold_38_prodigal-single_55"
     CDS             45337..46155
                     /product="hypothetical protein"
                     /codon_start=1
                     /transl_table=11
                     /translation="MTLSEYSAYSNITRNIFNYMNGKINPYNICKLNIATYSVKGYNG
                     FIKYPNLVTIYIGTILDSWDDKYFDQGLNKIDFCCTYIAWVVAHELFHSEQSMSMFNY
                     SNNTNYRTICENDVNRISWNWVNDHKEEISRLFDFNCIIKDLTVDNLPKESNYAKVSS
                     LKEFYLQNIINIGSSAYCDLTNKIIEAMDKYKNIGFEVNLADKFCRGVWIKRDNEFLL
                     DSLKAFTAIINDFCSPYSTFKIQHKISVLQNDESTAFIEINIADPIIEPMEFYK*"
     gene            46257..46757
                     /locus_tag="SRR1747025_scaffold_38_prodigal-single_56"
     CDS             46257..46757
                     /product="hypothetical protein"
                     /codon_start=1
                     /transl_table=11
                     /translation="LHILNTTITKIPEFNVCIFHNLYQLLIDNCISYKDLRYKDFIEC
                     SNSMYINTHNMKSNNYVYNEIIGVIGVRLIDFHDAISSKLDYYPMRKKHMYRVEFLHH
                     KEIASEDDIYSLIHESIADKNNGFIEFVQKCELMDEEISALERNNFHKETVGTNTIWI
                     RNPLTL*"
     gene            complement(46807..47340)
                     /locus_tag="SRR1747025_scaffold_38_prodigal-single_57"
     CDS             complement(46807..47340)
                     /product="hypothetical protein"
                     /codon_start=1
                     /transl_table=11
                     /translation="MADRITVTELVNDIKSNLSQKSASRKDEIKVMQAMLNDTSYEVN
                     IYGKDGAEGVYTPAKDFRNMCANIISKATKISASEATGLVDKYEVTKSDATTMVDVSK
                     EFINTYIHTNRKLPLGARELSDVSISLKNVPESTRLYPTKVGVNDDGTDRYSKTPTTV
                     PAHESVRVIAPCPVWVK*"
     gene            complement(47369..47524)
                     /locus_tag="SRR1747025_scaffold_38_prodigal-single_58"
     CDS             complement(47369..47524)
                     /product="hypothetical protein"
                     /codon_start=1
                     /transl_table=11
                     /translation="MSKKESKPKISKENFIDFLAKSTPEEIDKYILEKGKPKKLQEPF
                     IFFNNKD*"
     gene            47657..50062
                     /locus_tag="SRR1747025_scaffold_38_prodigal-single_59"
     CDS             47657..50062
                     /product="hypothetical protein"
                     /codon_start=1
                     /transl_table=11
                     /translation="MKMINELRPLYLYSAGKKFYAPINVSERRKGAAILLLSPNLDTS
                     AKMIQLPYMYNPGLFSSFFIDRNITAYISDLTDEDVDFDEKEEESLSESLVSLGNSKI
                     TFEYDSDVPVLVKRHCYNIFNSNVAKYLANKIGLKDLPKKLFIKVHNNLNELSSGVDY
                     KDLKINLFSYTKDNVINIIPKSVFNEREFGGEYDIYLATELLNAIILNTNPKINKILA
                     EAIGAAVSGRIEWVFVSKETKGLFTGSSSDLILKYGKIFYNILNSNRGHDIGKLILTN
                     DTSILTDEIRNETINSFKATIYGYVGLIKSFLPEKKVNEATVIAENDPYNDILSICKT
                     LSEDEMKKISFYPEYRNSQFVIKRIIHKINDEPAGFLDVYQFPSKPEIAQITLAVNSN
                     YRHMGVADSMVKEMLDSNLESEYGFSTYWWTAHPDNIGSQKTALKNGFINTDLIDKYG
                     RMVFIKPVKAITESSEIPTYTLMKKCPIPELEFGEYGIQINTENRETVFNEVNDEAMY
                     SKRIRKFLYMERLKNKKQVMEEYDKIRPSIPMIKRMYPKIEMYKRFNLFVDTSYYHAI
                     FLRKNKFKRDRAVNFYFNFLNRLLNNPDVNDVYKTRTIFIPIDSGIWNEIPGSDITDW
                     RTNLNPISIFFRLVRTNLPLLRKEWGNKTIVFVGSRGYFTIDFSTIEFKNLQRIKRNL
                     IKLRSTTEKIEDEYEVDDDDTLSEDEDNTNSSKATALKIIDTIENKTGIEINNASQIN
                     NISKQKVSTVGLVDSHMKISSKIVTIKDSSNPTLVISIDNDVLTTNSPLDIKGFNKYY
                     SED*"
     gene            complement(50107..51864)
                     /locus_tag="SRR1747025_scaffold_38_prodigal-single_60"
     CDS             complement(50107..51864)
                     /product="60 kDa chaperonin n=1 Tax=Rickettsia australis 
                     (strain Cutlack) RepID=H8K6R4_RICAC"
                     /codon_start=1
                     /transl_table=11
                     /translation="MAIISSAINNVVPKEKLGEIYHNTLLELADILKLSFGPNGSNAC
                     IKQDNNLPRYTKDGHSIIGAVRYNGVIEDSVREDIESITRYIVKTVGDGTTSAVLLSA
                     YFYDTIYKSEKFNYIEPAEFARQIKSMVELIKDTIKNSAKEFIVDDAYDIAMISTNGN
                     VEMSNLLKEVYNTMGRGVFIDVTPAIGNDTYVKYYNGMTINAGYADTCYITDASKNTS
                     VIDKPEVYFFEHPIDTRELGVYFDSILSHNIITPVNAQKYDEIIPTVIFAPKITQDSS
                     SIMDSLVANMAKMPINNRLPICIITDFSDPDQLADLSKMCGAKLIRKYLDPRVFEQDV
                     KNGLAPTPDTVFDWAGTCDRVIAYSDKTTFVRPHEMFNEDGSYSNLYKSLLSYLESEI
                     KNLTAEGDVRDIGRVKRRYNSLKSNMVEIFVGGATQTDRDTIRDLVEDAVLNIRSADA
                     NGVGYAANLSAVDSITRIYKNITNYESDIFKDYTFTEYTKPIIEAFADAYDKLVSGLY
                     SNSFADNTPDEIMDLIKKKLINNTAYNIRENIWTDNVKSSIMSDITILDAVAKILTLM
                     ITCNQFILPNPANNVYILK*"
                     /db_xref="UniRef100_H8K6R4"
                     /db_xref="pro:HMPREF0669_00338"
                     /db_xref="A0A0B7IZP9_9RICK"
                     /db_xref="H8K6R4_RICAC"
     gene            complement(51885..52544)
                     /locus_tag="SRR1747025_scaffold_38_prodigal-single_61"
     CDS             complement(51885..52544)
                     /product="hypothetical protein"
                     /codon_start=1
                     /transl_table=11
                     /translation="MNNDNSVLFDIDSIIDKEATALGALRDLYNNQENNRNSLDNIYH
                     MDYLSKLDDTKIKWGRIHRSRLFRDFIIDDTDKMYDLSIIDNIYDASTDGNIFITSMA
                     ILISAYKKAGNGTITTAVRIDPGDNISRNILNRYKIYPDNILELDRSNVDTDKYGRII
                     SGDSKSILKYKIDKPKNILVLSYADNFLNDERRILDPELIVNLGDICDIKVVSPYRDI
                     N*"
     gene            complement(52608..53414)
                     /locus_tag="SRR1747025_scaffold_38_prodigal-single_62"
     CDS             complement(52608..53414)
                     /product="hypothetical protein"
                     /codon_start=1
                     /transl_table=11
                     /translation="MAFNNYSNNKNNNTIEYSVYSNYRMNNAESKIDATCLTFKYWRT
                     SLCIGIFPKKNTGNDEIAFDMDNGITIFLTHTKARILRDELANFIKDPKQYNGCGVPS
                     GSAIITISNGSELGSPDSPCLIIRKLGENGAVTASFAYQFKTNYYYSVRNYTGTENHD
                     TDYEDYKYLEIEQVIMVLDEYIKAVTNAVAFTVMDQRKYSLNRVEGKIEAIADKLGVE
                     VTKNSVTYQKNGGSRYNSTSHFANSNSDSSSPSNYETKTTYESVDIDDIY*"
     gene            complement(53475..54215)
                     /locus_tag="SRR1747025_scaffold_38_prodigal-single_63"
     CDS             complement(53475..54215)
                     /product="hypothetical protein"
                     /codon_start=1
                     /transl_table=11
                     /translation="MNKIIMGYPGVGKSSMNDPHFIDLESSCFNLSNNKGKVQDWAEV
                     YANTAIHLAKDHYVFTSTHKEVQEELMARVPNSDLIIIYPSDLIVQDWDNKLRKRFAF
                     GPSDERDKNYAAYRYITKNYDQTIKDIEATSNIYPHIELCTVNYRIEDLLSTNFMESC
                     WYDEEIGKNYDSIFDLFDIKLPEPYEWVNKIISISECSSNNKNIVPGIYASRSIYNKD
                     IKTYSTKLYYKIDSITAMALADNNVYKQ*"
     gene            54361..54921
                     /locus_tag="SRR1747025_scaffold_38_prodigal-single_64"
     CDS             54361..54921
                     /product="hypothetical protein"
                     /codon_start=1
                     /transl_table=11
                     /translation="MNNTNNFYDELELHDTEIAIAMDDIDRAKPENIKFIIPVLTPYM
                     DNSKIAKNTIHQNKENLMNADTSSVEINNLENTNYFITSIPKELCAVSDGEFEITEGE
                     LVTTNNISSTNGSISMSGSVSEETGSVSVSGNITINNADTKTTKITGTLKIRPKDRII
                     KAPSKWAVTFIGGDISKPRIICRLLD*"
     gene            54936..55979
                     /locus_tag="SRR1747025_scaffold_38_prodigal-single_65"
     CDS             54936..55979
                     /product="N-acetylmuramoyl-L-alanine amidase (EC:3.5.1.28)"
                     /codon_start=1
                     /transl_table=11
                     /translation="MSVIICLDPGHVRNYNHGAYDLYYEGTKMYDLAVMLKQEIDKYP
                     GMEAIITRKNVDDNPELHIRGRIAKNAGARCFISLHTNAAVNPNINQVTIFRSIKMPG
                     TEALAWKLENAIADLIGKDVPTTKYPRIATRLISSGPKAGQDYYGVLRGSTDGSIKES
                     MIIEHVYHTNYKQAEWMYNNNNLRQLAIVEAKVLADYYADLRAQEINKPTNNTNNNNT
                     TTVGKAYIVKSGDSWWSIAANQMGSGAKMYELAEYNNCTIKSVLAVGSTIKIPTIASN
                     NDKSNNNSSNTNTTKPATGYKFYTVKIGDSWWGIAAREMGNGAKYKELAEYNGLKTTS
                     IIKPGQTIKIPVA*"
                     /db_xref="bprs:CK3_05810"
                     /db_xref="UniRef100_R5HRP8"
                     /db_xref="R5HRP8_9FIRM"
                     /db_xref="3.5.1.28"
     gene            complement(56018..57166)
                     /locus_tag="SRR1747025_scaffold_38_prodigal-single_66"
     CDS             complement(56018..57166)
                     /product="hypothetical protein"
                     /codon_start=1
                     /transl_table=11
                     /translation="MIKYDFTNLADAISRLKNKFDINTSDLKTIKNELNKFFTDSECK
                     EVLYTTNIDRMFFGIKIMPIVNVSSIYDLISDDDPYRINTYMIEFDSKLFDPILNLDI
                     EKIISILLYEVSRLVNDSTPMENTRDTLNAYLYANRDNIKISDSIHYKDILGFGLRDY
                     LSKVNSFFYIEDSDVFYSNEFLNAYGLAYDLGMAHDTIYRNFGSIYANAQVSKFAIFA
                     WALSIYRNLKIRRVGAINTLARARAFTASRIEQTEYENMIKRIKHIDDNMVLESTIKE
                     RIAEKKRKHRLNNLKMIEGTYCELLMQIKNVEEEADALYLMRVINNNISILDDYAMEE
                     QDEDMRQKWIKVLEQFKAMREKLANTAVYKNKNYGIFVNYPDIVENRY*"
     gene            complement(57309..59126)
                     /locus_tag="SRR1747025_scaffold_38_prodigal-single_67"
     CDS             complement(57309..59126)
                     /product="hypothetical protein"
                     /codon_start=1
                     /transl_table=11
                     /translation="MPVIGNRKQTTVGSGYTTANRAYTESFISTCKDILSECAVDLFR
                     DPVTALSVRASREALKNFYTENCVDDNEFASVDPANAAVLAEDAHLMYEELFNNDAQA
                     VLENAALNTYNPVIGMTFPVHKNILMNTVFDKGAIPKFVAREPKFTVSMETRYFVTPD
                     GKKIDMFKEQNKIYGAMLNTRPMKEFEFTLPLTETQSEEILTDLQGTDDDSFAIDTYI
                     SAIKVKDVHFAAGEIDPESGEVLGEATTKDVWYPVKYMFTPNYGDLNRIMAQRVQIEC
                     TDATDETKTTVKEDELYGKMDKNKVSVLSAKGVITAIKISAQLDSSSANYPMGSVQWA
                     VKTDVVEIGNAIPMNTPVSPEEVKDLGALYNVNQLSKVLDLMKDVLGEYKDTAIHHEL
                     DDSFRHMDKYSKYQTTFDFAPRQGYALDHIEWRQKTFMDYLDTVSTGLFQVLNDPNMT
                     ISVFGAPELIRKITPTEYTYQTPSAIGPVDLDFTKTVVTSDKRVYQFISSDKLRGNTN
                     LIIILCPRNSDRIVYRIYDYQLYVSNEIRNAANPALPAVHAFERWKFYEYQPVQGRIK
                     ILHPTGLENIAPNTDPFDKDTHYETGNHMSDFNLITNNG*"
     gene            complement(59249..59959)
                     /locus_tag="SRR1747025_scaffold_38_prodigal-single_68"
     CDS             complement(59249..59959)
                     /product="Putative BTB/POZ domain-containing protein n=1
                     Tax=Megavirus chiliensis RepID=G5CS58_9VIRU"
                     /codon_start=1
                     /transl_table=11
                     /translation="MGLLFSLSKSDFNRLSPLHEDSPDAGNDNNTDYTADTNDTNDAN
                     TSDQNSNDNNAEENTTENNNQDDNADNNSDDSDNTDYTDMNFDGDDSGDDSGSDNSDD
                     NNSSGDSNDSSGGDDNSDEKVDDIKKQEEELYNNLTPEQLDIKHKELKRNYLALYELI
                     NAIIEKISAANLSEENVSIIEFASNNLVKLKDMIIDYMENVYKTKSYIENSIIYNRYL
                     ATLTAINNMLKEMNIPTE*"
                     /db_xref="UniRef100_G5CS58"
                     /db_xref="G5CS58_9VIRU"
                     /db_xref="hma:rrnAC1035"
     gene            complement(60041..62317)
                     /locus_tag="SRR1747025_scaffold_38_prodigal-single_69"
     CDS             complement(60041..62317)
                     /product="hypothetical protein"
                     /codon_start=1
                     /transl_table=11
                     /translation="MGAININDMRSRIRGLDANETIIQERVLNNIKTHYSSKQIFSFM
                     EECITSSSSPNLLICMEIFDIFTEKSNISNINKLGNLIINEAVDKVRDAKETAKVIKM
                     RMSRVTNKSALKISHNIQDQINDAIKKSFNATGSNVAKVDSSTPAETTDDSLKENTIN
                     LIYNKILDKLYLCEYCDLIIENYNRVSKRFNIDNLFSSNPSINGIQDTVIELCNFIDT
                     YNIPDIIKYNTIIETAWYGLEKYSTSYKISDVINTANDYFLFKEDGINTCKNVLESTI
                     LFDKDDLKDVDILTEEEPESDNLDNSSYISKRIDNYTEGASDNNTSENKEESKDEEID
                     FDKLFNEYKKSELSKDANSKPEGKLRKMIRKLYSNNVTNITKGTPKFLSFIRGFFILG
                     IAAIPAVGPIMSIGTLIADRAISMKIKKQDAIKMIDCFNNEIKNTKTKIASTSDEETK
                     KKLEAYIKSLNNAKNKLNEYLGDVSTEKEQEDRYNKEIEDGVYDSDSSDDDFNFDGFD
                     FNFDEALNKIYDNLIYISDNFIISNNIPDSINEFKDIDIDSVKLYTLAECINYTDAVC
                     NYYKAMNDYTINAKSSYPLNEVSFLNNLKLAGQKLKNSLTNLNDKQKQISKNVDYSMS
                     NLTKNFEKSLTNDNREAIIKGSILPSASKIIKLGILNAGLIAIGQPVLAVISTLGYFG
                     ISAKYKAKERQMIIDDIEIELEMCKKYIDIAESKNDMKALKQLLTIQRNLQRQLQRIK
                     YKMKVELGQKVYDTKGVE*"
     gene            complement(62423..63040)
                     /locus_tag="SRR1747025_scaffold_38_prodigal-single_70"
     CDS             complement(62423..63040)
                     /product="hypothetical protein"
                     /codon_start=1
                     /transl_table=11
                     /translation="METKKYVLHIPAEDLDFIKKEDKSEAEHAMAKQINNYMLDIADK
                     IDKLDEFADFALGFQHTISENGFAINKDHDVEIVGDPTFSGAMLGAPVVSNVHDARVG
                     CKADRQYKIPLAGIINTVDDGFHYIGTTKDDDTIHDLGRIDHPCYIGNAKGPHGIYVP
                     LNSCAVAHAATLFDINKSNLKRMIEGDLDIDDCIESISSNDDNDE*"
     gene            complement(63070..63696)
                     /locus_tag="SRR1747025_scaffold_38_prodigal-single_71"
     CDS             complement(63070..63696)
                     /product="hypothetical protein"
                     /codon_start=1
                     /transl_table=11
                     /translation="MKKDTYLPISKMSFMKLAVANEKTLKDKIKATKQPENVLGTEII
                     NKVYHSISNYKNITDRFNIITLDQVSNTDGSMIPELDQKIYNSLQLFTPEGLEVIDYL
                     SDMILYASCNLTNHFVHSYLLSRKTKKEFNDIDLDHTNFIVYKTLLGLYANNYGINMM
                     MIFNFTMPDFDSSILNKEFENIYGKEETEFEQFKIFEKYALKYDTSEI*"
     gene            64241..65056
                     /locus_tag="SRR1747025_scaffold_38_prodigal-single_72"
     CDS             64241..65056
                     /product="hypothetical protein"
                     /codon_start=1
                     /transl_table=11
                     /translation="MANMPIGYIILEGAPSEIPDATIIKESNKRVIGEGIIQTAEEEN
                     RNGRCYLQPDLLREVQCARTKELLTTGNMLSENGHPMDTSMIRQQTIDPNNTVARFLK
                     IWMDGNNVMAQFKGTNNAKGEEFDQDLREGVLPSWSLRALGSLANKGGRNVVENLKVI
                     TWDRVIYPSHPHAYTTRLVSESAGIRDNSINTMNKNGKLIPITNESVVSYIKSESGRI
                     KSLIEQVDFMYESTDIVDNGRRVRLVAKNGDIFMINLENHVANEIEKYCLTRR*"
     gene            65160..67373
                     /locus_tag="SRR1747025_scaffold_38_prodigal-single_73"
     CDS             65160..67373
                     /product="Putative terminase large subunit n=1 Tax
                     =Salmonella phage SPN3US RepID=G5DF03_9CAUD"
                     /codon_start=1
                     /transl_table=11
                     /translation="MPVMYNNVNTGAPQQFNIYYHMSTNNKSFLEMHQFLKDRGIQNN
                     KFMLVLLNPELARIDPRDPNLPMPYRALVLRECLSNPWYFFREIIRVPQEGQTAGVPF
                     QLNRGNLALLFCLMLNMNIYLELPRQTGKTIGAVCWYLYLYNFGTQNSQMSFLNKKLD
                     DAKLNLQRLKNIRDLLPSYLKMDSAYSADGTKLKSRSNVESMQHVLNNNNIKTMPSAR
                     SANAAASLLRGQTTPIIYMDEYAFMPYNNIVYSNMIPAFNTAAQNAKQNGSPYGLLLT
                     STPGFLTTDEGKAAFDLKNRATVFSENWYDLPVNAIMDIIHTNTNSNFVYIKYTYQQL
                     GKSEEWFRDLCITLNKDWEAIRREILLEWALANTNSPFSPEDLDTIKSLLRQPINTVL
                     INNKYELRIYEKIDLRYPPIMGVDVSGGYRRDSSAITIIDSYSTRVTAEMNNNFISTP
                     ELAMVIYKIVTEWIPNAVVNIERNGGFGASVIARLLQTSIRKNLFYTIKDKVVEERVL
                     GSAIHKTTQKTKVYGSDSTKTERETLMEILRDRVEYHKDKIVSPIIYEELSGLEVKKD
                     GRIEHSSNTHDDQVFSWLWALYVYYYGGDLMRNWGITKHVLRTDADLEEAVVDIGEEQ
                     EDVVGSIDTADNPDIQSQLDAMDRSPGKKSYQEFSKEEEAKDNAYLAKILADKNIRNT
                     LNSKFKVMASEYSNNDGSSVTNIPTDVFMNFNKDDNEINQYSVLQGNLSNLFGGK*"
                     /db_xref="UniRef100_G5DF03"
                     /db_xref="G5DF03_9CAUD"
     gene            67375..68145
                     /locus_tag="SRR1747025_scaffold_38_prodigal-single_74"
     CDS             67375..68145
                     /product="hypothetical protein"
                     /codon_start=1
                     /transl_table=11
                     /translation="MPIANKMNKLLDKIERRLGTSQLKLPDYLSKDKWASVVISNETL
                     DTFSRYFPNTLKINLDLSTRRVDGWYVIDEYVPDGVEILGVRDIDWTTYNADAFASQQ
                     AEGYGVYGMLVNNYGLDDIALAQMRADMLSLYNNNIFVDFKAPNLVKVNSVSRNDMVK
                     FSGSIPIELLIKHADNLMTIPATMMEIFEDLAQADVATFLYQELKYYDGLETVYANID
                     LRLNDLADAASKRSDIVSQLEDSYVSAANKNQPIMFTV*"
     gene            complement(68191..68616)
                     /locus_tag="SRR1747025_scaffold_38_prodigal-single_75"
     CDS             complement(68191..68616)
                     /product="hypothetical protein"
                     /codon_start=1
                     /transl_table=11
                     /translation="MIIQQFVKEMDSFDINYYFYIDKNNELYLFLTDLPQDVYNKLLF
                     KRYTEFDSLKVEKINQRYETSSLFETSDKYDSFTEKEFKYFIKYIFKYIDVARDISKD
                     GKNHLAIHLDQKYYLKKLCAVSHIIREHFFNKNIDYMGF*"
     gene            complement(68637..69425)
                     /locus_tag="SRR1747025_scaffold_38_prodigal-single_76"
     CDS             complement(68637..69425)
                     /product="hypothetical protein"
                     /codon_start=1
                     /transl_table=11
                     /translation="MNDNYFIPLFDKDIVMNKEEYNDALLYISKNAIMKQIFSMNKPS
                     EPFDPDGISFDNIEEQFQNINISDIPLETETRDFKDELKDECEKNHALYQFAIPIYAN
                     YIRTENFCNELFSYLLDLTLAPYPDITYQLISIDMKIIKNMIIKDIASGKRKPVENIF
                     SNAWYSEYQFLTMLLHDNKVNAENIMNPIINCKCEWLYMNIDVKKHLKFIKKMVKSDI
                     LKMSKEEFSDVIKNKEKIVICYRLLPSPNPENLFNLIHNLQLYL*"
     gene            complement(69428..70183)
                     /locus_tag="SRR1747025_scaffold_38_prodigal-single_77"
     CDS             complement(69428..70183)
                     /product="hypothetical protein"
                     /codon_start=1
                     /transl_table=11
                     /translation="MSNPIDNIDKMSDIVYIIGNNAVLKFNTGFAKVVGGKRNLYYNE
                     FEYPVEGLENIKSLTTIRRNFDYYLSIENIVKPTNGSEKAFIRIGPSEYFLIKNNLEK
                     IIEWFNSPKYSNLFATYNGKLIITTPTPECKIKRLPMGKYIEFVPYIIDRGIANADKE
                     PGVRMYLSSPDNYCDMNLDRIMGLYYSIMSFNMYLSASNMLNYVGRPEPGTNKVVLAT
                     GRTFKEVPEEKSNSIEGRFIKGSNSNNIEDLEK*"
     gene            complement(70298..71677)
                     /locus_tag="SRR1747025_scaffold_38_prodigal-single_78"
     CDS             complement(70298..71677)
                     /product="hypothetical protein"
                     /codon_start=1
                     /transl_table=11
                     /translation="MIGELIRDAILDMQIAYYGRKIKKEYDKVVSADENTKIIDDTNR
                     TDENVTSEEVKEEATPIYEEVKVASDSKVEPVKTENTDSTFKGTESSAETIAIYSNET
                     TVHHENDVTSDQAPIVKEEPKTTQQQAQTQTAATENPAGDGWLKNDPAATSPVKKKPD
                     PKAKADKATSDTDTDLIKENISSIIEKNPEGRKKNYTQKDIFNMVKNAFGPKGGDITF
                     STNTTTQSATKVAENNSDLDFIAEIEKIANSRGYRIEVRTQCWPNSNIPTGMIEIITL
                     NNNNVMVPDKSFTIDTGCIIDRRRKLIAGINMGNTCYEMMPIYEIKTKDPNSKKKVLD
                     RQLIESIFTGGLNSIRKREMYDSRLKELNTIVDLSTIGNCPSDLKHEITSRLENAYFN
                     TPTFADVLNNNRGAAFRFRITSVNAATREFDLTMDNGTCFFGIPNQGIIKRYSIKFKS
                     DGTCEVTAL*"
     gene            complement(71751..73280)
                     /locus_tag="SRR1747025_scaffold_38_prodigal-single_79"
     CDS             complement(71751..73280)
                     /product="G121 protein n=1 Tax=Yersinia phage phiR1-37
                     RepID=G4KK60_9CAUD"
                     /codon_start=1
                     /transl_table=11
                     /translation="MNKIVAYRTHIEIYDYNLGDAPTIEKTFSIYDMTYHKRFPKGMI
                     YDKEKKILYLPRGIDLDFLSRVFSSDPVIDYDVDPYKSIGQINLKYKPRDETQSEAIR
                     FMISSGKYSYNKHYPMLCVNLNTGKGKTYCAIATTAFLQLRPIVITDSVGWLEQWKKF
                     FIEYTDISADEIYLISGAPSFMKLMNRDVSKYKVILSTHSTLRSIGDSKGWETVSDFF
                     KYCNIGIKFYDEAHLNFDNMFQIDCYSNTYLTYYLTATPGRSDMAENNIYRLYFKNVP
                     SIDLFNRNEDPHTKYAAIRFNSMPSPVEATECKNNYGLNRIKYTDYLIHNENFLKLLY
                     ILVDAAIRKPGKSLFYIGTNEAILEVQKWIYENFPELINQVGIYTSIIPSELKAEQLS
                     KKIILTTTKSAGAAMDIKGLTETVNLAEPFKSRVLAQQTFGRTRDVNTIYKDIVDDGF
                     YYTRKFYEYKKPVFSKYATKCVEVNMNANTLDSKLSEVENARAKLIQPMIFMNQYEIN
                     S*"
                     /db_xref="UniRef100_G4KK60"
                     /db_xref="G4KK60_9CAUD"
     gene            complement(73509..75140)
                     /locus_tag="SRR1747025_scaffold_38_prodigal-single_80"
     CDS             complement(73509..75140)
                     /product="B-family DNA-polymerase catalytic subunit n=1
                     Tax=Yersinia phage phiR1-37 RepID=G4KKA6_9CAUD"
                     /codon_start=1
                     /transl_table=11
                     /translation="MFYNVHVASAITTQGQSAISSAALFFENFLANNVPMSSMEEVIE
                     FIYNVINEKRYYRNYEVITNHASIEETFFQILHSTGFGWVPSEQEMNIIWEILEKLPQ
                     DDLDRLFYKNNLYNFIDNKPVQDITIYILQLLDEPFMDPNEPPEKIKKEINELRDLLK
                     EFVYYDKQIVNRVAKMKSLIRKVSIIQDTDSAIVCYDGLYRYVRNMCAGIPMKIKKMV
                     TDVDTMKSKVSDLKVNELDPNNPEAYDEEMEADREINPMIITPQDGLRYSIINVFTYC
                     MSSLVNSYMQVYCANSNTNKNNTNPCLMSLKTEFLFKRLLITDAKKHYASKIELQEGH
                     IVPEEKSLDIKGMDAFVKSTSNPTTQEHLKKILYDDILDSESIDIVRVLKDINKVEQE
                     IFDSINAGEKKYYKPAQVKAVSTYENPMRIQGIVASYAYNALHEEGTEALDLTTRNPI
                     DIVKVDINSKNIDKIRDTFPEVYNKAIALLKTKQYSDGIDAIAIPIAEPVPKWVIPFV
                     SVAEIVNDSVKGFPIESIGVKRGSDTNNTTNIIHF*"
                     /db_xref="UniRef100_G4KKA6"
                     /db_xref="G4KKA6_9CAUD"
     gene            complement(75472..75972)
                     /locus_tag="SRR1747025_scaffold_38_prodigal-single_81"
     CDS             complement(75472..75972)
                     /product="hypothetical protein"
                     /codon_start=1
                     /transl_table=11
                     /translation="MKLRDQLRTGEARYPENDMITQYKNIMMNMLHLNFPLLTEVELA
                     AVIDNSITKHFKDQAVTIENNYKKTKIETTLTRLTDYLADREPIFTSAGVMFNRHTNK
                     PNPIYELIQGFIDARKATKKEMFKYPKGSENFEKYNLMQLLYKIDANGLNAIEPTSFE
                     RMSIKM*"
     gene            76103..76552
                     /locus_tag="SRR1747025_scaffold_38_prodigal-single_82"
     CDS             76103..76552
                     /product="hypothetical protein"
                     /codon_start=1
                     /transl_table=11
                     /translation="MFLNTSKMEYKESAVFGKGHAVLEGALKNPNQFREAVLYEAIAN
                     LPDDKVDEFVKSDEAKYMVDKGYITDETIERLKTNTDDKCMNITVCHMAKEAGDPLWD
                     ELVECRLQERRIMDALIEKYKVKAAPIADNVETDFIENCIPKYFRKK*"
     gene            76684..78918
                     /locus_tag="SRR1747025_scaffold_38_prodigal-single_83"
     CDS             76684..78918
                     /product="Uncharacterized protein (Fragment) n=1 Tax=human
                     gut metagenome RepID=K1SBS4_9ZZZZ"
                     /codon_start=1
                     /transl_table=11
                     /translation="MNFVTNQSTEQPTINIENPENYWVYLPILRGENINLEIGAINRD
                     NWQHHYDSILNILRDAIETDEVQHAFISIKFNDGITLDLSVMDYLLNLIMWSMLIKTA
                     VPIQSYHVFFDEEIKKDSIKDYIDKFLINESRKKYSNKELNNIIDDALYHFHDIDEFS
                     LYLSNTVNLEDNVELMNKNPEFYECMHADLSQVPLEDVKSVGMSYANKAIDLMKHSKQ
                     YLGYDHCLADACRAGEGINPKQFKEFTINIGTKPDGRGGVFEKPILHSFINGGVDNPV
                     DYFIESSTGRTAQIIKYNNVGSSGHFARLLGLNNMDSHLCHDSHYDCGSTNFIQLTIK
                     DKKMLKMLVNRYYRTNPNGIENCIKRTDTHLIGQTIYLRSPITCASAARGQGICYKCY
                     GDLAYTVYDADINFGVNIGRVASETLSSSLTQKLLSAKHLLETFIEKITWNPEFYKYF
                     ELEGNIIRTNGDIEDSDLKDLKIIINPDNIALVDEEDDDLSYDDDDEKGTPLYNEYIT
                     EFDVLNEANGEVSHICNDKNAKLYISSEFNTEIRRKAEAIDTSVAISFNDIKDITLFI
                     MPIENNELSKTLDYLNDLLNKKSTIEKFNIHDLLQNIIGAVIDGGLNIASTHLEVILS
                     NQCRDASNILEKAKWYLHNPDYQILTLDQALTSNPSVTVSLSYQKVKRMLYNPLTFKK
                     NGSSFMDLFFMEQPQYAIKGIEKDENKEPEHKPGDVIEPMIFFENPNGITTTDSEDDD
                     SDEG*"
                     /db_xref="UniRef100_K1SBS4"
                     /db_xref="K1SBS4_9ZZZZ"
     gene            79071..80549
                     /locus_tag="SRR1747025_scaffold_38_prodigal-single_84"
     CDS             79071..80549
                     /product="hypothetical protein"
                     /codon_start=1
                     /transl_table=11
                     /translation="MKKDVYERGEILENNNNQRILIVGRSKYGYSTLAITNFNSNQDI
                     PDLKTDFGEVLLGGMFFKNSTISEYYSLVGRLSKIDYLRIIDINSDFQKGLINLDNNV
                     LRYDDWTDNASVQSKYRMIKTYQKPLTSSETKQEVYNTSNNVSSEAEESYSNEEKIKS
                     ESVETKIDTSIKVSTKISKANASIKLIDNLPRDNTSVKVYYNDEETLNIAGMSVRAIM
                     QKYGVKNFTAMQMQVNAKAYCGIKTTRVRKNDFVSFFKAGGDIEDWLNANKNADQSTI
                     YNAKKSYKNFIKKESSIKIEGSSIENVLDNLPLKDIAALCSLISDEEETKVREIYKSQ
                     IPAAIDFKTKDNMDFINQYYLSKSIYYQAGIDPVVAFDSVDTMISYYNNTKSKLNNII
                     QELIKFLSELSPYYIKYWNRHIDISNKVLTIPELDDTQMHALWYLVSSRYTNRMSFEG
                     SSKEKELLTCSGTTIEAVLYFGITPEKFSRRKTSYAARFLKS*"
     gene            80662..81477
                     /locus_tag="SRR1747025_scaffold_38_prodigal-single_85"
     CDS             80662..81477
                     /product="hypothetical protein"
                     /codon_start=1
                     /transl_table=11
                     /translation="MSSFNSNFMAYNIVTENELSQVLSQYDTNYVIDVVEDAMKSRYN
                     EVPIVSTRPNVVYAWEQNFRGYQAYYGSDSAAQIAEVRTETYNEIISTICKEFNLNFT
                     IDDTIDLYSAASYLYDFLVCKFSDNMVSFFANYICKEKNTIFDALNMNELRKNKDTST
                     IYNKKIYKDNKLAIINANIDMALSYISSIDIPFYTIVYTIFGTNSDVANYILSIISSE
                     DNDFYHRAYTDLLNTDIRAEIITAIRIKINDIAVSHEMINNIEDITSKTSDDE*"
     gene            81510..81953
                     /locus_tag="SRR1747025_scaffold_38_prodigal-single_86"
     CDS             81510..81953
                     /product="hypothetical protein"
                     /codon_start=1
                     /transl_table=11
                     /translation="MSNTKKYVINTKNIFGLEKFLHISKDKLEVPDDYYSDKDAWDMI
                     NEAAHFSNDLCTLKLLYPHANYKDILIASFQANPKLLAYILSMFKICKSEGNPIDADT
                     INNWMAEATVVDGSANKELLANSSIIDNKFPSKSNKSYIQKEITK*"
     gene            81950..82978
                     /locus_tag="SRR1747025_scaffold_38_prodigal-single_87"
     CDS             81950..82978
                     /product="hypothetical protein"
                     /codon_start=1
                     /transl_table=11
                     /translation="MSEENKTILTDEQLDKVCETAAACRIPDNDIEYRPEDNNIAEEI
                     TDTNTDNINNLDSMYDSEDFIKIFDVVKHLDDPNYKVYKNLPTCFQDTVRNIATEQNI
                     SIEHWEDVAREFASKFKDYANADDEFDKLQKELSEALKVPSVMDIYNEHTEEVMNKNI
                     PELIEKLKDSDPDKADQLAKVKEMYTKAFDFSIAREKYDNNSRIRKAVRRYNNDFNSK
                     IDYYNSRVLHTDFKMHNAMDAYNALVSTLINHTNHNYTEVDAKKFMIYILASTEDLDF
                     TNIADESYAYYLIKNIAMLKYLGEGLTDFSSQLISNICDNIEYITNKEDESNASLQNK
                     SKSGCCRN*"
     gene            82932..84248
                     /locus_tag="SRR1747025_scaffold_38_prodigal-single_88"
     CDS             82932..84248
                     /product="hypothetical protein"
                     /codon_start=1
                     /transl_table=11
                     /translation="MHLCRTNQSLGAVGTEVKFNGVQTVTSELGEYLKISFFNPSTNK
                     TSSISVFPGLEYIIAYYDIGTNSTRQITGLVTKIYSDQIRVKVAPTDNDTKITCNKDN
                     CSTCSNYSACLEAGKFSNNTTNDTTSLAACNCIFNPPNIDKYDEPKVIFVPVQNIIAI
                     NYVKGNCECNNGSNNNTNTGEENIRVMLLGITADIVKAIVIRLDFIEENLDEALKYVE
                     LHTGGIYDLTYVTRDNSCMNGGTCGYTTYQSRVKLMEIQEIDDESCPCNTKAGYVREH
                     VGCYNAVYTSCHHDKDDFMKADPVRKIRLIVDTSETFEGRYESIMLDCVRDCTEVDEM
                     GNPKPFIEYDDICKCCPHKCEGCNPESCGHHDTPGQGGSSDPTVPAPGDSSSCGCGPT
                     KTYEYSYTDADNSYKASVTGESVVLTIKGADTKLTLDELIKYYLGL*"
     gene            84328..85158
                     /locus_tag="SRR1747025_scaffold_38_prodigal-single_89"
     CDS             84328..85158
                     /product="hypothetical protein n=1 Tax=Alistipes sp. AP11
                     RepID=UPI00037959C5"
                     /codon_start=1
                     /transl_table=11
                     /translation="MPIISAEVIDSKNYRVTVTLGHGALENLVITPDGLYSIFYIRNG
                     CSLNFTGKIPNIVCNRAIPQNSYVLFDHSEDNSNKKERILFSQIQYIKDITPNDAYRI
                     ALDHGFVGTVEDWLESMRGAPGKDNYEIAVECGYTGTRQQWIEETRGMQGFSAYDIAV
                     KNGFVGTEEQWLNSLKGASAYQLAVKNGYTGTEEEWLNSLNGADGKSAFEIAVTNGFE
                     GSEEDWLKSLKGKSSYELAVANGFTGSEKEWLEDIGDNTELRQRVANIESVLNWIPTM
                     *"
                     /db_xref="UniRef100_UPI00037959C5"
                     /db_xref="R6WIQ6_9FIRM"
                     /db_xref="son:SO_2944"
                     /db_xref="UPI00037959C5"
     gene            85299..87227
                     /locus_tag="SRR1747025_scaffold_38_prodigal-single_90"
     CDS             85299..87227
                     /product="Putative uncharacterized protein n=1 Tax
                     =Lachnospiraceae bacterium 7_1_58FAA RepID=H1CBT7_9FIRM"
                     /codon_start=1
                     /transl_table=11
                     /translation="MLMQWHIVTSAVYKAGTPVDGDMYFISDTHEIYRGAVPFTESVV
                     MYTDLPVDGIAKNRLYINSTTLEGKIHDGTEWKTVIRPIDATVTADGINAVSGKAVAA
                     YVAAEIAKVTASGDVVSKLAWDSAEHMLTVTKGSNESENITFTGLGVNLDYEAATGNL
                     QLTDAAGNKIGDPIKLDLERFVKSAEYIAADKTIVLYFDDEKKDSISIPVGDLVDTYT
                     AEAADKSLELSVAEGNVIKGKVKISTKNGNILTLNDDGLYVAAPDITGKMDKVTDGVT
                     GNILTLGADGQAVDSGKTFSDLASNNKIYKGATLEEAVTGNTPIKGDVAIISNKIGSS
                     DKVERKAYIHDGETWLPMTEYYNAANVIFPENLKTTYAMGNITLTNGQAEINSTGKSY
                     LDTWNMIWVKEKQPTVTQPSVSVTLNQAKAYEVGTSVTPSYSASLNPGKYEFNPNNGA
                     TGITASSWEISDTAGHTATTNTGTFDAITVADGMNYSITAKANYEDSPNAPLTNLSNA
                     ADASKKILAGSKSATSGKITGFRNSFYGTITEANDTPASADIRKLTASGKALAKGAKI
                     NLTISNTAKRIIIAIPATLGGVVVTYDEGMGADVTASFAATQVDVEGANGYTAAAYKV
                     YVAPAAYSGTVHYTVVIQ*"
                     /db_xref="UniRef100_H1CBT7"
                     /db_xref="H1CBT7_9FIRM"
     gene            87243..88817
                     /locus_tag="SRR1747025_scaffold_38_prodigal-single_91"
     CDS             87243..88817
                     /product="Uncharacterized protein n=1 Tax=Eubacterium
                     plexicaudatum ASF492 RepID=N1ZWH3_9FIRM"
                     /codon_start=1
                     /transl_table=11
                     /translation="MASYVPVTNILEFPMAFVPTGAFPIDGRSMFGSYAEAVTAAGTV
                     GTEGSKYYIGMALTVYENDTVKMYQIAADKTLQEVGSVTLTDGKTIEYGDDGKTISLK
                     NFGKEYYAYKPADKIIASSDEYSYPDSMPAAPAANSYVKIAEAWYKYDGSAWAVADAE
                     PATAATYVKTTGWKAGVQPKAVLNAEGNGFEIAWYEPSTTTVEGVSETVSSLQTTVDS
                     LVQNVNETIPGQIETAVGEEETRAKGVESGLRTDVDTNTAAITKLNGDAETDGSVKNQ
                     IAAAIAGIMNNPDETMNSIQELVDWVNSHNTEATTMSNNIKKNTDDINTINTLLGTAL
                     PEGTTATTVIGYIAEAVKAEADRAKDEEGKNATAIANLKTAVEAIDVTAFATKEQGLK
                     ADSAVQTVVKGETNGHIAVDGVDVEVYTAPIASTTALGQVQLDGTSITVTDKGVASVA
                     AVDATKITGLDGKLTDTRTAATEAANTYTDENAVAKTAIVEDSTKAATSVEAASSAKV
                     VSEKLLMQYLEWKTEM*"
                     /db_xref="UniRef100_N1ZWH3"
                     /db_xref="N1ZWH3_9FIRM"
     gene            88943..90220
                     /locus_tag="SRR1747025_scaffold_38_prodigal-single_92"
     CDS             88943..90220
                     /product="Uncharacterized protein n=1 Tax=Eggerthella sp.
                     CAG:1427 RepID=R5G2C0_9ACTN"
                     /codon_start=1
                     /transl_table=11
                     /translation="MLTWHYITRKAFDDAAEATKTADKLYFISDTHEIYKGTQLFNES
                     VTLVEEFPAAGGAVGRLYVDSTTLEGKIWTGAAWTTVIQPVQATLTASDTAKPVSGKA
                     VADYVSGEIAKVTGSKDLVTGVAYDANGNKLTVTMADTTTTDVPLTGTAVDLTYDSTT
                     GELKVKNASGTALGTGVKLDLERFVKSATYDDENKKIILNFNDDSIPLEIEVGDLVDT
                     YTAKNSTTVSLTVTGNEFTAEAIVAATAGNMLKKTDAGLYVAATDVSGKIDKVADATA
                     DAVAILMADGQIADSGVKIGAAALAETATASTLATEAAVAAVRTALQTAIDGKMAKVA
                     ASKADEVLVATADGNAAVSGVKIGGEAMKDTKDASTLATEKAVETYVTGYAVAKTAIV
                     TDGNVATTVAAASDAKVASEKAFVDAMTWKTTA*"
                     /db_xref="UniRef100_R5G2C0"
                     /db_xref="fpa:FPR_21960"
                     /db_xref="R5G2C0_9ACTN"
     gene            90326..90802
                     /locus_tag="SRR1747025_scaffold_38_prodigal-single_93"
     CDS             90326..90802
                     /product="hypothetical protein"
                     /codon_start=1
                     /transl_table=11
                     /translation="MVVHYDITESYLTNKKFEAGAIYYCNDTGNVFLDSVTEKTRIQV
                     SRDIIPIATEADKPIAPLPNKLYCVMATGTLCIFFNGAWVNLGRPQIHFANVMVPASS
                     ALEISDNRIISADKAVFIPDLSVADLCTKSTATCSDGKVTISVTASFPIIGEVIIN*"
     gene            90819..91547
                     /locus_tag="SRR1747025_scaffold_38_prodigal-single_94"
     CDS             90819..91547
                     /product="hypothetical protein"
                     /codon_start=1
                     /transl_table=11
                     /translation="MEYGVPSFLKRDGDALLFNEEGQFVFYVPETYFDRGDAEIKGEY
                     VNLLGILDYSIFKPDGTNIGLKRFNFPTVFLAKPSRIEKLKGVQLRDVVDKQDYRLLV
                     FEKGDAVVVSVKVPQNIANVEDFYKIFLTGKLPTTIPYDKLQNYFVDSIELNGSSYGM
                     SLQMFGIIVGEMCRDPKDPAKAFRHTNFKDMMEYKAISIKDLPKYISPNSSISSENWD
                     FGVIGAIMNPSNVNSPLERLIMGS*"
     gene            91655..93502
                     /locus_tag="SRR1747025_scaffold_38_prodigal-single_95"
     CDS             91655..93502
                     /product="hypothetical protein"
                     /codon_start=1
                     /transl_table=11
                     /translation="MYPGVIVEYEDRSERSDLAITTVRNRPLFLALFTSEKGTEEWTR
                     ISGRDFFTMYGNTISFSRHGQPLLQAAMSINAGAELLCKRLVASDSALANIGIVATLG
                     TKQVQRTDADGNLLYTNSDGNEVTDVTDNPVMDTVNTISYSLKTAPGVKTVDAAYEAI
                     KAKMTDDNSYLLYVIADNGRGTSKKRIRITPNYTISRTREYTTYSISVREGDSEIESI
                     SFAINPNLVVNNQNISLQSMVNSNSTQIVCKADDDSIEKFAKKMAELNGIEDDSLIYS
                     YDILFGCSNKGVTLDGFELDSEGIDLRYNYGQILQSGNNGKFGDKPFEQTEEWSTQAV
                     EALNGTFDEVIFNLDQFMISACVDANYPTAVKRAIEQLVMFREDFFYFRDQGLGKTSI
                     ELMTSEVQKEAKSMFCATYPQSYDVIDPYTKRQITVTMGYSLAQLLVNHLDRGAILPP
                     AGILHDMIITDCIYGTLSFTPVICPDPKGNQKEQMEEIGVNYASYIDNALVIESLYTS
                     QEKKSQWSYINNVMGIQEVVRAIRRRCPAIRYSFMDGEDLEKYRKEVEEVIAPYASNF
                     KTLELTYVADTTYAANKIFYAVLKCVYKDFVQTEWFKVIALPTQTTVVE*"
     gene            93517..94362
                     /locus_tag="SRR1747025_scaffold_38_prodigal-single_96"
     CDS             93517..94362
                     /product="hypothetical protein"
                     /codon_start=1
                     /transl_table=11
                     /translation="MASNFNMFTDLKTPRDLSKYTLYRGTTDFSQLQQFDLYEQGYPL
                     LVVVSVPRFLEKMAEKDATVKNLIDSYIHVLEYEFKGISGGIDDMGSDTGEVTNGVQS
                     INAILKTNGPNGTTISMEYQEKAGSTITKMHELYLRNVRDPASGLKTYGGLIGLGDTA
                     DIRAEDAGFDKETFSFLYMHTDNTGLLLERAVYFVGCSPTSAQLSIYQGTKGDVSFQN
                     VTCEFNAFPIHGAEVNKRAKAVLDWLNNEANDKMIHRISWDYNYAALSDTAEGLAQTK
                     LTGGN*"
     gene            complement(94416..96797)
                     /locus_tag="SRR1747025_scaffold_38_prodigal-single_97"
     CDS             complement(94416..96797)
                     /product="hypothetical protein"
                     /codon_start=1
                     /transl_table=11
                     /translation="MANKNNKSRGINRANKTISKLADNVKNNMDYLYRSTYMSSSQQN
                     DDIKRISADINRNLDKIVNKNMELFGKPNMSNLYSRMALSGNNSSEDELVKDISQMFD
                     TASMTDDLYNTFMNNKYLKELDQEIDTICKYMPKLEEALAVQKDCVLSADHFSKDFLS
                     FQKVSASATSEVTFSERCKRMETRYKLAELTDEMYDDIAKYGECFVYRVPYNIAIGKL
                     LASKQANEEIPMNTMKEANSDNDNSMPMNEHFLFSLNKNKCVIKDEHRSETILESAAS
                     NRDNATIEPLCHLHNDESFNIGVEICTKGIIESAIKDKYNAIHNKTANVKSLASIYEN
                     SINEANDKFELNGDIDLTKRKNSDYVVANDGLIAGVNQKPVDVKATGCVVKRCPREMV
                     YPIYIEDMCMGYYYFEVSDPSLDGESFMGFKSIFSDALTNSRNGNMINGVDAIRRDET
                     LKYVANQLSRFIDKKFVNANQDLSREIYMILKYNDQFNIGNINNFKVTFIPPEDMVHF
                     YFKQDPITHRGISDLEKGLIPAKIYASLYITTSIGNLTRSIDKRVYYVKQTADKNIAG
                     CLLNVINQIKQSNFNIRQFQSINNILNITGRYNDYVIPTNASGDAPIQFEVMQGQDIQ
                     TPTELMQALEEAAINSTGIPIEIIQTRQSVDYAMQLTMSSSKVLRFCYKRQELYEHLL
                     SELITPIYNYEYSENERIKVTLPPPSFINVTNTNQLITNTKEFVQNIVEMKMAGNDDE
                     KLKNAYTNKLFEYYIGTHLDTAKHQELYDKTMLEVNAEKNESHSDENDNDSGY*"
     gene            complement(96905..97708)
                     /locus_tag="SRR1747025_scaffold_38_prodigal-single_98"
     CDS             complement(96905..97708)
                     /product="hypothetical protein"
                     /codon_start=1
                     /transl_table=11
                     /translation="MRLQLLTSNSSTLRPISDFRYLCELARCSKCQTFIALKSTNKLY
                     GGPADAACIHEIDIPYELNTDITFRTECLDKDILQSTEAFYIPEDFPWVILPDYTYEE
                     YRLGKIRARYVISEDLYILYSGNSRIPQIQMLPKLLSNDYVYQAFNNELDGFLSMKNL
                     SEPYVFTDVQNMVGVRKVFDNKVSLGSVYISLPCSNINGFNRNVTISLYKGLFTLAKN
                     DQLDIVVRFSDISRIYAVTFIPNKKKNPISYGNYHYSFKEKIHIKCIDF*"
     gene            complement(97656..99731)
                     /locus_tag="SRR1747025_scaffold_38_prodigal-single_99"
     CDS             complement(97656..99731)
                     /product="Uncharacterized protein n=1 Tax=Pseudomonas
                     phage PA7 RepID=I7DKX5_9VIRU"
                     /codon_start=1
                     /transl_table=11
                     /translation="MIKHYKDGANISILNTEYHRGNYKENDENDYLTIVYKDLDTGLK
                     YKEEIKNPTYEYYIAKPDKRVSYPRMYIDKDDVDKVTCKFKDLEKDIATHLGKRALEF
                     FYDNLRTKNARDNKKLHMEPDIFNSDMNIEDNYRFRFDKKYVNSSYNPTKAFFDIEVD
                     GINAVGDFAQPGECPINAISSIFDKEKQINVFLLRTKGNALIDEFYNTLANKETGPVL
                     MKELKDFLYNAVDAEDNPKYRPLMDFNIVFRFYDEDKEINLISDFFKTVNTFKPDYIM
                     AWNAGFDIPYIIARIEQLGVNPRDIMCHPDFENKVAYYFVDEEHKGDFAERTDFGQIS
                     SYTVYLDQLIQFASIRKGRTKFKSYKLDDIGSVIAKVRKLDYKHITTDIKQLPYLDYK
                     TFVFYNIMDTVVQYCIEAVCGDIDYTSMKSIMNNTRQSKVHRQTVYLTNRAIKEFYKL
                     GYIMGNNVNKFNPKPNEKYSGAFVADPMKVSDDNKIKIYGNPIDVVDNAIDSDFSSLY
                     PSIIREFLIMSYNMIGKVEFDNDFADYYLSRSIIPTACKYFNLAGYTELYNEVINFFT
                     HIMKPQYGLKYNSAEEFAFENMPKLINVMEFFGENKVINKTIVDGKVKPELIEPMIFM
                     KKPKEDLINPMEIGLVSHEKLNKIEIGKIDQEYIENKKDPDYDKWKEFRDYATATPNQ
                     QFINSKTNL*"
                     /db_xref="UniRef100_I7DKX5"
                     /db_xref="I7DKX5_9VIRU"
     gene            100007..100921
                     /locus_tag="SRR1747025_scaffold_38_prodigal-single_100"
     CDS             100007..100921
                     /product="hypothetical protein"
                     /codon_start=1
                     /transl_table=11
                     /translation="MSDLGIDISYLVKDEKKEEEGGIKLGTINMSDKPPAEVIEDAPK
                     KKKRESKAPDVNAMASNAASVETQNYADSYNETNNIIRGAIIQADVLSGEIKQDIDAV
                     RSSKTIKNKYTYITNLTASASALINTKIAAVKELNSSITQSHRFNLDRLKMFNNENKD
                     GNDDARTMDLYNMYLTGPMGGYIPNTPSVQDINLGVNGSSTGNIQGVDMGVNNNGGQP
                     LTPEQKRMRFESNPDIKVVVKFDQASGKRFFDVIDGSGKSIPDYPRPDDFLLEDTTID
                     VAAGVAKNRNINQIWPLIIIGSGNINEY*"
     gene            complement(101169..103886)
                     /locus_tag="SRR1747025_scaffold_38_prodigal-single_101"
     CDS             complement(101169..103886)
                     /product="G061 protein n=1 Tax=Yersinia phage phiR1-37
                     RepID=G4KK00_9CAUD"
                     /codon_start=1
                     /transl_table=11
                     /translation="MKFISIYLKNYIGIYNGMGLYEIHIDMAKCKNNIIIIRGDNGSG
                     KSTLMKSLNVFPDPNDSFIPGLPAFKEIYLGDSESIYKLSFVHEVKQNGDRETTKAYI
                     SKAHGPEFIELNPNGNVSSYKDIIFSELGLDANFVALSQLSNDDRGLADKKPAERKRF
                     VNSIINSLDVYNNIYKVLSKKSSNLKSMISSVASKLQMMGDTNNLKSQLDAIEIKIVN
                     AQKNKDYAISLLAEAQSRIKLLDPDGSIQNRYETLNNTHDNYLKEIDKYESLLDKIKS
                     DYNLSDNYKFDYEKIINEEKQIFIDNQIDRSSLDLFIDKKDDEAAELSRKVQQIQNLA
                     NGINYDEYKSRCESYHKTILDIENEFKKFTGVDDILAMSREEYQLSIQTIHDIYEAYS
                     IFKGQYSYDIQNEIINNIENDGRLSYKDKSQLSNILSQKEKELESIRGSINDYNSRND
                     ILNIIKQRPSNCNIDDCPFIKAALDFQNKYTANYINNLLESEKILSDEINQIKANISN
                     IEIFNNAVNDFNNIIRMHNMNSGILSKIPRISYYASDIKQYVLALLTDNSELYKFIED
                     INNYIDICNLYDIYKKNKSIYDDMKKQLDLYESKFDIINSINEDIEKINKEISDLVNK
                     IEPLKNKIIERETRLTNLKNLESIYSNIFEIEDKLNSYKSEDNEVLNNISMLQKNMDE
                     INKAITNVYAANSNIESCTKEINPLIAERDKLKHLISLVSDYNNEIQELQQKYEYIET
                     IKYYSSPTTGIQLVFMELYMGKIISLANELLALLFNGEYVIQPFIINESEFRIPCLGS
                     GYLNDDISSMSSSQIGMISMILSFSLLYNSSTKYNIIKLDEIDGPLDYNNRVYFADVL
                     NRIMSIMGTEQCIMISHNSELQLDNADIILLKHDANNPDYNRGNIIWSY*"
                     /db_xref="UniRef100_G4KK00"
                     /db_xref="G4KK00_9CAUD"
     gene            complement(103988..104272)
                     /locus_tag="SRR1747025_scaffold_38_prodigal-single_102"
     CDS             complement(103988..104272)
                     /product="hypothetical protein"
                     /codon_start=1
                     /transl_table=11
                     /translation="MIEPIKFIRPDVCPNCKAQRIELISFNGYPQHYSEAVTNYLKGK
                     MTYFDKYEIRSMKCKSCNKEYMIDWSSGFPKPLLDNNKLNYFLYGFLNKC*"
     gene            complement(104269..105057)
                     /locus_tag="SRR1747025_scaffold_38_prodigal-single_103"
     CDS             complement(104269..105057)
                     /product="hypothetical protein"
                     /codon_start=1
                     /transl_table=11
                     /translation="MSILNNYNFQIINHYNRIINGNIGQQTYMEPTRCIADELGYKLD
                     DCKLVQSMIDSNFSRISEIYTFIAPDNEDTDTPNSRYSNLNNFKTVIRSDNNAFIEKE
                     YVLRVGYLNMIKDKYVNITNKNISDKEKYDFLKIIFDSLKCIYIDYSTLDIWEQNFVA
                     KTLRTIPLYIALKFAFNMNITDEFYIVDLICYALSSTKSTISSAGFNAENVNIKKELK
                     NNISSIKEILIEANENSFNTLGVSELTLMNTLGNMIGAWYKYQS*"
     gene            complement(105054..105380)
                     /locus_tag="SRR1747025_scaffold_38_prodigal-single_104"
     CDS             complement(105054..105380)
                     /product="hypothetical protein"
                     /codon_start=1
                     /transl_table=11
                     /translation="MGKKEIEINPFIYHGPGCCHKCSSPLTVVDSEVTVMDLTDDGDP
                     ISEDTEIKCIGVCKNCGYQVKMIRWQGGYIPYTRASLIFIRGKLLEQLKNERPLGKNP
                     LDKNEE*"
     gene            complement(105382..105603)
                     /locus_tag="SRR1747025_scaffold_38_prodigal-single_105"
     CDS             complement(105382..105603)
                     /product="hypothetical protein"
                     /codon_start=1
                     /transl_table=11
                     /translation="MYKYFYYSSEQLKLRVELEKKRGRNFIVGHVIVNGVKKPFTELT
                     SKDSSRYPDAKLVAEGEVETMRYTEPEAI*"
     gene            complement(105596..107404)
                     /locus_tag="SRR1747025_scaffold_38_prodigal-single_106"
     CDS             complement(105596..107404)
                     /product="hypothetical protein"
                     /codon_start=1
                     /transl_table=11
                     /translation="MMNNPTNPREAISQYIKDSREHFNPIFFQRNEDEIVTELMNVIY
                     SCERENPYFTIKVHSYRVVDNYDEINSILYSYYEDMNKNKNKKKKRDNQYDYINIKES
                     AIRLLIVTYYAKDSRGTEENPSEEYFDVLIAIPRIVEKYYFKINGIMRSTLFQIVDGS
                     TYNNGTSNAKVPSITFKIVFMAARVTRYFDNSITTTAGENLKLTYYHSRIFNKGISAV
                     KYILAKFGYYGTLNFLELNGAIYLSDYDPKDENMYTISPSEGVYISSPKVLLDKNPII
                     QTLVLTLYKNIVPGLPYEIIFDDKYWVRSLGAEFGSHCNEKIYQFYNPEDGDTIADPL
                     EKGYSILSSFESIYDISTRKSIRLPEEDKATTYHIFRWIMREFNALRLKDNLDINYKR
                     IRFAEYIASLYAFKIVKGIYRVSDMNKKASIASIKKAIRTDPSYLLNAISTSRMVSYR
                     NMVSDMDAMQALKFTYKGIAGLGEGSNNSIPEIYRSIYPSHIGKVDLDSSSDGNPGIT
                     GTICPYAPIYEGGFFEDYQEPNTWDKEFFEAMESYKKTINIRDAMVFDSKLTGKDYSD
                     QIAVANEVIATMQSIIKPVINADEGEIVSLEEISNV*"
     gene            complement(107394..108038)
                     /locus_tag="SRR1747025_scaffold_38_prodigal-single_107"
     CDS             complement(107394..108038)
                     /product="hypothetical protein"
                     /codon_start=1
                     /transl_table=11
                     /translation="MSLEKAKIGDAIYDVTTEKELMEHPELFGQYTAVRNNDGYIYPV
                     RNRFDNRPGVYMTGGMNIYVQPQGSERSMYSEQNIINFREASNLKEIIQSQQKLASEE
                     RSILTTIDNLFVPKVGANDDPEMKAIKEAIISKHIDLDKYGERFGVNYNNDKRLLGKG
                     SITFRKLKDICNALDIKATLILEDNAPDVPNPIGTSISAELTGSYGDGGESDDE*"
     gene            complement(108116..108772)
                     /locus_tag="SRR1747025_scaffold_38_prodigal-single_108"
     CDS             complement(108116..108772)
                     /product="hypothetical protein"
                     /codon_start=1
                     /transl_table=11
                     /translation="MIKTLKNNIIIFKEKFIMKEFNFENTSIAANYSIELHDNFNFMW
                     VESRTADMYRIFFSTIADVLKLSEDKSYKKIAFKYKNTKGEFIFGAALEFIEPDEDEE
                     DKGNWFLSFTFNEDDLKDADKEIDNHSDLFITCCDHEAESILYGRFVTLEHTDQMLGT
                     LIDVLKKFLDKNASPDEELQVTLRSVFTAGVSVDGDTKIYTITPGEYIKQIIKNDKGL
                     *"
     gene            complement(108840..111137)
                     /locus_tag="SRR1747025_scaffold_38_prodigal-single_109"
     CDS             complement(108840..111137)
                     /product="DNA ligase {ECO:0000256|HAMAP-Rule:MF_01588}; EC
                     =6.5.1.2 {ECO:0000256|HAMAP-Rule:MF_01588};;
                     Polydeoxyribonucleotide synthase [NAD(+)]
                     {ECO:0000256|HAMAP-Rule:MF_01588};  TaxID=626369
                     species="Bacteria; Firmicutes; Bacilli; Lactobacillales;
                     Carnobacteriaceae; Granulicatella.;"
                     source="Granulicatella elegans ATCC 700633.;""
                     /codon_start=1
                     /transl_table=11
                     /translation="MQEILNNILQRLMSGDLSVLNATNIKLVSDETMKILAKDTLDNF
                     DVANASIIISISQIVYNNTDKSVLFLDDGVYDLLLEKYKKYNENFQIGAPVIEFNQNG
                     ELVTNQDMKDPMVFIDTPDIDKFVNDSLYYDDIIKSPPIDPNLYIDKEFISSGKTISK
                     RNINIPHKYPKLVGSLDKCKFTLDKEAIDRGVFNDENVKVFERDFLGKHLQMGLIDMT
                     TPFEMVAELKYDGVSVEADVTDHIISARSRGDANEDIAADLTDILGGYKFPYAKPIDK
                     SFGMKFEAIMTYNNLDKMSRLRGKAYKNSRNGIIGLLGSSDAYDYRDLITLVPLATSI
                     DDIDRITEIEFLNKYYNSGIYLKYAILRGTYTQVLFQVYKFVQEAQAMRNILPFMYDG
                     VVISYTDPKIIKALGRENSINKYSIAIKFNPLVREAIFTGYTYTIGQDGIVTPMIHYT
                     PVEFYGTIHTKSSGHSYKRFMDLGLAIGDVVQIEYTNDVMPYVSKLYTNNNLHNPNPP
                     EEFPKVCPYCGTELIINESGKSVICPNKKCPERLISKMANMMDKLNLKDFGEETFRTL
                     KTSSFSELMNYTIKDLEFLGPKTSEALIERINVIKNTPIQDYKLIGSIGFTGIAIETW
                     KKILKCITLKEIIRDTDEILYEKLRAIHGIGNVIANTIVSERNDLKEDLLFISNMNNI
                     IQSYGTIDTGKVIRFTGCRPDEELQSYLDSKGCDARGDAGVTRTTDILVVPYIGFSSS
                     KTSKIRPEAIIVDMASFKANPDKYL*"
                     /db_xref="D0BN22_9LACT"
                     /db_xref="UniRef100_D0BN22"
                     /db_xref="sga:GALLO_0779"
                     /db_xref="6.5.1.2"
     gene            complement(111200..113383)
                     /locus_tag="SRR1747025_scaffold_38_prodigal-single_110"
                     /gene="rpoB"
     CDS             complement(111200..113383)
                     /gene="rpoB"
                     /product="rpoB; DNA-directed RNA polymerase subunit beta 
                     (EC:2.7.7.6)"
                     /codon_start=1
                     /transl_table=11
                     /translation="MSLNILNQVENVKVDNIDHILGKGLQMPFNASNSGSRKLMFGTQ
                     LEHRLPLMKPDVPYIQTGYEMEFGRNSSSFIDVDRDMEVIGIVPKFSYDPKHQFYVFT
                     IDTDDNIHVFERKEYKHVTENYGYLFDNNKIDSLMVGERIPEGTIIQKSMAFDEFDNR
                     MDGKNLLTMYSACEKTMEDAIVISESASKKLASPLVKKVSIVINDNDIPLNLYGDNNI
                     YKIFPDIGEKVKDSILCGLRREKREESLYSQSYARLRELSISDERYTVAGRVVDIDVY
                     CNAPQKLEEYAYNAQINKYYKENMRMCEEIVEILSPFVNTGYKMDYDLQRLYSIAQNT
                     LNGKQYYSERAFSNIVLEITLVEEINVAQGDKLSNRYGGKGITAKIKPDDEMPRTESG
                     EVVDVILNMCGVYGRENAGQLFEITVSYISMKLIEYFNMNVFDISDCIRMYLDFLKIV
                     SPSMYEYSLDFFESHSDFDCIQYMHMLMGNEKSFYLAIEPMSENMTIDKVDQLYKTFP
                     WIKPEYMYMPVVGSNGKIRYACSRRPMVYGYQYIYRLKQYAEEKFSVTSLSATNVRNE
                     NSKSKSSNNYKSIFARTPIRFGNMETGNLIHLGAELVVQMLMIYSTSPHARRLTEALL
                     TDDPFNIDIKLDMESKNRNVEILNAYLKSMGLKLIFTRHPKKKAVSMEIYPMVFNRPP
                     EDKLISPFTFFDKNEKLDWREEAARHIKERDMKHPIVIYPMKFFK*"
                     /db_xref="ndl:NASALF_016"
                     /db_xref="UniRef100_G4KKJ9"
                     /db_xref="G4KKJ9_9CAUD"
                     /db_xref="2.7.7.6"
     gene            complement(113455..114705)
                     /locus_tag="SRR1747025_scaffold_38_prodigal-single_111"
     CDS             complement(113455..114705)
                     /product="hypothetical protein"
                     /codon_start=1
                     /transl_table=11
                     /translation="MAGLLSSLFREAVSKHKDTRMKEESTSSVGYSTGFLNFDFMNGT
                     VVHVNSDVRHTKYYSVGIQDGCLVMLIGRSGCGKTTFAIQAASNIIRDFPNACIFHDD
                     IEGGLTEYRKELLSGFHGDDLKNRYISRNTGITAENFYERIRMIHDMKLNNREAYEYD
                     TGLFDAHGERIFKLEPTVYILDSVALLMPEQYTEEEELSGSMSATAAAKVNSMSFKRI
                     IPMLKSANIILLMINHINKKIDINPMQRSKAQLSYLKQDESLPGGNTIIYLTNLLLRF
                     DDNTKLKEDEAFGIPGNLVDITLVKSRNNRAGKSCTMVFNQAEGFDADLSLFLELKNA
                     KRVNGAGAYLYFGDRSDLKFAQKNFKEKLNSDEEFREVFINEALKYLKEDLDQYDIED
                     EQQVQSEFNVSRSILNKLNPCLSN*"
     gene            complement(114740..115231)
                     /locus_tag="SRR1747025_scaffold_38_prodigal-single_112"
     CDS             complement(114740..115231)
                     /product="hypothetical protein"
                     /codon_start=1
                     /transl_table=11
                     /translation="MKYEFTPSITRNESNPDAFNIIASFEIPQMNEDLSKFIDKAKEH
                     PEEVDIFNELLNYMESDSSIIKNTENLYTHYEDDITIEKVADKYKKFMELYPNSAAVF
                     ANLLNFMIEAQKNIQREENASKILEWITSIKNIKTSTSDDVKYDTSTENNIISDDDWE
                     AEK*"
     gene            complement(115330..116136)
                     /locus_tag="SRR1747025_scaffold_38_prodigal-single_113"
     CDS             complement(115330..116136)
                     /product="hypothetical protein"
                     /codon_start=1
                     /transl_table=11
                     /translation="LFPLTNYANNFSINQLFNYPYMNEETLINTIKTNIGTISNDILE
                     NETKYSNMLRDIRFIVPFIKAIRSIPLEYSTRLMCNKIAYDYFTSENPDAIIKQQYLD
                     MSNIINNNYIEKLKSIGLDQNTACNLALCRFSSKNEITNVKRLNFSIYFRDPCIMDEQ
                     KIVWIYEKLFDSITDLFLGTMFETYDETEQDDFGDSFTEIYGSVSNAVLIILNNMPED
                     KIELVLTKYSKMWIEKGKPKTRFNLRSISNDYSKVLNIVEDMNKNNLMVP*"
     gene            complement(116283..117434)
                     /locus_tag="SRR1747025_scaffold_38_prodigal-single_114"
     CDS             complement(116283..117434)
                     /product="3D domain protein n=1 Tax=Aneurinibacillus
                     aneurinilyticus ATCC 12856 RepID=U1Y961_ANEAE"
                     /codon_start=1
                     /transl_table=11
                     /translation="MNIFTKFNISIIIMTVIIVICMIICIMGMTDERKDSIGINDTTE
                     TTIIEETTESINTDYIEGDIKESVRFRAIYFNNPEFEEEIITSNIEADFSYEPNIELS
                     EKDNGSELEESINEEIVFPEEETIEVIEQPSIVEKPKPDNSVLVSEIKDVKAEIPTNY
                     TVSNNGTKYTIQNGDNWYTIATKYYGTGELFKALQKYNKIEGYIHAGMEIIIPSKDDP
                     ELLKINEDIANQFAKSLKEFQDSVKGTTIKAGTNGEYQYGTRMNPAVDITVPDGSDMK
                     NYTGEVDTSGYELVGAWRITGYTPGCVHCCESAEGITASGVKAINGYTVAAGPSLPFG
                     TTIYIEGYGYYVVEDRGPRDGLIDICCPTHEDCGPVTKRGVNVYIVPNN*"
                     /db_xref="UniRef100_U1Y961"
                     /db_xref="fpa:FPR_26620"
                     /db_xref="33609591"
                     /db_xref="U1Y961_ANEAE"
     gene            complement(117504..117659)
                     /locus_tag="SRR1747025_scaffold_38_prodigal-single_115"
     CDS             complement(117504..117659)
                     /product="hypothetical protein"
                     /codon_start=1
                     /transl_table=11
                     /translation="MSKNIGVITEQGFVAGNGLGFNPIAENKLKKKDLKSKADEKSNN
                     KENKDKK*"
     gene            complement(117743..118468)
                     /locus_tag="SRR1747025_scaffold_38_prodigal-single_116"
     CDS             complement(117743..118468)
                     /product="hypothetical protein"
                     /codon_start=1
                     /transl_table=11
                     /translation="LNSKRQKAEELIYSVMDKLDSKGYNSAYYQKLFSSMTDTQFLEF
                     CKKNLPFRFHTKPFEIEPKMYEIEDALKVLNVPLLEKVALPYLYTDSKGNPVWSKPGM
                     VIYIHIKKMKQFLTKKNSTPSNIDNRDMKSGLLVGHDKGGKTADREMEALAVIGLDKT
                     MEEMSTWRADYMDAKSEAYQTISVLGKISEKDIKISETDSIAKNTLNAYMISSLLNTN
                     ILNNDYMLPKTLADKQAKVSRES*"
     gene            complement(119090..120277)
                     /locus_tag="SRR1747025_scaffold_38_prodigal-single_117"
     CDS             complement(119090..120277)
                     /product="G205 protein n=1 Tax=Yersinia phage phiR1-37
                     RepID=G4KKE3_9CAUD"
                     /codon_start=1
                     /transl_table=11
                     /translation="MKISYKADTTAIKDKLYPLVEEAMKSSSIKNAYKSAINDFMSKR
                     AEALYDTLPCDRIICSEIEMDNLFKAVKIPKEKVTEAIKETYYGNLDHFTPLAAKHEF
                     TILQECIIRYFILEKQPKDAELAMLYLSFSGKFYPSLHYRSYPLVVPVRHIMEYVVNN
                     QLTNKFDLKTKGNVIGAVKSVGCTWLDAYKDKFKSYTDEDLVYLIQQLYSRIGSFIKN
                     IATEYYKVYDNKDSYITYQSDSFDADDFHLADSDTLRISKATEATINHINSYGVEYKL
                     CSMCSNTDITPSECKAVIESIVNNKDNIITMKELISIMIALYYETGKNDLTDINFITF
                     TIAPKPNAKQKEIVRLKAIIEEWLSESGTAYVRRRSRLATKNSYERAVKLYFALVIHN
                     SNR*"
                     /db_xref="UniRef100_G4KKE3"
     gene            complement(120386..120817)
                     /locus_tag="SRR1747025_scaffold_38_prodigal-single_118"
     CDS             complement(120386..120817)
                     /product="hypothetical protein"
                     /codon_start=1
                     /transl_table=11
                     /translation="MKAMDYKTFIDFDDAAITGYQEGDEFIRLIDKKNHEDSERIRLA
                     QINARSERNKKMLQQQRKAAEERKLLKEARMNAKARRALAPLVISITIIGMILFIGLT
                     AYVYNEQSMPLTLLCGAGIPTMIFCAYKALKLVMKFNILDV*"
     gene            complement(120932..121543)
                     /locus_tag="SRR1747025_scaffold_38_prodigal-single_119"
     CDS             complement(120932..121543)
                     /product="hypothetical protein"
                     /codon_start=1
                     /transl_table=11
                     /translation="MSKETICKDISTANFMYKKYIDDHRNNVEKAFYLAFDFFNNYAN
                     KYGPAKKMFIKKILDAIHVHDMSKYYHDEFDAYRARFYPTEAEAKESDPELVKANFKK
                     AWAHHYKTNRHHPEYFVEFHSTIDTDPVALMEMLCDWLGMSIALNPNDPFKDLNRWFK
                     DNKEEKFSMMGDHGKIVVESFMDFKPSEYAYSNYILGLQSVIY*"
     gene            complement(121605..124433)
                     /locus_tag="SRR1747025_scaffold_38_prodigal-single_120"
     CDS             complement(121605..124433)
                     /product="DNA gyrase subunit A (EC:5.99.1.3)"
                     /codon_start=1
                     /transl_table=11
                     /translation="MAEKILSNEVNKQFEQDYKRYGIYILYRRVLSDYRDGLKPVQRR
                     IIWAMYKNTKAITSRVKSAAVVGDVMKYYHPHSDCLHGSTKIYGLDNKIYTIEELYKN
                     NVQKLDILSIDPNTGKVVPAVATNFRIGQWTKELYHISLTNGACIVCTSNHPFMTPKL
                     KYIQAKDIVKGTKLLSYDRIFESNYPATVKNVDITNISEEIPMYDFTVNGTENMLIPV
                     DTHGDEFISVHNSAIYGTIKPLANWFETNIPLIDGGGNFGTFQGDKEAASRYTECRLS
                     KFAIENILGEIMDSPEAVDWSPTYNEATTEPDYLPVKVPLLLINGSFGIGLGLRAEIP
                     SHNINEVIDATLALMDNPNARICLVPDHCMPCEIFNTDFEKICNLGFGHYRVRGKIDI
                     EQYKGKTALIIKSCPNLTFLDGIVDKIEDLIKKKKLIQIENMFDESTVDNMRYVILLK
                     PGSDPNYVKDVIYKNTSLEQMNRINLETLDGLKPLRMSYRSYLLSFIDFRKLTKFRVY
                     TNMLQAVQTKIHEREAYIRVLESGEIDNIINIIKKQKTVDDNFLIEYLIKKLGITDLQ
                     AQYIINSDLKKLSYGYLEKYKSEAKEFEIERQNIMSHAMNEKMIENDIREELLAIKAK
                     YGKPRTCPIISANTDSDIPKGEMILGITDKNFVMKVPSGSNLPISKNGVTKKIIMIDN
                     TDSLLIFDEVGKVFKLPVHKIPFSDKSSGGTDIRFLIKSLTANITTIIPESVVKNFAG
                     KGAYNNKHYLITLTNSGLVKRMDLDDFITVPPSGIIYAKVDKGDFVKDIVIAHSNFNT
                     VIYSDRKAIVINVNDIPYLKRNTKGSKAMSNVDYVDGICVIYNGCTDIVVITESGRMN
                     RISVLGGISNTARGKSGSNLIKLSSGDKIVSVVSGNENDLIHVNSVGGKEIIKIADLE
                     LGSSISAGNKIIQTRGNKILNCTVEIVK*"
                     /db_xref="dte:Dester_1161"
                     /db_xref="F0S0B8_DESTD"
                     /db_xref="UniRef100_F0S0B8"
                     /db_xref="5.99.1.3"
     gene            complement(124615..125031)
                     /locus_tag="SRR1747025_scaffold_38_prodigal-single_121"
     CDS             complement(124615..125031)
                     /product="hypothetical protein"
                     /codon_start=1
                     /transl_table=11
                     /translation="MPYTNNNQKKNFTPKVANASIPLVVSGKDFKGNDYNYDSAMDLI
                     NKLVDFDIFGLINISVSMAKNKAFGIPDAKGTVDVAVIKSIDLDGKNANLMFFGKNMH
                     IAEELKDMVLVPRFRTNKEGTVLSVNKFEIVNAMDA*"
     gene            complement(125116..125811)
                     /locus_tag="SRR1747025_scaffold_38_prodigal-single_122"
     CDS             complement(125116..125811)
                     /product="Putative uncharacterized protein n=1 Tax
                     =Clostridium symbiosum WAL-14163 RepID=E7GMW7_CLOSY"
                     /codon_start=1
                     /transl_table=11
                     /translation="MNTLEWATNEVAYKINELEKSYDDDENIDFKYIKGCYESALKAI
                     KALYADDHTLFSIQDTKTILNQLIDRKPLSPIKETDEWKYDYTIDKFNYDAYSSIRFS
                     ALTKRIYKDGRVQYRDIYRTYGIMKNDDSEVPHSFALLNAIIDEMYPITLPYYPNARY
                     RVCYEEILLTLDAKDSDYVIFVDYAIKEPTNERIEIGRYFIKDDHDNDDYYGYKEISK
                     EEYEKIKLVNINK*"
                     /db_xref="UniRef100_E7GMW7"
                     /db_xref="E7GMW7_CLOSY"
                     /db_xref="bprl:CL2_14870"
     gene            complement(125915..126577)
                     /locus_tag="SRR1747025_scaffold_38_prodigal-single_123"
     CDS             complement(125915..126577)
                     /product="hypothetical protein"
                     /codon_start=1
                     /transl_table=11
                     /translation="MKIEIRLNSNELAMVENIFEPINVFAKEIASKDSEDMTETFNMI
                     KRNMEARYMADHKAYTCVLKKDNEEYVVSWNLKDLFMEIVAEFGNKIAKLFVSIARPI
                     LELRKDPIMSRINELNDDNTDEERVAIVGREAIPYINAWRSNKAIEHDKAIMFDLKNY
                     VDNHDANDAIEHLTAVLNNEQNTLRYNKAFFIKIYEELEAKSDDEVLKDICDRAIDRL
                     KA*"
     gene            complement(126856..127896)
                     /locus_tag="SRR1747025_scaffold_38_prodigal-single_124"
     CDS             complement(126856..127896)
                     /product="DNA gyrase subunit B id=3256721 bin
                     =GWC2_Proteo_65_14_Ab886 species=Candidatus
                     Methylomirabilis oxyfera genus=Candidatus Methylomirabilis
                     taxon_order=unknown taxon_class=unknown phylum=unknown
                     tax=GWC2_Proteo_65_14_Ab886
                     organism_group=Deltaproteobacteria"
                     /codon_start=1
                     /transl_table=11
                     /translation="MGSHIDTLLLRFFIMYMPQLISAGKVYRAVPPLFGVKDRSGNKY
                     FTTKLDFTKYIQSLFAKTHTLTDMNGRKLSNSEVTALFFKNIDYKEKIEVAANTFAVD
                     PDLLENIFYYLCNYINIGTSEVVTAMAAKVKLAKKKVAATKSTKKTTSTKETKIVDDI
                     KPAESDDEDNISDEAIPISQNSVATNISYSFKSTFSIKKFSTYLTKLYRFIKVYENNG
                     VICIEGLVNSKYQYVFINSKLINVCTDIIDLIKNNTDLYYLVDGEKLSIYNLMSKFNE
                     MMPPGLTRYKGLGEQNPEQLGVSALRPDGDRTLIRYTMESAKEEIENLRHIDNSMASL
                     LRDTVISKVDIE*"
                     /db_xref="gwc2_scaffold_1443_23"
                     /db_xref="caq:IM40_00020"
                     /db_xref="86248438"
     gene            complement(128195..128404)
                     /locus_tag="SRR1747025_scaffold_38_prodigal-single_125"
     CDS             complement(128195..128404)
                     /product="DNA topoisomerase (EC:5.99.1.3)"
                     /codon_start=1
                     /transl_table=11
                     /translation="MIRGKIPNAFKESKAKFLSNQEISSIITIIGGGYGKNFDLDKVK
                     FDKIIFLADADPDKQVGLSGLVEIL*"
                     /db_xref="ahe:Arch_0763"
                     /db_xref="D7BNJ6_ARCHD"
                     /db_xref="UniRef100_D7BNJ6"
                     /db_xref="5.99.1.3"
     gene            complement(128748..130163)
                     /locus_tag="SRR1747025_scaffold_38_prodigal-single_126"
                     /gene="gyrB"
     CDS             complement(128748..130163)
                     /gene="gyrB"
                     /product="gyrB; DNA gyrase subunit b (EC:5.99.1.3)"
                     /codon_start=1
                     /transl_table=11
                     /translation="MKKNNSSSIDYEENIRNYGNKIEHIENFVDVVKKLPGMYIGSTG
                     NPGWKACIREIFQNSVDELIRKESPAKNVSVIFDERDQSAIISDDGRGIPHGKIFEIY
                     ATQHTSSNYTKELYQYTSGVHGVGSGVAMALSSKFEIYSYVLGKAKYLRFDYGVPATK
                     EEQDIPCPPGRQGTTVYMAPDVSVLGEITLTCEDVLDLILKVYPLTDIGDKITFKGIN
                     KQGDIKYQEELVNTDGIMVSLFMRTKTPLITPVHFKDDTGTMKAEIAFTYDASDLTAS
                     EDIVSYANYTPTTDGTHVNGFIDGLCQFFRNYMNKIYLGEKSKISVINTDIKTGLKAI
                     VAAAHLNPIFAGQFKGILSNEDMYGYVKNLTLTSLDNWSKTSPGDLQKVCKCIKEVAE
                     IRMKSDDSKIKLSNNYEASALSGKPKKYVSPSSNKNNELIIVEGDSALGSAKNSRDAS
                     CQGIFPRTNGAIIGNGDRKPF*"
                     /db_xref="mmo:MMOB1010"
                     /db_xref="Q6KII9_MYCMO"
                     /db_xref="UniRef100_Q6KII9"
                     /db_xref="5.99.1.3"
     gene            complement(130310..131173)
                     /locus_tag="SRR1747025_scaffold_38_prodigal-single_127"
     CDS             complement(130310..131173)
                     /product="hypothetical protein"
                     /codon_start=1
                     /transl_table=11
                     /translation="MENNNFYGTPYIPQQNGYYPGPNPQVRQQPKNSQPLTEEQIKEL
                     MKTSDTIDFTISPREMLVASCTHKFTDGNSAIRDEVVKNSDGTETKHMHCEICGATWT
                     PVVFDDNAIDAWSKLGQDICETIKTTYLDADPEFIKSFFGTLEPMLKRMTMLWKASAN
                     CIRRYYGNNNNGYTMYNGNHISFGSGFGALQNITTNPYQFMPNNYYPQQPVQNPYGGY
                     GAPAYQQPMGNPMAYGMPMQPQPQQPVQAAPAMNIPQAVPTAQPSTAPAVAPTGTAAT
                     DEVQQTKTFTA*"
     gene            complement(131319..132485)
                     /locus_tag="SRR1747025_scaffold_38_prodigal-single_128"
     CDS             complement(131319..132485)
                     /product="hypothetical protein"
                     /codon_start=1
                     /transl_table=11
                     /translation="MNTEQMKLFREIYSKEAIRPDTGEKTTNGEYIRFCLDNNIDFVT
                     SKDFVLYDDDNTLVHCIAVNDAIRGKDVFPVKIISADYSMVQYIETVMSKTEFLKFID
                     SEYLGKLLKGNQAEMLKKFTNSIPTNPIQSNKKGAFYRDDDFINGDVLKPIEKEDMPK
                     PELETVYSFSSITDYNTQAKTGDLDGKIIILNISDTTFNSGLGLINTQNNPNPPKLTL
                     SLNNCIFDGTASDKKQIYIANSNRVHIDNCIFRNSGADDYAIDINHTAIKDAMIIISN
                     CTFEDTSVKSCIKVSARLGETDHPTDITGEEGTIKAVSVTGCSFPENTTGYTIGTTPK
                     GTDTTANISTGNYGLLITENDSDVIVKNPSLYDKDVEVPTITVKAGKIYKQMKN*"
     gene            complement(132578..132982)
                     /locus_tag="SRR1747025_scaffold_38_prodigal-single_129"
     CDS             complement(132578..132982)
                     /product="hypothetical protein"
                     /codon_start=1
                     /transl_table=11
                     /translation="MKPSNNNNKDPMANLRTMTNEGMRFLKDIASRRCNVYSDPRSAY
                     FRNLTFTNAVLTEIRNRVAEYECMMNALNYTYGAQPLDSVQTRVFISTRKSLEAYRII
                     KEALENIMLSNGNPAFLFILQNRLPTEFRGCL*"
     gene            complement(133039..133803)
                     /locus_tag="SRR1747025_scaffold_38_prodigal-single_130"
     CDS             complement(133039..133803)
                     /product="hypothetical protein"
                     /codon_start=1
                     /transl_table=11
                     /translation="MLKEIEDRKLYYDDETHQFKIVLNKDPNQVLTIDANNYIRNIAP
                     NNINPDGTINPMEFFREEKAPTKNPDGTINPMEFFKNKEIKKKNHEEKLFIILYKLKD
                     TSEDDLPEEFTRIYSVCVGRTAAYRDIQSKLVNNNIDIINSIVITESLPKDENNNEIS
                     SKYYLLNLADCYNIYKFCKAVEDQYTNNDFRIDSYLDKDIELENFKIEDVISNTSEVN
                     GLINESNKEIQRMIEENKERQLFLEILRRNTNSQNL*"
     gene            complement(133806..134108)
                     /locus_tag="SRR1747025_scaffold_38_prodigal-single_131"
     CDS             complement(133806..134108)
                     /product="hypothetical protein"
                     /codon_start=1
                     /transl_table=11
                     /translation="MSNEIIKNFIYDYNTKQYKITLMDDSIIEIALDDLINQYAKMKE
                     EREKTKPCANDMIIKNWSMDKHGNQNFKLANDDTITINSSDLVDLYINCKEDQEAK*"
     gene            complement(134114..135316)
                     /locus_tag="SRR1747025_scaffold_38_prodigal-single_132"
     CDS             complement(134114..135316)
                     /product="Uncharacterized protein n=1 Tax=Beijerinckia
                     indica subsp. indica (strain ATCC 9039 / DSM 1715 / NCIB
                     8712) RepID=B2IFG2_BEII9"
                     /codon_start=1
                     /transl_table=11
                     /translation="MIQLTKNQQDVVNAAVNWFFNSSEQVFQFAGNPGTGKSVVMNAI
                     INAIGIDKYAVAPMAYIGAAAINMRLKGLDNAKTIHSWIYDVEEVPIRDANGQIVMNK
                     YFNRPEVSYRKILKDLPNIKLLAIDEGGTVPFKMKKDILALGKKVLVAGDLDQLPPVS
                     DNPAFLYDGKVYKLTEIMRQAKDSAIVYLCQRAKNKLPIHTGMYGNDVLVIEQKDFDP
                     IANQFLPAADVILCGKNDTREFYTNKIRYDILHKSSIMPDYGEKLICRINDWRMESGG
                     INLTNGLTGRVMNRPDVSEFDGKCFRIDFMPDLNPVPFMNVPVDYNYFTASPEKKKDI
                     KAFNYRFGEAFEYGYVETVHVAQGSQWNSGIYIEEYLPGIAEKLNYTALSRFTNKCIY
                     IKKNRKYW*"
                     /db_xref="UniRef100_B2IFG2"
                     /db_xref="mey:TM49_15365"
                     /db_xref="A0A0D5LWC5_9RHIZ"
                     /db_xref="B2IFG2_BEII9"
     gene            complement(135322..135810)
                     /locus_tag="SRR1747025_scaffold_38_prodigal-single_133"
     CDS             complement(135322..135810)
                     /product="hypothetical protein"
                     /codon_start=1
                     /transl_table=11
                     /translation="MNSKVADTEKIEKEIACKIAELFMKEIGLERHVQGINIVDQDTG
                     VALQMGNKFLIYPGIECHDKRMTISFDPACSWKILNMIFSYFLKKFSEENDEYVSLFY
                     NYNNGAGNKDQIAVKLSNEKIYKSHPYYKECLRYLDIIMQLNGERYSDIDLQYLDSNE
                     GK*"
     gene            135942..136355
                     /locus_tag="SRR1747025_scaffold_38_prodigal-single_134"
     CDS             135942..136355
                     /product="hypothetical protein"
                     /codon_start=1
                     /transl_table=11
                     /translation="MLPAKTTTVEEFIESGKGNTINYFNLSFIEKLSNGTWVSIMNVI
                     SDYIDELLNVAVSVEFSVKEQNTYYYKPKLLCYDVYGNPELYYIILLMNDIADVKEFT
                     KPVIKMLKKDHMNTLLGYIYNAEKNAINNYNKKIK*"
     gene            complement(136385..138043)
                     /locus_tag="SRR1747025_scaffold_38_prodigal-single_135"
     CDS             complement(136385..138043)
                     /product="hypothetical protein"
                     /codon_start=1
                     /transl_table=11
                     /translation="LNNDRHSKYAGQGNTVAVVDSKSKITTNIDIRTLDIICKCIVSN
                     NTIIKRGHIVNIKNLMDLLDPSVYKNDPDKSKRVDFINKGIEARLDYNLNDPYMIVSH
                     IYGGITDTSVVDLDKFTGLTNSEITWLNTAVSESLKYSTIEKNIDDLMDVCNRIKGAG
                     FVNSKVDLIHEFENKISNIQNEFRRSKNESETDTMFSLRDGYFENIMYDTYNSLSSPR
                     RKLITGMQGMNELIGGGFENGRCYVYFGLPGEGKSTVMLNILYQIKKYNKDYKTKDPT
                     KKPCIVLLTMENTVTESIERLFGMATGLSDMTNLAPDGAIKMLREKGELYINDESPID
                     IIIHFKPSNSVDTSYLYSLTEDLEDQGMEVIAMFQDYIGRIRSTQRYQDTRLEYGAIV
                     DEFKIFAETKDIPIITVAQLNRDASKHIDEGRKSSKSDLVRLIGRSNISESMLILNNI
                     DAGFIIAPELTDTGIRYLGVQRIKIRYKAGDLEFAYLPFMENSLKLEEDFGGIPNYKK
                     SMRDEEFGSAYQQSEYQNNPIKDMGLIMQSDNDDNIFSSVGISY*"
     gene            complement(138092..139228)
                     /locus_tag="SRR1747025_scaffold_38_prodigal-single_136"
     CDS             complement(138092..139228)
                     /product="hypothetical protein"
                     /codon_start=1
                     /transl_table=11
                     /translation="MKYYESSKQKNHVLEIHIADIHFGCVDPATEYNILKEQFLDPIS
                     KLDFDILSIDGDIFDRKFMANSDAVYYAIEFVKRCKELCEMKFATLIIIAGTESHDCG
                     QIRIFNEPDDASVDIRIVENAQFIYAQGLRILCLPEEYNKGKDYYENLLYDSGMYDTA
                     FVHGTMVGSVFGANKEDLDSKKYPVFSLQNFTNCKGPIICGHVHKAMCLNGYMYYCSN
                     PVRYKFGEEEEKGFLIVLHDKVMSKHVTNFIPIKSFRYDTIDINTLQYNDPNNIIQYL
                     NELLANGIDNIRIDFSNLNNEVCQKVIEEYYANYKNVSIKRYVNKDPQVNTTEEIKNK
                     YSDLDFLLDPGMDPLSKFVSFINHNKGEEFITVQKLKSILSEVN*"
     gene            complement(139404..139976)
                     /locus_tag="SRR1747025_scaffold_38_prodigal-single_137"
     CDS             complement(139404..139976)
                     /product="hypothetical protein"
                     /codon_start=1
                     /transl_table=11
                     /translation="MKRSNNVIDDYTENYKDFSISDNRFVSILYKIESANNIFKKIKY
                     IKEFKNIKKSLLKGSPDIFTIKEMSNFIKCAEFIYNYKNNMDSRIYSSKRYSASSYGF
                     VITKDDLILSLKANFNNMTVIIQLKKSYDDSYALSYTFKNNEWTMEDVGTVDIAVVNR
                     CIEIITTEFVKLLDECRHYRYLEKHKYDVL*"
     gene            complement(139973..140665)
                     /locus_tag="SRR1747025_scaffold_38_prodigal-single_138"
     CDS             complement(139973..140665)
                     /product="hypothetical protein"
                     /codon_start=1
                     /transl_table=11
                     /translation="MDKIFQDKGYIMNGLNSILVNAQYQIYSIQAQKREKMKKITLLD
                     KLRILYQLEFAKYDTKRFCKSLDKYTSDTLLDLFLFIHTAKVGLIYDKDKFINYRVKD
                     RSILTVDTENKQLICSYNFNIDSDIVSTIHYIKYYTDKIRVVYESEENVSITNKKHLI
                     TRTYDINELINNGRNWYDDSIKDVDYLTTELLVQTYITNALSIITMDVYKNLKKTLFS
                     KKKNYNKKENKK*"
     gene            complement(140673..141383)
                     /locus_tag="SRR1747025_scaffold_38_prodigal-single_139"
     CDS             complement(140673..141383)
                     /product="Uncharacterized protein {ECO:0000313|EMBL
                     :KKN06974.1}; Flags: Fragment;;  TaxID=412755
                     species="unclassified sequences; metagenomes; ecological
                     metagenomes.;" source="marine sediment metagenome.;""
                     /codon_start=1
                     /transl_table=11
                     /translation="MTDNTILLNGLKQGIYIENSDYFNIKGEKVPRVTDVLSATIYSD
                     ALIYWANSLGFRRIKYKDALTSAANIGTEAHKHIEEFLKENKICDTNTCFQGFLKWYN
                     MISAENSNVNIIYSEKTLVCDQFGGTLDCLIEINGKKYLVDFKTSNHILYKYFIQLAA
                     YAYMLRTVENIDIDGAIILQLNKKDIEFEEQALIFANEEHLKFFQLCEDCFFTLLNSY
                     YYTKSVENGYNNLFKNKG*"
                     /db_xref="A0A0F9MMW5_9ZZZZ"
     gene            141497..142450
                     /locus_tag="SRR1747025_scaffold_38_prodigal-single_140"
     CDS             141497..142450
                     /product="hypothetical protein"
                     /codon_start=1
                     /transl_table=11
                     /translation="MPKTYAATFLYNKYGEYEKEIFSFIMNGTELDKDTEDFDDIKYE
                     VKKRQVSNALVNVLESKNVILISAVKPLPKAFKVFCAKDIKNSKNPEKMKVFIDVSNI
                     IKKNEKTGRYECNRNNIDIFISYLVSAMHTYIYYADQKRIANNSQLTLLGAKAFSSLI
                     TYCIDYKCKISAMPSVKSKCIYLASLYYLSNILEKDYNNAGNRDLAKKISNLSDREAD
                     IIDMNIDKDMMQNIKYFVEGVADILHLNKLTLDVLVETWMTVFGTGTVFGLEMFGSFA
                     SIITDAYVGAYVNNQKTIEKVLGSTMVEFTKTILMIGAESV*"
     gene            142447..144891
                     /locus_tag="SRR1747025_scaffold_38_prodigal-single_141"
     CDS             142447..144891
                     /product="hypothetical protein"
                     /codon_start=1
                     /transl_table=11
                     /translation="MKNTDVIKNINKYKQKSTDKLKDQQIAYIPIIDDGQIECMVSSY
                     ILDGQRSIINPTKYLCFRLRYLRFMAISGRTHLQYINKEWPVEALITGSRGEKILHPF
                     TLFINGYCIPWEMMSIIIGYDEYYLLINLEDNVEIANNITDVKFAQIMSLPDSVIEEV
                     TNSTSDKTIMSFNESGEYDTTDVSIAYNINSTKVKVFKLNNLKNIDAVITNIDNDIAI
                     DTSNAIVFRNKILATNTKVGIIRGLEAEYVNEVRGITIPYLSMAPTPVTNPNPTSRFD
                     SNVLTITDPNNDGNSTYDIAICVNIKSNTSANNISKIKSESVKTDAHAYNTNSPKSYW
                     NTLKTDFYMNMDRNKYYDANIKDAIKAMMSYNSAFFNETFKNRSNLIIEEYTGAEINS
                     MTTNGELVLSRMHDETYDEFMVMLVNGSMYEFYKSIKYTNSSCIIPIQGITDSDVVEI
                     FRFKNVDNNVYHIKVNESDGYVEYLPEIINTDMNLFSSETDHNYFDYPSDGLQLFPVE
                     YTLDTDADGKIKITLTNPFYYGKDLIVAYKNRFKWFSYNLTETTDEFVVNLGDKFLYC
                     NDYQKYMIFYNGRKLGSDHYRLTLPVRDTTPFYDFNIYLTLPINAGDRLDIIYVPSLM
                     YDISMTATAPISGDISIAKDILTYGLSTDLYMIWINGKKIPKSHISDVYSTDLKINTD
                     EKSIQTLCITKYIPDIDILSEAYKDNTSKWDSMKDQITDIYNMLGINSTTLTDTEPNI
                     YANAFNIRSIMYELVREQFMMNPRVDITEPFIYDYQDVDKTLISGYDKKGNAILDGVA
                     DSEKTDNINSIERIWN*"
     gene            144907..145329
                     /locus_tag="SRR1747025_scaffold_38_prodigal-single_142"
     CDS             144907..145329
                     /product="hypothetical protein"
                     /codon_start=1
                     /transl_table=11
                     /translation="MAVVNDIINNSFLDKSMLDKLDTFMANTTTNDINRNTFLVHNLR
                     DKTNSITISLVFLKDWDSIESNSYNYTIIPGAGAVITFPCYWIEIPKELAIPYIILVL
                     QDVYGEMGLGGGSSSGGLNPGSGGNISGGTTGGCPCRT*"
     gene            complement(145365..145685)
                     /locus_tag="SRR1747025_scaffold_38_prodigal-single_143"
     CDS             complement(145365..145685)
                     /product="hypothetical protein"
                     /codon_start=1
                     /transl_table=11
                     /translation="MIYFKHPDQSISFSEAYIMVVMCATVYSKRPKAINSINDIYAFV
                     AEMINVDVNRMKNAMKIALGFNSPLVASTNKLTNDNRLNTFIAILAEYIKLLSESFDN
                     DYKE*"
     gene            complement(145828..146343)
                     /locus_tag="SRR1747025_scaffold_38_prodigal-single_144"
     CDS             complement(145828..146343)
                     /product="AAA ATPase containing von Willebrand factor type
                     A (vWA) domain"
                     /codon_start=1
                     /transl_table=11
                     /translation="MKIKNNSYIKTVNVNARVPVNSVHPPIYGTLKNVEMSTTIILKC
                     LLRRAQVFEVFEDGSTLKLNLSNYYTDNANAVKSTPATKTVAPQTTTIHANVIIEDDL
                     KQNDEIIDDNSNSEECTSNVEDTEEDEFDDEEAEDEEITDEETDENDTNTQQPVNNQN
                     YNRNKKRKKRH*"
                     /db_xref="hut:Huta_1514"
     gene            complement(146340..146501)
                     /locus_tag="SRR1747025_scaffold_38_prodigal-single_145"
     CDS             complement(146340..146501)
                     /product="hypothetical protein"
                     /codon_start=1
                     /transl_table=11
                     /translation="MNKVEQLFIEEMDRTNFMNVINDNFSFIDGLIDSFDIERINNKN
                     SNTVTEDEV*"
     gene            complement(146531..147739)
                     /locus_tag="SRR1747025_scaffold_38_prodigal-single_146"
     CDS             complement(146531..147739)
                     /product="hypothetical protein"
                     /codon_start=1
                     /transl_table=11
                     /translation="MAGKFINTKYTDTLNNLVSATNDKLNNPYYKFPDKKPTEVVYYN
                     QNIEKSTLDEASGLYGAHLGNDSPFKFNKINKFILYGIERISTDYDIGDYGLEANAIS
                     GEAIVLPNTINPRPGDFFYIPYVKEDILFKVTAVSPDTLDTGANIYKLEYALDKTNAK
                     ENINSQVVKEYTFLIDNFGTDYKTLMKSNEYDLAVIIDNLCSTLITYFRDIFFNEKLQ
                     TFVYSYSGYTFYDPYLIEFLMRNNVLTNSDEYIYVSHATTVHKTFSMDYMKTFFYALE
                     NGDNNLSKVKNTATSELIDDPNSLFAVRLSRYYKINYAPSTSMQSLIPIFDRDLFDHI
                     QNNEMYEKDSENEFYNLWVAYMNGNYTYINEDYIKVLKNTDWCNGKDCFYAIAITIFI
                     IERCMKSMMS*"
     gene            complement(147841..148338)
                     /locus_tag="SRR1747025_scaffold_38_prodigal-single_147"
     CDS             complement(147841..148338)
                     /product="hypothetical protein"
                     /codon_start=1
                     /transl_table=11
                     /translation="MENIKNNEASVVNSKTIITHDKEYYKDLYNKSLLNDEDMYNNCT
                     YEDTYGAIENIISTMDESEVKKLIEKVVNRAVLIDEHGEEYNGFFEDNRDALKKVYTP
                     YAYFLRSDICSEDMTLEPFVVIDFAGVFFSDKEIFFPFRFDTEDGYINVKKLTVGHRV
                     IFEKE*"
     gene            complement(148360..149397)
                     /locus_tag="SRR1747025_scaffold_38_prodigal-single_148"
     CDS             complement(148360..149397)
                     /product="hypothetical protein"
                     /codon_start=1
                     /transl_table=11
                     /translation="MESSENFELFKQYMRNNFNAKIASGGKEIIKRCHICGDSKDPSD
                     AHMYMGLKNGVIVYNCFKCGAKGVVDNKFLKSMGCYDQNLIDVCTDQLSKNTDNRFKK
                     SATSFASYKARKLLIPISNNDFAIKKFEYIINRLKVDLSIYDIQKFKIILNLKDFLDL
                     NKITNYTRDPSVIELLDKYFLGFLSADNRYVILRRMVPEGKLPQYVDYRFINYNIFNS
                     SDDAKKYYLIPGQLDMNRPVDIHIAEGVFDILSINLNLPNQNPNSIYAAICGKSYEEV
                     IKYLIIQYGFSNCNLHIYPDADINNYIIKSIANKVRIFDIKTFIHRNTFQDQKDFGVS
                     KDLIIDSWSEI*"
     gene            complement(149436..149681)
                     /locus_tag="SRR1747025_scaffold_38_prodigal-single_149"
     CDS             complement(149436..149681)
                     /product="hypothetical protein"
                     /codon_start=1
                     /transl_table=11
                     /translation="MKNNEDFNLDNIISSRLTKMQLADLRKAKHLSQKDISDKSGLSI
                     KCISDIENVDNGNPTMKSLIRYLDALGFELYFQPKSF*"
     gene            complement(149671..150132)
                     /locus_tag="SRR1747025_scaffold_38_prodigal-single_150"
     CDS             complement(149671..150132)
                     /product="hypothetical protein"
                     /codon_start=1
                     /transl_table=11
                     /translation="MKTWLMPGSICCVDPYNNFNRFSDFGVHAVIVAREKWRPFRRSI
                     YKVRIAGVDYSGTSSIYSIEERFLYPPDKEVIRYPLAMPLFKWEEYTALDEAIKNMEA
                     LKKDIPEKCAFKFNDDRCMKYMKSILGKIRCELELYYYKHEVEKEDDTNEE*"
     gene            complement(150144..150620)
                     /locus_tag="SRR1747025_scaffold_38_prodigal-single_151"
     CDS             complement(150144..150620)
                     /product="hypothetical protein"
                     /codon_start=1
                     /transl_table=11
                     /translation="MKTNKEKLQETIKLEKYGFYIMMPIFMCMIIALLILNRMDQNLF
                     LKWHYISFIIYIFELYLMVLSNYEIGILQDISYDKFCNNKVESLTSKDFAIDKLSIVV
                     ANSIIVFVDIICVELPVCSIGSEKYVFGRFVLMATVYIIVTVQFIIAQNLVDKYNK*"
     gene            complement(150642..151145)
                     /locus_tag="SRR1747025_scaffold_38_prodigal-single_152"
     CDS             complement(150642..151145)
                     /product="hypothetical protein"
                     /codon_start=1
                     /transl_table=11
                     /translation="MYIFSRIGHWIIALLSLYFFGQSLYQWNDNSAYTMLISIIIIIY
                     TKFIVINFMNFMPICIFSNDLFAMDGYKYKVMEKDDDEILTEFDSINNKRKYVLINLI
                     RLYNFINFILYLRAGIKCIAGGCIIRLIPMGLIYFLLEFADLYCTAIWDEWDIKNADP
                     GILLLNY*"
     gene            complement(151206..151721)
                     /locus_tag="SRR1747025_scaffold_38_prodigal-single_153"
     CDS             complement(151206..151721)
                     /product="hypothetical protein"
                     /codon_start=1
                     /transl_table=11
                     /translation="MNQIRIKFGPFSQEEIQFYKHRLSDGAKCTINSFQRDMVFNLFL
                     KYFGDSNTLNSINLDDYVTLIIAAKRILESTGMVMLPYIISAKVVRLASRKNVNKKEL
                     TKIESSPLWEEIRNKYKSSKIETYILSIIACILTSEFQIIDPTGELDGQTIEVIPELV
                     CEEVLLYINLI*"
     gene            complement(152005..152613)
                     /locus_tag="SRR1747025_scaffold_38_prodigal-single_154"
     CDS             complement(152005..152613)
                     /product="Uncharacterized protein n=1 Tax=Bacillus
                     licheniformis CG-B52 RepID=T5H9M2_BACLI"
                     /codon_start=1
                     /transl_table=11
                     /translation="MYSPIEFIEVFKEITENEVPGIYPNRYYASNFGKIFDTKLNRYI
                     TLSNRDDGYLSVSLNTNGKPKSYLLHRIIALLFVSGDHTLVVNHIDGNKHNPMFTNLE
                     WISSADNNRHAVKTGLACVGKDSPKSVITESQAIKICEYLDKGTKSYSDIAKECNINS
                     PDASSLISAIRRGESWKHISQNYNFAKTYKTVGRYKIKRNNL*"
                     /db_xref="UniRef100_T5H9M2"
                     /db_xref="T5H9M2_BACLI"
                     /db_xref="bql:LL3_02246"
     gene            complement(152839..153777)
                     /locus_tag="SRR1747025_scaffold_38_prodigal-single_155"
     CDS             complement(152839..153777)
                     /product="hypothetical protein"
                     /codon_start=1
                     /transl_table=11
                     /translation="VDENKNQLVDPMVFWKKEEFQPVDTWEPAEEDKIFKTARGSISF
                     DVSSYFGFTNPNSELDTFVMTEKRSYNNPNTREHTTHYLNYFEKFYDRNHELLIIYSR
                     IKYLIDIAPEYNRDAFFNDMYHYIMNGPIFYKIFFMNRDNYSLNLNYRIQNNPNLQYN
                     DKHGMIMMEISVTMNIMIPLMCHFMYVRRVENSTEFILSLYDILLDTFNKRYDVDIDS
                     KLYETAISNILRSEKRNQVIWDMQDIRGINTTIHAIQSKHNILINIMPKYRYDGNLVH
                     LNFKSILRNTEYQITDIEYEYDYSNLSSSKRDEDLN*"
     gene            complement(153838..154617)
                     /locus_tag="SRR1747025_scaffold_38_prodigal-single_156"
     CDS             complement(153838..154617)
                     /product="hypothetical protein"
                     /codon_start=1
                     /transl_table=11
                     /translation="MEMTFKQYIENPLGKRNAVFSQRDMYKALYTDKFDKLFLREAGK
                     INFKMYYDDNDKFYIHIKIPSEGVKNFYYDAVIMFYTDDAAVHSQPTLENYNVKFFSN
                     DPAFVFTYLRVFLKNDLFFEDLKVKSSKLALKEDPKQTNPYQIPGYSKILYFAYLFMK
                     MKNLFAKYMYKTYGSKYNKKDFLKEIMHTDEKIALREELGKKEAAEKHKKEIKERKEA
                     LKKDNPQKNTSKSSNKIGLVKSTKSVKSTSSVKTTRKATKK*"
     gene            complement(154775..155512)
                     /locus_tag="SRR1747025_scaffold_38_prodigal-single_157"
     CDS             complement(154775..155512)
                     /product="hypothetical protein"
                     /codon_start=1
                     /transl_table=11
                     /translation="MNQNSNILYYDNIMIPDRNALFVSNLIQTPFESFDNLLNAINIT
                     KIGTGFIDIKIINKIISKFDILKQSDLDALKGKTIKEVKDELCKKALVRRILISSNKT
                     EVYGEAFVLRGELNYMHHFLFDYDVLYGANKSYKPGNFCLSSIYKNTFALPEDAREKP
                     INLTDMEFRVDADSAVSGDSIYNGEKDIYACVSGEVCYMQDNSGIVPKKVGDELTYYG
                     FNTLNIIPKSSIKSVIMTASGSIFRIW*"
     gene            complement(155533..155907)
                     /locus_tag="SRR1747025_scaffold_38_prodigal-single_158"
     CDS             complement(155533..155907)
                     /product="hypothetical protein"
                     /codon_start=1
                     /transl_table=11
                     /translation="MDKYIEPDNIKKDIEFIIEKCKKLSDDMNNDVSIYRNKYFSLIN
                     FLNGATEEILLSSDFLKLGYRTNNAATMYRYIIKDYSILLINLTNPYIGIDYNDIILY
                     TNIINTQINILKTYIDTLNMSR*"
     gene            complement(155934..156326)
                     /locus_tag="SRR1747025_scaffold_38_prodigal-single_159"
     CDS             complement(155934..156326)
                     /product="hypothetical protein"
                     /codon_start=1
                     /transl_table=11
                     /translation="MIKNYKPSSVYYSTIDCYIKDEVDKFYKTKNDLDLKKSMPNKDN
                     ILDYIRVFPVELLDTLNNIVDNLVEEDDYGLLKFQQFRIAKAYNYISKLFMDPLMPIN
                     NEDRMMFIKIIDLKLNLVNSLRNQNSKY*"
     gene            complement(156343..156642)
                     /locus_tag="SRR1747025_scaffold_38_prodigal-single_160"
     CDS             complement(156343..156642)
                     /product="hypothetical protein"
                     /codon_start=1
                     /transl_table=11
                     /translation="MGRPIYSPSIDFFHTSENIDDNIITGKCIQYDINTMDVYKHYKG
                     HRYTSEEIRQLIRNEAPDDSKTYRITINGNLLTHLSTIDNSLYYCLIKDKEFINN*"
     gene            complement(156760..157371)
                     /locus_tag="SRR1747025_scaffold_38_prodigal-single_161"
     CDS             complement(156760..157371)
                     /product="hypothetical protein"
                     /codon_start=1
                     /transl_table=11
                     /translation="MLKNTINCLFTRNSNDGIIKSDVIGFLNLMHQFIPTDTAIFNNI
                     KDSYNTFKEISELYEYINNYIKDVANRYNTTSKVELHERFDNYYVNSCGFIIEPKDRN
                     DKIYNFVAMAFLYDDKKVKINIVIYMTNPESNTPNIDLFIPSNKDRNLDISCTNTSSY
                     NDPTILTLVKGNISFNEIYKYMTTLNDYKLSNIQTMFSIVDTK*"
     gene            complement(157352..158143)
                     /locus_tag="SRR1747025_scaffold_38_prodigal-single_162"
     CDS             complement(157352..158143)
                     /product="hypothetical protein"
                     /codon_start=1
                     /transl_table=11
                     /translation="MNNIQINAVYNNFCYDTDSRRISDWMNFNILGFYKVLKLITNKP
                     DPFVEKMSIDNEINYKYNFKLLSKAFNIEDAKVFDTNNKYNFYVSSNYLDDNDYDYMW
                     GMNNNEYNISVTIKKLKLDTPYNISYFDVCDYRGRDPYLDLRIDFMNNIDMDSYISTS
                     SISISVLSNTHDIDNSINNNGIDSIMLNTKDVLGNENLKFLSLYDNKIISIKDVIRCV
                     DDIVDVDLSLNKSKRYKLDNFRVLSYSPNNYAYSKGEKYNVKKYY*"
     gene            complement(158136..158804)
                     /locus_tag="SRR1747025_scaffold_38_prodigal-single_163"
     CDS             complement(158136..158804)
                     /product="hypothetical protein"
                     /codon_start=1
                     /transl_table=11
                     /translation="MYAEAIYNYTGVDSSKTSLNYYNNFKNIIIDIINDFYSIDESLT
                     KLSKSDIRYESDFMNIIEDIQNILKETDNNISIKYFAMDEVIVFIKSNTHPGRYMQIE
                     FSIDFSSMNDNTNKFSINEGITIRLYEQEKDNNISSIINSIDNFAEFINTCLINKKLA
                     SSFDSILYLIDGNIKYNSKYGYTNFELKEFNIKANIDKEGINRYRNTNLELFKNMIKE
                     NNNE*"
     gene            complement(158819..159526)
                     /locus_tag="SRR1747025_scaffold_38_prodigal-single_164"
     CDS             complement(158819..159526)
                     /product="hypothetical protein"
                     /codon_start=1
                     /transl_table=11
                     /translation="MFAYIEKVYRVSLNDFKNKDDAYLNKYKVKSAIYNLINIMSQVF
                     AIHYSNTSLDKLIDDLDEKTNLFRMNKYASEHEIDLITKYLTDEVIINNYSKKYGINI
                     EWYTNKPKSVDSYRPDHIHIKYKYGVYIISIEVDFINDHIYMCLKSEIYQRTNAIKNI
                     IKDYDKYININQNTFKMPNIIDAMLHDKRLFKRIAKIEKSSDIKSLEEFFNYPLELFK
                     EKFNIETFDYCCNYKII*"
     gene            complement(159584..160303)
                     /locus_tag="SRR1747025_scaffold_38_prodigal-single_165"
     CDS             complement(159584..160303)
                     /product="hypothetical protein"
                     /codon_start=1
                     /transl_table=11
                     /translation="MNVIVSVERNYRIRTNEFKNKKDTYFSKYNVEFSISRLIKILGQ
                     LFPIHRPTNSLNRLIDELDEKTDLFGANESVSENPINIIGEFLDREIIMNSYSKCFST
                     AIEWNVNKLPYTNSDRLGFVSIQYNYSSYTIFIIIDFFKDHIYMRIKNDVYRRSKEIK
                     NAMSDCYDISVDHPGEKHHPIINAMLYDERLFRRVKSIKNNSMIKTMDEYLNFAYNAF
                     SDKFIVNTFDTCYYDKDCLKQ*"
     gene            complement(160323..160619)
                     /locus_tag="SRR1747025_scaffold_38_prodigal-single_166"
     CDS             complement(160323..160619)
                     /product="hypothetical protein"
                     /codon_start=1
                     /transl_table=11
                     /translation="MSIQFLATEIVVTISNEVLKINKSIASAIDESENGNIIEAMFSD
                     ERLFKRPSNIMKNSKTSSFEEFLDYPINLFKYKWNYGIDSFDTIKYQRKHLYGN*"
     gene            complement(160705..161031)
                     /locus_tag="SRR1747025_scaffold_38_prodigal-single_167"
     CDS             complement(160705..161031)
                     /product="hypothetical protein"
                     /codon_start=1
                     /transl_table=11
                     /translation="MIANIERAYHIPKAMLTTLSSGNYYCKENVKDVVNILVDTASQI
                     IPINQKENLVNTLIFRLDSETSLFTNRNEEFNSRSNIIYEFISTITSNLDNHYDVIFR
                     WKPIFL*"
     gene            complement(161045..161662)
                     /locus_tag="SRR1747025_scaffold_38_prodigal-single_168"
     CDS             complement(161045..161662)
                     /product="hypothetical protein"
                     /codon_start=1
                     /transl_table=11
                     /translation="MYAILKTEKVMPVTKIMMDPQHFDKDRLKDLIYKIISIASNITP
                     IKFIESDLDNMINCIEKNTNNFAVNYKKYRNIICDTIIKYMRNLLCTDDNSYKRMTIY
                     TNPDNNIYIKFNTLGTASISILYENGKIFIELVNYKCTDENKHFVDYEVLKQLKMNKN
                     CFKIDREIKKYSETQNYQSLVNYTNNLLSNYDFYTTTEFKIVNNK*"
     gene            complement(161776..163455)
                     /locus_tag="SRR1747025_scaffold_38_prodigal-single_169"
     CDS             complement(161776..163455)
                     /product="hypothetical protein"
                     /codon_start=1
                     /transl_table=11
                     /translation="MPADEIFRGKHLRVDLVDPDKLVEVNNLREVTNPVFFVRNGVPS
                     PDGLLSNEIFGITKYDRANTFAYIDLYETFINPLIYKMWCKSDSGIKYCVHGIRRFTI
                     TDNGELKEDPNGETGIKFLIKNIDKFKLKRTSSKRRDMQVNFLEKYMGTPQMLIKKFI
                     VCPAFYRDVNNDKGKVAIGAINELYRNLIVFVKALRESADYGLNLSDATRGRIQETLT
                     QIYDWFGSGTTINGEKTSDVIPGKLGVLRMSVMSKTTDYASRLVLSAPELKVEKLDDI
                     EADLDYSVLPLASACVNFLPFIMYHVRRFFENEFSGDSVIPTMDKDNTIKYLHPKDYQ
                     IEFSDERIKKEIDRFCTGFSNRFIPIEVPTIEGRVVRLRFKGRDVSAEDFANKADLSK
                     YPIQDRDLTWCDVLYMAAVEATADKHILITRYPIDSYFNQYPTRIRIASTNKTTPMVV
                     GNKYYKNYPYITQADIGSNTSNSFIDTLNISNLYLDGIGGDYDGDQVTVKGVYSEEAN
                     AELDKQLSSKSHLFNLGGKGVRTSDKEAMQSLYNLTLCLPEDESKMSNPSF*"
     gene            complement(163520..163825)
                     /locus_tag="SRR1747025_scaffold_38_prodigal-single_170"
     CDS             complement(163520..163825)
                     /product="hypothetical protein"
                     /codon_start=1
                     /transl_table=11
                     /translation="MNQFDCINITKTMNNQDTIAYSIRNLFDKIMMLYHLLDSDYSLD
                     YKKETDEYIIIYNNILDANRVYSFINGMHFISYGSMYIINATIDNNAITLNIVNENE*"
     gene            complement(163834..164082)
                     /locus_tag="SRR1747025_scaffold_38_prodigal-single_171"
     CDS             complement(163834..164082)
                     /product="hypothetical protein"
                     /codon_start=1
                     /transl_table=11
                     /translation="MDMLNAPFDDIHSLYKIVFLRSEVQKERAKEEERKAKQQELNKN
                     NARYNTYKPTDEVPKSPSLSNISEDDLEDAIEEMAEGG*"
     gene            complement(164130..165974)
                     /locus_tag="SRR1747025_scaffold_38_prodigal-single_172"
     CDS             complement(164130..165974)
                     /product="hypothetical protein"
                     /codon_start=1
                     /transl_table=11
                     /translation="MEKNSSLNEIRGSNVEGRSAVRSSNISASVDDINNMVNRIPTTN
                     NGPVKSSNISEMSPEDINKFFPKKTPVKSEAITPDTDIFADLDRALDRTKAEMGSQMD
                     AILDKRDAEMEEKESAKTYKDIDDMVSDNVSNEDFNFSDSTDTVDIETASSDEYNYQE
                     PIKQPHINTDDLNSINTDSYDHDTIETDANHGNTIEPDTIHISTKAVSYNPIENKVVT
                     ESTSAVSDTPVHVPEKKIDTDILDGVSNSSLFDDDDDNTDDEYDIDGTAEKSEEETIK
                     ELKNELEGKLIIKSKFDLSKFAIANKSITSEKANMIIANKTVAVPNVADWMMYGAEKA
                     ISVSGLSGPEILKLNPANSTRNRLNTFKDIYRIIYDHIIDKSKPNYETWLKTTRFSDL
                     AHIYFALYKATFANSNFITYECPNSKCKKMFIKEVNFDDMVSYASDEVKHNVEMFCKK
                     DTNAPAKDFGESELFQISDNYAVALRHPSIWNVTIEVAALSDKFLEKYADMIDLISYI
                     DNIYFIDPDHQMLVPINTKPVTNDLAKTSARRIATYIDNIINKFTSDEFFNLRGKVNE
                     FDENNNAVTYKIPGATCPDCAEQIAETANIAPENLLFTRHQLAAIQSM*"
     gene            complement(165999..166388)
                     /locus_tag="SRR1747025_scaffold_38_prodigal-single_173"
     CDS             complement(165999..166388)
                     /product="hypothetical protein"
                     /codon_start=1
                     /transl_table=11
                     /translation="MATISEEYSFSIDDFENPKVYKNPEAVAVLLTRLLLLESGTIQS
                     HPEMGVGLYSKYMYSVNGINVSNLKKDIQKQIVTYLPDYQSASVNVNQDKETIYITIE
                     IDSTIYGFIYNSAAQTIVSKFTHLADL*"
     gene            166659..168179
                     /locus_tag="SRR1747025_scaffold_38_prodigal-single_174"
     CDS             166659..168179
                     /product="hypothetical protein"
                     /codon_start=1
                     /transl_table=11
                     /translation="MKPTYKTSKKYKCPYCDYHDTRTNLVDHVNKEHEELIPEGYTAA
                     RAVYDFINGKNYGICMICKQKVYTWNDKINRYNNLCDNPKCRAEVRRIALERHIKVYN
                     KPTLLGDAEQQEKMLANRKISGTYTFSDGGKITYTGKYEKNALEFMDTVLNIPSKDIQ
                     APGPVLEYEYNGETHKWITDIYYIPANLLIEIKDGGNNPNKRSMPVYREKQLAKEEMI
                     TNLGTFNYIRLTNNDFSQLLAIFAEMKDEALTNESPKATIRVNEEFNIGGAMPRADAT
                     DVCIIPYMSSNTFDIGYAYSDSTEPDKVYIPEEDGDKIVINQYNKDDLNNNKITKVYS
                     NFVESLNNSIPKLCKTFNTMYYCGINTTEKFAEKMRLIYEQIEGKKPVENKWSLVNTL
                     TGANINNYKDLFTLECFKYYDKDREQKIRSYIENAYDYIAKDDNYMQNIIKTKGCVMI
                     CRALDGYYACTNDKFYMATEKFDTLEDLESSGAIDIMNDIYNANSNKKEEEENANE*"
     gene            168166..170328
                     /locus_tag="SRR1747025_scaffold_38_prodigal-single_175"
     CDS             168166..170328
                     /product="hypothetical protein"
                     /codon_start=1
                     /transl_table=11
                     /translation="MPTNDMFDDEFKISDTLKSLTMKGEYFDDLYEKDPKVVEANNWS
                     NSSGITIMTPDILTMENLENRWIEYNNNTKYNRRQSDWKCLELFGIDNYEMYNSLKDK
                     LSKENTNITSAVSDSITADSETLSAPMNEVSVEDNFINSTIDWDDVVQTAKMFGVYIM
                     HPYGNPDEIYEKYKSMPDSDKVVSDDIMKELVGKTNKEYYLMLKNDIISPMIGDDYSD
                     KIIEYKAVTDTVTGMRNYAKSLVENRPVWESAKYLLSKAREKKVLTEEAITNNIISDA
                     IGDFEALSNNNPEFIYSDYPYISPEDMISMGVYNDDPEQNYYKAISDNKLISDDMTSE
                     DWFEEYKIDDLAYSESFRNNIPSWISKVRELTYSLKKMQESGNYSEEQINSRKQSILE
                     LGWNPEIEFSDKARSIAVETAKMRRSSVNIIDLREFDVNYTTPTEEDLNDKELYPIFI
                     VLIAGNAFHSKLIRKFTRDDYSHAAFSLDPELNECFGFKILEANGTKRTGYHKEGMKD
                     VFKPNNLNIGLFCFFVPKYIYIKFKDIIKHFDANMEKTKYSYASLLCYLLHIPVNVDY
                     KYFCSQFVDVVFRKLDINITGKKSSTFVSPATLHKAALRNEKIFKLYEGSANDYDAEK
                     IKAVINTLKKTAKPLKESEQMYIKNQDMYINYLIENCNKLDTVLSLKEYSSIVTDPTM
                     NNIINKMLFEPLDIYSETEMQNGIDIDSLIKKYIKPLC*"
     gene            170431..171144
                     /locus_tag="SRR1747025_scaffold_38_prodigal-single_176"
     CDS             170431..171144
                     /product="dCTP deaminase (EC:3.5.4.13)"
                     /codon_start=1
                     /transl_table=11
                     /translation="METINANTCAKSILMQPGDGMLTGEEILRQVKENNIIIDPFDES
                     LINPNSYNLRISNKLKVYSHGLDKADIDDAVLKGDDHRFFNNNHIIDEYGYSFHVKSI
                     IPTKAKPIDMHSDNEYYEYTIPEDGMVLYPNILYIGSTIERCATDNFIPMINGRSSGG
                     RLGLSIHICAGFGDIGFDGTWTLEITVVEPLKIYPGEEIAQVCYFTPAGAASKLYRGR
                     YYKQEEPTVSRFFRGKINY*"
                     /db_xref="pbs:Plabr_0095"
                     /db_xref="UniRef100_F0SMG3"
                     /db_xref="A0A0F8YGF9_9ZZZZ"
                     /db_xref="F0SMG3_PLABD"
                     /db_xref="3.5.4.13"
     gene            171163..172038
                     /locus_tag="SRR1747025_scaffold_38_prodigal-single_177"
     CDS             171163..172038
                     /product="hypothetical protein"
                     /codon_start=1
                     /transl_table=11
                     /translation="METQKIYTGSKFFKYNDNEEADILRVIKEDEAANIIYCKDREGH
                     KYKISRSDLLDNYTMLKPDGVLNISIVELEDSSDVIVALANIKKPEDGPFAICRQSIY
                     DFYTNDRTPESDYQLYLGVSTNKYTCPANIDFKCLTACNSIKDTRFVNVYLDDTLDNI
                     LDIIRTKRYDTILRQVHMTMDKIFTNKAVFGCNDTLKDLLVDNNFMYDFRSCFDIFEF
                     DSPIGDRDCLDAINLDKLEQDYHVKNVMKTYVLPYTREVDLSKVVKKYFLAASKAEDY
                     KPIYIVAYDTIDELK*"
     gene            172152..172907
                     /locus_tag="SRR1747025_scaffold_38_prodigal-single_178"
     CDS             172152..172907
                     /product="hypothetical protein"
                     /codon_start=1
                     /transl_table=11
                     /translation="MENNTTTREKFAIKSKIQEFPTNMGSWITTSINLCEVINAYFGG
                     IFKEFYASKIYINDGHDVSPATRRIPNGALYIDLFFSMKNNIGNGITNAIKLVDDNSD
                     NGKINQNDLTAMYLNTVRRYNQTSVYELTDELKDILAPFTFEYIDENTKVNWNEHKSE
                     ELSSFDNFNNKAEYICRISGLDLVKIIAAIYGTGSNGVRYDYNVTVQNVIPSRAGEYI
                     LNVSQLNMATVRELQSALGCWNNNGCNYNVYRG*"
     gene            172986..173402
                     /locus_tag="SRR1747025_scaffold_38_prodigal-single_179"
     CDS             172986..173402
                     /product="hypothetical protein"
                     /codon_start=1
                     /transl_table=11
                     /translation="MKDNKEKEFNLEIDDSINEIIDEAPGSNSFIALRKLRWSENGKF
                     KLDIRKWFTNSEGEEIAGKGVSFMTDDGPANLIEALLKNGYGDTRKTLNGIKDREDFA
                     VRVKEVLQEKNINLNDVEIPTIDSIEESYYDPRSIL*"
     gene            173399..174535
                     /locus_tag="SRR1747025_scaffold_38_prodigal-single_180"
     CDS             173399..174535
                     /product="hypothetical protein"
                     /codon_start=1
                     /transl_table=11
                     /translation="MSYTGIPERVNAVDILYGEYIKYDRLYEMTMHAFCGNDKIDRTD
                     IYVDLYSILRKLYHFGDRLEIDDSCGIASSIINLAIHLRGFFNKMGIYSRIFLVYGGA
                     RDPHILRDMPNYNAAHILQEDTNSLLTSRIMDALQICQIYTPYLPDIFTLVDRESEFS
                     SMIVNRINTDFAANREGKGYIIYSKELLAYQLVAICPRTFLYRPKKNYINDRSWVVTK
                     TSLYKAYGVGELGLKPLEDESLYNLPAKLFPMIQTLSGVKSRYKIRVNNFNIILKIFN
                     KAFNNHEFDNGYSYLNLCTLPLQCNGIYAVLAKPEYKINKPETVENFFKLFSIVDQLN
                     RGSIYPPYKTLDLDNNIINLSDDNAVKEINEKYFYKYPIDLMKL*"
     gene            174605..175873
                     /locus_tag="SRR1747025_scaffold_38_prodigal-single_181"
     CDS             174605..175873
                     /product="hypothetical protein"
                     /codon_start=1
                     /transl_table=11
                     /translation="MSNENSVYKPDGDLYKYTAEMKFVVDSDDITDIDSINIKYIMAD
                     YNYKENNMPMFFVTASLDKKLVDKIVKNQNSAYFILNIKRCISNSDMPDFYVDYINAQ
                     FIYFITDDINKTEDADYEGNNSDREDIYKLVNIGLMCLDHINKNKCATVNGIFNKCNL
                     SSLMYMATKHLPILIEKPDDNITFDSIFIPPINSTSKLIKYINSIHVLYKTQYRFFID
                     FDCSYLISSTGKFIKRKGEDIGTILITLKKDYTEESKLQGMTTDESQSMYNIVCDGLD
                     CELADNRYLEKSYSKVSLIDASGNKIDKSINKTEDSLIEDKNKSMRIKNDNTGVIDNI
                     INSANTSAVQILIQKTDVDSSVLTMNKEYIIHADEVYGNTYNGKYILIRKREMYVREN
                     NNFTMNTMLLFEKLPDNLIDQNQIEAKKIH*"
     gene            175960..176322
                     /locus_tag="SRR1747025_scaffold_38_prodigal-single_182"
     CDS             175960..176322
                     /product="hypothetical protein"
                     /codon_start=1
                     /transl_table=11
                     /translation="MKARIPFKTSNPSGHKAMMEEIRRQCVEMNKDYEFELDSLFLLS
                     LAEKRGYRKKRLYDSYKDVLRKRRELHKYYACSEDKDVGIEYIAAKYKLEHYYGYNIE
                     EIYNRIEEELDKEESNNE*"
     gene            176315..176563
                     /locus_tag="SRR1747025_scaffold_38_prodigal-single_183"
     CDS             176315..176563
                     /product="hypothetical protein"
                     /codon_start=1
                     /transl_table=11
                     /translation="MNNNAATLKINSEINDLKALLSTIVENGISVPLINAYSILLSNL
                     KQDLNALDIYTIGYKENLKKMLYLDRQLGCMQRMLLMK*"
     gene            complement(176606..178690)
                     /locus_tag="SRR1747025_scaffold_38_prodigal-single_184"
     CDS             complement(176606..178690)
                     /product="hypothetical protein"
                     /codon_start=1
                     /transl_table=11
                     /translation="MNFSSNILSESSNLDSLSINTYKEKDNSYMNILQECNNSILEAT
                     TEYEMNMYKMMANKSYYSYSNVLSENAWQNFKEFIKKVIEKIKNFFKRLYMYYSSGTT
                     NVKRMYAIIDNIAKNEDKYRNMNLSVDLYSAYKLKLNDESITMSYDFILFTIDKFKIA
                     IKNDKDGLATISEISENKLKDNIRFLAHEIDPDSNIETIEEYLELLKNASTKTEKFNI
                     TIDDIKNYAKDHPVIDDSKFNKYRNKINDFLNNFMELSKDLEGDQLIAANKLVNICWS
                     YSQIIGAQIDAVIRTYIGNAQAIIKAVAEYTKMNESTRFSEYTNMDTDSEEIISSESK
                     ISTILNTEANDTLFEFFNFYRTLAKEEASIITDKYPNKIQRLNAIKEAEVANAQDSLG
                     KGAENIKKMIDNFYKKLNIRMKYNADYIKRNEQIINKPITLQSVKSNGDILAGMYRIQ
                     NPINVVSFNDKESIDSKEDFFQKHLLKDFNQSSQFSKRKVDFDKNTSITDFCKVYYGA
                     SMPEEKFKKCEFNQNELNANKPNMIRFLQNTDAFLRGIKSDFDKLNNESTRYLKNSAS
                     NRENIKPEANNNQQNNNNIESKPTPSGKNESYYSILFNRYITEAEIEKGKLDNDDGHN
                     NNVAVNNANTFKMYIDCYRDIFASKLTAAEFITSELSQIIRAHASMFMNSNQINTEKN
                     ISDKAKAEEKKK*"
     gene            178811..179497
                     /locus_tag="SRR1747025_scaffold_38_prodigal-single_185"
     CDS             178811..179497
                     /product="hypothetical protein"
                     /codon_start=1
                     /transl_table=11
                     /translation="MNEIHFLNEGLFSSLFGNKEKNKILENYSEYDLKIRKCLAILEY
                     KLEKIYTPILDSSEFLITIEDDNENEMLKYPGKIATNILKAYNIKKSIDKNNISNELK
                     ISEEILNKIDHDIENESSNIYSKNDMANALETIYSYKLNSIYQNYLKLLKYDLVDCDA
                     VYEGSGNKPLTINMKSGINADIINCFINNFINDIKSIGDISKQYFIKFKQNIDHDISD
                     AISDIEFMND*"
     gene            complement(179543..180178)
                     /locus_tag="SRR1747025_scaffold_38_prodigal-single_186"
     CDS             complement(179543..180178)
                     /product="hypothetical protein"
                     /codon_start=1
                     /transl_table=11
                     /translation="MNLFLLINEGILFSTAGGREVSKSAIAKTDKLLNNYLTHCEAST
                     DIMSDLYKNFFSGDTAANCKKKFNMLKTGLKKLKDLKDDMGKEVAEIKGTLKGNIFDD
                     MRKKRIFFNRADFKKEEVSNEYMNLIKKCSYPDGEYYKRVYRIYQIVVYNLEPLIDTK
                     EFVDKIRATITEFGPDTDEYEALDEFIYAFRWWKDQIKYTAGDITWTSDQK*"
     gene            complement(180243..182075)
                     /locus_tag="SRR1747025_scaffold_38_prodigal-single_187"
     CDS             complement(180243..182075)
                     /product="hypothetical protein"
                     /codon_start=1
                     /transl_table=11
                     /translation="LDSDKAFRTVSKLETEFNVSMMFKGIDEVIRSFVMDIKNSVDYC
                     KSNIKSNSDSAIDVGKFGINKQSNYDYNKDKWIRDCKKDCKNNLDELYRKLDKAKNEI
                     KKINDEELGGFLDIGKDFDINDVCDALKKKYSFYEKDGSLKKEYQKKITIDSSEDSKK
                     YLKELYDNSIKLNKYLSDACAKNTTKIYQEISDYQKLADYIVKVIDESTVIIDSIDST
                     LAAEFAKKTKELAEIAAKKAAEEARIKAEMDKIAAENAAKITAGLDKYKKEVEEAQTD
                     KEIVKAFKNIDVVDNGIDDENWEYRDKKNSAFYDSLTVDKIKKLCAPEFTIEEFVCLS
                     ALRNKPHRSKLDNTEMNMGKINKEYYKVAQSAERKLAKIINTKYDKFNMLYDLCRTRR
                     VKEILKDYYDKIIIKPINTDDEENVEFYSIDTSGLKKAIADNNISYNDIKKYYVFKYL
                     SRIGAYKSYFDLKTQYEYSRVIDGIKNFMVNSFGINDKEFIDLIENTYPSIKQDCINI
                     LLNYIKNITHRSNRALSISRAFNDDDSTGLMLYFIVKNKKMLDLDELKYLVKRKLDEI
                     KFNKSKNKDAENEEFYNDYKKFLNEESLFTSINNYNVFSEIKFM*"
     gene            complement(182199..182399)
                     /locus_tag="SRR1747025_scaffold_38_prodigal-single_188"
     CDS             complement(182199..182399)
                     /product="hypothetical protein"
                     /codon_start=1
                     /transl_table=11
                     /translation="MIYNSTRIMNEYSINTIFNEGNRYISNCFNPSELNVLNEVNIKN
                     IGKTIIIEAIKKAFKWIWDKLK*"
     gene            complement(182402..183592)
                     /locus_tag="SRR1747025_scaffold_38_prodigal-single_189"
     CDS             complement(182402..183592)
                     /product="hypothetical protein"
                     /codon_start=1
                     /transl_table=11
                     /translation="MYIEKFLEDTDLINDIPDIDEISGDESIEDINFDEAFYDLMYES
                     DYNMNIVYKQIGLSEFAETADNKIAFIEDTIIDVNDFTDKSDEKDDKKTTTDNEEKQV
                     KSFGEKIKTLIEGFKKFFANIYRKLQELYFNFIANIKKIDYDLKRKFIDNKDIITNDN
                     IKKACDYVFTDKNNVIVNKRIIDDKKFSYNDYMKMNNIKDKDDVHAFIAEKFHDLNDL
                     KALDKDYNENDMNAVQKMADNFNKKDYYESITKEVDSINFNDLIFIVNKLNMQDLSKG
                     FMMLNSAQKNLKYLGTVDKIITDIKRRKERIVDKTPLNKKLSKIFNNYAFIIKQCNAV
                     IRLASLKYVTTMQAVKDSKDIAFKIIKACSKKEKDVDNSNDVSYKNYSYEPKYAALGV
                     GGNN*"
     gene            complement(183683..184669)
                     /locus_tag="SRR1747025_scaffold_38_prodigal-single_190"
     CDS             complement(183683..184669)
                     /product="hypothetical protein"
                     /codon_start=1
                     /transl_table=11
                     /translation="MVVNENFVYNETHIDNDLVDTLKYINEFKFFNKSNNNSDNKIIL
                     AIQKLMTLIDKIIEYMNYNKDIMLGNDKKYREVIKKYKNIYFTNFKTKKIRFRAYSYT
                     NLEDTIYHNIFNDLNKNIDKMNSNIKSNIKNVTDDNITEFTSKYLDDESLFKDITGIN
                     NISNMDEYKKLISYALKSNAMIEFENNINFPEDKLRDIIKYFESGNSIKSIRLAYETV
                     NNKCKYFKSTLEFDKINKFLNSKIFKKDNARLSLIQHYINIINQEINIIWATYKTIIS
                     IEKEKRATYIRILNLLVPESFAIKNENSDKNGIKEIYNNQINGVYFNEINFI*"
     gene            complement(184759..185751)
                     /locus_tag="SRR1747025_scaffold_38_prodigal-single_191"
     CDS             complement(184759..185751)
                     /product="hypothetical protein"
                     /codon_start=1
                     /transl_table=11
                     /translation="MYFEKFYEGAAITGIQDPDNVGNDLEEIEDAVEDSHDEEVDDAL
                     CGLPGEDCDPFEESTEIVYEAEYNFNMICKSIGLSELNEAARGSLNENKFTDAMGKAK
                     NKVVEIVKAFVRWLISLKDKIVAFYNKARANIFNKNAKDIFATSDAKETYKKYKNEID
                     TYISNNTLKEKVKLFDFKQWSYAYDNISSNAKDTSYDDFIKTITIETDKLDAASLKAM
                     LDRDNMLNSLQSMYKPVMKRLDENIKKYKGMINKDTPFSKEELENDIKSTKENEMLVI
                     RKFNYVISLIKYTEAIYHKAMIAATKDKKDTKESKKQTAEETPKTESAFDIKFM*"
     gene            complement(185769..186920)
                     /locus_tag="SRR1747025_scaffold_38_prodigal-single_192"
     CDS             complement(185769..186920)
                     /product="hypothetical protein"
                     /codon_start=1
                     /transl_table=11
                     /translation="MPIYSGNRTGSAEFLALEADMSYGPNDMARIMYESECNDQMIFE
                     AVLKNDFMEIRGIREGTILESELAALNEASKKHLIDSLKISLSKTGMKISGVLKNASN
                     AVAAYVMRDGKAYANIFEKKFAQNRANFDGKVIQDVKVISKQFMGSFKLPSFKNDFSK
                     ALSSRMNETGLGKTALIQTGLQGCIPKYATEPVTPKQFTELCMENAFETVEINDSNVD
                     SMAKSLLATIKGGSALIKSLKAAEADTKKALLGAFTELKAANKKGAVAEAAVDETEAD
                     APTAEEAPDVISNLVVLTAAYQVVVAKYSAVRISITKKSLKYARAGLAKILAACKTPT
                     SNPETQETVAQEARMDIANGIYEINEAFATPAADLNTSAIRSFVEAAAL*"
     gene            complement(187019..188920)
                     /locus_tag="SRR1747025_scaffold_38_prodigal-single_193"
     CDS             complement(187019..188920)
                     /product="hypothetical protein"
                     /codon_start=1
                     /transl_table=11
                     /translation="MIFNMRKNILESATEDIDSMNDITTDERDENILIDSNDEENNAP
                     EINSDEVDLVESTILTEKYGFKKLFNILDHASKADCQNASFRSEMISLFKKIDNVICK
                     NDKSDDKSNIYYRISNYINNIIESTNKGTFPKNAFIIPDVTDSDVDDAKEAYMIISKI
                     LKADGFKSTSNKLIPKAKFAELVYKVYGGNVLLFGGSMVNIGTPGSPNVVFECTYNFL
                     KNNEYTIDKFGLSESAVNLSSNDEDDFNCKDTDECIEKERMTPENLYCFDDHLTDCDD
                     TKDEDIAEFRGNPEVMQFFTEYYDITNRATRRKILSLTEAEQNAILTSITSKLYDKIV
                     AKTDDIDYGEIPNTKGDITKLSNYKGLIECIDIIRELVVAMKQDTAPIDILTEAIANI
                     SARKDLFERGFRTDSEVAILMYNNYVLAIVASVSLLISTSIEFIKTPNKESFDFVLDK
                     MAYTKNKNYIFFSNLKKFNKACKNGDLDKSINSVIDVRTKHEAAAIAGIGLGGKIAIG
                     LGIAAGSVGLLLLIPNLLKEIVFVFYHLRVRASDYFNTQADLLEMNAYRVANNTEMDQ
                     EKKNRIVEKQTKKVGALRKIANFFSIKFKKAEVDTNKEIAEDAKTKNTVDNSPELANP
                     DTATNSALF*"
     gene            complement(188937..190334)
                     /locus_tag="SRR1747025_scaffold_38_prodigal-single_194"
     CDS             complement(188937..190334)
                     /product="hypothetical protein"
                     /codon_start=1
                     /transl_table=11
                     /translation="MNNNDPKFIHETMLSDIFNIWNATKDFASDVKNKNIIDRYKSNG
                     KKLASPMANSSSIAKASSNLTLVFPVIASKSVSVANASLVCKALEKNFVSMLQRLFAS
                     WQIVDGNDVGNFKDYLAALHGNISSKSANLDDIFAMLNSTLDNDTERLTLNEANLIKN
                     DMRNINYYLPSDINETALTDYNVRIDAITEAAAVDKNSTNDNKEGGIFKNTDGSDIPT
                     AKGSNLIRKDSMATVSDTVLNSEYKKANELMPTTMVVNFSIATRDDNGNINGTVPYTS
                     ALAAVKAKLYPIASDDIIKHLVDKNSETNWFVNLIRATTREISFVKDFLLGIDKAKID
                     ALSFSDKNKTSDKMWKVLERRAALSKSHKFMRSGAAGSVAAITSLLISQDEVEYMKKY
                     YNIDLERTSVVTNLFNAYNLISVCIVDENLEVAKFIFDEDEPSWEVISFNHLERESSD
                     STYKKVINLMTKVAK*"
     gene            190489..191601
                     /locus_tag="SRR1747025_scaffold_38_prodigal-single_195"
     CDS             190489..191601
                     /product="hypothetical protein"
                     /codon_start=1
                     /transl_table=11
                     /translation="MPTGRTHSGGGGNFGNNITKSSKSIRSDIFNQKSSLAENFNQTN
                     GNTGIASALYANGIYDRLRMGLFDKFTRIPALDPYNAVLGTKEYIFITKPDLCLLSGT
                     SLNPAIGYNVFLSEATKNYLPVMRQLQSSSQPYSTPFMTILSNSLTSSMDLSSISADS
                     VETPSNIMGTKISYRGSSYKSDDDHDFSLEFEDNKYLDIYMLFKIYDEYERLKWNGSI
                     DLSSQEHWLNYITNRVLHDQMSIYKFIVDATGTRIIYWARITGCYPISVPRDNFSDAP
                     KDGLKYTIQWKGNFIRDMDPIILEHFNFLVFNNRNSLYNKKDLPLYDSTNSHFEGHWA
                     STPYIKRVTNANNGYHRSFNSDYNTTRTEYHLMWKE*"
     gene            191618..194260
                     /locus_tag="SRR1747025_scaffold_38_prodigal-single_196"
     CDS             191618..194260
                     /product="hypothetical protein"
                     /codon_start=1
                     /transl_table=11
                     /translation="MAQNIDKSTDLTSDVYGINSYINEIKKKFTPDVSDDTLMLGIYG
                     YMGEMFSNTIQNSIVMASEFSNESIPYKAKFEKNIIAHALGLGITDINAVPAQFDVIL
                     AFVEDDIIDWANARTADGKDLPWEFVFDKDTNIYIGDYCFHTDYDISIKKVKLEDSGK
                     LNKFAYTAKYLIDVDNPVSNITNPYLTSPVILRVNNTNLLYVHCTLRQVEKTTIYKKI
                     LADNSINSKTITFDFEGQLAAFTIDVTEGNTTTHLVPVYEGLYSETKKYPHFYYTYLA
                     SNTIRIKFDRSSYQPRINSDVRINIQTTSGESGNFTYNPDVYPGFAFESEKYGYSNIA
                     CEVMPVNGESLYGTDKKSIKDLKKLIPKESLSRGSITNLADLQNFFNMINTDNSILYF
                     YKKRDNALERLYYSFILMRDEYNVIVPTNTIDLIVYADELQTEEGSGKLVFTKGQMVK
                     LDDDGIGRIYNGSGDDYTDSFKYVIPYSFIINIDPLYGMFYLSTIDTKKTLDFTYINE
                     NCFYQYIATSISWNRGYLNNPNNYYLTVNAEQNIATEDGKQMIKIDPDTGDILECNVR
                     CIAVFYDKEDNPLRWAEGSVIKYDPNGNIYSFRFTFTTKDYIDTDNRIRIDTGVYDLG
                     TNNESYAHFNANTKCIIHFLSKQGEEYGLNKINEIIPDTAGYTLSNSYTVLEGIDFFY
                     DYSNIINSTIVYDNDDKEYFRIKDVPVVKYDYFENEDKAIYFCNELSRRKIYIDYAIE
                     VLEDAFGMDFKFFNTYGPSRLFTTDNEGTYVNRTCLSLTFRLKLKPNYDTNIINDMIN
                     DVKDYIENINEIDSLHIPNLITEITNKYRESIVFFEFIDMNGYGPSVQHIYSMDMPEN
                     VITPEFLNVAALPDGTPDINIILA*"
     gene            194316..195311
                     /locus_tag="SRR1747025_scaffold_38_prodigal-single_197"
     CDS             194316..195311
                     /product="hypothetical protein"
                     /codon_start=1
                     /transl_table=11
                     /translation="MYTNDLYDSGYSARVKKIRQNQLSALYENADKYDIEKPSIQKTK
                     LDNLFIESSNTRTVRDDSITRFRSFSETVRNCLVVEALYKMYSNAMDPVLKADQTNRS
                     IMRKIVTEYVNENGYNIILANMRKASVPMCEMYNVINNSINSILEDCDQTNPDTFVIK
                     NEDKDQFFNDLDCTNTEDVEEAISDRVSNAMADFINTNNKDHEEITNTLKNAQEKIDT
                     VTSADDGEDNDEEDNTTPDGNVQESYQGLARARINKIRTTPKGVFHSMVSALSESVLK
                     HEDMHNEFMTEGHLDMDKIVDRTRIMYTFMEMLNTSRLDRVDEAFISEAIMNLSK*"
     gene            complement(195351..195794)
                     /locus_tag="SRR1747025_scaffold_38_prodigal-single_198"
     CDS             complement(195351..195794)
                     /product="hypothetical protein"
                     /codon_start=1
                     /transl_table=11
                     /translation="MNKTDTTFYFANNEQSGIIESIKYLRVALYHLYKDTTCIFELQK
                     YITSYIDCNSIDYNPDTFEIGLRIKKTSMKKIKDFAHKPEFYYNILINAFYDFIQANI
                     GVLSHWIEYEGGSTDIIDIILSNKNYMSMIFNIVCINDNMIYIKL*"
     gene            complement(195820..196533)
                     /locus_tag="SRR1747025_scaffold_38_prodigal-single_199"
     CDS             complement(195820..196533)
                     /product="Holliday junction resolvase
                     ,endodeoxyribonuclease n=1 Tax=Yersinia phage phiR1-37
                     RepID=G4KK25_9CAUD"
                     /codon_start=1
                     /transl_table=11
                     /translation="MKRKNRSQKHDEYVEKFGDIPVDFRERLDWMYDRLSISEEQAYS
                     ILHKRDLMIQALQYYDTKIILFEVPEGTPRPRFRIVNRKNLANMAMANPNFVHVYSIT
                     GAEDSAYMRRLMTEEDFTFVNQMIYTPCKLDIYAYFKTPSYYNKEDTILAEIGLHRPI
                     TKPDWDNCGKKYSDMFNANIWLDDTLVIDGSVHRYYSILPRVEIRIQYLNMMYNRAQY
                     NSIINRKDYDQNIDLNYFH*"
                     /db_xref="UniRef100_G4KK25"
                     /db_xref="G4KK25_9CAUD"
                     /db_xref="pbd:PBOR_24230"
     gene            complement(196627..198633)
                     /locus_tag="SRR1747025_scaffold_38_prodigal-single_200"
     CDS             complement(196627..198633)
                     /product="hypothetical protein"
                     /codon_start=1
                     /transl_table=11
                     /translation="MQYIWESMGKANKDNPCIGYKCEKDKDGKYVATVMAGGSVIGTN
                     ISKDTLLKTIDGAAYHNFSEEPVKLKSVGYNTNGSVESTLDIESDQIGFTQRDNLLPI
                     PFRNGSYIVVSNPLPTAYYTDMIICLCKNSDDLFITNVSGETKFSTKLSCYFSDSNDV
                     SIITSNSDEPTQSETSVGESDAEGTGYRPTYESMFGDAAYTSRITDLDTEDFANINNI
                     SGVFGLPYQFLPEADVRLSAENSSTLLPSIGYEYAEKIVERIPLLLIAPGRASFMTKY
                     SKTEKKNFVSQFISSVANGFDFNENTLSDLTESNGRYYTFQYADDYYKYLNPMCRIAS
                     IYLGIGDIKLPGASNVLKYMNWEEYTNAGIRSISDVGTFNSIPFYLNTETSTRESYSN
                     STSQSMLASSVNSISDMGRELSFLLGQSSSMAGIDKVLSDADISSNIENLNDFVNKIL
                     GHGNVLSNIGSHLATVAAGGKLIFPEIWSDSSFSRTYSCEFKFISPDPSPLSIYLNVL
                     VPLFHLICLTCPQSVVSNPNGYTNPYLVRAIYKGFFNIDMGIITDMSVTKGDECQWTR
                     EGLPSAINVSIDIKDLYQAMSITPSSMSDWSYDTISNTALMDYIANLCGINIYKPEVG
                     RLAEMWIANKGGEILDIKNNTFRKVEVKVQNAIMNFYNKLRGAN*"
     gene            complement(198712..207519)
                     /locus_tag="SRR1747025_scaffold_38_prodigal-single_201"
     CDS             complement(198712..207519)
                     /product="N-acetylmuramoyl-L-alanine amidase n=1 Tax
                     =Faecalibacterium prausnitzii A2-165 RepID=C7H6J4_9FIRM"
                     /codon_start=1
                     /transl_table=11
                     /translation="MPSISASSYVRNLGKSVGYIAIDSLGSNADAIKTYIEKLDNGCK
                     TIYKTFAKKRESETKRSLTSIVKNSDLYKNTNQLFKNALSDLKTGNIYNKDRKEEMDS
                     NIFGDEMDFNFSFNDNDFSFSDSFSSSSNNSDSESSSSNSNDDFNTSTIKSIINTGYQ
                     QSMATTAAGEFIAKHNKVNTGLVLNQMAANNTRILSGIGTIYNEVKTTNKFLNTNILA
                     HLENTKKYQDTTIEMLRKMSSSIEEMTDIQKSIYRPKNSKYNSYSDDISSIMDYNGIM
                     DPGEYFKLIKKNIQKIKGDNMVGSVLGMAGALTGATKPADFIKMASGSPISGLLGLLI
                     GSKMENSAFGKSLKDLNSTIASLFPNMLSKFDRNSDNKLFNFISKVLGFTSDSKARID
                     TSRYEKGPVPFDGITRKTINEVIPGYLARIESALTGRSERYFDSDRGKWLYASSIEKR
                     YRKEERDYITNANYDIRRDAEKLFGDENTTFNAFQKRSLEKKIDNMINTIYKDNGRFE
                     SSIDKGWKYYGFSSPEEFRLVKNSLSRDTIRNIAASNMNARSDVNRRFKDIANEPGLY
                     SILFNNTFGSEDEDDISTGAVRNIENRAKKDKKYFERMKKLGVLNNKGEYIPSNDYKS
                     PEIMKSSNNSIGFLNANRDSYGKNVFDYLRDIFNVISNNRKGGHKGRRGYKPVNPTPS
                     GGSSSGSSSNSSESSDSDGGDSDPDSDGDLDWESIKRYRDAENDDTNSSENSFYDTRV
                     GRFIKEKFGNKFDNVAKIVGAPLNAATKFINKANNTIYKFLFGDKEYYNDKGEKLDSV
                     FDYMAFRMEKSFNEVTNKILDTLKNKVKPIIDKYIKPVIDNVKDILSKGWKGVKNTAS
                     NVWSDIKSKFSRQADNMEDGGVSSADDFEADSGIKTSAYGRIATKRGLTMISPGEIII
                     PATFDKNKQRKMEKAEKRDRNRIANAIALNAKGNIKGSAEEKLNQLKGFFSNILGDSY
                     DHTSKVLAGGIVGGGAGLLVGNPLLGAVAGAGLSIINSSETAKKFLLGDMITNEDGTK
                     ERSGGIIPKRIIDVYTKAAPDMSKFSLVGGVAGLLTGFGPLGGAAVGAGISLLKNNET
                     VQNILFGENGLFEKEGVEKFKKFAKKAAPHALIGAGIGALAGPFGILGNSIIGSGLGL
                     LTATDTFHKVMFGDPDNPEKNSVMKALNKTILIPGKEKILSMLDEFKDYAKENMLKPL
                     KNFWNPFKQGIKNVIHDIGYSVADSINDAFSKFIGLPAMDFFQEKIFKPLGKAIGAVA
                     KSPINLAKGIISAPFKMLGSIGNRMRMHQIEKGKAYDMSAAERLVFRKQYSDNKLFNR
                     FIYGNKKKGTNGLVGLLRYFNKDSGLANTLEKNRYSESGSLLNTILGRDNAFEQDNVL
                     AGLDDNALNMLLSNTSAMLNSDSDIGNQMKSIRSGMQNRLSDLFNKRDANGKTLYDKL
                     GYKTLNKFTKQALSGEYNNIDELSEYIDSKFGLDKFGEDDRNSIKNSILNTLRNGLSD
                     SENDVNTLYRLRLTLGGSRRDQKEIEDKLSQALGRKISGKSGIRSVREAIQAELKARG
                     KNVESITSKEEPKTPEEKTQQTVENISSKIDNFNNSMLNAIKEVIYTMNPKARPKSES
                     TTNNASETAKNVADGGSKVINTIQKANEKSLNDRSDEDKEKFYDQDTGNVVSSDTSSR
                     EYKENKEQHTEIKEKKDKENKENSQNFNDLIDSLIGKRKERKKSRSGIAGILGRIVGF
                     KEKVSSPLGTVAKIGKKIVGGALLVSLFGYASEFVKTSIWPKIQTFLFGKQNEDGVRS
                     GGLLGGLKNIFVGKDGKSGILGSVFNWFGEKFNAVKNWYLNNGGLSGLLAGALEKIII
                     GHGYAIQNLVAPAVSLIIQSLPGILWGTVKGIVKGLTAVITKRKPANDNVTFTDYDTN
                     VTKYLNAANKNNSNLKSALTQSTSTEPGVKKTSNNYSNVIKAFDSSKSTNYKTTSTFN
                     INGGNTSSSNAKLKSIVDDIDVTGIENPVFNITTGKAMEANDFDGSTNRRNIIGGTYS
                     TNQIVTDENGNILNDYTQYHSNDGILSKGIKTGTRFGLQVLAGMNKGTTVKAVKLAGK
                     VGKTVFDATKLGKATNLVGKAGKAIGTGIANTKTGKAVGRFATNTIKNIAESTGVNTA
                     KKSFGSLFRKLFENIFNSKIGKILLSGVTKGAGTKALQEALIKSGEKLAKHAGTKLIG
                     KSALKLANVLSNATPLGIALGVVDFLWGMTNAETIMGVAKGGYNISFGIRVICGLTNF
                     LTNRFLLGLIPASTIMDIFIDGILPAFGMDLTELKDARSNYNQVLNAWNKEHPEETYD
                     NLEDFNKRKKAPWYKRVGNWFGNIFGVKDKEVEAVINKSNGNSRTTSSGTSSALGIGS
                     ARTTNAGKARGHIYQHDPAIKNMRYGNSTLGESGCAPVAVTNALRRLTGRGDLNHAMS
                     YAEANGMVSKNGTSMNYFNSYLADNGISTTNTNSASDALQAIKQGKQVIMFGKDNSNN
                     GMPFGTTPHFITATGYDRNGNVIVEDPDLPSGSTKYNKSKIANSMKSSVIINGRKNIG
                     KGTESADSSSAEDTSTTNKLFSQIGNLGTNIMKKMYGGLYDAMYGDGDDTSSSSDSTA
                     NTSSNSSGKISLVSNKKSNTITSMDVKGNSNAEKIWNYLRSKGFSKAGAAGIMGNFRM
                     ESAYKPYAVEATELKKLGYTGGNSDTLMRKFTDDLQNGKISKDTFVNTYFGYGLPQFT
                     YNTWKEQLYDATVGQGKKIDSIPNQLDYLTGSWNKYCGGLVNRLKNAKDPGEAAIDVL
                     HSYEMPNWKSVKQYLYDNERKAYAKEAYNAFAVGSGRAQRSIDQNRMYADDNRNIIGS
                     GSANTTSNANTSISYDSFLNTIVSILLKISDNTALLNKVLEILSKNFGIDIDESDIDA
                     ASRKTKLQTKAALNELVKRNSGNTVNISKLLNNQSNEYIISAMSELARE*"
                     /db_xref="UniRef100_C7H6J4"
                     /db_xref="C7H6J4_9FIRM"
     gene            complement(207622..208614)
                     /locus_tag="SRR1747025_scaffold_38_prodigal-single_202"
     CDS             complement(207622..208614)
                     /product="Uncharacterized protein n=1 Tax=Halanaerobium
                     saccharolyticum subsp. saccharolyticum DSM 6643
                     RepID=M5E331_9FIRM"
                     /codon_start=1
                     /transl_table=11
                     /translation="MKTYVHSAYKFVNVIEVPRDEISYVDFTACKEPRETLGSFYNRQ
                     QKKPDILINGGFFSMANGNPVFNTIDEGIVRSNNTNYRIGIGVSYDAINELKFGNLND
                     GTRWKDFLSAYPVLLNGTGPITKFDYAKEIDYCAVRSCIGYNDTTVFIVHVGKPGLRF
                     AQLSELLDNIGAKFAVNLDGGGSARVLIKGKVFGNPTENRQVDNVVAFYLKNAIADKS
                     NNLAADKSYILYTVKSGDSWWKIAAVNLGDGNRYKELLAFNGMSSANAKLYPGMQIKI
                     PMKETLYTVVAGDSWWSIAAKTMGSGYRYSELAAYNNKSSTSTLHPGDKLKIPV*"
                     /db_xref="UniRef100_M5E331"
                     /db_xref="A0A0G0RIE4_9BACT"
                     /db_xref="M5E331_9FIRM"
     gene            complement(208617..208976)
                     /locus_tag="SRR1747025_scaffold_38_prodigal-single_203"
     CDS             complement(208617..208976)
                     /product="Uncharacterized protein n=1 Tax=Staphylococcus
                     sp. CAG:324 RepID=R6TKX0_9STAP"
                     /codon_start=1
                     /transl_table=11
                     /translation="MVDVGYLSPFIIIVIYIIAEIYKRVFAKKTAYKNWLPIICAILG
                     GVMGFLIYKFYPQGIVQYADNAIGAIGNGAFSGLAATGCNQIYKQIKKFKLELFEPED
                     DTTTYSDNSNNDTNGDA*"
                     /db_xref="UniRef100_R6TKX0"
                     /db_xref="R6TKX0_9STAP"
     gene            complement(209074..212913)
                     /locus_tag="SRR1747025_scaffold_38_prodigal-single_204"
     CDS             complement(209074..212913)
                     /product="Putative RNA-polymerase beta-subunit n=1 Tax
                     =Yersinia phage phiR1-37 RepID=G4KK38_9CAUD"
                     /codon_start=1
                     /transl_table=11
                     /translation="MNNNYLYESVLTDNDKNTLKKNNIEIINNFKANDNKNTIVDISS
                     NKFKSDEAFIRFIQKILQDTEKEFGNRIIYIPIKHLDSNNIEGDRGYVGAIIRYMKIS
                     SVDFRNRFPNTVFIFYNEIKETLPVYTDKYKSTEYNQFKNLIITLIKNNESAKPNINM
                     VASQQPVILRKSTEDDKSPVKDVKVEKNIDIEKTEAKNKKEDELVTNIVNNVEDSDNE
                     EEAYENIENDDNFKAALMDLDAEDDGKPKFNATRQNRMNTLSKELLKKEVHGKTIEEI
                     ISNDKDDEIESTSMKINSINDEWKDVKFINFQKKYDINFDILNILKSLHDMSYPIDII
                     NIEVEDTSTNMDYIYTYRVETEDGFGKRSTLTFDIPKFKNNRFMRLRGNEKIMSGQLL
                     LLPCIKTDEDTVQCVSNYNKIFIRRKGALSKSYPSSDRFLKAIKKLGNQDKNIKVIVG
                     DNTTICSKYELPVDYIDICSQITRIETSDKIYYFNQDEYYSKYKADSSLGIPYCVNRN
                     TGEVYYVKMDDDGNILMNNAPMLLSDIISNEISNASDKFREILSVTKVSNTLNYSEAS
                     ILSNKIPLIVILGYTLGSLDVIAHRMKIDLDEDDKKFSNPSRIKFADTTLYYQTTYPA
                     AMLFNGLNACNTEMYNLKDMSNRSTWLDFLDSFGGRILSDGLDNFADLFLDPITKEVC
                     KHVGIPSDYAGMLLYANSLLSNNKYNRHTDISGNRYRTNELIAGYFYKAISRAYVEYK
                     AQVKRGRKVGISMKRSAVIDWIFEDPMTSDLSILNPLLEIEAANEVSFKGLSGMNDSR
                     SYSLDKRTYDDSMNNKLALSTGFAANVGINRQTTIDMDITGKRGYIKDSKNDDKSVTK
                     SLSMTEAVTPFGTTHDDPFRSAMTFIQTSKHSMRVGKSMPLLVTNGADEAMPYISSDT
                     FAYKAKENGKVIELTKDYMVVAYDKAVITDDNKSYLNECIDLKNEVKKNSDGGFFITL
                     KLDTDLKIGDIFKKGDIIAYDRSSFSDKVGEDDNLAYNVGVLAKVAIMNTDEGFEDST
                     SVSTWLSEAMATDVVVEKETDVSKNANIYQLVKIGDAVQEGDPLITMQNSFDEKDANM
                     LLKNITDPSFVSDLGRVRVKSKYTGVIQDIKIYRTCDIEEMSDSLKKIVTEYEDKIKA
                     QKKLYEKFKAPGANLLDPDYKMEATGKMKNNPDGVKIVFYIKYNDKLSVGDKVVAQSA
                     NKGVIKNIFPKGYEPFSEFRPEESIHALFAARSFNARMVTSVWVSGAINKCMIELDRA
                     VKNIMGIDADTKLEDMC*"
                     /db_xref="UniRef100_G4KK38"
                     /db_xref="G4KK38_9CAUD"
     gene            complement(212999..213775)
                     /locus_tag="SRR1747025_scaffold_38_prodigal-single_205"
     CDS             complement(212999..213775)
                     /product="hypothetical protein"
                     /codon_start=1
                     /transl_table=11
                     /translation="MIYNTTLNIHFLNEYFGLRTEDLNYVNNESGFSIYIPRLEARLE
                     RKPKSKWNDLEEFYSDNNLHNLNPEEVYEFFIRPQYGTYKNRNGHIFWLVLPKSRKAV
                     AIFLYPDKGYVFDKTNHTELIREYDKTDLNIIRSFVEIYQDTFRSICALQTSSNLYGP
                     YTKSPLNIVFKNLADYAFHFTINEAKARTKEGRIEFGDIEFYKDIYYKNKYLNQRWNS
                     NDLITDTDKINKSNTPIGFKENTNNIFDKYYNYFNDIVFA*"
     gene            214061..214393
                     /locus_tag="SRR1747025_scaffold_38_prodigal-single_206"
     CDS             214061..214393
                     /product="hypothetical protein"
                     /codon_start=1
                     /transl_table=11
                     /translation="MEKIQSIKVRNPPENSDSITNPKDLLDRDIPVEVGSFATLDDNL
                     PLKLFIVAAIQGDIATLGELELTDTKDDVCLRLTDVSLSKVLAVDDSFVNINGVLWNI
                     RERLNKRI*"
     gene            complement(215036..215182)
                     /locus_tag="SRR1747025_scaffold_38_prodigal-single_207"
     CDS             complement(215036..215182)
                     /product="hypothetical protein"
                     /codon_start=1
                     /transl_table=11
                     /translation="MNSKYYAKIKRYYDKGYYTNRHIMILCKKGALTEEEYKSITGLD
                     YPNV*"
     gene            complement(215208..215363)
                     /locus_tag="SRR1747025_scaffold_38_prodigal-single_208"
     CDS             complement(215208..215363)
                     /product="hypothetical protein"
                     /codon_start=1
                     /transl_table=11
                     /translation="MQVANTILGVANLIIGVFVLSKVLDAKKDTSDEIEKENAQLFFE
                     NQTGEDY*"
     gene            complement(215442..216140)
                     /locus_tag="SRR1747025_scaffold_38_prodigal-single_209"
     CDS             complement(215442..216140)
                     /product="hypothetical protein"
                     /codon_start=1
                     /transl_table=11
                     /translation="LGGGSKQLTSLYINNNGSNKELISAYGNINGTSKLIFSKLYKWA
                     KYTYTKDNSEYSYDIIDMSSGSDGISVSSNSAIYVGSGTYTQTNGSSVTLYLSSPKSV
                     NLDDMCRITFNGKKYYESDGNISALSGYWVIKYSPTSTSITVKNDQQELACKISSISS
                     PLRYSLVNPLYSTRKFSRITHLYKCTVEYVSSTDPNAYTDNSSQSLFSLGSDSYKQDA
                     LNLNSQYIYYKKMN*"
     gene            complement(216192..216959)
                     /locus_tag="SRR1747025_scaffold_38_prodigal-single_210"
     CDS             complement(216192..216959)
                     /product="hypothetical protein"
                     /codon_start=1
                     /transl_table=11
                     /translation="LGGGQRQIASLYINKNGTNKQLNNAYANINGSKKEIYGRISYHN
                     YGEYKLTTDGNKMWDLVETEMRRTGLSTEDYRIYRYTSNSGDENTDAKFYVARSYNFN
                     HSTKKITLNNPSLVSYTELTDRSTNSRYSGYYAILAGERGDNTCIDWSSQYAPSAPSY
                     AHYAWYLLYLLRYSPSQTENLYVKYRYDYFELSYYNTPYYLWRYRFQRSILTQNKNDY
                     TASSDSVLNADYKYSSSTYNSSSMAAAYVYRYNGTTY*"
     gene            complement(217069..217215)
                     /locus_tag="SRR1747025_scaffold_38_prodigal-single_211"
     CDS             complement(217069..217215)
                     /product="hypothetical protein"
                     /codon_start=1
                     /transl_table=11
                     /translation="MAQSKYFNTIKKYYDKKIYKKAHIKAFVRTGNLTEEEYKLITGE
                     DYQA*"
     gene            complement(217233..217796)
                     /locus_tag="SRR1747025_scaffold_38_prodigal-single_212"
     CDS             complement(217233..217796)
                     /product="hypothetical protein"
                     /codon_start=1
                     /transl_table=11
                     /translation="MSTIMNRVVFKDKDGNEKLFTTAAYPVETEPCIFDKQAMVDQQY
                     RDVLRITLADTNYGEVCTYFKDDAEFSIRQNEVTGKDTEGNDVYGDVDYPKTDYSILG
                     DIVCHKDGKITVYMGKLTAHEEEVKRLEEENAQLLFENLTGETDPDMPDPGTDENTDP
                     TTDTGNESGSETDPTTDPSADSGTTTE*"
     gene            complement(217895..218704)
                     /locus_tag="SRR1747025_scaffold_38_prodigal-single_213"
     CDS             complement(217895..218704)
                     /product="hypothetical protein"
                     /codon_start=1
                     /transl_table=11
                     /translation="LAALYINNNGSNKALNNAYGNINGNSKEIFKKFAYLSSITAGSI
                     IKFNTTLSGSNNLTDFIVLGTSYNNDTVLLLQRYLYELRAFNSISSSEYNASTIDNYL
                     SAEVSTTDNYRSKLDESIRNRLTKTSVKSYSFSNKKIININRDIFLPSYSELGYSSTS
                     YSYLSDEGISYLDALKIAAGRTSMDDEARISVVKSDKTDYAPYYWMRSPGGDVGSNYG
                     DNYVFTVTYNGSSYNGHDIIATISNIFIRPIISLSPTTLIDNINSAYYLIG*"
     gene            complement(218776..219573)
                     /locus_tag="SRR1747025_scaffold_38_prodigal-single_214"
     CDS             complement(218776..219573)
                     /product="hypothetical protein"
                     /codon_start=1
                     /transl_table=11
                     /translation="LGGGQKQLASLYINKDGSSKALNNIYTNINGSSKVIFSATKYYW
                     YKQYPVSSYTLCSIQYWQDSTGYSYEGVVNYLCPKSFSSTSDTIPLYSSMSYTNSSGS
                     LQFSGYNSVNFDYNRTESSDNDIYYYLNPSYDGYYFPGYGFNNNIAFKVSSSGSSLEV
                     IYHDTYVEYRALLRLNGVYYKVPKSYSTNFNTVKYNSKLSLNTVTTGASKYSSSRTVV
                     TDLTSGNSGYKIGWYSDDSDYSDDYPKTCSRAYYCDGYYYEYLGYYA*"
     gene            complement(219640..219906)
                     /locus_tag="SRR1747025_scaffold_38_prodigal-single_215"
     CDS             complement(219640..219906)
                     /product="hypothetical protein"
                     /codon_start=1
                     /transl_table=11
                     /translation="MYTNTYISENDSFIYDKQNNTILCLSSPIVSTSTASTTNINIRA
                     YFHNKGNSSTEFVRQWEFCNIGTMTGNIFTSFCDNLTIFYIILS*"
     gene            complement(220192..>221094)
                     /locus_tag="SRR1747025_scaffold_38_prodigal-single_216"
     CDS             complement(220192..>221094)
                     /product="hypothetical protein"
                     /codon_start=3
                     /transl_table=11
                     /translation="LYINKDSSNIALSNAYANINGTNKEIFSATKYCYWRAYPVTKWQ
                     LCEYEVDDGTCHYDIRYLKSAYQNSKKVYSSISPTPESDGRMKVLGGVTPSISSIGYY
                     STTGLMTVDRGLVTPTLTNTGTDYTRETVYKFTNAYFDTGTDNGNTFDQLNISITKAY
                     FVIPRDYNKNAYSTVVIHAPNLNSSYYLNFAHYLPRSFFAPNSLSSSKINVLTYNSSS
                     LGFDSMRFIKFTVSSSDTTSILSSKNINISYARDYYDDTNGYYGTMDTSSYAQDYLPS
                     GGSASSYGIYIFNGYYWIYDGYHA*"
ORIGIN      
        1 CTAGCACTAG TATTTAATGC TATATTTCTT ACTTGATAAG TAGTATAATT AGTATTAGCT
       61 TGTGCTACTA AAGCACCAGT TAATGTACCA CCAGACTTAA GTAAATACTT ATCTAATTCA
      121 GCAGCAACAG CTTTTCCACT TACTGGATTA TCACTATTAC TATTAAAAGT GCTATCTATT
      181 ACAAGTCCAC CATCTGGTAT ACTATCAATT TTGGTTCTAT CAGAAACACT AATAAGCTTA
      241 TCATCAGTAA TATTATCAAG TTTCTTCTTA TCCTCTGCAC TAATTAATCC TGGAGTTGTA
      301 TCAGTAGCTT CAGGAGTATA ATCTTTAGCA GCTTCAGCTA AATCACCAAC AATCTCATAT
      361 GCTCCACCAG TATAAAACAT ATGATATATC TTATTAATCT GAATATAATT TGCTTCTACA
      421 TTAGTACCTC TATACTTAAT ATTCTTAGCT CCAGTAGCAT TGATATTGAG TGTAGGAGAT
      481 GCTGCAGTAT TAGCATTAGT AAATTTTATA TAAATATTAT TTCCATCTTT TAATGCATAA
      541 TTCTCACAGT CAACTGTTTT TGCAGCAGTA GCTCCAGCAG TAGTACATGT AAGAAGAGTA
      601 TTTGTAGTAT AATTAATAAT AGTAGTATCT CCACCAGTAG AAGAACCACT ACCAGAAATT
      661 TCTACTACAG CTCCAGCAGA ATCTTTCATG TAAATTTTAT GATTATCCCA GTCAGCTATA
      721 AGCTCTTTAT TAGTAGCTAA ACTAGCATTT GCATAAGATA AAGGCCTAAA TGGTATTCTA
      781 GCCGTAGCTT CATGACCCAT ACTATAACCT CCTTGATATA ATTAAATTTT TATATAAATG
      841 TTATTAGAAG CAAATAATAG CCAAAAATAT CTCGGGTAGA AAAATCTACC CGAGATCTAT
      901 CTATATGAAT TCTAATTTAT ATAAATTAGA AAAATAATTT TATTTTTTAC CAAGCTATAT
      961 AATAATATTT TTCATTTGTA TTATTATAAA GAGTAGCTTC TATATTATTA TCACTATTAT
     1021 TACTATCATA TGTACTATAA ATATGCTGTA ATGAAAAAAG TAATGTTCCA CCATCACTAC
     1081 AATCTGTAGT TGTTACTCTT GACGTATTTA TTAATTGCAA TTTATTATCT GAAATAGATA
     1141 CTGCGCTGTA TTGAATTGGT CCGATAGTTT TATTACTACT TGATCCACTT CCATTACTCG
     1201 ACCATGAATC AACTCCGGAT AAATAATAAT ATAGTGATGT AGAAGGTGTA ACAACAAGAA
     1261 TAGATTGTGC AGAATCAGAA ATTAATATTA ATGTATTTAT GTTAATGGGT AATATAATTT
     1321 CTCTAGGAGT TGATGAAATA CAACCTACGC TTCTATAACT TCTATTTCCA CTAACTTTTA
     1381 AATCATAATA TCCAGTTCCA TCACCACTGT AATAACCGCT TACAATATTA CTGCCCCCCC
     1441 AAGGATTTGC ATACGCCATC AATATTAGCA TAAAGACTCA TAATTAATAA TCTCCTTTAT
     1501 AAATTTATTT TTTTTACATA ATTGTTATAG ATAAAGAAAA TTATATAAAA ATAATATCTC
     1561 AGGTAGAATT AATTCTACCT GAGAAAATAT AAAATTTAAT TAACTATGAT ATCCATCATA
     1621 AACCCACCAA TATCCATTGA ATATATAAAT ATACTCAAGT ACAGAATTGG TAGCACTTGG
     1681 CATATATCCA TCAGTATAGT TAGATGTATC CATTATTCCA TATCCACCTT CATAACTGCT
     1741 AAATGTATCT CTGACATCTG CAACACCATC GGAAACTAGT GTAACACTTT TTAATGAATG
     1801 TAAGCCTTCT ACGTTTTTAG AAGGATAATT ATATACTTGC TGAAGTGAGT TTGGACTTGC
     1861 TACATCATCT GGAAGATATA CTCCAAATGT ACTTCTTAAA GACCCATCAT CATCTGGAAC
     1921 ATAAAATCTT ACTGTTGTAT ATGTATTTTT ATTATATGAT TTAGGAACTA CATAATATGC
     1981 TTGTGTTATT TTTATATTAA TTGTATCAAA TATATTACCA GTACCATCAT TTGCAGTAGA
     2041 TAAATACGCA TTAGTAAATT TATATACAGT TTCGCGAGTA TAATCTGTAC CAGTGTTTGT
     2101 TAATGTAGGT GTAACCCAAC CCCTATCAAC AGTCATCAAT CCAGTAGTAC TATAATAACC
     2161 ACCACTAGAT ATTGATGGAG TAACACCGCC AAGAACTTTC ATACGTCCAT CTGATTCTAC
     2221 TGTTGAAGAT ATAGAAGAAT ATACTTTTTT ACTGTTCTGA TATGCACTCT TTAAATATCT
     2281 TATATCATAT TCATAATAAC TACTTCCTGC ACTACTGCAA TGAACTAATT CCCATGCATT
     2341 AACAGGATAA GCTTTCCAAC AATAATATTT AGTAGCACTA AATATTTCTT TATTGGTTCC
     2401 ATTTATATTA GCATATGCAT TAGATAATGC AATATTACTA CTATCTTTAT TTATATAAAG
     2461 GGGTTTCTGC CCCCCCCCCA ATATTTGTAT ATATAGGCAT AATATATAAT CTCCTTTATT
     2521 AAAATATTAG GATATATTTT ATCTAAATAG ATTTATAAAA ATACTGTGTT CCAGACTCAC
     2581 TACTATACCA GTTTAAATAA AAATCTGATC CCAAATCAGT TCTATTACTT GATGAATATT
     2641 CTGATTTATT AGTTGAATAT ACTTTTGTCT GACTTTGATA TTGCATTAAT CGCACAGTTC
     2701 CGTTGCGTAT TGTTCCATTA CATCTTATTT CTATAGGATT GACCGTTATT TCTGAAATTC
     2761 TATATCCATA AGCTCTCTGT GTATAACTTG TATCAGAATA ATCTACACTA GAATCACTAA
     2821 ATTCAAAATT ACTTTGTATT AAAGTCCACA ATGGCACTGG TGCTATACTA GATAAGTATT
     2881 GATAATGATA TGTAGTGCCA TTATAATATA ATGAACTTGA GCCAACTGAC TCTAGTAATT
     2941 TATAATTATT AAGCGATATA GTTTTCTTAG ATGTATTTAT TGTGTATGAT TGAGATACCC
     3001 ATAATCCTGC AGACTCATCT AATAGATATG CTAACTCTGA TGTATAATCA GATCCTTCAC
     3061 CAGACCATGT AGACACATCT GGTTGTGTTT CACTTGTACT AGAGCCATAA TAAGTATATC
     3121 TAATCCAGCC ATAAAGTGGG GCAAATATTT GTTTACTTGC TCCATTTATA TTAGCATAAG
     3181 CACTATTTAG TACTTTTCTA GTACCATTAT TATTCATATA AAGGGAGACA ATTTGTCGTT
     3241 GCCCCCCCCC CAATATTATT GTATATTGGC ATAACCATAT ACCTCCTATT AGGGATTTAT
     3301 AATATTTTTA ATTAGCTCCA ATATATTCAT ATTTATAATT ACCATATTCT CCTTCAGAAT
     3361 ATGCATTTCT ATTTGTAGAA GTTAATGTAG TATCATATTC CCATCTATAT CCATCAGATG
     3421 TATTTTGTAC ATCCAATTGA TAGGAATCAG AATAATTACA TTTAATATCA CTATCTCCAA
     3481 TAATAGATTC AAAACTAGAA ATTTCAAATA AATAGATATA GCTTGGAGCT GTATCTGATC
     3541 TACTGCACTG ATATTCTTTT ATTGGAGAAG GCTGATATTG AGATCGCGTA CTAAATGGGT
     3601 CTTCATATAA GAACAAATAT CCAGAATATG TAGTTACTTT ATAATATACA GTAGCAGCTC
     3661 CCGATGTATG CTTTACTTCA CTGTCAATAC GTACATTATT ATCATCACAA CTTATACTAT
     3721 ATACATAAGT GCTTGAGCTT AATGAATAAT TACTAGCATA ATAAAGCGTG CCAAAATAAT
     3781 TTGTAAAAGA ACCAGAACCC AAAGATTCTG ATAATCCTTT TTTACTTACT TTTTTAATAT
     3841 ATCTTTTCCA TATATAAACT AATGCAGGGA AAATTTTCTT ACTAGTGCCA TTTATATTGC
     3901 CATATAATGC ATTAGTAGAT CTTCTTGTAC ATTGTTATTT ATATAGAGGG AAGCAATTTG
     3961 TTTCTGCCCC CCCCCAATAT TACTGTACAT TGGCATATAA ATGCCTCCTT TACAAAATAT
     4021 TAGGGTATTA TTTTTTAATA TAAAATTAAT TAAATTAATT GATAATTTTT ATCTATAACA
     4081 GTAGATTTAC TAAATGATAG TGCTGGACGA ACATATATAC CTGATACAAT AGGATAAGCT
     4141 TCAGCCCTAT CGGCATCTTT ATTTTCTGAG TTACCATTAT AATAGTTGGA ATATGGAACA
     4201 TCTTTATTTG TACTATACTC ATCTCTCAAC CAATAATTTC TATAATATTC CTCTTCAGTT
     4261 TTAAATTGCC TTGCTTTATA TGGTACAGTT TTCCCAGTAG CTATCTTTAA AGCATCTAAA
     4321 TATGATTTAC CCATTCCATA TCCAAAACTG GCACCAAGAC TCCAACCAAC TTCTGCCATA
     4381 GATAATAAAA ATATATCTCT TAATTCTTTT ATAACAGGAT ATGTACTATC TTCTATGCAT
     4441 TGTATCATTA TTTCAGTCTT TACCAATTTA CTTCTAATAG ATGAATCTAA TTTAGATCTA
     4501 TAACTATCTG ATGCTGAAGC ATCTGCTGAT AAATATTTAT CTATATTAGA ATCATAATAA
     4561 TGAGGACTAC CATTCGAATC AAATACTCTC GAATTACCAT ATGAATATCT TTGTAATAAT
     4621 AATATAGTAT CATTATTATA AGATGTACCC AGAACTATAA AATCTGTAAG TTTATTAGAA
     4681 CCAGATAAAG TAGTATTAAA TTTAACTATA GAACCAATTG ATATATCAGC TAATGGTGTT
     4741 CCTAAATTAA ATATTTCTTT ACTACTACCA TTTATATTTC CATATGCATT AGATAATGCT
     4801 TTAGATGAAC CATCTTTATT AATATAGAGG GAGGTTAATT GTTTCGACCC CCCCCCCAAT
     4861 ATTTGTATAT AATGACATTT TAATAATCTC CTTTAACAAA TATTAGGGAT ATTAATTATT
     4921 TATGATAAAA TCATATAGCT TAAATTCATA ATTATACTTG AAAAGTTTGC ATTTGGAGTA
     4981 AATATTCCAT TGTTAATATT ACATATTGTT ATATCATCAG ATCCACTAGT AGATGTTGAT
     5041 GATGCAGCAC TAATAGTTAT ATTATTAGAA GAATCAACAG AAATTATTCC AATATAATTA
     5101 GAGTTGTTGG TGCAATATGA TCCTATAATT TTATTTGTAT TTCTATTATA ATAAATATTC
     5161 AATACATTAC TTCCAATATA AGCAAATTGT AATATCAATA TTATAGTAGT ACCATTAAAT
     5221 GTAACACTAT TATACCTATT AGTGACATTA TATGTAGTTC CTATAATATA AGAACCATTA
     5281 TTACCCCCCC CCCAAATCTT TGGAGGCTCC ATCAATATTA GCATAAATAC TCATTTTAAT
     5341 TAATCTCTTT TATAATAAAT TTATTTTTTT TATTTAAATG TTTTAAAGTT AAAATATATA
     5401 GAGATATGGA TGTTCTCCAT ATCTCTATAT TCTTTATTAT CTTTATATTA CGAATATACT
     5461 CCTAATATAC TACCATTACC TGTAGGTGTA CTAGCACTAG TATTTAATGC TATATTTCTT
     5521 ACTTGATAAG TAGTATAATT AGTATTAGCT TGTGCTACTA AAGCACCAGT TAATGTACCA
     5581 CCAGACTTAT TTATTTGCTA ATGCAGTTGT AGTAGCATAA GTACTATGAG TATGATTAGT
     5641 ATCAGACTTT CCTGCAAGTG CAGCAGCAAT TACTTTATTC TGAACAGGAT TCTCTGAAGT
     5701 AGTAGACATT GCAGTATCAC ATTCTACTTT ACCTCCTCCA CCACCTTCAT ACCATGCAGA
     5761 CCAGCTAGTA CCATTATACT CACGATATGC GATAAGTCTA GAATTAGTTC CATCTGCAGT
     5821 AGTACCGAGT TTTTCAGCTT CCTGAATAAT ATACTTAGAA TAATTTGTTG CCGAAGAACT
     5881 ATTATCAGGA TCAGGAGCAT ATACTCTAAG AACCCATGCA CAAGCACTGC TGCAAGTTAA
     5941 TGGCGTAGTA GTAGTACCAA TGAATATATA CATACCTGTT TCAAGCACAG TATCAAGTAA
     6001 TGTAGAATTA GATGATAAAC TGCCAAGTAA CACAGATCCA TCAAGATAAC CATTTTGAGC
     6061 AAGTTTTGAT ATACCTGCTA TTATTTTAGG TTGTGCCATA TATAAAATCT CCTTTCAAGA
     6121 GGAATGATAA ATTATTAAGT AGTAATTTTA AATTTAAGAG AGTCATTATA ATTATGCTGA
     6181 GAAATATCCT TAAGATATTT AACATCAACC CATGATGTAC CAGTAGGAAC AGAAAGTGTA
     6241 ACAGTCTGCA CACTAGAGGA TGAACTGCCC TTAAATAATT TGGTATAAGT ACTATCTGCA
     6301 GAATTACTAG TCCCAAGAGC TGTACCGATT TTACCTATAA TACCATAGTC ATAATTTGCT
     6361 TCAGCATAGT TTATACAATT AAATGTAACA GTATATGCAG CTCCAGTATT ATTAGTAAAG
     6421 TTTATACGGC AAACAGCAGC GGAACTATTT ACTCCAGCAT TACCAGATGT ATAATAACCG
     6481 TCAGATGTAA GACTAAATCC ATAAGATGCT CCAGATACTT TGGAAGTAAC TGTCCAAGTA
     6541 GGAACAAGTG CTTCTGCAGT AAATGCTTTA CATGAAATAG ATCTTACATC ACATAACTTT
     6601 ATTAAGCTAT TCTTAAATTC AACAGCAGTA GTATCACCTG CGGTAAAATA CCTGCTTGCA
     6661 GTATCTATTT TAGTAATTGG TATATCAAAT TTACAAGATA CCGAGTTTCT AGATACTGTA
     6721 ATAGTTATTG TATAAGTTCC AGCAGCTGCA GATGCTAATG CGGTTGAAGT AATACTATAA
     6781 TGCATTCTAT GATTATCATC AACAAACATT ACTGGATAAC TTGATGATAT CTCTGTGCCA
     6841 GATGAATTAG TAACTTTTAT TGATACTAAT GTACAATCTG ATGACTTAAG ATTCTTATGA
     6901 GGTTCAGCAT ATCCATAATC ATAATTATAT TTAGCAAATT TATTTGCATC ACTAGCATCA
     6961 TGAGCTTCAA GTATTTCCGC TACTCCATTA AGTTCTCCAT CTGAAGCCAT AAATACTTTT
     7021 GCATTAGCAG CATAATTACT AGTATTATTA TACACCCATT TAGCATTAGT ATTATGATCA
     7081 CTACTTGCAT AAGTTGTTTT TATGCAAGAC CTTTTAGAAT AAGGAATCTT ATCAGCAGTA
     7141 GCAGAATCAC TACAATAGAA TTTATTTTCT ATTTTTTCAT AAAGTCCAAC CATTGAATCA
     7201 ATTCTTCGTA TTACTGGAAC ATAATCTCGT ATAGTAACTC CATTTTTAAC CATTTTAAAA
     7261 CTGTAAAGTT TAAAACGTCC ATTATAAGTT GTTTCTGTTC CAGCACCTCT AATACTTTCA
     7321 ACATCAGATG TTGTAAATAT ATAAATATTA TTTGTACTAT TGGTTCCAGT AGGAGTAAAT
     7381 GTATAAGCTG TACCATTAAC TGTAATACCA CTCTTAGAAC ATGAAGCAGT AATACGTGTA
     7441 GTAGCATCTA TACTAACATC TTTTTGTGCT CCACCATAAT GCCATCTTAT TCCTCCGCCA
     7501 GATTTATATG CATTAAATAG ATATCCATTA ACTGTCCAGG AAGAACCAAA TATACAATTA
     7561 TCTGTAATTC CATCTGATAA GCATTGAAAG TCTACAGTAG TTACAAGATC ATCAGATGGC
     7621 TTAACTCCAG TATCTATCTT TTGTATACCA TTAGATTGAA TATAGTCAAG AAGTGTATAT
     7681 TCTTCATTTT TAAATATATA AGATTCTATA ATTGGCTTAT ATGATTCACT TATATTTATA
     7741 TATCCATTGG TAATAGATTT ATAATTACCA CCGATATTTA TATTTCCATT AATTGGCTTA
     7801 TTTATACTAA GGGTAGATGT TTGTGAACCA TTAGCTCTAT GAAATATATC TGTAGCTCTA
     7861 TCATATAATC CAATATGCCC AGAGCTCTCC TCAAGGCAAG GAACAAAATC TCTTACAAGA
     7921 GTACCATTAT CATATACTTG CATAGAAAAT ATTCTTACTT TACAAGGATA CTGAGGACTA
     7981 TTAGCATTAT TTGTATCACC AATATGCATA CTATATGAGT TAGTAAATGA TGTAGTATCA
     8041 TTAATAGTAA CCGCAGTACT ATCTACTTTA AATTGAGATT TGTCCAAAGA TACAGTATGC
     8101 CTATCAGAAA CAGATTGAGA TGAGAATGAG ATACTATATT CTTTTGTACC CCATCTTCCC
     8161 ATCCAAATAT TTTTACTATT ATCTACATAA AACCATACCT GTTGAGTAGA GCTATTTCTA
     8221 GATCCACATA TTGCACTATA CTGTGAAGAA AGAGAAACAA CTTGACAATC AACAACTATT
     8281 TTTGTATTAC TATTAGGCTT GAATTTTGTA CTTATATATT CTCCACCATA AAATTCAAAA
     8341 TAATCTGCCT GAATGAATCC GTCACGCATA AGTATAATTC AACTCCTATC TTTATTAGGA
     8401 ATTACTATAA ACAAGTACAA TGTCTCCATC ATTTCCACTA GTAGGAAGTG TAGCATCACT
     8461 TGCATATACA GAAATATTTC TTACATGATT ACCAGTACTA GTAGCCTTAG CGATAAGATT
     8521 GCCAGTCATA GTAGCACCAG TTGTCTTTAC GACATTAGTA ATATTTACTA CACCACTTGT
     8581 AGAAGGAGTA ACAGTAGTAC CATTAACCTG GATTGTAGGA GAAGCAACAT CGACAACACC
     8641 ACTAGAATCG GGCGTAGCAA TAGTTCCATT TACTCTAACT CCAGAAACAA CTCCACCATT
     8701 AAGCTTTGCA CCAATCTTAG CAATTGCACT CTCAACATTA TTTACCGAAT CAAAATATCC
     8761 AGCTGTATTA ACAAGTGTAA CATTAGCACC AGTAGCAGTA AGTGCAACAT CAGTACCAGT
     8821 ACTCTTACTT ACTACTGTAA AGATATCCCC GTCTTCAGCA GTATATCCAT TAAGAGCAAT
     8881 ATTTCCAGCA GCATTTATAG TATAATGAGT ATTCTTTGTA AGAAGTATAC CATTCTGATA
     8941 AATTTGTGCA GCATCAGATA TAGCTACAGA AAGAGGATTA GTGATAACAG AAGCACCAGC
     9001 GGTAGCTGTA GTAGAACCAG AAACTATTGT TCCAGTATCA ATAGTCTGCC AAGTACCATC
     9061 ACCACGAAGA AACTTAGTAT TTGCACCAGC AGCAGGAGCA GGAACAAGGC CCTTAGCACC
     9121 TGCAGAAGAT GCAGTAGCAG CGGTCATTAT AGAATCAGAA GCTATACCAA GTCCAGTAAT
     9181 ATCAGACTTA GTAATTGCTG TAGCTGCAGA TATATGTCCA AGCGTATCTA CAGTAATCTT
     9241 ATACATGCCG CTTGTCTTAG CAGTATGTGT AGGATGACTA TATACAGTAT CGCTAAACTT
     9301 TGCATTTGCA GGAACAGATT TTGCAATAGT ATATTCAAGT GCAGTAGGCT TACCATCTAC
     9361 AAAATATACA GGAGTTGTAG CATCACCAGC GGTAGATGTA CTTAGCTTAG TAGCTGTTTC
     9421 TACACTAGTC TGAAGAGGAT GAACATGATC TGCTCTTGCA GATCTAGTAA GTGTGCCTAC
     9481 TGCAGCAGTT CCATTTTCCT TAGGAATATC TGCAGTTCCA GCAAGGCCAT ATATAGTAGG
     9541 CTTATTATCA AGATCATTAT AGCTATTACT AGTAGCCACA GTACCAAGTC CAGAGACTAT
     9601 ACTAGCAGGA ACACCAGTAA CATTAATATT TACATCTTTA CTTCCATCAA AAGTAGCAGC
     9661 AGTAGCAGTT ATACCACCAC TAATTCCGAT ACTTCTTGCA GTTTTAAGTT TATCAGCAGT
     9721 TCCTGCATTA CCAGAAACAC TAGTTTGAAG AGGATGAACA TGATCCCCTC TTGCTACAGT
     9781 AGTTTCAGTT CCTACAGAAG CATTTGCCGC TCCAGGCTTA GGAGCAGTGG TTGAAATCTT
     9841 TACAAGTCCA GGAGCAGCAG TAGTTGCATC TGGAATAGTT ACATCAGTAC CAGAAACAGG
     9901 ATCTACAGTT CCTATTGTAG TTTTGGCACT ATTTAAAAGT TTTACACTTT TATTAACTCT
     9961 AACACTTGTA GATCCATCGG AACTATATAC ATATAATTCG CCATCTTTTT CTACAAGCTC
    10021 ATCAGGATAA TAAGTTTTAC CTGTCTCAAG CTTTCGAGCT CTAACAGGTT GCTTTATATT
    10081 ATTAGAAGCC ATGATTATAC CTCCATATTA TATAAATTTT TATTATTATG TTTTGAGTTT
    10141 ATATATAGGC AATATTAAAT TTAAATACCA GAAAAATGAG ATTGCTGGTA AACATAATAA
    10201 TAAGTATTTT CATAGTAAAG GAGTATTAGA CATGTGGATT CGGTCATTAT ATAGTACCAT
    10261 CTCATCAGAT GGAGTTACAT CTCCTATAGG AACTCCATCT GAATCTGTTG ATGCTGCCAT
    10321 AAAACTTACA GAAGCTTTAG AAAAATATGG GCCTTTTTTA GTTGGTATTG CAATAGCAAT
    10381 TACAATATTT ATGATCATTG TGATTGCAGT CGTAGTTATA TTTTTATATG ATAAAATTTG
    10441 TAATAGTAAA AAGGGTGAAA GAATATTTGG ATTTAGTGAA AAAATTGTTG AAACTGCTAT
    10501 GGCAAATTAT TTTGAAAAAA ATAATAAGGC AGAAAATTCA GATCAACTTG TAGCAGTCAA
    10561 TGATAAAGAA ACTAGATCAT TCGTGGTTCA ATGTATGGAA AAATTAGATT TTATTACAAA
    10621 TAAACTTGAT ATATTGAAAC CACCTCAAAA AACCGAAGTT GTTAATAAAG ATAGATTAAA
    10681 AAACTATTGG AAAGCTAGAG ATGAATTTAC TAATGCATCC AAAGCATGCC TATCTGTATT
    10741 GGAATGTAGT AGGGTATCTA TCTATGTTTT TCATAATGGA AACAAATCTC TTTACGGATT
    10801 TCCGTTTTTT AAAATTACAT GTGTATACGA TTTAACTAGT AATGGTTCTA AGAGTTTTGC
    10861 TAGTAAGAAT CATGTAGATT GCCCATTGAA TATGTGCGGA TTTGTTGCTG ATTTATATAG
    10921 CCAAGGATTG TATATAAATT ATAATATAGA AGAAACAAAA AAAGAAAATG AAATAAACCA
    10981 TGTTGATGAT AGAGGTATTT TAACATTTTT AGAATACTCT AAAACTAAAT CAATATATAT
    11041 GGAAGCAATT AAAACAGACG ATGATGCATT ATGCGGATTT GCTGCAATAG AATTTGATAC
    11101 TGCACATGAT CCTACTGATG ATATGAATAA TAGTTATATA ATGAAAACTA TAGAAAGTTA
    11161 TATAAAAGCA ATTAAGCCAA TTGTTTGTAA TTATGGGGAA TTTGATAAAG ACTAAATATA
    11221 CATAAGTAAG TAGGTTTTCC TACTTACTTA TTTTTTATAG CCTGAACAAT TTTATAAATT
    11281 ATTATTTAAA GGAGCGTAGA CTATTATGGA AAATATTAAC CTTATTGCAG CTATAGGAAT
    11341 AGTATGTCTT ATTGTTGTTG CTATAGTTAT AAATATTATC ATTATAATTT CTAAAAAGAA
    11401 GGATAAAGAA GCTACTGTAG AAGAAATTCT TGATTTTATT TCCTCTCGTA CCTCTTCTAT
    11461 TATTATAGCA CTTCAAGATG CTGTTATTAT TCTTCAGAAA AATGAAGCTG ATTATAGTAA
    11521 TAAAACAGAG TATGAAATTG ATGTAATTAA TACTACTCTT GAAGTGATTA AAGAACGTGG
    11581 TAAAGATTTT GGAATTCCTG AATCTATTAT TAATATATGT GATACTGCTA AGCTTGCTGA
    11641 ATTTATTGAA AATATTTTTA ACTCTCACAA AGAAGAAGTT TATTCAGTGC TTCCTGCAGA
    11701 AGTTATCGAT AAGAATAAAG ATCTTTATGA TGATGAAACT GCGAATGTAC TTGCTGAAGC
    11761 TAAGGATGAA GAAGAATAAA TACATAATGA ATACCCATGG AGAATTAATC TCCATGGGCC
    11821 ATTTTATTTG TCTTCTTTTT TAGATTCTTT CAATCTATCT TTATATCCAG ATTGAGCTAA
    11881 TGAATAATTT GCAAGATAAT CTTTATCTAT ATAAATTCCT ATATAAGTAC CTATAGCAGT
    11941 AACTATTTCA TCTGAGCTAA ATACCATAGT GTCCCAATTA ATAGTTCCTT TAATATAATT
    12001 TCCACCATTA TAAAAAATAA ACTCGCAGAA AATAGATGGG GATATTCCCT GATATAAACA
    12061 ATCAGCGATG CATTTTTTTA TATCTCCTTC TAGCAATTCA GAAAGATTTA TAGAGAATTT
    12121 CTTATCCATT ACATCATTTT CATCCATCTC ATATGAAGTA GAAATATATA AAGGCCAGCC
    12181 ATATTTATTC TCTTCAGGAA TAATAGTTTC TTTAAATGTA TAACATGTAC TAATAGGTCC
    12241 ATTAGGCTGA TACCATGCTG TATAAATCTT TTCAAGATTA TGGGCATTGT TAGAATAATA
    12301 TGCATACATC TTAGGAGCAG GAAATCTAAC TTCTGCAGAT AATTCTATTC CAAATGCGTT
    12361 AGTCATTTGG CCATTTTGAT TTCCATCATC TGCAGATAAA TCTGTAGGAC GTACATGTAC
    12421 ATACATATTT TGCATTCTTA AAAAGAATTC ATTTCTTCCA TTAAGAGTTC TAAATTTATA
    12481 TAAAAAAGGC AAAGAACTAT GCATATTAAG ATATCTTAAA AATTTAGGGA TGTCTTTTAT
    12541 TATCTCAGTA TTATATGCTT CGGTTCCTTT CTTTTCTAAT TTAATAACTT CAAATCCATT
    12601 ATCTCTAGCA ATTTGTATCA TTAATTCATA AGGAATATGA AAATCCAAAT CTACATCTTC
    12661 TCCACAAGTA AATCCTACTC TACAAGCCAT CTTTATATAT TTATATAAAT CAAGCTGATG
    12721 TGATCTAGTT TCTACTTTAA TTCTAAAAGT AAAGGGCATA AGCAAAGTTT CCATTCCTAT
    12781 ACCTAAATAA GAAGATGTTT CGGGGCATGA GAAAAATGAT TCTTTAAATT TTCCTAATGG
    12841 AGTATATAAC TGCATTCCAT AAGGATAAGA ATCTACATTT TCATTATTAA AATCCCAAGT
    12901 TATAGAAGGA GTAATTGTAA GAGCAGGAGT AGGACGTTTT AATAGCTCAA GTTTGCTCAT
    12961 TGATCTAAAA TCATCATATA TATTTTTTCC ATCTACATAA ACAGATTTGA ATATATTCTT
    13021 ATTAAATTTG GAAAGAAACC ATTTCTTCAT ATATTCAACA CAAAGAGAAT ATGCTTGTGT
    13081 AGTAGATGGA ACACAAATAG ATCTATATAA AGACTTAGAA TGATTATTTG ATTTTTCAAA
    13141 TTCATTTGGT GTAATTTCAA CTATATTAGA TGAATTAAAG TCCATATATT CATTCACCTC
    13201 CATTTATTTT AAATGTTCAA GTGTATTATA AATACAAAAA AATAAAAGAG CAGAGATTTT
    13261 TATTCTCTGC TCTTTCTTTG GCTCTTAACT CTTTATTTTA TTTTTCTTCT TTATGAGTAT
    13321 ACACAGTATT ATATATAATG CAAAAATTAT TATATTTTCA GTTATAGTCA TTTGTAAAAA
    13381 TCTCCTTTAA ATAAAATAAT AAATTATATA TCCTTAAGAG TTGCACGTGC TACTATATCT
    13441 GCAAGAAAAT TAATAGCAAA TTCTTTTTTC TCTTTATTTC TTTCACCATT AAATTTCTTT
    13501 ATAAATATAT CATAAAAAGA TTTTCCTACT GACTGACGGC AATAATCATT CAAATCTATC
    13561 AATCCAATAT CAGAAATTCT ATTCTCAGAA TAATATTCAT TAAATTTCAT TTCATATCCC
    13621 ATTGCCTGAA ATGCATTACA AGGAATCATA CTATTTGGAT CATCATATAA GATATCAGGA
    13681 TTATCAAATG CATCTGAATT GTATTCTTCT ATAATAATTT TATTCCATAA TATAACTACA
    13741 TTTCTATTGA TATTGTATGG AAATGCATAT ATTACAGGAA TTTTACAATA TCTAGAAGCT
    13801 GCAATAAATT CTTCAAAGTT CATATAAAAT GGCGATATTA TAATCTTCCA TTTACTAGCT
    13861 GCTTTAGATA TTGCAGATAT AAATCTAGAT TCTATATTAT TTATATTCAT ATCAATAAAC
    13921 ATATGAAGAT TTCCAATGCA TTTATCCGAA TTATCTTTTC CTTTTAAATT AGGAAGGCAA
    13981 GGAATATTTT TATATTTATA TCTCTTAGAT GGATCTGCAT CAGGAATAAC TATAATTACA
    14041 CTCTTATCAA GATCTCCATT AATAAGATCT TCTTTCACTT TATTAAATTC CTCATTAGTC
    14101 ATAAATTCTC TCATTTTTAT TTCTCCTTTT AAATTAATTT TATTTTTTTA TTATTTAAAT
    14161 AAATTCATAT CCACGAAATA TCCATCTTTT AAAGCTTTAG AAATTAATCT TATATAAGTA
    14221 GGATACCTAT CTGTGAAATT GAAATTATTA TATAAATAAT CTGTATCTAT CTTCTTATCT
    14281 TCCTTATATA CAGGAATATG AAGATCATTT TCATCGATAA ATTTATAGAA CTCATCAATA
    14341 TCATCTGGTC TGAAATATGG TAAATGACCC ATGAGATCAT ATACCGCTTT TTCAGAATAA
    14401 TCCGATGAAA TCAATATATT GTTTTCTATC CAATTTTTAT AATAGTCATC ATGTATATTA
    14461 CTAATATTTT CGGGTAAATA GTAAATTACA GGATAATTGA GACTAATACA AACATGTAAA
    14521 AAGAGTTTGT AATTCTTATA AAATGGTGCT GTAAGTATAA TGTGATTCTG CGCTGCATTT
    14581 CTTATAGCAG CTTCGATTCT ATCCCATCTT TCTTCTATTA AGGATTTATT ATAAAAATGA
    14641 ATATTTCCTA CTACAGGGTA ATTAGTCTGA GATCGTAATG CTGGAAATTT TGCTAAATTA
    14701 ACACCATGAC AATGTTTCTT AGGATAGGGA TCAAATGTTA CAATAATAGG TCTCTTGTCA
    14761 AATTCATTCT TATTAAGAAG ATCGACAACT GTTTTGTAAT TAAAATTTGC CATTTTATTT
    14821 CTCCTAAAAT AAATATATTA TGAAAATATT TTTTATATTT TCATATTTAT AATATATAAA
    14881 CAAAAAAAAT AAAAGGGAGA ATAACTCTCC CTTTTATTCG ATATGAGTAT TAGTTATCGA
    14941 AAACTCTCAT ATCGATATAG AAGCTATTAT TTATAGCCTC ACTGATGATA TTGTATACTA
    15001 TTAATATATC GCTATCGTTC ATACGAGCGA AATAGCCGAT GAATTCATCG ATAGTGATGG
    15061 TGATATCATA AACACTGGGT ACAGGGACAT TGTTCGCATA TACAAACTGT TCGAACGCAG
    15121 CAGATACGAA CTTTATATCC TGAGGAATAA GGCTATTCAT TCTAGCCTTA TCCTCAGATG
    15181 AACCCATAAG CTTGGAGTAA AGCGTATAAT CGGCATTATA CGCTTCCACG CTCTTCTGCT
    15241 GAAGAGTGGT AAATCCATCT TCAGCATTCT GCCGATAGAG ATTGTTCCAA TAAACCACTG
    15301 GGTGGTTATT CATTGCAAGT ACTTTAAGCA ATGGCTTAAA GACCTTGTAC ATCGGCACAA
    15361 GAACAATCTT GTGCATCGAT ACAGCCTTAG CAATTGCTAC ATCGAACTTC TCCTCGATAT
    15421 CTGCGATAGA ATCGTCGAGA TACATATCGA GATTTCCAAT GGCAGGAATT CCATCCCGCT
    15481 TAATGAAGTT CGGAAGTCCC TCAATGTTGA TGGGCTTCCA TCTCTTCATA GGGCATCCAT
    15541 CATTATAAAT GATGAATACC GTCGGAAGGC TTTCAGGCTC ATTTAAGAGC CTTTTGAAAA
    15601 GGTCATTCAT TTTATTTTCT CCTTTGTTTT ATTAGTCTTT AATTATAGGA AGAATCAAAG
    15661 ACTTATTTAT GTATGAAATA TAGAATATAT CATTCTGTAT TTCATATTTA TAATATACAA
    15721 GTAAAATTCA GTACTTTTAC TTGTTATTAT TCATCTAATT CAATTTCTAT TGAAGGTCTA
    15781 AGATCAGTAT ATGTGACTAA TACACCATTT ACTTCATCAT TATGTTTTTC TCTATTTGCA
    15841 GAGTCTTCAT CCATAATATA TATCCAATAA ATATCATCAT CATTTTCTCT TGGTTGTATT
    15901 TCTATTGCTA CTATATTTCC AAATAATTCA CTATCCATTT CATCATAATA GCGAACATGT
    15961 TTTCCTATAA GATTATTAAT ATTATTCATT TGTTTTATTC TCCTTAAAAT CTTAATCTGA
    16021 TAAACCTATA ACAATAGGTT TACTAGTATC ATATATTAAC TCATCATACA TATCATTGAG
    16081 TCCATGTATA GATACATCTG TATAATAAAT ACGCTCTCCA GTATTTTTAT CTATTACTAT
    16141 TTTATATAAA GATCTATCTG CTATATGATC TATTGAATAT AAACGTATTT TAAATCCATC
    16201 TTCTGTATAG ATTGCTTCTA TAGCAACAGG TTCAAGTCCA GAATCTATTG ATATTGAAGA
    16261 ATCAAATCGA TCAAATCGCT TAGCATATAC TGTAGGTTTA AGCATATTTT TATTTAATCG
    16321 GCCAATATTA TTAATTACTT CTGTATGCAT ATTATCATCT CCTATAAAAT ATTATACAGG
    16381 GATAATTACT ATCCCTGTAT AATACTTATT GTTTAAAACA TACTTGCTTT TTCTTTAGCT
    16441 GCTTTAAGTT TTTCAAGCTG AGCAGAAGAA TAATTAGATC TACTAAGATA TGCAAGTGTA
    16501 TTCATATTAA TAATAGTATC GCGCTTATGA TTATAAGCAT TATTAAACAT ACCATCATTC
    16561 TTACTAATAT ACATTGCATT TCTAGGATTA AATACATTCT CTGCAGCAAC CTGGAAATCT
    16621 TTATTTATTA TTGCTAATAT ATTGAGCGTA TCTCCCGTAT ATTCACATTG CTTCGCAACA
    16681 GCAATGCAGT TCTCTTATGA ACTTCCTATA CTTATGATTT TATATAGAAC TAGACTATAT
    16741 CATTCTCTCT TAATGTATAC ATTAAGAGAG CATGGCATTT CGATTTAATA GGACTTATAT
    16801 TCTTTCCAAT AATGCCTAAC CCCATTAGCT TGGGCTCTAC GTTCTTACGA ACTAGTCGTT
    16861 GAACTTTGAA AGGTTTTATA TTAATATATA AATTTTTTAG TTATATGATT TCTAGTTTTT
    16921 CTATGATATA ATTTATAAAT AAAACTTCCC AATGTAGAAG AATTATTATC ATATTTATTC
    16981 ACATAACTTT TATATACATC AATATATGGT ATTCCTTTTT GAAATTTTTC ACATATTTCA
    17041 ATAGCTAAAT TATCACTATA AACAGAGTTA TATCTATCTT CACCATGCTG ATATAATTCG
    17101 TTTATAGATG CATGATACTT ATTTTGATTA TTATTACACC ATTCTAGATT TAAATAATTA
    17161 TTATTTTGTT TATTTCCATC TATATGATTT ACATCAGTAT AAGTATCTGG AAATGGATTT
    17221 ATTATAAAAC TATTTGCCAC TAATCTATGA ACAGAAAAAT TTCGTTTACC ATTATTAGTA
    17281 ATTAAGCAAA TTCTAAAATA TCCAGATTTA TTTATATCAA ACTGTAAATA TTTATTTTTT
    17341 AATCTACTAT ATATTTCTCC AGTTGGATAT ATCATATAAT ATGGCATTAT ATTATCATAT
    17401 ACTAATAGAA TTGGTTCTAA ATTTGGTGTT ATATTTTTAT AAAATATAAC TGGATTTGTT
    17461 GTATGATCAA ACATGTTTTT TCCTTTCAAA AGTGCTGATT ATCTATAATA AACGCTCAAT
    17521 ATTATAGATT CCCAGCTTTT AACCACCTAT GGCATATAAG AATCACTTCT TATATGGACA
    17581 ATCATTCATC AAAGTCTGCA GCTAATCCTT CAAGTATTTC AAGTGGTATA AGCATAGTAT
    17641 ATCCTGTAGA TATACCAGTA CAATACATTT GGACAATTCC GCCGAGATTT ATGGTAGGAT
    17701 TACGATTTAT TAATATCGGT ATTCCTCGTC CACTTGCTCT TATTATTCCT TCTATAATTT
    17761 GTTTTATAGT AGGATTTTCA TCGTGTAAAT TTGCATATAC AAATTTATAT GCATCATTAT
    17821 ATCTCATAGA ATAACTTTTA TGCAATATAT TAATTATTCT CTGTTGAAGC AATCCACAAA
    17881 GACAAGGATA AGATAAATGA ACTTCATCTA TTCTTAATTC TGGTCCAGGT GCTATAACAG
    17941 ATCGTGCAGT GAAGTTATCG TATATTCACA TTGCTTCGCA ACAGCAATGC AGTTCTCTTA
    18001 TGAACTTCCT ATACTTATGA TTTTGTATAG AACTAGACTA TATCATTCTC TCTTAATGTA
    18061 TACATTAAGA GAGCATGGCA TTTCGATTTA ATAGGACTTA CAATGGACCT TTATACCTAA
    18121 CCCCATTAGC TTGGGCTCTA CGTTCTTACG AACTAGTCGT TGAACCTTCT TAAGATTTCT
    18181 CTTAAGCTTG GCCACTGATT AACATATCCA GATTTCACCA TTCTAGATAA GCATCCCAGT
    18241 AATTAACCAA CTTTGCATAT AAGAATTACT TCTTATATGG CCACTTTTAC ACAGCGTCCG
    18301 CCAAATAATT GTTGTATCAG AATACATTAT TGATTCCCTG ACTATATCTT CATCTTCAGC
    18361 TTTACCTGTT AAGAGTCTCC CATTTCGCTT GCGCTACGTT ACTCGGTTAT TCACAGAAGT
    18421 TTTTCATTCT GTTACCCTTT TACTAGTCGA TGAACCTTCC TAAGATTTCT CTTAAGCTTG
    18481 GCTGCTGATT ATCTATTGTA ACGATGGTTA AGATTTTCAT CCATACATCA TCTCATAACT
    18541 TATTTCTAAC TTTCGTCTCC ATATATATTA TATATGGCAT ATGAGCATTA AGAACTCCCA
    18601 GCAATTAAAG AGATTGTTTA CTGCACATTT CTGTACAGGG AACCATACAA CCGATTTGGT
    18661 CTAGTTCCTT TTTTACCAGA TAATATCTTA ACTAACTCTC CATATAGATC TTGATACTTT
    18721 TTTTGCATAT CTATAAGAAG CTGATTCTTA GGCTTATTCT TTCTAGACAT GATGGTTTTA
    18781 TCATTATTAA TAACACCAGC AAGTCTTGCT AAAATATTAT ATAATGCATT AGTACCTTCA
    18841 AAATGGAAAG CACCGCCATC AATCTTATAA GGTCTAAGAT GAATTGTATA TACAGGAATA
    18901 CTCTGTATAA ACACTTTATT TCTATTAGCC ATAATATCAT CATAGTAGTC TTGTTTAGCA
    18961 GGTCTCTTGA TTCGATAATA ATTCATTATA TCATCAAATC TCTCATAGAA ACCTATTAAA
    19021 CCTATACCTG TAAATTCATT GTCTCCTTTA CGAGGTGTAG TTATATCATG TCCATCCTCA
    19081 TCTTTTCTAT CATCAGGGGT GATGATAGAC ATGAATTCTT TTTCACCAAT AAATGATGCA
    19141 AGAGAATTAT ACAGATTCGG ATGAATAAGA TGATAAGGAT CTTTAAGAAC GATATAACCA
    19201 AACATTTGGA AATTATCATC CTTAAATTCT ACTTTAGTTC CACAAACTTC ACAAGTAAGT
    19261 CCATGATAGA ATCTAGATGT TGTGTGTCCA CATTTACATC TATATCTATT GCCAAATGGA
    19321 TTTGCATCCT GAAGTCCTGG ACCATACTTG GTTGAGAATA TTCCATTGGG GTCTTTTACA
    19381 TCATCCTTAA TAGCTTTAGG TGCACTCACT ATAAAACCAT TTCCAGATAA TACATCGTGT
    19441 TTACGCTCAT CATCAAGATT GAGCCTAACA AGATGAGTTT CATATTCAAA CTCAGAAGAG
    19501 TTTGAATATC TCGTGTTTAC ATTAAGTTTC ATATGTTATT GTCCTCCTTC GAAATTATAA
    19561 AAATGTTGAA GCCTTGATAA AAACATACCT AGATAGCCAT ATTTCAGGCT ATCTAGGTAT
    19621 ATTAGGTAAA TTAAAGCATT TTCTCTATAA TTACTGAAGC TGCTTTATCA GAAAACTTGC
    19681 TCAATACTTT TGATACTGCT TCAGATCCAT TGTCGAGCAT ATTCTCAATG GACTTCTTTA
    19741 CCTCTGCTCC TATCTTGTCT CCGCATACAA TAACTCTTTC AGAGACTCTA ATTGGTTCAT
    19801 AACAGGTAGA GTCTGCTTCA AGTTTTTCAT TCAAATAATT CAATAGTGCA TTATTGTTCT
    19861 CACTATCGAA ATTTGAATTG AGTTTAATAA GTGCTCGTCT CGAAAGGTCC TGATAAGATT
    19921 TGTTGTTTTT CATTTTGTTT CTCCTAAATT AAAAAAATAT TTTTAACCAA TCTCTTGGTC
    19981 AATATTATAA TATATGTTTT AGATGTCATT TACAAAAAAT AAAGTAGATA TATAAAATCT
    20041 ACTTTATTTA CCAGTGAATT ACTGGTAAAG AATTATAATA ATCAAATAGT GATATATCAA
    20101 AATTAGTTTC TATTATTTCT ATATCACTAA TTGAAGTTAT AATTCTAGGG ATATAAATAG
    20161 TATCAAAATT GTTATCTACT TTTATATATT TAAATATCCC TAGCATAGAA TTATCATATA
    20221 TAGAAACTTT ATCTCTAGGA GTCTTAAATA ATATAGATGC TAAAGCAGAT TTTTGATTTA
    20281 TATCTCTATC AAATAATATA ATAGAATGCT TTGCTTCTTG TCTAATACAA TTTCTTCTTA
    20341 TTTTAATAAA ATAAATAAGA AGATTTTTAT TCATAAAATA CTTATTAAAT TTTACTAAAG
    20401 ACTTACTTAA ATACTTTGAT GAATTTATAA TAGAATTAAA ATAGGATTGT TCTATAATTA
    20461 TATTATTTGG AACTGATGAA TTATGTATAA TTTCTTGTCG CAATTTAATT ATTCTCCTTA
    20521 AATAATAAAA ATAAAATCAT TTATTAAAAT AGCCCCAGTA GATTTTTCAT CTACTGGGGT
    20581 AAAAGAAAGG AAAAAAGGAT GAATGAGGAT GAAAGAAATT ATATTACACT AAATAACACC
    20641 ATATATGTAA TATAAACCTC ACTCACCCAT TGGTATTAAA AGAGTAATTA TAAATTACTC
    20701 GTTTTAATCG ATTGTTATCG ATGCATTTCA CCAATTGCAC CGACAAGCGT TCCTATGGCT
    20761 TTACCCATGA AGAACGCTGC AGAAATTATT CCTACATATA TTACAAGAAT AACTCCGCAG
    20821 ATTTTTAACT CCGACTTTTT GTCGAGCTTC ATAATCTTAT ATCCTCCATT TTAATTTTCT
    20881 TCATAAGACC CCATGCAGTA AATTTTTGCA TAGAATCCAT ACTACAGATA GATTTATCTA
    20941 TATCTATCTT GCTAAGGCCA TCGATATGAT CTTCATTTTC GAAGATCATA TCTCTAAAAT
    21001 TTTTGCAGAG CTCTAAAGCT CTTATAGCGA GCTTTAATTC ATGAAGAGAT ATTGCTATCT
    21061 CTTCATCCGA AGATGCATTG TGCGCATTGA ACGCAACATG AGATGATAAT GCATAAGCAT
    21121 TATTTATAAT CTCATTCATT CTATATGCCT TAATGACATT AGTCATCTTA CATGCCTCCT
    21181 TGAAAGATAT CTGTTGAATG AGGTGAAAAC TGAACTGCTC CAGGAAATGG AGTAGAGTAG
    21241 CATGGAGGTT GATGCATATT ATGCATTGCT ATTTTAACTT CTTCGAATAT AGATTTAAAA
    21301 TAATCTACAT CGAATTTAGA AGTGTACTTT AGCACCTCAT TATCTATTGC ACTTATAAAA
    21361 TTAAGTGCAT AAAAATACTG CACCGGATTT CTAAACTTCA TCAGTTCAGA AATTATTTTA
    21421 TGAGCTCTTC CAGACTCATT GAATATTCTC ATTAGTGATG CTTTTGTTTT TACCCCATCA
    21481 CCAATTTGAG TGAAGTTGCT AACTTTACCT GCTTCCTCAA GCTCCTTATT AGAAGGGGTA
    21541 AAGTTTATAA CATCGATACT TAAATCTTTA AGTATCGAGC TAAGCTCATC TTCGAGCTCT
    21601 TTTCTTTCTT CATCGTTCTC TTCACCTGAT AGCAATAAAA GAAAATCGGT ATCGTACATT
    21661 TTTATTTCTC CTTTTCTTTT CATATACCTA AAGTATATGC ATATTAATAT ATCTCAGAAT
    21721 TTATATATCA ATATGGAAAT CCAGTATCGT AGGAAAATGC TATGAAATAA TTATCTAAAT
    21781 AAAGTAGTCA ATTTTATTTA GATGAGTAAT ATTTTTATTA TATTACTCTC TTTATTTCAT
    21841 ATTTATAATA TATTATCATA ATCAATAAGA ATTACAAAAG AATATAGAAG GAGAATATTC
    21901 TCCTTCTATA TAATATTTTA ATCATTAATA CAAAAAGCCT TTATAGGATC CATCTCAGTA
    21961 AAGTTAAGCT GATCATCATG GAAAAGTTTC ATAGAAAGAA CCTTGAGTCT GGATGGAATC
    22021 TGAGGAGTAG ACGCGCCTAT ATTTCTAATA CCTAATCTAT AAAAAAGGTT TCCAGCACAT
    22081 TTATTACAGA TACCATCTTT AGCTTCACAC ATAGATGAAA ATCTAAGTTT TACTCGCTTT
    22141 CCAATAAACT TATCTTTATT TTCAGATGTA ATCTCAGTAA GAGATCCATC ATCATTAATT
    22201 ACATAACAAT ACATAATAGA TCCAATATTC TTATCAGTTA CATCCATTGT AATATGTCTT
    22261 GTAGTTCCAC AATCAGAATC GGGTTCAAGA AGAACTACAT GCTCAAATGC AGGAAGGAAC
    22321 AACTTTTCCC AATATCCACC AAGCTCAGTT TTCTTAGCAC GAGAATAAGG ACCTGCAGCA
    22381 AGAGTATTAG CAATCTTAGA ATATTCTTCT TTAGAAATTC CATCTACATA ATTAGATGTA
    22441 ATAATATTAT AAGACTTTCT AGGATCAGGA TCCTGAACAG ATCCTCTCAT GATAAACATA
    22501 TTCTTGAAGT TATTTTCAAA TGATCCACCA GCACCAGACA TAAACATATC CATCGCAGGA
    22561 TCATCTTTCA TAATACTTCT AGCATATTCA AGAAGTTCCT TAGAAATTTT ATCAACAACC
    22621 TTTACATCAC CTTTATCAAA AGCTTCTTGA TTTGCTTTAA TTAATTCTTG TTTCTTTTTA
    22681 TCAATAAGCT TAGTACAAGT AAGCATATTA TCAGAATAAC TAGGAGCAAG AATACTTACA
    22741 TAAGGCATAA ATTTCTGAGA TTTCTTACAG AACTTTTTAT AACAATCTAC AGAAATTCTA
    22801 TTTTCAAGAA CTGCATAGCC CAATGAATCA AATATCTTAC CATATTTCTT TTTTCCAATA
    22861 TCATCATTCA CATATCCTAA GAAATTAAGC AACTCAGGCT CACATTCAAT AAAATATTTA
    22921 TTAAAAATGA ATCTGCCTAT AGTAGTAGTA AATTCATTCT TATTTCTTTT TTCAGTTCCA
    22981 TCGGGAAGTT TTCCGCCATA TCCTCCAGTA GGAATAGTAA TTATATCATA TGGATTAAAC
    23041 TTCTGATTTC CGTTTCCAAA ATCTCCGAAA GTTTCCATTA TAAAACTAGT AGTTATATCA
    23101 TCTTCGGTAA GAGCAATAAA TTTATCTATA ATATTTTTAT CTGTTATAGT TTTAGATTTT
    23161 CTTATAGTCT TATCAGCCAT AATAGTATTA CCTCCATAAG GTTTATATTA TTCATTTGTT
    23221 CAAGATATCA AATAAAAGAC CAAGTAGGAT TTCCTACTTG GCCTAGTGAT TTATTACATG
    23281 TAAATATGAT AAATAATTTC AATTCCCTTA GTGACATCAA TAAGAGATTC ATTCGGAATA
    23341 TTAAGCTTTG TAATAGGACG AATTTCTTTA AAATAAACCT GTCCACTTTC TTCAACAGGA
    23401 TATCCAGTAC AAAGAGAAAT ACTATTAATC TTCGCTTCAT CAATACCAAC AGTTGCTACA
    23461 AAGTAATCTC TAATATCTTC CTTAGTAATC TTAAGACTAA GTTCAACAAA TGTTTCTGCA
    23521 GAAGTGGTCT TTACAGAATC ATATACCGTA GCATCAATAG GAGTACCATC AATATACTGC
    23581 TGAACAATCT TAGGTTCAGT TTCAAATCTC TTAAAGTAAT AAGCTATGTA CTTTCCATCA
    23641 CTAGTAGTAG CACGACCAAA ATAAGTTTCC TTAAGAGCAT CAGTAAGATC ATTACTTGCA
    23701 AGCTGATATC TAAAGGGAAC AAGATCAGCA GGTTTAATCC ACTTAGTATA ATTTACAGGA
    23761 TAAACCTGAG AAGATTCAGA TCCGCATCCA TCAGTACCGC AACAGAAGAG AACTACCTTC
    23821 TGATTATTTT TGGTAGCAGT AGTACCAAGA TCTTTACTAG GAGCAGTCTC TCCAGTAGGA
    23881 GTATAAATAT TAAGAGCGGT ATTATAAGAT GGAGTAATCT CATCAGTAGT AAGATCAAAA
    23941 AGCTTTTTAG CAACAAATCC AGAGCCAGGA ATAATTACCT TATTCTTAAG ACCCTTAAAA
    24001 ATAACTTCTC CAGTTTCAAG ATTCTTTATA TCAATAGAAG TTTTAAATGT AGTATATTCT
    24061 CTACTATATT CTTCATGTGC ATTAACACCA TCGAAGGCGA CTAATGTCTT ATCCATAATA
    24121 GTCCTCCTTA TAGATTTATT TTTAATTATT TATATGTTTT ATATCCTTCA AATTTCATTA
    24181 ATCCAGAGAG AATCCTTAAT TCCAAGTTCA TCAGATGAAG TAAAAATTAC ATTATTAGCA
    24241 TTAATAAAAT CTAAAGGTTT AATATATTCA TTAGAACTCT TCTTTATTAC CATTTTGATA
    24301 TCTTCTTTAA ATCCAAGAAT AGTATAAAGT ATAATTCTAG TAATCTTTTC ATAGAGTTCT
    24361 TCATTTATAG TAATTCTATC ATCATACTGT TTATTAACCC AAGTACGTAT ATCAAGATAA
    24421 ATTCTATCAT GAAGTCTAAT CTTTTCACTA GGACTAATAT CTATATTATT CTTAGCAAAA
    24481 TAATCATGAA GCTCTATATA TTCCCTCTTA TCAAATAAAT GATTCAGCTC CATATCATCA
    24541 ATAATTTGAA TTATAGAATC TAATTCATCA TCCAAAGTAT ATATAGTATT CATTCCCAAA
    24601 AAATCTACTT TATAAGATTT ATAGAAATTA ATTACAGTTG CTATATACTG TTTAACAGAT
    24661 TCTGTACTCA TAACAGGAAG ATTGGAGAAT AACCCCTGAA ATTCCTTAGT ATCTATAAAT
    24721 TCTTCCAATA CATATATTAT ACTATCTATA AGATTTCCTA TATACTGATT TCTAGATGCT
    24781 TCATCTTCAA AATCTTGTAT ATTAAGTATA GTATAATATA ATGAATTATC TCTATGCTTA
    24841 AGAAATTCTG TATATGTAGC ATCACCTTCA GCATCTCTAT AAAAATCTCC AGTTTCAGGA
    24901 TTTTTATAGT AATCAAAGGT AAGCTCTAAT GTCATAAGAG AATCATAAAG ATTCTTATAT
    24961 ACATCATATA CTCTCTTATT ATCCGCTTCT CTCATTCCTT TAATAAGCTC ATCTCTTACA
    25021 GCCATATTAT TTACATAAAG ATCCATGAGC TCATTAAAAC TAGGAATATT ACTTTCAGGT
    25081 ACTTTAAATG CTTTTAATTG TTCCTGAGCA TGAAGTGTAC TACCAGTCTT CTTCATATCT
    25141 TCAGCTAATG CTGCAAGATC AGCTTTAAAG TTAAATCCAT TTACATAAAG CACTTTACTC
    25201 TGAGTATCCA TTATAGTATC TTTTACTCCA TAATAGTAAT AAGTGAGTAC AGTAAGTAAT
    25261 GTAAATACAT CAGATACTCT AAAGTTTTTA CCTGCTTCTA TATAAGGTAT TTGAACCGTT
    25321 ATAGCATCTT CCAATTCTAT ATTATCAAAT AGCATATTAA AGAAATATGA TTGCTGTGCA
    25381 GACATTTTTG CTATTTCATA AATAGTATCT ATAGAAATAT ACTTAGTTCT ACTGAAATTA
    25441 AATTCTTCTT TAAGAATATT CTTTAAAACT TCTTCATGAT CAAGGTCTCC ATCCCATTTA
    25501 GAATCACTAG AAACTACTTC ATCATAATCA AGATAATTAG TTCCAGATCT TATATAATCA
    25561 TTAAGATCAT CTTCAAGAGG AAGTTTAAGA AATTTAAGAG TATATTCTTT TTCAAGATCT
    25621 TCATTTCCAT CTTCATCGGT AGCAGTGACA TATTCTCCAG TAGTCAGATC AATATTTCTA
    25681 TCTCTAAGTA GATAATACTT AAAGATCTTT ATATTATTAA ATCCAAATAA AGAGCATATG
    25741 TCTACCATAC ATTTTGATGT AGATTTATAC TTCAATAAAG TATGAAGATT CTTTACCATA
    25801 CTTATTTGAT ATTTAAGAGG AATCCTTTCA AAGAAAGGAA TTCCATTCGA TCTAAATATA
    25861 TATTCAACTG ATCGTATATC AAATATTTCT TTTCTAGCAA TAAATTCTTG TACTCTAGAT
    25921 ATAATATCAA TCATAGTTAT AAGTACAATA AATATTGCTA TAAAATTATC ATAATAAGCA
    25981 GAATCATACT TATAAGCTTC TGAATAAACA GTTCTAAGTA CATAAAATTT ATTCTCATCA
    26041 AGTCTATCCT TATACATCTT TTCTATAGCA TCAGAATCTA CACTAGGTAC ATATAAAGGA
    26101 TCAAATCTTT GAGATTTTCT GGCAAGATAA TAATCTATTT TCTTTTTTCC AAGAAATCTC
    26161 ATATATTGTC TATTCTTAGG ATCTTCTTTC ATCATTCTAT CAAGAACACC ATATCTATCA
    26221 AGAAGTAATA CCTCGGAATT ATCCATTTCA TGAATAGGCT TAGTTAAGTC AATATTGATT
    26281 CCATCCGGTG GAATCCAATC TGTAACATAA TCTTCTTTTC CTAAAGCAGG TAATCCATGC
    26341 AGCATTCTAT AATAAGAATT CATTTCAACA TATTTTGATA TAAATTCTTC ATTCATAGCT
    26401 TTAACTACAA GAGCTTTCTT ATCTTCAGGA AGTTTATTAG GATAAGATAA ATAATAATTA
    26461 ACACTAACAG AATCCACTAT ACCAGCAGAA GCTAATGCTG ATATAGATAT ACCTGGATAT
    26521 AAATCAATAG TTGCAGTTCC TTCTATAGCA GAAATATAAA TTCCTGCTTG TTTTAAAGAT
    26581 TCAAGAGTTT CATTATCATC AGCTTGCTGC TGCATTTTCA ATACTGTTCC CATAGCAAGA
    26641 GTTTTAGTAT AATATACCAT CTCATCTACA TATGGATTTT CTGTATATAT CTTACTAATC
    26701 TCGAAAGACA ATTAAACACC TTCTCTCGAT AATTTAATTT ATTGATATGT GAGCTTATTA
    26761 AAAATAAGAT GAATAGCTCT TATAGGATAT GAATATGATT TTAACATTTT TGTAATATCA
    26821 TATAGGAGGT GATAAAATGG GCAATTATAA TCCGGTACCA GGCATTGAAT CTTATCAAGA
    26881 GAATGCTAAT CCGGTATTAA GTAGTCCAAA TAGTGTATAT GCTATAAGTT TCTATCAAAC
    26941 TAGAGATACT CTAATGGATA TAGATACTTA TAGAGTATTC CTAAAAAATT GCGAATCTAG
    27001 ATTTAGACAT TCTGTTACAT ATACAAACTA TAAAGGATAT TTAATTGATA TAGGAATGAA
    27061 TAGATGCCAA GTGCATGGAT ATATTACATC TGATATGGAA GGTGTAAGTA TCGAAATGCA
    27121 TCATGCTATT CTAACTTTAT TTGATATATG CCTTTTAATT ACAGAGCATA TGCTTAATAC
    27181 TGTAGGATAT GTAACTACAT TTGATGTGGT TCAGGCTTTA AAAGAAGAGC ATAAGGCTAA
    27241 TAATATAGCT CTTGTTATGC TCTCTAAAAC TCCTCATCAA ATGTATCATG CAGAATCTTC
    27301 TCAGTTTTTT ATTCATCCTA GTATGTGCTT TGGAAATTGG CCTAAATTAT TAGAGAAATA
    27361 TAAATTAGGC TTAACTCAGG ACGTAGCTTT CAAAGTATTA TATTATTTAA AGAAAGCTAT
    27421 AGAAACTGAA GGCACAACTG ATAATGGATT ATTAAATTTG AGAGAAAAAA TAAAAGAATG
    27481 GAGTGGTTAT TGCAATGCTT GATATGGTAA TTATTGTACC ATGTATTATA ATTACATTGG
    27541 CAGTATTATT AGCAACAATT ATTTGGGCTA TTTGGCTTAA TAATAGACAT AATATAAAAT
    27601 TGGAGGAATT GGAGAAATAT AAACTCCATC TTCAAACTAG AGTAAATGAT ATTCCTACTA
    27661 TGCTTGAAGA TCTTATTAAT GAATCATTCA TAGATTATAA TGCTAAATAC CTTGCATCAT
    27721 ATACTGCATA TATTACAGAA GAAAAAGAAA AAGAAATTAG AACTGAATTA ATTGATGTAA
    27781 TACTTGCTAG AATGTCTGAT GTAGTATTGG AGAAACTTTA TACATATTAT AATCCAAAGG
    27841 AAATTGGAAG TATTCTCGCT GATAAGATAT ATATTCTTGT ATCTGAATAT ACTATACAGC
    27901 ATAATGAAAA GATTCTTAGT AAGTAAAAAA ATAAATTGCT ATAAGATTAT ATATCCCCAT
    27961 AGGTTACCAA CCTATGGGGA TATGTTTTCT TTAGTTGAAA AGTGCATCGA GTTCATCAAG
    28021 AGCTTCATCA ACACTCTTAT TGTTCGCTTC GATCTGTTTT CCAGATTCGA AGAGCTCTTT
    28081 TTCAAGCTCA GTATGTCTTT CTGCCATCAT TTTTTCTCTT TTCATTATTT CTTCTATATA
    28141 TTGATCGTAG CTCTCTTTAA ACACTTTAGG TCCATATTTC CTTTTTCTCA TTTTACTATT
    28201 ACCTCTTTCT TCTCATTTGC TTCAGCTAAT CTTCTGAAAT AATCAGCTAC TGCTGCTCTA
    28261 AGTTCAGCAT TGCTGGGAAC GTTATTGCTA GTGTCGTTTC TCTGATTGGT ATAGGTGAGG
    28321 TTTCTTTCAA CCTCATGGTT TTCGTGAATT TCTCCGAATC TTCTCATTGT TATTTCTCCT
    28381 TAAGTTTTTG CATATATTAA TATATGCTTA TTTATTCATA ATTATAATAT ACAACTATAT
    28441 TTAAAGAGAT TTACAAATAC AAAAAAAAAT AAAGAGGATG CATTTAAGCA TCCTCTTTTG
    28501 AATTTTTATT TAAAGTATAT TGAAGCTAAT ATTCTATTGA AGAATCTCAG TATATTTTCA
    28561 TTATAGGATA TATCCAATAG ATCTTTATCA CTCTCTGTTA CTAAGTCGGT GTACAATGGC
    28621 GTTACAATAG AAAAAGATGG ATTCAACCTA AACATCGAAC CTGCATTCAA TTCTCTATAG
    28681 TATCCAAGCT TCATATCCTT GTTAATGTAT TTCCGGTGTA CATTATTCAA CAAGTTGATA
    28741 GCCATCTGGA CTCCATTCAT CTGTATAGTA TAACAGAGCT CGGATACAAA GTCTAGCATA
    28801 TATTCTTTAT GATAAATATC TGCTTCTCCT AAGCCCTTAG TGTCTAGAAC TTCCTTTTTT
    28861 GTAACTGGAT CATAAAAGTA GAAGAAGTCT ACTCCTATCC CAGCATTATT GAATAGCATA
    28921 TTTGGCGTGG CATAGAATGA TGTATAGGTT GCAGCCAATC TAAATACAAC TCGTTCAGAT
    28981 ACAGCTTGGA ATTTCGCCTC CCTTCCTATA GTAGTTATAG CATCATTGCG TATGCTCAAT
    29041 ATATCAGAAT CTAAAAATTC ATTTTTTGTA ATGAAGAATT TTCGTGCTTC TTCAATACCA
    29101 TTCTTAAGAA TTTCGGTAAG ATGTGGGTTC TTAGCTCGCA TCTTACCCAT CATGATATTT
    29161 CTTTCAAGTT TTGGTGCTTG ATACAAATAT TGATATAAAT CCTCAGAAAT TGCATTCTTA
    29221 TCTCTTAGCA CATTTATATT TGCTTTAGAT AAGTCGTACT CATAAATTGG TGTATCTATA
    29281 AGATATTGAA TGTTTGCTCT ATAAAGAACT TTGTCCCAAA TCATATAGCA TACTCATCCT
    29341 CTGTATAATA GCCTGAACCG TACATCATTT CTCGATATCG GTTGACATCC TGATCTATAT
    29401 TTTGAACTCC ATTTACATTC ATGAAATCTG GATCATCTAT ACTTAGGAAA TCTTCAGGTT
    29461 CATATATATA AAAGATTTCA TATCCATATC TCTGTTGAAT TAGTTTTGCT AATGACTCAG
    29521 AGATTGCATT TCGATATGGA GAATCTTCTA TAAGAACTTG TACTAATGAG TCTGGTTCCA
    29581 TATAAGCTGG AATCATTATA CTCATAAAAT CTACAAATGC ACTATTGTTG TTTAAGATAT
    29641 ACTGATGATA TGCAATATCA AAATCAGCAG TATCACAACT TCCATTTAGT ACATCTTCAG
    29701 GAATATTATC TATAGATGGA ATAAGAGAGT TTAAGTTTAT AACTCCATCA GAATAATATG
    29761 ATGTAAGATT ATATACATAA ACTCTCTTAA TACCTTTTCT CTCCAAATAA TATTCTGGTA
    29821 TTCTCAAAAT ATTTGTGAAT ATTATCATAT GCTTACTAAT GGATCAATAA GAGGTTTATT
    29881 AGCCTGTCTC ATTGCTTCCT TTACATAATT GAAGTATTCT TCATAATGCT GATAATCCTT
    29941 AACTGGTACA CATGGATTTA TATCATATGC TAATTTAGGA ATAATATTAG GATTAATCGG
    30001 ATTAATCGGA TGATTAGTCA TAAATGTCAT ATAGTCTATA TATCCATAAC TATATAATCT
    30061 AGCCAGCATT GGAGGTAATG CATCATTAAG AATTATACTT CCATTTTCAG TTACAATTAT
    30121 ACCATAATTA TCTTGAAGAA TATTTATAAA CATTGCTGGA AATTCTGTTT GCATTTCATC
    30181 CTTGCCAAAT GAAATTCCAA TCAGATTATT TCCAAACATT GCTGCTGTTA CCATAATAGC
    30241 AATATATCTA TCTGGTATTT CTGTTGCAAG ATATGATGCA TAAATATCTC TTGCAGCATA
    30301 TCTATCATCA TTAAAGAATG ACTGCACAGC TTCAAATGGA GGAAGTAAAG CTGTAGCACT
    30361 ATTGATTAAT GGATGATTTC TCATCTCTGG ATTTATAGAA TCTGATTCGG CGATAAATAT
    30421 AAGTTTACCG CCAGAATTCA GAAAATCTAT TTGATGATTC TCATTTACAT AACAGAGATG
    30481 AATGGGCCTA CTATCTCTTG GTAATGGAAT CATATTCATA ATCTACTCAG TCTCCCTCTT
    30541 CTTCATTAGG ACGGAACCTC TTAATATGCT TTCCTGTTCC AGACTTGATT CTATACTTAG
    30601 GAATATTTTC ATATTCTTCA AATTCATTAT CGTAATCATT AAGATCATCT CTATGATCAA
    30661 GATCATCACG AGTTACGATA TTTCCATTTG TATTAGAATA ACTCATATTA GTATCCTCGC
    30721 TTTCATCGTC TTTATTGTCT TCCTCAGTAT CTTCTTCTGA AGTTTCATCA CTATCATATT
    30781 CTTCATCTTC AGACACTTCC TCAGATTCTT CATTATTGCC AGAAACTTCA TCAGCATCTG
    30841 CAGATTCAAT TATATCAGAA TTAGTATTGT CTTCTGTTTC TTCATTTTCA TCAGAAGATG
    30901 CAATTTCAAA TGTATTATTA TCAGTTACAT CTTCATCAGT AGATTCATCA GATTTACTTT
    30961 CTTCTGCAAG CTGCTTAATC TTTTCAACTT CTTCGTCTTC ATTTACATTT TCATCTTTGT
    31021 ACTTGAAGTT GAAGAGCTGC TTAATCTTAG CAATAGTTGC AACAATATCG CCCTTATTCT
    31081 TATAAATGAT CTCAAGAAGT TTAAGCTGAT ATCCTTCAGC AGCATTCGCA GGATCAAAAT
    31141 ACTTTGCGAT ATCTTCAAAT GTAGGAATCT TGTTTTCCTT TGTATAAGAA TTCTGATTGT
    31201 TATTATTGAA TTTATTATTA AGCTTGGATT TCTTAATACG GTCCATTTCA TTAAGAACAA
    31261 CTTCCTGGCT CTTAATAGAA ATTTCCTTAC CGTCATCATT AGTAATGACA CTAGATGCTT
    31321 TATTCTTATA ATCATCCATA GCTGCATTAA ATTCTGCAGA ATCAGAATAA TTAGTTACAT
    31381 TATTCTGAAT AGGAGTATTT CTCTTAATGA TATTATTCAT AGCATTAAGA ACAACATCTC
    31441 TTGCGCTCAC AGCAGTATTA TTACCGTTCT GTGTTGCAGG AGCTCCATTA TTGGTAGAAG
    31501 AATTATTAAT CGGAATTCTA ATAAGTTCAG GCTTCATAGA TTCATTTGTC TCCTTTTCGA
    31561 TTTTAGGTTC AGGTTTCTTC ATAGTAGAAG TGGTTTCATA GTTGCTAGCA ATTACCTTGT
    31621 TTCCGTACAT AAGTGTGATT TTCATTGTAT TTTCTCCTCT TACTAATTTA ATATTTTTCT
    31681 GATTGGTTTG CCCTACTTCA GAAGCAGGGT ATATTTTTCC ACATTTATAG CATACTAGAT
    31741 GGTTAAAGCC TTTATCATAA TCTATTTCCC CATCACAGCA TTCACCAGTA TCTGTGGGCT
    31801 TAGTACAATA TAATTTATTG TGATCTAGTT TATAAAGATA TGGATAATCG AGTAGAACCG
    31861 GCCCAAATCC TAATCGAATT CCCCAGTTCA TAAAATACTT AGAACCTATA TCCTCCATAA
    31921 TATATTCTCC AAGTATTTTA TTTACTATTA CTTCATAAAT ATCTCCAGCT ACTTCTTTGA
    31981 ATTCTTCCTC ATTCTTAATA GGAAATACTT TCTCAGAAAA AGCAACTGTA CCACATGGTG
    32041 TAACTTCAAA TGTCTTTGCA ACAAAAGGTT TTAACAAAAA TTGATTTCTG AATTCAGCAG
    32101 GATTATCATT TAATGCTACT CTATCCATTG CAATCTTTGC TATAAATCTA TCATCTGTTG
    32161 TACATTTATA TATAACTCTA TTTGTTCCTG CAGAAAATCT CTTAAATCCT CTATTCTGCA
    32221 TTATAGCATC TATGAGTCTA TATTTCTCTT TAACTTTTCC ATTTAAAGAT GCACTTGTTG
    32281 CTATACGATT TAATTCTCCA ATATCCATTG GTGATAAATA ACTAGATATT GGTGGAACAG
    32341 TCATCGTATC AAAATTGATT TCAGATATAG ACATATTTTG AGATTGTAAT ATGTCGTAAT
    32401 CTTTTATAAT CGCCATATTA TTTCACCATC CTTATAGTGG AAGATCATTC GAGTGCAAAG
    32461 ATCTATAAAA TTCATCTTTT GCTCGATCTT TAAATCTTGC TACAAAGTTT GGTGGAACTA
    32521 CTGTTGTTTG TGCTAATGCC TCCTTATTTT CTCTATCTAT TTCTTCATCT GTCTTAAAGT
    32581 CATCAAAGTT CTCAGGGCAA GTCAGGAACA TTTGACCACT TTGAGGATCA TATGAGAATG
    32641 ATTTAGCTAT ATTTGGATTA TTACCAGGGC TTACAGGTCT TCCATCTGGC ATAACTCCAT
    32701 AAGATCCGTA AATTCTTCCT ATATGTGTTT CCCTTTCTGT ATTAAAATTA TAATTTGTAT
    32761 TATCTCGTAA ATAATTCATA AACCCATCAG GATTATAGAC TTTACGAATA TCCCTTCGAT
    32821 GCAATGACCT TATTTCAGCC ATTTTATACA TCATTCCTAT TTGGTTAAAT GCATCTCCAT
    32881 ATAGATATGC ATCTCCGCCT ACACCATAAA ACATTCGCTC TGGAGCAGAA TTTCTAATAG
    32941 CTTCAAACTG CCGCTGCATC ATAATCTTAT TTTGCTCAAA TCTCATAAGC TCATAATTAT
    33001 TTACACGGCC ACAATATTTT CTGCGATCTG CTTCAATACG CTTTCTTCTC TTAATCGGAT
    33061 CTGTTTCAGG AGTAAGAGTG ATTATCTTAG TCTTTTCATC CAATGTTGCA TTCCATACTG
    33121 GAATATAATC ATAGTTCTGC TTATCTGCTG TAAATCTATT ATCATTTTCC TCCTCTTTAA
    33181 CTTCAGGATA TGGATCAGGA TCAAATAAAG TCTTTTCAAG AGTCTCTATT TCTTCTTTAC
    33241 TCTTATCTTC ATAATTGCAC ATCCATATGA TCTGCTTGCA AAGAGCTATC TGAGTTCTTA
    33301 ACTGAGAAAC AAAATTAACT CTATTGCGGG TATTCTTTTC AAAATATGCA CATGCTTCAG
    33361 GATTAATGTT GCAGATATTC CTTATAAGAG CATCCATATT TCTAATACTC TTTAAGAAAT
    33421 TATCTTCATC AATCATATCT TCGATAAATC CTTCACCAGT TATAGGATTA TACATTCTTC
    33481 CATAAGTATA ATCACCTGTA TTATGGCAAG GAATATAATC TGAATCAGGT CTTGAATTAG
    33541 GATTATACCA AGGGGACATC ATAACTCCAC GCTCAAGTAA CTGATCTTGA GTCGGAAGTC
    33601 CATATGAGCC TAAAAGATGA GGAGCAATAT ATTCAGGCTG TCTTTCTGTA CCAGGAACTT
    33661 TATATCCATA TATAGGACGG CCATATATAT CTACTCCAGC TAAAGAAACT TGATTAAAAC
    33721 TCGGACCATT ATTTACAGAC CCATACATAC TATTAGGCTG ATAATAGTAT CCAGGCTGAT
    33781 AAATATTTTG AGGTCCATTA TATCTGTATC CCTGATTTGT ACCATAGACA ATTTCTTCGA
    33841 TGCTACGATT TCTTTCAGGT CTTGTAGGAA AATTAGTATT TCCATACTGA GATTGCTGCG
    33901 CATAAGTCGG CACTGTATTA ATCTGCTGCT GCGGATAATA TGGTTTATAA GAAAACATAG
    33961 TATTCATCTG AGGCTGAGGA GTATATTGTG GCTGCTGAGC CTGCTGCGGA TAATATGGCT
    34021 GATATGAGAA TGCTGGATTT TGTGGTATTA CTTGCGGTTG CTGATATTGT GGAATCTGCT
    34081 GATACATCTG CTGTGGTGTT GGAGCAGAAT TATAATAGAA ACTATTAGTA ACCTGCTGCG
    34141 GCTGTAGACT AGGAGCTCTT GTATTATCAA GAACTCTACC AAGAAAATCT GGTTCGGTAT
    34201 ATGGAACTAA TTTATGCTTA ATTCCATATT CATAAACAGA TTGTGGCTGC TGTTCATTAG
    34261 AATTAATATT AGGTGTATTT TGTGTTTCCA TTTGCGTATT TTGCAGTTGC CTCATTTTAT
    34321 CTCTTTCATC ACAGAATTGC ATATAATCTT CGTATGCTTC TTCCTCTTCT TTTCGTCTTT
    34381 TTTCTTCAGC TTGCTGATAT TCTTCTTCAG AGAGAAGTTT TACATCAGCA TCTGGGATAG
    34441 CTCCTGCAGT AGCAGCACTA ATATAATTAT TAATCGCTTC CTGTCCTTGA GCTTTTACCT
    34501 CATCTGGTAT TTTAATATCA AAATGCTCTA TTTTGGCATT AGGTGATGGA ATATATCCTC
    34561 CATTCATCAT ACCACCAAAA TCAAGATTTC CTGTTCTCGG ATTATTAGCA ACGGAATCTA
    34621 GCATTGCCTC TACTTCCGGA GATACATACT GCTTAAGTAT CTCGTGCATG GTTTGTATAT
    34681 CATCCTTTCA ATTATTTAAA TTAACTATCA ATTCTTGTAA GCATTACCGT GAGTAAATAT
    34741 AAATACTCAT GTAATGACTG AAGGAAATAT GCATCTTGTT CACTTATAAG TTTATGCCTC
    34801 TCTTTCAATT TCTCTGGGAA CTCAAATATG GATTTTATTG TATATCCAGT TATATAAGTT
    34861 CCATTTATTA ATGCCTTTAA ATACATTAAT ATAGTATCTA CTTCAGTTTG ATATTCATCA
    34921 TCTTCTGATA GAAGTTCTCT TATGTATGAT TGAATATCGA TTCGTATTCG ATTAATCATT
    34981 TTCTCTCTAA AATGATTAAC AACTTTAGGA TCTTTATTTT TCTTAATATT TGTAGAATAA
    35041 GATATGCAAT ATCTTAAAGT AGTATTTGCA CTAAGAAAAA GTCCGACCCC TTTATCTGTA
    35101 AATTTCTTGC TGCTTGTAGT AAACCGATCA AAAATTGCTC CACTTTCTAA CATGATAATT
    35161 TCTCCTTTTT ATCTACGTAA TATTGTATTA CGATCTATTA AATTTAAATA TTTCTTAACT
    35221 TTATCTGCGC GAATAAAATA TGTCATAGGA TCTTCTCCTA TGACCGTTAT ATTTTCAGAT
    35281 GGTACTTCTA TTCGTTGATT GATATAGTCA TATAATACTG CTCGTGAAGT ATTATCTACT
    35341 AAATCATTAT ACTTGCATAA ATATTCCATA TTTACTCCAA GATATTCTGG AGCTATACCA
    35401 TTCTCATGTA TAAATGATCG TTTAGCATCA TTTATATTGC ATGTAGATCT ATGATCTAAT
    35461 ACATGTCCTC TTTGGTGATA GAATTCTACT TTCATATCAT TAGAGACTAT TGTATTAAAT
    35521 ACTTGAATAA ATCTTTGTTG ATTTAAAACT GGATTTCCTT GTGCTGAATA AAGTATATTA
    35581 TTATTCATAT TCTTTATCCA GCTAGGAATC CATTCTCTTA ATCCAAAAAT AGATATTCTT
    35641 GAATCTGAAA ATATTCTAAA TAGAATATTC TTATCTTTTT GATATAATTC AGCCGCTTTA
    35701 TTTACTGCTG TGAGTATTGC TAGGATTTCT GCTGAATTAT TTGTTGCATT TTTTTCAATT
    35761 GTACAAATTA CATCCTCATA TGAATGTAAA ACTTGTTGTG TCTTAAAATC TTGTACAGAC
    35821 ATTGAGTATG CTGCGCAAGC AATCTTAAGA GGTGCATCAA TAGATGCATC ACAATAAAAA
    35881 TTAATAATTT TGTCCATGAT AAACTCCTCA TATATTTAAA ATTAAGTAAG ATAAATAATA
    35941 ATCTTACTCA TGAATATAAT ATGCAACCAT ATTCGATAAT AAAAAATAAA TACTAGTAGC
    36001 AGAAATGCTA CTAGTATTTA TCAGAAAGTG AGTAAAACGA ATGACAGATT TTTAATTAGA
    36061 GGGCAACTTC TAACTACTAT ATTGTTATAT AGTATTTAAG CCTTTACCAT TGCAACCTTA
    36121 CCCTCAAGCT CCTTAACGGT ATCAAGGGTC TTCTTAAGCT TCTTCTTACC CTTGCCCTTC
    36181 TTCTTGCCAC ACTTGGACTC AAGAATAGCG GTCTCTGCAA GGAAAGCGCA TTCAGACGAG
    36241 ATAACAACAG CAACCTGATC CGGCTCAACG CCATTCTTCT TAGCGATATC ATCGATAACG
    36301 CTAGCAGCAT CCGGCTCATT AGCCTCAACG TCTGCCTCAG ACGGCTTAGT ATCCGGCTCA
    36361 TCCATCTGCT CAGCAGCCTT CTCTTCACCT TCGGCCTCCT TAATAGCAAT AACATCCTCA
    36421 AGCTTAACGA GGTACTTAAT ATTGCTATTA CGGTACTTAC CATTAGCTCT CATAAGAGCA
    36481 ACAGACTCAG TTGTTACCGG GATACCACCA TTAGTAGTCT TATCCTCAGG CTTAACTTCT
    36541 TCAACATTAT TCGAAAGAAC ATCCTCAAGC TCGTCAACAG TATCCTTTAC TTCATCCGAA
    36601 ACCTCAGGAT CAAGAAGATC AGCAGTAGCT GCTTCAGAAA GCAGTCTTCT ATTAGTCTTG
    36661 AAAATCATAG TTTATTTCCT CCTTTAGGAT TATTTATATA AATATTTTTT GATATTTATT
    36721 CCAAAATATG TACTGGAATT TATCTATATG TTGTAGCTTG GGTAGTTTTA ATTTATTTAT
    36781 TTTGTATTTA TAATATCATT AATTCTATCT TTTACCATGG AAATAATATC TTCTGTCTTA
    36841 GGTAATTTAT AAAAACCAGA TATATCTACA TAAACATACT GCTTAGAAAG TATAGTCTTT
    36901 ACAAGATCAT CATTATAAAT TTCAGTAGAT TTCTCAATAT GCTCAAGAGT TTCTAATTGT
    36961 TCAGGAAGCA TAAAATCTCT ATACCTATCA ACAAATTCTT TATACTTTCC TAATACAGCA
    37021 GTAGTAGGAA CAAAAAGATA TTGTGCATGA ACTAATTCAT GAACAGTTTC TGCAAGAGGA
    37081 ATAAGTCCAA CCATAAGATT ATAATGAAGA TACATTACTT CTTTAGCAAC CCATTCTTCT
    37141 TCTATAGATT CATGAAATGC TACTCTCTTA TTATAAACTA TAAGGCAAAT ATCATAAAGA
    37201 GATAAAGGTT CATGATGAAT CTCTATATGT ACTTTAGGAT TATCTATATT ATTAATATTC
    37261 TGATAGAATG CACATTGATT CATATCCATA TATTCTCTAA GATAATTAAT CATAGATTTA
    37321 TATTCAAATG AACCACGTAC ATCTCTTTCC ACATTCTGTA TATATTTCTT AAATTGTTTC
    37381 TCATCAGCAA GATCATAGTC TTGAAAATTA TATTCAGGAA TATCTTTCAT TTCTATAACT
    37441 GCCGGAGGAG CTTCCAATTC ATATGACTTT GCTATATTAT CAGGATCACG CATGATTACA
    37501 CACCTCCATT ACCAAGATGT TCAATTTCAA TCAATTAGAA AAAAAAATAA AATTTAATAT
    37561 ATTCATTATC GGTATGGTAA GATAATCCTT ACCATACCGT ATAAGTAATT TAAATTTTAT
    37621 TCAATTTTAA ATTATTTAAG ACCAAGTTTA TTTTTCATAA ACTGATATCG CCTATTATGA
    37681 TATATATCTG AATGAGTTGC ATACCAAGTA TTCATCCATT TTCCGCTTGC ATCATTATTC
    37741 CATGGAGTAA TTACAAGATG GCCATCTGAA ATATATCTAT GATAGCAATC ACCATCAGAT
    37801 GAAAGTATTG AAATATACTT GCTACATGAA TGTAGATAAA ATCTATATTT ATATTTATTT
    37861 GAAATTATAG AATTACGAAT ATAATATTTT CCATAATATG TTGGTAATGT CCATTCTCCT
    37921 ATAGTATTAA ATGTATCACG TAACTTTCCA TTAACAAGAC TAAGCATATA CTTAATTCTT
    37981 TTATATGACA TAGGCTTGGA TTTAATTATA GATGTTTTCA TTTCTTTTTC TTGTTTCTTT
    38041 GCTATTCTCT TATTCATTTT TATTCTCCTT TTGTTTTTTT TAATGATATA GAATTCATTA
    38101 TTCAAAAATA TATTTATCTT TCATAATTAT AATATGCAAA TAAAAAATAA ATAGGGATTG
    38161 AATATTCAAT CCCTATTTAT TCTTAGAATA TAGCATAATA GAGTTCTGCT ATATTCAGCC
    38221 CGAAGGTTTT TTCGAAAGCC TGGCCTTTCT TCGTATTGAT GAAATCTTCA ATACGGCTCA
    38281 TTTCATTGGA AGCATCATCC ATGCTTCCAA AATTGAACTG GAAATTATCA CTTCCAGAAA
    38341 TTATTTCCAA ATATTCACGG GAACCAAAAT CTCCACATGA GGTATTAGAA TATTTGATCA
    38401 TTGCATAGTG ATCAAATATT CTGACAATCA TCCAACCCTC AGGCTGGCTA TATCCGCCGC
    38461 CATTACTGGC AACTTCTGAA TTGGCATAGG GGTTGCTTTC ATTAAACTCA TACCCAATCA
    38521 TTTCTAATGC TTCTTTCATA ATATTTTCTC CTTTACATTT CCATATACCA TATGTATATA
    38581 CATATTAATA TATCTAATAT TTATATATTA ATATGGAATT TATTCTTATA CGTACTAATG
    38641 AAACTACTGT ATCCATATAT AGTCAGTATA TGGAGAGATG TATTTTTATT ATACATCTTC
    38701 TTTATTTCAT AATTATATTA TATAAATAAA ATAATATTAT ATAAATAAAA TAATAGAATA
    38761 TTGCAAAAAA AAAATAAAAG GGTAGAATAT CTTTCTACCC TTATTACTTT TACTCTACAT
    38821 TAAACTGAAA CTGTATATCT CTTTCATTCT TATATTTCTC ATCAATTAAA GTTTTTAATT
    38881 TATTAAATGA TGATATAAAA TTAAATTTAT CATTATCCAT CATATCTACA AAAATATATA
    38941 CATTATCAGT TTCATTATTA ATATTATATT TCCTATAGAA TATAGAAATT ATAAATTGAT
    39001 TAGCGAATGG ATCAAATACA ATTTCAATTC CATAAGAATA TAATTTAGTA TTTGAATTAT
    39061 CATAAATATT CTTAGTTATA AAGATAGTTT TAGTTTTATA ATAATCATCA GTTATAGATG
    39121 AAATATTAAT CGATTTATCT TCAACTAGTG ATTTATGATG TCCTAAAGCA GTTATTAATT
    39181 TATCTATAAC ACCTTTTATA GAATAATTAA TAGACAATCC AGTTATTTCA TTTTGAGGAA
    39241 ATACAAGATT AAATATTGGA ATAAATTTTT CGATTAAATT ATCTAATTCT TTATTAGAGA
    39301 TATTAAAATA ATAACAATTA TATTCATCTG AATTTGGTAT GCTATATTTA TTAGATAAAG
    39361 TTTTTATAAA AATACTATTT TTTAATTGTG CTACCATTTT TATTACCTCG TATTCTCATA
    39421 TATTCATTTT CATCAATCAA TTCTATTTCA AGATTAGATA GAGATAGAGT TCTATTACAA
    39481 ACCATAATTA AAAAATCTCT GATATTATCA ATAAAGTAGT ATTGTGCAAT TTCAGTAATA
    39541 TTAAGTTTAT ATGAAAATTC TAAATCAATA TTTTCATATA TATCAATATT TTTATTATCG
    39601 CATTCATACG TATAATATCC TGAACTAATT ACAATACCAG CATTATATAC ATTTTCACTA
    39661 ATTTTTGTTA AACATATACA GATTACATCT TTGTCATTAA CCATTCTATA CAGTCCAATA
    39721 TAGAATGATG AAATACATGA TTCATCTGCA CTAGTATTTG ATACTAACTT GCAATGTCTT
    39781 CTTGCTGTTT CAATCATTTT TGAGGTATTA TCTGAATAAT ATTCAAGCTT TGGAATATTT
    39841 TCAGATTCAT TATATAATAA ATTTACAAGA TCTTTAAATA CTATCAGTGC ATCATATAAA
    39901 TTATTTATAT CCGATGTTTT AAATGTCTGA AGTTCTTTTT TTGCTTTAAT CATTTTTAAT
    39961 TCTCCTTTTC ATTATTAATA ACCACATCTT CTTCAGTACC AAAATAAGCA GACATAGATA
    40021 TTAAATACAA TTTATTATTT TCGATCATTT CAAAAAATCT TATTCCATTA TCTTTAAAGA
    40081 ATTCATATCC CATTTTTGCA AAATCACAAT CATATGTAAT TTTTGCAAAT TCATTTCGAT
    40141 TACGATATTC TTCAAATGGA TCAGATGCTA ATTCCATAAC TGGATGTATA ATTCCAATTC
    40201 CAGTAGCAAA TTTCTCATCA TGGCCAATTA TATATACTAT AAAATAGTAA TTTCTAACTC
    40261 CCTTAGAGAA ACGTAAAAAT ACTGTATCTT GATAATTAAA TACATTAGAT ACTGCAGCAT
    40321 CATATATTTT ATTACTTCCA TCTTTATCTG AAAATAATAT AGCATGATTT GCTGATTCAG
    40381 TGATTAATGT AGTCATATTA TCTGTAGAAT AATTAAGCAA TTTATCAGTT TCAGATTCAT
    40441 CAAATAATAA ATTTACAAGA TCTTTATACA TTAATAAAGC ATCATGTAAA GACATCTGAT
    40501 GACTCTTAAA TACAACTGCA GCTTGAGTGT ACTTAATCAT TTTATAATAC CTCAGTTTTA
    40561 TTATCTATTA AACCATTAGA TTCGCATAAT GATTTAAATT TAGAAAAGTA ATCTCCGTAT
    40621 AAAGTTGCAC GTAATTTAGT TCCTATCTTT GTCATAGCAT TTATTTGCTC AAGATTTACA
    40681 TCATCTTTAT TCATATTAGA TACTATAGAA CTTGCATGTG CTTGAATAAA CCCAATAATC
    40741 CTATTATTAT CAATAATAGG ACTAATTGAT ATTGATAAAG ATTTATGTAT ATCATTATTA
    40801 TCTATTGGCT CATATTTAAA ACCATAAATT TTTAATGGCT TATTCTCATT CTCTATTGGA
    40861 CGTATGAAAA TAGTCAATGG ACTCTTCTTT TTATTAAGCT TTGAATTTGC TTTAATATCA
    40921 GAAGACATTT TATTTATTTT TTCATAGATT TCATTATATA TACTTAATTC ATCTTTAGCA
    40981 TAATCTATTT CAATATGATT ATACTCTTTA ATATCCTTAA AAGTTTCATT TAAGATATTT
    41041 ATAAATATCT TAAAATTAGT AATGTAATCA TCTTTTTTAG ATTCAAATCT ATTATAAAAA
    41101 CTTACCACTT TAAATTCTCC TTATAAAAAT AAAAATGCAG TGTGAATTTA ATCACACTGC
    41161 ATTCCTTTTA TTAATTTATC GAATAGTAAT ACTAGTACGA TTCAAACCGT ACTTATCACA
    41221 AATATTCTTA AGCTCTGCAT AATTCATTCC AAGAGCCTTA TCTACTCCTG CAGGAGTATT
    41281 AAGGGAGCGA ACGAAATATG ACATAGCTTC TCCACTCTTT TCTATAGTAT AGAAGTATAT
    41341 AAATACTACA ACCTTAGCAC TCATATTTCC TCTATGTATT TCAGGAATAA GTCTAACTTC
    41401 TATAGACTTA TACTTTCCAT CTTCACTATA GGGAGTAATA TACTTATATG CACAATAAGT
    41461 ATAAATATTA TCAAGGAAAT TTTCTTTATT CTGATACTTT TTAGGAAGAG TATCTACATT
    41521 AATACAGGAA GGGAGTGCAC GACACATAAA CATGTCATTT TCATCCATCT GCTTAACTAC
    41581 TACTTCCATC TGTTCTTTAG CATCATCAAA AGTCTTTGCA TCAAAATCTA TATGAGTATA
    41641 TCCATCAGTC TTATCGAAAA GTTCATTTGT CAAATCAGTG AACTTTTTAA GAGCTTTAAT
    41701 ATATCCAGAA GGATTTTCCT CGATACTAGT AATAAAAACT TTACGCATTT CCATTTTATT
    41761 TATCCCCTTT TTAATTAAAA TTTTTCAATA TCAATTTCAG GTACATCAAG TCTCATATAT
    41821 TCGCTAAAAA GCTTCTTATA TGTATTGAAA TCAATTCCAA ATATTTTCTT AAATTCAGTT
    41881 GCATTATTAA TTTTACTGAT ATCTTCAAAA ACATCATCGG AATCAGATGT TTTACTAAAA
    41941 TTAACCATCA TATCGAGATA CAATCTCTTA TGTCTATTCT TTGTATATTT AGCATCTATA
    42001 ATGGTTGGGC AAAGATTTAT AAATGTATTT GCATCATGTA AATTAGTAAA CTTAACCACA
    42061 AGATCTATCA GGTTTTCATC TTCAGAACGA GGATATGTAA AGACTTCTAC AGTTCCAAGT
    42121 TCATTATGAT TAATATTACC AGCAAGATCT TCAATCTGCC AAATAACCTC TTTAAGAGCT
    42181 CCAAGATTCT TTTTCTGTGT AATCTTTATC TCCTTATAAG TTTCATTCTT ATCACGCTCA
    42241 AGAATCTTAT TAAAAAGATT AACAAATTTC TTGAGTGAAT TCATAAATGA TATAGATTCT
    42301 GCATCATCGT AAAATTGTCG GAAAAGGAAG TTTGTTGAGA TCATTTTGAT TTCTCCTTAA
    42361 AATATATTTT ATTAAAATAA TCATTATTGA TTATTTCATA TTTATAATAT ATCTTTATAT
    42421 ATGTATTTAA ATAATTACTC TAAATAAATT TTCATCACTA CTTATAATAT TCCTATTACC
    42481 AATATTAAAG CCAACAAGAT TGAATTTCTT ATTAGTTAAA TAAGTATTAT ATTTTGCAGA
    42541 ATTTTCACTA AACGGTTTAT TAGAACTAAA TGTCTTCATA ATCTCTTTAA GAAGGATATT
    42601 ATTAAATATT GAAGATGTAT TTTTAATATT ATTATCATTA GCATCGTTAG AACAGAATTC
    42661 AAATGATATA TTTATTTTAT ATCTATCTAC TGTTCCAGAT ATTACTTTTA ATGAAATATT
    42721 AGTTACTATA AGATCTCCGC AATTACTAGA ATTCACATCA TAACCCCAGA GATATTTAAT
    42781 ATGATAACCT TCATCACTAG ATTCAGAAAT ATCAATACAT TTCTTACTAG TTTTATACTT
    42841 TACATTAGAA TGTATTTTTC GTAATGCAGA TGTAATATAA TTACTATCAT ATTTTGCATT
    42901 CTTTACAATA TCAGCATCAA TTATATCAGA GCCAATATTC ATTTTAATAA AATCAGAAAT
    42961 TATTGTAAAG AATGATCGAG CTGCATTAGA TGAATTTGTA AATATTTTAT AATAGTTAAT
    43021 GACTATATCA TTATTCCAAT TTTTATTGTT CATCTCAAAC CTCTTCATTA TTTTTATAAT
    43081 TATTTTCGGA AGATATATCT TTATAATCTT TTTCAACCTG CTTAGTATCT ATTCCAAAAT
    43141 TATTAGCAAT AATTTCTTCT ACACTCTTTA CAGGTTCACC GACAAATTCT TCAGTATCAA
    43201 TATCTTCAGC AATATATTCA TCAATAGCAT ACTTAGGTCT AATAAGCTCA TTGATAAATT
    43261 CATTATGCTC TTTACACCAA TCATATAAAG ATGATGCAAA AGTTCTAATC TCTGCCTGTG
    43321 CAGCAGTATC TACTCTAAGT ATAAAGAACA TGAAAAGATT ACTAAATGTA AACGTCATAA
    43381 ATATCTTTCC ACATTCTACA TTACTAGGAA GAAATGCTCT TGCATCTTCC TTAAGAAGTG
    43441 CCTGTTTAAT ACCTTCCTCT TCATTAAGAG ATTTATTAGT AAGATCTTTA TATATTCCAA
    43501 TTTCTGCTTT GCCAATATCA GCTAAAGTCA TAGAATATTT GTTTCCACCA AATTCAAAGT
    43561 TATACTTAGT ATTTGAATCG TATCTGTCTG TAAATCTATC AGGAGATGCA AATGAAGCAT
    43621 CACTATAATT TACATATCTC TGGCTTTCCT GTGTAATAGC ATTTCTATGT CTTACAAGCT
    43681 GATGAGTACA AGTTCTACTC ATATTCTTAA AAAGTATAGT AACCGACAAG AAGTCATATA
    43741 CATCTCTTTC ATTAAATATC TTCTTAGTCT CTCCATAAGT AAGTAATGCA TTATTAAGTC
    43801 TTTCAAGGAA GATATCGATA TTATCAATCC AGAGTATATC AAATAACTTT GTAGATACTC
    43861 TATTAATTCC TTCAGCAGGT CTTATACTCT TAGAACAATT ATACATAAGA ACTTTATCAG
    43921 TATTTTCAAA GTCTTCTTTT TGTAATATGG AACTTAAATG TTCGTCTTTC AGAATATCTT
    43981 CGAAAAAACA ACTATGAGCA CAGCTCTTAA GCTGTCTAAT AATAAACTTT AATACAGTAT
    44041 TGCTATAGAT ATTATCAATA TTCTTTATAA GATCACTGTA TGCTCTATAA GAACCACCAA
    44101 TAAGTAAATA CCAAGCAGTA TTATCAGTAG ACTTCTTAAT AGCAGTGCGA AGATATCTAC
    44161 AAGCAGATAC AAGCTTTATA AGATCATCAG AATATTCATT GGGAATTTTA AGAAGCATAA
    44221 CACAATTGCT ATGCTCAGTA ACTGATGTAT GTCCAATTCT AGATCTCTTA GCTATATATT
    44281 CAGCCTGAGT ATCATAGGAA GTTGGAATTG GTCTGTTCCA GCAACAAGCA CAAGCTTCTG
    44341 CTACAATTGG AACTGCATGA TTTTCAGATA TAATGGTTCC TTCTATAGAA CCAATATATG
    44401 TATTCTCTTT CTTTTTAGAA TTCTTGGTAA AAATCTTTCC AAAGAAATTC TTATTATCAC
    44461 CAATAGGATT ATTTGTCATT TTTAGATTTC CTTTCATATT TTCCATTCAT TGAATTTACT
    44521 ACAGTAGATA CTTCTTCCCA TATCTCAAAT GTAAGTTTGT CTCTACTTTT TATCTGTTTG
    44581 TTTCTTTCAT CACAATATAT CCAAACTGGA GTGATTCCAG CTCGTTCAAA TATCTTTCCA
    44641 TTTTTTATAT AAGAAATCTT ATCCCATACT TCTCTAAGCA TATTAGTATC ATTCTCATTC
    44701 ATATCTCTAT TCTTCTTTTT CTGAAGCTCA GAGATATAAA AATCAAAATT ATGATACATA
    44761 AGCCATACTA CAATATCTGG GCTAGGAACT TCCATAGATT CCTCACTTCG AAAATCTTCA
    44821 GGAGTGATCC TCTTATTATT ATAAAGAATA TTCGATACAT TATATCTATC GAATATAAAT
    44881 GCATGTGGAT GATTTTCAGA TTTATAAAGT TCTATATTAG TTGTATATCC AAATTCACGA
    44941 GAGAATATTT TAGAATTCCA ATATGCAACT CTATCTATTG TAAAGAATGA TTTGATTACT
    45001 TCAGGGCACT GCTTAAGAAG ATCTCTGTCA AAATCTCCAT TAAGCCACTT TTTAAGTAAT
    45061 GCACTAGACC AATCATCATA TCTAGGAAAT GATTCATATT CTATTCTTCC AAATGGAAAA
    45121 GTTGTTGCAA GCTTTTCAGC AAATGCTCTT GCATTAGTTT CTTTAAAACA ATTGTCTAAT
    45181 CCTTCAAATG CTATAATTTT TCCTCCAGGG AAATATTCCA TTGACATAAA AGTTGCCTCC
    45241 ATAAAAATTA ATTTATATTA ATGTGCACCT TTAAGTAATT TGATAAAAAA TGGTTCATAT
    45301 TTATATATTA TAAATATGAA ATGGAGGTTA TGAAAAATGA CACTTAGCGA ATATTCAGCA
    45361 TATTCTAATA TCACAAGAAA CATATTTAAT TATATGAATG GAAAAATAAA CCCATATAAT
    45421 ATATGCAAAC TTAATATAGC TACTTATAGT GTAAAAGGAT ATAATGGCTT TATTAAATAT
    45481 CCTAATTTGG TTACAATTTA TATTGGAACA ATTTTAGATA GTTGGGATGA TAAATACTTT
    45541 GATCAAGGAT TAAATAAAAT AGATTTTTGT TGTACTTATA TTGCTTGGGT TGTAGCGCAT
    45601 GAATTATTTC ATTCTGAGCA ATCAATGAGT ATGTTTAATT ATTCTAATAA TACCAATTAT
    45661 AGAACTATTT GTGAAAATGA TGTTAATAGA ATATCATGGA ATTGGGTTAA CGATCATAAA
    45721 GAAGAAATAT CTAGGCTATT TGATTTTAAT TGTATTATTA AAGATCTTAC TGTTGATAAT
    45781 CTTCCTAAAG AATCAAATTA TGCAAAAGTT TCATCATTAA AAGAATTTTA TTTACAGAAT
    45841 ATAATTAATA TAGGGTCATC TGCATATTGT GATTTAACTA ATAAAATTAT TGAAGCTATG
    45901 GATAAATATA AAAATATAGG ATTTGAAGTA AATCTTGCTG ATAAATTCTG TAGAGGAGTA
    45961 TGGATAAAAC GAGATAATGA ATTTTTATTA GATTCATTAA AAGCATTTAC AGCTATAATT
    46021 AATGACTTCT GTTCTCCATA TTCTACATTT AAAATACAAC ATAAGATTTC AGTATTACAA
    46081 AATGATGAAT CAACAGCTTT TATAGAGATC AATATAGCAG ATCCTATAAT AGAACCAATG
    46141 GAATTTTATA AATAAAACAA AAATCCCATC TACCTGAAAT ATGGTAGATG GGTCATTTTT
    46201 ATTTTTTAAC TTTTTAATAA GGACTTTATT AATTTTTATA TAGGGAGATG AATTAATTGC
    46261 ATATACTTAA TACTACGATA ACAAAAATAC CTGAATTTAA TGTATGTATA TTTCATAACT
    46321 TATATCAGTT ATTAATTGAT AACTGTATTA GTTATAAGGA CTTGAGATAT AAAGATTTTA
    46381 TTGAATGCTC AAATTCTATG TATATTAATA CTCATAATAT GAAAAGTAAT AATTACGTAT
    46441 ATAATGAGAT TATAGGTGTA ATAGGTGTAC GTTTAATAGA TTTTCATGAT GCCATTTCTT
    46501 CTAAGTTAGA TTACTACCCT ATGAGAAAAA AGCATATGTA TAGAGTAGAA TTTTTACATC
    46561 ATAAAGAAAT AGCATCGGAA GATGATATCT ATTCTCTCAT TCATGAAAGT ATAGCTGATA
    46621 AAAATAATGG ATTTATTGAA TTTGTTCAGA AATGTGAATT GATGGATGAA GAAATTTCTG
    46681 CATTAGAACG TAATAATTTT CATAAAGAAA CTGTTGGTAC AAATACTATA TGGATAAGAA
    46741 ATCCACTTAC ATTATAAAAA AAAGAAAGAC CAAAGGTACA AATAGTACCT TTGGTTTATT
    46801 TTTTATTTAC TTAACCCAAA CAGGGCACGG AGCAATTACT CGAACACTCT CATGTGCCGG
    46861 AACAGTAGTA GGAGTCTTAG AATAACGATC AGTTCCATCA TCATTTACAC CAACCTTAGT
    46921 CGGATAAAGT CTAGTAGACT CAGGAACATT CTTAAGGCTA ATCGAAACAT CAGAAAGCTC
    46981 TCTTGCACCA AGAGGAAGCT TGCGATTAGT GTGAATATAA GTATTGATAA ATTCCTTGGA
    47041 TACATCTACC ATAGTAGTTG CATCACTCTT AGTAACCTCA TACTTATCTA CAAGGCCAGT
    47101 TGCCTCAGAA GCAGAAATCT TTGTAGCCTT AGAAATAATG TTTGCACACA TATTTCTAAA
    47161 GTCCTTAGCC GGAGTATATA CACCCTCAGC TCCATCCTTA CCATAAATAT TTACTTCATA
    47221 AGATGTATCG TTAAGCATTG CCTGCATAAC CTTAATCTCA TCCTTACGAG AAGCACTCTT
    47281 CTGAGAGAGG TTGCTCTTAA TATCATTTAC AAGTTCAGTT ACAGTAATAC GATCTGCCAT
    47341 TTTGGTTATC TCCTTTTAAT ATAAAAATTT AATCTTTATT GTTGAAAAAT ATAAATGGTT
    47401 CTTGTAACTT TTTAGGTTTA CCTTTTTCCA ATATATATTT ATCAATTTCT TCAGGTGTTG
    47461 ATTTTGCCAA AAAATCTATA AAATTTTCTT TAGATATTTT TGGTTTAGAT TCTTTTTTGC
    47521 TCATAATCAT TCTCCTAAAT TATATAATAG TGAGCACTTT GATAATTTAC TATTACACAT
    47581 ATGTATTTGA CGTTGTAAAG GTTAATTCAG AGTATTTTAA TAATCTTAAC TTATTTATAA
    47641 AGAGGTGATC TAACTTATGA AAATGATAAA TGAACTTAGA CCACTATATC TATATTCTGC
    47701 AGGAAAGAAG TTTTATGCAC CAATAAATGT TTCGGAACGT AGAAAAGGTG CTGCTATATT
    47761 ATTGCTCTCT CCAAATCTAG ATACTAGTGC TAAGATGATT CAACTCCCTT ACATGTATAA
    47821 TCCAGGATTA TTTTCCTCTT TCTTTATAGA TAGAAATATA ACTGCATATA TATCTGATCT
    47881 TACTGATGAA GATGTAGACT TTGATGAAAA AGAAGAAGAA TCTTTATCTG AATCTCTTGT
    47941 TTCACTTGGA AATTCTAAGA TTACATTTGA ATATGATAGT GATGTACCTG TTCTTGTAAA
    48001 AAGGCATTGC TATAATATCT TCAATTCAAA TGTAGCTAAG TATCTTGCCA ATAAAATTGG
    48061 ACTTAAAGAT CTTCCTAAGA AGCTTTTCAT TAAAGTACAT AATAATCTTA ACGAATTATC
    48121 TTCTGGAGTG GACTATAAGG ATCTTAAAAT TAATTTATTC TCATATACAA AAGATAATGT
    48181 AATTAATATA ATTCCTAAGT CTGTGTTTAA TGAAAGAGAA TTCGGCGGTG AATATGATAT
    48241 ATATCTTGCT ACTGAATTAC TTAATGCTAT AATTTTAAAT ACTAATCCTA AAATAAATAA
    48301 AATATTAGCT GAAGCTATTG GAGCAGCAGT ATCTGGTAGA ATAGAATGGG TATTTGTTTC
    48361 TAAGGAAACT AAAGGATTAT TTACTGGATC TTCTTCTGAC CTTATTCTTA AATATGGAAA
    48421 GATATTCTAT AATATCTTAA ATTCAAATAG AGGGCATGAT ATCGGTAAAT TGATTCTTAC
    48481 TAATGATACA TCTATTCTTA CAGATGAAAT TAGAAATGAA ACAATTAATT CATTTAAAGC
    48541 TACTATATAT GGATACGTTG GGCTTATTAA ATCTTTTCTT CCTGAAAAGA AGGTTAATGA
    48601 AGCTACAGTA ATTGCTGAAA ATGACCCATA TAATGATATC CTTTCTATAT GTAAAACACT
    48661 TTCAGAAGAT GAAATGAAAA AGATTTCATT CTATCCTGAA TATAGAAATT CTCAGTTTGT
    48721 AATCAAGAGA ATTATTCATA AAATTAATGA TGAGCCTGCA GGATTCCTTG ATGTGTATCA
    48781 ATTCCCTTCT AAACCTGAAA TTGCTCAAAT AACTCTTGCT GTTAATAGTA ATTATAGGCA
    48841 TATGGGCGTT GCAGATTCTA TGGTTAAAGA GATGCTTGAT TCTAATCTTG AATCTGAATA
    48901 TGGATTTAGT ACTTATTGGT GGACTGCTCA TCCAGATAAT ATTGGTTCTC AGAAAACTGC
    48961 TCTTAAGAAT GGTTTTATTA ATACTGATTT GATTGATAAA TATGGTAGAA TGGTATTTAT
    49021 AAAACCTGTA AAAGCAATTA CAGAATCATC TGAAATTCCT ACTTATACTC TTATGAAAAA
    49081 ATGTCCTATT CCTGAACTTG AATTTGGAGA ATATGGAATA CAGATTAATA CTGAAAATAG
    49141 AGAAACTGTT TTCAATGAAG TTAATGATGA AGCTATGTAT TCCAAGAGAA TTAGAAAGTT
    49201 CTTGTATATG GAACGTTTAA AGAATAAGAA GCAGGTTATG GAAGAATATG ATAAAATTCG
    49261 TCCAAGTATT CCTATGATAA AAAGAATGTA TCCTAAGATT GAAATGTATA AGAGATTTAA
    49321 TCTTTTTGTA GATACTTCAT ATTATCATGC TATATTCTTA AGAAAGAATA AATTTAAGAG
    49381 AGATAGAGCA GTAAACTTCT ATTTCAATTT CTTAAATAGA CTTCTTAATA ATCCTGATGT
    49441 AAATGATGTG TATAAGACTC GTACTATATT TATTCCTATA GATAGTGGAA TTTGGAATGA
    49501 AATACCAGGA TCTGATATAA CAGACTGGAG AACTAATTTA AATCCGATTT CAATTTTCTT
    49561 TAGGCTTGTA CGTACCAATT TACCGTTACT TAGGAAAGAG TGGGGAAATA AAACTATAGT
    49621 TTTTGTAGGA TCTAGAGGTT ACTTTACTAT AGATTTCTCT ACTATCGAAT TTAAGAATCT
    49681 TCAGAGAATA AAAAGAAATC TTATCAAACT CAGGTCTACT ACTGAAAAGA TAGAGGATGA
    49741 GTATGAAGTA GATGACGATG ATACTCTTTC TGAAGATGAA GATAATACAA ATTCTTCTAA
    49801 AGCTACAGCA TTGAAAATCA TAGATACAAT AGAGAATAAA ACTGGTATAG AAATAAATAA
    49861 TGCTTCTCAG ATTAATAATA TTTCTAAACA GAAAGTTTCT ACTGTTGGAT TGGTTGATTC
    49921 TCACATGAAG ATATCTTCTA AAATAGTAAC TATTAAAGAT AGTTCTAATC CTACACTTGT
    49981 TATCTCTATA GATAATGATG TATTAACTAC TAATTCACCT TTGGATATTA AGGGATTTAA
    50041 TAAATATTAT AGTGAAGATT AAAAGAATAT ACCCATCTAG GATGTACCTA GATGGGTAAT
    50101 TTATTTTTAC TTCAGAATAT ATACATTATT TGCAGGATTC GGAAGAATAA ACTGATTGCA
    50161 AGTAATCATA AGAGTAAGAA TCTTAGCAAC AGCATCAAGA ATAGTAATAT CGGACATAAT
    50221 AGAAGACTTT ACATTATCAG TCCATATATT TTCTCTAATA TTATAAGCAG TATTATTAAT
    50281 AAGCTTTTTC TTAATAAGAT CCATAATCTC ATCAGGAGTA TTATCAGCAA AGCTATTAGA
    50341 ATAAAGTCCA CTTACAAGCT TATCATATGC ATCTGCAAAT GCTTCTATAA TAGGCTTGGT
    50401 ATATTCTGTA AATGTGTAAT CCTTAAAGAT ATCTGATTCA TAATTAGTTA TATTCTTATA
    50461 AATACGAGTA ATAGAATCAA CTGCAGAAAG GTTTGCAGCA TATCCTACAC CATTAGCATC
    50521 TGCAGAACGA ATATTAAGAA CAGCATCTTC TACAAGATCT CTAATAGTAT CTCTATCAGT
    50581 CTGAGTTGCT CCACCAACAA ATATCTCAAC CATATTAGAC TTAAGAGAAT TATATCTTCT
    50641 CTTTACTCGT CCAATATCTC GTACATCCCC TTCGGCAGTA AGATTCTTAA TTTCAGATTC
    50701 AAGATAAGAA AGAAGGCTCT TATAAAGATT ACTATAAGAA CCATCCTCAT TAAACATCTC
    50761 ATGAGGACGA ACAAATGTAG TCTTATCAGA ATAAGCGATC ACTCTATCAC AAGTACCTGC
    50821 CCAATCAAAT ACAGTATCAG GAGTAGGAGC AAGCCCATTC TTTACATCCT GCTCAAATAC
    50881 TCTAGGATCA AGATACTTTC TAATAAGTTT AGCTCCACAC ATCTTAGAAA GATCTGCAAG
    50941 CTGATCAGGA TCAGAAAAAT CAGTGATAAT ACAAATAGGA AGTCTATTGT TTATAGGCAT
    51001 CTTTGCCATA TTAGCAACAA GGGAATCCAT AATACTCGAA GAATCCTGAG TAATCTTTGG
    51061 TGCAAAAATT ACAGTAGGAA TGATCTCATC ATACTTCTGA GCATTTACAG GAGTAATAAT
    51121 ATTATGAGAA AGAATGGAAT CAAAATATAC TCCAAGCTCA CGAGTATCAA TAGGATGCTC
    51181 AAAGAAATAT ACTTCAGGCT TATCAATAAC AGAAGTATTC TTACTTGCAT CAGTAATATA
    51241 ACAAGTATCT GCATAACCCG CATTAATTGT CATACCATTA TAATACTTTA CGTATGTATC
    51301 ATTTCCTATA GCAGGAGTTA CATCAATAAA TACTCCTCTT CCCATAGTAT TATAAACTTC
    51361 CTTAAGAAGA TTAGACATTT CAACGTTTCC ATTAGTAGAA ATCATTGCAA TATCATATGC
    51421 ATCATCGACG ATAAATTCCT TTGCACTATT CTTAATGGTA TCCTTAATAA GTTCTACCAT
    51481 ACTCTTAATC TGTCTAGCAA ATTCTGCAGG CTCAATATAA TTAAACTTTT CAGACTTATA
    51541 AATAGTATCA TAAAAATATG CAGAAAGAAG AACTGCAGAA GTTGTGCCAT CACCAACAGT
    51601 CTTTACAATA TAACGAGTAA TAGATTCAAT ATCTTCTCTA ACAGAATCTT CAATAACTCC
    51661 ATTATATCTT ACTGCTCCGA TAATACTATG TCCATCCTTA GTATATCTAG GAAGATTATT
    51721 ATCCTGCTTA ATACAAGCAT TAGATCCATT TGGTCCAAAA GAAAGCTTAA GAATATCTGC
    51781 AAGCTCAAGA AGAGTATTAT GATAAATTTC TCCAAGCTTT TCCTTAGGTA CTACATTATT
    51841 AATTGCACTA CTAATAATCG CCATTTTAAT TTATCTCCTT TTGATTAATT TATATCTCTA
    51901 TAAGGTGATA CTACTTTAAT ATCGCATATA TCGCCTAAAT TAACAATAAG TTCAGGGTCT
    51961 AAAATTCTAC GTTCATCGTT AAGGAAGTTA TCTGCATAAG AAAGCACAAG AATATTCTTA
    52021 GGTTTATCTA TTTTATATTT AAGAATAGAT TTTGAATCTC CTGATATAAT TCTTCCATAT
    52081 TTATCAGTAT CAACATTTGA TCTATCCAAT TCAAGAATAT TATCTGGATA AATTTTATAT
    52141 CTATTAAGAA TATTTCTAGA TATATTATCT CCAGGATCTA TTCTGACTGC AGTCGTTATA
    52201 GTCCCATTTC CAGCTTTCTT ATATGCACTA ATAAGAATAG CCATAGATGT AATAAAAATA
    52261 TTTCCATCAG TAGAAGCATC ATATATATTA TCTATTATAG ATAAATCATA CATTTTATCA
    52321 GTATCATCTA TTATAAAATC TCTAAATAAT CTGGATCTAT GTATTCTGCC CCATTTAATT
    52381 TTAGTATCAT CTAATTTAGA TAAATAATCC ATATGATAAA TATTATCTAA CGAATTACGA
    52441 TTATTTTCTT GATTATTATA AAGATCTCTT AGAGCCCCCA ATGCAGTTGC TTCTTTATCT
    52501 ATAATAGAAT CTATATCAAA TAATACAGAA TTATCATTAT TCATATAAAT TACCTCAAAA
    52561 ATAAAAAAAA AGAAAGTGAT GGTTAATCAC TTTCTTTAAA TTTTTAATCA ATAGATATCA
    52621 TCAATATCTA CAGATTCATA CGTTGTCTTG GTTTCGTAAT TACTAGGAGA AGATGAATCA
    52681 GAATTGCTAT TAGCAAAATG AGAAGTACTA TTATATCTAG AACCACCATT CTTCTGATAA
    52741 GTAACAGAAT TCTTAGTTAC TTCTACACCA AGCTTATCTG CAATAGCTTC AATCTTCCCT
    52801 TCAACTCTAT TAAGAGAATA TTTACGCTGA TCCATAACAG TAAATGCTAC TGCATTTGTT
    52861 ACAGCCTTAA TGTATTCATC AAGAACCATT ATTACCTGCT CAATTTCAAG ATACTTATAA
    52921 TCCTCATAAT CAGTATCATG ATTTTCAGTA CCAGTATAAT TTCTTACAGA GTAATAATAG
    52981 TTGGTCTTAA ACTGATATGC AAAACTTGCA GTAACAGCTC CATTCTCTCC AAGCTTTCTA
    53041 ATAATCAGAC AAGGACTATC AGGAGAGCCA AGTTCAGAAC CATTAGAAAT AGTTATAATT
    53101 GCAGAGCCAG AAGGAACTCC GCAACCATTA TACTGCTTAG GATCTTTAAT AAAGTTTGCA
    53161 AGTTCATCTC TAAGAATTCT TGCCTTAGTA TGAGTAAGGA ATATTGTAAT TCCATTATCC
    53221 ATATCAAATG CAATCTCATC ATTACCAGTA TTTTTCTTAG GGAAGATTCC AATACAAAGA
    53281 CTTGTTCTCC AATACTTAAA AGTAAGACAA GTTGCATCAA TCTTAGACTC TGCATTATTC
    53341 ATGCGATAAT TCGAATAAAC ACTATACTCG ATTGTATTAT TATTCTTATT ATTTGAGTAA
    53401 TTATTAAAAG CCATTTTTGT TTCTCCTTAG TTATTAAAAT TACTTATACG TTAAACAGCA
    53461 AGTCAAGAGT TACATTACTG CTTATAAACA TTATTATCAG CTAATGCCAT TGCTGTTATA
    53521 GAATCTATCT TGTAATAAAG TTTAGTTGAA TAGGTTTTTA TATCTTTATT ATATATGCTT
    53581 CGTGAAGCAT ATATACCCGG CACTATATTT TTATTATTAG AACTACATTC AGAAATACTA
    53641 ATAATTTTAT TTACCCATTC ATATGGCTCA GGTAATTTAA TATCGAATAA ATCAAAAATG
    53701 GAATCATAAT TTTTTCCTAT TTCTTCATCA TACCAACAAG ATTCCATAAA GTTTGTAGAT
    53761 AACAGATCTT CAATTCTATA ATTAACAGTG CAGAGTTCTA TATGAGGATA TATATTAGAT
    53821 GTAGCTTCAA TATCCTTAAT TGTTTGATCG TAGTTCTTTG TTATATACCT ATATGCTGCA
    53881 TAGTTTTTAT CTCGCTCATC AGAAGGACCA AATGCAAATC TCTTTCTAAG TTTATTATCC
    53941 CAATCTTGTA CGATTAAATC ACTTGGATAA ATTATAATAA GGTCTGAATT AGGAACTCTT
    54001 GCCATAAGTT CTTCTTGTAC TTCTTTATGT GTAGATGTAA ATACATAATG ATCTTTTGCA
    54061 AGATGTATTG CTGTATTAGC ATATACCTCT GCCCAATCTT GAACTTTACC TTTATTATTA
    54121 CTTAAATTAA AGCAAGATGA TTCAAGATCG ATAAAATGTG GGTCATTCAT TGATGACTTT
    54181 CCTACTCCGG GATATCCCAT AATAATTTTG TTCATAATTA TTTCTCCTTA ATAAATTATA
    54241 AAATTTAAAT AGTAAGATTT TTATCTTACT ATTTCATATA AATAATATAT CATTGTATGG
    54301 TGCTTTATTT TTTTTTATTA CTTTATTGAG GAAAACTTAT TAATAAAAGG AAGTGATATT
    54361 ATGAATAACA CTAATAATTT TTATGATGAA CTTGAATTAC ACGATACAGA AATTGCTATA
    54421 GCGATGGATG ATATAGATAG AGCTAAGCCT GAAAATATAA AATTTATTAT ACCAGTACTT
    54481 ACTCCATATA TGGATAATTC AAAAATAGCT AAAAATACTA TTCATCAGAA TAAAGAAAAT
    54541 CTTATGAATG CAGATACATC ATCTGTAGAA ATTAATAATC TAGAAAATAC TAATTATTTT
    54601 ATTACTTCTA TTCCTAAAGA ATTATGTGCA GTATCTGATG GTGAATTTGA AATAACTGAA
    54661 GGTGAATTAG TTACTACTAA TAATATTAGT TCAACAAATG GATCAATTTC AATGAGTGGC
    54721 TCAGTATCAG AAGAAACTGG AAGTGTATCT GTTTCTGGCA ATATTACTAT AAATAATGCA
    54781 GATACCAAGA CTACAAAGAT TACCGGAACA TTAAAAATAA GGCCTAAAGA TAGGATAATA
    54841 AAAGCTCCTA GTAAATGGGC CGTTACATTT ATAGGTGGAG ATATATCAAA GCCTAGAATA
    54901 ATTTGTAGAT TGTTAGATTG AAGGAGGAAA ATATTATGTC AGTAATTATT TGTCTTGACC
    54961 CTGGTCATGT ACGTAATTAT AATCATGGTG CATATGATCT TTATTATGAA GGTACCAAAA
    55021 TGTATGATCT TGCAGTAATG CTTAAACAAG AAATTGATAA GTATCCTGGT ATGGAAGCTA
    55081 TCATTACCAG AAAGAATGTC GATGATAATC CTGAACTTCA TATCAGAGGA AGAATTGCAA
    55141 AGAATGCTGG GGCTAGATGC TTTATATCTC TTCATACCAA TGCCGCAGTT AATCCCAATA
    55201 TTAATCAGGT TACTATATTT AGATCTATTA AAATGCCTGG TACTGAAGCT CTTGCATGGA
    55261 AACTTGAAAA TGCTATAGCA GATCTTATCG GTAAGGATGT TCCTACCACT AAGTATCCTA
    55321 GAATTGCTAC TAGACTTATT TCATCTGGTC CTAAGGCTGG ACAGGATTAT TATGGAGTAC
    55381 TTAGAGGAAG TACTGATGGA TCTATTAAGG AATCCATGAT AATTGAGCAT GTTTATCATA
    55441 CTAATTATAA ACAGGCTGAA TGGATGTATA ACAATAATAA TCTTAGACAG CTTGCTATAG
    55501 TAGAAGCTAA GGTTCTTGCA GATTATTATG CTGATCTTAG AGCTCAAGAA ATAAATAAGC
    55561 CTACTAATAA TACTAATAAT AACAATACAA CTACTGTTGG AAAAGCTTAT ATTGTAAAAT
    55621 CTGGAGATTC ATGGTGGTCA ATTGCTGCTA ATCAGATGGG TTCAGGAGCT AAGATGTATG
    55681 AACTTGCTGA ATATAACAAT TGTACTATAA AGTCTGTACT TGCTGTTGGA AGTACTATAA
    55741 AGATTCCTAC TATTGCAAGC AATAATGATA AGTCCAATAA TAATTCTAGC AATACTAATA
    55801 CTACTAAACC TGCTACTGGT TATAAATTCT ATACTGTTAA AATAGGTGAT TCTTGGTGGG
    55861 GAATTGCTGC TAGAGAAATG GGTAATGGAG CTAAATATAA AGAACTTGCT GAATATAATG
    55921 GACTTAAGAC TACTAGTATT ATAAAGCCTG GTCAGACTAT AAAGATTCCT GTAGCATAAA
    55981 AATATCCCCT AGGAGAAATT CTCCTAGGGG TTTATATTTA ATATCTATTC TCAACTATAT
    56041 CGGGATAATT AACAAATATA CCATAATTTT TATTCTTATA TACGGCTGTA TTGGCAAGTT
    56101 TCTCTCTCAT AGCTTTAAAT TGTTCGAGAA CTTTTATCCA CTTCTGCCGC ATATCTTCAT
    56161 CTTGTTCTTC CATCGCATAA TCATCAAGAA TAGATATATT GTTATTAATA ACTCTCATGA
    56221 GATAAAGAGC ATCTGCTTCT TCTTCTACAT TCTTAATCTG CATAAGAAGT TCACAGTATG
    56281 TACCTTCAAT CATCTTGAGA TTATTAAGTC TATGTTTTCT CTTCTTTTCT GCAATTCTTT
    56341 CTTTAATAGT AGATTCAAGA ACCATATTAT CATCAATATG CTTAATTCTC TTAATCATAT
    56401 TCTCATACTC AGTCTGCTCA ATTCTAGATG CAGTAAATGC TCTTGCTCTA GCAAGTGTAT
    56461 TAATTGCTCC AACTCTTCTT ATCTTAAGAT TTCTATAAAT AGAGAGAGCC CATGCAAAAA
    56521 TAGCAAACTT ACTTACCTGA GCATTTGCAT AAATAGAACC GAAATTTCTA TATATAGTAT
    56581 CATGAGCCAT TCCAAGATCA TATGCAAGTC CATATGCATT AAGGAATTCA TTAGAATAGA
    56641 ATACATCACT ATCTTCTATA TAGAAGAAAG AATTAACTTT AGAAAGATAA TCTCTAAGTC
    56701 CAAATCCAAG AATATCTTTA TAGTGAATAG AATCAGATAT CTTTATATTA TCTCTATTTG
    56761 CATAAAGATA TGCATTAAGT GTATCTCTAG TATTCTCCAT AGGAGTAGAA TCATTTACAA
    56821 GTCTAGAAAC TTCATAAAGA AGAATAGAAA TAATCTTTTC TATATCAAGA TTAAGAATAG
    56881 GATCAAAAAG CTTAGAATCA AATTCTATCA TATAAGTATT TATTCTATAA GGATCATCAT
    56941 CAGAAATGAG ATCATAAATA CTCGATACAT TGACGATAGG CATTATTTTA ATACCAAAAA
    57001 ACATTCTATC AATATTAGTA GTATAAAGTA CCTCTTTACA TTCAGAATCA GTAAAGAATT
    57061 TATTAAGTTC ATTCTTAATA GTTTTAAGAT CAGAGGTATT TATATCGAAT TTATTTTTCA
    57121 GCCTACTAAT AGCATCAGCT AAATTAGTAA AGTCATATTT AATCATAACT AACCTCCTGC
    57181 TAGCAATTAT TAATTACATA ATAGTTGGCC TATTTTAGCT ATATATAAAA AGAATGAAGA
    57241 GAGCAATTAT GCTCTCTTCA TCCCTGTTGT TCAACAAATT AGAAGTTTTG TAAATAATTA
    57301 ATTTTTAATT AGCCGTTATT CGTGATAAGG TTGAAATCCG ACATATGGTT GCCAGTCTCA
    57361 TAATGAGTAT CCTTATCAAA CGGATCGGTG TTGGGAGCAA TGTTCTCAAG TCCAGTCGGA
    57421 TGAAGGATCT TAATACGACC CTGAACAGGC TGATACTCAT AGAACTTCCA ACGCTCAAAT
    57481 GCATGAACTG CCGGAAGTGC CGGGTTAGCA GCATTTCTGA TCTCGTTCGA GACATAGAGC
    57541 TGGTAATCAT AAATACGGTA AACAATACGA TCACTATTTC TCGGGCAGAG AATGATAATG
    57601 AGGTTAGTAT TGCCACGGAG CTTATCAGAC GAAATGAACT GGTAAACTCT CTTATCAGAA
    57661 GTAACAACAG TCTTCGTGAA GTCAAGATCA ACCGGACCGA TTGCAGACGG AGTCTGATAA
    57721 GTATACTCAG TAGGAGTAAT CTTACGAATA AGCTCAGGAG CACCAAATAC CGAGATGGTC
    57781 ATGTTCGGAT CGTTAAGAAC CTGGAAGAGA CCAGTCGAAA CAGTATCAAG GTAATCCATG
    57841 AACGTCTTCT GTCTCCACTC AATGTGATCA AGAGCATAGC CCTGTCTCGG AGCGAAGTCA
    57901 AAAGTGGTCT GATACTTGGA GTACTTGTCC ATATGGCGGA ACGAGTCATC AAGCTCATGA
    57961 TGGATAGCAG TATCCTTATA CTCACCAAGA ACGTCCTTCA TAAGATCAAG AACCTTCGAG
    58021 AGCTGATTTA CGTTGTAAAG AGCACCAAGA TCCTTAACCT CTTCCGGCGA CACAGGAGTA
    58081 TTCATCGGAA TAGCATTACC AATCTCGACA ACGTCAGTCT TAACAGCCCA CTGAACCGAT
    58141 CCCATCGGAT AGTTAGCAGA AGAGCTATCG AGCTGAGCCG AGATCTTAAT AGCAGTGATA
    58201 ACACCCTTAG CGGAAAGGAC AGAAACCTTA TTCTTGTCCA TCTTGCCATA GAGCTCATCT
    58261 TCCTTAACAG TAGTCTTAGT CTCATCAGTA GCATCAGTGC ATTCAATCTG AACTCTCTGA
    58321 GCCATGATAC GATTAAGATC ACCGTAGTTC GGAGTAAACA TGTACTTTAC CGGATACCAA
    58381 ACATCCTTCG TGGTAGCCTC ACCAAGAACC TCACCAGACT CAGGATCGAT CTCACCAGCA
    58441 GCAAAGTGAA CATCCTTAAC CTTAATAGCA GAAATATAAG TATCAATTGC GAAGCTGTCA
    58501 TCATCAGTAC CCTGAAGGTC AGTAAGAATC TCTTCAGACT GAGTCTCAGT AAGCGGAAGA
    58561 GTAAACTCAA ACTCCTTCAT CGGACGAGTA TTAAGCATAG CTCCGTAGAT CTTGTTCTGC
    58621 TCCTTGAACA TATCGATCTT CTTGCCATCA GGAGTTACGA AGTAACGAGT CTCCATCGAG
    58681 ACAGTGAACT TCGGCTCTCT AGCGACAAAC TTCGGAATAG CACCCTTGTC GAAGACCGTA
    58741 TTCATAAGAA TATTCTTATG AACCGGGAAG GTCATACCGA TAACAGGGTT GTAGGTATTA
    58801 AGAGCTGCAT TCTCAAGCAC AGCCTGAGCA TCATTATTGA AGAGCTCCTC ATACATAAGA
    58861 TGTGCATCCT CAGCGAGGAC TGCAGCATTT GCAGGATCAA CACTAGCGAA CTCGTTATCA
    58921 TCAACACAGT TCTCAGTGTA GAAATTCTTA AGTGCTTCTC TAGAAGCTCT AACCGAAAGA
    58981 GCAGTGACCG GATCTCTAAA GAGATCAACT GCACACTCAG AAAGAATATC CTTACAAGTA
    59041 GAAATAAACG ATTCTGTATA TGCTCTATTA GCAGTAGTAT AACCAGAACC AACAGTGGTC
    59101 TGCTTTCTGT TACCAATTAC AGGCATTTTA TTTATCTCCT TTCAATAATT AAATTGAGAA
    59161 TTTTATTATT TTATTAATTA CCGTATTTCG GTAATATTTT ATCATGATGT TAGCAAATCA
    59221 TCTTTTTGCA AGACTTAAAT TAACCAAATT ATTCAGTAGG AATATTCATT TCTTTAAGCA
    59281 TATTATTTAT AGCGGTCAAT GTAGCAAGAT ATCTATTATA AATTATAGAA TTTTCTATAT
    59341 AAGATTTGGT CTTATACACA TTCTCCATAT AATCTATAAT CATATCTTTA AGTTTTACTA
    59401 AATTATTAGA GGCAAATTCT ATTATAGATA CATTTTCTTC AGAAAGATTT GCTGCAGAAA
    59461 TTTTTTCTAT AATAGCATTT ATAAGCTCAT ATAGTGCGAG ATAGTTTCTC TTTAATTCTT
    59521 TATGCTTAAT ATCAAGCTGT TCAGGAGTAA GATTGTTATA AAGCTCTTCT TCCTGTTTCT
    59581 TAATATCATC TACTTTCTCA TCACTATTAT CGTCTCCACC ACTGGAATCG TTGCTATCTC
    59641 CAGAACTGTT ATTATCGTCA GAATTATCAG ATCCTGAATC ATCTCCAGAA TCGTCTCCAT
    59701 CGAAATTCAT ATCAGTATAA TCTGTATTGT CAGAATCATC TGAATTATTA TCAGCATTAT
    59761 CATCCTGATT ATTATTTTCA GTAGTATTTT CTTCAGCGTT ATTATCATTA GAATTTTGAT
    59821 CTGATGTATT AGCATCATTT GTATCATTAG TATCTGCTGT GTAATCAGTA TTATTATCGT
    59881 TACCAGCATC AGGACTATCT TCATGTAAAG GAGATAGTCT ATTGAAGTCA GATTTGCTTA
    59941 ATGAAAATAA AAGGCCCATT ATTATACCTC CTTTTTAATT AATTATTTGT ATGTTGCAGA
    60001 TAGAAATAAT AAAGAGGCCT CATGAGGCCT CTTATTGTTT TTACTCAACG CCCTTTGTAT
    60061 CATAAACTTT CTGTCCAAGT TCAACTTTCA TCTTATACTT AATTCTTTGA AGCTGTCTCT
    60121 GAAGATTTCT CTGGATAGTA AGAAGCTGTT TTAATGCTTT CATATCATTC TTAGATTCAG
    60181 CAATATCAAT ATACTTCTTA CACATTTCAA GTTCAATCTC AATGTCATCT ATAATCATCT
    60241 GTCTTTCTTT AGCCTTATAT TTAGCACTAA TGCCAAAATA TCCTAAAGTA CTAATAACTG
    60301 CAAGTACAGG CTGGCCAATT GCAATAAGTC CAGCATTTAA AATACCAAGC TTAATAATCT
    60361 TAGATGCAGA AGGGAGAATA GATCCTTTTA TAATAGCTTC TCTATTATCA TTTGTAAGAG
    60421 ACTTCTCAAA ATTTTTAGTC AAATTACTCA TAGAATAATC TACATTCTTA GATATCTGCT
    60481 TCTGCTTATC GTTAAGATTT GTTAAAGAAT TCTTTAATTT CTGTCCAGCT AATTTTAAAT
    60541 TATTAAGGAA AGATACTTCA TTTAAAGGAT ATGATGATTT AGCATTAATA GTGTAATCAT
    60601 TCATGGCTTT ATAATAATTA CATACTGCAT CAGTATAATT AATACATTCA GCCAATGTAT
    60661 ATAATTTAAC AGAATCTATA TCAATATCTT TAAATTCATT TATACTATCT GGTATATTAT
    60721 TTGATATAAT AAAATTATCA CTTATATAAA TAAGATTATC ATAGATTTTA TTCAATGCTT
    60781 CATCAAAATT AAAATCAAAA CCATCGAAAT TAAAATCATC ATCAGAAGAA TCAGAATCAT
    60841 ATACTCCATC TTCTATTTCC TTATTATATC TATCTTCCTG CTCCTTTTCA GTAGATACAT
    60901 CACCAAGATA TTCATTAAGT TTATTCTTTG CATTATTAAG AGACTTTATA TAAGCTTCAA
    60961 GCTTCTTTTT AGTTTCTTCA TCTGAAGTAG ATGCAATCTT GGTTTTGGTA TTTTTGATTT
    61021 CATTATTAAA GCAATCAATC ATTTTAATTG CATCCTGCTT TTTAATCTTC ATAGATATAG
    61081 CTCTATCAGC AATCAAAGTT CCAATACTCA TTATAGGACC AACTGCAGGA ATAGCAGCTA
    61141 TACCAAGAAT AAAGAATCCT CTAATAAAGC TTAAGAATTT AGGAGTTCCT TTAGTAATAT
    61201 TAGTTACATT ATTAGAGTAA AGCTTTCTTA TCATCTTTCT AAGTTTACCT TCAGGCTTGC
    61261 TATTAGCATC TTTAGAAAGC TCGCTCTTTT TATATTCATT AAATAATTTA TCAAAATCTA
    61321 TTTCTTCATC TTTAGATTCT TCTTTATTTT CAGAAGTATT ATTATCAGAA GCTCCTTCTG
    61381 TATAATTATC AATTCTTTTA CTTATATAAG AAGAATTATC TAAATTATCA GATTCAGGTT
    61441 CTTCCTCTGT AAGAATATCC ACATCTTTAA GATCATCTTT ATCAAAAAGA ATAGTAGATT
    61501 CTAATACATT TTTACAAGTA TTAATTCCAT CTTCTTTAAA TAAGAAATAA TCATTAGCAG
    61561 TATTAATTAC ATCAGAAATC TTATATGACG TGGAATATTT TTCCAATCCA TACCAGGCAG
    61621 TTTCTATAAT AGTATTATAC TTAATAATAT CAGGAATATT ATAGGTATCA ATAAAATTAC
    61681 ATAATTCTAT TACGGTATCT TGAATACCAT TTATAGAAGG ATTGGATGAG AATAGATTGT
    61741 CTATATTAAA TCTCTTTGAT ACTCTATTAT AATTTTCAAT AATAAGATCA CAATATTCAC
    61801 ATAAATAAAG TTTATCTAAA ATCTTATTAT AAATAAGATT TATAGTATTT TCTTTAAGAG
    61861 AATCATCTGT AGTTTCTGCA GGTGTAGAAC TATCAACTTT AGCTACATTA GATCCAGTAG
    61921 CATTAAATGA TTTTTTAATA GCATCATTTA TCTGATCTTG AATATTATGA GAAATTTTTA
    61981 AAGCAGATTT ATTTGTAACT CTACTCATTC TCATCTTTAT AACTTTAGCA GTTTCTTTTG
    62041 CATCTCTTAC TTTATCAACA GCCTCATTTA TAATAAGATT ACCCAATTTA TTTATATTTG
    62101 ATATATTGGA CTTTTCTGTA AAAATATCAA ATATCTCCAT ACATATAAGC AAATTAGGAC
    62161 TGGAAGAACT AGTAATGCAT TCTTCCATAA AAGAAAATAT TTGTTTAGAA CTGTAATGGG
    62221 TCTTAATATT ATTTAAAACT CTTTCTTGTA TAATGGTTTC ATTTGCGTCT AGCCCACGAA
    62281 TTCTAGATCG CATATCATTG ATATTAATCG CTCCCATATT GGCCCTCCAT AAATATTAAA
    62341 TATTATAAAT AAGTTAAAAT CGGTATTTAT ACAAAAAATA AATATAGGCA AGGTTTGCTT
    62401 GTCTATATTT ATTATAATTT AATTACTCAT CATTATCATC ATTAGAAGAT ATAGATTCAA
    62461 TACAATCATC AATATCTAAA TCTCCTTCTA TCATTCTTTT AAGATTACTC TTATTTATAT
    62521 CAAAAAGTGT TGCAGCATGA GCAACTGCAC ATGAATTAAG CGGAACATAA ATTCCATGAG
    62581 GACCTTTAGC ATTTCCTATA TAGCAAGGAT GATCAATTCT ACCAAGATCA TGAATAGTAT
    62641 CATCATCTTT AGTAGTACCA ATATAATGGA ATCCATCATC TACAGTATTT ATAATTCCAG
    62701 CCAATGGGAT CTTATACTGT CTATCTGCCT TACAACCAAC TCTTGCATCA TGAACATTTG
    62761 AAACTACTGG AGCTCCAAGC ATAGCTCCAG AAAAAGTTGG ATCTCCAACA ATTTCTACAT
    62821 CATGATCTTT ATTAATAGCA AATCCATTTT CACTTATTGT ATGCTGAAAT CCTAATGCAA
    62881 AATCAGCAAA CTCATCAAGC TTATCAATCT TATCTGCTAT ATCAAGCATA TAATTATTAA
    62941 TCTGCTTAGC CATAGCATGT TCCGCTTCAG ATTTATCTTC TTTCTTTATA AAGTCTAAAT
    63001 CCTCTGCAGG AATATGAAGT ACATATTTCT TAGTTTCCAT TTTATTCTAT CTCCTTTAAA
    63061 TAATTTTTAT TATATTTCAG ATGTATCATA TTTTAAAGCA TACTTCTCAA AAATCTTAAA
    63121 TTGTTCAAAT TCTGTTTCTT CTTTTCCATA AATATTTTCA AATTCTTTAT TTAATATAGA
    63181 AGAGTCAAAA TCGGGCATGG TGAAATTAAA TATCATCATC ATATTAATGC CATAATTATT
    63241 AGCATATAAT CCTAAAAGCG TTTTATACAC TATAAAATTA GTATGGTCAA GATCAATATC
    63301 ATTAAATTCT TTCTTAGTTT TTCTACTAAG TAAATAAGAA TGAACAAAAT GATTTGTTAA
    63361 ATTACATGAT GCATAAAGAA TCATATCAGA AAGATAATCT ATAACCTCTA ATCCTTCTGG
    63421 AGTAAAAAGT TGTAAGGAAT TATATATTTT CTGATCTAAT TCAGGAATCA TACTACCATC
    63481 AGTATTTGAA ACCTGATCAA GCGTAATAAT ATTAAATCTA TCTGTAATAT TTTTATAATT
    63541 AGAAATACTG TGATAGACTT TATTTATTAT TTCTGTGCCT AAAACGTTTT CTGGTTGTTT
    63601 TGTAGCTTTA ATTTTATCTT TTAGGGTCTT TTCATTTGCT ACAGCAAGTT TCATAAAACT
    63661 CATTTTCGAT ATTGGTAAAT AAGTGTCTTT TTTCATAATA AATTTCTCCT AAATAAAATA
    63721 TATTTTTTTT TGAATACATT TTAATTATTT GTATTCAAAA ATATAATATC TAATTATTTT
    63781 AATAAATAAT AAAAAGAATT AAGGTGCAGC CATCTCAGCC GCACCTTAAT CTATTTCAAC
    63841 AAAAGGAGAA ATCATGAAAC GAAAACAACA AAAATTTACA CGAACACAAA AGCAATGAGC
    63901 AAAATAAATG AAAGGAAAAC AATGAAAACC AAATCACGAG CAGTAGAGAT TGGGACTTAA
    63961 TCCCTACTAA TAATATGTTA ATATTTTTTC ATAAATATAA AGAAAATAAT GCAAGATGAA
    64021 TTTCCATCTT GCATTATAAT TTTCTGAAAG GACAATAATA CATAATAAAT TGTAACGAAA
    64081 ATAAAATATA TGAGGTTCCA AAATCACCAA TAGCTATCCC ACAAATTAGA TGGTGAGTCT
    64141 AATTTATAAT AGTGTTTGTA ATATATTTTT AAATACCAGC CAAATTCTAT ATGTCCAAAC
    64201 ATATCGATAA ATATATTTAA ATACCGGAGG TGTATATAAT ATGGCAAATA TGCCTATTGG
    64261 ATATATAATT CTTGAAGGTG CACCATCTGA AATTCCAGAT GCCACTATAA TAAAAGAATC
    64321 TAATAAAAGA GTTATAGGAG AAGGAATTAT TCAGACTGCA GAAGAAGAAA ATAGAAATGG
    64381 AAGATGTTAT CTTCAGCCTG ATCTTTTAAG AGAAGTTCAG TGTGCAAGAA CTAAAGAACT
    64441 TCTTACTACA GGAAATATGC TTTCTGAGAA TGGTCATCCT ATGGATACAT CTATGATTAG
    64501 GCAGCAGACT ATTGATCCTA ATAATACTGT CGCTAGATTT CTTAAGATCT GGATGGATGG
    64561 AAATAATGTA ATGGCTCAAT TTAAGGGAAC TAATAATGCT AAGGGCGAAG AATTTGATCA
    64621 GGATCTTAGG GAAGGCGTTC TTCCTAGCTG GTCTCTTAGA GCTCTTGGTT CTCTTGCAAA
    64681 TAAGGGTGGA CGTAATGTAG TTGAAAATCT TAAGGTTATT ACCTGGGATA GAGTTATTTA
    64741 TCCGTCTCAT CCTCATGCTT ATACTACTAG ACTTGTAAGC GAGTCTGCTG GAATTCGTGA
    64801 TAATTCTATT AATACTATGA ATAAAAATGG TAAACTCATT CCTATTACAA ATGAGTCTGT
    64861 TGTTTCATAT ATTAAATCAG AATCTGGGAG AATTAAATCT CTTATTGAGC AGGTTGATTT
    64921 TATGTATGAA TCTACTGATA TCGTAGATAA TGGACGTAGA GTAAGACTTG TTGCTAAGAA
    64981 TGGTGATATC TTTATGATAA ATCTTGAAAA TCATGTTGCT AATGAAATTG AAAAATATTG
    65041 TCTGACTAGA AGATAAATAA TACATGAATT AGGTAGAAGG GTTGTTCCCT TCTACCTAGC
    65101 TTTTATTACG TCAACTTATA AATAAATATT AGATATATTG AAAGGAGGAA AATAATATTA
    65161 TGCCTGTAAT GTATAATAAT GTAAATACTG GTGCACCGCA GCAGTTTAAT ATATATTATC
    65221 ATATGTCTAC TAATAATAAG TCTTTTCTAG AAATGCATCA ATTTCTAAAA GACCGTGGAA
    65281 TACAAAATAA TAAATTTATG CTTGTTCTTC TAAACCCAGA ACTTGCAAGA ATAGATCCTA
    65341 GGGATCCTAA TCTTCCAATG CCTTATAGAG CTCTTGTATT AAGGGAATGC CTATCCAATC
    65401 CTTGGTATTT CTTTAGAGAA ATTATAAGGG TACCTCAGGA AGGTCAAACA GCAGGTGTAC
    65461 CTTTCCAATT AAATAGAGGA AACTTGGCAC TTTTATTCTG TCTTATGCTC AATATGAATA
    65521 TATATCTTGA ACTTCCTCGA CAGACAGGTA AGACTATTGG AGCAGTTTGT TGGTATCTTT
    65581 ATTTGTATAA CTTTGGAACT CAGAATTCTC AGATGTCTTT CTTAAATAAG AAGCTTGACG
    65641 ATGCTAAGCT TAACTTACAG CGTCTTAAGA ATATAAGAGA TCTTCTTCCT TCTTATTTAA
    65701 AAATGGATTC TGCTTATAGT GCAGATGGCA CTAAGTTAAA GTCTAGAAGT AATGTCGAAA
    65761 GTATGCAGCA TGTCTTAAAT AATAACAATA TTAAGACCAT GCCGTCTGCT AGATCTGCCA
    65821 ATGCAGCAGC CAGCCTTTTA AGAGGTCAGA CTACGCCTAT TATATACATG GATGAGTATG
    65881 CCTTCATGCC ATATAATAAT ATCGTTTACT CTAACATGAT TCCTGCATTT AATACTGCAG
    65941 CGCAGAATGC TAAGCAAAAT GGATCTCCTT ATGGACTTCT TTTAACTTCT ACCCCCGGAT
    66001 TCTTAACTAC AGATGAAGGT AAAGCCGCAT TTGATCTTAA GAATAGAGCT ACTGTATTTA
    66061 GTGAAAACTG GTATGATCTT CCTGTAAATG CAATTATGGA TATTATTCAT ACTAATACAA
    66121 ATTCTAATTT TGTATATATT AAATATACTT ATCAGCAGCT TGGTAAATCT GAAGAATGGT
    66181 TTAGAGATCT TTGTATTACT CTTAATAAGG ATTGGGAAGC AATACGTCGA GAGATTCTTC
    66241 TTGAATGGGC TCTTGCTAAT ACCAATTCTC CATTTAGTCC TGAAGATCTT GATACTATAA
    66301 AGAGTTTATT AAGACAGCCT ATAAATACAG TTCTTATAAA TAATAAGTAT GAATTAAGAA
    66361 TATATGAAAA AATAGATCTT AGATATCCGC CTATAATGGG AGTCGACGTC TCTGGTGGAT
    66421 ATAGAAGAGA CTCTTCTGCA ATAACTATTA TAGATTCTTA TAGTACAAGG GTTACCGCAG
    66481 AAATGAATAA TAACTTTATA TCTACCCCTG AATTAGCAAT GGTTATATAT AAAATAGTAA
    66541 CCGAATGGAT TCCTAATGCA GTAGTAAATA TAGAGCGAAA TGGCGGATTC GGTGCATCTG
    66601 TTATTGCAAG ATTACTTCAG ACTTCTATAA GAAAGAATCT TTTCTATACA ATAAAAGATA
    66661 AAGTTGTAGA AGAAAGAGTT CTCGGATCTG CTATTCATAA AACAACACAA AAAACAAAAG
    66721 TTTATGGTTC AGATTCTACT AAAACTGAAA GAGAAACTCT TATGGAGATT CTCCGAGATA
    66781 GAGTAGAATA TCATAAAGAC AAGATAGTAT CTCCTATAAT ATATGAAGAA CTTTCTGGTC
    66841 TTGAAGTTAA AAAGGACGGT AGAATTGAGC ATTCTAGTAA TACTCATGAC GACCAGGTAT
    66901 TCTCATGGCT CTGGGCTCTT TATGTATATT ACTATGGTGG AGATTTAATG CGGAACTGGG
    66961 GTATAACAAA ACATGTTCTG CGTACTGATG CCGATCTTGA AGAAGCTGTT GTAGATATTG
    67021 GAGAAGAACA GGAAGATGTT GTAGGAAGTA TCGATACTGC AGATAATCCT GATATTCAAT
    67081 CACAGCTTGA TGCTATGGAT AGATCTCCTG GTAAGAAATC TTATCAAGAA TTTTCTAAAG
    67141 AAGAAGAAGC TAAAGATAAT GCATATTTAG CAAAAATTTT AGCAGATAAA AATATAAGAA
    67201 ATACATTAAA TAGTAAATTT AAAGTTATGG CTTCTGAATA TTCTAATAAC GATGGAAGCT
    67261 CTGTAACTAA TATTCCTACA GATGTATTTA TGAACTTTAA TAAAGATGAT AATGAAATAA
    67321 ATCAGTATTC AGTTTTACAA GGAAACTTGT CTAATTTATT TGGAGGTAAG TAATATGCCT
    67381 ATAGCAAATA AAATGAATAA ATTACTTGAT AAAATAGAAA GACGTCTTGG AACTAGTCAG
    67441 CTTAAACTCC CAGATTATCT TTCTAAAGAT AAATGGGCTA GTGTAGTTAT TTCTAATGAA
    67501 ACTCTTGATA CATTTAGCAG ATATTTTCCT AATACATTAA AAATTAATCT CGATCTTTCT
    67561 ACTAGGCGAG TAGATGGATG GTATGTAATA GATGAATATG TACCAGATGG AGTAGAAATA
    67621 CTTGGAGTTA GAGATATAGA CTGGACTACA TATAATGCAG ATGCTTTTGC TTCTCAGCAA
    67681 GCTGAAGGAT ATGGAGTTTA TGGAATGCTT GTTAATAACT ATGGATTAGA TGATATTGCT
    67741 CTTGCACAAA TGAGAGCAGA TATGCTTTCT CTTTACAATA ATAATATCTT TGTAGATTTT
    67801 AAAGCTCCTA ATCTTGTAAA AGTAAACTCT GTATCTAGAA ATGATATGGT TAAGTTTTCT
    67861 GGTTCTATAC CGATTGAATT ACTTATTAAG CATGCTGATA ATCTTATGAC AATTCCTGCA
    67921 ACTATGATGG AGATATTTGA AGATCTTGCT CAAGCAGATG TAGCTACATT CTTATATCAG
    67981 GAACTTAAAT ATTATGATGG TCTTGAAACA GTATATGCAA ATATTGATCT TAGACTCAAT
    68041 GATCTTGCAG ATGCTGCAAG TAAGAGATCT GATATTGTAA GTCAGCTTGA AGATTCTTAT
    68101 GTTTCTGCTG CTAATAAAAA TCAGCCAATT ATGTTTACAG TATAAAAAAT AAAGAGAAGA
    68161 GCAAAATGCT CTTCTCCTTT TTCTTTCCTA TTAAAACCCC ATATAATCTA TATTTTTATT
    68221 AAAGAAATGC TCTCTAATAA TATGAGAAAC AGCACATAAT TTCTTTAAAT AATATTTCTG
    68281 ATCAAGATGA ATAGCTAAAT GATTTTTACC ATCTTTAGAT ATGTCTCTAG CTACATCTAT
    68341 ATATTTAAAT ATGTATTTAA TGAAATATTT AAATTCTTTT TCTGTAAAAC TATCATATTT
    68401 ATCACTAGTT TCAAATAAAG ATGAAGTTTC ATATCTTTGA TTTATTTTTT CAACCTTTAA
    68461 TGAATCAAAT TCAGTATATC TTTTAAAAAG AAGTTTATTA TAAACATCTT GTGGAAGATC
    68521 AGTAAGGAAT AAATATAATT CATTATTTTT ATCTATATAA AAATAATAAT TTATATCAAA
    68581 ACTGTCCATT TCTTTAACAA ACTGCTGAAT TATCATAATT GATTTCTCCC TTTAATTTAT
    68641 AAATATAATT GTAGATTATG TATAAGGTTA AATAAGTTCT CAGGGTTAGG TGATGGAAGC
    68701 AATCTATAAC AAATAACAAT TTTCTCTTTA TTTTTTATTA CATCAGAAAA TTCTTCTTTG
    68761 CTCATTTTAA GTATATCGCT CTTTACCATC TTTTTAATAA ATTTAAGATG TTTCTTTACA
    68821 TCAATATTCA TATATAGCCA TTCGCATTTA CAATTTATTA TTGGATTCAT TATATTTTCT
    68881 GCATTAACTT TATTATCGTG CAAAAGCATA GTTAAAAATT GATATTCACT ATACCAAGCA
    68941 TTAGAAAATA TATTTTCTAC AGGTTTTCTT TTTCCAGATG CTATATCTTT TATGATCATA
    69001 TTCTTTATAA TCTTCATATC TATAGAAATT AATTGATATG TGATATCTGG ATATGGAGCG
    69061 AGGGTTAAAT CTAATAGATA ACTAAAAAGT TCATTACAAA AATTCTCAGT TCTTATATAA
    69121 TTTGCATATA TAGGAATAGC AAACTGATAT AGAGCATGAT TCTTTTCACA TTCATCTTTT
    69181 AATTCATCTT TAAAATCTCT CGTTTCAGTT TCAAGAGGTA TATCTGATAT ATTAATATTT
    69241 TGAAATTGCT CTTCAATATT ATCAAATGAT ATTCCATCAG GATCAAATGG TTCTGATGGT
    69301 TTATTCATGC TAAAGATTTG TTTCATTATA GCATTCTTTG ATATATAAAG TAATGCATCA
    69361 TTATACTCTT CTTTATTCAT GACAATATCT TTATCAAATA AAGGAATAAA ATAATTATCA
    69421 TTCATTTTTA TTTTTCAAGG TCTTCTATAT TATTAGAATT ACTACCTTTA ATAAACCGTC
    69481 CTTCTATTGA ATTTGATTTC TCTTCAGGTA CTTCTTTAAA TGTCCTTCCA GTTGCTAATA
    69541 CAACTTTATT TGTTCCAGGT TCTGGTCTCC CAACATAATT TAGCATATTA CTTGCGGATA
    69601 AATACATATT AAAAGACATT ATTGAATAAT AGAGTCCCAT AATTCTATCA AGATTCATAT
    69661 CACAATAATT ATCAGGACTT GATAAATACA TTCTTACTCC AGGTTCTTTG TCTGCATTAG
    69721 CAATTCCTCT GTCTATTATA TATGGAACAA ACTCTATATA TTTTCCCATA GGTAATCGCT
    69781 TTATTTTACA TTCTGGAGTA GGAGTAGTTA TTATTAATTT TCCATTATAA GTTGCAAAAA
    69841 GATTGCTATA CTTTGGGCTA TTAAACCACT CTATTATTTT TTCTAAATTA TTCTTTATAA
    69901 GAAAATATTC ACTTGGACCT ATTCTAATAA ATGCTTTTTC TGATCCATTA GTAGGTTTAA
    69961 CTATATTTTC TATAGATAAA TAATAATCAA AATTTCTTCT TATTGTTGTT AATGATTTTA
    70021 TATTCTCTAA TCCTTCTACA GGATATTCGA ATTCATTATA ATAAAGATTT CGTTTACCTC
    70081 CAACTACTTT GGCAAATCCT GTGTTAAATT TTAATACAGC ATTATTACCA ATGATATATA
    70141 CGATATCAGA CATCTTATCT ATATTATCAA TTGGATTACT CATTATTTTT TGCTATAGCC
    70201 TTTCTCGATT TTTGTTACTT TTAAGTTTTC AAATTTATAA AAAATAATAA AGTAACCCAG
    70261 ATACCTGTAA ATAGGTATCT GGGAAACTAT TATCTTTTTA CAAAGCTGTT ACTTCACAAG
    70321 TTCCATCAGA CTTGAATTTG ATGGAATATC TCTTTATAAT TCCCTGATTA GGAATTCCAA
    70381 AGAAACATGT TCCATTATCC ATAGTCAGAT CAAATTCACG AGTTGCTGCA TTAACAGAAG
    70441 TTATTCTGAA TCTAAATGCA GCTCCTCTAT TATTGTTTAA TACATCTGCA AATGTAGGTG
    70501 TATTAAAATA AGCATTCTCA AGACGAGATG TTATCTCATG CTTGAGATCA CTTGGGCAAT
    70561 TACCAATTGT AGAAAGATCT ACAATTGTAT TTAATTCCTT CAAACGAGAA TCATACATTT
    70621 CTCGTTTACG AATTGAATTT AATCCTCCTG TAAAGATAGA TTCAATTAAC TGTCGATCAA
    70681 GAACCTTTTT CTTACTATTA GGATCCTTGG TCTTGATCTC ATATATGGGC ATCATTTCAT
    70741 AACAAGTATT ACCCATATTA ATACCTGCTA TAAGCTTGCG ACGTCGATCA ATAATGCAAC
    70801 CCGTATCAAT CGTAAAGGAT TTATCCGGAA CCATTACATT GTTATTATTC AGTGTTATAA
    70861 TCTCTATCAT ACCTGTTGGT ATATTAGAGT TAGGCCAGCA CTGAGTTCTA ACTTCTATTC
    70921 TATAGCCACG AGAATTTGCT ATCTTCTCAA TTTCTGCTAT AAAATCTAGA TCGGAGTTAT
    70981 TTTCTGCAAC CTTTGTTGCA GACTGCGTGG TTGTATTTGT ACTAAAAGTA ATATCACCAC
    71041 CCTTAGGTCC AAATGCATTC TTTACCATAT TAAAAATATC CTTTTGAGTA TAATTCTTCT
    71101 TTCTACCCTC AGGATTCTTT TCTATGATGC TACTGATGTT TTCCTTAATA AGATCTGTAT
    71161 CAGTATCACT TGTAGCCTTA TCGGCTTTTG CTTTAGGATC AGGCTTCTTC TTTACAGGAG
    71221 AAGTTGCTGC TGGGTCATTC TTCAGCCATC CATCACCAGC AGGATTTTCT GTAGCAGCAG
    71281 TCTGAGTCTG GGCTTGCTGT TGAGTGGTTT TCGGTTCCTC TTTAACTATA GGAGCCTGGT
    71341 CAGATGTAAC ATCATTTTCA TGATGTACAG TAGTTTCATT GCTATAAATA GCAATGGTTT
    71401 CAGCACTTGA TTCTGTACCT TTGAAAGTAG AATCTGTATT CTCTGTCTTT ACAGGTTCTA
    71461 CCTTAGAATC AGAAGCAACT TTAACCTCTT CATATATAGG GGTTGCTTCT TCTTTGACTT
    71521 CCTCAGATGT AACATTTTCA TCAGTCCGAT TAGTATCATC GATGATTTTT GTATTTTCAT
    71581 CAGCAGATAC CACCTTATCA TACTCCTTCT TAATCTTACG ACCATAATAT GCAATCTGCA
    71641 TATCAAGTAT CGCATCCCGA ATAAGTTCTC CAATCATTTT TTTATTTCTC CTTTTAAATT
    71701 AAATATATTT TATGAATCAA ATATGTTTGA TTCATAATAA TAATATATAT TTATGAATTT
    71761 ATTTCATATT GATTCATAAA TATCATAGGC TGAATTAATT TAGCCCTTGC ATTCTCAACT
    71821 TCAGATAATT TACTATCCAA TGTATTAGCA TTCATATTAA CCTCAACACA TTTGGTTGCA
    71881 TATTTACTAA AGACTGGCTT TTTATATTCA TAAAATTTTC TAGTATAATA GAATCCATCA
    71941 TCTACTATAT CTTTATAAAT AGTATTAACG TCTCTGGTAC GGCCAAATGT TTGTTGAGCT
    72001 AATACTCTAC TCTTGAAGGG TTCAGCTAAA TTAACTGTTT CAGTTAATCC TTTAATATCC
    72061 ATTGCTGCTC CAGCAGATTT AGTTGTAGTA AGAATTATCT TCTTGCTTAA TTGCTCTGCT
    72121 TTAAGCTCTG ATGGAATTAT ACTTGTATAA ATACCAACTT GATTTATTAA CTCTGGGAAG
    72181 TTTTCATAAA TCCATTTCTG TACTTCAAGT ATAGCTTCAT TGGTTCCTAT ATAAAATAGA
    72241 CTCTTACCAG GTTTACGAAT TGCTGCATCT ACCAAGATAT ATAGAAGTTT TAAGAAATTT
    72301 TCATTATGAA TTAAATAATC AGTATATTTA ATTCTATTCA ATCCATAATT ATTCTTACAT
    72361 TCTGTAGCTT CTACAGGACT TGGCATACTG TTAAATCTAA TAGCAGCATA CTTTGTATGA
    72421 GGATCTTCAT TTCGATTAAA TAAATCTATA GATGGTACAT TCTTAAAGTA CAATCTATAA
    72481 ATATTATTTT CAGCCATATC AGATCTTCCA GGTGTTGCTG TAAGATAATA AGTCAAATAA
    72541 GTATTACTAT AGCAATCTAT TTGAAACATA TTATCAAAAT TTAAATGAGC TTCATCATAG
    72601 AATTTGATTC CTATATTACA ATATTTAAAG AAATCAGATA CTGTTTCCCA ACCTTTGCTA
    72661 TCTCCAATAC TTCTTAATGT AGAATGTGTA GAAAGAATAA CTTTATATTT TGATACATCT
    72721 CGATTCATTA ATTTCATAAA TGATGGAGCA CCACTTATCA AATATATTTC ATCCGCAGAT
    72781 ATATCAGTAT ATTCTATAAA GAACTTCTTC CACTGTTCTA GCCATCCCAC ACTATCAGTA
    72841 ATTACAATAG GTCTTAATTG TAAAAATGCT GTTGTAGCTA TAGCGCAATA TGTCTTACCT
    72901 TTACCAGTAT TTAAATTCAC ACATAGCATT GGATAATGCT TATTATATGA ATACTTACCA
    72961 GAAGATATCA TAAACCGTAT AGCTTCAGAT TGTGTTTCAT CTCTAGGTTT ATACTTAAGA
    73021 TTAATTTGTC CTATAGATTT ATATGGGTCT ACATCATAAT CGATTACCGG ATCAGAGGAA
    73081 AATACTCGTG AAAGAAAATC AAGATCTATA CCTCTAGGAA GGTATAGAAT TTTCTTTTCT
    73141 TTATCATATA TCATCCCTTT TGGAAATCTT TTATGATAAG TCATATCATA AATAGAAAAT
    73201 GTCTTCTCAA TTGTAGGTGC ATCTCCTAGA TTATAATCAT ATATTTCTAT ATGAGTTCGG
    73261 TATGCAACTA TTTTATTCAT ATTTTTATAC TCCTTATATT AATTCGAAAA AATAAAAGCC
    73321 TATATATACT CTCTATATAA GTTGACTAAG CTTATATAGA AAGGTATATA TAGGGTTGGA
    73381 AGAAAATCAG ACCGGAGAAA TATTTTAAGA AGGTCTGATT TTGTCGAAAA TAAATTTGAG
    73441 CAAATAATCT AATCTTTTTA TTTACTCATA CTAATATTAT ATAATCAAAA TATCAATTAT
    73501 TTCGATTATT AGAAATGAAT AATATTAGTT GTATTATTTG TATCAGAACC TCGTTTAACA
    73561 CCAATAGATT CAATAGGAAA TCCTTTTACA CTATCATTAA CAATTTCTGC TACTGAAACA
    73621 AATGGTATTA CCCATTTCGG AACAGGTTCT GCTATTGGAA TTGCAATGGC ATCTATTCCA
    73681 TCTGAATATT GTTTAGTTTT TAATAATGCT ATTGCTTTAT TATATACTTC TGGAAATGTA
    73741 TCTCTGATCT TATCTATATT CTTAGAATTT ATATCAACTT TTACAATGTC TATAGGATTT
    73801 CTAGTTGTAA GATCAAGAGC TTCAGTTCCT TCTTCATGAA GCGCATTATA TGCATATGAT
    73861 GCTACTATAC CTTGAATACG CATAGGATTC TCATATGTGG ATACTGCTTT CACTTGTGCA
    73921 GGTTTATAAT ATTTCTTTTC TCCAGCATTT ATAGAATCAA ATATTTCTTG TTCTACTTTA
    73981 TTAATATCCT TTAATACTCT TACTATATCA ATAGATTCAG AATCAAGAAT ATCATCATAA
    74041 AGTATTTTCT TTAAATGCTC TTGTGTTGTA GGATTACTTG TAGACTTAAC AAATGCATCC
    74101 ATTCCTTTTA TATCAAGAGA CTTCTCTTCA GGAACTATAT GTCCTTCCTG AAGCTCTATC
    74161 TTAGATGCAT AATGTTTCTT TGCATCCGTT ATAAGCAATC TCTTAAATAG AAATTCTGTT
    74221 TTTAAACTCA TCAAACATGG ATTGGTATTA TTTTTATTTG TATTAGAATT AGCACAATAT
    74281 ACTTGCATAT ATGAGTTTAC CAATGAACTC ATACAATACG TAAATACATT GATAATAGAA
    74341 TATCTTAATC CATCCTGAGG AGTTATAATC ATAGGATTAA TTTCTCTATC AGCTTCCATC
    74401 TCTTCATCAT AAGCTTCAGG ATTATTAGGA TCAAGTTCAT TTACTTTAAG ATCAGATACT
    74461 TTAGATTTCA TTGTGTCTAC ATCAGTTACC ATTTTCTTTA TCTTCATTGG TATACCTGCG
    74521 CACATATTTC TTACGTATCT ATACAATCCA TCATAACAAA CTATAGCACT ATCAGTATCC
    74581 TGAATAATAC TTACTTTTCT TATAAGAGAT TTCATCTTTG CTACTCTATT TACAATTTGT
    74641 TTATCATAAT AAACAAATTC TTTTAATAAA TCCCTAAGTT CATTAATCTC CTTCTTTATC
    74701 TTTTCCGGAG GTTCATTAGG ATCCATAAAA GGTTCATCTA ATAATTGAAG AATGTAAATA
    74761 GTAATATCTT GAACAGGCTT ATTATCTATA AAATTATAAA GATTATTTTT ATAGAATAAT
    74821 CTATCAAGAT CATCTTGAGG AAGTTTCTCA AGTATTTCCC AAATAATATT CATTTCCTGT
    74881 TCGGATGGTA CCCATCCAAA TCCGGTAGAA TGAAGTATCT GGAAAAATGT TTCTTCTATA
    74941 GATGCATGAT TTGTAATTAC TTCATAATTT CTATAATATC TCTTTTCGTT AATTACATTA
    75001 TAAATGAATT CTATAACTTC TTCCATAGAT GACATAGGTA CATTATTTGC AAGGAAATTC
    75061 TCAAAGAATA ATGCTGCAGA TGAAATTGCA GACTGTCCTT GAGTAGTTAT TGCGCTTGCA
    75121 ACATGTACAT TATAAAACAT GGAAGAATAC TGACCGCAAA CGCCATAAAC AAATATGCGA
    75181 TCTGATTTTG TTCACATAGT TCGCTACTCT ATGCAGTTCT TTTATGAACT TCTCTAGTAT
    75241 TTCTCTAGAC GATCAGACTA TATCTTTACC ATTTTACAGG AATGAGTACA GGACTTAGCA
    75301 TTTTAAGCCT CTTAGTCGTT GAACCTTCTT AGAACTTTTT CTAAGATCGG CTGCTGATTA
    75361 TACATTCTTA TCTACTTAGG GTTGCCCCAT ATAGAATCTC TTTTGTTGTT TCTGACTTTC
    75421 GTCCCCATAT ATAATTTATG GTAAAAGAGC TTTAGCACTT CCCAGCAATT CTCACATTTT
    75481 AATCGACATT CTTTCGAATG AAGTGGGCTC TATGGCATTT AACCCATTCG CGTCAATCTT
    75541 ATAAAGGAGC TGCATTAGAT TATACTTCTC AAAGTTTTCC GATCCTTTTG GATACTTAAA
    75601 CATTTCTTTT TTAGTTGCTT TTCGAGCATC TATAAAACCT TGTATAAGTT CATATATAGG
    75661 ATTAGGTTTA TTAGTATGGC GATTAAACAT AACACCAGCA GATGTAAATA TCGGTTCCCT
    75721 ATCTGCAAGA TAATCTGTTA ATCTAGTTAA TGTAGTTTCT ATTTTTGTTT TCTTATAATT
    75781 ATTCTCTATT GTAACTGCTT GATCTTTAAA ATGTTTTGTA ATAGAATTAT CTATTACTGC
    75841 AGCTAATTCT ACTTCGGTTA ATAATGGAAA ATTAAGATGA AGCATATTCA TCATAATATT
    75901 TTTATATTGC GTAATCATAT CATTTTCTGG ATATCTAGCT TCTCCAGTTC TAAGTTGATC
    75961 TCTTAGTTTC ATGAAGATCT CTCCTTAATT TATTTCATTA TTCATAAGTT TTTTAGACAT
    76021 TGATTTTCTA TATCACTTAC AAAGTAATAG TATCTAATCG ATCAACATTT ATATAATTTA
    76081 TGGCCTATTA AGGAGGATAA TTATGTTTTT AAACACAAGT AAAATGGAAT ATAAAGAAAG
    76141 TGCAGTATTT GGTAAAGGCC ATGCTGTACT TGAAGGTGCT CTTAAGAATC CTAATCAGTT
    76201 TAGAGAAGCT GTTTTATATG AAGCTATTGC TAATCTGCCT GATGATAAGG TAGATGAATT
    76261 TGTTAAGTCT GATGAAGCTA AGTATATGGT TGATAAGGGC TATATAACTG ATGAGACTAT
    76321 CGAAAGGCTT AAGACTAATA CTGACGATAA GTGTATGAAT ATTACTGTTT GTCATATGGC
    76381 AAAAGAAGCT GGAGATCCAC TTTGGGATGA ACTTGTTGAA TGTCGTCTCC AGGAACGTAG
    76441 GATAATGGAT GCTCTTATTG AAAAATATAA GGTTAAGGCT GCTCCTATTG CAGATAATGT
    76501 AGAAACTGAT TTTATTGAAA ATTGTATTCC TAAGTACTTC AGAAAGAAGT AAAATATTAT
    76561 GAGATGAGCC ATGCTCATCT CATTTTCTTT TTTGAGCATA TAATATAATT ATGAAGTACA
    76621 AAGGTACTTT ATTATAGCCC TGAAAACTAT TTAATAAACT TTTATATTGA AAGGAATACA
    76681 ATTATGAATT TTGTAACCAA CCAATCAACA GAGCAGCCTA CTATCAATAT TGAAAACCCT
    76741 GAAAATTATT GGGTTTATCT TCCTATTCTT CGAGGTGAAA ATATTAATCT CGAAATAGGA
    76801 GCAATAAATA GAGATAACTG GCAGCATCAT TATGATTCTA TACTTAATAT TTTAAGGGAT
    76861 GCAATTGAAA CTGATGAAGT TCAACATGCA TTTATTTCTA TTAAATTTAA TGATGGAATC
    76921 ACTCTTGATC TCTCGGTTAT GGACTATTTA CTCAATCTCA TAATGTGGAG TATGCTTATA
    76981 AAAACAGCAG TTCCGATTCA GTCTTATCAT GTATTCTTTG ATGAAGAGAT TAAAAAGGAT
    77041 TCTATCAAAG ATTATATTGA TAAATTTCTT ATTAATGAAT CTCGAAAGAA ATATAGCAAT
    77101 AAGGAGTTGA ATAATATCAT CGATGATGCT CTATATCATT TTCATGATAT AGATGAATTC
    77161 TCTTTATATT TATCCAATAC TGTAAATCTT GAAGATAATG TAGAATTAAT GAACAAGAAT
    77221 CCAGAATTCT ATGAGTGTAT GCATGCAGAT CTTTCTCAGG TTCCTCTTGA AGATGTAAAG
    77281 TCAGTTGGTA TGTCTTATGC AAATAAGGCT ATTGATTTAA TGAAGCATTC TAAACAGTAT
    77341 CTTGGTTATG ATCATTGTCT TGCAGATGCT TGTAGAGCTG GCGAAGGCAT TAACCCTAAA
    77401 CAGTTTAAAG AGTTTACTAT AAATATAGGT ACTAAGCCTG ATGGACGTGG TGGAGTATTT
    77461 GAAAAACCTA TACTTCATTC TTTCATTAAT GGTGGCGTAG ATAATCCTGT AGATTATTTT
    77521 ATCGAATCTT CTACAGGTAG AACAGCACAG ATTATAAAAT ATAATAACGT TGGTTCTTCT
    77581 GGACACTTTG CTAGGCTTTT AGGTCTTAAT AATATGGATT CTCATCTTTG TCATGATTCT
    77641 CATTATGATT GCGGTAGTAC AAACTTTATA CAGCTTACAA TCAAAGATAA GAAAATGCTT
    77701 AAGATGCTTG TAAATCGATA TTATAGAACA AATCCTAATG GTATAGAAAA TTGTATTAAG
    77761 AGAACTGATA CTCATCTTAT TGGACAGACT ATATATTTAA GATCTCCTAT TACTTGTGCA
    77821 TCTGCAGCAA GAGGACAAGG TATATGCTAT AAGTGTTATG GCGATCTTGC TTATACTGTT
    77881 TATGATGCAG ATATAAATTT TGGAGTTAAT ATTGGACGAG TTGCATCTGA AACTCTTTCA
    77941 TCTAGTTTAA CTCAGAAGCT TCTTTCTGCA AAACATCTTC TTGAAACATT TATTGAGAAG
    78001 ATTACTTGGA ACCCAGAATT CTATAAGTAT TTTGAGCTCG AAGGTAATAT AATCAGAACT
    78061 AATGGTGATA TTGAAGATTC TGATTTAAAG GATCTTAAAA TCATTATTAA TCCTGATAAT
    78121 ATTGCATTGG TAGATGAAGA AGATGATGAT CTTTCTTATG ATGACGATGA TGAGAAAGGA
    78181 ACTCCACTTT ATAATGAATA CATTACAGAG TTTGATGTAT TAAATGAAGC TAATGGAGAA
    78241 GTGTCTCATA TTTGTAATGA TAAGAATGCA AAACTTTATA TATCTTCCGA ATTCAATACT
    78301 GAGATTCGTC GTAAAGCAGA AGCAATAGAT ACTAGTGTAG CAATATCATT TAATGATATT
    78361 AAAGATATTA CTTTATTCAT TATGCCTATT GAAAATAATG AATTAAGTAA GACTCTTGAT
    78421 TATCTTAATG ATCTTCTTAA TAAGAAGAGT ACTATTGAGA AATTTAATAT TCATGATCTT
    78481 CTTCAGAATA TTATAGGAGC AGTTATAGAT GGTGGTCTTA ATATAGCATC AACTCATCTT
    78541 GAGGTTATAT TGAGCAATCA GTGTAGAGAT GCTTCTAATA TATTGGAGAA AGCAAAGTGG
    78601 TATCTGCATA ATCCTGATTA TCAGATACTT ACTCTTGATC AAGCATTAAC TTCTAATCCT
    78661 TCTGTAACAG TTTCACTCAG TTATCAGAAA GTAAAACGTA TGCTGTATAA TCCTCTTACA
    78721 TTTAAAAAGA ATGGTTCATC ATTTATGGAT TTATTCTTTA TGGAACAGCC TCAATATGCT
    78781 ATTAAAGGTA TAGAAAAGGA TGAGAATAAA GAACCTGAGC ATAAACCTGG AGATGTAATT
    78841 GAGCCTATGA TATTCTTTGA GAATCCTAAT GGAATTACTA CAACAGACAG TGAAGATGAT
    78901 GATAGTGATG AAGGTTAAGT AATTTAAAAG GGTAGACCAA TAATCTACCC TTTTATTTTT
    78961 TTTGAAATAT TAATAGTTTT TGCATATATA TTATAAATAT GAATAGTATA GGTTGAATTA
    79021 GATCCTAATA ATTTAACCAA AATCAAATAC TATTCAAAAG GAGAAAATAA ATGAAAAAGG
    79081 ACGTTTACGA AAGAGGAGAA ATCCTCGAAA ACAACAATAA TCAGCGAATA CTGATTGTTG
    79141 GCAGAAGCAA GTATGGATAC TCTACACTTG CTATAACGAA CTTCAACTCA AATCAGGATA
    79201 TTCCTGATTT GAAAACCGAC TTTGGAGAAG TGCTTCTTGG AGGTATGTTC TTCAAAAACT
    79261 CGACTATAAG TGAGTATTAT AGTCTTGTAG GAAGGCTGAG TAAAATTGAT TATCTTAGAA
    79321 TAATCGATAT AAACTCTGAC TTTCAGAAGG GCCTTATTAA TCTTGATAAT AATGTTCTTC
    79381 GATACGATGA TTGGACTGAT AATGCATCGG TTCAATCCAA ATATAGGATG ATTAAGACAT
    79441 ATCAGAAACC TCTTACATCA TCCGAAACCA AACAAGAAGT ATATAATACT TCTAACAATG
    79501 TTTCTTCTGA GGCAGAAGAA TCTTACTCTA ATGAAGAGAA GATTAAAAGT GAATCAGTAG
    79561 AAACAAAAAT AGATACTTCT ATCAAAGTAT CTACCAAAAT CTCTAAGGCA AATGCATCAA
    79621 TCAAATTGAT TGATAATCTG CCGAGAGATA ATACATCTGT AAAGGTGTAT TATAACGATG
    79681 AGGAAACTCT TAATATTGCA GGTATGTCTG TAAGGGCAAT TATGCAAAAA TATGGAGTTA
    79741 AAAATTTCAC CGCTATGCAG ATGCAAGTTA ATGCAAAAGC ATATTGCGGC ATTAAGACAA
    79801 CAAGAGTCAG AAAGAATGAT TTTGTATCAT TCTTTAAAGC TGGCGGAGAT ATTGAAGATT
    79861 GGTTAAATGC AAATAAAAAT GCAGACCAAT CTACAATATA CAATGCAAAG AAATCGTATA
    79921 AGAATTTTAT CAAGAAAGAA TCTTCAATTA AAATAGAAGG TTCTTCAATT GAGAACGTTC
    79981 TTGATAATCT TCCTTTGAAG GATATTGCCG CTCTTTGCAG TTTAATATCA GATGAGGAAG
    80041 AAACCAAAGT TAGAGAAATC TATAAGTCGC AGATTCCAGC GGCTATAGAT TTCAAGACTA
    80101 AAGATAATAT GGATTTTATA AATCAATATT ATCTTTCGAA GTCAATATAC TATCAGGCAG
    80161 GAATCGATCC TGTAGTAGCA TTTGACTCTG TCGACACGAT GATTTCATAT TATAACAATA
    80221 CGAAATCAAA ACTCAACAAT ATCATTCAGG AATTAATTAA ATTCTTGAGT GAATTATCTC
    80281 CGTACTACAT TAAGTACTGG AATAGGCATA TTGATATCTC CAATAAGGTA TTAACAATAC
    80341 CAGAATTGGA TGATACTCAA ATGCATGCCC TCTGGTATTT AGTATCGTCG AGATATACCA
    80401 ATAGAATGTC CTTTGAAGGT TCATCGAAGG AGAAAGAGCT TCTTACTTGT AGTGGTACTA
    80461 CAATAGAAGC TGTATTATAC TTCGGTATAA CTCCTGAAAA GTTTTCAAGG CGTAAAACTA
    80521 GTTATGCCGC AAGATTCCTT AAGAGCTAAT TAAATAATTA CCCATATGGA TTAATTTCCA
    80581 TATGGGTAAT TTCATTTTAG TCACATTTTA TTTTTTGCTT AACTTTTACT TAATTAATAT
    80641 AATACGGAGG TATAATTTTA TATGAGTAGC TTTAATTCAA ATTTTATGGC TTATAATATT
    80701 GTAACTGAAA ATGAACTTTC TCAGGTTTTA TCTCAATATG ATACTAATTA TGTAATTGAC
    80761 GTGGTTGAAG ATGCAATGAA GAGTAGATAC AATGAGGTTC CGATTGTATC TACTCGTCCT
    80821 AATGTTGTAT ATGCATGGGA ACAGAATTTC AGAGGTTATC AGGCTTATTA TGGATCTGAT
    80881 TCTGCTGCTC AAATTGCTGA GGTAAGAACT GAAACTTATA ATGAAATTAT TTCTACAATT
    80941 TGTAAAGAAT TTAATCTTAA TTTTACTATA GATGATACTA TAGATCTTTA TTCTGCAGCT
    81001 TCATATCTTT ATGATTTTCT TGTATGTAAG TTTAGTGATA ATATGGTTTC TTTCTTTGCT
    81061 AATTATATCT GTAAAGAAAA GAATACTATA TTTGATGCAC TTAATATGAA TGAGCTTAGA
    81121 AAGAATAAAG ATACTTCTAC TATTTATAAT AAAAAGATTT ATAAAGATAA TAAGCTTGCC
    81181 ATTATTAATG CAAATATAGA TATGGCTCTT AGCTATATTT CTTCTATCGA TATTCCTTTC
    81241 TATACTATAG TATATACTAT TTTTGGTACT AATTCAGATG TAGCAAATTA TATTCTTTCT
    81301 ATCATATCTT CTGAAGATAA TGATTTTTAT CATAGAGCTT ATACTGATCT TCTTAATACA
    81361 GATATTAGAG CTGAGATTAT TACTGCTATT AGAATTAAGA TCAATGATAT TGCTGTTTCT
    81421 CATGAAATGA TTAATAATAT CGAAGATATT ACTAGTAAGA CATCAGATGA TGAGTAATTA
    81481 TTAAAATTTA ATGAAAGGAT AATAAAGCAA TGAGCAATAC TAAAAAATAT GTAATAAATA
    81541 CTAAAAATAT TTTTGGATTA GAAAAATTTT TGCATATTAG TAAAGATAAA TTAGAAGTTC
    81601 CAGATGATTA TTATAGTGAT AAAGATGCAT GGGATATGAT AAATGAAGCG GCACATTTTA
    81661 GTAACGATCT TTGTACACTT AAATTATTAT ATCCTCATGC AAATTATAAA GATATTCTTA
    81721 TTGCATCATT TCAGGCTAAT CCCAAATTAC TAGCTTATAT TTTGAGCATG TTTAAAATTT
    81781 GTAAATCTGA AGGAAATCCA ATTGATGCAG ATACAATAAA TAATTGGATG GCTGAAGCTA
    81841 CAGTAGTAGA TGGATCAGCT AATAAAGAAT TACTTGCTAA TTCATCAATT ATCGATAATA
    81901 AGTTTCCTAG CAAATCTAAT AAGTCATATA TACAGAAGGA GATAACAAAA TGAGTGAAGA
    81961 AAATAAGACT ATTCTTACAG ATGAACAGCT TGATAAAGTA TGTGAAACTG CAGCAGCTTG
    82021 TAGAATTCCA GATAATGATA TAGAATATAG ACCTGAAGAT AATAATATTG CAGAAGAAAT
    82081 AACTGATACA AATACTGATA ATATAAATAA TCTTGATTCT ATGTATGATA GTGAGGATTT
    82141 TATCAAGATT TTTGATGTAG TTAAGCATCT AGATGATCCT AATTATAAAG TATATAAGAA
    82201 TCTTCCTACA TGTTTCCAGG ATACTGTTAG AAATATTGCT ACAGAACAGA ATATTTCTAT
    82261 TGAGCATTGG GAAGATGTTG CAAGAGAATT TGCATCTAAA TTTAAAGATT ATGCAAATGC
    82321 AGATGATGAA TTTGATAAAC TTCAGAAAGA ATTATCCGAA GCTCTTAAAG TTCCTTCTGT
    82381 AATGGATATT TATAATGAGC ATACTGAAGA AGTTATGAAT AAGAATATTC CTGAACTTAT
    82441 TGAGAAGCTT AAGGATAGTG ATCCTGATAA GGCTGATCAG CTTGCTAAGG TAAAAGAAAT
    82501 GTATACTAAA GCATTTGATT TTTCTATAGC AAGAGAAAAG TATGATAATA ATAGTAGAAT
    82561 TAGAAAGGCT GTAAGAAGAT ATAATAATGA CTTTAATTCA AAGATAGATT ATTATAATTC
    82621 TAGAGTTCTT CATACAGATT TTAAGATGCA TAACGCTATG GATGCATATA ATGCACTAGT
    82681 TTCTACTCTT ATAAATCATA CTAATCATAA TTATACTGAA GTAGATGCTA AGAAGTTTAT
    82741 GATCTATATT CTTGCATCTA CTGAAGATCT TGATTTTACA AATATTGCAG ATGAATCTTA
    82801 TGCATATTAT CTTATAAAAA ATATTGCAAT GCTTAAATAT CTTGGTGAAG GTTTGACTGA
    82861 TTTCTCCTCG CAACTTATTA GTAATATATG TGATAATATA GAATATATTA CTAATAAGGA
    82921 GGATGAATCT AATGCATCTC TGCAGAACAA ATCAAAGTCT GGGTGCTGTA GGAACTGAAG
    82981 TTAAATTCAA TGGTGTTCAG ACAGTAACTT CAGAACTTGG TGAATATCTC AAGATTTCTT
    83041 TTTTTAATCC TAGTACTAAT AAGACCAGTA GTATTAGTGT TTTTCCTGGT CTAGAATATA
    83101 TAATTGCTTA TTATGATATA GGAACTAATT CAACTCGACA GATTACTGGT TTGGTTACTA
    83161 AGATATATAG TGATCAGATT AGGGTTAAAG TAGCTCCTAC TGATAATGAT ACTAAAATTA
    83221 CATGTAATAA AGATAATTGC TCTACTTGTA GCAATTATTC TGCTTGTCTT GAAGCTGGTA
    83281 AATTTAGTAA TAATACCACA AATGATACTA CATCATTAGC AGCTTGTAAT TGTATATTCA
    83341 ATCCTCCAAA TATAGATAAA TATGATGAAC CTAAAGTTAT ATTCGTTCCT GTACAGAATA
    83401 TTATTGCAAT AAATTATGTA AAAGGAAATT GTGAATGTAA TAATGGTTCA AATAATAATA
    83461 CTAATACTGG AGAGGAGAAT ATTAGAGTTA TGCTATTAGG TATTACTGCA GATATAGTCA
    83521 AAGCTATAGT AATTAGACTT GACTTTATTG AAGAAAATCT CGATGAGGCT CTTAAATATG
    83581 TAGAACTTCA TACTGGTGGT ATATATGATC TTACCTATGT AACTAGAGAT AATAGTTGCA
    83641 TGAATGGAGG AACTTGTGGA TATACTACTT ATCAGTCTAG AGTAAAGCTT ATGGAAATAC
    83701 AGGAAATTGA TGATGAAAGT TGTCCTTGTA ATACTAAGGC AGGATATGTA AGGGAGCATG
    83761 TAGGTTGTTA TAATGCTGTC TATACTTCTT GTCATCATGA TAAGGATGAT TTTATGAAAG
    83821 CTGATCCTGT AAGAAAGATT AGACTTATAG TAGATACTTC TGAAACATTT GAAGGTAGAT
    83881 ATGAGTCTAT TATGCTTGAT TGTGTTAGAG ATTGTACTGA AGTTGATGAA ATGGGTAATC
    83941 CTAAACCATT TATCGAATAT GATGATATTT GTAAGTGCTG TCCTCATAAA TGTGAAGGAT
    84001 GTAATCCTGA ATCTTGTGGG CATCATGATA CTCCTGGTCA GGGTGGCTCC TCAGATCCTA
    84061 CAGTTCCTGC ACCTGGAGAT TCTTCATCTT GTGGATGTGG TCCTACAAAG ACTTATGAGT
    84121 ACAGTTATAC TGATGCAGAT AATTCATATA AAGCAAGTGT AACTGGTGAA TCTGTTGTAC
    84181 TTACTATTAA GGGTGCTGAT ACAAAGCTTA CTCTTGATGA ACTTATTAAG TATTATTTAG
    84241 GATTATAAAA TTATACCCTG TCCCTACAAG GACAGGGTTA TTCTTTCGCA TAACTATTTA
    84301 ATAAATTATT AAAATGGAGG TGTAAATATG CCTATAATTT CTGCAGAAGT TATTGATAGT
    84361 AAGAATTATA GAGTGACTGT AACATTAGGT CATGGTGCTC TTGAAAATCT TGTAATAACT
    84421 CCAGATGGCT TATATTCTAT ATTTTATATA AGAAATGGTT GTAGTCTTAA CTTTACTGGT
    84481 AAAATTCCAA ATATAGTTTG TAATAGAGCT ATACCCCAGA ATAGTTATGT ACTCTTTGAT
    84541 CATTCCGAAG ATAATTCTAA TAAGAAAGAG AGAATTCTTT TTTCGCAGAT TCAGTATATC
    84601 AAAGATATTA CCCCAAATGA TGCATATCGA ATTGCACTCG ATCATGGATT TGTTGGTACT
    84661 GTTGAAGATT GGCTTGAGTC AATGCGTGGC GCGCCTGGAA AAGATAATTA TGAAATAGCT
    84721 GTTGAGTGTG GTTATACTGG TACAAGACAG CAGTGGATTG AAGAAACCCG CGGTATGCAG
    84781 GGATTCTCTG CATATGATAT TGCTGTTAAG AATGGTTTTG TTGGTACAGA GGAGCAGTGG
    84841 CTTAATAGTC TTAAGGGTGC TTCTGCTTAT CAGCTTGCTG TTAAGAATGG TTATACTGGT
    84901 ACAGAAGAAG AGTGGCTTAA TAGTCTTAAC GGAGCCGATG GTAAATCTGC GTTTGAAATA
    84961 GCTGTAACTA ATGGATTTGA AGGGTCAGAA GAAGATTGGC TTAAATCTCT TAAGGGTAAG
    85021 AGTTCATATG AGCTTGCAGT AGCTAATGGA TTTACTGGAT CTGAAAAAGA ATGGCTTGAA
    85081 GATATTGGTG ATAATACTGA GCTCAGACAG CGTGTTGCTA ATATTGAATC TGTCCTTAAC
    85141 TGGATTCCTA CTATGTAATT ATAACTAACC CTTATGAAAA ATCATAAGGG TTAAATTTTA
    85201 AGAAAATTTT TAAACACCTA CTATTTTTAA TGAGAACTTA TTAAGTAAAG AGTTTTATAT
    85261 TTTAAAATTC TAAATTTTAT AATAGGAGGA ATTTAACTAT GCTTATGCAA TGGCATATAG
    85321 TCACATCTGC TGTATATAAG GCTGGTACGC CGGTAGATGG TGACATGTAT TTCATTAGCG
    85381 ATACCCATGA AATTTATCGT GGTGCAGTAC CATTCACAGA ATCTGTTGTA ATGTATACTG
    85441 ATCTCCCGGT AGATGGTATT GCAAAGAATA GACTGTATAT TAATTCCACC ACGCTTGAAG
    85501 GTAAGATCCA TGATGGCACT GAGTGGAAGA CTGTAATCAG ACCTATTGAC GCAACTGTTA
    85561 CTGCTGATGG CATTAATGCT GTTTCTGGTA AGGCAGTTGC TGCATATGTT GCTGCAGAGA
    85621 TTGCTAAGGT TACTGCTAGC GGAGACGTTG TTAGTAAGCT TGCATGGGAT TCTGCTGAGC
    85681 ATATGCTTAC GGTTACTAAG GGATCTAATG AGAGTGAGAA TATCACTTTC ACTGGTCTTG
    85741 GTGTAAACCT TGACTATGAA GCTGCTACTG GTAACCTTCA GCTTACTGAT GCTGCAGGTA
    85801 ACAAGATTGG TGATCCGATT AAGCTCGATC TTGAGCGTTT CGTAAAGTCT GCTGAGTATA
    85861 TTGCAGCAGA TAAAACTATC GTTCTTTACT TCGATGATGA GAAGAAGGAT TCTATCTCGA
    85921 TTCCTGTTGG AGATCTTGTT GATACCTATA CTGCTGAAGC TGCAGATAAG TCTCTTGAGC
    85981 TTTCCGTTGC TGAAGGTAAT GTAATTAAGG GTAAGGTTAA GATTTCCACT AAGAATGGTA
    86041 ATATTCTTAC TCTTAATGAT GATGGTCTTT ATGTAGCAGC TCCTGATATC ACTGGTAAGA
    86101 TGGATAAGGT TACCGATGGT GTAACTGGAA ACATCCTTAC TCTTGGTGCA GATGGTCAGG
    86161 CAGTTGACTC TGGTAAGACC TTTAGCGATC TTGCATCAAA TAATAAGATT TATAAGGGTG
    86221 CAACTCTTGA AGAGGCTGTA ACTGGCAATA CTCCTATTAA GGGTGACGTT GCTATTATTA
    86281 GCAATAAGAT TGGTAGTTCA GACAAGGTTG AGCGCAAGGC ATATATCCAT GATGGTGAAA
    86341 CCTGGCTCCC GATGACCGAG TACTATAATG CCGCTAATGT CATTTTCCCT GAGAATCTTA
    86401 AGACTACTTA TGCAATGGGT AATATTACCC TTACTAATGG TCAGGCTGAA ATTAATAGTA
    86461 CGGGTAAGAG CTATCTCGAT ACCTGGAACA TGATCTGGGT TAAGGAGAAG CAGCCTACTG
    86521 TTACTCAGCC GTCTGTTTCT GTAACTCTTA ACCAGGCTAA GGCATATGAG GTTGGTACTT
    86581 CGGTAACTCC GTCTTATTCT GCTTCGCTCA ATCCTGGTAA GTATGAGTTT AACCCGAATA
    86641 ATGGTGCTAC TGGTATTACT GCTTCCAGTT GGGAGATTAG TGATACTGCT GGTCATACTG
    86701 CTACTACTAA TACTGGCACG TTTGATGCTA TTACTGTAGC AGATGGCATG AATTATAGCA
    86761 TTACTGCTAA GGCTAACTAT GAGGATTCTC CGAATGCTCC GCTTACCAAC CTTAGTAATG
    86821 CAGCAGATGC TTCGAAGAAG ATTCTTGCTG GTTCTAAGTC TGCAACTTCT GGTAAGATCA
    86881 CTGGTTTCAG AAATAGTTTC TATGGAACTA TTACTGAAGC TAATGATACT CCTGCTAGTG
    86941 CAGATATTCG TAAACTTACA GCTTCTGGCA AGGCACTTGC AAAGGGTGCT AAGATTAACT
    87001 TGACTATTTC TAATACTGCA AAGAGAATTA TTATTGCAAT TCCTGCAACT CTTGGTGGTG
    87061 TAGTGGTCAC ATATGATGAA GGTATGGGAG CAGATGTTAC GGCATCGTTT GCAGCTACTC
    87121 AGGTAGATGT TGAAGGTGCT AATGGCTATA CTGCAGCTGC ATATAAGGTA TATGTTGCTC
    87181 CTGCTGCATA TTCGGGCACA GTTCATTATA CTGTGGTAAT TCAGTAATAG GAGGGAATAA
    87241 AAATGGCTAG TTATGTACCC GTAACAAATA TACTCGAATT CCCTATGGCC TTTGTGCCTA
    87301 CTGGAGCATT CCCGATTGAT GGTAGATCAA TGTTTGGTTC CTATGCTGAA GCAGTTACTG
    87361 CTGCAGGTAC TGTAGGAACT GAAGGGTCCA AATATTATAT CGGTATGGCT CTTACTGTAT
    87421 ATGAGAATGA TACTGTTAAG ATGTATCAGA TCGCTGCAGA TAAGACGCTT CAGGAAGTTG
    87481 GTTCGGTAAC TCTTACTGAT GGTAAGACTA TTGAATATGG TGATGATGGT AAGACCATCT
    87541 CCCTTAAGAA TTTTGGTAAG GAGTATTATG CATATAAGCC TGCTGATAAG ATTATTGCAT
    87601 CTTCTGATGA GTATTCTTAT CCGGATAGCA TGCCTGCTGC TCCTGCTGCA AATAGTTATG
    87661 TAAAGATTGC AGAAGCTTGG TATAAATACG ATGGCTCTGC TTGGGCCGTT GCTGATGCTG
    87721 AGCCTGCAAC TGCTGCTACC TATGTTAAGA CTACTGGTTG GAAGGCTGGT GTTCAGCCTA
    87781 AGGCAGTTCT TAATGCTGAA GGTAATGGCT TTGAGATTGC ATGGTATGAG CCGTCTACTA
    87841 CTACGGTTGA GGGTGTCTCT GAAACTGTAA GCTCGCTCCA GACGACTGTT GATTCTCTTG
    87901 TTCAGAATGT CAATGAGACT ATTCCTGGTC AGATTGAAAC TGCAGTTGGT GAAGAAGAAA
    87961 CTAGAGCTAA GGGTGTTGAG TCTGGTCTTA GAACCGATGT AGATACTAAT ACTGCTGCTA
    88021 TTACTAAACT TAATGGTGAT GCTGAAACTG ATGGTTCTGT GAAGAATCAG ATTGCTGCAG
    88081 CAATTGCTGG TATTATGAAT AACCCGGATG AAACTATGAA CTCTATTCAG GAGCTCGTAG
    88141 ACTGGGTAAA TAGTCATAAT ACTGAAGCTA CCACTATGTC TAATAATATC AAGAAGAATA
    88201 CTGATGACAT TAATACTATT AATACTCTTC TTGGTACTGC TCTTCCTGAG GGCACTACTG
    88261 CTACTACTGT AATTGGTTAT ATTGCGGAGG CTGTTAAGGC TGAGGCAGAC CGTGCTAAGG
    88321 ATGAAGAGGG TAAGAATGCT ACTGCTATTG CAAATCTCAA GACTGCAGTT GAAGCAATTG
    88381 ATGTTACAGC TTTTGCTACT AAGGAACAGG GTCTCAAGGC AGATAGTGCT GTGCAGACTG
    88441 TTGTTAAGGG TGAAACCAAT GGTCATATTG CTGTAGATGG TGTTGATGTT GAGGTTTATA
    88501 CTGCTCCTAT AGCATCTACT ACTGCGCTTG GTCAGGTTCA GCTTGATGGT ACTTCTATTA
    88561 CTGTAACTGA TAAGGGTGTA GCATCTGTTG CTGCAGTTGA TGCTACCAAG ATTACTGGTC
    88621 TTGATGGTAA GCTTACTGAT ACTCGGACTG CTGCTACTGA AGCTGCTAAT ACTTATACTG
    88681 ATGAAAATGC AGTTGCTAAG ACTGCTATCG TTGAGGATAG CACTAAGGCA GCAACATCGG
    88741 TTGAAGCTGC ATCTTCTGCA AAGGTTGTTT CTGAAAAGCT TCTTATGCAG TATCTTGAGT
    88801 GGAAGACTGA GATGTAAAAT AAAATTAGTC AAGGGTAAGG AAAATCTTAC CCTTGATTTT
    88861 CTTTTTCAGA ACATAATTAT AAATCTATGA GAAAAATATA AATCATAGAA AAATTTTTAA
    88921 TTATCCAGGA GGAATTTAAG ATATGCTTAC TTGGCATTAT ATAACTAGAA AAGCTTTTGA
    88981 TGATGCAGCA GAAGCAACTA AGACTGCTGA CAAGCTTTAT TTTATTTCTG ATACGCATGA
    89041 AATCTATAAG GGCACTCAGC TCTTCAATGA GTCTGTTACT CTCGTAGAAG AGTTCCCGGC
    89101 TGCTGGTGGT GCAGTTGGAA GACTTTATGT CGATTCTACT ACGCTTGAGG GTAAGATTTG
    89161 GACTGGTGCT GCTTGGACCA CTGTTATTCA GCCTGTTCAG GCTACGCTTA CCGCTTCTGA
    89221 TACTGCTAAG CCGGTTTCTG GTAAGGCAGT TGCAGACTAC GTTTCTGGTG AGATTGCAAA
    89281 GGTAACTGGC TCGAAGGATC TTGTTACTGG TGTTGCATAT GATGCAAATG GTAATAAGCT
    89341 CACTGTTACG ATGGCTGATA CTACCACGAC AGATGTTCCG CTTACTGGCA CTGCAGTAGA
    89401 TCTTACTTAT GATTCGACTA CTGGCGAACT TAAGGTTAAG AATGCTTCTG GTACTGCTCT
    89461 TGGTACTGGT GTTAAGCTTG ACCTCGAGCG TTTCGTAAAG TCTGCTACTT ATGATGATGA
    89521 AAACAAGAAG ATCATCCTCA ACTTCAATGA TGATAGCATT CCTCTTGAGA TTGAGGTTGG
    89581 TGATCTTGTT GATACTTACA CTGCAAAGAA CTCGACGACT GTTTCTCTTA CTGTAACTGG
    89641 TAATGAGTTT ACTGCTGAGG CAATTGTTGC TGCTACTGCT GGTAATATGC TTAAGAAGAC
    89701 TGATGCTGGT CTTTATGTTG CAGCTACTGA TGTTTCTGGT AAGATCGATA AAGTTGCTGA
    89761 TGCTACGGCT GATGCAGTCG CTATCCTTAT GGCTGATGGA CAGATTGCTG ATTCTGGTGT
    89821 GAAGATTGGT GCTGCTGCTC TTGCAGAAAC TGCTACTGCT TCGACTCTCG CTACCGAAGC
    89881 TGCTGTTGCT GCAGTTCGTA CTGCTCTTCA GACTGCTATC GATGGTAAGA TGGCTAAGGT
    89941 TGCAGCTTCC AAGGCAGATG AGGTCCTTGT TGCTACTGCT GATGGTAACG CTGCAGTTTC
    90001 TGGCGTTAAG ATCGGTGGAG AGGCTATGAA GGATACGAAG GATGCTTCTA CTCTCGCTAC
    90061 TGAAAAGGCA GTTGAGACTT ATGTAACTGG TTATGCAGTT GCTAAGACTG CTATCGTTAC
    90121 TGATGGTAAT GTTGCTACGA CTGTTGCTGC TGCTTCGGAT GCAAAGGTTG CTTCTGAGAA
    90181 GGCATTTGTT GATGCAATGA CCTGGAAGAC TACTGCATAA GTTAAATACT TATAATTATA
    90241 GAGGAAGGGC AAAAACCCTT CCTCTATTTA TTTTATTTAA ATTCACATCA TAATAAATAC
    90301 TTTTATTAAA GGAGGATAAT ATAAAATGGT TGTCCATTAT GATATAACAG AAAGTTATTT
    90361 AACTAATAAA AAGTTTGAAG CTGGAGCTAT TTATTATTGT AATGATACTG GAAATGTATT
    90421 TCTTGATAGT GTGACTGAAA AAACTCGTAT TCAGGTTTCA AGAGATATAA TTCCGATTGC
    90481 AACTGAAGCA GATAAGCCTA TTGCGCCGCT TCCTAATAAG CTTTATTGTG TAATGGCTAC
    90541 TGGAACTCTT TGTATATTCT TTAATGGTGC TTGGGTAAAT CTTGGTCGTC CTCAGATTCA
    90601 TTTTGCAAAT GTTATGGTTC CTGCTAGTAG TGCACTTGAA ATTTCAGATA ATAGAATTAT
    90661 TTCTGCTGAT AAGGCAGTAT TTATTCCTGA TCTTTCTGTA GCAGATCTTT GTACAAAATC
    90721 TACTGCAACT TGTTCTGATG GAAAAGTTAC TATATCTGTA ACTGCAAGCT TTCCTATTAT
    90781 TGGAGAAGTA ATTATAAACT AATTCCGAGG TGATATAAAT GGAATATGGT GTTCCCTCAT
    90841 TCTTAAAGAG AGATGGAGAT GCTCTTTTAT TTAATGAAGA AGGACAGTTT GTTTTCTATG
    90901 TTCCTGAGAC ATATTTTGAT CGAGGGGATG CTGAAATAAA AGGTGAATAT GTAAATTTAC
    90961 TTGGAATTCT TGATTATAGC ATCTTCAAGC CAGATGGAAC TAATATTGGT TTAAAGAGAT
    91021 TTAACTTCCC AACTGTATTT CTTGCTAAGC CTTCTAGAAT TGAAAAGTTA AAAGGTGTAC
    91081 AGCTTAGAGA TGTTGTTGAT AAGCAAGATT ATAGACTACT TGTTTTTGAA AAGGGAGATG
    91141 CTGTTGTAGT ATCTGTTAAA GTTCCTCAGA ATATAGCAAA TGTTGAGGAC TTTTATAAGA
    91201 TATTCCTTAC TGGTAAACTT CCTACTACTA TTCCATATGA TAAACTTCAA AATTATTTTG
    91261 TTGATTCTAT AGAACTTAAT GGTTCTTCTT ATGGAATGAG TCTTCAGATG TTTGGAATTA
    91321 TTGTTGGTGA AATGTGTAGA GATCCTAAAG ATCCTGCTAA AGCTTTCCGT CATACTAATT
    91381 TTAAAGATAT GATGGAATAT AAAGCAATAT CTATTAAAGA TCTTCCTAAA TATATTTCAC
    91441 CTAATTCTTC TATATCTTCT GAGAACTGGG ATTTTGGTGT TATAGGTGCT ATTATGAATC
    91501 CTTCAAACGT CAATTCTCCG CTTGAAAGAT TGATCATGGG TTCCTAACCA AATGCCCATT
    91561 ATTAACATAA AATTAAAGCT ACGCTATTTT ATATATAGCC TTAGTATATA TCTTATAATT
    91621 GTAGTAAATA ATATTCTTAA AGGAGGAAAT ATAAATGTAT CCTGGCGTAA TAGTTGAATA
    91681 CGAGGATCGG AGCGAACGTT CTGATCTTGC TATAACTACC GTACGGAATA GACCTCTCTT
    91741 TTTGGCACTC TTTACCTCTG AGAAGGGTAC TGAAGAGTGG ACTAGAATTT CAGGTAGAGA
    91801 TTTCTTTACT ATGTACGGAA ATACAATTTC ATTCAGCAGG CATGGTCAGC CTCTTCTTCA
    91861 GGCAGCTATG TCTATTAATG CTGGTGCAGA GCTTCTTTGT AAGCGTCTTG TAGCTAGTGA
    91921 TTCTGCTCTT GCAAATATTG GTATTGTTGC TACTCTTGGT ACTAAGCAGG TTCAGCGTAC
    91981 TGATGCTGAT GGTAATCTTC TTTATACCAA TAGCGATGGT AATGAGGTTA CTGATGTAAC
    92041 TGATAATCCT GTTATGGATA CCGTTAATAC CATTTCTTAT AGTCTTAAGA CTGCTCCTGG
    92101 TGTTAAGACT GTTGATGCTG CATATGAAGC AATTAAGGCT AAGATGACCG ATGATAATAG
    92161 TTATCTTCTT TATGTAATTG CTGATAATGG TAGAGGTACT TCTAAGAAGA GAATTAGAAT
    92221 TACTCCTAAT TATACAATCT CTAGAACTCG TGAGTATACT ACTTATAGTA TCTCTGTTAG
    92281 AGAAGGTGAC TCTGAGATTG AGTCTATTTC TTTTGCTATT AATCCGAATC TTGTTGTAAA
    92341 TAATCAAAAT ATTTCTCTTC AGTCTATGGT AAATAGCAAT TCTACCCAGA TTGTTTGTAA
    92401 GGCTGATGAT GATAGTATCG AGAAGTTTGC TAAGAAGATG GCTGAGCTTA ATGGTATTGA
    92461 AGATGATAGC CTTATCTATA GCTACGATAT TCTCTTTGGA TGCTCGAATA AGGGTGTAAC
    92521 TCTTGATGGC TTTGAACTTG ATTCTGAAGG TATTGATCTT AGATATAACT ATGGTCAGAT
    92581 TCTTCAGAGT GGTAACAATG GTAAGTTTGG TGATAAGCCC TTTGAGCAGA CTGAAGAGTG
    92641 GTCTACTCAG GCAGTTGAGG CACTTAATGG TACTTTTGAT GAAGTCATCT TCAACCTTGA
    92701 TCAGTTTATG ATTAGTGCAT GTGTTGATGC AAACTATCCT ACTGCTGTTA AGAGAGCTAT
    92761 TGAACAGCTT GTTATGTTTA GAGAAGACTT CTTCTACTTC AGAGATCAGG GTCTTGGAAA
    92821 GACTTCCATT GAGCTCATGA CTAGTGAAGT TCAGAAAGAG GCTAAGAGCA TGTTCTGTGC
    92881 TACTTATCCT CAGTCTTATG ATGTAATTGA TCCTTATACC AAGAGACAGA TTACTGTGAC
    92941 CATGGGTTAT TCTCTTGCAC AACTTCTTGT TAATCATCTT GATAGAGGTG CAATTCTTCC
    93001 GCCTGCAGGT ATTCTCCATG ATATGATCAT TACTGATTGT ATTTATGGTA CTCTTTCATT
    93061 TACTCCTGTT ATTTGTCCTG ATCCTAAGGG TAACCAGAAG GAGCAGATGG AAGAGATCGG
    93121 TGTAAACTAT GCATCATATA TTGATAATGC TCTTGTTATT GAGTCTCTTT ATACTTCTCA
    93181 GGAGAAGAAG TCTCAGTGGA GCTATATTAA TAATGTCATG GGAATTCAGG AAGTTGTACG
    93241 TGCTATTCGT AGAAGATGCC CTGCTATTCG TTATAGCTTT ATGGATGGAG AGGATCTTGA
    93301 GAAATATCGT AAGGAAGTTG AGGAAGTAAT TGCTCCTTAT GCATCTAACT TTAAGACGCT
    93361 TGAGCTTACT TATGTTGCTG ATACTACTTA CGCAGCTAAT AAGATCTTCT ACGCAGTCCT
    93421 TAAGTGTGTC TATAAGGATT TTGTCCAGAC TGAATGGTTC AAGGTCATTG CGCTTCCTAC
    93481 GCAGACTACT GTAGTAGAGT AAGGGAGGAA TAAATAATGG CTAGTAATTT CAATATGTTT
    93541 ACTGATCTTA AGACCCCGAG AGATCTTAGT AAATATACAC TTTATAGGGG TACTACTGAT
    93601 TTCTCGCAGC TTCAGCAGTT TGATCTTTAT GAACAGGGTT ATCCGCTTCT TGTGGTTGTT
    93661 TCTGTTCCGA GATTCCTTGA GAAAATGGCT GAGAAGGATG CAACTGTAAA GAATCTTATT
    93721 GATTCGTATA TCCATGTTCT TGAGTACGAG TTCAAGGGTA TTTCTGGTGG TATTGATGAT
    93781 ATGGGCTCTG ATACTGGTGA GGTTACCAAT GGAGTTCAGT CTATTAATGC TATTCTTAAG
    93841 ACCAATGGTC CGAATGGCAC TACCATTAGT ATGGAGTATC AGGAAAAGGC TGGTTCTACT
    93901 ATTACTAAGA TGCATGAGCT TTATCTTAGA AATGTAAGAG ATCCTGCTAG TGGACTTAAG
    93961 ACTTATGGTG GTCTTATTGG ACTTGGCGAT ACTGCAGATA TTAGAGCAGA GGATGCTGGT
    94021 TTTGATAAGG AAACCTTTAG CTTCCTTTAC ATGCATACTG ATAATACTGG ACTTCTTCTT
    94081 GAGCGTGCTG TTTACTTCGT TGGATGCTCC CCGACAAGCG CTCAGCTTAG TATTTATCAG
    94141 GGTACCAAGG GCGATGTTTC ATTCCAGAAT GTAACTTGTG AATTTAATGC ATTCCCAATT
    94201 CATGGTGCTG AAGTTAATAA GCGTGCTAAG GCTGTTCTTG ACTGGCTTAA TAACGAGGCT
    94261 AATGATAAGA TGATTCATCG TATTTCTTGG GATTACAATT ATGCTGCTCT TAGTGATACT
    94321 GCTGAGGGTC TTGCACAGAC CAAGCTTACT GGTGGTAACT AATATAAAAA ATAAAGCCGT
    94381 AGAGGGGGAA ACCCTCTACG GTATTTTCTT TTATATTAAT ATCCAGAATC ATTATCATTC
    94441 TCGTCTGAAT GGCTTTCATT CTTTTCAGCA TTAACTTCAA GCATAGTCTT ATCATAAAGT
    94501 TCCTGATGCT TTGCCGTATC AAGATGAGTT CCAATATAAT ATTCAAATAG CTTATTTGTA
    94561 TAAGCATTCT TAAGTTTCTC ATCATCGTTT CCAGCCATCT TCATTTCAAC AATATTCTGT
    94621 ACAAATTCCT TTGTATTAGT AATAAGCTGA TTAGTATTAG TTACATTAAT GAAACTAGGT
    94681 GGAGGAAGAG TAACTTTAAT TCTTTCATTC TCACTATACT CATAATTATA TATAGGAGTA
    94741 ATGAGTTCAG AAAGAAGATG CTCATAAAGT TCCTGTCTCT TATAGCAGAA TCTAAGAACC
    94801 TTAGAAGAAC TCATAGTAAG CTGCATAGCA TAATCAACAG ACTGACGAGT CTGAATTATT
    94861 TCAATCGGAA TTCCAGTACT ATTAATAGCT GCTTCTTCAA GTGCTTGCAT AAGTTCTGTA
    94921 GGAGTCTGAA TATCCTGACC TTGCATAACC TCAAACTGAA TAGGTGCATC GCCAGAAGCA
    94981 TTAGTAGGAA TTACATAATC ATTATATCTA CCAGTAATAT TAAGTATATT ATTAATACTT
    95041 TGGAACTGTC TAATATTAAA ATTAGATTGC TTAATCTGAT TTATGACATT AAGTAAGCAT
    95101 CCTGCAATAT TCTTATCAGC AGTCTGTTTT ACATAATAAA CTCTCTTGTC TATACTTCTA
    95161 GTAAGATTTC CTATAGAGGT AGTAATATAA AGAGATGCAT AAATCTTTGC AGGAATAAGA
    95221 CCCTTTTCAA GATCAGAAAT TCCTCTATGA GTAATAGGAT CCTGTTTAAA ATAGAAATGG
    95281 ACCATATCTT CCGGAGGAAT AAATGTAACC TTAAAATTAT TTATATTACC AATATTAAAC
    95341 TGGTCATTAT ATTTAAGAAT CATATAAATT TCTCTAGAAA GATCCTGATT TGCATTTACA
    95401 AATTTCTTAT CAATAAATCT GGAGAGCTGA TTTGCTACAT ACTTAAGAGT TTCATCTCTC
    95461 CTAATAGCAT CTACTCCATT TATCATATTA CCATTTCTAC TATTAGTAAG AGCATCACTA
    95521 AAAATACTCT TAAATCCCAT AAATGATTCA CCATCAAGAC TGGGATCAGA TACTTCAAAG
    95581 TAATAATATC CCATACACAT ATCTTCAATG TAAATAGGAT ATACCATCTC TCTAGGACAA
    95641 CGTTTTACAA CACATCCAGT TGCTTTTACA TCAACAGGCT TTTGATTTAC ACCTGCAATA
    95701 AGTCCATCAT TAGCAACTAC ATAATCACTA TTTTTACGTT TTGTAAGATC TATATCGCCA
    95761 TTAAGTTCAA ACTTATCATT TGCTTCATTA ATAGAATTTT CATATATAGA AGCAAGGGAT
    95821 TTTACATTAG CAGTTTTATT ATGAATTGCA TTATATTTAT CTTTAATAGC ACTTTCAATA
    95881 ATACCCTTAG TACAAATCTC TACTCCAATA TTAAAAGATT CATCATTATG AAGATGACAC
    95941 AATGGTTCTA TAGTAGCATT ATCTCTATTA GAAGCTGCAG ATTCAAGTAT AGTTTCAGAT
    96001 CTATGCTCAT CTTTTATTAC ACATTTATTC TTATTAAGCG AAAATAAAAA GTGTTCATTC
    96061 ATAGGCATAG AATTATCGTT ATCCGAATTT GCTTCCTTCA TAGTATTCAT AGGTATTTCT
    96121 TCATTAGCCT GCTTTGAAGC AAGAAGTTTA CCTATAGCAA TATTATATGG TACTCTATAA
    96181 ACAAAACACT CACCATACTT AGCTATATCA TCATACATTT CATCAGTAAG TTCAGCAAGC
    96241 TTATATCTTG TTTCCATACG CTTACATCTC TCACTAAATG TAACTTCAGA TGTTGCAGAT
    96301 GCAGACACTT TCTGGAAAGA TAAAAAGTCT TTAGAGAAAT GATCTGCAGA TAATACACAA
    96361 TCTTTCTGTA CTGCTAAAGC TTCTTCAAGC TTAGGCATAT ACTTACAAAT AGTATCTATT
    96421 TCCTGATCAA GTTCTTTAAG ATACTTATTA TTCATAAAAG TATTATAAAG ATCATCAGTC
    96481 ATAGATGCAG TATCAAACAT CTGAGATATA TCTTTAACTA ACTCGTCTTC ACTGGAATTA
    96541 TTGCCTGATA ATGCCATTCT TGAATAAAGA TTTGACATAT TAGGTTTGCC GAATAATTCC
    96601 ATATTTTTAT TAACTATTTT ATCAAGATTT CTATTTATAT CAGCACTAAT TCTTTTAATA
    96661 TCATCATTTT GCTGAGAAGA AGACATATAT GTAGATCTAT ATAAGTAATC CATATTATTT
    96721 TTTACATTGT CTGCTAATTT AGATATGGTT TTATTAGCTC TATTTATGCC TCGCGATTTA
    96781 TTATTTTTAT TAGCCATATT ATAACCTCCT TATTTTAAAT AAGTTAATTA AATGTTCCAG
    96841 TTATCGATGA ATATAAAAAA TAAAACCCTA TAGGTATTTT GCCTATAGGG TTTATATTCT
    96901 TCGATTAAAA GTCTATACAC TTAATATGAA TTTTTTCCTT AAAAGAATAA TGATAATTTC
    96961 CATATGATAT AGGATTCTTT TTCTTATTAG GAATAAAAGT TACTGCATAT ATTCTAGATA
    97021 TATCAGAAAA TCTAACTACA ATATCAAGTT GATCATTTTT TGCTAATGTA AATAATCCTT
    97081 TATAGAGTGA TATAGTTACA TTTCTATTAA ATCCATTTAT ATTACTACAA GGTAAACTTA
    97141 TATATACAGA TCCTAAAGAA ACTTTATTAT CAAATACTTT TCTAACTCCA ACCATATTTT
    97201 GTACATCTGT AAATACATAT GGTTCAGATA GATTTTTCAT TGATAAGAAT CCGTCCAATT
    97261 CATTATTGAA TGCCTGATAT ACATAATCAT TACTCAATAA CTTTGGAAGC ATTTGAATTT
    97321 GTGGAATACG ACTATTACCA GAATATAATA TATATAGATC TTCAGATATT ACATATCTAG
    97381 CTCTTATTTT GCCAAGTCTA TATTCTTCAT ACGTATAATC TGGTAAAATT ACCCAAGGAA
    97441 AATCCTCAGG TATATAGAAT GCTTCGGTAC TTTGAAGTAT ATCTTTATCT AAGCATTCTG
    97501 TTCTAAAAGT AATATCAGTA TTCAATTCAT ATGGAATATC TATCTCGTGA ATACAAGCTG
    97561 CATCTGCAGG TCCACCATAT AATTTATTGG TGGACTTGAG AGCAATAAAT GTTTGACATT
    97621 TGCTACATCT AGCAAGTTCA CATAAATATC TAAAATCAGA GATTGGTCTT AGAGTTGATG
    97681 AATTGCTGGT TAGGAGTTGC AGTCGCATAA TCTCTAAATT CCTTCCATTT ATCATAATCA
    97741 GGATCTTTCT TATTTTCAAT ATATTCCTGA TCAATTTTTC CTATTTCAAT TTTATTAAGT
    97801 TTCTCATGAG AAACTAATCC AATTTCCATA GGATTAATTA AATCTTCTTT TGGTTTCTTC
    97861 ATAAATATCA TAGGTTCAAT AAGTTCTGGC TTTACTTTAC CATCTACTAT TGTTTTATTT
    97921 ATGACTTTAT TTTCACCAAA GAATTCCATT ACATTAATAA GTTTAGGCAT ATTCTCAAAT
    97981 GCAAACTCTT CTGCACTATT ATATTTTAAT CCATATTGCG GTTTCATAAT ATGAGTAAAG
    98041 AAGTTTATGA CCTCATTATA CAATTCTGTA TATCCAGCAA GATTAAAATA TTTGCATGCT
    98101 GTAGGAATTA TAGATCTAGA CAGATAATAA TCTGCAAAAT CATTATCAAA TTCTACTTTA
    98161 CCTATCATAT TATAAGACAT AATAAGAAAT TCTCTTATAA TAGATGGATA TAGCGAACTA
    98221 AAGTCACTAT CTATCGCATT ATCTACTACA TCAATTGGAT TTCCATATAT TTTTATCTTA
    98281 TTATCATCAG ATACCTTCAT CGGATCTGCA ACAAATGCAC CAGAATATTT TTCATTAGGT
    98341 TTAGGATTAA ACTTGTTTAC ATTATTACCC ATTATATATC CTAATTTATA AAATTCTTTT
    98401 ATTGCTCGAT TTGTAAGATA AACTGTTTGA CGATGAACTT TAGACTGTCG AGTATTATTC
    98461 ATTATAGATT TCATTGATGT ATAGTCTATA TCTCCACAAA CTGCTTCAAT ACAATACTGT
    98521 ACAACAGTAT CCATAATATT ATAGAATACA AATGTCTTAT AATCAAGATA TGGAAGCTGC
    98581 TTAATATCTG TAGTTATATG CTTATAATCA AGCTTTCTAA CTTTTGCTAT TACAGAACCA
    98641 ATATCATCAA GTTTATATGA TTTAAACTTA GTCCGTCCTT TTCTTATAGA AGCAAACTGA
    98701 ATAAGTTGAT CAAGATAAAC TGTATAAGAA GATATCTGCC CAAAGTCTGT TCTTTCTGCA
    98761 AAATCTCCTT TATGCTCTTC ATCTACAAAA TAATATGCAA CCTTATTTTC AAAATCAGGA
    98821 TGACACATTA TATCTCTTGG ATTAACTCCG AGCTGTTCAA TTCTTGCAAT AATGTATGGA
    98881 ATATCGAAGC CCGCGTTCCA TGCCATTATA TAGTCTGGTT TAAATGTATT AACTGTCTTA
    98941 AAGAAATCAG ATATTAAATT TATTTCTTTA TCTTCATCAT AGAATCTAAA TACAATATTG
    99001 AAATCCATTA AAGGTCTATA CTTTGGATTA TCTTCAGCAT CAACTGCATT ATATAAAAAG
    99061 TCTTTTAATT CTTTCATTAA TACAGGACCA GTTTCTTTAT TTGCCAAAGT GTTATAAAAT
    99121 TCATCTATAA GAGCATTTCC TTTTGTACGT AATAAGAATA CATTGATTTG TTTCTCTTTA
    99181 TCAAATATAC TACTTATTGC ATTAATTGGA CATTCTCCAG GTTGCGCAAA ATCTCCAACT
    99241 GCATTAATGC CATCGACCTC AATATCAAAG AATGCTTTAG TTGGATTATA AGAACTATTG
    99301 ACATATTTTT TATCAAATCT GAATCTATAA TTATCTTCTA TATTCATATC TGAATTAAAT
    99361 ATATCTGGTT CCATATGAAG TTTCTTATTA TCTCTTGCAT TTTTAGTTCT TAGATTGTCA
    99421 TAAAAGAACT CTAACGCTCG TTTTCCAAGA TGAGTTGCTA TATCTTTTTC AAGATCTTTA
    99481 AATTTGCATG TAACCTTATC TACATCATCT TTATCTATAT ACATTCTTGG ATAAGATACA
    99541 CGTTTATCTG GTTTTGCTAT ATAATATTCA TAAGTTGGAT TCTTGATTTC CTCTTTATAT
    99601 TTTAATCCAG TATCCAAATC TTTATAAACA ATTGTTAAAT AGTCGTTTTC ATCATTTTCC
    99661 TTATAATTTC CGCGATGATA CTCAGTATTA AGTATGGATA TATTAGCTCC ATCCTTATAA
    99721 TGCTTAATCA TGATTTTACT CCTCCTATAT TTACCTAATT AGATAAGTTT AGAAGCCTAT
    99781 TTATTTTATT TTTCTTATTA TTTAAATATT TGACCATATA TAAAATAATA TATCTAGGCC
    99841 ATTTGAAGGC CTAGATATAT TACATAATTA AGAAAGGGGT TTCATATGTC ATCAAAACAA
    99901 TATAGATAGG GACAGACAAC TTATCTATAT TAATAATATG TTACTGTGCT AGTATTTAAC
    99961 TACTTTAACA CTTTTATAAA TAAAATTAAG GAGGTTAATA TATAAAATGA GCGATTTAGG
   100021 AATAGATATT TCTTATCTTG TAAAGGATGA GAAAAAGGAA GAAGAAGGCG GCATTAAACT
   100081 TGGTACAATT AATATGAGTG ATAAGCCTCC TGCAGAAGTT ATTGAAGATG CTCCTAAAAA
   100141 GAAAAAGAGA GAATCTAAAG CTCCTGATGT AAATGCTATG GCATCTAATG CAGCATCTGT
   100201 TGAAACTCAA AATTATGCAG ATTCATATAA TGAAACTAAT AATATTATTC GTGGTGCTAT
   100261 TATTCAGGCT GATGTTCTTA GTGGCGAAAT TAAACAGGAT ATAGATGCAG TTAGATCTAG
   100321 TAAAACTATA AAAAATAAAT ATACTTATAT TACTAATCTT ACAGCATCAG CTAGTGCACT
   100381 TATCAATACA AAGATAGCTG CTGTAAAAGA ACTTAATTCA TCTATTACTC AGTCTCATAG
   100441 ATTTAATCTT GATAGACTTA AGATGTTTAA TAATGAAAAT AAAGATGGTA ATGATGATGC
   100501 TAGAACAATG GACCTTTATA ATATGTATCT TACTGGTCCT ATGGGTGGTT ATATTCCCAA
   100561 TACTCCTTCA GTACAAGATA TTAATCTTGG AGTAAATGGT TCATCTACTG GAAATATTCA
   100621 AGGAGTTGAT ATGGGTGTTA ATAATAATGG TGGACAGCCT CTTACTCCTG AACAGAAGAG
   100681 AATGAGATTT GAATCAAATC CTGATATCAA AGTTGTAGTA AAATTTGATC AAGCATCTGG
   100741 AAAAAGATTC TTCGATGTAA TTGATGGATC TGGAAAGAGT ATTCCTGATT ATCCTAGGCC
   100801 CGATGATTTT CTTCTTGAAG ATACAACTAT TGATGTTGCA GCAGGAGTTG CAAAGAATAG
   100861 AAATATTAAT CAGATCTGGC CTCTTATTAT TATCGGTAGT GGCAATATTA ATGAGTATTA
   100921 AAAAAAAAAG AAGAAGACAG TAGCCCATGG CGGCTACTGT CTTTTTATAT TCAAAATCAG
   100981 ATGTATCATC TTTTTATGAG GCATACATGT ACATTTATTA AGGCAATCGA AGAAATCTAT
   101041 CTATGACAAA ATTCTGTTCA AAACTTTTAT ATATCTTTTG AAAGGATGGT GTTTACGATT
   101101 TACGGATTTG TCCAACGAAC AAGAATTTAT ACATCTGATT TAATTTGTAG TTAGTATATT
   101161 AGTAAAATTT AATAACTCCA AATTATATTT CCTCTATTAT AATCAGGATT ATTTGCATCA
   101221 TGCTTAAGAA GAATAATATC TGCATTATCT AACTGTAACT CTGAATTATG AGATATCATA
   101281 ATACACTGTT CAGTTCCCAT AATACTCATT ATTCTATTTA ATACATCTGC AAAATAAACT
   101341 CTATTATTAT AATCAAGAGG TCCATCAATC TCATCAAGTT TAATTATATT GTATTTAGTA
   101401 CTACTATTAT ACAATAAAGA GAAACTTAAT ATCATAGATA TCATTCCAAT TTGTGAACTA
   101461 CTCATAGAAG ATATATCATC ATTTAAATAT CCAGATCCTA AGCAAGGAAT TCTAAATTCA
   101521 GATTCATTAA TAATAAATGG CTGAATTACA TATTCCCCAT TAAATAATAA TGCTAATAAT
   101581 TCATTTGCTA AAGATATAAT CTTTCCCATA TATAATTCCA TAAATACTAA TTGAATTCCT
   101641 GTTGTAGGAG ATGAATAATA TTTTATAGTT TCTATATATT CATATTTCTG TTGAAGCTCT
   101701 TGAATTTCAT TATTATAATC TGAAACTAAA CTAATTAAGT GCTTTAATTT GTCTCTTTCA
   101761 GCAATTAATG GATTAATTTC TTTAGTACAA GATTCTATAT TACTATTAGC AGCATATACA
   101821 TTAGTTATAG CTTTATTAAT CTCATCCATA TTTTTCTGAA GCATAGAAAT ATTATTTAAT
   101881 ACTTCATTAT CTTCAGATTT ATATGAATTC AATTTATCTT CTATCTCAAA TATATTAGAA
   101941 TAAATACTTT CAAGATTTTT AAGATTAGTT AATCTAGTTT CTCTCTCAAT TATTTTATTC
   102001 TTAAGAGGTT CTATCTTATT AACTAAATCA GAAATTTCTT TATTTATTTT TTCTATATCT
   102061 TCATTAATAG AATTAATAAT GTCAAATTTG CTTTCATATA AATCTAATTG TTTCTTCATA
   102121 TCATCATATA TAGATTTATT CTTCTTATAA ATATCATAAA GATTACATAT ATCTATATAA
   102181 TTATTAATAT CTTCAATAAA TTTATATAAT TCACTATTAT CTGTCAATAA AGCTAATACA
   102241 TATTGCTTAA TATCAGATGC ATAATAACTA ATTCTAGGAA TCTTAGATAA TATTCCAGAG
   102301 TTCATATTAT GCATTCTAAT TATATTATTA AAATCATTTA CAGCATTATT AAATATCTCT
   102361 ATATTAGAGA TATTTGCTTT TATTTGATTT ATTTCATCAG ATAATATTTT TTCTGATTCT
   102421 AATAAATTAT TTATATAATT TGCTGTATAT TTATTCTGAA AATCTAGTGC TGCTTTTATA
   102481 AAAGGACAAT CATCTATATT ACAATTAGAA GGACGTTGTT TTATAATATT GAGAATATCA
   102541 TTTCTACTAT TGTAATCATT AATACTTCCT CTAATAGATT CAAGCTCTTT CTCTTTCTGA
   102601 GATAAAATAT TAGATAACTG AGATTTATCT TTATAAGATA ATCTACCATC ATTCTCAATA
   102661 TTATTTATTA TCTCATTCTG AATATCATAA GAATACTGTC CTTTAAATAT AGAATATGCT
   102721 TCATAGATAT CATGAATAGT CTGAATAGAT AATTGGTATT CTTCTCTGCT CATAGCAAGA
   102781 ATATCATCTA CTCCAGTAAA TTTCTTAAAT TCATTTTCTA TATCTAAAAT AGTTTTATGA
   102841 TAAGATTCAC ATCTAGATTT ATATTCATCA TAATTTATTC CATTAGCTAA ATTTTGAATT
   102901 TGCTGAACTT TTCTACTAAG TTCAGCAGCC TCATCATCTT TTTTATCTAT AAATAAATCT
   102961 AATGAACTTC TATCTATCTG ATTATCTATA AAAATTTGCT TTTCTTCATT TATAATCTTT
   103021 TCATAATCAA ATTTATAATT ATCAGAAAGA TTATAATCAC TCTTTATTTT ATCTAAAAGA
   103081 GATTCATACT TATCTATTTC TTTTAAATAA TTATCATGAG TATTATTTAA AGTCTCATAT
   103141 CTATTTTGAA TAGATCCATC TGGATCAAGT AATTTTATAC GAGACTGAGC TTCTGCTAAT
   103201 AAAGATATAG CATAATCTTT ATTTTTCTGA GCATTGACAA TCTTAATCTC AATAGCATCT
   103261 AATTGTGATT TAAGATTATT AGTATCTCCC ATCATCTGAA GTTTTGATGC TACAGATGAT
   103321 ATCATAGATT TTAGATTAGA AGATTTCTTG CTAAGAACTT TATAAATATT ATTATATACA
   103381 TCAAGAGAAT TTATAATAGA ATTTACAAAT CTTTTTCTTT CAGCAGGTTT TTTATCTGCT
   103441 AATCCTCTAT CATCATTTGA TAATTGAGAT AGTGCTACAA AGTTAGCATC TAATCCTAAT
   103501 TCACTAAAGA TAATATCTTT ATAAGATGAT ACATTTCCAT TAGGATTTAA TTCTATAAAT
   103561 TCAGGTCCAT GAGCTTTAGA TATATATGCT TTAGTTGTTT CTCTATCACC ATTTTGTTTA
   103621 ACTTCATGAA CAAAAGAAAG TTTATAGATA GATTCCGAAT CGCCTAAATA AATTTCTTTA
   103681 AATGCAGGTA ATCCAGGTAT AAAAGAATCA TTAGGATCGG GAAATACATT TAATGATTTC
   103741 ATAAGTGTAG ATTTTCCAGA TCCGTTATCT CCACGAATAA TTATTATATT ATTTTTGCAT
   103801 TTTGCCATAT CTATATGAAT CTCATATAGT CCCATACCAT TATAAATACC TATATAATTC
   103861 TTAAGGTATA TTGATATAAA TTTCATTATT CTCCCTCATT TCAAGCGTTT AGGAATGCTT
   103921 TTATATTTTT GTTATGGATA ACTTAAAAAA TAAATAGAAG GAGGATAAAT TCCTCCTTCT
   103981 ATTTTCTTTA GCATTTATTC AAAAATCCAT ATAAAAAGTA ATTTAATTTA TTATTGTCAA
   104041 GTAGTGGTTT TGGAAAACCA GAAGACCAAT CTATCATATA TTCTTTATTG CAAGATTTAC
   104101 ATTTCATAGA TCGAATTTCA TACTTGTCAA AATAAGTCAT TTTTCCTTTT AAATAATTTG
   104161 TTACAGCTTC TGAATAATGC TGTGGATAAC CATTAAAACT AATAAGTTCT ATTCTCTGAG
   104221 CTTTACAATT TGGACATACA TCTGGTCTTA TAAATTTAAT TGGTTCAATC ATGACTGATA
   104281 CTTGTACCAA GCACCTATCA TATTTCCAAG TGTGTTCATA AGTGTAAGCT CAGATACGCC
   104341 AAGAGTATTA AAACTATTCT CGTTAGCTTC TATAAGAATT TCTTTAATAG AAGAAATATT
   104401 ATTCTTTAAT TCCTTCTTGA TATTTACATT CTCAGCATTA AATCCAGCAG ATGATATTGT
   104461 AGATTTAGTA CTGCTAAGAG CATAGCAAAT TAAATCTACA ATATAAAATT CATCTGTAAT
   104521 ATTCATATTA AAAGCAAATT TAAGAGCGAT ATATAATGGA ATTGTTCTAA GAGTCTTTGC
   104581 GACAAAATTC TGTTCCCAAA TGTCTAAAGT ACTATAATCA ATATATATGC ACTTTAAACT
   104641 ATCAAATATG ATTTTAAGAA AATCATACTT TTCTTTATCA GAAATATTCT TATTAGTAAT
   104701 ATTTACATAC TTATCCTTAA TCATATTAAG ATATCCAACT CTTAATACAT ATTCTTTTTC
   104761 AATAAATGCG TTATTATCAC TTCTTATAAC TGTCTTAAAA TTATTCAAAT TAGAATATCT
   104821 AGAATTTGGA GTATCAGTAT CTTCATTATC TGGAGCTATA AATGTATAGA TCTCACTAAT
   104881 CCTAGAGAAA TTAGAGTCTA TCATAGATTG TACTAATTTA CAATCATCCA ATTTGTATCC
   104941 AAGTTCATCA GCTATACATC TTGTTGGCTC CATATAGGTC TGCTGACCTA TATTACCATT
   105001 TATAATTCTA TTATAATGAT TAATAATCTG AAAATTATAA TTATTTAAAA TACTCATTCT
   105061 TCATTTTTAT CCAAAGGATT CTTTCCCAAT GGCCTTTCAT TTTTAAGTTG TTCTAGAAGT
   105121 TTGCCTCTAA TGAATATTAA AGATGCTCTG GTATATGGAA TATATCCGCC CTGCCATCTA
   105181 ATCATCTTAA CTTGATATCC ACAATTCTTA CAAACTCCTA TACATTTAAT TTCAGTATCT
   105241 TCTGATATAG GATCACCATC ATCTGTTAAA TCCATAACTG TAACCTCACT ATCTACTACA
   105301 GTTAATGGAG ATGAACATTT ATGACAGCAT CCTGGTCCAT GATATATAAA TGGATTAATT
   105361 TCTATTTCCT TTTTTCCCAT TTTATATCGC CTCCGGTTCT GTATATCTCA TAGTTTCAAC
   105421 TTCTCCTTCT GCTACTAACT TTGCATCAGG ATATCTTGAA CTATCTTTAG ATGTCAGTTC
   105481 AGTGAATGGT TTTTTAACAC CATTCACTAT AACATGGCCT ACTATAAAAT TTCTACCTCT
   105541 CTTCTTTTCT AACTCTACTC TAAGCTTAAG TTGTTCAGAA GAATAATAAA AATATTTATA
   105601 CATTGCTTAT CTCCTCCAAG CTTACAATTT CACCTTCATC AGCATTAATT ACAGGTTTAA
   105661 TGATAGATTG CATTGTAGCA ATAACTTCAT TAGCAACTGC AATTTGATCA GAATAATCTT
   105721 TACCTGTAAG TTTGGAATCA AATACCATAG CATCTCGAAT ATTAATAGTT TTCTTATAGC
   105781 TTTCCATAGC TTCAAAGAAT TCTTTATCCC AAGTATTTGG TTCTTGATAA TCTTCAAAGA
   105841 ATCCTCCTTC ATATATAGGA GCATAAGGAC AAATAGTTCC AGTAATACCC GGATTACCAT
   105901 CTGATGATGA ATCAAGATCT ACTTTACCAA TGTGAGATGG ATAAATAGAT CTATAAATTT
   105961 CAGGAATAGA GTTATTAGAA CCTTCACCTA ATCCTGCTAT TCCTTTATAA GTGAATTTAA
   106021 GAGCTTGCAT AGCATCCATA TCAGATACCA TATTTCTGTA AGAAACCATT CTAGATGTCG
   106081 ATATTGCATT AAGCAAATAA CTAGGATCAG TTCTTATAGC TTTCTTTATA CTTGCTATAC
   106141 TAGCTTTTTT ATTCATATCA GAAACTCTAT ATATACCTTT TACTATCTTA AAAGCATAGA
   106201 GAGAAGCTAT ATATTCTGCG AATCTAATTC TCTTATAATT GATATCAAGA TTATCTTTAA
   106261 GTCTAAGAGC ATTAAATTCT CTCATTATCC ATCTGAAAAT ATGATAAGTT GTTGCTTTAT
   106321 CTTCTTCAGG AAGTCTGATA GATTTACGTG TAGATATATC ATATATAGAT TCAAAAGAAC
   106381 TTAAAATACT ATATCCTTTT TCAAGAGGAT CTGCTATAGT ATCTCCATCT TCTGGATTAT
   106441 AAAACTGATA TATTTTTTCA TTACAATGAG AACCAAATTC TGCACCAAGG CTTCTAACCC
   106501 AATATTTATC ATCGAATATA ATTTCATATG GAAGTCCAGG AACTATATTC TTATAAAGGG
   106561 TTAATACCAA AGTCTGTATA ATTGGATTCT TATCAAGTAA TACCTTAGGA CTACTAATAT
   106621 ATACTCCTTC AGAAGGACTT ATTGTATACA TATTTTCATC CTTAGGATCA TAGTCAGAAA
   106681 GATATATAGC ACCATTTAAT TCAAGGAAAT TAAGAGTGCC ATAATATCCA AATTTTGCGA
   106741 GAATATACTT AACTGCAGAA ATACCTTTAT TAAATATTCT CGAATGATAA TAAGTTAATT
   106801 TAAGATTCTC TCCTGCAGTT GTAGTAATAC TATTATCAAA ATATCTAGTG ACTCTAGCTG
   106861 CCATAAATAC TATCTTAAAT GTAATTGATG GTACCTTTGC ATTAGAAGTT CCATTATTAT
   106921 AAGTAGAACC ATCTACTATC TGGAATAAAG TGGATCTCAT AATACCATTA ATCTTAAAAT
   106981 AATATTTCTC AACTATTCTA GGAATTGCTA TAAGAACATC AAAATATTCT TCACTAGGGT
   107041 TCTCTTCAGT TCCACGAGAA TCCTTAGCAT AATAAGTTAC TATAAGAAGT CTTATAGCAG
   107101 ATTCTTTAAT ATTGATATAA TCATACTGAT TATCACGTTT CTTCTTCTTA TTCTTATTTT
   107161 TATTCATATC CTCATAATAA GAATAAAGAA TAGAATTTAT TTCATCATAA TTGTCTACAA
   107221 CTCTATATGA ATGTACTTTT ATTGTGAAAT AAGGATTTTC TCTTTCACAA GAATAAATTA
   107281 CATTCATAAG TTCTGTTACA ATTTCATCTT CATTTCTCTG AAAGAATATC GGATTGAAAT
   107341 GTTCTCTACT ATCTTTTATA TACTGAGATA TTGCTTCTCT TGGATTAGTA GGATTATTCA
   107401 TCATCACTTT CTCCTCCATC TCCATAAGAA CCTGTAAGTT CTGCAGATAT ACTCGTCCCA
   107461 ATTGGATTAG GAACATCTGG TGCATTATCT TCAAGAATTA AGGTTGCCTT AATATCAAGG
   107521 GCATTACATA TATCTTTAAG CTTTCTAAAT GTAATGCTAC CTTTTCCAAG GAGTCTCTTA
   107581 TCATTATTAT AATTAACTCC AAATCTTTCA CCATATTTAT CAAGATCTAT ATGTTTAGAT
   107641 ATAATAGCTT CTTTAATTGC CTTCATTTCA GGATCATCAT TTGCTCCTAC TTTTGGTACA
   107701 AATAAATTAT CTATTGTAGT CAATATAGAT CTTTCTTCAG AAGCTAATTT CTGTTGACTT
   107761 TGTATAATCT CTTTTAAATT ACTAGCTTCT CTAAAATTTA TAATATTCTG CTCACTATAC
   107821 ATAGACCTTT CTGAACCCTG AGGCTGAACA TAAATATTCA TGCCGCCAGT CATATAAACA
   107881 CCAGGTCTAT TATCAAACCT ATTTCTTACT GGATAAATAT ATCCATCATT ATTTCTTACA
   107941 GCAGTATACT GGCCAAATAA TTCAGGATGT TCCATCAATT CTTTTTCGGT GGTGACATCA
   108001 TATATAGCAT CACCTATTTT AGCTTTTTCT AATGACATTT TTATCCCTTT CTTATATATC
   108061 AATATAAAAA TAAAAGAGGT GGGTTTTTTC CCACCTCTTT TTTACTTTGA AATTATCAAA
   108121 GGCCCTTATC GTTCTTAATA ATCTGCTTAA TATACTCACC AGGAGTAATT GTATATATCT
   108181 TTGTATCTCC ATCTACAGAT ACTCCTGCAG TAAATACAGA TCTGAGAGTT ACCTGAAGCT
   108241 CTTCATCAGG AGATGCATTC TTATCGAGGA ACTTCTTAAG AACATCGATA AGAGTACCAA
   108301 GCATCTGATC AGTATGCTCA AGTGTTACGA ATCTACCATA AAGAATAGAT TCAGCTTCAT
   108361 GGTCACAGCA TGTAATAAAG AGATCAGAAT GATTATCAAT CTCCTTATCA GCATCCTTAA
   108421 GATCATCTTC ATTAAATGTA AACGAGAGGA ACCAGTTACC CTTATCCTCC TCATCTTCAT
   108481 CCGGCTCAAT GAATTCAAGA GCTGCTCCAA AGATAAATTC ACCCTTAGTA TTCTTATACT
   108541 TAAATGCAAT CTTCTTATAG CTCTTATCTT CAGACAGCTT CAGTACATCT GCTATTGTAC
   108601 TGAAAAATAT ACGATACATA TCTGCGGTTC TAGATTCGAC CCACATGAAA TTAAAGTTGT
   108661 CATGGAGCTC GATGCTATAG TTTGCTGCAA TGCTCGTGTT TTCAAAGTTA AATTCTTTCA
   108721 TGATAAATTT CTCCTTAAAT ATAATAATAT TATTTTTAAG AGTCTTAATC ATATTGATTA
   108781 AGACTCTTTT ACACAAATAT AATATCTACT TATCTAAACG TTTAGTTTAG ATTAAAATTT
   108841 TACAAATATT TATCTGGATT TGCTTTAAAT GAAGCCATAT CTACAATAAT TGCTTCAGGA
   108901 CGTATTTTAG AAGTTTTGGA ACTACTAAAT CCTATATATG GTACTACCAA TATATCAGTT
   108961 GTTCTAGTAA CTCCTGCATC TCCTCTAGCA TCACATCCTT TACTATCAAG ATATGACTGA
   109021 AGTTCTTCAT CTGGTCTACA ACCAGTAAAT CTTATTACCT TTCCAGTATC AATTGTTCCA
   109081 TATGATTGAA TTATATTATT CATATTAGAT ATGAATAATA AATCTTCTTT AAGATCATTT
   109141 CTTTCAGAAA CAATTGTATT AGCTATTACA TTTCCAATTC CATGAATAGC TCTTAATTTC
   109201 TCATAAAGTA TTTCATCTGT ATCTCTTATA ATTTCTTTTA GAGTTATACA CTTTAAAATC
   109261 TTTTTCCAAG TCTCAATTGC TATTCCTGTA AACCCAATAC TTCCAATAAG CTTATAATCT
   109321 TGAATAGGTG TATTCTTTAT TACATTTATT CTTTCTATAA GAGCTTCAGA AGTTTTAGGA
   109381 CCAAGAAATT CAAGATCTTT AATTGTATAA TTCATTAATT CACTAAATGA TGAAGTCTTT
   109441 AACGTTCTAA AAGTTTCTTC TCCAAAATCT TTTAGATTTA ATTTATCCAT CATATTAGCC
   109501 ATTTTAGATA TTAATCTCTC AGGGCATTTC TTATTTGGGC ATATTACAGA TTTTCCTGAT
   109561 TCATTTATAA TCAATTCAGT TCCACAATAT GGACAAACTT TTGGAAATTC TTCTGGAGGA
   109621 TTTGGATTAT GAAGATTATT ATTTGTATAC AGCTTGCTTA CATATGGCAT TACATCATTT
   109681 GTATATTCAA TCTGTACTAC ATCTCCAATT GCTAATCCTA AATCCATAAA CCGTTTATAA
   109741 GAATGACCAC TAGATTTTGT ATGAATGGTT CCATAAAATT CTACTGGAGT ATAATGAATC
   109801 ATTGGGGTTA CAATTCCGTC TTGTCCAATG GTATACGTAT ATCCAGTAAA TATAGCTTCT
   109861 CTTACTAAAG GATTAAATTT GATTGCTATA CTATATTTAT TTATAGAATT TTCTCTTCCA
   109921 AGAGCTTTAA TAATCTTTGG ATCTGTATAA GAAATTACTA CTCCATCGTA CATAAATGGA
   109981 AGTATATTTC TCATAGCTTG AGCTTCTTGT ACAAATTTAT ATACTTGGAA TAATACTTGT
   110041 GTATAGGTTC CTCTAAGAAT TGCATACTTA AGATATATTC CAGAATTATA ATATTTATTA
   110101 AGAAACTCTA TTTCTGTTAT TCTATCAATA TCATCAATAG AAGTTGCTAA TGGAACAAGG
   110161 GTTATAAGAT CTCTATAATC ATATGCATCA GAAGATCCTA ATAATCCTAT TATTCCATTT
   110221 CGTGAATTTT TATATGCTTT ACCTCTTAAT CTTGACATTT TATCGAGATT ATTATAGGTC
   110281 ATAATAGCCT CAAATTTCAT ACCAAAAGAT TTATCTATAG GTTTAGCATA TGGGAATTTA
   110341 TATCCACCAA GAATATCTGT AAGATCTGCT GCTATATCTT CATTAGCATC TCCTCTACTT
   110401 CTTGCTGATA TAATATGATC AGTTACATCT GCTTCTACAG ATACACCATC ATACTTTAAT
   110461 TCTGCTACCA TTTCAAATGG AGTTGTCATA TCAATGAGTC CCATCTGTAA ATGTTTTCCA
   110521 AGAAAATCTC TTTCAAAAAC TTTTACATTT TCATCATTAA ATACTCCACG ATCAATAGCT
   110581 TCTTTATCCA AAGTAAATTT ACACTTATCA AGTGAGCCAA CTAACTTTGG ATATTTATGA
   110641 GGAATATTTA TATTACGTTT CGATATAGTT TTTCCACTTG AAATAAATTC TTTATCTATA
   110701 TAAAGATTAG GGTCTATTGG TGGACTTTTT ATTATATCAT CATAATACAA ACTATCATTA
   110761 ACAAATTTAT CAATATCTGG AGTATCTATA AATACCATAG GATCTTTCAT ATCCTGATTG
   110821 GTTACAAGTT CTCCATTTTG ATTAAATTCA ATTACTGGTG CTCCTATTTG AAAATTCTCA
   110881 TTATATTTTT TATATTTTTC AAGCAAAAGA TCATAAACAC CATCATCAAG AAATAATACA
   110941 GATTTGTCTG TATTATTATA AACTATCTGA CTTATAGAAA TTATAATACT TGCATTGGCT
   111001 ACATCAAAAT TATCTAATGT ATCTTTTGCT AATATCTTCA TAGTTTCATC AGAAACTAAT
   111061 TTAATATTAG TTGCATTTAA TACACTTAAA TCACCAGACA TTAGTCTTTG TAAAATATTA
   111121 TTTAATATTT CTTGCATAAA ATTATTCCCT TCAATAAATT AATAGAGATA GGATGTTATT
   111181 CCTATCTCTA TTATAATATT TATTTGAAAA ACTTCATCGG ATAAATTACT ATTGGATGCT
   111241 TCATATCCCT TTCTTTAATA TGCCGTGCAG CTTCTTCTCT CCAATCCAAT TTCTCATTCT
   111301 TATCAAAGAA TGTAAATGGG CTAATGAGTT TATCTTCTGG CGGTCTATTA AATACCATAG
   111361 GATAGATTTC CATTGATACA GCTTTCTTTT TAGGATGCCT TGTAAATATT AACTTTAGAC
   111421 CCATAGATTT TAGATATGCA TTAAGAATTT CAACATTTCT ATTCTTAGAT TCCATATCAA
   111481 GTTTAATATC TATATTGAAT GGGTCATCTG TTAATAGTGC TTCAGTTAAT CGTCTTGCAT
   111541 GAGGAGATGT AGAATAAATC ATAAGCATCT GTACAACAAG TTCTGCACCA AGATGAATAA
   111601 GATTTCCTGT CTCCATATTA CCGAATCTAA TCGGTGTCCT AGCAAAAATT GATTTATAGT
   111661 TATTGCTACT CTTACTCTTA CTATTTTCAT TTCTGACATT AGTAGCAGAA AGAGAAGTAA
   111721 CACTAAACTT TTCCTCGGCA TACTGCTTAA GCCTATAAAT ATATTGATAT CCATATACCA
   111781 TAGGTCTTCT GGAACAAGCA TAACGTATTT TTCCATTAGA ACCTACAACA GGCATATACA
   111841 TATATTCTGG CTTAATCCAA GGAAATGTTT TATAAAGTTG ATCTACCTTA TCAATAGTCA
   111901 TATTCTCAGA CATTGGCTCT ATTGCAAGAT AGAAAGATTT CTCATTACCC ATAAGCATAT
   111961 GCATATATTG GATACAATCA AAGTCACTAT GACTTTCAAA GAAATCCAGT GAATATTCAT
   112021 ACATACTGGG TGATACTATC TTAAGAAAAT CTAGATACAT TCTAATACAA TCGCTTATGT
   112081 CAAAAACGTT CATATTAAAA TATTCTATAA GTTTCATTGA GATATAGCTT ACAGTTATTT
   112141 CAAATAACTG ACCTGCATTT TCTCGTCCAT AGACACCACA CATATTAAGT ATGACATCTA
   112201 CAACTTCTCC AGATTCAGTT CTAGGCATTT CATCATCAGG TTTTATCTTT GCAGTAATTC
   112261 CTTTGCCTCC ATACCTATTA CTAAGTTTAT CTCCTTGAGC TACATTTATT TCTTCAACAA
   112321 GTGTAATCTC AAGTACAATA TTTGAGAATG CTCTTTCAGA ATAATATTGT TTTCCATTAA
   112381 GAGTATTCTG TGCTATAGAA TAGAGTCTCT GAAGATCATA GTCCATCTTA TATCCAGTAT
   112441 TTACAAATGG AGAAAGAATT TCAACTATCT CTTCGCACAT TCTCATATTC TCTTTATAAT
   112501 ATTTATTGAT CTGTGCATTA TATGCATATT CCTCAAGTTT CTGAGGAGCA TTACAATAAA
   112561 CATCAATATC TACCACTCTA CCAGCTACAG TATATCTTTC ATCAGAGATC GATAATTCTC
   112621 TAAGTCTAGC ATAAGACTGG CTGTATAAAG ATTCTTCTCG CTTCTCTCTT CTTAATCCAC
   112681 AAAGAATACT ATCTTTAACC TTTTCTCCTA TATCAGGGAA GATTTTATAG ATATTATTAT
   112741 CTCCATAAAG ATTAAGAGGA ATATCGTTAT CATTAATAAC GATAGAAACT TTCTTTACAA
   112801 GAGGAGATGC TAATTTCTTT GAAGCTGATT CAGAAATTAC TATAGCATCT TCCATAGTCT
   112861 TCTCACAAGC AGAATACATT GTAAGAAGAT TCTTTCCATC CATTCGATTA TCAAATTCAT
   112921 CAAAAGCCAT AGACTTCTGA ATTATTGTTC CTTCTGGAAT ACGTTCTCCA ACCATAAGAC
   112981 TATCTATTTT ATTATTATCA AATAAATAGC CATAGTTTTC AGTTACATGT TTATATTCTT
   113041 TTCGTTCAAA TACATGAATA TTATCATCAG TATCAATAGT AAATACATAA AATTGATGCT
   113101 TGGGATCATA GGAAAATTTA GGTACAATGC CTATAACTTC CATATCCCTG TCTACATCAA
   113161 TAAATGATGA TGAATTTCGT CCAAATTCCA TTTCATATCC AGTTTGGATA TATGGAACAT
   113221 CTGGTTTCAT TAGTGGTAAT CTATGTTCAA GCTGCGTACC AAACATAAGT TTTCTTGAAC
   113281 CAGAGTTAGA TGCATTAAAT GGCATCTGTA GTCCCTTGCC AAGAATGTGA TCAATATTAT
   113341 CTACTTTCAC ATTCTCAACT TGATTCAAAA TATTAAGTGA CATATTATTT CTCCTTTATA
   113401 TAAAAATAAT TCTGATGGAG TATATCCATC AGAATTATAA TATCTCTTTA ATATTTAATT
   113461 TGACAAACAA GGGTTAAGTT TGTTAAGAAT GCTTCTACTT ACATTAAATT CAGACTGTAC
   113521 TTGTTGTTCA TCTTCTATAT CATATTGATC AAGATCTTCT TTAAGATATT TAAGTGCTTC
   113581 ATTAATAAAC ACTTCTCTAA ATTCTTCATC GCTATTAAGC TTTTCTTTAA AGTTTTTCTG
   113641 AGCAAACTTA AGATCACTTC TATCTCCAAA ATAAAGATAT GCTCCTGCTC CATTTACTCT
   113701 CTTTGCATTC TTAAGCTCAA GGAATAATGA AAGATCTGCA TCAAATCCTT CAGCCTGATT
   113761 AAATACCATA GTACAAGATT TACCAGCTCT ATTATTTCTA GATTTTACAA GAGTAATATC
   113821 AACAAGATTT CCAGGAATAC CAAATGCTTC ATCTTCCTTA AGTTTTGTAT TATCATCAAA
   113881 TCTAAGAAGA AGATTTGTAA GATATATAAT TGTATTACCG CCAGGAAGAG ATTCATCCTG
   113941 CTTAAGATAA GAAAGCTGTG CTTTAGATCT CTGCATAGGA TTAATATCTA TCTTCTTATT
   114001 AATATGATTA ATCATAAGAA GAATAATATT AGCAGATTTA AGCATAGGAA TTATTCTCTT
   114061 AAAACTCATA GAGTTTACTT TAGCTGCTGC TGTAGCAGAC ATTGAACCAG AAAGTTCCTC
   114121 TTCTTCTGTA TACTGTTCAG GCATAAGAAG TGCAACTGAA TCGAGAATAT ATACAGTAGG
   114181 TTCAAGTTTA AATATTCTTT CTCCATGAGC ATCAAATAAT CCAGTATCAT ATTCGTATGC
   114241 TTCACGATTA TTAAGTTTCA TATCATGAAT CATACGAATT CTTTCGTAAA AGTTTTCTGC
   114301 AGTAATACCA GTATTTCTAG AAATATATCT ATTCTTTAAA TCATCTCCAT GGAATCCAGA
   114361 AAGGAGTTCT TTTCTATATT CAGTAAGACC TCCTTCAATA TCATCATGGA AAATACAAGC
   114421 ATTAGGAAAA TCTCTTATAA TATTAGATGC TGCCTGAATT GCAAAAGTGG TTTTACCGCA
   114481 TCCAGAACGA CCAATAAGCA TTACAAGGCA TCCATCTTGA ATACCTACAG AATAATATTT
   114541 TGTATGTCTT ACATCAGAAT TAACGTGTAC AACAGTTCCA TTCATAAAAT CAAAGTTAAG
   114601 AAATCCAGTA GAATATCCTA CACTAGATGT GGATTCTTCC TTCATTCTAG TATCCTTATG
   114661 CTTAGAAACT GCTTCTCTAA ATAAACTCGA AAGTAATCCT GCCATTATAA TTTCTCCCTT
   114721 AAATATATTT TATTATATAT TACTTCTCTG CTTCCCAATC ATCATCAGAT ATAATATTAT
   114781 TTTCAGTAGA AGTATCATAT TTTACATCAT CAGATGTAGA TGTTTTTATA TTCTTAATAC
   114841 TAGTTATCCA TTCAAGAATC TTACTAGCAT TTTCTTCACG CTGAATATTC TTTTGTGCTT
   114901 CTATCATAAA ATTAAGAAGA TTTGCAAATA CTGCTGCAGA ATTTGGATAG AGTTCCATAA
   114961 ACTTCTTATA TTTATCTGCA ACTTTTTCTA TAGTAATATC ATCTTCATAA TGAGTATAAA
   115021 GATTTTCAGT ATTCTTAATA ATACTGGAAT CAGATTCCAT ATAATTAAGT AATTCATTAA
   115081 AGATATCTAC TTCTTCAGGA TGCTCTTTTG CTTTATCAAT AAATTTGCTA AGATCTTCAT
   115141 TCATCTGAGG AATTTCAAAA GATGCAATTA TATTAAATGC ATCCGGATTG CTTTCATTTC
   115201 GGGTAATTGA AGGTGTGAAT TCATATTTCA TGATTAAGTT CTCCTTTGAT ATTTTATTAT
   115261 GAATAAGTTA AAAAACATGT AATTTTGAAA AAAAAATAAA TAGGGAGAAT AATATATTCT
   115321 CCCTATAAAT TATGGAACCA TTAAATTATT TTTATTCATA TCTTCAACAA TATTTAATAC
   115381 TTTAGAATAA TCATTACTGA TAGATCTAAG ATTAAATCTT GTTTTAGGTT TACCTTTTTC
   115441 TATCCACATT TTACTATATT TAGTAAGCAC TAATTCGATT TTATCTTCAG GCATATTGTT
   115501 AAGAATAATA AGAACAGCAT TACTTACAGA TCCATAAATT TCTGTAAATG AATCTCCAAA
   115561 ATCATCCTGT TCAGTTTCAT CATATGTCTC GAACATTGTG CCTAAGAAAA GATCTGTAAT
   115621 AGAGTCAAAT AGTTTTTCAT AAATCCAAAC TATTTTTTGT TCATCCATTA TACAAGGATC
   115681 TCTAAAATAT ATAGAGAAAT TTAATCTCTT TACATTAGTA ATTTCATTCT TTGAAGAGAA
   115741 TCTACAAAGA GCTAAATTAC AAGCTGTATT TTGATCAAGT CCAATAGACT TAAGTTTTTC
   115801 TATATAATTA TTATTAATTA TATTAGACAT ATCCAAGTAT TGCTGTTTAA TTATAGCATC
   115861 AGGATTTTCT GAAGTAAAAT AATCATATGC TATTTTATTG CACATTAGTC TTGTAGAATA
   115921 TTCAAGAGGT ATGCTTCTAA TAGCTTTGAT AAAAGGTACA ATAAATCTTA TATCTCTAAG
   115981 CATATTAGAA TATTTTGTTT CATTCTCAAG TATGTCATTA GAGATGGTTC CAATATTAGT
   116041 TTTAATAGTA TTAATTAAAG TTTCTTCATT CATGTAAGGG TAATTAAATA ATTGATTGAT
   116101 CGAAAAATTA TTTGCATAAT TTGTAAGAGG AAACAAAATA AAAACCTCCT TTATAATATA
   116161 ATACAAATCC CCTAGCTATT ACACTAGGGG ATTTGTATTG TTAAAACTTT TGCAATAACT
   116221 TGTTTTTAAA TAAGACACGT ATATCGTTTT TATTCGATAA ATCTATATTT TTATAGATTT
   116281 ATTTAATTGT TTGGTACTAT GTAAACATTT ACTCCTCTCT TAGTTACAGG ACCACAATCT
   116341 TCATGAGTAG GACAGCATAT ATCTATAAGA CCATCTCTAG GTCCTCTATC TTCTACTACA
   116401 TAATATCCAT ATCCTTCAAT ATATATTGTG GTTCCAAAAG GTAAAGATGG ACCAGCAGCT
   116461 ACTGTATATC CATTTATAGC TTTTACTCCA CTTGCAGTTA TGCCTTCAGC AGATTCACAG
   116521 CAATGAACGC ATCCTGGAGT ATATCCAGTA ATTCTCCATG CACCTACTAA TTCATAACCA
   116581 GATGTATCTA CTTCTCCTGT GTAGTTTTTC ATATCACTAC CATCAGGTAC AGTTATATCA
   116641 ACAGCAGGAT TCATTCTAGT TCCATATTGG TATTCTCCAT TTGTTCCTGC TTTAATAGTA
   116701 GTTCCTTTTA CCGAATCCTG AAATTCTTTA AGAGACTTTG CAAATTGATT TGCAATATCC
   116761 TCATTTATTT TTAATAATTC AGGATCATCT TTAGAAGGGA TAATTATTTC CATACCAGCA
   116821 TGAATATATC CTTCTATTTT ATTATATTTC TGAAGAGCTT TAAAAAGTTC TCCAGTTCCA
   116881 TAATATTTTG TAGCTATAGT ATACCAGTTA TCTCCATTCT GAATAGTATA CTTAGTTCCA
   116941 TTATTTGATA CTGTATAATT TGTAGGTATT TCTGCTTTTA CATCTTTTAT TTCAGAAACA
   117001 AGTACAGAAT TATCAGGTTT TGGTTTTTCT ACAATAGATG GCTGTTCAAT AACTTCTATT
   117061 GTTTCTTCTT CTGGAAAAAC AATTTCTTCA TTAATAGATT CTTCTAGTTC AGAACCATTA
   117121 TCTTTTTCAG ATAATTCGAT ATTTGGTTCA TAACTAAAAT CTGCTTCTAT ATTAGAAGTT
   117181 ATTATTTCTT CTTCAAATTC AGGGTTATTG AAATAAATCG CTCTAAATCT TACCGATTCT
   117241 TTTATATCCC CTTCTATATA ATCAGTATTA ATAGATTCAG TAGTTTCTTC AATAATGGTG
   117301 GTTTCTGTGG TGTCATTAAT ACCTATGGAA TCTTTTCTTT CATCCGTCAT TCCCATTATA
   117361 CAGATTATCA TGCATATTAC TATTATGACA GTCATTATTA TAATAGAAAT ATTGAATTTG
   117421 GTAAAAATAT TCATAGTTTT TAAATCTCCT TTAATTTTAG ACAAAAAGAT ACACCTAGAG
   117481 TTTTCTCTAG GTGTTTTTAT ATTTTACTTC TTGTCTTTAT TTTCTTTGTT ATTAGATTTT
   117541 TCATCTGCTT TAGACTTAAG GTCTTTTTTC TTGAGCTTGT TTTCGGCAAT AGGATTAAAT
   117601 CCAAGTCCAT TACCTGCAAC AAAACCCTGT TCAGTAATAA CTCCAATATT CTTACTCATA
   117661 TTAGAATTCC TCCTTTATAT AAGAATTTAT TTTATGAGTT TATTTCTATG TATAACTCAA
   117721 TTTTATAATA TCCAATTATT ATTTAACTTT CTCTACTTAC CTTTGCCTGT TTATCTGCTA
   117781 AAGTCTTAGG AAGCATATAA TCATTATTAA GTATATTAGT ATTAAGTAAT GAAGATATCA
   117841 TATATGCATT TAAAGTGTTT TTAGCAATAG AATCTGTTTC AGATATTTTA ATATCTTTTT
   117901 CAGATATCTT TCCAAGTACA GAAATAGTTT GATATGCTTC AGATTTAGCA TCCATATAGT
   117961 CTGCTCTCCA AGTAGACATT TCTTCCATAG TTTTATCAAG ACCTATAACT GCTAATGCTT
   118021 CCATTTCTCT ATCTGCAGTT TTGCCACCTT TATCATGTCC TACAAGTAAT CCAGATTTCA
   118081 TATCTCTATT ATCTATATTA GAAGGAGTAG AATTTTTCTT TGTAAGAAAC TGTTTCATCT
   118141 TCTTTATATG AATATAGATA ACCATTCCAG GTTTAGACCA TACTGGATTT CCTTTGGAAT
   118201 CTGTATATAA ATATGGTAAT GCTACTTTTT CAAGTAGAGG TACATTTAAT ACTTTTAATG
   118261 CATCTTCTAT TTCATACATT TTAGGTTCTA TTTCAAAAGG TTTGGTATGA AATCTAAAAG
   118321 GTAAATTCTT TTTACAAAAT TCTAGGAATT GAGTATCTGT CATAGAAGAA AATAACTTTT
   118381 GGTAATATGC ACTATTATAT CCTTTACTAT CTAATTTATC CATAACAGAA TATATTAATT
   118441 CTTCTGCTTT TTGTCTTTTA CTATTCAAAG TTATTGGACC TCCTTTATAT ATAGTATATT
   118501 TTAATATAAT GTCAATAGAA ATAATTAATT AAGATAGATT ATTAAAAAAT ATATGTAAAA
   118561 TGTAATAAAA TAATAAAGAA CTAACAAAAT TGTAAGGGCC AAAAGGAAGG GCTAGGGGTA
   118621 AGGAGAAAAT AGAATAAAAT ATAAGATTAA AAAATATAAA AATAGAATAA AATATAAGAT
   118681 TAAAAAATAT AAAAATAATA TTAATAAATT TATATTAAAT ATATATATAT ATTTTATTTT
   118741 ATAAAATATT TTTATTAAAT TAATTTTTCT TTTTTAAAAT TTATATTCCA GATAGAGAAA
   118801 TCTATCTGGA ATTATTTTTT TTTTGATAAA CTTTAAATGA TTAAATATTA ACTTTATTTA
   118861 AAAACTTTAA ACTTAGCAGG TAATGAAAAT CAATCTTTTT AAACAAATTG TGAACAAAAA
   118921 GTACGAAAAA TATTGATTTC TACTTTATAT ATAACTTAAA ATTAAGTGTA TGGAATATAA
   118981 ATATAAACTA CATACATGAT TATTTCTCCT AAATTTTATT AGTTTCGTTG TAAAGTAATC
   119041 CTTAAATAAT ATCCCTAGAG GTTAATCGCC TCTAGGGATA TTATTTTGTT TATCTATTAG
   119101 AATTATGAAT TACTAATGCA AAATATAATT TAACAGCTCT TTCATAAGAA TTCTTTGTAG
   119161 CCAATCTAGA TCTACGTCTT ACATATGCAG TACCAGATTC AGATAACCAT TCTTCTATTA
   119221 TAGCTTTTAA TCGTACTATC TCTTTCTGTT TTGCGTTTGG TTTCGGAGCA ATAGTAAATG
   119281 TAATAAAATT AATATCTGTA AGATCATTTT TTCCAGTCTC ATAATATAAT GCTATCATTA
   119341 TAGATATCAA TTCTTTCATA GTAATAATAT TATCTTTATT ATTTACTATA GATTCTATAA
   119401 CGGCCTTGCA TTCAGAAGGA GTAATATCAG TATTAGAACA CATAGAGCAT AATTTATATT
   119461 CTACTCCATA TGAATTTATA TGATTAATAG TTGCTTCAGT AGCTTTACTA ATTCTAAGTG
   119521 TATCACTATC TGCAAGATGA AAATCATCAG CATCAAATGA ATCTGACTGA TAAGTGATAT
   119581 AAGAATCTTT ATTATCATAT ACTTTATAAT ATTCAGTAGC TATATTCTTA ATAAAAGATC
   119641 CTATTCTAGA ATAAAGCTGT TGAATAAGAT ATACAAGGTC TTCATCAGTA TATGATTTAA
   119701 ATTTATCTTT ATATGCATCA AGCCATGTAC ATCCTACAGA CTTTACAGCA CCAATTACAT
   119761 TTCCTTTTGT TTTAAGATCA AATTTATTAG TAAGCTGATT ATTTACTACA TATTCCATTA
   119821 TATGCCTTAC AGGAACAACA AGAGGATATG ATCTATAATG AAGAGAAGGA TAAAACTTGC
   119881 CAGAAAATGA TAAATACAAC ATAGCAAGCT CAGCATCCTT GGGTTGCTTC TCTAGAATGA
   119941 AATAACGAAT TATGCATTCC TGAAGTATCG TAAATTCGTG CTTTGCAGCA AGGGGTGTAA
   120001 AATGATCAAG GTTTCCATAA TAAGTTTCTT TAATAGCTTC AGTAACTTTT TCTTTAGGAA
   120061 TTTTTACAGC TTTAAATAAA TTATCCATCT CAATTTCAGA ACAGATTATT CTATCACAAG
   120121 GTAATGTATC ATAAAGAGCT TCTGCTCTTT TAGACATAAA ATCATTTATA GCAGATTTAT
   120181 ATGCATTCTT TATAGAAGAA GATTTCATAG CTTCTTCTAC CAAAGGATAA AGTTTATCTT
   120241 TTATAGCAGT AGTATCTGCT TTATAACTTA TTTTCATAGT AGCCTCCAAT TTTATGATGT
   120301 TTTATAAAAA TGTTGAAGAA TAAAAAATAA AGGAAAAATA AAAAAAATAG AGGGGCCGAA
   120361 GCCCCTCTAT GTATTGGTTA TGAAATCAAA CATCGAGGAT GTTGAACTTC ATAACCAGCT
   120421 TCAGTGCCTT ATAAGCACAG AAGATCATAG TGGGGATTCC TGCCCCACAA AGCAAAGTAA
   120481 GCGGCATTGA CTGCTCATTA TATACATAAG CAGTCAACCC TATGAATAAA ATCATCCCGA
   120541 TAATTGTTAT CGAGATAACC AGGGGCGCTA AAGCTCGTCG GGCTTTAGCA TTCATGCGAG
   120601 CTTCTTTAAG AAGCTTTCTT TCTTCAGCAG CTTTACGCTG CTGCTGCAGC ATTTTCTTGT
   120661 TTCTTTCAGA TCTTGCATTA ATCTGAGCAA GTCTGATCCT TTCAGAATCC TCATGATTCT
   120721 TCTTGTCGAT AAGGCGAATG AATTCATCGC CTTCCTGGTA CCCCGTAATG GCAGCATCGT
   120781 CAAAATCGAT AAACGTTTTG TAATCCATGG CTTTCATTTT TTATTTTCTC CTTTAATTAA
   120841 AAGTATAATA GTATATAGGA CGATACTATT ATACTGTAAT ATTTTGATAC AAATTGGCAT
   120901 TGTATCACAT TTATAATATA CAATTATTAG ATCAGTATAT TACGGATTGT AATCCAAGTA
   120961 TATAATTTGA ATATGCATAC TCAGATGGTT TAAAATCCAT AAATGATTCT ACTACAATTT
   121021 TTCCATGATC TCCCATCATG GAAAATTTCT CCTCTTTATT ATCTTTAAAC CATCTATTCA
   121081 GATCCTTAAA TGGATCATTC GGGTTTAATG CTATAGACAT GCCCAACCAA TCACAAAGCA
   121141 TTTCCATTAA TGCTACTGGA TCTGTATCTA TAGTAGAATG GAATTCTACA AAGTATTCAG
   121201 GATGATGCCT ATTAGTTTTA TAATGATGAG CCCAAGCCTT TTTAAAGTTA GCTTTTACGA
   121261 GTTCAGGATC TGATTCTTTA GCTTCTGCTT CTGTAGGATA GAATCTAGCT CTATAAGCAT
   121321 CAAATTCATC ATGATAATAT TTACTCATAT CATGTACATG AATAGCATCT AATATTTTCT
   121381 TGATAAACAT CTTCTTTGCT GGTCCATATT TATTGGCATA ATTATTGAAG AAATCGAATG
   121441 CTAAATAGAA TGCTTTCTCC ACATTATTTC TATGATCATC TATATATTTC TTATACATAA
   121501 AATTTGCTGT GCTAATATCT TTACAAATAG TTTCTTTAGA CATGATAAAT ACATCCTTTC
   121561 AAAACATATA ATGCCAATAG ATAAATTCTA TTGGCATTAT TAAATTACTT TACTATTTCT
   121621 ACTGTGCAGT TCAAAATCTT ATTTCCACGT GTCTGAATGA TCTTATTACC GGCACTTATG
   121681 GAACTACCTA ATTCCAAATC TGCGATTTTA ATAATTTCCT TACCACCTAC ACTGTTAACG
   121741 TGTATTAAAT CGTTTTCATT ACCGCTTACT ACACTAACAA TTTTATCTCC AGATGATAAT
   121801 TTAATAAGAT TAGAACCAGA TTTTCCTCTT GCAGTATTAG AAATTCCTCC AAGTACACTA
   121861 ATGCGATTCA TTCTACCAGA TTCTGTTATC ACTACTATAT CTGTGCATCC ATTATAGATA
   121921 ACGCATATAC CATCTACATA GTCTACATTA GACATAGCTT TAGATCCTTT GGTATTTCTC
   121981 TTAAGATAAG GAATATCATT TACATTGATA ACTATAGCTT TTCTATCAGA ATAAATTACT
   122041 GTATTGAAAT TACTATGAGC TATTACAATA TCTTTAACGA AATCACCTTT ATCTACTTTA
   122101 GCATAAATAA TACCAGAAGG CGGAACTGTT ATAAAATCAT CAAGATCCAT TCTCTTTACA
   122161 AGTCCAGAGT TTGTAAGAGT TATAAGATAA TGCTTATTAT TATAAGCACC CTTACCTGCA
   122221 AAATTCTTAA CGACAGATTC AGGGATAATC GTTGTTATAT TTGCTGTAAG AGACTTAATC
   122281 AAGAATCTTA TATCTGTTCC TCCAGACGAT TTATCAGAGA AAGGAATCTT ATGAACAGGA
   122341 AGCTTAAATA CTTTACCCAC TTCATCAAAT ATAAGGAGAC TATCTGTATT ATCTATCATG
   122401 ATAATCTTCT TAGTTACTCC ATTCTTAGAA ATAGGAAGAT TAGAACCAGA TGGAACTTTC
   122461 ATTACAAAGT TCTTATCTGT AATACCAAGA ATCATTTCTC CCTTAGGAAT ATCCGAATCT
   122521 GTATTAGCAG ATATAATAGG ACAAGTTCTA GGCTTTCCAT ATTTTGCTTT GATAGCTAAT
   122581 AATTCTTCTC GAATATCATT TTCTATCATC TTCTCATTCA TAGCATGAGA CATAATATTC
   122641 TGACGTTCAA TTTCAAATTC TTTAGCTTCG GACTTATACT TTTCAAGATA ACCATATGAA
   122701 AGTTTCTTTA AGTCTGAATT AATAATATAC TGAGCTTGAA GATCAGTTAT ACCAAGTTTC
   122761 TTAATAAGAT ACTCAATAAG AAAATTATCA TCAACGGTCT TCTGTTTCTT AATTATATTG
   122821 ATAATATTAT CAATCTCACC AGATTCGAGT ACTCTTATAT ATGCTTCACG TTCATGAATC
   122881 TTAGTCTGAA CCGCCTGAAG CATATTAGTA TATACTCTGA ATTTAGTAAG TTTTCTAAAA
   122941 TCAATAAAGC TAAGAAGATA AGAACGATAA GACATTCTAA GCGGTTTTAA TCCATCAAGT
   123001 GTTTCGAGAT TAATTCTATT CATTTGCTCA AGAGAAGTAT TCTTATAAAT TACATCTTTT
   123061 ACATAATTAG GATCACTACC AGGCTTAAGA AGTATTACAT ATCTCATATT ATCCACAGTA
   123121 GATTCATCAA ACATATTTTC TATCTGGATA AGTTTCTTTT TCTTAATAAG ATCTTCTATC
   123181 TTATCTACTA TTCCATCAAG AAATGTAAGA TTAGGACAAC TCTTTATAAT AAGTGCAGTC
   123241 TTACCCTTAT ATTGCTCTAT ATCGATTTTT CCTCTAACTC TATAATGTCC AAACCCAAGA
   123301 TTACATATCT TTTCAAAATC TGTATTAAAG ATTTCACAAG GCATACAATG ATCAGGAACG
   123361 AGGCATATTC TAGCATTAGG ATTATCCATA AGTGCAAGAG TAGCATCTAT TACTTCATTA
   123421 ATATTATGAC TAGGAATCTC AGCTCTAAGA CCAAGTCCAA TTCCAAATGA TCCATTAATA
   123481 AGAAGTAACG GAACTTTTAC AGGAAGATAA TCGGGTTCAG TAGTAGCTTC ATTATAAGTA
   123541 GGAGACCAAT CTACTGCTTC AGGAGAATCC ATAATTTCTC CAAGTATATT TTCGATTGCA
   123601 AACTTAGACA AACGGCATTC TGTATAACGA GAAGCAGCTT CTTTATCTCC TTGGAAGGTG
   123661 CCAAAGTTTC CTCCACCATC TATAAGAGGT ATATTTGTTT CAAACCAGTT AGCTAAAGGC
   123721 TTTATAGTGC CGTATATTGC AGAGTTATGC ACAGATATAA ACTCATCGCC ATGAGTATCT
   123781 ACAGGTATGA GCATATTTTC TGTACCATTT ACTGTAAAGT CATACATAGG TATTTCTTCA
   123841 GAAATATTTG TAATATCAAC ATTTTTTACA GTAGCAGGAT AGTTTGATTC AAAAATTCTA
   123901 TCATAAGATA AAAGTTTTGT TCCTTTAACA ATATCTTTTG CCTGAATATA CTTCAGTTTA
   123961 GGAGTCATGA ATGGATGATT TGATGTACAA ACAATACATG CTCCATTAGT TAAAGATATA
   124021 TGATAAAGTT CCTTAGTCCA TTGACCTATT CTGAAATTCG TAGCAACAGC AGGAACCACT
   124081 TTTCCAGTAT TAGGATCAAT AGATAATATA TCAAGTTTTT GCACATTATT TTTATACAAC
   124141 TCTTCAATTG TATAAATTTT ATTATCTAGT CCGTAAATCT TAGTAGAGCC ATGTAAACAA
   124201 TCTGAATGCG GGTGGTAATA TTTCATTACA TCACCTACAA CTGCTGCTGA CTTAACTCTA
   124261 CTTGTAATGG CTTTAGTATT CTTATACATA GCCCAAATTA TTCGTCTTTG CACGGGTTTA
   124321 AGCCCGTCTC TATAATCTGA AAGAACTCGT CTATATAAGA TATATATACC ATATCTTTTA
   124381 TAGTCTTGCT CAAATTGTTT ATTTACTTCA TTTGATAAAA TCTTTTCAGC CATTTTAAAT
   124441 TAACCTCCAT AAATTTATTA AGCTGTTTAC AAAAATATAA TATGCAATCA TATTACTATA
   124501 TAAAAAATAA TTCCAGAGGA TCAAAACGAT CCTCTGGAAT TAATTATTGA TATTCAATCT
   124561 ATGGAATTAA GTGAATTTAC TAATATGTAC TATGATATTT AAAAATTTAT TTAATTATGC
   124621 ATCCATTGCA TTAACAATTT CAAACTTATT AACAGAAAGA ACAGTGCCTT CCTTATTAGT
   124681 TCTAAATCTC GGTACAAGAA CCATATCCTT AAGCTCTTCA GCAATATGCA TATTCTTACC
   124741 AAAGAACATC AGATTTGCAT TCTTACCATC AAGATCGATA GACTTAATAA CAGCTACATC
   124801 AACAGTTCCC TTTGCATCCG GAATGCCAAA AGCTTTATTC TTTGCCATAG AAACAGAAAT
   124861 ATTAATAAGT CCAAAGATAT CAAAGTCTAC AAGCTTATTA ATAAGATCCA TTGCAGAATC
   124921 ATAGTTGTAA TCATTTCCCT TGAAATCCTT ACCAGAAACT ACAAGCGGGA TCGATGCATT
   124981 AGCAACTTTA GGTGTGAAAT TCTTCTTCTG ATTGTTATTA GTGTACGGCA TTTTAATATA
   125041 AACTCCTTAA ATATAAAAAT AAATTTATTT AGTTTGATCG TAAAGGATCA ACTTAATATT
   125101 TCGTTAATAA ATAAATTACT TATTAATATT TACCAATTTT ATTTTTTCAT ATTCTTCTTT
   125161 AGATATTTCT TTATATCCAT AATAATCATC ATTATCATGA TCATCTTTTA TAAAATATCT
   125221 ACCAATTTCT ATTCTTTCAT TAGTAGGTTC TTTAATAGCA TAATCAACAA ATATTACATA
   125281 ATCAGAATCT TTAGCATCTA GAGTTAATAA TATTTCTTCA TAACAAACTC TATATCTAGC
   125341 ATTAGGATAA TAGGGCAATG TAATCGGATA CATTTCATCT ATTATAGCAT TTAATAATGC
   125401 AAATGAATGT GGAACTTCAC TATCATCATT TTTCATAATA CCATAAGTTC TATATATATC
   125461 ACGATATTGT ACTCTACCAT CTTTATAAAT TCTTTTAGTT AAAGCCGAAA ATCTAATAGA
   125521 ACTATATGCA TCATAATTAA ATTTATCAAT AGTATAATCA TATTTCCATT CATCAGTTTC
   125581 TTTAATAGGA GAAAGCGGTT TTCTATCTAT TAATTGATTT AGTATTGTTT TTGTGTCCTG
   125641 TATAGAAAAG AGGGTATGAT CATCAGCATA TAATGCTTTA ATAGCTTTTA GAGCAGATTC
   125701 GTAGCATCCT TTAATATATT TAAAGTCAAT GTTTTCATCA TCATCATAAG ATTTTTCTAA
   125761 TTCATTTATT TTATATGCTA CTTCATTAGT TGCCCATTCT AAAGTATTCA TGATAAAATT
   125821 TCTCCTTTAT AAATAATAAA TTTTATTTAA AAATTTTAGA ATATATAAAA AAATAAAATG
   125881 GGGTGGGTTA GTCCCCATTT TATTTTACCG GCTGTTAAGC CTTGAGTCTG TCGATTGCCC
   125941 GATCGCAGAT GTCCTTGAGA ACCTCATCAT CGCTCTTGGC CTCAAGCTCT TCATAGATCT
   126001 TAATGAAGAA TGCCTTATTA TATCTTAAGG TATTCTGCTC ATTATTTAAT ACAGCGGTAA
   126061 GATGCTCGAT CGCATCATTA GCATCGTGGT TATCGACATA GTTTTTAAGA TCGAACATGA
   126121 TGGCCTTATC GTGCTCAATA GCCTTATTCG ATCTCCATGC GTTGATATAA GGAATTGCTT
   126181 CTCTTCCAAC TATAGCAACC CTTTCTTCGT CAGTATTATC ATCATTGAGC TCATTGATGC
   126241 GGCTCATGAT AGGATCCTTG CGGAGCTCAA GAATCGGTCT TGCAATGCTC ACGAAGAGCT
   126301 TTGCAATCTT ATTTCCGAAC TCAGCAACAA TTTCCATGAA AAGATCCTTG AGATTCCATG
   126361 ATACCACGTA CTCTTCATTG TCCTTCTTCA AGACGCAGGT ATAGGCCTTG TGGTCAGCCA
   126421 TATATCTTGC CTCCATGTTC CGCTTGATCA TGTTGAAGGT TTCGGTCATA TCTTCAGAAT
   126481 CCTTAGATGC GATCTCTTTG GCGAATACGT TAATCGGTTC GAAGATATTT TCAACCATCG
   126541 CTAATTCATT GCTGTTGAGC CTGATTTCAA TTTTCATTTT TTATTTCTCC TTTTTCTTCA
   126601 TATACCTAAA GTATATGCAT ATTAGTGTAC TTGTATTTTA TACATCTAAT ATGGTATTCT
   126661 AGTAACGTAG GGTATTTGCT AAATGAAACT ACTGTATCCA TATATAGTCA GTATATGGAG
   126721 AGATGTATTT TTATTATACA TCTTCTTTAT TTCATAATTA TATTATATAA ATAAAATAAT
   126781 AATAGAATAT TGCAAAATAG ATAAAGATAT AGAGATAAAA AATAAAAGGG ATGAGTAATA
   126841 CTCATCCCTT TATTCTTACT CAATATCTAC CTTACTTATT ACAGTATCTC TTAATAAAGA
   126901 AGCCATAGAG TTATCTATAT GCCTAAGATT TTCTATTTCT TCTTTAGCAC TTTCCATAGT
   126961 ATATCTTATA AGAGTTCTAT CACCATCTGG ACGTAATGCA GATACTCCAA GCTGTTCAGG
   127021 GTTCTGCTCA CCTAATCCTT TATATCTTGT TAATCCAGGA GGCATCATCT CATTAAACTT
   127081 GCTCATAAGA TTATATATAG AAAGCTTTTC TCCATCTACC AAATAATATA GATCTGTATT
   127141 GTTCTTAATC AAATCTATAA TATCAGTGCA GACATTAATA AGCTTACTAT TAATAAATAC
   127201 ATACTGATAT TTAGAATTGA CTAATCCTTC TATACATATA ACTCCATTAT TCTCATAAAC
   127261 TTTAATAAAT CTATAAAGCT TAGTAAGATA AGTAGAGAAT TTCTTTATAC TAAAAGTAGA
   127321 TTTAAATGAA TAAGAGATAT TAGTTGCTAC AGAATTCTGA CTAATCGGAA TAGCTTCATC
   127381 CGAAATATTA TCTTCATCAT CAGATTCTGC AGGCTTAATA TCATCTACTA TCTTAGTTTC
   127441 TTTAGTACTA GTTGTCTTTT TAGTAGATTT AGTTGCTGCT ACTTTCTTTT TTGCTAATTT
   127501 TACTTTTGCA GCCATTGCAG TAACTACTTC ACTTGTTCCT ATATTAATAT AATTACAGAG
   127561 ATAATAGAAT ATATTCTCAA GTAAGTCAGG ATCTACTGCA AATGTATTTG CTGCAACTTC
   127621 AATCTTTTCT TTGTAATCAA TATTCTTAAA GAATAATGCT GTGACTTCAC TATTAGAAAG
   127681 CTTACGTCCA TTCATATCTG TAAGAGTATG TGTCTTTGCA AAGAGAGATT GAATATATTT
   127741 TGTAAAATCA AGTTTTGTAG TAAAGTATTT ATTACCAGAT CTATCCTTAA CTCCAAAGAG
   127801 TGGAGGAACA GCTCTATATA CTTTACCAGC ACTAATAAGC TGTGGCATAT ACATAATAAA
   127861 GAATCTTAAT AGAAGCGTAT CAATGTGGGA ACCCATTTAT GGGAGTCATA TAAGCTCGTT
   127921 AAACTTATAC CGTTTCATTA TTGAAACTGC TATACATTAT TTATTCTGTA TAGATTAGAC
   127981 TATATCTCAT TCTTTTTAGT TTATATAAAC TAATGAAGAT CTCTCAGTTT CCATCCACTT
   128041 GGATGTACTC TACTCAGTTA CTCACAGAAA TTTATTCTGT TACCTTTTCG ATAGTCGTTG
   128101 AACCCTTCCT AAGAATTTCT CCTAGGCTCG GCTACTGATT GCCATAATAT ATTTTTATAT
   128161 ATTAAAGTTC CCTGTAATTA AGAGAGGATT ATTTTCATAG TATTTCTACT AAGCCGGACA
   128221 GTCCCACTTG TTTATCCGGA TCTGCATCTG CTAAGAATAT TATCTTATCA AACTTTACTT
   128281 TATCAAGATC AAAGTTCTTA CCATATCCAC CACCAATTAT TGTTATAATA GAAGAGATTT
   128341 CCTGATTTGA AAGGAATTTT GCTTTGCTTT CTTTAAAAGC ATTGGGAATT TTTCCACGAA
   128401 TCATTTATTG TTTTCTTTGT TCACATAGTT CGCTACACTA TGCAGTTCTC TTATGAACTT
   128461 CTCTAGTATT TCTCTAGATG ATCAGACTAT ATCACAATCC ATATAAAATA TTTTATATGG
   128521 ATTCCTTTTA TTTCGGACTC GCTTGAACCC TACTCTACTC AGTTATTCAC AGAAGATTAT
   128581 TCTGTTATCC TTTCGATAGT CGTTGAACAT TTCTTAAAGT TTCCTTTAAG TTTAGTTGCT
   128641 GATTATGCAT TATTAGTGAT ACTTAGAGTT TCCTCATATA TTATCTCATA ACTTGTTTCT
   128701 GACTTTCGTC TCCATATATG GCATATGAGC TTTAGCAACT TCCAGCATTA AAAAGGTTTT
   128761 CTATCACCGT TACCGATAAT AGCCCCATTC GTTCTAGGGA ATATTCCTTG GCAGGATGCA
   128821 TCTCTACTAT TCTTTGCTGA ACCTAGTGCT GAATCACCCT CAACTATAAT AAGTTCATTA
   128881 TTCTTATTAC TAGAAGGAGA CACATATTTC TTTGGCTTAC CAGAGAGAGC ACTAGCTTCA
   128941 TAATTATTTG ATAGCTTTAT CTTGCTATCA TCAGACTTCA TTCTTATTTC TGCTACTTCT
   129001 TTTATACACT TGCAAACTTT CTGTAAGTCT CCAGGAGAAG TCTTAGACCA ATTATCCAAA
   129061 GAAGTTAATG TAAGATTTTT TACATATCCA TACATATCTT CATTAGATAA TATACCTTTA
   129121 AACTGTCCTG CAAATATAGG ATTTAAATGT GCTGCTGCAA CAATAGCTTT TAAGCCAGTT
   129181 TTGATATCTG TATTAATTAC AGATATCTTT GATTTTTCTC CAAGATATAT CTTATTCATA
   129241 TAATTCCTGA AGAACTGACA AAGCCCATCA ATAAATCCAT TTACATGAGT ACCATCAGTT
   129301 GTAGGTGTAT AGTTTGCATA ACTTACAATA TCTTCAGATG CTGTAAGATC AGAAGCATCA
   129361 TAAGTAAATG CAATTTCTGC TTTCATTGTA CCAGTATCAT CTTTAAAATG AACTGGAGTT
   129421 ATAAGAGGAG TTTTGGTTCT CATAAATAGA GAAACCATAA TACCATCAGT ATTAACTAAC
   129481 TCTTCCTGAT ACTTTATATC ACCCTGCTTA TTAATTCCTT TAAATGTGAT CTTATCACCT
   129541 ATATCTGTCA GAGGATATAC TTTAAGAATA AGATCAAGTA CATCTTCACA AGTGAGAGTA
   129601 ATCTCGCCAA GAACAGATAC ATCAGGAGCC ATATAAACAG TTGTACCCTG TCTGCCAGGA
   129661 GGACAAGGAA TATCTTGTTC TTCTTTAGTA GCAGGAACGC CATAATCAAA TCTTAAATAT
   129721 TTTGCTTTAC CTAATACATA AGAATATATT TCAAATTTAC TAGATAAAGC CATTGCTACA
   129781 CCAGAACCTA CACCATGCAC ACCTGAAGTG TACTGATATA ATTCCTTAGT ATAGTTTGAA
   129841 CTAGTATGCT GTGTAGCATA TATTTCAAAT ATCTTTCCAT GAGGAATACC ACGGCCATCA
   129901 TCGCTAATGA TAGCACTCTG ATCTCTCTCA TCAAATATCA CAGAAACATT TTTTGCAGGA
   129961 GATTCCTTTC TAATTAACTC ATCAACCGAG TTCTGAAAGA TCTCTCTAAT ACAAGCTTTC
   130021 CATCCAGGAT TACCAGTTGA ACCAATATAC ATACCTGGAA GTTTCTTAAC TACATCAACA
   130081 AAATTTTCTA TATGCTCAAT TTTGTTTCCA TAGTTTCGTA TATTTTCTTC ATAGTCTATA
   130141 GAAGAGGAAT TATTTTTCTT CATCAATAGA ACTCCTTCTA TAATTATTTT GGAAATTCCA
   130201 ATTATTATAT GATTAATTAT AATATTCGAA TTTATTATAA AAATTAAATT CAAGCTAAAA
   130261 GAATATTGAG ATGGAGAATA TTCTCCATCT CAATATATCA TTTAAAAACT TATGCAGTGA
   130321 AAGTCTTAGT CTGCTGAACT TCATCAGTTG CTGCAGTTCC AGTCGGAGCT ACTGCCGGAG
   130381 CAGTAGACGG CTGAGCTGTT GGAACTGCCT GAGGAATATT CATTGCAGGA GCTGCCTGAA
   130441 CAGGCTGCTG CGGCTGGGGT TGCATAGGCA TACCATAAGC CATTGGATTA CCCATCGGCT
   130501 GCTGATATGC AGGAGCTCCA TAACCACCAT AAGGATTCTG AACAGGCTGC TGCGGATAAT
   130561 AGTTATTAGG CATGAACTGA TAGGGATTTG TAGTAATATT CTGAAGTGCT CCAAATCCGC
   130621 TGCCAAAACT AATATGATTA CCATTATACA TGGTATAACC ATTGTTATTA TTTCCATAAT
   130681 ATCTACGAAT GCAATTTGCC GACGCCTTCC AAAGCATCGT CATTCTCTTG AGCATAGGCT
   130741 CAAGCGTTCC GAAGAACGAC TTAATAAATT CAGGATCCGC ATCAAGATAA GTTGTCTTGA
   130801 TTGTTTCACA GATATCCTGT CCAAGCTTGC TCCATGCATC GATTGCATTA TCATCGAATA
   130861 CAACAGGAGT CCATGTAGCA CCGCAGATTT CGCAGTGCAT ATGCTTCGTT TCAGTACCAT
   130921 CAGAATTCTT AACTACTTCA TCTCTGATGG CCGAATTACC ATCTGTAAAC TTATGAGTGC
   130981 ATGATGCGAC CAGCATTTCT CTAGGAGAAA TAGTAAAGTC TATAGTATCT GAGGTCTTCA
   131041 TAAGTTCCTT GATCTGCTCT TCGGTAAGAG GCTGGCTATT CTTAGGCTGC TGACGAACCT
   131101 GAGGATTCGG TCCAGGATAA TAGCCATTCT GCTGAGGGAT GTAAGGTGTT CCGTAAAAGT
   131161 TGTTGTTTTC CATGGTAAAA CTCCTTTTAA AATAATAATA AAAATATTTT TATATTGATA
   131221 ATGAAATCAA TTATATTTTA GTTATCAGAG CGATAATTTA ATATAACTTA ATCTCTCTTA
   131281 TCATAAATAT ATTATACGTT TATAATTCTT TTTATATATT AATTTTTCAT TTGTTTATAA
   131341 ATCTTACCAG CCTTAACTGT AATAGTAGGA ACTTCTACAT CTTTATCATA TAATGAAGGA
   131401 TTCTTAACTA TTACATCACT ATCATTTTCT GTAATAAGAA GACCATAATT ACCAGTACTG
   131461 ATATTTGCTG TAGTATCAGT TCCCTTAGGA GTAGTACCAA TTGTATATCC AGTAGTATTT
   131521 TCAGGGAATG AGCATCCTGT AACAGAGACT GCTTTAATAG TTCCCTCTTC ACCAGTAATA
   131581 TCGGTAGGAT GATCAGTTTC ACCAAGACGT GCAGATACTT TTATGCATGA TTTAACTGAA
   131641 GTATCTTCAA ATGTACAATT ACTAATAATT ATCATTGCAT CCTTTATTGC AGTATGATTT
   131701 ATATCAATTG CATAATCATC TGCCCCACTA TTTCTAAATA TGCAATTATC GATATGAACT
   131761 CTATTACTAT TAGCAATATA AATCTGCTTT TTATCGGAAG CTGTGCCATC GAAGATACAA
   131821 TTATTAAGAC TAAGTGTAAG CTTAGGAGGA TTAGGATTAT TCTGAGTATT TATAAGTCCT
   131881 AATCCAGAAT TAAATGTAGT ATCCGAAATA TTAAGTATTA TAATCTTTCC ATCAAGATCT
   131941 CCAGTCTTAG CTTGTGTATT ATAATCAGTT ATAGATGAAA AAGAATAAAC TGTTTCTAAT
   132001 TCAGGCTTAG GCATATCTTC CTTTTCAATA GGCTTAAGAA CGTCTCCGTT TATAAAATCA
   132061 TCATCTCTAT AGAATGCGCC CTTCTTATTA GACTGAATGG GATTAGTAGG AATAGAATTT
   132121 GTAAACTTCT TAAGCATCTC TGCCTGATTA CCCTTAAGCA GCTTTCCAAG ATATTCACTA
   132181 TCAATAAACT TAAGAAATTC AGTCTTAGAC ATTACAGTTT CTATATACTG CACCATCGAA
   132241 TAATCTGCAC TTATAATTTT TACAGGGAAT ACATCCTTGC CTCTAATTGC ATCATTTACT
   132301 GCAATGCAAT GAACAAGAGT ATTATCATCA TCATAAAGTA CAAAATCTTT AGATGTAACA
   132361 AAATCTATAT TATTATCAAG ACAGAATCTA ATATATTCAC CATTAGTAGT CTTTTCACCA
   132421 GTATCAGGTC TTATAGCTTC TTTACTATAG ATTTCTCTAA ATAATTTCAT CTGTTCGGTA
   132481 TTCATAATTT ATTATCCTCC TTAATAAAAA ATAAAATGTA GGATAGAGCT CTATAAAAAG
   132541 AACCCTATCC TATATAAAGC TTTTACTCAA AATGTTCTCA CAGACAACCT CTAAATTCTG
   132601 TCGGTAGTCT ATTTTGCAAT ATAAATAAAA ATGCTGGATT TCCATTACTC AGCATAATAT
   132661 TTTCTAATGC TTCCTTAATT ATTCTATAAG CTTCAAGAGA TTTTCTTGTG CTTATAAATA
   132721 CTCTTGTCTG TACCGAATCA AGTGGTTGAG CTCCATACGT ATAATTTAAT GCATTCATCA
   132781 TACATTCATA TTCAGCAACT CTATTTCTGA TTTCGGTAAG TACTGCATTT GTAAACGTAA
   132841 GATTTCTAAA ATAAGCAGAC CTTGGATCTG AATAAACATT ACAACGTCTG CTCGCTATAT
   132901 CCTTAAGAAA TCTCATTCCT TCATTTGTCA TTGTTCGTAA ATTAGCCATT GGATCTTTGT
   132961 TGTTATTATT AGACGGTTTC ATATTGTTAA GATTCCTCCT AAAATCATTA TTTTCTACAT
   133021 TTATAATATA TAATCATATT ATAGATTTTG AGAATTTGTA TTTCTTCTTA ATATTTCAAG
   133081 GAATAATTGA CGCTCTTTAT TCTCTTCAAT CATTCTTTGA ATCTCTTTAT TGGATTCATT
   133141 TATCAATCCA TTTACTTCAC TTGTATTAGA TATTACATCT TCAATTTTAA AATTCTCAAG
   133201 TTCAATATCT TTATCAAGAT ACGAATCTAT TCTAAAATCA TTATTTGTAT ACTGATCTTC
   133261 TACAGCTTTA CAGAATTTAT AAATATTATA ACAATCTGCA AGATTTAATA AATAATACTT
   133321 ACTACTAATT TCATTATTAT TTTCATCTTT AGGCAAGCTC TCAGTAATTA CAATAGAATT
   133381 TATAATATCT ATATTATTAT TTACAAGCTT AGACTGTATA TCTCTATAAG CAGCAGTCCT
   133441 TCCAACACAA ACACTATATA TTCTTGTAAA TTCTTCAGGA AGATCATCTT CTGAAGTATC
   133501 TTTAAGCTTA TAAAGAATTA TAAATAATTT TTCTTCATGA TTCTTCTTCT TTATTTCTTT
   133561 ATTCTTAAAG AACTCCATAG GATTGATAGT ACCATCAGGA TTCTTAGTTG GAGCTTTCTC
   133621 TTCTCTAAAA AACTCCATAG GATTTATGGT ACCATCAGGA TTAATATTAT TTGGTGCAAT
   133681 ATTTCTTATA TAATTATTAG CATCAATTGT AAGAACCTGA TTTGGATCCT TATTCAATAC
   133741 AATTTTAAAT TGATGAGTTT CATCATCATA ATAAAGTTTT CTATCTTCTA TTTCTTTTAG
   133801 CATGATTATT TAGCCTCCTG ATCTTCCTTA CAATTAATAT ATAAATCGAC TAGATCACTA
   133861 GAATTAATGG TAATTGTATC ATCATTTGCT AATTTAAAAT TTTGATTACC ATGCTTATCC
   133921 ATACTCCAAT TTTTGATAAT CATATCATTA GCGCAAGGCT TAGTTTTCTC TCTTTCTTCC
   133981 TTCATTTTAG CATATTGATT AATTAAATCA TCTAAAGCAA TTTCAATAAT ACTATCATCC
   134041 ATTAATGTAA TTTTATATTG TTTAGTATTA TAATCATAAA TAAAATTCTT AATTATTTCA
   134101 TTACTCATAC TTATTACCAA TACTTTCTAT TCTTTTTAAT ATAGATACAT TTGTTTGTAA
   134161 ATCTACTTAA TGCAGTATAA TTAAGTTTTT CAGCTATACC AGGAAGATAT TCTTCAATAT
   134221 AAATTCCAGA ATTCCATTGA GATCCTTGAG CAACATGAAC AGTCTCTACA TATCCATATT
   134281 CAAATGCTTC TCCAAATCTA TAATTAAAAG CCTTTATATC TTTTTTCTTT TCTGGACTAG
   134341 CTGTAAAATA ATTATAATCT ACTGGAACAT TCATAAATGG AACCGGATTA AGATCAGGCA
   134401 TAAAATCTAT TCTAAAGCAC TTACCATCAA ATTCAGATAC ATCTGGTCTA TTCATAACTC
   134461 GGCCAGTAAG TCCATTAGTA AGATTTATAC CACCAGATTC CATCCTCCAA TCATTAATTC
   134521 TGCATATGAG TTTTTCTCCA TAATCTGGCA TAATACTAGA TTTGTGAAGA ATATCATATC
   134581 TAATTTTATT AGTATAGAAT TCTCGTGTAT CATTCTTTCC ACAAAGAATT ACATCTGCGG
   134641 CAGGAAGAAA TTGATTAGCA ATAGGATCAA AATCTTTCTG CTCAATAACT AATACATCAT
   134701 TTCCATACAT ACCTGTATGA ATAGGTAATT TATTTTTTGC TCTTTGGCAT AAATAAACTA
   134761 TAGCAGAATC TTTTGCTTGA CGCATAATTT CTGTAAGTTT ATAAACTTTT CCATCGTATA
   134821 AAAATGCTGG ATTATCACTT ACAGGAGGTA GCTGATCCAG GTCTCCTGCA ACAAGAACTT
   134881 TCTTGCCTAA AGCAAGAATA TCTTTTTTCA TTTTAAATGG AACGGTTCCA CCCTCGTCAA
   134941 TAGCCAATAA TTTTATATTA GGAAGATCTT TTAAAATCTT CCTATAAGAA ACTTCTGGTC
   135001 TATTGAAATA TTTATTCATC ACAATCTGTC CATTAGCATC TCTAATAGGA ACTTCTTCTA
   135061 CATCATATAT CCATGAATGG ATAGTTTTTG CATTATCTAG TCCTTTTAAT CTCATATTAA
   135121 TTGCAGCAGC ACCAATATAA GCCATTGGGG CAACTGCATA TTTATCAATA CCTATAGCAT
   135181 TAATAATAGC ATTCATTACT ACTGATTTTC CTGTACCAGG ATTACCAGCA AATTGAAATA
   135241 CTTGTTCTGA AGAATTAAAA AACCAATTTA CAGCAGCATT AACAACATCC TGCTGATTTT
   135301 TTGTTAATTG AATCATTTTA ATTATTTACC TTCATTAGAA TCAAGATACT GCAGATCTAT
   135361 ATCTGAATAT CTTTCTCCAT TTAATTGCAT TATAATATCA AGATATCTAA GACATTCTTT
   135421 ATAATAAGGA TGAGACTTAT ATATTTTTTC ATTACTTAGT TTTACTGCAA TCTGATCCTT
   135481 ATTTCCTGCT CCATTATTAT AATTATAAAA TAATGAAACA TATTCATCAT TCTCTTCTGA
   135541 AAATTTCTTT AAAAAATATG AAAATATCAT ATTTAAAATC TTCCAGCTGC ATGCTGGATC
   135601 AAATGAAATA GTCATTCTTT TATCATGGCA TTCTATTCCA GGATAGATGA GAAATTTATT
   135661 ACCCATTTGT AATGCAACAC CCGTATCCTG ATCCACTATA TTAATACCCT GAACATGTCT
   135721 TTCAAGACCA ATTTCTTTCA TAAATAATTC TGCAATTTTA CATGCAATTT CTTTTTCTAT
   135781 TTTTTCAGTA TCTGCTACTT TACTATTCAT AATTTAAACT CCTTATAAAA AATAAACTCC
   135841 TTGAGTTACT AAACTCAAGG AAACAAATTA AGGCTTAGCA AACTCAACAA ATATTTAATT
   135901 AATAGTTTAG AACTTATTAA TTCTTAAAGG AGTGAGAATA AATGCTTCCA GCTAAAACAA
   135961 CTACTGTTGA AGAATTTATT GAGTCTGGCA AAGGTAATAC TATAAATTAT TTTAACTTGT
   136021 CTTTTATTGA GAAACTTTCT AATGGAACTT GGGTATCCAT AATGAATGTA ATCTCAGATT
   136081 ATATAGATGA ATTATTGAAT GTAGCTGTTA GTGTAGAATT TTCAGTTAAA GAACAGAATA
   136141 CTTATTATTA TAAACCGAAA CTTCTGTGCT ATGACGTATA TGGAAATCCT GAATTATATT
   136201 ATATTATCCT TCTTATGAAT GATATTGCTG ATGTAAAAGA ATTTACAAAA CCAGTAATAA
   136261 AAATGCTTAA GAAAGACCAT ATGAATACGT TATTGGGATA TATTTATAAT GCGGAAAAGA
   136321 ATGCTATAAA TAATTATAAT AAAAAAATAA AGTGATGGAG AAATCCATCA CTTTATTTCT
   136381 TGTCTTAATA TGATATACCT ACTGAAGAGA ATATATTATC ATCATTATCT GACTGCATAA
   136441 TTAATCCCAT ATCTTTAATA GGATTATTCT GATATTCAGA TTGTTGATAA GCAGAACCAA
   136501 ATTCTTCATC TCTCATACTC TTCTTATAGT TAGGAATTCC TCCAAAGTCT TCTTCGAGTT
   136561 TAAGAGAATT TTCCATAAAG GGAAGATAGG CAAATTCCAA ATCTCCTGCT TTATATCGAA
   136621 TTTTAATTCT TTGTACACCA AGATATCTAA TTCCAGTATC AGTCAATTCA GGAGCTATTA
   136681 TAAATCCTGC ATCTATATTA TTTAATATAA GCATAGATTC GCTAATATTA CTTCTTCCTA
   136741 TAAGTCTAAC TAGATCAGAC TTACTGGATT TTCTACCTTC ATCTATATGC TTTGATGCAT
   136801 CTCTATTTAA CTGTGCTACA GTAATAATCG GAATATCTTT TGTTTCTGCA AATATCTTAA
   136861 ATTCATCTAC TATTGCACCA TATTCAAGAC GAGTATCTTG ATATCGCTGA GTAGACCTAA
   136921 TTCTACCTAT ATAATCCTGA AACATTGCTA TTACTTCCAT ACCCTGATCT TCAAGGTCTT
   136981 CGGTAAGACT ATATAGATAA CTCGTATCCA CAGAATTAGA TGGCTTAAAG TGAATAATAA
   137041 TATCTATAGG AGATTCATCA TTTATATATA ACTCTCCTTT TTCTCTAAGC ATCTTTATTG
   137101 CTCCATCGGG AGCAAGATTA GTCATATCAG ATAATCCAGT TGCCATACCA AATAATCTTT
   137161 CAATAGATTC TGTAACTGTA TTCTCCATAG TAAGTAATAC AATGCATGGC TTCTTTGTAG
   137221 GATCTTTGGT TTTATAATCT TTATTATATT TCTTTATTTG ATAAAGAATA TTAAGCATTA
   137281 CTGTAGATTT ACCTTCACCA GGCAATCCAA AATATACATA ACATCGTCCA TTTTCAAATC
   137341 CTCCACCAAT TAACTCATTC ATGCCTTGCA TACCTGTAAT GAGTTTTCTT CTAGGAGAAC
   137401 TAAGACTATT ATATGTATCA TACATGATAT TTTCAAAGTA TCCATCCCTT AATGAAAACA
   137461 TTGTATCTGT TTCAGATTCA TTCTTAGAAC GTCTGAATTC ATTTTGAATA TTAGATATCT
   137521 TATTTTCAAA TTCATGTATT AAGTCTACTT TAGAATTAAC AAATCCTGCA CCCTTAATTC
   137581 TATTACAGAC ATCCATTAAA TCGTCTATAT TCTTTTCAAT AGTAGAATAT TTAAGAGATT
   137641 CACTAACTGC TGTATTAAGC CAAGTAATTT CAGAATTTGT TAATCCAGTA AACTTATCCA
   137701 AATCAACTAC AGAAGTATCT GTTATACCTC CATATATATG ACTTACAATC ATATATGGAT
   137761 CATTAAGATT ATAATCAAGT CTAGCTTCTA TACCTTTATT AATAAAATCT ACTCGCTTAG
   137821 ATTTATCTGG GTCATTCTTA TAAACACTAG GATCCAATAA ATCCATAAGA TTCTTTATAT
   137881 TTACAATATG ACCTCTTTTA ATAATTGTAT TATTTGATAC TATACATTTA CATATAATAT
   137941 CAAGTGTTCG TATATCTATA TTAGTAGTAA TCTTTGATTT AGAATCAACT ACTGCTACAG
   138001 TGTTTCCTTG TCCAGCGTAT TTACTATGTC TATCATTATT CAAGGATAAA CACCTCCATA
   138061 ATTTAATTAA TATATTGTGC TAAAATCTTT ATTAGTTGAC TTCACTTAAA ATAGACTTAA
   138121 GTTTTTGAAC AGTAATAAAT TCTTCACCTT TATTATGATT AATAAAGGAT ACAAATTTAG
   138181 ATAATGGATC CATACCAGGG TCAAGCAGGA AATCTAGATC AGAATATTTA TTCTTAATTT
   138241 CTTCAGTTGT ATTAACCTGA GGATCTTTAT TTACATATCT CTTTATAGAT ACATTTTTGT
   138301 AATTAGCATA GTATTCTTCA ATAACTTTCT GGCAAACTTC ATTGTTTAAA TTTGAAAAAT
   138361 CTATCCTAAT ATTATCTATT CCATTAGCTA ATAACTCATT AAGATATTGA ATGATATTAT
   138421 TAGGATCATT ATACTGAAGA GTGTTAATAT CAATAGTATC ATATCTGAAT GATTTAATTG
   138481 GAATAAAATT AGTTACATGC TTAGACATAA CTTTATCATG TAATACTATT AAGAATCCTT
   138541 TTTCTTCTTC TTCACCAAAC TTATATCGAA CAGGATTCGA ACAGTAATAC ATATATCCAT
   138601 TTAAGCACAT TGCTTTATGA ACATGACCAC AAATAATAGG GCCCTTGCAA TTAGTAAAAT
   138661 TTTGTAAAGA AAATACAGGA TACTTTTTAG AATCGAGATC TTCTTTATTA GCTCCAAATA
   138721 CAGATCCTAC CATTGTGCCA TGAACAAATG CTGTATCATA CATTCCAGAA TCATATAATA
   138781 AATTTTCATA ATAATCTTTT CCTTTATTAT ATTCTTCTGG TAAGCAAAGT ATTCTTAAAC
   138841 CTTGAGCATA TATAAATTGA GCATTTTCTA CTATACGTAT GTCTACACTT GCGTCATCTG
   138901 GTTCATTAAA TATTCTTATT TGCCCACAAT CGTGACTTTC TGTACCAGCA ATAATGATTA
   138961 GTGTAGCAAA CTTCATTTCA CATAATTCTT TGCATCTTTT AACAAATTCT ATTGCATAAT
   139021 ATACTGCATC AGAATTTGCC ATAAACTTTC TATCAAATAT ATCTCCATCG ATAGATAATA
   139081 TATCAAAATC CAATTTACTA ATTGGATCTA AAAATTGTTC TTTTAAAATA TTATATTCTG
   139141 TAGCAGGATC TACACATCCA AAATGTATAT CTGCTATATG AATTTCTAAT ACATGATTTT
   139201 TCTGCTTTGA TGATTCATAA TATTTCATTG TAATTCCCTC ATTCATTAAA ATAATAAGCT
   139261 CTAGAGATAT TTAATCTCTA GAGCTACGCA TATATGCAAG GAGAACAAAA ACTCGTGGAT
   139321 TTTTAAAAAT ATATTAATGG AGGATAATAT ATTTTTTATA TAAAAGTTAT TAATATATTT
   139381 TTTATTAATA TAAGCCGTAA TCATCATAAA ACATCATATT TATGCTTCTC CAAATATCTA
   139441 TAATGTCTAC ACTCATCTAA TAATTTTACA AATTCAGTAG TTATGATTTC TATACATCTG
   139501 TTTACCACAG CAATATCAAC AGTTCCTACA TCTTCCATAG TCCATTCATT ATTTTTAAAT
   139561 GTATAAGATA ATGCATATGA GTCATCATAA GATTTCTTTA ATTGAATAAT AACCGTCATA
   139621 TTATTAAAAT TTGCTTTTAA AGATAAAATT AAGTCATCTT TAGTAATTAC AAATCCATAT
   139681 GAACTTGCAG AATATCTTTT AGATGAATAT ATTCTTGAAT CCATATTATT TTTATAATTG
   139741 TAAATAAATT CAGCACACTT GATAAAATTG GACATTTCTT TTATAGTAAA TATATCTGGA
   139801 CTTCCTTTTA ATAATGACTT TTTTATATTT TTAAATTCTT TAATATATTT AATTTTCTTA
   139861 AATATATTAT TAGCACTCTC TATTTTATAA AGAATACTTA CAAATCTATT ATCAGATATT
   139921 GAAAAATCTT TATAATTTTC TGTATAATCG TCAATTACAT TATTAGATCT TTTCATTTTT
   139981 TGTTTTCCTT TTTATTATAA TTTTTCTTTT TAGAAAATAA AGTTTTCTTT AAGTTCTTAT
   140041 AGACATCCAT AGTTATTATA GATAATGCAT TAGTTATATA AGTCTGAACA AGTAATTCTG
   140101 TTGTTAAATA ATCCACATCT TTTATACTAT CATCATACCA ATTTCTACCA TTATTTATTA
   140161 ATTCATTGAT ATCATATGTA CGAGTTATTA AATGCTTTTT ATTAGTAATA GATACATTTT
   140221 CTTCAGATTC ATATACTACT CTAATTTTAT CTGTATAATA TTTTATATAG TGAATAGTAG
   140281 AGACTATATC TGAATCTATA TTAAAATTAT ATGAACAAAT TAATTGCTTA TTTTCAGTAT
   140341 CTACAGTTAA TATAGATCTA TCTTTTACTC TATAATTGAT AAATTTATCC TTATCATAAA
   140401 TAAGCCCTAC TTTAGCAGTA TGAATAAATA AGAATAAATC AAGTAATGTA TCTGATGTAT
   140461 ATTTATCTAA TGATTTACAA AATCTTTTTG TATCATATTT AGCAAATTCT AGCTGATACA
   140521 AAATTCTAAG TTTATCAAGT AGAGTAATCT TTTTCATTTT TTCTCGTTTC TGCGCTTGTA
   140581 TAGAATATAT TTGATATTGC GCATTTACAA GTATAGAATT TAATCCATTC ATGATATAAC
   140641 CCTTATCTTG AAATATTTTG TCCATTTTCA TATTATCCTT TATTTTTAAA TAAATTATTA
   140701 TAACCATTTT CTACTGATTT GGTATAATAA TAGCTATTAA GTAATGTAAA GAAACAATCT
   140761 TCACATAATT GAAAGAATTT TAAATGTTCT TCATTGGCAA ATATAAGAGC TTGTTCTTCA
   140821 AACTCTATAT CTTTTTTATT TAGTTGAAGT ATAATAGCAC CATCTATATC AATATTTTCA
   140881 ACAGTTCTAA GCATATATGC ATATGCTGCT AATTGTATAA AATACTTATA TAGAATATGA
   140941 TTGCTTGTCT TAAAATCAAC TAAATATTTC TTACCATTAA TTTCAATAAG ACAATCTAAT
   141001 GTACCACCAA ATTGGTCACA TACTAAAGTC TTTTCTGAAT ATATGATATT TACATTACTA
   141061 TTTTCTGCAG ATATCATGTT ATACCATTTA AGAAATCCTT GAAAACATGT ATTAGTATCA
   141121 CATATCTTAT TCTCTTTTAA GAATTCTTCT ATATGCTTAT GCGCTTCTGT TCCTATATTA
   141181 GCAGCAGAAG TTAAAGCATC TTTATATTTT ATTCTTCTAA AACCGAGTGA ATTAGCCCAA
   141241 TATATAAGAG CATCACTATA AATAGTTGCT GAGAGTACAT CAGTTACTCT TGGTACTTTT
   141301 TCACCTTTTA TATTAAAATA ATCTGAATTT TCTATATAAA TTCCTTGTTT TAAACCATTA
   141361 AGTAATATTG TATTATCTGT CATATTAGAT AACTCCTTTA TTTCTTTATT AAATAAGTTT
   141421 TCGTATTAAT AAATGATAAC CTTAACCCCG CTTCAACATA AAATTAAATA TTTATATTAA
   141481 TAGGAGGATT AAAATAATGC CTAAGACATA TGCTGCAACC TTTTTATACA ATAAGTATGG
   141541 TGAGTATGAA AAGGAAATTT TTTCATTCAT AATGAATGGA ACTGAACTTG ATAAAGATAC
   141601 TGAAGATTTT GATGATATTA AATATGAAGT AAAAAAGCGT CAGGTGTCTA ATGCACTTGT
   141661 AAATGTCCTT GAAAGTAAGA ATGTTATTCT TATTAGTGCT GTTAAGCCTC TTCCTAAGGC
   141721 TTTTAAAGTA TTTTGCGCTA AGGATATTAA GAATTCTAAA AATCCTGAAA AAATGAAGGT
   141781 ATTTATCGAC GTATCTAATA TCATTAAGAA AAATGAAAAG ACGGGTCGAT ATGAGTGTAA
   141841 TAGAAATAAT ATAGACATAT TCATCTCCTA TCTTGTTTCT GCTATGCATA CATATATATA
   141901 TTATGCAGAT CAAAAAAGGA TTGCTAATAA TAGTCAGCTT ACCCTTCTTG GTGCTAAGGC
   141961 ATTCTCTTCA CTTATTACCT ATTGCATAGA TTATAAGTGC AAAATTAGTG CTATGCCTAG
   142021 TGTAAAGAGT AAGTGTATTT ACCTTGCATC TCTCTATTAT CTTTCTAATA TTCTTGAAAA
   142081 GGATTATAAT AATGCAGGAA ATAGAGATCT TGCTAAGAAA ATTTCTAATT TGAGTGATAG
   142141 AGAAGCTGAT ATTATAGATA TGAATATAGA TAAAGATATG ATGCAGAATA TTAAGTATTT
   142201 TGTTGAAGGT GTTGCTGATA TTCTTCATCT TAATAAGCTT ACTCTTGATG TCCTTGTTGA
   142261 AACTTGGATG ACTGTATTTG GAACTGGAAC TGTATTTGGA CTTGAAATGT TTGGCTCATT
   142321 TGCGTCTATA ATTACTGATG CATATGTAGG TGCCTATGTA AATAATCAGA AGACTATAGA
   142381 AAAAGTACTT GGCTCAACCA TGGTTGAATT TACTAAGACT ATACTTATGA TTGGAGCTGA
   142441 ATCTGTATGA AAAACACAGA TGTAATCAAA AATATCAACA AGTATAAGCA GAAATCTACA
   142501 GATAAACTTA AAGATCAGCA GATAGCTTAT ATACCTATAA TTGATGATGG TCAAATTGAG
   142561 TGTATGGTAT CTAGTTATAT TCTTGATGGC CAGAGATCTA TCATAAATCC TACTAAGTAT
   142621 TTATGTTTTA GACTTAGATA TCTTAGATTT ATGGCTATAT CTGGCAGAAC CCATCTTCAA
   142681 TATATAAATA AAGAATGGCC TGTAGAAGCT TTAATAACTG GCTCTAGGGG TGAAAAAATA
   142741 CTTCATCCAT TTACTTTATT TATTAATGGA TATTGCATTC CATGGGAAAT GATGTCTATT
   142801 ATTATAGGCT ATGATGAATA TTATCTTTTA ATAAATCTTG AAGATAATGT AGAGATTGCT
   142861 AATAATATTA CTGATGTTAA ATTTGCTCAG ATAATGAGCC TTCCTGATAG TGTAATTGAA
   142921 GAAGTTACTA ATAGTACTTC GGACAAAACA ATAATGTCTT TTAATGAGAG TGGAGAATAT
   142981 GATACTACAG ATGTATCTAT AGCATATAAT ATAAATTCCA CAAAAGTAAA AGTATTTAAA
   143041 CTTAATAATC TTAAAAATAT TGATGCAGTA ATTACTAATA TAGATAATGA TATTGCCATT
   143101 GATACAAGTA ATGCTATAGT ATTTAGAAAT AAAATACTTG CTACTAATAC TAAAGTAGGT
   143161 ATTATTAGAG GACTTGAAGC AGAGTATGTG AATGAAGTAC GTGGAATTAC TATTCCATAT
   143221 TTATCAATGG CACCTACTCC TGTTACTAAT CCTAATCCTA CAAGTAGATT TGATTCTAAT
   143281 GTCCTTACTA TTACAGATCC TAATAATGAT GGTAATAGTA CTTATGATAT AGCTATATGT
   143341 GTTAATATTA AATCTAATAC ATCTGCTAAT AATATTTCAA AGATTAAGAG CGAGTCTGTA
   143401 AAGACTGATG CTCATGCATA TAATACTAAT TCTCCCAAAT CATATTGGAA TACTCTTAAA
   143461 ACAGATTTCT ATATGAATAT GGATAGAAAT AAGTATTATG ATGCTAATAT TAAAGATGCC
   143521 ATTAAGGCTA TGATGTCATA TAATTCAGCA TTCTTTAATG AAACCTTTAA GAATAGATCT
   143581 AATCTTATTA TAGAAGAATA TACTGGTGCT GAAATAAATA GTATGACTAC TAATGGAGAA
   143641 TTGGTTTTAT CTAGAATGCA TGATGAAACT TATGATGAAT TTATGGTTAT GCTTGTAAAT
   143701 GGATCTATGT ATGAATTCTA TAAGTCTATT AAGTATACCA ATAGTAGTTG TATAATTCCT
   143761 ATTCAGGGTA TAACTGATTC TGATGTAGTT GAAATTTTCA GATTTAAGAA TGTAGATAAT
   143821 AATGTATATC ATATCAAAGT TAATGAATCA GATGGATATG TAGAATATTT ACCTGAAATA
   143881 ATTAATACAG ATATGAACTT ATTCTCTTCT GAAACTGATC ATAACTATTT TGATTATCCA
   143941 TCAGATGGAT TACAGTTATT CCCTGTTGAA TATACTCTTG ATACAGATGC TGATGGAAAG
   144001 ATAAAGATTA CTCTTACTAA TCCTTTTTAT TATGGAAAAG ATCTTATAGT TGCTTATAAG
   144061 AATAGATTTA AATGGTTCTC TTATAATCTT ACAGAAACTA CAGATGAGTT TGTTGTAAAT
   144121 CTTGGGGACA AGTTCTTATA TTGTAATGAT TATCAGAAGT ATATGATATT CTATAATGGG
   144181 AGAAAACTTG GATCTGATCA TTATAGGCTT ACCCTTCCTG TAAGAGATAC TACACCTTTC
   144241 TATGATTTTA ATATATATCT TACTTTACCT ATTAATGCTG GTGATAGACT TGATATAATC
   144301 TATGTACCTA GCCTTATGTA TGATATTTCT ATGACAGCTA CTGCACCAAT TAGTGGTGAT
   144361 ATTTCTATAG CTAAAGATAT TCTTACATAT GGACTAAGTA CAGACCTCTA TATGATATGG
   144421 ATTAATGGTA AGAAAATTCC TAAGTCTCAT ATTTCTGATG TATATTCTAC TGATTTGAAG
   144481 ATTAATACAG ATGAAAAATC TATTCAGACT CTTTGCATAA CTAAGTATAT TCCCGACATA
   144541 GATATTCTTT CAGAAGCATA TAAAGATAAT ACTTCGAAGT GGGATTCTAT GAAAGATCAG
   144601 ATTACTGATA TTTATAATAT GCTTGGAATT AATAGTACTA CTCTTACTGA TACCGAACCT
   144661 AATATTTATG CTAATGCATT TAATATTAGA AGTATTATGT ATGAGCTTGT ACGTGAACAG
   144721 TTTATGATGA ACCCGAGAGT TGACATAACT GAACCGTTTA TTTATGACTA TCAGGATGTA
   144781 GATAAGACCC TTATCAGTGG ATATGATAAG AAGGGTAATG CTATTCTTGA TGGAGTTGCA
   144841 GATTCTGAGA AGACTGATAA TATTAATAGC ATTGAGAGAA TCTGGAATTA ATAAGGAGAT
   144901 GAAAATATGG CAGTAGTAAA TGATATAATT AATAATAGCT TTCTCGATAA GAGTATGCTA
   144961 GATAAACTTG ATACATTTAT GGCTAATACA ACCACAAATG ATATTAATAG AAATACATTT
   145021 CTTGTCCATA ATCTTAGAGA TAAGACCAAT TCTATTACAA TATCACTTGT ATTTCTTAAA
   145081 GATTGGGATA GTATAGAAAG TAATTCCTAT AATTATACTA TAATTCCTGG TGCTGGTGCA
   145141 GTTATTACTT TCCCTTGTTA TTGGATAGAA ATTCCTAAGG AACTTGCAAT TCCATATATT
   145201 ATTCTTGTAC TTCAAGATGT ATATGGAGAA ATGGGTCTTG GAGGAGGATC TTCTTCTGGA
   145261 GGACTTAATC CTGGATCTGG TGGAAATATA AGTGGTGGAA CTACAGGTGG TTGTCCTTGT
   145321 AGAACATAAA AAATAAAAGA GAAGGGTTTA TACCCTTCTC TTTATTATTC TTTATAATCA
   145381 TTATCAAATG ATTCTGATAA TAATTTTATG TATTCTGCTA GTATAGCAAT GAATGTATTT
   145441 AATCTATTAT CATTTGTTAA TTTATTAGTA GATGCTACTA ATGGTGAGTT GAATCCTAAA
   145501 GCTATTTTCA TAGCATTCTT CATTCTATTT ACATCTACAT TAATCATTTC AGCTACGAAA
   145561 GCATATATAT CATTAATGCT ATTAATAGCT TTTGGCCTTT TGCTATATAC AGTAGCGCAC
   145621 ATTACTACCA TTATATATGC TTCACTAAAT GAAATAGATT GGTCTGGATG CTTGAAGTAA
   145681 ATCATTATCT TTTATTTTTC TCCCTTCTTT TTTTTTGTAA ATTACTCTTA TAGTGTCCTC
   145741 CTTCATCGAA ATATTATATA ATCAAATTAT CTAGAAATTA CAAAAAAAAA AGAAATGGAA
   145801 GATGCATATG CATCTTCCAT ATTTTATTTA GTGTCTCTTT TTACGTTTCT TATTTCTATT
   145861 ATAATTCTGA TTATTTACAG GCTGCTGGGT GTTAGTATCA TTCTCATCAG TCTCTTCATC
   145921 AGTAATCTCT TCATCTTCAG CCTCTTCGTC ATCAAATTCA TCTTCTTCGG TATCTTCTAC
   145981 ATTAGAAGTG CATTCCTCAG AATTACTATT ATCATCAATT ATCTCATCAT TCTGCTTAAG
   146041 ATCATCCTCG ATAATTACAT TTGCATGAAT AGTAGTAGTC TGAGGAGCTA CAGTTTTAGT
   146101 AGCAGGAGTA CTCTTTACAG CATTAGCATT ATCAGTATAA TAATTAGAAA GATTGAGTTT
   146161 AAGAGTAGAA CCATCTTCAA ATACTTCAAA TACCTGAGCT CTTCTAAGAA GACACTTAAG
   146221 TATAATTGTA GTACTCATCT CTACATTCTT AAGAGTTCCA TAAATCGGAG GATGAACAGA
   146281 ATTAACAGGA ACTCTAGCAT TAACATTTAC AGTTTTAATA TAGGAATTAT TCTTTATCTT
   146341 CATACTTCGT CCTCCGTTAC GGTATTACTA TTTTTATTAT TAATTCTTTC AATATCAAAA
   146401 GAATCAATAA GGCCATCTAT AAATGAAAAA TTGTCATTTA TAACATTCAT GAAGTTTGTT
   146461 CTATCCATTT CTTCAATGAA CAACTGTTCA ACTTTATTCA TATTAATCTA CCTCCAATCT
   146521 TACTATACTG TTACGACATC ATAGATTTCA TGCATCTTTC TATAATAAAG ATAGTTATAG
   146581 CAATTGCATA AAAACAGTCT TTTCCATTAC ACCAATCAGT ATTTTTTAAT ACTTTAATAT
   146641 AGTCTTCATT AATATAAGTA TAATTTCCAT TCATATAGGC GACCCAGAGA TTATAGAATT
   146701 CATTTTCAGA ATCTTTTTCA TACATTTCAT TATTCTGAAT ATGATCAAAT AAATCTCTAT
   146761 CAAAAATAGG AATCAAAGAT TGCATTGAAG TAGATGGAGC ATAATTTATC TTATAATATC
   146821 TAGAAAGACG TACTGCAAAT AATGAATTAG GATCATCAAT TAATTCACTA GTAGCAGTAT
   146881 TCTTTACTTT AGACAAATTA TTATCCCCAT TTTCAAGTGC ATAGAAGAAT GTTTTCATAT
   146941 AATCCATAGA AAATGTTTTA TGTACAGTAG TAGCATGAGA AACATAAATA TACTCATCGG
   147001 AATTAGTAAG TACATTATTT CTCATAAGAA ACTCTATAAG ATATGGATCA TAAAATGTAT
   147061 ATCCAGAATA TGAATAAACA AATGTCTGGA GCTTCTCATT AAAGAATATA TCTCTGAAAT
   147121 AGGTAATAAG AGTAGAACAT AAATTATCTA TAATAACAGC AAGATCGTAT TCATTACTCT
   147181 TCATTAGAGT TTTATAATCT GTACCAAAAT TGTCAATTAA AAATGTATAT TCTTTAACAA
   147241 CCTGAGAATT TATATTCTCC TTAGCATTAG TCTTATCAAG TGCATATTCA AGTTTATAAA
   147301 TATTAGCCCC GGTATCTAAT GTATCGGGAG ATACTGCAGT TACTTTAAAA AGAATATCTT
   147361 CTTTTACATA AGGAATATAA AAGAAATCTC CAGGTCTTGG ATTTATAGTA TTAGGAAGAA
   147421 CTATAGCTTC TCCACTTATA GCATTAGCCT CAAGACCATA ATCTCCTATA TCATAATCTG
   147481 TACTAATTCT TTCTATTCCA TATAATATAA ACTTATTTAT CTTATTAAAT TTAAAAGGAG
   147541 AATCATTACC TAAATGAGCA CCATATAATC CAGATGCTTC ATCAAGAGTA GATTTTTCAA
   147601 TATTCTGATT ATAATAAACT ACTTCAGTAG GTTTCTTATC TGGGAATTTA TAATAAGGAT
   147661 TATTTAATTT ATCATTAGTA GCAGATACAA GATTATTTAA CGTATCTGTA TACTTGGTAT
   147721 TAATAAATTT ACCAGCCATC TCTTATACCT CCATAATTCA ATTAAATATT TATTATTAAG
   147781 TTGACTAGGT CAAAGATATA AAAAATAAAC AGGTGGAGAA GAGCTCCACC TGTTTTATAT
   147841 TTATTCTTTT TCAAATATCA CTCTATGACC AACTGTTAAT TTCTTTACAT TGATATATCC
   147901 ATCTTCAGTA TCAAATCTAA ATGGGAAAAA TATTTCTTTA TCACTAAAGA ATACACCTGC
   147961 AAAGTCTATT ACTACAAATG GTTCTAAAGT CATATCTTCA CTGCATATAT CACTTCTTAA
   148021 AAAGTATGCA TAAGGAGTAT ATACCTTCTT AAGAGCATCA CGATTATCTT CAAAGAATCC
   148081 ATTATATTCT TCTCCATGTT CATCAATCAA AACAGCTCTA TTTACTACCT TTTCAATAAG
   148141 CTTTTTTACT TCTGATTCAT CCATTGTACT TATTATATTT TCTATAGCTC CATATGTGTC
   148201 TTCATAAGTA CAATTATTAT ACATATCTTC ATCATTAAGA AGTGATTTAT TATAAAGATC
   148261 TTTATAATAT TCCTTATCGT GCGTAATAAT TGTTTTACTA TTTACAACAG ATGCTTCATT
   148321 GTTTTTAATG TTTTCCATAA TATTTCTCCT AAATATTTTT TATATTTCAC TCCAAGAATC
   148381 AATTATAAGA TCTTTAGAAA CTCCAAAATC TTTTTGATCT TGAAAAGTGT TTCGATGAAT
   148441 AAAAGTTTTT ATATCAAAAA TCCTTACTTT ATTAGCAATA GATTTTATGA TATAATTATT
   148501 TATATCTGCA TCGGGATATA TATGAAGATT ACAATTAGAA AATCCATATT GAATAATAAG
   148561 ATACTTTATT ACTTCTTCAT ATGATTTTCC GCATATTGCA GCATAAATAG AATTTGGGTT
   148621 TTGATTAGGA AGATTTAGAT TTATTGATAA TATATCAAAT ACTCCTTCTG CTATATGAAT
   148681 ATCTACAGGT CTATTCATAT CTAATTGTCC TGGTATTAGA TAATACTTTT TAGCATCATC
   148741 AGAAGAATTA AATATATTAT AATTTATAAA TCTATAATCT ACATATTGCG GTAGCTTTCC
   148801 TTCAGGAACC ATTCTTCGTA GAATTACATA TCTATTATCT GCAGATAAAA ATCCTAAAAA
   148861 ATATTTATCT AATAATTCTA TTACAGATGG ATCCCGAGTA TAATTAGTAA TCTTATTTAA
   148921 ATCTAAAAAA TCTTTTAGAT TTAGAATAAT CTTAAATTTT TGAATATCAT AAATAGATAG
   148981 ATCTACTTTT AATCTATTTA TGATATACTC AAATTTTTTA ATAGCAAAGT CATTATTTGA
   149041 TATTGGAATT AATAATTTTC TTGCTTTATA AGATGCAAAT GAAGTAGCAG ATTTCTTAAA
   149101 TCTATTGTCT GTATTCTTAC TTAATTGATC TGTACACACA TCAATTAAAT TTTGATCATA
   149161 ACAGCCCATA GATTTTAAGA ACTTATTATC TACTACTCCT TTTGCACCGC ATTTAAAACA
   149221 GTTATAAACT ATAACTCCAT TTTTTAAACC CATATACATA TGGGCATCTG ATGGATCTTT
   149281 TGAATCTCCA CATATATGGC ATCTTTTAAT AATTTCTTTG CCTCCACTAG CTATTTTAGC
   149341 ATTGAAATTA TTTCTCATAT ATTGCTTAAA TAATTCAAAA TTCTCACTAG ACTCCATATA
   149401 CACTCAGCCT CCTTTCAAAA ATATAATATC TATTTCTAAA AGGATTTTGG CTGAAAATAT
   149461 AATTCGAATC CTAATGCATC AAGATATCTG ATTAAACTTT TCATTGTAGG ATTACCATTA
   149521 TCTACATTTT CTATATCAGA AATGCATTTA ATAGATAATC CCGATTTATC AGATATATCT
   149581 TTTTGACTAA GATGCTTAGC CTTTCTTAAA TCAGCTAATT GCATTTTGGT TAATCTTGAC
   149641 GAGATTATAT TATCAAGATT AAAATCTTCA TTATTCTTCA TTCGTATCAT CCTCTTTTTC
   149701 AACTTCATGT TTATAATAGT ATAATTCTAG CTCGCATCTT ATTTTTCCTA AAATAGATTT
   149761 CATATATTTC ATGCATCTAT CATCATTAAA TTTAAATGCA CATTTTTCAG GAATATCTTT
   149821 CTTTAACGCT TCCATATTTT TTATAGCTTC ATCTAAAGCA GTATATTCTT CCCATTTAAA
   149881 TAATGGCATA GCTAATGGGT ATCTGATAAC TTCTTTATCC GGCGGATAAA GAAATCTTTC
   149941 TTCAATACTA TATATAGAAG AAGTACCACT ATAATCAACT CCAGCTATTC TTACTTTATA
   150001 TATAGATCTT CTAAATGGTC TCCATTTTTC TCGTGCAACT ATTACAGCAT GAACACCAAA
   150061 GTCAGAAAAC CTATTAAAAT TATTATAAGG ATCAACGCAA CATATCGATC CAGGCATCAA
   150121 CCAAGTTTTC ATTTTATTCC TCCTTATTTA TTATATTTAT CTACTAAATT TTGAGCTATT
   150181 ATGAATTGTA CAGTTACAAT TATATATACC GTAGCCATTA ATACAAATCT TCCAAATACA
   150241 TACTTTTCTG ATCCTATACT GCAGACTGGA AGTTCTACAC ATATTATATC TACAAATACT
   150301 ATAATTGAAT TAGCTACAAC TATAGATAAC TTATCTATAG CAAAATCTTT ACTAGTTAAA
   150361 GATTCTACTT TATTATTACA AAATTTATCA TAAGAAATAT CTTGTAATAT ACCTATTTCA
   150421 TAATTTGATA AAACCATGAG ATACAATTCA AATATGTAGA TTATAAATGA TATATAATGC
   150481 CATTTTAAAA ATAGATTTTG ATCCATTCTA TTTAATATTA ATAATGCTAT TATCATACAC
   150541 ATGAATATAG GCATCATAAT ATAAAAACCA TATTTCTCTA ATTTAATTGT TTCTTGAAGT
   150601 TTTTCTTTAT TAGTTTTCAT TGTTTTAATC CTTAATCCCT TTCAGTAATT CAATAATAAT
   150661 ATACCAGGAT CTGCATTTTT TATATCCCAT TCATCCCATA TAGCTGTACA ATATAAATCT
   150721 GCAAATTCCA ATAAAAAGTA TATTAATCCC ATAGGTATTA ATCTAATTAT ACAACCCCCA
   150781 GCAATGCATT TTATACCAGC TCTTAGATAT AAAATAAAAT TGATAAAGTT ATATAATCTT
   150841 ATTAAATTAA TTAATACATA TTTTCGTTTA TTATTTATAG AATCGAATTC TGTTAATATT
   150901 TCATCGTCAT CCTTTTCCAT AACTTTATAT TTATATCCAT CCATAGCAAA TAAATCATTA
   150961 CTAAATATGC ATATAGGCAT AAAGTTCATA AAATTAATTA CTATAAATTT TGTATAAATT
   151021 ATTATAATTA TTGATATTAG CATTGTATAT GCACTATTAT CATTCCATTG GTATAAAGAT
   151081 TGACCAAAGA AATATAATGA TAATAATGCA ATAATCCAAT GCCCTATTCT AGAAAATATA
   151141 TACATTAAGT CACCTCTCAA AATATATGGT AGGTAGAAAC AAATCTACCT ACCAAAATTA
   151201 AGAAGTTATA TTAAATTAAT ATAGAGAAGA ACCTCCTCAC ATACTAATTC AGGAATAACT
   151261 TCAATTGTTT GTCCATCAAG TTCACCTGTC GGATCTATAA TCTGAAATTC AGAAGTAAGT
   151321 ATGCAAGCAA TAATACTAAG TATATATGTC TCAATTTTAC TACTCTTATA TTTATTTCTG
   151381 ATTTCTTCCC ATAATGGTGA ACTTTCTATT TTTGTTAATT CTTTTTTATT TACATTCTTA
   151441 CGACTTGCAA GTCTAACAAC TTTGGCACTT ATGATATAAG GCAACATCAC CATACCAGTA
   151501 GATTCCAAAA TTCTCTTAGC TGCAATAATA AGTGTAACAT AATCATCCAG ATTGATAGAG
   151561 TTAAGAGTAT TACTATCTCC AAAATACTTA AGAAATAGAT TAAATACCAT ATCTCTCTGG
   151621 AAAGAATTTA TTGTACATTT TGCTCCATCT GATAATCTAT GCTTATAGAA TTGAATTTCT
   151681 TCCTGAGAAA AAGGACCAAA TTTAATTCTA ATTTGATTCA TAGCATCATC ACATGCACAT
   151741 TGATTTTGAA CAAGTAAGCT CTCATCTGTA CGGGATAAGA AGCTTTCATA CTTATCAAAC
   151801 TCACTCGGGT GTTCACGTAG GTCGCTAATC TACGCAGTTC TCTTATGAAC TTCTCTAGCT
   151861 GTTAACTAGA AGGCCAGACT ATATCTTCAT CTTCAGCTCT ACCTGCTTAG ATGCATCCAA
   151921 TTTCGAACTT GCTTAAGCTC TAACGCTACT CGGTTACTCA TAGAAGTTTT TCATTCTACT
   151981 ACCCTTTGGC TAGTCGTTGA ACCTTTATAA ATTATTTCTT TTTATTTTAT ATCTTCCAAC
   152041 TGTTTTATAT GTTTTTGCAA AATTATAGTT TTGAGATATA TGCTTCCATG ATTCTCCTCT
   152101 ACGAATTGCT GATATAAGAG AAGAAGCATC CGGAGAATTT ATATTACATT CTTTTGCTAT
   152161 ATCTGAATAT GATTTTGTAC CTTTATCTAA ATACTCACAT ATTTTAATAG CTTGAGATTC
   152221 TGTAATTACT GATTTTGGAG AATCTTTCCC AACACAAGCT AAACCAGTTT TTACAGCATG
   152281 TCTATTATTA TCTGCACTGC TAATCCATTC TAAATTAGTA AACATAGGAT TGTGTTTATT
   152341 GCCATCTATA TGATTTACTA CTAATGTATG GTCACCTGAA ACAAATAATA ATGCAATTAT
   152401 TCTGTGTAAT AAATATGATT TTGGTTTACC ATTTGTATTC AATGATACAG ATAAATATCC
   152461 ATCATCTCTA TTACTCAAAG TAATATATCT ATTTAATTTA GTATCAAATA TTTTTCCAAA
   152521 ATTAGATGCA TAATATCTAT TGGGATATAT ACCTGGTACT TCATTCTCCG TTATTTCCTT
   152581 AAATACTTCT ATAAATTCTA TAGGTGAATA CATAAATAAT CACTCTTTTA AAATTAATAG
   152641 AAGATATTAA AATAAAAAGA ATATATTTAT ACTTGGCTGC TGATTAGACA TTCTTATCTA
   152701 CTTAGAGTTT CCTCATATAG AATCTCATAA CTTGTTTCTG ACTTTCGTCT CCATATATAA
   152761 TATGGCATAT GAGCTTTAGC CTTTCCCAGC AATTAAGGAC GTTGCAACAC AGTATTTCTA
   152821 CTATGCGGAA CTAGTAAGTT AATTCAAATC CTCATCTCTC TTAGAAGATG AGAGGTTGCT
   152881 ATAATCGTAC TCATATTCAA TATCAGTTAT TTGATATTCT GTGTTTCTTA ATATACTCTT
   152941 AAAATTAAGA TGCACCAGAT TACCATCATA ACGATACTTA GGCATAATAT TTATAAGAAT
   153001 ATTATGCTTA GATTGAATTG CATGAATAGT TGTATTGATA CCTCGAATAT CCTGCATATC
   153061 CCAAATGACC TGATTTCTTT TTTCTGATCT TAGGATATTA GATATTGCTG TTTCGTACAA
   153121 TTTAGAATCT ATATCTACAT CATATCTCTT ATTGAAAGTA TCAAGTAAGA TATCATATAA
   153181 TGATAATATA AATTCTGTTG AATTCTCTAC TCTTCTTACG TACATAAAAT GACACATAAG
   153241 AGGAATCATG ATATTCATGG TTACTGATAT TTCCATCATT ATCATACCAT GTTTATCATT
   153301 ATATTGAAGA TTCGGATTAT TCTGAATTCT ATAATTTAAA TTCAATGAAT AATTATCTCT
   153361 ATTCATGAAG AAAATCTTAT AGAATATAGG TCCATTCATA ATATAATGAT ACATATCATT
   153421 GAAGAATGCA TCTCTATTAT ATTCAGGAGC TATATCTATT AAGTATTTTA TTCTAGAATA
   153481 GATTATGAGA AGTTCATGAT TTCTATCATA AAACTTTTCA AAGTAGTTAA GGTAGTGCGT
   153541 AGTATGTTCT CTTGTATTTG GGTTATTATA AGACCGCTTT TCAGTCATTA CAAATGTATC
   153601 AAGTTCTGAA TTTGGATTAG TGAATCCAAA ATAACTAGAT ACATCAAATG ATATAGAACC
   153661 TCTAGCTGTC TTAAATATTT TGTCTTCTTC CGCTGGCTCC CAAGTATCTA CTGGTTGAAA
   153721 CTCCTCCTTC TTCCAAAATA CCATTGGGTC TACTAGTTGG TTTTTGTTTT CATCCACGAT
   153781 AGTTTTCCTC CATAGAAATA TTTATTCAAA AATATAATAT CTGCTTCTAT TATATTTTTA
   153841 CTTCTTAGTA GCTTTACGAG TAGTCTTTAC CGAACTAGTA GATTTGACTG ATTTAGTCGA
   153901 TTTTACTAAT CCTATTTTAT TACTAGACTT ACTTGTATTC TTTTGAGGAT TGTCTTTCTT
   153961 TAGTGCTTCT TTTCTTTCTT TTATTTCTTT CTTATGTTTT TCTGCTGCTT CTTTTTTACC
   154021 TAATTCCTCT CTGAGAGCAA TCTTTTCATC AGTATGCATA ATCTCTTTAA GGAAGTCTTT
   154081 CTTATTATAT TTACTTCCAT AAGTTTTATA CATATATTTT GCAAAAAGAT TCTTCATCTT
   154141 CATAAATAGA TAAGCAAAAT ACAATATTTT GCTATACCCA GGAATTTGGT AAGGATTGGT
   154201 TTGCTTTGGG TCTTCTTTCA AAGCTAATTT TGAAGACTTA ACTTTCAAGT CTTCAAAGAA
   154261 TAGATCATTT TTCAAAAATA CCCGTAAATA AGTAAATACA AATGCTGGGT CATTAGAGAA
   154321 GAATTTTACA TTATAATTCT CTAATGTAGG CTGTGAATGT ACTGCAGCAT CATCAGTATA
   154381 AAACATTATT ACAGCATCGT AATAAAAATT CTTAACACCT TCAGATGGTA TTTTAATATG
   154441 TATATAGAAT TTGTCATTAT CATCATAATA CATCTTAAAA TTAATCTTTC CAGCTTCTCT
   154501 TAAAAATAAC TTATCAAATT TATCAGTATA AAGAGCTTTA TACATATCTC TTTGAGAAAA
   154561 TACGGCATTT CGTTTTCCCA AAGGGTTCTC AATATATTGC TTAAATGTCA TCTCCATAAA
   154621 TAAATATCTC CTATAAAATA GATAATATTT TATGTTGCTT TATTTGTACT TTAATAAATA
   154681 AGTTTTAGTA AAAATAAATT GTTACATTAT ATTGTAAAAG TTTACAAAAA AAAAATAATG
   154741 AGAGTGGATA AATACCACTC TCATTAAATT CTTTTTACCA TATTCTAAAT ATTGAACCTG
   154801 AAGCTGTCAT GATTACACTT TTAATGGAAC TCTTTGGAAT AATATTAAGA GTATTAAATC
   154861 CATAATATGT AAGTTCATCA CCAACTTTCT TAGGCACTAT ACCAGAATTA TCTTGCATAT
   154921 AGCAAACCTC TCCAGATACA CATGCATAGA TATCTTTTTC TCCATTATAT ATAGAATCCC
   154981 CAGATACTGC AGAATCTGCA TCTACTCTAA ATTCCATATC AGTAAGATTT ATAGGCTTTT
   155041 CTCTAGCATC TTCAGGTAAA GCAAATGTAT TTTTATATAT TGAAGAAAGA CAAAAATTTC
   155101 CAGGCTTATA AGATTTATTT GCTCCATAAA GTACATCATA ATCAAAGAGA AAATGATGCA
   155161 TATAGTTTAA TTCTCCTCTA AGAACAAATG CTTCACCATA TACTTCTGTT TTATTTGAAG
   155221 AAATGAGTAT TCTTCTTACT AATGCTTTTT TGCATAACTC ATCTTTAACT TCTTTAATTG
   155281 TTTTTCCTTT TAATGCATCC AAATCAGATT GTTTAAGTAT ATCAAATTTA CTAATAATTT
   155341 TATTAATAAT CTTAATATCA ATAAACCCAG TACCTATTTT AGTAATATTG ATAGCATTCA
   155401 AAAGATTATC AAATGACTCA AAAGGAGTCT GAATTAAATT TGACACGAAT AATGCATTTC
   155461 TATCCGGTAT CATAATATTG TCATAATAAA GTATATTGCT ATTTTGATTC ATAATTTATT
   155521 CTCCTTTAAA TCTTACCTTG ACATATTAAG AGTATCAATA TAAGTTTTTA GTATATTTAT
   155581 TTGAGTATTT ATGATATTTG TATATAATAT AATATCATTA TAGTCTATCC CTATATATGG
   155641 ATTAGTAAGA TTAATAAGTA AAATAGAATA GTCCTTTATT ATATATCTAT ACATCGTAGC
   155701 AGCATTATTA GTTCTATATC CTAATTTAAG AAAATCGCTA CTAAGTAATA TTTCTTCAGT
   155761 TGCACCGTTT AAAAAATTTA TTAATGAAAA ATATTTATTT CTATAGATGG ATACATCATT
   155821 ATTCATATCA TCAGATAGCT TTTTGCATTT CTCTATAATA AATTCAATAT CTTTCTTAAT
   155881 ATTATCCGGC TCAATATACT TATCCATAAT AATTACTCCT TTTATATTAT TTATTAATAT
   155941 TTTGAATTTT GATTTCGCAA AGAATTAACC AAATTTAATT TTAAATCTAT TATTTTAATA
   156001 AACATCATTC TATCTTCATT ATTTATAGGC ATAAGCGGAT CCATAAATAA TTTTGAAATA
   156061 TAATTATATG CCTTAGCAAT TCTAAATTGT TGAAATTTTA ATAATCCGTA ATCATCTTCT
   156121 TCTACAAGAT TATCAACTAT ATTATTCAAT GTATCTAATA ATTCTACTGG AAATACTCTT
   156181 ATATAATCCA ATATATTATC TTTATTTGGC ATTGATTTCT TAAGATCTAA ATCATTTTTA
   156241 GTTTTATAAA ATTTATCCAC TTCATCTTTA ATATAGCAAT CTATAGTACT ATAATAAACT
   156301 GATGAAGGTT TATAGTTTTT TATCATAATT AATCTCCTTT TATTAATTAT TTATAAACTC
   156361 TTTATCTTTT ATAAGACAAT AGTAAAGACT ATTATCTATA GTAGATAAAT GAGTTAATAA
   156421 ATTACCATTT ATAGTAATTC TATATGTTTT TGAATCATCT GGTGCTTCAT TTCGTATTAG
   156481 TTGTCTTATT TCTTCTGAAG TATATCTATG ACCTTTATAG TGCTTATATA CATCCATAGT
   156541 ATTTATATCA TATTGAATAC ATTTACCAGT AATAATATTA TCATCAATAT TTTCACTAGT
   156601 ATGAAAGAAA TCTATGCTTG GACTATAAAT AGGTCTACCC ATGATTATTT CTCCTATGTA
   156661 ATTATTTTTA TCAATTTGTT TTAGAATAAA TAAAAAATAA TACTGAGGTG ATTAACCTCA
   156721 GTATTATTAA TTTAGTCTTT TGAATTCATT TTCTTTAAAT TATTTGGTAT CAACAATGCT
   156781 AAACATTGTC TGTATATTAG ATAATTTATA ATCATTTAAT GTAGTCATAT ATTTATAGAT
   156841 TTCATTAAAT GATATATTAC CTTTTACAAG GGTTAAAATT GTTGGATCAT TATATGATGA
   156901 AGTATTAGTA CAACTAATAT CAAGATTCCT ATCTTTATTT GATGGAATAA ATAAATCTAT
   156961 ATTAGGAGTA TTGCTTTCAG GATTAGTCAT ATATATTACT ATATTTATTT TGACTTTTTT
   157021 ATCATCATAT AAAAAGGCCA TAGCAACAAA ATTATATATT TTATCATTAC GATCTTTAGG
   157081 TTCTATTATA AATCCACAGC TATTTACATA GTAATTGTCA AATCGTTCAT GTAATTCAAC
   157141 TTTAGAAGTT GTATTATATC TATTAGCTAC ATCCTTAATA TAATTATTAA TATATTCATA
   157201 AAGTTCAGAT ATTTCTTTAA AAGTATTATA TGAATCTTTT ATATTGTTGA AAATAGCAGT
   157261 ATCTGTAGGT ATAAATTGAT GCATAAGATT TAAGAATCCT ATTACATCAG ATTTTATTAT
   157321 TCCATCATTA GAATTTCTTG TAAATAAACA ATTAATAGTA TTTTTTAACA TTGTATTTTT
   157381 CTCCCTTTGA ATATGCATAA TTATTTGGGC TATATGATAA AACTCTAAAA TTATCCAATT
   157441 TATATCTTTT TGATTTATTC AAAGATAAAT CAACATCTAC TATATCATCT ACACAACGTA
   157501 TTACATCTTT TATAGATATA ATTTTATTAT CATATAATGA TAAAAATTTC AGATTTTCAT
   157561 TACCTAATAC ATCTTTAGTA TTAAGCATAA TTGAATCTAT CCCATTATTA TTAATAGAAT
   157621 TATCAATATC ATGAGTATTT GATAGTACAC TAATTGATAT TGAACTTGTA GAAATGTAGC
   157681 TATCCATATC TATATTATTC ATAAAATCGA TTCTAAGATC AAGATATGGA TCACGACCTC
   157741 TATAATCACA TACATCAAAA TAAGATATAT TATAAGGAGT ATCCAATTTT AATTTCTTTA
   157801 TAGTAACAGA GATATTATAT TCATTATTAT TCATGCCCCA CATATAATCA TAATCATTAT
   157861 CGTCTAAATA ATTGCTAGAT ACATAAAAGT TGTATTTATT ATTTGTATCA AATACTTTTG
   157921 CATCTTCTAT ATTAAATGCT TTTGATAATA ATTTAAAATT ATATTTATAA TTTATCTCAT
   157981 TATCAATAGA CATTTTTTCT ACAAATGGAT CAGGCTTATT AGTTATTAAT TTTAGAACTT
   158041 TATAAAATCC TAAAATATTA AAATTCATCC AATCACTTAT TCTTCTGCTA TCAGTATCGT
   158101 AGCAAAAATT ATTATATACT GCATTAATCT GAATATTATT CATTATTATT TTCCTTTATC
   158161 ATATTTTTAA ATAATTCTAA ATTTGTATTA CGATATCTAT TAATTCCTTC TTTATCTATA
   158221 TTAGCTTTTA TATTAAATTC TTTAAGTTCA AAATTTGTAT ACCCATATTT TGAATTATAT
   158281 TTAATATTAC CATCTATTAG ATATAGAATA GAATCAAAAC TTGAAGCAAG CTTTTTATTA
   158341 ATCAAGCAGG TATTAATAAA TTCTGCAAAA TTATCAATAG AATTTATAAT ACTTGATATA
   158401 TTATTATCTT TTTCTTGCTC ATATAACCGT ATAGTTATTC CTTCATTTAT TGAAAATTTA
   158461 TTAGTATTAT CATTCATTGA TGAAAAATCA ATCGAGAATT CTATTTGCAT ATATCTTCCA
   158521 GGATGAGTAT TTGATTTGAT AAATACTATG ACTTCATCCA TAGCAAAATA TTTAATAGAT
   158581 ATATTATTAT CAGTCTCTTT TAAAATATTT TGAATATCTT CTATAATATT CATAAAATCA
   158641 GATTCATATC GAATATCTGA TTTAGATAAT TTAGTTAAAG ATTCGTCAAT AGAATAAAAG
   158701 TCGTTTATAA TATCTATTAT AATATTTTTA AAATTATTAT AATAATTAAG CGATGTCTTT
   158761 GAAGAATCTA CCCCTGTATA ATTATAAATT GCCTCAGCAT ACATATTTAA ATATCCCCTT
   158821 ATATAATTTT ATAATTGCAA CAGTAATCGA ACGTTTCTAT ATTAAATTTT TCTTTAAATA
   158881 ATTCTAATGG ATAATTAAAA AATTCTTCTA GTGATTTAAT ATCACTAGAT TTTTCTATTT
   158941 TTGCAATTCT TTTAAATAAT CTTTTATCGT GCAGCATTGC ATCTATTATA TTAGGCATTT
   159001 TAAAAGTATT TTGATTAATA TTTATATATT TATCATAATC TTTTATAATA TTTTTAATAG
   159061 CATTTGTTCT TTGATAAATT TCACTCTTTA AGCACATATA AATATGATCA TTAATGAAAT
   159121 CCACTTCTAT AGAAATTATA TATACACCAT ATTTATATTT GATATGAATA TGATCAGGTC
   159181 TATAAGAATC TACAGACTTT GGTTTATTTG TATACCATTC TATATTTATT CCATATTTTT
   159241 TAGAATAATT ATTAATAATA ACTTCATCAG TTAAATATTT AGTAATAAGA TCTATTTCAT
   159301 GCTCAGATGC ATATTTATTC ATTCTAAATA GATTTGTCTT TTCATCTAGA TCATCTATTA
   159361 ATTTATCTAA TGAAGTATTT GAATAATGTA TTGCAAAAAC TTGACTCATA ATATTTATAA
   159421 GATTATAAAT TGCAGATTTT ACTTTATACT TATTTAAATA AGCATCATCT TTATTTTTAA
   159481 AATCATTTAA TGATACTCTA TAAACCTTTT CGATATATGC AAACATTTTT TATTTCTCCT
   159541 TTTATTTATA ATTTTTAGAG AGGTATTATA ATACCTCTCT ATACTATTGT TTCAAGCAGT
   159601 CTTTATCATA ATAACAAGTA TCAAATGTAT TCACAATAAA TTTATCACTA AACGCATTAT
   159661 ATGCAAAATT TAAATATTCA TCCATTGTCT TAATCATACT ATTATTTTTT ATACTTTTAA
   159721 CTCGCCTAAA TAGTCTTTCA TCATAAAGCA TTGCATTTAT AATAGGATGA TGCTTCTCTC
   159781 CAGGATGATC AACACTTATA TCATAGCAAT CACTCATAGC ATTCTTAATT TCTTTTGATC
   159841 TTCTATAAAC ATCATTCTTT ATACGCATAT AAATATGATC TTTAAAGAAA TCTATTATTA
   159901 TAAAAATTGT GTATGAACTA TAATTATACT GAATTGAAAC AAATCCAAGC CTATCAGAGT
   159961 TTGTATAAGG TAATTTATTT ACATTCCATT CTATAGCTGT GCTAAAGCAT TTAGAATAGC
   160021 TATTCATAAT AATTTCTCTA TCTAGAAATT CTCCAATAAT ATTTATCGGA TTTTCTGATA
   160081 CAGATTCATT TGCTCCAAAT AAATCAGTTT TTTCATCTAA TTCATCTATC AATCTATTTA
   160141 ATGAATTAGT CGGACGATGT ATTGGAAAAA GTTGACCTAA AATTTTTATA AGTCTACTAA
   160201 TTGAAAATTC TACATTGTAT TTACTAAAAT AAGTATCTTT CTTATTTTTA AATTCATTTG
   160261 TCCTAATCCT GTAATTCCTT TCAACACTTA CAATTACATT CATTTTTATT CTCCTTTGGA
   160321 TATTAATTTC CATAAAGATG CTTTCTTTGA TATTTAATAG TATCAAAACT ATCTATACCA
   160381 TAATTCCATT TATATTTAAA TAAATTAATT GGATAATCTA AGAACTCTTC AAATGAACTA
   160441 GTTTTTGAAT TCTTCATTAT ATTTGATGGC CTTTTAAATA ATCTTTCATC TGAGAACATT
   160501 GCTTCTATTA TATTACCATT TTCAGATTCA TCTATTGCAG AAGCAATAGA TTTATTTATT
   160561 TTTAAAACCT CATTACTTAT TGTAACAACA ATTTCTGTAG CAAGAAATTG AATTGACATA
   160621 ATGATATTAA ATCCTGCAGC TTTATATTTG ATACAAATAA TATCTAAACC AGAATTTTGG
   160681 CCATTATATC CATTAGACTC TTTATTACAA AAAAATAGGC TTCCATCTAA ATATTACATC
   160741 ATAATGATTA TCAAGATTGG ATGTAATTGT AGATATGAAT TCATAAATAA TATTTGATCT
   160801 AGAATTAAAT TCTTCATTTC TATTAGTAAA CAAAGATGTT TCAGAATCTA ATCTAAATAT
   160861 TAATGTATTT ACTAAATTTT CCTTTTGATT AATTGGAATA ATTTGTGATG CAGTATCTAC
   160921 TAATATATTT ACTACATCTT TTACATTTTC TTTACAATAA TAATTCCCAC TACTAAGAGT
   160981 AGTGAGCATA GCTTTAGGAA TATGATAAGC CCTTTCAATA TTTGCGATCA TTGTATATTT
   161041 CTCCTTATTT ATTATTTACT ATCTTAAATT CAGTTGTAGT ATAAAAATCA TAATTAGAAA
   161101 GAAGATTATT GGTATAATTA ACCAGGCTCT GATAATTCTG TGTTTCACTA TATTTTTTAA
   161161 TCTCTCTATC TATTTTAAAA CAATTCTTAT TCATTTTTAA TTGTTTTAAT ACTTCATAAT
   161221 CTACAAAATG TTTATTTTCA TCGGTGCATT TATAATTGAC AAGTTCAATA AAGATTTTTC
   161281 CATTTTCATA TAAAATTGAT ATAGATGCTG TACCTAACGT ATTGAATTTA ATATAAATAT
   161341 TATTATCTGG ATTAGTATAT ATTGTCATTC TTTTATAACT ATTATCATCT GTACAAAGTA
   161401 AATTTCTCAT ATACTTAATA ATTGTATCGC ATATAATATT ACGATATTTT TTGTAATTCA
   161461 CTGCAAAATT ATTCGTATTC TTTTCGATAC AATTTATCAT ATTATCAAGG TCAGATTCGA
   161521 TAAATTTAAT TGGAGTTATA TTTGATGCTA TTGATATAAT TTTATATATC AAGTCCTTCA
   161581 ATCGATCCTT ATCAAAATGC TGAGGATCCA TCATGATTTT AGTTACGGGC ATAACCTTTT
   161641 CTGTTTTTAA AATTGCGTAC ATATTTTTAT TTCTCCTTTT ATTTAGCTAT TTTATAATAG
   161701 CTTATTCATA AAAATAATAT CTAATTAATA AAAAATATAG AGAAGTAGAA TAGTCTACTT
   161761 CTCTTTTAAT TTTAATTAAA AACTAGGATT TGACATTTTT GATTCATCTT CAGGAAGACA
   161821 AAGAGTCAAA TTATATAGGC TCTGCATAGC TTCCTTATCT GAAGTTCTAA CACCTTTACC
   161881 ACCTAAATTA AATAAATGTG ATTTAGACGA TAACTGTTTA TCAAGTTCAG CATTAGCCTC
   161941 TTCTGAATAT ACTCCCTTTA CAGTAACCTG GTCACCATCA TAGTCACCAC CTATACCATC
   162001 AAGGTAAAGG TTACTAATAT TAAGAGTATC GATAAAGCTA TTAGATGTAT TACTACCAAT
   162061 ATCAGCTTGT GTAATATAAG GATAATTCTT ATAATATTTA TTTCCAACTA CCATAGGAGT
   162121 AGTTTTATTA GTAGAAGCTA TACGAATTCT AGTAGGATAC TGGTTAAAAT AACTATCTAT
   162181 AGGATATCTG GTAATAAGAA TATGCTTATC AGCAGTTGCT TCAACTGCAG CCATATAAAG
   162241 AACATCACAC CATGTAAGAT CTCTATCCTG TATAGGATAT TTACTTAAAT CAGCTTTATT
   162301 AGCAAAATCT TCTGCACTAA CATCTCTTCC TTTAAATCTA AGTCTAACGA CCCGTCCTTC
   162361 AATAGTAGGA ACTTCTATAG GAATAAATCT ATTGGAGAAT CCAGTACAGA ATCTATCTAT
   162421 TTCTTTTTTG ATTCTTTCAT CAGAGAACTC TATTTGATAA TCCTTAGGAT GAAGATACTT
   162481 AATAGTATTA TCTTTATCCA TTGTAGGAAT TACAGAGTCA CCGGAGAATT CATTCTCAAA
   162541 GAATCTTCTT ACATGATACA TTATAAATGG TAAGAAGTTT ACACATGCCG ATGCTAAAGG
   162601 AAGAACCGAA TAATCCAAAT CAGCTTCAAT ATCATCAAGT TTTTCAACTT TTAATTCAGG
   162661 AGCAGAAAGG ACAAGACGAG AAGCATAGTC TGTAGTCTTA GACATGACAC TCATTCTAAG
   162721 TACACCAAGT TTACCAGGAA TGACATCAGA AGTCTTTTCA CCATTAATGG TTGTGCCAGA
   162781 ACCAAACCAG TCATATATCT GAGTTAAAGT TTCCTGAATA CGACCTCTAG TAGCATCAGA
   162841 CAAATTCAAT CCATAATCAG CAGATTCTCT AAGTGCCTTG ACAAAAACTA TAAGATTTCT
   162901 ATAAAGTTCA TTTATTGCTC CAATAGCAAC CTTTCCTTTA TCATTATTGA CATCTCTATA
   162961 GAATGCTGGA CATACAATAA ATTTCTTTAT AAGCATCTGA GGAGTTCCCA TATACTTTTC
   163021 AAGAAAATTC ACCTGCATAT CTCTACGCTT AGAGCTTGTA CGCTTAAGCT TGAATTTATC
   163081 TATATTCTTA ATAAGAAACT TTATTCCAGT TTCTCCATTA GGATCTTCTT TAAGTTCACC
   163141 ATTATCAGTA ATAGTAAACC TTCTGATTCC ATGAACACAA TATTTTATAC CAGAATCACT
   163201 CTTGCACCAC ATTTTATAGA TAAGAGGATT TATAAAAGTT TCATAAAGAT CTATATACGC
   163261 AAAAGTATTA GCCCTGTCAT ATTTAGTAAT TCCAAAAATC TCATTAGAAA GTAATCCATC
   163321 AGGACTAGGA ACTCCATTTC TAACAAAAAA TACTGGATTA GTGACTTCTC TCAAATTATT
   163381 TACTTCAACA AGTTTATCAG GATCAACGAG ATCGACTCGT AAATGCTTAC CACGGAAAAT
   163441 TTCATCTGCG GGCATAATTT CACCTCCAAT TATTAATAAT ATGTGGAGTT TCTAAAAGAT
   163501 AAGAGTGAGC CCATTGGGCT CACTCATTTT CATTGACTAT ATTTAAAGTT ATAGCATTAT
   163561 TATCTATAGT AGCATTAATT ATATACATCG ATCCATATGA AATAAAATGC ATACCATTAA
   163621 TAAAACTATA TACTCTATTT GCATCCAGTA TATTATTATA AATAATAATA TACTCATCTG
   163681 TTTCTTTCTT ATAATCTAAT GAATAATCAG AATCAAGTAA ATGATATAGC ATCATTATCT
   163741 TATCAAAAAG ATTTCTAATA GAATATGCTA TAGTATCTTG ATTATTCATG GTCTTTGTTA
   163801 TATTAATACA ATCAAATTGA TTCATTTTAT TTATTAACCT CCTTCCGCCA TTTCTTCTAT
   163861 GGCATCTTCC AAATCATCTT CTGATATATT AGATAATGAA GGAGATTTTG GAACTTCATC
   163921 AGTTGGCTTA TATGTATTAT ACCTTGCATT ATTCTTATTT AATTCTTGCT GTTTTGCTTT
   163981 TCTTTCTTCT TCTTTAGCAC GTTCCTTTTG AACTTCAGAA CGAAGGAATA CTATTTTATA
   164041 AAGAGAATGA ATATCATCAA ATGGAGCATT TAGCATATCC ATTATAGATA TTCTTCCCTT
   164101 TAAAAATGAA GCAATAGATT CAACTAGATT TACATACTCT GAATAGCTGC CAACTGATGC
   164161 CGTGTAAAAA GCAAATTCTC AGGTGCAATA TTTGCAGTCT CAGCAATCTG TTCTGCGCAG
   164221 TCAGGGCAAG TTGCTCCAGG AATCTTATAG GTAACTGCAT TATTATTTTC ATCAAATTCA
   164281 TTAACCTTAC CTCTAAGATT AAAGAACTCA TCAGAAGTAA ACTTATTGAT TATATTATCA
   164341 ATATAAGTAG CAATACGTCT TGCAGAAGTC TTAGCAAGAT CATTAGTAAC AGGCTTGGTA
   164401 TTAATAGGCA CAAGCATCTG ATGATCAGGA TCGATAAAGT AAATATTATC GATATAAGAA
   164461 ATAAGATCAA TCATATCAGC ATACTTTTCA AGGAATTTAT CACTCAAAGC AGCAACTTCA
   164521 ATAGTTACAT TCCAAATACT AGGATGACGA AGTGCAACAG CATAGTTATC AGAGATCTGG
   164581 AAGAGTTCAG ATTCACCAAA GTCCTTAGCA GGAGCATTAG TATCCTTCTT ACAGAACATT
   164641 TCTACATTAT GCTTTACTTC ATCACTAGCA TAAGAAACCA TATCATCAAA ATTAACTTCT
   164701 TTGATAAACA TCTTCTTGCA CTTAGAATTG GGGCATTCAT ATGTAATGAA GTTACTATTA
   164761 GCAAATGTAG CCTTATAGAG TGCAAAATAG ATATGAGCAA GATCACTAAA TCTAGTAGTC
   164821 TTAAGCCAAG TTTCATAATT CGGCTTAGAC TTGTCTATAA TATGATCATA GATAATACGA
   164881 TAAATATCTT TAAAAGTATT AAGTCTATTT CTAGTACTAT TTGCAGGATT GAGTTTAAGA
   164941 ATTTCAGGAC CAGAAAGGCC AGAAACAGAG ATAGCCTTCT CTGCGCCATA CATCATCCAG
   165001 TCAGCAACAT TGGGAACTGC TACAGTCTTA TTGGCAATAA TCATATTAGC CTTTTCAGAG
   165061 GTAATAGACT TATTTGCAAT AGCAAACTTA CTAAGATCAA ACTTACTCTT TATAATAAGC
   165121 TTACCTTCAA GCTCATTCTT GAGTTCCTTA ATAGTCTCCT CTTCAGACTT TTCAGCAGTA
   165181 CCATCAATAT CATATTCATC ATCAGTATTA TCATCATCGT CATCAAAGAG AGAAGAATTA
   165241 CTTACTCCAT CAAGAATATC AGTATCAATC TTCTTTTCAG GAACATGAAC AGGCGTATCA
   165301 GATACTGCAG AGGTTGATTC AGTAACAACT TTATTTTCAA TAGGATTATA TGATACAGCC
   165361 TTAGTAGAAA TATGAATAGT ATCAGGTTCT ATTGTATTAC CATGATTAGC ATCAGTCTCT
   165421 ATTGTATCAT GATCATATGA ATCAGTATTA ATACTATTTA AATCATCAGT ATTGATATGA
   165481 GGCTGTTTAA TAGGTTCCTG ATAATTATAC TCATCAGAAG ATGCAGTTTC AATATCTACA
   165541 GTATCAGTAG AATCACTAAA ATTAAAATCC TCATTAGAAA CATTATCAGA TACCATATCA
   165601 TCAATATCCT TATAAGTTTT TGCAGATTCC TTTTCTTCCA TCTCTGCATC TCTCTTATCA
   165661 AGGATTGCAT CCATCTGGGA TCCCATTTCT GCCTTAGTTC TATCGAGAGC TCTATCAAGA
   165721 TCTGCAAAGA TATCAGTATC AGGAGTAATA GCTTCTGACT TTACAGGAGT CTTCTTAGGG
   165781 AAGAACTTAT TAATATCTTC CGGAGACATT TCACTAATAT TGGAGCTCTT AACAGGACCA
   165841 TTATTAGTAG TAGGGATACG ATTTACCATA TTATTAATAT CATCTACAGA GGCAGAAATA
   165901 TTGCTAGATC TTACAGCACT TCTACCTTCT ACATTAGAAC CTCTAATTTC ATTAAGGGAA
   165961 GAGTTCTTTT CCATTTTATT AACCTCCATA ATCTAATTTT ATAGATCAGC TAAATGTGTA
   166021 AATTTACTTA CAATAGTTTG AGCAGCACTA TTATAAATGA ATCCATATAT AGTACTATCT
   166081 ATCTCTATTG TAATATATAT TGTTTCTTTA TCTTGATTTA CATTTACAGA TGCAGACTGA
   166141 TAATCTGGTA AATATGTAAC AATCTGTTTC TGTATATCTT TTTTTAAATT GCTTACATTT
   166201 ATTCCATTTA CGCTATACAT GTATTTAGAA TAAAGTCCCA CACCCATTTC CGGATGCGAT
   166261 TGAATGGTTC CTGACTCAAG TAGAAGTAAT CTTGTTAAAA GTACTGCTAC TGCTTCAGGA
   166321 TTTTTATATA CCTTTGGATT TTCGAAATCA TCAATAGAAA AAGAGTATTC TTCTGATATA
   166381 GTAGCCATTA TATCACCTCT TTTTAATTAA TTTAATATTT TTTAATACTT TGTTGTAGAT
   166441 TTTAAAATAT ACAGACTTTT GATAAAACAT ATAAATAATA TACTAATATA AATTATTCAC
   166501 CTACATAAAG CCAAAATTAT TTTCTTTTAA TTCATATTTT CTTCTTTTCA TTTTAACCTC
   166561 CTTTTTTATA TATAGAGAGA TAGCGTTTTG CTATCTCTCA TGCTTTTTAT TCATACTTCA
   166621 ACATAGCTAT AATATGATTA CATAGGAGGT CAATAATAAT GAAGCCTACT TATAAAACAA
   166681 GTAAAAAATA TAAGTGTCCT TATTGTGATT ATCATGATAC TAGGACTAAT CTTGTAGATC
   166741 ATGTAAATAA AGAACATGAA GAATTAATCC CAGAAGGATA TACAGCAGCT AGGGCTGTAT
   166801 ATGATTTTAT AAATGGAAAG AATTATGGAA TTTGCATGAT ATGTAAACAG AAAGTTTATA
   166861 CATGGAATGA TAAAATAAAT CGTTATAATA ATCTTTGTGA TAATCCTAAA TGCAGAGCTG
   166921 AAGTCAGAAG GATTGCGCTT GAACGCCATA TAAAAGTATA TAATAAACCT ACTCTTCTTG
   166981 GTGATGCTGA ACAACAGGAA AAGATGCTTG CTAATAGAAA GATATCTGGT ACTTATACTT
   167041 TTTCTGATGG TGGTAAGATT ACTTATACTG GAAAATATGA AAAGAATGCT CTTGAATTTA
   167101 TGGATACAGT TCTGAATATT CCTTCTAAAG ATATTCAGGC CCCTGGTCCT GTTCTTGAAT
   167161 ATGAATATAA TGGTGAGACT CATAAATGGA TAACTGATAT TTATTATATT CCTGCTAATC
   167221 TTCTTATTGA AATAAAAGAT GGTGGAAATA ATCCTAATAA GAGATCTATG CCTGTATATA
   167281 GAGAGAAGCA GTTAGCAAAA GAAGAGATGA TTACTAATCT TGGTACGTTT AATTATATTA
   167341 GACTCACCAA TAATGATTTC TCTCAGCTTC TTGCTATATT TGCTGAAATG AAAGATGAAG
   167401 CTTTAACTAA TGAAAGTCCT AAGGCTACAA TTAGAGTTAA TGAAGAATTT AATATTGGAG
   167461 GAGCTATGCC TAGAGCAGAT GCAACTGATG TGTGTATAAT TCCTTATATG TCAAGTAATA
   167521 CATTTGATAT TGGATATGCA TATTCTGATA GTACAGAACC TGACAAAGTA TATATTCCAG
   167581 AAGAAGATGG AGATAAGATT GTTATTAATC AGTATAATAA AGATGATTTA AATAATAATA
   167641 AGATTACTAA AGTATATAGT AATTTTGTAG AAAGTCTTAA TAATAGTATT CCTAAATTAT
   167701 GCAAAACTTT TAATACAATG TATTATTGCG GAATAAATAC AACAGAAAAG TTTGCAGAAA
   167761 AAATGAGACT TATATATGAG CAGATAGAAG GAAAGAAACC TGTTGAAAAT AAATGGTCTC
   167821 TTGTTAATAC TCTTACTGGT GCTAATATAA ATAATTATAA AGACCTTTTT ACTCTTGAAT
   167881 GTTTTAAGTA TTATGATAAA GATCGAGAGC AGAAGATTCG TTCTTATATA GAAAATGCGT
   167941 ATGATTATAT TGCTAAGGAT GATAATTATA TGCAGAATAT AATTAAAACT AAAGGCTGTG
   168001 TAATGATTTG CAGAGCTCTT GATGGATATT ATGCTTGTAC AAATGATAAA TTCTATATGG
   168061 CCACTGAAAA GTTTGATACT CTTGAAGATT TAGAGTCTAG TGGAGCTATA GATATTATGA
   168121 ATGATATCTA TAATGCAAAT TCTAATAAGA AGGAGGAAGA AGAGAATGCC AACGAATGAT
   168181 ATGTTTGATG ATGAGTTTAA GATTTCAGAT ACATTAAAAT CTTTAACCAT GAAAGGTGAA
   168241 TACTTTGATG ATCTATATGA AAAAGATCCT AAAGTAGTTG AAGCAAATAA CTGGTCTAAT
   168301 TCCTCTGGAA TAACTATTAT GACTCCAGAT ATTCTTACTA TGGAAAATCT TGAGAATAGA
   168361 TGGATTGAAT ATAATAACAA TACTAAATAT AATCGTAGAC AGTCAGATTG GAAATGCTTA
   168421 GAATTATTTG GTATTGATAA TTATGAAATG TATAATTCTC TTAAAGATAA ACTTAGTAAA
   168481 GAGAATACTA ATATAACTTC TGCTGTATCT GATTCTATTA CAGCAGATTC TGAAACATTA
   168541 TCTGCTCCAA TGAATGAAGT GAGTGTAGAA GATAATTTTA TTAATTCTAC AATAGACTGG
   168601 GATGATGTGG TCCAGACAGC AAAAATGTTT GGTGTTTATA TAATGCATCC ATATGGTAAT
   168661 CCTGATGAAA TATATGAAAA ATATAAATCA ATGCCCGACT CCGATAAAGT TGTATCAGAT
   168721 GATATAATGA AAGAACTTGT TGGAAAGACT AATAAAGAAT ATTATCTTAT GCTTAAGAAT
   168781 GATATTATTT CACCTATGAT AGGTGATGAT TATTCTGATA AGATAATAGA GTATAAAGCA
   168841 GTTACTGATA CTGTAACTGG TATGAGAAAT TATGCTAAAT CTTTAGTTGA AAATAGACCT
   168901 GTATGGGAAT CTGCTAAGTA TCTTCTTTCT AAAGCTAGAG AAAAGAAAGT GCTTACAGAA
   168961 GAAGCTATTA CTAATAATAT AATTTCAGAT GCTATTGGAG ATTTTGAAGC ATTATCCAAT
   169021 AATAATCCTG AATTTATATA TTCTGATTAT CCTTATATAT CTCCTGAAGA TATGATATCT
   169081 ATGGGTGTAT ATAATGATGA TCCTGAGCAG AATTACTATA AGGCTATATC TGATAATAAA
   169141 TTAATTTCAG ATGATATGAC ATCTGAAGAT TGGTTTGAAG AATATAAGAT AGATGATTTA
   169201 GCATACTCAG AATCTTTTAG AAATAATATT CCTAGTTGGA TTTCTAAAGT AAGAGAGCTT
   169261 ACATATAGTC TCAAGAAAAT GCAGGAATCT GGAAATTATA GCGAAGAACA GATTAATTCT
   169321 AGAAAGCAGT CTATTCTTGA GCTTGGCTGG AATCCGGAAA TAGAATTCTC TGATAAAGCT
   169381 AGAAGTATTG CAGTTGAAAC TGCAAAGATG AGAAGATCAT CTGTGAATAT TATAGATCTT
   169441 AGAGAGTTTG ATGTAAATTA TACCACTCCT ACTGAAGAAG ATCTTAATGA TAAAGAACTT
   169501 TATCCTATCT TTATTGTATT AATTGCAGGA AATGCCTTCC ATTCTAAACT TATTAGAAAA
   169561 TTTACTAGAG ATGATTATAG TCATGCTGCA TTTAGCCTTG ATCCAGAATT AAATGAATGC
   169621 TTTGGTTTTA AGATACTTGA AGCTAATGGA ACAAAACGAA CTGGATATCA TAAAGAAGGT
   169681 ATGAAAGATG TCTTTAAACC TAATAATCTT AATATTGGAT TATTCTGTTT CTTTGTACCT
   169741 AAATATATCT ATATAAAGTT TAAAGATATT ATTAAACATT TTGATGCAAA TATGGAGAAA
   169801 ACCAAGTATA GTTATGCAAG TTTGCTATGT TACTTGCTAC ATATTCCTGT AAATGTAGAT
   169861 TATAAATATT TTTGTTCTCA GTTTGTAGAT GTAGTATTTA GAAAGCTTGA TATAAATATT
   169921 ACTGGAAAGA AATCATCTAC ATTTGTATCA CCTGCTACAC TTCATAAGGC AGCTTTAAGA
   169981 AATGAAAAGA TATTCAAGCT TTATGAAGGA TCTGCAAATG ATTATGATGC TGAAAAGATT
   170041 AAAGCTGTAA TAAATACATT AAAGAAAACT GCTAAGCCTC TTAAAGAGTC TGAACAGATG
   170101 TATATTAAGA ATCAAGATAT GTATATTAAT TATCTTATAG AGAATTGTAA TAAACTTGAT
   170161 ACCGTATTAA GTCTTAAAGA ATATTCTTCT ATAGTAACCG ATCCTACTAT GAATAATATA
   170221 ATTAATAAAA TGCTGTTTGA ACCTCTTGAT ATATATAGCG AAACCGAAAT GCAAAATGGC
   170281 ATAGATATAG ATTCTCTTAT AAAGAAATAT ATAAAACCTT TATGCTAAAA TAATTATGAG
   170341 AGTGGATTAT ATGTCCACTC TCATATTTTT TATTTACTTA ATATAACGAA AACAAATAAT
   170401 TAAGTTAATT TTACATATAT GGAGGATAAA ATGGAAACTA TAAATGCCAA TACTTGTGCT
   170461 AAGAGCATTC TTATGCAGCC TGGAGATGGA ATGCTTACTG GAGAAGAAAT TTTAAGACAG
   170521 GTAAAAGAAA ATAATATAAT AATTGATCCT TTTGATGAAT CCCTTATTAA TCCTAATAGC
   170581 TATAACTTAA GAATTTCTAA TAAGCTTAAA GTTTATAGCC ATGGACTTGA TAAAGCAGAT
   170641 ATTGATGATG CTGTTTTAAA AGGTGATGAT CATAGATTCT TTAATAATAA TCATATTATA
   170701 GATGAATATG GATATAGCTT TCATGTCAAA TCCATTATTC CTACAAAAGC AAAGCCTATA
   170761 GATATGCATT CTGATAATGA ATATTATGAG TATACTATTC CAGAAGATGG AATGGTTTTG
   170821 TATCCCAATA TTCTTTATAT AGGAAGTACT ATAGAAAGAT GTGCTACAGA TAACTTTATT
   170881 CCTATGATTA ATGGTAGATC TTCTGGCGGT CGTCTTGGCC TTTCAATTCA TATCTGTGCA
   170941 GGATTTGGAG ATATTGGATT TGATGGTACT TGGACTCTTG AGATTACTGT AGTTGAACCT
   171001 TTGAAGATTT ATCCTGGAGA AGAAATAGCT CAGGTTTGCT ATTTTACTCC TGCTGGAGCT
   171061 GCTTCAAAAC TATATAGAGG CAGATATTAT AAACAAGAAG AACCTACTGT AAGTAGATTT
   171121 TTCCGAGGAA AAATAAATTA TTAAAGGAGA AATATTTGGA CAATGGAAAC TCAGAAAATT
   171181 TACACAGGAA GCAAGTTTTT TAAGTACAAT GATAATGAAG AGGCAGACAT ACTCAGAGTT
   171241 ATCAAAGAAG ATGAAGCAGC TAATATAATT TACTGCAAAG ACAGAGAAGG ACATAAATAT
   171301 AAGATTTCTA GATCTGATCT TTTAGATAAT TATACTATGC TTAAACCTGA TGGCGTTCTC
   171361 AATATTTCTA TTGTAGAACT TGAAGATTCT TCTGATGTAA TAGTAGCTCT TGCTAATATT
   171421 AAGAAACCAG AAGATGGTCC TTTTGCAATA TGCAGACAAT CTATATATGA CTTCTATACT
   171481 AATGATAGAA CTCCTGAAAG TGATTATCAA CTTTATCTTG GAGTATCTAC TAATAAGTAT
   171541 ACTTGTCCTG CAAATATAGA TTTTAAGTGT TTAACAGCCT GTAATTCTAT TAAAGATACA
   171601 AGATTTGTCA ATGTATATCT TGATGATACA TTAGATAATA TTCTTGATAT TATTAGAACC
   171661 AAGAGATATG ATACTATTCT TAGGCAAGTT CATATGACTA TGGATAAGAT ATTTACCAAT
   171721 AAAGCAGTAT TCGGTTGCAA TGATACATTA AAGGATCTTC TTGTAGATAA TAATTTTATG
   171781 TATGATTTTC GTTCATGCTT TGATATATTT GAATTCGATT CTCCAATTGG AGATAGAGAT
   171841 TGTTTGGATG CAATCAATCT TGATAAATTG GAGCAAGATT ATCATGTCAA AAATGTAATG
   171901 AAAACATATG TACTACCTTA TACTAGAGAA GTAGATCTTT CTAAAGTAGT AAAGAAATAT
   171961 TTCTTAGCAG CCTCTAAGGC AGAAGACTAT AAACCTATTT ATATCGTAGC ATACGATACT
   172021 ATAGATGAAT TGAAATGAAT GAATAAAAAA TATATTAATC ACATAATATA TATATGAGAT
   172081 TAGGATATGA TTTTATACAT ATCATAACCT CATAATAAAT TTATTATATA ATAATTTAAA
   172141 GGAGTTTTAC CATGGAAAAC AACACCACTA CAAGAGAAAA GTTCGCAATT AAGAGCAAGA
   172201 TTCAGGAGTT CCCGACCAAT ATGGGATCGT GGATTACAAC CTCGATCAAT CTTTGTGAAG
   172261 TAATCAATGC GTATTTTGGA GGTATATTTA AAGAATTTTA TGCTTCCAAA ATATACATCA
   172321 ATGATGGGCA TGATGTAAGC CCGGCCACTA GGCGTATTCC GAATGGGGCA CTCTACATCG
   172381 ATCTGTTCTT CTCTATGAAG AATAATATCG GAAATGGTAT TACAAATGCC ATTAAGCTTG
   172441 TAGATGATAA TTCTGATAAT GGAAAGATTA ATCAGAATGA TCTTACTGCA ATGTATCTTA
   172501 ATACGGTGAG AAGATACAAT CAGACATCTG TATATGAACT CACCGATGAG CTTAAGGACA
   172561 TCCTCGCTCC GTTTACCTTT GAGTATATCG ATGAGAATAC TAAAGTAAAC TGGAATGAGC
   172621 ATAAGTCCGA AGAGCTTAGT TCGTTTGACA ATTTCAATAA TAAGGCAGAG TATATCTGCC
   172681 GTATTAGTGG TCTTGATCTT GTCAAGATCA TCGCTGCAAT TTATGGCACA GGCTCGAATG
   172741 GTGTACGTTA TGATTATAAC GTTACTGTTC AGAATGTCAT TCCGAGTAGA GCTGGTGAAT
   172801 ATATTCTTAA TGTATCCCAG CTCAACATGG CAACCGTTAG AGAGCTTCAG AGTGCTCTTG
   172861 GCTGCTGGAA CAATAATGGC TGTAATTACA ATGTCTATCG TGGTTAATAG CCATAATGAA
   172921 AGAGGTGAGC AATCACCTCT TTCTTTTTTA TTCAATCTTA ATAATTATTA AGGAGGATTA
   172981 ATAAAATGAA GGATAATAAA GAAAAAGAAT TTAATCTTGA AATAGATGAT TCTATTAATG
   173041 AGATTATAGA TGAAGCTCCT GGAAGTAATA GCTTTATAGC ATTACGTAAA CTTAGATGGA
   173101 GTGAGAATGG AAAGTTCAAG CTTGATATAA GAAAATGGTT TACAAATTCT GAGGGAGAAG
   173161 AGATAGCTGG TAAGGGAGTA TCATTTATGA CAGATGATGG ACCTGCTAAT CTTATTGAAG
   173221 CTCTTCTTAA GAATGGATAC GGGGATACTA GAAAGACTTT AAATGGTATC AAAGATAGAG
   173281 AAGATTTTGC AGTACGAGTA AAAGAAGTAC TGCAGGAAAA GAATATAAAT TTAAATGATG
   173341 TAGAAATTCC TACTATAGAT TCTATAGAGG AATCTTATTA TGATCCGAGG AGTATATTAT
   173401 GAGTTATACT GGGATACCAG AGAGAGTAAA TGCTGTTGAT ATTTTATATG GAGAATATAT
   173461 AAAATATGAT CGTCTTTATG AAATGACGAT GCATGCATTT TGCGGAAATG ACAAAATAGA
   173521 TAGGACAGAT ATCTATGTAG ATCTTTATTC TATCTTAAGA AAATTATATC ATTTTGGTGA
   173581 TAGACTTGAA ATAGATGATA GCTGCGGTAT AGCATCATCT ATTATTAATC TTGCTATACA
   173641 TCTTAGAGGT TTCTTCAATA AGATGGGAAT ATATTCAAGG ATATTTTTAG TATATGGAGG
   173701 AGCAAGAGAT CCTCATATAT TAAGAGATAT GCCTAATTAT AATGCAGCTC ATATTTTACA
   173761 GGAGGATACC AATAGTCTTC TTACTAGTAG AATTATGGAT GCATTGCAGA TATGCCAGAT
   173821 ATATACTCCA TACTTACCTG ATATATTTAC ATTAGTAGAT AGAGAATCTG AATTTTCTTC
   173881 TATGATTGTA AATAGAATTA ATACAGATTT TGCAGCTAAT AGAGAAGGCA AAGGATATAT
   173941 AATCTATAGT AAAGAACTTC TAGCATATCA ACTTGTAGCT ATTTGTCCAA GAACTTTCTT
   174001 ATATAGACCT AAAAAGAATT ATATAAATGA TAGATCTTGG GTGGTTACAA AAACTTCATT
   174061 ATATAAAGCA TATGGAGTTG GAGAGCTTGG ATTAAAGCCT TTGGAAGATG AATCACTATA
   174121 CAATTTACCA GCCAAACTAT TTCCAATGAT TCAGACATTG TCCGGGGTTA AGTCTAGATA
   174181 TAAAATAAGA GTAAACAATT TCAATATTAT TTTAAAAATC TTTAATAAAG CTTTTAATAA
   174241 TCATGAATTT GACAATGGTT ATTCTTATCT TAATCTATGC ACATTACCTT TACAATGTAA
   174301 TGGTATTTAT GCAGTATTAG CAAAACCTGA GTATAAAATA AATAAGCCAG AAACTGTAGA
   174361 AAATTTCTTT AAGTTATTTT CTATAGTAGA TCAGCTTAAT AGAGGCTCGA TATACCCGCC
   174421 ATATAAAACA TTAGATTTAG ATAATAATAT AATAAATCTT TCTGATGATA ATGCAGTTAA
   174481 AGAAATTAAT GAGAAGTATT TTTATAAATA TCCTATCGAT CTTATGAAGC TTTAATCAAG
   174541 GGAAAACATA AAGGTAATGC TTAAATGCAT TACCTTTATT TTTTTTTATA AGGAGATTGA
   174601 AATTATGAGT AATGAAAACT CCGTATATAA GCCTGATGGT GATTTATATA AATATACAGC
   174661 AGAAATGAAA TTTGTTGTTG ATAGTGATGA TATTACTGAT ATAGATAGTA TTAATATAAA
   174721 ATATATTATG GCAGATTATA ATTATAAAGA AAATAATATG CCAATGTTTT TTGTTACTGC
   174781 TTCTCTTGAT AAGAAGCTTG TTGATAAAAT AGTCAAGAAT CAGAATTCTG CATATTTTAT
   174841 TCTTAATATA AAGAGATGTA TTAGTAATTC TGATATGCCA GATTTTTATG TAGATTATAT
   174901 TAATGCACAG TTTATTTATT TTATTACTGA CGATATAAAT AAAACTGAAG ATGCTGATTA
   174961 TGAAGGAAAT AATTCTGATA GAGAAGATAT ATATAAGCTG GTTAATATTG GTTTAATGTG
   175021 TCTTGATCAT ATTAATAAAA ATAAATGTGC TACTGTAAAT GGTATATTTA ATAAATGTAA
   175081 TTTAAGCAGT CTTATGTATA TGGCTACTAA GCATCTTCCT ATTCTTATAG AAAAGCCTGA
   175141 TGATAATATT ACATTTGACT CTATATTTAT ACCTCCAATT AATAGTACTT CTAAGCTTAT
   175201 TAAATATATA AATTCTATTC ATGTTTTATA TAAAACTCAG TATAGATTCT TTATAGATTT
   175261 TGATTGTTCT TATTTAATAT CTTCTACTGG AAAATTTATT AAGCGAAAAG GAGAAGATAT
   175321 AGGAACTATA TTGATTACTT TAAAGAAAGA TTATACTGAG GAATCTAAAC TTCAAGGTAT
   175381 GACTACAGAT GAATCACAAT CGATGTATAA TATAGTTTGT GATGGGTTAG ACTGCGAACT
   175441 CGCAGATAAT CGATATTTGG AAAAGAGCTA TTCTAAAGTA TCCCTAATAG ATGCATCTGG
   175501 GAACAAGATT GATAAAAGTA TTAATAAAAC TGAAGATTCA TTGATAGAAG ATAAGAATAA
   175561 ATCAATGCGA ATTAAGAATG ATAATACTGG CGTAATAGAT AATATTATTA ATTCTGCTAA
   175621 TACTTCCGCA GTGCAAATTC TTATACAGAA AACTGATGTA GATTCTTCAG TTCTTACAAT
   175681 GAATAAAGAA TATATTATTC ATGCAGATGA GGTATATGGT AATACATATA ATGGAAAGTA
   175741 TATTCTCATT AGAAAAAGAG AAATGTATGT AAGAGAAAAC AATAATTTTA CTATGAATAC
   175801 TATGCTTTTA TTCGAGAAAC TTCCTGATAA TCTTATCGAT CAAAATCAGA TAGAAGCAAA
   175861 GAAAATACAT TAAGGGCTAG CAATCCTTAA TGTATTATTT TAAATATTTA GATATTATAA
   175921 TTTTGAATAA ATATAATATT CTAAAGGAGG ATAATAAAAA TGAAAGCACG AATACCATTT
   175981 AAAACTTCAA ATCCATCTGG TCATAAAGCT ATGATGGAAG AAATTCGACG GCAATGTGTA
   176041 GAAATGAATA AAGACTACGA GTTTGAATTA GATTCATTAT TCTTACTTTC TTTAGCAGAA
   176101 AAACGTGGAT ATAGAAAGAA ACGTCTTTAT GATTCTTATA AAGACGTATT AAGAAAACGA
   176161 AGAGAGCTAC ATAAATATTA TGCTTGTTCA GAAGATAAGG ATGTAGGTAT CGAATATATT
   176221 GCAGCTAAGT ATAAGCTGGA ACATTATTAT GGATATAATA TAGAGGAAAT TTATAATCGA
   176281 ATAGAAGAAG AATTAGATAA AGAGGAATCT AATAATGAAT AATAATGCAG CTACCCTTAA
   176341 AATAAATTCT GAAATAAATG ATTTAAAAGC ACTATTAAGT ACTATAGTGG AAAATGGGAT
   176401 TTCAGTACCT CTTATAAATG CTTATTCTAT TTTATTATCT AATCTTAAGC AAGATCTTAA
   176461 TGCATTAGAT ATTTATACAA TAGGGTATAA AGAAAACTTA AAAAAGATGT TATACTTAGA
   176521 TAGGCAATTA GGATGTATGC AAAGAATGCT ACTAATGAAA TAAAGAATAC CACTAGGAGA
   176581 TTATTCTCCT AGTGGTTTAT TTTTTTTATT TTTTCTTTTC TTCAGCTTTA GCTTTATCAG
   176641 ATATATTCTT TTCAGTATTA ATCTGATTAG AGTTCATAAA CATACTAGCA TGAGCTCTAA
   176701 TAATTTGAGA AAGTTCACTA GTAATAAATT CTGCTGCAGT AAGCTTAGAT GCAAATATAT
   176761 CTCTATAGCA ATCTATATAC ATTTTAAATG TATTAGCATT GTTTACTGCT ACATTATTAT
   176821 TGTGACCATC ATCATTATCA AGCTTGCCTT TTTCTATTTC AGCTTCAGTA ATATATCTAT
   176881 TAAATAAAAT AGAATAATAA GACTCATTCT TTCCAGAAGG AGTAGGCTTA CTTTCTATAT
   176941 TATTATTATT CTGCTGATTA TTATTTGCTT CAGGTTTTAT ATTCTCTCTA TTAGAAGCAC
   177001 TATTCTTAAG ATACCTAGTA GACTCATTAT TTAACTTATC AAAGTCTGAT TTAATTCCTC
   177061 TAAGGAAAGC ATCAGTATTT TGAAGAAATC TAATCATATT AGGCTTATTT GCATTTAATT
   177121 CATTCTGATT AAATTCACAT TTCTTAAACT TTTCTTCAGG CATTGATGCT CCATAATAAA
   177181 CTTTACAAAA ATCTGTTATA GAAGTATTCT TATCAAAATC AACCTTTCTC TTAGAGAACT
   177241 GAGATGACTG ATTAAAATCT TTAAGAAGAT GCTTCTGGAA GAAATCTTCT TTAGAATCTA
   177301 TAGATTCTTT ATCATTAAAA GATACTACAT TGATAGGATT CTGAATTCTA TACATTCCTG
   177361 CAAGAATATC TCCATTAGAT TTTACAGATT GAAGAGTAAT AGGCTTATTT ATTATCTGCT
   177421 CATTTCTCTT TATATAATCT GCATTATACT TCATACGAAT ATTAAGTTTC TTATAGAAAT
   177481 TATCTATCAT TTTCTTAATA TTCTCAGCAC CTTTTCCTAA AGAATCCTGA GCATTTGCAA
   177541 CTTCTGCTTC TTTAATAGCA TTAAGTCTCT GAATTTTATT TGGATATTTA TCTGTAATAA
   177601 TAGAAGCTTC TTCTTTAGCA AGAGTCCTAT AGAAGTTAAA AAATTCAAAT AAGGTATCAT
   177661 TTGCTTCAGT ATTAAGAATA GTAGATATTT TAGATTCGCT AGATATTATC TCTTCAGAAT
   177721 CGGTATCCAT ATTGGTATAT TCAGAGAATC TAGTAGACTC GTTCATCTTG GTATATTCAG
   177781 CAACCGCTTT AATTATAGCT TGAGCATTAC CAATATAAGT TCTAATTACA GCATCAATCT
   177841 GAGCACCAAT TATCTGAGAA TAAGACCAGC AAATATTAAC TAATTTATTT GCTGCTATTA
   177901 ATTGATCCCC TTCAAGATCT TTGGATAATT CCATAAAATT ATTAAGAAAA TCATTAATCT
   177961 TATTTCTATA CTTATTAAAC TTAGAATCAT CAATTACTGG ATGATCTTTG GCATAATTCT
   178021 TAATATCATC TATTGTAATA TTAAATTTCT CAGTTTTTGT TGATGCATTT TTCAGCAATT
   178081 CTAAGTATTC CTCTATAGTT TCAATATTAG AATCAGGATC AATTTCATGT GCTAAAAATC
   178141 TTATATTATC TTTGAGTTTA TTTTCAGATA TTTCAGAAAT TGTGGCAAGC CCATCTTTAT
   178201 CATTCTTAAT AGCTATTTTA AATTTATCTA TAGTAAAAAG AATAAAATCA TAAGACATAG
   178261 TTATAGATTC ATCATTTAAC TTTAATTTAT ACGCACTATA TAAATCTACA GAAAGATTCA
   178321 TATTCCTATA TTTATCTTCA TTTTTAGCAA TATTATCAAT TATTGCATAC ATTCTTTTTA
   178381 CATTAGTAGT TCCAGAGCTA TAATACATAT ATAGTCTCTT AAAGAAATTC TTAATCTTTT
   178441 CAATTACTTT TTTAATAAAC TCTTTGAAAT TCTGCCAAGC ATTTTCAGAT AATACATTTG
   178501 AATATGAATA ATATGATTTA TTAGCCATCA TTTTATACAT ATTCATTTCA TATTCCGTAG
   178561 TAGCTTCAAG AATGCTATTA TTACATTCCT GAAGTATATT CATATATGAA TTATCTTTTT
   178621 CTTTATAAGT ATTTATTGAA AGAGAATCTA AATTACTCGA TTCTGATAAA ATATTAGATG
   178681 AGAAATTCAT AATAAACCTC CTATATTAAT TTAATTTTAT TTATAAGTTA AATGCAGTAA
   178741 AATAATCGCT TTATTATCAA AAAAAAACAA TTAAGTAATA TATATTACTT AATTGGAGGA
   178801 TAAATTTATT ATGAATGAAA TTCACTTTTT AAATGAAGGA TTATTTTCAT CCTTATTTGG
   178861 AAATAAAGAA AAGAATAAAA TACTTGAAAA TTATTCAGAA TATGATTTGA AGATAAGAAA
   178921 ATGTTTGGCT ATTCTTGAAT ATAAACTTGA AAAGATATAT ACCCCTATAT TAGATTCATC
   178981 TGAATTTTTA ATAACTATAG AAGATGATAA TGAAAATGAA ATGCTTAAAT ATCCTGGCAA
   179041 GATTGCTACT AATATATTAA AGGCATATAA TATTAAAAAA TCTATAGATA AAAATAATAT
   179101 TTCTAATGAA TTAAAAATAT CTGAAGAAAT ATTAAATAAA ATAGACCATG ATATAGAAAA
   179161 TGAATCTTCA AATATTTATA GTAAAAATGA TATGGCAAAT GCATTGGAAA CAATATATAG
   179221 TTATAAATTA AATAGTATTT ATCAGAATTA TCTTAAATTA TTAAAATATG ATTTAGTTGA
   179281 TTGTGATGCT GTATATGAAG GAAGCGGAAA TAAACCACTT ACTATTAATA TGAAGTCTGG
   179341 AATAAATGCA GATATTATTA ATTGTTTTAT TAATAATTTT ATTAACGATA TTAAAAGTAT
   179401 TGGTGATATA AGCAAACAAT ATTTTATTAA GTTTAAACAA AATATAGATC ATGATATATC
   179461 TGATGCAATA TCTGATATAG AATTCATGAA TGATTAATAA AAATCCTTAG GAAGATATCT
   179521 TCCTAAGGAT TTAATTTAGT AATTACTTTT GATCAGAAGT CCATGTAATA TCTCCTGCAG
   179581 TATACTTAAT CTGATCCTTC CACCATCTAA ATGCATAAAT AAATTCATCA AGTGCTTCAT
   179641 ACTCATCAGT ATCAGGACCA AATTCGGTTA TAGTTGCTCT AATCTTATCA ACAAATTCTT
[truncated: 52,440 more chars]
