# Supplementary material for: Clades of huge phages from across Earth’s ecosystems
Source: Nature. 2020 Feb 12;578(7795):425–31. doi: 10.1038/s41586-020-2007-4 (PMC7162821; doi:10.1038/s41586-020-2007-4)
Supplement: Supplementary file 6 — Genbank files for all genome. [file 41586_2020_2007_MOESM6_ESM.zip › genbank_genomes_SD-4/ER_PHAGE_35_11.gbk]

LOCUS       H1c1_full_scaffold_271_prodigal-single     250550 bp    DNA     linear   BCT NOV-13-2019
DEFINITION  H1c1_full_scaffold_271_prodigal-single, contig.
ACCESSION   H1c1_full_scaffold_271_prodigal-single
VERSION     H1c1_full_scaffold_271_prodigal-single.1  GI:
KEYWORDS    .
SOURCE      ER_PHAGE_35_11
  ORGANISM  ER_PHAGE_35_11
            .
COMMENT     Data sourced from ggkbase. For additional details see
            http://ggkbase.berkeley.edu/organisms/404966
FEATURES             Location/Qualifiers
     source          1..250550
                     /organism="ER_PHAGE_35_11"
                     /mol_type="genomic DNA"
     gene            complement(<2..184)
                     /locus_tag="H1c1_full_scaffold_271_prodigal-single_1"
     CDS             complement(<2..184)
                     /product="hypothetical protein"
                     /codon_start=1
                     /transl_table=11
                     /translation="MNQTQVKKNKIEICPKCCGEYNPRWDEVLTCQQCGYEGSTQCCI
                     PAGQNSICTDCDSDDND"
     gene            complement(181..393)
                     /locus_tag="H1c1_full_scaffold_271_prodigal-single_2"
     CDS             complement(181..393)
                     /product="hypothetical protein"
                     /codon_start=1
                     /transl_table=11
                     /translation="MKTNSPEPCGLGTSESRSSPKNIEVALAIEIHDISRVLFTLGHH
                     SPQIFEEGLERLNVTITSYFELKGKL*"
     gene            complement(402..644)
                     /locus_tag="H1c1_full_scaffold_271_prodigal-single_3"
     CDS             complement(402..644)
                     /product="hypothetical protein"
                     /codon_start=1
                     /transl_table=11
                     /translation="MDNKKIKSLDIIQGLVGSLQRKILVDRPTPDVADIIEERISALK
                     TLIGMVKQCKCEEVTTFDKYMDKYFPDKSRIKTQIN*"
     gene            complement(660..860)
                     /locus_tag="H1c1_full_scaffold_271_prodigal-single_4"
     CDS             complement(660..860)
                     /product="hypothetical protein"
                     /codon_start=1
                     /transl_table=11
                     /translation="MKIPLELNVTVNKTYLNFWDSQTGNDVIAEFKNGKLWHTSDDGV
                     RTAISLEDYIYWVLAEVNKEKN*"
     gene            complement(857..1036)
                     /locus_tag="H1c1_full_scaffold_271_prodigal-single_5"
     CDS             complement(857..1036)
                     /product="hypothetical protein"
                     /codon_start=1
                     /transl_table=11
                     /translation="MTEKQIREFEDEIKIKSEIMPENTKHKFECSCETCVFWSSGWNR
                     GWEEAVKYYKINNLT*"
     gene            complement(1029..1427)
                     /locus_tag="H1c1_full_scaffold_271_prodigal-single_6"
     CDS             complement(1029..1427)
                     /product="hypothetical protein"
                     /codon_start=1
                     /transl_table=11
                     /translation="MKFITWIANWFTGIKSFEELEMLPHEIFPDIVYWNKGDELYLEN
                     RCYCYTYIGLLESRIYLLNTENGKIISVHINKAEKFDNRTYSHIKAKKDIERIEYMIE
                     SSEYNEFIKVLREKEELLFEEWVNARQLND*"
     gene            complement(1427..2221)
                     /locus_tag="H1c1_full_scaffold_271_prodigal-single_7"
     CDS             complement(1427..2221)
                     /product="nitrate ABC transporter permease n=1 Tax
                     =Hymenobacter norwichensis RepID=UPI0003B6D32E"
                     /codon_start=1
                     /transl_table=11
                     /translation="MSQVKNLFTVYDKPTLQARWIASSIWIILFCVIWVFNPITAIPT
                     PVEIYNSFINLLYTEGSSNLLYNVWVTLKLQIYGLFYATIISAILAYISKLEFFNPLN
                     KFIQILRYIPVVGFTLIFYSVFAIGFGMKVAMLSAGLVFFMTTSMTAVIENVPRLKYE
                     LAKSLGYSDWQIFVSVIFKPTLPLMIETVMQNAAMGWLMIVAVETFSRTEGGMGAMLQ
                     IYSSSSQTGNVWTYLIIIGFIALLEDLFFTQSRKYLFPYSIISERA*"
                     /db_xref="UniRef100_UPI0003B6D32E"
                     /db_xref="A0A0G1NAN0_9BACT"
                     /db_xref="fgi:OP10G_0930"
                     /db_xref="UPI0003B6D32E"
     gene            complement(2262..2495)
                     /locus_tag="H1c1_full_scaffold_271_prodigal-single_8"
     CDS             complement(2262..2495)
                     /product="hypothetical protein"
                     /codon_start=1
                     /transl_table=11
                     /translation="MDAQYKILSTMKAYVKSANSEEIKEVLISLKTDVENIITSLHVS
                     TDLDKIRCQICKKQVVKLSKDKYCLQCFDMYID*"
     gene            complement(2495..2881)
                     /locus_tag="H1c1_full_scaffold_271_prodigal-single_9"
     CDS             complement(2495..2881)
                     /product="hypothetical protein"
                     /codon_start=1
                     /transl_table=11
                     /translation="MLTNESILNKQTLKIEEFVGKTITKVFYLDYKEEIIFVFSDETF
                     SRLKHTNDGYFDSMYIIKPELIVELDALKETGLFELSEIEEREEFERNLKKEVSEKHE
                     RKEFDRLFKKYGHTPLTDWIGKDNIE*"
     gene            complement(2886..3455)
                     /locus_tag="H1c1_full_scaffold_271_prodigal-single_10"
     CDS             complement(2886..3455)
                     /product="hypothetical protein"
                     /codon_start=1
                     /transl_table=11
                     /translation="METAIITCKHCSNSISENSTVFCETHLIKNRERGLKDRKRRKEA
                     GLCRSCNEPISPNSKTWCTTHHEKQNVLSREHSEKTRATELCEDCLKEPRMLRKRKCV
                     KCQEKFLAAKKVVCRRVGCEDLIDPTLKHFCRSHGDEENEKLKQRRLRLKAEKKCIFC
                     FNKIEEDSHILCVDCRNKQKEQRKAATAG*"
     gene            complement(3500..5293)
                     /locus_tag="H1c1_full_scaffold_271_prodigal-single_11"
     CDS             complement(3500..5293)
                     /product="OmpA/MotB domain protein n=1 Tax
                     =Haliscomenobacter hydrossis (strain ATCC 27775 / DSM 1100
                     / LMG 10767 / O) RepID=F4L756_HALH1"
                     /codon_start=1
                     /transl_table=11
                     /translation="MNTDGTGKKGFKKGFFFIVGGVILGLTFLAINQFGLLDFVTSTL
                     RGEDRASVVPETRQTINIDPNTIPVSQVKPTRKTTDNPKVVIGGWTWQTESGIIDAIG
                     GTGQSGDHTDSCLAQSGITNTSFVVMNDTSEQIKAISTGAMHIGTTTGDQSAVDLAGL
                     NTSLRRNGAKAFFSAGYSNGEDAFFAPKSVKTNPQNARGIVIVTAVPYCDWNVVVDWA
                     VDNQIPVNPDEAVYDPDAINFVNAVDHLEAAQKYVQNAKVNLRNKKTGVTEARQIDGV
                     STWTPGDVAAVEGRPSVTYKGQTEQLDRIISTREYNYMMPNILFADEKFINEHKEYLE
                     TLTTCILRSNDKIKQDPNYFKTRVSVLNAITFNVAGRGAGFWDTYFKGSNVNGVPLGG
                     SRLNSLSEVRHLFGLDQNVDVDNSVFGITYSDHAKRVKQLMPDRLSNVLPASQVVDLS
                     VIKAITAGGEVAKSTDYKPQFESSNSGATFVSANYQIIFDSGSSSVKPTQENMRQLQE
                     MFNALTRAGNTKVLLEGHTDSAGDTAKNLSLSQQRANAVWQYLKSMDRSGIINEARLS
                     GIEGYGSYRPVADNNTEQGKAQNRRVTIVLR*"
                     /db_xref="UniRef100_F4L756"
                     /db_xref="fgi:OP10G_0931"
                     /db_xref="86918909"
                     /db_xref="F4L756_HALH1"
     gene            complement(5342..6109)
                     /locus_tag="H1c1_full_scaffold_271_prodigal-single_12"
     CDS             complement(5342..6109)
                     /product="Phage shock protein A, PspA n=1 Tax=Haliangium
                     ochraceum (strain DSM 14365 / JCM 11303 / SMP-2)
                     RepID=D0LVL1_HALO1"
                     /codon_start=1
                     /transl_table=11
                     /translation="MIDRFLNLIKGWISKYIYELEVANPAIVYDNAIEQIINSYKLLK
                     QKAAIVVRRADELEAQTKETRKQYTKVSDLLEAAAYLPDDEVDVDAAAEMIKTKDELK
                     EKLDGLIEMLATAQADEVELTEALHELESEKRKLIAEKDTQIGKFESAKVRMSVMERK
                     DGTSIDAIDKSLEGVRTNIKNVIAEANLTKTMQENTLENKVKSFSKATEGQSAKAKFQ
                     AMREAARQKSEGAKVLDEVLSTKPETVQVVKSESKSA*"
                     /db_xref="UniRef100_D0LVL1"
                     /db_xref="hoh:Hoch_5084"
                     /db_xref="86918866"
                     /db_xref="D0LVL1_HALO1"
     gene            complement(6241..6813)
                     /locus_tag="H1c1_full_scaffold_271_prodigal-single_13"
     CDS             complement(6241..6813)
                     /product="hypothetical protein"
                     /codon_start=1
                     /transl_table=11
                     /translation="MSVIKSNLVNAEIAVGDHPLINWQAVAEEKGRYLDAPKDMFIKL
                     RIDDGDIFYARMTTGTCALAQSCGREKFSFFAIGRDTARVGGFLNGSPVIFRFRSGEL
                     PRRLDKALTAMSKNYKLGWDEFNVKTYNEYTLRPPSKAQGLENKKKINAKYRAEVKAK
                     TRAVPPSTRKVSKHSTYVPAFVGRGILHAS*"
     gene            complement(7029..7751)
                     /locus_tag="H1c1_full_scaffold_271_prodigal-single_14"
     CDS             complement(7029..7751)
                     /product="hypothetical protein"
                     /codon_start=1
                     /transl_table=11
                     /translation="MAQREEITNNYTYLVVKHHSIVEESKTEKEGFEPVDVFNPTTKE
                     TTTKYIDKWGAVTGFITGIEAYDTGDAYKTRFQGFKLNIDEEVILDLPQKTPSYDAFC
                     KLAENIDFDKEVTLSAYHNRAKDRTGFSVKQNGQNVNWKYTMDDMGDCPPWEKDEDGE
                     WDSRKQRAFLKAKVIDTVIPACDAAFKARKGEAPVESIDTDEVTPEQLVKLVKAVTAG
                     SGDSKPVKAKKGAPVSDDDIPF*"
     gene            complement(7804..8181)
                     /locus_tag="H1c1_full_scaffold_271_prodigal-single_15"
     CDS             complement(7804..8181)
                     /product="hypothetical protein"
                     /codon_start=1
                     /transl_table=11
                     /translation="MLYFYIVAISDCCLGKMQRTDYIEDNWLAASDFTEAGQTLTIDR
                     VELKEIAPSREKLVVFFKDEEKGFVLNVVNENTIAKNIGTTETDDWSGYKIALYSTEI
                     KMRGEQVPCIRVKILVDEFSAKE*"
     gene            complement(8344..8679)
                     /locus_tag="H1c1_full_scaffold_271_prodigal-single_16"
     CDS             complement(8344..8679)
                     /product="hypothetical protein"
                     /codon_start=1
                     /transl_table=11
                     /translation="MIKQGLTVKVSNLNPKNVANKILPDLFVSNRRKRMEGIVDSAIF
                     DTFNQHWLVRHNTSGVINGISVGRYGIYHETELEIVEIEYIESPPPPKIPQVAYEINS
                     EVVFFGDDW*"
     gene            complement(8672..8884)
                     /locus_tag="H1c1_full_scaffold_271_prodigal-single_17"
     CDS             complement(8672..8884)
                     /product="hypothetical protein"
                     /codon_start=1
                     /transl_table=11
                     /translation="MINELWRGADFKLADNSDAKIYCFLDYNNRYNECIAAAINFDEA
                     EVKINTITSFAFNTEVIYLPRGERND*"
     gene            complement(8890..9141)
                     /locus_tag="H1c1_full_scaffold_271_prodigal-single_18"
     CDS             complement(8890..9141)
                     /product="hypothetical protein"
                     /codon_start=1
                     /transl_table=11
                     /translation="MAKFAKIIELENEQLVVTKGWGEELPAISISTNITGIGEYVQIT
                     EFDTEKERDHYFDSITKEVACSILKQFTDIKLTKTNKGK*"
     gene            complement(9143..9424)
                     /locus_tag="H1c1_full_scaffold_271_prodigal-single_19"
     CDS             complement(9143..9424)
                     /product="hypothetical protein"
                     /codon_start=1
                     /transl_table=11
                     /translation="MAICKYRNCEVPSERYNTYCKQCYKDYTVMKQILKEIPDFKNSY
                     YSSELQGHLENVWKVNKHKFWAMINSLNPQNSFEETEKSVNILYDFLTG*"
     gene            complement(9424..9684)
                     /locus_tag="H1c1_full_scaffold_271_prodigal-single_20"
     CDS             complement(9424..9684)
                     /product="hypothetical protein"
                     /codon_start=1
                     /transl_table=11
                     /translation="MLRKEEIEKILELNPEKLKNEIQELRSTQEVFNYCILLCRSIEP
                     DTNNQNMREKLRLICQELFDLRRREREQKKLLDLFEKLGKKL*"
     gene            complement(9757..9990)
                     /locus_tag="H1c1_full_scaffold_271_prodigal-single_21"
     CDS             complement(9757..9990)
                     /product="hypothetical protein"
                     /codon_start=1
                     /transl_table=11
                     /translation="MSKFKVGDIVKKRQYSGFITREGIYKISDDHFSPWCLEDCGDED
                     CVEWNTLWEVDENGKETGAIACHVSECCMEEIK*"
     gene            complement(9983..10156)
                     /locus_tag="H1c1_full_scaffold_271_prodigal-single_22"
     CDS             complement(9983..10156)
                     /product="hypothetical protein"
                     /codon_start=1
                     /transl_table=11
                     /translation="MFKKLGWLIIFWGSYATLASFYSQNYWTFVVALVLTFLLVCIVA
                     GSKDEKLVEKIDE*"
     gene            complement(10157..10456)
                     /locus_tag="H1c1_full_scaffold_271_prodigal-single_23"
     CDS             complement(10157..10456)
                     /product="Uncharacterized protein n=1 Tax=Acidovorax sp.
                     KKS102 RepID=K0I477_9BURK"
                     /codon_start=1
                     /transl_table=11
                     /translation="MILTPKQYLLTCLSEECAEVVQRCTKALRFGLEEVQEGQLLDNR
                     ERLIYELNDILAVIELLEEHGLDLSDIGNKEQIDKKKAKLYKYGKYSVSKGILKT*"
                     /db_xref="UniRef100_K0I477"
                     /db_xref="ack:C380_18230"
                     /db_xref="K0I477_9BURK"
     gene            complement(10482..10712)
                     /locus_tag="H1c1_full_scaffold_271_prodigal-single_24"
     CDS             complement(10482..10712)
                     /product="hypothetical protein"
                     /codon_start=1
                     /transl_table=11
                     /translation="MKIARKSFGEAYVCKYEWPEDCFVQCGDNGIVCGKESYTTAFFE
                     AFPESPKTFLRGEGAFVEETKNITDGVDAKLY*"
     gene            complement(10854..11528)
                     /locus_tag="H1c1_full_scaffold_271_prodigal-single_25"
     CDS             complement(10854..11528)
                     /product="Metallophosphoesterase n=1 Tax=Arcticibacter
                     svalbardensis MN12-7 RepID=R9GVR4_9SPHI"
                     /codon_start=1
                     /transl_table=11
                     /translation="MARICVLSDTHTFHEELKLPENIDIYIHAGDFTHVGEYTETIKF
                     LRWFSQLECKHRILITGNHEKGWWKNPSLYKSEVPENVIHLEDDLVQLEGLNIYGSPH
                     TKEFYGWAWPYYNEESADLIWKRIPDNVDILVTHQPPYGVGDLSEFYRKGEDPNVGCK
                     ILLSHVERVKPKLHVFGHIHSARGLYKILDWSTIFINAANCNEAYKAVNRPIVIDTDL
                     WEVVEA*"
                     /db_xref="UniRef100_R9GVR4"
                     /db_xref="A0A0A9WS68_LYGHE"
                     /db_xref="zpr:ZPR_0569"
                     /db_xref="R9GVR4_9SPHI"
     gene            complement(11538..12086)
                     /locus_tag="H1c1_full_scaffold_271_prodigal-single_26"
     CDS             complement(11538..12086)
                     /product="Metal dependent phosphohydrolase n=1 Tax=Kordia
                     algicida OT-1 RepID=A9DVK7_9FLAO"
                     /codon_start=1
                     /transl_table=11
                     /translation="MKTKLSPQRLQFIKFWAEAQHARVNQMYGGIPYKYHLEKVTFAA
                     YEFSHLLYEEGDSKEECSKLNDFLTAAAYLHDTIEDTGVTYNDVKQIAGGELADLVYA
                     LTNEKGKNRAERANDKYYQGIRETEYAVFIKLCDRLANMQFSYMNESTMIEKYRKELP
                     NFLEKLNAEELFPEISERLKGI*"
                     /db_xref="UniRef100_A9DVK7"
                     /db_xref="A9DVK7_9FLAO"
                     /db_xref="cmr:Cycma_1446"
     gene            complement(12086..12226)
                     /locus_tag="H1c1_full_scaffold_271_prodigal-single_27"
     CDS             complement(12086..12226)
                     /product="hypothetical protein"
                     /codon_start=1
                     /transl_table=11
                     /translation="MTEDAHVCICGHDWLSHFPFILDICNGESGIPCECQEYSEIIED
                     EE*"
     gene            complement(12239..12739)
                     /locus_tag="H1c1_full_scaffold_271_prodigal-single_28"
     CDS             complement(12239..12739)
                     /product="hypothetical protein"
                     /codon_start=1
                     /transl_table=11
                     /translation="MLVTPRLNIQEFSEVQYKEYCDEYGIPVEELKEIIENFQPREIE
                     TGILTGDLYNCLDNKIKVFEFCNYVRKVGIDKAFRHDFVRLGQYGVADNIEQVKEHYK
                     KLIGYKTKKYCIQINFINNDVEQGGFRWHKNGQYIGKHEIQGEYLWDNKDIKYVITFN
                     IYQLLD*"
     gene            complement(12778..12966)
                     /locus_tag="H1c1_full_scaffold_271_prodigal-single_29"
     CDS             complement(12778..12966)
                     /product="hypothetical protein"
                     /codon_start=1
                     /transl_table=11
                     /translation="MKYLRITAEMILLSFIWLQLYIIHQSYTESAWVLFIVGLFILAC
                     SVFVLSGNIFWHIKNKSF*"
     gene            complement(12963..13214)
                     /locus_tag="H1c1_full_scaffold_271_prodigal-single_30"
     CDS             complement(12963..13214)
                     /product="hypothetical protein"
                     /codon_start=1
                     /transl_table=11
                     /translation="MIVYVIIISIEDRDEYTCDRTIGVSFTLDGAKKLITADVEKFGN
                     SSKSVFMPQNLGYTVEQRQLENTDVDNYYFFDDCGKEVV*"
     gene            complement(13255..13734)
                     /locus_tag="H1c1_full_scaffold_271_prodigal-single_31"
     CDS             complement(13255..13734)
                     /product="Uncharacterized protein n=1 Tax=uncultured
                     bacterium RepID=K2D850_9BACT"
                     /codon_start=1
                     /transl_table=11
                     /translation="MRKLSLKEKATNFDTFIHIQQVQKGLQKLATQALERGRVHDRSK
                     LDTPEVEHFTKYTEELKDLTYNSDEYKNCLEKMKPAIQHHYAVNRHHPEHFPDGISGM
                     NLVDLQEMIVDWWASSKRQNNGNLRLSLEESCKRFNIEPQLTSILKNTLDVLEEGVE*"
                     /db_xref="UniRef100_K2D850"
                     /db_xref="A0A0D6KUD9_9CYAN"
                     /db_xref="fae:FAES_3259"
                     /db_xref="K2D850_9BACT"
     gene            complement(13731..14072)
                     /locus_tag="H1c1_full_scaffold_271_prodigal-single_32"
     CDS             complement(13731..14072)
                     /product="hypothetical protein"
                     /codon_start=1
                     /transl_table=11
                     /translation="MDKQIPEKEKATVPSHPAGQLYTESEKTQLKRHIKENVSVTVEK
                     MSTLKCPRCYMYDGIECNFMKICDRCCWQLLDGADMLVEMGRLTLYEKDSMVEGIKSA
                     QLLQIEKYKNK*"
     gene            complement(14158..14304)
                     /locus_tag="H1c1_full_scaffold_271_prodigal-single_33"
     CDS             complement(14158..14304)
                     /product="hypothetical protein"
                     /codon_start=1
                     /transl_table=11
                     /translation="MENAQPCLAACTEIACLIDKHFTEIGEGLGALLVTTAFILILWL
                     ILRD*"
     gene            complement(14308..15372)
                     /locus_tag="H1c1_full_scaffold_271_prodigal-single_34"
     CDS             complement(14308..15372)
                     /product="Uncharacterized protein n=3 Tax=Bacillus
                     thuringiensis RepID=C3IV31_BACTU"
                     /codon_start=1
                     /transl_table=11
                     /translation="MQSTKQQISSNKKTTIVNSGDSYYLYGDIGLVDVLPLNTVLELK
                     VDPKLNISLERAKDITLPKKIYSNDKVFIKHVLKSYENASTSLGILLSGEKGLGKSFT
                     GNVICKTLGLPVIKIVGRVPVGADLFGFLNKIEQEHIIFIDEFEKMFSMHNSVDSEYI
                     NQEAFLSFLDNGSMSNKRLFLITSNEYVSHFLLNRPTRLRYHRKYETMEVSVIKEIVN
                     DLLINQSFKENLIENVPQKKVNIDVLIKIIEEVNLHNKPYTEFKSFFNFSGDEYETFT
                     VTNNTGLQEEAQIKMPIRNRTYICDNGEGTEMTVDTIISQTPTEYVVRVCMVDYESKS
                     KNNPYTYDILTLKRRVEFLF*"
                     /db_xref="UniRef100_C3IV31"
                     /db_xref="btn:BTF1_31282"
                     /db_xref="Q3F0X8_BACTI"
                     /db_xref="C3IV31_BACTU"
     gene            complement(15378..15623)
                     /locus_tag="H1c1_full_scaffold_271_prodigal-single_35"
     CDS             complement(15378..15623)
                     /product="hypothetical protein"
                     /codon_start=1
                     /transl_table=11
                     /translation="MKHKINIVGFSRDGGDGSGSTGFYNDLDELQSIERLSDEEIKII
                     VDEYDPYENGLIEHIEIEIEEIEGMFKITPFSSGWGQ*"
     gene            complement(15625..15870)
                     /locus_tag="H1c1_full_scaffold_271_prodigal-single_36"
     CDS             complement(15625..15870)
                     /product="hypothetical protein"
                     /codon_start=1
                     /transl_table=11
                     /translation="MRIIEYIVITDEVQSLTDQINRLLLNGWHLRGETGAVYEDHNSS
                     TLFFQVMVKYDDVYGVVKSFTNGINDSNDKIESILEN*"
     gene            complement(15903..16085)
                     /locus_tag="H1c1_full_scaffold_271_prodigal-single_37"
     CDS             complement(15903..16085)
                     /product="hypothetical protein"
                     /codon_start=1
                     /transl_table=11
                     /translation="MHTDMLKFVEFCNEAIQRGCLPLGGVLVIPTTNGFGYVQAFIDG
                     TKASQFINNPLQQFLS*"
     gene            complement(16159..16524)
                     /locus_tag="H1c1_full_scaffold_271_prodigal-single_38"
     CDS             complement(16159..16524)
                     /product="hypothetical protein"
                     /codon_start=1
                     /transl_table=11
                     /translation="MNKLKIILPDLCLLSVWIGVLILYLMTGFTVPTLVVVLVAIILS
                     IINSVMELKELTARENNLKPVDEFSKPSCTLYSFCASYQNPECISGHCNRHCAYACFC
                     GASGDKKEKTEKEWADLIE*"
     gene            complement(16832..17044)
                     /locus_tag="H1c1_full_scaffold_271_prodigal-single_39"
     CDS             complement(16832..17044)
                     /product="hypothetical protein"
                     /codon_start=1
                     /transl_table=11
                     /translation="MYHDINQNWLDDAVSSGNFNVLFSLLNQAIKNHTAMSVTVKKKL
                     LRRQKRVQNILIEEVRIATFGEIEGE*"
     gene            complement(17056..17514)
                     /locus_tag="H1c1_full_scaffold_271_prodigal-single_40"
     CDS             complement(17056..17514)
                     /product="hypothetical protein"
                     /codon_start=1
                     /transl_table=11
                     /translation="MIQILEATTIWCYDGNSDKIYSVQLLKDGAFYKVEAQWGKRGVT
                     PSAKNEQNKYSGASESYSRIVYINLLHDKKLKGYDRAIDPAIIPEKYSGKTLAEISSK
                     EEQMRKSREVSSLHDFLRGAENVNSTVESEAESEKELMGEGFSALLNSMK*"
     gene            complement(17566..17886)
                     /locus_tag="H1c1_full_scaffold_271_prodigal-single_41"
     CDS             complement(17566..17886)
                     /product="hypothetical protein"
                     /codon_start=1
                     /transl_table=11
                     /translation="MTIEDIELDQEVMCVKLFSDFIYVGASPDLLFFNREIGHIGTVN
                     QIFPNLDTIYVSHTELNKDGDRVEFLTLFKVEEVELFKPTQLEKTPLGEAINKNLIQI
                     TRLK*"
     gene            complement(17883..18224)
                     /locus_tag="H1c1_full_scaffold_271_prodigal-single_42"
     CDS             complement(17883..18224)
                     /product="hypothetical protein"
                     /codon_start=1
                     /transl_table=11
                     /translation="MKKDLKEVLITDISRIYYFKDEITYFSEMSKVSPSNLILNRDVL
                     LPQNHNAVNHIKIIARKSTHVKNTDVCLIELSMKDEWIFSDELFYTVVLSDEIKSIQE
                     TSESIQIWLQK*"
     gene            complement(18233..18505)
                     /locus_tag="H1c1_full_scaffold_271_prodigal-single_43"
     CDS             complement(18233..18505)
                     /product="hypothetical protein"
                     /codon_start=1
                     /transl_table=11
                     /translation="MIEIGSRVLVKLTGLVGTVNDIEEDWSEHVTSDGIRHKYLIRRT
                     VLVKVHDKSSNTNILLRCGMDELEEQPSLPFDEPVFNNLQRWLDTK*"
     gene            complement(18561..18809)
                     /locus_tag="H1c1_full_scaffold_271_prodigal-single_44"
     CDS             complement(18561..18809)
                     /product="hypothetical protein"
                     /codon_start=1
                     /transl_table=11
                     /translation="MINKYKENDVLFINKLKLDNAIFLPLFTENLVGARSENKKVTVI
                     GRHKHVQEYMLVKDEDGASIAVHQSELDERRMSKEEKD*"
     gene            complement(18820..19128)
                     /locus_tag="H1c1_full_scaffold_271_prodigal-single_45"
     CDS             complement(18820..19128)
                     /product="hypothetical protein"
                     /codon_start=1
                     /transl_table=11
                     /translation="MAIKKLKTRVKEQSIKVGDIVAVHYAPLSLRYLLVVELDITTEK
                     VYVLPVIFSENGWIKKEVPIIFPLSSLYLLPNQQLAADIKDDLDNKITSASLDSWLSN
                     *"
     gene            complement(19110..19325)
                     /locus_tag="H1c1_full_scaffold_271_prodigal-single_46"
     CDS             complement(19110..19325)
                     /product="hypothetical protein"
                     /codon_start=1
                     /transl_table=11
                     /translation="MSKLLKRLKRELRFAEIDPEGKHKERIDFLNWRISAETNYLKLI
                     KSQNKENKNNNQHNEFIRSVQEWLLKS*"
     gene            complement(19300..19488)
                     /locus_tag="H1c1_full_scaffold_271_prodigal-single_47"
     CDS             complement(19300..19488)
                     /product="hypothetical protein"
                     /codon_start=1
                     /transl_table=11
                     /translation="MDEASKLLIKFTVFNFESAKASEKFNSILKSVMSNKEREIYYNG
                     KHSVVSKWLSYEQITEKT*"
     gene            complement(19481..19711)
                     /locus_tag="H1c1_full_scaffold_271_prodigal-single_48"
     CDS             complement(19481..19711)
                     /product="hypothetical protein"
                     /codon_start=1
                     /transl_table=11
                     /translation="MVNILEIEKEIAHLNIQKLNVDRAITSYYYSSPPRPEDVHENLQ
                     KELADINKKIKSAEDELLEEESGVLRSWLADG*"
     gene            complement(19711..19962)
                     /locus_tag="H1c1_full_scaffold_271_prodigal-single_49"
     CDS             complement(19711..19962)
                     /product="hypothetical protein"
                     /codon_start=1
                     /transl_table=11
                     /translation="MFKPVIISDNYNSFTYDGTHYFITVDSNNGVLGYHLCIYFGPIL
                     ERIMFDRFIEAASVEDVLNRVKSIIDPLIKAEKLERSVV*"
     gene            complement(19968..20207)
                     /locus_tag="H1c1_full_scaffold_271_prodigal-single_50"
     CDS             complement(19968..20207)
                     /product="hypothetical protein"
                     /codon_start=1
                     /transl_table=11
                     /translation="MAVKIKTEQNGKRLLQFKGHFNVVEDALTAQEILKNGGEVVEYK
                     TYKGDEFSIDFESRMYVSPERFDEIKASKTGGSVH*"
     gene            complement(20211..20555)
                     /locus_tag="H1c1_full_scaffold_271_prodigal-single_51"
     CDS             complement(20211..20555)
                     /product="hypothetical protein"
                     /codon_start=1
                     /transl_table=11
                     /translation="METWKELAKEIEYLRDSIDSLLEKKLEHQMVILELRYMLKWERR
                     VKNFYFKSTFEGQEFKDWYLDSLECKIEDTKRDLYWEAERASRLRGEIRELKQKINDL
                     DTSIHMTTWLGE*"
     gene            complement(20530..20847)
                     /locus_tag="H1c1_full_scaffold_271_prodigal-single_52"
     CDS             complement(20530..20847)
                     /product="hypothetical protein"
                     /codon_start=1
                     /transl_table=11
                     /translation="MKTVKNKEIGLICNVDEFDFTRSKFKVIYHTCEVSYNSYATVFL
                     DGVIIFRSSLYISLELLTSDMKYYVGCYYASKRHSYDTEKSKKEHTNFLYRWLNGDLE
                     RVS*"
     gene            complement(20828..21076)
                     /locus_tag="H1c1_full_scaffold_271_prodigal-single_53"
     CDS             complement(20828..21076)
                     /product="hypothetical protein"
                     /codon_start=1
                     /transl_table=11
                     /translation="MSTNQTIIKYEGYELFLSKTLGSWVVYINLNDEELHSIKSISRE
                     YVVDEAQYWIDLRIASLDTEIQISNIGLHSWLDENSKK*"
     gene            complement(21081..21581)
                     /locus_tag="H1c1_full_scaffold_271_prodigal-single_54"
     CDS             complement(21081..21581)
                     /product="hypothetical protein"
                     /codon_start=1
                     /transl_table=11
                     /translation="MKFRIRDLSLSEYGRCYLSETVGRHQTWSYKKNARLCTREECNK
                     ILSVLNPNLYEVILEPETPYNPVKGDEIFIHCINPIIDRSFNSTFLPQIREAAMSVRK
                     TGRTGKIQAVDTYKKEVSAMIEGKFTLLHFTEILLLKDIINYILSGMDNEDIKNVDSV
                     QNWLSS*"
     gene            complement(21571..21807)
                     /locus_tag="H1c1_full_scaffold_271_prodigal-single_55"
     CDS             complement(21571..21807)
                     /product="hypothetical protein"
                     /codon_start=1
                     /transl_table=11
                     /translation="MVETREIGLYMHERYKISVHEWRNGVFSYEVFSPKRRIVHIALS
                     TQIEAKTSAFNWIDNKTKRAVSKNTVRNWLNHEV*"
     gene            complement(21786..22097)
                     /locus_tag="H1c1_full_scaffold_271_prodigal-single_56"
     CDS             complement(21786..22097)
                     /product="hypothetical protein"
                     /codon_start=1
                     /transl_table=11
                     /translation="VNRKDISTNYQSCEFEIGDKVTILRDLLDYKGYIGEVVGIEYRP
                     LYSAFFLYIFVDNYRWESNIPAAFNYGEIIYNLVCQEKELKAVTSITKQVLHKWLKPE
                     K*"
     gene            complement(22099..22569)
                     /locus_tag="H1c1_full_scaffold_271_prodigal-single_57"
     CDS             complement(22099..22569)
                     /product="hypothetical protein"
                     /codon_start=1
                     /transl_table=11
                     /translation="MPKETPLNSKRSEDSVEEVLARIAETRLLSDKIRKEAGYSKKTL
                     KESPNDIYFYELTLEDCKSSFRLGFHGKCSKAGLKPYIKSNHIIVQTGHASFQDKTLS
                     RTGCVLCGQLLDPEEAEKMIATQKIKIAKTIENWEKKKQRQLERDKELAILGGI*"
     gene            complement(22569..22853)
                     /locus_tag="H1c1_full_scaffold_271_prodigal-single_58"
     CDS             complement(22569..22853)
                     /product="hypothetical protein"
                     /codon_start=1
                     /transl_table=11
                     /translation="MKIKSQIDKTVTENSKPDWKDFPTRERNTLIATLVEGDILVDGD
                     IFSHVASGEINIYADGKIDYTTGELIEVSVEAVSEAISKGSEIFNMEDVG*"
     gene            22959..23195
                     /locus_tag="H1c1_full_scaffold_271_prodigal-single_59"
     CDS             22959..23195
                     /product="hypothetical protein"
                     /codon_start=1
                     /transl_table=11
                     /translation="MNFSKNIRDGRRTVEKFQKNLVLVTFQVDESLREDCNKKTSNLS
                     EYLRRCMEKLSLSKADKEISSIYDNIIEEAIDEE*"
     gene            23185..23727
                     /locus_tag="H1c1_full_scaffold_271_prodigal-single_60"
     CDS             23185..23727
                     /product="hypothetical protein"
                     /codon_start=1
                     /transl_table=11
                     /translation="MRNRITKYKKKTVPIVPRLEKDIQTTIISYLKLRNIQHSVTNAD
                     RVWGRNGGVRQSKVEKGWPDISAVLPVEINGVKIGVSLFIEVKTLVGTAKPEQKEKLQ
                     ILSEAGAVCILARKVEDVVEIIERYKDKSFTADDLSRSRRLLELNLSDRRNKEVKDAL
                     ASFSTAKSKENEDANNKEHS*"
     gene            complement(23662..24246)
                     /locus_tag="H1c1_full_scaffold_271_prodigal-single_61"
     CDS             complement(23662..24246)
                     /product="hypothetical protein"
                     /codon_start=1
                     /transl_table=11
                     /translation="MGRKSTRPKNKNKEFGTVTEVEYDGQKYPITGLEYCELEDSLDA
                     ISGVVGITEGDRESASEWTIYRYLIGLGHFVSKPSSEEPQVSKIFTAPADEVSLPELD
                     QFNEPVREPQWTQSRILNEREKLLRKEEALFKKQKESEVKKLRALNESNSPLKFYHPD
                     GTPYDRNDYSSAKLTMFFIICILIFLAFCCGKGC*"
     gene            complement(24290..24502)
                     /locus_tag="H1c1_full_scaffold_271_prodigal-single_62"
     CDS             complement(24290..24502)
                     /product="hypothetical protein"
                     /codon_start=1
                     /transl_table=11
                     /translation="MEELKQRKRSKTRFTATHRKARYKGNHPHLIDTTGVYYFSKEQE
                     CDVYRPDSLGKADWYRVYNSSLEILE*"
     gene            complement(24547..25080)
                     /locus_tag="H1c1_full_scaffold_271_prodigal-single_63"
     CDS             complement(24547..25080)
                     /product="hypothetical protein"
                     /codon_start=1
                     /transl_table=11
                     /translation="MKLEDLKEAQINEIMEWAKGLNEILTPDNLVPAKLKDFPIMMET
                     SERLKRICKWKSTQVKDTAQRIEDVIMDSIEQAEYIFKLNGGGMPVLKKKFNSADKRA
                     RELRRRLDGNEEYKTLMEEYFKWNMMYSDWVAHNDRLRREMRILEVDYTHSGGDIWER
                     EKEQQNQDRLRKHKNRL*"
     gene            complement(25153..25539)
                     /locus_tag="H1c1_full_scaffold_271_prodigal-single_64"
     CDS             complement(25153..25539)
                     /product="hypothetical protein"
                     /codon_start=1
                     /transl_table=11
                     /translation="MLRERISQTEAARLRGVTRQRISELVANGRLSKPPEGGVYEDEV
                     RSLIIVKRGRPYLTEKEREVRGIGLFEIGDKVNWNFFPRDAYGYSINLSGEVIKISAK
                     RIKISFSDSNGKECTGWINKSVCKKS*"
     gene            complement(25563..25958)
                     /locus_tag="H1c1_full_scaffold_271_prodigal-single_65"
     CDS             complement(25563..25958)
                     /product="hypothetical protein"
                     /codon_start=1
                     /transl_table=11
                     /translation="MAVKKVVAKPVSVKHPPLSELLKIMEAINLIDYEEYREVFIRFD
                     SPTDGYIWSGYGDTELGYFRDNTEGKSLLKEILNAAEESVGDELYMGGQDIKVSQNNI
                     EAGCFNIDFSEFDEIAKCVAKYRAIAKKK*"
     gene            complement(26003..28210)
                     /locus_tag="H1c1_full_scaffold_271_prodigal-single_66"
     CDS             complement(26003..28210)
                     /product="von Willebrand factor type A n=1 Tax
                     =Burkholderia phytofirmans (strain DSM 17436 / PsJN)
                     RepID=B2TBL6_BURPP"
                     /codon_start=1
                     /transl_table=11
                     /translation="MSRNNIHFESRLERVARIMSRNWNVDVVIEGNQAYTDGSKIILP
                     MLEDVSDELFADLDAFLDHEIAHVKFTDFPEMRKPKRLINRFHKELFNAVEDSRIELL
                     LPLEYPGTEMSLDRLNEKFGAKMQEGRAAMPWPIRLIICIREIFDGKTPKTDSQIEPI
                     IAAILPQARALKAKCNNTSDVLTLTEELIKDINLAREKLSDGLEPLSEEEMKKAMEEL
                     DKMLNRKSPVELDPNRKDRDSKEARGEEQYDPATEMKDSDGDGEGEEGESDGEGEEGK
                     QSNDAGMSAEQDGDEKASNGKKGKDGKDKKGEAELGESEKAKKGDASEEETDNRNKSL
                     ETHESTEGKEGKERKEKKSKVRPETPKPEFDGSHELETRKNYAQGWIESPKEAEMLTS
                     PVEGKSEFDEHVFSSESYMEIQLEKAVDREPKVSRSHGYYYGQGDKINAKSVSLPYSR
                     EYDEIIDFTGRGSREEYAKRKRKVMRHINPIKNKLERVLKVKENAKTTPEKERGQLNT
                     RTLATMCIDKNYRTPFKQFTKIDTTNVAVTLLIDCSGSMGGDKIEVARQTALALGEAL
                     KGIGINFEALGFNTSSSSALASKIRTLTEKEVQRFNRFGETLRLMVFKKFESSDLTGV
                     VKAEAGGANADGESIIWAAKRLALRKEKRKILIVLSDGQPAYGGANHEILAGDLKRVI
                     GLLPKSGIEPIGIGILTDDPKLFYPQWVEVSDVSKLSSTVMGKLSRMLQDGIK*"
                     /db_xref="UniRef100_B2TBL6"
                     /db_xref="bpy:Bphyt_5309"
                     /db_xref="B2TBL6_BURPP"
     gene            complement(28346..29272)
                     /locus_tag="H1c1_full_scaffold_271_prodigal-single_67"
     CDS             complement(28346..29272)
                     /product="Cobaltochelatase CobS n=1 Tax=Burkholderia
                     phenoliruptrix BR3459a RepID=K0DSS5_9BURK"
                     /codon_start=1
                     /transl_table=11
                     /translation="MNKNAAKQPRADLTADELLLIPKINPAYHFGNIAEEVGFDLSEK
                     RKVLLTGHMGCGKTSLFEQLAAQMNQPVIRANMNGQTSISDFVGFWTAKGGETVWVDG
                     ALPLAMRNGYWLVIDELDFAEPSILSVLNSVAEKDGKLFLKEKGHEIVTPHNQFRLVA
                     TANTAGVMESCRHIYQGANILNRALLDRFRVYHVDYLNAQQEAKVLTNTVKDLPLDVA
                     QTLVKLANDVRAAFNNEELGSTFSLRQLIDFAELMTRKRDKYKGGGKAPNEMIMESAE
                     ICIYSKVSREDGEVIKAMVTKTLLKKDGAKAA*"
                     /db_xref="UniRef100_K0DSS5"
                     /db_xref="bfn:OI25_7035"
                     /db_xref="A0A0D5VML2_9BURK"
                     /db_xref="K0DSS5_9BURK"
     gene            complement(29411..29779)
                     /locus_tag="H1c1_full_scaffold_271_prodigal-single_68"
     CDS             complement(29411..29779)
                     /product="hypothetical protein"
                     /codon_start=1
                     /transl_table=11
                     /translation="MKQLKDYLGTWAYTDGISEKYWSVCPVNAKTYHIKWGDSADNLA
                     LTKSYTKVEAEEAFRRVRSKAKGGYKMVGKYSGRTYKSAELKVEDLFPQNKVSGKKST
                     EKKKTPFSVISWMSGMDKES*"
     gene            complement(29834..30340)
                     /locus_tag="H1c1_full_scaffold_271_prodigal-single_69"
     CDS             complement(29834..30340)
                     /product="hypothetical protein"
                     /codon_start=1
                     /transl_table=11
                     /translation="MKKPSKAILVQASGASASGVVTERTNIISSSVNDLNTVISNGVK
                     EIEDIFNGIGIENPAEMKRCSSCAKKGRMPFHPIGEFSPLKNGTRLSQCKTCRVEQSM
                     AWEEKRREERRAYHRAYQANRKPPNKRNSSVKALAVSMTADETKGLYTKDSMFVAFTE
                     EDIESTEQ*"
     gene            complement(30397..30819)
                     /locus_tag="H1c1_full_scaffold_271_prodigal-single_70"
     CDS             complement(30397..30819)
                     /product="hypothetical protein"
                     /codon_start=1
                     /transl_table=11
                     /translation="MPLNTEDNIFFESSRENLLKCHSLLGKWKHGDGRWVSIRQIDDL
                     PHGEFKKYSVIEFVRPYSPYKKYSIRLSEIEDKIKTLKNYGFKLIKLQYPELQEFFRN
                     GEPVTSGTIFQDSFFAENNAPETKKMTGMEALLASMQD*"
     gene            complement(30913..31467)
                     /locus_tag="H1c1_full_scaffold_271_prodigal-single_71"
     CDS             complement(30913..31467)
                     /product="hypothetical protein"
                     /codon_start=1
                     /transl_table=11
                     /translation="MKSEIKRGVEIAESYRNNHDGEIPVLVVADLPDGKEQIIVGTFR
                     KKHEVQDQKMFCSVLRMMFALHGVKSYQLLVKPVFNYTAAQMTKNVLAIVSIGNSDSD
                     IAEFFEIADEELISYKEEMPVEGMFTLLLPSEVERENIISVSAKTKKSINDYIAACTY
                     TLPVESSYVAGQTGLEALLQSMSN*"
     gene            complement(31518..31913)
                     /locus_tag="H1c1_full_scaffold_271_prodigal-single_72"
     CDS             complement(31518..31913)
                     /product="hypothetical protein"
                     /codon_start=1
                     /transl_table=11
                     /translation="MTIEEIINYIITGKCTPQEIQALTIALNEYRKLRKFVNYGLKLK
                     DEVTIENVKPHYWIGCKGKITKISPRQTHVWLQITELTHEAKAHNVRFMETYGKFPMK
                     SLVGLNTPLAMIEEGIAEESSALQSFLSS*"
     gene            complement(31953..32345)
                     /locus_tag="H1c1_full_scaffold_271_prodigal-single_73"
     CDS             complement(31953..32345)
                     /product="hypothetical protein"
                     /codon_start=1
                     /transl_table=11
                     /translation="MDLLSDQKLEKAREAIFKKKLAPLMDKLTELCDKHSMPMLIAVQ
                     LFSNETTGARLAAQAVQTNEMSVSLAVSSAILRGQAKVSIQSDRTFLVTIAESSNEYE
                     TLGVEPEYESEDKIDASLFIRPTKYELH*"
     gene            complement(32377..32616)
                     /locus_tag="H1c1_full_scaffold_271_prodigal-single_74"
     CDS             complement(32377..32616)
                     /product="hypothetical protein"
                     /codon_start=1
                     /transl_table=11
                     /translation="MNSWSDQIRDDFLAIIAYFFTEECSHPEEVILDESFYSVDDLSL
                     SDADYCSNFYEDYDDCNEECHTEEYYDDCDDDFFA*"
     gene            complement(32778..33959)
                     /locus_tag="H1c1_full_scaffold_271_prodigal-single_75"
     CDS             complement(32778..33959)
                     /product="hypothetical protein n=1 Tax=Porphyromonas gulae
                     RepID=UPI00037C3719"
                     /codon_start=1
                     /transl_table=11
                     /translation="MTRINYSLMFLILLASGILSATAQNIPSVVPNTFVQDHANVLNE
                     ADEAIIQNTLNQFKLKYNVEFGVATVQTMGSYEAFNYSLKMAREYGIGSKEGEKRGLL
                     LFLATDDRKWAFQISRHMEYVITDGQSGSIGRATLVPKLKIASKTGTSDAWRDAILST
                     ISAVEAVTVKNIATPTPDTYSVSSTDNKSNTGLLFGFLGVMGVLGLSGVGLYGIARHK
                     RKTREAIEMQRFLSQAEAKREDKERAEAARKDAEVLRLKKEEENRIWLLTPDGVAETK
                     RLKKLEENRVKEENRVKEEKARQLEEKRLADIEAERYRIWSESPEGKAELAEQERKRK
                     KYDEERREREEREEREEERRRESYYSSSSSSSSDSSSSSSDSGFSGGSDFGGGGSSGS
                     W*"
                     /db_xref="UniRef100_UPI00037C3719"
                     /db_xref="A0A0B6X266_9BACT"
                     /db_xref="tas:TASI_0090"
                     /db_xref="UPI00037C3719"
     gene            complement(33959..34294)
                     /locus_tag="H1c1_full_scaffold_271_prodigal-single_76"
     CDS             complement(33959..34294)
                     /product="hypothetical protein"
                     /codon_start=1
                     /transl_table=11
                     /translation="MASVNFYKPNVILAMKKCISSIDDERRHLFENHIEYWMSQKRYF
                     LFGRNFTYEEAEYTVKNSCYQNDWKYYAGKRRNEAEILLSICESDMDSDTHINLNSDE
                     AMLVLDWSK*"
     gene            complement(34294..34563)
                     /locus_tag="H1c1_full_scaffold_271_prodigal-single_77"
     CDS             complement(34294..34563)
                     /product="hypothetical protein n=1 Tax=Acidobacteriaceae
                     bacterium KBS 89 RepID=UPI00036211A4"
                     /codon_start=1
                     /transl_table=11
                     /translation="MNELTTLFLVASLFVPRISLLVLYMQSMVPLNPTPFVVDVILSI
                     FIPRIMVLILIASTVGFTGWFWVHLVAAVFAYTSSSLSASSSKTK*"
                     /db_xref="UniRef100_UPI00036211A4"
     gene            complement(34568..35098)
                     /locus_tag="H1c1_full_scaffold_271_prodigal-single_78"
     CDS             complement(34568..35098)
                     /product="hypothetical protein"
                     /codon_start=1
                     /transl_table=11
                     /translation="MENFLINLFFLFAVFPLFLEVMALLGFRPSSFFNKYVKELEGKV
                     QVAKEKLEVIDSKINEVPAEKEISSKEFAERVLELSDSQKEAKEIIAGSIVSVLAGLA
                     LIFLSVGYLVWMFFGLFTPQYQYFLIMFGLSFLTAALGKIFGIESETFKIWQPIDNII
                     TIAILLVVIMSHMGRI*"
     gene            complement(35137..35361)
                     /locus_tag="H1c1_full_scaffold_271_prodigal-single_79"
     CDS             complement(35137..35361)
                     /product="hypothetical protein"
                     /codon_start=1
                     /transl_table=11
                     /translation="MKNNENWTIEEGATKKITEYSEKPYVCSPVPEEVSEVTDDTTNC
                     LSCRAKIHLKWLESRATLLLRSLVLQEDRK*"
     gene            complement(35358..36080)
                     /locus_tag="H1c1_full_scaffold_271_prodigal-single_80"
     CDS             complement(35358..36080)
                     /product="Uncharacterized protein {ECO:0000313|EMBL
                     :KKK88794.1};  TaxID=412755 species="unclassified
                     sequences; metagenomes; ecological metagenomes.;"
                     source="marine sediment metagenome.;""
                     /codon_start=1
                     /transl_table=11
                     /translation="MKIYSKERDYYDSAVSFGIDPELHFYRTESINIIIYTGSWNSTQ
                     EFDFPNGYNYQAYRDSNGNLVKPVTDFHIIGFCGQLYPLAHCQDNEGEYFFYNYKDYK
                     TWKTQFKKEYSYRRYSSKSSSKQFFDRYSDFKNDKTFIEYNTPVFIVSKEYLTSSDIP
                     EITKEQINRRQTTLRTNILLKEFQFYKIKDSYSAFQEISIYVGNQLAKEPEILEISDK
                     YKIQQHGFDKDSFRNPIKIKDL*"
                     /db_xref="A0A0F9BDU1_9ZZZZ"
     gene            complement(36090..36347)
                     /locus_tag="H1c1_full_scaffold_271_prodigal-single_81"
     CDS             complement(36090..36347)
                     /product="hypothetical protein"
                     /codon_start=1
                     /transl_table=11
                     /translation="MTDERRAEIFEFGGELSDRELCEYIAITWSLYVEFVDPPTAWDI
                     YDFKMIPKARVIVLLNEIFDWKLEYKYTKDCWYLHPWSFCV*"
     gene            complement(36337..36552)
                     /locus_tag="H1c1_full_scaffold_271_prodigal-single_82"
     CDS             complement(36337..36552)
                     /product="hypothetical protein"
                     /codon_start=1
                     /transl_table=11
                     /translation="MNKFLKAYFDIFFFPFIVFVIGYLYLSFVTGEIYFIRWTQEDRK
                     GLGIVTIAVFVLIGAALGEQKHNKNDG*"
     gene            complement(36620..36964)
                     /locus_tag="H1c1_full_scaffold_271_prodigal-single_83"
     CDS             complement(36620..36964)
                     /product="hypothetical protein"
                     /codon_start=1
                     /transl_table=11
                     /translation="MENDFAIDAHLRKVKSILTEKGLYDGENLTTLSDFKKHVDPHKF
                     TGDAGYKVYLGDAGGLNIGLIEYRPPFSTKNKTTAIELFWGSIKRLINLNDLEEITDG
                     NIRTCQQYSISW*"
     gene            complement(36964..37272)
                     /locus_tag="H1c1_full_scaffold_271_prodigal-single_84"
     CDS             complement(36964..37272)
                     /product="hypothetical protein"
                     /codon_start=1
                     /transl_table=11
                     /translation="MINYSKDVTKRFVVEVNSENLSYQLTEENIVEFITALVKLKDEN
                     ALKNENVLSPNEVIQESAESTLLQLFREDERKILTSLISKFMLSSNPTYKLTRGDWSY
                     *"
     gene            complement(37269..37595)
                     /locus_tag="H1c1_full_scaffold_271_prodigal-single_85"
     CDS             complement(37269..37595)
                     /product="hypothetical protein"
                     /codon_start=1
                     /transl_table=11
                     /translation="MMPVHLSYSQFVRRKIEFQFAVALFMEFDVEINLRKINDSPLNT
                     EYYKKCVGINSPREVHMGDYCIQIDKFASMVRKAPEHVPLFFDSNLRKVIKKLQRAKK
                     VVSPKQ*"
     gene            complement(37702..38823)
                     /locus_tag="H1c1_full_scaffold_271_prodigal-single_86"
                     /gene="lysS"
     CDS             complement(37702..38823)
                     /gene="lysS"
                     /product="lysS; lysyl-tRNA synthetase (EC:6.1.1.6)"
                     /codon_start=1
                     /transl_table=11
                     /translation="MASIFNFQCSVFNYMLIGRITSAPRKMGKLAFVHLFSDGKYQQL
                     FSKSDLSTWSKFISLSQGDIISCSGEMFVTKTGENTLRLLELNLLRKCELGLPDRISG
                     VSVDKSRKNKHLALLSEIVSKERDLSYRDTILLRAKVLSSIRKFLDGRGFIEVQTPTL
                     IENAFGCDAKPFKTEEYFLRIAPELELKKLIVGGFGGTGIYEIGKSFRNEGLSQRHNP
                     EFTMLEFYLGGTAKDGLEIFKQLVSETVQNIFGTTTVRGIDWSKFVYANNPFIEEEAI
                     QPTIMSDFTVEDSPLAKIGGDGRPERYEIYCGGMEIANIYSEQDDWRQQLEAFERQDV
                     IDMDYIEALKYGLPPTWGAGLGVDRLLMLLTGRAIKEVL*"
                     /db_xref="acd:AOLE_14350"
                     /db_xref="UniRef100_UPI00035F1B1D"
                     /db_xref="88225291"
                     /db_xref="UPI00035F1B1D"
                     /db_xref="6.1.1.6"
     gene            complement(38978..39160)
                     /locus_tag="H1c1_full_scaffold_271_prodigal-single_87"
     CDS             complement(38978..39160)
                     /product="hypothetical protein"
                     /codon_start=1
                     /transl_table=11
                     /translation="MVIVTKINGSKVKIKLSEFSGYKQSDGKYRVTFKDGSYGVVTEN
                     PCIENEDGMLNEYTEK*"
     gene            complement(39164..39424)
                     /locus_tag="H1c1_full_scaffold_271_prodigal-single_88"
     CDS             complement(39164..39424)
                     /product="hypothetical protein"
                     /codon_start=1
                     /transl_table=11
                     /translation="MSKCNCGVENLSKPESIKPDWHDIICPVFAPRSYEIPEGLSELE
                     LEAFKFYNPDPNWRSEMQAKDFAKLTALFVESLRNKSKTISK*"
     gene            complement(39417..39599)
                     /locus_tag="H1c1_full_scaffold_271_prodigal-single_89"
     CDS             complement(39417..39599)
                     /product="hypothetical protein"
                     /codon_start=1
                     /transl_table=11
                     /translation="MSKRDKNRFTIDPNKIRVRDEKIKDMITSTGGVVRIFKDKKKSQ
                     KADTVGRKSKYKDKDE*"
     gene            complement(39650..40381)
                     /locus_tag="H1c1_full_scaffold_271_prodigal-single_90"
     CDS             complement(39650..40381)
                     /product="hypothetical protein"
                     /codon_start=1
                     /transl_table=11
                     /translation="MSSADTKRSLTKANDAGEIAKEFEGLSIEEFKKMLIQKFFCVYG
                     RYENYSRKLFFELYHSGKTKDGEPLEGSVVWRKGEVDGEVEEEVLERPDAIKRFTGTL
                     EKGYTRVFKGVTREEVEKETAIHLSKRTALAREKALGIYYKGKSFFRLAEYTIGLYSV
                     EKGYDGALFSGQHQLTEAEARCELAFALAEGYVREGVDAEEINVNPLAGFGVEVKDNK
                     EIEEVQTRPKEGEFNLSWLIHDDDT*"
     gene            complement(40391..40669)
                     /locus_tag="H1c1_full_scaffold_271_prodigal-single_91"
     CDS             complement(40391..40669)
                     /product="hypothetical protein"
                     /codon_start=1
                     /transl_table=11
                     /translation="MTNIIRYEGLDSRKRQCFAQLERNQEMQPYMYTFGVVGFASECH
                     VLVDEEDVHSYLQSFTRLGWIEVDINTVPLTEGGFQKVMAFQDWLGGR*"
     gene            complement(40724..40846)
                     /locus_tag="H1c1_full_scaffold_271_prodigal-single_92"
     CDS             complement(40724..40846)
                     /product="hypothetical protein"
                     /codon_start=1
                     /transl_table=11
                     /translation="MIKLTLPTLPTKNCVLCVTAFEELIHSLETITPKPINTLK*"
     gene            complement(40843..41316)
                     /locus_tag="H1c1_full_scaffold_271_prodigal-single_93"
     CDS             complement(40843..41316)
                     /product="hypothetical protein"
                     /codon_start=1
                     /transl_table=11
                     /translation="MREFKENDLVIIRVKDNNKYFYHTGKIIFVDYFNSRDYLSYKVE
                     TTHSNLWLGWRDIISAEGTVFSRNEFLFNDRIIVKYTGEKGTVKGTVSQVIDSSGSPT
                     GNVYRIDIKNLESYDIWAANEDIIFDYEFYCEDMFEEVDIALEPYKNNLHSWLTK*"
     gene            complement(41313..41555)
                     /locus_tag="H1c1_full_scaffold_271_prodigal-single_94"
     CDS             complement(41313..41555)
                     /product="hypothetical protein"
                     /codon_start=1
                     /transl_table=11
                     /translation="MSKFQKGDEVDILNRKHLRGKGADSAKKIVTNVFFSNESGYWVT
                     IEYRTLNNKLKRFTLHEHEIILIDSETSVSIHNWLK*"
     gene            complement(41555..42493)
                     /locus_tag="H1c1_full_scaffold_271_prodigal-single_95"
     CDS             complement(41555..42493)
                     /product="tryptophanyl-tRNA synthetase (EC:6.1.1.2)"
                     /codon_start=1
                     /transl_table=11
                     /translation="MKNKIKGNLFTGIQPTGELHLGNYFGAVKPFINLELSFTGLVCI
                     ANLHSLTVPQTGLKNKTLRLAKTLMACGIKSDIFVQSDVPEHSQLCQILSCYVRMGEL
                     ERMTQFKVKQLNQPRENLGLFSYPVLMAADILLYDTHFVPVGHDQIQHLELAILLAKR
                     FNKLFPNTFTVPAGVVEDTRILSLTTPEFKMSKSDPNPKGVLYLTDTFEVIQKKIKSA
                     RTTAGKIDYSDEGVKNLLNIRKQLGFGDEEFLGGSYSELKDDILSRLFLLTGSITNSM
                     ESITDNDVQNRLEEGRIYARSRASETMEKVYTVLEL*"
                     /db_xref="hca:HPPC18_06255"
                     /db_xref="UniRef100_UPI0002BB361C"
                     /db_xref="89706641"
                     /db_xref="UPI0002BB361C"
                     /db_xref="6.1.1.2"
     gene            complement(42525..42959)
                     /locus_tag="H1c1_full_scaffold_271_prodigal-single_96"
     CDS             complement(42525..42959)
                     /product="hypothetical protein"
                     /codon_start=1
                     /transl_table=11
                     /translation="MIFVREEMRIGDLVTKESEHYQKYWQVENVRLNQVKLLGERLWL
                     SNYGVSLLRAVFNIGDEVINRSGGDNLHSVGKVISISKAYDESNESFYFQYQIEFIMS
                     GKTGVFRGSYLSPYNKFLDSEIDNLEGVLAIENWLVRSTNNC*"
     gene            complement(42963..43412)
                     /locus_tag="H1c1_full_scaffold_271_prodigal-single_97"
     CDS             complement(42963..43412)
                     /product="hypothetical protein"
                     /codon_start=1
                     /transl_table=11
                     /translation="MEYGVGDEVSVKTFHEGEIKWIRGHVKFIEDDMVHVTAFEWNFK
                     PRTVFGESENISLEYKFTPVGTHIQISGVSKESIYYGRKGIVTGVTSNYDKYEICLAQ
                     MEGNFPSLYNSKCSLVLPRSAFIRVGEEIIETVYEDSAVQIWMSEKM*"
     gene            complement(43414..43797)
                     /locus_tag="H1c1_full_scaffold_271_prodigal-single_98"
     CDS             complement(43414..43797)
                     /product="hypothetical protein"
                     /codon_start=1
                     /transl_table=11
                     /translation="MEFEIGDRVKIKDTDIYGYIIDIYSEEDRIIISHGSFPDFRKFE
                     YRKSHEIITTHKASSVGKRIKVTSEKWKNREGTIMSISYDYSDYTVRLDPDSIYTLLD
                     RSQFSVIDSEFEVFDSSAVYIWIAG*"
     gene            complement(43800..44279)
                     /locus_tag="H1c1_full_scaffold_271_prodigal-single_99"
     CDS             complement(43800..44279)
                     /product="hypothetical protein"
                     /codon_start=1
                     /transl_table=11
                     /translation="MLVLPRVIEKIIYKEYLITIKTLPELLLCKNKINGYISLSNTFG
                     HSFLGGHTSKNVIEPIDALEDCENWINDRVNGVRNIFWSSSDKECDRYIIRSGYLIDD
                     EEFTRYDGLRVRFGAEIYFENMLLKKFKSWALWDAENKATEWIEIKKEVPVHDWLKG*"
     gene            complement(44282..44509)
                     /locus_tag="H1c1_full_scaffold_271_prodigal-single_100"
     CDS             complement(44282..44509)
                     /product="hypothetical protein"
                     /codon_start=1
                     /transl_table=11
                     /translation="MIKLEFDIGDEVVWEESGWLVPELQRGTVVGIKSNLHIKIKTRY
                     ESSTEIIITLPYFILEKIHPPDTSLSDWLGS*"
     gene            complement(44511..44762)
                     /locus_tag="H1c1_full_scaffold_271_prodigal-single_101"
     CDS             complement(44511..44762)
                     /product="hypothetical protein"
                     /codon_start=1
                     /transl_table=11
                     /translation="MLKFEKGDEVTYKICVNNLVEMRKGTILTVGTYCSYVRLEPEQG
                     AEVGEVKTLPNGWLKKLTLKSMVKKAEFINNSLSDWLEN*"
     gene            complement(44807..45232)
                     /locus_tag="H1c1_full_scaffold_271_prodigal-single_102"
     CDS             complement(44807..45232)
                     /product="hypothetical protein"
                     /codon_start=1
                     /transl_table=11
                     /translation="MFIVGQSIHYCSPEGEYLKGVVSDVVKDFILIQFTAFEKLQVFQ
                     LNNGTYINSEGILVILESEPLEFIKKGDIIELLNGSRTIVTSVYLVEGRMKAGFTYFD
                     ASSDRVRTGDLFFEDFKLVKRASDNPDKDSNAVQQWLRI*"
     gene            complement(45223..45681)
                     /locus_tag="H1c1_full_scaffold_271_prodigal-single_103"
     CDS             complement(45223..45681)
                     /product="hypothetical protein"
                     /codon_start=1
                     /transl_table=11
                     /translation="MKDLIVKGMNVWSLSDGRGRDGKQIIKKGTVYAIFDSPPLILAK
                     WNFPEMVETFNYSPESELYQNCYNETLNFLNTDSLDRIKICDKVLLPNGEIGEVFKTW
                     IELPANDCWARVSYTEKGVGWNEEFRYADLIVIQPEKDGLHRWLELDICL*"
     gene            complement(45678..45950)
                     /locus_tag="H1c1_full_scaffold_271_prodigal-single_104"
     CDS             complement(45678..45950)
                     /product="hypothetical protein"
                     /codon_start=1
                     /transl_table=11
                     /translation="MSYPKFKTGDCVTVKYGSELPLVKGVIVSVRKNFEGSEYIYCVC
                     SVDDNGQAVHKVNDYNDFFMHEDNLSFTTELIIENTSVTNWLSAKV*"
     gene            complement(45931..46371)
                     /locus_tag="H1c1_full_scaffold_271_prodigal-single_105"
     CDS             complement(45931..46371)
                     /product="hypothetical protein"
                     /codon_start=1
                     /transl_table=11
                     /translation="MSKYKFQKNDKVRCDYLYFYRNLYIFCPSKLHPEAYYIRGVDDA
                     GRIKRFLKPVNQLTLIEKASDRRANSIKFEDNTKVIILTNNTLGHIVRCKSEFDWRQD
                     KVINIYLVRLITGERVWVWEDKLEVQDTTLYPVLNWMSNELSKI*"
     gene            complement(46368..46526)
                     /locus_tag="H1c1_full_scaffold_271_prodigal-single_106"
     CDS             complement(46368..46526)
                     /product="hypothetical protein"
                     /codon_start=1
                     /transl_table=11
                     /translation="MYKFQKYVIKGEVIHEYLLKLDNEETIWCFESDLEEDIFSVISP
                     VCEWIINI*"
     gene            complement(46530..46823)
                     /locus_tag="H1c1_full_scaffold_271_prodigal-single_107"
     CDS             complement(46530..46823)
                     /product="hypothetical protein"
                     /codon_start=1
                     /transl_table=11
                     /translation="MKKPKFEIGELVLYKSSPHKIGIRCIVENYGQTESVSLSFDESY
                     YDLRLEEDNYKHIFKIVHRFWWTLTSIHPKSFIQDDGIVEEVNFVQNWLSANE*"
     gene            complement(46820..47038)
                     /locus_tag="H1c1_full_scaffold_271_prodigal-single_108"
     CDS             complement(46820..47038)
                     /product="hypothetical protein"
                     /codon_start=1
                     /transl_table=11
                     /translation="MITEPKKEPFIGIIVKISRIGLDKFPVYTTHSFLEGCNVSGVYL
                     EDRLTNVLPYTANEDVFDESVYRWIENL*"
     gene            complement(47110..47361)
                     /locus_tag="H1c1_full_scaffold_271_prodigal-single_109"
     CDS             complement(47110..47361)
                     /product="hypothetical protein"
                     /codon_start=1
                     /transl_table=11
                     /translation="MLGKPEYIIGDIVRIVSPSVTHNNKIGRITEITIVHDLIGQVEK
                     YQYTVITEFEESLYFKNQYLESIIPVYECLQNWLTNEKF*"
     gene            complement(47506..48012)
                     /locus_tag="H1c1_full_scaffold_271_prodigal-single_110"
     CDS             complement(47506..48012)
                     /product="hypothetical protein"
                     /codon_start=1
                     /transl_table=11
                     /translation="MTELKNLFTKRTYILTEINDICESNKLTITEHSDKDFPYISISE
                     GGSSLLRFIVVGNTPVGESIDWVYILAWTHWDEEPVKSAETVIFESLTNKVNLLNTRE
                     DTKLTVKYDSSVSNFINIKNGDTGLWSGSMYNGLTVLAMFESGILFNKKKLVELVKAS
                     EASKVSEN*"
     gene            complement(48034..48141)
                     /locus_tag="H1c1_full_scaffold_271_prodigal-single_111"
     CDS             complement(48034..48141)
                     /product="hypothetical protein"
                     /codon_start=1
                     /transl_table=11
                     /translation="MKYYSNIESACLIANELIDNEQKNVKAYLVDWLVN*"
     gene            complement(48364..48624)
                     /locus_tag="H1c1_full_scaffold_271_prodigal-single_112"
     CDS             complement(48364..48624)
                     /product="hypothetical protein"
                     /codon_start=1
                     /transl_table=11
                     /translation="MSNYYYKGVRYVIESPEDIWDWDKEAPYKIKLYKDDGSYYLAQN
                     FTTVYRAKMFAEYYISGILAKELDEKKSQITLAVFNWMSAEG*"
     gene            complement(50113..51036)
                     /locus_tag="H1c1_full_scaffold_271_prodigal-single_113"
     CDS             complement(50113..51036)
                     /product="MAEBL n=1 Tax=Plasmodium knowlesi (strain H)
                     RepID=B3L5S9_PLAKH"
                     /codon_start=1
                     /transl_table=11
                     /translation="MATNKKTNGKGNVTTKATKSAKSAKSATKTKTTATAPAKEVVKA
                     VVKAEVVKTAEVKCSVCGTPEKTVEGVSNFSKLANGKFRNICKKDQTAKATEWTSRPE
                     IAAMRKEQAKARQYQDAGIPAMVPDAKSWKEGDAIMTVEFTDSNDVFHPSVNATEAYE
                     AKKAEAKSAREAVNAENQRIADEAKAARKAERVKAKELRSVELGKETARRKAERETAK
                     AEKAKLRAIEATRQADLKEVEKAEKAKQKALDAVAKADAKAKEAQAKSVTRANEQKAK
                     ALAKAQEAEDAKADKVKASNAKALAALTKTA*"
                     /db_xref="UniRef100_B3L5S9"
                     /db_xref="B3L5S9_PLAKH"
                     /db_xref="btn:BTF1_12295"
     gene            complement(51526..51765)
                     /locus_tag="H1c1_full_scaffold_271_prodigal-single_114"
     CDS             complement(51526..51765)
                     /product="hypothetical protein"
                     /codon_start=1
                     /transl_table=11
                     /translation="MQKTKPKYFVTFGQKDRKRRDGYALIKNARDRDQAQKFAMSYYK
                     EDFSMLYKEEEFTDGYFPLGVLEEHDLKYWHDYVV*"
     gene            complement(51767..52081)
                     /locus_tag="H1c1_full_scaffold_271_prodigal-single_115"
     CDS             complement(51767..52081)
                     /product="hypothetical protein"
                     /codon_start=1
                     /transl_table=11
                     /translation="MDNINLPDIHTSKMLDVFVCNVNSRTGLDLKTAFGADRFDNTVY
                     ETSSGEMNVIARGTIGSLTVALGHFEQGYQMAKTKFMGRLTLISEAIAESPQVRQKNS
                     QV*"
     gene            complement(52179..52391)
                     /locus_tag="H1c1_full_scaffold_271_prodigal-single_116"
     CDS             complement(52179..52391)
                     /product="hypothetical protein"
                     /codon_start=1
                     /transl_table=11
                     /translation="MDNRETMRKAGYKYVTSMSNNKEHILFNLNTGEFELWFANKHTA
                     SYAIKYKNTELEFAQSLGTLEYDKSA*"
     gene            complement(52431..52658)
                     /locus_tag="H1c1_full_scaffold_271_prodigal-single_117"
     CDS             complement(52431..52658)
                     /product="hypothetical protein"
                     /codon_start=1
                     /transl_table=11
                     /translation="MTKKMKNIESMKIYIIADGNDMGSEEYYVKASNEDEACILMGDT
                     YDFRGESKLTVQEFDSLPEVIFNNKLRVVRV*"
     gene            complement(52675..52920)
                     /locus_tag="H1c1_full_scaffold_271_prodigal-single_118"
     CDS             complement(52675..52920)
                     /product="hypothetical protein"
                     /codon_start=1
                     /transl_table=11
                     /translation="MENNTEHKPLYRFAGTIKRDYANLSGEAKERVTEMFNLDQITEE
                     NARNTVLSFLIHSKNWKGIVAVGVKKELAKIANQQAA*"
     gene            complement(52972..53451)
                     /locus_tag="H1c1_full_scaffold_271_prodigal-single_119"
     CDS             complement(52972..53451)
                     /product="Uncharacterized protein n=3 Tax=Proteobacteria
                     RepID=A9IFT1_BORPD"
                     /codon_start=1
                     /transl_table=11
                     /translation="MSITLKNIKISEFMSEETICFSASVYENGVRVGEAKNEGRGGET
                     YIYVASTNFIGFIEMDTLIEKVDELLYAYYNKKETEKFEKKIASDSNTGVCYGTIEKN
                     TATYNVRSFKVKRPLSYIVTLKGGLDAVQSLVNDVKANLKAGEAILNKNLKSLGIKI*"
                     /db_xref="UniRef100_A9IFT1"
                     /db_xref="A0A089GGL7_SALCE"
                     /db_xref="pkc:PKB_3540"
                     /db_xref="A9IFT1_BORPD"
     gene            complement(53696..53890)
                     /locus_tag="H1c1_full_scaffold_271_prodigal-single_120"
     CDS             complement(53696..53890)
                     /product="hypothetical protein"
                     /codon_start=1
                     /transl_table=11
                     /translation="MESLLMGVCIFLIVVLVLIFILLFGLFNMITKLEERVDVQDADI
                     NELLDIIDLISISRKSNVRT*"
     gene            complement(54226..54498)
                     /locus_tag="H1c1_full_scaffold_271_prodigal-single_121"
     CDS             complement(54226..54498)
                     /product="hypothetical protein"
                     /codon_start=1
                     /transl_table=11
                     /translation="MSKESITTFRQIQLIDFIDGEFIFEPKCESPKVQPKIDWNPLIR
                     LAEKRVKAVSNGTYHDDNDDIHFMFELAMKAIYGKDYFVWQNKNTE*"
     gene            complement(54500..54724)
                     /locus_tag="H1c1_full_scaffold_271_prodigal-single_122"
     CDS             complement(54500..54724)
                     /product="hypothetical protein"
                     /codon_start=1
                     /transl_table=11
                     /translation="MDKETLRKITVSKTEEGVGIKGFSRRELAMTMVIAQAVLGEQDI
                     ADTLNIESRFKTDGSELDELRDKLTNFLEI*"
     gene            complement(54757..55242)
                     /locus_tag="H1c1_full_scaffold_271_prodigal-single_123"
     CDS             complement(54757..55242)
                     /product="hypothetical protein"
                     /codon_start=1
                     /transl_table=11
                     /translation="MLKLLKKYTPEFSVMYKHFVYSDGGRWASGVSATKGKNKIGDCG
                     VRTLVHATGADYADVWYVAKRFGWRKFGGWNIHPMKSFYEERTFFGHEATIINTWGKG
                     KTTTIKSFIDAHPVGTYVLMTTDFNLWGHVFCIRDGKIYDTFLEDGWVYNAYEITKTT
                     S*"
     gene            complement(55323..55478)
                     /locus_tag="H1c1_full_scaffold_271_prodigal-single_124"
     CDS             complement(55323..55478)
                     /product="hypothetical protein"
                     /codon_start=1
                     /transl_table=11
                     /translation="MTLHKFYFFAFTLANQKGWRYGQALFNHLDSVRPDLADKVRGAI
                     FRSAIKP*"
     gene            complement(55527..55679)
                     /locus_tag="H1c1_full_scaffold_271_prodigal-single_125"
     CDS             complement(55527..55679)
                     /product="hypothetical protein"
                     /codon_start=1
                     /transl_table=11
                     /translation="MFRVMYQDTGSESVAQGNDAKECLSNLLLAINDEQVDTENRFLE
                     LVEEPD*"
     gene            complement(55787..55924)
                     /locus_tag="H1c1_full_scaffold_271_prodigal-single_126"
     CDS             complement(55787..55924)
                     /product="hypothetical protein"
                     /codon_start=1
                     /transl_table=11
                     /translation="MVLHICSDEIGMIGLAITAIGGLIKPVRDCAKCYAIYLFNRMRG
                     K*"
     gene            complement(55944..56072)
                     /locus_tag="H1c1_full_scaffold_271_prodigal-single_127"
     CDS             complement(55944..56072)
                     /product="hypothetical protein"
                     /codon_start=1
                     /transl_table=11
                     /translation="MQFKVFCVGSVVLTLIVAFITYYAEGCKAQQAGKERERKNSK*"
     gene            complement(56115..56333)
                     /locus_tag="H1c1_full_scaffold_271_prodigal-single_128"
     CDS             complement(56115..56333)
                     /product="hypothetical protein"
                     /codon_start=1
                     /transl_table=11
                     /translation="MATRISSNELFTVLDSIDAEIKALASSDLKVVAAREVDYLRNLS
                     KFGIRSPFMYIQGYNHLPVKNLMKNKIC*"
     gene            complement(56605..56895)
                     /locus_tag="H1c1_full_scaffold_271_prodigal-single_129"
     CDS             complement(56605..56895)
                     /product="hypothetical protein"
                     /codon_start=1
                     /transl_table=11
                     /translation="MKDKKGYFGEAVLKFEALTETPLKGLFGSIELDRKMELLDGLVI
                     EVKSFATLNNMPYPDRTTWNKYKKTANWEEIAKKALTATLFSRAKASFSNLF*"
     gene            complement(56943..57347)
                     /locus_tag="H1c1_full_scaffold_271_prodigal-single_130"
     CDS             complement(56943..57347)
                     /product="hypothetical protein"
                     /codon_start=1
                     /transl_table=11
                     /translation="MKHILMLIVLVVSANIASFGQSSNAKDYDVLFSRINSEVTVWMI
                     QRSSIRRVDEKHYAFWAAVFNKSMVHPKYINMEVNCKTRTIKGNYSWGIIKTNGYTRN
                     YDYNFPNARQWIHETKLNEEYKNYIFYICGIE*"
     gene            complement(57578..57757)
                     /locus_tag="H1c1_full_scaffold_271_prodigal-single_131"
     CDS             complement(57578..57757)
                     /product="hypothetical protein"
                     /codon_start=1
                     /transl_table=11
                     /translation="MPFYILLSLSSQADRLADDLFELAVETMENPRLGDFNKICSTLE
                     HALCRSARRKKLAGI*"
     gene            complement(57775..57987)
                     /locus_tag="H1c1_full_scaffold_271_prodigal-single_132"
     CDS             complement(57775..57987)
                     /product="hypothetical protein"
                     /codon_start=1
                     /transl_table=11
                     /translation="MSAEAGKIFHEYTSVEISEDGVIWLIQNHFENPSVINEMESTSK
                     GEVIIDSGWVYEDEDLGYDEELDEYL*"
     gene            58033..58569
                     /locus_tag="H1c1_full_scaffold_271_prodigal-single_133"
     CDS             58033..58569
                     /product="Uncharacterized protein {ECO:0000313|EMBL
                     :KKK82624.1};  TaxID=412755 species="unclassified
                     sequences; metagenomes; ecological metagenomes.;"
                     source="marine sediment metagenome.;""
                     /codon_start=1
                     /transl_table=11
                     /translation="MIRKGISEVSWETVRRLVDSGERIVDIEKRFNGAITASQISYKK
                     QLWKKEAYCKGDNKYSKYQTPEYRAWRKAVLIKDGFKCIVCKRGKPAVKVLQCDHIKS
                     YSQHPELRYNVNNGRVLCVYHHKRTLNYGFKALKCNDEDNGDTWVKQEQILWKQQLIE
                     KTIKKRLQKSLKKPISKR*"
                     /db_xref="A0A0F9AVZ5_9ZZZZ"
     gene            58566..58682
                     /locus_tag="H1c1_full_scaffold_271_prodigal-single_134"
     CDS             58566..58682
                     /product="hypothetical protein"
                     /codon_start=1
                     /transl_table=11
                     /translation="MITTLKNREDRKVPQKIRSKKRRRAAAKVARNSRKTNK*"
     gene            complement(58759..59013)
                     /locus_tag="H1c1_full_scaffold_271_prodigal-single_135"
     CDS             complement(58759..59013)
                     /product="hypothetical protein"
                     /codon_start=1
                     /transl_table=11
                     /translation="MTDKERLKELKIELESLIERLDLVTIGEAASRKKIDRSAISQLI
                     KRGRLETEEIIGKTLVYGKALEEFRHRKPGPPTAYIKKNK*"
     gene            complement(59016..59279)
                     /locus_tag="H1c1_full_scaffold_271_prodigal-single_136"
     CDS             complement(59016..59279)
                     /product="hypothetical protein"
                     /codon_start=1
                     /transl_table=11
                     /translation="MTNNKTFFLVATSDIRDTLRKLTNSGMEVSKSDDGTYQVKSNAT
                     GAIMFPQATRQDLDRMIVCMNYVSVKHSIDIKQKFKYTAPVHG*"
     gene            complement(59321..59500)
                     /locus_tag="H1c1_full_scaffold_271_prodigal-single_137"
     CDS             complement(59321..59500)
                     /product="hypothetical protein"
                     /codon_start=1
                     /transl_table=11
                     /translation="MKNEIITIIVEAFENNITSEGWSDYGTPMADVLGKDDFLKEVED
                     KLIKLLSEPIKVLTN*"
     gene            complement(59745..60065)
                     /locus_tag="H1c1_full_scaffold_271_prodigal-single_138"
     CDS             complement(59745..60065)
                     /product="hypothetical protein"
                     /codon_start=1
                     /transl_table=11
                     /translation="MATLNNITKSLKIRKGKICPFLTKCGNKSTNCPKKGNTYDIQFS
                     CGFVKLFTITEQRRVKGEYTVQTAEKVVAPLPDIIVVVEAKQNERYKGQSWVSFSVSE
                     MMGI*"
     gene            complement(60175..60537)
                     /locus_tag="H1c1_full_scaffold_271_prodigal-single_139"
     CDS             complement(60175..60537)
                     /product="hypothetical protein"
                     /codon_start=1
                     /transl_table=11
                     /translation="MLINNLTIELFKRYVGDKFFTVVFTKQDGTERTMTARLAVKRYV
                     KNTQPEITAKRKATLTARDMVGVFEVSNPKHENGVLKEGEEKYRVINLNTIKRLTANG
                     ETFYNKVADREPWFAPLS*"
     gene            complement(60620..60805)
                     /locus_tag="H1c1_full_scaffold_271_prodigal-single_140"
     CDS             complement(60620..60805)
                     /product="hypothetical protein"
                     /codon_start=1
                     /transl_table=11
                     /translation="MNKYIAFYNQKQHIIDAGSLWEATQKAREFFRVPKSKQGLLAVE
                     LAELEGKEVLHNTASVN*"
     gene            complement(60882..61343)
                     /locus_tag="H1c1_full_scaffold_271_prodigal-single_141"
     CDS             complement(60882..61343)
                     /product="Uncharacterized protein {ECO:0000313|EMBL
                     :KKK92719.1};  TaxID=412755 species="unclassified
                     sequences; metagenomes; ecological metagenomes.;"
                     source="marine sediment metagenome.;""
                     /codon_start=1
                     /transl_table=11
                     /translation="MNNEPDILTYEQLLESDVPQRFNSKPKAETFRELYDRAMLAGQT
                     AAKACTPTPMVVGQAKDLFSNEIDMSKSVEVIYSGVCGFAWVKVKPATSAFAKWLKAQ
                     GICKGTSYTGGYDIRVGDYGQSMERKYAHASAMAKVLQNSGINCYAESRMD*"
                     /db_xref="A0A0F9BQA9_9ZZZZ"
     gene            complement(61779..61973)
                     /locus_tag="H1c1_full_scaffold_271_prodigal-single_142"
     CDS             complement(61779..61973)
                     /product="hypothetical protein"
                     /codon_start=1
                     /transl_table=11
                     /translation="MANETNNRIQQAMSERHKLIKSKGDRDATNRFGVNIPYDLPLNF
                     SAGYFGKRMRDLKDNYEGKD*"
     gene            complement(62034..62336)
                     /locus_tag="H1c1_full_scaffold_271_prodigal-single_143"
     CDS             complement(62034..62336)
                     /product="Putative uncharacterized protein n=1 Tax
                     =Dyadobacter fermentans (strain ATCC 700827 / DSM 18053 /
                     NS114) RepID=C6VYM4_DYAFD"
                     /codon_start=1
                     /transl_table=11
                     /translation="MEAQFTKFDLQDNWVNGLVGKNYEFEAKLFDTGSMFGINNGRVS
                     KLSIRELCRSNTTNSWFDGVIVNYDRGWDIEPNEGIMDEYNAVMKLLESAPLLFSK*"
                     /db_xref="UniRef100_C6VYM4"
                     /db_xref="dfe:Dfer_2156"
                     /db_xref="C6VYM4_DYAFD"
     gene            complement(62725..62940)
                     /locus_tag="H1c1_full_scaffold_271_prodigal-single_144"
     CDS             complement(62725..62940)
                     /product="hypothetical protein"
                     /codon_start=1
                     /transl_table=11
                     /translation="MKLITRYTKTHDSLFRGDDYVYLAYDSKNKLTKIGRTCEMKSRF
                     CALQSSNPIRIKSLTKKIFILFSNIKE*"
     gene            complement(62983..63342)
                     /locus_tag="H1c1_full_scaffold_271_prodigal-single_145"
     CDS             complement(62983..63342)
                     /product="hypothetical protein"
                     /codon_start=1
                     /transl_table=11
                     /translation="MFKNETDRKRFMYCLGEYYAALGGLYGAYRESNEAFDNAKGHHL
                     YRFVEIADTDYWNFSVGFDTFQKLRITMLLEKVRAEGEMKDLLTNVNLTGIQVSSAKN
                     IRELIAQQEQAKIKQEG*"
     gene            complement(63396..63689)
                     /locus_tag="H1c1_full_scaffold_271_prodigal-single_146"
     CDS             complement(63396..63689)
                     /product="hypothetical protein"
                     /codon_start=1
                     /transl_table=11
                     /translation="MMDKQLLPIILLNHKIETRGKAFVLKFKKGNGRIYNVFVGASVS
                     KIERNMFWVETWVLNHPRSQGLGYSIAANNECLDGMIIREDVPSMTTKVRKVL*"
     gene            complement(63933..64142)
                     /locus_tag="H1c1_full_scaffold_271_prodigal-single_147"
     CDS             complement(63933..64142)
                     /product="hypothetical protein"
                     /codon_start=1
                     /transl_table=11
                     /translation="MTREQRNRIENRTSVTTLTVRSFQKNDTELVRVVTVDKKKNVNI
                     EFWVRKVTQLADKAFKRQTVHSVTV*"
     gene            complement(64224..64406)
                     /locus_tag="H1c1_full_scaffold_271_prodigal-single_148"
     CDS             complement(64224..64406)
                     /product="hypothetical protein"
                     /codon_start=1
                     /transl_table=11
                     /translation="MKFHGINLYQLSYRKGEKVLYGFAEVTIVEVKKYPHQTDLVIKQ
                     SNGKLVQVEEWRVEKI*"
     gene            complement(64470..64682)
                     /locus_tag="H1c1_full_scaffold_271_prodigal-single_149"
     CDS             complement(64470..64682)
                     /product="hypothetical protein"
                     /codon_start=1
                     /transl_table=11
                     /translation="MRFSLINVHSEADGIISGNWIQDHIGTLETAKVIARKTEEINSN
                     KITVAVISEVSYAYPSAWFTNMKRLD*"
     gene            complement(64685..64849)
                     /locus_tag="H1c1_full_scaffold_271_prodigal-single_150"
     CDS             complement(64685..64849)
                     /product="hypothetical protein"
                     /codon_start=1
                     /transl_table=11
                     /translation="MESIKINPNDIRIRDERIKDMITATGGVVRVFRDRKRASKADKV
                     GRKSKYKRGE*"
     gene            complement(65174..65428)
                     /locus_tag="H1c1_full_scaffold_271_prodigal-single_151"
     CDS             complement(65174..65428)
                     /product="hypothetical protein"
                     /codon_start=1
                     /transl_table=11
                     /translation="MSTTLRKIQGRHPKYEEDAKDITLVAFFAGSSIGRAVQIYIKDK
                     THNNDSNDYASVILDEQGVKHLAHQLSAFISGNYQYLEAE*"
     gene            complement(65460..65651)
                     /locus_tag="H1c1_full_scaffold_271_prodigal-single_152"
     CDS             complement(65460..65651)
                     /product="hypothetical protein"
                     /codon_start=1
                     /transl_table=11
                     /translation="MPQEKQTDEVIFHELNRRLELLESETPIQGDDGSVIDWSDDDDD
                     IIDVLIEQDIKVNLLKNKS*"
     gene            complement(65666..66403)
                     /locus_tag="H1c1_full_scaffold_271_prodigal-single_153"
     CDS             complement(65666..66403)
                     /product="hypothetical protein"
                     /codon_start=1
                     /transl_table=11
                     /translation="MGGRGNSTSRGSSKFNATAAALSSSSGGSSFDIEGYDKAEQAFA
                     RKLFGKPMSGSDIANLAGAGAFSGAKVEIGLRDGRLQVDISHKYISKSDGMTRTMYRD
                     ADGKLTVRNDAFFLSPSAQGKGLGTKSFSTQVADAQKAKVSYISTFALRNDARSDKSV
                     GYKVWADLGYDGKLSGRVQTAWANLNPLARFDGTKTPRTIRELYATRGGKTIWHTYGE
                     SQTMVFSLSRGSKSVKTLNSYLKGKTK*"
     gene            complement(66405..66995)
                     /locus_tag="H1c1_full_scaffold_271_prodigal-single_154"
     CDS             complement(66405..66995)
                     /product="Uncharacterized protein n=1 Tax=Rhizobium
                     leguminosarum bv. trifolii (strain WSM2304)
                     RepID=B5ZXT2_RHILW"
                     /codon_start=1
                     /transl_table=11
                     /translation="MLKHSKSQMKFITEKQLNNFFDKVIKDANIKGCWLWTGATKKNK
                     VNPNEKEYGQVSINDKTKRVHHVSFIIANNLFIDKKLFLCHTCDIRNCVNPKHLFEGD
                     HKINSDDMRAKDRERKATGNKCKGRRFYKGMKAFNPFPKGHEPNQRINKEIAYQVKHL
                     LKNKFTAPQILEKISCSELTLDIVYSIKSNKTWREA*"
                     /db_xref="UniRef100_B5ZXT2"
                     /db_xref="A0A0F9TWU5_9ZZZZ"
                     /db_xref="rlt:Rleg2_1171"
                     /db_xref="B5ZXT2_RHILW"
     gene            complement(66940..67812)
                     /locus_tag="H1c1_full_scaffold_271_prodigal-single_155"
     CDS             complement(66940..67812)
                     /product="Uncharacterized protein n=1 Tax=Acinetobacter
                     guillouiae NIPH 991 RepID=N8WT93_ACIGI"
                     /codon_start=1
                     /transl_table=11
                     /translation="MKIPTYYKSKFFADTPTLSMRKLSLISKEVQEIGLSEIIESKSD
                     EHIIDKLTKLHSPKYVEAFVKGEGHLASSNGWNWTKEIRDGVLAINESMVPAAEQALS
                     TGISSCIAAGFHHSSYDRGSAYCTFNGLALVAQELPDKRVFVLDVDIHFGDGTRDFTR
                     QLDNLYNFSIFGLALSSDEETIHSWSRKVRSWIDYEAALAESFVTILDVKPDLIIYQA
                     GMDAYIHDSLGSGILTKLELQKRDRSVFEFTKQMNIPIVFVMAGGYNEKDTVSLHVET
                     FKIANEVYYGKTIK*"
                     /db_xref="UniRef100_N8WT93"
                     /db_xref="A0A072D670_9GAMM"
                     /db_xref="scu:SCE1572_51885"
                     /db_xref="N8WT93_ACIGI"
     gene            complement(68360..68581)
                     /locus_tag="H1c1_full_scaffold_271_prodigal-single_156"
     CDS             complement(68360..68581)
                     /product="hypothetical protein"
                     /codon_start=1
                     /transl_table=11
                     /translation="MRKEFELTDEQLQKLLDASRSVPYLVVGGTSPSSPQENANHAWS
                     ILGDEMGFDSMTVEPVRSKGNKFFTAIEK*"
     gene            complement(68835..69149)
                     /locus_tag="H1c1_full_scaffold_271_prodigal-single_157"
     CDS             complement(68835..69149)
                     /product="hypothetical protein"
                     /codon_start=1
                     /transl_table=11
                     /translation="MNKIEMNSIISDAVADWAVKDDQPRRPTYLEDTFVRIYEMAYWR
                     GFLRGKLDALPAKDLTEVAFQKADKIFNGNVESKYEVTRFELANYILWGMNYAESVSK
                     DS*"
     gene            complement(69181..69417)
                     /locus_tag="H1c1_full_scaffold_271_prodigal-single_158"
     CDS             complement(69181..69417)
                     /product="hypothetical protein"
                     /codon_start=1
                     /transl_table=11
                     /translation="MKKYFNGAEFDIAIMVLSFIVVMAFITMSNVLDEVFQLVVVEDV
                     IRLILGYTAIISASILIVIKGWQAFEKLSVDNSY*"
     gene            complement(69719..69937)
                     /locus_tag="H1c1_full_scaffold_271_prodigal-single_159"
     CDS             complement(69719..69937)
                     /product="hypothetical protein"
                     /codon_start=1
                     /transl_table=11
                     /translation="MNNKTQLNRIQLNTPNAIKALTERGADEMSRMPIGHRFSLIIGR
                     DKEGTEHRTEVQKVSEDEVIVVRRYTFS*"
     gene            complement(70047..70406)
                     /locus_tag="H1c1_full_scaffold_271_prodigal-single_160"
     CDS             complement(70047..70406)
                     /product="hypothetical protein"
                     /codon_start=1
                     /transl_table=11
                     /translation="MENRKHYTQMSQPEIQNLMSQVRSSNYAFRNHAMDRMNQKHVDE
                     TQIKAMLTYCSVIEANNNGGEVRVLVRGKVAGNFCCAVVSLTTKEIVTTYKNAAGDFH
                     QTLDKSKYTWTADLTKI*"
     gene            complement(70544..70807)
                     /locus_tag="H1c1_full_scaffold_271_prodigal-single_161"
     CDS             complement(70544..70807)
                     /product="hypothetical protein"
                     /codon_start=1
                     /transl_table=11
                     /translation="MDLWKTSKIERASIAEKFFTRLHPTVQVFSHCTIVSPLTTGLWN
                     DVKLLTVNGNVEIRIFDGDFHQIKNMPIVRQDARPEHFHSVVF*"
     gene            complement(70872..71057)
                     /locus_tag="H1c1_full_scaffold_271_prodigal-single_162"
     CDS             complement(70872..71057)
                     /product="hypothetical protein"
                     /codon_start=1
                     /transl_table=11
                     /translation="MKNQFSAIKYFKIPMAGGYTVGESKYNPYTSNGVAFINGVEISK
                     ATYYKLRKRLQNIKNKC*"
     gene            complement(71070..71486)
                     /locus_tag="H1c1_full_scaffold_271_prodigal-single_163"
     CDS             complement(71070..71486)
                     /product="hypothetical protein"
                     /codon_start=1
                     /transl_table=11
                     /translation="MQEVYRLEVIRDGETNGVYNHSNRTVAITALIGKWMKEYNGFPH
                     ERPTYAHDFDTFDIKNIENYCFGCDSLESLKEWFDFEDAQIFSELCKKRYVKIVKYRT
                     DEVIISRSKTQVIFLQEKAQKEILKIKDVFQTLEIN*"
     gene            complement(71519..71797)
                     /locus_tag="H1c1_full_scaffold_271_prodigal-single_164"
     CDS             complement(71519..71797)
                     /product="hypothetical protein"
                     /codon_start=1
                     /transl_table=11
                     /translation="MKTTETNTTDKGVKVTKSKTVFVEDAVECVRFTTSASIKKNNRT
                     LFYQVVRIQRGESKPVILYKQQRMIGENKKVSLFDFFVWVRLGFETAI*"
     gene            complement(71794..72021)
                     /locus_tag="H1c1_full_scaffold_271_prodigal-single_165"
     CDS             complement(71794..72021)
                     /product="hypothetical protein"
                     /codon_start=1
                     /transl_table=11
                     /translation="MTKTELQSDWNKIVNMSAISFIRNYEIETDETEFVGVVTEEFDN
                     KCTNIICDYMSIFGLSFEDANQELSDNTIWK*"
     gene            complement(72132..72344)
                     /locus_tag="H1c1_full_scaffold_271_prodigal-single_166"
     CDS             complement(72132..72344)
                     /product="hypothetical protein"
                     /codon_start=1
                     /transl_table=11
                     /translation="MANQVLGMFVSAVQMSDLFFNYGICKITNTADRESVHMDATEWA
                     EFFTYPDEEEKAAFIESLTDDFMDRL*"
     gene            73383..73574
                     /locus_tag="H1c1_full_scaffold_271_prodigal-single_167"
     CDS             73383..73574
                     /product="hypothetical protein"
                     /codon_start=1
                     /transl_table=11
                     /translation="MTRDSYTIEDIQNAEDASNEYKRAAAIASMEQDEEDEAAYLVDT
                     KLLDSWENSYMASGIKDCV*"
     gene            complement(74253..74528)
                     /locus_tag="H1c1_full_scaffold_271_prodigal-single_168"
     CDS             complement(74253..74528)
                     /product="hypothetical protein"
                     /codon_start=1
                     /transl_table=11
                     /translation="MPNTIPEEVKIKNKKKREKLIKSLPLRPLSKEHLKTLQDGDMSA
                     LDKLHKSALTIRQKIRLRVERENKQKVIKEEKRLNKLITPLHNWLKE*"
     gene            complement(74572..74826)
                     /locus_tag="H1c1_full_scaffold_271_prodigal-single_169"
     CDS             complement(74572..74826)
                     /product="hypothetical protein"
                     /codon_start=1
                     /transl_table=11
                     /translation="MQLTYTKMDDYKIKTLEKKLNILIKDRDRLAYDYVMHPDDYYAF
                     SKIQPELEIIKKKITDLQTTIKQIIKSKLNQVKKAQFSNG*"
     gene            complement(74787..75068)
                     /locus_tag="H1c1_full_scaffold_271_prodigal-single_170"
     CDS             complement(74787..75068)
                     /product="hypothetical protein"
                     /codon_start=1
                     /transl_table=11
                     /translation="MVKEEIMNATSKKLKDLIIERELNWNEYDALKNEYWRQMNTTHI
                     GLEVFNDEVRRISLKTIELDKKIQKEKDRIQDKLNTVCSLPIQKWMTIK*"
     gene            complement(75050..75370)
                     /locus_tag="H1c1_full_scaffold_271_prodigal-single_171"
     CDS             complement(75050..75370)
                     /product="hypothetical protein"
                     /codon_start=1
                     /transl_table=11
                     /translation="MSDLDIEKQIEEVSDELNSIISKIFSLNNNYRVSLNLYDVKNAL
                     SIQKQIEKLVYSRDYIELYLAKLITKKAQIKLTKKLEKEAQKEAQKEAQKEANSVQKW
                     LKKK*"
     gene            75576..76358
                     /locus_tag="H1c1_full_scaffold_271_prodigal-single_172"
     CDS             75576..76358
                     /product="Uncharacterized protein n=1 Tax=Idiomarina
                     xiamenensis 10-D-4 RepID=K2K8X8_9GAMM"
                     /codon_start=1
                     /transl_table=11
                     /translation="MSSTKTMKRSKEQRESDMNILSKMYIRNKSQMEIGRTLGISQGQ
                     VSNDLKKLLKRWEDTRLNDIDQYKAEQLQRINHIEGEMWTAWELSKTKGKITISKSKS
                     GEMVKMLDPSTGREFKMDDDRYWKAGEIEELPTGGGDMQYMNGIMWCVQERSKIMGLN
                     APKKIAATDPTGTIEAGQSAKEILGDIIGGILKRAEKSDKELIGSKLMEIGDNNEIDV
                     SSGSVLAQKIRDEKIRRLPPAKNAGTSSTEENNYIDAEIIDE*"
                     /db_xref="UniRef100_K2K8X8"
                     /db_xref="K2K8X8_9GAMM"
     gene            76351..81087
                     /locus_tag="H1c1_full_scaffold_271_prodigal-single_173"
     CDS             76351..81087
                     /product="Uncharacterized protein n=1 Tax=Thermaerobacter
                     marianensis (strain ATCC 700841 / DSM 12885 / JCM 10246 /
                     7p75a) RepID=E6SKH4_THEM7"
                     /codon_start=1
                     /transl_table=11
                     /translation="MSKEKSAGIDTYNVEGKESKVANYTPEPDDNRSIMEKLADLSVE
                     NPEAYNEAIDALIAEKGEDWFKNLRYDWSINGRPKQFPPQPMEKWRAWICLAGRGWGK
                     DLSPLTPILTVNRGWITLDNILVGDVVFDEQGSHTSVTAVYDTNPEKCYRLHFSDGTC
                     IEAGEGHEWVTWDRQDRKAYRRSTYEDANSFPEDWVNWKVKRVTARTWLNKEKVESAL
                     ELSKAGFSNRKIAQITGLGRLALAKHIKAGRFIEKPVHEFGKNRVKTSQEIVETLYHE
                     LADGRLETNHCIPNTRPLKTENKILPIDPYLFGMWLGDGSKASGQIATHKDDLSNLTC
                     ELDKLGYKYSEHKDYIFNVYGLVTQLKELGVHKNKHIPSDYLSSSIDQRLSLLQGLMD
                     SDGTADKDGSRCEFSQSNETLAKQVYTLIVSLGMSAHMTSRIPILNGEEKKENWRIRF
                     TPNLPVFRLPRKLERLDFSRSQILKRYCRYIIKAEEIVPIPMRCITVDSPNSLYLAGD
                     QLIPTHNTKTGAETTNIWVNTHKKGTPPIRIALIGATTSDCNAVMVSGNSGILSIYPD
                     KEKPDWISTNRKVIWRYPDGEVKAIAECFALDINTEIPTPKGFKLMGDITVGEQVFDE
                     KGLPCNVTAVTDTGLDHKCFEITFKNGQKITADAAHLWKISTASDRDSRVDKSRIVNS
                     QWIADNFSVPHKGRKNDLNIWVKLTEPVLYEEKELSIAPYVLGVWLGDGANNNSSFVS
                     ETSEIPDFISSFGYSVTKTKAPMRYTICGLITQLKEFGLYRNKHIPSIYKQGSIEQRK
                     ELLRGLLDTDGFVSKKGAIVFSNTNEDLVDGVCEIVSSLGGWTTKKLQNPKKNLPYNQ
                     KPRWKVVIRGLYDLFKLPRKLERVIIRRVSTDLPVVSLKEVEPTPVRCITVDSSEHLF
                     LATRSYIVTSNSAEEPERLRGPQFNYAWCLIGETPVLMENFTTKPLKDIKEGEYVRTR
                     DGAKKVLASYLTKENADLYELLLMDGRVIIGTGEHPVYLSDSGFTQLQNIKEGDFVLC
                     ASPVSNSTEEFIILEETLLIIKQVLDFIERYGDTTTEESQKDIISTIKTRIEQIIQLK
                     IWSASQKKSIQEFTELSDLRSLESWLLQIQLNLGSTIEKNYLKEFYYVNYAEKSLAAG
                     QNIQDNYALKNAWMNLETHHTQENPDYVLFAEKSTLHQKMLKNIVPNYAITEYMRTEP
                     VNWLLKQLNVLFVKLNSIQNDSMQDFVAQNALNLYDMKVVGVKKLAKKSDVYDLTIED
                     SHEFFANGVLVHNCDELAAWRYQAAWDMLMFGLRLGDNPQVIVTTTPRPFPILLDVLK
                     LKTSWTTIGTTYENRSNLAPAFFSDIINKYEDSALGRQELMAEIIEEVPNAMWNEKNI
                     EANRRDYSDIINLPEMLSMVIAIDPATTSRSGSAETGMCVAGYGEDDHFYIYHLDAVS
                     MQPDKWATRALNLFEDYNCDKLIAEVNNGGDLVETVIKSINPMQKVYPVYASRGKITR
                     AEPIAALYEQNRVHHIGRFLEGERQMTTFNPLENPHGLKDMVDALVWAVTWLVNTTQG
                     KNTFKPAVGGSRTKLSNYRKIFNTDF*"
                     /db_xref="UniRef100_E6SKH4"
                     /db_xref="tmr:Tmar_0036"
                     /db_xref="E6SKH4_THEM7"
     gene            81096..81290
                     /locus_tag="H1c1_full_scaffold_271_prodigal-single_174"
     CDS             81096..81290
                     /product="hypothetical protein"
                     /codon_start=1
                     /transl_table=11
                     /translation="MEENNLRNKNMDKLNNKEHKAWENYEKTRDVKYLQVVKDCIDKR
                     SRLLESKKPAMYSAFFGEVA*"
     gene            81287..81481
                     /locus_tag="H1c1_full_scaffold_271_prodigal-single_175"
     CDS             81287..81481
                     /product="hypothetical protein"
                     /codon_start=1
                     /transl_table=11
                     /translation="MKKLNKAKLYPLKSNTDCENADTVPTSGVIGNGDSIGQMARCKP
                     ILNRFTPQNLKKSSKSNKNK*"
     gene            81545..81778
                     /locus_tag="H1c1_full_scaffold_271_prodigal-single_176"
     CDS             81545..81778
                     /product="hypothetical protein"
                     /codon_start=1
                     /transl_table=11
                     /translation="MEEAYIYTDLNEVPIKWRTYKGARLSLSQINDIMSYAYSNKIEL
                     NDNFIPDYGNARLNLEVKYEIKNNFWVTKEEDL*"
     gene            81780..82694
                     /locus_tag="H1c1_full_scaffold_271_prodigal-single_177"
     CDS             81780..82694
                     /product="hypothetical protein"
                     /codon_start=1
                     /transl_table=11
                     /translation="MALLMNSAGASAADPILRNIGIELVTASSTMDIGVLTEVWVDTV
                     AGFADTNSIKASLSPVATVLISGNAGTYDDTTKRYTITSTTGLSVGDYLYLSHASLTA
                     GLYKIASIPSGGQVTIISNPLNGTGNKTAIAYQVAWRYLGITGTSPIISSAGGQINYL
                     KTRAADSATNITDSSDTFYVRDAPSGINFILIDGKDYTLQTTVDTTPSFGFLPSWTNK
                     GGVSHVELASHSVQSVNNFQWGDTTTSEKTLSAALSSGFTLTGGDGVKYGRLLLKSSA
                     SAAVTYGIDISITVDSAGPVLVFGAYGR*"
     gene            82694..83266
                     /locus_tag="H1c1_full_scaffold_271_prodigal-single_178"
     CDS             82694..83266
                     /product="hypothetical protein"
                     /codon_start=1
                     /transl_table=11
                     /translation="MIFKKADFTEIWFKLESNEELGVLDTGYIEDYYGVNGQLTLENI
                     STNTEYIILMNESVDSVHKTIFIGYLDLRSLPNGDYILKGRVRDVIGNYTVLSRFHLL
                     NSGNIVPYSLTVTSSADYGSVTIGGLTLSGGFTMTGSISINTVTSTRFETSESTVTHI
                     VSDINILTSVSSDMKTIVKLNGDTTLNARF*"
     gene            83269..83568
                     /locus_tag="H1c1_full_scaffold_271_prodigal-single_179"
     CDS             83269..83568
                     /product="hypothetical protein"
                     /codon_start=1
                     /transl_table=11
                     /translation="MAIYSETFGFIITINTGQGLDSATNFRLRIKPPTGSTVDKLLTD
                     SAILSPKSAGKVVYDVVEGDFPVGGKYYIQLFDETAGRRLASAILTLDVKQSLTI*"
     gene            83565..85679
                     /locus_tag="H1c1_full_scaffold_271_prodigal-single_180"
     CDS             83565..85679
                     /product="hypothetical protein"
                     /codon_start=1
                     /transl_table=11
                     /translation="MKIAIEHLFTGETTPVSSYDSTKTNLGTLIKQYNLGSNPEDKFA
                     APIRASVARPMEASTGIAVAYPCPIRMTDNLDYVFFAENLAAAVTRRIVMYTFDRNTS
                     DWAWIGYITLTYQTATAHTIRGFEMTRDLYTTGTVSVSGTAVTGTGSDWSISKLSAGS
                     RIGFGSTDPKNITTWYEISAIGSDTGITLTSTAGTIGAGASYIIEDWRAVMATSNATT
                     TNGGVYVVKGLRPELFVSNGTAITAATTVDNIRGIYWLADAATVLNITAAGCALEAKT
                     SWSSQYAYVLDTSGRVYKYNIRASLSGLAAGKSVSGFVFRTGVQAVTGTMSQTDNGVV
                     VTAAHGTGNGIPSLYFVTTTRVYRAAISNITDASTTWLSDNMVEIPPGSASTFLPNSV
                     LAFVEYSGYADRFIIMSTGAAGARNYVTRYNTISDPMDMMFLVDTKNLDHSLADTDSP
                     PNPSINATPMTTWSEGGLLYICRNGATIALNQVYAIPIGAHWGLNIAESVITPEIVLG
                     AATKLYRLYVSSVKWLGSGAFRLPVDAFRVYYRTSGINDNSGSWTMLNEGYDLSGVSP
                     TSTIQFKFEFRVVGSYSLTARIIGLTVVCETGDYLPSQYAWNYSDMNTSDGTVGFIQK
                     SLFSITIPVHEINYYRADTDALVLTQSSNSTTNGIFEYWNGSSWVAGTGTDTLELRRR
                     FRPTAGLPSGVDVYAKIQTQGD*"
     gene            85682..85948
                     /locus_tag="H1c1_full_scaffold_271_prodigal-single_181"
     CDS             85682..85948
                     /product="hypothetical protein"
                     /codon_start=1
                     /transl_table=11
                     /translation="MANNLLLKGFYLLKKAEVITTISLIGADKQIVQDIGTISDLIMR
                     GKNISSTSDNDLYNYNILYKDNSFQFRINEDSISPTIIFSAFGR*"
     gene            86027..86893
                     /locus_tag="H1c1_full_scaffold_271_prodigal-single_182"
     CDS             86027..86893
                     /product="Uncharacterized protein conserved in bacteria n
                     =1 Tax=Chthonomonas calidirosea T49 RepID=S0EW49_9BACT"
                     /codon_start=1
                     /transl_table=11
                     /translation="MIERVCGHCKVQILIKPHKVKSINFCKTVCFNEYRKRKPNGLST
                     KIKKQCLNCGKDIFVRKAGADRKKFCSRGCHDIYRKGSKREAFSEEHKKNISKSARTR
                     VLTDDGRRKISEARKKQYVEGKAPQMFQKGHEVKAEWREAGRKANIGSARHTVPHREE
                     TKEKLRQLKLGTKLTEETKAKLAISKARQGKKKGFTYIEKLLYGYLDNNLIVYEKQHP
                     LGSFVADAFIQHKLLVIEADGTYWHSTPRGIETGLRKDKFIESLGLRMIRIPEVDFNN
                     GKYIKTLNDLFL*"
                     /db_xref="UniRef100_S0EW49"
                     /db_xref="X0YCJ9_9ZZZZ"
                     /db_xref="ccz:CCALI_00022"
                     /db_xref="S0EW49_9BACT"
     gene            86921..87472
                     /locus_tag="H1c1_full_scaffold_271_prodigal-single_183"
     CDS             86921..87472
                     /product="Uncharacterized protein {ECO:0000313|EMBL
                     :KKM93003.1};  TaxID=412755 species="unclassified
                     sequences; metagenomes; ecological metagenomes.;"
                     source="marine sediment metagenome.;""
                     /codon_start=1
                     /transl_table=11
                     /translation="MSATFNWDEDTGVQTGSPTKGTTRTAGVTDVNWKNSGTQGTAYT
                     AAPITAGNNSFEKWQFGHFSGTYNQILNGLWAHTAGTAGTGLTLKGAPACTGDGDRLL
                     YTTPSATTNAALTNTMTTAIAIGSGVGVCFGATGPEATGKATSTTANPAYTNYLTTQL
                     QTTGSAAAGDSSSLTLTLQYNEN*"
                     /db_xref="A0A0F9LHR1_9ZZZZ"
     gene            87620..88552
                     /locus_tag="H1c1_full_scaffold_271_prodigal-single_184"
     CDS             87620..88552
                     /product="Uncharacterized protein {ECO:0000313|EMBL
                     :KKM05964.1};  TaxID=412755 species="unclassified
                     sequences; metagenomes; ecological metagenomes.;"
                     source="marine sediment metagenome.;""
                     /codon_start=1
                     /transl_table=11
                     /translation="MGKWKIDDELVSNQTLYMREWSETKNGKAYKERHKDYAKQWRLD
                     NRDKAKAIQKRSMYEARMEVLQHYSGLETPECKCCKEQMFEFLQIDHIEGNGAGHRRS
                     IGMAQGDLNQVAKQKERGKISLGGNGFIYWLKKNNFPEGFQVLCANCNLGKRTNKYCP
                     HEIQNGMDMYGNTIAVQKEEFPELTRRRRGEAQKEADELGVNVSTLRMRRWTEKQRLL
                     NPKPEKIKLEPTACGKGHVFPENLYQREGDNRRYCKQCKRDSKARRKECDTLLNSELF
                     DDNEENQHHCGGFCNCTFCMDEVNGVSLINSATS*"
                     /db_xref="A0A0F9H4K3_9ZZZZ"
     gene            88557..88964
                     /locus_tag="H1c1_full_scaffold_271_prodigal-single_185"
     CDS             88557..88964
                     /product="Uncharacterized protein {ECO:0000313|EMBL
                     :KKK71191.1};  TaxID=412755 species="unclassified
                     sequences; metagenomes; ecological metagenomes.;"
                     source="marine sediment metagenome.;""
                     /codon_start=1
                     /transl_table=11
                     /translation="MNLSNHLLSIGGNSIFSDQIEYDPDVDLLLKEGRIFSGSKAFIE
                     MQVNECHWNVAHLFENKVIDQIVIGYALNYEDIWFQHTWGLKEGVIIETSEVNFVNIK
                     IYFGTILSAPHSFIKLCKNNPAGNGKVRRVKKN*"
                     /db_xref="A0A0F9AG63_9ZZZZ"
     gene            88974..89726
                     /locus_tag="H1c1_full_scaffold_271_prodigal-single_186"
     CDS             88974..89726
                     /product="hypothetical protein"
                     /codon_start=1
                     /transl_table=11
                     /translation="MRRMGRIPNTDLRRFNHLLPKVSSSVRKATTKLKGRMWLTFPAM
                     NQGDKGYCVAYSGVQFLTAAPVINITKWYDNPEELQKLARKYDGLPHKGLEGSTSDGL
                     FKALREEGFVKNYKWAIAGEVAKSAGKEIMTGEDLVNITINHVLKKAPVIAGSVWLKS
                     MLDIDKNGFVKVNPKSESVGGHNYLIKGVDLEVQCPDKSKGAFRILNSWGLDDFGQHG
                     ECWLSFTDADWLWSMDGDIVTSNELLKGSRIG*"
     gene            90248..90496
                     /locus_tag="H1c1_full_scaffold_271_prodigal-single_187"
     CDS             90248..90496
                     /product="hypothetical protein"
                     /codon_start=1
                     /transl_table=11
                     /translation="MAETKVELMFDGILQECVLKEDRNNELLYVADDGQFVKFPVTVD
                     LEEAIENHNDANSKEVEVIEDVSYGDVTTFDSEGNEVK*"
     gene            90523..90939
                     /locus_tag="H1c1_full_scaffold_271_prodigal-single_188"
     CDS             90523..90939
                     /product="hypothetical protein"
                     /codon_start=1
                     /transl_table=11
                     /translation="VDIQHIYSYTATYEDGSSITMDANDINSDVSVLDSAKSKFFDVL
                     EKEKESKLISFVLHNAERSVGVDLRDGHFEINGIPFFQHRPDLNSYKEFRVIYYRTVQ
                     RTMNMIGQEIESGVLAYSIGWQVTYKNENVQRTLMV*"
     gene            90941..91720
                     /locus_tag="H1c1_full_scaffold_271_prodigal-single_189"
     CDS             90941..91720
                     /product="bifunctional sulfate adenylyltransferase subunit
                     1/adenylylsulfate kinase (EC:2.7.1.25 2.7.7.4)"
                     /codon_start=1
                     /transl_table=11
                     /translation="MKKQKGFCIWITGLSGSGKTTLADELRLQLGRPVSILDGDEVRK
                     TLCKDLGFSKDDRDENVSRIAFVASELVKQGIIVIVSCISPYKDARLDARNLIGDFIE
                     VFLDTPKEVLSTRSKYLGEYEIGTPELVINSGTPQDNALTLINYLVDAEYLGTSFMLG
                     RFQLWHAGHTALFKEALKEGRVCIGVRNLKKSKSNPFDFREVEVSIQNALVAYEGRYN
                     IIQMPNITSIVYGRDVGYDVKRIDLTPDLESISGTKIRNKI*"
                     /db_xref="cag:Cagg_1550"
                     /db_xref="UniRef100_V5Q7V6"
                     /db_xref="V5Q7V6_9CAUD"
                     /db_xref="V5Q7V6_9VIRU"
                     /db_xref="2.7.1.25"
                     /db_xref="2.7.7.4"
     gene            91717..92328
                     /locus_tag="H1c1_full_scaffold_271_prodigal-single_190"
     CDS             91717..92328
                     /product="hypothetical protein"
                     /codon_start=1
                     /transl_table=11
                     /translation="MSKPLCILVLGVPRSGTSCVAGILHHLGVSMTAPDCIGGATDAN
                     PKGFFSDTEFEFFCNKKYGTYFPVTAEPLTEDEREYLSDMIRARKAPLWGVKEWRISL
                     FLDEFIELAGDVKVIRTSRPLERSYKSWNEHFRNLDSPSLDDYFRATVLIDNSLKDKV
                     VTDIDFDSIVDDKNTVLNTLADLTGRPRNSKVDSMIDASLRRF*"
     gene            92331..92906
                     /locus_tag="H1c1_full_scaffold_271_prodigal-single_191"
     CDS             92331..92906
                     /product="putative Ig domain-containing protein"
                     /codon_start=1
                     /transl_table=11
                     /translation="MVSQGPNSPSTAASIANGTVIVWANPNNSLASDNSYSTVANSGS
                     DSEYLRVTNFGFSIPSGSTINGVVVEIEQKGSAAFSVSDGINSLTLNSHKLIKSGSPV
                     GTSKRTNTMWSATDGYVTYGSSSDLWGTTWTIAEINDSSFGFQGSAHMYGKSLVTASI
                     DHIRITVHYTAGAASNLLLASSRTYQPIVAQ*"
                     /db_xref="nev:NTE_02664"
                     /db_xref="gwc2_scaffold_22158_2"
                     /db_xref="88401028"
     gene            92915..93418
                     /locus_tag="H1c1_full_scaffold_271_prodigal-single_192"
     CDS             92915..93418
                     /product="hypothetical protein"
                     /codon_start=1
                     /transl_table=11
                     /translation="MGRIYTALGENLTLGTGNVLVALQTAAGVAAGSLVAIKRIEIGQ
                     SGTTTAAQIRLALSTRNTSGTLTTTSVTPQSLSPVTGSASGLAGNTSVVGAAARIGIN
                     SSADSGGTYTDHYYATFNNLNGWLCVPTPSEVIEISPSIVWCVRFLAAPATTTGWTVC
                     VTYEEMI*"
     gene            93471..99032
                     /locus_tag="H1c1_full_scaffold_271_prodigal-single_193"
     CDS             93471..99032
                     /product="Uncharacterized protein (Fragment) n=1 Tax
                     =uncultured bacterium RepID=K2ABN7_9BACT"
                     /codon_start=1
                     /transl_table=11
                     /translation="MIYYLPQIPQPQRKIAAVLLLSVTTTKTQVGVARLIKSVTQTQA
                     GVSLIQATVLKTQTGTARIRASATKTQIGISRIQVVPSTVLTTTDGHNFGTDTTPTLE
                     FVGSDGNSDDITYEVEIVSSYVSDLSTFNNNSILLSSTTNKAIGQSFTGDGGTLSKLT
                     LNLSKIGVPTGNAVAHVYAHSGTYGTSSIPTGAPIATSDNFNVATLTSLVTSRNIIFS
                     GVNKIVLTNATNYVIAIEYTGGDGSNNIQVGYSTSVSPHTGNANFENTSNVWTAFATS
                     DLYFYLTCEKTLNKLSNADSGFLNLDNGGDTNPFTSGDDISFTVQAGDALHVGSHSWR
                     VRGKDPTGTNTFGAWTTARVIYISETSTKTQSGVSRIQVTPTIVPNTVDGTSFGTDTT
                     PTIEFTGTDGNNDDIEYQIQISQNNTFPSDVITSVDLTGSPFDLDLAGFFSEVGQSFQ
                     GTNDALSIARFRIKQSGTSGTLIAKLYAHSGTYGTSSVPDTGTLLATSNSVNISTVGS
                     SYNWVDFTFSSPYTVVSGTNYVIVLETSVSGGASSAECLTDPAAHSGNLSFFSGFWSS
                     IGFDLSIQLVKTVSSVDLVIDKTSVAHAGFLNTVNGGDTHPFTSSEKVSFTVQAGDVL
                     IPALYYWRVRAVDLTGTNAYSSWTTTRSFYVYVTTTKTQIGISRITSSSSNTQAGVSR
                     IRKSAGQTQTGFTRITTFTQRNQTGKSAVQNTTTITRIGVSRITKASVVTHLGKAAIY
                     NTTSRTQVGVSRVTKIVTQIQTGISAISKTVLRTQTGLARIQITSISSTLRLWTPYDT
                     SSPVWWVDATQLIGYVDNDPVISWDDSSGNGVPATNGVFNAPHYKTNQLNGHPVVNFV
                     AANNEGLRAYPTVNIPYSIFAVARIGATSERLIGSVYPEHQNWVIGWHSAKEDVFYAN
                     GWVEPTGVSPTFDWKIYSATGTGAVASFYSSGNLIASNSSGVAGVNGGIALSGYGSSS
                     TSELSDGDIAEVLMYTTALTDSDRERVEGYLAWKYGRESTLPIGHVYKSNPPMFGEEH
                     QGKACIQKITTVTQTGKAAITNSSTRTQSGKAAIRKTTSFSQIGASRIRQSATNTQTG
                     LVRIRTNVSRTQTGLSRITSSTLRTQNGVSNIYATTVRTQIGVSRIQKTILQTQIGVS
                     RILKSVLQIQLGKAFINTTFSTTRTQGGVSRIQKTVALNRTGVSRITLSVTGIQTGKA
                     SIQATTLRTQVGVSRILRVVTLTQIGLSRIQKSEIFTQTGISRIRKSVSQIQNGLARI
                     TSSTNRIQLGLSAVRNTTIRTQLGKADVQLATTRLQLGISDIRKTTVLNQIGVARIRI
                     TTNFTQTGTSRIGKSVIYLQTGLSRITSSTNRTQLGVSAVRNTNSYTVIGKGLITGAQ
                     TSSIDGRADIRNSTTYVQTGIARIGYIISKTQIGLSRLQNIITVTQTGVSRIVKSVLQ
                     TQTGISRLQKFVFNNQIGVSRVQKLEVRTQSGVARIYGITQQTQIGIARVIKFGQVSL
                     NGKASIRNTSSNLQLGVARIRITSTKIQVGVSRINQILNRTQNGLARITASTVRLLIG
                     KTSIYKITIQAQTGSGLITNGQTVSLIGVSDITNSSVKTQVGIFRVQNTVTVNRTGKA
                     SIRNTNTRTQSGLNRITQFSSGMQLGLSRITGRIIHTQLGLSRIGYVEVQTQIGKSRV
                     TNGTIKTQFGAARVRKTGVISISGLSRIRKTILATQIGSSRITAVGVVSQIGKSRITK
                     TSNFSQAGVSRIRVTSFNTQVGKSLITSSTLIVQSGSARIINTATTIQSGLSRITQTR
                     ANTQIGCARIGLRTQRVQLGTAHIIFVFVEAVAKNKSTENLVTLNTNKGLNVTQSIKN
                     LTVVSNGTEEV*"
                     /db_xref="UniRef100_K2ABN7"
                     /db_xref="lcr:LCRIS_01664"
                     /db_xref="107197539"
                     /db_xref="K2ABN7_9BACT"
     gene            99071..99445
                     /locus_tag="H1c1_full_scaffold_271_prodigal-single_194"
     CDS             99071..99445
                     /product="Uncharacterized protein {ECO:0000313|EMBL
                     :KKN23173.1};  TaxID=412755 species="unclassified
                     sequences; metagenomes; ecological metagenomes.;"
                     source="marine sediment metagenome.;""
                     /codon_start=1
                     /transl_table=11
                     /translation="MADLENTIDDLVVGDDFDVIRDITIIPASQTITEAWMTVREESW
                     SSSAVFTKHITPTISGDGLIEDTGADTVGRVIFTLLNTDTIELHEYFSYAYDIQIKTS
                     AGKLYTLESGLLTPHASVTSEV*"
                     /db_xref="A0A0F9S1F3_9ZZZZ"
     gene            99448..100002
                     /locus_tag="H1c1_full_scaffold_271_prodigal-single_195"
     CDS             99448..100002
                     /product="Uncharacterized protein n=1 Tax=Flavobacterium
                     cauense R2A-7 RepID=V6RZS5_9FLAO"
                     /codon_start=1
                     /transl_table=11
                     /translation="MAIDYYTVGGSYSWLCPSGVTSVDIDVEGAGGGGGAGDNVGFII
                     GGGGGSGGNSTKVGYSVTPGNSYTVEVGSGGAGGSFGADGDTGGQSYFSSAVVVRAFG
                     GNGGQSGFSGGSGGSGASSGTGTSTNPGTSGNPNNGGAFAAYGYGGEGGEGFGGLTNG
                     QAGGDGLVQISYVATPPQYYIAYQ*"
                     /db_xref="UniRef100_V6RZS5"
                     /db_xref="V6RZS5_9FLAO"
                     /db_xref="fin:KQS_10960"
     gene            100039..100779
                     /locus_tag="H1c1_full_scaffold_271_prodigal-single_196"
     CDS             100039..100779
                     /product="Gp2 n=1 Tax=Mycobacterium phage Turbido RepID
                     =G1JUW9_9CAUD"
                     /codon_start=1
                     /transl_table=11
                     /translation="MWTKTSDRWQKKPGSFDKLNMQHIFPSNNKYGIPNLIAPTMIEL
                     PEPPTCLIPYNLRVRSELGYSDAAMHFFLDDYRFEFVWTNPTQSFERISKAWLAVTPD
                     FSLYADFPIAAQIWNTYRNRWCGAFWQSKGLVVVPSVSWSTTESYDFCFEGIEKHSPV
                     AISTQGMKWDSETLEKFQEGMSEMVRRIEPRFIISYGKMDEELVSQYPDTPIKLYPTY
                     WDGLTKARKAGIAKDFYSGEPSVHNGEF*"
                     /db_xref="UniRef100_G1JUW9"
                     /db_xref="G1JUW9_9CAUD"
                     /db_xref="ere:EUBREC_1280"
     gene            100779..101078
                     /locus_tag="H1c1_full_scaffold_271_prodigal-single_197"
     CDS             100779..101078
                     /product="hypothetical protein"
                     /codon_start=1
                     /transl_table=11
                     /translation="MGKIEICKYCGQELDKDSNERKEIQETQLKNIIDVSDALTERQN
                     KLDAASHEMLDIIQRIEVKVGADMQTLQEVKELEARIRAKILVEDKRQDLFKNSK*"
     gene            101090..101341
                     /locus_tag="H1c1_full_scaffold_271_prodigal-single_198"
     CDS             101090..101341
                     /product="hypothetical protein"
                     /codon_start=1
                     /transl_table=11
                     /translation="VSKLINLEVMTIEDGYVVLESEGGIQIEMEESFLPDNLREGKFL
                     RFVISHTDYDPDKQENYIFKNKSTITGLPDVVNGRKLMY*"
     gene            101346..101588
                     /locus_tag="H1c1_full_scaffold_271_prodigal-single_199"
     CDS             101346..101588
                     /product="hypothetical protein"
                     /codon_start=1
                     /transl_table=11
                     /translation="MPKTLTTKQKCEKLARVLETVASKISDPNMGEDIWKSEEPTLQI
                     LVAQLSILLKRADKLSKQSDIKNTQIEDDWPDIILD*"
     gene            101843..103558
                     /locus_tag="H1c1_full_scaffold_271_prodigal-single_200"
     CDS             101843..103558
                     /product="hypothetical protein"
                     /codon_start=1
                     /transl_table=11
                     /translation="MPAVKQELKDEKTIAVDPRKEYVAGGQLGGTYFGNGSSATTLSG
                     LNEPKESYHSAKTYEQMTKDPKIAKALTLLTISTLGDGIELLPAVPESHEDYEVASEI
                     AEFCDKALKELDVPLRYTLEQMMEALVYGHKIAEITYKTTTVNGFPGIYLVPATIKVK
                     KLDTVRFVVDDKGNILGLAAKNLDLKGSSLENDATTQAAKGGLGLTRGANGQAYIDGK
                     ALLPREKFLVLTIKGKDGDPRGQSMLAPAFKVWHLKTQIWPEYLRYLLLCAIPLLVGY
                     TPENDAGVKELLRGADGQPARDPATGNFIEANPVEHMRDALLNARDGEVLAVKGGSKI
                     QEIGAQGAGTPFFKAIELFDSQMETAILLQTLATSEGIHQNRAASTMHMSVLDQLVWW
                     LKGIVVDMLVSDLLRPTVRFNFGDDALDLVPKATLGDTERREFSTDAAAVAALYKAGY
                     LQPDQLKQTDAMLGLGIRQTVDPLQLIQQLQAAGVSIVAVPPPAEQAAQIQAGPGGGV
                     APVPVAPSGVALPVGKSLSSDSNNGRKLNRGGNVKFPAAGRVKAKLNKSPKNETFPSS
                     INTKP*"
     gene            103690..104451
                     /locus_tag="H1c1_full_scaffold_271_prodigal-single_201"
     CDS             103690..104451
                     /product="hypothetical protein n=1 Tax=Clostridium sp.
                     JC122 RepID=UPI0002888DC8"
                     /codon_start=1
                     /transl_table=11
                     /translation="MPDENVRNAVIADYQSGMWMRHLKLKYESYGVGWNNLKIILDAN
                     MRRKRVFKFDKNFFSLNTEKSFYWAGFIMADGSISKRANSTQLSLVLNSKDENHLRQF
                     ASDIECEDDYIKVYGDTIGIRLTAKEFETDLIKFGIIPRKTYNFIGANKEVSKNKLIV
                     HYLRGWIDGDGYIRTDKWCERMKLAGNTESLYWFSEQLIDLGFSKVPLIYPQKGKVWG
                     ELIISGKKNIKELYSLLECGQFTELSRKWDKIKSL*"
                     /db_xref="UniRef100_UPI0002888DC8"
                     /db_xref="A0A0F9S2R7_9ZZZZ"
                     /db_xref="UPI0002888DC8"
     gene            104453..106174
                     /locus_tag="H1c1_full_scaffold_271_prodigal-single_202"
     CDS             104453..106174
                     /product="hypothetical protein"
                     /codon_start=1
                     /transl_table=11
                     /translation="MQNTIKFTYLTDEDRKKLPLEDFGDPNRRLFPLITQEDVDKAPH
                     RVSALTNLEEVKNRIIDIANRKGFLLPVNWMSETKEIEHSMFSVKNEKSDAIAEFELD
                     SSTAKDTNDGEYILRTGKIFEAGQYPDKKFEITPEELCEAIADFAPVDLDLEHMPTIL
                     DGKLGKLEAVALGADGWSLIGTVRLPKWLDKQLGEAERKVSATWDRATKKLTKLALVR
                     NPRVKDAALMAAFMANEFSDQIEGATESDLAKTIETLMEAKFGKKTWDGISLMQGIHD
                     MAARSGAVCYDDQQKFSEAEVEGFVSSAEAKLIQQIHDAALRGSAKCTFLKERSGTEA
                     SSNYTKENNKMTLEDVKSFFKSMPDSEDGKVNTELNAEEIAKEIKTAAETAANAAVEA
                     FKSELKAEEEAKAATLAAELEVAEVEEEKESKVEDKVEHSAVEPTDREKALEAQIEEL
                     KQKDISREAEKFADTEIKTGRAFPAERATLIALFSQATNDDNASEVKVAFKQGEENVE
                     VSRVEAIKALYSVRNPHNMTYDDIEDLNLNVLAVYNEEDSDYLGDAEKQAKEYASKKK
                     ASGKGNY*"
     gene            106194..106994
                     /locus_tag="H1c1_full_scaffold_271_prodigal-single_203"
     CDS             106194..106994
                     /product="LigA protein n=1 Tax=Streptomyces himastatinicus
                     ATCC 53653 RepID=D9WX43_9ACTO"
                     /codon_start=1
                     /transl_table=11
                     /translation="MSTYGQETYDRIGSGITVTADGAPIAKAAGVTVDWESVVITPAD
                     TTYFDEDYVVTGERFLRYGTVICKILTSSVNQSKVGKYAPYGVTTSGADTITVTNAAN
                     GKGNWYILNESVHESDKKSDFPPVFDGGRVYKTRLDVEGAGGFGNEIQTITLGVGNSG
                     GAFTITFSGQTTGSIVFNALGSAVEAALIALSNVAPADVTVAGVAGGPYTVTFSGVYA
                     NTNVPAMTTTPSLTGGANTATVQTLSTIGVPLADFETAFPMIAYVSEN*"
                     /db_xref="UniRef100_D9WX43"
                     /db_xref="D9WX43_9ACTN"
                     /db_xref="scb:SCAB_64991"
                     /db_xref="D9WX43_9ACTO"
     gene            107037..107207
                     /locus_tag="H1c1_full_scaffold_271_prodigal-single_204"
     CDS             107037..107207
                     /product="hypothetical protein"
                     /codon_start=1
                     /transl_table=11
                     /translation="MGSYGQETFEIIGSGITVTADGAPIAKAAGVTVVWSAVPAVICR
                     LWVHRAAVAHLA*"
     gene            107162..107476
                     /locus_tag="H1c1_full_scaffold_271_prodigal-single_205"
     CDS             107162..107476
                     /product="hypothetical protein"
                     /codon_start=1
                     /transl_table=11
                     /translation="MPFMGSPGGGRTLSVAKGDVFITNESTHENDRNSNHPPVIDGGR
                     VYKKRLLVVGYGDGTEANTTDVYAGSPTENAADLTVLGVTAFVAATFATAFPMITFVT
                     EN*"
     gene            107530..108666
                     /locus_tag="H1c1_full_scaffold_271_prodigal-single_206"
     CDS             107530..108666
                     /product="hypothetical protein"
                     /codon_start=1
                     /transl_table=11
                     /translation="MALIRGWRFLDSARINRVVRTLADELEAAGMRNLLALQRTPIVD
                     ADDDEIIGKFRGQFVAADVIADDQQAVVYDTVGRFEFISTTIPNIKMGSRIGQKMIDR
                     LARLRRNIGGANDVRFFTDWENTIAESLIVGVRQRINALICAMWLDDGDYNKYGLVLE
                     NVNWGTPVALKKVLAGTDRWSTDGGTTGNDATNAVTNLQVMLHETAPDTFGETYDRIT
                     MSSKAFRFLTGTTEFQKRISGELRYSFGAGELNTRDSGAMRQLLANILGLEVEIYDGI
                     FYSQGNAGKRAQERYLPENAVLLSVRADDNDPSAMDFANGIVTESVVSDLVGNGGIGG
                     EAFGPVAYYTGNTDLNPPDIRAWAVARGFPRKHRETAIATITVW*"
     gene            108728..109285
                     /locus_tag="H1c1_full_scaffold_271_prodigal-single_207"
     CDS             108728..109285
                     /product="hypothetical protein n=1 Tax=Bacillus coagulans
                     RepID=UPI0002E92422"
                     /codon_start=1
                     /transl_table=11
                     /translation="MEELKACSRCKVLKSATLDNFGFNKQRNKLKPHCKECGRKASRE
                     RYSNNRDEICLYDRINARERYKDPIKRARKQVRMRNWFAANPEKREEYAKSKKIRAAS
                     NKNPLTQEWVQILLKDPCFYCGNSCESIDHVTPVSRNGTDDVTNIMGVCKECNSSKKD
                     KNLFEFLIAKQKEYLTVFKGDKYVD*"
                     /db_xref="UniRef100_UPI0002E92422"
                     /db_xref="A0A0F9IZF3_9ZZZZ"
                     /db_xref="pmn:PMN2A_1358"
                     /db_xref="UPI0002E92422"
     gene            109275..109583
                     /locus_tag="H1c1_full_scaffold_271_prodigal-single_208"
     CDS             109275..109583
                     /product="hypothetical protein"
                     /codon_start=1
                     /transl_table=11
                     /translation="MSIRKEMEAILKSGKSVLYGGVSYNTIEELPSEAELAKGNAAME
                     KIAKENIKAEMKRLSDELSLMDDDKEDKEVKEDKEIEKAGKSSDTTSDKDKAGKTADK
                     *"
     gene            109596..110102
                     /locus_tag="H1c1_full_scaffold_271_prodigal-single_209"
     CDS             109596..110102
                     /product="hypothetical protein"
                     /codon_start=1
                     /transl_table=11
                     /translation="MALTTYMISQASDHLSEKHVQLWLLLFRKLPKYKEYAFVYSETL
                     EDRLTEAEGTIKARMLNALMKEIDDLGVGEVHIGGDQRTIGAGGGDREGTHWSQTIER
                     LTLIEDGLDVLFDDISTMILPYGTTGSGNGVYGFGIATGNRKISICCPVCNVTIIHRH
                     GVKECGCY*"
     gene            110115..110474
                     /locus_tag="H1c1_full_scaffold_271_prodigal-single_210"
     CDS             110115..110474
                     /product="hypothetical protein"
                     /codon_start=1
                     /transl_table=11
                     /translation="LPVDLTKVRARLNNVKRKLYYKNPSPLKLLNVNEVLYELKKDWH
                     MPTTVTSNLAVGAEYWDLYIADSPDKVDLEMILTLTTQVEINGERYKILQYTRPRGVT
                     KQWNLRLESTGERKNFE*"
     gene            110474..110998
                     /locus_tag="H1c1_full_scaffold_271_prodigal-single_211"
     CDS             110474..110998
                     /product="hypothetical protein"
                     /codon_start=1
                     /transl_table=11
                     /translation="MLYLDVNLSGTVTSIQGLKNLVDDLEASVRIGSKEAVSKAAELV
                     YDSVVQSIKNEGLVASGDFLASVTTSGMTASTDQFEITVGSTSPYASYIEEGSRAGGA
                     RPPTQVIYEWMVSKGIEPSYRSAYIISKSIQEKGIAPKRPFEKGVKNATPLIDFLADA
                     IIEKNLKDKYGNSR*"
     gene            110982..111581
                     /locus_tag="H1c1_full_scaffold_271_prodigal-single_212"
     CDS             110982..111581
                     /product="hypothetical protein"
                     /codon_start=1
                     /transl_table=11
                     /translation="MATAGNPPTDVEIRKAIAACIRTALVDLYGATLANAVRIHDHWL
                     WGFSLGENAALLSVTSGAEIGKVHGWMIGLAGVSRTRPQPNTNTPQGVYHLRKTNPNR
                     RDDLRNYRVWCYHQIDAGTDGMESDENSENRLAIELAAVSDEISRQNILGIDNEWVMG
                     HEELQFPLIDVFKFGGIQANVAQGTLGVRLQQPLDLTQY*"
     gene            111620..112165
                     /locus_tag="H1c1_full_scaffold_271_prodigal-single_213"
     CDS             111620..112165
                     /product="hypothetical protein"
                     /codon_start=1
                     /transl_table=11
                     /translation="MAEKNNPVGGEATTNTTHVISGSSVPTGVADSITTSGEDTPSSM
                     VASPVTEPVAGLLPYPHNSLAGINTEASAFRDLIKEVYAEHEKELDSNKGNMYEPNAE
                     MLAAREDSQIRLASELQASLKAQRTMSQKGGQEKGGIKIKLLRDHLHGGLGYKAGDII
                     SVDESSANFIVAAKAGTKVEN*"
     gene            112185..112952
                     /locus_tag="H1c1_full_scaffold_271_prodigal-single_214"
     CDS             112185..112952
                     /product="Putative uncharacterized protein n=1 Tax
                     =Methylococcus capsulatus (strain ATCC 33009 / NCIMB 11132
                     / Bath) RepID=Q603X9_METCA"
                     /codon_start=1
                     /transl_table=11
                     /translation="MPEIYFSGQGTVFASTRDVSGNATAFRDLGNIPSLRLTLETDVL
                     EHKESRTGQRLTDLRLTRERRATVTMTLESFTKANLMMLLYGTSSTVTGGAVTNEVFP
                     SGLVAGDMVSLAFPLVAASPAPVVTGTGGVTTLTAGTHYKVDYGAGMVTMLSVGTGTQ
                     PYEIDYTYNTEEIVPFFREPSTERFLRFAGLNTANSNKPVIVELYRVVFDPVGNIDLI
                     NDEFAQFELEGSVLYDSTRDSTAALGGFGRIIQAPAA*"
                     /db_xref="UniRef100_Q603X9"
                     /db_xref="A0A011QU30_9PROT"
                     /db_xref="mca:MCA2667"
                     /db_xref="Q603X9_METCA"
     gene            112982..113746
                     /locus_tag="H1c1_full_scaffold_271_prodigal-single_215"
     CDS             112982..113746
                     /product="hypothetical protein n=1 Tax=Pseudomonas
                     thermotolerans RepID=UPI00035F0242"
                     /codon_start=1
                     /transl_table=11
                     /translation="MPEIYFSGQGTVYTATRDISGNAVGYRDIGNVPSLRLTLETDVL
                     EHKESRTGQRLTDLRLTRERTARISMTMESLTKANLMMLLYGTSSTVSAGTSTLEPFP
                     SGLVAGDMVSLAFPLVNPSPAFVLVDSAGSPATLTEGTHYKVDKGAGMVTMLTVGAYT
                     QPFKATYNYLAEDIVPFFREPSTERFLRFSGLNTANANKPVIVELYRVVFDPVGNLDL
                     INDEFAQFELEGSVLYDSTRDSSTALGGFGRIIQAV*"
                     /db_xref="UniRef100_UPI00035F0242"
                     /db_xref="mca:MCA2667"
                     /db_xref="Q603X9_METCA"
                     /db_xref="UPI00035F0242"
     gene            113766..114257
                     /locus_tag="H1c1_full_scaffold_271_prodigal-single_216"
     CDS             113766..114257
                     /product="hypothetical protein"
                     /codon_start=1
                     /transl_table=11
                     /translation="MAVKAGKDETVVDSLDASLEILQPEEQFVEINGDKIFVKEYSFG
                     KLMKAIKHLAKLQHLLAGTITQLEDNLLLALSDCGDDVIGLISLATDIPVEFFDDIPA
                     DKGLDLAVMTYKVNESFFVKNLLPKLQELFPSDSTTEEQPEENQLMTPAKVKKAGSTS
                     SKS*"
     gene            114293..114583
                     /locus_tag="H1c1_full_scaffold_271_prodigal-single_217"
     CDS             114293..114583
                     /product="hypothetical protein"
                     /codon_start=1
                     /transl_table=11
                     /translation="MTVPQIKGFMEAILRRSALMNAIFISNVAVSSQGDVKAIKKAIE
                     GFTKQNKNKKKATIKPSTTDEELFLQGADTEDSNILVLPRIEEKSESPRTST*"
     gene            114605..115024
                     /locus_tag="H1c1_full_scaffold_271_prodigal-single_218"
     CDS             114605..115024
                     /product="hypothetical protein"
                     /codon_start=1
                     /transl_table=11
                     /translation="MANVLITIGANIGTALAKINGLSTSVNKLGAALNNVQSNKGFQS
                     ALGGISSAFNGLQNRVNQSSKSIGNFNTFARVGTSAARAVGTSMIFAGGAFRDLGVGI
                     NVASSLFQAFIPIIGAVTCMTHKVLKSVRLKNYLTAR*"
     gene            115030..119571
                     /locus_tag="H1c1_full_scaffold_271_prodigal-single_219"
     CDS             115030..119571
                     /product="UPI0003CDE2B1 related cluster n=1 Tax=unknown
                     RepID=UPI0003CDE2B1"
                     /codon_start=1
                     /transl_table=11
                     /translation="MSATERDTYSKQQAVSINEQLTASIGIASRAFNTLTAEAAQSPF
                     TTQDLAKGFQAVVASLGQYNINSDQAAKLTVTLGRVSAVAGVSAANMASQFTLFLTGA
                     GRITSPLSRFASSVGLTKQKMAELREEFRKAKDDPEKTAAVLAVLTTRLAAFDIAGLR
                     VAQSWAGIMSNMEESFDLFAGAVTKGLFEKVRNAFIQTIPVLNETGQKMVNVFDESGK
                     LIETKVEGTGEHIKGTIEQVKTKTTGIIAQIFEFDENGKFAHAGGELATLFTAPFKKL
                     IGSLQGLFDIIGTDIAYALEVIVAKVTEWADWAGDNKQTIIDTYINIKQVLISIGNIV
                     VASSKFFGVSEDINTNFENLNTILSKTVDLINQLSNAFSGIDYIKQKAELMQLEAQRK
                     TNNADEYLPSWLGGGDQSKENAQLDKDITTKKRIIAQMEENASNEADRQDRAKDPLKY
                     YQNRVDAAKTKGLSGYKATQSFIPEFFAGKTDTEVMNLIKEADAREKGFVPYQPTATT
                     EKPTNRPGEDGAGGGGGAGAKTRSPRLKSLFADRKALAEAELDIEKTKESNAYDLLKE
                     SLSRQADALKQSLEDFEIDYTEYYDQLKVLRGQELASEIQHQDNLQHIAEQNGVFAQD
                     AIKQERIDAQANYDDSEKKAGDLAKLTRELQSLDIKENVEKLKTQRDLLDVEAKRVAL
                     MEKQKQILREISIEYRKAVSADRASRREVDSILDGLTGSDTQGERERAQQRVFVSNAE
                     LYQKIESGRRSTLGLAGQELEIAEKNNVLVDEYLSKLADIVLIQTERIDTQFALNQLN
                     KEEEKHQNIISELELLKSLGYKGSLAVTKEIVEENRRYAKVLEIQIGLLAEKEALALS
                     KGEIERARELRQTIIETSRQIVILNTVTEEKLFAAVEESRSGLTTFFQDIQADITDVG
                     GAFTRLGQSILGTVQKLLADAAVKKFMGFFLGDEGQTGGTKQGFFASVLRKMGLDPNS
                     KKAEENEKLRKKIEENPVTVGTETKKVLDKLKETATDITAADVKINAANVIVNGNQLG
                     ALPKSFKNIKVDEKTGQTSITGNNGVVNPTGNMLGGTGPDGSVGLANQGYTFMPILPT
                     GTTGSGTEGQVELIMVPKGTVNTAYSELSQKLGGLSTPPFAGGDPLAGTTSPSAPVPV
                     TVVENPNSVGSLSGGETLENKAVNTSVEGLAPVLTALQEINLLLQSINQGGINLFQEV
                     TQLALKIDLPISVAVFRIEQAIQKATMEIVSALSSLGGEGDSLTSAISSGGEGLFSGI
                     SKFFSNLFGGGTASVIPGGGATVIRRGTGGKISGPGGPKDDKIPAWLSNGEFVIQASA
                     AKALGAKKLWELNNAHKDAPKFANGGLLDLAKKLSGSGKSGGIKGALKGGAISAAISI
                     GLALLGRLFAKKQPKSDPNRVKDPYGLNPDTLTFYKNPIISGARNYLASGGFPTSSRT
                     LMGNMPKFNSGGAVQLDNMDSILSQLQGSKGNDSFNIKQNINITTPDVHSFRNSRAQV
                     ERELSRVTQRGLKRKAPNY*"
                     /db_xref="UniRef100_UPI0003CDE2B1"
                     /db_xref="A0A084DGG3_9BURK"
                     /db_xref="bct:GEM_4059"
                     /db_xref="UPI0003CDE2B1"
     gene            119666..120562
                     /locus_tag="H1c1_full_scaffold_271_prodigal-single_220"
     CDS             119666..120562
                     /product="Glycoside hydrolase, family 24 n=1 Tax
                     =Polymorphum gilvum (strain LMG 25793 / CGMCC 1.9160 /
                     SL003B-26A1) RepID=F2J691_POLGS"
                     /codon_start=1
                     /transl_table=11
                     /translation="MSLDNVVFPLMLEAGTSIPEFSTTIIPTGSGAEQRIGNWLDSRV
                     TFNAAMGVRSKKDLQTLVNFFRARKGRLRAFLVKDLLDFQASGDIFALGDGVTKDFQL
                     QRVYTDMATSAAYGVQGNVDNRPIFKPVPSTVDVYGGIAGVTLLTEGGFGATASATVS
                     GGIITAITITNGGSGYTTAPTVLITGGGGSGASATSTIATGAVTGTTSLVGGTGFTSI
                     PTITLVNTNNNYSINYKTGIISFVTAPTSGHILNWFGEFYIPCRFIDDRLPADEIFYD
                     MVEQKGAGNIPDIGLVETRDFE*"
                     /db_xref="UniRef100_F2J691"
                     /db_xref="pgv:SL003B_4037"
                     /db_xref="87194629"
                     /db_xref="F2J691_POLGS"
     gene            120581..121288
                     /locus_tag="H1c1_full_scaffold_271_prodigal-single_221"
     CDS             120581..121288
                     /product="Gp13.5 n=1 Tax=Enterobacteria phage EcoDS1 RepID
                     =B3VCW6_9CAUD"
                     /codon_start=1
                     /transl_table=11
                     /translation="MKIKKCAKCGVEKELESNFRFRTSRNTYYTQCDECVRQRNLLYN
                     KSQRGQESLKNAKKTFKEKIKAGTNLIEIDSRVCTKCCKEKTITSFHKSLDNKTGRSA
                     ICIICWRDKSYKYEQTSAGRLSRLKTIEKYKNSPKSKYNNRKKVLSKFNITPEEYDEI
                     LIFQNKNCAVCGNNNKKHSLAVDHSHITGKNRGLLCNVCNYTISRIENDLSLLDKIKD
                     YLENPPFERLIKIRDFE*"
                     /db_xref="UniRef100_B3VCW6"
                     /db_xref="A0A0F7LBS5_9VIRU"
                     /db_xref="B3VCW6_9CAUD"
     gene            121324..122727
                     /locus_tag="H1c1_full_scaffold_271_prodigal-single_222"
     CDS             121324..122727
                     /product="Uncharacterized protein n=2 Tax=Megasphaera
                     RepID=S7HSY7_9FIRM"
                     /codon_start=1
                     /transl_table=11
                     /translation="MKTARNYTAPYISSSLKDYMQGASLTLATCWRLVAKNGNTVAAT
                     SHTRDLDLTAYPSITFLSTQGVVPSAVDSEAGLTSAGLEVDGLFKVTVIDEESIAYGD
                     WDAAYFEVFIINYEAPEMGELVMFAGYIGNVKTYGQRFRAEGRPLTSKATQEIGALFT
                     PKCTVRNLGDNKCKVNLASPAGGDGAPITVTGTVTSGGSNIEFEDSSRTETTSYFDYG
                     VIQFTSGILNGKLSEVRSYLGTTVTTVVRIPSNNTWKVSASNPAGWETAGYNDSGWSN
                     AVMQGAMGALPWGTTPNFPTGLTSQWIWNQDTRNRSNIAGNMYFRKTFTPNVASGVLT
                     IAVDNSYTVYLNGVSIGTGSNYQVSQTYALSLNIGVPNVIAIAAVNQTVPITVINPAG
                     VLVDIKLAPYAPVGGGGTFRLQTPMSRIIPAGTTYTAIRGCDRTWQTCKGTYNNLINF
                     RGFPFVPGIEKAYKINR*"
                     /db_xref="UniRef100_S7HSY7"
                     /db_xref="eaa:I862_02725"
                     /db_xref="86959005"
                     /db_xref="S7HSY7_9FIRM"
     gene            122734..123183
                     /locus_tag="H1c1_full_scaffold_271_prodigal-single_223"
     CDS             122734..123183
                     /product="hypothetical protein"
                     /codon_start=1
                     /transl_table=11
                     /translation="MTITRQQVQNAARKLIGAEWHHQGRNVGAGIDCIGGIIYIGLDV
                     GYFTEEEVANFDSIDYGRNPTAYNLLIVRMREYLDEIPINEAREGDILAFRMAGEQVT
                     SHVGTITKGDREYMVIHSLENKTTIEEPLRRWGKYITHAFRLRGIED*"
     gene            123183..132545
                     /locus_tag="H1c1_full_scaffold_271_prodigal-single_224"
     CDS             123183..132545
                     /product="hypothetical protein n=1 Tax=Fodinicurvata
                     sediminis RepID=UPI0003B7A8A6"
                     /codon_start=1
                     /transl_table=11
                     /translation="MAGVGEILIGLAISTATSVITSMLAPKQKLLPVDKGRFDDIRVQ
                     GSEYGTSIPMIYGRARLAGNIIFSDGVQPWVTTTPGRSGGKGLGGGRPAEPPTNNYTY
                     TTNIAVAICEGPVLGGLKRIWENTKVTQNMDASPLPSGTQVEAELTTNTFAGGAVIVR
                     DLSASAEYKVFLPNNGSEVLINNIIVNEAGLMDIKVLYMGLGAKQCEVFVDGVTKGQI
                     SFSSTGGDSVGSTKIIQHTFTAGVHTIKFKKSTGSPAPYIDAVGVYGAVATATAAVSG
                     GLVTSITVGSGGGGYNSPPRISFVGDGQGATATASVSVGAVTSITVNSGGTGYTTAPS
                     VIISPSVSTTPVTVTGIVDPDGYYPSNLDNPSDYYNARFIPDDITGTAIGKQYNPSLS
                     EDDNPDDPTENPPPGTPGTGGSGTSAFTFYNGSETQTTDPMMESIDVGQVPAYRGVSY
                     VTFKNYQIPDGQMPNFTFEVDEGTHDLADIVSSLWKRVGLEDSQLNVVDLEGTFVEGL
                     VIQSRTALTDILDTLSIAFAFDFVDLDGKITAVKRGKDSIVTITEAEMRAHEDGSEPP
                     ISALEGSYTNIEELPRQIDVSYIDRAKEYHQNVQPALKQIGFAEEPQTLTLPIVLSAN
                     QAQEIGLRVLHTIHLQRAVFGFSLPPKFSYLSPTDIVTVQVQSGGSNSLQTFNYGLSN
                     LGTVATASSSHVSGNFPVSSVIEGNRRATLWGASPADSQNGWNSASNPTIGAPDWVEL
                     NFGQARKINEINIFSVATTATEPHANTLAETSSNTLQDFDVQYWNGSIWVDIANVTGN
                     DRTWRQFKFSDITTQHIRVYITAALDGFARIAEIEAIGNLEPSIGIVTHKLRILQFQT
                     GMPGMCKVQAVADSPSLYENILQGDTGSGSETPIISFPSNSELTLMDIAPLFPEHTGF
                     GFYAAACGRGAGDWYGAHLYREEILDSGTYARIGGFEVPATMGDIPTNLSNSPSYTDI
                     GGGNMIDTTSSITVRLFFGTLESFTNAELFANPSLNLAYIGGEVVQFATATSVQSDVN
                     PYLRQYTLSNFRRGLNGTTAKIGTHSSGERFVLFNNAVKFMREQSSQLYLNSRYKAVS
                     IGQPLNGANTVVFNTGAGSAPPLASNLILSQVDRTSPEGIAFIAIRGTFDFGYYVGGQ
                     KAKVLLIRPSTGGVYHNTGILVSPDANNTGSFEVPAAVNGTYTIKIVPISPYDHQQPE
                     PPNTHEAASIAITADNPTPATPSTPVPDFDGQMVTWRWTATTDSRHSYYQVYDGNTNT
                     VLPDATRVDGNQYVEYPVDGIQRKVRAVSNQGTPSILSAAGTFNIPAPSIPVGYTMVF
                     DGTSIIHAWTPEPAYSYDIGNVSFAVIGSSRTGQWIETSPPSSRSIVRYIRSNQYGAV
                     SAWEPVGGLTLSIPAPPSPTSVTFDTASATPFDINVLIQKPAGITDRRFIRYTVVEVL
                     KNSDLSTVYTMTFEGLAESALISGRFSSAGLSTIKVKAHYVDFVGAGSTTTSSASYTF
                     PTLVGTDLGNAILDTSHFASTIRPVQIYSASTTVLPTLPNSLYPTGSYLYWTNPTNPL
                     NKHLWRVDAAGTSWVTAIDAVDIVANSITAGQIAAGAIGADQIAARSIRADKLAVGVL
                     QDNLIVNSSFESFSPVPYNASTSRPTGWAMVENSSGTPDWNVSTTQFAEGSYSLRMQG
                     AAANFNIASTAIPVSGGQKYVIRAKFKSSASSGNFGLYLNEYNTALADGLRYIGNMTS
                     GDIISRTSATTPTDTNGAALYNIPLSGLGADFVTKEIVYTVPSGVQYVSLAVFFNSGN
                     APLYIDAVDFRKEITGVLIENGTITAQNLVIGGMTDNLLSNSSFEQLDENGYPATWGY
                     YAAVGSTSYTIPGTVSRAISINSGQGTTSRVIPVVPGQLIAVRWAQWSPNAGSTQINA
                     LFRTTMPSTGTERIRNYIGNGSDGASAYNQFIALGTPSLTTSPTYHEGTFTVPSNRYF
                     LAFSPTTSASSTYIDDISIKQRVGQAFITDLRADQIVANVGQFGLVFADQIRQSSYTP
                     YQLGSVHSPQNAWDYTLGTTTTYDLGTDTIEWTGSTAWDTTSTVVTQAWQKIETGTNG
                     YFEFTITELNSNHSFMAGLTGNFNPATYGSGNYHQINDYCWFYNGSTGSIYVREYTTS
                     VFDAGIPNAGDVYRVGIEDGNVKFRKNGKLIYTSPRKPTIGTLRTTAVTPVNADYRGL
                     IIFASLGGTPTIKLLAPKLVQEGFGQGWRLNPLTGSSIFSDEPIWDTAYDAGTISSDL
                     NIGSMVQKSGGGASAFDTSVVTEQTIAAGDGWFQAAVTNDSKRLFFGITSNASWINPA
                     ISTVSFAIQALSNIVKVFESGSDMGTMTTSAVGDVFRVSIEGNIVKYRKNGAVFYEST
                     VTPITYPLRGKVCLYEPDTLVNGLLFTASSSGAGEFNSGITVRGQRLEDTVKLATQAV
                     RQDNRYRGNDYTVPSNQITSISSDTYFTVWEDDMSFMTLSVTVSDYKSNATKNMDSLR
                     SARVRVYNKFGEVVKQVDSPWAGRGNIFSGFIPRAHTDLQQEAVFSLEFENLYGYSRP
                     VWYSEAGWMDKGGSTWIEAPQSPNISYSQPEWFSVFDIPTKCTAIPLTTDSVRVSWIN
                     AANYPSAAHQVYYRLYKADGYEGYYTAYVENMTGTGGTRTLTVNGQTTSALNHNASKA
                     TVITALEALSSVDVGEISVSGVDTSGDYTYTFNGNLINTHTSMSVTPASLTGGTSVLT
                     EYLGGWIPFGSTVTTGTKDVTGLQSNVRYEFMAQSTSVIYGWSNYAYCRTFLLVPTVS
                     IYGAPSTLSGASVSTSQINLSWVKNDGAGYTKTEIFYVVGVGTPTDTDTQLGSGFTGT
                     STNHTSLATNTTYSYRARNNYNAGANYSDWSNTITVTTQASSPPTTVPTNVGVTAVGY
                     YAIRVNWTANGGATTHRVQLANYYDTTFSSPIHNANTADGSGGKPRVIGGLLSGADYR
                     ARVSGDNGANWSVVAFGSTNQYDENDTCILETETVISINPQEDIVETDALDVKIGDRL
                     LGTDTLTGKTAYGSVKHIIKAKTSMLYHVITTNGNSLYCSRSHKLITNWSDYKGTSAY
                     RLNIGDGILTYDKINNKIVQDTISEITYEVGVYNVITFHLESEDHTYIARGILSHNRK
                     AD*"
                     /db_xref="UniRef100_UPI0003B7A8A6"
                     /db_xref="puf:UFO1_2450"
                     /db_xref="A0A075KE24_9FIRM"
                     /db_xref="UPI0003B7A8A6"
     gene            132548..132949
                     /locus_tag="H1c1_full_scaffold_271_prodigal-single_225"
     CDS             132548..132949
                     /product="hypothetical protein"
                     /codon_start=1
                     /transl_table=11
                     /translation="MDKLNTELTTKPDNIDEYDLIAILGVYDIPQIELDFINPPFSKS
                     EIAFNESSQKVQVYVTSKTEDGIDKFIEAYPDSDIKEDSTLENPDDWKVIAYPSESMP
                     DESTALDNYFQVRGREYITKKIKELNNSRGI*"
     gene            132954..133295
                     /locus_tag="H1c1_full_scaffold_271_prodigal-single_226"
     CDS             132954..133295
                     /product="hypothetical protein"
                     /codon_start=1
                     /transl_table=11
                     /translation="MINVEVRCIRKTQDFVNDVIVSEITFQPIINQTITPQFAVGAAI
                     GTPNTIGKPTLEKDDLTEPVQIKYNLNGALTFNVYDSEEASRYEIGQIYHLSLDVLSI
                     TEARAKPIKEK*"
     gene            133299..134663
                     /locus_tag="H1c1_full_scaffold_271_prodigal-single_227"
     CDS             133299..134663
                     /product="Peptidoglycan-binding domain 1 protein n=1 Tax
                     =Parvibaculum lavamentivorans (strain DS-1 / DSM 13023 /
                     NCIMB 13966) RepID=A7HRM9_PARL1"
                     /codon_start=1
                     /transl_table=11
                     /translation="MAFTKKQKAAVKAIVSCHETGKPVGNYSALVVLSDDAGITFGSH
                     QSTHKSGSLYKIVKMYCDISNSNVSKELEKYLSGLKTPAQRHKYAKDANLKKLLKESG
                     NDPSMRFAQDKVFEVNYFEPAVHAVEGSGWVSPLSLAVVYDSMIQGGWTTVRDRVSAA
                     SEKEWIKKYVAARRRWLSGSSRQVVRNSVYRMKTFEDLIAKNNWDLNTPMIVHGVTIT
                     DSHLSVWMTGENSSKPVTEIGEVESVDISAPIQNFFLGNTEGIADENTAGGSWEEGDS
                     IEVIEDTDEAGLTEFVPLVPEETVPDNKVTGDPPKAGEPVPDKAAEEGEAIVGGRPQD
                     PPVIIEPKQPEVTSGWSTWKTTIAGFFGTIGVSAASAGTWLWGAIQDPGSARFFLVFA
                     MAAVILAGIIGIVYLIIRAVDKSRRENHAYQITVKELELKSMPDRYNVKVDRRAESRE
                     ESDK*"
                     /db_xref="UniRef100_A7HRM9"
                     /db_xref="A0A081BAU7_9PROT"
                     /db_xref="pla:Plav_0939"
                     /db_xref="A7HRM9_PARL1"
     gene            134670..135032
                     /locus_tag="H1c1_full_scaffold_271_prodigal-single_228"
     CDS             134670..135032
                     /product="hypothetical protein"
                     /codon_start=1
                     /transl_table=11
                     /translation="MYTVAHEFTFEINQDGRLLKFVGQLIFKNSKLNDIGSLNNDDDM
                     DKFGVILNQQLHLPNYWTLEILAQTLFEKIRPIYSTLFALNIYLSSSPSRVAEYSLES
                     NLNYNGFEDILELENIIG*"
     gene            135035..135313
                     /locus_tag="H1c1_full_scaffold_271_prodigal-single_229"
     CDS             135035..135313
                     /product="hypothetical protein"
                     /codon_start=1
                     /transl_table=11
                     /translation="MGKLRLEGISDSIEELQYNTSGELYVKFYENDLIYKYKNIEIDK
                     FADIQRSYDILTKRRIKGTLDDNVKQKWSIGKFFNKEIKNKKEYTWKD*"
     gene            135301..135777
                     /locus_tag="H1c1_full_scaffold_271_prodigal-single_230"
     CDS             135301..135777
                     /product="hypothetical protein"
                     /codon_start=1
                     /transl_table=11
                     /translation="MEGLKRFFSSLPLPVWIVSALVIIIIFWWVSDDIGSWWEGRQRT
                     KFDSAIAEQQIKIDSLAKERDDLLQRAVLAETREQGKILEADLLRQEAAKRGVNIQAA
                     QDKIDGAIKEYSENLEIIEKVKTGEISKLELCQFQCQESAAQGYPCRVNYCAKFKE*"
     gene            135780..136208
                     /locus_tag="H1c1_full_scaffold_271_prodigal-single_231"
     CDS             135780..136208
                     /product="hypothetical protein"
                     /codon_start=1
                     /transl_table=11
                     /translation="MKKYLLSIFAVLMFCTINVSAQTDDEFDLIQRAQMIAEIKKLRT
                     ENTAKDTIIAEQKSTIEVYKKLDGVQESRILDLKEALKFRTEAGNIDVKIETMYKDQI
                     FDYKAEVNRLRTENDKLRKSRDRRSLIMGIVGAAAGALIF*"
     gene            136208..136909
                     /locus_tag="H1c1_full_scaffold_271_prodigal-single_232"
     CDS             136208..136909
                     /product="hypothetical protein"
                     /codon_start=1
                     /transl_table=11
                     /translation="MSNTSWIEWFWYWMSQTGDDWHTIAWAVDNNPLVIALIIGSGAV
                     LSISFFVIAVLTAYGAKTQGFFSTGHKRVVIWFILFLTLCGVLFAAKIGLFFIPLFWV
                     YGAIKLITASSMLGTVIMYIRYFKDIMNVPTRLEWDKVLRDKAEAERKITLLTDHLDI
                     WTDEVNNHIEILKQQHDELATTLSDKGIPVSTIEDSEIHRTSDTNRQQALNSLEKIRR
                     ELKVLAENITDLEKM*"
     gene            136909..137385
                     /locus_tag="H1c1_full_scaffold_271_prodigal-single_233"
     CDS             136909..137385
                     /product="hypothetical protein"
                     /codon_start=1
                     /transl_table=11
                     /translation="MMYILTIFLLQATNTAQWPSGLPSGWTIIGWVVAVLVALMYFFS
                     GYLQNISSGRKDLLEVNEKKLVEIIKEKDESQFLNKELQKQLEKLEKDKNDVEKDKTM
                     LMREHHQLLEISVADLHTLKNNAKLIEALEEEVNRYREDKGLSPKAKSKFNIRADE*"
     gene            137388..137948
                     /locus_tag="H1c1_full_scaffold_271_prodigal-single_234"
     CDS             137388..137948
                     /product="hypothetical protein"
                     /codon_start=1
                     /transl_table=11
                     /translation="MFHKDEIEGTPCSEYRPKVLLAQSNKDDLEKIAHCAEACDKYNF
                     VLASTGTDIINKINSEYFDAVVLGLKFPDITGSTIAYLIHEFDPLISIIFLSSYNSNI
                     LISVVEAIGCKFLDKAEAMENLPELCEFIYQTSMETSCENDKLISKEFVNDRRNTYKQ
                     YEKLSLPKSIAEVVSLRRNVSYAGSK*"
     gene            137932..138189
                     /locus_tag="H1c1_full_scaffold_271_prodigal-single_235"
     CDS             137932..138189
                     /product="hypothetical protein"
                     /codon_start=1
                     /transl_table=11
                     /translation="MPEVNKSNSNKLVVAVLLFLVVGFLMSTFTSYTQNSDLQTGLES
                     RKTVGDEILRLTQEHSEELKVLKDEMQKLKNNCSNTGNNSR*"
     gene            138230..138511
                     /locus_tag="H1c1_full_scaffold_271_prodigal-single_236"
     CDS             138230..138511
                     /product="hypothetical protein"
                     /codon_start=1
                     /transl_table=11
                     /translation="MARNKAVKATPQYKSTKLSSTGGSALVSDHSVARDGRKQIEGIS
                     TARHHTVKPSSSSGTIGKGQPLKTASGVREHQTSDKPLGKVYRRSSPKN*"
     gene            138593..139255
                     /locus_tag="H1c1_full_scaffold_271_prodigal-single_237"
     CDS             138593..139255
                     /product="Uncharacterized protein n=1 Tax=Sphingobium
                     quisquiliarum P25 RepID=T0I1F0_9SPHN"
                     /codon_start=1
                     /transl_table=11
                     /translation="MNELKTVTVDIDSIFQDPENARTHSDEQLEYIAASLKRFGQQKP
                     LIVSKDNVIVAGNGTHLAARDILSWDSISIITTDLSVEEARAYGIADNQIASKSDWDL
                     STLTRHIKDMAQWNPLQDWKAIGFSNDIIDPLVQEEPDSSTALTDFLEGNNSKSVEDE
                     KPVMAPPIKVTEEQRDIINQAVNIVRLTEGDYTMSEGRAIELISGDFLGGFSHTEEVE
                     TV*"
                     /db_xref="UniRef100_T0I1F0"
                     /db_xref="T0I1F0_9SPHN"
                     /db_xref="sbz:A464_2023"
     gene            complement(139367..139897)
                     /locus_tag="H1c1_full_scaffold_271_prodigal-single_238"
     CDS             complement(139367..139897)
                     /product="Uncharacterized protein {ECO:0000313|EMBL
                     :KKM77497.1};  TaxID=412755 species="unclassified
                     sequences; metagenomes; ecological metagenomes.;"
                     source="marine sediment metagenome.;""
                     /codon_start=1
                     /transl_table=11
                     /translation="MTRNEYRKEWRKQMKVKGLCTNCGCRPNYNSFNFCEPCYIKQKD
                     CREKLRESRKISKSCRECNEPAITDVYCKTHINLLTQSQIKMFEKGYFAKYNWKLFKQ
                     VLEMYGTSCKCCQESNPAFLTVDHINNDGNVERKTSFRNNTYSKLLKHKRDDIQILCM
                     NCNFAKHRIGICPHQL*"
                     /db_xref="A0A0F9N7R8_9ZZZZ"
     gene            139948..141585
                     /locus_tag="H1c1_full_scaffold_271_prodigal-single_239"
     CDS             139948..141585
                     /product="Metallophosphoesterase n=1 Tax=Hydrogenobacter
                     thermophilus (strain DSM 6534 / IAM 12695 / TK-6)
                     RepID=D3DGP5_HYDTT"
                     /codon_start=1
                     /transl_table=11
                     /translation="MLEIFISDVHLPFQDKAGWGLTLEVIKQLKPDLVFLGGDILDCV
                     TPDTKILTSTGKWIPAGEVVIGQNLIGFDEFGVGATSMGRNQPRKLRNSTITNLGRAL
                     QPVYKLYMDDGTELKSSAGHKWLGWGGNKSRGVLKWFTTQEIAERINSNKHQPVLLCK
                     PCDVWEQSHDYESGYIAAAFDGEGHITFNKQQNNFGHIAFSQKSNAFMDNVSNYLLNK
                     GFSIYTTQNEHRTVQQLNIKGGFWDYLKFLGMFNIPRFTEKWVSDAPIDGYRGLDKQR
                     ASVMKVEYLGVEEIVMIETSSKTYIAEGFASHNCYAVSKYDRDPSRKLTLQQDLNYAH
                     EELAKIRKAVPKAEIVLLEGNHEQRLTKYLHSKAEELSCLEALELKSLLKLDSLKIKW
                     IPNGTRTKIGKLWHLHGNEIAGGGTNIAKSKFDRLGTNVIFGHHHKLQSYTKRNYEGE
                     VCGAWANPCMSDLQPDYAHFTDWVLGFSIIEYGKNGIFNVEQIPVIKQTINSSKASCF
                     VRGTEYEFESGEDTNKNAPYSEKHSVIYRGLIESEDK*"
                     /db_xref="UniRef100_D3DGP5"
                     /db_xref="A0A0F9KWG8_9ZZZZ"
                     /db_xref="hte:Hydth_0532"
                     /db_xref="D3DGP5_HYDTT"
     gene            141585..141677
                     /locus_tag="H1c1_full_scaffold_271_prodigal-single_240"
     CDS             141585..141677
                     /product="hypothetical protein"
                     /codon_start=1
                     /transl_table=11
                     /translation="MDFKIMLPNKSSIIIEADGYEIDRLLRKYH*"
     gene            complement(141825..142016)
                     /locus_tag="H1c1_full_scaffold_271_prodigal-single_241"
     CDS             complement(141825..142016)
                     /product="hypothetical protein"
                     /codon_start=1
                     /transl_table=11
                     /translation="MKEEDLPDDVIDGIDIDDEDEVAIIQAWEKVAPVFEKQMNEYPD
                     DSKELETYRKEHGIKIIPE*"
     gene            complement(142020..142859)
                     /locus_tag="H1c1_full_scaffold_271_prodigal-single_242"
     CDS             complement(142020..142859)
                     /product="Phage head morphogenesis protein, SPP1 gp7 n=1
                     Tax=Methylomicrobium album BG8 RepID=H8GKK8_METAL"
                     /codon_start=1
                     /transl_table=11
                     /translation="MGGRGSYALRRTVRARFQQASQRPAVRRAITPVPARRPVERGTG
                     GGGEVTFTGDVRVSSGSLNESEISSILGRTVSHKDITRMIGAPDGSSVSISIGPNGTV
                     STRTNHPYISAQERVIRKDSDGSVSIYNAYFRTNTSAPKGTGSRIFAAQVSQARELGV
                     SNIKVSAAGDPRSRTFNGYTTWAKLGYNANLTIGQRASLPSNLSKARTLNELHSLSGG
                     AAWWKANGNDFSGTFNLQRNSPQVRVLDAYFRSRNLISPLRFKGDRSTTAERARLRRS
                     RRS*"
                     /db_xref="UniRef100_H8GKK8"
                     /db_xref="H8GKK8_METAL"
     gene            complement(142872..143018)
                     /locus_tag="H1c1_full_scaffold_271_prodigal-single_243"
     CDS             complement(142872..143018)
                     /product="hypothetical protein"
                     /codon_start=1
                     /transl_table=11
                     /translation="MTKKKSTAKTKRKIGEEPPVLSAKDEKVLARAWAAERKRTTKTK
                     KKNN*"
     gene            complement(143088..143246)
                     /locus_tag="H1c1_full_scaffold_271_prodigal-single_244"
     CDS             complement(143088..143246)
                     /product="hypothetical protein"
                     /codon_start=1
                     /transl_table=11
                     /translation="MKVSVKLDTEELIVITGVEGTMECIEYYHVVEQNIVYKFSKNKI
                     LYIIEEEE*"
     gene            complement(143349..143501)
                     /locus_tag="H1c1_full_scaffold_271_prodigal-single_245"
     CDS             complement(143349..143501)
                     /product="hypothetical protein"
                     /codon_start=1
                     /transl_table=11
                     /translation="MVKDLVILKFSASWCAPCKVLQKNLNGLSKKVESIDIDNDPTLS
                     EKYNIR*"
     gene            complement(143511..144704)
                     /locus_tag="H1c1_full_scaffold_271_prodigal-single_246"
     CDS             complement(143511..144704)
                     /product="hypothetical protein"
                     /codon_start=1
                     /transl_table=11
                     /translation="MINTKLYKVDSKGKIREWFITVVDKDTHASIITTAGLQDGKKVE
                     TIIDVYEGKNIGKSNATTYFEQAIMDATSSAEHKLRGEYRLDISDASKGELRGGRAPM
                     LAQKYHPEGAESGSKTLTKMGIEYDVIHVQPKLDGLRCIATVNETEVKLRTRGGDAFE
                     PIPHIEAEFRTKYDIFNLTGEYEFDGELYSTEITFSEISGTLRKQKKTEEHINKLKYV
                     KFHVYDTMSSAGYGERYKFINSIFGHKNDACPIQLIPSYEIVATDENILLKMRQFLDE
                     GNEGLMIRTLDTPYANKRDWQLCKFKFFLDEEYELFDILPEKRGDIVGTFVMKAKAPY
                     LDRNGKMSETFGTGTKDLTHAEGAEMLKNKHLYIGKQATIRFLAYTDYGIPLMGKFVG
                     IREDL*"
     gene            complement(144746..144913)
                     /locus_tag="H1c1_full_scaffold_271_prodigal-single_247"
     CDS             complement(144746..144913)
                     /product="hypothetical protein"
                     /codon_start=1
                     /transl_table=11
                     /translation="METHYIECTKRRERGEQGETDNLLNFLELHQYCADSFDYPRSKD
                     LMWSDKLNTFV*"
     gene            complement(144950..146110)
                     /locus_tag="H1c1_full_scaffold_271_prodigal-single_248"
     CDS             complement(144950..146110)
                     /product="Protein containing Transposase, IS605 OrfB n=2
                     Tax=mine drainage metagenome RepID=T0Z1P3_9ZZZZ"
                     /codon_start=1
                     /transl_table=11
                     /translation="MIRNSKHSIKFANKRKLKIYQEFLSEYSRVGQIILNDIWENGYQ
                     DFSIQKEQYILPKFLDYSHFKLDTKLSARALSSLVTQVSGTIRAVCKKLYLGQKVSKP
                     VVSFNPELSSKCIDIQQDTKTFSYFIKLKSTGFPIIKIPLKGTKISDKWSSGTLMTSV
                     SLSKTYISLRFDVPNSLKSEGEIVGADTGIKTIVTFSNESTNNLVDNHLHSLDSITKQ
                     LSRKRKGSKAFRRKQEHRKNHINWFINKINFSNIKEIKLEKLFNIGFKKSKSRYLSHF
                     CNTLIRDNIKRKAEEQEVLVTEQSSAYRSQRCSNCGLVRKANRTGKIYNCNSCKVMID
                     ADLNAAKNHEIELPEIEMSFRIQRKNLGKGFYWNPTGYFVVGEDSRVPLSSK*"
                     /db_xref="UniRef100_T0Z1P3"
                     /db_xref="A0A0F9F6K4_9ZZZZ"
                     /db_xref="mhi:Mhar_1132"
                     /db_xref="T0Z1P3_9ZZZZ"
     gene            complement(146103..146663)
                     /locus_tag="H1c1_full_scaffold_271_prodigal-single_249"
     CDS             complement(146103..146663)
                     /product="Putative resolvase n=1 Tax=Microcystis
                     aeruginosa PCC 9432 RepID=I4FC70_MICAE"
                     /codon_start=1
                     /transl_table=11
                     /translation="MKLSEYAKSKGVSYITAYRWFCNGDIDGVRMPSGTIIINPENQV
                     SSSNKVWIYCQVSSPDKKNDLERQAERCTIFANARGYEIMSVTKEIASGMNDSRKKLF
                     KLIDENPTRILVEHKDRLTRFGFNYFDKLLPKLGCELIVMNRDENDKDDLVKDLVSVV
                     TSFCCKLYGLRRGQHKATKIKQEIND*"
                     /db_xref="UniRef100_I4FC70"
                     /db_xref="A0A0C1XKL8_9CYAN"
                     /db_xref="mar:MAE_62920"
                     /db_xref="I4FC70_MICAE"
     gene            complement(146758..147006)
                     /locus_tag="H1c1_full_scaffold_271_prodigal-single_250"
     CDS             complement(146758..147006)
                     /product="hypothetical protein"
                     /codon_start=1
                     /transl_table=11
                     /translation="MFSNDFAYDKLYKELVLPKRRVGLIVSVENKRQIMSLLRRDLAL
                     ESSRPLETPIEVFNCPNDSFLTIYTMSSKPNDMLNSLT*"
     gene            complement(147008..147751)
                     /locus_tag="H1c1_full_scaffold_271_prodigal-single_251"
     CDS             complement(147008..147751)
                     /product="AB1gp56 n=1 Tax=Acinetobacter phage AB1 RepID
                     =E2GLZ4_9VIRU"
                     /codon_start=1
                     /transl_table=11
                     /translation="LGNKSRISKYLAPILTEHLNGENWYIEPFAGAFGMISNINYPNR
                     IAYDKDKYIIALMKAVRDGWTPDFCSELKYQMIKDSLTGKNDLEFSDEEIGFAGYGCS
                     FGGKWFAGFARGGISGGKIRNHSSESSRNLVKMRPKLQGIKIQVSNYEDAKLGEGNSV
                     YLDPPYSTGTKYKSEFDHNLFWEWVRNQSKVNYVYTSEYNSPEDFIPVWEKEHKSGIH
                     HGFTEHKSTIEKLFIWNNEKNLIRLNKEK*"
                     /db_xref="UniRef100_E2GLZ4"
                     /db_xref="A0A088C517_9CAUD"
                     /db_xref="cbn:CbC4_4089"
                     /db_xref="E2GLZ4_9VIRU"
     gene            complement(147706..147987)
                     /locus_tag="H1c1_full_scaffold_271_prodigal-single_252"
     CDS             complement(147706..147987)
                     /product="hypothetical protein"
                     /codon_start=1
                     /transl_table=11
                     /translation="MKQVIIIRKDLNIRKGKCVAQGAPNRSKPNLTWDKVNEIRNLLI
                     KRKLTQAEIGNLFLVPQTIGLIKNNKIWRINISDTWATKVEYLNILHLY*"
     gene            complement(148011..148205)
                     /locus_tag="H1c1_full_scaffold_271_prodigal-single_253"
     CDS             complement(148011..148205)
                     /product="hypothetical protein"
                     /codon_start=1
                     /transl_table=11
                     /translation="MNKVKQLENIREKAVALSLEQDKLVNEALQITGELCLNGFTFDY
                     VLNDFCTAEELLERFDKTVE*"
     gene            complement(148207..148992)
                     /locus_tag="H1c1_full_scaffold_271_prodigal-single_254"
     CDS             complement(148207..148992)
                     /product="Putative von Willebrand factor type A domain
                     protein n=1 Tax=Dialister invisus CAG:218
                     RepID=R5SI12_9FIRM"
                     /codon_start=1
                     /transl_table=11
                     /translation="MNKQKLVVALLLDESGSMTGNKELALNAVNEYIQTLKNEYKTSP
                     EKGKIYLSFITFNSGYGKNHENVKMIYNLSDITEVEIVPKSAYNPSGGTPLLEAITKT
                     IESLDEVESKNPFTGTALTAFMGDDSTETKIVMVVQTDGEETQWGTKYTKDKVAELIK
                     DRESKGNWTFVFLGAGIDAISEGMNMGIKANSSYAFEGTARGVGSYGSTYSAAASLTG
                     SIRNSSAMSVNNVSEILKTYAEKHNAKEELVVSKSDFKAKLKK*"
                     /db_xref="UniRef100_R5SI12"
                     /db_xref="R5SI12_9FIRM"
                     /db_xref="ccv:CCV52592_1750"
     gene            complement(148989..149333)
                     /locus_tag="H1c1_full_scaffold_271_prodigal-single_255"
     CDS             complement(148989..149333)
                     /product="Gp36 n=1 Tax=Mycobacterium phage Myrna RepID
                     =B5LJ47_9CAUD"
                     /codon_start=1
                     /transl_table=11
                     /translation="MKQMLVMRKDLNCRKGKLIAQGAHASTKALIENLSDYDVRMWLA
                     SGMSKIAVSVDSLEELEKVVKKASDAGLITAVICDAGKTEFHGVPTITCAAIGPASNE
                     KIDPITGDLKLL*"
                     /db_xref="UniRef100_B5LJ47"
                     /db_xref="W9ASI5_9MYCO"
                     /db_xref="mer:H729_04435"
                     /db_xref="B5LJ47_9CAUD"
     gene            complement(149330..149545)
                     /locus_tag="H1c1_full_scaffold_271_prodigal-single_256"
     CDS             complement(149330..149545)
                     /product="hypothetical protein"
                     /codon_start=1
                     /transl_table=11
                     /translation="MSEICKKCDVGISSTDYHSEDLICSSCLYAVQTYRLIDAEKIIK
                     ALIQRCDVQEASELAFEYEDKYLGEET*"
     gene            complement(149548..149976)
                     /locus_tag="H1c1_full_scaffold_271_prodigal-single_257"
     CDS             complement(149548..149976)
                     /product="DUTPase (Dut), putative n=1 Tax=Oxytricha
                     trifallax RepID=J9GCA0_9SPIT"
                     /codon_start=1
                     /transl_table=11
                     /translation="MNYIKVKKLDNSAILPIKGSEKAAGYDLCSNENFILSAGERKAI
                     GTGIALAIPIGHYGRIAPRSGLAFKNGLDVLAGVIDEDYRGEIKVILLNTSDSNFTSY
                     KGDRIAQLIIETISHPEVQEVIDLDETIRADGGFGSTGVR*"
                     /db_xref="UniRef100_J9GCA0"
                     /db_xref="J9GCA0_9SPIT"
                     /db_xref="rsq:Rsph17025_4038"
     gene            complement(149957..150544)
                     /locus_tag="H1c1_full_scaffold_271_prodigal-single_258"
     CDS             complement(149957..150544)
                     /product="Uncharacterized protein n=1 Tax=Magnetococcus sp
                     . (strain MC-1) RepID=A0L753_MAGSM"
                     /codon_start=1
                     /transl_table=11
                     /translation="MIRAVNSATLTFETESEETRRGNWIQTFLSKKYFPLDPRPEDVE
                     IEDIAHSLSFLCRYNGHIKKFYSVAEHCWIISHVVPPELALKGLLHDASEAYMSDIPR
                     PFKYSVELKKFREVEHLNSKVIYNKFGLSDDEPAIIKEFDGRIITNEKHSLFNTIHPE
                     FTDTLPRIKGIRIRGWSPKTAKLRYLERFNELYKS*"
                     /db_xref="UniRef100_A0L753"
                     /db_xref="mgm:Mmc1_1285"
                     /db_xref="A0L753_MAGMM"
                     /db_xref="A0L753_MAGSM"
     gene            complement(150528..150806)
                     /locus_tag="H1c1_full_scaffold_271_prodigal-single_259"
     CDS             complement(150528..150806)
                     /product="hypothetical protein"
                     /codon_start=1
                     /transl_table=11
                     /translation="MARREAKPEKGVYSQPSLIDIQAKPDGLVIDRQKFDAIIKMKLN
                     NGQPLYSCDGQTLRCYICNTNTSHSLFVKNIFCITCNTIHEVDYDKSS*"
     gene            complement(150898..151125)
                     /locus_tag="H1c1_full_scaffold_271_prodigal-single_260"
     CDS             complement(150898..151125)
                     /product="hypothetical protein"
                     /codon_start=1
                     /transl_table=11
                     /translation="METQQWSTIKICPYCKHRFTIQASDVRFEDLRQPYFFVADWQYF
                     VKCSECNHNILLHDIPSHIAIWIQTKLHTPK*"
     gene            complement(151098..151652)
                     /locus_tag="H1c1_full_scaffold_271_prodigal-single_261"
     CDS             complement(151098..151652)
                     /product="hypothetical protein"
                     /codon_start=1
                     /transl_table=11
                     /translation="MTIKDLTPEQAFEITKLLFPFPTYIKSELEFNYFSGDYGDFVDT
                     RDEVVSVKFISKPFPPRETDRTIIVHIYPNLDLSIGEFEFINYENSQTYKKGYYTHVN
                     SLPVRNLHIIFKKFTEWGQMGDEIISESDSVLKVTKVNLTKEEINLLTLNKLLPSYRR
                     ETIFENIWQRLKDKFTWKHNNGQQ*"
     gene            complement(151677..151751)
                     /locus_tag="H1c1_full_scaffold_271_prodigal-single_trna_30"
     tRNA            complement(151677..151751)
                     /product="Met"
     gene            complement(152022..152639)
                     /locus_tag="H1c1_full_scaffold_271_prodigal-single_262"
     CDS             complement(152022..152639)
                     /product="hypothetical protein"
                     /codon_start=1
                     /transl_table=11
                     /translation="MKLVFLILLLSVGTFAQSGDFGLWNDVQITHSVNKKVDIFGGAK
                     IETRKNNKEIQEQRYYGGVLVKQRNWTFQGSYIAVELAGNYWEHRPVITVGRKFTYGK
                     SWTITPRFRTEYRIRPAKNDFRFVPTVTVERKLDKKHKAYFTGEFYSDRRKNDTSNNR
                     KRLFFGVNRVINKSLSVDMFYLYQRDVGVLVKNTNKLGLTWKFRF*"
     gene            complement(152636..153631)
                     /locus_tag="H1c1_full_scaffold_271_prodigal-single_263"
     CDS             complement(152636..153631)
                     /product="hypothetical protein n=1 Tax=Segetibacter
                     koreensis RepID=UPI00036FD967"
                     /codon_start=1
                     /transl_table=11
                     /translation="MQNGANKKGFKKGFFLIIGAVVLGLSVLALKQFGWSVADVYSGT
                     AQTIITSDSTKPATNTTVTSAPIVLETNSTTVVSVSPPALPTNPVRKGVAMLGPSGVY
                     LYIVDTDGQTSTLVSKKLKKELVYEGVVSTEDIKKTIGEYITAMYDAGCSKNNIQFIV
                     SSTALNDPKVKTIVEALKGYVVVTQTTKELEGRYAISVAIPPQYRGDSFLLDVTPTIC
                     RLSWYEGGVVKTLALPGTKYYQSGKPDSEIITESANLAKQIPPANRKHGYVIWAAIEK
                     SGTNRYAALQNSYSIADKNFVSGLNIINSVKEESKAEMFFDYESAYPMGFLMEIK*"
                     /db_xref="UniRef100_UPI00036FD967"
                     /db_xref="A0A0D0FRN0_9SPHI"
                     /db_xref="scn:Solca_1362"
                     /db_xref="UPI00036FD967"
     gene            complement(153722..155062)
                     /locus_tag="H1c1_full_scaffold_271_prodigal-single_264"
     CDS             complement(153722..155062)
                     /product="Primary replicative DNA helicase {ECO:0000313
                     |EMBL:CDM64943.1}; EC=3.6.4.12
                     {ECO:0000313|EMBL:CDM64943.1};;  TaxID=454194
                     species="Bacteria; Acidobacteria; Acidobacteria
                     subdivision 4; Pyrinomonas.;" source="Pyrinomonas
                     methylaliphatogenes.;""
                     /codon_start=1
                     /transl_table=11
                     /translation="MNESKSLPNNEQVERFILGGILLDNELIIQCLGDLHPDDFYTHS
                     HKPFYAAMEFLAQRGEEINEISVVETLKNLHLLETIGTIQDVVNLLTGLKKGLPKPKK
                     LDYYVKILRERSIERQKIKTTEQIQAALMRGDGEAALEFESRLFDLTTHDKTLGAAHT
                     SDFSDAVLNKIYTRGIASSPITGLATGILDFDLLTSGLQPDDLVILAARPGQGKTAMS
                     MNIAQFSAIKRKSVCLVFSIEMSQTQLYMRMLAGQSRINMQKLKTGYLTGHEWARLVY
                     AKEKIDSGRIIIDDTVNLTPLKLRATFKKHLIKEKKIDLVIVDYLQLMNSDKKTENRQ
                     QEVTQISKELKGLAKEFHVPVIALSQLSRAPETRSSNGHRPQTSDLRESGSIEQDADI
                     VAFIYREEVYGKTPENAGLAELIITKHRNGDTATIPLAYIKEHTSFKNLFLVKP*"
                     /db_xref="A0A0B6WUM7_9BACT"
                     /db_xref="ctm:Cabther_B0090"
                     /db_xref="UniRef100_G2LJS9"
                     /db_xref="3.6.4.12"
                     /db_xref="3.6.1.-"
     gene            complement(155062..155682)
                     /locus_tag="H1c1_full_scaffold_271_prodigal-single_265"
     CDS             complement(155062..155682)
                     /product="Uncharacterized protein n=1 Tax=Pedosphaera
                     parvula Ellin514 RepID=B9XLK0_9BACT"
                     /codon_start=1
                     /transl_table=11
                     /translation="MKNDKQEIYFSLDIESDGPIPSTFSMLSFGAVAMTSDGDQLDVF
                     ERNLETLEGAKQDPSTMDWWKTQPEAWELCRKNLVEPKIAMQEFSDWVKLICNENNGI
                     PVFVAYPAAFDFTFIYWYLIHFVGFSIFSFNALDIKTYGMAMLGCGFKESTKKNFPNR
                     WKSKRRHTHEAIQDALGQGDLFIKMKKENENIASFIANARALFDNK*"
                     /db_xref="UniRef100_B9XLK0"
                     /db_xref="B9XLK0_PEDPL"
                     /db_xref="mcg:GL4_0597"
                     /db_xref="B9XLK0_9BACT"
     gene            complement(155698..155994)
                     /locus_tag="H1c1_full_scaffold_271_prodigal-single_266"
     CDS             complement(155698..155994)
                     /product="Putative uncharacterized protein n=1 Tax
                     =Acidobacterium capsulatum (strain ATCC 51196 / DSM 11244
                     / JCM 7670) RepID=C1F9Z4_ACIC5"
                     /codon_start=1
                     /transl_table=11
                     /translation="MKFEKLGQELGKLVDSKNQAYGNAFSKCGDFLSLLYPKGIQPSQ
                     YTDALLVVRIFDKMMRIANNKDAFSESPYNDIAGYGLLGVFKDTDKDTDTDKET*"
                     /db_xref="UniRef100_C1F9Z4"
                     /db_xref="W7YE88_9BACL"
                     /db_xref="aca:ACP_0371"
                     /db_xref="C1F9Z4_ACIC5"
     gene            complement(156075..156148)
                     /locus_tag="H1c1_full_scaffold_271_prodigal-single_trna_29"
     tRNA            complement(156075..156148)
                     /product="Met"
     gene            complement(156188..156385)
                     /locus_tag="H1c1_full_scaffold_271_prodigal-single_267"
     CDS             complement(156188..156385)
                     /product="hypothetical protein"
                     /codon_start=1
                     /transl_table=11
                     /translation="MKKSDNQLDLVNRALKIAAVEAYQEEIEHAHLTDLVKGSNQTLS
                     RREWIKDRIERWLDEAELEKS*"
     gene            complement(156388..156711)
                     /locus_tag="H1c1_full_scaffold_271_prodigal-single_268"
     CDS             complement(156388..156711)
                     /product="hypothetical protein"
                     /codon_start=1
                     /transl_table=11
                     /translation="MHLIKKAVFNPESEFSGFEQLGEPVEFSTKDVSNTEWDLIKEIK
                     QGDEEAAEEFLHLRCSDKEMDFQGMPKQVKFGIASNLIKVIETDEESDVHWDEVIVEK
                     EDKDN*"
     gene            complement(156729..157094)
                     /locus_tag="H1c1_full_scaffold_271_prodigal-single_269"
     CDS             complement(156729..157094)
                     /product="hypothetical protein"
                     /codon_start=1
                     /transl_table=11
                     /translation="MQCFRCNSRDFDVVISSFNGSPYVECFNCRQGFVILHKLEMTPV
                     ELIGINTEDLNSSKTILLNCFQCRAHRFIDTNSTSQIQHTQYCNRCIEASKNDGSKTL
                     PYGEKIEWENFLSHTGKTL*"
     gene            complement(157877..158056)
                     /locus_tag="H1c1_full_scaffold_271_prodigal-single_270"
     CDS             complement(157877..158056)
                     /product="Uncharacterized protein {ECO:0000313|EMBL
                     :KKN30944.1};  TaxID=412755 species="unclassified
                     sequences; metagenomes; ecological metagenomes.;"
                     source="marine sediment metagenome.;""
                     /codon_start=1
                     /transl_table=11
                     /translation="MKQKGTHNPHSEIKRRRKGHRRKNIMWEYNADGQEPYERIKGFW
                     KRYWKKWLKREQEKI*"
                     /db_xref="A0A0F9PL93_9ZZZZ"
     gene            complement(158034..158978)
                     /locus_tag="H1c1_full_scaffold_271_prodigal-single_271"
     CDS             complement(158034..158978)
                     /product="putative DNA-directed DNA polymerase (EC:2.7.7.7
                     )"
                     /codon_start=1
                     /transl_table=11
                     /translation="LDSIRESGFEITEVVSGTAKGVDKLGEEWALNNLIPVISFPADW
                     SDLTSPDAVVRYSKFGKPYNAVAGHLRNEKMAEYADSLILIWDGSSSGSSDMLRRAKI
                     HGLKIHEKIVNIENLRKENITKDYNKVLNWAKDRRINKNAVVIDTESCGGSKNDEIIS
                     IGIVRLYDGKILFESLLKPCDDVHFNYYATRVHGITKSSLANAPKLPDVWDKIYPLLH
                     NNEVLAYNSSSDNRMILQTAYKYRLTIPDIKWYCIMKAYKQYTKRSSPTNLTEACSEM
                     KVKAGTHDAIDDALAAARLVYRMEQMYQPDINEAKRNS*"
                     /db_xref="xpo:XPG1_0956"
                     /db_xref="A0A0F9FR28_9ZZZZ"
                     /db_xref="gwa2_scaffold_9405_2"
                     /db_xref="2.7.7.7"
     gene            complement(159025..159207)
                     /locus_tag="H1c1_full_scaffold_271_prodigal-single_272"
     CDS             complement(159025..159207)
                     /product="hypothetical protein"
                     /codon_start=1
                     /transl_table=11
                     /translation="MWQLTETEHNVWHIYPVGDTVSHQLDVYCLCKPTKKIDEYEIWS
                     HHSYDWREFFEGGKNH*"
     gene            complement(159207..159398)
                     /locus_tag="H1c1_full_scaffold_271_prodigal-single_273"
     CDS             complement(159207..159398)
                     /product="hypothetical protein"
                     /codon_start=1
                     /transl_table=11
                     /translation="MMKIARRLSSIYAVYNIFEIEESTYLDIKNSLIDKELYWKHKSI
                     DKEGQEILIFGSTAFKIKN*"
     gene            complement(159352..159588)
                     /locus_tag="H1c1_full_scaffold_271_prodigal-single_274"
     CDS             complement(159352..159588)
                     /product="hypothetical protein"
                     /codon_start=1
                     /transl_table=11
                     /translation="MENPFKVGDRIKSIFSPIGTVTELTERGFKYEYDEPWHVHPRLG
                     ITYTGGECYETGFHLYRLENDEDSKKIEFHIRSI*"
     gene            complement(159591..159884)
                     /locus_tag="H1c1_full_scaffold_271_prodigal-single_275"
     CDS             complement(159591..159884)
                     /product="hypothetical protein"
                     /codon_start=1
                     /transl_table=11
                     /translation="MVKNTIKIKWKFEDCTRKIFPYVEEYNESASTGTVYFRVKDEFD
                     AEGLFLLSDLLGVRSILCRSGCEDSLSGCPTCGSDITKYIEISVTGVNFKEIF*"
     gene            complement(159859..160281)
                     /locus_tag="H1c1_full_scaffold_271_prodigal-single_276"
     CDS             complement(159859..160281)
                     /product="hypothetical protein"
                     /codon_start=1
                     /transl_table=11
                     /translation="MGLPSHITENKLLLEKLRSFANEVAIKYNLPVYLCGSALNENNS
                     NPRDWDLRIWMPDSIFKKLFGSPEIWEQEGKTGQWTNIRSGWSDICVKITEDGWEHTQ
                     LQLDCQICPLSYSERAYGKLNKVILNTVKTDGEKYNKN*"
     gene            complement(160283..160801)
                     /locus_tag="H1c1_full_scaffold_271_prodigal-single_277"
     CDS             complement(160283..160801)
                     /product="hypothetical protein"
                     /codon_start=1
                     /transl_table=11
                     /translation="MRSYIDTKWSNAVHFIKRVYRYVNKIIYYSIYLWNDYDFDDIYI
                     FSILKLKLTRMADFFESDRAMAVGSEKLAKEMRLCISLIDRIEKDEYADLPLDQLERK
                     YGKINWEFKPVPDSDYFELDIHRNALKGTLNYESERKEASKIYKDAELQKQADIDYLF
                     KYMAKNIQKWWD*"
     gene            complement(160883..161335)
                     /locus_tag="H1c1_full_scaffold_271_prodigal-single_278"
     CDS             complement(160883..161335)
                     /product="hypothetical protein"
                     /codon_start=1
                     /transl_table=11
                     /translation="MTKIVIGTKIGGFHMTTEAFQLYGRLKGIKFYYYTNYMPEDGGF
                     IGQYIKITLKEAKKNYSVYVMQKNFGEIVADLYSQDCYSFMFHYRDLERDDPYLIQVV
                     ELLGKKLGMEIIEVPDDVEWHISSSDSGEEWIAENHRVWDEYGERIQE*"
     gene            complement(161391..162620)
                     /locus_tag="H1c1_full_scaffold_271_prodigal-single_279"
     CDS             complement(161391..162620)
                     /product="Transposase, IS605 OrfB family n=1 Tax=mine
                     drainage metagenome RepID=T0Z6K1_9ZZZZ"
                     /codon_start=1
                     /transl_table=11
                     /translation="MTKILRAYKTEIRPNNLQQTYCRRNFGSARFAFNWAIQKKKEAF
                     EAKEKTPNNIELHRELNKLKGTEELHWGYADGISKCSFQEALRDCDKAFANFFRRCKQ
                     GVKGKKGFPKFKSKRNDKQSFRLTGTIKVFDSHIQIPKLGKVRLQESNYIPQDAKILS
                     ATVSYQAGKYFVSVQVEEEHTSKETKTENRVGVDLGIKRLATCSDGNWFDNPNPLKSN
                     LKKLKRLARRFSRKVKGSKNKIKARQRLSRLHYKISNIRKNTLHKVTSRIINENQVIV
                     LEDLKISNMMKNHCLARAISDVGFHEFRRQIEYKAKWNEREVIFADRFYPSSKLCSTC
                     GWKNVNLNLSDRTFDCLDCGASIDRDYNASLNLLNYNTGSSPEIYASGDRSSSNESLV
                     SLSLKEESNLKSHFRIL*"
                     /db_xref="UniRef100_T0Z6K1"
                     /db_xref="aad:TC41_2414"
                     /db_xref="107377108"
                     /db_xref="T0Z6K1_9ZZZZ"
     gene            complement(162665..162862)
                     /locus_tag="H1c1_full_scaffold_271_prodigal-single_280"
     CDS             complement(162665..162862)
                     /product="hypothetical protein"
                     /codon_start=1
                     /transl_table=11
                     /translation="MDKIMKESPLTKTKVNRLVTFRGSALVITLEVDENYEPYIKNIR
                     CFEDVSEELQTILLDWNDRNI*"
     gene            complement(162894..163124)
                     /locus_tag="H1c1_full_scaffold_271_prodigal-single_281"
     CDS             complement(162894..163124)
                     /product="hypothetical protein"
                     /codon_start=1
                     /transl_table=11
                     /translation="MTETELEMKWMNVRNKAVRNTLEFFGVYLCDNCGAYFGKGGASL
                     ANENETVFTPNCERCYNLGFTYQENKTANDYF*"
     gene            complement(163126..163392)
                     /locus_tag="H1c1_full_scaffold_271_prodigal-single_282"
     CDS             complement(163126..163392)
                     /product="hypothetical protein"
                     /codon_start=1
                     /transl_table=11
                     /translation="MNIPKDLQERFDHVKNNIFFDWAGSHYSIPFSAYADAKYVRLPS
                     GAYLKVLAWAETMPPVPHFSLVKLNVAPTEDVFDAEIDYTDHLG*"
     gene            complement(163623..163718)
                     /locus_tag="H1c1_full_scaffold_271_prodigal-single_283"
     CDS             complement(163623..163718)
                     /product="hypothetical protein"
                     /codon_start=1
                     /transl_table=11
                     /translation="MDISTQYIAGFFDGEGCVSVYLGSGKNSYYL*"
     gene            complement(163750..165870)
                     /locus_tag="H1c1_full_scaffold_271_prodigal-single_284"
     CDS             complement(163750..165870)
                     /product="RNA-splicing ligase RtcB n=1 Tax=Rivularia sp.
                     PCC 7116 RepID=K9RE79_9CYAN"
                     /codon_start=1
                     /transl_table=11
                     /translation="MPYEKLEIGGLGSEILSWMNHPISSDETNMIRNMSKLPCVYRHI
                     SIMADGHLGKGAVIGTVMATKNALIPAVTGVDIGCTDMHTEFLTPEGWKFISDYQEGD
                     KVLQYDLTKTRAEFVEPISYIKLPCSEFNLLKTKYGINQALSDEHKVLYFKGGRENIY
                     VKSDTISASELVKIHKKNILGFGGRFETSFFPILDTEINLSNEEIRVMVMVFADGSFG
                     RSTNRCNLHFRKIRKINRAKELLVAAKIKYDESIYSNGDVSIKFYAPLREKSYGIFWK
                     ASAEQLKVIIGEVFYWDGNVKLKCFYTRDKISADFIHYAVSASGYRGVLRKDTHKDGK
                     TDYRIFAFKNTKIGLKSGTKTEITQIPSEDGFKYCFTLPSGFWIMRRGGNIVITGNCG
                     MNAVLTPFISSDLGGDRDLRELRTEIESQIPVGFNKYGNSGVPKLARDWKGFNTFTDL
                     HSGVQDRKKNAMLQLGTLGGGNHFIEVCLDTDNRVWLMLHSGSRNIGKELAERHISTA
                     KTLHRLSDLPDPDLAYFVKGTEEFKNYWKDLQWTQDYAMTNREVMMEKFIKIMSKRYN
                     KDKIFRPLIEVNCHHNYASEETHFGDEVIVTRKGAVNAEVGRLGIIPGSMGTKSFIVR
                     GLGNPESYNSCSHGAGRRMSRGQAKRTYTLEDFKEQTKGVECRKDIIDEIPSAYKDIR
                     TVMDNQNDLVEIIAELKQVVCVKG*"
                     /db_xref="UniRef100_K9RE79"
                     /db_xref="A0A0F9J0X2_9ZZZZ"
                     /db_xref="riv:Riv7116_2870"
                     /db_xref="K9RE79_9CYAN"
     gene            complement(165876..166019)
                     /locus_tag="H1c1_full_scaffold_271_prodigal-single_285"
     CDS             complement(165876..166019)
                     /product="hypothetical protein"
                     /codon_start=1
                     /transl_table=11
                     /translation="MSDKNNTDKWIEFIKWVLEDPFITLALIGIILTFGCCVSDILRA
                     IKG*"
     gene            complement(166123..166302)
                     /locus_tag="H1c1_full_scaffold_271_prodigal-single_286"
     CDS             complement(166123..166302)
                     /product="hypothetical protein"
                     /codon_start=1
                     /transl_table=11
                     /translation="MRKIIEDSLDLARYILDVTGSTFTTPEELSDVIDRYIEQNNLVE
                     VDASSHEADPYDSEL*"
     gene            complement(166322..166645)
                     /locus_tag="H1c1_full_scaffold_271_prodigal-single_287"
     CDS             complement(166322..166645)
                     /product="hypothetical protein"
                     /codon_start=1
                     /transl_table=11
                     /translation="MKPSNHYYEAHLNLGKMNSDLEKKLPDVLKEIEFKTTDIVSMPY
                     KDLESEDFYIILTTKDSHLGTLTQRVKNSVSLLQELEYDVQRYKIESTIYDSKYEDKL
                     ELLNK*"
     gene            complement(166632..166877)
                     /locus_tag="H1c1_full_scaffold_271_prodigal-single_288"
     CDS             complement(166632..166877)
                     /product="hypothetical protein"
                     /codon_start=1
                     /transl_table=11
                     /translation="MKKEDWIKELKTRSTKLNEIGTRITRFEQDGDIITRRIFIVNAE
                     GKEELQYESTHSASSLNETREELITYNKNKGNLNETQ*"
     gene            complement(166965..167156)
                     /locus_tag="H1c1_full_scaffold_271_prodigal-single_289"
     CDS             complement(166965..167156)
                     /product="hypothetical protein"
                     /codon_start=1
                     /transl_table=11
                     /translation="MDKRYTQKIEQDTSTDMDGKCFIKKTKERFLFETPCAFDNIPED
                     RKNKPILLLCRCPKHSVTC*"
     gene            complement(167149..167532)
                     /locus_tag="H1c1_full_scaffold_271_prodigal-single_290"
     CDS             complement(167149..167532)
                     /product="hypothetical protein"
                     /codon_start=1
                     /transl_table=11
                     /translation="MQTMIFMENLTKLKSGALKIRKMHNRRKVRNLWNESKNCYWCGV
                     KTVLSPSGNFPIKDETATFDHLYSRVNPLRDKNNKHIGVLSCYKCNNDRGREEFLKAF
                     PLETEQEKFKTFHGLPIKNTIKYNG*"
     gene            complement(167498..168121)
                     /locus_tag="H1c1_full_scaffold_271_prodigal-single_291"
     CDS             complement(167498..168121)
                     /product="Restriction endonuclease n=1 Tax
                     =Chloracidobacterium thermophilum (strain B)
                     RepID=G2LLF8_CHLTF"
                     /codon_start=1
                     /transl_table=11
                     /translation="MNIVQGKVLILNSSYEPIGTISVKQAMCKLSRTDSTLNVVEWSE
                     LNTISSVNGAYPVPSVLRLNYQINLRKRRGQSQGKRDRIYMRDKFTCQYCSVKQGKKL
                     AGGERFTRDLMTLDHIKPQSRGGLTSAENLVLACKPCNQTKGDKTPEEAKMPLLTSAT
                     LLKIRLETVVISNYSDICPEWKKYLFMNNEGDENLSHANDDFYGKSD*"
                     /db_xref="UniRef100_G2LLF8"
                     /db_xref="ctm:Cabther_B0432"
                     /db_xref="G2LLF8_CHLTF"
     gene            complement(168228..168536)
                     /locus_tag="H1c1_full_scaffold_271_prodigal-single_292"
     CDS             complement(168228..168536)
                     /product="hypothetical protein"
                     /codon_start=1
                     /transl_table=11
                     /translation="MMIINKKSVQRIVLDLKSSDGNIYVIRSKAIEMAKYLGWTKEEL
                     LKLTKEMKESPYPKLVAIVEYNFGNYMDLIMEKSFEKKVNVWLEEFKKGNSVVNWLGI
                     *"
     gene            complement(168533..168967)
                     /locus_tag="H1c1_full_scaffold_271_prodigal-single_293"
     CDS             complement(168533..168967)
                     /product="hypothetical protein"
                     /codon_start=1
                     /transl_table=11
                     /translation="MKRSPMKQKSAKIKTSKGLYSNYKSEKKGLFPKKQSKDEEWSLI
                     REELIERFITAGIISCELQLIGCIGAYNFGFTWSFAHSLKRREIETEDINQRYLEMRT
                     VIYACGVCHSKIEYIGNKERFDGKPKMSDIVKAIISQRKIQP*"
     gene            complement(169006..169188)
                     /locus_tag="H1c1_full_scaffold_271_prodigal-single_294"
     CDS             complement(169006..169188)
                     /product="hypothetical protein"
                     /codon_start=1
                     /transl_table=11
                     /translation="MSIKNKFILVSLYISFVMSCVVSTGFNIILTPDFILIPLILGVG
                     ISIGYLYFIVENENRT*"
     gene            complement(169238..169468)
                     /locus_tag="H1c1_full_scaffold_271_prodigal-single_295"
     CDS             complement(169238..169468)
                     /product="hypothetical protein"
                     /codon_start=1
                     /transl_table=11
                     /translation="MQYFCDNHRHLICVPYSIENLHMMAQQLNIKRCWFHSKSSHSHY
                     DIPKRRIQEIQDKCKIISSREINKIIKEGLVK*"
     gene            complement(169584..169769)
                     /locus_tag="H1c1_full_scaffold_271_prodigal-single_296"
     CDS             complement(169584..169769)
                     /product="hypothetical protein"
                     /codon_start=1
                     /transl_table=11
                     /translation="MPMYEYTCQNTDCGHTSEKKLKVEDRDSPVECSKCGSISIRIIS
                     KTSPPIFSGDGWTPKFG*"
     gene            complement(169778..169853)
                     /locus_tag="H1c1_full_scaffold_271_prodigal-single_trna_28"
     tRNA            complement(169778..169853)
                     /product="Gly"
     gene            complement(169860..170036)
                     /locus_tag="H1c1_full_scaffold_271_prodigal-single_297"
     CDS             complement(169860..170036)
                     /product="hypothetical protein"
                     /codon_start=1
                     /transl_table=11
                     /translation="MKIEKYRKDKKDLSLTRVVIYSEDKDDSQTLEDLVEFLEYRQHE
                     LKSMKLTQQFEDRI*"
     gene            complement(170049..170339)
                     /locus_tag="H1c1_full_scaffold_271_prodigal-single_298"
     CDS             complement(170049..170339)
                     /product="hypothetical protein"
                     /codon_start=1
                     /transl_table=11
                     /translation="MNKQLTAQEIYNEFYFESCKRARSKGDPLPNEVEVFKLLVKASR
                     NAIIDGDAPPDFLEQLSEVKPHIAIERESQSRLEAREKGLREGTLLDLDDLL*"
     gene            complement(170529..171515)
                     /locus_tag="H1c1_full_scaffold_271_prodigal-single_299"
     CDS             complement(170529..171515)
                     /product="Uncharacterized protein n=1 Tax=Caulobacter sp. 
                     (strain K31) RepID=B0SYI2_CAUSK"
                     /codon_start=1
                     /transl_table=11
                     /translation="MSQGNGVLSNLFSRESAAKPAPSKEKENLSPSVKTMDLSPESIV
                     TSPNFILVDGVLFGAVEITPLMAEAWLSRNVSNVRKLQESKVGLFAEAMKKDQWDLNG
                     ESIKFNQKGELVDGQNRLQASVNCKKSFKSNVVYGIESVDNVDRGKPRTVGQIIQGKG
                     ISHDSNVMSAAINYLHAYNDVGSRGFVTVGHGRHPLTIDDALQFAHDNASDLNHSIKA
                     TQKCKKLFNKFSLHTALHYLFAKTSGKSYADDFYASLCEGVGLTSKNPVYHLRERLLK
                     EKASGKQPQINSYAGLIIKGWNYYITERELESFRYVYANEGVPVIKRSPISK*"
                     /db_xref="UniRef100_B0SYI2"
                     /db_xref="cak:Caul_4227"
                     /db_xref="B0SYI2_CAUSK"
     gene            complement(171756..172853)
                     /locus_tag="H1c1_full_scaffold_271_prodigal-single_300"
     CDS             complement(171756..172853)
                     /product="Uncharacterized protein n=1 Tax=Capsaspora
                     owczarzaki (strain ATCC 30864) RepID=E9BYK0_CAPO3"
                     /codon_start=1
                     /transl_table=11
                     /translation="MTIPIVRDSEISITESEWECLNFKYSQSELIQILSDSIEKIPFP
                     YRKISLNESLEDFKALQNLDSAKLIKNNSVFTKYPYKYEMTGQYIDLSNVGNKASDYF
                     HHQNRYKCDSLNAPSPVRVWETEKFRMNALKTLWAWKIPTSKLDSAKLRSALSLRGYT
                     ASQFRPSAAKAIYELFGSKDVIDFSSGWGDRLAGFYSIEKTKTYISTDPNTNLYSGYE
                     AQQYHYGNNKTCICTPLGAEHITYDRQVDTVFTSPPYFDIERYTQENNQSWKNYKKLD
                     VWLEKFLYVAVEKSWKCLKPNGIMAINIADVYGHHTVNKICDPLNDFISTLDGATYQG
                     GLGYRMAKRPNSGADKQGVYVEPIWIWRKNL*"
                     /db_xref="UniRef100_E9BYK0"
                     /db_xref="F2UGC0_SALR5"
                     /db_xref="E9BYK0_CAPO3"
     gene            complement(173239..173313)
                     /locus_tag="H1c1_full_scaffold_271_prodigal-single_trna_27"
     tRNA            complement(173239..173313)
                     /product="Sup"
     gene            complement(173360..173776)
                     /locus_tag="H1c1_full_scaffold_271_prodigal-single_301"
     CDS             complement(173360..173776)
                     /product="Uncharacterized protein n=1 Tax=Rhizobium
                     freirei PRF 81 RepID=N6U9A0_9RHIZ"
                     /codon_start=1
                     /transl_table=11
                     /translation="MTFFSEKLFISGSGNIFTFGSNLSGRHGAGAAKFALEFCGAEYG
                     NGYGLQGNSFALPTKDEAIRPLPLNIIEAYVQDFLNFASQNTQFAFYVTAIGTGLAMY
                     TDIQIAPMFVNAPPNCVLPARWKINNNLPLFLVDKT*"
                     /db_xref="UniRef100_N6U9A0"
                     /db_xref="N6U9A0_9RHIZ"
                     /db_xref="mes:Meso_3817"
     gene            complement(173881..174132)
                     /locus_tag="H1c1_full_scaffold_271_prodigal-single_302"
     CDS             complement(173881..174132)
                     /product="hypothetical protein"
                     /codon_start=1
                     /transl_table=11
                     /translation="MNFYTSDSDYTHEGSFYGVPIYLNLENEEEPVIEGTNIITDGLF
                     EVMIVIHKSIIEPMASFLASIRNQTYEPHFQFKVKYKLK*"
     gene            complement(174207..174500)
                     /locus_tag="H1c1_full_scaffold_271_prodigal-single_303"
     CDS             complement(174207..174500)
                     /product="hypothetical protein"
                     /codon_start=1
                     /transl_table=11
                     /translation="MKKSISENEFIKNSCRIECKWEQDKKRWVIKINHITDEIAYSNV
                     RVTMSGFENFQTAYNEATTLFKRNLRNQIKDNQTIHMNFTTDDIWPEYLTEKI*"
     gene            174601..175221
                     /locus_tag="H1c1_full_scaffold_271_prodigal-single_304"
     CDS             174601..175221
                     /product="Uncharacterized protein n=1 Tax=Methylibium
                     petroleiphilum (strain PM1) RepID=A2SMT9_METPP"
                     /codon_start=1
                     /transl_table=11
                     /translation="MQINTPIEVKVEQSTPDWHVFRGLGFGASEANILAGKSRWSTVT
                     DLWEDKTGKSTKEFVMNDAIQHGIDTEPEARRQFEIATNIIMTPKCFISREYSFIRAS
                     LDGINEDHSIVLEIKCPSALAIHMKTVRGTVPDYYYPQLQHQLYVTGSKLNCFWSYVD
                     SMGGFMIEVKPNHNYIEELVRREKILWEHIQNDTPPNNLDFPEMNP*"
                     /db_xref="UniRef100_A2SMT9"
                     /db_xref="mpt:Mpe_B0099"
                     /db_xref="A2SMT9_METPP"
     gene            complement(175218..177017)
                     /locus_tag="H1c1_full_scaffold_271_prodigal-single_305"
     CDS             complement(175218..177017)
                     /product="DNA primase {ECO:0000256|HAMAP-Rule:MF_00974,
                     ECO:0000256|PIRNR:PIRNR002811}; EC=2.7.7.-
                     {ECO:0000256|HAMAP-Rule:MF_00974,
                     ECO:0000256|PIRNR:PIRNR002811};;  TaxID=454194
                     species="Bacteria; Acidobacteria; Acidobacteria
                     subdivision 4; Pyrinomonas.;" source="Pyrinomonas
                     methylaliphatogenes.;""
                     /codon_start=1
                     /transl_table=11
                     /translation="MKRLEKEVRTSVSLPQEFLEELRSNISIESIIGEYVTLKKQGTG
                     LSGLCPFHSEKTPSFHVSSSKKLYHCFSCGNGGDSITFIIEKEGLTFIEAVKVLADKY
                     GMTLPKLSSNPEQDKKVTLQEKILELNKLSMIHWMSQLEYNEEANTYLIERGITQETI
                     DTFQLGFAENSWNNLRQKITDKNAFTKDEILSSGLFKENEKKTDYYDLFRQRLITPLL
                     DIRGRVIAFGGRAIGKLEPKYLNSPETVLYIKGNHLYGLHQNKDNIRQRGFALLTEGY
                     FDVISLYQHGVTNAIASLGTSFTEGQANTLKRFTDKVVICYDGDSAGIKASERATKML
                     TKVGFVVKVLILPDKRDPDEYIREFGRDTFEKRRGMAVSWFRFSVDRIMQKYDMRNAT
                     EKAKAAEEVLTIISNVSNDVEKREYFDLSMKLLRIDSSLTSSLWKKLGLEKQNIKEQE
                     LIISPSIAELKFLDLIVCKEDKRKTFIDILKNSIDLITISSALEVISDSGELDYLALE
                     EKLTDDKDKQLIRKAIIKSDETLDQYGNDIEEELQGCIDALMKLRVENQLEQLNEQIK
                     TATKEVTVENYAKELESLFTEQEILFKQLEVLT*"
                     /db_xref="A0A0B6WZ92_9BACT"
                     /db_xref="UniRef100_U7USP6"
                     /db_xref="cdl:CDR20291_1303"
                     /db_xref="U7USP6_9FIRM"
                     /db_xref="2.7.7.-"
     gene            complement(177014..177274)
                     /locus_tag="H1c1_full_scaffold_271_prodigal-single_306"
     CDS             complement(177014..177274)
                     /product="hypothetical protein"
                     /codon_start=1
                     /transl_table=11
                     /translation="MPCDKKTCKTCLQIKDFREFRAMLPELERDRFTKWFDNVSGELE
                     KLQMDIATSKIEWRQDQERYSDESEERYQLRLKEWTEQNKGV*"
     gene            complement(177377..177841)
                     /locus_tag="H1c1_full_scaffold_271_prodigal-single_307"
     CDS             complement(177377..177841)
                     /product="hypothetical protein"
                     /codon_start=1
                     /transl_table=11
                     /translation="MKDIKQIVNSDIVMLLCEKSLSSKEIAVVGILCAKWGDKHVKQK
                     DIAEHRYWTETMEETKSEHPTMDSMTRDIRRIIRGLRVTHKLPILHDVNGHFLPETKE
                     DLEQFIQRLESEAKGRAASSMETYKVMKETLGVSSPLFEELDFVGNQLIKQV*"
     gene            complement(177860..177949)
                     /locus_tag="H1c1_full_scaffold_271_prodigal-single_308"
     CDS             complement(177860..177949)
                     /product="hypothetical protein"
                     /codon_start=1
                     /transl_table=11
                     /translation="MKKSYLVMIVVGLILGNILRKNTSFTRPR*"
     gene            complement(177946..178377)
                     /locus_tag="H1c1_full_scaffold_271_prodigal-single_309"
     CDS             complement(177946..178377)
                     /product="hypothetical protein n=1 Tax=Nodosilinea
                     nodulosa RepID=UPI00031DCDF9"
                     /codon_start=1
                     /transl_table=11
                     /translation="MSTKCTIKWGNDFHFYEECFDDDAVYLSIDNACWEGSSEGITVT
                     IPKAIWAVIRESAPVDLKYAKLSEEELKSFVEHRVDERIKRYNESEDSLKALNNIAGM
                     MCYGEASSQRESQIIKGIEHYTNIQSRQKNILNKINEYTKK*"
                     /db_xref="UniRef100_UPI00031DCDF9"
                     /db_xref="dsl:Dacsa_2787"
                     /db_xref="K9YXX7_DACSA"
                     /db_xref="UPI00031DCDF9"
     gene            complement(178377..178730)
                     /locus_tag="H1c1_full_scaffold_271_prodigal-single_310"
     CDS             complement(178377..178730)
                     /product="hypothetical protein"
                     /codon_start=1
                     /transl_table=11
                     /translation="MITAVMYCNQVISSTVECPHYMREVEGSNPSSPTNFIMWQILSL
                     IGSLFLLAAYLMLVIGTFSNRTPAYHLFNILGCLLIGLSLWFDQFNLGSFVLQISFGL
                     VAAYAIISLYWNKSK*"
     gene            complement(178628..178702)
                     /locus_tag="H1c1_full_scaffold_271_prodigal-single_trna_26"
     tRNA            complement(178628..178702)
                     /product="Ile"
     gene            complement(178760..178990)
                     /locus_tag="H1c1_full_scaffold_271_prodigal-single_311"
     CDS             complement(178760..178990)
                     /product="hypothetical protein"
                     /codon_start=1
                     /transl_table=11
                     /translation="MKHKRDSATGFYISDKDSETRDKSTYVEETDFDKGKFLEGIFKE
                     CEKDFMFLPTYRAIAVEDLKRVFKKFGANLED*"
     gene            complement(179041..179298)
                     /locus_tag="H1c1_full_scaffold_271_prodigal-single_312"
     CDS             complement(179041..179298)
                     /product="Gp210 n=6 Tax=Myoviridae RepID=G1BM87_9CAUD"
                     /codon_start=1
                     /transl_table=11
                     /translation="MLTGHKPKFVSHTVFSGAVGEAGGTKSQLTNKKNAFVRMAQSQK
                     FKIWHKMEVSKRLGQLESIESVLDKEMVELNLKIEYLNSIK*"
                     /db_xref="UniRef100_G1BM87"
                     /db_xref="A0A0F9HVG2_9ZZZZ"
                     /db_xref="G1BM87_9CAUD"
     gene            complement(179252..179383)
                     /locus_tag="H1c1_full_scaffold_271_prodigal-single_313"
     CDS             complement(179252..179383)
                     /product="hypothetical protein"
                     /codon_start=1
                     /transl_table=11
                     /translation="MKNKELLFSVTLKDCNMETMTHGGKGGQNANRSQTKVRITHRL*"
     gene            complement(179403..179630)
                     /locus_tag="H1c1_full_scaffold_271_prodigal-single_314"
     CDS             complement(179403..179630)
                     /product="hypothetical protein"
                     /codon_start=1
                     /transl_table=11
                     /translation="MNEQKVGCINCHTVQEQLIQYDFTNILGAKFVAFFCNFCFDLFK
                     KETANATKEHKLNINTHLGKVISGQNKYKTF*"
     gene            179722..180246
                     /locus_tag="H1c1_full_scaffold_271_prodigal-single_315"
     CDS             179722..180246
                     /product="Sterol desaturase id=1918850 bin
                     =GWB2_Ignavibacteria_35_12 species=Ignavibacterium album
                     genus=Ignavibacterium taxon_order=Ignavibacteriales
                     taxon_class=Ignavibacteria phylum=Ignavibacteriae
                     tax=GWB2_Ignavibacteria_35_12
                     organism_group=Ignavibacteria organism_desc=Good"
                     /codon_start=1
                     /transl_table=11
                     /translation="MTVKHVSSFFVFPFIIGILFIFFHDFDVTSLIMLIVGLFMWNVF
                     EYSFHRVAFHGSAIPKKLKRYLTNGHRFHHRYPDKIDNLILPVSLTLPFSLISLFVVY
                     SIFGEVNISWYYLGLVIGLYSYEFMHYAAHHMKIKLKFFKYMKHRHLSHHFKNPKTKF
                     MVSNPLFDYLLGTK*"
                     /db_xref="gwb2_scaffold_198_46"
                     /db_xref="ial:IALB_2033"
                     /db_xref="89813281"
     gene            complement(180232..180531)
                     /locus_tag="H1c1_full_scaffold_271_prodigal-single_316"
     CDS             complement(180232..180531)
                     /product="hypothetical protein"
                     /codon_start=1
                     /transl_table=11
                     /translation="MFTELNLTMTEEQNSSSISQIKEKFGELRVYFDAEHSSKVENIL
                     RKYQEESSITCEKCGSKDKAFFTQCEGRIQVLCFVCKDLVGAVQIKSPYLKSFST*"
     gene            complement(180923..181552)
                     /locus_tag="H1c1_full_scaffold_271_prodigal-single_317"
     CDS             complement(180923..181552)
                     /product="Uncharacterized protein {ECO:0000313|EMBL
                     :KKL71090.1};  TaxID=412755 species="unclassified
                     sequences; metagenomes; ecological metagenomes.;"
                     source="marine sediment metagenome.;""
                     /codon_start=1
                     /transl_table=11
                     /translation="MIRSSKTTIKFSNQEKLDNLHSVLAEYKLVVTYFIKELWTLEKI
                     PNLLPKELTKNCNTWVSARLVQCAGKQASGIVRGTLQKQKQRLYIISKLRKEGKGSQA
                     DKLQNIYDNASITIPDLKSLEMELDSRFVKFDLDNSTSFDGWLNLSSLGEKLKISLPF
                     KKNRHFNKLLKAGKLKSGVRISDKEITFMFDIQDIKIKTKGKSIGIDIG*"
                     /db_xref="A0A0F9GNW0_9ZZZZ"
     gene            complement(181682..181852)
                     /locus_tag="H1c1_full_scaffold_271_prodigal-single_318"
     CDS             complement(181682..181852)
                     /product="hypothetical protein"
                     /codon_start=1
                     /transl_table=11
                     /translation="MSNKKYIYYELTEDKEVVHSSYPPKNGINNRVGYAVCDNGTYIS
                     TVLNSFIQFRVK*"
     gene            complement(181888..182154)
                     /locus_tag="H1c1_full_scaffold_271_prodigal-single_319"
     CDS             complement(181888..182154)
                     /product="hypothetical protein"
                     /codon_start=1
                     /transl_table=11
                     /translation="MTKSYILEAYKYKNIYNSHFGEKVGVSTISLSELYILPTECFST
                     EKELVYKTAAHSKREALSILRNYLKITEFEGKIEEKIWTEVICD*"
     gene            complement(182362..182436)
                     /locus_tag="H1c1_full_scaffold_271_prodigal-single_trna_25"
     tRNA            complement(182362..182436)
                     /product="Pseudo"
     gene            complement(182521..182886)
                     /locus_tag="H1c1_full_scaffold_271_prodigal-single_320"
     CDS             complement(182521..182886)
                     /product="hypothetical protein"
                     /codon_start=1
                     /transl_table=11
                     /translation="MDYYERVDELECLAFLDESADYEVDMTGIYTDKVKFFVISASGC
                     SCWDGDYHEEVYETFKDLKDSFKLDEVNPYQPSLSGVETLVKEAEMKIHGITEVTEET
                     KGKPLDLSAVAVWLSAGSH*"
     gene            complement(183097..183714)
                     /locus_tag="H1c1_full_scaffold_271_prodigal-single_321"
     CDS             complement(183097..183714)
                     /product="hypothetical protein"
                     /codon_start=1
                     /transl_table=11
                     /translation="MKNIKLFATVFSLLLVFTASSNAQTESQSAEEGFVGLSAMRQNV
                     ETLRFDSGTFRVNQDTDSIGFNAAYTHYLGGNKTENKAGVFGITGEIDAQFHNKENSK
                     VALISSAFGVTLKARNNKYIQPYGRALAGFGRRDFGGARVVSGGSGISLGGFETTGVY
                     IFGTGVDFNTKAYSRYKIRVGLDYVNTGWGEGRQHNGRFTTGLVF*"
     gene            complement(183802..184023)
                     /locus_tag="H1c1_full_scaffold_271_prodigal-single_322"
     CDS             complement(183802..184023)
                     /product="Tax=RIFOXYD2_FULL_Sulfurimonas_37_8_curated"
                     /codon_start=1
                     /transl_table=11
                     /translation="MIFKYTVEIEVDENNIEEKYPNYQFNYCSPQELADSVAYSLEIE
                     GDTDMRKNGLDLFGYSIKVDAKITNNLTS*"
                     /db_xref="90018728"
     gene            complement(184049..184636)
                     /locus_tag="H1c1_full_scaffold_271_prodigal-single_323"
     CDS             complement(184049..184636)
                     /product="Uncharacterized protein n=1 Tax=Lactococcus
                     garvieae DCC43 RepID=K2PT80_9LACT"
                     /codon_start=1
                     /transl_table=11
                     /translation="MSKDWTGNTQSVMATLNASNHSENDRAEFDYYSTPRLAVTELLR
                     LESFDKDIWEPACGENAITNVLEEYGLNVRSSDIVNRGEHEIFDFLKATEWHGDIITN
                     PPFAIATDFIEKALEILPDGAKIAFFLRIQFLEGVRRRKLFNIHPPKRVIVASRTMRC
                     AKNGDFANATGNASTYCWFIFVKGNTKPPTVSWMN*"
                     /db_xref="UniRef100_K2PT80"
                     /db_xref="K2PT80_9LACT"
                     /db_xref="sanc:SANR_1303"
     gene            complement(184633..184950)
                     /locus_tag="H1c1_full_scaffold_271_prodigal-single_324"
     CDS             complement(184633..184950)
                     /product="hypothetical protein"
                     /codon_start=1
                     /transl_table=11
                     /translation="MEYIQKQLAQKQLAEEHILHLVLKMQNWSLTSHVIGGYKSEYQG
                     IQFHVFPNIINVIDGLDMYTVDLNQHNTEIYEHVKDRYSKELELESRQQEEKFLTRLL
                     EIK*"
     gene            complement(184957..185041)
                     /locus_tag="H1c1_full_scaffold_271_prodigal-single_trna_24"
     tRNA            complement(184957..185041)
                     /product="Leu"
     gene            complement(185047..185409)
                     /locus_tag="H1c1_full_scaffold_271_prodigal-single_325"
     CDS             complement(185047..185409)
                     /product="hypothetical protein"
                     /codon_start=1
                     /transl_table=11
                     /translation="MKNKCPVCLTSSLKTPYSRYNHDVCRNCGVEFGYDDVVHVSHCT
                     SKENREEEISLLVAERHKKLRQIWKDAGSLSWWEETKNPDFVSGVIWFDDYWKNNPEE
                     YEQWENDLTNYTFPESEK*"
     gene            complement(185417..185626)
                     /locus_tag="H1c1_full_scaffold_271_prodigal-single_326"
     CDS             complement(185417..185626)
                     /product="hypothetical protein"
                     /codon_start=1
                     /transl_table=11
                     /translation="MEIIRKNNNIKYAWYVAQNLVDAIEILIGDQEIQSATGCRLVKD
                     YMLMCDSDGLIYGIKNLKTGTVEIS*"
     gene            complement(185628..185933)
                     /locus_tag="H1c1_full_scaffold_271_prodigal-single_327"
     CDS             complement(185628..185933)
                     /product="hypothetical protein"
                     /codon_start=1
                     /transl_table=11
                     /translation="MKKKSNILSIVPKLKEKKHRDLEDDSKPFTVREALEQALLRLDD
                     KDSNISSANKLLIISLDDTDDGYYNTSFTQANMKMSECLALIEIMKTEFLYYMGRIK*"
     gene            complement(186335..186568)
                     /locus_tag="H1c1_full_scaffold_271_prodigal-single_328"
     CDS             complement(186335..186568)
                     /product="hypothetical protein"
                     /codon_start=1
                     /transl_table=11
                     /translation="MSSKTYASCSFCPKCGVPNLERDNYRKDNEPANKKSAGATEFIC
                     MTCGLGFLLTASKRVEHGNSLFKQHRALRSGKD*"
     gene            complement(186570..186929)
                     /locus_tag="H1c1_full_scaffold_271_prodigal-single_329"
     CDS             complement(186570..186929)
                     /product="Uncharacterized protein n=1 Tax=Pseudomonas sp.
                     VLB120 RepID=U5VMX2_9PSED"
                     /codon_start=1
                     /transl_table=11
                     /translation="MRHPLQPIEKIDGINRFKKNKIVEFLLDAGHFDMNVLARMDFTD
                     DDRTQFAQLIGYSVSGFGELNYVDDATFNAALAISEAEPDVTEDSIRTANAETKLEEL
                     KETLKPAVELLYNIGLD*"
                     /db_xref="UniRef100_U5VMX2"
                     /db_xref="A0A0G1YD09_9BACT"
                     /db_xref="psv:PVLB_27102"
                     /db_xref="U5VMX2_9PSED"
     gene            complement(186931..187314)
                     /locus_tag="H1c1_full_scaffold_271_prodigal-single_330"
     CDS             complement(186931..187314)
                     /product="Uncharacterized protein n=1 Tax=Prevotella sp.
                     CAG:1092 RepID=R5PTT1_9BACT"
                     /codon_start=1
                     /transl_table=11
                     /translation="MKKKRMYSIVLSRLSGLHKGIQAAHAIVEYANKHKNDKSYKKWA
                     EEDKTLILLETGTSDVLNKSVKRLKALDVKVEEFQEPDLYNIMTAVAFLVDEEIWNLQ
                     KYGETEDCKILGVRSILKNFNLASN*"
                     /db_xref="UniRef100_R5PTT1"
                     /db_xref="R5PTT1_9BACT"
     gene            complement(187440..187616)
                     /locus_tag="H1c1_full_scaffold_271_prodigal-single_331"
     CDS             complement(187440..187616)
                     /product="hypothetical protein n=1 Tax=Pseudomonas
                     extremaustralis RepID=UPI0002893580"
                     /codon_start=1
                     /transl_table=11
                     /translation="MKENCKNCRKCINKKPNLLKFRRMILCSKCGNKRCPKAADHTLD
                     CTSSNDSGQKGSIY*"
                     /db_xref="UniRef100_UPI0002893580"
                     /db_xref="A0A023C6Q3_9PSED"
                     /db_xref="kpv:KPNIH29_06460"
                     /db_xref="UPI0002893580"
     gene            complement(187613..187945)
                     /locus_tag="H1c1_full_scaffold_271_prodigal-single_332"
     CDS             complement(187613..187945)
                     /product="hypothetical protein"
                     /codon_start=1
                     /transl_table=11
                     /translation="MSEQGKEFEEAKERKSKTSKPVAGLFIDHKYAWDYGFYDGWDEA
                     TNAKFDDRKALAQWYKSSKHVFCPCNEIDKCKSTCPHGQPVMSGVCEWCINKFNEIEK
                     DVNFSNTK*"
     gene            complement(187942..188481)
                     /locus_tag="H1c1_full_scaffold_271_prodigal-single_333"
     CDS             complement(187942..188481)
                     /product="hypothetical protein n=1 Tax=Salinimonas
                     chungwhensis RepID=UPI000378A7E3"
                     /codon_start=1
                     /transl_table=11
                     /translation="MSNITNFSVNTEPKILSLPSIILSNPKFSINLMMTVKLASCYGV
                     EQVWYTGNRLEKSKRMQSQSGNKEVDIINYDSPFDFMPKQAVPVAVEVRESSEPLHYF
                     EHPENAIYIFGQEDGNIPKSFLNLCHRFVVIPSRHCLNLANSVATILWDREYKKYLNG
                     QDVTNFTTPNQFEGRGKLQ*"
                     /db_xref="UniRef100_UPI000378A7E3"
                     /db_xref="amad:I636_09945"
                     /db_xref="S5C9J1_ALTMA"
                     /db_xref="UPI000378A7E3"
     gene            complement(188478..189119)
                     /locus_tag="H1c1_full_scaffold_271_prodigal-single_334"
     CDS             complement(188478..189119)
                     /product="hypothetical protein"
                     /codon_start=1
                     /transl_table=11
                     /translation="MSVQKTSHLCINKDRTKIVKYKSILCSMCRESYEMILEESEINY
                     FNEKFRASNSEVECNLDTVKVVGSNPTLPTKKIKISNKWKKIAEIYKTFSFMSRGNLQ
                     HLAASEIQKTWDDYNSHRDFSNEAMEEAFRKESFGEKFNILRENGKINGYIEGKQWMD
                     LTITEYWLPDLKEHKTFFAFELYKDFPHWFLIKVLPEQYHLSREESDNLKKSI*"
     gene            complement(188897..188971)
                     /locus_tag="H1c1_full_scaffold_271_prodigal-single_trna_23"
     tRNA            complement(188897..188971)
                     /product="Val"
     gene            complement(189143..189216)
                     /locus_tag="H1c1_full_scaffold_271_prodigal-single_trna_22"
     tRNA            complement(189143..189216)
                     /product="Ile"
     gene            complement(189220..189444)
                     /locus_tag="H1c1_full_scaffold_271_prodigal-single_335"
     CDS             complement(189220..189444)
                     /product="hypothetical protein"
                     /codon_start=1
                     /transl_table=11
                     /translation="MICAGCKTTLSILRSTKRKIKGLCLSCNHRAEKNLDFKVKYLST
                     AWLDEKVVSEQKEEQKEKQSSDALSKWFNN*"
     gene            complement(189523..189822)
                     /locus_tag="H1c1_full_scaffold_271_prodigal-single_336"
     CDS             complement(189523..189822)
                     /product="hypothetical protein"
                     /codon_start=1
                     /transl_table=11
                     /translation="MSNEMLNSFVKKTLEENPYFNNFNIEYLNSVKQDNSFKIGIAIT
                     ESNNLNYIKLANKLVSGLLHSINQNKTKFNVIRVNSYFTFNKDVPKYAWLMANIS*"
     gene            complement(189819..190013)
                     /locus_tag="H1c1_full_scaffold_271_prodigal-single_337"
     CDS             complement(189819..190013)
                     /product="hypothetical protein"
                     /codon_start=1
                     /transl_table=11
                     /translation="MTELDKIKKEASEIVRGMSNDFIMLSNNHIEDDIWEIMARSEHT
                     GLYYTFKSEGSEFYDFKEKP*"
     gene            complement(190071..190802)
                     /locus_tag="H1c1_full_scaffold_271_prodigal-single_338"
     CDS             complement(190071..190802)
                     /product="hypothetical protein"
                     /codon_start=1
                     /transl_table=11
                     /translation="MDSWIFIVIGVVLVGGFIVYKLLIKKKTDTPPINSGEIDWSKQK
                     NGVVETSQNQKQTSPKGVTVYSDAGISNDLLILIDESLDEVFEDAKSEGYTSALTHSF
                     YDIFIPKFGCMLSPISQTPSFMLRADVYDGTEYDVYNPKGNGVKDGIGVIYAAEKVLN
                     IDNIKTRGQMICCNDISIIKNSTRHGAEHIIIANNDKTYWDATWFHDTFQHPLLPKQI
                     KPVTLKAWTSFVTTHNEEKITLAVK*"
     gene            complement(190832..191227)
                     /locus_tag="H1c1_full_scaffold_271_prodigal-single_339"
     CDS             complement(190832..191227)
                     /product="hypothetical protein"
                     /codon_start=1
                     /transl_table=11
                     /translation="MKPVIYMLDDSEDALDLARAITDSDERFTLKTFQNESDMMKSLE
                     IETPSALILDLNLGADMTGTIIAVKLRKLYKNLPMSIYTSYETSRVEKLIPVKELKSN
                     KTQVWSKFSVGVANLSDKIMELVANTESI*"
     gene            complement(191224..192717)
                     /locus_tag="H1c1_full_scaffold_271_prodigal-single_340"
     CDS             complement(191224..192717)
                     /product="PAS/PAC sensor signal transduction histidine
                     kinase n=1 Tax=Natrialba taiwanensis DSM 12281
                     RepID=L9ZN28_9EURY"
                     /codon_start=1
                     /transl_table=11
                     /translation="VPQKLHIDIVADFISDALISIDINSNIVYVNKAAETLFGWTQSE
                     LLSMKLTELMPEEYRSRHLSSLNKYLVSGEKSLNWNSIELVGLKKDNSIFSIETSFSE
                     YRKGGERFFLGLIRDISVKKALEADIIDSRERYKNFIKGSSEGIWRFELYSPINISLP
                     VNEQIDIMYSKGYLSECNDAMAKMYGYNIASDIVGATLGDMIPRSKDSEEYLTSFIAN
                     EYKLVDTESIEKDKNGKSVYFINTFTGYIENGLLYRAWGVQRDITEQMKRQQELEHVN
                     NELEHFTYSVSHDLQEPIRVIHSYGELLQKNISNPKLIEAYIDNIVDTSKRMEVFVES
                     LLKYAQAGKQVKENVIPTNEAVKIAIDNLTVAIKETGAKIIYNDLLNVDVDSVSLIQV
                     FQNLLSNSIKFHKDGVPPVITIGNKLMYNFVQFSITDNGIGIASKHKDVLFNMFYKIP
                     DKGVYKGSGIGLTIVKKILNSSGGRVTIVSEDGEGTTIYFTLPKGDI*"
                     /db_xref="UniRef100_L9ZN28"
                     /db_xref="L9ZN28_9EURY"
                     /db_xref="lic:LIC12087"
     gene            complement(192717..192872)
                     /locus_tag="H1c1_full_scaffold_271_prodigal-single_341"
     CDS             complement(192717..192872)
                     /product="hypothetical protein"
                     /codon_start=1
                     /transl_table=11
                     /translation="MPYVSNKQRKFFNANKKKLEKQGVDVDEYNASSKGKKLPEKIKK
                     KPTKKKK*"
     gene            complement(192959..193315)
                     /locus_tag="H1c1_full_scaffold_271_prodigal-single_342"
     CDS             complement(192959..193315)
                     /product="hypothetical protein"
                     /codon_start=1
                     /transl_table=11
                     /translation="MPKLIQQSVSHKNSIHSKTEYDSKRKLLTAHFTDGAVYQFLDIP
                     ESKFEEIKTVEKSKGDYKDLEDNDVISDYFFSHLWENIILRTRGKQRWFDKKMRFYYI
                     KVKSPNNSKHGVEAYK*"
     gene            complement(193325..193651)
                     /locus_tag="H1c1_full_scaffold_271_prodigal-single_343"
     CDS             complement(193325..193651)
                     /product="hypothetical protein"
                     /codon_start=1
                     /transl_table=11
                     /translation="MILTFITFILLFILGETVMGEAALSALLGVVGTYITQFIKKFSG
                     ANGNSALVLTIAVSAVLGFISAYSVGGWDSGDVLGSSAIVFSLATIAYRFLLSKDAVI
                     TPNTSV*"
     gene            complement(193648..194427)
                     /locus_tag="H1c1_full_scaffold_271_prodigal-single_344"
     CDS             complement(193648..194427)
                     /product="DNA-cytosine methyltransferase n=1 Tax=Bacillus
                     sp. FJAT-13831 RepID=UPI0003057E16"
                     /codon_start=1
                     /transl_table=11
                     /translation="MLAENSLFNDDCLNLLPYIEDNSIDLILTDPPFGISNHTGSGGW
                     DKVISFDKLWPQLERIIKPRGAIVLFANQPFTTDLINSNRRMFKYQWIWMKSKPTGFI
                     NAQNAPLRVYEDICVFSKGTTANKSPNRMNYYPQDLIECNKFQKSKNDENDVWGSRPS
                     RNNDGYIQKFTNYPKNILEYTSVTNGIHPTQKPLLLLQYLIKTYTMENEIVLDFAAGS
                     MATAHSAILENRRYICIEKDEHFYNEGSKRIEAIVGRGNNI*"
                     /db_xref="UniRef100_UPI0003057E16"
                     /db_xref="A0A0F7LBF0_9VIRU"
                     /db_xref="bti:BTG_22845"
                     /db_xref="UPI0003057E16"
     gene            complement(194464..194880)
                     /locus_tag="H1c1_full_scaffold_271_prodigal-single_345"
     CDS             complement(194464..194880)
                     /product="Putative uncharacterized protein n=1 Tax
                     =Acidithiobacillus caldus (strain SM-1) RepID=F9ZMX6_ACICS"
                     /codon_start=1
                     /transl_table=11
                     /translation="MNKENKENKDLFCVECGTKEKIYPIINNVIVEVLCSKCLVQREC
                     VDIIKESGRTTLEGHRIDKNFPHLTVKSLKESLEEVPDNTPVAYQRIEDEYFKTFGWK
                     THELAFDYGDRSSEYIISFSSYWHPDKDVFVINAHY*"
                     /db_xref="UniRef100_F9ZMX6"
                     /db_xref="acu:Atc_1236"
                     /db_xref="F9ZMX6_ACICS"
     gene            complement(194873..195172)
                     /locus_tag="H1c1_full_scaffold_271_prodigal-single_346"
     CDS             complement(194873..195172)
                     /product="hypothetical protein"
                     /codon_start=1
                     /transl_table=11
                     /translation="MQRKSEEITETGWTEWIHPKGDKNGVYKQECCDCSLVHDFEFKV
                     VKPTNQINKIYFESDDIEDDNIRIVFRARRNNRATSAVRRWKKKDETLKIQEEHE*"
     gene            complement(195156..195329)
                     /locus_tag="H1c1_full_scaffold_271_prodigal-single_347"
     CDS             complement(195156..195329)
                     /product="hypothetical protein"
                     /codon_start=1
                     /transl_table=11
                     /translation="MRDRQLIEKLHQDFCGTMEQFRYNKYILEVLLDIRELLVKEKIT
                     IKLDSPKNNAEKI*"
     gene            complement(195319..195720)
                     /locus_tag="H1c1_full_scaffold_271_prodigal-single_348"
     CDS             complement(195319..195720)
                     /product="Uncharacterized protein {ECO:0000313|EMBL
                     :CDM64896.1};  TaxID=454194 species="Bacteria;
                     Acidobacteria; Acidobacteria subdivision 4; Pyrinomonas.;"
                     source="Pyrinomonas methylaliphatogenes.;""
                     /codon_start=1
                     /transl_table=11
                     /translation="MKILVVEDEEYRCKWFREACIGHSIDFAYDAEQAKDFLTKSFYN
                     MIFLDHDLNDSHYAAFDNSLGLDSEAAKTTGAAVAEWMLIAKNNVQAEIIVHSLNPVG
                     SQNIYATLKIGNYNVRRVPFLELKKQLKNER*"
                     /db_xref="A0A0B6WUY1_9BACT"
     gene            complement(195717..196040)
                     /locus_tag="H1c1_full_scaffold_271_prodigal-single_349"
     CDS             complement(195717..196040)
                     /product="hypothetical protein"
                     /codon_start=1
                     /transl_table=11
                     /translation="MNQREICNCGEKAVWIYIPASTGNPYYCDSCVSRGCSCNNTYFE
                     NVDTIFINKGGSYILEDAIERKQKFRILDRKINGEESSYLSHKYVVDLDEQGRELPCC
                     EFMKI*"
     gene            complement(196638..196880)
                     /locus_tag="H1c1_full_scaffold_271_prodigal-single_350"
     CDS             complement(196638..196880)
                     /product="hypothetical protein"
                     /codon_start=1
                     /transl_table=11
                     /translation="MRVIESGTKQWCKQIVCKGCKALLEADGEDLQYKVTDATAQAQQ
                     YQEEIEGDFFISCPECGQEIKIKNIPPSIKEQIKSS*"
     gene            complement(196882..197094)
                     /locus_tag="H1c1_full_scaffold_271_prodigal-single_351"
     CDS             complement(196882..197094)
                     /product="hypothetical protein"
                     /codon_start=1
                     /transl_table=11
                     /translation="MLHFRSINKYHLDGFGNIYIVKLEPPVPRTVFGKWIGKKVEIDG
                     FVGTVKGVESNMVGDFVPQDTIGILA*"
     gene            complement(197146..197222)
                     /locus_tag="H1c1_full_scaffold_271_prodigal-single_trna_21"
     tRNA            complement(197146..197222)
                     /product="Arg"
     gene            complement(197337..197543)
                     /locus_tag="H1c1_full_scaffold_271_prodigal-single_352"
     CDS             complement(197337..197543)
                     /product="hypothetical protein"
                     /codon_start=1
                     /transl_table=11
                     /translation="MSKLKKKNNQKGKKVIEYWGFTEDLGNTPSEVPAWVDNTLIPEK
                     TIQEIRFEIKTRKSTSMEDWLDVD*"
     gene            complement(197494..197724)
                     /locus_tag="H1c1_full_scaffold_271_prodigal-single_353"
     CDS             complement(197494..197724)
                     /product="hypothetical protein"
                     /codon_start=1
                     /transl_table=11
                     /translation="MKVWAVLSGFHGTFAECTCDTLHSIWLDEDMARAVAEAGYLHSV
                     ESYEIETILPKYAEEVYVKIKKEKQSKRKKGD*"
     gene            complement(197739..198050)
                     /locus_tag="H1c1_full_scaffold_271_prodigal-single_354"
     CDS             complement(197739..198050)
                     /product="Uncharacterized protein n=1 Tax=Microscilla
                     marina ATCC 23134 RepID=A1ZTR0_9BACT"
                     /codon_start=1
                     /transl_table=11
                     /translation="MTGTLNWNTQLEQSLQCPEFVEQVNWELDHIEKADKIIFYLAPD
                     TSAPITLLELGGCSMAFPKKCIVVCPKPFWRKGNVDVICERYGITQVSTLEEAVQKLN
                     K*"
                     /db_xref="UniRef100_A1ZTR0"
                     /db_xref="fli:Fleli_4076"
                     /db_xref="86858209"
                     /db_xref="A1ZTR0_9BACT"
     gene            complement(197995..198207)
                     /locus_tag="H1c1_full_scaffold_271_prodigal-single_355"
     CDS             complement(197995..198207)
                     /product="Uncharacterized protein n=1 Tax=Microscilla
                     marina ATCC 23134 RepID=A1ZTR0_9BACT"
                     /codon_start=1
                     /transl_table=11
                     /translation="MKIVKPPDIYTSLFPYSVFLAGSISNGEAPPWQKEVEKLLEKTD
                     WAVLNPRRDDWNTQLEHSTGTITSMP*"
                     /db_xref="UniRef100_A1ZTR0"
                     /db_xref="A0A0F9SKR0_9ZZZZ"
                     /db_xref="sgn:SGRA_2119"
                     /db_xref="A1ZTR0_9BACT"
     gene            complement(198207..198413)
                     /locus_tag="H1c1_full_scaffold_271_prodigal-single_356"
     CDS             complement(198207..198413)
                     /product="hypothetical protein"
                     /codon_start=1
                     /transl_table=11
                     /translation="MNCIFCNANKVITEIKSQTFPYRKSKAEKVDISVQLPVRVCKEC
                     NQMWTDFESESVKEKAIMDYELSN*"
     gene            complement(198419..198507)
                     /locus_tag="H1c1_full_scaffold_271_prodigal-single_trna_20"
     tRNA            complement(198419..198507)
                     /product="Arg"
     gene            complement(198704..198955)
                     /locus_tag="H1c1_full_scaffold_271_prodigal-single_357"
     CDS             complement(198704..198955)
                     /product="hypothetical protein"
                     /codon_start=1
                     /transl_table=11
                     /translation="MEFNFSEHCYQILDTMPQMVWLCDNTGTNVLYFNKQWYDFTGTE
                     KETLGEGWNSAVHPDEIDFIYNNIQSAVREKRILNSNRE*"
     gene            complement(198966..199418)
                     /locus_tag="H1c1_full_scaffold_271_prodigal-single_358"
     CDS             complement(198966..199418)
                     /product="Ribonuclease H {ECO:0000256|HAMAP-Rule:MF_00042,
                     ECO:0000256|SAAS:SAAS00016437}; Short=RNase H
                     {ECO:0000256|HAMAP-Rule:MF_00042};; EC=3.1.26.4
                     {ECO:0000256|HAMAP-Rule:MF_00042,
                     ECO:0000256|SAAS:SAAS00016437};;  TaxID=880073
                     species="Bacteria; Caldithrix.;" source="Caldithrix abyssi
                     DSM 13497.;""
                     /codon_start=1
                     /transl_table=11
                     /translation="MKEVFVFTDGSCYLNDSGRGGYGALLQFEDVVKEIFGGYTHSTN
                     NRMELLAVIKSLELLKEPCKVTIYSDSRYVTEAINRSWIYNWIKKDFKGIKNPDLWKM
                     LLPQLKYHNVEFVWVKGHSGLCPGNTRADELAEMGASSVDLIKDNVFT*"
                     /db_xref="H1XS09_9BACT"
                     /db_xref="ral:Rumal_1708"
                     /db_xref="UniRef100_H1XS09"
                     /db_xref="3.1.26.4"
     gene            complement(199478..199867)
                     /locus_tag="H1c1_full_scaffold_271_prodigal-single_359"
     CDS             complement(199478..199867)
                     /product="hypothetical protein"
                     /codon_start=1
                     /transl_table=11
                     /translation="MNTVEEIYKKRRVLAIEAFKRGNTVSVSGKTYTNLKDFEEDEST
                     NTYSSTIITSQYIPDKEVRGVPITKSLVPSLKPLVPSFYDSGYVYNKKTSFRKTLLGE
                     WIEERQNKKADNFKNPVTNWLNIEENL*"
     gene            complement(199864..200082)
                     /locus_tag="H1c1_full_scaffold_271_prodigal-single_360"
     CDS             complement(199864..200082)
                     /product="hypothetical protein"
                     /codon_start=1
                     /transl_table=11
                     /translation="MQRKKVTYICGKCRHELHDEVRVAGIYNYICSFCSRQGNNVTWS
                     TEYLILNDLLVYEKLENYSDALRDWLTI*"
     gene            complement(200113..200204)
                     /locus_tag="H1c1_full_scaffold_271_prodigal-single_trna_19"
     tRNA            complement(200113..200204)
                     /product="Ser"
     gene            complement(200270..200728)
                     /locus_tag="H1c1_full_scaffold_271_prodigal-single_361"
     CDS             complement(200270..200728)
                     /product="hypothetical protein"
                     /codon_start=1
                     /transl_table=11
                     /translation="MKREYIERGSYDFKTDFNVGYAAELELAEILRKRPRVKTVTHND
                     NNKYDLLVKTTSGDSYTLEVKADLKSEHTGNIVVEFESRGKLSGINTTESLYWFEKLG
                     DNFWYLLTNDLKQLIADEKYSSIKEGGDEGTSKMYVFNMEYLKSQMNKFE*"
     gene            complement(200725..201189)
                     /locus_tag="H1c1_full_scaffold_271_prodigal-single_362"
     CDS             complement(200725..201189)
                     /product="Histidine kinase {ECO:0000256|SAAS:SAAS00251121}
                     ; EC=2.7.13.3 {ECO:0000256|SAAS:SAAS00251121};; 
                     TaxID=485913 species="Bacteria; Chloroflexi;
                     Ktedonobacteria; Ktedonobacterales; Ktedonobacteraceae;
                     Ktedonobacter.;" source="Ktedonobacter racemifer DSM
                     44963.;""
                     /codon_start=1
                     /transl_table=11
                     /translation="MLNYQKLLDKLPTLIYVNDESGIKVDFYNQAWYDYTGMSKTDVE
                     AGWSHIVHPNDLHRVVEEITKASKQGKPYEITLRLLHKPTGSYKWFLSICTPILDDNG
                     KTEAWIGTSLDINRAKISHKDMEKVFDQNIESRLTRIKELEEELKINKIKSK*"
                     /db_xref="D6U1W7_9CHLR"
                     /db_xref="chu:CHU_3347"
                     /db_xref="UniRef100_D6U1W7"
                     /db_xref="2.7.13.3"
                     /db_xref="2.7.3.-"
     gene            complement(201239..201607)
                     /locus_tag="H1c1_full_scaffold_271_prodigal-single_363"
     CDS             complement(201239..201607)
                     /product="hypothetical protein"
                     /codon_start=1
                     /transl_table=11
                     /translation="VNRRKWLFSALASIPVLTIAIKGQEIGKATDTLCKTVADESHKY
                     SIYSVEGGKVLNADARFKWAVHYQKLIEKFAAKASEFNKLLEKVKNPKLEEERQLWVD
                     AMMAAIQCKENVERLQKLYD*"
     gene            complement(201618..202160)
                     /locus_tag="H1c1_full_scaffold_271_prodigal-single_364"
     CDS             complement(201618..202160)
                     /product="hypothetical protein"
                     /codon_start=1
                     /transl_table=11
                     /translation="MKKFLWTLKNIFKITLWIVFLFILMNYLGMIKGIALFSFICLGW
                     NLFLTLLRTYRIFGLESFKIVIKTLFTSYFYLPFIAYGCFCSPKYGLNWRTANLVPID
                     GLDEACKRHDEAMYHADWDLKTSLINNREHASRKNIGDWTFMKEAMTSKNYANGIYLL
                     FFEIGFLFRIIIRTIRKMFM*"
     gene            complement(202157..202351)
                     /locus_tag="H1c1_full_scaffold_271_prodigal-single_365"
     CDS             complement(202157..202351)
                     /product="hypothetical protein"
                     /codon_start=1
                     /transl_table=11
                     /translation="MKKVLCGYENCDQRRIHWERPEENRPHQTIEVTDDFNEKVQKTY
                     CSITCACMDGAMSIRQEKKI*"
     gene            complement(202362..202853)
                     /locus_tag="H1c1_full_scaffold_271_prodigal-single_366"
     CDS             complement(202362..202853)
                     /product="5''''-3''''-deoxyribonucleotidase n=1 Tax=gamma
                     proteobacterium SCGC AAA168-P09 RepID=UPI00036EC543"
                     /codon_start=1
                     /transl_table=11
                     /translation="MKGRKLIVLIDLDGVVADFDKAFSSLEQTDWKEGDEKIVPEYFF
                     SDLELIEGALESITRLSKYFDIYFLSTPQWSNPNCWREKRVWTERYFGELLFKRLILT
                     HNKGLLRGDYLIDDRTVNGVMEFEGEHIHFGTDKFSNWNKVENYLISKLEIVRKLAHP
                     HYK*"
                     /db_xref="UniRef100_UPI00036EC543"
                     /db_xref="A0A0D4DB39_9CAUD"
                     /db_xref="lan:Lacal_2144"
                     /db_xref="UPI00036EC543"
     gene            complement(202897..203343)
                     /locus_tag="H1c1_full_scaffold_271_prodigal-single_367"
     CDS             complement(202897..203343)
                     /product="hypothetical protein"
                     /codon_start=1
                     /transl_table=11
                     /translation="MSNRTKSNIFFVISMISSYLPLVTAYTFFNYYTVYYIIFGLIIG
                     FIFVLLSAYYRYDSRMLRYIHLLCPASSGYLWTLEPNDFYELLYEKAILNTSKNCDHV
                     VGSPTLIEYGIKLLSEKPFEIKAVLARPWEEDIYEEKIIKFNELSL*"
     gene            complement(203377..203577)
                     /locus_tag="H1c1_full_scaffold_271_prodigal-single_368"
     CDS             complement(203377..203577)
                     /product="hypothetical protein"
                     /codon_start=1
                     /transl_table=11
                     /translation="MILGTIKDAITAKVKANPIIQIHLIASHLPFVHYYIMYDYTVLE
                     IHNEDWIIEYWESLRREYKNLY*"
     gene            complement(203574..204641)
                     /locus_tag="H1c1_full_scaffold_271_prodigal-single_369"
     CDS             complement(203574..204641)
                     /product="Transposase n=1 Tax=Bacillus cereus AH1271 RepID
                     =C2Z0G4_BACCE"
                     /codon_start=1
                     /transl_table=11
                     /translation="MIRSTKTSLKFSNSIKLNLLRDLIADYNSVLKFFIDELWNLDEI
                     PSLLPKTITSKVVTNLSARLVQCAGKQASGIVRGTLQKQKQRLFIIQKFTSDGKLKEA
                     NKLQKIYDLVKFSKPDIKLIPMELDSRFISIDLQNSTSFDGWIKLTSLGSKLKLNFPF
                     KRTSHFNKLSILGTVKPSIRLSEKFITFIFDIESPERPNSGTVLGIDINWSVNQLNFT
                     GVKEVKIENIKNLRKGKTINRSLSHWTYTDIFEKLKSKFEELNVLVTKINPTYTSQRC
                     SSCGWTRKINRNGKIFRCTSCLNTMDADINGALNISFPLAGITGQQRLTGANKAGFYW
                     YLKGQENIVPDVQKPNFIELL*"
                     /db_xref="UniRef100_C2Z0G4"
                     /db_xref="A0A0F9F6K4_9ZZZZ"
                     /db_xref="gte:GTCCBUS3UF5_23860"
                     /db_xref="C2Z0G4_BACCE"
     gene            complement(204634..205197)
                     /locus_tag="H1c1_full_scaffold_271_prodigal-single_370"
     CDS             complement(204634..205197)
                     /product="Resolvase domain protein n=1 Tax=Ktedonobacter
                     racemifer DSM 44963 RepID=D6U7H4_9CHLR"
                     /codon_start=1
                     /transl_table=11
                     /translation="MKYKISNYAKIHKVTYRTVWNWIRLGKVQTERTNTNRVLIVEDE
                     NVLESVAIYARVSSSENKVNLERQKDRLISYCNAKGYKVDRIVTEIASGLNDTRPKLE
                     SILIDKSITIIVCEHSDRLARFGLNYIQKLLALDNRKIEIINPTETEQEDLIQDFVSI
                     ITSFTARLYGQRRSKRNTEKLIKELND*"
                     /db_xref="UniRef100_D6U7H4"
                     /db_xref="mar:MAE_62920"
                     /db_xref="88819171"
                     /db_xref="D6U7H4_9CHLR"
     gene            complement(205283..205576)
                     /locus_tag="H1c1_full_scaffold_271_prodigal-single_371"
     CDS             complement(205283..205576)
                     /product="hypothetical protein n=1 Tax=Thioalkalivibrio
                     thiocyanodenitrificans RepID=UPI00036EB1E9"
                     /codon_start=1
                     /transl_table=11
                     /translation="MTFISEEDGITHINIYSKGKTELGRLMSNFALSPFSVPQHGEFK
                     SIEGYWYWLSTGDESLRDLYGYEAKKAGRKLRGDDWSPDTNLYLDFRQCIIFI*"
                     /db_xref="UniRef100_UPI00036EB1E9"
                     /db_xref="K4F7L9_9CAUD"
                     /db_xref="UPI00036EB1E9"
     gene            complement(205560..205790)
                     /locus_tag="H1c1_full_scaffold_271_prodigal-single_372"
     CDS             complement(205560..205790)
                     /product="hypothetical protein"
                     /codon_start=1
                     /transl_table=11
                     /translation="MHLSPSHICVKQVSCPYCNVKAGTKCVNWHSDGYAKSTHKTRYD
                     LYIRLLNVDKVKIQVTQKSGLIYWLKNYDFHI*"
     gene            complement(205824..206030)
                     /locus_tag="H1c1_full_scaffold_271_prodigal-single_373"
     CDS             complement(205824..206030)
                     /product="hypothetical protein"
                     /codon_start=1
                     /transl_table=11
                     /translation="MSISFEHDCVQEVACPYCDAVAGNKCINLGLVAGFNGIHLLRLD
                     AFYNKANVLDELNFDSSVIKWLEN*"
     gene            complement(206066..206446)
                     /locus_tag="H1c1_full_scaffold_271_prodigal-single_374"
     CDS             complement(206066..206446)
                     /product="hypothetical protein"
                     /codon_start=1
                     /transl_table=11
                     /translation="MSPFPKVVLVVILAIFFCIVIFYIPLFLCCSFVLAARYMEFYEV
                     IVGLFGVIGFTSGLFAPISVCFTLIDFAENGSDGIIYQMYDDFKDAKKEYEKQTKIKL
                     ETKLEELEEYKESKSKSVSAWLNN*"
     gene            complement(206533..207105)
                     /locus_tag="H1c1_full_scaffold_271_prodigal-single_375"
     CDS             complement(206533..207105)
                     /product="Gp13.5 n=1 Tax=Enterobacteria phage EcoDS1 RepID
                     =B3VCW6_9CAUD"
                     /codon_start=1
                     /transl_table=11
                     /translation="MKIITRKQAVQEGLRYYFTGVPCKNNHVSKRIVQNGTCYECAMI
                     RNKVYADKNAGKFDEYKKEWYIKNKEYIKLYGKKYREENKEKIKKRNSDYIERSKVRI
                     SQYRRKTKYGLSEEDYQQLLEDCKGVCSICHQQETIKNAQGEIKKLAIDHCHMTNKVR
                     GLLCDRCNVGLGCFKDSIKFLQNAINYLES*"
                     /db_xref="UniRef100_B3VCW6"
                     /db_xref="A0A0F9QTV5_9ZZZZ"
                     /db_xref="arm:ART_3348"
                     /db_xref="B3VCW6_9CAUD"
     gene            complement(207171..207569)
                     /locus_tag="H1c1_full_scaffold_271_prodigal-single_376"
     CDS             complement(207171..207569)
                     /product="Uncharacterized protein conserved in bacteria n
                     =1 Tax=Chloracidobacterium thermophilum (strain B)
                     RepID=G2LIZ8_CHLTF"
                     /codon_start=1
                     /transl_table=11
                     /translation="LKILKLTLISLIFAATAYTQVYNKPTQVKSKAKVVKTISSRMTG
                     TRAFVATAYSLRGRTASGEYVRQGIIAADPRVLPIGTKVYIEGMGTFVVKDTGGFIKG
                     NRVDIWMPKTSQAMSFGRRNVQLTVISYPN*"
                     /db_xref="UniRef100_G2LIZ8"
                     /db_xref="ctm:Cabther_A2021"
                     /db_xref="G2LIZ8_CHLTF"
     gene            complement(208147..208548)
                     /locus_tag="H1c1_full_scaffold_271_prodigal-single_377"
     CDS             complement(208147..208548)
                     /product="hypothetical protein"
                     /codon_start=1
                     /transl_table=11
                     /translation="MALFSVCCCSHGSNNNEITTVLEDLIDATVSMHRRLSKKMANLS
                     EQLEELKAIQLETNEAIADEKAEVSAKLEALAAIIAALEARIIELGEVDPDIQEFIDA
                     AKDNLEDVKAIVETPVAEEPEEPVEPTDETV*"
     gene            complement(208714..209034)
                     /locus_tag="H1c1_full_scaffold_271_prodigal-single_378"
     CDS             complement(208714..209034)
                     /product="hypothetical protein"
                     /codon_start=1
                     /transl_table=11
                     /translation="MKKLIAVIILGLITLITVPVSAQSIYDYPQNNREWNRQDRHRGR
                     DWNRSRTYVRNEYRYVRLGRTVYRETYRTTYRNGRIVRRILVNRERIRDNRSGFRFNI
                     YIPF*"
     gene            complement(209151..209236)
                     /locus_tag="H1c1_full_scaffold_271_prodigal-single_trna_18"
     tRNA            complement(209151..209236)
                     /product="Pseudo"
     gene            complement(209680..209892)
                     /locus_tag="H1c1_full_scaffold_271_prodigal-single_379"
     CDS             complement(209680..209892)
                     /product="hypothetical protein"
                     /codon_start=1
                     /transl_table=11
                     /translation="MKEPNTKILAKLAKEATYEAYLRAKNSEGGATILRSTEIITVFA
                     DGSYKVLKIGLKPWIKIKKRTKYKLK*"
     gene            complement(209899..209977)
                     /locus_tag="H1c1_full_scaffold_271_prodigal-single_trna_17"
     tRNA            complement(209899..209977)
                     /product="Cys"
     gene            complement(210381..213305)
                     /locus_tag="H1c1_full_scaffold_271_prodigal-single_380"
     CDS             complement(210381..213305)
                     /product="Protein RecA n=1 Tax=Thiovulum sp. ES RepID
                     =J0LEE6_9HELI"
                     /codon_start=1
                     /transl_table=11
                     /translation="MSILDDSISQLEKKFGKGVIIRYGDKKIIPVEVIPTGCPSLDTA
                     LGIGGLPKGRIVEVYGPEACIAYNSFLQYEVWTEDLQERLNHNGGSIQRLYERFHGTD
                     DGGKKQGRHLQSLKSLKFHINSINEENRIIQQEILDVVKSGVKECYKVSLISGKTLST
                     TLDHKYLTANGYLPLSDIKIGDTVYIHNNTTYKKDNPKVKENRPEIFVKYHPKAKLKL
                     VNRKYPYYRLDVTRAYYEANLNNLPFESYRDTLNTDSQENINKMKFIDDGTHVHHIDE
                     NFTNNTPENLLLINPSEHGKLHATERHNNLRYVAVEDKVADIEFVGEMETYDIKCAFP
                     YNNYIANGIVVHNSGKTTLSLHVMAECQKMGGNVAFIDVEHALDPEYASNIGVDMDNI
                     LISQPDSGEEALEIVETMVRSGQMSLIVIDSVAALVPRAEIDGEMGNSLPGLQARLMS
                     QAMRKLTPVVSKNNCLVIFINQLRDKIGVSYGCNHSDNQINFVDGTSLPIRAVVENKI
                     KGNVWTYNELTHKIEAKPITGWHYNGDVKENTEFIHFLTESIDGKGRFGFALTPEHKV
                     RSGNKWVAADTLNLGDNLVSKYNSIMDGDGGDFIKGCLVGDSHVSTRLKNTGNIRFQD
                     SNNPEYVQWKINTISNGSGLSFKLNNKRWESNYIYEFAKIKANLGNRNPLKVFSDGKI
                     SAISLAVWIMDDGHYQTSHKRYSLSVKRFKKDATTMQEIGELFSALGLQYNITKCGSF
                     IFTVESSYKIGSIIQKYIPDCMKYKLPESLIVGKAVAVGSSEIISQQTKPILFTQILK
                     TEPVSIISKRFASNRQMRQKGKYDISVKDTKNYMIGGYLNGVVIHNSPEVTTGGKALK
                     FYASVRLDIRRIGAVKSGEDVIGNQTRVKVVKNKLSAPHKQVEFEIIYGEGISIQSDL
                     LDLAVEKGIFEKKGAWFVYEGKNFAQGRDKARKALKDVDFFKEIADKLKELEVSPLVV
                     AA*"
                     /db_xref="UniRef100_J0LEE6"
                     /db_xref="J0LEE6_9HELI"
                     /db_xref="vma:VAB18032_12245"
     gene            complement(213547..213619)
                     /locus_tag="H1c1_full_scaffold_271_prodigal-single_trna_16"
     tRNA            complement(213547..213619)
                     /product="Pseudo"
     gene            complement(213643..214347)
                     /locus_tag="H1c1_full_scaffold_271_prodigal-single_381"
     CDS             complement(213643..214347)
                     /product="hypothetical protein n=1 Tax=Variovorax
                     paradoxus RepID=UPI00037B5BBF"
                     /codon_start=1
                     /transl_table=11
                     /translation="MKKIIFSIIVGTFLAVSAFATNGTIRIIKDAQPNHTQDFTFTTT
                     GGNSIASSFILDDDGNNFNTRSNLYSVSTHLGTYTVTESTAGSWYLGSIVCTENGTQD
                     TTSSIVTRKATIKLQVNETVTCTFRNLLSSAAEVTVSGRVLTDYGQGIRNARVSAVDA
                     VTGLMKSAYTNTFGYYTLSGLDAGSMYVFDVDAKSYTFDSRMLGLTSNISDFNFIPVP
                     EVVEPPNGKIATKSEN*"
                     /db_xref="UniRef100_UPI00037B5BBF"
     gene            complement(214351..214707)
                     /locus_tag="H1c1_full_scaffold_271_prodigal-single_382"
     CDS             complement(214351..214707)
                     /product="hypothetical protein"
                     /codon_start=1
                     /transl_table=11
                     /translation="MLKKFVLVIILMSASVINIFSQCGRVEVTGKVTDEYGRGIKNAQ
                     LILAGCLEFSNCTPERPESFKIRATNTFGYYSFVNICAEGSPHLLSVVAKRYQPYFSF
                     VPMFQPIVWNVELVSY*"
     gene            complement(214785..214861)
                     /locus_tag="H1c1_full_scaffold_271_prodigal-single_trna_15"
     tRNA            complement(214785..214861)
                     /product="Leu"
     gene            complement(214870..214946)
                     /locus_tag="H1c1_full_scaffold_271_prodigal-single_trna_14"
     tRNA            complement(214870..214946)
                     /product="Lys"
     gene            complement(214955..215215)
                     /locus_tag="H1c1_full_scaffold_271_prodigal-single_383"
     CDS             complement(214955..215215)
                     /product="hypothetical protein"
                     /codon_start=1
                     /transl_table=11
                     /translation="MRTICDKCGGLLTYIGLSDHEPDMSAVICESCSPSTEKYLRTAK
                     ESGSFLTIAKMMESPLTLEQKREQVAKGCPELVRYTKPKNKI*"
     gene            complement(215474..215755)
                     /locus_tag="H1c1_full_scaffold_271_prodigal-single_384"
     CDS             complement(215474..215755)
                     /product="UPI0003D6CE2C related cluster n=1 Tax=unknown
                     RepID=UPI0003D6CE2C"
                     /codon_start=1
                     /transl_table=11
                     /translation="MKLPVKYHLLNSTKKKEVREEYIKIQNGKCWFCLSDLRSEPPQI
                     VTERPINLKLFPPRFLSNPIHLQHDHQSGLTEGAVHAYCNAVLWQYYNR*"
                     /db_xref="UniRef100_UPI0003D6CE2C"
                     /db_xref="A0A0B5HDX4_9CAUD"
                     /db_xref="pgd:Gal_02291"
                     /db_xref="UPI0003D6CE2C"
     gene            complement(215752..215985)
                     /locus_tag="H1c1_full_scaffold_271_prodigal-single_385"
     CDS             complement(215752..215985)
                     /product="hypothetical protein"
                     /codon_start=1
                     /transl_table=11
                     /translation="LNTVTCELSLISKTQXXXSSLRTKEVKKYWYKFTCYYCPVCGRG
                     EDEWEKERIYTPKPENGWERYEATQYYDYCDSL*"
     gene            complement(216022..216111)
                     /locus_tag="H1c1_full_scaffold_271_prodigal-single_trna_13"
     tRNA            complement(216022..216111)
                     /product="Leu"
     gene            complement(216166..216242)
                     /locus_tag="H1c1_full_scaffold_271_prodigal-single_trna_12"
     tRNA            complement(216166..216242)
                     /product="Arg"
     gene            complement(216245..216478)
                     /locus_tag="H1c1_full_scaffold_271_prodigal-single_386"
     CDS             complement(216245..216478)
                     /product="hypothetical protein"
                     /codon_start=1
                     /transl_table=11
                     /translation="MKVWGVFRGSSDECTYSSFELEQLFQEYADAEKFAQKCAEEYRL
                     SCYDSTKEIIRENDEWTLSLNRDWIILHELEVK*"
     gene            complement(216542..216618)
                     /locus_tag="H1c1_full_scaffold_271_prodigal-single_trna_11"
     tRNA            complement(216542..216618)
                     /product="Pseudo"
     gene            complement(216940..217014)
                     /locus_tag="H1c1_full_scaffold_271_prodigal-single_trna_10"
     tRNA            complement(216940..217014)
                     /product="Thr"
     gene            complement(217038..217113)
                     /locus_tag="H1c1_full_scaffold_271_prodigal-single_trna_9"
     tRNA            complement(217038..217113)
                     /product="Ala"
     gene            complement(217156..217233)
                     /locus_tag="H1c1_full_scaffold_271_prodigal-single_trna_8"
     tRNA            complement(217156..217233)
                     /product="Thr"
     gene            complement(217752..217828)
                     /locus_tag="H1c1_full_scaffold_271_prodigal-single_trna_7"
     tRNA            complement(217752..217828)
                     /product="Gly"
     gene            complement(217921..217994)
                     /locus_tag="H1c1_full_scaffold_271_prodigal-single_trna_6"
     tRNA            complement(217921..217994)
                     /product="Pro"
     gene            complement(217979..218422)
                     /locus_tag="H1c1_full_scaffold_271_prodigal-single_387"
     CDS             complement(217979..218422)
                     /product="Uncharacterized protein n=1 Tax=Yersinia phage
                     YpsP-G RepID=I6QAF8_9CAUD"
                     /codon_start=1
                     /transl_table=11
                     /translation="MKICTKCNKNKKISGYRKYARSNDNLTSWCKECFAEYDRKRYQN
                     GDKIRKETNNLNRRLRNKAFIKDYLQNNPCVECGDSDWWALDFDHIDQKTKHKEITYF
                     ISENGIKSMKEEIKKCRVLCVKCHRKRTIQQLGWWRAEAFTVDDV*"
                     /db_xref="UniRef100_I6QAF8"
                     /db_xref="A0A0F9JGL3_9ZZZZ"
                     /db_xref="I6QAF8_9CAUD"
     gene            complement(218882..218956)
                     /locus_tag="H1c1_full_scaffold_271_prodigal-single_trna_5"
     tRNA            complement(218882..218956)
                     /product="Gln"
     gene            complement(218964..219037)
                     /locus_tag="H1c1_full_scaffold_271_prodigal-single_trna_4"
     tRNA            complement(218964..219037)
                     /product="Pseudo"
     gene            complement(219265..219353)
                     /locus_tag="H1c1_full_scaffold_271_prodigal-single_trna_3"
     tRNA            complement(219265..219353)
                     /product="Pseudo"
     gene            complement(219633..219821)
                     /locus_tag="H1c1_full_scaffold_271_prodigal-single_388"
     CDS             complement(219633..219821)
                     /product="hypothetical protein"
                     /codon_start=1
                     /transl_table=11
                     /translation="MINITKKIKSLRTSAQPVRHWSVCPDFSASFTKDLNKDYTNQDN
                     GQGQTLSTDTLNTVVRQY*"
     gene            complement(219916..220164)
                     /locus_tag="H1c1_full_scaffold_271_prodigal-single_389"
     CDS             complement(219916..220164)
                     /product="hypothetical protein"
                     /codon_start=1
                     /transl_table=11
                     /translation="MFQYYIVYLLIIIASIALLFTIWNRFTNPEEDVTDSNTGSNVDS
                     GIEEVSISTVSEFDVVADKSLVQDNQEDNQDKNKFENN*"
     gene            complement(220281..220357)
                     /locus_tag="H1c1_full_scaffold_271_prodigal-single_trna_2"
     tRNA            complement(220281..220357)
                     /product="Met"
     gene            complement(220368..220664)
                     /locus_tag="H1c1_full_scaffold_271_prodigal-single_390"
     CDS             complement(220368..220664)
                     /product="Gp210 n=1 Tax=Mycobacterium phage Myrna RepID
                     =B5LJI0_9CAUD id=4886 bin=ACD12 species=Mycobacterium
                     phage Myrna genus=unknown taxon_order=Caudovirales
                     taxon_class=unknown phylum=unknown tax=ACD12
                     organism_group=OP11 (Microgenomates) organism_desc= OP11"
                     /codon_start=1
                     /transl_table=11
                     /translation="VSYKDVEKRRAYRRKIYKENKEAFNKLKDVPCKDCNQNFPHYVM
                     DFDHARGIKKVSIGHLGQGKPSARYAQEELEKCDVVCANCHKIRTHVRRQLSQL*"
                     /db_xref="ACD12_166_1"
                     /db_xref="87729277"
                     /db_xref="B5LJI0_9CAUD"
     gene            complement(220904..220978)
                     /locus_tag="H1c1_full_scaffold_271_prodigal-single_trna_1"
     tRNA            complement(220904..220978)
                     /product="Met"
     gene            complement(221448..221894)
                     /locus_tag="H1c1_full_scaffold_271_prodigal-single_391"
     CDS             complement(221448..221894)
                     /product="hypothetical protein n=1 Tax=Deinococcus
                     wulumuqiensis RepID=UPI000348D060"
                     /codon_start=1
                     /transl_table=11
                     /translation="MLTLKEKLPTRLDYNHDLEEAHKYSYNNKKLLTRFTDVACFYCI
                     SFYTVAEIKEWVNKATTALCPKCGIDSVIPNPDNLLNESMLREMYQYFFEHSIYSVKM
                     KDGAIVDITDVDNLYNPSEFSEYKKYYLKKIKINPKKMKKVLDKEF*"
                     /db_xref="UniRef100_UPI000348D060"
                     /db_xref="A0A0F9GHY6_9ZZZZ"
                     /db_xref="bmet:BMMGA3_07875"
                     /db_xref="UPI000348D060"
     gene            complement(221851..222072)
                     /locus_tag="H1c1_full_scaffold_271_prodigal-single_392"
     CDS             complement(221851..222072)
                     /product="hypothetical protein"
                     /codon_start=1
                     /transl_table=11
                     /translation="MTPEILNIVLASALVLLLVTTLSQRFIIKASRKDQERYFTVIKN
                     FTRLIKGCPRCKKTLDANIKRKTSNQIGL*"
     gene            complement(222103..222480)
                     /locus_tag="H1c1_full_scaffold_271_prodigal-single_393"
     CDS             complement(222103..222480)
                     /product="hypothetical protein"
                     /codon_start=1
                     /transl_table=11
                     /translation="MTLEQEDINPFKKLFRAYIEEKEKITALELIIEHKEEELKQYQK
                     LVRDFLFISNKPLDKIVPEDLELGLEVYSNKKPSLNNNELENIIELCKKLGFEYDDTS
                     YKEIIQLKIFIKELARKNSRIKK*"
     gene            complement(222524..224329)
                     /locus_tag="H1c1_full_scaffold_271_prodigal-single_394"
     CDS             complement(222524..224329)
                     /product="DNA polymerase I family protein with 3'-5
                     '-exonuclease and polymerase domains
                     {ECO:0000313|EMBL:CDM66062.1}; EC=2.7.7.7
                     {ECO:0000313|EMBL:CDM66062.1};;  TaxID=454194
                     species="Bacteria; Acidobacteria; Acidobacteria
                     subdivision 4; Pyrinomonas.;" source="Pyrinomonas
                     methylaliphatogenes.;""
                     /codon_start=1
                     /transl_table=11
                     /translation="MDYKIINTAEDISKALSKLKEVGAVGLDIETTSLSPRDGKIRLI
                     QLSDGDDLNYIIDVRHLENPKSLKLLIPFLVADRPRKVIHNGKFEELWFQEVLGCEIN
                     GVFDTYIASRMLDTKMKAKLDEVTLKFLGVELDKEEQKGNWDVDALTKSQLEYAIRDA
                     YYLPHLRKKLIEEIFKHDMVETAEIEFRCTPAIAHMEYVGFPLNVELHQTLIDAITIR
                     RDARKEDLESILNVAMGKKVITTIQDGLFGDTTVTENGGINLNSPKQVLEAFHKLGVE
                     IPSTGKDVITTSMVKKYPQLEYLTRYRAEQILLTSFGEKLIRMINPKTGRIHPTFWQL
                     LTETARFSCSTPNLQQIPHSKEFRECWMPSDPDNVFVIADYAGMELRILAQMSQDTVM
                     INAFKNKIDLHSLTAKGAFNLSCDVADIATKFPTQRSFAKQLNFGIVYGIGAQKYSER
                     VNIPQSEAQTAINGFYKTYQGAKKYLYGIEDIGVAQRYVRSVSNRKMPLYFNNAIKFE
                     VSQARRNARNYPIQSSCADILKVAVAQLHHELKDYRADLVNIIHDEIVLECHKDDAPQ
                     VAYILETTMINAAKRFLPDVEIEAEAKICTNWSEK*"
                     /db_xref="A0A0B6WZB2_9BACT"
                     /db_xref="UniRef100_H5SPP7"
                     /db_xref="rrd:RradSPS_0202"
                     /db_xref="H5SPP7_9BACT"
                     /db_xref="2.7.7.7"
     gene            complement(224458..224724)
                     /locus_tag="H1c1_full_scaffold_271_prodigal-single_395"
     CDS             complement(224458..224724)
                     /product="hypothetical protein"
                     /codon_start=1
                     /transl_table=11
                     /translation="MDRAQRRFYKEKWKAKVKNHWIFRFYYTGGEAREEPTDTEIGIT
                     SITRARCSNYCCGNPRKFYPSESLTIQEKRQKDSFKEQLKDKDK*"
     gene            complement(224854..225327)
                     /locus_tag="H1c1_full_scaffold_271_prodigal-single_396"
     CDS             complement(224854..225327)
                     /product="Uncharacterized protein n=1 Tax=Bradyrhizobium
                     sp. (strain ORS278) RepID=A4YJM0_BRASO"
                     /codon_start=1
                     /transl_table=11
                     /translation="MHNNYIDITDRIVESPSWWDVNGTPRYGEFSPASLPDIYADEAV
                     LYKIQCQNCNHFFNVSESLSYLDKMKTIMTHRYITDKEKFDMKSKEIFSRSLSDSIKD
                     KTLHYGDPPNNGCCNSGATMNCNDIKVLQYWKKKNHEWKRFPEFELLLCDADKES*"
                     /db_xref="UniRef100_A4YJM0"
                     /db_xref="A0A0F9BFB9_9ZZZZ"
                     /db_xref="bra:BRADO0125"
                     /db_xref="A4YJM0_BRASO"
     gene            complement(225393..227891)
                     /locus_tag="H1c1_full_scaffold_271_prodigal-single_397"
     CDS             complement(225393..227891)
                     /product="nicotinate phosphoribosyltransferase (EC:2.4.2
                     .12)"
                     /codon_start=1
                     /transl_table=11
                     /translation="MNDINRVLLTDSYKSGQFEQVPPNTTSMSSYFESRGSERGYEKS
                     VFFGLQYFLKKYWTNPIELWEIQEAKEVFADRGESFNEGAWLRLLEKHDGKLPIRVRA
                     VPEGSVVHLKNVLFTVESTDEEFFWLPDYIETSFVRAGWYGTTVATQSYYLRELIYKY
                     LMETADDPDSEIPFKLHDFGARGASSHETAQIGGAAHLAIFQGSDTLEGVVLMKRYYN
                     EFKGLTSSIAASQHSTISSWDKEHEIDAYRNMLNLYKGRGILACVSDTWDIYNACENI
                     WGEELKQEVIDSGATVVVRPDCYDEETQLLTSKGWKYFKNLSPRDLVAQVLDDGTYEF
                     VPYTNYVNKMYKGEMIKFSDHFGKVNLLVTPNHRMVYKHKNRGVFEVEEAKTLNISYD
                     KKYLIRSAKAKNLNVRLTPLERLNIAFQADGNFCTGRNNSYSKSSIRFQFSKQRKINR
                     IEKILKDCDLKYKSYSLKDGKTEFNIKIDTNLVSKEFNWVRVENLCSTWSQEFIEEMS
                     YWDSTIRSENSVQYTTTNKNVVPIVEMISLSAGYGCLIRENNDTRSQLFSNTYILQML
                     KGNRCGGQSVKKESILYNGRIYCVTVPSGRLLVKRGKSTLVCGNSGDPVTVLCGISKD
                     KYFMEVDKFYLKFPKYLNPYDEYGAFRKGKEVSENEIKGIFRILEEKFGATVNSKGYK
                     LLNYVRVIQGDGVNPDSIQAILQAVKESGFSASNIAFGMGGALLQKVDRDTLKFAYKC
                     SSAIVDGKRRDVFKDPVTDIQKQSKKGRLDLILENGEYKTVNLIGEELCKINTVLRTV
                     FENGVVYANDRFSEIRERASLEKQINEVKITNKN*"
                     /db_xref="glj:GKIL_3232"
                     /db_xref="U5QKT7_9CYAN"
                     /db_xref="UniRef100_U5QKT7"
                     /db_xref="2.4.2.12"
     gene            complement(227928..228257)
                     /locus_tag="H1c1_full_scaffold_271_prodigal-single_398"
     CDS             complement(227928..228257)
                     /product="hypothetical protein"
                     /codon_start=1
                     /transl_table=11
                     /translation="MFIDKYLYFNQYGTIVGQTEGSMDSSNTDKCVCVHVKLEVPDAF
                     FETPLVEMDLGKLESHTDNSVSGWLASNTTVPSKENSLPKLIKKKLSKIEPRKAWHVK
                     EDEDCPF*"
     gene            complement(228263..228511)
                     /locus_tag="H1c1_full_scaffold_271_prodigal-single_399"
     CDS             complement(228263..228511)
                     /product="hypothetical protein"
                     /codon_start=1
                     /transl_table=11
                     /translation="MKTQFYLIVKDDGDVRISKARPEVTKKEEVSIFWGLELPGHLFQ
                     KSLLSAELSLEMDEIKPAKLKMKIDTVGDWLKAPTEED*"
     gene            complement(228513..228758)
                     /locus_tag="H1c1_full_scaffold_271_prodigal-single_400"
     CDS             complement(228513..228758)
                     /product="hypothetical protein"
                     /codon_start=1
                     /transl_table=11
                     /translation="VLIKNIPVNLYISSNGNIRAYKTAISAVQVGEIHVKLNLRVPDS
                     AFQKPDFEVNLSIEEDKIPIPEINVKKEPVSDWLKGS*"
     gene            complement(228758..229111)
                     /locus_tag="H1c1_full_scaffold_271_prodigal-single_401"
     CDS             complement(228758..229111)
                     /product="Uncharacterized protein n=1 Tax=Myxococcus
                     stipitatus (strain DSM 14675 / JCM 12634 / Mx s8)
                     RepID=L7U574_MYXSD"
                     /codon_start=1
                     /transl_table=11
                     /translation="MLNKKELSEIVKNVSYKDWTLKVGKKDDTFYLQCIFNAPDNYTK
                     IIEPQFCRKWQLSEFMCVSEVVRTAYKAVLAAEEHEVQEHFKYKGQLIFCPHVDVEAL
                     VEIAEAKRIDVREEI*"
                     /db_xref="UniRef100_L7U574"
                     /db_xref="msd:MYSTI_01954"
                     /db_xref="L7U574_MYXSD"
     gene            complement(229171..230298)
                     /locus_tag="H1c1_full_scaffold_271_prodigal-single_402"
     CDS             complement(229171..230298)
                     /product="hypothetical protein n=1 Tax=Synechococcus sp.
                     PCC 7336 RepID=UPI0003466591"
                     /codon_start=1
                     /transl_table=11
                     /translation="MSDYQIAVIVGRFQPLHNLHKKLIDKGLSIAEKVIIVLGSDKKA
                     PDIRNPFSAAEREKMIRGCFTLSENKRLVFSPVRDHLYNDNLWIAEIQNIVRNAQEEL
                     LEKEPEFTEVLHSGKLIEKKVALVGHFKDSTSYYLNFFPQWTFESFYVQGKDAIELNS
                     QDIRKLYLTYKVSNSEPRLVKWGRIAELVPKSVENFLNEFLNTPIYTELEREFEYIEK
                     YKEDTKPKGCTFLPVFVTTDCIVECMGHVLVIRRGSNPGKGLIAFPGGFLQPELTLLN
                     NAIKELKEETQIRVNAEELKKLALGKDKVFDHPNRSLRGRTITHAFHIVLPHSLKDGL
                     PIVKGGDDASKAFWMPISSITDYEEQFFEDHINIARTMLKI*"
                     /db_xref="UniRef100_UPI0003466591"
                     /db_xref="syu:M744_02030"
                     /db_xref="Q31RT2_SYNE7"
                     /db_xref="UPI0003466591"
     gene            complement(230373..231269)
                     /locus_tag="H1c1_full_scaffold_271_prodigal-single_403"
     CDS             complement(230373..231269)
                     /product="id=4084138 bin=GWB1_Spirochaetes_59_5 species
                     =unknown genus=unknown taxon_order=unknown
                     taxon_class=unknown phylum=unknown
                     tax=GWB1_Spirochaetes_59_5 organism_group=Spirochaetes"
                     /codon_start=1
                     /transl_table=11
                     /translation="MKYPEKVTYYLKSDYKTKDMTGKEIIVFPAFPSYPESEARAKTG
                     KAWVKNNRDGFMGIVNQENKFHGLTILSLEIRGEGGRAYKVVDDKNNLFDMRENTLLD
                     IIKSAGIQKGGYVDDDFCWVIDGSQMRIVRVGSDEYNKAVTPPLPKLKLTELVVGKSY
                     EISYGLPSVFLGNIRIPSVYGSVLEKQPETTPKKKVGLFLYIEHMKNGLIADKGRLRF
                     EFKSSGVFTERLSQIKFKYKDTQEILDFLKADIEKDWSRKIGTKIVWPYEDLTCNRKY
                     HDERIANQLFNAEVSLIKKSLT*"
                     /db_xref="GWB1_scaffold_9497_4"
                     /db_xref="86112721"
     gene            complement(231328..231675)
                     /locus_tag="H1c1_full_scaffold_271_prodigal-single_404"
     CDS             complement(231328..231675)
                     /product="hypothetical protein"
                     /codon_start=1
                     /transl_table=11
                     /translation="MSKFIRIPILNNEYEVIAYFGKPKGLKKVLERFNYPEVDVHTSV
                     NDKRGVCFSTEGCHPIIAMPNKPTTPDEIGTLAHEATHAVEAIAKSIGEIMTGEILAH
                     SIGAIVREVLKKC*"
     gene            complement(231738..232100)
                     /locus_tag="H1c1_full_scaffold_271_prodigal-single_405"
     CDS             complement(231738..232100)
                     /product="Uncharacterized protein n=1 Tax=Sinorhizobium
                     phage phiM12 RepID=S5MBV5_9CAUD"
                     /codon_start=1
                     /transl_table=11
                     /translation="MKPLLHAKISSKKFGGDWQSYIKIHNFFDQTKGYLPDARHRMLL
                     HNSFGIMLCEQLFGVCILNSDGKEVSVRDIAEQHVIDDLGTIPTLCEVFKNVVIPSEI
                     KSGKLIAKIKAGNFIIVD*"
                     /db_xref="UniRef100_S5MBV5"
                     /db_xref="S5MBV5_9CAUD"
                     /db_xref="bbt:BBta_7341"
     gene            complement(232097..232468)
                     /locus_tag="H1c1_full_scaffold_271_prodigal-single_406"
     CDS             complement(232097..232468)
                     /product="hypothetical protein"
                     /codon_start=1
                     /transl_table=11
                     /translation="MTKIYVVTETNYEYNDEYYYAGEGSGGSPIHAYTDKSKAESACK
                     ESTKKWLEINDLTDYGYVAEGVFDVERFCSMSGLTEDEVISSWDSNSLNELVSESVSE
                     EHLIDSLRLSIFEVIEIELNQ*"
     gene            complement(232553..237508)
                     /locus_tag="H1c1_full_scaffold_271_prodigal-single_407"
     CDS             complement(232553..237508)
                     /product="Ribonucleoside-diphosphate reductase, alpha
                     chain {ECO:0000313|EMBL:ABC46061.1}; EC=1.17.4.1
                     {ECO:0000313|EMBL:ABC46061.1};;  TaxID=309807
                     species="Bacteria; Bacteroidetes; Bacteroidetes Order II.
                     Incertae sedis; Rhodothermaceae; Salinibacter.;"
                     source="Salinibacter ruber (strain DSM 13855 / M31).;""
                     /codon_start=1
                     /transl_table=11
                     /translation="MDLDRLKELGEAPDFLNLEGLVTLEGGYLLENETPLDAYKRLAN
                     TAAKQLKKPELEDKFFNMLWKGWLCVSTPVFSNFGAKRGLPISCVTGDSWIVTKTGGK
                     QAKDIEIGDLVLSHTGKFRPVSNIIATDNRSNIYKLKISNRMTPIHITENHTVLTNLG
                     WVRVDELNPEIHLVAINGDIEYTETLYSINLTQFVPYNYKIVEGRIVKPLSGISDKVL
                     KQNGGRTFNNYYSKPFSTVTVDEDLAWAFGLWFAEGSVSINNKKTPNGIKITLNKDEE
                     DLAKRWLNVITSKFGLNGNINYYKGRKEGSSGWICVNVNGGVIGNLFKSFGQGCKEKT
                     LPDWALDLPLSYTQRLLDGLLVGDGSLRSSGDVKLTLSNPKLLLQAYQLGLKLGHPMS
                     LQMQDKVNHLATTSHVYTIVFRKYKLSVNKHTGSSAIKFNDGLYYSPIKELILTDKIE
                     TVYDFTVDVDHSFSVAGVVVHNCYGSYIPDSTDGIFKAVHEIAMLSKNGGGCSCTLHS
                     IRGRGENISGGGKSDGVVGWLKVIDQTIATVSQGCYDDKTEVLTENGWKLFENLTEDD
                     LIADIADNETLSFQPYSDYIKYRFEGELVRFTNKVGSIDLAVTPNHNMVVKKRKQLSY
                     KRNTEGKYISRTSYTSNYNFITADVFNPNRDNYIPISLVQDTPYSLSPIEQFFIAYQA
                     DGSSKPVGNSTGSLSKHLAYSFHFAKARKIKRFEEILIGAGLQYTKTTSDTTNFYVKV
                     PIEVVLDKRLKTMFGMNLSKGKAEAIIDELQHWDGSSKSISGLSYSTTVKDNVDYIQY
                     LSVLSGKQCSIPIRDADETRQILYTTYISTGNMIGGDSIVKTLEPYKGNVYCVTVPNH
                     RLVVRSNGRVSICGNSTRRGAVASYLPIEHTDFDEFISIRRQTGDESRKCRSVGFHHG
                     VTITDSFMEKLELGDVEARRRWESLLQTRLETGEPYIVWIDTVNNNKPASIKKDITHS
                     NLCIAGSERVVTNKGYLTALELYEQAEPLTLFDGEKEVASSEMKLREESASLYKITLE
                     NGLEHKVTDYHELPVMDGEGNITKVSCKDLTLNDCIAIQINKGLFGPVSMEYEAFLLG
                     LYQSDGTQYKDIRFIDVWENDFDLLDEIEFKVDAVYKKYGYNKYSTNKRIIESPKFTN
                     CTVKISPTKKKRLQSNKFLQLDFNKGYVPFWIWESDEKTQWQYLRGLLYANGTVSQNN
                     DNGSPIQVAYSDTNRDFLKELQLLFNNLGLQSSIKLSRKSGSILIPDGKEDHNYYETK
                     DCYRLIVSNKNSALEVENNTQFLSRKGRVFKKDMYSDGIKKHYKITTIEYIGEEPVYC
                     PTVASEEHIFVAQGFKTFNCSEIMLADDEEHTYVCCLSSLNLTKFDEWKDTDTVELSI
                     YFLDAVIEEFIHKSKTIKGLDKARKFAKKSRALGLGVLGWHDLLQIKGLPFDSFESMQ
                     LNNQVFKHIAEQSKSATQKLALEYGEPEDCIDLGVRNSTLTAIAPTLSNSIISGVFSE
                     GIQPIVSNIFAQKTSKGTFIRKNPLLVTLLEEKGKNTIDTWTQINTDRGSVKNLNFLS
                     AEEKDMFKTAREINQFALIRQASQRQKYICQGQSLNLFFSTPQNLSDTEELDKLAKYV
                     HNVHMEAWKLGVKSLYYFKSESSLKGESIYAEGSDCKSCEG*"
                     /db_xref="Q2S696_SALRD"
                     /db_xref="UniRef100_Q2S696"
                     /db_xref="sru:SRU_0132"
                     /db_xref="1.17.4.1"
     gene            complement(237518..239464)
                     /locus_tag="H1c1_full_scaffold_271_prodigal-single_408"
     CDS             complement(237518..239464)
                     /product="Ribonucleoside-diphosphate reductase, beta
                     subunit n=1 Tax=Cellulophaga phage phi14:2
                     RepID=S0A029_9CAUD"
                     /codon_start=1
                     /transl_table=11
                     /translation="MTILTPRATYAPMLYPKAHQYWELQQSVHWLPNEIPMGQDVNDF
                     KMNLTDSDKNVLAQILKAFTTTEIFVEDYWTNIVANRFKQPEIQRMATCFAGMECFDG
                     ETEIATTLGWKNIKDVTSTDLVGQYDINTKIISFTNPLKLHKYNYVGDMVHYVGQCTD
                     LMVTPNHELITINPHTKKITKRQASENKLTSNFFYPCSSSTSYRYTTLSDLERLYIAI
                     QADGTVFRSTPIGKIRERNDISFHLAKQHKKERLILLLNNLKIDFVETTKENNASVFR
                     FNLPETTSFEILKSLNWIDITKISALKAEEIIDECLHWDATIRHTKKGLVGEYFNTNK
                     EAVDKLSLVAVISNKYCAKLGVNKTEEQSLSTSLPNSSNPANAKICYKLGITKRIEKC
                     YPKKLLVPYSGFVYCLSVPTENLIVRRNGHVSFTGNSIHQVAYARINEELGLDDFESF
                     LSEPTSKEKIDNIINVKSKTKEDLALSLAVFSAFTEGVNLFSSFAILMSFQKRNLMKG
                     VGKIVEWSVRDEQMHSEAGCWLFKEFIKEFPEILSEDFKKKVYDAARTSVELEDHFLE
                     KVFEMGDIKGITKLQVKNYIRYRANSKLKELGLGAIWKNIDQEQLNELSWFDVIATGV
                     VSQDFFSARESSYYKGLNFNNIWS*"
                     /db_xref="UniRef100_S0A029"
                     /db_xref="S0A029_9CAUD"
                     /db_xref="elv:FNIIJ_251"
     gene            complement(239659..239979)
                     /locus_tag="H1c1_full_scaffold_271_prodigal-single_409"
     CDS             complement(239659..239979)
                     /product="hypothetical protein"
                     /codon_start=1
                     /transl_table=11
                     /translation="METEYNDSDELEERLAIIEESRTLEEIEIDGFRAKLSAAKALLT
                     EQGEHVGLCDFCLGSDKLIHNKSILVENELTDYEGIQYKVDNEIPTFEICFHGKDISE
                     DFNF*"
     gene            complement(240105..241073)
                     /locus_tag="H1c1_full_scaffold_271_prodigal-single_410"
     CDS             complement(240105..241073)
                     /product="Putative DNA methylase n=1 Tax=Lactobacillus
                     phage LBR48 RepID=D6PSV9_9CAUD"
                     /codon_start=1
                     /transl_table=11
                     /translation="MDDRLEKLNDACPANYFDKENGILLYQGDCLEVLSVLAEVLPQS
                     LNCIVTDPPYGIAYVSNHRTDKDILGQAIANDKNLDVLKIVVPMLDKLLAQNSAAYFF
                     AHPNMIGENRLIFDPYWTYKNTLVWDKGDAGTFGDLEAAYSLNYESVFYYNKGRRKLN
                     GSRPRTILRYDYNNPLIRDGSEVPYDEYLSVIENLLFELSEDKKEEVISLLPDDIVQL
                     ALARYPKSRLRKDWSARNDPVHPTVKPVNLMALLIKYSTNEGDLVIDPFMGSGPVGAA
                     CKKLGRKFIGIELHPKFFTTAVERVKHGDAFISKTPRPPEIQKDLF*"
                     /db_xref="UniRef100_D6PSV9"
                     /db_xref="D6PSV9_9CAUD"
                     /db_xref="bvi:Bcep1808_7432"
     gene            complement(241172..241594)
                     /locus_tag="H1c1_full_scaffold_271_prodigal-single_411"
     CDS             complement(241172..241594)
                     /product="hypothetical protein"
                     /codon_start=1
                     /transl_table=11
                     /translation="MKNQQQNTDISTNLSSDYESVVRDVIEAHFIDTLRSPFDNVTMG
                     KTVARWMELFIEARIPASKLMQVYNTAIRSQKTGDYFTVTNILSAWDVMQIEAEQRIQ
                     IKDRDCQICKGTGKAFVMSFETGADEERDCICASYSNG*"
     gene            complement(241545..242780)
                     /locus_tag="H1c1_full_scaffold_271_prodigal-single_412"
     CDS             complement(241545..242780)
                     /product="hypothetical protein n=1 Tax=Chlorogloeopsis
                     fritschii RepID=UPI0002F8154A"
                     /codon_start=1
                     /transl_table=11
                     /translation="MDNKILKKFLNWEHVSRDTIDVKRIYIDIAEDLVSGIMFSQILY
                     WFLPNKHGENKTRVVKDGEDWIAKTYNDWFQECRITRKQAINSVENLEKLGLIITGMY
                     HFGGRRMTHIRVNWDVFISKFSSLVDNVGDAEFLKDYWDAIKEGDNRTIVSKDKDINV
                     CDQKGNIPKRSHTSGVSDQKGHLGVTKKVTCYTKTTAENTITKNTLTIQELSLEPEIS
                     SNTDVVINNKGDVTRFILELRERALKADEYTHEPIFKKDGQIRKDSIEDPEWTFREGK
                     IYNVIKDAIHIISSGQVNWSREGKYLRQLVLMYTRESKFDLMDILECLAWGYHTEQFD
                     YYTMSSLSVPKLMPRFLDLKRTGRLKDSLLMKPKFENSVQRTERIYAERDNEQITRDA
                     KRLYEESAAKHGYKYKPIL*"
                     /db_xref="UniRef100_UPI0002F8154A"
                     /db_xref="ckn:Calkro_0656"
                     /db_xref="87188076"
                     /db_xref="UPI0002F8154A"
     gene            complement(242976..243467)
                     /locus_tag="H1c1_full_scaffold_271_prodigal-single_413"
     CDS             complement(242976..243467)
                     /product="hypothetical protein"
                     /codon_start=1
                     /transl_table=11
                     /translation="MILTNASLTSEKIFSDGIVTTITNGNNFPYNIISSTTTSTSLPP
                     SHPFGSYILPRTVERTNEEDYLDEEFIHPKCGICRTEITSIVTYRKNSSLTLIFQCHE
                     DERRIDISLKAFKENELDAKKYVYSNNEWMFTEESKWQLLKPKIVLTENADKQAITKW
                     LEN*"
     gene            complement(243493..243990)
                     /locus_tag="H1c1_full_scaffold_271_prodigal-single_414"
     CDS             complement(243493..243990)
                     /product="hypothetical protein"
                     /codon_start=1
                     /transl_table=11
                     /translation="MSKRVPVAFNRPQTYSKIYNTKPHDRHKQPPKKSHKKLKHSKYS
                     SSRFDYILGVWEAVNGTYYIFEPSKHLTGQYIKQLKQELIDIPYSYSVTLTSAQLMIE
                     QFNFKNMLRAHKISSYKDYKEEGSKLTVLSPEESIEVENIKLIKENEENEKLSDSILN
                     WFDNM*"
     gene            complement(244041..245066)
                     /locus_tag="H1c1_full_scaffold_271_prodigal-single_415"
     CDS             complement(244041..245066)
                     /product="adenine-specific DNA methyltransferase (EC:2.1.1
                     .72)"
                     /codon_start=1
                     /transl_table=11
                     /translation="MQSAVEELEEIMELTDDHKTNIMDVFISDIIILDRKRDIIEARI
                     EVLKDSISSPIGLMQPIVITQDNILVAGGNRIEACSRLGWITIPATVKQYDSLDAELA
                     EIDENLIRFELTDLERAIQYARRKEIYENKKLKAVRTESDDDTEEDESGEVGNPGFRD
                     SSNTSPSKSFVHDTAEKTGRSTTQVRDEANLGKALLRLPAEIRGLIAPTKSASNKKDL
                     ERLVDEPDSDIQLEAARMVNEAFKESKNLSVAEALSTLHGKDTYESSVSENGEATLQS
                     ALKKNTRTLDISVNSPNFKSTAETWTYEGLEEIREDFYRIENLAQRGAAVLTEIMEAK
                     EKLGKAK*"
                     /db_xref="dku:Desku_1126"
                     /db_xref="F6CH14_DESK7"
                     /db_xref="UniRef100_F6CH14"
                     /db_xref="2.1.1.72"
     gene            complement(245248..246000)
                     /locus_tag="H1c1_full_scaffold_271_prodigal-single_416"
     CDS             complement(245248..246000)
                     /product="Putative uncharacterized protein n=1 Tax
                     =Chloracidobacterium thermophilum (strain B)
                     RepID=G2LLP5_CHLTF"
                     /codon_start=1
                     /transl_table=11
                     /translation="MADKYIQEILNETKNLTKGLVSSETGVNSSAKKEKSGNVLKSLF
                     RDFVYDSGEDETSSNVDVSTPEGLSAIGYPEIQEVELNENAGTKSFEEIYKDAGINSE
                     LSVFDLEAMLDSEDLKAQPTNLKQVAINFSLKQKGLTIETPLTDAATRDAALDAYSLA
                     LDNRASTGKQENDLRITSIEKELEDYFATKQEEIDSLKRDTLAKENEAESFFQKKKIE
                     EQRMADIIKPFLGDKPNPITIGNKIESSTSVK*"
                     /db_xref="UniRef100_G2LLP5"
                     /db_xref="ctm:Cabther_B0457"
                     /db_xref="G2LLP5_CHLTF"
     gene            complement(245993..246793)
                     /locus_tag="H1c1_full_scaffold_271_prodigal-single_417"
     CDS             complement(245993..246793)
                     /product="hypothetical protein"
                     /codon_start=1
                     /transl_table=11
                     /translation="METNYIKEAFLHNYNLIFVGLVLFLMLAINFWGFFYAGVAGELL
                     VWLISYSQYFRRVADIESAEMTESEKLNTEEEILKQLRTDDRDGFFSIRDTCESICRR
                     IKNTRSEKEIKSKLIDFRYKYVLLLEERSSLRKLNSNNSKLKELEKALETNTLSWRNE
                     SNAVIKNNLQINIKILTTRIQTFKRIGERLKEIEVHLDLVKNSLELLYDDYSTSRGTD
                     DVISMVDSLISTMDIQKPVEDLDLSDLRLPKKDEIKETVYEKRSRING*"
     gene            complement(246849..247724)
                     /locus_tag="H1c1_full_scaffold_271_prodigal-single_418"
     CDS             complement(246849..247724)
                     /product="ABC transporter, ATPase subunit n=1 Tax
                     =Koribacter versatilis (strain Ellin345)
                     RepID=Q1III1_KORVE"
                     /codon_start=1
                     /transl_table=11
                     /translation="MNYEECTDDLGTYKRMESLMQINEVSKTFKNNDGSANTVLKNVT
                     FDIKDIYGKPQIISLLGQSGSGKTTLLRIIAGLDSPDEGNVLISNGGRDAEHSMHQVQ
                     AGQVGVVFQKYPLFDNLTVLENLVIPAVKTGTKEDLAIEKASIYINAFNMESSTGSYP
                     VQLSGGMRQRIAILQQLMVEGRHFIVLDEPFSGLDVKNLQSVISMLNNVASMHTLNTF
                     IVVTHDVTNALIVSDTVHVLGRTLEGTTLSKSASIVKTYDLVNEGLAYRPKIEDVPRF
                     AEIRKELKYDIIPNI*"
                     /db_xref="UniRef100_Q1III1"
                     /db_xref="fgi:OP10G_0929"
                     /db_xref="A0A068NLK1_9BACT"
                     /db_xref="Q1III1_KORVE"
     gene            complement(247721..248014)
                     /locus_tag="H1c1_full_scaffold_271_prodigal-single_419"
     CDS             complement(247721..248014)
                     /product="Uncharacterized protein n=1 Tax=Pseudomonas
                     chlororaphis O6 RepID=I4XRZ7_9PSED"
                     /codon_start=1
                     /transl_table=11
                     /translation="MQYKVGENLFSFSYQELKIQYQEYKNMTDEEFCANIPKLLHFVC
                     FICYLKEVPTSVALADYGIVHQLVHLLDDDTSDDPIINLSDIREEFNIVCELV*"
                     /db_xref="UniRef100_I4XRZ7"
                     /db_xref="pcp:JM49_13395"
                     /db_xref="A0A0C5DZ83_9PSED"
                     /db_xref="I4XRZ7_9PSED"
     gene            complement(248019..248285)
                     /locus_tag="H1c1_full_scaffold_271_prodigal-single_420"
     CDS             complement(248019..248285)
                     /product="hypothetical protein"
                     /codon_start=1
                     /transl_table=11
                     /translation="MVVKIINSDPAHIKRFYMDSGVIFSIKCPSCSDILECRTDMFEY
                     PAEGVSAYFGCEACEISIDREIKCIGGEVSYTLDVPDDITFNLN*"
     gene            complement(248290..248592)
                     /locus_tag="H1c1_full_scaffold_271_prodigal-single_421"
     CDS             complement(248290..248592)
                     /product="hypothetical protein"
                     /codon_start=1
                     /transl_table=11
                     /translation="MKKVYNLINNMTDISKFNLSNGIVLRWNCCGEIHCICGDFRLTL
                     RFEDGRIIAPIQSEIEGISLERVGSTSEIFFKPIFLSENIFLMFKVELKAWELCTN*"
     gene            complement(248618..248863)
                     /locus_tag="H1c1_full_scaffold_271_prodigal-single_422"
     CDS             complement(248618..248863)
                     /product="hypothetical protein"
                     /codon_start=1
                     /transl_table=11
                     /translation="MNEKEVEFNSDGFVHRKFTREWASSGIINISRLSDMVASVITSR
                     NEMVEYIEALHNKIDWILEKNNCCDVCFTANCESDHK*"
     gene            complement(248860..249297)
                     /locus_tag="H1c1_full_scaffold_271_prodigal-single_423"
     CDS             complement(248860..249297)
                     /product="hypothetical protein"
                     /codon_start=1
                     /transl_table=11
                     /translation="MTKCRKCGETYGWNRSAICRIDDKVHEWFTLGNSVTTADPDTSL
                     PNDEYLAAKQERANENEQVIEGEDCPICSNPLYVSYESDNPYCKNYHTRQQQLEQIIL
                     DLRRERPRIIAEFVERVFRHELYPDFPAEVIRTVAEEMAKENL*"
     gene            complement(249294..249431)
                     /locus_tag="H1c1_full_scaffold_271_prodigal-single_424"
     CDS             complement(249294..249431)
                     /product="hypothetical protein"
                     /codon_start=1
                     /transl_table=11
                     /translation="MSETKQLCRCGHAKESHHEHPYTGKFWCEDFECGCTEYTPAGEI
                     K*"
     gene            complement(249428..249601)
                     /locus_tag="H1c1_full_scaffold_271_prodigal-single_425"
     CDS             complement(249428..249601)
                     /product="hypothetical protein"
                     /codon_start=1
                     /transl_table=11
                     /translation="MTREELSDLRRTLNSVETVRRRCELSGCQEDAELVIRNGVDLYF
                     VCHECFKRKKGEL*"
     gene            complement(249605..249712)
                     /locus_tag="H1c1_full_scaffold_271_prodigal-single_426"
     CDS             complement(249605..249712)
                     /product="hypothetical protein"
                     /codon_start=1
                     /transl_table=11
                     /translation="MTIRNLIWKKTYDNIVNESTTPIYLEDWEAVRCWR*"
     gene            complement(249709..250083)
                     /locus_tag="H1c1_full_scaffold_271_prodigal-single_427"
     CDS             complement(249709..250083)
                     /product="hypothetical protein"
                     /codon_start=1
                     /transl_table=11
                     /translation="MNNEARDKARNKAIRNAYQRTHNAAFKGDGGIIAMDKQFGAIFD
                     EGYEAGRASTWVSVEDEGLPKFTQHVLGNVPTLNGPAIVDKLLYQKDTNIFYSAYSKT
                     KYGLEEVTHWQPLPPPADGGEK*"
     gene            complement(250088..250306)
                     /locus_tag="H1c1_full_scaffold_271_prodigal-single_428"
     CDS             complement(250088..250306)
                     /product="hypothetical protein"
                     /codon_start=1
                     /transl_table=11
                     /translation="MQNNEARETKQATADELLGRTISPRSVPHGYQVRQWENHESVFS
                     RLSETHPTLDRDSFMAGWNAAFSEIYGG*"
     gene            complement(250296..>250550)
                     /locus_tag="H1c1_full_scaffold_271_prodigal-single_429"
     CDS             complement(250296..>250550)
                     /product="hypothetical protein"
                     /codon_start=1
                     /transl_table=11
                     /translation="LLDMVETGEAKFEASLLVIADPEQKVWSRLPYARFAACSSDGHT
                     EVKFNSSRDAAMWLVEEELKIAPQAQADFEAIQKEQSDAK*"
ORIGIN      
        1 CGTCGTTATC ATCGCTATCA CAATCAGTAC AAATCGAGTT TTGTCCCGCA GGAATACAGC
       61 ACTGCGTAGA GCCTTCATAA CCACACTGTT GGCAAGTTAA AACTTCATCC CATCGGGGGT
      121 TGTATTCGCC ACAGCACTTA GGGCATATTT CAATCTTATT TTTCTTTACC TGTGTCTGGT
      181 TCATAGTTTT CCTTTTAGTT CAAAATACGA TGTAATTGTT ACGTTCAATC GTTCTAAACC
      241 TTCCTCAAAT ATTTGAGGTG AGTGATGCCC TAAAGTAAAC AACACTCTTG AAATATCATG
      301 AATTTCAATA GCTAAGGCTA CTTCTATGTT TTTAGGAGAG CTTCGACTCT CGGATGTTCC
      361 TAAGCCGCAC GGCTCTGGTG AATTTGTTTT CATAACTTAA GCTAGTTAAT TTGAGTTTTA
      421 ATTCTTGACT TATCTGGAAA ATACTTGTCC ATGTATTTAT CAAAAGTTGT TACTTCTTCA
      481 CACTTACACT GTTTAACCAT TCCAATCAAT GTTTTAAGTG CTGATATACG CTCTTCAATA
      541 ATATCTGCGA CATCAGGAGT TGGCCGGTCG ACTAGAATTT TACGTTGTAA ACTTCCGACA
      601 AGTCCCTGTA TTATATCAAG TGATTTTATT TTTTTATTGT CCATTACTTC ACTATACTTT
      661 TAATTCTTCT CTTTATTTAC TTCCGCAAGC ACCCAATAAA TATAATCTTC TAATGATATT
      721 GCTGTTCTAA CTCCGTCATC AGAAGTGTGC CAGAGTTTTC CATTCTTAAA TTCCGCAATA
      781 ACATCATTTC CGGTTTGAGA GTCCCAAAAA TTTAAGTATG TTTTATTTAC TGTTACGTTT
      841 AATTCTAAAG GTATTTTCAT GTTAAATTAT TTATTTTATA GTATTTTACT GCTTCTTCCC
      901 AACCTCGGTT CCATCCTGAA CTCCAAAATA CACAAGTTTC ACACGAACAT TCAAATTTAT
      961 GTTTTGTATT TTCTGGCATG ATTTCAGATT TGATTTTAAT CTCATCCTCA AACTCTCGTA
     1021 TCTGTTTTTC AGTCATTTAA TTGTCTGGCA TTGACCCACT CTTCAAAAAG AAGTTCTTCT
     1081 TTTTCACGTA AGACTTTGAT AAATTCATTA TACTCACTAC TCTCTATCAT ATACTCTATA
     1141 CGTTCAATAT CCTTTTTAGC TTTTATATGG GAGTAAGTTC TGTTATCAAA TTTTTCAGCT
     1201 TTGTTAATAT GAACACTTAT AATTTTTCCA TTTTCTGTGT TTAATAAATA TATTCTGCTT
     1261 TCTAATAATC CAATATATGT ATAACAATAA CACCTGTTTT CCAGATATAG TTCATCTCCT
     1321 TTATTCCAGT AAACTATATC TGGAAAAATC TCATGAGGAA GCATCTCAAG TTCTTCAAAA
     1381 CTCTTAATTC CTGTAAACCA ATTTGCAATC CAAGTAATAA ATTTCATTAT GCCCTCTCAG
     1441 ATATAATAGA ATAAGGAAAT AAATACTTCC GAGACTGTGT AAAAAATAAA TCTTCCAGTA
     1501 GTGCAATAAA ACCTATTATA ATTAAATATG TCCATACATT TCCTGTCTGA GAACTTGAAG
     1561 AATATATCTG TAACATTGCT CCCATTCCTC CCTCTGTACG TGAAAACGTC TCAACTGCTA
     1621 CTATCATTAA CCATCCCATA GCAGCGTTTT GCATAACCGT CTCTATCATA AGTGGGAGAG
     1681 TGGGTTTGAA AATCACACTG ACAAATATTT GCCAATCTGA ATACCCTAAA CTCTTTGCTA
     1741 ACTCATACTT TAAACGAGGA ACGTTTTCTA TAACTGCAGT CATAGAAGTA GTCATGAAAA
     1801 ACACAAGACC TGCGGATAAC ATAGCTACCT TCATACCAAA ACCAATGGCA AATACACTAT
     1861 AAAAAATTAA AGTGAATCCT ACAACTGGTA TATATCGTAA AATCTGTATA AATTTATTAA
     1921 GAGGGTTAAA AAATTCCAAT TTACTTATAT AAGCTAGTAT TGCAGATATA ATGGTTGCAT
     1981 AAAATAAACC ATATATTTGA AGTTTTAATG TAACCCATAC GTTATACAGA AGATTACTAC
     2041 TTCCTTCTGT GTATAGTAAG TTGATGAATG AGTTGTATAT TTCTACTGGT GTGGGTATTG
     2101 CGGTTATTGG ATTGAAAACC CATATAACAC AAAACAGTAT AATCCAAATT GAGCTGGCTA
     2161 TCCATCTAGC TTGTAAGGTG GGTTTATCGT AAACCGTAAA CAAATTCTTA ACTTGACTCA
     2221 TACAACAATC TTAACATAGT TTGCTTATAA TGTCAAGATA ATTAATCAAT GTACATATCG
     2281 AAGCATTGCA AACAATATTT GTCTTTTGAT AATTTAACTA CTTGTTTTTT ACAGATTTGG
     2341 CATCGGATTT TATCTAGGTC TGTAGATACA TGAAGAGATG TAATAATATT TTCAACATCA
     2401 GTTTTAAGAG AGATTAAAAC TTCTTTAATT TCTTCACTGT TTGCGGATTT GACATACGCC
     2461 TTCATAGTAG AGAGAATTTT GTATTGGGCA TCCATTACTC AATATTATCT TTTCCTATCC
     2521 AATCTGTCAA AGGCGTATGC CCGTATTTCT TGAAAAGTCT ATCGAATTCT TTCCTCTCAT
     2581 GTTTTTCCGA AACCTCTTTT TTAAGGTTTC TCTCGAATTC CTCTCGTTCT TCAATCTCAG
     2641 ATAATTCAAA TAGACCTGTT TCTTTGAGTG CATCCAATTC AACAATTAGT TCAGGTTTGA
     2701 TAATATACAT ACTATCAAAA TACCCATCAT TAGTGTGTTT TAATCGACTA AAAGTTTCAT
     2761 CCGAGAATAC AAAAATAATC TCCTCTTTAT AGTCCAAATA AAAAACTTTC GTGATAGTTT
     2821 TGCCGACAAA CTCCTCAATT TTAAGAGTTT GTTTATTTAG AATTGATTCA TTTGTCAGCA
     2881 TAATATTAAC CAGCAGTTGC AGCTTTTCTT TGTTCTTTTT GTTTATTTCT ACAGTCTACG
     2941 CAAAGTATAT GACTATCTTC TTCTATCTTA TTAAAACAAA ATATACACTT CTTTTCTGCT
     3001 TTTAAACGTA ACCTACGTTG CTTCAGTTTT TCGTTCTCTT CATCACCGTG CGAACGGCAG
     3061 AAGTGTTTTA AAGTAGGGTC AATTAAATCT TCGCATCCTA CTCTTCTGCA AACTACTTTT
     3121 TTAGCAGCAA GAAACTTTTC TTGACACTTT ACGCATTTAC GCTTTCTAAG CATACGAGGT
     3181 TCTTTTAAAC AATCCTCGCA TAGTTCAGTT GCTCTTGTTT TTTCCGAATG TTCTCTACTA
     3241 AGAACATTTT GTTTTTCATG GTGAGTTGTA CACCAAGTTT TAGAGTTAGG ACTAATTGGT
     3301 TCGTTACAAC TCCTACATAG TCCTGCTTCT TTTCTACGCT TCCTATCTTT TAGTCCGCGT
     3361 TCTCTGTTTT TTATTAAATG TGTTTCGCAA AACACAGTAG AATTCTCACT AATAGAGTTA
     3421 CTACAGTGTT TGCATGTTAT AATAGCTGTT TCCATAATTA CATAAAGGGA GAGAATTTCT
     3481 CCTCTCCCAA CCTTCCCTTT TATCGTAAAA CAATAGTTAC ACGTCGATTT TGTGCTTTCC
     3541 CTTGCTCTGT ATTATTGTCG GCTACAGGTC TATATGAACC ATAACCTTCA ATGCCTGACA
     3601 GTCTAGCTTC ATTAATAATT CCGCTTCTGT CCATAGATTT TAAATATTGC CACACAGCAT
     3661 TTGCTCGTTG CTGTGAAAGA CTCAAATTCT TAGCAGTATC TCCTGCACTA TCTGTATGAC
     3721 CTTCTAGCAA TACTTTAGTG TTCCCTGCAC GAGTTAACGC ATTGAACATT TCTTGCAATT
     3781 GCCTCATATT TTCCTGTGTG GGTTTTACCG ACGATGAACC CGAATCAAAA ATAATTTGAT
     3841 AGTTCGCGGA AACAAAAGTT GCTCCAGAAT TACTAGACTC AAACTGTGGT TTATAATCAG
     3901 TAGATTTAGC TACTTCTCCG CCAGCTGTTA TAGCTTTAAT AACACTGAGG TCAACTACTT
     3961 GAGATGCAGG TAAAACATTA GATAATCTAT CAGGCATTAA CTGTTTAACA CGCTTTGCAT
     4021 GGTCACTATA AGTAATGCCG AAAACTGAAT TATCTACATC TACATTCTGG TCAAGGCCAA
     4081 ACAGATGTCT AACTTCAGAC AAACTGTTAA GACGTGAACC TCCTAGTGGA ACCCCATTAA
     4141 CATTTGAACC TTTAAAGTAA GTGTCCCAAA ATCCTGCTCC ACGCCCTGCT ACATTGAACG
     4201 TAATAGCGTT TAGAACGCTT ACACGTGTCT TAAAGTAGTT AGGGTCTTGC TTGATTTTGT
     4261 CATTTGAACG CAATATACAG GTAGTCAGTG TTTCAAGATA TTCTTTATGC TCGTTAATAA
     4321 ACTTTTCATC CGCAAACAAA ATGTTTGGCA TCATATAGTT GTATTCACGA GTTGAAATTA
     4381 TTCGGTCAAG CTGTTCAGTT TGACCTTTAT AGGTTACGGA TGGACGACCT TCGACTGCCG
     4441 CAACGTCGCC CGGCGTCCAA GTAGAAACTC CATCAATCTG CCTTGCCTCT GTTACTCCTG
     4501 TCTTTTTGTT ACGGAGATTA ACCTTTGCAT TTTGCACGTA TTTTTGAGCA GCCTCTAAAT
     4561 GGTCGACCGC GTTAACAAAA TTAATTGCAT CGGGGTCATA AACCGCCTCA TCTGGATTGA
     4621 CAGGGATTTG ATTATCTACT GCCCAATCAA CTACTACATT CCAGTCGCAG TACGGTACAG
     4681 CCGTAACAAT CACGATACCA CGTGCATTTT GAGGGTTAGT TTTAACACTC TTAGGTGCAA
     4741 AGAAAGCGTC CTCTCCGTTT GAATAACCAG CCGAAAAGAA AGCTTTTGCT CCGTTTCGTC
     4801 TAAGTGACGT GTTCAACCCT GCCAAATCAA CAGCACTTTG GTCACCTGTT GTAGTACCAA
     4861 TATGCATTGC ACCAGTACTT ATAGCTTTAA TTTGCTCACT TGTGTCATTC ATAACAACAA
     4921 AACTTGTATT AGTGATTCCT GATTGTGCAA GACAAGAGTC CGTATGGTCA CCTGATTGTC
     4981 CTGTACCTCC TATCGCATCA ATAATTCCAC TCTCTGTTTG CCATGTCCAT CCACCGATTA
     5041 CTACTTTCGG GTTATCCGTA GTTTTTCGTG TAGGTTTTAC CTGAGATACA GGAATTGTAT
     5101 TTGGGTCAAT ATTAATAGTT TGACGAGTTT CTGGTACAAC TGATGCACGG TCTTCACCAC
     5161 GCAATGTAGA CGTAACAAAA TCAAGTAAAC CAAACTGGTT TATTGCCAAA AAGGTTAATC
     5221 CTAATATTAC TCCTCCAACG ATAAAAAAGA ATCCTTTTTT AAATCCTTTC TTACCTGTTC
     5281 CATCTGTGTT CATTAAAGTT TGCTCCTTCT GACTGTCCTT TTTACTGTCC TTTTTAGTTA
     5341 ATTAAGCAGA CTTACTTTCT GATTTAACGA CTTGAACTGT CTCAGGTTTC GTTGACAAAA
     5401 CCTCATCCAG AACTTTCGCC CCCTCAGATT TTTGACGTGC TGCTTCCCGC ATAGCTTGAA
     5461 ATTTAGCTTT AGCGGATTGC CCTTCAGTTG CTTTAGAGAA AGATTTGACC TTATTCTCTA
     5521 AAGTATTTTC TTGCATTGTC TTAGTTAGAT TAGCCTCTGC TATTACATTT TTAATGTTAG
     5581 TGCGGACACC CTCAAGTGAC TTGTCAATAG CGTCAATAGA AGTTCCGTCT TTACGCTCCA
     5641 TAACACTCAT ACGAACCTTT GCAGATTCAA ACTTACCGAT TTGTGTATCT TTTTCAGCAA
     5701 TAAGTTTTCT CTTTTCACTT TCTAGTTCAT GTAATGCTTC AGTCAGTTCA ACTTCGTCAG
     5761 CTTGTGCAGT TGCAAGCATT TCAATCAGAC CATCGAGCTT CTCTTTAAGC TCGTCTTTAG
     5821 TTTTAATCAT TTCAGCAGCT GCATCCACGT CAACTTCATC ATCTGGTAAA TAAGCTGCTG
     5881 CTTCTAGCAA GTCACTTACT TTAGTGTATT GTTTTCGTGT TTCTTTAGTT TGTGCTTCTA
     5941 ACTCATCCGC ACGTCTAACA ACAATTGCGG CTTTTTGTTT AAGCAGTTTA TAACTATTTA
     6001 TGATTTGTTC AATCGCATTA TCATACACAA TGGCAGGGTT TGCGACTTCC AACTCGTAAA
     6061 TATACTTACT AATCCACCCT TTTATAAGGT TTAAGAATCT ATCAATCATT TTGCTCCTAA
     6121 TTCAAATGAA AATACGTATC AAAACTAGAG TACCACACCT AAATTATGTT GTCAAGAGAA
     6181 ATTTTTGACA ATATTAGAAA ATAAGGTGGA CATTTTCAGT TAATCGTTTA AAGCAGCTTA
     6241 CTAAGAGGCG TGTAAAATAC CTCTTCCCAC GAACGCCGGA ACGTATGTAG AATGTTTACT
     6301 TACTTTTCTA GTAGAAGGAG GGACAGCACG AGTTTTTGCT TTGACCTCTG CACGGTACTT
     6361 TGCATTTATT TTCTTTTTAT TCTCTAATCC CTGAGCCTTA GAAGGAGGTC GGAGAGTATA
     6421 TTCATTATAT GTTTTTACAT TGAACTCATC CCATCCCAAT TTGTAGTTCT TTGACATTGC
     6481 AGTAAGAGCC TTGTCTAACC GTCTAGGAAG TTCTCCAGAA CGAAATCGAA AAATTACTGG
     6541 ACTTCCGTTT AAAAATCCTC CTACACGAGC AGTATCTCTG CCGATAGCGA AAAACGAGAA
     6601 CTTTTCTCGT CCGCAACTCT GAGCTAATGC ACATGTTCCT GTAGTCATTC GAGCATAAAA
     6661 TATATCACCG TCATCAATTC TTAGTTTTAT GAACATATCT TTTGGAGCGT CCAAATATCG
     6721 ACCTTTTTCT TCGGCAACTG CTTGCCAATT AATCAATGGG TGGTCTCCAA CTGCAATTTC
     6781 CGCGTTCACT AAATTACTTT TTATAACCGA CATAATTTCT CCTTTTTTTG GCTTCAAACA
     6841 TTAGTAGTAT ACCAAAACAA TAGAATTTTG TCAACAAAAA TAAACTCATG AGTTTCCAGT
     6901 TGAGGAGAGT CATGAGTTTA TAGTCAACTT AAAACCGGTC TCTTAAAACC GGTTTCCAAA
     6961 ACTTCAAACA AAAAAGGCAT ACATTAATGT ATGCCTTAAA AGGAGAAAAC TAATTATCGT
     7021 GATTTAAATT AAAAAGGAAT GTCGTCATCT GAAACAGGAG CTCCCTTTTT AGCTTTAACA
     7081 GGTTTTGAAT CACCTGAACC TGCAGTTACA GCTTTTACAA GTTTTACAAG TTGTTCTGGT
     7141 GTAACTTCAT CGGTATCTAT TGACTCTACT GGAGCTTCAC CTTTTCGTGC CTTGAAAGCT
     7201 GCATCACAGG CAGGGATAAC CGTATCAATA ACTTTTGCTT TCAAAAATGC TCGTTGTTTG
     7261 CGGGAGTCCC ATTCTCCATC CTCGTCTTTT TCCCAAGGTG GGCAGTCTCC CATGTCATCC
     7321 ATTGTATATT TCCAGTTTAC ATTCTGTCCG TTTTGTTTAA CGCTAAAACC TGTTCGGTCT
     7381 TTTGCACGGT TATGGTATGC AGATAAAGTA ACTTCTTTAT CAAAATCAAT ATTTTCCGCT
     7441 AGTTTGCAGA AAGCATCATA TGAAGGAGTC TTTTGTGGAA GGTCTAGAAT AACTTCCTCG
     7501 TCTATATTAA GCTTAAACCC TTGAAAACGT GTCTTGTAAG CATCACCTGT GTCGTATGCC
     7561 TCAATTCCGG TGATAAATCC GGTAACTGCT CCCCACTTAT CAATATATTT TGTAGTGGTT
     7621 TCTTTTGTGG TTGGGTTAAA TACGTCTACT GGTTCAAAAC CTTCTTTCTC TGTTTTGGAC
     7681 TCTTCTACGA TTGAGTGGTG TTTTACCACT AGATATGTGT AATTATTTGT GATTTCTTCT
     7741 CTTTGAGCCA TTTTATTTAT TTCCTTGCGG TATTCCGCTT CCGTCTTTCC TGATATAATA
     7801 AATTTATTCT TTTGCGGAGA ACTCATCTAC TAATATCTTC ACCCTAATAC AAGGTACTTG
     7861 CTCCCCTCGC ATCTTTATCT CAGTTGAGTA GAGTGCAATT TTATATCCAC TCCAGTCATC
     7921 GGTCTCTGTC GTACCTATGT TTTTTGCTAT CGTGTTTTCA TTGACTACGT TAAGAACGAA
     7981 GCCTTTTTCT TCATCTTTAA AGAACACAAC CAGTTTTTCA CGACTGGGAG CTATTTCTTT
     8041 TAATTCAACA CGGTCTATGG TAAGAGTTTG ACCAGCTTCG GTAAAGTCAC TGGCGGCAAG
     8101 CCAATTATCT TCTATATAAT CTGTTCTTTG CATCTTTCCT AAGCAGCAAT CACTTATTGC
     8161 TACTATATAA AAGTATAACA TGAAAAAAAT TAATTGCAAG TCATTAACTA ATAAATTGAA
     8221 TATTTTTTCT TAAAAAGAGG AGAATAACTA TAAGGTCTAA TTGTTGATAT GATTGAAGTT
     8281 AGAGGAAGAG ATAAAATCCT CTGAATTTGA TTTCCAGAGG ATTTTAAGTT ATTTTATTAG
     8341 ATTTTACCAA TCGTCTCCAA AAAAGACGAC CTCAGAGTTA ATTTCATACG CAACTTGAGG
     8401 AATTTTTGGA GGTGGAGGAG ACTCAATATA TTCAATTTCT ACTATCTCCA ACTCAGTTTC
     8461 GTGATATATT CCATAACGCC CTACTGATAT ACCGTTAATT ACTCCACTTG TATTATGTCT
     8521 AACTAACCAA TGCTGATTAA AAGTATCGAA TATAGCGGAA TCCACTATAC CTTCCATCCT
     8581 CTTTCTTCTG TTAGATACAA ATAAGTCAGG TAAAATTTTA TTGGCTACGT TTTTAGGGTT
     8641 TAAATTTGAT ACTTTAACTG TTAACCCTTG TTTAATCATT TCTTTCTCCG CGAGGAAGGT
     8701 AAATTACTTC AGTATTAAAC GCAAAGCTGG TTATTGTATT AATTTTGACC TCAGCCTCGT
     8761 CAAAATTAAT AGCAGCTGCT ATGCACTCGT TATAACGGTT GTTATAGTCT AAAAAGCAGT
     8821 AAATTTTTGC ATCTGAATTA TCTGCAAGTT TAAAATCTGC CCCTCTCCAA AGCTCATTAA
     8881 TCATCATAAT TATTTTCCCT TGTTGGTTTT AGTAAGTTTT ATATCAGTGA ATTGCTTGAG
     8941 TATCGAACAA GCAACTTCTT TAGTAATACT GTCAAAATAA TGGTCACGTT CTTTTTCGGT
     9001 ATCGAATTCC GTAATTTGGA CGTATTCTCC TATACCGGTT ATGTTAGTTG ATATGCTAAT
     9061 AGCTGGTAAT TCTTCTCCCC AACCTTTAGT AACCACTAGT TGCTCGTTCT CTAGTTCGAT
     9121 AATTTTTGCA AATTTAGCCA TATTAACCAG TTAAAAAATC GTATAAAATA TTTACAGATT
     9181 TTTCAGTTTC TTCGAAAGAA TTTTGAGGGT TTAAACTATT TATCATAGCC CAGAATTTGT
     9241 GTTTATTTAC TTTCCAAACA TTCTCTAAAT GTCCTTGAAG TTCCGAACTA TAATAACTAT
     9301 TTTTAAAATC TGGAATCTCT TTAAGTATCT GCTTCATTAC TGTATAATCT TTGTAACATT
     9361 GTTTACAGTA AGTATTATAT CTTTCTGACG GAACTTCACA ATTTCTGTAT TTACATATAG
     9421 CCATTAAAGT TTCTTACCTA ACTTTTCAAA TAGGTCTAAT AATTTCTTCT GCTCTCGTTC
     9481 TCGTCTCCGC AAGTCAAATA ATTCTTGACA TATAAGACGT AACTTTTCAC GCATGTTTTG
     9541 ATTATTAGTG TCTGGTTCGA TAGAGCGGCA GAGTAAGATG CAGTAATTAA AAACTTCTTG
     9601 AGTGCTGCGG AGTTCTTGAA TCTCATTTTT TAATTTTTCT GGGTTAAGCT CCAGTATTTT
     9661 TTCTATTTCT TCTTTTCTTA GCATAATGAC TTACACTGTA AAAATATTAA CTGGTCATTA
     9721 AGTATACCAT AAGATACACT ACTTTATTAA GATATACTAT TTTATTTCTT CCATACAACA
     9781 TTCAGATACA TGGCAAGCAA TAGCTCCTGT TTCTTTTCCA TTTTCATCTA CTTCCCAAAG
     9841 TGTGTTCCAT TCTACACAAT CCTCATCTCC ACAGTCTTCC AAACACCAAG GACTGAAATG
     9901 GTCGTCAGAG ATTTTATAAA TCCCTTCTCT TGTTATGAAA CCAGAATACT GACGTTTTTT
     9961 AACAATATCA CCAACTTTAA ATTTACTCAT CTATTTTCTC AACCAATTTT TCGTCTTTAC
    10021 TACCTGCAAC TATACATACT AACAAAAAAG TAAGAACTAA AGCAACAACA AAAGTCCAAT
    10081 AATTTTGACT ATAAAAAGAA GCAAGAGTAG CATATGAACC CCAAAAAATA ATTAACCATC
    10141 CCAATTTTTT AAACATTTAT GTTTTTAGTA TACCTTTACT AACTGAATAT TTGCCATATT
    10201 TATAAAGTTT AGCTTTCTTT TTATCTATTT GTTCTTTATT TCCTATATCA GATAAATCGA
    10261 GTCCATGTTC TTCTAATAGT TCTATTACGG CTAATATATC ATTTAGTTCA TAAATTAACC
    10321 GCTCTCGATT ATCTAAAAGC TGGCCTTCTT GTACTTCTTC TAGACCAAAA CGTAGAGCTT
    10381 TTGTGCACCT CTGAACTACT TCTGCACACT CTTCAGATAA ACAAGTTAGT AAATACTGCT
    10441 TAGGAGTTAA TATCATTTGC TCTTCCTTTT AATTTCGTAT GCTAATATAG TTTGGCGTCT
    10501 ACTCCATCAG TTATATTTTT TGTTTCCTCT ACAAAAGCTC CTTCTCCTCT AAGAAAAGTC
    10561 TTCGGTGATT CTGGAAATGC TTCAAAAAAT GCAGTTGTGT ATGACTCTTT TCCACATACA
    10621 ATTCCATTGT CTCCGCACTG CACGAAACAA TCTTCAGGCC ACTCGTATTT ACATACATAG
    10681 GCCTCGCCAA ATGATTTTCT TGCTATTTTC ATGATGTTAT TTATTCAGTG GAATTTTTAT
    10741 GTCCCCCCAT TACCGTAATT GGGACACAAT ATGTCCCAAT TAAAGAAGAA CATGTCCCAA
    10801 TTAAGGTATT ATATGTCCTA ATTAGAAGTA GAACACGTAC CTTATAGAAA AGTTTAAGCC
    10861 TCTACTACTT CCCATAAGTC TGTATCTATT ACAATAGGTC TATTAACTGC TTTATAAGCT
    10921 TCATTGCAGT TTGCCGCATT GATGAAAATA GTGCTCCAAT CAAGAATTTT ATAGAGCCCT
    10981 CTGGCACTGT GTATATGACC GAATACGTGT AGTTTAGGCT TCACTCTTTC TACATGACTC
    11041 AGTAAAATTT TACACCCTAC ATTTGGGTCT TCCCCTTTTC GGTAGAATTC AGATAAATCT
    11101 CCCACACCGT ATGGGGGTTG ATGTGTAACA AGTATATCTA CGTTATCCGG TATTCGTTTC
    11161 CAGATAAGGT CAGCACTCTC TTCATTATAG TACGGCCATG CCCAACCATA AAATTCTTTA
    11221 GTGTGCGGAG AGCCATAAAT ATTAAGACCT TCCAGTTGTA CTAAATCATC TTCAAGATGG
    11281 ATGACATTTT CTGGCACCTC ACTTTTATAA AGACTTGGGT TTTTCCACCA ACCTTTTTCG
    11341 TGATTTCCAG TTATAAGTAT ACGATGTTTA CATTCAAGCT GTGAGAACCA ACGAAGAAAT
    11401 TTTATAGTCT CTGTATACTC TCCTACATGA GTGAAATCAC CCGCATGAAT ATAAATATCA
    11461 ATGTTTTCAG GAAGTTTTAG TTCCTCATGA AAAGTATGGG TGTCACTTAG GACACATATT
    11521 CTAGCCATTG TTTCTCTTTA AATTCCTTTT AGACGCTCAG ATATTTCAGG AAATAACTCC
    11581 TCTGCATTTA ATTTTTCAAG AAAATTAGGG AGTTCTTTTC TGTATTTTTC AATCATAGTG
    11641 CTTTCATTCA TATATGAAAA CTGCATATTT GCCAATCTAT CACATAATTT AATAAATACG
    11701 GCGTATTCTG TTTCTCTTAT TCCTTGATAA TATTTATCAT TTGCACGTTC CGCACGGTTC
    11761 TTGCCTTTTT CATTGGTCAG TGCGTAAACT AAATCGGCAA GCTCTCCGCC TGCTATTTGT
    11821 TTAACGTCAT TGTACGTAAC ACCTGTGTCT TCTATGGTGT CGTGTAAGTA GGCAGCTGCT
    11881 GTTAGAAAAT CATTAAGTTT GGAGCACTCT TCTTTTGAAT CTCCTTCTTC ATATAAAAGA
    11941 TGTGAAAACT CATAAGCAGC AAATGTAACT TTTTCAAGAT GATATTTATA TGGAATTCCT
    12001 CCATACATTT GATTGACACG TGCATGCTGT GCTTCTGCCC AAAACTTTAT AAATTGTAGT
    12061 CTTTGTGGAC TTAATTTTGT TTTCATTACT CTTCGTCCTC TATTATCTCA CTGTATTCTT
    12121 GACATTCGCA AGGAATTCCA GATTCTCCAT TACATATATC AAGTATAAAA GGAAAATGCG
    12181 ATAACCAGTC GTGTCCGCAG ATACATACAT GAGCATCTTC AGTCATAATC TTCTCCAGCT
    12241 AATCCAGTAA TTGATATATG TTGAATGTAA TTACATACTT TATGTCTTTA TTATCCCAAA
    12301 GATACTCACC TTGAATTTCG TGTTTACCTA TGTATTGTCC GTTTTTATGC CAACGAAAGC
    12361 CGCCTTGTTC AACGTCATTA TTTATGAAAT TTATTTGAAT ACAGTATTTT TTGGTTTTAT
    12421 ACCCGATAAG TTTTTTGTAA TGTTCTTTAA CTTGTTCAAT ATTATCTGCT ACACCGTACT
    12481 GCCCTAATCT TACAAAATCA TGCCTGAAGG CTTTATCTAT CCCAACTTTT CTGACGTAGT
    12541 TGCAAAACTC GAACACTTTA ATTTTGTTAT CTAGGCAATT ATAAAGGTCT CCGGTTAGTA
    12601 TACCTGTTTC AATTTCTCTA GGCTGAAAAT TTTCTATGAT TTCTTTAAGC TCTTCTACAG
    12661 GTATACCGTA TTCGTCACAA TACTCTTTAT ATTGAACCTC TGAAAATTCC TGAATGTTTA
    12721 AACGTGGTGT AACTAACATA GAATTATTAT ATCATAGGAA TTATGTTTTG TCAACGATTA
    12781 AAATGATTTG TTTTTAATAT GCCAAAATAT GTTTCCAGAC AAAACAAAAA CAGAGCAAGC
    12841 TAAAATAAAT AGACCTACTA TAAAAAGTAC CCAAGCACTT TCTGTATAGC TTTGATGTAT
    12901 AATATAAAGC TGTAGCCATA TAAATGATAG AAGAATCATT TCAGCTGTTA TTCTTAAATA
    12961 CTTCATACAA CCTCTTTTCC ACAATCATCA AAAAAATAGT AATTATCTAC ATCAGTATTT
    13021 TCCAGTTGTC GTTGCTCTAC TGTATAACCT AAATTTTGCG GCATAAACAC AGATTTAGAA
    13081 GAGTTGCCAA ATTTTTCTAC GTCCGCAGTT ATTAATTTTT TTGCTCCGTC AAGAGTAAAA
    13141 CTGACTCCTA TTGTGCGGTC ACATGTGTAT TCATCCCTAT CTTCAATAGA TATTATTATT
    13201 ACATATACTA TCATTTTACG CCTCACTATA AAGCTTACTT AATCTTTTTA TCAGTTATTC
    13261 AACTCCCTCT TCTAGTACAT CCAAAGTATT TTTTAATATA GATGTAAGCT GCGGCTCTAT
    13321 ATTAAATCGT TTACAGCTTT CTTCTAACGA TAATCTCAAA TTGCCGTTAT TTTGTCTCTT
    13381 ACTAGACGCC CACCAATCTA CTATCATTTC TTGTAAATCT ACTAAATTCA TACCAGAAAT
    13441 TCCGTCTGGA AAATGCTCTG GATGGTGTCT ATTGACCGCA TAATGGTGCT GGATAGCAGG
    13501 TTTCATTTTC TCAAGACAAT TTTTGTACTC ATCAGAATTA TACGTTAAAT CTTTGAGCTC
    13561 TTCTGTATAT TTAGTAAAAT GCTCAACCTC TGGTGTGTCA AGTTTTGACC TATCGTGTAC
    13621 ACGTCCCCTC TCTAGAGCCT GTGTTGCAAG TTTTTGCAGT CCTTTTTGAA CTTGTTGAAT
    13681 GTGAATAAAG GTGTCAAAAT TAGTTGCTTT TTCTTTTAAA GATAGTTTTC TCATTTGTTC
    13741 TTATATTTTT CAATTTGTAA TAATTGTGCA GATTTTATAC CTTCCACCAT TGAGTCTTTT
    13801 TCATACAAAG TCAGTCTTCC CATTTCAACA AGCATATCCG CACCATCGAG AAGTTGCCAG
    13861 CAGCATCGGT CACATATTTT CATAAAATTA CATTCTATAC CATCGTACAT ATAGCATCGT
    13921 GGGCATTTTA AGGTTGACAT CTTTTCAACT GTGACTGATA CATTTTCTTT AATGTGTCTT
    13981 TTTAGTTGAG TCTTTTCGGA TTCTGTATAC AGTTGACCTG CTGGATGTGA GGGTACAGTT
    14041 GCTTTTTCTT TTTCGGGGAT TTGTTTATCC ATAATAAAAT AACGAATAAA ATAACGAATA
    14101 AAATAATGGT GTCGGAATTT CCGACACCAT TAACTGACGA TTATATGTGT TAGATTCTTA
    14161 ATCTCTTAAG ATTAACCACA AAATTAGTAT AAAGGCTGTT GTTACAAGTA GTGCTCCTAA
    14221 ACCTTCACCG ATTTCCGTAA AATGTTTATC TATCAAACAA GCAATTTCTG TGCAAGCTGC
    14281 TAAACAAGGT TGTGCGTTTT CCATAGTTTA AAATAAAAAT TCAACTCGTC TTTTTAAAGT
    14341 GAGAATATCA TATGTGTAAG GATTATTTTT ACTTTTTGAC TCATAATCTA CCATACATAC
    14401 TCTCACCACA TACTCTGTAG GAGTTTGCGA AATTATAGTG TCCACCGTCA TTTCTGTGCC
    14461 TTCACCATTA TCACAAATAT ATGTCCTATT TCTAATAGGC ATTTTTATTT GTGCCTCTTC
    14521 TTGAAGACCA GTATTATTCG TAACTGTAAA AGTTTCATAT TCGTCCCCTG AGAAATTAAA
    14581 GAAACTTTTA AATTCTGTAT AAGGTTTATT ATGAAGATTT ACCTCCTCAA TTATTTTGAT
    14641 GAGTACGTCA ATATTAACTT TTTTTTGTGG AACATTTTCA ATTAAATTTT CTTTGAAGCT
    14701 TTGGTTTATA AGTAAATCAT TTACAATTTC TTTTATGACA GATACTTCCA TTGTTTCATA
    14761 TTTTCTATGA TACCGTAATC TGGTAGGTCT ATTGAGTAGA AAATGAGAAA CATATTCATT
    14821 AGAAGTTATG AGAAACAAAC GTTTGTTAGA CATACTTCCG TTGTCTAAAA AAGACAAGAA
    14881 AGCTTCTTGA TTTATATACT CTGAATCAAC ACTATTATGC ATGCTGAACA TTTTTTCAAA
    14941 TTCATCTATA AAAATGATGT GTTCTTGTTC AATCTTATTT AGAAAACCAA ATAAATCTGC
    15001 CCCTACTGGA ACCCGACCTA CTATCTTAAT GACCGGCAGT CCTAATGTTT TACAGATAAC
    15061 GTTTCCAGTA AAACTTTTTC CAAGTCCTTT TTCACCGCTG AGAAGTATAC CTAAAGACGT
    15121 GGAAGCATTC TCATAAGATT TCAATACATG CTTAATAAAA ACTTTATCAT TAGAGTAAAT
    15181 TTTTTTAGGG AGTGTTATAT CTTTTGCTCT TTCAAGCGAA ATATTAAGTT TAGGGTCTAC
    15241 CTTCAACTCT AAAACTGTGT TAAGAGGAAG AACGTCCACT AAACCTATAT CACCGTATAG
    15301 ATAATAAGAG TCTCCTGAAT TAACAATAGT GGTTTTCTTG TTCGAACTAA TTTGTTGTTT
    15361 TGTTGACTGC ATTTATTTTA CTGTCCCCAA CCTGAAGAAA ATGGAGTAAT TTTAAACATT
    15421 CCTTCTATTT CTTCTATTTC AATCTCAATA TGTTCAATTA ATCCGTTTTC ATACGGGTCA
    15481 TATTCATCTA CAATGATTTT GATTTCTTCG TCCGAAAGAC GCTCAATACT TTGCAATTCA
    15541 TCTAAATCAT TGTAAAAACC TGTCGAACCA CTCCCGTCCC CTCCGTCTCT GGAGAATCCT
    15601 ACTATATTAA TTTTATGTTT CATATTAGTT TTCTAGTATG CTTTCTATTT TATCATTACT
    15661 ATCATTTATA CCGTTAGTAA AAGATTTTAC TACGCCGTAT ACATCATCAT ATTTTACCAT
    15721 AACCTGAAAA AATAAAGTAG AAGAATTATG GTCTTCGTAG ACTGCCCCTG TTTCTCCCCT
    15781 TAAATGCCAC CCATTTAAAA GTAGTCTGTT TATTTGGTCG GTAAGACTTT GCACTTCGTC
    15841 GGTTATTACG ATATATTCAA TTATTCTCAT AAAAGATAGT GTAGACCTTT AAATTTAAAG
    15901 TGTCAAGATA AAAATTGTTG TAAGGGATTA TTGATGAATT GACTTGCTTT TGTGCCGTCA
    15961 ATAAATGCTT GAACGTAACC AAAACCGTTA GTAGTGGGGA TAACCAGAAC TCCTCCTAAT
    16021 GGCAGGCATC CTCTTTGTAT AGCTTCATTA CAAAACTCCA CAAATTTTAA CATATCAGTA
    16081 TGCATTACCA AGGAATCTCT TATTGCAGTC CAATATGACC ATTGTAATTT CTTTTCTCAT
    16141 ATTCATTACT CTATTTTGTT ATTCTATTAG GTCTGCCCAT TCTTTCTCAG TTTTTTCTTT
    16201 TTTATCTCCT GATGCCCCAC AAAAACATGC ATAAGCACAG TGTCTATTGC AATGACCACT
    16261 TATACATTCA GGATTTTGAT AACTTGCACA GAAAGAATAA AGTGTGCAAG ACGGTTTCGA
    16321 AAATTCATCT ACTGGTTTCA GATTGTTTTC TCGTGCCGTT AATTCTTTTA ACTCCATTAC
    16381 GGAGTTAATA ATTGACAGAA TAATTGCAAC CAGAACTACA ACTAAAGTAG GTACAGTAAA
    16441 ACCAGTCATT AAATACAATA TTAATACTCC AATCCACACA GATAATAGAC ACAAATCAGG
    16501 TAGAATTATT TTTAGTTTGT TCATGATTTA TCCTCTTGCT ATCTCTTTAA AATAAACATT
    16561 TTACGACGTT TTAAGTATTC CTCGTATGTT ATACACTCCC AAGATACATA AGCATGGCAT
    16621 CTAGTACATT TTCTTGTATA ACTGTCATGT CTAAAGAATT AGTGGAAGAT GAGGTAATCA
    16681 GCTCCCCATG TTTTTTCCAC TTGCCCCTGC ATCTATCTTT TTTTCTTGTT CCATTTTTTG
    16741 TTCACCAAGA AATACCTCTC CAACAGTTAT CTGTACAGCA CATATGATTT ATATGTATGT
    16801 GCATATTTTA AAATTCCAAT TGTATAGTTT ACTATTCGCC TTCTATTTCT CCAAACGTAG
    16861 CTATTCGAAC TTCTTCAATG AGGATATTTT GAACTCTTTT TTGCCTACGT AGTAATTTCT
    16921 TTTTTACAGT AACTGACATA GCTGTATGGT TTTTAATAGC TTGGTTAAGC AGTGAAAATA
    16981 GTACATTAAA GTTTCCTGAT GAAACAGCAT CATCTAACCA GTTTTGATTA ATGTCATGGT
    17041 ACATAACAAT TTAAATTATT TCATTGAATT AAGCAACGCA CTAAACCCTT CTCCCATGAG
    17101 CTCTTTTTCA GATTCTGCTT CAGATTCTAC TGTCGAATTT ACATTTTCCG CACCTCTTAA
    17161 GAAATCATGT AAGCTGCTTA CTTCCCTTGA TTTCCTCATT TGCTCTTCTT TAGATGAAAT
    17221 TTCTGCTAAA GTTTTTCCAG AATATTTTTC GGGGATAATA GCAGGGTCAA TAGCCCTGTC
    17281 GTATCCTTTA AGCTTTTTAT CATGTAAAAG ATTAATATAT ACTATACGTG AGTACGATTC
    17341 AGAAGCTCCA GAATATTTAT TCTGTTCATT TTTTGCAGAA GGAGTAACAC CTCGTTTTCC
    17401 CCATTGTGCC TCAACCTTAT AGAAGGCTCC ATCCTTAAGT AATTGGACAG AGTAAATCTT
    17461 GTCTGAATTT CCGTCGTAAC ACCAAATAGT AGTGGCTTCT AAAATTTGTA TCATATATAT
    17521 CCTTAACTTA ATTATAGTGT AGCATAAATA TTGAATTATG TCAAGTTATT TCAATCTCGT
    17581 AATTTGAATT AAATTTTTAT TTATCGCCTC ACCGAGAGGT GTTTTTTCCA GTTGAGTTGG
    17641 TTTAAACAAT TCTACTTCTT CCACTTTAAA CAAAGTTAAA AATTCTACTC TATCTCCGTC
    17701 CTTATTTAAC TCTGTATGGG AGACATATAT TGTATCTAAA TTAGGGAAAA TTTGATTAAC
    17761 TGTTCCTATA TGACCTATTT CTCTGTTAAA GAAAAGTAAA TCGGGGCTTG CTCCAACATA
    17821 TATAAAATCA GAAAATAATT TTACACACAT AACTTCTTGG TCAAGTTCTA TATCTTCTAT
    17881 TGTCATTTTT GTAACCAAAT CTGAATAGAT TCTGATGTTT CTTGTATAGA TTTTATTTCA
    17941 TCTGATAGCA CCACTGTATA AAACAACTCA TCAGAAAAAA TCCACTCGTC TTTCATAGAA
    18001 AGTTCAATAA GACAAACGTC AGTATTTTTT ACGTGTGTAG ATTTACGGGC TATTATTTTT
    18061 ATATGGTTAA CAGCGTTATG ATTCTGAGGC AACAATACAT CTCTATTTAG AATTAAATTG
    18121 CTCGGTGATA CTTTACTCAT TTCACTAAAA TAAGTTATCT CATCTTTAAA ATAATAAATT
    18181 CTTGATATAT CTGTTATTAA AACTTCTTTT AAGTCCTTTT TCATTACGGT TGTTATTTAG
    18241 TGTCTAACCA TCTTTGTAAA TTATTAAAAA CTGGCTCATC GAAAGGTAAA GACGGCTGCT
    18301 CTTCTAATTC GTCCATTCCG CAACGCAGCA AAATATTAGT GTTAGAAGAC TTGTCATGGA
    18361 CTTTTACAAG AACAGTTCTC CTAATCAAAT ACTTATGTCG TATGCCGTCA GAGGTAACGT
    18421 GCTCTGACCA ATCTTCCTCT ATATCATTTA CAGTTCCTAC TAATCCAGTT AATTTTACTA
    18481 ATACTCTTGA GCCTATTTCT ATCATATAAA AATTAATTTA AAGTGTTATA TCCCGGAATC
    18541 CGGGATATAC GCACACACAT CTAATCTTTC TCCTCTTTTG ACATTCTCCT CTCATCTAAT
    18601 TCGCTTTGAT GGACGGCGAT TGAGGCTCCG TCCTCATCTT TTACCAACAT ATATTCTTGT
    18661 ACATGTTTAT GCCGTCCTAT AACAGTTACT TTTTTATTTT CTGAACGAGC TCCAACTAAA
    18721 TTTTCTGTAA AGAGAGGTAA AAAAATTGCG TTGTCAAGCT TTAATTTATT TATGAATAGT
    18781 ACATCATTTT CTTTATATTT ATTTATCATA TTATCTCCAT TAATTACTGA GCCAAGAGTC
    18841 TAGGCTCGCT GACGTTATTT TATTATCTAA ATCATCTTTA ATATCTGCAG CTAGTTGTTG
    18901 ATTAGGCAGC AAATATAAAG ATGAGAGCGG AAAGATAATA GGAACCTCTT TTTTAATCCA
    18961 TCCATTTTCA CTAAAAATAA CAGGAAGCAC ATAAACTTTT TCTGTGGTTA TATCCAACTC
    19021 AACCACAAGG AGGTATCGCA GTGAAAGTGG TGCATAGTGT ACAGCTACTA TATCTCCTAC
    19081 TTTTATAGAC TGCTCTTTGA CTCTAGTTTT TAACTTTTTA ATAGCCATTC TTGCACACTT
    19141 CTTATAAATT CATTGTGCTG ATTGTTATTT TTATTTTCCT TGTTTTGGCT TTTAATGAGT
    19201 TTAAGATAGT TAGTTTCCGC ACTTATTCTC CAGTTTAAAA AATCAATCCT CTCTTTATGT
    19261 TTACCTTCTG GGTCAATTTC CGCAAAACGT AGCTCTCTTT TAAGTCTTTT CAGTAATTTG
    19321 CTCATAAGAC AACCATTTTG AAACTACACT ATGTTTACCG TTATAGTAGA TTTCTCTTTC
    19381 TTTATTAGAC ATTACACTTT TCAAAATACT ATTAAATTTT TCTGAGGCTT TCGCGGACTC
    19441 AAAATTGAAA ACAGTAAATT TGATTAATAA TTTCGACGCT TCATCCATCT GCAAGCCAAC
    19501 TCCTTAAAAC TCCTGACTCT TCCTCTAATA ATTCATCTTC AGCTGACTTT ATTTTTTTAT
    19561 TTATATCTGC TAACTCTTTT TGAAGATTTT CATGTACGTC TTCAGGTCTA GGTGGGCTAG
    19621 AATAATAATA ACTAGTAATA GCTCTGTCTA CATTCAATTT CTGAATGTTT AAATGAGCAA
    19681 TCTCTTTTTC TATTTCTAAT ATGTTAACCA TTAAACTACT GAACGCTCTA ACTTTTCAGC
    19741 TTTTATTAAA GGGTCAATAA TTGATTTGAC TCTATTCAAA ACATCCTCTA CAGATGCAGC
    19801 TTCTATAAAC CTGTCAAACA TTATACGTTC AAGTATAGGC CCGAAATATA TACACAAATG
    19861 ATAACCAAGA ACTCCATTAT TGGAATCGAC AGTTATAAAA TAATGAGTGC CATCATAAGT
    19921 GAAAGAATTA TAATTATCAG AAATTATTAC AGGTTTAAAC ATAAAATTTA ATGCACACTT
    19981 CCACCAGTTT TAGAAGCTTT TATTTCGTCA AATCGTTCTG GTGATACATA CATACGACTT
    20041 TCAAAATCAA TAGAAAATTC ATCTCCTTTA TATGTTTTGT ATTCTACCAC TTCTCCTCCA
    20101 TTTTTCAGAA TTTCTTGAGC AGTTAGAGCA TCTTCAACTA CGTTAAAATG ACCTTTAAAC
    20161 TGCAATAATC TTTTACCGTT TTGCTCTGTT TTAATTTTTA CAGCCATAGT TTACTCTCCT
    20221 AACCAAGTTG TCATATGAAT ACTGGTATCT AAATCATTGA TTTTTTGTTT AAGCTCTCGT
    20281 ATTTCACCTC GAAGTCGGCT TGCTCTTTCA GCTTCCCAGT ATAAGTCCCT TTTGGTATCT
    20341 TCTATCTTAC ATTCAAGAGA GTCAAGATAC CAATCTTTAA ACTCTTGCCC CTCAAATGTA
    20401 GATTTAAAAT AGAAATTTTT TACTCTTCTT TCCCATTTTA ACATATATCT CAGTTCTAGT
    20461 ATCACCATTT GATGCTCAAG CTTCTTCTCA AGCAGTGAAT CAATAGAATC ACGAAGATAC
    20521 TCTATTTCTT TAGCTAACTC TTTCCAAGTC TCCATTTAAC CACCTGTACA AGAAATTAGT
    20581 ATGCTCTTTT TTAGATTTTT CAGTGTCATA CGAGTGGCGT TTTGATGCAT AATAACAACC
    20641 AACGTAATAT TTCATATCAG ACGTAAGTAA CTCTAATGAT ATATATAGAG AACTTCTAAA
    20701 AATAATCACA CCGTCTAAAA ACACAGTGGC ATAAGAATTA TACGAAACTT CACAGGTATG
    20761 ATATATAACT TTAAATTTAG AGCGTGTAAA ATCAAACTCA TCCACGTTAC ATATTAGACC
    20821 AATCTCTTTA TTTTTTACTG TTTTCATCTA ACCAACTATG TAATCCTATA TTAGAAATTT
    20881 GAATCTCGGT GTCAAGAGAC GCAATTCGTA AATCAATCCA ATACTGTGCC TCATCAACTA
    20941 CGTATTCACG AGAAATACTT TTTATAGAAT GCAATTCTTC GTCATTCAGA TTTATATAAA
    21001 CAACCCAGCT TCCTAACGTT TTACTTAAAA AGAGTTCATA TCCTTCATAC TTAATAATTG
    21061 TTTGATTTGT GGACATAAAA TTAGCTGCTT AACCAGTTTT GTACCGAATC GACGTTTTTT
    21121 ATATCTTCAT TATCCATACC ACTTAATATA TAATTTATTA TGTCTTTCAG CAATAATATT
    21181 TCTGTAAAAT GAAGAAGAGT AAATTTACCC TCAATCATTG CAGATACTTC TTTCTTGTAC
    21241 GTGTCAACTG CTTGAATTTT ACCTGTTCTT CCTGTTTTTC TCACTGACAT AGCAGCTTCT
    21301 CTTATCTGAG GCAGAAAGGT AGAGTTGAAA CTTCTATCAA TAATTGGATT AATGCAGTGG
    21361 ATAAAAATTT CGTCCCCTTT TACAGGGTTA TAAGGAGTTT CTGGCTCAAG TATAACTTCA
    21421 TATAAATTTG GATTTAGAAC GGATAAAATT TTATTGCACT CTTCTCGTGT ACAAAGTCTA
    21481 GCATTCTTCT TATAACTCCA TGTCTGATGT CTGCCCACCG TTTCTGAGAG GTAGCATCTA
    21541 CCGTACTCTG ATAAAGATAA ATCTCTTATT CTAAACTTCA TGGTTTAACC AATTTCGTAC
    21601 AGTATTTTTA CTAACTGCTC TTTTAGTTTT ATTATCTATC CAATTAAAAG CTGATGTCTT
    21661 TGCTTCAATC TGTGTACTCA GAGCTATATG TACTATACGC CTCTTAGGAG AAAAAACTTC
    21721 ATACGAAAAA ACACCGTTTC TCCATTCGTG TACAGATATT TTATATCTTT CGTGCATGTA
    21781 AAGACCTATT TCTCTGGTTT CAACCATTTA TGTAACACTT GTTTAGTAAT ACTTGTTACA
    21841 GCCTTCAGCT CTTTTTCTTG ACATACTAGA TTATATATAA TTTCTCCGTA ATTAAATGCG
    21901 GCTGGTATAT TAGATTCCCA TCTATAATTA TCCACAAATA TATAGAGGAA AAAGGCTGAA
    21961 TACAGAGGTC GATATTCTAT ACCTACAACT TCTCCTATGT AACCTTTATA ATCCAACAAA
    22021 TCTCGAAGTA TCGTAACTTT ATCACCTATT TCAAACTCAC AGCTCTGATA ATTAGTGGAA
    22081 ATATCTTTTC TATTCACTTT AAATGCCGCC AAGAATTGCC AATTCTTTAT CACGTTCTAG
    22141 TTGGCGTTGC TTCTTCTTTT CCCAATTCTC TATGGTTTTA GCAATTTTTA TTTTTTGGGT
    22201 GGCTATCATT TTTTCAGCTT CTTCTGGGTC AAGTAATTGA CCACATAATA CACATCCAGT
    22261 ACGTGACAAA GTTTTATCCT GAAAAGAAGC ATGCCCTGTT TGTACGATAA TATGATTGGA
    22321 TTTAATATAT GGCTTAAGAC CAGCTTTAGA GCATTTACCG TGAAACCCTA GACGGAATGA
    22381 GCTTTTACAA TCCTCTAGAG TGAGTTCATA AAAATAAATA TCATTAGGAG ATTCTTTCAA
    22441 AGTTTTCTTG CTGTAACCAG CTTCTTTACG TATTTTATCA GAAAGTAAAC GTGTTTCTGC
    22501 TATTCTGGCT AATACTTCTT CTACAGAATC CTCACTACGT TTGCTATTTA AAGGAGTTTC
    22561 TTTTGGCATT ATCCTACATC CTCCATATTA AAAATCTCAC TTCCCTTTGA AATAGCTTCA
    22621 GAGACTGCTT CAACTGACAC TTCAATCAAT TCCCCTGTGG TGTAATCAAT TTTTCCGTCA
    22681 GCATATATAT TAATCTCTCC ACTGGCTACA TGACTAAAAA TATCTCCGTC CACTAATATA
    22741 TCACCTTCAA CCAGTGTAGC TATAAGAGTA TTACGTTCGC GAGTTGGGAA ATCTTTCCAA
    22801 TCGGGTTTAC TGTTTTCAGT TACGGTCTTA TCAATTTGTG ATTTTATTTT CATAGTGTAA
    22861 GTGTATCATA GATAAAAATA TATGTCAATA GATATTTTTA TGTAAAAAAC TACAACTGGA
    22921 ACTTGACGAT GGTTTCAGTT ATCTATATAA TTTTATATAT GAACTTTTCA AAAAACATCA
    22981 GAGATGGCAG ACGTACCGTA GAAAAATTTC AAAAAAATCT AGTGTTGGTC ACTTTTCAAG
    23041 TAGATGAATC ACTTAGAGAA GATTGCAATA AAAAAACATC TAATTTATCA GAGTATCTCC
    23101 GAAGATGCAT GGAAAAACTT TCTTTATCGA AGGCGGACAA AGAAATATCT TCCATCTACG
    23161 ACAACATAAT AGAAGAGGCG ATAGATGAGG AATAGAATCA CAAAATATAA AAAGAAAACA
    23221 GTTCCAATTG TACCTCGATT AGAGAAAGAT ATTCAGACAA CCATAATATC CTATCTTAAA
    23281 TTACGTAATA TACAGCACTC AGTTACAAAT GCAGACAGGG TTTGGGGCAG AAATGGAGGC
    23341 GTTCGTCAAT CTAAAGTAGA AAAAGGCTGG CCTGATATAT CAGCAGTTCT TCCAGTTGAG
    23401 ATTAACGGTG TGAAAATAGG AGTATCCCTA TTCATAGAAG TAAAAACACT GGTAGGTACA
    23461 GCTAAGCCAG AGCAAAAAGA AAAGTTACAA ATACTGTCAG AGGCAGGGGC AGTTTGTATA
    23521 TTGGCTCGTA AAGTTGAAGA TGTAGTAGAA ATAATAGAAA GGTATAAAGA TAAATCGTTC
    23581 ACTGCTGACG ATTTAAGCCG TTCTCGCCGT CTTTTAGAGT TAAACCTATC CGATAGACGT
    23641 AATAAGGAAG TAAAAGACGC CTTAGCATCC TTTTCCACAG CAAAAAGCAA GGAAAATGAG
    23701 GATGCAAATA ATAAAGAACA TAGTTAATTT TGCAGATGAG TAGTCGTTTC TGTCATAAGG
    23761 GGTTCCATCA GGGTGATAGA ATTTTAGTGG TGAGTTACTC TCGTTTAAGG CTCGTAGTTT
    23821 CTTAACTTCG GATTCTTTTT GTTTTTTAAA TAAGGCTTCT TCTTTACGGA GGAGCTTTTC
    23881 TCTTTCGTTG AGTATTCTAC TCTGTGTCCA TTGAGGTTCT CGCACTGGTT CGTTGAACTG
    23941 GTCAAGCTCC GGCAAACTCA CTTCATCCGC AGGAGCAGTA AAAATTTTTG ATACTTGTGG
    24001 TTCTTCGGAG CTAGGTTTAC TCACGAAGTG TCCTAGACCG ATAAGATAAC GATAAATAGT
    24061 CCACTCACTA GCAGACTCAC GGTCACCTTC AGTTATACCG ACTACACCAG ATATAGCATC
    24121 AAGTGAATCT TCCAATTCAC AATACTCCAA ACCAGTTATA GGATATTTCT GTCCGTCGTA
    24181 TTCGACCTCG GTCACGGTTC CAAATTCCTT GTTTTTGTTC TTAGGTCGTG TTGATTTTCT
    24241 TCCCATTATA TAAAGTATAG CATATAACTA AGAAAAAGTC AACATAAAAC TATTCTAAAA
    24301 TTTCGAGACT TGAATTATAA ACTCTATACC AATCAGCTTT ACCTAAGCTA TCTGGCCTAT
    24361 AAACATCACA TTCTTGCTCT TTACTGAAAT AATACACGCC TGTTGTATCA ATCAAATGAG
    24421 GGTGATTGCC TTTATAACGT GCTTTTCTAT GTGTAGCTGT AAAACGTGTT TTAGAACGCT
    24481 TACGTTGTTT TAATTCTTCC ATTAATTCCT TCCTAACCAA TCTAGCTTAA TCAAGTTATA
    24541 GTTTATTTAT AATCTATTTT TATGTTTACG AAGACGGTCT TGATTTTGTT GCTCTTTTTC
    24601 TCGTTCCCAA ATATCTCCGC CACTGTGTGT ATAATCAACT TCCAGTATAC GCATTTCACG
    24661 CCTTAATCGG TCATTATGAG CCACCCAATC TGAATACATC ATATTCCATT TAAAATATTC
    24721 CTCCATTAGA GTTTTGTATT CCTCGTTTCC GTCTAACCGT CTTCGTAATT CTCTTGCTCG
    24781 TTTGTCCGCA CTGTTGAATT TTTTCTTGAG TACAGGCATG CCGCCACCGT TCAATTTGAA
    24841 TATATATTCA GCTTGTTCTA TGCTATCCAT TATAACATCT TCTATACGTT GGGCAGTGTC
    24901 TTTTACTTGA GTAGATTTCC ATTTACATAT ACGCTTCAAC CGCTCACTGG TCTCCATCAT
    24961 AATTGGGAAG TCTTTTAGTT TGGCAGGAAC AAGATTATCA GGCGTTAGGA TTTCGTTTAA
    25021 TCCTTTTGCC CATTCCATAA TCTCGTTAAT TTGAGCTTCT TTTAGGTCTT CGAGTTTCAT
    25081 ACATATTTAG TATAACCTAA ATACGGTTGT ATGAAAACAA ATATTTTTGC TTTTTTATTA
    25141 TCGGACGCAG ATTTATGATT TTTTACATAC AGATTTATTT ATCCAACCTG TACACTCTTT
    25201 ACCATTGGAG TCAGAGAAAG AAATTTTTAT ACGTTTTGCG GAAATCTTTA TTACTTCGCC
    25261 AGACAAGTTT ATACTATATC CGTAAGCATC ACGAGGAAAG AAGTTCCAGT TGACCTTATC
    25321 TCCTATTTCG AATAAACCTA TGCCACGAAC TTCACGCTCT TTTTCTGTAA GATACGGACG
    25381 GCCTCGTTTG ACAATAATCA GAGAACGCAC TTCATCCTCA TACACTCCGC CTTCAGGAGG
    25441 TTTTGATAGA CGACCATTAG CTACTAACTC ACTAATTCGT TGTCTAGTTA CTCCTCTAAG
    25501 ACGAGCTGCT TCTGTTTGTG AAATGCGTTC TCTTAACATA TTAAATATTT AATATATTTT
    25561 AATTACTTCT TTTTAGCGAT AGCTCGATAT TTGGCAACGC ACTTAGCGAT TTCATCGAAC
    25621 TCTGAAAAGT CTATATTGAA ACAACCCGCT TCTATATTGT TTTGAGACAC CTTAATATCT
    25681 TGTCCTCCCA TGTAAAGTTC ATCCCCTACA CTTTCTTCTG CAGCATTCAA AATCTCTTTA
    25741 AGAAGAGATT TTCCCTCCGT ATTGTCTCTA AAATATCCAA GCTCCGTATC ACCGTAACCA
    25801 GACCAAATAT ATCCGTCAGT TGGACTGTCA AATCGAATAA AAACCTCTCT ATATTCCTCA
    25861 TAATCAATTA AATTAATCGC TTCCATGATT TTTAAAAGCT CTGAAAGAGG CGGATGTTTA
    25921 ACTGATACTG GTTTAGCTAC AACCTTTTTT ACTGCCATAT TGCTCCTTTA TATAAAAACA
    25981 GTAGGAGGTT TCACTCCTAC TTTTATTTGA TACCGTCTTG TAACATTCTG GACAATTTAC
    26041 CCATAACTGT TGAAGAAAGT TTACTTACAT CACTGACTTC TACCCATTGA GGATAAAATA
    26101 ATTTTGGGTC ATCTGTAAGA ATACCTATAC CAATGGGTTC AATACCTGAT TTTGGTAACA
    26161 AACCAATAAC CCGTTTTAAA TCTCCTGCAA GAATTTCATG GTTTGCACCA CCATATGCAG
    26221 GCTGTCCATC TGACAAGACT ATGAGAATCT TACGCTTCTC TTTACGCAAA GCTAGACGTT
    26281 TGGCTGCCCA AATGATAGAC TCTCCGTCTG CATTTGCACC TCCTGCCTCT GCTTTAACTA
    26341 CACCCGTTAA GTCACTTGAC TCAAACTTCT TGAACACCAT AAGACGCAAA GTCTCTCCAA
    26401 AACGATTAAA TCTTTGGACT TCTTTCTCCG TCAAAGTTCT AATTTTTGAG GCTAGTGCGG
    26461 AACTACTTGA AGTATTAAAC CCAAGAGCCT CAAAATTAAT ACCAATGCCT TTTAACGCCT
    26521 CACCAAGAGC TAAGGCTGTT TGTCGTGCAA CTTCAATTTT ATCTCCGCCC ATAGAGCCAG
    26581 AACAGTCTAT AAGTAGAGTA ACTGCTACAT TAGTGGTGTC TATTTTTGTA AACTGTTTAA
    26641 ACGGAGTTCG ATAGTTTTTG TCTATACACA TAGTAGCAAG TGTACGAGTA TTTAGTTGAC
    26701 CTCTCTCTTT TTCAGGAGTA GTCTTAGCAT TCTCTTTAAC CTTAAGAACA CGTTCAAGTT
    26761 TATTCTTAAT AGGGTTAATG TGCCTCATTA CTTTACGTTT TCGTTTAGCG TACTCCTCAC
    26821 GTGAGCCTCT GCCTGTGAAA TCAATAATCT CATCATATTC ACGTGAATAC GGAAGGCTTA
    26881 CTGATTTTGC ATTGATTTTA TCCCCCTGTC CATAGTAATA ACCGTGCGAA CGCGAAACTT
    26941 TAGGCTCACG GTCAACTGCT TTTTCAAGCT GAATCTCCAT ATAAGATTCA GAACTAAAAA
    27001 CGTGCTCATC AAACTCACTC TTACCTTCAA CAGGTGATGT AAGCATTTCA GCTTCTTTAG
    27061 GAGATTCAAT CCATCCTTGA GCGTAATTTT TTCGTGTCTC TAGTTCATGA GAACCATCAA
    27121 ACTCTGGTTT TGGAGTCTCG GGTCGAACTT TACTTTTCTT CTCTTTACGC TCTTTGCCTT
    27181 CTTTTCCTTC TGTAGATTCG TGTGTTTCAA GAGATTTGTT CCGGTTGTCA GTTTCTTCCT
    27241 CAGATGCATC TCCTTTTTTA GCTTTCTCTG ACTCACCTAA TTCAGCCTCG CCTTTTTTGT
    27301 CTTTACCGTC TTTCCCTTTT TTACCGTTAG AAGCTTTTTC GTCTCCATCT TGTTCGGCTG
    27361 ACATACCAGC ATCATTGCTT TGCTTGCCTT CTTCGCCCTC ACCATCGCTT TCGCCTTCTT
    27421 CACCTTCGCC GTCGCCGTCG CTGTCTTTCA TTTCAGTTGC AGGGTCATAC TGCTCTTCGC
    27481 CACGTGCTTC TTTGCTGTCC CTATCTTTGC GATTTGGGTC AAGTTCTACA GGAGATTTAC
    27541 GATTCAGCAT TTTGTCCAAC TCTTCCATAG CCTTCTTCAT CTCTTCTTCA GAAAGAGGTT
    27601 CTAGACCATC AGACAACTTT TCACGTGCGA GATTGATGTC CTTAATTAAT TCTTCAGTAA
    27661 GTGTAAGTAC ATCACTTGTA TTATTGCATT TAGCCTTCAA TGCCCTTGCT TGAGGAAGTA
    27721 TAGCAGCTAT AATTGGCTCA ATTTGTGAGT CTGTCTTAGG AGTTTTTCCG TCAAAAATCT
    27781 CACGAATACA GATAATAAGT CGGATAGGCC ACGGCATAGC TGCCCTACCT TCCTGCATTT
    27841 TAGCACCAAA TTTTTCGTTG AGACGGTCGA GAGACATCTC TGTTCCCGGA TACTCTAGCG
    27901 GAAGTAGCAG CTCAATTCTG CTATCTTCAA CTGCATTAAA CAATTCTTTA TGAAAGCGAT
    27961 TGATAAGACG TTTCGGCTTC CGCATCTCTG GGAAATCTGT AAATTTAACA TGAGCAATCT
    28021 CATGGTCAAG AAACGCATCA AGGTCTGCAA ACAGCTCATC AGAAACATCC TCAAGCATAG
    28081 GCAGAATGAT TTTACTTCCA TCTGTATATG CTTGATTGCC TTCGATTACT ACGTCAACAT
    28141 TCCAGTTACG AGACATGATA CGAGCAACCC GTTCCAAACG GCTCTCAAAA TGTATATTGT
    28201 TTCTACTCAT CTATTTTTCT CTGCTCCTTA ACTATAAGAA GTATATCAAA AATGGCAAGG
    28261 AATGTCAAGG TTTATTTTCG CTTTTTAGCA AAAACTCTTA ACTATTCCTT GCCATTAGGT
    28321 CGTTGGTGAC ACAGCAACGA CTGTCTTATG CTGCTTTGGC TCCGTCTTTT TTCAGGAGTG
    28381 TCTTTGTGAC CATTGCTTTA ATAACTTCTC CATCCTCACG TGAAACTTTC GAATAGATAC
    28441 AGATTTCGGC TGACTCCATA ATCATTTCAT TAGGTGCTTT GCCTCCGCCT TTATATTTAT
    28501 CACGCTTTCT GGTCATAAGT TCGGCAAAAT CAATTAACTG TCTAAGAGAA AAAGTAGAAC
    28561 CCAACTCTTC ATTATTAAAT GCTGCTCGCA CATCATTTGC CAACTTAACA AGAGTCTGAG
    28621 CAACGTCAAG AGGCAAGTCT TTTACGGTGT TAGTGAGAAC TTTAGCTTCT TGCTGTGCAT
    28681 TCAAATAGTC AACGTGATAT ACACGAAAAC GGTCAAGAAG TGCACGGTTA AGTATATTCG
    28741 CACCCTGATA AATATGCCTA CAAGATTCCA TTACTCCTGC GGTGTTTGCA GTCGCAACCA
    28801 GTCTGAACTG GTTATGTGGA GTAACAATCT CATGTCCTTT TTCCTTAAGA AAAAGTTTAC
    28861 CATCCTTTTC TGCTACACTG TTAAGAACAG ACAAGATACT TGGTTCCGCA AAATCAAGTT
    28921 CATCAATAAC AAGCCAGTAA CCGTTACGCA TAGCAAGCGG AAGGGCTCCA TCAACCCAAA
    28981 CGGTCTCTCC ACCTTTAGCC GTCCAAAACC CAACAAAGTC AGATATAGAC GTTTGACCGT
    29041 TCATATTTGC TCGTATAACA GGCTGGTTCA TTTGTGCAGC GAGCTGTTCA AACAATGAAG
    29101 TCTTACCGCA CCCCATATGT CCTGTAAGGA GAACTTTACG CTTTTCGGAA AGGTCAAAAC
    29161 CTACTTCTTC CGCAATGTTA CCAAAATGAT AAGCTGGATT TATTTTAGGG ATTAACAAGA
    29221 GTTCGTCTGC CGTAAGGTCA GCACGAGGTT GTTTTGCTGC ATTTTTATTC ATAGTGTGTC
    29281 ACTACTCCCG ATTTTTTATT TGATGTCCTT TGATGTCCTT TGATGTCCTT TGATGTCCTT
    29341 TGATGTCCTT TGATGTCCTT TGACTATATG TATAGTATCA TATAGATGCC AACTTGTCAA
    29401 CATTTATTTT CTAACTTTCT TTATCCATTC CAGACATCCA AGATATAACA CTGAAAGGGG
    29461 TTTTCTTTTT TTCTGTAGAC TTTTTACCAG AAACTTTATT CTGTGGGAAA AGGTCTTCGA
    29521 CTTTTAATTC AGCAGATTTA TATGTTCTTC CAGAATATTT TCCGACCATT TTATATCCGC
    29581 CTTTTGCTTT GCTGCGAACC CTTCGAAAGG CTTCTTCCGC TTCCACTTTT GTATAACTCT
    29641 TCGTTAAAGC AAGATTGTCG GCACTATCTC CCCATTTTAT ATGATAAGTT TTAGCGTTTA
    29701 CAGGGCATAC ACTCCAATAC TTTTCTGAGA TTCCGTCAGT GTATGCCCAT GTTCCGAGAT
    29761 AATCCTTCAG TTGCTTCATT TAATTAGTGT AGCAAAATAT AAAGATTTTG TCAACAAAAA
    29821 TAAAATAATT ATTTTATTGT TCTGTAGACT CAATATCTTC TTCAGTAAAA GCAACAAACA
    29881 TAGAATCTTT TGTGTATAAT CCTTTGGTTT CGTCGGCTGT CATACTAACA GCAAGTGCTT
    29941 TGACGCTTGA ATTACGTTTA TTAGGAGGCT TACGGTTTGC TTGATAAGCT CTGTGGTACG
    30001 CACGACGTTC TTCTCTTCGT TTTTCTTCCC ATGCCATACT TTGTTCAACG CGACAGGTTT
    30061 TACATTGAGA AAGGCGAGTC CCGTTTTTAA GTGGTGAAAA TTCTCCTATT GGATGAAACG
    30121 GCATTCTACC TTTTTTTGCA CAGCTAGAGC ATCGTTTCAT CTCTGCTGGA TTTTCTATGC
    30181 CTATCCCGTT AAAAATATCT TCTATCTCTT TAACTCCATT GCTAATAACT GTATTCAAAT
    30241 CATTAACGGA CGAAGATATA ATATTTGTAC GTTCAGTTAC CACACCGGAT GCAGAGGCTC
    30301 CTGATGCTTG TACGAGTATT GCTTTTGATG GTTTTTTCAT AAGATTTCTC AACTACAAAT
    30361 AGTGTAGCAC ACTAAAATGC TTTTGTCAAC AAATATTTAA TCTTGCATAG AGGCAAGTAA
    30421 AGCTTCCATT CCAGTCATTT TTTTAGTTTC TGGTGCATTG TTCTCAGCAA AAAAACTGTC
    30481 TTGAAATATC GTACCGCTTG TTACTGGCTC TCCATTTCGG AAAAATTCTT GTAGTTCTGG
    30541 GTATTGAAGC TTTATGAGTT TGAATCCGTA GTTTTTTAAA GTTTTTATTT TATCTTCTAT
    30601 CTCGGATAAT CTTATACTGT ATTTTTTGTA TGGACTGTAA GGTCGAACGA ATTCAATAAC
    30661 ACTGTATTTT TTAAATTCTC CATGTGGTAA ATCATCAATT TGTCTTATAG AGACCCATCT
    30721 CCCGTCCCCG TGCTTCCATT TACCTAATAA TGAGTGGCAT TTAAGAAGAT TTTCACGAGA
    30781 ACTTTCAAAA AATATGTTGT CTTCAGTGTT CAGAGGCATA TTATTCCAGT TGTAAAAATT
    30841 AGATTAAAAA TAGGAGGTAT AATATTAAAT TTAAATATTG AATATTTATT GCCTCCTAAA
    30901 TCCAATTAAT TTTTAATTAC TCATACTCTG TAGTAATGCT TCAAGTCCTG TCTGTCCGGC
    30961 AACATATGAA GATTCTACAG GAAGAGTATA AGTACAAGCA GCTATATAAT CGTTTATGCT
    31021 TTTTTTAGTT TTTGCGGAGA CAGAAATTAT ATTCTCTCTT TCGACTTCAG ACGGTAGAAG
    31081 CAAAGTAAAC ATCCCTTCTA CCGGCATCTC TTCTTTGTAT GAAATCAACT CTTCGTCCGC
    31141 AATCTCAAAA AACTCTGCAA TATCAGAATC AGAGTTACCG ATACTCACTA TCGCAAGTAC
    31201 ATTTTTTGTC ATTTGAGCGG CTGTATAGTT AAACACAGGT TTAACAAGAA GTTGATAACT
    31261 TTTCACGCCG TGCAAAGCAA ACATCATGCG TAGTACACTG CAGAACATTT TTTGGTCTTG
    31321 TACTTCGTGC TTTTTACGAA ATGTTCCTAC TATAATTTGC TCTTTTCCGT CAGGCAAGTC
    31381 TGCAACTACG AGTACAGGAA TCTCTCCATC ATGATTATTT CTATAACTTT CAGCAATTTC
    31441 GACTCCACGT TTAATTTCAC TTTTCATAAT TTTCTCCACT AAATAAGTGT AGCATAAAAA
    31501 CAATAAATTG TCAATACTTA TGAACTTAAA AAAGATTGTA AAGCAGAAGA TTCTTCGGCT
    31561 ATCCCTTCTT CTATCATGGC TAATGGAGTG TTTAGTCCGA CCAGTGACTT CATAGGGAAT
    31621 TTTCCATACG TCTCCATGAA CCTTACGTTG TGTGCTTTTG CTTCATGTGT GAGTTCAGTT
    31681 ATTTGAAGCC AGACATGGGT TTGTCTAGGA CTGATTTTAG TTATTTTACC TTTACATCCT
    31741 ATCCAATAGT GAGGTTTGAC GTTTTCAATA GTAACCTCGT CCTTTAATTT AAGACCATAA
    31801 TTTACAAACT TTCTTAGTTT ACGGTATTCA TTCAGAGCAA TAGTTAAAGC CTGTATTTCT
    31861 TGAGGAGTAC ATTTACCTGT AATAATATAA TTGATTATTT CTTCTATTGT CATATTTAAA
    31921 TATTAACATA GTAATAGAAT TTTGTCAACA ATTTAATGTA GTTCGTATTT AGTGGGTCGT
    31981 ATGAAAAGAG AAGCGTCAAT TTTATCTTCG CTTTCATACT CTGGTTCAAC ACCTAATGTC
    32041 TCGTACTCAT TACTTGATTC AGCAATAGTG ACCAAAAAAG TTCTATCCGA TTGTATAGAA
    32101 ACTTTAGCTT GACCTCGTAA TATAGCTGAA CTAACAGCTA ATGAAACTGA CATTTCGTTA
    32161 GTTTGTACGG CTTGAGCGGC AAGCCGAGCT CCTGTGGTCT CATTGCTAAA AAGTTGAACC
    32221 GCAATAAGCA TAGGCATGCT GTGTTTGTCA CACAGTTCTG TAAGTTTATC CATAAGAGGA
    32281 GCAAGCTTCT TTTTAAAGAT TGCCTCCCTA GCCTTCTCTA ATTTTTGGTC ACTAAGTAAA
    32341 TCCATATGAA TAGTATATCA CAAATATATA ATGTTGTCAA GCAAAAAAAT CATCATCGCA
    32401 GTCATCATAA TACTCTTCTG TGTGACACTC CTCGTTGCAA TCATCATAAT CCTCATAAAA
    32461 ATTTGAACAA TAATCCGCGT CCGATAATGA GAGGTCATCC ACAGAATAGA AACTCTCATC
    32521 CAAAATAACT TCTTCTGGAT GAGAGCATTC TTCTGTGAAG AAATAAGCTA TGATAGCTAA
    32581 AAAATCATCA CGTATCTGGT CAGACCAACT ATTCATAACT TCTAAGAATT TCTAACATAC
    32641 GTATCGCTGT AGAGGAAAAT TTTCCTGTTT TTGCCATTTG ATAGCTTATT ATTCTGACCT
    32701 CACTCCCTCG ACCCTCTTTT ACAAGTTCTT TTACTTTACT GCGAATTCTG TCCATAGTAG
    32761 GAGTGCTGTT ATCCTCTTCA CCAACTGCCG CTGCTTCCTC CTCCACCAAA GTCGCTGCCT
    32821 CCGCTGAACC CACTGTCACT GCTTGAACTG CTTGAGTCGG AACTACTGGA ACTGCTTGAG
    32881 GAGTAATAAC TTTCTCGTCT TCGTTCTTCT TCACGCTCTT CACGTTCTTC ACGCTCTCTT
    32941 CTTTCTTCAT CATATTTTTT CCTTTTACGC TCTTGTTCAG CTAATTCTGC TTTACCTTCA
    33001 GGAGATTCCG ACCAAATACG ATAACGTTCT GCTTCTATGT CAGCTAACCT TTTTTCTTCC
    33061 AGTTGACGAG CTTTCTCTTC TTTGACACGA TTTTCTTCTT TGACACGATT TTCTTCTAAT
    33121 TTTTTAAGTC GTTTTGTCTC AGCTACTCCA TCTGGAGTAA GCAACCAAAT ACGATTCTCT
    33181 TCTTCTTTTT TAAGTCTTAA TACTTCAGCG TCTTTTCGAG CCGCCTCTGC TCGTTCTTTA
    33241 TCCTCACGCT TTGCTTCCGC TTGACTTAAG AATCTTTGCA TTTCTATTGC TTCACGTGTC
    33301 TTACGTTTAT GCCTTGCTAT CCCGTATAAC CCAACACCCG ATAAACCTAG CACTCCCATA
    33361 ACCCCTAAAA AACCAAACAA TAAACCAGTA TTGCTTTTGT TATCAGTAGA GGAGACAGAA
    33421 TAAGTATCAG GAGTAGGAGT CGCTATATTT TTCACAGTGA CAGCCTCAAC AGCAGAAATA
    33481 GTAGAAAGAA TAGCGTCACG CCAAGCATCA GATGTCCCAG TTTTACTAGC TATTTTAAGT
    33541 TTTGGCACGA GTGTAGCACG ACCAATCGAC CCAGATTGGC CATCTGTAAT GACATACTCC
    33601 ATATGCCTAC TTATTTGGAA CGCCCATTTA CGGTCATCGG TAGCCAGAAA AAGAAGTAGC
    33661 CCACGTTTTT CCCCCTCTTT ACTTCCAATG CCGTACTCTC TAGCCATTTT AAGACTATAA
    33721 TTGAAAGCTT CATAACTTCC CATAGTCTGA ACAGTCGCAA CCCCAAACTC CACGTTATAT
    33781 TTAAGTTTAA ATTGATTTAA CGTGTTTTGA ATAATGGCTT CGTCGGCTTC ATTCAAAACA
    33841 TTTGCATGGT CTTGAACAAA AGTGTTTGGC ACAACAGAAG GAATATTTTG TGCAGTTGCG
    33901 GACAAAATAC CGGAAGCCAG TAATATAAGA AACATTAAGC TGTAATTTAT ACGTGTCATT
    33961 ATTTACTCCA ATCTAAAACT AACATTGCCT CATCAGAATT CAAGTTAATA TGAGTATCAG
    34021 AATCCATGTC AGATTCACAT ATACTAAGCA AAATTTCTGC TTCATTTCTA CGTTTACCTG
    34081 CATAATACTT CCAATCATTT TGATAACAGG AATTTTTAAC TGTATACTCA GCTTCTTCAT
    34141 AAGTGAAATT CCTTCCAAAA AGGAAGTATC TTTTCTGAGA CATCCAGTAT TCTATATGAT
    34201 TTTCAAAAAG ATGCCTTCTT TCGTCGTCTA TACTGGATAT ACATTTCTTC ATAGCCAGTA
    34261 TGACATTAGG TTTGTAAAAA TTTACGGATG CCATTATTTA GTTTTTGAGG AAGATGCGGA
    34321 TAAGGAAGAT GAGGTATAAG CAAATACAGC TGCTACAAGA TGCACCCAAA ACCATCCTGT
    34381 AAAACCCACT GTAGATGCAA TAAGTATAAG TACCATAATA CGAGGTATAA ATATAGACAG
    34441 AATAACGTCA ACCACAAACG GAGTAGGGTT AAGAGGAACC ATACTCTGCA TGTATAGAAC
    34501 CAGAAGACTG ATACGAGGCA CAAACAAAGA TGCCACAAGA AAAAGTGTAG TAAGTTCATT
    34561 CATAATTTTA TATTCTCCCC ATATGACTCA TGATAACAAC TAACAGTATG GCTATTGTTA
    34621 TAATATTGTC TATTGGCTGC CAAATTTTGA ATGTTTCAGA CTCTATGCCA AATATTTTCC
    34681 CTAAAGCTGC GGTCAGAAAA CTTAATCCAA ACATAATTAA AAAATATTGA TATTGAGGAG
    34741 TAAATAACCC AAAAAACATC CAAACAAGAT AACCTACAGA AAGAAATATA AGTGCTAGTC
    34801 CTGCCAACAC GCTTACTATA CTTCCTGCAA TAATTTCTTT AGCTTCTTTT TGTGAGTCTG
    34861 ATAATTCAAG AACACGCTCT GCAAATTCTT TGGAACTTAT TTCTTTTTCC GCAGGCACCT
    34921 CATTTATTTT TGAGTCTATG ACTTCCAGTT TCTCTTTAGC TACTTGTACT TTTCCTTCGA
    34981 GTTCTTTAAC ATATTTATTA AAAAAAGATG ATGGACGAAA GCCTAGCAAT GCCATTACTT
    35041 CAAGAAATAA AGGGAACACC GCAAACAAGA AAAAAAGGTT TATTAGAAAA TTTTCCATGA
    35101 CATTATCTTA CCACAATGTC AATACCTTGT CAAGAGTTAT TTTCTATCCT CTTGTAACAC
    35161 TAAACTACGT AATAAAAGAG TTGCTCGGCT TTCTAGCCAC TTTAGATGTA TTTTCGCTCT
    35221 ACAAGACAAG CAGTTAGTCG TGTCGTCTGT GACTTCTGAC ACTTCTTCAG GAACTGGAGA
    35281 GCAAACATAA GGTTTTTCAC TGTATTCTGT TATTTTCTTA GTTGCTCCTT CTTCAATTGT
    35341 CCAGTTTTCG TTGTTTTTCA TAGGTCTTTT ATTTTTATAG GGTTGCGGAA GCTGTCTTTG
    35401 TCAAAACCAT GCTGCTGTAT CTTATATTTG TCAGAAATTT CTAAAATTTC AGGTTCTTTG
    35461 GCAAGTTGAT TGCCTACATA AATAGATATT TCTTGAAAAG CAGAGTAAGA ATCTTTAATT
    35521 TTATAGAATT GAAACTCTTT AAGAAGAATA TTTGTTCGTA AAGTTGTTTG TCTGCGGTTT
    35581 ATTTGCTCTT TAGTTATTTC AGGTATATCA GAGCTAGTTA AATATTCTTT ACTTACTATA
    35641 AATACAGGAG TATTATATTC TATAAAAGTT TTGTCATTTT TAAAATCCGA ATATCTATCA
    35701 AAAAATTGTT TGCTGCTGCT TTTACTACTA TATCTTCTGT ATGAATACTC TTTTTTAAAC
    35761 TGAGTTTTCC ATGTTTTATA GTCTTTATAG TTATAAAAGA AGTACTCGCC TTCATTATCC
    35821 TGACAATGAG CTAAAGGATA CAATTGTCCG CAAAACCCTA TTATATGAAA ATCTGTAACA
    35881 GGTTTAACGA GATTTCCGTT GGAGTCCCTA TATGCTTGAT AGTTATATCC GTTAGGAAAA
    35941 TCAAACTCTT GAGTACTGTT CCACGAACCA GTATATATAA TAATATTTAT ACTTTCTGTA
    36001 CGATAAAAAT GAAGTTCAGG GTCTATACCA AAAGAAACTG CACTGTCATA ATAATCTCGT
    36061 TCTTTACTGT ATATTTTCAT ATTTTATTTT CAGACACAGA AACTCCAAGG ATGTAGATAC
    36121 CAACAGTCTT TAGTATACTT ATATTCTAGT TTCCAATCAA AAATTTCATT TAACAGAACT
    36181 ATGACACGTG CTTTTGGTAT CATTTTAAAA TCATAAATAT CCCAAGCAGT AGGAGGGTCA
    36241 ACAAATTCAA CATACAATGA CCAAGTTATT GCTATGTATT CACATAACTC TCTGTCACTT
    36301 AATTCTCCGC CAAATTCAAA TATTTCTGCT CGTCGTTCAT CCGTCATTTT TATTATGTTT
    36361 TTGCTCTCCT AGAGCAGCAC CGATTAGTAC AAAAACAGCT ATTGTAACGA TGCCTAAACC
    36421 TTTTCTGTCC TCTTGCGTCC AACGAATAAA ATATATTTCT CCTGTTACAA ATGAAAGATA
    36481 CAGATAACCT ATTACAAATA CAATAAAAGG AAAAAAGAAG ATGTCAAAAT ATGCTTTAAG
    36541 AAATTTGTTC ATTGATTTAC CTCTTTATAT CGGTCATAGC TGCCATAACA ATCGTATTCT
    36601 TTATAGCCGT CTGCGTTTAC TACCAAGAGA TTGAATATTG TTGACAAGTG CGGATGTTGC
    36661 CGTCTGTAAT TTCTTCAAGG TCATTGAGAT TGATAAGACG TTTTATTGAA CCCCAGAACA
    36721 GCTCAATTGC AGTGGTTTTA TTTTTAGTAG AAAACGGAGG TCGGTACTCA ATGAGTCCTA
    36781 TATTTAGACC ACCAGCATCC CCTAAATAAA CTTTATAACC GGCGTCACCA GTAAATTTAT
    36841 GTGGGTCTAC ATGTTTTTTA AAATCTGACA GGGTAGTTAG ATTTTCACCA TCATACAAAC
    36901 CTTTTTCAGT TAGTATGCTT TTGACTTTTC TAAGATGTGC ATCAATTGCG AAATCGTTTT
    36961 CCATTAATAA CTCCAGTCTC CTCTCGTAAG TTTATATGTA GGATTACTAC TCAACATAAA
    37021 TTTGCTTATC AGTGAGGTAA GAATTTTTCT TTCATCTTCG CGAAAGAGTT GTAAAAGAGT
    37081 AGACTCCGCA GATTCTTGAA TTACTTCATT CGGAGATAAT ACATTTTCAT TTTTCAGTGC
    37141 ATTTTCATCT TTCAGCTTAA CTAAGGCAGT AATAAACTCA ACTATATTTT CTTCAGTTAG
    37201 TTGATAACTA AGATTTTCAC TGTTCACTTC TACTACAAAT CGTTTTGTTA CGTCTTTACT
    37261 GTAATTTATC ATTGTTTTGG AGACACTACT TTTTTTGCCC TCTGAAGTTT CTTTATTACT
    37321 TTACGCAAAT TACTATCAAA AAATAACGGA ACATGTTCAG GAGCTTTGCG AACCATACTG
    37381 GCAAATTTAT CTATTTGAAT ACAGTAATCC CCCATATGAA CCTCTCTAGG AGAGTTAATC
    37441 CCCACACATT TTTTGTAATA CTCAGTGTTC AAAGGAGAAT CATTTATTTT ACGCAAGTTT
    37501 ATTTCAACAT CAAACTCCAT AAATAAAGCA ACAGCAAATT GAAATTCTAT CTTCCTGCGG
    37561 ACAAATTGAG AATAAGAGAG GTGTACTGGC ATCATATTTT ACTTACTCCG AACTGTGAGA
    37621 GTCTTTATAT CTTATAATCT TTTCCTTAAG TATTTGTTTA TCACTTTTAC TCACTTATGT
    37681 TAAGTCATTT GTTGAACTTT TCTAAAGTAC TTCTTTTATC GCTCTTCCTG TCAAAAGCAT
    37741 TAGAAGTCTG TCCACACCCA AGCCTGCACC CCAAGTCGGA GGCAAACCAT ACTTTAAAGC
    37801 CTCTATATAA TCCATATCAA TTACATCCTG TCTTTCAAAA GCCTCCAATT GTTGCCTCCA
    37861 ATCATCTTGT TCTGAATAGA TGTTTGCTAT TTCCATTCCT CCGCAGTAAA TCTCATACCT
    37921 TTCTGGTCTT CCGTCTCCAC CAATTTTTGC TAAAGGAGAA TCCTCAACAG TAAAATCAGA
    37981 CATTATTGTT GGTTGAATTG CTTCTTCTTC AATGAAGGGA TTATTTGCGT ATACAAACTT
    38041 AGACCAATCA ATGCCTCTAA CTGTTGTAGT CCCAAAAATA TTTTGGACTG TCTCACTTAC
    38101 CAACTGCTTA AAAATTTCTA AACCGTCTTT TGCTGTTCCG CCTAAATAAA ATTCTAACAT
    38161 AGTAAATTCT GGATTATGGC GTTGAGATAA TCCTTCATTT CTAAAAGATT TTCCTATTTC
    38221 ATAAATTCCA GTTCCACCAA ATCCTCCGAC AATTAGCTTT TTTAATTCTA ATTCTGGAGC
    38281 AATACGGAGA AAATACTCCT CAGTCTTAAA AGGTTTCGCA TCACAACCGA ACGCATTTTC
    38341 TATAAGAGTA GGTGTTTGCA CCTCTATAAA GCCCCTGCCA TCAAGAAATT TGCGTATAGA
    38401 CGATAAGACC TTTGCACGAA GCAGTATTGT GTCCCTATAA CTAAGGTCGC GTTCCTTAGA
    38461 AACAATTTCA GAAAGTAACG CTAAATGCTT GTTCTTACGT GACTTATCTA CACTAACTCC
    38521 TGATATTCGG TCAGGTAGAC CTAGCTCACA TTTTCTTAGT AAGTTTAACT CAAGTAATCT
    38581 AAGTGTATTC TCACCTGTTT TAGTAACAAA CATTTCACCA GAGCAAGAAA TGATGTCTCC
    38641 TTGTGAGAGA CTGATAAATT TACTCCAAGT TGATAAGTCA CTCTTGGAAA ACAGTTGTTG
    38701 ATATTTTCCA TCTGAAAACA GATGAACGAA GGCCAGCTTA CCCATTTTAC GTGGAGCACT
    38761 TGTAATTCTA CCGATTAGCA TATAATTGAA AACTGAACAT TGAAAATTGA AAATTGAAGC
    38821 CATTGTTCTG AGGCGTCCCG GAATCCGGGA TTCAGTCATA AATCTTAAAT AAGAATCTAC
    38881 AGCCTCAAAT TCTTAAGACT TCTTAAATCA AATTCAGGTA AAGTAGAAAC TCTGTGTCGT
    38941 TTCAACCATT TTTTATTACA GAGTCAGCAT GCATAATTTA TTTTTCAGTG TATTCGTTTA
    39001 ACATCCCATC CTCATTTTCA ATACATGGAT TCTCTGTGAC AACTCCATAA CTTCCATCTT
    39061 TAAAGGTGAC GCGATATTTT CCATCGCTCT GTTTATACCC AGAAAACTCA CTCAACTTAA
    39121 TTTTAACCTT GCTTCCGTTA ATTTTTGTAA CTATAACCAT GAGCTATTTA CTTATTGTTT
    39181 TTGATTTATT TCTGAGACTC TCTACAAATA AAGCAGTAAG TTTGGCAAAA TCTTTTGCTT
    39241 GCATTTCACT TCTCCAGTTA GGGTCTGGGT TATAAAATTT GAATGCTTCC AATTCTAACT
    39301 CACTCAATCC TTCTGGTATT TCGTAGCTTC GCGGAGCAAA AACAGGGCAA ATTATATCAT
    39361 GCCAATCTGG TTTTATACTT TCCGGTTTAC TTAAGTTTTC CACTCCACAA TTACATTTAC
    39421 TCATCTTTAT CTTTATATTT TGATTTACGG CCTACTGTAT CAGCCTTTTG AGATTTCTTT
    39481 TTGTCTTTAA AAATTCTGAC CACACCTCCA GTGGAGGTTA TCATGTCTTT TATTTTTTCA
    39541 TCCCGAACTC TAATTTTATT AGGGTCAATT GTAAATCTGT TTTTATCCCT CTTAGACATA
    39601 AATAAAGTAT AGCAAACAAA TTAAATTTTG TCAAGATAAA ACTTCCAGTT TACGTATCAT
    39661 CATCGTGTAT TAACCAAGAA AGATTAAACT CCCCTTCTTT TGGTCTGGTC TGAACTTCCT
    39721 CAATTTCTTT ATTGTCTTTT ACTTCTACCC CGAATCCTGC TAGTGGGTTT ACGTTTATCT
    39781 CTTCTGCATC CACACCTTCT CGTACATAAC CCTCTGCTAG AGCAAAAGCT AATTCACATC
    39841 GTGCTTCAGC CTCAGTAAGT TGATGTTGAC CTGAAAAAAG TGCTCCATCG TAGCCTTTTT
    39901 CAACTGAGTA CAGTCCGATT GTGTACTCCG CTAGACGGAA AAAAGATTTA CCTTTATAAT
    39961 AGATTCCAAG TGCTTTCTCT CGAGCCAGTG CAGTACGTTT AGAAAGATGT ATCGCAGTCT
    40021 CTTTTTCTAC CTCTTCTCGA GTCACGCCTT TGAATACACG TGTATATCCT TTTTCAAGAG
    40081 TACCTGTAAA GCGTTTAATC GCATCAGGAC GCTCCAGAAC CTCTTCTTCT ACCTCACCGT
    40141 CCACCTCGCC TTTACGCCAC ACCACAGAGC CCTCCAGCGG TTCTCCGTCT TTGGTCTTAC
    40201 CAGAATGATA TAATTCAAAG AATAATTTCC GTGAGTAGTT TTCATATCTG CCATAAACAC
    40261 AAAAAAACTT CTGAATCAGC ATCTTTTTGA ATTCTTCAAT AGACAGACCT TCAAACTCTT
    40321 TTGCAATTTC ACCTGCATCG TTTGCTTTGG TCAGAGACCG TTTTGTATCC GCACTTGACA
    40381 TTATTTTCTC CTACCTCCCA CCAAGCCAAT CTTGAAACGC CATAACTTTC TGAAAACCAC
    40441 CTTCAGTAAG TGGCACAGTG TTAATGTCAA CTTCTATCCA GCCTAATCTC GTAAAAGACT
    40501 GAAGATAAGA ATGAACATCC TCCTCATCTA CTAAAACATG GCATTCGGAT GCAAATCCTA
    40561 CTACTCCGAA AGTATACATA TATGGCTGCA TTTCTTGATT CCGTTCAAGC TGTGCAAAAC
    40621 ACTGTCTTTT TCGAGAGTCT AAGCCTTCAT ATCTTATTAT ATTTGTCATA ACATCCTCTA
    40681 AACTATACAT AGTATATCAT AGAAATAAAA TTTTGTCAAT CATTCATTTT AAAGTATTAA
    40741 TTGGTTTAGG AGTTATTGTT TCGAGGCTAT GAATTAATTC TTCGAATGCT GTCACACATA
    40801 ACACACAGTT TTTTGTAGGT AATGTAGGTA ATGTTAATTT TATCATTTAG TTAACCAAGA
    40861 ATGGAGATTA TTTTTATACG GCTCTAGAGC AATGTCCACT TCTTCAAACA TATCCTCACA
    40921 GTAAAATTCG TAATCAAATA TAATATCTTC ATTGGCTGCC CAAATATCAT AAGATTCAAG
    40981 ATTTTTAATG TCTATCCTGT AAACATTTCC TGTAGGGCTG CCGCTGCTGT CTATTACTTG
    41041 ACTTACAGTA CCTTTTACAG TACCTTTTTC CCCTGTATAT TTAACAATTA TTCTGTCATT
    41101 AAATAAAAAT TCATTTCTTG AAAATACAGT ACCCTCAGCA GATATTATAT CTCTCCACCC
    41161 TAACCAAAGA TTTGAATGAG TTGTTTCAAC TTTATATGAA AGATAATCTC TAGAATTAAA
    41221 GTAATCAACG AATATTATTT TCCCTGTATG GTAAAAATAC TTATTATTGT CTTTAACTCT
    41281 GATTATCACC AAGTCATTTT CTTTAAATTC TCTCATTTTA ACCAGTTATG TATGCTTACT
    41341 GATGTCTCCG AATCTATAAG AATTATCTCA TGTTCATGCA ATGTAAATCT CTTAAGTTTA
    41401 TTATTTAAAG TTCTGTACTC TATTGTTACC CAATAACCAG ATTCATTGGA GAAAAACACA
    41461 TTGGTAACAA TTTTCTTGGC ACTGTCCGCA CCTTTTCCTC GTAAATGTTT ACGATTTAAA
    41521 ATATCTACTT CATCGCCCTT TTGAAATTTA GACATTACAG TTCCAGAACA GTGTACACTT
    41581 TTTCCATAGT TTCACTCGCC CTTGAACGTG CATAGATTCT CCCTTCTTCA AGTCTATTTT
    41641 GAACATCGTT GTCTGTTATA GACTCCATAG AGTTAGTTAT GCTTCCAGTT AATAAAAATA
    41701 ATCTGGATAA TATATCATCT TTTAATTCGG AATAACTACC ACCTAAAAAC TCTTCGTCTC
    41761 CAAAACCTAG CTGCTTTCTT ATATTTAAAA GATTTTTCAC CCCTTCATCC GAGTAATCAA
    41821 TTTTACCTGC TGTTGTACGT GCGGATTTAA TCTTTTTTTG TATGACCTCA AATGTATCTG
    41881 TTAAATACAG TACTCCTTTT GGATTAGGGT CAGATTTTGA CATTTTAAAT TCTGGTGTAG
    41941 TTAAAGAAAG AATACGAGTA TCCTCAACAA CACCTGCCGG TACAGTAAAC GTATTAGGAA
    42001 ATAATTTATT AAACCGTTTA GCAAGTAAAA TTGCTAATTC GAGATGTTGA ATCTGGTCAT
    42061 GGCCTACTGG TACAAAGTGA GTATCATACA ATAGTATATC AGCCGCCATT AACACTGGGT
    42121 AGCTGAAAAG ACCTAAGTTT TCTCGTGGTT GATTTAATTG CTTAACCTTA AACTGTGTCA
    42181 TTCGTTCAAG CTCACCCATA CGAACGTAAC AACTAAGTAT CTGACACAAT TGAGAGTGTT
    42241 CTGGAACGTC TGATTGTACA AAAATATCTG ATTTAATTCC GCAAGCCATT AAAGTTTTTG
    42301 CAAGACGCAG AGTTTTATTT TTTAAACCTG TCTGCGGAAC AGTTAATGAG TGCAGATTAG
    42361 CAATACAGAC TAAACCTGTA AAACTTAATT CTAAGTTAAT AAAAGGTTTT ACAGCACCAA
    42421 AATAATTACC TAGATGAAGT TCACCTGTTG GCTGTATTCC TGTAAATAAA TTTCCTTTAA
    42481 TCTTATTCTT CATATACTTA ATATAACATA AAAATAGACT TTTGTCAACA ATTATTTGTT
    42541 GACCTAACTA ACCAATTTTC TATTGCCAAC ACTCCTTCTA AGTTGTCTAT TTCCGAATCC
    42601 AAGAATTTAT TGTAAGGTGA TAAATAGGAG CCTCTAAATA CGCCTGTTTT TCCAGACATT
    42661 ATAAATTCAA TTTGATATTG AAAGTAAAAA CTTTCATTAG ACTCGTCATA TGCCTTACTA
    42721 ATGGATATTA CTTTTCCTAC AGAGTGTAGA TTATCCCCTC CGCTTCTGTT AATAACCTCA
    42781 TCTCCTATAT TAAAAACAGC TCGTAACAGA CTTACGCCGT AGTTACTTAG CCACAATCGT
    42841 TCTCCAAGTA ATTTAACTTG ATTGAGTCTT ACGTTTTCTA CTTGCCAATA TTTCTGATAA
    42901 TGCTCGGATT CTTTTGTTAC TAAGTCTCCT ATTCTCATCT CCTCTCTTAC AAATATCATA
    42961 TTTTACATTT TTTCAGACAT CCAAATTTGA ACAGCACTAT CTTCGTATAC CGTCTCAATG
    43021 ATTTCCTCTC CAACTCTAAT AAACGCACTA CGTGGTAACA CAAGAGAACA TTTAGAATTA
    43081 TACAAAGATG GGAAGTTTCC TTCCATCTGA GCAAGGCAAA TTTCATATTT ATCGTAATTA
    43141 GAAGTTACTC CTGTTACAAT ACCTTTTCTG CCGTAATATA TACTTTCTTT TGAAACTCCT
    43201 GAAATTTGAA TATGAGTTCC AACAGGTGTA AATTTATACT CTAGACTAAT ATTTTCAGAT
    43261 TCACCAAAGA CGGTTCTAGG TTTAAAATTC CATTCAAATG CCGTTACGTG AACCATATCG
    43321 TCTTCAATAA ATTTAACATG ACCACGTATC CACTTTATTT CACCTTCATG AAAAGTTTTT
    43381 ACTGATACTT CGTCTCCCAC ACCGTATTCC ATATTAACCT GCTATCCATA TATAAACTGC
    43441 AGAACTATCA AATACTTCAA ACTCTGAGTC TATAACTGAA AACTGAGACC TGTCTAATAA
    43501 AGTATAAATT GAATCTGGGT CAAGCCTTAC TGTATAATCA GAGTAATCAT AGCTTATACT
    43561 CATTATCGTT CCTTCTCTGT TTTTCCACTT TTCACTGGTT ACTTTAATTC GTTTACCAAC
    43621 ACTTGAAGCT TTATGCGTTG TAATAATTTC ATGTGATTTA CGATACTCGA ATTTTCTGAA
    43681 ATCGGGAAAA CTCCCATGAC TTATAATAAT TCTATCTTCT TCAGAGTATA TATCAATAAT
    43741 ATATCCATAA ATATCAGTAT CTTTAATTTT TACTCTGTCT CCTATTTCAA ACTCCATAAC
    43801 TATCCTTTTA ACCAGTCATG TACAGGAACT TCTTTTTTTA TTTCAATCCA CTCTGTTGCT
    43861 TTATTTTCTG CATCCCATAA AGCCCATGAC TTGAATTTTT TTAGCAGCAT ATTTTCAAAA
    43921 TAAATTTCAG CCCCGAATCT TACTCTAAGA CCATCGTACC TAGTAAACTC TTCATCATCA
    43981 ATTAAATAAC CAGAACGAAT AATATATCTA TCACATTCTT TATCTGAAGA ACTCCAAAAA
    44041 ATATTACGTA CACCGTTTAC TCTGTCATTT ATCCAATTCT CACAATCTTC TAACGCATCT
    44101 ATCGGCTCAA TCACGTTTTT TGAAGTATGC CCACCTAAAA AACTATGTCC AAAGGTATTT
    44161 GACAGTGAGA TATAGCCGTT AATCTTGTTT TTACACAATA AAAGTTCAGG TAAAGTTTTT
    44221 ATTGTTATCA AATATTCTTT GTAGATAATT TTTTCTATGA CTCTCGGCAA AACTAACATA
    44281 GTCAACTCCC CAACCAATCT GATAGAGAAG TATCAGGAGG ATGTATTTTC TCTAAAATAA
    44341 AATAAGGTAA AGTTATAATA ATTTCAGTGC TTGATTCGTA TCTAGTTTTA ATTTTAATGT
    44401 GAAGGTTAGA TTTTATTCCA ACTACAGTAC CTCTCTGTAA TTCAGGAACA AGCCAACCAG
    44461 ACTCCTCCCA AACTACTTCA TCTCCTATAT CAAATTCAAG TTTTATCATG TTAATTTTCT
    44521 AACCAGTCTG ATAGAGAATT GTTAATGAAT TCAGCTTTTT TAACCATACT TTTTAAAGTT
    44581 AATTTTTTTA ACCAGCCGTT AGGAAGAGTT TTAACCTCAC CAACCTCTGC ACCCTGTTCG
    44641 GGCTCAAGTC TAACGTAGGA ACAATACGTT CCTACAGTAA GTATGGTTCC TTTTCTCATT
    44701 TCGACTAAGT TATTTACACA GATTTTATAA GTCACCTCAT CGCCTTTTTC AAATTTTAAC
    44761 ATAAAATATA TTTTATCATA TGTATTCTAT TTTGTCAATA CAAAAATTAA ATCCTCAACC
    44821 ACTGTTGCAC CGCATTAGAG TCCTTATCAG GATTATCACT CGCTCTTTTA ACTAATTTAA
    44881 AATCCTCGAA AAATAAGTCG CCAGTCCTAA CACGGTCGGA AGAAGCATCG AAGTAAGTAA
    44941 ATCCAGCTTT CATCCTTCCT TCAACCAAAT AAACAGAAGT CACAATTGTT CTTGAGCCGT
    45001 TAAGAAGTTC GATTATATCT CCTTTCTTTA TAAACTCTAA AGGCTCCGAT TCTAAAATAA
    45061 CAAGTATTCC TTCAGAATTT ATATAAGTGC CATTATTAAG TTGAAAGACT TGTAATTTTT
    45121 CAAAAGCCGT AAATTGAATT AAAATGAAGT CTTTAACTAC ATCTGATACT ACTCCTTTTA
    45181 AATACTCCCC CTCTGGAGAA CAATAATGTA TTGATTGACC AACTATAAAC ATATATCTAA
    45241 TTCTAACCAA CGATGAAGTC CGTCTTTTTC AGGTTGTATT ACTATTAAAT CAGCGTATCG
    45301 AAATTCCTCG TTCCAGCCAA CACCTTTTTC TGTATATGAT ACCCTCGCCC AACAATCGTT
    45361 AGCAGGTAAT TCTATCCAAG TCTTGAATAC CTCTCCTATC TCACCGTTAG GAAGGAGCAC
    45421 TTTATCACAT ATTTTTATTC TGTCTAATGA ATCTGTATTT AAGAAGTTTA AAGTTTCGTT
    45481 ATAACAATTT TGGTATAATT CAGATTCCGG AGAATAATTA AAAGTTTCTA CCATTTCTGG
    45541 GAAATTCCAT TTAGCCAAAA TAAGAGGTGG AGAATCAAAT ATAGCATATA CTGTTCCTTT
    45601 TTTTATTATT TGTTTTCCAT CTCTTCCTCT TCCGTCAGAA AGGCTCCAAA CATTCATTCC
    45661 TTTGACAATT AAATCTTTCA TACCTTTGCG GACAACCAAT TTGTTACACT CGTATTTTCA
    45721 ATAATCAGCT CAGTTGTAAA GCTTAAATTA TCCTCATGCA TAAAAAAATC ATTATAATCA
    45781 TTTACCTTAT GTACAGCCTG TCCATTATCA TCTACAGAAC AAACACAGTA AATATATTCC
    45841 GAACCCTCAA AGTTTTTTCT TACGGATACA ATAACTCCTT TTACAAGAGG AAGTTCTGAA
    45901 CCGTACTTAA CCGTTACACA GTCACCTGTT TTAAATTTTG GATAACTCAT TAGACATCCA
    45961 ATTAAGTACA GGATAAAGTG TTGTATCCTG CACCTCTAAT TTATCCTCCC AAACCCAAAC
    46021 TCTTTCACCA GTTATAAGAC GTACTAAATA TATATTTATA ACTTTATCTT GACGCCAATC
    46081 AAATTCAGAC TTACATCTAA CTATATGTCC TAATGTATTA TTTGTTAGTA TTATTACTTT
    46141 TGTATTATCT TCAAATTTTA TCGAGTTTGC CCGTCTGTCA CTGGCTTTTT CAATCAAAGT
    46201 AAGCTGATTG ACAGGCTTTA AGAATCTTTT TATGCGTCCT GCATCATCAA CACCTCTTAT
    46261 ATAATACGCT TCGGGGTGCA ATTTAGAAGG ACAAAATATA TACAGATTTC TATAAAAATA
    46321 CAGATAGTCA CAGCGTACTT TGTCATTTTT CTGAAATTTA TACTTACTCA TATATTTATA
    46381 ATCCATTCAC AAACTGGTGA AATAACTGAA AAAATATCTT CTTCTAAGTC TGACTCAAAA
    46441 CACCAAATTG TTTCTTCATT ATCGAGTTTT AAAAGATATT CATGTATAAC TTCGCCTTTA
    46501 ATTACATATT TTTGAAATTT ATACATATAT CATTCGTTCG CGGACAGCCA ATTTTGTACA
    46561 AAATTAACTT CTTCGACTAT CCCATCATCC TGTATAAAAC TTTTTGGGTG TATAGAAGTT
    46621 AAAGTCCACC AAAACCTGTG AACAATTTTG AAAATATGTT TATAATTATC TTCTTCCAGT
    46681 CTTAAATCAT AATAACTTTC GTCGAAAGAC AGAGAAACCG ATTCTGTTTG TCCATAGTTT
    46741 TCTACGATAC ATCTTATTCC AATTTTGTGC GGAGAGCTTT TATACAGTAC AAGTTCTCCT
    46801 ATCTCAAATT TAGGTTTCTT CATAAATTTT CTATCCACCT GTAAACAGAC TCATCAAAAA
    46861 CATCTTCATT AGCTGTATAA GGTAGTACAT TTGTCAGTCT ATCCTCTAAA TACACACCGC
    46921 TCACATTACA ACCTTCTAAA AATGAATGTG TTGTATAGAC AGGAAATTTA TCCAAACCTA
    46981 TTCGAGATAT TTTAACTATT ATTCCAATAA ACGGCTCTTT TTTAGGCTCT GTAATCATTA
    47041 CAGATTGTCC TATACTATAT TTAGGTTTGT TCATGTTCCA TTCATTTAGA TACAGAAGAT
    47101 TCTGAATTAT CAGAATTTTT CATTGGTCAG CCAATTCTGT AAGCATTCGT AAACAGGTAT
    47161 AATAGACTCT AAATATTGAT TTTTAAAATA CAGTGACTCT TCAAACTCAG TTATAACTGT
    47221 ATATTGATAT TTTTCTACTT GTCCTATCAA ATCGTGGACG ATTGTAATCT CTGTTATTCT
    47281 ACCTATCTTA TTGTTATGAG TGACACTAGG GGACACGATA CGGACTATAT CTCCTATTAT
    47341 GTACTCTGGT TTTCCTAACA TATATCTAAT TAAATTTACC CATTCGCGGA CAGAGAATAA
    47401 GTTTACGAAT CAGTTCCTGA ATAAGTAGTC ATTAAACTTT CAGGAAGTAT AACACCTAAT
    47461 TTATTACCTA GACGGATAAT CTCTCTATTG TCTAAATCAC GTTGCTCAGT TTTCACTTAC
    47521 TTTAGACGCT TCAGATGCCT TTACCAGCTC TACCAATTTC TTTTTATTAA ACAATATACC
    47581 AGATTCAAAC ATAGCCAAAA CTGTGAGTCC ATTATACATG GAGCCGCTCC ATAGACCAGT
    47641 ATCTCCGTTT TTAATATTAA TGAAGTTGCT AACAGATGAA TCGTATTTTA CAGTAAGTTT
    47701 TGTGTCCTCT CTCGTGTTCA ATAGATTTAC TTTATTTGTT AAACTTTCAA AAATAACAGT
    47761 CTCTGCGGAC TTTACCGGCT CCTCATCCCA ATGTGTCCAA GCCAATATAT AAACCCAATC
    47821 AATGCTTTCA CCGACAGGAG TGTTACCAAC TACAATAAAC CTGAGTAAGG AACTGCCTCC
    47881 CTCGCTGATT GAAATATATG GAAAATCTTT GTCGCTGTGT TCAGTAATAG TAAGTTTATT
    47941 TGATTCACAT ATATCATTTA TTTCAGTTAG AATATATGTA CGTTTTGTAA ATAAATTTTT
    48001 AAGTTCAGTC ATAAATTTCT CCTAATCTTC AATCTAATTA ACTAACCAAT CGACTAAATA
    48061 CGCTTTCACA TTTTTCTGTT CATTATCTAT AAGTTCGTTG GCAATAAGAC AAGCAGATTC
    48121 TATGTTAGAA TAATATTTCA TTTTTTTGAA TTCTCCAGTA TTTCACATAG TTTTTATTCA
    48181 TTTGCGGACA GCCAATTCTG TACATCAGAA TAACCTTCTT CGATTTCAAT AGAAGGTTCA
    48241 TATGCTTCAA TCATAGCTTT TATAAGAAGT TCAGCTCCAG ACTCTGCACT TTGTACAGTA
    48301 GTAAAACCCT TTATGGGTAT AGTCAGAGAC TAAATGCATT ACATCTATTG AACTTTCCAT
    48361 TTTTTATCCT TCTGCGGACA TCCAATTGAA GACCGCTAAA GTTATTTGAC TCTTCTTTTC
    48421 ATCCAGTTCT TTTGCTAAAA TACCAGATAT ATAATACTCA GCAAACATTT TAGCTCTATA
    48481 AACAGTAGTA AAATTTTGAG CCAGATAATA ACTTCCGTCA TCTTTGTAAA GTTTAATTTT
    48541 ATATGGTGCT TCTTTATCCC AATCCCATAT ATCTTCGGGT GATTCAATTA CATAACGTAC
    48601 ACCTTTATAA TAATAATTAG ACATAAACTT TATTCCTTGA ATTTATTGTA CCATATACAA
    48661 TCTCTTATGT CAATAAAATA ATACTTTGGT GTTAATTTTA TACACCGCTC GCGGACAAAA
    48721 AATTAGGCGA ACTGTCCAAT CTTTTATATA AATTTATATA ATATATAATA ACAACCAATA
    48781 TTAGACAGTA AAAAGAGCAT ATATTCTGAA TACAAAAGAG CAATTAAAAA GAGAAAAATA
    48841 TATACAAAAC AGCTTTATTT ATATAAGAGA TAAACAATAT TACACATTAA GTAAATATAA
    48901 GAAAACCAGA CACAAAACTA ATTTTTTAAT ACCCACCTGC GGACGAAGAA AAAGCTAATA
    48961 AATACTAAGA GCAAATAAAA AGATAACTAA CAAAGAGTTA ACTAATACAG AAGAAGAGAA
    49021 CTAAAATAAA AGCCTTATAG AGTAATAGAG AATAGAGTAG CCAATAGAGT TCATAGAGCC
    49081 TCATAGAGTG TCATAGAGAG CCTCATAGAG TGTGCATCCA CCCTCCCAAT CATAAAACCC
    49141 GTCCTCAACA AAACCCAATT AAAGCCAATT ATATACAGTA AACCTATACA CAATCCATAT
    49201 ACAACCCAAT TGTGGTACGT GCCACATTTT ACAGGTAACT GTATTAAACA CAATAGGTTA
    49261 AGAGTAATAA TAATAATAAT AATAATAATA ATAATAGGCC CAATTTGCAG TTTTCCCTAA
    49321 TTTGCACTCA ACTGGAAGTT CCCTCTACAC GTTCCCAATG CTTTTTATAA GTTCTAGTAT
    49381 ATACAGCAGT AGCCAATCGT ATCCAATCGT TATTTTCCAT TTTATAGGGT ATAAAAGTAT
    49441 GTTCAATTGT CTCAGCTTAT GTTCAATAGT AGGTATTAAT CTGACAAAAT ATAAAGGGCT
    49501 CCGCGAAGCA GGGAAAAAGT TGTATTGGCT AAGGGGTCAA AGTATACTTT TTGCTAGTAA
    49561 AAACGCATAT ATAGTTTTCT GTAAAGTGGC TTTATTTTGC CTGTAAATAC GCAAAGACGG
    49621 GTTTTTACTG TGTAGCATAT ACTAATACTA GTGTCAACAC GGAAAAAGGG CAGGTCGGGG
    49681 CAGCAAATGG CTTCTTTTAC TGTCCGCAAC CCTATAAAAG TATCATTTTT GTGTTGACAA
    49741 AGCATATAAA ACTATGATAT AATGTATGTG GAGGGGTGCG GGAAAAATAA AAAAATTTAG
    49801 TTAAATTCCT GCGTCCGATA ATGAGTACTG ACGCAGGGGA AAAGTTACTC TGAAAATTCG
    49861 TAACCTTTTT GTTTTCAACA GTTTAATTTT TTGACGCATT TTATATAAGA TTATATAAAA
    49921 ACAGGGATAT TTCACTTGCA TTTTGCAAGT AACTTGAGGA TGTAATGCAC GTTATGCCAG
    49981 CAAACAGCTA AATAGATAAA AAGATATGAG AAATATAAAA ATAAAACTTT ACACACTGCG
    50041 GAAGTACGTA AAGAGAAGAG AAAAAAGGCA ACCAGAACGG CTACCTTTTT ATTTTTATTT
    50101 GGTGGGTACT AACTATGCGG TCTTCGTCAA AGCAGCAAGT GCCTTAGCAT TAGATGCCTT
    50161 AACCTTGTCA GCCTTAGCAT CCTCAGCTTC TTGTGCCTTA GCCAAAGCCT TTGCCTTTTG
    50221 CTCATTTGCA CGAGTGACTG ACTTAGCCTG TGCTTCCTTA GCTTTAGCAT CAGCCTTAGC
    50281 AACTGCATCC AAAGCCTTCT GCTTTGCCTT TTCCGCTTTT TCTACTTCCT TAAGGTCAGC
    50341 CTGTCGCGTT GCTTCAATTG CACGAAGCTT TGCCTTTTCA GCCTTAGCGG TTTCACGTTC
    50401 TGCTTTTCTA CGTGCGGTTT CCTTACCTAA CTCAACCGAA CGGAGTTCCT TAGCCTTTAC
    50461 TCGCTCGGCT TTACGAGCCG CTTTTGCCTC GTCCGCAATA CGCTGATTTT CAGCATTTAC
    50521 TGCTTCTCGG GCTGACTTTG CTTCTGCCTT TTTCGCCTCG TAAGCTTCGG TCGCATTGAC
    50581 ACTCGGATGA AATACGTCGT TGCTGTCGGT GAATTCTACC GTCATGATAG CATCACCTTC
    50641 TTTCCACGAC TTAGCATCAG GAACCATAGC AGGGATACCT GCATCCTGAT ATTGACGAGC
    50701 CTTTGCTTGT TCCTTACGCA TAGCCGCAAT CTCAGGACGA CTTGTCCATT CTGTTGCCTT
    50761 TGCGGTCTGG TCTTTCTTAC AGATATTGCG GAACTTGCCG TTTGCAAGCT TCGAGAAATT
    50821 CGATACACCT TCAACTGTCT TTTCCGGTGT TCCGCAAACC GAGCATTTAA CTTCTGCCGT
    50881 CTTTACTACT TCTGCCTTAA CTACTGCCTT AACTACTTCT TTCGCCGGAG CCGTTGCTGT
    50941 AGTTTTGGTC TTCGTTGCCG ACTTTGCTGA CTTTGCCGAC TTCGTTGCCT TAGTAGTTAC
    51001 GTTACCTTTA CCGTTTGTCT TTTTATTCGT TGCCATAATT TTAACTTTGT CCTTTTTACT
    51061 GTGTCCCTTT GTTTGACTTA ATCAGTGTAC CAAATGAAAA GCATTTTGTC AACATCTTTT
    51121 TTAACTTTAT TAAAATAAAA AAGTTAATTA TTTTTGTAAA CTTTCCTCTT CACTTTGTCC
    51181 ATTCTTTTTA AGTTACCTTC CTTCGACAAA AATAAGTGTA CCAAATGAAA AGCATTTTGT
    51241 CAACAAAAAT ATTAGCAGAA AACCCTGAAA ATAAAAAAAG TTTTATGTTG ACAAAAGATT
    51301 ACTTATATGA TATACTATTT GTGGAAGGGT GCGGGACTTC CAGTTGAGTG ATAGATGAAA
    51361 CAGTTGTTGC AGAGACGAAA CACAAACACA ACAAAGATAA GATAATGAGA AGCTATAAAA
    51421 GGTTGACATA CTGAGGAGCA AAACTCTGAT AAGAAGTCTT ATCAGAGTTT AAGTGGTTTC
    51481 ATGGGTTTCA TGGGTTTCAT GAATTTAATA ATTATTAATA ATTAGTTATA CTACGTAGTC
    51541 ATGCCAGTAC TTTAGGTCGT GCTCTTCTAA TACTCCTAAA GGAAAGTAAC CGTCCGTGAA
    51601 CTCTTCTTCT TTGTATAACA TTGAAAAGTC CTCTTTGTAG TAACTCATTG CAAATTTCTG
    51661 TGCTTGGTCT CTATCACGAG CATTTTTTAT AAGAGCATAA CCATCACGTC GCTTCCTGTC
    51721 TTTCTGTCCG AAAGTTACAA AATATTTTGG CTTGGTTTTT TGCATACTAA ACTTGTGAAT
    51781 TTTTTTGTCG TACTTGCGGA CTCTCCGCAA TAGCCTCAGA AATTAATGTA AGCCTTCCCA
    51841 TAAACTTTGT CTTAGCCATT TGATACCCTT GCTCAAAATG TCCGAGTGCT ACTGTTAGAC
    51901 TTCCTATTGT TCCTCGTGCT ATAACATTCA TTTCGCCAGA GGACGTTTCA TAAACTGTGT
    51961 TATCAAACCT ATCCGCACCA AAAGCTGTCT TAAGGTCTAG CCCAGTACGT GAATTTACAT
    52021 TACAAACAAA TACATCCAAC ATCTTAGATG TATGAATATC GGGAAGATTA ATATTATCCA
    52081 TAATCACTCT CTCCTGTTCA CTGATTATTC ACTGATTGTT CGCTTATTAT TTCAGTAACT
    52141 ATTGTTAGTC TATTTGTTAA GCTATTATTA GTCTATTATT AAGCTGATTT GTCATATTCT
    52201 AAAGTACCTA AACTTTGTGC AAATTCCAGT TCTGTATTCT TATACTTTAT AGCATAACTC
    52261 GCTGTATGTT TATTAGCAAA CCAAAGCTCG AACTCTCCCG TATTTAAGTT GAAAAGAATG
    52321 TGCTCTTTAT TATTACTCAT AGAAGTAACA TACTTATAAC CAGCTTTCCT CATCGTTTCC
    52381 CTGTTATCCA TAAATTTTAT AGTACCACAA AGAAAGATTT TTGTCAACAA TTAAACTCTA
    52441 ACTACTCTTA GTTTATTATT AAATATTACT TCAGGAAGAG AATCAAATTC TTGAACTGTT
    52501 AACTTTGATT CTCCTCTAAA GTCGTAAGTA TCGCCCATTA ATATGCAAGC TTCGTCCTCA
    52561 TTAGACGCTT TAACGTAATA CTCTTCACTG CCCATATCGT TTCCGTCAGC TATTATGTAT
    52621 ATTTTCATAC TCTCTATATT TTTCATTTTC TTTGTCATTT TCTTTGTAAC TTCATTACGC
    52681 AGCTTGTTGA TTAGCAATCT TAGCTAATTC TTTCTTAACA CCGACCGCAA CTATACCTTT
    52741 CCAGTTTTTT GAATGGATAA GAAAACTAAG CACCGTATTA CGTGCGTTCT CTTCCGTAAT
    52801 CTGGTCAAGG TTAAACATTT CAGTAACTCG TTCCTTTGCT TCGCCACTAA GATTTGCATA
    52861 ATCTCGTTTG ATTGTCCCTG CGAATCTATA AAGTGGCTTA TGCTCTGTAT TGTTTTCCAT
    52921 AATATGTAGT GTACCAAAGA TTTGCTGCTT TGTCAACAAG AAAACCACAC CCTAAATTTT
    52981 TATTCCTAAT GACTTTAGAT TCTTATTAAG AATAGCCTCA CCTGCTTTTA GATTAGCCTT
    53041 TACATCGTTT ACTAGGCTTT GTACGGCGTC TAAACCTCCT TTTAAGGTTA CTATATAAGA
    53101 AAGCGGTCGT TTAACCTTAA AACTACGTAC ATTATAGGTT GCAGTATTTT TTTCGATAGT
    53161 GCCATAACAA ACACCCGTAT TGCTATCACT TGCAATCTTC TTTTCGAATT TTTCCGTTTC
    53221 TTTCTTGTTA TAGTAAGCAT AAAGCAGCTC ATCCACTTTT TCGATTAGCG TATCCATTTC
    53281 GATGAACCCT ATAAAATTTG TCGAAGCTAC GTAAATATAA GTCTCTCCGC CACGACCTTC
    53341 ATTTTTTGCT TCGCCAACAC GAACACCATT TTCATAAACA GATGCGGAAA AACAAATTGT
    53401 TTCCTCACTC ATGAATTCCG AAATTTTAAT ATTTTTTAAT GTTATTGACA TAAGAGTAAT
    53461 GTAGCATATT ATTGCTATTT TGTCAAGATA AAAAATTCTT TTTATTTTCT CTATTCTCTA
    53521 TTCTGCTCAG TAATATGTTT GAACTTATCT TCTTATTTAC TTTATTGGTT AGTTAGATAG
    53581 GCAATCACTT CTTATTTAAT TTTTTTTATT TTTTTGTGAT TTGCGGATGA GAAACTACTA
    53641 TATCTTTTCT TTTTCCTCTT TCCATGTCTT AGTATAATAC CAGAAATGAA GGTTGTCAAG
    53701 TGCGGACATT ACTTTTCCTA CTAATACTAA TTAAATCAAT AATATCAAGC AGTTCATTTA
    53761 TATCAGCATC TTGTACATCG ACACGCTCCT CTAGCTTTGT TATCATATTA AACAGGCCAA
    53821 AGAGCAGTAT GAAAATTAGT ACAAGTACAA CTATCAAAAA TATACATACA CCCATTAGTA
    53881 AACTTTCCAT AGTAAAATTC TATCATAAAA TAAATATAAT GTCAACATAA AAAATAGAAA
    53941 ATAAGTGTTG ACAAAAGATT ATTTATATGA TATACTATTT GTGGAGGGGT GCGGGTGGTA
    54001 CTTTTTTCCC CGGATTCCGG GGAAAAAGTA AATAAATTTA TATGTGTGTA TACGATTCCA
    54061 GTTGAGACAC ACTTGACTAA TAATGAGAGA GCCCCTCTCT GAGTGGGACT ACTCTCTGGT
    54121 GGGTGAGAGG AGACCTGCTC GATTGATGGC AGATAAAGAG AATAGAATAG AAGAGACAAA
    54181 AAAGCCTGCA AACTTTGCAG GCTCGTATTT TTTTTTGTTT TGTATTTATT CTGTGTTCTT
    54241 ATTTTGCCAA ACAAAATAAT CTTTTCCGTA TATAGCCTTC ATAGCTAACT CGAACATAAA
    54301 ATGTATGTCG TCATTATCAT CGTGATAAGT ACCATTTGAT ACTGCCTTAA CTCGTTTTTC
    54361 TGCTAACCGA ATTAAAGGAT TCCAGTCTAT TTTTGGTTGG ACTTTAGGAG ATTCACACTT
    54421 GGGTTCAAAT ATAAATTCCC CGTCAATAAA ATCTATTAAT TGTATTTGAC GGAAAGTTGT
    54481 TATTGATTCT TTTGACATAT TAAATCTCTA AAAAATTTGT TAGCTTGTCG CGGAGTTCAT
    54541 CTAATTCAGA CCCGTCAGTT TTGAATCTTG ACTCTATATT AAGAGTATCT GCTATATCTT
    54601 GCTCCCCTAA TACGGCCTGT GCTATCACCA TAGTCATAGC AAGTTCTCTA CGTGAAAACC
    54661 CTTTAATACC TACTCCTTCC TCAGTTTTGC TTACCGTTAT TTTTCTTAGC GTCTCTTTGT
    54721 CCATATTTTT AATAGTAACA CAATTAAAAA TATTTGTCAA GAGGTTGTTT TAGTAATTTC
    54781 ATATGCGTTG TAAACCCACC CATCCTCTAA AAAAGTGTCG TATATTTTAC CATCGCGAAT
    54841 ACAAAATACA TGACCCCATA AATTAAAGTC AGTTGTCATT AATACATAAG TACCGACTGG
    54901 ATGAGCATCT ATAAAACTTT TAATTGTGGT GGTCTTTCCT TTACCCCATG TATTGATAAT
    54961 GGTGGCCTCG TGTCCAAAGA AAGTACGCTC TTCATAGAAC GACTTCATGG GATGTATATT
    55021 CCAGCCCCCG AACTTTCTCC AGCCGAAACG CTTTGCTACA TACCAAACAT CAGCGTAGTC
    55081 TGCACCTGTG GCATGGACTA ATGTTCTAAC TCCGCAATCT CCTATTTTAT TTTTTCCCTT
    55141 TGTTGCGGAC ACCCCTGATG CCCACCTCCC GCCGTCAGAA TAAACAAAAT GCTTATACAT
    55201 TACACTAAAT TCTGGTGTGT ATTTTTTCAG TAACTTCAAC ATAGATATAA GTGTAACATA
    55261 TACTTGTTAA ATTGTCAAGA GAAAAAACCA TAAAGCAGAG AATAAAAATG AAAAACTCTG
    55321 CTTTATGGTT TAATTGCGGA ACGAAAGATT GCACCCCTAA CTTTGTCCGC AAGGTCAGGA
    55381 CGAACTGAAT CCAAATGATT GAACAATGCT TGACCGTATC GCCAGCCTTT TTGGTTAGCT
    55441 AGTGTAAATG CGAAAAAATA GAATTTGTGT AATGTCATAT AGTAAATTAA GTGTAGCAAA
    55501 TGAAAGACAT TTTGTCAACA TAAAAACTAA TCCGGTTCTT CTACCAATTC AAGAAAACGA
    55561 TTTTCCGTGT CAACTTGTTC GTCGTTAATA GCTAGTAACA GATTGCTGAG ACACTCTTTA
    55621 GCATCATTTC CTTGTGCTAC TGATTCTGAC CCTGTATCTT GATACATTAC TCTAAACATT
    55681 TTATTTTCTC CTATCTCTAT CGCAAAGTAA CATGAAAACT GCAAAACATA GAAAAATTAT
    55741 TGCTATGTTT TGTAACAAAT CCGTTAATCC AAGTAATGGC ATATATTTAT TTTCCCCTCA
    55801 TGCGGTTAAA GAGATAAATT GCATAACATT TGGCACAGTC TCTAACTGGT TTTATAAGAC
    55861 CTCCAATAGC CGTTATAGCT AAACCAATCA TCCCTATCTC ATCTGAGCAA ATATGTAATA
    55921 CCATAATTTT TTCCAGTTCT ACTTTATTTA CTGTTTTTTC TTTCTCTCTC TTTACCCGCC
    55981 TGTTGTGCCT TACACCCTTC AGCGTAATAA GTTATAAAAG CAACGATTAA AGTTAAAACA
    56041 ACACTACCAA CACAAAACAC CTTAAATTGC ATAACTTAAG TGTAGCAAAA TGTTCTCCTT
    56101 TTGTCAACAT AAACTTAGCA GATTTTATTT TTCATTAAAT TCTTAACAGG AAGATGATTA
    56161 TATCCCTGTA TATACATAAA CGGACTACGT ATTCCAAACT TGCTCAGGTT TCTTAAATAA
    56221 TCGACTTCAC GTGCAGCTAC AACCTTAAGG TCAGAACTAG CCAAAGCCTT TATTTCTGCA
    56281 TCTATTGAAT CCAGAACAGT GAATAACTCG TTTGAACTTA TTCTAGTTGC CATAGTATTA
    56341 ATCTCCACTA AGTAAATAGT GTATCATATA GTAATCTAAT TGTCAAGAAT TATTTCCAGT
    56401 TGAGTAAGAT AAAAAATTAT TAGTGGGAAA AGGCGTCCGA TAATGAGTCT CTAATGAGTC
    56461 TCCATCCTCG TCACGAGCAG GTAAACCCGA TTCTTCTTCT CCTCCACAGA GTTATTTGTT
    56521 TTATTACAGC AGATATTACA GCAGAGAAGA AAAACCTCCA ACTTTCGCTG AAGGTTTTAT
    56581 TGTATTATAT TGTATTTACC GGTATTAAAA GAGGTTAGAG AAAGACGCTT TTGCACGTGA
    56641 AAACAAAGTA GCCGTTAAAG CCTTCTTTGC AATTTCTTCC CAGTTCGCGG TTTTCTTATA
    56701 CTTATTCCAA GTAGTTCTAT CAGGATAAGG CATATTGTTA AGTGTTGCAA AAGATTTGAC
    56761 CTCTATTACT AGACCATCGA GGAGTTCCAT TTTTCGGTCT AGTTCTATAC TGCCAAATAA
    56821 TCCTTTAAGC GGTGTTTCGG TGAGTGCTTC AAACTTTAGT ACCGCTTCTC CAAAATATCC
    56881 CTTTTTATCT TTCATACTTA ATAGTACCAA GTAATTATTA CTTTGTCAAG AAATAATAAA
    56941 AGCTACTCAA TTCCGCAAAT ATAAAAAATA TAATTTTTAT ACTCCTCATT AAGTTTAGTC
    57001 TCATGAATCC ATTGACGGGC ATTAGGAAAA TTATAGTCAT AGTTTCGGGT ATAACCATTA
    57061 GTTTTTATAA TTCCCCAACT ATAATTCCCT TTAATAGTTC GAGTCTTACA ATTAACTTCC
    57121 ATGTTTATGT ATTTTGGATG AACCATTGAT TTATTAAATA CAGCGGCCCA AAAAGCATAA
    57181 TGTTTTTCAT CAACACGTCT TATACTGGAG CGTTGAATCA TCCAAACTGT GACCTCAGAA
    57241 TTTATTCTAC TAAAGAGTAC ATCATAATCT TTAGCATTAG ACGACTGACC AAAAGATGCA
    57301 ATATTTGCAC TCACTACCAA AACAATTAAC ATTAAAATAT GTTTCATAAT GTAATCATCT
    57361 TAACAGGAAT TAGATAACTT GTCAAGAGTT ATCTAATTAA ATATGAAAAA TATTTTTGTT
    57421 GACAAAAAAT ATGGTTTTTA GTACACTATA TTTGGTTAGG AAGTAAATCT CTTGACCGTA
    57481 ATTTAGATAG ACCCTTTAAT GTGTGTTTGT TTAAATAATG CTGAGAGGAA GGGTAGCAGT
    57541 GAACAACCAA GCTGCTACCC TTCCTCTTCT CTTCAAATTA AATTCCAGCT AATTTTTTTC
    57601 TACGTGCGGA GCGGCAAAGA GCGTGTTCTA AAGTAGAACA TATTTTGTTA AAATCCCCTA
    57661 GCCGAGGGTT TTCCATAGTC TCAACCGCAA GTTCAAATAA ATCGTCAGCC AACCTATCAG
    57721 CCTGACTAGA CAGTGATAAT AAAATATAAA AGGGCATGAG ATACCTCCTA GAAATTATAG
    57781 ATATTCGTCT AACTCTTCGT CGTAGCCTAA ATCCTCGTCC TCATAGACCC ATCCTGAGTC
    57841 TATGATAACT TCGCCTTTAG AGGTTGATTC CATTTCATTT ATTACGCTTG GGTTTTCGAA
    57901 ATGATTTTGT ATGAGCCAGA TTACTCCATC TTCTGAAATT TCGACTGATG TGTATTCGTG
    57961 GAAAATTTTT CCTGCTTCTG CGGACATAAA GAAGTACCTC CTTTAGCTGA TTTCATGGTA
    58021 TCATATATTA TTATGATTCG CAAGGGAATT TCAGAAGTAA GTTGGGAGAC TGTACGAAGA
    58081 CTTGTCGACA GTGGTGAAAG AATAGTTGAC ATTGAAAAAC GATTCAACGG AGCCATAACC
    58141 GCATCACAAA TCTCGTACAA GAAACAACTT TGGAAAAAAG AAGCTTATTG CAAAGGTGAT
    58201 AACAAGTATT CAAAGTATCA GACACCTGAA TACCGTGCTT GGCGTAAAGC TGTTCTTATC
    58261 AAAGATGGGT TTAAGTGTAT AGTATGTAAA CGTGGAAAAC CTGCTGTTAA GGTGCTACAA
    58321 TGTGACCATA TAAAAAGTTA TTCACAGCAC CCCGAATTGC GTTACAACGT AAACAATGGT
    58381 AGAGTACTCT GTGTATATCA TCATAAACGT ACTTTGAATT ACGGATTCAA AGCTCTAAAA
    58441 TGTAATGATG AGGATAACGG GGATACATGG GTTAAACAGG AGCAAATATT ATGGAAGCAA
    58501 CAACTAATAG AGAAAACAAT AAAGAAGAGA CTTCAAAAAT CATTAAAGAA GCCAATCTCG
    58561 AAGCGATGAT AACAACTCTA AAAAATCGTG AGGATAGAAA AGTGCCTCAA AAAATTCGTT
    58621 CAAAGAAACG TCGCCGTGCT GCTGCTAAGG TTGCTCGTAA CTCTCGTAAA ACTAATAAGT
    58681 AAGTAGAATA AACATATCCA ATCATTTAAT AGTTACTAAT TTCAATAAAA AAATGAATGA
    58741 GTTCAATACC TTTATTCTTT ACTTATTTTT TTTGATATAC GCGGTCGGAG GGCCGGGCTT
    58801 CCGGTGTCGA AATTCCTCCA ATGCTTTTCC ATACACGAGT GTCTTGCCAA TAATTTCTTC
    58861 CGTTTCCAAT CGACCCCTTT TGATTAATTG AGAGATAGCC GAACGGTCAA TTTTTTTCCT
    58921 ACTCGCGGCC TCTCCAATCG TAACCAAATC CAATCGTTCA ATAAGCGACT CCAATTCAAT
    58981 TTTCAATTCT TTTAATCGCT CTTTGTCTGT CATTTTTACC CATGTACTGG AGCTGTGTAC
    59041 TTAAACTTTT GCTTTATGTC AATTGAGTGC TTTACACTTA CGTAATTCAT ACAAACTATC
    59101 ATTCGGTCAA GGTCTTGTCT TGTGGCTTGC GGAAACATGA TAGCTCCTGT TGCATTGGAT
    59161 TTTACTTGAT ACGTACCATC ATCACTCTTT GAAACTTCCA TACCCGAATT AGTTAGCTTC
    59221 CGGAGCGTGT CTCGTATATC GGAGGTTGCT ACAAGAAAGA ATGTTTTATT GTTTGTCATA
    59281 TGTTTTATTC TCAACGTATA ATTAGCTTAC CAAATGGAAG CTAATTTGTC AATACTTTTA
    59341 TTGGTTCACT AAGCAGTTTG ATTAACTTAT CTTCAACTTC TTTGAGAAAG TCGTCTTTAC
    59401 CTAATACATC AGCCATAGGA GTTCCATAAT CACTCCATCC TTCGGATGTT ATGTTATTCT
    59461 CGAATGCTTC TACTATAATT GTTATTATTT CGTTTTTCAT TATATTATCT TACCAAATGG
    59521 AAGCTAATTT GTCAACACTT ATTTTCCAGT TGAGGTTATT TTATTTTTAT GTACTCATGT
    59581 GCCCATACTT CTCGTTCTTC CAACCCCCAT GTGAGCAAGC CACAACTCTT CAGTTTTTCC
    59641 GCGTCCGATA ATGAGTAAAT TGAAAATTTA AAAACCGTGC CTGATATTTC TACCAAACAC
    59701 GGTAAATTTT TTATATCTTT TGCGGACGAA AGAATAAGGT TGCCTTAAAT ACCCATCATC
    59761 TCAGACACCG AGAACGAGAC CCAACTTTGA CCCTTATATC TTTCGTTTTG CTTTGCTTCT
    59821 ACTACAACGA TTATATCTGG TAGTGGTGCT ACTACCTTTT CTGCAGTTTG AACCGTGTAC
    59881 TCGCCCTTAA CACGTCTTTG TTCGGTAATG GTGAATAGCT TTACAAAGCC ACAGCTAAAT
    59941 TGAATGTCGT ATGTATTACC TTTCTTTGGA CAGTTAGTTG ATTTGTTTCC GCACTTCGTT
    60001 AAAAACGGGC AAATTTTACC CTTACGTATT TTTAACGACT TCGTTATGTT GTTCAAGGTT
    60061 GCCATAGAAG TATATTAGCA AATAATGATT TGTTCATGTT CGTAATCTTT AATTATCTTA
    60121 CTAAACGGGA GTTAACTTTG TCAAGTAAAA AGTGGGAGTT TTTTACTTTT ATTCCTACGA
    60181 AAGAGGTGCA AACCACGGCT CTCGGTCAGC GACCTTATTG TAAAAAGTTT CACCATTCGC
    60241 GGTCAACCGC TTAATGGTGT TCAAATTAAT TACTCGATAC TTTTCCTCAC CTTCTTTCAA
    60301 TACTCCGTTT TCATGTTTGG GATTAGATAC TTCAAACACG CCAACCATAT CACGAGCGGT
    60361 TAAAGTAGCT TTACGCTTTG CCGTTATTTC CGGCTGTGTG TTTTTGACAT AACGCTTTAC
    60421 TGCAAGCCGT GCAGTCATAG TCCGTTCCGT ACCGTCTTGC TTAGTGAACA CTACGGTGAA
    60481 AAACTTGTCA CCTACATAGC GTTTGAATAA TTCGATTGTT AAATTGTTAA TCAGCATATG
    60541 TTTTCTTTAC GTCCTTTAAC GTAAGGATAT AATAGCACAA ATTTAGAATA GTGTCAAGAG
    60601 AAAAGAGAGT TTCTTTATTT TAATTAACTG AAGCTGTGTT ATGCAAAACT TCTTTACCCT
    60661 CGAGCTCCGC AAGTTCTACA GCAAGGAGTC CCTGTTTAGA TTTTGGTACA CGAAAGAATT
    60721 CGCGAGCCTT TTGTGTCGCC TCCCAAAGAC TCCCTGCATC AATAATATGT TGTTTTTGAT
    60781 TGTAAAATGC AATGTATTTG TTCATATAAT TATCTTACCA AACGGGAGTT AACTTGTCAA
    60841 CAATTTTCTT AGATTTTTGA AAAAAGTGGG AGTTTTTTTC TTTAATCCAT ACGCGATTCT
    60901 GCATAACAGT TAATACCAGA ATTTTGCAAT ACTTTAGCCA TTGCACTTGC ATGAGCATAT
    60961 TTACGCTCCA TGCTTTGTCC GTAATCACCC ACCCGAATAT CGTAACCACC CGTGTAGCTT
    61021 GTTCCTTTAC AAATGCCTTG TGCTTTAAGC CATTTAGCAA AGGCACTGGT TGCTGGCTTA
    61081 ACTTTTACCC ATGCAAAACC GCAAACACCG GAATAGATAA CTTCCACAGA CTTGCTCATG
    61141 TCTATTTCAT TCGAAAATAA ATCTTTAGCT TGCCCGACGA CCATTGGAGT AGGAGTGCAA
    61201 GCCTTAGCAG CTGTTTGTCC TGCAAGCATT GCACGGTCGT ATAGTTCTCG AAATGTTTCA
    61261 GCTTTAGGTT TACTATTAAA TCTTTGCGGT ACATCCGACT CAAGTAATTG TTCGTAAGTT
    61321 AAAATGTCAG GTTCGTTGTT CATAATTTTG TTCCTCAACT TTAACTATAT TAGCATATCT
    61381 AAATTAGTTT GTCAACATAA AAACAATTAA AAATAAGTGT TGACAACACA GAATTTATAT
    61441 GATACACTAT TTGTGGAGGG GTGCGGGTGT TATATTAAAG AGTACAGTGC GTCCGATAAT
    61501 GAGTTTATTC TCTACGGTAT GAGCAAGTAT CTTTGTCCTC CCTTTTTTCT TACTGCTGAA
    61561 GGAGTGAAAA AGGAAGCAGT TTCCTACTTC CTTTTATATT GCTTTTGTAC TGCTTCTTTA
    61621 TATCTTTTGC GGTTTCGTTG TACCGCTTCG ACCGTTGCCA GCCTAATATG ATTACTTGTT
    61681 CGCATATAAT TTACATCGAA CGCGGCGTCC AAAGCTGACT TAAGAGTGTT GAAAATCTTA
    61741 CTTTGTTCTA TTTCTGCTTC TGCTTATTTA TTTATCATTT AATCCTTTCC TTCGTAATTA
    61801 TCTTTCAAGT CTCTCATTCG TTTTCCGAAA TACCCTGCTG AAAAATTCAA AGGCAAATCA
    61861 TAAGGTATGT TTACACCAAA TCGGTTAGTA GCATCACGGT CACCTTTACT TTTAATCAGT
    61921 TTGTGCCGTT CCGACATAGC TTGCTGTATT CTGTTGTTCG TTTCGTTTGC CATAAATAGA
    61981 TATTAGCAAA CGAAAATGAT TTTGTCAAGA GAATAATCCC GGATTCCGGG ATTTTATTTA
    62041 GAGAACAAAA GCGGAGCACT TTCTAAAAGT TTCATAACTG CGTTGTATTC GTCCATTATG
    62101 CCCTCATTCG GTTCGATGTC CCAACCTCTG TCGTAATTAA CTATTACGCC GTCAAACCAG
    62161 CTGTTAGTTG TATTACTTCT ACAAAGTTCT CTAATACTAA GTTTGGAAAC TCTTCCGTTG
    62221 TTTATTCCAA ACATCGAACC TGTATCAAAC AGTTTAGCCT CAAACTCATA ATTCTTGCCG
    62281 ACTAATCCGT TGACCCAATT ATCTTGTAAA TCAAATTTTG TGAATTGTGC TTCCATAAAT
    62341 ACTCTCCTCT ACTAAATAGA TATTAGCAAA TAGATTCTGT TTTGTCAACA CTTATTTTTA
    62401 TCCTTTTTGC TTTTCTCTTT ATTCGATTCA TTTCTTTTTT ATAAGATAAA ACATACCACT
    62461 CGTTTTTCTC ACCGAAAGAA AGAAATTTCA AAGATTCTTC TTTATCAGGT CTTATAAAAC
    62521 TTATTTTAAT ATGTCTTGTT GAGGTTTCAG GAAAACAGGT AAAAATAAAT TGTACTGGCT
    62581 TAAATTTTAT TTTTACACCT TTAGATATAA AAGATTGTAA ATTTTCAACA GATAAAAATG
    62641 TGCTGTTAAA TATACTTACT TCATAACTAA AATAAAAATA AATATACAGA ATATCTAAAT
    62701 AATTTAAATC AAACCATTCT CCTTTTATTC TTTTATGTTC GAAAATAATA TGAAGATTTT
    62761 TTTCGTCAGA GATTTTATCC TTATGGGATT AGACGACTGT AAAGCACAAA ATCTCGACTT
    62821 CATCTCACAA GTTCTTCCTA TTTTGGTTAG TTTATTTTTA CTGTCATAAG CTAGGTAAAC
    62881 GTAGTCATCA CCCCTAAATA GTGAATCGTG AGTTTTAGTA TAGCGAGTAA TAAGCTTCAT
    62941 TAAATTAATG CTCCAAAATA AAATATAATG TCGATACTTA CTTCACCCTT CTTGTTTTAT
    63001 TTTAGCTTGT TCTTGCTGTG CAATTAGTTC TCTAATGTTT TTAGCGGAAC TTACTTGGAT
    63061 GCCTGTTAGA TTTACGTTTG TCAGTAAGTC TTTCATCTCA CCCTCAGCAC GTACCTTTTC
    63121 GAGTAGCATA GTAATTCGAA GTTTTTGGAA AGTATCAAAA CCAACAGAAA AATTCCAGTA
    63181 GTCAGTGTCT GCTATTTCGA CAAACCTGTA TAGATGATGC CCTTTAGCGT TATCAAACGC
    63241 CTCATTTGAT TCACGGTAAG CCCCGTAAAG ACCGCCGAGT GCGGCATAGT ATTCACCCAA
    63301 ACAATACATG AATCTTTTTC TGTCTGTTTC ATTTTTGAAC ATAAAATTAT ATTAGCAGAT
    63361 AAATTCTAAT TTGTCAACAC TTATTTTAGT CTTAGTTATA GAACTTTTCT CACTTTAGTC
    63421 GTCATAGATG GGACATCCTC TCGAATAATC ATACCATCTA AACACTCGTT GTTAGCAGCG
    63481 ATTGAGTAAC CTAATCCTTG TGAACGAGGA TGATTTAGAA CCCATGTTTC GACCCAAAAC
    63541 ATATTGCGTT CTATTTTAGA AACAGAAGCT CCAACAAATA CATTATAAAT TCGTCCATTT
    63601 CCTTTTTTGA ATTTCAAAAC AAATGCTTTT CCTCGCGTTT CGATTTTATG ATTCAAAAGA
    63661 ATAATTGGTA GTAACTGTTT GTCCATCATA AATAGATATT AGCATAAATA AATCGCTTTG
    63721 TCAACACAAA AAAGTAGAAA ATAAGTGTTG ACAAAAGATT ATTTATATGA TATACTATTT
    63781 GTGGAGGGGT GCGGGAGAAA TAAAAACTGT GAAGAAACAG GAGGCACACC TGCTCGATGG
    63841 GTGGAGTAAA GAGAGGAGAG AAAAGAGAGA AAAGAGAAGT AAAAAAGCCT CTGATTTCTC
    63901 AAAGGCTTTT TGTTCGTAAG TTTTAGTTTG ATTTAGACGG TGACCGAATG TACCGTTTGA
    63961 CGTTTGAAGG CTTTGTCAGC AAGCTGTGTT ACTTTACGAA CCCAAAACTC AATGTTGACA
    64021 TTTTTCTTTT TGTCAACCGT TACGACTCGA ACCAGTTCAG TGTCATTCTT TTGAAATGAA
    64081 CGAACGGTCA AGGTGGTTAC AGAAGTTCGG TTTTCGATTC GATTTCGTTG TTCGCGTGTC
    64141 ATTTTTTCTT GTTCCTTTGC GGATACTCCG CGTCGTACCT TCAGATTGCG ACAGGTGGCT
    64201 CGTTGCCGTT TGTCAGAAAT ACATTAGATT TTTTCAACCC TCCATTCTTC CACTTGGACA
    64261 AGTTTTCCGT TCGATTGTTT AATAACCAAA TCAGTTTGGT GAGGGTATTT TTTTACTTCT
    64321 ACGATAGTAA CTTCCGCAAA GCCATATAAA ACTTTTTCAC CTTTGCGGTA ACTCAACTGG
    64381 TAAAGATTTA TTCCGTGAAA TTTCATAGTA ACCTCCAACT AAACTTAATA ATACCATAAA
    64441 CAAACTGTTT TGTCAAGAGT TATTTTGTGT TAGTCAAGTC TTTTCATATT TGTAAACCAT
    64501 GCGGACGGAT AGGCATAACT AACTTCCGAA ATAACTGCAA CTGTAATTTT ATTGCTATTA
    64561 ATTTCTTCTG TTTTACGTGC AATCACTTTA GCCGTTTCAA GTGTTCCTAT ATGGTCTTGT
    64621 ATCCAGTTAC CTGAAATAAT ACCATCTGCT TCGCTATGTA CATTAATAAG TGAAAACCTC
    64681 ATAATTATTC TCCTCGTTTA TATTTGGACT TGCGACCGAC TTTATCGGCT TTACTTGCTC
    64741 GCTTCCTATC ACGAAACACC CGAACGACTC CGCCTGTAGC AGTTATCATA TCTTTGATAC
    64801 GCTCATCTCG TATTCGTATA TCGTTAGGAT TTATCTTTAT ACTTTCCATA AACAGATATT
    64861 AGCAAATAGA TTCTGTTTTG TCAACACTTA TTTAATAAAA TTTTTATTTA TTTTCATTGT
    64921 TTTTATGTTG ACAAAAGGTT ACTTATATGC TATACTATTT GTGAAAGGGT GCGGGTGTAA
    64981 AATTATGCTT CCAGTTGAGA AAATCCCGTC AAACTGCGAC CACGCTACAA CTACTATTAC
    65041 TCTTCACTGA CATCTTCTCC TCCCAGTGAA GCAAGGGGCC ATACGAGCAT TATTTCCTCT
    65101 CCTAAGAGTT CAGAAGTAAA AAAGCTCCTC CGATTTCTCG AAAGAGCTTG TGTATTTTTT
    65161 GTGGTTTGCG GACTTACTCA GCTTCTAAGT ATTGATAGTT GCCTGAAATA AAAGCTGAGA
    65221 GCTGATGTGC AAGATGTTTA ACTCCTTGTT CGTCTAAAAT AACTGACGCA TAATCGTTGC
    65281 TATCGTTGTT ATGAGTTTTG TCTTTTATAT ATATCTGAAC TGCTCGACCT ATACTCGAAC
    65341 CGGCAAAAAA CGCGACTAAA GTTATATCCT TTGCATCTTC CTCGTATTTA GGATGTCTGC
    65401 CTTGTATTTT TCGTAGTGTT GTTGACATAA GATAATATTA GCATAGAATA ATTATTTTGT
    65461 CAAGATTTAT TTTTAAGTAA ATTGACTTTT ATATCTTGCT CTATCAAAAC GTCGATAATA
    65521 TCATCATCAT CATCGCTCCA GTCTATCACT GACCCATCAT CGCCTTGTAT CGGAGTTTCC
    65581 GATTCTAGCA ATTCTAGCCG TCGATTGAGT TCGTGAAATA TAACTTCGTC CGTCTGCTTT
    65641 TCTTGTGGCA TATTTTTTAT TTACTTTATT TAGTCTTACC TTTTAGGTAA CTGTTGAGTG
    65701 TCTTAACACT TTTTGACCCT CTTGATAAAC TAAAAACCAT AGTCTGAGAT TCCCCGTAGG
    65761 TATGCCAAAT TGTTTTGCCG CCCCTTGTTG CGTATAATTC CCTGATTGTT CGTGGAGTTT
    65821 TAGTTCCGTC GAACCGTGCA AGCGGGTTTA GGTTAGCCCA TGCGGTTTGT ACTCGTCCAG
    65881 ATAGCTTACC ATCATAGCCT AAATCTGCCC AAACTTTATA ACCAACTGAT TTATCCGACC
    65941 GTGCATCATT ACGTAGAGCA AATGTGGATA TATAAGATAC TTTAGCTTTT TGTGCGTCCG
    66001 CGACTTGTGT AGAAAATGAT TTCGTACCAA GTCCTTTACC TTGTGCGGAC GGAGAAAGAA
    66061 AAAATGCATC GTTGCGGACA GTAAGTTTTC CATCCGCATC TCGGTACATT GTTCGCGTCA
    66121 TGCCGTCTGA TTTGCTTATG TACTTATGAG ATATATCAAC TTGCAACCGA CCATCACGAA
    66181 GTCCTATTTC GACTTTTGCA CCGGAAAACG CTCCTGCTCC AGCAAGATTA GCAATATCAC
    66241 TTCCTGACAT TGGCTTACCA AATAATTTTC TAGCAAAAGC TTGTTCGGCT TTATCATAAC
    66301 CTTCTATATC AAAAGAGCTA CCACCAGAAG ATGAAGATAG TGCAGCAGCC GTCGCATTAA
    66361 ACTTGCTGCT TCCTCTACTT GTACTGTTTC CGCGACCGCC CATATTAAGC CTCTCTCCAA
    66421 GTCTTATTAG ATTTAATTGA GTAAACTATA TCTAATGTAA GTTCGGAACA AGATATTTTT
    66481 TCTAATATCT GCGGAGCAGT AAATTTATTT TTTAATAAGT GTTTAACTTG ATATGCTATT
    66541 TCTTTATTGA TTCTTTGATT AGGCTCATGT CCTTTTGGAA AAGGGTTGAA AGCTTTCATT
    66601 CCTTTATAAA ACCTACGCCC TTTACACTTA TTGCCAGTTG CTTTGCGTTC TCGGTCTTTA
    66661 GCCCTCATAT CATCAGAATT GATTTTATGG TCACCTTCAA AAAGATGTTT AGGATTAACA
    66721 CAATTTCTAA TATCACAAGT ATGGCATAAA AATAGTTTTT TGTCAATAAA TAAATTATTA
    66781 GCAATTATAA AAGAAACATG ATGTACTCTT TTAGTTTTAT CATTTATTGA AACTTGTCCG
    66841 TATTCTTTTT CATTAGGGTT TACTTTGTTT TTCTTTGTCG CCCCAGTCCA CAACCAACAG
    66901 CCTTTAATGT TAGCATCTTT AATTACTTTA TCAAAAAAAT TATTTAATTG TTTTTCCGTA
    66961 ATAAACTTCA TTTGCGATTT TGAATGTTTC AACATGTAAA CTTACTGTAT CTTTTTCATT
    67021 ATAACCTCCT GCCATAACAA ATACAATAGG GATATTCATT TGTTTCGTAA ATTCAAATAC
    67081 AGAACGGTCA CGTTTTTGTA GTTCTAATTT AGTTAAAATT CCACTTCCTA AGCTATCATG
    67141 AATGTATGCA TCCATACCCG CTTGATAAAT AATTAAATCA GGTTTAACAT CAAGAATAGT
    67201 TACAAAAGAT TCAGCCAACG CTGCCTCGTA ATCTATCCAA CTTCTTACTT TTCTACTCCA
    67261 ACTATGTATT GTTTCCTCGT CTGAAGAAAG TGCCAAACCA AAAATACTGA AATTATAAAG
    67321 GTTATCAAGT TGTCTTGTAA AATCTCTTGT TCCATCACCA AAGTGAATGT CCACATCGAG
    67381 TACAAAAACA CGTTTATCAG GCAGTTCTTG TGCGACTAAA GCTAATCCGT TAAATGTGCA
    67441 ATAAGCCGAC CCCCTGTCAT AGGATGAATG ATGAAAACCC GCAGCTATAC AAGAACTAAT
    67501 TCCAGTGCTT AAAGCCTGTT CAGCAGCCGG AACCATAGAT TCATTAATGG CTAGAACCCC
    67561 GTCTCTAATT TCTTTTGTCC AGTTCCATCC ATTTGAACTT GCTAAATGTC CTTCTCCTTT
    67621 AACAAAAGCT TCTACATATT TCGGACTATG CAATTTGGTT AATTTATCAA TTATATGTTC
    67681 ATCTGATTTT GATTCTATGA TTTCAGATAG ACCGATTTCT TGAACTTCTT TCGAGATTAA
    67741 AGAAAGTTTT CGCATCGAAA GTGTGGGAGT ATCTGCAAAA AATTTAGATT TATAGTATGT
    67801 AGGTATCTTC ATAATTTATT GTGTAGGCAA ATTCCAATTT AAGTATATCA AAGTTTTATT
    67861 ATTTTGTCAA CAAATAAATT TAAGAGGTGT ACTCCCTCCC AGTGAGCAGG GAAAAAAGCA
    67921 AGCCCGTCAT CCTCTCTGCT CCAGAGAAAA ATTTAGAAGA GAAGTAAAAA GACCCTGCTT
    67981 GTGCAAGGTC TCTTTCTTTT TCTAAGGTTT TAAGTGTAAT AGTTACTAAT TTCAATGAAA
    68041 AACAATGAAA TTAACTTTAA ACTTTTAACA GTTTTGGGCT AACTAAAAAG CCCTCTACTT
    68101 CGTTCGGAAA AACCTCTCCA AGTTTCTTTT TTAGAATATT CAATGCAGCG TTATAGTCAG
    68161 CATTAACTGA ATGAATGTAA TACAAGCCAT TGCTTTGTTG TGCTTACTTG CTAATCTGCA
    68221 GAATTAGTTT TCAGTCAATT GGTTTAAGTT AACGCATAAT GGTTTCCTCC CGACTTTAAG
    68281 TCTTTACCAA TCTCGAATAC TTACCTTCGA CAATTAAAGT GTAGCAAACT AGAACTTGTT
    68341 TGTCAATACA AAAAATATTT TATTTTTCAA TTGCCGTGAA AAATTTATTG CCCTTACTTC
    68401 GGACGGGTTC AACGGTCATT GAATCGAATC CCATTTCATC ACCAAGAATA GACCATGCAT
    68461 GGTTTGCGTT TTCTTGAGGA GATGAAGGAG ATGTGCCACC TACGACCAAA TAAGGAACAG
    68521 ACCTGCTTGC ATCCAAAAGT TTCTGCAATT GTTCATCAGT TAATTCAAAT TCTTTTCTCA
    68581 TTGTCTTTCT CCAATCAATT TAATTTGTTC TAGGCTCCGT TTTGTCGGAC ATCAATCAAT
    68641 TTGTTTATGG TTCAACACTA AATCTGAAAT TGATTGACAT TAATAGTCAA GCATAGGCTC
    68701 CGGACTGTTG CCATATCCCG TAAACCCTGC ATATTTATAA TTTGTATTTC ATAACACTTA
    68761 TTTTTACCGT TCGCGGACTA CCTTATATAT GCCGCCTTTG CGTATAAATG CCCTATAACC
    68821 TCTTTTTATC CAGTTTAGGA GTCCTTACTT ACACTTTCCG CATAATTCAT TCCCCAAAGG
    68881 ATATAATTAG CTAATTCAAA TCTAGTAACT TCATACTTAG ATTCTACATT ACCATTGAAA
    68941 ATCTTATCCG CTTTTTGAAA TGCTACTTCG GTTAAATCTT TGGCAGGTAA CGCATCTAAC
    69001 TTACCTCTTA AGAAACCTCT CCAATAAGCC ATTTCATAGA TTCGGACAAA CGTATCCTCC
    69061 AAGTAGGTTG GTCGTCTAGG TTGGTCGTCC TTTACCGCCC AATCAGCCAC AGCATCTGAA
    69121 ATTATTGAAT TCATTTCTAT CTTATTCATA TTAAAATATT ACCATAAAAA ATTTAGTTTG
    69181 TCAATAAGAG TTATCTACAC TTAATTTTTC AAATGCTTGC CACCCTTTAA TGACTATTAA
    69241 AATGCTTGCC GATATAATAG CTGTATAGCC TAAAATTAAT CGAATAACGT CCTCAACTAC
    69301 TACTAACTGG AAAACCTCGT CTAAGACGTT TGACATCGTA ATAAAAGCCA TTACAACTAT
    69361 AAAGGACAAG ACCATTATAG CTATATCGAA CTCCGCACCA TTGAAATATT TTTTCATAAG
    69421 TAACCTCAAC TGCTACTATA CCAAGTTTTT ATAATTTTGT CAACATAAAA AAGTAGAAAA
    69481 TAAGTGTTGA CAAGTTAGAA TTTATATGAT ATACTATTTG TGGAGGGGTG CGGGAGAGAT
    69541 AAAAAACTGT GAAGAAACAG GAGGAGGCAC ATATACCTGC TCGATGGGTG GAGTAAAGAG
    69601 AGGAGAAGAG AAGCAGTAAA AAAGCAGCTA AATGTTTCCA CTTAGCTGCA ACTGTATTTT
    69661 ATCGTGTTGG TTTTATTTAA TCGCTGACAA GTACGCCCTT CATTTTTTTT TGCTCCTTTT
    69721 AGCTAAATGT ATAACGTCTT ACTACAATGA CTTCATCCTC TGAAACTTTT TGAACCTCGG
    69781 TGCGGTGTTC GGTTCCTTCT TTATCTCGTC CGATTATCAG GGAAAATCTG TGTCCTATCG
    69841 GCATCCGGCT CATTTCGTCG GCTCCGCGTT CGGTTAGTGC CTTGATTGCG TTCGGGGTGT
    69901 TAAGCTGTAT TCGGTTAAGT TGGGTTTTGT TGTTCATAGT GTTCTCCTCG ACTAGATATA
    69961 TATTAGCAAA GAAGAACTGT TTTGTCAAGA GAATAATCCC GGATTCCGGG ATTTATTTTT
    70021 CGTAGCTTTT CGGAAAATTT GCCCACTTAA ATTTTAGTTA AATCAGCTGT CCAAGTATAT
    70081 TTTGATTTGT CAAGTGTTTG GTGAAAATCA CCTGCGGCGT TTTTGTAAGT TGTTACTATC
    70141 TCTTTTGTTG TCAAAGAAAC TACTGCACAA CAAAAATTTC CTGCGACTTT ACCGCGTACC
    70201 AGAACCCGAA CTTCTCCTCC GTTATTGTTT GCCTCTATTA CGGAGCAATA GGTTAACATT
    70261 GCCTTTATCT GTGTTTCGTC CACATGCTTT TGATTCATTC TATCCATTGC ATGATTTCGG
    70321 AAAGCATAAT TTGACGAACG AACCTGACTC ATTAAATTCT GTATTTCAGG TTGTGACATT
    70381 TGGGTATAGT GTTTTCGGTT TTCCATAATG ATTCCCTCTA CTAAATATAT TAGCAAATAG
    70441 ATTCTGTTTT GTCAACACTT ATTTTACAGA AAATAAAAAT TAAAAGGTGT TGTCCGACGC
    70501 ACATTTATAT TTTATCTATC TGCGGAAACT AAACCGCAAA CCCTTAAAAA ACTACACTAT
    70561 GAAAATGCTC CGGTCGTGCA TCTTGCCTAA CTATTGGCAT ATTCTTTATT TGATGAAAAT
    70621 CACCATCAAA GATTCGGATT TCAACATTAC CATTAACGGT AAGAAGTTTA ACATCGTTCC
    70681 ACAGACCTGT TGTTAACGGG CTAACAATAG TGCAGTGTGA AAAGACTTGA ACGGTCGGGT
    70741 GTAATCGTGT AAAGAATTTT TCTGCAATAC TAGCACGTTC GATTTTTGAT GTTTTCCACA
    70801 AATCCATTTT TTTTTTATCC TTCCTTAACC AACTTCCAAC TATTAAATTC TACCAAATAG
    70861 ATTCTGTATT GTCAACACTT ATTTTTAATA TTTTGCAGAC GTTTGCGGAG CTTATAATAA
    70921 GTTGCTTTGC TTATTTCTAC ACCATTGATG AAAGCCACAC CGTTAGACGT ATAAGGATTA
    70981 TATTTTGACT CTCCGACCGT ATAACCACCA GCCATTGGGA TTTTGAAATA TTTAATTGCG
    71041 GAAAATTGAT TTTTCATAAT AACACTCTTT TAATTAATTT CTAGGGTTTG GAAAACATCT
    71101 TTTATTTTAA GGATTTCTTT TTGAGCTTTT TCTTGTAAGA AAATAACTTG TGTTTTACTT
    71161 CTACTGATAA TAACTTCATC AGTTCTATAT TTGACTATTT TAACGTATCG TTTTTTGCAC
    71221 AGTTCAGAAA AAATTTGAGC GTCCTCAAAA TCAAACCATT CCTTCAAAGA CTCAAGAGAA
    71281 TCACAGCCAA AGCAATAATT TTCTATGTTT TTAATATCGA ACGTATCAAA ATCATGAGCA
    71341 TAAGTAGGTC TCTCATGCGG AAACCCATTA TATTCCTTCA TCCATTTTCC TATCAAGGCT
    71401 GTAATGGCGA CCGTTCTATT AGAATGATTA TACACACCAT TTGTTTCTCC GTCTCTGATT
    71461 ACTTCTAATC TATAAACTTC TTGCATAGTG ACCATCCTTA CGAATTTAAT TTTTTCTACT
    71521 ATATCGCGGT CTCAAAACCT AAACGCACCC AAACAAAAAA ATCAAACAGA CTTACTTTTT
    71581 TGTTTTCACC TATCATACGT TGTTGCTTAT AAAGGATAAC AGGCTTACTT TCGCCTCGTT
    71641 GAATACGCAC CACTTGATAA AACAATGTGC GATTATTTTT CTTTATGCTT GCGGACGTAG
    71701 TAAAGCGAAC ACACTCAACA GCATCCTCAA CAAATACTGT TTTGCTTTTT GTAACTTTGA
    71761 CGCCTTTATC GGTTGTGTTT GTTTCTGTGG TTTTCATTTC CAAATCGTGT TATCCGACAA
    71821 TTCCTGATTA GCATCTTCAA ACGACAAACC GAAAATGCTC ATATAATCAC AAATGATATT
    71881 AGTGCATTTA TTATCAAACT CCTCCGTTAC TACTCCAACA AATTCTGTTT CATCCGTTTC
    71941 TATTTCATAG TTGCGGATAA AAGAAATAGC TGACATATTG ACTATTTTGT TCCAGTCTGA
    72001 TTGTAATTCG GTTTTTGTCA TTTCCTAACC TCTAACAATT CTAATACTAG CAAATAAAAA
    72061 CTAAATTGTC AACATAAAAA GCAACCAGAT ACATTTCTGA TTGCTTTTAT TTTTAACCTT
    72121 TTGCGGAGGC CTTAAAGTCT ATCCATAAAA TCATCTGTTA AACTTTCGAT GAACGCCGCT
    72181 TTTTCTTCTT CGTCAGGATA AGTAAAAAAT TCCGCCCATT CCGTGGCATC CATATGAACC
    72241 GATTCTCGGT CAGCAGTATT TGTAATTTTA CAAATACCAT AGTTAAAGAA AAGGTCACTC
    72301 ATTTGAACAG CGGAAACAAA CATTCCTAAA ACTTGGTTAG CCATATAGAT TGTAAATTAT
    72361 CCTTTATCGT GAATTCGCTA CCTTAGTAGC ATAATAAAAT ATTAACACTT GCGGAACCTA
    72421 TTGTCAACAA AAAACATATC ATTCCAGAAT GAGAAGACCA TTTCATGTAT ATCACGACCG
    72481 AACAAACTGC ATTCTATCCC ACCGTCCACC AGACGAGCAG CGATTCGTTT CTTTTTTATT
    72541 TATTTCTTTT CTTTTCTTTT CCCGCATTCT ACTCTTTCTC CGCTCATTAT CGGACGCAGA
    72601 CATAATTATG TAATTTAACA AGATTGTTAA ATTGTTTCAC GACTTTGTTT CATAGATAGC
    72661 ATTCTGTATT AAACCGATTT ACACAGCAAA TATCATGCCA TTAAATTCTG GAAAAATATG
    72721 AGTTTTTAAG CGTTTTTTGA TTTACTAAGT GTTGCAAATA AAAGACTTAT AGCATCAAAA
    72781 ATAAAGATGT ACTAGGACAA GGGGTGACTT GTTTAACGCG ACGAGAGCCC CGGAAATCAA
    72841 CACTGTAAAT CCTTTATTTT CAACACTTTG CGGACATAGC AATTAGTATG CCAAAACAGC
    72901 TGTTTAACAC GTTGTTTCAC ATATTTATTT TACTACCTGC GGACTGACAC AGTTATTCAT
    72961 TTATGAAACA GTTCATATAG TATTCTCTGT ACTATCTATG AAACAACCTA TTGTTACAAC
    73021 CTTATGCTAT CTATGAAACA GTGCTATATG TATCAGGTTG TATCATATAC GATACAGTGG
    73081 CATCCTTACT ATTACACACC ATCTATGAAA CAATGATACA CATACCACGT TGTAGCATGT
    73141 ATAGCACAGC CCATAACATA CTATCTATGC AACATACCTT ACTATAAAAT AATGTATCAC
    73201 TAAATATTAT AGTACAGTGC GGACAAAACA ATAGGTAAAC CATAAACAAA TAACATACTA
    73261 TCTATCAAAA CCAAATGATA ACTATATACA TATAGTCATA TAAAGTATTG ACATATACCT
    73321 ATCTAAATGC TACTCTATCA TAGAGGTTAT ATTGGTACTA ACTTAAAAGG GGAATAAACA
    73381 CTATGACACG CGACAGCTAC ACAATAGAGG ACATCCAAAA TGCCGAGGAC GCAAGCAACG
    73441 AATATAAACG AGCAGCCGCT ATTGCATCTA TGGAGCAAGA TGAGGAAGAT GAAGCAGCAT
    73501 ACTTAGTTGA CACTAAGTTA TTGGATTCAT GGGAAAACTC ATATATGGCA TCAGGAATAA
    73561 AAGATTGTGT ATAAGACTGT GCAAAAGATT GTACATAAAT CGCATTCGCC TGATATACCA
    73621 AATAACGGCA CATTCTTGCT ACAATGACAT AAAATGTTAT TTTATAGTAG TTTGCGGATA
    73681 ACAAAATATG TCACACACTA CATATCCGCA GATAACTGAC AAAAATTGAT AACATACATT
    73741 GTCAGTTATC TGCCAAATAT AAAACAAACG TATGAAAACT GACATATAGT GTCAGGGATA
    73801 TGTGACACAA CTGTTTCATT ACATAAAACA AACGAATGAT ACAGACATAA TTTGTCATAA
    73861 GGAGGATACC AAATATACAT TACTAACTAA CAATAAATGT AACACTAACA CATAGTGTCA
    73921 TATCATTAAG AGAGTAACAT AACAAAAACT GTCATAGTAA CAGATATAGT AGTGACACAT
    73981 AGTGGTACAA TGTCGTTTTC TGTCATTTAC TCGAGGTACT GGTAGGTTGG CATGTTGAGG
    74041 CACCCATCTC CAGCCCTACT CAAAAAATCT CCAGCCCTAC TCAAAATCTT ACCGTCCCAT
    74101 TCCCCTACTT TATCCTCTAT TTAAATAGAG ACTAATTTTA TTTTTAGTTT TGTACTCGTC
    74161 TTTTCTGTTT TTCCCTATTA AAATAGCCTT GTTGTACAAA AAAAATTTTT CTTGGTCATT
    74221 TTTAATAGGG GGTCTGTTTT AGGTGTGTTT GTTTATTCTT TTAACCAATT GTGTAATGGT
    74281 GTTATTAGTT TATTTAGTCT TTTTTCTTCT TTTATTACTT TTTGTTTATT TTCTCTCTCC
    74341 ACACGTAGTC TAATTTTTTG TCTTATTGTA AGAGCTGATT TATGTAACTT ATCTAATGCA
    74401 CTCATATCAC CATCTTGAAG AGTCTTTAAG TGCTCTTTTG AAAGAGGTCT AAGTGGTAAA
    74461 GATTTAATTA ATTTCTCTCG TTTCTTTTTA TTTTTTATTT TTACCTCTTC TGGTATTGTG
    74521 TTTGGCATTT GTTTTGGTTC CTTTTATTTT GTCCGCGAGG CACTTAAATT TTTAACCATT
    74581 TGAAAACTGG GCTTTCTTTA CCTGATTCAG TTTTGATTTG ATTATTTGTT TGATTGTGGT
    74641 TTGAAGGTCT GTTATCTTCT TTTTGATTAT TTCTAATTCT GGTTGGATTT TAGAAAAAGC
    74701 ATAATAATCA TCTGGATGCA TAACATAATC GTAAGCTAAC CTGTCTCTGT CTTTAATAAG
    74761 AATATTTAGT TTCTTTTCTA GAGTCTTTAT TTTATAGTCA TCCATTTTTG TATAGGTAAG
    74821 CTGCATACAG TATTTAATTT ATCTTGTATC CTATCTTTTT CTTTTTGTAT TTTTTTGTCC
    74881 AACTCTATTG TTTTTAAGCT TATTCTTCTT ACCTCATCAT TGAATACTTC TAAGCCTATA
    74941 TGAGTTGTAT TCATTTGTCT CCAATACTCA TTCTTTAGTG CGTCGTATTC GTTCCAATTT
    75001 AACTCCCTCT CTATGATTAA ATCCTTTAAT TTTTTAGATG TGGCATTCAT TATTTCTTCT
    75061 TTAACCATTT TTGTACACTG TTTGCTTCTT TTTGAGCTTC TTTTTGAGCT TCTTTTTGAG
    75121 CTTCTTTTTC AAGCTTTTTA GTTAACTTTA TCTGTGCTTT CTTAGTTATA AGTTTTGCTA
    75181 AATATAGTTC AATATAATCC CTTGAATAAA CCAGTTTTTC TATTTGTTTT TGTATAGACA
    75241 GGGCATTTTT TACATCGTAG AGATTAAGGC TTACTCTGTA ATTATTGTTT AGTGAGAATA
    75301 TTTTTGATAT TATTGAGTTT AACTCGTCTG ATACTTCTTC AATTTGTTTT TCTATATCTA
    75361 GGTCACTCAT ATAATTTTAC TCGTATAATT TTCGTATAAT TTTATAGTGT CTGCGGAACA
    75421 CTATAATAGA ACTCTTGTAT TTATAATCTT AACATAAAAT CCGCAGATAG TCAACAAATA
    75481 TTTTATTTTT CTAATAAAAT ACATTTCTAA TGCTTGACAT ATGCTGTAAC TTTATATAAA
    75541 CTTTCCAGTT ATGGAGATAA AATTATTAGT AAAACATGTC TAGTACAAAA ACAATGAAAC
    75601 GCTCAAAAGA GCAACGTGAG TCTGATATGA ATATACTGTC TAAAATGTAT ATTCGAAACA
    75661 AATCTCAGAT GGAGATAGGC CGTACACTTG GAATATCTCA AGGTCAGGTC TCCAATGACC
    75721 TCAAAAAACT ACTCAAACGT TGGGAAGATA CTCGCCTTAA CGATATAGAC CAATATAAAG
    75781 CAGAGCAATT ACAACGAATC AATCACATAG AAGGTGAAAT GTGGACAGCT TGGGAGCTTA
    75841 GTAAGACCAA AGGTAAGATA ACTATATCTA AATCAAAATC AGGAGAAATG GTCAAAATGC
    75901 TTGACCCGTC GACCGGAAGA GAATTTAAGA TGGACGATGA CCGTTACTGG AAAGCAGGTG
    75961 AAATCGAAGA GCTTCCAACT GGCGGGGGTG ATATGCAATA CATGAACGGT ATTATGTGGT
    76021 GTGTACAAGA ACGTTCTAAA ATTATGGGAC TTAATGCTCC TAAGAAAATT GCTGCTACTG
    76081 ACCCAACCGG TACAATAGAA GCAGGTCAAT CTGCAAAAGA GATACTTGGG GATATAATAG
    76141 GCGGAATTTT AAAACGAGCT GAAAAATCTG ATAAAGAATT AATAGGAAGT AAACTTATGG
    76201 AAATCGGAGA TAACAATGAG ATTGATGTTA GCTCTGGCTC AGTTCTGGCT CAAAAAATAA
    76261 GGGATGAAAA AATACGAAGA CTTCCGCCTG CAAAAAACGC AGGTACATCT AGTACCGAAG
    76321 AAAATAATTA CATTGATGCG GAGATAATAG ATGAGTAAAG AAAAATCAGC AGGCATTGAT
    76381 ACATATAATG TAGAAGGCAA AGAATCTAAG GTTGCCAATT ATACCCCTGA ACCTGATGAT
    76441 AACAGAAGCA TAATGGAAAA ACTTGCTGAC CTTAGTGTAG AAAATCCAGA AGCTTATAAC
    76501 GAAGCAATAG ACGCATTAAT AGCCGAAAAA GGTGAAGATT GGTTTAAGAA TCTTCGTTAT
    76561 GATTGGTCTA TAAACGGACG ACCTAAACAG TTTCCTCCAC AGCCTATGGA AAAGTGGAGA
    76621 GCTTGGATTT GTTTGGCAGG TCGCGGATGG GGAAAAGATT TAAGTCCTTT AACCCCAATA
    76681 CTTACAGTCA ATCGTGGATG GATTACATTA GATAATATTT TAGTAGGAGA TGTAGTATTT
    76741 GATGAGCAAG GTTCTCATAC TTCAGTTACA GCTGTTTATG ATACGAATCC TGAAAAATGT
    76801 TATAGACTTC ATTTTAGTGA CGGCACTTGT ATAGAGGCTG GAGAGGGACA TGAATGGGTG
    76861 ACTTGGGACA GACAAGACCG CAAAGCATAT AGAAGGTCTA CATACGAGGA CGCTAATTCT
    76921 TTTCCAGAAG ATTGGGTTAA TTGGAAGGTA AAACGTGTAA CTGCTCGTAC TTGGCTTAAT
    76981 AAAGAAAAAG TAGAGTCTGC TTTAGAATTA TCTAAGGCTG GTTTTAGTAA TAGAAAAATA
    77041 GCTCAAATAA CAGGATTAGG GAGGCTTGCT TTGGCTAAAC ACATTAAAGC TGGGCGATTT
    77101 ATAGAAAAAC CAGTTCATGA GTTTGGAAAA AACAGAGTAA AAACTTCACA GGAAATAGTA
    77161 GAAACTCTTT ATCATGAGTT AGCTGACGGA AGATTAGAAA CTAATCACTG TATTCCTAAT
    77221 ACTCGACCGT TAAAGACGGA AAATAAAATT TTGCCTATTG ACCCTTATTT ATTTGGTATG
    77281 TGGCTTGGTG ACGGTTCTAA AGCTAGTGGG CAAATCGCTA CTCATAAAGA TGACCTGTCT
    77341 AATTTAACCT GTGAGTTGGA TAAATTAGGA TACAAGTATT CAGAACATAA AGACTATATA
    77401 TTTAATGTTT ACGGTTTAGT TACTCAACTT AAAGAGCTTG GAGTACATAA AAACAAACAT
    77461 ATCCCTTCAG ATTATTTGTC GTCTTCCATA GACCAGAGAC TATCTCTTCT GCAAGGTCTT
    77521 ATGGACAGTG ATGGTACTGC TGATAAAGAT GGCTCAAGAT GTGAATTTAG TCAGAGTAAT
    77581 GAAACACTTG CAAAACAAGT GTATACTTTA ATCGTCTCGC TTGGTATGAG TGCTCATATG
    77641 ACCTCTCGAA TTCCAATATT AAATGGGGAA GAGAAAAAAG AAAACTGGAG AATAAGATTT
    77701 ACTCCTAATC TTCCAGTTTT CAGACTTCCT AGAAAACTGG AAAGATTAGA TTTTTCTAGG
    77761 TCTCAAATAT TAAAAAGATA TTGCAGATAC ATAATTAAAG CAGAAGAAAT TGTTCCAATT
    77821 CCTATGCGTT GCATAACTGT AGATTCCCCT AATTCTTTAT ACTTGGCAGG TGACCAATTA
    77881 ATCCCTACTC ATAATACCAA GACAGGGGCA GAAACTACAA ATATTTGGGT CAACACACAT
    77941 AAAAAAGGAA CTCCACCTAT ACGTATAGCT CTTATTGGTG CAACTACTAG TGACTGTAAC
    78001 GCGGTCATGG TTTCTGGAAA TTCTGGTATA CTCAGTATTT ATCCAGATAA AGAAAAACCT
    78061 GACTGGATTT CAACCAACAG AAAAGTTATT TGGCGGTATC CTGACGGAGA AGTAAAGGCT
    78121 ATTGCGGAAT GTTTTGCTTT AGACATCAAT ACTGAGATAC CCACACCCAA AGGGTTTAAA
    78181 CTTATGGGTG ATATTACAGT TGGTGAACAA GTATTTGATG AAAAAGGTCT CCCTTGCAAT
    78241 GTAACTGCTG TAACTGATAC AGGACTAGAC CATAAATGTT TTGAAATAAC GTTTAAAAAT
    78301 GGTCAAAAAA TAACGGCTGA TGCTGCACAT CTATGGAAAA TTTCTACAGC TTCGGATAGA
    78361 GATAGTAGAG TTGATAAAAG CAGAATAGTG AATTCTCAGT GGATTGCGGA CAACTTTAGT
    78421 GTTCCGCATA AGGGAAGAAA AAACGATTTA AATATTTGGG TCAAATTAAC AGAACCTGTA
    78481 TTGTACGAAG AAAAAGAGCT GTCTATTGCA CCATACGTTT TAGGTGTATG GCTTGGAGAT
    78541 GGTGCAAATA ATAATAGTTC TTTTGTATCA GAAACTTCTG AGATTCCAGA TTTCATATCA
    78601 TCTTTTGGTT ATTCTGTAAC AAAAACTAAA GCACCAATGC GTTACACAAT TTGTGGTCTT
    78661 ATTACTCAGC TTAAAGAGTT TGGACTTTAT AGAAATAAGC ATATACCTTC GATTTACAAG
    78721 CAAGGGTCTA TTGAGCAAAG AAAAGAACTA TTGCGGGGAT TGTTAGATAC AGATGGTTTT
    78781 GTATCAAAAA AAGGTGCGAT TGTATTCTCT AATACAAATG AAGATTTAGT TGATGGGGTG
    78841 TGTGAAATAG TTTCCAGTCT TGGTGGATGG ACAACAAAAA AATTACAAAA CCCAAAAAAG
    78901 AATCTTCCTT ATAATCAAAA ACCTAGATGG AAGGTAGTTA TTAGAGGGCT GTATGACCTT
    78961 TTCAAACTTC CACGAAAACT GGAGAGAGTA ATAATTAGAA GAGTGTCCAC TGATTTGCCA
    79021 GTAGTTTCAC TTAAAGAAGT AGAACCAACA CCAGTTAGAT GTATAACAGT AGACTCATCA
    79081 GAACATCTAT TTCTTGCTAC TAGAAGCTAT ATTGTGACCT CAAACAGTGC AGAGGAGCCT
    79141 GAGCGTCTTC GAGGCCCACA ATTTAATTAT GCGTGGTGTT TGATTGGAGA AACTCCAGTG
    79201 TTAATGGAGA ATTTTACAAC CAAACCTTTG AAAGATATTA AAGAGGGAGA ATATGTACGA
    79261 ACGAGAGACG GGGCTAAGAA AGTATTAGCT TCTTATCTTA CCAAAGAAAA TGCTGACTTG
    79321 TATGAGTTAC TTCTTATGGA CGGAAGAGTT ATTATAGGTA CAGGTGAGCA TCCTGTATAT
    79381 TTATCAGATT CAGGATTTAC TCAACTTCAA AATATTAAAG AGGGAGATTT TGTATTATGT
    79441 GCAAGTCCTG TATCAAATTC GACGGAGGAG TTTATCATCT TAGAGGAAAC TCTCCTTATT
    79501 ATCAAACAAG TATTAGACTT CATAGAGAGG TATGGAGATA CCACAACGGA AGAATCCCAG
    79561 AAGGACATCA TATCCACCAT AAAAACGAGG ATAGAACAGA TAATTCAGTT GAAAATTTGG
    79621 AGTGCCTCAC AAAAGAAGAG CATTCAAGAA TTCACGGAAC TAAGCGATTT GCGGAGTTTA
    79681 GAGAGCTGGC TGTTGCAAAT TCAATTAAAT CTAGGGAGCA CAATAGAAAA GAACTACTTA
    79741 AAAGAATTTT ATTATGTAAA TTATGCGGAA AAGAGTTTAG CAGCGGGTCA AAACATCCAA
    79801 GACAACTATG CTCTCAAAAA TGCATGGATG AACTTAGAAA CACATCATAC ACAGGAGAAT
    79861 CCAGATTATG TGCTTTTTGC GGAGAAGAGT ACACTACATC AAAAAATGCT CAAAAATATT
    79921 GTTCCAAACT ATGCAATAAC AGAGTACATG CGGACAGAGC CAGTAAACTG GTTGCTAAAA
    79981 CAATTAAATG TGTTATTTGT AAAATTGAAT TCAATTCAAA ACGATTCAAT GCAAGATTTT
    80041 GTAGCACAAA ATGCTCTAAA TCTATACGAT ATGAAAGTGG TAGGCGTAAA AAAATTAGCG
    80101 AAGAAATCAG ACGTTTATGA TTTAACTATT GAGGACAGTC ATGAGTTTTT TGCAAACGGT
    80161 GTTCTTGTGC ATAATTGTGA TGAATTAGCT GCTTGGCGTT ATCAGGCAGC ATGGGATATG
    80221 TTAATGTTTG GTCTTCGTTT AGGAGACAAC CCACAGGTCA TAGTGACTAC TACTCCTAGA
    80281 CCTTTTCCTA TTTTGCTCGA TGTACTTAAA TTAAAGACCA GCTGGACAAC AATAGGTACA
    80341 ACTTATGAGA ATCGTTCTAA CTTAGCCCCT GCTTTTTTTA GTGACATCAT AAACAAATAT
    80401 GAGGATTCAG CACTTGGTCG TCAAGAATTA ATGGCCGAAA TAATTGAAGA AGTTCCAAAC
    80461 GCTATGTGGA ATGAGAAAAA CATTGAGGCT AACAGACGTG ATTATAGTGA TATAATTAAT
    80521 CTTCCAGAAA TGTTAAGTAT GGTTATAGCT ATTGACCCCG CAACTACTAG TAGAAGTGGT
    80581 TCTGCAGAAA CCGGTATGTG TGTAGCGGGT TATGGAGAAG ATGACCATTT CTATATATAT
    80641 CATTTAGACG CAGTATCTAT GCAGCCTGAT AAATGGGCAA CTCGTGCTCT CAATTTATTT
    80701 GAGGACTATA ACTGTGATAA ATTAATAGCA GAGGTTAATA ATGGAGGAGA TTTAGTAGAA
    80761 ACAGTTATAA AATCTATTAA TCCTATGCAA AAAGTATACC CTGTTTATGC ATCTCGCGGT
    80821 AAAATTACTC GTGCTGAACC TATTGCAGCT CTTTATGAGC AAAATCGTGT TCATCATATA
    80881 GGAAGATTTT TAGAGGGTGA ACGTCAAATG ACTACATTTA ATCCGCTAGA GAACCCTCAC
    80941 GGTCTTAAAG ATATGGTAGA CGCTTTGGTT TGGGCAGTCA CTTGGCTGGT TAATACTACT
    81001 CAAGGTAAAA ATACTTTTAA ACCGGCAGTT GGGGGTTCTC GCACAAAATT ATCAAATTAT
    81061 AGAAAAATAT TTAATACAGA TTTTTAAGGA GCGTTATGGA AGAAAATAAT CTGAGGAACA
    81121 AGAACATGGA CAAGCTGAAT AATAAAGAGC ACAAAGCTTG GGAAAATTAT GAAAAAACCC
    81181 GAGATGTAAA ATATTTACAG GTTGTCAAAG ACTGTATAGA TAAACGAAGC AGACTCCTTG
    81241 AATCTAAGAA GCCTGCTATG TATAGTGCCT TTTTCGGAGA GGTAGCATGA AAAAATTGAA
    81301 TAAAGCAAAA TTATATCCTT TAAAAAGTAA TACAGATTGT GAGAATGCTG ATACTGTTCC
    81361 AACATCAGGA GTAATAGGTA ACGGAGACAG TATAGGTCAA ATGGCTAGAT GTAAGCCTAT
    81421 ACTAAATAGG TTCACTCCGC AAAACCTTAA AAAATCTTCT AAATCTAATA AAAACAAATA
    81481 ATTATTTACT ATTTGATTTG TAATTAGGTT TCTTTTATAT TATACTGGTT TTTTAGGAGT
    81541 ATTTATGGAA GAAGCTTATA TTTATACTGA TTTAAACGAA GTTCCTATTA AGTGGCGTAC
    81601 ATATAAAGGA GCCCGTCTTA GTCTGTCTCA AATAAATGAC ATAATGTCGT ATGCCTACAG
    81661 TAATAAAATA GAGTTAAACG ATAATTTTAT ACCTGATTAC GGCAATGCAC GTCTTAATTT
    81721 AGAGGTTAAG TATGAAATTA AGAATAATTT TTGGGTGACA AAAGAAGAGG ATTTATAATA
    81781 TGGCTTTACT CATGAACTCT GCTGGGGCAT CTGCAGCTGA CCCTATACTT CGTAATATCG
    81841 GTATAGAACT AGTTACTGCT AGTTCTACTA TGGACATCGG AGTATTGACC GAAGTTTGGG
    81901 TAGATACGGT CGCCGGTTTT GCAGACACTA ATTCTATTAA GGCTAGTCTT TCACCAGTTG
    81961 CCACTGTTCT TATTAGTGGT AATGCTGGTA CATATGATGA TACTACTAAA CGATATACAA
    82021 TTACGTCTAC TACAGGTCTT TCAGTTGGTG ATTACCTTTA TTTATCGCAT GCGTCTCTGA
    82081 CCGCAGGGCT ATATAAAATT GCAAGCATAC CGTCTGGTGG ACAAGTAACA ATAATTTCCA
    82141 ATCCTCTTAA TGGAACAGGG AATAAAACGG CTATTGCTTA TCAGGTTGCA TGGCGTTATT
    82201 TAGGCATAAC TGGAACATCC CCTATTATTT CATCAGCAGG GGGTCAAATA AATTATCTAA
    82261 AGACTCGTGC AGCTGATTCA GCCACTAACA TAACCGATAG TTCAGATACT TTTTATGTAC
    82321 GAGATGCTCC TAGTGGGATT AATTTTATAC TTATTGATGG AAAAGACTAT ACTTTACAAA
    82381 CAACAGTAGA TACAACACCT TCTTTTGGAT TTTTACCCTC TTGGACAAAT AAAGGAGGAG
    82441 TTAGTCATGT AGAATTAGCT TCTCATTCTG TTCAAAGTGT AAACAATTTT CAATGGGGAG
    82501 ACACAACTAC ATCTGAAAAA ACTTTATCTG CTGCACTATC TTCTGGGTTT ACCCTTACTG
    82561 GTGGAGATGG AGTTAAATAT GGTAGGCTAC TTTTAAAATC TTCTGCTAGT GCGGCTGTGA
    82621 CTTATGGAAT TGATATAAGT ATAACAGTAG ACAGTGCAGG CCCAGTATTA GTGTTTGGAG
    82681 CCTATGGAAG ATAATGATAT TTAAAAAAGC TGATTTTACA GAAATATGGT TTAAATTAGA
    82741 ATCTAACGAA GAGTTAGGAG TACTTGATAC CGGCTATATA GAAGATTATT ATGGTGTAAA
    82801 TGGACAGCTT ACATTAGAAA ATATTTCTAC TAATACTGAA TATATTATAT TAATGAATGA
    82861 GTCAGTAGAT TCAGTACATA AAACTATTTT CATAGGGTAT TTAGATTTAA GAAGTTTACC
    82921 GAACGGGGAC TATATATTAA AAGGTAGAGT GAGAGACGTA ATAGGTAATT ATACTGTCTT
    82981 ATCCAGATTT CATTTATTGA ATTCTGGAAA TATAGTGCCT TACAGTTTAA CAGTCACAAG
    83041 TTCTGCTGAT TATGGTTCGG TAACAATAGG AGGATTAACG TTGTCCGGTG GATTCACTAT
    83101 GACAGGTTCA ATATCTATTA ACACAGTCAC TTCTACTCGG TTTGAAACTA GTGAATCTAC
    83161 TGTTACTCAT ATTGTAAGTG ACATTAATAT TTTAACATCC GTTTCATCTG ATATGAAAAC
    83221 AATAGTTAAA TTAAATGGAG ACACGACCTT AAACGCGAGA TTTTAATTAT GGCAATTTAT
    83281 TCAGAAACAT TTGGGTTTAT AATAACTATT AACACCGGAC AGGGTTTAGA CTCTGCAACT
    83341 AATTTTAGAC TGCGTATAAA ACCACCGACC GGCTCTACTG TAGATAAACT TTTAACTGAC
    83401 TCCGCTATCT TATCCCCTAA ATCCGCAGGT AAGGTTGTAT ATGATGTAGT AGAAGGTGAC
    83461 TTCCCCGTAG GTGGAAAATA CTATATTCAG TTATTTGATG AGACTGCCGG AAGAAGATTA
    83521 GCCAGTGCAA TTTTGACTTT AGACGTAAAA CAAAGCTTAA CTATATGAAA ATCGCGATAG
    83581 AGCATTTATT CACAGGTGAA ACTACTCCTG TATCTAGCTA TGATTCAACT AAAACTAATT
    83641 TAGGGACACT CATAAAACAA TATAATTTAG GCTCAAACCC TGAAGATAAG TTTGCTGCTC
    83701 CTATACGTGC ATCGGTTGCT CGTCCGATGG AGGCTTCTAC AGGTATAGCT GTAGCATATC
    83761 CTTGCCCAAT TAGAATGACA GATAATTTAG ATTATGTGTT TTTTGCTGAA AATTTAGCAG
    83821 CAGCTGTAAC CAGACGCATA GTAATGTATA CTTTTGATAG AAATACTTCC GACTGGGCTT
    83881 GGATAGGCTA TATAACTCTA ACCTATCAAA CCGCTACTGC TCATACTATC CGTGGATTTG
    83941 AAATGACGAG AGATTTATAT ACAACTGGCA CGGTATCGGT TAGTGGTACA GCAGTAACAG
    84001 GAACGGGAAG TGATTGGTCT ATCTCAAAAC TGTCTGCAGG TAGTCGTATA GGTTTTGGTT
    84061 CAACTGACCC AAAAAATATT ACGACTTGGT ATGAAATATC AGCAATAGGA AGTGATACAG
    84121 GAATAACTTT AACAAGTACT GCTGGCACAA TAGGAGCTGG TGCTTCTTAT ATAATAGAAG
    84181 ATTGGCGTGC AGTTATGGCA ACGTCTAATG CAACAACTAC TAATGGTGGA GTATATGTAG
    84241 TCAAAGGACT TAGACCAGAA TTATTTGTAT CTAATGGAAC TGCGATTACA GCAGCTACTA
    84301 CAGTTGATAA TATACGTGGT ATTTATTGGT TGGCTGATGC AGCTACTGTT TTAAACATAA
    84361 CTGCAGCTGG ATGTGCTTTA GAAGCTAAAA CATCTTGGAG TTCTCAATAT GCATATGTAC
    84421 TAGATACATC AGGTCGAGTT TACAAATATA ATATACGAGC TTCTTTATCA GGTCTAGCAG
    84481 CTGGCAAGTC AGTATCTGGA TTTGTATTTA GAACAGGAGT GCAAGCTGTA ACTGGAACAA
    84541 TGTCTCAGAC AGATAATGGA GTTGTTGTAA CAGCAGCTCA TGGAACAGGC AACGGTATTC
    84601 CGAGTCTTTA CTTTGTAACC ACTACTCGTG TATATAGGGC TGCTATTTCT AATATAACTG
    84661 ACGCTTCTAC TACTTGGCTT TCTGACAATA TGGTTGAAAT ACCGCCGGGT TCGGCCTCTA
    84721 CTTTTCTTCC AAATTCCGTA CTCGCTTTTG TAGAGTATTC TGGTTATGCT GATAGATTTA
    84781 TTATCATGTC AACAGGTGCA GCTGGTGCTC GTAATTATGT TACTCGATAT AACACAATAT
    84841 CTGACCCTAT GGATATGATG TTTTTAGTTG ACACTAAAAA CCTTGACCAT AGCCTTGCTG
    84901 ACACAGACAG CCCTCCTAAT CCGTCTATAA ATGCTACTCC TATGACAACT TGGAGTGAAG
    84961 GTGGTTTGCT TTATATATGT AGGAACGGAG CTACTATCGC TCTTAATCAG GTATATGCAA
    85021 TACCGATAGG AGCACATTGG GGTTTGAACA TTGCAGAATC TGTTATTACC CCTGAGATAG
    85081 TTTTAGGTGC AGCTACTAAA CTTTATAGAC TTTATGTAAG CAGTGTAAAG TGGTTAGGTT
    85141 CAGGTGCTTT TAGATTACCA GTTGATGCTT TTCGTGTTTA CTATCGAACC AGTGGAATAA
    85201 ATGATAATAG CGGAAGCTGG ACAATGTTAA ATGAAGGATA TGACCTTTCA GGTGTGTCCC
    85261 CTACCTCCAC TATTCAATTT AAGTTTGAAT TTAGAGTAGT TGGAAGTTAC AGTCTTACTG
    85321 CTCGTATAAT AGGGTTGACT GTTGTATGTG AAACAGGTGA TTATTTACCT TCACAATATG
    85381 CTTGGAATTA TTCTGATATG AATACATCTG ATGGAACAGT TGGATTTATT CAAAAATCTT
    85441 TGTTCAGTAT AACTATACCT GTCCATGAAA TAAATTATTA TCGTGCAGAC ACGGACGCTT
    85501 TAGTCCTTAC ACAAAGTTCT AATTCTACTA CAAACGGAAT TTTTGAATAC TGGAACGGCT
    85561 CCTCTTGGGT TGCTGGTACA GGCACAGATA CTCTGGAATT ACGTAGAAGA TTTAGACCAA
    85621 CTGCAGGTCT TCCGTCTGGA GTTGACGTGT ACGCTAAAAT TCAGACTCAG GGAGATTAAA
    85681 AATGGCTAAT AATTTACTCT TAAAAGGATT TTATCTATTA AAAAAGGCTG AAGTTATCAC
    85741 TACAATTTCT TTAATAGGTG CGGACAAACA AATAGTTCAA GACATCGGTA CTATCTCTGA
    85801 TTTAATAATG AGAGGCAAAA ACATATCATC AACTTCTGAT AATGACCTAT ATAATTATAA
    85861 TATACTGTAT AAAGATAACT CTTTTCAATT CAGAATAAAT GAAGACAGTA TAAGCCCTAC
    85921 AATTATTTTC TCCGCGTTTG GAAGATAATT TAAAAATATA GTGAACAAAC TTGCAATCTT
    85981 TTTTAAAATG CAGTAAAGTA ATAACATATT TGTAAAATAT TAGTTTATGA TAGAAAGAGT
    86041 ATGTGGACAT TGTAAAGTTC AAATCTTAAT TAAACCTCAT AAGGTAAAAT CTATTAACTT
    86101 TTGCAAAACA GTTTGTTTTA ACGAGTATAG AAAAAGAAAG CCTAATGGTT TGAGTACAAA
    86161 AATTAAAAAG CAATGCTTAA ATTGCGGTAA AGATATTTTT GTTCGAAAAG CTGGAGCAGA
    86221 TAGAAAGAAA TTCTGTAGCA GAGGCTGCCA TGATATTTAC CGTAAAGGAA GCAAAAGAGA
    86281 GGCTTTTAGT GAAGAGCATA AGAAAAATAT AAGTAAATCT GCAAGGACTA GAGTTCTAAC
    86341 AGATGATGGA AGAAGAAAAA TAAGCGAAGC CAGAAAGAAA CAGTACGTGG AAGGTAAAGC
    86401 TCCTCAAATG TTTCAAAAAG GACATGAGGT TAAAGCTGAA TGGAGAGAAG CGGGTAGGAA
    86461 AGCAAATATT GGAAGTGCAA GGCATACTGT TCCTCATAGG GAAGAAACTA AGGAAAAGCT
    86521 TAGACAGTTA AAACTCGGAA CGAAACTTAC TGAGGAAACA AAAGCTAAGT TAGCCATTTC
    86581 TAAAGCTAGA CAAGGAAAAA AGAAGGGGTT TACTTACATT GAGAAACTTC TTTACGGTTA
    86641 TTTAGATAAT AATTTAATCG TTTATGAAAA ACAACATCCT TTAGGTAGTT TTGTGGCTGA
    86701 TGCTTTTATA CAACATAAGT TATTAGTTAT TGAGGCAGAT GGAACTTATT GGCACTCTAC
    86761 TCCGAGAGGT ATAGAGACTG GCTTAAGAAA GGATAAATTT ATAGAATCTT TGGGATTACG
    86821 AATGATTCGA ATACCTGAAG TAGATTTTAA CAATGGAAAA TACATTAAGA CTTTGAATGA
    86881 TTTATTCTTG TAACTTAGTG ATTATAAAGG AGATAAAATT ATGAGTGCAA CTTTTAACTG
    86941 GGATGAAGAT ACAGGAGTTC AAACAGGCTC ACCAACTAAA GGTACAACTC GTACCGCAGG
    87001 TGTAACTGAC GTTAACTGGA AAAACAGCGG TACACAAGGT ACAGCATATA CAGCCGCTCC
    87061 TATAACAGCG GGCAATAACA GTTTTGAAAA ATGGCAGTTT GGACACTTTT CAGGGACTTA
    87121 TAACCAAATT CTTAACGGAC TTTGGGCACA TACAGCTGGT ACAGCGGGAA CTGGTCTTAC
    87181 TCTTAAAGGA GCTCCTGCTT GCACAGGTGA TGGTGATAGA CTTCTTTACA CTACCCCATC
    87241 TGCTACAACT AACGCAGCCT TAACTAATAC AATGACAACT GCTATTGCTA TTGGTTCTGG
    87301 TGTAGGAGTT TGTTTTGGAG CTACAGGCCC AGAAGCCACT GGTAAAGCTA CTTCTACAAC
    87361 TGCGAATCCA GCATACACTA ATTATTTAAC TACACAGTTA CAGACTACAG GTAGTGCAGC
    87421 TGCGGGTGAT AGTTCGAGTC TTACCCTGAC CCTCCAATAC AACGAAAATT AGCATAGTTT
    87481 TCATATTTTG TCAAGGCAAT GTTTACAAGA CCTTGACGTT TCAGTATGAT GAAAAGACAC
    87541 ATAAACTGAA ATATTAACTT GACAAGTGAA AATTACTAAT TTATAATTAT TCTTGTAGGT
    87601 ATTTTTACAG GAGTAATTTA TGGGTAAATG GAAAATAGAC GATGAACTGG TTTCAAACCA
    87661 AACTCTTTAT ATGAGAGAGT GGTCTGAAAC CAAAAATGGT AAAGCGTATA AAGAACGGCA
    87721 TAAAGATTAT GCAAAGCAGT GGAGATTAGA TAATAGAGAT AAAGCCAAAG CTATTCAAAA
    87781 GCGTTCTATG TACGAAGCGA GAATGGAAGT TTTACAGCAT TATTCAGGTT TAGAAACGCC
    87841 AGAGTGTAAA TGCTGTAAAG AACAGATGTT TGAATTTCTC CAAATAGACC ATATTGAGGG
    87901 TAATGGTGCA GGACATAGAA GAAGTATTGG AATGGCTCAA GGTGACTTGA ATCAAGTAGC
    87961 TAAACAAAAA GAACGTGGTA AAATTTCTTT GGGCGGTAAT GGTTTTATCT ATTGGCTAAA
    88021 GAAGAATAAT TTTCCAGAGG GGTTTCAAGT GCTTTGTGCT AATTGTAACT TGGGAAAACG
    88081 TACCAATAAG TACTGCCCGC ATGAGATACA AAATGGTATG GATATGTATG GAAACACAAT
    88141 AGCCGTGCAG AAAGAAGAAT TCCCAGAATT AACTCGTCGT AGACGTGGTG AGGCACAAAA
    88201 AGAAGCTGAT GAATTGGGAG TTAATGTTTC GACTTTGCGG ATGAGAAGAT GGACAGAAAA
    88261 GCAAAGATTA TTAAACCCTA AACCAGAAAA AATTAAGTTA GAGCCTACTG CTTGTGGTAA
    88321 AGGACATGTA TTTCCTGAGA ATTTATACCA AAGAGAGGGA GATAATAGAC GCTACTGTAA
    88381 GCAGTGTAAA AGGGACTCAA AAGCTAGAAG AAAAGAGTGT GATACGCTAT TAAATTCTGA
    88441 GTTGTTTGAT GATAATGAAG AGAATCAACA TCATTGTGGA GGGTTTTGTA ACTGTACTTT
    88501 TTGTATGGAC GAGGTAAATG GTGTTTCGTT GATAAACTCC GCAACCTCAT AAAATTATGA
    88561 ATCTAAGCAA TCATCTTCTT TCAATAGGAG GAAACAGTAT ATTTAGTGAC CAAATAGAAT
    88621 ATGACCCAGA TGTGGATTTA TTATTGAAAG AGGGTAGAAT ATTTTCTGGT AGCAAAGCTT
    88681 TTATAGAAAT GCAGGTAAAT GAATGTCATT GGAATGTAGC ACATTTATTT GAGAATAAAG
    88741 TAATAGACCA GATAGTAATA GGATACGCAT TGAATTACGA GGACATATGG TTTCAGCATA
    88801 CTTGGGGATT GAAAGAGGGT GTTATTATAG AAACTTCCGA AGTTAATTTT GTCAATATTA
    88861 AAATATATTT TGGAACAATT CTTAGTGCTC CGCATTCCTT TATAAAATTA TGTAAAAATA
    88921 ATCCTGCTGG AAATGGAAAA GTTAGACGAG TAAAAAAGAA CTAGTAAACT AATATGAGAA
    88981 GAATGGGACG CATACCAAAT ACTGATTTAA GAAGATTTAA TCATCTTCTT CCTAAAGTAT
    89041 CTTCTTCTGT TAGAAAAGCT ACTACAAAAC TAAAAGGACG TATGTGGCTT ACATTTCCTG
    89101 CTATGAATCA AGGGGATAAA GGCTATTGTG TAGCTTATTC TGGGGTACAG TTTTTAACTG
    89161 CCGCACCCGT AATAAATATT ACTAAATGGT ACGACAATCC AGAAGAATTA CAGAAATTAG
    89221 CAAGAAAGTA TGACGGCCTG CCCCATAAAG GCCTAGAGGG TAGTACATCA GATGGTCTTT
    89281 TTAAGGCTTT AAGAGAAGAA GGTTTTGTTA AAAATTATAA GTGGGCTATT GCTGGAGAGG
    89341 TTGCTAAAAG TGCAGGCAAA GAAATAATGA CAGGGGAAGA TTTAGTAAAT ATAACTATTA
    89401 ACCATGTTTT AAAGAAAGCA CCAGTCATAG CTGGTTCTGT ATGGCTTAAA AGTATGCTGG
    89461 ATATTGATAA AAATGGCTTT GTTAAAGTTA ACCCTAAAAG TGAGTCTGTT GGTGGTCATA
    89521 ACTATCTAAT TAAAGGTGTA GATTTAGAAG TACAGTGCCC AGATAAATCA AAAGGAGCAT
    89581 TTAGAATTCT AAATTCTTGG GGTCTTGATG ATTTTGGACA GCATGGCGAA TGCTGGCTAT
    89641 CTTTTACAGA TGCGGACTGG CTTTGGTCAA TGGATGGTGA TATAGTTACT TCTAACGAGC
    89701 TGTTAAAAGG CTCTAGAATT GGATAAAACT AGAAAATCTA GTTTGTTACT GTAATAGACA
    89761 GTCATAAAAT AGTAGAGTTT AATGAAGAAA ATAATCAAAT CTGTGATTAG ACGGTTTTTA
    89821 GTTCCAGATA GAGTTCCACA TATGTTAGTA TCATTGTTAA TGGTTCTTAT GTCTGTAGGT
    89881 ATTGGGATAG TATTTAACTC TATACTATTA GGAATATTTT TTTGGCCTTT ATTCGGTTTA
    89941 GGTATAACGC TGCATTGAAT ATTCTAAAAA AGAAACTTGG AGAGGTTTTT CCGAACGAAG
    90001 TAGAGGGCTT TTTAGTTAGC CCAAAACTGT TAAAAGTTTA AAGTTAATTT CATTGTTTTT
    90061 CATTGAAATT AGTAACTATT GTTGCATATT TTATTATAGG AGTTTATACT GCATTAGCTG
    90121 TAAGTAAAGT GACAGGATTT ATCTGTGCAG TAATTATAAA CAAGCTTTTA GCAATTAGAG
    90181 CATGGGCTTA TGCTCAAGAT TAATTTTAAG GTATCCCGGA ATCCGGGATT AAGGGAGAAC
    90241 GATTATTATG GCAGAAACTA AAGTAGAATT AATGTTTGAC GGTATTTTAC AAGAGTGTGT
    90301 ATTAAAAGAA GATAGAAACA ATGAGCTTCT TTATGTAGCA GATGACGGGC AGTTTGTGAA
    90361 ATTTCCTGTT ACTGTTGATT TAGAAGAAGC AATTGAAAAT CATAATGATG CTAACTCTAA
    90421 AGAAGTAGAA GTTATTGAGG ATGTGTCCTA CGGGGATGTT ACAACTTTTG ACAGCGAAGG
    90481 TAACGAAGTA AAATAATACA ATACAATAAA GGAGCAATTA TTGTGGATAT ACAACATATA
    90541 TATAGTTATA CGGCTACTTA TGAAGATGGG TCATCTATTA CAATGGATGC AAACGATATA
    90601 AATTCTGATG TTTCAGTTTT AGATTCCGCA AAGTCTAAAT TTTTTGATGT GCTAGAGAAA
    90661 GAAAAAGAAT CTAAACTGAT AAGCTTTGTT TTACATAATG CGGAACGAAG TGTAGGGGTG
    90721 GATTTGCGAG ATGGTCACTT TGAAATAAAC GGAATACCTT TTTTTCAGCA CAGACCTGAT
    90781 TTAAATTCTT ATAAAGAATT TAGAGTAATA TATTATAGAA CTGTTCAACG TACAATGAAT
    90841 ATGATAGGAC AAGAAATAGA GTCAGGGGTT TTGGCATACA GCATTGGATG GCAAGTAACT
    90901 TATAAAAATG AGAATGTACA ACGTACATTA ATGGTATAAA ATGAAAAAAC AAAAAGGATT
    90961 TTGTATATGG ATAACAGGTC TTTCTGGCTC TGGAAAAACA ACTTTAGCTG ATGAGTTAAG
    91021 GCTCCAACTA GGAAGGCCTG TCAGCATTTT AGATGGAGAT GAGGTACGAA AAACTTTATG
    91081 TAAAGATTTA GGATTCTCTA AAGATGATAG AGATGAGAAC GTATCTAGAA TTGCTTTTGT
    91141 GGCAAGTGAG TTAGTTAAAC AGGGGATTAT AGTTATTGTT TCCTGTATAA GTCCTTATAA
    91201 AGATGCAAGA TTAGATGCTA GAAATCTAAT AGGCGATTTT ATAGAGGTCT TTCTTGATAC
    91261 CCCTAAAGAA GTGCTTTCTA CCAGAAGCAA ATACTTAGGA GAGTATGAAA TAGGAACTCC
    91321 AGAATTAGTT ATTAACTCAG GAACTCCTCA AGACAATGCA CTTACCCTTA TAAATTATTT
    91381 AGTAGATGCG GAGTATCTAG GGACATCTTT TATGTTAGGC AGATTTCAAC TGTGGCATGC
    91441 TGGTCATACA GCCTTATTTA AAGAGGCGTT GAAAGAAGGA AGAGTGTGCA TCGGAGTAAG
    91501 AAACCTTAAA AAAAGTAAAA GTAATCCTTT TGATTTTAGA GAAGTTGAAG TTAGCATTCA
    91561 AAACGCTTTA GTTGCATATG AGGGTAGATA TAACATCATC CAGATGCCTA ATATAACTAG
    91621 TATAGTGTAT GGAAGAGATG TGGGGTACGA CGTAAAAAGA ATAGATTTAA CTCCTGATTT
    91681 AGAGAGTATA AGCGGAACCA AGATAAGGAA CAAGATATGA GCAAGCCTCT ATGTATTTTA
    91741 GTATTAGGAG TCCCGCGTTC AGGGACATCC TGTGTTGCTG GGATTCTGCA TCATCTAGGC
    91801 GTGTCAATGA CTGCACCCGA TTGTATAGGA GGAGCTACTG ATGCCAACCC CAAAGGATTT
    91861 TTCAGCGACA CTGAGTTTGA ATTTTTCTGT AATAAGAAAT ATGGAACATA TTTCCCTGTT
    91921 ACTGCGGAGC CACTGACAGA AGATGAACGA GAATATCTGT CAGATATGAT TCGTGCTAGA
    91981 AAAGCTCCTT TATGGGGAGT TAAGGAGTGG AGAATATCTT TATTTTTGGA TGAGTTTATA
    92041 GAGCTTGCTG GAGATGTCAA AGTTATTCGT ACCTCTAGAC CTTTGGAACG TTCATATAAA
    92101 TCTTGGAATG AGCATTTTAG GAATCTGGAT AGCCCATCTT TAGATGATTA TTTTAGAGCA
    92161 ACTGTGTTAA TAGATAATTC ACTTAAAGAT AAAGTCGTTA CTGACATAGA TTTTGACAGT
    92221 ATTGTTGATG ATAAAAATAC TGTTCTTAAT ACATTAGCTG ATTTAACTGG GAGACCTCGT
    92281 AACTCAAAGG TCGATTCAAT GATAGATGCC AGTCTAAGGA GGTTTTAATA ATGGTGAGTC
    92341 AAGGGCCAAA CAGCCCATCT ACAGCCGCAA GTATCGCAAA TGGCACTGTC ATTGTTTGGG
    92401 CAAATCCTAA TAATAGTCTT GCTTCCGATA ATTCTTATTC AACCGTAGCA AATTCGGGGT
    92461 CTGATAGTGA ATATTTAAGA GTTACCAATT TTGGATTTTC TATACCGTCT GGGTCAACTA
    92521 TAAATGGTGT AGTAGTTGAA ATAGAGCAAA AAGGTAGTGC AGCATTTTCT GTTTCTGATG
    92581 GAATAAATAG TCTCACATTG AATAGCCACA AACTAATAAA ATCTGGTTCT CCAGTAGGGA
    92641 CAAGTAAAAG AACGAATACT ATGTGGTCAG CTACGGATGG CTACGTTACA TACGGTAGCT
    92701 CATCCGACCT TTGGGGTACG ACGTGGACAA TAGCCGAGAT TAATGACAGT AGTTTTGGCT
    92761 TTCAAGGCTC CGCTCATATG TATGGTAAAT CTTTGGTTAC TGCTTCTATT GACCATATTC
    92821 GTATAACAGT TCATTATACA GCTGGGGCAG CTTCTAATTT ATTATTGGCT TCCTCTAGGA
    92881 CATATCAGCC AATAGTGGCA CAGTAGGAGA ATATATGGGA AGAATTTATA CAGCATTAGG
    92941 TGAAAACCTA ACACTTGGAA CAGGTAACGT CTTGGTAGCA TTGCAAACCG CAGCTGGAGT
    93001 AGCGGCAGGT TCTCTTGTAG CAATTAAAAG AATAGAGATT GGACAATCAG GAACAACTAC
    93061 AGCTGCACAA ATACGTTTGG CATTATCTAC AAGAAATACT TCAGGAACTC TAACAACTAC
    93121 CAGTGTTACT CCTCAATCTT TATCTCCGGT TACAGGGTCT GCATCTGGAT TAGCAGGTAA
    93181 TACATCTGTA GTAGGTGCTG CCGCACGAAT TGGAATAAAT TCTTCAGCGG ATTCTGGAGG
    93241 AACCTATACT GACCACTACT ATGCTACATT TAATAATCTT AATGGATGGT TGTGTGTTCC
    93301 CACGCCCTCC GAAGTGATTG AGATTTCACC GTCAATAGTA TGGTGTGTAA GATTTCTTGC
    93361 GGCCCCAGCT ACCACTACTG GATGGACTGT ATGTGTAACT TATGAAGAAA TGATATAATT
    93421 ATTAGGCTTT AACAGTCTGA ATACAATCAG ACCTTCTATC TATCAATACA ATGATTTATT
    93481 ATTTGCCACA AATCCCTCAG CCACAGCGTA AAATAGCAGC TGTCCTCTTG CTGAGTGTAA
    93541 CTACCACCAA GACTCAAGTT GGTGTAGCTA GACTAATCAA ATCTGTTACT CAAACACAAG
    93601 CAGGTGTTTC TCTAATACAG GCTACTGTTT TAAAAACACA AACAGGAACT GCTAGAATTC
    93661 GAGCTTCTGC TACAAAGACA CAGATAGGCA TCTCTCGTAT TCAAGTTGTT CCTAGTACAG
    93721 TTCTGACTAC AACTGATGGA CATAATTTTG GTACAGATAC TACTCCAACT TTAGAATTTG
    93781 TTGGTTCTGA TGGAAATAGT GATGATATTA CTTATGAAGT AGAAATTGTT AGTTCATATG
    93841 TATCAGATTT ATCTACATTT AATAATAACT CTATATTATT ATCGTCTACA ACCAATAAAG
    93901 CTATTGGACA GTCTTTTACA GGTGATGGCG GAACTCTATC TAAATTAACT TTAAATTTAA
    93961 GCAAAATTGG AGTCCCTACA GGAAACGCTG TTGCACACGT GTACGCTCAT TCAGGTACTT
    94021 ATGGCACTAG TTCTATACCA ACTGGTGCTC CAATTGCTAC TTCCGATAAT TTTAATGTAG
    94081 CTACTTTAAC CTCCTTAGTC ACAAGTCGAA ATATAATTTT TAGTGGAGTT AATAAGATTG
    94141 TATTAACTAA CGCCACCAAC TATGTAATTG CTATTGAATA TACAGGAGGG GATGGAAGTA
    94201 ACAATATTCA AGTAGGATAC TCAACATCTG TGAGTCCTCA TACAGGTAAT GCAAATTTTG
    94261 AGAATACGTC TAATGTATGG ACAGCTTTTG CAACTTCTGA TTTATATTTT TATTTGACCT
    94321 GTGAAAAAAC TTTAAATAAA TTGTCAAATG CGGACTCAGG TTTTTTAAAT CTTGATAATG
    94381 GCGGAGATAC TAACCCGTTT ACATCAGGAG ACGATATATC ATTCACTGTT CAAGCAGGAG
    94441 ATGCTTTACA CGTCGGTTCT CATAGCTGGA GAGTTAGAGG TAAAGACCCA ACAGGTACAA
    94501 ATACATTTGG TGCTTGGACA ACTGCTAGAG TTATTTACAT ATCTGAAACC TCTACCAAAA
    94561 CACAGTCAGG TGTATCTCGA ATTCAAGTAA CTCCTACTAT TGTACCTAAT ACAGTTGACG
    94621 GAACGAGTTT TGGAACTGAT ACAACACCTA CTATTGAATT CACCGGAACG GATGGAAATA
    94681 ATGATGATAT AGAATATCAA ATTCAAATAT CACAGAACAA TACCTTTCCA AGTGATGTTA
    94741 TTACATCAGT AGATTTAACA GGCTCTCCTT TTGACTTAGA CTTAGCGGGG TTTTTTTCCG
    94801 AAGTAGGGCA ATCATTCCAA GGAACTAATG ACGCACTTAG CATAGCACGT TTTAGAATTA
    94861 AACAAAGTGG CACCAGTGGA ACATTAATAG CAAAGCTTTA TGCTCATTCT GGAACATATG
    94921 GAACTAGTTC TGTACCTGAT ACTGGAACTC TATTGGCGAC ATCAAATTCT GTAAATATAA
    94981 GTACAGTAGG AAGTTCGTAT AACTGGGTAG ATTTTACATT TTCATCCCCT TATACAGTTG
    95041 TATCTGGTAC TAACTATGTT ATTGTTTTAG AAACTTCTGT ATCGGGAGGA GCCTCAAGTG
    95101 CAGAATGCCT TACTGACCCT GCTGCTCATT CAGGTAATTT ATCCTTCTTT TCAGGCTTTT
    95161 GGTCTTCTAT TGGATTTGAT TTATCAATAC AGTTGGTAAA AACGGTCTCA TCTGTAGATT
    95221 TGGTTATAGA TAAAACCTCA GTTGCTCATG CAGGTTTTTT AAATACCGTA AATGGAGGAG
    95281 ATACACATCC TTTTACATCA TCTGAAAAAG TTAGCTTTAC TGTTCAAGCA GGAGATGTTT
    95341 TAATTCCTGC ACTTTATTAT TGGAGAGTTA GAGCAGTAGA TTTAACTGGC ACAAACGCTT
    95401 ATTCAAGTTG GACTACTACA CGTAGTTTTT ATGTTTATGT AACTACTACA AAGACACAGA
    95461 TAGGTATCTC TCGTATAACA TCTAGTTCAT CTAATACTCA AGCAGGTGTT TCTCGAATAA
    95521 GAAAATCGGC AGGTCAAACA CAAACTGGTT TTACTCGTAT AACCACGTTT ACACAGAGAA
    95581 ATCAAACTGG TAAATCTGCG GTTCAAAATA CAACAACTAT AACTCGAATC GGTGTTTCAC
    95641 GTATTACTAA AGCTTCTGTA GTTACTCATT TAGGTAAGGC TGCAATTTAT AATACAACAT
[truncated: 196,149 more chars]
