# Supplementary material for: Clades of huge phages from across Earth’s ecosystems
Source: Nature. 2020 Feb 12;578(7795):425–31. doi: 10.1038/s41586-020-2007-4 (PMC7162821; doi:10.1038/s41586-020-2007-4)
Supplement: Supplementary file 6 — Genbank files for all genome. [file 41586_2020_2007_MOESM6_ESM.zip › genbank_genomes_SD-4/GD_PHAGE_CIR_48_40.gbk]

LOCUS       S2_GD2017_2_manure_scaffold_3_prodigal-single     401381 bp    DNA     linear   BCT NOV-13-2019
DEFINITION  S2_GD2017_2_manure_scaffold_3_prodigal-single, contig.
ACCESSION   S2_GD2017_2_manure_scaffold_3_prodigal-single
VERSION     S2_GD2017_2_manure_scaffold_3_prodigal-single.1  GI:
KEYWORDS    .
SOURCE      GD_PHAGE_CIR_48_40
  ORGANISM  GD_PHAGE_CIR_48_40
            .
COMMENT     Data sourced from ggkbase. For additional details see
            http://ggkbase.berkeley.edu/organisms/404941
FEATURES             Location/Qualifiers
     source          1..401381
                     /organism="GD_PHAGE_CIR_48_40"
                     /mol_type="genomic DNA"
     gene            <1..708
                     /locus_tag="S2_GD2017_2_manure_scaffold_3_prodigal-single_
                     1"
     CDS             <1..708
                     /product="hypothetical protein n=1 Tax=Rhizobium sp. JGI
                     0001005-H05 RepID=UPI0003702530"
                     /codon_start=3
                     /transl_table=11
                     /translation="RSCVNEVLDQMAEAERPTRSEDEAEDPSANPQEPQPAQPQAAEP
                     APTEKPAEKPAEPSVEKPAEKPEPSTPPAQKALRGAVFINPRDKSKQVPLKFQARDDA
                     SLERFLHRTAAGVAGSGTKVSLSAMRMAKEAVKNPNTTIYFYLGKYDPESEEIFLMAD
                     KSLQVAKDASVQPAELTGTPVHAIAPSDYNPMTASPTDIMTRMDQRGHTPVRGSGIDE
                     QTRSLIKKMVNEILDRR*"
                     /db_xref="UniRef100_UPI0003702530"
                     /db_xref="A0A086XRY1_9RHOB"
                     /db_xref="aco:Amico_0357"
                     /db_xref="UPI0003702530"
     gene            711..1049
                     /locus_tag="S2_GD2017_2_manure_scaffold_3_prodigal-single_
                     2"
     CDS             711..1049
                     /product="hypothetical protein"
                     /codon_start=1
                     /transl_table=11
                     /translation="MKISKSQLNELLRLITRQVLKEMATTPPPSEMDTSDADIETSDA
                     KSEAEQNREKRQKQIQAKREADAAKQKKVTDAEKAQSGKSVYDNWRKFEKSSNEKAVK
                     DAQLKVAGRI*"
     gene            1077..1937
                     /locus_tag="S2_GD2017_2_manure_scaffold_3_prodigal-single_
                     3"
     CDS             1077..1937
                     /product="Uncharacterized protein {ECO:0000313|EMBL
                     :KKL56696.1};  TaxID=412755 species="unclassified
                     sequences; metagenomes; ecological metagenomes.;"
                     source="marine sediment metagenome.;""
                     /codon_start=1
                     /transl_table=11
                     /translation="MYVQEGNNSTQFMADQIIPITRPSVTQPVPTPQKAETKFPTEVI
                     SLPSKGWFYPPESPLASGQLELKMMTAKEEDILTSRNLIQKNLVLDKLLESIVVDKSI
                     VLDDMLVCDRNAAFFAIRRLAYGDQYEASLTCRRCGKENAVTIDLSKMDNRPFDFDKY
                     PKGINNFEFTLPFSKATITFKLLTKKDENAIEVELQGLTKVSKEITREITTRLVHIIT
                     SVNGATDRPAIRRFVNDELLSRDSLALRTFMREGTPDIDTTFDFTCSGCGLERKEETP
                     LGVNFFWPNG*"
                     /db_xref="A0A0F9DSI0_9ZZZZ"
     gene            complement(1960..2217)
                     /locus_tag="S2_GD2017_2_manure_scaffold_3_prodigal-single_
                     4"
     CDS             complement(1960..2217)
                     /product="hypothetical protein"
                     /codon_start=1
                     /transl_table=11
                     /translation="MDCPVDLGRYLLGNSTDARLTAVDLWAFDNLLLGRSFDSPHCLV
                     VCSLFLLLRIAEFTNVEVTVVYRHLVHGKILHLAVVNEVED*"
     gene            complement(2157..2396)
                     /locus_tag="S2_GD2017_2_manure_scaffold_3_prodigal-single_
                     5"
     CDS             complement(2157..2396)
                     /product="hypothetical protein"
                     /codon_start=1
                     /transl_table=11
                     /translation="MNENRISGFVIGSGVVLVLFILLLGIVAPIFGFPIRNWLYHKYA
                     VHSDYERRAKADMVPVWIALWIWAVICWAILLMLA*"
     gene            2485..5286
                     /locus_tag="S2_GD2017_2_manure_scaffold_3_prodigal-single_
                     6"
     CDS             2485..5286
                     /product="hypothetical protein"
                     /codon_start=1
                     /transl_table=11
                     /translation="MANIPVFPTHDDLTVFKDFVNVQQQMADLALRQKNTYYEIGRIS
                     KSVQIRVEQRMAEEKRLLDAQVHAMQDIAKLEKTRFTARQQGLEAQLNQDIASRQAAI
                     KEAQDRIQWMRTASTLERTLAKRQHEEDMKFFNFAKDFSTEHLGMKNEELSLTYKLRE
                     QMMKMGIESELIASAIGATLMMLTGAYKTFLKFDTAAWHFRKAMGMTRADSGVLRKNA
                     ERLAIEYAHIGVSAEMAYDATMALGEAMGGAQLVSFQMARNVAVMRSQFGIAEKDSVG
                     FMQNLAAVSKSTMQAQEDSMYIAQNIASAAGVGLNTVMQDVAKATGPAVMMLSRVPSI
                     AIKSAIELRRMGTSLKDAAGSSRHILDFTESINEEMEASVLLGQNLNLQRARELAYAG
                     DIVGSQQEMVKRARQIGFESKDIFQKEAVAKAMGMSVEQLLKMLQTERQIEQVRLRGS
                     AEERAALKNYEDMRKANEATLRAKAKDKMATVMQMANQERLVAIQQKWNQLLMKAQAF
                     LFPVIDKLLEGALALVDWAPLIMAFVMPLGSAVKFMAELLKGGTLLDGVFLRIAAWVG
                     KFGPRFAFIEKIVLAIGTKMGFVVSWGGKLLGPLSKVLGILGKFLGPIGWVIMAFQGI
                     AGFISGWRKAEGGFFSKLFGGIMGALRGIIPGFDYIVKALKWFWGWAGKIYVFMFKWF
                     TPIGLLIQGFKLIKRLFPETFAALGDMFKKIWEFQKKILDGIWQGIQFWFKWLTPIGL
                     VIQGVKKLGGSIGAVWKYASDKVKTFYNAYNTFMEGIRTKFINFIVGGIKKIDHFVAG
                     VIRGISNMATKVFGWIKKGWDSLPWVIRKVLGFMFGGGGDKTASVEKKVAATYHPAVQ
                     VTPKATTLATLPAKATAIGAKEDKSNVMSDETGKRMVAILEKILAKEGHVKMDGQILS
                     THLARNTEFQGGFGTNKVA*"
     gene            5302..7575
                     /locus_tag="S2_GD2017_2_manure_scaffold_3_prodigal-single_
                     7"
     CDS             5302..7575
                     /product="hypothetical protein"
                     /codon_start=1
                     /transl_table=11
                     /translation="MGQANFQPTWAFIKKPPGYPSWPAVGKQEMIWNTNHKYLHTRLS
                     PYADYDSTLFGGFTKEPFYWIGIEDAGKGLSGLKMTEAKFDGRLFPLGSAPIDVIRVA
                     KFLGSGRGIPWLAKQFLLQTASPYNERRIYNPTSPLIAAGMGLALGSVRPERSFDTSG
                     GLVGMATTLLGSAGSTIFGPPKTNPVSGTTLANNPDALPSANKTTATKALLRAGDALR
                     AKTHLTQAWQGKGSKRPSLLGVLTSMFQNFIPQKQDAKYRSDEATYGLMIGAGQAYFT
                     YKTRRGGTLDFHQLFIGGGSISRPEGDYPPEAARLFINPDGTPKVIKVLRLPSVGSVD
                     GKVVGYSVDESTDKNSPGYRYGDAMGVQKSKDYEASDVMIQYKYYTDDSYPTKDPDKD
                     KADTQKINETLKNTVKAIREASEGTYKFDDAEPGLVRVGTFTYDYNRLIGSKKQTTGK
                     PSAKNQPLSTISIYRNSGVRVVTSDMVDSPDKSLKLPTNGKFDAINTLKVLDKNHKKY
                     ELVKGQPEWKPYNDDQIALYFYDVVNEKYIPFRASIKGLSEIGNATWEELPFIGRADR
                     VYSYGGFNRNANFTIQIVISSIAELVPTWQRINYMHTAIKPSNYTSAELVLSGNKVTD
                     RFMIPPMFMLTLGDFYREQPILIQSVTVTVPDDASWETLNEDNSPQGWNYLANMMHLS
                     GDLRFGQFPREVDLAFSIVLLEKERAVVGGVNFGHAPRNEDFNGWNTNAVPTGGEPNK
                     LNKALLVDVVNPGFEYQ*"
     gene            7575..7871
                     /locus_tag="S2_GD2017_2_manure_scaffold_3_prodigal-single_
                     8"
     CDS             7575..7871
                     /product="hypothetical protein"
                     /codon_start=1
                     /transl_table=11
                     /translation="MIRYSDIPVQTRWDGKRVYVTANYPIIPVQDTDVQVVSNTEDTL
                     DSLAYKYYGDPTLYWIIARANNLGKGRMSVPGGLTLRIPVNINEIIHEFNRLNS*"
     gene            7883..8467
                     /locus_tag="S2_GD2017_2_manure_scaffold_3_prodigal-single_
                     9"
     CDS             7883..8467
                     /product="Uncharacterized protein {ECO:0000313|EMBL
                     :KKM61071.1};  TaxID=412755 species="unclassified
                     sequences; metagenomes; ecological metagenomes.;"
                     source="marine sediment metagenome.;""
                     /codon_start=1
                     /transl_table=11
                     /translation="MWLKICPSCGNPQHYRLKKNYNKAVRLNRMCRRCMYKSKTYRSK
                     HSANATEMWQRSEHVQKLGSIRSSSDYREKRRKIAISIAKQRSKDGTLSCFNVEACKF
                     IDALNFRMGWNLRHALNGGEFEVGGFMVDGYDKTKGIVFEYDEPHHFRNGNLRKEDQH
                     RQDFLIQRLHPSMFVRYNEIEGRLVDVISGREMV*"
                     /db_xref="A0A0F9JFI6_9ZZZZ"
     gene            8469..10874
                     /locus_tag="S2_GD2017_2_manure_scaffold_3_prodigal-single_
                     10"
     CDS             8469..10874
                     /product="hypothetical protein"
                     /codon_start=1
                     /transl_table=11
                     /translation="MPGPVIPWEPCNIPEELQAEFNRRKQNRSFKYVEINKGGWDSNT
                     GDWTKYRGPMSPWVRLCSNGKGRESGPGAGKEGFVFFGGKGFYDDYGFNKKGGDPSII
                     GYVPNKAHDIHTISNDKSADYPIHVPAPEIERISVSIQKELYRRAKVEWICFSKAQLE
                     YMTPYFLVPGITCIMEWGWNHYNPKSLVDITDTQLLENLWNNPYPLYTENILWSKGNY
                     DVIFGFVTNFEWEVDGNKFRCRTEITSKDRIYAGLIVDSNAVDSTNKDDEKETKEKPL
                     NSLVQFIDKSLDKFRNIESTPPDQVEELKKFCQYIRQAHPNNADEYINGVFLGRDPKD
                     KTNTFNNKPNTKDDFDYQQPNANLWLNLGLVIEAINFHTAPADGVKGKEMFRIDIDDV
                     VVSAHPNMISYEGGICLVPNAESPHYHYGKFGKDDRLKECDSTVSVPPQKGAAKDAQK
                     LADWKLQDVTDPGSGVARRDDIDKIINYIRYKKGTAAGSCCFPFQKPVKTLENKDYPP
                     RYSGYLRHIYINVNQLKNLLDNSSDIDTYFKLAEKLLESVNAACGNFWDLRIVNGWGD
                     KKLKKDDLAPMKVIDYKFMYFSNRGKVWTFDYFDADSLLLGIGFKPTMSNAQAIRTIY
                     APTNNPNNTTTITNGPNELLDYHFKDRLKIGQGQGILPTPNADTSGFDDTMRILQSLN
                     PSFEQFQMTTDTKVRRLGLPAKDVQYMLLDDGDEDNNPKYTGVMPNIQATFTIQGIGG
                     LRTFMMFLVRNLPEPYSHKNIVFRIIDVQETIEAGKWTTTITAGVIPLREHIKARLGI
                     TFN*"
     gene            10914..12269
                     /locus_tag="S2_GD2017_2_manure_scaffold_3_prodigal-single_
                     11"
     CDS             10914..12269
                     /product="Uncharacterized protein {ECO:0000313|EMBL
                     :KKM03467.1}; Flags: Fragment;;  TaxID=412755
                     species="unclassified sequences; metagenomes; ecological
                     metagenomes.;" source="marine sediment metagenome.;""
                     /codon_start=1
                     /transl_table=11
                     /translation="MIETKTDCTHFQLENMEGDWIMHIVPMDDSVHPVFSKPSILFIR
                     NIKTGKTYYFAWDHPDSIHHIPVLRFVEEYLKPHTGRKWVLDKKAFEQMVGGLGVYDA
                     NLVCHFLRNETFAIQEYETPTHFLIRKNAVGHPRLNMVIPLMKHLETFDELADDLTAL
                     LEGYEPDDGFIRFNELIIDPLRRLEQGGIFVDRERFKARYNIDPGLAGIVHSQYNVYT
                     STGRPSNRFGGVNYAALNATDGTRKCFRSRWGKDGCMVVLDYTAFHPRIIAHLTKYSL
                     STDTDIYEYLAKLYFHKKTVDETDIKEAKVLTFRQVYGGVEDKYAHIKYLGNLKAYID
                     SLWEQFTTTGHVTTPFFKRQITSRHVSEPNPPKVFNYILQATEGELSIPKVKTVLEYL
                     RGFKTAAVLYTYDSVMYDFFKPDGLEVLRQVRDIMSFDGKFPMKAYMGETYDDVKLFA
                     L*"
                     /db_xref="A0A0F9HJV8_9ZZZZ"
     gene            12315..13070
                     /locus_tag="S2_GD2017_2_manure_scaffold_3_prodigal-single_
                     12"
     CDS             12315..13070
                     /product="hypothetical protein"
                     /codon_start=1
                     /transl_table=11
                     /translation="MSNILDRVFNEVCLDERITDGIFQMENATHMDALRDYFVKKGVT
                     KEAAIHVTNRMLEGKYPERQAYNKDGILVTFPTPQHKARAIARGTHFEKNPVPQVQQA
                     KAEEPEPKKAPPGSKPEPGELPPDEEPEKKDKDDDDDEGPKGGGGGGKEPTIFQGGKE
                     LEVEPPRGEEPLQKPPQAPAPTVPPAPRTPERIAAEKEVVKQIMATDDTALSNVANPV
                     SEEQRRQLRELYKKADEMGLREAVKFLTPIVKP*"
     gene            13089..13493
                     /locus_tag="S2_GD2017_2_manure_scaffold_3_prodigal-single_
                     13"
     CDS             13089..13493
                     /product="Uncharacterized protein {ECO:0000313|EMBL
                     :KKM03465.1};  TaxID=412755 species="unclassified
                     sequences; metagenomes; ecological metagenomes.;"
                     source="marine sediment metagenome.;""
                     /codon_start=1
                     /transl_table=11
                     /translation="MTDQDNRQLLCTFSNAEDFRKIAEEIRKFYEVYSGRIFAFANAK
                     TPKEVYLTYNVLNMRKDSPKFPNTILIHRKKQTNTLYTLNAMNRLIEEENGHADKTYV
                     VNWKLYENSLIITGDVSVRIIPLKITAILELT*"
                     /db_xref="A0A0F9GXA8_9ZZZZ"
     gene            13642..14505
                     /locus_tag="S2_GD2017_2_manure_scaffold_3_prodigal-single_
                     14"
     CDS             13642..14505
                     /product="Uncharacterized protein n=1 Tax=Mycobacterium
                     avium (strain 104) RepID=A0QKS9_MYCA1"
                     /codon_start=1
                     /transl_table=11
                     /translation="MPVNVAKLAERLRQFEEGAKASEFAKLLWKPKEGKQMVRLVPYK
                     FNPEVPFIELKFYYKLGGNNYLAPCTFGKPDPILETIEALRSSGSNEEKEIAAKLAPV
                     TRTYAPVIIRGEEDQGVKFWGFGALVYKQLLKIMTNAKYGDITSWTDGRDIEVEYHKE
                     SKKKGKDGKSFPEITILADPSTCPVVDPTRKDLLEKLKDQTDILTIFPLKSYDELKAA
                     VEKWLNPEDAEPAPEDTPASAPPPLSAPPTAPTAAPTPAPAAATPTPTPAATGANADL
                     ANEFEKFFQTK*"
                     /db_xref="UniRef100_A0QKS9"
                     /db_xref="A0A0F9GXH2_9ZZZZ"
                     /db_xref="mavd:NF84_20125"
                     /db_xref="A0QKS9_MYCA1"
     gene            14583..15773
                     /locus_tag="S2_GD2017_2_manure_scaffold_3_prodigal-single_
                     15"
     CDS             14583..15773
                     /product="recombinase RecA n=1 Tax=Nevskia ramosa RepID
                     =UPI0003B3782C"
                     /codon_start=1
                     /transl_table=11
                     /translation="MAQAKKSPSKHVEVEGEINRDEMAVALQEALNKSRKDGSKVSYF
                     LDEEDDPSKVTDWLSTGSTILDLAISNRKGGGMPAGKFIELSGLEGTGKSLLCAQMIA
                     ETQKRGGLAVFFDSEFAVDKTFWTALGINVKDVQYCPFVTLEELFQNMELCIGAFRKL
                     SKDRLLTIFIDSLTQASVESEMEGEHGVSGYNTGKAIVIAKAMRKITGLIARQRILTV
                     FTNQLRYNMQTGGNPNAEKWITPGGKAFPYACSVRVRFVSLGKLKKGDQVIGMKCQAQ
                     VIKNRLGPNWRTAQFEIHYDSGIQNYKSWIDYMKLHGLITGDWRGWKFTKKDGTKVEF
                     STAEFVDLMGKDAELKSEVYDAICDTYIMQYRNPDTKPIVEDVEETGDENDDISKNAV
                     RDEE*"
                     /db_xref="UniRef100_UPI0003B3782C"
                     /db_xref="A0A0F9ILE9_9ZZZZ"
                     /db_xref="cvi:CV_1607"
                     /db_xref="UPI0003B3782C"
     gene            15733..15876
                     /locus_tag="S2_GD2017_2_manure_scaffold_3_prodigal-single_
                     16"
     CDS             15733..15876
                     /product="hypothetical protein"
                     /codon_start=1
                     /transl_table=11
                     /translation="MMTSAKTPSETKSNTEVAEDFELIQWWFVYDPIDPLCRIDWSRV
                     EET*"
     gene            15876..16943
                     /locus_tag="S2_GD2017_2_manure_scaffold_3_prodigal-single_
                     17"
     CDS             15876..16943
                     /product="DNA polymerase I (EC:2.7.7.7)"
                     /codon_start=1
                     /transl_table=11
                     /translation="MELSPQEKSRLYSIFHGMKDKKDWKRATNSSILIVDGTNTFMRC
                     WSANPAMDENGNHTGGIVGFLKSVGYAIKLLAPTRCVIVFDGFGGSFKRRQIFPDYKA
                     HRKGRIRLNRTYEELSDAPAEEEQCKRQYLRLVNYLQVMPVNLISIDHVEADDVLAYL
                     ATDYFKASEKVYIMSSDKDFLQLCDGRVSVYSPTKKRIYGPAEVLAEYNIHPNNFVLY
                     RALDGDDSDNVPGIELAGPKTIVKHFPWLNEAVVHTVDEVVKHADGFKNKYKVCENVS
                     QGKSVLDRNVALMQLKDTALTTTAQLHCNECLAPEKIPMLDRNAFFKMVREDMMDGNL
                     PNHTSWISDVFGPLDSVTRKE*"
                     /db_xref="tcx:Tcr_0044"
                     /db_xref="UniRef100_Q31JN2"
                     /db_xref="A0A0F9ILE6_9ZZZZ"
                     /db_xref="Q31JN2_THICR"
                     /db_xref="2.7.7.7"
     gene            16945..17247
                     /locus_tag="S2_GD2017_2_manure_scaffold_3_prodigal-single_
                     18"
     CDS             16945..17247
                     /product="hypothetical protein"
                     /codon_start=1
                     /transl_table=11
                     /translation="MSIGVITTWKTTLKTTPRIGDKLSLPTLTGMAPFTVTKLEGDNG
                     EVECGNLLGRIKKEDGQWVFNHCLIDKNMTCNVRVVDEEPRSFSITSNIGFHKEYK*"
     gene            17244..17537
                     /locus_tag="S2_GD2017_2_manure_scaffold_3_prodigal-single_
                     19"
     CDS             17244..17537
                     /product="hypothetical protein"
                     /codon_start=1
                     /transl_table=11
                     /translation="MKKFKLLRFGHCYINQEGDFVIGLLRGDKKHGYTFAASHAHPNV
                     MLGRIQIQSRVVPNDGNWTEITPEMFNVASTCHASGYKVKPATLGGLPVITKY*"
     gene            complement(17534..18514)
                     /locus_tag="S2_GD2017_2_manure_scaffold_3_prodigal-single_
                     20"
     CDS             complement(17534..18514)
                     /product="hypothetical protein n=1 Tax=Gallionella sp.
                     SCGC AAA018-N21 RepID=UPI0003695637"
                     /codon_start=1
                     /transl_table=11
                     /translation="MSYEVNILVNGSRCKQYHHDGKIFIEAKKGSEYAIEIKNNEWQR
                     ILAVCSVDGLDILNGKPATENGNGYVINGLSSVKLDGFRVSNEQVARFIFDYKGGSYA
                     ASKEDGSERNVGVIGVRIFQEKVKPLPPPPTVIREEHHHHHHHDHYKYPPYRPWWGDT
                     TIWCSDLGGPTYGSSVGSTLSNAGTDSLGSESTLDFCEMERSAAPSAPKGRSSSEYMS
                     KGIKRSFAGNMKSSAGGQSANVLRAMNCCAQPDPKGFDMGTKFGEAKESRVVEVEFEK
                     GVLALTTNIYYASRQSLIEMGVPLGNEKQVSFPEPFKDSKYAEPPKGWRS*"
                     /db_xref="UniRef100_UPI0003695637"
                     /db_xref="A0A0F9IGN2_9ZZZZ"
                     /db_xref="hoh:Hoch_6816"
                     /db_xref="UPI0003695637"
     gene            18707..20122
                     /locus_tag="S2_GD2017_2_manure_scaffold_3_prodigal-single_
                     21"
     CDS             18707..20122
                     /product="DNA helicase n=1 Tax=Bacillus phage JL RepID
                     =S5MM81_9CAUD"
                     /codon_start=1
                     /transl_table=11
                     /translation="MSDQTNEANNLKKFGAIFQAKCIAVLISDRKFLEQILDIVSPDF
                     FETDAHKWVVKLVTNYFPTYRSVPTMEVFQVEISKVQDNVMKAALIEHVKSAYGHVNA
                     AKDLNYIKDQFLEFCKNQKLKNAIWASQALLKQGDYEGIRTIINEAARAGTERNLGHE
                     YLAEVDQRMSEMARETIKTNWSLVDTHLDGGLGKGELGFIVAPAGSGKSWFLAHIGAE
                     AMLQGKNVMHFTMELNEKYVGLRYDAIFTGIPFQEVRKKVPEVQKKLDEIKANKCGKL
                     FIKFYPTKTASAATLKMHIDRLELITGVKIDLVIVDYADLLRPFMQDRNSNTYTEAGN
                     VYEELRGMLGELQIPGWTASQANRGVHEEEIIEAMGVADSYRKIMIGDFIMSLSRKKE
                     DKMAGTGRIYIMKNRFGPDGVWYPCAFDTSIGKVDIYEKNSVEGMEIISKVKTAAEQL
                     KEIFGKRWRETHGDSEPDAGQ*"
                     /db_xref="UniRef100_S5MM81"
                     /db_xref="A0A0F9CI94_9ZZZZ"
                     /db_xref="pth:PTH_2165"
                     /db_xref="S5MM81_9CAUD"
     gene            20239..22860
                     /locus_tag="S2_GD2017_2_manure_scaffold_3_prodigal-single_
                     22"
     CDS             20239..22860
                     /product="Ribonucleoside-diphosphate reductase n=2 Tax
                     =Prevotella bivia RepID=D1XW22_9BACT"
                     /codon_start=1
                     /transl_table=11
                     /translation="MESPTRFDDVKKLSTEEYFQGNQFAIDAFKKKYALTPDETYVHA
                     VKRVCDFVASVESTQELREYWSARWFDEIFNDWWHPAGSIMQGAGSNRKISLCNCTTI
                     SLGAKRDDEEWDSLEAIIKNAAYTIAKCAAYRQGLGIDFSRLRPNGCKVLNSANQSTG
                     AVHWMEFEDKIGYFVGQKGRIPAMLFSISCDHPDVEEFVQVKSDFTKIQNANISVQCT
                     EKFYKAVEADEDWELTFTVPALKKGDKIYVDVHSIDMSTTKEKETGRYYRLATHDRKK
                     EVFTKTVKARKLMELIAKNMHQNAEPGIQNIDIARKYSNSDAVYDEKDEYDSRILSTN
                     ACSEQYLSRESLCVLASINCGKFSAKREIFMGQLEKVSKSINRFLDNVNECELVYQTY
                     ATPHQALAIKKLRRTGAGVTNIAAWLFKKNLVYGSKEGNEAVEEFIKWYNYWLYISTE
                     ELGLEKGDFGLFNKEKWRSAPFVARMMKESEKLADEFKVPVLKGTHARNVTVSSIAPT
                     GTLSLMFRDFVLSYGIEPAFFMYFWKRTRMAGKYDYYFCVPRVIRDAFAEAGIPIPMK
                     SDTIADTWDGKHGKPIAAFIEEHRHKFKFKESIDVSPSDKLELMSKVMKWIDSSISVT
                     YMLPIGSSWKDVYNFILEAHKKEVKSIAAFPDKKMYGIVSSIAFKDLAFKLREENVVI
                     HHQNFSDEEIKALNISRESVKTITHVRPERPPVLDADIHVVTAKGDKFVMVIGILNDK
                     PYEMFGGHINGFGFKFTQKKGRMRKVKSDQYALEIDDIVIEDFSKQFTPTEQILFRFV
                     SLSLGSGLPIQEIVDQLQKGAMDITSLGAAAARVLKKYIKNGTVADGKKCPSCGTQIV
                     FIDGCCSCPNCNWSQCN*"
                     /db_xref="UniRef100_D1XW22"
                     /db_xref="A0A0D5YSH4_9FLAO"
                     /db_xref="paef:R50345_11155"
                     /db_xref="D1XW22_9BACT"
     gene            22970..23701
                     /locus_tag="S2_GD2017_2_manure_scaffold_3_prodigal-single_
                     23"
     CDS             22970..23701
                     /product="hypothetical protein"
                     /codon_start=1
                     /transl_table=11
                     /translation="MTQPKDYALEPRVAKLEVGLDRLTEDVRDLAGVVRTQGAQVEQE
                     IQKLVVAVTQAAGPKKTDWGVLIAAGGLVLAIGGAAFWPLNQQVQDNKAQIAAYHQSM
                     VEHQKMDNHPVGAALVQRLEEQIKTHIANNERELKAHIEMDKNEFDSLHKCFAEQMAA
                     HEKLALAQHQLIEAKSAGIQAKNDLYIDKLFGRVVELEKERIKIADNEHAELMLWRQK
                     AMGLTSPDAVVPLVKRETTILEPKK*"
     gene            23737..24492
                     /locus_tag="S2_GD2017_2_manure_scaffold_3_prodigal-single_
                     24"
     CDS             23737..24492
                     /product="hypothetical protein"
                     /codon_start=1
                     /transl_table=11
                     /translation="MKAAQFQQMIRRILLEEVEKRSATDKPINQRVPEVVTGKDLKDN
                     MQEIRDSGTKDEILQQITKAVHAIDSSATVVWDDHDDISINARDMFRVRVIPRWEAMY
                     NIEAFIRNEDRVYVTNQRLEQVIEFLKINLKNAATNTYKAYEKSKTNAMMKNDKTPSP
                     DKGLPQKDKPKTLPLTNEPDAIRTSKSKDKNYTEKQVKEEKDQPNQPMKEVGDTKKQI
                     DYKSRNPASIRKEKTKFPSKKPNTTLTVPVSKQ*"
     gene            24583..25515
                     /locus_tag="S2_GD2017_2_manure_scaffold_3_prodigal-single_
                     25"
     CDS             24583..25515
                     /product="ATPase associated with various cellular
                     activities, AAA_5 n=1 Tax=Planctomyces maris DSM 8797
                     RepID=A6C7X1_9PLAN"
                     /codon_start=1
                     /transl_table=11
                     /translation="MNEVEVDTVLRNCLSLKPKELIISDLKWKYLVRAIVRAKNIMMI
                     GPSGCAKTMAARCVSTALKRPFEKFNIGSTQDARATLIGNTTYKKETGTVFHKSAFVK
                     AITTPNTVVLLDELTRGTHDAWNILMPVIDPTQRCLRLDEDENSTLIDVAENVCFVAT
                     ANIGNEFTATKVLDKAIARRFPLKLEMPLLTGKELKHLFSILFPKRTDAQKELMETMT
                     DISDDLIAQAKMEDARISITIPPANMVEMCELVMDGFTLEEIAEAAIYPEYPDEGGAD
                     SERAFAKSILQKYFPADAANPIHDPLANRKRAKF*"
                     /db_xref="UniRef100_A6C7X1"
                     /db_xref="A0A0F9PWD1_9ZZZZ"
                     /db_xref="A6C7X1_9PLAN"
     gene            25515..27779
                     /locus_tag="S2_GD2017_2_manure_scaffold_3_prodigal-single_
                     26"
     CDS             25515..27779
                     /product="Uncharacterized protein {ECO:0000313|EMBL
                     :KKN34535.1};  TaxID=412755 species="unclassified
                     sequences; metagenomes; ecological metagenomes.;"
                     source="marine sediment metagenome.;""
                     /codon_start=1
                     /transl_table=11
                     /translation="MHRGRKVSPAEVDFWLDSDKYVQYVAPTSGDIDDLGSFTIDMVR
                     LASIRSAVSNFVRILTRRAIPVYFCDAPNSFNWAGKQIYISAKITNKREFDVAVGLAL
                     HEAAHTVLTDFDIVRNAWANIPHHILTLADSKNIRRASLEKFIHGMWNVIEDRYIDTH
                     VFKTAPGYRGYYAAMYDEMWNSPEVDAYLASDDFRYPSLKSYDFRVTNFTNEGTDLLA
                     LPRLDEIAEAIDIGDILRLTTTKKRVETAFKVTEIVLDCIDKQEKMEAQGKGKGQSSK
                     RKKQGLADPRDYFDFGEEDSEAEPSEESKEDNDDPVDVGKKMIEEISDVMTGRDKTPE
                     KLKENDKAVSQVSDEPMEKEKEKEVSKMMEKQKRFLQGDVEKVPVTPYQKELLDLVEK
                     HGIILVRVDLPMVLAGNEKSLKVDCIVVHKMTKELILSGNEIFPMSGAMRMNEKDPPK
                     PPKEVADAVRKGILLGSKLGRKLQIRAELHPVKTVRKKVGKINRRQLHEASFDAEDLF
                     YKMHIEQHNDANLHITVDASSSMSGNKWYKTMTSVVAICKAASMIDNVHITVSFRTTQ
                     TSGHTQLPYIILAYDSKVDKFSKVRTLFPYLVPAGCTPEGLAFGAIMSLFEGITPDEE
                     DRYFLNLSDGEPYFAFTAPETGLGVSYSGEVGVSHTKTQVDKIRRLGVQILSYFIQDD
                     AWGLLRKKDADMTPDEKKQKEEQEKLLDQSPLRKDFRTMYGKDAKFINVESIVDLAKT
                     INGLFLTKGNENNA*"
                     /db_xref="A0A0F9PS24_9ZZZZ"
     gene            27855..28241
                     /locus_tag="S2_GD2017_2_manure_scaffold_3_prodigal-single_
                     27"
     CDS             27855..28241
                     /product="hypothetical protein"
                     /codon_start=1
                     /transl_table=11
                     /translation="MKQRKNKTNQSVVWPTATLFTIKELHRLNPKFVNITLRVRLANA
                     IGEGKVAEIGSIPGEKGRPQKVFSMTPVTRNTLEKARTEGINLVDNADKLIIISAVTV
                     TPANNPTTATAPVTPLIAPTATPVVS*"
     gene            28274..28480
                     /locus_tag="S2_GD2017_2_manure_scaffold_3_prodigal-single_
                     28"
     CDS             28274..28480
                     /product="hypothetical protein"
                     /codon_start=1
                     /transl_table=11
                     /translation="MSSKVERAQKEQLKKLQIKTYRIYGIFNFETEELIYVTLSLDDA
                     AFQFDLEGYDEAKFGVISFDVMVH*"
     gene            complement(28477..28779)
                     /locus_tag="S2_GD2017_2_manure_scaffold_3_prodigal-single_
                     29"
     CDS             complement(28477..28779)
                     /product="hypothetical protein"
                     /codon_start=1
                     /transl_table=11
                     /translation="MLAANVINPEKASSIEGHVFHLFYPDLNTAVLYDAEMTKPIIWG
                     SKTIVIGVLKTIHEEMRVKEESKITVYSYILGTEGFRRIQTYKGPINTIGKYLMRY*"
     gene            complement(28751..29350)
                     /locus_tag="S2_GD2017_2_manure_scaffold_3_prodigal-single_
                     30"
     CDS             complement(28751..29350)
                     /product="Putative PfWMP3_35 n=1 Tax=Nitrolancetus
                     hollandicus Lb RepID=I4EL44_9CHLR"
                     /codon_start=1
                     /transl_table=11
                     /translation="MKHFDKWMVFILMTQNYKSSFQDRERARQYYEKNKQQCLRKRAT
                     YYALNKKKILAREKCRQSSPDYKKKKREYDDQRYNSNKEQIKQKRRVYYHCNREKAKN
                     YLLKRKYNITLNDYLKKWSEQNGKCAICQKGQFPFEKMFDRVLVLDHDHKTNQVRGLL
                     CNSCNRALGLLKDNPVFTQNATTYLNQWKSYVSSQCNKS*"
                     /db_xref="UniRef100_I4EL44"
                     /db_xref="A0A0G1X6T1_9BACT"
                     /db_xref="arm:ART_3348"
                     /db_xref="I4EL44_9CHLR"
     gene            29420..29578
                     /locus_tag="S2_GD2017_2_manure_scaffold_3_prodigal-single_
                     31"
     CDS             29420..29578
                     /product="hypothetical protein"
                     /codon_start=1
                     /transl_table=11
                     /translation="MGKTFRRDNRFRPRAHGKTFDKDQQPWKKKKKQLDNRPPIRSED
                     ITQENFGS*"
     gene            29575..29898
                     /locus_tag="S2_GD2017_2_manure_scaffold_3_prodigal-single_
                     32"
     CDS             29575..29898
                     /product="hypothetical protein"
                     /codon_start=1
                     /transl_table=11
                     /translation="MTIALLIICLLLVGAVSVLCVLFSALNKKFDALQVKIDEQLVLI
                     DKKFTTIEEQFAKNDQKFVSITQWCETLRENEETLLSDLKRLFHDSKKKEVEQPRRTE
                     AEKPV*"
     gene            29837..30340
                     /locus_tag="S2_GD2017_2_manure_scaffold_3_prodigal-single_
                     33"
     CDS             29837..30340
                     /product="Uncharacterized protein {ECO:0000313|EMBL
                     :KKN26494.1};  TaxID=412755 species="unclassified
                     sequences; metagenomes; ecological metagenomes.;"
                     source="marine sediment metagenome.;""
                     /codon_start=1
                     /transl_table=11
                     /translation="MTAKRKKSSNPDAPKRKSLFDHVNAIRKDKDPNYYNNLSEDDRK
                     SFNHFMIVRALSMDAAIVEEMAQLYQLFDKIPSPQFYQLLVALVPKDFRFYQWIKSKK
                     MKHKKELLKIVANRFKVSQFEANDYVNLLLRTEEGQGELVSICRAFGMDDAEIEEVFD
                     DKAKDDE*"
                     /db_xref="A0A0F9P8S1_9ZZZZ"
     gene            30315..30764
                     /locus_tag="S2_GD2017_2_manure_scaffold_3_prodigal-single_
                     34"
     CDS             30315..30764
                     /product="hypothetical protein"
                     /codon_start=1
                     /transl_table=11
                     /translation="MIRQKTMNEQDTVEWYEAMKAKVAAAKAEAAKPRPPTFRCCGNL
                     ESEGHHEYCVNFQPEGETKKNRIVEHIPNFASGFDPRCVSFDTLEELMEISWVKSWKE
                     APQFHRYSADDHLMVEREDGYWWWAVGRLRHPVEGLPKWEAKYREKK*"
     gene            30761..31030
                     /locus_tag="S2_GD2017_2_manure_scaffold_3_prodigal-single_
                     35"
     CDS             30761..31030
                     /product="Uncharacterized protein {ECO:0000313|EMBL
                     :KKQ97578.1};  TaxID=1618574 species="Bacteria;
                     Microgenomates.;" source="Microgenomates (Woesebacteria)
                     bacterium GW2011_GWB1_39_12.;""
                     /codon_start=1
                     /transl_table=11
                     /translation="MRTYDARLLAQLRARDEELLRARAAVPPVSSGFTPETLAQAIAD
                     AKAVRQTALRNAKIALEEAFGKRFEDVFAEKLAQEGYERDTERNP*"
                     /db_xref="A0A0G0M075_9BACT"
     gene            31002..31397
                     /locus_tag="S2_GD2017_2_manure_scaffold_3_prodigal-single_
                     36"
     CDS             31002..31397
                     /product="hypothetical protein"
                     /codon_start=1
                     /transl_table=11
                     /translation="MSEILRETPKIYGTKDAEKAPPALEALFQKWKDTKKPSKLAASF
                     TKIEDLQPIHIEHFKEYDYVWKPIQGGIWGGIWLNDNIDYVHIVMATTSVVEYILNLK
                     REGSPDKGKITLHEHKTPEGPEFSFTEKG*"
     gene            31399..32097
                     /locus_tag="S2_GD2017_2_manure_scaffold_3_prodigal-single_
                     37"
     CDS             31399..32097
                     /product="hypothetical protein"
                     /codon_start=1
                     /transl_table=11
                     /translation="MKVIGIAGYARCGKDTFVQIAKNILTKNGYRPRRFAFADMLKDE
                     VTHMLEVNNFKGRVKTDDPTMKTQMRPLMVWWGCQRRYESDGGLYWVNEVDKQLSVWD
                     ECESKGGVIGSGVALVSDVRFPNEARWVHEKWGGQVIHLKKWKSEWRRGGQDGSDETL
                     VKVYDAAPNEEEAKQDPLVEAMADVKTEWEGKGHASAALASVEESLQKVVLDALNATK
                     FFKYPEPIIGKLTL*"
     gene            complement(32075..32368)
                     /locus_tag="S2_GD2017_2_manure_scaffold_3_prodigal-single_
                     38"
     CDS             complement(32075..32368)
                     /product="hypothetical protein"
                     /codon_start=1
                     /transl_table=11
                     /translation="MDIRNATQFANFLTKAGLQNLDITFQQVIFCINNYSAMCNCRGA
                     ADKKKLYDNCTTTYKNSVQNVVPKFKTEFLSKIEDRQISFYLDNGSLIGLVCR*"
     gene            complement(32371..32697)
                     /locus_tag="S2_GD2017_2_manure_scaffold_3_prodigal-single_
                     39"
     CDS             complement(32371..32697)
                     /product="hypothetical protein"
                     /codon_start=1
                     /transl_table=11
                     /translation="MEIICFIALALLIWFRTDAWLEYCRVLHLDFIAHYKDYDAKKHE
                     DATLTYLNYLRREHNSFFVRLITCPICLAVWLAIVPAALTSIFLFPVFVMGSLLLFTA
                     IDRLLG*"
     gene            complement(32709..33776)
                     /locus_tag="S2_GD2017_2_manure_scaffold_3_prodigal-single_
                     40"
     CDS             complement(32709..33776)
                     /product="Methyltransferase domain protein {ECO:0000313
                     |EMBL:AJD31708.1};  TaxID=1408284 species="Bacteria;
                     Firmicutes; Clostridia; Clostridiales; Clostridiaceae;
                     Clostridium.;" source="Clostridium botulinum Prevot_594.;""
                     /codon_start=1
                     /transl_table=11
                     /translation="MKLTNVPPCVSFLATKPNVLVPPKTLDLKPKKFHVKCTNHVTPD
                     YYENYVMTTTYSETMQDLQKEQALKLFNYYGHPQSIVEIGCGDGSFLKHCHPLFKDIV
                     GIEPSKRFIAEAKKTGFKIIHGYVSSRKLLTSQKFDCFASRQVFEHLEDPVDVLKGIK
                     KMLEPKAVGLIEVPSGYRAMRMGRFYEFFPDHIHYYSVNSLVNLATKANFNVISCNES
                     FGGDYLELWLRNGDDDNLNSLVATRDALCEAIDAFLAKNKDTIVFGAGAKTLCILTNL
                     ANVNQITCVVDDDPHKWGRFIPNTSIPITARKSLADYEPETVFIMSLSYVEEATKKIK
                     ALAPKAKIFTINERNGIVQIR*"
                     /db_xref="A0A0B4W9E3_CLOBO"
                     /db_xref="gwf2_scaffold_407_54"
                     /db_xref="aza:AZKH_1436"
     gene            complement(33773..35086)
                     /locus_tag="S2_GD2017_2_manure_scaffold_3_prodigal-single_
                     41"
     CDS             complement(33773..35086)
                     /product="hypothetical protein"
                     /codon_start=1
                     /transl_table=11
                     /translation="MNLTFCINTCRNERHHIELLIRSLAKNLSRKDYPILVYVENDNQ
                     DTVGYLRFAAKEMLPNLKIIVNPLPVPLDYARNINLMFEMAQTEIVSYLQSDMVICKD
                     YDLEVLKHVKPDTIISSTRIEPPLHPPSPEKITHDFGLDPKVFDLEAFSAFAETCKKN
                     EITNFWFAPFTMYRKPWVNIGGHDTLMRRSRVDSDVLYRLSLNGIKTLQAWNAIVYHF
                     TCTSSRGPEWWKEKGKARAQLQQIADNIEMMRFIRKWGQFKHPSTPDDVKNDYVYRIS
                     ANFTGVAPNDTSILSNYYLFNRIYIDNIENRSLTELAWNQMHIPANKLHEISNEDWEK
                     YKKYYRLWEFGDVFSESPITDDDVIININLKGQPFAEFLQQRGFYVPKLAHEYIHNMS
                     QDDVPAEYEMGELGDRLIVNRVVNRIKENLVVTNPPIDDVPLVIK*"
     gene            complement(35083..35943)
                     /locus_tag="S2_GD2017_2_manure_scaffold_3_prodigal-single_
                     42"
     CDS             complement(35083..35943)
                     /product="Uncharacterized protein n=1 Tax=uncultured
                     bacterium RepID=K2E3H5_9BACT"
                     /codon_start=1
                     /transl_table=11
                     /translation="MKVLITGGHGYIARNLVPLFVNAGYTVDAPSRTEMDLMDFDATV
                     EYLNKSYPDVIIHAAAKGGRRTQKDTWEDVYVPNIRMFEHLTIAHLRLNPRPKVIVIG
                     SGAEFDRRYTIQNKLEEVVNFCWPIDPYGLSKNVITRRSLDDFDNISVVRLFGCFNFD
                     DDPARFIKNGILNLKRGLAVVVHQNKEMDYFYLDDVFTVMDFIIKAHPNRIVPRNINL
                     VYDKKVTLLDIASLIHKCVGRFDPIIRLNENGEADPYTGSSDVLYSLPVADKLIGLEG
                     GIFRTVQKLT*"
                     /db_xref="UniRef100_K2E3H5"
                     /db_xref="K2E3H5_9BACT"
                     /db_xref="slt:Slit_2901"
     gene            complement(35940..36419)
                     /locus_tag="S2_GD2017_2_manure_scaffold_3_prodigal-single_
                     43"
     CDS             complement(35940..36419)
                     /product="Putative uncharacterized protein n=1 Tax
                     =Micromonas pusilla virus SP1 RepID=G9E5U2_MPSP1"
                     /codon_start=1
                     /transl_table=11
                     /translation="MRRDFAKLLLTEMRRDKEGDIVLLTADMGYGLWDDVRKEFPERF
                     FNVGSSEQLMIGMAAGMAMEDKIPVCYSISPFLLFRPFEFIRNLLNHEGIPVKLVGGG
                     RNKDYGYLGFTHWAEDDIEIMSTLKEIKLFKPEPSELNGIFNEFIYNKEPAYLNLSK*"
                     /db_xref="UniRef100_G9E5U2"
                     /db_xref="G9E5U2_MPSP1"
                     /db_xref="camp:CFT03427_1548"
     gene            complement(36389..37051)
                     /locus_tag="S2_GD2017_2_manure_scaffold_3_prodigal-single_
                     44"
     CDS             complement(36389..37051)
                     /product="Transketolase domain-containing protein n=1 Tax
                     =Micromonas pusilla virus SP1 RepID=G9E5U1_MPSP1"
                     /codon_start=1
                     /transl_table=11
                     /translation="MVNKDLKRRIAEIAYKNKLSHLGSYFSCVDAIEVIFDKYMQPND
                     IFILSNGHASLAQYVVLEKHFGHNAEELFKKHGGHPHWDEDNHIYCSTGSLGTGLAVA
                     IGRAAARAGTVHVMVSDGECAEGVIWEALKFLDTHDIPNIHIYVMSNGYGAYDKVEQA
                     RLNTQVMAFNNKCQISFVLCTSEEFPFLHDLNAHYHIMKEPDYNLAMEMTKCDVTLPN
                     CS*"
                     /db_xref="UniRef100_G9E5U1"
                     /db_xref="rpe:RPE_1517"
                     /db_xref="88741423"
                     /db_xref="G9E5U1_MPSP1"
     gene            complement(37045..37998)
                     /locus_tag="S2_GD2017_2_manure_scaffold_3_prodigal-single_
                     45"
     CDS             complement(37045..37998)
                     /product="dTDP-glucose 4,6-dehydratase n=1 Tax
                     =Caenispirillum salinarum AK4 RepID=K9H5Y2_9PROT"
                     /codon_start=1
                     /transl_table=11
                     /translation="MKLTVYVTGCLGFIGAYVTEACLKQGWHVIGVDKMTYAAQPERI
                     HDFETYGPNQFKFIKSDINDLDRLYDCDYVINTAAETHVDNSIVSSVEFLHSNVNGVH
                     RLLELVRSKERFRMPTLLHFSTDEVYGDITEGSHSETHLLKPSNPYSATKAAADMLIL
                     AWGRTFKVPYVIVRPTNNYGVGQYTEKLIPKTCKCLTLGKKIPLHNHGTPKRVWLHAK
                     DTASAVITLIKEQEQGIFNIGGNCELENIEVVKKVAMLMNPNLVNFIPDFCDFTYHRE
                     GQDVRYSLDDSKLRALGWSNKCLIDNELPSVVAYYKNKFVW*"
                     /db_xref="UniRef100_K9H5Y2"
                     /db_xref="A0A0F7L843_9VIRU"
                     /db_xref="tnu:BD01_1485"
                     /db_xref="K9H5Y2_9PROT"
     gene            complement(37995..38291)
                     /locus_tag="S2_GD2017_2_manure_scaffold_3_prodigal-single_
                     46"
     CDS             complement(37995..38291)
                     /product="hypothetical protein"
                     /codon_start=1
                     /transl_table=11
                     /translation="MKRKQPDLSWIKYGLVAASQTAEEETKHELTILHFCGYGKPPTQ
                     KDVALLKEELNTDPEFGLVGRMGVDVFIMSATPDMVKFYKDMGKKATPRKKKKK*"
     gene            complement(38272..38988)
                     /locus_tag="S2_GD2017_2_manure_scaffold_3_prodigal-single_
                     47"
     CDS             complement(38272..38988)
                     /product="Tax=RIFCSPLOWO2_02_FULL_NC10_66_22_curated"
                     /codon_start=1
                     /transl_table=11
                     /translation="MSLFRVKHNDFEQSFNADKIDTLEDNEWENTTRLAEQGWDNRYD
                     YEAAMLRDVIVEGKIKTILEIGSGPGVLSQKVQRLLPYKVQYDLVDKPFAKKYFDEHK
                     FEGRFFVKDISINLDVTGLMAAYDLVICNDTLEHLIAPSNVVKGIRSLMHHDSTLFVS
                     VPNWRMAHQFLYRGLWDYNNFIYFMYIHGFEMESVYPSCLQTPDYPRVDSESEMPEEL
                     RRSWNWYFTMKLKKHEKKAA*"
                     /db_xref="88588658"
     gene            complement(38992..40314)
                     /locus_tag="S2_GD2017_2_manure_scaffold_3_prodigal-single_
                     48"
     CDS             complement(38992..40314)
                     /product="RfbH n=1 Tax=Spirochaeta aurantia RepID
                     =Q0PHY3_SPIAU"
                     /codon_start=1
                     /transl_table=11
                     /translation="MQPTKENILNAIAAYFIQKQREKVWTPGKDWVQYSGPYFDYQEY
                     VSAIGSLLNEWLVLGEDAMKFEKKFPPLLGKTHGIVTNSGSSANLLMWAAVMSRKSFA
                     KKFKVCVPVAGFPTTVNPILQLGMTPVFVDIELDTLNLNLDQVERAAGSFTHLTFAHV
                     LGNPPNMDRVMELMNKYHFNLLEDCCDALGSTYNDQLLGSFGRYATCSFYPAHHMTMG
                     EGGFVACNNDEDEKELRSLREWGRGCYCVGKKANLSTKGTCGCRFKNWLPSLPDEIFD
                     HKYVYETIGYNLKPIELQCSMGLAQIDKLPEIHAKRRANHARLQEIFNPHEEFFHFHK
                     ATPKSNPSWFAFPLTVRDGAPFKRSTFTAYLERSKIQTRNYFGGNLLLQPAYRYLDET
                     HDAHKRYPVATKVTTDTFFLGTSPVITTEQLDYIAEKVYEFMRAQKLM*"
                     /db_xref="UniRef100_Q0PHY3"
                     /db_xref="Q0PHY3_SPIAU"
                     /db_xref="dfe:Dfer_4600"
     gene            complement(40301..41269)
                     /locus_tag="S2_GD2017_2_manure_scaffold_3_prodigal-single_
                     49"
     CDS             complement(40301..41269)
                     /product="NAD dependent epimerase/dehydratase family
                     protein id=4213678 bin=GWF2_Bacteroidetes_42_66
                     species=Acidobacterium capsulatum genus=Acidobacterium
                     taxon_order=Acidobacteriales taxon_class=Acidobacteriia
                     phylum=Acidobacteria tax=GWF2_Bacteroidetes_42_66
                     organism_group=Bacteroidetes organism_desc=a73"
                     /codon_start=1
                     /transl_table=11
                     /translation="MKALVAGAGGFIGGHLVASLLKKGYEVRAVDIKPLNEWYQKHPE
                     AENISADLRLKVPTEVAVEGCDEVYNLAADMGGMGFIERHKAECMISVLINTHLLLAA
                     KKFGVKKYFYASSACVYNGDLQKDLEVSLKEEDAYPAMAEDGYGWEKLFSERMCRHFM
                     EDFGIPVRVARFHNVYGPFGTYDGGREKAPAAICRKIIECQLQGKDTIEIWGDGKQTR
                     SFMYIDDCIEGIHRLMASDWHEPINLGRDDLISINELVSLVEEIAPLKVKRTYDLSAP
                     KGVRGRNSDNTLIRKVLGWQPSIPMAEGMKKTYEWIYGEITKNATH*"
                     /db_xref="gwf2_scaffold_46_114"
                     /db_xref="aca:ACP_0749"
                     /db_xref="86448283"
     gene            complement(41274..42113)
                     /locus_tag="S2_GD2017_2_manure_scaffold_3_prodigal-single_
                     50"
     CDS             complement(41274..42113)
                     /product="hypothetical protein n=1 Tax=actinobacterium
                     SCGC AAA278-O22 RepID=UPI0003673C51"
                     /codon_start=1
                     /transl_table=11
                     /translation="MKYTVIGSAGQLGAHLTKYLRAQGHEVVEFDIVNAPYQDLRIDY
                     AVDSFINESDFVFFLAFDVGGSQYLKNYQHTFHFVDNNVRIMTNTFRALQEMEKPFLF
                     ASSQMSNMAWSSYGALKAVGEHYCRALKSPILKFWNVYGVEHDPEKTHVITDFVKMAV
                     KGQPITMRTDGSEERQFLYADDCSRALYLMSLNYDKLSRLSEYHVTSFEWVSVRHIAD
                     LISEMTGGTEIIASTNKDTVQRDQRNEPSKFIVTDGLWEPRITLKEGIRQIVEYEKSI
                     VRS*"
                     /db_xref="UniRef100_UPI0003673C51"
                     /db_xref="M4PN82_9CAUD"
                     /db_xref="pel:SAR11G3_00616"
                     /db_xref="UPI0003673C51"
     gene            complement(42110..42979)
                     /locus_tag="S2_GD2017_2_manure_scaffold_3_prodigal-single_
                     51"
     CDS             complement(42110..42979)
                     /product="Uncharacterized protein n=2 Tax=Synechococcus
                     phage S-SSM7 RepID=M4PND4_9CAUD"
                     /codon_start=1
                     /transl_table=11
                     /translation="MSRVTYHTVEKRTDYVEQIPPREDTWAWVTANGGEVHILEDSLL
                     PEHTKYDGKKKVALIVESPAIYDYCKAGHSWVFHPYQWIKDNHQHFDVVMSPMTYLKE
                     LVGDRYWWVPAGGNRIEMENFGLWEKERLLSIVASDKQWTTGHKLRHQIVQKHKDKMD
                     VYGRGFNDLVDRYDNNRRGKILALGPYYYSLAIMNSQYDDYFTEILTDVLACATIPIF
                     WGTKNVGKYFNPDGIIQFETIEEFEALLPTLTPELYYKKMPAIVENIERAKAYNTRFD
                     WIHDNYKDKLEAL*"
                     /db_xref="UniRef100_M4PND4"
                     /db_xref="X0S1K3_9ZZZZ"
                     /db_xref="pgd:Gal_00911"
                     /db_xref="M4PND4_9CAUD"
     gene            complement(42976..44508)
                     /locus_tag="S2_GD2017_2_manure_scaffold_3_prodigal-single_
                     52"
     CDS             complement(42976..44508)
                     /product="Uncharacterized protein n=2 Tax=Parachlamydia
                     acanthamoebae RepID=F8KZI6_PARAV"
                     /codon_start=1
                     /transl_table=11
                     /translation="MDNRFVILIGSYNNEKWVKQNIESVQSQTYTNWKLIYYNACSTD
                     KTGQIAKEIAETDSRISVWSDDTRHLKGYFLSKVNTYTPIHDTDIVCVLDGDDFLSSP
                     DVLDYLNQVYTQTSCWMTYGGMIVWEGGDKTTQAYPQNSLPPQQVFDQKLYRNDLWRY
                     SHLRTCRGFLWNRLNPEDFKSKTNGEYMTLEDLVMMYDCLEMCPGKKIFRVEEPVYIY
                     NASEARGCAENKENNIGAIYEHEIRSRPKRTELTVVSPVLAGGLGNQMFEVAAAAALA
                     KDNNALLVINPTEHILPNQGRNINNYVKNVFSRCYLDSKPPIRTDVKVESIYHQPIPY
                     QPNCRLWGHFQSYKYFDHHREYIKELFGPTMDVEEALERNYFLEDTAKVTAIQVRRGD
                     YAKFPQHHPLLPAEYYVKAVKMAGSELVWIFSDDIPWCQKNLRFGDETRYVKDEDFME
                     MYLMGLCKNIVISNSSFGWWAAYLGKAKVFAPNPWFGPALVDAGFKMDDLIPSDWTLI
                     NI*"
                     /db_xref="UniRef100_F8KZI6"
                     /db_xref="puv:PUV_13760"
                     /db_xref="F8KZI6_PARAV"
     gene            complement(44501..45499)
                     /locus_tag="S2_GD2017_2_manure_scaffold_3_prodigal-single_
                     53"
     CDS             complement(44501..45499)
                     /product="Uncharacterized protein {ECO:0000313|EMBL
                     :KKN68801.1}; Flags: Fragment;;  TaxID=412755
                     species="unclassified sequences; metagenomes; ecological
                     metagenomes.;" source="marine sediment metagenome.;""
                     /codon_start=1
                     /transl_table=11
                     /translation="MKYAFLTEMGFNGTIPANHSNMRTEFAWMHTLNATHFNIHQFES
                     VKEFDAVFIIFPKATVKLNTVGLEMTTPGEDKDISIYTKPVVETLKKNNGKVCVVQEG
                     PSWFFNEYDIPTQFNFYNQLAEADIIFAHNEHDTHFYKGLFPRTKVSFIPSLMIINPD
                     TCPWDSAPEDKAIIGGNFCRWYGGFQSYLVACDFNVPIYVPASHCKRKGEEQVPDLHH
                     LPWVFWTEWMKQLATFKYAVNLMPTVAAGTFSMNCAYYGIPCIGNEKVDTQGSFFPEL
                     SVDVDDIHGARHLALKLRTDPVFYKEQSERAKYLLHTSFHFSTKKWLHYMESHFNG*"
                     /db_xref="A0A0F9V5L0_9ZZZZ"
     gene            complement(45496..46206)
                     /locus_tag="S2_GD2017_2_manure_scaffold_3_prodigal-single_
                     54"
     CDS             complement(45496..46206)
                     /product="TPR domain protein n=1 Tax=Simkania negevensis 
                     (strain ATCC VR-1471 / Z) RepID=F8L9L6_SIMNZ"
                     /codon_start=1
                     /transl_table=11
                     /translation="MKPPRWEELPQQQQLEYLLGGKIKLEDWYIDSTKECQNVYTPED
                     IEKFRQQIRRREKWYYGETDTWLYETLELCPIKGVEVAIMGSTTPWYEIIVSEFGGKP
                     LTIEYNPPKYPGFESVSVQDYWKNPRKFDAAISISSFEHDGLGRYGDPLNPSGDLRAM
                     AEMKKVLKPNGILILAVPVGLDKVVWNAHRVYGRVRFPMLINGWHLEGCVGMEDSLLD
                     RDTGNSGGYQPVVVLRNV*"
                     /db_xref="UniRef100_F8L9L6"
                     /db_xref="sng:SNE_A16760"
                     /db_xref="87544406"
                     /db_xref="F8L9L6_SIMNZ"
     gene            complement(46203..47036)
                     /locus_tag="S2_GD2017_2_manure_scaffold_3_prodigal-single_
                     55"
     CDS             complement(46203..47036)
                     /product="Exostosin n=1 Tax=Acanthocystis turfacea
                     Chlorella virus OR0704.3 RepID=M1I5S1_9PHYC"
                     /codon_start=1
                     /transl_table=11
                     /translation="MNFIYGDKFAKMADFIYTIPNPDDYYNYPNTFSKEAVEAFNGVP
                     IIYTLTGNAASLFKELQKVNKRVIVITHSADVPADKTLYDMMPETVIKWFAQNVTHVG
                     EKLHGLPIGIENPQRISFHHQDKQAKLLAKMAEPRPYKNLLYLNCSVWTRRDERTECY
                     KQLAGKPWVTTVTNPNIFDFDGYIDNIHGHKFVACPRGNGIDTHRTWESLYLEAIPIE
                     RESVANSFWRNLPILFVNEWSEVTEELLHHTFDKVMKLEWNLEKLEFPYWEKLIRSYA
                     V*"
                     /db_xref="UniRef100_M1I5S1"
                     /db_xref="psf:PSE_0855"
                     /db_xref="87978039"
                     /db_xref="M1I5S1_9PHYC"
     gene            complement(47033..47866)
                     /locus_tag="S2_GD2017_2_manure_scaffold_3_prodigal-single_
                     56"
     CDS             complement(47033..47866)
                     /product="Surface protein Sur1 putative id=2030910 bin
                     =GWD2_RBX1-related_39_127 species=Turicibacter sanguinis
                     genus=Turicibacter taxon_order=Erysipelotrichales
                     taxon_class=Erysipelotrichia phylum=Firmicutes
                     tax=GWD2_RBX1-related_39_127 organism_group=RBX1
                     organism_desc=Same as F2_38_17"
                     /codon_start=1
                     /transl_table=11
                     /translation="MSKFEDAMYNSNTGMKPSPLWEVMSKAYDEYGARYVHVMSEFQH
                     NKDKIPKILHQFWHGDPMPEKYQQLTELWKKMHPDWTVMLWDEKAVAEFGLTNQGMYE
                     KMHNPSAKSDVVRYEVVYSYGGVYVDTDFLPCKPLDPLLYLDLWCGVVGSYDGTLKDA
                     ETSVAGSIFGASQGNKILEKIILKISKEKTVPRSIAEIMTVTGPEMFSREVLAEMDKH
                     PFTVAFPPHYFYPFPGQQREQIRKMSVEDTQKYVSRYNYPETYAMHLWYCSWQKSHLL
                     A*"
                     /db_xref="gwd2_scaffold_53_52"
                     /db_xref="psx:DR96_1060"
                     /db_xref="88563111"
     gene            complement(47863..48549)
                     /locus_tag="S2_GD2017_2_manure_scaffold_3_prodigal-single_
                     57"
     CDS             complement(47863..48549)
                     /product="Uncharacterized protein n=1 Tax=Chryseobacterium
                     gleum ATCC 35910 RepID=D7VYK5_9FLAO"
                     /codon_start=1
                     /transl_table=11
                     /translation="MTKISYLVTVHNEDRTLANLLARLVKYAQEGDEIVILDDFSDNE
                     KTQEILSQYSRMDNVRLYQHALEKNYGGHKNYGNELCKGDWILQLDGDELPTEILLLN
                     LKAIIEENPEIEVYLIPRVNDFRGVSQEDAKQWGWRLTPSPSCKGRPIVNWPDYQGRL
                     YKNDPKRIRWDRRLHEKLEGYTKFAPLPAEDEDLALYHDKTIETQRKTNQRYNEWFTE
                     DENRGHKGFA*"
                     /db_xref="UniRef100_D7VYK5"
                     /db_xref="srd:SD10_20925"
                     /db_xref="A0A0E3V9B4_9BACT"
                     /db_xref="D7VYK5_9FLAO"
     gene            complement(48560..49975)
                     /locus_tag="S2_GD2017_2_manure_scaffold_3_prodigal-single_
                     58"
     CDS             complement(48560..49975)
                     /product="Glycosyl transferase family 2 protein n=1 Tax
                     =Paenibacillus alvei A6-6i-x RepID=S9T334_PAEAL"
                     /codon_start=1
                     /transl_table=11
                     /translation="MSKPICVLQSPIWTRSGYGDWALSVAKSLLRYGKLDLHLAPTVW
                     GACSKKNLEMEINDPEGKELLGRVLKGQLPRQPEVFIQMTIPNEFASPAKFNIGMTAG
                     IETTVPKPEWIEGLNRMHYNIVTSQHAKDVFVGANYTKKNPNGTTEPLKLKTPMDVLF
                     WGADTRYYKKTDEKMPGVEEVMAGIPEPFAFLFVGQWTAGNIRADRKAIGYLIKTFLE
                     TFAGSDNPPALILKTSGAQLCIMDKYDCINKINDVTHMVQSTLPNAKLPNVYLLHGEL
                     NEVEMNALYNHEKIKAHVTFTHGEGYGHPILLATLSGKPVITPRWSGHLDFLNPSYAR
                     FFPGKLAPIPDEAINDWFVKEAQWFDVDYAEAGKVMKSIFYNYDDKLLADYEKLRAEN
                     MEKFSNEAMDKVFHALLDKNLPQFAVEEAVKLPKLKRVSLPGVIQTPEPPKEVTSSMN
                     AESKVEQPLAAGSMVAPDKEK*"
                     /db_xref="UniRef100_S9T334"
                     /db_xref="A0A0F9RNG9_9ZZZZ"
                     /db_xref="S9T334_PAEAL"
     gene            complement(49972..50193)
                     /locus_tag="S2_GD2017_2_manure_scaffold_3_prodigal-single_
                     59"
     CDS             complement(49972..50193)
                     /product="hypothetical protein"
                     /codon_start=1
                     /transl_table=11
                     /translation="MKKVLTEKVLEEAQYFCDRHPDRECFSEVKTASWYGSNFDMTGC
                     EFHLCDECLKELYAEFLQKYGVKPHDIEI*"
     gene            complement(50190..50960)
                     /locus_tag="S2_GD2017_2_manure_scaffold_3_prodigal-single_
                     60"
     CDS             complement(50190..50960)
                     /product="hypothetical protein"
                     /codon_start=1
                     /transl_table=11
                     /translation="MVTINVKNIDGKATLPVRGSAVAAGYDVVAVDDPIVVGEVARED
                     EIGGQKIIMYRSIDYLEYHTSLAISPQAVMHTLIHPRSSVRKYNLVLANSIGLVDEDY
                     RGELLISFKYIWQPEDLLMESVNMKAEGETDDQWTFTGKIIGGINWTKVYRKGDKIGQ
                     LVGEGTNPLNFVFVSELDTTARGTGGHGSTDVPPQQQTPFDAEHTAGKTLSEIYKQAG
                     GVPTKKRYIDQVKEREGQLAAPVQSGKVYPTRTGIQER*"
     gene            complement(51006..52517)
                     /locus_tag="S2_GD2017_2_manure_scaffold_3_prodigal-single_
                     61"
     CDS             complement(51006..52517)
                     /product="putative glycosyltransferases n=1 Tax
                     =Rhodothermus phage RM378 RepID=UPI00000381B0"
                     /codon_start=1
                     /transl_table=11
                     /translation="MPANNGKKTILLLSDDLRMNSGVATMSRELVLSTVHKFNWVQIA
                     GAITHPDKGHAYDLSQSTNELKKIKDAYVKLYPTDGYGNEQMLFQIMAMERPDAILHF
                     TDPRFWGWLYALEKQIRASVPLTYLNIWDDIPYPMYNRPFYESCDALFSISKQTMNIN
                     KWVLGPENCCLVGDGPMNGRTLLQYCPHGIDSDMFHPIEKHDEKFVEFKKRVFGGKEY
                     KFAILYNSRNVHRKRTSNIILAYRQFCDNLPKQDADKCVLILHTEIMQDAGTNLLAVK
                     EAFCPDYNIVFSPGKLSPQDMCMLYNVADVTVNASSNEGFGLSVAESIMCGTPVTVAV
                     TGGLQDQIGQVDDEGKPVVFDADFGSNNIGRFKKHGVWSYPVWPVTRLVQGSIPTPYI
                     FDDLTRWEDFAEGFMYWYMMGDKKRTAAGAEGRRWAMNEGGLNSKNMGQTFIDGMEYL
                     FTNWQKPKKYGLFTISNYVGNKMKNGHMGFTFDKINREPLQAKIDGWSLLADK*"
                     /db_xref="UniRef100_UPI00000381B0"
                     /db_xref="A0A0F9P8T0_9ZZZZ"
                     /db_xref="UPI00000381B0"
     gene            complement(52539..52748)
                     /locus_tag="S2_GD2017_2_manure_scaffold_3_prodigal-single_
                     62"
     CDS             complement(52539..52748)
                     /product="hypothetical protein"
                     /codon_start=1
                     /transl_table=11
                     /translation="MKDKVATTVKVENALYDEFKILGVRYKLTLQGLVEKTVFRYVKE
                     EVFRNDMNAFAISTFVSSSVTASLA*"
     gene            complement(52823..53599)
                     /locus_tag="S2_GD2017_2_manure_scaffold_3_prodigal-single_
                     63"
     CDS             complement(52823..53599)
                     /product="Uncharacterized protein {ECO:0000313|EMBL
                     :KKN26500.1};  TaxID=412755 species="unclassified
                     sequences; metagenomes; ecological metagenomes.;"
                     source="marine sediment metagenome.;""
                     /codon_start=1
                     /transl_table=11
                     /translation="MSFGTAVHEAVQLFLTTLFTKGAKDAEAIDIIPIFTAAFKREVT
                     KKGIPHTPEEFAEFVEDGKAILAELLSPANYLFHFDPNKWELLGIEKKFLLDVVNNVT
                     LDSRLDIVFKEKLSGDIRIVDLKTATNEWNNYTKEDFTKTSQLVLYKAAYSKANNIPL
                     SKIHVEFIILKRKLTENAKYEQSRIQVFKPPAFQDNVMQVLKEFRQFVEYSFTKEGQH
                     NTSARYPKIPGKNRNNCRFCTYAKNGKCDQMAEPPIRISE*"
                     /db_xref="A0A0F9P3V1_9ZZZZ"
     gene            53769..54485
                     /locus_tag="S2_GD2017_2_manure_scaffold_3_prodigal-single_
                     64"
     CDS             53769..54485
                     /product="hypothetical protein"
                     /codon_start=1
                     /transl_table=11
                     /translation="MKTLIALLLLCASTLLGADFTNGVFYVDKPVECHLISQNGATST
                     NTITAGETRQVGLQLVELRPAEPTTIYLSGGLKIGAEANAVLSLNVFDQEVTNLTASP
                     RPAVFGSHNISLLFSQGNFTVSYPTQDDGSSCAISTPLAMYQMNPGKFIFQVSEGKSL
                     VYVLEGMMIVHGDKNRTDTAKKGSKAITGQIDTETATTTRPVNQAESNSIAATQKGEA
                     AAAIQFFVIDGRVRGVQLAP*"
     gene            complement(54474..54968)
                     /locus_tag="S2_GD2017_2_manure_scaffold_3_prodigal-single_
                     65"
     CDS             complement(54474..54968)
                     /product="hypothetical protein"
                     /codon_start=1
                     /transl_table=11
                     /translation="MSDKDTTKKVNGRLGKILDPKEAFYTVFEPRTPNRFLVHIKDEK
                     GKEIIPHFLIKYIDRPRYFLSSEKKRIWQPVRVRVYESIVPTNIYFRMLGSGVFNVTV
                     EELGPVGDVVGCWSLPLCRWASLTPKALDWSSTGEPLEVWGELDWTDLIVQDGDSEFR
                     ISRR*"
     gene            55061..55489
                     /locus_tag="S2_GD2017_2_manure_scaffold_3_prodigal-single_
                     66"
     CDS             55061..55489
                     /product="hypothetical protein"
                     /codon_start=1
                     /transl_table=11
                     /translation="MNRRGFLGSLVGVPMAAMFAQAIPTRPQKLQMSTLYGTLGTDAW
                     FILTPRELAQAGFEVVETPVFPANGQNYCIKTKKLHLWLPPERVGEPVPKECKTEAVR
                     QIKQIGFTHIYCVKFNEAPIYDVPTGKSIGHMAFVRGATV*"
     gene            55486..55854
                     /locus_tag="S2_GD2017_2_manure_scaffold_3_prodigal-single_
                     67"
     CDS             55486..55854
                     /product="hypothetical protein"
                     /codon_start=1
                     /transl_table=11
                     /translation="MTLNQLQDLTEDELALALYVVNVISPPESPKMTFEPRHLTWFKH
                     DALVKKLLGIFNQLKPEGHATYVSLMQKLGVCVEIKQQPPPNEPPRTENTGSDQCPQK
                     ESVLPDVNAVSGSDAAGQPS*"
     gene            55808..56212
                     /locus_tag="S2_GD2017_2_manure_scaffold_3_prodigal-single_
                     68"
     CDS             55808..56212
                     /product="hypothetical protein n=1 Tax=Amycolatopsis
                     balhimycina RepID=UPI0003739BA7"
                     /codon_start=1
                     /transl_table=11
                     /translation="MSTLSQEVMLRGNRHDDSKLEPEELGHYVATIDEFEKYPFGSEG
                     YNKAKESLGPAVLHHYKHNRHHPEHFEDGIDGMNLLDVIEMLCDWKAATQNHPENVGD
                     MAKSIEWATKKYKISPQLAKILYNTARDFALL*"
                     /db_xref="UniRef100_UPI0003739BA7"
                     /db_xref="amm:AMES_5562"
                     /db_xref="G0FJQ4_AMYMS"
                     /db_xref="UPI0003739BA7"
     gene            56209..56451
                     /locus_tag="S2_GD2017_2_manure_scaffold_3_prodigal-single_
                     69"
     CDS             56209..56451
                     /product="hypothetical protein n=1 Tax=Paenibacillus
                     ginsengihumi RepID=UPI0003813035"
                     /codon_start=1
                     /transl_table=11
                     /translation="MKEDITEFTVKCRMKSRWVPHFLGMLKYMQQLGGLGSSRKVTLY
                     ADGDGDFRPKFEWDASLPEVAKPVEDDKGDRFYDAG*"
                     /db_xref="UniRef100_UPI0003813035"
                     /db_xref="G3MAD7_9CAUD"
                     /db_xref="UPI0003813035"
     gene            56448..56681
                     /locus_tag="S2_GD2017_2_manure_scaffold_3_prodigal-single_
                     70"
     CDS             56448..56681
                     /product="Uncharacterized protein n=1 Tax=Croceibacter
                     phage P2559S RepID=I6R1G5_9CAUD"
                     /codon_start=1
                     /transl_table=11
                     /translation="MKAIEFPEANAIFAKNQDAYLQLPAYRAPDGIVTSCYQLTWKER
                     LQVLFGANIWVSLMTFNKPLQPQRLYVSRRIQT*"
                     /db_xref="UniRef100_I6R1G5"
                     /db_xref="X0ZVL7_9ZZZZ"
                     /db_xref="bdo:EL88_12665"
                     /db_xref="I6R1G5_9CAUD"
     gene            56693..57289
                     /locus_tag="S2_GD2017_2_manure_scaffold_3_prodigal-single_
                     71"
     CDS             56693..57289
                     /product="hypothetical protein"
                     /codon_start=1
                     /transl_table=11
                     /translation="MVITEEVLESVKSLRGGYTRAILNVLGVAWPPRHGWRKRLVGTT
                     VPDDAFIHDQINPSRLKINPHYHPSDEAVDEMMERIKASKRELRLKRRAKRAELHAKR
                     LQFNNDGKEYSYIVGALTTKFVKIGKTSGPIERRLAALQTSCPHKLVVLGTSDVPEAS
                     LHYRFRKYRVDGGEWFLWSDELKHFISYECHPVKPWKT*"
                     /db_xref="pna:Pnap_4762"
     gene            57292..57564
                     /locus_tag="S2_GD2017_2_manure_scaffold_3_prodigal-single_
                     72"
     CDS             57292..57564
                     /product="hypothetical protein"
                     /codon_start=1
                     /transl_table=11
                     /translation="MKKSKLTYRNELTFTLGDTPRNYLRLQHILSDADIGEYCARVFM
                     NNVKCPKGTAFGGQITKDEPRLLECTILEQTNGYAGKVVFVNPIIA*"
     gene            57565..58215
                     /locus_tag="S2_GD2017_2_manure_scaffold_3_prodigal-single_
                     73"
     CDS             57565..58215
                     /product="Uncharacterized protein {ECO:0000313|EMBL
                     :KKM61071.1};  TaxID=412755 species="unclassified
                     sequences; metagenomes; ecological metagenomes.;"
                     source="marine sediment metagenome.;""
                     /codon_start=1
                     /transl_table=11
                     /translation="MWVRNCPECGRKIAYRNQSNYCRGNRTNSKCRWCAHDGQLIGRI
                     QRPEEKERRAASCRGKVRNIASRKRYSISKRGTKNPQYGNHAPKSSEHRRKIRVGCIK
                     ALEERLRLAGKPLHPVFNPSACQAIEKYGRENGYTFQHALNGGEYFIKDLGYWVDGYD
                     HKRNAVIEYYERTHNRASRKEKDARRQQEILDFLGCEFIILQENGEVIRVSKRICR*"
                     /db_xref="A0A0F9JFI6_9ZZZZ"
     gene            58190..60763
                     /locus_tag="S2_GD2017_2_manure_scaffold_3_prodigal-single_
                     74"
     CDS             58190..60763
                     /product="DNA-directed DNA polymerase (EC:2.7.7.7)"
                     /codon_start=1
                     /transl_table=11
                     /translation="VYQNVFVDKKESVVHLWDDATGYKAFPYRRYAYRRAQGGQYKSL
                     YGDELDKITAFDDRDPTLFESDVAPEMRVLIDQYENSDDPSTGHKVVVIDIEVSSEGG
                     FPDITKGDKPITAIALYDQAGKKYHSLVLDPESKISASNTPELETRSFKCEDTLLTAF
                     LNLWEEIQPTIVTGWNTNNFDLPYLFNRIRAVLGKQAGYRLSPIGTAYQNKFNHRMII
                     AGVSSLDYMELYKKFIGVMKPSWSLANVAKDEELKHQKLTYKGSLTQLYKEDLHRYAE
                     YNLTDVKVVVELDKKYDFIHLAQAVCHKGHVPYEWFQMSSRFIDGAILMYLRRNGKVA
                     PNKPVGGREEYEEMESQGEEGFTGAFVKEPVSGLYDWICSADITSLYPSVIMSLNISP
                     ETKLGKVEAWDALAFSNGTMHSVRIGERNYSCDDFKKMIANYTFGISSNGVVYRQDIR
                     GVVPTILDIWFKERVEFRKQAAEYSKAGDKEKEAFYDRRQKRQKIFLNSVYGTLGLPI
                     FRFYDRDNAEAVTLSGQEIIRSAEKLVNDMYFTKFKEAGQQPPTQDFVVYIDTDSLYM
                     SSLPVAKLLGIKPEDMTKFTIDWVTQVATRINKFYEYMVPRIFNVSPDHNRIKIVADV
                     IAKKALWVVKKRYAMLKVFDMEKMKPVKGKDGSEGKLEVKGIDVVRSSFPASFRKFAG
                     DMLDSLLRGVPKEVLDERIMAFEETIATKSVNDLAKTSSVKFVSRDGEYNYNPSTRKL
                     FQFVVRTPAQVSAALAYNDLLKVWKLDKQFEKITHSEKIKWCYLLPNDFCIDQLAFKA
                     DDTDPDQILEFIAEHIDRQKMYNRELRSKLEEIYTCIGWKYPNRGSQLASKTFNFDEV
                     W*"
                     /db_xref="htu:Htur_1499"
                     /db_xref="UniRef100_C7BV40"
                     /db_xref="A0A0F9NZ45_9ZZZZ"
                     /db_xref="C7BV40_9CAUD"
                     /db_xref="2.7.7.7"
     gene            60757..61191
                     /locus_tag="S2_GD2017_2_manure_scaffold_3_prodigal-single_
                     75"
     CDS             60757..61191
                     /product="hypothetical protein"
                     /codon_start=1
                     /transl_table=11
                     /translation="MVNESLFPLSASYACYCFSASYSITASYCPDYLKPKPYVPPVDA
                     GVKDFFISMGYEVGQDGKRWGQQWWEIFRDGCLVCQVDQGVPLQDIIDDMSEMALGKP
                     GVSKTDYTISGEDSDDLRNLFHKVRKFKLDGTLPTDHLVYEI*"
     gene            61191..62315
                     /locus_tag="S2_GD2017_2_manure_scaffold_3_prodigal-single_
                     76"
     CDS             61191..62315
                     /product="hypothetical protein"
                     /codon_start=1
                     /transl_table=11
                     /translation="MTTDQEFLDCLVNKMRPRKPKRLIVSEDSGSATVAVDSEESGKF
                     TPKKFIDNLGPLGKTELLRLSRIMCDSNFFNVSKYRKVTSAILKLLPDEATKWMNGVV
                     DEKLLATLPFPELIPLPLQYVFNRLPEIRAQRYDMLTDDQKRLHPFICKHIQEIDAYY
                     QHQLKKANSFIKSGDEGCRLEGNWDDSVTDDDREWVSKHLAATIDHVSRRDSVLKDGS
                     ILKYTPEDRYDYTVYDDSLYCIIWEKKTHIKYDGKAVIEDKGCVVFKDGKVIFQGNVY
                     SKKVSPHFLRSGVWDGRKVTGFALCYASLPIVDRKKDGKDAAFKYAKTEKSGRSNMPW
                     SYAVMCAPDFTLIRGEVEPDTTDSKNGKINDYPRIIHTQL*"
     gene            62361..63371
                     /locus_tag="S2_GD2017_2_manure_scaffold_3_prodigal-single_
                     77"
     CDS             62361..63371
                     /product="Putative N6A methyltransferase n=2 Tax
                     =unclassified T4-like viruses RepID=H8ZMF1_9CAUD"
                     /codon_start=1
                     /transl_table=11
                     /translation="MKENTIYLENCLTWMRQQPDEIVDLTVTSPPYDKLRTYKKKGEK
                     AEKTVRHDYGFEGFEDIATELYRITKTGGIVVWVVADETIDGGESGTSFSQALFFKEI
                     GFKLHDTMIYEKNTSSFPSSERSTRYTQIFEYMFVFSKGKPKTVNLFIDKPNKWGGWS
                     TWGQASKRTAEGSFIPIGIGKQAIKEKGVRTNIWRYVCSGGYGQLDKRAYKHPATFPD
                     LLAEDHIKTWSNPGDLVFDPFAGSGTTPIVAARLGRKYVACELSQEYYDLIMDRIANP
                     CIKTRKESETMECPTCKGWGFIPQSNFEVQSCLYCDGAGEVSKVQPKDLLARAQKQTE
                     KV*"
                     /db_xref="UniRef100_H8ZMF1"
                     /db_xref="A0A0C5AE50_9VIRU"
                     /db_xref="baz:BAMTA208_06525"
                     /db_xref="H8ZMF1_9CAUD"
     gene            63368..64111
                     /locus_tag="S2_GD2017_2_manure_scaffold_3_prodigal-single_
                     78"
     CDS             63368..64111
                     /product="hypothetical protein"
                     /codon_start=1
                     /transl_table=11
                     /translation="MKKEVLETFIRRYALGGEINKVKWKYTAADKTLHTRATADNRSF
                     VADVIMHDFTDLGAEDIVLCIGDTEKVKGMMTPFGDDINVTINKTGDRILGFTISDAD
                     CESYCTAADPASIDPVAKNLQDIPEYHVVVPLTEDFLEKFLKARGALKDVASFSVGMN
                     KKGLFEVVIGYATSNSNRIRITPATDPAKNKVDTALAFPLEYISEVFKANQDIPGGTL
                     SINSNGIARLYFKSDKYTCTYYQFANKKV*"
     gene            64116..64439
                     /locus_tag="S2_GD2017_2_manure_scaffold_3_prodigal-single_
                     79"
     CDS             64116..64439
                     /product="hypothetical protein"
                     /codon_start=1
                     /transl_table=11
                     /translation="MIEFTKSYKTADGEVFATIEDAKLHELVIALKKISVPTSANLPY
                     NDIALLVLTAKDDILDILTMTPNSKPKARKMHGGTKNRTKKTVITDAVTSVTTSQNDP
                     ATDAQ*"
     gene            64443..65411
                     /locus_tag="S2_GD2017_2_manure_scaffold_3_prodigal-single_
                     80"
     CDS             64443..65411
                     /product="Sliding clamp loader n=1 Tax=Pelagibacter phage
                     HTVC008M RepID=M1ICV0_9CAUD"
                     /codon_start=1
                     /transl_table=11
                     /translation="MFDPATFFEMEETPQVSDHSLWVERYRPKSLEDFVGSPALRETV
                     KVWLDNKDIPHMLLWSSPGTGKTSLAKMIIKTIPCDSLMINASDENKVDDIRNKVQEF
                     AITMGVRPLKIMVLDEADRLTPEAQMALRNLMETYSATTRFILTCNYSERMTPAIKSR
                     CQSFEVKPPSKGEIMAHLVKILDKEKVKYDKKDIVFIVASYYPDMRKMINFMQQSSLA
                     GELKIAKANTADQDFREKLVELLKQPKKAGVFDEIRQLVADAAFSNYEEVYKYLFERV
                     NDYAGNRAPEVILQLAESVYQSALVFEREITFVAAMHKILAVLNSK*"
                     /db_xref="UniRef100_M1ICV0"
                     /db_xref="A0A0F9P4B6_9ZZZZ"
                     /db_xref="sto:ST0475"
                     /db_xref="M1ICV0_9CAUD"
     gene            65476..65733
                     /locus_tag="S2_GD2017_2_manure_scaffold_3_prodigal-single_
                     81"
     CDS             65476..65733
                     /product="hypothetical protein"
                     /codon_start=1
                     /transl_table=11
                     /translation="MQKEMTQQERRQILAEVVKTFGNQEWFRDAEVHNHHPQTGEPTL
                     VLKVNYVPILGPVRKQVLDFAMRVNLQERFVVVDKDGKPVE*"
     gene            65779..66534
                     /locus_tag="S2_GD2017_2_manure_scaffold_3_prodigal-single_
                     82"
     CDS             65779..66534
                     /product="Uncharacterized protein n=1 Tax=Enterococcus
                     dispar ATCC 51266 RepID=S1NAK7_9ENTE"
                     /codon_start=1
                     /transl_table=11
                     /translation="MQYIIYKLQNRANGKIYIGRTRRGLSRRVKEHVNAESKCRYLKN
                     AINKYGIDAFDISVLEFANDDKELSRAEKKWILYYNSLVPNGYNLVLDTGQGRYFHHQ
                     TKEKLSAKTQGNSPSCKRWSKYIGVKTRNDCKCYLVRITKNAKTYSKYYPTELEAAEA
                     YDKVALYLYGWNAKINFFEKISLYRRNDLKHFFEEFCKKQPRTSAYKGVSFAPYLKIN
                     QWRAAVYKNGKQINLGVYATEKDAYKATKKYKS*"
                     /db_xref="UniRef100_S1NAK7"
                     /db_xref="S1NAK7_9ENTE"
     gene            66485..67072
                     /locus_tag="S2_GD2017_2_manure_scaffold_3_prodigal-single_
                     83"
     CDS             66485..67072
                     /product="Putative uncharacterized protein n=1 Tax
                     =uncultured organism MedDCM-OCT-S09-C426
                     RepID=D6PL40_9ZZZZ"
                     /codon_start=1
                     /transl_table=11
                     /translation="MRPKKMHTKQQKNTSPNLLRGTRAYLIGHMQYADGRGWRDIIKE
                     TFKDSGIKFFDPYHKPFVHDIPEDEASRAEMLHWMETEQYDIVAQRMKSVRGYDLRLC
                     DLCDWFIAVIKPSIASWGSAEEITTIIREKKPLFLIIDDPRGKKATPLWLMGVMPHKY
                     IYNSLEEAIQMIQAVDNGIVKMSSDRWKLLQPHMR*"
                     /db_xref="UniRef100_D6PL40"
                     /db_xref="D6PL40_9ZZZZ"
     gene            67042..67341
                     /locus_tag="S2_GD2017_2_manure_scaffold_3_prodigal-single_
                     84"
     CDS             67042..67341
                     /product="Uncharacterized protein {ECO:0000313|EMBL
                     :KKN22756.1};  TaxID=412755 species="unclassified
                     sequences; metagenomes; ecological metagenomes.;"
                     source="marine sediment metagenome.;""
                     /codon_start=1
                     /transl_table=11
                     /translation="MEAVATPHEVMPYIKPEDRPKFQTLIDAAILVLRKPNGEIPKGE
                     INYLFSKILYELFDDKPSYDRGSDIHGVCHDIAAEFYRRKMAPYEDEKIATNGDI*"
                     /db_xref="A0A0F9RCB0_9ZZZZ"
     gene            67338..67745
                     /locus_tag="S2_GD2017_2_manure_scaffold_3_prodigal-single_
                     85"
     CDS             67338..67745
                     /product="Uncharacterized protein n=1 Tax=Isosphaera
                     pallida (strain ATCC 43644 / DSM 9630 / IS1B)
                     RepID=E8QXH4_ISOPI"
                     /codon_start=1
                     /transl_table=11
                     /translation="MRTELVYLACPYSHKERYVRVARWISVNHIAARMMADGEYVFSP
                     ISHTHPIAEASDGKLSVGWDYWEKFDRQYLSIVKKIVVLRLPGWDKSTGVQAEIKIGE
                     EMGIPVEYIDYDLMPPYADIEELCQFQENLKRA*"
                     /db_xref="UniRef100_E8QXH4"
                     /db_xref="ipa:Isop_2448"
                     /db_xref="E8QXH4_ISOPI"
     gene            67851..68945
                     /locus_tag="S2_GD2017_2_manure_scaffold_3_prodigal-single_
                     86"
     CDS             67851..68945
                     /product="Putative uncharacterized protein n=1 Tax
                     =Acidovorax citrulli (strain AAC00-1) RepID=A1TNW2_ACIAC"
                     /codon_start=1
                     /transl_table=11
                     /translation="MSKLVPAVLTVIPKIPLKGVYYIGQYGTSGYASAAKGYLYHYFT
                     NGIPLTWKPLYFDNSQLSKDNLYDVVVQSLINKPIAQHDLVIMHCTPDLWPKFWLDEP
                     KMLQNKIVNGYCTWETNRLPKNWVKYANGYVNEVWCPSTYNETAFKESGVTRPIRVVP
                     HIFLPQPLPNPDNVKLVDMRTGDRVEKNGRYTFYTIGELNVRKGIEDTIQVFCEGFKA
                     SDPVRLILKVHYRNYSLESKTKCEELLAAELKKYPNHPPVVCLLENMSPNEILALHSI
                     GDCYISLTKAEGFGLTIFDAFNYGKRVITTGYSGHLDFLGKTYPGLVRYTLGAVKGME
                     TFSSNYTDEQQWAYPDLDHAIDLMRKAANV*"
                     /db_xref="UniRef100_A1TNW2"
                     /db_xref="aav:Aave_2068"
                     /db_xref="A1TNW2_ACIAC"
     gene            68942..69628
                     /locus_tag="S2_GD2017_2_manure_scaffold_3_prodigal-single_
                     87"
     CDS             68942..69628
                     /product="FkbM family methyltransferase id=1992685 bin
                     =GWD2_RBX1-related_39_127 species=Bacillus cereus
                     genus=Bacillus taxon_order=Bacillales taxon_class=Bacilli
                     phylum=Firmicutes tax=GWD2_RBX1-related_39_127
                     organism_group=RBX1 organism_desc=Same as F2_38_17"
                     /codon_start=1
                     /transl_table=11
                     /translation="MRTITYNGYSFLVDETGFGRYWLDMEQGKWEPWTFRMFDKLLKR
                     DVTYIDLGAWIGMTVLYASKLCDKCYAFEPDPSAYEVLCRNIAANKVENVKAFNEAVF
                     THDGTLSVGNEYAQMGNAVTRVGETRNAIQVPCVTLDHLVEREGISGPIFIKMDVEGA
                     EEYILEQTGFFERHKPILYISVHDFWFKDREKGMETIKKVGRMYKKHLQCDMWKIDIE
                     KDQGSYLFMD*"
                     /db_xref="gwd2_scaffold_445_7"
                     /db_xref="A0A087S2X6_9ARCH"
                     /db_xref="sil:SPO2341"
     gene            69630..70631
                     /locus_tag="S2_GD2017_2_manure_scaffold_3_prodigal-single_
                     88"
     CDS             69630..70631
                     /product="Glycosyltransferase n=1 Tax=Bacillus
                     methanolicus PB1 RepID=I3E4D0_BACMT"
                     /codon_start=1
                     /transl_table=11
                     /translation="MKCCYLGCHSVLEYDELKMFTQIPGLEWFSTGRYFNPEEDYKDR
                     PPLNFPVDRKHYTAWSIAKGKWNNKDFLDRFDVLYFMHRPDDVFDNWDLLKNRKIVWR
                     TIGQNTSDIELRLQQLRADNPNLKIVRYSPGERRHKNYAGEDALIRFSKDSKVYGQWK
                     GGIRKVLNVSQSMRDRGDACGWDIFSQIAEKVPCQLVGNGNQSAGDLWIGRSFLYQEL
                     LQAYRDYAAYLYTGTKPASYCLNFIEAWMTGIPVVALGPALANGPEDLYEVNQLLSYG
                     KDGYWSDYPDDIVRICTMLLEQPEVAKKIGEAGRARAIELFDEAIIQPQWVEFFKTL*"
                     /db_xref="UniRef100_I3E4D0"
                     /db_xref="I3E4D0_BACMT"
     gene            70628..71212
                     /locus_tag="S2_GD2017_2_manure_scaffold_3_prodigal-single_
                     89"
     CDS             70628..71212
                     /product="protein of unknown function"
                     /codon_start=1
                     /transl_table=11
                     /translation="MNKPTFIDNPWFWSKFHRLDQRFHTQRIALNLLNQFATTPFILE
                     TGCIRLPDDWGAGMSTMVFGEYVKNHGGRITTVDNSEINMNVCRELTKEYADFITYVV
                     SDSLAFLPTITDKIDFLYLDSYDCPPEGDATAAQEHNLKEFKFCERNLNDRAVIVIDD
                     VGFANGGKGAKTHEYLIEHGYLLVYKHQQSVWLK*"
                     /db_xref="tmc:LMI_2709"
                     /db_xref="88173186"
     gene            71209..72228
                     /locus_tag="S2_GD2017_2_manure_scaffold_3_prodigal-single_
                     90"
     CDS             71209..72228
                     /product="hypothetical protein"
                     /codon_start=1
                     /transl_table=11
                     /translation="MKVLVDYHHIALLTSLYKLFVERLGWTLYIPMGMDWYERGYWTI
                     EDGEKTEIHREMAKQFLRSPTIPDFTIKTPEQPKLEYAYLSDVEAGLTFDIVLASAPC
                     RFQSFEKFVHEFNMNAKLIFQAGNNFAHDSPFIANVKNLLSSATGPYHYYTAPNKVFY
                     RQEFDLGLFRPEKGCVINTLTNFQHFMCKKDLFHGLEVTMPKWRFRSFGSGNRESALN
                     SIAILSAWMRKSGFVWHVKTLDEGYGHTIHNAFACGKPLVTDTRYMTVYQQGTIPNTC
                     MSLYTPETIIDIKDMAIEDIRKELNRRAADYEYYSDKVYRKFKEVVDFDREFVEVKAF
                     LERLI*"
     gene            72228..72959
                     /locus_tag="S2_GD2017_2_manure_scaffold_3_prodigal-single_
                     91"
     CDS             72228..72959
                     /product="hypothetical protein"
                     /codon_start=1
                     /transl_table=11
                     /translation="MDITYFTIYGERCSGTNFVRKLIYDNFDLLFANLPENSHAGWKH
                     WFGHPENVEAIQKSQGWCLVLSIVRNPVDYLVSFFQHPHHQTPERTKDFETFLTTEFW
                     STGKEGEVVFDRDMNNPQRRYKDIFEMRAAKIRFMLQKLPSLTTDQAFMTFEDLKATP
                     EKYLAQWAEKWKLPRLADEWVVEKRRIQPQKSAWFRFDFSDTPMPESYTIDDPKIKEI
                     VRSRLDFEAEALAGYDKESILKRLE*"
     gene            72956..73627
                     /locus_tag="S2_GD2017_2_manure_scaffold_3_prodigal-single_
                     92"
     CDS             72956..73627
                     /product="tRNA (Mo5U34)-methyltransferase {ECO:0000313
                     |EMBL:EXI81278.1}; EC=2.1.1.-
                     {ECO:0000313|EMBL:EXI81278.1};;  TaxID=1454003
                     species="Bacteria; Proteobacteria; Betaproteobacteria;
                     Candidatus Accumulibacter.;" source="Candidatus
                     Accumulibacter sp. BA-92.;""
                     /codon_start=1
                     /transl_table=11
                     /translation="MKFWHKVKLKDGTYTNGDKDVEASLEGHLFNDLDFGGKTVLDLG
                     CWDGAYSFLAERRGASRVVSFDRPSCRWGGTEGYQFLHKHFDSKCEFVDGNIYELSKF
                     FQPKEFDIVLCYGVLYHMSDPLLALQQIFPISKEVAVFEGVFSTRPLPSLELRTPVIM
                     KNAKDMSVVYVPSVSFMTYAAGYQGFKLRKTTMQEHEVGRMAMIFDRVSEPTFLYPNK
                     VFPGG*"
                     /db_xref="A0A011NF17_9PROT"
                     /db_xref="UniRef100_UPI00036E55CD"
                     /db_xref="msc:BN69_2986"
                     /db_xref="UPI00036E55CD"
                     /db_xref="2.1.1.-"
     gene            73656..74285
                     /locus_tag="S2_GD2017_2_manure_scaffold_3_prodigal-single_
                     93"
     CDS             73656..74285
                     /product="hypothetical protein"
                     /codon_start=1
                     /transl_table=11
                     /translation="MSNRRPIKENEFFPAPGGTSGAINVQPGWGTFASPEASQNPAQF
                     QSSNQNKAKNVNLGVRPNVAKEIPKQGQVTKDLDAIYAKRDVPSPDEVISGLKFEMGQ
                     QNKKDKKAAKEAVLANLKKNPHYYSELNQLNIDDKSMVDNMTESAQHPNDAPARPKVT
                     PNIEETKKIFAQMGQAYGKKYVVNSQISEVMKEMWAAKQQRSAWRTQKS*"
     gene            74289..74810
                     /locus_tag="S2_GD2017_2_manure_scaffold_3_prodigal-single_
                     94"
     CDS             74289..74810
                     /product="hypothetical protein"
                     /codon_start=1
                     /transl_table=11
                     /translation="MAVSAIISPALSEIPPYFSSGGGEIAFDNEYFYVKYNGWRRFPL
                     CTPKNIPRTFPNPTVNGHFLTDNEYFYIVANHRWMRSPEFVIKPRRPILPLEPNPLHI
                     KDTKLTTFPRGTDNYGRWGLISFNAEYFCVWGQGKWHKIAIGRMPSRPWLPAVGPILP
                     PPSAVPILIAFQL*"
     gene            74817..77603
                     /locus_tag="S2_GD2017_2_manure_scaffold_3_prodigal-single_
                     95"
     CDS             74817..77603
                     /product="Uncharacterized protein n=3 Tax=Enterococcus
                     sulfureus ATCC 49903 RepID=S0NR54_9ENTE"
                     /codon_start=1
                     /transl_table=11
                     /translation="MNPLYQKAKDIVVMRRTSDNKEFEEFPLIVSDSSVIATDIDNNL
                     FCYKICELLRHVLSASYAESGSFTISSSYSYSGSHAISSSQALDALSASYSLSGSYVI
                     SASWAETSSFALEASAAFSAAFATSASHAIYADTASYAFFAEFASASISSSYAESASY
                     GTNFYAPRVTASYVSSSFNVITNQLTASNALIRGTTVTTASWAVNAINAITAVAAGSA
                     SAALWAQTASLADTASYVTSTVDSASYARYADSASYGTNFLAPRITASFVSASVNTVT
                     HNFTASNAYVDNITSYGQVVASNILANFIGATEVDADYSVIQQLTASNALVTGLMRGT
                     ASYARRALSSSYADWAQVASMSLGVLGLNVENAPSQPNSTVALVTRWAGATTPFYVTQ
                     SQVAVETRPHTAVKVNNTLYGGGWNGWIYVIKNPDEGLNNITSSSFIGGNYISQVAYS
                     PETGYLYYLCGNNTGLNTGSIVRVDPNDIVGGQYNLIQGLAGSTTLSAFGAKDGYIYL
                     VQSSQVRKYDAATGVLIGASASLMGGSHGGAVFSPDGQWGYVTAGSTVCKFNTTTLSS
                     SYTSVYYFNGYGSFPAQLTDDMAYLNGYLYVEQDDISDFGLWKINADDLSWSWYGTTE
                     AYPTYYGGFGVFTDGRHIYVLQRQEIWVYMNGNLDEGPIRFYPLPGRPNELWITDGNK
                     FIYTDWDGSGMIYSYNLPITELGINTAPDYTLDIAGIINADVRVQSPTISASTTLTFG
                     AGTQTGTLSWNGSARIQASPSDQGRLLVDTASLRVPTLSSSIALLGRADNQWISRSYG
                     TGATPISITRSIWNIREDGMYRFTVAGTIAFYSGSTVTQPPTWSFTHTDRLGTYSLPT
                     VPPELITVTNPAYDVGYAFNGDYVFQIAAPSTVSYYYSSNGTDPSSTLCSASFWTMAT
                     LTQILSGSAISASI*"
                     /db_xref="UniRef100_S0NR54"
                     /db_xref="A0A0F9I2T5_9ZZZZ"
                     /db_xref="spv:SPH_1885"
                     /db_xref="S0NR54_9ENTE"
     gene            77643..79781
                     /locus_tag="S2_GD2017_2_manure_scaffold_3_prodigal-single_
                     96"
     CDS             77643..79781
                     /product="hypothetical protein n=1 Tax=Leptolyngbya
                     boryana RepID=UPI000373BFFE"
                     /codon_start=1
                     /transl_table=11
                     /translation="MNGIPRTFCVTLRETPKRREEAQKYFDSNNFKVEMFEGVHGQSF
                     GLKTTIPNYSVFPGREYFIPQGAVGCILSHLMLWNILIHLPEEEFLIVEDDIILAEGF
                     EEKFAKVKGELPPDWEICFVGWSPAGNEYAKVSSTHVTDNIVITTPVCTHAYMVKKSA
                     IKTLIETNQLAWDALDHQILKRSLPKMKHYAFSPPLITQRSVTNINLRDELWHSLCYD
                     WEMSEQLTAHGNESVRFGAGWHPLEKNDEGYMIWSDGRGEFIFDEANWTKMEIEFIAE
                     GEIDKKMKIIVPQQDDQVFDIKYGVNKISFNINQAKSVILVSDTFRPIDIYKTSDCRR
                     LGIRLLKAITLTSRTENPESVSLYSMYSQKKIEGISKVEGLKLNRVKYSHEDGKINLH
                     GQTSFNHHRSGWGYTLFLLSQFHRADATVFDGWIEKNFAWQKEEYSQMRLIPYREPWV
                     GVMHNPPNTPSWFSADSSPTAIIESKEFQESLGTCKGLYVLSKYHADFLRCFIKTIPI
                     EVFYHPTETPEVVFDFNKFTENGNKKIVNIGWWLRKLTSIYRLEADPAVYQKIRLIPP
                     AISVSQDRTGRLLEIETAMNKQPVTDDMKKSVVDVRHLPNEEYDELLSKNIVFLDLYD
                     ASANNAVIECIARGTPILINPLPAVVEYLGADYPFYFTNLVEAARKVKDTALIKATHE
                     YLVKSDVAEKVSGEYCLKTIREGEIWKSLP*"
                     /db_xref="UniRef100_UPI000373BFFE"
                     /db_xref="A0A0D6AP86_9CHRO"
                     /db_xref="cyn:Cyan7425_3359"
                     /db_xref="UPI000373BFFE"
     gene            79778..80563
                     /locus_tag="S2_GD2017_2_manure_scaffold_3_prodigal-single_
                     97"
     CDS             79778..80563
                     /product="Uncharacterized protein n=2 Tax=Prevotella
                     oralis RepID=E7RNW4_9BACT"
                     /codon_start=1
                     /transl_table=11
                     /translation="MIPKTIHFIYGLREDFGKFSFSLCHYLAVLSAKTINKDYEIVVH
                     YYHEPQSNEWWEKTKSIAKMVKLEDPPTIISGKKITEYAHANDLLRIEILIAEGGIYL
                     DIDTICIRPFDPFLSNPKGCVMGLEAGGGYIGLCNAVIIARKNPLFLRLWRSEFAHFD
                     PNDWNKMACRVPLTLAVQHPQLIHVEGNEAFFRLNWSPQEVDVLFASVVDLSRSYSQH
                     LWEHTSYELYLSKLTLEDIMTRDTTYNLLARKVINEAHSQSIL*"
                     /db_xref="UniRef100_E7RNW4"
                     /db_xref="E7RNW4_9BACT"
                     /db_xref="acr:Acry_0387"
     gene            80535..81188
                     /locus_tag="S2_GD2017_2_manure_scaffold_3_prodigal-single_
                     98"
     CDS             80535..81188
                     /product="hypothetical protein"
                     /codon_start=1
                     /transl_table=11
                     /translation="MKHILNQFFDRIYCITVHTFTDRHKLVKEQLAGVEFEWILSPPS
                     QSLAPRSDITLSETSITLGQASLLQNAKLHGYKRIAMWEDDGIMSATPMEMEAFFNEV
                     PSKWDCLHMGDPTWANSIWPIDVEHYSENVNRVRRGNGCTFMGINSHLFDELSMKFLQ
                     FGKATDLKFQDISYRGRTYGPKKYFSLPVSMPHERTLHHFTPEQLSTFIPSYVAHSL*"
     gene            81230..82984
                     /locus_tag="S2_GD2017_2_manure_scaffold_3_prodigal-single_
                     99"
     CDS             81230..82984
                     /product="Uncharacterized protein {ECO:0000313|EMBL
                     :KKK63736.1};  TaxID=412755 species="unclassified
                     sequences; metagenomes; ecological metagenomes.;"
                     source="marine sediment metagenome.;""
                     /codon_start=1
                     /transl_table=11
                     /translation="MKDYKKYLLRQLGLKESQFVPSPLREKDEHPDIDPERWLAASKK
                     EKEEHPQLSKADANLIAKQHLQKGEMKEQSPFLSPTARPTPVIGIAIRGSSTGGLPSG
                     ADQTNPDISPSKVGGYNRVEVNPVNSKLVDKTPVNQAISQGMKPIVANPQTADPVTHP
                     HQMQRTAGEEPQSTTGASTDSDPTLKLKTAEPKGIDIDIQEDDVSEEPRQEEENPMIP
                     ATSLSETFERHKKLMEASLGLKKCPCSNGKCTCGPQCKCRKTGVCECATCGCGDPSDT
                     HGHGEEKPEKKPEPKKPTVTKKQYFDPKTKTVKDVDWISMKEAKARVCFHCKKPHPCD
                     CDKKDEEDAKLQRDNPEAYRKKFGMKVDKRSDLNESYTPPFARMRGLAGLGNVVLGSN
                     GLWENVGASQPFQTHWKMDPEKAGMVKIDEEKLKKVRAMLNRKSKRGSLSDNELLLAK
                     RLDEVLKLRSQKMQLKEGIHDLRPCDCGSGEMSQWEFDGNGIPLCRACPACRQKKLSR
                     YRPEILRGYTQADVDEPIEPEDDSMGGLYEKKSKGDPADKRIGKMMKDPKDRPFPFDK
                     DHTGPMRKGNEKGQLPAR*"
                     /db_xref="A0A0F8ZUX8_9ZZZZ"
     gene            82990..83469
                     /locus_tag="S2_GD2017_2_manure_scaffold_3_prodigal-single_
                     100"
     CDS             82990..83469
                     /product="hypothetical protein"
                     /codon_start=1
                     /transl_table=11
                     /translation="MPEQGQKRELTSPEFKKMLGSLTSYLTERLGLQELPTLKLVESP
                     QNAGDPFGKTGYYDHDTKQITIYITERHDTDILRTFSHEMVHHWQNMRGTLHPEEDKK
                     SETTDNDTRPHYAQNNPWLRKREMEAYLFGCMLFRDWQDEQRMGPPPKEPFLPQPYD*"
     gene            83411..83731
                     /locus_tag="S2_GD2017_2_manure_scaffold_3_prodigal-single_
                     101"
     CDS             83411..83731
                     /product="hypothetical protein"
                     /codon_start=1
                     /transl_table=11
                     /translation="MNNAWDRLQKNPSYLSRMIKLKPLINETLSEEFRLDPAVKREVE
                     RFVRELITKGVLGSYHRERTGGDMNPGDFSEDLVRKISLAISSWTQTMNNRDNWENQP
                     NMIK*"
     gene            83728..84186
                     /locus_tag="S2_GD2017_2_manure_scaffold_3_prodigal-single_
                     102"
     CDS             83728..84186
                     /product="hypothetical protein"
                     /codon_start=1
                     /transl_table=11
                     /translation="MSEELDTFRELPDMGQILAQRLAQKGMANGPLPPPGTVDPYQVM
                     LARKQAALRGEPVKQPDLPPVQQWPEEDVKALEDYCKRMGIMGFATKMNPKIALMQLK
                     QQMGDYSGVPLEDRIPEGYEKIGTPSNTYSPSYPYSAAVKAPEKKQILHG*"
     gene            84206..84817
                     /locus_tag="S2_GD2017_2_manure_scaffold_3_prodigal-single_
                     103"
     CDS             84206..84817
                     /product="hypothetical protein"
                     /codon_start=1
                     /transl_table=11
                     /translation="MTILEQKPQYGVNYNEGYDGFTVRAKDFVAAGVKWFERWDQIPG
                     APPVSHTLKIVGENKTIEAFGDGVRYGTVDAYLNDPDCALLIREPVGWTPEMGRRMTA
                     EAEKHLGEKYNWFLIAMMAISRTYLGRFVDNKTKGKLSTWLQDWADNAKSEICSSLVA
                     RVDNAQPELEGKSVLAMPPFKILPIMLFVDPVIYKPGAIELIP*"
     gene            84828..85958
                     /locus_tag="S2_GD2017_2_manure_scaffold_3_prodigal-single_
                     104"
     CDS             84828..85958
                     /product="PREDICTED: uncharacterized protein LOC101049856
                     n=1 Tax=Saimiri boliviensis boliviensis
                     RepID=UPI00027F814E"
                     /codon_start=1
                     /transl_table=11
                     /translation="MSVKIKKSVFKAAVKDVVRECLNERIQEGCGKWKRMAQHVAKSE
                     REAGKGAERAKDIGYATATKQLGKPDQEMNEIGAESRDSALDDVVRFVIKKAPAIKDP
                     EKLGRVVSLLFKHQMGFDADPDALHQSIAKHWRVSDTASPTTPTDEAGLTSEDDMPQV
                     PSTPGDMEGGHEYDEKEEIMLIKVMKKCAEKLEAMHAGMPGAEEEPEVEVEPEEPEGG
                     EAPPFGGEEEPEGGEGGEEEEPSEAPPFGGEEEPEGGEEEEPEEPKDDEEDEDPIKEV
                     AARTQTQMYRVAPNPSCVTQKDEVEKLKANTPPLAETAGKGQYKVAAPRQARVAKDDH
                     ARRIQNEPKVTENHKTQKRSYKTVQDVDNDPQNVRDPDVPQA*"
                     /db_xref="UniRef100_UPI00027F814E"
                     /db_xref="A0A093Q8Q6_9PASS"
                     /db_xref="ssx:SACTE_6421"
                     /db_xref="UPI00027F814E"
     gene            86055..86363
                     /locus_tag="S2_GD2017_2_manure_scaffold_3_prodigal-single_
                     105"
     CDS             86055..86363
                     /product="hypothetical protein"
                     /codon_start=1
                     /transl_table=11
                     /translation="MNEQATYYVVDTTVAPKQVKQFPTYRALVNYLETMCRRAYKQSR
                     TERTRLLEETGHGTDDFNATLFVRSMQEQFNIGVVRDGRLTQCDVTVMVAYQKPEYGD
                     *"
     gene            86382..88013
                     /locus_tag="S2_GD2017_2_manure_scaffold_3_prodigal-single_
                     106"
     CDS             86382..88013
                     /product="DEAD/SNF2 helicase n=1 Tax=Acanthamoeba
                     polyphaga moumouvirus RepID=L7RCR8_9VIRU"
                     /codon_start=1
                     /transl_table=11
                     /translation="MLSIAWSPPYTVREGFRTQWRREWCIPKEMLNGFFQFWKAHRFK
                     MLNDGFTVKKSEKTGKWYLYETKPNVALFRIFITDDKPKKPEDTFVLPDYQIKDVSGL
                     RTWQVDAANKLCASLKHWNAAIDGSDTGTGKTYTACAVARELDLNLCIVCPKAVIKAW
                     QKVVKKHFGMGDKLVGVINYEKLIRGRKDSPIASFVLHRHKKRPDFEWKIPKKTLIVW
                     DESQKLKNWKTKNAKTCHTAIKAGFPMLFCSATNATNPLEMRAVGLALQLYNNSKSYY
                     EWAYENGVYKGQWGLEFNNDPTILKRLHHQIFKQRGVRLRRDDIPGFPQCEIIPEVYN
                     MDEEEALKINEIYAEMERELAKLDKTEKNDQLAAITEQLRARQRIELVKVPLFIDMIE
                     EAKEQGFSVAVFLNFTDTLNAIASRLGITCIYDGKTPDKVREKNVMLFQEGKERVILV
                     NIQSGGTGLSLHDLYGNFPRMSLISPTWSPVLIRQALGRIWRDDAKTKSIQRIVCVAN
                     TVEEDVCRNMQRKLDNLDTLNDGDLAYSSNYTIEV*"
                     /db_xref="UniRef100_L7RCR8"
                     /db_xref="L7RCR8_9VIRU"
     gene            88010..88660
                     /locus_tag="S2_GD2017_2_manure_scaffold_3_prodigal-single_
                     107"
     CDS             88010..88660
                     /product="Group I intron endonuclease n=1 Tax=Nostoc sp. 
                     (strain ATCC 29411 / PCC 7524) RepID=K9QVA5_NOSS7"
                     /codon_start=1
                     /transl_table=11
                     /translation="MKIVGIYKIVNRVNGKYYVGSSNNIFHRVEYRHKRALRENTHWN
                     SHLQWAWNKYGEVAFDFIVVEEFRTPKTYRELWNEEQKWLDIARKEPHKCYNQSFIAG
                     GVDFTPSLRKRMSVRQKKWLKEHGHPLKGTHPTQETLRRMSIAQTGKRRSKTAIQKIS
                     GTNSVAHREDVKQAKRDWWSQLKNDPAAYFAFCKSRSEKSRKAKFHYGKKYEVNGD*"
                     /db_xref="UniRef100_K9QVA5"
                     /db_xref="nop:Nos7524_3219"
                     /db_xref="K9QVA5_NOSS7"
     gene            88629..88982
                     /locus_tag="S2_GD2017_2_manure_scaffold_3_prodigal-single_
                     108"
     CDS             88629..88982
                     /product="hypothetical protein"
                     /codon_start=1
                     /transl_table=11
                     /translation="MVKSMKSTAIKTYVVRLSKDSIHEIDVDSDLFEDPFLEAETRAV
                     ELEKGNRAALLKPIFECWEKQNPKQKVMTNAYWVLVNAGRYDRAEMLREKFKMQTDCD
                     LATQPYHGTRKYKPK*"
     gene            88954..89697
                     /locus_tag="S2_GD2017_2_manure_scaffold_3_prodigal-single_
                     109"
     CDS             88954..89697
                     /product="Uncharacterized protein {ECO:0000313|EMBL
                     :KKM54859.1}; Flags: Fragment;;  TaxID=412755
                     species="unclassified sequences; metagenomes; ecological
                     metagenomes.;" source="marine sediment metagenome.;""
                     /codon_start=1
                     /transl_table=11
                     /translation="MEPENTNQSNPSVPQEVTSSLVYETPTDDRLYTVLYKKIEELSN
                     EVHDLKTKKVLDETQMPPELLENAGLLPQPKKKWKRGRGFRPLLRSEIEEAQKQSIFC
                     SEQAKYLGIGIATYRKYCLQYGIWNPTNHAKGRKCPWHPEKGKYPLSKILAGEMNDNP
                     MITDWLVRPKLLRAGTFPEECAQCGYNKKHIVNGRVPLLIDHMDGDVHNFKKENLRLL
                     CWNCTIECGRGYLRRGIHKFDPDWRTEQA*"
                     /db_xref="A0A0F9L5V2_9ZZZZ"
                     /db_xref="ACD38_4_6"
     gene            89717..90181
                     /locus_tag="S2_GD2017_2_manure_scaffold_3_prodigal-single_
                     110"
     CDS             89717..90181
                     /product="hypothetical protein"
                     /codon_start=1
                     /transl_table=11
                     /translation="MTMQPVHILNQMGVITSFSVAKKVSEDDLTKFYTKGKKAGKSEA
                     ELDKILKAKIMGEIEDAIVQHKIPGLLTPQELAAQMGVAQSIVRNIPELHRLIMVIGH
                     KLSEKRYDKMSLCFFINTLVNLLGLTEQDFEKFHRQHNKDNDDDDGDEWKSA*"
     gene            90249..91448
                     /locus_tag="S2_GD2017_2_manure_scaffold_3_prodigal-single_
                     111"
     CDS             90249..91448
                     /product="GDP-mannose 4-6-dehydratase (EC:4.2.1.47)"
                     /codon_start=1
                     /transl_table=11
                     /translation="MQTESYSVMRILSIQEAAKVAAGKRPVIITGVTGQDGSFMADFL
                     LKNTNHLIFGGARRLSVSNHENIDHLANEPRFNLINFDLTDAHSIEKIVSQLKPSYFI
                     NFAAQSFVKSSWDFPAQTWETNTTGVLHILEALHLHAPCCRFYNAGSSEEFGDVSYAP
                     QDEKHPLRPRSPYGASKAAARQLVKVYRESYNLYALQGWLFNHEGTRRGEEFVTRKLS
                     KGVARIVKEMSGGENAVITPIELGNLDAVRDWSDAEDCVEAVWRMLNQEEYSERVKAH
                     LPSPDPDGYYSAMGWNQIVVPHLREYVVGSGESHSIREFVEWAFMAAGVKGSWVGENM
                     AECFMATHYGKPVQLVTINPANYRPAEVEKLQGNSTLIRHDLGWAPKTTFKELVWKMV
                     SKDLGRK*"
                     /db_xref="csd:Clst_1512"
                     /db_xref="UniRef100_D6PL36"
                     /db_xref="D6PL36_9ZZZZ"
                     /db_xref="4.2.1.47"
     gene            complement(91490..92125)
                     /locus_tag="S2_GD2017_2_manure_scaffold_3_prodigal-single_
                     112"
     CDS             complement(91490..92125)
                     /product="HNH endonuclease n=1 Tax=Opitutus terrae (strain
                     DSM 11246 / PB90-1) RepID=B1ZMJ1_OPITP"
                     /codon_start=1
                     /transl_table=11
                     /translation="MRDIAHKAIVLKLNKKWHPVGVELVSKTICDLMTGVIEAIDIVY
                     SVNEDGTPNFDQYEYVNPVAWEEWIKLPVRPWDLSIHSAHLNVRVPTVVITKHYAKIP
                     EKKFRGKPTKEGLAIRDNLVDAYTGKELEMDEATIDHVTPLSRGGTDTYDNTVLTAKE
                     INNKKGNKLNSEAGLTLLFTPTQPKAILVSKTIRKARHQDWKHFLVAPKAK*"
                     /db_xref="UniRef100_B1ZMJ1"
                     /db_xref="ote:Oter_1048"
                     /db_xref="B1ZMJ1_OPITP"
     gene            complement(92225..93064)
                     /locus_tag="S2_GD2017_2_manure_scaffold_3_prodigal-single_
                     113"
     CDS             complement(92225..93064)
                     /product="Uncharacterized protein n=1 Tax=Simkania
                     negevensis (strain ATCC VR-1471 / Z) RepID=F8L9F5_SIMNZ"
                     /codon_start=1
                     /transl_table=11
                     /translation="MLYCGKMKLTLILPDLHHKVDQATRIINVVGADEVIFLGDLFDD
                     FNDTPEMVQKSCEWLEWFVSKPNHIMLYGNHDQHYAFPYRSFQCSGYAQWKYFIIHDS
                     INPKLWDKLKWYHFLDNRWLLTHAGLHKLNVPPHILKHRTNRPKFIEDLSGWLDHEIR
                     TGFNKGAEGVGSWVFNAGHARWGHQRVGGITWCDFEREFNPVKGINQIVGHTPQQYGV
                     RWCRMAEGGQIFHHPFDEWKPTPEILDNPNLSSNICLDIYGNTHWATWDGTELKLGNY
                     KDL*"
                     /db_xref="UniRef100_F8L9F5"
                     /db_xref="sng:SNE_A16110"
                     /db_xref="F8L9F5_SIMNZ"
     gene            93134..93961
                     /locus_tag="S2_GD2017_2_manure_scaffold_3_prodigal-single_
                     114"
     CDS             93134..93961
                     /product="hypothetical protein"
                     /codon_start=1
                     /transl_table=11
                     /translation="MKNDIKDGFLTDTSRKENAYLLGLLWADGWIINEGYMHSVRLQM
                     VKDDFLLIEPLFRMMGIEVYYERQRTKNGKTFGKVSKMTCIQDKSIIDFLIQNEYDKK
                     SGYAPTKILSLIPENLHHYFWRGYVDGDGCISAKKIEIWSVLDQDWCEAISLADKLEV
                     SYSIYTYHRRGGKHCSSVFYMGGIGNAVKFGDFLYQDYDGIGLLRKYNKYIQLKEKQK
                     MMPLKTSQYKGVFFASKMKKWGSSYYDSHNKKQKHLGWFLTEQDAFDALQKFRKCFQ*"
     gene            complement(93955..94287)
                     /locus_tag="S2_GD2017_2_manure_scaffold_3_prodigal-single_
                     115"
     CDS             complement(93955..94287)
                     /product="hypothetical protein"
                     /codon_start=1
                     /transl_table=11
                     /translation="MNQPEQQTPEQPSPEVKLPTDKVTVLNVDDIKPNSILVINVDVE
                     SPVHKMAVAPVFSKLLAPYANTLREKKVTVMLMTLNESINTVTEEEMNRAGWHKKEES
                     LIIKPTGY*"
     gene            complement(94250..94462)
                     /locus_tag="S2_GD2017_2_manure_scaffold_3_prodigal-single_
                     116"
     CDS             complement(94250..94462)
                     /product="hypothetical protein"
                     /codon_start=1
                     /transl_table=11
                     /translation="MKKEFKGPGKGKGPIVGYDYKKWNANFDEINWHNKWCAMCGKWT
                     DHTSGSCPELKGTQNESTRTTDSRTA*"
     gene            complement(94465..94770)
                     /locus_tag="S2_GD2017_2_manure_scaffold_3_prodigal-single_
                     117"
     CDS             complement(94465..94770)
                     /product="hypothetical protein"
                     /codon_start=1
                     /transl_table=11
                     /translation="MIDAPNFDFDNLPIDGMGYMDAVIAEQRRVCGPIDERLKVLEAE
                     FQDLVAQEKRIEKELQTAGFFQRIARTFDLGVIERKMKRNQALRHTLYDARWRRTLG*"
     gene            complement(94767..95216)
                     /locus_tag="S2_GD2017_2_manure_scaffold_3_prodigal-single_
                     118"
     CDS             complement(94767..95216)
                     /product="Kinase-like protein n=1 Tax=Rubrobacter
                     xylanophilus (strain DSM 9941 / NBRC 16129)
                     RepID=Q1AYR6_RUBXD"
                     /codon_start=1
                     /transl_table=11
                     /translation="MVGAPGSGKSTFVNVLLETDPGNIVKVCPDDNRRAIGGDSNNQA
                     VSPQAFAMAKSQMSRALDAGKHVVFDATNMYRKARKDFINIARGRGAQVVAMVCECTK
                     ETLLERNAKRGAQGGRNVPEDVIDRMLAKYQRPDTTEFDVVTFVSKT*"
                     /db_xref="UniRef100_Q1AYR6"
                     /db_xref="rxy:Rxyl_0488"
                     /db_xref="88158773"
                     /db_xref="Q1AYR6_RUBXD"
     gene            complement(95197..95637)
                     /locus_tag="S2_GD2017_2_manure_scaffold_3_prodigal-single_
                     119"
     CDS             complement(95197..95637)
                     /product="Uncharacterized protein n=1 Tax=Chryseobacterium
                     gleum ATCC 35910 RepID=D7VWE6_9FLAO"
                     /codon_start=1
                     /transl_table=11
                     /translation="MGYHLFLDDERDPKGVKWVELPLVAWVIVRNYKDFVETIKRDGV
                     PTTVSFDHDLADEHYQEYHNAHDERMLSFGKIRYDRFAEKTGYDCAKWLAQYCVDKRV
                     PVPLYYVHSWNDIGKANIISILESARKVLSEGQTDSVDNGGSAR*"
                     /db_xref="UniRef100_D7VWE6"
                     /db_xref="A0A085ZUF9_9FLAO"
                     /db_xref="chz:CHSO_0935"
                     /db_xref="D7VWE6_9FLAO"
     gene            complement(95754..96833)
                     /locus_tag="S2_GD2017_2_manure_scaffold_3_prodigal-single_
                     120"
     CDS             complement(95754..96833)
                     /product="hypothetical protein GobsU_00775 id=2995520 bin
                     =GWF2_Bacteroidetes_35_48 species=Gemmata obscuriglobus
                     genus=Gemmata taxon_order=Planctomycetales
                     taxon_class=Planctomycetia phylum=Planctomycetes
                     tax=GWF2_Bacteroidetes_35_48 organism_group=Bacteroidetes
                     organism_desc=a81"
                     /codon_start=1
                     /transl_table=11
                     /translation="MSGLATIQKIKTIRPHNNADSLELASVLGWQVVVKKGEFKPDDL
                     VVYIVVDTVVPETNPVFEFLRNKSFRIKPIRLRGEESAGICFPVNIVPGYVSPTADGN
                     GFFFNRKTETGEDHGIHEAGDDVTDLLGIIHYEKPIPAELAGQAKGMLPGFIIMTDEL
                     NLRSYPDALPELWGRPHYITRKDDGCSGTFFRKGGEFGVCSRRIHLKESETNGFWRMA
                     RKYDLERILTEAFPEDDVAIQGEVCGPGIQDNHLGLKELELHIFNLFDIRCRGYAGFD
                     KLVAFCKKYNLPMVTIIGEGTAFGYNIEELVKLASEQKYPNGYPAEGIVIRPKEGFTS
                     PVLKGRYWSGKVLNPLFDEEKKKKK*"
                     /db_xref="gwf2_scaffold_1251_49"
                     /db_xref="jeo:JMA_43730"
                     /db_xref="86520711"
     gene            complement(96784..97437)
                     /locus_tag="S2_GD2017_2_manure_scaffold_3_prodigal-single_
                     121"
     CDS             complement(96784..97437)
                     /product="Uncharacterized protein {ECO:0000313|EMBL
                     :KKN01087.1};  TaxID=412755 species="unclassified
                     sequences; metagenomes; ecological metagenomes.;"
                     source="marine sediment metagenome.;""
                     /codon_start=1
                     /transl_table=11
                     /translation="MVKTQHRYKNLENERVGRLLVIKRDWERTSPKNGWKVYWICKCD
                     CGNFVSVRAEHLKPDGKQHHTQSCGCAQKEAARVNGKRNKLPVGEFSRRSLFHNYQKR
                     AEKKGLTFFLTRDIFDQMIGKNCFYCGSPPSNKHVNRKDENDHLVYNGIDRKDSTRGY
                     EPDNVVTCCSECNYAKSDTHIREFVKWLTKAYHHMEQTNVIYEWTSNDTKNQNNSPT*"
                     /db_xref="A0A0F9MNS8_9ZZZZ"
                     /db_xref="GWB1_scaffold_10063_10"
     gene            complement(97495..98196)
                     /locus_tag="S2_GD2017_2_manure_scaffold_3_prodigal-single_
                     122"
     CDS             complement(97495..98196)
                     /product="hypothetical protein"
                     /codon_start=1
                     /transl_table=11
                     /translation="MPISLTETLAQAGEFEGAITIRVLGAEANEKAIDNIDDLIDYLD
                     GAVTVPLGKKLDMPNLSKGVSDVIFSTKDMKSPKGCAVLLKLEKLPPQHRNKLVGGVS
                     YLINQLGIKTLEWEQSAYGDVVIPIANWGSAKHQKTSRIYLTATTFEKIVNQLGYPIH
                     HAAIENKWFTHQFDVNDLRTRIADYFTEVEKALAPKPTKNIQRFMEALFKLAHQALTY
                     GYDKIEAFNSTILGK*"
     gene            98271..98969
                     /locus_tag="S2_GD2017_2_manure_scaffold_3_prodigal-single_
                     123"
     CDS             98271..98969
                     /product="Deoxycytidylate deaminase n=1 Tax=Midichloria
                     mitochondrii (strain IricVA) RepID=F7XWU3_MIDMI"
                     /codon_start=1
                     /transl_table=11
                     /translation="MSEWDDFRDTIGNSTCCGGRGQCRYCGEMENNVAYHEAHECSKR
                     PVTLAYDAATQKAVIMQLLPIPSWDETFMHEAYWWARRSKDPRTKIGAVLVLPGDKDP
                     ISHGYNGFARKVDDNATDRWERPEKYEWVVHAEDNAVLNCARKGQSSKGSIMYTQGVP
                     CTRCTDACVQGGVIEIVVHKQWQDYEKKFGWEKWIDSAKRSEQKLREAGIKVRVFDGI
                     LGMKGVLDGKVIDV*"
                     /db_xref="UniRef100_F7XWU3"
                     /db_xref="rbt:NOVO_00290"
                     /db_xref="88276199"
                     /db_xref="F7XWU3_MIDMI"
     gene            98966..99142
                     /locus_tag="S2_GD2017_2_manure_scaffold_3_prodigal-single_
                     124"
     CDS             98966..99142
                     /product="hypothetical protein"
                     /codon_start=1
                     /transl_table=11
                     /translation="MTTELKRLKRRIRYLFSTKYKTSIAPRKAIAEALKTELTNAGIV
                     ADDHLLFVMNTVNT*"
     gene            99147..99578
                     /locus_tag="S2_GD2017_2_manure_scaffold_3_prodigal-single_
                     125"
     CDS             99147..99578
                     /product="Putative uncharacterized protein n=1 Tax
                     =Coraliomargarita akajimensis (strain DSM 45221 / IAM
                     15411 / JCM 23193 / KCTC 12865) RepID=D5EMN0_CORAD"
                     /codon_start=1
                     /transl_table=11
                     /translation="MKVSIEQIEATLLERKIEPPKVQEIIKDLTTAAEEEAQDRRDNA
                     APKLKWEYAIVINDPENKLGTEWTGWVVQQKEGQDMGLILGKLTDAAKTQNESSKRKK
                     TLIKSFGELFQSLKSKFTKEKGVRIKTKEAVRVLTVNGKTL*"
                     /db_xref="UniRef100_D5EMN0"
                     /db_xref="caa:Caka_0411"
                     /db_xref="D5EMN0_CORAD"
     gene            99578..99985
                     /locus_tag="S2_GD2017_2_manure_scaffold_3_prodigal-single_
                     126"
     CDS             99578..99985
                     /product="hypothetical protein"
                     /codon_start=1
                     /transl_table=11
                     /translation="MEDELDAEGVGDELPLPLFDDFPEDRNGFRFSHSTFNADGIKCE
                     VWKKDWHFLGMTVLYEKHDEGCDCSYCGEKTNKTWGIELPRCRCRNAWRILWWRDGKW
                     PYRYTYLRCTLPRYPFVWWRCRYCRREKAKKRI*"
     gene            100027..101799
                     /locus_tag="S2_GD2017_2_manure_scaffold_3_prodigal-single_
                     127"
     CDS             100027..101799
                     /product="PREDICTED: mucin-2-like, partial n=1 Tax
                     =Pundamilia nyererei RepID=UPI0003AF6A91"
                     /codon_start=1
                     /transl_table=11
                     /translation="MNTPEIYLIEPYNAYAPKRKKHWMEEVEEQALLAKIIAEQQAQQ
                     KAIAEAKNASLPPNAPPVSAQTLAQSMADSSNNSSGNTAVGGAAGGGGTPVWDFFSNA
                     DAVNFDRSPATGAGPLTVTFTNLTTTPQFDTYNWYFTIDGVTTTSTDVNPVVLFQTGS
                     SNPTVITASLQVTNSVSGNPSGKSPDVYTLVSYPTVTSAFTFATSSNIAPFNATFTNG
                     SSTDNGQPLTYRWTFTYDNGTVTSSSVSTLLTPPVQIVNSGSFTASLQATGSYGIASI
                     YTQSFSAPAPTLNISFAVASSSNYSPSLVTLTPTIIYNGAGTLSGLWGSGEWAEGGGE
                     YTLPTITTWADRLYDTRSGVATTDGKFTASLQVTESIYSGSAFYTQSFALLFPTLEVT
                     LAVASSSNYSPSVVTLTPTITNNGAGTVSGKYFYGEFTEADAEHWSPYAAGPDVRTYD
                     TRSGVDSTGSFTASLQLTGSNYGVTAFVTQSIPLLFPSIVASFTTTSFGFGGVENSYM
                     EPVTMSYTSAVVYNGNGTPTYLWDFGSASFFNEGLGTQTGTETTVGPHTRADYGVGGF
                     TASLQATGSYDVASLYTQSFTVST*"
                     /db_xref="UniRef100_UPI0003AF6A91"
     gene            complement(101854..102792)
                     /locus_tag="S2_GD2017_2_manure_scaffold_3_prodigal-single_
                     128"
     CDS             complement(101854..102792)
                     /product="Oxidoreductase n=1 Tax=Sorangium cellulosum 
                     (strain So ce56) RepID=A9F4D3_SORC5"
                     /codon_start=1
                     /transl_table=11
                     /translation="MKEIVIIMGFPASGKSTTVNQYVSKGYSRLNRDTHGGTMEDMHK
                     LADKYLSDNDPLIVLDNLYPSVKSRAGIVAVAKKHKARIVCVHMSTSMEDSMLNACLR
                     MMQKHGVVPGPEHMKDYGDPNTFPVAVIYKYRKEFQKPTLAEGFDQVIAAPFVRTWGP
                     DFINKAVIIDYDGTVRLSTGPQKFPTKKSEIKMLPGREKVLRAYKDKGYYILGASNQS
                     GVAKGQVTSEAVNECFHETNRLLGDVVDNFLFCPHRVPPISCFCRKPNPGMGAFFIYK
                     YKLRPSECIMVGDMGSDKSYAARCGFQFADANQFFK*"
                     /db_xref="UniRef100_A9F4D3"
                     /db_xref="A0A0F9CTT3_9ZZZZ"
                     /db_xref="scl:sce7528"
                     /db_xref="A9F4D3_SORC5"
     gene            complement(102789..102965)
                     /locus_tag="S2_GD2017_2_manure_scaffold_3_prodigal-single_
                     129"
     CDS             complement(102789..102965)
                     /product="hypothetical protein"
                     /codon_start=1
                     /transl_table=11
                     /translation="MNKTPDITIHLPSEYFEALSEVMASGLDHARIPSPIRHQLKAWW
                     EAESQLIRDELNGE*"
     gene            complement(102949..103530)
                     /locus_tag="S2_GD2017_2_manure_scaffold_3_prodigal-single_
                     130"
     CDS             complement(102949..103530)
                     /product="Putative uncharacterized protein id=3144627 bin
                     =GWB1_Spirochaetes_59_5 species=Desulfosporosinus youngiae
                     genus=Desulfosporosinus taxon_order=Clostridiales
                     taxon_class=Clostridia phylum=Firmicutes
                     tax=GWB1_Spirochaetes_59_5 organism_group=Spirochaetes"
                     /codon_start=1
                     /transl_table=11
                     /translation="MIVANVLKIGDKRDKLTLVEETTSVSKSGKKYIYWICHCDCGKS
                     TKRRKDAFFKGRYMSCGCETHNIQSANTRRIKWKGVGELSSTFFTACRQNAKKRNIDF
                     EITMADAWKQYEKQGGICALSNVPIKLSETTRHGHKLGSASLDRIDSSKGYTKDNIQW
                     VHKTINLMKNVLSQDDFIQWCNKVTFHHNEQNT*"
                     /db_xref="GWB1_scaffold_1776_26"
                     /db_xref="oac:Oscil6304_2109"
                     /db_xref="86109223"
     gene            complement(103598..104233)
                     /locus_tag="S2_GD2017_2_manure_scaffold_3_prodigal-single_
                     131"
     CDS             complement(103598..104233)
                     /product="hypothetical protein"
                     /codon_start=1
                     /transl_table=11
                     /translation="MCNQVPSVTLQTAVLMQVKEFASNNQSFSVHDITRTIRHKTAQG
                     ELEIPEVEVSGASFRFDIPHAKVKALFDELWRTGVFDPDFTLSRQFNGMYFEYTPSPL
                     AGSPTVQVSTPATAPVTQTVSTPAPVAPSAPATTSGPVPDSVVRDRIQTYLNNCTNKN
                     FRPTLRTVQSAIKRDVSTGWSCEKIRDYIEDLGYDIVPDPDAISKAQVITV*"
     gene            complement(104281..104520)
                     /locus_tag="S2_GD2017_2_manure_scaffold_3_prodigal-single_
                     132"
     CDS             complement(104281..104520)
                     /product="Uncharacterized protein {ECO:0000313|EMBL
                     :KKN78318.1};  TaxID=412755 species="unclassified
                     sequences; metagenomes; ecological metagenomes.;"
                     source="marine sediment metagenome.;""
                     /codon_start=1
                     /transl_table=11
                     /translation="MNAQLQKFARDTIKAGLAECSPEQQLLFKRMYANGNLEMPINEV
                     VDDLPEARLDWAMQQVENTIKKNEIRELTTFAEMV*"
                     /db_xref="A0A0F9WIS2_9ZZZZ"
     gene            complement(104517..104735)
                     /locus_tag="S2_GD2017_2_manure_scaffold_3_prodigal-single_
                     133"
     CDS             complement(104517..104735)
                     /product="hypothetical protein"
                     /codon_start=1
                     /transl_table=11
                     /translation="MTLTKIVEMLKSAPSTQIDAHVMTKIKAVDVTNETAVRELMEYV
                     YKSGFYGNVTPFVAQLCNPEFTNKYPLA*"
     gene            complement(104732..104944)
                     /locus_tag="S2_GD2017_2_manure_scaffold_3_prodigal-single_
                     134"
     CDS             complement(104732..104944)
                     /product="Uncharacterized protein {ECO:0000313|EMBL
                     :KKN39772.1};  TaxID=412755 species="unclassified
                     sequences; metagenomes; ecological metagenomes.;"
                     source="marine sediment metagenome.;""
                     /codon_start=1
                     /transl_table=11
                     /translation="MTDRIQGLTVALDRDYRDDDVEAIVNAILMVKGVKHVKKSVVDV
                     GDYTARVRAVADIEGKLLGALREVKL*"
                     /db_xref="A0A0F9QS15_9ZZZZ"
     gene            complement(104946..105188)
                     /locus_tag="S2_GD2017_2_manure_scaffold_3_prodigal-single_
                     135"
     CDS             complement(104946..105188)
                     /product="hypothetical protein"
                     /codon_start=1
                     /transl_table=11
                     /translation="MNKVMNDELQEILDNLNEVIDPMLAMARGLYRKMGDNPDMWKDL
                     AKCYKTAVDAFVEAGFSRDEAISMAIASLNNLGFKK*"
     gene            complement(105193..106461)
                     /locus_tag="S2_GD2017_2_manure_scaffold_3_prodigal-single_
                     136"
     CDS             complement(105193..106461)
                     /product="Poly(ADP-ribose) polymerase n=1 Tax=Pseudomonas
                     syringae pv. lachrymans str. M301315 RepID=F3E7V7_PSESL"
                     /codon_start=1
                     /transl_table=11
                     /translation="MATLVKEVRLIMTECTDGRNNNKFWHGKLFDDGTVKAEWGRVGA
                     AGDSGEWQGGQSYLDKKVKEKIKKGYTEQKTIGDVQASAGSGAVVKNSDLHAIAKAQI
                     LKSSSPVLDRLIARFVQANVHKITSSTQITYNSATGLFATPLGIVTMDGLVEARNLLA
                     QLAPRIRARRFGSEADALLCKYLRLIPQDLGMRRFSTETVIPDDNAVQKQNDLIDSLE
                     SSYQAMQSAPAPKTPTSKPQEQVFKVDLDVLTDAAERRRLEDYYERSKKRQHGYDNVH
                     VREIFKVTIHDMASAYEHKTTPHKEVFHGTSQANCLSILKSGLKVSPPSTAAIAGKMF
                     GNGIYGAINSTKSLGYTFNRWGQGGVGDAGWLFICDFAMGRIHTTQSSCDKPAGYDSV
                     WAKAGYSLANDELIVYRNGQVNIKYLLECK*"
                     /db_xref="UniRef100_F3E7V7"
                     /db_xref="F3E7V7_PSEAV"
                     /db_xref="scs:Sta7437_2874"
                     /db_xref="F3E7V7_PSESL"
     gene            complement(106498..106710)
                     /locus_tag="S2_GD2017_2_manure_scaffold_3_prodigal-single_
                     137"
     CDS             complement(106498..106710)
                     /product="Uncharacterized protein {ECO:0000313|EMBL
                     :KKL73055.1};  TaxID=412755 species="unclassified
                     sequences; metagenomes; ecological metagenomes.;"
                     source="marine sediment metagenome.;""
                     /codon_start=1
                     /transl_table=11
                     /translation="MEPSHKEEPLENALTELFGFDRRTSIRGNKCVPPPIGCGQVITG
                     FRDAISEKEYTISGLCQACQDKVFGA*"
                     /db_xref="A0A0F9GUL3_9ZZZZ"
     gene            complement(106712..107095)
                     /locus_tag="S2_GD2017_2_manure_scaffold_3_prodigal-single_
                     138"
     CDS             complement(106712..107095)
                     /product="prepilin-type N-terminal cleavage/methylation
                     domain-containing protein"
                     /codon_start=1
                     /transl_table=11
                     /translation="MKKRNAFTLIELLVVIAILAILAAMLVPAIQKAKKKVEEKQRTE
                     QVQRVENGQPAEGFKLGDTVYIDGMDVTGRVNNVWAAPFGGNTTVDLLVKGTNGVPYT
                     LEKINTALLKPVVTLEDQTRQWRNQ*"
                     /db_xref="saci:Sinac_6865"
                     /db_xref="gwf2_scaffold_2764_18"
                     /db_xref="33502790"
     gene            complement(107155..107616)
                     /locus_tag="S2_GD2017_2_manure_scaffold_3_prodigal-single_
                     139"
     CDS             complement(107155..107616)
                     /product="Transposase IS200-family protein n=1 Tax
                     =Clostridium sp. CAG:265 RepID=R6KW47_9CLOT"
                     /codon_start=1
                     /transl_table=11
                     /translation="MSYNHKNVKFFSFCMIVIDMASQYHTGSHSKYLLQTHLVFSTKY
                     RKKILDGTLRDDLKQIIYDIANEKGIGLVAMESDLDHLHLLVDYPPTLSVVDMVGCFK
                     SISTHRIYKLHRTLLKTYYWKENTLFSDGYFACSIGNASPETIRKYIETQG*"
                     /db_xref="UniRef100_R6KW47"
                     /db_xref="R6KW47_9CLOT"
                     /db_xref="ccoi:YSU_08810"
     gene            107633..108775
                     /locus_tag="S2_GD2017_2_manure_scaffold_3_prodigal-single_
                     140"
     CDS             107633..108775
                     /product="Transposase n=1 Tax=Prevotella sp. CAG:1092
                     RepID=R5PTP0_9BACT"
                     /codon_start=1
                     /transl_table=11
                     /translation="MITYNTILEGDCQALKELLELHRIAFNHASKEQFSETKNSLVVL
                     HSKVYKNVRKQYPEIPSQVVIKAEQECLSAYRSAKSNKHKKKLIEKKNLSMRLDKRLY
                     SIPDKFSIRITTLGKRQTYKFVVYPRLKELLDKYSYQDPLIYEDNGKVYISLPFENKQ
                     PQVKQRLAMGVDVGIRRSAATSDGRIIIDKKFNGEKRKLRHLKDTLKSAGTKSANRHL
                     RKLKHKERNKNKNQTHLLANEVLNTEADTICLENLKSIKRKKNPYQNKHSISQVPLYE
                     LRRVITYKAENAGKTVTLVCPSWTSQRDSITGKIDGERRGCRYYSKTGLILDADINAA
                     INIGKMSKLPVSQTTNLTYGQARVNVPNVCKSREQSCVLQAPIPLG*"
                     /db_xref="UniRef100_R5PTP0"
                     /db_xref="R5PTP0_9BACT"
                     /db_xref="mpy:Mpsy_1244"
     gene            complement(108821..108958)
                     /locus_tag="S2_GD2017_2_manure_scaffold_3_prodigal-single_
                     141"
     CDS             complement(108821..108958)
                     /product="hypothetical protein"
                     /codon_start=1
                     /transl_table=11
                     /translation="MNDKQTVRVNLSGQRLKTACVLFKCALQMLFMGKTFIRLNTQLP
                     S*"
     gene            complement(108966..109220)
                     /locus_tag="S2_GD2017_2_manure_scaffold_3_prodigal-single_
                     142"
     CDS             complement(108966..109220)
                     /product="hypothetical protein"
                     /codon_start=1
                     /transl_table=11
                     /translation="MPIRARALMRPCRRHGHANGMLDGCHYCWRKYHTDIQSVLRPED
                     RLLRQIFGEGRFYTVNTKTPRRVKANRSHNLRLTSRRISV*"
     gene            complement(109464..109910)
                     /locus_tag="S2_GD2017_2_manure_scaffold_3_prodigal-single_
                     143"
     CDS             complement(109464..109910)
                     /product="Uncharacterized protein n=1 Tax=Muricauda
                     ruestringensis (strain DSM 13258 / LMG 19739 / B1)
                     RepID=G2PP87_MURRD"
                     /codon_start=1
                     /transl_table=11
                     /translation="MNLAQALKQKNRLAGELVRQQQILQRENARRSDSVSTVDREAVY
                     ERILEISEELGELKGKITQANVNIYPALERMAELKSRIAFVQGLQKREGEEVVFVGRD
                     QEQVKYTWDSFINQQKADETVAELQEQINDLQDEVDAYNATTEIVD*"
                     /db_xref="UniRef100_G2PP87"
                     /db_xref="mrs:Murru_1296"
                     /db_xref="G2PP87_MURRD"
     gene            110035..111075
                     /locus_tag="S2_GD2017_2_manure_scaffold_3_prodigal-single_
                     144"
     CDS             110035..111075
                     /product="hypothetical protein n=3 Tax=Acetobacter aceti
                     RepID=UPI00037AF225"
                     /codon_start=1
                     /transl_table=11
                     /translation="MKHKRILFICKKRPACYGVSYGLLNSCRFLANALKDMGFEAKVV
                     EVRDNNDIDREVTLYKPTHAFVEALWVVPSKFNELIPLHPKVNWYVRLHSNVPFIANE
                     GVAMSWIIQYLALGVRFKQFKVCANDDRMVNDLEKTFKEKIVYAPNIYRPGDYVDLPQ
                     LLPDLPTLLGKKPEVIDIGCFGAIRILKDQLIQAMAAIVFANEMKVHLNFHMNDTRIE
                     NQGEGIYRNLQALFVGTGHTLVSHSWLEHPEFMKLVRQMDLGMQVSFSETFDIVAADF
                     AIANVPVVGSTEIKWLSPLYKARPTDMNDIVSHLWTAWQGKKVGLQLVNRKGLCEWND
                     DTEKVWEKLIKH*"
                     /db_xref="UniRef100_UPI00037AF225"
                     /db_xref="goy:GLS_c23090"
                     /db_xref="A0A067Z822_GLUOY"
                     /db_xref="UPI00037AF225"
     gene            complement(111089..111247)
                     /locus_tag="S2_GD2017_2_manure_scaffold_3_prodigal-single_
                     145"
     CDS             complement(111089..111247)
                     /product="hypothetical protein"
                     /codon_start=1
                     /transl_table=11
                     /translation="MSNLLINIRIFDWHFQLSKSPLRFRIAKNTQYHSKCNWPHGRWC
                     IYEFFGLL*"
     gene            complement(111244..111753)
                     /locus_tag="S2_GD2017_2_manure_scaffold_3_prodigal-single_
                     146"
     CDS             complement(111244..111753)
                     /product="Uncharacterized protein {ECO:0000313|EMBL
                     :KKM93116.1};  TaxID=412755 species="unclassified
                     sequences; metagenomes; ecological metagenomes.;"
                     source="marine sediment metagenome.;""
                     /codon_start=1
                     /transl_table=11
                     /translation="MNQKTREYQIKWRQNNRTWVKEYRIRNREKIKTQSRERYLRNKE
                     HNDAIRKKWYLKNRSRIIAKLRVKKETLEGKIYQWKMGAKRRNIEWKLTIEQVKSLPM
                     VCHYTGLPLVLEVGHVNTLSLDRVDSNKPYESSNVVPCCSMINDMKYDYTTEQFIQMC
                     KHVASYQSK*"
                     /db_xref="A0A0F9M185_9ZZZZ"
     gene            complement(111818..112654)
                     /locus_tag="S2_GD2017_2_manure_scaffold_3_prodigal-single_
                     147"
     CDS             complement(111818..112654)
                     /product="Modification methylase {ECO:0000256|RuleBase
                     :RU362026}; EC=2.1.1.113 {ECO:0000256|RuleBase:RU362026};;
                     TaxID=880724 species="Archaea; Euryarchaeota;
                     Methanococci; Methanococcales; Methanocaldococcaceae;
                     Methanotorris.;" source="Methanotorris igneus (strain DSM
                     5666 / JCM 11834 / Kol 5).;""
                     /codon_start=1
                     /transl_table=11
                     /translation="MMPRMIRLINDDVLKADFSGLPPINLVVTSPPYNVGIEYDKHQD
                     TMTYEEYLKWSEKWIKKLYDQMAEDGRICINIPFSATPVHLNKKKGAEDINYPVAADF
                     TTICQRVGFKYYRSIIWQKLGSNKTCWGSWRSARAPFVIDPNECILVCYKGTWKRKEK
                     GESTISGRDFMLYIKNLWTMQPETKSEHPAAFPPELPKRCIQLFSYKNDVICDPFMGS
                     GTTGDVAARLERNFIGVEMSSEYFGWAKERIEGAETQTSVGKQLMTTQVLDHKEDAAQ
                     IW*"
                     /db_xref="F6BCA9_METIK"
                     /db_xref="UniRef100_UPI0003B7833A"
                     /db_xref="mig:Metig_1783"
                     /db_xref="UPI0003B7833A"
                     /db_xref="2.1.1.113"
                     /db_xref="2.1.1.11"
     gene            112802..113047
                     /locus_tag="S2_GD2017_2_manure_scaffold_3_prodigal-single_
                     148"
     CDS             112802..113047
                     /product="hypothetical protein"
                     /codon_start=1
                     /transl_table=11
                     /translation="MLEKEARLIIAAQLHQADVHLRAAMVAAGDMIRQTGRAGYRLVT
                     DNIKESQWYLDEALAHVANEVPKKKLRKGLTSSKKGV*"
     gene            113491..114237
                     /locus_tag="S2_GD2017_2_manure_scaffold_3_prodigal-single_
                     149"
     CDS             113491..114237
                     /product="Uncharacterized protein n=3 Tax=Campylobacter
                     phage CP81 RepID=S5VYS2_9CAUD"
                     /codon_start=1
                     /transl_table=11
                     /translation="MNASAVFPYEIFRSLVKSPYGGATPSPLEIQQADAQWKSMPNWM
                     GDNEHKGIVIADCSGSMFSGVPNIFVAVSLAIYFAERNVGPFKDLWMNFSESPTFQRL
                     VGNNLWEKYQNMDKNNWGGTTNLQSAFDMILRTAVQNKVAQKDMPQVLYIISDMEFDA
                     ASSRNNKTNFQVMKDKYEAAGYQLPRVVWWNVAARNENYPIRADDTGTALVSGCSPSI
                     LKSLLSAVTFDPLSIVYETINTPRYERVQV*"
                     /db_xref="UniRef100_S5VYS2"
                     /db_xref="A0A0F9F9P9_9ZZZZ"
                     /db_xref="mpz:Marpi_0401"
                     /db_xref="S5VYS2_9CAUD"
     gene            114377..114562
                     /locus_tag="S2_GD2017_2_manure_scaffold_3_prodigal-single_
                     150"
     CDS             114377..114562
                     /product="hypothetical protein"
                     /codon_start=1
                     /transl_table=11
                     /translation="MAKRNQRRFGIFYRSNGRWTSTPYAGVTFTAYTLGRNPVKQDIS
                     WLKNYVLKSRVRVLPVG*"
     gene            114668..115357
                     /locus_tag="S2_GD2017_2_manure_scaffold_3_prodigal-single_
                     151"
     CDS             114668..115357
                     /product="Uncharacterized protein {ECO:0000313|EMBL
                     :AJP61403.1};  TaxID=1597976 species="Viruses; dsDNA
                     viruses, no RNA stage; Caudovirales; Myoviridae.;"
                     source="Enterococcus phage EFDG1.;""
                     /codon_start=1
                     /transl_table=11
                     /translation="MNRNGIIYLATNKKNGKRYIGKTVGSLSRRRSYHGCRGYAFFNA
                     LKKYGKQAFTWRVLCRCSIRDLDENERKFIRHYNTCVSNGGHGYNIQEGGNGAPYGNA
                     NPSKRPEVREKLRLAATGERNPAKRPEVRARISKSLTGRTLTRKHRNAISSGAKGHYT
                     PTGKHNWFSKRFLITFPDGHKEVICGLLDYCRQNGLSYERLRYAQKKRGFSTDGFRVE
                     LYDTNSKSSTS*"
                     /db_xref="A0A0C5K8V0_9CAUD"
     gene            115326..115631
                     /locus_tag="S2_GD2017_2_manure_scaffold_3_prodigal-single_
                     152"
     CDS             115326..115631
                     /product="hypothetical protein"
                     /codon_start=1
                     /transl_table=11
                     /translation="MTQIVNLRHHKCDVACDRTSLFGNPFDHNRLGITRDEACEKFRE
                     YFYKKLRDPEFHAKVIALKGKRLGCWCRCLPSCDNPKCKTHRCHVETIVEYLDGRTD*"
     gene            115615..115746
                     /locus_tag="S2_GD2017_2_manure_scaffold_3_prodigal-single_
                     153"
     CDS             115615..115746
                     /product="hypothetical protein"
                     /codon_start=1
                     /transl_table=11
                     /translation="MAEQIDILTYAACWLGALLLTVILGGAVALISNWWRKRKNETR*"
     gene            115733..116479
                     /locus_tag="S2_GD2017_2_manure_scaffold_3_prodigal-single_
                     154"
     CDS             115733..116479
                     /product="Uncharacterized protein n=1 Tax=Bacteroides
                     salyersiae CL02T12C01 RepID=I9SXM3_9BACE"
                     /codon_start=1
                     /transl_table=11
                     /translation="MKPDRIFVVRHGQSVGNANKSVYKDTPDYALTLTDKGHQQAEAA
                     GLAIKTYIEPDQSIQFYVSPFWRTRQTYAGIRKSFPIPDHNLYRYYEDPRLREQEWGQ
                     NMESREQGFIDKIEEYRDSYGHFYYRFRDGGESCADVFDRVSDFMNTMFRDFQKKDFP
                     RNVVIVTHGMTMRLFLMRWFHSSVEEFESWGNPLNGAFYLLERGDAEKYQLVTPLRTH
                     KLRHPFQFEVPEGQEDFFPIQHELPYEAKP*"
                     /db_xref="UniRef100_I9SXM3"
                     /db_xref="I9SXM3_9BACE"
                     /db_xref="salb:XNR_1055"
     gene            116463..116807
                     /locus_tag="S2_GD2017_2_manure_scaffold_3_prodigal-single_
                     155"
     CDS             116463..116807
                     /product="hypothetical protein"
                     /codon_start=1
                     /transl_table=11
                     /translation="MKLNPDVVPINLDECLKILNEGLTPEDTAEIKRPNFVPSQVHMT
                     VGVMLRNEWSLWDKDSILMRWFKKNYGIDHPDDVSGLILDTFCRDIRGEPRRDKELAK
                     RYIAHWKNTQSN*"
     gene            116808..117149
                     /locus_tag="S2_GD2017_2_manure_scaffold_3_prodigal-single_
                     156"
     CDS             116808..117149
                     /product="hypothetical protein"
                     /codon_start=1
                     /transl_table=11
                     /translation="MKNTFGRYPAAQKLETLLEDNPSARRKVSRLLSSFTREMFLVTA
                     AKDPVTVRKCLSLLRKDALERINLVQGLSHDVRTYTANVVTGRFRTFLDCFNSLVPYI
                     QKDLTSNGSQV*"
     gene            117158..117364
                     /locus_tag="S2_GD2017_2_manure_scaffold_3_prodigal-single_
                     157"
     CDS             117158..117364
                     /product="hypothetical protein"
                     /codon_start=1
                     /transl_table=11
                     /translation="MLFFIKAKILRHYAGISAPYQETKAHLVNADNPGQAQQKFEAWC
                     KKEKEHTLPSSTQFEYLEFADEIK*"
     gene            117369..118151
                     /locus_tag="S2_GD2017_2_manure_scaffold_3_prodigal-single_
                     158"
     CDS             117369..118151
                     /product="hypothetical protein"
                     /codon_start=1
                     /transl_table=11
                     /translation="MTLREALRKVDRQKVFDIIHARDSGNAAACDRPSWLQVTSSYTK
                     VIEELIGKPKARKYSMSIVVKYNTDPFDKHRYVDVALLNPRYTPPPKGAKPWGGKGPK
                     GTYNCNLNKYNKYFSLMGVRWSKIIDTPVVFEAKITLEKAIAAFLWELTFDGWTEEKA
                     AAKSEEIMAKCKEAVKEIKEGKCVELPPKKKGGFKIVIPDVVSKQIVDIVNKSAKAEA
                     KCKTCYGYGMWGIGDACPMGPMDASDGLPTKPCPECGANANP*"
     gene            118169..118447
                     /locus_tag="S2_GD2017_2_manure_scaffold_3_prodigal-single_
                     159"
     CDS             118169..118447
                     /product="hypothetical protein"
                     /codon_start=1
                     /transl_table=11
                     /translation="MRVGDLKKALAKLPPDMNDMEIMVCVARHGKKQYEPLCASGYLP
                     MPGNEMIILVTLTGVQRMVMDGELEAPDGYIYPEDSNEKLFGDDDDCP*"
     gene            118434..118670
                     /locus_tag="S2_GD2017_2_manure_scaffold_3_prodigal-single_
                     160"
     CDS             118434..118670
                     /product="hypothetical protein"
                     /codon_start=1
                     /transl_table=11
                     /translation="MTVHEAIKFMNETGRPVVTVKRSFDDPDFKGYYQLFRNDVVLRL
                     MPCSSCAADVRAHYTMEKFIELGSYHTFEPYDGR*"
     gene            118657..118860
                     /locus_tag="S2_GD2017_2_manure_scaffold_3_prodigal-single_
                     161"
     CDS             118657..118860
                     /product="hypothetical protein"
                     /codon_start=1
                     /transl_table=11
                     /translation="MTDAEQSHFNRFMAVLQDFLYDQGWYTQSMYVEKRRTYAEVEQY
                     LIDHCYGPTEAREIVARIKLRTM*"
     gene            118905..119096
                     /locus_tag="S2_GD2017_2_manure_scaffold_3_prodigal-single_
                     162"
     CDS             118905..119096
                     /product="hypothetical protein"
                     /codon_start=1
                     /transl_table=11
                     /translation="MTEEERKEFWDAGWTAFWDGKGQDACTNDPDQEKRDEWMMGWLT
                     AQDAAQYEVPYVPPTEETI*"
     gene            119093..119635
                     /locus_tag="S2_GD2017_2_manure_scaffold_3_prodigal-single_
                     163"
     CDS             119093..119635
                     /product="hypothetical protein"
                     /codon_start=1
                     /transl_table=11
                     /translation="MKVQPEWIKDWKIASKTQPIKAKPLITLLVDRAVSSKFLVDTLE
                     GKEPLGDGVVICVGAAGDAWQQMPKKLLQKYDVTAIDTDGWMVCTPKPDNAVNCLEIT
                     KEFLATPGQLCVAKPPTDEIYKVCDFYVVGQWGQSVPELGTNIQFGSAGDFVCQNRTD
                     PSDVWIVKRKLFLNTYIIKT*"
     gene            119632..119922
                     /locus_tag="S2_GD2017_2_manure_scaffold_3_prodigal-single_
                     164"
     CDS             119632..119922
                     /product="hypothetical protein"
                     /codon_start=1
                     /transl_table=11
                     /translation="VSIKDIIQQVKADLEAEDTTLTCDRFKYQVEVQHQDGSWFLLKN
                     ALPKRKRYGNFEILLVWTEHCGSFYFFMDDLEGWKKDTYETLRVKRKTSRAS*"
     gene            119879..120037
                     /locus_tag="S2_GD2017_2_manure_scaffold_3_prodigal-single_
                     165"
     CDS             119879..120037
                     /product="hypothetical protein"
                     /codon_start=1
                     /transl_table=11
                     /translation="MRPYVLKERLPEHPDTRYMTPQQRRGAAKKRRKEVRDRRKADRK
                     ALRDEWGF*"
     gene            120077..120868
                     /locus_tag="S2_GD2017_2_manure_scaffold_3_prodigal-single_
                     166"
     CDS             120077..120868
                     /product="Uncharacterized protein n=1 Tax=Eubacterium
                     plexicaudatum ASF492 RepID=N1ZZ31_9FIRM"
                     /codon_start=1
                     /transl_table=11
                     /translation="MYMAGKSNTQIILSQEEAEFIDGALLGDGHITKPRGNSCQFSYI
                     TSKRGHAEYIYQKLKRMAVGECRNGPVRSNVYDKRTKKIYISYRFRTVSNRVFLGLRQ
                     RWYPSGIKIIPQDVKVTPVSVLIWYLGDGSLIEANRSRYIKLCTNGFDRTNVEQVMSP
                     QLAKYEPSFIRASETQWWVYIPRRHIDKFLSFIGDCPVPEYSYKWKRIGYKRKAYRNG
                     TTINFSKIQTQVLTDYLNGDSMWALSKKYGVDYNLIKYHIKRYER*"
                     /db_xref="UniRef100_N1ZZ31"
                     /db_xref="N1ZZ31_9FIRM"
                     /db_xref="anb:ANA_P10053"
     gene            120858..121670
                     /locus_tag="S2_GD2017_2_manure_scaffold_3_prodigal-single_
                     167"
     CDS             120858..121670
                     /product="hypothetical protein n=1 Tax=Streptomyces
                     prunicolor RepID=UPI000366E272"
                     /codon_start=1
                     /transl_table=11
                     /translation="MKDDLGDRIKSQYEDRTRYMLPRRTYTLLRLDGKSFHTYTRGLN
                     KPFDHDLFADIDEAIKAMLPDIQGSVFAYTQSDEISVLLTDFAQPTTSAWFDGNLQKI
                     ASVAASIITAEFNRFRLVRACGIESGDKYRHVKLAHFDARVFTIPDRIEVMNYFIWRN
                     QDCARNSVSMLAQSLFSHKQLQGVSTSEMVKMIAAHEGGAFAWDSLNQDLRFGRLIVK
                     ETFQDTVSVPDVKNFKVVPQLVERTRWVSTPAWKFTENKDKLLDMIPKYAAD*"
                     /db_xref="UniRef100_UPI000366E272"
                     /db_xref="jeo:JMA_37590"
                     /db_xref="A0A0F9JGH5_9ZZZZ"
                     /db_xref="UPI000366E272"
     gene            121657..121902
                     /locus_tag="S2_GD2017_2_manure_scaffold_3_prodigal-single_
                     168"
     CDS             121657..121902
                     /product="hypothetical protein"
                     /codon_start=1
                     /transl_table=11
                     /translation="MQPTNQFTAEVSVSFPNGPDGEAVMRWFNLQNCGKETIPLTKRA
                     SKKHRDRAYRLHACRRYHFVFQVTAEGDWLFVGRKEL*"
     gene            121899..122576
                     /locus_tag="S2_GD2017_2_manure_scaffold_3_prodigal-single_
                     169"
     CDS             121899..122576
                     /product="Uncharacterized protein n=1 Tax=Cesiribacter
                     andamanensis AMV16 RepID=M7N5S6_9BACT"
                     /codon_start=1
                     /transl_table=11
                     /translation="MIYLSLDIETTGLNPLTCNVLEVGAYFEDTLALKPREQLPCFHK
                     YLWQETYQGEPFALQMNQAIFQKILELKKTQGVGSYHDQDHLLIEPDALWTQFGWWVY
                     SNRKLWAGTKFDDDTTYHVSEMPKMVVAGKNVAGFDLPFLSQLPGIKPPFFHRAFLYQ
                     LPGIKPPFFHRVIDPGMMYFDAIQDKVPPDLKECKKRAHLPEAVSHEALDDAWDVIQL
                     VRYKHHV*"
                     /db_xref="UniRef100_M7N5S6"
                     /db_xref="A0A0F9I3Q4_9ZZZZ"
                     /db_xref="hym:N008_06850"
                     /db_xref="M7N5S6_9BACT"
     gene            122573..123025
                     /locus_tag="S2_GD2017_2_manure_scaffold_3_prodigal-single_
                     170"
     CDS             122573..123025
                     /product="PfWMP3_35 n=1 Tax=Phormidium phage Pf-WMP3 RepID
                     =A5HL29_9CAUD"
                     /codon_start=1
                     /transl_table=11
                     /translation="MSRKSAYSQLSEETKNRYRRSALAYYHRNRANISVKRKHERDTN
                     PQYKIKRQKREDSPKYRAMRRNYHLQKHYGISLDLWNSMYASQRGKCAICLVHFDTLN
                     EKDVHIDHNHSSGQIRQLLCTKCNHAIGNLNENPVLFHRAIRYLKKWK*"
                     /db_xref="UniRef100_A5HL29"
                     /db_xref="A0A0F9AM82_9ZZZZ"
                     /db_xref="arm:ART_3348"
                     /db_xref="A5HL29_9CAUD"
     gene            123016..123360
                     /locus_tag="S2_GD2017_2_manure_scaffold_3_prodigal-single_
                     171"
     CDS             123016..123360
                     /product="hypothetical protein"
                     /codon_start=1
                     /transl_table=11
                     /translation="MEVKSSKRYGNGRFWCFIEEGWSGKEVAIWKGPEGSEEIIARAK
                     DKYEARTIVDALLKYANTEDTTGLSKKELAFLEFVTVHCVEPYATMASNAILWNDKAA
                     FEELKTKFPSIY*"
     gene            123362..123967
                     /locus_tag="S2_GD2017_2_manure_scaffold_3_prodigal-single_
                     172"
     CDS             123362..123967
                     /product="tRNA (Guanosine(18)-2'-O)-methyltransferase {ECO
                     :0000313|EMBL:KDO02418.1}; EC=2.1.1.34
                     {ECO:0000313|EMBL:KDO02418.1};;  TaxID=1462938
                     species="Bacteria; Proteobacteria; Alphaproteobacteria;
                     Rickettsiales; Rickettsiaceae; Rickettsieae; Rickettsia;
                     spotted fever group.;" source="Rickettsia buchneri.;""
                     /codon_start=1
                     /transl_table=11
                     /translation="MGSHIRERANKAKKERCTSLIAVLENPKTIENVGSVIRNVDALG
                     VGKLYVVDGYNLLPDKWNEMRDKKRLNGISASAIKWTYVRVFQTTKDCLDYLARHSVV
                     SAVTSPHQKGKKNVILEEGKYTQKHLAVWFGNESRGVSQEAVDNSAFCINIPMCGIIE
                     SLNLGTSSGIVLYEVAKQRRRYTKRKYESNRSNGPQPSNRL*"
                     /db_xref="A0A067A9L0_9RICK"
                     /db_xref="UniRef100_UPI000255B690"
                     /db_xref="clh:IX49_07275"
                     /db_xref="UPI000255B690"
                     /db_xref="2.1.1.34"
     gene            123921..124487
                     /locus_tag="S2_GD2017_2_manure_scaffold_3_prodigal-single_
                     173"
     CDS             123921..124487
                     /product="dihydrofolate reductase (EC:1.5.1.3)"
                     /codon_start=1
                     /transl_table=11
                     /translation="MKAIVAMDPNRVIGCKGEIPWHISEDFKWFKRVTMGIPYQRAVN
                     ISEKVNVPVPERGQHKTMVVVGRKTYDKVGILPGRYHFVLTHNSEKLALPATDVCRYA
                     TYEDILAANSPYMWVIGGANVYELLMPYVDEIFVTHVIDEYDGDAFMPSFEDRFPEQE
                     LLRETKDYSIVRYSKPYCLYDRRTLPQV*"
                     /db_xref="mpc:Mar181_0627"
                     /db_xref="UniRef100_F8UVT7"
                     /db_xref="A0A059X474_9BACT"
                     /db_xref="F8UVT7_9BACT"
                     /db_xref="1.5.1.3"
     gene            124459..125613
                     /locus_tag="S2_GD2017_2_manure_scaffold_3_prodigal-single_
                     174"
     CDS             124459..125613
                     /product="thymidylate synthase (EC:2.1.1.45)"
                     /codon_start=1
                     /transl_table=11
                     /translation="MTEELCPKCKCPIHPCLPCEEIIQFHNHVDSEYFDLLKLILEEG
                     VWAHNRTGVDTLAVFGAQAKFDVDLDAFPILTTKKIHFKSIAHELLWFIRGDTNIKYL
                     VDNGVSIWNEWAYQRYLKACGAEDCPDMASFIARLKELPPTDPWVQTWGDLGEGTYGG
                     MWRAFPYFYEREVPDPNGTDRKYYHPMEGTVDQLKKVMDNLKNKPTDRRMIVSAWHPF
                     WVDHCALPPCHCMFHFNTQELTKDERIAIQRRDRGDITRVLRDSDVTEQWLDDIGIPR
                     RRLNLLLYQRSCDTFLGVPFNITSYCLLLAMAAHVSGMECGTFTHTYGDLHIYRNHMA
                     QVDLQLGRIPKLLPKLRLNPDVKSLFDFKYEDIQLLDYDPHPAIKAEVAV*"
                     /db_xref="smia:P344_02575"
                     /db_xref="W0GP69_9MOLU"
                     /db_xref="UniRef100_UPI00016B2266"
                     /db_xref="2.1.1.45"
     gene            125655..125843
                     /locus_tag="S2_GD2017_2_manure_scaffold_3_prodigal-single_
                     175"
     CDS             125655..125843
                     /product="hypothetical protein"
                     /codon_start=1
                     /transl_table=11
                     /translation="MKNKALVFDPQPNPTNEEIMQILKLLMFQSYPPEVRTPDNLMLL
                     FNKMPQSAKRHFQVKDTE*"
     gene            125846..126385
                     /locus_tag="S2_GD2017_2_manure_scaffold_3_prodigal-single_
                     176"
     CDS             125846..126385
                     /product="hypothetical protein"
                     /codon_start=1
                     /transl_table=11
                     /translation="MNFDHLNKVYDFWRGDILPNLTHTYSIDSFNEYLKRFSFLPSGK
                     WLQRMETVKLNRIGFAVDAKKFAKKFKNYCVAYNAPMKPEDGLQRIIYQLSPTLHVEA
                     ALWIWIEHDELQQYASLFACYGDEAEFLAFVDDLYKKMRKEGNTEEKSIAPGFGDFAS
                     RLQAESGFGGLTSPKGTVE*"
     gene            126410..126973
                     /locus_tag="S2_GD2017_2_manure_scaffold_3_prodigal-single_
                     177"
     CDS             126410..126973
                     /product="Uncharacterized protein {ECO:0000313|EMBL
                     :KFZ26324.1};  TaxID=1541960 species="Bacteria;
                     Tenericutes; Mollicutes.;" source="Mollicutes bacterium
                     HR2.;""
                     /codon_start=1
                     /transl_table=11
                     /translation="MRPRGLKHRRCLDLRGHKFGLLSPLKIDGAKTSRVFWKCKCECG
                     IIKSVASKHLTSGVVTSCGCNQHRKGRHSPSWRGYEEISKKCWEIYRRNAHHRNLDFS
                     ITPEYAWEVFLRQNRQCALTGLPLQFKTQATETDGTASLDRIDSTKGYIRGNVWWVDK
                     KINTIKWDLSIDNFFRMCKMVVKHNNL*"
                     /db_xref="A0A094IKN2_9MOLU"
                     /db_xref="GWB1_scaffold_1776_26"
                     /db_xref="clb:Clo1100_2169"
     gene            126970..128172
                     /locus_tag="S2_GD2017_2_manure_scaffold_3_prodigal-single_
                     178"
     CDS             126970..128172
                     /product="DNA ligase n=1 Tax=Sinorhizobium phage phiM12
                     RepID=S5MQD0_9CAUD"
                     /codon_start=1
                     /transl_table=11
                     /translation="MTFKLELPELYARNKDGSIQEWRVEVEGNKYRMIAGRHGGQMVA
                     SAWTICEAKNVGKKGETTPEQQAEAEATSKWKKKLKSGGYFEDKKDIDKPLSFIEPML
                     AYPLISKKTKKDKTTGQSRTEIEDRTCHIKLPVMVDRKYNGMRQVTSATGPFSRKGEE
                     IKTAPHIWEALQSLFEKIPTLVLDGELYNHDLRHKLNELIHIVRTNADHKITPELLAD
                     SERLVRYYVYDGYGFDNITEATPCRERRDALAKLLKGIPYIVVVPYEMASTMDEAKKM
                     YGGYIEDGYEGAILRNADAPYQHFRTNDLIKLKPFEDMEVVILDVIDPGSGNWGGTGK
                     TASVKMANGKEFNATFKGSRETLVKILKEKDKWIGQKVTMTYNGWTGKGTPNYGQIDP
                     YNCMVGDR*"
                     /db_xref="UniRef100_S5MQD0"
                     /db_xref="A0A0F6YPI5_9CAUD"
                     /db_xref="mah:MEALZ_3867"
                     /db_xref="S5MQD0_9CAUD"
     gene            128174..128341
                     /locus_tag="S2_GD2017_2_manure_scaffold_3_prodigal-single_
                     179"
     CDS             128174..128341
                     /product="hypothetical protein"
                     /codon_start=1
                     /transl_table=11
                     /translation="MMLAEIESAWPAVVGTGILVISVCSVLMGKWPWEGFIDRSTHNY
                     YNGEEDEETED*"
     gene            128310..128789
                     /locus_tag="S2_GD2017_2_manure_scaffold_3_prodigal-single_
                     180"
     CDS             128310..128789
                     /product="hypothetical protein"
                     /codon_start=1
                     /transl_table=11
                     /translation="MAKKMKKPKIKYKLYILMRNDLPSLNAGKAMAQAAHAANNLDGQ
                     WGLNRGVIEWKKEATNFGTTIVLSATKDEIIHTLKRAQMREGTVPFGPVWDDTYPYNT
                     TTEIAALIPKKVHTAPPIVKEDNRVMLFRRELTCAYILVADGSSDQAELVGEYPLHP*"
     gene            128799..129290
                     /locus_tag="S2_GD2017_2_manure_scaffold_3_prodigal-single_
                     181"
     CDS             128799..129290
                     /product="hypothetical protein"
                     /codon_start=1
                     /transl_table=11
                     /translation="MVRRSKEVNRSTLFKYRRYWYHLSTTLNNKRHYLTPWDNDNEKA
                     INRGGYEPNVKRTCVAPSVEHCLAAIPYSRGEKFTIYRTAHRIIPTPATEVFDRNVTQ
                     EGWVQIPMLFVRVGTLSLPYVAKMEGREVIGEAASSSNPRQSGKVLKWWKTRKLHRYI
                     KPS*"
     gene            129301..129534
                     /locus_tag="S2_GD2017_2_manure_scaffold_3_prodigal-single_
                     182"
     CDS             129301..129534
                     /product="hypothetical protein"
                     /codon_start=1
                     /transl_table=11
                     /translation="MPDIISGNMRKTIKVKLMVRDGGVPSGVRYQVVSLTGALTVPDN
                     KTNANPGDWISQAAAQRLVDSPRYDVTVIPETN*"
     gene            129536..129796
                     /locus_tag="S2_GD2017_2_manure_scaffold_3_prodigal-single_
                     183"
     CDS             129536..129796
                     /product="hypothetical protein"
                     /codon_start=1
                     /transl_table=11
                     /translation="MDKGIRRLKRLSTLLHNIANSYAGDKTGVVAARLHGVSGGISDC
                     IRMLEEGITDVDRMSLMQDWLKDKPMSPAVKEELALRLYRTL*"
     gene            129793..130374
                     /locus_tag="S2_GD2017_2_manure_scaffold_3_prodigal-single_
                     184"
     CDS             129793..130374
                     /product="hypothetical protein"
                     /codon_start=1
                     /transl_table=11
                     /translation="MRYLFLDCEMGGRELKYSLLTAYFLVTDNKFRKLGDLYLAVKPD
                     DGVYVVSGQGMQVNKIDLAQHDKVATTYKDTKPVLYKFLKEQAGLGRLTPVGHGVKGD
                     IAHLINALISEGSWEQHCTYHYIDTSVVLQYLRAIGKMPEDSDGSVFALADYFGVKVN
                     GEDHDCRVDTLKTCGVFQKFVAMGKGDIVILPD*"
     gene            130379..131038
                     /locus_tag="S2_GD2017_2_manure_scaffold_3_prodigal-single_
                     185"
     CDS             130379..131038
                     /product="Phi92_gp097 n=1 Tax=Enterobacteria phage phi92
                     RepID=I7HTB3_9CAUD"
                     /codon_start=1
                     /transl_table=11
                     /translation="MINIRETETQKIYITSDFHLGHQRDFVWQARGYESWEAHDAGVI
                     NTVNSIVRPTDILFMLGDFCLNTTMERFNGYLSRIQCQNLWCLWGNHNNPQEKNVYRK
                     TMPQQYIGPFPVETYPFQYRNMLFLGKRINAVLNGQYAVLDHFPIYVWEEMQHGAWML
                     CGHSHYGCELSKAESGHGKILDVGWDGHGKPLSLAEIKAIMDKKQIAAVDHHHPAMKT
                     Q*"
                     /db_xref="UniRef100_I7HTB3"
                     /db_xref="I7HTB3_9CAUD"
                     /db_xref="mrd:Mrad2831_5395"
     gene            131052..131312
                     /locus_tag="S2_GD2017_2_manure_scaffold_3_prodigal-single_
                     186"
     CDS             131052..131312
                     /product="hypothetical protein"
                     /codon_start=1
                     /transl_table=11
                     /translation="MKDKKFLVLCGLGVIWLLTLIATLCGAKINPRLEILIWVICVSW
                     FAYWTISTVRDYFRKDAPPTAPTQPTETTQSNAKSKKNPKSV*"
     gene            131383..132558
                     /locus_tag="S2_GD2017_2_manure_scaffold_3_prodigal-single_
                     187"
     CDS             131383..132558
                     /product="Membrane protease subunit, stomatin/prohibitin n
                     =1 Tax=Beggiatoa alba B18LD RepID=I3CFQ5_9GAMM"
                     /codon_start=1
                     /transl_table=11
                     /translation="MNKSPVKLIVSGIVLVIALVITLLTFKVVTIEGNQLGVKETWSS
                     GVEDVVMQPKTYFLFPGWSQTVFKYDAASQVFVMNDKSDRKGEKGIGRDADAYLVQSQ
                     EGQDMKISLNLRWRIDPVKLIMIHKTVRHDIEDKIIRPVVMRVVKDKATKMKAIDAYS
                     GEGLVKLQQEIQDALSGKDHKETDELAERGVTVENFVIEHIELDPKYIEEIKQKQIAT
                     QRQLKAVEEQKAAEAEALVAKAKAQADLNTQVVGAERDAKIKVVAAEAAAEQVTIAAK
                     AQAEQVRVAAEAQKEQMALQGEGMKLQQIAEAEGILAIGKAKANAQQLLLDSWKAAGP
                     DAYARVEVAKSLAEGTKGIQGYLPNNFNPTVISGNFMDAIQQILSVTRSATPAPAAK*"
                     /db_xref="UniRef100_I3CFQ5"
                     /db_xref="tig:THII_2510"
                     /db_xref="A0A090ALW0_9GAMM"
                     /db_xref="I3CFQ5_9GAMM"
     gene            132647..132994
                     /locus_tag="S2_GD2017_2_manure_scaffold_3_prodigal-single_
                     188"
     CDS             132647..132994
                     /product="hypothetical protein"
                     /codon_start=1
                     /transl_table=11
                     /translation="METAEQTPTIPEAIPGAIEYTPKMPKQKEAPKPEYVLVEDMTGQ
                     PPPKRGPQVMKAYTEEKDEETGKKKQVVLEFKVPFPPKPNCKKCYGRGYTGIVTVGKQ
                     KGICICKKCFPML*"
     gene            132976..133548
                     /locus_tag="S2_GD2017_2_manure_scaffold_3_prodigal-single_
                     189"
     CDS             132976..133548
                     /product="Uncharacterized protein n=1 Tax=Pseudomonas sp.
                     GM60 RepID=J3GSS5_9PSED"
                     /codon_start=1
                     /transl_table=11
                     /translation="MFPDAMSPSLDKYLCKTFPKIFVERKLSPRESCMGRGFECGDGW
                     FPLLVILCRNIQRHIDWNNEIVMADDTNKLGLAKKKRKKTDRKLIPQFVALQVKEKFG
                     ALRIYHQGGDEYCQGLVDMAASVSWWTCEVCGIGGPQHVGHTKGWIQSTCPKCANAFR
                     DYDKKVIMDKEYAKLLKRAEKERIKRYARR*"
                     /db_xref="UniRef100_J3GSS5"
                     /db_xref="A0A0F9IE70_9ZZZZ"
                     /db_xref="ppg:PputGB1_1620"
                     /db_xref="J3GSS5_9PSED"
     gene            133535..134299
                     /locus_tag="S2_GD2017_2_manure_scaffold_3_prodigal-single_
                     190"
     CDS             133535..134299
                     /product="Uncharacterized protein n=1 Tax=Nitrolancetus
                     hollandicus Lb RepID=I4EMH4_9CHLR"
                     /codon_start=1
                     /transl_table=11
                     /translation="MPAGDPMWTCPHCGKTYYAANQLYCSCRGPGATWAPQPLQEKFT
                     SWGTPPGAVMNINTDAKIILHDVPSMEVAHDPKETLVVNLFAGPGAGKSTTAAGIFFE
                     LKSRGINCEIASEYAKDLAWEERHQTFNDQIYIFGKQYHRIFRLLGQVQAVITDSPLL
                     LSPVYDAEKRPTFEKLVVEEHNKMWTYNVFIKRQKAFNPKGRVHGEEEAKQLDYAIAD
                     MLLKHDVAFEGFEGTVAGRDAIVQKILMLLKWKKEQ*"
                     /db_xref="UniRef100_I4EMH4"
                     /db_xref="A0A0F9HFP0_9ZZZZ"
                     /db_xref="acr:Acry_3438"
                     /db_xref="I4EMH4_9CHLR"
     gene            134299..134736
                     /locus_tag="S2_GD2017_2_manure_scaffold_3_prodigal-single_
                     191"
     CDS             134299..134736
                     /product="hypothetical protein"
                     /codon_start=1
                     /transl_table=11
                     /translation="MFGERKPFSRSLHKGNDPQSRRVVKEFFKKQGIPLDDNPNEFGV
                     DLISPDGTLQVEVEHRLPWTEEEFPFAEINVPERKAKFLREGKCQYIILSRDFSRMGI
                     VRGPDVQPFITDDNLEHSPNKFVRNGEYFYKVPRTAFRWVSVI*"
     gene            134733..135245
                     /locus_tag="S2_GD2017_2_manure_scaffold_3_prodigal-single_
                     192"
     CDS             134733..135245
                     /product="AP2 domain protein n=1 Tax=Dorea longicatena DSM
                     13814 RepID=A6BES1_9FIRM"
                     /codon_start=1
                     /transl_table=11
                     /translation="MSVLVDRTGQVFGKLRVIRRVSDDSTHEATWLCKCRCGKMSKVR
                     GSNLRSGNTNSCGCGRRKRPFQWLYTRLKRGARKRKIACGLTYNQFLRFTSSDVCYYC
                     GAYIKWEPFPVRSLPYSQAYNIDRTDNSRGYSVSNCVVCCGRCNTIKNTFSSDQFIQH
                     CRKITEWQSQ*"
                     /db_xref="UniRef100_A6BES1"
                     /db_xref="A0A0F9NM85_9ZZZZ"
                     /db_xref="sagn:W903_0643"
                     /db_xref="A6BES1_9FIRM"
     gene            135230..135571
                     /locus_tag="S2_GD2017_2_manure_scaffold_3_prodigal-single_
                     193"
     CDS             135230..135571
                     /product="hypothetical protein"
                     /codon_start=1
                     /transl_table=11
                     /translation="MAITMKTKCTKPLTFECFHATNVARSKADVKRSLNWSPMEWGCA
                     LSGEVGELCNFLKKMSRGDKIPKKQLAHEIADIMTYLSLTADALDVDLEKAIRQKFNI
                     VSKRWGSKYRL*"
     gene            135596..135811
                     /locus_tag="S2_GD2017_2_manure_scaffold_3_prodigal-single_
                     194"
     CDS             135596..135811
                     /product="hypothetical protein"
                     /codon_start=1
                     /transl_table=11
                     /translation="MQVTSLLHSATDDTASDPPCECRQPNWEHHLHWRNTAEYNMEYC
                     PRCEDIKTFHWKSLWRRIKAVFRNETL*"
     gene            135813..136115
                     /locus_tag="S2_GD2017_2_manure_scaffold_3_prodigal-single_
                     195"
     CDS             135813..136115
                     /product="hypothetical protein"
                     /codon_start=1
                     /transl_table=11
                     /translation="MVYLYLCKACEKGDHGNCELGYPAPKGHYGGSKCRCQCGGNPRW
                     NTPEYIEEELKKLIQSIMDHQKASEEAMRKSPLQVNCPPKSVTQKVHLKRPEDGKA*"
     gene            136066..136632
                     /locus_tag="S2_GD2017_2_manure_scaffold_3_prodigal-single_
                     196"
     CDS             136066..136632
                     /product="hypothetical protein"
                     /codon_start=1
                     /transl_table=11
                     /translation="VLLKKFILKDPRTGKLEEVFDYPECLASPTLRSRDCQLVTREPL
                     RIPILVVPHDYLVEMDGQGETAESIYASFELRDYRDEVADQAARKQKYDSKVSKVQDI
                     FSIGTMHKRSCKTTFFTGPKPVYKQTFEDNWVWKDEGILVLTNRGHYRTIESLKLSGV
                     NDVFITGTFECGEEVRDNTQCKISISVK*"
     gene            136661..137404
                     /locus_tag="S2_GD2017_2_manure_scaffold_3_prodigal-single_
                     197"
     CDS             136661..137404
                     /product="Group I intron endonuclease n=1 Tax=Nostoc sp. 
                     (strain ATCC 29411 / PCC 7524) RepID=K9QVA5_NOSS7"
                     /codon_start=1
                     /transl_table=11
                     /translation="MCMGHIYQIRNIITDAVYLGSVLKRNPQDRWVRHRKDLRGNHHH
                     SQHLQRAWNKYGEGNFVFEVIESNVKDVLSREQWHLDNRRNNFPLHLTYNVCWKAGSC
                     EGRKWSKVMLKKLSDAHKGIKPTAEAVAKQIATWESKCKHPYSFTSPNGVVYDDVRNL
                     RRFAREHNLDARSLALVYNGTLRYFKGWTRTGISMPSYQLVSPDGVITQGTFLKGLCR
                     NASINYKMVHKYCLGQSKPYRGWMAKQLT*"
                     /db_xref="UniRef100_K9QVA5"
                     /db_xref="A0A0F8XXG8_9ZZZZ"
                     /db_xref="nop:Nos7524_3219"
                     /db_xref="K9QVA5_NOSS7"
     gene            137438..137887
                     /locus_tag="S2_GD2017_2_manure_scaffold_3_prodigal-single_
                     198"
     CDS             137438..137887
                     /product="Gp236 n=1 Tax=Mycobacterium phage Myrna RepID
                     =B5LJK6_9CAUD"
                     /codon_start=1
                     /transl_table=11
                     /translation="MEQLLCHLLGDYVLQSDWCALNKSKRTIPCLVHVLIYTACFLLL
                     TTSWKALLVIGVTHFILDRWHTPMKRFIWLRGHLNPYLDYPEYGKCDTTGYYDDSPYN
                     SVKATSGDGSTERWHKPRIFPISIWLYIIHDNFVHLVINFFALKYLT*"
                     /db_xref="UniRef100_B5LJK6"
                     /db_xref="kra:Krad_1737"
                     /db_xref="87750453"
                     /db_xref="B5LJK6_9CAUD"
     gene            137884..138147
                     /locus_tag="S2_GD2017_2_manure_scaffold_3_prodigal-single_
                     199"
     CDS             137884..138147
                     /product="hypothetical protein"
                     /codon_start=1
                     /transl_table=11
                     /translation="MMTDIHGKQHYTVGDYTIHPEWEEYGKQFKVWLKSMTCDDWRML
                     GIRETIEKHTPKGQMILPLIGDFNRPVPPTVPMSILKYDKSYP*"
     gene            138128..138730
                     /locus_tag="S2_GD2017_2_manure_scaffold_3_prodigal-single_
                     200"
     CDS             138128..138730
                     /product="HD family phosphohydrolase n=1 Tax=Hippea
                     alviniae RepID=UPI0003B796FC"
                     /codon_start=1
                     /transl_table=11
                     /translation="MTNPTHNELVLSLSEKLNVAHIYQELLETHPHFPSWSGSHGPAL
                     HHYGRGGLIKHTWEVIDLGMHIIPQLNLCEKVDPIEYFLAALFHDTGKMYDYVQVKGE
                     EDKWEPTSHRRLIHHLPQSCLVWHDCIKIDDELNKRYHDSVLHAILAHHGRREAGSPV
                     APKTRVAWLVHLCDGISARMNDADTLDVVSHATHGLRAGT*"
                     /db_xref="UniRef100_UPI0003B796FC"
                     /db_xref="min:Minf_1400"
                     /db_xref="B3DVV1_METI4"
                     /db_xref="UPI0003B796FC"
     gene            complement(138809..139078)
                     /locus_tag="S2_GD2017_2_manure_scaffold_3_prodigal-single_
                     201"
     CDS             complement(138809..139078)
                     /product="hypothetical protein"
                     /codon_start=1
                     /transl_table=11
                     /translation="MSCQGTFFNARAQIALALASGQVLRMVVGQTLGKALALLQEGEG
                     LYASVVQPREAGENVGDDMAGEPQRLAASSNKDTKDMAHSTQRQC*"
     gene            139105..139284
                     /locus_tag="S2_GD2017_2_manure_scaffold_3_prodigal-single_
                     202"
     CDS             139105..139284
                     /product="hypothetical protein"
                     /codon_start=1
                     /transl_table=11
                     /translation="MNQDLFDNGDFERQFNRTQKLVTRGFKAAFLLWVLWALFCLCAL
                     AGIVYVAIHFIAKYW*"
     gene            139284..139412
                     /locus_tag="S2_GD2017_2_manure_scaffold_3_prodigal-single_
                     203"
     CDS             139284..139412
                     /product="hypothetical protein"
                     /codon_start=1
                     /transl_table=11
                     /translation="MPKKFWNDCQEKAHRTHWGWLIIAAIAIGIVLGWLIGHGGVE*"
     gene            139409..139636
                     /locus_tag="S2_GD2017_2_manure_scaffold_3_prodigal-single_
                     204"
     CDS             139409..139636
                     /product="hypothetical protein"
                     /codon_start=1
                     /transl_table=11
                     /translation="MNWQFWLNPTPEQRKAWAWMCAGFALFFLIFTTLSLFRHQWGIA
                     TWQGIFFLWNTFFCHINYCIYEEWKKNQKGD*"
     gene            139684..142044
                     /locus_tag="S2_GD2017_2_manure_scaffold_3_prodigal-single_
                     205"
     CDS             139684..142044
                     /product="RIIA protein n=1 Tax=Salmonella phage FSL SP-107
                     RepID=S4TVQ8_9CAUD"
                     /codon_start=1
                     /transl_table=11
                     /translation="MIPNETLQTVETIGATQTVGNFHITDATQARILVSLSDKMYTRK
                     ELAVLREYSTNAADAHIVVDKSIGQVLVSLPTMTDLNFRIRDFGTGLTEAEIRDVYCV
                     FGESTKRNSNKLNGVLGYGCKAGFAHADSFTVTSWINGEKSVYQCIKGDSTKLHSAIR
                     LSREASTEPSGIEVCVPVKQSSMWTFHREAINFYKYWEVMPTINNLTEEEATSLNKFR
                     EVSATLKGEGWEVRPKSDGSAQGVAFMGYVPYAIDWNTLYHKMSLDAKSRTLFELLQS
                     NDVVLYFDMGEVQFIDSREQLEYTDKTFDALVSRIKEIFSKIKASIQEKFDPLTSIWE
                     AKIMYNAIFGTGVLELEKGETDTGDVAERIKILDGNLMQLERTFENAFKWNGITLDGA
                     AFKRINRFDNNTPGKLMDKDHDPISPVMVTYRKKKSRVKANRCKAESNNGITASNKVV
                     VIVNDTGRKTGQAMVARYMLFGAPTKYQTVYVLTFADAKTQKEFNDFYNFETVPTQNL
                     SDLIEEAKKWNNANKVTRNYGGGSNGTRSLMFVNVETEKLEESEVPIRELEEGGYYVE
                     VDSVSRRRRWRSPSYHVKTGQYYTIEIGSVLDDIKKVVEELNLDVERIYIINKQTQES
                     KWFAQAKESGEWTNFWSLVDENLPNLTVNVTALVDAENYEQTTVVCKEAAELLVPQIL
                     DQNSPLLKLIATVGNKNYESFVAIVNAFKGLRLWDKVKGQTQGTVDYTIAEKAAKEAY
                     PFLNWSDIENDYAVNKDKMEAIARYINAMDLYVDLTRDTTAKPVAA*"
                     /db_xref="UniRef100_S4TVQ8"
                     /db_xref="A0A0G1YCV5_9BACT"
                     /db_xref="S4TVQ8_9CAUD"
     gene            142046..142462
                     /locus_tag="S2_GD2017_2_manure_scaffold_3_prodigal-single_
                     206"
     CDS             142046..142462
                     /product="hypothetical protein"
                     /codon_start=1
                     /transl_table=11
                     /translation="MNKTYIKSKLYRLRKRMQRHIERHDLPFPSDDMGGACGLCSYMV
                     FRMLRKMGYRPIFRMNNEHCFVTLGKYYIDLTLAQFFPNTGNLYFEDHPYQQENYKVS
                     VHTIKRSGRTLKEVRKLFRGWPPEQNPFRQRLPLTT*"
     gene            142485..143909
                     /locus_tag="S2_GD2017_2_manure_scaffold_3_prodigal-single_
                     207"
     CDS             142485..143909
                     /product="Host ATPase affecting protein n=1 Tax=Aeromonas
                     phage phiAS4 RepID=E1A160_9CAUD"
                     /codon_start=1
                     /transl_table=11
                     /translation="MIASSLTNGTLTLVTDDAQIITARNDHPKWAEIVEAFKSGNEVL
                     LRSLLSLQAVVENYTVGMLSVNATGVTYANRPLHTVDAERVMAFLRDGLPYKPIANYI
                     ARKMKNPSSRAIQEMYNFLEHKGMPLTTNGTFIAYKGVDPDFWSIAGNKETVVLQGEV
                     NSEGKIRNVIGATIEVERSSVDDDFRVGCSHGLHAGSLSYAKGWGRRVILVEIDPADV
                     VSVPEDCNCQKLRCCKYKVIAEYTGPMPDTYTPEFDDPDELDICPVCGAEEGTCDCDE
                     EQDGSDAAEAHAAGCDGNCGDLDCPEKQRTNEAWLYQQTHGQPAQKETTQALLGLTES
                     DTYKKVVAIIAEQVGLSESDIKPDMPLNDGFLGLDSLDGVELAMALEEEFGFEIPDEV
                     AEKHTASTVGQIVKDIEAHLEASRPKTVTPPTVNPNYAKGKTDGTDDQRLGYQSKYLP
                     SDADAADSTAHADYIRGYIAGYFE*"
                     /db_xref="UniRef100_E1A160"
                     /db_xref="E1A160_9CAUD"
                     /db_xref="tbd:Tbd_1548"
     gene            144530..145453
                     /locus_tag="S2_GD2017_2_manure_scaffold_3_prodigal-single_
                     208"
     CDS             144530..145453
                     /product="NUDIX hydrolase n=1 Tax=Cytophagales str. B6
                     RepID=UPI0003B6D699"
                     /codon_start=1
                     /transl_table=11
                     /translation="MKLVEQNADVGVIVGRFQSPVLHDGYLEVITTVANAHPRVIIYL
                     GLSPLKFTKKNPLDYGCRRAMIEERFPGVEVYYIDDVGNNEKWSRKLDEQIRKAVGPD
                     LKVVLYGSRDSFINSYTGKYPTVELVPSKIVSATEYRKAAGIKALKSADFRMGIVHAV
                     ENQDVKVVPAVDLAIIDYDKKQLLLARKPNEDFLRFVGGKIDAEKDKSAEGACVREGK
                     EETGLDLTVEGYVGSALVDDWKYRSERDKIMAWLYVMRYTGGNPEAMDDIEYVTWKKF
                     GEISEADLMPVHRPLLLMLNDYFKNEILRLA*"
                     /db_xref="UniRef100_UPI0003B6D699"
                     /db_xref="A0A0F9UYI4_9ZZZZ"
                     /db_xref="cpi:Cpin_0606"
                     /db_xref="UPI0003B6D699"
     gene            145510..146319
                     /locus_tag="S2_GD2017_2_manure_scaffold_3_prodigal-single_
                     209"
     CDS             145510..146319
                     /product="Uncharacterized protein n=1 Tax=Beggiatoa alba
                     B18LD RepID=I3CIN5_9GAMM"
                     /codon_start=1
                     /transl_table=11
                     /translation="MTRKVHLITIDPQNDFCIPAGPGGEKGALVVAGADQDMKRLGAF
                     VSKNKGRLEQIHCTLDSHQYVHIAHPAFWVNSKGERPNPFTLIQEDDVKNGVWRAFNP
                     KWQGKAQAYVETLKKNGRYVLCIWPPHCLIGTWGHAIVPEVAKALYEWEADFNRVNFV
                     AKGSNLFTEHYSGVQADVPDDDDPSTKLNTGLIDVLQEADEILITGEALSHCVANTIR
                     DVAAQFGADQIQKFTLLEDTSSNVGGFEKLGQDFVKEMVKKGMKITTTKDW*"
                     /db_xref="UniRef100_I3CIN5"
                     /db_xref="A0A0F9QP68_9ZZZZ"
                     /db_xref="tig:THII_0059"
                     /db_xref="I3CIN5_9GAMM"
     gene            146355..147128
                     /locus_tag="S2_GD2017_2_manure_scaffold_3_prodigal-single_
                     210"
     CDS             146355..147128
                     /product="von Willebrand factor type A-like protein n=1
                     Tax=Beggiatoa alba B18LD RepID=I3CIN6_9GAMM"
                     /codon_start=1
                     /transl_table=11
                     /translation="MSLLSKNLENLNAGSGYKFSATKIKDLGAAEYTLVTIVMDASSS
                     VEGFAVQLEQALKTIYKACDKSPRKDNLLVRVVQFASRVTELHGFKLLSSIAEKDYDN
                     ILQLGGSTALFEAMDESIQATGTYGKQLTSQDFLVNAIVVVVTDGEGNCGAINSGDLA
                     ADAGVVKKGLLNVRRAENLESCLTILVGVTNDDNNLNHYLQTVKDEAGFDQYVSIGKA
                     TPGRIAKLAEFVSQSISSTSSALGTGKASAPLNPGQFKF*"
                     /db_xref="UniRef100_I3CIN6"
                     /db_xref="89293676"
                     /db_xref="I3CIN6_9GAMM"
     gene            147190..147663
                     /locus_tag="S2_GD2017_2_manure_scaffold_3_prodigal-single_
                     211"
     CDS             147190..147663
                     /product="Uncharacterized protein n=1 Tax=uncultured
                     bacterium RepID=K2F980_9BACT"
                     /codon_start=1
                     /transl_table=11
                     /translation="MLIDIRSNRDHELIKLREKDHPHPIVGLTSGCFDLFHTLHLAYL
                     QKCRRMCDVLIVGVDGDDAVRKAKGPHRPIVPEHQRAMLVNALECVDITFIMGSLEDW
                     DRAIHALFPDKLFRNTDFKPEEVFNPLNSEVVIVPDVVTADSTSAIIQEILKRKP*"
                     /db_xref="UniRef100_K2F980"
                     /db_xref="gsb:GSUB_10340"
                     /db_xref="88287041"
                     /db_xref="K2F980_9BACT"
     gene            147660..147881
                     /locus_tag="S2_GD2017_2_manure_scaffold_3_prodigal-single_
                     212"
     CDS             147660..147881
                     /product="hypothetical protein"
                     /codon_start=1
                     /transl_table=11
                     /translation="MSDNLPKTKTVWLLFDVDNGHEPSKHYCWWFNTRKHARQHKAWQ
                     KKNQGAELVGPQKAVLVEGNGWVSFGRSL*"
     gene            147878..148477
                     /locus_tag="S2_GD2017_2_manure_scaffold_3_prodigal-single_
                     213"
     CDS             147878..148477
                     /product="Putative uncharacterized protein n=1 Tax
                     =uncultured archaeon RepID=D1JGZ3_9ARCH"
                     /codon_start=1
                     /transl_table=11
                     /translation="MSILIHLPPVTSLSKMTLEEAIDKRHSKRQFKPDALTMEEMSRL
                     LWAAQGMNAAGTRTVPSAGALYPLEIYLVTKDGMYRYGPKGHELQQIKGDDVRNYLAA
                     ACVGQMWMANAPMTIVITAEPDKTLVKYGDRGHRYVCMEAGNVSQNISLQATALGLGT
                     TIIGAFNDSDVHKLLGLMTGVYPLLLMPVGRYDSEKQTS*"
                     /db_xref="UniRef100_D1JGZ3"
                     /db_xref="X1KRQ7_9ZZZZ"
                     /db_xref="pmx:PERMA_1006"
                     /db_xref="D1JGZ3_9ARCH"
     gene            148567..149364
                     /locus_tag="S2_GD2017_2_manure_scaffold_3_prodigal-single_
                     214"
     CDS             148567..149364
                     /product="Uncharacterized protein {ECO:0000313|EMBL
                     :KKN66623.1};  TaxID=412755 species="unclassified
                     sequences; metagenomes; ecological metagenomes.;"
                     source="marine sediment metagenome.;""
                     /codon_start=1
                     /transl_table=11
                     /translation="MNANSTFQIGKDHIVCEDYALAYSGPTIAYAIVSDGCSASPDVD
                     FGSRCLAMSAKRELRLNEDVLAFCGKQAVGNAQKVIDTFPYLSPQFLDATLLVAALNP
                     FAKNQLAVYMYGDGVMVHRKKEGVVAVHIQLSSGAPDYLSYHLDPVRKQAYEKIEDNK
                     KLVTIRTLEGKLDTSRTGDYDPFDPFIYDTNVAEGDVIAVISDGINSFRKMNNDPIPW
                     NELIDEFTAYKTFEGEFVLRRIAAFKRKCLKEGITHSDDISVASIVI*"
                     /db_xref="A0A0F9VLE7_9ZZZZ"
     gene            149368..149913
                     /locus_tag="S2_GD2017_2_manure_scaffold_3_prodigal-single_
                     215"
     CDS             149368..149913
                     /product="Putative uncharacterized protein id=3144627 bin
                     =GWB1_Spirochaetes_59_5 species=Desulfosporosinus youngiae
                     genus=Desulfosporosinus taxon_order=Clostridiales
                     taxon_class=Clostridia phylum=Firmicutes
                     tax=GWB1_Spirochaetes_59_5 organism_group=Spirochaetes"
                     /codon_start=1
                     /transl_table=11
                     /translation="MKLQNLTKRRFGNLRVVARAPNRGKATYWTCECVCGKRKDVAAC
                     HLIGGDIHSCGTPHPELGEHTNGWKGHGEIGARYFNHIRREAEKRSIRFSISIRAMWN
                     LFLKQNRQCALSGMPLTFDRKDGRMVGTASIDRIDSGKGYVYGNVQWVHKDINFMKRN
                     LPEGRFIEYCFSVCKHHFRHL*"
                     /db_xref="GWB1_scaffold_1776_26"
                     /db_xref="ddh:Desde_1078"
                     /db_xref="86109223"
     gene            150003..150737
                     /locus_tag="S2_GD2017_2_manure_scaffold_3_prodigal-single_
                     216"
     CDS             150003..150737
                     /product="hypothetical protein"
                     /codon_start=1
                     /transl_table=11
                     /translation="MTRAEIDYGLGFIQWLAQRNSSPAVIGLTGGEPSLHPDFWTYLL
                     PRLTAVRQQYQQCGIEVHTNASRPISPEKIKAFHKFFANCYVGHDMFHREFRPLNKLF
                     LEHWAEVSHGGVTLRSNNWLLRSNGGPMPDQYAASVRIKGRAEGLLKHDKYYEIPGVT
                     GYPRHECSWGKGDYTIVNFTPGGLINHCGEKSHPLADGSDASDWSHYTDTYDQVLNKA
                     WDYQLRLCNKNCSQKCLVTCIAKKKV*"
     gene            150677..150985
                     /locus_tag="S2_GD2017_2_manure_scaffold_3_prodigal-single_
                     217"
     CDS             150677..150985
                     /product="hypothetical protein"
                     /codon_start=1
                     /transl_table=11
                     /translation="VQQELLAEVSGNVHRQKESMKKKPHPQSVIDKKRQVTLQFMTVA
                     ERNLFERWYRKWGCRHFAGHMMTYGPKWYKTPIGLHWRKVSEDRLKHWPKNNEVFVTM
                     *"
     gene            151017..151382
                     /locus_tag="S2_GD2017_2_manure_scaffold_3_prodigal-single_
                     218"
     CDS             151017..151382
                     /product="hypothetical protein"
                     /codon_start=1
                     /transl_table=11
                     /translation="MTIRANKYTLFGFFSCFMDSCLSNVVIFLRWVSMMKLQCASMPA
                     ITTNFTFTTVLRNKSVLNMLAFNSRRFGYFGSVFLIVMPLVFHSTSFTTITSTILGRT
                     ISVKINERLDNFAVSAFAD*"
     gene            151425..153149
                     /locus_tag="S2_GD2017_2_manure_scaffold_3_prodigal-single_
                     219"
     CDS             151425..153149
                     /product="Uncharacterized protein n=1 Tax=Beggiatoa alba
                     B18LD RepID=I3CBU6_9GAMM"
                     /codon_start=1
                     /transl_table=11
                     /translation="MTKKVKIGSGGVVTLTDKQYLAAGGEGEIYVSGGMVYKLYHDPT
                     SKMLPPKKMQELSLIADSHVVVPQDIIYDTQKGTPLGYTTKFVDNVEPLLKLFTRTFK
                     TDNNISYQMINHLVKEMQKVTTSVHAAQCLIVDYNELNVLVKVTSSDLLPFYIDTDSY
                     ATPSFKATAVMDSIRDRKASVIDKNGVLHYNPTIESDWFSWSILAFWLYSNIHAFRGT
                     HPNYRPKDKQKQMDDGISVFHPGVRVPPSVNDFKVIPGRHLDYFKRVFLNNERGIPPQ
                     PDSSVPLLVPTQIVTIKGTDKLLVEEVAAYSSPILAVTTIMGVYYVATKTHIYANKKE
                     IGTHNAKKILLCSASDGTILTAQQDNSNKIIFRDLTKADPVGTAQSNEMFVRNNAFYT
                     ISRGKLMENCFTAFGNKMVHRTKEVENLSVISSKMYDGCIIQDLLGKMYLTLPYKLGS
                     CFSKHIPQLDGYRIVGAKAEKNIVVVLGEKKGQFDRFVIIYNKTFTTCDVRKTDDVTY
                     GTINFTVMDNGLCILLSADDELELFATATQCETLTNPPFDATMKLFSTSDGIFFINGN
                     SFHQLKRK*"
                     /db_xref="UniRef100_I3CBU6"
                     /db_xref="I3CBU6_9GAMM"
     gene            153146..153361
                     /locus_tag="S2_GD2017_2_manure_scaffold_3_prodigal-single_
                     220"
     CDS             153146..153361
                     /product="hypothetical protein"
                     /codon_start=1
                     /transl_table=11
                     /translation="MKTISMQVKKVGREIIARVITDTKEATREEIETFCKGISRYLIE
                     EWADDDEHGITVFPRTPKNREIRILNS*"
     gene            153413..155149
                     /locus_tag="S2_GD2017_2_manure_scaffold_3_prodigal-single_
                     221"
     CDS             153413..155149
                     /product="hypothetical protein n=1 Tax=Verrucomicrobia
                     bacterium SCGC AAA164-E04 RepID=UPI0003647726"
                     /codon_start=1
                     /transl_table=11
                     /translation="MKKHILSLILLVASCYVGQCDLSAHIILQYSRMDNTLWECKAST
                     PQISTQVGVGLPVGTVTNVWKGHSYWVDVNNNTLIKDGTTVGPLLWGTNIWDVQRFYG
                     FVISQDGVGWLASQDTDDNIVSFLLSVDLTNACVTVVGPLGDPPFNPNIANGLQIAYQ
                     LPTHWVTSNGMVSVVADYLTDPVMAVTNLPSLYLNTLTDDDWFGQTNGIYANTMEETW
                     AKQCDIKYINPDGSINFARQCEVEIAGCSSRDPVRIKKHSLNVKFKSATGGVLTYPIF
                     GPDAAPTFKSLRLAAGNNITWACNFDSQAYRAQYVRDQYANDLQLLMGYASVHGKFVH
                     LYINDIYWGIYGIREKPDEDWCKSYYGGNKNNYDVIKNTCVGTEIVAGTNTSYNLMLS
                     FKNDYEQMKQHLDIDAFIDYMILNFYIGNTDWALHNWYAYRDRTITNFLWRYVNWDSE
                     YTLLNLNDNVTGKNDGDPTTIHSFLRNSAEYRNRFARRAAYQFNQGVLLNPLQPYMNR
                     INEIDQSIVLESARWGDSTGVLYTRNNWLTELSHLTNTYFPNRSAVVISQLRTGLLYP
                     TLPPHPSALRIP*"
                     /db_xref="UniRef100_UPI0003647726"
                     /db_xref="fbc:FB2170_10111"
                     /db_xref="87174560"
                     /db_xref="UPI0003647726"
     gene            155154..155468
                     /locus_tag="S2_GD2017_2_manure_scaffold_3_prodigal-single_
                     222"
     CDS             155154..155468
                     /product="hypothetical protein"
                     /codon_start=1
                     /transl_table=11
                     /translation="MKHGIVHQKVMRWVHRQLKCTDCGCKPWKMGEDFYVTDGLWLTT
                     MPIGKRDDLICVGCFEKRLGRKLTRKDFKPWFRNNRWYGANKPLNDPLSERLADRLKI
                     PI*"
     gene            155515..156378
                     /locus_tag="S2_GD2017_2_manure_scaffold_3_prodigal-single_
                     223"
     CDS             155515..156378
                     /product="id=1911885 bin=GWE2_Clostridiales_32_10 species
                     =unknown genus=unknown taxon_order=unknown
                     taxon_class=unknown phylum=unknown
                     tax=GWE2_Clostridiales_32_10 organism_group=Clostridiales"
                     /codon_start=1
                     /transl_table=11
                     /translation="MKFQTFSIVVGTRACNAHCPFCISKQTGLFGTPPEVNWRNFHIA
                     CRLAQKAETTTVLLTGKGEPTLYPKHVTDTLVNLKSYDFPLIEMQTNGLAIAEGKIND
                     YTLRAWYDLGLTTIAISVVHWLPQYNSTIYTPNGSHYDLSRLIEKLHGIGFSIRLCVM
                     MLKGYVDSPSMVEGLINFAKQNKVEQLTIRNIKPSEVTDDPAVTQWTREHALSEDEFL
                     KSVWAIRFQGTLLQHLMHGMDVYDFNGQNVCLGNCLTRDANGKDEFRQLIFFPDGSLY
                     YDWTYRGARIL*"
                     /db_xref="gwe2_scaffold_2473_2"
                     /db_xref="87819635"
     gene            156375..156650
                     /locus_tag="S2_GD2017_2_manure_scaffold_3_prodigal-single_
                     224"
     CDS             156375..156650
                     /product="hypothetical protein"
                     /codon_start=1
                     /transl_table=11
                     /translation="MTFSKHPIPSSWCWKLASIIPISKKYRWHIGRQYHSDFGAYNHP
                     FWVHLQRRWCFLWWDIEELYEGFYPEDGDTYDSFIQRVANQLKDVKI*"
     gene            156647..156994
                     /locus_tag="S2_GD2017_2_manure_scaffold_3_prodigal-single_
                     225"
     CDS             156647..156994
                     /product="Uncharacterized protein n=1 Tax=Sinorhizobium
                     phage phiM12 RepID=S5MBR5_9CAUD"
                     /codon_start=1
                     /transl_table=11
                     /translation="MSNYLGEFPVDVSKHPVYSKWTPSDWAMLFVEKYGQIDGGHHKT
                     WVLDQVARILKGTPVVVVQARWTDHKPEDRFTVASPPSEEYQNWVCDMKGPWVKTEHY
                     EGFEYGYDEGIAP*"
                     /db_xref="UniRef100_S5MBR5"
                     /db_xref="S5MBR5_9CAUD"
     gene            156991..157305
                     /locus_tag="S2_GD2017_2_manure_scaffold_3_prodigal-single_
                     226"
     CDS             156991..157305
                     /product="hypothetical protein"
                     /codon_start=1
                     /transl_table=11
                     /translation="MRTAFNIEEFNMLTVVSDLLMKGEVETRIAKHMHEKKWSQQRVA
                     RFLDKCMLTPYWYKRIWDAYNGYTKLPFGRDKTQFLGESLKDTAFHAPRTSPPMPPED
                     RI*"
     gene            157336..157506
                     /locus_tag="S2_GD2017_2_manure_scaffold_3_prodigal-single_
                     227"
     CDS             157336..157506
                     /product="hypothetical protein"
                     /codon_start=1
                     /transl_table=11
                     /translation="MKNKQFLVYCQYDYYCQGIESTWGYFLVTAKTFAEACAKVQENE
                     ENARDFENKTIE*"
     gene            157548..158264
                     /locus_tag="S2_GD2017_2_manure_scaffold_3_prodigal-single_
                     228"
     CDS             157548..158264
                     /product="hypothetical protein"
                     /codon_start=1
                     /transl_table=11
                     /translation="MNDNQIMHCIYILVDENGVPFYVGKTVNPKRRLARHIEEVRKGN
                     HLAVYNKLRQVLVRNGWRRDDILRVIESGVPDSLVDTRETFYISEYKGRGIKLKNLTE
                     GGEGGKGFTREIIERGAAKRRGRPRSEICRRRISEAKKGTPLSDEHKTALKKAWETRS
                     PLPPEHYKRISELNRGVINTRQYQIMAPDGVVYKTDRGLTDFCRQHGIDARNLINTKP
                     NGTRKHHRGWRILSELPMFA*"
     gene            158295..159461
                     /locus_tag="S2_GD2017_2_manure_scaffold_3_prodigal-single_
                     229"
     CDS             158295..159461
                     /product="hypothetical protein n=1 Tax=Segetibacter
                     koreensis RepID=UPI0003648EE8"
                     /codon_start=1
                     /transl_table=11
                     /translation="MIDIDAPIIRSMLDCDLYKINMGSVVFHDFPNAVVTYKFILRSK
                     VPFPDRFCIELSKQIRMLAKLEMTDEEADWMRKSIPYQRPTYIEWLRHYRMDPNEVEV
                     RQTNGTLSIEITGYWFRTIYWEVKLMAIISELYFFMTGQPPKGEWKTKMYIKAKKLSD
                     AGCHWIDFGTRRRHSLEVQDKLVEIMRDYKGFLGTSNPHLAMKYGVNPHGTYAHECIM
                     AMSALYGVRMADKMWRKHWADHYQGSVGVALTDTFTSKVFWRDFDTYDARLFDGCRQD
                     SGDEYEWGIRMVDHYKKLGIAVSNKRMVFSNALDTDKYIAIDQYFRQFAQPCGGIGTH
                     FTNDVGSVPLNMVIKLTSADFGHGPIDVVKLSDDEGKHTGNPDVVRRVKEELGI*"
                     /db_xref="UniRef100_UPI0003648EE8"
                     /db_xref="A0A0F9HTT7_9ZZZZ"
                     /db_xref="scn:Solca_2936"
                     /db_xref="UPI0003648EE8"
     gene            159545..160105
                     /locus_tag="S2_GD2017_2_manure_scaffold_3_prodigal-single_
                     230"
     CDS             159545..160105
                     /product="NH(3)-dependent NAD(+) synthetase {ECO:0000256
                     |RuleBase:RU003812}; EC=6.3.1.5
                     {ECO:0000256|RuleBase:RU003812};;  TaxID=1456483
                     species="Archaea; Euryarchaeota; environmental samples.;"
                     source="uncultured marine group II/III euryarchaeote
                     KM3_67_D09.;""
                     /codon_start=1
                     /transl_table=11
                     /translation="VEWLQSQFTNVVHCEIDLTKTFEAFYDETKYDFADLLGYANTKS
                     RLRMVALYQIATPAQGLVVGTGNKVEDFGIGFFTKYGDGGVDISPIADLLKSEVRQMC
                     RDLGVLPELSEAVPTDGLWNDTRTDETQVGATYDELEWAMKFSEERFDPNAVLTVRQQ
                     EVLNIYMKRHMSSRHKMDPIPTFKRA*"
                     /db_xref="A0A075HJA0_9EURY"
                     /db_xref="UniRef100_A8ZU66"
                     /db_xref="dol:Dole_0568"
                     /db_xref="A8ZU66_DESOH"
                     /db_xref="6.3.1.5"
     gene            160102..160470
                     /locus_tag="S2_GD2017_2_manure_scaffold_3_prodigal-single_
                     231"
     CDS             160102..160470
                     /product="hypothetical protein"
                     /codon_start=1
                     /transl_table=11
                     /translation="MSRRKKTTILVATVVEAKPLPYMKYNTFVVLRDWLKRQQQLAHQ
                     AYCDAANLTYATKYDGLVAPEFDRKAKHLPNSVRDFMWENYRKQMRHFEDMLTQLRYA
                     AQESNRTHPNPEMRAFWNLE*"
     gene            160467..160913
                     /locus_tag="S2_GD2017_2_manure_scaffold_3_prodigal-single_
                     232"
     CDS             160467..160913
                     /product="Uncharacterized protein n=1 Tax=Solitalea
                     canadensis (strain ATCC 29591 / DSM 3403 / NBRC 15130 /
                     NCIMB 12057 / USAM 9D) RepID=H8KN30_SOLCM"
                     /codon_start=1
                     /transl_table=11
                     /translation="MNLFNIAKTFAMKKLRGWPEVYFCIDLHGTIIPSGHGPTDGSDR
                     LEFYPDAKEVLQWMCRRKDIMSILWTSTPSNRLGPVVDWLEANGIRFTYINANPHAKD
                     TPRSTFDKKFYFSVLLDDRAGFEPETDWTLIKQELIRIGEWDVKES*"
                     /db_xref="UniRef100_H8KN30"
                     /db_xref="scn:Solca_4119"
                     /db_xref="H8KN30_SOLCM"
     gene            160949..161179
                     /locus_tag="S2_GD2017_2_manure_scaffold_3_prodigal-single_
                     233"
     CDS             160949..161179
                     /product="hypothetical protein"
                     /codon_start=1
                     /transl_table=11
                     /translation="MSDSTPNPNERTPVVEFEYPDSQTGEMKLRWLRVTEADENYVKG
                     YELTSALGKVDGQFKTFSRRRLARNGVALVRF*"
     gene            161179..161913
                     /locus_tag="S2_GD2017_2_manure_scaffold_3_prodigal-single_
                     234"
     CDS             161179..161913
                     /product="Putative uncharacterized protein n=1 Tax
                     =Dictyostelium purpureum RepID=F0Z9X1_DICPU"
                     /codon_start=1
                     /transl_table=11
                     /translation="MEITLAIVGTAGRKDDAKKLSKKHFEAMCCIAEGLLEQLAESNY
                     PISHLVSGGAAWADHVAVRLFLDKKAPHLRLFLPATWEGNAYADTGERDPFKNPGGTA
                     NYYHKLFQSATLIHSLYEIQVAKQQGAELIPVAKGFYARNALVAKSDFLLACTFGNEH
                     EVKDGGTADTVRKYLERVRKEGGFDKSFHYDLHSGKIYEGCTAPPKSEEEENPFVKAG
                     LGHKIRPQSWQQLNQFQSQRPPFGPP*"
                     /db_xref="UniRef100_F0Z9X1"
                     /db_xref="F0Z9X1_DICPU"
                     /db_xref="mea:Mex_2p1360"
     gene            complement(161846..162142)
                     /locus_tag="S2_GD2017_2_manure_scaffold_3_prodigal-single_
                     235"
     CDS             complement(161846..162142)
                     /product="hypothetical protein"
                     /codon_start=1
                     /transl_table=11
                     /translation="MNPSIDLNKIRSPKALEAMRKTLVDFITFDPAAIKAVYEEEYGW
                     GEEDYEADIEESKELLERVERRMKSLGRHLSRVKAVQTGAAGSETDSTAATTAA*"
     gene            162145..162339
                     /locus_tag="S2_GD2017_2_manure_scaffold_3_prodigal-single_
                     236"
     CDS             162145..162339
                     /product="hypothetical protein"
                     /codon_start=1
                     /transl_table=11
                     /translation="MSFFHNHNDIIISGASTNMMKSHSPIQHNSFFILRIIHLFLSVV
                     KAEKLKVELDFTYTYVILPP*"
     gene            162339..162524
                     /locus_tag="S2_GD2017_2_manure_scaffold_3_prodigal-single_
                     237"
     CDS             162339..162524
                     /product="hypothetical protein"
                     /codon_start=1
                     /transl_table=11
                     /translation="MRWKIECVECGKKASFADAKDVTQSKWTILAWIVPSGEPRCICD
                     ECEYGKPRKKRHEDAKE*"
     gene            162505..162843
                     /locus_tag="S2_GD2017_2_manure_scaffold_3_prodigal-single_
                     238"
     CDS             162505..162843
                     /product="hypothetical protein"
                     /codon_start=1
                     /transl_table=11
                     /translation="MKMRKNDPTQIWFLTSVWAEVLAVHPITGEVKSKRDTRTFGYYR
                     GWDAAYKAVKENRCNMHECLYQWLVMERIGEGVHALTEDAQWFEWRKRHWKPCKRPDF
                     ARGFTNWAIG*"
     gene            162846..163043
                     /locus_tag="S2_GD2017_2_manure_scaffold_3_prodigal-single_
                     239"
     CDS             162846..163043
                     /product="hypothetical protein"
                     /codon_start=1
                     /transl_table=11
                     /translation="MTISVRPIGKYCDVEVTLDNTKVALGLMDEDERKKLADTLNDAV
                     KQLLDSDDYKELLEKELSEYP*"
     gene            163049..164602
                     /locus_tag="S2_GD2017_2_manure_scaffold_3_prodigal-single_
                     240"
     CDS             163049..164602
                     /product="hypothetical protein"
                     /codon_start=1
                     /transl_table=11
                     /translation="MKKMLSVLLALGVLLAGCTTQSTRPMPPMPPMPKASVQKKAVVM
                     AAVVPKLAPPGAIFYDPFDSGANTPWTFYQGTRSFTGGILRLTVNQNAGMYAYVRTNW
                     TNVSVSADVKLAAGSWGAGVGLRYNPTNGANYQAWIYSSGRLTIERYSNWYNTWTEVA
                     GTTITAPGTTTNNVRLAITNNVLTAYLNGTQRLTYTDPTPLNSGGVCLSVWGGNAACT
                     ADFDNVTVYDLGGGAIITEPPKFVTGLTNMIGLQGSNVLLSVEATGTALTYIWQTPNG
                     TVASTNNTYNITNIQRAGSIGVTISNVISKVNSSAYLSRGTTNILSACLPTMPKTKAT
                     LVWCPSPDTNVTGYYVYYGSRTNLIPGWTPDIYDTNQLPCPGVIVQHGTNWCRCYTNR
                     VDAGTNLTAVVSNLVPSLTYYFAATAHNDVGLESDFSGEVSLTVPPIIPPKPPTNVVL
                     TIVAIGGGQMKLQAKVCPSTLTTLLYQNAMLQPWNILATNVLADTYGNLIYIDRPTNS
                     MRFYRALLQ*"
     gene            164599..164799
                     /locus_tag="S2_GD2017_2_manure_scaffold_3_prodigal-single_
                     241"
     CDS             164599..164799
                     /product="hypothetical protein"
                     /codon_start=1
                     /transl_table=11
                     /translation="MKSNGPLIIGKNSPAVGKCPAVLLCVYDPLRKEYFCSECVALIG
                     HEPPFNAQEYDRLPLTNNKAVV*"
     gene            164809..165759
                     /locus_tag="S2_GD2017_2_manure_scaffold_3_prodigal-single_
                     242"
     CDS             164809..165759
                     /product="Ribose-phosphate pyrophosphokinase n=1 Tax
                     =Coraliomargarita akajimensis (strain DSM 45221 / IAM
                     15411 / JCM 23193 / KCTC 12865) RepID=D5EJK0_CORAD"
                     /codon_start=1
                     /transl_table=11
                     /translation="MKDRRCVLFAGNASQQLTREIARPEMDLHFGEIFHHKFPSGEWY
                     CQIKENIRGADVFLVNAICDPANDNLMQLLVMADACRRSSADRITAVIPYMGYSRQDR
                     KDKPRVPISAKLVMDLLAAAGIQRIITMDLHAQQIQGFTNLPVDHLYFQPTLARALKD
                     LDIQVVVAPDIGAVKKASEYAEREKLDLAFIVKKRKNDTDVEVSQFVGDVKGRNVLVL
                     DDLTESAGTIISAANCCKNNEAAHVYAAVTHACISRIGAVRLTQALQNGVITRFFCSN
                     TVTESTVDTASPGTIISVADVFSKAIHGTHYNNSITSLFK*"
                     /db_xref="UniRef100_D5EJK0"
                     /db_xref="caa:Caka_1580"
                     /db_xref="86770991"
                     /db_xref="D5EJK0_CORAD"
     gene            165756..166130
                     /locus_tag="S2_GD2017_2_manure_scaffold_3_prodigal-single_
                     243"
     CDS             165756..166130
                     /product="hypothetical protein"
                     /codon_start=1
                     /transl_table=11
                     /translation="MKKKQKLENWELAKAVGKTNFFKIEWHSLKETPLRGQQLFVIVK
                     LKAGYYAFTADYLEWTSEERKDDKGKVVMPSATFKYFKFDDFRMPEVYIGSPEAKKIV
                     AWGRLKLDEEPDAPFKRKQGAR*"
     gene            166096..166329
                     /locus_tag="S2_GD2017_2_manure_scaffold_3_prodigal-single_
                     244"
     CDS             166096..166329
                     /product="hypothetical protein"
                     /codon_start=1
                     /transl_table=11
                     /translation="MHPSNVNKVLADEETLDIGKTAEALQEKQRLDAKRRKATGGPWA
                     SVNAWMRKKAREQAEEGLRQRIAKAWNKHNKKS*"
     gene            166326..166997
                     /locus_tag="S2_GD2017_2_manure_scaffold_3_prodigal-single_
                     245"
     CDS             166326..166997
                     /product="hypothetical protein"
                     /codon_start=1
                     /transl_table=11
                     /translation="MTDIKTMLISGGGLAAVAAGIMAAWGYIRIAFRYIVGIVIGTSV
                     LKDEAGNAAMAYAFSRAIKSPLGMRVFGGYESYVHPKRWNECVGYEGLSSDPILIKYG
                     RQFALVSLRGSSSNTGDVGEYNKGGSVITIRYLRWFFNIEQFTVDALDYYNSEKRQRN
                     GEAQPKKKRRTRFKIVRYSGKGTTHNEDAKQDYNQSDAPTPAVTRGDGFVEQMIMTGA
                     FKLLK*"
     gene            167016..167882
                     /locus_tag="S2_GD2017_2_manure_scaffold_3_prodigal-single_
                     246"
     CDS             167016..167882
                     /product="ATPase, AAA family n=1 Tax=Prevotella veroralis
                     F0319 RepID=C9MSY5_9BACT"
                     /codon_start=1
                     /transl_table=11
                     /translation="MKPEEGQSPFTGYPFPDEVGEAIKELQCWLANEKWFRSKSIPWR
                     RGWLLYGPPGTGKSTLVRALGMFFDLPVYIFDLSSMTNNDFVRSWDQMMSNTPCIALV
                     EDMDAVFNGREYVGSMTQGVAHLTYDCILNCISGVKAADGVFLVVTTNHVDKMDVALG
                     IPNREGKSTRPGRIDKAIHLGNMAEPQRRLLARHILSDYPELVEETVKLGDGETAAQF
                     QARCAQLALSKFWTDEKFRNKTIEVVHIGNRKSGEEEFAAYFETPPPPTNIAYPSHQG
                     TIDYRYEGSSGA*"
                     /db_xref="UniRef100_C9MSY5"
                     /db_xref="C9MSY5_9BACT"
                     /db_xref="cmp:Cha6605_4543"
     gene            167917..168321
                     /locus_tag="S2_GD2017_2_manure_scaffold_3_prodigal-single_
                     247"
     CDS             167917..168321
                     /product="hypothetical protein"
                     /codon_start=1
                     /transl_table=11
                     /translation="MTRSKGRQARAWAVQVVHIADPDITSAAALALLAKKYVSLDKSI
                     YTEFRMHRIRNKWMKRLMLAPDEQGGLTCAICGKKGLHPNSPNPKDQATLDHIIQIGM
                     GGSWNNPENFQVACGPCNNLKNAEIQKLAVPA*"
     gene            168353..168748
                     /locus_tag="S2_GD2017_2_manure_scaffold_3_prodigal-single_
                     248"
     CDS             168353..168748
                     /product="hypothetical protein"
                     /codon_start=1
                     /transl_table=11
                     /translation="MKNAISEISKLLSQKFWFGGKLVYPWLHPLNKVKDCICLTLDGC
                     VCYKFKLCKNGKLRVYTIRSKHFLDLRLKPLQTITFQDLWCRIALKDNKYAGAFLQLT
                     SPVPIPVDVQAMRDIEMARQQAERLIGAR*"
     gene            168753..169151
                     /locus_tag="S2_GD2017_2_manure_scaffold_3_prodigal-single_
                     249"
     CDS             168753..169151
                     /product="hypothetical protein"
                     /codon_start=1
                     /transl_table=11
                     /translation="MTLIVDHPDKSPTPEQLAKLPKWAQEHIADLTRRQANAERALNE
                     FKDNQTPCEFYTEEYLCVGAKSNEYVKRYIQAHKVCVERDGVKLTILLRQDEKGLDLQ
                     WQSTDRLMNEVAMVPTSFNKVKIVSKECMR*"
     gene            169148..169300
                     /locus_tag="S2_GD2017_2_manure_scaffold_3_prodigal-single_
                     250"
     CDS             169148..169300
                     /product="hypothetical protein"
                     /codon_start=1
                     /transl_table=11
                     /translation="MKKIHKTCPTWGVTQCWKDLWPVKGEPPQVTERWRNVTCKECLK
                     RRNERP*"
     gene            169297..169842
                     /locus_tag="S2_GD2017_2_manure_scaffold_3_prodigal-single_
                     251"
     CDS             169297..169842
                     /product="Putative phage N-6-adenine-methyltransferase n=2
                     Tax=Staphylococcus epidermidis RepID=J0F0X2_STAEP"
                     /codon_start=1
                     /transl_table=11
                     /translation="MTKDQMKVHGMSVNQTWATPTPIFRLLDDEFRFTLDPCCERETA
                     KVPSKFYTKEDDGLSKDWSEDTVFMNPPYGRELPIWIRKAHRESTKGATVVCLIPARF
                     DPKYWHDYCLPYGVIAVTEGRIRFEIDGKPCHDSSPPFGPAFVVFCPPEKRETAILKL
                     TRFGKAYYRLMKKRVHVFQEP*"
                     /db_xref="UniRef100_J0F0X2"
                     /db_xref="C5QRZ8_9STAP"
                     /db_xref="saur:SABB_05280"
                     /db_xref="J0F0X2_STAEP"
     gene            169839..170033
                     /locus_tag="S2_GD2017_2_manure_scaffold_3_prodigal-single_
                     252"
     CDS             169839..170033
                     /product="hypothetical protein"
                     /codon_start=1
                     /transl_table=11
                     /translation="MKSNCGCTTDSLCPVAKKLWKYRGYKGRKAYSDHRRAAFGETEL
                     DGVQGVSYRANNVKHEAEAA*"
     gene            170014..170334
                     /locus_tag="S2_GD2017_2_manure_scaffold_3_prodigal-single_
                     253"
     CDS             170014..170334
                     /product="hypothetical protein"
                     /codon_start=1
                     /transl_table=11
                     /translation="MRPKLLNVILQVFIVVLCAWDAACTQFLIKINMTGEANPLMAPV
                     IEMSGWTVVWAVKLGLGVVFACALPALVKSMWGRLLVATVYVAYSFIAIIHLGLLTFL
                     HFPP*"
     gene            170368..170691
                     /locus_tag="S2_GD2017_2_manure_scaffold_3_prodigal-single_
                     254"
     CDS             170368..170691
                     /product="hypothetical protein"
                     /codon_start=1
                     /transl_table=11
                     /translation="MTPDREGIWEWFEEDGTKRLMAVYDVAKKLREVNGNEPPYLRAY
                     WWGGYYNVAAIGEGPFEECEWPERWGNFVGEHGSVPDEQLYLMPTTEQREKILKQYED
                     QSARN*"
     gene            170666..171757
                     /locus_tag="S2_GD2017_2_manure_scaffold_3_prodigal-single_
                     255"
     CDS             170666..171757
                     /product="Uncharacterized protein {ECO:0000313|EMBL
                     :KKL98398.1};  TaxID=412755 species="unclassified
                     sequences; metagenomes; ecological metagenomes.;"
                     source="marine sediment metagenome.;""
                     /codon_start=1
                     /transl_table=11
                     /translation="MKINLQEIDQEQFMVHPHVVDGQTLFLVQPQHIGAKFTQANKHF
                     RSSVWDSDGNLVSAGFPKFVNWGENPENFPVPKSLKDTQVVEKIDGSLLIVSKWRGNY
                     ILRTRGTVDAHALDNGHELAIFERDILPKLPFDSGSTWEVSVLFEWVSPNQRIILNYG
                     DQPEWYLVGVVGHTSYQLVEQETLDYYAKTFNFKRPPSYTFPTVEDLMKGVEQWKGKE
                     GVVVYAPDGQNMWKIKALEYLTKHRFKSEATLENTLELYFSVGTPSYQEFERRLIEAF
                     DYECFEMVRGFASSICDAHKDVQKIVAGMQKFVDEKLKPLPTRRDQAQLVLSSYAASN
                     RSAMVFSLLDGKTLTNDQLKKLFWQVLKK*"
                     /db_xref="A0A0F9GI09_9ZZZZ"
     gene            171795..172616
                     /locus_tag="S2_GD2017_2_manure_scaffold_3_prodigal-single_
                     256"
     CDS             171795..172616
                     /product="endodeoxyribonuclease n=1 Tax=Acetivibrio
                     cellulolyticus RepID=UPI0001E2C29F"
                     /codon_start=1
                     /transl_table=11
                     /translation="MSMIIYKTTNLVNGKIYVGKDASDRLAYLGSGMILRRAITKHGK
                     ENFRKEILERCYSLTELAQKEVEWIARLHANDPAIGYNLTEGGNGGDTYSSLDAERKE
                     RRRRELTEAARRYVRSEDGRKFLSENSKRVWRQKSHRDLIVKLMTGREIKWADKISAS
                     IKEWHKTSCISEQGKQNIAEASRRRRGIELKPLSDELKRYIIQMYQTIGPKLIAERLQ
                     QEGHDVSIYLVTNVLKRAGIYQKWKKGIGPKEQRHASIIRCKRVAEHQKIPLDIL*"
                     /db_xref="UniRef100_UPI0001E2C29F"
                     /db_xref="A0A0F9NCS8_9ZZZZ"
                     /db_xref="UPI0001E2C29F"
     gene            172637..172936
                     /locus_tag="S2_GD2017_2_manure_scaffold_3_prodigal-single_
                     257"
     CDS             172637..172936
                     /product="hypothetical protein"
                     /codon_start=1
                     /transl_table=11
                     /translation="MNIVILFLSAVVGVPLFFLPTIIAKENNHPQFGPIFLSVVGTAF
                     LAILLQGVSMFVFPPITENGITTPDMVGQLLTWTAILVAVFGWAGCTIWSLIKKA*"
     gene            172936..174048
                     /locus_tag="S2_GD2017_2_manure_scaffold_3_prodigal-single_
                     258"
     CDS             172936..174048
                     /product="hypothetical protein"
                     /codon_start=1
                     /transl_table=11
                     /translation="MYMKFECFCGQPIEVNENAAGQSFACPSCGTTLVVPTRTPSFAA
                     PPIITPPKRSTTRRTAKIAGGILLSLVIIGGCNSLVNDTPSSPTPVTSRQVTPPTTPQ
                     FTSSDVKVKEWSFQVTSDWEGFHLTDGPALVLKYVISNPTPYKVSNAKWTAIFYDFND
                     NLIKRVSFKTLTEKTYSKPQPTISDDLLLGFKDLQFNPARIHSMKLILDDVAVSPYER
                     LNLGESSRVPETPTPEEANLLTFFPHLKWSRQQFVDDGWLGPFQTGTHFFTKKTYPLF
                     RTSGEIQFSFEDEKWGGRMYGASFWVNNDMQWRTLYQIMVEITKRQGTEKRTESGQNY
                     IWAIYGTSTVYTITLYHEKDIPEDPSIGIDVKLSPR*"
     gene            174310..174561
                     /locus_tag="S2_GD2017_2_manure_scaffold_3_prodigal-single_
                     259"
     CDS             174310..174561
                     /product="hypothetical protein"
                     /codon_start=1
                     /transl_table=11
                     /translation="MNFTKADRMCFAKRRYPNMIKAHCALGKMLGEHPENAVKTWRVY
                     ECPVCRGFHITKEQQDNPEYQKRRWMAGMDVRDLTTVGK*"
     gene            174579..175739
                     /locus_tag="S2_GD2017_2_manure_scaffold_3_prodigal-single_
                     260"
     CDS             174579..175739
                     /product="hypothetical protein"
                     /codon_start=1
                     /transl_table=11
                     /translation="MKPLFSCIALLIGCFVLPLTSRAYSDYASCIGNNNCSIAAGGVV
                     AVITVYTNQATGQSTVLPVRVKMFDEVMGNWQWWAITNGVFGTNVTVLPFQDVTVPQG
                     YMLYWPEHHSTPGYPIYYSTAYPIFIESSDGGPWTNEFYFVLQGKFTKSEYYGPAPCT
                     RCDEWGMIDATLYDGYNPESGTNYLMTRLGLGGSNVGIGDDSGTCETVCTNNFRRSSV
                     AFVYFNLRPKPESRPGLTCPWSDILQEPFLEGWSGFSTNIVWDGSLRSGFILIGAPNT
                     DYTANWRYPNSPCDSNPLKQFRIRFDGDACCAEAPCASGLKLLISRISTNRLNLTFPM
                     ESGYAYQILVKKTPTDLMWVPWSPIVEGTGTITFRDYPTLPSRMYRLGRTTN*"
     gene            175743..176000
                     /locus_tag="S2_GD2017_2_manure_scaffold_3_prodigal-single_
                     261"
     CDS             175743..176000
                     /product="Tax
                     =RIFCSPHIGHO2_02_FULL_OD1_Yanofskybacteria_41_11_curated"
                     /codon_start=1
                     /transl_table=11
                     /translation="MKAYKNCTDCPAHNILPDPDPDDWFCDDDCAVICTIKKSRAERH
                     ERFGGLRPATVACRPYQTAKETAPPPDWCPLRTQKVEVAKA*"
                     /db_xref="87745114"
     gene            176022..176237
                     /locus_tag="S2_GD2017_2_manure_scaffold_3_prodigal-single_
                     262"
     CDS             176022..176237
                     /product="hypothetical protein"
                     /codon_start=1
                     /transl_table=11
                     /translation="MSPSDDIDTFIDSAMVAYPRANLTAVQNFCWTAPDDPVANRWNI
                     GQDARLYGWNNDTVDAITFVLRSVKKL*"
     gene            176292..176705
                     /locus_tag="S2_GD2017_2_manure_scaffold_3_prodigal-single_
                     263"
     CDS             176292..176705
                     /product="Uncharacterized protein {ECO:0000313|EMBL
                     :KKM67498.1};  TaxID=412755 species="unclassified
                     sequences; metagenomes; ecological metagenomes.;"
                     source="marine sediment metagenome.;""
                     /codon_start=1
                     /transl_table=11
                     /translation="MNRDLARVISQDVIAALDAVAKKHNVIFADKGGRFSATSLTMKI
                     EAAVIGASGTAETRERTAFKQQAKFFNLKPEWLDMSFTFGGDDFTIVGLNTKAYKAPI
                     LAIQASNGKTYKFKAEHVEDMMRAQHPTVPATPVV*"
                     /db_xref="A0A0F9JD46_9ZZZZ"
     gene            176705..176902
                     /locus_tag="S2_GD2017_2_manure_scaffold_3_prodigal-single_
                     264"
     CDS             176705..176902
                     /product="hypothetical protein"
                     /codon_start=1
                     /transl_table=11
                     /translation="MKTISLYIFAFIVIIGMAYGGWQLKRWWNYKFSYQSQVQAEMQP
                     LAKRIADLERRVSVLETNKSR*"
     gene            176907..177512
                     /locus_tag="S2_GD2017_2_manure_scaffold_3_prodigal-single_
                     265"
     CDS             176907..177512
                     /product="Uncharacterized protein {ECO:0000313|EMBL
                     :KKR04455.1};  TaxID=1618995 species="Bacteria;
                     Parcubacteria.;" source="Parcubacteria (Uhrbacteria)
                     bacterium GW2011_GWF2_39_13.;""
                     /codon_start=1
                     /transl_table=11
                     /translation="MKYLLTFALTLVLSLAAFAQQPDTIQVDVTKLTADQLRVYQQMK
                     AMQNQNQLAASIENLTPEKIDRYAQIGKAFGTAFKECWTTVSTDAERFAQSDAGKLTM
                     VLVAWKIVGQDGINLVEKAVQYFVGIPMLFIGTLLFAWIIRRNCFEYPALVSSTKVGW
                     LTVKREYKGTEKPIWGGEEAFVAVICYGIFIGICCLILFVG*"
                     /db_xref="A0A0G0Q1Z0_9BACT"
     gene            177720..178004
                     /locus_tag="S2_GD2017_2_manure_scaffold_3_prodigal-single_
                     266"
     CDS             177720..178004
                     /product="hypothetical protein"
                     /codon_start=1
                     /transl_table=11
                     /translation="MKVQKDIHITITEGELELRIGKGLSTFAFKGKDAFVFRTAELKI
                     LCGMAEAGLAELKAYYDANPTAKRYDGDGIRNAIIDAIKETEKGVDKPPQ*"
     gene            178021..178431
                     /locus_tag="S2_GD2017_2_manure_scaffold_3_prodigal-single_
                     267"
     CDS             178021..178431
                     /product="hypothetical protein"
                     /codon_start=1
                     /transl_table=11
                     /translation="MKNATAVKIVNDRKPRKSKVKSPIAMTPTCRGFLRGEFTDANGQ
                     SCSIQRSSAFGGADGELIWLGVNNVKGNFSVLGHDDLARLRNGGWGWQEKCLSTMFPD
                     SDINVPDRMHLTQKQVKMLLPALQHFAKTGELPA*"
     gene            178433..178801
                     /locus_tag="S2_GD2017_2_manure_scaffold_3_prodigal-single_
                     268"
     CDS             178433..178801
                     /product="hypothetical protein"
                     /codon_start=1
                     /transl_table=11
                     /translation="MRTNPHCLDDSCDLDHCPKCGRHVGGYLESFQQCDSCDLEEQHQ
                     NSTNFYCEIHPKENTVRIYRGPKTLVGFVTESKESGEPYLSAMGDQTNGIVHLTLNEI
                     EIIMDNWNQMQEMRREGVEA*"
     gene            178798..179028
                     /locus_tag="S2_GD2017_2_manure_scaffold_3_prodigal-single_
                     269"
     CDS             178798..179028
                     /product="hypothetical protein"
                     /codon_start=1
                     /transl_table=11
                     /translation="MNFLKAVKNFLNPPRKVLPPSDLEGITFLRRGTDGRLWRYSLDK
                     ENAKLWDECLRRDLRSSKGFAELDWRRDEVKA*"
     gene            179025..179417
                     /locus_tag="S2_GD2017_2_manure_scaffold_3_prodigal-single_
                     270"
     CDS             179025..179417
                     /product="hypothetical protein"
                     /codon_start=1
                     /transl_table=11
                     /translation="MKTTDIVATIPVPVQVTVERVQDLLCNAIEGGSNYWVDYMDRYG
                     EDCRSVEFRQEVPFVKGCWLEVKDIGDGINHDGGVFKIDLEAIKKGLAVMAEKYPKAF
                     ADFINENDDAETGDIFLQCICFGEAIYG*"
     gene            179410..179625
                     /locus_tag="S2_GD2017_2_manure_scaffold_3_prodigal-single_
                     271"
     CDS             179410..179625
                     /product="hypothetical protein"
                     /codon_start=1
                     /transl_table=11
                     /translation="MANKNKNLREQLYRDHLGERWRFIKDATKPWGASWLMMRVKDGY
                     RSYWPPSDLTPIPLDNEQTSSNPQTHS*"
     gene            179588..179767
                     /locus_tag="S2_GD2017_2_manure_scaffold_3_prodigal-single_
                     272"
     CDS             179588..179767
                     /product="hypothetical protein"
                     /codon_start=1
                     /transl_table=11
                     /translation="MNKLAQILKLIADTPPLMYFLGTLLALVCVFIAAGFKFACLCLA
                     IWLVFVMICYTLCKL*"
     gene            179755..180090
                     /locus_tag="S2_GD2017_2_manure_scaffold_3_prodigal-single_
                     273"
     CDS             179755..180090
                     /product="hypothetical protein"
                     /codon_start=1
                     /transl_table=11
                     /translation="MQTVDAMTSRVLNAFIRTMPSADGQVLPVPKVWQLVNMGAVPVY
                     VGDREYVVAFVDKQPASMADMESNQAATEEVVIRYLQQEGFIDEEYVYVGMQQFDLGK
                     IPPDFMEEA*"
     gene            180087..180428
                     /locus_tag="S2_GD2017_2_manure_scaffold_3_prodigal-single_
                     274"
     CDS             180087..180428
                     /product="hypothetical protein"
                     /codon_start=1
                     /transl_table=11
                     /translation="MTNILILSLQLLFQTPTNDFTGYYGGITNTPSWYATSNMCWTAV
                     IEFNGPPGTYETWWDSDFVPAVPFPDGNGWIGANPIHINGWITKTNDAPMIVVMPIIP
                     EPMGSFRLKKV*"
     gene            180425..180673
                     /locus_tag="S2_GD2017_2_manure_scaffold_3_prodigal-single_
                     275"
     CDS             180425..180673
                     /product="Uncharacterized protein {ECO:0000313|EMBL
                     :KKL86029.1};  TaxID=412755 species="unclassified
                     sequences; metagenomes; ecological metagenomes.;"
                     source="marine sediment metagenome.;""
                     /codon_start=1
                     /transl_table=11
                     /translation="MKKSNKKTTRKPRFKKDVHTEHCCVVHGCKYANPKCTVTTRKKP
                     QSFCCEDCGCDGITSLKVIKAILAGLQPRCKYCGHCLP*"
                     /db_xref="A0A0F9FHZ9_9ZZZZ"
     gene            180673..181395
                     /locus_tag="S2_GD2017_2_manure_scaffold_3_prodigal-single_
                     276"
     CDS             180673..181395
                     /product="hypothetical protein"
                     /codon_start=1
                     /transl_table=11
                     /translation="MSQGDTLIHIDVQADPLIAIEIRELVRETFAYMPPWKMVGNASF
                     APSDARFFAFNLSSYDFIWLRENDSYDDTMDEENNYVIRNTADISWLLEFIALNNALL
                     RTPTGLNLSKIKKKLEELDKQYKKKEEYKSSCPNISKDLMDALMAIQLMDMPAGKVFY
                     MDFVNSETEEPEKKSPIFFPEPKLNLPKIEQKIADKLKKELGSLIMEKAKQMYAMSKV
                     NPKFYGKISIPVSEDCCPPLDF*"
     gene            181453..182010
                     /locus_tag="S2_GD2017_2_manure_scaffold_3_prodigal-single_
                     277"
     CDS             181453..182010
                     /product="hypothetical protein"
                     /codon_start=1
                     /transl_table=11
                     /translation="MQQRTIISKGRRFLVNTATADDGVGAGFATGQLVMKSATDGMWY
                     VVTATGASPTAAVTVSQSALPYASGWEIKQNEVTASLVPAPSYYEQNFPYQIVASNNG
                     LAYAVYLTGTAPAVTVVVSQSAWGPCYVTNSLNAVIDIAKPYLLLQSVTDGNYYCAGL
                     QTSLGTTTLVVNQNMVSQSWVHPIY*"
     gene            complement(182007..182279)
                     /locus_tag="S2_GD2017_2_manure_scaffold_3_prodigal-single_
                     278"
     CDS             complement(182007..182279)
                     /product="hypothetical protein"
                     /codon_start=1
                     /transl_table=11
                     /translation="MKLIRQLIQKLDKIIELLSEKKEEREARKQEERDRLLVEYAREK
                     NKRVPTGGIHTSREMEEKPVRTDGDLVPYGLSERDKAILDEFYNGR*"
     gene            182293..182631
                     /locus_tag="S2_GD2017_2_manure_scaffold_3_prodigal-single_
                     279"
     CDS             182293..182631
                     /product="hypothetical protein"
                     /codon_start=1
                     /transl_table=11
                     /translation="MIKLKDIFDPYHSHPIMWTAETANSIADAIGAKIVGSVREKGFS
                     KHDLDLYLEAFGPDTIQKLKSMGFEHNGSMVVSPKEARKSGKTYAKGWQRAELFIDNK
                     DHRIDVWHPA*"
     gene            complement(182628..183059)
                     /locus_tag="S2_GD2017_2_manure_scaffold_3_prodigal-single_
                     280"
     CDS             complement(182628..183059)
                     /product="hypothetical protein"
                     /codon_start=1
                     /transl_table=11
                     /translation="MSADNTSYSVSFKDKPTKPDPEGAKMVRECITILARSLALRKIA
                     DAQFQRIMEFHKKYEDKNPDDTPWQEKERIVAEAEALMAEVVMGIKELKKLDDDYEAL
                     RQRVNRHYGKEVMQEHHYATGIDKVYEEILEEESGDWWKQG*"
     gene            183140..183340
                     /locus_tag="S2_GD2017_2_manure_scaffold_3_prodigal-single_
                     281"
     CDS             183140..183340
                     /product="hypothetical protein"
                     /codon_start=1
                     /transl_table=11
                     /translation="MKLKRWRVTFTAWRETWSGHDQNDGPRECFVRAKTRRGAISKAD
                     EEYFGGNWSHSIWGTDWKAEEA*"
     gene            183337..183582
                     /locus_tag="S2_GD2017_2_manure_scaffold_3_prodigal-single_
                     282"
     CDS             183337..183582
                     /product="hypothetical protein"
                     /codon_start=1
                     /transl_table=11
                     /translation="MNDFSSPYYKALLKALDVAADSVVAHAWGRDYTLAQLEAMSDRE
                     RRLTNWKIRSYNWVLRFDLFRAKCQVWLWRTIDELIP*"
     gene            183579..183983
                     /locus_tag="S2_GD2017_2_manure_scaffold_3_prodigal-single_
                     283"
     CDS             183579..183983
                     /product="hypothetical protein"
                     /codon_start=1
                     /transl_table=11
                     /translation="MNLTIGYFGIPGRTGGQTHIFDEEANKPLCGTPMHKDARYEWCF
                     PTWKAGLPECERCRKKQTKMMTEEAARTRLPKPRTVYPKPRPHPGIRLLERIQNYLEV
                     GGLFNPEMMEHDKVRDLIIDCRDYISKSMLTD*"
     gene            183986..184123
                     /locus_tag="S2_GD2017_2_manure_scaffold_3_prodigal-single_
                     284"
     CDS             183986..184123
                     /product="hypothetical protein"
                     /codon_start=1
                     /transl_table=11
                     /translation="MKTFAIRCFIDGKRKKTHQLTKAQARTFRKTALHLSRYLKKAYK
                     L*"
     gene            184120..184323
                     /locus_tag="S2_GD2017_2_manure_scaffold_3_prodigal-single_
                     285"
     CDS             184120..184323
                     /product="hypothetical protein"
                     /codon_start=1
                     /transl_table=11
                     /translation="MSVADAIKILQTMPQEAQLMISHENCGCCYGPMSAVSIHTEDRP
                     SQHRDVHLTVVVIEDDVPHQSLC*"
     gene            184317..184676
                     /locus_tag="S2_GD2017_2_manure_scaffold_3_prodigal-single_
                     286"
     CDS             184317..184676
                     /product="hypothetical protein"
                     /codon_start=1
                     /transl_table=11
                     /translation="MLNIRLDIGYPQGGWGNTAVVIQDYKDFLSHNSYSYWAYLPKQS
                     IELRIAKDTEEGKAITNAINVGSPNLVIEGILLTAALKRLTVTQFKDIMDDQYDRGFK
                     FGKNAIRETFACLMTPE*"
     gene            184655..185431
                     /locus_tag="S2_GD2017_2_manure_scaffold_3_prodigal-single_
                     287"
     CDS             184655..185431
                     /product="PREDICTED: exonuclease 3''''-5''''
                     domain-containing protein 2 n=1 Tax=Condylura cristata
                     RepID=UPI00033430ED"
                     /codon_start=1
                     /transl_table=11
                     /translation="MSDDTRVKNWLPDNFYGNALIIGKDGRHLCTLNRKRIEWYLKRG
                     LAEEVTPPEGYPRAIKLNFKAKLDIRDPKDYELAIIRTECVLCGAKDKLTLHHVIPQC
                     IRKLFPLHEKARSRQWCVLLCVECHKKVEDVTQAVYQKDYPKGGVPLDARDRILLRRL
                     KGMGILHKLDPDKYDKCMANAGYASEDDIPGPPTREEERELPRLSSKIHRQLITQWGH
                     NFIEEHGGIQGTKDYFRELFLSFKPQYLPKGYLDLPSSGK*"
                     /db_xref="UniRef100_UPI00033430ED"
                     /db_xref="D8T4Q2_SELML"
                     /db_xref="UPI00033430ED"
     gene            complement(185733..185870)
                     /locus_tag="S2_GD2017_2_manure_scaffold_3_prodigal-single_
                     288"
     CDS             complement(185733..185870)
                     /product="hypothetical protein"
                     /codon_start=1
                     /transl_table=11
                     /translation="MVNDIGGGPPTAPWRGAAWVTTTTTAMGMVVTMDMRIGIEHRGQ
                     T*"
     gene            186206..186379
                     /locus_tag="S2_GD2017_2_manure_scaffold_3_prodigal-single_
                     289"
     CDS             186206..186379
                     /product="hypothetical protein"
                     /codon_start=1
                     /transl_table=11
                     /translation="MYRPRPKAEGVIVKSELWCGITEYDILILHMCMHIRMCLSPNNT
                     YLYVLMGRANHRI*"
     gene            186535..186933
                     /locus_tag="S2_GD2017_2_manure_scaffold_3_prodigal-single_
                     290"
     CDS             186535..186933
                     /product="Putative uncharacterized protein n=1 Tax=Vibrio
                     phage ICP2_2006_A RepID=F1D107_9CAUD"
                     /codon_start=1
                     /transl_table=11
                     /translation="MITTNDKRREYLKRYYERNKEKRKAYNYKWMSNNYEKWQETQRK
                     SRLKRKFGISVEEYNTVLQKQQGQCGICGVKRTDIKTTFSVDHDHSTGRVRGLLCHEC
                     NMGLGKFKDSTKVLLAAIDYLNGDFLDYHI*"
                     /db_xref="UniRef100_F1D107"
                     /db_xref="A0A0F9JUK3_9ZZZZ"
                     /db_xref="bsd:BLASA_2675"
                     /db_xref="F1D107_9CAUD"
     gene            187026..187502
                     /locus_tag="S2_GD2017_2_manure_scaffold_3_prodigal-single_
                     291"
     CDS             187026..187502
                     /product="Putative phage N-6-adenine-methyltransferase n=2
                     Tax=Staphylococcus epidermidis RepID=J0F0X2_STAEP"
                     /codon_start=1
                     /transl_table=11
                     /translation="MDVHFSSATNEWATPPALYGWLDSRFHFTLDPCCTHETAKCVKH
                     YTIKENGLSKSWRDETVFMNPPYGREIGKWVEKAWRESKDGATVVCLIPARTDTKWWY
                     KYCTKAAEIIFLVGRVKFYQNGVKLKASAPFPSAIVVFKDTQFIGAPKCVWTKLSS*"
                     /db_xref="UniRef100_J0F0X2"
                     /db_xref="mms:mma_2215"
                     /db_xref="A6T058_JANMA"
                     /db_xref="J0F0X2_STAEP"
     gene            187537..187857
                     /locus_tag="S2_GD2017_2_manure_scaffold_3_prodigal-single_
                     292"
     CDS             187537..187857
                     /product="hypothetical protein"
                     /codon_start=1
                     /transl_table=11
                     /translation="MKKNMITVFVFGTRPVSVNRKVAARKSVKYPVDNNPVVSFNYPR
                     SNPWDFSSDERTVKLIGADARYYVGLEVTQTDTGKVRHQFKKFLRNKARNFRLVSFAP
                     ESIS*"
     gene            187887..188075
                     /locus_tag="S2_GD2017_2_manure_scaffold_3_prodigal-single_
                     293"
     CDS             187887..188075
                     /product="hypothetical protein"
                     /codon_start=1
                     /transl_table=11
                     /translation="VEDVENVLRQLGMDEVDASEILDSLDVEDVARAALKSGVEMEEQ
                     TEGAYAEIKRQIEERVNE*"
     gene            188068..188247
                     /locus_tag="S2_GD2017_2_manure_scaffold_3_prodigal-single_
                     294"
     CDS             188068..188247
                     /product="hypothetical protein"
                     /codon_start=1
                     /transl_table=11
                     /translation="MNNPCPICGQPMQVIPDASGVTVKCMASAETCPCPENPYGHGKN
                     EKEAHEIACQKYRKS*"
     gene            188293..189078
                     /locus_tag="S2_GD2017_2_manure_scaffold_3_prodigal-single_
                     295"
     CDS             188293..189078
                     /product="Uncharacterized protein n=1 Tax=Opitutaceae
                     bacterium TAV1 RepID=I6AMY1_9BACT"
                     /codon_start=1
                     /transl_table=11
                     /translation="MNIDFKPYVGGRGVVVDRTQLAQVATPDPSGRWHPVPHITLVQE
                     LEKALAPRNMKIVNETFKLDKSGARMFGMLQVGNCQEAGEDFAFSVGLRNAHDKAIRA
                     GLAVGMAVGVCSNLSFRGEIVIGRKHTTEILMDLPGLMEGAIVKLSERWNKQAEIVSA
                     YKSVDISPIQGRDLLIQCAKSEVFPRTQLMDVIEEWEAPRHPEFQARNAWSLFNCVTE
                     NLKPRENSTGSTLWLLPSRTERLHTILDPVAGIPVLAPEEQAV*"
                     /db_xref="UniRef100_I6AMY1"
                     /db_xref="I6AMY1_9BACT"
                     /db_xref="obt:OPIT5_29915"
     gene            complement(189887..190087)
                     /locus_tag="S2_GD2017_2_manure_scaffold_3_prodigal-single_
                     296"
     CDS             complement(189887..190087)
                     /product="hypothetical protein"
                     /codon_start=1
                     /transl_table=11
                     /translation="MRTLIKDSAGATRGWYISCGDRITIYNAKGYNLGYFSLSQNKTF
                     DSSGAYIGSGNQLTFLLSPLDK*"
     gene            complement(190084..190311)
                     /locus_tag="S2_GD2017_2_manure_scaffold_3_prodigal-single_
                     297"
     CDS             complement(190084..190311)
                     /product="hypothetical protein"
                     /codon_start=1
                     /transl_table=11
                     /translation="MAKSKLPETFVIRGPEDHNLLDTYWVMDFGWGALETATRFDKRI
                     LTSPLPIESKGVFDLATQTFYERGVTWGRGS*"
     gene            complement(190289..191185)
                     /locus_tag="S2_GD2017_2_manure_scaffold_3_prodigal-single_
                     298"
     CDS             complement(190289..191185)
                     /product="Putative uncharacterized protein n=1 Tax
                     =uncultured phage MedDCM-OCT-S04-C348 RepID=D6PHA9_9VIRU"
                     /codon_start=1
                     /transl_table=11
                     /translation="MTETLNFGIGNAKLDKGTVILSLPAGHSCPFAKDCRSSADRLTG
                     KITDGQHCQFRCYAANSEALFRNVREGRWRNFELIKACNGNTLQMAALIDASIPRRNG
                     KTSLVRFHQSGDFFSQAYFDAWLLVAKYNPGLVFYGYTKALPFWVKRLGDIPANFKVV
                     ASRGGTHDALIEQHGLRSAKVVFSEYQARKLKLPIDHDDTHVWKYDGDFAILIHGTQP
                     AGSEAGKAWYKIFKHGKGGYKSGYFDHYKKQGKVREKTVDGKKIHVKPSVIVKGVQIK
                     PEALAEFSAKLKGIVYGKKQAA*"
                     /db_xref="UniRef100_D6PHA9"
                     /db_xref="D6PHA9_9VIRU"
     gene            complement(191460..192089)
                     /locus_tag="S2_GD2017_2_manure_scaffold_3_prodigal-single_
                     299"
     CDS             complement(191460..192089)
                     /product="Putative uncharacterized protein n=1 Tax
                     =Caenorhabditis remanei RepID=E3LRD5_CAERE"
                     /codon_start=1
                     /transl_table=11
                     /translation="MSKSKKNSKTSKSRKANTAKYDHPGRPMYDPSFPRTKEFTFTDF
                     EVANGVNPKTGKGKECTTLTLRKWLKRDKARMGKSILVLLKGVTADPNSRKGLGRRAH
                     LFSLRSKVNTTRTPRVTQDAPSDVSPETKSYEATKAALLADTSVPVTAPATPEPQPEV
                     TPTPAPAPVEAVPAAVVEAAPIANETPAPAPQAEVTPAPSAEVAPAPQS*"
                     /db_xref="UniRef100_E3LRD5"
                     /db_xref="E3LRD5_CAERE"
                     /db_xref="buj:BurJV3_1593"
     gene            complement(192168..192350)
                     /locus_tag="S2_GD2017_2_manure_scaffold_3_prodigal-single_
                     300"
     CDS             complement(192168..192350)
                     /product="hypothetical protein"
                     /codon_start=1
                     /transl_table=11
                     /translation="MKRDKHLRFIKSEIGIDASPLPDDAVEKLAQYAINVIALEAPQA
                     AKFVAQENDLTITLGK*"
     gene            192508..192909
                     /locus_tag="S2_GD2017_2_manure_scaffold_3_prodigal-single_
                     301"
     CDS             192508..192909
                     /product="HNH endonuclease domain protein n=4 Tax
                     =Escherichia coli RepID=E9TC98_ECOLX"
                     /codon_start=1
                     /transl_table=11
                     /translation="MTLFIGMRTETWKLICGYEPYEISSTGRVRNKKGRILSPFRHHK
                     YLAIHLRRDKQVTKKLFLHRLVAEAFIPNDNSGVQVNHKNHVRNDNRVENLEWVSADE
                     NMTKMFMQKNTIGLLIKHLKGLGYKISKPKV*"
                     /db_xref="UniRef100_E9TC98"
                     /db_xref="V1KFJ0_SALET"
                     /db_xref="llw:kw2_1813"
                     /db_xref="E9TC98_ECOLX"
     gene            complement(192915..193247)
                     /locus_tag="S2_GD2017_2_manure_scaffold_3_prodigal-single_
                     302"
     CDS             complement(192915..193247)
                     /product="hypothetical protein"
                     /codon_start=1
                     /transl_table=11
                     /translation="MDTWGRLHEIRGPVEEGASWCPKPSKTLVWSIGGWHFDKHTGCS
                     TYGTHQLVQLPPEEEKKFWIKRLAQITAVNSLDKLALIKEELDRIKKRLIALAKGQCP
                     PILDAFDE*"
     gene            complement(193283..193498)
                     /locus_tag="S2_GD2017_2_manure_scaffold_3_prodigal-single_
                     303"
     CDS             complement(193283..193498)
                     /product="hypothetical protein"
                     /codon_start=1
                     /transl_table=11
                     /translation="MLFIAEKAIVGKTFTAQDPKIEYTCVGYAQNDTCLVVGAYFDSV
                     NNRTEHKTIKMTDVKFKGDTAADVRVP*"
     gene            complement(193504..193917)
                     /locus_tag="S2_GD2017_2_manure_scaffold_3_prodigal-single_
                     304"
     CDS             complement(193504..193917)
                     /product="hypothetical protein"
                     /codon_start=1
                     /transl_table=11
                     /translation="MTTSNFDDYEKKLKKVKLDPSRKHLKPDPAHWTFEEQLARAVIE
                     GAQLLEAEEKAKKAAAPPAPSPVLEDALGKMSANPYIRARTQLLLKMTPTARSVIEKM
                     EKGLLDKDSRYDTFVSQIARLGDKLDDEQNNKKKE*"
     gene            complement(194069..194734)
                     /locus_tag="S2_GD2017_2_manure_scaffold_3_prodigal-single_
                     305"
     CDS             complement(194069..194734)
                     /product="hypothetical protein"
                     /codon_start=1
                     /transl_table=11
                     /translation="MKLTPQQIEALKNDILTVCQAFNQLRQSTVQYLTLQGLDPKDKQ
                     LDPFNIYEGGADLTKRFNKDWTLAARICRAKGLLSVMTYAANDHSGFNLNLDGNRIEE
                     VSRAFQWIPGQPLPNKWTGNKFSQSKPQTTLLLSFGCNFDGSIRQVWASVSDLVSHPD
                     GKSGDWRFSADCDRAGFSSLTLTEDIFARPSYQQIIGDVEEEYGISGDAKKGLKLVMT
                     KLA*"
     gene            194843..195232
                     /locus_tag="S2_GD2017_2_manure_scaffold_3_prodigal-single_
                     306"
     CDS             194843..195232
                     /product="hypothetical protein"
                     /codon_start=1
                     /transl_table=11
                     /translation="MNNKNTEILHSLLRSIARTDDEFQRELRACVGVTKRAFDRFLDK
                     AEFVPVDEGRVNTVNVIEMNNGEFQMIRSFPETPEGNKAAEDFFCRKLHEHNRHNELS
                     AADMEECVEEGTYEDCGGYQLFLTHSV*"
     gene            195229..195417
                     /locus_tag="S2_GD2017_2_manure_scaffold_3_prodigal-single_
                     307"
     CDS             195229..195417
                     /product="hypothetical protein"
                     /codon_start=1
                     /transl_table=11
                     /translation="MKRRVYYEVRTEQGDGEFDWFVVPPDDPEDGYNPRSKKSAIKAA
                     RNHGAAVFRVVETEVPYK*"
     gene            195507..195737
                     /locus_tag="S2_GD2017_2_manure_scaffold_3_prodigal-single_
                     308"
     CDS             195507..195737
                     /product="hypothetical protein"
                     /codon_start=1
                     /transl_table=11
                     /translation="MMYSAVLIGMRVRMLKNVLVEMKKVRMDEVWDRHLTKWQELNVE
                     TISTQGDWAYLTTYDGDIFLDVPCDAFQVISP*"
     gene            complement(195734..195913)
                     /locus_tag="S2_GD2017_2_manure_scaffold_3_prodigal-single_
                     309"
     CDS             complement(195734..195913)
                     /product="hypothetical protein"
                     /codon_start=1
                     /transl_table=11
                     /translation="MRISNIKKLHRGDQVFWTDPDGGRCSRHYTILEIEYVGGIVKLT
                     DVSGDYLECYARELS*"
     gene            complement(195882..196028)
                     /locus_tag="S2_GD2017_2_manure_scaffold_3_prodigal-single_
                     310"
     CDS             complement(195882..196028)
                     /product="hypothetical protein"
                     /codon_start=1
                     /transl_table=11
                     /translation="MIACICGGFEFLLIIPALAWVLHKIRRKCCKKTCNCNCHENKQH
                     QETP*"
     gene            complement(196025..196159)
                     /locus_tag="S2_GD2017_2_manure_scaffold_3_prodigal-single_
                     311"
     CDS             complement(196025..196159)
                     /product="hypothetical protein"
                     /codon_start=1
                     /transl_table=11
                     /translation="MKTLIIIGLIVAGFVWVTWEIAHAPEGYEDEKGFHYGKEPEDKE
                     *"
     gene            complement(196156..196398)
                     /locus_tag="S2_GD2017_2_manure_scaffold_3_prodigal-single_
                     312"
     CDS             complement(196156..196398)
                     /product="hypothetical protein"
                     /codon_start=1
                     /transl_table=11
                     /translation="MTDRKFYKTEIKFTVLSEEPIPDGMELASIANECINGDWSMGNA
                     SHKETEINGKQAARALINQGSDPGFFRLTDKGEDDE*"
     gene            complement(196395..197066)
                     /locus_tag="S2_GD2017_2_manure_scaffold_3_prodigal-single_
                     313"
     CDS             complement(196395..197066)
                     /product="GIY-YIG catalytic domain-containing endonuclease
                     n=1 Tax=Paramecium bursaria Chlorella virus NW665.2
                     RepID=M1I692_9PHYC"
                     /codon_start=1
                     /transl_table=11
                     /translation="MTSAIYLLTNKVNGKIYVGKAIDFDRRIRVHSYAKSKGYIGNAI
                     RKYGWENFSVSILENGNGLTNSDLLRKEKEWIDKLNSSDRKVGYNLFTRGDPTGYKHT
                     LQSRQNMSLAHIGNKHSWETRQKISQSLTGKKLSAQHRLKLCQARKTRDFSFRKRKVV
                     QIDTDGNIVKVWDSATVAAKELNGNPRNGTQIAASCSGRYKGKTFGFRWEYLDKTQEN
                     SIVAL*"
                     /db_xref="UniRef100_M1I692"
                     /db_xref="A0A0E9DN86_CHLTH"
                     /db_xref="M1I692_9PHYC"
     gene            complement(197104..197559)
                     /locus_tag="S2_GD2017_2_manure_scaffold_3_prodigal-single_
                     314"
     CDS             complement(197104..197559)
                     /product="HIT family protein {ECO:0000313|EMBL:KEY19236.1}
                     ;  TaxID=266748 species="Bacteria; Bacteroidetes;
                     Flavobacteriia; Flavobacteriales; Flavobacteriaceae;
                     Chryseobacterium.;" source="Chryseobacterium
                     antarcticum.;""
                     /codon_start=1
                     /transl_table=11
                     /translation="MKHNSHLTAIARKTLPVPTRWLMAQGLLVGKVMDYGCGKCASVN
                     PPDWFNYDPHYQPNANFGTDRFDTIVCNYVLCTLPSVERMDVLKHLQVLLRLNGVAYV
                     SVRNDRPKHGWGYSSRGTYQGRVRKLPLECIRKTSQYRLYRLTRSTILK*"
                     /db_xref="A0A083WSF7_9FLAO"
     gene            complement(197556..197804)
                     /locus_tag="S2_GD2017_2_manure_scaffold_3_prodigal-single_
                     315"
     CDS             complement(197556..197804)
                     /product="hypothetical protein"
                     /codon_start=1
                     /transl_table=11
                     /translation="MTLVMGTLGTEVLAVNHQTRSIHLVVNMNCRPDELKLPEKLAEA
                     EHKVQFTCRYLVEEGFLPRDHGKQHGWLTHIGVVAKQK*"
     gene            197833..197952
                     /locus_tag="S2_GD2017_2_manure_scaffold_3_prodigal-single_
                     316"
     CDS             197833..197952
                     /product="hypothetical protein"
                     /codon_start=1
                     /transl_table=11
                     /translation="MSTHFENLEVLVQDQPGDVRVVKLILFEDFTRIESRGFH*"
     gene            complement(198271..198549)
                     /locus_tag="S2_GD2017_2_manure_scaffold_3_prodigal-single_
                     317"
     CDS             complement(198271..198549)
                     /product="hypothetical protein"
                     /codon_start=1
                     /transl_table=11
                     /translation="MKWLLKDKKLGTVSEFTSFPYAFRTMFNVIKKGVETGRREADMR
                     QELTIISPQKDTHGDPRVYSVSDAWSMATSSGLLTPDGTINSREFRRS*"
     gene            complement(198559..198873)
                     /locus_tag="S2_GD2017_2_manure_scaffold_3_prodigal-single_
                     318"
     CDS             complement(198559..198873)
                     /product="hypothetical protein"
                     /codon_start=1
                     /transl_table=11
                     /translation="MKTMKFKLVLVVEFDPQGCTAEDLKHNMHQVVTRSVNDGTLTGE
                     LPATVERYSYSVKRIGGPRKKIRRYPKAKLAAYCKNRPPEPPSVSEPHQVLTAPWFPA
                     TL*"
     gene            complement(198870..199079)
                     /locus_tag="S2_GD2017_2_manure_scaffold_3_prodigal-single_
                     319"
     CDS             complement(198870..199079)
                     /product="hypothetical protein"
                     /codon_start=1
                     /transl_table=11
                     /translation="MTRAKCKSGLEGWQGRLQENYVHFAEFKMFAELYDLHHKLGFHT
                     PKAAWEANPVVQGSVNPSDFRKVRA*"
     gene            complement(199076..199462)
                     /locus_tag="S2_GD2017_2_manure_scaffold_3_prodigal-single_
                     320"
     CDS             complement(199076..199462)
                     /product="hypothetical protein"
                     /codon_start=1
                     /transl_table=11
                     /translation="MKFTKTTTFTGRNGCFKATGLELSVYLKPNNDSVIVLEPITSRD
                     IIGRCQIEIPREDIPALIAELQALNPVCKKCGSALVKGLCEDSTCPYSDHPQDKELEE
                     IYEEKAEEHRRDEKRGLYGPDKGNAI*"
     gene            199699..199869
                     /locus_tag="S2_GD2017_2_manure_scaffold_3_prodigal-single_
                     321"
     CDS             199699..199869
                     /product="hypothetical protein"
                     /codon_start=1
                     /transl_table=11
                     /translation="MKFAVKRYWEVCDEVEVEAEHPDQAIEKAHDLPLSTNPEYVPDS
                     INTDPQTDVQRL*"
     gene            199866..200138
                     /locus_tag="S2_GD2017_2_manure_scaffold_3_prodigal-single_
                     322"
     CDS             199866..200138
                     /product="hypothetical protein"
                     /codon_start=1
                     /transl_table=11
                     /translation="MSMSRRCDFFKAVDQKWYVRLGNFEYAHDIEDCTVFGPFETEQA
                     ANGELKYHSNPGGSSTDSSGTAPVPKNVTRPSRSPLRSFNPYLFRL*"
     gene            200173..200346
                     /locus_tag="S2_GD2017_2_manure_scaffold_3_prodigal-single_
                     323"
     CDS             200173..200346
                     /product="Marine sediment metagenome DNA, contig:
                     S12H4_C02728 {ECO:0000313|EMBL:GAI59647.1};  TaxID=412755
                     species="unclassified sequences; metagenomes; ecological
                     metagenomes.;" source="marine sediment metagenome.;""
                     /codon_start=1
                     /transl_table=11
                     /translation="MSRKVTVEVKYRLNLVVNEGVEVKEVMDELESTFVDQTDKADVV
                     GDEMIDYEVTDSR*"
                     /db_xref="X1PTU2_9ZZZZ"
     gene            200455..200652
                     /locus_tag="S2_GD2017_2_manure_scaffold_3_prodigal-single_
                     324"
     CDS             200455..200652
                     /product="hypothetical protein"
                     /codon_start=1
                     /transl_table=11
                     /translation="MKTLTLPNTQMCRVVFTRGGVNYGKIIKTPPELDDVRLAMLTVT
                     PPVPHKDIVRIEPVVSYAKAF*"
     gene            200964..201284
                     /locus_tag="S2_GD2017_2_manure_scaffold_3_prodigal-single_
                     325"
     CDS             200964..201284
                     /product="hypothetical protein"
                     /codon_start=1
                     /transl_table=11
                     /translation="MIVRKDHCGNLVMKASSNDIYVIINRFQPLQAEESEQRFIKARL
                     GVVHLSATEPLHLRSIKPEECGALTSAPCITDGKDVWGFMDYQVKSFLQELAEGREII
                     WVKG*"
     gene            201342..201563
                     /locus_tag="S2_GD2017_2_manure_scaffold_3_prodigal-single_
                     326"
     CDS             201342..201563
                     /product="hypothetical protein"
                     /codon_start=1
                     /transl_table=11
                     /translation="MTPAVLNPRAVVLVDVDGKVTATATNIDPELVVEVVTQRADFTK
                     KAEGMTFNTMHPLPPSQPLNSAYRKGKYP*"
     gene            complement(201529..201888)
                     /locus_tag="S2_GD2017_2_manure_scaffold_3_prodigal-single_
                     327"
     CDS             complement(201529..201888)
                     /product="hypothetical protein"
                     /codon_start=1
                     /transl_table=11
                     /translation="MPLYQNHTRSQHFCILFCRFFLMLIGKVGTPLARPIAEHHDHGR
                     PAEVQTIQGVQDCTPSVPGGSEAARWALRHSVNVPDSVIRAGKSAFPHELLLNEGRRG
                     EAAAERLTDTCPCDRPS*"
     gene            201932..202537
                     /locus_tag="S2_GD2017_2_manure_scaffold_3_prodigal-single_
                     328"
     CDS             201932..202537
                     /product="hypothetical protein"
                     /codon_start=1
                     /transl_table=11
                     /translation="MKLNRSEVVSMVSELEMLGFIKTNGTQCRFVAIVTKTPVVKIKT
                     GNPWGAGNKSKSGLYKVSRKIGIINANYNTSVRNRIAEKLGVKLSEVEYEAGEVWYEH
                     LTTKDGKALPVVQHKDETKRDGQFYLQYFPQHSSNAYVNEAGEVEADETVKPWLYKES
                     ERPDYKPAVIAVNLRNVKQLKASGVVIEMPELDEAEAVLAD*"
     gene            complement(202595..203092)
                     /locus_tag="S2_GD2017_2_manure_scaffold_3_prodigal-single_
                     329"
     CDS             complement(202595..203092)
                     /product="Prophage LambdaSa2, HNH endonuclease family
                     protein n=1 Tax=Bacillus thuringiensis HD-771
                     RepID=J3ZQT1_BACTU"
                     /codon_start=1
                     /transl_table=11
                     /translation="MLAWDLLWRAIFEAGRDGLLTQGVQCGTLKSPVLSPASCYLLDM
                     NEIWKNIDGYEGLYQVSNQGRIKSFYHWGYKPEGRIMKTSPGGRGYSIVRLRRDNKDK
                     THFVHRLVATAFLGMPLETNAQCHHKNCIKTDNRVENLVWVSGKYNMQHRKIAELKNC
                     YVLPI*"
                     /db_xref="UniRef100_J3ZQT1"
                     /db_xref="bti:BTG_05660"
                     /db_xref="J3ZQT1_BACTU"
     gene            complement(203219..203338)
                     /locus_tag="S2_GD2017_2_manure_scaffold_3_prodigal-single_
                     330"
     CDS             complement(203219..203338)
                     /product="hypothetical protein"
                     /codon_start=1
                     /transl_table=11
                     /translation="MSQQRLFIEGLAQQLIAALLIARYEVHNHEVIFGIVKDL*"
     gene            203382..203723
                     /locus_tag="S2_GD2017_2_manure_scaffold_3_prodigal-single_
                     331"
     CDS             203382..203723
                     /product="hypothetical protein"
                     /codon_start=1
                     /transl_table=11
                     /translation="MKTNIQTSKAAIAAVVLASMTRDDLRAVAKAISIPTGKDRKDTE
                     KNLTKAIEDGKLHCKLQTALTFKPADNSKDRETFYVSTLRTYVSGPGKGNEKLFCVPL
                     PSKAGTPADQG*"
     gene            204120..204536
                     /locus_tag="S2_GD2017_2_manure_scaffold_3_prodigal-single_
                     332"
     CDS             204120..204536
                     /product="hypothetical protein"
                     /codon_start=1
                     /transl_table=11
                     /translation="MKSSKYLGSTLAVARGLGAMYSNLGASSYQQVRNPFPMRELVKS
                     VLPSMSTPPLDIQPWEEGFTHGNTINALKRWKSKARTVEQIMADLRARGFIVNKPGVI
                     MALCNTNGIVARRDRAYRLTKRGARFVAIARYAKAK*"
     gene            204891..205421
                     /locus_tag="S2_GD2017_2_manure_scaffold_3_prodigal-single_
                     333"
     CDS             204891..205421
                     /product="hypothetical protein"
                     /codon_start=1
                     /transl_table=11
                     /translation="MLTHNNMKNETTENNAVALAIAMTPETIQASRDINGTLTETAKV
                     RPVFMTHYANAEQDIYGIADLIESVLRERAAVFPRGIETSELRPVAVAAAMTRQDIQA
                     AIEARFTEATPRYPEQTLKNYLSQFCKGRFAKIQLTSAEDCNRNSAEQRAWRKAHGKA
                     EICRAPRAKWYVIDKD*"
     gene            205504..205893
                     /locus_tag="S2_GD2017_2_manure_scaffold_3_prodigal-single_
                     334"
     CDS             205504..205893
                     /product="hypothetical protein"
                     /codon_start=1
                     /transl_table=11
                     /translation="MNTKTMTREQFGKLIADIYAMRSMDRDNGNEIELTAEIADNQTA
                     SPDDLELTAEIESPAPMTRKAWRKYAGKLRMLARIKAECLPAINAARKAKHEIGAGER
                     KGQFIPEEPCDYVALWIDTARQPMPSE*"
     gene            complement(206036..206263)
                     /locus_tag="S2_GD2017_2_manure_scaffold_3_prodigal-single_
                     335"
     CDS             complement(206036..206263)
                     /product="hypothetical protein"
                     /codon_start=1
                     /transl_table=11
                     /translation="MFPNGNMRSMVTCACSVTAPMLNLQVNVKVASQLYTLNAINAVY
                     ALYDIFQVEVLGRYVDTYEVPIKSEPRMLNR*"
     gene            complement(206373..206483)
                     /locus_tag="S2_GD2017_2_manure_scaffold_3_prodigal-single_
                     336"
     CDS             complement(206373..206483)
                     /product="hypothetical protein"
                     /codon_start=1
                     /transl_table=11
                     /translation="MKELKNLFLKNLAAYFFDIEADPDTKTQSKKTRKHS*"
     gene            206554..207612
                     /locus_tag="S2_GD2017_2_manure_scaffold_3_prodigal-single_
                     337"
     CDS             206554..207612
                     /product="Conserved hypothetical phage protein n=1 Tax
                     =Salmonella phage Vi II-E1 RepID=B1GS49_9CAUD"
                     /codon_start=1
                     /transl_table=11
                     /translation="MVVRRKTTEQFIEEARKVHGDRYDYSKSEYVNVVTKICITCREH
                     GDFWQTHKAHVKQRAGCPSCGYLSSFKIRGGHRRTTEDFIVLAQKVHGDKYDYSKVVY
                     TTGRALVTIICREHGEFNQKASSHLRGAGCAKCAQIKVSGALNNMPLNGQVNKVITTE
                     EFIARAMEVHGRRYDYTKAVYRGGKHKIEIICPKHGSFWKDANNHIRHEQGCPKCKLT
                     KGELAIAVYLEKAAIAFEMQKTFDGLKGKKGGALKFDFYVPSRNMLIEYDGEQHFGCK
                     RFKNGLLSQEQIDNLMRNDMAKEQYAYEHSIALVRIPFTQKNNLGEVLREKVVEAPVV
                     RSDPSLLGIITIQDGEIF*"
                     /db_xref="UniRef100_B1GS49"
                     /db_xref="fpy:FPG101_09215"
                     /db_xref="107343652"
                     /db_xref="B1GS49_9CAUD"
     gene            207612..208034
                     /locus_tag="S2_GD2017_2_manure_scaffold_3_prodigal-single_
                     338"
     CDS             207612..208034
                     /product="hypothetical protein"
                     /codon_start=1
                     /transl_table=11
                     /translation="MTKVFELGLYEGVYCLEGQREREGKLIPTWQKLLCWEFVKLVSG
                     YEAQWLSVRVTVSTDPISAKEGVARLQVRQEGFYRWSWRWHEADPRHAYFTFFNSSFG
                     MYFAVEDVLRDFFPSEVCRDDGLDNYKDLWIRISDPAE*"
     gene            208123..208596
                     /locus_tag="S2_GD2017_2_manure_scaffold_3_prodigal-single_
                     339"
     CDS             208123..208596
                     /product="hypothetical protein"
                     /codon_start=1
                     /transl_table=11
                     /translation="MKTYSTKTKDTCWKDSIACILEIPPKGVPDFVRLYGDSYMDETR
                     KWLRDNYGLGMVYVPANEFMETGKLRQNGPIGPEGFSIAYMTMKGEDEREDGLAHAVV
                     CFNGGVFWDNGDDRHGEYDHIDGYYVIYELKMGKPKRIRKLKKRRKKRRGVSKKP*"
     gene            complement(208505..209017)
                     /locus_tag="S2_GD2017_2_manure_scaffold_3_prodigal-single_
                     340"
     CDS             complement(208505..209017)
                     /product="hypothetical protein"
                     /codon_start=1
                     /transl_table=11
                     /translation="MNGHAIYGLSADRQRANMLYCNNYKLTPVVRWCLEEFYKLDSYF
                     INVNCCVFIDGKGGYFEPPEQIYLSQDYQGVQQLVALFHELRHYVQFKTGMWNFDPTP
                     FIRPPNPEWTPIKAKFERFLDYLEYPWEIDAREKSMETLRAFWKHPVSSSFSSLASES
                     ASAFPSLTRR*"
     gene            complement(209153..209383)
                     /locus_tag="S2_GD2017_2_manure_scaffold_3_prodigal-single_
                     341"
     CDS             complement(209153..209383)
                     /product="hypothetical protein"
                     /codon_start=1
                     /transl_table=11
                     /translation="MTNFTKKREEQILQLSNDISEDMDLDHWTRKDLVDAITFWNDRA
                     CEEAQKKALLLSTIQIGLAKLTLDIMEQTTPK*"
     gene            complement(209380..209778)
                     /locus_tag="S2_GD2017_2_manure_scaffold_3_prodigal-single_
                     342"
     CDS             complement(209380..209778)
                     /product="hypothetical protein"
                     /codon_start=1
                     /transl_table=11
                     /translation="MKVPILTLDTPNKNNRVYPRAVMEAAFAKYKKEFIDERRAMVVK
                     RQPEQAITNLLDVVGVIKEISFEGDTVMADIEFLPTVPEGLSCETGVKLGKLHLRTGG
                     MGSMKVNENGQNVVQDDYELTHCFLTDDPA*"
     gene            complement(209775..209987)
                     /locus_tag="S2_GD2017_2_manure_scaffold_3_prodigal-single_
                     343"
     CDS             complement(209775..209987)
                     /product="Uncharacterized protein {ECO:0000313|EMBL
                     :KKK98382.1};  TaxID=412755 species="unclassified
                     sequences; metagenomes; ecological metagenomes.;"
                     source="marine sediment metagenome.;""
                     /codon_start=1
                     /transl_table=11
                     /translation="MKWDFPNSPWWIYVDALEKLDAEYKAKRDALKQTLREAQAKCDH
                     PKTTYHPDPSGNNDSYTECDVCGKEI*"
                     /db_xref="A0A0F8ZWW3_9ZZZZ"
     gene            complement(209984..210079)
                     /locus_tag="S2_GD2017_2_manure_scaffold_3_prodigal-single_
                     344"
     CDS             complement(209984..210079)
                     /product="hypothetical protein"
                     /codon_start=1
                     /transl_table=11
                     /translation="MNRDDYFLFVGTVIAIVFVGGVILFFTGVIQ*"
     gene            complement(210079..210591)
                     /locus_tag="S2_GD2017_2_manure_scaffold_3_prodigal-single_
                     345"
     CDS             complement(210079..210591)
                     /product="hypothetical protein"
                     /codon_start=1
                     /transl_table=11
                     /translation="MKIETKLSIGDKIWYISVRDGCGKQVSVIEVKVQQTKGGTTITY
                     TMDDATEQYEHTEGKYWWRNRAAFVRHLLTALKPIGNGKKSLPVFEPKRDTLSEEFEK
                     FFCDEPSKVSNPCRVMPVKLPPDLVPGTGRVATALINRLGLKTEQQRVKEVRRNELSQ
                     LIDEILEAED*"
     gene            complement(210533..210802)
                     /locus_tag="S2_GD2017_2_manure_scaffold_3_prodigal-single_
                     346"
     CDS             complement(210533..210802)
                     /product="hypothetical protein"
                     /codon_start=1
                     /transl_table=11
                     /translation="MNWKRHNTKFGTKLGRCGVTGKAIFRTEGAAKKRIKEIINDENN
                     RCNGYLRAFQCHRCGFWHLTSKANTHYEDRNETQHRGQDLVHQCA*"
     gene            complement(210799..211068)
                     /locus_tag="S2_GD2017_2_manure_scaffold_3_prodigal-single_
                     347"
     CDS             complement(210799..211068)
                     /product="hypothetical protein"
                     /codon_start=1
                     /transl_table=11
                     /translation="MKVVILTEKEWRALSYFLGELGDMQSNAGCNDLPRALCDMFTDE
                     EGKFIAEEYARFNNPKKPEGPNWPIPDFCLVALLQSKIRKQAEIP*"
     gene            complement(211065..211199)
                     /locus_tag="S2_GD2017_2_manure_scaffold_3_prodigal-single_
                     348"
     CDS             complement(211065..211199)
                     /product="hypothetical protein"
                     /codon_start=1
                     /transl_table=11
                     /translation="MWRLWAYPLIFFLVWLLCKYPHKFFGAIDKLDAKLKEIAWKILR
                     *"
     gene            complement(211201..212136)
                     /locus_tag="S2_GD2017_2_manure_scaffold_3_prodigal-single_
                     349"
     CDS             complement(211201..212136)
                     /product="hypothetical protein"
                     /codon_start=1
                     /transl_table=11
                     /translation="MDRLYKPTEAKQVKSQDIKEFLRAGPAILALQDEIERLNMALDD
                     QIEIAKLAVDMRDRCELRCAEMESRLSQEREWRSKQEDKSYRLNESERRIIKLEADLK
                     TEIQNRDHFRNLVAQQDACIKIAKEKVKEFLDAADREKKNAEHLARKTLELKAENDKL
                     KEAAKDTGSQAEMASQVPTLLEENRKYREQTTRLVEEKRVLEDKMGDLECMGCRTGEM
                     GAYCGGCLGCKVRQLEHILEQESKNLDSRNAERDTLKAELKRVLESHAHNERLIQSLS
                     QQLNLCRKGLMDVVEAGVFARKQVAKGVLAEANKL*"
     gene            complement(212154..212396)
                     /locus_tag="S2_GD2017_2_manure_scaffold_3_prodigal-single_
                     350"
     CDS             complement(212154..212396)
                     /product="hypothetical protein"
                     /codon_start=1
                     /transl_table=11
                     /translation="MSQFKTPEEAIAACDAECERAWQEYLTTNKLDPAKAPEAAAAAY
                     HVFRQGYMAGARFVSGIIMTKMMTHGKTHIIEPSKP*"
     gene            complement(212806..213207)
                     /locus_tag="S2_GD2017_2_manure_scaffold_3_prodigal-single_
                     351"
     CDS             complement(212806..213207)
                     /product="hypothetical protein"
                     /codon_start=1
                     /transl_table=11
                     /translation="MKLVAKYVGRLIEYHSHPDPSYALLKDTKTGEVKRVNADSEKLA
                     EQGITESGAEFEIVIMENDEKRVSATMSRLETPHFSAAEIEAVKELDSKLGNVPEEFR
                     PPASPSPEEQERIRQLEARIKELEAMLGKKS*"
     gene            complement(213204..213386)
                     /locus_tag="S2_GD2017_2_manure_scaffold_3_prodigal-single_
                     352"
     CDS             complement(213204..213386)
                     /product="hypothetical protein"
                     /codon_start=1
                     /transl_table=11
                     /translation="MMDHDDMDNEEVTPQCEMISACCGAPPLGLLEDDAFGKTNGVCS
                     ECKQTAIFEKDLTNDL*"
     gene            complement(213419..213721)
                     /locus_tag="S2_GD2017_2_manure_scaffold_3_prodigal-single_
                     353"
     CDS             complement(213419..213721)
                     /product="hypothetical protein"
                     /codon_start=1
                     /transl_table=11
                     /translation="MELTTFFCCGIVDIMSEITFAENEPTTTPKPMKARAKFDLICAS
                     KVKKYALSVAQSNPAPQRAKMFTRVSEDFLMLAEGVLRNWIVNRVRSQPSKGKTLT*"
     gene            213757..214023
                     /locus_tag="S2_GD2017_2_manure_scaffold_3_prodigal-single_
                     354"
     CDS             213757..214023
                     /product="hypothetical protein"
                     /codon_start=1
                     /transl_table=11
                     /translation="MRPFQKSKIELLKELRELIKEARQQHAERSLISERRFNRKMVLL
                     RREIDRWVKELVNEEKLREQERQHNEVLRKQMEAAIAAHAGSDQ*"
     gene            complement(214056..214586)
                     /locus_tag="S2_GD2017_2_manure_scaffold_3_prodigal-single_
                     355"
     CDS             complement(214056..214586)
                     /product="id=3925021 bin=GWB1_Spirochaetes_59_5 species
                     =unknown genus=unknown taxon_order=unknown
                     taxon_class=unknown phylum=unknown
                     tax=GWB1_Spirochaetes_59_5 organism_group=Spirochaetes"
                     /codon_start=1
                     /transl_table=11
                     /translation="MKFIDLTKKPPFGLLTVISHSHRGKDYKHYWNCRCRCGKEKVIR
                     GNYLTDGRVVSCGCQKKRKGKEHPGWKGWEDLSGRHLNSIKSNANHRHIKYSVSAEYL
                     WNLFINQSRRCALTGEIITMDDSQTASLDRIDSSKGYEEGNVQWVHKTINLMKMDLSE
                     SEFLKWCRTVASHTRK*"
                     /db_xref="GWB1_scaffold_6850_9"
                     /db_xref="A0A094IKN2_9MOLU"
                     /db_xref="cdg:CDBI1_07535"
     gene            complement(214626..214955)
                     /locus_tag="S2_GD2017_2_manure_scaffold_3_prodigal-single_
                     356"
     CDS             complement(214626..214955)
                     /product="hypothetical protein"
                     /codon_start=1
                     /transl_table=11
                     /translation="MFNDVLVISDALVEPPSEVLPFRTITMMCHDELLMDILLHTTQD
                     MKDIFYHWMKPRGMMDYVVYILNELEFEEGVRLDTIGIYPHTILTHCIRLENQLNLLG
                     QIRAFKD*"
     gene            214996..215271
                     /locus_tag="S2_GD2017_2_manure_scaffold_3_prodigal-single_
                     357"
     CDS             214996..215271
                     /product="hypothetical protein"
                     /codon_start=1
                     /transl_table=11
                     /translation="MIKLKPIVEHSVPRRMLEGESEDHSFKRGYVMGKKDYATEYERD
                     LDPNHLPPEFIKGYKKGWAEERRKRWWDNLNAKMTDLLGRMGSSRLR*"
     gene            215287..215685
                     /locus_tag="S2_GD2017_2_manure_scaffold_3_prodigal-single_
                     358"
     CDS             215287..215685
                     /product="hypothetical protein"
                     /codon_start=1
                     /transl_table=11
                     /translation="MRFNSKSVLLNRGVNYRVPIETPPSFKHYTFSREVMPEAIAEFN
                     KRLDKRPHVTMHFDGIKVDVLRIVPQGDTLALWLAVREKDIDTLHEMCFTIQGEVVFA
                     ENSETHVDKVIIHDLMYDEDKGVFASKKKH*"
     gene            215687..216451
                     /locus_tag="S2_GD2017_2_manure_scaffold_3_prodigal-single_
                     359"
     CDS             215687..216451
                     /product="Tax=RIFOXYD2_FULL_PER_ii_58_15_curated"
                     /codon_start=1
                     /transl_table=11
                     /translation="MVTTNFKGGMGNQMFQYAFGRIIAEHKGHKLAISNPDNRKELFT
                     NFPNAGAVEGKETGHNLLQLTPDLQYLNLEQALNHDGAIYLHGYWQKHYYYTPYEDRI
                     RQWFAYDDSQHEKPDPSDLVVHMRLGDQLKPEPIGLPPTVDVYVDLIKQIAPQRCILI
                     SDEPDEPFIAPIRALPNVVVRRGSQMEDFSMLKHAKRAIISQSTFAWWATFLGNLDTI
                     YVPLTSSGRRCLWKKCPAVQDIDLIPLTNRYIPFSI*"
                     /db_xref="90081000"
     gene            216468..217241
                     /locus_tag="S2_GD2017_2_manure_scaffold_3_prodigal-single_
                     360"
     CDS             216468..217241
                     /product="hypothetical protein n=1 Tax=Atribacteria
                     bacterium SCGC AAA252-M02 RepID=UPI000376C22D"
                     /codon_start=1
                     /transl_table=11
                     /translation="MGQRTSLSDEEWYRNTCQDAATRDEAFEVFRQNADYRKIVETVN
                     RDEGQIYLDTITKRLELLDLNKCKENDEQGGPILKEYPEPIGHISPTTLRYAKILTDL
                     VTHFGKLDGWVIAEVGGGYGGQCKLIKDHFDIKEYHIYDLPEPIALMQKYLTKYGHTG
                     VTYHNVRESMFPLDTVDLFISNYAFSELARETQDFYIKRFIERAANVYMICNWPSAGD
                     LQPYSMDELRKKFPQAHVETDIPPWTNVLFWGKQLTSSE*"
                     /db_xref="UniRef100_UPI000376C22D"
                     /db_xref="puv:PUV_13780"
                     /db_xref="F8KZI8_PARAV"
                     /db_xref="UPI000376C22D"
     gene            217726..228039
                     /locus_tag="S2_GD2017_2_manure_scaffold_3_prodigal-single_
                     361"
     CDS             217726..228039
                     /product="hypothetical protein n=1 Tax=Nesterenkonia alba
                     RepID=UPI0003B42CD9"
                     /codon_start=1
                     /transl_table=11
                     /translation="MQFSLSQLIDEAWVTPTYGPGGEPAGTYWEKGTPRLLYTPPKID
                     VTKKGPEDSETRGKATRLFYDFYAMNLLHMWLGSTFPRDLPPEKKKERQVGAMWGQMQ
                     KHPELMSPALFAGYQDVEQPPAGVGIVPQQLRDRIEQIYDEVTLALGRRLLAHLRLTL
                     IQEFRYLVTHSSEWVSFRNKLIALYKKNGTITKDDLNKAVATNLPGMKGHEDSVKRLL
                     LFAKYYRIDTPTDDPANALKSDEPGAKPPEEPEVEPTPEPEDEPEPEKPSEPEEPEEP
                     YEEPPAGADWQSKKEAEYQAKIDALKAYMSAKKKLSESVYKDPYYAAGRLTPSVIRAM
                     QNAVRKSGLTWEDVMLGYKNIRWGGAMGGARWGAGVEAFIDLVSKAKEERVEDMAALI
                     DHIYDLEHNTGELLNKGGMYVDSHDLDRRAKVTHIARFLPNVSPMIKRLILLTLKYVS
                     KHPDIEADIHKITNSPTKPFTPEEATALGQAKFAKSSAGDSYQTQAPYTNKKGKAVQR
                     NFIAKAHTNGMYSLVDSMDADVKVFDTFEELKNYVMANSEEFMMPQAGISHYQPTVKQ
                     TAKQKYLSAHVRIKLDAEKETALLEQCKMAFRPSETYYKAYLPGDDRFQFFAFSDGTF
                     MGLKKSSPDEVQISNNWDDAFKHCKMMTANALPNSEYEEGKAWIGKPLGSAPPTVHPS
                     SSPNISPTVGGTVGDQFQFSLAPAEIQLLNMLVQQKLVGQDYEFDVNTASHDGMSTLT
                     IGGKVKFAVGKQAISPTGKKYRIKHYANSGEEEWAFANWNSIYYFVNSNFQGLIGDDP
                     IKDTATVSAQVIPTAPQGQLPPNSPSEASYKVHVGIQKPPTHTIRLTAEDEKELGTIG
                     FHPSMVGTDVWYVHSTAKDTVKFYPNYTAKIIFTSQKTQFPTVTKKIPDAIAWLKQHY
                     TAAQSKSPLSQPTQPKSDKGTKIAAIFDKIITDAGFHWDDQSGVYHDPEAHATIKIDP
                     YPKSTVVFQYGNIPPQTFATLPKLAAYLQGLYLAQKKTLAAAGVTPKPGEEFPKVAQV
                     TPLLANKGYTFTGYDNGYVYDNPNGSQIVIQSDGKSSVSTPQGDFHYPSIDVLISYLS
                     DGGAFVSKKDLTDDEISKISEVTLKFYPHITKTVVPSGEDNQITAGFHSTDFDTRHVQ
                     VYKNGVYFCGVGKGDDPAYPYEIRNVDPVKKYHNIYSLLSGLDMLLSSGGGEGGEPPA
                     TPPTAPTPTTEHEGINPVEFQKIYDTFKDNKAGYVFGYDEGEKGVQTPFVKFFYKNDV
                     TDQLEHIYSLGAIGTNYVFYNEFTKKPFLHVGSWDQVIDALNSLLAAPPIQKSKNELS
                     PEQKKMLEDLAGHYGFVAKEDKGTDPEGGAYPVMYILSNWGSRVWGAAYHDGMYKLFK
                     VIGNTWDQLSASPSFVTIHDMLKNLMEKASKEPQSVPPLTPSPTPSEDTEKLSGGQVA
                     ALDAFLKKLNKGGKWGWSIGYTEPIDEAVKHIQPEATHVVISNPDLKVWFRIRRKHGM
                     YIVEERENNKWVIGKEFDTFAPCYKYVADLLIKLESQHPSSGTIPPSSQITQQIDDAE
                     IVQVKDLVAKYYPNKELKVVKKYLKSKNQKVPFIGIIDSASKKNIWAIGKGKDGSYRL
                     FKIEFGDEWETQAITSTWEQMYDSFSKALAQDVIKPVEGLSDEQLEWVETLISTQKPN
                     LITQRWPNGQIGVYDPSHKPVGYATEIGNPLFVVRKATNDPFVLQIHTEDGGAGIEEH
                     PFQTFEELANYLKEHLDLAVQLSVPQTPEGKLPITLEKHGFKYTGTKAYKVGVKAGKA
                     AHIYENPEYEIAIFDNGTSQVKMKTGSGGVDDFDNIADLMKFMEDHFGETPSVDQAYK
                     DIYNYLEYTGFTSEDKDATPSVWIKGNEKITIGNDGSSVVQPAGHPSHDPAAPAGKLE
                     YQTLDGLKHYVSEKYYKVKQHDEELEKVLGHFGFEHQEGSHKGTTDVYLHPASGIMVY
                     TMPNGGGVLKTDLHKVPEAFVSFASTYDLAAFTTQFFEKYKIEPTDADDDDAMDYETG
                     QTGDSELDELIKKSGLIFQGITTDTTDGSHAMIYLAQDGRKLTIHDDKSSSFKHSAQV
                     QSIGWNDYEGLKDFLVNTISGTYPAADTFAKNAGYAGLLKTLANYGFKHKKEIKHQPD
                     EQPYKVFKRPDGAGVTIWDTGVCSYKAASDKAEWEYAKSFAELDDKLKSIYGEVPSAD
                     TGALSIMTYEEAKPIIAMLQKQFNVWPKAKKIATPLVEWQYVSTQPVTGGGGEIQVRD
                     HKGQLTFSIGRRADPQITTAWYVRQRVMTTVKNVSHVFTSVGSMINWIGEHIDKLVGF
                     QPIYGYEQTGFKGPGTEFGSTYHADLDLETQFHAAGFHQEMNSLGNLWEHESGFTTQL
                     FQKGITWHWKGGAIEFAIDQKDQKAFLSNVLAKISPAIVTDDLVADIFKVEADKSPTY
                     TYEPSGETYKAHDDAQNAESITLNEHDTALLHLLGFKVNKPQSDPHYENVYGDIFQFT
                     DVGTANYWEVEKGVSTPAPVKQSLAFETVEGALTFAVAKYSKNPFSNADYNENPTDDQ
                     MGYIQVNEADTKLLLELGFEYDPHAKYYIKPLGSQTPVDEAGKKKKKKIDPKQGEFQF
                     TDPSHSVPNEPEEYPEDEFEVFIAWNTGNAMWVRTKEPMDIGYNDESDERKEGSIKDI
                     LIFIWNRWRHIIWQDMGENVPIDAAQPLKEPEKPNYNTMAQDKVQKMTTLMPEDAKRL
                     EAIGFKFTMDFGYPLYIRGDEAHAENFGIVNDGTAHYTNATTQEDIMFDTVEKGIQHL
                     EAKHKATIPAGGSIFNIKAPENIHKKLIDKGFNYDEVNKTYEKNMDTDYWEKMHFMGK
                     AYVYTYPVEITKGNVTHKKFADADPYKVLNKYNQVHVTEFKDPIQTWQDAVKFGDANY
                     MNAPAEWKQYAPYAPKKSPSSIKASPAFEKVLHEMGFKYTATGIYMYQHPNVPTDWEA
                     IKIEPSYIVYFYPSTESSHGIKYFASLAVWPNVVAKIKEVREILGIPMKPKKPTHEIV
                     AQIDKARKQLPKLGYMPEGPKPHHESAEYFSQKFMDAVSELLRKESVVLFPNGSMTFY
                     LYDVGKHAGSGGEQWLGAKEFATINEGLIELAKGSNKLIIKVAMEYEQRLAENGFGWS
                     DEEEGYVFTPPGSQDWFIVLRFFGNGTALAFSMELDGGTFEASADKKFDNFYNGINWS
                     AFKQFQGSAQQGPVIKGKLGGKQSATTPSVMPFSGFDYYHWADGKGHNPHATIKLMSQ
                     DASTMKIMGYEVEQLPDKSYVYKNSQGDTARFFVNGVGEWFKKGQDKFQSSIKKTMQA
                     IWDDMAGTQPPEAKKKAAPKKKKTGDVPYTGYDYSEVHTTEEVPPTDSIELLDDDAET
                     MKQMGFLFVEDENEVDEYKFYYYNQKDDDKMTFHADGTAEYRWVESDGNEYHKSFETV
                     QEAMQYLWDKYNPHIEESTYRGFMKRLLA*"
                     /db_xref="UniRef100_UPI0003B42CD9"
     gene            complement(228017..228421)
                     /locus_tag="S2_GD2017_2_manure_scaffold_3_prodigal-single_
                     362"
     CDS             complement(228017..228421)
                     /product="hypothetical protein"
                     /codon_start=1
                     /transl_table=11
                     /translation="MIKLTEVLSEPQTATPFKGIVYRGDDKKFDKFDYSFIGRSTGAH
                     TVGFWFTDSPEAAEFFGQHVRAFEITMDNPKVVTGQEFAKGYPHGPPKFAADAMQEGH
                     DGVIITDIKDGDRWSTVFCVFDRDQIKPAAAS*"
     gene            complement(228421..230067)
                     /locus_tag="S2_GD2017_2_manure_scaffold_3_prodigal-single_
                     363"
     CDS             complement(228421..230067)
                     /product="hypothetical protein"
                     /codon_start=1
                     /transl_table=11
                     /translation="MIKLLPLVNPRLVLLETEEKGLPEEFKVKERGLNFLKQRVAELN
                     KKAAKYKVPPIEIVIIKEDMVKALAPWIKQMQANNPVQMPLDPGLLQDPNSWVLVKEY
                     TVTLKGEPPQVEGYEFIARLEHTPEGNFVFTNPHSSVPNLPAEFKSMNQHCDYCHTNR
                     DRHDTFIIKMENDDPKRFPNNKAGDLLVVGRNCLAGFLPGLSIAGLIAWTNMIENIEF
                     DVKEAREMDDFEGMGGGGGKYYEPADHLLAWLCATYLHTGKYMSKSQANANAEAGMTG
                     MMTVSTVARALGEMRPNLMGLQGKDPRDVYPIYYRMQEDEEFRKKVEELAKEFQEWYP
                     TKDWAKLAQEKPEKADFINNMALVGKQEYLKSQYFGFFSALFQFFLREKKAKEDKAEA
                     EKKAAMLPPSPINFSDPALIGKRLRDIAKEGEIKRLQSGGMDEKAIKKAIKGKEWGWE
                     VSVKKITEYEKTQTFGYGDSGLGWRVLFTDDYGNDFMWFASADLGFQEGGKYLIDGTL
                     TGYEQPNHYHPNKPQARINRVKVLKDHQHPDQPPPPVTAM*"
     gene            complement(230085..230570)
                     /locus_tag="S2_GD2017_2_manure_scaffold_3_prodigal-single_
                     364"
     CDS             complement(230085..230570)
                     /product="Uncharacterized protein {ECO:0000313|EMBL
                     :AJF40677.1};  TaxID=1589297 species="Viruses; dsDNA
                     viruses, no RNA stage; Caudovirales; Podoviridae.;"
                     source="Vibrio phage phi 1.;""
                     /codon_start=1
                     /transl_table=11
                     /translation="MKPKFVGTEKKCIDCHETFPLSEFYRAKKTGAYSSRCKKCDILS
                     CQQRSSASYKSRSRVLCNAARSASKKKNLPFTITPQDIVRQYESQNGKCYYSGQPMSF
                     ISNDKNIMSIDRINPSCGYTPDNIVLCRWSVNNMKSNLSVEDFLSTCKAVYHFSENRT
                     F*"
                     /db_xref="A0A0B5H2K0_9CAUD"
     gene            230713..231591
                     /locus_tag="S2_GD2017_2_manure_scaffold_3_prodigal-single_
                     365"
     CDS             230713..231591
                     /product="hypothetical protein"
                     /codon_start=1
                     /transl_table=11
                     /translation="MNSTPEERGCQPPKGITVDNSKAVIDKGLTPSELTNIVQEVAGH
                     QIETPVSKVIEACNQPAESPAKKKAIEESRKLIESFAQNLKNYPKHLSYEGSVVLCVM
                     VSINETESISINGLPSVDRELILSQLPEGALKKLQEFNAHLKVEFDEARDFILTYSHI
                     YVLSTKPEETKKEEVVLRFFNTVIHPQHVDKAVVVEKDGEKISLGGKFQFDKKSIQRK
                     IGLTDKHDTDDDTDDSLPPRRQPIAGRNAYEIRADVLQMAVDWAARNNQAIKTPDDVV
                     SLAKKFYSFVEDRNRR*"
     gene            231595..231987
                     /locus_tag="S2_GD2017_2_manure_scaffold_3_prodigal-single_
                     366"
     CDS             231595..231987
                     /product="hypothetical protein"
                     /codon_start=1
                     /transl_table=11
                     /translation="MEEKEFGEFPFERGPLIGSLSRVANHAKVKAMLASIEKQLTDLS
                     ERLRVANTSAGDAKNPRQVMLYNADLILHRKLEAQRKRFEDKLAELEEYIKMDIEYSN
                     KLQHINTDTERSQNERLRKDVPGGTLGG*"
     gene            231941..232057
                     /locus_tag="S2_GD2017_2_manure_scaffold_3_prodigal-single_
                     367"
     CDS             231941..232057
                     /product="hypothetical protein"
                     /codon_start=1
                     /transl_table=11
                     /translation="MKDYAKMSLEGLWVGDCVGNLGQLYFAHDILKALSEAI*"
     gene            232111..232269
                     /locus_tag="S2_GD2017_2_manure_scaffold_3_prodigal-single_
                     368"
     CDS             232111..232269
                     /product="hypothetical protein"
                     /codon_start=1
                     /transl_table=11
                     /translation="MYLDATGVCPLEEALGKIMPLRKVDIYRKDLYATATIALPIIKQ
                     VIEEYGKR*"
     gene            232256..233194
                     /locus_tag="S2_GD2017_2_manure_scaffold_3_prodigal-single_
                     369"
     CDS             232256..233194
                     /product="GDP-L-fucose synthase {ECO:0000256|HAMAP-Rule
                     :MF_00956}; EC=1.1.1.271
                     {ECO:0000256|HAMAP-Rule:MF_00956};;
                     GDP-4-keto-6-deoxy-D-mannose-3,5-epimerase-4-reductase
                     {ECO:0000256|HAMAP-Rule:MF_00956};  TaxID=555079
                     species="Bacteria; Firmicutes; Clostridia;
                     Thermoanaerobacterales; Thermoanaerobacterales Family III.
                     Incertae Sedis; Thermosediminibacter.;"
                     source="Thermosediminibacter oceani (strain ATCC BAA-1034
                     / DSM 16646 /; JW/IW-1228P).;""
                     /codon_start=1
                     /transl_table=11
                     /translation="MEKDSKILVLGANGLVGSALTRVLKIEGYENVQTPDHRRLDLTN
                     QLSVNLHFQYGGYSHVFLAAARVGGIHANSTFPADFIYNNLAIQTNVINACKETGVKK
                     LMFLGSVCIYPKFAEVPVKEESLLTGELEPTNQWYAVAKIAGIKMCQAYRKQYGCDFV
                     SVMPCNLYGIKDNFHPVNSHVIPALIRRFVDATEKELPQVIVWGTGQARREFMDVDDM
                     ADACVFLMNTYSDDRIINIGCGVDYTIKELVETLAEVVGYKGQIAWDTSKPDGTPKRM
                     LDSSRLFNMGWRPKVGLKEGLTKAVNWYKLHKHEIK*"
                     /db_xref="D9S1L0_THEOJ"
                     /db_xref="UniRef100_D9S1L0"
                     /db_xref="toc:Toce_0511"
                     /db_xref="1.1.1.271"
                     /db_xref="1.1.1.27"
     gene            233181..233603
                     /locus_tag="S2_GD2017_2_manure_scaffold_3_prodigal-single_
                     370"
     CDS             233181..233603
                     /product="HD domain protein n=1 Tax=Marvinbryantia
                     formatexigens DSM 14469 RepID=C6LJS5_9FIRM"
                     /codon_start=1
                     /transl_table=11
                     /translation="MKLSDQTTEYWTGRAKEIATFAHEGQKRTDGSPYINHPSRIADA
                     VEARLKPIAWLHDVVEDTQVSLEDLKSQGFPSYVIEAIDLLTHRKGDSNIVYWTKIKA
                     NPDAKAVKLADINDNLSDKPSDYAKQKYAKALAFFNAP*"
                     /db_xref="UniRef100_C6LJS5"
                     /db_xref="C6LJS5_9FIRM"
                     /db_xref="euc:EC1_07330"
     gene            233654..234334
                     /locus_tag="S2_GD2017_2_manure_scaffold_3_prodigal-single_
                     371"
     CDS             233654..234334
                     /product="hypothetical protein"
                     /codon_start=1
                     /transl_table=11
                     /translation="MIVLFVTGLKQPKEITMKKFSKIIVGVFCALLLATSAFAADTAV
                     KATTNAPVAVTTTPATGLSYLWEQPKVEDPSWVFAIGGSGATGLKGNSETAFGLNLQL
                     GRTAQLLLPFEYGVRQSFSYASSTPQSACTVGGDDDSSTLFTTKLYADWTLLTYKKLD
                     LFAGGNVGLTYGNTSPLWTAAPETGLRFWLKKDVAIEGRVEFPFDLNDGAKFQDAMTY
                     TVGLKLKF*"
     gene            234446..234709
                     /locus_tag="S2_GD2017_2_manure_scaffold_3_prodigal-single_
                     372"
     CDS             234446..234709
                     /product="hypothetical protein"
                     /codon_start=1
                     /transl_table=11
                     /translation="MLKRLKKHSLYEVWSEDAAESVYVDHKPTEDEIDELWEENWPNT
                     PSRPKVFKEKHFYTSADKVTWGKNPKTGKVQLLKGGKVIAEQG*"
     gene            234711..235295
                     /locus_tag="S2_GD2017_2_manure_scaffold_3_prodigal-single_
                     373"
     CDS             234711..235295
                     /product="Elongation factor Ts id=2746252 bin
                     =GWF2_Verrucomicrobia_51_19 species=Carboxydothermus
                     hydrogenoformans genus=Carboxydothermus
                     taxon_order=Thermoanaerobacterales taxon_class=Clostridia
                     phylum=Firmicutes tax=GWF2_Verrucomicrobia_51_19
                     organism_group=Verrucomicrobia  organism_desc=Good +"
                     /codon_start=1
                     /transl_table=11
                     /translation="MSNVEKVKLIREKTFSPINRINAALAKTNGDVDEAIKILVAEKQ
                     ADANDMANRSAEAAIVHSYVHNHRVGAMLVLACQTDFSAKNDMFLNLAKDLCMHIVST
                     PVVPIYSDEANVPEDTRKAFEQGFATEAASKPPQVVAKIVAGKMKKWYAENCLYNQPF
                     VKDDTKTVGQLIGEVAATIGEKIEVKRFVKIVAQ*"
                     /db_xref="gwf2_scaffold_1098_4"
                     /db_xref="saf:SULAZ_0197"
                     /db_xref="86675966"
     gene            235292..235690
                     /locus_tag="S2_GD2017_2_manure_scaffold_3_prodigal-single_
                     374"
     CDS             235292..235690
                     /product="hypothetical protein n=1 Tax=Pontibacter roseus
                     RepID=UPI000373D67D"
                     /codon_start=1
                     /transl_table=11
                     /translation="MKPRCDKCKVDLEVVAACPTGWSDEHYQCPQCDGTYNLFEFCEL
                     CGMHTHTRGHHLTPRCKGGKETADICETCESYIHKTWTHNELRDTFNTVEAILSNEGF
                     QKFLKWRLKQPPTALFKSNPGKFRDRHPYH*"
                     /db_xref="UniRef100_UPI000373D67D"
                     /db_xref="D8J4W7_HALJB"
                     /db_xref="dra:DR_2483"
                     /db_xref="UPI000373D67D"
     gene            235740..235868
                     /locus_tag="S2_GD2017_2_manure_scaffold_3_prodigal-single_
                     375"
     CDS             235740..235868
                     /product="hypothetical protein"
                     /codon_start=1
                     /transl_table=11
                     /translation="MTGKSESAEAEAIRDQMDIHWKHLSLTQQEAMRLRNEKAIGS*"
     gene            235846..236079
                     /locus_tag="S2_GD2017_2_manure_scaffold_3_prodigal-single_
                     376"
     CDS             235846..236079
                     /product="hypothetical protein"
                     /codon_start=1
                     /transl_table=11
                     /translation="MKKQSAVKRIKDLDLTKSLGGVKFKHPQTGETCIWQSQWGYPEG
                     KAGVWYKTDPNSTRIFPLCLDKLEQALEFEVVP*"
     gene            236199..236543
                     /locus_tag="S2_GD2017_2_manure_scaffold_3_prodigal-single_
                     377"
     CDS             236199..236543
                     /product="hypothetical protein"
                     /codon_start=1
                     /transl_table=11
                     /translation="MKNLNEMTEAELKALSKSVEDELDERCKQEFQRTARTKEELLKV
                     YSGYGYIVPEDAKFFRIRTGEHDGCYGFQVGFYEHSCHVDSTDFIVLFVYTNKHEFEV
                     ESYSENWLEKVS*"
     gene            236540..236719
                     /locus_tag="S2_GD2017_2_manure_scaffold_3_prodigal-single_
                     378"
     CDS             236540..236719
                     /product="hypothetical protein"
                     /codon_start=1
                     /transl_table=11
                     /translation="MNASEQEQQIVEELAAVMRKHRKHGTLFLVDYIRMAYEKEIGYA
                     PKPTSKPAKSKKKYA*"
     gene            236712..237062
                     /locus_tag="S2_GD2017_2_manure_scaffold_3_prodigal-single_
                     379"
     CDS             236712..237062
                     /product="hypothetical protein"
                     /codon_start=1
                     /transl_table=11
                     /translation="MLNLTDDQWTELFNRVDETVTKAQDDLPEPVRAKALEIPVIVDK
                     YQFPLDRWKNMKVLGCYMAWTSGPIAIFAGQIYEDCHQDMDGAMASVRQVYYHELAHA
                     IGDLGELEVKERGL*"
     gene            237059..237373
                     /locus_tag="S2_GD2017_2_manure_scaffold_3_prodigal-single_
                     380"
     CDS             237059..237373
                     /product="hypothetical protein"
                     /codon_start=1
                     /transl_table=11
                     /translation="MTEELDDKGQYPLPEDWAGKRAEQFNTLWRDHLSFHPTVATISW
                     ERREKAKEFAWAIYKEALMQTKEVQELLTKAYKDGEENGANNLRDKVRDKLGELMDTL
                     GD*"
     gene            237385..237861
                     /locus_tag="S2_GD2017_2_manure_scaffold_3_prodigal-single_
                     381"
     CDS             237385..237861
                     /product="hypothetical protein"
                     /codon_start=1
                     /transl_table=11
                     /translation="MDKSVLLLMALLKGLEKFEWRADPDAAVSAKADKTVRAYKSVPI
                     RVKFEKEWQDEVETMMDVALDTDDEITFFPKVVLFANLKIGAIPPEEIQYEVVTDAAV
                     STLDLEGEAVENIAKAARQINTIICSYVNKAYYMYCEKNKKEILFYQQQIKEFRTP*"
     gene            238001..238074
                     /locus_tag="S2_GD2017_2_manure_scaffold_3_prodigal-single_
                     trna_1"
     tRNA            238001..238074
                     /product="Met"
     gene            238410..238766
                     /locus_tag="S2_GD2017_2_manure_scaffold_3_prodigal-single_
                     382"
     CDS             238410..238766
                     /product="hypothetical protein"
                     /codon_start=1
                     /transl_table=11
                     /translation="MVMRITIAQKIYNYFVEIATDKRPTSVVRIETPQGLGDICGCST
                     MAVQDVANVHTRVRFPSPAPLFDRCEVPKRAIRINPPYDVRFRVCQTDFLVVRLFPPS
                     KWAKSGNRQGRSLFAL*"
     gene            238528..238601
                     /locus_tag="S2_GD2017_2_manure_scaffold_3_prodigal-single_
                     trna_2"
     tRNA            238528..238601
                     /product="Gly"
     gene            238771..238844
                     /locus_tag="S2_GD2017_2_manure_scaffold_3_prodigal-single_
                     trna_3"
     tRNA            238771..238844
                     /product="Gly"
     gene            238846..238919
                     /locus_tag="S2_GD2017_2_manure_scaffold_3_prodigal-single_
                     trna_4"
     tRNA            238846..238919
                     /product="Gly"
     gene            238922..238995
                     /locus_tag="S2_GD2017_2_manure_scaffold_3_prodigal-single_
                     trna_5"
     tRNA            238922..238995
                     /product="Gly"
     gene            239322..239546
                     /locus_tag="S2_GD2017_2_manure_scaffold_3_prodigal-single_
                     383"
     CDS             239322..239546
                     /product="Tax=BJP_IG2069_Desfulfarculales_53_13"
                     /codon_start=1
                     /transl_table=11
                     /translation="MKTQLEVIGRHLDEHKYLRQIADKNEALDSFIRDYGWLIREMYC
                     TKICERREGCQIAAHLSSSGDLLKDHLSKQ*"
                     /db_xref="107262655"
     gene            239589..239673
                     /locus_tag="S2_GD2017_2_manure_scaffold_3_prodigal-single_
                     trna_6"
     tRNA            239589..239673
                     /product="Leu"
     gene            239739..239823
                     /locus_tag="S2_GD2017_2_manure_scaffold_3_prodigal-single_
                     trna_7"
     tRNA            239739..239823
                     /product="Pseudo"
     gene            complement(239740..239988)
                     /locus_tag="S2_GD2017_2_manure_scaffold_3_prodigal-single_
                     384"
     CDS             complement(239740..239988)
                     /product="hypothetical protein"
                     /codon_start=1
                     /transl_table=11
                     /translation="MSVLPRRIKFTKLAGYCYINPALTKNEIGSRTWNRTKLEMLMKH
                     LSSPELYPAINWCYWTDSNGQRIFALEANGCASFPNPQ*"
     gene            239830..239905
                     /locus_tag="S2_GD2017_2_manure_scaffold_3_prodigal-single_
                     trna_8"
     tRNA            239830..239905
                     /product="Pseudo"
     gene            240156..240226
                     /locus_tag="S2_GD2017_2_manure_scaffold_3_prodigal-single_
                     trna_9"
     tRNA            240156..240226
                     /product="Ile"
     gene            240229..240303
                     /locus_tag="S2_GD2017_2_manure_scaffold_3_prodigal-single_
                     trna_10"
     tRNA            240229..240303
                     /product="Cys"
     gene            240508..240729
                     /locus_tag="S2_GD2017_2_manure_scaffold_3_prodigal-single_
                     385"
     CDS             240508..240729
                     /product="hypothetical protein"
                     /codon_start=1
                     /transl_table=11
                     /translation="MTILTLVYGGSIGTAKIKRARRGMERDWNRYGDPQKRFWRGNWS
                     KDMWLRHRQKKFEKDVDNLKRVWHNASVT*"
     gene            241138..241211
                     /locus_tag="S2_GD2017_2_manure_scaffold_3_prodigal-single_
                     trna_11"
     tRNA            241138..241211
                     /product="Lys"
     gene            241265..241606
                     /locus_tag="S2_GD2017_2_manure_scaffold_3_prodigal-single_
                     386"
     CDS             241265..241606
                     /product="hypothetical protein"
                     /codon_start=1
                     /transl_table=11
                     /translation="MTRDPLKKKEHQRKWYLTHKNHQKERVKRQREEMVRWFNELKST
                     LKCDGESCPYPNHPAVLTFHHKDPSIKDDTVCNGVHRLRWGKDRVLKEIGKCRVLCFN
                     CHAILHWTERQ*"
     gene            241650..242045
                     /locus_tag="S2_GD2017_2_manure_scaffold_3_prodigal-single_
                     387"
     CDS             241650..242045
                     /product="hypothetical protein"
                     /codon_start=1
                     /transl_table=11
                     /translation="MWERYPPFLPLLSGHVPRRRQRLQPAVGGFDSFTGCQIFIGMKQ
                     IAIILGLMFALSAFGQTNVINISKSHVTINNYYVIQTNVVAVPSTNSIEKPKMVVLPP
                     EVVERLKWEAMLEERRVVMFRRQLYSRFP*"
     gene            242048..242121
                     /locus_tag="S2_GD2017_2_manure_scaffold_3_prodigal-single_
                     trna_12"
     tRNA            242048..242121
                     /product="His"
     gene            242290..242363
                     /locus_tag="S2_GD2017_2_manure_scaffold_3_prodigal-single_
                     trna_13"
     tRNA            242290..242363
                     /product="Pseudo"
     gene            242382..242470
                     /locus_tag="S2_GD2017_2_manure_scaffold_3_prodigal-single_
                     trna_14"
     tRNA            242382..242470
                     /product="Pro"
     gene            242644..243123
                     /locus_tag="S2_GD2017_2_manure_scaffold_3_prodigal-single_
                     388"
     CDS             242644..243123
                     /product="Uncharacterized protein n=1 Tax=Pseudomonas
                     phage PAK_P4 RepID=V5JX98_9CAUD"
                     /codon_start=1
                     /transl_table=11
                     /translation="MNKEILEPFVNRGLSSVKIAKEIGCSQTTAYRWLSYYGFLTTKV
                     HRCRKCEEINPEKFSPGRFTECRKCRVSLQVGRYKKYKKELVEYKGGKCEICGYNKCY
                     AALDFHHRNPDEKDPNWRRMRSWTPSRVKKEVDKCQLVCRNCHSEIHYGEDDLQGVV*"
                     /db_xref="UniRef100_V5JX98"
                     /db_xref="V5JX98_9CAUD"
                     /db_xref="wwe:P147_WWE3C01G0775"
     gene            243109..243186
                     /locus_tag="S2_GD2017_2_manure_scaffold_3_prodigal-single_
                     trna_15"
     tRNA            243109..243186
                     /product="Pro"
     gene            243208..243486
                     /locus_tag="S2_GD2017_2_manure_scaffold_3_prodigal-single_
                     389"
     CDS             243208..243486
                     /product="hypothetical protein"
                     /codon_start=1
                     /transl_table=11
                     /translation="MIKLKVILEGSDWARGAFNYPEYAQLPPDEKLNMAVAFFQTPNA
                     KELTAAEVYHIILSVPRSSVRDLYNFALQRLSPEQLAGTKTQVDAFYK*"
     gene            243657..243730
                     /locus_tag="S2_GD2017_2_manure_scaffold_3_prodigal-single_
                     trna_16"
     tRNA            243657..243730
                     /product="Pseudo"
     gene            243815..243900
                     /locus_tag="S2_GD2017_2_manure_scaffold_3_prodigal-single_
                     trna_17"
     tRNA            243815..243900
                     /product="Arg"
     gene            244157..244591
                     /locus_tag="S2_GD2017_2_manure_scaffold_3_prodigal-single_
                     390"
     CDS             244157..244591
                     /product="HNH endonuclease n=3 Tax=Salmonella phage
                     FelixO1 RepID=K9K9T6_9CAUD"
                     /codon_start=1
                     /transl_table=11
                     /translation="MRPVEVGKKRCPRCLQEKDESEFYKRRDGSDFSSYCKVCNVAET
                     VERQTKFKRQCVEYMGGKCELCEYNRYYGGLDFHHLDPTKKDFGIGKAKLTSFSEKVK
                     RELDKCVIVCCRCHREIHAGLHDNFIKTRCAGEMEIIRPCEG*"
                     /db_xref="UniRef100_K9K9T6"
                     /db_xref="Q6KGL3_BPFO1"
                     /db_xref="oac:Oscil6304_2169"
                     /db_xref="K9K9T6_9CAUD"
     gene            244548..244622
                     /locus_tag="S2_GD2017_2_manure_scaffold_3_prodigal-single_
                     trna_18"
     tRNA            244548..244622
                     /product="Arg"
     gene            245227..245299
                     /locus_tag="S2_GD2017_2_manure_scaffold_3_prodigal-single_
                     trna_19"
     tRNA            245227..245299
                     /product="Pseudo"
     gene            245693..245779
                     /locus_tag="S2_GD2017_2_manure_scaffold_3_prodigal-single_
                     trna_20"
     tRNA            245693..245779
                     /product="Tyr"
     gene            245803..245952
                     /locus_tag="S2_GD2017_2_manure_scaffold_3_prodigal-single_
                     391"
     CDS             245803..245952
                     /product="hypothetical protein"
                     /codon_start=1
                     /transl_table=11
                     /translation="MNAAHVIGRKRNRLSRCRKRLACKELTSMQRHAVEQRAAELEAE
                     LLRAK*"
     gene            245897..246172
                     /locus_tag="S2_GD2017_2_manure_scaffold_3_prodigal-single_
                     392"
     CDS             245897..246172
                     /product="hypothetical protein"
                     /codon_start=1
                     /transl_table=11
                     /translation="MPWSREPQNLKPSCCEPSNLLGCHINGSMSGCYPDREGSTPSAP
                     ANLIKRRHQGCTWSEDAEILTDKASGKYLQLTDGKLRLLGVRTNGGR*"
     gene            245958..246032
                     /locus_tag="S2_GD2017_2_manure_scaffold_3_prodigal-single_
                     trna_21"
     tRNA            245958..246032
                     /product="Asn"
     gene            246339..246485
                     /locus_tag="S2_GD2017_2_manure_scaffold_3_prodigal-single_
                     393"
     CDS             246339..246485
                     /product="hypothetical protein"
                     /codon_start=1
                     /transl_table=11
                     /translation="MKKRTFKQPLAEEFRELFEEFLKKGFTTDQSFQLLLALVKKKKF
                     PARG*"
     gene            246726..246869
                     /locus_tag="S2_GD2017_2_manure_scaffold_3_prodigal-single_
                     394"
     CDS             246726..246869
                     /product="hypothetical protein"
                     /codon_start=1
                     /transl_table=11
                     /translation="MPALNSETYNPGYTPNPPTPPPAIPPQVVNGVPQTDLPHPPTDY
                     IWH*"
     gene            247135..247225
                     /locus_tag="S2_GD2017_2_manure_scaffold_3_prodigal-single_
                     trna_22"
     tRNA            247135..247225
                     /product="Asn"
     gene            247268..247627
                     /locus_tag="S2_GD2017_2_manure_scaffold_3_prodigal-single_
                     395"
     CDS             247268..247627
                     /product="Putative HNH endonuclease 2 n=1 Tax=Cronobacter
                     phage CR3 RepID=I1TRV4_9CAUD"
                     /codon_start=1
                     /transl_table=11
                     /translation="MKKTTQKECPKHGLTDYTLEGRGYYRCKKCRVDSVTRRRRKVKQ
                     QLADAFGGCCKVCKYNRCIDNLTFHHRDPTKKEFGIAECGVTRSYEKALKEALKCTLL
                     CKNCHGEVHAGLISIPV*"
                     /db_xref="UniRef100_I1TRV4"
                     /db_xref="I1TRV4_9CAUD"
                     /db_xref="wwe:P147_WWE3C01G0775"
     gene            247618..247693
                     /locus_tag="S2_GD2017_2_manure_scaffold_3_prodigal-single_
                     trna_23"
     tRNA            247618..247693
                     /product="Asn"
     gene            247698..247901
                     /locus_tag="S2_GD2017_2_manure_scaffold_3_prodigal-single_
                     396"
     CDS             247698..247901
                     /product="hypothetical protein"
                     /codon_start=1
                     /transl_table=11
                     /translation="MKYQYSLKVVDTPEVLNEISTRMMWFDGKGQIIQVADGIVLNFD
                     GDKDGMVRFLQNKHPNAIITDFQ*"
     gene            248473..248625
                     /locus_tag="S2_GD2017_2_manure_scaffold_3_prodigal-single_
                     397"
     CDS             248473..248625
                     /product="hypothetical protein"
                     /codon_start=1
                     /transl_table=11
                     /translation="MIFCLAYSGSTILNKANDKVGRLGFVYDISREYILVSAPKDTIK
                     TSYIVR*"
     gene            complement(248854..249771)
                     /locus_tag="S2_GD2017_2_manure_scaffold_3_prodigal-single_
                     398"
     CDS             complement(248854..249771)
                     /product="hypothetical protein"
                     /codon_start=1
                     /transl_table=11
                     /translation="MVLPFHTAYNPWTLLCESTFPEDQELAALKSVMDGEKASKKYLK
                     AGMEKINARTLYDIIVWGLRTGIIHDKPIKGVHPEMFRKEGFYEGYPMWYFILNQIVT
                     GNKPDLPKSQIEHYQKWIDQKFNLNGTDAQRIRFALAALSPIEPPKKTQADWRPWTKS
                     TTSLMRIPQTHTGADIDPEGSITKETPVLPALKLLGIKKDEIPKARSRSESGSFWNRS
                     HETLYHMLELAKQRRDGLIKKLHPFANRIPQNPDQEKQSKMAEKQLAVINAAWDRIRM
                     LFARNGYTLPGDEELLRTHAKRLYIPGRR*"
     gene            249797..249872
                     /locus_tag="S2_GD2017_2_manure_scaffold_3_prodigal-single_
                     trna_24"
     tRNA            249797..249872
                     /product="His"
     gene            249879..249953
                     /locus_tag="S2_GD2017_2_manure_scaffold_3_prodigal-single_
                     trna_25"
     tRNA            249879..249953
                     /product="Arg"
     gene            250064..250138
                     /locus_tag="S2_GD2017_2_manure_scaffold_3_prodigal-single_
                     trna_26"
     tRNA            250064..250138
                     /product="Phe"
     gene            250162..250839
                     /locus_tag="S2_GD2017_2_manure_scaffold_3_prodigal-single_
                     399"
     CDS             250162..250839
                     /product="hypothetical protein"
                     /codon_start=1
                     /transl_table=11
                     /translation="MDNPAYIFLHIHKTAGTTLRTIVVQRFEEPNVYETYDKQLTEPD
                     DKALSAKVFYGHNCWYGIHEIIKRDCQYITFLRDPYERLVSLWYHHWLMYLRAKNVEL
                     KFDDFFGFLESTSMINTITQHPTTRTNTLENAKWILSQYSFIGLMETFDKDVKQLFPN
                     AKIVTINVNSEKAKHFDLTLPPITEEQSDRIQKATRQDQELYDHVVQLRNSGFNDNFR
                     LIPSASR*"
     gene            complement(250699..251031)
                     /locus_tag="S2_GD2017_2_manure_scaffold_3_prodigal-single_
                     400"
     CDS             complement(250699..251031)
                     /product="hypothetical protein"
                     /codon_start=1
                     /transl_table=11
                     /translation="MRFFAPFREDRRLIQTRLPPDMVGSEGFEPTYSGSKHVVSLYAS
                     KVAPPIGIEPTSLDFQSEAELPARRRDKSKIVIETTVSKLNNMVIQLLILSSCFLNSI
                     TLFFRDWR*"
     gene            251263..251336
                     /locus_tag="S2_GD2017_2_manure_scaffold_3_prodigal-single_
                     trna_27"
     tRNA            251263..251336
                     /product="Pseudo"
     gene            251338..251428
                     /locus_tag="S2_GD2017_2_manure_scaffold_3_prodigal-single_
                     trna_28"
     tRNA            251338..251428
                     /product="Lys"
     gene            252097..252417
                     /locus_tag="S2_GD2017_2_manure_scaffold_3_prodigal-single_
                     401"
     CDS             252097..252417
                     /product="Kelch repeat-containing protein n=1 Tax
                     =Chthoniobacter flavus Ellin428 RepID=B4D858_9BACT"
                     /codon_start=1
                     /transl_table=11
                     /translation="MIIYKLFNSGSSPMDWHLSSSAAWITAAPSSGIIYPSSTGSVNV
                     YTNAAANTLPVGTYSASLQFVNDTNPAVITRVITLTVTPFTILEVVPITPESFTGHVG
                     GPFG*"
                     /db_xref="UniRef100_B4D858"
                     /db_xref="X0TQW2_9ZZZZ"
                     /db_xref="B4D858_9BACT"
     gene            252710..253219
                     /locus_tag="S2_GD2017_2_manure_scaffold_3_prodigal-single_
                     402"
     CDS             252710..253219
                     /product="hypothetical protein n=1 Tax=Pseudonocardia sp.
                     P1 RepID=UPI0001FFECB7"
                     /codon_start=1
                     /transl_table=11
                     /translation="MRTNKIESDIDAFREIVRGAFSFNDVRIKLGYKPSGGIQKYLRI
                     ACVKHGISTAHFTGQLWSKGKTSVEDPRIDKAASRNRLPFNKIFCKNSIYKGNNQGML
                     KRLIAEGIKEYKCEECGLSEWRGKPLTLQVDHINGDKIDNRIVNLKVLCPNCHSQTST
                     FGNKKRACG*"
                     /db_xref="UniRef100_UPI0001FFECB7"
                     /db_xref="A0A0F8WUS7_9ZZZZ"
                     /db_xref="hym:N008_10620"
                     /db_xref="UPI0001FFECB7"
     gene            253206..253290
                     /locus_tag="S2_GD2017_2_manure_scaffold_3_prodigal-single_
                     trna_29"
     tRNA            253206..253290
                     /product="Undet"
     gene            253331..253576
                     /locus_tag="S2_GD2017_2_manure_scaffold_3_prodigal-single_
                     403"
     CDS             253331..253576
                     /product="hypothetical protein"
                     /codon_start=1
                     /transl_table=11
                     /translation="MVYNVGMIKTYTLEDKKPDFKYGDAVKVDMAHLGSKGVLPGRVV
                     GRGSIHVIDMWLIEFEKDFGPMYPYRVFSVPHVAILK*"
     gene            253707..253868
                     /locus_tag="S2_GD2017_2_manure_scaffold_3_prodigal-single_
                     404"
     CDS             253707..253868
                     /product="hypothetical protein"
                     /codon_start=1
                     /transl_table=11
                     /translation="MKIKMHYLGKQKNKAACGRKKVHLTDNYREITCGRCLATWAHRT
                     VKAAVTAKP*"
     gene            253823..254083
                     /locus_tag="S2_GD2017_2_manure_scaffold_3_prodigal-single_
                     405"
     CDS             253823..254083
                     /product="hypothetical protein"
                     /codon_start=1
                     /transl_table=11
                     /translation="MGTPHREGCGYSKAMTLNLKFEEKDFETLRTFDKAVKRQLGPNV
                     YVGTDNLCFFFDYPKELAARLRPMYHGNQLEFELESSLPDAK*"
     gene            254085..254162
                     /locus_tag="S2_GD2017_2_manure_scaffold_3_prodigal-single_
                     trna_30"
     tRNA            254085..254162
                     /product="Lys"
     gene            254209..254676
                     /locus_tag="S2_GD2017_2_manure_scaffold_3_prodigal-single_
                     406"
     CDS             254209..254676
                     /product="Putative HNH endonuclease 2 n=1 Tax=Bacillus
                     phage BCU4 RepID=J9PQQ3_9CAUD"
                     /codon_start=1
                     /transl_table=11
                     /translation="MRCDKCKSFFPTKIKVDGVVKNLQNRRYCLDCSPFKQHNTRPIL
                     DGPLPIKHCRICGKPLPDNRRNVCGSCCVIKAQRKRKIKAVQFYGGKCIGCGYNKCPG
                     VLTFDHRDPSIKEVSPSYAIMKWSWERAKKELDKCDLLCSNCHGERHWMQYVE*"
                     /db_xref="UniRef100_J9PQQ3"
                     /db_xref="J9PQQ3_9CAUD"
                     /db_xref="oac:Oscil6304_2169"
     gene            254945..255022
                     /locus_tag="S2_GD2017_2_manure_scaffold_3_prodigal-single_
                     trna_31"
     tRNA            254945..255022
                     /product="Pro"
     gene            255024..255107
                     /locus_tag="S2_GD2017_2_manure_scaffold_3_prodigal-single_
                     trna_32"
     tRNA            255024..255107
                     /product="Leu"
     gene            255038..255268
                     /locus_tag="S2_GD2017_2_manure_scaffold_3_prodigal-single_
                     407"
     CDS             255038..255268
                     /product="hypothetical protein"
                     /codon_start=1
                     /transl_table=11
                     /translation="MADTLRSERRAERHVGSTPSNSTNFYMKGKYTQRRIKAQKGSSC
                     AMCKPWKHGWSDKKTINDVRKAVDAEEQVKEI*"
     gene            255360..256073
                     /locus_tag="S2_GD2017_2_manure_scaffold_3_prodigal-single_
                     408"
     CDS             255360..256073
                     /product="hypothetical protein"
                     /codon_start=1
                     /transl_table=11
                     /translation="MILCPHQGLCNRLENVFSHIGETRARGETLTLIWQDNAECTGNF
                     YDFFLPIEGLEIVDIPVPENHKQVWTPMTPSFYELMGRELKPTEMVQSKTKEWTDLMG
                     EFIAAHVRHTDFIYWADYAFKIDIKSNRHFFAFIDEHLPDTKIFLASDNAADQGGFRR
                     RYGERVFFNPITPSQNRRKTTLQEAVIDLFVCVAAKDFLGTRCSSFSKTILTLRNEID
                     KIFTPYYNPPHVKSEKNQT*"
     gene            256045..256209
                     /locus_tag="S2_GD2017_2_manure_scaffold_3_prodigal-single_
                     409"
     CDS             256045..256209
                     /product="hypothetical protein"
                     /codon_start=1
                     /transl_table=11
                     /translation="MSNQKRIKHEQEYIEFLERRLKSAHFKANVSPEEFAKTETKLKK
                     ARLVLRVLQK*"
     gene            256276..256354
                     /locus_tag="S2_GD2017_2_manure_scaffold_3_prodigal-single_
                     trna_33"
     tRNA            256276..256354
                     /product="Glu"
     gene            256412..256903
                     /locus_tag="S2_GD2017_2_manure_scaffold_3_prodigal-single_
                     410"
     CDS             256412..256903
                     /product="UPI0003D69D78 related cluster n=1 Tax=unknown
                     RepID=UPI0003D69D78"
                     /codon_start=1
                     /transl_table=11
                     /translation="MRNRTSPIWKLTKTEFNSVCRQHTSLAQIIRSFGLEAEAGNYNT
                     LKRRIREDAVDISHIQMGLNSNRGRRFVRKYTQENIVDAINNGVIKDNSTLRKMVRKW
                     DLIPSGVCAICNKKPYWNGKPLTFVLDHINGKHSDHRLNNLRFLCPNCNSQTPTFSGR
                     NRK*"
                     /db_xref="UniRef100_UPI0003D69D78"
                     /db_xref="A0A081C8I7_9BACT"
                     /db_xref="rpy:Y013_00215"
                     /db_xref="UPI0003D69D78"
     gene            256900..257289
                     /locus_tag="S2_GD2017_2_manure_scaffold_3_prodigal-single_
                     411"
     CDS             256900..257289
                     /product="hypothetical protein"
                     /codon_start=1
                     /transl_table=11
                     /translation="MRTWIEQKPNTKNCGVIAVAVLAEISIKDAASAIGKNGATTTKQ
                     LAKALRLLGFDCPDRCQRKPRPPLGIGHLTDLKRKGGWHWVVIDGDKIYDGANGKPDG
                     TVEWKKGWKLTSYLPVTKRADGETGLS*"
     gene            257261..257337
                     /locus_tag="S2_GD2017_2_manure_scaffold_3_prodigal-single_
                     trna_34"
     tRNA            257261..257337
                     /product="Arg"
     gene            complement(257419..257751)
                     /locus_tag="S2_GD2017_2_manure_scaffold_3_prodigal-single_
                     412"
     CDS             complement(257419..257751)
                     /product="hypothetical protein"
                     /codon_start=1
                     /transl_table=11
                     /translation="MWPRSTMTLWASRTFGWRKWCFAIWTPWSTKFLTATELFATTEL
                     FALLNFMHGRTFWTLGCFLFFLSKCSRGNCQHCCEYDCLQHMIIPFTLYMRKSPTESA
                     KISQRTYT*"
     gene            257821..257997
                     /locus_tag="S2_GD2017_2_manure_scaffold_3_prodigal-single_
                     413"
     CDS             257821..257997
                     /product="hypothetical protein"
                     /codon_start=1
                     /transl_table=11
                     /translation="MIESLLAALAFGTFWFWLIFAIASIIIIACVENEHYPTPSIVAI
                     LLAVIYWKAIVALP*"
     gene            258115..258384
                     /locus_tag="S2_GD2017_2_manure_scaffold_3_prodigal-single_
                     414"
     CDS             258115..258384
                     /product="hypothetical protein"
                     /codon_start=1
                     /transl_table=11
                     /translation="MLTDSQMEQLKAEISPTQHKALITGWIAFWPWDLFWTLTGDFFN
                     MIYDALSGVFQNISNRALAKFSVKPPEKREVITNDEPSVRRSRSY*"
     gene            258441..258914
                     /locus_tag="S2_GD2017_2_manure_scaffold_3_prodigal-single_
                     415"
     CDS             258441..258914
                     /product="Bacteriophage protein n=1 Tax=Gloeobacter
                     kilaueensis JS1 RepID=U5QIB4_9CYAN"
                     /codon_start=1
                     /transl_table=11
                     /translation="MKTCCRCKNEKDIEAFGINNSNPDGRQKYCRECKRGIARKWYNS
                     SCKDAHIANVRKNNRRYRKIAQDLVWEYLKQHPCVDCGQTDPIVLEFDHKNGKTKEDE
                     ISRLVSQCGGLGKLQREMKKCQVLCSYCHKRKTAKQFRHWKYLKSLEECSRSSNG*"
                     /db_xref="UniRef100_U5QIB4"
                     /db_xref="A0A0G1FCN1_9BACT"
                     /db_xref="glj:GKIL_2486"
                     /db_xref="U5QIB4_9CYAN"
     gene            258892..258967
                     /locus_tag="S2_GD2017_2_manure_scaffold_3_prodigal-single_
                     trna_35"
     tRNA            258892..258967
                     /product="Arg"
     gene            258974..259047
                     /locus_tag="S2_GD2017_2_manure_scaffold_3_prodigal-single_
                     trna_36"
     tRNA            258974..259047
                     /product="Gln"
     gene            259061..259711
                     /locus_tag="S2_GD2017_2_manure_scaffold_3_prodigal-single_
                     416"
     CDS             259061..259711
                     /product="Uncharacterized protein n=1 Tax=Rubrivivax
                     gelatinosus S1 RepID=L8BA36_RUBGE"
                     /codon_start=1
                     /transl_table=11
                     /translation="MRYFAQLDQDAWVESIFPKGYKGFFVDIGAATGTWISNSYHLEK
                     DLGWSGICVEPMPEAFEKLKKDRQCQTFNLAVDDKNGMAKFTIKGEMSQIVFENDADN
                     RDIWGGGPSGQIVEIETVTPAELLKRAGAPVDIDYLSLDTEGNERHILAVFPFHQYRV
                     KAITVEHNAHRQGPDRKNSIKCTLLAHGFVIAREDVEGFEDWYIHPENMKCITPTA*"
                     /db_xref="UniRef100_L8BA36"
                     /db_xref="L8BA36_RUBGE"
                     /db_xref="saga:M5M_02640"
     gene            259690..260088
                     /locus_tag="S2_GD2017_2_manure_scaffold_3_prodigal-single_
                     417"
     CDS             259690..260088
                     /product="hypothetical protein"
                     /codon_start=1
                     /transl_table=11
                     /translation="MHYSHGIIQYDEKGHWVKVLVDQDLVDYYYSLIPKYHRVILPRW
                     MAHVSVVRPEDGVTDLSNWGKHHGEIARFVYDPTILYEKGFWWFNLWSVEMENIRREL
                     GLSCKSRITIPPPGYVKCFHCTIGKDVEIA*"
     gene            260197..260673
                     /locus_tag="S2_GD2017_2_manure_scaffold_3_prodigal-single_
                     418"
     CDS             260197..260673
                     /product="Heat shock protein Hsp20 n=7 Tax=Clostridium
                     thermocellum RepID=A3DK41_CLOTH"
                     /codon_start=1
                     /transl_table=11
                     /translation="MLPTKLVTPWSPATVFNKDEFLIPFSTLFDDFFNDSFDVLGKDF
                     FNKGTYPKVDVRDEEKQLVIEAEVPGLKKEQVKVELEGGILRIKGEKKEVDESKTKSY
                     VHRELKHSAFCRSFAIGKNIDADKITSKFENGVLEIVLPKREPDPKPVAVKQIAIQ*"
                     /db_xref="UniRef100_A3DK41"
                     /db_xref="ctx:Clo1313_0678"
                     /db_xref="A3DK41_CLOTH"
     gene            260808..261182
                     /locus_tag="S2_GD2017_2_manure_scaffold_3_prodigal-single_
                     419"
     CDS             260808..261182
                     /product="Tax=RIFCSPHIGHO2_02_FULL_RIF_OD1_06_34_9_curated"
                     /codon_start=1
                     /transl_table=11
                     /translation="MRNTQRKGDIAKSKAIEKFTHFGYDVGILITESASYDILVDVNG
                     SVKRVQVKYNNDKEKCVQLRRIHSNSKGYVVKKYEDNSYDWIYVLYGDGSEYLIKQCL
                     AGRSTVTLNDSMLFEKQLEMVG*"
                     /db_xref="87728067"
     gene            261367..261444
                     /locus_tag="S2_GD2017_2_manure_scaffold_3_prodigal-single_
                     trna_37"
     tRNA            261367..261444
                     /product="Val"
     gene            261534..261752
                     /locus_tag="S2_GD2017_2_manure_scaffold_3_prodigal-single_
                     420"
     CDS             261534..261752
                     /product="hypothetical protein"
                     /codon_start=1
                     /transl_table=11
                     /translation="MKILDRFMNEVTPAPDWLVERMDKLSKMPPPTLEEVETQFSASA
                     AQRRILDEIPVVSQEEFVKVLYEQPKTR*"
     gene            261730..262155
                     /locus_tag="S2_GD2017_2_manure_scaffold_3_prodigal-single_
                     421"
     CDS             261730..262155
                     /product="Putative uncharacterized protein n=1 Tax
                     =Bacillus phage BCP78 RepID=G9J228_9CAUD"
                     /codon_start=1
                     /transl_table=11
                     /translation="MNSRKQGDVGTGYAVAYFLSQGYTVAIPMSDSQTYDLVIERKGR
                     FNRVQCKTSFKKNKNGSYQVELRTISNTRGKKLEIRKPSKDNFDVLFVTDGDGNMYTF
                     PSSEIDGHGSISLAIRQQNVVGKLAESGLMRHGANVVCP*"
                     /db_xref="UniRef100_G9J228"
                     /db_xref="nou:Natoc_0196"
                     /db_xref="87846038"
                     /db_xref="G9J228_9CAUD"
     gene            262099..262190
                     /locus_tag="S2_GD2017_2_manure_scaffold_3_prodigal-single_
                     trna_38"
     tRNA            262099..262190
                     /product="Ser"
     gene            262195..262539
                     /locus_tag="S2_GD2017_2_manure_scaffold_3_prodigal-single_
                     422"
     CDS             262195..262539
                     /product="hypothetical protein"
                     /codon_start=1
                     /transl_table=11
                     /translation="MAKKKLRKVKFPPAVVQQWITFMDYFATGEGRTLEINFCYADTK
                     EEAIEKHLDRFYGQDTGARNYFGVGVEACALQSARAKEVISAIFNKPEVVLDTLKDAG
                     GQFFWRFHFNYS*"
     gene            262542..262751
                     /locus_tag="S2_GD2017_2_manure_scaffold_3_prodigal-single_
                     423"
     CDS             262542..262751
                     /product="hypothetical protein"
                     /codon_start=1
                     /transl_table=11
                     /translation="MRWLRNLLNPRYAWYVVVSDDCMKDIQHRIFLDEKTLNRWVHMM
                     TKEEGAKHEVVLIKQCKLLANNAGD*"
     gene            262742..262815
                     /locus_tag="S2_GD2017_2_manure_scaffold_3_prodigal-single_
                     trna_39"
     tRNA            262742..262815
                     /product="Val"
     gene            262820..263026
                     /locus_tag="S2_GD2017_2_manure_scaffold_3_prodigal-single_
                     424"
     CDS             262820..263026
                     /product="hypothetical protein"
                     /codon_start=1
                     /transl_table=11
                     /translation="MRYNEKADKFLESFYDLVGAKTWEQKLAVLEMKLGKSNFSHDPT
                     PEQKVGCYEYELLEQQGLIELTLV*"
     gene            263023..263250
                     /locus_tag="S2_GD2017_2_manure_scaffold_3_prodigal-single_
                     425"
     CDS             263023..263250
                     /product="hypothetical protein"
                     /codon_start=1
                     /transl_table=11
                     /translation="MTDPGLRCEYHDYVNGRCTHCGKVRIRHGIAIIGDKQETVEAIG
                     TAIVRLSKRRKEDAMTMLNALSIGRQKGRSS*"
     gene            263373..263645
                     /locus_tag="S2_GD2017_2_manure_scaffold_3_prodigal-single_
                     426"
     CDS             263373..263645
                     /product="hypothetical protein"
                     /codon_start=1
                     /transl_table=11
                     /translation="MCPTREWNLVKRAQEGKESVNLQIKLWSEGVWDRQLGCPLFYPE
                     EIFEYCRGYPKWVFKSVMEQTKKRVMTDLGWIPTWLKRGDTLGDLT*"
     gene            263720..263793
                     /locus_tag="S2_GD2017_2_manure_scaffold_3_prodigal-single_
                     trna_40"
     tRNA            263720..263793
                     /product="Pseudo"
     gene            263798..264097
                     /locus_tag="S2_GD2017_2_manure_scaffold_3_prodigal-single_
                     427"
     CDS             263798..264097
                     /product="hypothetical protein"
                     /codon_start=1
                     /transl_table=11
                     /translation="MKLKLIAAALGLLLMTGCIPLRTNGTTHYVVIGFGVVSVNNTNQ
                     AVAQVTKATVLGGYASEHGGGIGFSTQNRIMVNTNQDLTIEVNSVPFKSMKVNVQ*"
     gene            264094..264519
                     /locus_tag="S2_GD2017_2_manure_scaffold_3_prodigal-single_
                     428"
     CDS             264094..264519
                     /product="hypothetical protein n=1 Tax=Methylovulum
                     miyakonense RepID=UPI000366953C"
                     /codon_start=1
                     /transl_table=11
                     /translation="MKTLFALLLGLSLLMTGCSTPNRCVYVGSGTILGFDVSASPATQ
                     TPQATLAYKRVEIAIVPVTTNGVVPDVLMDFSFKSDLFSSAGGIYSRIAVGPNATTHA
                     PAALMMAKSRSGQMPSLGVETNKTGAVQLLLPLNVSPNK*"
                     /db_xref="UniRef100_UPI000366953C"
                     /db_xref="G3IY18_9GAMM"
                     /db_xref="UPI000366953C"
     gene            264523..264873
                     /locus_tag="S2_GD2017_2_manure_scaffold_3_prodigal-single_
                     429"
     CDS             264523..264873
                     /product="hypothetical protein"
                     /codon_start=1
                     /transl_table=11
                     /translation="MSSLRSFRRKLDPYRVAMAKEVEQKRIELARQVVLERAKKDAEF
                     AADVLKAVGENLPKEIKEACEETIKNQPIVGGDETYKLTKEVQLDGGGTILVDPNEEI
                     MDGPDSAIDIPPKA*"
     gene            264963..265040
                     /locus_tag="S2_GD2017_2_manure_scaffold_3_prodigal-single_
                     trna_41"
     tRNA            264963..265040
                     /product="Pro"
     gene            265046..265342
                     /locus_tag="S2_GD2017_2_manure_scaffold_3_prodigal-single_
                     430"
     CDS             265046..265342
                     /product="hypothetical protein"
                     /codon_start=1
                     /transl_table=11
                     /translation="MSSIYPQEGKGYYVEFERGDKKGEFTLFLRQFMYTDEQLAEWEK
                     KSPKDIAMLRMCNEVHPWNIFTATYGPDGCMPDRRWVEWMVDALNEKLQKDQSV*"
     gene            265339..265707
                     /locus_tag="S2_GD2017_2_manure_scaffold_3_prodigal-single_
                     431"
     CDS             265339..265707
                     /product="hypothetical protein"
                     /codon_start=1
                     /transl_table=11
                     /translation="MTRQEKLTAILERLQKKGADIDGAHISAMVITGYLCDLAKMGLI
                     ESAWEMTPVGRTITAVCEEFDWKPDDDEIKAFVMEMIDRREQPPFMFMLKKYRDDREG
                     LAEDFKKAKAQMGDEPPTFS*"
     gene            265749..265979
                     /locus_tag="S2_GD2017_2_manure_scaffold_3_prodigal-single_
                     432"
     CDS             265749..265979
                     /product="hypothetical protein"
                     /codon_start=1
                     /transl_table=11
                     /translation="MWIKICPTCNGTGQQDGGVCPTCNGAGIVQSADPADQYNVGFVD
                     ANGVKHVLSMPNDGTVQPWMTDPPHDDWKRIT*"
     gene            265982..266066
                     /locus_tag="S2_GD2017_2_manure_scaffold_3_prodigal-single_
                     trna_42"
     tRNA            265982..266066
                     /product="Leu"
     gene            266072..266398
                     /locus_tag="S2_GD2017_2_manure_scaffold_3_prodigal-single_
                     433"
     CDS             266072..266398
                     /product="hypothetical protein"
                     /codon_start=1
                     /transl_table=11
                     /translation="MKMPKFDTLIVSAKLFCVFAGTSLLTLQTGLGQWSNAESDPSLV
                     QWVMIIGGSLGTGLTATGAFLSNAFGNYLQGQNGNGNGNGNGGQPLPENKPLTTPKKP
                     DTLAPE*"
     gene            266561..267040
                     /locus_tag="S2_GD2017_2_manure_scaffold_3_prodigal-single_
                     434"
     CDS             266561..267040
                     /product="hypothetical protein"
                     /codon_start=1
                     /transl_table=11
                     /translation="MKTKILELRRKGKTYREISELLNVGMQKVEYYCNPDRKEMLRQA
                     ARKYRKGNPLFKKVSSFHGITKHKVPSFTYREFLKHIGETPVCYITKVPINLGCPKSY
                     SVDHIIPNSKGGTNSIDNAGLIRWEINQMKRDKTPDEFFALCKEVLEANGYRVEKTV*"
     gene            267335..267745
                     /locus_tag="S2_GD2017_2_manure_scaffold_3_prodigal-single_
                     435"
     CDS             267335..267745
                     /product="hypothetical protein"
                     /codon_start=1
                     /transl_table=11
                     /translation="MKKLLIAIAIIGLAFLMEAAETNTTFLKVLFPNTPTNVATCKVY
                     YGSVAGQLTNTVAATNQPIYGSILAFGDCGTRVLTQPQWTAVRIDGLLVGSPFFYGCT
                     VIDTNGVECPMYGITTCEFIVPKRPLVPLKLGAH*"
     gene            267816..267889
                     /locus_tag="S2_GD2017_2_manure_scaffold_3_prodigal-single_
                     trna_43"
     tRNA            267816..267889
                     /product="Ala"
     gene            267901..268554
                     /locus_tag="S2_GD2017_2_manure_scaffold_3_prodigal-single_
                     436"
     CDS             267901..268554
                     /product="hypothetical protein"
                     /codon_start=1
                     /transl_table=11
                     /translation="MKLLTSLILGLVLGYSSIAQSLTVATTNVYSIRFLDNSQYTNVM
                     VICDFGEVINVDDNFQGVDIGAYQTPRHFMENRTVMTFDLRGIPSKMSNNPISKVTLT
                     VPLQNQDNGLTNGVIDIYAFYGVTQATTNNWTAGTYYKSFPDSPDLQNVDVTSLVRSA
                     VNAGYTNLNLRMSTTKTNSSYVFVSPSWHTNKTALSVSYSPIVLPQSPTNVRVLAMF*"
     gene            268596..269054
                     /locus_tag="S2_GD2017_2_manure_scaffold_3_prodigal-single_
                     437"
     CDS             268596..269054
                     /product="hypothetical protein"
                     /codon_start=1
                     /transl_table=11
                     /translation="MIYWLIGQPGCGKTTLAKRLAEKLISIQRPTIHLDGDALRSIFA
                     VPYNKETLGKEWRIEQTRILQRFVAYIADQGINVVVSTVNPYKAVREEFKKSRKDVRE
                     IHVWSEDLLTRKDKWVKDFEEPLAEAHIGIKTGGKFNEDHSFAVMWSLLN*"
     gene            269056..269571
                     /locus_tag="S2_GD2017_2_manure_scaffold_3_prodigal-single_
                     438"
     CDS             269056..269571
                     /product="hypothetical protein"
                     /codon_start=1
                     /transl_table=11
                     /translation="MSLLDKFYEWTNYKFRPFSHYWWRDLWYQQISSRLWPRQKWITK
                     KIPRTWVDKDTLLEIVVLESLKHYCAEDGEDCFNVLSCDSPEWQAEFMRQVRHHNELA
                     TQKLVALQKELDAEWDSVPHRSLEDIQKGTSKDDYDKMYGKIDRLEKEIYDLQTEIMV
                     WVVKNRNGLWT*"
     gene            269568..270011
                     /locus_tag="S2_GD2017_2_manure_scaffold_3_prodigal-single_
                     439"
     CDS             269568..270011
                     /product="Cytidyltransferase-related domain protein n=1
                     Tax=Microscilla marina ATCC 23134 RepID=A1ZXZ8_9BACT"
                     /codon_start=1
                     /transl_table=11
                     /translation="MKRIGLYPGSFDPFHIGHLDIVRQAQKVFDEIIVIRAVNPDKKA
                     PESKLPEDFLRDMKVKVTVQSGLVTDYVKAWEKDGHDVTLIRGLRSGADLAYEQNLVA
                     FMRSMHPEIKVVFFLCDPKYQHISSSALRGIRQFSEDEYRKYALG*"
                     /db_xref="UniRef100_A1ZXZ8"
                     /db_xref="A1ZXZ8_9BACT"
                     /db_xref="hhl:Halha_1209"
     gene            270305..270379
                     /locus_tag="S2_GD2017_2_manure_scaffold_3_prodigal-single_
                     trna_44"
     tRNA            270305..270379
                     /product="Ala"
     gene            271007..271080
                     /locus_tag="S2_GD2017_2_manure_scaffold_3_prodigal-single_
                     trna_45"
     tRNA            271007..271080
                     /product="Ala"
     gene            271106..271654
                     /locus_tag="S2_GD2017_2_manure_scaffold_3_prodigal-single_
                     440"
     CDS             271106..271654
                     /product="hypothetical protein"
                     /codon_start=1
                     /transl_table=11
                     /translation="MTKQNIRMKKFAKLFGVVGLALSLFVAGCTTLTVDKVKTIAVVV
                     QQTSQQAASYAIQQDARNATYFRLASTSIDHFVVGNDLSPTAFQNALSQVQGMSNQWV
                     SLGVSAVVVTYDVAYSQYVIGQVNSQTNAVILLNAVNNGFKVALGQTNVVPLLAKQAP
                     DFLKGNKVDKELLRARVTAARK*"
     gene            271720..272463
                     /locus_tag="S2_GD2017_2_manure_scaffold_3_prodigal-single_
                     441"
     CDS             271720..272463
                     /product="Adenylylsulfate kinase-like kinase n=1 Tax
                     =Microvirga sp. WSM3557 RepID=I4Z327_9RHIZ"
                     /codon_start=1
                     /transl_table=11
                     /translation="MKKVLIMGLPRSGKTTLARELAPLLGAVLFDADEVRKNVNVDLG
                     FKEHDRVEQARRMGWLCDRVVEAGHYAIASFICPTIATRRAFGPCFLVWMNTIEKCQY
                     QDTNQIFEKPVFPDYELQSLQYTPFEVAKVLRDRLLGTTPRSLFIGRWQPFHEGHKQL
                     IETALNEGKKVVVGIRDTPISKDNPFTVKDREIMIKRALDNRVETCIIPDIDEICVGR
                     KVGYGIREIVLPENVQKISGTEERKNMTV*"
                     /db_xref="UniRef100_I4Z327"
                     /db_xref="I4Z327_9RHIZ"
                     /db_xref="hlr:HALLA_00275"
     gene            272494..272567
                     /locus_tag="S2_GD2017_2_manure_scaffold_3_prodigal-single_
                     trna_46"
     tRNA            272494..272567
                     /product="Gln"
     gene            272752..272840
                     /locus_tag="S2_GD2017_2_manure_scaffold_3_prodigal-single_
                     trna_47"
     tRNA            272752..272840
                     /product="Ser"
     gene            272845..272935
                     /locus_tag="S2_GD2017_2_manure_scaffold_3_prodigal-single_
                     trna_48"
     tRNA            272845..272935
                     /product="Ser"
     gene            272940..273140
                     /locus_tag="S2_GD2017_2_manure_scaffold_3_prodigal-single_
                     442"
     CDS             272940..273140
                     /product="hypothetical protein"
                     /codon_start=1
                     /transl_table=11
                     /translation="MTHEAERHHIYHRLESILGLEKAKELVWLMDRHSETMVLETLRQ
                     YSKRDPSKRDLTSSPTCDKLCA*"
     gene            273161..273457
                     /locus_tag="S2_GD2017_2_manure_scaffold_3_prodigal-single_
                     443"
     CDS             273161..273457
                     /product="hypothetical protein"
                     /codon_start=1
                     /transl_table=11
                     /translation="MPTHEIGIFFLLISLFLPRFTLFFWWLTGNLPYNTTPFAADAIC
                     AIFLPRVLVLVYIYQNYGFSPWFWIHLVALLIAWTWNFLKFNENMEKLKKLADR*"
                     /db_xref="gma:AciX8_3689"
     gene            273454..273756
                     /locus_tag="S2_GD2017_2_manure_scaffold_3_prodigal-single_
                     444"
     CDS             273454..273756
                     /product="hypothetical protein"
                     /codon_start=1
                     /transl_table=11
                     /translation="MKNALSDLPSIMLKCACHGEAIELSYWDEDDGEFWFAIWKHGFD
                     NRLCWREKIRWCWNIIRTGKPWGDNIILTPEQAQQVALFINQHLTPPKNGQETKKP*"
     gene            273731..273988
                     /locus_tag="S2_GD2017_2_manure_scaffold_3_prodigal-single_
                     445"
     CDS             273731..273988
                     /product="hypothetical protein"
                     /codon_start=1
                     /transl_table=11
                     /translation="MGKKPRNHKAATPTPQTATSGQAEAKPAKYVVVRDGHRVSDREY
                     DSPTDPACLAEIQSWTKIAKEHSYGEKVVAVPYDSKKHRVW*"
     gene            274084..274458
                     /locus_tag="S2_GD2017_2_manure_scaffold_3_prodigal-single_
                     446"
     CDS             274084..274458
                     /product="hypothetical protein"
                     /codon_start=1
                     /transl_table=11
                     /translation="MVKKNKGTAQMKENELYILPSPNDEMRKFVAKFKVDMMEHVVSS
                     IEFAIENKLPIVEVFQFKNSPFVVTINAGEFEPNLFHIRKYFMDHEMYELCTKVDALC
                     EVLKRKNEKENPDSSTGPTPTS*"
     gene            274409..275194
                     /locus_tag="S2_GD2017_2_manure_scaffold_3_prodigal-single_
                     447"
     CDS             274409..275194
                     /product="PhoH family protein n=1 Tax=Treponema
                     succinifaciens (strain ATCC 33096 / DSM 2489 / 6091)
                     RepID=F2NSC7_TRES6"
                     /codon_start=1
                     /transl_table=11
                     /translation="MKKRTQTAVPDLLQPPNDPKQDRSPIIPQRTKLKSVLKISQREL
                     TEKQQQFLALAADKSTKVIFVSGPAGTSKTFLAVLHALKMINEKRVSDLVYIRSVVEC
                     SDAKLGFLPGEADEKMAPYIQPLLDKLSEMLPKGDIDILLKEERVTGVPVGFLRGLNW
                     NAKVIIADEAQNMTFKELFTLITRTGEFSKVFILGDPEQSDINGKSGFIKMLGHFDDE
                     ESRQNGIHVFRFTEDDIVRSGLVQFIISKVRKEATTANPPNTK*"
                     /db_xref="UniRef100_F2NSC7"
                     /db_xref="tsu:Tresu_1666"
                     /db_xref="F2NSC7_TRES6"
     gene            275225..277135
                     /locus_tag="S2_GD2017_2_manure_scaffold_3_prodigal-single_
                     448"
     CDS             275225..277135
                     /product="hypothetical protein"
                     /codon_start=1
                     /transl_table=11
                     /translation="MANKRVSELSPILANELAYDDLLLLSDITAHESKKLMLQDLSSF
                     LLLDGRLTGSLHGTASYAMFAASASYVPMGSASYAPTSSWALNVATASYALAALSASY
                     SLSGSYVLTASYALTSSVQLVYSSAFADYARSASYLIYTPGFDNGTASFAITASYVLG
                     LAQVSCSYAQTSSWAWNAITASQALWSNNALTASTVQTASFLAFNGTPNGTASYALFT
                     QALAGGHRDFGVFAAITQSVSASNLDELAITPALGGFKSSSIEAYGTVRAPFTTSVDG
                     DIELFIVNRQTGESQSLDASAVSMAVGGTAPMSGTLRYPFTLRGDATLYGLYNVYVTA
                     SNGVFIEGSRTIRFKISSESDGVAVSSAEPMLFNTYPSNSILLFTSSFDGMDHQGSAS
                     QVIFSGSDDATALTIPPSSGVNNLYYTWTLSGLQYLNANNNLGITDLAGVPTGLVTMS
                     VASCSLFSLPALTNHTALGYVDCSNNGIQGQLYLPPSMSFLNCSYNPYLTLPIGLPQG
                     LQVFLAEGLSIGYTPFFMPDTITTMSFTNCPYLNSWLSPTFPTSLGRFTCDSSSLLIL
                     PGTIPAPLVYVNVGQSNVSPSTLGGMASGLVANGLNNGYFNFLNAPGSASAPGIIASI
                     TTLRSRGWTIVS*"
     gene            277139..279217
                     /locus_tag="S2_GD2017_2_manure_scaffold_3_prodigal-single_
                     449"
     CDS             277139..279217
                     /product="hypothetical protein"
                     /codon_start=1
                     /transl_table=11
                     /translation="MNLSHSIKISELDPIYSASILTEDFFPLVHSQSMTTYRATLEAI
                     GQLMTHSIYADTASYSAGAISASHADWADNSISASYAKTASWALNIPSVLSASWASRS
                     MIAGTADQALYASRSHDAWYATRSLDVDTSGRIYNFPYWNTVDGTPGTNGALQKYSPL
                     SAIPSWFSASWTWTAAGPLIIDSGSTLVIAPNSASYVPYYWFDQDPKFTLTRYNGQAN
                     MINANWGPGGLQSYWPITSQTFIGNDQRFWYFYTASNPSWPWTTNEYFSGSAGGPLSG
                     SWNTIPAMAGGISSSFNKKWVRIISADSWWTASFPQYGGASQHPAAGAMTMTYGNLGG
                     LIKLQANTPVGTDPIGGDKSNAQSTIWAHIFTGMWGSPPQITILSSNNYSRQLITALR
                     MGCGYGHDPVFYLDMLIDNTTAGDEYIRFEAQSFNGGIRFLSIPNWGPWLPIDTASND
                     VHYDWRHLTVPNAPGHYSGIDARYHRMSHYFQGQTVVINPTINEITQSGLAYAPNAST
                     LSLHVSGGINASERFYCNNNPGLTTKVTYGTTNLYFSGGILIDKYPPDTYVPPTSIPC
                     GTSLKYKGGQAMPSEQFFTLGSATGPVIVRYDMYINPDRLQVWFDGVVKYDTGYRGLN
                     TVKSIRDAGLVAHGSGSETSSPIYEPGQGQFTWYKDSATNYCMIQVFAPGAGTAWNYT
                     MSCPNGPLPT*"
     gene            279285..280262
                     /locus_tag="S2_GD2017_2_manure_scaffold_3_prodigal-single_
                     450"
     CDS             279285..280262
                     /product="hypothetical protein n=1 Tax=Verrucomicrobia
                     bacterium SCGC AAA300-N18 RepID=UPI000367ECE6"
                     /codon_start=1
                     /transl_table=11
                     /translation="MKDRILDRFVRFDVLLGLTALTIALVAAFFSVYGIATLFAGAFV
                     LTAIMASSLEIGKLVAVTYLYRYWNRTKGFLKAYLGIATVVLMLVTSLGIFGYLSAAY
                     QKSSIEFKAAQEKITMVEGQKVYMTDKISQAKSRIQTLNDMRKLQEARMNEVLTNAFL
                     TRNPIQLKQLQDQTAEIIKNADADIKAQQDTIQKTTDEIAAVDKQVNEMRFASAGKKD
                     IRTFQFVADQFGTTLDKVAKWFIFAIIFVFDPLAIALILAYNVVTFRKSEDTPEELTK
                     VELPKESPQVNPEPAPAAAPPSVTNEPTTTSDGKPIDGGLLKPRPKWLH*"
                     /db_xref="UniRef100_UPI000367ECE6"
                     /db_xref="A0A0F9PZS2_9ZZZZ"
                     /db_xref="aol:S58_69200"
                     /db_xref="UPI000367ECE6"
     gene            280354..280530
                     /locus_tag="S2_GD2017_2_manure_scaffold_3_prodigal-single_
                     451"
     CDS             280354..280530
                     /product="hypothetical protein"
                     /codon_start=1
                     /transl_table=11
                     /translation="MRRLVIKKSPQDTMDQSDIKYVLDFLNDAISDKDWDKVEEAREA
                     LKEFLDSDETSLEE*"
     gene            280536..280826
                     /locus_tag="S2_GD2017_2_manure_scaffold_3_prodigal-single_
                     452"
     CDS             280536..280826
                     /product="hypothetical protein"
                     /codon_start=1
                     /transl_table=11
                     /translation="MLTAFLIIGLVILLTAFVASCIIIHRLLKKIDLYEEWILDFKTD
                     LISTLEKMREIDKSVVFSDRVNEKGAFESDDQVGGVFKELLDLIEKLNQRTQ*"
     gene            280823..281731
                     /locus_tag="S2_GD2017_2_manure_scaffold_3_prodigal-single_
                     453"
     CDS             280823..281731
                     /product="Uncharacterized protein {ECO:0000313|EMBL
                     :KKN37159.1};  TaxID=412755 species="unclassified
                     sequences; metagenomes; ecological metagenomes.;"
                     source="marine sediment metagenome.;""
                     /codon_start=1
                     /transl_table=11
                     /translation="MRKHKTVTRRTRAQHRRKNRKVRKIQKKIVARKRHYRKKIAPIP
                     VVTISETPKLPRRRRSSNGSRMYFTQETEDAIILYNKTEDSALREQIFREKILQPFQK
                     LVENVFNTFKFSYFETGPQDVQKECLTHLVANMHKYDPTRCSKKDPKKKTKAFAYFSI
                     IAKHYLILLNNTNYKKFNQNVEISEDRDEHTVQLQADDKYYAHQEMTDFIRLIIEFWE
                     KNVEKIFTKQRDLNIANAVVELFRNTDRIDAFNKKALYLYIRDIASCKTQQITKVINR
                     MKQYHENIHRSYVDHGYINTDRYATA*"
                     /db_xref="A0A0F9Q3W2_9ZZZZ"
     gene            281792..282193
                     /locus_tag="S2_GD2017_2_manure_scaffold_3_prodigal-single_
                     454"
     CDS             281792..282193
                     /product="Uncharacterized protein {ECO:0000313|EMBL
                     :KKN37160.1};  TaxID=412755 species="unclassified
                     sequences; metagenomes; ecological metagenomes.;"
                     source="marine sediment metagenome.;""
                     /codon_start=1
                     /transl_table=11
                     /translation="MSANLDFEVFDGKSFKDLCKEVVERSQSKKDQLDTLVSDLRTLI
                     KGPNDVGQFMPRIKELLEVGIKNDEQIVKLCAVVQRIQAAQIEATGGENTGLTEEEKE
                     QLMKAKMKELESLKEIQKEVEKPFLTPVPAK*"
                     /db_xref="A0A0F9PZS8_9ZZZZ"
     gene            282195..284165
                     /locus_tag="S2_GD2017_2_manure_scaffold_3_prodigal-single_
                     455"
     CDS             282195..284165
                     /product="hypothetical protein"
                     /codon_start=1
                     /transl_table=11
                     /translation="MSYWKDAPKNTRKLDSFGVATSHTAAQGGNREFYEVEMGVVLDI
                     VLDLKHPVFTGTHLYRHTIDTKRWPVDLTDAPPAEGDPDLSWVGRALVRPLVSGKLTE
                     KDQLKWAHPLDNNFSEYPLINETVALIEQGGTLYYTRKLNYHNWPNNNLDFTVEESVT
                     GKGNTILFGKGPYTGKMESKTNWKGDKGYHGFAGQYFYANPKVRAVRRWEGDMVVECR
                     HGSSIIMKAFDKNRGNDAGDPKLPDYKNSGNPMLILRNRQRKLLKEGEPLSLQHSPNP
                     CTVVGTKEEKNVGGNLEENINHDGSSVYMTCGLTESEWKTTCFKRMFHDEKDEEVAKF
                     KGPSSFVYPNPMKGDQIVVNTDRLVLSSRYEEILAYSKKRFGICTDNEFTVDAHQQMV
                     LTTHTKIVLNSPAIYLGEYDKTDEPVLLGQTTVNLLWDFLEMFKQHVHKHEHSHVDAG
                     DPSPRMTQEPTNPFIQQATALQVRLKSLLSRRVYVTGGGFSPGQNGASIPEGTPPVKI
                     DVGSGAGAPGGFKGQSHRIGAAEAAATYGGAVSSTFGPGGPASDSPPPGSPPNTPPPN
                     EEQKVEALKALPAAEKAAVAKGGGCGGRAARKEGIFAPKDGSTPVTSSAEVAKWDERN
                     ALLAKAGIVETDTNPPPDVNVDDWKTVVAGFK*"
     gene            284187..284882
                     /locus_tag="S2_GD2017_2_manure_scaffold_3_prodigal-single_
                     456"
     CDS             284187..284882
                     /product="hypothetical protein"
                     /codon_start=1
                     /transl_table=11
                     /translation="MKKSEFTQLTQIIELLVAKEVRKQLPQVISEVFQNMMGGKSVVA
                     ESKQPITEAQEPVVEEEDPLEMKASLRELFSGGAPVTKRHLETGVNPTPRQPKNYVKD
                     PVLNQILNETRPLRETERLAGMAAYQGGYNPAIPPVPVMNMTGVGEMMPESELPSFAR
                     NMPEMKMAPQSSPATVPIREGQAPMAALPEGVSALDVARAGMLPQGAAVTEALTNYDR
                     MKKILDASKGKRH*"
     gene            284883..285302
                     /locus_tag="S2_GD2017_2_manure_scaffold_3_prodigal-single_
                     457"
     CDS             284883..285302
                     /product="GPW/gp25 family protein n=1 Tax=Acidimicrobium
                     ferrooxidans (strain DSM 10331 / JCM 15462 / NBRC 103882
                     / ICP) RepID=C7M034_ACIFD"
                     /codon_start=1
                     /transl_table=11
                     /translation="MPLVKNTPIGIMLPIRAGNVGYFDQSTDTFTAYRMNIINLLRTR
                     PGERRMNPTFGCRLWNITFEPNDDFIAEKVQTTIKEDIAAWIPGITVSSIEVKYFEGD
                     QSTDLRDIYKLYIVVSFVIDSINASDSVELTLDINKV*"
                     /db_xref="UniRef100_C7M034"
                     /db_xref="A0A0F9T6N1_9ZZZZ"
                     /db_xref="afo:Afer_1418"
                     /db_xref="C7M034_ACIFD"
     gene            285305..287284
                     /locus_tag="S2_GD2017_2_manure_scaffold_3_prodigal-single_
                     458"
     CDS             285305..287284
                     /product="Conserved domain protein n=1 Tax=Prevotella sp.
                     CAG:1092 RepID=R5P9Q0_9BACT"
                     /codon_start=1
                     /transl_table=11
                     /translation="MATTVQKSFTPGSKDIRYLNRDFPQLREALINFAKVYYPNTYKD
                     FSPSSPGMMFIEQAAYVGDVLSYYTDYVFKEGTMESATERKNIIGLARYLGYKIKPST
                     AATGIVNLMQLCPSADDGMGNYYPDPQYMLTVNANTQFASSTNAYYILTSAVNFELSS
                     SSSPRIDQVYSRNDDGTPQYFLLTKQGSVSSGQIITKTVTVLTPSPYFQIPLEETNVL
                     QILDIYDSDNNRWYEVDYLAQGFVPIGVPNDAIYEGSLAQYKDSVPYILTYLKTSRKF
                     ITQVDENNLTTIYFGAGVNGVDDELVTFDSDLIGVGLTNINEVNVPLDPSSFLQNENY
                     GIAPQNTTLTIRYLIGGGLNSNCQADEIRNVVAATFDNPTEGLLPEQIDLLNTVQNSL
                     AVANPAPCTGGKDAETDDEIKLNAVANFAAQNRTVTQNDYLVRIYSLPAQYGTIAKAQ
                     VIPDTNLQAGVNKILVGVVDQTNVATVVDNSNNNYFRSLAYDNTNPFAINVYVLSYDA
                     NKNLIRPNPALVTNLITYLKQYRMLTDGVNIIDGYIINIGVNFTITVYKGYNKKDVLS
                     DCISAVQNFFDIDRWNFSQPINLSQLQLEIAKVDGVQSVVNLEIYNKTALDGNYSQVE
                     YDIATATKNGVIYPSVDPSIFEVKYPDSDIKGSVL*"
                     /db_xref="UniRef100_R5P9Q0"
                     /db_xref="A0A0F9PZT3_9ZZZZ"
                     /db_xref="mxa:MXAN_1840"
                     /db_xref="R5P9Q0_9BACT"
     gene            287286..289754
                     /locus_tag="S2_GD2017_2_manure_scaffold_3_prodigal-single_
                     459"
     CDS             287286..289754
                     /product="hypothetical protein"
                     /codon_start=1
                     /transl_table=11
                     /translation="MHHFIFPSQDTYITNRPHFTASNFGVDEILQVGTENRRVSYISP
                     TKDYVYVDQIFNHIGVEFFNGQFTGSILGTDFTSSYAQLTGSVNGLFTSSFFVPDFTG
                     SIVSGSFICLFGTGSGVDTRNENTRLYRNEAWVDRALLQFDITAISNSISMSQIVNPE
                     FTLRVKICNEYEIPINYSIYAYPILESWDQGTGYMSDGGSDDGASWAYRDYSGGTPWA
                     QLGSSYTVPACSQSFHYRSADLNMDITPIVNAWLAGLPNNGVLLISSDETQPTGSGFV
                     LKYFSRDTNTIYSPVLDVGWDDSEFVTGSFATSSVVISHMSGSNTIVYNGSSLTGAGG
                     VHGNFYAACFIDIHAHYITASNTAFTGSFAQQFTGSFSGSFYGIATAQGYFTGSGGFS
                     ASFTGSVDGIDTEVTSSDIAGTNVEGYIVGDVSMPSYLGTFSGSLQGSALALQGTASG
                     QWLDEAYSYYVAFISGSGFSGNISQSAIIGIAEGLIANNKVTVVLPYSCSGRAPSSPY
                     ESPYYPGLPNPTNSPYAFIDMDYVWMGDQVGWSSTIPPYPSSSNLPCSCQPSHSVQIM
                     SGSFLSGPFSGSTFIGYYENYKIIFAGLTGSWNASALAGANVYIPLPQAMYPYVTAYI
                     NGFYVYGTAMGYYLTSSNVSESLTSASFNGQFTSGPFLGAYVSFQLTGSATTVPYDYT
                     SSVAFTSSVLTALDVERPFSINLQNLQPTYKSGDIIKLNVFGRKKHPLKDFGILTQQV
                     QYLVPEYLPPTTYYALKDNQTDEIVVNFDSYTRVSCEYPGGNYFLIDTTGLPQERYFR
                     VLIRVEDGTLIDTIDTGKIFKITR*"
     gene            289758..290225
                     /locus_tag="S2_GD2017_2_manure_scaffold_3_prodigal-single_
                     460"
     CDS             289758..290225
                     /product="hypothetical protein"
                     /codon_start=1
                     /transl_table=11
                     /translation="MADFDQDISNFQRYGTYKYEFDPVGNQIFNSSSADFSQVYLSLP
                     LKNVVYNNARIEQFYDPDFTEFLPSTASAETSSSMEALQQQMSMIQQENDALKSQLDA
                     VVEQSAADASGPNQTAIKQVILELRKSLGQGRVDSDFSDAFPYTPIIKPQTST*"
     gene            290227..295443
                     /locus_tag="S2_GD2017_2_manure_scaffold_3_prodigal-single_
                     461"
     CDS             290227..295443
                     /product="PKD domain containing protein n=1 Tax
                     =Methanobacterium sp. (strain AL-21) RepID=F0T754_METSL"
                     /codon_start=1
                     /transl_table=11
                     /translation="MSDFVSYQSISNVSSSLNTGSYLDPTEYFMFVNSYANDLWFAFS
                     AKDAIEVGLWDRGENQIAWETLHQSKSYTTVTVATYNARNIPITYSYQELNPDFILHN
                     TEQVLVNPPQEVTQSFNVPSGSYFITYNCTREMAGSPIEPLVIQDISPSRKELKLLPF
                     GKADNSYVAFCQKKLLMQDVSALYLRSVADCPYGKIYTTVSPHYTNEINTIKSVFFIT
                     SDGGMLTFFQNLYEDLLLYTSTPSAMGVGGVSRNLIRIQGIQTYFNDYLLQNTDAIVS
                     FDDIDAHFRGFVSASIERKFAPVGPHPIQPYVDAKAFVYDFFTKYFYDPITATLTSTY
                     NDKYYSYFKNALNVGGNRLFPILNTGMVDERQNPTDPLTLLVKLKDELPNDFTTQTKC
                     WVSNISLSPYIIRAIIKSPTEDKVYKIGAPNFSIPIPNASLTNTNIAYTANDLKNDDE
                     TSRELTVSKNITELSVDYTNFSNFVVFSSAEMRLKIFKNKVISLTGLSASLSTLETRG
                     QDFLLKSGSVYPYYSKEYSSIQGQMTDIINSFDGYESYLYRGGSYAYANGRFISASYV
                     AEQDTSASTYDVSNRDSLLNNTPQHILADQDNDDYIIFLSMVGHFFDNLYIYIAGLPS
                     EKTAVADQTTEFTRRVVDYMLETFGWTLDDSLEQSNILNNYLTSEQIQGLNQMSAEDR
                     LKAIRNRVLANLSGIYKAKGAEEAVQLIMACYGIPLVLLSIREYGGVAYDNQAAAYTL
                     YERVYMRQWDTSSVHDSYYLQNPSGSHTYLFKIRMEDAAPYAYGKEQILFGRVETNNP
                     SSESGSGEWAVGFERVAKHNTGKIVFRIGYKHQPLFKLYSQEFPLFDGNIYSVMLRRN
                     LPDPSFEFDPNQDAVPAKYDLYVKRNEFGNQIVNLTASAICYDISASLYFSQGGQINI
                     GGWFYETNGQGFIGAFDKFQVWRDALPDANLEDYTNNFSAYSYRGTTIPYQSLMFRMH
                     TDYPFNQLDSGIWRNGNPYLAVSSSAKLNQLYSEPHCNVDYMISYMPWSGSTKIVDGL
                     CGPESQSTYPYQFIAMDYPSTWGISKYGPNKFRNQKVRHASQSVEARFDDLARSTYVQ
                     PGTVAPDSTQVGFFVDPQDFKNRDIVRYFGNFDFMDAIGDPMYQYSQSYDSLRAFRHE
                     YSANRIEYSGSRTLFNELCILYKLYFNRSVFESIKNVIPARTNAIIGVVIEPTILERP
                     KYQFKPIETSASYALETTMGHYAPQTCSALVGISASIVESGSMDLDLTYLADPTADYP
                     ANYGGNVINDTAGMYEFSHFAAGVPPRIIDFVATPLEGWAELAVQFTNLSFGASTYYW
                     DFGDGQTAIAEGMESTDANPIHIYATPGLYTVTLWGYYGAYGLQKKRVNYIKVNQYPI
                     TADFDANPKFGNAPLEVSFSNLSYNATAFSWSFGSGSEATNSLAPTFSYNDPGIYSVG
                     LTAYAFPPGTNPKTAQHVSLSYISVSMASLPIGACVGPYMTAFEGGWDGVKSYLDTTN
                     YSLGVQQGPVTFSYNVPNNYSASRFIVQIGPTTYLDTKWLTKNVDAATVEAINMGMLA
                     YAPPPIGISASLADLVPIDSSGTGSIYWNKTTAQNVVTVKFYNPFEMTSSFTMSCVTT
                     PPPPPSSPCGGQISPSGHQAAYPYYTDFPISLGTGNGTVVLNFQAFTVPDRFQVIYDG
                     NVVIDTYFRGSTASTYRTQLNNKGFAAIPIISPGSGVASFYKNSYTSYAILRVYSPLA
                     GTAWNCTLACPV*"
                     /db_xref="UniRef100_F0T754"
                     /db_xref="mel:Metbo_2475"
                     /db_xref="F0T754_METLA"
                     /db_xref="F0T754_METSL"
     gene            295455..296270
                     /locus_tag="S2_GD2017_2_manure_scaffold_3_prodigal-single_
                     462"
     CDS             295455..296270
                     /product="hypothetical protein"
                     /codon_start=1
                     /transl_table=11
                     /translation="MDGEIYFNMFREPHPIYGKSEFMIRRWTRHTIYFKSGSYARSDN
                     PNQISILSSSLRQRKDGVTWYPVPDSPKANVYVTGSIFLYDYVVVSDTWFMQNVYATP
                     TIDATPAPTWSYAGGGISSSVFTHYSNTWKNSPNARTNDYLLRPNPEASNWAGYDVYG
                     PISPSVYVSPTPGYDDLMKIPIFRATDGTYFEIVRGYPRNHYTHKRGYLCLDRYMSYG
                     RIGRQITSASYARGRQTVATTVGSTGLGDGTLPVQSTQVSNIDIVKSDNVIYQ*"
     gene            296322..296969
                     /locus_tag="S2_GD2017_2_manure_scaffold_3_prodigal-single_
                     463"
     CDS             296322..296969
                     /product="Uncharacterized protein {ECO:0000313|EMBL
                     :KKM92344.1};  TaxID=412755 species="unclassified
                     sequences; metagenomes; ecological metagenomes.;"
                     source="marine sediment metagenome.;""
                     /codon_start=1
                     /transl_table=11
                     /translation="MAYIDNQTITVDAVLTQKGRQLLAQNGNLNITSFALADDEIDYT
                     LYNPNHPNGSAFYDIALRNTPIFEPLTDETQVMKYKLVTLNQGVTSIPVITISQDKIL
                     VTKDYTGDIIINPSTNPAYNLQAGYTAILGNKNVGILIVQQTNAVNSVSNTIPTFAGN
                     INIASAQVVVGNSFRFVPNSGLGKTTTTNLTIIGNESGGSTSIEVTVTVPPPTSS*"
                     /db_xref="A0A0F9LBU5_9ZZZZ"
     gene            296974..298125
                     /locus_tag="S2_GD2017_2_manure_scaffold_3_prodigal-single_
                     464"
     CDS             296974..298125
                     /product="Uncharacterized protein {ECO:0000313|EMBL
                     :KKM92343.1};  TaxID=412755 species="unclassified
                     sequences; metagenomes; ecological metagenomes.;"
                     source="marine sediment metagenome.;""
                     /codon_start=1
                     /transl_table=11
                     /translation="MIFNQFDPNKDIVAGRVTRVASGLWPDGAASWNQGNFMDDFNRL
                     TGSSGNQSYGTSYYDVRYTMYYLNVFPDNSSYVNYDPYFSIAYGNFYGEYGSGSFTVE
                     SSSIGASPTKAIYTQYKNILLANSDVNATTNGMFSMVSASTTTTAEDIWAINFSAYKM
                     KDRIDEGLLQLSFGGPSGSFTFIDDSIYTKQNQYVYQIVTGSISNPFNEPTYEGIGLF
                     YPQAGVVVLNATLLAAKLGITSGSGANPGTNGPCPDGSWPYISGSLGQIGYTYNHKTL
                     FESLASCSSSLMNVRRSEYVPARHYFVRVMNRDFNYSNNPTYVYDGNDGIHPKGQIYN
                     EDFISDPKTYITTVGLYNDSNELVAVAKLSRPAMKSFDQELLIKVRLDF*"
                     /db_xref="A0A0F9LFR8_9ZZZZ"
     gene            298144..300096
                     /locus_tag="S2_GD2017_2_manure_scaffold_3_prodigal-single_
                     465"
     CDS             298144..300096
                     /product="Immunoglobulin I-set domain protein n=1 Tax
                     =Pedosphaera parvula Ellin514 RepID=B9XGW5_9BACT"
                     /codon_start=1
                     /transl_table=11
                     /translation="MIKHINHQNFLTTPFVTVKSWELLGFQNEQVVLTEPLSGSSSIP
                     PYSIALDYIDENFGDPILDRECNIALEQQEPDIVLYDEGISGSSDTNADGSDKGLLHR
                     QIKNAFYNEYRNPLEIFGVEHIDFPLSRTVRNLAEQFRMFSIPRMIFGEKLVPNSIYF
                     ADTALDDNVIVHDDGYQNIMAGYNLFSKVQEVRIFPSGTNPQIILPGTESCGCVTYGT
                     LYLTNPLDQYVDLGNTATFTVSSSGAPRPIMYQWWSGSTTGSGWALSDGGNISGSNGP
                     SLYVNNTTLDLQSGSYYVKAWNSGGGGATSSIAHLYIYLLPPNITDPADDFEEIGSNF
                     DFCAGLISGASPLYWQWYSGSTLLVDDAHYSGSNTSCLRVNNITPADSGSYRVMVGNI
                     FGNVTSSWANGNVNLYPALIVNDPQDQIVYRSFSASFAVTASGTMPLMYQWYSGSVPL
                     TDNARITGSQWTGSTTSSLFINDVDFPDSGLYHVVVNNFFSNATSADALLTVLDNVVP
                     VSASDTSSFGVQLRFGSLTAAPPYVEPTVPSFGASLLTGSVFLLVIPAYGGNDTASLN
                     TAFDSGYLFDIVIPLYGGNETASLFTTFESGYITDAVVPLYGGNETASVFMTFENGYT
                     QSVVIPTSSIEPMTYFGVGFLSGSIA*"
                     /db_xref="UniRef100_B9XGW5"
                     /db_xref="hmo:HM1_0137"
                     /db_xref="88737139"
                     /db_xref="B9XGW5_9BACT"
     gene            300112..301356
                     /locus_tag="S2_GD2017_2_manure_scaffold_3_prodigal-single_
                     466"
     CDS             300112..301356
                     /product="hypothetical protein"
                     /codon_start=1
                     /transl_table=11
                     /translation="MNEVAAINQTLAGHYKVGVVDPHGNVEWQAEGKNLILNQGMDQL
                     YTNTLVDCMTYGICGTGTRQNSIGGGASKVSQAGTQLTLTDAGGDISSFTANAYSYNP
                     LVSAGDYLVYANGSQSRVTSVTNATTMSVTPSYTFSDETFVLWKTSQVGLQTEVSRSS
                     TYVAGVGNCESTISESTITHRRTYDFPINNWITMQFNELGVGWASSGPTTVFSRIQID
                     PITVLTGFRLRLIYDLRSSWSPTGSLYGSASIGGWPNGGSTNTDGTQSIQNFNTSTVN
                     NDGSSNNNYASLDPAFTSTGGYRTVIWVSNNSSSLADFGSSNSRTAAVGTASVVGTVA
                     MSKAPYTNGSYICDKTGTVTNLSSNGIRSFGFGPYNTSPSIDPRGTTYQSYCFRMNQS
                     QSLLNTEQLSLTFRHTWDRTLA*"
     gene            301358..302689
                     /locus_tag="S2_GD2017_2_manure_scaffold_3_prodigal-single_
                     467"
     CDS             301358..302689
                     /product="hypothetical protein"
                     /codon_start=1
                     /transl_table=11
                     /translation="MKSETIIKPPGFSMGLIGRYRLQVVDAATQEVVADHGWHKNLIT
                     NVGMNAIASTAIASLTAVAVGGSGSRPNCITGSTMTITQSGYFIGVSSFGDRASFTQS
                     ISQSIGGQYYYTSSISRGDIIMDEDFSQSMVIGVSGSIMAVNVSSSFDTPKSFSIWKT
                     SQAKIQNEFSRSSTYYVSDIGWNTGTDTSQVLSGTWVHRRTYDFGIESGATRSYTEVG
                     VRWSSTPNSDIFSRVLLPSSVDVSPGQLLRMTYDLIVNVSPTGSVYRTASISGWPKPP
                     ATDTLCTESIQNLGYTYVNSNGGNSVYASYYSSLDPQFGSYGGNHGFYCFLSADSRSL
                     NNYGTASDRGSIATQFVTVTAGSMDSYIPESFTVTRTVTFPITAYTSSFNHIGTIGFG
                     CYYYGGFSGIFAQPYWAGHQGYCLRLNQSQSKLNTETLTLKWRWRWERVLQ*"
     gene            302696..304474
                     /locus_tag="S2_GD2017_2_manure_scaffold_3_prodigal-single_
                     468"
     CDS             302696..304474
                     /product="hypothetical protein"
                     /codon_start=1
                     /transl_table=11
                     /translation="MQKAAFVQWSYSGSDAKQFVLERSLDSASTWPIRMLFTTESFFV
                     DTGVRWYGTYWYRVAAGNPRGIGQFSPPAEVYIMPPAFDLASITASQTDYETQSFVNW
                     NYTGSFPGGTDYYLFERSTNGITWTSQNVPPSISSSYENNVTYSNTYWYRVTPHCDMG
                     LYAPISNTTRSFIQAPIAQLWAWQTGDDAEAVAFWNYLGHETTSLYRSADGGATWPFT
                     ASITPTSGSTYYYIDKTVARGQTYTYKIQEQATPGQPYSPTASVTINPTSSIVTFGFM
                     GDQGQWGNEWESHTASVQLANYVIRSQFSASRILTGGDNGYVSPSAKGGYQFQSFQLI
                     GPTESLWACVGNHDLSDMGGINAFVNYFGLHSTSSISVYYTWRNKFVQGFVLHCTSET
                     ATNLTPAAPQYQWFSRSMVASMQDPTISWRIVQVHAPVLSSNFGHTGNAFSAQLPWQK
                     WGVDVVLSGHNHALERLESGSVVFITDGAMAETKQGSYLRGSPNTNSRWILADQNDGL
                     GYYCSGDVYTLLQATNTYMSISFYSGSTKMPDTGSTSIPYASMEGNSLILRRVGPQGT
                     PSLSSSLLVELPPQAIPSLTSSTLLV*"
     gene            304490..307267
                     /locus_tag="S2_GD2017_2_manure_scaffold_3_prodigal-single_
                     469"
     CDS             304490..307267
                     /product="VCBS repeat-containing protein n=2 Tax
                     =Singulisphaera acidiphila RepID=L0DI63_SINAD"
                     /codon_start=1
                     /transl_table=11
                     /translation="MAIAARITWNYALSDHTGFLLQRSVDTGSSWAVNFPQPITTSYV
                     DATVVPNGTYWYRIAATNQYGTGAFSNTGSVFVPPPTSSAPYNLQVNSGSAILTWVDG
                     GSYGDYYAVQRAVGGGGFTDLSVTLIETYTDSAATSSYSGESYSYRVADVNMTGTSSF
                     SNTASITFQWSPNPPQNLQITSGSAILTWESGSSGVDAYVVQRSLNGVAYSGIASTGS
                     LGYTDDNITASYDGVRYYYRVYASNAAGTSSNSNVVNYLFGWPPPPPIDFLAESGSVV
                     LTWTFVSASNQTASIERSVDGTNFYPLTAVPGAQETYTDTTATASYVSTSYWYRVLGA
                     TQFGYSGWSTTASIALAWVPPAPQNLIVNSGSAQLSWSYGSLGTPVTYSIERSTDGVS
                     YNPYSAAITTSYLDTGVTAETGSGNIYYYRVVAISGIATSSYSNTASITFTYNPPPSG
                     PIELNVASGSVLVSWTSSIANADRWDIYRSFDPAPFGYLTSSFPATKSFRDNGVIATF
                     SGSNYIYEVVAVNAYGSSSFSNTASIMLARTPTAPSGLVVNSGSALLDWTASQGHDTY
                     AIQRSIDGVVYADYDYAVTNSYTDFGATGSYSPVTYWYQVGAVNQWGTSSFSNTASIT
                     FLWAPPEPYDLVVHSGSAHLGWTASILPVPVTFSIERSVNASAFAWQANVGSATYTDG
                     DVLAASGSGNNYSYRVTTQTAYSSSLPSVTASINFTYDPPTGSITLNATSGSSNVSWT
                     SSIANATTWNIFQSVNGSPLTPIASVAASTYSYTDVSVSASYEGNTYSYAVNAENIYR
                     TSSLSNTASLLFGLEPLPPVLDPITSGSAILTWVSQSNGVDHYLLWRSFYGTPGTYEY
                     LATTTASTYTDTDVTCSMGGQTYWYAVDASSSFGTSSLSNTQSITFTCTGNPPEAPLS
                     LTVTSGSAIVD*"
                     /db_xref="UniRef100_L0DI63"
                     /db_xref="saci:Sinac_4765"
                     /db_xref="L0DI63_SINAD"
     gene            307577..312100
                     /locus_tag="S2_GD2017_2_manure_scaffold_3_prodigal-single_
                     470"
     CDS             307577..312100
                     /product="hypothetical protein"
                     /codon_start=1
                     /transl_table=11
                     /translation="MSYMTPYFFSGSANMSMSIWMRSNAYAPKVGIAPSGSVSKIAEG
                     SVNAWQAESTYSCAAVKVVLPSDQVYIIENTSVNASEQGAFGMYLTQGPTASVDAGFT
                     GSLYSITANSVVSSPIAKRMFIPSTTQAASTNLYAYTASLQVFNSVTYVKEQDYTGPG
                     FALSDGAGNLIGRSGSRYIVDVAYNSVDDQVYVLTGEQDQLDSGGAVGLRRGYLDIWN
                     SSGSVLVESHSLGDFFWGIAQFFGGYLVYNRDRNHMLINPTNNGLGVSALSYSIFDCA
                     TKTVVHSALPAGRYSNGCYASASGYYYLPATVWPNAAIKINVNNFTESATNITNSWIL
                     SYFPDLGDVIVGNGGAYQDNFVPVTIFDGATESASVTIPGIFDSETQCTYDPCQKCLV
                     FSDDAAGDIGYGAGGQSWVYSGSWEPKNFFVNGGAWYATFDAATSTVWCTNYSTFQVD
                     VIRTGVPTASIQLPPYSPPPQAPPVPQNLRVQSGSAILTWEKSGSGVVDYYSIFKSTT
                     SEAGPYTQITTSLITRSVDTDVAAVNSYWYKVNATVGAATSSFTNIAELDVIPCNSAS
                     FQPIIHQGYINYATGSTYKNVYGKIIKLSVPTYLSASMWLRSPDFDACLTIADASQTV
                     ISSSIYDGWTPTGDVNYNAALTYNFPSGTYDIEVSSVDNAIGRYNLIISPGSTLECTW
                     SNAYETATTDFIPTGNTVAIGEQGANIVFFLEDTKEVKVHTYATAQGARYSPIQDRTF
                     GWVYEGNGTVGWTASIVEFDNTGSQVAATRYPRPKTVNSNGSTLSQTGNTIFLHPAGD
                     ITDFTTQAESGSRIWFNNQSTQGYITSIANATTASVNISQEIPYDPDFFDFGTEFQIT
                     RPQITPNVDYSGYLCYDGKNDRILFYEYNAGGVQFANVFDCATRTITASLNLTPVNPG
                     FGSAWESCYSWIDDTYYIGLTGTNKMIKVHASNYTLATSSVVGKIVVSYLSASNLVMH
                     RNTAGKVQFYSPISDSVVHAMTDLPTMGYFECGGVSDKCSNTYLAAIDPRSGEGDVTN
                     HPCLAIIDRNTYLPVNYIMLTNDSPGGFSPDGWYQYSMAVSDETSKVYSSCVDYDTYT
                     GRLYSTIPTTAYYVEQSPYQATAADTASCIRFKQQYKITGSLSGSGTTGFVCSTKKTG
                     SATLAISNFEIDLGIGGFPWHNYGTWFMTADGSQTLATYTGSYIHTLNGKNAVHCYGK
                     YYMLDDGTQYQVSWYPTSASNVLVFDNSGSYLTTIALPAPARDFDTDGENVYVMCHDN
                     YLTMSVIDPTTDTISQTQGLIVDYSWTPATLSPTASASQPSGLKQYPMFGRYITPDGT
                     YFYMNCIGNIGNPGHAADTFAYLAGGWGGYTGQYLDMMANNFTGFQGGVAKCPLTNTM
                     FWGAQHTSSYCIIETTMNLGIVRTFDISYPISTIVYNPRNRTMELFSDIEAGPGTNNG
                     AIYVYDPIARTNVCGFWATNNVGGPSGGNGTDGNGGYNIDVNIRNGDIYFPQRIDSGS
                     ASPATGSIKVYQI*"
     gene            312119..314542
                     /locus_tag="S2_GD2017_2_manure_scaffold_3_prodigal-single_
                     471"
     CDS             312119..314542
                     /product="hypothetical protein"
                     /codon_start=1
                     /transl_table=11
                     /translation="MTASYYHAVVQNENYGYAVATFGDYVAVGNPALTRYNRISASVY
                     HTGSVDLFRYNKARDEHDYVATLHKSWLDMIVLLETEENNVISGTLSTEDASWYASLY
                     LDIDKDQYTASVEDGYGTALDMYEKYLIVGSPYATQLTATSATFITESTSTVEIYDLA
                     RIEFTAISASSSVFMIMNPDDESYLGMTSSFGSAVSINREWVAIGSPYVSGGAGMVYM
                     YKNMSSGNNYSWSLYQRIQPVNAPAQAEFGIDLKLNKSDTPNSNSLVVGCGNLLAGRA
                     YYFEFVNNQWSQSFEFLPDYTPQPMPFASGTYMPYQLNMSPLNGFGRAVSTYGDAVIV
                     GEPYDRTFYEFSGSTLYEQGSVYIFEKCPTAYTKFIQVLKTYGNDTILYNNRAGWSVD
                     MYGYNAVAGVPKINVDTMTSCYIAGTLEQLHYCNADLQNLLQGQAMFIQKNTGSGEWE
                     ILNIYQKKKKYLVPYRQYGYDVSIADEAMVIGAPMIMHDPNRIINFTVTESADTVLDD
                     LTGKAYIYLLHNLRDEFHVGNAFYRNGKIIIMTSGSVFDALFYNPINSYTYEYDLQFK
                     AQHTIHEKQIICSVAPGEFNVSTNPTAVIRDSSSFDINQNGVFDYQDADVILRYMQYK
                     NTSILGLPVSTDWSSSIVTAADEISFLNYTKTYWDERETATLTSESIIRWETEDTWMQ
                     VVLDLNQDNRIDWRDMSIMWKYFSNRLTQENYATYITPACNRKIFSQVIDYLNSMSKR
                     YSKPLIEPTFLDYERNVMFDKTGSFLAPYATTIGLYSGLDLVAVAKLGTPIKITPELP
                     VNFVVKMDF*"
     gene            314572..314871
                     /locus_tag="S2_GD2017_2_manure_scaffold_3_prodigal-single_
                     472"
     CDS             314572..314871
                     /product="hypothetical protein"
                     /codon_start=1
                     /transl_table=11
                     /translation="MPTPNVRPSLTTTLDQRYARQHAGGAFEVKTVLGPPGSTPATGE
                     VIDAASQAGAEHQNPNGFLVKVPLQVSQLKAVQSGGAGNNYSLYIQGLDTTKYRR*"
     gene            314996..315595
                     /locus_tag="S2_GD2017_2_manure_scaffold_3_prodigal-single_
                     473"
     CDS             314996..315595
                     /product="Uncharacterized protein {ECO:0000313|EMBL
                     :KKK59533.1};  TaxID=412755 species="unclassified
                     sequences; metagenomes; ecological metagenomes.;"
                     source="marine sediment metagenome.;""
                     /codon_start=1
                     /transl_table=11
                     /translation="MSLHQVKVAREEVLKIVRENKEKHDGILQTAIEGYWLDAEAYLK
                     KYEKEEIEKANKNHKAQLKNLRKQRKDFIKSVKKRVAEDLARVEKRDREKGFNCWNKP
                     YPEDHGDDYLGTIRRLELCVEPKVELDTNEFDAYIRNKWSWKDQFLANNRGYVTSYAL
                     TSSYCIANNSWPSYAVSASWSSGSALYLGTGSLNALASF*"
                     /db_xref="A0A0F8WS93_9ZZZZ"
     gene            315609..316112
                     /locus_tag="S2_GD2017_2_manure_scaffold_3_prodigal-single_
                     474"
     CDS             315609..316112
                     /product="hypothetical protein"
                     /codon_start=1
                     /transl_table=11
                     /translation="MVLGFDASTTCCGWAFWNGTEIVDAGFLDLSRLETNKEKAFHVI
                     AALDANPNTLVTTKINLEAALSGFFRGRTSQQTIIKLARFNAVFEYIISEHWKIPVNL
                     VSVTTARKTVFGKCRVKGMTGKEYVRQQLPLLRPEIIKFEKKNKKNEWDVRNADMYDA
                     VVTVLAK*"
     gene            316112..316813
                     /locus_tag="S2_GD2017_2_manure_scaffold_3_prodigal-single_
                     475"
     CDS             316112..316813
                     /product="Uncharacterized protein n=1 Tax=Coprobacillus sp
                     . CAG:698 RepID=R5G3B1_9FIRM"
                     /codon_start=1
                     /transl_table=11
                     /translation="MNAFYVYHLVDPRSGLPFYVGKGKGSRLFQHLRDVSKHRVPNGN
                     TYLSNKIKKILSEGLTIKCIKIAENLSEKEALDTEVAEIKRYGMRGVGVLCNLTEGGD
                     GVSGYKKTPEQIKRQADSLRQRFNDPIFLEEHRQRMKVAHSSPTARRKNSLRTRRFYR
                     SHPEQRGKLSCIQRKLWAAGKYDNSKEWVFTSPTGEKTTIVNLQLFCREHGLQQSNMI
                     AVHGGKRKQHKGWMA*"
                     /db_xref="UniRef100_R5G3B1"
                     /db_xref="R5G3B1_9FIRM"
                     /db_xref="suw:SATW20_00270"
     gene            316773..317036
                     /locus_tag="S2_GD2017_2_manure_scaffold_3_prodigal-single_
                     476"
     CDS             316773..317036
                     /product="hypothetical protein"
                     /codon_start=1
                     /transl_table=11
                     /translation="MAEKENNTRGGWHDIYGCMKNIRITCDRCGKVVEGTIDLCAKTG
                     AVITGGYYIVSEGNWSEYRRDDEEYICDECMHSDPKYKKLYCE*"
     gene            317033..317353
                     /locus_tag="S2_GD2017_2_manure_scaffold_3_prodigal-single_
                     477"
     CDS             317033..317353
                     /product="Uncharacterized protein n=1 Tax=Pectobacterium
                     phage My1 RepID=J9QM64_9CAUD"
                     /codon_start=1
                     /transl_table=11
                     /translation="VKGGYLYIVTNDAFPEWVKVGITTNLKERLHLYQTCDPHRGYKL
                     VYSLHHPKYKEAEKRIREVMKHFALDTKGEWYQVDLEMAKSRLEEQLEDYSPLLDGFQ
                     TPPH*"
                     /db_xref="UniRef100_J9QM64"
                     /db_xref="A0A037XW63_RHIRD"
                     /db_xref="J9QM64_9CAUD"
     gene            complement(317303..317929)
                     /locus_tag="S2_GD2017_2_manure_scaffold_3_prodigal-single_
                     478"
     CDS             complement(317303..317929)
                     /product="Putative uncharacterized protein n=1 Tax=Blautia
                     hydrogenotrophica DSM 10507 RepID=C0CM91_9FIRM"
                     /codon_start=1
                     /transl_table=11
                     /translation="VETSGIYKIVNRINGKYYVGSARTIRLRWNEHRTDLNRRCHHNA
                     HLINAWHRYGPENFDFVVVEECPAEKLIEVEQRYLDEARQNGDSAYNLSFVAGGGEIT
                     AEARAKISASLLRHYTEHPETHERLRQSHLGKKHTPEHRANVSASKLGEKHPMYDDTI
                     FTFRNTFTGETFVGTRNHFYTKYGLRRSDVNSLMRGRLKSVKKWAIVL*"
                     /db_xref="UniRef100_C0CM91"
                     /db_xref="C0CM91_9FIRM"
                     /db_xref="banh:HYU01_06960"
     gene            318078..318995
                     /locus_tag="S2_GD2017_2_manure_scaffold_3_prodigal-single_
                     479"
     CDS             318078..318995
                     /product="hypothetical protein"
                     /codon_start=1
                     /transl_table=11
                     /translation="MSKIKKLQTWLVIPDTHFQAPKNDGQYSRPEFCHSSEAISIMLQ
                     YIEDFKLDGIIHLGDLMEMDCISHWTKAVGREGQIKDTDGNWYVASWKAQKEMAYAFW
                     KYLAKKYPKAIKVQLEGNHDQWSRTFFSNPIFDMFKDDPDYSPANLAFHNWSLWEDLN
                     IKYVPYWGGETDPNYIIRAAGFDRGMIVMHGFNNASVKRMYKDFDNVIYGHQHKIITE
                     AYGGNYWEHRQASCIGCLTKLNAKYCGNGGAQNAWEHGFALVNLYSNNVCDVKIIRIQ
                     RDLVVGNERGDEFSAVKLASIDPLLSVLD*"
     gene            318997..319899
                     /locus_tag="S2_GD2017_2_manure_scaffold_3_prodigal-single_
                     480"
     CDS             318997..319899
                     /product="Uncharacterized protein n=1 Tax=Streptococcus sp
                     . F0441 RepID=K8MSC1_9STRE"
                     /codon_start=1
                     /transl_table=11
                     /translation="MSAVRDLKGYETDTLRVIKRIGSLNNKSLWLVLCKKCNGKFKSV
                     AGNITSGNTTQCRNCSNKQVGEKARDNLVGQRFTRLLVIEPAGSKNYKALWKCLCDCG
                     EITFLTTNELNTENTKSCGCLNAEKVQERAEERRLKLEGHTYNNLQVNSYAYSRGNRS
                     YFNCTCLICGKDCVKVGKYIVDEETTSCSRECTQTHDWTGYENSFLRVVKKSDRRGNS
                     GEVMWDCHCLLCNNPFTTYAHSLAMKMGCKCRQKLKAALLGRANNDWFQMKSQMYWAD
                     ERNRQDQAEKLRQNWKNQFSQGES*"
                     /db_xref="UniRef100_K8MSC1"
                     /db_xref="A0A0F9NM85_9ZZZZ"
                     /db_xref="sik:K710_0929"
                     /db_xref="K8MSC1_9STRE"
     gene            319941..320891
                     /locus_tag="S2_GD2017_2_manure_scaffold_3_prodigal-single_
                     481"
     CDS             319941..320891
                     /product="Uncharacterized protein {ECO:0000313|EMBL
                     :KKN17105.1};  TaxID=412755 species="unclassified
                     sequences; metagenomes; ecological metagenomes.;"
                     source="marine sediment metagenome.;""
                     /codon_start=1
                     /transl_table=11
                     /translation="MMVQSELVAIFNELLGQKARLRKNGSQATYHCPFCTDRNLVTQK
                     LELAIAGPRMGSYHCWRCDTKGQSFGSLLKKLDAPPSARQAVFKLTGDIRLARHQNVA
                     LDASVVRLPLEFKPLAVPKTTPEYKNALAYVKRRGLTREDILRYNVGYCEDGPYEHHI
                     IIPSYDAKGVLNFFIGRRYYDSTTAIPHKKPEVPMDLVGFESFVNYKEPINLCEGVFD
                     AFAIRNNAVPLFGKYPSRKLRESMLTNGTRRVNMVLDNDALEDAIKNCKMLMRLGIEV
                     YLVNLPGKDPAVLGFEKTHECIRNAHPFTEDDLLKHALGI*"
                     /db_xref="A0A0F9NC82_9ZZZZ"
     gene            320888..324100
                     /locus_tag="S2_GD2017_2_manure_scaffold_3_prodigal-single_
                     482"
     CDS             320888..324100
                     /product="Putative hydrolase n=1 Tax=Megavirus chiliensis
                     RepID=G5CQW0_9VIRU"
                     /codon_start=1
                     /transl_table=11
                     /translation="MITKLNNYKKVTKFTHILHVADIHIRLNKRHDEYKEVFANLYEE
                     IKKSPEGTVVALLGDVVHSKSDLSPECVQMASDLFKGIADLRPLILVAGNHDATLSNK
                     SRLDSLTPIVEALNHPFIYYLKTTGLYGFANLLFNNMGVFDAPERYIQGKDIPDVYRN
                     EYEHVIALFHGAVDRAALDTGYAVSNPAIMPPLFDWHDIALLGDIHKRQDMQAYDPDN
                     HKPCIHYVGSMIQQNHGENLTGHGYSLWDLKTRGYTFTELKNDYGYFTVDVQKGQLTT
                     DLTKIPKKVRLRVKCYESIASEVKQVIADIKMKTAVVEIAYVRMDQERDKKDIIPLCK
                     DIVLTDLTNVDYQNKLLTEFLTKKLELTDPLKLDAILAINRNTNLLIKKDEFSRNLKW
                     KPIRFEFDNMFTYGEGNVIDFTQMNGVYGIFGPNKSGKSSILSALIFCLFDKFDRGFK
                     GLHVLNVQKSSFRCKFEFEIAGVRYFIERRGNTTRSGNVKVDVKFWKVVNGVEEELHG
                     TIRRDTNDIIRDYIGTYEDFILTAASFQSAKNLSSFIDMGNSERKDLLVQFIGLNIFD
                     RLHESAGERNKELVTILKTHRDKNYQLEIQQNQNALAHAESLFADVNAQVESLKKQIA
                     DVNEEIVRETANLIKLDTSVPTDLTSLESRRATAESTLTAKRKVITDTREAQANHEKK
                     LAEIESEIAKIEKSNFVEAHKTLKELTEKINALKQQIDLKKVEIKGKLEKVARLDKHE
                     YDPNCKFCCNNAFVKDATKAKKELTHDKKDTDKMLADLEELQTEATKYKWVEESYETY
                     TKLLTERGTIKDKCAKASKDIIVATNELERLDAAFKAVVQQIEIYHRNEVAVEANNKV
                     QAKISSYRNTLTKLDVDFQKQHRSLMDIAGKRELFKSEIEKLTDTIDEVAGMEAEAEN
                     YQHYLAAVGRDGIPYQVICNTVPEIEQEVNSILSQVVDYTIQFETDGKNVVPYVVYDY
                     GRWPIELTSGYERFVASVAIRVALTNISNLPKTTFLAIDEGFGTLDPDNLASMFTLFS
                     FLKNNFDFVLVISHLDALKDAVDKQIELKREGNFSHVNYE*"
                     /db_xref="UniRef100_G5CQW0"
                     /db_xref="A0A0F9QVC1_9ZZZZ"
                     /db_xref="ttm:Tthe_1385"
                     /db_xref="G5CQW0_9VIRU"
     gene            324097..324561
                     /locus_tag="S2_GD2017_2_manure_scaffold_3_prodigal-single_
                     483"
     CDS             324097..324561
                     /product="Uncharacterized protein {ECO:0000313|EMBL
                     :KKM13890.1};  TaxID=412755 species="unclassified
                     sequences; metagenomes; ecological metagenomes.;"
                     source="marine sediment metagenome.;""
                     /codon_start=1
                     /transl_table=11
                     /translation="MKKVCSQCKEEKDVRLFGRRRRANRIEIRSQCKDCIRGYNLRTK
                     SRRRKHWRKFNETLRGKYTHFKQTSKKRKLTWRLSFSEFSQIPQICYYTGIPLTLKRN
                     HLNTLSLDRVNNKRGYTRKNVVFCCSAVNYMKSNLTLGDFISLCRKVSDHFS*"
                     /db_xref="A0A0F9KF04_9ZZZZ"
     gene            324602..327238
                     /locus_tag="S2_GD2017_2_manure_scaffold_3_prodigal-single_
                     484"
     CDS             324602..327238
                     /product="hypothetical protein"
                     /codon_start=1
                     /transl_table=11
                     /translation="MAKQLLSSFGIRGATSYTTTGIAQGLDQVKVDIEDTAYLSKYFK
                     VVEFNPVFTAGKNSISFNGSDLLKDGSEIMVEVLDKDGNSLYLTAPPRKTNYVDIANF
                     TVAIHVYKETVAGAGKVILVGTTAKNEIVRWMGNITLNTTYQNVSRVRFFNAPYMEAQ
                     PLLYPVIENLTGSQLTTEVTVSGSFWLEVQNANGYFTPGNVNYGGTLPASAQIILWAY
                     QGTDPNNRVDAFNSQMNGATITLHYDVANTQVPTVPPVWQYRHYDETSTILNVRSTTE
                     VQIDTIPLGPIAQLSSSGGRFTCSYNRVEYIRQATTIPCTAVHIGTAPGDYNEVAVNS
                     DAFTASMVGENVTMKYSSIFLQGSPYPAFNPAIKTTHNHWPVTASQFTILSVTGSRFI
                     HTAPFVYTMRDSTGFGYQAVNYTASRVTGSITFLSSSNPYQGYVNSAGSSSMMKKSYV
                     NIIYRNLDTFSGYVARHKLYARSNIYPGNYELIDDTVLGPSELLVDPITANKNFSTIG
                     NFTNQDMVNQYWFASSASINLLYSDKPVLNSMTIRPTPDYSAADGNSYVIVKAGSYGV
                     TNDENYHPYDAAEYVQFSGTGYTSNFIFLASGVLYMLSANMIVNKNVDQTAKIMFFFT
                     SSIESIQKEQTYTPPFGYKLGEIVVADKVKSRVFGDVQKLFFTPLDDYYGTMLIVPVN
                     CEVILSNVSLKNYGDHGFSPKTCIVQIPFPINIANEKWSLKSELFDSNYNLIYSVPAI
                     EKAFDPQGASLFGSNTLGTSGGSSGVPTYLTTLTVGGQLYLPGITPAVNPKRLLSYQI
                     PQHSPPLSGEGAVTYTQVSELSLKPTNDSVSTKDYINVETVEAGTPYFGRSIAVRYSG
                     STPSVYGRRVYVDQLGNKTTYL*"
     gene            327283..327954
                     /locus_tag="S2_GD2017_2_manure_scaffold_3_prodigal-single_
                     485"
     CDS             327283..327954
                     /product="hypothetical protein"
                     /codon_start=1
                     /transl_table=11
                     /translation="MKSNIEIVKDYLAGVRPIIQVGYTGEANKHRNEGETWTDSKGIE
                     WQRKDGKNVRLTKTQGDIIREAIGDITCRQCGLQYKWGSRKDGKFLFRTGLCMDCLID
                     YETKLRVLGIFSDYEMYKLASNELGAMKDMEAKIEETLAYFRSGDTDVKMLCNSAGFT
                     ERWKTTNVEEIITNAENDLKMAQERIEALTKIRDEYKEKYEASASKFGLEILCQPNPK
                     SPTKT*"
     gene            327918..329564
                     /locus_tag="S2_GD2017_2_manure_scaffold_3_prodigal-single_
                     486"
     CDS             327918..329564
                     /product="Uncharacterized protein (Fragment) n=1 Tax
                     =uncultured bacterium RepID=K2A359_9BACT"
                     /codon_start=1
                     /transl_table=11
                     /translation="MPAQSQISYQDLIRDEYKKCMDSPVYFMKHYVKIKHPIRGTILF
                     DLYPFQEQTLQAFHDYQFNIILKSRQMGISTLVAAYSLWTMLFFKDKNILLISLKQDD
                     AKDVLTKVRDAFKELPTWLKVKMLEDNRLSMRFANGSRIQAASTTKKSGVGQALSLLI
                     IDEAALIDDAEDLWTSAQPTLSTGGNSIVLSTPRGVGNWFHKMWVGAETDNPDNKTGK
                     NGFHPISLPWHLHPERDEEWRRIEGEKQGNPKKAAQEYDCNFLASGDNVIDLNLIEFY
                     KKNKARDPIETQGRDKGLWIWEYPDRTHAYVVAADVARGDGMDFSACHVLDISKEKPV
                     QVAEYKGQIGTKDYGDFLVSLSTKYNDALLIVERENVGWGTIQEILDRQYKNTFYSSA
                     DLKYVDVQRQLSNRWDSEAKKMVPGFSTNINTRQLIIDNLEHYMHQMAIELYSKRTLA
                     ELETFIWKNGKAIAMEGYNDDLVMALCIGLWVRDTALRLRQEGIELTKIAVGGMTKDK
                     MDQTPFYKVKTAQISRDAWTMKTGRQGFGKENREDLKWLL*"
                     /db_xref="UniRef100_K2A359"
                     /db_xref="A0A0F9M795_9ZZZZ"
                     /db_xref="hau:Haur_1384"
                     /db_xref="K2A359_9BACT"
     gene            329647..331737
                     /locus_tag="S2_GD2017_2_manure_scaffold_3_prodigal-single_
                     487"
     CDS             329647..331737
                     /product="Portal vertex protein n=1 Tax=Prevotella sp. CAG
                     :1092 RepID=R5PBR0_9BACT"
                     /codon_start=1
                     /transl_table=11
                     /translation="MPTPMNQQTLKPFEDEVLDVKKQSLYARLKRLFSTDVIVRNVGG
                     KQLKIKDTDSIMYATDRNSLRDRFNRIRSTAYNAYTRDFALSYQAARMDLFRDYDTMD
                     MDPILSSALDIYADECLTYNEVGRMITVHSNNNNVKRILENLFDEILNVRFNLWSWVR
                     NMCKYGDFYLKLYITPEYGIYMVEPISAYNVERIENSDPSNKRYVKFQLRPTDTAQAE
                     VLENYEVAHFRLISDSNFLPYGKSMIEGARRVWKQLSLMEDAMLISRIMRAPERRIFY
                     TDIGNIPPNEVDAYMQKMMDKMKKVPYIDEQTGEYNLRFNLQNMIEDYYIPVRGGDSG
                     TKIDTLAGMEWTGIDDLEYIKTKMMAALKIPKAFLGFEEGISGKATLASEDVRFARTI
                     QRLQRIIASELSKIAIVHLYAQGYRDESLVDFEIELTNPSTIFEKEKIEIWQDKISVS
                     IDMVENKFFSYAWIYKNIFNMSEDDIKEVKEQVVEDAKQRYRLTSIEEDGDDPAKPFK
                     KIGGKGGGDGDDEGGLGDLDIGGGGGGGGGGGKLPDLDDLGDEEGEEGEEGEEGGEEG
                     GEDELPDMKKLKEEKVVDDRDRSDRDQSDRDQTGEKKAPNMTEDPIGSLSVDEDPKKK
                     SEGKKKSAIAHNFEGGTPLRLRERQTPVVDKGMIGSLSNFLKKTHKDTERELIRENQA
                     TGSRSMMDEKNILE*"
                     /db_xref="UniRef100_R5PBR0"
                     /db_xref="A0A0F9MTF5_9ZZZZ"
                     /db_xref="R5PBR0_9BACT"
     gene            331819..332718
                     /locus_tag="S2_GD2017_2_manure_scaffold_3_prodigal-single_
                     488"
     CDS             331819..332718
                     /product="Uncharacterized protein {ECO:0000313|EMBL
                     :KKL77559.1};  TaxID=412755 species="unclassified
                     sequences; metagenomes; ecological metagenomes.;"
                     source="marine sediment metagenome.;""
                     /codon_start=1
                     /transl_table=11
                     /translation="MQKRMRHSKFRNTGILFELLTKQVTADIISGQASSAAKDLLHKY
                     FRETTELGREWQLYNAVLTEKIKDEAHAERFLTVILEARKKLNSRKLSLLKYDLIKEI
                     KDSYPIEEMLKAPVRNYRVLASIFKVFEDVTSSDCKFDVKEVYQAKNCIVEHIVDKPK
                     VTNSEDELINYYQTQTEDIRLLTYKLLCEKFNEKYASVLDDEQKVVLREYICNVANTN
                     SFDVFVRQKVAEIKKSLTEAIDRIKDSDVMKIKIREVVNQLDKINPGKIVKDNHVMVL
                     MLSYELLKEVKKQLEGKSNDHRP*"
                     /db_xref="A0A0F9EU58_9ZZZZ"
     gene            332702..334876
                     /locus_tag="S2_GD2017_2_manure_scaffold_3_prodigal-single_
                     489"
     CDS             332702..334876
                     /product="hypothetical protein"
                     /codon_start=1
                     /transl_table=11
                     /translation="MIIDLNILKRMGKRFGVWPLSKLDPKVQHLLTNPEHFIKAPAGF
                     EPLITGGGYEWDDELNGYRLGAGQKMFLLPNGIAIWVFKDAVARALPPDSIQKWVSAD
                     EEYPNGKANAFFQIYGHLTSQDLGQNETAGDNVGDGEQDADAGGGVATADDESGPEFS
                     KADVQKMLAGDYSAAGVAGPKASMASAIPTSKGDEPEPQDPEASFAPPKGEVPPSRAK
                     AGEPKPIDKSAAIISTILKTHGINPKAKPSKQQPLRLKSDEIIDIWKRAKEELPPEDG
                     EKLMAWLKKGMSDGSIQQLNEEKMAKAMLETLVRGVVRGIVQEVKEAKKKAKAKKAKK
                     ETPAPEPEEPTHSQMDWEPSAERPQQPEKQDHGKWLVAIANKLWKDPMEIGHGQYSWR
                     VRKTVEHPEGPVYLLQKSKQVTDTRVFANRHGKWFWFNPDERPIENRKWHELDMVHPS
                     DEPSIEQEQSTTAAAAPVTGPNAFRKKGPMEEGDEADAAREAELDALWNRALDRLAKG
                     PPKAKKEKKPAKDRSGKIFVKGKETKLDEMTTTSGGGGSSQGTTGYSIPGAWVGEKGP
                     GGSDAGVKGSEKLGYTLTAIGKQEMKKHGDKMLQEGIETETHGKCYKCKKPFVSAGAF
                     KCRNCGAIQPQTVEKPTPPSKPLDIPLEASGLGADFDRAQRAYDNQMPPEPDGLQCPE
                     CGEEGGYYTEKYKKGRFYMWNAECPDCGATWGDDNLDDVDQQ*"
     gene            334879..335199
                     /locus_tag="S2_GD2017_2_manure_scaffold_3_prodigal-single_
                     490"
     CDS             334879..335199
                     /product="hypothetical protein"
                     /codon_start=1
                     /transl_table=11
                     /translation="MKKFQRIDENIFKLVEVGELPHEEVAAAWQDDQHGEYISVEPDE
                     NRAYYIAHGTRMEEIPSQYGNIWAGIRAWMNAKGYFPNIWSANDHGNLTLWSRSGKPL
                     GGLV*"
     gene            335199..336059
                     /locus_tag="S2_GD2017_2_manure_scaffold_3_prodigal-single_
                     491"
     CDS             335199..336059
                     /product="hypothetical protein"
                     /codon_start=1
                     /transl_table=11
                     /translation="MIKLGRIVESYGAEGQFYDIGKDFANFRRMIDGADEQIKSQYEK
                     AIASKLVGKRVRARASRGYKQFVKDYEFDVTKVTLDDYYDNFVVVAYDSSTPKPKEYF
                     LKPGFKVQILGPATGQASPQKGGDPRFEKPDKPSPMPVQPAQNPTAAQSQPMGLAPAT
                     AAKSERPMDEAQTQEGLYDAYGMDEIINDIKGWLPSILIKPETAPRDFIKGLGWKKDL
                     DGNTSVALFDLKIPGNMVKPNTAQEKVTKMVSEKSDETSRFEVVKLVPDESKGEWTIR
                     IKKTTTGKKV*"
     gene            336056..336679
                     /locus_tag="S2_GD2017_2_manure_scaffold_3_prodigal-single_
                     492"
     CDS             336056..336679
                     /product="Predicted protein n=1 Tax=Micromonas pusilla 
                     (strain CCMP1545) RepID=C1MR87_MICPC"
                     /codon_start=1
                     /transl_table=11
                     /translation="MNSEKKLLMECITFEADPRLLRESNEHPNQPFRVQGVLQRKGKK
                     NQNGRIYPDEVLIREADKYARTFIADHRAMGELDHPESSVVNLKNVSHTVVEMRWNGD
                     DLVGTVEVLTTPNGNILRELFRNGIKLGISSRGLGTLKKVSENVAMVGDDFELIAFDF
                     VSNPSTQGAFMSPVGQVPLAEGIVKDPLTGRWSKTDDIVRNILSELG*"
                     /db_xref="UniRef100_C1MR87"
                     /db_xref="A0A0G0MB45_9BACT"
                     /db_xref="C1MR87_MICPC"
     gene            336683..337099
                     /locus_tag="S2_GD2017_2_manure_scaffold_3_prodigal-single_
                     493"
     CDS             336683..337099
                     /product="hypothetical protein"
                     /codon_start=1
                     /transl_table=11
                     /translation="MNIRSFVKQCIVEVIVEGEPRPDRLLPKEQRAIGAAFAKVGLDG
                     NGRFEKKEHGLQAVTNALWELGFQLDMVSADMIMGDKGMRNFIFRRKNPEGADPFTEL
                     PEISNSRIVFNWEALDRPSHQYPNAPSVFEILAYAS*"
     gene            337089..337946
                     /locus_tag="S2_GD2017_2_manure_scaffold_3_prodigal-single_
                     494"
     CDS             337089..337946
                     /product="hypothetical protein"
                     /codon_start=1
                     /transl_table=11
                     /translation="MPLKASNLIKECVMEVLKEDLMEGFDPLSQGPNMAAENPYPEWN
                     EKMRRLEEGGDVIYKDRQGGQWVYWIDSDGARHIVHPNNIPKYLRQGYRIIPLEPWND
                     PKTMKNMPDKGLGEEHPHGRYAQQAGATPLETPQDYQEVKGHRLQSTEVPWMCPHCQK
                     ETQIHVDIESPSDYIASNECEHCGQEINDPNLDSKVMQSIADYYAGRADYYKDLLREG
                     FGGARMLNAKITNISAAGAPAQGTMGAVGKYTEYNVTAEVNLTVYSDSTDKALIAKDV
                     YTRLRSALH*"
     gene            337994..338947
                     /locus_tag="S2_GD2017_2_manure_scaffold_3_prodigal-single_
                     495"
     CDS             337994..338947
                     /product="guanosine 5'-monophosphate oxidoreductase (EC:1
                     .7.1.7)"
                     /codon_start=1
                     /transl_table=11
                     /translation="MREYLFSYDDICLKPRYSALESRADGDTSTTFLGHRFNLPVVPA
                     NMLDVISVENARTLAKDGFFYIMHRFGDATMQAVNSDLDKTLLSISVGVHDRDKKLLD
                     DLLLTPAFITVDVAHAHHQNVQSMLGHLHKTFSGCGGYDERPKFIVGNVATADGYKYL
                     CDLGADAVKVGIGGGSICTTRFKTGFHIPTAYSVWECRQDARYEVPIIADGGAKHFGD
                     VAKALVLGADLVMSGRWFAECIDSPARIEHGKKIYRGSTSYEVKGHNNHVEGQTLEID
                     RACTFQERLTEIKQALQSSISYAGGKDLSAFNCVDWFLCHV*"
                     /db_xref="ppe:PEPE_0595"
                     /db_xref="GUAC_PEDPA"
                     /db_xref="UniRef100_UPI0002F07F94"
                     /db_xref="1.7.1.7"
     gene            338944..339522
                     /locus_tag="S2_GD2017_2_manure_scaffold_3_prodigal-single_
                     496"
     CDS             338944..339522
                     /product="ATP-dependent Clp protease proteolytic subunit n
                     =2 Tax=Paenibacillus RepID=F5LIW1_9BACL"
                     /codon_start=1
                     /transl_table=11
                     /translation="MKQFDITLPKVEAAERNLYLCKGITQESIEEITKGIVKINEEDE
                     QYQRIYDFHGFPYKRQPIKIYLDTYGGFVYQTFGLVSVMEKSKTPVHTIVTGCAMSAG
                     FIILICGHKRFAHELSTPLYHQASSGIWGTVKEIQDKYMEAKRIQKMMEDIVVRRTKI
                     TREKLQEIYDTQKDWYMTAKEAKRLGVVDQII*"
                     /db_xref="UniRef100_F5LIW1"
                     /db_xref="vir:X953_18895"
                     /db_xref="A0A075K081_9BACI"
                     /db_xref="F5LIW1_9BACL"
     gene            339552..340091
                     /locus_tag="S2_GD2017_2_manure_scaffold_3_prodigal-single_
                     497"
     CDS             339552..340091
                     /product="Uncharacterized protein n=1 Tax=Microscilla
                     marina ATCC 23134 RepID=A1ZCL1_9BACT"
                     /codon_start=1
                     /transl_table=11
                     /translation="MRAVKISDRVKRQAELVLAKIEFIARHIRNVEDNCLILGKKLIE
                     RGEIELGHKLIANGYVHDVSKFHGIEFEYLSITTANGEEDKKLKLKLAVHHHNTTNPH
                     HPEYWAGGIKEMPDVYVAEMVADWKARSEEFGTSLRDWIDEQATKRFGFSKEDKVYKE
                     IMEYVNLLCQTPFPNVTNT*"
                     /db_xref="UniRef100_A1ZCL1"
                     /db_xref="A0A0F9EBZ9_9ZZZZ"
                     /db_xref="A1ZCL1_9BACT"
     gene            340055..340486
                     /locus_tag="S2_GD2017_2_manure_scaffold_3_prodigal-single_
                     498"
     CDS             340055..340486
                     /product="hypothetical protein"
                     /codon_start=1
                     /transl_table=11
                     /translation="MPNSISKRNKHMTPKSINIAVAEQVEKLGSQKVVDSVVDKLVTA
                     EVNKRAEALAAAIKLSEDTVREQRKAAKPDQVAISADGQKVETFSPKAFEAKKKLDEK
                     LAKIDKIVVGATESGDWGKLYDLVKSGGNTEAKADDAAANS*"
     gene            340464..340856
                     /locus_tag="S2_GD2017_2_manure_scaffold_3_prodigal-single_
                     499"
     CDS             340464..340856
                     /product="hypothetical protein"
                     /codon_start=1
                     /transl_table=11
                     /translation="MTPQQIAKKVQEAADARFPEVIERLLFILDAKRDLSHFVKKWIR
                     TGLLSDVAEEDMGEAAFALETTALALIDECTKKGDATWETNEDYICQRFRETVAPYKA
                     TPIGPSQRFSHNALCDRYSYTNPPEIGR*"
     gene            340804..341151
                     /locus_tag="S2_GD2017_2_manure_scaffold_3_prodigal-single_
                     500"
     CDS             340804..341151
                     /product="hypothetical protein"
                     /codon_start=1
                     /transl_table=11
                     /translation="MPSATDIRTLIRQKSDARFDETVGRLLEILRNRHTHQCWRKECS
                     CEYCRFINGPYVAEKLALHQLKKRIRYYERLFYLTDSEMHGMMGVESRAAAQKWRIKA
                     MREHKKSLKDNIL*"
     gene            341148..342335
                     /locus_tag="S2_GD2017_2_manure_scaffold_3_prodigal-single_
                     501"
     CDS             341148..342335
                     /product="Nucleotidyltransferase n=1 Tax=Crinalium
                     epipsammum PCC 9333 RepID=K9VYF2_9CYAN"
                     /codon_start=1
                     /transl_table=11
                     /translation="MNLEWLDRHTIYVTLHGSQAYGLANEFSDVDVKGICVPPPEIEY
                     HLYHRFEQAENPASIEARLSHLKNPKNPKFESTIYSLRKFFLLAAEVNPNIIELLFSD
                     PKDHFVCHPLMKRLLENRYLFLSNKARYTFAGYACAQAKKIERHRKWIVMGEVKPPVR
                     EEFGLPPVPPKGLDEVFGYIKSKVEQWNLNQFPIDEMQRAELKDVIWDLLTNVTEREV
                     SVANWPDVYAEGVIHKMMKEFSLSEDVVRLIYAERAFAKAKQVYDSWVSWKKERNPAR
                     RELEEKSGYDTKHASHLVRLMRMGYEIITEGKVIVRRPDAEELLAVKNGAWSFERVME
                     FKDEMEGKLEAEYKRQKALIAKNEPTPIPREVNKEQLNKLYHELYNQYWDKDRQLDEM
                     LKV*"
                     /db_xref="UniRef100_K9VYF2"
                     /db_xref="A0A0F9V2D0_9ZZZZ"
                     /db_xref="cep:Cri9333_1290"
                     /db_xref="K9VYF2_9CYAN"
     gene            342332..342544
                     /locus_tag="S2_GD2017_2_manure_scaffold_3_prodigal-single_
                     502"
     CDS             342332..342544
                     /product="hypothetical protein"
                     /codon_start=1
                     /transl_table=11
                     /translation="MKQLCYKWKFDQHWRPLKTQKALMDAISRMDLTDEITIRKYCEH
                     KNRWSDQGIITCKDCGEQLEVASYRD*"
     gene            342496..342921
                     /locus_tag="S2_GD2017_2_manure_scaffold_3_prodigal-single_
                     503"
     CDS             342496..342921
                     /product="Uncharacterized protein {ECO:0000313|EMBL
                     :KKN25187.1};  TaxID=412755 species="unclassified
                     sequences; metagenomes; ecological metagenomes.;"
                     source="marine sediment metagenome.;""
                     /codon_start=1
                     /transl_table=11
                     /translation="MQRLRRAIGSRQLQRLMKYDSKMDPQCVELCDALNCIPGIETVE
                     SCCGHGKFRFSVWFKVTDPSSLFIIGRITSRNYMPAPQWSCKVEVIDSDRKNPVRFHL
                     SSGKTKGIKAYKQSSELAKEIYKYLTTNKWVCKEYGVKI*"
                     /db_xref="A0A0F9PKX9_9ZZZZ"
     gene            342918..343718
                     /locus_tag="S2_GD2017_2_manure_scaffold_3_prodigal-single_
                     504"
     CDS             342918..343718
                     /product="ADP-ribosylation/Crystallin J1 n=3 Tax
                     =Desulfitobacterium hafniense RepID=B8FST6_DESHD"
                     /codon_start=1
                     /transl_table=11
                     /translation="MIGAIIGDIVGAPWEMKFKYEPNFALFPEKNRGFTDDTVLTCAT
                     ADALLHHPFVPFPLRFARAYKQWGLRYPDRGYGSRFKAWVKEKKYPVVNSYSDGCMMR
                     CAPIAMFYDDREIALKRALQSIAYTHNSPESARGVQSVVDAIWMARHNATKDEIKARV
                     QEHYGHMLNLTLAELKTKSSKDIRCNLVAPQALICFLEASNFEIAIRNAVYIGGDTDT
                     NAAIAGSLAEAFWGFDKIPSWMTEKALSYLTPEMKEIVNKFYSRCPNT*"
                     /db_xref="UniRef100_B8FST6"
                     /db_xref="dhd:Dhaf_2266"
                     /db_xref="B8FST6_DESHD"
     gene            343703..344218
                     /locus_tag="S2_GD2017_2_manure_scaffold_3_prodigal-single_
                     505"
     CDS             343703..344218
                     /product="hypothetical protein n=1 Tax=Calothrix sp. PCC
                     7103 RepID=UPI000315B615"
                     /codon_start=1
                     /transl_table=11
                     /translation="MSQHVNIQNDEVTVPYYAVHEDGKICGFFGVFRFLSNFYMLDNG
                     IFMDEIYFPSVEHAYQAAKWPRKDWGQFTGLSAGQAKKLGKKAPSLDTKRWNKFKVQL
                     MRGLCRQKFENNLHLRQMLLMTEDAHLEERNSWGDTFWGTDVNGVGENQLGKILMEIR
                     SDLQLDKSAFF*"
                     /db_xref="UniRef100_UPI000315B615"
                     /db_xref="A0A0G1RDR2_9BACT"
                     /db_xref="coo:CCU_25310"
                     /db_xref="UPI000315B615"
     gene            344232..344654
                     /locus_tag="S2_GD2017_2_manure_scaffold_3_prodigal-single_
                     506"
     CDS             344232..344654
                     /product="hypothetical protein n=1 Tax=Streptomyces
                     somaliensis RepID=UPI000299EC4C"
                     /codon_start=1
                     /transl_table=11
                     /translation="MQTFLPLPTYYESMKCLDKSRLGNQVWREGLTLIRGGWKWHPAN
                     KMWRGFEHQLGLYLLEGCKVLEERGKAYPSVIAKIQAEMAKHPQTGPPPWLGDNRLHA
                     SHRAALLAKDFQWYSQFGWSEPPDPKTPDDKFSYWWPV*"
                     /db_xref="UniRef100_UPI000299EC4C"
                     /db_xref="sci:B446_03365"
                     /db_xref="107280419"
                     /db_xref="UPI000299EC4C"
     gene            344651..344806
                     /locus_tag="S2_GD2017_2_manure_scaffold_3_prodigal-single_
                     507"
     CDS             344651..344806
                     /product="hypothetical protein"
                     /codon_start=1
                     /transl_table=11
                     /translation="MTDRETIQKFGKALEEIAHYDEEPIWMDSRDDAANNMLSIARKA
                     LGLEEEE*"
     gene            344803..345342
                     /locus_tag="S2_GD2017_2_manure_scaffold_3_prodigal-single_
                     508"
     CDS             344803..345342
                     /product="hypothetical protein"
                     /codon_start=1
                     /transl_table=11
                     /translation="MSYRPITDMWFLARAKLKGGKKYYGAYLGGFPERARALLGCNIK
                     APVLHVCGGMAKDYPYKRGFGPNDMTLDLDPACVPDFCQDARDPFPLRGGEVWGGILI
                     DPPYSEADATHYLPGADKYPKPNQLIANALEVLPSGGRVGLIHYILPSPKDAIFVACV
                     GVVCGFNNRIRVYSVFEKP*"
     gene            complement(345339..346100)
                     /locus_tag="S2_GD2017_2_manure_scaffold_3_prodigal-single_
                     509"
     CDS             complement(345339..346100)
                     /product="hypothetical protein"
                     /codon_start=1
                     /transl_table=11
                     /translation="MLSLKKLLKEGFTVTVSGARAEYPKLDGILDIIFAVDYKMFRPL
                     EQMTPEEQEHFQANRPAEILSPDGNDFDKPTGTINFYIGGIPKRFLKPMLEALRDQCD
                     TFGIRLGPMKADKSGIMVYRGTQNPMDVIRIPVVSNPNAEAEQIPELNISNHSARILF
                     DQLLGIHETQPQYYSVSVEELEQRLAKWMNMSDEEMMQTLKLYTEPTQIEKGGGHATM
                     IMGGYDEERLYSMLSRLIELVKWAKAKGYKNIQAT*"
     gene            complement(346102..346737)
                     /locus_tag="S2_GD2017_2_manure_scaffold_3_prodigal-single_
                     510"
     CDS             complement(346102..346737)
                     /product="hypothetical protein"
                     /codon_start=1
                     /transl_table=11
                     /translation="MWSSRSQGNAPTCRSTKKKVTEVEQPFGDLRPQSPKLSPEEIKQ
                     TIAQFKSLPPEQKKKLALHSRTSCSWCEKELGVANTSPNHGICQRHMAKQYADMGVPY
                     KSKEVKFDPDLSKLSKDELNLLVRLTAIQKAKRNYGKVKEGRCEDWPCCGHGDDCPDR
                     DPETGEEVWGCAHCGAPLPRGARSSLCNRCIQDMHRRMDDPTGQDLDNWQQ*"
     gene            complement(346677..347213)
                     /locus_tag="S2_GD2017_2_manure_scaffold_3_prodigal-single_
                     511"
     CDS             complement(346677..347213)
                     /product="hypothetical protein"
                     /codon_start=1
                     /transl_table=11
                     /translation="MSIPRTSKVTLKRIVENLDKIPKDGFGTEPPKLSSEQKRKLMEL
                     GSMYENFGECLKNEEALMNAARGVTELCELAETYALNECGEWFQQEIVKKDMKELKRR
                     VQEFQNVMKEAYARMQQAGVAYQDIGHTLGRYFDLNPNTGASQNFKQTSGPRPLEQEC
                     GVPEVKAMPPLAEVLKKK*"
     gene            complement(347245..347571)
                     /locus_tag="S2_GD2017_2_manure_scaffold_3_prodigal-single_
                     512"
     CDS             complement(347245..347571)
                     /product="hypothetical protein"
                     /codon_start=1
                     /transl_table=11
                     /translation="MKRLKLTELLHGIDQEKKEGFVNIDDWRWPDVDHLVTMGFKFKD
                     DHHLQTEKPPKITIYKKKEKDKDGKEKAFFFVEEPKKPLKRFKTFNDVIDFFDSYSQP
                     DLDKNM*"
     gene            complement(347576..348262)
                     /locus_tag="S2_GD2017_2_manure_scaffold_3_prodigal-single_
                     513"
     CDS             complement(347576..348262)
                     /product="hypothetical protein"
                     /codon_start=1
                     /transl_table=11
                     /translation="MQIQKIRELKNQMSDDQKRRLLVGLRKFRESVLGGEPVEDPSGN
                     MLTTEDEFTGTGVSTSTEPKTIAKTFDTEADFDSYIQQRRGIEMTPKELTAIQNFREA
                     RPTMMDKFMVKYEATDEFGQNDTTVIKKLREPESGQFCWTAFSTHETAEDEGKPEEPE
                     ETGDKGGGEDELPDLPDLKEQGDSHMPSEPDSDEVTVGDKIRISKSITFADETQGADI
                     LANFLQALDI*"
     gene            348461..349981
                     /locus_tag="S2_GD2017_2_manure_scaffold_3_prodigal-single_
                     514"
     CDS             348461..349981
                     /product="Putative uncharacterized protein n=1 Tax
                     =Colletotrichum graminicola (strain M1.001 / M2 / FGSC
                     10212) RepID=E3QRU3_COLGM"
                     /codon_start=1
                     /transl_table=11
                     /translation="MPEKQPTSELFKEAIADAKAVRQTALANAKVALEEAFTERYKAM
                     FAEKLKEEAEQEEATAPAAEETRGASEEAVSEQEIDELIHELEAEVGEEPAAEPEGAA
                     APPPPAAGAVPPAPPVPGAVPPPVPGAVPPGCPPPVPGAAPLGAPPLGAPVGIPPVGG
                     EMPPVGAPPVGAPPVGGEMPPTDAGATPPPTDDPAAAGGAAEEDEEFDLNELLESLKE
                     EIESEEEGKEEEEEEEGKLDENTKLKSSGIGGNKAGGSPNKQPQAAAKSSSKIESAAQ
                     DKVGQPKLDQPKTVAKEATQASRPNKATHATKDNLSTPGMGKGNGSGGQTEDGMPSLD
                     QPKTTAKEPTAASRPNQAKNATKDNLSTPGGMLEENQALRKQLNEAEEVIRYVKGQLN
                     EVNLLNAKLLYTNKLFKEYSLTNEQKMRIVEMFDLAKNVREVKLTYANTAEALNFGAG
                     DIRKKAKASANAQAITEGLASQPVGSTKPNTKQIITEASNMASRFQKLAGIKKPSK*"
                     /db_xref="UniRef100_E3QRU3"
                     /db_xref="A0A0F9MTW6_9ZZZZ"
                     /db_xref="ccx:COCOR_03318"
                     /db_xref="E3QRU3_COLGM"
     gene            350015..351748
                     /locus_tag="S2_GD2017_2_manure_scaffold_3_prodigal-single_
                     515"
     CDS             350015..351748
                     /product="similar to major head protein n=1 Tax
                     =Rhodothermus phage RM378 RepID=UPI000018F68D"
                     /codon_start=1
                     /transl_table=11
                     /translation="MENVKELLTNALNPQARLMAETRGLVSKWEKTGLLEGLRNDIEK
                     SNMSVLLENQAKQLIEESSVTGTQSNSEQWAGVALPLVRRVFAEIAAKEFVSVQPMNL
                     PSGLVFYLDFKYGTNQNVFQATPSAQDSLFGGVSGSGDVYNSWKLGSTNAPVGGLYGP
                     GRYAYTINDQTLNGLNIAVSTASLVDINFDTGNSNDPVGATISQSFVNKELWVITTSG
                     LTTSASWSGSYPDLNAVRSFMPVNGGLGYNFVTWLPGFTRFSGPEAVFVVSASAATAA
                     NLAVAATASLNYSFQPKDTSRGDFEDRLGRSTDATDTGLNKDIGIPEVNLELKSEPIV
                     AKTRKLKAVWTPELAQDLNAYHSVDAEAELTALLSEYVSMEIDLEILDMLINNAPAIN
                     KERWSARLNREIIKTGVNSFAVVDQVTAGAGGYYTKATWYQTLGNKIQKVSNKIHQLT
                     LRGGANFMVVGPDVATILESIPGFVVNTDGDSAKFAMGVSRVGSFASRFQVYKNPYMQ
                     ENLILMGFRGNNFLETGAVYSPYIPLIQTPLVYDPVNFTPRRGVMTRYAKKIVRPEFY
                     GLIYVADTNQV*"
                     /db_xref="UniRef100_UPI000018F68D"
                     /db_xref="A0A0F9QC12_9ZZZZ"
                     /db_xref="UPI000018F68D"
     gene            351814..352212
                     /locus_tag="S2_GD2017_2_manure_scaffold_3_prodigal-single_
                     516"
     CDS             351814..352212
                     /product="Gp13.5 n=1 Tax=Enterobacteria phage EcoDS1 RepID
                     =B3VCW6_9CAUD"
                     /codon_start=1
                     /transl_table=11
                     /translation="MTLEEKREKTRVRNLKWRRDSKEKYLQSAAKYRHKNPDKLAEYK
                     LQIRYGITPEQYTELFVSQGGCCAICGQPESATHNHSNNVQKLAVDHCHTTGKVRGLL
                     CQDCNRGLGRFHDDVHRMQKAIEYLAHCLP*"
                     /db_xref="UniRef100_B3VCW6"
                     /db_xref="A0A0F9FKK3_9ZZZZ"
                     /db_xref="arm:ART_3349"
                     /db_xref="B3VCW6_9CAUD"
     gene            352242..353045
                     /locus_tag="S2_GD2017_2_manure_scaffold_3_prodigal-single_
                     517"
     CDS             352242..353045
                     /product="Xylellain n=1 Tax=Niabella soli DSM 19437 RepID
                     =H1NQV5_9SPHI"
                     /codon_start=1
                     /transl_table=11
                     /translation="MSDRKYGWKKQQPDTRDFPLLKLGEKRPLAKALPPVVNLRKWCS
                     EVENQKDLGSCTANAWAGMLEYNRCRAGLGGPQYKDYSRLFIYYNERVLEGTVTQDSG
                     AYLRDGAKAIAKWGVCYEDEWPYITDRFTIKPTDACYASAIKRHIHSYYSLDDKKPAK
                     TLENLKTCLASGQCFVFGFMVFESFESDAVTKKGIMQIPNPQTEELLGGHAVMAVGYN
                     DEEKRFLVKNSWGRGWGLKGINAGYFTMPYDFISNPQFASDFWTLVREY*"
                     /db_xref="UniRef100_H1NQV5"
                     /db_xref="gpi:GPICK_04335"
                     /db_xref="A0A094K0H2_9DELT"
                     /db_xref="H1NQV5_9SPHI"
     gene            353129..353962
                     /locus_tag="S2_GD2017_2_manure_scaffold_3_prodigal-single_
                     518"
     CDS             353129..353962
                     /product="hypothetical protein n=1 Tax=Zavarzinella
                     formosa RepID=UPI00031CEDAA"
                     /codon_start=1
                     /transl_table=11
                     /translation="MKTRWIVENFTHESSYMDLVKAIKAAGCDLKEIKGDFKKADLDG
                     YDGAAPVLFLGSIGMTVMVQEQLRDRCFPIAYCTQDRYLCTRYMSHFGKFLFNDRYAI
                     LSLKELQRNKWLYYGIFGKEAIIFIRPDSGQKPFQAQLLDLLDFDRFVESQRGIEHDL
                     VVVSSPKTIRGEWRFVVSSRQDIISQSTYRYQGQICKIPSAPQGATDLVKEILKVGYY
                     PDAVFCIDICEDNDGNYWLLEINSFSSAGLYECNKADVVQKVGAIAQEDWVKWQQNKP
                     C*"
                     /db_xref="UniRef100_UPI00031CEDAA"
                     /db_xref="A0A0F9SBD5_9ZZZZ"
                     /db_xref="UPI00031CEDAA"
     gene            353963..354286
                     /locus_tag="S2_GD2017_2_manure_scaffold_3_prodigal-single_
                     519"
     CDS             353963..354286
                     /product="Endo VII protein n=1 Tax=Mycobacterium phage
                     Adzzy RepID=S5Y8J1_9CAUD"
                     /codon_start=1
                     /transl_table=11
                     /translation="MTSWEKHRQRCRAWHKANPGANQHYLYGITFKQMREMYISQFGE
                     CGICGNKFKSKRDIHIDHDHKRDKVRQLLCHRCNLMIGWIEDRRILSKAIEYLNKWDG
                     IGDEL*"
                     /db_xref="UniRef100_S5Y8J1"
                     /db_xref="A0A0F9SPA1_9ZZZZ"
                     /db_xref="S5Y8J1_9CAUD"
     gene            354336..355079
                     /locus_tag="S2_GD2017_2_manure_scaffold_3_prodigal-single_
                     520"
     CDS             354336..355079
                     /product="hypothetical protein"
                     /codon_start=1
                     /transl_table=11
                     /translation="MISFRKLLRQVLLERTSFKRLLAGSESGRKQRGRTDVNVKPMRV
                     TTMDENEAWTFSYKSSPSTTGNRWHGYVQFFKEDVSHKDSAEDLECMVDCDCPDYRYR
                     YAYNNAQDGVGRIGKHPEWPHGNQNNGQKWKPRSQGGVGDYGVGLCKHLCALSEYLKT
                     KMEPDAPEPDEPEDMKAQPKPKPTPPPVKPSPVTKPQTTTAPDPDDDTYTDSRTGSDT
                     LQEGRSPIYERLNQFVIENREFEVPYEDD*"
     gene            355066..355869
                     /locus_tag="S2_GD2017_2_manure_scaffold_3_prodigal-single_
                     521"
     CDS             355066..355869
                     /product="hypothetical protein"
                     /codon_start=1
                     /transl_table=11
                     /translation="MKTIKLRSLFENLEEAHKSGEWWIDDAGELQTYKKPGYYADDDL
                     MEHEKWKKMSADKDKITVTTWILKAEDLRIIIQGIEAIMEHDPQAAPTDDPDATVQKD
                     GYSGPRVDLILKGRGKDFKNVPLALLKKCLPSRIQNYERGKDINQLNEGIHHRHKEYR
                     LFEANNHIVAIFEDNSRLVFEVHYHDKHGEDREKWRRRAFSRWKSCANEIHKESETLN
                     EAGNPMTKSWKQCFEEALKHPKLQEFIRDPEKHRRVYPVMDPVNFTPRT*"
     gene            complement(355866..356531)
                     /locus_tag="S2_GD2017_2_manure_scaffold_3_prodigal-single_
                     522"
     CDS             complement(355866..356531)
                     /product="hypothetical protein"
                     /codon_start=1
                     /transl_table=11
                     /translation="MYYVSKSIYLSSSAYPGSTYLRGIDAHGSFVPYDLRPANSNTSW
                     TVAKNASGSYSWMSASSAATVFTTTVKPNGPLATTRGPGWVFGPYTGVFSRNTMSFQI
                     NYAATTTNAQQGLVSYRLWRGSNPSGTGASLITPTYQKSSIIIVNATGNRVTASYLMT
                     SSLSMQNEYIFLETAWGITTAGGANGCNVIFRPGSGSFFRTGPYEDNTFVMLSDDNIS
                     GYI*"
     gene            complement(356670..356837)
                     /locus_tag="S2_GD2017_2_manure_scaffold_3_prodigal-single_
                     523"
     CDS             complement(356670..356837)
                     /product="hypothetical protein"
                     /codon_start=1
                     /transl_table=11
                     /translation="MSKLISIGKIWLETQKSITMKSHGFIQQMKELYGGELDIVVNVA
                     NVVSNAPLWNG*"
     gene            complement(356812..357471)
                     /locus_tag="S2_GD2017_2_manure_scaffold_3_prodigal-single_
                     524"
     CDS             complement(356812..357471)
                     /product="hypothetical protein"
                     /codon_start=1
                     /transl_table=11
                     /translation="MSYKLYTDKNESFECEVAVKNASLKGSMARLVVESADGPNLIFH
                     GKIENGKSAVDGAVATAVTAYTANTASYITASNVDGAVTIAVTAYTANTASYALTTPT
                     SIFSRGGTLFNASNIPNSTQWVPVWRAPFNCTASAFNTVANVGNVSGVASASVNARRN
                     STLTLLSSSYPITASSTYVALGSAFLQNQLFSTGDDLEIGFIGTTGSVQSINVQIDFN
                     R*"
     gene            complement(357472..357990)
                     /locus_tag="S2_GD2017_2_manure_scaffold_3_prodigal-single_
                     525"
     CDS             complement(357472..357990)
                     /product="hypothetical protein"
                     /codon_start=1
                     /transl_table=11
                     /translation="MIPFCNFWSSEGVQYKNSDWTWAECEMIREICEVWSTTQFPWFL
                     ANWRWSECSSSTPGGPCAVWGTTSVLWKNANWRWSECSGTLPPVPVVEIRPGVDAEAL
                     IQPWMLEEPWNPYQSASLDKQKRLIKLICKVKGQEYKEEKAVKDFPVTVGDIRMVVKA
                     VTNIDLDLRLED*"
     gene            complement(358030..358881)
                     /locus_tag="S2_GD2017_2_manure_scaffold_3_prodigal-single_
                     526"
     CDS             complement(358030..358881)
                     /product="Uncharacterized protein n=1 Tax=Oceanibaculum
                     indicum P24 RepID=K2K045_9PROT"
                     /codon_start=1
                     /transl_table=11
                     /translation="MVGLTLFDLSFVTNISAEVFFNPLIDVAYTSASWYAADKETNYS
                     NADTTLTWTDWGVNGRTLYKAGGEANAPRYKTNALNGHSTFEFSASSHMSASQDQTDV
                     FFRQNYQTVFIVFKESNPSANWWEKSLMSCDEGGGNIDKWIFSMENTGKMVWECHYSP
                     SNTDSELKSTATPYFTASTWGMGEFTKSGSFVNGYINGHNVIVNRSVTYPVSITAPFR
                     VGFGEATATNTFTGEIAEILFYNGLLSLNDRQKIEGYLMWKYGLQSLLSGSHPYYNSP
                     PTSSRFA*"
                     /db_xref="UniRef100_K2K045"
                     /db_xref="K2K045_9PROT"
     gene            complement(358885..360855)
                     /locus_tag="S2_GD2017_2_manure_scaffold_3_prodigal-single_
                     527"
     CDS             complement(358885..360855)
                     /product="Serine-rich adhesin, platelet-type (Fragment) n
                     =1 Tax=Streptococcus mitis bv. 2 str. F0392
                     RepID=F9P402_STRMT"
                     /codon_start=1
                     /transl_table=11
                     /translation="MNYNPKDIFLQRATSNNTFEEAKLIVQPNSLVVTDQYGNLTMGT
                     TASFIPEMAYSSSTAISASYAGHAATANNAETASYAVSASYEIIFETSASHAEEADDA
                     ISASYVPNLYPQEYLPSASWASASISASYVPNLYPQEYLPSASWASASISASYVPNLY
                     PQEYLPSASWASASISASYVPNLYPQEYLPSASWASASISASYVPNLYPQEYLPSASW
                     ASASISASYVPNLYPQEYLPSASWASASISASYSETASYALQALSASWAPMPVVPESV
                     ASASWASSSISASHANDSDRAISASYAPLTGVATNAETASFVTASGVHGTVASATSAS
                     YALTSSYAGNVPDTASYALQALSASWAPQPAVPEFVASASWASASISASYATSASHAV
                     IAELAYSANTAGLAYSINFVPNDAWTASYIAGANVQGTVASASVAVSASYVPNLYPQE
                     YLPSASWASSSISASYAPTPDTASYALQSLSASWAPQPIVPESVASASWASSSISASY
                     VPNLYPQEYLASASWASASISASYVSNLYPQEYLPSASWASASVTVIGKLTTLELAPT
                     MSIDFNASLFHSSSITASMYLTTSNLEVGKMASLKLIASASQNWNVYYPSQWVWLGVA
                     PTVVSASKVAVVSLTSFGTTDNDIVAAFAMQS*"
                     /db_xref="UniRef100_F9P402"
                     /db_xref="A0A0D2X2G0_CAPO3"
                     /db_xref="sne:SPN23F_17820"
                     /db_xref="F9P402_STRMT"
     gene            complement(360857..362386)
                     /locus_tag="S2_GD2017_2_manure_scaffold_3_prodigal-single_
                     528"
     CDS             complement(360857..362386)
                     /product="Uncharacterized protein {ECO:0000313|EMBL
                     :KKM18223.1};  TaxID=412755 species="unclassified
                     sequences; metagenomes; ecological metagenomes.;"
                     source="marine sediment metagenome.;""
                     /codon_start=1
[truncated: 543,647 more chars]
