# Supplementary material for: Clades of huge phages from across Earth’s ecosystems
Source: Nature. 2020 Feb 12;578(7795):425–31. doi: 10.1038/s41586-020-2007-4 (PMC7162821; doi:10.1038/s41586-020-2007-4)
Supplement: Supplementary file 6 — Genbank files for all genome. [file 41586_2020_2007_MOESM6_ESM.zip › genbank_genomes_SD-4/BJP_PLASMID_CIR_60_13.gbk]

LOCUS       Ig7659_scaffold_8_prodigal-single     231056 bp    DNA     linear   BCT NOV-13-2019
DEFINITION  Ig7659_scaffold_8_prodigal-single, contig.
ACCESSION   Ig7659_scaffold_8_prodigal-single
VERSION     Ig7659_scaffold_8_prodigal-single.1  GI:
KEYWORDS    .
SOURCE      BJP_PLASMID_CIR_60_13
  ORGANISM  BJP_PLASMID_CIR_60_13
            .
COMMENT     Data sourced from ggkbase. For additional details see
            http://ggkbase.berkeley.edu/organisms/404862
FEATURES             Location/Qualifiers
     source          1..231056
                     /organism="BJP_PLASMID_CIR_60_13"
                     /mol_type="genomic DNA"
     gene            <1..2211
                     /locus_tag="Ig7659_scaffold_8_prodigal-single_1"
     CDS             <1..2211
                     /product="alanyl-tRNA synthetase; K01872 alanyl-tRNA
                     synthetase [EC:6.1.1.7] id=5083297
                     bin=GWF1_Burkholderiales_GWF1_66_17 species=unknown
                     genus=Acidovorax taxon_order=Burkholderiales
                     taxon_class=Betaproteobacteria phylum=Proteobacteria
                     tax=GWF1_Burkholderiales_GWF1_66_17
                     organism_group=Betaproteobacteria organism_desc="Control"
                     bin for RuBisCO paper Leave in GW2011 GOOD"
                     /codon_start=3
                     /transl_table=11
                     /translation="TPLPAPCVDTGMGLERLAAILQHVHSNYEIDIFDALIKAAGRET
                     GTTDLSNPSLKVIADHIRATSFLISDGVIPSNEGRGYVQRRIVRRAIRHGYKLGQKTP
                     FFHKLVPDLVAVMGEAYPSMASQAQRITEVLKVEEERFYETLANGMEILDSNSSDARL
                     LCDAYRREIGDLSKEVVRSTTGGFTFEWALGNGPFDEARIQLIPVQKSIGPFGDSGHR
                     PAVALVPPGMEIDEAFFASRGISTYRLANDWRQLTGDVAFKLHDTYGFPLDLTNDVCR
                     ERGLTVDEAGFHAAMEAQKAKGRAAGKFKMDKALEYTGAGNSFVGYEQLEAPAKVVAL
                     YLDGTAVAELKAGQQGVVVLDTTPFYAESGGQVGDEGVITSGSAKFAVGDTQKIKSDV
                     FGHHGEMEQGTLAVGDTVTAAVDTAQRAATVRNHSVTHLMHKALREVLGTHVQQKGSL
                     VDADKTRFDFTHNAPVTDAQIREIEQRVNAEIVANAATQARVMDIESAQKTGAMMLFG
                     EKYGETVRVLDIGSSRELCGGTHVSATGDIGFFTITAEGGVAAGVRRVEAVTGLNALA
                     YVQGMEATLGGVAGTLKVTPGEVPARVGALLDQMRDLEKEMSALKSRLASAQGDELVN
                     QAVEVKGIKVLSAVLAGADAKGLRETMDKLKDKLKTAAIVLAAVDGAKVQIAAGVTAD
                     VMAKVKAGELVNFVAQQVGGKGGGKPDMAMAGGTDASGLPKALASVQAWVAERV*"
                     /db_xref="gwf1_scaffold_99_290"
                     /db_xref="mpt:Mpe_A2323"
                     /db_xref="88815032"
                     /db_xref="K01872"
                     /db_xref="6.1.1.7"
     gene            2281..2937
                     /locus_tag="Ig7659_scaffold_8_prodigal-single_2"
     CDS             2281..2937
                     /product="hypothetical protein id=12553710 bin=BDI species
                     =Burkholderia graminis genus=Burkholderia
                     taxon_order=Burkholderiales taxon_class=Betaproteobacteria
                     phylum=Proteobacteria tax=BDI
                     organism_group=Betaproteobacteria"
                     /codon_start=1
                     /transl_table=11
                     /translation="MNDITTALQKLFEGEDPSPKAHFTPEVNARLREAPYWESTSPTA
                     PERARYADAMRLLDASQRASTRSQRITWLNKAADAFSASHASRAACRDRCDHCCHIPV
                     KLSQAEAAFLGKAIGRAPTPASELSQTPWDQAPMSPCTFLEAGHCTVYVNRPAVCRTH
                     MNMDRDDLLCRLVPGLDIPVPYADTRAFAFVSMHIAGEGEWADIRQWFPRAGSKAGVP
                     *"
                     /db_xref="BDI_93_23"
                     /db_xref="pol:Bpro_5518"
                     /db_xref="85651682"
     gene            2934..4271
                     /locus_tag="Ig7659_scaffold_8_prodigal-single_3"
     CDS             2934..4271
                     /product="integrase"
                     /codon_start=1
                     /transl_table=11
                     /translation="MSTLLPTSPQTLSALLSLPASGQLNDDQALTGWLGFASIRNLQT
                     YRSYKAESIRFRIFLLALHANSPDRNPDHILRDATETDVALYEAHLLGRYKSGEELAP
                     LRVPTAILHRFGRKEQPFVTEVQSHGLITWSPRQLKPASVNQALSILHALYQYWMRPD
                     PTTKVAYVGANPVKRVKSSSNRMQRQTARNFPIEALQAMFDCIEMRMELEVEDPQAQA
                     YLARDRWVASLLFGLWGRRSEIARLAMKDFQHDGKRWTVRVARKGNKQQSLPVAPWVV
                     QELMNYRESIGLKSLPLRSESRPAIARIRKTAEEIEAESRNDAEYTPPPINSDTIYRI
                     VTDIARVTAEYLRSGSVLPDVDATTRELYASLLDEMSPHWFRHSGASIAINSGAMSME
                     NASKMLGHSSTNVTAEMYYHPDEQQIEQGIERLGDQLRRSTKTKAEHEHEHDQ*"
                     /db_xref="hcs:FF32_15165"
                     /db_xref="BDI_93_108"
                     /db_xref="89745358"
     gene            4249..4611
                     /locus_tag="Ig7659_scaffold_8_prodigal-single_4"
     CDS             4249..4611
                     /product="hypothetical protein"
                     /codon_start=1
                     /transl_table=11
                     /translation="MNTNMTNESNAPDIVPESERRARFNRLMEEEAAAGKETCFWLSF
                     CDLEKPQGQQHLGVIIMRTLGLAHAIDRAWKLGINPGGEVLSCVTDGNSIKPEHFDRL
                     LTAAELVAAGYCERGPSQ*"
     gene            4608..5558
                     /locus_tag="Ig7659_scaffold_8_prodigal-single_5"
     CDS             4608..5558
                     /product="Uncharacterized protein n=2 Tax=Pseudomonas
                     aeruginosa RepID=U8HZB7_PSEAI"
                     /codon_start=1
                     /transl_table=11
                     /translation="MSTFLQRVLDDVRGNFGEPAKLIRTLQSNKKFVRPSLPEPPRSV
                     ALSDVVKWDGWGHPGYSVFQGEKPGTLYGWGPASDRFESASVKVPALLSLGERREVLD
                     WTCDIRDVHGLSSSKSDLTTFESLDDLAVTNSPEMLQDIGQKGLQDNLAHKEIRVLHS
                     ESTHDCFVSYSWDHRIFLINSGGSHHFAAARYIAQRIGEPVPIRSKLTIHSLNENAVR
                     ALHKEFEIVCLQDHAGIQMDFHECMSAFRARYFTKLLPRPHDDTVAVFLPRSEPRSMK
                     VALALKAHGAMDLNAHLQQLCDMQKHEENRPGPDLIRQEQ*"
                     /db_xref="UniRef100_U8HZB7"
                     /db_xref="X6X316_PSEAI"
                     /db_xref="psa:PST_3413"
                     /db_xref="U8HZB7_PSEAI"
     gene            complement(5687..7213)
                     /locus_tag="Ig7659_scaffold_8_prodigal-single_6"
     CDS             complement(5687..7213)
                     /product="hypothetical protein id=12553765 bin=BDI species
                     =Xanthomonas axonopodis genus=Xanthomonas
                     taxon_order=Xanthomonadales
                     taxon_class=Gammaproteobacteria phylum=Proteobacteria
                     tax=BDI organism_group=Betaproteobacteria"
                     /codon_start=1
                     /transl_table=11
                     /translation="LTTAFRDAVFGFDNDRFAAGERVPIAWQEQFATNGHMLVAGKSG
                     TGKTFTLRRIISQLSRPLPGREPPRVYNFDVHGDMQYPGESRVLFSESTAYGINPLRL
                     SADPHFGGVRKCVQGFIDMLSDSAPRSQLGPRQVSALRNILYDLYESRGFRLNDPDTW
                     VIEDDGDAPALSEGGRIYLDVPFDERDDAKAAAKAEGVVLAFDGERRSWWCSAYVGRL
                     ERWPTKTTGRRPPTVPDAARFIAQRLRSMYVGGGTKAVRMLEDHNKRVQTWTKLLVKL
                     NQGLVAAADVEALKEEVQASAGALAESFTDYVMSIESGRELDMLTRYESAETLRGLAD
                     RLDTLTSTGIFRARRPPFDPECPIWSYDIAPLRDAEQRFFVWTCLQQIFDRAKERGPV
                     AGASEVREVVVLDEAHKFFAEKDSNVLDILAKESRKFGIALICASQAPSHFSEDFLGN
                     VGSKILLGLDAMYHDQTVRKMRIDPKVLDYVVAGKIAAVQVSDKRDMSHRFYKTRVGN
                     *"
                     /db_xref="BDI_93_78"
                     /db_xref="A0A0F2Q943_9PSED"
                     /db_xref="mei:Msip34_2895"
     gene            complement(7210..7692)
                     /locus_tag="Ig7659_scaffold_8_prodigal-single_7"
     CDS             complement(7210..7692)
                     /product="Uncharacterized protein n=1 Tax=Rhodoferax
                     ferrireducens (strain DSM 15236 / ATCC BAA-621 / T118)
                     RepID=Q21PZ4_RHOFD"
                     /codon_start=1
                     /transl_table=11
                     /translation="MQQQERPRAFTRMSAADFNAHVTGVGASAKGAHSRSPRVARSDP
                     EEDLQRACFEWVQLHEARYPILRFVFHSPNGGKRTKAQAGRFKSMGVRKGVLDFICQF
                     PAPGGSGLAIELKAGKGRLTEDQREYLDAAEQHGCVTGVCFTLDQFITLVRRYLGVSC
                     *"
                     /db_xref="UniRef100_Q21PZ4"
                     /db_xref="rfr:Rfer_4465"
                     /db_xref="Q21PZ4_RHOFT"
                     /db_xref="Q21PZ4_RHOFD"
     gene            7832..9190
                     /locus_tag="Ig7659_scaffold_8_prodigal-single_8"
     CDS             7832..9190
                     /product="Filamentation induced by cAMP protein Fic n=1
                     Tax=Gloeobacter kilaueensis JS1 RepID=U5QKS2_9CYAN"
                     /codon_start=1
                     /transl_table=11
                     /translation="VHPLPTDRSSLMQRETFRVAEFVARNPGCNTSAIQTGAENISAT
                     ARQAYTRYLNVARENGWLTRTGLTKGARYFPTQEFLHHTSIARIYEPVEARPKVGYNQ
                     EFLEAYVPNKTFMLSEAQRKSLADACPPGSYNLRDERFTQDLRRFMTDIAHNSASFEG
                     VNVRYADTISFLEENIASQDMSPKEAAILRNHYNAIRFIINNTHFPPDPRDIDLSEYD
                     VRNIHAYLSDGLLKDRRLQGRLRYEPKTIYGSSYIPPENPDYIQNIFAQIMRTARQID
                     DPFEKAFFVSVHLPYLQPFDDCNKRTARVVCNIPLLTAGVLPISWSEVNQRDYADSLI
                     CVYECTSTYGMAQVFEQTCRRSFERFEVSQKNREPARIEITYAKQIAEAVRNRVLYGS
                     SETFHRGIEPVHFAQFESIVNEILEAIKENEMVASPYGLARDAVERWRNEALPRQDTP
                     VP*"
                     /db_xref="UniRef100_U5QKS2"
                     /db_xref="glj:GKIL_1968"
                     /db_xref="U5QKS2_9CYAN"
     gene            9190..9279
                     /locus_tag="Ig7659_scaffold_8_prodigal-single_9"
     CDS             9190..9279
                     /product="hypothetical protein"
                     /codon_start=1
                     /transl_table=11
                     /translation="MQAGRVLNEPCGLTLPLFTDIVNSQATLC*"
     gene            9284..9469
                     /locus_tag="Ig7659_scaffold_8_prodigal-single_10"
     CDS             9284..9469
                     /product="hypothetical protein"
                     /codon_start=1
                     /transl_table=11
                     /translation="MKYRWIRILLDALFSLFLVLAGAFSLLRPDQPLEIPAVISSIAL
                     MCMGVIGLGYTVRKART*"
     gene            9466..9678
                     /locus_tag="Ig7659_scaffold_8_prodigal-single_11"
     CDS             9466..9678
                     /product="hypothetical protein"
                     /codon_start=1
                     /transl_table=11
                     /translation="MSENTKVPTGVPSRFFSGPVLGVYKGCKIFEWLRDDHGVTRQYR
                     GIVQHNAPLNAAPGSVILGPGLLYEP*"
     gene            9668..9931
                     /locus_tag="Ig7659_scaffold_8_prodigal-single_12"
     CDS             9668..9931
                     /product="hypothetical protein n=1 Tax=Dyella japonica
                     RepID=UPI0002FF8E65"
                     /codon_start=1
                     /transl_table=11
                     /translation="MSPESTWCLYLLECADGSYYAGITNDLKARFEAHCQGRGARYTR
                     SHPPSRILASRPYSNRSEASKAEYQVKQLPKRSKPLFFAEAAR*"
                     /db_xref="UniRef100_UPI0002FF8E65"
                     /db_xref="dja:HY57_16720"
                     /db_xref="A0A075K975_9GAMM"
                     /db_xref="UPI0002FF8E65"
     gene            9965..10528
                     /locus_tag="Ig7659_scaffold_8_prodigal-single_13"
     CDS             9965..10528
                     /product="Uncharacterized protein n=1 Tax=Microvirga sp.
                     WSM3557 RepID=I4YXC4_9RHIZ"
                     /codon_start=1
                     /transl_table=11
                     /translation="MLTVRLSHAFNPDISGGAGARPSAKTAPASSYADASRLCREYIT
                     QHDLGGGNWDGGQVFLDSEQVANVSFNGRVWDMNGTEIQITPPALDQKEHEIIWAYPS
                     SDNAKKLGMGKTGCYSVKINGSLVSGHTTYTAALDAVTATGTVPTRWSMDNPKNAHFL
                     QQPPRQEDRLEREQLDEQPRLDGPAPA*"
                     /db_xref="UniRef100_I4YXC4"
                     /db_xref="A0A0F9RLQ9_9ZZZZ"
                     /db_xref="I4YXC4_9RHIZ"
     gene            10600..10911
                     /locus_tag="Ig7659_scaffold_8_prodigal-single_14"
     CDS             10600..10911
                     /product="hypothetical protein"
                     /codon_start=1
                     /transl_table=11
                     /translation="MTPKKTAQRMEEDEQRAIKLRAIIERSGLTIVAALELFNSAPPP
                     LFKPYSLSTWKAFIADPAAARRRPVSELVLERARKVLVPPPKKRNAPAAARAQKVDHE
                     R*"
     gene            10901..11065
                     /locus_tag="Ig7659_scaffold_8_prodigal-single_15"
     CDS             10901..11065
                     /product="hypothetical protein"
                     /codon_start=1
                     /transl_table=11
                     /translation="MNVEIRVTQAELAEMETTASELSESVQQVLLGGLQTEDGTLYLS
                     SVNVDVQVAE*"
                     /db_xref="adn:Alide_4591"
     gene            11081..12136
                     /locus_tag="Ig7659_scaffold_8_prodigal-single_16"
     CDS             11081..12136
                     /product="hypothetical protein"
                     /codon_start=1
                     /transl_table=11
                     /translation="MSAWFSDPIEAHRQWRDGLVVADRAYATQSQRLYRSLFGVFARW
                     MSGQGLTLQTITNVDLARFLETLSGRNGRPPSPRTQRTYAAEIDRVMAHIQAVGLRLD
                     NPARSLVDTMKLTTRLKPRSIYFPPKSTREAYLASLAGFDPQALTPEAVRAHAMNLLM
                     LECGLTLKEVQKLTLNHIATSSEAVITAPGHRTLKARTVPMSPITASWLAHWLAVRAS
                     LHVISPSDYKARTFSTGVKLDKPKAIAATQARVFVTLAGKSDHTGGLRQHRLAINRIR
                     DEVIYTSASLVFTGGKEVDHEELATLRERGPQTLRNMCCARLVAEREPTENISHILGL
                     NGNDQVWAMQRAMGVTP*"
     gene            complement(12209..25576)
                     /locus_tag="Ig7659_scaffold_8_prodigal-single_17"
     CDS             complement(12209..25576)
                     /product="Uncharacterized protein id=2755201 bin
                     =GWF1_Rhodobacteraceae_65_7 species=Pseudomonas phage AF
                     genus=unknown taxon_order=Caudovirales taxon_class=unknown
                     phylum=unknown tax=GWF1_Rhodobacteraceae_65_7
                     organism_group=Alphaproteobacteria organism_desc=Good +"
                     /codon_start=1
                     /transl_table=11
                     /translation="MDARDQAATEAGPSGGSDSWRGPQPLVRLGEPHFSKPLRQVSLF
                     SALLRQVDHMPIRSASPEAWLQAIQGLMNKGLVKADEVEWTGLREWLGLQESKVTKEA
                     VTGFLAANGVQVEVVALGSPANSVALKALEDAGFTVEEDDFGGALVMDRDGYQIGIDE
                     LPPSLQGHAEALNIDAEGSPAKYAKYALAGGANYREILLTLPAQSLEDARREIINGDE
                     RFSGQSFSDLSLNLQRKIDEVAKTTPSKSEHQSKHWAQPNVLAHIRMDERVDEQGKRV
                     LFVHEIQSDWAQDGRRKGFQMGTRFEVAEPSPGRFVIVESANGSAISLPGNVVAFSSR
                     EGAQEAIDDGRADRGYGSTEGVPNGPFVTSTKKWVALAVKEVVRQAVEGDFDRVAFAS
                     GEQSADMLQMKSVIANMKVTRTLQGHFAVQAKDADGKTIIDDVRTYRQLLNDIGSAWT
                     EKLDTELKTQGEQQSYENMDVRMGVAGLNAFYGQIVPAVAADVIRRLGGELGRVSLPD
                     GDINARLERLAQSHHASGFDSLSDRAQSRIRSEAAAQERTLHQIGFEVTAAMKEQVRL
                     QGVPLFSHAEKAAPVRSEEGDVERVRKAVASLLGPKAVKHNEEMGRLVVLQASDLPAT
                     ARPLVGTHAMASFASDPAFQAHLAEIRAAQARAIASIGLVDEVAIVRHEDSESRWVMI
                     LADASSQGKWRTQSFDKNGFSGHMTFNTKEQAIENAAGMGFTVRDDGALDRIQDTHEF
                     QRGLYAADLILQYNMGQIDMAQFNAAIVRFDETNKVLASIVRSGAQAFVSAGGNSIYL
                     VADRIARGDETAVYLHEGTHRWGRAMMDPREWNHLVGRAKAWATRDVGSLERTIHDRA
                     RGRVIHAGTPSTFRDEEFFAYAVEEAVSLGVRPSAQAHAESAEAWLDAVVSGLRNSIL
                     KATPADGGDPLKGLGAQQLVDLAYAMAQLDSPERVHRVWQQLDAFERERFDLLMQRQG
                     HPCWYSRLAQVLSVEPFDQASGASWTSAVGRLVSAGRLDLSEVDASGLLQWLSDQGGL
                     VSKEQVSRYLRGNGLQPLLTEPIEEASENAAKAFLQAVKGAEPALAEGLQIDITARRG
                     VATLNNLYVQPESRGLGVATRFMQRLTELADEHGMPVELEVGSGADDEDGPDLPAFYA
                     QWGFAWRDGFMRREPGSDSADQQLDHIESQEALLPPEEGALASFAGEKALGLDAHALA
                     SARLMLAAGDDAEQVRQITGWFLGPDQKWRFEIDDSRASARFGGSWEQAIMRAYEDGV
                     QRTGSQSYTTRVSDVIDHPALFAAYPRLADIEVQMMPTRISSRGRLSDDGENLVLQMD
                     EHLDQAGWMSVIKHELQHAIQTVEGFASGGSSQLMSWASSRMRPHLLEETRRTIEQAE
                     PATYEAYWGAQRTPEGEASYAEYLKTWESQEFRHRMCVAAQEGAASKVYRRLYGEVEA
                     RNVQARAAMNALQRRLTSPASTEDVARDQVVIVYNGHELEDAGPVDNARPRTIVELRT
                     LLMSMGVDHSLSEGRESGRMELSSIIVPRERRGQGIGSRAMLAITRYADENKLLLALT
                     PSTDLGGSSVKRLQSFYRRFGLVPNRGRNKDFTTSEAMIRRPRSLDVFDLSLPLDGNQ
                     VRETRVGHSRVVIDANANTGQITLASLRTPAARRGEGSARAALKLLLEQADRQGVRLT
                     LGCSALDGKTDQGRLHAFYRSMGFVDTGRKINAVGDPEMAREPNPVALPQDRVQPSTE
                     KASDHRQPLDIVVTREGWGEYVARVGDVVVGRALPWVDGQGRFCMQNVAVSPLWRRRG
                     VATALYQQVEADAGRALTPAISLSDEGFEFWKSFRPEAVATDLRHQRDELMGTKVMKK
                     GRLATVVSVGSGTVTARYDDAVERANSETFLLAREMAGAIVSARDHLHEQALAARLFA
                     PGPQGVPGIVFHVTPAANKAAILAEGITPRLGDRSSVAGEAVSGSFHFTSPGALLDAM
                     DGWMVDAFDQEEPLAVFAVNAGAGDWSQAPQAAYEATCSSVIPPGALELVSSDLGSLT
                     ALDARQALLEAAQRLQQRVEASQRRSLNLAAWAQGTAVKSEDGQPLVVFHSTVAEFNQ
                     FKRARKDVGMHFGTAGQAADRFRRKIEADPYGPSLRGVTHATMPVYLRILRPLRLPDA
                     GRWTRENLVAILPDEFTLEEKVAAKTEAQVKRLIQAHGYDGIVYRNENEVDGLHQLRA
                     AKIEAWSALYASQGENATKDKDHPDYVAWDRARQAYIDFRKTHGVDSWIAFEPKQIKS
                     AIGNDGRFSLSSADLRFSVARAFHGTPHRFERFSTDKVGSGEGAQTFGWGLYFAGKRE
                     VAEHYRKTISGDGFLVAGGAVFDPGSLQHLNVRVLAREGDLDRAIAKALEIAESDSPV
                     ALLARDDLRLLQAIKERGGITKNPGLLYEVEIPEEGRMLLWDKPLSAHPETVREALKR
                     MALAIPARWETGAMGERRFVDLGRQIVLAMDDDAITGEALYNRLVLGFSSDQFAGDMM
                     GDKAASEMLQAHGIPGIKYLDGVSRGQGEGSYNYVVFSGDDVSIVDVKDQAKAAALRS
                     WFGDSMMVDADGKPQIFYHGTGNGGTTEFSRKAWRTAYGHFFTDDKEAADGYSRGANP
                     QTYSVYLKVANPLRLDSIVEDGYGIPIALREWIAETFDAQYGPPGDQFQAWLDRGDLY
                     SMDMGRSQDSLMRWAEENGFDAVVFFDSKIGGGVARSFVVFEPSQIKSATDNNGEFDA
                     SNPDIRFSFSGADDARAPRTTQDLTKTAAFGKWFGASKVLDAVGQPLVMYHGTKADFT
                     TYDIRKFGASDEGLAGKGFYFTSNPEEASGYALNEQFGAGGVPNVQAVYVALNNPLVV
                     TQGVLPDGRKLYDLHRGIGINSKGGAAVRNLAEDAGHDGVMWVSSDRAVRHAVAFYPE
                     QIKSATGNIGTFDPENSDIRFSFAGARAQAAGDTRAPLTPQDLTATESFKKWFAGSKM
                     LDEQGQPLVMYHGTNQDFTAFDRDMSREGDGIIFATPSQSMASAFAKYRSTWNGANVM
                     PVYVRAEKVLEVQGDGRMIRDVERDARIDGMRYGEDLRAFAKREGYDAIMFRDVREDV
                     GPDILPIASVYALLPTAKIKSAVGNVGTFDPENSDIRFSFAGARAQVAGDTRAPLAPQ
                     DLTKTEGFGKWFGASKVVDAVGKPLVVYHGTQSEFTEFSAEFIGNGNGSGDWGDGFYF
                     TDREDAAAQYAKGENGKVMPVYLAMRNPATNAVLMSKKVQEALDDDMGFESVDEVLSG
                     MGYDGIAFTHKGGGTEYVVFRPEQIKSATNNDGEFDPGNADIRFSFAGPKSQLQPLRP
                     LSEAVSRVESGQPAELVRRETGWFQGHDGQWRFELDDHGASLKNLRLDGGRGLRATSL
                     SEILDHPALFAAYPELRHLDVQIIIAPEKAAEGRYQRRSPGDEKYFGLSPEVYAQGPD
                     EATALSILLHEVQHVIQDIEGFAPGGNPQQFTTTSVLPFEVLNASLAVQSFAAKTGVT
                     VHEVQANPPRHLRDISYRAWQLSTEMSTPQLEQAYDQALLAHRPLESYRRLAGEVEAR
                     NTQVRRGWTEEQRLAVSPHITEDVDAADVIVPEATVPPLVQLHVSAEVATEDAGQELV
                     ANRRNRVDRGLRWDDLVAMDPALRVREARKDRIIPKPDYQALADTVIHPMVAYVVKQA
                     YDSISVQPNVRGAATDQDLQRYILAANRYMSGVMNWANDQDKTRAWMSSLGTQAGAYL
                     GASRGELTSIQSLAQRPAQSLLQTVYGDNWRAFRDEVIVLGGNKALGALQPAMSDAVK
                     AMKEIDKGWPGKLEAWQKRGMRVIEPQTVEVDVHVQAERGDRDAYAYVMLTVRDGKQR
                     VEVASLRIEGAVNSEDPRVTAYVEQELPKLQGKHLLVDKLRRFKGAFDSRDAAVSHAR
                     DLTKVVRGGSTVDERGVSVEQAERVGVARRPEDRPVSSQDLIDTFGFRGVNFGNWMKG
                     DANAAERQLHLNHAYDSFMDLAEVLGVEQRAMSLGGTLGLAIGAQGNGGTYAAHFMPG
                     VNEINITRTSGAGSLAHEWGHALDHHYARIAGLERQESPFLSEYIRSISSSPSSAALR
                     DEVRAAYLELMHHISKRPLTAEELAKTADQRVEKSRRNINSWLASIRRDFERTATEAL
                     PNFDALAQRIRQDDFGACGERDEFFPVITEIRQQYKLATGHIYSIQDSRALQNNLSYL
                     RRLLDSAEATQAHSAQQMVSSHYVALANGLDKDKGGKPYWATPRELFARAFDAWVSDQ
                     MVLRETRNTYLSHADREGATVPMGEERTRINEAFSTLIQSVRTRQDDDGQVTLYSMPG
                     KSSRSNERYVAAQVGSGDVSPQFQYLAAEQALTRYQGCVQRFPKTVAAHLAMDGHFFE
                     QIRLHGLDAHERSIEDLMGALALVQHPDAAERQSELSDVYRQAMDEELGELGTPDRQQ
                     WQSVLEDLGALRNASGDSIVKLHHRFAQGSVAGNAVLSPLGDQKDGEIPEGGMVCQDA
                     AML*"
                     /db_xref="gwf1_scaffold_3922_1"
                     /db_xref="N2IZY8_9PSED"
                     /db_xref="vpe:Varpa_2026"
     gene            complement(26154..26450)
                     /locus_tag="Ig7659_scaffold_8_prodigal-single_18"
     CDS             complement(26154..26450)
                     /product="Uncharacterized protein n=1 Tax=Comamonas
                     testosteroni KF-1 RepID=B7WQ91_COMTE"
                     /codon_start=1
                     /transl_table=11
                     /translation="MHTVATFPSREAALARWGRPLPVTPPVLPPQDWIDGYLSGFGVV
                     ADVDKGVDADADAWPNCAVYWWVVLNDAGRAMRVEDSGKGENDGMDDAERLNEA*"
                     /db_xref="UniRef100_B7WQ91"
                     /db_xref="B7WQ91_COMTE"
     gene            complement(26706..27095)
                     /locus_tag="Ig7659_scaffold_8_prodigal-single_19"
     CDS             complement(26706..27095)
                     /product="hypothetical protein"
                     /codon_start=1
                     /transl_table=11
                     /translation="MTLDGKWPSCTGWLKRLSDRVGNQMASLGYWREPLSDLQAGAEL
                     AWQAPGALGLQVWVGTIGGRPVARISRQPGHGKGCSAALSGWMWTEHLPGSGAAQLGV
                     KESPMRGFNSVPEAKRAIKAALAAATL*"
     gene            complement(27040..27270)
                     /locus_tag="Ig7659_scaffold_8_prodigal-single_20"
     CDS             complement(27040..27270)
                     /product="Uncharacterized protein n=1 Tax=Azospira oryzae 
                     (strain ATCC BAA-33 / DSM 13638 / PS) RepID=G8QNS6_AZOSU"
                     /codon_start=1
                     /transl_table=11
                     /translation="MSKFITIVVRMPSDEAGKASVQQALKLLEPHQTAMSLEDEMTTL
                     EKIEQHPDFEEHIADDARRQVAELHRLAEAFV*"
                     /db_xref="UniRef100_G8QNS6"
                     /db_xref="dsu:Dsui_2619"
                     /db_xref="G8QNS6_AZOSU"
     gene            complement(27353..28051)
                     /locus_tag="Ig7659_scaffold_8_prodigal-single_21"
     CDS             complement(27353..28051)
                     /product="hypothetical protein"
                     /codon_start=1
                     /transl_table=11
                     /translation="MKITLTDYLAGFDRATNAVELDAAIQAPYKHAFHGRTWTRICRK
                     RIEAGQTLCNASPLGWYVPKLVGRELVVCDERYRVGRGQNSTGVRYAWTSAEHFAVEV
                     LKRNGLSQRAAHAVWDQWGSYPHRCLKTVEMALQGGFKDPPMDELILASASGRPINYS
                     HEQNDADTLDRRASRPCPSCDGSLFDWGCGFSSGFTFVSWHCNGCGNVYTEYMTYARL
                     RELRRPTRANSIQP*"
     gene            complement(28062..28181)
                     /locus_tag="Ig7659_scaffold_8_prodigal-single_22"
     CDS             complement(28062..28181)
                     /product="hypothetical protein"
                     /codon_start=1
                     /transl_table=11
                     /translation="MKMDRNQSEGGTCKYAAINLRKLKSCRSGTDHPLCKRPD*"
     gene            complement(28212..28979)
                     /locus_tag="Ig7659_scaffold_8_prodigal-single_23"
     CDS             complement(28212..28979)
                     /product="Uncharacterized protein n=8 Tax
                     =Enterobacteriaceae RepID=Q2NUT2_SODGM"
                     /codon_start=1
                     /transl_table=11
                     /translation="MTSDAIPDRAKLLRRLRKILALAESANPGEAAAALHQARALMDK
                     YGIDEVDAQTSAFEESSATKLAGADVLPWEGALLSIIENSLGVKALIGGFNRRKGARR
                     LNAQVIFVGEGPRAELAEYAFKVLRRKLKTAIDDAVHELVLRVYPEAVKGECRGVLKP
                     AQRKAYAMGWCCAVRGKIQALHTPPPSEALKRYLLQRGVKDPDASPPPKPKKRSGKRD
                     PVGAYLSLMGVRDGRDVALHKAMSEQAGQARLGLDVH*"
                     /db_xref="UniRef100_Q2NUT2"
                     /db_xref="sgl:SG0818"
                     /db_xref="S1FDQ1_ECOLX"
                     /db_xref="Q2NUT2_SODGM"
     gene            complement(28976..29356)
                     /locus_tag="Ig7659_scaffold_8_prodigal-single_24"
     CDS             complement(28976..29356)
                     /product="Uncharacterized protein n=1 Tax=Burkholderia sp.
                     M701 RepID=V5YNI0_9BURK"
                     /codon_start=1
                     /transl_table=11
                     /translation="MQTMTLDEYKAAVKAQGVPQEHIAMKCPMCGTIQSAADLIAAGA
                     GADFDEVEKYLAFSCVGRFTGAGSPRKIPDGKPCNWTLGGLFTLHKLEVVTPDSKKHP
                     RFELASPAEAQAHMSSRVAIQDPK*"
                     /db_xref="UniRef100_V5YNI0"
                     /db_xref="V5YNI0_9BURK"
                     /db_xref="bav:BAV1285"
     gene            complement(29372..29644)
                     /locus_tag="Ig7659_scaffold_8_prodigal-single_25"
     CDS             complement(29372..29644)
                     /product="hypothetical protein"
                     /codon_start=1
                     /transl_table=11
                     /translation="MENDDSLTDEDRNREYLRQHPAQELSLWMDWVQTVCRWRGIAPP
                     TGREWDMLTANFHHGKMPVTTADELEAMRQLPTQSSAVGAVGPAAA*"
     gene            complement(29662..29916)
                     /locus_tag="Ig7659_scaffold_8_prodigal-single_26"
     CDS             complement(29662..29916)
                     /product="hypothetical protein"
                     /codon_start=1
                     /transl_table=11
                     /translation="MNDRSLAVDSAEAPPGYYAVGKDSVPTKRLGNICRACDWRPDCD
                     GFAYRCMPYTVISSRDGSELKRADGCSVVFKRLPPDSALA*"
     gene            complement(29951..30508)
                     /locus_tag="Ig7659_scaffold_8_prodigal-single_27"
     CDS             complement(29951..30508)
                     /product="hypothetical protein"
                     /codon_start=1
                     /transl_table=11
                     /translation="MRILTPFLILIPGLNVLLAAFSVLGTLSLRPRCIVCWLVLSPLA
                     LATSILMGPPLAAFVNDWLVHSGQAGLPWLVDWTQAMAEPVGEWINSRVGTSLLNFAE
                     LKALPKADPVGFLILVEVSMFVGFLAPFRSGHGRPVGSVVADAPKDELPVFVQPRKSQ
                     RAAEPVSAIEQLLRKPPVRNSQPGQ*"
     gene            complement(30578..31225)
                     /locus_tag="Ig7659_scaffold_8_prodigal-single_28"
     CDS             complement(30578..31225)
                     /product="Uncharacterized protein {ECO:0000313|EMBL
                     :EWS65854.1};  TaxID=1437444 species="Bacteria;
                     Proteobacteria; Betaproteobacteria; Burkholderiales;
                     Comamonadaceae; Hydrogenophaga.;" source="Hydrogenophaga
                     sp. T4.;""
                     /codon_start=1
                     /transl_table=11
                     /translation="MSAMLQFEGMLMDHQVHQANRNAQEWEVYARGLEEKLEASYEAI
                     AANLGVRYALAEQLRRVDPENPLLVDDPLRNRLIEAAERAYHLAGRHFDAARQVGLSF
                     AIPGRPTGADEAERIAARSAMTKALRSIEPEHPVLVALERADFTVLVEAALKDAAPDH
                     YLVNKNGAANVSVLHALGREAFKDSERKRLQGEVVSPLSDAADLGREWVDRHDNG*"
                     /db_xref="W7X0M8_9BURK"
     gene            complement(31240..33555)
                     /locus_tag="Ig7659_scaffold_8_prodigal-single_29"
     CDS             complement(31240..33555)
                     /product="Putative membrane protein 96 n=1 Tax
                     =Achromobacter xylosoxidans (strain A8) RepID=E3HYJ2_ACHXA"
                     /codon_start=1
                     /transl_table=11
                     /translation="MKPLQSHTAATLLPSLHQWVLGMVLLMGFWVGPVLAQGAGGMAD
                     LDSINAGGQAPTDLAKIIMRGILGPMFDSPLTSGIGATTLFGVVFLAFNVVVFSAGVV
                     WATYGVIAGVVQTAHEGVVLGKRLSAVWMPVRMATGIGALVPVFGGFSLSQVVMILAT
                     SWGITFGNYAFNQGMDAMNNFAPLINVSAVKAPRGQSAVDLGYAIFEQRLCELDYQAK
                     QRAMAAQGVDIPVNDQLTQRNFIGSIPNASSLGAGHVLGTNNDPTACLAVGINRKLLA
                     TRSADSVFGFRVDSVNYEQIALNTYSRYYKSWPNFYTSMRSLADDWVRQSGTSNERLS
                     VPEDAIVSNSLAFTSYVQDAAKNQETDAGAIRDEAFTKMREFGFFGLGSYYATTGEVN
                     AAILEASNAVEFVIVGPGEEAQKRINASSGEFSKYQQAFYDRRKSQAVASSTSEAKGL
                     CDKLGMEVSTGNCSLGQSILRWALGGMTAGSGDGGAGTDMRIIDPIIAAKNIGDYMMT
                     VGQTMLVVGAVANADKSGSSMLGTVVGVAKKAAGFFSGGLTDSLLSVLPMIGGLMIAV
                     GALLALYIPMVPFINWVSALVQYVSIVVESLAAAPLWAFAHLQADGEGMGSRTERGYL
                     YLLMLLFKPILMVIGFLAACGLVILLGSAVLWLFMPAVANSQGNSMTGLVSIIGYLVM
                     FFLLMNIIIQGLFNLIQELSDDTIGWIGNVGKSMIGRDMEGKASNMFVMGGRFGGTVA
                     QTAMSGSGARKAMQAAGGGGGKPTPGGSVKR*"
                     /db_xref="UniRef100_E3HYJ2"
                     /db_xref="axy:AXYL_06864"
                     /db_xref="E3HYJ2_ACHXA"
     gene            complement(33575..33859)
                     /locus_tag="Ig7659_scaffold_8_prodigal-single_30"
     CDS             complement(33575..33859)
                     /product="hypothetical protein"
                     /codon_start=1
                     /transl_table=11
                     /translation="MFDRHEEVGPEQLEVLEFQYLDPATGAWMSMLADENGFRPATAG
                     EVVELGLRNDAFPDGKARVDALQLELDAFIAKYTHSFPDEDDFEVLAPSM*"
     gene            complement(33852..34304)
                     /locus_tag="Ig7659_scaffold_8_prodigal-single_31"
     CDS             complement(33852..34304)
                     /product="hypothetical protein"
                     /codon_start=1
                     /transl_table=11
                     /translation="MNLADRYDIALSSGLLRCAHTKALRSSHSLRQRCSAYQTMPRDE
                     MLVSVLREAHLCAFELKSMAETAEHMGVPGSDPQVKDLMARSEDLQRRLRQVAVDAKA
                     DQLSPVSVYFDDIVNSHLIHAAGLGLLNRLDSVAVSQASQREQEPAHV*"
     gene            complement(34301..34915)
                     /locus_tag="Ig7659_scaffold_8_prodigal-single_32"
     CDS             complement(34301..34915)
                     /product="hypothetical protein"
                     /codon_start=1
                     /transl_table=11
                     /translation="MTAPSAFADDFLGAPSMHAAESGLRPGAAVENDALGFLQGGLVQ
                     PAGTGAQPRKTFAERDPEDADQLVLVVGAQEEAEGIVLDPDGESELREQVHAWLDELR
                     KVPGPAKTELMSSGVRDVACSRVIDQMLKRAAKAGTGACSIPLPTGLQVVVVSSELLA
                     TVGSEAVARKAHEQAVLMAASRGVPHSARALAMYRSQKHEESMQ*"
     gene            complement(35037..35681)
                     /locus_tag="Ig7659_scaffold_8_prodigal-single_33"
     CDS             complement(35037..35681)
                     /product="hypothetical protein"
                     /codon_start=1
                     /transl_table=11
                     /translation="MSDIETEKPSVRRSKPSGQVVLRTYVIATEKPLQISYSNHMPRF
                     VGLQAFEVNPDLMWGVFGNDSVNRADSYASMDANHLGRKLYQVDLHYRMDEIPSNSVA
                     ITREAAERTGYIYFSRLESTYREELRQKFLEQLKRSKDDEYHDLVGESMDAILRARPM
                     LVHRFMAENPQFLAALHTVSVNGGVSLRMATIRRDPSRISRVLVRYHDEIQATA*"
     gene            complement(35678..36427)
                     /locus_tag="Ig7659_scaffold_8_prodigal-single_34"
     CDS             complement(35678..36427)
                     /product="hypothetical protein"
                     /codon_start=1
                     /transl_table=11
                     /translation="MEPTAQAKPIIIAPDIRGLPLNPKKPLIKDGMELLPEVERLDLN
                     QRPMIWCDLPVFAAKHSRTAMDMMYDLGLNTPYLYQRDAQRRSVVPYDLELLMRMYDM
                     DPSSCSWNRPTLREVFDLLYGDVLRGFPEELFAKATLAYGARFARMLGRATTVQYRWL
                     MDDSSSTRRISNIVTKIRAVELAGRSAIQTFESLAIVMWARRGYDVNAGYPAYSPETI
                     VIKNVRQSNVRAKVARRLAVPDPSYKGGAFG*"
     gene            complement(36443..37570)
                     /locus_tag="Ig7659_scaffold_8_prodigal-single_35"
     CDS             complement(36443..37570)
                     /product="hypothetical protein"
                     /codon_start=1
                     /transl_table=11
                     /translation="MSMGRINSSASARARQSMGRSASQAIRSLKKTSDEVVSGGLLAN
                     AQGAASDVLAAVWNMIMNILRAIARLFGRNFEPPMAGHRTDLSGDEAADSVAVANAVE
                     RSSEQALDLISDAVAEATPEGDAFLAALQYAGVDDLNKALLSAARSPNELIKFSDPVQ
                     VMESILKSASSALSSINASIDQYRVDRSSLGEQVKIEMGTPNLFLDDAVSILRKADRS
                     GLSVAAEKLLEIDDSMKKALSHRETIRGTMSVMLASAEKQGIEIEASDASIKACLGTG
                     WRADVDQFLKALDADATHPPEQVRDGEDSPSSESDDAATQVAMQFLGRLRAPVQAPVV
                     KGVTRLSAADRLRAAAAATLPEESTFLPPDVGAEDGEAPKP*"
     gene            complement(37641..40550)
                     /locus_tag="Ig7659_scaffold_8_prodigal-single_36"
     CDS             complement(37641..40550)
                     /product="Uncharacterized protein n=1 Tax=Achromobacter
                     xylosoxidans (strain A8) RepID=E3HYK6_ACHXA"
                     /codon_start=1
                     /transl_table=11
                     /translation="MQSPYEISRSEQIVDVRPWATRFAEMLVDPINLAMACGAMIMLT
                     VLMPVLMFVTLPLVVVMLVASSTVGALLPLRYPPGTKTPEGKPGDGILYYGNMDFEKE
                     RSNRLPLENPADRFKEVWGSDDDARKHALVLGSTGSGKSELLKGIFFNALCWGSGFFV
                     ADGKADNKLPLDNLNMARFFGREDDVLALNFLLAGKTPIQVARSRRRRTNGTNPFSTA
                     DEDTIIQMGANLLPKVDGDAKNWQEKALNCWRGLVPALCWLRDNEGMAISVKTFVDYL
                     ALNKLEELYAKGYKLSLQNNGVWPTGFEGLKAYLEVGLPGFKFERCLKKHGLMPKQQA
                     PGGKPDAVDQDATTYDQHGYRATQLNPALNLLDKTYGHIFMPKYSEIDMVDVTLNNRI
                     LVMLIPSLEKSAQEAESLGKLNVAVLRVMMGKNLGAEIEGTRRQILESKATEARYPYI
                     VALDELGYYFADGIAVMFAQARSLGFSMIAAAQDIEKLTEGARAAEAGAMLANQVTKI
                     FMRIDDANKTNEMIQKYLDKVTVALRRSYEHQDGFGFKKLLEVNIEEIPIATLKNLQS
                     LKAGRAIINSMGRTFKMKSFYVGGFLEKYQLQDFHINRFLQVRGLTQAEVDQFSTPVD
                     ALNDPYVKGQKLKDSLTGHTPPQDLRAHAETQPYAQAHDRALEMVNAVAAALKRSPPG
                     TSGARRAIIMYEAAREFLGHGVSQGPQGRSSGAQALADRGSKQNHMAIAAPEEGVTPE
                     AALRASAEFTKLSVPGGDQIEDGSGSGEGLASPSAVDDDPFSFLNEDRPLVRKPAVDV
                     IRPAGGAPASSLAHPALAHAHLVEVDSGGEVVLPAEDEIGAGLPAFLVGAVESMLEDA
                     QDLAFDVHPEKPAEKPAAAATDPGAQWIGQALSSAATALNAKGETLVGLTDRAKESFH
                     RLESTLGNASPDAATAAIEQIVSQQTTPSPMDPTAAGADFSDLDMLLNDFDSSSS*"
                     /db_xref="UniRef100_E3HYK6"
                     /db_xref="axy:AXYL_06878"
                     /db_xref="E3HYK6_ACHXA"
     gene            complement(40573..41211)
                     /locus_tag="Ig7659_scaffold_8_prodigal-single_37"
     CDS             complement(40573..41211)
                     /product="hypothetical protein"
                     /codon_start=1
                     /transl_table=11
                     /translation="MSEKVPAEVGVARALVEKARQHVEGQLAGGWARADRKAFAALRS
                     LLDRGPAARIELAVYLAQMAPAAVLGGDASKGGEAIPNAGFLKMRSALLEAGLAEQQA
                     ESGALLEGCEFCPARLEASLDSWLTAGEYRGRENSPLTEIARIISRTVAESGSAPEEC
                     LQTRLGLLIPVIASVHIWRAVHSAPGDVQAQVGWCLPGNEPAGPSESFPSDA*"
     gene            complement(41208..42245)
                     /locus_tag="Ig7659_scaffold_8_prodigal-single_38"
     CDS             complement(41208..42245)
                     /product="hypothetical protein"
                     /codon_start=1
                     /transl_table=11
                     /translation="MHTMKLPSFLSLFSRRRAPEPVYPRARFRGPLTIYEHRSDAAMA
                     VIARQTNDESDVYDGTLLMERGDSVAPLSVWFVQGEGDGASRFLLRRNAPDGLVMGEY
                     PAPELPKHANYRMITEHPKYQELLSMLGADGKATKVALPRRWKVAIVLALVLAVLALL
                     AIPPAAPLQGVRTAVQAPAAPAQDVATQLVGEELGVLAEVVSQSGISIDATGGAPFVL
                     FSDPNCPACRSLEEMMKSDGYKFAPLIVPVAYKPGSMDRVASVLCSENVGAAWLDAIA
                     GKPLGPVCAAGLEQARKNNEAFEALKFNATPTLVSATGKIAHGTGSYAGLMEWVKANS
                     VNVPGLPSQKP*"
     gene            complement(42254..43750)
                     /locus_tag="Ig7659_scaffold_8_prodigal-single_39"
     CDS             complement(42254..43750)
                     /product="Uncharacterized protein n=1 Tax=Achromobacter
                     xylosoxidans (strain A8) RepID=E3HYK9_ACHXA"
                     /codon_start=1
                     /transl_table=11
                     /translation="MAGQKHKDPNKKEGFLTFVGAVLLISFVLTTFIWFLASHKIVYY
                     SAPVLRWAGVPWAFWAPETWSRINEAFVFYRQHPADVGLLNFVAFANDTLRPLSSILC
                     IVLAALVVKRLFPSAGGQAMRRELSPMQLANEISKVFPAIVPVLHLGADLVADRLPLW
                     RRQTFPEDVWQSERVGGKPLSDGKRLFLDRVEAYFRGGEFAGGPHQMRNGRRWSRMLG
                     FLVVDLLADSHRHEGICFPDRFSSQGKVLFALLAAHAFGGREGKNDYQKAADALNRSC
                     AGAKNGLPNLKVAQWLYDKYRNHVEARRMFQVHHWEHTYLYTLFGKAKLTGKVTHTEF
                     LWLKPLDRILFYSLNTVGRATPHTEAAAVFAQVDFEIKCARSNRLPVVMRSDGVYEAV
                     IVSITAMEGFQEAFDRYLAGTGDDDEWWKELRTWGSAKVIADKADALAASIRSMQQEQ
                     VTQAAVLQQVGPPVETAFDTQAQAERQQAEQASMQSQLTSLVGAKASD*"
                     /db_xref="UniRef100_E3HYK9"
                     /db_xref="A0A0A5IF55_ALCXX"
                     /db_xref="axy:AXYL_06881"
                     /db_xref="E3HYK9_ACHXA"
     gene            complement(43759..44262)
                     /locus_tag="Ig7659_scaffold_8_prodigal-single_40"
     CDS             complement(43759..44262)
                     /product="hypothetical protein"
                     /codon_start=1
                     /transl_table=11
                     /translation="MSFWSKIAYFTPVRPIMRAKDSVVGLRQVLSETGQRMRSQLPAH
                     RPEAGYPEDDARSIKDSKERFEAMYALHGWNEEDLAKQVRALKKSRLTALVMSVISLA
                     AVLVALFSLPVYAFLVVLPLGGCLGALGAAKAFQFALYEAQIERRELISAREFASAQD
                     LWRRLIG*"
     gene            complement(44259..44642)
                     /locus_tag="Ig7659_scaffold_8_prodigal-single_41"
     CDS             complement(44259..44642)
                     /product="hypothetical protein"
                     /codon_start=1
                     /transl_table=11
                     /translation="MGSEPLRAVHFESQVAMAVFNDKGISPRNQLQARVEIKLLDWVA
                     NAPPKQLMRYSRQIDLIFVPMISPTAFRRLCSMLCEFLPQSLENMPHAGASVGALSRA
                     VHLSRFIHPDALDRITAALKSEGLA*"
     gene            44747..45274
                     /locus_tag="Ig7659_scaffold_8_prodigal-single_42"
     CDS             44747..45274
                     /product="hypothetical protein"
                     /codon_start=1
                     /transl_table=11
                     /translation="MNRFWLSSTRIMVDSGFSPDVLRVIERDALVCAKLIFEAAGQPL
                     QALSDLVSKADSLLPKAGTPQAMQHFFGTQHSLQDAALDDAIEVAQFARWRVSEAKEP
                     NAAIDLYSHSYAGALNAISEMLVNGQVAERRRAEVDTLMNPPVGSAKALLELHRRAAA
                     LVYPPSEDSPSQPQP*"
     gene            45271..45714
                     /locus_tag="Ig7659_scaffold_8_prodigal-single_43"
     CDS             45271..45714
                     /product="hypothetical protein"
                     /codon_start=1
                     /transl_table=11
                     /translation="MMFTPKPTFPARLAFLKAGLASHESVLVIVRSFKAVQLVTLDDL
                     LAPDGAFLRIPTSLSDAFLEDYWPDLCPAPLAQQLFELEEFLSTQLKEGVPSALPPLA
                     SFRIAWCMLSQGLGAKDAMDQVRAISASLLEQNRQLCDSVDRIVG*"
     gene            complement(45719..47395)
                     /locus_tag="Ig7659_scaffold_8_prodigal-single_44"
     CDS             complement(45719..47395)
                     /product="Uncharacterized protein n=1 Tax=Achromobacter
                     xylosoxidans (strain A8) RepID=E3HYM1_ACHXA"
                     /codon_start=1
                     /transl_table=11
                     /translation="MADTVVYLNPGSGKSTGVLDLFFSRLIKTLEESKQTKAGPEQWV
                     GTIRSFTQKGVKQAELDDSAVFEILGGFDPKEKITKEALIAAIARRMPRIKRIDLGSA
                     QYSSYKNIEGGKYTERLYVLSSEAMTADDEIENLLYRVEELGFDPSPLMEDPFLVDRL
                     EAELAMLRKVRPDMFDFKSHHYSDKVEKHGKNLMAHARMSKADGLFFVEEIQSDWAQQ
                     GRRHDWSSGYPKAPFVTNTEQWAGLVLRDLMQTAAKDPACERFAWLRSNMRNGWQSTT
                     EGDDLQTFYDTIVKKLAQKLIEKAGGRITNMTIETKNGPKDVLGFEMTPKVREALQEA
                     MPLYSRDAVLTRGMDVEDPLRSAERVAVIRECTEMLGSAQSIRFVAKLYDVAQGIEVP
                     GRYLNGGITLSLRARNMDRVARHESWHFAAENFLLPHERREIRLSFAPGAPLNQRTRE
                     VLTSMGLGDAASQCDSHEECAAHAFSLWCEGRMEVDQKPKTIFGQVIKTLEQISMWIE
                     KKVFGVEVRTAPELFEAMRSGALQVRAQKQTQGVAEDLDQEAVDIQAPSP*"
                     /db_xref="UniRef100_E3HYM1"
                     /db_xref="A0A061HTI2_CRIGR"
                     /db_xref="axy:AXYL_06893"
                     /db_xref="E3HYM1_ACHXA"
     gene            47716..49881
                     /locus_tag="Ig7659_scaffold_8_prodigal-single_45"
     CDS             47716..49881
                     /product="DEAD/DEAH box helicase n=1 Tax=Burkholderia sp.
                     M701 RepID=V5YQT2_9BURK"
                     /codon_start=1
                     /transl_table=11
                     /translation="VSSAAQRLRSLIAPPRQRPPLAPGPPLGKRSLSPSPRPPLLEPS
                     QEISRRLLPPTKRATSFIDGKTLARHLKALRIDDIELALLCVPSGYFDCRYALTRIGA
                     AQEEDCRRLWALEKTGNVEAMDKQAKPLSCHPHANWYEAPWKRYWEHVRQLRIELRDA
                     DGRLAYLSQFGGWALREQPSTGPILILAALRQFGSRPFLTSSAPVPADAAGRVFPLYT
                     QPDSQTQGDVIRKMVELALLSESSARRCIEALTRSTLMSEAQMLAVLNGQDATFSSVE
                     QFFRVMHAPDSPEMAERARTAARRLAIQGIIHSARVINARPPCAEAPISVDSTVVNSL
                     IDAQPETLTTDQIGVIWALVNSLRSPSPTNALLSGDVGTGKTLAFGIPAVAAHLAGAK
                     VAMIAPTEILANQLHASLVQRFTQARIERVLTGRKIQDLCAILVGTSGLTTQAQKQSF
                     VPDLLIVDEQHKLDTGTRSVLRGPGTHTIEASATPIPRSLASSLFAGMQVFNLYQAPV
                     ARDIETHLVEESQRAQTVRWLREVIAAGHRAAIIYPRVESQEKANETSGVKQSLQALQ
                     EHFPGRVAHLHGKLKSVDIDAELSHFRSGAKPLLVSTTIVETGIDVPDVRLMIIKEAD
                     RFGASALHQLRGRLARNGGHARFVMMCKDLDALAPETLERLRAVEGTSDGYALAEADM
                     RARGFGDLSGSSQAGNISCAFRMLRLDFDELAQHPIQNN*"
                     /db_xref="UniRef100_V5YQT2"
                     /db_xref="V5YQT2_9BURK"
                     /db_xref="byi:BYI23_E003490"
     gene            complement(49869..51242)
                     /locus_tag="Ig7659_scaffold_8_prodigal-single_46"
     CDS             complement(49869..51242)
                     /product="Initiator RepB protein n=1 Tax=Polaromonas
                     naphthalenivorans (strain CJ2) RepID=A1VWT1_POLNA"
                     /codon_start=1
                     /transl_table=11
                     /translation="MQQLSVRLFPPQAPNGRAVLLKPNMALVMVPRVGRLTAIGRKVL
                     DALLYETQQQVRQRTDGVQGLDARHLFEAPLKSILSHTKSQDSSTDPRTLVKQTLLEM
                     RRLEVDWEAPDASSGVIWRSMSVLSEAGLELRQGNTWVTWAFPPSLMTVLADPKQYHY
                     TQIDLEQSSRLQGYTAIALYQVCRRYKTSPTGVTCRCPPDWWVDALTNTPATVLPDGS
                     VRRREWRKLKSESVLKAVQEINEHTDIEIELLEFREGRMVTQVQFAVRRKALPNIGDL
                     PKLSDELVRLGTEVGIPLKDLSGLVKIGHSESNILSALVKLQARLGRPDLVEVQSRTA
                     YLRSLLEEMDLFRAAPAENARAKDGEPSTVDHGYVETQPAPRWIDSRRDDIDREFRQL
                     SRDEQQKFVDQVLSLNREAGWMTATLFRRLQTSEWRETKVLYLKVRDEYAKAVYGEDW
                     DIEPQLF*"
                     /db_xref="UniRef100_A1VWT1"
                     /db_xref="A0A0D0LAE2_VARPD"
                     /db_xref="pna:Pnap_4694"
                     /db_xref="A1VWT1_POLNA"
     gene            51361..52914
                     /locus_tag="Ig7659_scaffold_8_prodigal-single_47"
     CDS             51361..52914
                     /product="cobyrinic acid a,c-diamide synthase n=1 Tax
                     =Ideonella sp. B508-1 RepID=UPI00034A4CC4"
                     /codon_start=1
                     /transl_table=11
                     /translation="MGQQFSQKQAESIKNSPYGNCRTLIGRARTLGGKVRTLGGKVRT
                     DQLYKPLFYIDIFGLSTALRYSRLLGFSFKRRGASARWTRFSESPKTFRSVSQNSLLF
                     GCFFIFRGFAVNLKNQLPIEQAVIKIKPLDAVVNLEVLTAVSARANQIVASVRANMLA
                     PEARKIPPVFNSAQMAELMGLEKSAVLYQANKGDIPSGHRDGAIRREWSLVEARQAMR
                     AFRKDTLRDPKKSAGVCITVANFKGGVGKTTTAVTLAQGLSRRGHKVLVVDCDPQGSM
                     TTLFGVLPDTDVQEEQTILPLCAGETDSVMSAIRPTYWDGIDLIAAAPLLFNAEFLLP
                     SRQKQERDFAFWRVLDSGLDEARAEYDVIIIDSPPSLGYITINALIAAQGIVMPLPPN
                     ALDFASSAQFWNLFTEVCGGLFQSRGDSKNFHFLDIVLSRVDRSDTVSEAVRQWIVAA
                     YGANVLPIEIPKTSIAATASAEFGTIYDLPPSAAKSSTMKRARDAYDRLVEHIEHQIM
                     SIWAGDISH*"
                     /db_xref="UniRef100_UPI00034A4CC4"
                     /db_xref="A0A0D0LB59_VARPD"
                     /db_xref="bph:Bphy_7204"
                     /db_xref="UPI00034A4CC4"
     gene            52932..53906
                     /locus_tag="Ig7659_scaffold_8_prodigal-single_48"
     CDS             52932..53906
                     /product="chromosome partitioning protein ParB n=1 Tax
                     =Ideonella sp. B508-1 RepID=UPI0003B5DA83"
                     /codon_start=1
                     /transl_table=11
                     /translation="MNTRPSIKDKALLAASTTAAPPQAPATVARTGPGALVRHLQSES
                     IISAENQNLKEQLAQWDGAEPHRHLDPKTIRASRWANRHPDSFQNPEFDSLRDEIQHA
                     GGNIQPVLVRPLEVPDGPFLYELAFGHRRHQACLVLDLPVLAMVRRMSDQELFSAMDR
                     ENRERKDLRPYEQGVAYRRAIEEGLFSSLRKLATNLGVSPSTVSTAIQLASLPETILQ
                     AFNSRLDIQYRWVAPLLERFEKAPDELDARIKALGRPHKLGGQQVFAHLMGAQAPAPK
                     SISVKGQQTVKIVLSGRGAKFVFQKMDADLLGEVEAAIQAVLERRAGR*"
                     /db_xref="UniRef100_UPI0003B5DA83"
                     /db_xref="pna:Pnap_4692"
                     /db_xref="A1VWS9_POLNA"
                     /db_xref="UPI0003B5DA83"
     gene            complement(53985..55721)
                     /locus_tag="Ig7659_scaffold_8_prodigal-single_49"
     CDS             complement(53985..55721)
                     /product="Superfamily II DNA/RNA helicases SNF2
                     family-like protein n=1 Tax=Methylibium petroleiphilum
                     (strain PM1) RepID=A2SNA5_METPP"
                     /codon_start=1
                     /transl_table=11
                     /translation="VSAIQYGSIEYCAPGARAKHGLWRIKCERHVRNRLKRVFPSANQ
                     FATEVVSLSDTPETCRELLWFLERYPMTVQDLDRMTRQAQSHEAMERKVNQLLAAPSQ
                     LAEFDLALPPRDYQRFAATLCETTGGLLLGDKVGLGKSVSAMCSMTRPVHLPALVVTL
                     SHLQTQWQEYLAQFAPSLKTHILKTARPYDLSAPGRSRKGQPAPEARFPDVIICNYHK
                     LHGWTDELAGAVRYVVFDEVQELRRSDSLKYVAALEIANEAALRMGLSATPIYNYGAE
                     FYNVLNVLRPGLLGTNEEFRREWCQDELVKDPQAFGDYLRREGALLVRTRKDVGRELP
                     PVNRIVLPVDIDMQALHSVKTVAADLARTILAANQAYRSQKMQAAGQLDMLLRQATGV
                     AKAVYVAQFVRMLLETEEKVVLFGWHHEVYRIWREQLSDFVPVMYTGLESPTQKEASK
                     KAFVEGDSRIMIISLRAGAGLDGLQEVCRTAVIGELDWSPSVHEQNIGRLDRDPVSGV
                     LDELGPVFAYFLVAEDGSDPVVSDILGLKRMQLDGVRHAEQTLVEALQIDPDHIKKLA
                     ESYLRKIGEPPK*"
                     /db_xref="UniRef100_A2SNA5"
                     /db_xref="mpt:Mpe_B0269"
                     /db_xref="A2SNA5_METPP"
     gene            complement(55718..56092)
                     /locus_tag="Ig7659_scaffold_8_prodigal-single_50"
     CDS             complement(55718..56092)
                     /product="Uncharacterized protein n=1 Tax=Methylibium
                     petroleiphilum (strain PM1) RepID=A2SNA4_METPP"
                     /codon_start=1
                     /transl_table=11
                     /translation="MNMPVSQPDACTLCRLLDGHRFALHDEKALQDGIELVLSAHQVP
                     YEREAVLDAQSRPDFLVGTLVIEVKIKGSAAQFLRQAHRYLEHDHVHAVIAVGTPHWI
                     SLLPPDLAGKPLHSLRLLGSLL*"
                     /db_xref="UniRef100_A2SNA4"
                     /db_xref="mpt:Mpe_B0268"
                     /db_xref="A2SNA4_METPP"
     gene            complement(56240..56527)
                     /locus_tag="Ig7659_scaffold_8_prodigal-single_51"
     CDS             complement(56240..56527)
                     /product="hypothetical protein"
                     /codon_start=1
                     /transl_table=11
                     /translation="MNSQDICWYTRRNELEPGQVFRCQGSVVKLDNRVAGDGTKWNVL
                     DWHDGWCSWGSEIEPGDLEGTPMQDDRAVIAAALALKPASPSELVEPCAPE*"
     gene            complement(56524..57189)
                     /locus_tag="Ig7659_scaffold_8_prodigal-single_52"
     CDS             complement(56524..57189)
                     /product="hypothetical protein n=1 Tax=Cupriavidus sp.
                     UYPR2.512 RepID=UPI00036AC4A5"
                     /codon_start=1
                     /transl_table=11
                     /translation="VRVSSVKRLGQVPFPSFTGERVYMQHFTKTGGLPSNLARWQDTV
                     DAMLGDIECAGPIYLMIDQAFVAAGVPNRRPGLHVDGRWCATAGAHRHSMDEQHYSTE
                     DELASPQGIILASSHLGCRAFTGEYSGSPKDDGDCSHITTYGLDVVDLEPGYAWVGDS
                     MRMLHESIPLSMTVSRTVVRLNVSGWDEDLLRAGEVFDRRTLPRCSTVEHLAFEDAIK
                     SAT*"
                     /db_xref="UniRef100_UPI00036AC4A5"
                     /db_xref="A0A0A0YXI8_9CAUD"
                     /db_xref="UPI00036AC4A5"
     gene            complement(57211..57885)
                     /locus_tag="Ig7659_scaffold_8_prodigal-single_53"
     CDS             complement(57211..57885)
                     /product="hypothetical protein"
                     /codon_start=1
                     /transl_table=11
                     /translation="MTSEVQHPLKDTPLYVGPGVVLEGHVTHKGANTDRAVISGVFSG
                     DIEWDGLVEVPEGGEIKAGTKVVCRELSVAGMVSGESVTLQAGLLRLSSTARIRVGEI
                     NLPPGGLEQARGATINGTIQMTEQNRYFQNDESPVVTAPKAEPAAPWTGIVPSAIRMV
                     ADPKAAPLSPQLGTRSSGTVERPSAEDLARPLGQAHFLSALQPSTGADVDAVDVALED
                     QPLAAG*"
     gene            complement(57995..58375)
                     /locus_tag="Ig7659_scaffold_8_prodigal-single_54"
     CDS             complement(57995..58375)
                     /product="hypothetical protein"
                     /codon_start=1
                     /transl_table=11
                     /translation="MRAACQTLLGFIQAPGDNAHPVWGTQQIRVSGVFEIFFCDRPKA
                     RARERENDSAHWYVNPKFAATMGFGSTQYQLLSQALWREHRKVHKRCGPAFRESRRQS
                     VAASQGIFVHTIILRPSKFTDNIP*"
     gene            58401..59621
                     /locus_tag="Ig7659_scaffold_8_prodigal-single_55"
     CDS             58401..59621
                     /product="hypothetical protein"
                     /codon_start=1
                     /transl_table=11
                     /translation="MQPHNLTIVRGSAGFKQACALAASAMALAATPAQASLSALTTPA
                     AKKAERYLTSQAANAQAPSADQTRVLRYATYPPVKTTIYGASGRKETHLTLHPFDVVR
                     LAREASGRVKNIERMTVDPAKIGALLITESALVARVGWSSDGKTPSLGLAQFEPDTAA
                     ALAIDPRDPVEAAVGAARLLAEGERFARRHRHIDRNIAISLVYNVSSRLRGQLVEQFG
                     SALALEHLPQPTQHHVKNMAYGQQKMRIFSALYDQHIQQLSHHSAHQRKDFTVNTQPS
                     THALVTGLPTPAMDLVRRENSQRHLEAAGHRVSAIPMTQQGLDLMRAKISALVQTMTD
                     RLPRSQLDELLRMGRGEPIVARLAQGPTSDHVRGFSASAAHFAHATRATAMDRQASLA
                     GERMEQARRDAPRP*"
     gene            59635..60084
                     /locus_tag="Ig7659_scaffold_8_prodigal-single_56"
     CDS             59635..60084
                     /product="hypothetical protein"
                     /codon_start=1
                     /transl_table=11
                     /translation="MQLIPNIHLVKGVYAPFGTDLPPVEVVCQVVPLNGAAYVWLDGV
                     DHNDPVLLPAQVLDGTRRLGTLRDYLEDLRHEQLGEGFDSLLDLAMEQQVSATVLVRA
                     CEIMHEEGSDPSQAITTARQWGIMLCELDQAHRAEFQLVSQGSPTPA*"
     gene            60494..61654
                     /locus_tag="Ig7659_scaffold_8_prodigal-single_57"
     CDS             60494..61654
                     /product="Plasmid segregation (Stability) protein ParM 
                     (Plasmid backbone),actin-like ATPase domain protein n=1
                     Tax=Ralstonia metallidurans (strain CH34 / ATCC 43123 /
                     DSM 2839) RepID=Q5NV30_RALME"
                     /codon_start=1
                     /transl_table=11
                     /translation="MNTTIKKSRDTSPSLPSRVALAIDAGFGLMKFTRRADDGTAECD
                     FFPSIALDADSGEDNGADSGLRRDALTVEYDGRRYSVGKHVRDEMVANDFGRDMTDAY
                     YDSRVYHALMRGALGYMGEEHINTLVLGLPMHQYENKDRVNALQDSYTGEIEINPGHS
                     VQIDRAVVHPQPYGGYINLGSRLNEINAVLAQYPESGIAALKSQKDLASLNVLIVDPG
                     AFTLDWLLMTPTGANRKVSSAASDAGRHRVIRAVHEIVQTELGRPVGSAFFPRIDDAI
                     RAGRPIRIGGRLIDLSAPAYKKAIEKAVEDPVRQLLEGLRGMDDLIDLIAVMGGEPRD
                     VANAIRRERPFLPVFCAAESDGQNSSMYSNLLGFQSYAKAIDAKFAKEELVS*"
                     /db_xref="UniRef100_Q5NV30"
                     /db_xref="but:X994_6380"
                     /db_xref="88777160"
                     /db_xref="Q5NV30_RALME"
     gene            61695..62081
                     /locus_tag="Ig7659_scaffold_8_prodigal-single_58"
     CDS             61695..62081
                     /product="Uncharacterized protein {ECO:0000313|EMBL
                     :EWS65976.1};  TaxID=1437444 species="Bacteria;
                     Proteobacteria; Betaproteobacteria; Burkholderiales;
                     Comamonadaceae; Hydrogenophaga.;" source="Hydrogenophaga
                     sp. T4.;""
                     /codon_start=1
                     /transl_table=11
                     /translation="MGITLTKDGVMRVVVTIREDTRPDWFRVLQNVSSGQARAELLRA
                     HLAPPSEHHLFEVRRRVEDKPDAPPARTEKINSSPDSTGIPRTFVPPEKDSKAPLEGP
                     VQPPPDDDEDAESLAEMLVRIRPGGV*"
                     /db_xref="W7WT17_9BURK"
     gene            62301..63533
                     /locus_tag="Ig7659_scaffold_8_prodigal-single_59"
     CDS             62301..63533
                     /product="Uncharacterized protein {ECO:0000313|EMBL
                     :EWS65974.1};  TaxID=1437444 species="Bacteria;
                     Proteobacteria; Betaproteobacteria; Burkholderiales;
                     Comamonadaceae; Hydrogenophaga.;" source="Hydrogenophaga
                     sp. T4.;""
                     /codon_start=1
                     /transl_table=11
                     /translation="MNMYNQPPTGGPDTQPSSVTIAMYKKAYRAVLQQATEEVQVAID
                     EHVFLTPSDLVRSLKSNPTSLRVRTQQLRRSALLWIFRETNPPGAEEAIQELLKWKPA
                     KDTPALIPLDRKTRTPGRMIPKSDLEALSHQLTRMGEWGARAEYMLMSGVICGARPIE
                     WINSDWVSTDVIRISTAKDKYHNAWDAIPPGTFADPEEFSESDTAAPGERGNGPSAEE
                     IDFERRLSETHLDLEKDQELVEELRRNRIGNSTTLFRDVRINREDARVVVLHMAAIKT
                     VMTEMVGPGYGDLPKDELEEAFRKFYFHPVRNVLWRACKKAFSDDRTYGLADARSTFA
                     ANRKRQYGLKQTALDMGHAGTRTTRGSYASGRLGWASKARGERNKNDQVEQQGADKGG
                     SIPGPDTGQRGSEVPSSQ*"
                     /db_xref="W7X0V8_9BURK"
     gene            complement(63540..64082)
                     /locus_tag="Ig7659_scaffold_8_prodigal-single_60"
     CDS             complement(63540..64082)
                     /product="hypothetical protein"
                     /codon_start=1
                     /transl_table=11
                     /translation="MYARRLAHYNARLLRNVSRAMFHAAGLSVCFSTRWHITPRSAGL
                     PRLKAASSGLSPAGCTGDQYDWAVLHRGGPALRQVGRVVRAKHAWAVKILLDGENSPS
                     PPVPPYTKKISHAPPFGRLGRVDTVAARRAGRRDPTIRPAAAPRHPDLLGPRHEWSAI
                     AAREAGSRVFCFGLCEARTG*"
     gene            64240..64755
                     /locus_tag="Ig7659_scaffold_8_prodigal-single_61"
     CDS             64240..64755
                     /product="hypothetical protein"
                     /codon_start=1
                     /transl_table=11
                     /translation="MKKSRRPFTLNTLRLAVQDRLDAHPRGTGQALTAPSLPTLKTRS
                     AAGKIPVGSLDHVAGLIYQEVMDAPDSFGRNIGKKKAVAVAAPPVGEAANATLLAAVA
                     QLDDVRRMVLTRLDALTQEAKPQSAKGIAADAFLDSQRIIARLGGLDQRMNRLEEMLE
                     EISASIKKLTR*"
     gene            64919..66439
                     /locus_tag="Ig7659_scaffold_8_prodigal-single_62"
     CDS             64919..66439
                     /product="DNA helicase {ECO:0000256|SAAS:SAAS00145970}; EC
                     =3.6.4.12 {ECO:0000256|SAAS:SAAS00145970};;  TaxID=762376
                     species="Bacteria; Proteobacteria; Betaproteobacteria;
                     Burkholderiales; Alcaligenaceae; Achromobacter.;"
                     source="Achromobacter xylosoxidans (strain A8).;""
                     /codon_start=1
                     /transl_table=11
                     /translation="MGARGAHRVSYDETQLAVIHCHDKNVVAEAFAGAGKTTVAVGFT
                     DERPDTKFLYVCLNKANATEAAQRFGSHVECRTSHSLAYQAVGSRFRDQLVKGSWRPR
                     QFAEEARIPGHRSAAVVQSVLNNFFSSCDKQPGEVHVEAVKDHWDLDANEQDQALALS
                     RMAWTKMQKPGSGVSIPHDCYLKIWALSNPKLGRYEHIILDEAQDTNPVTAEIIERQT
                     HAGKLLIGDRHQSIYLFRGALNAMEAFSGGGATVLKMPKTWRFGPDIAAKASRLLAFF
                     KGEETAIIGAGPKSAARGDGKRAVLARTNAGLYAEAAAVRGEGVYWIGGIENYRVDVL
                     RESYLLKAGRRDEITDPSFRAYASWTQYVDEAASTRDAEARMLIKLNEEYGKDVPYLV
                     QCFKRNAVPTETGARTVLGTAHKAKGLDFDHVTVGEDFECLESAQSELMNAPDMNLTP
                     QTVQEINLLYVTLSRARHQLDLNPESRAFFSTYEQRLSALVEARSPALREAAVPTA*"
                     /db_xref="E3HYH2_ACHXA"
                     /db_xref="UniRef100_E3HYH2"
                     /db_xref="axy:AXYL_06844"
                     /db_xref="3.6.4.12"
     gene            66478..67308
                     /locus_tag="Ig7659_scaffold_8_prodigal-single_63"
     CDS             66478..67308
                     /product="hypothetical protein"
                     /codon_start=1
                     /transl_table=11
                     /translation="MSTISIITSTGNSRTDQIFQGVFGTRNADTGQFEVAPILRGIHL
                     FNLLPQAELTKMLGQGEEVNSDRLRDLEIQDEASGALQATLINAMGARWLAVYEENAQ
                     GLPAGLGRAALLAERDQVQAALAKMIETLAEPRNDGVLKVTFSNVPGTPVEDDWEEGS
                     DDIEDHVINAGSLFGHPDKIRLSFEVGAEVDQALRSSSSSSNSPLLTHVSGTALGKCT
                     VFGESEVHGHVLAAMSDLHQDLALFAPLSIHEASWTDGPKPVEAELDAQPQSAESPAA
                     *"
     gene            complement(67332..67631)
                     /locus_tag="Ig7659_scaffold_8_prodigal-single_64"
     CDS             complement(67332..67631)
                     /product="hypothetical protein"
                     /codon_start=1
                     /transl_table=11
                     /translation="LERDGLDRRYAHLACSLVSFSTSIELGEKPRKTTGAWSRRWFFF
                     AWVSNGDAHGPQLACNSLKHEKSAENNMFRFSVLDLSANCHAFTVHIMILTEKSD*"
     gene            67787..70504
                     /locus_tag="Ig7659_scaffold_8_prodigal-single_65"
     CDS             67787..70504
                     /product="Replication protein n=1 Tax=Pseudomonas stutzeri
                     B1SMN1 RepID=S6JGY7_PSEST"
                     /codon_start=1
                     /transl_table=11
                     /translation="LYDVDTPIQEMGALQEARWLHGLTQPGSLSDMGRYFTLFRKHRP
                     GEGPLMPRKEGFEHALVSSKSYRMDMLGSVVNVVGSSQDVYLSQSSFVRASRKKINFK
                     QVRSAWVDLDLYNLGLEPNVATVNQLLTHGRALGIPAPSLIIHSGRGCYLKWVFDQAI
                     TNLRVWESLQAVLTALYRSFAADLQARDACRVFRLIGTVNSRSGAPVHVIDGSGLEYS
                     FNVFVATVEALRVDELLPAVQRSRSTGLKTFASTIADGALRGNVEELELFGRMREPLM
                     LGNKLTAESLNWSRFCDLRDIMIARGGIPEGQRDFTMFWMCNFLAHARVITSRNWERE
                     VRDLLRAFPSKEFDPVAERSLSTLVKRIEVFEEGKRVRVGAREIHPLYTPGNEYLIET
                     FAIQPDEMPNLKTIVSEQEKRRRADLKNPGRSQRRETRRAWRDEIKAAFDKQAEPPNF
                     TALAKEFGLSRTTVSRYWNGLRTAGAAQTPTIAAAQKQTDSVIAAWRDQEEARLALAR
                     SRAKKRMDEAVIKLRELGQLVRQERWAQGKVATLLGGPAATERKDSTMSAELERKRRL
                     LMRATHGGIDTPPQAADHRRPSGQEEDLDGPWIEDSAGHEELPTPGSEAWDRLSTTRA
                     PTAHGGGAAKGLKPSPCPERSVESPVGGGLSPAQRLRQSIQARTEASTRPVAAAPRAH
                     LSPDGPQTPEPSPASTPVARPQMTARERIAAVARRAEALPPQVKESRGNQELCELAAG
                     CGLAPSTFPTHEQWPSDEIPPGSKYSAEQWLLATDNGRNHVIEMQDRNESCLLAFPAG
                     RVVTRPLANGVITTSVEYDGERPTDTGVMLCMAFSGCTLVAEGAFPQFPGAMGPRAHV
                     VNGRVFRAIRPRKEYLDPDLAWRCNATFSGTWAADPPHDQDDIPQGETP*"
                     /db_xref="UniRef100_S6JGY7"
                     /db_xref="A0A076UB13_ENTCL"
                     /db_xref="xal:XALq_3198"
                     /db_xref="S6JGY7_PSEST"
     gene            70707..71159
                     /locus_tag="Ig7659_scaffold_8_prodigal-single_66"
     CDS             70707..71159
                     /product="Putative lipoprotein 17 n=1 Tax=Achromobacter
                     xylosoxidans (strain A8) RepID=E3HYG2_ACHXA"
                     /codon_start=1
                     /transl_table=11
                     /translation="MIYCSIVRFSKGRALCAAALVTSLLGCATPPAEVSPPVDPAAQR
                     IDSVLQNKSKQKIAGPEAAYDKPVYSQASSTVSYLGDAKNLLADVAASLGLSFEVSGP
                     QPRLPIYVQVHAKGVPLKSLLEDVARQLSERADIVMSDTRIELRYRGR*"
                     /db_xref="UniRef100_E3HYG2"
                     /db_xref="axy:AXYL_06834"
                     /db_xref="E3HYG2_ACHXA"
     gene            71162..71968
                     /locus_tag="Ig7659_scaffold_8_prodigal-single_67"
     CDS             71162..71968
                     /product="LysM domain protein 5 n=1 Tax=Achromobacter
                     xylosoxidans (strain A8) RepID=E3HYG1_ACHXA"
                     /codon_start=1
                     /transl_table=11
                     /translation="MSTPTTFGRHALPVLMAMGVCLSVAPAVASQLDSILKPAQGQVA
                     APDREKLSIVRETALREVAIALGARAGLSDRSAELMRLLDQRAAALDIQFNFNPMVIG
                     NSVLPPVISESKDVIALETSAMRVAGAVYRIDEPARFALPTPTWRNWMYVGLGISEVT
                     LPSQAAALPQNAVEQAYWERTVREGYELGRKQAQSVYDLNLSRLERAHSGMRLYFDLW
                     RRGMVSAPTVASSSELVANEGDSTISVGNTLFRITAPSGFTKPDGWTPLE*"
                     /db_xref="UniRef100_E3HYG1"
                     /db_xref="A0A0A5IJV2_ALCXX"
                     /db_xref="axy:AXYL_06833"
                     /db_xref="E3HYG1_ACHXA"
     gene            72036..73175
                     /locus_tag="Ig7659_scaffold_8_prodigal-single_68"
     CDS             72036..73175
                     /product="Type II/IV secretion system family protein 3 n=1
                     Tax=Achromobacter xylosoxidans (strain A8)
                     RepID=E3HYG0_ACHXA"
                     /codon_start=1
                     /transl_table=11
                     /translation="VTEFKDFINDVYALGASDIKIQSNDFVWADINRVWRKVSDRRLE
                     SGEVERALTYVNDPSAIGLIGSGKPVDDRVDLALSAENINEFRLNATGCMVAGARDGL
                     SITMRAIPKEIPSLERLGIEREIMDNLFPRYGLILVVGTTGSGKSTLLSSSLRHRLVN
                     RRHDPVAIGTFEDPIEYGLKGLAEGSMPEPTQMAIGQGRHIQHFDMVGPNAMRRRFDV
                     IVAGEIRDLASARAGMELSRTGHSVLATLHVDTPGESFDRLIKFYPVEQQQGEAFAIL
                     SQLRMVIAQKLARTTDGGKIAFRSFVVVDRALREHLGGHPPARWSAMVTKVVAANGND
                     FETGAYTALKEGRISGETFREVAGFTMEEGVAYVAERGGDVAAVG*"
                     /db_xref="UniRef100_E3HYG0"
                     /db_xref="A0A0A5IEI8_ALCXX"
                     /db_xref="axy:AXYL_06832"
                     /db_xref="E3HYG0_ACHXA"
     gene            73156..73461
                     /locus_tag="Ig7659_scaffold_8_prodigal-single_69"
     CDS             73156..73461
                     /product="hypothetical protein"
                     /codon_start=1
                     /transl_table=11
                     /translation="MSQPWVKTGLSPMLGPLPAWASLPVPYLLLNWGYFSLSIFGLTL
                     LLAIFLKSKGRTLTWSIRRARALLRGYRIEARPIGYRRAVSTDVPLFDFNFDEWRVQ*"
     gene            73458..73898
                     /locus_tag="Ig7659_scaffold_8_prodigal-single_70"
     CDS             73458..73898
                     /product="Toxin co-regulated pilus biosynthesis protein Q 
                     {ECO:0000313|EMBL:EWS66701.1};  TaxID=1437444
                     species="Bacteria; Proteobacteria; Betaproteobacteria;
                     Burkholderiales; Comamonadaceae; Hydrogenophaga.;"
                     source="Hydrogenophaga sp. T4.;""
                     /codon_start=1
                     /transl_table=11
                     /translation="VKYPAKSILMTAALLATPVMAGTLILEGGVAPPAAVASPAASAA
                     SSHQSAAKTTPVPSAPAVELWEVKPADGTLSRAMLRWSREATVQLSYEAPDDLPAIAV
                     AYTGDFWTAMDSLLKDSNNGGYPLHGCQYTNVVRILHTSQACDR*"
                     /db_xref="W7WVM6_9BURK"
     gene            73918..75576
                     /locus_tag="Ig7659_scaffold_8_prodigal-single_71"
     CDS             73918..75576
                     /product="Type II secretory pathway component PulD-like
                     protein n=1 Tax=Burkholderia terrae BS001
                     RepID=I5CLD6_9BURK"
                     /codon_start=1
                     /transl_table=11
                     /translation="MNMNSVPKLTLSIIATAVLSLSGCAVTTRDVSTAVREGKSEMEA
                     AQAQIPAQAMPKPGLRRMSGNFLGARPIQTSNATRLPAHLRSVTLGFGPASGTIYQAA
                     ANITQVTGLAVRVSPDVGATYFVVKPEEAVAGTGAPMPSPLPEMSVEAAPAAPRSTGP
                     IPLSFTGDLSDYLNLIASAMNANWVYENGEVNFYKMLTRRLQLAVSPGTLAYRDDVSS
                     GGSGGGGESNGSSFASSASATVEAQLSPWQGVEDAIKTMLSPEGKAHINQSSASIVIT
                     DLKANVDRITKYIESENDLLTRQVRIEMREILVEESGSASAGIDVSIIYNRLLESGLN
                     VDGLSAVAKPNYNIATTAPATLVDAASGTMKVNFAREGYFQGSSIVAQALNGIGKVVS
                     NSSRTIITTNRVPGRVQDVTDRAYLAKTEPGTGSVDGGGGVPGLTPGLVTYGDNITVV
                     PTVRDNGEVLMQLFSTRSSLIELNSVSAGEGATFQQINTPVLNRKKFSQNFRVRDGET
                     LIIVSNVSNSLGSKDRQGITGASTTANRSKVMSVLMVTPRVQGI*"
                     /db_xref="UniRef100_I5CLD6"
                     /db_xref="W7XB31_9BURK"
                     /db_xref="bfn:OI25_7186"
                     /db_xref="I5CLD6_9BURK"
     gene            75586..76890
                     /locus_tag="Ig7659_scaffold_8_prodigal-single_72"
     CDS             75586..76890
                     /product="Uncharacterized protein {ECO:0000313|EMBL
                     :EWS66704.1};  TaxID=1437444 species="Bacteria;
                     Proteobacteria; Betaproteobacteria; Burkholderiales;
                     Comamonadaceae; Hydrogenophaga.;" source="Hydrogenophaga
                     sp. T4.;""
                     /codon_start=1
                     /transl_table=11
                     /translation="VHTTQYGKHKLVSGLTWSLLDPFIGKHKQFQAWRQMEQGFGVEV
                     ALGGERCFGRGGEEVNGLISVAAMAARHPLLRKKTALLLLEIPSANPDHQSSVIVVGL
                     KDGLVDLDTFVSEDRVPEIRSAFLSRLDGNATVYGDGDNLGSLDVGLTLEELLKRGRP
                     SSARVAKLSSGRWLGIAAAIGTLAIAAMGVTIWVSENEEVARRLEQERLDAERTPQVL
                     YQQSMAAYLAEPAVSFYGAVALMRDQLATFPLFHEGWSLKRLNCGKAGCSVLWERFGL
                     SGGTLDDFRSSAPSDWAGIMAVSQTEISHSISLQLPKFALDRQKWPTLSAWRERNVAH
                     WQFIAPAGWTADISEPTLRAVPIELAGGPDEASLGSMPDAIRAVEVGMNGMPFWFTDQ
                     DPDSPMTEDLLGTQAVLDGDIQIDIDDKQITFSAKGLIHVQN*"
                     /db_xref="W7X397_9BURK"
     gene            76877..77365
                     /locus_tag="Ig7659_scaffold_8_prodigal-single_73"
     CDS             76877..77365
                     /product="Uncharacterized protein {ECO:0000313|EMBL
                     :EWS66705.1};  TaxID=1437444 species="Bacteria;
                     Proteobacteria; Betaproteobacteria; Burkholderiales;
                     Comamonadaceae; Hydrogenophaga.;" source="Hydrogenophaga
                     sp. T4.;""
                     /codon_start=1
                     /transl_table=11
                     /translation="MFKTKLLVIAALLGASSVVTAQVPDSSKPSDVGVAAPATVAEIT
                     RLARELRVETLRKELREAKEAGKPPVDPAAVPAAGAPAAPKVRVIPRAPAVSAIYGLG
                     AAALEARLVDGTVVRQGASSGIWRVVSISVSAVTFERCETIGRKKSARQECTQESVAP
                     RG*"
                     /db_xref="W7XDQ0_9BURK"
     gene            77365..79266
                     /locus_tag="Ig7659_scaffold_8_prodigal-single_74"
     CDS             77365..79266
                     /product="Type II secretion system protein E n=1 Tax
                     =Burkholderia ambifaria MEX-5 RepID=B1T9E9_9BURK"
                     /codon_start=1
                     /transl_table=11
                     /translation="MAQWMSHIMNFFGRKTPAAPVPVKAAPSPARSTAAPVARSQLVP
                     VAAAPSSESRADGRAPGVPRRPAPPAPVTASVVTRPSAGGAAAVASLSALNERLGRPW
                     LGHLTGIVAPSMSKQLIVLNLGCGDAALLGTSEALSEAHSQTVRQTITETWAMNLVSE
                     MVATPVVMEALSQRLSSQGGLSQDKLFLSVYDNIVSMAIAAKASDVHFTGDDAAGVIN
                     IHLRIYGQYRYWRTNKSKLVLGALAAAFGQRSKSDTATKEQFNAVNPVAFMTSQDVNG
                     SSWEGRVNGRPHITGYAGTMRLLESTPKIDKIPTLEELGYSPSHQEIITGSVLRNFGL
                     IILFGSTGSGKSTTLRTFMTRVSDPTRLKTYTAESPAEYVMPGVTQFSMPVDVTLKSE
                     DIQAKFTALLRDLMRMDPDVLMVGEVRDQETGRLVSELTQTGHRCYTTAHGDGAVDGL
                     ARLCGGEIRMPPDTLAGSKFLSASLYQRLLPVLCPHCKIPATDSANGLSAHKQRVLRD
                     RYQLDAGTMFVANAPGCSHCKPKIPGLEATGTLGVTVAVEILIPTPPMRTAIAHRDWT
                     GLDELWRAQRRAAFADGDMLGKTAYEHALWLVAQGRVSLLDVESEFEPIESYEIRPIR
                     SGAPEMRAA*"
                     /db_xref="UniRef100_B1T9E9"
                     /db_xref="W7WVM9_9BURK"
                     /db_xref="bmj:BMULJ_05944"
                     /db_xref="B1T9E9_9BURK"
     gene            79263..80336
                     /locus_tag="Ig7659_scaffold_8_prodigal-single_75"
     CDS             79263..80336
                     /product="Type II secretory pathway component PulF n=1 Tax
                     =Acetobacter sp. CAG:977 RepID=R5QIM7_9PROT"
                     /codon_start=1
                     /transl_table=11
                     /translation="MNPVLWLAAISLRLTREDLYRSLIDKLDTSAGASIERLDEIFEQ
                     WARRDRERNDSRAPVMGYIHRQLENGQSLASAMRPFIPVDESLIIESGEIRGRLAEAL
                     ELAVRNLEASSKMRSSVASAMAQPVLGLSSLLILSVVLGVFMWPDILRGVPLHFWPDW
                     THPAIKSQLWLGERWPWLVALSIPVGLYLFSLDRWTGKLRTWVDRLPPWSIHRSQLAA
                     TFLGVLAALVESGNTVRESLVLMRERSSPYMAWRITQVIRRLDSGGNEGVKALRTGFF
                     SRQIMDRVEDASTNRSFGLTLRHVGTRATHMIIKAVEVQANGANLVFILIVGAIFLYT
                     TGVIVFGMQEATEALTKSFGTAI*"
                     /db_xref="UniRef100_R5QIM7"
                     /db_xref="W7XB36_9BURK"
                     /db_xref="bmj:BMULJ_05943"
                     /db_xref="R5QIM7_9PROT"
     gene            80366..80941
                     /locus_tag="Ig7659_scaffold_8_prodigal-single_76"
     CDS             80366..80941
                     /product="PilS N terminal protein n=1 Tax=Azospira oryzae 
                     (strain ATCC BAA-33 / DSM 13638 / PS) RepID=G8QNQ0_AZOSU"
                     /codon_start=1
                     /transl_table=11
                     /translation="MKVVQKIPGPMVAHKQRGVSLPLIAIILAVSLLLAIAALIYGPR
                     YIQQTKADNDVTAIQDLKGQVVKYGGRVGVFTAANSSLAVLVGQGLFPRSVVGGTQAA
                     PTVTNEWGGRVTVAVGTVNTAGDSIVFTRTAVPEVGCTLVGTSLDDLAETVVIGATTT
                     KTPGARSNAAAVNTACRAGGNNNTMVVTIAR*"
                     /db_xref="UniRef100_G8QNQ0"
                     /db_xref="W7X3A0_9BURK"
                     /db_xref="dsu:Dsui_2593"
                     /db_xref="G8QNQ0_AZOSU"
     gene            80973..82130
                     /locus_tag="Ig7659_scaffold_8_prodigal-single_77"
     CDS             80973..82130
                     /product="Uncharacterized protein n=1 Tax
                     =Verminephrobacter eiseniae (strain EF01-2)
                     RepID=A1WP56_VEREI"
                     /codon_start=1
                     /transl_table=11
                     /translation="MMTKQRQRGVSLPLMAFALAVTALVFGAIGAQRVREANELVGKT
                     RGATLEEIARAVELYRQTNVQELTKPLPITVPGVADPYAPTVTELRTGGFITTPMVLN
                     DADYSIFLARSPVGCTAPAPCAIWARTALTEPILDVGGELNADRLNALAGRVTSASVS
                     FSGPPNPAVIVGGQGSWTVANPDPAGRSGIVVMVSGLGGSSEPWLRVGDTRNPGFAGP
                     SVTGTQFDTPIKVVGDACTPQGAFASAANGLVYCNAGFWTIYTGPIETGGGACTAQGA
                     MGVTATGESLICVNSAWRDHRTYGYSTTAYYAHNSIVTQPACGVGLAPVATTSAVAAS
                     VIIGANNPGNNTGSLEAAIDPSTWRLTITGSTGVAAGTGAKALVVSSCAPT*"
                     /db_xref="UniRef100_A1WP56"
                     /db_xref="W7XDQ1_9BURK"
                     /db_xref="vei:Veis_3698"
                     /db_xref="A1WP56_VEREI"
     gene            complement(82231..82980)
                     /locus_tag="Ig7659_scaffold_8_prodigal-single_78"
     CDS             complement(82231..82980)
                     /product="hypothetical protein"
                     /codon_start=1
                     /transl_table=11
                     /translation="MLPPVDRLVFEFVHRPVQDQRSEFALEVDVVSLTCPPGAGLVGL
                     KLAETDGGLGAVTAKLTVCVAVPAAFVAVTVQLVDPTAVVVVGEKVWSRPAYAIRLVW
                     LKGVNAAWAPVQAIVYAVGALMGVALAVFTRSVTVAPRTTLTVAAPFTVTPSVGTTGQ
                     RPGVAWAGPVGLTLATSHIRSCGFRTPFVPPFRDPGMMWQRSALPTGMVRQYGGVPHQ
                     NIASLGPSELVIGCRPPATLHPSTRGRTFMP*"
     gene            complement(83746..84279)
                     /locus_tag="Ig7659_scaffold_8_prodigal-single_79"
     CDS             complement(83746..84279)
                     /product="Cysteine-rich secretory family protein n=1 Tax
                     =Vibrio sp. HENC-03 RepID=K5UED9_9VIBR"
                     /codon_start=1
                     /transl_table=11
                     /translation="MNRFNAAAKLTAGLIFSTVFLAACGGGGDDGNGGGGDPADVPLS
                     QSPALVQQYAAQLNNARASSRNCGTVAMPAVPSLSKWNSKLQSAAQKHADDMAANSFF
                     SHTGSDGSTADSREDAAGYSGIGLGENLAGARGTPAAITNAWLNSQGHCITVMSEEAT
                     TLAVAQKGQYTVLMTGK*"
                     /db_xref="UniRef100_K5UED9"
                     /db_xref="W7XB39_9BURK"
                     /db_xref="pgb:H744_1c1033"
                     /db_xref="K5UED9_9VIBR"
     gene            complement(84587..85180)
                     /locus_tag="Ig7659_scaffold_8_prodigal-single_80"
     CDS             complement(84587..85180)
                     /product="Uncharacterized protein n=1 Tax=Photobacterium
                     sp. AK15 RepID=L8JB61_9GAMM"
                     /codon_start=1
                     /transl_table=11
                     /translation="MRKSWLFSTKTFIIVGVLSSLAACGGGDSDEGTASGPPVIGQNG
                     AVKVAEVELAGEQTCDISNFAGAMLAAVNGARSQARNCGGAAYGAAPALGWNELLGQA
                     SIEQATSMATANQLSDTGNVVARATSTGYEFQAVGENIAQGYTSIPKLMAAFLASEDH
                     CKKIMSPSVTEMAAACVKSATGKAYWAQTFAKHAPFK*"
                     /db_xref="UniRef100_L8JB61"
                     /db_xref="W7WZ58_9BURK"
                     /db_xref="mpt:Mpe_A3565"
                     /db_xref="L8JB61_9GAMM"
     gene            85294..85947
                     /locus_tag="Ig7659_scaffold_8_prodigal-single_81"
     CDS             85294..85947
                     /product="Uncharacterized protein n=1 Tax=Polaromonas sp. 
                     (strain JS666 / ATCC BAA-500) RepID=Q11ZS3_POLSJ"
                     /codon_start=1
                     /transl_table=11
                     /translation="MLRRSAVMALVGSAVLGAPWVHASTTGAFTSRDPLVDSADRFWS
                     VPRWVWLKRPATGEEVKIEYWRDGVLDAQAYRRLCWFMRDVRFERLLLDKSSAVHRAH
                     ARGQIKGEDMVCTTRMDPVLIDILYAYSAWLAIHGVKQPLLFTSGFRHLFTNARTEGA
                     AQNSWHPKGGAGDIVIPGVPVVRSAEFGRWIAGGGVGLYVSKGFVHLDRGNVRSWRG*"
                     /db_xref="UniRef100_Q11ZS3"
                     /db_xref="pol:Bpro_5363"
                     /db_xref="Q11ZS3_POLSJ"
     gene            complement(85948..86229)
                     /locus_tag="Ig7659_scaffold_8_prodigal-single_82"
     CDS             complement(85948..86229)
                     /product="hypothetical protein"
                     /codon_start=1
                     /transl_table=11
                     /translation="MRARATARSIFEQAGADVGVDADVLAYLFSHCMTAVHREALRNG
                     SCTVRGLGRFDEAQGQCVVFTPKKAAPAQPTHSPFADNQLRQRWEKGSA*"
     gene            complement(86229..86474)
                     /locus_tag="Ig7659_scaffold_8_prodigal-single_83"
     CDS             complement(86229..86474)
                     /product="hypothetical protein"
                     /codon_start=1
                     /transl_table=11
                     /translation="MSDIRTPQISSWIDARCSNSDFQRFLGVTSTDDAATEALARCTE
                     AEAINPVKSAQLKQDFLAWLERDLGLPPGSAASTGLA*"
     gene            complement(86467..87834)
                     /locus_tag="Ig7659_scaffold_8_prodigal-single_84"
     CDS             complement(86467..87834)
                     /product="Replicative DNA helicase n=1 Tax=Acinetobacter
                     towneri DSM 14962 = CIP 107472 RepID=N9B900_9GAMM"
                     /codon_start=1
                     /transl_table=11
                     /translation="MNSFDPFKTPSQEAGVLFSPESERSILVAALNEKRGELCRELML
                     QLGADDFYEEAHRNIWRCRSSLENAGVAHDISAVLDSARRMGLFVGGGPDFILKLVRD
                     EALSAASDLSIRAAAARVKELSTLRQLTSALQSTLHLAQSGMHSCDEIVAMASDAVEL
                     ARSSGNSKSQGPMHVMHYVASLTEQLVQRMEGSAPENVVPTGFAGLDDLFMGFAEGDL
                     IILAARPSMGKTALSLAITEGAANEGGRNVLYFSTEQSGLQLAYRKVASASRVPATDL
                     RRGTLAGGDFDRVIDGARRVGDTNLWIDEQSEITLPEIRAKSRVFAQKHAKPLIVVDY
                     LQRIAAHRQADPRVIIGEISTGLKNLAKELGAPVIALAQLNRELEKRANKRPMMSDLG
                     ESGKIEQDADIILFIYRDEVYNADTKEPGITEVIAGKNRDGQVGVRKLAFDGRTLRYE
                     DLSHV*"
                     /db_xref="UniRef100_N9B900"
                     /db_xref="A0A0F3K996_9GAMM"
                     /db_xref="msv:Mesil_3596"
                     /db_xref="N9B900_9GAMM"
     gene            complement(87920..88045)
                     /locus_tag="Ig7659_scaffold_8_prodigal-single_85"
     CDS             complement(87920..88045)
                     /product="hypothetical protein"
                     /codon_start=1
                     /transl_table=11
                     /translation="MQRTVAQHFIYASGEKIVLVVFLDGEHWSFIVDFYGFFLRL*"
     gene            88060..88863
                     /locus_tag="Ig7659_scaffold_8_prodigal-single_86"
     CDS             88060..88863
                     /product="hypothetical protein"
                     /codon_start=1
                     /transl_table=11
                     /translation="MQRLPFLPIYMPELLESDCFLHGDPRLVRAALHMQQAAWAATPP
                     GSVPSSFEKLAEAARLTPAEVELHYSVLTQGWSLEDDGRLHHPRLGSLAAGLEDRFGA
                     QLDVFAESAALACQGGDGVFELVSTEAAAKKAPKKGKRECPKDFSPDKASLASIIDAG
                     FKTVEQREWLLTRFMDYVRSNATRQADWQATFRNFAGSRYTAQDFSVRFGHLPGDVTR
                     TAVSTSSAAGRLRSAIGGERPTFAAQAAAKNSSAMAAAAERIFGAHQSA*"
     gene            88871..89458
                     /locus_tag="Ig7659_scaffold_8_prodigal-single_87"
     CDS             88871..89458
                     /product="hypothetical protein"
                     /codon_start=1
                     /transl_table=11
                     /translation="MAQIPSSVAVAAEAVGQMFSQAQREITPVESGMWMVEIGRLGPD
                     RLLAFARFWMSGGGQTSSGQMFARAPRIDDFRRYADPSYVDEQRALELLQELVRTVGP
                     YDDPEIADPRLRAAVHSMGGWARICQDMPSRTEDFAFKRFSDAFRQAWTAAQGMEVRG
                     ELAAPPLRGLIAAPNQLRISAQPEAAHSGQETPAP*"
     gene            89455..89748
                     /locus_tag="Ig7659_scaffold_8_prodigal-single_88"
     CDS             89455..89748
                     /product="hypothetical protein"
                     /codon_start=1
                     /transl_table=11
                     /translation="MTLRPLQTAAANEVLAIQLAPKLLTLALISAWSLCLGSAAAAAS
                     TLIIAFSDVSEMTPYAIASSGVVAPLRVLDEDVVARLLVNPKAPPAVLLGVNP*"
     gene            89745..90329
                     /locus_tag="Ig7659_scaffold_8_prodigal-single_89"
     CDS             89745..90329
                     /product="IcmL protein n=1 Tax=Achromobacter xylosoxidans 
                     (strain A8) RepID=E3HYD7_ACHXA"
                     /codon_start=1
                     /transl_table=11
                     /translation="MNEKQQIPRYLSIIFALALSVLFLVVALSASTYFIFKKKTQGYA
                     MTDAGVVIPLIPLDQPHLNDARVIGFVEECLRASFSHDFENFRLTMATAKECYTPGGA
                     ELFEAAMVPLLRDVQSRNLVLSASFEPTVITRIYKLDGVVHWESQTPMVLYRRGTRES
                     LTPLKFRVESVVRRVPLDQHVRGISTRTINLKPA*"
                     /db_xref="UniRef100_E3HYD7"
                     /db_xref="A0A0A5IJX1_ALCXX"
                     /db_xref="axy:AXYL_06809"
                     /db_xref="E3HYD7_ACHXA"
     gene            90341..90628
                     /locus_tag="Ig7659_scaffold_8_prodigal-single_90"
     CDS             90341..90628
                     /product="Uncharacterized protein n=1 Tax=Hydrogenophaga
                     sp. PBC RepID=I4MMP6_9BURK"
                     /codon_start=1
                     /transl_table=11
                     /translation="MSQPFDGDVVDVADLSAAAQLEREQLAKCERQMDDISMTYAEWY
                     AFYEEVAPDNAPREDLIELLRTAPNAFAQGLVYGKFTMRLEIAAITGREFQ*"
                     /db_xref="UniRef100_I4MMP6"
                     /db_xref="I4MMP6_9BURK"
     gene            90628..91620
                     /locus_tag="Ig7659_scaffold_8_prodigal-single_91"
     CDS             90628..91620
                     /product="Uncharacterized protein n=1 Tax=Achromobacter
                     xylosoxidans (strain A8) RepID=E3HYD5_ACHXA"
                     /codon_start=1
                     /transl_table=11
                     /translation="MKKLACFAAIMTMSAPSWSQYVPPQTSSPVAQERQTGYTTRVTV
                     PQPAPMPSPLPSGGGPDVNLVQEALDQAAPLTAQEIREFMQEFGSRTRAAAENHTGRP
                     PARPVTSVEQLDLSPGATPPVVRVALGQGAVLSFQDAAGRPWPIVDNLNFNATAFTTK
                     LIAEHLYSVAFKRNAPANLTVVLKGLARPIVITALPATEEADYLKEFTVPRFLDGAPP
                     AAVSASASEGAITLNATELLNYLYRTPPATARELDVKGVPGVLAWQTGDSTMVIRTDG
                     LVVLPAWVRRHVASDGMGVYEMPISPVVSISKNGSVQQLLLSGYNIPSIAASGQ*"
                     /db_xref="UniRef100_E3HYD5"
                     /db_xref="axy:AXYL_06807"
                     /db_xref="E3HYD5_ACHXA"
     gene            91629..92762
                     /locus_tag="Ig7659_scaffold_8_prodigal-single_92"
     CDS             91629..92762
                     /product="TraO conjugal transfer like protein n=1 Tax
                     =Candidatus Glomeribacter gigasporarum BEG34
                     RepID=G2J847_9BURK"
                     /codon_start=1
                     /transl_table=11
                     /translation="MSSIENPGIAEAPVEQQTKNRKKFDPGFVRNLKILAAFLVGSVV
                     VMGLVFWKTNDAINQSGQKSDAVSIPTATGQGSKTVDPTPADVARLDRVAAVASDKAK
                     EDGKTYIPVDMPLLAEPLVVAQGPGRSYQYETGTPSGQARDSAQRKQGLERQLGAMLA
                     SLESPPTETADPYKVDAAAKAPTSGEQAAPAPQATAKIWIEGLHIAAGSLEASIDTEK
                     TDFVMAKIATGRAAGALLIGQAVVQGSGVRVVFNRMSLAGKSYTINAVALDAATSSNA
                     MDAEIDRQLLVRYVLPIFSATAQAYFQAVARPGQTSVPGGLGQSVVVTPEATTRQAAA
                     SGIAAGIGQATQAMQPSGGPTAFMPSGTSIGILFIDPVPEAQK*"
                     /db_xref="UniRef100_G2J847"
                     /db_xref="afi:Acife_0425"
                     /db_xref="86858353"
                     /db_xref="G2J847_9BURK"
     gene            92759..93670
                     /locus_tag="Ig7659_scaffold_8_prodigal-single_93"
     CDS             92759..93670
                     /product="Uncharacterized protein n=1 Tax=Eimeria mitis
                     RepID=U6KBI1_9EIME"
                     /codon_start=1
                     /transl_table=11
                     /translation="VNQTTNPDTDVWGDGDQASAFETPNEAVIDVESGEDHVQAEDAH
                     IASEESHEEAPAPTAKSKPNLAILAVAGVLFVAVLGGVGMVLMKKFGADEVTSDSSGA
                     GSVFFAEAPAAAPALDDTPPPAVSTTPAVTVAPTTAVPVVVKPLDSLAEAERMAAEPV
                     TVTPAVPAAASLAAPALAVTTAVTLEDPVRADAPGEMVAPATTKPERKAVRRASPPRK
                     KPVARTQLAKAQVEEVFVINPRLHVVAVYPLSGVNVQAWVSDGRTTNVVRVGDEVSHG
                     VVVTGIKAESLEVLTRAGRVTSRGVLK*"
                     /db_xref="UniRef100_U6KBI1"
                     /db_xref="U6KBI1_9EIME"
     gene            93667..94164
                     /locus_tag="Ig7659_scaffold_8_prodigal-single_94"
     CDS             93667..94164
                     /product="hypothetical protein"
                     /codon_start=1
                     /transl_table=11
                     /translation="VNFGDIANSLKAFAEEGTSFIYWAAVIAGIWLTMSAVMALVKKG
                     QVQSMGGDAKLSFGAIGSRLVIASVLVTLAKMLERVIGTNGSVDGARQALAYAQGSAG
                     ESPVMQAIWAAIGAWCVFIATIGFFRGWLLFDKASQGHHDSGDAFWRGLWHVVGGAVV
                     IQIFS*"
     gene            94181..94594
                     /locus_tag="Ig7659_scaffold_8_prodigal-single_95"
     CDS             94181..94594
                     /product="hypothetical protein"
                     /codon_start=1
                     /transl_table=11
                     /translation="MKTVFRFFPLWRAKLSVAIHEVAMLPARLHAIVFLLSMSAASHV
                     HAAGVTGFFEGWTEAIKALGNLLLQGGMVVGIGSVLYGLVMLVKKGLGRGDDIEWRQV
                     MWPLIGGALASILLYVIQAVVEESGASKDDMGRTL*"
     gene            94608..95288
                     /locus_tag="Ig7659_scaffold_8_prodigal-single_96"
     CDS             94608..95288
                     /product="Uncharacterized protein n=1 Tax=Achromobacter
                     xylosoxidans (strain A8) RepID=E3HYD0_ACHXA"
                     /codon_start=1
                     /transl_table=11
                     /translation="MSDLRIGIKRASFRANDAGAGKADAVFAAVRDGALGNARYRCEH
                     CGLESVPSAAAKGKRSSLQVHHEDDDHANNAPSNLKAVCSLDHAVHHIGCDAPSPGGS
                     LGWASQMRIAYLPELTPADVNLWQRAMGAAMMDPEHAEASQEMCRVLSVLCKPVMDIY
                     GTHHSKDFAAAMAAMTDDEYADRDVGDLRVLFHPEILKSAGAEMLADNPVMGVRAWKV
                     IANGTGQA*"
                     /db_xref="UniRef100_E3HYD0"
                     /db_xref="axy:AXYL_06802"
                     /db_xref="E3HYD0_ACHXA"
     gene            95269..96567
                     /locus_tag="Ig7659_scaffold_8_prodigal-single_97"
     CDS             95269..96567
                     /product="Uncharacterized protein n=1 Tax=Candidatus
                     Glomeribacter gigasporarum BEG34 RepID=G2J855_9BURK"
                     /codon_start=1
                     /transl_table=11
                     /translation="MALGKLSQLPSKPRQITLRPPRFGVIAFQNPQAPTSGAACVAGG
                     RPQMFGGRTELASDVLWISNAPKGDYAQNFRAPGFLRVSTPNIAGDLGVSLTDLVEGL
                     PSVAQTVGRVRDILVHAYPWYDLSLDWDSSGGRKTMSDCIAQLLPPLGEIPPALESPL
                     RQACQTYSSVPDGGLRPYDDGPRSIYTLRMNRLTYANYLCQQMFPTNSWLAVADAQHQ
                     GATLDQLLDPDFPSLVEASVEFSGDTGPYSVSQLAAVGSTSSASKTTVRRWFSQPELA
                     WLVEHANVHVLSAYVSQGARPLDPMHRLPEILMADPVYALSLSAGIVAEMHWDALAKG
                     SSVRRAYPGATFKYVQQLTSTAVWLRAFDRAYSFQMAKAVADRGYDVSGYGYGAVSFW
                     GPKNDLQPIIDLSDELGATYPNLAAIRERMLIGGSMELVS*"
                     /db_xref="UniRef100_G2J855"
                     /db_xref="G2J855_9BURK"
     gene            96564..96956
                     /locus_tag="Ig7659_scaffold_8_prodigal-single_98"
     CDS             96564..96956
                     /product="hypothetical protein"
                     /codon_start=1
                     /transl_table=11
                     /translation="MNTLAIPNRMRPPVLRKPIDDAAKTRWPAFPLVNSLPVLNRLLV
                     QDARAPVLLDPIVQTAPEKRARLIGDVIAQAVRNNPLLRETVLVQALPGLKADGLVRQ
                     GPEMSDLLSAVIGHDVHELVRDIDRPQA*"
     gene            96969..99980
                     /locus_tag="Ig7659_scaffold_8_prodigal-single_99"
     CDS             96969..99980
                     /product="Uncharacterized protein n=1 Tax=Achromobacter
                     xylosoxidans (strain A8) RepID=E3HYC7_ACHXA"
                     /codon_start=1
                     /transl_table=11
                     /translation="VQVLENFVYWLASYATGSDVDAMCALESVAGSEVKNQNGDDFVL
                     SQKNGDLLTVIDIRGARKYVGVNDHDAMTENFTQALSKMFRSGSGAQHSFSIGFRSDP
                     LHADSVLSRILSPQVKTAKNFGITNVRMLTERRKRLASVCVDESVYLIIRTHAKDLQP
                     HERKSQGEERTSINAKIRAAAGGLKVDTRFSQAVPSPLGALLPKHQAAVKSLVDDLQR
                     DLAAHGAQLLVRVLGVHDAIIAIRRHLDSALLPLTWRPRLIGDAAARAGSSGNPRVGD
                     ASGALPTRISRQMLTSSIREDFGSSREVAEHNGMWYGSAVLEIVPEAGSAPFDDLANR
                     IGRSIPWRASFEVLPNGQNYRQLDKMLASLLGAVGDYNKAIRKAYDHLKELSDSGEYI
                     GTLRVVFTTWSESKSHLLQNLSNLTSSIEGWGAASCTNETGEPGRALLASAAGFSIMS
                     PAPFLPAPMRDVSRMLPFSRPASIWDRGQIVFTTNEGRPYPVEFGSSMQNYWSTIGFA
                     PTGSGKSFTLNVLNSGLLLAPGAKEVPPITLVDVGKSGALVMNWFRSILPDRLKDQVL
                     SVTIRNSEDYVVNGFDTQHGFDQPLPSDVDFLVAMLATMSPGCGPESEKFFEKVVRVA
                     YDKFGRTSPDSKRWQNAYDAQVAQKLDEMGFVVTDTTRVWQVVDALFDAGHINESQSA
                     QRYAMPVLSDMTKVASDSRVYNVYGNAMNNGEKIIEIFTRNITASLDSYSILSGYTRF
                     NLGVARAVAIDLQDVVGSMTSEEGRRRSGLMFLLARRIGARNYFLKWDEIEKLCPPRY
                     ARYQQTRVSKLWETIKFLQYDEAHYFSGIKSVTELVQADLRTGRKFNLVSAMFSQLLD
                     DFSDSLIENTYIFFIMGLGDASPGKVKNIFGLSEDEMTAISRYCVRPGAMFARFKTKE
                     GTLSQILRLNASAYEQWAFTTQGKDQTLRNAMAARLPFDRALDLLTDKFPSGTAEPYL
                     NRLLIERSDFNDDDDALADYAADRLIRESEK*"
                     /db_xref="UniRef100_E3HYC7"
                     /db_xref="axy:AXYL_06799"
                     /db_xref="E3HYC7_ACHXA"
     gene            100100..101476
                     /locus_tag="Ig7659_scaffold_8_prodigal-single_100"
     CDS             100100..101476
                     /product="Uncharacterized protein n=1 Tax=Achromobacter
                     xylosoxidans (strain A8) RepID=E3HYK3_ACHXA"
                     /codon_start=1
                     /transl_table=11
                     /translation="MSNPQTSSERDHTEQKVWTLVDALPQREAIDSSDAKTWVDEVVG
                     AHGEAAIWHAIRLNGFGGSEIGVLVRNQAGERADHQASAHDIVEGKLMRRAPLESTSH
                     LRRGHENEAYHATRFYKKHHAVRDEVAFKVLSEAKGSRAWMRYSPDDVTLKPLMPIVG
                     EDGGITTVHTPGQLHRWLDDYKAPSQVESGDEIAFQYACQLHQGAILCAEAGVEIVGM
                     MLSQFDWANWALKDDVVAWSPEIGQMILEAGDHYWECVLRGEVPPYIRKPALDGMDGY
                     IKDYEAAAQMYANLAALADAAKKRADDIRGVLAAPLEGYKLADVKLPVGLVGRPALTI
                     SAKKMMDRELASKLLTPDQLDACAGGSVLDADKMKEALTQLGVDTRPMRKRDLDANKL
                     YSMAAEIGLDPDALVVEQLTFSVDKAIKAQMQAYVDEHYPMAFARPGGEDEASVNEAG
                     HDDEAPVG*"
                     /db_xref="UniRef100_E3HYK3"
                     /db_xref="A0A0A5IL45_ALCXX"
                     /db_xref="axy:AXYL_06875"
                     /db_xref="E3HYK3_ACHXA"
     gene            101572..102378
                     /locus_tag="Ig7659_scaffold_8_prodigal-single_101"
     CDS             101572..102378
                     /product="hypothetical protein"
                     /codon_start=1
                     /transl_table=11
                     /translation="MAMGNIGSNKGPSKPTVYVRLGHGEGVGFIQNLGDGGKITHQDV
                     AGRVAAFYVREEVAFEAAKLMRANGQDPNKVDLTTLDPSEKQFVGALRLRDDNEAEPD
                     VVVNFRLDDSLGGKIVGILHAELLNGHLKKGAENNPMLAFSTFYRPPNSKYNDSNKGK
                     DSLNAWPLDLPKSKENYITPVYLNADGDDILRYGDGHPQKGEIAGLPMGEEVVVGRKT
                     MWDHSARDEIILSTAVAVTAVFAKQAEEDTQSEQDGVDMNEAAAAAHTPA*"
     gene            102552..108200
                     /locus_tag="Ig7659_scaffold_8_prodigal-single_102"
     CDS             102552..108200
                     /product="Uncharacterized protein n=1 Tax=Achromobacter
                     xylosoxidans (strain A8) RepID=E3HYK1_ACHXA"
                     /codon_start=1
                     /transl_table=11
                     /translation="MAKWIDLRDVSGAKLKLANIEVEGSMKLHIFITNLAYVNPKWAK
                     CEKDLAFRPAPSRRYLVRRVEAGERLLASTFAPVFPNARLVDMDPSSYMLNTGRGKQE
                     KTVEERSAAVDMRGVKRLGRNADGNEVFESLSGRFFVNEKGGRIDESSAQSPHAFLRL
                     TPPGQPAPQGDQLRTALDMVCAGFIRAMDHGEVQHSEDYVAFRDAVFTNGGSEQDEAL
                     FPAIDAALLRHVRNQFDVAQDAYGEAVRLYDYLPPYLGRERGLGAMPLPLSVVAQRLL
                     GDTAEKTVIYPNAFDGASFAFLPPSSSILAYQMDEAVRVVESGMHPGAQWPGRFSPSV
                     GAVADAMFFNSDPVVDAVGDRKDYRDALSALRALKPGARAILVLAADGEDRPGQLSLA
                     SSKFLAALGQRHSVDDVFETAPILSRKSGGLRGHRVFSVRSIDPQDSQEQRARIEQWS
                     SVGVPLLTSWNSVKSHVDELITTIALREAQSESVALERAQANETYQRPYIAFSKIGEA
                     RTMVPANLQAPAQAFLTQLESTFGSVDDFVSRELGMGKKTMAERFSPEQIDGIAIMIA
                     RNLVGRSSILADDTGIGKGRQLAAMAVWANKRGMNVFFITERSTLFSDLARDLRDIGE
                     WDRFRPLVFNTDGEITVEENPGGPLTVLASAEPGESMNRILGENLSLASLMRNIGFLS
                     YSQISGQESLKAQYIKNQLPNSLVIFDEAHVAAGSDSNIATQISEIAALAPYVQFATA
                     TWAKTHDNLHIYQRAFPMSVSVGTLAETMRKGGESFAEIFSAMLCAEGALIRREHDLS
                     KLEVEMRIDENRVAQNEAVSDKVADVLGAAAFVAGDMQQVFIRTNSDSVARLQGARDV
                     RATSVRAKLFSANFGGGSVIYQVMKGVQGALNADHVADIALESIAKGMKPVIVTDATS
                     ESLLDSMVRDHLAQVPARDDGEIHIRVPTLRDLLRHVIYKRLSTVRIKEVDIEDLEDS
                     GLLQDADADSATLDAGGDESSEATAIAPVASTEPEAPTDRPDALPAAPAEGVNVAEAL
                     VEAADFDPAAATPRATKRKKARFMDVPIEDIEDMPPQALEIYRRGLEEIAAKIDAVPD
                     VPVSSFDVLAQRLRDAGVSVGEISGRKNQLVRLPDGSGLWRLMPRTNSKKAVKASIRA
                     FNNGGLDVLVMNRVAASGYSMHSSPRFLDRSRRHLIEHQMPENPVTRVQLLGRVNRFD
                     QLSSPLMTTSSTGIYGEVRYLMMQNRKLARMSANVRSSRDNAMSLKGVVDLFNPVGRD
                     AVRGFLHDNPLIMRRLGIREADLESGVELVNRTTMMLPLLKVAQQRVVYEELYARFDE
                     IMLRAEMEGENPLRPHEFDVRASIQSETVFFGDDAESDELISAFDAPVIARKIKWTET
                     KNPISFNAVLEAAKASVERLRDEGYLLAENDERGAPQVEPRIVEKVVKGYHSLTRLAH
                     MASEEADYAKAMCTNAPASRAYLKYDWIQDNLPNLVPGSRLGRVSLPSEADMIGGESI
                     FEEVVITDVRPPAREEEFLDPGKWKITVVASGDERSSSYTLRSVLSGLRGKVVQGEIS
                     GSLMSLRSGPIFVKSLFGARHETVINAFEFASRGQRVRTANVLTGNMYLASEWAAAAR
                     KGVSALYTDETGARHRVIMLPDDMARLDPSYLPVRVAEAGALQKVMGAVAARETQEAV
                     VFDTSFKSAMASMSGDAREGVFVYLPGQLIAMSVAGKDARRIRAALASGHRAVVTGDE
                     DPDALTIRMYTARKEINRLPAAVLSAIGSVQLTTSIGGFDLTNRRTSTKKASASVITL
                     AATTPGQLARAVHLLHKHAGLELYATEREAKELARTSIREVMTERRLAMRELHERVRA
                     HVQTAADGTESEPRPDAVETPQDGEDAMPNLEHQPVESVS*"
                     /db_xref="UniRef100_E3HYK1"
                     /db_xref="axy:AXYL_06873"
                     /db_xref="E3HYK1_ACHXA"
     gene            108244..109776
                     /locus_tag="Ig7659_scaffold_8_prodigal-single_103"
                     /gene="topB3"
     CDS             108244..109776
                     /gene="topB3"
                     /product="topB3; DNA topoisomerase III 3 (EC:5.99.1.2)"
                     /codon_start=1
                     /transl_table=11
                     /translation="MASKNRVWIAEKPSAAKDLAAGICLAFGLTSRSERGQCIDLSSG
                     DKILPLAGHLLQTVKPGEYLSPEHAQLERSYAFDRYSEFLPVLPPRLIKEPRSDVKDP
                     KAKGKAKPFAPYLLAEKTLKEAKAKGWDIVNAGDTDREGQLIVDELLRHVGIDPYGPN
                     IYRFGLASNLPQDIADAIQAGLEKNGDPRWRLRGDAAATREFLDFAWGMNLSMVGQVQ
                     HKNPRISAGRVQTPVLAMVGSRCQEIENFKPVRYFVPVITLKDGTVMRWNKRPGSEGL
                     PGFDLQGRIVDESLAQQIVQRIAAGLPGRCTAAKVTQHSEKAPLPFSLSSLQATAAKE
                     LGLTLEEAGEAAKNLYQKHKAISYIGTDCKFLPTSMHAEAPTLLRALAQIFPKQAPGA
                     DSSLVSAAFNDSKLDEHYAIVPTGQMPQGASSDEMGVFRLVARRFISQFYPDYVFRRH
                     KIEAEFGTDQFVAHARQDVRLGWKEVEGQEQSDSHGEAEVEADVERDKDLPEDDVKEI
                     SG*"
                     /db_xref="axy:AXYL_06872"
                     /db_xref="UniRef100_E3HYK0"
                     /db_xref="A0A0A5K8Q9_ALCXX"
                     /db_xref="E3HYK0_ACHXA"
                     /db_xref="5.99.1.2"
     gene            109773..110243
                     /locus_tag="Ig7659_scaffold_8_prodigal-single_104"
     CDS             109773..110243
                     /product="DNA topoisomerase III (EC:5.99.1.2)"
                     /codon_start=1
                     /transl_table=11
                     /translation="VINAAEYKVGAVLGAVGARLERGETKPPPHYTEQTLMDDMLAAH
                     KFATTDEDRRLLKEIAGIGTARTRGVVIEGFVKRGFFSRVKKGKVHELRITPEGKAVL
                     AALPDEIKSVTLTAKWERALAMVADGSAQPEQLKGKITEMLRGMVPALLNGVKH*"
                     /db_xref="ete:ETEE_p1070"
                     /db_xref="A0A076LRR2_EDWTA"
                     /db_xref="UniRef100_C6GA14"
                     /db_xref="5.99.1.2"
     gene            110261..110539
                     /locus_tag="Ig7659_scaffold_8_prodigal-single_105"
     CDS             110261..110539
                     /product="hypothetical protein"
                     /codon_start=1
                     /transl_table=11
                     /translation="MELSMSRTDFRTVRNLLRWIGSGVVPSTERATEASRTLSRHADR
                     LPHTMAVVENAKCGILASPENCRVAEDEIVRIQMVPHEVVVNGDIDHG*"
     gene            110754..111191
                     /locus_tag="Ig7659_scaffold_8_prodigal-single_106"
     CDS             110754..111191
                     /product="hypothetical protein"
                     /codon_start=1
                     /transl_table=11
                     /translation="MDASLELDDADFGHFRERGARRLFLQMMEQSLQDLLALRKSPGL
                     DDPDGEIAASAEWLSTEPGMECIAFVMPGVHPSRLVARVYEDADGAAQVLAALKSSGK
                     TDARAEARVEAPSIARALGRVDPVVWADAADATDVGFDAADQP*"
     gene            111188..111667
                     /locus_tag="Ig7659_scaffold_8_prodigal-single_107"
     CDS             111188..111667
                     /product="hypothetical protein"
                     /codon_start=1
                     /transl_table=11
                     /translation="MNAIPTQRMLASHATQSGISFRSEMRNRDYEPLIVFSPAMFLPA
                     VISKAQALAEHVLGSCDVLDIRRHESPTGLLGVEADVGPVDGTPQGLLRGALMARASE
                     LVFGFSVLRGNAPQVDLDATLARYMSGEGAAIVRGEASDTVDLDVNEVSELLQGGLK*"
     gene            111664..112665
                     /locus_tag="Ig7659_scaffold_8_prodigal-single_108"
     CDS             111664..112665
                     /product="hypothetical protein"
                     /codon_start=1
                     /transl_table=11
                     /translation="MKAYERLQALLRRGTLVTAGAPARISEEGAADAAQAAEPPVGEP
                     APRPGVMPGQKGGAEISPAEPLVRESAADRLRKQDQSVRQEAGARKDMAAMRTLGRLL
                     EAVYSRPGSGATEVDRVAALSRLVEQADGVARAMAKQFDADVSNPYLYAQALDSVVSL
                     VAKGWERDENMDWGEMIQAAACRPEIMGAATQLADSGYRRVDSVATARERLTVSFHSA
                     YWSLYMLGESIDGMTPELAASIVQRCADYLEGRDRKIDNNDLHVAWTQASIRRLTDLV
                     SAELRAKFEGEPPPTEEQIATAIAMAISGFEGVENHAEKLLERDKVRASEPAPVDGQ*"
     gene            112613..113080
                     /locus_tag="Ig7659_scaffold_8_prodigal-single_109"
     CDS             112613..113080
                     /product="hypothetical protein"
                     /codon_start=1
                     /transl_table=11
                     /translation="LSATKSALLSLLLLTGSSVIAQQAFECQPGCGRICDAARAGANR
                     QIVRMEEAAVNAAEDTARNLACTQRVLDMINQVIPYFGGGTLSTVAKNIGQNLANEAC
                     QLIKREVEEINQELPPAVQSIGSSMQNSSNTYGRSAQSSEGTQSVFQRFTNLF*"
     gene            113092..114357
                     /locus_tag="Ig7659_scaffold_8_prodigal-single_110"
     CDS             113092..114357
                     /product="Uncharacterized protein n=1 Tax=Achromobacter
                     xylosoxidans (strain A8) RepID=E3HYJ4_ACHXA"
                     /codon_start=1
                     /transl_table=11
                     /translation="MKHLKKSTAGVLVFLLSLFSLPAQAQFAVMCVNCSTNIQQAAIA
                     ATLSSMLTALTVQVPGAIQGAAASTSTATMEAGRAIVEGTARAQTNLERGRIESQYQP
                     IDPCSVTAMSKGGTASERVRPHGSGRGAGGGGSGGSTTASAGATSEMRRALEISSGER
                     VAPAPEVSAALASKGACSTFAKGGVREQACRSAGFSTGLSSGLPNADVRAETLFDGPQ
                     TQADMNVGVVRKLTIRGGNSTERTAVASFIRNLETPLDLRALEEKELKSEAGRNYLAL
                     RDTYEAAMSLATKPMRDQESMITANTATKPILEQLLKGDDAEYIKAYLGQAYPRWKTD
                     GISYAELINLEAVRRYHNERWHERMVAAPEKALMYEQVQLQAMNNYMLALALDRLQQI
                     SVVQGNAAGASIRAEKLPALVAAHKAAQR*"
                     /db_xref="UniRef100_E3HYJ4"
                     /db_xref="A0A0A5IL61_ALCXX"
                     /db_xref="axy:AXYL_06866"
                     /db_xref="E3HYJ4_ACHXA"
     gene            114369..114815
                     /locus_tag="Ig7659_scaffold_8_prodigal-single_111"
     CDS             114369..114815
                     /product="hypothetical protein id=5083672 bin
                     =GWF1_Burkholderiales_GWF1_66_17 species=Hydrogenophaga
                     sp. PBC genus=Hydrogenophaga taxon_order=Burkholderiales
                     taxon_class=Betaproteobacteria phylum=Proteobacteria
                     tax=GWF1_Burkholderiales_GWF1_66_17
                     organism_group=Betaproteobacteria organism_desc="Control"
                     bin for RuBisCO paper Leave in GW2011 GOOD"
                     /codon_start=1
                     /transl_table=11
                     /translation="MLSRALPKWLATPLTLYRKDVRDLKVEDPKGISQRRESQQQLLF
                     SIVSEALIGHGLLSSSWKFKALRLDRLGDRYLVLVTLLGTSDEVGPDLLFSIESWLRP
                     MCLSRGGIDVSEVFWRHHEGSVITPSGRRSQSQRLSMTQYGGLHEL*"
                     /db_xref="gwf1_scaffold_416_22"
                     /db_xref="86407010"
     gene            complement(114867..115862)
                     /locus_tag="Ig7659_scaffold_8_prodigal-single_112"
     CDS             complement(114867..115862)
                     /product="NODE_41, whole genome shotgun sequence {ECO
                     :0000313|EMBL:KIQ96264.1}; EC=3.6.1.-
                     {ECO:0000313|EMBL:KIQ96264.1};;  TaxID=1199154
                     species="Bacteria; Proteobacteria; Gammaproteobacteria;
                     Xanthomonadales; Xanthomonadaceae; Lysobacter.;"
                     source="Lysobacter sp. A03.;""
                     /codon_start=1
                     /transl_table=11
                     /translation="MSGLPATPGRALLAMLNDRSTSWSKIEKWLITHHHSVLDNIEKL
                     TSIDGLFQLPDIVDLLTPDQRKDISEDLHRTIWSTSGGVGEIRPGDEVTLMLGDVSPE
                     AHIPNVLLSDLLWDESNPKTFVYLPMAWRRPGASGAEAYLRGLQPEQVRMLCDGERTL
                     LNLYAPHLRTIQQHVLGCHDAEICGYYHGPDHWARVGVHCAATSRAFGIDPLIPTIFA
                     LTHDSQRESDGDDPNHGPRAAQWIQSERMGFFAFLDDAQIEELTRACELHSEGLTEDV
                     APAVMACWDADRLDLGRVGIHPAPEYLCGAYAKRMARLGVFAPQEDAEEFADTPD*"
                     /db_xref="A0A0D0R3G9_9GAMM"
                     /db_xref="UniRef100_UPI0001745DB5"
                     /db_xref="saci:Sinac_7181"
                     /db_xref="UPI0001745DB5"
                     /db_xref="3.6.1.-"
     gene            complement(115859..116725)
                     /locus_tag="Ig7659_scaffold_8_prodigal-single_113"
     CDS             complement(115859..116725)
                     /product="hypothetical protein"
                     /codon_start=1
                     /transl_table=11
                     /translation="MNSTTMISLHRSDIPILNVSGDPAVLDFRRLGLRAAEACYRGGR
                     SFSISIIDNPDGLDVAGRPAGYDLIVKTSPPSEERRLPNWTTLGVVDDALYQTILPPY
                     FWAENPEADLSVAMAWAERNAATLRDLKGHLDTMMAASQGRDDIAPAQIIAAAAAWGR
                     SGFWMAYDASGMYALDNRHKGAVNRPEGHKIYPNIDIIAGTFRNSMATAPGDITYLAD
                     CLNDVARMEPSCGGEEYLVADASIHLQLLSQKQPCAFLHTALTAHGAPAQDIERFRPV
                     TPTPEELMAPAP*"
     gene            complement(116722..117120)
                     /locus_tag="Ig7659_scaffold_8_prodigal-single_114"
     CDS             complement(116722..117120)
                     /product="hypothetical protein"
                     /codon_start=1
                     /transl_table=11
                     /translation="MPSHHYTIDAGDGRWLLNQGGQTITSTTGDRLAFAYDKECGTLH
                     KHGDPVRVQAWVNNAKAKLQGFPELAGALDTLEVASLLPCQRPKDDVLYITAEEANRC
                     LSTSGYILTLLSKLHAIEVDAIQVHEGPTA*"
     gene            complement(117138..117704)
                     /locus_tag="Ig7659_scaffold_8_prodigal-single_115"
     CDS             complement(117138..117704)
                     /product="hypothetical protein"
                     /codon_start=1
                     /transl_table=11
                     /translation="MTATIPTSRIISVIRTSIGFLDIPVNEPDLQKAQEMAVAMAADM
                     EFTAKESSIEPVDGWHTDMPDRKEFEIAAPDLAQRIANRLISESQPFEMARDADGVIR
                     VSVTLRGAAQVREEIEDHTCRSSPEAIAQRKRLVDLANDTFGSDTLQIDPEASHAEGD
                     DGTWIPAWVLVQPVDDEEEDGSLRPHTP*"
     gene            complement(117720..119540)
                     /locus_tag="Ig7659_scaffold_8_prodigal-single_116"
     CDS             complement(117720..119540)
                     /product="Conserved domain protein n=1 Tax
                     =Acidithiobacillus ferrooxidans (strain ATCC 23270 / DSM
                     14882 / NCIB 8455) RepID=B7J801_ACIF2"
                     /codon_start=1
                     /transl_table=11
                     /translation="MISDIANMETMLTTASSSVEVDNTPAIHALDLESVEAKATKAER
                     VLTELMRSGAPISVAWSAGKDSSTLLNLVLCAAARMHQAGEITPPIIVTHGDTLIENP
                     EMSLYARNEMTQVHQFARRHGLKVRIETSQPNLLNRWAVKTIGGRSLPPFPGGSRDCT
                     QDLKIAPMQKLRKQIIKELEGAGGIEPVTLVGTRFEESTTRSANMTARGESDTQVRRT
                     GSGKNGQLFLSPLAHWSGDDVWEYLGLARAGVFDAYSDFEETFRLYADGMSTSCVIVG
                     EEATKKQTKACGARFGCHLCTLVESDKSMENMLLLPRYAYMQGLNDLRNFLAATRWDM
                     GRRTWMGRTIENGHVRIAPDSYSPAMLEELLRYCLTIDCRERAAASQLGISPRFQLVD
                     IEQLFAIDAMWSLQAFHRPFHALKLYKDIVIEGQRFDVPTIAPFERITIPAPRFLKVG
                     QDWEDGEQFAYTGLRSALSELAAQDSQGCMGNRSTSDGREVLDINRGELFAVEVETAY
                     FVLDELDEMIRKHDNPNVHPTEAYMYYARLGLITIKNGQQGEVDTILRRSNFKVREGL
                     AGEIDWAHLYARALTGPMPAGDGAGAWEGDPAESLDAPTP*"
                     /db_xref="UniRef100_B7J801"
                     /db_xref="afr:AFE_1053"
                     /db_xref="107316095"
                     /db_xref="B7J801_ACIF2"
     gene            complement(119537..119974)
                     /locus_tag="Ig7659_scaffold_8_prodigal-single_117"
     CDS             complement(119537..119974)
                     /product="hypothetical protein"
                     /codon_start=1
                     /transl_table=11
                     /translation="MKTTKVKVSEATNAQLDWLVAKCEGMEIRIEPPWHIFAKKPGKG
                     FEYFTPSTNKSQMNPIIKRERISMLDPKNTLCWPWMADKGDVRGYSYGPDRSPLVAAA
                     RCHIVSELGPIVEVPTVLVETTPMDSQGHTAADEQTADPAPGQ*"
     gene            complement(120001..120483)
                     /locus_tag="Ig7659_scaffold_8_prodigal-single_118"
     CDS             complement(120001..120483)
                     /product="Uncharacterized protein n=3 Tax=Pseudomonas
                     RepID=N2C418_PSEAI"
                     /codon_start=1
                     /transl_table=11
                     /translation="MKTISIKVSEANNTQLDWLMAKCEGLPIRRDPMAFGVSSANGGY
                     WVWDETPSGRMSRIGKEYSPTNDPALMWPITHRAKIATRPAVGRHAPADGWQATTWPT
                     LDWPHQGQTSLVAAARCHITSTLGPVVDVPIDLIEIAPQVSQDQSAADEQTADPAPGH
                     *"
                     /db_xref="UniRef100_N2C418"
                     /db_xref="byi:BYI23_E000360"
                     /db_xref="V4ITE4_PSEPU"
                     /db_xref="N2C418_PSEAI"
     gene            complement(120499..121416)
                     /locus_tag="Ig7659_scaffold_8_prodigal-single_119"
     CDS             complement(120499..121416)
                     /product="hypothetical protein"
                     /codon_start=1
                     /transl_table=11
                     /translation="MKTIPFERIKQQAVHALHVAIENQYGHHIGPGATFQAAFLAIQS
                     NITPSDATRLIVQALKEEGESVISRWDVRSVASLIDAAPESVPRKYAGASISAEMDDQ
                     GEWQILLDETRPRGRWPKEIDTLIAATKGHSQWADSVIARVTEGARQLREKNDLAAQH
                     EAMHLQAIESALPSHHVHNATFVKEQLLRTWLDTAPSTNVKPDWRGPYWITAETHGLT
                     LATRPAKVMDRQAPFAPYQEVDGVLYQWLDANGVTRDTSSPADAGREGQPAVATFDYF
                     ALQVAKFVPADAWTATDAADDAPEPGPGQ*"
     gene            complement(121443..121721)
                     /locus_tag="Ig7659_scaffold_8_prodigal-single_120"
     CDS             complement(121443..121721)
                     /product="Putative uncharacterized protein n=1 Tax
                     =Acidovorax sp. NO-1 RepID=H0BS32_9BURK"
                     /codon_start=1
                     /transl_table=11
                     /translation="MPYHLPTISLERAQKAMERGAALTPIPTTFYSGGETYTHTIRTA
                     RGTEYRVCKRVAKWLLREEEAGLIDHAQQNPQDHTEVDDHPVEPAPGQ*"
                     /db_xref="UniRef100_H0BS32"
                     /db_xref="H0BS32_9BURK"
     gene            complement(121748..122161)
                     /locus_tag="Ig7659_scaffold_8_prodigal-single_121"
     CDS             complement(121748..122161)
                     /product="hypothetical protein"
                     /codon_start=1
                     /transl_table=11
                     /translation="MSDQKTPDHAHMHLSLDLVIDTKGEDHDYLAQRLNSVLANSIHT
                     SITTLAGENGFDVKHQDASLCLLTPEAASIDEETLTTWLAHQIEGGHIPLEDVARQMA
                     RYALEDPGRLREELSERMQISLDDAEPVMQEASGA*"
     gene            complement(122205..122930)
                     /locus_tag="Ig7659_scaffold_8_prodigal-single_122"
     CDS             complement(122205..122930)
                     /product="hypothetical protein"
                     /codon_start=1
                     /transl_table=11
                     /translation="MQSPFLELHKLALMQSHWIPDDADREYLASDEFVERVQFLGEEG
                     RRDQVAITLYCLKHLALDPRSSAGLEKSRGLLKDGIVLLRFFGVSNPVNMFELDPLTH
                     GHELQQISEAVDTNMASRMYRAAQSVHNWRSKPWSSKRRDKILKAMHKTLDWPSGELR
                     DLRPNSNEAQQWRTQYECNLAALGAKAQSLQADRQARLHLLSQAATPGANGSWTHLLL
                     DIAKEALPRTDDEKAEPAEAPAA*"
     gene            complement(122942..123589)
                     /locus_tag="Ig7659_scaffold_8_prodigal-single_123"
     CDS             complement(122942..123589)
                     /product="hypothetical protein"
                     /codon_start=1
                     /transl_table=11
                     /translation="MSYRPPRTVYHGTDASFEKFDTAKSLGAHFGTRKSGLDRLKSTG
                     RGQIEYIPYQDHAGRWWALEEMLSNRPRFEHGPFDDEDSTLAFIETAPQERQPLAFEI
                     DVYRPLMLPDLGTWEFQSVVRQLQKQSPDNFGPCVDDWYLCWNQSNEAGWTAVHKSLS
                     AAGYDCICYLNETEDPGEPSWIVWDSSRIHPSWPAPPFARRTQEEETPFPQEVPT*"
     gene            123669..126584
                     /locus_tag="Ig7659_scaffold_8_prodigal-single_124"
     CDS             123669..126584
                     /product="RecD-like DNA helicase YrrC n=1 Tax
                     =Streptococcus macedonicus (strain ACA-DC 198)
                     RepID=H2A8N4_STRMD"
                     /codon_start=1
                     /transl_table=11
                     /translation="MVQSNAATRLRETLAAPAAAPNFLERARKDRLARLSAPAVRLDP
                     VPPVSSSRPSSEDAPAAARHLSALQRLQAMAGRMKSQSQDDFAEPVNEDRASTASTSA
                     APAELTEVEGTLSSVRNFNDWAVGLVWTEDREEVRVTGEVIASLTEGLEYKFSGVTKS
                     HPKHGDSVEVVSYEPVITLDPKAMERYMVKAFRGIGPAKAAKFIGRVQDLAVDLAWDN
                     AVGSAEPLGRTETEEIRHRALLELRNTLLHEPWKLDLSALAKDASFADGVDPQAEVKR
                     LVLTRNLMLRLGGVAGLRDGVAKSLAAYLLLQIKGDEPQADAFVDPIEASWKVLVSNP
                     YAPIRKASGYGFATAELVARSIGVPRDSPLRLAALVEFAVTQECQRRGHVFLSPKDFV
                     SAVRRVDPTAPAQASLVHGIKAGLLVIDAEANRVYAPQMHAAEVRLAKSIARRIRAET
                     SLTQRSPEAVSAKLKKSASKINPAFAGGLDAEQVNAVASIMTAQTQLHVLTGGPGTGK
                     TSIIECLVYLLKGRRFLFAAPTGKASKVLTSRVKSLGYESNTTCSLLRGSEESGFAIN
                     GTEQLECDVLVIDESTMNGVVMADAIFDALPEDAHVIFLGDPGVPGREGRPARAGQLP
                     SISPGRFMLDLLDLPAVNHVHLTKTWRNSGGILEVVDEVARGRLVVQDRVSVRFRPLP
                     DAVVGFPGVMQAYLESVQKYGVESTAMIMPKRQGNRNEPDWNITYANAVLREVCNPHA
                     IKLPGTMLHLGDRVILRENMIIKQPDADALGRVAASVASPLKKGVGSPLDFEKLLRDQ
                     GLAQPEASDDDEISPIEDVDFEEAGSERVVNGDTGTLISYAVDDQNQRMGSPKWVKLA
                     LDDGREIWYPGSDLGAIDHAYALTNHAVQGSEYQKVISVVTPGSPDFMNQNMLLTALS
                     RARSDLEIYGDPDTLRKIAATPMPKRNSALSERVNQEMARLEEIESRDDVAEPVAGD*"
                     /db_xref="UniRef100_H2A8N4"
                     /db_xref="bfn:OI25_8087"
                     /db_xref="A0A0D5V324_9BURK"
                     /db_xref="H2A8N4_STRMD"
     gene            complement(126622..127452)
                     /locus_tag="Ig7659_scaffold_8_prodigal-single_125"
     CDS             complement(126622..127452)
                     /product="hypothetical protein n=1 Tax=Hyphomicrobium
                     zavarzinii RepID=UPI00037CAA52"
                     /codon_start=1
                     /transl_table=11
                     /translation="MTTSETDSHMDEALAVLQGTHDGDDLTQEDLALLETIVNFGPEA
                     LTERGRNLWSQLVGAAREGKYQRPWLHGVIGLTKSQDGYVYWHGAAVEHYSHKDPVKE
                     ARDAKELGMACTLAERRGLPVNWGNISKIFDDLRFGQGIVAPRFHGMWTADPLNLRLT
                     AVRDSSTDVKAFETQAAAHRARACTQWDVKPTDGSLRYTQITSTEGFDQVVQQLLSDQ
                     SWMRAVFQARMQSVTINLVDELHRQVDRGALLTSSQLESNYYSESAPTQGAANPHSSP
                     *"
                     /db_xref="UniRef100_UPI00037CAA52"
                     /db_xref="bfn:OI25_8036"
                     /db_xref="A0A0D5V2Z6_9BURK"
                     /db_xref="UPI00037CAA52"
     gene            complement(127449..127865)
                     /locus_tag="Ig7659_scaffold_8_prodigal-single_126"
     CDS             complement(127449..127865)
                     /product="hypothetical protein"
                     /codon_start=1
                     /transl_table=11
                     /translation="MNYLTIDGKPVNIFDVAQAHRQLESDYNVGGWLRERPSNLRRME
                     STSVQLHRMHYRGPNDVDITGSPIEGEDFEENVRYIYCANVLKWGLPMNAALAVTIER
                     IFAPEVLTEYAGRIQAAKALAPAASEFEAEPQSPTP*"
     gene            127960..128388
                     /locus_tag="Ig7659_scaffold_8_prodigal-single_127"
     CDS             127960..128388
                     /product="hypothetical protein"
                     /codon_start=1
                     /transl_table=11
                     /translation="MSTDHVDALGEVLGRIQLSAEQLTACAREILPHAEKLHPDISSL
                     LEHRQDEVHQAVLSAVAAASALRNLDVRPSREAVLSVLIECGFVNPDGDESEFRTLKR
                     MAFDESMGTAPLGSWDVLSPALAAAVELVLQDHGMSLNLI*"
     gene            128406..128948
                     /locus_tag="Ig7659_scaffold_8_prodigal-single_128"
     CDS             128406..128948
                     /product="predicted membrane protein"
                     /codon_start=1
                     /transl_table=11
                     /translation="MRLLSLDFDGVLHPGNDPVFFNFKPTTPMFQIDLAMRTQKRFLW
                     ADRLAETLTGSDVQIVIHSTWRRRFSDRDLLHFLPEEIAHRVINLDGVISERVNLSAD
                     EYVAAAAEALEPVDLCVLDDRPEFFPADGLTAAWIAQHGGDFVWAKPMLGLSDLSTLE
                     RLSGWINAVAPQQHSLPTQH*"
                     /db_xref="cbaa:SRAA_1471"
                     /db_xref="A0A060NJK5_9BURK"
     gene            128960..129691
                     /locus_tag="Ig7659_scaffold_8_prodigal-single_129"
     CDS             128960..129691
                     /product="hypothetical protein"
                     /codon_start=1
                     /transl_table=11
                     /translation="MKSFESAMRDVSTQILSHVPLANLKESARIALAGGVLALGALTS
                     ASPVFAQDGAMRSGGPTQGWGERLGSVVGNVLTVTGRGADRLVSSVSTLVVNGVQTDR
                     LGQGQRDQLDTLALRSVFAYERAESAMAGGVQSTAFKRENLRFLHARKELSTALRVAQ
                     TGGGEVSAWRPLLVALQAPVGSVSHPVIVEMANPMSARLHRQGGPGYQETQRPVRTIA
                     GLRESVAERRSEQGYQQAMADGYGQ*"
     gene            129675..130055
                     /locus_tag="Ig7659_scaffold_8_prodigal-single_130"
     CDS             129675..130055
                     /product="Putative uncharacterized protein n=1 Tax
                     =Gallionella capsiferriformans (strain ES-2)
                     RepID=D9SEG6_GALCS"
                     /codon_start=1
                     /transl_table=11
                     /translation="MAMGSDTMEYQALEWIGWATSGARWTEAQILELIRCAISGACWT
                     KTQMLEWVGCVLGVIGAGVLALNLRISGWGFVAFLFSNAVWIWFGLETGSNGLVTMQC
                     FMTVTSMVGIWRWRHGLTLKGVVS*"
                     /db_xref="UniRef100_D9SEG6"
                     /db_xref="gca:Galf_0910"
                     /db_xref="71119987"
                     /db_xref="D9SEG6_GALCS"
     gene            130052..130618
                     /locus_tag="Ig7659_scaffold_8_prodigal-single_131"
     CDS             130052..130618
                     /product="hypothetical protein"
                     /codon_start=1
                     /transl_table=11
                     /translation="VTRPVSVPVSDFETLVNKAMADAVNAFNAAGELRPSVEIVRFEV
                     KGGEIVTQTIPLDGAHRYFGYDGGKDDLALLLQSLYVAAGDAHTVGALVVHEAWLRVA
                     KMDQPVLDLTVAPSMAPDRQEALVCSLNMSNGDNYTHFLIVDPVSRKVAFEPFSVVAG
                     VATGTRFSAAPSSSQNEGDDPPAAPVFH*"
     gene            130627..131742
                     /locus_tag="Ig7659_scaffold_8_prodigal-single_132"
     CDS             130627..131742
                     /product="ATP dependent DNA ligase n=1 Tax=Variovorax
                     paradoxus (strain EPS) RepID=E6V2V3_VARPE"
                     /codon_start=1
                     /transl_table=11
                     /translation="MEKSVYLFCTGGGSDKEYHLHIRAREGAWALDYANGKRGAVGRS
                     KQKLAPTTLEAATKEFDKIVKAKMNDGYTEAESGVRFTDTEHAMRASGHAQQLPTAVD
                     EAEAGRLVAHHAYAVQEKANGERRSIEVVGGVARGINKLGLYVNLPENIAAETASFRD
                     AFFDGEQVGTTYHVFDLLQMGSQNLRDLPFGERYKILAGSLLRSVSLHSPEPSCLRLL
                     EAAFTPEQKQAMLDRVRSANGEGLVFKDVNEPYESGRSTSVFKFKFNETVTCQVLGVN
                     KQRSVQIGLLDAAGAMVPVGNVTIPANFDVPAKGDLVEVQLLYYNPGGAFEQPVYLGP
                     RVDILPEEATLAQVTRIKPGVQMDEQEVDDQFECPSA*"
                     /db_xref="UniRef100_E6V2V3"
                     /db_xref="vpe:Varpa_3838"
                     /db_xref="E6V2V3_VARPE"
     gene            131752..132354
                     /locus_tag="Ig7659_scaffold_8_prodigal-single_133"
     CDS             131752..132354
                     /product="Uncharacterized protein n=1 Tax=Pseudomonas
                     stutzeri B1SMN1 RepID=S6JRV9_PSEST"
                     /codon_start=1
                     /transl_table=11
                     /translation="MNNFAYQATEEDVENVLRKHSLSVANSLGKSFESMANEVFGSLD
                     LDLIEKAALMGDDLDVQTEYANDEIARQLREAGILEPLKAPASDKSTSAAANPPRAAV
                     FAVLGHKFELCRGPEDDAVVQTTWAHEFEDDAVRLAHLVMEAQVLASYTSGALFRDGQ
                     LVHETALAIEATFKQLPRLVNSLDDDPDEPFSSRPAVCGG*"
                     /db_xref="UniRef100_S6JRV9"
                     /db_xref="S6JRV9_PSEST"
     gene            132361..133779
                     /locus_tag="Ig7659_scaffold_8_prodigal-single_134"
     CDS             132361..133779
                     /product="C-5 cytosine-specific DNA methylase n=1 Tax
                     =Methylovorus sp. (strain SIP3-4) RepID=C6XEP6_METSD"
                     /codon_start=1
                     /transl_table=11
                     /translation="MKDVWIKKVGAARGRPRIFFDGLQAVRAGFAPGEKFHVNVDGAK
                     VVLTKAEDGSRVVSARRKNDEELPVIDLNSPDLLAVFDGMDAIRVVVGEGKVFLLPLA
                     SEARKVERLGRLKMKLATGEPLAAGSLAHGGGVLAHAIHTGLQDAGISCELSFANEIR
                     EDLMVHAMAVNDVWSDRTAALAVPMQELAQDEWLMAHLPKLDLLEMGLPCSGASLAGH
                     TKKGLSKMEDHEQIGHLVYSALAILAKTNPAVVLFENVERYADTASSQILRFQLRDMG
                     YITHEAVLDGADFGCLEKRQRWCMVAVTKGIEFSFEDLAPRLTVVRQLGEMLDQNVLD
                     DDPSWRVVQYLKDKETRNAAVGDRFKMQFVGPDSTSVPTLRKGYAKAGSPDPRLRHPT
                     DPTLSRLLTPAEHARVKGVPEDLVDGLCATTAHQLLGQGIVYEPFRAAGQRIGESLQA
                     LIAVRDVEDDGDGQGMAPAHAA*"
                     /db_xref="UniRef100_C6XEP6"
                     /db_xref="mei:Msip34_2879"
                     /db_xref="C6XEP6_METGS"
                     /db_xref="C6XEP6_METSD"
     gene            133797..134138
                     /locus_tag="Ig7659_scaffold_8_prodigal-single_135"
     CDS             133797..134138
                     /product="hypothetical protein"
                     /codon_start=1
                     /transl_table=11
                     /translation="MRAVPAILQHLLLVMTLRHDGRGLPRTSAPWACLVLLACLMAWA
                     RWGSLAAPITMLLFLVSVGVHNRPLSAGMALVSMGVDLASLSGLDRQVLFAWESTAYL
                     ALAIRQLVSRA*"
     gene            complement(134176..135162)
                     /locus_tag="Ig7659_scaffold_8_prodigal-single_136"
     CDS             complement(134176..135162)
                     /product="hypothetical protein"
                     /codon_start=1
                     /transl_table=11
                     /translation="MTPNAKNFLKIQQAEREVPAIAEAVAPGALTPASRWSLDEALTR
                     LGISLSSPRAHQVARGVEEARDGKDVAALLARAVEQERAAREDWVARALRPWCERHGL
                     TLRQGLSVLFDDGSFNPESPEKDRVTAKDVFAWGGQQNDFAARLMNELANEPAPPQGL
                     ALVVLSTGGVMEMTFHGKAPWAEVETIDCQNGEAGDVFSFEEKWAPILDKAFGVGDWP
                     RYVRIEGPDEIDVTVRLEDELQRPLFMPGIWSEEKGELIITCLNRDHLYNESYNRLVQ
                     IRFSDTRPPLIPALNFQIEEPVDSISVVAISALTPIETHSEEPEGDQPTQPA*"
     gene            complement(135172..135666)
                     /locus_tag="Ig7659_scaffold_8_prodigal-single_137"
     CDS             complement(135172..135666)
                     /product="Nuclease (SNase domain protein) n=1 Tax
                     =Verminephrobacter eiseniae (strain EF01-2)
                     RepID=A1WP42_VEREI"
                     /codon_start=1
                     /transl_table=11
                     /translation="MTLYRRMTVADLILASLISWVSLVLPAHATPLHGRTVGIQDGDT
                     LTILVGRQTTKVRIAEIDAPEHRQAFGQRAKEALAYLCHGQSATFDISSKDGYGRTVS
                     RVSCAGTDVSAYMVSNGMAWVYPRYARDPRLFELQDAARAQHRGLWADPNPIPPWDFR
                     HTKK*"
                     /db_xref="UniRef100_A1WP42"
                     /db_xref="vei:Veis_3683"
                     /db_xref="88626438"
                     /db_xref="A1WP42_VEREI"
     gene            complement(135663..136175)
                     /locus_tag="Ig7659_scaffold_8_prodigal-single_138"
     CDS             complement(135663..136175)
                     /product="hypothetical protein n=1 Tax=Pseudomonas pelagia
                     RepID=UPI0003B77FF9"
                     /codon_start=1
                     /transl_table=11
                     /translation="MMPICAKESILVLVHPGSACGSANFNLGTSAAQAAREALIKELD
                     QWSGGIVVIDGHLSDEIALHPAYDQAIRACLARAKASGQAANRVVGDDPEQVDRIREF
                     AERGDGSCARSYIVSGAWYHSADGSGCVGSAVMELQRLDCEVTVSPSALDLDAADVDE
                     QANKSTDIPA*"
                     /db_xref="UniRef100_UPI0003B77FF9"
                     /db_xref="mea:Mex_2p0801"
                     /db_xref="C5B5A9_METEA"
                     /db_xref="UPI0003B77FF9"
     gene            complement(136182..137537)
                     /locus_tag="Ig7659_scaffold_8_prodigal-single_139"
     CDS             complement(136182..137537)
                     /product="Type I restriction-modification system
                     methyltransferase subunit-like protein n=1 Tax=Acidovorax
                     sp. NO-1 RepID=H0BRY8_9BURK"
                     /codon_start=1
                     /transl_table=11
                     /translation="MTRIDRPAIFYFSASDNDQRKTTAPRSLGPYAVGLGVNMEEAMQ
                     DALKRLPAQGKALQELRDHLVNKTATCEHTVQDGCREPCEYTNTATQVVAVSLESDGA
                     FRSRFDAFCEGNPDEESHVRWVQTNTPASIKADAANFNGFPIIDWHEITQTLRPEHLV
                     EMEQPLQFLNPEPSSRNEAAGRAIDAEVLDILRQCTAKDNRLYLPATQLPRKLYDRVN
                     QVLSGLGGKWVGGKTKAHVFEEDAAPILDVAITTGTYITPKDFGYFPTPAALAAQVID
                     EAEIQPGMTVLEPSAGRGGLALPALKACGGNPNLVTVCELLASNVKHLRERGFTQVLE
                     GDFLQLKPEPIFDRVIMNPPFGNGMDMSHLQHAARFLKPTGRLVAITSPSWEHNGNRK
                     SEAFRQFIQSTDAEVTDVAAGTFRSSGTNIATRIITIEADKLPWHCDSEEDVLQESPA
                     A*"
                     /db_xref="UniRef100_H0BRY8"
                     /db_xref="H0BRY8_9BURK"
                     /db_xref="rfr:Rfer_4362"
     gene            complement(137553..138176)
                     /locus_tag="Ig7659_scaffold_8_prodigal-single_140"
     CDS             complement(137553..138176)
                     /product="hypothetical protein"
                     /codon_start=1
                     /transl_table=11
                     /translation="MLHTPAYHALASPRIEGDYAGQPKGLSSLPDIFSLSDLCSLSNL
                     SRNSATVAASRWVRAGHIALAGPKAGVYIKTSARSDLLEVIRHVYPSAVVCGQSILHA
                     AKWTDSAPNTVHVAVESRPSLVTLHGVTLHKRSPDWFQIVSFPYRGFRSLDPGPHGIR
                     RLRPEWAYADISFHEPENELFHSCAPTDFVTQHLISVARQKLQTCQK*"
     gene            complement(138178..138528)
                     /locus_tag="Ig7659_scaffold_8_prodigal-single_141"
     CDS             complement(138178..138528)
                     /product="hypothetical protein"
                     /codon_start=1
                     /transl_table=11
                     /translation="MNLSTPAPRIVYAVFEVVEGPPAFIDQGHSHYIAHDNLKLRGVV
                     LDDGKAALLRTRMGDLLHEQAKLRAQSLPGGFVVPVTTDGKWPTTKQCEEAAVALHTK
                     MWADADAAEFTPTP*"
     gene            139025..140242
                     /locus_tag="Ig7659_scaffold_8_prodigal-single_142"
     CDS             139025..140242
                     /product="Methyltransferase {ECO:0000256|RuleBase:RU362026
                     }; EC=2.1.1.- {ECO:0000256|RuleBase:RU362026};; 
                     TaxID=1437444 species="Bacteria; Proteobacteria;
                     Betaproteobacteria; Burkholderiales; Comamonadaceae;
                     Hydrogenophaga.;" source="Hydrogenophaga sp. T4.;""
                     /codon_start=1
                     /transl_table=11
                     /translation="MSVAQLELFGSVMHAYGAAHEVRNEDLYAGLVRNGAVDAGEIDT
                     TSPVGRAAQRHSLGKRKVRWIQQTLRQLGVIERVPGRRGVWRAVAKKELEKAPRNLVR
                     VAFSTDLGLALWSDCSAFRRIDEPIHLILSSPPYPLSKARAYGGPSVKEYTEFICRSI
                     EPLLRNLVPGGSLCLNLSNDIFLAGSPARSTYLERLTIALEDLGLSLMDRLAWENPSK
                     PPGPTYWACKERVQLVHTWEPVLWMTNDPTRCLADNRRVLRPHSVATSKLIARGGEAR
                     STSYGDGAHRLRPGSFGSETAGTIPRNILRIPHEASSIAPVRRAALDSGLPAHGALMP
                     RDLARFLIEFLTPVDGMVADLFSGWFTTATQAEETGRRWICTEQMAQYVALGAWRLQD
                     APGFHSSFDLTRA*"
                     /db_xref="W7XD44_9BURK"
                     /db_xref="UniRef100_B2AK31"
                     /db_xref="cti:pRALTA_0172"
                     /db_xref="B2AK31_CUPTR"
                     /db_xref="2.1.1.-"
     gene            140270..140575
                     /locus_tag="Ig7659_scaffold_8_prodigal-single_143"
     CDS             140270..140575
                     /product="hypothetical protein"
                     /codon_start=1
                     /transl_table=11
                     /translation="MTDSAGRIPAGCNCANLCRPNGMWENDAQGVGCWPAPTHVEGCA
                     LHHKELFKVVTYDGTSVTVPAAEVDEIILGAEGFDYRVEQVWLTRDQFDAMPEFGGF*"
     gene            140604..140897
                     /locus_tag="Ig7659_scaffold_8_prodigal-single_144"
     CDS             140604..140897
                     /product="hypothetical protein"
                     /codon_start=1
                     /transl_table=11
                     /translation="MNTATTAGAGPVDQRVRPAPGEIEAEVLRNLANNTRFEVEVLGA
                     CDGSMLAQKAACLEWLACGAEYQQALRRGTALKTGNLLVAQENMVKQIKFLMA*"
     gene            140918..141292
                     /locus_tag="Ig7659_scaffold_8_prodigal-single_145"
     CDS             140918..141292
                     /product="hypothetical protein"
                     /codon_start=1
                     /transl_table=11
                     /translation="MTTNTSAPAGAVSSDQLGLPTVARLYYTGYGSRRYKRASVRSGP
                     GEPLTFVSLADERVRRAVAAERERCAGLCKQVADETRNSNDARAAGRMLAKWISSGNP
                     NDPLPSTTIEPPAGSASIGDLG*"
     gene            141335..141607
                     /locus_tag="Ig7659_scaffold_8_prodigal-single_146"
     CDS             141335..141607
                     /product="hypothetical protein"
                     /codon_start=1
                     /transl_table=11
                     /translation="MNESILTEVKSKLSAGGFDGLYVPGECGCTLEDLAPCGGCDRDE
                     GETFINGCEPGYLFRDPRPGHGGGWMIRGIRSVPEISDWEKLDISL*"
     gene            141631..141912
                     /locus_tag="Ig7659_scaffold_8_prodigal-single_147"
     CDS             141631..141912
                     /product="Uncharacterized protein n=1 Tax=Pandoraea
                     pnomenusa 3kgm RepID=V5Q039_9BURK"
                     /codon_start=1
                     /transl_table=11
                     /translation="MSSFKPQTGTPYLVWCPSRGATKEDGRRILAYCPGYAVERWAEW
                     DDASSADYTIVGGTPLEVLVAEEAMGAVEQRFVVSGESVPQYRAKEVKG*"
                     /db_xref="UniRef100_V5Q039"
                     /db_xref="ppk:U875_14245"
                     /db_xref="V5Q039_9BURK"
     gene            141915..142064
                     /locus_tag="Ig7659_scaffold_8_prodigal-single_148"
     CDS             141915..142064
                     /product="hypothetical protein"
                     /codon_start=1
                     /transl_table=11
                     /translation="MGHGPGYEDVQHQPDASARGPNLADTEMLVAAREKAHNAADAAE
                     RAWHE*"
     gene            142174..142674
                     /locus_tag="Ig7659_scaffold_8_prodigal-single_149"
     CDS             142174..142674
                     /product="Uncharacterized protein n=1 Tax=Methylibium
                     petroleiphilum (strain PM1) RepID=A2SN79_METPP"
                     /codon_start=1
                     /transl_table=11
                     /translation="MEEVLQIGEGLSKEHAIGNGLDLQSIHPRQGAKFSPNLYRWLTL
                     HRRKHRVWTSRVYTDKQGVLWIGMLDLGDLIGSRLYGVLCNGSQEESCCWVRTQGLVE
                     VTDFWPRYMRDGRCAIDTGHEQFFLGDETRWKTDGEERECQWCGHSQVMSRRTETIEH
                     KVWVTA*"
                     /db_xref="UniRef100_A2SN79"
                     /db_xref="mpt:Mpe_B0243"
                     /db_xref="A2SN79_METPP"
     gene            complement(143250..144077)
                     /locus_tag="Ig7659_scaffold_8_prodigal-single_150"
     CDS             complement(143250..144077)
                     /product="Methyltransferase {ECO:0000256|RuleBase:RU362026
                     }; EC=2.1.1.- {ECO:0000256|RuleBase:RU362026};; 
                     TaxID=710686 species="Bacteria; Actinobacteria;
                     Corynebacteriales; Mycobacteriaceae; Mycobacterium.;"
                     source="Mycobacterium smegmatis JS623.;""
                     /codon_start=1
                     /transl_table=11
                     /translation="MTCKEARLPTAFVGAAVPHIVQHSSLPRPFYEDAAVTLYHGDAM
                     GLLPLMPSVDAIVTDPPYGETSLAWDKWPEGWPDVAALVAPQIWCFGSMRMFMAKGDQ
                     FQSSGWKLAQDIIWEKHNGSGSANDRFRRLHELALHFYRGSWADVFKEPQVTNDATAR
                     TLRRKARPAHWGDIGAASYASEDGGPKLMGSVIYARSCHGYAVNETQKPEAIVAPLIR
                     YSVPPGGVLIDPFAGSGTMGVVARKTGRKAILIESRETQCQAIAARLAQGDMLTSHA*"
                     /db_xref="L0J867_MYCSM"
                     /db_xref="UniRef100_L0J867"
                     /db_xref="msa:Mycsm_06972"
                     /db_xref="2.1.1.-"
     gene            complement(144077..144583)
                     /locus_tag="Ig7659_scaffold_8_prodigal-single_151"
     CDS             complement(144077..144583)
                     /product="hypothetical protein"
                     /codon_start=1
                     /transl_table=11
                     /translation="MRTDHLTATLDLRRAIATAKRKGPNPALVAMAQIKTIDAATVQS
                     MAGGLQCSLDRMRIGTATLTDLRDFRYATIVAHGIEKHKIIRGLAEFISAAIKAVHQI
                     EARQADEEKIPTLYGEEISALHEFIHWHRFQLNTISQKEYATVLRSVAREIGGSMQAR
                     INKQTQGR*"
     gene            complement(144630..146432)
                     /locus_tag="Ig7659_scaffold_8_prodigal-single_152"
                     /gene="dnaG"
     CDS             complement(144630..146432)
                     /gene="dnaG"
                     /product="dnaG; DNA primase (EC:2.7.7.6)"
                     /codon_start=1
                     /transl_table=11
                     /translation="MITKGTIDDVLSRADIVQEIGARVELRKAGVNYIGLCPFHGEKS
                     ASFSVSPNKQFYHCFGCGAHGDVLGFLQQHDGMEFHEAVRYLADSLGVPVVEEDNNRH
                     APRTQEQKTKTQRQYETLAKAAAFYADQMRKHKSSGGPAAAYAEMRGIPEDRIRDYAI
                     GYAPQSNDGLRQIFADYDTSQDLVDVGLIVELGEEHGPRCGQRYDRFRDRLIFPIRDT
                     SGKVIGFGGRVINADRPKAPKYLNSPETELFLKHKVIYGLHEARSAISRAKSAFVSEG
                     YMDVVAMASHDIGNAVAVMGTALTEDHLRLLGRFTKRMCFVFDGDNAGQKAAWKTCVT
                     ALPVLAPDQHLTFLTLPDGLDPDEFLKANGKDVFLALADAAPTLSKYLLDELQRKIGR
                     NGVLDSIESRVQYTQEARALIDLLPPKTPMRKLLLDEVSLRTGNRPVSAADRLRSQNG
                     NRPWLSPEEYRAQRDKGQVPAKNSEFHRHPSSPDPVPSSIWEKLGNACKKAPRKAYEI
                     APNISPMLDTTNADEAALLAILDGIENGDGVFPDPSPSEMAAHQLAGDLLDRAHEIIR
                     RHRESEVLAELARMHASGDLSEGEYIQQAMMLRE*"
                     /db_xref="eba:ebA4367"
                     /db_xref="Q5P264_AROAE"
                     /db_xref="UniRef100_Q5P264"
                     /db_xref="2.7.7.6"
                     /db_xref="2.7.7.-"
     gene            complement(146429..147301)
                     /locus_tag="Ig7659_scaffold_8_prodigal-single_153"
     CDS             complement(146429..147301)
                     /product="hypothetical protein"
                     /codon_start=1
                     /transl_table=11
                     /translation="MNSPTFHAPHLERVLRSGALLVAGVLAGVLITHGLNSAAFLQLR
                     SDEAAVSAAIQMATRSQEGVSAEGTSAIAQTPVASPSEPPSAPPQGVPSKSVRLRVTA
                     NGLTLRQAPRPDGTRITSLPLGTLLIAEDGFGDSGWVAVSTNGTVGWVSRQWVEPERE
                     HAAMPTRQQPPAKTTPPPQIITRSATIRDPLPPVTSPAQPPETVPSAQMLAAVQPPSS
                     PSQVNTTFEQAGIAGIDSSGIHFRSGRRVAIGEPFPSGEKLLSIDPRNARIVTDRRVI
                     NIKVQLPSSSPTSP*"
     gene            147511..149295
                     /locus_tag="Ig7659_scaffold_8_prodigal-single_154"
     CDS             147511..149295
                     /product="Uncharacterized protein n=1 Tax=Burkholderia
                     vietnamiensis AU4i RepID=U2G5V8_BURVI"
                     /codon_start=1
                     /transl_table=11
                     /translation="MYASANCELQIAASELADEGALALVPPRNSDPAPLDEAAQTFAF
                     EVDANIIQSLIHEQAGSLRKALAELVMNSVDAGATRVDLTITHDGFTVADDGRGLGSQ
                     AEIRQYFGRFGAAHQKGDARFGRFRVGRGQIMSYARTCWRSGVHELRVDVGGNNGSAA
                     TYSLATHVDEQPGCIITGQFYRPMSLVEFNYYFSHCGGYFGDIQFIDIPVFLNGIQVN
                     TPPSTVTWDYEDDFAWYRFDDKAGLRIFNLGVFVMDGDRAKAGTGGDIVSKRALKLNM
                     ARNAIVSPCPVWCAIHEQLNRRFAVNLARRGKLSSDERRKLLDDILISGRPISRQQVN
                     LIRRARILDDIFGELRTPEEVFDVGPLTIYDGRHPMVAERVQREGLAHVLIPGTFSSY
                     GYRFQGGDWVQAAISVFVERLNFSKQQRFIPFSHFAQTLRDTSRVIEDEKLADDERTG
                     LEALRKVNAQWQSKTSIRRIVAGASDLFLAWTDGASYIAVSTSQLRALRRGSYAAGSL
                     MWLLAHEYAHNDSSSSGGHGHDFEFYRRFHEMVSSPRFAQAACQLMLANIDGMVLSQR
                     IPGGELGSFIDAFVSATSKMRRKRRRAP*"
                     /db_xref="UniRef100_U2G5V8"
                     /db_xref="U2G5V8_9BURK"
                     /db_xref="sfo:Z042_14350"
                     /db_xref="U2G5V8_BURVI"
     gene            149292..149795
                     /locus_tag="Ig7659_scaffold_8_prodigal-single_155"
     CDS             149292..149795
                     /product="hypothetical protein"
                     /codon_start=1
                     /transl_table=11
                     /translation="MMDQPTLSLREDGPPAPAFTPVQVVCAMLKSDVVNLSGFGAYEQ
                     MDAPAWVPLVQRPFPEEVGAAIVETKGLRMRVLSIPLVALLLCATALAFTVGRLYFQP
                     VSVASPIVWHVESVGLAGLSVMVGARVIQIPVGAVLPSGERLVSVDAPKQSYETPHQR
                     VVLSKRN*"
     gene            149797..150306
                     /locus_tag="Ig7659_scaffold_8_prodigal-single_156"
     CDS             149797..150306
                     /product="hypothetical protein"
                     /codon_start=1
                     /transl_table=11
                     /translation="MSKPSMSAFVADQHQGDLPAVGETAGVADVNSLSMRLEEHQICF
                     VVPAGARIDAQTLDLPGGILVLGALRGKVTCACGSAIIALGGEFQGSLDAVDIYIEGR
                     VTSKVVSQAPVLTKLRARGVAAAGGGFHSGLVAFSTTSVVQAHVQARAFHIPRQADLK
                     RTVLETLMS*"
     gene            150327..150605
                     /locus_tag="Ig7659_scaffold_8_prodigal-single_157"
     CDS             150327..150605
                     /product="hypothetical protein"
                     /codon_start=1
                     /transl_table=11
                     /translation="VTTKILRDHLVGIGMSKRGAAIAARSMAECVESHIRLHGHFHIP
                     GVGSIDVVPNAWLEGPATTTAVTANNPVRVRFLPSRRLQLRLRQERGQ*"
     gene            150602..151108
                     /locus_tag="Ig7659_scaffold_8_prodigal-single_158"
     CDS             150602..151108
                     /product="Lytic transglycosylase, catalytic n=1 Tax
                     =Rhodoferax ferrireducens (strain DSM 15236 / ATCC BAA-621
                     / T118) RepID=Q21PX2_RHOFD"
                     /codon_start=1
                     /transl_table=11
                     /translation="MRGWCLAGVCLAFAASAARADGMLSPKAVQCIQTAATYHGVNVS
                     IMMAIARHESRGNALTVVRNRNQSKDFGISGINSIHLKELGRFGIGPDDLLDECVSSY
                     VGAWHYSKKVHKHGNTWDAVGAYHSETRYFNLRYQRLIYNELVDMGVLKGLKLSVPPL
                     RRPASGGR*"
                     /db_xref="UniRef100_Q21PX2"
                     /db_xref="rfr:Rfer_4488"
                     /db_xref="Q21PX2_RHOFT"
                     /db_xref="Q21PX2_RHOFD"
     gene            complement(151050..151856)
                     /locus_tag="Ig7659_scaffold_8_prodigal-single_159"
     CDS             complement(151050..151856)
                     /product="Uncharacterized protein n=1 Tax=Methylibium
                     petroleiphilum (strain PM1) RepID=A2SNA3_METPP"
                     /codon_start=1
                     /transl_table=11
                     /translation="MPIQENACAVLRLDMNTKGRDFVAGDIHGCFSQVYSALFELGFD
                     RSTDRLICAGDMIDRGRDSHKVLEFLSQPYVYGLRGNHEQLLVESPIETIIELAQQNY
                     DGLGWAAYIPRRMLLQIKQAMAKLPLAIEVPTRTELIGVVHADVPDQMTWQEMVTQLK
                     AEDEYTTEYVIGSRHRVETNLLRGVEGVSKVFIGHTIVKDGPVRLGNVIALDTGAYKR
                     EFGDQSYRMTVLNAATPLALIRQQEQQPMPPISARHWPAGAAEERSTSVL*"
                     /db_xref="UniRef100_A2SNA3"
                     /db_xref="mpt:Mpe_B0267"
                     /db_xref="A2SNA3_METPP"
     gene            complement(151872..152027)
                     /locus_tag="Ig7659_scaffold_8_prodigal-single_160"
     CDS             complement(151872..152027)
                     /product="hypothetical protein"
                     /codon_start=1
                     /transl_table=11
                     /translation="MTLVCKPCGRGNWALLRIQIIDEKKLGPLFVTPGHTFSLGGLLL
                     RVHAVVP*"
     gene            complement(152024..152293)
                     /locus_tag="Ig7659_scaffold_8_prodigal-single_161"
     CDS             complement(152024..152293)
                     /product="hypothetical protein"
                     /codon_start=1
                     /transl_table=11
                     /translation="MATMDSPVSSQPPPPDPARQHYVERVLSTTPTLAALIHAYELVE
                     RNESEGPLQWLERCAGLDFDLGPQACTFPSYHEGLHALDAPGEIP*"
     gene            152440..152748
                     /locus_tag="Ig7659_scaffold_8_prodigal-single_162"
     CDS             152440..152748
                     /product="hypothetical protein"
                     /codon_start=1
                     /transl_table=11
                     /translation="MTPPASFPLSFTRDFLGRLGLRRASEPALSVEQQETLDLALSAY
                     GYLLGRNEQISGQEMARRIEASYAPGPQRNAVLEVIRLCEPELDGQSESAPGESPVGA
                     *"
     gene            153077..153586
                     /locus_tag="Ig7659_scaffold_8_prodigal-single_163"
     CDS             153077..153586
                     /product="hypothetical protein"
                     /codon_start=1
                     /transl_table=11
                     /translation="MSTHSTPHDARTALSYVSQGLSIIEQALAKAQQGGMGTAPAGLD
                     PSEAKIWNEAMASAYQHCLEMCSFQGLDDLVRKAQQVPTVVLSINGGVVHEARATTET
                     RVIVLDEDTEGGDEENIAEIEDEERYVHDLSAEVADLDEVIGQIDEHNKSLDADSAMD
                     GDQASAGAQ*"
     gene            153645..153833
                     /locus_tag="Ig7659_scaffold_8_prodigal-single_164"
     CDS             153645..153833
                     /product="hypothetical protein"
                     /codon_start=1
                     /transl_table=11
                     /translation="VQTQKPNYINLAFSNAHAQGRNENPLRRSLAERLGLEVMHRSQG
                     PEAARNSVRAHVRGGPAI*"
     gene            153808..154107
                     /locus_tag="Ig7659_scaffold_8_prodigal-single_165"
     CDS             153808..154107
                     /product="hypothetical protein"
                     /codon_start=1
                     /transl_table=11
                     /translation="MSEGVLPFDRDAACDVLVQLTIMRNAITQAAAAAPTWGDDETTG
                     LVIGYRDAVLRDVQNAQSLAMPYILLHDQLQRAPATFAAQGEAESASHYFSTPGA*"
     gene            154109..155881
                     /locus_tag="Ig7659_scaffold_8_prodigal-single_166"
     CDS             154109..155881
                     /product="hypothetical protein"
                     /codon_start=1
                     /transl_table=11
                     /translation="MSTAAPMAPTRWRPPFMDAGQRDDWVDHLARGHQHPAFVPTERH
                     LPIVEAVQHAQSLGHFYTDAIAEAAAQYLGLDVPALPPESAGAFNMDAYYAAQALASR
                     STFKKTEEAALGFRLRPGDAVGAIIGNDLKLVQGITLVSVDETGMHYQLKGRRGSTAV
                     VISMSALALKVAVDAAHAKGRRRDSFHDFALSRAHLPLVKVTADPRESQRKTHEQLKL
                     DSADAKQLVDRYHALSREAGTRMKLGEPGSADLLIAVRDLAVATLCQVRAAALCCAFT
                     SGDDVQEHVHRVDAATERLSAAIKALSDAFPQGAVATPIEALQARRTAAVEAAKPPSL
                     FSTLVNENRATALRLHNVMATHICDAQEKRLASEIARGHETDESARERLLQERTFWAE
                     KEPDDRICGLAQAIVSRDPSRLLDAWAVEGHGTSGTEGSIKGFQQLTGIRLLGLSSEK
                     RAEAIYDWAGWSPEQVQADKRARQQAKADRRAEIEAKNQQEHSQSVTRVAAQSQIQNA
                     ETGQSMSIKDYVDGLVANGFCAIRKHKVGAATRTYLANPETGTGYLMPNRSLSEYAEV
                     AVQALASSDQHAPAEAPTATESPA*"
     gene            155878..156312
                     /locus_tag="Ig7659_scaffold_8_prodigal-single_167"
     CDS             155878..156312
                     /product="hypothetical protein"
                     /codon_start=1
                     /transl_table=11
                     /translation="MNKALAIPLRYRLSEHIAQFQNLIQWPARNIADAWANEMVRRLA
                     DQTRGLSLTSIGALERLNRIQALPLEERRAMVFGALAEIPVDSELHPLAWMHKDQSTG
                     CYGTPAALAGLDGPVCRIDASDLGDAAPQESTSAVEQPGLGA*"
     gene            156331..156999
                     /locus_tag="Ig7659_scaffold_8_prodigal-single_168"
     CDS             156331..156999
                     /product="hypothetical protein"
                     /codon_start=1
                     /transl_table=11
                     /translation="MTPTTDTMLVSTRKAYGKVLDHLVASIPPDTTFEGLTTEVDRLS
                     HASFQARFMKLWAHGCTPDQAADRVKALHAHGDLAPVPASLVRQEYAPLIAAGFALSV
                     HEYATKRLIDGERRYQEMLRNNKAETDPAICHTHDLCDANVFMASSIEADVGVDPAAS
                     EDLLNDPAMIDLWNTAWDLAKSSYLGDIPAARQLCGQASLQAWQIIVGDDPSVAAEQP
                     SPSN*"
                     /db_xref="pol:Bpro_5371"
     gene            157015..157326
                     /locus_tag="Ig7659_scaffold_8_prodigal-single_169"
     CDS             157015..157326
                     /product="Uncharacterized protein n=1 Tax=Vibrio
                     parahaemolyticus VPCR-2010 RepID=T5JFJ4_VIBPH"
                     /codon_start=1
                     /transl_table=11
                     /translation="MSFVITHPEMGIYLGNCMGLGFWTKLDPAGQEAAAVFPTREEAE
                     SFMATWDSGKPAGVTLHPVIPDMDNGSFASIDACVAAGLEGWDPTGPAEEASISPTTA
                     T*"
                     /db_xref="UniRef100_T5JFJ4"
                     /db_xref="A0A0E2L0M5_VIBPH"
                     /db_xref="T5JFJ4_VIBPH"
     gene            157336..158484
                     /locus_tag="Ig7659_scaffold_8_prodigal-single_170"
     CDS             157336..158484
                     /product="Uncharacterized protein n=1 Tax=Bordetella
                     petrii (strain ATCC BAA-461 / DSM 12804 / CCUG 43448)
                     RepID=A9IB94_BORPD"
                     /codon_start=1
                     /transl_table=11
                     /translation="MTYTATLSGTPFHLRPSNDRDAADLVREIIQEEGDGYSIDLDEE
                     PDGRFTIGMLDTQEVGDAFHERVARIAERLGPLVIGAFELTLRNCDTASDDRDSAIFG
                     GSSPQAVRRLQQDRAVTEAISLLHGAGVGTEVLQQVHGALMQEHKDYEVLVRAPETGA
                     TEVTIECRAEDEEHAIELAMARYPRGQVQSVRMTAPDSNGLVERALSMGLEINEDPDQ
                     DGKFYWYQINTGESSDVSYDSPELAAQAALDAHGPDQVEFHLNLQVKYQLNGEPAEAL
                     AQRLERAAQFAIGDGLLTGSTAAEVNEFTVKVEEVPTYRESEVRTFIEDRIEDGAWEP
                     NESLLLELALKSPAANLRDFDKEMRDIGFGRYREVDDEDHSDDPSDGH*"
                     /db_xref="UniRef100_A9IB94"
                     /db_xref="bpt:Bpet1065"
                     /db_xref="A9IB94_BORPD"
     gene            158504..159367
                     /locus_tag="Ig7659_scaffold_8_prodigal-single_171"
     CDS             158504..159367
                     /product="hypothetical protein"
                     /codon_start=1
                     /transl_table=11
                     /translation="MQEPTYQELLSMVHQLDDYLRAIRSEELDGSEPALESLLDQSQA
                     LWTRAGAGRTPDTNAAATTAMASRPWADIVAVTLPDGEKHLFMEIQAVGSGSVMSRSV
                     QGVEISGQIAHYEVRAPGKVVVQLPPVSEEELHQMSLAILRCEVQAEIRPCDFLGDWA
                     SPVRFNAVPYLISHELNDLKRLFDEWPQRWDSQAARSLFWFDQGKKVEAHQTCTIPFE
                     LGIDEEEVVALVCLLSGLHGALGEGDRISDITQSMWDDFCLAAHGIGAAKCPAEEEAD
                     TEPCDLPAPTT*"
     gene            159377..159838
                     /locus_tag="Ig7659_scaffold_8_prodigal-single_172"
     CDS             159377..159838
                     /product="hypothetical protein n=1 Tax=Pseudomonas sp.
                     PAMC 26793 RepID=UPI0002EBD873"
                     /codon_start=1
                     /transl_table=11
                     /translation="MKSSDDSRIGRVNACNALIETIGSCGRAFFRSKSSDKFARFELE
                     ESGRLWFVDDYSQKRIYMNNTGHPWVGFSHGGTLRDLVATLSQHIRTGEPARLNLGPW
                     PQWVCGGDLWGYGPEAMERVRRHARELGLAPVADASPEEALETHTEPAPSP*"
                     /db_xref="UniRef100_UPI0002EBD873"
                     /db_xref="bdl:AK34_1587"
                     /db_xref="86952500"
                     /db_xref="UPI0002EBD873"
     gene            159852..160307
                     /locus_tag="Ig7659_scaffold_8_prodigal-single_173"
     CDS             159852..160307
                     /product="hypothetical protein"
                     /codon_start=1
                     /transl_table=11
                     /translation="LTTPFEIAIQKLHDVNMAFARKEVSAWEHGRQRESALAEALFAA
                     AQEHGVTLQQPLQIDSNGEFRIVAMPADGSSPDYGCGPFGETFADLLGKFRPRTGIIH
                     LARIEPQSGWCRMNHFDVEAMVGAHATSARPQQHAGDARVDDADPSPAA*"
     gene            160449..161150
                     /locus_tag="Ig7659_scaffold_8_prodigal-single_174"
     CDS             160449..161150
                     /product="hypothetical protein"
                     /codon_start=1
                     /transl_table=11
                     /translation="MHNNTRAIVGITGRQMTARLVTPGMGYGFWAEDHWTSTHRGGDA
                     LVEFYDVRSRATPYGSLIQREYLANLMACGGDPVDLHGDGGFSWMVERRVFEPLLLEF
                     RSMSIQRIRERAQGLMLELSNRGNLDCGQEPDLPLAHAPGDVCVGVHDLAHASAVVHQ
                     YISSFGLDMMSWTGGRVTNRHGVDVAVVTHNARVFSPLGDLVQGASNPFDFIPLPASS
                     FWNRDNEVSVQKYGT*"
     gene            161172..161483
                     /locus_tag="Ig7659_scaffold_8_prodigal-single_175"
     CDS             161172..161483
                     /product="hypothetical protein"
                     /codon_start=1
                     /transl_table=11
                     /translation="MPFVITHPTRGIFLAMCQGVCFWSQSNPQGQDAACAFENTEEAE
                     EFMDTWTDGRPDGVAFVPIVPDLGSHASPEACEAAGLARWNPWAPDVDAEAPEPGPPQ
                     A*"
     gene            161643..162116
                     /locus_tag="Ig7659_scaffold_8_prodigal-single_176"
     CDS             161643..162116
                     /product="hypothetical protein"
                     /codon_start=1
                     /transl_table=11
                     /translation="MRNEEYEAFERPFREAARPILEALRESLISKGLGPLSEIEVLDF
                     DIDRGLGFASEDPDKTGHFVHLVLADGEDRGYEGVGLLMTCSVYPNGQLWAPGNYSFK
                     VGAITVDDLLARLARLADGIADYAIAVEREWHAVDQREAEEAGPDTSGQHFAVNS*"
     gene            162248..162628
                     /locus_tag="Ig7659_scaffold_8_prodigal-single_177"
     CDS             162248..162628
                     /product="Uncharacterized protein n=1 Tax=Thauera
                     terpenica 58Eu RepID=S9ZII8_9RHOO"
                     /codon_start=1
                     /transl_table=11
                     /translation="MIECLDTHREAFKSLVLQHLRGLPFDEWQRLRSFAADRSRYADK
                     QDRADLAATPEQLIDAVLSESSISVAETLVPPFLKRTIEIGTIASQPVLYVTGHGIYL
                     WGLEPKLGLTLSVWVTHPAYPPDW*"
                     /db_xref="UniRef100_S9ZII8"
                     /db_xref="S9ZII8_9RHOO"
     gene            162631..163464
                     /locus_tag="Ig7659_scaffold_8_prodigal-single_178"
     CDS             162631..163464
                     /product="Serine/threonine protein phosphatase n=2 Tax
                     =Pseudomonas aeruginosa RepID=V4R4W3_PSEAI"
                     /codon_start=1
                     /transl_table=11
                     /translation="MIMKPSTNDPQVCNKHHTVKKVPRNQTGRDFVVGDVHGAFDTLK
                     GAMRHAHFDITKDRLFVVGDLVDRGPGSERVLEFLAQPYVHAIRGNHDDDIANLGLDE
                     LKLLGSVNWNGMGWISDVSDDRLLAIKDALSRLPIAMEVDTSRGRVGLVHAEVPIGMD
                     WHTFTTRLEAGDVDCINSALTGRDRLQRQNASGVAGIDRLFVGHTIQWDGVHQLGNVY
                     AIDTGAVFREISKEMGALTMANLICHTSALANHRADPANVIAGDDEIPEAPFGHYGSH
                     P*"
                     /db_xref="UniRef100_V4R4W3"
                     /db_xref="A0A0F2R5V7_9PSED"
                     /db_xref="bvi:Bcep1808_6988"
                     /db_xref="V4R4W3_PSEAI"
     gene            163461..163799
                     /locus_tag="Ig7659_scaffold_8_prodigal-single_179"
     CDS             163461..163799
                     /product="Uncharacterized protein n=1 Tax=Methylibium
                     petroleiphilum (strain PM1) RepID=A2SMZ4_METPP"
                     /codon_start=1
                     /transl_table=11
                     /translation="VTVYVDDMRAPYGRMIMCHMLADSDEELHAMAARIGVARRWWQS
                     PQKTSGSHYDIALSKRALAVGHGAVEITWRQASAMNARRRSEGALGSPEEASQWLNAR
                     HATRQTEATT*"
                     /db_xref="UniRef100_A2SMZ4"
                     /db_xref="mpt:Mpe_B0155"
                     /db_xref="A2SMZ4_METPP"
     gene            163818..164465
                     /locus_tag="Ig7659_scaffold_8_prodigal-single_180"
     CDS             163818..164465
                     /product="hypothetical protein"
                     /codon_start=1
                     /transl_table=11
                     /translation="MQLKHLATDLTLHECGGVMYRLNHDDKVSKNPWGILGGFCLAKA
                     EHPANSDVWVHQVMLQFHGGRQVWMVENERWSRTDMYPRDDHFGSLPAMMKKFKQLTG
                     CDVPEVTLRHVGSGIVRVTPDGEKWNSKNPWELVPGAVYRVYTDRGTVKEYEAVSVQD
                     RVEVRIWRGDVMGWSETFDPNLVITGAQWEMIRKINDQQERADEAVETDSPGGPS*"
     gene            164495..165067
                     /locus_tag="Ig7659_scaffold_8_prodigal-single_181"
     CDS             164495..165067
                     /product="hypothetical protein n=1 Tax=Pseudomonas putida
                     RepID=UPI00037F8F3A"
                     /codon_start=1
                     /transl_table=11
                     /translation="MRAKSAPATIGSLLYSLGRFDPVNAREIFPWAQSFVMGMPLAPW
                     QRPFKWSLEQCARFVESAWMGVHLGTYIVTEMELLDKADVEFAPLSEMVLDGQQRLKA
                     LELYFTDGFALNDLDGNPTRWSEVDTVDRRRFQNTLFTRSTIPLDSEAQLRSFYDRLN
                     FGGVAHLESERAMPGHAPEEMANPERESPG*"
                     /db_xref="UniRef100_UPI00037F8F3A"
                     /db_xref="A0A060UQ99_9GAMM"
                     /db_xref="UPI00037F8F3A"
     gene            165106..165996
                     /locus_tag="Ig7659_scaffold_8_prodigal-single_182"
     CDS             165106..165996
                     /product="Putative uncharacterized protein n=1 Tax
                     =Oxalobacteraceae bacterium IMCC9480 RepID=F1W2A5_9BURK"
                     /codon_start=1
                     /transl_table=11
                     /translation="MAKRQLSASEAFDLRQALHVATLEALMASRRWEPGDIAFQGGTS
                     LHLAHGSPRFSEDLDFLVNSSLNLDRIGESIQKRLKSAQWIPSGTSLVVTKAKDGHNP
                     HAFNVNVSGPNVVGGVRVKVELWQTAAQTITALKVTASPVRLAAGPGAGMQAFVPTAD
                     LAEIHVDKVFALAARPYLKPRDVFDLHWLRAQGVAPVCTVEDMRVRLATYPNVSPTQW
                     LAMASARLVELQGATDRITEDLKRWLPAHWPMTAERVHEMVAASAHALEQGMEVMQEI
                     AAADDELPGADLEHLDQPQL*"
                     /db_xref="UniRef100_F1W2A5"
                     /db_xref="blz:BLGT_06110"
                     /db_xref="33339373"
                     /db_xref="F1W2A5_9BURK"
     gene            165993..166646
                     /locus_tag="Ig7659_scaffold_8_prodigal-single_183"
     CDS             165993..166646
                     /product="hypothetical protein n=1 Tax=Verminephrobacter
                     aporrectodeae RepID=UPI0002376C7B"
                     /codon_start=1
                     /transl_table=11
                     /translation="MSERKQVSALERLRSLPEVFRGTDLTVRFGWTSKTASQTLYQWK
                     QRDLVGALGGHSDVFVNLVANPHQQWEKAMRLAMPTAVIVGLEALRQAGWSTQVPHRP
                     SVAVSREQSVFTVNPYEVEPRAPAWFQTAAAGIVKNPAGGLPILKPAWALADLLRQHA
                     WGDFGLWPDDIEWSEVSPQDENDWNKACRSFGLEEAPLLDLQVDSRGAVAQPGPGQI*"
                     /db_xref="UniRef100_UPI0002376C7B"
                     /db_xref="33339372"
                     /db_xref="UPI0002376C7B"
     gene            166774..167685
                     /locus_tag="Ig7659_scaffold_8_prodigal-single_184"
     CDS             166774..167685
                     /product="Exonuclease, RNase T and DNA polymerase III n=1
                     Tax=Acidovorax sp. (strain JS42) RepID=A1WDJ3_ACISJ"
                     /codon_start=1
                     /transl_table=11
                     /translation="MSLNTEAGAEPLSRTALKALRLKPAPAQEPAKRVWSHKRRAHID
                     LFDPRECLPMLAKREPSAAQLAALEAGRRKVTHADCPGCAQNFERYRFNREGLCPACV
                     EAEWEADQRRRDAARLAELLELVNRAAPARTLYMDTETTGLCGGCGDELLELALVDDA
                     GNVLVDTLLKPDLHTEWPDAQAIHGITPADVADAPSLESLLPRLVAAIEGAEALVIYN
                     ADFDLAFLPDSVRPLASAKALCAMEAFSLHSGDWNERWESYRWYKLATAARAAGHQWD
                     GCAHRARADALATRSVWRWLCDKVRKP*"
                     /db_xref="UniRef100_A1WDJ3"
                     /db_xref="ajs:Ajs_4217"
                     /db_xref="A1WDJ3_ACISJ"
     gene            complement(167775..168155)
                     /locus_tag="Ig7659_scaffold_8_prodigal-single_185"
     CDS             complement(167775..168155)
                     /product="hypothetical protein n=1 Tax=Cupriavidus sp.
                     UYPR2.512 RepID=UPI00036E2646"
                     /codon_start=1
                     /transl_table=11
                     /translation="MTSRIQINGVTFTSSGRGSVVINNGRVFVDGKDVTPDTREIKIE
                     VHGNLERIEADACDIQVNGSVGDIRTVSGDVRCGAVSGDVRTTSGDVQCGDVSGSVES
                     MSGDVSCDSVDGSVSTMSGDIHRG*"
                     /db_xref="UniRef100_UPI00036E2646"
                     /db_xref="K8R6R1_9BURK"
                     /db_xref="ect:ECIAI39_2683"
                     /db_xref="UPI00036E2646"
     gene            complement(168186..168608)
                     /locus_tag="Ig7659_scaffold_8_prodigal-single_186"
     CDS             complement(168186..168608)
                     /product="hypothetical protein"
                     /codon_start=1
                     /transl_table=11
                     /translation="MPSTFHSLMFDLFRALLFYLWRAGTGRHAFAHISDTRANRAVFA
                     MACFGLIAAAVATRSLPIWAGAVMSLLAVLSLGMLRGPLVIGVLATGTAGALVSLATS
                     APVGLVAPYCIGLVWKLCMDYGRLPYEMRRSGYLSDCK*"
     gene            complement(168608..169015)
                     /locus_tag="Ig7659_scaffold_8_prodigal-single_187"
     CDS             complement(168608..169015)
                     /product="hypothetical protein"
                     /codon_start=1
                     /transl_table=11
                     /translation="MPSHQSAPSLSYASIVGLLAAPVKVSTWNGTFQRAVAVHCLAGR
                     QDTSYELSVEHTHPLMMEFAKAGGHFEVSLYKRLGSQLHQVSIPPELLDKVAAMRADA
                     TLSDTEARSARDAMRASIAHTHEELGFHEAPGQ*"
     gene            complement(169018..169788)
                     /locus_tag="Ig7659_scaffold_8_prodigal-single_188"
     CDS             complement(169018..169788)
                     /product="hypothetical protein"
                     /codon_start=1
                     /transl_table=11
                     /translation="MLTSTFPLHQVAEGRVFARAAPNGLTLVFGVVQAPADAPFERVV
                     MARLNSHLWLDLGHPRENKSIYPYGRVHDLQECDVSSLLTTINFRKHVLPDAFDVFVR
                     KTHMHHEDPAKRWVIVAGVAPGPLSAVPTEGLYELGPSSLSFTGVSQGSYPGTTPSII
                     LRDPLWGPGGLYGLATSMDPEVYEQVIKQSRERPLYRDLKFERFLKIYGEDRQLPMVY
                     TREELEKHEAHVARIVRELVGSDEADHGCQPDVESPKG*"
     gene            complement(169751..170569)
                     /locus_tag="Ig7659_scaffold_8_prodigal-single_189"
     CDS             complement(169751..170569)
                     /product="hypothetical protein"
                     /codon_start=1
                     /transl_table=11
                     /translation="MATKKSSFDFEAACTRMLMMAGAKENGTSFAKLGLETIAGPMDC
                     SPYEDWLACRFVDVEKAKQVIGAGSLNPFSGKWNWHYTKPTPTDLIGLQSVIAHVAMP
                     SGDVKEIVDSYEAGCKELRAPSDILVCYQYRDADNYKVARGVCFRGGPFGSGTLQSML
                     FAMDRPFGPPMFIPGLVGLDDLQDSFEGGESQWDPERDSPWHEFLSIESIPVGRGQNY
                     ADGDFTEFVERVQMQGLISGWDESYRPSFYPVMAARYEQAQKNADLNISPASGS*"
     gene            complement(170721..171035)
                     /locus_tag="Ig7659_scaffold_8_prodigal-single_190"
     CDS             complement(170721..171035)
                     /product="Putative uncharacterized protein n=1 Tax
                     =Methylobacterium extorquens DSM 13060 RepID=H1KCP0_METEX"
                     /codon_start=1
                     /transl_table=11
                     /translation="MSFNPTQTPGIHHVATPGGTFPVFIPNSVIDGQGFYVSHNNHDH
                     AIYGGETTALVLGQMERFYILKGDHRQAYRAIIGRGFDVCLDYFKRHPELAHPYSNKL
                     PA*"
                     /db_xref="UniRef100_H1KCP0"
                     /db_xref="H1KCP0_METEX"
                     /db_xref="mea:Mex_2p0631"
     gene            complement(171063..171626)
                     /locus_tag="Ig7659_scaffold_8_prodigal-single_191"
     CDS             complement(171063..171626)
                     /product="HNH endonuclease family protein n=1 Tax
                     =Variovorax paradoxus B4 RepID=T1XLB5_VARPD"
                     /codon_start=1
                     /transl_table=11
                     /translation="MQSQVLQLDIQGTPQAWISPEQAALHYATEDVAWTIGDEPLVVL
                     RGGYNARMQRQSTLAISPIIALRGQARVNLFDVEPTVTRRKLFSRDRHSCGYCGQVFD
                     WRRLQVEHIIPESRGGLYRWQNLCSSCAGCNARKGARTPEEAGMPLLYVPYVPSRFED
                     FLLQGRNIRADVHSWLAARLPAHSRLH*"
                     /db_xref="UniRef100_T1XLB5"
                     /db_xref="vpd:VAPA_2c11010"
                     /db_xref="T1XLB5_VARPD"
     gene            complement(171661..171735)
                     /locus_tag="Ig7659_scaffold_8_prodigal-single_trna_21"
     tRNA            complement(171661..171735)
                     /product="Val"
     gene            complement(171750..171824)
                     /locus_tag="Ig7659_scaffold_8_prodigal-single_trna_20"
     tRNA            complement(171750..171824)
                     /product="His"
     gene            complement(171832..171906)
                     /locus_tag="Ig7659_scaffold_8_prodigal-single_trna_19"
     tRNA            complement(171832..171906)
                     /product="Ile"
     gene            complement(171915..171990)
                     /locus_tag="Ig7659_scaffold_8_prodigal-single_trna_18"
     tRNA            complement(171915..171990)
                     /product="Asn"
     gene            complement(172013..172183)
                     /locus_tag="Ig7659_scaffold_8_prodigal-single_192"
     CDS             complement(172013..172183)
                     /product="hypothetical protein"
                     /codon_start=1
                     /transl_table=11
                     /translation="MRAKTIALPAIKPRNRVVIALALLARVGSGRHASVKRNSDKNRK
                     DLADRVRECGEW*"
     gene            complement(172220..172312)
                     /locus_tag="Ig7659_scaffold_8_prodigal-single_trna_17"
     tRNA            complement(172220..172312)
                     /product="Arg"
     gene            complement(172319..172405)
                     /locus_tag="Ig7659_scaffold_8_prodigal-single_trna_16"
     tRNA            complement(172319..172405)
                     /product="Cys"
     gene            complement(172414..172489)
                     /locus_tag="Ig7659_scaffold_8_prodigal-single_trna_15"
     tRNA            complement(172414..172489)
                     /product="Trp"
     gene            complement(172500..172593)
                     /locus_tag="Ig7659_scaffold_8_prodigal-single_trna_14"
     tRNA            complement(172500..172593)
                     /product="Ser"
     gene            complement(172602..172680)
                     /locus_tag="Ig7659_scaffold_8_prodigal-single_trna_13"
     tRNA            complement(172602..172680)
                     /product="Leu"
     gene            complement(172693..172779)
                     /locus_tag="Ig7659_scaffold_8_prodigal-single_trna_12"
     tRNA            complement(172693..172779)
                     /product="Leu"
     gene            complement(172786..172861)
                     /locus_tag="Ig7659_scaffold_8_prodigal-single_trna_11"
     tRNA            complement(172786..172861)
                     /product="Phe"
     gene            complement(172935..173010)
                     /locus_tag="Ig7659_scaffold_8_prodigal-single_trna_10"
     tRNA            complement(172935..173010)
                     /product="Pro"
     gene            complement(173020..173094)
                     /locus_tag="Ig7659_scaffold_8_prodigal-single_trna_9"
     tRNA            complement(173020..173094)
                     /product="Ala"
     gene            complement(173465..173540)
                     /locus_tag="Ig7659_scaffold_8_prodigal-single_trna_8"
     tRNA            complement(173465..173540)
                     /product="Arg"
     gene            complement(173545..173620)
                     /locus_tag="Ig7659_scaffold_8_prodigal-single_trna_7"
     tRNA            complement(173545..173620)
                     /product="Gln"
     gene            173635..174180
                     /locus_tag="Ig7659_scaffold_8_prodigal-single_193"
     CDS             173635..174180
                     /product="hypothetical protein"
                     /codon_start=1
                     /transl_table=11
                     /translation="MAERLRFELRCRLRDHHASNVCHWASLASLLVCGGRHRDRTCVP
                     LAGRRLSKPVHYHSANLPGCTLPVTSSGAAQSLRPVFTIDARGTSSRIVWLREVDLNH
                     RHQAYEARALPTELSRQSSLCLPSRARTTRLPWYCVRGSNPSVQLERLVTSPEVERSG
                     MVPPVRIERTTYRLQGGCSTG*"
     gene            complement(173636..173725)
                     /locus_tag="Ig7659_scaffold_8_prodigal-single_trna_6"
     tRNA            complement(173636..173725)
                     /product="Pseudo"
     gene            complement(173733..173819)
                     /locus_tag="Ig7659_scaffold_8_prodigal-single_trna_5"
     tRNA            complement(173733..173819)
                     /product="Ser"
     gene            complement(173914..173989)
                     /locus_tag="Ig7659_scaffold_8_prodigal-single_trna_4"
     tRNA            complement(173914..173989)
                     /product="Met"
     gene            complement(174116..174191)
                     /locus_tag="Ig7659_scaffold_8_prodigal-single_trna_3"
     tRNA            complement(174116..174191)
                     /product="Thr"
     gene            complement(174300..174377)
                     /locus_tag="Ig7659_scaffold_8_prodigal-single_trna_2"
     tRNA            complement(174300..174377)
                     /product="Leu"
     gene            complement(174527..174600)
                     /locus_tag="Ig7659_scaffold_8_prodigal-single_trna_1"
     tRNA            complement(174527..174600)
                     /product="Gly"
     gene            175046..175459
                     /locus_tag="Ig7659_scaffold_8_prodigal-single_194"
     CDS             175046..175459
                     /product="Uncharacterized protein n=1 Tax=Variovorax
                     paradoxus (strain EPS) RepID=E6V4N7_VARPE"
                     /codon_start=1
                     /transl_table=11
                     /translation="MSSLQEKHTPNTTVVRRKQLLALLSEFVQEQVAQGQPPKGLEQA
                     FAVKLQISPSLLSQVKKARPIGDKLARQIEAMCDRAPGWLEEEGEEQEAPDPAEEAFV
                     ALARRAWRQANAREKRALNQALRHLQPLKRKENHV*"
                     /db_xref="UniRef100_E6V4N7"
                     /db_xref="vpe:Varpa_1668"
                     /db_xref="E6V4N7_VARPE"
     gene            175452..175805
                     /locus_tag="Ig7659_scaffold_8_prodigal-single_195"
     CDS             175452..175805
                     /product="hypothetical protein"
                     /codon_start=1
                     /transl_table=11
                     /translation="MSECRTFIELTVTESGLTNVPVPRRFLVDAALIASVEDLGDNPH
                     ARTHVTLHQPSDSTAESESGEQAVRASKTLLALDSYDEIKAKLADAAAVVLPSKSAVE
                     SILAAAKDRARQRNS*"
     gene            175827..176063
                     /locus_tag="Ig7659_scaffold_8_prodigal-single_196"
     CDS             175827..176063
                     /product="Uncharacterized protein n=1 Tax=gamma
                     proteobacterium HdN1 RepID=E1VJW4_9GAMM"
                     /codon_start=1
                     /transl_table=11
                     /translation="MSIDINTPESLGQAVRGARKQLGLTQPQLALVANVGVRFIVDLE
                     AGKPTLRLESILRVLNTLGGELQVEGLPTSGEVA*"
                     /db_xref="UniRef100_E1VJW4"
                     /db_xref="gpb:HDN1F_15230"
                     /db_xref="107240688"
                     /db_xref="E1VJW4_9GAMM"
     gene            176219..177082
                     /locus_tag="Ig7659_scaffold_8_prodigal-single_197"
     CDS             176219..177082
                     /product="hypothetical protein"
                     /codon_start=1
                     /transl_table=11
                     /translation="MRTENSPATGYPFPSPRRIKQEARKIRLQDPTIKQFTALNLVAQ
                     ARGWLSYDDFERKWRSSARKEVGHQITLSARWVDPGISRGTFHAHVQLSEPWENHLPL
                     TVRNRIVPLNRFHVFQGDQTKLVAKEVFDDARVCMHHLNKAARQLVFVDVMRVHPATT
                     AKTIRAFAGDPHKMLRSSYPDKDHQSLWYVPSSGLHFILNEPYQIDKSKQAPVLADRQ
                     MVEHTTRDWSIHHPGGTAAQLIARAEDSQIFDQLVKRSILLPEHFRRIRFSDNAGTEV
                     SPFSLSVQGYV*"
     gene            complement(177178..179580)
                     /locus_tag="Ig7659_scaffold_8_prodigal-single_198"
     CDS             complement(177178..179580)
                     /product="hypothetical protein n=1 Tax=Limnohabitans sp.
                     Rim47 RepID=UPI0003179431"
                     /codon_start=1
                     /transl_table=11
                     /translation="MASLYETLRNVSSEEDVKDAYIKALGLKSYTKGLIDIQTKEVWF
                     EAKDTGKLSTYAQFTQLLHYVQVALNKGEHIPPFLAVIDTEKAAIMKSADVVPFLDNK
                     TVKWGKSASKYTQEALEEISAHIGTHFVSFRLATSEAEFIQTLKTAIKTGDIIRTQIT
                     PSNLRQVFDKWVDLIGKEIEGASPEDYTLLFYADVMHDGVISSYKGLPASLAQVDGQP
                     AFILHNKLYKLGNKEGYRRFWAIYHRPPKSEYRNYLLERRDSLIPLDERMFKGAYYTA
                     LSTVDKAYETLADLLGPTWQKDYVVWDMCCGVGNLEVKHTNHRNLFMSTLDQADLSMM
                     ASTKTCPAATKFQYDYLNDDIAPDGSIDYSLTGKVPQALRDAIAKGKKILILINPPYA
                     EAANADANRGDGDAEAKSEVSASRMGKTMDGYGYAARELFVQFLVRIAREIPTATIAC
                     FSKLKHINAPNFAPFRERWNASYLGGFIIHSKAFEGLKGDFPIGFLVWKYETKEVPRF
                     TEIATEVVDRFAKPIGSKTFYAHTQRLLGEWIERVKPNDQDALPLKNALTPTTSVKDV
                     RGTKWADDAIGGLMCKGSDLQNAGSNTALFSSGYCSAGGMLVTRHNVDQAAVVFTVRR
                     IIKHTWVNDRDQLLAPTKALPDEFINDCLVWALFNGSNLTASASSLAWNSRTWTLVNH
                     WVPFTEAEVNAPGAFESDFMSQHLAAKHLSKESRSVLAQGRLLWAAYFDATAPHSTRK
                     KWHLDRTDAGWYQIRNALRDRNASGDHPSVDFGPFETAYAELTEKIKPDIFTHGFLPM
                     EI*"
                     /db_xref="UniRef100_UPI0003179431"
                     /db_xref="F4GAD4_ALIDK"
                     /db_xref="adk:Alide2_1082"
                     /db_xref="UPI0003179431"
     gene            complement(179623..180087)
                     /locus_tag="Ig7659_scaffold_8_prodigal-single_199"
     CDS             complement(179623..180087)
                     /product="Uncharacterized protein n=1 Tax=Methylibium
                     petroleiphilum (strain PM1) RepID=A2SMR5_METPP"
                     /codon_start=1
                     /transl_table=11
                     /translation="MKSTPTNPGAGTGELSPAMQAPMASNHPDPVAREAFNRMYAERA
                     RREAQRPAIEQAGREALERLYQVAKRDTGQSRRVASFLLGLYNGTRFPFDLTDLRGLD
                     YALFEDCMAVLRMDYQPRQEVHNYVPQGGQKFEQLAKDWRLVDRLKDGPHTL*"
                     /db_xref="UniRef100_A2SMR5"
                     /db_xref="rbu:PG1C_09180"
                     /db_xref="A0A0C5JQQ0_9RHOO"
                     /db_xref="A2SMR5_METPP"
     gene            complement(180698..181405)
                     /locus_tag="Ig7659_scaffold_8_prodigal-single_200"
     CDS             complement(180698..181405)
                     /product="Uncharacterized protein n=1 Tax=Burkholderia
                     vietnamiensis (strain G4 / LMG 22486) RepID=A4JU17_BURVG"
                     /codon_start=1
                     /transl_table=11
                     /translation="MKQTASSTPQRISHQLWRDLRSWLLENDPDAQRMLTWSDDGRGM
                     PANPDALAGEIIWIILCAGRSAQAARTIEKKVWNAIRAGQPVVEAFGYRAKAAAIDRA
                     WRERESDFAALMSIEAQDPERLVAWCKTIPFVGDDTQFQLAKNLGADLCKPDIWLCRL
                     AGFPDKPRKPVKVRFPACMALCRHLAEATSDKLAAVDSLLWLACNKGVLQVSAEAGEI
                     RMGEALAKRSIFATDPQ*"
                     /db_xref="UniRef100_A4JU17"
                     /db_xref="bvi:Bcep1808_6883"
                     /db_xref="A4JU17_BURVG"
     gene            complement(181402..182070)
                     /locus_tag="Ig7659_scaffold_8_prodigal-single_201"
     CDS             complement(181402..182070)
                     /product="Putative uncharacterized protein n=1 Tax=Ricinus
                     communis RepID=B9TKU1_RICCO"
                     /codon_start=1
                     /transl_table=11
                     /translation="MMRARVDYFCKPAKKNANYECESIYMEVELPFVPAVGTMLKLTE
                     EGDFVKINDVMLDISPGGHGLLVGLEEPEHVGELRPWSEMKAQGWKLDCEAQPGPTSV
                     DSPTKDSISPTTVGARLDPERAYLRTVAELQELARQAPFVTQEWVLQVASMDQDDMRR
                     RLIRNYDWHGHFSHCLDGIQEIKNIGGGGIDGCRSHKEVRAIVLGLLREIERLKTSNP
                     TSTA*"
                     /db_xref="UniRef100_B9TKU1"
                     /db_xref="W7WC56_9BURK"
                     /db_xref="B9TKU1_RICCO"
     gene            complement(182067..185438)
                     /locus_tag="Ig7659_scaffold_8_prodigal-single_202"
     CDS             complement(182067..185438)
                     /product="Uncharacterized protein n=1 Tax=Rhodoferax
                     ferrireducens (strain DSM 15236 / ATCC BAA-621 / T118)
                     RepID=Q21PY8_RHOFD"
                     /codon_start=1
                     /transl_table=11
                     /translation="MKRELNLLGDECSIGGEAFTRLESTNALEPGQYWRLIKAVQVEH
                     PYSKSYGDITLCKGDLHLVTKLFEFEGTLHSITFLEHPRSARDDGKFYTHTLLTADFL
                     NAFEPVPLDEAKAIRAAEQEEVMRAVQTVQQEMQQAQFNPLALPAVQEAAKEAVEKFE
                     QDEAARVQVEIQNKEQRAVDLRRIHRRAARRSEAKGNPLAVRKATISDRLDVMISEGV
                     TSDGVRDLQLEAGRRLAIATATSTWLAERSKKMGEILKRVTPFFAEQGQLALASASTA
                     IERVSQIERGITSLKLYTGDGVDVIPVREGADAPTDEPLTIMQRKLAMDEELAVWVDV
                     EESFDCSSKELFFRHLASDERLLQQILPTPRCVVSMQVSRRDVAYSEKMSPFEKVARD
                     IENKQVFLLVRNGLNVSTVYSGEPSHEAAIRLFPTEAEIHEPFRGLDGSSIGLQDVAF
                     GKATGNFEDQALHYRRFLILLCGLDHRLNLFGEFFPPEEKPAFMSQSFQQRYFRFVED
                     DDSDRLLGEEREGVYSWMRRHNAQLRSGSRVVVTSKASLRAAVPHVKRSHDVQIDDSV
                     ATSPLIAAGKAGALYLPVPTIKGATKSGTATAWVTGPDVRRSESFEGWHLCIDRVKSF
                     EVQRYIHNRSDRIGSIRWILTLRRALRILQADEAAQADLRAFLRKSALDARVQDEVSV
                     DEAIDEAIATWRADHRGASAPALSDKTGVTQLLSLIFPAQELSRSMAPMIDDVCAREG
                     LEPLMLTRTGKNQYALYSVFPEVERTQYSPGVGWGWVRRHLLKIGRSKASLGSQSSIW
                     LQSKMLDATEETVTRWPALEAWVHEKPEPCKLSTLAKAKEAIAEGQRTLETLVLARDG
                     GTGLDSLVCQAWISQARDLGKNLSYSQTPYLWIPLGLYQPAKDDAPLFVYAFASFLEV
                     LSLGTQQQRDQLASTRGFTSRGSKEKLAKMKPPEWSIRTCRELHLHAIELDGKLRANN
                     RPYWTVTSTHKPGGLSRSGRRDRWMGKGSTRSERREQGGAPSHESTSAVLSIGRAIDT
                     LMGKNPQPRRAFYRSVEKRVQDHWFVGGAERESIKTKRQEERVRRFDPKVPHAFDLAP
                     CLWDPVRGRSLANRWLGKGLPARDVSAGSTEQRNA*"
                     /db_xref="UniRef100_Q21PY8"
                     /db_xref="rfr:Rfer_4471"
                     /db_xref="Q21PY8_RHOFT"
                     /db_xref="Q21PY8_RHOFD"
     gene            complement(185751..186095)
                     /locus_tag="Ig7659_scaffold_8_prodigal-single_203"
     CDS             complement(185751..186095)
                     /product="hypothetical protein"
                     /codon_start=1
                     /transl_table=11
                     /translation="MASLVVKNAYRWVRGYPGIAPDQRALRWVCVLAGIMLTGLLLRV
                     IALHSLRVFDMGPLAQAQEADMIQAISACPAVRESLQQLRAAPSRHDIQEMVTRCRDL
                     EPLRRAVSANAR*"
     gene            complement(186240..187295)
                     /locus_tag="Ig7659_scaffold_8_prodigal-single_204"
     CDS             complement(186240..187295)
                     /product="hypothetical protein"
                     /codon_start=1
                     /transl_table=11
                     /translation="MTNETEPHPQGQGTETTKEHAPVDAARETIDFGRLPPDPTTPEF
                     GAGVQALRPYFPERTAYNEMVCDQLAFRGVAPNGQNVLDTGKWGTKRDVGADVRGWYA
                     KLSARLADGDAKIPETAKREANQLIEQLWSLACQAAAAPLQGELDALRKKLLDAEKAH
                     AADQQEWQSQRDALSEQVESLSAAADALRAEAEVLSAKSAADAGRIVELNRLIADKAL
                     EHQAQISEIERAHSAKVERLQAQAAEAQGALHQQSQQLQGLLHEERARVDSLSRQHAL
                     AIDAFRVDLRSANERADRALQSVEAERAIANGLREQLSSSAIEQAKVTQEIVHLRGRL
                     AAMEKTLAEVQRPPAVD*"
     gene            complement(187295..187876)
                     /locus_tag="Ig7659_scaffold_8_prodigal-single_205"
     CDS             complement(187295..187876)
                     /product="Uncharacterized protein n=1 Tax=Burkholderia
                     vietnamiensis AU4i RepID=U2HKI5_BURVI"
                     /codon_start=1
                     /transl_table=11
                     /translation="VTILYAGIGSRQTPPDVLAYMKHIGGRLVAGGYVLRSGAANGAD
                     EAFEAGCASVNGPAEIWLPWKGFNGHPDTGLYPSDEHFEKASELHPGWAHLGRGPRAL
                     HARNVGQILGADLQTPVAFVVCWTADGCEMEATRNRDTGGTGTAIALASRMDIPVYNL
                     QNRDARDRLVAHVRYLHEQRARAAEPQEQDRGR*"
                     /db_xref="UniRef100_U2HKI5"
                     /db_xref="U2HKI5_9BURK"
                     /db_xref="mpt:Mpe_B0302"
                     /db_xref="U2HKI5_BURVI"
     gene            complement(187873..188355)
                     /locus_tag="Ig7659_scaffold_8_prodigal-single_206"
     CDS             complement(187873..188355)
                     /product="Putative uncharacterized protein n=1 Tax
                     =Comamonas testosteroni S44 RepID=D8D6U6_COMTE"
                     /codon_start=1
                     /transl_table=11
                     /translation="MSSNSAVAAIAFALNASTECSMEFLRCWFQGDFDAVRREWPEAP
                     DAVFVGADPLHQQSGVVSPALEWPKQRDVGRAEDMGSGHLRLVLDADNDVCVEVFDGE
                     KVFASVEFCNPGGGGGGRSTRTRLALIELMRAMESDNLKNPAFARGPCAVQTNKELAQ
                     *"
                     /db_xref="UniRef100_D8D6U6"
                     /db_xref="D8D6U6_COMTE"
                     /db_xref="pfl:PFL_4660"
     gene            complement(188530..188943)
                     /locus_tag="Ig7659_scaffold_8_prodigal-single_207"
     CDS             complement(188530..188943)
                     /product="Uncharacterized protein n=1 Tax=Methylibium
                     petroleiphilum (strain PM1) RepID=A2SN90_METPP"
                     /codon_start=1
                     /transl_table=11
                     /translation="MHAPRFHPDNTTPKGDGWIWVFGSNLAGRHGKGAAKVAKVNFGA
                     AYGVGAGPTGRSYAIPTKDADLQVLSILEIEQSVDDFVRYASTHPEHRFFVTRVGCVL
                     AGFSDEQIGPLFADAPMNCSLPIEWMLHVRNRGTA*"
                     /db_xref="UniRef100_A2SN90"
                     /db_xref="mpt:Mpe_B0254"
                     /db_xref="A2SN90_METPP"
     gene            complement(188949..189878)
                     /locus_tag="Ig7659_scaffold_8_prodigal-single_208"
     CDS             complement(188949..189878)
                     /product="Uncharacterized protein n=1 Tax=Methylibium
                     petroleiphilum (strain PM1) RepID=A2SNB5_METPP"
                     /codon_start=1
                     /transl_table=11
                     /translation="MTQDMFALPALAQDLGQWFTPAWAAEAIIEQKFSWLAPGDRVIE
                     PSCGDGAFLCALPSTVEAVGIEIDPLLAGLAMASSGRRVIVGDFLQVGLEDLGKVRAI
                     VGNPPFRADLIASFLNRSAELLEDGGQAGFILPAYVMQTSSKVELLGTHFSIQQELLP
                     RNLFPRLKLPLIFATFTKERQRKLHGFLLYREANEVAKVEKRWREMLSKERDTRGSWY
                     VVVREALLALGGEADLESVYRAIEPRRPTVNAHWREKVRQVLQHPARFARTGPGRYRA
                     CDLQSTAAVGGQHITRPRATAPECRQLAITEVE*"
                     /db_xref="UniRef100_A2SNB5"
                     /db_xref="mpt:Mpe_B0279"
                     /db_xref="A2SNB5_METPP"
     gene            complement(189875..190543)
                     /locus_tag="Ig7659_scaffold_8_prodigal-single_209"
     CDS             complement(189875..190543)
                     /product="Putative uncharacterized protein n=1 Tax
                     =Bordetella bronchiseptica (strain ATCC BAA-588 / NCTC
                     13252 / RB50) RepID=Q7WLT2_BORBR"
                     /codon_start=1
                     /transl_table=11
                     /translation="MKLIGINFKGAMVRSLRREAAARKTQTRRLPTARNCLVDGAGMS
                     QKRWDAMGLDFASAWIDEGPSPVGNAGPCLHVPARAGTVHRIYPRACIGDQFWVRESW
                     AFHVQAQSALRDEDGPFAYAADPGSIQYRLAERWTPGIHMPLWASRIRLDITNIRFQR
                     LQDISDSDAWAEGIDAAEALSMGCTDGAARAAYSALWEAINGDGSWDQNPCILAYTFK
                     DVPA*"
                     /db_xref="UniRef100_Q7WLT2"
                     /db_xref="A0A0F9GW17_9ZZZZ"
                     /db_xref="bbr:BB1663"
                     /db_xref="Q7WLT2_BORBR"
     gene            complement(190617..191204)
                     /locus_tag="Ig7659_scaffold_8_prodigal-single_210"
     CDS             complement(190617..191204)
                     /product="hypothetical protein n=1 Tax=Chryseobacterium
                     taeanense RepID=UPI0003603A29"
                     /codon_start=1
                     /transl_table=11
                     /translation="MSDHFYFTPPRVLHVPLRPPRKATPGEGIYLQLWKEFAESRPKE
                     WHAIFQTNGPVRQRAASVAASFMAYMGCGGGRDFTFKAEAAAAQESAFGSREAAFLAT
                     WAVFNRRQRGINRGLRSSEFMLASAYPVSSSTARSVDWDLVPNVSQEDNDILESMVCW
                     WSSTHAGVIREIAEPMRKAEETKQFCRLFEREPQT*"
                     /db_xref="UniRef100_UPI0003603A29"
                     /db_xref="ack:C380_10750"
                     /db_xref="K0I9S9_9BURK"
                     /db_xref="UPI0003603A29"
     gene            complement(191201..192169)
                     /locus_tag="Ig7659_scaffold_8_prodigal-single_211"
     CDS             complement(191201..192169)
                     /product="Uncharacterized protein n=1 Tax=candidate
                     division WWE3 bacterium RAAC2_WWE3_1 RepID=V5RTX9_9BACT"
                     /codon_start=1
                     /transl_table=11
                     /translation="MTEPNRPAKDEALTPPAFTGVARRKLDELLGDGFHINGFAIERP
                     ALQADQEAKRGFITSGGMVGWWTHGQEPHPALSIDVNGKLTGSVSDEQLEVLLRSALT
                     HVMERNGWTEDATLTERELAMLVMRLASDLKKLDPGSQRVAMAMDLLKRKGLTSPLRT
                     EGRIDGGLHGLDTSSRVRFYEHDFYPLSNFSSFTLIWCGIRFDTSEAAYHWEKFPSEE
                     GIRYAIQTATSAHEAYKAAERYKAHRRPDWDEVKVEIMRRILRAKVEQHEYVRRKLLT
                     TGNRELVEDSWRDDFWGWGENRDGQNMLGKLWMEVRDEIQSKGQRS*"
                     /db_xref="UniRef100_V5RTX9"
                     /db_xref="wwe:P147_WWE3C01G0736"
                     /db_xref="86951525"
                     /db_xref="V5RTX9_9BACT"
     gene            complement(192484..192714)
                     /locus_tag="Ig7659_scaffold_8_prodigal-single_212"
     CDS             complement(192484..192714)
                     /product="3-hydroxyacyl-CoA dehydrogenase n=1 Tax=Yersinia
                     bercovieri ATCC 43970 RepID=C4S414_YERBE"
                     /codon_start=1
                     /transl_table=11
                     /translation="MNKARRARLREQQDVLESLKQEIEEILTEEESALENLPDSLQES
                     SRAEAGQAAIDALQEALDGLDEVLVSLTEAAA*"
                     /db_xref="UniRef100_C4S414"
                     /db_xref="C4S414_YERBE"
                     /db_xref="afd:Alfi_0804"
     gene            complement(192711..193631)
                     /locus_tag="Ig7659_scaffold_8_prodigal-single_213"
     CDS             complement(192711..193631)
                     /product="Uncharacterized protein n=1 Tax=Pseudomonas
                     putida ND6 RepID=I3V5N3_PSEPU"
                     /codon_start=1
                     /transl_table=11
                     /translation="MSEAQAQIEFFPGAVKKATEGCKSADLWKVPPTRLRRLPGFNVR
                     VNSDAYKAQVRYIADSIKNNGYYPDKPMAGYVAKDGNEHIIIVTDGHTRMDALDLAIS
                     EGAEVETVPVVTKPNGTSMEDLTVALVTSNSGQPLTPYETAMVAKRLAGYGMDDQTIA
                     QRIGFSLNHVQNMLLLMSAPASVRKMVEEDKVSFSSAVASLREHGASAVQVLKDSLSA
                     AQEVGKERITPKMMQKPGGGARGPKVSKPVIVRSMQWLKENKLESDERFLNFLTFLGG
                     FEDHEGLMKVLAAKKDAKKPIEAKDGPSEK*"
                     /db_xref="UniRef100_I3V5N3"
                     /db_xref="W7XAG2_9BURK"
                     /db_xref="ppi:YSA_p00183"
                     /db_xref="I3V5N3_PSEPU"
     gene            194064..195266
                     /locus_tag="Ig7659_scaffold_8_prodigal-single_214"
     CDS             194064..195266
                     /product="Uncharacterized protein n=1 Tax=Mesorhizobium sp
                     . STM 4661 RepID=M5FD60_9RHIZ"
                     /codon_start=1
                     /transl_table=11
                     /translation="MDPTKNPFAPGAGSQPPELAGRETIISQAQVALSRVIQGRPAQS
                     QILLGLRGVGKTVLLNRIEGLAEDTGYLTSYIEARDDTTLATLIYPRLHQVLRKLSSV
                     ESAKAKAIAALKGLKSFAGAFKLTIGDVGIAYEPEPGVADSGIMDEDLTDLFLLVGEA
                     AALSKRGWALLIDEVQYLAQADLSALIVALHRVGQKNLPVIFFGAGLPQLAGMAGEAK
                     SYAERLFTYPEVGALGHESALRAIRQPIEDEGERIEPAAVEAIALKTHGYPYFLQEWG
                     FQAWTLANGDRINLADAEAATHAALRRLDEGFFNVRLERLTPKERDYVFSMASLGDGP
                     YRSTEVANRMKESTQSLGPLRARLISKGMVYSPAHGDIEFTVPMFADFLRRSFGDNGI
                     LRTRKSDV*"
                     /db_xref="UniRef100_M5FD60"
                     /db_xref="A0A095CT96_9RHOB"
                     /db_xref="rga:RGR602_PC00024"
                     /db_xref="M5FD60_9RHIZ"
     gene            195263..195475
                     /locus_tag="Ig7659_scaffold_8_prodigal-single_215"
     CDS             195263..195475
                     /product="hypothetical protein"
                     /codon_start=1
                     /transl_table=11
                     /translation="MKENNTPKSLPGLWRERGGQSGLVRIDARPLTQGMVVVAKAGEP
                     WQTRPELRWQVWPEDLEPLAGENGQI*"
     gene            195488..196234
                     /locus_tag="Ig7659_scaffold_8_prodigal-single_216"
     CDS             195488..196234
                     /product="Uncharacterized protein {ECO:0000313|EMBL
                     :EWS66467.1};  TaxID=1437444 species="Bacteria;
                     Proteobacteria; Betaproteobacteria; Burkholderiales;
                     Comamonadaceae; Hydrogenophaga.;" source="Hydrogenophaga
                     sp. T4.;""
                     /codon_start=1
                     /transl_table=11
                     /translation="MSNLFNQVILLAAFPAVLAYVIWKAFVYLSAVLPNSVVHISKER
                     LEISSGVESKIPAGKIRRVIRTRDDRLDWCQDAGKIGLPERLSDVYYLSNTIEKRNDW
                     VRVGLVAIATLLIPITIYIVGDSWGISYRNSVTLLIVMTTSIACLLIFLCFYMVKIKH
                     ANAVALLNEWLDMYVDPRPYLSLIKLSIDLEIDVPFLPTMDFRRGHAYYRGSLAGKIG
                     AKVDSCPYLDEVLRSFWIRGWQYTKKGNHV*"
                     /db_xref="W7XAC6_9BURK"
     gene            196227..196517
                     /locus_tag="Ig7659_scaffold_8_prodigal-single_217"
     CDS             196227..196517
                     /product="hypothetical protein"
                     /codon_start=1
                     /transl_table=11
                     /translation="MSDPSKEHLLEYSRLTNVKSFDAKADFTLVPELKEMMSRGEAFR
                     DECRRRGVGFLPEQVMRPVYEKKGLVYGPRLKTRPIDFYLNPFFAKDACDRA*"
     gene            complement(196514..196825)
                     /locus_tag="Ig7659_scaffold_8_prodigal-single_218"
     CDS             complement(196514..196825)
                     /product="Uncharacterized protein {ECO:0000313|EMBL
                     :EWS65853.1};  TaxID=1437444 species="Bacteria;
                     Proteobacteria; Betaproteobacteria; Burkholderiales;
                     Comamonadaceae; Hydrogenophaga.;" source="Hydrogenophaga
                     sp. T4.;""
                     /codon_start=1
                     /transl_table=11
                     /translation="MFSVRNLALAGTACIPVLGLLFGVFIGLAWLRTMMAIGYWRVLP
                     MALFVAAVYLVLNILVFAPVMADSMAIKWVLAFLFTAWGVSYVGGQLDQAQSQAVDSS
                     A*"
                     /db_xref="W7WWU5_9BURK"
     gene            197023..197346
                     /locus_tag="Ig7659_scaffold_8_prodigal-single_219"
     CDS             197023..197346
                     /product="Uncharacterized protein n=2 Tax=Burkholderia
                     RepID=I5D2Z9_9BURK"
                     /codon_start=1
                     /transl_table=11
                     /translation="MSKTSELHVLPFEIEQSLISLGAHISRARRARGDTQQLAAERCG
                     LHPQTIARIERGDPGVAIGKVFSVLHLYGQAHRIQELTKTDDATEILYRHHLPKRGRR
                     RADPT*"
                     /db_xref="UniRef100_I5D2Z9"
                     /db_xref="obt:OPIT5_23485"
                     /db_xref="33336070"
                     /db_xref="I5D2Z9_9BURK"
     gene            197343..198755
                     /locus_tag="Ig7659_scaffold_8_prodigal-single_220"
     CDS             197343..198755
                     /product="HipA-like C-terminal domain-containing protein 1
                     n=1 Tax=Achromobacter piechaudii HLE RepID=J4PI63_9BURK"
                     /codon_start=1
                     /transl_table=11
                     /translation="MRRASDRPFKEVGSRLRVNAWTPSGFLLAGILALEEDGQTISAT
                     FQYDPGYLSAPGAYPLDPINLPLGNSLSATSSQFINLGAIFDAAPDAWGRRVVAAQIP
                     PTSTDGIFRSAFLRGADGIGSLVLTPESLSSPVDLDNIVSLSLNERPTLTQIERAARA
                     AADFEDGQELNDEMRHMLGGSWTIGGARPKAILRDDRGSAAPGSSLIAKFNSKRDLVP
                     RNRIEWACMQMASDMGFRVAKADLVELGNDGDSTALVLERFDRELVAGRIHRRHYVSA
                     ISLASYEPQSAHLNSSQDQIMISWGKLLEIASRVSDKPAQARVEMYTRLVLNTALQNT
                     DDHLKNFGFIKVDGAATRYDIAPVFDVSAQAATRHYLHCANLGQVYAMDEVIPMARRL
                     GIANGAAEEIEQRILAVLAHRKHYLDKAGLSASEADKVLGWIESGMGSKYASRAVPAH
                     VANDITTEDNDDEGVPHVDQ*"
                     /db_xref="UniRef100_J4PI63"
                     /db_xref="A0A095UDF8_9BURK"
                     /db_xref="axy:AXYL_03191"
                     /db_xref="J4PI63_9BURK"
     gene            198742..199125
                     /locus_tag="Ig7659_scaffold_8_prodigal-single_221"
     CDS             198742..199125
                     /product="hypothetical protein"
                     /codon_start=1
                     /transl_table=11
                     /translation="MSISKTSQRLATELRILELDLRIAKAQSEQLKPMHQRLLGILAM
                     ASIPCAAGQWQVTEWGGASLMGDKFALLQSDTDRMLLDSQGRVRKFPSRQIAEAERDR
                     LNSDIPSGPDLLQSEHVDDSRHSNF*"
     gene            199157..199324
                     /locus_tag="Ig7659_scaffold_8_prodigal-single_222"
     CDS             199157..199324
                     /product="hypothetical protein"
                     /codon_start=1
                     /transl_table=11
                     /translation="MPRAPSIILTAIFAIASLIGYKVGNDFIIFLFGILAFTPAAVII
                     YKDVIMQDIEN*"
     gene            199424..199972
                     /locus_tag="Ig7659_scaffold_8_prodigal-single_223"
     CDS             199424..199972
                     /product="Putative uncharacterized protein n=1 Tax
                     =Acidithiobacillus ferrivorans SS3 RepID=G0JMM9_9GAMM"
                     /codon_start=1
                     /transl_table=11
                     /translation="VERRAAFVAAIPQELLDAEDMLPSHVSALNASTRSKLNRVYMVA
                     EDLSRVREPFVACKRGCSSCCHMNVSVTQSEADRLASAVGRSAAILTVSPRHDPEEFT
                     GVPCPFLDAQGACSVYADRPLACRKHSSFFLNDSTCHPSVMHRIEVPMVSFSGLDSAL
                     MAASGASGSLLADIRDFFPPRI*"
                     /db_xref="UniRef100_G0JMM9"
                     /db_xref="afi:Acife_0876"
                     /db_xref="G0JMM9_9GAMM"
     gene            complement(199983..202421)
                     /locus_tag="Ig7659_scaffold_8_prodigal-single_224"
     CDS             complement(199983..202421)
                     /product="CRISPR-associated DEAD/DEAH-box helicase Csf4 n
                     =1 Tax=Pseudomonas stutzeri B1SMN1 RepID=S6JRW7_PSEST"
                     /codon_start=1
                     /transl_table=11
                     /translation="MPEKIFCYVPEVCVTQGENLSVQVRGQLLKALESNVEPGSFPNA
                     TAGHAVLLDDDLIKRIREMATEHNRAPGRIVGGLLYAMYLAGRDQEGHQKKSAGKIVE
                     PVIAGLRPGQSRVLQEVVPLLNRGRVAFSECGTGSGKGRLVAHAAAYLLDARDAGQVA
                     PQPDLEQSLGTGGGSALPDYLQSHIRKAVEVHQQRTASTDDAPGCVIACAPSIENVAH
                     LVREWEVVRPQVDPKGLRRVAVRLGRGQFVNPTALESLLEFAESDGFEHPKVRAWLDG
                     GMPAGKTDATRALINLEPGLRGLMVDLMSVAQGEEGAVPLDLKSCALVEGDVTEEGGE
                     EQNFQDHMERFSEGFDLLFTTTAMLCLDSLLLTQEKRSPLLPVRVIGLLIDEAHQLES
                     IQANLAAKSLSISRMLSDLIKLKRGGGKQVDAIIRLVQDMKGTLSGFADESALPPPLT
                     DMQGRFRWVEAMDQMSKASTKITALLKTVSANGSRPEIGKCMKSLEAAAAVMKAVSKE
                     SQTPLRGVISHTPVRGYISMTFGPSSVIRNLMARWAVTPCAMLLSGTLNHITVSGASG
                     RFMAAMLGALARFDQTNPLMPDWLFTTPTLYLPGQQNFHRYVPPKRDEITEASMRAWA
                     ENVARVVVRAASDARGGMLVLMTGFQRLEVLADELRKALPADDVERLLVHSRHAGVSV
                     QADEFRKMYGAGIRPIWLATGAAWTGLDLSDKGASPGDDFLLTDLMIPAVPFGLERST
                     THAARMRNMGFAAELVEVQRRLRQGLGRLVRREGVQGRRIWILDGRLVNPVNSTRFED
                     IRRPLKAYLKRGRI*"
                     /db_xref="UniRef100_S6JRW7"
                     /db_xref="tkm:TK90_2699"
                     /db_xref="S6JRW7_PSEST"
     gene            202521..203378
                     /locus_tag="Ig7659_scaffold_8_prodigal-single_225"
     CDS             202521..203378
                     /product="hypothetical protein"
                     /codon_start=1
                     /transl_table=11
                     /translation="MFKQLHFSIPPMESIRLMSTGSRTEGRELRKYLARVNTSAGLDL
                     PPWFFGYGENGEVDPTLKPAIAMSRIDDGVFRIAGIGPLACALLADKAEGLLKHLKGV
                     VNGEVRMQLSSGEHVLASHGRRHYLVPQLVLGRTTRYNNWWRRITEVEEAGGWSEASL
                     AYLGWFMAQGIKSQFEDLIAQGDTVHGDLAEWLVDLMQSQPDKVAVLNALETRLGLQI
                     EGVRAHSGVRSTGPQGKRVMLKGILFSMNAEMTGPWIVGRNRIEGFGQIRPWVVSKQA
                     RIAELMEMA*"
     gene            203375..204175
                     /locus_tag="Ig7659_scaffold_8_prodigal-single_226"
     CDS             203375..204175
                     /product="CRISPR type aferr-associated protein csf1 n=2
                     Tax=Pseudomonas aeruginosa RepID=U8HXJ2_PSEAI"
                     /codon_start=1
                     /transl_table=11
                     /translation="MTWHLYASEIACQAADLQPTGHPHAGEAASCAMCGRPLAQGMLV
                     VPNDPPQSFSDHHKLLPSNFICGWCNTIRKQDVLRAFQRCVITPNGTYSMGKDESRTW
                     FWLTPPNPPFVLVINSNTTGAFHYVWQTPVTLDHRLIQATVDGVTVQIRHSAILKAVE
                     VAEMLKQRLIEAGHKKGFNSPFQVLSRGCFRSITTGHGLVKKSVLELALKDATCRNAV
                     DFLQSLSIGELWALSAMLKEKPVPPLAPELIHGRALFKDKTEEVAELD*"
                     /db_xref="UniRef100_U8HXJ2"
                     /db_xref="X6X4J5_PSEAI"
                     /db_xref="U8HXJ2_PSEAI"
     gene            204210..205430
                     /locus_tag="Ig7659_scaffold_8_prodigal-single_227"
     CDS             204210..205430
                     /product="hypothetical protein"
                     /codon_start=1
                     /transl_table=11
                     /translation="MTDSIFPARFILAADIQLTAPMHITAIEKGRYVADEGRRLRYDS
                     REQGVQLSLTRTMRLANHVEEETNGDETTRRFGREIPVIPSSTVGGKLRNAAAQLIFD
                     SLIQRDLSISTNAYNTLCTGTATTSLDGDKTTPEVVQAARLEPFLSNFGGTSFALSSR
                     SVISTGLPLIEATREMLMYPPLDEEDVLSMERFYDMTSVVAIVRTDPLRSLASDTIED
                     VITEDALKAYFAELKDKDEKKAISKAKAKEDPANTTRDKKTDTRTLNAMEVINPGLSF
                     ALRIQVDAFSQQQLGLMVLAFQKVLRDGQIGGKVARGFGRFTCKGSRLMQIDQNTNRV
                     IESTMSPLFLDRSNGYAIAGLDNEAPSVLTSATMSAQDYLYQLDPSMIEAFASTDPAA
                     IKALLKKTLAEEAA*"
                     /db_xref="gsb:GSUB_17230"
     gene            205427..206077
                     /locus_tag="Ig7659_scaffold_8_prodigal-single_228"
     CDS             205427..206077
                     /product="hypothetical protein"
                     /codon_start=1
                     /transl_table=11
                     /translation="VKPVRVSFLLRMPMIIPPAPKTLDAVLSWAAVRQAEFAGAHDPL
                     EHQHETGIARHVVDDEWCPMASYVEVAGVSEPEPFHYIKRQKLESYTEAWLNGVLKKR
                     PAFDGQRGNTKAGLYVQSSCWVERITAWAVLDDEDRFRKLLPWVTHIGKLHHRDFGAV
                     KSFELEEDATAVAKWSKRPLPPGSESGAESHAMTMGGLRAPYWKRSEHRPILLPCD*"
     gene            206285..206560
                     /locus_tag="Ig7659_scaffold_8_prodigal-single_229"
     CDS             206285..206560
                     /product="hypothetical protein"
                     /codon_start=1
                     /transl_table=11
                     /translation="LRGRENLAGFLLPPQSDREAPCLRGHENWVSTTLNVEGDREAPC
                     LRGHKNYRAIVIKRNPDREAPCLRGIENMMLIFFLQLGRSKVERPFV*"
     gene            206557..206880
                     /locus_tag="Ig7659_scaffold_8_prodigal-single_230"
     CDS             206557..206880
                     /product="hypothetical protein"
                     /codon_start=1
                     /transl_table=11
                     /translation="LRGRENKDKQYIFVLGYQEAPCLRGHENCVMDPDYIRGDREAPC
                     LRGRENVRHTDRDHDRSRGPLFEGDRELPVQMGSKGGFSRDPLSEGAREHEVCVRAGA
                     ALMQG*"
     gene            206998..207978
                     /locus_tag="Ig7659_scaffold_8_prodigal-single_231"
     CDS             206998..207978
                     /product="Uncharacterized protein n=1 Tax=Methylibium
                     petroleiphilum (strain PM1) RepID=A2SNH2_METPP"
                     /codon_start=1
                     /transl_table=11
                     /translation="MLPSAPCDLDEYERIVVFFSGGKDSVACVLHLLDLGVDRSKIEL
                     HHHDVDGREGSQLMDWPVTRSYVQAAGDALGIPVFFSWKVGGLEREMLRENCGTAPIT
                     FTRGDGTLVTMGGDRSKPNTRRKFPQVSADLRTRWCSSVAKIEVGDRLLNNDIRFLTG
                     KTLVITGERAEESPGRAKYATFEPHRRDNRYGRKGRWIDHWRPVHAWTETQVWEILER
                     YCVFAHPAYFVGVGRASCMGCIFGGSRQWATIRRYAPVHFKRIVDYEMEFGVTIHRTK
                     SVDQLADESEPYPAASEWMALALSDTFDRPFFMDKWERPSGAFGESCGPT*"
                     /db_xref="UniRef100_A2SNH2"
                     /db_xref="A0A060UQF4_9GAMM"
                     /db_xref="mpt:Mpe_B0336"
                     /db_xref="A2SNH2_METPP"
     gene            207975..208592
                     /locus_tag="Ig7659_scaffold_8_prodigal-single_232"
     CDS             207975..208592
                     /product="hypothetical protein"
                     /codon_start=1
                     /transl_table=11
                     /translation="MNAMTKFKLVVGNGWEGINSVIQTWPPGHEARYDFDGPDISRIM
                     QKTGWHFVGSLGKCCVAIDPDTGELLAAATADMVVDRRTKARGVNLSYMATPLGQGTG
                     AATRAVCSAFIALMRQQSRRDTQPEYVNVQCRRSNIRSVQVAGRLGFEPMPSLDFQVE
                     LEVSHVQYLTFRADPKSLLTVCKHRLKTGADDHASAPQVSAPAPA*"
     gene            complement(208694..209416)
                     /locus_tag="Ig7659_scaffold_8_prodigal-single_233"
     CDS             complement(208694..209416)
                     /product="Cyclic 3',5'-adenosine monophosphate
                     phosphodiesterase {ECO:0000313|EMBL:GAO33342.1}; 
                     TaxID=1188319 species="Bacteria; Proteobacteria;
                     Betaproteobacteria; Gallionellales; Gallionellaceae;
                     Ferriphaselus.;" source="Ferriphaselus amnicola.;""
                     /codon_start=1
                     /transl_table=11
                     /translation="MKLHILSDLHLEYGAFQPPPTDADVVVLAGDIHMQDKGISWALD
                     SFAGPVIYVMGNHEAYGSSIGATLAGLRARASGSRVYVLQDEALVLDGVRFLCATLWT
                     DYRLTGNQPLAQIDALQRISDFKRVEDASPDQYLEWHVQSRAFLERSLDAPFDGPTVV
                     VTHHAPCELSISGRYRDGHLSASYASRLDGLMGSAALWVHGHTHHSFDYELYGTRVVC
                     NPRGYKTERLNPRFKPGLVLEV*"
                     /db_xref="A0A0E9M6C1_9PROT"
                     /db_xref="gwa2_scaffold_10_201"
                     /db_xref="ppse:BN5_3806"
     gene            complement(209432..210571)
                     /locus_tag="Ig7659_scaffold_8_prodigal-single_234"
     CDS             complement(209432..210571)
                     /product="Uncharacterized protein n=1 Tax=Achromobacter
                     arsenitoxydans SY8 RepID=H0FC25_9BURK"
                     /codon_start=1
                     /transl_table=11
                     /translation="MNWNDLRGLVPTPGASPDFLACLAAFPQLELAKTTPQSPVYHAE
                     GDVWTHTVMVVEALLADPAYARLTRTEQENVFLAALLHDVSKCRTTVIDPDTGAIGQP
                     GHSRKGAIDARIALWDAGMPFAQREEVCRLIAVHQVAFYVMADSRRGKSPEYQVRELS
                     WQVSLPLLAMLAEADMRGRICPEQQKVLDSIELFRELAREEGCYGQPRPFADAHTRVS
                     YFRGADVHPDYSLYQEPGSKVTVMSGLPASGKDTWVSENRKGLPVVSFDDARAELGLA
                     HGKNDGMAAHHAIDKAKDLLRRKAAFVWNATHLSAQMRQKTLDLLFAYGAEVDLMYLE
                     QPRATLLRRNSRRDSTLTNKALQGMLHRWEVPLPTEAHTVVCGVG*"
                     /db_xref="UniRef100_H0FC25"
                     /db_xref="H0FC25_9BURK"
                     /db_xref="rsm:CMR15_mp30108"
     gene            complement(210568..211023)
                     /locus_tag="Ig7659_scaffold_8_prodigal-single_235"
     CDS             complement(210568..211023)
                     /product="Uncharacterized protein n=1 Tax=Ralstonia sp.
                     PBA RepID=I9BVD2_9RALS"
                     /codon_start=1
                     /transl_table=11
                     /translation="MKRETMGEGVVLSRGAFKTAVFGRAGGLCVFCGQAAVDAHHVLD
                     RKLYPCGGYYLGNGAAVCVEHHWACETTRISVDETWAAARISVPVLPPGLVPGQAVDK
                     WGNWVWPNGLRTWGPLQSDAGARKALAAGGFLGLMMPAGYTPEIDGDES*"
                     /db_xref="UniRef100_I9BVD2"
                     /db_xref="I9BVD2_9RALS"
     gene            complement(211020..211904)
                     /locus_tag="Ig7659_scaffold_8_prodigal-single_236"
     CDS             complement(211020..211904)
                     /product="DNA ligase III n=1 Tax=Erwinia carotovora RepID
                     =UPI0001A42F51"
                     /codon_start=1
                     /transl_table=11
                     /translation="MHIQSIPLLRFPRTPHLVGSRLQRDDDGRDQTPLSALEGAYAVI
                     EEKLDGANSAVSFSEAAELLLQSRGHYLAGGARERQFNLLKVWARAHENAFLSVLEDR
                     YVMWLYAKHSCWLDQLPHYFAEFDVYDRHTGKFLSTGRRRTLLQGTPVLPVPVLYEGL
                     MPTDPRLLWSLVTRSLAKSVHWRSSFEAHVERQGLPLELTWKQTDKSDKSEGLYLKVE
                     NEDEVLGRYKLVRADFTQTILDSDSHHADRPILPNLLAPTADIYSPVLTCSWEDLGLR
                     TLRGLDELKAAFPAKGRR*"
                     /db_xref="UniRef100_UPI0001A42F51"
                     /db_xref="A0A0E2ZTC1_PECCA"
                     /db_xref="pcc:PCC21_022010"
                     /db_xref="UPI0001A42F51"
     gene            212435..213667
                     /locus_tag="Ig7659_scaffold_8_prodigal-single_237"
     CDS             212435..213667
                     /product="Delta-ala synthetase n=1 Tax=Hydrogenophaga sp.
                     PBC RepID=I4MQK4_9BURK"
                     /codon_start=1
                     /transl_table=11
                     /translation="MQTVEAIREEVPLLSGKLIERVERDFLPMWQRWGNKFILHGRQP
                     GPDAVRVDGNDYLSVTGHPDIVAAQIDALRTRSEQVIQSSVLLLNQHPTRQLEMQLAH
                     WVGKDDAFLLQSGYAANVGLLQSIADKQTPIYLDALAHASLWEGAHTARSPAILVKHN
                     DPKYLHRMLEQHGPGIVVVDSVYSTTGAICQLEEILDVVESHHSMILVDESHALGTHG
                     PEGAGICAQLGVTDRVHFITASLAKTMAGRAGFFTAPPSLRHHILSSSFPIIFSSCML
                     PAEIAGLQATVRVVQEDQRGRDRLKAITQRVRGALSAIGYPIHQGTEQIIALESGTEK
                     GTDLLRNELEARGIFGAVFGPPATSKNRCMVRITLHAGLTDKEIDRLIDALREIAPIV
                     NPWEWAIARRIPGLAQAA*"
                     /db_xref="UniRef100_I4MQK4"
                     /db_xref="pol:Bpro_4048"
                     /db_xref="88810993"
                     /db_xref="I4MQK4_9BURK"
     gene            213911..214477
                     /locus_tag="Ig7659_scaffold_8_prodigal-single_238"
     CDS             213911..214477
                     /product="hypothetical protein"
                     /codon_start=1
                     /transl_table=11
                     /translation="MTGKSSAPIQAGSQVFVLDDPLSGRIEQRMISKVLSNGSLALDG
                     PKLSRMYGATDVFLTRASAIQAAEAIRDQAIEAQRLETQRLMGLKFKIIKPPAGSIDA
                     LAARVGQADRDRIHHAELRQLIASSNLSAAAALARFNAAEPPLSRPYSLTAWRTYLAD
                     PGAQRWRRIPDAVIERARVVFRKKTKHG*"
     gene            214470..214787
                     /locus_tag="Ig7659_scaffold_8_prodigal-single_239"
     CDS             214470..214787
                     /product="hypothetical protein n=1 Tax=Curvibacter
                     lanceolatus RepID=UPI00035D7368"
                     /codon_start=1
                     /transl_table=11
                     /translation="MDELQEGFWEDHIQVSADQSTVWVHSSTDGSTVGRFSRRFGIDV
                     HNTATEQLQGAPQCLNCTHEPAGRDDWAEFIALMHKHHGIPIASDLISFDEDQVTTGT
                     STG*"
                     /db_xref="UniRef100_UPI00035D7368"
                     /db_xref="A0A0B8YVZ3_9BURK"
                     /db_xref="bvi:Bcep1808_6958"
                     /db_xref="UPI00035D7368"
     gene            complement(214757..216142)
                     /locus_tag="Ig7659_scaffold_8_prodigal-single_240"
     CDS             complement(214757..216142)
                     /product="integral membrane sensor signal transduction
                     histidine kinase id=5080663
                     bin=GWF1_Burkholderiales_GWF1_66_17 species=Polaromonas
                     naphthalenivorans genus=Polaromonas
                     taxon_order=Burkholderiales taxon_class=Betaproteobacteria
                     phylum=Proteobacteria tax=GWF1_Burkholderiales_GWF1_66_17
                     organism_group=Betaproteobacteria organism_desc="Control"
                     bin for RuBisCO paper Leave in GW2011 GOOD"
                     /codon_start=1
                     /transl_table=11
                     /translation="MSGASEGLFTAEHPETFEEAQSRLTLFYSRVAAYAAIVLVLAGV
                     GLDQAFYPDEAVKFGIARVLVSVLIGLFMLSFRTDFGSKRLKSLTYIWVLFPQIMIAW
                     MIYYTDGESSVYFVGLALAISAIGVFLPLTYFPVACFIIFTVGAYITACVMRSGGVEN
                     WSQLLGQSLFLVFYGIVAIIVSIYGDRWRKHSHQLGVKVYRQAQDLAQSNKALVAMQG
                     ELLQREKMAAVGTLAAGLLHELGNPVNYSLMAVSLAAQKRPEKLPLDVDENLADAKEG
                     LLRIQSIINDLKTFAYEKRGDAALQRFALQKVVGSALRLTGHELKGIQVEVDIPIDTE
                     VQGDESAITSVFINLLSNAASAVHKAGREAPSISIRQETRAKRVHIFVRDNGVGISPA
                     LRARVFDPFFTTRDLGVGLGLGLSVSHGIVSRHGGTMTVDSEEGGWTEFRFDLPVPNE
                     LVYPVDVPVVT*"
                     /db_xref="gwf1_scaffold_11_249"
                     /db_xref="pna:Pnap_3727"
                     /db_xref="86403861"
     gene            complement(216139..217095)
                     /locus_tag="Ig7659_scaffold_8_prodigal-single_241"
     CDS             complement(216139..217095)
                     /product="Response regulator, atypical CheY n=1 Tax
                     =Hydrogenophaga sp. PBC RepID=I4MQK5_9BURK"
                     /codon_start=1
                     /transl_table=11
                     /translation="MIANLPLMHRPGVIVSLDDEPIFHRLLSRILPAGSTVEFFNEPD
                     SFVARMQVEVFKQAEDLVHQSKLIEQWRQGEYLIPTVLRYWAEHPERHALVRTCLVDY
                     MMPGTTGLDVLQSISTWKGGRVLMTAHADEQIAVTAFNEGLIDQFIPKQRLSADIGAL
                     PVLLGRAASISSSVYGSLWAAQIKPDQQDLLQAYGEKLAHFARHHWVEYVVLGDPFGI
                     LGLDACGRAWWLQLEDSTHLGDLAELAESVEVPAAVLSEIRAGKQFAAVELQDQLRAG
                     SREVQLAPTIDIGDDGILLGALFAISPDDLPYPIPDFTSREK*"
                     /db_xref="UniRef100_I4MQK5"
                     /db_xref="I4MQK5_9BURK"
                     /db_xref="rta:Rta_08500"
     gene            217411..218319
                     /locus_tag="Ig7659_scaffold_8_prodigal-single_242"
     CDS             217411..218319
                     /product="Response regulator, atypical CheY n=1 Tax
                     =Hydrogenophaga sp. PBC RepID=I4MQK5_9BURK"
                     /codon_start=1
                     /transl_table=11
                     /translation="MVLPAEWSVELYSHPTPFLHRMQDDVALWHEEAEAHGQIIESWR
                     DGASLIPSVLRYWATSRRHALVRSVVVDYNIPSKNGLEVLKALGQWQGSRMLLTGFED
                     LSIAVKAFNEGLIDQFIPKHGRAELLPKGIKQLRQRGNPVVHALWESTLKPWQKQELR
                     TSGIAEQIANISNSRWVEYVILPEPFGILGLTINGRCEWLQFECGFSQQSLAETGFEA
                     GLTRSAISAIEGGQLIAAIELHDQLRIKGDIKVEMATPFGESTDLRWALFQVDTTSLG
                     IQIRSYRDILRMAEHRTVVTAKTIGH*"
                     /db_xref="UniRef100_I4MQK5"
                     /db_xref="rta:Rta_08500"
                     /db_xref="88810994"
                     /db_xref="I4MQK5_9BURK"
     gene            218419..219039
                     /locus_tag="Ig7659_scaffold_8_prodigal-single_243"
     CDS             218419..219039
                     /product="N-acyl-L-homoserine lactone synthase n=1 Tax
                     =uncultured bacterium RepID=K0ISX4_9BACT"
                     /codon_start=1
                     /transl_table=11
                     /translation="MQQDVRTYVPQTMSSEDLESMFRLRYEIFHEKLGWDVQTTNDGL
                     ERDAYDDVAGVAYVLAKGARHGSVDACWRLLPTTGPYMLRDTFPELLHGQPAPCSGNV
                     WEMSRFAVATSRADTANGAFGPISKALMRESAAFAAEHGIERYVTVTTPVMERMLRQQ
                     GLHIHRMGPSIRIGIAAAVAVVIEVDHLTLDAVGYKGPRISPTQSN*"
                     /db_xref="UniRef100_K0ISX4"
                     /db_xref="K0ISX4_9BACT"
                     /db_xref="nmu:Nmul_A2390"
     gene            complement(219017..219454)
                     /locus_tag="Ig7659_scaffold_8_prodigal-single_244"
     CDS             complement(219017..219454)
                     /product="hypothetical protein"
                     /codon_start=1
                     /transl_table=11
                     /translation="MSIDFDNETPRLILYLPHENGSSMIHHALDKPVTPSSDFYLRLN
                     RRQLERLPLKHHFSEATSYIPALGITEWHGAIDGQTVSIAWSWALCDDGYTYVTQPLD
                     ITSNVMLVSDKGYDAGPSETACALHGVLRHLDWQAKISSIVLG*"
     gene            219468..220157
                     /locus_tag="Ig7659_scaffold_8_prodigal-single_245"
     CDS             219468..220157
                     /product="LuxR family transcriptional regulator n=1 Tax
                     =uncultured bacterium RepID=K0ITB2_9BACT"
                     /codon_start=1
                     /transl_table=11
                     /translation="MSATDERQLLVHVDHAAKECGFERVLMGLQWTNFRGEMCHRVLS
                     GYPPDWQRRYAEMGYMAQDPTVAFCQTHKTPLVWEPKLFSGKGSQDLYEEAQSFGLSS
                     GLSIPIHEGGGVKSMLSLARDQSLEKAPAEVDRIVDAGQILASIAHFAYRRILTPEIQ
                     GSQNGPKLTPQETTALRWIACGKTSYETSRLMSIAEATVVFHLKNAMAKLNVINRPQA
                     VAAAFRLGLLT*"
                     /db_xref="UniRef100_K0ITB2"
                     /db_xref="K0ITB2_9BACT"
                     /db_xref="bok:DM82_4318"
     gene            220493..221140
                     /locus_tag="Ig7659_scaffold_8_prodigal-single_246"
     CDS             220493..221140
                     /product="Transcriptional regulator, LuxR family-like
                     protein n=1 Tax=Ramlibacter tataouinensis (strain ATCC
                     BAA-407 / DSM 14655 / LMG 21543 / TTB310)
                     RepID=F5XYE1_RAMTT"
                     /codon_start=1
                     /transl_table=11
                     /translation="MTALDQQHVHLDELFFALNHLRAKAIAVLGPDPFGGPEDRIVSS
                     VYPPRFAMAAALLCDSAAYGAAWRESKSPLVAYTNLTSSDAPALWRQRWAEFGMASMV
                     RLDLPLSGQRGFECFVFCEIEMTVRTQAAEVVYALMSSWPILKDSITSPGVQLSDRER
                     ESLLAAADGLTAKEAGERMGCTERTVTHHWTRAMEKLQAKNKVQAVQNATILGLL*"
                     /db_xref="UniRef100_F5XYE1"
                     /db_xref="rta:Rta_08520"
                     /db_xref="F5XYE1_RAMTT"
     gene            221273..222814
                     /locus_tag="Ig7659_scaffold_8_prodigal-single_247"
     CDS             221273..222814
                     /product="Uncharacterized protein n=1 Tax=Pseudomonas
                     pseudoalcaligenes CECT 5344 RepID=I7IE20_PSEPS"
                     /codon_start=1
                     /transl_table=11
                     /translation="VLFACPATDDFFRSRIDHMIDLRHPLAVLSSRMPWQEIEARVAQ
                     VFSRKGRAGVAMPDLDLFGEQVQRAPATNNAGRPRVPLRIMIALLYLKHAFNESDEGV
                     VERWGETPTWQFFSGQAYFEHHRPCDATTLIKFRQLLGEEGVEELLAQTINVAVDLKL
                     IKPQELTRVIVDSTVQHKAIAHPTDSRLLETARTKLVEAAKDAGIELKQTFAKEGQHL
                     SHKAGRYAHARQFKRMRRAIKRQRTIVGRLQREIDRKASAIGAAVRQALGETLNKAHR
                     IVTQSGQRKAADGQPKLYAWHAPEVDCISKGKAKQPYEFGVKVGIASTLRGNLIVGAK
                     AFHGNPYDGHTLNEQLEQAAILMQDSSSKPATAFVDLGYRGVDADNPDVHIVHRGKAK
                     RISEQERRQLRRRQAIEPIIGHLKADHRMGRCHLKGERGDRLHAVLCAAGFNIKWLLR
                     MIVKKGVSFLRSVFLCPQQASVLDRSWVAAVMALVIRAENTWLSARHSSSLHRRAGAH
                     ASVSD*"
                     /db_xref="UniRef100_I7IE20"
                     /db_xref="ppse:BN5_1929"
                     /db_xref="A0A061CRS6_PSEPS"
                     /db_xref="I7IE20_PSEPS"
     gene            222886..223269
                     /locus_tag="Ig7659_scaffold_8_prodigal-single_248"
     CDS             222886..223269
                     /product="hypothetical protein"
                     /codon_start=1
                     /transl_table=11
                     /translation="MPDTNPSTNTIHVTLNRKRLLELNFEHLQTDQMQRLSEWMAFSA
                     NGVISLSWTWQKSSHGFALSDEPIDCNAMLVDDDGMDLGPTATAEHLRTLIAGLGWER
                     NLSQAPTTPGRHQTSSPGILDRRSI*"
     gene            complement(223266..223766)
                     /locus_tag="Ig7659_scaffold_8_prodigal-single_249"
     CDS             complement(223266..223766)
                     /product="hypothetical protein"
                     /codon_start=1
                     /transl_table=11
                     /translation="MPESSASKILYCEQWSHIFVGKSDATTRWVLVLPDGEGIASSRF
                     ASAQIYSGNAWCELNDLAKADLLESVRDNLDLSDSLDQFILEHGIKEIGWSQLEFYQR
                     TMQVLEVAATALKDISNGWPHNEIAGVSGAGLNGLVADLSAFLRDQGTLGDLEATAEK
                     PLPTQF*"
     gene            223846..224610
                     /locus_tag="Ig7659_scaffold_8_prodigal-single_250"
     CDS             223846..224610
                     /product="Uncharacterized protein n=1 Tax=Burkholderia sp.
                     M701 RepID=V5YPY1_9BURK"
                     /codon_start=1
                     /transl_table=11
                     /translation="MTPSSLVLQIPTSHSPVEIATARHAAMLLDIPVRNLSLGDLTVA
                     RGDLASGALPVGSVEYVRQAMDLAGIKAPEFSCYPAVLGRHMHRKIWRTSEVPGGMAR
                     VFVKPASLTKAFNGFVHIAGQDERDYDDHDREQLAALRRHSPVPELWASEPVTWLCEW
                     RYYVMDDQIIGRARYDADGADDAPAPDPAAIQDCINLLSPSSAYALDVGVLDTGETAC
                     VETNDGWSVGLYGRALTPTKYLQFLSRRWADFFSST*"
                     /db_xref="UniRef100_V5YPY1"
                     /db_xref="V5YPY1_9BURK"
                     /db_xref="msd:MYSTI_07465"
     gene            224666..225718
                     /locus_tag="Ig7659_scaffold_8_prodigal-single_251"
     CDS             224666..225718
                     /product="Recombination associated protein id=1262626 bin
                     =GWE1_Burkholderiales_65_30 species=Hydrogenophaga sp. PBC
                     genus=Hydrogenophaga taxon_order=Burkholderiales
                     taxon_class=Betaproteobacteria phylum=Proteobacteria
                     tax=GWE1_Burkholderiales_65_30
                     organism_group=Betaproteobacteria"
                     /codon_start=1
                     /transl_table=11
                     /translation="MFKNLTVYKILNGWTQSLEAMESALDADRFVSCGATQEKSVGWT
                     EPRGEAHGPLVESVAGQRILKLMIETKAVPSSTVREKAQEEADQIEANTGRKPGKKHM
                     KELREDALLALLPQAFPRNTSVWVWIDLAHGWLVTDASSQGKSDEVVTALVKAFNDLS
                     LTLLQTSITPQTAMTRWLSAVTDDEVDGAAPGGFSIERECELKSGDEEKSVVKFNRHN
                     LATDEVRKHIVEGKLPTRLAMSWEGRIGFVLTESMQLKKLAFLEGVFDDRADDGESGF
                     DADVALTTGELQKLIPELIEALGGEIEPGVALPDAPTSGVSIATDGQSDPLREKDRLL
                     VTGADKDRIPGSLQGG*"
                     /db_xref="gwe1_scaffold_3_321"
                     /db_xref="rfr:Rfer_0012"
                     /db_xref="86406407"
     gene            225719..227479
                     /locus_tag="Ig7659_scaffold_8_prodigal-single_252"
     CDS             225719..227479
                     /product="DNA (cytosine-5-)-methyltransferase (EC:2.1.1.37
                     )"
                     /codon_start=1
                     /transl_table=11
                     /translation="MLNPQFILALSAKLVIDLFAGGGGASTGTEQAIGRHVDVAINHD
                     ADAIGMHEINHPQTRHYRADVWEVDPLAVTRGMPVGHLHASPDCTHHSQALGGQPRCQ
                     EIRSLAWVVHRWAGKTRPDLITLENVEQMLQWSPLVAKRDPATGRVITLDKVKCPSTG
                     KVTYRVAEPGEVVPRRNQFLVPCKERVGHNWRRFVEGLRAMGYKVEWRVICNATLGAH
                     STRTRLYMIARCDGLPIVWPEQTHAKKPTGKLQAFRPAADCIDWSIPGTSIFGRKKAL
                     ADATLRRIAYGMKKFVLESDNPYIVDGAARTLIQTGYGERGGQAPRVLDIGMPLGTAV
                     AGGVKHALVSAYLVQAGHGEGHGDSKRRSYGVNRITGPVGTVTASGGGQSLATAFMVQ
                     ANGGFNTTPARDLRNGVSTVTTSGSQQQLVIAHLATLRNHSTGRDLREPIATVAAGGE
                     HHVLVEYHLSPEDEAGALRCAAFLMRYHPNGGQGADLSDPKTAIPTRDRMALVTVWVK
                     GKPWVIVDITLRMLVPRELYNAQDFPPDYVIDRTSSGKALTKTSQVRMAGNSVSPLPM
                     RLIVAANFAEEQELWAAKRA*"
                     /db_xref="rsc:RCFBP_20378"
                     /db_xref="UniRef100_UPI0002D9F14E"
                     /db_xref="S2WSS7_DELAC"
                     /db_xref="UPI0002D9F14E"
                     /db_xref="2.1.1.37"
     gene            227529..227783
                     /locus_tag="Ig7659_scaffold_8_prodigal-single_253"
     CDS             227529..227783
                     /product="hypothetical protein"
                     /codon_start=1
                     /transl_table=11
                     /translation="MPSPMRSLSDIAESAYAVHSKEMMRASLPGAAQRSWEEIEPGER
                     HCWEQVARQVLAEAATAGMDLSGLAPDIHAESIQHEVPHG*"
     gene            227776..228744
                     /locus_tag="Ig7659_scaffold_8_prodigal-single_254"
     CDS             227776..228744
                     /product="Uncharacterized protein n=1 Tax=Pseudomonas
                     putida SJ3 RepID=U7R7V1_PSEPU"
                     /codon_start=1
                     /transl_table=11
                     /translation="MAEHTSSAAFQPSRRREVVMPSPLRDIAESAHASPGKIMLRVGL
                     PGAAQRSLDGGVKKRRQLVQRSHADSMAKMLRENARRHRLHKVFSDFCELAALAVSNS
                     VDSVHREVREARYMHIVGGYERDEVHRFAHLLAVLVDWLECGLDDHLGKLFMSLELGD
                     SFKGQFFTPFEISRLMAGITFGGAREAIERQGFVTVNEPACGSGGMLLAVADVLQAQG
                     INYQQAMHATAVDVDATAVHMTYLQLSLAHVPAVIVHGNSLSLAEWSHWFTPAHIVGG
                     WNFRLRAQRQHCAAAVLEPEMPEAAPAVQDLAAVRASLVQQEVSHG*"
                     /db_xref="UniRef100_U7R7V1"
                     /db_xref="pre:PCA10_p0930"
                     /db_xref="S6AKP7_PSERE"
                     /db_xref="U7R7V1_PSEPU"
     gene            228737..229771
                     /locus_tag="Ig7659_scaffold_8_prodigal-single_255"
     CDS             228737..229771
                     /product="Gp37Gp68 family protein n=1 Tax=Citromicrobium
                     bathyomarinum RepID=UPI0001DD060D"
                     /codon_start=1
                     /transl_table=11
                     /translation="MAEQTNIEWADSTANLWIGCTKLSPGCDHCYAERDWDLRRHRVV
                     WGPHGDRSPVAAGWKLIRKMQRRAEENGGVDPDLGRTRRIFVNSNSDIFDNHGSVTWR
                     QDAFSLFEASRHLILILVTKRPENIKKMVPDHWLNGQWPAHVWLLVSAEDQERADHRI
                     PILLSIPGIAVRGVSIEPLLGPVDIVPYIGGRAIECGCGFRHDEHFLFGATLDKEYCA
                     LCGKKTKTWPTLDWVIVGGESGPKARDCHIPHIRGIVKQCTAAGGVPVFVKQLGARPR
                     GWCAASAHIAPSEAAELDDDHCDFYEAHELGQPCPGRCAAMEDKKGGNMAEWPEDLRV
                     REFPKALVTA*"
                     /db_xref="UniRef100_UPI0001DD060D"
                     /db_xref="A0A085EU43_9RHIZ"
                     /db_xref="bgu:KS03_2958"
                     /db_xref="UPI0001DD060D"
     gene            229829..230086
                     /locus_tag="Ig7659_scaffold_8_prodigal-single_256"
     CDS             229829..230086
                     /product="Uncharacterized protein {ECO:0000313|EMBL
                     :KGH30848.1};  TaxID=285 species="Bacteria;
                     Proteobacteria; Betaproteobacteria; Burkholderiales;
                     Comamonadaceae; Comamonas.;" source="Comamonas
                     testosteroni (Pseudomonas testosteroni).;""
                     /codon_start=1
                     /transl_table=11
                     /translation="MKQLTPKKFIEAASPETLRILYVDGLWQVRSKDVVLLNHDGSIG
                     HSKLETVLSLLAGFGIRRCDVEWDGLPSTAFDAAPKDWRNS*"
                     /db_xref="A0A096FM50_COMTE"
     gene            230245..>231054
                     /locus_tag="Ig7659_scaffold_8_prodigal-single_257"
                     /gene="alaS"
     CDS             230245..>231054
                     /gene="alaS"
                     /product="alaS; alanyl-tRNA synthetase (EC:6.1.1.7)"
                     /codon_start=1
                     /transl_table=11
                     /translation="MTRPATAVASVADIRKTFLDFFASKGHTVVASSPLVPGNDPTLM
                     FTNSGMVQFKDVFLGTDKRPYVRAASVQACLRAGGKHNDLENVGYTARHHTFFEMLGN
                     WSFGDYFKRESLKWAWELLTEVYKLPAERLLATVYEEDDEAYDIWTKEIGLPPERVIR
                     IGDNKGGRYKSDNFWMMADTGPCGPCSEIFYDHGDHIAGGPPGSPDEDGDRFIEIWNN
                     VFMQFNMDETGAVTPLPAPCVDTGMGLERLAAILQHVHSNYEIDIFDALIKA"
                     /db_xref="pna:Pnap_2628"
                     /db_xref="UniRef100_UPI0002377B7C"
                     /db_xref="86404884"
                     /db_xref="UPI0002377B7C"
                     /db_xref="6.1.1.7"
ORIGIN      
        1 ACGCCGCTGC CCGCGCCCTG CGTGGACACC GGCATGGGCC TGGAGCGCCT GGCCGCCATC
       61 CTGCAGCACG TGCACAGCAA CTACGAAATC GACATCTTCG ACGCACTGAT CAAGGCCGCC
      121 GGCCGCGAGA CCGGCACCAC CGATCTGAGC AACCCTTCGC TCAAGGTGAT CGCCGACCAC
      181 ATCCGCGCCA CCTCGTTCCT GATCAGCGAC GGCGTGATCC CCAGCAACGA AGGCCGCGGC
      241 TACGTGCAGC GCCGCATCGT GCGCCGCGCC ATCCGCCACG GCTACAAGCT CGGGCAGAAA
      301 ACCCCGTTCT TCCACAAGCT GGTGCCCGAT CTGGTGGCCG TGATGGGCGA GGCTTACCCC
      361 AGCATGGCCT CGCAGGCGCA GCGCATCACC GAGGTGCTCA AGGTCGAGGA AGAGCGCTTT
      421 TACGAGACCC TGGCCAACGG CATGGAGATC CTTGATTCGA ACTCCTCGGA CGCGCGCTTG
      481 CTTTGCGATG CATATCGACG TGAAATCGGC GACCTCTCCA AGGAGGTAGT TCGCTCCACT
      541 ACTGGAGGCT TCACCTTCGA GTGGGCCCTT GGGAACGGCC CGTTTGATGA AGCACGTATT
      601 CAATTGATTC CAGTGCAGAA ATCTATTGGC CCTTTTGGGG ATTCGGGACA TAGGCCCGCC
      661 GTGGCGCTTG TACCACCCGG CATGGAAATT GACGAAGCTT TTTTTGCTTC GCGAGGAATA
      721 TCCACCTATC GACTGGCAAA CGATTGGCGG CAATTGACCG GTGACGTGGC CTTCAAACTG
      781 CATGACACCT ACGGCTTCCC CCTGGACCTG ACCAACGATG TCTGCCGCGA GCGAGGTCTG
      841 ACGGTGGACG AGGCCGGTTT CCACGCCGCC ATGGAAGCGC AGAAAGCAAA GGGCCGCGCG
      901 GCCGGCAAGT TCAAGATGGA CAAGGCACTG GAGTACACCG GCGCCGGCAA CAGCTTCGTC
      961 GGCTACGAGC AGCTCGAAGC GCCCGCCAAG GTGGTGGCCC TGTACCTGGA CGGCACGGCC
     1021 GTGGCCGAGC TCAAGGCAGG GCAACAGGGC GTCGTGGTGC TGGACACCAC GCCGTTCTAC
     1081 GCCGAGAGCG GTGGCCAGGT CGGCGACGAA GGCGTGATCA CGAGCGGTTC GGCGAAGTTT
     1141 GCGGTCGGCG ACACGCAGAA GATCAAGTCC GACGTGTTCG GCCACCACGG TGAGATGGAG
     1201 CAGGGCACGC TCGCCGTTGG AGACACGGTG ACCGCGGCGG TGGACACCGC CCAACGCGCC
     1261 GCCACCGTGC GCAACCACTC GGTCACGCAC CTGATGCACA AGGCCCTGCG TGAGGTGCTG
     1321 GGCACGCATG TGCAGCAGAA GGGCAGCCTG GTCGACGCCG ACAAGACACG TTTCGACTTC
     1381 ACGCACAACG CGCCGGTGAC GGACGCGCAG ATCCGCGAGA TCGAGCAGCG CGTGAACGCC
     1441 GAGATCGTGG CCAACGCGGC GACGCAGGCG CGCGTGATGG ACATCGAATC GGCTCAGAAG
     1501 ACCGGCGCCA TGATGTTGTT CGGCGAGAAG TACGGCGAGA CCGTGCGCGT GCTCGACATC
     1561 GGTTCCAGCC GCGAACTCTG CGGTGGCACC CACGTCAGCG CCACGGGCGA CATCGGCTTC
     1621 TTCACCATCA CCGCAGAAGG CGGTGTGGCC GCGGGCGTGC GCCGCGTGGA AGCGGTGACG
     1681 GGCCTGAACG CGCTGGCCTA CGTGCAGGGC ATGGAAGCCA CGCTCGGCGG TGTGGCCGGG
     1741 ACGCTCAAGG TCACGCCGGG CGAGGTGCCT GCGCGCGTGG GCGCACTGCT GGACCAGATG
     1801 CGTGATCTGG AAAAAGAGAT GAGCGCGCTC AAGAGCCGAC TGGCTTCTGC GCAGGGCGAC
     1861 GAACTGGTGA ACCAGGCGGT CGAGGTCAAG GGCATCAAGG TGCTGTCGGC GGTGTTGGCC
     1921 GGCGCCGACG CCAAGGGCCT GCGCGAGACC ATGGACAAGC TGAAGGACAA GCTGAAAACC
     1981 GCCGCCATCG TGCTGGCCGC CGTTGACGGC GCCAAGGTGC AGATCGCCGC GGGCGTGACG
     2041 GCCGACGTGA TGGCCAAGGT CAAGGCCGGC GAGCTGGTGA ACTTTGTGGC CCAGCAGGTG
     2101 GGCGGCAAGG GCGGTGGCAA GCCCGACATG GCGATGGCCG GCGGTACCGA TGCGAGTGGC
     2161 CTGCCCAAGG CGCTGGCTTC GGTGCAGGCC TGGGTGGCCG AGCGGGTGTG AGCCTACTTT
     2221 GACAATGAGT GCACTTGTGC ACTATGATGA TCTCCATCAT AGAACCATGT GCATGCCCCA
     2281 ATGAACGACA TCACGACGGC ACTCCAGAAG CTTTTTGAAG GAGAAGATCC GTCGCCCAAA
     2341 GCGCACTTCA CTCCTGAGGT GAATGCGCGA TTGCGAGAGG CTCCGTATTG GGAATCAACA
     2401 TCGCCCACGG CACCCGAGAG AGCTCGATAC GCAGACGCGA TGCGGCTTCT CGACGCCTCG
     2461 CAGCGCGCTT CAACGCGGTC GCAGCGCATC ACATGGCTCA ACAAGGCCGC TGACGCCTTC
     2521 TCAGCTTCGC ACGCCTCCCG TGCCGCCTGC AGGGACAGAT GCGATCACTG TTGTCACATC
     2581 CCGGTCAAAC TCAGCCAGGC CGAGGCCGCC TTTCTGGGAA AGGCCATCGG CCGGGCTCCA
     2641 ACCCCAGCCA GTGAGCTTTC GCAAACACCC TGGGACCAGG CCCCGATGTC GCCCTGCACG
     2701 TTCCTGGAGG CCGGCCACTG CACCGTGTAT GTGAATCGGC CGGCCGTCTG CCGAACACAC
     2761 ATGAACATGG ACAGGGACGA CCTCCTGTGC CGGCTTGTCC CTGGCCTGGA CATTCCAGTG
     2821 CCATACGCCG ACACACGAGC GTTCGCCTTT GTCTCCATGC ACATCGCTGG CGAAGGTGAA
     2881 TGGGCGGACA TTCGGCAGTG GTTTCCACGC GCGGGAAGCA AGGCAGGAGT CCCATGAGCA
     2941 CGCTGTTGCC AACAAGCCCC CAAACGCTCT CCGCCCTGCT CTCTTTACCA GCGAGCGGAC
     3001 AACTGAACGA CGACCAGGCG CTGACCGGCT GGCTGGGATT CGCCAGCATC AGAAATCTCC
     3061 AGACCTATCG CTCCTACAAG GCGGAGTCCA TCCGGTTTCG AATCTTCCTC CTGGCACTCC
     3121 ACGCCAACTC CCCCGACAGA AATCCGGACC ACATCCTCCG CGATGCAACC GAGACGGACG
     3181 TTGCCCTGTA CGAAGCGCAT TTGCTCGGCA GGTACAAGAG CGGTGAGGAA CTCGCTCCGC
     3241 TGCGCGTGCC TACGGCGATC CTGCATCGCT TCGGGAGAAA AGAGCAGCCT TTCGTGACAG
     3301 AGGTGCAATC ACACGGACTG ATCACCTGGT CTCCTCGCCA GCTCAAACCG GCCAGCGTCA
     3361 ATCAGGCCCT CTCCATCCTT CATGCGCTCT ACCAATACTG GATGCGCCCA GACCCGACAA
     3421 CGAAGGTCGC ATACGTTGGC GCTAACCCAG TCAAACGGGT GAAGTCATCA TCCAATCGGA
     3481 TGCAGCGGCA GACGGCCCGC AACTTCCCGA TCGAAGCACT TCAGGCCATG TTCGATTGCA
     3541 TCGAGATGCG CATGGAGCTC GAAGTGGAAG ACCCTCAGGC GCAGGCATAC CTCGCCCGCG
     3601 ACCGGTGGGT GGCCAGCCTG CTCTTTGGGC TCTGGGGACG CCGATCAGAA ATCGCCAGGC
     3661 TGGCCATGAA AGATTTCCAG CACGACGGCA AACGGTGGAC TGTCCGCGTC GCCAGAAAAG
     3721 GCAACAAGCA ACAGTCGCTC CCAGTAGCGC CCTGGGTGGT CCAGGAACTC ATGAACTACC
     3781 GCGAGTCGAT AGGGCTGAAA TCCCTGCCAC TCAGATCCGA ATCCAGACCC GCCATCGCAC
     3841 GGATCCGCAA AACAGCAGAA GAGATCGAGG CCGAGTCCAG AAATGACGCG GAGTACACGC
     3901 CTCCCCCCAT CAACTCGGAC ACGATCTACA GGATCGTCAC GGACATCGCC AGGGTCACCG
     3961 CAGAGTATTT GAGGAGTGGG AGTGTCCTTC CGGATGTTGA TGCGACAACC AGGGAGTTGT
     4021 ACGCATCCCT TCTTGACGAG ATGTCCCCGC ACTGGTTCAG GCACTCTGGA GCGTCCATTG
     4081 CCATCAACAG CGGAGCCATG AGCATGGAAA ATGCCTCCAA GATGCTCGGC CACTCATCCA
     4141 CCAATGTCAC GGCCGAGATG TACTACCACC CCGACGAGCA GCAGATTGAA CAGGGCATTG
     4201 AGCGCCTGGG CGATCAGTTG CGCAGGAGTA CAAAAACGAA GGCTGAGCAT GAACACGAAC
     4261 ATGACCAATG AATCGAACGC GCCAGACATC GTTCCCGAGT CCGAGCGCCG CGCACGCTTC
     4321 AACCGTCTCA TGGAGGAGGA AGCCGCCGCG GGCAAGGAAA CATGCTTTTG GCTATCGTTC
     4381 TGCGACCTTG AAAAGCCACA AGGGCAGCAA CACCTGGGCG TCATCATCAT GCGAACGCTG
     4441 GGGCTTGCTC ACGCGATTGA CCGAGCCTGG AAACTGGGCA TCAACCCCGG CGGCGAAGTC
     4501 TTGAGCTGCG TGACCGATGG CAACAGCATC AAGCCCGAGC ACTTCGATCG GTTGCTGACA
     4561 GCAGCTGAGT TGGTGGCCGC CGGGTATTGC GAAAGAGGAC CATCCCAATG AGCACATTTC
     4621 TCCAACGTGT CCTGGACGAT GTCCGAGGCA ACTTCGGCGA GCCCGCCAAA CTTATCAGGA
     4681 CACTGCAGTC GAACAAGAAA TTCGTGCGGC CGTCGCTACC TGAGCCTCCC AGGAGCGTTG
     4741 CCCTGTCGGA TGTTGTGAAG TGGGATGGAT GGGGCCATCC CGGCTACTCC GTGTTCCAGG
     4801 GCGAAAAGCC CGGAACGCTC TATGGATGGG GGCCGGCTTC AGATCGCTTC GAATCCGCCT
     4861 CTGTCAAAGT CCCAGCCTTG TTGAGCTTGG GCGAACGGCG GGAAGTTCTG GACTGGACCT
     4921 GCGACATCCG CGACGTCCAT GGACTCTCCA GCTCAAAGTC CGACCTTACG ACGTTCGAAT
     4981 CCCTTGATGA CCTCGCCGTA ACCAACTCCC CGGAAATGCT CCAGGACATC GGACAAAAGG
     5041 GCCTGCAGGA CAATCTCGCG CACAAGGAGA TCCGCGTCCT TCACAGCGAG TCTACGCACG
     5101 ACTGCTTCGT GAGCTACTCA TGGGATCACC GGATCTTCCT GATCAACAGT GGCGGCTCCC
     5161 ACCACTTTGC GGCCGCGCGG TACATCGCTC AGAGAATCGG CGAGCCCGTA CCCATTCGAT
     5221 CCAAGCTCAC AATTCACTCG CTCAACGAGA ACGCTGTGCG TGCCCTCCAC AAGGAATTCG
     5281 AGATCGTTTG CCTACAGGAC CACGCAGGGA TTCAAATGGA TTTTCATGAG TGCATGAGCG
     5341 CCTTCCGCGC CAGGTACTTC ACCAAGCTCT TGCCGCGGCC ACACGACGAC ACGGTGGCCG
     5401 TATTTCTGCC ACGCAGCGAG CCCCGTTCCA TGAAGGTGGC CTTGGCGCTG AAGGCGCATG
     5461 GGGCCATGGA TCTGAATGCG CATCTACAGC AGCTCTGTGA CATGCAGAAG CATGAAGAGA
     5521 ACCGACCGGG CCCTGACCTC ATCCGCCAGG AACAATAGAT GTGGGCGGCG CGTGATCACA
     5581 TCGTTGGGAT GCTCAACTGA TGTAATAGAG AGCTGTGGTC ACGCGCCGAA CAGATGATAA
     5641 TCGGGCAGCG AACCCGGGCT ACCGTCGGCA GTCGTTCTGT AGCCGTTCAG TTTCCCACTC
     5701 GGGTCTTGTA AAAGCGGTGG CTCATGTCCC GCTTGTCCGA CACCTGGACG GCCGCGATCT
     5761 TGCCGGCCAC CACGTAGTCG AGAACCTTGG GATCAATGCG CATCTTGCGC ACCGTCTGGT
     5821 CGTGGTACAT GGCATCCAGC CCGAGAAGAA TCTTGGAGCC CACATTCCCT AAAAAATCCT
     5881 CAGAAAAATG GGAAGGTGCC TGGCTGGCGC AGATGAGTGC GATACCGAAC TTTCGCGACT
     5941 CCTTAGCCAG GATGTCGAGG ACGTTTGAAT CCTTTTCGGC AAAGAACTTG TGTGCTTCGT
     6001 CGAGGACCAC CACCTCCCTG ACCTCGCTGG CGCCGGCGAC CGGCCCGCGC TCTTTCGCGC
     6061 GATCAAAGAT CTGCTGCAGG CAAGTCCAGA CAAAGAATCG CTGCTCAGCG TCGCGCAAGG
     6121 GAGCGATGTC GTAAGACCAG ATGGGGCACT CCGGGTCGAA AGGTGGCCTG CGGGCACGGA
     6181 ATATCCCCGT CGAGGTCAAC GTGTCCAGAC GGTCCGCCAG TCCCCGCAAC GTCTCCGCGG
     6241 ACTCGTAGCG TGTGAGCATG TCCAGTTCCC GACCCGACTC GATGCTCATG ACATAGTCCG
     6301 TGAACGACTC CGCCAGGGCA CCTGCAGAAG CTTGCACCTC CTCCTTGAGG GCCTCTACAT
     6361 CCGCAGCGGC AACCAGCCCC TGATTGAGCT TGACCAGCAG CTTCGTCCAG GTCTGCACCC
     6421 GCTTGTTGTG GTCCTCAAGC ATGCGAACGG CCTTTGTGCC GCCGCCCACA TACATCGACC
     6481 TCAGTCTCTG AGCAATGAAA CGAGCGGCGT CCGGGACGGT GGGCGGCCGT CGGCCTGTCG
     6541 TCTTTGTGGG CCAGCGCTCC AGGCGACCGA CATACGCGGA GCACCACCAG GACCGCCGCT
     6601 CGCCATCAAA CGCCAGGACA ACGCCTTCAG CTTTGGCTGC CGCTTTCGCA TCGTCTCGCT
     6661 CGTCGAATGG CACGTCGAGG TAGATCCGAC CCCCTTCGGA CAAGGCCGGG GCGTCACCAT
     6721 CGTCCTCAAT CACCCAGGTG TCTGGGTCAT TGAGGCGAAA CCCCCTGGAT TCATACAGGT
     6781 CGTACAGGAT GTTGCGCAAT GCACTGACCT GCCTGGGGCC CAGTTGCGAT CGCGGCGCAC
     6841 TGTCACTGAG CATGTCGATG AACCCCTGCA CGCACTTTCG TACGCCGCCG AAATGGGGGT
     6901 CGGCCGAGAG TCGCAAGGGA TTGATCCCAT AGGCCGTGGA TTCCGAGAAA AGCACCCGCG
     6961 ATTCGCCAGG GTATTGCATG TCCCCGTGGA CGTCGAAGTT GTACACCCTC GGCGGTTCGC
     7021 GGCCGGGCAG TGGCCGGGAG AGCTGGGAGA TGATGCGCCG CAGCGTGAAG GTCTTTCCGG
     7081 TTCCGCTTTT TCCAGCGACC AGCATATGGC CGTTGGTCGC AAACTGCTCT TGCCACGCGA
     7141 TTGGGACGCG CTCGCCAGCG GCGAACCTGT CGTTGTCAAA GCCGAATACG GCATCCCGAA
     7201 ACGCAGTGGT CAACACGAAA CTCCGAGGTA CCGGCGCACC AGCGTGATGA ACTGATCGAG
     7261 GGTGAAGCAG ACGCCCGTCA CGCAACCATG CTGCTCAGCA GCATCTAGGT ACTCGCGTTG
     7321 GTCTTCGGTC AGCCTGCCTT TGCCCGCCTT GAGCTCGATG GCCAACCCGC TGCCACCTGG
     7381 CGCGGGAAAC TGACAGATGA AGTCAAGCAC ACCTTTGCGC ACGCCCATGG ACTTGAAGCG
     7441 GCCGGCCTGG GCTTTGGTCC TCTTGCCGCC GTTTGGGGAA TGAAAAACGA ACCGGAGGAT
     7501 GGGGTACCGG GCTTCATGGA GCTGCACCCA CTCAAAACAG GCCCGCTGAA GGTCCTCTTC
     7561 CGGGTCACTG CGTGCAACCC TTGGTGATCG GGAGTGCGCG CCCTTGGCAG AAGCCCCCAC
     7621 CCCGGTCACA TGTGCGTTGA AGTCTGCCGC ACTCATCCGG GTGAAGGCCC GCGGTCGTTC
     7681 CTGTTGCTGC ATACTGCGGG CTGTCAAATA TCGTTCAAAA AGCACATTTG ACCGGATTTT
     7741 AGTTGCTCGC CCCGCCCAAA TGTGCTGCAA TACCAGATCT TAATTTCCAC ATTTACTGGT
     7801 TATTTTGAAT ATTACCAGAG CGAGGTCTAC CGTGCACCCC CTACCTACTG ATCGCTCAAG
     7861 CCTCATGCAG AGGGAAACGT TCCGGGTTGC CGAGTTCGTT GCGCGCAACC CGGGCTGCAA
     7921 CACCAGTGCG ATCCAGACCG GCGCCGAGAA CATTTCCGCG ACGGCCCGCC AGGCGTACAC
     7981 CCGGTACCTG AATGTCGCCC GAGAAAACGG CTGGCTGACC CGCACCGGCT TGACCAAGGG
     8041 CGCCCGGTAT TTCCCCACGC AAGAGTTCCT CCACCACACC TCCATCGCGC GGATCTATGA
     8101 GCCTGTAGAG GCTCGCCCCA AGGTCGGATA CAACCAGGAG TTCCTGGAGG CCTACGTGCC
     8161 CAACAAAACG TTCATGCTGA GCGAAGCTCA GCGCAAGAGC CTGGCCGATG CCTGCCCCCC
     8221 TGGAAGCTAC AACCTGAGGG ACGAAAGGTT CACCCAGGAC CTGCGCCGCT TCATGACGGA
     8281 CATTGCGCAC AACAGCGCAT CCTTCGAAGG GGTGAATGTG CGCTACGCGG ACACGATCTC
     8341 GTTCCTGGAG GAGAACATTG CGTCCCAGGA CATGAGCCCC AAGGAAGCTG CGATTCTGCG
     8401 CAACCACTAC AACGCCATCC GCTTCATCAT CAACAACACG CACTTCCCAC CAGACCCGCG
     8461 CGATATTGAT CTCAGCGAAT ACGACGTTCG CAACATCCAC GCTTACCTGA GTGACGGCCT
     8521 GCTGAAAGAC CGCCGTCTCC AGGGCCGGTT GCGCTACGAG CCCAAAACCA TCTACGGCTC
     8581 TTCGTACATC CCGCCGGAAA ACCCGGATTA CATCCAGAAC ATCTTTGCGC AGATCATGCG
     8641 CACCGCTCGA CAGATCGATG ATCCCTTTGA GAAGGCCTTC TTCGTCAGCG TGCACCTGCC
     8701 CTACCTGCAG CCATTCGACG ACTGCAACAA ACGCACGGCG CGTGTCGTGT GCAACATCCC
     8761 GCTGCTCACC GCTGGGGTGC TGCCCATTTC CTGGTCCGAG GTGAACCAGC GAGACTATGC
     8821 GGACAGCCTC ATTTGCGTCT ACGAGTGCAC GTCGACATAT GGGATGGCCC AGGTCTTCGA
     8881 ACAAACCTGC CGGCGCAGCT TCGAGCGGTT TGAGGTGAGC CAGAAAAATC GTGAACCTGC
     8941 CCGCATCGAG ATCACGTACG CAAAACAGAT CGCGGAGGCC GTGCGCAATC GGGTTCTCTA
     9001 CGGCAGCAGC GAAACGTTCC ACCGCGGCAT TGAACCCGTC CACTTTGCGC AGTTCGAGTC
     9061 CATCGTGAAC GAGATCCTTG AGGCGATCAA GGAAAATGAA ATGGTCGCCA GTCCCTACGG
     9121 GCTGGCCCGG GACGCCGTGG AACGATGGAG AAACGAGGCG CTGCCACGCC AGGACACGCC
     9181 TGTCCCATGA TGCAGGCAGG GCGCGTCCTG AACGAGCCCT GCGGTTTGAC TTTGCCCTTA
     9241 TTTACCGATA TCGTTAATTC ACAAGCCACT CTTTGTTGAA TCAATGAAAT ATCGATGGAT
     9301 ACGCATTCTG CTGGATGCGC TCTTCTCTCT GTTCCTTGTC CTGGCAGGGG CTTTCTCCTT
     9361 GCTTCGCCCT GACCAGCCCC TGGAGATTCC CGCGGTCATA TCCAGCATTG CTCTCATGTG
     9421 CATGGGGGTC ATCGGCTTGG GCTACACGGT CCGGAAAGCC CGCACATGAG TGAAAACACA
     9481 AAGGTGCCCA CCGGCGTACC AAGTCGCTTT TTTTCCGGCC CCGTCTTGGG GGTCTACAAG
     9541 GGCTGCAAAA TTTTCGAATG GCTGAGAGAC GATCACGGCG TGACCCGCCA GTACCGAGGG
     9601 ATCGTTCAGC ACAACGCCCC ACTGAACGCA GCCCCGGGCT CGGTCATACT AGGTCCAGGC
     9661 CTTTTATATG AGCCCTGAAA GCACCTGGTG CCTGTACCTG CTTGAATGCG CTGACGGGTC
     9721 CTACTACGCC GGCATCACCA ACGATCTGAA GGCACGCTTC GAGGCACACT GCCAGGGCCG
     9781 CGGCGCCAGG TACACCCGCT CGCACCCCCC ATCCCGCATC CTTGCGAGCC GACCGTATTC
     9841 AAACCGGTCC GAGGCCTCCA AGGCCGAGTA CCAGGTCAAG CAGCTTCCGA AGCGTAGTAA
     9901 GCCTTTGTTC TTTGCCGAAG CTGCACGTTG ACAACAGATG CACTTGTGCA CTATTCTCGA
     9961 TCCAATGCTT ACAGTACGTC TCTCTCACGC CTTCAATCCA GACATCAGCG GAGGCGCCGG
    10021 GGCACGCCCG AGCGCCAAGA CTGCACCTGC ATCTTCATAT GCCGATGCAT CTCGCCTTTG
    10081 CCGCGAGTAC ATCACTCAGC ATGATCTCGG CGGCGGGAAC TGGGACGGTG GTCAGGTATT
    10141 CCTTGATAGC GAACAAGTCG CAAACGTCAG CTTCAACGGC CGGGTATGGG ACATGAATGG
    10201 AACCGAAATC CAGATCACGC CGCCGGCCTT GGACCAAAAG GAACACGAGA TCATCTGGGC
    10261 CTACCCCAGC AGCGACAACG CTAAAAAGCT CGGCATGGGC AAGACCGGGT GCTACAGCGT
    10321 GAAAATCAAT GGCTCCCTCG TGAGCGGCCA CACGACCTAC ACCGCAGCCC TGGATGCCGT
    10381 CACGGCCACT GGTACCGTGC CAACCCGGTG GAGCATGGAC AACCCCAAAA ACGCACATTT
    10441 TTTGCAACAA CCACCCCGTC AAGAGGATCG GCTTGAACGA GAACAGTTGG ATGAACAGCC
    10501 ACGACTCGAC GGTCCGGCAC CTGCTTGACC AAAATTCGCG ACGATGATCG AAGAAGGCTT
    10561 CTCGTTCGAT GAACACGGGA AAGGCGCCGA ACGCTAGTTA TGACCCCCAA AAAAACCGCA
    10621 CAGCGCATGG AAGAGGACGA GCAACGCGCC ATAAAACTGC GAGCGATCAT TGAAAGGTCC
    10681 GGACTGACCA TCGTCGCGGC ACTGGAGCTC TTCAACTCAG CCCCACCACC TTTGTTCAAG
    10741 CCTTACAGCC TGTCGACATG GAAGGCATTC ATTGCTGATC CGGCAGCTGC CCGCCGGCGC
    10801 CCAGTGTCAG AACTCGTATT GGAGCGCGCA CGCAAGGTGC TCGTTCCACC TCCCAAGAAA
    10861 CGCAACGCAC CTGCAGCGGC CCGCGCACAG AAAGTCGATC ATGAACGTTG AGATTCGTGT
    10921 CACGCAAGCG GAACTCGCTG AGATGGAGAC GACCGCGTCG GAGCTCTCTG AATCCGTTCA
    10981 GCAGGTGCTT CTAGGGGGCT TGCAAACTGA GGACGGCACC CTGTACCTAT CGAGCGTCAA
    11041 CGTCGACGTC CAGGTTGCCG AGTGAAGCCC TTGTCCCACG ATGAGCGCCT GGTTCTCAGA
    11101 CCCCATCGAA GCCCACCGCC AATGGCGCGA TGGGCTCGTC GTTGCTGACC GTGCCTACGC
    11161 CACGCAGTCG CAGCGACTGT ACCGATCGCT TTTCGGGGTT TTTGCGCGGT GGATGTCGGG
    11221 ACAAGGGCTG ACCCTCCAAA CCATCACGAA CGTCGACCTG GCACGCTTTC TGGAGACCTT
    11281 GAGCGGCAGG AACGGCCGCC CGCCTTCTCC TCGCACCCAG CGCACGTACG CGGCGGAGAT
    11341 CGATCGGGTC ATGGCCCACA TCCAGGCCGT TGGCCTGCGC CTGGACAATC CGGCGCGGTC
    11401 TCTCGTCGAC ACGATGAAGC TCACCACGCG CCTCAAGCCC AGGAGCATCT ACTTTCCCCC
    11461 GAAATCGACG CGTGAAGCGT ATCTTGCCAG CCTGGCCGGG TTCGACCCAC AGGCACTGAC
    11521 ACCGGAAGCG GTCAGGGCTC ATGCGATGAA CCTGTTGATG CTCGAATGCG GGCTCACCCT
    11581 CAAGGAAGTC CAGAAGCTCA CCTTGAACCA CATTGCGACC AGCAGCGAGG CGGTCATCAC
    11641 GGCGCCCGGG CATCGGACAT TGAAAGCCAG GACCGTGCCC ATGAGTCCCA TAACGGCTTC
    11701 CTGGCTGGCT CACTGGCTGG CCGTGCGAGC CAGCCTCCAT GTCATCTCCC CGAGCGACTA
    11761 CAAAGCGCGG ACTTTCAGCA CCGGCGTCAA GCTCGACAAG CCCAAAGCGA TCGCAGCCAC
    11821 GCAAGCACGC GTATTCGTGA CCCTCGCAGG CAAGTCAGAC CACACCGGTG GCCTGCGTCA
    11881 GCACAGGCTG GCCATCAACA GGATCCGGGA CGAGGTAATT TACACGAGCG CCAGTCTCGT
    11941 TTTCACCGGG GGGAAAGAGG TCGACCACGA AGAGTTGGCG ACCCTGCGCG AGCGCGGCCC
    12001 CCAGACGCTT CGCAACATGT GCTGCGCACG CCTGGTGGCC GAGCGGGAAC CCACGGAGAA
    12061 CATCAGTCAC ATCCTCGGGC TCAATGGCAA CGACCAGGTC TGGGCGATGC AACGGGCCAT
    12121 GGGCGTCACA CCTTAGAGAC CGCATCTGCG TATCGCACAC GCAGATCTGT GCATGCGATA
    12181 CACAGATCTG CGTGCGGCAT GCACAGGCCT ACAGCATGGC TGCGTCCTGG CAGACCATTC
    12241 CACCTTCCGG AATTTCTCCG TCCTTCTGAT CCCCCAACGG GCTCAACACC GCATTGCCGG
    12301 CGACCGATCC CTGGGCGAAG CGGTGGTGGA GCTTCACGAT GGAGTCTCCA CTTGCATTCC
    12361 TCAATGCCCC CAGGTCTTCC AGCACGGATT GCCACTGTTG GCGATCTGGC GTACCCAGCT
    12421 CGCCCAATTC TTCATCCATG GCCTGGCGGT AAACATCGGA CAGTTCAGAT TGACGCTCCG
    12481 CCGCATCAGG GTGCTGCACC AGCGCCAAGG CGCCCATGAG GTCCTCAATG CTGCGTTCAT
    12541 GGGCATCAAG GCCATGCAAC CTGATCTGCT CAAAGAAATG CCCGTCCATG GCGAGGTGGG
    12601 CGGCCACCGT CTTCGGGAAG CGCTGGACAC AGCCCTGGTA GCGCGTCAGC GCTTGTTCGG
    12661 CCGCGAGGTA CTGGAACTGC GGACTGACAT CCCCAGAGCC GACCTGCGCT GCAACATAAC
    12721 GCTCGTTCGA CCGGGAAGAC TTGCCAGGCA TGCTGTACAG CGTGACCTGG CCATCATCAT
    12781 CCTGCCGGGT TCGCACGGAC TGGATCAGGG TGCTGAAAGC CTCATTGATC CGGGTGCGCT
    12841 CCTCCCCCAT GGGCACAGTG GCTCCTTCGC GATCGGCGTG ACTCAGGTAG GTGTTGCGGG
    12901 TCTCGCGCAA CACCATCTGA TCACTCACCC AAGCATCAAA GGCCCGAGCA AACAGTTCGC
    12961 GCGGGGTGGC CCAATACGGC TTCCCTCCCT TGTCCTTGTC GAGCCCGTTG GCCAGCGCGA
    13021 CGTAGTGCGA ACTCACCATT TGTTGGGCGC TGTGCGCTTG TGTCGCCTCG GCGCTATCCA
    13081 GCAATCGGCG AAGGTAGCTC AAATTGTTCT GGAGGGCGCG GCTGTCCTGG ATCGAGTAGA
    13141 TGTGCCCTGT AGCCAGTTTG TACTGCTGCC GGATTTCTGT GATCACCGGG AAGAATTCGT
    13201 CACGCTCTCC GCACGCGCCA AAGTCATCCT GGCGGATGCG CTGGGCCAGC GCATCGAAGT
    13261 TCGGCAGCGC CTCGGTAGCA GTGCGCTCAA AGTCGCGGCG AATGGACGCG AGCCATGAGT
    13321 TGATGTTGCG CCGCGACTTC TCGACGCGTT GATCGGCCGT CTTGGCCAGT TCCTCTGCCG
    13381 TCAATGGGCG CTTGCTGATG TGGTGCATGA GCTCCAGATA GGCGGCTCGC ACTTCATCGC
    13441 GAAGCGCTGC ACTGGAGGGA GACGATGAAA TCGACCGGAT GTATTCGGAA AGGAAGGGTG
    13501 ATTCCTGTCG TTCCAGGCCG GCGATGCGCG CATAGTGGTG ATCAAGGGCA TGCCCCCACT
    13561 CATGCGCCAG CGAGCCAGCA CCGGACGTCC GGGTGATGTT GATCTCGTTC ACGCCAGGCA
    13621 TGAAATGCGC TGCATAGGTA CCCCCGTTGC CTTGGGCGCC GATGGCCAAT CCGAGGGTCC
    13681 CACCCAGCGA CATCGCTCGC TGCTCAACGC CCAGCACCTC GGCCAGGTCC ATAAACGAAT
    13741 CGTAGGCGTG GTTCAGGTGC AGCTGACGCT CGGCCGCGTT GGCATCCCCT TTCATCCAGT
    13801 TGCCAAAGTT GACCCCCCGG AACCCGAAGG TATCGATCAG GTCCTGCGAG CTGACCGGGC
    13861 GGTCCTCGGG CCGCCTGGCC ACCCCTACGC GCTCGGCCTG TTCAACCGAC ACACCCCGCT
    13921 CGTCCACGGT GCTGCCGCCG CGCACCACCT TGGTCAGATC TCTGGCGTGA GAGACCGCCG
    13981 CATCACGGCT GTCGAAGGCG CCCTTGAAGC GCCGAAGCTT GTCCACCAGG AGGTGCTTGC
    14041 CCTGGAGCTT GGGCAGTTCT TGCTCAACAT AGGCGGTCAC GCGCGGGTCC TCGCTGTTCA
    14101 CCGCACCCTC AATTCGCAGG CTGGCCACCT CCACACGCTG CTTCCCGTCG CGCACAGTGA
    14161 GCATGACGTA CGCATAGGCA TCGCGATCTC CGCGCTCGGC CTGCACATGA ACATCCACCT
    14221 CAACCGTCTG GGGCTCGATC ACACGCATGC CACGCTTCTG CCAGGCTTCA AGTTTTCCTG
    14281 GCCATCCCTT GTCGATCTCC TTCATGGCCT TGACGGCGTC GCTCATGGCG GGCTGCAAGG
    14341 CCCCCAGCGC CTTGTTGCCG CCCAGGACGA TCACCTCATC TCTGAAGGCC CTCCAGTTGT
    14401 CACCATAGAC GGTCTGCAGC AGACTTTGCG CAGGACGCTG CGCCAGACTC TGAATGCTCG
    14461 TGAGCTCACC TCTGGACGCA CCGAGATAGG CCCCTGCCTG AGTCCCCAGC GAGGACATCC
    14521 ACGCACGGGT CTTGTCCTGG TCATTGGCCC AGTTCATCAC CCCGCTCATG TAGCGGTTGG
    14581 CCGCCAGGAT GTAGCGCTGG AGGTCCTGGT CGGTAGCTGC CCCTCGGACA TTCGGCTGGA
    14641 CGGAGATGGA GTCGTATGCC TGTTTCACGA CATAGGCGAC CATGGGATGG ATCACCGTGT
    14701 CGGCCAGGGC CTGATAGTCG GGCTTGGGGA TGATGCGGTC CTTGCGTGCT TCTCGGACAC
    14761 GCAAAGCCGG ATCCATGGCC ACCAGATCGT CCCAGCGCAA CCCACGATCC ACCCGATTGC
    14821 GACGGTTGGC CACCAGCTCC TGCCCGGCAT CTTCTGTAGC CACCTCTGCG GACACGTGCA
    14881 GTTGGACGAG AGGAGGAACC GTGGCCTCGG GCACGATCAC ATCTGCGGCG TCTACGTCCT
    14941 CGGTGATATG GGGGGAGACG GCAAGTCGCT GCTCCTCCGT CCACCCCCTC CGGACTTGCG
    15001 TATTGCGCGC CTCGACCTCG CCCGCCAGCC GCCGGTAGCT CTCCAGCGGA CGGTGGGCCA
    15061 GCAAAGCCTG GTCGTATGCC TGCTCCAGCT GCGGCGTCGA CATCTCGGTG GAAAGCTGCC
    15121 ACGCACGGTA GGAAATGTCA CGCAGGTGTC TTGGCGGGTT CGCTTGCACC TCGTGGACGG
    15181 TCACCCCGGT CTTGGCGGCA AACGACTGGA CGGCCAAAGA AGCATTGAGG ACCTCGAACG
    15241 GCAAGACACT CGTGGTGGTG AACTGCTGTG GGTTGCCGCC CGGGGCAAAG CCCTCGATGT
    15301 CCTGGATGAC GTGCTGGACT TCATGCAGGA GGATCGACAA GGCTGTGGCC TCGTCTGGGC
    15361 CCTGCGCATA CACCTCGGGC GAGAGTCCGA AGTATTTCTC GTCCCCCGGC GACCTGCGCT
    15421 GGTACCGGCC TTCGGCAGCC TTTTCCGGGG CGATGATGAT CTGCACATCG AGGTGCCTCA
    15481 GTTCCGGGTA AGCGGCAAAG AGCGCTGGGT GGTCGAGGAT CTCCGAAAGG CTGGTTGCAC
    15541 GAAGGCCCCG GCCACCGTCC AGCCGAAGGT TCTTCAGCGA AGCCCCGTGA TCGTCAAGCT
    15601 CGAAGCGCCA CTGACCATCA TGCCCCTGGA ACCACCCGGT CTCGCGGCGC ACCAGCTCGG
    15661 CCGGCTGGCC ACTCTCAACG CGCGAGACGG CCTCCGAGAG CGGCCGAAGC GGCTGCAGCT
    15721 GGGACTTTGG TCCAGCAAAA CTGAACCGGA TGTCCGCATT GCCGGGATCG AACTCGCCGT
    15781 CGTTATTGGT CGCGCTCTTG ATCTGCTCGG GGCGGAAGAC CACATATTCG GTACCGCCTC
    15841 CCTTGTGGGT GAACGCAATC CCGTCGTAAC CCATGCCGGA CAGAACCTCG TCAACGCTCT
    15901 CGAACCCCAT GTCATCGTCG AGGGCCTCCT GAACCTTCTT CGACATCAGG ACAGCATTGG
    15961 TCGCCGGGTT GCGCATGGCC AGGTAGACCG GCATCACTTT CCCGTTTTCG CCCTTCGCAT
    16021 ACTGCGCCGC AGCATCTTCT CGGTCAGTGA AATAAAAGCC GTCGCCCCAG TCTCCGCTGC
    16081 CATTTCCATT CCCGATGAAT TCGGCAGAGA ATTCTGTGAA TTCGGATTGC GTTCCGTGGT
    16141 ACACCACCAG CGGCTTGCCC ACCGCATCAA CAACCTTGCT CGCGCCAAAC CATTTCCCAA
    16201 ACCCCTCGGT CTTGGTCAAG TCTTGTGGGG CGAGTGGAGC ACGCGTGTCG CCAGCCACTT
    16261 GTGCTCGTGC TCCCGCAAAG CTGAATCGAA TGTCCGAATT CTCGGGATCG AAGGTCCCGA
    16321 CATTGCCGAC AGCACTCTTG ATCTTCGCAG TGGGCAAGAG TGCGTACACG CTGGCAATGG
    16381 GCAGGATGTC CGGGCCAACG TCTTCGCGAA CATCACGGAA CATGATGGCG TCATAGCCTT
    16441 CACGCTTCGC AAACGCGCGC AAGTCCTCTC CGTACCGCAT GCCGTCGATC CTGGCGTCGC
    16501 GCTCAACGTC CCGGATCATC CGGCCATCAC CTTGCACCTC CAGCACCTTT TCGGCCCGGA
    16561 CATAGACGGG CATGACATTG GCGCCATTCC ACGTTGAACG GTACTTGGCG AATGCGCTGG
    16621 CCATCGACTG GCTCGGCGTG GCGAAGATGA TGCCATCACC CTCCCGGCTC ATGTCTCGAT
    16681 CGAAGGCGGT GAAGTCCTGA TTGGTCCCGT GGTACATCAC CAGCGGCTGG CCTTGCTCGT
    16741 CGAGCATCTT GGAACCGGCA AACCACTTCT TGAACGACTC GGTCGCGGTC AAGTCTTGTG
    16801 GCGTCAGTGG CGCACGCGTG TCACCAGCTG CTTGCGCCCG CGCTCCAGCG AAACTGAAGC
    16861 GGATGTCCGA ATTCTCGGGG TCGAAGGTTC CGATGTTCCC GGTAGCGCTC TTGATCTGCT
    16921 CTGGATAAAA AGCAACCGCA TGACGAACTG CCCTGTCACT ACTGACCCAC ATAACTCCGT
    16981 CGTGGCCAGC ATCCTCGGCC AGATTTCGGA CAGCCGCCCC ACCCTTTGAA TTGATGCCTA
    17041 TGCCACGATG TAGGTCGTAC AGCTTGCGCC CATCGGGCAG CACCCCTTGC GTGACCACCA
    17101 ACGGGTTATT GAGCGCAACA TACACGGCCT GAACATTCGG CACCCCACCC GCACCGAACT
    17161 GCTCGTTGAG TGCGTAGCCA CTGGCCTCTT CTGGGTTGGA CGTGAAATAG AACCCCTTGC
    17221 CTGCAAGTCC TTCATCGCTG GCACCAAATT TCCGAATGTC GTATGTGGTG AAGTCTGCTT
    17281 TCGTACCGTG GTACATCACC AGCGGCTGGC CCACCGCGTC AAGGACCTTG CTCGCGCCAA
    17341 ACCACTTCCC GAAAGCCGCG GTCTTCGTCA GGTCTTGAGT CGTGCGTGGC GCACGCGCGT
    17401 CGTCTGCTCC CGAAAAACTG AACCGGATGT CCGGGTTGCT GGCGTCGAAC TCGCCGTTGT
    17461 TGTCGGTGGC GCTCTTGATC TGTGAGGGCT CGAAAACCAC GAACGACCTG GCCACCCCGC
    17521 CCCCGATCTT CGAATCGAAG AAGACCACGG CGTCGAAACC GTTCTCTTCT GCCCAGCGCA
    17581 TCAGGCTGTC TTGTGAGCGG CCCATATCCA TCGAGTACAG ATCGCCTCGA TCGAGCCAGG
    17641 CCTGAAACTG ATCGCCAGGA GGGCCGTATT GCGCGTCAAA GGTTTCGGCA ATCCACTCTC
    17701 GCAAAGCAAT GGGTATTCCG TAGCCATCCT CCACGATCGA ATCCAGCCTC AAGGGATTCG
    17761 CCACCTTCAG ATACACCGAA TAGGTCTGCG GGTTCGCTCC GCGGCTGTAC CCATCAGCGG
    17821 CTTCCTTGTC GTCCGTGAAG AAATGCCCGT ATGCCGTTCT CCAAGCCTTG CGCGAGAACT
    17881 CAGTGGTTCC ACCGTTGCCG GTCCCGTGAT AGAAGATCTG AGGCTTTCCG TCAGCATCCA
    17941 CCATCATGGA ATCACCAAAC CAACTGCGCA AGGCCGCGGC CTTGGCTTGG TCTTTGACGT
    18001 CAACGATGCT CACGTCATCG CCAGAAAACA CCACATAGTT GTAGCTGCCC TCGCCCTGCC
    18061 CGCGGCTGAC GCCATCCAGG TATTTGATAC CAGGGATGCC ATGTGCTTGG AGCATTTCGC
    18121 TCGCGGCCTT GTCACCCATC ATGTCCCCAG CAAACTGATC GCTGGAGAAG CCCAGGACAA
    18181 GGCGGTTGTA CAGCGCCTCT CCAGTAATGG CGTCGTCGTC CATGGCCAAT ACGATCTGCC
    18241 GGCCCAGGTC GACAAATCGA CGCTCGCCCA TGGCCCCCGT TTCCCAGCGA GCCGGGATGG
    18301 CAAGGGCCAT TCGCTTGAGC GCCTCACGAA CCGTCTCCGG ATGTGCGCTC AGCGGCTTGT
    18361 CCCAAAGCAG CATCCGGCCC TCCTCGGGGA TTTCAACCTC GTAGAGTAGG CCCGGGTTCT
    18421 TCGTGATGCC CCCGCGCTCT TTGATGGCCT GCAACAGTCG GAGATCATCC CTCGCCAACA
    18481 GCGCAACAGG CGAATCGCTC TCGGCGATCT CAAGAGCCTT GGCTATGGCC CTGTCCAGAT
    18541 CGCCCTCTCT GGCCAGGACC CTGACGTTCA GATGCTGCAG CGAACCGGGA TCAAACACCG
    18601 CCCCACCTGC CACCAAGAAA CCATCACCTG AGATGGTCTT TCGGTAGTGC TCTGCCACCT
    18661 CCCGCTTGCC AGCAAAGTAC AGCCCCCAAC CAAATGTCTG CGCACCTTCA CCGGATCCGA
    18721 CCTTGTCCGT GCTGAAGCGC TCAAATCGGT GGGGTGTGCC GTGGAAGGCG CGGGCCACAC
    18781 TGAATCGGAG ATCCGCCGAG CTCAGCGAGA ACCGACCGTC ATTCCCGATA GCACTTTTGA
    18841 TCTGCTTGGG CTCAAAGGCA ATCCACGAAT CCACACCGTG TGTTTTTCGG AAGTCGATGT
    18901 AGGCTTGGCG AGCCCTATCC CAAGCGACGT AGTCCGGGTG GTCTTTGTCT TTCGTGGCGT
    18961 TCTCGCCCTG GCTTGCGTAG AGGGCACTCC AAGCCTCAAT TTTCGCAGCA CGCAGCTGAT
    19021 GCAGGCCATC CACCTCGTTC TCGTTTCGGT AGACGATGCC GTCGTAGCCA TGCGCCTGGA
    19081 TCAAACGCTT GACCTGCGCT TCTGTCTTGG CCGCGACCTT CTCTTCCAGG GTGAACTCAT
    19141 CCGGCAGGAT GGCCACCAGA TTCTCTCGGG TCCAGCGGCC TGCATCTGGC AACCGCAAGG
    19201 GGCGCAAGAT TCGCAAATAC ACGGGCATCG TTGCGTGCGT CACACCGCGC AAGCTCGGGC
    19261 CATAGGGGTC AGCCTCGATT TTTCGGCGGA AGCGATCAGC GGCCTGCCCC GCCGTCCCAA
    19321 AGTGCATCCC GACATCCTTG CGCGCACGCT TGAACTGGTT AAATTCGGCG ACGGTGCTGT
    19381 GAAAGACCAC CAGAGGCTGC CCATCCTCGC TCTTGACCGC CGTCCCCTGC GCCCAGGCGG
    19441 CCAGGTTGAG CGAGCGGCGC TGCGATGCCT CGACACGCTG CTGCAGGCGT TGTGCAGCCT
    19501 CCAGCAGCGC CTGGCGGGCA TCCAGAGCAG TGAGGCTACC CAGATCGCTC GAAACCAGCT
    19561 CCAGAGCGCC AGGAGGGATG ACAGAAGAAC AGGTCGCCTC GTAGGCCGCC TGAGGGGCTT
    19621 GACTCCAGTC ACCAGCACCA GCATTCACCG CAAAGACGGC CAGCGGCTCC TCCTGGTCGA
    19681 AGGCGTCGAC CATCCAGCCA TCCATCGCGT CGAGCAAAGC CCCGGGGCTC GTGAAGTGGA
    19741 AACTGCCACT GACCGCCTCA CCGGCGACCG AAGAACGATC GCCGAGGCGG GGAGTGATGC
    19801 CCTCGGCAAG AATCGCCGCC TTGTTGGCCG CCGGCGTCAC ATGGAACACG ATGCCGGGCA
    19861 CACCTTGCGG ACCTGGCGCA AAGAGCCTCG CGGCCAATGC CTGCTCATGC AGGTGATCAC
    19921 GGGCCGATAC GATGGCGCCA GCCATCTCCC TGGCCAGCAA AAAGGTCTCC GAGTTGGCTC
    19981 GTTCCACCGC ATCGTCATAC CGGGCGGTGA CGGTCCCGGA GCCCACGCTC ACAACAGTGG
    20041 CCAGACGGCC TTTTTTCATG ACCTTGGTCC CCATCAGCTC ATCACGCTGG TGGCGAAGGT
    20101 CTGTGGCCAC GGCCTCTGGG CGGAATGACT TCCAGAACTC GAAACCCTCA TCACTCAGGG
    20161 AGATGGCCGG CGTCAGAGCC CGGCCGGCAT CGGCCTCGAC CTGCTGGTAC AACGCCGTGG
    20221 CCACCCCGCG GCGGCGCCAC AGAGGGCTGA CCGCCACGTT TTGCATGCAG AAACGGCCCT
    20281 GACCGTCCAC CCAAGGCAAG GCCCGACCGA CCACCACATC ACCCACTCGG GCGACGTATT
    20341 CCCCCCACCC CTCACGGGTT ACCACGATGT CCAGGGGCTG GCGGTGATCG CTGGCTTTCT
    20401 CCGTGGATGG TTGGACCCTG TCTTGCGGCA AGGCCACCGG GTTCGGCTCT CTCGCCATTT
    20461 CCGGGTCGCC TACCGCGTTG ATCTTGCGAC CCGTGTCAAC AAACCCCATC GACCGGTAGA
    20521 ACGCATGCAG CCGCCCCTGG TCTGTTTTGC CGTCCAGGGC GGAGCAGCCC AGTGTCAGGC
    20581 GCACCCCCTG GCGGTCGGCC TGCTCCAGCA GGAGCTTCAA GGCCGCCCTG GCGCTGCCCT
    20641 CGCCACGCCG CGCGGCCGGG GTGCGCAGGC TGGCCAGCGT GATCTGCCCG GTGTTGGCGT
    20701 TGGCGTCTAT CACCACCCGC GAATGTCCCA CTCGGGTTTC CCGCACCTGG TTGCCGTCCA
    20761 GCGGCAAGGA CAGATCGAAG ACGTCGAGCG AGCGCGGGCG GCGGATCATC GCTTCCGAGG
    20821 TCGTGAAGTC CTTGTTGCGC CCCCGGTTGG GCACCAGGCC GAATCGCCGG TAAAACGACT
    20881 GCAGGCGCTT GACGCTGGAG CCCCCCAGGT CGGTCGACGG CGTGAGCGCC AGAAGGAGCT
    20941 TGTTCTCGTC GGCATAGCGG GTGATGGCCA GCATCGCTCT CGATCCGATC CCTTGCCCCC
    21001 TGCGCTCGCG TGGAACGATG ATCGACGACA GTTCCATCCG GCCGCTCTCT CGCCCCTCCG
    21061 ACAGCGAATG GTCGACCCCC ATGGACATCA GCAGCGTCCG CAGTTCAACG ATGGTTCTGG
    21121 GGCGGGCATT GTCAACAGGC CCGGCATCCT CCAACTCGTG ACCGTTGTAG ACGATCACCA
    21181 CCTGGTCGCG CGCAACGTCC TCGGTGCTGG CCGGCGACGT CAGGCGACGC TGCAGGGCAT
    21241 TCATGGCAGC TCGGGCCTGC ACATTGCGGG CCTCGACCTC GCCGTAGAGG CGTCGATACA
    21301 CCTTGGAGGC AGCGCCCTCC TGGGCAGCCA CACACATGCG ATGGCGAAAC TCCTGGCTCT
    21361 CCCAGGTTTT CAGGTATTCG GCATAGCTCG CTTCACCCTC GGGCGTGCGT TGCGCACCCC
    21421 AATAGGCCTC GTAGGTTGCG GGCTCCGCTT GCTCGATCGT TCGTCGGGTT TCTTCCAGGA
    21481 GGTGGGGCCG CATGCGCGAA GAGGCCCAAC TCATCAACTG GCTGGAGCCG CCGGAAGCGA
    21541 AACCTTCAAC CGTTTGGATC GCGTGCTGCA GCTCGTGCTT GATCACGCTC ATCCAGCCGG
    21601 CCTGATCCAG ATGCTCGTCC ATCTGCAGGA CGAGGTTTTC TCCGTCATCG CTCAGACGCC
    21661 CCCGCGAGCT GATCCGAGTG GGCATCATCT GCACCTCGAT GTCGGCCAGC CGTGGATAGG
    21721 CCGCGAACAA CGCCGGGTGA TCAATCACAT CTGAAACCCG CGTGGTGTAA CTCTGGCTCC
    21781 CGGTGCGTTG CACGCCATCC TCGTAGGCGC GCATGATCGC CTGCTCCCAG GATCCGCCAA
    21841 ATCGGGCGCT GGCACGGCTG TCATCGATTT CAAAGCGCCA CTTCTGATCC GGGCCCAGGA
    21901 ACCAGCCGGT GATCTGCCGC ACCTGCTCAG CGTCATCACC GGCCGCCAGC ATCAGCCTGG
    21961 CGCTGGCAAG CGCGTGCGCA TCCAGGCCGA GCGCTTTCTC CCCGGCAAAG CTGGCCAAGG
    22021 CGCCCTCCTC GGGCGGGAGA AGCGCCTCCT GTGACTCGAT GTGATCGAGC TGCTGGTCGG
    22081 CACTGTCTGA GCCAGGCTCC CGACGCATGA ACCCATCACG CCACGCGAAG CCCCACTGGG
    22141 CATAGAACGC GGGCAGGTCG GGCCCGTCTT CATCATCCGC ACCACTGCCG ACCTCCAGCT
    22201 CTACCGGCAT GCCGTGCTCG TCGGCCAGCT CCGTCAAGCG TTGCATGAAT CGGGTGGCAA
    22261 CGCCCAGCCC ACGGCTCTCG GGCTGCACGT ACAGGTTGTT CAGGGTCGCC ACACCTCGGC
    22321 GAGCCGTGAT GTCGATCTGA AGGCCCTCGG CAAGGGCGGG CTCCGCCCCC TTCACCGCCT
    22381 GCAGGAAGGC CTTGGCCGCG TTTTCAGACG CTTCTTCTAT GGGTTCGGTG AGTAGGGGCT
    22441 GAAGCCCGTT GCCACGCAAG TAGCGGCTCA CCTGCTCCTT GGAGACGAGA CCCCCCTGGT
    22501 CTGACAACCA TTGCAGAAGC CCCGAGGCAT CCACCTCCGA GAGGTCCAGG CGGCCCGCGC
    22561 TGACCAGACG GCCGACAGCC GAAGTCCACG AGGCGCCCGA GGCCTGATCG AACGGCTCGA
    22621 CACTCAACAC CTGCGCCAGG CGTGAGTACC AGCAAGGATG GCCCTGGCGC TGCATGAGCA
    22681 GATCGAACCG CTCACGCTCG AAGGCATCCA GCTGCTGCCA CACCCTGTGC ACGCGCTCGG
    22741 GGCTGTCCAA CTGGGCCATG GCATAGGCCA GGTCCACCAG CTGCTGGGCG CCCAGGCCTT
    22801 TGAGGGGATC GCCCCCATCG GCCGGCGTTG CCTTCAGGAT CGAGTTGCGC AGCCCGCTGA
    22861 CCACCGCATC CAGCCAGGCC TCTGCCGACT CGGCGTGCGC CTGGGCCGAA GGCCGCACGC
    22921 CCAGCGACAC GGCCTCTTCC ACGGCATACG CAAAAAATTC CTCATCCCGA AAGGTGGAAG
    22981 GGGTTCCGGC GTGGATCACC CGCCCTCTCG CGCGGTCGTG GATCGTGCGC TCCAACGATC
    23041 CGACGTCTCG CGTGGCCCAC GCCTTTGCGC GCCCCACCAG GTGGTTCCAT TCACGGGGAT
    23101 CCATCATGGC CCGGCCCCAC CGGTGTGTGC CCTCGTGCAG ATAGACCGCC GTCTCGTCGC
    23161 CGCGGGCGAT GCGGTCGGCC ACCAGGTAGA TCGAGTTCCC GCCGGCAGAA ACGAACGCCT
    23221 GGGCGCCAGA CCTCACGATG CTGGCCAGCA CTTTGTTCGT TTCATCGAAA CGGACAATGG
    23281 CCGCGTTGAA TTGGGCCATG TCGATCTGGC CCATGTTGTA CTGGAGGATC AGATCGGCCG
    23341 CGTAGAGACC GCGCTGGAAC TCATGAGTGT CCTGAATCCT GTCCAACGCG CCGTCGTCCC
    23401 GGACCGTGAA GCCCATGCCC GCGGCATTTT CAATGGCCTG TTCCTTCGTA TTGAACGTCA
    23461 TGTGGCCACT GAAGCCGTTC TTGTCGAAGG ACTGCGTTCT CCACTTGCCT TGGCTGCTCG
    23521 CATCCGCCAG GATCATGACC CACCGGCTTT CGCTGTCCTC GTGCCTCACG ATGGCGACTT
    23581 CATCCACCAG ACCGATGGAT GCGATGGCCC GCGCTTGAGC CGCGCGGATC TCGGCCAGGT
    23641 GCGCCTGGAA GGCCGGGTCG CTGGCAAAGC TCGCCATCGC ATGCGTCCCG ACCAAGGGCC
    23701 GCGCCGTCGC AGGCAGGTCA GAGGCCTGCA GCACCACGAG CCGGCCCATT TCTTCGTTGT
    23761 GCTTGACCGC CTTGGGCCCC AACAAGCTCG CAACAGCCTT GCGGACCCGC TCGACGTCGC
    23821 CCTCTTCTGA GCGGACTGGA GCGGCTTTCT CGGCATGGCT GAACAGTGGT ACCCCCTGCA
    23881 GCCGAACCTG CTCCTTCATC GCTGCCGTGA CTTCAAATCC AATCTGATGC AGGGTGCGTT
    23941 CCTGCGCGGC CGCTTCGGAC CTGATTCGCG ACTGCGCGCG GTCGCTGAGG GAATCAAACC
    24001 CCGATGCATG ATGACTTTGA GCCAGCCTTT CGAGGCGTGC ATTGATGTCG CCATCTGGCA
    24061 AGGACACTCG GCCCAGTTCG CCGCCGAGCC TTCGGATCAC ATCGGCAGCA ACAGCGGGGA
    24121 CGATTTGCCC ATAGAAGGCA TTCAGACCAG CCACACCCAT GCGCACGTCC ATGTTCTCGT
    24181 AGGACTGCTG TTCCCCTTGC GTTTTCAGTT CCGTATCAAG CTTTTCCGTC CACGCGGAGC
    24241 CGATGTCGTT GAGCAGTTGC CGATAGGTCC GAACGTCGTC GATGATGGTC TTGCCGTCGG
    24301 CGTCTTTGGC TTGCACAGCG AAGTGCCCCT GCAAGGTGCG CGTCACTTTC ATGTTCGCGA
    24361 TCACAGACTT CATCTGGAGC ATGTCCGCAC TTTGTTCACC ACTGGCAAAC GCCACGCGGT
    24421 CAAAGTCGCC CTCCACTGCC TGCCGAACCA CTTCCTTGAC GGCAAGCGCA ACCCACTTCT
    24481 TTGTGGACGT TACGAAAGGT CCATTGGGGA CGCCTTCGGT GCTGCCGTAA CCTCTGTCCG
    24541 CACGGCCATC ATCGATCGCT TCCTGCGCAC CCTCTCGCGA ACTGAAGGCC ACAACGTTCC
    24601 CAGGCAAAGA AATTGCCGAC CCGTTCGCCG ACTCCACGAT CACAAAACGC CCAGGCGAGG
    24661 GCTCCGCAAC CTCGAACCGC GTTCCCATCT GGAACCCCTT GCGGCGACCG TCTTGCGCCC
    24721 AATCCGACTG GATTTCATGG ACGAAAAGCA CCCGTTTGCC CTGTTCGTCG ACTCTCTCGT
    24781 CCATCCGGAT GTGAGCGAGC ACATTGGGCT GGGCCCAGTG CTTGGATTGG TGCTCCGATT
    24841 TACTGGGTGT GGTCTTGGCC ACTTCATCGA TCTTGCGCTG CAGGTTGAGC GACAGATCCG
    24901 AGAACGACTG CCCAGAAAAT CGCTCATCGC CATTGATGAT TTCACGCCGC GCGTCTTCAA
    24961 GGGATTGCGC CGGCAGCGTC AACAAGATCT CGCGGTAGTT TGCGCCGCCA GCAAGGGCGT
    25021 ATTTGGCGTA CTTTGCGGGC GAACCTTCGG CGTCGATATT CAGAGCTTCG GCGTGCCCTT
    25081 GTAATGAAGG AGGAAGTTCA TCAATTCCGA TCTGGTAGCC ATCTCTGTCC ATGACAAGGG
    25141 CGCCTCCAAA GTCGTCTTCC TCAACGGTGA ACCCAGCATC TTCAAGCGCC TTCAGCGCGA
    25201 CGCTGTTCGC CGGACTTCCC AGTGCGACAA CTTCGACCTG AACCCCGTTG GCCGCCAGGA
    25261 ACCCAGTGAC CGCTTCTTTT GTGACCTTGC TCTCCTGCAG GCCCAGCCAC TCGCGCAATC
    25321 CTGTCCACTC GACTTCATCG GCCTTCACAA GACCTTTGTT CATGAGCCCC TGAATGGCCT
    25381 GCAGCCAGGC CTCCGGGCTT GCAGATCGGA TCGGCATGTG ATCGACCTGG CGCAAGAGCG
    25441 CTGAGAAGAG AGAGACCTGT CGCAGGGGTT TGGAGAAATG GGGCTCGCCA AGCCGAACCA
    25501 GCGGTTGGGG TCCACGCCAC GAATCGGATC CCCCTGAAGG TCCGGCCTCA GTAGCTGCTT
    25561 GATCTCGTGC ATCCATAAAA GTCACCTGCG GTTTGTGACT TTTATTCTAC GTTATAGGTA
    25621 ATCCGTGGAT TATAAAAATG CACCTTCACA GGGCCGTCAT GTGTCCCCTC CCAAATCTGG
    25681 TAGTTCACCC ATTCGGGAAT TTTGCGGGAA ACTGCTCAGG TCACACACGA ATATGGCGCC
    25741 GCTTGACGTG CGCCGGGAGT GCCTATGCTG AGCGCGGCCG GGGAGGATCA GCGGGCAGCT
    25801 GCCGCTTGAG AGATCCTGCG GCGCCTCAAA GGGCGTCGCA GGATCTCAGG CCCGCCGGGG
    25861 ATGGATCGGC AAGGCATGCA AACCGTGGCT TCAACTTTCT GGAATAATCC ATGGGTCGTC
    25921 CTTGGGCGAC CCCGCTTCTC CTCCCTGAGC GGGCGCCTTT GTGTGTGATA GCAAGAAGGC
    25981 TTTCCCAACC CGGCCCATTG GCCGGGTTTT TTTTGTGCCC GGCATGGGCG CAAACCTGCG
    26041 GATTCAAGTC CCGCTGCATG CTGGCCACGT CATTTCTCGC GCTGAGACTT GGTGCTACAA
    26101 GAGCCGGCGG GCGGCCTGGT TGAGCTTCGT TGCCATGCTG CTGCTTTCCT TGATCAAGCC
    26161 TCGTTGAGGC GCTCTGCGTC GTCCATGCCG TCGTTCTCGC CCTTGCCGGA GTCCTCAACC
    26221 CGCATTGCTC GCCCGGCGTC GTTCAGTACG ACCCACCAGT AGACCGCGCA GTTGGGCCAT
    26281 GCGTCAGCGT CGGCATCCAC GCCCTTGTCC ACATCAGCCA CGACGCCGAA GCCCGACAGA
    26341 TACCCGTCGA TCCAATCCTG CGGAGGCAGC ACTGGCGGCG TCACTGGTAA GGGTCGGCCC
    26401 CAGCGCGCAA GGGCGGCCTC TCGGGACGGA AAGGTGGCGA CGGTGTGCAT GACTCTTTCC
    26461 GATGCGCCAG GATGTCGACG GTCAGGCGAC ACGCTGGATA CGCGTTTGAC CGGCTGTGGG
    26521 GAAGCTCCGC TGGACCGTCA ACATGACGGC ACGAGCCGCC CAGCCGATAC CGTGGAACTG
    26581 AGCTTCCAGG GCGGCCGCCT CATCCTCGGT TGCGCAGTGG ACTGTGTGAG GTTGTGCTCC
    26641 AACCCGGACT TCATACTCAC TGGCCGGACT CGGCCAGAAC TCAACGACGT GCTGATTCGA
    26701 CGTGTTCACA ATGTTGCGGC TGCCAGGGCC GCCTTGATTG CCCGCTTCGC CTCGGGCACC
    26761 GAATTGAACC CCCGCATGGG CGATTCCTTG ACCCCAAGCT GCGCCGCGCC AGATCCGGGA
    26821 AGGTGCTCCG TCCACATCCA GCCACTCAGG GCTGCCGAGC AGCCCTTGCC GTGCCCCGGC
    26881 TGGCGGCTGA TGCGAGCCAC AGGACGGCCG CCAATGGTGC CGACCCATAC CTGCAGGCCC
    26941 AACGCCCCCG GTGCCTGCCA GGCCAGCTCG GCGCCGGCCT GAAGGTCACT CAGTGGTTCA
    27001 CGCCAGTAGC CAAGGGAAGC CATTTGGTTT CCGACCCTGT CAGACAAACG CTTCAGCCAG
    27061 CCGGTGCAGC TCGGCCACTT GCCGTCGAGC GTCATCGGCG ATGTGCTCTT CAAAGTCGGG
    27121 GTGCTGCTCG ATTTTTTCGA GCGTGGTCAT TTCGTCTTCC AGCGACATCG CTGTTTGATG
    27181 AGGCTCCAAG AGCTTCAAGG CTTGCTGAAC CGACGCCTTA CCGGCCTCAT CGCTTGGCAT
    27241 GCGAACGACG ATGGTGATGA ATTTGCTCAT GCTGTTCTCT CTCTCCTTGG GTCATACTGT
    27301 AACTTTGGCA TGGTCACCGA GAGGCAACCA GTTCGCGCCA CCGCTGAAGT TCTCACGGTT
    27361 GAATGCTGTT CGCGCGTGTC GGTCGCCGCA GCTCACGCAG GCGTGCATAG GTCATGTATT
    27421 CGGTGTACAC GTTCCCGCAA CCGTTGCAGT GCCAAGAGAC AAAGGTGAAC CCGCTGCTGA
    27481 ATCCACATCC CCAATCGAAC AGCGACCCGT CACAGCTTGG GCATGGCCTT GATGCGCGCC
    27541 TGTCCAGGGT GTCAGCGTCG TTCTGTTCGT GGCTGTAGTT GATGGGCCTC CCGCTTGCTG
    27601 AGGCCAGGAT CAGCTCATCC ATCGGTGGGT CTTTGAATCC CCCCTGCAAG GCCATCTCCA
    27661 CCGTCTTCAG ACACCGGTGC GGGTACGACC CCCACTGGTC CCAGACCGCA TGGGCAGCAC
    27721 GCTGGCTGAG CCCGTTCCTT TTCAGCACCT CCACAGCAAA GTGCTCAGCC GAAGTCCAGG
    27781 CGTAGCGCAC CCCCGTCGAG TTCTGCCCTC GACCCACCCG GTAACGCTCA TCGCAGACCA
    27841 CAAGTTCACG ACCAACCAAC TTTGGGACAT ACCACCCCAG TGGCGAGGCA TTACAAAGGG
    27901 TCTGACCAGC TTCGATCCGC TTCCTGCAGA TCCGAGTCCA CGTGCGACCG TGGAAGGCAT
    27961 GCTTGTACGG CGCCTGTATC GCGGCATCCA GTTCGACCGC GTTGGTAGCT CGGTCGAAGC
    28021 CGGCGAGGTA GTCGGTCAAG GTGATCTTCA TCGTCAAGGC CTCAGTCCGG TCGTTTGCAG
    28081 AGTGGGTGGT CCGTGCCGCT GCGACACGAC TTCAGCTTGC GCAGGTTGAT GGCGGCGTAC
    28141 TTGCACGTTC CGCCCTCACT TTGGTTCCGG TCCATCTTCA TTTCAGACAT CCTTCCGGCC
    28201 CGTGGGCCCA GTCAATGAAC ATCAAGGCCA AGGCGAGCCT GGCCAGCCTG TTCGCTCATG
    28261 GCCTTGTGCA GTGCCACGTC GCGTCCATCA CGCACACCCA TCAGGCTCAA GTACGCGCCA
    28321 ACAGGGTCCC TTTTGCCGGA CCGCTTCTTG GGCTTGGGTG GGGGGCTCGC GTCGGGGTCC
    28381 TTGACCCCTC GCTGCAACAG GTAGCGCTTC AGCGCCTCGG AGGGTGGCGG AGTGTGCAAC
    28441 GCCTGGATCT TGCCTCGCAC TGCGCAACAC CAACCCATGG CGTAGGCCTT GCGTTGCGCC
    28501 GGCTTCAGCA CGCCCCGGCA TTCCCCTTTG ACCGCTTCAG GGTACACGCG CAACACGAGC
    28561 TCGTGAACAG CATCGTCGAT CGCTGTCTTG AGCTTGCGCC TCAGCACCTT GAATGCATAC
    28621 TCTGCGAGCT CGGCACGCGG GCCTTCGCCC ACAAAGATCA CCTGGGCATT CAGTCGGCGG
    28681 GCGCCCTTCC TTCGATTGAA GCCGCCGATC AAGGCCTTAA CTCCGAGGGA GTTCTCAATG
    28741 ATGCTCAGGA GAGCGCCCTC CCAAGGCAAC ACATCGGCGC CGGCGAGCTT CGTCGCAGAG
    28801 GACTCCTCAA ACGCGCTCGT CTGTGCGTCC ACCTCATCGA TCCCGTATTT GTCCATCAAG
    28861 GCGCGAGCCT GGTGCAGCGC GGCCGCGGCC TCACCAGGAT TCGCAGACTC AGCCAGCGCC
    28921 AGGATCTTGC GCAGTCGGCG CAGGAGCTTT GCTCTATCGG GAATGGCATC GGAGGTCATT
    28981 TCGGGTCCTG GATAGCCACG CGTGAGCTCA TGTGCGCCTG TGCCTCTGCG GGGCTCGCCA
    29041 GTTCGAAGCG CGGATGTTTC TTGCTGTCAG GCGTCACGAC TTCCAGCTTG TGTAGCGTGA
    29101 AAAGCCCGCC CAGCGTCCAA TTGCAGGGCT TTCCGTCCGG GATCTTGCGA GGGCTTCCAG
    29161 CTCCCGTGAA TCTGCCCACG CAGGAAAAGG CGAGGTATTT CTCCACCTCG TCGAAGTCCG
    29221 CGCCTGCACC AGCGGCGATA AGGTCCGCGG CGCTCTGGAT CGTTCCACAC ATCGGGCACT
    29281 TCATCGCAAT GTGTTCTTGC GGTACGCCTT GGGCCTTCAC TGCGGCCTTG TACTCGTCCA
    29341 GGGTCATGGT CTGCATAGGT TCTCTCGGCC TTCAAGCAGC AGCTGGACCC ACTGCACCAA
    29401 CAGCACTGCT CTGTGTGGGC AGCTGGCGCA TGGCTTCCAG TTCGTCTGCT GTCGTAACGG
    29461 GCATCTTCCC GTGATGAAAA TTCGCGGTGA GCATGTCCCA CTCGCGCCCT GTGGGCGGCG
    29521 CAATCCCACG CCACCGGCAC ACGGTCTGCA CCCAATCCAT CCACAAGCTA AGCTCTTGGG
    29581 CGGGGTGCTG CCGGAGGTAT TCGCGGTTCC GGTCTTCATC GGTCAGGGAG TCGTCGTTTT
    29641 CCATCTGGTC CTCGCTGGGC ATCAGGCCAA CGCTGAATCG GGTGGCAACC TCTTGAAAAC
    29701 CACGCTGCAC CCATCGGCTC GCTTGAGTTC GCTGCCATCG CGACTGCTGA TGACCGTGTA
    29761 CGGCATACAG CGGTAGGCGA AGCCATCGCA GTCTGGTCGC CAGTCGCATG CGCGGCAGAT
    29821 GTTGCCCAGG CGTTTCGTGG GCACGGAGTC CTTTCCCACC GCGTAGTAGC CGGGCGGCGC
    29881 CTCCGCTGAG TCAACTGCCA AGGAACGGTC ATTCATTCAA AATCTCCTGT CGCGCGAGAG
    29941 GCTGCATGCC TCATTGCCCG GGCTGGCTGT TCCGCACCGG GGGCTTGCGC AGCAGCTGCT
    30001 CTATCGCCGA CACCGGTTCG GCTGCCCGCT GGGACTTGCG CGGTTGAACA AAGACAGGCA
    30061 GTTCATCTTT CGGCGCATCC GCAACAACGG AGCCCACCGG GCGGCCGTGG CCAGAGCGAA
    30121 ACGGGGCAAG AAAGCCCACA AACATGCTGA CCTCGACCAA TATGAGAAAC CCGACAGGAT
    30181 CAGCCTTCGG GAGCGCCTTC AGCTCTGCAA AGTTCAGAAG CGACGTTCCC ACCCTGCTGT
    30241 TGATCCATTC GCCTACCGGC TCGGCCATCG CCTGGGTCCA ATCGACCAGC CAGGGAAGTC
    30301 CGGCCTGACC CGAGTGCACC AGCCAGTCGT TGACGAATGC AGCCAGGGGC GGCCCCATCA
    30361 AGATGCTGGT GGCCAGGGCC AGGGGCGACA GCACCAGCCA GCAGACGATG CACCGCGGAC
    30421 GCAGGGACAA GGTCCCCAGC ACGCTGAAAG CCGCCAGCAG GACATTGAGC CCTGGAATCA
    30481 GGATGAGGAA CGGGGTCAGT ATTCGCATGG TGCACTCTTC TTGGAAGTTG CTACCATAAT
    30541 AGTGCACAAG TGCACCAAAA ATCAAGCCGG CCGCGAATCA GCCGTTGTCG TGGCGATCAA
    30601 CCCACTCGCG TCCGAGGTCG GCAGCATCGC TCAAAGGGGA CACCACCTCC CCCTGCAAAC
    30661 GCTTGCGCTC GGAATCCTTG AACGCTTCAC GGCCGAGTGC ATGGAGGACA CTCACGTTGG
    30721 CCGCACCGTT TTTGTTCACC AGGTAGTGAT CAGGCGCCGC ATCTTTCAGA GCCGCCTCGA
    30781 CGAGCACCGT GAAGTCCGCA CGCTCCAGGG CGACCAGCAC CGGATGCTCG GGCTCTATCG
    30841 ATCTCAGCGC TTTGGTCATG GCTGAGCGCG CCGCGATGCG CTCAGCCTCG TCAGCACCGG
    30901 TAGGGCGACC AGGAATGGCG AAAGAGAGGC CCACTTGACG CGCCGCGTCA AAGTGCCTGC
    30961 CAGCAAGGTG ATAGGCCCGC TCCGCGGCCT CAATCAATCG GTTTCGAAGC GGATCATCGA
    31021 CCAGCAGCGG GTTCTCTGGG TCGACTCTGC GGAGCTGCTC TGCCAGCGCA TATCGGACGC
    31081 CAAGGTTCGC CGCGATGGCT TCGTAGGATG CTTCCAGTTT TTCTTCCAGC CCCCTGGCGT
    31141 AGACCTCCCA CTCCTGGGCA TTGCGATTCG CCTGATGGAC CTGATGGTCC ATCAACATAC
    31201 CTTCAAACTG GAGCATTGCC GACATAACAG ACCTCTTGTT TACCGTTTTA CGCTACCCCC
    31261 GGGCGTGGGC TTCCCACCGC CACCACCTGC TGCCTGCATG GCTTTTCTCG CCCCAGAACC
    31321 AGACATGGCC GTTTGAGCCA CTGTGCCACC AAAGCGCCCG CCCATGACGA ACATGTTGCT
    31381 GGCCTTGCCT TCCATGTCCC GTCCGATCAT GGACTTGCCC ACGTTGCCGA TCCAGCCGAT
    31441 CGTATCGTCC GACAGTTCCT GGATCAGGTT GAATAGGCCC TGGATGATGA TGTTCATCAG
    31501 GAGGAAGAAC ATCACGAGGT AGCCGATGAT CGAAACCAGG CCGGTCATCG AGTTACCTTG
    31561 CGAGTTGGCC ACAGCTGGCA TGAAGAGCCA AAGTACCGCA GAACCCAGCA GGATGACCAA
    31621 GCCGCAAGCG GCAAGGAACC CGATGACCAT CAGGATCGGC TTGAACAACA GCATCAGGAG
    31681 GTACAGGTAC CCGCGCTCCG TTCGACTGCC CATGCCCTCG CCGTCGGCTT GCAAGTGAGC
    31741 GAAGGCCCAC AACGGAGCAG CTGCGAGCGA CTCGACCACG ATCGAGACAT ACTGCACCAG
    31801 GGCACTGACC CAGTTGATGA AGGGCACCAT TGGGATATAC AGCGCCAGCA AGGCGCCAAC
    31861 TGCAATCATC AACCCGCCGA TCATGGGAAG CACGCTGAGC AGCGAATCGG TCAAGCCACC
    31921 GGAGAAGAAG CCGGCTGCTT TTTTGGCCAC GCCGACCACG GTGCCGAGCA TGCTACTACC
    31981 CGATTTGTCT GCGTTCGCAA CCGCACCAAC CACCAGCATC GTCTGGCCCA CCGTCATCAT
    32041 GTAGTCGCCG ATGTTTTTGG CGGCAATGAT CGGGTCGATG ATACGCATGT CGGTGCCCGC
    32101 TCCTCCGTCA CCGGATCCTG CGGTCATGCC GCCGAGTGCC CACCGCAGGA TCGACTGCCC
    32161 CAAGGAGCAA TTTCCTGTTG AGACTTCCAT CCCCAGCTTG TCACACAAGC CTTTGGCCTC
    32221 GCTGGTGCTG GAGGCAACGG CCTGGCTCTT GCGGCGGTCA TAGAAGGCCT GCTGGTACTT
    32281 CGAGAATTCG CCCGAGCTGG CGTTGATCCG CTTTTGAGCT TCTTCACCAG GACCGACGAT
    32341 CACGAACTCC ACGGCGTTCG AGGCCTCCAA GATCGCCGCA TTGACCTCCC CGGTCGTTGC
    32401 ATAGTACGAA CCCAGCCCAA AGAAGCCGAA CTCGCGCATC TTCGTGAATG CCTCGTCTCG
    32461 GATCGCGCCG GCGTCTGTCT CCTGGTTCTT TGCGGCATCC TGGACGTAAG ACGTGAACGC
    32521 CAGTGAATTG GACACGATCG CATCTTCGGG AACAGAGAGG CGCTCATTCG ACGTTCCAGA
    32581 CTGACGAACC CAGTCATCGG CGAGCGAGCG CATGGAGGTG TAGAAATTCG GCCAACTCTT
    32641 GTAGTACCGG GAGTAGGTGT TGAGGGCGAT CTGCTCGTAG TTCACCGAGT CGACACGGAA
    32701 GCCGAACACC GAGTCTGCAG AGCGGGTCGC AAGCAATTTG CGGTTGATGC CGACAGCCAG
    32761 ACAGGCCGTT GGATCGTTGT TGGTGCCCAG AACGTGCCCG GCACCCAACG ATGATGCGTT
    32821 GGGTATGGAT CCGATGAAGT TCCGCTGGGT AAGCTGATCG TTCACGGGGA TGTCGACCCC
    32881 CTGCGCGGCC ATTGCGCGCT GCTTGGCCTG GTAGTCCAGT TCGCACAAGC GTTGCTCGAA
    32941 AATTGCATAC CCCAGGTCGA CGGCGCTTTG CCCGCGTGGC GCCTTCACCG CAGACACGTT
    33001 GATCAACGGC GCGAAGTTGT TCATCGCGTC CATTCCCTGG TTGAAGGCAT AGTTACCGAA
    33061 GGTAATGCCC CACGATGTCG CCAGGATCAT CACGACCTGC GAGAGAGAGA ACCCCCCGAA
    33121 GACAGGAACG AGTGCGCCGA TACCCGTGGC CATGCGCACA GGCATCCACA CGGCGCTCAG
    33181 GCGCTTGCCC AAGACCACCC CCTCATGCGC CGTTTGCACC ACGCCGGCAA TCACGCCGTA
    33241 GGTGGCCCAA ACCACGCCAG CAGAAAACAC CACGACGTTG AAGGCCAGGA AGACCACGCC
    33301 AAAGAGCGTT GTCGCGCCGA TGCCCGAGGT CAGGGGCGAA TCGAACATCG GGCCCAGGAT
    33361 GCCCCGCATG ATGATCTTGG CCAGATCGGT GGGGGCTTGT CCGCCGGCAT TGATGCTGTC
    33421 GAGGTCAGCC ATGCCGCCTG CACCCTGGGC AAGCACGGGG CCCACCCAGA ACCCCATCAA
    33481 GAGCACCATG CCGAGCACCC ATTGGTGCAA CGAAGGCAGG AGCGTGGCAG CGGTGTGAGA
    33541 TTGAAGGGGC TTCATGGGTT GGGCACTTTC AAAATCACAT GGAAGGAGCC AGGACTTCAA
    33601 AATCGTCCTC GTCTGGGAAA GAATGTGTGT ACTTGGCGAT AAACGCGTCG AGCTCAAGCT
    33661 GCAACGCATC CACGCGCGCC TTGCCGTCAG GAAATGCGTC ATTTCGCAGA CCCAACTCCA
    33721 CCACCTCGCC GGCGGTCGCA GGGCGAAAGC CGTTCTCATC GGCAAGCATG CTCATCCATG
    33781 CACCTGTCGC CGGGTCCAGA TACTGGAACT CCAGGACTTC CAATTGTTCG GGGCCGACTT
    33841 CTTCGTGACG ATCAAACATG AGCGGGCTCC TGTTCCCTTT GTGATGCCTG TGAAACCGCG
    33901 ACACTGTCCA ACCGGTTCAA CAAACCCAGG CCGGCGGCGT GAATCAGGTG GCTGTTGACG
    33961 ATATCGTCGA AGTAGACGGA GACCGGGCTG AGTTGATCGG CCTTCGCATC AACTGCAACT
    34021 TGCCGCAACC GCCGCTGAAG ATCCTCTGAC CGAGCCATCA GGTCTTTCAC CTGGGGATCC
    34081 GACCCGGGGA CGCCCATGTG CTCAGCCGTC TCTGCCATGC TCTTGAGCTC AAAGGCGCAA
    34141 AGGTGCGCCT CGCGAAGAAC AGACACGAGC ATCTCGTCCC TCGGCATGGT TTGGTAGGCG
    34201 CTGCACCGCT GGCGCAAGCT GTGTGAACTG CGCAGTGCTT TTGTGTGCGC ACATCGCAAA
    34261 AGCCCCGAAG AGAGGGCGAT GTCGTACCGG TCTGCCAAGT TCATTGCATG GACTCCTCGT
    34321 GCTTCTGGGA GCGGTACATC GCCAGCGCAC GTGCACTGTG AGGAACCCCT CGCGACGCCG
    34381 CCATGAGGAC GGCCTGTTCG TGCGCCTTGC GAGCCACGGC CTCACTCCCC ACCGTAGCGA
    34441 GCAGTTCCGA AGAGACGACA ACAACCTGAA GTCCCGTGGG CAATGGAATG CTGCACGCGC
    34501 CGGTACCGGC CTTGGCGGCT CGCTTCAACA TCTGGTCGAT CACCCGAGAG CACGCAACAT
    34561 CGCGCACACC CGACGACATC AGCTCGGTCT TGGCTGGCCC TGGGACCTTG CGAAGCTCAT
    34621 CCAGCCAGGC ATGCACTTGC TCGCGCAGCT CGGACTCGCC ATCCGGGTCC AGAACGATTC
    34681 CTTCGGCTTC TTCTTGCGCC CCGACTACAA GGACGAGCTG ATCTGCATCC TCTGGATCAC
    34741 GTTCAGCGAA TGTCTTTCGC GGCTGGGCAC CAGTCCCTGC AGGCTGCACC AGCCCGCCTT
    34801 GAAGGAACCC CAGCGCATCG TTTTCTACTG CGGCGCCGGG CCGCAGGCCA CTCTCAGCCG
    34861 CATGCATGCT GGGAGCGCCC AGGAAGTCAT CGGCAAAGGC ACTTGGCGCG GTCATCTTAT
    34921 TTTTTCCTGA ATATCTATGA TTCTGAAATT ATTGCAGACC CAATTGTGCC ACCTGCGGTG
    34981 GTTTTGTCCA TAACTTGGAA GCAGCGCCAC GCGGGCGCTG CTTCGCGACT GCTGCTCTAG
    35041 GCTGTCGCCT GAATTTCGTC GTGATAGCGC ACGAGAACCC TGCTGATGCG ACTGGGGTCT
    35101 CGCCGGATGG TGGCCATGCG CAAACTCACG CCACCGTTGA CCGACACGGT GTGCAGCGCA
    35161 GCAAGGAACT GCGGGTTCTC TGCCATGAAC CGGTGCACGA GCATCGGACG GGCGCGCAGT
    35221 ATGGCGTCCA TGCTCTCCCC CACCAGGTCA TGGTATTCGT CATCCTTGGA TCTCTTGAGC
    35281 TGTTCAAGAA ACTTCTGACG GAGCTCTTCG CGATAGGTGC TTTCCAGGCG AGAGAAGTAG
    35341 ATGTAGCCGG TGCGCTCCGC CGCCTCTCGC GTGATGGCGA CACTGTTCGA AGGGATCTCA
    35401 TCCATCCGAT AGTGCAGGTC GACCTGATAC AGCTTGCGCC CCAGGTGATT GGCATCCATG
    35461 GATGCGTAGG AATCGGCGCG GTTGACCGAG TCATTGCCAA AGACGCCCCA CATGAGGTCC
    35521 GGGTTGACCT CAAAGGCCTG AAGCCCGACA AACCGCGGCA TGTGGTTGCT GTAGCTGATC
    35581 TGAAGTGGCT TTTCCGTCGC GATCACGTAC GTACGGAGCA CGACCTGCCC GGACGGCTTG
    35641 CTGCGCCTCA CGCTGGGTTT TTCAGTCTCG ATATCACTCA TCCGAAGGCC CCCCCTTTGT
    35701 AGCTTGGATC TGGTACGGCC AGGCGTCGAG CGACCTTTGC GCGAACGTTG CTCTGACGCA
    35761 CATTCTTGAT CACGATGGTT TCCGGTGAGT AAGCCGGATA CCCAGCGTTC ACGTCGTACC
    35821 CTCGCCGCGC CCACATAACA ATGGCCAGCG ACTCAAACGT CTGAATCGCA CTACGCCCAG
    35881 CCAGTTCAAC CGCGCGGATC TTGGTGACGA TGTTGCTGAT TCGACGTGTG CTGCTCGAAT
    35941 CGTCCATCAG CCAACGGTAT TGCACCGTTG TGGCTCGACC CAGCATGCGC GCGAAACGCG
    36001 CCCCATACGC CAGTGTTGCC TTCGCGAAGA GCTCTTCGGG GAAACCACGA AGGACATCAC
    36061 CGTAGAGCAG ATCGAAGACC TCTCGCAACG TCGGACGATT CCAAGAGCAG GAGCTGGGAT
    36121 CCATGTCATA CATGCGCATC AGCAGTTCCA GGTCGTAGGG CACCACAGAC CTCCTCTGCG
    36181 CATCCCTCTG GTAGAGGTAT GGCGTATTGA GGCCCAGGTC GTACATCATG TCCATCGCGG
    36241 TTCGCGAGTG CTTTGCCGCG AACACTGGGA GATCGCACCA GATCATCGGC CGCTGATTGA
    36301 GGTCGAGCCG CTCAACTTCG GGCAGCAACT CCATGCCATC CTTGATCAGC GGCTTTTTGG
    36361 GATTGAGCGG CAGCCCCCGG ATGTCAGGGG CAATGATGAT CGGCTTCGCT TGTGCGGTTG
    36421 GTTCCATTTG TTTTCCGTGC TCTCAGGGCT TCGGGGCTTC CCCATCTTCT GCGCCTACGT
    36481 CAGGCGGCAG AAAGGTCGAT TCTTCTGGCA GAGTCGCAGC GGCCGCCGCG CGCAGGCGGT
    36541 CGGCGGCACT GAGGCGGGTA ACACCCTTCA CTACCGGGGC CTGCACCGGG GCGCGAAGGC
    36601 GCCCTAAAAA CTGCATGGCC ACCTGTGTGG CTGCGTCGTC AGACTCCGAT GAGGGGCTAT
    36661 CCTCCCCATC GCGCACCTGC TCCGGAGGAT GGGTCGCATC GGCATCGAGC GCTTTGAGGA
    36721 ACTGATCGAC ATCTGCGCGC CAACCTGTCC CGAGGCACGC CTTGATCGAG GCATCACTCG
    36781 CTTCGATTTC AATTCCTTGC TTTTCCGCGG AGGCCAACAT CACGCTCATC GTGCCCCGGA
    36841 TTGTCTCACG ATGGGACAGA GCTTTCTTCA TGGAATCGTC AATTTCCAAA AGTTTCTCAG
    36901 CCGCCACCGA CAGGCCGCTT CGATCTGCTT TGCGCAGGAT GGATACGGCG TCATCAAGAA
    36961 ACAAGTTTGG AGTCCCCATT TCTATCTTCA CCTGCTCGCC GAGACTGGAC CGATCAACCC
    37021 TGTACTGATC GATCGACGCA TTGATCGACG AGAGGGCCGA ACTCGCTGAT TTCAGAATCG
    37081 ATTCCATGAC CTGCACAGGG TCGGAAAATT TGATCAACTC ATTGGGAGAA CGCGCCGCGC
    37141 TGAGAAGGGC TTTGTTGAGA TCATCGACGC CGGCGTACTG CAAGGCAGCC AGGAAGGCGT
    37201 CCCCCTCCGG CGTTGCCTCG GCAACCGCGT CCGAAATCAG GTCCAAAGCC TGCTCGCTTG
    37261 ATCGCTCGAC TGCGTTGGCC ACAGCCACGC TGTCGGCAGC CTCATCCCCA CTCAGATCGG
    37321 TCCGATGACC GGCCATGGGA GGCTCAAAAT TGCGCCCAAA AAGTCGCGCG ATGGCCCGAA
    37381 GAATGTTCAT GATCATGTTC CAGACGGCGG CAAGAACATC GCTCGCGGCC CCCTGAGCAT
    37441 TCGCCAGGAG CCCGCCGGAC ACCACCTCGT CAGACGTCTT CTTCAGCGAT CGGATAGCCT
    37501 GGGAAGCAGA GCGCCCCATC GACTGACGCG CACGTGCTGA CGCACTGGAA TTGATTCGAC
    37561 CCATTGACAT ATCGGCACCC CCAGAATTTA GGTTTTAATT CTAAGCTTTT TTACGGAATT
    37621 TAAGGCCAGA AAGGCAGGCA TCAAGATGAC GACGAATCAA AATCATTGAG CAACATGTCC
    37681 AGGTCCGAAA AATCGGCACC AGCCGCGGTC GGGTCCATCG GTGATGGCGT GGTCTGTTGG
    37741 GAAACAATCT GCTCGATGGC TGCCGTGGCT GCATCCGGGC TCGCGTTCCC TAGCGTCGAC
    37801 TCCAGTCGAT GAAAGCTCTC CTTGGCGCGG TCCGTCAGCC CAACCAGGGT TTCCCCTTTT
    37861 GCATTCAACG CGGTCGCTGC GCTGGACAGC GCCTGTCCGA TCCACTGAGC GCCAGGATCG
    37921 GTCGCGGCTG CAGCTGGCTT CTCGGCCGGC TTTTCGGGGT GAACATCAAA GGCCAGGTCC
    37981 TGGGCGTCTT CGAGCATGGA TTCCACGGCC CCAACGAGAA AGGCCGGCAA CCCGGCACCA
    38041 ATCTCATCTT CAGCAGGCAG CACCACCTCA CCACCAGAGT CCACCTCCAC CAGGTGCGCA
    38101 TGCGCAAGAG CCGGGTGCGC CAGCGAGGAC GCTGGGGCGC CGCCAGCAGG CCGGATCACG
    38161 TCCACAGCAG GCTTGCGCAC CAGGGGTCGA TCCTCATTCA GGAAAGAAAA CGGATCATCA
    38221 TCGACTGCCG AAGGACTGGC CAGCCCCTCT CCTGAGCCTG ACCCATCCTC AATCTGATCA
    38281 CCCCCTGGAA CGGAGAGCTT GGTGAATTCA GCAGAAGCCC TCAAGGCAGC TTCTGGCGTA
    38341 ACCCCCTCTT CAGGAGCAGC GATCGCCATG TGGTTCTGCT TGGACCCGCG ATCCGCCAAG
    38401 GCCTGTGCAC CGCTGGAGCG GCCCTGAGGA CCCTGAGACA CTCCGTGCCC AAGGAACTCA
    38461 CGGGCAGCCT CGTACATGAT GATTGCCCGC CTGGCACCAC TGGTTCCTGG CGGTGAGCGC
    38521 TTGAGCGCGG CGGCCACGGC ATTGACCATC TCCAGTGCCC GGTCATGCGC CTGTGCATAG
    38581 GGCTGCGTCT CAGCGTGCGC GCGCAGGTCT TGTGGCGGCG TGTGGCCAGT CAGGCTGTCC
    38641 TTGAGCTTCT GCCCCTTGAC GTAAGGGTCG TTGAGCGCAT CCACCGGCGT GGAGAATTGA
    38701 TCGACCTCGG CCTGCGTCAA ACCACGGACT TGCAGGAACC GATTGATGTG GAAGTCCTGC
    38761 AGCTGGTATT TTTCAAGGAA CCCACCCACA TAGAAGCTCT TCATCTTGAA GGTGCGGCCC
    38821 ATCGAGTTGA TGATGGCGCG GCCAGCCTTC AGGCTCTGCA AGTTCTTCAG GGTGGCGATC
    38881 GGGATCTCTT CGATGTTCAC CTCAAGCAGT TTTTTGAAGC CAAATCCGTC CTGGTGCTCG
    38941 TAGCTCCTTC GAAGGGCCAC CGTCACCTTG TCGAGATACT TCTGGATCAT CTCGTTGGTC
    39001 TTGTTGGCAT CGTCGATGCG CATGAAGATC TTGGTGACCT GGTTGGCCAG CATGGCTCCC
    39061 GCCTCTGCCG CCCTGGCGCC CTCAGTGAGC TTCTCGATGT CCTGCGCAGC TGCGATCATC
    39121 GAAAATCCCA GCGAGCGGGC TTGCGCAAAC ATCACGGCGA TGCCGTCTGC GAAGTAGTAG
    39181 CCGAGTTCAT CCAGCGCGAC GATGTATGGA TATCGAGCTT CCGTGGCTTT GGACTCAAGA
    39241 ATCTGCCGCC GCGTGCCCTC GATCTCCGCG CCCAGGTTCT TGCCCATCAT CACCCGCAGC
    39301 ACGGCGACGT TCAGCTTGCC CAGGGACTCC GCCTCCTGAG CCGACTTTTC CAGACTCGGG
    39361 ATCAGCATCA CAAGGATTCG GTTGTTCAGC GTGACGTCGA CCATGTCGAT CTCGCTGTAC
    39421 TTGGGCATGA AGATGTGGCC GTAGGTCTTG TCCAGCAAGT TCAACGCCGG GTTGAGCTGC
    39481 GTCGCGCGGT ATCCATGCTG GTCGTACGTC GTCGCATCCT GATCAACGGC ATCGGGCTTG
    39541 CCACCCGGTG CCTGCTGCTT GGGCATCAAC CCATGCTTCT TCAGGCAACG CTCAAACTTA
    39601 AAGCCCGGGA GTCCAACCTC CAGGTAGGCC TTCAGTCCCT CAAATCCAGT GGGCCAGACA
    39661 CCGTTGTTTT GCAGCGAGAG CTTGTAGCCC TTGGCGTACA GCTCTTCGAG CTTGTTGAGA
    39721 GCCAGATAGT CCACAAAGGT CTTGACGGAG ATCGCCATAC CCTCGTTGTC TCGCAACCAG
    39781 CACAACGCTG GCACAAGACC GCGCCAGCAG TTCAACGCCT TTTCCTGCCA GTTCTTGGCA
    39841 TCGCCATCCA CCTTGGGCAG CAGGTTGGCG CCCATCTGAA TGATGGTGTC TTCGTCAGCC
    39901 GTGGAAAAGG GGTTCGTCCC GTTGGTGCGC CGCCGGCGCG ATCGTGCGAC CTGGATCGGC
    39961 GTCTTGCCGG CAAGCAGGAA ATTCAGGGCC AGCACATCGT CCTCCCGCCC GAAGAACCGC
    40021 GCCATGTTGA GGTTGTCCAA CGGCAGCTTG TTGTCCGCCT TGCCATCCGC AACAAAGAAC
    40081 CCCGAACCCC AGCACAAGGC GTTGAAGAAG ATTCCCTTGA GCAACTCACT TTTGCCCGAC
    40141 CCGGTGGAGC CCAGCACGAG TGCGTGCTTG CGGGCATCAT CATCAGACCC CCAGACCTCC
    40201 TTGAACCGAT CGGCAGGGTT CTCCAGCGGG AGTCGGTTCG ACCGCTCCTT TTCGAAGTCC
    40261 ATGTTCCCGT AGTAGAGGAT CCCGTCGCCA GGCTTGCCCT CGGGTGTCTT TGTCCCTGGT
    40321 GGGTACCGAA GCGGCAGCAA GGCGCCCACA GTGGATGACG CCACCAGCAT GACCACCACA
    40381 AGGGGCAGGG TCACAAACAT GAGCACCGGC ATGAGCACGG TGAGCATGAT CATGGCCCCG
    40441 CAGGCCATGG CCAGATTGAT CGGATCGACC AACATTTCCG CGAAGCGCGT GGCCCATGGC
    40501 CGCACATCGA CGATCTGCTC TGATCGGCTG ATTTCGTAAG GACTTTGCAT AAAGTAGATA
    40561 CCAGCTCAAA GGTCAGGCAT CGGAAGGAAA GCTCTCAGAT GGGCCTGCAG GCTCGTTGCC
    40621 AGGAAGACAC CAGCCAACCT GCGCCTGAAC ATCACCCGGT GCAGAGTGCA CCGCACGCCA
    40681 GATATGAACC GAAGCGATCA CAGGAATCAG CAACCCCAAT CGCGTCTGCA GGCACTCTTC
    40741 AGGAGCTGAT CCGGACTCCG CAACGGTGCG CGAAATGATC CGAGCGATCT CAGTCAACGG
    40801 CGAGTTCTCG CGACCGCGGT ACTCCCCGGC CGTCAGCCAG CTGTCCAACG AAGCTTCCAA
    40861 CCTCGCTGGG CAAAATTCAC ACCCTTCGAG CAACGCCCCG GATTCAGCTT GTTGTTCTGC
    40921 CAGGCCCGCC TCAAGCAAGG CTGAGCGCAT CTTCAAAAAG CCTGCATTCG GTATCGCTTC
    40981 GCCCCCTTTG GACGCATCTC CACCAAGGAC TGCCGCGGGG GCCATCTGCG CCAAATACAC
    41041 AGCCAACTCA ATGCGAGCCG CAGGGCCCCG GTCAAGCAGC GACCTTAGTG CCGCGAATGC
    41101 CTTCCGGTCG GCGCGCGCCC AACCGCCCGC CAGTTGCCCT TCGACATGTT GTCTAGCCTT
    41161 TTCGACCAAG GCTCGGGCAA CGCCAACTTC AGCCGGAACC TTTTCACTCA TGGCTTCTGG
    41221 CTTGGTAAAC CAGGCACATT CACCGAGTTC GCCTTGACCC ACTCCATCAA CCCGGCGTAG
    41281 CTGCCGGTGC CGTGAGCGAT CTTCCCGGTT GCGGAAACCA GTGTGGGAGT GGCGTTGAAT
    41341 TTGAGCGCCT CAAACGCCTC ATTGTTCTTG CGTGCCTGCT CCAAGCCTGC GGCACAGACA
    41401 GGGCCCAATG GTTTCCCGGC GATCGCATCC AGCCAGGCGG CTCCAACATT TTCAGAACAC
    41461 AGCACCGAGG CGACACGATC CATTGATCCG GGCTTGTAGG CCACCGGGAC GATCAACGGC
    41521 GCGAACTTGT AGCCATCGCT CTTCATCATC TCTTCGAGCG ATCGACATGC CGGACAGTTG
    41581 GGATCAGAAA AAAGGACGAA AGGCGCGCCA CCCGTTGCAT CAATCGAGAT CCCCGATTGG
    41641 CTCACCACTT CGGCCAATAC GCCAAGCTCT TCGCCCACCA GTTGCGTTGC CACGTCTTGT
    41701 GCAGGCGCGG CCGGAGCCTG TACAGCGGTC CGGACACCTT GAAGAGGCGC TGCGGGCGGA
    41761 ATAGCCAGCA GCGCCAACAC GGCGAGGACC AAGGCAAGAA CGATCGCGAC TTTCCATCTG
    41821 CGAGGCAGTG CGACCTTCGT GGCCTTACCG TCCGCGCCGA GCATCGAGAG CAACTCCTGG
    41881 TACTTGGGGT GCTCGGTGAT CATCCTGTAG TTGGCATGCT TCGGCAGTTC CGGCGCAGGG
    41941 TACTCGCCCA TGACCAAGCC GTCTGGCGCA TTCCGACGCA GCAGGAAGCG TGATGCGCCG
    42001 TCGCCTTCGC CCTGAACAAA CCAGACGCTG AGCGGTGCAA CACTATCGCC CCGCTCCATG
    42061 AGCAAGGTTC CGTCGTACAC ATCCGACTCA TCATTGGTTT GCCTGGCGAT AACGGCCATC
    42121 GCGGCATCGG ATCGGTGCTC ATAGATCGTC AACGGTCCTC GAAAGCGAGC ACGCGGGTAC
    42181 ACCGGCTCAG GCGCACGGCG CCGAGAAAAT AACGAAAGGA AGGAAGGTAG TTTCATCGTG
    42241 TGCATGGGTC GGTCTAATCA GAAGCTTTTG CACCCACCAG GGATGTCAGC TGAGATTGCA
    42301 TGGAGGCTTG CTCGGCCTGT TGGCGCTCTG CCTGGGCCTG GGTGTCAAAC GCGGTTTCAA
    42361 CGGGCGGTCC TACCTGCTGC AAAACCGCCG CCTGGGTCAC TTGCTCTTGC TGCATGGAGC
    42421 GAATGGAAGC GGCCAACGCG TCAGCCTTGT CTGCTATCAC CTTGGCAGAT CCCCAGGTGC
    42481 GCAGTTCTTT CCACCATTCG TCATCGTCGC CTGTGCCGGC CAGGTAGCGG TCGAAGGCCT
    42541 CCTGGAACCC CTCCATCGCT GTGATGGACA CGATGACAGC CTCGTACACG CCGTCGGACC
    42601 TCATCACGAC TGGAAGCCGG TTGCTCCTTG CGCACTTGAT CTCAAAGTCC ACCTGGGCAA
    42661 AAACAGCCGC AGCTTCGGTA TGGGGCGTGG CCCGACCAAC CGTGTTGAGC GAGTAAAACA
    42721 GGATCCGGTC AAGGGGCTTC AACCACAAGA ACTCGGTGTG CGTCACCTTC CCGGTGAGCT
    42781 TCGCCTTCCC AAACAGCGTG TAGAGGTAGG TGTGCTCCCA GTGGTGGACC TGGAACATCC
    42841 GCCTTGCCTC CACGTGGTTG CGGTACTTGT CGTACAGCCA TTGCGCCACC TTCAGGTTCG
    42901 GAAGGCCATT CTTGGCTCCA GCGCAACTTC TGTTGAGGGC GTCAGCCGCT TTTTGGTAGT
    42961 CGTTCTTCCC CTCACGCCCA CCGAATGCAT GGGCCGCCAG CAGCGCAAAC AGTACCTTTC
    43021 CCTGGGAGCT GAAACGATCG GGAAAGCAGA TCCCCTCGTG ACGATGCGAA TCAGCCAACA
    43081 AATCCACGAC CAGGAAACCC AACATACGAG ACCAGCGTCG GCCATTGCGC ATCTGATGGG
    43141 GACCGCCCGC GAACTCACCC CCCCTGAAGT AGGCCTCGAC CCGGTCAAGA AACAGGCGCT
    43201 TTCCATCGGA CAGCGGCTTG CCGCCGACCC GCTCCGACTG CCAGACGTCC TCAGGGAAGG
    43261 TTTGCCGGCG CCAAAGCGGA AGGCGGTCTG CCACAAGGTC GGCCCCGAGG TGCAGCACAG
    43321 GCACGATGGC TGGGAAAACT TTGGATATCT CGTTCGCGAG TTGCATGGGG CTGAGCTCCC
    43381 GACGCATGGC CTGCCCGCCA GCGGACGGGA ACAGGCGCTT GACAACGAGC GCGGCCAGAA
    43441 CGATGCAGAG GATCGAGCTC AAGGGCCTCA ACGTGTCGTT GGCAAATGCT ACGAAATTCA
    43501 GAAGCCCCAC ATCGGCCGGG TGCTGCCTGT AAAACACGAA GGCCTCATTG ATTCGGCTCC
    43561 ATGTTTCTGG TGCCCAAAAG GCCCAGGGCA CGCCAGCCCA GCGCAAAACC GGGGCGCTGT
    43621 AGTAGACGAT CTTGTGAGAA GCCAGGAACC AGATGAAGGT CGTCAGGACG AACGAGATAA
    43681 GCAGAACGGC CCCGACAAAC GTCAGAAATC CTTCCTTCTT GTTCGGGTCC TTGTGTTTTT
    43741 GCCCTGCCAT GCCTTGCCTC AACCAATCAG TCGACGCCAG AGGTCTTGCG CTGACGCGAA
    43801 CTCGCGTGCG CTGATGAGTT CTCGACGCTC GATCTGTGCC TCATACAACG CAAACTGAAA
    43861 TGCCTTGGCG GCCCCCAGCG CCCCGAGACA TCCGCCCAGT GGCAAGACAA CAAGAAATGC
    43921 GTACACGGGC AAGGAGAACA GCGCGACCAA CACCGCGGCG AGCGAGATGA CGCTCATGAC
    43981 CAGGGCGGTC AGCCGGCTCT TCTTCAAGGC GCGGACCTGC TTTGCCAAGT CTTCTTCGTT
    44041 CCACCCATGC AATGCGTACA TGGCCTCAAA GCGCTCTTTG GAGTCCTTGA TGCTTCGTGC
    44101 ATCATCCTCC GGGTAACCCG CCTCAGGCCG ATGTGCGGGC AGCTGACTGC GCATACGCTG
    44161 TCCTGTTTCA GACAAGACTT GGCGAAGCCC AACGACGGAG TCTTTCGCGC GCATGATCGG
    44221 CCGCACCGGC GTGAAATAGG CGATCTTGGA CCAAAAGCTC ATGCCAACCC CTCAGACTTG
    44281 AGAGCCGCGG TGATGCGGTC CAGTGCATCT GGATGAATAA ACCGGCTCAG ATGGACAGCC
    44341 CTTGACAGGG CGCCTACACT TGCACCGGCA TGGGGCATGT TCTCAAGCGA TTGAGGGAGG
    44401 AATTCACAGA GCATGCTGCA CAATCGACGA AACGCCGTCG GTGAGATCAT TGGTACAAAG
    44461 ATCAGATCAA TCTGTCGCGA GTACCGCATC AGCTGCTTGG GAGGCGCATT GGCCACCCAG
    44521 TCCAGTAACT TGATCTCAAC CCGTGCCTGC AGCTGATTTC TTGGAGAAAT GCCCTTGTCG
    44581 TTGAACACGG CCATCGCCAC CTGGCTCTCA AAATGAACCG CTCGTAACGG CTCCGAACCC
    44641 ATCAATAGGT TGCTCATATA CCCTAAACGG CTGAATATAA ATTGGCACAC CACAGTGGCA
    44701 CGCACTGTAA CCCAGCGCTA TATTCTACGC AACACTTAAA TTTGAAATGA ATCGCTTCTG
    44761 GCTGAGCTCA ACACGCATCA TGGTCGATTC AGGATTCAGT CCTGACGTGC TGCGCGTGAT
    44821 TGAACGGGAT GCCCTCGTCT GTGCGAAGTT GATCTTCGAG GCGGCCGGGC AGCCCCTGCA
    44881 GGCTCTTTCA GATCTGGTTT CCAAGGCCGA CTCGCTCCTG CCAAAAGCTG GCACGCCACA
    44941 GGCCATGCAG CACTTTTTTG GCACGCAGCA CAGTCTGCAG GATGCTGCTC TCGATGACGC
    45001 GATCGAGGTG GCACAGTTTG CTCGATGGAG GGTTTCCGAG GCAAAAGAAC CCAACGCCGC
    45061 CATCGATCTG TATTCCCACA GCTACGCAGG TGCGTTGAAT GCCATCTCGG AGATGCTTGT
    45121 GAATGGCCAA GTAGCAGAAC GACGGCGCGC GGAAGTGGAC ACGCTCATGA ACCCACCTGT
    45181 AGGATCTGCA AAGGCTTTGC TGGAACTGCA CCGGCGGGCC GCCGCTTTGG TCTATCCACC
    45241 AAGCGAAGAC TCACCGTCGC AACCGCAACC ATGATGTTCA CGCCCAAGCC CACGTTCCCT
    45301 GCGCGCCTGG CTTTTCTCAA AGCAGGGCTC GCTTCGCACG AGTCGGTCTT GGTCATTGTT
    45361 CGATCGTTCA AGGCCGTCCA GCTGGTAACT CTTGATGATC TGCTTGCACC AGACGGGGCC
    45421 TTCCTGCGGA TCCCCACAAG CTTGAGCGAT GCATTCCTGG AGGACTACTG GCCAGACCTG
    45481 TGCCCTGCCC CTCTGGCCCA GCAGCTCTTC GAGCTGGAGG AATTTTTGAG CACCCAGTTG
    45541 AAAGAGGGGG TTCCTTCAGC CCTTCCCCCC CTTGCAAGTT TCCGCATCGC GTGGTGCATG
    45601 CTCAGCCAGG GCCTGGGCGC AAAAGATGCG ATGGATCAGG TCCGGGCCAT TTCAGCCAGC
    45661 TTGCTTGAGC AAAACAGGCA ACTGTGCGAC TCGGTTGATC GCATCGTTGG ATGATGCGCT
    45721 ACGGCGACGG AGCTTGAATG TCCACGGCCT CCTGATCGAG ATCTTCTGCA ACGCCTTGCG
    45781 TTTGCTTTTG AGCACGCACC TGGAGAGCGC CACTGCGCAT CGCCTCGAAC AGTTCAGGCG
    45841 CTGTGCGGAC TTCAACCCCG AAAACCTTCT TTTCGATCCA CATCGAGATC TGTTCAAGGG
    45901 TCTTGATGAC CTGTCCGAAA ATGGTCTTTG GCTTTTGATC CACCTCCATG CGCCCCTCAC
    45961 ACCACAGCGA GAAGGCGTGG GCCGCACATT CTTCATGGCT GTCGCACTGG GAAGCAGCGT
    46021 CGCCCAGGCC CATCGAGGTC AGCACCTCGC GCGTGCGCTG GTTCAGTGGC GCACCTGGTG
    46081 CAAAGCTCAA GCGAATCTCA CGGCGCTCGT GCGGCAAGAG GAAGTTCTCG GCGGCGAAGT
    46141 GCCAGGATTC ATGGCGGGCA ACACGGTCCA TGTTCCGCGC GCGCAGTGAG AGAGTGATGC
    46201 CGCCGTTGAG ATACCGTCCA GGCACCTCAA TGCCCTGCGC CACGTCGTAG AGCTTGGCCA
    46261 CAAAGCGGAT GCTCTGGGCA GACCCGAGCA TTTCGGTGCA CTCACGGATA ACGGCCACGC
    46321 GCTCAGCGCT CCTCAGCGGG TCTTCCACAT CCATGCCGCG CGTGAGGACC GCATCCCGGC
    46381 TGTACAGAGG CATGGCCTCT TGCAGTGCTT CGCGCACCTT GGGTGTCATT TCAAACCCCA
    46441 GGACATCCTT CGGGCCGTTC TTTGTCTCGA TGGTCATGTT GGTGATCCTT CCGCCGGCTT
    46501 TTTCAATGAG CTTTTGCGCC AACTTCTTGA CGATGGTGTC ATAGAAGGTC TGCAGGTCGT
    46561 CACCCTCCGT GGTCGACTGC CACCCGTTGC GCATGTTCGA ACGCAGCCAT GCAAAGCGCT
    46621 CGCAAGCAGG GTCTTTTGCC GCGGTCTGCA TCAGGTCCCT CAAGACCAGC CCAGCCCATT
    46681 GCTCGGTGTT CGTCACGAAT GGCGCTTTTG GATAGCCACT CGACCAGTCA TGGCGCCGGC
    46741 CCTGTTGCGC CCAGTCGGAT TGAATTTCCT CAACAAAGAA CAACCCATCT GCCTTGCTCA
    46801 TTCGAGCGTG GGCCATGAGG TTCTTGCCGT GCTTCTCCAC CTTGTCGCTG TAATGGTGGC
    46861 TCTTGAAATC GAACATGTCC GGGCGGACCT TTCGCAGCAT GGCAAGTTCG GCCTCCAGGC
    46921 GGTCCACAAG GAACGGATCT TCCATCAGGG GCGAGGGATC AAAGCCCAGT TCTTCAACCC
    46981 GGTACAGGAG ATTTTCGATC TCGTCGTCGG CGGTCATGGC CTCAGAGCTC AGCACATACA
    47041 GTCGCTCCGT GTATTTCCCC CCCTCAATGT TCTTGTAGCT GCTGTACTGC GCGGAGCCGA
    47101 GATCGATGCG CTTGATGCGT GGCATCCGCC GGGCTATCGC TGCGATCAGC GCCTCCTTGG
    47161 TGATCTTCTC CTTGGGATCA AACCCCCCAA GGATTTCGAA CACAGCGCTG TCGTCCAGCT
    47221 CTGCCTGCTT GACGCCCTTC TGAGTGAAAG ATCTGATAGT CCCCACCCAC TGCTCGGGGC
    47281 CCGCTTTTGT TTGCTTGCTC TCTTCTAGCG TCTTGATCAG CCTGCTGAAA AACAGGTCCA
    47341 GTACGCCGGT TGACTTGCCG GAGCCCGGAT TCAGGTACAC AACCGTGTCC GCCATATTTT
    47401 TCCCCGATGT AGCAATACAC GGAGATTATA GGCGAGTGGA CCGAAGTGTA CAAAAAGTAT
    47461 TAACCGATAT CGTTTATTAA TTTTCGATAT CGGTTAATAT CCGGGCGTGA GCCCAAAGAA
    47521 GCGTTCTCCT TCATCGCCGG AAAGCGCCGC CCCCCAGCGA GGCCGGCCGG CACTGCCTGA
    47581 TGCCAGCCCC GTTCTCGTTC GCCTGAGTAA GTCCGATGTC AAGACCGCCA AACGACTTGG
    47641 GAAGGGAGTG ATCGCGGAAG GAGTGCGGGA GGCATTGAGC CGGGCAAGGA TCCCATCCGA
    47701 CCTGAAGGAT CTGGAGTGAG CAGTGCCGCG CAAAGGCTTC GATCTTTGAT CGCCCCCCCC
    47761 AGGCAGCGCC CTCCCCTCGC TCCCGGGCCT CCCTTGGGGA AACGTTCGTT GAGCCCTTCT
    47821 CCACGGCCTC CTCTCCTGGA ACCTTCGCAG GAGATCTCCC GCCGCCTGCT CCCACCCACC
    47881 AAGCGGGCTA CCTCGTTTAT TGACGGGAAG ACGCTTGCCC GTCATCTGAA AGCATTGCGA
    47941 ATCGACGACA TCGAGCTCGC ACTGCTGTGT GTGCCCTCGG GTTATTTCGA CTGCCGCTAC
    48001 GCACTCACCC GCATTGGAGC CGCCCAGGAA GAGGACTGTC GACGCCTCTG GGCACTGGAG
    48061 AAAACGGGCA ATGTCGAGGC GATGGACAAG CAAGCAAAGC CCCTCTCCTG TCACCCCCAC
    48121 GCGAACTGGT ACGAGGCCCC ATGGAAGCGC TACTGGGAAC ACGTGCGCCA GCTGCGCATC
    48181 GAACTGCGTG ATGCCGACGG CCGCCTGGCC TATCTCTCTC AGTTCGGTGG CTGGGCCTTG
    48241 CGTGAGCAAC CCTCCACAGG CCCCATTCTG ATCCTTGCAG CGCTGCGCCA GTTTGGCTCC
    48301 CGGCCGTTCC TGACGTCCAG TGCGCCCGTT CCTGCAGACG CCGCCGGCCG TGTGTTCCCG
    48361 CTCTACACGC AGCCCGACTC CCAGACCCAG GGGGACGTCA TTCGAAAGAT GGTCGAGCTG
    48421 GCCCTGCTGT CCGAATCCTC AGCTCGCCGG TGCATTGAAG CCCTCACCCG CTCAACGCTC
    48481 ATGAGCGAGG CGCAGATGCT CGCGGTGCTC AATGGCCAGG ACGCCACCTT CTCCAGCGTT
    48541 GAGCAGTTCT TCCGGGTCAT GCATGCCCCC GACTCCCCCG AGATGGCGGA ACGCGCCAGG
    48601 ACGGCCGCAC GGCGTCTGGC CATCCAGGGC ATCATCCACT CGGCCAGGGT GATCAATGCA
    48661 CGGCCACCCT GTGCCGAAGC ACCCATCTCC GTCGACAGCA CTGTTGTGAA CAGCCTGATC
    48721 GACGCGCAGC CAGAAACGCT CACCACCGAC CAGATCGGCG TGATCTGGGC ACTGGTCAAC
    48781 TCCCTCCGGT CACCCTCCCC CACCAACGCG CTGCTCTCAG GGGATGTGGG TACCGGCAAG
    48841 ACCCTGGCCT TTGGCATCCC TGCTGTCGCC GCCCACCTGG CCGGCGCGAA GGTGGCCATG
    48901 ATTGCGCCAA CCGAGATCCT GGCCAACCAG CTGCACGCCT CTCTTGTTCA GCGATTTACA
    48961 CAGGCCCGCA TCGAGCGCGT CCTGACCGGG CGCAAGATCC AGGACCTTTG CGCCATCCTG
    49021 GTCGGCACAT CAGGACTGAC CACCCAGGCT CAGAAGCAAT CGTTCGTGCC CGATCTGCTG
    49081 ATCGTGGATG AGCAGCACAA GCTCGACACC GGCACGCGCT CCGTACTGCG CGGACCGGGC
    49141 ACGCACACGA TCGAGGCCTC GGCAACCCCA ATCCCTCGAT CACTGGCCAG CAGCCTGTTC
    49201 GCCGGCATGC AGGTGTTCAA CCTGTACCAG GCGCCTGTGG CTCGCGATAT CGAGACGCAC
    49261 CTGGTGGAGG AAAGCCAGCG TGCGCAAACT GTTCGATGGC TCAGGGAGGT CATCGCTGCT
    49321 GGCCATCGCG CGGCGATCAT CTACCCCCGC GTCGAAAGTC AGGAGAAAGC GAACGAGACC
    49381 TCCGGTGTCA AGCAGTCGCT CCAGGCGCTA CAGGAGCACT TCCCAGGTCG GGTGGCCCAC
    49441 CTGCATGGAA AGCTGAAATC TGTGGATATC GACGCCGAGC TGTCTCACTT CCGCAGCGGC
    49501 GCCAAACCGC TCCTGGTTTC AACAACGATC GTTGAGACCG GGATCGATGT GCCCGACGTT
    49561 CGTCTGATGA TCATCAAGGA GGCGGACCGC TTTGGCGCAT CGGCCCTGCA CCAGCTGCGC
    49621 GGGCGCCTCG CGCGCAACGG CGGACATGCC CGTTTTGTCA TGATGTGCAA GGATCTCGAT
    49681 GCTTTGGCGC CAGAGACGCT TGAGCGCCTG CGTGCGGTCG AGGGAACCTC TGACGGGTAC
    49741 GCATTGGCCG AGGCGGACAT GCGGGCCCGC GGCTTCGGCG ATCTCTCTGG CAGCTCGCAA
    49801 GCCGGAAACA TCAGTTGCGC TTTTCGTATG CTGCGGCTCG ATTTTGATGA GCTCGCGCAG
    49861 CACCCGATTC AGAACAACTG AGGCTCAATG TCCCAGTCTT CCCCGTAGAC TGCCTTTGCA
    49921 TACTCGTCCC GGACCTTGAG ATACAGCACC TTGGTCTCCC GCCATTCCGA GGTCTGCAGC
    49981 CGCCGGAAAA GAGTGGCCGT CATCCACCCT GCTTCGCGAT TCAAACTCAG GACTTGATCA
    50041 ACGAACTTCT GCTGCTCGTC ACGGGAGAGC TGCCGGAACT CCCGATCAAT ATCATCTCTG
    50101 CGCGAATCTA TCCACCGAGG TGCTGGCTGT GTTTCCACAT AGCCATGGTC TACCGTGGAC
    50161 GGCTCACCAT CTTTGGCCCG CGCATTCTCG GCTGGAGCGG CTCTAAACAA ATCCATCTCT
    50221 TCAAGCAAGG AGCGCAGATA CGCGGTTCTG GACTGCACCT CAACAAGATC CGGTCGACCC
    50281 AGTCTGGCTT GAAGCTTGAC GAGTGCAGAG AGGATATTGG ACTCGCTGTG TCCGATTTTT
    50341 ACCAACCCGG ACAGATCTTT CAACGGAATG CCCACCTCTG TGCCCAGGCG CACAAGCTCG
    50401 TCGGACAATT TTGGCAAGTC ACCAATGTTG GGTAACGCTT TTCGCCGAAC AGCAAACTGC
    50461 ACCTGTGTAA CCATGCGCCC TTCACGGAAT TCCAGCAGTT CGATTTCGAT GTCCGTGTGC
    50521 TCGTTGATCT CCTGCACAGC CTTGAGTACG CTTTCACTCT TGAGCTTTCG CCACTCTCGA
    50581 CGACGGACAG ACCCGTCAGG GAGCACTGTG GCTGGCGTGT TGGTCAAGGC ATCAACCCAC
    50641 CAGTCTGGTG GACAGCGGCA TGTCACACCA GTCGGACTGG TCTTGTAGCG CCTGCACACC
    50701 TGGTACAACG CGATTGCGGT GTACCCCTGC AATCGTGATG ACTGCTCCAG ATCGATTTGG
    50761 GTGTAGTGAT ACTGCTTCGG ATCCGCTAGA ACGGTCATGA GGGAAGGAGG AAATGCCCAT
    50821 GTCACCCAGG TGTTCCCCTG GCGCAGTTCA AGACCCGCCT CAGACAGCAC ACTCATGGAG
    50881 CGCCAGATCA CCCCACTCGA TGCGTCTGGC GCCTCCCAAT CTACCTCAAG ACGACGCATT
    50941 TCAAGAAGGG TCTGCTTGAC CAACGTTCGC GGATCAGTGG AAGAGTCCTG GCTTTTCGTG
    51001 TGGCTTAAGA TCGACTTCAA GGGTGCTTCG AACAGATGGC GAGCATCCAG CCCCTGTACA
    51061 CCGTCTGTCC TTTGACGAAC CTGTTGCTGG GTTTCGTACA GGAGCGCATC AAGCACTTTT
    51121 CGGCCGATCG CTGTCAGTCG TCCCACACGT GGGACCATCA CCAAAGCCAT GTTGGGCTTC
    51181 AGCAATACCG CACGACCATT GGGGGCCTGC GGAGGGAAAA GGCGTACGGA CAGCTGCTGC
    51241 ATCTGTCCAA GTATATTTCC TCGCCGGACA GTTCCGCAAG CCTACACGGC AAGACACACC
    51301 GGTAAAGTCC GGACATTTCG ATGCCAGCTC ACAGTGGAGA AGCCGGTAAA CACCGGACAC
    51361 ATGGGCCAGC AATTCAGTCA AAAACAGGCT GAAAGCATCA AAAACAGCCC CTACGGTAAC
    51421 TGTCGGACGT TGATCGGTAG GGCCCGGACA CTTGGCGGTA AAGTCCGGAC ACTTGGCGGT
    51481 AAAGTCCGGA CAGACCAGCT ATACAAGCCA TTGTTTTATA TAGACATATT TGGCTTATCC
    51541 ACTGCATTAA GGTATTCAAG ACTTCTTGGG TTTTCTTTCA AAAGACGTGG CGCAAGCGCC
    51601 AGATGGACGA GGTTTTCAGA AAGTCCTAAG ACGTTTCGCT CTGTTTCTCA AAACTCGCTG
    51661 CTCTTTGGAT GTTTTTTCAT TTTTCGTGGT TTTGCTGTAA ACTTGAAAAA TCAACTTCCG
    51721 ATAGAGCAAG CAGTGATCAA GATCAAACCT CTCGATGCCG TCGTCAACCT CGAAGTGCTC
    51781 ACCGCGGTAA GTGCGAGAGC CAACCAGATT GTGGCCAGCG TTCGGGCGAA CATGCTCGCG
    51841 CCTGAGGCGC GGAAGATCCC ACCCGTGTTC AATTCTGCCC AGATGGCGGA ACTGATGGGC
    51901 CTGGAGAAAT CCGCAGTGCT CTATCAGGCG AACAAGGGTG ACATCCCCAG CGGACATAGA
    51961 GACGGCGCCA TCAGGAGAGA GTGGTCACTG GTCGAGGCCC GCCAGGCGAT GCGCGCTTTT
    52021 CGGAAAGACA CGCTGCGCGA TCCCAAGAAG TCGGCCGGCG TATGCATCAC GGTGGCCAAC
    52081 TTCAAAGGCG GCGTGGGCAA GACCACCACA GCAGTGACCC TGGCTCAGGG ATTGAGTCGC
    52141 CGCGGGCACA AAGTGCTGGT GGTCGATTGT GACCCACAAG GCTCGATGAC CACCCTGTTC
    52201 GGCGTTCTTC CCGACACGGA CGTGCAAGAG GAGCAGACGA TCCTCCCGCT TTGTGCCGGC
    52261 GAAACGGACA GCGTCATGAG CGCCATCCGT CCAACCTACT GGGATGGTAT CGACCTCATT
    52321 GCCGCGGCAC CCCTGCTCTT CAATGCCGAG TTCCTGCTGC CGTCCAGGCA GAAGCAGGAG
    52381 CGCGACTTCG CGTTCTGGCG GGTGCTGGAC AGTGGGCTGG ACGAGGCCAG GGCCGAGTAC
    52441 GACGTCATCA TCATCGACAG CCCTCCGTCG CTCGGCTACA TCACCATCAA TGCACTGATC
    52501 GCTGCCCAGG GCATCGTCAT GCCGCTGCCG CCCAATGCGC TTGATTTCGC ATCCAGCGCC
    52561 CAGTTCTGGA ACCTGTTCAC CGAAGTGTGT GGGGGTCTGT TCCAGTCACG CGGTGACAGC
    52621 AAGAACTTCC ACTTCCTGGA TATCGTGCTG TCCCGCGTCG ACCGGTCTGA CACGGTGAGC
    52681 GAGGCTGTGC GGCAATGGAT CGTGGCCGCG TACGGAGCGA ACGTTCTTCC GATCGAGATC
    52741 CCGAAGACCT CCATCGCGGC AACCGCGTCC GCTGAGTTCG GAACCATCTA CGACTTGCCA
    52801 CCTTCGGCCG CGAAAAGCAG CACGATGAAA CGTGCGCGTG ACGCCTACGA TCGCCTTGTC
    52861 GAACACATCG AGCACCAAAT CATGAGCATT TGGGCTGGTG ATATATCGCA TTGAGCATGG
    52921 TGGAGAAAGC AATGAATACC AGACCATCAA TCAAGGACAA AGCGCTGCTC GCCGCAAGCA
    52981 CGACAGCGGC GCCGCCTCAG GCGCCCGCAA CAGTGGCCAG GACTGGCCCT GGAGCCCTCG
    53041 TGCGACATCT CCAGTCCGAG TCGATCATCT CCGCTGAAAA CCAGAACCTG AAGGAGCAGC
    53101 TGGCTCAATG GGATGGCGCA GAACCTCACC GTCACCTCGA CCCCAAGACG ATCCGCGCGT
    53161 CGCGTTGGGC CAATCGGCAT CCGGACTCTT TCCAGAATCC TGAATTTGAC TCCCTGAGGG
    53221 ATGAGATTCA GCACGCCGGA GGCAACATTC AACCCGTCCT GGTGCGGCCC CTTGAGGTGC
    53281 CGGACGGTCC GTTCCTCTAT GAGCTGGCTT TCGGGCACCG GCGCCACCAG GCCTGCCTGG
    53341 TGCTTGACTT GCCGGTCCTT GCGATGGTCA GACGAATGTC TGATCAGGAG CTGTTCTCCG
    53401 CGATGGACCG GGAGAACCGG GAGCGCAAAG ATCTGCGGCC GTACGAACAG GGGGTGGCGT
    53461 ATCGGCGTGC GATCGAAGAG GGGCTTTTCT CCTCTTTGAG AAAATTGGCG ACCAACCTGG
    53521 GGGTTTCACC AAGCACCGTC TCCACAGCCA TTCAACTGGC CAGCCTGCCC GAAACCATCC
    53581 TTCAAGCTTT CAACAGCCGG CTAGACATCC AGTACCGATG GGTAGCACCG CTCCTCGAAC
    53641 GGTTTGAGAA GGCCCCAGAT GAACTGGACG CAAGGATCAA GGCTCTAGGA CGTCCCCACA
    53701 AGCTGGGTGG CCAGCAAGTG TTTGCACATC TGATGGGAGC CCAAGCTCCA GCTCCGAAAT
    53761 CAATTTCGGT GAAGGGGCAG CAAACGGTCA AGATCGTCCT GTCGGGCCGC GGAGCCAAAT
    53821 TCGTGTTCCA GAAGATGGAC GCCGATCTCT TGGGCGAAGT TGAGGCGGCG ATCCAGGCTG
    53881 TGCTCGAACG CAGAGCTGGT CGTTGAACGC CCGAGCTGAG CGGAACCCAG GGCTTGCTGA
    53941 GCGTGTTCAA TTGGCCGGGT GGAGCCCTGC CCCTGGTTTC CGCGCTATTT GGGTGGCTCG
    54001 CCGATCTTGC GCAGGTAGCT CTCGGCCAAT TTTTTGATGT GGTCCGGGTC GATCTGCAAT
    54061 GCCTCGACAA GCGTCTGCTC AGCATGGCGA ACACCGTCGA GTTGCATGCG CTTGAGCCCG
    54121 AGGATGTCGG AGACAACCGG GTCTGATCCA TCTTCGGCCA CCAAAAAATA GGCGAACACC
    54181 GGCCCCAGCT CATCGAGAAC ACCGCTGACC GGATCGCGGT CAAGGCGGCC GATGTTCTGC
    54241 TCATGCACAG ACGGACTCCA GTCCAGCTCG CCAATAACGG CAGTGCGGCA CACCTCCTGT
    54301 AGCCCGTCCA GGCCGGCGCC AGCGCGCAAA GAGATGATCA TGATGCGGGA GTCGCCTTCG
    54361 ACAAAGGCTT TCTTGCTGGC TTCTTTCTGT GTCGGGCTCT CCAGCCCTGT GTACATGACG
    54421 GGAACGAAGT CGCTGAGCTG TTCACGCCAG ATGCGGTAGA CCTCATGGTG CCACCCAAAC
    54481 AACACGACCT TCTCCTCGGT CTCCAGAAGC ATGCGGACGA ACTGGGCAAC GTAGACGGCT
    54541 TTGGCAACGC CGGTGGCTTG GCGCAGCAGC ATGTCGAGTT GGCCTGCTGC CTGCATCTTC
    54601 TGACTGCGGT ACGCCTGGTT GGCGGCCAGG ATGGTTCGTG CCAGGTCAGC CGCCACGGTC
    54661 TTGACCGAGT GCAGCGCCTG CATGTCGATG TCCACCGGCA GCACGATGCG GTTAACTGGG
    54721 GGCAACTCGC GTCCCACGTC CTTGCGCGTT CTGACCAGCA GGGCACCCTC GCGGCGCAAG
    54781 TAGTCGCCAA ACGCTTGTGG GTCCTTGACA AGCTCATCCT GGCACCACTC CCTGCGGAAT
    54841 TCCTCGTTGG TGCCCAACAG GCCGGGGCGC AGCACGTTGA GGACGTTGTA GAACTCGGCG
    54901 CCGTAGTTGT AGATGGGGGT GGCCGAAAGC CCCATTCGAA GCGCGGCCTC ATTGGCAATT
    54961 TCGAGGGCAG CGACGTACTT GAGAGAGTCA CTGCGGCGAA GCTCCTGCAC CTCATCAAAC
    55021 ACCACGTACC GCACGGCACC GGCCAGCTCG TCGGTCCAGC CATGCAGCTT GTGGTAGTTG
    55081 CAGATGATCA CATCGGGGAA GCGCGCTTCA GGCGCTGGCT GACCCTTTCG GCTGCGCCCG
    55141 GGGGCAGAGA GGTCGTAGGG ACGGGCGGTC TTGAGGATGT GGGTCTTGAG AGACGGCGCA
    55201 AACTGCGCCA GGTACTCCTG CCACTGCGTC TGCAAGTGGG ATAGCGTCAC CACAAGAGCA
    55261 GGGAGATGGA CCGGGCGCGT CATCGAACAC ATGGCCGACA CCGACTTGCC TAGCCCCACC
    55321 TTGTCGCCCA ACAGCAATCC GCCAGTGGTC TCACACAGCG TGGCTGCGAA ACGCTGGTAG
    55381 TCGCGCGGGG GCAAAGCAAG ATCGAACTCG GCAAGCTGCG ACGGAGCGGC CAGAAGCTGG
    55441 TTGACCTTGC GCTCCATGGC CTCATGGCTT TGGGCCTGTC GGGTCATGCG ATCCAGATCC
    55501 TGAACCGTCA TTGGGTAGCG CTCAAGGAAC CACAGCAGCT CTCGGCATGT TTCCGGCGTG
    55561 TCCGAGAGTG ACACGACCTC GGTGGCGAAC TGGTTGGCGG AGGGGAATAC CCGCTTGAGG
    55621 CGGTTTCGAA CATGCCGCTC GCACTTGATG CGCCAGAGGC CGTGCTTGGC CCGTGCGCCG
    55681 GGAGCACAGT ATTCGATGGA GCCGTATTGG ATGGCGCTCA CAGAAGACTC CCCAGCAGGC
    55741 GCAAGCTGTG CAGTGGCTTG CCAGCCAGAT CGGGCGGAAG CAGTGAGATC CAGTGCGGCG
    55801 TGCCCACAGC GATCACAGCA TGCACGTGAT CGTGTTCGAG GTAGCGGTGC GCCTGCCGCA
    55861 GGAATTGAGC TGCGCTGCCC TTGATCTTGA CCTCGATCAC CAGGGTTCCG ACAAGAAAAT
    55921 CGGGCCGGCT CTGCGCATCC AGAACGGCCT CTCGTTCGTA GGGCACCTGG TGCGCGGACA
    55981 GCACCAACTC GATGCCGTCC TGAAGCGCTT TTTCGTCGTG CAGCGCGAAG CGGTGGCCAT
    56041 CCAGAAGACG ACAAAGCGTG CAGGCGTCAG GCTGGGAAAC AGGCATGTTC ATGGCGCTTT
    56101 CAACTCACGG CCCGCGTCCT CAAACCACTC GGGGTGAACA GCCTCACACC AGCACAGAAA
    56161 CGGTTTGTTG GTTGGCTCAC AGCCTGGTTC TCCCGTATGC GTTACACCCA ACAAAAAGAG
    56221 GGCCTGCACT CAGTCGGCGC TACTCAGGCG CACATGGCTC AACCAGTTCC GAGGGACTGG
    56281 CTGGTTTCAG TGCCAGCGCG GCAGCGATCA CAGCCCGGTC ATCTTGCATC GGGGTGCCCT
    56341 CAAGATCACC CGGTTCGATT TCACTGCCCC ACGAGCACCA GCCGTCATGC CAGTCAAGTA
    56401 CGTTCCACTT CGTACCGTCG CCGGCCACCC GGTTGTCGAG CTTCACGACG CTGCCCTGGC
    56461 ATCGAAACAC TTGGCCCGGT TCAAGCTCAT TGCGCCGGGT GTACCAGCAG ATGTCTTGGC
    56521 TGTTCATGTG GCGCTCTTGA TGGCGTCCTC AAATGCCAGG TGTTCGACCG TCGAACACCT
    56581 GGGGAGTGTT CGACGGTCGA ACACTTCTCC AGCCCGCAAA AGGTCTTCAT CCCACCCGCT
    56641 CACATTCAGA CGCACCACCG TTCTCGATAC GGTCATGCTG AGGGGAATAG ATTCGTGCAG
    56701 CATCCGCATC GAATCACCAA CCCATGCGTA GCCTGGTTCA AGATCAACGA CATCCAGCCC
    56761 GTAGGTGGTG ATGTGGCTGC AATCCCCATC ATCCTTCGGA GAGCCGCTGT ATTCCCCGGT
    56821 GAATGCCCGG CAGCCCAGGT GGCTGCTTGC AAGAATGATC CCCTGCGGGG AGGCCAGCTC
    56881 ATCCTCCGTC GAGTAGTGCT GCTCATCCAT TGAGTGACGA TGCGCACCAG CCGTAGCGCA
    56941 CCAACGGCCA TCAACGTGGA GCCCCGGCCT CCTGTTGGGG ACCCCTGCGG CTACGAATGC
    57001 TTGGTCAATC ATCAAATAGA TGGGCCCTGC ACACTCGATA TCGCCCAGCA TCGCATCCAC
    57061 GGTGTCCTGC CACCGCGCCA GGTTGGACGG AAGTCCACCG GTCTTGGTGA AGTGCTGCAT
    57121 GTAAACGCGC TCCCCCGTGA ACGAGGGGAA GGGCACCTGG CCAAGTCGCT TGACGCTGCT
    57181 TACGCGCACG GCCCTCTCCT GTCTGGGGGC TCAGCCTGCC GCGAGGGGCT GGTCTTCCAG
    57241 AGCCACGTCG ACAGCATCGA CATCGGCGCC TGTAGAGGGT TGGAGCGCAC TCAGGAAATG
    57301 CGCCTGGCCG AGAGGACGTG CGAGGTCTTC GGCTGAAGGG CGCTCCACGG TACCCGAGGA
    57361 CCGCGTGCCC AGTTGAGGCG ACAGGGGAGC AGCTTTGGGG TCCGCCACCA TCCGTATCGC
    57421 GCTTGGAACG ATCCCCGTCC ATGGGGCCGC CGGCTCGGCT TTCGGGGCCG TGACGACCGG
    57481 CGATTCATCA TTCTGGAAGT ACCGGTTCTG CTCAGTCATC TGGATGGTCC CGTTGATCGT
    57541 TGCTCCGCGG GCCTGTTCCA AGCCGCCGGG CGGGAGGTTG ATCTCTCCGA CACGGATGCG
    57601 CGCGGTGGAC GAAAGACGCA GCAGGCCGGC CTGGAGCGTC ACGGATTCGC CTGACACCAT
    57661 CCCGGCAACC GACAGCTCGC GGCAGACGAC TTTCGTGCCG GCCTTGATTT CACCACCTTC
    57721 AGGCACCTCG ACCAGGCCAT CCCACTCGAT GTCGCCACTG AAGACACCGC TGATGACCGC
    57781 GCGGTCAGTG TTGGCCCCTT TGTGGGTTAC ATGACCCTCC AGGACAACGC CAGGGCCTAC
    57841 ATAAAGAGGG GTGTCCTTGA GAGGATGTTG AACTTCCGAA GTCATGGTTT GGATTCTCCG
    57901 ATGTGACCGG CGCTGTTGAA CAAAATTGAG GCTTGAGTAC GGCAGTGACT CGGGGCCGGT
    57961 TAAAAACTCT GCCGAAAAGT ATTTTACAGA GTTTTCATGG GATATTGTCT GTAAATTTAC
    58021 TAGGGCGTAG AATAATAGTA TGAACGAAGA TGCCTTGACT TGCCGCCACG GACTGCCGCC
    58081 GACTTTCGCG GAATGCCGGT CCGCACCGCT TGTGAACTTT GCGGTGTTCG CGCCACAGGG
    58141 CCTGCGACAA CAGCTGGTAC TGAGTGGATC CGAAACCCAT GGTTGCCGCG AACTTTGGAT
    58201 TGACATACCA ATGCGCCGAG TCGTTCTCCC TCTCCCGGGC TCGCGCTTTG GGTCGATCGC
    58261 AGAAGAAGAT CTCAAAGACG CCGGATACGC GGATCTGCTG AGTGCCCCAG ACGGGATGCG
    58321 CGTTATCGCC TGGCGCCTGG ATGAATCCGA GGAGTGTCTG GCAAGCGGCC CGCATCCTTC
    58381 GGGCAGGGGA GGGGGGCAAT ATGCAACCCC ATAACCTCAC CATTGTCAGG GGGTCCGCAG
    58441 GTTTCAAGCA GGCCTGCGCA CTCGCCGCAT CGGCCATGGC CCTGGCAGCG ACACCGGCGC
    58501 AAGCATCGCT CTCCGCACTT ACTACCCCGG CGGCCAAAAA GGCCGAGCGC TATCTCACCT
    58561 CTCAGGCGGC AAATGCGCAA GCACCGTCTG CAGACCAGAC GCGCGTACTG CGCTATGCCA
    58621 CGTACCCCCC CGTAAAGACA ACGATTTATG GGGCATCTGG CCGAAAAGAG ACCCATCTGA
    58681 CTCTTCACCC CTTTGATGTG GTTCGCCTTG CTCGCGAGGC TTCTGGACGA GTCAAGAACA
    58741 TCGAGAGGAT GACCGTTGAC CCAGCCAAGA TTGGAGCACT GCTCATCACC GAGAGCGCTC
    58801 TGGTTGCCCG CGTCGGTTGG TCCTCTGATG GCAAAACACC GAGCCTGGGT CTCGCCCAGT
    58861 TCGAACCCGA TACAGCGGCG GCGCTGGCCA TAGATCCACG AGATCCTGTG GAGGCGGCGG
    58921 TTGGCGCTGC GCGCTTGCTT GCCGAGGGCG AACGTTTCGC GAGGCGTCAC AGGCACATCG
    58981 ACAGGAACAT CGCGATCTCA CTGGTCTACA ACGTCTCCAG CAGGCTTCGC GGCCAGCTCG
    59041 TTGAGCAGTT CGGTTCAGCG CTGGCGCTCG AACACCTGCC ACAACCGACC CAGCATCATG
    59101 TCAAGAACAT GGCCTATGGG CAGCAAAAAA TGCGGATCTT CTCGGCCCTC TACGACCAGC
    59161 ACATTCAACA GCTTTCCCAC CACTCCGCCC ATCAGCGAAA GGACTTCACC GTGAACACCC
    59221 AACCTTCGAC GCACGCCTTG GTGACAGGGC TTCCAACCCC GGCGATGGAC CTTGTTCGCC
    59281 GCGAAAACTC ACAGCGCCAC CTGGAGGCCG CTGGCCACCG TGTGAGTGCG ATTCCGATGA
    59341 CCCAACAGGG CCTGGACCTC ATGCGCGCCA AGATTTCTGC CCTGGTTCAA ACGATGACCG
    59401 ATCGCCTGCC TCGGAGCCAG CTCGATGAAC TCCTGCGCAT GGGCCGTGGC GAGCCCATCG
    59461 TGGCACGCCT GGCCCAAGGC CCGACATCCG ACCACGTGCG CGGCTTCTCC GCGTCGGCCG
    59521 CCCACTTCGC GCACGCCACA CGGGCAACGG CCATGGACCG CCAGGCATCC CTTGCGGGAG
    59581 AGCGCATGGA ACAGGCCCGC CGCGACGCTC CGCGCCCGTA ACGACCTCCA AACCATGCAG
    59641 CTCATCCCGA ACATTCATCT GGTCAAGGGG GTCTACGCCC CTTTTGGCAC GGATCTGCCT
    59701 CCTGTAGAGG TTGTGTGCCA GGTTGTACCG CTGAATGGCG CAGCGTATGT GTGGCTGGAT
    59761 GGCGTCGATC ACAACGACCC AGTTCTTCTG CCCGCACAGG TTCTTGACGG GACGCGTCGC
    59821 CTGGGCACGC TTCGGGACTA TCTCGAAGAT CTACGGCACG AGCAGCTGGG CGAGGGGTTT
    59881 GACTCACTGC TCGATCTTGC GATGGAGCAG CAGGTCTCAG CAACGGTGCT TGTCCGGGCG
    59941 TGCGAAATCA TGCACGAAGA GGGCTCTGAC CCATCCCAGG CGATCACGAC AGCAAGGCAA
    60001 TGGGGGATCA TGCTTTGTGA ACTCGATCAA GCCCACAGAG CGGAGTTCCA GCTCGTCTCC
    60061 CAAGGCTCGC CGACTCCTGC CTAGGACTCG CAAAACCAGC AATGGAGCCC GCCTATCATG
    60121 GCGGGCTTTT TTTTGCTCGC TCGGGAGCGC GGGCCTTGGG GTGCCACCCG CGGCCAAGCA
    60181 CGCCTGACGT TCTGAAGACA AGACCAGGAA GCCGCATGAC CGAGCACCAG GCTTCAGGAA
    60241 AACGACTGGC TTGAGTTCTC AAAGTATCTT TTATGGTACC TACAGAGAGG GCGTTCATCA
    60301 CTTACGGCTA TAAATGTATC TTTTACGCAC CTTGGAAGGT GCGTGAGATG GCCTGTATCT
    60361 TTTGGGGTAC TTAGCAATCT TTTCCACCCT TTAGGTATTT TTTGATATAC TTTGTCGTTG
    60421 GAGGATGAAC GCTCTACCAG GGGGCTCATC GCTACCTTTT TGTAACTTTC AATCTCTTTT
    60481 GACGGAGCTC GATATGAACA CAACGATCAA AAAAAGTCGC GACACCTCGC CTTCGCTTCC
    60541 TTCGCGTGTT GCCCTGGCGA TCGACGCTGG CTTTGGCCTC ATGAAATTCA CGCGCCGCGC
    60601 GGACGATGGA ACTGCAGAGT GCGACTTCTT CCCATCCATT GCGCTGGATG CGGACTCCGG
    60661 TGAAGACAAC GGGGCCGACA GCGGCCTTCG GCGTGACGCG TTGACCGTGG AGTACGACGG
    60721 GCGCCGATAT AGCGTCGGTA AGCACGTGCG TGACGAAATG GTGGCCAACG ACTTCGGGCG
    60781 CGACATGACC GATGCCTATT ACGACAGCCG GGTCTACCAT GCGCTCATGC GTGGCGCCCT
    60841 TGGATACATG GGCGAAGAGC ACATCAATAC GCTGGTCCTC GGATTGCCCA TGCATCAATA
    60901 CGAGAACAAA GACCGGGTCA ATGCCCTTCA AGACAGCTAC ACCGGTGAGA TTGAAATCAA
    60961 CCCGGGTCAT TCTGTGCAAA TCGACCGGGC TGTCGTGCAT CCACAGCCGT ACGGCGGTTA
    61021 CATCAACCTT GGTTCTAGGC TCAACGAAAT CAATGCCGTT CTGGCGCAAT ACCCTGAGAG
    61081 TGGCATTGCA GCATTGAAAA GCCAAAAAGA CTTGGCATCG CTCAATGTGC TGATTGTCGA
    61141 TCCCGGTGCA TTTACGCTGG ACTGGCTTCT GATGACGCCA ACCGGAGCAA ATCGAAAGGT
    61201 TTCGAGCGCG GCCAGTGATG CCGGTCGGCA TCGTGTCATT CGCGCCGTTC ATGAAATTGT
    61261 CCAGACGGAA CTGGGACGCC CTGTCGGTTC AGCATTCTTC CCTCGAATTG ATGATGCCAT
    61321 TCGAGCCGGT CGCCCGATTC GTATCGGTGG GCGGCTCATC GATCTGAGCG CTCCAGCCTA
    61381 TAAGAAGGCA ATCGAGAAAG CAGTCGAAGA CCCTGTCCGT CAACTGCTCG AAGGTTTGCG
    61441 GGGAATGGAT GACCTCATTG ATTTGATCGC GGTCATGGGC GGCGAGCCTC GTGACGTCGC
    61501 CAATGCCATC AGGCGCGAGC GACCGTTCCT GCCGGTTTTC TGCGCCGCAG AAAGCGATGG
    61561 ACAAAACAGC AGCATGTATT CCAATCTGCT TGGCTTCCAA AGCTATGCAA AAGCCATTGA
    61621 TGCCAAGTTT GCCAAAGAAG AGCTGGTTTC CTGAAACAGT TCCATTGGAT CGGTATCTTT
    61681 GAAGGAGTCC AGGCATGGGG ATAACGCTCA CCAAGGACGG GGTGATGCGG GTGGTTGTAA
    61741 CCATCCGGGA AGACACCAGG CCGGACTGGT TCCGGGTCCT GCAGAACGTC AGTTCGGGTC
    61801 AGGCGCGAGC AGAGTTGCTC CGCGCGCACC TGGCGCCACC CTCCGAGCAC CATCTTTTTG
    61861 AAGTTCGGCG GCGCGTAGAG GACAAGCCAG ACGCACCTCC AGCGCGCACT GAAAAGATTA
    61921 ACAGTTCGCC AGATTCGACA GGGATTCCCC GCACTTTTGT CCCACCGGAA AAAGATTCGA
    61981 AGGCACCTCT GGAGGGGCCT GTACAGCCTC CTCCAGACGA CGATGAAGAC GCAGAATCCT
    62041 TAGCAGAAAT GCTGGTCAGA ATCCGTCCTG GCGGGGTCTG ATCCATGCTT TCATATTTAA
    62101 GGTATTTTTC GATTTTTGAC GCCAGAAGTG GCCGAGGGAA AACGGGGGTG AAGTTGATTT
    62161 CTGTTAGATC GGCGACTTTG GATACTGTTA GTGTTTTGCA ACAGTAATGC GCCACTTTGC
    62221 GGACAAAAGA TACTTCGGGG ACTTTATCCC CGCAGAAAGA CCCCCGGGCG GGATGAGGAC
    62281 CTACAAGGAC GAAGCACAGC ATGAATATGT ACAACCAGCC TCCTACCGGC GGACCGGACA
    62341 CTCAACCCAG CAGTGTCACG ATCGCGATGT ACAAGAAGGC CTACCGGGCG GTCCTACAGC
    62401 AGGCAACCGA GGAGGTCCAG GTAGCGATCG ACGAGCATGT TTTTCTGACC CCCAGCGATC
    62461 TGGTTCGATC CCTTAAAAGC AACCCAACCA GTCTGAGGGT GAGAACCCAG CAATTGCGCC
    62521 GATCCGCCTT GCTTTGGATT TTCCGGGAGA CCAACCCCCC CGGTGCCGAA GAAGCCATCC
    62581 AGGAGTTGCT CAAATGGAAG CCGGCAAAAG ATACTCCCGC GCTAATTCCT TTGGATCGGA
    62641 AGACAAGAAC CCCCGGCCGG ATGATCCCGA AATCCGATCT AGAGGCACTG TCACACCAGC
    62701 TCACGCGCAT GGGGGAATGG GGAGCTCGTG CGGAATACAT GCTGATGTCG GGCGTGATCT
    62761 GCGGGGCCCG TCCCATCGAA TGGATCAATT CAGACTGGGT ATCCACCGAT GTCATCCGTA
    62821 TTTCAACGGC CAAGGACAAA TATCACAATG CTTGGGATGC AATTCCACCA GGAACATTCG
    62881 CCGACCCTGA GGAGTTTTCC GAATCGGATA CCGCGGCGCC CGGCGAACGT GGTAATGGCC
    62941 CCAGCGCGGA AGAAATTGAT TTCGAGCGGC GACTGAGTGA AACCCACCTG GATCTGGAGA
    63001 AGGATCAGGA ACTTGTTGAG GAGTTGAGAC GGAACCGCAT TGGCAACTCC ACCACCCTTT
    63061 TCCGGGATGT CAGAATCAAC AGGGAAGATG CCAGGGTGGT CGTACTGCAC ATGGCCGCCA
    63121 TTAAAACCGT CATGACTGAA ATGGTCGGTC CCGGGTATGG AGATCTGCCA AAAGATGAAC
    63181 TGGAAGAGGC CTTTCGCAAG TTCTATTTCC ACCCCGTCCG CAATGTGCTT TGGCGCGCAT
    63241 GCAAAAAAGC CTTTTCCGAC GACCGGACCT ACGGACTTGC TGATGCCAGG AGCACATTCG
    63301 CCGCCAACAG GAAGCGCCAA TACGGACTCA AGCAAACTGC CCTAGATATG GGGCACGCCG
    63361 GCACAAGGAC CACTCGGGGC AGCTACGCTT CCGGTCGCCT GGGATGGGCC AGCAAGGCGC
    63421 GTGGGGAGCG AAACAAGAAC GACCAGGTCG AACAGCAGGG CGCGGACAAA GGGGGCTCCA
    63481 TCCCAGGTCC GGACACTGGC CAGCGCGGAT CCGAAGTGCC TTCGTCCCAG TAACAGCACT
    63541 CAGCCAGTTC TCGCTTCGCA TAGGCCAAAG CAGAAAACCC TTGATCCGGC TTCCCTGGCG
    63601 GCAATGGCCG ACCACTCGTG CCTTGGGCCC AATAGGTCCG GGTGCCGTGG CGCAGCTGCT
    63661 GGCCTGATAG TTGGATCACG TCGACCGGCC CGCCGGGCAG CAACCGTGTC GACCCTTCCA
    63721 AGCCGTCCGA AAGGGGGGGC GTGCGAAATT TTCTTTGTAT AGGGGGGGAC GGGGGGAGAG
    63781 GGGGAGTTCT CACCATCCAG CAGAATCTTG ACCGCCCAGG CATGTTTGGC CCGAACGACC
    63841 CTTCCAACCT GGCGTAGAGC CGGCCCCCCG CGGTGAAGGA CAGCCCAGTC GTACTGGTCG
    63901 CCTGTACAAC CGGCCGGACT CAGGCCGCTC GATGCCGCCT TGAGCCTCGG CAGACCGGCA
    63961 GACCGCGGGG TGATGTGCCA GCGGGTCGAA AAACACACCG AAAGCCCCGC TGCGTGAAAC
    64021 ATCGCCCGTG AAACATTACG CAGCAATCGT GCGTTGTAAT GTGCCAATCG GCGAGCATAC
    64081 ATCATTGATT TTTAAGGTTA TTTTTTACCT TAGAACCAGA TCAGGCTGGC TGAAACAGGT
    64141 GGGAATCACT AGGAAATATG CTCAAAAGAA CACCCCACGA GTGCTGCAGC AACGATCCTC
    64201 AAACATTTTC ATTGGTATAT GCTGGTATAT ACTTTATCCA TGAAAAAAAG CCGAAGGCCC
    64261 TTCACGCTGA ACACCTTGCG ACTGGCTGTC CAGGACCGCC TCGATGCGCA TCCGCGCGGA
    64321 ACCGGGCAGG CGCTGACAGC CCCAAGTTTG CCGACGCTCA AGACGCGCAG CGCAGCCGGG
    64381 AAGATACCGG TGGGTTCCCT GGACCATGTG GCTGGGCTCA TATACCAGGA GGTAATGGAT
    64441 GCCCCTGACT CATTCGGGCG CAACATCGGG AAAAAGAAGG CTGTCGCGGT TGCAGCTCCG
    64501 CCAGTTGGGG AGGCCGCGAA TGCGACCTTG CTGGCGGCCG TGGCGCAACT CGATGACGTT
    64561 CGACGCATGG TCCTCACAAG GCTCGATGCC CTCACCCAGG AGGCCAAGCC GCAAAGTGCC
    64621 AAAGGTATTG CTGCAGATGC TTTCTTGGAC TCACAGCGGA TCATCGCCAG GCTGGGTGGC
    64681 CTGGACCAGC GCATGAACCG CCTGGAGGAG ATGCTTGAAG AAATCTCCGC TTCGATCAAG
    64741 AAATTGACAC GGTAGACGAT GAAAATGGTA GTCAAATAAC TCAAGCGTTG CATATTTGAC
    64801 TCCATAACTT CCACGGAATA GGTTGAATGC GGAAGTAAAA CCGGCTAGAC TGCGCGGCAT
    64861 GTTGCCTCGG TCACCTCCTC CCGGTTCTCG CGCCCTTCCC ACCAACGCTA CCAGCGGCAT
    64921 GGGTGCTCGT GGGGCGCACA GGGTCTCTTA CGACGAAACA CAACTGGCGG TCATTCACTG
    64981 CCACGACAAG AATGTCGTGG CAGAAGCCTT CGCCGGCGCG GGCAAGACCA CGGTAGCGGT
    65041 CGGGTTCACC GACGAGCGGC CTGATACGAA GTTCCTCTAC GTCTGCCTCA ACAAGGCAAA
    65101 TGCCACAGAG GCGGCACAGC GTTTCGGCTC CCATGTCGAA TGCCGTACAA GCCATTCATT
    65161 GGCCTACCAA GCGGTGGGCT CGCGGTTTCG CGATCAACTG GTCAAAGGAA GCTGGCGGCC
    65221 GAGACAGTTC GCAGAGGAGG CCCGGATACC CGGCCACCGA TCCGCGGCCG TTGTGCAGAG
    65281 CGTGCTCAAC AACTTCTTCT CCTCGTGTGA CAAACAGCCG GGGGAAGTCC ACGTCGAGGC
    65341 CGTGAAAGAC CATTGGGATC TGGATGCGAA TGAACAGGAC CAGGCGCTTG CACTCAGTCG
    65401 CATGGCCTGG ACGAAGATGC AGAAGCCCGG ATCCGGGGTG AGCATCCCGC ACGACTGCTA
    65461 CCTCAAGATC TGGGCGCTGA GCAATCCAAA ACTGGGGCGC TACGAACACA TCATCCTGGA
    65521 CGAGGCCCAG GACACGAACC CCGTCACCGC GGAGATCATC GAAAGACAAA CTCACGCTGG
    65581 AAAACTACTC ATCGGGGATC GGCACCAATC CATCTACCTT TTCCGTGGCG CCTTGAATGC
    65641 CATGGAAGCA TTTTCAGGCG GTGGAGCCAC GGTCTTGAAG ATGCCGAAGA CCTGGCGGTT
    65701 CGGCCCGGAC ATCGCGGCCA AGGCATCTCG CCTCCTTGCC TTCTTCAAAG GGGAGGAGAC
    65761 GGCCATCATC GGTGCGGGCC CGAAGTCTGC TGCCAGGGGT GATGGAAAGC GGGCGGTGCT
    65821 GGCGCGGACG AACGCAGGGC TGTATGCCGA GGCCGCGGCG GTGCGTGGTG AAGGCGTCTA
    65881 CTGGATTGGC GGCATCGAAA ACTATCGCGT GGACGTTCTG CGAGAGAGCT ATCTCTTGAA
    65941 GGCGGGCCGC CGCGACGAGA TCACCGATCC CAGCTTTCGA GCCTATGCAA GCTGGACGCA
    66001 GTACGTCGAC GAGGCTGCAT CCACGCGAGA TGCTGAAGCC CGGATGCTCA TCAAGCTCAA
    66061 TGAAGAATAT GGGAAAGACG TCCCGTACCT CGTCCAGTGC TTCAAGCGAA ATGCGGTACC
    66121 GACCGAAACC GGTGCGCGCA CCGTGCTGGG CACTGCGCAC AAGGCCAAGG GGCTGGACTT
    66181 TGACCACGTC ACCGTCGGCG AGGACTTTGA ATGCCTTGAG AGCGCTCAGT CCGAGCTGAT
    66241 GAACGCCCCA GACATGAATC TCACTCCTCA GACGGTCCAG GAGATCAACC TGCTGTACGT
    66301 CACTTTGTCC CGTGCACGAC ACCAGCTCGA CCTCAACCCC GAGAGCCGCG CGTTCTTCAG
    66361 CACCTACGAA CAGCGTCTCA GCGCGCTTGT CGAGGCCCGC AGTCCCGCTT TACGAGAAGC
    66421 CGCTGTCCCA ACGGCGTAGC CCTTTCCCAT CAACCAACCC AACCGGAGCT CAACGCAATG
    66481 TCCACCATCA GCATCATCAC ATCGACGGGC AACTCCCGTA CGGATCAGAT TTTCCAAGGG
    66541 GTCTTTGGGA CCCGGAACGC AGATACAGGT CAGTTCGAAG TCGCACCGAT CTTGCGAGGC
    66601 ATTCACCTCT TCAATCTCTT GCCGCAAGCT GAACTGACAA AGATGCTGGG CCAGGGAGAA
    66661 GAGGTGAACT CGGATCGCCT CCGAGACCTG GAAATCCAGG ATGAAGCAAG CGGTGCGTTG
    66721 CAGGCCACGC TGATCAACGC CATGGGCGCG CGATGGCTGG CCGTCTATGA AGAAAACGCA
    66781 CAAGGTTTGC CGGCAGGCCT GGGGCGTGCT GCGCTGCTTG CAGAAAGAGA TCAGGTGCAG
    66841 GCTGCGCTGG CCAAAATGAT CGAAACACTG GCCGAGCCGC GAAACGATGG GGTTTTGAAG
    66901 GTGACCTTTA GCAACGTTCC AGGGACGCCA GTTGAAGACG ACTGGGAGGA GGGCAGTGAC
    66961 GATATCGAGG ACCATGTGAT CAACGCCGGC AGCCTTTTTG GACATCCCGA CAAGATCCGC
    67021 TTGAGTTTCG AGGTCGGCGC TGAGGTTGAT CAGGCTTTGC GGTCCAGTAG CTCTTCCAGC
    67081 AACAGCCCGC TGTTGACCCA CGTGAGCGGT ACCGCCCTAG GGAAGTGCAC AGTGTTCGGG
    67141 GAATCGGAAG TTCATGGCCA CGTTCTGGCG GCCATGTCGG ACCTGCACCA GGACCTGGCG
    67201 TTGTTTGCGC CGCTTTCAAT CCACGAGGCC TCTTGGACGG ATGGCCCGAA ACCCGTGGAA
    67261 GCGGAACTGG ACGCTCAACC GCAAAGTGCT GAATCCCCTG CGGCCTGATC TTGCACCAGG
    67321 ACAGGTGTCA GTCAGTCAGA TTTTTCTGTT AGTATCATAA TGTGTACTGT GAACGCGTGA
    67381 CAGTTCGCGG ACAGATCCAG GACAGAAAAG CGAAACATGT TGTTTTCCGC AGATTTCTCG
    67441 TGTTTGAGTG AGTTGCAGGC CAGCTGCGGG CCATGTGCAT CTCCGTTGGA CACCCAGGCA
    67501 AAAAAAAACC ACCGACGAGA CCAGGCGCCG GTGGTTTTTC TGGGCTTTTC ACCCAGCTCG
    67561 ATACTCGTTG AGAAAGATAC CAAAGAACAG GCTAGATGCG CATAGCGACG ATCTAAACCA
    67621 TCCCTTTCCA AAAAACCTCC GGAACGCCAA TTCGAGAGTT AGTGGAGCAG TTACTGGCTC
    67681 AACGGAACAC GGGATCGAGA ATATCCGATA TCGCAAAGCG TGTCAACACG CCGTCTGTTT
    67741 TCGTCTTTTC GCAACGGATT GAGCGCCTCC CTGCAAGGAG TGTGCTTTGT ACGATGTGGA
    67801 CACCCCCATC CAGGAGATGG GAGCGCTGCA AGAGGCCAGG TGGCTTCATG GATTGACCCA
    67861 GCCGGGGTCG CTTTCCGATA TGGGCCGGTA CTTCACCCTA TTCAGGAAGC ACCGGCCTGG
    67921 GGAAGGCCCA CTCATGCCCC GCAAAGAGGG GTTCGAACAT GCCTTGGTTT CGAGCAAAAG
    67981 CTACCGCATG GACATGCTGG GTAGTGTCGT GAACGTGGTT GGGTCCAGCC AGGACGTCTA
    68041 TCTAAGCCAG TCGTCGTTTG TCCGAGCTAG CCGCAAGAAA ATCAACTTCA AGCAGGTTCG
    68101 ATCAGCATGG GTTGATCTGG ATCTCTACAA CCTTGGCCTA GAACCAAACG TCGCGACAGT
    68161 CAACCAGCTC CTAACCCACG GGCGTGCATT GGGGATTCCG GCGCCCTCGT TGATCATCCA
    68221 CTCCGGGCGC GGCTGCTACC TGAAGTGGGT GTTCGATCAA GCCATCACAA ACCTTCGAGT
    68281 TTGGGAGTCT CTGCAGGCCG TGCTCACGGC GTTGTACAGG AGCTTTGCAG CAGACCTTCA
    68341 AGCGCGCGAT GCCTGCAGGG TCTTCCGGCT GATCGGCACA GTCAACAGCC GGAGTGGTGC
    68401 ACCTGTACAT GTCATCGACG GGAGTGGGCT GGAGTACAGC TTCAACGTTT TTGTTGCCAC
    68461 CGTCGAGGCC CTCCGGGTGG ACGAGCTTTT GCCTGCAGTA CAGCGTTCAC GATCAACGGG
    68521 GCTGAAGACA TTCGCATCGA CGATTGCGGA TGGCGCGTTG CGCGGAAATG TGGAAGAGCT
    68581 TGAGCTGTTT GGCCGGATGC GTGAACCGCT GATGCTCGGC AACAAGTTGA CGGCCGAGTC
    68641 CCTGAACTGG TCGCGGTTTT GTGACCTGAG AGACATCATG ATTGCCCGAG GCGGCATCCC
    68701 TGAAGGACAG CGCGACTTCA CCATGTTCTG GATGTGCAAC TTTTTGGCGC ACGCCCGGGT
    68761 GATCACTTCC AGGAATTGGG AGCGAGAGGT GCGGGATCTT CTCCGGGCCT TCCCCTCCAA
    68821 AGAGTTCGAC CCTGTGGCGG AGCGGTCACT ATCGACCTTG GTCAAGCGCA TCGAAGTATT
    68881 TGAGGAAGGG AAGAGGGTTC GTGTGGGTGC GCGCGAGATC CACCCCCTGT ACACGCCAGG
    68941 GAATGAGTAC CTGATCGAGA CCTTTGCGAT CCAGCCGGAT GAGATGCCAA ATCTCAAGAC
    69001 CATCGTCTCC GAACAAGAAA AGCGCCGGCG TGCCGATCTG AAAAATCCGG GCCGATCACA
    69061 AAGACGGGAA ACGCGCCGGG CCTGGCGTGA TGAGATCAAA GCCGCATTCG ACAAACAGGC
    69121 TGAACCCCCG AACTTCACCG CCCTGGCAAA GGAGTTTGGC CTCAGCAGAA CGACGGTTTC
    69181 GCGCTACTGG AACGGGCTAC GCACCGCCGG CGCAGCACAG ACGCCAACAA TTGCGGCCGC
    69241 TCAAAAACAA ACCGACAGCG TCATCGCTGC GTGGCGAGAT CAGGAGGAAG CCCGGTTGGC
    69301 GCTCGCCAGG AGCAGGGCCA AGAAGCGGAT GGACGAGGCC GTCATCAAAC TTCGGGAACT
    69361 TGGACAGCTT GTTCGCCAGG AACGCTGGGC CCAAGGCAAG GTCGCCACAT TGCTCGGCGG
    69421 ACCAGCCGCA ACAGAAAGGA AAGACTCAAC CATGAGTGCA GAACTGGAAC GCAAACGTCG
    69481 CCTGTTGATG CGTGCTACGC ATGGCGGAAT TGATACACCT CCGCAAGCTG CCGATCACAG
    69541 ACGGCCATCA GGTCAAGAGG AAGATCTCGA TGGGCCATGG ATCGAGGACA GCGCTGGGCA
    69601 TGAAGAACTT CCAACACCCG GCTCGGAGGC GTGGGACAGG CTTTCAACCA CGAGGGCTCC
    69661 AACGGCTCAT GGCGGTGGGG CCGCGAAGGG GTTGAAGCCC TCACCATGCC CTGAACGGAG
    69721 CGTGGAATCA CCGGTGGGAG GTGGTCTCAG TCCTGCGCAA CGGCTGCGCC AGTCCATACA
    69781 GGCCCGGACC GAGGCTTCGA CCCGACCGGT CGCTGCGGCG CCCAGGGCCC ACCTTTCGCC
    69841 TGATGGACCG CAGACTCCGG AACCGAGCCC AGCCTCAACG CCGGTGGCGC GTCCACAGAT
    69901 GACCGCCCGT GAGCGAATCG CTGCGGTGGC CAGGCGAGCA GAGGCTTTGC CTCCGCAGGT
    69961 GAAGGAGAGC AGGGGGAATC AGGAGCTTTG TGAGCTCGCC GCTGGGTGCG GGCTGGCGCC
    70021 GTCGACCTTT CCGACCCATG AGCAGTGGCC GAGTGACGAA ATACCGCCGG GGAGCAAATA
    70081 CAGCGCAGAG CAGTGGTTGT TGGCCACGGA CAATGGGCGC AACCATGTGA TCGAGATGCA
    70141 GGACCGCAAC GAATCCTGCC TTCTTGCCTT CCCAGCGGGC CGAGTGGTCA CGCGTCCATT
    70201 GGCCAATGGC GTCATCACGA CCAGCGTCGA ATACGACGGA GAGCGTCCAA CGGATACAGG
    70261 GGTCATGCTG TGTATGGCGT TTTCAGGGTG CACCCTTGTC GCAGAGGGCG CATTTCCCCA
    70321 GTTTCCTGGC GCGATGGGGC CGCGTGCACA CGTTGTGAAT GGGAGGGTGT TCAGGGCCAT
    70381 TCGCCCTCGC AAGGAATACC TGGATCCAGA TCTCGCCTGG CGGTGCAATG CCACGTTTTC
    70441 CGGTACGTGG GCGGCGGATC CGCCGCATGA CCAAGATGAC ATCCCCCAAG GCGAGACGCC
    70501 ATAACAAATA ACAACCAACC CGGCTTATTG ACTACTTGTT AAGAGATTTC TCGCGTCAAA
    70561 TGTGCGCTTA GGTCTCCATT TGACGGCATT TGACCACGTT TCTTTTGTTC CACCGAAGAA
    70621 GAAATTACGG AATTGATGTA GCTTTCACGC TTGTTTTCAG TTCTCACTAT GGTATATTCC
    70681 GTGAAAATTA ACGGACGAAC TGGATCATGA TCTACTGCTC AATCGTCAGG TTTTCCAAAG
    70741 GGCGCGCCCT CTGTGCGGCC GCGCTCGTGA CGTCTTTGTT GGGGTGCGCA ACACCACCCG
    70801 CGGAGGTCAG TCCTCCGGTC GATCCTGCAG CACAGCGAAT CGATTCTGTT CTGCAAAACA
    70861 AGTCAAAACA GAAAATAGCA GGCCCTGAGG CTGCGTACGA CAAGCCGGTG TATTCCCAGG
    70921 CCTCGTCCAC CGTCAGCTAC TTGGGAGATG CGAAGAACCT GTTGGCAGAC GTTGCGGCAT
    70981 CGCTTGGGCT CTCGTTTGAA GTGTCTGGCC CGCAGCCTCG GCTGCCCATC TACGTGCAGG
    71041 TGCATGCCAA AGGCGTTCCG CTCAAATCGC TGCTGGAAGA CGTTGCCCGC CAGTTGAGCG
    71101 AGCGCGCGGA CATCGTGATG TCCGATACCC GTATCGAACT GCGCTACCGC GGCCGGTGAG
    71161 TATGAGCACC CCGACGACCT TCGGCCGCCA CGCGCTTCCC GTCCTGATGG CGATGGGGGT
    71221 GTGCCTTTCG GTGGCGCCTG CTGTGGCCTC TCAGCTCGAC AGCATCCTCA AGCCCGCGCA
    71281 GGGGCAGGTG GCTGCGCCCG ACCGTGAAAA GCTCAGCATC GTCCGCGAAA CCGCTTTGCG
    71341 AGAGGTTGCG ATCGCACTGG GGGCTCGCGC TGGACTGTCT GATCGCAGCG CTGAGCTGAT
    71401 GCGTCTGCTG GATCAGCGCG CCGCAGCGCT GGACATCCAG TTCAACTTTA ATCCCATGGT
    71461 GATCGGTAAC AGCGTCCTGC CGCCGGTGAT CAGCGAATCG AAGGATGTGA TTGCGCTGGA
    71521 AACCTCCGCC ATGCGCGTTG CTGGGGCCGT GTACCGGATC GACGAGCCCG CTCGGTTTGC
    71581 GTTGCCCACG CCGACCTGGC GCAACTGGAT GTATGTTGGC CTCGGGATCT CCGAAGTCAC
    71641 CTTGCCCTCC CAGGCTGCGG CACTGCCTCA GAACGCCGTT GAACAGGCTT ACTGGGAGCG
    71701 AACGGTTCGC GAGGGTTACG AGCTGGGGCG CAAGCAGGCG CAGTCGGTGT ACGACCTGAA
    71761 TCTGAGTCGT CTTGAGCGTG CGCACAGTGG CATGCGGCTC TACTTTGATC TATGGCGCCG
    71821 TGGCATGGTC AGTGCGCCGA CCGTCGCGTC CAGCTCCGAG CTGGTGGCAA ATGAAGGCGA
    71881 CTCCACCATT TCCGTGGGGA ATACCCTGTT CCGCATCACC GCACCATCGG GCTTCACCAA
    71941 GCCTGATGGG TGGACCCCCC TGGAGTAACA AGCCCGTGCT TGAAGCTCAC CAGGGAGACA
    72001 TCCCTCTCAA ATCTCTCCGG CCAGGACTTT CGTCCGTGAC GGAGTTCAAG GACTTCATCA
    72061 ATGATGTCTA CGCCCTTGGT GCGTCTGACA TCAAGATCCA GTCCAACGAT TTCGTTTGGG
    72121 CGGATATCAA CCGAGTCTGG CGCAAGGTGT CAGACCGCCG GCTGGAGTCG GGCGAGGTTG
    72181 AGCGCGCATT GACGTACGTG AACGATCCGA GTGCGATCGG CCTGATCGGC TCCGGCAAGC
    72241 CCGTGGATGA CCGTGTCGAC CTGGCGCTCA GCGCAGAGAA CATCAACGAG TTTCGCCTCA
    72301 ATGCCACGGG GTGCATGGTT GCCGGGGCGC GCGATGGTCT GTCCATCACG ATGCGTGCGA
    72361 TTCCCAAGGA AATTCCCAGC CTTGAGCGTC TTGGTATCGA GCGGGAGATC ATGGACAACC
    72421 TGTTCCCACG GTACGGGTTG ATCCTGGTGG TGGGAACGAC GGGCTCTGGC AAGTCGACGT
    72481 TGCTGTCTTC GTCGTTGCGT CACCGCCTCG TGAACCGTCG TCACGATCCC GTGGCCATCG
    72541 GCACCTTCGA GGACCCCATT GAATATGGCC TGAAAGGCCT GGCTGAGGGC AGCATGCCTG
    72601 AGCCGACGCA AATGGCCATC GGCCAGGGGC GTCACATCCA GCATTTCGAC ATGGTGGGGC
    72661 CCAATGCCAT GCGCCGGAGA TTCGATGTGA TCGTGGCTGG CGAGATCCGG GACCTTGCCA
    72721 GTGCTCGTGC GGGCATGGAG CTGTCTCGAA CTGGGCATTC TGTCCTGGCC ACCCTCCACG
    72781 TCGACACTCC GGGCGAGAGC TTTGACAGGT TGATCAAGTT CTATCCAGTC GAGCAGCAGC
    72841 AGGGTGAGGC CTTCGCGATC CTCAGCCAGC TGCGGATGGT CATTGCTCAG AAGTTGGCGC
    72901 GAACAACGGA TGGCGGAAAG ATTGCCTTCC GGTCGTTCGT GGTTGTCGAT CGGGCCTTGC
    72961 GTGAACACTT GGGCGGCCAC CCGCCTGCGC GTTGGTCTGC GATGGTCACC AAAGTGGTCG
    73021 CGGCCAATGG TAACGACTTC GAAACGGGTG CCTACACCGC TTTGAAGGAA GGTCGCATCA
    73081 GTGGTGAGAC CTTCCGCGAG GTTGCCGGCT TCACGATGGA AGAAGGCGTC GCCTACGTGG
    73141 CCGAGAGAGG TGGCGATGTC GCAGCCGTGG GTTAAGACGG GACTCAGTCC AATGCTGGGG
    73201 CCGTTGCCGG CCTGGGCATC GCTGCCAGTT CCTTATCTGT TGCTGAACTG GGGGTACTTC
    73261 TCTCTCAGCA TCTTTGGTCT GACGCTCCTG TTGGCCATCT TTCTCAAATC CAAAGGGCGC
    73321 ACGTTGACTT GGTCGATTCG ACGTGCGCGC GCTCTGCTCA GAGGCTATCG CATTGAGGCG
    73381 CGGCCCATCG GCTATCGGCG CGCGGTCAGC ACCGACGTGC CGCTTTTCGA CTTCAACTTT
    73441 GACGAATGGA GAGTCCAGTG AAATATCCAG CGAAAAGCAT CCTGATGACG GCGGCGCTGC
    73501 TTGCGACGCC GGTGATGGCC GGCACCCTCA TCCTCGAGGG TGGTGTGGCG CCGCCAGCGG
    73561 CCGTGGCATC TCCTGCAGCC AGCGCAGCGT CATCGCATCA GTCGGCGGCC AAAACAACGC
    73621 CGGTGCCATC TGCGCCTGCG GTAGAGCTCT GGGAGGTCAA GCCAGCCGAC GGCACGCTTT
    73681 CTCGGGCGAT GCTGCGCTGG TCTCGTGAAG CGACCGTGCA GTTGTCGTAC GAGGCCCCGG
    73741 ACGATCTCCC GGCGATTGCG GTGGCGTACA CCGGCGATTT CTGGACCGCC ATGGACAGCC
    73801 TCCTCAAGGA CTCCAACAAC GGCGGCTATC CGTTGCACGG CTGCCAATAC ACGAACGTCG
    73861 TGCGCATCCT GCATACCAGC CAAGCTTGCG ATCGTTGAGA TCGCCGAAGG ACCTCACATG
    73921 AACATGAACA GCGTGCCAAA ACTCACCCTT TCCATCATCG CGACGGCAGT GCTTTCACTG
    73981 TCAGGTTGCG CGGTCACCAC CCGCGATGTG TCGACGGCTG TCCGGGAGGG GAAGTCTGAG
    74041 ATGGAGGCGG CGCAAGCTCA GATCCCCGCC CAGGCCATGC CCAAGCCCGG TCTGCGTCGG
    74101 ATGTCAGGCA ACTTCCTGGG AGCTCGCCCC ATCCAGACGT CGAATGCGAC TCGCTTGCCG
    74161 GCTCACTTGC GAAGCGTGAC GCTGGGGTTT GGTCCGGCGA GCGGAACCAT CTATCAAGCT
    74221 GCGGCAAACA TCACCCAGGT CACAGGCCTG GCGGTGAGGG TTTCGCCTGA CGTTGGTGCG
    74281 ACCTACTTCG TTGTGAAGCC CGAGGAGGCG GTCGCAGGCA CGGGAGCTCC GATGCCCAGT
    74341 CCTCTTCCTG AGATGTCAGT CGAAGCTGCC CCAGCCGCTC CGAGAAGCAC GGGCCCCATT
    74401 CCGCTCAGCT TTACCGGAGA TCTGTCGGAT TACCTGAACC TGATCGCTTC AGCCATGAAC
    74461 GCGAACTGGG TCTATGAGAA TGGGGAGGTC AACTTCTACA AGATGCTGAC CCGTCGCCTG
    74521 CAGCTGGCGG TGTCCCCTGG CACCCTGGCG TACCGCGATG ATGTGAGCTC GGGTGGATCC
    74581 GGTGGCGGGG GTGAGTCCAA TGGCAGCTCC TTTGCCAGCT CTGCCAGTGC GACTGTGGAG
    74641 GCGCAGCTGT CCCCGTGGCA GGGCGTTGAA GACGCGATCA AGACCATGCT GTCACCTGAA
    74701 GGCAAGGCGC ACATCAATCA GTCGTCGGCC TCGATTGTGA TCACGGACTT GAAGGCGAAC
    74761 GTCGATCGCA TCACCAAGTA CATCGAGTCC GAGAACGATC TCCTGACCCG CCAGGTTCGC
    74821 ATCGAGATGC GCGAGATCCT GGTGGAGGAG TCCGGGTCTG CAAGTGCCGG CATCGATGTC
    74881 AGCATCATCT ACAACCGACT GCTTGAATCC GGTTTGAATG TTGACGGCCT GAGTGCAGTT
    74941 GCAAAGCCGA ACTACAACAT CGCCACTACC GCCCCGGCAA CACTGGTTGA TGCGGCATCC
    75001 GGGACCATGA AGGTGAACTT CGCCCGCGAA GGCTACTTCC AGGGATCGAG CATTGTTGCC
    75061 CAGGCCCTGA ATGGCATCGG GAAGGTTGTT TCGAACAGCT CGCGCACGAT CATCACGACC
    75121 AACCGTGTCC CGGGTCGGGT GCAAGACGTG ACGGATCGTG CGTACCTGGC CAAGACCGAG
    75181 CCGGGTACTG GCAGCGTGGA TGGCGGTGGT GGCGTGCCGG GGCTGACGCC TGGTCTGGTG
    75241 ACCTACGGCG ACAACATCAC GGTGGTGCCC ACTGTCCGCG ACAACGGCGA GGTGTTGATG
    75301 CAGCTGTTCA GCACCCGGAG CAGCCTCATC GAACTGAACT CCGTGAGCGC TGGTGAGGGC
    75361 GCGACGTTCC AACAGATCAA CACCCCGGTG TTGAACCGCA AGAAGTTCTC CCAGAACTTC
    75421 CGCGTGCGTG ACGGTGAGAC GCTGATCATC GTGAGCAACG TGAGCAACTC ACTGGGTTCG
    75481 AAGGATCGCC AGGGCATCAC GGGTGCATCC ACGACGGCAA ACCGCAGCAA GGTGATGAGC
    75541 GTGCTGATGG TGACCCCACG CGTGCAGGGC ATCTAAGGAG CCGACGTGCA CACCACACAG
    75601 TACGGCAAAC ACAAGCTCGT CAGTGGGCTG ACTTGGTCGC TTCTTGACCC CTTTATTGGC
    75661 AAGCACAAGC AGTTCCAAGC ATGGCGGCAG ATGGAGCAAG GATTCGGTGT CGAAGTTGCT
    75721 CTCGGTGGCG AACGGTGCTT TGGCCGCGGT GGCGAGGAGG TCAATGGCCT GATCAGCGTG
    75781 GCCGCCATGG CAGCCCGGCA CCCGCTCTTG CGGAAAAAGA CCGCACTTCT GCTGCTGGAG
    75841 ATCCCTTCGG CGAATCCTGA CCATCAGAGC TCTGTCATTG TGGTCGGGCT CAAGGATGGC
    75901 TTGGTTGACC TCGATACCTT CGTTTCAGAA GATCGAGTTC CTGAGATCCG CAGCGCATTT
    75961 CTGTCGAGGC TCGATGGGAA CGCTACCGTC TATGGTGACG GAGACAACCT GGGGAGTCTG
    76021 GATGTTGGGT TGACCCTTGA AGAGTTGCTC AAGCGGGGTC GCCCATCGAG TGCTCGTGTC
    76081 GCGAAGCTGT CGTCAGGGCG CTGGCTCGGC ATTGCTGCGG CAATCGGTAC TCTGGCCATC
    76141 GCGGCGATGG GGGTCACCAT CTGGGTATCT GAGAACGAAG AAGTGGCCCG TCGTCTTGAG
    76201 CAGGAGCGCC TCGACGCAGA GCGCACACCA CAGGTGTTGT ATCAGCAGTC CATGGCGGCC
    76261 TACCTCGCTG AGCCTGCTGT TTCGTTCTAT GGCGCTGTTG CATTGATGCG GGATCAGCTC
    76321 GCCACCTTTC CTCTCTTTCA TGAGGGTTGG TCGCTCAAAC GTTTGAATTG CGGGAAGGCT
    76381 GGCTGCTCGG TGCTGTGGGA GCGCTTCGGG CTTTCGGGTG GGACCTTGGA CGATTTCCGA
    76441 TCCAGTGCCC CTTCTGATTG GGCAGGGATC ATGGCGGTCA GCCAAACGGA AATTTCGCAC
    76501 TCGATATCTC TGCAGCTCCC GAAGTTCGCG CTTGACCGGC AGAAGTGGCC GACGCTGAGT
    76561 GCATGGCGTG AGCGCAACGT GGCGCATTGG CAATTCATTG CTCCGGCCGG GTGGACTGCA
    76621 GACATCTCCG AGCCAACGCT CCGGGCTGTG CCGATCGAAC TGGCGGGTGG GCCTGATGAG
    76681 GCTTCGTTGG GTTCCATGCC CGACGCCATC CGAGCAGTAG AGGTTGGCAT GAATGGGATG
    76741 CCCTTCTGGT TCACAGACCA GGACCCGGAC AGCCCGATGA CGGAAGACCT CCTGGGCACT
    76801 CAAGCCGTGC TTGATGGGGA CATCCAGATC GATATCGACG ACAAGCAAAT CACTTTTTCC
    76861 GCGAAGGGGC TCATCCATGT TCAAAACTAA ACTCCTGGTC ATCGCCGCCC TTTTGGGGGC
    76921 GAGCTCTGTT GTCACCGCTC AGGTCCCTGA TTCATCAAAG CCCAGCGATG TGGGGGTGGC
    76981 TGCGCCTGCG ACCGTCGCTG AAATCACGCG CCTGGCTCGC GAACTGCGTG TTGAAACCCT
    77041 CCGCAAGGAA TTGCGTGAGG CCAAAGAGGC TGGCAAGCCT CCCGTCGACC CAGCTGCAGT
    77101 GCCCGCGGCA GGCGCACCCG CCGCGCCAAA GGTGCGCGTG ATTCCGCGGG CGCCGGCGGT
    77161 CTCCGCCATC TATGGACTGG GCGCCGCGGC CCTGGAGGCC CGACTGGTTG ATGGCACTGT
    77221 GGTACGCCAA GGTGCGTCAT CGGGCATTTG GCGTGTTGTG TCCATCTCTG TATCGGCTGT
    77281 GACTTTCGAG CGTTGCGAAA CCATCGGCAG GAAGAAATCC GCCAGGCAAG AGTGCACGCA
    77341 AGAGTCGGTG GCGCCGCGCG GTTGATGGCG CAGTGGATGA GCCACATCAT GAACTTCTTT
    77401 GGTCGCAAAA CCCCTGCCGC ACCGGTCCCG GTGAAGGCGG CTCCTTCGCC GGCACGGAGC
    77461 ACCGCAGCGC CTGTGGCGAG ATCCCAGTTG GTTCCGGTTG CCGCTGCGCC TTCGTCTGAA
    77521 TCTCGGGCTG ACGGTAGGGC TCCTGGTGTG CCTCGGAGGC CTGCCCCACC CGCGCCGGTG
    77581 ACAGCCAGCG TGGTGACTCG CCCCAGCGCG GGTGGGGCAG CTGCGGTGGC GAGCCTGTCA
    77641 GCGCTCAATG AGCGTTTGGG CCGCCCCTGG CTCGGCCACC TGACGGGCAT TGTGGCGCCG
    77701 AGCATGAGCA AGCAGCTCAT CGTTTTGAAC CTGGGTTGTG GCGATGCGGC GCTGCTGGGC
    77761 ACTTCCGAGG CACTCAGCGA GGCGCATTCA CAGACCGTTC GCCAGACCAT CACAGAAACC
    77821 TGGGCGATGA ATTTGGTGAG CGAGATGGTG GCCACGCCAG TTGTCATGGA GGCCCTGAGC
    77881 CAACGGCTTT CCTCGCAGGG TGGTCTGAGT CAGGACAAAC TGTTTTTGTC GGTCTACGAC
    77941 AACATCGTGA GTATGGCGAT CGCGGCGAAG GCGAGCGATG TGCACTTCAC CGGGGATGAC
    78001 GCGGCCGGTG TGATCAATAT CCACTTGCGC ATCTACGGTC AATATCGCTA CTGGCGGACC
    78061 AACAAATCCA AACTTGTCCT GGGTGCGCTG GCTGCGGCTT TTGGTCAGCG TTCCAAAAGC
    78121 GACACGGCGA CCAAAGAGCA ATTCAATGCG GTGAACCCCG TGGCGTTCAT GACCTCGCAG
    78181 GATGTCAATG GATCCAGCTG GGAGGGGCGA GTGAACGGCC GCCCCCATAT CACCGGGTAC
    78241 GCCGGCACAA TGCGATTGCT GGAGAGCACC CCAAAAATCG ACAAGATCCC GACTCTTGAG
    78301 GAGCTCGGGT ACAGCCCTAG CCACCAGGAG ATCATCACCG GGTCCGTGCT TCGGAACTTT
    78361 GGCCTGATCA TCCTGTTTGG ATCGACGGGA TCAGGCAAGT CCACCACGCT CCGAACCTTC
    78421 ATGACGCGTG TGAGCGACCC GACGCGTTTG AAGACCTACA CGGCCGAAAG TCCTGCCGAA
    78481 TACGTCATGC CGGGCGTGAC GCAGTTCTCC ATGCCTGTGG ACGTGACGCT GAAGTCGGAA
    78541 GACATCCAGG CCAAGTTCAC CGCGCTGCTG CGCGACCTCA TGCGCATGGA CCCGGATGTC
    78601 CTGATGGTCG GCGAGGTGCG TGACCAGGAA ACGGGCCGTC TGGTCAGTGA ACTCACGCAA
    78661 ACCGGTCACC GTTGCTACAC GACCGCGCAC GGCGACGGCG CAGTCGATGG CCTGGCGCGT
    78721 CTGTGCGGTG GCGAGATCAG GATGCCACCA GACACGCTGG CTGGCTCCAA GTTCCTCTCC
    78781 GCCAGCCTGT ACCAGCGTCT ACTGCCAGTG CTGTGCCCGC ACTGCAAGAT CCCAGCGACG
    78841 GACAGCGCGA ATGGACTGTC GGCTCACAAG CAACGCGTGT TGCGCGACCG ATACCAGCTC
    78901 GACGCCGGCA CCATGTTCGT GGCGAACGCT CCTGGATGCT CTCATTGCAA GCCGAAGATC
    78961 CCTGGCCTTG AAGCAACCGG CACGCTCGGG GTCACGGTGG CGGTCGAGAT CCTCATTCCG
    79021 ACACCGCCCA TGCGGACAGC CATTGCACAT CGCGACTGGA CGGGTCTGGA TGAGTTGTGG
    79081 CGTGCGCAGC GCCGTGCCGC GTTCGCCGAC GGCGACATGC TGGGAAAGAC CGCCTATGAG
    79141 CACGCGCTGT GGTTGGTGGC ACAAGGTCGG GTCAGTCTGC TGGATGTCGA GTCCGAGTTT
    79201 GAGCCCATCG AAAGTTACGA AATTCGTCCC ATCCGATCGG GCGCACCAGA AATGAGGGCG
    79261 GCATGAACCC AGTGCTCTGG CTGGCGGCAA TTTCGCTGCG GCTCACTCGT GAAGACTTGT
    79321 ATCGGTCGCT GATCGACAAG CTTGACACCA GCGCGGGCGC GTCCATTGAA CGTCTGGATG
    79381 AAATCTTCGA GCAATGGGCT CGCCGAGACA GGGAGCGCAA TGACTCGCGG GCCCCGGTGA
    79441 TGGGCTACAT CCATCGCCAG CTGGAGAACG GTCAATCGCT GGCTTCAGCC ATGCGTCCAT
    79501 TCATCCCTGT TGACGAATCC TTGATCATCG AATCAGGGGA GATCCGCGGT CGCCTCGCAG
    79561 AGGCACTTGA ACTCGCAGTG CGGAACCTGG AGGCGAGCTC GAAGATGCGC AGCAGCGTAG
    79621 CCTCGGCGAT GGCCCAACCA GTGCTCGGTC TCTCCAGCCT GTTGATCCTC AGTGTGGTGC
    79681 TTGGGGTTTT CATGTGGCCC GACATTCTGC GCGGTGTTCC GCTCCACTTC TGGCCGGACT
    79741 GGACGCATCC GGCGATCAAA TCCCAGCTGT GGCTTGGTGA ACGTTGGCCC TGGCTTGTCG
    79801 CATTGTCGAT ACCTGTCGGT CTCTACCTGT TCTCCTTGGA CCGATGGACC GGCAAGTTGC
    79861 GGACGTGGGT GGACAGGCTT CCGCCTTGGT CTATCCACCG CAGCCAGCTT GCGGCGACAT
    79921 TCCTGGGCGT GTTGGCGGCT CTCGTCGAGT CCGGTAACAC CGTTCGTGAG TCCCTGGTGT
    79981 TGATGAGAGA GCGCAGCAGT CCCTACATGG CGTGGCGCAT CACTCAGGTC ATCCGCAGGC
    80041 TGGACTCTGG CGGCAACGAG GGTGTGAAGG CTTTGAGGAC TGGGTTCTTC TCTCGCCAAA
    80101 TCATGGACCG CGTTGAGGAT GCATCAACCA ATCGGTCTTT CGGCTTGACG CTGAGGCACG
    80161 TGGGGACGCG AGCGACCCAC ATGATCATCA AAGCCGTTGA GGTCCAGGCC AATGGAGCGA
    80221 ACCTCGTGTT CATTCTGATC GTTGGCGCCA TCTTTCTGTA CACGACCGGA GTCATCGTGT
    80281 TCGGGATGCA GGAAGCCACC GAGGCTTTAA CCAAGTCATT TGGCACCGCC ATCTGATGTT
    80341 CTTTTTTTTC ACCAAGGAGT TCCACATGAA AGTTGTTCAA AAGATCCCCG GCCCGATGGT
    80401 TGCCCACAAG CAGCGCGGTG TCAGCCTGCC ATTGATCGCC ATCATCCTGG CCGTGTCGTT
    80461 GCTGCTGGCT ATCGCAGCCC TCATTTACGG TCCGCGCTAC ATCCAGCAGA CCAAGGCCGA
    80521 CAACGATGTC ACCGCCATCC AGGATCTGAA GGGCCAGGTC GTGAAATATG GCGGCCGCGT
    80581 GGGCGTTTTC ACCGCCGCAA ACTCTTCGTT GGCGGTGCTG GTTGGTCAAG GCCTGTTCCC
    80641 CCGTTCGGTC GTTGGTGGCA CGCAAGCGGC ACCAACCGTG ACGAACGAAT GGGGTGGTCG
    80701 TGTGACCGTT GCCGTCGGCA CCGTGAATAC GGCTGGTGAC TCCATCGTGT TCACTCGGAC
    80761 GGCCGTCCCC GAAGTGGGTT GCACCCTGGT CGGCACCAGC CTGGATGACC TGGCCGAGAC
    80821 CGTCGTGATC GGCGCAACCA CCACCAAGAC CCCGGGCGCT CGCTCGAACG CGGCCGCTGT
    80881 GAACACGGCG TGCCGTGCGG GTGGCAACAA CAACACGATG GTCGTGACGA TCGCGCGTTG
    80941 ATTTTTTATT GGCGAGTACA AGGAGAGCAA CGATGATGAC AAAGCAGCGG CAGCGTGGCG
    81001 TGTCCTTGCC CTTGATGGCG TTTGCTTTGG CGGTCACCGC GCTCGTCTTC GGCGCGATCG
    81061 GCGCACAGCG TGTGCGAGAG GCCAACGAAC TCGTTGGAAA AACTCGGGGG GCAACCCTCG
    81121 AAGAAATCGC ACGCGCTGTG GAGCTGTATC GGCAGACCAA CGTTCAGGAG CTGACGAAGC
    81181 CGCTGCCGAT AACGGTGCCC GGGGTGGCCG ACCCATATGC ACCCACGGTG ACTGAATTGC
    81241 GGACGGGCGG CTTCATCACG ACACCCATGG TGTTGAACGA TGCCGACTAC TCGATTTTCT
    81301 TGGCACGCTC CCCGGTCGGT TGCACGGCGC CTGCGCCGTG CGCCATCTGG GCGAGGACGG
    81361 CTCTTACGGA GCCGATTCTC GATGTCGGAG GTGAGCTCAA TGCAGATCGT CTCAATGCGC
    81421 TCGCTGGGCG CGTGACATCG GCCAGTGTGT CTTTCAGCGG GCCTCCGAAT CCAGCGGTCA
    81481 TCGTGGGTGG GCAAGGCTCC TGGACGGTTG CCAACCCTGA TCCTGCAGGT CGATCTGGCA
    81541 TCGTCGTCAT GGTCTCCGGA CTGGGAGGTT CCAGCGAGCC TTGGTTGCGC GTCGGCGACA
    81601 CCCGCAACCC GGGCTTTGCC GGCCCCAGTG TGACGGGCAC CCAGTTCGAT ACGCCGATCA
    81661 AGGTCGTTGG GGATGCTTGC ACACCGCAAG GGGCGTTTGC ATCCGCGGCC AACGGGTTGG
    81721 TGTACTGCAA CGCCGGCTTC TGGACGATCT ACACGGGTCC GATTGAAACC GGTGGTGGTG
    81781 CTTGTACAGC GCAGGGCGCG ATGGGTGTCA CTGCAACGGG GGAATCACTG ATCTGCGTCA
    81841 ACAGTGCCTG GCGCGATCAC CGCACCTACG GGTACTCAAC CACTGCCTAT TACGCTCATA
    81901 ACTCGATCGT GACGCAGCCA GCGTGCGGTG TTGGCTTGGC TCCTGTGGCA ACCACCTCTG
    81961 CCGTTGCAGC ATCCGTGATC ATTGGCGCCA ACAACCCTGG GAACAACACT GGGTCTTTGG
    82021 AGGCGGCAAT CGACCCTTCA ACGTGGCGGC TGACCATTAC CGGTTCGACA GGGGTGGCTG
    82081 CTGGGACCGG GGCCAAAGCG CTGGTCGTTT CTTCTTGTGC GCCAACCTGA ATCTGAAGGG
    82141 AAATCCCATG TTCAAGGCAA TTCTTGTTTC AGCAGTACTC TCTCTGCTTT CTGGCTTCGT
    82201 CAGTGCTCAG CCACTGAATG ATCCCGCCAT TCATGGCATG AAGGTTCTGC CGCGGGTGGA
    82261 GGGGTGCAAC GTGGCCGGCG GCCTGCAGCC GATCACCAGC TCGGACGGCC CCAACGACGC
    82321 GATGTTCTGG TGCGGTACAC CCCCGTATTG CCTGACCATG CCGGTCGGCA ACGCCGAACG
    82381 CTGCCACATC ATTCCAGGAT CGCGAAACGG CGGGACGAAC GGTGTCCGGA ATCCGCAGGA
    82441 CCTGATGTGT GACGTGGCCA ACGTCAATCC CACCGGCCCG GCCCACGCCA CCCCGGGGCG
    82501 CTGCCCGGTG GTGCCAACGC TTGGTGTGAC GGTGAACGGC GCGGCGACGG TCAGTGTGGT
    82561 GCGCGGGGCG ACCGTGACGC TGCGCGTGAA CACGGCCAAC GCCACGCCCA TGAGTGCTCC
    82621 AACGGCGTAC ACAATGGCCT GCACGGGTGC CCAAGCTGCG TTGACGCCCT TCAACCAGAC
    82681 CAACCTTATG GCATATGCCG GTCTGGACCA CACCTTCTCC CCGACCACCA CAACGGCTGT
    82741 GGGATCGACC AGTTGTACCG TGACAGCGAC GAACGCGGCT GGAACCGCTA CGCAGACGGT
    82801 CAGCTTTGCT GTCACGGCAC CAAGTCCTCC GTCCGTTTCG GCAAGCTTCA ATCCAACAAG
    82861 CCCGGCGCCT GGTGGACAGG TGAGGCTCAC CACATCGACT TCCAATGCGA ACTCACTGCG
    82921 TTGGTCTTGC ACTGGTCGGT GGACAAACTC GAACACCAAC CGGTCGACCG GTGGCAACAT
    82981 TCGAACCTAT CACACGGCGA CGGGGTCCGC GGGCACGGCC AATTGCACGT TCACCGCTAC
    83041 CGGCCCTGGC GGTACCGCGA CTGCTTCGGC GAGTTGGACT TCAACTGCTG CGGGCAATGG
    83101 GAGTGGGTCG GGGAATAGCG GAAATACGCC AATACCGGTT CTTACTCAGT GTGAGCCAAA
    83161 GACGCTAACT TGGCGCCATC ACGCAATGTG TGAAGCACCT GCGCCTCGCA CTAGCAGTGG
    83221 TGTTGCCATC CGGTTGATCC AATCCCAAGG TTGGATCGAT GGCCGCGCAG TTTTCAGATG
    83281 CGACAATGGG ATATGGTCAC TGGTGCGTGT CGAGGAGTGC ACGAGCAGCG GGACCGGTGG
    83341 GTGACAGTTA GTCGTTTCTG AACAATTCCC GGAGTCCGCA TGAACACTAG CTTTTTGGTG
    83401 TGATTGCGGA TGGCCCAGAT CTTCTCCCGC AAAGGTCGCG TCGGCATGGC CATGCCGGAC
    83461 CTGGGCCTCT TTGGCGAGCA GATGCAGCGG CTTTTTTGCG CTTGTGCGCG AGGGTGTCAC
    83521 CGCGCTGGCA AGACGCGCTG GACTCTTTGT TCGTGCGCAC ACTCACCCGA CCTACCCGGC
    83581 GCCCAGTTTG GGCGCGGATT TGAATAAATC AGGGATGACC AGATAACTTC GGGTTCCTTT
    83641 TGTCCCGTTC CTCTATGGCA AATGCCCCGC ATTTGCGGGG CATTTGCCAT AGACCTATGT
    83701 CGCCGACTTC GAGGGACCGC ACGGCGAGCC CTCCGCAATG TGCGTTTACT TGCCGGTCAT
    83761 CAAAACTGTG TACTGGCCTT TTTGAGCTAC TGCCAGCGTT GTTGCCTCTT CACTCATGAC
    83821 GGTAATGCAA TGGCCTTGGC TATTGAGCCA AGCATTCGTG ATCGCCGCAG GCGTCCCCCG
    83881 TGCACCCGCG AGGTTCTCAC CTAGCCCGAT ACCAGAATAG CCAGCTGCAT CTTCACGCGA
    83941 GTCAGCTGTT GATCCGTCAC TGCCGGTGTG CGAGAAGAAG CTGTTAGCGG CCATGTCATC
    84001 CGCATGCTTC TGCGCTGCCG ATTGCAGCTT AGAATTCCAT TTTGAAAGCG AGGGCACAGC
    84061 TGGCATCGCC ACAGTGCCGC AGTTGCGGGA AGATGCCCGT GCATTGTTCA GTTGTGCCGC
    84121 GTATTGCTGC ACCAGTGCCG GCGATTGAGA CAGCGGTACA TCAGCCGGGT CACCACCTCC
    84181 GCCGTTTCCG TCATCGCCGC CACCGCCACA GGCGGCCAGA AAAACGGTGG AAAATATCAG
    84241 CCCTGCGGTG AGTTTGGCTG CTGCGTTGAA TCGATTCATT TTGGACTCCT TGAAGGTCTT
    84301 GAAGGTGATG ATTTATCTTA GACCGCCCAT TGGGCGGGTG TCAAATTTCA GCGGGAAACT
    84361 TTTTTACGGA GAGCTTCGTG AGCAAGAACT TCGCGCACCA GGCTCCACGC GATAGCGGGC
    84421 ATTTCTCGGT ACCGAGATGC ATTGGGGTCG GCCATCCACT TTTCGAAAGT CGACTGAGGA
    84481 GCACCGATTC GGCGCGCAAA CTCAGTTTGA TTCAACCCAA GATCACTGGC CGCCTTGCGG
    84541 AGGAACTCCT GCTGAGACAG GCTCTTGGTG GCTTGATGTG ATTCGGTCAC TTGAAAGGTG
    84601 CGTGCTTGGC GAAAGTTTGA GCCCAGTAGG CCTTGCCGGT CGCTGATTTC ACGCAAGCGG
    84661 CCGCCATCTC AGTCACGGAT GGGCTCATGA TTTTCTTGCA GTGATCTTCG CTGGCCAGGA
    84721 AAGCTGCCAT GAGTTTGGGG ATGCTGGTGT ATCCCTGGGC GATATTCTCG CCCACGGCTT
    84781 GAAACTCGTA GCCCGTACTT GTCGCGCGAG CAACGACGTT GCCGGTGTCG GACAGTTGGT
    84841 TCGCGGTGGC CATGCTGGTG GCCTGCTCGA TCGACGCTTG GCCCAGGAGC TCGTTCCAGC
    84901 CCAGCGCCGG GGCAGCACCA TAGGCAGCAC CACCGCAGTT GCGCGCTTGG GAGCGAGCGC
    84961 CGTTCACCGC GGCGAGCATA GCGCCAGCGA AATTCGAGAT GTCACAGGTC TGCTCTCCGG
    85021 CCAGCTCGAC CTCGGCAACC TTGACTGCTC CGTTTTGTCC GATCACCGGC GGCCCGGAAG
    85081 CCGTCCCTTC GTCGGAGTCA CCGCCACCGC AAGCGGCCAG GGACGACAGG ACGCCTACGA
    85141 TAATGAAGGT TTTGGTGGAA AATAGCCAAG ATTTGCGCAT GAAGTGCTCC GGTTAGGGGT
    85201 TGGGAAGTCC CATTATCTTC AGTCCAATGG GCGGTTGTCA AATTTCTACA AATGACTTTT
    85261 AATGCGAAAA GCTGAGGATA AGGGCTTTCT ACTATGTTGA GACGATCCGC CGTCATGGCG
    85321 CTTGTTGGCA GCGCTGTTCT CGGTGCTCCC TGGGTTCACG CATCGACCAC AGGCGCTTTC
    85381 ACCTCCCGTG ATCCTTTGGT CGACTCTGCC GACCGCTTCT GGTCTGTGCC GAGGTGGGTG
    85441 TGGCTCAAAC GTCCTGCCAC CGGGGAAGAG GTCAAGATCG AGTATTGGCG TGACGGCGTG
    85501 CTGGACGCGC AGGCCTACCG CAGGCTGTGT TGGTTCATGC GGGATGTCCG ATTCGAGCGC
    85561 CTGTTGCTGG ACAAATCCAG TGCCGTGCAC CGGGCGCATG CGCGAGGTCA GATCAAGGGT
    85621 GAGGACATGG TCTGTACGAC CCGGATGGAT CCTGTCCTGA TCGACATCCT GTATGCCTAC
    85681 AGTGCCTGGC TGGCCATCCA CGGTGTGAAG CAGCCTTTGC TGTTCACGTC TGGTTTTCGC
    85741 CATCTCTTCA CGAATGCTCG CACAGAGGGG GCAGCCCAGA ACTCGTGGCA TCCCAAAGGG
    85801 GGCGCAGGGG ATATTGTCAT CCCTGGGGTT CCTGTGGTTC GATCTGCCGA ATTCGGCCGC
    85861 TGGATCGCTG GTGGTGGTGT AGGCCTCTAT GTCAGCAAAG GCTTCGTGCA CCTGGACCGA
    85921 GGCAACGTGC GTTCCTGGCG CGGTTGATCA GGCCGATCCT TTTTCCCAGC GCTGTCGAAG
    85981 CTGGTTATCC GCGAAGGGCG AGTGCGTCGG TTGCGCTGGA GCTGCCTTTT TCGGGGTGAA
    86041 GACAACACAC TGGCCTTGCG CCTCATCGAA CCGACCGAGG CCACGCACCG TGCAGGATCC
    86101 ATTGCGCAAT GCTTCTCGAT GCACAGCCGT CATGCAGTGG GAAAACAGGT AGGCAAGAAC
    86161 ATCCGCGTCG ACCCCAACGT CGGCGCCGGC CTGTTCGAAG ATGCTGCGTG CGGTAGCGCG
    86221 CGCTCTCATC AGGCGAGACC AGTCGATGCG GCCGAGCCGG GTGGCAGGCC GAGATCTCTT
    86281 TCAAGCCAAG CCAGGAAGTC CTGCTTGAGT TGAGCGCTTT TGACAGGGTT GATTGCTTCA
    86341 GCCTCAGTGC AGCGAGCCAA CGCTTCGGTA GCGGCATCAT CAGTCGATGT CACGCCGAGA
    86401 AATCGCTGGA AGTCGCTGTT GCTGCAACGG GCATCAATCC AGGAGGAGAT TTGAGGGGTG
    86461 CGGATATCAG ACATGTGACA GGTCCTCGTA ACGAAGGGTT CTTCCATCGA AAGCCAGTTT
    86521 TCTGACGCCC ACCTGGCCGT CTCGATTCTT GCCGGCGATC ACTTCTGTGA TGCCGGGCTC
    86581 TTTGGTGTCG GCGTTGTAGA CCTCGTCGCG GTAGATGAAC AGGATGATGT CCGCATCCTG
    86641 CTCGATCTTT CCCGACTCGC CGAGGTCAGA CATCATTGGT CGCTTGTTGG CTCGCTTCTC
    86701 AAGTTCACGG TTGAGCTGCG CCAGCGCGAT GACCGGAGCG CCGAGTTCCT TGGCCAAATT
    86761 TTTCAGGCCG GTGGAGATCT CGCCAATGAT CACCCGCGGA TCAGCCTGCC GATGTGCTGC
    86821 GATGCGCTGC AGGTAGTCCA CCACGATCAG CGGCTTTGCA TGTTTTTGGG CGAAGACGCG
    86881 ACTTTTGGCC CGGATCTCCG GTAGCGTGAT CTCGGACTGC TCATCGATCC AGAGGTTTGT
    86941 GTCGCCGACG CGTCGGGCGC CGTCAATGAC GCGATCGAAA TCGCCGCCTG CCAATGTTCC
    87001 TCTGCGCAAA TCTGTCGCGG GAACTCTGGA GGCACTTGCG ACCTTCCTGT AGGCAAGCTG
    87061 CAGGCCAGAC TGCTCGGTTG AGAAATAGAG GACGTTTCGC CCCCCTTCAT TGGCTGCCCC
    87121 CTCCGTGATA GCCAAAGACA GCGCCGTCTT GCCCATTGAC GGCCGGGCGG CCAGGATGAT
    87181 GAGGTCGCCC TCTGCAAACC CCATAAAAAG GTCGTCCAGA CCGGCGAACC CGGTAGGCAC
    87241 GACGTTTTCG GGCGCAGACC CCTCCATTCG CTGGACGAGC TGTTCCGTGA GGCTGGCCAC
    87301 GTAGTGCATC ACGTGCATGG GGCCTTGTGA CTTCGAATTG CCTGACGACC GCGCAAGCTC
    87361 AACGGCGTCC GATGCCATGG CCACGATTTC ATCGCAGCTG TGCATGCCCG ACTGGGCGAG
    87421 ATGCAGGGTG CTTTGAAGCG CGGATGTGAG TTGCCGCAGC GTGGACAGCT CTTTGACCCG
    87481 GGCTGCAGCT GCACGAATGG AAAGGTCGCT TGCTGCGCTT AGCGCTTCAT CCCGGACCAG
    87541 TTTGAGGATG AAGTCGGGAC CACCCCCCAC GAACAAACCC ATTCGGCGAG CCGAGTCCAG
    87601 TACGGCCGAG ATGTCGTGTG CCACACCGGC GTTTTCCAAC GAGGACCGGC AGCGCCAGAT
    87661 GTTTCGATGA GCCTCTTCGT AGAAGTCATC GGCGCCCAGT TGCAGCATGA GCTCTCGGCA
    87721 TAGCTCGCCG CGCTTTTCAT TCAGTGCGGC GACAAGAATG CTGCGCTCAG ACTCTGGGCT
    87781 GAACAAGACC CCGGCCTCTT GAGAGGGCGT CTTGAATGGG TCAAAAGAGT TCATTTTTTC
    87841 GGCGTTTAGG TCAAAAAGGC GAGGAGAGCG GGCGCCCCCT TGTAGATCAT TATGCGGCTG
    87901 GCTTTCTTTG TTGTCAAATT TATAGTCTCA AAAAAAAACC ATAAAAATCA ACGATAAATG
    87961 ACCAATGCTC GCCATCTAAA AAGACGACTA ACACTATTTT TTCACCACTA GCATAAATAA
    88021 AATGTTGGGC AACAGTACGC TGCATGCTAT AACCTCGGCA TGCAAAGGCT TCCTTTTCTG
    88081 CCAATCTACA TGCCGGAACT GTTAGAGTCC GACTGCTTTC TGCACGGAGA CCCCAGGCTG
    88141 GTCCGTGCCG CTTTGCATAT GCAGCAGGCG GCTTGGGCAG CTACGCCACC TGGCAGCGTC
    88201 CCATCCAGCT TTGAGAAGTT GGCCGAAGCC GCGCGGCTCA CCCCGGCTGA AGTGGAACTT
    88261 CACTACAGTG TTCTCACCCA GGGTTGGTCT TTGGAAGACG ACGGACGTCT TCACCATCCG
    88321 CGGCTGGGGA GCCTGGCAGC TGGGCTGGAA GATCGGTTCG GAGCCCAGCT TGACGTGTTT
    88381 GCCGAATCAG CTGCGCTGGC TTGTCAGGGT GGTGATGGCG TCTTTGAGCT GGTGTCTACC
    88441 GAAGCAGCTG CGAAGAAGGC ACCCAAGAAG GGGAAGCGCG AATGCCCGAA GGACTTTTCT
    88501 CCCGACAAGG CCTCACTCGC AAGCATCATT GACGCCGGTT TCAAGACCGT GGAGCAGCGC
    88561 GAGTGGCTGT TGACGCGATT CATGGACTAC GTGCGCAGCA ACGCCACTCG CCAGGCTGAC
    88621 TGGCAGGCTA CCTTCCGAAA CTTCGCGGGC TCTCGATACA CGGCGCAGGA CTTCTCGGTT
    88681 CGCTTTGGAC ACCTTCCTGG CGATGTGACC AGGACCGCGG TGTCAACATC TTCCGCCGCC
    88741 GGTCGCCTGC GATCTGCTAT CGGCGGCGAG CGCCCCACAT TTGCCGCACA AGCGGCTGCC
    88801 AAGAACTCCA GCGCCATGGC GGCCGCTGCC GAGCGGATCT TTGGCGCACA TCAATCGGCG
    88861 TAAGGGCGGT ATGGCGCAGA TCCCTTCCTC CGTGGCTGTT GCCGCAGAAG CTGTTGGCCA
    88921 GATGTTCTCT CAGGCCCAGC GGGAAATAAC GCCCGTCGAG AGCGGTATGT GGATGGTTGA
    88981 AATCGGCCGG CTGGGCCCGG ATCGCTTGCT TGCCTTTGCG CGATTCTGGA TGTCCGGAGG
    89041 AGGGCAGACC TCGTCCGGAC AGATGTTTGC GCGAGCGCCG AGGATTGATG ACTTTCGGCG
    89101 GTATGCCGAC CCTTCCTATG TCGACGAGCA GCGTGCCTTG GAGCTTCTGC AGGAACTCGT
    89161 GCGGACGGTT GGCCCCTACG ACGATCCCGA AATTGCAGAC CCGCGTCTTC GCGCGGCCGT
    89221 GCACAGCATG GGTGGCTGGG CCCGGATCTG CCAGGACATG CCTTCACGGA CCGAGGACTT
    89281 TGCGTTCAAG CGGTTTTCGG ACGCGTTTCG CCAAGCCTGG ACGGCGGCAC AAGGGATGGA
    89341 GGTGCGAGGT GAACTTGCTG CGCCTCCTTT GCGCGGGCTT ATTGCTGCCC CGAATCAGCT
    89401 TCGCATCAGT GCTCAACCCG AGGCAGCCCA CTCAGGGCAG GAGACTCCAG CCCCATGACT
    89461 TTGCGCCCTC TTCAGACAGC CGCGGCCAAT GAGGTCCTGG CAATACAACT GGCGCCGAAG
    89521 CTCCTTACTC TGGCGCTCAT CTCTGCGTGG AGTCTCTGTC TCGGCAGCGC AGCCGCTGCT
    89581 GCCTCCACAT TGATCATCGC TTTCTCTGAC GTCAGCGAAA TGACTCCGTA CGCGATTGCC
    89641 AGCTCGGGTG TCGTGGCGCC CTTACGGGTT CTTGACGAGG ACGTGGTCGC CCGTTTGTTG
    89701 GTCAACCCGA AAGCGCCGCC AGCGGTATTG TTGGGGGTTA ATCCATGAAC GAAAAGCAGC
    89761 AGATCCCCCG TTACCTGAGC ATTATTTTTG CGCTGGCGCT GTCCGTGCTG TTCCTGGTTG
    89821 TTGCGTTGAG CGCATCCACA TACTTCATTT TTAAGAAGAA GACCCAGGGG TACGCGATGA
    89881 CCGACGCCGG CGTCGTCATC CCGTTGATTC CGTTGGATCA ACCGCATCTC AACGATGCGC
    89941 GAGTGATCGG GTTTGTGGAG GAGTGCTTGC GGGCCAGCTT CTCCCACGAT TTCGAAAATT
    90001 TCCGGTTGAC CATGGCCACT GCCAAGGAGT GCTACACGCC TGGTGGCGCA GAGCTTTTCG
    90061 AGGCGGCCAT GGTCCCGTTG TTGCGCGACG TTCAGTCCCG AAACCTGGTG CTGAGCGCAT
    90121 CGTTTGAGCC GACAGTCATT ACGCGCATCT ACAAGCTCGA TGGCGTCGTT CACTGGGAGT
    90181 CACAAACCCC CATGGTTCTG TATCGAAGGG GAACGCGTGA ATCCCTTACC CCGTTGAAAT
    90241 TCAGGGTCGA ATCAGTGGTA CGTCGTGTGC CATTGGACCA GCACGTTCGT GGTATTTCGA
    90301 CCCGCACGAT CAACTTGAAG CCCGCATGAG GAAACCGATC ATGAGCCAAC CGTTTGATGG
    90361 CGACGTTGTT GACGTCGCAG ACTTGTCCGC CGCCGCGCAG CTCGAGCGAG AACAGCTCGC
    90421 AAAGTGCGAA CGCCAGATGG ACGACATCTC GATGACGTAT GCCGAGTGGT ATGCCTTCTA
    90481 CGAGGAAGTC GCGCCGGACA ACGCTCCGAG GGAGGATTTG ATTGAGTTGC TGCGCACGGC
    90541 ACCAAATGCG TTCGCCCAGG GCCTGGTGTA CGGCAAGTTC ACGATGCGTC TCGAAATTGC
    90601 GGCCATCACC GGTCGGGAGT TCCAGTGATG AAAAAGCTAG CCTGCTTTGC GGCCATCATG
    90661 ACCATGTCTG CTCCTTCATG GAGCCAGTAC GTGCCGCCTC AAACCTCATC GCCCGTGGCG
    90721 CAGGAGCGCC AGACGGGTTA CACAACTCGT GTGACGGTGC CCCAGCCGGC ACCAATGCCA
    90781 TCGCCACTGC CCAGTGGAGG TGGTCCTGAT GTCAACCTGG TTCAGGAGGC TCTGGACCAG
    90841 GCGGCCCCGC TTACGGCGCA AGAAATTCGG GAGTTCATGC AGGAGTTCGG GAGCCGGACC
    90901 CGCGCTGCTG CGGAAAACCA CACAGGGCGC CCACCGGCAC GGCCTGTCAC CAGTGTCGAG
    90961 CAGCTGGATT TGTCCCCTGG CGCTACGCCT CCTGTTGTTC GTGTGGCGCT GGGGCAGGGT
    91021 GCAGTCTTGA GCTTTCAGGA TGCTGCTGGG CGGCCCTGGC CGATCGTTGA CAACTTGAAC
    91081 TTCAACGCAA CAGCCTTCAC CACCAAGCTC ATTGCCGAGC ACCTCTACAG CGTGGCGTTC
    91141 AAGCGCAACG CGCCGGCCAA CTTGACGGTG GTTCTCAAGG GCCTCGCCCG GCCTATCGTC
    91201 ATCACGGCGC TTCCGGCTAC CGAAGAGGCG GACTACCTGA AGGAGTTCAC GGTGCCTCGC
    91261 TTCCTGGATG GAGCGCCTCC CGCCGCAGTG TCGGCCTCTG CGAGTGAAGG CGCCATCACG
    91321 CTCAATGCCA CCGAACTGCT CAACTACCTC TATCGGACAC CGCCGGCTAC GGCCCGTGAG
    91381 TTGGATGTGA AAGGCGTCCC GGGTGTGCTG GCTTGGCAGA CTGGCGATAG CACGATGGTG
    91441 ATTCGCACCG ACGGGTTGGT GGTCTTGCCC GCCTGGGTCC GCCGGCATGT CGCGAGTGAC
    91501 GGGATGGGTG TGTACGAGAT GCCCATCAGC CCCGTCGTCT CCATTTCCAA AAACGGCAGC
    91561 GTTCAACAAC TGCTGCTCAG CGGCTACAAC ATTCCGTCGA TCGCTGCGAG CGGTCAGTAA
    91621 GGTCAACCAT GAGCAGCATC GAAAATCCTG GGATCGCAGA GGCGCCTGTC GAGCAACAGA
    91681 CCAAGAATCG GAAGAAGTTT GACCCAGGCT TCGTTCGCAA CCTGAAGATC CTGGCGGCTT
    91741 TTCTGGTGGG CAGTGTCGTG GTGATGGGCC TTGTCTTCTG GAAGACGAAC GACGCCATCA
    91801 ACCAGTCCGG TCAAAAGTCC GATGCGGTGA GCATTCCTAC CGCAACGGGG CAGGGGTCGA
    91861 AGACAGTTGA TCCAACTCCT GCAGACGTCG CTCGCCTGGA CCGCGTCGCC GCGGTGGCCA
    91921 GCGATAAGGC CAAAGAGGAC GGGAAGACGT ATATCCCGGT GGACATGCCA CTCTTGGCGG
    91981 AGCCCCTCGT CGTGGCTCAG GGCCCGGGTC GCAGCTACCA ATACGAAACA GGAACACCAA
    92041 GCGGCCAGGC GCGTGACAGT GCGCAAAGAA AACAAGGGCT TGAGCGCCAA CTCGGTGCGA
    92101 TGTTGGCGTC ACTCGAATCA CCCCCAACCG AAACGGCCGA TCCATACAAG GTGGATGCGG
    92161 CTGCAAAGGC ACCGACTTCT GGGGAACAAG CAGCGCCTGC TCCCCAGGCG ACGGCGAAAA
    92221 TCTGGATTGA GGGCTTGCAC ATTGCAGCGG GATCCTTGGA GGCATCCATC GATACGGAGA
    92281 AGACCGACTT TGTGATGGCC AAGATTGCAA CCGGGCGCGC TGCTGGGGCG TTGCTCATCG
    92341 GGCAGGCCGT TGTCCAGGGA AGTGGTGTGC GTGTTGTTTT CAACAGGATG AGCCTGGCGG
    92401 GCAAGTCCTA CACGATCAAT GCCGTGGCTC TGGACGCCGC AACCTCATCC AACGCGATGG
    92461 ATGCGGAGAT TGATCGTCAG CTGCTCGTTC GGTACGTTCT CCCGATTTTC TCTGCGACCG
    92521 CGCAGGCCTA TTTTCAGGCC GTTGCTCGCC CGGGGCAGAC CTCAGTACCT GGAGGGCTCG
    92581 GCCAGAGTGT GGTCGTGACG CCGGAGGCGA CCACGCGCCA GGCGGCAGCG TCCGGCATTG
    92641 CCGCAGGTAT CGGACAGGCG ACACAAGCAA TGCAGCCCTC AGGGGGCCCC ACGGCGTTCA
    92701 TGCCTTCGGG GACTTCGATC GGCATTCTCT TCATCGATCC AGTTCCGGAG GCTCAGAAGT
    92761 GAACCAGACA ACGAATCCTG ATACCGATGT GTGGGGCGAT GGTGATCAGG CATCTGCCTT
    92821 CGAGACTCCC AATGAAGCCG TCATTGACGT CGAGAGCGGC GAGGATCATG TCCAGGCTGA
    92881 AGATGCGCAC ATCGCGAGCG AAGAGAGCCA TGAGGAGGCC CCCGCCCCAA CGGCCAAATC
    92941 GAAACCTAAC CTGGCCATTC TGGCTGTTGC CGGGGTGTTG TTTGTTGCCG TGCTTGGCGG
    93001 TGTCGGCATG GTGTTGATGA AGAAATTCGG CGCCGATGAA GTGACCTCGG ATTCGTCTGG
    93061 TGCTGGCTCT GTTTTCTTCG CAGAAGCGCC AGCAGCCGCG CCTGCTTTAG ACGATACGCC
    93121 TCCACCGGCG GTCTCCACCA CACCAGCTGT GACGGTGGCT CCCACCACCG CCGTCCCTGT
    93181 GGTCGTAAAG CCGTTGGACA GCCTCGCTGA GGCTGAGCGG ATGGCGGCCG AGCCTGTGAC
    93241 TGTGACGCCG GCAGTTCCCG CTGCCGCATC TTTGGCGGCA CCGGCGCTGG CCGTCACCAC
    93301 GGCGGTCACG CTCGAAGATC CTGTGCGCGC TGATGCTCCT GGCGAGATGG TTGCCCCGGC
    93361 AACAACGAAG CCTGAGCGGA AAGCGGTACG TCGCGCGAGT CCGCCCAGGA AAAAACCTGT
    93421 GGCGCGTACT CAGCTCGCCA AAGCGCAGGT CGAAGAGGTC TTCGTCATCA ACCCCAGGCT
    93481 GCATGTGGTT GCTGTATATC CCCTGTCGGG CGTGAATGTG CAGGCATGGG TGTCCGATGG
    93541 CCGAACAACA AACGTAGTTC GCGTTGGAGA CGAGGTGTCG CATGGCGTGG TCGTGACTGG
    93601 CATCAAGGCC GAGAGTCTTG AGGTGCTCAC TCGCGCTGGA CGAGTTACTT CCCGAGGGGT
    93661 GTTGAAGTGA ACTTCGGTGA CATCGCCAAC TCGCTCAAGG CTTTTGCCGA AGAGGGCACG
    93721 TCGTTCATCT ATTGGGCCGC GGTCATTGCC GGCATCTGGT TGACCATGTC GGCGGTCATG
    93781 GCCTTGGTGA AAAAGGGCCA GGTCCAATCG ATGGGTGGGG ATGCGAAGTT GTCGTTTGGC
    93841 GCAATCGGTT CGCGCCTCGT CATCGCATCC GTGCTTGTCA CGCTCGCCAA GATGTTGGAG
    93901 CGTGTGATCG GCACCAATGG ATCCGTTGAT GGTGCTCGTC AGGCGCTGGC CTACGCGCAG
    93961 GGCAGCGCCG GTGAATCACC GGTGATGCAG GCGATCTGGG CCGCTATCGG CGCATGGTGC
    94021 GTGTTCATCG CAACGATCGG CTTCTTCCGC GGGTGGCTTC TGTTTGACAA GGCGTCCCAA
    94081 GGACACCACG ACAGTGGTGA TGCGTTCTGG CGGGGTCTTT GGCACGTCGT CGGTGGTGCG
    94141 GTCGTTATTC AAATCTTTTC CTGATTTTTT TGGAGGTCCT ATGAAAACTG TTTTTCGTTT
    94201 CTTTCCCCTC TGGCGCGCAA AGCTGAGCGT CGCCATCCAT GAAGTCGCCA TGCTGCCCGC
    94261 GCGGCTTCAT GCGATTGTTT TCCTGCTCTC CATGAGCGCC GCATCGCATG TGCATGCCGC
    94321 TGGTGTGACC GGCTTTTTTG AGGGCTGGAC CGAGGCCATC AAAGCCCTCG GTAACCTGCT
    94381 TTTGCAAGGC GGTATGGTCG TCGGTATTGG CTCGGTGCTC TATGGTCTCG TCATGCTCGT
    94441 CAAGAAGGGC CTCGGCCGAG GTGATGACAT TGAATGGCGC CAGGTGATGT GGCCGCTCAT
    94501 CGGGGGTGCG CTCGCCTCCA TCCTGCTCTA CGTGATTCAG GCCGTGGTGG AAGAGTCCGG
    94561 TGCAAGCAAG GACGACATGG GTCGCACGCT TTAACTCGAA CCGCCCCATG TCTGACCTTC
    94621 GCATTGGTAT CAAGCGTGCA TCCTTTCGGG CCAACGATGC CGGGGCCGGA AAGGCTGATG
    94681 CGGTCTTCGC TGCGGTCAGA GATGGGGCAT TGGGCAATGC GCGATACCGG TGTGAACATT
    94741 GCGGCCTGGA AAGCGTTCCA TCTGCCGCGG CGAAGGGCAA GCGATCCAGT TTGCAGGTGC
    94801 ACCATGAAGA CGACGATCAC GCAAACAACG CTCCTTCCAA TCTGAAGGCG GTTTGCTCGC
    94861 TGGATCATGC GGTGCACCAC ATCGGCTGCG ATGCGCCGAG TCCTGGAGGG TCACTTGGCT
    94921 GGGCCAGTCA GATGAGGATC GCATACCTGC CAGAACTCAC TCCAGCGGAT GTGAATCTTT
    94981 GGCAGCGTGC GATGGGTGCG GCCATGATGG ATCCAGAGCA CGCAGAAGCG TCGCAGGAGA
    95041 TGTGTCGGGT CCTGAGCGTG TTGTGCAAGC CGGTGATGGA TATCTACGGT ACGCACCACT
    95101 CCAAGGACTT TGCAGCGGCC ATGGCGGCGA TGACAGACGA TGAATATGCC GATCGGGATG
    95161 TGGGCGACCT GCGTGTGTTG TTCCATCCTG AAATTTTGAA GTCTGCAGGT GCTGAGATGC
    95221 TTGCAGACAA CCCGGTAATG GGCGTTCGCG CCTGGAAAGT AATTGCAAAT GGCACTGGGC
    95281 AAGCTTAGCC AATTGCCCTC AAAACCCCGG CAGATCACGT TACGTCCACC TCGGTTTGGT
    95341 GTGATTGCGT TTCAGAACCC GCAAGCCCCG ACATCGGGTG CGGCGTGCGT GGCGGGTGGG
    95401 CGGCCTCAAA TGTTCGGTGG TCGAACAGAG CTGGCCAGCG ATGTGCTGTG GATCTCCAAT
    95461 GCACCCAAAG GCGACTACGC GCAGAATTTC CGCGCACCCG GATTCTTGCG GGTCTCGACA
    95521 CCGAACATCG CGGGCGACCT GGGTGTTTCG CTGACAGACT TGGTCGAAGG GCTTCCATCG
    95581 GTGGCACAGA CGGTCGGCCG TGTGCGGGAC ATCCTGGTGC ATGCGTACCC CTGGTACGAC
    95641 CTGAGTCTGG ATTGGGACAG CAGTGGTGGG CGCAAAACCA TGTCGGACTG CATCGCCCAA
    95701 CTGCTTCCGC CCTTGGGCGA AATTCCGCCC GCTCTGGAGT CTCCATTGCG CCAGGCGTGT
    95761 CAGACGTACA GCTCGGTTCC TGATGGCGGT CTGAGGCCTT ACGACGACGG CCCCAGGTCC
    95821 ATCTACACGC TGCGGATGAA CCGGTTGACC TACGCGAACT ATCTATGCCA GCAAATGTTC
    95881 CCGACAAACT CGTGGCTTGC CGTGGCAGAC GCACAGCACC AGGGGGCCAC GCTCGACCAG
    95941 CTGCTCGATC CCGACTTCCC TTCTCTCGTC GAGGCGTCAG TCGAGTTCTC TGGTGACACT
    96001 GGGCCCTACT CCGTCTCCCA GCTGGCCGCC GTAGGGTCAA CATCAAGCGC ATCGAAGACG
    96061 ACTGTGCGTC GCTGGTTTTC GCAACCTGAA CTGGCGTGGC TGGTTGAGCA TGCCAACGTG
    96121 CATGTCTTGT CTGCTTACGT CAGCCAGGGC GCCCGGCCGC TTGACCCAAT GCATCGCTTG
    96181 CCAGAGATCT TGATGGCAGA TCCTGTGTAT GCGCTTTCAC TGTCCGCCGG CATCGTTGCC
    96241 GAGATGCACT GGGATGCGCT GGCAAAAGGA TCCAGTGTTC GCCGTGCATA CCCCGGCGCC
    96301 ACCTTCAAGT ATGTCCAGCA GCTGACGTCA ACGGCTGTCT GGCTCCGGGC CTTTGATCGG
    96361 GCCTACAGTT TCCAGATGGC CAAAGCCGTG GCCGACCGTG GCTACGACGT GAGTGGCTAC
    96421 GGCTACGGTG CCGTTTCATT TTGGGGTCCG AAGAACGACC TGCAACCCAT CATCGATCTG
    96481 TCGGACGAAT TGGGGGCGAC ATACCCCAAT CTGGCGGCGA TTCGGGAGCG CATGTTGATC
    96541 GGTGGCTCCA TGGAGTTGGT TTCATGAACA CGCTTGCCAT CCCAAATCGC ATGAGGCCTC
    96601 CTGTGTTGCG GAAGCCAATA GATGATGCCG CCAAAACCAG GTGGCCTGCG TTTCCTTTGG
    96661 TCAATAGCCT GCCGGTGCTG AATCGCCTGC TCGTGCAGGA TGCGCGCGCA CCGGTGTTGC
    96721 TCGACCCGAT CGTGCAGACA GCCCCAGAGA AACGGGCGCG ACTGATCGGC GACGTGATTG
    96781 CTCAGGCCGT GCGCAATAAC CCACTGCTGC GCGAAACGGT CCTGGTTCAG GCCTTGCCAG
    96841 GCCTGAAGGC CGATGGGCTC GTTCGACAAG GGCCGGAGAT GTCGGATTTG CTGAGTGCCG
    96901 TGATCGGCCA CGATGTGCAC GAACTTGTGC GGGATATTGA TCGGCCACAG GCCTAAAAAG
    96961 GAGTCAGCGT GCAAGTCCTG GAAAACTTCG TGTATTGGTT GGCGAGCTAC GCCACAGGGA
    97021 GCGACGTTGA CGCCATGTGC GCTCTTGAGA GCGTCGCAGG GTCGGAAGTC AAGAACCAGA
    97081 ATGGCGATGA TTTTGTGCTG TCGCAGAAGA ACGGAGATCT GCTCACGGTG ATTGATATTC
    97141 GTGGGGCGCG AAAGTATGTC GGTGTCAACG ACCACGACGC CATGACCGAA AACTTCACCC
    97201 AGGCGCTGTC GAAGATGTTT CGCTCGGGGA GTGGTGCGCA GCACTCCTTT TCAATCGGCT
    97261 TTCGCAGCGA CCCCTTGCAC GCTGATTCAG TGCTATCCCG GATCCTGTCG CCACAGGTCA
    97321 AGACAGCGAA GAACTTCGGT ATCACCAATG TCCGGATGCT CACCGAGCGC CGCAAGCGGC
    97381 TTGCTTCGGT CTGCGTGGAC GAGTCGGTCT ACCTGATCAT CCGCACCCAC GCCAAAGACC
    97441 TGCAGCCTCA CGAGCGCAAG AGCCAGGGCG AGGAGCGCAC CAGCATCAAT GCAAAAATCC
    97501 GGGCCGCTGC TGGCGGCTTG AAGGTGGACA CGCGCTTCTC GCAGGCCGTG CCATCGCCTC
    97561 TTGGTGCCTT GTTGCCCAAG CACCAGGCTG CCGTGAAGTC GCTGGTCGAT GACCTGCAGC
    97621 GTGACCTGGC GGCGCATGGA GCCCAGCTCC TGGTGCGCGT GCTCGGGGTG CATGACGCCA
    97681 TCATCGCCAT CCGCCGGCAC CTGGACAGTG CCTTGCTCCC CCTGACCTGG CGCCCGCGCC
    97741 TGATAGGGGA CGCCGCGGCG CGAGCTGGAT CATCTGGGAA TCCCCGTGTG GGGGATGCCT
    97801 CTGGGGCGTT GCCCACACGG ATCTCCCGGC AGATGCTCAC TTCATCCATC CGAGAGGACT
    97861 TCGGGTCCAG CCGTGAGGTC GCCGAGCACA ACGGGATGTG GTATGGGTCG GCCGTGCTGG
    97921 AAATCGTGCC GGAGGCGGGT AGTGCGCCTT TTGATGATCT GGCCAACAGG ATTGGTCGGT
    97981 CAATCCCCTG GCGGGCCAGC TTTGAGGTAT TGCCCAACGG ACAGAACTAC CGCCAGCTTG
    98041 ACAAGATGCT GGCATCCCTG CTGGGTGCCG TTGGCGACTA CAACAAGGCC ATCCGAAAAG
    98101 CCTACGACCA CCTCAAGGAG CTCTCGGACA GTGGCGAGTA CATCGGGACG CTGCGTGTTG
    98161 TCTTTACGAC GTGGTCCGAG TCGAAGTCGC ATTTGTTGCA GAACCTCTCG AACCTGACAT
    98221 CCAGCATCGA AGGCTGGGGA GCTGCCAGTT GCACGAACGA AACCGGCGAG CCTGGGCGGG
    98281 CCTTGCTGGC ATCGGCGGCA GGATTCTCGA TCATGTCGCC GGCGCCGTTC CTGCCCGCGC
    98341 CGATGCGAGA CGTTTCTCGG ATGCTCCCAT TCTCCAGGCC AGCTTCCATC TGGGATCGTG
    98401 GCCAGATCGT GTTCACGACG AACGAGGGGA GGCCGTACCC GGTGGAGTTC GGGTCGAGCA
    98461 TGCAGAACTA TTGGTCGACC ATCGGGTTTG CCCCCACGGG CTCTGGCAAG TCATTCACGC
    98521 TCAACGTGCT GAACTCGGGA CTGTTGCTGG CGCCTGGCGC CAAAGAGGTG CCGCCGATCA
    98581 CGCTGGTGGA TGTGGGCAAG TCTGGTGCGT TGGTTATGAA CTGGTTTCGC TCGATCTTGC
    98641 CCGATCGCCT GAAGGACCAG GTGCTGTCGG TCACGATTCG CAACAGTGAA GACTATGTGG
    98701 TCAACGGGTT TGATACGCAG CATGGCTTTG ACCAGCCGTT GCCCAGCGAC GTCGATTTCC
    98761 TTGTGGCCAT GCTCGCAACG ATGTCGCCAG GGTGTGGTCC TGAATCCGAG AAGTTCTTCG
    98821 AGAAGGTTGT CCGTGTGGCG TACGACAAAT TCGGCCGCAC CTCGCCGGAT TCCAAGAGGT
    98881 GGCAGAACGC ATACGACGCG CAGGTGGCTC AGAAGCTCGA CGAGATGGGC TTTGTGGTCA
    98941 CAGATACCAC CCGGGTGTGG CAGGTCGTCG ATGCCCTGTT TGACGCGGGC CACATCAACG
    99001 AGTCTCAGTC TGCGCAACGG TATGCCATGC CGGTCTTGTC GGACATGACC AAGGTCGCAT
    99061 CAGACTCTCG TGTCTACAAC GTGTACGGCA ACGCCATGAA CAATGGCGAG AAGATCATCG
    99121 AGATCTTCAC GCGGAACATC ACGGCGTCCC TGGACAGCTA TTCCATCTTG TCCGGATACA
    99181 CGCGGTTCAA CCTTGGGGTC GCGCGGGCTG TGGCCATCGA TCTCCAGGAC GTGGTCGGAT
    99241 CCATGACGAG CGAGGAGGGG CGCCGGCGCT CTGGGTTGAT GTTCTTGCTG GCCCGGCGCA
    99301 TTGGGGCTCG CAACTATTTC CTGAAGTGGG ACGAGATCGA GAAGCTGTGT CCGCCCAGGT
    99361 ATGCGCGGTA TCAGCAGACG CGGGTGTCCA AGCTGTGGGA GACCATCAAG TTCCTTCAGT
    99421 ACGACGAGGC CCACTACTTC TCGGGCATCA AGTCTGTGAC GGAGCTGGTG CAGGCGGACT
    99481 TGCGTACAGG CCGGAAATTC AACCTCGTTT CGGCCATGTT CTCGCAGCTG CTGGACGATT
    99541 TCAGCGATTC GTTGATCGAG AACACCTACA TCTTCTTCAT CATGGGACTG GGCGACGCCT
    99601 CGCCAGGCAA GGTCAAGAAC ATTTTCGGGC TCAGCGAGGA CGAGATGACG GCCATCTCCC
    99661 GCTATTGCGT TCGACCGGGC GCCATGTTCG CGCGCTTCAA GACCAAAGAG GGGACCCTCT
    99721 CCCAGATCTT GCGCCTCAAC GCCAGCGCCT ACGAACAGTG GGCGTTCACC ACGCAGGGCA
    99781 AGGACCAGAC CTTGCGCAAC GCCATGGCCG CACGCTTGCC ATTTGATCGC GCGCTTGATC
    99841 TTTTGACGGA CAAGTTCCCC AGCGGAACGG CCGAGCCCTA CCTGAACCGC CTTCTGATTG
    99901 AGCGGTCGGA CTTCAATGAC GATGACGATG CCCTGGCAGA TTACGCTGCC GATCGGCTGA
    99961 TTCGGGAGTC TGAGAAGTAA GAACTCGGGC CTGCCTGGCG CAACAAATCT GCGTCATAAA
   100021 TTCAGCAAAC AGGTTATTTG ACGATTTTTA GCGAGTGGAA TATTGACTTT GCTGGTTTTA
   100081 CTGTCTAAAG TTCCGCCGTA TGAGTAATCC GCAGACATCA AGCGAGCGCG ACCACACCGA
   100141 ACAGAAGGTG TGGACGCTCG TCGATGCTTT GCCCCAGCGC GAGGCGATCG ACAGCAGCGA
   100201 CGCCAAGACC TGGGTGGATG AAGTCGTCGG AGCCCATGGC GAAGCGGCGA TCTGGCATGC
   100261 CATCCGGCTC AACGGCTTCG GCGGCTCTGA AATCGGGGTG TTGGTGCGCA ACCAGGCTGG
   100321 CGAGCGTGCC GATCATCAGG CTTCTGCGCA CGACATCGTT GAGGGCAAGC TCATGCGGAG
   100381 AGCCCCGCTG GAGAGCACAT CGCATCTTCG CCGCGGGCAT GAGAACGAGG CCTATCACGC
   100441 CACCCGCTTC TACAAAAAGC ACCACGCAGT GCGAGACGAG GTGGCGTTCA AAGTCCTGTC
   100501 CGAGGCTAAG GGCTCAAGAG CCTGGATGCG CTACAGCCCG GATGACGTGA CGCTGAAGCC
   100561 ACTGATGCCC ATCGTGGGCG AGGATGGTGG CATCACGACC GTGCACACCC CCGGGCAGCT
   100621 TCACCGCTGG CTCGATGACT ACAAGGCCCC TTCCCAGGTT GAGTCAGGCG ACGAAATCGC
   100681 CTTCCAGTAC GCCTGCCAGC TGCACCAGGG TGCCATCCTG TGCGCCGAAG CTGGTGTCGA
   100741 GATCGTTGGA ATGATGCTCA GCCAGTTTGA TTGGGCCAAC TGGGCGCTCA AGGACGATGT
   100801 GGTGGCATGG TCTCCCGAGA TCGGGCAAAT GATCCTGGAG GCCGGAGACC ACTACTGGGA
   100861 ATGTGTGCTG CGCGGCGAGG TGCCGCCCTA CATTCGCAAG CCCGCTCTTG ATGGCATGGA
   100921 CGGCTACATC AAGGACTATG AAGCGGCGGC CCAGATGTAT GCCAACCTGG CGGCACTGGC
   100981 GGATGCCGCC AAGAAGCGGG CTGATGACAT TCGCGGTGTA CTGGCGGCGC CGCTGGAAGG
   101041 CTACAAGCTC GCCGACGTGA AGCTCCCTGT CGGTCTGGTG GGCCGGCCAG CGCTGACGAT
   101101 CAGCGCGAAA AAGATGATGG ATCGGGAGCT TGCCTCGAAG CTGCTGACGC CAGACCAACT
   101161 GGATGCGTGT GCAGGCGGCT CCGTGCTCGA TGCCGACAAG ATGAAGGAAG CGCTCACGCA
   101221 ACTGGGCGTG GACACGAGGC CCATGCGCAA GCGCGATCTC GACGCCAACA AGTTGTACTC
   101281 CATGGCCGCA GAGATCGGAC TCGACCCCGA TGCCCTGGTG GTCGAGCAAT TGACGTTCAG
   101341 CGTGGACAAG GCCATCAAGG CGCAGATGCA AGCCTATGTG GATGAGCACT ATCCGATGGC
   101401 ATTCGCCCGC CCAGGTGGCG AAGACGAAGC GAGCGTGAAT GAGGCGGGCC ATGACGATGA
   101461 AGCCCCCGTC GGGTAGACGA GTATGAACTT GTGGACAGAG CGCAATTTGC ACCGCGACAG
   101521 CTCTGACCAC AACTTGATGT CGCGGTGCAA ATGCCAACAA GGAGAAACTT CATGGCAATG
   101581 GGAAACATTG GCTCGAACAA GGGCCCGAGC AAACCCACGG TGTACGTGCG TCTGGGCCAC
   101641 GGCGAGGGTG TGGGCTTCAT TCAGAACCTG GGCGACGGCG GCAAGATCAC CCACCAGGAT
   101701 GTCGCCGGTC GCGTGGCCGC GTTCTACGTG CGCGAAGAAG TGGCCTTCGA AGCGGCCAAG
   101761 CTCATGCGCG CCAATGGCCA GGACCCCAAC AAGGTCGATC TGACGACGCT GGATCCTTCC
   101821 GAAAAGCAGT TCGTCGGCGC CCTGCGCCTG CGTGACGACA ACGAGGCCGA GCCCGATGTG
   101881 GTGGTCAACT TCCGCCTGGA CGATTCGCTC GGCGGCAAGA TCGTGGGCAT CCTCCACGCC
   101941 GAGCTGCTGA ACGGCCATTT GAAGAAGGGC GCCGAGAACA ACCCGATGCT GGCCTTCTCG
   102001 ACCTTCTACC GCCCGCCGAA CTCGAAGTAC AACGATTCGA ACAAGGGCAA GGACTCCTTG
   102061 AACGCCTGGC CGCTGGACCT GCCGAAGTCG AAGGAAAACT ACATCACGCC GGTGTACCTC
   102121 AACGCCGACG GCGACGACAT CCTGCGCTAT GGGGATGGCC ACCCGCAGAA GGGCGAAATC
   102181 GCCGGCCTGC CGATGGGTGA AGAAGTGGTG GTCGGCAGGA AGACCATGTG GGACCACTCC
   102241 GCCCGTGACG AGATCATTCT GTCGACCGCT GTGGCGGTGA CGGCTGTGTT TGCCAAGCAG
   102301 GCCGAGGAAG ACACCCAGTC CGAGCAAGAC GGTGTGGACA TGAACGAAGC CGCCGCGGCG
   102361 GCTCATACGC CCGCCTGATC GCCTGGCGCC ATTGGTGGTG TGTGGGCTCG CACCACCTCT
   102421 CCAAGGAATG AGTTCCGCCC TTCGGGGCGG TTTTTTTTGG TGACCCTGCC GAGTCTCAGG
   102481 ATCTCCAAAA AAGATCAGCA GCAATCGAAT GCTGCAGCGT TTGCCCAGCA TCGACACACG
   102541 AGAAGAAAAC CATGGCCAAG TGGATAGACC TGAGAGATGT CAGCGGCGCC AAGCTCAAGC
   102601 TTGCCAACAT CGAGGTGGAA GGCAGCATGA AGCTGCACAT CTTCATCACC AACCTTGCTT
   102661 ACGTGAACCC GAAGTGGGCC AAGTGCGAGA AAGACCTGGC CTTTCGACCG GCCCCCTCAA
   102721 GGCGTTACCT GGTGCGCCGC GTGGAGGCCG GCGAACGTTT GCTGGCTTCC ACGTTCGCGC
   102781 CGGTGTTCCC GAACGCCCGG CTGGTCGACA TGGACCCTTC GAGCTACATG CTCAACACCG
   102841 GGAGGGGAAA GCAGGAGAAG ACAGTCGAAG AGCGGTCTGC CGCGGTGGAC ATGCGTGGGG
   102901 TGAAGCGTCT CGGGAGGAAC GCCGACGGCA ATGAGGTCTT TGAAAGCTTG TCGGGCCGCT
   102961 TTTTCGTGAA CGAAAAGGGT GGGCGAATTG ATGAGTCTTC GGCCCAGAGC CCGCATGCAT
   103021 TCCTTCGTCT CACCCCACCG GGCCAGCCAG CTCCTCAGGG GGATCAGCTC CGCACTGCGC
   103081 TGGACATGGT CTGCGCCGGT TTCATCCGCG CCATGGACCA TGGCGAGGTG CAGCACAGCG
   103141 AGGACTATGT GGCCTTTCGC GATGCGGTCT TCACCAACGG TGGCAGCGAG CAAGACGAAG
   103201 CGCTGTTCCC GGCTATTGAT GCCGCGCTTT TGCGCCATGT CCGCAATCAA TTCGATGTTG
   103261 CACAGGATGC CTATGGCGAG GCCGTGCGCC TGTACGACTA TCTTCCCCCG TATCTGGGGC
   103321 GTGAGAGGGG CCTTGGCGCG ATGCCGTTGC CTTTGAGCGT GGTGGCGCAA AGGTTGTTGG
   103381 GCGACACGGC CGAGAAGACG GTGATCTATC CCAATGCCTT TGACGGAGCG TCGTTCGCCT
   103441 TTCTGCCCCC GTCGTCATCC ATCCTGGCCT ATCAGATGGA TGAGGCGGTT AGGGTGGTCG
   103501 AGTCCGGTAT GCACCCGGGT GCGCAGTGGC CAGGTCGTTT CAGTCCCTCG GTGGGTGCCG
   103561 TTGCTGATGC GATGTTCTTC AACTCCGACC CGGTGGTCGA TGCTGTTGGG GATCGCAAGG
   103621 ACTATCGGGA TGCTCTCAGT GCGTTGCGAG CGCTGAAGCC CGGAGCTCGG GCCATTCTGG
   103681 TGCTCGCTGC AGATGGCGAG GATCGGCCGG GCCAACTGAG CCTTGCTTCC TCCAAGTTCC
   103741 TTGCAGCACT GGGTCAGCGC CACTCGGTGG ACGATGTGTT CGAGACGGCG CCCATCCTGA
   103801 GTCGCAAGAG CGGTGGCCTT CGTGGCCATC GCGTCTTCAG CGTCCGGTCC ATCGATCCGC
   103861 AGGACTCGCA AGAGCAGCGT GCGCGTATCG AGCAGTGGTC ATCAGTTGGG GTGCCCCTGC
   103921 TCACGAGCTG GAACAGCGTC AAGAGCCACG TCGACGAGTT GATCACCACG ATCGCGCTGA
   103981 GAGAAGCGCA GAGCGAGAGC GTGGCGCTGG AGCGCGCCCA GGCCAATGAG ACCTATCAGC
   104041 GTCCCTACAT CGCGTTCTCC AAGATCGGCG AGGCCAGGAC CATGGTGCCG GCGAACCTGC
   104101 AAGCCCCTGC CCAGGCTTTC CTGACCCAAC TTGAATCCAC TTTCGGATCG GTGGATGACT
   104161 TCGTTTCCAG AGAGCTGGGA ATGGGCAAGA AGACCATGGC CGAACGGTTC AGCCCAGAGC
   104221 AGATTGACGG CATAGCGATC ATGATCGCGC GCAACCTGGT GGGACGGAGC TCCATCCTGG
   104281 CCGACGACAC CGGTATCGGC AAGGGCCGTC AGCTGGCAGC CATGGCTGTG TGGGCAAACA
   104341 AGCGCGGGAT GAACGTGTTC TTCATCACCG AGCGCTCGAC CCTCTTCAGT GACCTGGCGC
   104401 GTGATCTACG CGACATTGGT GAGTGGGACC GCTTCCGTCC GCTGGTATTC AACACCGATG
   104461 GCGAGATCAC TGTTGAGGAG AACCCAGGTG GACCGCTGAC GGTGCTGGCC AGCGCAGAGC
   104521 CTGGCGAGAG CATGAATCGG ATCCTGGGTG AGAACCTGTC CTTGGCATCA CTGATGCGCA
   104581 ACATCGGATT CCTGTCGTAT TCGCAGATCT CGGGTCAGGA AAGCCTCAAA GCTCAATACA
   104641 TCAAGAACCA ACTGCCCAAC TCGCTGGTCA TCTTTGACGA AGCCCACGTG GCGGCCGGCA
   104701 GTGATTCGAA CATCGCCACG CAGATCAGCG AAATTGCCGC CCTGGCACCG TATGTCCAGT
   104761 TTGCGACGGC GACTTGGGCG AAGACCCACG ACAACCTGCA CATCTACCAG CGCGCGTTCC
   104821 CCATGTCCGT CTCGGTGGGC ACGCTGGCAG AGACCATGCG AAAGGGTGGC GAGAGCTTCG
   104881 CCGAAATCTT CTCGGCGATG CTGTGCGCCG AAGGTGCTCT GATCCGGCGT GAACACGACC
   104941 TCTCGAAGCT CGAAGTCGAG ATGCGGATTG ATGAGAACCG CGTGGCGCAG AACGAGGCTG
   105001 TTTCGGACAA AGTGGCTGAT GTCCTTGGGG CCGCGGCCTT TGTTGCGGGG GACATGCAAC
   105061 AGGTGTTCAT TCGCACGAAC TCCGATTCGG TGGCCCGGCT GCAGGGCGCC CGCGATGTTC
   105121 GGGCCACCTC GGTCAGGGCA AAGCTCTTCA GTGCCAACTT TGGCGGCGGG TCGGTGATCT
   105181 ACCAAGTCAT GAAGGGGGTG CAGGGCGCCC TCAACGCTGA CCACGTTGCT GATATCGCTC
   105241 TGGAGTCGAT CGCCAAAGGC ATGAAGCCGG TGATCGTGAC GGATGCGACC AGCGAGAGCT
   105301 TGCTGGATTC GATGGTCCGT GATCACCTGG CGCAGGTCCC TGCACGAGAT GACGGCGAGA
   105361 TCCACATCCG GGTTCCGACC TTGCGGGACC TCCTGCGACA TGTGATCTAC AAGCGCCTGT
   105421 CAACGGTGCG GATCAAGGAA GTTGATATCG AAGACCTGGA AGATTCGGGG CTGCTGCAGG
   105481 ACGCCGATGC CGATTCGGCA ACCCTGGATG CTGGCGGCGA CGAGTCTTCC GAGGCGACGG
   105541 CCATTGCGCC AGTTGCCTCA ACTGAGCCAG AAGCGCCGAC AGACAGGCCG GATGCCCTGC
   105601 CTGCTGCTCC CGCCGAGGGG GTGAATGTGG CGGAGGCGCT GGTTGAGGCC GCCGATTTTG
   105661 ATCCGGCTGC AGCGACGCCA CGTGCAACGA AGCGCAAGAA GGCGCGCTTC ATGGATGTGC
   105721 CGATCGAGGA CATCGAAGAC ATGCCGCCTC AGGCGCTGGA GATCTATCGG CGCGGACTGG
   105781 AGGAGATCGC GGCCAAGATC GATGCGGTTC CCGATGTTCC TGTCAGTTCC TTCGATGTGC
   105841 TCGCCCAGCG ACTTCGCGAC GCCGGCGTGA GTGTCGGTGA GATTTCGGGC CGTAAGAACC
   105901 AGTTGGTGCG GTTGCCGGAC GGCTCTGGCC TCTGGCGCTT GATGCCGCGC ACCAACAGCA
   105961 AGAAGGCCGT GAAGGCATCC ATCCGCGCAT TCAACAACGG GGGGTTGGAT GTGCTGGTCA
   106021 TGAACCGTGT CGCGGCCTCC GGTTACAGCA TGCATTCCAG TCCCCGATTC CTGGACCGGT
   106081 CAAGGCGGCA CCTGATCGAG CATCAGATGC CCGAGAACCC AGTCACCCGA GTTCAGTTGC
   106141 TGGGCCGTGT GAACCGGTTT GACCAACTCT CATCGCCACT GATGACCACG TCCTCTACCG
   106201 GCATCTATGG TGAGGTCCGG TACCTCATGA TGCAGAACAG AAAGCTGGCC CGCATGAGTG
   106261 CCAACGTGCG CTCCAGCCGG GACAACGCGA TGTCGCTAAA AGGGGTGGTG GACCTATTCA
   106321 ATCCTGTGGG TCGAGATGCG GTCCGTGGTT TCCTACATGA CAACCCGTTG ATCATGCGCC
   106381 GCCTGGGCAT CCGCGAGGCG GATCTGGAGT CGGGTGTGGA GCTGGTCAAC CGGACCACCA
   106441 TGATGCTCCC CTTGTTGAAG GTGGCGCAGC AGCGGGTGGT CTACGAGGAA CTCTACGCGC
   106501 GCTTTGACGA GATCATGCTG CGCGCCGAAA TGGAGGGGGA GAACCCGCTT CGTCCACATG
   106561 AGTTTGACGT CCGTGCCTCG ATCCAGTCGG AGACCGTGTT CTTTGGTGAT GATGCCGAAT
   106621 CTGATGAACT GATTTCGGCA TTCGACGCGC CTGTGATCGC GCGCAAGATC AAGTGGACCG
   106681 AAACGAAAAA CCCGATCTCT TTCAATGCCG TGCTGGAAGC CGCAAAGGCC AGCGTCGAGC
   106741 GCCTGCGTGA CGAGGGCTAC CTGTTGGCCG AAAACGATGA ACGCGGTGCT CCGCAGGTCG
   106801 AACCGCGGAT CGTGGAGAAG GTCGTCAAGG GCTACCACAG CCTGACCCGG CTGGCCCACA
   106861 TGGCCAGCGA GGAGGCCGAT TACGCCAAGG CGATGTGCAC GAACGCTCCT GCATCGCGTG
   106921 CCTATCTGAA ATACGACTGG ATCCAGGACA ACCTGCCGAA CCTGGTTCCC GGTTCACGCC
   106981 TGGGTCGGGT CTCCCTCCCA TCGGAGGCGG ACATGATCGG TGGCGAGAGC ATTTTCGAAG
   107041 AGGTGGTGAT CACCGATGTG CGGCCGCCAG CCAGGGAGGA AGAGTTCCTC GATCCGGGCA
   107101 AATGGAAGAT CACGGTTGTC GCCTCGGGCG ATGAGCGGTC GAGCTCCTAC ACCTTGCGCA
   107161 GCGTGCTCTC GGGCTTGCGC GGCAAGGTGG TTCAGGGTGA GATCAGCGGC AGTTTGATGT
   107221 CGCTGCGCAG CGGCCCGATT TTCGTGAAAA GCCTCTTTGG TGCGCGTCAC GAAACCGTGA
   107281 TCAATGCCTT TGAATTTGCC TCGCGCGGTC AGCGCGTGCG CACCGCCAAC GTGCTCACGG
   107341 GCAACATGTA CTTGGCTTCC GAGTGGGCGG CGGCTGCCAG GAAGGGTGTC TCCGCGCTCT
   107401 ACACGGACGA AACTGGCGCA AGGCATCGGG TCATCATGCT GCCCGATGAC ATGGCGCGTC
   107461 TGGATCCTTC CTACCTGCCC GTGCGGGTGG CTGAAGCCGG CGCTTTGCAA AAGGTGATGG
   107521 GGGCGGTTGC GGCCCGCGAG ACACAGGAAG CCGTCGTGTT CGACACGAGC TTCAAGTCGG
   107581 CCATGGCTTC GATGTCGGGC GATGCCAGGG AGGGCGTCTT CGTGTACCTG CCAGGTCAAC
   107641 TGATCGCCAT GTCCGTGGCG GGCAAGGACG CGCGTCGTAT TCGCGCCGCG CTCGCCTCTG
   107701 GCCACCGTGC CGTGGTTACG GGTGACGAGG ACCCTGACGC ATTGACCATC CGCATGTACA
   107761 CCGCTCGCAA GGAGATCAAC CGTCTGCCGG CCGCGGTGTT GTCGGCCATT GGATCGGTGC
   107821 AGCTCACGAC GTCCATCGGA GGTTTTGACC TGACCAACCG CCGGACATCT ACCAAGAAGG
   107881 CGTCGGCGTC CGTGATCACG CTCGCCGCCA CCACGCCCGG GCAGCTGGCT CGCGCGGTGC
   107941 ATCTGCTGCA CAAACACGCT GGGCTGGAAC TGTATGCGAC CGAACGCGAA GCCAAGGAAC
   108001 TCGCGCGCAC CAGCATCCGT GAAGTCATGA CGGAGCGTCG ACTGGCCATG CGCGAACTGC
   108061 ATGAGCGCGT CCGTGCGCAC GTCCAAACGG CGGCCGATGG GACAGAAAGT GAGCCGCGCC
   108121 CCGATGCGGT GGAAACCCCT CAGGACGGGG AGGATGCAAT GCCCAATTTG GAGCACCAGC
   108181 CTGTGGAATC GGTGTCATAA TAGAATTCAC AGATAGAGTA AAGCGTGGAG AAAAAGAAAG
   108241 CTGATGGCCT CAAAGAACCG GGTCTGGATA GCAGAAAAGC CTTCGGCCGC CAAAGACCTG
   108301 GCGGCCGGGA TTTGCCTCGC CTTCGGACTG ACATCCAGGT CGGAACGCGG CCAGTGCATT
   108361 GATTTGTCCT CGGGCGACAA GATCCTGCCT TTGGCGGGCC ATCTGCTGCA AACGGTCAAG
   108421 CCTGGGGAGT ACCTTTCGCC TGAGCACGCC CAGCTGGAGC GAAGCTACGC ATTTGATCGC
   108481 TACAGCGAGT TCCTGCCGGT GCTCCCGCCA CGGTTGATCA AGGAGCCCCG CTCCGACGTG
   108541 AAGGATCCGA AGGCCAAGGG AAAAGCGAAA CCGTTCGCGC CTTACCTTCT TGCAGAAAAA
   108601 ACGCTCAAGG AGGCCAAGGC AAAGGGCTGG GATATCGTCA ATGCGGGCGA CACGGATCGA
   108661 GAGGGTCAGT TGATCGTTGA CGAACTGTTG CGCCATGTCG GGATCGACCC GTATGGACCG
   108721 AACATCTATC GTTTCGGTCT GGCCAGCAAC TTGCCGCAGG ACATTGCCGA TGCCATCCAG
   108781 GCGGGGCTGG AGAAGAACGG GGATCCGAGG TGGCGCCTGC GCGGAGACGC CGCGGCCACG
   108841 CGCGAGTTTC TCGACTTCGC TTGGGGTATG AACCTCTCCA TGGTTGGCCA GGTCCAGCAC
   108901 AAAAACCCCC GCATCTCGGC CGGTCGTGTG CAAACGCCGG TGCTCGCCAT GGTGGGAAGC
   108961 CGCTGCCAGG AGATCGAAAA CTTCAAGCCG GTTCGGTATT TCGTCCCGGT GATCACGCTC
   109021 AAAGACGGGA CGGTGATGCG GTGGAACAAG CGCCCGGGGT CTGAGGGTCT GCCTGGCTTT
   109081 GATCTCCAGG GGCGCATTGT GGACGAGTCT CTCGCGCAGC AGATCGTGCA GCGGATCGCG
   109141 GCAGGTCTGC CGGGGCGGTG TACCGCCGCG AAGGTCACGC AACACAGCGA AAAAGCGCCT
   109201 TTGCCGTTCT CCCTTTCATC CCTGCAAGCC ACTGCGGCCA AAGAACTCGG GTTGACTCTT
   109261 GAGGAAGCGG GTGAGGCCGC GAAGAATCTG TACCAGAAGC ACAAGGCGAT CAGCTATATC
   109321 GGCACAGACT GCAAATTCCT GCCGACCTCC ATGCATGCTG AAGCTCCCAC ATTGCTGCGT
   109381 GCGCTGGCTC AGATCTTTCC CAAGCAGGCG CCTGGCGCCG ACTCGTCACT GGTGTCTGCG
   109441 GCTTTCAACG ACTCCAAGCT GGACGAGCAC TACGCGATTG TTCCGACGGG TCAGATGCCC
   109501 CAGGGAGCCT CGTCTGATGA GATGGGCGTA TTCCGTCTGG TTGCGCGACG TTTCATTTCC
   109561 CAGTTCTACC CGGACTACGT CTTTCGCCGC CACAAGATTG AAGCGGAATT CGGCACCGAC
   109621 CAGTTTGTCG CTCATGCCCG CCAGGATGTG CGGCTGGGCT GGAAGGAGGT GGAGGGCCAG
   109681 GAGCAAAGCG ACTCGCATGG CGAAGCCGAA GTTGAGGCCG ATGTAGAGCG GGACAAGGAC
   109741 CTGCCCGAAG ACGACGTGAA GGAGATCTCA GGGTGATCAA TGCGGCTGAA TACAAGGTCG
   109801 GCGCGGTCCT CGGGGCGGTA GGGGCGCGGC TGGAGCGGGG CGAAACAAAG CCCCCGCCGC
   109861 ACTACACCGA GCAGACGCTC ATGGACGACA TGCTGGCCGC GCACAAGTTT GCAACCACCG
   109921 ATGAGGACCG GCGCCTGTTG AAGGAAATCG CAGGCATCGG GACTGCGCGT ACGCGAGGGG
   109981 TGGTCATTGA GGGCTTTGTC AAGCGCGGCT TCTTCAGCCG GGTGAAAAAA GGCAAGGTGC
   110041 ATGAGCTGCG AATCACGCCT GAAGGAAAGG CCGTTCTGGC AGCGCTCCCG GATGAGATCA
   110101 AGAGCGTGAC GTTGACGGCC AAATGGGAGC GTGCGTTGGC GATGGTGGCT GACGGATCTG
   110161 CCCAGCCAGA ACAGCTCAAA GGAAAGATCA CGGAAATGCT TCGAGGCATG GTGCCCGCGC
   110221 TGTTGAATGG CGTGAAACAT TGAAAGAAAA GAGGTAAGAC ATGGAATTGT CTATGAGTCG
   110281 TACTGACTTC CGCACTGTGC GCAACCTGCT TCGGTGGATT GGCTCTGGCG TGGTGCCGTC
   110341 GACCGAGCGG GCTACCGAGG CTTCGCGAAC GCTCAGTCGC CATGCCGATC GCTTGCCCCA
   110401 TACGATGGCC GTTGTCGAGA ACGCCAAGTG CGGGATTCTG GCATCGCCAG AAAACTGCCG
   110461 TGTTGCCGAG GACGAAATTG TGCGTATCCA GATGGTGCCG CACGAAGTCG TTGTCAATGG
   110521 GGACATCGAT CATGGCTGAG AGCGTCGCTG GAAAGCCGGT GCTGGCGCAT CGACTGCTGC
   110581 AGACCTCTAC GCGTCTCACA GGACAGGCTG CGGCCATTTT TGATGGACTT TTCATCAAGG
   110641 GCTTGCCAGA AGATTCTGTG CGCGCTGAAC TGGCCATGAC GCCAGAGCAA TTTTCAAGAG
   110701 AGCGGTCCAG CGTGCTGCGA TCGCTCATGT GCGCGTTGCG CTGAGGGGCC AAGATGGATG
   110761 CATCGCTTGA GCTTGATGAC GCCGATTTCG GGCACTTTCG CGAACGTGGT GCACGACGGC
   110821 TGTTTTTGCA GATGATGGAG CAGTCGTTGC AAGACCTCCT GGCGCTGCGC AAGTCACCAG
   110881 GGTTGGACGA CCCGGATGGT GAGATTGCCG CGAGCGCCGA GTGGTTGTCC ACCGAGCCCG
   110941 GTATGGAATG CATCGCCTTC GTGATGCCAG GTGTCCATCC ATCCAGGCTT GTCGCGCGTG
   111001 TCTACGAAGA TGCCGATGGC GCCGCTCAAG TCCTCGCTGC CTTGAAGTCG AGCGGAAAGA
   111061 CGGACGCGCG GGCTGAAGCT CGTGTCGAAG CTCCGAGCAT TGCGCGAGCC CTTGGCCGGG
   111121 TTGATCCTGT CGTGTGGGCT GATGCAGCCG ACGCAACCGA TGTTGGTTTC GATGCGGCCG
   111181 ACCAGCCATG AATGCGATTC CGACGCAGCG GATGCTGGCC TCGCATGCAA CTCAGTCAGG
   111241 GATCTCGTTT CGCAGTGAGA TGCGAAACAG GGACTACGAA CCGCTGATCG TGTTCTCGCC
   111301 AGCGATGTTC CTCCCTGCTG TGATTTCGAA GGCCCAGGCG CTGGCTGAGC ACGTGCTCGG
   111361 CTCGTGTGAT GTGCTGGACA TTCGCAGACA TGAAAGCCCC ACAGGGCTTC TGGGTGTTGA
   111421 GGCAGACGTT GGGCCGGTCG ATGGGACCCC TCAAGGTCTT CTTCGAGGTG CCTTGATGGC
   111481 GCGGGCAAGT GAGCTCGTTT TTGGTTTTTC CGTCTTGCGC GGGAATGCGC CACAGGTGGA
   111541 TCTGGATGCC ACTCTCGCTC GCTACATGTC AGGCGAGGGC GCCGCGATCG TTCGGGGCGA
   111601 AGCATCTGAC ACGGTGGACC TGGATGTGAA TGAAGTTTCT GAATTGTTGC AGGGAGGATT
   111661 GAAATGAAAG CATATGAGCG TTTGCAGGCG CTGTTGCGTC GCGGAACGCT TGTCACAGCT
   111721 GGTGCACCGG CACGGATCAG TGAGGAGGGC GCCGCCGATG CGGCCCAGGC CGCTGAGCCG
   111781 CCGGTGGGTG AGCCCGCCCC ACGGCCAGGA GTGATGCCTG GACAGAAGGG CGGGGCGGAG
   111841 ATTTCTCCCG CTGAGCCCTT GGTTCGGGAA TCCGCAGCTG ATCGACTTCG CAAGCAGGAC
   111901 CAGAGCGTCC GTCAAGAAGC GGGTGCGCGA AAAGACATGG CTGCCATGCG CACTCTGGGG
   111961 CGTCTTCTCG AAGCGGTCTA CAGCCGGCCA GGATCTGGCG CTACGGAGGT CGATCGGGTT
   112021 GCTGCGTTGA GCAGGCTGGT TGAACAAGCC GACGGCGTGG CTCGGGCCAT GGCCAAACAA
   112081 TTCGATGCGG ATGTCTCCAA TCCCTATCTC TACGCGCAGG CGTTGGACTC CGTCGTCTCG
   112141 CTGGTTGCAA AGGGCTGGGA GCGCGACGAG AACATGGACT GGGGCGAAAT GATCCAGGCC
   112201 GCCGCGTGCA GGCCCGAAAT CATGGGAGCA GCGACCCAGC TGGCTGACTC TGGCTACCGC
   112261 CGCGTCGACT CCGTGGCCAC CGCCCGCGAG CGTCTGACGG TGTCCTTTCA TTCGGCTTAC
   112321 TGGAGCCTCT ACATGCTTGG CGAATCCATC GACGGGATGA CGCCAGAGCT TGCGGCCTCC
   112381 ATCGTTCAGC GCTGCGCTGA TTACCTGGAG GGCCGCGACC GCAAGATCGA CAACAACGAT
   112441 CTTCATGTCG CCTGGACCCA GGCCTCAATC CGTCGATTGA CCGATCTCGT CAGTGCCGAA
   112501 CTGAGAGCGA AGTTTGAAGG CGAGCCCCCG CCGACTGAAG AGCAAATCGC CACGGCGATT
   112561 GCCATGGCCA TTTCTGGTTT TGAAGGAGTT GAGAATCATG CGGAAAAGCT ACTTGAGCGC
   112621 GACAAAGTCC GCGCTTCTGA GCCTGCTCCT GTTGACGGGC AGTAGTGTCA TTGCTCAGCA
   112681 GGCATTCGAG TGCCAGCCCG GCTGTGGGCG GATTTGCGAT GCGGCGCGGG CGGGGGCCAA
   112741 TCGGCAAATC GTCCGGATGG AGGAAGCGGC TGTCAATGCC GCGGAAGACA CGGCGCGCAA
   112801 CCTGGCGTGC ACGCAGCGAG TGCTTGACAT GATCAATCAA GTGATCCCCT ATTTCGGCGG
   112861 TGGCACGTTG TCCACAGTCG CCAAAAACAT TGGGCAAAAC CTGGCCAATG AGGCATGCCA
   112921 GCTGATCAAG CGGGAGGTTG AGGAGATCAA CCAGGAGCTT CCCCCAGCGG TGCAGAGCAT
   112981 TGGCTCTTCG ATGCAGAATT CGTCGAACAC CTACGGGCGT TCGGCGCAAT CGTCTGAGGG
   113041 CACGCAAAGC GTGTTTCAGC GATTCACCAA CCTGTTCTGA CCGAGGCCGT CATGAAACAT
   113101 TTGAAAAAAT CGACGGCAGG GGTTCTGGTC TTCCTCCTGA GCCTGTTCTC CTTGCCCGCA
   113161 CAGGCTCAGT TTGCTGTGAT GTGCGTGAAC TGTTCGACGA ACATTCAGCA GGCTGCCATT
   113221 GCAGCCACGC TGTCGTCGAT GCTCACGGCG TTGACGGTCC AGGTTCCGGG GGCGATTCAA
   113281 GGTGCCGCGG CCTCAACCAG TACAGCAACG ATGGAGGCCG GCCGGGCGAT CGTTGAGGGG
   113341 ACAGCGCGGG CGCAAACCAA TCTCGAAAGA GGGCGCATCG AATCTCAGTA TCAGCCAATC
   113401 GATCCGTGCA GTGTGACCGC CATGTCCAAA GGTGGCACCG CTTCCGAACG TGTGCGCCCT
   113461 CACGGATCTG GTCGTGGTGC GGGTGGTGGT GGATCTGGCG GGTCTACTAC GGCCTCGGCC
   113521 GGAGCCACTT CCGAAATGCG CCGGGCTCTG GAGATCTCCT CGGGTGAGCG CGTCGCGCCG
   113581 GCCCCGGAGG TCTCGGCGGC GCTCGCGTCC AAAGGGGCCT GCAGCACGTT TGCAAAGGGA
   113641 GGTGTTCGTG AGCAGGCCTG CCGCAGCGCC GGTTTCTCGA CAGGTTTGTC CAGTGGCCTA
   113701 CCGAATGCAG ACGTGCGCGC CGAGACGCTG TTTGACGGAC CGCAGACTCA AGCGGATATG
   113761 AATGTCGGGG TGGTTCGCAA GCTAACCATC CGTGGCGGGA ACTCTACAGA GCGTACGGCC
   113821 GTTGCGTCGT TCATCCGCAA CCTGGAGACG CCGCTTGACC TCCGGGCGCT GGAAGAGAAA
   113881 GAACTGAAGT CCGAGGCGGG TCGAAACTAC CTGGCCCTGC GCGACACCTA CGAAGCGGCC
   113941 ATGTCTCTGG CCACAAAGCC CATGCGTGAT CAGGAGTCGA TGATCACCGC CAACACGGCC
   114001 ACAAAGCCCA TTCTGGAGCA GCTTCTGAAG GGCGATGACG CCGAGTACAT CAAGGCCTAC
   114061 CTTGGGCAGG CCTATCCACG ATGGAAGACG GACGGTATCA GCTACGCCGA ACTGATCAAC
   114121 CTGGAGGCCG TGCGTAGGTA CCACAACGAG CGCTGGCATG AACGCATGGT GGCGGCGCCA
   114181 GAGAAGGCAC TGATGTACGA GCAGGTGCAA CTCCAGGCGA TGAACAACTA CATGCTGGCT
   114241 TTGGCTCTGG ATCGACTGCA ACAGATCAGC GTTGTGCAGG GCAATGCTGC AGGCGCTTCC
   114301 ATTCGTGCCG AGAAGCTGCC GGCCCTGGTC GCAGCTCACA AGGCAGCTCA ACGCTGATCC
   114361 ATATGTCCAT GTTGTCGAGA GCACTTCCGA AGTGGCTGGC GACCCCCTTA ACGCTATACC
   114421 GCAAGGATGT GAGAGACCTG AAGGTAGAGG ATCCGAAAGG GATTTCTCAG CGTCGAGAAA
   114481 GCCAACAGCA ACTGCTTTTC TCGATCGTCA GCGAAGCGCT GATTGGCCAC GGACTGCTCT
   114541 CCAGTTCGTG GAAATTCAAG GCACTTCGCT TGGATCGCCT GGGTGATCGG TACTTGGTCT
   114601 TGGTGACCTT GTTGGGTACC TCCGATGAGG TTGGCCCGGA TTTGCTGTTC TCGATTGAAT
   114661 CCTGGCTTCG CCCCATGTGC TTGTCGAGAG GTGGAATTGA CGTTTCAGAG GTCTTCTGGC
   114721 GTCATCACGA GGGGTCGGTC ATCACTCCTT CCGGTCGGCG CAGTCAAAGC CAAAGGTTGA
   114781 GCATGACCCA GTATGGCGGG CTCCACGAGC TCTAAACACG TCCTCCGTAA ACGGGAGTTC
   114841 GTCGCTGTTT CAAGCCAGAT CGCCTGTCAG TCGGGCGTGT CGGCGAATTC TTCAGCGTCT
   114901 TCTTGTGGGG CAAAGACGCC CAACCGAGCC ATTCTCTTCG CATAGGCGCC ACAGAGGTAT
   114961 TCAGGGGCAG GGTGGATCCC TACCCGCCCA AGGTCCAGGC GATCGGCATC CCAGCAGGCC
   115021 ATGACCGCCG GCGCGACGTC TTCGGTGAGG CCTTCGCTGT GCAGTTCACA GGCGCGCGTC
   115081 AGTTCTTCGA TCTGGGCGTC GTCGAGAAAG GCGAAAAACC CCATTCGTTC TGATTGAATC
   115141 CACTGGGCGG CCCTCGGCCC ATGATTCGGG TCGTCGCCAT CACTTTCCCT TTGGCTGTCA
   115201 TGGGTCAGCG CAAAGATGGT GGGGATCAGT GGGTCTATCC CGAACGCTCG GGAGGTGGCG
   115261 GCGCAGTGCA CCCCAACACG GGCCCAGTGG TCGGGCCCGT GGTAGTAGCC GCAAATTTCC
   115321 GCGTCGTGAC ATCCAAGCAC GTGCTGTTGG ATGGTCCGCA GATGGGGGGC ATACAGATTG
   115381 AGGAGCGTGC GCTCTCCGTC ACACAGCATC CGGACCTGCT CTGGCTGCAG CCCCCTCAGG
   115441 TACGCCTCGG CGCCAGAAGC GCCAGGGCGG CGCCATGCCA TCGGCAGGTA GACAAATGTC
   115501 TTTGGGTTTG ACTCATCCCA CAAGAGGTCA CTGAGCAGCA CATTGGGGAT GTGAGCTTCT
   115561 GGCGAGACAT CGCCCAGCAT CAGTGTGACC TCATCGCCCG GCCGGATTTC TCCCACACCA
   115621 CCGCTCGTGC TCCAGATGGT TCGGTGGAGA TCCTCAGAAA TGTCTTTGCG CTGATCTGGT
   115681 GTCAAAAGAT CGACGATGTC GGGAAGCTGG AAGAGTCCAT CAATCGATGT CAGCTTTTCG
   115741 ATGTTGTCGA GAACGCTGTG GTGGTGGGTG ATGAGCCATT TTTCGATCTT GGACCAAGAG
   115801 GTCGACCGGT CGTTCAGCAT GGCCAGAAGA GCCCTCCCCG GGGTCGCTGG AAGGCCGCTC
   115861 ATGGGGCAGG TGCCATCAGC TCTTCGGGAG TCGGGGTGAC TGGACGGAAC CGCTCGATGT
   115921 CCTGTGCAGG CGCTCCGTGC GCGGTCAATG CCGTGTGCAG GAAGGCGCAG GGTTGCTTCT
   115981 GGCTGAGCAA CTGCAGATGA ATGGATGCGT CGGCTACCAG GTATTCTTCG CCGCCACAGG
   116041 AAGGCTCCAT GCGTGCGACA TCATTCAGGC AGTCTGCGAG GTAGGTGATG TCGCCAGGTG
   116101 CCGTTGCCAT GGAGTTCCTG AAGGTGCCGG CAATGATGTC AATGTTCGGG TAGATCTTGT
   116161 GCCCTTCAGG CCGATTTACA GCCCCCTTGT GGCGGTTGTC CAGTGCGTAC ATGCCTGAGG
   116221 CATCGTAGGC CATCCAGAAG CCGCTACGGC CCCATGCGGC GGCGGCAGCA ATGATCTGTG
   116281 CCGGGGCAAT GTCGTCGCGG CCCTGGGACG CTGCCATCAT CGTGTCCAGG TGGCCTTTCA
   116341 GGTCGCGCAA CGTGGCCGCA TTCCGCTCAG CCCAGGCCAT GGCGACGGAC AGGTCGGCCT
   116401 CCGGGTTCTC TGCCCAGAAA TACGGTGGCA GGATCGTTTG GTAGAGGGCG TCATCCACCA
   116461 CTCCGAGGGT GGTCCAGTTT GGAAGTCTGC GCTCTTCGGA TGGTGGCGAT GTCTTTACGA
   116521 TCAGGTCGTA CCCGGCAGGT CGGCCTGCAA CATCAAGGCC GTCTGGGTTG TCGATGATCG
   116581 AGATGCTGAA GGAGCGCCCG CCACGGTAGC AGGCTTCGGC CGCGCGCAAG CCCAGGCGTC
   116641 GAAAATCCAG GACGGCAGGA TCTCCACTGA CGTTGAGGAT CGGAATATCC GACCTGTGCA
   116701 GAGAAATCAT GGTGGTGGAG TTCATGCTGT TGGACCTTCG TGGACTTGGA TGGCGTCAAC
   116761 CTCGATCGCA TGCAGCTTGG ACAGCAGGGT CAGGATGTAG CCGCTGGTCG AGAGACATCG
   116821 GTTGGCTTCT TCTGCAGTGA TGTAGAGAAC GTCGTCTTTG GGGCGCTGGC ATGGCAGGAG
   116881 TGATGCGACC TCCAACGTGT CGAGAGCTCC CGCAAGCTCC GGGAAGCCTT GGAGCTTTGC
   116941 CTTTGCGTTG TTGACCCAGG CTTGAACCCG AACCGGGTCC CCGTGCTTGT GCAGCGTGCC
   117001 GCACTCTTTG TCGTAGGCGA AAGCCAGCCT GTCACCGGTT GTGCTGGTGA TGGTCTGGCC
   117061 CCCCTGGTTC AAGAGCCAGC GTCCGTCGCC GGCGTCAATG GTGTAGTGGT GTGATGGCAT
   117121 CTGCTTCTCC CGTTCGATCA GGGTGTGTGG GGCCGGAGGC TGCCGTCTTC CTCTTCGTCG
   117181 TCAACGGGTT GGACCAGGAC CCAGGCCGGA ATCCAGGTCC CATCGTCGCC CTCAGCGTGG
   117241 CTTGCCTCGG GGTCGATCTG GAGGGTGTCA GAACCAAAGG TGTCGTTTGC CAGGTCGACC
   117301 AAACGCTTCC GTTGAGCGAT CGCTTCTGGA GAGGACCTGC AGGTGTGATC CTCGATCTCC
   117361 TCTCTCACCT GTGCGGCCCC TCGGAGGGTC ACCGAGACTC GGATTACGCC ATCGGCATCC
   117421 CGCGCCATTT CAAACGGTTG GGATTCGGAG ATGAGCCGGT TGGCGATGCG CTGAGCCAGG
   117481 TCGGGTGCGG CGATCTCAAA TTCCTTTCGA TCTGGCATAT CCGTGTGCCA GCCATCAACC
   117541 GGCTCGATCG ATGACTCCTT GGCGGTGAAC TCCATGTCGG CGGCCATGGC CACGGCCATT
   117601 TCTTGGGCCT TTTGAAGATC CGGTTCATTC ACAGGGATGT CGAGAAACCC GATGGAGGTT
   117661 CGAATCACGG AAATGATCCG GGAGGTTGGG ATTGTTGCTG TCATGGAGTT CTCCTTTGAT
   117721 TACGGTGTGG GCGCATCCAG GCTCTCGGCC GGATCGCCTT CCCAGGCGCC CGCGCCGTCG
   117781 CCGGCGGGCA TGGGGCCGGT GAGGGCGCGG GCGTAGAGAT GCGCCCAGTC GATCTCGCCA
   117841 GCCAGACCCT CGCGCACTTT GAAGTTGCTG CGGCGCAGGA TCGTGTCCAC TTCCCCTTGC
   117901 TGGCCGTTCT TGATGGTGAT GAGCCCCAGG CGGGCGTAGT ACATGTAGGC CTCGGTGGGG
   117961 TGGACGTTGG GGTTGTCGTG CTTCCGGATC ATCTCGTCGA GTTCATCCAG AACGAAGTAC
   118021 GCTGTCTCGA CCTCCACGGC GAAAAGCTCA CCGCGGTTGA TGTCGAGGAC CTCTCGCCCG
   118081 TCGCTGGTGG AACGGTTGCC CATGCAGCCC TGGCTGTCCT GGGCGGCGAG CTCGCTGAGC
   118141 GCGGAGCGAA GGCCGGTGTA GGCGAACTGT TCGCCATCCT CCCAGTCCTG CCCGACCTTG
   118201 AGGAATCGGG GGGCCGGGAT GGTGATGCGT TCGAAGGGTG CGATGGTGGG CACGTCGAAG
   118261 CGTTGGCCTT CGATCACGAT GTCCTTGTAC AGCTTGAGCG CGTGGAACGG ACGGTGGAAG
   118321 GCCTGCAGGC TCCACATGGC GTCGATGGCG AACAGCTGCT CGATGTCAAC GAGCTGGAAC
   118381 CGCGGCGAGA TGCCCAACTG GCTCGCGGCC GCCCTCTCGC GGCAGTCGAT CGTGAGGCAG
   118441 TAGCGAAGGA GCTCCTCCAG CATCGCCGGC GAATAGCTGT CTGGTGCGAT GCGTACGTGG
   118501 CCGTTCTCGA TGGTTCTTCC CATCCAGGTG CGCCGGCCCA TGTCCCATCG GGTCGCTGCC
   118561 AGGAAGTTGC GCAGGTCGTT GAGGCCCTGC ATGTACGCGT AGCGCGGCAA CAAGAGCATG
   118621 TTCTCCATGC TCTTGTCGGA TTCGACCAGG GTGCACAGGT GGCAACCGAA TCGCGCCCCA
   118681 CATGCCTTGG TCTGTTTTTT TGTGGCCTCT TCTCCGACGA TCACGCAGCT GGTGGACATG
   118741 CCGTCGGCAT ACAGCCTGAA GGTCTCCTCA AAATCGGAGT AGGCGTCGAA CACACCCGCG
   118801 CGGGCCAGGC CAAGATACTC CCAGACATCA TCACCGCTCC AATGTGCAAG CGGGGAGAGA
   118861 AACAGCTGTC CGTTTTTCCC GCTGCCTGTG CGTCGCACCT GGGTGTCTGA CTCGCCGCGG
   118921 GCAGTCATGT TGGCCGAGCG GGTGGTCGAC TCTTCGAAGC GCGTGCCCAC CAGGGTCACC
   118981 GGCTCAATGC CGCCCGCCCC TTCAAGCTCC TTGATGATCT GCTTGCGCAG TTTCTGCATG
   119041 GGCGCGATCT TTAAGTCTTG GGTGCAGTCT CGCGATCCTC CCGGAAATGG CGGCAGTGAA
   119101 CGCCCCCCGA TTGTCTTCAC CGCCCACCGG TTCAACAGGT TCGGTTGTGA GGTTTCGATG
   119161 CGCACCTTCA GCCCGTGCCG CCGAGCGAAC TGGTGCACTT GCGTCATCTC GTTTCGGGCA
   119221 TACAAGGACA TCTCTGGGTT CTCGATAAGG GTATCCCCGT GCGTGACGAT GATCGGCGGC
   119281 GTGATCTCGC CGGCCTGGTG CATGCGTGCG GCCGCGCACA GCACCAGGTT CAGCAGTGTG
   119341 GAGCTGTCTT TGCCAGCCGA CCATGCCACG CTGATGGGTG CGCCACTTCG CATGAGCTCG
   119401 GTCAGGACGC GCTCGGCCTT CGTGGCTTTC GCCTCGACGG ATTCAAGGTC CAGGGCGTGA
   119461 ATAGCCGGTG TGTTGTCGAC TTCGACCGAG GATGATGCGG TGGTCAGCAT GGTTTCCATA
   119521 TTTGCGATAT CGGAAATCAT TGCCCTGGCG CTGGGTCGGC CGTTTGTTCA TCCGCCGCAG
   119581 TGTGGCCCTG CGAGTCCATG GGTGTTGTCT CGACCAGGAC GGTCGGGACT TCGACGATGG
   119641 GTCCGAGCTC GGAAACGATG TGGCAGCGGG CGGCGGCGAC AAGTGGGGAT CGGTCGGGGC
   119701 CGTAGCTATA GCCGCGAACA TCACCCTTGT CCGCCATCCA TGGCCAGCAC AATGTGTTCT
   119761 TCGGGTCCAG CATGCTGATG CGCTCGCGCT TGATGATCGG ATTCATCTGG GACTTGTTGG
   119821 TGGAAGGGGT GAAGTATTCG AAACCTTTCC CAGGCTTTTT TGCAAAGATG TGCCATGGTG
   119881 GCTCTATGCG AATCTCCATT CCTTCGCACT TCGCCACGAG CCAGTCGAGC TGGGCGTTGG
   119941 TGGCTTCGGA GACTTTGACC TTGGTGGTTT TCATGCCGGT TTCTTTTTGG CGCGGATGGG
   120001 TCAGTGTCCT GGCGCTGGGT CGGCCGTTTG TTCATCCGCC GCGCTTTGGT CCTGTGAGAC
   120061 CTGTGGGGCG ATCTCGATCA GGTCGATAGG TACATCGACG ACGGGCCCGA GCGTGGACGT
   120121 GATGTGGCAG CGGGCTGCTG CGACGAGGCT TGTTTGTCCC TGATGTGGCC AATCAAGGGT
   120181 TGGCCAGGTT GTGGCTTGCC AGCCGTCCGC TGGCGCGTGA CGACCCACTG CTGGTCGGGT
   120241 TGCGATCTTC GCGCGGTGAG TGATGGGCCA CATCAAAGCT GGGTCGTTGG TCGGGGAATA
   120301 TTCCTTGCCG ATCCTGCTCA TGCGCCCACT GGGGGTCTCG TCCCAGACCC AGTACCCCCC
   120361 GTTCGCGGAT GAAACCCCAA ACGCCATGGG ATCGCGCCGT ATGGGCAACC CCTCGCACTT
   120421 CGCCATCAGC CAGTCGAGCT GGGTGTTGTT GGCTTCGCTG ACCTTGATGC TGATGGTCTT
   120481 CATGGGTGTG CTGTTGGGTT ACTGTCCCGG CCCAGGTTCG GGGGCATCGT CCGCTGCATC
   120541 TGTTGCCGTC CAAGCATCCG CGGGCACGAA CTTCGCCACC TGGAGCGCAA AGTAGTCAAA
   120601 CGTGGCAACG GCTGGCTGGC CTTCGCGGCC GGCATCAGCT GGACTGGAAG TGTCGCGTGT
   120661 CACCCCATTG GCATCTAACC ACTGGTAGAG CACGCCATCC ACCTCCTGAT ACGGGGCAAA
   120721 TGGGGCCTGT CGGTCCATCA CCTTGGCTGG CCGAGTGGCC AGCGTGAGAC CGTGGGTCTC
   120781 GGCGGTGATC CAGTACGGGC CGCGCCAGTC AGGCTTGACG TTGGTGCTGG GGGCTGTATC
   120841 CAACCAGGTG CGCAACAGCT GTTCCTTGAC GAATGTGGCG TTGTGGACAT GATGACTGGG
   120901 CAGGGCGCTT TCGATCGCCT GCAGGTGCAT GGCTTCATGC TGGGCGGCCA GGTCATTCTT
   120961 CTCTCGAAGC TGTCGCGCCC CCTCGGTGAC TCGTGCGATG ACCGAGTCGG CCCATTGCGA
   121021 ATGCCCCTTC GTGGCCGCTA TCAGCGTGTC AATCTCTTTC GGCCAACGGC CACGCGGCCT
   121081 GGTTTCGTCG AGAAGGATCT GCCATTCGCC CTGGTCATCC ATTTCGGCCG AGATGCTCGC
   121141 TCCTGCATAC TTGCGAGGAA CCGATTCGGG GGCCGCATCT ATGAGCGACG CGACGCTCCT
   121201 CACGTCCCAC CTGCTGATGA CCGATTCACC TTCCTCCTTC AGGGCCTGGA CGATCAGGCG
   121261 TGTCGCATCG CTGGGGGTGA TATTGCTCTG GATCGCCAGG AAGGCAGCCT GGAAAGTCGC
   121321 CCCTGGACCG ATATGGTGGC CGTACTGGTT CTCGATGGCC ACGTGCAGCG CGTGCACGGC
   121381 TTGCTGCTTG ATTCGCTCGA ATGGGATGGT TTTCATGCTG GTTTCTATTC AGAGGTGATG
   121441 TGTCATTGCC CCGGCGCAGG TTCGACCGGG TGGTCATCGA CCTCGGTGTG GTCTTGTGGG
   121501 TTCTGTTGGG CGTGATCGAT CAGTCCTGCC TCCTCCTCTC GGAGTAGCCA CTTCGCGACC
   121561 CTTTTGCAGA CGCGATATTC CGTGCCGCGA GCGGTACGAA TCGTGTGGGT GTAGGTTTCG
   121621 CCTCCGGAGT AAAACGTCGT CGGGATCGGC GTGAGCGCCG CGCCTCGCTC CATTGCTTTT
   121681 TGGGCGCGTT CCAGTGAAAT CGTCGGCAGG TGGTATGGCA TGCGCGCTCC TTCTGACTTG
   121741 ATAGTCCTTA TGCGCCGCTG GCTTCCTGCA TGACAGGCTC CGCGTCGTCC AGGCTGATCT
   121801 GCATGCGCTC GGAGAGCTCT TCTCGCAGAC GGCCGGGGTC TTCCAGTGCG TACCGCGCCA
   121861 TCTGGCGTGC CACGTCTTCC AGGGGGATGT GGCCACCCTC GATCTGGTGC GCCAGCCAGG
   121921 TGGTGAGCGT CTCCTCGTCG ATCGAAGCGG CTTCCGGGGT CAGCAGGCAA AGGCTGGCGT
   121981 CCTGGTGCTT CACGTCGAAG CCGTTTTCAC CGGCCAGCGT TGTGATGCTG GTGTGAATGC
   122041 TGTTCGCCAG GACACTGTTG AGGCGTTGAG CGAGGTAATC GTGATCTTCG CCCTTGGTGT
   122101 CGATCACGAG ATCGAGGGAC AGGTGCATGT GCGCGTGGTC AGGGGTCTTC TGGTCGGACA
   122161 TGGAACGGGC CTTTGGTGAG AGGTGGGTTT TCTGGTGCAG GGGATCAGGC GGCCGGGGCT
   122221 TCCGCCGGCT CCGCTTTTTC GTCATCCGTT CGTGGCAGTG CCTCTTTTGC GATATCCAGC
   122281 AACAGGTGGG TCCAGCTGCC ATTGGCGCCG GGTGTCGCTG CTTGAGAAAG CAGGTGAAGT
   122341 CGAGCCTGGC GATCCGCCTG AAGGGACTGG GCCTTCGCGC CAAGGGCTGC GAGGTTGCAT
   122401 TCGTACTGGG TCCGCCACTG CTGCGCTTCG TTGCTGTTGG GGCGGAGGTC CCGCAATTCT
   122461 CCGGATGGCC AGTCCAGTGT TTTGTGCATG GCCTTGAGGA TCTTGTCCCT GCGCTTAGAG
   122521 CTCCAAGGTT TAGAGCGCCA GTTGTGCACG CTCTGAGCCG CGCGGTACAT TCGACTCGCC
   122581 ATGTTGGTGT CGACTGCCTC AGAGATCTGC TGCAGCTCGT GGCCATGCGT TAGGGGGTCG
   122641 AGCTCGAACA TGTTGACGGG GTTGGAGACC CCAAAGAAGC GGAGCAGAAC AATTCCGTCT
   122701 TTGAGAAGTC CGCGGGACTT TTCGAGTCCC GCGGAACTGC GGGGGTCCAA GGCCAGGTGC
   122761 TTCAGGCAAT ACAAGGTGAT GGCAACCTGA TCGCGCCGGC CTTCTTCGCC CAGGAACTGG
   122821 ACCCGTTCAA CGAACTCGTC GCTCGCGAGG TACTCTCGAT CCGCGTCATC CGGGATCCAG
   122881 TGGGATTGCA TGAGGGCGAG CTTGTGTAGC TCCAGAAATG GGGATTGCAT CCGATCGCCT
   122941 TTCAGGTGGG GACTTCTTGT GGGAATGGGG TTTCTTCTTC TTGGGTCCGC CGTGCGAAAG
   123001 GCGGCGCCGG CCAGGAAGGG TGAATGCGAC TGCTGTCCCA AACGATCCAG CTGGGTTCGC
   123061 CAGGGTCCTC CGTCTCGTTG AGGTAGCAGA TGCAGTCGTA GCCTGCGGCG CTGAGACTTT
   123121 TGTGGACGGC CGTCCAACCG GCCTCGTTGG ATTGGTTCCA GCAGAGATAC CAGTCGTCGA
   123181 CGCAGGGCCC GAAGTTGTCG GGGCTCTGCT TTTGCAGCTG GCGAACAACC GACTGAAACT
   123241 CCCAGGTGCC CAGGTCGGGC AGCATCAGTG GTCGGTAGAC GTCAATTTCG AAGGCCAGCG
   123301 GCTGTCGCTC CTGGGGGGCG GTTTCGATGA AAGCCAAGGT ACTGTCTTCA TCGTCGAACG
   123361 GACCGTGCTC AAACCGCGGT CGATTGCTGA GCATCTCTTC GAGCGCCCAC CACCGGCCTG
   123421 CATGGTCTTG GTACGGGATG TACTCGATCT GCCCGCGGCC GGTGGATTTC AGGCGATCCA
   123481 GGCCCGATTT CCGGGTGCCG AAGTGCGCAC CCAGGCTCTT GGCGGTGTCG AACTTCTCGA
   123541 AAGAGGCATC TGTCCCGTGG TAGACGGTGC GGGGCGGTCG GTAGGACATG GTTTGTGGCT
   123601 CGACAAAAAA GCTTGCGCTG GCATAATTGT CTGATTATTA GCTAATTTGT GCAAGATAAG
   123661 GAGTCCGCAT GGTTCAATCG AATGCCGCAA CGCGCCTGCG TGAGACCCTT GCGGCCCCAG
   123721 CCGCTGCGCC GAACTTTCTG GAGCGGGCCA GGAAAGACCG GCTGGCGAGG TTGAGCGCCC
   123781 CCGCGGTTCG TCTGGATCCA GTTCCGCCTG TGTCCTCTTC ACGTCCAAGC TCAGAGGACG
   123841 CTCCGGCCGC GGCGCGGCAT CTCAGTGCGT TGCAGCGTCT TCAGGCCATG GCTGGCCGCA
   123901 TGAAGAGTCA GTCACAGGAC GATTTCGCTG AGCCAGTCAA TGAAGACCGT GCTTCAACTG
   123961 CCTCCACTTC CGCTGCTCCC GCTGAACTGA CCGAGGTCGA GGGGACACTG TCATCGGTGC
   124021 GCAATTTCAA CGACTGGGCT GTGGGCCTGG TCTGGACCGA AGACCGCGAG GAGGTGCGTG
   124081 TCACCGGTGA GGTGATCGCC AGCTTGACCG AGGGGTTGGA ATACAAGTTC TCCGGGGTGA
   124141 CCAAGAGTCA CCCGAAACAC GGCGACAGCG TGGAGGTGGT TTCGTACGAG CCGGTGATTA
   124201 CCCTGGATCC AAAGGCCATG GAGCGCTACA TGGTCAAGGC TTTCAGGGGC ATTGGGCCAG
   124261 CAAAGGCCGC GAAGTTCATT GGCCGTGTCC AGGACCTGGC GGTGGATTTG GCTTGGGACA
   124321 ACGCGGTTGG ATCTGCGGAA CCCCTGGGCC GGACGGAGAC CGAAGAGATC CGTCACCGCG
   124381 CCCTGCTGGA GCTGAGGAAC ACGTTGTTGC ACGAGCCGTG GAAGCTCGAT CTCAGTGCAC
   124441 TGGCCAAGGA TGCTTCCTTT GCCGACGGCG TGGACCCTCA GGCCGAGGTC AAACGCCTCG
   124501 TCTTGACGCG CAATCTGATG CTCAGGCTTG GGGGTGTTGC GGGGCTGAGG GATGGTGTTG
   124561 CCAAGTCGCT TGCTGCTTAC CTGCTGCTAC AAATCAAAGG GGATGAGCCC CAGGCGGATG
   124621 CCTTCGTTGA CCCCATCGAG GCTTCGTGGA AGGTGCTTGT TTCGAACCCC TATGCGCCCA
   124681 TTCGAAAGGC TTCAGGGTAT GGCTTTGCAA CAGCCGAGCT GGTGGCTCGA AGCATAGGTG
   124741 TCCCTCGCGA TTCGCCTCTG CGCCTGGCAG CTTTGGTGGA GTTCGCTGTC ACCCAAGAGT
   124801 GCCAGCGCCG CGGGCATGTG TTTCTGTCCC CAAAGGACTT CGTGTCGGCT GTGCGCCGTG
   124861 TCGATCCTAC AGCCCCGGCA CAGGCCTCGC TTGTGCACGG TATCAAGGCC GGGCTGCTGG
   124921 TAATCGATGC TGAGGCCAAT CGGGTCTACG CCCCGCAAAT GCATGCGGCC GAAGTGAGGT
   124981 TGGCCAAGTC GATTGCGAGG AGGATCCGCG CGGAGACGTC CTTGACGCAG CGCAGCCCCG
   125041 AGGCGGTCAG CGCCAAGCTG AAGAAAAGCG CTTCAAAGAT CAACCCGGCA TTTGCTGGCG
   125101 GCCTGGATGC GGAGCAAGTG AACGCGGTTG CATCCATCAT GACGGCACAG ACGCAGTTGC
   125161 ATGTGCTCAC GGGTGGCCCG GGGACCGGCA AGACTTCCAT CATCGAGTGT CTGGTCTACC
   125221 TTCTCAAGGG GCGGAGGTTT CTTTTTGCGG CGCCCACCGG GAAGGCGTCA AAGGTCTTGA
   125281 CATCTCGCGT GAAGTCGCTC GGTTACGAGT CCAACACCAC GTGCTCCTTG TTGAGGGGCT
   125341 CGGAAGAATC CGGTTTCGCT ATCAACGGCA CCGAGCAGCT TGAATGCGAT GTGCTCGTGA
   125401 TCGACGAATC GACCATGAAC GGCGTGGTGA TGGCAGACGC AATCTTTGAT GCGCTCCCAG
   125461 AAGATGCACA CGTCATTTTT CTGGGAGATC CTGGCGTTCC GGGGCGCGAG GGGCGGCCGG
   125521 CAAGGGCCGG GCAACTGCCA TCTATCTCGC CGGGCCGCTT CATGCTGGAC TTGCTCGATC
   125581 TGCCTGCGGT CAACCATGTG CACCTCACGA AGACCTGGCG CAACAGCGGC GGCATTCTTG
   125641 AGGTCGTCGA TGAAGTGGCT CGCGGACGGC TGGTTGTGCA AGACCGAGTG TCCGTTCGCT
   125701 TCCGGCCTTT ACCCGACGCG GTGGTGGGCT TTCCGGGCGT GATGCAGGCG TACCTGGAGA
   125761 GCGTCCAGAA GTACGGCGTT GAGAGCACCG CGATGATCAT GCCAAAACGT CAGGGCAATC
   125821 GCAACGAGCC GGACTGGAAC ATCACCTATG CAAACGCTGT TTTGCGCGAG GTGTGCAACC
   125881 CTCACGCCAT CAAGCTGCCC GGCACGATGC TGCACCTGGG CGACCGGGTC ATCTTGCGGG
   125941 AAAATATGAT CATCAAGCAG CCCGATGCCG ACGCATTGGG TCGCGTGGCA GCGAGCGTGG
   126001 CGTCGCCGCT GAAAAAGGGT GTTGGCTCCC CACTCGATTT CGAGAAACTG CTTCGGGACC
   126061 AGGGGCTTGC GCAGCCAGAA GCATCGGACG ATGACGAAAT CTCTCCGATT GAAGATGTCG
   126121 ATTTCGAGGA GGCTGGAAGC GAGCGTGTTG TCAACGGCGA TACGGGGACC CTCATCTCCT
   126181 ATGCTGTCGA CGACCAGAAC CAGCGTATGG GGTCGCCCAA GTGGGTCAAG CTGGCCTTGG
   126241 ACGATGGACG AGAGATTTGG TACCCGGGAT CTGACCTGGG GGCGATTGAT CATGCCTATG
   126301 CGCTGACCAA CCATGCTGTG CAAGGCAGCG AATACCAAAA AGTAATTTCT GTGGTGACGC
   126361 CGGGGTCGCC CGACTTCATG AATCAGAACA TGCTCCTGAC GGCGCTCTCC CGTGCCAGGA
   126421 GTGATCTCGA AATTTACGGG GATCCAGACA CGCTGAGAAA GATCGCCGCC ACGCCCATGC
   126481 CGAAAAGAAA CTCAGCCTTG AGTGAACGGG TGAATCAGGA GATGGCCAGG CTGGAGGAAA
   126541 TCGAGTCCAG AGACGACGTG GCCGAGCCCG TGGCGGGCGA CTGATCGGGC GGTGTGCCCA
   126601 CCGGGCCTTG CCTTGCCCGG CTCAGGGCGA GGAATGGGGG TTCGCCGCGC CCTGGGTTGG
   126661 TGCGGATTCG CTGTAGTAGT TGGATTCCAG CTGAGAGCTG GTGAGCAGGG CGCCACGGTC
   126721 TACCTGCCGG TGGAGCTCGT CAACCAAGTT GATGGTGACC GACTGCATCC TGGCTTGAAA
   126781 AACTGCGCGC ATCCAGGACT GATCGCTGAG CAACTGCTGC ACCACCTGGT CGAAACCCTC
   126841 GGTGCTGGTG ATCTGGGTGT ATCGCAGCGA GCCATCGGTG GGCTTGACGT CCCATTGCGT
   126901 GCACGCGCGG GCCCGGTGCG CGGCCGCCTG GGTTTCGAAG GCCTTCACGT CGGTAGAACT
   126961 GTCCCGAACG GCCGTCAACC GGAGATTCAA CGGATCGGCT GTCCACATGC CGTGGAAGCG
   127021 CGGAGCGACG ATGCCTTGTC CAAAACGCAG GTCGTCGAAG ATCTTGGAGA TGTTCCCCCA
   127081 GTTGACTGGA AGTCCACGGC GTTCGGCCAA GGTGCAAGCC ATGCCCAGTT CCTTGGCGTC
   127141 CCTGGCCTCC TTGACAGGGT CTTTGTGGCT GTAGTGTTCC ACGGCAGCGC CGTGCCAGTA
   127201 GACATAGCCG TCCTGGCTTT TTGTGAGGCC AATGACGCCA TGAAGCCATG GTCGTTGGTA
   127261 CTTGCCCTCC CGCGCAGCGC CCACCAGTTG GGACCAGAGA TTGCGCCCCC TTTCGGTCAA
   127321 AGCTTCCGGT CCAAAATTGA CGATCGTCTC AAGCAAGGCG AGATCTTCCT GCGTCAAGTC
   127381 ATCGCCGTCG TGCGTCCCTT GCAGCACGGC GAGCGCTTCA TCCATGTGTG AGTCCGTTTC
   127441 GGAGGTGGTC ATGGTGTCGG GCTTTGTGGT TCGGCTTCGA ATTCAGATGC GGCTGGAGCG
   127501 AGCGCTTTAG CCGCCTGGAT GCGACCAGCG TACTCAGTTA GCACCTCGGG GGCAAAAATG
   127561 CGTTCTATCG TAACGGCCAG AGCGGCATTC ATTGGCAGCC CCCATTTCAG GACGTTCGCG
   127621 CAATAGATGT AGCGGACGTT CTCTTCGAAA TCCTCACCTT CGATGGGGCT ACCTGTGATG
   127681 TCCACGTCGT TGGGGCCGCG GTAGTGCATG CGATGCAGTT GGACGCTCGT CGACTCCATC
   127741 CTCCGGAGGT TTGAGGGGCG CTCTCTGAGC CACCCGCCGA CGTTGTAGTC CGATTCCAAT
   127801 TGGCGGTGGG CCTGCGCCAC ATCAAAGATG TTGACGGGCT TCCCGTCAAT GGTCAGATAG
   127861 TTCATCGAAG AAGCCAGAAA ACAGGACCCA GCCTCCAAGT CCTTGTGTTA AATTACGCCG
   127921 AATTACTTGT TTGTAGAATG ATAGCGAGGT TATTTGACCA TGTCCACAGA CCATGTTGAC
   127981 GCCCTCGGTG AGGTTCTGGG CCGGATTCAA CTCTCGGCCG AACAGCTGAC GGCGTGTGCT
   128041 CGGGAAATCC TCCCTCATGC GGAAAAGTTG CACCCAGATA TCTCAAGCCT GCTGGAGCAC
   128101 CGCCAGGACG AGGTGCACCA AGCGGTGCTG TCGGCCGTTG CCGCCGCGAG TGCGCTTCGC
   128161 AATCTGGATG TGCGCCCCAG CCGCGAAGCG GTGTTGTCTG TGCTGATCGA ATGTGGCTTC
   128221 GTCAACCCCG ACGGGGATGA GTCCGAGTTT CGGACTCTCA AGCGCATGGC GTTTGATGAG
   128281 TCGATGGGGA CGGCGCCGTT GGGATCGTGG GATGTCCTCT CCCCGGCGCT TGCAGCTGCG
   128341 GTGGAACTGG TCCTGCAGGA CCACGGGATG AGCCTGAACC TGATCTGAAC CGGAAGAAGC
   128401 TGCGCATGAG ATTGCTCTCT CTGGATTTCG ACGGCGTGCT TCACCCAGGC AATGACCCGG
   128461 TGTTTTTCAA TTTCAAGCCA ACGACACCTA TGTTCCAGAT CGATCTCGCC ATGCGCACGC
   128521 AGAAGCGATT CTTGTGGGCG GATCGATTGG CTGAGACTTT GACTGGGTCG GACGTGCAGA
   128581 TAGTCATCCA TTCAACATGG AGACGGCGCT TCAGCGATCG GGACCTGTTG CACTTCTTGC
   128641 CGGAAGAAAT TGCGCATCGG GTGATCAACC TCGATGGCGT GATCTCGGAA CGAGTCAACC
   128701 TATCCGCGGA TGAATACGTG GCGGCGGCGG CCGAAGCTCT GGAGCCTGTG GATCTCTGTG
   128761 TGCTTGACGA CAGGCCTGAA TTCTTCCCTG CCGACGGGCT CACGGCTGCG TGGATCGCGC
   128821 AGCACGGTGG TGACTTTGTC TGGGCGAAGC CCATGCTGGG CCTGAGCGAT CTGTCGACGC
   128881 TGGAGCGACT GTCCGGCTGG ATAAATGCTG TAGCGCCGCA GCAGCATTCC TTGCCAACTC
   128941 AACACTGAAG GAGCTGAAGA TGAAGTCGTT TGAAAGCGCC ATGCGCGATG TATCCACCCA
   129001 GATACTTTCT CACGTGCCCC TGGCGAACCT GAAAGAGTCC GCTCGAATTG CCCTTGCCGG
   129061 TGGGGTGCTT GCGTTGGGCG CCCTGACCTC GGCCTCACCG GTGTTCGCAC AAGATGGCGC
   129121 GATGCGATCG GGCGGGCCTA CGCAAGGATG GGGCGAGCGA CTGGGATCGG TGGTGGGCAA
   129181 TGTCCTGACG GTGACTGGCC GGGGCGCGGA CCGTTTGGTG TCCAGCGTGT CCACCTTGGT
   129241 TGTGAATGGG GTTCAAACAG ACCGGTTGGG ACAGGGGCAG CGAGACCAAC TCGATACCCT
   129301 CGCATTGCGT TCGGTGTTTG CGTACGAACG GGCCGAGTCT GCGATGGCTG GCGGCGTGCA
   129361 AAGCACGGCA TTCAAGCGCG AAAACCTGCG GTTCCTCCAT GCGCGTAAGG AGCTCTCGAC
   129421 GGCGCTTCGC GTCGCGCAAA CGGGTGGTGG GGAGGTGTCG GCCTGGCGCC CCTTGCTGGT
   129481 TGCCCTGCAG GCTCCGGTCG GGAGCGTTTC GCACCCAGTG ATCGTTGAGA TGGCGAACCC
   129541 GATGAGTGCC CGGCTGCACC GTCAGGGTGG CCCGGGCTAT CAGGAGACTC AGCGCCCAGT
   129601 GCGCACCATC GCCGGCCTGC GTGAGAGCGT GGCCGAGCGT CGGTCCGAAC AGGGGTACCA
   129661 GCAGGCCATG GCCGATGGCT ATGGGCAGTG ACACCATGGA ATACCAGGCC CTTGAGTGGA
   129721 TTGGCTGGGC CACTTCGGGC GCACGTTGGA CGGAGGCGCA GATCCTTGAA TTGATACGTT
   129781 GCGCCATTTC GGGGGCCTGT TGGACGAAGA CGCAGATGCT CGAATGGGTT GGCTGCGTTC
   129841 TGGGTGTTAT CGGGGCCGGG GTACTCGCGC TCAATCTCAG GATCTCAGGG TGGGGCTTCG
   129901 TGGCCTTCCT TTTTTCCAAC GCCGTGTGGA TCTGGTTCGG GCTCGAAACA GGTTCGAATG
   129961 GACTGGTGAC CATGCAGTGC TTCATGACAG TGACCAGCAT GGTTGGAATC TGGCGCTGGC
   130021 GCCATGGGTT GACTTTGAAA GGGGTGGTTT CGTGACGCGA CCAGTCTCTG TCCCGGTGAG
   130081 TGACTTTGAA ACCTTGGTCA ACAAGGCGAT GGCTGATGCG GTGAATGCAT TCAACGCCGC
   130141 CGGCGAACTT CGCCCGAGCG TTGAAATCGT GCGGTTCGAA GTGAAGGGTG GGGAGATCGT
   130201 CACTCAGACG ATTCCGCTGG ACGGTGCCCA CCGCTACTTT GGATACGACG GTGGAAAAGA
   130261 CGACCTGGCT CTATTGCTTC AAAGCTTGTA TGTGGCGGCA GGGGATGCTC ATACCGTAGG
   130321 CGCACTCGTC GTTCATGAAG CATGGCTTCG TGTTGCCAAG ATGGACCAGC CGGTCCTGGA
   130381 TCTCACAGTG GCGCCAAGCA TGGCTCCAGA TCGCCAGGAA GCTTTGGTGT GTTCTCTCAA
   130441 CATGAGCAAT GGCGACAACT ACACCCATTT CTTGATCGTG GACCCTGTAT CCAGAAAGGT
   130501 GGCCTTCGAG CCATTTTCTG TCGTCGCTGG CGTTGCAACG GGCACAAGAT TTTCCGCCGC
   130561 CCCATCCTCC TCTCAGAACG AGGGGGATGA CCCGCCTGCA GCCCCGGTAT TTCATTGAGG
   130621 TCTGTGATGG AAAAGTCCGT GTATCTGTTC TGCACCGGTG GGGGCAGCGA CAAGGAGTAC
   130681 CACCTCCATA TTCGAGCCCG GGAAGGCGCA TGGGCGCTGG ACTATGCCAA CGGCAAGCGC
   130741 GGCGCTGTAG GTCGATCTAA GCAGAAGCTG GCCCCCACGA CGCTGGAGGC TGCGACTAAA
   130801 GAGTTCGACA AGATCGTCAA GGCCAAGATG AATGACGGCT ACACCGAGGC AGAGTCAGGT
   130861 GTGCGCTTCA CCGACACCGA GCATGCCATG CGCGCAAGTG GCCACGCGCA GCAGCTCCCC
   130921 ACCGCCGTTG ATGAAGCTGA GGCCGGCCGG CTGGTTGCTC ATCACGCATA CGCTGTTCAG
   130981 GAGAAGGCCA ACGGTGAGCG GCGCTCCATC GAGGTGGTTG GTGGTGTTGC GCGTGGCATC
   131041 AACAAGTTGG GGCTGTACGT CAACCTGCCC GAGAACATTG CCGCGGAAAC GGCATCCTTC
   131101 AGAGATGCGT TCTTCGACGG CGAGCAGGTG GGCACGACCT ATCACGTCTT TGATCTGCTC
   131161 CAGATGGGAT CCCAGAACCT GCGCGATCTC CCATTTGGTG AGCGCTACAA GATCCTTGCC
   131221 GGAAGCTTGC TGCGCAGCGT GTCCCTGCAT TCCCCCGAGC CGAGTTGCCT GCGCCTGCTC
   131281 GAAGCCGCCT TCACGCCTGA GCAGAAGCAA GCCATGCTCG ATCGCGTTCG CTCGGCCAAC
   131341 GGCGAGGGCC TGGTGTTCAA GGATGTGAAC GAGCCCTACG AGAGCGGGCG TAGCACCAGC
   131401 GTCTTTAAGT TCAAGTTCAA CGAAACTGTG ACGTGCCAGG TGCTGGGAGT CAACAAGCAA
   131461 CGCTCGGTGC AGATCGGCCT GCTGGATGCT GCCGGTGCCA TGGTGCCGGT GGGCAATGTC
   131521 ACCATTCCTG CCAACTTCGA CGTCCCCGCC AAGGGCGACC TGGTGGAGGT TCAGCTCCTG
   131581 TACTACAACC CTGGCGGGGC TTTCGAGCAA CCCGTTTACC TGGGTCCGCG CGTTGACATC
   131641 CTGCCCGAAG AAGCCACGCT GGCCCAGGTC ACACGCATCA AGCCTGGCGT CCAGATGGAT
   131701 GAGCAGGAAG TTGACGATCA GTTCGAGTGT CCAAGCGCAT AAGGACTCAG AATGAACAAC
   131761 TTCGCCTATC AAGCCACTGA GGAGGATGTG GAAAACGTCC TGCGAAAACA TTCATTGTCA
   131821 GTGGCCAATT CGCTTGGCAA GTCCTTTGAG TCGATGGCCA ACGAAGTCTT CGGCAGTCTG
   131881 GACTTGGACC TCATCGAAAA GGCGGCTCTC ATGGGCGACG ATCTCGATGT GCAAACGGAG
   131941 TATGCGAACG ATGAGATCGC CCGTCAGCTA CGCGAAGCCG GCATTCTGGA GCCACTGAAA
   132001 GCGCCTGCGA GCGACAAGTC AACGTCTGCC GCGGCGAATC CGCCCCGAGC CGCTGTGTTT
   132061 GCAGTTTTGG GTCACAAGTT CGAGCTGTGC AGAGGCCCGG AGGATGATGC TGTGGTTCAG
   132121 ACCACCTGGG CTCACGAATT CGAAGACGAC GCCGTGCGCC TCGCCCATCT CGTGATGGAG
   132181 GCTCAGGTGC TGGCTTCCTA CACCAGTGGC GCCCTGTTCC GAGACGGCCA GCTGGTACAC
   132241 GAGACGGCCC TGGCGATCGA GGCCACGTTC AAACAGCTGC CACGCTTGGT CAACAGCCTG
   132301 GATGACGATC CGGACGAGCC CTTCTCCAGC CGCCCTGCGG TTTGTGGGGG GTGAACGATC
   132361 ATGAAGGACG TCTGGATCAA GAAAGTGGGC GCCGCCCGCG GCCGTCCTCG TATCTTTTTC
   132421 GACGGGCTGC AGGCTGTGCG AGCGGGCTTC GCCCCGGGCG AGAAGTTCCA CGTCAACGTG
   132481 GACGGAGCCA AGGTCGTCCT CACCAAGGCT GAGGACGGAT CCCGGGTGGT CTCCGCTCGG
   132541 CGCAAGAACG ACGAGGAATT GCCCGTCATC GACCTCAACT CCCCCGACCT GCTGGCCGTG
   132601 TTCGATGGCA TGGACGCGAT CCGCGTCGTG GTGGGGGAGG GAAAGGTTTT CCTGCTTCCG
   132661 CTGGCATCCG AGGCCAGAAA GGTCGAACGG CTTGGTCGTT TGAAGATGAA GCTGGCCACC
   132721 GGCGAGCCGC TGGCTGCCGG GAGCCTGGCA CACGGAGGTG GCGTACTGGC GCACGCCATC
   132781 CACACCGGCC TGCAGGACGC GGGCATCAGC TGCGAGCTGT CGTTCGCGAA CGAAATCCGA
   132841 GAGGATCTGA TGGTGCACGC CATGGCTGTC AACGACGTCT GGAGTGACCG CACCGCGGCG
   132901 CTGGCTGTGC CCATGCAGGA GCTCGCCCAG GACGAATGGC TGATGGCTCA TCTGCCCAAA
   132961 CTGGATTTGC TGGAAATGGG ACTCCCATGC TCCGGGGCGT CCCTGGCAGG GCACACCAAG
   133021 AAGGGCTTAT CCAAGATGGA AGACCATGAG CAGATTGGGC ACCTCGTGTA CTCGGCGCTG
   133081 GCGATCCTGG CCAAGACGAA TCCGGCGGTC GTTCTCTTCG AGAACGTGGA GCGCTACGCC
   133141 GACACGGCCT CGTCCCAGAT CCTGCGGTTC CAGCTGCGCG ATATGGGCTA CATCACGCAC
   133201 GAGGCGGTGC TCGATGGCGC CGATTTCGGC TGCCTGGAGA AGCGTCAGCG TTGGTGCATG
   133261 GTGGCTGTCA CAAAGGGCAT CGAATTCTCG TTCGAGGACC TGGCGCCGCG GCTGACGGTG
   133321 GTGCGCCAGC TCGGTGAGAT GCTGGACCAG AATGTCCTGG ACGATGACCC AAGCTGGCGA
   133381 GTTGTTCAAT ACCTGAAAGA CAAGGAAACG CGGAATGCGG CCGTAGGGGA TCGTTTCAAG
   133441 ATGCAGTTCG TTGGCCCGGA CAGCACGTCC GTTCCCACCT TGCGCAAAGG GTACGCAAAA
   133501 GCTGGATCAC CTGACCCGAG ACTGCGCCAC CCAACGGACC CGACGCTTTC TCGGCTGCTG
   133561 ACGCCGGCTG AACATGCGCG GGTCAAAGGT GTTCCTGAAG ATCTTGTCGA CGGCCTGTGC
   133621 GCAACCACGG CGCACCAGCT GCTGGGGCAG GGCATCGTTT ACGAGCCGTT TCGTGCCGCT
   133681 GGCCAGCGGA TCGGCGAAAG CCTGCAGGCG CTGATCGCGG TCCGTGATGT CGAGGACGAT
   133741 GGTGATGGCC AAGGCATGGC GCCCGCACAC GCTGCTTGAT CCTCAGCGCT CCTGCAATGA
   133801 GAGCAGTGCC CGCCATCCTC CAGCACCTCC TGCTGGTCAT GACGCTTCGG CACGACGGTC
   133861 GGGGGCTGCC CAGGACGTCG GCCCCGTGGG CTTGCTTGGT GCTCCTCGCC TGCCTCATGG
   133921 CGTGGGCACG GTGGGGGTCT CTGGCCGCGC CCATCACGAT GTTGCTGTTT CTGGTTTCGG
   133981 TGGGTGTGCA CAACCGGCCG CTCTCGGCTG GCATGGCTCT CGTCTCCATG GGTGTCGATC
   134041 TGGCGTCCCT CTCGGGGCTC GACCGCCAGG TGCTGTTTGC GTGGGAGAGC ACTGCGTACC
   134101 TGGCGCTGGC CATCCGACAG CTGGTCTCTC GCGCGTAGGC GATCAGCCCA TGGCTGATCG
   134161 CGCGGGACTT GAGGCTCAGG CGGGTTGGGT CGGCTGATCG CCTTCAGGTT CTTCGGAGTG
   134221 TGTCTCGATG GGTGTGAGCG CTGAGATCGC CACCACAGAG ATGCTGTCTA CTGGCTCTTC
   134281 AATCTGGAAG TTGAGCGCGG GGATCAAGGG GGGGCGGGTG TCGGAGAACC GGATCTGCAC
   134341 GAGACGGTTG TAGCTCTCGT TGTAGAGGTG GTCTCGGTTG AGGCAGGTGA TGATCAACTC
   134401 GCCTTTTTCT TCCGACCAGA TGCCCGGCAT GAAGAGCGGT CGCTGAAGTT CGTCTTCCAG
   134461 GCGCACAGTG ACATCTATCT CGTCGGGACC CTCGATGCGG ACATACCTTG GCCAATCTCC
   134521 AACGCCGAAG GCTTTGTCAA GGATGGGCGC CCACTTCTCT TCAAACGAGA ACACATCACC
   134581 GGCCTCACCG TTCTGGCAGT CGATGGTCTC AACTTCGGCC CAGGGTGCCT TGCCATGGAA
   134641 GGTCATCTCC ATGACGCCAC CTGTGCTGAG CACCACCAGG GCCAGGCCTT GTGGTGGAGC
   134701 GGGCTCGTTC GCCAGCTCGT TCATCAGCCG GGCCGCGAAA TCGTTTTGTT GACCACCCCA
   134761 GGCGAACACG TCTTTGGCTG TCACACGATC CTTTTCCGGC GATTCCGGAT TGAATGACCC
   134821 ATCGTCGAAC AACACGGAAA GGCCTTGCCG CAGCGTCAAG CCGTGTCGCT CGCACCATGG
   134881 GCGCAGCGCT CGTGCGACCC AGTCCTCGCG GGCTGCGCGT TCCTGTTCCA CCGCGCGAGC
   134941 CAGCAGCGCT GCGACATCCT TGCCGTCGCG AGCTTCTTCC ACGCCACGAG CGACCTGGTG
   135001 CGCGCGTGGC GAACTCAGGC TGATACCCAG GCGGGTCAGG GCTTCATCGA GTGACCAGCG
   135061 TGACGCGGGA GTGAGTGCGC CTGGCGCGAC GGCCTCGGCA ATGGCGGGAA CCTCCCGTTC
   135121 AGCCTGTTGG ATCTTCAGAA AGTTTTTCGC GTTGGGGGTC ATGTGAGGCT CCTACTTCTT
   135181 CGTGTGACGG AAATCCCAGG GCGGGATGGG GTTGGGATCG GCCCACAGGC CGCGGTGCTG
   135241 CGCACGAGCG GCGTCCTGCA GCTCAAAGAG CCGGGGATCT CTGGCGTAGC GGGGGTAGAC
   135301 CCATGCCATG CCGTTTGAGA CCATGTAGGC TGAGACGTCT GTGCCTGCGC AACTCACGCG
   135361 CGATACGGTC CGGCCATAGC CGTCCTTTGA TGAGATGTCG AACGTGGCGG ACTGGCCATG
   135421 GCACAGGTAT GCCAATGCCT CTTTGGCACG CTGGCCGAAG GCCTGGCGGT GTTCTGGGGC
   135481 ATCAATTTCG GCGATTCGTA CTTTTGTCGT CTGGCGGCCC ACCAGGATGG TGAGCGTGTC
   135541 ACCGTCCTGG ATGCCGACCG TGCGGCCGTG CAGCGGGGTT GCATGGGCGG GTAGCACCAG
   135601 CGAAACCCAA GAGATCAAAG ACGCCAGGAT CAGGTCTGCA ACGGTCATTC GTCGGTAGAG
   135661 GGTCATGCGG GGATGTCGGT GGATTTGTTG GCCTGCTCGT CAACATCGGC CGCGTCTAGG
   135721 TCGAGAGCTG ACGGCGAGAC GGTCACTTCA CAGTCGAGTC GTTGAAGTTC CATCACGGCG
   135781 CTGCCGACGC ATCCCGAGCC ATCGGCAGAG TGGTACCAGG CGCCAGAGAC GATGTACGAA
   135841 CGAGCGCAGC TACCGTCGCC GCGCTCGGCG AACTCACGGA TGCGGTCGAC TTGCTCCGGG
   135901 TCGTCGCCCA CGACCCGATT GGCTGCCTGG CCGCTGGCCT TGGCGCGGGC CAGGCAGGCA
   135961 CGGATGGCTT GGTCGTACGC TGGGTGCAGC GCGATCTCGT CGCTCAAGTG CCCGTCGATG
   136021 ACGACTATCC CCCCGCTCCA CTGGTCCAAC TCTTTGATCA GCGCTTCCCG CGCGGCTTGT
   136081 GCGGCCGAGG TGCCCAGGTT GAAGTTGGCT GATCCACAGG CGCTGCCTGG GTGCACCAGC
   136141 ACCAGGATGG ACTCTTTGGC GCAAATGGGC ATCATCAGGC GCTAGGCCGC CGGCGATTCC
   136201 TGCAGAACAT CTTCTTCGCT GTCGCAATGC CATGGGAGCT TGTCAGCTTC GATGGTGATG
   136261 ATGCGCGTCG CGATGTTCGT GCCCGAAGAT CGAAATGTGC CTGCAGCGAC ATCGGTGACC
   136321 TCGGCATCGG TGGACTGAAT GAACTGTCGG AATGCCTCGG ACTTTCGATT GCCGTTGTGC
   136381 TCCCAACTGG GGGAGGTGAT CGCCACGAGG CGGCCTGTGG GCTTCAGGAA ACGCGCTGCA
   136441 TGCTGCAGGT GTGACATGTC CATGCCGTTT CCGAATGGCG GGTTCATGAT CACACGATCG
   136501 AAAATCGGTT CAGGCTTGAG CTGCAGGAAG TCGCCTTCCA GCACCTGGGT GAATCCCCGC
   136561 TCTCGCAGGT GTTTCACATT GGATGCGAGC AACTCGCAGA CGGTGACGAG GTTCGGGTTT
   136621 CCGCCACAGG CCTTGAGCGC GGGCAGGGCA AGGCCTCCAC GGCCGGCGCT GGGTTCGAGA
   136681 ACGGTCATGC CTGGCTGGAT TTCTGCCTCG TCGATCACCT GGGCGGCCAG TGCCGCAGGG
   136741 GTAGGGAAAT AGCCGAAATC TTTCGGGGTG ATGTACGTGC CCGTCGTGAT CGCGACGTCC
   136801 AGGATGGGAG CGGCATCTTC TTCGAAGACG TGGGCCTTGG TCTTGCCGCC CACCCACTTG
   136861 CCGCCGAGCC CACTGAGCAC CTGGTTGACT CGGTCGTAGA GCTTGCGAGG CAGTTGTGTT
   136921 GCCGGCAGGT ACAGGCGGTT GTCCTTGGCG GTGCACTGGC GCAAGATGTC AAGGACTTCC
   136981 GCGTCGATCG CGCGCCCGGC TGCTTCATTG CGGGATGAGG GCTCCGGATT CAAGAACTGA
   137041 AGCGGTTGCT CCATTTCAAC GAGGTGTTCA GGGCGTAGCG TTTGCGTGAT CTCATGCCAG
   137101 TCGATGATCG GGAAGCCGTT GAAGTTGGCC GCATCTGCCT TGATGCTCGC TGGTGTGTTG
   137161 GTCTGTACCC ACCTGACGTG CGATTCCTCG TCGGGATTCC CTTCGCAGAA GGCGTCAAAC
   137221 CTTGATCTGA AGGCACCATC GCTCTCCAGC GAGACTGCAA CGACTTGCGT TGCCGTGTTG
   137281 GTGTATTCGC AAGGTTCCCT GCAGCCGTCC TGGACGGTGT GCTCGCAGGT GGCTGTTTTG
   137341 TTGACCAAAT GGTCTCGCAG CTCCTGCAAT GCCTTGCCCT GCGCAGGGAG TCGTTTGAGG
   137401 GCGTCCTGCA TGGCCTCCTC CATGTTCACC CCCAAGCCCA CGGCATACGG TCCCAGGCTT
   137461 CGAGGTGCTG TTGTTTTTCG CTGGTCGTTG TCGCTCGCGG AGAAGTAGAA GATGGCGGGT
   137521 CGATCGATTC GGGTCATGTT GTTCCTCTCA GGCTATTTCT GGCAGGTCTG CAGCTTTTGA
   137581 CGGGCGACAG AGATGAGGTG CTGGGTCACA AAATCGGTAG GAGCGCAGGA GTGGAACAAC
   137641 TCGTTTTCGG GCTCGTGGAA TGAGATGTCC GCGTATGCCC ATTCGGGTCG GAGGCGACGA
   137701 ATGCCGTGTG GACCCGGGTC GAGCGAGCGA AAGCCACGGT AAGGAAACGA GACGATCTGG
   137761 AACCAATCCG GGGATCGTTT GTGGAGCGTT ACCCCATGCA AAGTGACGAG GCTTGGTCGA
   137821 CTTTCCACTG CAACGTGAAC TGTGTTCGGC GCGCTATCCG TCCATTTGGC AGCGTGAAGG
   137881 ATCGACTGTC CGCACACCAC TGCGGAGGGG TAGACATGGC GGATGACCTC CAGCAGATCT
   137941 GACCGGGCTG AGGTCTTGAT GTACACGCCT GCCTTGGGCC CGGCCAGCGC GATGTGCCCA
   138001 GCACGGACCC AGCGCGATGC TGCGACCGTG GCCGAGTTCC GTGACAGGTT GGAAAGACTG
   138061 CACAGATCGG AGAGGCTGAA GATGTCGGGC AGACTACTCA GCCCCTTTGG TTGCCCGGCG
   138121 TAATCGCCTT CGATCCTTGG ACTGGCTAAG GCGTGATATG CGGGGGTGTG GAGCATCTCA
   138181 GGGTGTCGGG GTGAATTCGG CCGCGTCTGC ATCAGCCCAC ATCTTGGTGT GAAGGGCGAC
   138241 CGCGGCTTCC TCGCATTGCT TGGTGGTGGG CCACTTGCCA TCGGTCGTTA CAGGCACAAC
   138301 GAAACCTCCA GGAAGCGACT GAGCGCGTAG CTTTGCCTGC TCGTGCAGCA GATCGCCCAT
   138361 GCGTGTGCGC AGCAGCGCTG CTTTTCCGTC GTCAAGGACA ACGCCTCTGA GCTTGAGGTT
   138421 GTCGTGGGCG ATGTAGTGGC TGTGACCCTG GTCGATGAAC GCTGGCGGCC CTTCCACCAC
   138481 CTCGAAAACG GCGTAGACGA TGCGAGGGGC GGGTGTAGAG AGGTTCATGA CACATTTCCT
   138541 GTGAAAAACA ATCCACAAAA ATAGGTAAAA GCGGAAATGA TGAGAGTTTA GGCCATTCTG
   138601 CAGGCGTCCG GCAGGGCATT TGCTGGCGAG ATTGATGTAG TGCCTTAGAA ATTTGACTTT
   138661 ATAACTTCGC GGATAACATA ATAAGAGGAA AATAAATAAG CCAAAACCGA TGACGACGTT
   138721 GCAGATTGAT GGTGCTCATT TCGAGGAGCG AACCCCAAAG CGTGGAAGCG ACCTTCTGAG
   138781 TGCTTGCCCT CAGTGCGCAT TTGGCGGGGA GTCGCGGATG CGTCTCTGTG CTGCGGCCGT
   138841 GGCCGCAGCA CCTGGTGTCT TCGGCGGTGA TTGTTGTGAC CGGAATGTCA TCTACAAGCG
   138901 GGTGGCGGCC CGGGTTGAAC GGGAGTGTGA AAGTGCTGGA TCTACTTGTT GACCTGGGCC
   138961 TGTCGGTGAG TGCCGTCACT ATGGTGATCG GGCTGACACA AATCGTCACT GCGGTGGTTC
   139021 GCTGATGTCC GTCGCTCAGT TGGAGTTGTT CGGGTCGGTC ATGCACGCCT ACGGTGCAGC
   139081 GCATGAGGTC AGGAACGAGG ATCTATATGC AGGGCTGGTC CGCAACGGTG CCGTTGATGC
   139141 GGGAGAGATC GATACGACGT CACCCGTAGG GCGAGCGGCA CAACGCCATA GCTTGGGAAA
   139201 GCGGAAGGTG CGGTGGATTC AGCAGACGCT TCGGCAGCTT GGGGTTATCG AGCGCGTTCC
   139261 CGGGCGGCGT GGCGTTTGGC GGGCGGTCGC CAAAAAAGAG CTGGAGAAGG CGCCACGGAA
   139321 TCTGGTTCGG GTGGCGTTCT CAACTGACCT GGGGCTCGCC CTGTGGAGTG ATTGCTCAGC
   139381 TTTTCGGCGA ATTGATGAGC CCATTCATCT CATCCTGAGT TCGCCCCCGT ATCCCCTCAG
   139441 CAAGGCGCGC GCCTACGGCG GGCCCAGTGT CAAGGAATAC ACCGAGTTCA TCTGCCGTTC
   139501 GATCGAGCCT CTGTTACGCA ATCTGGTTCC CGGCGGGAGC CTGTGTCTGA ATCTCAGCAA
   139561 CGACATCTTT CTCGCAGGCT CGCCCGCCAG GTCCACCTAT CTGGAGCGTC TCACGATCGC
   139621 ACTTGAAGAC CTGGGACTTT CGCTCATGGA TCGCCTGGCG TGGGAGAACC CTTCCAAGCC
   139681 GCCCGGCCCG ACCTACTGGG CGTGCAAGGA ACGGGTCCAA CTGGTGCACA CGTGGGAGCC
   139741 GGTCCTCTGG ATGACGAACG ACCCGACTCG GTGTCTTGCG GACAACCGCA GGGTGCTGCG
   139801 TCCCCATTCA GTCGCCACCA GCAAACTGAT CGCTCGCGGG GGAGAGGCAC GATCGACTTC
   139861 CTATGGAGAC GGGGCTCACC GTTTACGCCC GGGGTCGTTC GGGTCTGAGA CAGCAGGCAC
   139921 GATCCCGCGC AACATTCTCA GAATCCCGCA TGAGGCGAGC TCCATTGCTC CAGTGCGTCG
   139981 GGCTGCGCTG GACTCCGGTC TTCCTGCGCA TGGTGCTCTC ATGCCTCGGG ATTTGGCTCG
   140041 CTTCCTGATC GAGTTTCTGA CGCCCGTGGA CGGCATGGTG GCTGACCTCT TTTCGGGCTG
   140101 GTTCACCACC GCCACCCAGG CAGAAGAGAC AGGGCGCCGC TGGATCTGTA CAGAGCAGAT
   140161 GGCGCAGTAC GTAGCGCTTG GAGCCTGGCG TCTGCAGGAC GCGCCTGGCT TTCATTCTTC
   140221 ATTCGACTTG ACCCGCGCGT AACGCGCGTA TGGCGCGAAA GGACACACCA TGACAGACAG
   140281 CGCTGGGCGA ATACCCGCAG GCTGCAACTG CGCCAACCTG TGCAGGCCAA ATGGCATGTG
[truncated: 114,912 more chars]
