# Supplementary material for: Clades of huge phages from across Earth’s ecosystems
Source: Nature. 2020 Feb 12;578(7795):425–31. doi: 10.1038/s41586-020-2007-4 (PMC7162821; doi:10.1038/s41586-020-2007-4)
Supplement: Supplementary file 6 — Genbank files for all genome. [file 41586_2020_2007_MOESM6_ESM.zip › genbank_genomes_SD-4/BML_PHAGE_39_25.gbk]

LOCUS       BML_08182015_6_5m_scaffold_6_prodigal-single     235627 bp    DNA     linear   BCT NOV-13-2019
DEFINITION  BML_08182015_6_5m_scaffold_6_prodigal-single, contig.
ACCESSION   BML_08182015_6_5m_scaffold_6_prodigal-single
VERSION     BML_08182015_6_5m_scaffold_6_prodigal-single.1  GI:
KEYWORDS    .
SOURCE      BML_PHAGE_39_25
  ORGANISM  BML_PHAGE_39_25
            .
COMMENT     Data sourced from ggkbase. For additional details see
            http://ggkbase.berkeley.edu/organisms/404882
FEATURES             Location/Qualifiers
     source          1..235627
                     /organism="BML_PHAGE_39_25"
                     /mol_type="genomic DNA"
     gene            <3..98
                     /locus_tag="BML_08182015_6_5m_scaffold_6_prodigal-single_1"
     CDS             <3..98
                     /product="hypothetical protein"
                     /codon_start=3
                     /transl_table=11
                     /translation="DEQRKQYLESLGYFVTVVWESDLDKFMETLK*"
     gene            95..415
                     /locus_tag="BML_08182015_6_5m_scaffold_6_prodigal-single_2"
     CDS             95..415
                     /product="heme biosynthesis protein HemY n=1 Tax
                     =Brachymonas chironomi RepID=UPI000364FA73"
                     /codon_start=1
                     /transl_table=11
                     /translation="MISLTPLAAEKVKTNIERRGRGYGIKVGVKTTGCSGLAYVLEYV
                     DDPAKEDLSFVSEGVHVFVDPKALPYIEGMIMDWVKNGLNEGFDFKNPKERDRCGCGE
                     SFRV*"
                     /db_xref="UniRef100_UPI000364FA73"
                     /db_xref="mpt:Mpe_A2260"
                     /db_xref="W7W7H5_9BURK"
                     /db_xref="UPI000364FA73"
     gene            412..1560
                     /locus_tag="BML_08182015_6_5m_scaffold_6_prodigal-single_3"
     CDS             412..1560
                     /product="hypothetical protein"
                     /codon_start=1
                     /transl_table=11
                     /translation="MTPYQTIEPTLIDENRKPIFYITWESTLKCNLDCTYCGKDAHDN
                     SVPHPPLEECLDTADFLLEYADLYMSKRNEKYQHVSLNIFGGESLFHPNIVEILKYLK
                     EQHKTKKYTWSLGLSTVTNAVVKERIWDRILDLVDYFTISYHAEANAEQQDLVRKNLL
                     TLKSKGKNYHCAIMMHPQHWDNCQSMIQWCEGNDIKCLPRQIDHGPFNFKFYYTRPQA
                     EWFSGFYQTGSSSCGSCETGCKKTPLFDSLKNKVFSIVNLESKGRSCCGGTPFHLDQN
                     YEQTETHIQNRLKGWHCSVNHFFVFVKQVSGEIFLNKDCRVNFDQEVGPIGHLKDSKK
                     ILEKLKQDLDNDTLPTVICAKNKCWCGLCAPKAVSKEKYQEIIQKYMA*"
     gene            complement(1616..1792)
                     /locus_tag="BML_08182015_6_5m_scaffold_6_prodigal-single_4"
     CDS             complement(1616..1792)
                     /product="hypothetical protein"
                     /codon_start=1
                     /transl_table=11
                     /translation="MVRYILTKERKPWLCFGAITAILSLSEILNQWTASGLTTTISTV
                     VQIAIVKDSPRERA*"
     gene            2050..3120
                     /locus_tag="BML_08182015_6_5m_scaffold_6_prodigal-single_5"
     CDS             2050..3120
                     /product="hypothetical protein"
                     /codon_start=1
                     /transl_table=11
                     /translation="VNATTDGVQFKQIVGAVGVIVDYETNPNQIRLSTEFSAIVGDPN
                     PQLGGNLSATSGGNQYRIQDLTTPVSNDEAANKGYVDTKLSRAGVNAINPATGLVTQS
                     FGTMSGPLILARDPQDDDDALYDGLIAATKRYVDGAGFSSRVNLYVATSGQDERPGLS
                     KTVQGRSLASAYRSVEAACKRAEELVNESKLDIGPYKKVLTYGNGANFATLDFITAAP
                     GSGDGFAGNVLMSVDSATLSFTGTNYQPGDILTLNGGTGSPATFEVLTTATTPGPIVT
                     FRQLSAGSYSVLPPDITSVGVIDNSEFGNNTAKFSVTFRVNSINITNGGSGYSLVSVR
                     VVPAPGDTSGSGAFGTANISGS*"
     gene            3159..8579
                     /locus_tag="BML_08182015_6_5m_scaffold_6_prodigal-single_6"
     CDS             3159..8579
                     /product="Uncharacterized protein n=1 Tax=Synechococcus
                     phage S-CAM1 RepID=M4QF90_9CAUD"
                     /codon_start=1
                     /transl_table=11
                     /translation="VTTNTPEAFRGRDIREGLFLKGETSGALAQILSHDGSLDSDGNE
                     IFDVDIKFGSFIIDEKIAYGDSTKIIQISILVESGIYEENLPLKLPQNVAIIGDEFRR
                     TIIKPRPGISSSPWAFNKFRRDVVIDSLQTATQLYGYHYLTDSTAPVHPKIDNKGGYR
                     SAAALLDINKTFIQNEVIAWINYQIFNNIEPFVNTFTYNQQLCRRDVGLIVESITFDL
                     KFGGYNRTVSAGLKYYQNASGLIAIQDQYDETEAAIYKILDLADAIIQNIQVVPVFQD
                     TFIQVIDPSFSAEPGSFNVIEDLIDTLVDVINPSGSGVNNPKNNDQMDVFLCNDANIV
                     RALTMQGHGGFSMTLDPEGQILAKSPYSQECASFSRSIDRQIFAGGMFVDGFVGNLQF
                     RHETSVNPFRITVAGLDRVPNVPASFIVNDAPVRVNYIRDFVYDKDGSTATFVLDETT
                     PFVTPAGAQVVTHTVADPAVFTRNDHKLQIGATLRFYTDGVFPPGITASDEDTEISIE
                     YYILRNGFTGNEFQVTDNSIGTVGIEITGTGIGTLSYQRVYELLMPGNRSMLSNDFTQ
                     VCDLGYGLIATNGGLTEAVSMFTYYCHTSYYSLNGGQIRSIGGSSAHGTYALVAEGAD
                     PLEVPTPVTVYQDYAQRVVCYAPSPAFANTTNGLFVYVTNYQYTPLGNSELEVDHGNL
                     IFRYPVTSVGTEDLPPGVARLNLTSDDSGTFDGLFAQILDGTVMTIRLNGTVVLTGDI
                     VDVATRPSTGLILSESQDVYRVLKFEEYIDPNGPFEVEFTVATPTVLSVIETIIAIGY
                     EQDGTTPAADLVTTAKNHMLLPGQKFIPKTSDNGLTAGTTYYVTGVPNYNQFFLSTSP
                     GGSTATLVSGTGLSIKGVKSHNLIEDYYISFITSGTLPSGPDFIPTDRYFVLGGGITD
                     TTFRISDIKNGNPIAITAGGSGVHQYIPEGLAFTALRENYNYVDLTIFVPGEVVSGST
                     TSCTISIAAPAVITTSGNHGLNANDVIRFFTTGNLPAGINLQRQYFVKTVVSPTEFTI
                     AGSPLSSAVAIETTGSQSGSQSFAKVTGRAGDQTFAVVPVAPSEEDRIPNSTFYFQGI
                     PYVITQYENTTDTGFPYARITLDKPLEDSMIAYEGAYTIKSAVPIRSEGADGTLTIRI
                     SLTRVTSHDLLEIGTGSYADTNYPNEIYGPAVNALSEANETQERSVGRVFYVTTDQFG
                     NFKVGPYFAVDQGTGRVTFSAAIALSNLDGIGFKRGVPIAEFSVDSGFSDNAIDTVPT
                     ENATRVYIERRLGLTHSGASVSPSQLIPQITGGFLALSGLLPMKGNIDMANNKSINLA
                     DPVDAQDAVNLRSLTFANLQEFTLTGLAKDDLIVFTGVGNNAINAEVVGDITFNLNTG
                     TNQVDAQIVAGTIINADVNSSAAIVQSKLSMQAANAALSAAPGSFTQSALGLSTFNSA
                     EFVATNGWIDLRTNGISVTKLQQLPGNNVIGNSTGGTANSAPVSFATVIDNGNGVKKS
                     QFGQFSFPNDGSTVFSTGFLRRTSSGTNDNVFQTQEASPGATGYVSSDNRKLVERTNQ
                     GNFGGNIINAYRFFLDSASSAGDTSIPSGTAMARWDTSTGGYIRMYGYSGAGGILVSD
                     GSLPGDQKSAYWNNSHEFKDRAGSADAPIRCSQIQTLAITTGGATTSGTITGRWTLTG
                     TSPNESRLQATYSADLAEYYEGDKDYEVGTVLVFGGDKEVTITNREGDARVAGVVSNT
                     AAFAMYEACPGLKNLIALQGRVPCRVVGKIKKGDMLITSRISGVAVAAKADVKVGTVV
                     GKALQDYDSDHIGTIEIAVGRT*"
                     /db_xref="UniRef100_M4QF90"
                     /db_xref="M4QF90_9CAUD"
     gene            8582..10237
                     /locus_tag="BML_08182015_6_5m_scaffold_6_prodigal-single_7"
     CDS             8582..10237
                     /product="Structural protein n=1 Tax=Synechococcus phage
                     S-RIM2 R9_2006 RepID=M4PLW5_9CAUD"
                     /codon_start=1
                     /transl_table=11
                     /translation="MAYKTDISVGAPPLIWSNVQQAFDDINQNFLELGVAVGSALNLA
                     EPLDFNNLESSISPNNSNEFSLGAASKTWKNLYVAEWFNIPGNQLNGVWLGNAQIKGI
                     GTTVDLPANATVNGQLIINPANTSFKTIAVPSQANVVADSFTDTLTIIPTTGISLTTD
                     AASDTLTIGNSGVRSLQGSTYIGVSSPTGDSVTLTNLGVTNLQAGSGISINNSIGTVE
                     ITNSGIRGITSGGGGITVSIDSGTRIASIGNSTPTTRSFATIRVGETDLIASTATDVL
                     RTVGGYGIQLSGATGFGPSGLEDQLTISFDNRVDIVGSVFADNSSMLVDAVEGKFYGD
                     LVGGVTGNVTGNVTGNVTGNVTGNVTGNVTGDVVGDIKGSVVADDSTLLVDAVDGKIV
                     GPVETITLDVSISATINDATFTGSTDFGSTVDWASIIGPSLQATGLPVLPTQTLDIKG
                     SVFADNSSMLVDAVNGKLNGPLTGDVTGSIFGDNSSLIVDAIDNRIYTTSIDSSVYIK
                     TGVFVDNTARDTAIPNPSAGMIIFNQTGNKFQGHTGSGWIDLN*"
                     /db_xref="UniRef100_M4PLW5"
                     /db_xref="M4PMG4_9CAUD"
                     /db_xref="cpc:Cpar_0315"
                     /db_xref="M4PLW5_9CAUD"
     gene            10249..10743
                     /locus_tag="BML_08182015_6_5m_scaffold_6_prodigal-single_8"
     CDS             10249..10743
                     /product="hypothetical protein"
                     /codon_start=1
                     /transl_table=11
                     /translation="MAKLIVNIGEAANSRNADSLRTAFAKINENFTGDRIIADTSSGS
                     FTITLPGNPTEGFYVEIADGGDFSVNNLLLTSARPVESFDQDIIFDIKGLSLEFVYVG
                     TAWQILTTLGVKGDKGDPGDADLTAYATKEYVDNAIAAIASVDGGGAASEYNEDETLD
                     GGGA*"
     gene            10745..13321
                     /locus_tag="BML_08182015_6_5m_scaffold_6_prodigal-single_9"
     CDS             10745..13321
                     /product="YadA domain-containing structural protein n=1
                     Tax=Synechococcus phage S-SM1 RepID=E3SIB6_9CAUD"
                     /codon_start=1
                     /transl_table=11
                     /translation="MTRRIQLRRDTGTNWTSVDPVLAAGEIGVDLTTGQIKIGDGSGT
                     WSELEYYSGSDVDLTGYATEEYVDDAIAAIPPGGGEVDLSGYATEEYVDDAVGAIEIP
                     DVSNFITAQDIPAIPADISDLTDTEGLLGQGGGGLPTVTVPGEVGTTYKGLQVSYGIV
                     HSNSNSNELNVNKIVIHKPAVTTTTIDPTSSQDDFQVSGLGDSDVLAMFVVYGDTNGP
                     KLLSTLQAFAEAVIDLVILDDGVEGDYNTVDAMKAAFYDNYETLASAADGLDTDFEFF
                     PNPDTNFPVNDELTGQGSGTGFRVYGLRYNLSDDTISLNGYDIGSGYTQGDVIVIPGT
                     SIQDPEGNVLATPDNDVTITITEVNQFGQPMVFAFSGTLPRPEETWPENSISDGGNDQ
                     YDTANFISTNLANNINYNSGETVEDGVAAFGAGSAYSFVYDTAIFGVFVTGSSATLIR
                     TSGNSGADGNSTTEAGNIYGPDTAGFTATNAVTHLNLIGTPYAGPLITFTKTNYGDEV
                     DEISEGLHITRGEQGWLYNPLEEEGHDDDTPTGSLWNNDGWDDLTDVESRTYTSLESI
                     WGGNFSNIPGAKMIMLDETTGKYWAIEFLSWTNNQQGGGVSYTRQELNLDSLEEGIRF
                     RDGTVQKTAYADTNVKLTAPGNRRIEEVYGYKSVSVTERTISQQFTGVTLSPTLGPAW
                     DVFIDGTVHTDLYAYVVEFSYQPLTLSINDVEYSVEPYITGNNIVLYASNENGGVPVN
                     YSEGDAFTVTKYTGAEPVVWWNKNELPGGGSNFRGAVIDYHAYTGESTIVGTIHIVDD
                     DGEEHITHTEVQSGSTDGENDDLWLVTSEGQIKYRRIDREAKTLKIQWSARVFYGSEL
                     YD*"
                     /db_xref="UniRef100_E3SIB6"
                     /db_xref="E3SIB6_9CAUD"
                     /db_xref="nis:NIS_0479"
     gene            13337..15982
                     /locus_tag="BML_08182015_6_5m_scaffold_6_prodigal-single_1
                     0"
     CDS             13337..15982
                     /product="hypothetical protein"
                     /codon_start=1
                     /transl_table=11
                     /translation="MTTIRRIPTSKIDGNNSNSTDANEIRPYGEIAVYVGDNNKLELL
                     MFDGVRTHLRSKVLNKGTFYGGDADSGDGEGLDTIKLVPDEVLRRDGSDQYLIIDPTG
                     GEPNHIHIRAGGTIDSSSTDLFLGGEKNNVRVSDINDRVTITTDAGEGGIKTWLFDGG
                     GAVTFPDSTVQTTAYTGSEPTQLSFEAGADEELISHSAGFVEGDPVFQIRLNTHLSSE
                     AQTIWGFGTDGGLSFPDGSVQTTAYALPSGPLYVIVNSSKEISTSTNGEIWTTGQEIT
                     TSATNFQRVAVGTNAIVYIGGIVDPNDNQNEEDAVFYQTTIGENATAARVTQFEIGAY
                     DFKEVIWAEGKFVLVGHTIVEGPNEPVLFTSTNGINWTATDIDPSYVGELGVNEFDDV
                     YYDGTGFLITATGGEDDSAGGFYVTDPTSALGQNDFVPFVLAGEGEAVSVEFEELAYG
                     GTGWIARAENDILHSFTGEFAPGQFEQPAVWTPLDVATPFKEFCGLNLEGDGNDDPSI
                     IELEGGVIDGTYWIIFTTDTGHVGATSDLGANWTFSIPEPDTATMSFVTIDEGGITSI
                     ASDANFRPGEKITISNSGLNGLDGTYYVDNPGDSTNANILYTDSALTTPKISQEGGTP
                     NEGNIVTRGVGVYLDAASVINGFMYVANDDEQIFRSTDGETWTKVDDQNNSFSYWNDI
                     GYNPQFGQAGLTSSLTNGEYTLTLESNGVVTLPAGGTISEGVVTENPTIELTPANPEV
                     ESQKLVIKGGALEDYHLHLTTGDLAETSIFLGTDEQHFKVSINGSVEALAKVGGSVYL
                     GTTDDAENPDKYYIMLQPDGMVNFSSQLIRPVFEPSTSKGQEGDRMGMFAFSAGYFYY
                     CTANYSDGQDDIWRRVAWSNDTWGG*"
     gene            15987..17990
                     /locus_tag="BML_08182015_6_5m_scaffold_6_prodigal-single_1
                     1"
     CDS             15987..17990
                     /product="Uncharacterized protein n=1 Tax=Bacillus clausii
                     (strain KSM-K16) RepID=Q5WKU1_BACSK"
                     /codon_start=1
                     /transl_table=11
                     /translation="MTTITISELIQGVAYEGPQGPTGPQGVVGPQGPQGPQGSGLTVL
                     GSLDNESLLPDTANTGDGYIIGTELYIYDGARWNNVGNVKGPQGDVGPTGPQGLTGPQ
                     GLTGPTGAASTVVGPTGPQGVQGVQGDVGPTGVQGVVGPTGPQGIQGVQGNTGPTGAT
                     WFSDFGEPHPDLGREGDFYLDTSNNDVYKKVLTDPGSPPPGNISQWVNVTNIKGEQGP
                     TGPQGDVGSTGEAGPTGPQGDVGSTGETGPTGPQGDVGDTGPTGPQGLTGEAGPTGPQ
                     GLTGDTGPTGPAGADGVDGTSVTLQGSVATEEDLDNIVGPTAGDLYIVTATGDGYVYD
                     GVDWNNIGPIQGPQGPTGPQGDIGSTGETGPTGPQGDIGSTGETGPTGPQGDIGSTGE
                     TGPTGPTGPQGDTGETGAASTVAGPTGPTGPQGDTGETGAASTVAGPTGPTGEVGPTG
                     PQGETGAASTVAGPTGPTGEVGPTGPQGETGAASTVAGPTGPTGPQGDIGPTGADSTV
                     AGPTGPTGPQGDNGSAGSTGATGPTGPTGSTGIIGSRTTVSAVTATLSNNTTGNLSIT
                     GFKGYLLFKIQSSHAAWIRIYTNAASRTADAGRSEDVDPSSNSGVIVEVVTTGSQTIV
                     LSPGVLGFTDENPVTTTIPVAVTNKSGSNAAVTVTLTVVQFEE*"
                     /db_xref="UniRef100_Q5WKU1"
                     /db_xref="A0A010ZXP0_9CLOT"
                     /db_xref="blh:BaLi_c09040"
                     /db_xref="Q5WKU1_BACSK"
     gene            17994..19655
                     /locus_tag="BML_08182015_6_5m_scaffold_6_prodigal-single_1
                     2"
     CDS             17994..19655
                     /product="Uncharacterized protein n=1 Tax=Synechococcus
                     phage S-MbCM7 RepID=V5URI3_9CAUD"
                     /codon_start=1
                     /transl_table=11
                     /translation="VSDLKEYVVTLKNYDDLDDFYDDMETLGGDLYIPNRAVECANRR
                     MISRNTHYYLTDEEANTVRNDSRVLAVERIPEDIGIMPIRMEEETADPMFEQTATWDK
                     SSSNNSAHRNWAILRCIEGVQRANWGSDASPPNRSQTGTIKARAEGRNVDVVIVDGFI
                     NPDHPEYAVNADGTGGSRVIQYNWFQHSLGQGSNTYVYTPYVDAADANRTADNNHGAH
                     VAGTVAGNTQGWARLANIYNINPYSTDVNSTSSTLLIDYIRTFHNTKPINPATGRRNP
                     TICNHSWGYGSQLAIANITSVSFRGTTTNGPFTEAQIRSYGIFTATIDGVVYAIRPAR
                     VAAVDADMVDAANAGIIMVGAAGNDRTKIDISGGQDFNNSFVWSGFTIPYHRGSTPGA
                     ANNCICVGAVSALINESKAEFSNTGPRVDIQAPGQNIMSSFNSTGSFGGTTDSRNSSF
                     FIGKISGTSMASPQICGVLATALEVYPNMTSAQARDYIRHYSKVGQMTDTGGDVTDFT
                     SLQGADNRYLFYYKERPDSGALTPKNDFFTRPATGRVYPRAKVRR*"
                     /db_xref="UniRef100_V5URI3"
                     /db_xref="V5URI3_9CAUD"
     gene            19676..20731
                     /locus_tag="BML_08182015_6_5m_scaffold_6_prodigal-single_1
                     3"
     CDS             19676..20731
                     /product="Uncharacterized protein n=1 Tax=Firmicutes
                     bacterium CAG:170 RepID=R6MS28_9FIRM"
                     /codon_start=1
                     /transl_table=11
                     /translation="MKIAVYAISKNESQFVERFCQSAVGADLILIADTGSTDNTRALA
                     EQHGATVYDICISPWRFDKARDAALALIPRDFDVCISLDLDEVLEPGWREEIERVWTE
                     NTTRLRYKFDWGSGITFYYEKIHHRHGYHWHHPCHEYPRADARISEVYAHTDKLLVSH
                     HPDPTKSRGQYLDLLELSIKEDPFCPRNAFYYARELTFYKRWREAVTALNAYLALPGA
                     TWPNERCYAMRLLAKSFQALNNYSESVKWARLACAEAPNTREPWVELASIYYHQKQWH
                     NCFSAAKTALDIKDKTLVYTMDPTVWGAAPHDLLAISSYNLGLYDLALEHGELAVAFE
                     PEDKRLTDNLKFYQEKA*"
                     /db_xref="UniRef100_R6MS28"
                     /db_xref="A0A099HVX9_9CLOT"
                     /db_xref="dae:Dtox_3123"
                     /db_xref="R6MS28_9FIRM"
     gene            20777..21382
                     /locus_tag="BML_08182015_6_5m_scaffold_6_prodigal-single_1
                     4"
     CDS             20777..21382
                     /product="tail fiber protein"
                     /codon_start=1
                     /transl_table=11
                     /translation="MTIQPINIGNQVNDGLGDDLRTAFQKVNGNFSELSTQLTITASN
                     IGSTGAGIFKEKIGSDLRFKKLKGSTNIGVDDLGDVIEFRDLTPTPFFKFTVDAGVIQ
                     AGTNNSNGHIALIGRPALQTVFHPGSVSGLNDIVITTNAADQIFFRTQIPVTDILLNF
                     DFGPITGSYINAVQLSLSQANIDFGTIRLPGRFDLNFGEIA*"
                     /db_xref="abk:LX00_04185"
                     /db_xref="89915030"
     gene            21393..24614
                     /locus_tag="BML_08182015_6_5m_scaffold_6_prodigal-single_1
                     5"
     CDS             21393..24614
                     /product="hypothetical protein"
                     /codon_start=1
                     /transl_table=11
                     /translation="MAVVWNTPAGNLGLLAERILVDIPLSAVSSAGPVTMTVLAGSLP
                     RGLRLIGNSIKGSPVEVRRYTQSRFVIRAADGEDIEDRTFSLAVDGSDEPIWITREGF
                     LKVGSGDAYFVLDNASVNFQLEVTDPDLTAGDQLEFYLQPQGGELPPGLTLSRDGTIS
                     GFTDPIFSVEYGSRITGAYDTASYDTAPLDVVRNNSNGFDTFLYDNTTYDYSEETRAP
                     RKLSRYYTFAVAVTDGVYTKTRTFKIYVVTEEFLKADNNILQVDTNLFQADASAFRVP
                     LWITESNLGQYRANNYLTVFLDVFDPPTLAGVITYFLMPTNPGTYQLRSSGEIIYDGK
                     YDITGISPRFSAIFRGLWDPSKPYVVGDSVIYTDISPYTFRNEWDFETSYIQKDAVIY
                     ENQLWRSIAPNINQAPNDDSIFWKKIVSETWVCQSNNTGSSPSLSGNLWNKDIDIENK
                     FIASVPTSWETIVKETKSELPQGMILDGTTGEIAGKVPYQSKVTDTYNFTMLAVSFSS
                     EFINANYNWRGNWQAGLIYVVNDAVVYNNLIYVCITTHQSQLPTNINFWIPGVSSTEK
                     TFTISIIGEIESGIEWISDSDRGVIKPNQPSKIFVEARSLLYGQKVIYELVSGELPPG
                     LKFLPNGLIEGKVKQFGDDSGSGLTRFYEKYLQLSDIIGEFSEGDIITGSASSATAKV
                     IYVDIMSNRLYYNDIDINNPAEFLDDETISTGSVSAICSTQLREFEIQFDDGIITFNK
                     KFMFKVRARDTARSAERIKDFFVTVISENNKVFSNLYMLALQNKTKRLEWFNFITDSN
                     IFRPDDIYRYGDPNFGIQTELKMLVYAGIESREAVKFVQAMSRNHYKKRLLFGNPRIA
                     IAKDPFTQEELYEAVYVEIVDDLEKNGKSISETIDLPDQINSRVLISYDSIKVDSDIP
                     FVSDRDHQRIFPNSIKNMRRRIKNVGDRDREFLPLWMRSIQEAESFEPGYTKALLLCY
                     AKPGKGNLILSRIKAKTRYASRGKWNNGDFYQINESVFYNGDYYTCILNHTGISPENT
                     TYWIKNFDFKNIDFDADRYRIDSIDREIIDKYLAFPQRGEKLP*"
     gene            24611..25231
                     /locus_tag="BML_08182015_6_5m_scaffold_6_prodigal-single_1
                     6"
     CDS             24611..25231
                     /product="hypothetical protein"
                     /codon_start=1
                     /transl_table=11
                     /translation="VTSQINYLSINENFPVPGQDNDTQVFRDNFDTIKNSLRLAKDEI
                     SVLQNTVSRVGVQTAPDAPITATENDFNLSTVENAVVSTLRESKWDYGNVTTNDQSID
                     FENGHYQVIRIVGTNINLTFANFPGDNSVNNPELGAGRIRLEIYADNTIRTITFTQPG
                     GVTVKRSGFPGAIFTHSSTSNPVILEIWRHKTTTDNIYIRYLGIYE*"
     gene            25231..25467
                     /locus_tag="BML_08182015_6_5m_scaffold_6_prodigal-single_1
                     7"
     CDS             25231..25467
                     /product="hypothetical protein"
                     /codon_start=1
                     /transl_table=11
                     /translation="MFHPLQEDVTQLKDPELDQKVQEVTKKYFMAQRMGNHQLLTQLQ
                     TFVNIYREEQRRRLLTKSQGNKLDDDLDQLINVD*"
     gene            25457..25933
                     /locus_tag="BML_08182015_6_5m_scaffold_6_prodigal-single_1
                     8"
     CDS             25457..25933
                     /product="DNA-directed DNA polymerase (EC:2.7.7.7)"
                     /codon_start=1
                     /transl_table=11
                     /translation="MLTETNTENQLIKGILIHGPEILEHCLSSDDLSKYISRVDSEKL
                     NYPLPPHRIEMKNWFIPEEYFPNLVEYLYSCCETNEQRTRVDLELELFIKNDMYDLLH
                     VIKYIVDTLRANHVVWGVGRGSSVSSYVLYLIGVHKIDSIKYKLPIEEFFKGEQNG*"
                     /db_xref="fno:Fnod_0984"
                     /db_xref="UniRef100_K4F6Z2"
                     /db_xref="A0A0F9S651_9ZZZZ"
                     /db_xref="K4F6Z2_9CAUD"
                     /db_xref="2.7.7.7"
     gene            25926..26156
                     /locus_tag="BML_08182015_6_5m_scaffold_6_prodigal-single_1
                     9"
     CDS             25926..26156
                     /product="Uncharacterized protein n=1 Tax=Cronobacter
                     phage vB_CsaM_GAP32 RepID=K4FB59_9CAUD"
                     /codon_start=1
                     /transl_table=11
                     /translation="MGKLYTSLQGKQIDMEKLSLKHETTPAVGNVRMNARGDELGEGG
                     KIVKTREEILAEYYEKNPRAVKEEILDRKKSR*"
                     /db_xref="UniRef100_K4FB59"
                     /db_xref="K4FB59_9CAUD"
     gene            26169..26567
                     /locus_tag="BML_08182015_6_5m_scaffold_6_prodigal-single_2
                     0"
     CDS             26169..26567
                     /product="Uncharacterized protein n=1 Tax=Escherichia
                     phage PBECO 4 RepID=L7TID3_9VIRU"
                     /codon_start=1
                     /transl_table=11
                     /translation="MPSTYDVKHIKIRALHDDVIIYNMDMGEQKTSTGIIIQSDDGKV
                     HGVKPRWGQVYKIGPEQKDIKEGQWILIEHGRWTRKIKINDGESDKEIQKVEVKSILA
                     VSDEKPNDVYLGQEYSHGSSANIRPEDFIN*"
                     /db_xref="UniRef100_L7TID3"
                     /db_xref="A0A0F9N772_9ZZZZ"
                     /db_xref="L7TID3_9VIRU"
     gene            26567..26806
                     /locus_tag="BML_08182015_6_5m_scaffold_6_prodigal-single_2
                     1"
     CDS             26567..26806
                     /product="hypothetical protein"
                     /codon_start=1
                     /transl_table=11
                     /translation="MGFKKSWDVADVSRQIHSLARECASPYNDGFTSFECKKDLYQLK
                     QIIDDSLSESPDFGELEQQWLQEQEKKRIIKHLKS*"
     gene            26816..27187
                     /locus_tag="BML_08182015_6_5m_scaffold_6_prodigal-single_2
                     2"
     CDS             26816..27187
                     /product="Uncharacterized protein n=1 Tax=Mycobacterium
                     phlei RIVM601174 RepID=I0RGE2_MYCPH"
                     /codon_start=1
                     /transl_table=11
                     /translation="MTNPFRDQAKFMTASDQTVGEFNEAQYKLYLDLMEEEWKELKVA
                     LANGDRVEQLDALLDFIVVTTGAIHSGGFDGEGGWREVIGTNLAKIDRETGKVRKRED
                     GKVLKPIGWTPPDLKPFVKKI*"
                     /db_xref="UniRef100_I0RGE2"
                     /db_xref="A0A087M7E1_9RHIZ"
                     /db_xref="I0RGE2_MYCPH"
     gene            27184..27636
                     /locus_tag="BML_08182015_6_5m_scaffold_6_prodigal-single_2
                     3"
     CDS             27184..27636
                     /product="Uncharacterized protein n=5 Tax=Myroides
                     odoratimimus RepID=H1GKN2_9FLAO"
                     /codon_start=1
                     /transl_table=11
                     /translation="MKTGFTCSTFDLFHAGHIMMLKEARTQCDYLIVGLQTDPTIDRP
                     LEKNKPVQSVFERYEQLKACKYVDEILVYATEKDLVDILLSYPIDVRILGNEYEHKNF
                     TGRNECVERGIQFYFNKRDHSFSTTELRQRVVDCEAEKFMKKVDKNEI*"
                     /db_xref="UniRef100_H1GKN2"
                     /db_xref="mpw:MPR_2427"
                     /db_xref="A0A0B5RZY1_9FLAO"
                     /db_xref="H1GKN2_9FLAO"
     gene            27626..27799
                     /locus_tag="BML_08182015_6_5m_scaffold_6_prodigal-single_2
                     4"
     CDS             27626..27799
                     /product="hypothetical protein"
                     /codon_start=1
                     /transl_table=11
                     /translation="MKYDDYRSPDPIKHKYISFVKSGVRITAGLALCFGMLWYAGSLL
                     ILAEILGIIEEMV*"
     gene            27796..27930
                     /locus_tag="BML_08182015_6_5m_scaffold_6_prodigal-single_2
                     5"
     CDS             27796..27930
                     /product="hypothetical protein"
                     /codon_start=1
                     /transl_table=11
                     /translation="MIDQKEKYREPPEACYIIEGEWGKDTEEEKDERTMGRKISSEND
                     *"
     gene            27887..28807
                     /locus_tag="BML_08182015_6_5m_scaffold_6_prodigal-single_2
                     6"
     CDS             27887..28807
                     /product="Clamp loader subunit DNA polymerase accessory
                     protein n=1 Tax=Enterobacteria phage vB_KleM-RaK2
                     RepID=H6X3X3_9CAUD"
                     /codon_start=1
                     /transl_table=11
                     /translation="MKELWVEKYRPKTIDGYVFRDERQRKQIETWIKDQSIPHLLFSG
                     GAGIGKTTMAKILINELGISEYDVLELNASRNNSVDAVREKITNFVQMIPFGPFKVVL
                     LDEADFLSPNAQAALRGVMEEYHQTARFILTCNYPNRIIPALHSRCQGFHIERTDITE
                     FTARVATILVEEMVDFDLETLDTFVKVSYPDLRKCINLVQQNSQDGSLINPSTGDEGI
                     PDWKFEMVDLFKKGKISDARKLLCGKVRADEVEEIFTWLYNNLDIFGDEKKQDSAILI
                     IKQGSVDHRLVTDPEINLSATLVKLARLNE*"
                     /db_xref="UniRef100_H6X3X3"
                     /db_xref="A0A0F9P4B6_9ZZZZ"
                     /db_xref="mfe:Mefer_1399"
                     /db_xref="H6X3X3_9CAUD"
     gene            28800..29264
                     /locus_tag="BML_08182015_6_5m_scaffold_6_prodigal-single_2
                     7"
     CDS             28800..29264
                     /product="Putative uncharacterized protein id=1698029 bin
                     =GWA2_Polynucleobacter_45_21 species=beta proteobacterium
                     CB genus=unknown taxon_order=unknown
                     taxon_class=Betaproteobacteria phylum=Proteobacteria
                     tax=GWA2_Polynucleobacter_45_21
                     organism_group=Betaproteobacteria"
                     /codon_start=1
                     /transl_table=11
                     /translation="MSSNRSKGRNSYDSEIAGNVVEFFNRNITPYPTETGAPSFDLIP
                     VSKQKDIMINHARLYAQQEYNRIMELVTVLQKQAADIKRRLDITDMVYSAEYQFQIVM
                     GQCYWLVWDKRKEKTLLVTLGPDDWSTGSPEDYLYQIKVRYMGDHTWQEVND*"
                     /db_xref="gwa2_scaffold_1_309"
                     /db_xref="bprc:D521_1548"
                     /db_xref="85815007"
     gene            29257..30441
                     /locus_tag="BML_08182015_6_5m_scaffold_6_prodigal-single_2
                     8"
     CDS             29257..30441
                     /product="Radical SAM domain protein n=1 Tax=Bacteriovorax
                     sp. Seq25_V RepID=T0SRC6_9DELT"
                     /codon_start=1
                     /transl_table=11
                     /translation="MIKNWIIKQVLDSKGPGFCLEKWGTSTIHLATGQEHGCHHCGPR
                     YIDPAELKTPSSLFNHMHKQIVRKEMLEGKIPEECSYCHSSVGVQDRIIQSGYTYNWF
                     NPNINKLTSDPRNLEVSFSNVCNMACSYCGPTFSSKWMGEIESKGEYPNAYNRIHIRS
                     IPEKDNNPYINAFWEYWPTVKKQLKQLRITGGEPLLSKHTYLLLEESKGISTTINSNL
                     SVEDRFIDQLIDNIKYRNDIVIATSGESTGCKAEYSRHGLDYNKFLSNLQKIKDQCPR
                     VKLHVMATYNVFCVSTFTDFLRDIKNIDKNISLHVSRLTQPRFLTHRLILDYKQESMQ
                     YISKNFRKETKQRFENILLDNEYINLEETKNQFKQFIEEFDKRRGLDFSKTFPEYDYL
                     IR*"
                     /db_xref="UniRef100_T0SRC6"
                     /db_xref="A0A0F9MF14_9ZZZZ"
                     /db_xref="bex:A11Q_2351"
                     /db_xref="T0SRC6_9DELT"
     gene            30447..30710
                     /locus_tag="BML_08182015_6_5m_scaffold_6_prodigal-single_2
                     9"
     CDS             30447..30710
                     /product="hypothetical protein"
                     /codon_start=1
                     /transl_table=11
                     /translation="MSARYMLIKYLKKPNGKWDEVTEFRNNLKTSHLQSSKVILDFKE
                     RKCVVNGLNREATFDDMLEFYKRMLGDQLTPHLPEDLRVSVDR*"
     gene            complement(30687..31424)
                     /locus_tag="BML_08182015_6_5m_scaffold_6_prodigal-single_3
                     0"
     CDS             complement(30687..31424)
                     /product="Putative uncharacterized protein n=1 Tax
                     =Micromonas sp. RCC1109 virus MpV1 RepID=E5EQR8_9PHYC"
                     /codon_start=1
                     /transl_table=11
                     /translation="MKRKRAQQAALESNVINIDPRFNNPHNPHTARKRVQIYPKNLSQ
                     ENYLLKLNDLQKMIIFAIGPAGTGKTMLAVQWAIDQLKYGGIRKIVITRPAVSVDEQH
                     GFLPGDLNQKMEPWTKPIMDVFSENYNAKEIENMVREGVIETSPLAYMRGRTFKDSII
                     IADEMQNATPSQMKMLLTRLGQGSQMVVTGDLQQADRPSNNGLLEFLGLYNDFRNHRY
                     VDIVHFTLADIERHEAVKEILAIYGDS*"
                     /db_xref="UniRef100_E5EQR8"
                     /db_xref="A0A0F9P585_9ZZZZ"
                     /db_xref="bbe:BBR47_20620"
                     /db_xref="E5EQR8_9PHYC"
     gene            31569..32081
                     /locus_tag="BML_08182015_6_5m_scaffold_6_prodigal-single_3
                     1"
     CDS             31569..32081
                     /product="Uncharacterized protein n=1 Tax=Cronobacter
                     phage vB_CsaM_GAP32 RepID=K4FB60_9CAUD"
                     /codon_start=1
                     /transl_table=11
                     /translation="MADIKDIIQNIEQIYGSNNALNILKDFERVIDELDVYVYENWID
                     GELIEGPNESRYFVECTFMWPKDKMPEPQGGLRLMDYGCEVKVAESQFSKVRKIKTPN
                     DIRPGTKKGKIDYEPIWLIKIGIPKKLMHDINKGYKALDRNKVEDVLQQNHITSTITE
                     PADQAAGAPA*"
                     /db_xref="UniRef100_K4FB60"
                     /db_xref="A0A0F9RXD9_9ZZZZ"
                     /db_xref="K4FB60_9CAUD"
     gene            32081..32824
                     /locus_tag="BML_08182015_6_5m_scaffold_6_prodigal-single_3
                     2"
     CDS             32081..32824
                     /product="Uncharacterized protein {ECO:0000313|EMBL
                     :KKN21829.1};  TaxID=412755 species="unclassified
                     sequences; metagenomes; ecological metagenomes.;"
                     source="marine sediment metagenome.;""
                     /codon_start=1
                     /transl_table=11
                     /translation="MNLELLVEGLRPLDLENLVHPFFEVDTYRSKMGEDPDVCVVSFH
                     VKDRAPARDLMEFIEKGYHFVLDADVSSGENTKGEYHVFVELDRTSRLSKHITEMLYG
                     IRRLTGITEWQFAYHKDGKKYPVTEEILKKVIPYSPSLYEEKLNFYKKEDIKRFFNKT
                     LMDDISLENDIITIHKPFGNQLKLKLVQEGSKNDLLPTITEAPELDNVAMGEIFWLTK
                     VMGDYNINKIGDSFFFENGDRAMLLQRIN*"
                     /db_xref="A0A0F9NVI8_9ZZZZ"
     gene            32824..33453
                     /locus_tag="BML_08182015_6_5m_scaffold_6_prodigal-single_3
                     3"
     CDS             32824..33453
                     /product="Lytic enzyme (EC:3.2.1.14)"
                     /codon_start=1
                     /transl_table=11
                     /translation="MSGFTFEFKKEHLAALIGKNPYTDYWYNALCEILPVYEINTPER
                     VAAWLAQCAHESGYFRFLKENLNYRAESLLKTFPKYFKTLDEAKAYEKQPAKIANRVY
                     ANRMGNGDEASGDGFRYLGRGLIQLTGKNNYTIFAASIDTPLEEIPEYLQTFEGAVQS
                     ACWFWEQNNINKFADARDIVTMSKRINGGTIGMEDRIMKYEKCLKMFGA*"
                     /db_xref="mgy:MGMSR_2563"
                     /db_xref="UniRef100_C4RAI8"
                     /db_xref="C4RAI8_9PROT"
                     /db_xref="3.2.1.14"
     gene            33456..33956
                     /locus_tag="BML_08182015_6_5m_scaffold_6_prodigal-single_3
                     4"
     CDS             33456..33956
                     /product="hypothetical protein n=1 Tax=gamma
                     proteobacterium SCGC AAA168-P09 RepID=UPI00035F730E"
                     /codon_start=1
                     /transl_table=11
                     /translation="MFGVGAAIKAIVTLVIVLIVAAGGYFLINLKADLAIAQENSRKL
                     EEGVRLQNEAMAQMKADQQKIKDLNNELNTTIKLQNKDMENLKDRFTVNAAGEKRDFG
                     KTAAAKPTSLERAVNRGTVNALRCLEIASGAPLTEAEKNATKPSEINRECPSLANPNY
                     KPAAGN*"
                     /db_xref="UniRef100_UPI00035F730E"
     gene            33904..34311
                     /locus_tag="BML_08182015_6_5m_scaffold_6_prodigal-single_3
                     5"
     CDS             33904..34311
                     /product="hypothetical protein n=1 Tax=gamma
                     proteobacterium SCGC AAA168-P09 RepID=UPI00035E5DFB"
                     /codon_start=1
                     /transl_table=11
                     /translation="VNAPRWLTLTTSLLLVTSLSGCASFDFLGKREKPIEITTKAAEK
                     TPLDIGHPDPLKLKPVEWVLVTPGNQEEVFKKLEEKGTDPVIFALTADGYQSLAITIA
                     ELRNLINTQRNIIIKYKEYYEPKNESENKQEKK*"
                     /db_xref="UniRef100_UPI00035E5DFB"
     gene            34308..34526
                     /locus_tag="BML_08182015_6_5m_scaffold_6_prodigal-single_3
                     6"
     CDS             34308..34526
                     /product="hypothetical protein"
                     /codon_start=1
                     /transl_table=11
                     /translation="MNNEVNDLNWWQKLFRRKAKLTYWLNTQVYVIEVCDFTEKTPEC
                     IVFKDYYTKKAVMVKHNVPITYVLEETK*"
     gene            34530..34868
                     /locus_tag="BML_08182015_6_5m_scaffold_6_prodigal-single_3
                     7"
     CDS             34530..34868
                     /product="hypothetical protein"
                     /codon_start=1
                     /transl_table=11
                     /translation="MSGAKLHEDWMNRKWRPAMGWTYMFICILDFAVFPVLWSIIQAT
                     HSGTVSTQWDPITLRGAGLFHMAMGAILGIAAWSRGQEKIMSATGPAQPVESRPNRIT
                     KPVQPPEPEL*"
     gene            34880..35176
                     /locus_tag="BML_08182015_6_5m_scaffold_6_prodigal-single_3
                     8"
     CDS             34880..35176
                     /product="hypothetical protein"
                     /codon_start=1
                     /transl_table=11
                     /translation="MKLLVTAMFVGTLGFGTVACAKEEPKKETVQVAQADAKKDAAPT
                     PAAAPATKQVCVDIQGKDGKPVIDPKTKKPKQSCVTVKVREKFEGTKIEDAKKK*"
     gene            35173..35565
                     /locus_tag="BML_08182015_6_5m_scaffold_6_prodigal-single_3
                     9"
     CDS             35173..35565
                     /product="hypothetical protein"
                     /codon_start=1
                     /transl_table=11
                     /translation="MKKLAAILAISFAVSGCSTVKGWIPSFWDDNQSARIIDVRLRVD
                     SIDCTQPQLPQAESLSRELRWFELYSESKGWRQNDVLRLTAPMKETADDWLKRSREKE
                     GSKFYCETKKKVLVEQSKRAAEAVLGRF*"
     gene            35566..35799
                     /locus_tag="BML_08182015_6_5m_scaffold_6_prodigal-single_4
                     0"
     CDS             35566..35799
                     /product="hypothetical protein"
                     /codon_start=1
                     /transl_table=11
                     /translation="MIEQLQALSQCGRPWAAQRAGMALQICAAAQNGDISESEFKELM
                     ADLVRMDRLDEEADDLETKTMLVTAVYAVAQLA*"
     gene            35879..36721
                     /locus_tag="BML_08182015_6_5m_scaffold_6_prodigal-single_4
                     1"
     CDS             35879..36721
                     /product="Chaperone DnaJ domain protein n=4 Tax=Bacteria
                     RepID=C8WPR9_EGGLE"
                     /codon_start=1
                     /transl_table=11
                     /translation="MDYYSTLGLNRGASSDEIKKAYRSMAMKHHPDRGGDEKKFKEIE
                     EAYRLLSDPQKKQMIDAGMDPNSQQAQGGFYNQGPFEFHFGSDNFNDIFGNFGFGFGQ
                     RPARKNKSLNISVEISLEDVLRGKDINAEIGVPGKKSKMMNISIPPGIETGQQIRYEG
                     MGDDSIQGLRPGDLIVNIFVKPHNEFRRDGDNLYCEKTISVWDALLGSNLDIKTLDNK
                     TININIPQGTQPETVFGCRGEGLPNVRTKKRGTLLVKVKIDIPKILNDSQKQLVEKLK
                     NNDI*"
                     /db_xref="UniRef100_C8WPR9"
                     /db_xref="ele:Elen_3070"
                     /db_xref="87341316"
                     /db_xref="C8WPR9_EGGLE"
     gene            36711..37208
                     /locus_tag="BML_08182015_6_5m_scaffold_6_prodigal-single_4
                     2"
     CDS             36711..37208
                     /product="def; peptide deformylase (EC:3.5.1.88)"
                     /codon_start=1
                     /transl_table=11
                     /translation="MTFDLEHTPILRTKSEDWDFSVDKDAENLEEEMIKFMLANNGIG
                     LAANQIGISKRVFVMGHLAHSNFPKPFALFNPEILEASKEQVLDQEGCLSFPDIWLTV
                     KRPTWVKVRYFDSAGKEHIEKYEGYVSKCFQHELDHLNGICFVDKVSKLKLQLALKKQ
                     RKSIK*"
                     /db_xref="rle:RL0430"
                     /db_xref="Q1MM81_RHIL3"
                     /db_xref="UniRef100_UPI000377F44E"
                     /db_xref="3.5.1.88"
     gene            37205..39553
                     /locus_tag="BML_08182015_6_5m_scaffold_6_prodigal-single_4
                     3"
     CDS             37205..39553
                     /product="ATP-dependent Clp protease, ATP-binding subunit
                     clpA n=1 Tax=Parvibaculum lavamentivorans (strain DS-1 /
                     DSM 13023 / NCIMB 13966) RepID=A7HWX3_PARL1"
                     /codon_start=1
                     /transl_table=11
                     /translation="MIEPSQSLQLIFEHAVHTAKGLEHEYITIEHIVYSIMCDKDSFE
                     MLENFGADINYIKTNLDHYLKNNLKEIIKQGEEKPKKTNSVERVLNRCFTQVLFSGRQ
                     RMEVSDIIISVLSEKNSFSFYYLTKGGVTKEKFLKYFQENVVVEEEEETTSTVRTLPQ
                     NQMDRIINQYCTNLSLLAKQRKIDPVIGRDEELEKIQLILARRNKCNVLMVGEPGVGK
                     TAIAEGLARKIFEKKVPKFIQDHNVYTLDISSLIAGSKYRGDFEERIKAVFTSLEKKG
                     KIILFIDEAHMMSGAGSASQNANDLANILKPILTKGVIKLIASTTWEEYRKYFEKDRA
                     LMRRFQRVNIDEPTSDVSVKILKGIRKYYEGHHNVKITDGAIEQAVKLSVKYMSDKKL
                     PDKAIDILDCAAARYKIKDDETMEGVEQIVDIEQVLYEVSKMLGMPLESVAQKESKNL
                     SDLEKNIKNVVYGQNNAVESVLDKIFVAQAGMKSANKPIGCFLFLGPTGCGKTELAKQ
                     LADKMSLNLIRFDMSEYQEKHSVARLIGAPPGYVGFDENAGQLITKLQENPNCVLLLD
                     EIEKAHQDVSNILLQFMDNGFVTGSNGKQADGRNCILIMTSNLGAADNEKNTIGFGDL
                     EKEGEDDKAVKKFFAPEFRNRLDAIVKFSKLSKSVVLQIVDKFVADLNSQIKEKNVEI
                     ILSGPAKEWLAEKGYDSKMGARPLSRIIDNKIKSPLSRRILFGDLKDGGRITVSIENE
                     ELDFTISEMPKVLTKEEKKALKKAKAEQETIENVDEDQTNNS*"
                     /db_xref="UniRef100_A7HWX3"
                     /db_xref="pla:Plav_2798"
                     /db_xref="A7HWX3_PARL1"
     gene            39522..40139
                     /locus_tag="BML_08182015_6_5m_scaffold_6_prodigal-single_4
                     4"
     CDS             39522..40139
                     /product="hypothetical protein"
                     /codon_start=1
                     /transl_table=11
                     /translation="MSTKIKQTTRKFYNKWTYKISIKKRGVTALRYKTFEDAIDDEDD
                     KDLKKVFKTLSSLDSSQYCKRIEVDVLDIYTNDKSIFDNIYNNHNKLVKGAFAPNDSL
                     DDLLSEKNVILAKKLPHDRYRYKVFLQPHRITSLEEKTSFINWLGTQEPRVNISTTVK
                     EWFYKTRWNWDRRYMYVEDDQTLLLIKLKNSQALGTIYTFRVSDK*"
     gene            40143..40484
                     /locus_tag="BML_08182015_6_5m_scaffold_6_prodigal-single_4
                     5"
     CDS             40143..40484
                     /product="hypothetical protein"
                     /codon_start=1
                     /transl_table=11
                     /translation="MSTRNYTLLENASTGSLSYQYSEKGKASGYHSIPEATHTAVYSV
                     DNFNGIISLQGSLAEYPGDTDWVNIDGTEYDSTDSTTTPSAVSFKGNFVWIRAKYLLN
                     NGIIIKIQYNF*"
     gene            40529..42118
                     /locus_tag="BML_08182015_6_5m_scaffold_6_prodigal-single_4
                     6"
     CDS             40529..42118
                     /product="Putative uncharacterized protein n=1 Tax
                     =uncultured organism MedDCM-OCT-S04-C100
                     RepID=D6PJS9_9ZZZZ"
                     /codon_start=1
                     /transl_table=11
                     /translation="MRDLLSKLDALISETALKDKEDLEAKRKALQDLQMDPVASKDPE
                     ISQAIVQRKADLEKEAKSKGIEEGVPVKEGSAHGYNVVKWYEKWNDQLKLTKWLRKEA
                     GLPKDAPVYFDDADLVYDDKTIVRDALVDPKLKFIDLLNAVAQAGGGKTKQNFQGVYR
                     DPEEISRFTGEGFEIGDAFGISFSEDFEIGAEIVDILEDGVVIELDDIGLGFLEENGF
                     SFEEGEIVEGKQHGNSKIYDKCWKGYRKVPGKSRGEPGSCEKISDGIDLNLLKAAQGS
                     MKSVKKDAESDRNIRKPYGYRDDDSDPDESPRNDKFDKSRYKKYDILDKEVDEFFYYD
                     FPEKKDRGPRDHGHDELARREKTMGKGGLAKDARDYKEKDKYGDAYKIKGPKGKLPED
                     SVDESGLQYHTGVKKHGEKYMKAAAAAGREGASQEELGALKDKLSKAYKGKAKNEGVT
                     EAEYQGRKVPLGKPMAGDVKKSKVYVKNPQGNVVKVNFGDKKMRIKKSNPNRRKSFRA
                     RHNCANPGPRHKARYWSCRAW*"
                     /db_xref="UniRef100_D6PJS9"
                     /db_xref="D6PJS9_9ZZZZ"
     gene            42120..42458
                     /locus_tag="BML_08182015_6_5m_scaffold_6_prodigal-single_4
                     7"
     CDS             42120..42458
                     /product="hypothetical protein"
                     /codon_start=1
                     /transl_table=11
                     /translation="MKLNEFFPSAEEPNDDQDIDWLDDLKFFIDNEPKLLSNYIFPAI
                     KKHEKYVDHPKAYKIYIKPLNACMKKYCETFDIEEQEKKFSEDSLIELAKKIAEEQKK
                     HIEDGDYETK*"
     gene            42445..43938
                     /locus_tag="BML_08182015_6_5m_scaffold_6_prodigal-single_4
                     8"
     CDS             42445..43938
                     /product="pterin-4-alpha-carbinolamine dehydratase"
                     /codon_start=1
                     /transl_table=11
                     /translation="MKLNELFEAAKDEVAIIFGRFNPPHKGHKAAWEMASQSKNWFVG
                     TNQSTVGLKDPLPYEIKVEAMKTIYPEIEGHLMPETSWVTMASKIYERYGDVKLLVLT
                     DEDWVTKTLQQYNGIEGKPHGFYNFSSIEQKPTPRLSSATALRDAVANNDKGAFTKAA
                     GIDADELVAGKPYFDLIAEYMAPYLEKEKAKAAKKKKSEDIEETIRKVKGGYRLYSKD
                     GKKNLGTYPTRAGAVKRERQVQYFKHADESVEEGWKSKMAGAALAAANLLGSPAQAAE
                     EPNKPITIAHVMIDGEVRKYNLGNKFENAKEAEKFITNILNKQGLSGYTLDIKHGYPK
                     EKQTEKKIKAEESVDEGKFRARDIEEKLIPNDKLNDLKSKYLPDWEMLDHRILQAKYV
                     AKDHRHAEDFISYINRLSEEMDHFAEVTQDVGEVTVRTTTFDVKGLTILDFKLALKVD
                     KFADRNEIEQVRMQGNFGMHESSHGRYWCSTDKKWKQRKGPKQKRSS*"
                     /db_xref="mew:MSWAN_0826"
                     /db_xref="87865928"
     gene            43935..44597
                     /locus_tag="BML_08182015_6_5m_scaffold_6_prodigal-single_4
                     9"
     CDS             43935..44597
                     /product="hypothetical protein"
                     /codon_start=1
                     /transl_table=11
                     /translation="MKAKEFIPPSKPRNPVVRQQQTSGAGAHRDKKKEQKQGYEKHRG
                     KVDERVRDPEDWDEGNTEPPNNFAVYINGKKWKVFKGRGQFADDYKEIQHYRQLQNWA
                     QAKSESTGKEWKVVKTGETATEDIDEGWREKLAAAALAGTIGLGAAGDVNARVLPGAD
                     PSINRFTGEPIATQQIKKDTEERKNDFSTEYLKKVVDGKHPRPMISVDDAKKELERRG
                     EL*"
     gene            44594..44872
                     /locus_tag="BML_08182015_6_5m_scaffold_6_prodigal-single_5
                     0"
     CDS             44594..44872
                     /product="hypothetical protein"
                     /codon_start=1
                     /transl_table=11
                     /translation="LKQYRITTENLIQKSSDDCILDSDDPIHQLKEMQYLAGLGNPYK
                     VYEGSNISITGNENQQLEKKHNIKPGTPEWFQLWFSLPYLTGEKKVDK*"
     gene            44869..45195
                     /locus_tag="BML_08182015_6_5m_scaffold_6_prodigal-single_5
                     1"
     CDS             44869..45195
                     /product="Iron--sulfur cluster insertion protein ErpA n=1
                     Tax=Pelistega sp. HM-7 RepID=V8FQP1_9BURK"
                     /codon_start=1
                     /transl_table=11
                     /translation="MINITESAKRRVIDLLIDENDPNLVLRTFVQGGGCSGFSYGFTF
                     DNEINEDDFKFPLDDTHEVVVDAMSMQYLTGAEIDYQEDLRGSQFVIKNPNAQTTCGC
                     GSSFSI*"
                     /db_xref="UniRef100_V8FQP1"
                     /db_xref="bpsi:IX83_02710"
                     /db_xref="A0A077DBZ5_9BURK"
                     /db_xref="V8FQP1_9BURK"
     gene            45263..46882
                     /locus_tag="BML_08182015_6_5m_scaffold_6_prodigal-single_5
                     2"
     CDS             45263..46882
                     /product="Putative pyocin R, lytic enzyme n=1 Tax
                     =Pseudomonas chlororaphis O6 RepID=I4XRC6_9PSED"
                     /codon_start=1
                     /transl_table=11
                     /translation="MRASEIQPKKLVVFDIDDTLVNTQTKVHVVKDDKIVKSLNSHDF
                     THYRLRPGESFDFEDFRNAREFFEKSRPIIPMMNQLKRDIATGNKVVMVTARADFDDK
                     ELFLDTFRKYGVDIDNVHVYRAGNSKQGTTEERKKAIIKNLLDKDTYTKAIMYDDAKP
                     NLHTFIELKKDHPNTRFYAWHVSLDGDASEYMREGIVAEKKKRKRRPRWAAYGPGPYG
                     GYGYAVGYSGAGSEGGAVGEASYPGNIGMMELAKFFQVADQKQKEIFQQLLRKGKKGL
                     AWKLIQDVTNTKLQGKEFQTDEGWKDWVGGAALGAAVAAGGTAGYDVYKSSQQEKEPE
                     RISVSGKVQDKSNFEKGIIKIAKDAIPKKSVTGSPHEKLLTKAAIAAGITGEELAQFL
                     AQTAHETGNFQHMVEIGGSLDFKKYEPKFVKDKKGKLVQVNPKAKTLGNTKKGDGAKY
                     KGRGYIQLTGKYNYKKAGEALGLDLVNKPELVEKPEVAAEVAIWFWQLRVQPRVDDFY
                     NTKAATRPINPGLKGLDDRKEKFQDFKTAMK*"
                     /db_xref="UniRef100_I4XRC6"
                     /db_xref="A0A0F0F812_9PSED"
                     /db_xref="lhk:LHK_01150"
                     /db_xref="I4XRC6_9PSED"
     gene            46879..47073
                     /locus_tag="BML_08182015_6_5m_scaffold_6_prodigal-single_5
                     3"
     CDS             46879..47073
                     /product="hypothetical protein"
                     /codon_start=1
                     /transl_table=11
                     /translation="MRASEFIIENFADGKKPGRKGLAKRSGVNCKASVSSLRKTAKNS
                     SGEKRRMAHWCANMKSGRNK*"
     gene            47080..47346
                     /locus_tag="BML_08182015_6_5m_scaffold_6_prodigal-single_5
                     4"
     CDS             47080..47346
                     /product="hypothetical protein"
                     /codon_start=1
                     /transl_table=11
                     /translation="MKISEILVEAGTGGSTTSAMVGSIPNPHISPGSARGKKSYIGDP
                     MGGKSGTKAPPQPKVKQPKKKDGTAVNALDMKASVFGEGNLLKR*"
     gene            47354..47662
                     /locus_tag="BML_08182015_6_5m_scaffold_6_prodigal-single_5
                     5"
     CDS             47354..47662
                     /product="hypothetical protein"
                     /codon_start=1
                     /transl_table=11
                     /translation="MNLMKPPVDDHEAKMAKADLYKLAQYSAKLFKMIDENDELDGWV
                     QAKITKAADYISSVYHYLEYEKMAREQIEPGPRTFEEQVQHEVKNSLHDQWTKHKQGL
                     *"
     gene            47664..48656
                     /locus_tag="BML_08182015_6_5m_scaffold_6_prodigal-single_5
                     6"
     CDS             47664..48656
                     /product="Uncharacterized protein n=1 Tax=Pristionchus
                     pacificus RepID=H3EA30_PRIPA"
                     /codon_start=1
                     /transl_table=11
                     /translation="MDFRSLIQKIESVDGAIETPKAPELPKSIKLDEDAEFRVLSGTS
                     TILAESALMEKKRTDAEKEKAVKEEMKVGDKKKSSTGGTIEKTKTGVKHTAKDYDGED
                     HVEPAQKKASKAGMTGAERKEQAAKDKAEEKKGKEWEAKHGKGSVTRHKMEGAEIDSE
                     KFRSKFMQMVEAAKKDEKKVKGKKAEDKMDEAKKPDDDGDGVPNWADKKPGEDDNADK
                     KKSGKKGMTAKQEKYFGKKNESVSPAVKKASKKLVKESVELKLSFKQMLKLVYESGGQ
                     QQIDPLDKTLFSWAERIAKSKFQESQKAEVYAGLVYERMGGRFEMYDVLSEDQK*"
                     /db_xref="UniRef100_H3EA30"
                     /db_xref="H3EA30_PRIPA"
                     /db_xref="rpb:RPB_1830"
     gene            48740..48907
                     /locus_tag="BML_08182015_6_5m_scaffold_6_prodigal-single_5
                     7"
     CDS             48740..48907
                     /product="hypothetical protein"
                     /codon_start=1
                     /transl_table=11
                     /translation="MAKLIYEDDQGRQTSFEISREALTDIDSIYGVDAWDEVLKAFKI
                     VIEENQIKETE*"
     gene            48907..49173
                     /locus_tag="BML_08182015_6_5m_scaffold_6_prodigal-single_5
                     8"
     CDS             48907..49173
                     /product="Uncharacterized protein {ECO:0000313|EMBL
                     :KKM23873.1};  TaxID=412755 species="unclassified
                     sequences; metagenomes; ecological metagenomes.;"
                     source="marine sediment metagenome.;""
                     /codon_start=1
                     /transl_table=11
                     /translation="MAKMYGPEEKAKLERLINEGGNVLREVEDLQEGLKETVKAVAEE
                     LQIKPSIINKAIKIAHKDNWKSHEEEWDEIEMILGVTKRLPEKD*"
                     /db_xref="A0A0F9KP30_9ZZZZ"
     gene            49174..49473
                     /locus_tag="BML_08182015_6_5m_scaffold_6_prodigal-single_5
                     9"
     CDS             49174..49473
                     /product="hypothetical protein"
                     /codon_start=1
                     /transl_table=11
                     /translation="MNHVTNAIIDIYRWAERDYREWPFRFVVEILAWAISIGCSITMA
                     LTVPTPPLLVLYPIWIIGCAMYGWASWTRGSFGMLANYLLLVTIDTVGLVRMIIN*"
     gene            49543..52209
                     /locus_tag="BML_08182015_6_5m_scaffold_6_prodigal-single_6
                     0"
     CDS             49543..52209
                     /product="DNA polymerase {ECO:0000256|RuleBase:RU000442};
                     EC=2.7.7.7 {ECO:0000256|RuleBase:RU000442};; 
                     TaxID=1141136 species="Viruses; dsDNA viruses, no RNA
                     stage; Caudovirales; Myoviridae.;" source="Cronobacter
                     phage vB_CsaM_GAP32.;""
                     /codon_start=1
                     /transl_table=11
                     /translation="MSYVDAFYDRNDDIIRVVERNDKGERHFKDYPARHIFYYYDPRG
                     KFQSIKSEPLSRVTCKNVKELRKELAIHSNKKLYESDINPIYRTLEDQYLNVDAPKLN
                     VAFFDIEVDFDPERGYAAPDDAFMPITAIAVHLQWLDTLVCLAIPPKTMNMEEATRAV
                     ADFPNTMLFENESDMLDTFLTLIEDADVLSGWNSEGFDIPYTVNRVAKVLSKDDTRRF
                     CLWNQYPKKREYEKFGKTAVTYDLIGRVHLDSLELYRKYTYEERHSYRLDAIAEHELG
                     ETKTQYEGTLDQLYNNDFKKFIEYNRQDTSLLDRLDKKLKFLDLANTLAHECTVLLQT
                     TMGAVAVTEQAIINEAHKRGMIVPNRVNREGLDTQAAGAYVAFPKKGIHEWIGSLDIN
                     SLYPSAIRALNMGPETIVGQLRQDGTKDHIAAEQAKGKSFAAAWEGIFGSLEYTAVMN
                     REVGREITIDWEDGGSDTLSAAQIYDLIFDSNQPWMLSANGTIFTYEREGVIPGLLKR
                     WYAERKEMQAKLKECIVAGNKIEEEYWDKRQLVKKINLNSLYGAILNPGCRFFDNRIG
                     QSTTLTGRAIAKHMASKVNEIVTGDYDHVGRAVIYGDTDSCYFSAYATLKKDIEKGVI
                     PWTKESVIELYDTIGETVNGTFVKFMSDSFHCPKTRGEVIKAGREIVASKGLFITKKR
                     YAVLYYDKEGKRSDIDGKPGKIKAMGLDLKRSDTPVVIQDFLSEVLTKVLTGHPKEEV
                     LEYITDFRTEFKTRPGWEKGSPKRANNITEYQAKEKKAGKANMPGHVRASLNWNTLKR
                     MMDDKYSMNIVDGMKVIVCKVKDNPMAYTSVAYPVDELRLPQWFKDLPFDDAEMENTV
                     IDEKLENLIGVLEWDISSTRSDNNFNKLFDFE*"
                     /db_xref="K4F7H5_9CAUD"
                     /db_xref="UniRef100_K4F7H5"
                     /db_xref="mpl:Mpal_1740"
                     /db_xref="2.7.7.7"
     gene            52273..53010
                     /locus_tag="BML_08182015_6_5m_scaffold_6_prodigal-single_6
                     1"
     CDS             52273..53010
                     /product="Uncharacterized protein {ECO:0000313|EMBL
                     :KKM98935.1};  TaxID=412755 species="unclassified
                     sequences; metagenomes; ecological metagenomes.;"
                     source="marine sediment metagenome.;""
                     /codon_start=1
                     /transl_table=11
                     /translation="MKDILQDIVSHTQNLGFLTTVKVTGAEDKTEVFSMADDRSVIMT
                     AETANPYPDMIGTFGMPQLQKLKYLLDGAEYKEDAKITITTAERNGETIPVGIHFENK
                     GGDFKNDYRFMNQEIINEKMKTVKFRGVKWDVEIEPSVSSVQRFNFQAGANNEHPTFL
                     AKTDGGNLKFIFGDASTHGGEFVFAQNVAGKLDRGWTWPVLPILSILKIADVNNTKMS
                     LSNEGAIQITLDSGLATYKYIIPAQAV*"
                     /db_xref="A0A0F9PD50_9ZZZZ"
     gene            53013..53381
                     /locus_tag="BML_08182015_6_5m_scaffold_6_prodigal-single_6
                     2"
     CDS             53013..53381
                     /product="hypothetical protein"
                     /codon_start=1
                     /transl_table=11
                     /translation="MIKGLQGITGITVSGGNTALPYVGPNSNNPMTGMVRIHGTEMEV
                     FNGSSWQILSTSYANVGLDQDVLDIVQWARKKRDEEMMWQSLAKDNKAVKIALDNLEQ
                     AKQQLDITAKIAREYEQTTS*"
     gene            53362..54918
                     /locus_tag="BML_08182015_6_5m_scaffold_6_prodigal-single_6
                     3"
     CDS             53362..54918
                     /product="Uncharacterized protein n=1 Tax=Azospirillum sp.
                     (strain B510) RepID=D3P6D0_AZOS1"
                     /codon_start=1
                     /transl_table=11
                     /translation="MNKQPVDLTPLQKDYAVYLPAISSFYSTYVDKQRKEEFVPNDRI
                     PKGFNQGIEGMNFLNPEQGYFYYKYSLYSAGHAQLDIQKSLQQELMIQDRDRSKTMIL
                     GDSGGYQIGKGVIKFDWQNFEGAEANKVREKILTWLDVTADWSMMLDVPTWACDHIHS
                     PKTGLKTFDDCLDKTRFNNEYFIKNRIGSKDGGTKLLNVLQGSNWETAEAWYQGVKEY
                     SDPKIYGDKAAEGWAMGGANMCKMPVTLKRLIAMRFDGMLEGKDWMHFLGTAQLDWSC
                     YLTSIQRQIRKYINENFTISFDCASPFIATAHGLVYTNAQHTPKRWSVIMDKAPDNKG
                     LAGRHDIPFPFESEVGRRLTIADICHYAPGMLNKIGKEGKTSWDSFAYALMMGHNVEC
                     HIKAVQRANQLMDIELLNKPRMNWRTYRAKVKDNDYSDEISDWVPRNILYFDSFVEEL
                     FACTDKETAFEMIETATTLGFLNGVEGARLRGGVKSIANTLFYEEGEESKTAYEDERE
                     DEELDKLIAD*"
                     /db_xref="UniRef100_D3P6D0"
                     /db_xref="A0A0F9LZU1_9ZZZZ"
                     /db_xref="azl:AZL_d03830"
                     /db_xref="D3P6D0_AZOS1"
     gene            54929..55138
                     /locus_tag="BML_08182015_6_5m_scaffold_6_prodigal-single_6
                     4"
     CDS             54929..55138
                     /product="hypothetical protein"
                     /codon_start=1
                     /transl_table=11
                     /translation="VYESRIKHLEEMHRVLDKQIDGLEKTGNFSDDRLTNLKKQRLTF
                     KDEIAKLKKLQWDHDNEYLDHDDER*"
     gene            55125..55361
                     /locus_tag="BML_08182015_6_5m_scaffold_6_prodigal-single_6
                     5"
     CDS             55125..55361
                     /product="hypothetical protein"
                     /codon_start=1
                     /transl_table=11
                     /translation="MTKDKKLHIKKSNQFVLNRGQVEKLAKMANHFHEVEWFTLEENN
                     ISGIGPTVIVKFNLFNDNDKDIDTTVDITDVSTW*"
     gene            55361..55855
                     /locus_tag="BML_08182015_6_5m_scaffold_6_prodigal-single_6
                     6"
     CDS             55361..55855
                     /product="Uncharacterized protein n=1 Tax=Pseudomonas sp.
                     VLB120 RepID=U5VKV8_9PSED"
                     /codon_start=1
                     /transl_table=11
                     /translation="MRQELDESLCTKYPLIFADRNKSMMETCMCWGFDCGDGWYQILD
                     SLCDQIQSHIDWSHKNHKWDLDYNEKNPEDPRPVRDPVPQVVASQIKEKFGGLRFYYN
                     GGDDQIFGMVRMAESWAANTCEECGNPGKTRGGGWIRTLCDHHEAAYQSRQEKYAKDN
                     GLEL*"
                     /db_xref="UniRef100_U5VKV8"
                     /db_xref="A0A0F9V376_9ZZZZ"
                     /db_xref="psv:PVLB_17920"
                     /db_xref="U5VKV8_9PSED"
     gene            55852..56010
                     /locus_tag="BML_08182015_6_5m_scaffold_6_prodigal-single_6
                     7"
     CDS             55852..56010
                     /product="hypothetical protein"
                     /codon_start=1
                     /transl_table=11
                     /translation="MKCDHCGESIKEGGVGCDWRQGRCPHRTPLINPHSFRYLNLINS
                     IKQLFKRG*"
     gene            56013..56510
                     /locus_tag="BML_08182015_6_5m_scaffold_6_prodigal-single_6
                     8"
     CDS             56013..56510
                     /product="hypothetical protein"
                     /codon_start=1
                     /transl_table=11
                     /translation="MANWKVSPYYKKSCEEHEYYTKDGMTIIRQTGYRGADFYVETSD
                     DNPPEFEFGFVPGGNGAKDSINMYDCHGNNIENVELDSMWDGCWEEIVFPDEMDEDEK
                     ERLQALIEEEGDIYDLLENQEGWSQSETEAWVWGPILIEDENGNQVRIIVADENGNVV
                     DYKDE*"
     gene            56510..56992
                     /locus_tag="BML_08182015_6_5m_scaffold_6_prodigal-single_6
                     9"
     CDS             56510..56992
                     /product="hypothetical protein"
                     /codon_start=1
                     /transl_table=11
                     /translation="MEKLYRITPLEKKSVEYFVDVFERMPDETIRGFDVTEVWRWGFG
                     FRPEDEPVWEFETDRVHCRPEVGWGCELDDLISVYVNFSDGFTEEEKAEIEALCRGEK
                     EDEGGRWGTAWIYDGDHNWEVEDDHVAIIGPIKIDLVDANGYGDSAVLEENVEPYKDE
                     *"
     gene            56985..57509
                     /locus_tag="BML_08182015_6_5m_scaffold_6_prodigal-single_7
                     0"
     CDS             56985..57509
                     /product="hypothetical protein"
                     /codon_start=1
                     /transl_table=11
                     /translation="MNRDYTTGTADDVVFFVGTEVEHTPAYGMVTLFVTGVQNIEDIE
                     HHAVRNPAEIEHIFFGANHSFNPYGYDEHKQWEDMITYFLDKGYLCSLDIPINQVEEF
                     HDGGLCERNNFIPQIRVPIPYIKLWNYNTMLKIDDKDFKATNPGVWSHSLHKLMDRSV
                     FTDWAQYKDDKVIK*"
     gene            57506..57868
                     /locus_tag="BML_08182015_6_5m_scaffold_6_prodigal-single_7
                     1"
     CDS             57506..57868
                     /product="hypothetical protein"
                     /codon_start=1
                     /transl_table=11
                     /translation="MSSYPVSAAYTLSGAKSTNRPARRIRKEKKMKLTLKQRFRSWLM
                     AEEFEEDTPQLVSEGNRLDSDGMRLQIYKASGGFVVETRQYDRRTDRHNNTMHVVTEE
                     QDLGQALGKIVMMEALRG*"
     gene            57865..58083
                     /locus_tag="BML_08182015_6_5m_scaffold_6_prodigal-single_7
                     2"
     CDS             57865..58083
                     /product="hypothetical protein"
                     /codon_start=1
                     /transl_table=11
                     /translation="MKKNFKNFTVKEDKAFRLRIESWESLRPEGLMAVNFIQECLNKD
                     GEVDSFSTYSYNMTKEEIGNLCKGLLEV*"
     gene            58080..58478
                     /locus_tag="BML_08182015_6_5m_scaffold_6_prodigal-single_7
                     3"
     CDS             58080..58478
                     /product="hypothetical protein"
                     /codon_start=1
                     /transl_table=11
                     /translation="MTTIKQDIRPNKMIWVTFRKEGIHKYPAALTDPALATGDEYDVS
                     FLGYPHRHIFHFRVWISVQHNDRDIEFIQFKRWCETLYNNQDGVLKLDYKSCEMMSDE
                     LYDTISQKYPGREVWIEVSEDGENGSFIKY*"
     gene            58506..58766
                     /locus_tag="BML_08182015_6_5m_scaffold_6_prodigal-single_7
                     4"
     CDS             58506..58766
                     /product="hypothetical protein"
                     /codon_start=1
                     /transl_table=11
                     /translation="MAQPAWLNKYLTMKPEVSKVFDDLEKYLDFCRIELRDFDPAHLY
                     DKNNDNYRAFVNSQRPPRQWQDRGERKPYQGKNPRYNQGFSR*"
     gene            58795..59661
                     /locus_tag="BML_08182015_6_5m_scaffold_6_prodigal-single_7
                     5"
     CDS             58795..59661
                     /product="hypothetical protein"
                     /codon_start=1
                     /transl_table=11
                     /translation="MDSSFLSDLKDNKIYVNRSIPIFKNWNTFESTVLSDKGPLTVKW
                     NDVQKLAAAWLIQTGGGGSGVYNLNNFFNNFTALHNRMWQLNYNFGIYDLPDNPIIAD
                     VGAGTASMDMFAHQYLPESKFYLIDKKDWDISDIDSIVPLNNFCWKQDWGVVEDAIKN
                     SHYDRNNFVFLSETEDWNFEADLITSYMAWGMHFHKSSYWEQCLKSLKIGGKLVLDIN
                     SNWLDSFTEQIDEELGFNHVIMFSYSDKMISLNQEDHRKALQTHYPNYKLDLKKRNPN
                     LIASRCMWIRQR*"
     gene            59668..60753
                     /locus_tag="BML_08182015_6_5m_scaffold_6_prodigal-single_7
                     6"
     CDS             59668..60753
                     /product="Uncharacterized protein n=1 Tax=Methylobacterium
                     extorquens (strain PA1) RepID=A9VWK8_METEP"
                     /codon_start=1
                     /transl_table=11
                     /translation="MKNIFLVDLEAVETRYTGEWKTHLPALLRRHGHNVQVIAGPEDI
                     PRATTPGAFLNFGGTNIYKSSQVEQIGRLFCAGRISAGDHFIFTDAWHPGIINLKYMS
                     ELLGIPVVTHGLWHAGSYDPQDFLGRLVGDKPWVRHAEKSFFHAFDHNYFATDFHIGM
                     FVSNLLEVKEDNNNDVIAHFESIGKVVRTGWPMEYMTDNLIMYKNMPKRNLILFPHRI
                     APEKQIDIFLDLKDRLPQYEFVVCQDQQLTKNEYHNLLGEAKLVFSANLQETLGISWY
                     EGAVVDAIPMVPDRLSYREMALSDFKYPSVWTESFNSYNTHREKVAHQIVQYMENYEK
                     YLPRLNTQVDLLTENFFSCDNLLKMLK*"
                     /db_xref="UniRef100_A9VWK8"
                     /db_xref="mex:Mext_0157"
                     /db_xref="A9VWK8_METEP"
     gene            60828..61541
                     /locus_tag="BML_08182015_6_5m_scaffold_6_prodigal-single_7
                     7"
     CDS             60828..61541
                     /product="GTP cyclohydrolase I type 1 {ECO:0000313|EMBL
                     :AEP36714.1}; EC=3.5.4.16 {ECO:0000313|EMBL:AEP36714.1};; 
                     TaxID=1008459 species="Bacteria; Proteobacteria;
                     Betaproteobacteria; Burkholderiales; Alcaligenaceae;
                     Taylorella.;" source="Taylorella asinigenitalis (strain
                     MCE3).;""
                     /codon_start=1
                     /transl_table=11
                     /translation="MAGDGGYQEAYLADVIRFKMKRDQKRFWAGDNISDYVSEEMKHK
                     LIDEATEAFELVLDRLLIDRETDPNSHGTARRLAKMYFNEIMSGRYEPAPDATAFPND
                     SEDRYEGMLVVRSELRSMCSHHHQPVAGVAYIGIIAAEKLIGLSKYTRIAQWCARRGT
                     LQEELANDIAREIQKATGAKDVGVYIQATHGCCENRGIMAHSSLTQTTVLKGAFKDDQ
                     STKKEFFDNIKLQQDFAPR*"
                     /db_xref="G4QB93_TAYAM"
                     /db_xref="UniRef100_G4QB93"
                     /db_xref="tas:TASI_0953"
                     /db_xref="3.5.4.16"
     gene            61538..61762
                     /locus_tag="BML_08182015_6_5m_scaffold_6_prodigal-single_7
                     8"
     CDS             61538..61762
                     /product="hypothetical protein"
                     /codon_start=1
                     /transl_table=11
                     /translation="MNSVDMANDLINRARNLRKFEVKRMLEDGIMFNGAVPFDIRGQD
                     DCFWIYAYAMTQEEAEAKVDNWLNGLYLDD*"
     gene            61755..62183
                     /locus_tag="BML_08182015_6_5m_scaffold_6_prodigal-single_7
                     9"
     CDS             61755..62183
                     /product="Putative uncharacterized protein (Fragment) n=1
                     Tax=Volvox carteri RepID=D8U3A4_VOLCA"
                     /codon_start=1
                     /transl_table=11
                     /translation="MIKPLLDELMVQQQLPAADRREWAWQHMVAVIMLNQTGRKAVKY
                     VLPLFLDQWPGPGEFLWATEDEVKEVIWPLGMYNRRFQRLKRMTADFLTWDGNDATML
                     YGIGKYGSDSYEIFFKQNYTVEPTDKELKRYLEEEIFSEL*"
                     /db_xref="UniRef100_D8U3A4"
                     /db_xref="A0A067RIP2_ZOONE"
                     /db_xref="thg:TCELL_0631"
                     /db_xref="D8U3A4_VOLCA"
     gene            62173..62802
                     /locus_tag="BML_08182015_6_5m_scaffold_6_prodigal-single_8
                     0"
     CDS             62173..62802
                     /product="Cephalosporin hydroxylase n=1 Tax=Beijerinckia
                     indica subsp. indica (strain ATCC 9039 / DSM 1715 / NCIB
                     8712) RepID=B2IDN3_BEII9"
                     /codon_start=1
                     /transl_table=11
                     /translation="VNYNETIIYDSVLLRTDPHLLQIIKTTKWNKFKWKGLTLMKDPL
                     TLSIYQQLFNDVLPGTIIEFGAYEGGSALWMQDICKSLGLKTKIITFDINKENYKCTD
                     KDIEFYNLDCTHIKKFFEINYKSFENLKKPIVVIEDCHINVKEICTEVDKFLSTNDYL
                     IVEDTLDFQKHSEMKSFLNQNKNYVIERNYCDFWGMNNTWNVNSFLRKL*"
                     /db_xref="UniRef100_B2IDN3"
                     /db_xref="bid:Bind_1845"
                     /db_xref="B2IDN3_BEII9"
     gene            62799..63272
                     /locus_tag="BML_08182015_6_5m_scaffold_6_prodigal-single_8
                     1"
     CDS             62799..63272
                     /product="Uncharacterized protein n=4 Tax=Coccolithovirus
                     RepID=D2TEI1_9PHYC"
                     /codon_start=1
                     /transl_table=11
                     /translation="MTKIFLKWLDKLGRKRIVMDRQSDEPYLERYYLFLKERDNFPFN
                     IFLHKFLKGDPDDVHDHPWPYATLILKGGYYEWIPQFDERGHKSCEVRKWRGPGHFRV
                     CSPSSYHRIELKPGVTAWTLFMPGPKKREWGFLVNNKWVQHEQYLKERYEQARNQ*"
                     /db_xref="UniRef100_D2TEI1"
                     /db_xref="G3GND1_9PHYC"
                     /db_xref="cyc:PCC7424_3310"
                     /db_xref="D2TEI1_9PHYC"
     gene            63250..63810
                     /locus_tag="BML_08182015_6_5m_scaffold_6_prodigal-single_8
                     2"
     CDS             63250..63810
                     /product="Phosphoribosyltransferase n=1 Tax
                     =Novosphingobium sp. Rr 2-17 RepID=I9CAW5_9SPHN"
                     /codon_start=1
                     /transl_table=11
                     /translation="MNKLVINNYQLKTLISKICRDITNSGWRPEYVVGITRGGLIPAV
                     MISHYFGVPCETLKVSLRDGGEGESNLWMAEDAYGYTSREVDFFEGNPMELLNEGRAK
                     EILIVDDINDTGATFNWIMEDWPGGCMPNDETWKEVWNNNVKFAVLVDNLSSKCGVKM
                     DFAGMEINKAEKDVWVDFPWEDWWQK*"
                     /db_xref="UniRef100_I9CAW5"
                     /db_xref="A0A0B1ZRT0_9SPHN"
                     /db_xref="I9CAW5_9SPHN"
     gene            63807..64034
                     /locus_tag="BML_08182015_6_5m_scaffold_6_prodigal-single_8
                     3"
     CDS             63807..64034
                     /product="hypothetical protein"
                     /codon_start=1
                     /transl_table=11
                     /translation="MIDAKIKVHCTDAGKDFDMHVLGYKPQAFLEVAFQTLKIRLAYM
                     ERTKAFVGSLGGREFVVRESDLPQERKEFRR*"
     gene            64031..64432
                     /locus_tag="BML_08182015_6_5m_scaffold_6_prodigal-single_8
                     4"
     CDS             64031..64432
                     /product="Uncharacterized protein n=1 Tax=Asticcacaulis sp
                     . AC402 RepID=V4N188_9CAUL"
                     /codon_start=1
                     /transl_table=11
                     /translation="MKHDDTNKVMLGQPSFIEDSLAPWDNLVEEDFHVKVFADKYPVT
                     EGHLLFVPKYNTVHVLMDCFHDAVQDGINRVKNGEWDGFNVGFNYGPAAGQTVEWPHV
                     HLIPRRKGDMEDPTGGVRHVIPEKGNYRKVK*"
                     /db_xref="UniRef100_V4N188"
                     /db_xref="A0A0F9L0U0_9ZZZZ"
                     /db_xref="jeo:JMA_38310"
                     /db_xref="V4N188_9CAUL"
     gene            64434..64634
                     /locus_tag="BML_08182015_6_5m_scaffold_6_prodigal-single_8
                     5"
     CDS             64434..64634
                     /product="Putative uncharacterized protein n=1 Tax=beta
                     proteobacterium KB13 RepID=B6BTA0_9PROT"
                     /codon_start=1
                     /transl_table=11
                     /translation="MQVRVPEEGKKIGTCGCGRSPTGDCIGWHGLTEEAYQEKLREYE
                     LNEYKKQAQGLWNDSCTSERKE*"
                     /db_xref="UniRef100_B6BTA0"
                     /db_xref="B6BTA0_9PROT"
     gene            64631..64849
                     /locus_tag="BML_08182015_6_5m_scaffold_6_prodigal-single_8
                     6"
     CDS             64631..64849
                     /product="hypothetical protein"
                     /codon_start=1
                     /transl_table=11
                     /translation="MRLSADGVQGQLIWCADGVYRFRVYTDTFEFTDYDLLHSDLSVT
                     ITDPDATFYSDDSGNRLDHNPLTLGIEK*"
     gene            64846..65049
                     /locus_tag="BML_08182015_6_5m_scaffold_6_prodigal-single_8
                     7"
     CDS             64846..65049
                     /product="Putative uncharacterized protein n=1 Tax
                     =uncultured marine phage RepID=D2X5Z4_9VIRU"
                     /codon_start=1
                     /transl_table=11
                     /translation="MRKEIVGTLKQHFEAHILKHKMNVDIMLANPMAIHDHTDLMDAI
                     EKEVAQIAEYMDKLEVMERYFND*"
                     /db_xref="UniRef100_D2X5Z4"
                     /db_xref="A0A0C5AE92_9VIRU"
                     /db_xref="D2X5Z4_9VIRU"
     gene            65042..65236
                     /locus_tag="BML_08182015_6_5m_scaffold_6_prodigal-single_8
                     8"
     CDS             65042..65236
                     /product="hypothetical protein"
                     /codon_start=1
                     /transl_table=11
                     /translation="MTEIKVPWKSQSDVWWNETCARIIEHFGLPGDQYTTEVSVDEMK
                     FFFKDDREALLCKIMISEEI*"
     gene            65206..65478
                     /locus_tag="BML_08182015_6_5m_scaffold_6_prodigal-single_8
                     9"
     CDS             65206..65478
                     /product="hypothetical protein"
                     /codon_start=1
                     /transl_table=11
                     /translation="VQNNDQRRNLKNFVTITGITVVCIIFLIFSDFGKGRVKVYDCRD
                     AHWHPDVPVEVKKECAKLLYEEWKRQKDERKNDPGVHENRPNLFTT*"
     gene            65420..65947
                     /locus_tag="BML_08182015_6_5m_scaffold_6_prodigal-single_9
                     0"
     CDS             65420..65947
                     /product="Deoxycytidylate deaminase domain like protein n
                     =1 Tax=Ralstonia phage RSL1 RepID=B2ZXY2_9CAUD"
                     /codon_start=1
                     /transl_table=11
                     /translation="MKEKMIQAYMKTAQIFSQLSHARRLHVGAIVVKNDRIVSIGYNG
                     MPSGWDNNCEDIELMDRDAGGWLNPDEIIEKWPLEGKFWVNGEEVDTRYRLVTKPEVL
                     HAETNAIAKLAKSNESGLGATMFITHAPCLDCAKLIYQSGISSVLYRDTYRSTEGVEF
                     LNKSGVKVEQVDITS*"
                     /db_xref="UniRef100_B2ZXY2"
                     /db_xref="B2ZXY2_9CAUD"
                     /db_xref="psn:Pedsa_1940"
     gene            65922..66122
                     /locus_tag="BML_08182015_6_5m_scaffold_6_prodigal-single_9
                     1"
     CDS             65922..66122
                     /product="hypothetical protein"
                     /codon_start=1
                     /transl_table=11
                     /translation="LNKWILPVEEDPDTGEFYIQLTEEILRESGMKIGDHLHWHDNED
                     GSFTLFKEDLTSFIKKGIIKNE*"
     gene            66115..66966
                     /locus_tag="BML_08182015_6_5m_scaffold_6_prodigal-single_9
                     2"
     CDS             66115..66966
                     /product="Radical SAM domain-containing protein n=1 Tax
                     =Vibrio phage nt-1 RepID=R9TIW8_9CAUD"
                     /codon_start=1
                     /transl_table=11
                     /translation="MSKLKIAELFYSIQGEGRYMGVPSVFLRTFGCNFKCAGFGMPKG
                     EVSKEVEDIAIRISDFKSYEELPLVSTGCDSYASWDPRFKDLSPMLASDAIAERICEI
                     LPFNEWREEHLVITGGEPLLGWQRAYPDLLDHPKMQNLKEITFETNGTQKLTSEFKNY
                     LLNWGIENRGYHNLTFSVSAKLSCSGEERHEAIRPDVVCEYEEVGYTYLKFVVATEED
                     AEEAIETADIYRAEGFSGPVYLMPVGGVESVYTLNNRRVAELAMKNGLRYSDRLQVPL
                     FKNEWGT*"
                     /db_xref="UniRef100_R9TIW8"
                     /db_xref="R9TIW8_9CAUD"
                     /db_xref="gsn:YC6258_01025"
     gene            66966..67691
                     /locus_tag="BML_08182015_6_5m_scaffold_6_prodigal-single_9
                     3"
     CDS             66966..67691
                     /product="hypothetical protein"
                     /codon_start=1
                     /transl_table=11
                     /translation="MIVYWGATPFHEQIYLGLTGPSSAFLDIKQSTNRLVEKHQWTDY
                     SRCPSVIQFSNNLFSLKSPIDLDFIYDGETILFDYDQYPIEFVSKIATERDLKAGMIS
                     LSLCPYMFFSDEDCEMQFTGPMLVDNNFARNCMIIPGQFDIGRWFRGIDFGFYVREKN
                     VTVSVKKGDTIANIRFLTDKKITFKKFFITPELNNLANLVVNYKHSQKFPLNNYLKNM
                     YLDFQTSKIKKQILKEIKNNLLD*"
     gene            67695..68129
                     /locus_tag="BML_08182015_6_5m_scaffold_6_prodigal-single_9
                     4"
     CDS             67695..68129
                     /product="hypothetical protein"
                     /codon_start=1
                     /transl_table=11
                     /translation="MKLIKKIFGIDKIEEDLKKAREALEEAESKKFEAEKAASLAAEQ
                     EELSKLNPKERATRKKEPWVSVLQTHINKENIRNGFFELDWNEYFITQLKQEGYGEDG
                     DKEEEIVDRWFRELCANIVSDSDYGGPINTGVIDIQSVKKNI*"
     gene            68129..68806
                     /locus_tag="BML_08182015_6_5m_scaffold_6_prodigal-single_9
                     5"
     CDS             68129..68806
                     /product="Uncharacterized protein n=1 Tax=Prochlorococcus
                     phage P-SSM5 RepID=R9S617_BPPRM"
                     /codon_start=1
                     /transl_table=11
                     /translation="MNILRMESISPLTEFSPTWNIPIGVKKFDDEKSIDNIRNFLLKK
                     EKDIISSVSYDYDGTTGLNPNSVTGRFTHYNLFNFQKECSDLTTLFEFFQSSYLDYIQ
                     TEELSPRETEIVCWFNALRKGEKVHEHNHGAGNDVYLSGNFILDNHVTKTHYKCPFDR
                     DVITSIPNLKGILTIFPSFVYHYSDTYDDDGIRHSIAFDIRIPGIKESEERQAITFWK
                     NNDIHFS*"
                     /db_xref="UniRef100_R9S617"
                     /db_xref="R9S617_BPPRM"
                     /db_xref="bex:A11Q_2453"
     gene            68787..69797
                     /locus_tag="BML_08182015_6_5m_scaffold_6_prodigal-single_9
                     6"
     CDS             68787..69797
                     /product="RNaseH ribonuclease n=1 Tax=Cronobacter phage
                     vB_CsaM_GAP32 RepID=K4F653_9CAUD"
                     /codon_start=1
                     /transl_table=11
                     /translation="MTYILVDTANTFFRARHVINGDADIKLGMAFHITLNSIRKAWQQ
                     FNGSHVIFCLEGRSWRKDYYAPYKRNRSDARAAHTEKEQEEEKVFWEAFDTFKDFIAE
                     KTNCTVLQHGQLEADDLIAGWIQSHPNDEHVIISTDTDFVQLIAPNVKQYNGVMEHVI
                     SHEGIFDDKGKPVIDKKTKEPKSAPDPEWLLFEKCMRGDTSDNVFSAYPGVRTKGTSK
                     KVGLLEAFEDRKTKGFCWNNLMLQRWSDHEGKEHRVLEDYERNRRLIDLSYQPDDIKE
                     VIATTIADAISSNKNVGQVGVKLMKFCGLYDLKKISEQAASYAEPLNARYNIKEDQSL
                     SV*"
                     /db_xref="UniRef100_K4F653"
                     /db_xref="K4F653_9CAUD"
     gene            69815..70291
                     /locus_tag="BML_08182015_6_5m_scaffold_6_prodigal-single_9
                     7"
     CDS             69815..70291
                     /product="hypothetical protein"
                     /codon_start=1
                     /transl_table=11
                     /translation="MTELHAKPIIDDKFWIVEKDGEKFATLRKDEENRFVMSNEKGIK
                     IYNNKTDLTKQFGKNFFVVKIVKEAHGSEPCEVHGYPSSIEPHNSMFDIKRRLPLFTK
                     SRDSKSLYCAGYYVIRFDKGWVKSFCPKLITLQRYGFKGPFKTELEMKQVLSNVSK*"
     gene            70278..70526
                     /locus_tag="BML_08182015_6_5m_scaffold_6_prodigal-single_9
                     8"
     CDS             70278..70526
                     /product="hypothetical protein"
                     /codon_start=1
                     /transl_table=11
                     /translation="MSQNNLPNSLPSIERLLQRISVAEKSQQKEIRISIQEARELTAD
                     LALLTSKLGKTVQEINETLKSIKDSTQTIDIKFDGGTF*"
     gene            70568..70849
                     /locus_tag="BML_08182015_6_5m_scaffold_6_prodigal-single_9
                     9"
     CDS             70568..70849
                     /product="Uncharacterized protein n=1 Tax=Azospirillum
                     brasilense Sp245 RepID=G8AVQ4_AZOBR"
                     /codon_start=1
                     /transl_table=11
                     /translation="MSRPKPKVILEHANKENYKIEQILESEAIWAVFFQGKPFNLKSG
                     SLLASYPGPKYKKVSFSNPGHAHNLAKKLNKLFKTADFEVYKLVSGEKI*"
                     /db_xref="UniRef100_G8AVQ4"
                     /db_xref="A0A0F9MMX4_9ZZZZ"
                     /db_xref="abs:AZOBR_p270209"
                     /db_xref="G8AVQ4_AZOBR"
     gene            70852..71250
                     /locus_tag="BML_08182015_6_5m_scaffold_6_prodigal-single_1
                     00"
     CDS             70852..71250
                     /product="hypothetical protein"
                     /codon_start=1
                     /transl_table=11
                     /translation="MDIKDIYTRVFLKAAGEDCNDSQIKEKKIEWWFNVRTKDQGGLR
                     LTEIGIDFVQEDAKIKTYAVDLPSDIKITPQILVWLDKFISSPYYFNKKQIIVTEEKT
                     AFELYLFSGDVRKMGYSKAMSKRLESESTV*"
     gene            71278..71550
                     /locus_tag="BML_08182015_6_5m_scaffold_6_prodigal-single_1
                     01"
     CDS             71278..71550
                     /product="hypothetical protein"
                     /codon_start=1
                     /transl_table=11
                     /translation="MKTLNPLNVIKKRKLSIMPKHFARVKIQDYDLGQGKLENWITAK
                     LNGRYSVVKIPTISDSSGINLSTFVGFENHSELTYFMLACPHFRRI*"
     gene            71550..71786
                     /locus_tag="BML_08182015_6_5m_scaffold_6_prodigal-single_1
                     02"
     CDS             71550..71786
                     /product="hypothetical protein"
                     /codon_start=1
                     /transl_table=11
                     /translation="MEELAAAVAEDQAKAQQAAPQQAQQPSADLNISDLVALKSIIEV
                     ASQRGAFKAAELEAVGKTFNKLNTFLESVAKKEA*"
     gene            71790..72416
                     /locus_tag="BML_08182015_6_5m_scaffold_6_prodigal-single_1
                     03"
     CDS             71790..72416
                     /product="hypothetical protein"
                     /codon_start=1
                     /transl_table=11
                     /translation="MKTMKHIGKIKNTGVKVLVAFRTIPGESNMALVINAAQLPDAQH
                     DSIMSVVESEQAQTAFEFGEILFTRPFPDGRPMLRGLQAEGRLQKVPTDTVIMTPAIG
                     SEISLDQLNLLIAEQKNCSVDDLCTFVSGAPNEKVTESNITEKKETESVKPIQASVNT
                     VLDDKDIAKGLRSQADSLYKEAARLRKQADELDPPQKKTTKIKETADA*"
     gene            72409..72714
                     /locus_tag="BML_08182015_6_5m_scaffold_6_prodigal-single_1
                     04"
     CDS             72409..72714
                     /product="hypothetical protein"
                     /codon_start=1
                     /transl_table=11
                     /translation="MPNPLFKPPRHLVKEWPEVFEDLYMNTMPVAYLEHVHLEFQNGR
                     IWQIDIKEQLSDDDADAVAGKLLDILQEYKEEIQKIDFKIDIDRLKKDIKDSTKDLF*"
     gene            complement(72695..73921)
                     /locus_tag="BML_08182015_6_5m_scaffold_6_prodigal-single_1
                     05"
     CDS             complement(72695..73921)
                     /product="NAD-binding, UDP-glucose/GDP-mannose
                     dehydrogenase family protein n=1 Tax=Methyloglobulus
                     morosus KoM1 RepID=V5C9K8_9GAMM"
                     /codon_start=1
                     /transl_table=11
                     /translation="MKIGFIGLGKLGLPCAEEIAKKGHDVSGYDINLVNSTMLVNVRS
                     SIKETVEDRDIVFIAVPTPHDPSYDGRAPTSHLQPKDFSYEIVKQCLFEADKHMNKTQ
                     LLVLISTVLPGTTRREFINLVTNTRFVYNPYLIAMGSVGWDMVNPEMVMIGTENGSLT
                     GDAKELIDFYKTIMENNPRYEVGTWDECECIKVFYNTFISAKIGLVNMIQDVAVRQGN
                     INVDIVTNALAKSTQRIIGPQYMTAGMGDGGACHPRDNIALRYLAERLDLGYDLFDSI
                     MKSREIQAENLAKELVKHAKENKMGIYIHGKAYKPDVSYCDGSYSLLVGHYCERMGFT
                     PVYIDPMTGDNLEKCYGVILMAHNSSVTYSGAKGSQRLYCEIEKGSIVVDPWRMFKKI
                     DDYTVIYYGNSRKDLL*"
                     /db_xref="UniRef100_V5C9K8"
                     /db_xref="V5C9K8_9GAMM"
                     /db_xref="apc:HIMB59_00015010"
     gene            73964..75169
                     /locus_tag="BML_08182015_6_5m_scaffold_6_prodigal-single_1
                     06"
     CDS             73964..75169
                     /product="hypothetical protein"
                     /codon_start=1
                     /transl_table=11
                     /translation="VIKIQNALFDNPFLSNQEMTSFIVLLNEIIRENMHFHKLKKIKY
                     IHGLLKYPHIWSNQLDLFGFIKPEHLESLRREELYFIFDASTEGFSPIIDTPFFEILY
                     NNCKLYNIDPKQIIFVSSNLYDEKNLETFCINKKIKKKINVFSFVAFEYSIHHKNKYV
                     TTELYLKEKIKETKQNFKEKYFSSLSRINRHHRVKATFLLCQEEFSNKGLISHDRIDL
                     KKYQHLFRDCDATDVQNWIHTLPLIVDRKDFDVNWALDDEYSHIHDQTLFQIVNETEA
                     NNKQNTSLFYSEKTFRPISQLQPFVIYGQQHCNRYLKNIGYYTYEDWFDYSFDSEPDD
                     VKRYKMLLESIKELCSRLDSMSSEERIAWKFKNQEILISNYDTLFQKSYSKKKMFQFL
                     VEFSKLQLK*"
     gene            complement(75130..76506)
                     /locus_tag="BML_08182015_6_5m_scaffold_6_prodigal-single_1
                     07"
     CDS             complement(75130..76506)
                     /product="Radical SAM domain protein n=1 Tax
                     =Teredinibacter turnerae (strain ATCC 39867 / T7901)
                     RepID=C5BK30_TERTT"
                     /codon_start=1
                     /transl_table=11
                     /translation="VDDKLRIKKFIPIMNEISPTFCLAKWHHTTIYLQTGQTHSCYHP
                     APHDIPLIELSDPSALHNTKQKKQERQQMLEGNKPSGCNYCWNIEALGNDYISDRHER
                     NASIYSPERFSAIKKNPLSNVNPQYIEISFGNECNFKCGYCHPKHSSSYYKEIKDHGP
                     YTMVRNHRNDIDWFQIYEEETNPYVEAWWRWWPEVRKTLTILRITGGEPLLQQSTWRL
                     LEDLEKNPLPDLELNINSNFGVKPILVDRLVEKVNGLIANKKIKDFKLFTSIDTWGEQ
                     AEYIRTGLDISVWERNLDTYLTNTKLPVTFMITFNILTVTNFDKLLVKILEWRSKYNS
                     DDQNKWQRIRFDTPYLKEPLQYDMNILPKEEFIPYMKNHLDFILANLDDKNRFKFNDL
                     EYAKFERVVKYMETTHYTPERILEGKRDFFNWFTEYDRRRGTDFIKTFPELEEFYFNC
                     SLENSTRN*"
                     /db_xref="UniRef100_C5BK30"
                     /db_xref="ttu:TERTU_2274"
                     /db_xref="C5BK30_TERTT"
     gene            complement(76496..77563)
                     /locus_tag="BML_08182015_6_5m_scaffold_6_prodigal-single_1
                     08"
     CDS             complement(76496..77563)
                     /product="Complete genome; segment 12/17 n=1 Tax
                     =Photorhabdus luminescens subsp. laumondii (strain TT01)
                     RepID=Q7N1V9_PHOLL"
                     /codon_start=1
                     /transl_table=11
                     /translation="MKYDLFYVSTGTIDHSDWLAFKSRFPNAQKVENASSIDEIKKKS
                     FTKMFWIVWSDIVIRDDFKFEYEATKWDLDYVHVFKNGNHYNGICLFPKSTTITSKEF
                     KYRFFINKKEIDICASDPKKQGSSFDIVFISYYEPNADENWNRLKTRFPRAKRIDKVK
                     GIHQAHLEAAKISSSEMFWVVDGDAQIVDSFNFDYTDPEKHTVYVWKSKNPVNGLEYG
                     YGGVKLLPTDMTINMDMQSTDMTTSISKQFKSMPDISNITAFNTDPWNTWKSAFRECC
                     KLASRVIDNQNDTETQSRLDAWCVLNENAEYGFYSHLGAQAGRYYGENNKNNPEGLKL
                     INNFDWLRSEFNRIKERLSGR*"
                     /db_xref="UniRef100_Q7N1V9"
                     /db_xref="A0A0F9J861_9ZZZZ"
                     /db_xref="plu:plu3360"
                     /db_xref="Q7N1V9_PHOLL"
     gene            complement(77560..78441)
                     /locus_tag="BML_08182015_6_5m_scaffold_6_prodigal-single_1
                     09"
     CDS             complement(77560..78441)
                     /product="Uncharacterized protein n=1 Tax=Rhodobacter
                     sphaeroides (strain KD131 / KCTC 12085)
                     RepID=B9KTZ1_RHOSK"
                     /codon_start=1
                     /transl_table=11
                     /translation="MKVTEFDIVFLSYDEPNADLHYADLCDKVPWAKRVHGVKGSDHA
                     HKAAAELSETDWFITVDADNIVDPQFFNLDLDMSEPSIKVYGWCGKNIINGLRYGNGG
                     LKIWNKEFVLNMRTHENSESDRAQVDFCWEQGYKNFPKVFSKSIITGSPFQAWRAGFR
                     EGVKMTLLNGIKVPPQEIKERIWWHNIHRLRMWSTVGMHEENGVYAILGARMGTWMTN
                     CTDWNYVDVRDFEILKSIYEQKVNHTFVKEDVQDLGVKIKHQLGLDWPWLDVQQSKYT
                     LDLYEETLELNRTYYSQ*"
                     /db_xref="UniRef100_B9KTZ1"
                     /db_xref="A0A0F9PA76_9ZZZZ"
                     /db_xref="rsk:RSKD131_3659"
                     /db_xref="B9KTZ1_RHOSK"
     gene            complement(78438..79055)
                     /locus_tag="BML_08182015_6_5m_scaffold_6_prodigal-single_1
                     10"
     CDS             complement(78438..79055)
                     /product="hypothetical protein"
                     /codon_start=1
                     /transl_table=11
                     /translation="MEEIEYDFDFPAFEPKEIKYVAVFDKESGAVISVGPENSFTNIE
                     NKIFVDRDFVDGIVDCKINIHNCFIDFYDLKLEIKEVKNLFKIDDVLHRIPESRFAEF
                     DDADIYVTYDVKISKLKFELTERFHGTKPLKDGTVKKQKMVWSGDTSMDFYITAYNDP
                     HQLISTLKLTLDDLIGKSFELDLKLPENFSIFTRRLFKNYIMDIS*"
     gene            complement(79043..79882)
                     /locus_tag="BML_08182015_6_5m_scaffold_6_prodigal-single_1
                     11"
     CDS             complement(79043..79882)
                     /product="hypothetical protein"
                     /codon_start=1
                     /transl_table=11
                     /translation="MNFGYLIIVAKNDTIDYDRLAYSLALSIKNTQKEGYDRVALVID
                     DASRLEKFKSTWVFDEVIEWKEKTFWDGRSWMDHLSPFEHTVCLDSDMLFLRDYSHWI
                     DYFIDNAELYVANKAYTYRSELIDSDYYRKTFTKNQLPNLYSFWTFFKKDSTTTKEFF
                     SLVRHITSNPVEFSNLFLKEYKPKIVGTDEAFALAAKILDIQDDISYELEFPRVVHFK
                     GSVQNWPWPAELASDHVGFYLEKNGQLKLGNYQQIDIVHYVEKDKMTDEAISILEEIA
                     WKK*"
     gene            complement(79879..80742)
                     /locus_tag="BML_08182015_6_5m_scaffold_6_prodigal-single_1
                     12"
     CDS             complement(79879..80742)
                     /product="Uncharacterized protein {ECO:0000313|EMBL
                     :KKM97892.1};  TaxID=412755 species="unclassified
                     sequences; metagenomes; ecological metagenomes.;"
                     source="marine sediment metagenome.;""
                     /codon_start=1
                     /transl_table=11
                     /translation="MTQGILIYAHNSRDLDYAKLAIVSGGLAKKNLNRPVSLITDPST
                     VTWMNESNTYGLADSIFDNIILTEKPEHNNKRNLYDGSDKKSIPFLNTNRSSAYDLTP
                     YDQTLLIDSDFLVFSNRLNNYWSDNPFPLISSAFKDACDIDRRGYHDKYTSDTGVKLY
                     WATTLMFNKTNESKVMFELVSYVRKNYQYYSDLFRFHPGIYRNDIAFSIARHIMYGFQ
                     TEETEDLPPVLSCLDKDMLHSVDQSGKLKVLFSVNNESNYSAGSFTDLDLHIMNKQSI
                     IRNYENLVALI*"
                     /db_xref="A0A0F9PXJ0_9ZZZZ"
     gene            complement(80739..81089)
                     /locus_tag="BML_08182015_6_5m_scaffold_6_prodigal-single_1
                     13"
     CDS             complement(80739..81089)
                     /product="hypothetical protein"
                     /codon_start=1
                     /transl_table=11
                     /translation="MDPILKQALDFSNYRQTLAIQRKVLKEQMAGKLTYAKNSGIFKI
                     DRTLITFVQLLIDQGRESGIILLDSNDNPILIEDLTAFKDEIFDRYFSVTLEYHEKFQ
                     KIKSSRSVEKLLDV*"
     gene            complement(81157..83184)
                     /locus_tag="BML_08182015_6_5m_scaffold_6_prodigal-single_1
                     14"
     CDS             complement(81157..83184)
                     /product="YD repeat-containing protein n=1 Tax
                     =Asticcacaulis excentricus (strain ATCC 15261 / DSM 4724 /
                     VKM B-1370 / CB 48) RepID=E8RVR1_ASTEC"
                     /codon_start=1
                     /transl_table=11
                     /translation="MTVNARIRAVDYNTIRNQVNLVLGNGVGNTGYGQTSLVTSSTVA
                     EGNRVSVSEWNRLKADISTCYRHIFNTNPPSITDAIVNQTIRSNATTSPYTQYQTFAN
                     DITNNRFQTPPNNIVTAKGSTSQAWPGIFGQYWRSTLQSTVTVSWPTANDARHFFNSG
                     GEIRFSSSRSGGTTTGGAGTIAAQNNEWSNFLTNTVQTRAFGGNKPVTGTGSLTGTNF
                     YRLANTYTNPWYTATAGGAYSLNTFKIWARAVDIANNSSGGATTLEFLVEWIDDHIGT
                     SGGPDGVDGTLTLNVSELRAAGEFTIETANVNIGRIEPAGAPANSTFTISPNFASINE
                     NQSVTFTVNTTNVSNGTQLFWTLAGGPGFTAADFSDGAGSGSLLINNNTGTLIRQLAP
                     DYVTEGSEFFVIELRINSISGQIVATSPSVAVNDTTVTQRASLTSNVTSTTTLRSLAV
                     ARGWDQTSRLEFTVDPGFYILGTNNILYNRTESPLKHRDVAGLVIEGSFPNGLIIINK
                     GAIVGHGGTGGAGGIGGNGSPGFAGGPGIVFTTSYSSTFCQVWNYGLIAGGGGGGGGG
                     GFASGVNNGGGGGGGAPNGAGGTGGVNGAAASFYSSGDGGDVDSGFSKGGRGGNMGVN
                     GDTGSGNRPTRTASSGGSGGLGGYSVVGESNVSYIVPGTRNGASLLSNGNN*"
                     /db_xref="UniRef100_E8RVR1"
                     /db_xref="aex:Astex_3715"
                     /db_xref="86952847"
                     /db_xref="E8RVR1_ASTEC"
     gene            complement(83217..84149)
                     /locus_tag="BML_08182015_6_5m_scaffold_6_prodigal-single_1
                     15"
     CDS             complement(83217..84149)
                     /product="Uncharacterized protein {ECO:0000313|EMBL
                     :KKM76118.1};  TaxID=412755 species="unclassified
                     sequences; metagenomes; ecological metagenomes.;"
                     source="marine sediment metagenome.;""
                     /codon_start=1
                     /transl_table=11
                     /translation="MSTKPQITALDFNTIYNKIAAILGNGIGSRGYGQTLQSSPVNTG
                     FDITRDQWNNLRNDLISIRRHQTGNDPTIVPVAIGTPIGLSVGDAPINYGQIADVSDI
                     NRFAIGTGQFVINAVDSKTYNSTWGGSPSTRVASTELNVLFLDNNDARYFFNSGGKFR
                     ISSVRSGGSTTAQNNSWTNLLSAAGTQQFGGGIPSLINWYSLSTSYQEFYSLSASTPY
                     SSNFYKLEARCNVADNSTGLANELWIKISFIDGYIDPGNNPGDVPNTTGVVDGILSVT
                     VDEVKASGLLAPFGNFTVPGYSSISLSSISISSS*"
                     /db_xref="A0A0F9K282_9ZZZZ"
     gene            complement(84149..85936)
                     /locus_tag="BML_08182015_6_5m_scaffold_6_prodigal-single_1
                     16"
     CDS             complement(84149..85936)
                     /product="Putative uncharacterized protein n=1 Tax
                     =Commensalibacter intestini A911 RepID=G6F3I4_9PROT"
                     /codon_start=1
                     /transl_table=11
                     /translation="MAYQIDRFNGTFLVNVEDGSIESNVSDLRFVGKNYAGYGEVQNE
                     NFLHLLENFSNTTPPPRVISGQIWYDSSEKKLKFYDGTRFRLAGGAEIGATAPSGLAV
                     GEFWFDTSAKQLYTWSGTEYILIGPEASPELGAAGAIPQVVKDTLNNNHTILKLIAGG
                     KTIAVLNQDNEFTLNPSQTPIEDFSLIKKGITLAKTNSSGVSTDNFYYWGTSSNTERL
                     GGVAANLFLRSDILQPFQSTVFFNDDGFQVGNGNDLRVRVENNDEVVIENRLNNPITV
                     RISDGGTTRYDVGVFTNSGFRPGDDLVFDLGTTILKWRQIHAGNIFGNLSGNVTGNVT
                     GSTRGDVLATADGQKIIDASTKQIGYSAANIVGVLTGSVIGNVDGTAANASKLNDFIP
                     SISVLSGVDKTSIPVRDNLGRIFGVQFVGTSDKTDRMKIDDSASDTDPNYRSAKVQPI
                     GNTIVARNGDGDILANLFQGTATTARYADLAEKYLTDKSYEAGTVVAIGGEAEVRASV
                     FGDRALGVVSTNPAYMMNSELDGGTYIALKGRVPCKVIGRIRKGDRLVATENGCAIAA
                     SFHQHPDVFAISLETSDDIETKIVEAVIL*"
                     /db_xref="UniRef100_G6F3I4"
                     /db_xref="A0A0F9S6G2_9ZZZZ"
                     /db_xref="G6F3I4_9PROT"
     gene            complement(85968..86330)
                     /locus_tag="BML_08182015_6_5m_scaffold_6_prodigal-single_1
                     17"
     CDS             complement(85968..86330)
                     /product="hypothetical protein"
                     /codon_start=1
                     /transl_table=11
                     /translation="MYFVCIENNKIVSILNYVPNVPPSVQVVEITDDQANGITNQTHY
                     FDLQSKTVKAVSKDALDKKEIEIKNGIEREYLNSTDWMILRHMRQKYLGIPTSMSEDQ
                     FRKLEQDRQGAAARIVKL*"
     gene            complement(86333..88447)
                     /locus_tag="BML_08182015_6_5m_scaffold_6_prodigal-single_1
                     18"
     CDS             complement(86333..88447)
                     /product="Uncharacterized protein {ECO:0000313|EMBL
                     :KKL74331.1}; Flags: Fragment;;  TaxID=412755
                     species="unclassified sequences; metagenomes; ecological
                     metagenomes.;" source="marine sediment metagenome.;""
                     /codon_start=1
                     /transl_table=11
                     /translation="MPYIINKSDGTPLTTLEDGALDSSTSIGLLGRNYTGYGEIQNEN
                     FLHLLENFASPTAPSRPIEGQTWFDSTANVLNAYNGERWERIGSATASNIAPTNPALG
                     SFWYKTPIGVLYIWNGTTWGFVGPESAEGFGITRARSTLLTDSVGTLVPAILLTVNDA
                     VIAIVSSRSFTLSVSTPISGFNNIGEGITLSSLINMFGNVIGTSQTAQRLSSPRNING
                     APFDGSSDITISAKTQRKLKKGSYIVGVDFDGGEEVTWSVDATPTNTMGKVVARNSNG
                     DFAANTITANLIGNVAGNVSTSTGISEFNIIQANQFIGATLSGNAFTATRLQTARTIN
                     GVSFDGTTNVVVPAAAGTLTGSALNTTVKFSSLNSVGTLTSLSVNDAGVTIGDGNQLS
                     LSVQSFVPTIKNTSSNLPLKFEITDTTVPGGSTGQMLIPSSISTANGGDPAPGIVPTD
                     DNRINLGHPSYRYRKTYSTEFYGILKGNADTATSATSSTNLLGGASGSIPYQTGNGTT
                     TMLPAGAPGQLLKSGGTASAPFWDTVAFSNLTPGTYIVGNSYNASADRTWSIDASPSN
                     NPNKIVARDSNGDFATARISLTATPTAANHAVTKSYVDGSSYTVTFGNTVFSTSGFTN
                     QVGSWNNNANHFDVFPPSGKSMADLVAFIPSIAVIHYAGGVNGDDSMRCTWSNLGDRI
                     RVFVQNTEQRSTPAANYLALWR*"
                     /db_xref="A0A0F9F782_9ZZZZ"
                     /db_xref="gwc2_scaffold_6439_7"
                     /db_xref="rcp:RCAP_rcc01318"
     gene            complement(88467..90374)
                     /locus_tag="BML_08182015_6_5m_scaffold_6_prodigal-single_1
                     19"
     CDS             complement(88467..90374)
                     /product="Outer membrane autotransporter n=1 Tax
                     =Synechococcus phage S-CBM2 RepID=I3ULA1_9CAUD"
                     /codon_start=1
                     /transl_table=11
                     /translation="MAYQINKTDGTIVSTVADGQVDSNSTDLTLIGKNYSGFGEILNE
                     NFIKLLENFSSVSAPTRPIRGQIWFDSTESKVKVYNGTQFVPVSSATISNTRPSTLGV
                     GDLWYNEVEKQLYFFDGTDPILLAPLYSANQGVSGLQIRSILDTLNQTRVITLLYNNG
                     ILLGIFAKDSFTPKNSIDGFSGNIDPGFNAGTLANLKFKATVTNSEKLGGADATTYVR
                     RDTSNTIDGQLRITRDLGLVVGDAGNGGFVVNNGNVVLQNTSTDRDLVLNVRKGIDQE
                     DAIRIFSTSRTVDIYNDPAYALSQVNIGGSLTVTGNLTVQGTTTTINTANVTVEDKNI
                     VLGLTDDSIPTEDTASKGGIILQGSTAHAFVWAKSSGEAAQSNTASGYDNSIPELYGD
                     SWNSTEHINLEQNKYYAIDGVPLLVQLTSTPTKTFGLTAAVTNISGVSSFGKQTQINV
                     GPGGLLDPAFITIENNRISTNLTNQDLELYPVRNLVLNGTAQIKGISDPTSNTDAATK
                     RYVDVFVRSRTLAFSIDLSDGKPNTYIINEILNNLAPPTQFELFTEARILCNILANSS
                     TSLNINALRNPTTGNFLTDLSGSTATALTGLSFNNANINGQPIGVIREVRVFILKAGG
                     WDWDSTITLSP*"
                     /db_xref="UniRef100_I3ULA1"
                     /db_xref="A0A0F9N3L4_9ZZZZ"
                     /db_xref="I3ULA1_9CAUD"
     gene            complement(90392..92728)
                     /locus_tag="BML_08182015_6_5m_scaffold_6_prodigal-single_1
                     20"
     CDS             complement(90392..92728)
                     /product="Putative uncharacterized protein n=1 Tax
                     =Cafeteria roenbergensis virus BV-PW1 RepID=E3T4R8_9VIRU"
                     /codon_start=1
                     /transl_table=11
                     /translation="MPYIVNYTDKDNKSPLTVFDNTSSTDTSLTFPGRNVAGYGQVIA
                     ENFLHLLENFASTSEPVNPTEGQLWYDTSDKILKIYDGVSWKAASSIQKSAVEPAVET
                     SNVGELWVDTTNQQLRIYTGNRWILVGPSESTIDGLRYGPIVETIADSDNNNRSILVF
                     YIADIPIQIISKDTFTPKIIIEGFDIIRTGINLTNKAVEGLFTKFFGTASSADSLVVA
                     GSNIPAGRFLRSDVTGTVEQNFNIRGSGGLTLGPDGNFNISTTATAAKIYNSTSGSSI
                     DLQINRDGIPDTILRILDDNVGINKAVPEEALDVVGNVRTTGVLVITNTSESTNSLNG
                     ALRVSGGAGIDKNLIIGQDLDVSGTTQTRNINPKSGDSFDIGSAARRWRTVRAKTIIA
                     DEIQGVLQGNISGNANTATNLKNVTTFRIAGDITSPAIQFDGQVGSYTKIFNTTLTAN
                     IIGGKSEPFPNRSQAQDQILVYRPSLAVPTVTTEFRVISIEIDYTCISDVNHNMNVGD
                     LFTPNVSVNGFTAGASYYVIAVPSLTRFRISVFSGGAVLPLTPGIGLNIPGRKGSATA
                     GLIRETRDVFVGDLGVPIGAIFPFAGINVPFGYLLCDGSEVEQVKYLDLYDTIGNTYG
                     TPSIGFGTFKLPDLRGRFALGRDNMDNNATVPTGTGTIVDAGGGNADRVNDTNADTLG
                     GNAGQSAVTLTLGNLPDHSHNMIVNNIQYSAVRIDTTINAPGRTGLGPTAPGQAQYLD
                     ESGPIKKPSSDFTLSTPIGIMNPYLTINYIIRSGPPRF*"
                     /db_xref="UniRef100_E3T4R8"
                     /db_xref="E3T4R8_CROVB"
                     /db_xref="ali:AZOLI_2591"
                     /db_xref="E3T4R8_9VIRU"
     gene            complement(92732..93391)
                     /locus_tag="BML_08182015_6_5m_scaffold_6_prodigal-single_1
                     21"
     CDS             complement(92732..93391)
                     /product="Uncharacterized protein n=1 Tax=Escherichia
                     phage PBECO 4 RepID=L7TJR8_9VIRU"
                     /codon_start=1
                     /transl_table=11
                     /translation="MMEIENMSKKQENQTLSSGVNEHSGLHFEGHIKIWDPQNGEIFI
                     DKRNAIHYENMSVAMVQSLSNQGQGTVYEMVFGNGGTSVDPTGLITYLTTNTVGVNSS
                     LYNQTYRKVIDQTSVENLDPSRNKMEIRHLSGATYSDIFITCLLDFGEPIGQEAFDNS
                     RDLSGNFVFDELGLKSYNPDGDGKLLTHVIFHPVQKSLNRLLQIDYTIRVQSLTGFTE
                     V*"
                     /db_xref="UniRef100_L7TJR8"
                     /db_xref="A0A0F9HY94_9ZZZZ"
                     /db_xref="L7TJR8_9VIRU"
     gene            complement(93396..107210)
                     /locus_tag="BML_08182015_6_5m_scaffold_6_prodigal-single_1
                     22"
     CDS             complement(93396..107210)
                     /product="Uncharacterized protein n=1 Tax=Cronobacter
                     phage vB_CsaM_GAP32 RepID=K4F9K6_9CAUD"
                     /codon_start=1
                     /transl_table=11
                     /translation="MADQIFPKSQLPIRRTVELLPSIFRTETNSKFFGAVVDTLVQPG
                     VLEKTTGYIGRRYGKTFKSSDIYLDDDETLRSRYQLEPGVITRNLDKIESFIDYIDLK
                     NQIKFFGNNEEIDPKTTGQPHYTWNPPIDWDKFVNYREYFWEPLGPLPIDIFGNAVGV
                     KSTYRVTLGFGSTYIFSPDGFTNNPTITLYRGQKYIFKVNAPREGFTIKTNYDTGSLS
                     YNPIIAYRQGQLATFNEKLWRAKVDINPNDGSTIDENSEDWEFVERVTTNTVLNYNTG
                     ITNNGAELGDVIFEVPFDAPDVLFYQSSVTPDRFGRFIISNIENNTKIDIEKEILGKT
                     TYTSSNDIEFTNGLVVSFRGKVIPEKYSKDTWLIEGVGESISLKRFNDLVAPAINENT
                     PEVLFDNAGFDSEPFDDATSFPQAKDYIVINRTSKDDNPWSRYNRWFHRSVLEFSYKK
                     RGQDFPASESKRAKRPIIEFQPDLQLFNHGAVAKASVDYIDNFTDDIFSKIEGSTGYN
                     VDGEFLFDGARILVISDTDSLANNKIYKVQFVTHNGRTQIHLKLEDDAASNLGDCVLA
                     KRGTKNAGKMYHFNGNNWIKSQEKTKTNQSPLFDAFDEEGISFANLEKYPVSSFTGTK
                     LLSYRIGNSISDSELGFSLSYLNIDNVGDIQFEWTWDTDSANYLESKNPKTVEISTGY
                     YLFNNQKQYQNGWSPLESRYVQPIIDSVIIQETTDKVILQTVNWTEFESSRTAEINFY
                     LNGFKVEVEYTRFNDEFTFNRIFSSGDILSLKIISDIEPRLGYYEIPVGLEKNPLNQD
                     LRYFTFGEASDHLLTSVEWDKEFVGSIPGSSNLRNLFDYRKYGKRFLKHSGIAPLSMF
                     LLCDKKFNAIKSIQFAKKAYSEFKNSLLVKSTELLINENIPEFVDEIINLLGKTKTSK
                     SPFSESDMIGSGAYSTIRYEVEDEEIKTFALSQKFSLEELSTRAVYVYVNQQQLLINR
                     DYTFNSNFGFVILNVNLSEGDIVEIREYVSTSFSYIPPTPTKLGLYKRYTPKKFIDDT
                     YAEPKEVIQGHDGSITTCYGDFRDDLLMELEFRIYNNLKQVYDQDLFNIDSTLGGYYG
                     NAEFTKSQLDNIVNQEFLKWISNTNIGYTLNEYFDSENSFTYTYSSMTEQSGSINLPG
                     YWRGVYKWFYDTDRPHTAPWEMLGFSEQPDWWDKEYGAYPYTSNNLILWEDIRDGIIR
                     QGPRAGQYDRYRRPTIIQHIPVDGDGELLSPLESGLAINFTLINNKGSFVFGDQGPVE
                     HAWRSSSEWPFAVTIALMLLKPFDFINKGFDLSRKRVNKLNQLVDTTSNKFKTISDIE
                     IPEPGENLTSGIVNYLISYVKHLGLEVSDLRNKIYNIDVALASRISGFVDKSQQKYLL
                     DSKSPKSTSSSIFIPPENYDIIFNVSVPVAAIGYSGVLIEKTDRGWQISGYDSINPFF
                     YYYESNSTQSDPLISVGGISAPFSNWTSTRVFNNGEVVLYRGDYYRALKTNQSEEFEK
                     SNWTRLPKLPLRGAVEAFQRRNFNFFSLKKLAYGDELTSIQQVVDFLLGYEEYLKSIG
                     FIFDQYDRNLKVSKNWITSAKEFMFWTRHNWDVGSLITLSPLAEKVTIGIPVGVAESF
                     LDSFYDYQIFKGNGTPLRPEYIDVKRDFQKVEISITGTTEGIYFLKAFYVLKENVVVF
                     SDRTVFNDVVYEKTTGYRQDRIKVQGFRTVDWDGDYTSPGFLFDNVNIDSWVPFLDYK
                     LGDIVRYRSYLWVSQFTQQGTEEFDESSWSRLDSTPTKSLVPNFDYRINLFEDYFEVD
                     SDGVGLTQRELARHTIGYQTRSYLQNLSEDPVTQLRLYRGFIREKGTNNAIVKVFDKL
                     SETNESSIDLKEEWAFRVGRLGGYDQLREQELQLNTDQFLINPQPLLYVDTIPDESLD
                     RFYRISSSDFTILPSDIEKGFIPTSYESIPFLTAGYVKADQVDVTVGSRESLLDLDIE
                     SLSINQNIWVTFEGVSWNVYRFVKSPILFVVGIERNETELVITFNRTHTFKVGDIVGF
                     KIANLTGLYEIASIPEDSTSTVTIEILEDAEDPEFEASSFANVWLLTSARFVNYDSLD
                     RPNAALLPNDAKLWIDKDQDNLWEVIQKKKQYSFKSILDYGVSSPSRSGAKVLYDDKN
                     KRVIASIPGSGYVMVYIETPKGLSLRQIIEPPQGFFDNALGSWGEEMAISYDSRWLII
                     GSPAASAMTSYYQGDYNPALNYAEDDIVLYEGRLWKAKTNVTSIDGSTINIYSDDWEP
                     ATIITPSATGTELGRREQGFISIYEYAQDQWNLRTSILSPRPAANEQFGSSIVIGGTD
                     GTYYLAVSAPGSLGNKGRVYLFSYMPSSGWSILENINYKGIYSDLPGEFYPKNSVIWF
                     RGELYKALNDTFGDGSSQALVESHDWIKIDPIATHCSLPQNVAIEDDGSTLSSGIIDP
                     NQIAELIKEEDRFGTSMAMSSDGKTLIVGSPDSDGQFITNYRGYWRSDYEYIQGDAVR
                     YDDFYYRLVNTSVLDSALRSYNQQPDLGEPWEIITAVSPENSGKVFVYKRNDQEIFEL
                     VQTLTASNLDIFSDLESGTTFGDGDRFGYAMKLNPKGTVLVVSAPETDITFENPGVVY
                     VMEKESDTDFFRIKQKLETYEENPNEWFGESICISPDDQRIIVGAKNFPFQTPVSFDL
                     PLTIFDSGTTTFFDKKGYAGGVYVFEKKNNIYFLTEKLEADLSPFESFGYSVDCVGSI
                     IVTGSPDYIKPSEVNTTQFEVYEGPKIGNVRLFRKDPAVNSWETIAIQLPTSDIQKVR
                     GISLYNNVSNFKITDLDVVDPAKYKILGIADQELRFKTEYDPAVYSVGTDDVVADPDI
                     AWFEKHVGELWWDISKSKWLYYEQGDIFYKSANWAKLAEGSIIQVCEWVETPLLPSEW
                     AGLADTTEGLSLGISGQPLYPNDDVYSFKILFNTATGEPTGTLYYYWVKTKTNLPPVK
                     NRRLSSAEVEILIRDPSAAGIPFVGLANDDSVLTFNFENLLTDNTVLLNMLFSKGDRS
                     LNEIHNEYQIIAEDSADDIPSQSLENKWLDSLIGFDNAGGRVPDTNLPTKQKYGILFR
                     PRQSMFVDRLTALKNTIVYINNILEKEPFSDIIDFSLLNSKEDPPVSELNQYDQIIDT
                     FIDIDTVGTVRVKQAEIRAIIVDGRIDSIEVIDPGFGYKNKSPCPILIEGDGIGAEAF
                     GNFDQQGRLSSVGIITGGRKYTTATASIRRFSVLVNSDEEQNGLWSIYSWDDIRKLFF
                     RTRTQAFDVNRFWSYIDWWKDGYSPTSGIVNEIVASYEEPEIKTSVGDLIRIKEYGNG
                     GWAVLEKISETGDQLFDRYRLVGRQNGTIKFSEILYNPSVSGVGFDNLKSFDTDLYDI
                     ENTKELRIILETVKEDIFIGEYKIEWNRLFFNSIRYVFAEQQYVDWAFKTSLLRANHN
                     VGELKQRLNYKNDNLESYIDYINEVKPYRTTIRNYTSSYNSVDRYGAAISDFDLPPVY
                     STIDNQILPVDSNSGAELDIYPWKWWTENNSFSVISIIVTDNGSEYTSVPTVLIEGNG
                     TGARATAFISNGRVISIQVDDPGIGYTSAPKISVIGGNGTSQNIAKAAAILGDSKIRS
                     FRVGVKFDRITKDGVFKTFSRTEELMASGSSSVFELKYPPTRDRSRITVVLNDEIVLK
                     SDYSISLYKTNIDGFEMLRGRLVFNTAPAFRSIIRVDYEINDDILDSVNRINRYYSPT
                     VGMKSKDLDQLMTGIDFGGVKIQGTTFDVTGGWDALPWFTDTWDSVEANSDHYVVVDG
                     STTDITLPFTPAAGQRINVYLKRAGDSRNRDILNLQYEPEVLQQPTIRIDDPNFDENW
                     DSTSAVNPNAQMPTFVGDGFTNVIPIGIYIQTNAGDTLIFRPEESDGSVIITDPTVLD
                     TVVSGGSLVNIGGAYSTANGKLAEDIVVDGGEFISPDQVQSPEEIIPGQVLDSVSIKV
                     FDSPNIGTAPIQNKILIADGSTRNFDIGLRIFENSSVIVYIDKIRKNIGTDYDIDYIN
                     NQIQFLSEPAENSYIEIISIGIGGIAILDYQEFIADGDTNLFLTDASFESTARVVVTV
                     NGILEDVEFIVSEQFIDTKGRTLVRFGTNPTRLSVIKIICLGGGTDTDSSGYSIIRIN
                     QQTVTYDGSTRKFSLDNFVKLSRGSAESSSIVELNGIALVGPDTDIVLYNGTNNVIVL
                     GRDPFKPAGAILPSNIRVFINEELQIFIQDYDYDGVSKELIINENNLSLGDRIKVEVD
                     IDSEYRFEDNDLVINAGVSLIENDQITVTWFSEYPTLDIIQDEFVGGQAVYKLKAVPL
                     DSSYVWVYKNGNRLTRGIDYRVSVPRGVVYLTTQVDVDPYDYNNDQSTDIIKIIQFGS
                     SVLKEISAYQIHKDMLNVYQYSRYTESDNIVLTQDLKYFDTVIYVSDTTDLFEPDASK
                     NISGIVLINGERISYLEKTSTTLSKLKRGVFGTSISEVHSVGTRIIDCGSKETIPYTE
                     SQERTDFVGDGSTTLIGPLPFIPNKFNKTSWFRGTDNETAIPEEFGPCYELEVFVAGR
                     RLRKDPTSIYNEMLGTISPIADERVPAEFSVDGNSAYIRLTEPAAAGSRITVIRRLGK
                     TWYDKGTGTASRGATFLENSGPIPTFIAEKSTRLPE*"
                     /db_xref="UniRef100_K4F9K6"
                     /db_xref="A0A0F9RNS7_9ZZZZ"
                     /db_xref="ppf:Pput_4107"
                     /db_xref="K4F9K6_9CAUD"
     gene            complement(107221..110586)
                     /locus_tag="BML_08182015_6_5m_scaffold_6_prodigal-single_1
                     23"
     CDS             complement(107221..110586)
                     /product="Baseplate wedge n=1 Tax=Cronobacter phage
                     vB_CsaM_GAP32 RepID=K4F628_9CAUD"
                     /codon_start=1
                     /transl_table=11
                     /translation="MTTTSRQNNLILNQDWTRIYQTFKNADFKSYDFENLRRVIITYL
                     RENYPEDFNDYIESSEYMALIDAIAFIGQSLSFRIDLASRENFLELADRRESVLRIAR
                     MLGYNAKRNISASGLLKFTTVSTTEDIIDSNGRNLADQIITWNDPTNTNWLEQFLLII
                     NASMADNIEFGRSQGSSVIQGIQTEQYRFRSALRDVPLFSFTKNVASRSMNFELVSTS
                     FKGQEFIYEEPPTPGNQLGFIYRQDGRGPGSANTGFFLMFKQGNLELADFTIDVPTVN
                     ESISIEAEGINNDDIWLFQLDSLNTQIDQWVKVTNLVGNNIAYNSLENNIRNIYSVST
                     RENDTIELLFADGVYGNLPRGTFRAYYRTSNGLSYSISPAEMRGVNVSIPYISKAGNL
                     ETLTVNLGLNYTISNATGPESTDNIRAVAPALYYTQNRMITAEDYQLAPLSSSQEILK
                     VKSINRTSSGISRNFDIIDASGKYSSVRVFADDGYIYREEIERNLTFKFANRLDIINF
                     IRNKIEPLFTSTDVYNFYLTKFDKILFVDNNIIWQRLSTGINESTGYFKNTVDNSLLG
                     VGSFSTSSLKYVSTNALIKFVPPEGKAFKNNEIVDFNSTDLEQRKYIWTKIVSVVGDG
                     TNAGRGALPNGLGPITFSDTIPSGAIARRIVPKFINNLPTGIEQEIINQLTENQNFAL
                     RFDYTSSLWKVIISPNLDLVTPFSLGKAGDNTRNNLDASWLVAFTRKADQYVIRIRGI
                     DYIFGSLRQNRFYIDINKKIYDSKIGQIVRDEIAVLGINAGSDSDPLKKDISFAINDT
                     IKFSDGYESDNEIKIAFSDRDDDGVIDDPDAFSEIVGEDTDLKFLFFKEVSDISGNVS
                     FETVNEVAEPILVFQREAQVSVNDYPDGQLIYFYDSNENRIKRVNKTTNTLVLEPRYK
                     ANFGRRGLKFQYTHNASEDRRIDPSSSNIIDVYLLTRNYNIAFRNYVLGNISVLPEPP
                     SIDSLRIEFGSKLNSIKSISDEIIYHPVRYKLLFGSAAEEKLQATFKIVKNTNKTIND
                     NDLKVRIVAAINDFFDVSNWDFGDKFYLSELTTYIINSVSPDVSNLVVVPKQPDQDID
                     SLFEIQSRSDEIFISGARVDDIEIVSTINITIE*"
                     /db_xref="UniRef100_K4F628"
                     /db_xref="A0A0F9UA99_9ZZZZ"
                     /db_xref="K4F628_9CAUD"
     gene            complement(110632..111075)
                     /locus_tag="BML_08182015_6_5m_scaffold_6_prodigal-single_1
                     24"
     CDS             complement(110632..111075)
                     /product="Base plate protein n=1 Tax=Cronobacter phage
                     vB_CsaM_GAP32 RepID=K4F7G4_9CAUD"
                     /codon_start=1
                     /transl_table=11
                     /translation="MAITRLYNQKVVASNFAQVSTDRGTFTYRGFSSNNNKKNYKLYD
                     LDLVKQDLLNHFYIRKGEKLENPSFGTVIWDVLFENFTEEVRAIVSQDIEDILNYDPR
                     ISVNSVIIDSTDQGLRIEAEVTYLPFNINERMSLNFDRTNNTVTT*"
                     /db_xref="UniRef100_K4F7G4"
                     /db_xref="A0A0F9S7G6_9ZZZZ"
                     /db_xref="K4F7G4_9CAUD"
     gene            complement(111078..112691)
                     /locus_tag="BML_08182015_6_5m_scaffold_6_prodigal-single_1
                     25"
     CDS             complement(111078..112691)
                     /product="Lysozyme {ECO:0000256|RuleBase:RU003788}; EC=3.2
                     .1.17 {ECO:0000256|RuleBase:RU003788};;  TaxID=1141136
                     species="Viruses; dsDNA viruses, no RNA stage;
                     Caudovirales; Myoviridae.;" source="Cronobacter phage
                     vB_CsaM_GAP32.;""
                     /codon_start=1
                     /transl_table=11
                     /translation="MATIKRVPANITNKRNVGTGVYLGRIISHLDPTFMGALEVTLLR
                     EQGNDLADGNQVYQVRYASPFFGSTAYEFLGKNTSNPSGAENSNTRSTTAEAYNDTQK
                     SYGMWMVPPDVGVTVLCLFVDGDPSQGFWIACVPPRFTNHMVPAIAASESVDISAEDK
                     KKYNSKLPLPVAEINKKLNTVEQRFDVDKIKKPVHPIADAFLTQGLLEDNIRGITSSS
                     ARREVPSSVFGISTPGPVDRRNNAKKSVIGKLQGATDAPVPVSRLGGTTLVMDDGDDR
                     YQRKKSAGEIGQGSAYADVLKGEKGDPTIPSNEYFRVRTRTGHQLLMHNSEDLIYIGN
                     AKGTTWIELTSNGKIDIYAEDSVSIHTQTDLNIRADRDINLEAGRNINMKAVSGRTRM
                     EMAQNWELIAGQDGKITIAKNFDQVNGGSAKFTTSQGYDIRTGGANKFTASSTTDIKS
                     GAAIKIEGSKIDLNGPSAALADAASALTPLTTHPAPSTSVSSGWSEKKYRSGTINSIM
                     KRVPMHEPWLLHENFAPDRFKPKDTDRET*"
                     /db_xref="K4FB41_9CAUD"
                     /db_xref="UniRef100_K4FB41"
                     /db_xref="3.2.1.17"
     gene            complement(112700..115240)
                     /locus_tag="BML_08182015_6_5m_scaffold_6_prodigal-single_1
                     26"
     CDS             complement(112700..115240)
                     /product="hypothetical protein"
                     /codon_start=1
                     /transl_table=11
                     /translation="MPTLAELRAERQRLEALVTPADRAAAARFEERFTPRKKPDGTPQ
                     QPAPTNSAVTEGSAERVTNQKENSATNKIENGKPTDTKNKSVNVAGGTALINVVANPL
                     HQFASFSPLWTMACLTKEQFNNPKLYRDNDSALTQVIFSSGGRYDNQRANTESGVPEY
                     FVNNFVMQSIIAASPKTGNSNAVKFSFEIIEPYSMGLLLQSMQVAAISNKYANYLDNA
                     PYLLKLDFKGYDEKMGELKVVKSKYFVMKLTSIKFEVTEAGSKYRVEGVPYNHQGFSD
                     SYNIAYTDLKLKGDNVSEACANLTNILNENEQKLVREKRIGLPDTYIIDFPTSPEKSQ
                     IWETQKVDDSKKAAEDPKKPPKKKAGNPKPIVPDPANFDPNDIGASIFGFGASAGGNF
                     GFGFERDKVDPKTGKVDRDKITIDPKNREFQFAQQQTLTDIITQLILSSKYAKDAIDP
                     DKLTKEGFIRWFKLDVQMQFGELDTLLGDFSKVIIYRVVPYLVHHTIFSNPNAAPLGY
                     KALEKQIVKEYNYIYTGKNVDILNFNIQINNLFFTGNSPLPEANSAQVADPNQQGSAP
                     QPGKTVSTGQGNNPQVQLAYTGRRRLMRDPSALTKENHGGAGTKSTEQKVAETFHKAF
                     ITGGSADLVTVDLEILGDTYWLVDSGIANHFATPNSSTPQITNDGSANYEGSDVFIFI
                     RFQNPQDIDAVSGLYRYPNNGKVSPFTGIYKVTTVESTFTDGLFKQKLKCIRMPLQDK
                     DLEGLQPVDADKDQALAADVRETKPQPTGLNTPPTPEVTVEPPPPVPVQAELAALDGR
                     RGQLAAFIRQQRQAASSALGGLTNAAAGQLTNAAANLQLPSINSQEGE*"
     gene            complement(115313..115612)
                     /locus_tag="BML_08182015_6_5m_scaffold_6_prodigal-single_1
                     27"
     CDS             complement(115313..115612)
                     /product="Uncharacterized protein n=1 Tax=Cronobacter
                     phage vB_CsaM_GAP32 RepID=K4F633_9CAUD"
                     /codon_start=1
                     /transl_table=11
                     /translation="MATYTNSSPWASTPQNNFYLETLRIRSIPAESDDFKYVIENQYK
                     HRPDLLAYDTYGNAKLWWVFVQRNMDVLKDPIYDFVPGKTIFLPKQVNLEQYLGV*"
                     /db_xref="UniRef100_K4F633"
                     /db_xref="A0A0F9RNT5_9ZZZZ"
                     /db_xref="K4F633_9CAUD"
     gene            complement(115612..116700)
                     /locus_tag="BML_08182015_6_5m_scaffold_6_prodigal-single_1
                     28"
     CDS             complement(115612..116700)
                     /product="Uncharacterized protein n=1 Tax=Enterobacteria
                     phage vB_KleM-RaK2 RepID=H6X3N8_9CAUD"
                     /codon_start=1
                     /transl_table=11
                     /translation="MTLPTNPYAQLVQAANAATQEVTNAVTASAVSAFSDIKKIELDQ
                     KISGLAGELGSGLNGATSAIKNLAGTGLGESAGKFNSIVGQASAGLKSLAGSTSALKA
                     DITSSLSKLSGGSLGGGIQGVAGALGKAAGSINDILSLKRGANLPKGADLFKNQSAAI
                     KLDPGSKDDWRVRINAPWQLFNSKMFQVLSETGGVVFPYLPNITVSTKADYQKVDLVH
                     SNYPYYSYKSSTVDDIQISGEFTSETETDAAYWIAATTFFKTATKMFFGQGANAGNPP
                     IICHLYGYGASVFDKIPVIITQFSVDLKDDTNYVRCNRYGTNTWVPVVSTISVTCVPI
                     YSRESLRKFNLQSYAAGKMVGPDGVGYL*"
                     /db_xref="UniRef100_H6X3N8"
                     /db_xref="A0A0F9UAA2_9ZZZZ"
                     /db_xref="H6X3N8_9CAUD"
     gene            116785..117627
                     /locus_tag="BML_08182015_6_5m_scaffold_6_prodigal-single_1
                     29"
     CDS             116785..117627
                     /product="RNA polymerase sigma factor n=1 Tax
                     =Enterobacteria phage vB_KleM-RaK2 RepID=H6X3N9_9CAUD"
                     /codon_start=1
                     /transl_table=11
                     /translation="MIQPPKVKYLTNKDLLKEIHLSKNTYCSFVKPEYHEYDLIVPNL
                     EKINIRTIAEAKRARAAKLSKRAYEQSDRKLPQKEFEIDYKKISKQDVVFRVMTFEHV
                     PLAPGRKKTLKNTADSHEKINFPPFQHWKFDDNDNLICVGKSHWQGGIKTGKFSKEHG
                     QMTNNLARMFIKLCERYATRGNVRGYTYNDEMRGQAILQLTQIGLQFDESKSDNPFAY
                     YTAAVTNSFVRIINIEKRNQNIRDDILEMNGMNPSWTRQNSGGGGGAAAGSAPITVDG
                     GDWD*"
                     /db_xref="UniRef100_H6X3N9"
                     /db_xref="H6X3N9_9CAUD"
     gene            117659..118669
                     /locus_tag="BML_08182015_6_5m_scaffold_6_prodigal-single_1
                     30"
     CDS             117659..118669
                     /product="Endonuclease subunit n=1 Tax=Enterobacteria
                     phage vB_KleM-RaK2 RepID=H6X3P0_9CAUD"
                     /codon_start=1
                     /transl_table=11
                     /translation="MNLFKKAACFTDIHFGLKSGSRVHNTDCEDFIKWFCEEAKREGC
                     ETAIFLGDWHHNRSTTDVSTMNYTVSNLERLSQNFEKVYFILGNHDLFYKDKREINSI
                     EFMRLFPNIIPIKETLTDGDVTIMPWLVGDEWLKVPKIKSRYIFGHLELPNFYMNAMV
                     QMPDHGQLQSSHFVNQEYVFSGHFHKRQTGRNITYIGNCFPHNYADAGDDDRGMMILE
                     WGQEPVYKTWPDQPTYRVFKLSQIIDRGDQLLRPKMHCRVTIDLPISFEEANFIKEQF
                     IPQYSLRELMLIPEKVEIESTSTPIDINFESVDTIVMNQINAIDSESFDKTLLLDIYK
                     DL*"
                     /db_xref="UniRef100_H6X3P0"
                     /db_xref="A0A0F9RTZ0_9ZZZZ"
                     /db_xref="H6X3P0_9CAUD"
     gene            118666..120447
                     /locus_tag="BML_08182015_6_5m_scaffold_6_prodigal-single_1
                     31"
     CDS             118666..120447
                     /product="Recombination endonuclease subunit n=1 Tax
                     =Cronobacter phage vB_CsaM_GAP32 RepID=K4F9K8_9CAUD"
                     /codon_start=1
                     /transl_table=11
                     /translation="MTIKIKNLTVRNFMSVGNQTQAIDFDKGQLTLVLGENLDLGGDD
                     SGARNGTGKTTIINGLSYAIYGNALTNIKKDNLVNKINGKGMLCTVTFEKDGVEYHIE
                     RGRKPNLLKFSINGQEQQQLEQDESQGDSRETQKAIEECFSMSHEMFKHLVALNTYTE
                     PFLSMKAGDQRNIIEQLLGITLLSEKAEALKDEARRVKDAIATENTRIETIKASNDRI
                     QQSIEALERKKKMWEDNKQTAISDLQKSITHLEKIDIDAEILAHKCWEDYNKKKQKKD
                     EATRWIAKIVADNEKQEKLVEKLKREIASLEDHKCYACGQDIHDQKQDEIKQEKQSLL
                     QETALQILANLTQEEEHQSILTEIGELENCPVTQYDKIEEAYNHRNTVEGLQKDLTTK
                     LAEQNPYDDQIEELKNSAVQEINWDSINELTRVKDHQEFLYKLLTSKDSFVRKKIIDQ
                     NLAFLNQRLTYYLDKIGLPHVVEFQNDLSVIITQLGQDLDFDNLSRGERNRLILSLSW
                     AFRDVWENLYHPINLLFIDELVDSGMDSSGVESSIAVLKKMTRERDKNVFLISHRDDL
                     TSRVNHVLKVIKENGFTSYSNDVEIVA*"
                     /db_xref="UniRef100_K4F9K8"
                     /db_xref="A0A0F9FQ34_9ZZZZ"
                     /db_xref="abr:ABTJ_p2036"
                     /db_xref="K4F9K8_9CAUD"
     gene            120444..120686
                     /locus_tag="BML_08182015_6_5m_scaffold_6_prodigal-single_1
                     32"
     CDS             120444..120686
                     /product="hypothetical protein"
                     /codon_start=1
                     /transl_table=11
                     /translation="MTDDTHELIIKACQEYFKWQDRFEHKGSDEAGIKARNALGEVRK
                     LCLQRRKEIQEKREQRRKVRNAKNGRPFNITKDEYK*"
     gene            120699..121172
                     /locus_tag="BML_08182015_6_5m_scaffold_6_prodigal-single_1
                     33"
     CDS             120699..121172
                     /product="NAD synthetase n=1 Tax=gamma proteobacterium
                     SCGC AAA168-P09 RepID=UPI000381E3C7"
                     /codon_start=1
                     /transl_table=11
                     /translation="MTWLYQDIEISELPEDCVGFVYLITNKISGKKYIGKKLAKFSKT
                     TYKTVKLKNGNKKKKRIKGKIESDWRDYYGSNIELNKDVERLGTENFTREVLFYCQSK
                     AECSYIEAREQFRHRVLESDDYYNGHIQVRVHGSHIKKSRLLLESHSNLDIPKAQ*"
                     /db_xref="UniRef100_UPI000381E3C7"
                     /db_xref="A0A0F6WCR8_9CAUD"
                     /db_xref="smq:SinmeB_5013"
                     /db_xref="UPI000381E3C7"
     gene            121679..123808
                     /locus_tag="BML_08182015_6_5m_scaffold_6_prodigal-single_1
                     34"
     CDS             121679..123808
                     /product="membrane protein TolA n=1 Tax=Klebsiella
                     pneumoniae RepID=UPI000315421E"
                     /codon_start=1
                     /transl_table=11
                     /translation="MRLLQLEPQLRRNYLYESLDISGRNSIILWETAGIKLREAALTA
                     DQIQSLFKEIETAQTASGDNRTMLGKGKDAASAVNKAWEDLKTKIQDSGPIKNFDQKV
                     SDVLSKIGMGADDPQFDGQVNKWVQKYRDFAKKHPIAQGAIYATLIALAGITGAGVGG
                     AVALGLLKMSDQLLQGKRFSSAAYSGVKAGAMAFAASKLGDLIKGMKAGDQIPKVIDG
                     QDIVDVPGVPKMDFQKYDYYLGDSGNVVAVTKGAPNPFTGDLGSAASSASNAASTGSN
                     LSNQILDQSLSNPAGRSAARQAVAAALDSGDITAAQGKELIKQIGSAAANPEAAEQAI
                     TQTLQNVGGSAAKSAAKSAGTSIADIAASTDIPSVDAVGASSEDLFKVGDQKMAKSLR
                     TAVEKMSAEDQEETIAAWRAMLNPDVPVNARQGAGERISELVSKYEGNKAGNAIAAAA
                     EKSADVAAAPGAADAGKAATKAVKGAAEELLKYVGQEAPDGVIKNIAPDGKWIEYTSP
                     TGRLVRDNFPVEMNGKTYNNAGPYLKALLGAPTESISRAGKRLSEGQVYYLFKQVVAT
                     NIKMIQEGTVVTNRLNEGPMDFLKQAAGKVASKASSFGKSLTTKVTAEKLTSAWKKAG
                     SPTDSQEIAAFLSTQGVSPDVVAATFKGMRLPGPGANSNNAAAGAAGGNVLPYPKVVE
                     LVNKLTVKDKLRLIKWVEKNKSTGTAG*"
                     /db_xref="UniRef100_UPI000315421E"
                     /db_xref="kpj:N559_3579"
                     /db_xref="W9B5N5_KLEPN"
                     /db_xref="UPI000315421E"
     gene            123822..124748
                     /locus_tag="BML_08182015_6_5m_scaffold_6_prodigal-single_1
                     35"
     CDS             123822..124748
                     /product="Circumsporozoite protein (Fragment) n=1 Tax
                     =Plasmodium inui RepID=I1XA77_9APIC"
                     /codon_start=1
                     /transl_table=11
                     /translation="MRIHEILVESQNLQEGPILNKLGSAVGKGVGTLAKGVGAVAGGI
                     AGLGGAIKKGFQAGKSTVAGAGDTAAAPAADSKTPTTGAAPTPGAADAAGNAGAPAGG
                     AAGAPAAAEQPAAAGAAGAAGKAGAAGAAGKAGAAGAAGAAGAAGAAGKAGAAGGGAG
                     ATGTPYAQAQKAIQALQPKEKTKIFSLLQKDPKVQSSLANKKPAAGAAAPAAAPAAAP
                     AAAEQPAAAPAAGAAAPAAAPAEQPAAAPAGDVEKPGFLQSKIKGRRSPAKLSQAEID
                     AERERIMGPTSDSVIRRGNLIAEGRLSIFRRK*"
                     /db_xref="UniRef100_I1XA77"
                     /db_xref="A0A060ZDZ3_9ACTN"
                     /db_xref="cter:A606_03345"
                     /db_xref="I1XA77_9APIC"
     gene            124745..125206
                     /locus_tag="BML_08182015_6_5m_scaffold_6_prodigal-single_1
                     36"
     CDS             124745..125206
                     /product="hypothetical protein"
                     /codon_start=1
                     /transl_table=11
                     /translation="MKISEILVENEYERGKDFGTRLVSPSQWFRPKTGGQYQKGKDLG
                     SKILSPSQWFKSNKSSEVDVDSSKEKSKPVEPTFNLSNVKKILNSIVLGEPRYPEDMK
                     VISQLRSKIKNGSIDVSVKSDDLNLALKSVIGNIQLSSDQIKLIKAYADSI*"
     gene            complement(125203..125376)
                     /locus_tag="BML_08182015_6_5m_scaffold_6_prodigal-single_1
                     37"
     CDS             complement(125203..125376)
                     /product="hypothetical protein"
                     /codon_start=1
                     /transl_table=11
                     /translation="MDKEAKALKKDILKMCWYMRGLSYSEAMHLSWEERELVSEIIKE
                     NLDTTKKTGLPFF*"
     gene            complement(125415..126281)
                     /locus_tag="BML_08182015_6_5m_scaffold_6_prodigal-single_1
                     38"
     CDS             complement(125415..126281)
                     /product="Uncharacterized protein n=1 Tax=Cronobacter
                     phage vB_CsaM_GAP32 RepID=K4F6V0_9CAUD"
                     /codon_start=1
                     /transl_table=11
                     /translation="MSSEPLNQNLQTKKNPLAQWYRQPKIYVKLPSKGKFYPNGTLDQ
                     SSNEEYAVYSMTAKDELMFKTPDALLSGQSTVELIKSCIPAILDPWKMPSIDLDLCLV
                     AIRLATYGEKMEVSANCPHCNAENDYDINLQNWLGVYEGYNFVDVVEIDPLTVSIRPY
                     TYQELTKTSIKTLEEQRVFNIINDDNMGDEEKLDRFGKSFVKLTELTVDLIAGCITKI
                     ETPDGAVNDVSMIKEFINNAPKEIFEKIANHVKNLKEKIDYKPVVHCNECSKEYDLPI
                     TMDQANFFAVRS*"
                     /db_xref="UniRef100_K4F6V0"
                     /db_xref="A0A0F9PI50_9ZZZZ"
                     /db_xref="K4F6V0_9CAUD"
     gene            126351..129017
                     /locus_tag="BML_08182015_6_5m_scaffold_6_prodigal-single_1
                     39"
     CDS             126351..129017
                     /product="hypothetical protein"
                     /codon_start=1
                     /transl_table=11
                     /translation="MAQPVLVDIPGIGTIEAKNAASEHTLNEILKILKKFEKQKLGSG
                     AGGAGGKDKGKDKDGKGNTPTPADKKEEEEKKKTTSTLARMSSTVKSVAGGLIGLGDS
                     ITNTISKFANVGDSMTAAAGIFSSIPLVGTAFAAVAGAAESVTKSFQDAASSGATFGG
                     SVNRFAGAASAAGMTMEQFGSFIRSNTEAMIGFGGTTEQGAKRFTEVSRAVRATSSDL
                     YALGFGTKEINQGIANYGKLLRTQGIQEGKSTADLTKGAKAYLKEIDALAKVTGVERS
                     AKEAEMQAAARDAQFQGAMANQSEEVRKSFLSTLGGLAGGMQGPLGNFAKDILATGTA
                     TTEENQKLLAQMPRSGAMLQELRAKMQRGEAVTEEERNRLNNLMAEEGAHAAKQLGGT
                     FAAAPEFAGTMNALTLAQSMQKNAITQATAEQKTAQSETDKMNEKISKSKEALAAFSN
                     SFQMALANSGLLDLLMKAFQFTADLVMTYLVPAFQLMGTILTEVGSALIDFLQPIIKQ
                     IGDFIMMHVIPAFMDLWPIIQTIGGVINDYILPVFVSLGGFILDNILPILAGLGAGLL
                     TYGAIVAAASLKQAYNTMTVVSESGARTGLLTSLAAQIKATWAAAAAALGLSAPMLGV
                     IAAVTAVVAIFYALYRNGWTLGTVFEALKDNIERFGMNIMEFIDMIRSKLPESFGGLS
                     KEETELRAKEREKRRKELDEKEKERDKERAAKVKERGFETKEDQRKQLQFKFDNKKLG
                     IAQAEIKTMDEKLAKEQALSLSDPHAMLKGLAASEKSGFIKDAPAAAATPTPQAAQTA
                     AGATPAGSTAQSTTNASSSGTGGSTSDTASSGSKSPTQDAAVSGLTALNNSMERMIAI
                     QRQTNQLLQNQLRVQENMSGNLSGDLFTSIAA*"
     gene            129032..130729
                     /locus_tag="BML_08182015_6_5m_scaffold_6_prodigal-single_1
                     40"
     CDS             129032..130729
                     /product="Portal vertex protein of head n=1 Tax
                     =Cronobacter phage vB_CsaM_GAP32 RepID=K4F9K9_9CAUD"
                     /codon_start=1
                     /transl_table=11
                     /translation="MSWKKHFTPVDISNMQSSSMSPLSSARRPGPARTNYSSYLPDVY
                     AGAPNRIERYMQYDTMDMDPEINAALDILSEFSTQKDKENSTPFNFKFKNKPTNTEVK
                     ILKDSLQKWTKEQQFETRIFRIVRNTFKYGDCFFIRDPQTKKWLFVDAAKVTKIIVNE
                     SEGKIPEQYVIRDLNFNFKNLVAVTPHGTTNTAPSGMSSYTSGGGFGRGFVGDAARAT
                     GTRFQNEANEVTVDAKHIVHISLSEGLDNNYPFGNSLLESVFKVYKQKELLEDAIIIY
                     RVQRAPERRIFYVDVGNMPAHMAMSFVERVKNEIQQRRIPSSTGGGTSVIDSSYNPLS
                     TNEDYFFPQTAEGRGSKVDTLPGGTNLGEITDLRFFTNKLFRALRIPAAYLPTGIEEA
                     ANTISDGKVGTAYIQELRFNEYCKRLQASIVETFDLEFKIWLDSKGINIDNSLFEIKF
                     NNPQNFAAYRQAEIDTQRAAVYAQVSQIPYLSKRFSMKRFLGMTQEEISENELLWKEE
                     NAAMLKPPANPAGEMRSAGITPGGIAADAEAQSAEAPADMAAAAEGGAEAAPAEPAA*"
                     /db_xref="UniRef100_K4F9K9"
                     /db_xref="A0A0F9QJG2_9ZZZZ"
                     /db_xref="K4F9K9_9CAUD"
     gene            130743..130988
                     /locus_tag="BML_08182015_6_5m_scaffold_6_prodigal-single_1
                     41"
     CDS             130743..130988
                     /product="hypothetical protein"
                     /codon_start=1
                     /transl_table=11
                     /translation="MLLNEFIYYSNSSSEIASDRRYESDRDSDVLKRSDTRKIRLTLG
                     QINKLRMASEAHEAERDSELEFIKQMYGQPPAEQPAA*"
     gene            130954..131634
                     /locus_tag="BML_08182015_6_5m_scaffold_6_prodigal-single_1
                     42"
     CDS             130954..131634
                     /product="Uncharacterized protein n=1 Tax=Pelagibacter
                     phage HTVC008M RepID=M1ID85_9CAUD"
                     /codon_start=1
                     /transl_table=11
                     /translation="MDSHQQNNQQHNISSNRNQHIPAFVVGNGRSRLTIDPNSLLRLG
                     IVYGCNAQYREYDPHHLIAVDVKMVNEIIASGYHKTHSVWTNPNKGISTKTNINFFNP
                     HKGWSSGPTSLWFSAMSGHKEIYILGFDYQGLPGGRFNNVYADTFNYKKSTDAATFFG
                     NWLSQTEKVIKEYKTVKFFRVVENGGYVPDKLGPQLPNLSHITFDDLNNKFGGSIYSY
                     QKLQKTTI*"
                     /db_xref="UniRef100_M1ID85"
                     /db_xref="M1ID85_9CAUD"
     gene            131701..132501
                     /locus_tag="BML_08182015_6_5m_scaffold_6_prodigal-single_1
                     43"
     CDS             131701..132501
                     /product="Putative nucleolar RNA-binding protein n=1 Tax
                     =Trypanosoma vivax (strain Y486) RepID=G0U018_TRYVY"
                     /codon_start=1
                     /transl_table=11
                     /translation="MAEKNPLVEQMLEHLVNGEQQKAEDLFHEYVVSKSREIYEGLIE
                     SEIAEEDEDEDEDKNKKDVDVEEDFEEIALEADPTDDLEDELDGDKEDDMDMDMDMDD
                     ESGDKDPEELFQDLDAIVDELQAKFDSMKDSDDMGDMGDDEEVKDDFELETVREYVEK
                     VPAGHGAEKKGQAEKADGSAGGMKFSANNMGGTTANLRGGEAKEASKGTAGGLANNKP
                     QDMKTGNINVPGGKAGGAFSKKEPGHGAEKKGAGEGSTDGQSLFRGRR*"
                     /db_xref="UniRef100_G0U018"
                     /db_xref="K6UTR1_9APIC"
                     /db_xref="nou:Natoc_1586"
                     /db_xref="G0U018_TRYVY"
     gene            132508..133140
                     /locus_tag="BML_08182015_6_5m_scaffold_6_prodigal-single_1
                     44"
     CDS             132508..133140
                     /product="Prohead core scaffolding protein and protease n
                     =1 Tax=Escherichia phage PBECO 4 RepID=L7TQE4_9VIRU"
                     /codon_start=1
                     /transl_table=11
                     /translation="MMKTALSEHLSFDQAKIVLERDESSDGKKSLHLNGICIQGDIRN
                     ANQRVYSSQEIGRAVKTLNEQISGGYSVCGELDHPQDLKINLDRVSHMITKMWMDGPN
                     GYGKLKIIPTPMGQLVSTMLESGVKLGVSSRGSGEVDSNGSVQGFEIITVDIVAQPSA
                     PGAYPTPVYEHLMNNRGGYQAFKIAQEVKGDPKAQEYIAESLKRIISGLR*"
                     /db_xref="UniRef100_L7TQE4"
                     /db_xref="A0A0F9TS85_9ZZZZ"
                     /db_xref="L7TQE4_9VIRU"
     gene            133154..134299
                     /locus_tag="BML_08182015_6_5m_scaffold_6_prodigal-single_1
                     45"
     CDS             133154..134299
                     /product="Uncharacterized protein n=1 Tax=Cronobacter
                     phage vB_CsaM_GAP32 RepID=K4FB44_9CAUD"
                     /codon_start=1
                     /transl_table=11
                     /translation="MLDFVKQLFESNVISEETKSEIEQTWQQRVQENREQVTEELREQ
                     VTAQLREEFAQKYEHDKAAMAEAVENMIADRLIAELSEFAEDRQGLIEARAKYVAKMK
                     TDAGMLESFVLKNLQKELAELHEDRKSVADNMAKLESFIVDALAKEIAEFHSDKKDLA
                     ETKVRLIKESREKFETLRTSFIKKSAKVVENAITNGIKTELTQLREDIESARRNDFGR
                     RLFESFASEYAASYLNEKSETAKLMKIVKQKEAELNEAAKVVAETQKIVESKETQLKI
                     ARDLAERKEVMSELLGPLNGDKRSVMRELLESVQTEKLVSAYEKYLPAVMDGATTQKK
                     QALTEAAEPAPSQQKEVVTGDKQAQQIGGEEKSAEIFDIRRLAGLKV*"
                     /db_xref="UniRef100_K4FB44"
                     /db_xref="A0A0F9QPC4_9ZZZZ"
                     /db_xref="K4FB44_9CAUD"
     gene            134311..135492
                     /locus_tag="BML_08182015_6_5m_scaffold_6_prodigal-single_1
                     46"
     CDS             134311..135492
                     /product="Precursor of major head subunit n=1 Tax
                     =Cronobacter phage vB_CsaM_GAP32 RepID=K4F9L0_9CAUD"
                     /codon_start=1
                     /transl_table=11
                     /translation="MSQLLESRWSETKDALLEGLQGNKRTVMATTLENTRKYLAESAT
                     AGATSAGNVATLNRVILPVIRRVMPTVIANELVGVQPMTGPVGQIHTLRVRYADAFNG
                     GTGTSVAAGEEALSPFKIAEGYSGNDTVAGLKPGSTAALEGQAGNRLSIQILKQTVEA
                     KTRKLSARWTFEAAQDAQAQQGIDIEAEIMAALAQEITAEIDQEVISSLMNLAGTAAL
                     TYDQAAVSGTATFVGDEHAALAVQINRVSNLIAQRTRRGAGNYAVVSPTVLTLLQSAT
                     TSAFARTTEGTFEAPTNTKFVGTLNSAMKVYVNGYATSDDVLIGYKGSSESDAPAFYC
                     PYIPLMSSGVVLDPSTFEPVVSFMTRYGYVELTNTASSLGNAADYLGKVQVTSANLRF
                     A*"
                     /db_xref="UniRef100_K4F9L0"
                     /db_xref="A0A0F9QJK5_9ZZZZ"
                     /db_xref="K4F9L0_9CAUD"
     gene            135541..135831
                     /locus_tag="BML_08182015_6_5m_scaffold_6_prodigal-single_1
                     47"
     CDS             135541..135831
                     /product="hypothetical protein"
                     /codon_start=1
                     /transl_table=11
                     /translation="LFDLNTFTMQIESEKDFSELRKQLAIWRKRFPMFRHDVNQIENI
                     IEIHIQNHSIALVFYRQTKKKNYLEDAQKEIDNINRVVSTVEKLELMAMLSQ*"
     gene            135920..136297
                     /locus_tag="BML_08182015_6_5m_scaffold_6_prodigal-single_1
                     48"
     CDS             135920..136297
                     /product="hypothetical protein"
                     /codon_start=1
                     /transl_table=11
                     /translation="MGRPLRKDVNGVDVIGTYVSNTGVRVEFYDSALRDDGIIIKQRG
                     AKTFVVARVGTPATRATAVLKNGAPSAAGEMRLFGWLGGNGGTSVNLAKITKRVATDF
                     TGKRYTWFLENDSSNDYIVLTAL*"
     gene            136312..137379
                     /locus_tag="BML_08182015_6_5m_scaffold_6_prodigal-single_1
                     49"
     CDS             136312..137379
                     /product="Uncharacterized protein {ECO:0000313|EMBL
                     :KKN12951.1}; Flags: Fragment;;  TaxID=412755
                     species="unclassified sequences; metagenomes; ecological
                     metagenomes.;" source="marine sediment metagenome.;""
                     /codon_start=1
                     /transl_table=11
                     /translation="MGQVVQTNGDYIIRAIPDPVTGGRIVLDTGANVGEVRVTGNLIV
                     TGDVLNVESSQLNIQDNTITINFGETGAGVTLDYSGIEVDRGSLPNAALVYDEINGYW
                     FLAAGSVPGPFSFSADDPTDLTPRSASRLKLKEILTDAGTDAGDLLLIGEGSGVLKVG
                     NRAPGYETFVTDDDDIPNKRYVDDAIQNNPTFQIIGDAPADPLNPFPNDATRVIITDT
                     DVAGSAAYFAANTGYTTYGESAVSVLVDGSLIAQFFTNRLEVGGLEIAGGDSSYEIST
                     KSGISNENIFIRTQGTGMLETNYGIELHRIGTPGAYPIDATMLYSHSPGAGKSGLYFY
                     HDQDRDELISKRRALLFSMIF*"
                     /db_xref="A0A0F9QIF8_9ZZZZ"
                     /db_xref="gwf2_scaffold_54_319"
                     /db_xref="scn:Solca_0840"
     gene            137389..137790
                     /locus_tag="BML_08182015_6_5m_scaffold_6_prodigal-single_1
                     50"
     CDS             137389..137790
                     /product="hypothetical protein"
                     /codon_start=1
                     /transl_table=11
                     /translation="MITNYENPPDTIALLNSSNQNSDAKLVFVSTSNGKSSGTPIKNA
                     ITTIALCNTGTGDLDLTDETIDQVIVSIFIVKATKAYGVGNRIVSNLIIPAGETVFFN
                     DERIILDEEDEIWVGSSAPGLLAVTISSLEV*"
     gene            137787..138320
                     /locus_tag="BML_08182015_6_5m_scaffold_6_prodigal-single_1
                     51"
     CDS             137787..138320
                     /product="hypothetical protein"
                     /codon_start=1
                     /transl_table=11
                     /translation="MKFLKSQNTSKWTVNNYRFYSNEYGRYVMNGTGALRLPKGTTDQ
                     RPLINYSPIPPDGTGDPVRIPNEADGYIRYNTTLNIVEAYVGGGWEIVTAPATTGIFK
                     QTLGPGDYVTSLFGPLDRDPQADDNILVFIENVFQISQTNFNILYNYEGSGDAYIQFT
                     SPVPLGKYITIYFGFSN*"
     gene            138363..139280
                     /locus_tag="BML_08182015_6_5m_scaffold_6_prodigal-single_1
                     52"
     CDS             138363..139280
                     /product="Uncharacterized protein n=1 Tax=Synechococcus
                     phage S-MbCM7 RepID=V5UTB4_9CAUD"
                     /codon_start=1
                     /transl_table=11
                     /translation="MAIRFADRVKVRSSSFGTGDFTLGQVVPGFQSFSVIGDGNQAYY
                     CIVDAIGNWELGLGTYDLDSTQEVLTRDTVIDSSAGGLKINFPRGGKTVFVTIPSTIS
                     QTVADSVLNTLAGPKGDKGDPGVSITYEHRPEFQNDGALLRLEASDSTVSDIKLAEGA
                     NVTIEKTDPSTITISATSSLATRETAGVATGAFANGSTLNTSITGFKGYKLYKIQVSH
                     ACRVRIYTDAASRTADAARAEGATPVVGSGLVAEVITTGAETRIIAPAVTGFNNEAIP
                     TTAIPVSITNKSGGINNITVNLTLIQIEQ*"
                     /db_xref="UniRef100_V5UTB4"
                     /db_xref="A0A0E3FGE3_9CAUD"
                     /db_xref="V5UTB4_9CAUD"
     gene            139294..140892
                     /locus_tag="BML_08182015_6_5m_scaffold_6_prodigal-single_1
                     53"
     CDS             139294..140892
                     /product="hypothetical protein"
                     /codon_start=1
                     /transl_table=11
                     /translation="MPTILGGGLGEEESGLDTGLVAQLGRIGGKLLAPNMLRNGVDLA
                     FDTDLLYLKVSPQIQGTPSTNDPVLDPQISVLREPPYSDGDPNFGQGSEGRGIGINTN
                     NPVYDLDIRTNLKTTIAQATDAAYIDNFYISAPQTISTVTGNINLFMTGADPTAIFDN
                     LGITDSGLNPRLLFNGNVISSFSNQNINFDPNGTGFVELQANTEIVGDLVVSGNIDLD
                     GNLRTNSNIIIGDNPMDVVIINTEFTQDIVPGSDLLFDLGKSNKRWSAAYIDDWTKIN
                     NIIPDRAIVDNNMEIGGSNNVIRTTSVNDDIFISPSTGDSNIEQLVFNNDTIFSLMQQ
                     PDLDPSLTAAGILAAAAGDPNADIFNTITSGPEYFLGGGQVVRTLRSGKLGDIRNDLD
                     NPNILNVDDAQKVLDITSYSGSTVNEAIWYYTQLKSTIISNPSEYAKWGLSSVNLTDT
                     PFTLQSTGTGYIKFSDTGGLVIPTGNSAERTYAEVGATRWNTELQQLECFDGEIYIVA
                     TGPGAVVTNDLMVELAITRALFLG*"
     gene            141044..142099
                     /locus_tag="BML_08182015_6_5m_scaffold_6_prodigal-single_1
                     54"
     CDS             141044..142099
                     /product="Fiber n=1 Tax=Prochlorococcus phage P-HM1 RepID
                     =E3SML2_9CAUD"
                     /codon_start=1
                     /transl_table=11
                     /translation="MAIGRISGPLLKANLVRDGVDLAFETDLLYLDVVNSRIGINNSS
                     PSTDLEVTGITRTTTLQVDDQLDVGNLSFTGNDITSSSNVINFQAAAGEATVYHSRLV
                     VDDFQLSGNTIATTVSNSDIEIRPNGTGVIQLQANTNITGNLDVTGDVSATGSITLGG
                     NIIIGDQSTDTITINASIQSDLIPDADNVFALGNPSFRWKDIHVNNFYTTTINLPNLN
                     IGNLILSNNTITTTSGQDINISGNGTGGVRLGNLKIVNNIVTNISVNAITQFISTGTG
                     YFKIAGTNGFVPPKGTSAQQPAVREAGMTRYNTDSRALEVWDANANAWANPAGASGAV
                     SETDANEISAIYALILG*"
                     /db_xref="UniRef100_E3SML2"
                     /db_xref="E3SML2_9CAUD"
     gene            142107..142439
                     /locus_tag="BML_08182015_6_5m_scaffold_6_prodigal-single_1
                     55"
     CDS             142107..142439
                     /product="hypothetical protein"
                     /codon_start=1
                     /transl_table=11
                     /translation="MPTVFRMSTATNIGPTPVDVLQIGEGIRATVVGCNLANTTLFET
                     VAVDVFVVDEESTAALYVKNVIIPPNTAVKLITGGEKLILPETAGLRVSSSVDDSVDV
                     VISYVEIS*"
     gene            142450..142818
                     /locus_tag="BML_08182015_6_5m_scaffold_6_prodigal-single_1
                     56"
     CDS             142450..142818
                     /product="hypothetical protein"
                     /codon_start=1
                     /transl_table=11
                     /translation="MSAYYFGRTPDDLLGNSPQYFYALRRNDDGELYLVRSDQLIDKD
                     SYEINTPGSPIDDFQDFEAGVDFFDAIDDNHDLIYKNMKYPQYKWDSRAGFYYIDSEG
                     NFVQRLFSGFEYPEGVSSNG*"
     gene            142830..148433
                     /locus_tag="BML_08182015_6_5m_scaffold_6_prodigal-single_1
                     57"
     CDS             142830..148433
                     /product="Conserved domain protein n=1 Tax=Micavibrio
                     aeruginosavorus (strain ARL-13) RepID=G2KMH2_MICAA"
                     /codon_start=1
                     /transl_table=11
                     /translation="MAEFRIGQFRYSWVGPWITGTAYKRDDVVSYGGSSYVCIRTHTA
                     DDNFYDDLNFIFPGDTAPSPAWVVMTEGISWQGEWQSSTFYNIGDIVLFSGSVYYCVN
                     GHQGGSSLNDNLSDWEIYTFGRRFLGEWTPNTAYGQRAFVRYGGQIYKCVEGHTSGNT
                     VQGLEADQSKWEVSFDGVEYVGPYQQDYRYKVNDLILYNGSLLRCNTGYTSESEDFDA
                     AKWDIEFFGQEFEEEWNANEYYGIGSVVRYGGWLYYAVAANNGKPPINSIYGSYGVEN
                     FWTPFSKGIRYRGPWSVNTEYKTGDVVRRGGNLYVAILDTVADASTLDYLDDSNWEIL
                     TVGQNWRKEWSENTLYSLNDLIIFEGSVWKCTVAHVSSDQNYPGDNGSGFDYWDLVLE
                     VAQRQGMRERGDLLTYDLSRELAGDTSTFGPARVPIEEPGKILTIDSNDSLFYNNIGS
                     ISRTLFVSTDGQDDAVDPLRGSSFRPFKTIRYACERADDDFSGFTTVSVGAGLYEEIL
                     PIIVPARTVVLGSELRSTTITAAGPIAALSLDRTYTIATLARLSGIVPALLLNQTVNK
                     TAGNPLEPQQAFKTVQIGVPFDPPQYDFITEEEIFESFITETEQAIGNTAVAAAIQTL
                     IATKINYINFFLASGSTNPAVVGTNVAVTIEAFTDAVLILEANKDFLVEEALAYMRST
                     FPDYAFDEIFYRRMVHLYVDAWKYDIIYTGNYKTIMAARYYRNSVLGNTTEDMFYVRD
                     ATGVRNCTLKGLAGTLNPPTVFDLYQRPTGGCFVSLDPGWGPNDNRTWINTRSPYIQG
                     VTTFGTACIGQKIDGSLHAGGNKSIVSNDFTQVISDGIGAWVRNNGRAELVSVFTYYC
                     TIGYFAENGGIIRAANGNCSYGNFGAIADGVDLTEVPKTALVNNRVQQAQVAATFAGE
                     FNDEIQILEYANAGIDYTTASANIIGAGVGASVQFEDFRDDAMFEVRLLDSSTEIAQK
                     IGGSGYSVSQSNAQPHLTPGGDAYSITIASNDENDESDYLGKRLIITGGTGTGQYGYI
                     TAYDTLTKVVLVSRESDNQPGWDHVVPGTPLRPVFDTTTFYRIEPRPIFTEPQFTVNN
                     ANIPASTGWINVVYGETFQTFTNVYIDYDVNEIDPALVDLLVAKFTVTKRGRDYLLVK
                     TGSGQGYTAFQELTISGSKVGGVNGINDITVRVLTTGEDSTNPLDTFDWTGLGASGVF
                     VATSTAAFVGSYSRDGQTWPDVFNFPSFGDWRCIAAVTERGSSLLTGNVRFVAIRRGS
                     NVAASSLDGITWTARIMPASRNWNDVCYGNGRFVAVAGNNNSFATSTNGTTWTLGTFP
                     SFGDSTINEWVSVCYGRGRFVAVANSGNVFATSTNGTTWTVGIMDVIDDSSARDWVSV
                     VYGRGTFVALSSQGDIAYSFNAVDWAGSQMPTQDGSTMMNWKKLTYGNGLFFAVCDTG
                     NAVIGGDPTSGPTTFAATSDNGLTWQGRTLNIARNWTAVTFGNPYLEAADSTVGKNTP
                     IYVAVASGSSIFNRIRTGARAKGRVTVGSGVIGSVRIWDPGSGYQDAPVLTVIDPNRN
                     EAVLADCRTGDGVLAQPTRVSGGTGYRSITTRVTINGDGRADIIPRGKFVYLDDLPSI
                     PGPGAQVIFSTLDQIYTTVGITEIVENDDGTFRARFRLSPELKVRDQLEHQTNVILRE
                     RYSQCRITGHDFLDIGTGNFEETNYPELYSGLFFSAEENEVYEESGGRVFYTSTDQSG
                     NFRTGELFAVQQATGVVTISADFFDLSGLTELRLGGIRLGGTGAVVREFSTDPLFTED
                     SNNIVPTQRAISQYLANRLSVGGSEIATASFIAGLVLVGPDRIGHTLQGRIILPRRMD
                     FVGPQAGVRGVALAQAMFLRTEDEF*"
                     /db_xref="UniRef100_G2KMH2"
                     /db_xref="mai:MICA_2363"
                     /db_xref="86284401"
                     /db_xref="G2KMH2_MICAA"
     gene            148467..156083
                     /locus_tag="BML_08182015_6_5m_scaffold_6_prodigal-single_1
                     58"
     CDS             148467..156083
                     /product="Uncharacterized protein n=1 Tax=Synechococcus
                     phage S-CAM1 RepID=M4QF90_9CAUD"
                     /codon_start=1
                     /transl_table=11
                     /translation="MAEFKLGRIRFVWKGDWTTATTYFKDDVVKYGGKTFICQVGHTS
                     AGNFYTDLDFVPTKWNQMTDGSEWRDEWTTSTFYKENDIVRYGATIYICNESHTSAAT
                     VGAGLEADLANWDIFVEGLDWKGDWTTTTQYRKNDLVRYGGYTYVCITAHVSDSSATD
                     GLEVDSANWETFNPGIEYKGEWSASSVRYKVNDVVKNGAGLWICVTAHTSAGSFESQQ
                     ANWSQFVKGFEFEEGWNVGTTYQPGDIVAYGGNQYIAKTNHVGATPSTSTTNWSLFTE
                     GFNWVNDWSFGTSYRIGDVVRVNGNTYIAIADAPAVTLTITNTTALTDNFTTNTTTAA
                     LSAGMSVRFTGTTFGNVFTGATYYVSTVPNTLDFTIATTPGGIKFEVITASGSMTATA
                     GFHPANSTGRWQLLTKGINWAGEWIDDNEYELGDAVRFGSNAYICVQKHRSEADDGSS
                     VVATGGGAANSRPDQDTSATYWNILSIGSETSVLTTRGDLVFFNNNGPARLPIGIEGQ
                     ILRVSEDDLPEWITLGAADFTYYVATNGTDEPAPIHGRSWDKPFKTIRYACEQVERGP
                     RNPIAKRLLEMNRVFIQREVTEWVQYQIANAGGSGIWNNFVYDEFRCERDTGFIIDAL
                     IYDLSHGGNIKTRGAAQAFVNALIDSPGQYITLSAEKANDIAAWNYMLEVVESVLDQE
                     APAVNYQTLNGDNSTKIVDQFFDADLGPTENVLPTINELITVITNALEDEDDSRIPAR
                     YAPSNLIRIATGRYRETLPIIVPELTCVIGAELRSTNAGPAGSLVDTSDVRYSLGALG
                     RLEAIISDVVTGGNVTESSGNTETQNIDWPLADADEGNDLKLLVRAMAHKIDFNLGTT
                     VLQSSANPTNYNTSYLTGFGDARTLLRENKKFMQDEVIAFIAANYPSVKYSKTVCRRD
                     TGYIIDAMAYDLTYGGNAMSVQAGLAYYDGPGSQLMIDSTEITATIASYGRLKTVMQQ
                     LVSNTTVTRSSGNSSIQWTDSGLSGGTAATALIGANIDIITNIIAGDSTGGNPPQTRV
                     TSITAGNVANTAANHGLNVGDTFVPEVSGNGFIAGTTYYVLTTPALNQFTVSTSFGGS
                     AATLVNGTGLDIEGAIVNRPATAWVAALGTGLVTAYTSLSAQSESIAANTITFLTSNY
                     PDLVYNQAKCSRDVRIIIDAVAYDFMFNSNFQTFKSAYAYLRSSASEVFSLGQKDATR
                     AALEYVKTSVQANVSSNATAQARTEVLMTLLDTILFAATNEGSPCATSERTADYAVLQ
                     LERNRNYIVAEIDAWIDSTYTTTATNTADTTNLITVSSTSWLQRNTAIKFTGTTIGGI
                     VAGQTYYVQNVVSATTFKIATTRNSNTPLTLTTASGSMTVSLVYNSELCLRDVNEYIE
                     ALKYDLKYPGNYKSLLAARYYSNAVRGSLEEDMYYLRDGCGVRDQTLDGLTGDLLAPN
                     EYGTSRVSAGAYCSLDPGWGPDDYRAWIITRSPYIQGVTTFGTAAIGQKIDGALHNGG
                     NDSMVSNDFTQVISDGIGAWVANNGRAELVSVFSYYSHIGYLSTEGGRIRGTNGNNSY
                     GDFGSVAEGFDQTETPNTATVDNKFQFNATVGSVNTDGASMLNFEFENAGIDYNEAVW
                     TLTGGGINASATANEFRDGGVYTVRLTEVDDPDPNSSDAYDGQFGGFGYITNSNTAQG
                     GTTTSINLAATDSELSTAYVGMKVFLTAGRGVGQFGIISTYNNGTKLATVIRESDGAP
                     GFDHVVPGTTILGPDASTTYTVEPAISFTAPTYSSTVGTAADSAAYSDILYTDTIATY
                     IGITGTASGSGINAAFNILRKGSKYFVFVDSGGTDYERLETVTIPGTSLGGVSPANDI
                     VVTATSVDPSTGAILRIDFEGVGIGGNYIAILSTGSDDAITSTGGAWTSNPNNLPSST
                     TWSALASGKLTNTISITSTVSGTAYRIATLGTANNFPAIGAPVAQVGVDFIANAAGFG
                     DATVTPLVIRTIAIETGGQATAYSDNGGQTWTAGGNLPSTGSWVSVAYGAGRFVCIKT
                     GSSDSAYSDDGGVTWIAGGALPASTTWTSITFGANKWVAVASGGVQAASSVNGGQTWL
                     SRTLPASSNWSSVTFGNNRFVAVSSSSGTAAAFSFNGFDWTASTITNAAYNNVTYGQG
                     IFFAVGNGTTASSSEDGVLWISRTISTSNSISVAFGNVSRTPRFRTISSSGSSNTSEI
                     VCGARARARAFVAQNRIFAIRMTEPGSSYTSAPTMTITDPNDVFAAPFTVRIGSGVLA
                     TPTFNNRGTGYITGSAEIFSGNGYADFYQSGSFVAVRRLSARPVAGSNVVFNSLPDRT
                     FKLVTVVTFLGDTDGSYTAFFQISPPLTINQAPEHGDGITTRIRYSQVRLTGHDFLDI
                     GTGNFIETNYPGAPSQDPNPAQETVANNGGRVFFTSTDQDGNFRVGDLFAIEQSTGIA
                     TLNADAFNISGLQELNLGNVTLGGGSATITEFSTDPFFTADSDNVVPTQRAIKAYIAG
                     QIGGGGASLNVNSVTAGSIFINSNQITTTTGVGININATFEFRRGVTGVPLALNYYFK
                     *"
                     /db_xref="UniRef100_M4QF90"
                     /db_xref="M4QF90_9CAUD"
                     /db_xref="tpx:Turpa_2384"
     gene            156104..156424
                     /locus_tag="BML_08182015_6_5m_scaffold_6_prodigal-single_1
                     59"
     CDS             156104..156424
                     /product="Uncharacterized protein n=1 Tax=Acidovorax sp.
                     CF316 RepID=J0U857_9BURK"
                     /codon_start=1
                     /transl_table=11
                     /translation="MATGRLGINDLAAATNATLYTCPDNTFAVVTVSLCNRSGSNTTV
                     RIAVASADVPLDSEFIEYDATVLSKGVLERTGIVLAAGEKIVVRSSGTGTSAVAYGIE
                     TSTA*"
                     /db_xref="UniRef100_J0U857"
                     /db_xref="J0U857_9BURK"
                     /db_xref="acz:Acaty_c0134"
     gene            156438..157079
                     /locus_tag="BML_08182015_6_5m_scaffold_6_prodigal-single_1
                     60"
     CDS             156438..157079
                     /product="Phage tail fiber-like protein n=2 Tax
                     =Synechococcus phage S-SSM7 RepID=E3SL31_9CAUD"
                     /codon_start=1
                     /transl_table=11
                     /translation="MGRRVTVGVVPGGIGQLSVENNTVRTVDTNANLTLTADGTGIVQ
                     INNDATFLSNITVNAQGDLRLADADSSNFVAIQAPAVVGSNYTITLPAAVPTQNNFVL
                     QSDTNGVTSWTSPKTFNYVTQTTSFNAVTFTGYFVNTSSGGVTATLPSSPTVGDTIRF
                     LDVAKTFDTNAFTVARNGNLIQGDAENLTVTSESAAFELIWSGGTFGWRIFSI*"
                     /db_xref="UniRef100_E3SL31"
                     /db_xref="M4PRJ9_9CAUD"
                     /db_xref="E3SL31_9CAUD"
     gene            157092..157934
                     /locus_tag="BML_08182015_6_5m_scaffold_6_prodigal-single_1
                     61"
     CDS             157092..157934
                     /product="Uncharacterized protein n=2 Tax=Synechococcus
                     phage S-SSM7 RepID=M4PNU5_9CAUD"
                     /codon_start=1
                     /transl_table=11
                     /translation="MASYGSYKKLLSDQFQTNAVTTEKLVNGAGVNRGVQWIYNNRAF
                     ICQNCQVGCCEQANGRCCQWTVPAFVSCVTFEIWSGGGGGAGHTCCNCCSFSIGGAGG
                     NYAVRTIAVCPGWTYSVCAGGTWPCHWSHTCNASMGCVSYINGCNLSNFCAVGGCGGI
                     MCNGDAWGGGGLQHFSSGCANCNICGFFGADMGMMGSTGWKMGQSMCRCNGVTSFTGA
                     APMIGKFFTTATTEAWCSCGCYVNWPSGGGASGSSSYCGDWAKCCAAGMGMGGSGIVK
                     ISFA*"
                     /db_xref="UniRef100_M4PNU5"
                     /db_xref="E3SL34_9CAUD"
                     /db_xref="M4PNU5_9CAUD"
     gene            157943..158779
                     /locus_tag="BML_08182015_6_5m_scaffold_6_prodigal-single_1
                     62"
     CDS             157943..158779
                     /product="Uncharacterized protein n=2 Tax=Synechococcus
                     phage S-SSM7 RepID=M4PNU5_9CAUD"
                     /codon_start=1
                     /transl_table=11
                     /translation="MATYSSYKKITTDDLSNGIITSNSLAHGARNKPTQVWIFNPRGL
                     CCQNCQQGCCEQANGRCCLFTVPAKVTRITFELWSGGGGGPGQTCCNCCSFAIGGMGG
                     GYAVRTITTAPGCQYSVCAAGTWPCHWSHTCEAAGGCVSYVNGFNLSNFCVQGGCGGW
                     MCNGDAWGRREFSSGCASCNICSSFGADFGISGSGGSKLGHMGCHCSGADGSFTGAAP
                     MIGLMQGIQGTEVWCSCGCYTNWPAGGGLPGVSSYCNNFAKQCGAGMGMGGSGVVRIT
                     YA*"
                     /db_xref="UniRef100_M4PNU5"
                     /db_xref="E3SL34_9CAUD"
                     /db_xref="M4PNU5_9CAUD"
     gene            158795..159637
                     /locus_tag="BML_08182015_6_5m_scaffold_6_prodigal-single_1
                     63"
     CDS             158795..159637
                     /product="Uncharacterized protein n=2 Tax=Synechococcus
                     phage S-SSM7 RepID=M4PSI1_9CAUD"
                     /codon_start=1
                     /transl_table=11
                     /translation="MASYSSYKRITADSINGSSCGVVPGAAVCAGAGNNYGVEWIFNP
                     RGFCCRNCQQGCCEQANGRCCLWTVPTNVSSVTFEIWSGGGGGAGHTCCNCCSFSIGG
                     AGGNYAARTISVTPGWTYSVCAGGSWPCHWSHTCSAGMGCVSYINGCNLSNFCAVGGC
                     GGWMCNGDAWGPRHHDSGCANCNICGFFGADMGMMGTVGLRPGFGACHCYRTMSWTGT
                     APIIGLTQSVSSSDNWCSCGCYTNWPAGGGMSGTSNYCDNFAKQCAAGMGMGGSGVVR
                     ITYM*"
                     /db_xref="UniRef100_M4PSI1"
                     /db_xref="E3SL32_9CAUD"
                     /db_xref="M4PSI1_9CAUD"
     gene            159665..160393
                     /locus_tag="BML_08182015_6_5m_scaffold_6_prodigal-single_1
                     64"
     CDS             159665..160393
                     /product="Uncharacterized protein n=1 Tax=Cyanophage
                     S-SSM6a RepID=M4PZC3_9CAUD"
                     /codon_start=1
                     /transl_table=11
                     /translation="MAYENPRIEKPFTFPVPNEWRSTEFTAGKTSTWTYKGPRFLTFE
                     IDKESGRETGWCLTTEKELEKPCPLNAVRITVDCTLNDENALVCEIANDCGSQEAVDF
                     RTFRTWKILHEAPEGYNHTWYTDEVEPRDIYDEFTITYDFETGKFNLPVKGWENEGRV
                     DIGWDDVKELRNKFLSDTDGKISDDMPEALQEKWRTYRQLLRDLPTKLAHIPAFQAAK
                     MFPTSPEYTAKSPEVDPRAERDNA*"
                     /db_xref="UniRef100_M4PZC3"
                     /db_xref="M4PZC3_9CAUD"
     gene            160620..161678
                     /locus_tag="BML_08182015_6_5m_scaffold_6_prodigal-single_1
                     65"
     CDS             160620..161678
                     /product="Uncharacterized protein n=1 Tax=Cyanophage
                     S-SSM6a RepID=M4PSI5_9CAUD"
                     /codon_start=1
                     /transl_table=11
                     /translation="VSRPKAYFINGGAGRVICSIPAFEKLAETEEDFIIVCEGGMDFY
                     KGHPVLHDRAYDNWHKGLFDQHVKHRDCITPEPYRVWEYYNQKCSLAQAFDIAINNKG
                     VRDLPPPKVVLNKYEVVQGYNVVQEVKFKTGFDKAVVIQPFGRGIQNQGDFVVDPSSR
                     SLHLNSVLEIVNDLKKEYAVILMSEFPIALEENDNGKYPVAMPQIPDLRIWAGIVDVA
                     DHFIGCDSVGQHIARALGKTATIVTGSTFPINITYPDCKDFDIVDLGEGKRKYSPIRI
                     SMEDHIERANDEIMEMNKDHVQQVIQSAKKRLGKSTRFKGEFKPIEAQPNCCDTKPPE
                     SAKALFSTTGGSLKPINN*"
                     /db_xref="UniRef100_M4PSI5"
                     /db_xref="M4PSI5_9CAUD"
     gene            161690..163501
                     /locus_tag="BML_08182015_6_5m_scaffold_6_prodigal-single_1
                     66"
     CDS             161690..163501
                     /product="nodulation protein nolNO (EC:2.1.3.-)"
                     /codon_start=1
                     /transl_table=11
                     /translation="MTQWIAAITRGHNAGVCLLKDGEVVFAIEEERLSRHKYDGGPYA
                     SMIKILEYTDRLDYLVIAHTQPLKDTAGHVDFTGDDVYTGLARKLGLIDRKANLYDHP
                     QVIDLSHMHHKLHAACAFYRSGFDEAVSVIIDGAGTFIPMQIGNNTEMTWELESIFTC
                     KYPANFKTVYKHQGGRGPWGGVRIEDFPSEQFGEEGTHELIIDDSAGITKAYEAVTQY
                     CGWAPIEAGKTMGLFPYGKPNDKFPPIYSDGGGGDWRTTDRNLIIPTYPNGAEVNFGR
                     YKELHTPDSVWQNKEDVTLLQNRRDMAYAVQTQSQAEALRLIRKAVSETGLKNVIFSG
                     GYGLNCVANYWYLGQLKDEGINFYVEPVSSDAGTCIGAALMVHHKINTDEKVRPYADS
                     LYLGPKYEYTKKEITAICEKYKVNNIKEAVHSDIVDLLRKKNIVTIFQGRSENGPRAL
                     GNRSILFDPTFEDGKDFVNQVKRREYFRPFAGSILHEHAHEWFDMRGMEQSPHMMYAM
                     NCQPGVAEKIPSIIHIDGTCRIQTVKREQNPHYYDLISEFYKESGMPILFNTSFNLGG
                     EPLVETLDDAVRTLANSLMEFLYLPEYGLLIEVKNDV*"
                     /db_xref="bcg:BCG9842_B3391"
                     /db_xref="UniRef100_E3SL39"
                     /db_xref="M4PNQ4_9CAUD"
                     /db_xref="E3SL39_9CAUD"
                     /db_xref="2.1.3.-"
     gene            163494..164216
                     /locus_tag="BML_08182015_6_5m_scaffold_6_prodigal-single_1
                     67"
     CDS             163494..164216
                     /product="Uncharacterized protein n=2 Tax=Synechococcus
                     phage S-SSM7 RepID=M4PMW7_9CAUD"
                     /codon_start=1
                     /transl_table=11
                     /translation="MYKNFINELEVFAVNPDYKLSVIEVGDEKSKIAIVDNFYLNPMM
                     VRDLALTIPPSTNERILNYLPYGNDSGRINAFYILDHLGPIYDKIIKEVFQDFVKDYD
                     NDYFVESFKRATFMVNVMTSNNLPPRLPHVDYPDKRLLASAIYLNTPEECAGGTAFYT
                     FGGNQYADEITYSSKTIDIAGTTPPDHFVVDDCGDWKQIGLAEMKFNRMVIYSQNLFH
                     SPYIKPGMFTNGVYRLNQQFFI*"
                     /db_xref="UniRef100_M4PMW7"
                     /db_xref="M4PMW7_9CAUD"
     gene            164226..165692
                     /locus_tag="BML_08182015_6_5m_scaffold_6_prodigal-single_1
                     68"
     CDS             164226..165692
                     /product="Tryptophan halogenase n=1 Tax=Cyanophage S-SSM6a
                     RepID=M4PSJ0_9CAUD"
                     /codon_start=1
                     /transl_table=11
                     /translation="MKIAIVGGGTAGWMSAAYLSRNLPNSEVVVIDKEVGNSIGVGEG
                     TILDFFDFMQQCRFNFEDWFVNIDATFKAGIRFTNWQKEGSDIWHPFFTAVRYSDYNC
                     NIWEFLAYRNDLDYKDYACMMHDSAVKHNKVDYSDAGLYAFHVDAGKLVTYIQERLKE
                     EIKIIKKEVVQVNRGDNNEITSLGLIDGTLIKADLYIDCTGFASLLKKQKIVDVSDRL
                     FCDTAVAGRIPYEDIDTETRPYVICDAVEHGWIWRIPVKGRLGSGLVFNRSVTDPEDA
                     KDYLVKYWNGRLDRDNVKVIDWTPFYIENAWETNVVSIGLTAGFVEPLESTGISLIIK
                     GLQTLEQRLRISFYTDSDIQLYNSMMKNYFENVIDFVNMHYSDSTNNGPFWEYVRDKF
                     KPSDKQLFIQAIMQNARYRNTMTNKFEPNTYTMFSLTSWICLMNQYGYKFDSDPEFHL
                     ARIADRELKKFYEIEQARKLKSIPHLDLIEFFHSGKTR*"
                     /db_xref="UniRef100_M4PSJ0"
                     /db_xref="M4PSJ0_9CAUD"
                     /db_xref="hba:Hbal_3201"
     gene            165689..167176
                     /locus_tag="BML_08182015_6_5m_scaffold_6_prodigal-single_1
                     69"
     CDS             165689..167176
                     /product="Tryptophan halogenase n=1 Tax=Prochlorococcus
                     phage Syn1 RepID=E3SPT6_9CAUD"
                     /codon_start=1
                     /transl_table=11
                     /translation="MNIVIAGGGTAGWLAALIISKRKPQHTITLVESSLIGIIGAGEG
                     STGSMTNIIQNITFDYGCNEAEFVKSCDVTAKLGIKFVDWSGDGEYYISPITGSYTSH
                     MPLDYSFLHVFSTMAKNKLHTSSADGLLIEHNRDTLTTINGPAAYHFDAHKVGQYFKK
                     VCGSTVNHIESEIQDVVLSESGNIQSLKLSNGADLYADIFVDATGFSRKLMSALGSKW
                     ISYKKYLPVDRAMPFLTKYSLDENIQPVTIARAQHHGWMWQIPLLRRKGCGYVYSSEY
                     ANDGDAQKELEINLGHEIDPIKIIKFDSGRLENLFVKNCLAIGLCAAFAEPLEATSIH
                     TTIMQLENFADGFLGETLEDTIVESKINQYNENFGYMYDLLKDFLVLHYKAGRSDTDF
                     WKYVNSDDSLTDFTREIIEVSKIRIPNSSIFPPVVGTAGWPLWSFILAGTGNLSKKTA
                     IKDLNTFRMTKNADIEYFQYLNAFLSATEHLPNNTLSVKSRQKVI*"
                     /db_xref="UniRef100_E3SPT6"
                     /db_xref="E3SPT6_9CAUD"
                     /db_xref="hba:Hbal_2454"
     gene            167178..167774
                     /locus_tag="BML_08182015_6_5m_scaffold_6_prodigal-single_1
                     70"
     CDS             167178..167774
                     /product="Tax
                     =RIFCSPLOWO2_12_FULL_Betaproteobacteria_65_14_curated"
                     /codon_start=1
                     /transl_table=11
                     /translation="METMLLFPCPLFKFDYNRANETKEKIVNRIKEIEKVDTNNISSR
                     YTAGSYTSFYSIEDIFTESVFDDLKIFIKDSVDQVHYASGLSGELKFNRSWVNINRKY
                     SYHEEHHHCPNVWSGVYYVQAGMDDATISFMNSNILNSSWPYRAKKIYNNDINSSQTV
                     CKAFTGMLLIFPSYLRHKVDQQMNEEERISIAFNMDLA*"
                     /db_xref="88909638"
     gene            167771..168346
                     /locus_tag="BML_08182015_6_5m_scaffold_6_prodigal-single_1
                     71"
     CDS             167771..168346
                     /product="D,D-heptose 1,7-bisphosphate phosphatase {ECO
                     :0000256|PIRNR:PIRNR004682}; EC=3.1.3.-
                     {ECO:0000256|PIRNR:PIRNR004682};;  TaxID=383631
                     species="Bacteria; Proteobacteria; Betaproteobacteria;
                     Methylophilales; unclassified Methylophilales; OM43
                     clade.;" source="Methylophilales bacterium HTCC2181.;""
                     /codon_start=1
                     /transl_table=11
                     /translation="MTIARFKITIGLDRDGTINQDIGYIKNPDNFVPIDRSLEAVAML
                     RAKGYNIVILTNQAGIMKGILTQADVENVNGRMLELLGKAGCSSIDGIYYSTTNLKED
                     IYAKPNVGMFKRAEQELGVKFKGGAFVGDKLSDLKAADKIGAIPILVKTGHGEETLKE
                     LNRFTYRNLKKKTMIFDNLWSFAETLPWNEE*"
                     /db_xref="A0P5V0_9PROT"
                     /db_xref="UniRef100_A0P5V0"
                     /db_xref="nii:Nit79A3_3444"
                     /db_xref="3.1.3.-"
     gene            168343..169980
                     /locus_tag="BML_08182015_6_5m_scaffold_6_prodigal-single_1
                     72"
     CDS             168343..169980
                     /product="nodulation protein nolNO (EC:2.1.3.-)"
                     /codon_start=1
                     /transl_table=11
                     /translation="MRVVGISPLHDSSVAVINNGKLEHYFKEERLSRVKRDGPPVLAL
                     QKLFEVVKGPVDHVCIASPTGDDPCVKYIVTQTKKIFKCPVTDYCQYHHTAHASLAFF
                     NSGFDEALIFVVDRDGSLIDEVAREAESVFYVGKEQVFTTLHKNFWVTDVGSESDIKR
                     FALAKLFKDQRRDYNIDSSMSVVKVYESATSLINQKPLENGKTMGLASYGQDLDFPKL
                     FENGRPLDHQFLHGRFVMAGHSTPIYKDYILKIAPSVTEENFQFYADYAYQVQKQTQD
                     VVLEMIKHWVEKTGINNVCVTGGYGLNVIANQHYIKNLPGVNFYFEPLADDSGNSIGS
                     ALHLYHTLVDDKVKNPLTHTFVHGIKETISKDIGQPCDTDNIARLLLDQKTVAVFNGL
                     AESGPRALGNRSILFDARNPNAKDIVNEIKQREWYRPFAAMVLEEDFDKYFDTMGLKK
                     SEFMTVSFDVKDETIPGVTHVDDTCRVQTVSKELPHIYEVLTKFKSYSGCSVLLNTSF
                     NLAGEPLVDTLEDAIRTFKNSKLDVLWIPEIERCLIK*"
                     /db_xref="bcg:BCG9842_B3391"
                     /db_xref="UniRef100_G8EXU7"
                     /db_xref="G8EXU7_9CAUD"
                     /db_xref="2.1.3.-"
     gene            169944..170627
                     /locus_tag="BML_08182015_6_5m_scaffold_6_prodigal-single_1
                     73"
     CDS             169944..170627
                     /product="Uncharacterized protein n=1 Tax=Simiduia
                     agarivorans (strain DSM 21679 / JCM 13881 / BCRC 17597 /
                     SA1) RepID=K4KHT8_SIMAS"
                     /codon_start=1
                     /transl_table=11
                     /translation="MDSRNRKVFNKIMGPAGSQLKIAENGQDFFVLENTSYKERGFFV
                     DIGAADGITGSNTFILEKFYKWHGICVDPNPVFMQSLFNCRDSFVSTLCVYSETGKIL
                     PFKFCTDENQFFGWNFRSGLKQHLSKINDEVDRSFSMLNVLTISLNDLLELYNAPLNI
                     DYISLDTEGSEYEILKAFDFKKYNVKCLTVEHAFTDNRNKIYDLMISKGYTRVKEEYS
                     GQEDWYIKS*"
                     /db_xref="UniRef100_K4KHT8"
                     /db_xref="saga:M5M_02640"
                     /db_xref="K4KHT8_SIMAS"
     gene            complement(170622..171527)
                     /locus_tag="BML_08182015_6_5m_scaffold_6_prodigal-single_1
                     74"
     CDS             complement(170622..171527)
                     /product="hypothetical protein"
                     /codon_start=1
                     /transl_table=11
                     /translation="MTGRLFTFGCSFTNYNWPTWADLLGLDHGAFHYNWGYAGLGNRA
                     IAERLAECHARMEITAEDTVIIQWSSPLRHDYMRTNVRKTEGTFWATHGSVFSKENSK
                     VFDYKWINTFWDEKAYLIHTLNNIILTIKFLEGIGCKWMMTSMNDLQLVGNELGDNTF
                     GGEYQPPGRLRKFYDVFPDLSFYKEAIWDKYPNKWVDPIINVVEESHELSWSFNFDKN
                     RDIEKSYPVKDGMWDEAHPTVRQHAIWMLKLKDEMGLDPKFSPEQIYLIKQIEEIKEN
                     TKTFKEFEDGIMGTEWFVQRQYRGL*"
     gene            complement(171529..172404)
                     /locus_tag="BML_08182015_6_5m_scaffold_6_prodigal-single_1
                     75"
     CDS             complement(171529..172404)
                     /product="hypothetical protein"
                     /codon_start=1
                     /transl_table=11
                     /translation="MRLFTFGCSFTLYNWPTWADLLGHSFLLHQNWGIAGAGNRAIAE
                     RVAESHMINKFNNNDVVIVQWSEYNRNDYAKFNRISKNGTMWCTLGSPASLPNKEIYD
                     LTWFKKFWDQKAYYIHTLNNIILVQQLLESTGCKWYMTSMNDLMLPPVEAENLTEDTD
                     KFNLFDVNRDLLDYKKFIWDDRTTNWLPPLIEEKWVSSDLDWVFNIDPAEKKDVPYFQ
                     PRGTKFVEPHLTTKQYANYLNKIELDLPLEHNLIKESVEEFECIYEESDHDWNQFMTS
                     LNSNKFNIIKPIFGK*"
     gene            complement(172406..173884)
                     /locus_tag="BML_08182015_6_5m_scaffold_6_prodigal-single_1
                     76"
     CDS             complement(172406..173884)
                     /product="Bacterial tryptophan halogenase n=1 Tax
                     =Prochlorococcus phage P-SSM2 RepID=Q58MD8_BPPRM"
                     /codon_start=1
                     /transl_table=11
                     /translation="MKTIRKIAVVGGGTAGLVSALILKTRFPSFEIDVIRSEKIGIVG
                     VGEGSTEHWTAFMDFIGIHYFDIVKECDSTFKSGIMFKGWGQKDFLQSISSGFSQTEK
                     KYHYAYARQISNNAEPRELMSSHTWDSSVNTWFMSNHNSSPVLQFHFNTHKLNDFLTM
                     ISEYKGIRFFDDEINDICLNEQGEISSIKGNKDQYEYDFYVDSTGFKRLLIDKLGAKW
                     VSYSKYLKMKSAIMFASEMPSGNIPMYTTAQAMDNGWMFSIPTYGRTGNGYIFDSDYI
                     DKNSAHKELEKFLNKSVDVNKEINFIPGALDTPWIKNCCAVGLSASFVEPLEASSIGT
                     SIQQAFLLSDLIVNYNEPVIKKYNSLMTGILENIRDFILLHYLTKKSNTEFWIAARSI
                     ELPDSLSAKLEIWKNKLPTADDFVESSQFRLFSEPHYILILHGLGLLDPKKIKLEYEF
                     MVDRDSKLRAEEVVDHALRLRCQTVPHRTMIEYIRNIRNENY*"
                     /db_xref="UniRef100_Q58MD8"
                     /db_xref="Q58MD8_BPPRM"
                     /db_xref="sbt:Sbal678_2086"
     gene            complement(173886..174485)
                     /locus_tag="BML_08182015_6_5m_scaffold_6_prodigal-single_1
                     77"
     CDS             complement(173886..174485)
                     /product="2OG-Fe(II) oxygenase n=1 Tax=Synechococcus phage
                     S-IOM18 RepID=R9TLF0_9CAUD"
                     /codon_start=1
                     /transl_table=11
                     /translation="MSAHEIQDFIGVFPNVVSVQTCEKIIEHFEYIKNLGHSTSRKSS
                     EGTRFIDKDNETYFLKADGDSVISELDHYFTQEFVNSFWSCFGEYQKKYGVIETVGKL
                     GFTGKFKIQKNQPGEGYHVWHCEQGDILSSPRLLLVILYLNTVEEGGETEFLYQHKRI
                     PATQGTMIIVPGSFTHTHRGNPPLQGNKYIMNTWVQFLE*"
                     /db_xref="UniRef100_R9TLF0"
                     /db_xref="R9TLF0_9CAUD"
                     /db_xref="pseo:OM33_02220"
     gene            174577..174747
                     /locus_tag="BML_08182015_6_5m_scaffold_6_prodigal-single_1
                     78"
     CDS             174577..174747
                     /product="hypothetical protein"
                     /codon_start=1
                     /transl_table=11
                     /translation="MATTYSDYPKERLDPLSTNEELVCFFCKRPEKEIKDTLAGHAPD
                     CKYRQRKETAGS*"
     gene            174799..175167
                     /locus_tag="BML_08182015_6_5m_scaffold_6_prodigal-single_1
                     79"
     CDS             174799..175167
                     /product="Tax
                     =RIFCSPLOWO2_01_FULL_OD1_Kaiserbacteria_54_24_curated"
                     /codon_start=1
                     /transl_table=11
                     /translation="MGTQLNGFIKKGWGHELIWATNEKYSGKLLVFDRAGSKFSMHFH
                     KEKDETWYVSQGSFLLKWIDTSTAAINEQTLKQGDTWRNLPHVPHQLIALEDNSSIIE
                     VSTPDSVEDNFRIFPGDSQK*"
                     /db_xref="88376517"
     gene            175164..175733
                     /locus_tag="BML_08182015_6_5m_scaffold_6_prodigal-single_1
                     80"
     CDS             175164..175733
                     /product="2OG-Fe(II) oxygenase n=1 Tax=Synechococcus phage
                     S-MbCM100 RepID=V5UUZ9_9CAUD"
                     /codon_start=1
                     /transl_table=11
                     /translation="MNFIEVYPEAFPEAYCQIIIQRFEAMVNMGQHQTQNSIIKNQDD
                     RIFFDWAFHSQQNYSVDPDLCSFFYQTLNKYYKEQYFEKYQSLGFCFQHTPKGMSVQR
                     TGPHQGYHAWHCENADQSSANRILAYTLYLNDIDEGGETEFLYQGVKIKPETGKLVIW
                     PAYFTHPHRGNPIYKGYKYIVSGWYTLDH*"
                     /db_xref="UniRef100_V5UUZ9"
                     /db_xref="V5UUZ9_9CAUD"
                     /db_xref="cps:CPS_2872"
     gene            175735..176139
                     /locus_tag="BML_08182015_6_5m_scaffold_6_prodigal-single_1
                     81"
                     /gene="waaE"
     CDS             175735..176139
                     /gene="waaE"
                     /product="waaE; D,D-heptose 1-phosphate
                     adenosyltransferase/7-phosphate kinase (EC:2.7.-.-)"
                     /codon_start=1
                     /transl_table=11
                     /translation="MTRVVVNGSFDLLHIGHLKLLEYARSHPHSYVLVLTDSDRRIRE
                     LKGSDRPIHNEYERCSFLSALKFVDRVEIFDSDDELEKLIRDFNPDVMVKGSDYRGKK
                     IIGSEHCKEIKFYDRVEQYSTTSKIQDIINRR*"
                     /db_xref="cfx:CFV97608_1552"
                     /db_xref="UniRef100_M4QSA2"
                     /db_xref="M4QSA2_9CAUD"
                     /db_xref="2.7.-.-"
     gene            176078..176863
                     /locus_tag="BML_08182015_6_5m_scaffold_6_prodigal-single_1
                     82"
     CDS             176078..176863
                     /product="ADP-heptose synthase n=3 Tax=Prochlorococcus
                     phage P-SSM2 RepID=R9S8D5_BPPRM"
                     /codon_start=1
                     /transl_table=11
                     /translation="MTESNSIQPQAKYKILLIGDNCIDVYRYGTVDRISPEAPVPIFK
                     FESEESRPGMAANVKLNLEALGCDVDFVTSEQKSVKTRLIDKRSKQHLIRIDEDATPD
                     PLKPGSIENLNRYDAIVISDYNKGSVTYDFIDWLRQSYTGPVFMDTKKTDIACFYGIF
                     VKINELEYRNSVSINNSLIVTLGSRGAMYKTGRDPRYETIFSCPRVEVVDVTGAGDTF
                     LSAFAIEYLRSRNHELAINFANRASSITVQHHGCYAPILEEIL*"
                     /db_xref="UniRef100_R9S8D5"
                     /db_xref="D1LWC6_BPPRM"
                     /db_xref="nis:NIS_1448"
                     /db_xref="R9S8D5_BPPRM"
     gene            176860..177726
                     /locus_tag="BML_08182015_6_5m_scaffold_6_prodigal-single_1
                     83"
     CDS             176860..177726
                     /product="ADP-L-glycero-D-manno-heptose-6-epimerase {ECO
                     :0000256|SAAS:SAAS00055252}; EC=5.1.3.20
                     {ECO:0000256|SAAS:SAAS00055236};;  TaxID=526224
                     species="Bacteria; Spirochaetes; Brachyspirales;
                     Brachyspiraceae; Brachyspira.;" source="Brachyspira
                     murdochii (strain ATCC 51284 / DSM 12563 / 56-150);
                     (Serpulina murdochii).;""
                     /codon_start=1
                     /transl_table=11
                     /translation="MIVLTGAAGFIGSVILRYLNNLGYEDIILVDDFKNSEQYKNLLG
                     KNYKSIITHPEELPKGTVEAIIHFGANSSTLEKDWNSIYATNILSTKKWAEIARDKNA
                     KMIFASSAAVYGNGNGPLNLYGFSKLVSERELADMVCLRLFNVYGPNEHHKGRMSSTI
                     YHWYNQLVESNELKIFENSKNYLRDFIWVEDVAKVVEFFLQNYRPGIYDLGSGQNTSF
                     DTVADQLIFHMDLGKKTEIPMPTDLQNQYQINTSANLQNLVAAGFDTNSFSDTNVGIK
                     SYLNYLKTHSYY*"
                     /db_xref="D5U6B2_BRAM5"
                     /db_xref="UniRef100_D5U6B2"
                     /db_xref="brm:Bmur_2542"
                     /db_xref="5.1.3.20"
     gene            177769..178887
                     /locus_tag="BML_08182015_6_5m_scaffold_6_prodigal-single_1
                     84"
     CDS             177769..178887
                     /product="Uncharacterized protein n=2 Tax=Prochlorococcus
                     phage P-SSM2 RepID=R9S838_BPPRM"
                     /codon_start=1
                     /transl_table=11
                     /translation="MSNIPITNLRLVGRNSDFLNRKTGQRGEVFFDQQQNKLRLYDGN
                     TAGGFSLAREDQTVAADLSNVSNAVFKSKAESAGVIGGATINENPPTSPQFGQLWFDT
                     DNAVLYVYYNDGTSNQWVQPASIQYGGPGGGGSGGANTLNELTDVTISSPSSGQVLKY
                     NGIAWINDTDAVGEGGGQASNSFSTISVSGQSNVVADSTTDTLTLIAGTNITITTNAT
                     TDAITISAASSGGGASEFSLLSEVSTSSLRFDQIYLPCLTSLRVTNVGASAYQFDQYS
                     GNNPTIYAINATTIAFDLNVSGHPFLIQDPTGTNYNTGLTHVTPQGVVSTGSSAQGKT
                     SGTLYWKIPSTISGNYRYQCSLHSVMIGTIVVKNFVSI*"
                     /db_xref="UniRef100_R9S838"
                     /db_xref="A0A0F9NVL7_9ZZZZ"
                     /db_xref="mag:amb4271"
                     /db_xref="R9S838_BPPRM"
     gene            178905..180014
                     /locus_tag="BML_08182015_6_5m_scaffold_6_prodigal-single_1
                     85"
     CDS             178905..180014
                     /product="YadA domain-containing structural protein id
                     =3889566 bin=GWA2__Bacteriovorax-rel_49_15
                     species=Bdellovibrio exovorus genus=Bdellovibrio
                     taxon_order=Bdellovibrionales
                     taxon_class=Deltaproteobacteria phylum=Proteobacteria
                     tax=GWA2__Bacteriovorax-rel_49_15
                     organism_group=Deltaproteobacteria"
                     /codon_start=1
                     /transl_table=11
                     /translation="MAINFPNNPILNDELTVGATTWRYNGAAWAVVPSTSLNLTSLTS
                     TTINVTDLIVTGTVTGINQTYALSNLTDVDLTTAPTDGQVLTYSSGTLRWRPTTVAAG
                     GATFNGGTVTNPIVINNNTNATNLTSGALRTTGGLAVTRDLFIDGNITFNNSAGNQLI
                     DLRTRGELRFQNTANTGFVGLRAPTTVTDSRTYTLPAQDGTTGQLLRTNGSGVLSWVS
                     VITPEGGFAAGGSNTQVQYNDNTTFSGNPSFTFNGDNNLLTVPNLTATQVVTVSDSTS
                     STSTTSGAVRVTGGVGIQGQLNVGGAVNRFTGNTASSSTVTGTIVVTGGMGISGAVNV
                     GSNVAAAAAPTEQAHLTNKQYVDANVLAFSVAFGA*"
                     /db_xref="gwa2_scaffold_28_1"
                     /db_xref="prc:EW14_2007"
                     /db_xref="85793611"
     gene            180024..185858
                     /locus_tag="BML_08182015_6_5m_scaffold_6_prodigal-single_1
                     86"
     CDS             180024..185858
                     /product="Uncharacterized protein n=1 Tax=Synechococcus
                     phage S-CAM1 RepID=M4QF76_9CAUD"
                     /codon_start=1
                     /transl_table=11
                     /translation="MAKKLVKNYVFSPGLGLNDNLRPNAYSLILQNKLFLQKEITAFC
                     TNQVADSIKCERDLGYVIDGVGFDITLGTNYNAVFLGLAEFNSQEVTPTVIRTIRRAE
                     EQVKALSAVADDATALSRVDAFFDEVVDIGENGRGSADTVVYTNPTSGSTAGRIAAKD
                     RLVANRNFIAAEINAWVAVTYPSADHDPAKCSRDVKYAIDGLAYDILYGGNSATWDQS
                     RFFFYGFADGSPGIDPTHRLQTVAAYNRLQTVVGQVVAGASVTRSGSYPETQDTSGSN
                     ADGTTVTTLENLVQIIEDVVAATSKTQADAILAGIPRVAPSVTWATAGLQAAKISIDS
                     NKTTIISNVNAFYNYVFDVDKCERDSGYVIDALLHDVRYGGNEETRTVSTFYWDEEVP
                     QIDGNRLAELESYYFLTDLINDFILTNTLDATPQQTISTQTIDLTKTAESDADDTVAA
                     LLQDVIDVIQNGLSALPTIVTGVGSVEVLGKVALEDLLIISNVASNDVIYNFAEPSKG
                     GVTTFRSGNSENYPQAESVNNGTTKIKFKFNTSSMSATDNIQIFLENSELKVRPYDFG
                     TDAIERMRVAQPQAMIDADFEYGLQPTKWQAISMQRGYPSTYEVSATDTAVVNVVTDA
                     SVGSGGIGASLITVTTQGAHGFLIGQPITIRALAASISGFNRAEGTFLIFSVPTPTTF
                     TYYAKSKVGSSNGQVLATTTTQLRQAAFYTGASVGNPTFSVVTNGSSGTLTTSLFIPS
                     ASTTIAFSGDVPSVGAPLSGTGISTGTQVTGVFGPGGSVGNFFVRDTANSGSSSISLT
                     DTTGILEGMAISDGSGSNIQLVITDITDGVLTLNGSTAVQYKGDLETYTNVILNATNY
                     LNGSGLNATFNVTVTSGVYAVTLSNGGTGYVAGDTIKIDGSLLGGSSPGNDITINALT
                     VGGGGVLQTFEVITGIGNGDGTYTSVASDGSVGNTTANNAAVGITRNAGSYTVSLIIG
                     GTGFNRFNRFLIPGSIIGGVDTTNDAIVTVTTVSAGEVTAVSVSGSAARGVQIAAFST
                     IAISEATTANITATSSITFSAIATIQATFSTAHGLVPGSSLMISISSAGTNHQLAGGP
                     FSVEQVPAPNTLRYTARAPGTVETGVTLEGTIYLRPDGFFSHRPFDGGVQLGTGGPQH
                     GAQAIRQSKKYIRYQSGKGAMYNTGALFAPSFDLRSVVADTTSVGSGITVETDDTDHG
                     LQAGSVIRLRDIVSTGFDGEYVVNQILDERRFRITANANLSQTTAVIGAQGQMSTLTW
                     HGAVVRSGPFDDQNGIFWQYDGQTLAVGRRSSTFQMAGTISLTINQNAVTGENTRFQD
                     QLQEGDRIVIRGMTHVVSSISSQTSMTVTPDWRGVNSVSGVKACKIVDFIIPQSEWNL
                     DRCDGTGPSGYNIDVTKMQMIGIQFSWYGAGFIDWMLRGPEGNYVFCHRLKGNNLNTE
                     AYMRTGNLPVRYEVLNEGARSQLLTSINSTASTLLLKDTSSFPISGTVYCENELISYT
                     GRNNTTNQLTGCSRAVPLTNFAAGATRTYTAGDADGHSAGKGVVLISNTTSPIISHWG
                     SAYLIDGLFDEDRGYIFSYTSTRNSISTTKNTVFLIRLAPSVSNAVVGDLGEKELLNR
                     AQLLLKAISVTSDPMTSGTSGIVVEGILNPQNYPLNPGDIGWQGLSGLSAGGQPSFAQ
                     IAPGGSVVWSSGAVETTTTATTTATMTNTVTVPNNTGFNRGANSNFFYVTQASWQASG
                     AFVPPTSFNTPLGGVVINDAKFPAGTVITSVSGPFSFAGIPYYQIFTNRNSTQAVNAN
                     QTVTLNLGGTSAAVTNTLYFTSASWVASGALLNTEVDDPKFPANTRVSSVLGPLNFGV
                     TAYYRATFTQNSISSTSAGGTITFKFGQPPYALPGETVFSFVANPGETATLDLEELKE
                     LTTTAIGGRGAFPNGPDVLAINVFKVGGTAVDANIILRWGEAQA*"
                     /db_xref="UniRef100_M4QF76"
                     /db_xref="M4QF76_9CAUD"
                     /db_xref="hhd:HBHAL_2432"
     gene            complement(185855..186112)
                     /locus_tag="BML_08182015_6_5m_scaffold_6_prodigal-single_1
                     87"
     CDS             complement(185855..186112)
                     /product="hypothetical protein"
                     /codon_start=1
                     /transl_table=11
                     /translation="MQLSKSQRFLQEYEDFKNKIEKVSSPEKKKELIDLLNQMVNEVR
                     ALDNKHNEISQFSKLPSSVGDIRENLFNIRKTLSNRLSSID*"
     gene            complement(186099..186497)
                     /locus_tag="BML_08182015_6_5m_scaffold_6_prodigal-single_1
                     88"
     CDS             complement(186099..186497)
                     /product="hypothetical protein"
                     /codon_start=1
                     /transl_table=11
                     /translation="MIIKGMQQRAGLLFLAKITRRVLLILEDQHWTVPTFERNSTLLN
                     DAEVLLNNYTRGRIVPIELYLSEDKGFEYGTYVCLVDQEFLTCSAKTLAWCDLDYLPK
                     QLHNGLKYTLNNSIIRTKIDTILELENAAK*"
     gene            complement(186494..187972)
                     /locus_tag="BML_08182015_6_5m_scaffold_6_prodigal-single_1
                     89"
     CDS             complement(186494..187972)
                     /product="Tail sheath stabilizer and completion protein n
                     =1 Tax=Cronobacter phage vB_CsaM_GAP32 RepID=K4F7G1_9CAUD"
                     /codon_start=1
                     /transl_table=11
                     /translation="MRVFIGFKWQAGDGSQTTVPVMYGDMSRQVATLIKENSENKLPS
                     VPRIACYISGLELDMSRISDATFVSKVNVRQKSYNQDENGDVEWQNYQGGSYTVERLM
                     PTPFKLTVKADIWTSSIDQKLQLFEQIMVLFNPSLEIQTTDNYIDWTSLSVIEIQNIN
                     FSSRSIPQGAESEIDIMTIDFTMPIWISPPAKVKKLGVVKSIISNVFAESGEIIELDS
                     LVIRQQRGQIQINTDRYRILLFKSLNGQPYDYDVTIVDPTAAIKSIGIPEKDYRINGK
                     LTWDQILEYLGGYTGTSRIYFIQPNGSSISGTFAVNQLEPSTLIVTFDPDTVPSNSLI
                     DNNGNKFLSSTNVDQGFDSTTAKGTVDAIIDPYKFNPITRPGGRTVGVRYLILEDINT
                     SPNQGDFIRDVGMSDSAKTAYDGPDAWKNLNDSDPILPANSIITWTGTEWKILFDPRT
                     ETREIVMQNMKTLIKYKWINDQWLKAFEGEYAPGYWRFDLDA*"
                     /db_xref="UniRef100_K4F7G1"
                     /db_xref="A0A0F9QMH4_9ZZZZ"
                     /db_xref="K4F7G1_9CAUD"
     gene            complement(188051..189412)
                     /locus_tag="BML_08182015_6_5m_scaffold_6_prodigal-single_1
                     90"
     CDS             complement(188051..189412)
                     /product="Uncharacterized protein n=1 Tax=Escherichia
                     phage PBECO 4 RepID=L7TQG5_9VIRU"
                     /codon_start=1
                     /transl_table=11
                     /translation="MFQVGGTDVLIHKYLGPDTSNAPGTPSQPKYDETNPFQIQDLLF
                     LENRDRKYDPDVYILRGVYNLQDTDFNLSQFGLFLQNDTIFITFHINDTVGKIGRKLI
                     SGDVIELPHLKDEFALNDLTFALKRFYVIEEVTRAAEGFSVTWYPHLYRAKCKPLVDS
                     QEFKDILDRVANSDNDKGVWEPTGLYFPGDIVKGSNGKSYEVITNSETINGISGKEPP
                     DPTYYQLADSLRDIISTYNREMEITKAVLDQAEADAPKSGYDTTKLYTVQYDEDGNVE
                     LSLASASDTLIPSTDQNGNPLPQLDENGQPMVDENGDPVYQYMSVSASSQFQTAEYND
                     YHGYLVGDGLPTNGAVFTSGIAFPLNPLKGQYTLRTDYLPNRLFRYDGGRWIKMEDNV
                     RMTMSNLGSSDVAEGQPFEGKDIRQTQKATFINNNSEAKINGKMIKEKQSLSKALRPE
                     ADE*"
                     /db_xref="UniRef100_L7TQG5"
                     /db_xref="A0A0F9QHT7_9ZZZZ"
                     /db_xref="L7TQG5_9VIRU"
     gene            complement(189472..190149)
                     /locus_tag="BML_08182015_6_5m_scaffold_6_prodigal-single_1
                     91"
     CDS             complement(189472..190149)
                     /product="Putative homing endonuclease n=1 Tax
                     =Sinorhizobium phage phiM12 RepID=S5MPD3_9CAUD"
                     /codon_start=1
                     /transl_table=11
                     /translation="MTMTMFLHNKYSKWYFNIISSAQARTTELLYFEKHHILPKSLGG
                     KNSKKNLVNLTAREHFICHWLLTKMVSNTKHKYQMWNAFSCMLYRENASQQRYKISSR
                     KFEIIKQAGSQIKSERFSGKNNPMYGKRGNLSPHYGKVWTDEHRKNASESHKGQLRTS
                     EARAKQSASIKGRKQTPEHIEKRKCVGNKNGRFGYKMTPEEIAQRTASAKRNKILKAQ
                     GELKFLA*"
                     /db_xref="UniRef100_S5MPD3"
                     /db_xref="A0A0F6WD21_9CAUD"
                     /db_xref="S5MPD3_9CAUD"
     gene            190196..190954
                     /locus_tag="BML_08182015_6_5m_scaffold_6_prodigal-single_1
                     92"
     CDS             190196..190954
                     /product="Neck protein n=1 Tax=Cronobacter phage
                     vB_CsaM_GAP32 RepID=K4F9J9_9CAUD"
                     /codon_start=1
                     /transl_table=11
                     /translation="MSSNDQARQEVYDYCKTMLGDGMIDIELDPIHYKTALDRALGVF
                     RQRSDNSVEESYAFLTLIESTNEYILPAEIQQVRQIFRRSVGSRTGNGSGGTVFEPFN
                     LAYTNTYLLSSTNMGGLATYEMFAQYQELVGKMFGSFINFTWHPQSHKLIIHQRPRGE
                     EQVMIQVYNKKPDFALINDTYASQWIKDYTLANCKMMLGQAREKFASIAGPQGGTALN
                     GAAMKSEAQTEIEKLTDDLMKLVPGGIGYTWIIG*"
                     /db_xref="UniRef100_K4F9J9"
                     /db_xref="K4F9J9_9CAUD"
     gene            190954..191292
                     /locus_tag="BML_08182015_6_5m_scaffold_6_prodigal-single_1
                     93"
     CDS             190954..191292
                     /product="Uncharacterized protein {ECO:0000313|EMBL
                     :KKL14094.1};  TaxID=412755 species="unclassified
                     sequences; metagenomes; ecological metagenomes.;"
                     source="marine sediment metagenome.;""
                     /codon_start=1
                     /transl_table=11
                     /translation="MKASEFIFESDEELYTETAKMVWGAGKKTARGGAPKLKFRCTTG
                     PRAGRQVSDISKCHKPMDVAQAQRMKTTRARTGVQAARRTQRTKSINTASVLANRLNT
                     GKPKTPKPYY*"
                     /db_xref="A0A0F9AWY7_9ZZZZ"
     gene            191345..192001
                     /locus_tag="BML_08182015_6_5m_scaffold_6_prodigal-single_1
                     94"
     CDS             191345..192001
                     /product="Putative deoxynucleoside monophosphate kinase n
                     =1 Tax=Escherichia phage PBECO 4 RepID=L7TKY0_9VIRU"
                     /codon_start=1
                     /transl_table=11
                     /translation="MIIGICGFIGSGKDTVADYLQNFHEFRRESFASTLKDAVSAVFG
                     WDRTLLEGRTKEAREWREQVDPWWAERLAMPTLTPRWVLQYWGTEVCRKGFHDDIWIA
                     SLENKLRSSKDNVVISDCRFPNEITSIKNAGGIIIWVKRGELPSWYNLALEANKGYNV
                     AVQELKRTKIHASETAWVGTNFDAIIDNNGTIDELYNQTKNLVIGNQVSLLPSNTLFA
                     *"
                     /db_xref="UniRef100_L7TKY0"
                     /db_xref="L7TKY0_9CAUD"
                     /db_xref="L7TKY0_9VIRU"
     gene            complement(191948..192136)
                     /locus_tag="BML_08182015_6_5m_scaffold_6_prodigal-single_1
                     95"
     CDS             complement(191948..192136)
                     /product="hypothetical protein"
                     /codon_start=1
                     /transl_table=11
                     /translation="MKSQCEKCGHRSPYPEVFRVFHIDGNLDNCRPGNLKTVCCNCAQ
                     VLGKEGITWKQGDLVADY*"
     gene            192396..195797
                     /locus_tag="BML_08182015_6_5m_scaffold_6_prodigal-single_1
                     96"
     CDS             192396..195797
                     /product="Tail sheath monomer n=1 Tax=Cronobacter phage
                     vB_CsaM_GAP32 RepID=K4F6R7_9CAUD"
                     /codon_start=1
                     /transl_table=11
                     /translation="MALVSPGVEITVIDESFYTPAEPGTTPLVVVATAENKTNGSGTG
                     TASATTKTNASRAFRLTSQRDLLDLFGVPFFEKTASGSPIHGGERNEYGLLAAYSLLG
                     VTNSVFIVRADVDLDQLEPNSQAPGAAPTNGQWWLNTKTTAWGIKQWNGAAKPAGQKF
                     ENKTPIVLTDDDSTKIEPSPDGNKPKDSVGSIGDYAVVIRSEVDGVAGIWYKSPGSPL
                     VVAGTWVLVGSPDWTQSWPTVEGSAGYTGSSLPSPALIINGTSIVNGTGTVDGVVTAI
                     NQANIQGVSAAKISNRLVIYSDGTSANNWINITGVGTGEGSTATLLGLTAGIRRIPAL
                     IHSPHSSVPEWKSSDSAPRPTGSVWINTTEPNSGARWRVSKYSSATASWVPVDSPIYK
                     NTHGALFFLDRSGGGSRLAQDDLFVQYNTTEHTDLGDEDPSNPGQPLIDTTPATSTFQ
                     IWKRKLLTGEETVISGQIANGVLTSGIDELILRESLVGEVELSAPYTVSFTAVTGAGS
                     GSTNALAIATSINSLGMANVVAEVSGVNQDILSIKHKKGGDIRIVETDTLAATKIFGS
                     SANLYSLGQAALADSTIQGQWLATGWQPLLVTGFVASGNAPSNEPVDGQMWYNPEVSQ
                     VDLMVHNGRTWVGYLNGFGSTSPAGPQITATRPTVQSDGTALVDNDIWISTADLENFP
                     TIYRYTNAGTADAAWVLVDKTDQVTEDGVLFADARYGISGSTGNTAASIVDLLTSNYL
                     DPDAPDPALYPKGMLLWNTRRSGGNVKRYANNYIDTTADNPRFDPTNSPSGLTFNSGE
                     STSAYATDRWVTASANNEDGSGSFGRKAQRKVVVSAMKSAIDTSQEARDEERRNFNVI
                     AAPGYPEVLSNLINLNIDRGVTAFVIGDTPLRLKDDATTLTTWGTNALLVTDNGDDGI
                     VSYDEYCAVYYPNGFTTDLGGSNAVVPASHMMLRTLTLSDQASYPWFAPAGTRRGGIT
                     NATSVGYIDSLTGEFQTVSLNEGQRDVLYDLKVNPIPFFVGVGLVAYGQKTRARNASA
                     LDRINVARLVVYLRSQLKKLARPYIFEPNDKFTRDEVKQAVESLLLELVGLRALNDFA
                     VVCDESNNTPSRVDRNELWVDIAIEPIKAVEFIYIPLRVKNTGEI*"
                     /db_xref="UniRef100_K4F6R7"
                     /db_xref="K4F6R7_9CAUD"
                     /db_xref="sfu:Sfum_3815"
     gene            195800..196447
                     /locus_tag="BML_08182015_6_5m_scaffold_6_prodigal-single_1
                     97"
     CDS             195800..196447
                     /product="Uncharacterized protein n=1 Tax=Escherichia
                     phage PBECO 4 RepID=L7TJT8_9VIRU"
                     /codon_start=1
                     /transl_table=11
                     /translation="MPISTLNKLSIPTGGAGTNQALLMPKMKYRFRVTFTGFGTASAE
                     SLELTKQVIDVTRPSVTFEEVTLDVYNSKVYLAGKHSFEAITINLRDDATGLVTREVG
                     AQLQKQFDFFEQASAASGIDYKFTTRIDILDGGNGGIESNRLESFMMWGCFLTNANYN
                     DLNYASGTEPATVALSVRFDNATQLGANSGGTDSPLEGIGRQIAERTIGTGATGG*"
                     /db_xref="UniRef100_L7TJT8"
                     /db_xref="A0A0F9JW06_9ZZZZ"
                     /db_xref="L7TJT8_9VIRU"
     gene            196514..197608
                     /locus_tag="BML_08182015_6_5m_scaffold_6_prodigal-single_1
                     98"
     CDS             196514..197608
                     /product="hypothetical protein"
                     /codon_start=1
                     /transl_table=11
                     /translation="MANKFTRYLSNFGRGLAGGLTNPKGIMSDYRHGRRLFVDDTMRL
                     APRQKFQFYVNFELDKDAVRSTQFVDKHSQEVGFLVKTSDLPKYNFDSIVKNQYNRKK
                     IVYKQINYEPINMTLHDDSAGLVNALWSLYYGYYIHDRHNSRNAYGETKYRVTKTPQD
                     NFRYGMDNNITTPFFKAINLYTMSRRRFLGYTLINPRIKSWSHSQGDYSVSEPMEHSM
                     QIEYEAVIYSGGRVTRNSPKGFATLHYDNLPSPLSIAGGGQARLTGEGGVLDGLEQIF
                     GDISSGNAFSSPGNFLQTAIKAANTYKQGGKLNKDILKNEALNILSSPAGVAAGASVI
                     GGIAGAVFPKRNPASEPTTATSKGLTGADS*"
     gene            197605..197982
                     /locus_tag="BML_08182015_6_5m_scaffold_6_prodigal-single_1
                     99"
     CDS             197605..197982
                     /product="hypothetical protein"
                     /codon_start=1
                     /transl_table=11
                     /translation="MTTIKTNLPLPEATDSAENTKVFFDTYGIADLEFNAVDVDSAVA
                     FFTSRGFAQDAALITASVILKQAKIDDMPVRQLLDTLKTFEGIQLSALVAEILNNNRT
                     AISTLGFRQRYSKPDQISRNIAA*"
     gene            197982..198422
                     /locus_tag="BML_08182015_6_5m_scaffold_6_prodigal-single_2
                     00"
     CDS             197982..198422
                     /product="Head completion protein n=2 Tax=Synechococcus
                     phage S-SSM7 RepID=E3SKS6_9CAUD"
                     /codon_start=1
                     /transl_table=11
                     /translation="MAKFAQGRFEMKNPSKYVGKRTPLARSSWEFVFMRMLDEHAGVV
                     NWASESVQIPYRDPLSGRQTIYVPDFFIVYNDKNGKKHAEVVEVKPASQTLREKVGNS
                     LYNQEQYVKNLAKWEAATAWCKQQGIKFRVINEGDIFHQGGKRR*"
                     /db_xref="UniRef100_E3SKS6"
                     /db_xref="A0A0F9JA28_9ZZZZ"
                     /db_xref="E3SKS6_9CAUD"
     gene            198431..198913
                     /locus_tag="BML_08182015_6_5m_scaffold_6_prodigal-single_2
                     01"
     CDS             198431..198913
                     /product="Uncharacterized protein n=1 Tax=Escherichia
                     phage PBECO 4 RepID=L7THD4_9VIRU"
                     /codon_start=1
                     /transl_table=11
                     /translation="MTKKLEDLFNLEKKESGEPEQDKKPSHEDITSIDKSYEAVAEIT
                     KGLPQIQELNDLDDNELDHLASKAEQAYDDLMDLGMNVEVRYAGRIFEVAGSMMKNAI
                     DAKNAKIEKKLKSIDLQLKKYKIDKDAKSSSDDGDVLDGQAYIITDRNELLKKLGQKE
                     *"
                     /db_xref="UniRef100_L7THD4"
                     /db_xref="L7THD4_9CAUD"
                     /db_xref="L7THD4_9VIRU"
     gene            198922..199494
                     /locus_tag="BML_08182015_6_5m_scaffold_6_prodigal-single_2
                     02"
     CDS             198922..199494
                     /product="hypothetical protein"
                     /codon_start=1
                     /transl_table=11
                     /translation="MKTFRDYLTENKKVYSFKLKIAGDLPENFQEGLKKSLNKYEVIS
                     FDKMTTPIQETPLDFPEVTNRAISVFDLVLEYPITGPEIAAYVKEHGIPEELFRVRNS
                     SDPAETDQRIIDENGEALLGDPFYTGEVKIKPKDYFGDDFNRSFLKDLAKTAKERKKE
                     LGQDKKNPDVLGSAPNVKEDKAGTKSAVGS*"
     gene            199498..200253
                     /locus_tag="BML_08182015_6_5m_scaffold_6_prodigal-single_2
                     03"
     CDS             199498..200253
                     /product="hypothetical protein"
                     /codon_start=1
                     /transl_table=11
                     /translation="MDFHQLIARMQELDRPAVEAQSTTEECGMMPPVSPMSRPETPPI
                     PHPSMSINLNAQGMDNIEQLMKLVTKVNPEMEKPSMPPMPTMAPPPSIMSIKPSLPPL
                     KMLPDLDADNDDMPGGEKDMDLPKDIMVKMGDNQDDDKGSQPGGLGASLDRDGDGDHD
                     MDDHDMEKDSESDDSEDNDKKEAWANEPEEEVKNIDYMVNKLAGGMNKPKDTFPKVSD
                     GDNPMQRVREDADLRDQIKAELRKRLAEAKGAK*"
     gene            200253..200702
                     /locus_tag="BML_08182015_6_5m_scaffold_6_prodigal-single_2
                     04"
     CDS             200253..200702
                     /product="hypothetical protein"
                     /codon_start=1
                     /transl_table=11
                     /translation="MASLYGVALGAGLTGNVDSNKKAVYDATAVDYYGNKPLTMFTID
                     FVAAVNTQTGANQAIDTVFKIIQKYATVVIRGALFDTNTQMCVAIETPNETADWGGPD
                     DSINATTLVEYIEDEVQALGDLTGATEAPIFDFSSVTLTVKTTFQLA*"
     gene            200758..202344
                     /locus_tag="BML_08182015_6_5m_scaffold_6_prodigal-single_2
                     05"
     CDS             200758..202344
                     /product="DNA terminase packaging enzyme large subunit n=1
                     Tax=Cronobacter phage vB_CsaM_GAP32 RepID=K4FB48_9CAUD"
                     /codon_start=1
                     /transl_table=11
                     /translation="MGKSLDGVLVKKAFAKQRYTLEEVKHLEACLDPVTGPLYFCKNF
                     LKIQHPVRGAIDFEPYEYQERLLQSYHDNKQCIAMLPRQMGKTTCATGYLLWYTMFVP
                     ESQVLIAAHKYEGAQDIMNRYRYGYENLPDFIRAGVHSYNRNTIEYDNGSRIQATTTT
                     ENTGRGKSLSLIYCDEFAFVQPPEKAKEFWTALSPTLSTGGKCIITSTPNSDEDQFAL
                     IWTEANKKFDEYGNESKLGANGFYSYFAHWSEHPDRDEAWAQVERAKIGEERFRREFE
                     CEFLIFDETLINAVKLTEMQGVDPVMTMGQTRWYKDIDPNCSYLLSLDPSLGTGGDYA
                     AIQVFEMPTMDQVAEWRHNLTPIQNQVKHMREILRYIQDRAAEKGNEIQLYYSVENNT
                     IGEAALVVIRDIGEENFPGLFLSEPIRKGHVRKFRKGFNTTHRSKITACSQLKNLIET
                     KKMTIKSKPLISELKTFVAHGVGFGAKSGEHDDLVSAVLLIVRMANLLSDWDPKIYEK
                     MTEKITEDQMPMPIFVSSGF*"
                     /db_xref="UniRef100_K4FB48"
                     /db_xref="A0A0F9M7T7_9ZZZZ"
                     /db_xref="amt:Amet_2837"
                     /db_xref="K4FB48_9CAUD"
     gene            202356..204992
                     /locus_tag="BML_08182015_6_5m_scaffold_6_prodigal-single_2
                     06"
     CDS             202356..204992
                     /product="Uncharacterized protein {ECO:0000313|EMBL
                     :KKN03494.1}; Flags: Fragment;;  TaxID=412755
                     species="unclassified sequences; metagenomes; ecological
                     metagenomes.;" source="marine sediment metagenome.;""
                     /codon_start=1
                     /transl_table=11
                     /translation="MDARSSIANDLFYKVRSRFTGLKLGTETGTITINPEEARFFDFD
                     YKDGEVPLGHVTISLAEPNSMKVYFSSGITESMENPQKKSWYGFLRELREFAKRRLMA
                     FDTRDISKDNLDTRDFEFLTTINKPSAAKDTIVKPVGESIMNESQLYGTKTVSYQKLM
                     DTRLIIKHSHALTDDQQPGARSRNISALFVENQDGERFKYPFIHLAGARAMQRHVANN
                     GLPYDDIGKSIIRMSEEIAQLKGFQNYVVRNDLMNSDNNGIVERATTALNSLREQLAK
                     LGKQGYYESYKESFQAHQELEVPEDVIEDYTDKFTVRNFKEDIKSVFPIIYRLMQENS
                     KVDYDDIVAMTTNEQTINDEAEIDLEEEQDELENFENWVMGLGESSPIQSSEEQLVAI
                     DGLNKLVGDVFPAGVDGTNAIQSLKGIIDDPKLYKEIKDAARQNPQEDVRPMIQAWLE
                     QNAEEILGKIEFGDMEQAVEEPAADMGAEEPAADAAAEAPVAGAEEPAPEEEIVTQSD
                     NPDERNKKDDLPFDPDDEPMGDKDEYGNTIKHKARHLAKKGMRQAMDVKELAEFITSF
                     YDKESGTFPKGPEGVCTMVGKKFGEQAETVARKFVERMAPQQTTDNNPELKELSRMRE
                     LAGVSEGPMWDKIKAFGKSAGDKVMRHADITGYTKAKQNFEKWIDSHPELESEKENLL
                     AKFDTEAEEDPHTPWDWGKNALASWKKDRKSRETDRTETLTQEAAGNYMWQEVGDEAD
                     QRQLSKMADRLAKMYKRNAESSASDEEIMSVLDDVVREFVPQVGKLNNVVPVAQAFFD
                     KLPIKEPEPEYDDDGEEMEPESDVRGDFIRDIWSMVKITAAAEKGDTSSYGYKVHPNL
                     NKESAELEAIKRLSGIAKGIGF*"
                     /db_xref="A0A0F9MCI3_9ZZZZ"
                     /db_xref="pde:Pden_2307"
     gene            205154..206140
                     /locus_tag="BML_08182015_6_5m_scaffold_6_prodigal-single_2
                     07"
     CDS             205154..206140
                     /product="SsDNA binding protein n=1 Tax=Cronobacter phage
                     vB_CsaM_GAP32 RepID=K4F655_9CAUD"
                     /codon_start=1
                     /transl_table=11
                     /translation="MATLAEIRAKLQEAQTKSSGNSTGGGDNAIYPHWNMQEGKEAVV
                     RFLPDGNPNNTFFWVERAMIKLPFAGVKGETDSRPVQVQVPCVEMYNDGSVCPILSEV
                     RGWFKDKSLEEMGRKYWKKRSYIFQGFIVEDPLKEDTTPDNPIRRFIIGPQIYQIIRS
                     ALMDPELEELPTDYLRGVDFRIAKTSKGGFADYSTSKWSRRERALTDAEKAGIEAHAL
                     FDLSSFLPKKPTDVELKVMKEMFEASVDGEAYDMDRWGQYFKPAGMSQATGDPMAKSA
                     PRAAAPVDEDDAPFDTASTPSPKAAPTPAAAPAAENASRAQDILAMIRNRQK*"
                     /db_xref="UniRef100_K4F655"
                     /db_xref="A0A0F9IJ25_9ZZZZ"
                     /db_xref="K4F655_9CAUD"
     gene            206205..207284
                     /locus_tag="BML_08182015_6_5m_scaffold_6_prodigal-single_2
                     08"
     CDS             206205..207284
                     /product="RecA-like protein n=1 Tax=Cronobacter phage
                     vB_CsaM_GAP32 RepID=K4F7I1_9CAUD"
                     /codon_start=1
                     /transl_table=11
                     /translation="MAKAFDISKFRKSITKSIEGLSIGFNDPTDWVSTGNYALNYLIS
                     GDFNRGVPLGKVTVFAGESGAGKSYICSGNLIKAAQAQGIYPILIDSENALDEDWLKA
                     LGVDTSEDKLLKLNMAMIDDVAKTITEFVTEYKAMPEDQRPKILFVLDSLGMLLTPTD
                     VNQFEAGDLKGDMGRKPKALTALVRNCVNMFGSLNIGLVATNHTYASQDMFDPDDKIS
                     GGQGFIYASSIVVAMKKMKLKEDEDGNKITEVRGIRAGCKIMKTRYAKPFESVQVKIP
                     YETGMNPYSGLVDLAEAKGMLKKEGNSLVYVTKDGEIIKQFRKAWERNENGGLDAIMA
                     DISKHGENVASEITNTVEPETETQG*"
                     /db_xref="UniRef100_K4F7I1"
                     /db_xref="K4F7I1_9CAUD"
     gene            207281..207514
                     /locus_tag="BML_08182015_6_5m_scaffold_6_prodigal-single_2
                     09"
     CDS             207281..207514
                     /product="hypothetical protein"
                     /codon_start=1
                     /transl_table=11
                     /translation="MKEELIADIWNVVAEHIPEKTRSDVAFDFVNTLLDYGIKDSVLE
                     GLLGVDSYLDEAINYAIDGQEIEEEYEDYEDEE*"
     gene            207515..207970
                     /locus_tag="BML_08182015_6_5m_scaffold_6_prodigal-single_2
                     10"
     CDS             207515..207970
                     /product="Uncharacterized protein n=1 Tax=Enterobacteria
                     phage vB_KleM-RaK2 RepID=H6X3S3_9CAUD"
                     /codon_start=1
                     /transl_table=11
                     /translation="VNWYDRVSKDISQIPDAVAYYEAELLAAKNDTRVAGNIERASAA
                     MPGIVENRFNQLQEIEGILEYLNIELRRLRSQHFRKYLENYQRALSSRDCEKFVEGEA
                     DVVDFEKIINDFALLRNKWLGIIKALDIKQWQLSNIVKLRTAGLEDATL*"
                     /db_xref="UniRef100_H6X3S3"
                     /db_xref="H6X3S3_9CAUD"
     gene            207967..208932
                     /locus_tag="BML_08182015_6_5m_scaffold_6_prodigal-single_2
                     11"
     CDS             207967..208932
                     /product="putative dTDP-glucose 4,6-dehydratase (EC:4.2.1
                     .46)"
                     /codon_start=1
                     /transl_table=11
                     /translation="MNVLVTGGLGLIGHNVVKKLKDLGHTVVVYDNCTNYGIIPQSEI
                     DYLIAERKKLIGDVEIHEMDILQASMFDYLLPHHNIEAIIHLASFPRQKVVNANPVWG
                     STVMSGGLLILLEAAVKHNVKRFTYASSSMVYGDFKDFVTEDAVCRPQGQYGILKLAG
                     EWLVKDYTRKHGIEHTILRPSAVYGPLDVEDRVISKFLLTAMRGQTLKVNGGNETLDF
                     TYVDDAANGFVNATLSAAAANGTYNITKSHSKTLLAAAELAVRLVGKGNIEVRDKDTD
                     FPSRGALDITAARRDFAFDPKIDIDEGFEIYHSWLSNSEYWQTNL*"
                     /db_xref="magq:MGMAQ_1150"
                     /db_xref="UniRef100_J4W4Z4"
                     /db_xref="A0A086XTJ3_9RHOB"
                     /db_xref="J4W4Z4_9FIRM"
                     /db_xref="4.2.1.46"
     gene            208966..209724
                     /locus_tag="BML_08182015_6_5m_scaffold_6_prodigal-single_2
                     12"
     CDS             208966..209724
                     /product="hypothetical protein n=1 Tax=gamma
                     proteobacterium SCGC AAA168-I18 RepID=UPI00037CB576"
                     /codon_start=1
                     /transl_table=11
                     /translation="MKKIVLVTGGFDPLHSGHINYFNSAKQLGDVLVVGVNSDAWLTR
                     KKGRPFMPWNERSKIIQALKMVDYVVEFNDNDGSAKNALKLIRQTFPNDEIIFANGGD
                     RTDKNIPEMDIEDTNVKFVFGVGGFDKANSSSWILEEWKAPKTERQWGYYRVLHDVPG
                     VKVKELTVEPGKSLSMQRHQFRSEYWLVSEGAAVVNRWHEDYELPPVILNKHDEYCIT
                     VDEWHQLTNPYDQPVRVVEIQYGENCIEEDIERK*"
                     /db_xref="UniRef100_UPI00037CB576"
                     /db_xref="J5KRS3_9GAMM"
                     /db_xref="apc:HIMB59_00009800"
                     /db_xref="UPI00037CB576"
     gene            209721..210293
                     /locus_tag="BML_08182015_6_5m_scaffold_6_prodigal-single_2
                     13"
     CDS             209721..210293
                     /product="hypothetical protein"
                     /codon_start=1
                     /transl_table=11
                     /translation="MRISFICVASEDYIKKYKDCLSSQKVYCEKYNYSYVLIGDKKYI
                     SDWKDYYWKKIYEVRDRLSNNDFTVLIDSDCEIKTISPPIETILDHNSIYYVLGISKR
                     PNSGFMIFKNDQRSKDFLNDVITKREKIIPSNFSMKGENGYVIWSLSENKENTKELDI
                     KWNCSQPEFLEECFIIHYTNKMKSYFKEKL*"
     gene            210290..210976
                     /locus_tag="BML_08182015_6_5m_scaffold_6_prodigal-single_2
                     14"
     CDS             210290..210976
                     /product="LPS:glycosyltransferase n=1 Tax=Polaromonas sp.
                     CF318 RepID=J3CU70_9BURK"
                     /codon_start=1
                     /transl_table=11
                     /translation="MIPIFIGYDPREAIAFHVCSNSIIRHSSHPVSINPLALNILKDY
                     KETHTDGSNHFIYSRFLVPHLMDYKGWAIFMDGDMILRDDITRLWNLRDESKAVMVVK
                     HDYETRMTEKYLGSKNENYPRKNWSSVILWNCGHSANQTITPEFIQSATGAQVHRFSW
                     LEDSLVGELPREWNWLDIEYDHNPDAKLIHYTLGTPCFHEFADQGSFANEWHRERIYT
                     EYCQQHDLPK*"
                     /db_xref="UniRef100_J3CU70"
                     /db_xref="J3CU70_9BURK"
                     /db_xref="bprc:D521_0127"
     gene            210960..211763
                     /locus_tag="BML_08182015_6_5m_scaffold_6_prodigal-single_2
                     15"
     CDS             210960..211763
                     /product="hypothetical protein"
                     /codon_start=1
                     /transl_table=11
                     /translation="MIFLSKDGNDPYINDFAQGCGYKPTNSADFIYEDSKDPIVLRGI
                     LKHKIMKQCWEDSRTFYYVDTGYFGNEKTSSNPSGWKYWHRIVKNDLQHGEIISRPND
                     RWKKFNRKFNPWKKSGRKILIAAPDEKPCKFYGTTQEQWVEETVNSIKKYTDRPVEVR
                     HRAPKRIDRISTDTLQQALDRDVFALVTFNSVAAVESIFHGIPVFTLAPANAASPVGL
                     QDLNQIEKPYYADQDKLYAWACHLSYGQFHVSELKNGSALTMLKEWYGS*"
     gene            211753..212676
                     /locus_tag="BML_08182015_6_5m_scaffold_6_prodigal-single_2
                     16"
     CDS             211753..212676
                     /product="Uncharacterized protein n=1 Tax=Thioalkalivibrio
                     sp. (strain HL-EbGR7) RepID=B8GL53_THISH"
                     /codon_start=1
                     /transl_table=11
                     /translation="MAVKFVVAHRADPNNVGDIASNPLQYFLKEDEYQIIDVASIGSS
                     IYDPTLPMVVGGGGLVDNDFMGDFFDQLFESPDAQQLKRMHSDSWTLANPIYKELYDQ
                     FNARYQQLISEFLTLINPTIAPRFIWGAGHNGSPEIDFIKIRWPKAFSKFRLIGLRDY
                     NTASKFHWVPCASCMHPAFDKKYEIKNDIIWFEHKKQLIKDFGKDPIPRFINSGDNIE
                     QTIELLGSANTILTNSYHGAYWGTLLKKKVIVVGGAWSSKFKFLKHAPVILGKKDNWR
                     DAVETTPNYDNALEECRKANRDYWTLIQNNL*"
                     /db_xref="UniRef100_B8GL53"
                     /db_xref="A0A0C1UUK0_9CYAN"
                     /db_xref="tgr:Tgr7_0474"
                     /db_xref="B8GL53_THISH"
     gene            212673..213590
                     /locus_tag="BML_08182015_6_5m_scaffold_6_prodigal-single_2
                     17"
     CDS             212673..213590
                     /product="hypothetical protein"
                     /codon_start=1
                     /transl_table=11
                     /translation="MKTVVSYLSGVPSPHKSSHKTELLKRFILGVNKAGDRGLAHTGN
                     NPVPCDVAVLQGWVHEGSPNSPHLLVRRNVFNYQEQRNKKTIIVDSNLFNYKDKNHPI
                     HYSRYGMGGVFPTTANYFWDNPDSKRWQQISNHLGIYLKNWRVSGDHILICTQRNGGW
                     SMKGLSVVDWLERTVDEIKRYSDRPIIVRGHPGDKSAKDYLKSKKGRYTVSTNEHILD
                     DFKNAWAVITYNSSPGVAASIEGIPVFITDPDPRVSQAYAVGNYDLSRLEDPDLKDRQ
                     QWVERLAMCHWHFGELDSGAAWKFMRDYV*"
     gene            213587..214213
                     /locus_tag="BML_08182015_6_5m_scaffold_6_prodigal-single_2
                     18"
     CDS             213587..214213
                     /product="Uncharacterized protein n=1 Tax
                     =Gluconacetobacter diazotrophicus (strain ATCC 49037 / DSM
                     5601 / PAl5) RepID=B5ZLE6_GLUDA"
                     /codon_start=1
                     /transl_table=11
                     /translation="MSFLKKFDKEYYELLKGNVSEKKKLTYPNIAQRSEPFRLIFSLL
                     EEKNKKSYSIVETGVIRNIGNWNDGQSSLLFQEFLKSRSGSIKSVDISIDACNIAKSF
                     LDPTYAEVTCEDSVKFLSTINVESVDLFFLDSYDVVFKNDKNSAEHHLKEFMAIESRL
                     TNGTLIAIDDNTYFNGDRSGKGRKIFEYLQAKNIYPIYDGYIIIYNWN*"
                     /db_xref="UniRef100_B5ZLE6"
                     /db_xref="A0A0F9K4V4_9ZZZZ"
                     /db_xref="gdj:Gdia_3362"
                     /db_xref="B5ZLE6_GLUDA"
     gene            214215..215072
                     /locus_tag="BML_08182015_6_5m_scaffold_6_prodigal-single_2
                     19"
     CDS             214215..215072
                     /product="Epimerase n=1 Tax=Asticcacaulis benevestitus DSM
                     16100 = ATCC BAA-896 RepID=V4PS42_9CAUL"
                     /codon_start=1
                     /transl_table=11
                     /translation="MNIVLTGHRGFIGSHYYNHIKNNHDVIVFDRRSGQDLKDPLISR
                     EAPDCDIVVHMAATNGTRLFYEQPTEVAFNNTLPTFNLIERYKNTKTKFVFTSTCEIF
                     NGAIDKGLYPVPTDESVPVMFDDITNPRWSYSIPKALGENLVANSGLDWLVIRYFNIY
                     GPGQVDHFISEFVERVAKGEYYIKGDDTRSFCYIDDAIEITHRLVLNNKNVIVNVGRQ
                     EENQILEVAKIIMDIMGIDPTKLEVLPGPPGSAKRRCPDTTRMHELTGFMQYTSLRDG
                     LRKTVESLL*"
                     /db_xref="UniRef100_V4PS42"
                     /db_xref="aex:Astex_2214"
                     /db_xref="V4PS42_9CAUL"
     gene            215069..215863
                     /locus_tag="BML_08182015_6_5m_scaffold_6_prodigal-single_2
                     20"
     CDS             215069..215863
                     /product="UDP-glucose 6-dehydrogenase (EC:1.1.1.22)"
                     /codon_start=1
                     /transl_table=11
                     /translation="MKIGIIGWGTVGSAVGEGFKMLGHDVKKHDPKLNTVIDDVLDTE
                     IVFICVPTPSGENGECDLSIVHKTIKDLKFLEYSGVIALKSTSVPGTTQAIINQYNDK
                     DICFVPEFLRERSALEDFVRNHDVLAVGCHTDRTWHRVCEAHSWLPKNTVRMTPTEAE
                     ILKYYSNTFNALRVVFANVMYEISEKLDSDYDKVLSTFLLRKTASPDYLSCGPDIRGY
                     GGICLPKDTKAMAELVKQLNLPFDLFETIDHDNSQVKKTVFNGMRE*"
                     /db_xref="kal:KALB_57"
                     /db_xref="A0A0F9T5S8_9ZZZZ"
                     /db_xref="gwa2_scaffold_9253_32"
                     /db_xref="1.1.1.22"
     gene            215860..216564
                     /locus_tag="BML_08182015_6_5m_scaffold_6_prodigal-single_2
                     21"
     CDS             215860..216564
                     /product="hypothetical protein"
                     /codon_start=1
                     /transl_table=11
                     /translation="VKKICWITGFNTTYYENVAKYTLKNWHMLSGDKILLAEMKTSLI
                     PFNFQKINITNLDKSNKEFSEYFSQFKKAYRFYKKACSIDYALRNFKDSYEYIIWLDS
                     DVIIKKEFDPLEFLPEDHQLFSSIFKINNLPDSGFVAFNTRHQDYNKFLEEYLNYYYS
                     KKIMTLKNPYDNYILSEYVNHIPIKNLWNGTVTNSLDMNCGFFDTKLENCLSHHWGKR
                     GKKELLNFQKISDASY*"
     gene            complement(216529..217191)
                     /locus_tag="BML_08182015_6_5m_scaffold_6_prodigal-single_2
                     22"
     CDS             complement(216529..217191)
                     /product="Uncharacterized protein {ECO:0000313|EMBL
                     :KKL52508.1}; Flags: Fragment;;  TaxID=412755
                     species="unclassified sequences; metagenomes; ecological
                     metagenomes.;" source="marine sediment metagenome.;""
                     /codon_start=1
                     /transl_table=11
                     /translation="MWILASRGRPQNIQRFINLWKETEASSAVYFRLDDCDPHIEEYK
                     KLEYPQEFRVVISSRARLGQAMNEMLKNNPNESWYGLLADDLVPKTLHWDKKLIEAAE
                     SKYIAQCNDLSPKPLNCCHPCVGGDLVRHVGWFALPDCTHYGVEEPWKKIALNKDLNL
                     LRYLPDVIVEHAHYRFDKSKFDNTYSELKDMKSEDKEKFLKWKENNLSSLIASIGDFL
                     KI*"
                     /db_xref="A0A0F9CSV4_9ZZZZ"
     gene            217230..217967
                     /locus_tag="BML_08182015_6_5m_scaffold_6_prodigal-single_2
                     23"
     CDS             217230..217967
                     /product="hypothetical protein"
                     /codon_start=1
                     /transl_table=11
                     /translation="MKYKLTWSGLADDNYFNVIAKYCLPSWIILPGNKNIVSDSNIIN
                     ISGISVTGWDLVENKNSNFLKTNPSKKTWNFWRKMQSQVWAAKNFKKENDFVILLDTD
                     IEITNFNFEKFELELDNFLESNLPWATGRSQSRLHDSGFIILNARHPMFDELIDHYEN
                     IWENGTIHTLEKGYDGNAVESMFEKYPSYKIMNTDYGRGLHVYDLGLVHYGSKLPKAL
                     RAENPTKSGKELVEIYTKNIVVKKYKN*"
     gene            complement(217964..218773)
                     /locus_tag="BML_08182015_6_5m_scaffold_6_prodigal-single_2
                     24"
     CDS             complement(217964..218773)
                     /product="Uncharacterized protein n=1 Tax
                     =Hydrocarboniphaga effusa AP103 RepID=I8T614_9GAMM"
                     /codon_start=1
                     /transl_table=11
                     /translation="MKIAVVTTFNEEGLKRYGQRMIDTFIQNWPKEITLHIYPEMCNP
                     RVPDHSRVTLKRLEEVPELMAFKNRWRDVSKANGDVTDDPVRSKRKDAGKGFKWHAVR
                     FAHKVYAIFDCVKETDADVLFWMDADTVCHSPITLETVMKFCPANMDLGYLGREGKYT
                     ECGLYSMNLRSVRTLGFLREFQRMYDEAENGIFLLDEWHDSFVFDAVKDKTHPLRLNN
                     WSAGIVKGEGHPLINSEWGAYLDHLKGDRKSLGRSLPKDLKVKRTESYWKT*"
                     /db_xref="UniRef100_I8T614"
                     /db_xref="I8T614_9GAMM"
                     /db_xref="ara:Arad_7439"
     gene            complement(218770..219168)
                     /locus_tag="BML_08182015_6_5m_scaffold_6_prodigal-single_2
                     25"
     CDS             complement(218770..219168)
                     /product="hypothetical protein"
                     /codon_start=1
                     /transl_table=11
                     /translation="MSKFTKRVKKLFDVHTSCLVIGQGFGYLEDILEVFETVFVISEK
                     KPEIKHKKLVYRENCDNLSDLYEIQAVFFDLDQLDKLIYMPVVWTKNRPIIIIEGNDP
                     IERTHSKPLYDHGFRCVELLGFFHIWKKQQ*"
     gene            219204..220046
                     /locus_tag="BML_08182015_6_5m_scaffold_6_prodigal-single_2
                     26"
     CDS             219204..220046
                     /product="hypothetical protein"
                     /codon_start=1
                     /transl_table=11
                     /translation="MKFKLHREYGALNSPLIFDSIEAGLKRLGHTVVAANADVDILWS
                     ALWHGRMLGNRKIYEARKNSGLPTVFIEVGNLKRGETWRISIDHINGMGVFGNRSELD
                     NQRAGKLGVFLKNFQEKRREEILIACQHNRSLQWTGMPSMEQWVTETVKKIRVYTNRP
                     IVVRPHPRCPIRLPTNLIKLENPKKVMNTYDDFDIDYGYHCVINHNSGPAVQAAIQGT
                     PVICDQSSLAFPVSMQLNQIETPYMPDRTQWFTELVHTEWTVSEIAQGIPFLRLNQEL
                     KNYS*"
     gene            220088..221266
                     /locus_tag="BML_08182015_6_5m_scaffold_6_prodigal-single_2
                     27"
     CDS             220088..221266
                     /product="hypothetical protein"
                     /codon_start=1
                     /transl_table=11
                     /translation="MSKIKCVEELFIEFYDIVQRRSHQLQYFDQNAAYSFYISLLADK
                     PLTKSQGNYIFKLIKKYKNFLEIEGHDVDTLLQTLPWKKDFRVINNSKKVSIEFDEDG
                     IPWIYLQFPFSLKQSFDQEFTNQPHSCWDNDLKVRKLPLYHANFLKVETFVEKNEFDL
                     DSSFLDYKDQIDDIWQNQEEYSPHCEIIEGSVILKNANEEAVTYWKEHQTGNPAADLF
                     TAREMGFYLKKNRLENPVEKIAASNKNIFWIKDLKDFFEIYKNTDSKVCLILDRSSDY
                     FSWMKFFINFSDQQGIARSEIKICFREDNKSNSQLNQWIKNNQLGGKISNGKIFIFLN
                     SPAKWLYKDLDSFKIIATNGLFPFTSKTLQCLLNHHPCVVNISEIKPSKQREIEIEEL
                     *"
     gene            221253..222734
                     /locus_tag="BML_08182015_6_5m_scaffold_6_prodigal-single_2
                     28"
     CDS             221253..222734
                     /product="RNA-DNA + DNA-DNA helicase n=1 Tax=Cronobacter
                     phage vB_CsaM_GAP32 RepID=K4F657_9CAUD"
                     /codon_start=1
                     /transl_table=11
                     /translation="LKNCKLVIKDEVNIKIDGLPVEIRRKLVNSLKYDLPYARHMPAY
                     KLGRWDGTKTFFGIGGTGYLAHLDTILPILEESGYEIEIEDLRQSYQFTFAPITENYW
                     ADQGKTWPKGHVQEGQPIVLRDYQYEVVNKFLENPQSLQEVATGAGKTITTATLSQLC
                     EPYGRTMVIVPNKSLVVQTEEDYRNLGLDVGVYFGDRKELNRTHTICTWQSLNVLDKK
                     SYDDDTLSLAEFCEGVCAVIIDEVHQAKADVLTKLLTQNFKNCAIRWGLTGTIPKEKW
                     EFQSILASIGPVINQVSAYDLQQKDVLAQLDIKILQTTDVEVFRTYQEEYSWLVTDEK
                     RLTWIAGKIYELSQMTEGAANTLILINRIDTGNKLLKILKDKYLITATFISGEVKLQD
                     RKDEYDEVKTADNKIIVATYGVAAVGINIPRIFNLVLLEPGKSFVRVIQSIGRGIRKA
                     EDKDHVQVWDITSTCKYAKRHLTERKKFYKDAKYPFTVTKVTT*"
                     /db_xref="UniRef100_K4F657"
                     /db_xref="A0A0F9F7X0_9ZZZZ"
                     /db_xref="bprs:CK3_02110"
                     /db_xref="K4F657_9CAUD"
     gene            222731..223237
                     /locus_tag="BML_08182015_6_5m_scaffold_6_prodigal-single_2
                     29"
     CDS             222731..223237
                     /product="Uncharacterized protein {ECO:0000313|EMBL
                     :KKL74125.1};  TaxID=412755 species="unclassified
                     sequences; metagenomes; ecological metagenomes.;"
                     source="marine sediment metagenome.;""
                     /codon_start=1
                     /transl_table=11
                     /translation="MKILTLNNTAFDLNELPEEVDDDTRFSVLDNSNPQEPDFFFMPL
                     IFLESFNSPAIVLKIGEYEVQMPLDWCMVVGDKECGLDPEVLPLTSINERGFDALIFN
                     PVNGFRQEYMSIEILNIFQDVRWYFPKMKNGQLLTVPLHDGPSPPCAFFVKEISRQGE
                     VIQLDKLI*"
                     /db_xref="A0A0F9GXQ1_9ZZZZ"
     gene            223237..223470
                     /locus_tag="BML_08182015_6_5m_scaffold_6_prodigal-single_2
                     30"
     CDS             223237..223470
                     /product="hypothetical protein"
                     /codon_start=1
                     /transl_table=11
                     /translation="MPLDNMLWSNEDFKRRCIGWELKFSLWPRQCHYTRKRLWLTTAY
                     YGTAFVTGPGEPVFENRWCEKKEYLFLRIKGVL*"
     gene            223467..224219
                     /locus_tag="BML_08182015_6_5m_scaffold_6_prodigal-single_2
                     31"
     CDS             223467..224219
                     /product="hypothetical protein"
                     /codon_start=1
                     /transl_table=11
                     /translation="MTVTVITTLHKDGYDLYGQKNLSTWSSMFPEDWKIKYYSENHDP
                     NFDPRIEILDFNLSCPEWQYFHQEVKSRFRADDANDEKRKNWYKKALRWSFKMYAILH
                     ALKNCNSKYLIWIDADVRAARPPVAHWINKCLKNACLAANLESIKAGSHVETGVLIFD
                     LKHKDIEIIYDWIYAGYRNYQILNEEKPWDGIWMAKLLKDKTISWNNLKMVSKKDNNS
                     SLNWLIHGVGKEKFKKSLLNVRSGRADNNELI*"
     gene            224229..224585
                     /locus_tag="BML_08182015_6_5m_scaffold_6_prodigal-single_2
                     32"
     CDS             224229..224585
                     /product="Uncharacterized protein {ECO:0000313|EMBL
                     :KKL97026.1};  TaxID=412755 species="unclassified
                     sequences; metagenomes; ecological metagenomes.;"
                     source="marine sediment metagenome.;""
                     /codon_start=1
                     /transl_table=11
                     /translation="MIAGKVWGQTELLEANGVLEFHRIEIKNGGVCSKHKHKYKWNGF
                     FVENGKLLIRTWKNSYDLIDETIIGPGQYTKIAPGEYHQFEALEDTVAFELYWAEFDH
                     NDIERESVGFSKNGQT*"
                     /db_xref="A0A0F9H229_9ZZZZ"
     gene            224572..224829
                     /locus_tag="BML_08182015_6_5m_scaffold_6_prodigal-single_2
                     33"
     CDS             224572..224829
                     /product="hypothetical protein"
                     /codon_start=1
                     /transl_table=11
                     /translation="MGRLKPGASYIYEKADGVTYAREVGSLHREAIGWDADSPHNPDL
                     IKDLKEDKLWGNIRRAAKSNPLLQEALDRAKIIYELSKKDG*"
     gene            224822..225301
                     /locus_tag="BML_08182015_6_5m_scaffold_6_prodigal-single_2
                     34"
     CDS             224822..225301
                     /product="hypothetical protein"
                     /codon_start=1
                     /transl_table=11
                     /translation="MGKNKHVDLFKDMIPSVDMGVKELWDAVTDDGRKEIKGDFWNLM
                     RYISNVKTNNRELQEHYLLTVNEFYNKNWGDIQDHPKLVWLTLCLCSHESKKAHFHEW
                     IPLKREKDKKLDFLADLFPNTKMSDIETLSVITTEKEIKQYCEDLGWDKIQVAKIKL*"
     gene            225298..225855
                     /locus_tag="BML_08182015_6_5m_scaffold_6_prodigal-single_2
                     35"
     CDS             225298..225855
                     /product="Putative uncharacterized protein n=1 Tax
                     =Pseudovibrio sp. JE062 RepID=B6R2N7_9RHOB"
                     /codon_start=1
                     /transl_table=11
                     /translation="MISDSYKKILTDIHDTSPFGKRSKIPKHLADFVAEIKPTSILDF
                     GCGKGKLIQRLGEEYPGIVVTGYDPGNKEFDTTMEGRHADLIISTDVLEHVEPEHIDN
                     TLKYLSTKSRYIYHLIALSPAKLILPDGRNAHLIQESPGWWKQKFLNLNYRIIKEDYL
                     EFYKTPKGAKKPLLVKKYFIMAEKL*"
                     /db_xref="UniRef100_B6R2N7"
                     /db_xref="B6R2N7_9RHOB"
                     /db_xref="rga:RGR602_CH03048"
     gene            225852..226535
                     /locus_tag="BML_08182015_6_5m_scaffold_6_prodigal-single_2
                     36"
     CDS             225852..226535
                     /product="Uncharacterized protein n=1 Tax=Cronobacter
                     phage vB_CsaM_GAP32 RepID=K4F9L6_9CAUD"
                     /codon_start=1
                     /transl_table=11
                     /translation="MIEMYRCEYCQKDFAKEKTLAVHICEQKRRHLSKSEKHVQAGLL
                     TYQRFYDITQKGKTQKTFDDFATSPYYTAFVKFGSFLVNTAPIYPERFIDYVVKSGVK
                     LDHWCRDGLYEQYIAELIRIEPADGAIQRSIKTMMDWADDNQADWTHYFAYVNLNRAT
                     HSIKEGLISPWIVLNTKSGKDMLKRMNDEQLEIISPMIDPQFWIKRFQAVPGDHELVK
                     DIIKEAKIL*"
                     /db_xref="UniRef100_K4F9L6"
                     /db_xref="A0A0F9KX36_9ZZZZ"
                     /db_xref="K4F9L6_9CAUD"
     gene            226535..226759
                     /locus_tag="BML_08182015_6_5m_scaffold_6_prodigal-single_2
                     37"
     CDS             226535..226759
                     /product="hypothetical protein"
                     /codon_start=1
                     /transl_table=11
                     /translation="MTKKKDEQVEEVELTENEEPISRDDIDIEVAVSNDEPVVYVKFS
                     GFDDAEDAEEYAEFLAETLPLLLFETTKIQ*"
     gene            226756..226950
                     /locus_tag="BML_08182015_6_5m_scaffold_6_prodigal-single_2
                     38"
     CDS             226756..226950
                     /product="hypothetical protein"
                     /codon_start=1
                     /transl_table=11
                     /translation="MTKTRTLLDGKEVPELDKAVTLEVYTKCPEKYMLIDMQTGERYI
                     GYSTQGPSNWKKIETCRTLT*"
     gene            226932..227510
                     /locus_tag="BML_08182015_6_5m_scaffold_6_prodigal-single_2
                     39"
     CDS             226932..227510
                     /product="Putative membrane protein n=1 Tax=Cronobacter
                     phage vB_CsaM_GAP32 RepID=K4F7I6_9CAUD"
                     /codon_start=1
                     /transl_table=11
                     /translation="MPDIDIDFADREQALKLFKHIGASRIDNDQLVKHNTGVYFHQVP
                     TNAEKGICSVPYDQAEERGYFKIDFLNVSLYKGVKNEEHLIQLMNQEPLWDLLEQDDF
                     VNMIFHINNHGSVLRQMKPTSIEQLAAVLAMIRPAKRHLIGKSWSEVMSEVWTKPSND
                     DYYFKKSHATAYAVAIVVQMNMVCEQISYGYS*"
                     /db_xref="UniRef100_K4F7I6"
                     /db_xref="A0A0F9NC34_9ZZZZ"
                     /db_xref="K4F7I6_9CAUD"
     gene            complement(227491..227874)
                     /locus_tag="BML_08182015_6_5m_scaffold_6_prodigal-single_2
                     40"
     CDS             complement(227491..227874)
                     /product="Uncharacterized protein n=1 Tax=Enterobacteria
                     phage vB_KleM-RaK2 RepID=H6X3T2_9CAUD"
                     /codon_start=1
                     /transl_table=11
                     /translation="MRITKNLQDNFPFISVINHVDKEYVGIIINQDAAITSIYDYESI
                     KSDEERQLFLELGEAWWWESNRQIPINIFLAREITPFKYAIKNFSSKDVKILFGPCTS
                     LNDIIVKRIKRKSITLVRRVTSSRS*"
                     /db_xref="UniRef100_H6X3T2"
                     /db_xref="X0XS62_9ZZZZ"
                     /db_xref="H6X3T2_9CAUD"
     gene            227888..228997
                     /locus_tag="BML_08182015_6_5m_scaffold_6_prodigal-single_2
                     41"
     CDS             227888..228997
                     /product="hypothetical protein"
                     /codon_start=1
                     /transl_table=11
                     /translation="MQLNPVYLYPNRIAAYTSSSWTTERFRQVYTRNLKIYRSTDNQL
                     EFQVKNGDQKAANIIETTIVFNLFNHETRSLLLSRDCETLSNISGNVRVILSEKDLLD
                     IDPGLYSYSLIQEVRDYNLDDSYHVVNKKPLYIDEQFGAVSTIEIAGDLQGGLRPTTV
                     VKEFSYTNPATVGESTSLYFTSSMIDARPKTTNPQSLHTFQFYFNDFDGSVIIQGSLS
                     DSGDPDDWVDIPDSAISPPGNNFTPEFGTSVMYKNVVGRYSWFRIRQTGHKGRLAEFT
                     INANPSNSSQYEVSLKSKGTGYNIDDVLIIEGKRLGGDTPDHNLSITVTSIGLNGSIE
                     TIIFSGTPKTSPNFRTYVLEPITNVNGRLDKILYR*"
     gene            229010..230050
                     /locus_tag="BML_08182015_6_5m_scaffold_6_prodigal-single_2
                     42"
     CDS             229010..230050
                     /product="DNA primase n=1 Tax=Methylobacterium sp. GXF4
                     RepID=I9CSF3_9RHIZ"
                     /codon_start=1
                     /transl_table=11
                     /translation="MTLVVDKFRTLLPPRAKHSPSGWTSFNAPCCQHRGHSPDTRKRG
                     GIRFDGNSVVYNCFNCKFSTGWQPGAPFGEKMKTLAKWLGANEDLIKELVFEALKTEG
                     EEYQPDHSQPKIEFSDKELPEGALPLTEWGNLMEGEIEEQIGKQYTDVLQYLISRGFE
                     NPFDHDFYWSPTNGYVDRVIVPFRYEGRVVGNTARKVRDGKPKYLSDQHPNFVFNFDK
                     QSDKQKYILVTEGPFDALAVSGVALLHNEISDQQSRIINSLGAEVIVIPDQDKAGMVL
                     FDRAIELNWSVAMPNWDNDVKDCADAVVKYGKLFVVMDAIKSAEKGAIRINMAKKRQE
                     HKLERIEYEKNI*"
                     /db_xref="UniRef100_I9CSF3"
                     /db_xref="I9CSF3_9RHIZ"
     gene            230034..230147
                     /locus_tag="BML_08182015_6_5m_scaffold_6_prodigal-single_2
                     43"
     CDS             230034..230147
                     /product="hypothetical protein"
                     /codon_start=1
                     /transl_table=11
                     /translation="MKKIFEFISRPFREFFENRKLKKKIEEMRKRDPFIYK*"
     gene            230144..231088
                     /locus_tag="BML_08182015_6_5m_scaffold_6_prodigal-single_2
                     44"
     CDS             230144..231088
                     /product="nodulation protein (EC:2.1.3.-)"
                     /codon_start=1
                     /transl_table=11
                     /translation="MIYWGINALNHGSSLAVFQGNELVKFQTCSEDRLDKDIIRDSLS
                     WGGPSRIFWYERPLLKKLRQLSAGQWSEVFDCSVMPRRYVNENNLKYARLTYSHHHAS
                     HAAAGYYTSPFDHCAVVVLDAIGEFECASIWEGRGGKLERIWARDYPHSLGLFYSAFT
                     KMIGYKPILEEHLLQKDSELGDPDRYYQKVRSYFGGLVVLGYNFHRGVRNWPEKISCD
                     QDRYDIAAAVQRVFEEQVLLIMTTARTTIGTDKLVYMGGCAMNSLANKRVVEPNFDRI
                     WSLPNPGDASSAIGSVLYHTKTHIPWKYGIAKHIEIKV*"
                     /db_xref="cfu:CFU_3309"
                     /db_xref="G0AAB9_COLFT"
                     /db_xref="UniRef100_G0AAB9"
                     /db_xref="2.1.3.-"
     gene            231095..232510
                     /locus_tag="BML_08182015_6_5m_scaffold_6_prodigal-single_2
                     45"
     CDS             231095..232510
                     /product="DNA primase-helicase subunit n=1 Tax
                     =Enterobacteria phage vB_KleM-RaK2 RepID=H6X3T5_9CAUD"
                     /codon_start=1
                     /transl_table=11
                     /translation="MIKDYGYEIQKLYLELMMADAEIFVRCQGIFDHSLFDRKLQDAA
                     EFINVYAKEYSVLPDYEMVNASCKIDLKKPEDIKEGHNEWLMDEFENFTRHKALERAI
                     INSADLLEKKDYGQVESMIKEAVQISLTKDLGTDYFEDPRARLMRIKDKNGQISTGWP
                     TLDRRLFGGMNRGELNIFAGGSGAGKSLFLANLGVNWCLQGLNVLYLTLELSEDLVAM
                     RIDAMTTGIGTKEIFKELDDVEMKVRIIGKKAGKLQIKYMPSGKTANDIRAYLKEYEI
                     KTGSKIDVLLVDYLDLLMPASRKISAENLFIKDKYVSEELRNLAMEKQCIFVTAAQLN
                     RGAVEEVEFDHSHISGGLSKIQTADNVFGIFTSRAMRERGRYQIQLMKTRSSSGVGQK
                     VDLEFNLETLRISDLPEEEQESSSGGSRGASSIIESIKRKTELSDRDDPKDGIAVPKV
                     RAHVESTKLREILNNMGGDEE*"
                     /db_xref="UniRef100_H6X3T5"
                     /db_xref="A0A0F9QU71_9ZZZZ"
                     /db_xref="ttr:Tter_1028"
                     /db_xref="H6X3T5_9CAUD"
     gene            232500..232736
                     /locus_tag="BML_08182015_6_5m_scaffold_6_prodigal-single_2
                     46"
     CDS             232500..232736
                     /product="hypothetical protein"
                     /codon_start=1
                     /transl_table=11
                     /translation="MKSNKIDLYRWLPSEGEIIEIDWPKVHKTIGVDHTRWLLKQSQE
                     NCQLILERRDMYCRLVAEFYNEHTLLNYHLLWAK*"
     gene            232740..233090
                     /locus_tag="BML_08182015_6_5m_scaffold_6_prodigal-single_2
                     47"
     CDS             232740..233090
                     /product="hypothetical protein"
                     /codon_start=1
                     /transl_table=11
                     /translation="MRAKEFIIEAARGFSPRKSSTMVTTYAFPTMPSNNPYQAYRFGM
                     AMANHDIKDNVGPVDEYAVISAYTPEEEIIISKASAKTGHKKIIVADRGSNEPENTNT
                     VSPVAKMKKNQYGV*"
     gene            233090..233809
                     /locus_tag="BML_08182015_6_5m_scaffold_6_prodigal-single_2
                     48"
     CDS             233090..233809
                     /product="Putative uncharacterized protein n=1 Tax
                     =Synechococcus phage S-CRM01 RepID=F5B3Z5_9CAUD"
                     /codon_start=1
                     /transl_table=11
                     /translation="MRLNQLFERADFVRVNRRLNPKIWDSDQLKPEVVDKLKDIARAF
                     EEFVGIDLDVIDYTVTGSNANYTWTAYSDLDLHLIIPGTPTDEQRELFNAKKALWGEQ
                     HNITIKGLPVETYVQGEDEPHHSTGVYSILKDQWLVEPKKVKPQIDDASVEAKKDSIM
                     RDIESAMLSKDLQKLRLVKEKITKMRKAGLERAGEWSVENLVFKILRNLGLIDQITDK
                     IRELEDQELSLEQQDSRSLDQ*"
                     /db_xref="UniRef100_F5B3Z5"
                     /db_xref="A0A0F9JXP6_9ZZZZ"
                     /db_xref="F5B3Z5_9CAUD"
     gene            complement(233849..234526)
                     /locus_tag="BML_08182015_6_5m_scaffold_6_prodigal-single_2
                     49"
     CDS             complement(233849..234526)
                     /product="hypothetical protein n=1 Tax=Kaistia granuli
                     RepID=UPI0003755C6B"
                     /codon_start=1
                     /transl_table=11
                     /translation="MTTMSYYRSASEINSAMIRVYNHMFLAVVISMLTAALVSSSAGL
                     MAFFFTGFMKWIVILSPLVAILALSFGLERLNKSQAQLVLYGFSALMGLSFATIFVIY
                     TIGSIVSAFMGAAVIFGTMSLYGYFTKRDLTSMGQFLFIGLIGIIIASVINLFIGSGV
                     GAMVISALAVIIFTGLTAYDTQRIRQIVTVSNNEGKEEIIGALSLYLNFINIFLSLLQ
                     LFGNRND*"
                     /db_xref="UniRef100_UPI0003755C6B"
                     /db_xref="phl:KKY_3273"
                     /db_xref="A0A087LZZ4_9RHIZ"
                     /db_xref="UPI0003755C6B"
     gene            complement(234595..234804)
                     /locus_tag="BML_08182015_6_5m_scaffold_6_prodigal-single_2
                     50"
     CDS             complement(234595..234804)
                     /product="hypothetical protein"
                     /codon_start=1
                     /transl_table=11
                     /translation="MTVQFLLPMARNTVTGETVKTQDLSGSRFVQSQRVLAQHFADRL
                     AEDLSGRTGVEWRGFLKSYTPTQRR*"
     gene            complement(234828..235379)
                     /locus_tag="BML_08182015_6_5m_scaffold_6_prodigal-single_2
                     51"
     CDS             complement(234828..235379)
                     /product="hypothetical protein"
                     /codon_start=1
                     /transl_table=11
                     /translation="MTVILQRSLFAEGFNDYLAHRLQKSAEWRLCLDEHYLPGADDQE
                     HSDTGFVYYTYTMDRDWHMINSQDLARGYFNNLAETMLNTALAGTDMKNPQIMRIMWN
                     YYNRASTGIMHRDHQDQGIYSMVYNLSQTDGGTEIDGKFYAGDSGTALIFPSCLDHRG
                     FGPRIEPRRFVLNCIFSAELSDK*"
     gene            complement(235376..>235627)
                     /locus_tag="BML_08182015_6_5m_scaffold_6_prodigal-single_2
                     52"
     CDS             complement(235376..>235627)
                     /product="Uncharacterized protein n=1 Tax=gamma
                     proteobacterium HIMB55 RepID=H3NWT5_9GAMM"
                     /codon_start=1
                     /transl_table=11
                     /translation="RMWFTRSYWTDYNIIEAASWIAKAVIIIPGLIFGIKIWQLYIVA
                     LITSATLIWASNKKLLPTLVGFNTVWIWLAAMVLAQNLV*"
                     /db_xref="UniRef100_H3NWT5"
                     /db_xref="H3NWT5_9GAMM"
ORIGIN      
        1 TAGACGAACA AAGAAAACAA TATCTTGAAT CTCTAGGGTA TTTCGTAACT GTAGTCTGGG
       61 AAAGTGATTT AGATAAGTTC ATGGAGACAC TAAAATGATA TCGCTGACTC CGTTAGCAGC
      121 TGAAAAAGTC AAAACAAATA TAGAACGCAG AGGAAGGGGC TACGGAATCA AAGTAGGCGT
      181 AAAAACCACG GGCTGTAGCG GACTAGCCTA TGTTCTAGAA TATGTTGACG ATCCTGCAAA
      241 AGAAGATCTA AGTTTTGTCA GCGAGGGCGT ACATGTCTTT GTAGATCCCA AAGCACTTCC
      301 TTATATCGAA GGAATGATCA TGGACTGGGT CAAGAACGGT CTTAATGAAG GTTTCGATTT
      361 TAAAAATCCC AAAGAACGCG ATCGCTGCGG TTGCGGTGAA AGTTTCAGAG TATGACCCCA
      421 TATCAAACGA TAGAACCTAC CCTCATCGAC GAAAATAGAA AACCTATTTT TTACATAACT
      481 TGGGAATCTA CACTGAAGTG TAATTTGGAT TGTACATACT GCGGTAAAGA TGCACACGAC
      541 AATTCTGTAC CCCACCCCCC TCTAGAGGAA TGTCTCGATA CTGCTGATTT TTTATTAGAG
      601 TACGCAGATC TGTACATGTC AAAAAGAAAC GAAAAATATC AGCATGTGAG TTTGAATATA
      661 TTCGGCGGCG AAAGTCTTTT CCACCCGAAC ATCGTTGAGA TCCTAAAATA TCTCAAGGAA
      721 CAACATAAAA CTAAAAAATA TACCTGGAGC CTAGGATTAA GCACAGTTAC TAATGCTGTG
      781 GTCAAAGAGC GTATATGGGA TAGGATCTTA GATCTAGTTG ATTATTTCAC CATCAGTTAT
      841 CATGCCGAAG CTAATGCAGA GCAGCAGGAT CTAGTAAGGA AGAATCTGCT AACTTTAAAA
      901 AGCAAAGGCA AAAACTATCA TTGTGCTATC ATGATGCATC CGCAACACTG GGATAACTGC
      961 CAATCGATGA TACAGTGGTG TGAGGGAAAT GATATCAAGT GTTTACCACG ACAGATAGAT
     1021 CACGGTCCTT TTAATTTCAA GTTTTATTAC ACTAGGCCAC AGGCAGAATG GTTTAGCGGA
     1081 TTCTATCAAA CGGGCAGCTC TAGCTGCGGG TCTTGTGAAA CAGGTTGCAA AAAAACTCCG
     1141 CTGTTTGACA GCCTAAAAAA CAAAGTTTTT TCCATAGTTA ACCTAGAATC AAAAGGAAGA
     1201 AGCTGCTGTG GCGGGACTCC GTTCCATTTA GATCAAAACT ACGAACAAAC AGAAACGCAC
     1261 ATACAGAATA GGCTAAAGGG TTGGCACTGC TCTGTAAATC ATTTTTTCGT TTTTGTCAAG
     1321 CAGGTATCTG GAGAGATCTT CCTCAACAAG GACTGTAGAG TAAACTTTGA TCAAGAAGTG
     1381 GGGCCCATTG GCCATTTAAA AGACAGTAAA AAGATATTAG AAAAACTGAA ACAGGATCTT
     1441 GACAACGATA CTCTACCCAC TGTTATCTGC GCAAAAAACA AATGCTGGTG CGGACTATGT
     1501 GCGCCAAAAG CTGTATCTAA AGAAAAATAT CAAGAAATTA TACAGAAATA TATGGCCTAG
     1561 TATTTGCCCA CTGGCAGGGT AGTACTAGCA GGTAAATCCC ATATCTTCTT TTGTTCTACG
     1621 CCCTTTCTCT GGGCGAATCT TTTACAATCG CAATCTGGAC AACAGTGGAA ATAGTTGTTG
     1681 TTAAGCCGCT TGCGGTCCAT TGATTTAAGA TCTCGCTTAA ACTCAGAATC GCAGTTATCG
     1741 CACCGAAACA GAGCCATGGT TTTCTTTCTT TGGTAAGAAT GTATCGTACC ATTTTTACTC
     1801 ACACGCTCAT AGTTGTTTAT TTCTATTTCT GTCTTGAGGA ACATGATTTA TTTACATCCG
     1861 GCTTATAAAA CAGACGGATA AATATACTTT GAACATCATT TTGATAGGAT TTCACAATGG
     1921 CAAGAAAAAT CATTGATATC GGTACCGTAG GTAATTTACA GTTCTTTAGG TTTAGGTGAG
     1981 CGCCTTAAAT TTATTAATCT AGACGATACC CCCGAAACAT ATTTTGGTCA AGATAATGCT
     2041 ATTCTGTCAG TGAATGCCAC CACAGACGGC GTTCAGTTTA AACAGATCGT AGGAGCAGTT
     2101 GGTGTTATCG TAGACTACGA AACTAATCCC AATCAAATAC GATTAAGTAC AGAATTCTCT
     2161 GCGATCGTAG GCGATCCCAA TCCCCAATTA GGCGGCAATC TATCTGCCAC ATCAGGCGGT
     2221 AATCAATATA GAATCCAAGA TCTTACTACT CCTGTCAGCA ATGATGAGGC TGCAAATAAA
     2281 GGATATGTTG ATACCAAATT ATCTAGAGCA GGTGTTAACG CAATAAATCC TGCGACTGGT
     2341 CTAGTTACAC AATCATTCGG AACAATGTCC GGTCCTTTGA TTTTAGCCAG AGATCCTCAG
     2401 GACGACGACG ATGCGCTTTA TGACGGTTTA ATTGCAGCAA CAAAAAGATA CGTAGACGGT
     2461 GCGGGATTTT CCAGCCGGGT TAACCTCTAT GTGGCTACTT CTGGTCAAGA CGAACGTCCT
     2521 GGACTATCAA AGACAGTGCA GGGTCGTTCA CTGGCTTCTG CCTACAGGTC TGTAGAAGCT
     2581 GCATGTAAAC GTGCAGAAGA ATTAGTTAAT GAATCAAAAT TAGATATTGG ACCATACAAA
     2641 AAGGTATTGA CCTACGGAAA TGGTGCTAAT TTTGCCACAT TAGATTTTAT CACTGCTGCT
     2701 CCCGGATCTG GAGACGGTTT CGCTGGAAAT GTATTGATGA GTGTCGACTC GGCTACTCTA
     2761 TCTTTTACGG GTACTAATTA TCAGCCTGGA GATATTCTAA CATTAAACGG CGGAACTGGA
     2821 TCTCCGGCTA CATTTGAGGT GTTAACCACG GCAACTACAC CCGGTCCTAT TGTTACCTTC
     2881 CGTCAATTAA GTGCAGGTTC ATACAGTGTT TTACCCCCAG ATATCACATC AGTTGGAGTC
     2941 ATTGATAACA GTGAATTTGG TAATAATACT GCAAAATTTT CCGTAACATT CAGAGTTAAC
     3001 AGTATAAACA TTACCAACGG CGGTAGTGGC TATAGTCTTG TTTCGGTAAG GGTAGTGCCT
     3061 GCGCCCGGAG ATACTTCAGG GTCTGGAGCT TTTGGAACTG CTAATATCAG TGGTTCTTAA
     3121 TAAGAACAGA CAATCAAAGA ACTGACTTCA CTGGTGACGT GACTACTAAT ACACCCGAGG
     3181 CATTCCGTGG TAGAGATATC AGAGAAGGTT TATTCCTCAA AGGTGAAACT TCAGGTGCGT
     3241 TGGCGCAGAT ATTATCGCAT GACGGATCTC TAGACAGTGA CGGTAATGAA ATTTTTGATG
     3301 TTGATATTAA ATTTGGAAGT TTTATCATAG ACGAAAAAAT AGCCTATGGT GATTCTACTA
     3361 AGATCATACA GATTTCAATT CTTGTAGAGA GCGGAATTTA CGAAGAAAAT TTACCTCTAA
     3421 AATTACCTCA AAACGTGGCT ATTATCGGCG ACGAATTCAG AAGAACTATT ATCAAACCTA
     3481 GACCGGGCAT TAGTTCCAGT CCTTGGGCTT TTAATAAATT TAGAAGAGAT GTTGTCATTG
     3541 ATAGTCTACA GACAGCCACT CAGTTATACG GATATCATTA TCTAACTGAT TCGACTGCTC
     3601 CAGTGCATCC TAAAATCGAT AACAAAGGCG GATATAGATC CGCTGCTGCA CTGTTAGACA
     3661 TAAACAAAAC ATTTATACAA AATGAAGTTA TTGCCTGGAT CAATTACCAG ATTTTTAATA
     3721 ATATTGAGCC TTTTGTTAAT ACTTTTACCT ATAATCAACA ATTATGTAGA AGAGATGTTG
     3781 GATTAATCGT TGAATCTATC ACATTCGATT TAAAATTCGG GGGTTATAAT AGAACTGTAT
     3841 CTGCTGGTCT AAAGTATTAC CAAAATGCCA GCGGGCTAAT AGCCATCCAG GATCAGTACG
     3901 ATGAAACTGA GGCAGCTATC TATAAGATAT TAGATCTTGC CGATGCGATA ATTCAAAATA
     3961 TTCAAGTAGT TCCCGTATTT CAGGATACCT TTATACAGGT TATTGACCCA TCATTTTCTG
     4021 CAGAACCAGG ATCATTTAAC GTCATAGAAG ACCTGATTGA TACATTAGTA GATGTTATCA
     4081 ACCCGTCCGG ATCAGGAGTT AATAATCCTA AAAACAACGA TCAAATGGAT GTGTTCCTCT
     4141 GCAACGATGC CAACATCGTT AGGGCATTAA CTATGCAGGG ACACGGAGGA TTTAGCATGA
     4201 CTCTCGACCC CGAGGGACAG ATTCTAGCTA AATCTCCTTA TTCCCAAGAA TGTGCTAGTT
     4261 TTTCAAGATC AATCGATAGA CAGATTTTTG CAGGTGGCAT GTTTGTCGAC GGATTCGTTG
     4321 GCAATCTACA ATTTAGACAC GAAACTTCAG TAAATCCATT TAGAATAACT GTTGCAGGAT
     4381 TAGATCGCGT TCCGAACGTT CCTGCGTCAT TCATAGTAAA TGATGCACCA GTTCGCGTCA
     4441 ATTACATAAG AGATTTTGTC TATGATAAAG ATGGATCTAC TGCAACTTTT GTTTTAGATG
     4501 AAACTACACC ATTCGTAACT CCTGCCGGAG CACAGGTCGT AACTCACACA GTAGCCGATC
     4561 CAGCAGTCTT TACTAGAAAT GATCATAAGT TACAAATAGG AGCTACTCTA AGATTTTATA
     4621 CCGACGGGGT GTTTCCTCCA GGAATAACTG CATCCGATGA AGATACAGAA ATCAGTATCG
     4681 AATATTATAT TCTACGGAAC GGATTTACTG GTAACGAATT CCAGGTCACT GATAACTCCA
     4741 TCGGAACCGT GGGTATTGAA ATAACAGGTA CTGGAATAGG AACTCTGAGT TATCAAAGAG
     4801 TCTACGAATT ACTGATGCCT GGTAACAGAT CTATGTTGAG CAATGACTTC ACACAGGTCT
     4861 GTGATTTAGG TTATGGATTA ATAGCTACCA ACGGTGGCTT AACTGAAGCA GTATCTATGT
     4921 TTACCTATTA CTGCCATACC AGTTATTACT CTTTAAATGG TGGACAGATT CGTTCAATAG
     4981 GCGGATCCAG TGCTCACGGT ACCTACGCTC TTGTGGCTGA GGGTGCTGAC CCGTTAGAAG
     5041 TGCCCACACC AGTTACTGTA TACCAAGACT ATGCTCAGCG TGTGGTCTGC TATGCACCGA
     5101 GCCCCGCATT CGCTAACACT ACTAATGGTT TATTTGTTTA TGTAACGAAT TATCAATATA
     5161 CTCCGTTGGG AAATTCCGAA CTAGAAGTTG ATCACGGAAA TCTAATTTTT AGATATCCAG
     5221 TAACTTCAGT TGGCACTGAA GATTTGCCGC CTGGTGTGGC TAGACTAAAC CTAACATCAG
     5281 ACGATTCCGG AACGTTCGAC GGTCTATTCG CACAGATTCT AGACGGAACT GTAATGACTA
     5341 TTCGTCTAAA CGGTACTGTG GTGTTAACTG GTGATATTGT CGATGTTGCA ACTAGACCAT
     5401 CAACAGGTTT GATATTATCA GAATCCCAAG ATGTTTATAG GGTATTAAAA TTTGAAGAAT
     5461 ACATAGATCC GAATGGGCCA TTTGAAGTTG AATTTACTGT CGCTACTCCC ACGGTACTAA
     5521 GTGTAATCGA AACTATCATA GCTATCGGGT ATGAACAAGA CGGAACAACT CCGGCTGCTG
     5581 ATCTTGTAAC TACAGCAAAA AATCATATGT TGTTGCCGGG ACAGAAATTT ATTCCTAAAA
     5641 CATCAGATAA CGGATTAACA GCTGGCACCA CATACTACGT AACTGGTGTT CCTAATTATA
     5701 ATCAATTCTT TTTATCTACT TCTCCCGGGG GTAGTACTGC TACGTTAGTC AGCGGAACTG
     5761 GATTATCTAT CAAAGGTGTT AAATCACATA ATCTGATCGA AGATTACTAT ATCAGTTTCA
     5821 TCACCAGTGG AACACTACCA TCAGGTCCTG ACTTTATTCC TACAGATAGA TATTTTGTCC
     5881 TAGGTGGCGG AATAACTGAT ACCACTTTTA GAATTTCTGA TATTAAAAAT GGCAATCCTA
     5941 TCGCAATAAC CGCGGGAGGC AGCGGCGTTC ATCAATATAT CCCCGAAGGG TTGGCCTTTA
     6001 CAGCGTTGAG AGAGAACTAT AATTATGTCG ATTTAACTAT TTTTGTTCCT GGAGAAGTAG
     6061 TATCAGGATC TACAACCAGT TGTACTATTT CCATAGCTGC TCCAGCAGTT ATTACCACGT
     6121 CCGGTAATCA CGGATTAAAT GCCAACGATG TGATTAGATT CTTTACCACC GGCAATCTTC
     6181 CGGCGGGTAT AAATCTACAA AGGCAATATT TTGTTAAGAC AGTTGTAAGT CCTACGGAAT
     6241 TTACCATTGC CGGTTCTCCT TTATCTAGTG CTGTAGCTAT CGAAACTACT GGAAGTCAAA
     6301 GTGGATCGCA GAGCTTTGCG AAAGTAACAG GAAGGGCAGG AGATCAGACA TTTGCCGTTG
     6361 TTCCAGTAGC TCCATCAGAA GAAGATAGAA TTCCTAATTC TACCTTCTAC TTCCAAGGAA
     6421 TTCCTTATGT AATCACACAG TATGAAAATA CCACAGATAC TGGTTTTCCA TATGCAAGGA
     6481 TCACTCTAGA TAAACCGCTA GAGGATTCCA TGATCGCATA TGAAGGCGCA TATACTATTA
     6541 AATCAGCTGT GCCTATCAGA TCAGAAGGTG CTGACGGAAC ATTGACTATT AGAATTTCGT
     6601 TGACTCGCGT TACGTCACAC GATTTATTAG AAATTGGTAC TGGTTCTTAC GCTGACACAA
     6661 ACTATCCGAA TGAAATATAT GGTCCAGCTG TTAATGCTCT CAGTGAGGCC AACGAAACAC
     6721 AAGAAAGAAG CGTGGGACGT GTTTTCTACG TAACTACTGA TCAATTTGGT AACTTTAAAG
     6781 TAGGCCCATA CTTTGCCGTA GACCAAGGTA CTGGACGAGT TACATTCTCA GCGGCTATCG
     6841 CTCTGAGTAA CCTAGATGGT ATTGGATTTA AACGAGGAGT TCCGATCGCA GAATTTTCTG
     6901 TAGACTCGGG ATTTAGCGAT AACGCCATTG ACACAGTTCC AACAGAAAAT GCTACCAGAG
     6961 TTTATATCGA AAGAAGACTA GGCCTCACAC ACAGCGGTGC TTCTGTGTCG CCAAGTCAAT
     7021 TGATTCCGCA GATCACCGGA GGATTTTTAG CCCTGAGCGG TTTATTGCCT ATGAAAGGCA
     7081 ATATCGATAT GGCCAATAAT AAATCCATAA ATTTAGCTGA TCCTGTAGAT GCTCAAGATG
     7141 CTGTAAACCT AAGAAGTTTA ACATTTGCGA ACCTACAAGA ATTTACCTTA ACAGGGTTAG
     7201 CCAAAGACGA TTTAATAGTA TTTACAGGAG TAGGAAATAA CGCGATCAAT GCCGAGGTGG
     7261 TGGGAGATAT CACTTTCAAT CTCAATACCG GAACTAACCA AGTTGATGCA CAGATTGTAG
     7321 CAGGAACTAT CATTAATGCC GATGTTAACA GTTCAGCAGC GATCGTACAG AGCAAATTAA
     7381 GTATGCAGGC TGCTAACGCT GCTTTATCAG CAGCGCCGGG ATCGTTCACA CAATCTGCAT
     7441 TGGGATTATC AACATTTAAT TCTGCAGAAT TTGTGGCAAC CAATGGTTGG ATCGATTTAA
     7501 GAACAAACGG AATCAGTGTT ACCAAGCTAC AGCAATTACC GGGCAATAAC GTCATTGGTA
     7561 ACTCAACCGG TGGTACAGCC AATTCGGCGC CAGTCTCATT CGCCACTGTT ATCGATAACG
     7621 GTAATGGTGT TAAAAAATCT CAATTCGGTC AGTTTTCATT CCCTAACGAT GGCAGTACAG
     7681 TATTCAGCAC TGGTTTCTTA AGAAGAACTT CGTCTGGAAC TAATGATAAC GTTTTCCAAA
     7741 CACAGGAAGC ATCCCCTGGT GCTACTGGAT ACGTATCTTC TGATAATCGA AAACTTGTAG
     7801 AAAGAACTAA TCAAGGAAAC TTTGGCGGAA ACATAATTAA TGCCTACAGA TTCTTCTTAG
     7861 ACTCTGCTAG TTCAGCAGGG GATACTTCAA TACCTAGCGG AACCGCAATG GCTCGATGGG
     7921 ACACATCCAC TGGTGGATAC ATCCGTATGT ATGGTTACAG CGGAGCAGGA GGTATCCTTG
     7981 TATCCGACGG TTCTTTACCC GGGGATCAAA AAAGTGCATA TTGGAACAAC AGTCACGAAT
     8041 TTAAAGATCG TGCTGGATCA GCAGATGCTC CTATTAGATG CTCTCAGATA CAGACATTGG
     8101 CAATCACTAC TGGTGGTGCT ACAACATCGG GAACTATTAC AGGTCGATGG ACCTTAACTG
     8161 GTACTAGTCC AAATGAATCG AGGCTTCAAG CTACATATTC CGCCGACCTT GCAGAATATT
     8221 ATGAAGGCGA CAAAGACTAT GAAGTAGGTA CTGTACTGGT ATTCGGCGGA GACAAAGAAG
     8281 TCACAATAAC CAACAGAGAA GGCGATGCCA GAGTAGCAGG GGTTGTGTCA AACACCGCAG
     8341 CGTTTGCCAT GTACGAAGCT TGCCCCGGTT TAAAAAATCT CATAGCACTG CAAGGTCGCG
     8401 TACCATGTCG TGTAGTTGGA AAAATTAAAA AAGGAGATAT GTTGATTACA TCCAGAATCT
     8461 CGGGAGTAGC TGTAGCTGCT AAAGCTGATG TCAAAGTCGG AACCGTGGTT GGCAAAGCAT
     8521 TACAAGACTA CGACAGTGAT CACATCGGAA CCATTGAAAT CGCGGTAGGG AGAACGTAAA
     8581 AATGGCATAC AAAACAGACA TTTCGGTCGG CGCTCCACCG CTAATATGGA GCAATGTTCA
     8641 GCAGGCATTC GATGACATAA ATCAAAACTT TCTTGAATTA GGCGTAGCAG TAGGATCAGC
     8701 ATTAAATTTA GCAGAACCAT TAGATTTTAA TAACCTAGAA TCTAGCATTT CTCCTAATAA
     8761 TTCAAATGAA TTTAGTCTCG GTGCTGCATC TAAAACTTGG AAAAATCTTT ATGTAGCCGA
     8821 ATGGTTTAAC ATACCCGGAA ATCAATTAAA TGGTGTATGG CTAGGTAATG CACAGATCAA
     8881 AGGTATAGGT ACTACTGTAG ATCTTCCTGC AAACGCTACA GTTAACGGTC AGTTGATTAT
     8941 CAATCCCGCA AATACCAGTT TCAAAACTAT AGCTGTTCCT TCGCAGGCAA ATGTTGTGGC
     9001 TGATTCTTTC ACAGACACTC TAACAATTAT TCCTACAACG GGCATCAGTT TAACAACTGA
     9061 CGCTGCTTCT GATACACTGA CAATAGGAAA CAGCGGAGTA AGAAGCTTAC AGGGTTCAAC
     9121 TTACATCGGA GTAAGCTCTC CGACTGGAGA CAGCGTTACC CTTACTAATT TAGGAGTAAC
     9181 AAACTTACAA GCAGGTTCTG GTATTTCTAT AAACAATTCT ATCGGAACTG TAGAAATTAC
     9241 TAATTCCGGT ATCAGAGGAA TTACATCAGG CGGAGGTGGT ATCACTGTTT CTATTGATAG
     9301 CGGTACTAGA ATCGCTAGTA TCGGTAATAG TACACCGACC ACTAGATCAT TTGCAACAAT
     9361 AAGAGTAGGC GAAACAGATT TAATCGCAAG TACTGCCACT GACGTGTTAA GAACTGTTGG
     9421 AGGTTACGGT ATTCAATTAT CCGGGGCAAC AGGTTTTGGT CCTTCTGGTT TAGAAGATCA
     9481 ATTAACAATT TCTTTCGACA ACAGAGTCGA TATCGTCGGT TCTGTTTTCG CTGATAATTC
     9541 TAGCATGCTG GTAGATGCTG TAGAAGGAAA ATTCTACGGT GACCTAGTCG GCGGGGTCAC
     9601 TGGCAATGTC ACTGGCAATG TCACTGGCAA TGTCACTGGC AATGTCACTG GCAATGTCAC
     9661 TGGCAATGTC ACTGGTGATG TCGTTGGAGA TATCAAAGGT AGTGTTGTGG CCGATGATAG
     9721 TACGTTACTA GTAGATGCTG TTGACGGAAA AATCGTAGGT CCGGTAGAAA CAATCACGTT
     9781 GGATGTATCG ATATCAGCCA CTATAAATGA TGCTACATTT ACAGGATCTA CAGATTTTGG
     9841 ATCTACTGTA GACTGGGCAA GTATTATCGG TCCTAGTTTA CAGGCTACAG GATTACCTGT
     9901 CTTGCCGACA CAGACATTAG ATATCAAAGG CAGCGTATTC GCAGACAATT CTTCAATGTT
     9961 AGTAGATGCA GTCAATGGAA AATTAAACGG TCCGTTAACT GGCGATGTGA CAGGATCTAT
    10021 TTTCGGAGAT AACAGTTCAT TGATCGTCGA TGCTATCGAT AATCGAATAT ACACAACCTC
    10081 GATAGATTCG TCTGTTTACA TTAAAACCGG AGTGTTTGTA GACAATACTG CTAGAGATAC
    10141 AGCTATACCC AATCCTAGTG CAGGAATGAT TATTTTTAAT CAGACCGGAA ATAAATTCCA
    10201 AGGACACACT GGATCAGGTT GGATTGATTT AAATTAACGG AGCGATAGAT GGCAAAACTT
    10261 ATAGTAAACA TAGGTGAGGC TGCAAATAGC AGAAATGCGG ACAGTCTACG CACCGCATTC
    10321 GCAAAAATTA ACGAAAATTT TACCGGTGAT AGGATCATTG CCGATACCTC AAGTGGATCA
    10381 TTTACTATAA CACTGCCCGG TAATCCCACA GAAGGATTTT ATGTTGAAAT CGCTGACGGT
    10441 GGGGATTTTT CTGTAAACAA TTTGTTGTTG ACCAGTGCAA GACCAGTTGA AAGTTTTGAT
    10501 CAAGACATTA TATTTGACAT AAAAGGCCTG AGTTTAGAAT TCGTCTATGT TGGAACTGCT
    10561 TGGCAGATAT TGACCACACT GGGCGTAAAA GGTGACAAGG GCGATCCTGG TGATGCTGAC
    10621 CTAACAGCGT ATGCCACTAA AGAATATGTA GACAATGCCA TTGCGGCAAT AGCAAGCGTT
    10681 GACGGTGGAG GTGCTGCCTC TGAATACAAC GAAGATGAAA CCTTAGATGG GGGCGGAGCA
    10741 TAAAATGACA AGAAGAATAC AACTACGAAG AGACACTGGA ACAAACTGGA CCAGTGTAGA
    10801 TCCAGTACTG GCAGCAGGTG AGATAGGTGT AGACCTAACC ACCGGACAGA TTAAGATAGG
    10861 CGATGGATCT GGTACATGGT CAGAGTTAGA ATACTACAGT GGAAGTGATG TTGACCTAAC
    10921 AGGCTACGCT ACAGAAGAAT ATGTAGACGA CGCTATCGCC GCAATACCTC CGGGTGGTGG
    10981 AGAAGTAGAC TTATCCGGAT ATGCCACAGA AGAATATGTA GATGACGCTG TTGGTGCTAT
    11041 TGAGATTCCA GATGTATCAA ATTTTATTAC AGCACAAGAC ATTCCGGCTA TCCCCGCAGA
    11101 CATCAGCGAT CTAACTGACA CTGAAGGATT ACTAGGACAA GGCGGTGGCG GATTACCAAC
    11161 GGTTACAGTA CCAGGGGAAG TAGGAACTAC CTATAAAGGA CTACAGGTCA GTTATGGTAT
    11221 AGTTCACAGT AACAGTAATT CAAACGAACT TAATGTCAAC AAGATTGTTA TTCACAAGCC
    11281 AGCAGTAACA ACTACTACAA TAGATCCTAC CAGCAGTCAA GACGATTTCC AAGTTAGTGG
    11341 TTTAGGTGAT AGTGATGTTC TAGCCATGTT TGTTGTCTAC GGTGATACTA ATGGTCCAAA
    11401 ACTGTTAAGC ACACTACAGG CATTTGCCGA AGCAGTTATT GACCTAGTGA TCCTAGATGA
    11461 CGGTGTTGAA GGTGATTACA ATACTGTAGA TGCTATGAAG GCAGCGTTCT ACGACAACTA
    11521 TGAAACATTA GCCTCTGCCG CTGATGGGTT AGATACCGAC TTTGAGTTCT TTCCTAATCC
    11581 TGATACTAAT TTTCCAGTAA ATGACGAATT AACTGGGCAA GGTTCAGGAA CAGGTTTTAG
    11641 AGTTTACGGA TTAAGATATA ATCTATCAGA TGATACAATA TCACTCAATG GATACGATAT
    11701 CGGCAGTGGT TATACTCAGG GTGATGTAAT TGTTATTCCG GGAACCAGCA TACAAGATCC
    11761 CGAAGGCAAT GTCTTAGCCA CTCCAGATAA CGATGTCACT ATAACTATTA CCGAAGTTAA
    11821 TCAGTTTGGA CAACCGATGG TATTTGCCTT CTCTGGCACA CTGCCCCGTC CAGAAGAGAC
    11881 TTGGCCAGAA AACTCAATCA GTGACGGTGG TAATGATCAA TACGATACGG CTAATTTCAT
    11941 CAGCACCAAC CTTGCCAATA ATATTAACTA CAACAGTGGC GAAACTGTTG AGGATGGAGT
    12001 AGCGGCATTT GGCGCAGGCA GCGCATATAG TTTTGTTTAC GATACAGCAA TATTTGGCGT
    12061 ATTTGTCACA GGCAGTAGTG CTACACTGAT CCGCACCAGT GGCAACAGTG GAGCAGATGG
    12121 TAACAGTACC ACAGAAGCAG GCAACATCTA TGGACCTGAC ACAGCAGGCT TTACAGCTAC
    12181 TAACGCTGTA ACACATCTTA ATCTTATTGG CACACCATAC GCAGGTCCGT TAATAACATT
    12241 TACAAAAACC AACTACGGTG ACGAAGTTGA TGAGATCAGC GAAGGCCTAC ACATTACAAG
    12301 AGGCGAGCAA GGTTGGTTAT ACAATCCATT AGAAGAAGAA GGCCACGATG ACGATACTCC
    12361 TACTGGCAGC TTATGGAACA ACGACGGTTG GGATGATTTA ACTGATGTTG AGTCAAGAAC
    12421 ATACACCTCA TTAGAAAGCA TCTGGGGTGG AAACTTTAGC AACATACCCG GTGCTAAAAT
    12481 GATTATGCTG GACGAAACCA CTGGCAAATA TTGGGCCATA GAGTTTTTAA GTTGGACTAA
    12541 TAACCAACAA GGCGGTGGTG TCAGTTACAC TCGTCAAGAA TTAAATCTTG ATAGTTTAGA
    12601 GGAAGGTATT CGCTTCCGTG ATGGCACTGT ACAGAAAACA GCCTATGCGG ATACAAATGT
    12661 TAAACTAACA GCCCCGGGTA ATCGCAGAAT TGAAGAAGTT TATGGATACA AATCAGTCAG
    12721 CGTAACTGAG CGCACAATTA GTCAACAGTT CACTGGAGTT ACACTATCAC CAACGCTTGG
    12781 TCCTGCGTGG GATGTGTTCA TCGACGGAAC TGTACACACA GATCTCTACG CTTATGTGGT
    12841 AGAGTTCTCG TATCAACCTT TGACATTATC GATCAATGAT GTTGAATATA GTGTAGAGCC
    12901 TTATATCACT GGGAACAATA TTGTTCTATA TGCTTCCAAT GAAAATGGCG GTGTTCCAGT
    12961 AAATTACAGT GAAGGTGATG CTTTTACTGT TACCAAATAC ACAGGAGCGG AACCTGTGGT
    13021 ATGGTGGAAC AAGAACGAAC TACCCGGCGG CGGCTCAAAC TTCCGCGGTG CTGTCATAGA
    13081 CTATCACGCC TACACAGGTG AAAGCACTAT TGTAGGAACT ATACACATTG TAGATGACGA
    13141 CGGCGAAGAA CATATCACGC ACACCGAAGT ACAGAGTGGC AGCACTGACG GCGAGAATGA
    13201 TGACCTATGG TTAGTGACCA GTGAAGGTCA GATCAAATAC CGTAGAATAG ACCGAGAAGC
    13261 AAAAACACTA AAAATACAGT GGAGTGCTCG AGTGTTTTAT GGTTCGGAAC TTTACGATTA
    13321 ATCAGGGGCA GACAAAATGA CAACAATACG CAGAATACCA ACCAGCAAGA TAGACGGCAA
    13381 CAACAGTAAC TCTACTGACG CAAATGAAAT TCGCCCATAC GGTGAAATAG CAGTTTATGT
    13441 TGGAGACAAC AACAAATTAG AACTACTAAT GTTTGACGGT GTTAGAACAC ACTTACGAAG
    13501 CAAAGTTCTA AACAAAGGCA CATTCTACGG TGGCGACGCC GACAGTGGCG ACGGAGAAGG
    13561 ATTGGATACT ATTAAGTTAG TGCCCGATGA AGTGCTAAGA CGCGATGGCA GCGATCAATA
    13621 CCTCATCATT GATCCTACGG GCGGCGAACC TAACCACATT CATATCCGTG CTGGTGGCAC
    13681 AATAGATTCC AGCAGTACTG ACCTGTTCCT AGGTGGTGAA AAGAACAATG TCAGAGTTAG
    13741 CGATATCAAT GATCGTGTGA CTATTACTAC AGATGCTGGC GAAGGCGGAA TTAAAACTTG
    13801 GTTATTTGAC GGCGGTGGTG CGGTGACATT CCCAGATTCA ACAGTTCAAA CTACTGCCTA
    13861 CACCGGCTCT GAACCAACTC AACTGTCGTT TGAAGCAGGC GCGGACGAAG AACTTATATC
    13921 TCACAGTGCT GGCTTTGTCG AGGGTGACCC TGTTTTTCAA ATTCGTCTCA ACACACATTT
    13981 ATCCAGTGAA GCACAAACAA TTTGGGGATT TGGTACGGAT GGTGGATTGT CATTCCCAGA
    14041 CGGCTCAGTA CAGACCACTG CTTATGCTCT GCCTAGCGGA CCCCTGTATG TGATTGTTAA
    14101 CAGTTCCAAA GAGATCAGCA CCAGTACCAA CGGAGAAATT TGGACCACAG GGCAGGAGAT
    14161 AACCACCTCC GCCACCAATT TTCAACGAGT AGCCGTGGGC ACTAACGCAA TAGTGTATAT
    14221 CGGCGGGATT GTAGATCCCA ACGATAATCA GAATGAAGAA GATGCTGTAT TTTATCAAAC
    14281 TACCATAGGT GAAAATGCCA CTGCTGCCAG AGTCACACAA TTTGAGATTG GTGCTTATGA
    14341 TTTCAAGGAA GTTATTTGGG CCGAGGGTAA ATTTGTATTG GTTGGACATA CTATTGTGGA
    14401 AGGTCCCAAT GAACCTGTGC TGTTTACCAG CACCAACGGT ATTAATTGGA CGGCAACTGA
    14461 CATTGATCCA TCTTATGTAG GTGAGTTAGG AGTCAACGAG TTTGATGATG TCTACTATGA
    14521 CGGAACGGGA TTCCTAATCA CAGCCACCGG CGGCGAAGAC GACTCGGCAG GTGGATTCTA
    14581 TGTTACAGAC CCTACTAGTG CGTTAGGTCA AAATGACTTT GTGCCATTTG TTTTAGCCGG
    14641 TGAAGGCGAA GCAGTTTCTG TAGAGTTTGA AGAGCTGGCC TACGGTGGTA CCGGTTGGAT
    14701 CGCCCGTGCT GAGAATGATA TACTACACAG TTTTACAGGT GAATTTGCGC CCGGGCAATT
    14761 CGAACAACCA GCTGTGTGGA CACCATTAGA TGTGGCAACA CCCTTTAAAG AATTTTGTGG
    14821 ATTAAATTTA GAAGGTGACG GCAACGATGA CCCTTCCATA ATAGAACTCG AAGGTGGAGT
    14881 CATTGATGGC ACTTATTGGA TAATTTTTAC AACCGACACC GGGCATGTGG GAGCAACATC
    14941 GGACCTTGGA GCCAACTGGA CATTCTCGAT TCCTGAACCG GATACTGCTA CTATGTCATT
    15001 TGTAACCATC GACGAAGGGG GTATAACCTC AATCGCATCG GATGCTAATT TTAGACCAGG
    15061 CGAAAAGATC ACTATCAGCA ACTCCGGACT AAACGGACTA GACGGAACAT ACTATGTTGA
    15121 TAATCCAGGC GACAGCACCA ACGCAAACAT ACTGTACACT GATTCTGCTC TGACTACACC
    15181 TAAAATATCA CAAGAGGGTG GCACACCCAA TGAGGGTAAT ATAGTAACTC GAGGAGTTGG
    15241 TGTGTACCTT GACGCAGCCA GTGTCATCAA CGGGTTTATG TATGTGGCCA ACGACGATGA
    15301 ACAGATCTTC CGCAGCACTG ACGGTGAGAC CTGGACCAAG GTTGATGATC AAAACAACAG
    15361 CTTCAGTTAT TGGAATGACA TCGGCTACAA TCCACAGTTT GGTCAAGCAG GACTCACGAG
    15421 TTCTTTAACC AACGGCGAAT ACACGCTAAC ACTGGAATCA AACGGTGTTG TAACATTGCC
    15481 TGCGGGTGGC ACTATCTCAG AAGGTGTAGT CACAGAAAAT CCAACTATTG AACTTACTCC
    15541 TGCCAACCCA GAAGTAGAAT CGCAGAAGTT AGTGATCAAA GGTGGCGCAC TGGAAGACTA
    15601 TCATTTACAT CTAACCACAG GCGACTTGGC AGAAACCAGT ATCTTCTTGG GCACAGACGA
    15661 ACAGCATTTC AAAGTTTCCA TCAATGGCAG TGTTGAAGCA TTAGCCAAAG TTGGTGGTAG
    15721 TGTGTACTTA GGCACAACAG ATGACGCTGA AAATCCGGAC AAATATTATA TTATGCTACA
    15781 GCCGGACGGT ATGGTTAATT TTAGCAGTCA ATTAATTCGT CCAGTGTTTG AACCAAGTAC
    15841 AAGCAAAGGT CAAGAAGGTG ACAGAATGGG CATGTTTGCC TTTAGCGCAG GATATTTCTA
    15901 CTATTGTACA GCAAACTACT CTGACGGGCA GGATGACATA TGGCGTCGTG TTGCCTGGAG
    15961 CAACGATACT TGGGGCGGCT AATTAAATGA CCACAATAAC CATATCAGAA TTAATACAGG
    16021 GTGTTGCCTA TGAAGGTCCG CAAGGACCCA CAGGGCCACA AGGTGTTGTA GGGCCACAAG
    16081 GCCCGCAAGG CCCACAGGGT TCTGGACTGA CTGTGTTAGG TAGCCTAGAC AATGAGAGTC
    16141 TACTTCCAGA CACTGCCAAC ACAGGTGATG GATATATTAT TGGTACAGAA CTCTACATCT
    16201 ACGATGGCGC ACGGTGGAAC AATGTGGGCA ATGTTAAAGG CCCACAGGGA GATGTTGGCC
    16261 CAACTGGACC ACAGGGTCTA ACTGGACCAC AGGGTCTAAC TGGACCAACG GGAGCAGCAT
    16321 CTACAGTGGT GGGACCAACT GGTCCACAGG GCGTACAAGG CGTACAAGGT GATGTAGGAC
    16381 CTACAGGCGT ACAAGGAGTC GTTGGACCGA CTGGTCCACA GGGCATACAA GGAGTACAAG
    16441 GTAACACCGG TCCAACTGGT GCAACATGGT TCAGCGATTT TGGTGAACCG CATCCAGATC
    16501 TAGGTAGAGA AGGAGATTTT TATCTAGATA CCAGTAACAA CGATGTCTAC AAAAAAGTAC
    16561 TAACTGATCC CGGCAGTCCA CCTCCAGGAA ATATCTCCCA ATGGGTCAAT GTCACAAACA
    16621 TCAAAGGCGA ACAGGGGCCC ACAGGGCCAC AGGGCGATGT TGGTTCTACT GGTGAGGCAG
    16681 GACCGACAGG GCCACAGGGC GATGTTGGTT CTACTGGCGA AACAGGACCA ACAGGACCAC
    16741 AGGGCGATGT TGGAGACACA GGACCAACAG GACCACAGGG ACTCACTGGT GAGGCAGGGC
    16801 CAACAGGACC ACAGGGACTT ACTGGCGATA CAGGACCAAC CGGCCCTGCT GGAGCAGATG
    16861 GAGTTGATGG TACCAGTGTG ACTTTACAAG GTTCTGTGGC CACCGAAGAA GATTTAGACA
    16921 ACATTGTTGG ACCAACAGCA GGAGATCTGT ACATAGTCAC GGCCACAGGT GATGGTTATG
    16981 TTTATGATGG TGTTGATTGG AATAACATTG GACCGATCCA AGGACCACAA GGACCAACAG
    17041 GACCACAGGG CGATATCGGA TCTACTGGCG AAACAGGACC AACAGGACCA CAGGGCGATA
    17101 TCGGATCTAC TGGCGAAACA GGACCAACAG GACCACAGGG CGATATCGGA TCTACTGGCG
    17161 AAACAGGACC CACAGGACCT ACAGGACCAC AAGGTGATAC TGGCGAAACA GGTGCAGCAT
    17221 CGACTGTAGC AGGACCCACA GGACCTACAG GACCACAAGG TGATACTGGC GAAACAGGTG
    17281 CAGCATCGAC TGTAGCAGGT CCTACAGGTC CTACAGGAGA AGTAGGACCA ACTGGACCAC
    17341 AGGGAGAAAC AGGTGCAGCA TCGACTGTAG CAGGTCCTAC AGGTCCTACA GGAGAAGTAG
    17401 GACCAACTGG ACCACAGGGA GAAACAGGTG CAGCGTCGAC TGTAGCAGGA CCTACAGGTC
    17461 CGACTGGTCC ACAGGGCGAT ATAGGACCAA CAGGTGCAGA TTCTACGGTA GCAGGACCTA
    17521 CAGGTCCTAC AGGACCACAA GGTGACAACG GTAGTGCTGG ATCAACTGGT GCAACAGGAC
    17581 CAACAGGTCC AACAGGCTCT ACTGGTATCA TTGGCTCTAG AACCACAGTG TCGGCTGTGA
    17641 CTGCTACATT AAGCAACAAC ACCACAGGTA ATTTAAGCAT CACAGGATTC AAAGGTTATC
    17701 TGCTGTTTAA GATACAGTCC AGTCACGCCG CATGGATAAG GATCTATACC AACGCTGCTT
    17761 CGAGAACAGC AGACGCCGGC AGATCAGAAG ATGTTGATCC TAGTTCTAAC TCTGGTGTCA
    17821 TAGTGGAAGT GGTTACCACA GGCAGTCAAA CAATTGTACT CAGTCCCGGT GTATTGGGCT
    17881 TCACAGACGA AAATCCTGTG ACCACAACTA TTCCTGTAGC AGTGACCAAC AAGTCTGGAT
    17941 CTAATGCCGC AGTCACAGTC ACGCTAACCG TTGTACAATT TGAGGAGTAA TCTGTGTCTG
    18001 ATCTTAAAGA ATATGTAGTC ACTCTAAAAA ACTACGATGA TCTCGATGAT TTTTATGATG
    18061 ACATGGAGAC GCTCGGTGGA GATTTGTACA TTCCCAACAG AGCTGTTGAA TGTGCCAATC
    18121 GCAGAATGAT CAGCAGAAAC ACACACTACT ATCTCACTGA TGAGGAAGCC AACACAGTGA
    18181 GAAATGATTC AAGGGTGTTG GCAGTAGAAC GCATTCCAGA GGACATAGGT ATCATGCCTA
    18241 TTAGGATGGA AGAAGAAACT GCGGATCCTA TGTTTGAACA GACTGCTACC TGGGATAAAT
    18301 CTTCCAGCAA CAATTCCGCA CATAGAAATT GGGCGATACT GCGCTGCATC GAAGGTGTGC
    18361 AGAGAGCAAA CTGGGGCAGC GATGCCAGTC CACCAAATAG ATCTCAGACT GGCACAATCA
    18421 AAGCCAGAGC AGAAGGACGC AATGTTGATG TGGTCATAGT TGATGGATTC ATCAATCCCG
    18481 ACCATCCTGA ATACGCAGTC AACGCTGACG GCACTGGCGG AAGCAGAGTC ATACAGTACA
    18541 ACTGGTTCCA ACACAGTCTA GGCCAGGGCA GTAACACCTA TGTGTATACT CCCTATGTTG
    18601 ACGCTGCCGA CGCTAACAGA ACAGCTGATA ACAATCACGG AGCACATGTG GCAGGCACCG
    18661 TGGCAGGCAA TACACAGGGC TGGGCTCGAC TGGCCAACAT CTACAATATC AATCCCTACT
    18721 CCACTGATGT CAACAGTACC AGTTCGACTC TGCTGATAGA TTACATTAGA ACATTCCATA
    18781 ACACTAAACC CATCAACCCT GCCACTGGCC GCCGCAATCC CACGATCTGT AACCACAGTT
    18841 GGGGATATGG ATCTCAACTA GCTATCGCCA ACATCACTTC AGTGTCATTC AGAGGTACCA
    18901 CAACCAATGG ACCATTTACC GAAGCACAGA TCAGAAGCTA CGGTATTTTC ACTGCCACAA
    18961 TCGATGGTGT AGTTTACGCT ATAAGACCGG CTAGAGTTGC CGCAGTAGAT GCGGACATGG
    19021 TTGATGCGGC TAATGCTGGA ATTATAATGG TGGGTGCAGC CGGCAACGAT CGTACTAAAA
    19081 TAGACATTTC CGGCGGACAG GATTTCAATA ACTCATTTGT TTGGAGCGGA TTTACTATTC
    19141 CTTATCATCG GGGTAGCACT CCCGGAGCAG CCAACAATTG TATTTGTGTT GGGGCTGTCA
    19201 GCGCTCTGAT CAACGAGTCA AAAGCAGAAT TCAGCAACAC AGGACCTAGG GTTGACATAC
    19261 AGGCTCCAGG GCAGAACATC ATGAGCAGTT TCAACAGCAC CGGCAGTTTT GGCGGAACAA
    19321 CTGACTCACG CAATTCCAGT TTCTTCATTG GTAAGATATC AGGAACCAGT ATGGCAAGCC
    19381 CGCAGATCTG CGGAGTATTG GCCACGGCAT TGGAAGTGTA TCCCAACATG ACTTCCGCAC
    19441 AGGCTAGAGA TTACATCAGA CATTATTCAA AAGTAGGACA AATGACCGAC ACCGGCGGCG
    19501 ATGTCACAGA CTTTACTTCT CTACAAGGTG CAGACAATCG TTATCTATTC TACTACAAAG
    19561 AACGACCCGA CAGCGGAGCA TTGACTCCAA AAAATGACTT CTTTACCCGA CCCGCTACTG
    19621 GCAGAGTTTA TCCAAGAGCA AAAGTACGTA GATAAGAGGC TAGTTAAATA TTGGTATGAA
    19681 AATTGCCGTC TATGCCATAT CAAAAAATGA ATCACAGTTT GTAGAAAGAT TTTGCCAATC
    19741 GGCTGTGGGT GCTGATTTAA TCCTTATCGC TGACACTGGC AGCACAGACA ACACTAGAGC
    19801 GTTAGCAGAG CAACACGGTG CAACAGTATA TGACATCTGC ATTAGTCCAT GGAGATTTGA
    19861 CAAGGCCAGA GATGCGGCGT TAGCATTGAT TCCTAGAGAT TTTGATGTCT GCATAAGTTT
    19921 GGATCTAGAT GAAGTATTAG AACCAGGTTG GCGAGAAGAG ATCGAGCGAG TGTGGACAGA
    19981 AAACACCACA CGCCTACGAT ACAAATTTGA TTGGGGTTCA GGCATAACAT TTTACTATGA
    20041 AAAAATACAT CACAGACACG GGTATCATTG GCATCATCCC TGCCACGAAT ATCCAAGAGC
    20101 TGATGCTAGG ATCTCCGAGG TCTATGCCCA CACTGATAAA TTATTAGTCA GTCACCATCC
    20161 TGACCCAACT AAGAGTAGAG GCCAGTATCT AGATCTGTTA GAGCTATCTA TAAAAGAAGA
    20221 TCCGTTCTGT CCCAGAAATG CTTTCTACTA TGCTAGAGAA TTAACATTCT ATAAAAGATG
    20281 GCGGGAGGCT GTTACTGCTC TCAACGCTTA TCTAGCACTG CCCGGAGCAA CATGGCCTAA
    20341 CGAAAGATGC TACGCCATGA GACTGCTGGC AAAAAGCTTT CAAGCCCTGA ACAACTACAG
    20401 TGAATCAGTT AAGTGGGCTA GGCTGGCCTG TGCTGAAGCC CCTAATACCA GAGAACCCTG
    20461 GGTGGAACTA GCGTCTATAT ACTATCATCA AAAACAATGG CACAACTGCT TTTCAGCGGC
    20521 TAAAACTGCC TTAGACATCA AAGACAAAAC ATTAGTCTAT ACCATGGATC CCACAGTGTG
    20581 GGGTGCTGCG CCTCATGATT TACTGGCTAT CAGTTCTTAT AATCTAGGTC TATATGATCT
    20641 AGCACTAGAA CATGGCGAGC TAGCAGTAGC GTTTGAACCC GAAGATAAAC GCCTAACAGA
    20701 TAATTTAAAA TTTTATCAGG AGAAAGCCTA GGCATTTTTA GGTAAATATC ACTATGAGAA
    20761 TTAAAGAGAG CGCGAAATGA CCATACAACC GATCAATATA GGTAATCAAG TAAACGATGG
    20821 ATTAGGCGAT GATCTACGTA CCGCATTCCA AAAAGTCAAT GGAAACTTTT CTGAATTAAG
    20881 TACGCAGTTA ACTATTACTG CATCAAATAT AGGTTCAACA GGTGCCGGCA TATTCAAAGA
    20941 AAAAATAGGA TCCGATCTAA GATTTAAAAA ATTAAAAGGA TCTACAAATA TAGGTGTCGA
    21001 CGATCTCGGA GATGTAATAG AATTTCGAGA TCTGACTCCG ACACCATTTT TTAAATTCAC
    21061 AGTAGATGCC GGTGTGATAC AGGCCGGAAC AAACAATTCA AACGGTCACA TAGCCCTTAT
    21121 TGGAAGGCCT GCATTACAAA CAGTATTTCA TCCAGGATCC GTGTCCGGCC TTAACGATAT
    21181 AGTAATCACT ACAAATGCCG CGGATCAAAT ATTCTTTAGG ACGCAAATCC CTGTTACTGA
    21241 TATATTGTTA AATTTTGATT TTGGACCTAT CACAGGTTCA TATATTAATG CAGTACAGTT
    21301 GTCATTATCA CAGGCCAACA TTGATTTTGG CACTATACGA CTACCCGGAA GATTTGATTT
    21361 AAACTTCGGC GAAATAGCAT AAAGGACGAC CAATGGCTGT AGTTTGGAAC ACACCCGCTG
    21421 GCAATTTAGG TCTACTAGCT GAAAGAATAC TTGTAGATAT CCCCTTGAGT GCTGTGTCGT
    21481 CTGCTGGTCC GGTGACAATG ACAGTTCTGG CCGGAAGTTT GCCACGGGGT CTTAGATTAA
    21541 TAGGTAATTC TATCAAAGGC TCACCCGTAG AAGTAAGAAG GTATACTCAG AGTAGATTTG
    21601 TGATCAGAGC CGCTGACGGA GAGGATATAG AAGATCGTAC TTTTTCACTT GCCGTTGATG
    21661 GCAGTGACGA ACCGATCTGG ATTACCAGAG AAGGTTTCTT AAAGGTCGGA TCTGGTGATG
    21721 CATATTTTGT TCTCGACAAT GCTAGTGTAA ATTTTCAATT AGAAGTAACA GACCCCGATC
    21781 TCACTGCCGG AGATCAATTA GAATTCTATC TACAACCTCA GGGAGGAGAA TTACCCCCCG
    21841 GACTAACACT GAGTAGAGAT GGAACAATTT CCGGATTTAC AGATCCTATA TTTTCAGTAG
    21901 AATACGGTTC TAGAATAACA GGAGCATATG ATACAGCATC ATATGATACT GCTCCACTTG
    21961 ATGTAGTTAG AAATAACTCG AACGGTTTCG ATACTTTTTT ATATGATAAC ACAACCTATG
    22021 ACTATTCGGA AGAAACTAGA GCGCCGAGAA AATTAAGTAG GTATTATACA TTTGCAGTAG
    22081 CGGTCACCGA CGGCGTTTAT ACCAAAACTA GAACCTTTAA AATTTATGTA GTAACAGAAG
    22141 AATTTTTAAA AGCAGATAAT AATATTCTGC AAGTAGATAC TAATTTATTT CAAGCCGATG
    22201 CTAGTGCATT TCGTGTACCG TTATGGATAA CAGAATCAAA TCTTGGTCAA TACAGAGCCA
    22261 ATAACTATCT AACTGTTTTC TTAGATGTGT TTGACCCCCC AACACTGGCC GGAGTTATTA
    22321 CCTATTTCTT GATGCCGACT AATCCCGGAA CCTATCAATT AAGATCATCT GGGGAGATCA
    22381 TCTATGATGG AAAATATGAT ATAACAGGAA TATCTCCTAG ATTTTCTGCA ATATTTAGAG
    22441 GTTTATGGGA TCCTTCGAAA CCTTATGTTG TTGGAGATTC TGTAATCTAT ACAGATATTT
    22501 CACCTTATAC ATTTAGAAAT GAGTGGGACT TCGAAACTTC ATACATACAA AAGGATGCTG
    22561 TTATCTATGA AAATCAGTTA TGGAGATCTA TAGCCCCTAA TATTAATCAA GCTCCGAATG
    22621 ACGATTCTAT ATTTTGGAAA AAAATAGTAT CCGAAACCTG GGTGTGTCAA TCAAACAATA
    22681 CAGGATCTTC TCCTTCTTTA TCAGGTAATC TGTGGAATAA AGACATAGAT ATCGAAAATA
    22741 AATTCATTGC ATCTGTTCCT ACATCCTGGG AAACCATTGT AAAAGAAACT AAAAGCGAGC
    22801 TACCACAAGG AATGATATTA GACGGAACTA CCGGAGAGAT CGCTGGAAAA GTTCCTTACC
    22861 AATCTAAGGT AACCGACACT TATAATTTTA CCATGCTAGC AGTTAGTTTT TCTAGCGAAT
    22921 TTATTAATGC CAATTATAAT TGGAGAGGTA ATTGGCAGGC AGGATTGATT TATGTAGTGA
    22981 ACGATGCAGT AGTCTATAAT AATTTAATTT ATGTTTGTAT CACTACCCAC CAGAGTCAGC
    23041 TTCCAACAAA TATCAACTTT TGGATACCGG GTGTTTCCTC GACAGAAAAA ACTTTTACCA
    23101 TTTCCATAAT AGGAGAAATT GAATCGGGGA TAGAATGGAT TTCTGATTCA GACAGAGGTG
    23161 TCATCAAACC AAATCAACCT AGTAAAATTT TTGTAGAAGC TAGAAGTTTA CTTTATGGTC
    23221 AAAAAGTTAT ATACGAACTG GTTTCTGGAG AGCTCCCGCC AGGTCTTAAA TTTCTTCCTA
    23281 ATGGTTTAAT AGAGGGAAAA GTAAAACAAT TTGGTGACGA TTCAGGAAGT GGATTGACTA
    23341 GATTCTATGA AAAGTATCTA CAACTATCCG ATATTATCGG TGAATTTTCC GAAGGAGATA
    23401 TTATTACAGG ATCCGCAAGT TCAGCCACGG CCAAAGTAAT TTACGTAGAT ATTATGTCAA
    23461 ATAGATTGTA TTACAATGAT ATTGATATCA ATAATCCTGC AGAATTTTTA GACGACGAAA
    23521 CAATATCTAC CGGATCAGTA TCTGCAATCT GCTCGACTCA ATTGAGAGAG TTTGAAATTC
    23581 AATTTGATGA TGGTATCATT ACATTTAATA AGAAATTTAT GTTTAAGGTA AGAGCGAGAG
    23641 ACACTGCTCG ATCAGCAGAA CGAATCAAAG ATTTTTTTGT AACTGTAATT TCTGAAAATA
    23701 ATAAAGTATT TTCTAATCTC TATATGCTAG CCTTGCAAAA TAAGACAAAA AGGTTAGAAT
    23761 GGTTTAATTT TATCACCGAT TCAAATATTT TCAGGCCTGA CGATATATAC AGGTATGGAG
    23821 ATCCTAATTT TGGAATCCAA ACTGAACTCA AAATGTTAGT TTATGCCGGT ATAGAAAGCA
    23881 GAGAAGCCGT GAAGTTTGTT CAGGCTATGA GTAGAAACCA TTATAAGAAA AGATTATTAT
    23941 TTGGTAATCC TAGGATAGCT ATTGCCAAGG ATCCGTTTAC TCAAGAAGAA TTATACGAAG
    24001 CAGTATATGT TGAAATCGTA GACGATCTCG AAAAGAACGG AAAAAGTATC AGCGAAACTA
    24061 TAGATTTGCC CGATCAAATC AACAGCAGAG TACTAATTAG TTACGATTCT ATTAAGGTCG
    24121 ACAGCGACAT TCCGTTTGTT AGCGATCGCG ATCATCAAAG AATATTTCCT AATTCTATTA
    24181 AAAATATGAG ACGTAGAATT AAAAACGTAG GAGATCGAGA CAGAGAGTTT CTTCCTTTGT
    24241 GGATGAGAAG CATACAAGAA GCAGAATCAT TCGAACCAGG TTATACAAAA GCATTATTAT
    24301 TATGCTATGC TAAGCCCGGT AAGGGAAATT TAATATTATC AAGAATCAAA GCCAAAACTC
    24361 GATATGCGTC AAGAGGTAAA TGGAATAATG GGGATTTTTA TCAGATCAAT GAATCAGTGT
    24421 TTTATAATGG AGACTATTAT ACCTGTATTT TAAATCATAC AGGAATCAGC CCAGAAAACA
    24481 CAACATATTG GATTAAAAAT TTCGACTTTA AAAATATAGA TTTTGATGCT GATCGATATC
    24541 GGATTGATTC TATCGACAGA GAAATCATAG ATAAATACCT TGCGTTTCCG CAACGTGGAG
    24601 AAAAATTACC GTGACTAGCC AAATTAACTA TCTAAGCATT AACGAAAACT TTCCGGTCCC
    24661 AGGACAGGAT AATGACACAC AGGTGTTCCG TGACAATTTT GACACTATCA AAAATAGTCT
    24721 AAGATTAGCC AAAGACGAAA TCAGTGTTTT ACAAAATACA GTTTCGAGGG TGGGAGTGCA
    24781 AACTGCGCCC GACGCCCCAA TAACTGCCAC CGAAAACGAT TTCAATCTTA GCACAGTAGA
    24841 AAATGCTGTC GTTTCTACTC TCAGAGAGAG TAAATGGGAT TATGGCAATG TTACAACTAA
    24901 TGATCAGTCC ATTGATTTTG AAAATGGTCA TTACCAGGTG ATTAGAATTG TAGGTACCAA
    24961 TATAAATTTA ACTTTTGCAA ATTTTCCTGG AGATAATTCC GTAAACAATC CAGAACTCGG
    25021 TGCTGGTCGC ATACGTTTAG AAATTTATGC CGATAATACT ATCAGGACAA TAACGTTCAC
    25081 ACAACCAGGC GGAGTCACTG TTAAAAGGTC TGGATTTCCA GGTGCTATTT TTACTCATAG
    25141 CTCTACTTCT AATCCCGTGA TATTAGAAAT TTGGAGACAT AAAACTACCA CCGATAATAT
    25201 CTATATTAGA TATCTTGGTA TATATGAATA ATGTTTCATC CATTACAAGA AGATGTTACA
    25261 CAACTAAAAG ATCCAGAATT GGATCAAAAA GTTCAGGAAG TTACTAAAAA ATACTTCATG
    25321 GCCCAGCGTA TGGGTAATCA TCAGCTATTG ACACAGCTAC AAACATTTGT TAATATATAT
    25381 AGAGAAGAAC AACGTCGACG ATTACTAACA AAATCGCAAG GAAATAAACT CGACGATGAT
    25441 TTGGATCAAT TAATAAATGT TGACTGAAAC GAATACAGAA AATCAATTAA TCAAAGGCAT
    25501 TTTAATTCAT GGACCCGAAA TCCTAGAACA TTGCCTTTCG TCTGACGACC TCTCTAAGTA
    25561 TATTTCTCGA GTTGATTCCG AGAAACTCAA TTATCCACTT CCTCCACATC GCATAGAGAT
    25621 GAAAAATTGG TTTATTCCAG AGGAGTATTT TCCAAATTTA GTGGAATATC TATACAGTTG
    25681 TTGTGAAACC AATGAACAAA GAACTCGGGT AGATTTAGAA TTGGAACTTT TTATCAAGAA
    25741 TGACATGTAC GATCTTCTAC ATGTAATAAA ATATATAGTA GATACACTTA GAGCTAATCA
    25801 TGTAGTCTGG GGTGTCGGAA GAGGCAGTTC TGTATCTAGT TATGTCCTCT ATTTGATAGG
    25861 TGTACATAAA ATAGATAGTA TTAAATACAA ATTACCAATA GAAGAATTCT TCAAAGGAGA
    25921 ACAAAATGGG TAAACTATAC ACAAGCCTAC AAGGCAAACA AATCGACATG GAAAAGCTTA
    25981 GTTTGAAGCA TGAAACTACT CCGGCAGTCG GCAATGTACG TATGAATGCC AGAGGTGATG
    26041 AACTCGGAGA AGGCGGAAAA ATTGTCAAGA CGAGAGAAGA AATTCTGGCA GAATACTACG
    26101 AAAAAAATCC AAGAGCTGTT AAAGAAGAAA TTCTCGATAG AAAAAAATCT AGATAAGGAG
    26161 AATAATTAAT GCCTAGCACG TATGATGTAA AACATATTAA AATCAGAGCT TTGCATGACG
    26221 ATGTAATCAT CTACAATATG GATATGGGTG AACAAAAAAC ATCTACGGGT ATTATTATAC
    26281 AAAGCGATGA CGGAAAAGTG CATGGTGTTA AACCTAGGTG GGGACAAGTA TATAAAATCG
    26341 GTCCTGAACA AAAAGATATC AAAGAAGGAC AATGGATTTT AATCGAACAC GGACGCTGGA
    26401 CTCGAAAAAT TAAAATCAAT GACGGCGAAA GCGATAAAGA AATACAAAAA GTAGAAGTTA
    26461 AATCTATTTT AGCTGTGTCG GACGAAAAAC CCAACGATGT ATATCTAGGT CAAGAATATT
    26521 CTCATGGTTC TTCTGCCAAT ATACGTCCAG AGGATTTTAT AAACTAATGG GATTTAAAAA
    26581 ATCATGGGAT GTCGCAGATG TCTCTAGACA AATACATTCG TTAGCGAGAG AATGTGCTAG
    26641 CCCTTACAAT GACGGATTCA CGTCGTTCGA ATGTAAAAAA GATCTATATC AATTAAAACA
    26701 AATCATCGAC GATTCTTTAT CAGAATCTCC AGATTTCGGT GAATTGGAAC AACAGTGGTT
    26761 GCAAGAACAA GAAAAAAAGC GTATCATTAA GCATCTAAAG TCTTAAGGAG ATACGATGAC
    26821 TAATCCATTT CGCGATCAAG CGAAGTTTAT GACCGCCAGC GATCAAACTG TTGGCGAATT
    26881 TAATGAGGCA CAATACAAAT TGTACCTAGA CCTCATGGAA GAAGAATGGA AAGAACTTAA
    26941 AGTAGCACTA GCTAACGGTG ATCGTGTAGA GCAGTTAGAT GCATTACTAG ACTTTATTGT
    27001 TGTAACTACC GGTGCTATTC ACAGTGGCGG TTTCGACGGT GAAGGCGGTT GGCGGGAAGT
    27061 CATCGGCACT AACCTCGCCA AGATTGACCG AGAAACTGGC AAGGTTCGCA AGCGTGAGGA
    27121 TGGTAAAGTC CTAAAACCGA TAGGTTGGAC TCCTCCAGAT TTGAAACCCT TCGTTAAAAA
    27181 AATATGAAGA CCGGATTTAC ATGCTCAACC TTTGACCTCT TTCATGCAGG TCATATCATG
    27241 ATGTTGAAAG AAGCACGTAC ACAATGTGAT TACTTAATTG TAGGTCTACA AACAGATCCT
    27301 ACTATCGATC GTCCGCTGGA GAAAAACAAA CCAGTTCAAA GTGTATTTGA ACGCTATGAA
    27361 CAACTCAAAG CCTGTAAGTA CGTCGATGAA ATTTTAGTCT ATGCTACAGA AAAAGATCTC
    27421 GTTGATATAT TATTAAGTTA TCCTATAGAT GTTAGAATAC TAGGTAACGA ATACGAACAT
    27481 AAAAATTTCA CAGGTAGAAA TGAGTGCGTA GAACGAGGCA TACAATTTTA TTTTAACAAA
    27541 AGAGATCACA GCTTCTCTAC CACAGAGTTA AGACAGCGAG TAGTAGACTG CGAGGCAGAA
    27601 AAATTTATGA AAAAGGTAGA TAAAAATGAA ATATGACGAT TATCGATCAC CCGATCCAAT
    27661 CAAACACAAA TACATCAGTT TTGTCAAAAG TGGTGTGAGA ATTACTGCAG GATTAGCACT
    27721 ATGCTTCGGT ATGCTATGGT ATGCCGGGTC ATTATTAATT CTAGCTGAAA TTCTCGGTAT
    27781 CATTGAAGAA ATGGTATGAT TGATCAAAAA GAAAAATATC GGGAGCCACC GGAAGCCTGT
    27841 TATATAATCG AAGGCGAATG GGGCAAGGAC ACAGAAGAGG AAAAAGATGA AAGAACTATG
    27901 GGTAGAAAAA TATCGTCCGA AAACGATTGA CGGTTACGTA TTTAGAGACG AGCGTCAACG
    27961 GAAACAAATC GAAACATGGA TCAAGGATCA ATCAATACCA CATTTATTGT TTAGTGGCGG
    28021 TGCCGGTATT GGTAAGACAA CCATGGCAAA AATACTGATC AATGAATTAG GTATTAGCGA
    28081 GTATGACGTA TTAGAATTAA ATGCTTCAAG GAATAATTCA GTTGATGCTG TTAGAGAAAA
    28141 AATTACAAAC TTCGTTCAAA TGATTCCGTT TGGACCCTTT AAGGTGGTGC TATTAGATGA
    28201 AGCTGATTTT CTTAGTCCAA ACGCTCAAGC GGCGTTGCGT GGTGTTATGG AAGAGTATCA
    28261 CCAGACTGCT CGTTTTATCC TCACCTGTAA CTACCCTAAT CGCATTATCC CTGCTTTACA
    28321 TTCACGATGT CAGGGATTTC ACATTGAGCG AACGGATATT ACTGAGTTTA CCGCTCGTGT
    28381 CGCTACTATT CTTGTTGAGG AAATGGTTGA TTTCGATCTG GAAACCCTAG ACACATTTGT
    28441 TAAAGTATCG TACCCTGACT TACGCAAATG TATTAATCTA GTACAACAAA ATAGTCAAGA
    28501 TGGTTCATTG ATCAATCCGT CAACAGGAGA CGAAGGAATA CCGGACTGGA AATTTGAAAT
    28561 GGTTGACCTG TTCAAGAAAG GAAAAATTTC AGATGCTCGA AAACTTCTCT GCGGTAAAGT
    28621 TCGTGCAGAC GAAGTCGAAG AAATATTCAC TTGGCTGTAC AACAATTTAG ATATTTTCGG
    28681 CGACGAGAAA AAACAGGACA GTGCTATTTT GATTATCAAG CAGGGATCTG TCGATCATAG
    28741 GCTAGTAACT GATCCCGAGA TAAATCTATC TGCCACTTTA GTTAAATTGG CAAGGTTAAA
    28801 TGAGTAGTAA TAGATCAAAG GGTCGAAACA GCTACGATAG CGAAATAGCC GGAAACGTAG
    28861 TTGAATTCTT CAACAGAAAT ATAACTCCAT ACCCCACAGA AACAGGAGCT CCTAGCTTTG
    28921 ATCTGATTCC AGTATCTAAA CAAAAAGATA TAATGATCAA CCATGCTAGG CTGTATGCAC
    28981 AACAAGAATA CAATAGAATA ATGGAGTTGG TTACTGTGCT GCAGAAACAA GCCGCTGATA
    29041 TCAAAAGAAG ATTAGATATC ACAGACATGG TTTATTCAGC CGAATATCAA TTTCAAATTG
    29101 TAATGGGACA ATGCTACTGG CTTGTGTGGG ATAAAAGAAA AGAAAAAACT CTACTAGTTA
    29161 CTCTAGGCCC CGATGATTGG TCGACCGGAT CGCCCGAAGA TTATCTATAT CAAATAAAAG
    29221 TTAGGTATAT GGGGGATCAT ACCTGGCAAG AAGTTAATGA TTAAAAATTG GATAATCAAA
    29281 CAGGTACTAG ATTCAAAAGG ACCGGGATTC TGTTTAGAAA AATGGGGTAC TAGTACTATA
    29341 CACCTTGCCA CAGGTCAGGA ACACGGTTGT CATCATTGCG GTCCAAGATA TATCGATCCT
    29401 GCAGAATTAA AAACTCCGTC ATCTCTTTTC AACCATATGC ATAAGCAGAT AGTTAGAAAA
    29461 GAAATGTTAG AAGGAAAAAT TCCCGAAGAA TGTTCTTACT GCCATTCATC TGTTGGAGTA
    29521 CAGGATAGGA TTATTCAAAG CGGATACACT TATAATTGGT TCAATCCGAA TATCAATAAA
    29581 TTAACCAGCG ATCCTAGAAA TCTAGAAGTT AGTTTTTCAA ATGTGTGTAA CATGGCCTGT
    29641 TCATATTGCG GTCCTACGTT TAGCAGTAAA TGGATGGGAG AAATCGAATC CAAAGGCGAA
    29701 TATCCTAACG CATATAACAG AATACATATA AGATCGATAC CAGAAAAAGA TAATAACCCT
    29761 TATATAAATG CGTTCTGGGA ATATTGGCCT ACTGTAAAGA AACAACTAAA GCAGTTAAGG
    29821 ATCACCGGTG GAGAACCATT ACTTTCGAAA CATACATATT TGTTGTTAGA AGAATCCAAA
    29881 GGTATTTCTA CAACCATTAA TAGTAATTTG TCAGTAGAAG ATCGATTCAT CGATCAACTT
    29941 ATCGACAATA TCAAATACCG AAACGATATT GTGATCGCCA CCAGCGGCGA GTCTACAGGT
    30001 TGTAAAGCAG AATACAGCAG GCACGGACTA GACTATAATA AATTTTTATC TAATTTACAA
    30061 AAAATCAAAG ACCAATGTCC TAGAGTTAAA TTACACGTAA TGGCCACTTA TAATGTTTTC
    30121 TGTGTCAGTA CCTTTACAGA TTTTCTTAGA GATATTAAGA ATATAGATAA AAATATATCT
    30181 CTACATGTGT CTAGACTAAC ACAGCCGAGA TTTTTAACTC ATAGATTAAT TCTAGATTAC
    30241 AAACAGGAAT CTATGCAGTA TATAAGTAAA AATTTTAGAA AAGAAACAAA ACAAAGATTC
    30301 GAAAATATAT TACTCGACAA TGAATATATA AATTTAGAAG AAACAAAAAA TCAGTTCAAA
    30361 CAATTTATTG AAGAATTTGA TAAAAGAAGA GGATTAGATT TTTCTAAAAC TTTTCCAGAA
    30421 TATGACTACT TGATTAGGTG AAAAAAATGT CAGCTCGCTA TATGTTAATA AAATATCTTA
    30481 AGAAACCCAA CGGTAAGTGG GACGAAGTAA CAGAATTTAG AAATAATCTA AAAACATCTC
    30541 ACCTTCAAAG CTCTAAAGTT ATATTAGATT TTAAAGAAAG AAAATGTGTA GTCAACGGAC
    30601 TCAATAGGGA AGCCACATTC GACGACATGC TTGAATTTTA CAAGAGGATG TTGGGAGATC
    30661 AATTGACCCC CCACCTCCCC GAGGATTTAA GAGTCTCCGT AGATCGCTAG TATCTCCTTC
    30721 ACAGCTTCGT GTCTTTCAAT ATCGGCTAAT GTAAAATGCA CGATATCTAC ATAACGGTGA
    30781 TTTCTAAAGT CGTTATACAA CCCAAGGAAT TCGAGTAGGC CATTATTTGA CGGTCTGTCG
    30841 GCCTGCTGTA GATCACCAGT GACTACCATC TGCGATCCTT GTCCTAGTCT TGTTAGTAGC
    30901 ATCTTCATCT GGCTGGGCGT TGCATTTTGC ATTTCGTCAG CGATGATTAT GCTGTCTTTA
    30961 AAAGTTCTTC CTCTCATATA CGCTAAAGGA CTAGTTTCAA TTACTCCTTC CCTGACCATA
    31021 TTTTCAATCT CTTTAGCATT ATAGTTTTCA GAGAAAACAT CCATTATAGG CTTAGTCCAC
    31081 GGCTCCATCT TTTGATTTAG ATCTCCAGGC AAAAATCCGT GCTGCTCATC AACCGAAACT
    31141 GCTGGTCTAG TTATCACGAT TTTTCGTATA CCACCATACT TTAGCTGATC TATAGCCCAT
    31201 TGCACTGCCA ACATAGTTTT ACCCGTGCCG GCAGGACCGA TAGCGAAAAT AATCATTTTT
    31261 TGAAGATCAT TTAGCTTGAG TAGGTAATTT TCTTGGCTGA GATTTTTGGG ATATATTTGA
    31321 ACTCGCTTGC GAGCAGTATG TGGATTGTGT GGATTGTTGA AACGTGGATC AATATTTATT
    31381 ACATTGCTTT CTAAAGCTGC TTGTTGCGCT CTTTTTCGCT TCATATTAAG GTTAGCCCTC
    31441 CTTGTTAGTG CTAGGCACGG ACCTCAGACC GTAGTGTCCG CACCGAACAC TAAGATATTT
    31501 AACAAGAAGC TGAAAAAAAT AAGTGATACG TTATTCTTTT GACTGATAAA TACATTTGAG
    31561 GGTAAATCAT GGCTGATATT AAAGATATTA TACAAAATAT AGAACAAATT TACGGGTCAA
    31621 ATAATGCCCT AAACATACTA AAAGACTTTG AGCGTGTCAT CGACGAGCTC GATGTATATG
    31681 TTTACGAAAA TTGGATCGAC GGCGAATTAA TCGAGGGTCC TAACGAATCT AGATATTTTG
    31741 TAGAATGTAC GTTCATGTGG CCCAAGGACA AAATGCCCGA GCCGCAAGGG GGATTGAGAT
    31801 TGATGGATTA CGGTTGTGAA GTAAAAGTAG CCGAATCACA ATTTTCTAAA GTTAGAAAAA
    31861 TTAAAACTCC CAACGATATT CGTCCCGGAA CGAAAAAGGG TAAGATAGAC TATGAACCGA
    31921 TATGGCTGAT TAAAATCGGT ATCCCTAAAA AATTAATGCA TGACATTAAT AAAGGCTACA
    31981 AGGCGCTTGA TCGAAATAAA GTTGAAGATG TGCTACAACA AAATCATATT ACCTCAACTA
    32041 TTACCGAGCC AGCAGATCAA GCTGCAGGAG CACCAGCATA ATGAACTTAG AATTATTAGT
    32101 TGAAGGATTA AGGCCTCTAG ATTTAGAGAA CCTAGTACAT CCATTTTTTG AAGTAGATAC
    32161 ATATAGATCA AAAATGGGAG AAGATCCCGA TGTGTGTGTT GTTAGTTTTC ATGTTAAAGA
    32221 TCGAGCACCG GCCAGAGATC TTATGGAATT TATAGAAAAA GGATATCATT TTGTTCTTGA
    32281 TGCCGATGTT AGTTCTGGTG AAAATACCAA GGGCGAATAT CATGTGTTTG TCGAATTAGA
    32341 TCGAACTTCG AGATTATCTA AACATATTAC TGAAATGCTT TATGGAATCC GCAGACTTAC
    32401 AGGTATAACA GAATGGCAGT TTGCTTATCA TAAAGATGGA AAAAAATATC CTGTCACTGA
    32461 AGAAATTCTA AAAAAAGTCA TACCGTATTC ACCTAGTCTA TATGAAGAAA AATTAAACTT
    32521 TTATAAAAAG GAAGATATTA AAAGATTCTT CAATAAAACT CTAATGGATG ATATTTCTTT
    32581 AGAGAACGAT ATTATCACTA TACACAAACC ATTTGGAAAC CAATTAAAAC TTAAACTAGT
    32641 TCAAGAAGGG TCCAAGAACG ATCTTCTGCC AACTATTACC GAAGCACCAG AATTAGATAA
    32701 TGTAGCTATG GGAGAAATTT TTTGGCTCAC TAAAGTCATG GGAGACTACA ATATAAATAA
    32761 AATCGGAGAC AGCTTCTTCT TCGAAAATGG CGATAGGGCC ATGTTACTAC AAAGGATAAA
    32821 CTAATGAGCG GATTTACATT TGAATTTAAA AAAGAACATC TTGCAGCATT GATAGGAAAA
    32881 AATCCCTATA CAGACTACTG GTATAATGCT CTATGCGAGA TATTGCCAGT CTATGAAATC
    32941 AATACTCCGG AACGTGTAGC AGCGTGGTTG GCTCAGTGCG CTCACGAGAG TGGCTACTTC
    33001 CGTTTCTTAA AAGAAAACCT AAACTACCGT GCCGAAAGTC TACTAAAGAC ATTCCCTAAG
    33061 TATTTTAAAA CTCTAGACGA AGCCAAAGCC TACGAAAAGC AGCCAGCTAA AATCGCAAAT
    33121 AGGGTCTATG CTAATCGTAT GGGCAACGGT GACGAGGCCA GCGGTGACGG TTTCCGTTAC
    33181 CTAGGCCGTG GGCTTATTCA GTTGACTGGT AAGAACAACT ATACTATTTT CGCTGCTAGC
    33241 ATTGATACTC CTTTAGAAGA AATTCCAGAA TATCTACAAA CATTCGAAGG TGCTGTACAA
    33301 TCGGCTTGCT GGTTCTGGGA GCAGAATAAC ATCAATAAGT TTGCCGATGC TAGAGATATT
    33361 GTCACTATGA GTAAACGCAT CAATGGCGGT ACAATCGGAA TGGAAGATCG TATTATGAAA
    33421 TACGAGAAAT GCCTTAAAAT GTTTGGAGCC TAATGATGTT CGGAGTAGGA GCAGCTATCA
    33481 AAGCCATAGT GACACTAGTA ATAGTGTTAA TAGTAGCTGC TGGTGGCTAT TTTCTTATCA
    33541 ATCTCAAAGC TGATCTAGCC ATAGCACAAG AAAACAGTCG CAAGTTAGAA GAAGGTGTTC
    33601 GTTTGCAAAA CGAAGCTATG GCACAGATGA AGGCGGATCA ACAGAAAATC AAAGATCTAA
    33661 ATAATGAACT TAATACTACT ATTAAGTTAC AAAATAAAGA TATGGAAAAT CTCAAGGATA
    33721 GATTTACTGT AAATGCTGCC GGAGAAAAAA GAGATTTTGG TAAAACTGCT GCGGCAAAAC
    33781 CAACATCATT AGAACGTGCG GTTAACAGAG GAACTGTTAA TGCACTACGT TGTTTAGAAA
    33841 TTGCTTCAGG AGCGCCTTTA ACAGAGGCAG AAAAAAATGC AACCAAACCA AGTGAGATCA
    33901 ACCGTGAATG CCCCTCGTTG GCTAACCCTA ACTACAAGCC TGCTGCTGGT AACTAGTCTT
    33961 TCTGGCTGTG CCAGTTTTGA CTTTCTAGGC AAGCGTGAGA AGCCTATCGA AATCACTACC
    34021 AAGGCTGCAG AGAAAACACC ATTAGACATA GGCCACCCCG ATCCACTTAA ACTAAAACCT
    34081 GTAGAATGGG TATTAGTAAC CCCGGGTAAT CAAGAAGAAG TATTCAAAAA GTTAGAAGAA
    34141 AAAGGCACTG ATCCTGTAAT ATTTGCACTC ACTGCCGACG GTTATCAATC CTTAGCGATC
    34201 ACTATTGCAG AATTAAGAAA TTTAATTAAT ACACAGCGAA ATATTATTAT CAAGTATAAA
    34261 GAGTATTACG AACCTAAAAA CGAATCAGAG AATAAACAAG AGAAAAAATG AATAATGAAG
    34321 TTAATGATCT TAATTGGTGG CAGAAGCTTT TCAGAAGGAA GGCTAAACTA ACCTATTGGC
    34381 TCAATACTCA AGTTTATGTT ATCGAAGTAT GTGACTTTAC TGAAAAAACT CCCGAATGCA
    34441 TTGTGTTCAA AGATTATTAT ACTAAAAAAG CTGTGATGGT GAAACACAAT GTTCCGATCA
    34501 CTTATGTGTT AGAGGAGACA AAATAGATTA TGTCAGGAGC GAAACTACAC GAAGATTGGA
    34561 TGAACAGAAA ATGGCGTCCG GCAATGGGTT GGACCTACAT GTTTATTTGT ATTCTAGACT
    34621 TTGCTGTATT TCCCGTACTA TGGTCAATTA TTCAGGCAAC ACATTCAGGC ACAGTTTCAA
    34681 CACAATGGGA TCCAATAACA CTAAGAGGCG CAGGACTGTT TCATATGGCC ATGGGTGCTA
    34741 TATTAGGTAT TGCTGCTTGG AGTAGAGGAC AAGAAAAGAT TATGAGTGCT ACGGGGCCGG
    34801 CTCAGCCCGT GGAATCAAGA CCGAACAGAA TTACAAAACC TGTTCAACCA CCTGAGCCGG
    34861 AACTTTAAAG GAGAATTTCA TGAAACTATT AGTTACAGCC ATGTTCGTAG GAACACTAGG
    34921 GTTCGGCACA GTGGCCTGCG CCAAAGAAGA ACCAAAGAAA GAAACAGTAC AGGTCGCCCA
    34981 GGCAGATGCG AAAAAAGATG CTGCACCGAC ACCAGCAGCG GCGCCGGCTA CTAAACAAGT
    35041 CTGCGTGGAC ATCCAAGGTA AGGACGGAAA GCCAGTTATT GATCCAAAAA CAAAAAAGCC
    35101 TAAGCAGAGC TGTGTTACTG TAAAAGTGCG TGAAAAGTTT GAAGGCACTA AGATCGAAGA
    35161 CGCTAAGAAG AAATGAAAAA ATTAGCGGCT ATTTTAGCCA TCAGTTTCGC AGTGTCAGGG
    35221 TGCTCAACTG TTAAAGGTTG GATACCTAGT TTTTGGGATG ATAATCAATC AGCTCGCATC
    35281 ATAGATGTAA GACTAAGGGT AGACTCTATA GATTGTACAC AACCTCAACT GCCTCAGGCA
    35341 GAATCACTGA GTCGAGAGCT ACGCTGGTTT GAATTATATT CCGAAAGTAA GGGTTGGAGA
    35401 CAAAATGATG TTCTTAGATT AACGGCTCCA ATGAAAGAAA CTGCAGACGA TTGGTTGAAA
    35461 CGCAGCAGAG AGAAAGAAGG ATCTAAATTC TACTGCGAAA CCAAAAAGAA AGTTCTCGTT
    35521 GAACAAAGTA AACGTGCTGC GGAAGCAGTT CTAGGGAGAT TTTAAATGAT TGAACAACTA
    35581 CAGGCATTAT CGCAATGTGG TCGGCCTTGG GCTGCTCAAC GAGCGGGCAT GGCGCTACAG
    35641 ATTTGTGCCG CTGCTCAAAA CGGTGACATT TCAGAATCCG AATTCAAAGA ACTAATGGCT
    35701 GATCTAGTTC GAATGGATAG ATTAGATGAA GAAGCAGATG ATCTAGAAAC TAAAACCATG
    35761 CTTGTAACCG CAGTATATGC TGTGGCCCAG TTGGCATAAA TTTTACAGCT CAGTAGGTCG
    35821 TTAATTAAAT ATATAGGACT GTTTGACACA GTCCTATTTC TTTTGTTATA CTATCAACAT
    35881 GGACTATTAT TCTACATTAG GTTTAAATCG AGGAGCTTCC TCTGATGAAA TAAAAAAAGC
    35941 ATATCGAAGT ATGGCTATGA AACATCATCC TGATCGAGGT GGTGATGAGA AAAAATTCAA
    36001 AGAAATTGAA GAAGCATACA GATTGCTCAG CGACCCGCAA AAAAAACAAA TGATCGATGC
    36061 CGGCATGGAT CCAAATTCTC AACAAGCACA AGGCGGTTTT TATAATCAAG GTCCGTTTGA
    36121 ATTCCATTTT GGTTCAGACA ATTTCAACGA CATTTTTGGA AATTTTGGTT TCGGGTTTGG
    36181 CCAAAGACCT GCTCGGAAAA ATAAAAGTCT TAATATTTCC GTAGAAATTT CATTAGAAGA
    36241 TGTGTTAAGA GGTAAGGACA TTAATGCTGA AATTGGCGTT CCTGGTAAGA AATCTAAAAT
    36301 GATGAATATC AGTATTCCGC CAGGAATAGA AACCGGTCAA CAAATTAGGT ATGAAGGAAT
    36361 GGGAGATGAT TCTATACAAG GACTTCGGCC AGGAGATTTA ATCGTAAATA TCTTTGTAAA
    36421 ACCGCATAAC GAATTCCGCC GAGATGGAGA CAATCTATAT TGTGAAAAAA CCATCAGTGT
    36481 ATGGGATGCA TTATTAGGAT CAAATTTAGA TATAAAAACA TTAGACAACA AAACTATCAA
    36541 CATTAATATT CCCCAAGGAA CACAACCCGA AACTGTATTC GGATGTAGAG GAGAAGGTCT
    36601 TCCTAATGTA AGAACAAAGA AAAGAGGAAC ACTATTAGTT AAAGTTAAGA TCGACATTCC
    36661 GAAAATTCTA AATGACTCTC AAAAACAACT AGTCGAAAAG TTAAAAAATA ATGACATTTG
    36721 ATCTCGAACA CACGCCTATA TTAAGAACAA AAAGTGAAGA TTGGGATTTT TCTGTTGATA
    36781 AAGATGCAGA AAACCTAGAA GAAGAAATGA TTAAATTTAT GCTGGCTAAT AATGGAATAG
    36841 GGTTAGCAGC TAACCAGATA GGAATCTCCA AGAGAGTTTT TGTAATGGGC CACTTAGCTC
    36901 ATTCTAATTT TCCAAAACCG TTTGCATTAT TCAACCCGGA GATTCTAGAA GCTAGTAAGG
    36961 AACAGGTATT AGATCAAGAA GGTTGTCTCA GCTTTCCCGA TATATGGTTG ACTGTGAAAA
    37021 GGCCAACATG GGTCAAGGTC AGATATTTCG ATTCTGCTGG CAAAGAACAT ATCGAAAAAT
    37081 ATGAAGGATA TGTTTCGAAA TGCTTTCAAC ATGAACTAGA TCACCTTAAC GGTATATGTT
    37141 TTGTTGACAA AGTATCTAAA TTAAAGTTAC AATTAGCACT TAAAAAACAA AGGAAAAGTA
    37201 TTAAATGATA GAACCAAGTC AAAGCCTACA ATTGATTTTC GAACATGCTG TTCATACAGC
    37261 CAAAGGGCTA GAACACGAAT ATATTACTAT TGAGCACATA GTTTATTCTA TCATGTGTGA
    37321 TAAAGATTCT TTCGAAATGT TAGAAAATTT TGGAGCAGAC ATTAATTATA TTAAAACAAA
    37381 TCTCGATCAC TACTTAAAAA ATAATCTCAA AGAAATCATC AAACAAGGAG AAGAAAAACC
    37441 TAAAAAAACT AATTCAGTAG AACGTGTATT AAACAGATGT TTTACACAGG TACTGTTTAG
    37501 TGGAAGACAG CGCATGGAAG TTTCTGATAT TATTATCAGC GTTCTTTCAG AAAAAAATAG
    37561 TTTTAGTTTT TACTATTTGA CCAAGGGCGG AGTAACTAAA GAAAAATTCT TAAAGTACTT
    37621 TCAAGAAAAT GTAGTAGTCG AAGAAGAAGA AGAAACAACA TCAACAGTTA GAACGCTTCC
    37681 GCAAAATCAA ATGGATCGGA TTATTAATCA ATATTGTACG AATCTAAGCC TTTTAGCTAA
    37741 ACAAAGAAAA ATCGATCCTG TGATCGGACG CGATGAAGAG CTAGAAAAAA TTCAATTAAT
    37801 ACTTGCACGT AGAAATAAAT GCAATGTTTT AATGGTCGGC GAGCCGGGTG TTGGTAAAAC
    37861 TGCTATTGCA GAAGGTCTAG CTAGAAAAAT TTTCGAAAAG AAAGTTCCTA AGTTTATTCA
    37921 AGATCATAAT GTCTATACAT TAGATATCAG CAGTTTAATT GCTGGTAGTA AATATCGCGG
    37981 AGACTTTGAG GAAAGAATCA AAGCAGTTTT TACAAGTCTC GAAAAGAAAG GTAAGATTAT
    38041 TCTTTTCATC GACGAAGCCC ACATGATGAG CGGTGCTGGA TCGGCTAGTC AGAACGCCAA
    38101 TGACCTTGCA AATATTCTCA AGCCTATTCT TACTAAGGGT GTTATTAAAC TAATTGCATC
    38161 AACTACGTGG GAAGAATATC GCAAGTACTT TGAAAAAGAT CGTGCATTGA TGCGCCGCTT
    38221 CCAGCGTGTG AATATAGATG AACCAACTTC TGATGTGTCT GTAAAGATCC TAAAAGGCAT
    38281 TAGAAAATAT TACGAAGGTC ATCATAATGT AAAAATAACC GATGGTGCAA TCGAACAAGC
    38341 TGTTAAATTG TCTGTAAAAT ATATGAGTGA CAAAAAGCTT CCGGATAAAG CTATTGATAT
    38401 TCTAGATTGT GCTGCTGCTC GTTATAAAAT TAAAGACGAC GAAACAATGG AAGGTGTTGA
    38461 GCAGATTGTA GACATAGAAC AAGTTCTTTA TGAAGTTTCG AAAATGCTAG GTATGCCATT
    38521 GGAATCAGTA GCACAGAAGG AAAGTAAAAA TCTTTCGGAC CTAGAAAAGA ACATTAAAAA
    38581 TGTTGTCTAC GGACAAAACA ATGCTGTTGA AAGTGTTCTA GATAAGATTT TCGTAGCACA
    38641 AGCAGGTATG AAATCAGCTA ATAAGCCTAT TGGTTGTTTC TTATTCTTAG GTCCTACGGG
    38701 CTGCGGTAAA ACTGAATTAG CGAAACAGCT AGCTGACAAA ATGAGTCTTA ATTTGATCAG
    38761 ATTCGATATG AGCGAATATC AAGAAAAGCA CAGTGTGGCT AGATTGATCG GTGCTCCTCC
    38821 CGGATACGTT GGCTTCGACG AAAACGCTGG CCAACTTATT ACTAAACTGC AGGAAAATCC
    38881 TAACTGTGTG TTATTGCTAG ATGAGATCGA AAAAGCTCAT CAAGATGTGT CAAATATCTT
    38941 GCTTCAATTC ATGGATAACG GATTTGTAAC TGGTAGTAAC GGAAAACAGG CGGACGGTCG
    39001 TAACTGTATT CTTATTATGA CCAGTAACTT AGGTGCAGCC GATAACGAAA AAAATACTAT
    39061 CGGATTTGGT GATCTAGAAA AAGAAGGAGA GGACGACAAA GCTGTCAAGA AATTCTTCGC
    39121 TCCGGAATTT AGAAACCGAT TAGATGCGAT TGTTAAATTT AGTAAATTAT CTAAATCTGT
    39181 AGTATTACAA ATTGTTGATA AATTTGTTGC CGACCTAAAT AGTCAAATCA AAGAAAAGAA
    39241 TGTAGAAATT ATTCTTTCAG GACCTGCCAA GGAATGGCTT GCTGAAAAAG GTTACGATAG
    39301 TAAGATGGGT GCTAGACCGT TATCAAGAAT CATCGATAAT AAGATCAAGT CTCCATTAAG
    39361 TAGAAGGATT CTATTCGGTG ATCTCAAAGA CGGCGGTAGG ATTACTGTAT CTATCGAAAA
    39421 TGAAGAATTA GATTTTACCA TATCTGAAAT GCCAAAGGTC CTAACCAAAG AGGAAAAAAA
    39481 GGCTCTGAAG AAAGCCAAGG CAGAACAAGA GACAATAGAA AATGTCGACG AAGATCAAAC
    39541 AAACAACTCG TAAGTTCTAC AATAAGTGGA CTTATAAGAT TAGCATCAAA AAGAGGGGTG
    39601 TCACTGCTCT CAGGTATAAA ACCTTCGAAG ATGCTATTGA TGACGAAGAT GACAAGGATC
    39661 TAAAAAAAGT TTTTAAGACC CTGTCGTCTT TGGATTCTTC TCAATATTGT AAGCGTATAG
    39721 AAGTTGATGT TCTAGATATC TACACCAATG ATAAATCTAT ATTCGACAAT ATCTATAATA
    39781 ATCATAATAA GTTAGTTAAG GGTGCCTTTG CACCCAACGA CTCGCTAGAC GATCTACTTT
    39841 CCGAAAAGAA TGTAATTTTA GCGAAAAAAC TACCGCATGA CAGATATAGA TATAAGGTAT
    39901 TCTTACAACC TCATAGGATC ACCAGTTTAG AAGAAAAAAC TAGTTTTATC AACTGGCTAG
    39961 GCACCCAGGA ACCTAGAGTT AATATATCTA CCACAGTAAA AGAATGGTTC TATAAGACCC
    40021 GATGGAACTG GGATCGCCGC TATATGTATG TGGAAGACGA TCAAACGTTG TTATTGATTA
    40081 AGCTCAAAAA TTCGCAGGCA TTGGGCACCA TATACACATT CCGAGTATCC GATAAATAAA
    40141 GGATGTCCAC TAGAAACTAT ACACTGTTAG AAAACGCTTC TACAGGGTCA TTATCTTATC
    40201 AATATAGCGA AAAAGGTAAA GCATCCGGGT ACCATAGTAT TCCTGAAGCT ACACACACGG
    40261 CCGTTTATTC AGTAGACAAC TTCAATGGCA TTATAAGTTT ACAAGGTAGC CTTGCAGAAT
    40321 ACCCCGGAGA TACTGACTGG GTTAATATCG ACGGGACTGA GTACGATTCT ACCGACAGTA
    40381 CTACTACTCC TAGTGCAGTT AGTTTTAAAG GCAATTTTGT ATGGATTCGT GCAAAATATC
    40441 TACTAAACAA CGGCATAATC ATTAAAATTC AGTATAATTT CTAAAAATCA TCTGCTGATA
    40501 AATATAGTAT GACCATACGG AACATACTAT GAGAGACCTA TTATCTAAAT TAGACGCATT
    40561 GATCAGCGAA ACAGCACTCA AAGACAAAGA AGATCTAGAG GCAAAACGCA AAGCTCTACA
    40621 GGATTTACAG ATGGATCCTG TGGCTTCGAA AGATCCAGAA ATTTCCCAAG CTATTGTTCA
    40681 GCGCAAAGCT GATTTAGAAA AAGAAGCCAA ATCCAAAGGG ATTGAAGAAG GTGTGCCTGT
    40741 AAAAGAAGGC AGTGCTCACG GCTACAATGT TGTCAAGTGG TATGAAAAAT GGAACGATCA
    40801 ATTAAAACTA ACCAAATGGT TAAGAAAGGA AGCAGGATTA CCGAAAGATG CCCCGGTATA
    40861 TTTTGACGAT GCAGATTTAG TTTATGATGA TAAAACTATT GTAAGAGATG CACTTGTAGA
    40921 TCCAAAACTA AAATTTATCG ATCTTTTAAA TGCTGTGGCA CAAGCAGGTG GCGGTAAAAC
    40981 TAAACAGAAT TTCCAGGGAG TTTATAGAGA CCCCGAAGAG ATCAGTCGTT TTACTGGTGA
    41041 AGGATTTGAA ATAGGTGATG CATTTGGTAT CAGTTTTTCC GAAGATTTTG AAATTGGTGC
    41101 AGAAATCGTA GATATTTTAG AAGATGGTGT TGTTATCGAA CTAGACGATA TTGGATTAGG
    41161 CTTTTTAGAA GAAAACGGGT TTAGTTTCGA AGAAGGCGAA ATTGTCGAAG GTAAACAGCA
    41221 CGGCAACAGT AAAATTTATG ACAAGTGCTG GAAAGGATAT AGAAAAGTTC CAGGTAAGAG
    41281 TCGTGGCGAG CCAGGAAGTT GTGAAAAGAT CAGCGATGGT ATAGATCTAA ATTTGCTTAA
    41341 AGCAGCTCAA GGTTCTATGA AATCTGTGAA GAAAGATGCC GAGAGCGATA GAAACATTCG
    41401 CAAACCCTAC GGTTATCGAG ACGACGACAG CGATCCAGAC GAAAGTCCCA GAAACGACAA
    41461 GTTTGATAAA TCAAGATATA AAAAATACGA TATTTTAGAT AAAGAAGTTG ACGAGTTCTT
    41521 TTACTATGAT TTCCCCGAGA AAAAGGATCG TGGTCCTAGA GATCACGGAC ACGACGAGCT
    41581 GGCTCGTAGA GAAAAGACCA TGGGCAAGGG CGGATTAGCC AAAGATGCTC GCGACTACAA
    41641 AGAAAAAGAC AAGTATGGCG ATGCTTACAA AATCAAAGGT CCTAAGGGTA AACTACCTGA
    41701 AGATTCAGTA GACGAAAGCG GATTACAATA TCATACCGGT GTTAAGAAGC ACGGTGAAAA
    41761 ATATATGAAA GCTGCTGCGG CCGCGGGACG TGAGGGTGCC AGCCAAGAAG AATTAGGCGC
    41821 TCTTAAAGAT AAATTGAGTA AAGCATACAA AGGTAAAGCC AAGAACGAAG GTGTAACAGA
    41881 GGCCGAATAT CAAGGTCGTA AAGTTCCCCT CGGCAAGCCA ATGGCAGGCG ATGTTAAAAA
    41941 ATCCAAAGTG TATGTAAAAA ATCCACAAGG TAATGTTGTC AAAGTAAATT TTGGTGACAA
    42001 GAAAATGCGA ATTAAGAAAT CAAATCCTAA TCGCCGTAAG AGTTTCCGTG CTCGTCACAA
    42061 TTGTGCCAAT CCTGGTCCAA GACACAAGGC ACGCTATTGG TCATGTAGGG CTTGGTGATA
    42121 TGAAACTAAA TGAATTTTTT CCTTCGGCCG AAGAGCCAAA CGACGATCAA GATATCGATT
    42181 GGTTAGACGA TCTTAAATTT TTTATCGACA ACGAACCTAA ATTGTTGAGT AATTATATTT
    42241 TTCCGGCAAT TAAAAAACAT GAAAAATATG TAGATCATCC AAAGGCATAT AAAATCTACA
    42301 TTAAACCGCT AAATGCATGT ATGAAAAAAT ACTGCGAAAC ATTTGATATA GAAGAACAAG
    42361 AAAAAAAGTT TTCTGAAGAT TCTTTAATTG AACTAGCGAA AAAAATCGCT GAAGAACAAA
    42421 AGAAACATAT CGAAGACGGC GATTATGAAA CTAAATGAGT TATTTGAAGC TGCTAAAGAT
    42481 GAAGTAGCCA TTATATTTGG TCGCTTTAAT CCTCCTCATA AAGGACACAA GGCTGCATGG
    42541 GAAATGGCTA GCCAGAGTAA AAATTGGTTT GTGGGAACTA ATCAATCAAC TGTTGGGCTG
    42601 AAAGATCCAT TGCCTTACGA AATCAAAGTA GAAGCCATGA AAACTATCTA TCCAGAGATA
    42661 GAAGGTCATC TAATGCCAGA AACCAGTTGG GTAACTATGG CTTCTAAAAT CTACGAACGA
    42721 TACGGCGATG TAAAACTATT AGTTTTAACC GACGAGGATT GGGTTACTAA AACTTTACAA
    42781 CAATACAACG GAATAGAAGG TAAACCTCAC GGATTCTATA ATTTTTCTAG CATAGAACAA
    42841 AAACCAACTC CGAGATTAAG TAGTGCTACT GCACTTAGAG ATGCGGTGGC AAATAATGAC
    42901 AAGGGTGCTT TTACAAAAGC AGCCGGCATC GATGCCGACG AATTAGTAGC AGGAAAACCT
    42961 TATTTTGATC TAATAGCAGA ATATATGGCT CCTTATCTAG AAAAAGAAAA AGCCAAAGCT
    43021 GCTAAGAAAA AGAAAAGCGA AGACATAGAA GAAACTATCC GTAAAGTTAA AGGCGGATAT
    43081 AGACTTTACT CTAAAGATGG TAAAAAGAAT CTAGGAACAT ATCCTACTAG AGCAGGTGCT
    43141 GTAAAAAGAG AACGTCAGGT ACAATATTTT AAACATGCTG ACGAAAGTGT CGAAGAAGGC
    43201 TGGAAAAGTA AGATGGCAGG AGCTGCGTTG GCCGCTGCTA ATCTTTTAGG CAGTCCGGCG
    43261 CAGGCTGCAG AAGAACCGAA TAAACCTATA ACTATTGCAC ACGTAATGAT AGACGGCGAA
    43321 GTTCGAAAAT ATAATTTAGG AAATAAATTT GAAAATGCTA AAGAAGCAGA AAAATTTATC
    43381 ACTAATATAT TAAACAAACA AGGCCTTTCT GGATATACCT TAGACATTAA GCACGGTTAT
    43441 CCAAAAGAAA AACAAACCGA AAAAAAAATT AAAGCCGAAG AAAGCGTCGA TGAAGGAAAG
    43501 TTTAGAGCAC GAGATATCGA AGAAAAACTT ATCCCTAATG ATAAACTTAA TGATCTTAAA
    43561 AGTAAATATT TGCCCGATTG GGAAATGTTA GATCACAGAA TCTTGCAGGC AAAATACGTT
    43621 GCCAAGGATC ACAGACATGC TGAAGATTTT ATTTCATATA TAAACAGACT CAGTGAAGAA
    43681 ATGGATCACT TTGCAGAAGT AACACAAGAT GTCGGAGAAG TGACAGTCAG AACAACAACC
    43741 TTTGACGTTA AAGGGTTAAC TATATTAGAT TTTAAACTAG CACTGAAAGT TGATAAGTTT
    43801 GCAGACCGTA ACGAAATAGA GCAGGTTCGA ATGCAGGGAA ATTTTGGCAT GCATGAATCT
    43861 AGTCATGGTC GTTACTGGTG TTCTACTGAT AAAAAATGGA AACAACGTAA GGGTCCTAAA
    43921 CAAAAGAGAT CGTCATGAAA GCTAAAGAAT TTATACCCCC AAGTAAACCT CGTAATCCTG
    43981 TAGTTCGTCA ACAACAGACT TCAGGTGCAG GTGCTCATCG AGACAAGAAA AAAGAACAAA
    44041 AACAAGGTTA TGAAAAGCAC AGAGGAAAGG TAGACGAAAG AGTGCGAGAT CCCGAAGATT
    44101 GGGACGAAGG CAACACAGAA CCACCTAATA ACTTTGCTGT GTACATCAAC GGCAAAAAGT
    44161 GGAAGGTATT TAAAGGACGC GGACAGTTCG CCGACGACTA CAAAGAAATA CAACACTATC
    44221 GTCAGCTACA GAATTGGGCA CAGGCTAAAT CCGAGTCGAC TGGTAAGGAA TGGAAAGTAG
    44281 TCAAAACCGG AGAAACTGCC ACTGAAGACA TAGATGAAGG TTGGAGAGAA AAATTAGCAG
    44341 CCGCTGCCCT AGCAGGAACT ATAGGTCTCG GAGCGGCCGG TGACGTAAAT GCTAGAGTTT
    44401 TACCGGGAGC TGATCCATCT ATTAATAGGT TTACGGGAGA ACCTATAGCT ACACAGCAGA
    44461 TTAAAAAAGA TACCGAAGAA AGAAAAAATG ATTTCAGTAC CGAATACCTA AAAAAAGTTG
    44521 TTGACGGTAA ACATCCCCGT CCTATGATCA GTGTAGATGA TGCCAAGAAA GAATTAGAGC
    44581 GCAGAGGGGA ACTTTGAAAC AATACAGAAT TACTACCGAG AATCTTATTC AGAAATCATC
    44641 CGATGACTGT ATATTAGATT CCGATGATCC TATACATCAA CTCAAAGAGA TGCAATATCT
    44701 TGCAGGATTA GGTAATCCTT ATAAAGTATA CGAAGGAAGT AATATTTCTA TAACAGGCAA
    44761 CGAAAATCAA CAGCTAGAAA AAAAACATAA CATCAAACCG GGAACTCCGG AATGGTTTCA
    44821 ACTGTGGTTT AGTTTACCAT ATCTGACTGG TGAAAAAAAG GTAGACAAAT GATTAACATT
    44881 ACTGAATCAG CTAAACGACG AGTAATCGAT CTATTAATTG ACGAAAATGA TCCTAATCTC
    44941 GTTTTGAGAA CATTTGTACA AGGCGGAGGT TGTTCTGGTT TCAGTTACGG TTTTACGTTC
    45001 GACAACGAAA TCAATGAAGA TGATTTTAAA TTTCCTCTAG ATGATACACA CGAAGTAGTA
    45061 GTTGATGCTA TGAGCATGCA ATATCTAACA GGTGCAGAAA TTGATTACCA AGAAGATCTT
    45121 CGCGGTAGTC AATTTGTAAT TAAAAATCCT AATGCGCAAA CAACTTGTGG TTGCGGAAGT
    45181 AGTTTTTCAA TATGAATCAA TATCCTGTCT ACCCCGAACA ACAAGGCGAA GAAGATCGTC
    45241 CTTTAAATCC TTACAGCCCA GTATGAGAGC TTCAGAAATA CAGCCTAAAA AATTAGTAGT
    45301 CTTTGACATA GACGACACAC TAGTTAATAC ACAGACTAAA GTGCATGTTG TCAAAGACGA
    45361 TAAAATTGTT AAAAGTCTAA ACAGCCACGA CTTCACTCAT TATAGACTGC GACCCGGTGA
    45421 GAGTTTCGAT TTCGAAGATT TTCGTAATGC TCGAGAATTT TTTGAAAAAT CTCGTCCTAT
    45481 TATTCCCATG ATGAATCAGC TCAAGCGTGA TATCGCTACG GGTAACAAAG TAGTGATGGT
    45541 TACCGCTAGA GCTGATTTTG ACGATAAAGA ATTATTTCTT GATACGTTCC GAAAGTATGG
    45601 TGTAGATATA GATAACGTTC ATGTTTATCG TGCGGGGAAT TCAAAACAAG GTACCACAGA
    45661 AGAACGTAAA AAAGCTATAA TTAAAAATTT ATTAGACAAG GATACTTATA CCAAAGCCAT
    45721 AATGTATGAC GATGCTAAAC CTAATCTTCA TACATTTATA GAGCTAAAAA AAGATCATCC
    45781 CAATACTAGA TTCTATGCTT GGCATGTTAG CTTAGACGGC GATGCTTCAG AGTATATGAG
    45841 AGAAGGCATT GTTGCTGAAA AGAAAAAACG TAAACGCAGG CCTCGTTGGG CTGCTTACGG
    45901 ACCGGGCCCC TACGGCGGTT ACGGTTATGC TGTGGGTTAT AGTGGGGCAG GCAGTGAAGG
    45961 TGGTGCTGTA GGCGAGGCTA GCTATCCGGG CAATATCGGT ATGATGGAAT TAGCTAAATT
    46021 TTTTCAAGTT GCTGACCAAA AACAAAAAGA AATATTTCAA CAATTATTGC GAAAAGGTAA
    46081 AAAAGGACTT GCGTGGAAAT TGATACAAGA TGTAACAAAT ACTAAGTTAC AGGGTAAAGA
    46141 ATTTCAAACA GACGAAGGAT GGAAAGACTG GGTAGGCGGT GCTGCTCTAG GTGCTGCTGT
    46201 AGCTGCTGGC GGTACTGCTG GTTACGATGT TTACAAGTCG AGTCAACAGG AAAAAGAACC
    46261 TGAGAGAATC AGTGTCAGTG GTAAAGTACA AGATAAAAGT AATTTTGAAA AAGGCATTAT
    46321 TAAAATTGCC AAAGATGCTA TACCTAAAAA ATCAGTCACT GGTAGTCCGC ACGAAAAATT
    46381 ATTAACTAAA GCAGCTATAG CTGCTGGAAT TACTGGAGAG GAACTTGCAC AATTTCTAGC
    46441 TCAAACAGCA CACGAAACTG GTAACTTTCA GCACATGGTT GAGATTGGAG GTTCGTTAGA
    46501 TTTTAAAAAA TACGAACCTA AGTTTGTTAA AGATAAAAAA GGTAAACTTG TACAGGTAAA
    46561 TCCTAAAGCT AAAACTCTTG GTAACACTAA AAAAGGCGAC GGTGCCAAGT ATAAAGGCAG
    46621 AGGTTACATT CAGCTTACTG GAAAATATAA CTATAAGAAA GCAGGAGAAG CACTAGGTCT
    46681 TGATCTAGTC AATAAGCCTG AACTAGTAGA AAAACCAGAA GTAGCTGCCG AGGTAGCTAT
    46741 ATGGTTTTGG CAGCTACGTG TTCAGCCCCG GGTGGATGAT TTCTACAATA CCAAAGCTGC
    46801 TACTAGACCT ATAAACCCGG GACTAAAAGG GTTAGATGAT CGTAAAGAAA AGTTTCAAGA
    46861 TTTTAAGACG GCAATGAAAT GAGAGCGAGT GAATTTATTA TAGAAAACTT TGCAGACGGG
    46921 AAAAAACCGG GTCGCAAAGG ACTGGCAAAA CGCAGTGGTG TTAACTGTAA AGCCAGTGTC
    46981 AGTTCTCTAA GAAAAACTGC TAAAAATAGC TCGGGGGAAA AGCGCAGAAT GGCACATTGG
    47041 TGCGCTAACA TGAAAAGCGG TAGGAATAAA TAGTATATTA TGAAAATATC AGAAATTCTT
    47101 GTCGAAGCCG GTACAGGTGG CTCTACAACA TCAGCTATGG TGGGATCTAT TCCAAATCCC
    47161 CATATCAGCC CAGGATCTGC TAGAGGCAAA AAAAGCTATA TCGGAGATCC TATGGGAGGA
    47221 AAAAGCGGAA CAAAAGCTCC TCCCCAGCCC AAAGTAAAAC AGCCTAAAAA GAAAGACGGA
    47281 ACCGCAGTTA ATGCCTTAGA TATGAAGGCC AGTGTATTCG GTGAAGGCAA TTTACTTAAA
    47341 AGATAAATAC AATATGAACC TTATGAAACC CCCAGTTGAC GATCACGAAG CTAAAATGGC
    47401 AAAAGCTGAT TTATATAAAT TGGCACAATA TTCTGCCAAA CTGTTTAAAA TGATCGACGA
    47461 AAACGACGAA CTAGACGGCT GGGTACAGGC CAAGATCACT AAAGCAGCAG ATTACATATC
    47521 ATCTGTTTAT CATTATCTCG AATATGAAAA AATGGCTCGT GAACAAATCG AGCCTGGACC
    47581 GAGAACTTTC GAAGAACAGG TGCAACACGA AGTAAAAAAT TCTCTCCATG ATCAATGGAC
    47641 AAAACATAAA CAAGGACTTT AAAATGGACT TCAGATCTTT AATTCAGAAA ATTGAAAGCG
    47701 TCGATGGCGC TATCGAAACA CCCAAAGCAC CAGAGCTGCC AAAATCTATT AAGCTCGACG
    47761 AAGATGCTGA ATTCAGAGTA CTTTCTGGAA CTTCTACAAT TCTAGCAGAA TCTGCGTTGA
    47821 TGGAAAAGAA ACGCACAGAT GCCGAGAAAG AAAAAGCTGT TAAAGAAGAA ATGAAGGTAG
    47881 GCGATAAGAA AAAGTCTAGT ACAGGCGGAA CTATCGAAAA AACCAAAACT GGTGTCAAAC
    47941 ATACCGCCAA AGACTATGAC GGGGAAGATC ATGTTGAGCC GGCACAGAAG AAGGCCAGTA
    48001 AAGCAGGTAT GACCGGAGCT GAACGTAAAG AACAAGCAGC CAAAGATAAA GCTGAGGAAA
    48061 AGAAAGGCAA AGAGTGGGAA GCCAAGCACG GCAAGGGATC TGTTACACGT CATAAGATGG
    48121 AAGGCGCCGA AATCGATTCA GAAAAATTTC GCTCCAAGTT TATGCAGATG GTAGAAGCCG
    48181 CTAAGAAAGA CGAAAAGAAA GTCAAAGGCA AAAAGGCCGA AGACAAAATG GACGAAGCCA
    48241 AAAAGCCAGA TGATGACGGA GACGGTGTAC CTAATTGGGC AGACAAGAAG CCAGGCGAAG
    48301 ATGACAATGC CGATAAGAAA AAATCTGGCA AGAAAGGTAT GACTGCCAAA CAAGAAAAAT
    48361 ATTTTGGTAA GAAGAACGAG TCTGTTAGCC CGGCCGTAAA AAAAGCATCT AAAAAACTTG
    48421 TCAAAGAATC TGTTGAACTA AAACTATCTT TTAAGCAGAT GCTTAAATTA GTATATGAAA
    48481 GTGGAGGACA ACAACAAATC GATCCGTTGG ACAAGACATT ATTTTCTTGG GCCGAACGTA
    48541 TTGCAAAATC TAAGTTCCAA GAATCACAAA AAGCAGAAGT CTATGCAGGA CTAGTATACG
    48601 AGCGTATGGG CGGACGTTTT GAAATGTATG ATGTATTAAG TGAAGATCAA AAGTAATTTT
    48661 ACCAATTACT AAAACAAAGC CAGTCATCCA TTGACTGGCT TTTTTTATGA CTATATAATA
    48721 ATCCTATAGG GGAAATTGTA TGGCAAAACT AATTTATGAA GATGATCAAG GTCGTCAAAC
    48781 ATCTTTTGAA ATATCCCGAG AAGCATTAAC AGATATAGAT TCTATCTACG GAGTCGATGC
    48841 TTGGGACGAA GTACTTAAAG CATTTAAAAT AGTTATCGAA GAAAATCAAA TCAAGGAGAC
    48901 AGAATAATGG CAAAGATGTA TGGACCGGAA GAAAAAGCCA AACTAGAAAG ATTAATCAAC
    48961 GAAGGCGGCA ATGTCCTTCG TGAGGTAGAA GATCTGCAGG AAGGTCTCAA AGAAACTGTT
    49021 AAAGCAGTAG CAGAAGAATT ACAGATCAAA CCCAGTATCA TCAATAAAGC GATTAAAATT
    49081 GCACACAAAG ACAATTGGAA GAGCCACGAA GAAGAGTGGG ATGAGATTGA AATGATTCTG
    49141 GGCGTTACTA AGCGGTTACC TGAAAAGGAT TAAATGAATC ACGTAACAAA TGCAATCATT
    49201 GACATTTATC GATGGGCAGA AAGAGATTAC CGTGAGTGGC CGTTTAGGTT TGTTGTGGAA
    49261 ATCTTGGCTT GGGCTATCAG TATTGGGTGT AGTATTACTA TGGCTCTCAC CGTTCCTACC
    49321 CCTCCCTTAC TTGTTCTATA TCCTATTTGG ATCATTGGTT GTGCTATGTA TGGCTGGGCT
    49381 TCTTGGACTC GTGGCAGTTT TGGCATGCTT GCTAATTATC TGCTACTTGT CACTATCGAC
    49441 ACCGTAGGCC TAGTAAGAAT GATAATTAAT TAATATAGAT GGTAGGCAGG GCCATAAACC
    49501 GCACACTGGT ATTTGTGAGC CGTAAATCAC ATATGGAGAA CTATGAGCTA CGTTGACGCA
    49561 TTCTATGACC GCAACGACGA CATTATTCGT GTTGTCGAAC GCAATGACAA AGGTGAAAGG
    49621 CATTTCAAAG ACTATCCTGC CCGACACATC TTTTATTACT ATGATCCTAG GGGTAAATTT
    49681 CAAAGCATTA AAAGTGAACC GTTATCTCGT GTGACCTGTA AAAATGTCAA AGAACTTAGA
    49741 AAAGAACTTG CGATTCATTC AAATAAAAAA CTCTACGAAA GCGACATCAA TCCTATATAT
    49801 CGTACATTAG AAGATCAATA TCTTAATGTC GATGCTCCGA AACTCAACGT AGCATTTTTT
    49861 GACATCGAAG TAGACTTTGA TCCAGAGAGA GGGTATGCTG CTCCCGATGA TGCATTTATG
    49921 CCCATTACTG CGATAGCTGT GCATCTGCAA TGGTTAGACA CTTTAGTCTG CCTTGCTATT
    49981 CCGCCGAAGA CTATGAATAT GGAAGAAGCT ACTAGAGCTG TAGCAGATTT TCCAAATACT
    50041 ATGTTATTCG AAAATGAATC GGATATGTTA GACACGTTCT TAACTCTGAT TGAAGATGCA
    50101 GATGTATTAA GCGGTTGGAA CAGCGAAGGT TTTGATATTC CCTATACCGT CAATCGAGTC
    50161 GCCAAGGTTC TTAGTAAAGA TGATACGAGA AGATTCTGTC TTTGGAATCA ATATCCCAAG
    50221 AAGCGTGAGT ATGAAAAGTT CGGAAAAACA GCAGTAACTT ACGATCTCAT CGGTCGTGTA
    50281 CATCTAGACA GTCTAGAACT TTACAGAAAA TATACCTACG AAGAACGACA CAGCTATCGA
    50341 TTAGATGCTA TTGCCGAACA CGAACTAGGT GAAACTAAGA CCCAATACGA AGGTACGCTA
    50401 GATCAACTTT ATAACAATGA CTTTAAAAAG TTTATTGAAT ATAATAGACA AGATACTAGC
    50461 CTATTAGATC GGTTAGATAA AAAACTAAAA TTCCTAGATC TCGCTAATAC ACTGGCACAC
    50521 GAATGTACTG TGTTGCTACA GACTACAATG GGTGCTGTGG CTGTGACCGA ACAGGCCATT
    50581 ATCAACGAAG CTCACAAGCG TGGAATGATT GTTCCTAATC GTGTTAACCG CGAAGGTCTT
    50641 GATACACAAG CGGCTGGCGC TTATGTTGCG TTTCCAAAGA AAGGCATTCA TGAATGGATC
    50701 GGTTCGTTAG ACATTAACTC GCTGTATCCA AGTGCGATTC GTGCCCTAAA CATGGGTCCT
    50761 GAAACTATCG TCGGTCAATT ACGTCAAGAT GGTACCAAAG ACCATATCGC TGCCGAACAG
    50821 GCCAAGGGAA AATCTTTCGC TGCTGCCTGG GAAGGTATTT TTGGCAGCTT AGAATATACC
    50881 GCAGTAATGA ATCGAGAAGT AGGCCGTGAA ATTACCATCG ACTGGGAAGA TGGCGGTAGT
    50941 GATACTTTGT CGGCAGCTCA AATATATGAT TTAATCTTCG ATAGTAATCA GCCATGGATG
    51001 CTAAGTGCTA ACGGAACCAT CTTTACTTAT GAACGTGAAG GTGTTATTCC CGGCTTACTA
    51061 AAACGTTGGT ATGCCGAGCG TAAAGAAATG CAGGCCAAAC TCAAAGAATG TATCGTTGCT
    51121 GGCAATAAGA TTGAAGAAGA ATACTGGGAC AAGCGTCAAT TGGTTAAAAA GATTAACCTC
    51181 AACAGTCTCT ATGGTGCTAT CCTTAATCCC GGTTGCAGAT TCTTTGATAA CCGGATTGGT
    51241 CAGTCCACTA CGCTCACCGG CCGCGCTATC GCTAAACATA TGGCTAGTAA AGTTAACGAA
    51301 ATCGTCACTG GAGATTATGA CCACGTAGGT CGAGCAGTGA TTTATGGTGA CACAGACTCT
    51361 TGTTATTTTT CAGCGTATGC CACTCTGAAG AAAGACATTG AGAAAGGAGT AATTCCTTGG
    51421 ACCAAGGAAT CTGTTATTGA ACTTTACGAT ACTATAGGAG AAACTGTAAA TGGCACTTTT
    51481 GTCAAGTTTA TGTCTGACTC ATTCCACTGC CCAAAAACCA GAGGAGAAGT CATCAAGGCA
    51541 GGTCGCGAGA TTGTTGCTTC CAAAGGACTA TTCATCACGA AAAAACGATA CGCAGTCCTC
    51601 TACTATGACA AAGAAGGCAA ACGCTCAGAC ATCGACGGAA AGCCTGGAAA AATCAAAGCC
    51661 ATGGGCCTCG ACCTCAAGCG TTCTGACACA CCGGTTGTCA TCCAAGACTT CCTCTCAGAA
    51721 GTCTTGACCA AGGTGCTCAC TGGTCATCCA AAAGAAGAAG TTCTCGAATA TATAACTGAT
    51781 TTTAGAACTG AATTTAAAAC TAGACCAGGC TGGGAAAAAG GTTCGCCAAA ACGTGCTAAC
    51841 AATATTACTG AATATCAGGC CAAAGAAAAA AAAGCCGGAA AGGCTAATAT GCCAGGGCAT
    51901 GTGCGAGCAT CGTTAAATTG GAATACATTG AAGCGTATGA TGGATGACAA ATATTCTATG
    51961 AACATTGTAG ATGGAATGAA AGTCATCGTC TGTAAGGTTA AAGATAACCC AATGGCTTAT
    52021 ACTTCGGTGG CTTATCCGGT AGACGAACTC AGACTACCCC AATGGTTTAA AGATTTACCG
    52081 TTCGATGATG CAGAAATGGA AAATACGGTC ATTGATGAAA AGCTAGAAAA CCTCATCGGT
    52141 GTACTAGAAT GGGATATTAG TTCTACCAGA TCTGATAATA ATTTTAATAA ATTGTTTGAT
    52201 TTTGAATGAT TTCAGGGTTG ATTTTCATTC ACGATCTAAA TATAATCTTA ATATACTTCT
    52261 AAAGGAAATA AAATGAAAGA TATTCTCCAA GACATTGTTA GTCACACACA AAATCTAGGA
    52321 TTCTTGACTA CGGTCAAAGT TACAGGCGCA GAAGACAAGA CAGAGGTTTT TTCTATGGCC
    52381 GATGATCGCT CAGTGATCAT GACTGCAGAA ACTGCTAATC CATACCCGGA CATGATCGGC
    52441 ACTTTTGGTA TGCCGCAACT TCAAAAACTC AAATATTTAC TCGACGGTGC AGAGTATAAG
    52501 GAAGATGCTA AAATTACCAT TACTACAGCA GAACGAAACG GGGAAACGAT TCCGGTCGGT
    52561 ATCCACTTTG AAAACAAGGG TGGAGATTTT AAAAACGACT ATCGTTTTAT GAATCAAGAA
    52621 ATCATCAACG AAAAAATGAA AACTGTCAAG TTTCGCGGCG TTAAGTGGGA TGTTGAGATT
    52681 GAGCCTAGCG TAAGTTCTGT TCAGCGTTTC AACTTTCAAG CAGGTGCTAA TAACGAGCAT
    52741 CCAACGTTCT TGGCAAAGAC TGACGGTGGC AATCTAAAGT TTATCTTTGG TGATGCTTCA
    52801 ACACACGGTG GTGAGTTTGT GTTTGCACAG AACGTAGCTG GTAAACTAGA TCGTGGTTGG
    52861 ACTTGGCCAG TGTTGCCAAT CTTGAGCATT CTTAAGATTG CAGATGTCAA CAACACAAAG
    52921 ATGTCGTTGT CAAATGAAGG TGCTATCCAG ATTACACTAG ATAGCGGACT TGCTACTTAC
    52981 AAATATATCA TTCCAGCACA AGCGGTCTAA ATATGATCAA AGGCTTACAA GGCATCACAG
    53041 GCATTACGGT TAGTGGCGGC AATACTGCCC TGCCGTATGT TGGTCCAAAC TCTAATAATC
    53101 CAATGACCGG AATGGTTCGT ATTCACGGTA CAGAGATGGA AGTGTTTAAT GGTAGTAGTT
    53161 GGCAAATACT ATCCACTAGC TATGCCAATG TAGGCCTAGA TCAAGATGTG CTAGATATAG
    53221 TACAGTGGGC ACGTAAGAAG CGTGACGAGG AAATGATGTG GCAGAGCTTG GCAAAAGATA
    53281 ATAAGGCTGT TAAAATAGCA CTAGACAACC TAGAACAGGC AAAACAACAA TTAGACATTA
    53341 CGGCAAAAAT AGCGAGAGAA TATGAACAAA CAACCAGTTG ATTTAACACC ATTACAGAAA
    53401 GACTATGCTG TCTATTTGCC AGCTATCAGT AGTTTTTACA GCACCTATGT AGATAAACAA
    53461 AGAAAAGAAG AATTTGTTCC TAATGATCGT ATTCCGAAAG GATTTAATCA AGGAATCGAA
    53521 GGAATGAACT TTCTTAATCC AGAACAAGGA TACTTTTATT ACAAATATTC CCTATATTCG
    53581 GCAGGTCATG CACAATTAGA TATACAAAAA AGTCTACAAC AAGAACTAAT GATTCAAGAT
    53641 AGAGATCGTT CAAAGACTAT GATTCTAGGC GACTCGGGAG GTTATCAGAT CGGTAAAGGT
    53701 GTTATTAAGT TTGACTGGCA GAATTTCGAA GGTGCTGAAG CCAACAAAGT TCGAGAAAAA
    53761 ATTCTAACTT GGTTAGATGT TACAGCTGAT TGGTCGATGA TGTTAGACGT TCCGACTTGG
    53821 GCCTGCGATC ATATCCACAG TCCTAAGACT GGATTGAAAA CATTTGATGA CTGTCTAGAC
    53881 AAGACTCGAT TTAATAATGA ATATTTTATT AAAAATCGTA TCGGTTCCAA GGACGGAGGA
    53941 ACTAAACTTC TAAATGTTCT GCAGGGATCA AACTGGGAAA CTGCCGAAGC TTGGTATCAA
    54001 GGCGTTAAAG AATACAGCGA TCCTAAAATC TATGGTGATA AAGCCGCAGA AGGATGGGCT
    54061 ATGGGTGGCG CTAATATGTG TAAGATGCCA GTAACACTCA AACGACTGAT CGCTATGAGA
    54121 TTTGACGGTA TGTTGGAAGG CAAGGACTGG ATGCACTTCC TTGGTACAGC ACAGTTAGAC
    54181 TGGAGTTGTT ATCTAACCAG CATCCAAAGA CAAATTAGAA AGTATATCAA TGAAAACTTT
    54241 ACAATCAGCT TCGACTGTGC AAGCCCTTTC ATCGCAACAG CTCACGGATT GGTATATACT
    54301 AACGCCCAAC ACACCCCTAA ACGATGGAGT GTTATCATGG ATAAAGCCCC GGACAATAAG
    54361 GGTCTTGCCG GACGGCACGA TATACCTTTT CCTTTCGAAA GCGAGGTTGG TCGGAGACTT
    54421 ACGATCGCTG ATATCTGCCA CTACGCACCA GGTATGTTGA ACAAGATCGG CAAGGAAGGT
    54481 AAAACTTCAT GGGACAGTTT TGCCTATGCT CTGATGATGG GCCATAATGT AGAATGTCAT
    54541 ATTAAGGCTG TCCAACGTGC TAATCAATTA ATGGATATCG AACTGTTAAA CAAGCCCAGA
    54601 ATGAATTGGA GAACTTATCG TGCCAAAGTC AAGGACAATG ACTACAGCGA CGAAATTAGT
    54661 GATTGGGTTC CACGTAATAT TCTTTATTTT GATAGCTTTG TAGAAGAATT GTTTGCCTGT
    54721 ACTGACAAAG AAACTGCTTT TGAAATGATT GAAACTGCTA CAACATTAGG TTTCTTGAAT
    54781 GGCGTAGAGG GCGCTCGACT ACGCGGTGGT GTCAAGAGTA TTGCTAATAC ATTGTTTTAT
    54841 GAAGAAGGTG AAGAAAGTAA AACAGCTTAC GAAGATGAGA GAGAAGACGA GGAATTAGAT
    54901 AAACTCATAG CAGACTAAGG AGATCATCGT GTACGAATCC CGTATCAAAC ATTTGGAAGA
    54961 AATGCATCGT GTTTTGGATA AGCAGATTGA CGGTTTGGAA AAAACTGGTA ATTTTTCCGA
    55021 TGATAGATTA ACTAATTTGA AAAAACAGAG ATTGACATTC AAGGACGAAA TTGCTAAACT
    55081 AAAGAAACTG CAATGGGATC ACGACAACGA ATATCTGGAT CACGATGACG AAAGATAAAA
    55141 AACTTCATAT TAAAAAATCA AATCAATTTG TTCTTAATCG AGGTCAGGTT GAAAAGCTAG
    55201 CTAAGATGGC AAATCACTTC CACGAAGTAG AATGGTTCAC GCTTGAAGAA AATAATATCA
    55261 GTGGTATTGG TCCCACTGTC ATTGTTAAAT TTAATCTGTT CAACGATAAC GACAAAGATA
    55321 TTGACACCAC TGTTGATATC ACTGATGTGA GCACCTGGTA ATGCGACAAG AACTAGACGA
    55381 ATCACTCTGT ACCAAATATC CTCTTATTTT TGCGGATAGA AATAAAAGCA TGATGGAAAC
    55441 CTGCATGTGC TGGGGCTTCG ATTGCGGCGA TGGTTGGTAT CAGATATTAG ACAGCCTCTG
    55501 TGACCAAATT CAAAGTCACA TTGATTGGAG TCATAAAAAT CATAAATGGG ATCTTGATTA
    55561 CAATGAAAAG AATCCCGAAG ATCCGAGACC AGTCCGTGAT CCAGTTCCGC AAGTAGTAGC
    55621 TTCACAGATC AAAGAAAAAT TTGGCGGACT GAGATTCTAC TACAACGGCG GCGATGATCA
    55681 AATTTTCGGA ATGGTTCGTA TGGCAGAATC TTGGGCGGCT AATACCTGCG AAGAATGCGG
    55741 GAATCCCGGA AAAACTCGAG GGGGAGGATG GATTCGTACC CTTTGCGATC ATCACGAAGC
    55801 TGCTTATCAA TCGCGCCAAG AGAAATATGC TAAAGATAAC GGTCTTGAAC TATGAAGTGT
    55861 GATCACTGCG GTGAATCTAT AAAAGAAGGC GGTGTAGGCT GTGATTGGCG ACAAGGTCGC
    55921 TGTCCTCATA GAACTCCTTT GATTAATCCT CATTCTTTTA GATATCTCAA TTTAATTAAT
    55981 TCTATCAAAC AACTTTTTAA ACGAGGTTAA TAATGGCTAA TTGGAAAGTA TCTCCCTATT
    56041 ATAAAAAATC CTGCGAGGAA CACGAGTATT ATACTAAAGA TGGTATGACT ATTATTCGTC
    56101 AAACTGGATA TCGTGGCGCT GATTTTTATG TTGAAACATC AGACGATAAT CCACCAGAGT
    56161 TCGAATTTGG TTTCGTACCT GGTGGCAATG GTGCAAAAGA TAGCATTAAT ATGTACGACT
    56221 GTCACGGCAA CAATATCGAA AATGTCGAAT TGGATAGTAT GTGGGATGGC TGTTGGGAGG
    56281 AGATTGTATT TCCAGATGAG ATGGATGAAG ATGAAAAAGA ACGCCTACAG GCACTGATCG
    56341 AAGAAGAAGG CGACATCTAC GATTTACTGG AAAACCAGGA AGGATGGAGT CAAAGCGAAA
    56401 CAGAAGCTTG GGTTTGGGGT CCTATTCTAA TCGAAGATGA GAACGGTAAT CAAGTTCGCA
    56461 TTATTGTTGC AGACGAAAAT GGTAATGTTG TAGACTATAA GGACGAGTGA TGGAAAAGTT
    56521 ATATCGTATC ACTCCCCTTG AAAAGAAAAG CGTTGAATAT TTTGTCGATG TATTTGAACG
    56581 CATGCCAGAT GAGACTATTC GAGGATTTGA TGTCACCGAA GTTTGGAGAT GGGGCTTTGG
    56641 ATTTCGTCCA GAAGATGAAC CTGTTTGGGA ATTTGAAACA GATCGAGTCC ATTGTCGACC
    56701 CGAAGTAGGT TGGGGTTGTG AACTTGACGA TCTCATATCA GTTTATGTAA ACTTTAGTGA
    56761 TGGATTTACT GAAGAAGAAA AAGCAGAGAT CGAAGCATTG TGTCGCGGCG AAAAAGAAGA
    56821 TGAAGGGGGT CGTTGGGGTA CTGCCTGGAT CTATGACGGC GATCATAATT GGGAAGTCGA
    56881 AGACGACCAT GTGGCTATCA TTGGTCCTAT AAAAATTGAT CTAGTAGATG CTAACGGGTA
    56941 CGGCGATAGT GCTGTATTAG AAGAAAATGT GGAACCATAC AAAGATGAAT AGAGATTATA
    57001 CAACAGGTAC AGCTGACGAT GTAGTGTTCT TTGTAGGAAC AGAGGTAGAA CATACTCCTG
    57061 CCTACGGTAT GGTAACATTG TTTGTAACTG GTGTTCAAAA CATCGAAGAT ATCGAACACC
    57121 ACGCTGTTCG AAATCCTGCG GAAATTGAAC ATATCTTCTT TGGTGCTAAT CACAGCTTTA
    57181 ATCCATATGG CTACGACGAG CATAAACAAT GGGAAGATAT GATTACATAC TTCTTGGACA
    57241 AGGGCTATCT CTGCTCATTA GATATTCCTA TTAATCAAGT AGAAGAATTC CACGATGGTG
    57301 GCCTTTGCGA ACGCAATAAC TTTATTCCGC AGATTCGTGT ACCTATTCCT TATATCAAGT
    57361 TGTGGAACTA CAACACAATG TTAAAGATTG ATGACAAAGA CTTCAAGGCA ACTAATCCCG
    57421 GTGTGTGGTC GCATAGTCTA CACAAGCTGA TGGATCGATC GGTGTTTACA GACTGGGCAC
    57481 AATATAAAGA TGACAAGGTG ATTAAATGAG TAGTTATCCA GTATCGGCAG CATATACTCT
    57541 TAGTGGTGCT AAATCAACTA ATAGGCCTGC CCGTAGAATT AGGAAAGAAA AAAAAATGAA
    57601 ACTTACACTT AAACAACGTT TTCGTAGTTG GCTGATGGCT GAAGAGTTTG AAGAAGATAC
    57661 TCCCCAATTA GTGTCTGAAG GAAATCGACT TGATAGCGAC GGTATGCGAC TCCAAATTTA
    57721 TAAAGCCAGT GGCGGCTTTG TTGTAGAAAC TCGTCAATAT GATCGAAGAA CAGATCGACA
    57781 TAATAACACC ATGCATGTTG TCACAGAAGA ACAAGACTTA GGTCAAGCAT TAGGTAAAAT
    57841 CGTTATGATG GAGGCACTGC GAGGATGAAA AAGAATTTTA AAAACTTTAC AGTCAAAGAA
    57901 GATAAGGCGT TTAGACTGCG CATTGAATCC TGGGAATCTC TGCGTCCAGA AGGATTAATG
    57961 GCTGTAAACT TTATTCAAGA ATGCCTAAAT AAAGACGGAG AAGTTGATTC TTTTAGTACA
    58021 TACAGTTATA ATATGACTAA AGAAGAAATC GGTAATCTTT GTAAAGGCCT ATTAGAAGTA
    58081 TGACAACAAT TAAACAAGAC ATTCGCCCAA ATAAAATGAT TTGGGTTACC TTCCGCAAAG
    58141 AAGGTATTCA CAAATATCCC GCGGCACTTA CTGATCCCGC ATTAGCGACC GGAGATGAAT
    58201 ATGATGTTTC GTTCCTTGGT TATCCTCACC GCCACATCTT TCATTTCAGG GTGTGGATCT
    58261 CTGTGCAACA CAATGATAGG GACATCGAAT TCATCCAATT CAAGCGGTGG TGTGAAACAC
    58321 TGTATAATAA TCAAGACGGA GTTCTAAAAC TTGATTATAA AAGTTGCGAG ATGATGTCAG
    58381 ACGAACTGTA TGACACAATC TCACAAAAGT ATCCAGGCCG TGAGGTTTGG ATTGAAGTCT
    58441 CCGAAGATGG AGAAAATGGT AGTTTTATCA AATATTAATT TCAACGTATC AAAAAGGAAA
    58501 TAAAAATGGC GCAACCAGCC TGGCTTAACA AGTATCTTAC TATGAAGCCC GAAGTATCTA
    58561 AAGTGTTTGA CGATCTAGAA AAATATCTCG ATTTTTGTCG TATCGAACTT AGAGACTTCG
    58621 ATCCTGCTCA CCTTTACGAT AAAAATAATG ATAATTATCG TGCCTTTGTA AATAGTCAAC
    58681 GTCCTCCTCG ACAGTGGCAA GATAGGGGCG AGCGTAAACC TTATCAGGGC AAAAACCCGC
    58741 GATATAATCA AGGGTTTTCT CGTTAAATCA AATCAATAAT TGATACAAAA AATTATGGAT
    58801 TCTAGTTTTT TATCAGACTT AAAAGATAAT AAAATATATG TTAATAGAAG TATACCAATT
    58861 TTTAAAAATT GGAATACGTT CGAATCAACT GTATTGTCTG ATAAAGGACC ACTAACTGTT
    58921 AAATGGAATG ATGTTCAAAA GCTAGCGGCA GCTTGGCTTA TTCAGACAGG TGGCGGTGGA
    58981 AGTGGTGTAT ATAATCTAAA TAATTTTTTT AATAATTTCA CTGCATTACA TAATAGAATG
    59041 TGGCAGTTAA ATTATAATTT TGGTATATAT GACTTGCCTG ATAATCCGAT TATAGCAGAT
    59101 GTTGGTGCCG GAACAGCTTC TATGGATATG TTTGCTCATC AATATCTTCC AGAAAGTAAA
    59161 TTTTATCTGA TAGACAAAAA AGATTGGGAT ATTTCAGATA TCGATTCAAT TGTTCCTTTA
    59221 AACAATTTTT GCTGGAAACA GGACTGGGGA GTTGTTGAGG ATGCTATAAA AAATTCACAC
    59281 TATGACAGAA ATAATTTTGT ATTTTTAAGT GAAACTGAAG ATTGGAATTT TGAAGCTGAT
    59341 TTAATTACAT CATATATGGC ATGGGGCATG CATTTTCATA AATCTTCTTA TTGGGAACAA
    59401 TGCCTTAAAA GTCTGAAAAT AGGCGGTAAA TTAGTTCTAG ACATAAATTC AAATTGGTTA
    59461 GACTCTTTCA CCGAACAGAT CGATGAAGAA TTGGGATTTA ATCATGTTAT TATGTTTAGT
    59521 TACAGTGATA AGATGATAAG TTTAAATCAA GAAGATCATC GCAAAGCATT ACAGACACAT
    59581 TATCCTAATT ACAAACTTGA TTTAAAAAAA CGCAATCCTA ATCTTATTGC TTCAAGATGT
    59641 ATGTGGATAA GACAAAGGTA AAATCAGATG AAAAATATAT TCTTAGTTGA TCTCGAAGCA
    59701 GTAGAGACCC GCTACACAGG CGAGTGGAAG ACCCATTTGC CTGCATTACT ACGGAGACAT
    59761 GGTCACAATG TTCAAGTTAT TGCTGGGCCT GAAGATATTC CTCGGGCTAC CACTCCTGGC
    59821 GCTTTTCTTA ACTTTGGTGG CACTAATATC TACAAGTCTA GTCAAGTTGA ACAAATTGGT
    59881 CGGCTATTTT GCGCTGGACG CATTTCAGCT GGCGACCATT TTATTTTTAC TGATGCTTGG
    59941 CACCCGGGGA TTATAAACTT AAAATATATG AGTGAGTTAC TGGGTATTCC AGTAGTCACT
    60001 CATGGCTTGT GGCATGCCGG TAGTTATGAT CCTCAAGACT TCCTAGGTCG TCTTGTAGGA
    60061 GATAAGCCTT GGGTAAGACA CGCTGAGAAG AGTTTCTTCC ATGCGTTCGA TCATAACTAC
    60121 TTTGCCACAG ACTTTCACAT CGGTATGTTT GTATCTAACT TGTTAGAAGT AAAAGAAGAT
    60181 AACAACAATG ATGTTATCGC GCATTTTGAA TCAATAGGTA AAGTTGTACG CACAGGTTGG
    60241 CCCATGGAGT ATATGACGGA TAATCTGATC ATGTATAAGA ATATGCCCAA GCGAAATCTT
    60301 ATATTGTTTC CGCATCGCAT CGCTCCGGAG AAACAGATAG ATATCTTTCT CGATCTCAAA
    60361 GATAGACTGC CACAATATGA GTTTGTTGTT TGTCAGGATC AACAGCTGAC TAAGAACGAA
    60421 TACCACAACT TGTTAGGTGA AGCTAAACTA GTATTCAGTG CTAACTTGCA AGAAACGCTG
    60481 GGCATTAGTT GGTACGAAGG TGCTGTTGTC GATGCTATTC CTATGGTTCC AGATCGTTTG
    60541 AGTTACAGAG AAATGGCACT TTCAGATTTC AAGTATCCTA GCGTATGGAC AGAATCCTTT
    60601 AATTCATATA ACACGCACAG AGAAAAGGTA GCACATCAGA TCGTCCAGTA TATGGAAAAT
    60661 TATGAAAAGT ATCTACCCCG CCTAAATACT CAGGTGGATT TATTGACAGA AAACTTCTTT
    60721 AGTTGCGATA ACTTATTGAA GATGTTAAAA TAATTAAAAT ATGACATCCA CGTCATTAAC
    60781 TCGGAGAATA AAAATTGACA GATAAAAAAC AAACAGGCCT GGACGCAATG GCAGGCGACG
    60841 GTGGATATCA AGAAGCATAC CTTGCAGATG TAATTCGCTT TAAAATGAAA CGCGACCAAA
    60901 AGCGTTTCTG GGCAGGCGAC AATATCAGTG ATTATGTCTC TGAAGAAATG AAGCATAAGC
    60961 TCATCGACGA AGCCACAGAA GCTTTCGAAT TAGTATTAGA CAGGCTGTTA ATCGACAGAG
    61021 AAACAGATCC AAACTCGCAT GGTACAGCGA GACGTTTGGC AAAAATGTAC TTTAATGAAA
    61081 TAATGAGTGG TAGATATGAA CCAGCACCAG ACGCAACAGC ATTTCCCAAT GATTCGGAGG
    61141 ACCGCTACGA AGGTATGTTG GTTGTTCGCA GTGAGCTTCG CAGTATGTGT AGTCATCATC
    61201 ACCAACCTGT GGCTGGCGTT GCTTATATTG GTATTATTGC TGCCGAAAAA CTCATCGGTC
    61261 TCTCAAAATA CACACGCATC GCACAGTGGT GTGCCCGGCG CGGTACTCTC CAGGAGGAAC
    61321 TTGCTAATGA TATTGCCAGA GAAATCCAAA AAGCCACAGG TGCTAAAGAC GTAGGTGTTT
    61381 ACATTCAAGC CACGCACGGT TGCTGTGAGA ATCGCGGCAT CATGGCACAT AGTTCATTGA
    61441 CTCAGACTAC AGTGCTCAAA GGTGCGTTCA AAGACGATCA AAGCACCAAG AAAGAATTCT
    61501 TCGATAACAT CAAACTACAA CAGGACTTTG CCCCAAGATG AACTCAGTAG ATATGGCTAA
    61561 CGATCTAATC AATCGTGCGA GAAACTTACG GAAGTTTGAA GTAAAGCGGA TGCTGGAAGA
    61621 TGGCATCATG TTCAACGGTG CTGTGCCATT TGATATCCGA GGACAAGATG ATTGTTTTTG
    61681 GATCTATGCT TATGCGATGA CACAGGAAGA AGCAGAAGCC AAAGTAGATA ATTGGCTCAA
    61741 TGGTCTTTAT CTAGATGATT AAACCGTTGC TAGATGAACT GATGGTGCAA CAACAGTTGC
    61801 CGGCTGCTGA TCGTCGAGAG TGGGCATGGC AGCACATGGT GGCTGTGATC ATGCTTAACC
    61861 AAACCGGAAG AAAGGCAGTG AAATATGTAC TGCCTTTGTT CTTGGATCAG TGGCCTGGTC
    61921 CTGGCGAATT TCTTTGGGCC ACAGAAGATG AAGTCAAAGA AGTTATTTGG CCTTTGGGCA
    61981 TGTATAATCG CAGATTCCAA AGACTCAAAA GAATGACTGC GGATTTCTTG ACTTGGGACG
    62041 GCAATGATGC TACAATGTTA TATGGCATTG GCAAGTACGG TTCGGACAGT TATGAGATTT
    62101 TTTTCAAACA GAATTACACA GTCGAGCCTA CTGACAAAGA ATTGAAGCGT TATTTAGAAG
    62161 AGGAAATCTT TAGTGAATTA TAATGAAACA ATAATTTACG ATAGTGTCCT TTTAAGGACA
    62221 GATCCTCATC TCCTACAGAT CATTAAAACA ACAAAGTGGA ATAAGTTTAA ATGGAAGGGA
    62281 TTAACTCTCA TGAAAGATCC ATTGACTTTG TCTATCTACC AACAATTATT TAATGATGTT
    62341 CTTCCAGGAA CTATTATAGA ATTTGGAGCC TACGAAGGAG GAAGTGCATT ATGGATGCAG
    62401 GATATCTGTA AGTCGTTAGG ATTAAAAACA AAAATAATCA CCTTTGATAT CAACAAAGAA
    62461 AATTATAAAT GTACAGATAA AGATATCGAA TTTTATAATT TAGACTGCAC ACATATCAAA
    62521 AAATTTTTCG AAATAAATTA TAAATCTTTT GAAAATTTAA AAAAACCTAT TGTAGTTATC
    62581 GAAGACTGTC ATATAAATGT TAAAGAAATA TGTACAGAGG TCGATAAATT TTTATCTACT
    62641 AATGATTACC TTATCGTAGA AGATACCCTA GATTTTCAAA AGCACAGCGA AATGAAATCT
    62701 TTTTTGAATC AAAATAAAAA CTATGTCATA GAAAGAAATT ATTGTGATTT TTGGGGTATG
    62761 AATAATACAT GGAACGTCAA TTCTTTTTTG AGGAAACTAT GACCAAAATA TTTTTAAAAT
    62821 GGTTAGATAA ACTAGGTCGC AAGCGTATTG TTATGGATCG TCAGAGCGAC GAACCATATC
    62881 TCGAACGTTA TTATCTATTC CTTAAAGAAA GAGATAACTT TCCTTTTAAC ATTTTCTTAC
    62941 ACAAGTTCTT AAAAGGTGAC CCAGACGATG TACATGATCA TCCATGGCCT TACGCAACTC
    63001 TCATTCTTAA AGGTGGTTAT TATGAATGGA TTCCACAATT TGACGAACGT GGTCATAAGT
    63061 CATGTGAAGT ACGTAAATGG AGAGGACCCG GCCATTTTCG TGTATGTAGC CCTAGTTCTT
    63121 ATCATCGCAT TGAGCTTAAG CCTGGCGTAA CTGCCTGGAC TCTGTTTATG CCTGGTCCTA
    63181 AGAAACGTGA GTGGGGTTTC TTAGTTAATA ATAAATGGGT ACAACACGAA CAATACCTTA
    63241 AGGAAAGATA TGAACAAGCT CGTAATCAAT AACTATCAAT TAAAAACATT AATTTCTAAA
    63301 ATCTGTAGAG ATATTACAAA CAGTGGCTGG CGGCCCGAAT ATGTAGTAGG GATCACTCGA
    63361 GGTGGGTTGA TTCCTGCTGT CATGATCAGT CATTACTTCG GTGTGCCCTG CGAAACTCTA
    63421 AAAGTAAGCC TACGTGACGG CGGAGAAGGG GAAAGTAATC TTTGGATGGC AGAGGATGCC
    63481 TATGGTTACA CTTCTAGAGA AGTTGATTTC TTCGAAGGTA ATCCTATGGA ACTGCTCAAC
    63541 GAAGGTCGTG CTAAAGAAAT TCTTATCGTG GATGATATCA ACGACACTGG TGCTACATTT
    63601 AACTGGATCA TGGAAGACTG GCCCGGTGGT TGTATGCCCA ACGACGAAAC ATGGAAAGAA
    63661 GTGTGGAACA ATAATGTTAA ATTTGCTGTT CTAGTAGATA ACCTTTCTAG TAAATGTGGA
    63721 GTTAAAATGG ATTTCGCGGG CATGGAAATC AACAAAGCAG AAAAAGATGT CTGGGTAGAT
    63781 TTTCCCTGGG AAGATTGGTG GCAGAAATGA TAGACGCTAA AATCAAAGTA CATTGTACTG
    63841 ATGCCGGCAA AGACTTTGAC ATGCATGTGT TGGGTTATAA ACCACAGGCA TTTCTCGAAG
    63901 TGGCTTTCCA AACTCTCAAG ATTCGTCTGG CATACATGGA ACGGACCAAG GCATTTGTAG
    63961 GTAGTCTAGG AGGTCGAGAG TTTGTAGTCC GTGAAAGCGA TCTTCCACAA GAACGAAAGG
    64021 AGTTCCGCAG ATGAAACACG ACGATACAAA TAAAGTAATG CTAGGACAAC CGTCATTTAT
    64081 CGAAGACTCT TTAGCACCCT GGGATAACCT TGTAGAAGAA GACTTTCATG TTAAAGTATT
    64141 TGCCGACAAG TATCCAGTAA CAGAAGGACA CCTATTATTT GTACCTAAAT ATAATACTGT
    64201 TCATGTTCTA ATGGACTGCT TTCACGATGC TGTTCAAGAC GGTATTAATA GAGTAAAAAA
    64261 TGGAGAATGG GATGGATTCA ATGTGGGATT CAACTATGGG CCAGCAGCTG GTCAAACAGT
    64321 TGAATGGCCG CATGTTCATT TAATTCCGAG ACGTAAAGGT GACATGGAAG ATCCCACGGG
    64381 CGGTGTTCGA CATGTTATCC CGGAAAAAGG TAACTATAGA AAGGTAAAAT AAAATGCAAG
    64441 TAAGAGTACC AGAAGAAGGT AAAAAAATCG GAACATGTGG ATGTGGTCGT AGTCCTACCG
    64501 GAGATTGCAT CGGTTGGCAC GGACTAACAG AAGAAGCATA TCAAGAAAAG CTTCGTGAAT
    64561 ACGAACTCAA CGAATATAAA AAACAAGCAC AAGGACTCTG GAATGATTCT TGTACATCTG
    64621 AGAGGAAAGA ATGAGATTAT CGGCAGACGG AGTACAAGGA CAGTTAATTT GGTGTGCCGA
    64681 CGGAGTCTAT AGATTCCGTG TTTACACGGA TACATTTGAA TTTACAGATT ATGATCTGCT
    64741 ACACAGCGAC TTATCTGTGA CCATCACTGA TCCAGATGCT ACCTTCTATT CTGATGACTC
    64801 TGGTAACAGA TTAGATCACA ATCCATTAAC TTTAGGAATC GAAAAATGAG AAAAGAAATT
    64861 GTTGGAACAC TTAAACAGCA TTTTGAAGCA CACATCCTTA AACATAAAAT GAATGTAGAT
    64921 ATTATGTTAG CCAATCCTAT GGCCATACAT GATCATACAG ATCTAATGGA TGCCATCGAA
    64981 AAGGAAGTAG CACAGATTGC CGAGTATATG GACAAATTAG AAGTCATGGA ACGATATTTC
    65041 AATGACTGAA ATCAAAGTTC CTTGGAAAAG TCAAAGTGAC GTTTGGTGGA ACGAAACTTG
    65101 TGCTCGAATT ATAGAACACT TCGGTCTCCC AGGTGACCAG TACACTACCG AAGTTAGTGT
    65161 AGACGAAATG AAATTCTTTT TTAAAGATGA TAGAGAAGCA TTATTGTGCA AAATAATGAT
    65221 CAGCGAAGAA ATTTAAAAAA TTTTGTTACG ATAACAGGAA TTACTGTTGT TTGTATAATT
    65281 TTTTTAATAT TCAGTGACTT TGGCAAAGGT CGCGTAAAAG TTTACGATTG TAGAGATGCT
    65341 CATTGGCATC CGGACGTTCC TGTCGAAGTT AAAAAAGAAT GTGCAAAATT GTTATACGAA
    65401 GAATGGAAGA GGCAGAAAGA TGAAAGAAAA AATGATCCAG GCGTACATGA AAACCGCCCA
    65461 AATCTTTTCA CAACTTAGCC ACGCTCGCAG ACTACATGTC GGTGCTATTG TTGTCAAAAA
    65521 TGATAGGATC GTCTCTATTG GTTATAATGG CATGCCTAGT GGTTGGGACA ATAACTGTGA
    65581 AGACATTGAA CTAATGGATA GAGATGCGGG TGGTTGGCTC AATCCCGACG AAATCATTGA
    65641 AAAGTGGCCT CTTGAAGGAA AATTTTGGGT CAACGGCGAG GAAGTTGATA CAAGATATCG
    65701 GCTGGTGACT AAACCAGAGG TGCTTCATGC TGAAACGAAT GCCATTGCCA AGTTGGCTAA
    65761 ATCCAACGAA TCTGGTTTAG GTGCTACGAT GTTTATTACC CATGCCCCAT GCTTAGACTG
    65821 CGCCAAACTT ATCTACCAAA GTGGTATTAG CAGTGTTCTA TATCGTGACA CTTATCGTAG
    65881 TACCGAAGGT GTGGAATTCT TAAACAAATC AGGAGTCAAA GTTGAACAAG TGGATATTAC
    65941 CAGTTGAAGA AGATCCGGAT ACCGGTGAAT TTTATATTCA ACTTACAGAA GAAATTCTTA
    66001 GAGAATCAGG AATGAAAATC GGAGATCATC TACATTGGCA CGACAACGAA GATGGCTCTT
    66061 TTACTCTGTT CAAAGAAGAC TTGACTTCTT TTATTAAAAA AGGTATAATA AAGAATGAGT
    66121 AAATTAAAAA TCGCAGAGCT GTTTTACAGC ATTCAAGGTG AAGGACGCTA TATGGGTGTG
    66181 CCTTCTGTTT TCTTACGTAC ATTCGGCTGT AACTTTAAAT GTGCTGGTTT CGGCATGCCT
    66241 AAAGGTGAAG TAAGTAAAGA AGTCGAGGAC ATTGCTATAA GGATTTCGGA CTTTAAATCT
    66301 TACGAAGAAC TTCCTTTAGT ATCTACCGGT TGTGACAGTT ATGCTAGTTG GGATCCACGT
    66361 TTCAAAGATC TTTCGCCAAT GCTCGCATCG GACGCCATTG CAGAGCGAAT TTGTGAGATC
    66421 TTGCCATTTA ACGAATGGCG GGAAGAACAT TTAGTTATTA CAGGTGGCGA GCCTTTATTG
    66481 GGTTGGCAAA GAGCATATCC AGATTTGCTC GATCATCCTA AGATGCAGAA TCTTAAAGAA
    66541 ATTACCTTCG AAACAAACGG TACTCAGAAA CTTACTTCTG AATTTAAAAA TTATCTTTTA
    66601 AACTGGGGTA TTGAGAATAG GGGCTATCAT AACTTAACAT TTAGTGTAAG TGCCAAGCTC
    66661 AGTTGCTCAG GAGAAGAACG TCATGAAGCT ATTCGCCCTG ATGTAGTGTG CGAATATGAA
    66721 GAAGTGGGCT ATACATATCT TAAGTTTGTG GTAGCCACTG AGGAAGATGC TGAAGAAGCT
    66781 ATTGAAACTG CTGACATTTA TCGTGCAGAA GGCTTTAGCG GTCCTGTATA TCTTATGCCC
    66841 GTGGGCGGTG TTGAAAGTGT TTACACACTT AATAATCGAC GTGTGGCAGA ATTAGCTATG
    66901 AAGAATGGTC TTCGTTATAG TGATAGACTA CAAGTGCCGT TGTTTAAAAA TGAGTGGGGT
    66961 ACTTAATGAT AGTATACTGG GGAGCGACAC CATTCCACGA ACAGATTTAT CTCGGACTAA
    67021 CTGGTCCAAG TTCTGCATTT TTAGATATAA AACAGTCTAC TAATAGGTTA GTCGAGAAAC
    67081 ATCAATGGAC TGATTATTCT AGGTGTCCTT CTGTGATACA GTTTTCAAAT AATTTATTTT
    67141 CATTGAAAAG TCCTATTGAT TTAGATTTTA TCTACGACGG AGAAACTATT TTATTTGATT
    67201 ATGATCAGTA TCCTATTGAA TTCGTATCAA AAATAGCCAC TGAAAGAGAT TTAAAGGCAG
    67261 GAATGATTTC CCTCAGCCTT TGTCCGTACA TGTTTTTTTC CGACGAAGAT TGCGAAATGC
    67321 AATTTACAGG ACCAATGCTA GTAGATAATA ATTTTGCTCG GAATTGTATG ATAATTCCCG
    67381 GGCAGTTTGA TATTGGAAGA TGGTTTAGAG GTATTGATTT TGGATTTTAT GTTCGAGAAA
    67441 AAAACGTTAC TGTTTCTGTT AAAAAAGGCG ATACTATTGC CAATATACGT TTTTTAACGG
    67501 ACAAAAAAAT TACTTTTAAG AAATTTTTTA TTACCCCTGA ATTGAATAAT TTAGCTAACC
    67561 TAGTGGTTAA CTATAAACAC TCTCAGAAAT TTCCGTTAAA CAATTATCTT AAAAATATGT
    67621 ACCTCGACTT TCAGACATCT AAGATAAAGA AACAAATTTT AAAAGAAATA AAAAATAATT
    67681 TATTGGATTG AATTATGAAA CTAATTAAAA AAATATTCGG TATTGACAAA ATCGAAGAAG
    67741 ATTTAAAAAA AGCTAGAGAA GCATTAGAAG AAGCAGAATC TAAAAAATTT GAAGCAGAAA
    67801 AAGCAGCTTC TCTTGCTGCA GAACAGGAAG AACTATCTAA ACTGAATCCA AAAGAACGTG
    67861 CTACTCGCAA GAAAGAACCG TGGGTTAGTG TATTACAAAC TCATATCAAT AAAGAAAATA
    67921 TACGAAATGG TTTTTTCGAA CTTGATTGGA ATGAATACTT TATTACACAA TTAAAACAAG
    67981 AAGGTTATGG TGAAGACGGC GATAAAGAAG AAGAAATTGT TGATCGTTGG TTTCGTGAGC
    68041 TATGTGCTAA CATTGTAAGT GACAGCGATT ACGGCGGTCC TATTAATACT GGTGTTATTG
    68101 ATATACAAAG TGTAAAGAAA AACATCTAAT GAATATACTT AGAATGGAGA GTATAAGTCC
    68161 ACTAACTGAA TTTTCACCGA CGTGGAATAT TCCGATCGGA GTTAAAAAAT TCGACGATGA
    68221 AAAAAGTATT GATAATATTA GAAATTTTCT TTTAAAAAAA GAAAAAGATA TTATTTCCTC
    68281 GGTTTCTTAC GATTATGATG GTACAACTGG TTTAAATCCG AATAGTGTAA CAGGAAGATT
    68341 TACACATTAT AATCTTTTTA ATTTTCAAAA AGAGTGTAGC GATTTAACAA CACTTTTCGA
    68401 ATTTTTTCAA TCTAGCTATT TAGATTACAT TCAAACCGAA GAATTATCTC CTAGAGAAAC
    68461 AGAAATAGTC TGTTGGTTCA ATGCTTTGAG AAAAGGAGAA AAAGTACATG AACATAATCA
    68521 CGGTGCAGGC AACGATGTAT ATTTGAGTGG AAATTTTATA CTAGACAATC ACGTTACTAA
    68581 AACACATTAT AAATGTCCTT TTGATCGAGA TGTAATTACT TCCATACCCA ATTTAAAAGG
    68641 GATCTTGACA ATCTTTCCTA GTTTCGTGTA TCATTATAGT GACACCTATG ACGATGACGG
    68701 CATTAGACAT AGTATAGCGT TCGACATACG CATTCCGGGA ATAAAAGAAA GTGAAGAAAG
    68761 ACAGGCAATA ACATTTTGGA AAAACAATGA CATACATTTT AGTTGATACC GCTAATACTT
    68821 TTTTTCGTGC GAGACACGTT ATTAACGGCG ATGCCGATAT CAAGCTCGGC ATGGCATTTC
    68881 ACATTACACT TAATTCTATC AGAAAGGCAT GGCAGCAGTT TAACGGCAGT CATGTTATTT
    68941 TCTGTCTAGA AGGACGATCA TGGCGCAAGG ACTACTATGC CCCATATAAG CGCAACCGTT
    69001 CAGATGCTCG TGCCGCACAT ACTGAAAAAG AACAAGAAGA AGAAAAAGTC TTTTGGGAAG
    69061 CGTTCGATAC ATTTAAAGAT TTCATTGCAG AAAAAACTAA CTGCACTGTA TTGCAGCATG
    69121 GTCAATTAGA AGCAGATGAC TTGATTGCTG GGTGGATACA GAGTCATCCT AATGATGAGC
    69181 ATGTTATTAT CAGTACTGAT ACAGATTTTG TTCAACTTAT TGCTCCAAAC GTAAAACAGT
    69241 ACAACGGAGT GATGGAACAT GTTATCTCGC ATGAGGGTAT CTTCGACGAC AAGGGTAAAC
    69301 CAGTCATTGA CAAGAAAACA AAGGAACCCA AATCTGCACC CGACCCTGAA TGGTTACTGT
    69361 TCGAGAAGTG TATGCGAGGC GATACTTCCG ATAATGTCTT TTCTGCATAT CCGGGTGTTA
    69421 GAACTAAAGG TACTTCTAAA AAAGTCGGTC TGCTCGAAGC GTTTGAAGAT AGAAAAACAA
    69481 AAGGTTTTTG CTGGAATAAT CTTATGCTAC AGCGATGGAG CGATCATGAA GGTAAAGAAC
    69541 ATAGAGTGTT AGAAGACTAC GAAAGAAACA GAAGATTGAT TGACCTCAGC TATCAACCAG
    69601 ATGATATCAA AGAAGTTATC GCGACTACAA TCGCAGATGC AATATCTTCT AATAAAAATG
    69661 TCGGCCAGGT CGGAGTAAAA TTAATGAAAT TTTGTGGCTT ATATGATTTG AAAAAAATCT
    69721 CCGAACAGGC TGCATCATAT GCGGAACCAT TGAATGCAAG ATACAATATC AAAGAAGATC
    69781 AAAGTTTGTC TGTATGAAAA CACAGGAGAA AAATATGACT GAACTACATG CTAAACCCAT
    69841 TATCGATGAT AAATTTTGGA TCGTAGAAAA AGATGGAGAA AAATTTGCTA CTCTTAGAAA
    69901 AGATGAAGAA AATCGTTTTG TCATGAGTAA CGAAAAAGGT ATTAAAATTT ATAATAACAA
    69961 AACAGATCTA ACAAAACAAT TTGGTAAGAA TTTTTTTGTT GTTAAGATTG TTAAAGAGGC
    70021 ACACGGTAGC GAACCATGCG AAGTTCATGG ATATCCGTCA AGCATTGAAC CGCACAACTC
    70081 GATGTTTGAT ATCAAACGAA GATTACCATT GTTTACCAAA AGCAGAGATT CAAAAAGCCT
    70141 TTATTGTGCA GGTTATTATG TAATTCGGTT TGATAAAGGA TGGGTTAAAA GTTTTTGTCC
    70201 GAAATTAATC ACCTTGCAAA GATATGGCTT TAAAGGTCCT TTTAAAACAG AATTAGAAAT
    70261 GAAACAGGTA CTTTCGAATG TCTCAAAATA ATTTACCTAA TTCTCTTCCT AGCATCGAAC
    70321 GCCTATTGCA GCGGATTTCA GTAGCTGAAA AATCCCAACA AAAAGAAATA AGGATCAGCA
    70381 TACAAGAAGC TAGAGAACTT ACTGCTGACC TGGCTCTTTT AACTTCTAAA TTAGGTAAGA
    70441 CTGTTCAGGA AATCAACGAA ACTCTGAAAT CTATTAAAGA TTCTACCCAA ACTATCGATA
    70501 TTAAGTTCGA CGGTGGAACA TTCTAAAGGT ATAAATATAT ACGTGGTTAA TCAGGAACAC
    70561 GTATATAATG TCAAGACCAA AACCTAAAGT AATACTTGAA CATGCTAATA AGGAAAATTA
    70621 CAAGATAGAA CAAATCTTGG AGTCCGAAGC CATATGGGCA GTTTTTTTTC AAGGAAAACC
    70681 ATTTAACTTA AAAAGTGGTA GTTTATTGGC CAGCTACCCT GGTCCGAAAT ATAAAAAAGT
    70741 TAGTTTTTCA AATCCCGGGC ATGCACACAA TCTAGCCAAA AAACTCAATA AACTGTTTAA
    70801 GACGGCTGAT TTTGAAGTGT ATAAATTAGT CAGCGGTGAA AAAATTTAAA CATGGACATA
    70861 AAAGATATCT ACACCAGAGT GTTTTTAAAA GCAGCTGGTG AGGATTGCAA TGATAGTCAA
    70921 ATAAAAGAAA AAAAGATAGA GTGGTGGTTT AACGTAAGAA CCAAGGATCA AGGGGGTCTT
    70981 AGATTAACTG AAATAGGCAT TGACTTTGTT CAAGAAGATG CTAAAATAAA AACATACGCA
    71041 GTTGATTTAC CTAGCGATAT TAAAATCACT CCTCAAATTT TAGTTTGGTT AGATAAATTT
    71101 ATTAGTTCGC CTTACTACTT TAACAAAAAA CAAATAATAG TCACCGAAGA AAAAACTGCT
    71161 TTCGAATTGT ATCTTTTTTC TGGAGATGTT AGAAAAATGG GATATTCGAA AGCGATGTCT
    71221 AAAAGATTAG AATCAGAATC AACTGTTTGA AAAAAACACA TCTATAAATA TTTCATCATG
    71281 AAAACCTTGA ATCCGCTCAA TGTGATTAAG AAAAGAAAAT TAAGCATAAT GCCTAAACAC
    71341 TTTGCTAGGG TAAAAATCCA AGACTATGAT TTAGGCCAAG GCAAATTAGA AAATTGGATT
    71401 ACTGCAAAAT TAAACGGTAG ATATAGTGTA GTTAAGATTC CTACGATCAG TGATTCTAGC
    71461 GGCATAAACT TATCTACATT TGTAGGATTT GAAAATCATA GCGAGCTTAC TTATTTCATG
    71521 TTAGCATGTC CACATTTTAG GAGAATTTAA TGGAAGAATT AGCAGCAGCA GTAGCAGAAG
    71581 ATCAGGCCAA AGCTCAACAA GCAGCACCGC AGCAGGCCCA ACAACCAAGT GCTGATCTTA
    71641 ATATCAGCGA CCTTGTAGCA TTGAAAAGTA TTATCGAAGT TGCAAGTCAA AGAGGAGCGT
    71701 TCAAAGCAGC AGAACTAGAA GCAGTAGGTA AAACTTTTAA CAAGTTAAAT ACCTTCCTTG
    71761 AGTCTGTGGC TAAAAAGGAG GCCTAATATA TGAAAACGAT GAAACACATC GGAAAGATAA
    71821 AGAATACCGG AGTGAAAGTT CTAGTGGCAT TTAGAACCAT CCCTGGAGAA TCAAATATGG
    71881 CGTTAGTAAT TAATGCCGCG CAGTTGCCAG ATGCACAACA CGATTCTATT ATGAGTGTTG
    71941 TAGAATCAGA ACAGGCACAA ACTGCATTTG AATTCGGAGA AATCCTGTTT ACCAGACCTT
    72001 TCCCCGACGG GAGACCAATG CTAAGAGGCT TACAGGCCGA AGGACGATTG CAAAAAGTTC
    72061 CTACTGATAC GGTCATTATG ACTCCTGCAA TTGGATCAGA AATTTCATTG GATCAGTTGA
    72121 ATCTATTAAT TGCAGAACAG AAAAATTGCA GCGTTGACGA TCTCTGTACT TTTGTATCAG
    72181 GAGCACCTAA CGAAAAAGTT ACTGAATCTA ATATTACAGA GAAAAAAGAA ACAGAATCTG
    72241 TAAAACCTAT ACAAGCTTCA GTTAACACTG TTCTCGATGA CAAAGATATT GCCAAGGGAC
    72301 TAAGAAGTCA GGCCGATTCT CTTTATAAAG AAGCTGCAAG ATTAAGAAAA CAAGCAGATG
    72361 AATTAGATCC ACCGCAAAAG AAAACAACAA AGATAAAAGA AACAGCTGAT GCCTAATCCA
    72421 TTGTTCAAGC CGCCGCGACA TCTTGTCAAA GAATGGCCTG AAGTTTTTGA AGATCTGTAT
    72481 ATGAATACCA TGCCAGTGGC ATATCTGGAA CATGTTCATT TAGAATTTCA AAACGGAAGA
    72541 ATTTGGCAAA TTGACATCAA GGAACAACTA AGTGACGACG ATGCTGATGC AGTGGCTGGT
    72601 AAATTATTAG ATATATTACA AGAATATAAA GAAGAAATTC AAAAAATAGA TTTTAAAATT
    72661 GATATTGATC GTCTTAAGAA AGATATCAAA GATTCTACAA AAGATCTTTT CTAGAATTGC
    72721 CGTAGTATAT CACAGTATAA TCGTCAATCT TCTTAAACAT TCTCCAAGGG TCGACTACAA
    72781 TCGACCCTTT TTCTATTTCG CAGTATAGCC GTTGACTGCC TTTCGCTCCA GAATATGTCA
    72841 CAGAAGAGTT ATGTGCCATT AAAATAACCC CGTAACATTT TTCTAAATTA TCGCCTGTCA
    72901 TTGGATCTAT ATAAACAGGA GTAAATCCCA TCCTTTCGCA ATAATGCCCA ACTAACAGAC
    72961 TATAACTTCC GTCACAATAA GAGACATCGG GCTTATAGGC TTTTCCATGA ATATAGATAC
    73021 CCATTTTGTT TTCTTTAGCA TGTTTTACTA ACTCTTTAGC GAGATTTTCT GCCTGTATTT
    73081 CTCTAGATTT CATTATAGAA TCAAAAAGAT CGTATCCCAA ATCTAAACGT TCGGCTAGAT
    73141 ATCTCAAAGC GATATTATCC CTAGGATGAC AAGCACCGCC GTCACCCATT CCTGCCGTCA
    73201 TGTATTGCGG TCCTATGATG CGCTGTGTGG ATTTTGCCAA GGCGTTGGTA ACAATATCTA
    73261 CATTGATATT GCCCTGTCGA ACAGCTACAT CTTGGATCAT ATTCACGAGT CCTATTTTAG
    73321 CTGAAATAAA TGTATTGTAA AAAACTTTAA TACACTCGCA TTCATCCCAC GTGCCGACTT
    73381 CATAGCGTGG ATTATTTTCC ATTATAGTTT TATAAAAATC TATAAGTTCT TTTGCATCGC
    73441 CTGTTAGACT ACCGTTTTCG GTACCTATCA TTACCATTTC AGGATTTACC ATATCCCATC
    73501 CAACAGATCC CATAGCTATT AAATAGGGAT TATAAACAAA TCTAGTATTG GTGACTAGAT
    73561 TTATAAACTC TCGTCTTGTT GTTCCGGGAA GTACAGTAGA TATTAAAACA AGTAATTGAG
    73621 TTTTGTTCAT ATGCTTATCG GCTTCAAATA AACATTGTTT TACAATTTCA TAAGAGAAAT
    73681 CTTTTGGTTG AAGATGCGAC GTGGGTGCGC GGCCGTCGTA GGAAGGATCA TGGGGAGTAG
    73741 GAACTGCTAT AAAAACAATA TCTCGATCTT CAACTGTTTC TTTTATAGAA GAACGGACAT
    73801 TAACCAACAT CGTGGAGTTT ACTAAATTAA TATCGTAGCC CGAAACATCA TGCCCTTTTT
    73861 TGGCAATTTC TTCTGCACAG GGCAATCCCA GTTTTCCTAA TCCGATAAAA CCAATTTTCA
    73921 TCATTTCTCC TATCAACCAA ATATTTAACT CGATAAATAT TTTGTGATTA AAATTCAAAA
    73981 TGCACTTTTC GACAATCCGT TTCTTTCAAA TCAAGAAATG ACTTCTTTTA TTGTTCTCTT
    74041 AAATGAAATT ATTAGAGAGA ACATGCATTT TCATAAACTA AAAAAAATAA AATATATTCA
    74101 CGGTCTCTTA AAATATCCTC ATATATGGTC TAATCAGTTA GACTTGTTTG GTTTCATTAA
    74161 ACCAGAACAT TTAGAATCTC TAAGACGTGA AGAATTGTAT TTTATTTTTG ATGCAAGCAC
    74221 TGAAGGATTT AGTCCTATAA TCGATACTCC ATTTTTTGAA ATATTATATA ACAATTGTAA
    74281 ATTATATAAT ATAGATCCTA AACAAATTAT TTTTGTAAGT TCGAATTTAT ATGACGAAAA
    74341 AAATTTAGAA ACATTTTGTA TCAATAAAAA AATAAAGAAA AAAATAAATG TTTTTTCGTT
    74401 TGTGGCGTTT GAGTATTCTA TACATCACAA AAACAAATAT GTTACCACTG AATTATATCT
    74461 TAAAGAAAAA ATTAAAGAAA CAAAACAAAA TTTTAAAGAA AAATATTTTT CTAGTCTAAG
    74521 TAGAATCAAT AGACATCATC GAGTTAAAGC TACGTTTTTG TTATGTCAAG AAGAATTCAG
    74581 TAATAAGGGA CTTATAAGTC ATGATCGCAT TGATCTAAAA AAATATCAGC ATTTGTTTCG
    74641 AGATTGCGAT GCAACTGACG TGCAAAATTG GATTCATACT CTTCCACTGA TTGTTGATAG
    74701 AAAAGATTTT GATGTAAATT GGGCATTAGA CGACGAATAT AGTCATATCC ACGATCAAAC
    74761 ATTATTTCAA ATAGTCAACG AGACCGAAGC CAATAATAAA CAAAATACAT CATTATTTTA
    74821 CAGCGAAAAA ACATTTAGAC CGATTTCACA ATTACAACCT TTTGTAATTT ACGGTCAACA
    74881 ACACTGCAAT AGATATTTAA AAAACATAGG ATATTACACT TACGAAGATT GGTTTGATTA
    74941 TTCTTTTGAT TCTGAACCAG ATGACGTTAA AAGATATAAG ATGCTACTCG AAAGTATAAA
    75001 AGAATTATGT TCTAGATTGG ACAGTATGTC TTCAGAAGAA AGAATAGCAT GGAAATTTAA
    75061 AAATCAAGAA ATATTAATAT CTAACTACGA TACATTATTT CAAAAATCCT ACAGTAAAAA
    75121 GAAAATGTTT CAATTTCTAG TAGAATTTTC TAAACTGCAA TTAAAGTAAA ATTCTTCCAA
    75181 TTCTGGGAAG GTTTTTATAA AATCCGTTCC TCTTCTGCGA TCGTATTCTG TAAACCAATT
    75241 AAAGAAGTCT CTTTTGCCTT CTAATATTCG CTCGGGTGTG TAATGAGTCG TTTCCATGTA
    75301 TTTTACAACT CTTTCAAATT TAGCATACTC TAAGTCATTG AATTTAAAGC GATTTTTATC
    75361 GTCTAAATTG GCTAAAATGA AGTCTAGGTG GTTTTTCATG TATGGTATAA ATTCTTCTTT
    75421 AGGCAATATA TTCATGTCAT ACTGTAATGG TTCTTTTAAG TATGGTGTAT CGAATCGAAT
    75481 TCGTTGCCAT TTATTTTGAT CATCCGAATT ATACTTAGAT CTCCACTCTA AAATTTTAAC
    75541 CAATAGCTTA TCAAAATTAG TTACTGTTAA GATATTAAAT GTAATCATAA AAGTAACGGG
    75601 TAATTTTGTG TTGGTGAGAT ATGTATCTAG ATTTCTTTCC CATACGGATA TATCTAACCC
    75661 AGTGCGAATA TATTCTGCTT GTTCTCCCCA AGTATCGATA CTGGTAAAAA GTTTAAAGTC
    75721 TTTGATTTTT TTATTAGCTA TTAAACCATT AACTTTTTCA ACTAATCGAT CAACCAATAT
    75781 AGGCTTTACT CCGAAATTAC TGTTGATGTT TAATTCTAAA TCGGGTAGAG GATTTTTTTC
    75841 CAGGTCTTCT AACAATCGCC AAGTGCTTTG TTGTAACAAC GGCTCTCCGC CGGTAATGCG
    75901 CAAAATAGTC AAAGTCTTAC GAACTTCCGG CCACCATCTC CACCATGCTT CTACATAGGG
    75961 GTTAGTTTCT TCCTCGTAAA TTTGAAACCA ATCAATATCA TTACGATGGT TGCGAACCAT
    76021 TGTATAAGGA CCATGATCTT TGATTTCTTT ATAATAACTA CTACTATGCT TAGGATGACA
    76081 GTATCCGCAT TTAAAATTAC ATTCGTTACC GAATGAGATT TCTATATATT GAGGATTTAC
    76141 GTTAGATAAC GGATTTTTTT TGATTGCGGA AAACCTCTCG GGGGAATAAA TGCTGGCATT
    76201 TCGCTCGTGT CTATCCGAAA TATAATCGTT ACCCAATGCC TCAATATTCC AACAGTAGTT
    76261 ACAACCAGAA GGTTTATTAC CTTCTAACAT CTGCTGTCTT TCTTGTTTTT TCTGCTTGGT
    76321 ATTATGCAGA GCCGACGGAT CAGATAATTC AATCAAAGGT ATATCATGAG GTGCAGGATG
    76381 GTAACAACTA TGAGTCTGTC CTGTTTGCAA ATAGATAGTT GTATGATGCC ACTTGGCCAA
    76441 ACAAAACGTT GGACTAATCT CATTCATTAT AGGAATAAAT TTTTTAATCC TTAATTTATC
    76501 GTCCACTTAG TCGCTCCTTG ATTCTATTAA ATTCAGATCG TAACCAATCA AAATTATTAA
    76561 TCAATTTTAG TCCTTCTGGA TTGTTTTTAT TATTCTCTCC ATAATATCTA CCAGCCTGTG
    76621 CTCCGAGATG TGAGTAAAAA CCATATTCTG CATTTTCATT TAATACACAC CATGCGTCTA
    76681 ACCGTGATTG CGTTTCTGTA TCGTTTTGGT TGTCAATAAC CCTACTGGCT AATTTACAGC
    76741 ATTCTCTAAA AGCCGATTTC CATGTATTCC ACGGATCTGT ATTAAAGGCA GTAATATTTG
    76801 AAATATCTGG CATACTTTTA AATTGTTTAG ATATGCTAGT GGTCATATCT GTAGATTGCA
    76861 TGTCCATATT AATAGTCATA TCCGTGGGCA GTAGTTTTAC TCCGCCGTAC CCGTATTCTA
    76921 ACCCATTTAC GGGATTTTTA CTTTTCCAAA CATATACTGT ATGTTTTTCA GGATCGGTAT
    76981 AATCAAAATT AAAAGAATCT ACGATTTGAG CATCGCCGTC TACTACCCAA AACATTTCCG
    77041 AAGACGAAAT TTTAGCTGCT TCTAGATGTG CTTGGTGTAT TCCTTTTACT TTATCAATCC
    77101 TTTTCGCTCG AGGGAATCTA GTTTTTAATC GATTCCAATT TTCGTCTGCG TTAGGTTCAT
    77161 AATAAGAAAT AAACACTATA TCAAAACTAC TACCTTGTTT TTTAGGATCA CTGGCACAAA
    77221 TATCTATTTC TTTTTTATTG ATAAAGAATC GATATTTAAA TTCTTTAGAA GTAATTGTAG
    77281 TAGACTTGGG AAATAGACAA ATACCGTTAT AATGATTTCC GTTCTTAAAA ACGTGTACGT
    77341 AATCTAGATC CCATTTAGTG GCCTCATACT CAAATTTAAA ATCGTCTCGA ATAACGATAT
    77401 CGCTCCATAC AATCCAAAAC ATCTTAGTAA AGGATTTCTT TTTTATTTCA TCTATAGACG
    77461 AAGCATTCTC TACTTTCTGA GCGTTAGGAA ATCTAGATTT AAATGCTAGC CAGTCACTGT
    77521 GATCTATCGT ACCTGTACTA ACATAGAATA AATCATATTT CATTGGCTGT AATAGGTCCT
    77581 ATTAAGCTCT AGAGTTTCTT CATAGAGATC GAGCGTATAC TTACTCTGCT GAACATCTAG
    77641 CCAAGGCCAG TCTAAACCTA GCTGATGTTT AATTTTTACT CCGAGGTCTT GCACATCTTC
    77701 CTTTACAAAC GTATGGTTAA CTTTTTGTTC GTAGATACTT TTCAAGATTT CAAAATCTCT
    77761 TACATCAACA TAGTTCCAGT CTGTACAGTT GGTCATCCAT GTTCCCATAC GAGCACCAAG
    77821 AATAGCATAG ACTCCATTTT CTTCGTGCAT ACCTACAGTA GACCACATGC GTAGTCTATG
    77881 GATATTGTGC CACCAGATCC TTTCCTTGAT CTCTTGAGGA GGAACTTTAA TTCCGTTGAG
    77941 TAAAGTCATC TTAACACCTT CTCGGAATCC TGCTCGCCAT GCCTGGAATG GTGATCCTGT
    78001 GATAATACTC TTACTGAAAA CTTTAGGAAA ATTTTTATAG CCCTGCTCCC AACAGAAGTC
    78061 AACTTGCGCT CTATCACTTT CGGAATTTTC ATGAGTCCTC ATATTCAATA CAAACTCTTT
    78121 ATTCCATATC TTTAGGCCGC CATTTCCGTA TCTCAAACCG TTGATAATAT TTTTGCCGCA
    78181 CCACCCGTAA ACTTTAATAG ATGGCTCTGA CATATCAAGA TCCAAATTAA AAAATTGAGG
    78241 ATCTACGATG TTGTCTGCAT CAACGGTAAT GAACCAATCA GTTTCACTTA ACTCTGCTGC
    78301 GGCTTTGTGT GCGTGGTCGC TGCCTTTTAC TCCGTGTACA CGTTTAGCCC ACGGTACTTT
    78361 GTCACAGAGA TCTGCATAAT GCAAGTCTGC ATTAGGTTCA TCGTAACTCA AAAAAACTAT
    78421 ATCAAACTCT GTGACTTTCA TGAAATGTCC ATTATGTAAT TCTTAAATAG CCTTCTTGTA
    78481 AATATACTAA AATTTTCGGG CAATTTCAAG TCCAATTCAA AAGACTTACC AATTAAATCA
    78541 TCTAGGGTCA GTTTAAGTGT AGATATTAAT TGATGTGGGT CGTTATATGC TGTGATATAA
    78601 AAATCCATCG AAGTATCTCC ACTCCACACC ATTTTTTGTT TTTTTACAGT GCCGTCTTTT
    78661 AACGGTTTAG TCCCATGGAA CCTTTCTGTT AGTTCAAATT TTAATTTAGA AATTTTAACA
    78721 TCATATGTTA CATAGATATC GGCATCATCA AATTCTGCAA ATCGAGATTC GGGTATCCTA
    78781 TGCAAAACAT CGTCTATTTT GAATAGATTT TTAACTTCTT TGATTTCTAA TTTTAGATCA
    78841 TAAAAGTCTA TAAAACAATT ATGTATATTA ATCTTACAAT CAACTATCCC ATCTACAAAG
    78901 TCTCTATCTA CAAATATCTT ATTTTCGATA TTAGTAAACG AATTTTCTGG TCCTACACTG
    78961 ATTACAGCTC CGGACTCTTT ATCGAAGACT GCAACATATT TTATTTCTTT TGGCTCAAAA
    79021 GCAGGGAAAT CAAAATCGTA TTCTATTTCT TCCATGCTAT CTCCTCGAGA ATACTGATAG
    79081 CCTCGTCTGT CATTTTATCT TTTTCGACAT AATGAACTAT GTCAATCTGT TGATAATTGC
    79141 CTAGTTTCAA CTGTCCATTT TTTTCTAAAT AAAAACCAAC ATGATCTGAC GCTAGTTCTG
    79201 CAGGCCACGG CCAATTCTGA ACAGATCCTT TAAAATGTAC TACCCTCGGA AACTCTAATT
    79261 CGTAAGATAT ATCATCTTGT ATATCTAATA TTTTTGCGGC TAATGCAAAT GCTTCATCTG
    79321 TTCCTACTAT CTTTGGTTTA TATTCTTTTA GAAATAAATT AGAAAATTCA ACTGGATTAG
    79381 AAGTTATATG TCTAACTAAA GAAAAAAATT CCTTTGTAGT TGTGGAATCT TTCTTAAAGA
    79441 ATGTCCAAAA ACTATATAGA TTGGGGAGTT GATTTTTAGT AAATGTTTTT CGATAGTAAT
    79501 CACTATCAAT TAATTCTGAT CGATATGTGT AGGCCTTATT TGCCACATAA AGCTCGGCGT
    79561 TATCTATAAA GTAATCGATC CAATGACTGT AATCTCTCAA AAATAACATA TCGGAATCTA
    79621 AACATACTGT ATGTTCAAAA GGAGATAAAT GATCCATCCA ACTTCTTCCG TCCCAGAAAG
    79681 TTTTTTCCTT CCATTCAATA ACTTCATCAA ATACCCATGT AGACTTAAAT TTTTCTAATC
    79741 TAGATGCATC GTCAATTACT AATGCTACAC GATCGTAGCC TTCCTTTTGT GTATTCTTAA
    79801 TACTTAGAGC TAGACTATAT GCTAATCGAT CATAATCTAT AGTATCATTT TTTGCAACTA
    79861 TTATTAAATA ACCAAAGTTC ATATCAACGC TACCAAATTT TCGTAATTTC GAATTATACT
    79921 TTGTTTGTTC ATTATGTGCA AATCTAAATC TGTAAAGCTT CCTGCTGAAT AATTACTTTC
    79981 ATTATTAACA GAAAATAAAA CTTTTAGTTT TCCGGACTGA TCTACTGAAT GTAACATATC
    80041 TTTGTCTAGA CAACTAAGGA CTGGCGGAAG ATCTTCTGTT TCCTCGGTTT GAAATCCGTA
    80101 CATTATATGA CGAGCTATAC TAAAAGCTAT GTCGTTGCGA TAAATCCCTG GGTGAAATCT
    80161 AAATAAATCT GAATAGTATT GATAATTTTT TCTTACATAG GATACCAACT CAAACATAAC
    80221 TTTAGATTCA TTGGTTTTAT TAAACATCAA TGTTGTGGCC CAATATAGTT TTACTCCTGT
    80281 GTCAGAAGTA TACTTGTCGT GATATCCTCT ACGATCGATG TCGCAGGCAT CTTTAAATGC
    80341 AGAGGATATT AATGGAAAAG GATTATCTGA CCAATAATTG TTTAGCCTGT TCGAAAAAAC
    80401 AAGAAAGTCC GAATCAATTA ATAATGTTTG ATCGTACGGA GTTAAATCGT AAGCCGAACT
    80461 TCTGTTGGTA TTTAAAAAGG GGATAGATTT TTTATCAGAT CCATCATATA AATTTCGTTT
    80521 ATTATTATGC TCTGGTTTTT CTGTTAATAT GATGTTATCA AAAATACTAT CTGCTAATCC
    80581 ATAGGTGTTT GATTCATTCA TCCATGTGAC TGTACTAGGA TCAGTTATCA AAGACACAGG
    80641 TCTATTGAGA TTTTTTTTAG CTAGCCCTCC AGAGACAATG GCTAATTTAG CATAATCAAG
    80701 ATCTCGACTG TTATGTGCGT AGATTAAAAT ACCTTGAGTC ATACATCCAA TAATTTTTCT
    80761 ACGCTTCTAC TAGATTTAAT TTTCTGAAAC TTTTCGTGAT ATTCTAAAGT CACTGAGAAA
    80821 TATCTATCAA ATATTTCATC TTTAAATGCT GTGAGATCTT CTATTAAGAT TGGATTGTCG
    80881 TTTGAATCGA GTAAAATAAT TCCCGATTCC CTTCCTTGAT CTATCAGCAG CTGAACAAAA
    80941 GTGATCAGAG TTCTATCAAT TTTAAAAATA CCGGAATTTT TTGCATAGGT AAGTTTTCCT
    81001 GCCATCTGCT CTTTGAGAAC TTTTCTCTGG ATGGCAAGAG TCTGCCTATA ATTTGAAAAA
    81061 TCTAATGCTT GTTTTAAAAT AGGATCCATA ATATCATCTA AAATATAGTA TGATATTTAC
    81121 AGATCCTTAT CAAACATCTG TCGAATTATG AAGTTATCAG TTATTTCCGT TGGATAACAA
    81181 TGACGCTCCG TTTCTTGTGC CTGGAACTAT GTAAGAAACG TTTGATTCAC CTACTACTGA
    81241 ATATCCGCCC AATCCGCCAC TGCCGCCACT AGAAGCTGTT CTGGTTGGAC GATTGCCTGA
    81301 ACCGGTGTCT CCATTTACTC CCATATTTCC GCCGCGGCCG CCTTTTGAAA ATCCAGAATC
    81361 CACATCGCCG CCGTCTCCAC TGCTGTAAAA AGATGCTGCT GCTCCATTTA CACCGCCGGT
    81421 TCCGCCAGCG CCGTTAGGCG CACCACCACC GCCGCCACCA CCATTATTAA CACCGCTGGC
    81481 GAATCCGCCA CCACCACCAC CACCACCACC GCCGGCGATC AGACCATAAT TCCAAACTTG
    81541 ACAAAATGTA GAACTATAAG ATGTAGTAAA CACTATTCCG GGACCACCGG CAAAACCCGG
    81601 AGACCCGTTT CCTCCTATGC CGCCAGCACC CCCAGTGCCT CCGTGTCCAA CTATCGCTCC
    81661 TTTATTGATA ATAATTAGAC CGTTGGGGAA GCTTCCCTCA ATTACTAGCC CTGCAACATC
    81721 TCTATGCTTT AATGGACTTT CTGTTCTATT ATAAAGAATA TTATTAGTAC CTAATATATA
    81781 AAAACCAGGA TCTACAGTAA ATTCAAGTCT TGATGTTTGA TCCCATCCTC TAGCTACCGC
    81841 TAGGCTTCTC AAGGTTGTTG TTGAGGTAAC ATTTGATGTT AACGATGCTC GTTGTGTAAC
    81901 AGTAGTATCG TTAACCGCTA CTGAAGGACT AGTCGCTACT ATTTGGCCCG AAATAGAATT
    81961 TATTCTTAAT TCTATAACAA AAAACTCCGA GCCTTCTGTT ACGTAATCCG GCGCTAGTTG
    82021 TCTTATTAAT GTTCCTGTAT TATTATTAAT CAATAACGAC CCAGATCCGG CGCCATCTGA
    82081 AAAATCTGCT GCTGTAAATC CCGGACCTCC TGCTAATGTC CAAAATAATT GAGTTCCGTT
    82141 TGATACATTT GTTGTGTTAA CAGTAAATGT TACACTTTGA TTCTCATTTA TACTCGCAAA
    82201 ATTTGGTGAT ATAGTAAATG TAGAATTTGC GGGAGCACCG GCGGGTTCGA TTCTTCCTAT
    82261 GTTAACATTA GCAGTTTCGA TTGTAAATTC ACCAGCAGCT CGCAATTCCG AAACATTTAA
    82321 TGTCAATGTT CCATCTACTC CATCAGGGCC GCCGCTTGTT CCTATATGGT CGTCGATCCA
    82381 TTCTACTAAA AATTCTAAGG TCGTTGCACC ACCACTAGAA TTATTTGCGA TATCCACCGC
    82441 TCTAGCCCAT ATTTTAAATG TATTGAGACT ATATGCTCCG CCGGCAGTGG CCGTATACCA
    82501 AGGATTGGTA TAGGTATTGG CCAATCTATA AAAGTTTGTT CCTGTCAGCG AACCGGTTCC
    82561 TGTTACAGGT TTATTTCCAC CAAATGCTCT TGTCTGTACG GTGTTGGTTA AAAAATTCGA
    82621 CCATTCATTA TTCTGTGCAG CGATAGTACC GGCTCCTCCG GTTGTAGTAC CTCCGGATCT
    82681 ACTAGAACTG AATCTTATTT CTCCGCCACT GTTAAAAAAA TGTCTTGCGT CATTGGCTGT
    82741 TGGCCAAGAA ACCGTCACTG TAGACTGTAA TGTTGATCTC CAGTATTGTC CAAAAATTCC
    82801 AGGCCATGCC TGCGAAGTTG ATCCCTTGGC AGTTACTATA TTATTAGGTG GAGTTTGAAA
    82861 ACGGTTATTT GTTATATCGT TAGCAAATGT TTGATATTGA GTGTACGGGG ATGTTGTGGC
    82921 ATTCGATCTG ATCGTTTGAT TTACTATGGC ATCTGTAATA GACGGCGGAT TTGTATTAAA
    82981 GATATGCCTA TAACAGGTCG AAATATCAGC TTTTAATCTA TTCCATTCGG ATACAGATAC
    83041 TCGATTTCCC TCTGCGACTG TTGAACTAGT AACCAAAGAA GTTTGGCCGT AACCGGTATT
    83101 TCCTACACCG TTCCCTAGTA CAAGATTGAC TTGATTTCTT ATAGTATTGT AATCAACGGC
    83161 TCGAATTCTA GCGTTTACTG TCATTTTTAC TCAATATTTT AAATATGAAC TATTTACTAA
    83221 GACGATGATA TTGATATCGA AGAAAGCGAT ATTGAACTAT ATCCGGGAAC TGTAAAATTA
    83281 CCAAAGGGTG CTAATAATCC CGAAGCCTTG ACCTCATCTA CTGTAACACT TAATATTCCG
    83341 TCTACCACTC CTGTTGTATT GGGAACGTCT CCAGGATTAT TACCAGGATC TATATATCCA
    83401 TCAATAAAAG ATATTTTAAT CCAAAGCTCG TTGGCCAGTC CTGTAGAATT ATCAGCTACG
    83461 TTGCACCTAG CTTCTAATTT ATAAAAATTA GAACTATAAG GAGTGCTGGC TGACAAACTA
    83521 TAAAATTCCT GATAAGACGT AGATAATGAA TACCAATTAA TCAGAGACGG GATTCCTCCA
    83581 CCGAACTGCT GAGTTCCTGC GGCAGATAAT AAATTAGTCC ACGAGTTATT CTGGGCAGTA
    83641 GTTGATCCGC CCGACCTTAC TGATGAGATT CTAAATTTTC CGCCGCTATT AAAAAAATAT
    83701 CTAGCATCAT TGTTATCTAA AAATAAAACA TTTAACTCGG TCGATGCTAC TCTAGTACTG
    83761 GGAGATCCTC CCCAGGTAGA ATTATAGGTT TTAGAATCTA CCGCATTGAT GACAAATTGA
    83821 CCTGTTCCAA TAGCAAATCG GTTAATATCC GATACATCTG CTATTTGTCC ATAATTAATA
    83881 GGTGCGTCTC CAACGCTTAG ACCAATCGGA GTTCCGATCG CAACGGGTAC TATTGTGGGA
    83941 TCATTTCCAG TTTGATGACG TCTGATACTA ATCAAATCAT TGCGAAGATT GTTCCACTGA
    84001 TCTCGAGTGA TATCAAACCC GGTATTCACT GGGGAACTTT GTAAAGTCTG TCCGTACCCC
    84061 CTAGAGCCGA TACCATTACC TAAAATCGCT GCTATCTTAT TATAGATCGT ATTAAAGTCT
    84121 AAAGCAGTTA TTTGTGGTTT AGTTGACATT ATAAAATCAC AGCCTCAACT ATTTTTGTTT
    84181 CTATATCATC GCTTGTTTCT AAAGAAATAG CAAATACATC TGGGTGTTGA TGAAAACTGG
    84241 CCGCTATAGC ACAACCATTT TCTGTGGCAA CTAGTCGATC TCCTTTACGT ATTCTACCAA
    84301 TTACTTTGCA CGGAACTCTA CCCTTTAATG CTATGTATGT TCCACCATCT AGTTCGCTAT
    84361 TCATCATATA TGCCGGATTA GTACTGACAA CTCCCAGAGC ACGATCTCCG AACACCGAAG
    84421 CTCTTACTTC GGCTTCTCCG CCTATTGCAA CAACTGTTCC TGCTTCATAG CTTTTATCAG
    84481 TTAAATATTT TTCTGCTAGG TCAGCGTATC GTGCAGTAGT TGCGGTTCCT TGGAATAGAT
    84541 TTGCAAGAAT ATCTCCGTCT CCGTTCCTGG CTACAATTGT ATTTCCGATA GGTTGTACCT
    84601 TGGCCGAACG ATAATTAGGG TCTGTATCGG ATGCCGAATC ATCAATTTTC ATTCTGTCTG
    84661 TTTTGTCAGA AGTTCCTACA AACTGAACTC CGAAAATTCT TCCAAGATTG TCTCTGACAG
    84721 GAATTGAAGT TTTATCTACA CCAGATAAAA CAGATATCGA TGGAATGAAA TCATTTAATT
    84781 TACTTGCGTT GGCCGCAGTG CCATCAACGT TACCGATCAC AGATCCAGTT AATACTCCGA
    84841 CAATATTTGC AGCAGAATAT CCGATTTGTT TAGTCGATGC ATCAATAATT TTCTGACCGT
    84901 CTGCTGTGGC TAATACGTCA CCTCTAGTAC TACCAGTTAC GTTTCCGGTT ACATTACCGG
    84961 ATAAATTTCC GAAAATGTTT CCAGCATGTA TTTGTCGCCA CTTGAGAATC GTAGTACCCA
    85021 GATCAAAAAC TAGATCATCA CCGGGTCTAA AACCAGAATT TGTAAAAACT CCTACATCAT
    85081 ATCGTGTAGT TCCGCCATCA CTAATTCTTA CAGTGATAGG ATTGTTTAGT CGATTTTCTA
    85141 TTACAACTTC ATCATTATTT TCTACTCTGA CTCGAAGATC GTTTCCGTTG CCGACTTGAA
    85201 AACCGTCGTC ATTGAAAAAT ACTGTAGACT GGAATGGTTG TAGTATGTCA CTTCTTAAAA
    85261 ATAGATTTGC AGCAACTCCG CCCAACCGCT CTGTATTACT AGAAGTTCCC CAATAATAAA
    85321 AATTATCTGT AGATACACCA GAAGAGTTTG TTTTAGCTAA AGTGATACCT TTTTTGATTA
    85381 AGCTAAAATC TTCGATAGGA GTCTGTGAAG GATTTAATGT AAATTCATTA TCTTGATTAA
    85441 GTACTGCGAT AGTCTTTCCG CCTGCAATTA ATTTAAGTAT AGTATGATTA TTATTAAGAG
    85501 TATCTTTGAC TACCTGCGGT ATCGCACCTG CAGCACCTAG TTCCGGACTA GCTTCAGGTC
    85561 CGATTAAGAT ATATTCTGTG CCCGACCATG TATATAACTG CTTAGCCGAA GTGTCAAACC
    85621 AAAATTCTCC GACAGCTAAC CCAGAAGGTG CAGTAGCTCC TATTTCGGCA CCGCCTGCTA
    85681 ATCGGAATCT AGTACCGTCA TAAAATTTTA ATTTTTTCTC GCTGCTATCA TACCAAATCT
    85741 GTCCACTAAT AACCCTAGGC GGAGGTGTTG TATTAGAAAA ATTTTCTAAT AAATGTAAAA
    85801 AGTTTTCGTT CTGTACTTCA CCGTAACCTG CATAGTTTTT ACCGACGAAT CTTAAATCGG
    85861 ATACGTTTGA TTCGATAGAA CCATCTTCTA CGTTTACTAG GAAAGTTCCG TTAAATCTGT
    85921 CAATTTGATA AGCCATCTTT ATACCCCAAT AGTTTCATAT TTATTTGTTA AAGTTTAACA
    85981 ATCCTAGCAG CCGCCCCTTG ACGATCCTGC TCCAATTTTC TGAATTGATC TTCTGACATA
    86041 GAAGTCGGAA TACCCAAATA TTTCTGTCTC ATGTGCCTCA ATATCATCCA GTCTGTGCTG
    86101 TTAAGATATT CTCTTTCAAT ACCGTTTTTT ATTTCAATTT CTTTCTTATC TAATGCATCT
    86161 TTCGAAACTG CTTTTACTGT TTTCGACTGC AAATCAAAAT AATGAGTTTG ATTCGTAATT
    86221 CCGTTTGCCT GATCATCAGT TATTTCCACC ACTTGAACTG AAGGCGGCAC GTTAGGAACA
    86281 TAATTTAATA TACTAACGAT TTTATTATTT TCAATGCATA CAAAATACAT GTTTATCTCC
    86341 AAAGTGCCAA ATAGTTTGCA GCAGGAGTTG ATCGTTGTTC TGTATTTTGT ACAAAAACCC
    86401 TGATACGATC GCCCAAATTA CTCCATGTAC ATCTCATAGA ATCGTCACCG TTGACGCCGC
    86461 CGGCATAGTG AATAACAGCT ATAGAAGGTA TAAATGCTAC TAAATCAGCC ATAGATTTTC
    86521 CAGAGGGAGG AAATACATCG AAGTGATTAG CATTGTTATT CCATGATCCG ACTTGATTTG
    86581 TAAATCCGCT GGTACTAAAG ACAGTGTTAC CAAATGTTAC AGTATATGAT GAGCCGTCTA
    86641 CATAACTCTT AGTCACTGCG TGATTAGCAG CAGTTGGCGT TGCAGTCAAC GATATCCTAG
    86701 CAGTTGCAAA ATCACCATTA CTGTCTCTTG CAACTATTTT ATTCGGATTG TTGGACGGCG
    86761 ATGCATCAAT GCTCCACGTT CTATCAGCCG AAGCATTATA AGAATTTCCT ACTATATAAG
    86821 TTCCTGGAGT TAAATTACTA AATGCAACAG TATCCCAAAA AGGTGCACTG GCTGTGCCTC
    86881 CGCTCTTTAA TAATTGTCCA GGAGCTCCTG CAGGCAACAT AGTAGTAGTT CCGTTGCCGG
    86941 TTTGATATGG TATGGATCCG CTAGCTCCGC CTAATAAATT TGTTGAAGAA GTAGCAGAAG
    87001 TTGCGGTATC TGCATTTCCT TTAAGAATTC CATAAAATTC AGTTGAATAA GTTTTTCTAT
    87061 ATCTGTAAGA AGGGTGACCC AGATTTATTC GATTATCGTC TGTAGGAACA ATTCCTGGGG
    87121 CTGGATCGCC GCCGTTGGCT GTTGATATCG AAGAAGGGAT TAACATCTGT CCTGTAGAAC
    87181 CTCCAGGAAC TGTTGTGTCT GTTATTTCGA ATTTTAGAGG CAGATTTGAA GAAGTGTTTT
    87241 TAATAGTAGG AACAAATGAT TGAACTGACA GGGATAATTG GTTACCATCT CCTATTGTCA
    87301 CTCCTGCATC ATTAACCGAT AACGATGTTA GTGTTCCGAC AGAATTTAAA CTAGAAAATT
    87361 TAACTGTAGT ATTAAGAGCA CTACCAGTCA ACGTTCCTGC TGCGGCCGGA ACTACTACGT
    87421 TTGTAGTTCC GTCAAAACTA ACACCATTTA TTGTTCTAGC TGTCTGTAAT CTAGTAGCTG
    87481 TAAATGCATT TCCGGATAAA GTAGCGCCTA TAAACTGATT AGCTTGTATA ATATTAAATT
    87541 CGCTGATTCC AGTTGATGTG CTTACATTTC CTGCAACATT ACCTATTAAA TTGGCAGTAA
    87601 TTGTGTTAGC TGCAAAATCT CCATTACTAT TTCTAGCTAC AACTTTACCC ATGGTATTTG
    87661 TTGGTGTAGC ATCTACCGAC CAAGTTACTT CTTCGCCGCC ATCGAAATCT ACTCCTACTA
    87721 TGTAAGAACC TTTCTTTAAT TTTCTTTGTG TTTTAGCGGA AATTGTTATG TCCGAAGAAC
    87781 CATCAAATGG TGCTCCATTA ATGTTTCTTG GAGAAGACAA CCTTTGAGCA GTCTGCGACG
    87841 TACCGATAAC ATTGCCAAAC ATGTTTATAA GAGATGATAA CGTTATACCT TCTCCGATAT
    87901 TATTAAATCC TGATATCGGC GTCGATACAC TTAATGTGAA TGATCGAGAA GACACTATCG
    87961 CGATCACAGC ATCGTTAACT GTTAGCAAAA TTGCAGGAAC TAGAGTTCCT ACAGAATCAG
    88021 TTAACAGTGT TGACCTAGCT CGAGTAATTC CAAAACCTTC TGCAGATTCT GGGCCTACAA
    88081 ATCCCCAAGT CGTTCCGTTC CAAATGTATA ATACCCCTAT TGGGGTTTTG TACCAAAAAG
    88141 ATCCGAGCGC CGGATTAGTC GGTGCGATGT TTGACGCTGT TGCAGAACCT ATTCTTTCCC
    88201 ACCGTTCTCC ATTATAAGCA TTGAGGACAT TAGCCGTACT ATCAAACCAG GTTTGACCTT
    88261 CTATGGGCCT CGACGGAGCC GTCGGACTTG CAAAATTTTC TAACAGATGT AAAAAATTTT
    88321 CATTCTGTAT TTCTCCGTAA CCGGTATAGT TTCTACCCAA TAATCCAATA CTAGTACTAG
    88381 AGTCTAATGC TCCGTCTTCT AATGTTGTTA ACGGGGTTCC GTCCGATTTA TTAATGATGT
    88441 ATGGCATTTA TTGTTCGCTC CTGAAATTAT GGCGATAGCG TAATTGTCGA ATCCCAATCC
    88501 CACCCGCCAG CTTTTAATAT AAACACCCTA ACTTCTCTAA TAACACCAAT CGGTTGTCCG
    88561 TTGATATTAG CATTATTGAA CGACAGACCT GTTAATGCTG TTGCAGTTGA TCCAGAAAGG
    88621 TCAGTTAAAA AGTTTCCAGT AGTAGGATTT CTTAAAGCGT TGATATTCAA TGAGGTACTG
    88681 GAATTGGCTA ATATATTACA TAATATTCTA GCTTCTGTAA ACAGTTCGAA CTGGGTTGGC
    88741 GGAGCAAGGT TATTTAAAAT TTCATTGATG ATATATGTAT TTGGTTTTCC GTCTGACAGG
    88801 TCTATAGAAA ATGCTAATGT TCTAGATCTT ACAAATACGT CGACATATCT CTTAGTAGCT
    88861 GCATCAGTGT TACTGGTAGG ATCGGAGATG CCTTTAATCT GAGCAGTTCC ATTTAAAACT
    88921 AAATTTCTTA CAGGATATAA TTCTAAATCT TGATTTGTTA AATTTGTAGA AATCCTATTA
    88981 TTTTCTATTG TTATAAAAGC AGGATCTAGC AGGCCGCCGG GGCCAACATT AATTTGAGTC
    89041 TGTTTACCGA AAGAACTAAC ACCTGAAATG TTTGTTACGG CTGCTGTTAG GCCAAATGTT
    89101 TTAGTAGGAG TAGATGTTAG CTGTACTAAA AGGGGCACAC CGTCAATAGC ATAATATTTG
    89161 TTTTGTTCGA GATTTATGTG TTCAGTGCTA TTCCAAGAAT CTCCATATAG CTCTGGAATG
    89221 CTGTTATCGT ATCCAGATGC AGTATTTGAC TGTGCTGCTT CTCCGGAAGA TTTTGCCCAG
    89281 ACAAACGCAT GAGCTGTAGA GCCCTGAAGA ATTATACCCC CCTTGGACGC TGTATCCTCG
    89341 GTAGGAATAC TATCATCAGT TAAGCCTAAA ACAATATTTT TATCTTCAAC TGTTACGTTA
    89401 GCAGTATTGA TAGTTGTAGT AGTACCTTGA ACTGTTAAAT TTCCTGTGAC AGTCAGTGAA
    89461 CCACCTATGT TTACCTGACT CAAAGCATAT GCGGGATCAT TATAGATATC TACCGTTCTA
    89521 CTAGTAGAAA ATATCCTGAT AGCATCTTCT TGATCGATAC CTTTTCTTAC ATTTAAAACT
    89581 AAATCTCTAT CGGTTGAAGT ATTCTGTAAT ACCACATTAC CATTGTTAAC AACGAAACCT
    89641 CCGTTTCCTG CATCTCCTAC AACTAGTCCT AGATCTCTGG TAATTCTTAA CTGGCCATCG
    89701 ATGGTGTTTG AGGTATCTCG CCTCACATAC GTTGTAGCAT CTGCTCCTCC TAGTTTTTCG
    89761 GAGTTTGTTA CTGTGGCTTT AAATTTTAAA TTAGCCAAGG TTCCGGCATT GAATCCCGGG
    89821 TCTATGTTTC CGGAAAAACC ATCTATAGAA TTTTTAGGAG TAAAAGAATC TTTTGCAAAG
    89881 ATTCCTAGTA ATATACCGTT ATTGTATAGA AGTGTAATAA CTCTAGTTTG ATTTAGTGTG
    89941 TCTAGTATGC TTCTAATCTG TAGACCACTA ACTCCCTGAT TTGCAGAATA CAACGGAGCC
    90001 AATAATATAG GATCTGTGCC ATCAAAGAAA TACAATTGTT TTTCAACTTC ATTGTACCAA
    90061 AGATCTCCGA CTCCTAGGGT GCTCGGTCTT GTATTTGAAA TCGTTGCAGA ACTAACAGGA
    90121 ACAAATTGTG TTCCGTTGTA TACCTTAACT TTAGATTCCG TAGAGTCGAA CCAAATTTGG
    90181 CCGCGTATAG GTCTTGTTGG GGCCGAGACT GAAGAAAAAT TTTCTAAAAG TTTTATAAAA
    90241 TTTTCATTTA AGATTTCTCC AAACCCACTA TAATTTTTTC CTATAAGGGT TAGGTCAGTA
    90301 GAATTTGAAT CTACTTGTCC GTCTGCGACT GTTGAAACTA TAGTGCCATC TGTTTTATTA
    90361 ATTTGATATG CCATTTTTTA TCTCGAAATC TTTAGAATCT TGGTGGGCCT GATCTAATAA
    90421 TATAATTAAT TGTTAGATAA GGATTCATAA TACCGATCGG TGTCGATAAA GTAAAATCTG
    90481 AACTAGGTTT TTTAATAGGA CCAGATTCGT CAAGATATTG CGCTTGACCC GGCGCTGTTG
    90541 GTCCTAATCC TGTCCTGCCA GGAGCATTAA TAGTTGTATC GATCCTAACT GCCGAATATT
    90601 GTATGTTGTT AACAATCATA TTATGACTAT GATCGGGTAA ATTTCCAAGA GTTAAAGTTA
    90661 CAGCACTTTG ACCGGCGTTT CCGCCCAAAG TATCTGCATT TGTATCATTG ACTCTGTCTG
    90721 CATTTCCGCC ACCGGCATCA ACAATCGTGC CTGTTCCGGT AGGAACGGTA GCATTGTTAT
    90781 CCATGTTGTC TCGACCAAGA GCAAATCGTC CTCTTAGATC TGGCAGTTTA AAAGTACCGA
    90841 ATCCAATGGA AGGGGTTCCG TAAGTGTTAC CTATAGTATC ATATAAATCT AAATATTTGA
    90901 CCTGCTCGAC TTCAGATCCA TCACAAAGAA GATATCCAAA CGGCACATTA ATACCTGCAA
    90961 AAGGAAAAAT TGCACCTATC GGCACGCCAA GGTCGCCAAC AAATACATCT CTAGTTTCTC
    91021 TTATAAGTCC GGCTGTAGCT GATCCTTTTC TTCCAGGAAT ATTCAATCCG ATTCCGGGAG
    91081 TTAATGGCAG TACTGCGCCG CCGGAAAATA CTGAAATCCT AAATCTAGTC AAACTAGGAA
    91141 CTGCAATAAC ATAATAAGAT GCACCGGCGG TGAAGCCGTT GACACTTACG TTAGGAGTAA
    91201 AAAGATCTCC AACATTCATA TTATGATTAA CATCTGATAT ACAGGTATAA TCAATTTCGA
    91261 TAGAGATGAC CCTAAACTCA GTGGTCACTG TAGGAACAGC TAAACTCGGT CTGTATACTA
    91321 AAATTTGATC TTGTGCTTGA GACCTGTTAG GAAAAGGCTC ACTTTTTCCT CCGATAATGT
    91381 TTGCAGTTAG TGTGGTATTA AAAATTTTAG TGTAGCTGCC TACCTGGCCA TCGAATTGAA
    91441 TTGCGGGCGA TGTTATGTCA CCCGCAATTC TAAATGTAGT TACATTTTTA AGATTGGTGG
    91501 CTGTGTTAGC ATTACCGCTG ATATTGCCTT GAAGCACTCC TTGTATTTCA TCCGCAATAA
    91561 TTGTTTTAGC TCTGACTGTT CGCCATCTTC TAGCAGCACT ACCTATATCA AAACTATCTC
    91621 CAGACTTAGG GTTGATATTT CTAGTTTGGG TGGTTCCTGA AACATCCAGA TCTTGCCCAA
    91681 TTATAAGATT TTTATCGATT CCTGCACCGC CAGAAACACG CAATGCTCCG TTCAACGAAT
    91741 TGGTACTTTC GCTAGTATTA GTGATCACTA ATACTCCGGT AGTTCGTACA TTTCCCACAA
    91801 CATCCAAAGC TTCTTCAGGT ACTGCTTTAT TAATTCCAAC GTTATCATCT AAAATTCTTA
    91861 GAATAGTATC AGGAATTCCG TCTCTATTAA TCTGTAAATC AATACTACTT CCAGAAGTAG
    91921 AATTATAAAT TTTTGCCGCA GTAGCAGTTG TAGAAATATT AAAATTACCA TCTGGTCCTA
    91981 GTGTTAGCCC GCCCGAACCT CGAATATTAA AATTCTGTTC AACAGTACCT GTAACATCAG
    92041 ATCTTAAAAA TCTTCCAGCT GGTATGTTTG ATCCTGCAAC AACTAATGAA TCTGCACTAG
    92101 ATGCGGTACC AAAAAACTTA GTGAATAGTC CCTCAACTGC TTTATTTGTT AAATTAATGC
    92161 CGGTTCTGAT TATGTCAAAA CCTTCAATAA TGATCTTAGG AGTGAAAGTA TCTTTACTGA
    92221 TAATCTGTAT CGGGATGTCA GCGATATAGA ATACTAATAT CGATCTATTA TTATTGTCAG
    92281 AATCGGCGAT TGTTTCTACT ATTGGACCAT ATCGTAAACC ATCAATAGTA CTTTCGCTAG
    92341 GTCCCACTAA GATCCATCTA TTACCAGTAT AAATTCTTAA TTGTTGATTA GTAGTATCAA
    92401 CCCATAGTTC ACCGACGTTC GAAGTTTCGA CTGCTGGTTC AACTGCGCTT TTTTGTATAC
    92461 TGCTAGCAGC TTTCCAAGAT ACGCCGTCAT ATATTTTTAA AATTTTATCC GATGTATCAT
    92521 ACCAAAGTTG CCCTTCTGTC GGGTTCACTG GTTCCGATGT GCTGGCAAAA TTTTCTAGCA
    92581 GGTGTAAAAA ATTTTCGGCA ATAACTTGAC CGTATCCTGC TACGTTTCTG CCCGGAAATG
    92641 TTAAACTGGT ATCAGTACTT GAGGTATTGT CAAATACTGT TAGTGGGCTT TTATTATCTT
    92701 TATCTGTGTA ATTAACAATA TATGGCATTT ATTAAACCTC TGTGAATCCT GTTAAGCTTT
    92761 GTACTCGAAT AGTATAATCG ATCTGTAACA ATCTATTCAA TGATTTTTGC ACTGGATGAA
    92821 AAATTACATG AGTCAACAGC TTACCGTCAC CATCGGGATT ATAACTCTTT AAACCTAGTT
    92881 CATCAAAAAC AAAATTTCCA CTTAGGTCTC GACTGTTATC AAATGCTTCC TGTCCTATTG
    92941 GTTCACCAAA ATCTAAAAGA CATGTGATAA AAATATCACT ATAAGTAGCG CCACTCAGAT
    93001 GTCTAATTTC CATTTTATTT CTCGATGGGT CCAAGTTTTC TACCGATGTC TGATCGATCA
    93061 CTTTTCTATA AGTTTGATTG TAAAGACTAG AATTAACGCC AACTGTATTA GTTGTTAGGT
    93121 AAGTGATCAA GCCTGTGGGA TCAACTGAAG TTCCGCCATT GCCGAACACC ATTTCATAAA
    93181 CTGTACCTTG ACCTTGGTTA GATAAGCTTT GTACCATCGC GACTGACATA TTTTCGTAAT
    93241 GGATCGCATT TCGCTTATCT ATAAAGATTT CTCCATTTTG CGGGTCCCAA ATTTTAATAT
    93301 GACCTTCAAA ATGCAGTCCG CTGTGCTCGT TTACACCGCT GGATAACGTT TGATTTTCTT
    93361 GTTTTTTAGA CATGTTTTCT ATTTCCATCA TGTATTTATT CGGGCAATCT CGTGCTCTTT
    93421 TCAGCTATGA ATGTCGGTAT AGGTCCAGAA TTTTCTAAGA AAGTAGCTCC TCTGGATGCA
    93481 GTGCCTGTGC CTTTATCGTA CCAGGTTTTT CCTAATCTTC TAATAACAGT TATTCTACTG
    93541 CCGGCGGCTG CTGGTTCGGT TAGTCTTATG TATGCACTAT TACCGTCGAC TGAAAATTCT
    93601 GCCGGAACTC GCTCATCGGC AATCGGACTG ATAGTTCCTA ACATTTCGTT ATAGATACTA
    93661 GTCGGATCTT TTCTTAATCT TCTTCCTGCT ACAAATACTT CTAATTCATA GCAAGGTCCG
    93721 AACTCTTCCG GAATGGCTGT TTCGTTGTCT GTTCCTCTAA ACCAAGAAGT TTTATTAAAT
    93781 TTATTAGGAA TAAATGGCAA TGGTCCGATA AGAGTCGTAC TTCCGTCCCC TACAAAATCT
    93841 GTTCTTTCTT GAGACTCTGT ATACGGAATT GTTTCTTTGG AACCGCAATC AATTATTCTA
    93901 GTTCCTACAG AATGCACTTC TGATATAGAT GTTCCAAAAA CTCCGCGCTT CAATTTAGAT
    93961 AAAGTTGTAG AAGTTTTTTC TAAATACGAA ATTCTTTCTC CATTAATTAA CACAATACCT
    94021 GATATATTTT TAGATGCATC TGGCTCAAAT AAATCAGTTG TATCGCTAAC ATATATTACT
    94081 GTGTCAAAAT ATTTTAAATC CTGTGTTAAG ACAATATTGT CTGATTCTGT ATATCTAGAA
    94141 TATTGATACA CGTTAAGCAT ATCTTTGTGT ATTTGATAAG CAGAAATTTC TTTAAGTACT
    94201 GACGAGCCAA ATTGAATTAT TTTTATAATA TCAGTAGACT GATCATTGTT GTAATCGTAG
    94261 GGATCTACAT CAACCTGAGT TGTAAGATAT ACTACTCCCC TAGGAACAGA CACTCTGTAA
    94321 TCGATTCCTC TGGTTAATCT ATTTCCATTT TTGTAAACCC AAACATAACT GCTGTCCAAA
    94381 GGAACTGCTT TTAATTTGTA TACAGCTTGG CCGCCTACAA ATTCATCTTG AATTATATCT
    94441 AAGGTCGGAT ATTCAGAAAA CCATGTTACA GTTATTTGAT CATTTTCGAT TAAAGATACT
    94501 CCTGCATTGA TAACTAGGTC ATTATCTTCA AATCGATATT CTGAATCTAT GTCTACTTCA
    94561 ACTTTAATCC TATCTCCCAG AGATAGATTA TTTTCATTAA TAATTAATTC TTTTGAAACT
    94621 CCGTCATAGT CATAGTCTTG TATAAAGATT TGCAATTCTT CATTAATAAA GACTCGAATA
    94681 TTTGAAGGAA GAATTGCGCC AGCTGGTTTA AAAGGATCTC TTCCTAAAAC TATTACATTA
    94741 TTTGTTCCGT TATACAGTAC TATATCTGTA TCTGGTCCTA CTAGTGCTAT TCCATTTAGT
    94801 TCAACTATCG AACTCGATTC GGCCGAGCCC CTAGATAATT TAACAAAATT ATCCAATGAA
    94861 AATTTTCTAG TACTACCATC ATATGTAACT GTTTGTTGGT TAATTCTAAT AATAGAATAA
    94921 CCCGAAGAAT CAGTGTCGGT TCCGCCTCCT AGACAAATTA TTTTGATAAC CGAAAGCCTT
    94981 GTTGGGTTTG TTCCAAACCT TACTAATGTT CTGCCTTTCG TATCTATAAA CTGTTCACTA
    95041 ACAATAAATT CTACATCTTC TAAAATTCCA TTTACTGTAA CTACGACTCG AGCAGTGGAT
    95101 TCAAAACTAG CATCTGTTAA GAATAAATTA GTGTCTCCGT CGGCTATAAA TTCTTGATAA
    95161 TCTAAGATAG CAATGCCGCC GATACCGATC GAGATTATTT CAATGTAAGA ATTTTCAGCA
    95221 GGCTCGGATA AAAACTGAAT TTGATTGTTA ATATAATCTA TATCATAATC TGTTCCGATA
    95281 TTTTTTCTAA TCTTATCTAT GTAAACTATC ACTGAAGAAT TTTCAAATAT ACGCAGCCCT
    95341 ATGTCAAAAT TTCTAGTACT ACCATCAGCT ATTAATATTT TATTCTGAAT TGGAGCAGTT
    95401 CCAATATTCG GAGAATCAAA TACTTTTATA CTAACACTGT CAAGAACTTG ACCGGGGATA
    95461 ATTTCTTCCG GTGATTGTAC TTGGTCCGGA CTTATAAATT CACCACCGTC AACGACAATA
    95521 TCCTCAGCTA ATTTTCCATT GGCTGTAGAA TATGCCCCGC CGATATTAAC TAGAGATCCT
    95581 CCTGATACTA CTGTATCTAA CACTGTTGGG TCTGTAATTA TAACTGATCC GTCACTTTCC
    95641 TCTGGGCGGA AAATTAAAGT ATCGCCGGCA TTTGTCTGTA TATAAATGCC TATGGGTATC
    95701 ACATTTGTAA ATCCATCGCC GACAAAAGTT GGCATCTGTG CATTTGGATT TACTGCCGAA
    95761 GTCGAATCCC AATTTTCATC AAAATTAGGA TCATCGATTC TAATTGTCGG CTGCTGTAAA
    95821 ACTTCCGGTT CATATTGAAG ATTTAATATA TCTCGGTTTC TAGAATCTCC TGCACGTTTA
    95881 AGATAAACGT TAATTCGTTG ACCTGCTGCC GGAGTAAATG GTAATGTTAT ATCTGTAGTG
    95941 CTACCGTCAA CCACAACATA GTGATCTGAA TTAGCCTCTA CAGAATCCCA TGTATCCGTA
    96001 AACCACGGTA GTGCATCCCA CCCTCCGGTA ACATCGAAAG TTGTTCCTTG AATTTTTACT
    96061 CCGCCGAAAT CTATACCGGT CATTAATTGA TCTAGATCTT TTGATTTCAT GCCAACAGTT
    96121 GGAGAATAAT ATCTATTAAT TCTGTTTACA CTATCTAAAA TATCATCGTT AATTTCGTAA
    96181 TCAACTCTGA TAATTGATCT AAACGCCGGG GCGGTATTAA AAACTAAACG TCCGCGCAGC
    96241 ATTTCAAATC CATCAATATT AGTTTTATAT AAACTAATGG AATAATCACT CTTTAAAACA
    96301 ATCTCGTCAT TTAACACAAC CGTAATTCTC GATCTATCTC TAGTAGGTGG ATATTTTAAT
    96361 TCAAATACAC TGCTGGATCC CGAGGCCATT AGTTCTTCTG TACGAGAAAA TGTTTTAAAA
    96421 ACTCCGTCTT TGGTTATTCT ATCAAATTTT ACGCCGACCC TAAAAGATCT AATTTTAGAA
    96481 TCACCTAATA TCGCTGCTGC CTTAGCTATA TTCTGAGAAG TACCATTCCC TCCGATCACA
    96541 GAAATTTTAG GAGCGCTAGT ATACCCGATT CCCGGATCAT CAACTTGTAT CGAAATTACC
    96601 CTGCCATTAG AAATAAAAGC TGTTGCACGG GCACCTGTGC CGTTTCCTTC TATTAATACT
    96661 GTTGGAACAG ATGTATACTC ACTTCCGTTG TCTGTTACAA TAATAGAAAT CACAGAAAAT
    96721 GAATTATTTT CTGTCCACCA CTTCCAGGGA TATATGTCTA GTTCTGCACC AGAATTCGAA
    96781 TCAACAGGTA GAATCTGGTT ATCGATCGTA GAATATACCG GAGGTAAGTC GAAATCGCTT
    96841 ATCGCAGCTC CGTATCTATC AACAGAATTA TAACTGCTTG TATAATTTCT AATAGTTGTT
    96901 CTATAAGGCT TCACTTCATT GATATAATCA ATATAGGATT CTAAATTATC ATTTTTATAA
    96961 TTTAACCGCT GTTTGAGCTC TCCTACATTA TGATTAGCTC TTAGTAAACT AGTTTTGAAT
    97021 GCCCAGTCTA CATATTGTTG TTCTGCAAAT ACGTATCTTA TGCTGTTAAA GAATAATCTA
    97081 TTCCATTCGA TTTTATATTC GCCTATGAAA ATATCTTCCT TGACTGTTTC CAAAATAATT
    97141 CTTAATTCTT TAGTATTTTC AATATCATAT AGATCAGTAT CAAACGATTT TAGATTATCG
    97201 AATCCTACTC CTGAAACCGA CGGATTATAC AATATTTCAG AGAACTTAAT TGTTCCATTC
    97261 TGTCTACCAA CTAATCGATA CCTATCAAAT AATTGATCTC CGGTTTCTGA TATTTTTTCT
    97321 AATACAGCCC AACCGCCGTT GCCATATTCT TTAATTCTTA TTAAATCTCC AACCGATGTT
    97381 TTTATTTCCG GTTCTTCATA TGAAGCTACT ATTTCATTAA CTATTCCAGA AGTCGGAGAA
    97441 TATCCATCTT TCCACCAATC GATGTAACTC CAAAATCTAT TCACATCAAA AGCTTGTGTT
    97501 CTAGTTCTGA AAAATAATTT TCTTATATCG TCCCAAGAAT AGATGCTCCA AAGACCATTT
    97561 TGTTCTTCGT CTGAATTTAC TAAAACAGAG AATCTTCTAA TCGAAGCCGT GGCCGTAGTA
    97621 TATTTTCTTC CGCCTGTTAT TATGCCAACT GATGATAATC TACCCTGTTG ATCGAAGTTA
    97681 CCAAATGCTT CTGCACCAAT TCCGTCACCT TCTATTAGAA TAGGGCAAGG AGATTTATTT
    97741 TTATATCCAA AACCCGGATC TATAACTTCG ATGGAATCGA TACGACCGTC TACGATTATC
    97801 GCTCTAATTT CTGCCTGTTT AACTCGTACA GTACCAACTG TGTCGATATC TATAAACGTG
    97861 TCAATGATTT GATCATATTG ATTTAATTCT GATACTGGCG GATCTTCTTT AGAATTTAAT
    97921 AGAGAAAAAT CAATTATGTC ACTGAAAGGT TCTTTTTCTA AAATATTGTT AATATAAACA
    97981 ATGGTATTTT TAAGAGCTGT TAATCGATCT ACAAACATAC TCTGCCTAGG TCTAAACAAT
    98041 ATACCATACT TTTGTTTAGT TGGCAAGTTT GTATCTGGTA CTCGGCCTCC TGCATTGTCA
    98101 AAACCAATCA AACTGTCCAA CCATTTATTT TCTAGGCTTT GTGAAGGAAT ATCATCAGCA
    98161 GAATCTTCAG CAATTATCTG ATATTCATTA TGTATTTCAT TGAGAGACCT ATCTCCTTTA
    98221 GAAAATAACA TGTTCAATAA AACAGTATTA TCAGTTAATA GATTTTCAAA ATTAAAAGTT
    98281 AAAACAGAAT CGTCGTTGGC TAATCCCACG AATGGTATTC CTGCAGCAGA AGGATCTCTA
    98341 ATTAATATTT CAACTTCGGC CGAAGACAAT CTTCTATTCT TTACTGGTGG TAAATTTGTT
    98401 TTAGTTTTTA CCCAATAATA ATATAAAGTT CCAGTAGGCT CCCCTGTTGC AGTATTAAAG
    98461 AGAATCTTAA AACTGTAAAC ATCATCATTA GGGTATAGTG GTTGACCACT TATTCCTAAT
    98521 GATAGTCCTT CGGTAGTATC TGCTAGTCCT GCCCACTCCG ATGGCAACAA AGGAGTTTCG
    98581 ACCCACTCAC ATACTTGTAT TATTGAACCC TCTGCTAGTT TTGCCCAGTT AGCCGACTTA
    98641 TAAAAAATAT CTCCCTGTTC ATAATACAAC CATTTAGATT TAGATATGTC CCACCACAAT
    98701 TCTCCGACAT GTTTTTCAAA CCAAGCGATA TCAGGATCTG CAACAACGTC ATCTGTGCCC
    98761 ACACTGTATA CAGCAGGATC ATATTCTGTC TTGAATCTTA ATTCCTGATC AGCAATACCT
    98821 AAAATTTTGT ACTTGGCAGG ATCAACTACA TCAAGATCAG TTATTTTAAA ATTAGAAACA
    98881 TTATTATATA AAGAAATGCC TCGAACTTTT TGTATATCCG ATGTTGGAAG TTGTATGGCT
    98941 ATAGTTTCCC AAGAATTCAC TGCTGGGTCT TTTCTAAAGA GTCTAACGTT ACCAATCTTT
    99001 GGACCTTCAT ATACTTCGAA TTGAGTTGTA TTGACTTCAC TAGGTTTAAT GTAGTCAGGA
    99061 GAACCTGTGA CAATTATTGA TCCTACACAG TCAACACTAT ATCCGAAAGA TTCAAATGGG
    99121 CTTAAATCTG CTTCTAGTTT TTCTGTAAGG AAATAGATAT TATTTTTCTT TTCAAATACA
    99181 TATACTCCGC CAGCGTATCC CTTTTTATCA AAGAAAGTAG TCGTACCGCT GTCAAAGATT
    99241 GTTAATGGCA GATCAAATGA TACCGGGGTC TGGAATGGGA AATTTTTAGC TCCGACAATA
    99301 ATTCGTTGGT CATCGGGGCT AATACAGATA CTTTCACCAA ACCATTCGTT AGGATTTTCT
    99361 TCGTATGTTT CTAATTTTTG TTTGATCCTA AAGAAATCTG TATCTGATTC TTTTTCCATT
    99421 ACATAAACAA CGCCAGGATT TTCAAAAGTA ATATCAGTTT CCGGTGCAGA AACAACTAAA
    99481 ACAGTACCTT TCGGATTTAA TTTCATTGCA TATCCGAATC TATCCCCGTC ACCGAATGTT
    99541 GTTCCGGATT CCAGATCACT GAAAATATCT AGATTAGATG CAGTCAGTGT CTGTACCAAT
    99601 TCAAATATTT CTTGATCGTT TCTCTTATAA ACAAAAACTT TTCCGGAATT TTCTGGAGAG
    99661 ACCGCAGTAA TAATTTCCCA CGGCTCGCCT AAATCCGGCT GTTGATTATA GCTTCTCAGT
    99721 GCAGAATCTA AAACACTGGT ATTAACTAAT CTATAATAAA AATCATCATA TCTTACAGCA
    99781 TCTCCTTGGA TGTATTCATA GTCAGATCTC CAATAACCTC TGTAGTTAGT AATAAACTGC
    99841 CCGTCACTGT CGGGAGAGCC AACGATTAAA GTTTTACCGT CTGAGCTCAT TGCCATACTT
    99901 GTTCCGAATC TATCTTCTTC TTTTATTAAT TCAGCTATTT GATTAGGATC TATTATTCCA
    99961 GAAGATAGTG TAGATCCATC ATCTTCTATT GCCACATTCT GGGGCAATGA ACAATGGGTA
   100021 GCAATTGGAT CTATCTTAAT CCAATCGTGT GACTCGACTA GTGCTTGAGA ACTACCATCT
   100081 CCAAACGTAT CATTGAGGGC TTTATACAAT TCTCCTCTAA ACCAAATAAC AGAATTTTTT
   100141 GGATAAAATT CTCCTGGAAG GTCGCTGTAT ATTCCCTTAT AATTGATATT TTCTAAAATA
   100201 GACCAGCCGC TGGATGGCAT ATATGAGAAT AAGTAAACTC TACCCTTGTT ACCCAACGAT
   100261 CCTGGAGCCG AGACTGCCAA ATAATAAGTT CCATCGGTTC CGCCGATGAC TATAGAAGAT
   100321 CCGAATTGTT CATTTGCAGC CGGACGAGGA CTTAAAATCG ATGTCCTAAG ATTCCACTGG
   100381 TCTTGCGCAT ATTCATATAT AGAAATAAAT CCCTGCTCTC TTCTTCCGAG CTCAGTTCCG
   100441 GTTGCCGATG GTGTTATAAT TGTTGCAGGT TCCCAGTCGT CGGAATAGAT ATTAATAGTA
   100501 CTACCGTCAA TAGACGTTAC ATTTGTTTTT GCCTTCCACA ATCTTCCTTC GTATAAGACA
   100561 ATATCGTCTT CGGCATAATT TAATGCAGGA TTATAATCTC CCTGATAATA AGATGTCATC
   100621 GCACTAGCAG CAGGAGAACC GATAATTAAC CATCTCGAAT CATAACTGAT GGCCATTTCT
   100681 TCTCCCCATG ATCCAAGAGC ATTGTCAAAA AATCCCTGTG GCGGTTCTAT GATCTGTCTT
   100741 AGACTTAATC CCTTAGGCGT TTCAATATAG ACCATCACAT ATCCGGAACC AGGTATGCTA
   100801 GCTATAACAC GTTTATTCTT GTCGTCATAT AAAACTTTAG CTCCCGATCT ACTAGGACTA
   100861 GATACGCCGT AATCTAAAAT TGATTTAAAA GAATATTGTT TTTTCTTTTG TATAACTTCC
   100921 CAAAGATTGT CTTGATCTTT ATCAATCCAT AATTTAGCAT CATTAGGCAA GAGGGCAGCA
   100981 TTTGGCCTAT CAAGGGAATC ATAATTAACA AATCTCGCAG AGGTTAACAA CCAGACATTA
   101041 GCGAAAGAAC TAGCCTCAAA TTCTGGATCT TCGGCATCTT CTAAAATTTC AATTGTTACT
   101101 GTCGACGTAC TGTCTTCTGG TATCGATGCT ATTTCATATA AGCCTGTTAG ATTAGCTATT
   101161 TTAAAACCAA CGATATCTCC AACTTTGAAT GTATGTGTTC TATTAAATGT TATAACTAAT
   101221 TCTGTTTCAT TCCTTTCAAT TCCCACAACA AATAATATCG GAGATTTAAC AAATCTATAG
   101281 ACATTCCAAG ATACGCCCTC AAAGGTCACC CAAATATTTT GATTTATTGA TAAAGATTCG
   101341 ATATCAAGAT CTAGTAAGCT TTCACGAGAA CCGACTGTAA CATCAACTTG ATCAGCTTTG
   101401 ACATATCCTG CTGTAAGGAA AGGTATCGAT TCATAAGATG TTGGTATGAA GCCTTTTTCT
   101461 ATATCCGACG GTAAAATTGT AAAATCGGAA CTTGATATTC TATAAAATCT ATCAAGAGAT
   101521 TCGTCGGGGA TAGTATCCAC GTATAGTAAA GGTTGCGGAT TTATTAAAAA TTGATCTGTG
   101581 TTTAGCTGTA ATTCCTGTTC GCGCAATTGA TCGTATCCGC CCAACCTTCC TACTCGGAAT
   101641 GCCCATTCTT CTTTAAGGTC AATGCTAGAT TCGTTAGTTT CACTTAATTT GTCAAAGACT
   101701 TTTACAATTG CATTATTTGT GCCTTTTTCT CTAATAAATC CTCGATATAA TCTTAGTTGT
   101761 GTTACAGGGT CCTCTGAAAG ATTTTGTAAG TATGATCTAG TCTGATATCC TATTGTGTGA
   101821 CGTGCTAGTT CTCGTTGTGT GAGTCCTACT CCGTCGGAAT CAACTTCGAA ATAATCTTCG
   101881 AAAAGATTAA TTCTATAATC AAAATTAGGC ACCAATGACT TTGTCGGGGT TGAATCTAGT
   101941 CTACTCCAAG AAGATTCGTC GAATTCTTCT GTTCCTTGTT GAGTAAATTG ACTGACCCAC
   102001 AAATAAGATC TATATCTTAC GATATCGCCG AGCTTATAAT CTAGAAAAGG AACCCATGAA
   102061 TCAATATTAA CATTATCAAA TAAAAATCCA GGGCTGGTGT AATCACCGTC CCAGTCTACA
   102121 GTACGAAATC CTTGAACTTT AATTCTATCT TGTCGATAGC CTGTAGTTTT TTCGTATACA
   102181 ACATCGTTAA ACACTGTTCT ATCGGAAAAT ACTACAACGT TTTCTTTTAG TACGTAGAAT
   102241 GCTTTTAGGA AATAAATTCC CTCGGTTGTT CCGGTAATAG ATATTTCAAC TTTCTGAAAA
   102301 TCTCGCTTAA CATCAATATA TTCGGGGCGT AATGGGGTTC CGTTGCCTTT AAAAATTTGA
   102361 TAATCATAAA AACTATCGAG AAAGCTCTCG GCAACACCAA CAGGAATACC GATAGTAACT
   102421 TTTTCGGCTA ACGGACTAAG AGTAATCAAG GAACCGACAT CCCAATTATG TCTAGTCCAG
   102481 AACATGAATT CTTTGGCTGA TGTTATCCAA TTTTTCGAAA CTTTTAGATT TCTATCGTAT
   102541 TGATCAAAAA TAAATCCTAT CGATTTTAAA TATTCTTCGT AACCTAATAA GAAATCAACT
   102601 ACTTGTTGGA TACTAGTTAA TTCATCACCG TAGGCTAATT TTTTTAGACT AAAAAAATTA
   102661 AAATTTCTTC GTTGGAAAGC TTCCACAGCT CCCCTTAACG GTAGCTTAGG TAATCTAGTC
   102721 CAATTAGATT TTTCAAATTC CTCAGATTGA TTTGTTTTAA GTGCCCTGTA ATAATCTCCT
   102781 CTATACAAGA CCACTTCTCC GTTATTAAAA ACTCGGGTGG ATGTCCAATT AGAAAAAGGT
   102841 GCACTAATTC CGCCTACACT TATTAATGGG TCTGATTGTG TAGAGTTTGA TTCGTAATAG
   102901 TAGAAAAACG GATTGATAGA ATCATATCCC GAAATCTGCC ATCCTCTATC TGTTTTTTCT
   102961 ATCAGCACTC CGCTATATCC TATCGCAGCT ACCGGAACAC TGACATTAAA AATTATATCG
   103021 TAATTTTCTG GAGGAATAAA GATACTGCTA GACGTAGACT TAGGGCTTTT TGAATCTAAC
   103081 AAATATTTTT GTTGGGACTT ATCCACAAAT CCGGATATCC TTGATGCCAG TGCAACATCA
   103141 ATATTATAAA TTTTATTTCT CAAATCAGAG ACTTCAAGAC CTAGATGCTT AACATATGAA
   103201 ATTAAATAAT TTACAATGCC AGATGTTAAA TTTTCTCCGG GCTCAGGAAT TTCAATATCG
   103261 CTTATAGTTT TAAATTTGTT AGACGTAGTA TCGACTAATT GATTTAATTT GTTTACTCGT
   103321 TTTCTTGATA GATCAAAACC TTTATTAATG AAATCAAACG GTTTTAAAAG CATCAGCGCT
   103381 ATAGTGACCG CAAATGGCCA CTCGGAGCTC GACCTCCAGG CATGTTCGAC CGGTCCTTGA
   103441 TCCCCGAATA CAAAACTTCC TTTGTTATTA ATTAATGTAA AGTTTATCGC AAGTCCCGAC
   103501 TCTAACGGGC TCAATAACTC GCCATCTCCA TCTACTGGAA TATGTTGTAT TATTGTAGGT
   103561 CGACGATATC TATCATATTG ACCGGCGCGA GGGCCTTGTC TAATAATTCC GTCTCTAATA
   103621 TCTTCCCACA ATATTAAGTT ATTTGAAGTA TACGGATAAG CGCCATATTC TTTATCCCAC
   103681 CAATCAGGCT GTTCGCTAAA TCCCAGCATC TCCCACGGAG CAGTATGTGG TCTATCAGTA
   103741 TCATAAAACC ATTTGTAAAC TCCTCTCCAG TATCCGGGGA GATTAATAGA TCCAGACTGC
   103801 TCGGTCATAG AACTATAGGT GTAGGTAAAC GAATTTTCAG AATCAAAATA TTCGTTTAAG
   103861 GTATAACCTA TATTGGTATT AGATATCCAT TTTAAAAATT CTTGATTTAC AATATTATCT
   103921 AATTGAGATT TAGTAAATTC AGCATTTCCG TAGTATCCGC CCAACGTTGA ATCAATGTTA
   103981 AATAAATCTT GATCATAGAC TTGTTTAAGA TTATTATAAA TCCTAAATTC TAATTCCATC
   104041 AATAGGTCAT CTCTAAAATC ACCATAACAC GTGGTTATAC TTCCGTCGTG TCCTTGTATG
   104101 ACCTCTTTAG GTTCGGCATA AGTATCGTCA ATAAATTTTT TCGGTGTGTA TCTTTTATAT
   104161 AGGCCTAATT TTGTAGGAGT TGGGGGGATA TAGCTGAAAC TAGTCGATAC ATATTCTCTA
   104221 ATTTCAACAA TGTCCCCTTC TGACAAATTA ACATTTAAAA TCACAAAACC AAAATTAGAA
   104281 TTAAAAGTAT AGTCCCGATT AATTAATAAT TGTTGTTGAT TGACATATAC ATAAACTGCG
   104341 CGGGTACTTA ATTCTTCTAG ACTAAATTTT TGCGATAGTG CAAATGTTTT GATTTCTTCA
   104401 TCTTCAACTT CGTACCTTAT AGTTGAGTAT GCTCCACTTC CTATCATATC AGATTCTGAA
   104461 AATGGGCTCT TTGATGTTTT AGTTTTGCCG AGAAGATTAA TAATTTCATC CACAAACTCT
   104521 GGAATATTTT CATTAATTAA TAATTCTGTG GACTTAACTA ACAAGCTATT TTTAAATTCA
   104581 GAATATGCTT TTTTTGCAAA CTGAATAGAT TTGATGGCAT TAAATTTTTT ATCGCACAAT
   104641 AAAAACATGG AAAGGGGTGC TATACCCGAA TGCTTTAAAA AACGTTTTCC ATATTTTCTA
   104701 TAATCGAAGA GATTTCTAAG ATTAGAACTT CCGGGAATGC TTCCTACGAA TTCTTTATCC
   104761 CATTCAACGG ATGTCAATAA ATGATCCGAC GCCTCTCCGA ATGTAAAATA TCTTAAATCT
   104821 TGATTCAATG GATTTTTTTC TAGTCCGACG GGAATTTCGT AATAACCCAA CCTAGGTTCT
   104881 ATATCGGAAA TGATTTTTAA CGATAATATA TCTCCCGAAG AAAATATTCT ATTGAAAGTA
   104941 AACTCATCAT TGAACCTAGT ATATTCAACT TCTACTTTAA AGCCGTTAAG ATAAAAATTA
   105001 ATTTCTGCTG TTCGACTGGA TTCAAATTCA GTCCAGTTGA CTGTTTGTAA TATAACTTTA
   105061 TCTGTGGTTT CTTGGATGAT AACTGAATCA ATTATCGGTT GTACGTATCT CGATTCTAGC
   105121 GGGCTCCAAC CATTTTGATA TTGTTTCTGA TTATTGAAAA GATAATATCC TGTAGATATT
   105181 TCTACGGTTT TAGGATTTTT GGATTCTAAA TAGTTGGCCG AATCAGTATC CCACGTCCAT
   105241 TCAAATTGGA TATCACCGAC GTTATCAATG TTAAGGTAGC TTAGGCTAAA TCCTAACTCC
   105301 GAATCAGAAA TACTATTTCC TATTCTGTAA GACAACAATT TTGTTCCGGT AAATGAACTA
   105361 ACTGGATATT TTTCTAAATT AGCAAAGCTA ATTCCTTCTT CATCAAAGGC GTCAAATAAA
   105421 GGTGATTGAT TTGTCTTGGT TTTTTCTTGA CTTTTTATCC AATTGTTGCC GTTAAAATGA
   105481 TACATTTTTC CAGCATTCTT TGTTCCTCGC TTGGCCAGCA CACAATCTCC TAGATTGGAT
   105541 GCTGCATCAT CCTCTAATTT TAAATGTATT TGTGTTCTTC CGTTGTGGGT GACGAACTGT
   105601 ACTTTATAGA TTTTATTATT GGCCAGAGAA TCAGTATCTG ATATTACTAA TATCCTAGCG
   105661 CCATCAAATA AAAATTCTCC GTCAACATTA TATCCGGTGC TGCCTTCTAT CTTACTAAAA
   105721 ATATCATCAG TAAAATTATC AATATAATCA ACTGATGCTT TTGCGACAGC GCCATGATTA
   105781 AAAAGTTGCA GGTCCGGCTG AAATTCAATA ATTGGACGTT TAGCTCTTTT TGATTCGCTT
   105841 GCAGGAAAAT CCTGACCTCT TTTTTTATAT GAAAATTCTA AAACAGATCT ATGGAACCAT
   105901 CGATTATATC TACTCCACGG ATTATCATCT TTAGATGTTC TATTGATAAC AATGTAGTCT
   105961 TTAGCCTGTG GAAATGATGT AGCATCGTCA AATGGTTCTG AATCAAATCC TGCATTGTCG
   106021 AATAGTACCT CCGGAGTGTT TTCGTTGATG GCCGGTGCTA CTAGATCGTT AAATCTTTTC
   106081 AGAGATATCG ATTCTCCAAC ACCCTCTATT AACCATGTAT CTTTAGAATA TTTTTCCGGA
   106141 ATTACTTTAC CTCTAAAAGA AACTACAAGA CCGTTGGTAA ATTCGATATC ATTACTACTG
   106201 GTATAAGTGG TTTTACCTAA AATTTCTTTT TCAATATCGA TCTTAGTATT ATTTTCTATG
   106261 TTAGATATAA TAAATCTTCC GAAGCGATCG GGCGTTACTG ATGATTGATA AAATAAAACA
   106321 TCAGGAGCAT CGAACGGAAC TTCAAATATT ACATCTCCAA GTTCTGCTCC GTTATTAGTA
   106381 ATTCCTGTAT TGTAATTCAA TACAGTATTT GTGGTTACCC GTTCAACAAA TTCCCAATCT
   106441 TCTGAATTTT CATCTATAGT ACTACCGTCG TTAGGGTTAA TATCAACCTT AGCTCTCCAA
   106501 AGTTTTTCAT TAAAGGTCGC TAGTTGGCCC TGTCTGTAGG CTATGATCGG ATTGTACGAT
   106561 AGGCTTCCGG TGTCGTAATT TGTCTTAATA GTAAATCCTT CCCTAGGAGC ATTTACCTTA
   106621 AAGATATATT TTTGACCTCT GTACAATGTT ATCGTGGGAT TGTTTGTAAA TCCGTCGGGA
   106681 GAGAATATGT AAGTAGATCC AAAACCTAAT GTAACCCGAT AGGTACTTTT CACTCCTACT
   106741 GCATTACCGA AAATGTCAAT CGGTAGGGGT CCTAACGGTT CCCAGAAATA TTCTCTGTAA
   106801 TTTACAAATT TGTCCCAGTC TATCGGGGGG TTCCAGGTGT AGTGCGGTTG TCCCGTAGTC
   106861 TTTGGATCAA TCTCTTCGTT ATTTCCAAAA AATTTGATTT GATTTTTTAG ATCTATATAG
   106921 TCAATAAAGC TTTCGATCTT GTCTAGATTT CTTGTTATAA CGCCCGGCTC TAACTGATAT
   106981 CGACTTCTTA AAGTTTCGTC GTCGTCGAGA TAGATATCCG ACGATTTGAA AGTTTTTCCA
   107041 TAGCGTCTGC CTATATATCC GGTGGTTTTT TCTAAGACAC CCGGTTGTAC CAATGTATCA
   107101 ACTACTGCTC CGAAAAATTT AGAATTAGTT TCCGTTCTAA ATATAGATGG TAATAGTTCT
   107161 ACTGTTCTTC TTATCGGAAG TTGACTTTTT GGAAAAATTT GATCTGCCAT AATTTAAACT
   107221 TTATTCAATT GTTATATTAA TTGTTGAAAC AATTTCGATA TCATCTACCC TAGCACCACT
   107281 GATAAAAATT TCATCTGACC TCGACTGAAT TTCAAACAAG CTATCGATGT CTTGATCCGG
   107341 CTGTTTGGGC ACGACTACTA AATTACTAAC GTCGGGAGAA ACTGAATTTA TGATGTAAGT
   107401 GGTTAATTCG CTGAGATAAA ATTTGTCTCC AAAGTCCCAA TTACTCACAT CGAAAAAATC
   107461 ATTTATAGCT GCAACTATTC TAACTTTAAG ATCGTTATCA TTGATTGTTT TATTGGTATT
   107521 CTTTACAATT TTAAAGGTTG CCTGTAGTTT TTCCTCAGCA GCAGAACCAA ATAGCAATTT
   107581 ATATCTTACC GGATGATATA TTATCTCGTC GCTGATAGAT TTAATACTAT TCAATTTTGA
   107641 TCCAAATTCT ATTCTTAATG AATCTATCGA AGGAGGTTCT GGCAATACGG AAATATTTCC
   107701 TAATACATAA TTTCTAAAAG CAATATTATA ATTTCTTGTC AACAGATATA CATCTATAAT
   107761 ATTACTTGAG CTAGGATCTA TTCTCCTATC TTCTGATGCA TTATGCGTGT ATTGAAATTT
   107821 CAGCCCCCTC CTTCCGAAAT TTGCCTTATA TCTCGGTTCT AGAACCAAGG TATTGGTAGT
   107881 TTTATTAACC CTCTTTATTC TATTTTCATT ACTGTCATAG AAATATATTA ATTGACCGTC
   107941 GGGATAATCA TTTACTGATA CTTGTGCTTC TCTTTGAAAA ACTAATATAG GTTCTGCAAC
   108001 CTCGTTAACT GTTTCAAAGG ATACATTTCC TGATATGTCC GAAACTTCTT TAAAAAATAA
   108061 AAATTTAAGA TCTGTATCTT CTCCTACTAT TTCTGAAAAA GCATCTGGAT CATCTATAAC
   108121 CCCGTCGTCG TCTCTGTCAG AAAAAGCTAT TTTTATTTCA TTATCACTTT CATATCCATC
   108181 ACTGAATTTA ATTGTGTCAT TGATAGCAAA GGATATATCT TTTTTCAAAG GATCGCTATC
   108241 TGAGCCTGCA TTTATGCCCA ATACTGCAAT TTCGTCTCTT ACAATTTGTC CGATTTTTGA
   108301 ATCATAGATT TTTTTATTGA TATCGATATA AAATCTGTTT TGTCTAAGAC TACCAAAAAT
   108361 ATAATCTATT CCTCGAATTC TAATAACATA CTGATCTGCT TTTCTTGTAA ATGCTACTAA
   108421 CCAAGAAGCA TCTAGATTAT TTCTAGTATT ATCTCCCGCT TTACCAAGAC TAAACGGAGT
   108481 AACTAGGTCT AAATTTGGAG AAATAATTAC TTTCCACAAC GACGATGTAT AATCAAATCT
   108541 TAATGCAAAA TTTTGGTTTT CAGTTAGTTG ATTTATAATC TCTTGTTCTA TTCCGGTCGG
   108601 TAAATTATTG ATAAATTTCG GAACTATTCT TCTAGCTATG GCACCACTAG GAATTGTATC
   108661 ACTAAATGTA ATTGGGCCTA GTCCGTTTGG CAGTGCTCCT CGGCCGGCGT TAGTTCCGTC
   108721 ACCAACAACG CTGACGATTT TAGTCCAGAT ATATTTCCTC TGCTCTAAAT CAGTACTGTT
   108781 AAAATCAACT ATTTCGTTGT TCTTAAATGC TTTTCCTTCT GGAGGAACAA ATTTTATTAA
   108841 TGCGTTCGTA GAAACATATT TTAAGCTGCT GGTACTAAAA GACCCAACTC CTAATAATGA
   108901 ATTATCAACT GTATTTTTAA AATATCCAGT ACTTTCATTT ATTCCGGTAC TAAGACGTTG
   108961 CCATATAATA TTGTTATCTA CAAATAAAAT TTTATCAAAT TTTGTAAGGT AGAAATTATA
   109021 AACATCGGTA GACGTAAACA GTGGCTCGAT CTTATTTCTG ATAAAGTTAA TAATATCTAA
   109081 TCTATTAGCA AACTTAAAAG TTAGATTTCT TTCAATTTCT TCTCTGTAAA TGTACCCATC
   109141 GTCGGCAAAT ACTCTTACAC TACTATATTT TCCGCTAGCA TCTATTATAT CAAAGTTCCG
   109201 TGATATTCCG CTCGAAGTTC TATTAATAGA TTTAACTTTT AAAATTTCTT GACTGCTAGA
   109261 TAACGGCGCC AATTGATAAT CTTCAGCGGT AATCATCCTA TTTTGTGTAT AATATAATGC
   109321 CGGGGCTACG GCTCTAATAT TATCCGTACT TTCCGGGCCA GTTGCATTTG ATATTGTATA
   109381 ATTTAATCCT AGATTTACCG TCAATGTTTC TAAGTTACCA GCCTTACTGA TATACGGGAT
   109441 AGAAACATTT ACACCTCTCA TTTCGGCAGG AGAGATTGAA TAACTTAGTC CATTGGATGT
   109501 TCTATAATAA GCTCTGAAAG TTCCTCTTGG AAGATTTCCG TATACACCAT CGGCAAACAA
   109561 TAACTCAATG GTATCATTTT CTCTTGTAGA AACAGAGTAA ATATTCCTGA TATTGTTTTC
   109621 TAAACTATTA TAAGCAATAT TATTTCCTAC TAAGTTAGTG ACTTTAACCC ATTGATCGAT
   109681 CTGTGTATTA AGAGAATCTA GCTGGAATAA CCAGATATCA TCGTTATTGA TACCTTCTGC
   109741 TTCGATCGAG ATTGATTCAT TAACTGTAGG AACATCGATG GTAAAATCTG CTAATTCTAG
   109801 ATTTCCCTGC TTGAACATAA GGAAGAACCC TGTATTAGCA CTACCCGGGC CACGGCCGTC
   109861 TTGTCTATAG ATAAATCCTA ATTGATTACC AGGGGTAGGC GGTTCTTCAT AGATGAATTC
   109921 TTGTCCTTTA AAAGAAGTAC TAACCAGTTC AAAATTCATG CTGCGGCTAG CTACGTTTTT
   109981 TGTAAACGAA AATAAAGGAA CATCTCTCAG TGCTGACCTA AATCTATATT GTTCTGTTTG
   110041 TATTCCTTGG ATAACTGAAC TTCCCTGGCT TCTTCCGAAT TCGATGTTAT CGGCCATTGA
   110101 AGCATTAATT ATTAGTAAAA ACTGTTCTAA CCAATTGGTA TTTGTAGGAT CGTTCCAAGT
   110161 AATAATTTGA TCAGCTAGGT TTCTGCCGTT ACTGTCAATA ATATCCTCTG TGGTTGATAC
   110221 TGTAGTAAAT TTTAATAGGC CAGAAGCAGA AATATTTCGT TTAGCATTAT AGCCAAGCAT
   110281 CCTAGCAATT CGTAATACAC TTTCTCTACG ATCCGCTAAT TCTAAAAAGT TTTCTCGGCT
   110341 AGCTAAGTCA ATTCTAAAAG ATAGACTTTG TCCGATGAAT GCTATAGCAT CAATTAATGC
   110401 CATATATTCC GAAGATTCTA TATAATCATT GAAATCTTCT GGATAATTTT CTCTAAGATA
   110461 TGTGATAATA ACCCTACGTA AATTTTCAAA ATCGTAGGAT TTGAAATCGG CATTCTTAAA
   110521 AGTCTGGTAT ATTCTAGTCC AGTCTTGGTT TAAAATTAAA TTATTTTGTC TTGATGTAGT
   110581 GGTCATTCTA TATTCTCTCC CAGTATTTAT TTGAAAAATT AACTGGGCAT ATTATGTGGT
   110641 TACTGTATTA TTGGTTCTGT CAAAATTCAG AGACATTCGT TCATTGATAT TAAAGGGTAG
   110701 ATATGTTACT TCTGCTTCTA TTCGTAGACC TTGATCAGTA CTGTCTATAA TTACAGAATT
   110761 TACAGAAATC CTAGGATCAT AATTTAAAAT ATCTTCTATG TCCTGAGAAA CTATGGCTCT
   110821 AACTTCCTCT GTGAAATTTT CAAATAACAC ATCCCATATA ACTGTTCCAA AGCTGGGATT
   110881 TTCTAATTTT TCACCTTTGC GAATATAGAA ATGATTAAGG AGATCTTGTT TGACCAGATC
   110941 TAGATCGTAG AGTTTATAAT TTTTCTTATT GTTGTTACTG CTAAAACCTC TGTAGGTGAA
   111001 AGTTCCTCGA TCTGTAGAAA CTTGTGCAAA ATTACTAGCA ACGACTTTTT GATTGTATAA
   111061 TCTTGTTATG GCCATTTTTA TGTCTCCCTA TCTGTATCTT TAGGTTTAAA CCTATCCGGT
   111121 GCAAAATTTT CGTGTAGCAG CCAAGGCTCA TGCATAGGAA CACGTTTCAT AATACTATTA
   111181 ATTGTTCCTG ATCGATATTT CTTTTCCGAC CACCCAGATG AAACAGAAGT TGATGGAGCA
   111241 GGGTGTGTAG TCAGCGGAGT TAATGCAGAA GCTGCATCAG CAAGAGCTGC CGAAGGTCCG
   111301 TTTAGATCAA TTTTAGAACC TTCTATTTTT ATTGCCGCAC CGCTCTTGAT ATCTGTAGTG
   111361 CTGCTAGCGG TAAATTTATT CGCACCGCCT GTTCTGATAT CATATCCTTG AGAAGTAGTA
   111421 AACTTTGCCG AGCCACCGTT GACCTGATCA AAGTTTTTTG CGATAGTAAT TTTTCCATCC
   111481 TGGCCTGCTA TCAATTCCCA GTTCTGTGCC ATTTCCATCC TTGTTCTTCC GGAAACCGCT
   111541 TTCATATTGA TATTTCTGCC AGCTTCTAAG TTAATGTCTC TATCAGCACG AATATTTAAA
   111601 TCAGTTTGAG TATGTATACT AACGCTATCT TCGGCATAGA TATCAATTTT TCCGTTCGAC
   111661 GTCAGTTCTA TCCAAGTTGT GCCTTTGGCA TTTCCTATGT AAATTAGGTC TTCTGAATTG
   111721 TGCATCAACA GCTGATGACC TGTTCTAGTT CTTACTCTAA AATATTCGTT AGAAGGAATT
   111781 GTCGGATCGC CTTTTTCGCC TTTGAGAACA TCTGCATAGG CGCTACCTTG GCCGATTTCG
   111841 CCCGCAGATT TTTTACGTTG ATATCTATCA TCCCCGTCGT CCATCACTAG TGTTGTTCCG
   111901 CCTAACCTAC TAACCGGAAC TGGCGCATCT GTAGCTCCTT GTAATTTTCC GATTACTGAT
   111961 TTTTTTGCAT TGTTTCTTCT ATCGACTGGA CCAGGAGTTG ATATTCCAAA TACTGAACTC
   112021 GGAACTTCTC TTCTAGCAGA CGAACTAGTG ATACCCCTAA TATTATCTTC TAAAAGACCC
   112081 TGAGTCAAAA ATGCATCAGC AATGGGGTGG ACTGGTTTTT TGATTTTGTC AACATCAAAG
   112141 CGCTGTTCTA CAGTGTTTAA TTTTTTATTG ATTTCAGCTA CAGGCAATGG CAATTTAGAA
   112201 TTATATTTCT TTTTGTCTTC TGCCGAAATA TCAACTGATT CGGAAGCGGC TATTGCAGGG
   112261 ACCATGTGAT TAGTAAATCT AGGAGGTACA CATGCTATCC AAAATCCTTG GCTTGGATCT
   112321 CCGTCAACAA ATAGGCACAG AACTGTTACT CCCACGTCTG GAGGTACCAT CCACATACCA
   112381 TAGCTTTTTT GCGTATCATT ATAAGCTTCA GCAGTAGTTG ATCTAGTGTT GGAATTTTCT
   112441 GCTCCGGACG GATTAGAGGT ATTTTTTCCT AGAAATTCAT ACGCAGTGGA TCCGAAAAAC
   112501 GGACTAGCGT ATCGAACCTG ATAAACTTGA TTACCGTCTG CTAGATCATT TCCTTGTTCT
   112561 CGTAATAGAG TAACTTCTAA GGCTCCCATA AAAGTAGGAT CTAGATGACT GATAATTCTT
   112621 CCTAAATACA CACCGGTGCC AACATTTCTT TTATTGGTAA TGTTTGCCGG AACTCTTTTT
   112681 ATTGTTGCCA TAATATTTTT TATTCGCCTT CTTGACTGTT AATCGACGGT AATTGTAAAT
   112741 TTGCAGCAGC ATTGGTCAAT TGACCTGCGG CTGCGTTAGT TAATCCTCCT AATGCAGAAG
   112801 AGGCAGCTTG CCTTTGTTGT CTAATAAATG CTGCCAGCTG GCCACGTCTG CCGTCGAGTG
   112861 CAGCAAGCTC TGCTTGCACG GGCACAGGCG GTGGTGGTTC AACTGTAACT TCTGGTGTAG
   112921 GCGGAGTATT AAGACCTGTA GGTTGAGGCT TAGTTTCTCT AACGTCGGCG GCCAGAGCTT
   112981 GATCTTTGTC TGCATCAACT GGTTGTAATC CTTCAAGATC TTTATCTTGT AGAGGCATGC
   113041 GGATACATTT TAATTTTTGT TTAAACAGCC CGTCAGTAAA TGTACTTTCA ACTGTGGTAA
   113101 CTTTATAAAT TCCTGTAAAG GGAGATACCT TTCCATTATT AGGATATCTA TAAAGACCAG
   113161 AAACCGCATC TATGTCTTGA GGATTTTGAA ACCTAATAAA AATAAAAACA TCACTGCCTT
   113221 CATAATTAGC GCTACCGTCA TTGGTAATTT GAGGAGTTGA AGAATTCGGC GTAGCAAAAT
   113281 GATTGGCTAT TCCCGAATCT ACTAACCAAT AGGTGTCGCC TAAAATTTCT AAATCTACTG
   113341 TTACCAGATC CGCACTACCG CCTGTAATAA AAGCTTTATG AAAAGTTTCA GCTACTTTTT
   113401 GTTCAGTAGA TTTAGTACCG GCGCCCCCGT GATTTTCTTT AGTTAAAGCC GAAGGGTCTC
   113461 TCATTAATCG TCTTCGTCCG GTATAGGCTA GTTGTACCTG AGGATTATTT CCTTGTCCTG
   113521 TACTGACAGT CTTTCCGGGT TGCGGTGCAG ATCCCTGCTG ATTAGGATCA GCGACCTGAG
   113581 CTGAATTAGC TTCTGGCAAG GGACTATTAC CTGTAAAAAA TAAATTGTTT ATCTGTATGT
   113641 TGAAATTTAA TATGTCTACA TTCTTACCCG TATAGATATA ATTGTATTCT TTAACTATTT
   113701 GTTTTTCCAG AGCCTTGTAA CCCAACGGTG CAGCATTAGG GTTGGAAAAA ATAGTATGAT
   113761 GTACTAGATA CGGAACAACT CTATAGATTA TTACCTTACT GAAATCACCT AGAAGTGTGT
   113821 CGAGCTCTCC GAATTGCATT TGCACATCTA ATTTAAACCA TCGGATAAAT CCTTCCTTGG
   113881 TTAATTTGTC TGGATCAATA GCATCTTTGG CATATTTTGA ACTGAGAATT AACTGAGTTA
   113941 TGATATCAGT TAGTGTTTGT TGTTGAGCGA ACTGAAATTC TCTATTTTTA GGATCTATAG
   114001 TTATTTTGTC CCTGTCGACT TTTCCTGTCT TGGGATCTAC TTTATCTCTT TCAAAGCCAA
   114061 AGCCAAAATT TCCGCCAGCA GATGCACCGA AGCCAAATAT AGATGCTCCG ATGTCATTGG
   114121 GATCAAAATT TGCAGGGTCA GGAACAATAG GCTTAGGATT ACCAGCTTTT TTCTTGGGAG
   114181 GTTTTTTAGG ATCTTCTGCG GCTTTTTTAC TGTCGTCTAC TTTTTGTGTT TCCCAAATTT
   114241 GAGATTTTTC GGGTGATGTT GGAAAATCAA TTATGTAAGT ATCCGGTAAT CCTATTCTTT
   114301 TTTCTCGAAC TAGTTTTTGT TCGTTTTCAT TTAGAATGTT AGTCAGATTT GCACAGGCCT
   114361 CTGAAACATT ATCACCTTTT AATTTTAAAT CAGTATAAGC AATATTGTAT GAATCAGAAA
   114421 ATCCTTGATG ATTATATGGT ACACCTTCAA CACGATATTT ACTTCCGGCT TCTGTGACTT
   114481 CGAACTTGAT ACTTGTCAGT TTCATCACAA AATATTTTGA TTTAACTACT TTCAATTCGC
   114541 CCATTTTTTC GTCATATCCT TTGAAATCTA ATTTCAAAAG ATAAGGAGCA TTATCTAGAT
   114601 AGTTGGCGTA CTTATTTGAT ATAGCTGCGA CCTGCATACT CTGTAAAAGA AGTCCCATGC
   114661 TGTAGGGTTC TATGATTTCA AAACTAAATT TTACTGCATT ACTATTACCT GTTTTAGGAC
   114721 TTGCAGCAAT GATTGACTGC ATGACAAAAT TATTAACAAA GTATTCAGGA ACTCCAGATT
   114781 CGGTATTAGC CCTCTGATTG TCGTATCTTC CGCCTGAACT AAAGATTACC TGAGTTAATG
   114841 CAGAATCGTT ATCTCTATAC AGTTTAGGAT TATTAAATTG TTCTTTGGTC AAGCATGCCA
   114901 TAGTCCACAA TGGCGAAAAA GAAGCGAATT GATGCAGTGG GTTAGCGACT ACGTTAATTA
   114961 AAGCTGTTCC GCCAGCAACA TTTACTGATT TATTTTTTGT ATCAGTTGGC TTACCGTTTT
   115021 CAATTTTATT GGTGGCACTA TTTTCTTTTT GATTTGTTAC ACGTTCAGCA GATCCTTCTG
   115081 TGACTGCTGA ATTAGTAGGA GCAGGCTGCT GCGGTGTTCC GTCTGGTTTC TTTCTCGGAG
   115141 TAAATCTTTC TTCGAACCTG GCTGCGGCGG CGCGGTCGGC AGGTGTTACT AAAGCTTCTA
   115201 ATCTTTGTCG TTCGGCCCGT AATTCAGCTA AGGTGGGCAT TAAACATGCT CCTTTCTAAC
   115261 ATAGCTCAAG GAGCGGAATG CCGTGGTGGA CGTAAAATCA AACACTGCCA CCTTAGACTC
   115321 CTAGATACTG TTCTAGATTT ACCTGTTTGG GCAGAAATAT AGTTTTACCC GGGACGAAAT
   115381 CATAAATGGG ATCTTTTAAA ACATCCATGT TACGTTGTAC AAATACCCAC CATAATTTAG
   115441 CATTTCCGTA GGTATCATAG GCTAATAAAT CTGGCCTGTG TTTATATTGA TTTTCAATAA
   115501 CATATTTGAA ATCATCGCTT TCTGCAGGTA TTGAACGTAT TCGTAAAGTT TCTAAATAAA
   115561 AATTATTTTG AGGGGTCGAT GCCCATGGAG AACTATTTGT ATATGTTGCC ATTATAGATA
   115621 TCCTACTCCG TCGGGTCCAA CCATTTTGCC AGCTGCATAA GATTGGAGAT TAAATTTACG
   115681 TAGAGATTCT CTACTGTATA TCGGAACGCA TGTAACTGAT ATAGTACTAA CTACAGGCAC
   115741 CCAAGTATTT GTTCCATAAC GATTGCATCT TACATAGTTG GTGTCGTCTT TAAGGTCTAC
   115801 TGAAAACTGG GTGATAATTA CTGGAATTTT ATCAAAGACA CTGGCGCCGT ATCCATACAA
   115861 ATGACAAATT ATTGGAGGAT TTCCGGCATT GGCTCCTTGA CCGAAAAACA TTTTTGTCGC
   115921 TGTCTTAAAA AATGTCGTGG CTGCTATCCA ATAAGCAGCA TCTGTTTCTG TCTCTGATGT
   115981 GAATTCTCCG CTGATCTGAA TATCATCTAC TGTGCTGCTT TTATAAGAAT AATACGGATA
   116041 GTTACTGTGT ACTAAATCAA CCTTTTGATA ATCTGCTTTT GTTGAAACTG TTATATTAGG
   116101 AAGATAAGGA AATACTACTC CTCCTGTTTC TGATAATACT TGAAACATCT TAGAATTAAA
   116161 AAGTTGCCAG GGAGCATTTA TTCTCACACG CCAATCGTCT TTACTACCGG GATCTAGTTT
   116221 TATAGCTGCG CTTTGATTTT TAAAAAGATC TGCCCCTTTT GGAAGATTAG CACCTCTTTT
   116281 TAAACTTAAA ATATCATTAA TAGAACCTGC TGCTTTGCCT AGTGCTCCGG CCACGCCTTG
   116341 TATTCCGCCT CCTAGACTAC CTCCGGATAA TTTACTTAGA CTACTAGTTA TGTCGGCTTT
   116401 AAGAGCGCTG GTACTTCCGG CTAAACTTTT TAATCCTGCA CTAGCCTGTC CAACTATAGA
   116461 ATTAAATTTT CCTGCAGACT CGCCGAGACC AGTTCCGGCT AAATTTTTAA TAGCCGATGT
   116521 AGCACCATTG AGACCGCTGC CTAGTTCACC GGCTAGCCCA GAAATTTTCT GATCTAGCTC
   116581 GATTTTTTTA ATATCGCTGA ACGCCGAAAC TGCTGATGCG GTGACGGCAT TAGTAACTTC
   116641 TTGTGTTGCG GCATTAGCTG CCTGTACTAG TTGTGCGTAA GGATTAGTAG GTAAAGTCAT
   116701 TTTGGTAAGA TAAGTCTCTG TTAACTCTAT TTATTACTTA CAAAATGTGC TAATATTATA
   116761 AGTAGTAGAG GATTAAAAAA AATAATGATA CAACCACCAA AAGTAAAGTA CCTAACTAAC
   116821 AAAGATTTAT TAAAAGAAAT ACACCTAAGT AAAAACACAT ATTGTTCGTT TGTTAAACCA
   116881 GAATATCATG AATACGATTT GATCGTACCG AATTTAGAAA AAATCAACAT CAGAACAATA
   116941 GCAGAAGCTA AAAGAGCTCG AGCCGCTAAA CTGTCAAAAA GAGCATACGA GCAGTCCGAC
   117001 AGAAAATTAC CCCAAAAAGA ATTTGAAATA GATTACAAGA AAATCTCTAA ACAAGATGTA
   117061 GTTTTTAGGG TAATGACATT TGAACATGTT CCGTTGGCTC CAGGTCGTAA AAAAACACTG
   117121 AAGAATACCG CAGACAGTCA CGAAAAAATC AACTTCCCAC CTTTCCAACA TTGGAAATTT
   117181 GACGACAATG ACAATTTAAT TTGTGTAGGA AAGAGTCATT GGCAGGGCGG AATAAAAACT
   117241 GGAAAGTTTT CTAAAGAACA CGGGCAGATG ACCAACAATC TGGCTCGTAT GTTTATTAAA
   117301 TTATGTGAAC GATATGCCAC ACGCGGTAAT GTCCGTGGTT ATACTTACAA TGATGAAATG
   117361 CGTGGGCAGG CAATTTTACA GTTAACACAG ATTGGACTTC AATTCGACGA ATCTAAATCC
   117421 GATAACCCTT TCGCCTATTA TACTGCTGCT GTCACTAATT CATTCGTGCG GATCATCAAC
   117481 ATTGAAAAGC GTAATCAAAA CATCAGAGAC GATATTTTGG AAATGAACGG AATGAATCCA
   117541 TCGTGGACTC GTCAAAACTC AGGAGGCGGT GGTGGGGCTG CTGCTGGGTC AGCCCCAATT
   117601 ACTGTCGACG GCGGCGATTG GGATTGATTT ATTGTTTAAA ATAATATAAA CTAACTTCAT
   117661 GAATTTATTT AAAAAAGCAG CCTGCTTCAC AGACATACAC TTTGGTTTGA AATCAGGAAG
   117721 CAGGGTACAT AACACAGATT GTGAAGATTT TATCAAATGG TTCTGTGAAG AAGCCAAACG
   117781 AGAAGGTTGC GAAACTGCGA TCTTCCTAGG CGACTGGCAT CATAATCGTT CAACCACCGA
   117841 TGTCAGTACT ATGAACTATA CCGTCAGCAA TCTAGAACGG CTAAGTCAAA ACTTTGAAAA
   117901 GGTATATTTC ATTCTAGGCA ACCACGATCT ATTCTACAAA GACAAACGTG AAATTAACTC
   117961 TATTGAGTTC ATGCGTCTGT TCCCTAATAT CATTCCTATA AAAGAAACAC TCACAGACGG
   118021 CGATGTTACT ATCATGCCGT GGTTAGTCGG CGATGAATGG CTGAAAGTAC CCAAAATCAA
   118081 GAGTCGTTAT ATTTTCGGTC ATTTAGAATT GCCTAATTTT TACATGAATG CTATGGTCCA
   118141 AATGCCGGAT CACGGGCAAT TACAAAGTTC ACATTTTGTT AATCAAGAAT ATGTGTTTTC
   118201 CGGCCATTTT CATAAGCGAC AAACTGGTCG GAATATCACC TACATAGGCA ATTGTTTCCC
   118261 TCATAATTAT GCAGATGCCG GTGACGACGA CCGAGGCATG ATGATACTCG AGTGGGGCCA
   118321 GGAACCTGTT TACAAAACGT GGCCGGATCA ACCTACCTAC AGAGTGTTCA AATTGAGTCA
   118381 AATCATAGAT CGCGGAGATC AACTGTTACG GCCTAAAATG CACTGCCGAG TAACAATAGA
   118441 CCTGCCGATC AGTTTTGAAG AAGCTAATTT CATTAAAGAA CAATTTATTC CCCAGTATTC
   118501 TCTTAGAGAA CTGATGTTGA TCCCAGAGAA AGTAGAGATT GAATCAACTT CAACTCCCAT
   118561 AGACATCAAC TTCGAGTCAG TTGATACTAT TGTTATGAAT CAGATTAATG CCATCGATTC
   118621 GGAATCGTTT GACAAAACAC TGTTATTGGA CATCTATAAA GATCTATGAC AATTAAAATA
   118681 AAGAATTTAA CTGTACGTAA TTTCATGAGC GTGGGCAATC AAACTCAAGC CATCGACTTC
   118741 GATAAGGGAC AATTAACTTT AGTACTTGGC GAAAACTTAG ATCTGGGCGG TGATGATAGC
   118801 GGAGCACGTA ACGGTACAGG CAAAACTACG ATTATTAATG GTCTTAGCTA TGCCATCTAT
   118861 GGCAATGCTC TAACTAATAT CAAAAAAGAT AATCTAGTTA ACAAGATCAA CGGCAAAGGC
   118921 ATGCTGTGTA CAGTTACTTT TGAAAAAGAC GGTGTCGAAT ATCACATCGA GCGTGGACGC
   118981 AAACCTAATT TATTGAAATT TAGTATCAAC GGACAGGAAC AGCAACAACT AGAGCAGGAT
   119041 GAAAGTCAAG GTGACAGTCG TGAAACCCAA AAGGCAATCG AAGAATGTTT TTCTATGAGC
   119101 CACGAAATGT TCAAGCATCT AGTAGCATTG AATACTTATA CTGAACCGTT TCTGTCGATG
   119161 AAAGCAGGTG ATCAGAGAAA TATCATCGAA CAACTATTAG GTATAACACT GTTAAGTGAA
   119221 AAAGCCGAGG CACTAAAAGA TGAAGCCAGG CGTGTCAAGG ATGCTATCGC TACAGAAAAT
   119281 ACTCGTATAG AAACTATTAA AGCATCTAAC GATCGTATTC AACAGAGCAT TGAAGCATTA
   119341 GAGCGTAAAA AGAAGATGTG GGAAGATAAT AAACAAACTG CTATCAGTGA TCTACAAAAA
   119401 AGCATTACAC ATTTAGAAAA AATTGATATC GATGCCGAAA TCCTTGCACA TAAATGTTGG
   119461 GAAGACTATA ACAAAAAGAA ACAGAAAAAA GACGAAGCCA CACGATGGAT CGCTAAAATT
   119521 GTGGCAGACA ACGAGAAACA AGAAAAGCTA GTCGAGAAAC TTAAACGAGA AATTGCCAGT
   119581 CTAGAAGATC ACAAATGTTA TGCTTGTGGT CAAGACATCC ACGATCAGAA ACAGGACGAG
   119641 ATTAAACAGG AAAAACAATC TCTTTTACAA GAAACAGCAC TACAGATTCT AGCGAACCTC
   119701 ACACAAGAAG AAGAACATCA ATCAATATTA ACAGAAATCG GCGAATTAGA AAATTGCCCG
   119761 GTGACCCAGT ACGATAAGAT CGAGGAAGCT TATAATCATC GAAATACTGT TGAGGGTTTG
   119821 CAAAAAGATT TAACCACTAA ACTAGCAGAA CAAAATCCCT ACGACGATCA GATCGAAGAA
   119881 CTTAAAAATT CTGCGGTGCA AGAAATCAAT TGGGATTCGA TCAATGAACT CACCCGTGTT
   119941 AAAGATCATC AGGAATTTTT ATATAAATTA CTGACTAGCA AAGATAGCTT TGTTCGTAAA
   120001 AAGATCATCG ATCAGAACCT AGCATTTCTA AATCAAAGAT TAACCTACTA TCTAGACAAG
   120061 ATTGGGTTAC CGCATGTTGT GGAATTCCAA AACGATCTCA GTGTTATCAT CACACAATTA
   120121 GGTCAAGATC TAGATTTTGA TAACCTTAGC CGAGGTGAGC GCAACAGATT GATATTGTCT
   120181 TTAAGCTGGG CATTCCGAGA TGTGTGGGAA AATCTGTACC ATCCTATTAA TCTTTTATTC
   120241 ATAGATGAAC TTGTTGATTC AGGAATGGAC AGTTCTGGAG TTGAATCCAG CATCGCAGTA
   120301 TTGAAAAAAA TGACTCGCGA GCGTGATAAG AATGTATTTT TAATCTCGCA CAGAGACGAT
   120361 TTAACCAGCA GAGTGAATCA TGTACTGAAA GTCATCAAAG AAAACGGATT TACCAGTTAT
   120421 TCCAACGATG TAGAGATCGT GGCATGACCG ACGATACACA TGAATTGATA ATCAAAGCCT
   120481 GTCAAGAATA CTTTAAATGG CAGGATCGAT TTGAACACAA AGGCAGTGAC GAGGCAGGAA
   120541 TCAAGGCACG AAATGCTCTA GGCGAAGTTA GAAAACTTTG TTTGCAAAGG CGCAAAGAAA
   120601 TACAGGAAAA AAGAGAACAA AGGCGTAAAG TCAGAAATGC CAAGAATGGC AGGCCCTTCA
   120661 ATATAACTAA GGATGAGTAT AAATGATTCC AATATTATAT GACATGGCTA TATCAAGATA
   120721 TCGAAATTTC GGAACTTCCG GAAGACTGCG TAGGATTCGT ATATCTCATT ACCAATAAAA
   120781 TTTCTGGTAA AAAATACATA GGCAAAAAAC TAGCAAAATT TTCAAAAACC ACCTATAAGA
   120841 CAGTAAAACT CAAAAACGGT AACAAAAAAA AGAAGCGTAT CAAAGGCAAA ATTGAAAGCG
   120901 ATTGGCGCGA TTATTACGGT TCAAACATAG AGCTCAATAA AGACGTCGAA CGGTTAGGCA
   120961 CTGAAAACTT TACCAGAGAA GTACTTTTTT ATTGTCAATC AAAGGCTGAA TGCAGCTACA
   121021 TCGAGGCAAG AGAACAGTTT AGGCACAGAG TATTAGAAAG CGATGACTAT TACAATGGGC
   121081 ACATACAAGT TCGCGTACAC GGCTCTCATA TTAAAAAATC AAGACTTTTA TTAGAATCAC
   121141 ATAGTAACTT AGATATACCT AAGGCTCAAT AATTCCAGGC AAAATAACGC GGTTTTTTGG
   121201 CTAGCGCAGG CCTAGTTTCT TGCGCCCTAT ACCTGGATCA CGGATCGCAG GGACGGAAAT
   121261 CTGTGCCGCA ACAGTACTCA ACCACTATCC TTGACAGGAC GCGGATCGCA AAGACCTTGC
   121321 GGTTTGGTTG TTAAAGCAGA GAGCGAAAGG CAAAATGAGG GGAGAAAAAC CCCACGTCTG
   121381 TGCAGATGAT AGCAGATTTG TATAGGCCGC CGTTGTGATA AGACGGAGCT CGAGGTACCG
   121441 GACAACCGCC TCTGTAATGC TCTACTGCTG TGTGACATTG TGCAACTCGG ATAATGTTTC
   121501 TTAGCCCTTG GTTGGGCTAA GTGTGACTGA ACAATCTGGA TAATATTTAA ACTGCTTCGC
   121561 AGTTAATAAT TACATCAATG TTATGAAGAA AGAAAAATGC GTTGAGCGTC AGCGAAAACG
   121621 CAAACGAGCG CAAGCTCGTT TTTTACAATA AATAAACTAT ATTCTTTGGA TCCATGAAAT
   121681 GAGATTATTA CAGCTCGAAC CTCAACTAAG AAGAAATTAT CTCTATGAAA GTTTAGATAT
   121741 TTCTGGAAGG AATTCTATAA TACTGTGGGA AACTGCAGGA ATCAAACTCA GAGAAGCAGC
   121801 ATTGACCGCT GATCAGATAC AATCTCTGTT TAAAGAAATC GAAACTGCTC AGACAGCTTC
   121861 GGGTGATAAT AGAACCATGT TGGGCAAAGG CAAAGATGCT GCATCAGCAG TAAACAAGGC
   121921 CTGGGAAGAT CTCAAAACAA AAATACAAGA TTCTGGACCT ATTAAAAATT TCGATCAAAA
   121981 GGTCAGCGAT GTGCTCAGCA AGATCGGTAT GGGCGCAGAC GATCCTCAAT TCGATGGTCA
   122041 GGTTAACAAG TGGGTGCAGA AGTATCGTGA CTTCGCTAAA AAACATCCTA TCGCACAAGG
   122101 TGCTATCTAC GCTACTCTGA TTGCATTAGC AGGTATCACT GGCGCGGGAG TAGGTGGAGC
   122161 AGTAGCTCTT GGCCTACTTA AAATGTCAGA TCAATTATTA CAGGGCAAAC GATTTTCTAG
   122221 TGCGGCCTAT TCAGGCGTCA AAGCCGGCGC TATGGCATTC GCTGCCAGCA AGCTGGGAGA
   122281 TCTTATCAAA GGTATGAAAG CCGGAGACCA GATTCCCAAA GTCATTGACG GTCAAGACAT
   122341 AGTAGACGTA CCTGGCGTGC CTAAGATGGA TTTCCAAAAA TACGATTATT ATCTAGGAGA
   122401 CAGCGGCAAC GTGGTGGCAG TGACCAAAGG TGCTCCTAAT CCGTTCACCG GAGATCTAGG
   122461 ATCAGCAGCT AGCAGTGCCA GTAATGCTGC CAGCACAGGA TCGAATCTTT CCAATCAAAT
   122521 CCTAGATCAG AGTCTCAGCA ACCCCGCTGG CAGGTCGGCA GCTAGACAAG CTGTGGCCGC
   122581 TGCCTTAGAT TCCGGAGACA TTACTGCTGC ACAGGGCAAA GAATTGATCA AACAGATAGG
   122641 ATCAGCGGCA GCTAATCCCG AAGCTGCTGA ACAAGCCATA ACACAGACTC TGCAGAATGT
   122701 AGGAGGCAGC GCAGCTAAGA GTGCTGCTAA GAGCGCAGGT ACATCCATAG CTGACATAGC
   122761 TGCATCAACT GATATTCCTA GTGTCGATGC AGTCGGAGCA AGCTCCGAAG ATCTTTTTAA
   122821 AGTCGGCGAT CAAAAAATGG CTAAGTCGTT AAGAACTGCT GTAGAAAAAA TGTCAGCTGA
   122881 AGATCAAGAA GAAACCATTG CCGCTTGGCG AGCTATGCTT AATCCTGATG TACCAGTTAA
   122941 TGCTCGCCAA GGCGCAGGTG AACGAATTAG TGAGTTAGTT AGCAAGTATG AAGGTAACAA
   123001 GGCCGGTAAT GCTATTGCGG CAGCAGCTGA AAAATCAGCA GATGTTGCAG CAGCACCAGG
   123061 TGCTGCTGAT GCAGGTAAAG CAGCAACTAA AGCTGTAAAG GGTGCGGCCG AAGAGTTGTT
   123121 AAAATATGTC GGACAAGAAG CTCCTGACGG AGTAATTAAA AATATTGCAC CTGACGGCAA
   123181 ATGGATCGAA TATACCAGTC CTACTGGAAG ATTAGTTAGA GATAATTTTC CAGTAGAAAT
   123241 GAACGGTAAA ACATACAACA ATGCAGGTCC ATATCTTAAA GCGTTACTAG GAGCTCCAAC
   123301 AGAAAGTATT AGTCGCGCAG GTAAGAGACT GAGCGAAGGA CAGGTATACT ATCTTTTCAA
   123361 ACAGGTTGTT GCGACTAACA TCAAGATGAT ACAGGAAGGC ACAGTAGTTA CTAATAGACT
   123421 AAATGAAGGT CCTATGGACT TTCTTAAACA AGCAGCTGGC AAAGTAGCCA GCAAGGCATC
   123481 TTCGTTTGGT AAAAGCCTGA CCACTAAAGT AACTGCTGAG AAATTAACCA GCGCTTGGAA
   123541 AAAAGCTGGT TCTCCAACAG ATTCTCAAGA AATCGCAGCA TTCTTATCCA CACAGGGAGT
   123601 CAGCCCGGAT GTAGTAGCAG CCACTTTCAA AGGCATGAGA TTACCAGGTC CTGGCGCAAA
   123661 TTCAAATAAT GCTGCCGCCG GAGCAGCAGG CGGAAATGTG TTACCATATC CGAAAGTAGT
   123721 AGAGTTAGTG AATAAATTAA CTGTCAAAGA CAAATTAAGA TTGATCAAAT GGGTCGAAAA
   123781 AAATAAATCG ACTGGAACCG CAGGATAAAC GAGGAATAGA TATGAGAATC CATGAAATTT
   123841 TAGTAGAAAG CCAAAATCTA CAGGAAGGTC CAATACTGAA TAAGCTAGGC AGCGCTGTAG
   123901 GTAAAGGTGT CGGTACACTA GCCAAAGGTG TTGGAGCCGT AGCAGGAGGT ATTGCCGGCC
   123961 TCGGTGGAGC TATCAAGAAA GGCTTTCAAG CAGGTAAAAG CACTGTAGCA GGAGCTGGAG
   124021 ATACCGCAGC AGCACCAGCT GCCGATAGTA AAACACCAAC TACCGGAGCA GCACCTACAC
   124081 CAGGAGCGGC AGATGCAGCG GGTAATGCAG GTGCGCCAGC AGGAGGAGCG GCAGGTGCGC
   124141 CAGCAGCAGC AGAACAACCA GCAGCAGCAG GGGCGGCAGG AGCAGCAGGA AAGGCAGGAG
   124201 CGGCAGGAGC AGCAGGAAAG GCAGGAGCGG CAGGAGCGGC AGGAGCGGCA GGAGCAGCAG
   124261 GAGCAGCAGG AAAGGCAGGG GCGGCAGGAG GAGGAGCTGG TGCTACTGGA ACTCCTTATG
   124321 CTCAAGCTCA AAAAGCAATT CAAGCACTAC AACCAAAAGA AAAAACAAAA ATTTTCTCAT
   124381 TATTGCAAAA AGATCCTAAA GTTCAATCTA GTTTAGCGAA CAAGAAACCA GCAGCAGGGG
   124441 CAGCAGCACC GGCAGCAGCA CCGGCAGCAG CACCAGCAGC AGCAGAACAA CCAGCAGCAG
   124501 CACCAGCAGC AGGGGCAGCA GCACCGGCAG CAGCACCAGC AGAACAACCA GCAGCAGCAC
   124561 CAGCAGGTGA TGTTGAAAAA CCAGGTTTCT TACAGAGTAA GATTAAAGGT CGTAGAAGTC
   124621 CTGCTAAATT ATCACAGGCA GAAATCGATG CTGAAAGAGA AAGAATTATG GGTCCAACTT
   124681 CTGATTCTGT GATACGTCGA GGCAATTTAA TTGCAGAAGG TCGTCTAAGT ATTTTTAGAA
   124741 GAAAATGAAA ATTTCAGAAA TACTTGTAGA AAACGAATAC GAACGAGGAA AAGACTTTGG
   124801 CACAAGGCTA GTATCGCCGA GTCAATGGTT TAGACCCAAA ACCGGAGGAC AGTATCAAAA
   124861 AGGTAAAGAT TTAGGATCTA AAATTCTTTC ACCTTCACAA TGGTTTAAAT CTAATAAATC
   124921 GTCTGAAGTA GATGTTGATT CATCAAAAGA AAAATCAAAA CCTGTAGAAC CGACTTTTAA
   124981 TTTAAGTAAT GTAAAAAAAA TCTTAAATTC TATAGTGCTA GGAGAACCAA GATATCCAGA
   125041 AGATATGAAG GTGATATCTC AGTTAAGATC TAAAATAAAA AATGGATCTA TAGATGTTTC
   125101 GGTGAAGTCC GATGATTTAA ATCTAGCATT AAAATCTGTT ATCGGCAATA TTCAATTATC
   125161 TTCTGATCAG ATTAAACTTA TCAAAGCTTA CGCAGATTCT ATTTAAAAGA ACGGTAAACC
   125221 TGTTTTCTTA GTAGTGTCGA GATTTTCTTT GATTATTTCG CTGACTAATT CTCTTTCTTC
   125281 CCAACTCAAA TGCATGGCTT CGGAATAAGA AAGACCTCTC ATATACCAAC ACATTTTAAG
   125341 TATATCTTTC TTTAACGCCT TTGCCTCTTT GTCCATTTTT TCTGTTAGCC GTAAGATCTC
   125401 CGGCAAAGAC ATTCTTAAGA TCTTACTGCG AAAAAATTTG CCTGGTCCAT GGTAATAGGA
   125461 AGATCATATT CTTTACTGCA TTCATTACAA TGCACAACCG GTTTATAATC TATTTTTTCT
   125521 TTTAGATTTT TAACATGATT GGCAATTTTT TCAAAAATTT CTTTCGGAGC ATTGTTAATA
   125581 AATTCTTTGA TCATTGATAC ATCATTAACT GCACCGTCTG GGGTTTCGAT TTTTGTAATA
   125641 CATCCTGCAA TTAAATCAAC AGTAAGTTCT GTTAGTTTAA CAAAACTTTT TCCAAAACGA
   125701 TCAAGTTTCT CTTCGTCGCC CATGTTATCA TCATTTATAA TATTAAAGAC TCTTTGTTCT
   125761 TCGAGTGTCT TTATTGAAGT TTTAGTTAAT TCTTGATAGG TATATGGACG AATGCTAACA
   125821 GTTAAAGGAT CGATTTCAAC AACATCGACA AAATTATATC CTTCATACAC ACCTAACCAG
   125881 TTTTGAAGGT TTATATCATA ATCGTTTTCT GCGTTACAAT GAGGACAATT AGCAGAAACC
   125941 TCCATCTTTT CACCATAGGT AGCTAACCTG ATAGCTACTA GACACAAGTC TAAATCAATA
   126001 CTAGGCATCT TCCAGGGATC TAAAATTGCA GGAATACAAC TCTTGATTAA CTCAACAGTG
   126061 CTCTGCCCTG ATAATAACGC ATCTGGAGTT TTGAACATCA GTTCGTCTTT GGCTGTCATC
   126121 GAATACACAG CATATTCTTC ATTTGAACTC TGATCCAATG TTCCATTAGG ATAAAATTTT
   126181 CCTTTAGACG GCAGCTTAAC ATAGATTTTT GGTTGTCTAT ACCATTGTGC CAACGGATTC
   126241 TTTTTTGTCT GTAAATTTTG ATTTAACGGT TCTGAGCTCA TTTTTTCTCC AATAAATACA
   126301 TTATCGTTCT AAGTATTTAT ATACGTAGTT TTCACTTAAT AAAATAAAAT ATGGCACAAC
   126361 CGGTATTAGT AGACATTCCA GGAATTGGCA CAATAGAAGC CAAGAACGCC GCGTCTGAGC
   126421 ACACTCTTAA TGAAATTCTT AAGATATTAA AGAAATTTGA AAAACAAAAA CTAGGAAGTG
   126481 GAGCAGGCGG CGCTGGCGGA AAAGATAAAG GTAAAGACAA GGACGGTAAA GGAAATACTC
   126541 CTACTCCTGC TGATAAAAAA GAAGAAGAAG AAAAGAAAAA AACTACATCT ACGCTAGCTA
   126601 GGATGTCTAG CACCGTAAAA TCCGTGGCCG GAGGATTGAT CGGATTAGGT GACAGCATTA
   126661 CAAATACTAT TAGTAAATTT GCCAATGTTG GCGATAGTAT GACTGCTGCT GCCGGAATCT
   126721 TTTCAAGCAT ACCTCTAGTA GGAACTGCTT TTGCCGCAGT TGCCGGTGCT GCCGAATCTG
   126781 TAACTAAAAG TTTTCAAGAT GCTGCTTCGT CGGGAGCTAC ATTTGGAGGA AGTGTAAACA
   126841 GATTCGCAGG AGCTGCCAGT GCTGCTGGTA TGACCATGGA ACAATTTGGC AGCTTTATTC
   126901 GATCAAATAC TGAAGCTATG ATTGGATTTG GCGGTACTAC AGAACAAGGT GCTAAAAGAT
   126961 TTACAGAAGT ATCAAGAGCA GTTCGAGCTA CATCTAGTGA TTTGTATGCA CTGGGTTTTG
   127021 GAACCAAAGA GATTAATCAG GGCATCGCTA ACTACGGTAA GTTGTTAAGA ACACAAGGTA
   127081 TACAAGAAGG TAAATCAACA GCTGATTTAA CCAAAGGAGC CAAAGCATAT CTAAAAGAAA
   127141 TAGATGCTCT AGCCAAAGTT ACCGGTGTTG AAAGATCGGC CAAAGAAGCA GAAATGCAGG
   127201 CCGCAGCTAG AGATGCACAA TTCCAGGGTG CTATGGCTAA TCAAAGTGAA GAGGTTAGAA
   127261 AATCTTTCTT GTCTACACTA GGCGGACTAG CAGGCGGTAT GCAAGGTCCT CTAGGAAATT
   127321 TTGCCAAAGA TATTTTAGCT ACCGGTACTG CAACTACTGA AGAAAATCAA AAGCTTCTAG
   127381 CACAGATGCC TAGATCCGGC GCAATGTTAC AAGAACTTCG TGCTAAGATG CAAAGAGGTG
   127441 AAGCAGTAAC TGAAGAAGAA CGTAATAGAT TAAACAATCT AATGGCCGAA GAAGGAGCAC
   127501 ATGCCGCTAA ACAACTAGGT GGAACTTTTG CGGCCGCCCC GGAATTTGCC GGTACTATGA
   127561 ATGCATTAAC TCTAGCACAG TCAATGCAGA AAAATGCTAT AACTCAGGCA ACAGCAGAAC
   127621 AGAAAACAGC ACAGTCTGAA ACTGACAAGA TGAATGAAAA GATTTCTAAA TCTAAAGAAG
   127681 CATTGGCTGC TTTTAGTAAT AGTTTTCAAA TGGCACTGGC CAACAGCGGT CTATTAGATC
   127741 TATTAATGAA GGCTTTTCAA TTTACTGCTG ATTTAGTAAT GACCTATCTA GTTCCTGCTT
   127801 TTCAACTAAT GGGTACTATT TTAACTGAAG TTGGCAGTGC ATTGATTGAT TTCCTACAAC
   127861 CCATTATAAA ACAGATTGGT GATTTTATCA TGATGCATGT AATTCCTGCA TTTATGGATC
   127921 TGTGGCCCAT CATTCAAACA ATTGGCGGAG TTATCAACGA CTATATTTTA CCAGTGTTTG
   127981 TATCACTTGG CGGATTTATT CTAGATAATA TTTTGCCAAT CTTAGCAGGT TTAGGAGCAG
   128041 GGTTACTAAC CTATGGAGCG ATTGTGGCTG CTGCAAGTTT GAAACAGGCG TATAACACGA
   128101 TGACTGTAGT TTCGGAATCA GGTGCTAGAA CAGGACTGCT AACGAGTTTA GCTGCACAAA
   128161 TCAAAGCTAC GTGGGCTGCT GCGGCAGCGG CATTGGGTTT AAGCGCTCCT ATGTTAGGTG
   128221 TAATAGCTGC GGTTACCGCA GTAGTTGCAA TTTTTTACGC TTTATACAGA AATGGATGGA
   128281 CATTAGGTAC AGTATTCGAA GCTCTGAAAG ATAATATAGA ACGATTTGGT ATGAACATCA
   128341 TGGAATTTAT TGACATGATA AGATCCAAAT TACCTGAATC CTTCGGCGGG TTATCCAAAG
   128401 AAGAAACTGA GCTAAGAGCC AAAGAACGTG AAAAACGCAG AAAAGAGCTT GACGAAAAAG
   128461 AAAAAGAAAG AGACAAAGAA CGTGCAGCCA AGGTCAAAGA ACGAGGATTT GAAACCAAAG
   128521 AAGATCAACG AAAACAACTG CAATTTAAAT TTGATAATAA AAAATTAGGA ATAGCTCAGG
   128581 CAGAAATCAA GACCATGGAT GAAAAGCTTG CCAAAGAGCA AGCTTTAAGT TTAAGTGATC
   128641 CTCATGCTAT GTTAAAAGGA TTGGCTGCAT CGGAAAAAAG CGGATTTATC AAAGATGCAC
   128701 CTGCAGCCGC AGCAACTCCA ACTCCGCAAG CCGCCCAAAC CGCAGCAGGA GCGACCCCCG
   128761 CAGGAAGCAC AGCCCAATCA ACAACAAATG CATCATCATC TGGTACCGGC GGCTCGACAT
   128821 CAGATACAGC TTCTTCTGGA TCAAAATCAC CTACTCAGGA TGCCGCAGTA TCTGGATTAA
   128881 CTGCCTTAAA TAATAGCATG GAAAGAATGA TTGCGATACA GCGACAAACA AATCAACTAT
   128941 TACAGAATCA ATTACGAGTA CAAGAAAACA TGTCTGGTAA TTTATCTGGA GATTTATTTA
   129001 CAAGTATTGC AGCCTAAAGG ATAACGATTA AATGAGCTGG AAAAAACACT TTACGCCTGT
   129061 AGACATTTCC AATATGCAGT CTAGTTCTAT GAGCCCGCTA TCTTCAGCTA GAAGACCGGG
   129121 ACCAGCTCGT ACAAACTATT CGAGCTATTT GCCAGATGTT TATGCAGGTG CGCCAAATAG
   129181 AATAGAAAGA TATATGCAAT ATGATACTAT GGATATGGAT CCAGAGATCA ATGCTGCATT
   129241 AGACATATTA TCAGAGTTTT CTACACAAAA AGACAAAGAA AATTCCACAC CATTTAATTT
   129301 TAAATTTAAA AATAAACCAA CTAATACCGA AGTAAAAATT CTAAAAGATT CTCTCCAAAA
   129361 ATGGACCAAA GAACAACAGT TTGAAACTAG AATTTTTAGA ATAGTAAGGA ATACTTTCAA
   129421 GTACGGCGAC TGTTTCTTTA TCAGAGATCC ACAGACTAAA AAATGGTTGT TTGTTGATGC
   129481 TGCTAAAGTT ACAAAGATCA TCGTAAATGA AAGCGAAGGA AAAATTCCAG AACAATATGT
   129541 TATCCGTGAT TTAAATTTTA ATTTTAAAAA TCTTGTAGCT GTAACACCTC ATGGTACTAC
   129601 AAATACGGCT CCTAGCGGTA TGAGTTCGTA TACCAGCGGC GGAGGTTTTG GTCGAGGATT
   129661 TGTAGGCGAT GCTGCGCGGG CGACCGGAAC AAGATTTCAA AATGAAGCCA ATGAAGTTAC
   129721 TGTTGATGCC AAACACATAG TACATATAAG TTTGTCAGAA GGACTAGATA ACAACTATCC
   129781 TTTTGGTAAC AGCCTATTAG AATCAGTGTT CAAAGTCTAC AAGCAGAAAG AACTGCTAGA
   129841 AGACGCTATC ATCATCTATC GTGTACAACG TGCTCCAGAA CGTAGAATTT TTTACGTTGA
   129901 CGTAGGTAAC ATGCCAGCAC ACATGGCCAT GAGCTTTGTT GAACGTGTCA AAAATGAAAT
   129961 ACAACAACGT CGAATTCCTA GCTCTACGGG CGGCGGAACT AGTGTAATCG ATTCTAGTTA
   130021 TAATCCTTTG AGCACCAACG AAGATTATTT CTTCCCTCAA ACAGCAGAAG GTCGCGGATC
   130081 AAAAGTTGAC ACTTTGCCAG GTGGTACTAA TCTAGGTGAA ATCACTGACC TACGTTTCTT
   130141 TACCAACAAA TTATTCCGTG CCCTACGTAT TCCAGCAGCG TATCTACCAA CAGGCATTGA
   130201 AGAAGCAGCT AATACCATAT CCGATGGAAA AGTTGGTACT GCATATATTC AAGAACTGAG
   130261 ATTTAATGAA TATTGCAAAC GATTACAAGC CAGTATTGTT GAAACATTTG ATCTAGAATT
   130321 TAAAATTTGG TTAGATTCTA AAGGGATTAA TATTGATAAT AGTCTCTTTG AAATTAAATT
   130381 CAATAATCCT CAAAACTTTG CAGCATATAG GCAGGCAGAG ATTGATACAC AACGAGCCGC
   130441 AGTATATGCT CAAGTTTCTC AGATCCCATA TTTGAGTAAA CGTTTTTCTA TGAAAAGATT
   130501 TTTAGGAATG ACTCAGGAAG AGATTTCCGA AAACGAACTA TTGTGGAAAG AAGAAAATGC
   130561 TGCTATGTTA AAACCTCCAG CAAATCCTGC AGGAGAAATG AGATCAGCAG GAATTACGCC
   130621 TGGAGGAATA GCTGCTGATG CAGAAGCCCA ATCAGCAGAA GCTCCGGCAG ATATGGCAGC
   130681 GGCCGCAGAA GGCGGAGCCG AAGCAGCACC TGCCGAACCA GCAGCCTAAT AATAAATACA
   130741 CTATGCTTCT TAACGAATTC ATATATTATT CTAACTCCAG TAGTGAAATT GCATCAGATC
   130801 GTCGGTACGA AAGCGATCGT GATTCTGATG TCTTAAAAAG AAGCGATACA CGTAAAATCA
   130861 GGCTGACGCT GGGTCAAATT AATAAATTAA GAATGGCTTC TGAAGCACAT GAAGCAGAAA
   130921 GAGATTCAGA ATTAGAATTT ATTAAACAGA TGTATGGACA GCCACCAGCA GAACAACCAG
   130981 CAGCATAATA TTTCCTCGAA TAGAAATCAA CACATTCCTG CATTTGTAGT AGGCAATGGA
   131041 AGAAGCCGTT TGACTATAGA TCCTAATAGT TTATTAAGAT TGGGCATAGT TTATGGATGC
   131101 AATGCACAGT ATCGAGAATA TGATCCTCAT CATCTAATAG CGGTAGATGT TAAGATGGTC
   131161 AATGAAATCA TAGCTTCGGG GTACCATAAA ACACATTCTG TTTGGACGAA TCCTAACAAG
   131221 GGAATATCGA CTAAAACAAA TATAAACTTT TTCAACCCCC ATAAAGGGTG GAGTAGCGGT
   131281 CCTACGTCTC TGTGGTTTTC GGCTATGAGC GGACATAAAG AAATATATAT TTTAGGTTTT
   131341 GACTATCAAG GATTGCCCGG CGGAAGATTC AACAATGTTT ATGCAGATAC CTTCAACTAT
   131401 AAAAAATCCA CAGATGCAGC TACTTTTTTC GGCAATTGGC TTAGTCAAAC AGAAAAAGTA
   131461 ATAAAAGAAT ACAAGACTGT AAAATTTTTT AGAGTAGTAG AAAATGGCGG CTATGTACCA
   131521 GATAAATTAG GTCCCCAGCT GCCAAATCTA AGTCATATTA CCTTTGACGA TCTAAACAAT
   131581 AAATTTGGTG GGAGTATATA TTCCTATCAA AAGCTTCAAA AAACTACCAT TTAACGGTAG
   131641 TTTATAATAA TAGTTGTAAA TATATAACAA GACAGCCTAA CCATCTAAGG AGAACATAAC
   131701 ATGGCAGAAA AGAATCCATT GGTCGAGCAA ATGCTCGAGC ATCTAGTTAA TGGCGAGCAA
   131761 CAAAAAGCCG AAGATCTATT CCACGAATAT GTGGTTTCAA AATCACGTGA AATCTACGAA
   131821 GGTTTGATCG AAAGTGAAAT CGCCGAAGAA GACGAAGACG AAGACGAAGA CAAAAATAAA
   131881 AAAGACGTCG ATGTTGAAGA AGATTTTGAA GAAATCGCTC TAGAAGCTGA TCCTACTGAC
   131941 GATCTAGAAG ATGAATTAGA CGGTGACAAA GAAGATGACA TGGACATGGA CATGGACATG
   132001 GATGACGAGT CAGGCGACAA AGACCCCGAA GAACTATTCC AAGATTTGGA CGCAATCGTC
   132061 GACGAACTGC AAGCTAAATT TGATTCCATG AAAGACAGCG ACGACATGGG CGATATGGGC
   132121 GACGACGAAG AAGTCAAAGA CGACTTCGAA TTGGAAACAG TTCGTGAATA TGTTGAAAAA
   132181 GTTCCTGCAG GTCACGGCGC AGAAAAAAAA GGTCAAGCTG AAAAAGCCGA CGGTTCCGCA
   132241 GGCGGAATGA AGTTCAGCGC AAACAACATG GGCGGCACAA CAGCTAATCT TCGTGGCGGC
   132301 GAAGCCAAAG AAGCAAGTAA AGGTACTGCT GGCGGTTTAG CCAACAATAA ACCACAAGAT
   132361 ATGAAGACCG GCAACATCAA TGTCCCAGGC GGCAAAGCAG GCGGCGCTTT CTCTAAGAAA
   132421 GAGCCAGGAC ATGGTGCTGA GAAGAAAGGT GCAGGCGAAG GCAGCACTGA CGGTCAAAGC
   132481 CTTTTCCGTG GTCGTAGGTA ATAGGTAATG ATGAAAACTG CCCTCTCAGA ACATTTGAGT
   132541 TTTGACCAGG CTAAGATTGT CTTGGAGCGA GACGAGAGCA GCGATGGTAA AAAATCGCTG
   132601 CATTTAAACG GCATTTGCAT ACAAGGAGAC ATCCGAAATG CAAACCAGCG TGTTTATTCT
   132661 TCTCAGGAAA TTGGCAGGGC TGTCAAGACG CTCAATGAAC AGATCTCTGG CGGATACTCA
   132721 GTCTGTGGAG AGTTAGATCA TCCGCAGGAT TTAAAAATTA ACCTAGACCG TGTCAGCCAC
   132781 ATGATTACAA AAATGTGGAT GGACGGTCCA AACGGCTACG GAAAACTTAA AATCATTCCT
   132841 ACTCCAATGG GACAGTTAGT GTCTACAATG TTAGAGTCAG GAGTGAAGTT AGGTGTATCG
   132901 AGTAGAGGTT CCGGCGAAGT AGACAGTAAT GGTAGTGTTC AAGGTTTTGA AATTATCACT
   132961 GTTGACATAG TAGCACAACC ATCAGCCCCG GGAGCTTATC CAACACCAGT GTATGAACAT
   133021 CTTATGAATA ATCGAGGTGG ATATCAGGCA TTTAAAATAG CACAAGAAGT CAAAGGCGAT
   133081 CCAAAGGCAC AAGAATACAT AGCAGAGTCC TTGAAGAGAA TCATCTCTGG ACTTAGATAA
   133141 CAAGGAGAAT CACATGCTAG ATTTCGTAAA ACAACTATTT GAATCCAATG TGATTTCCGA
   133201 AGAAACCAAA TCGGAGATTG AACAAACCTG GCAGCAGAGA GTTCAAGAAA ACCGCGAACA
   133261 GGTCACAGAA GAATTACGTG AGCAGGTAAC TGCTCAACTT CGTGAAGAAT TTGCACAAAA
   133321 GTATGAGCAT GATAAAGCAG CAATGGCAGA AGCTGTCGAA AATATGATCG CAGATCGCTT
   133381 AATTGCAGAG CTATCAGAAT TCGCAGAAGA TCGTCAAGGT TTGATCGAAG CTCGTGCCAA
   133441 GTATGTAGCT AAGATGAAGA CTGATGCAGG CATGCTAGAG TCTTTTGTTC TTAAGAATCT
   133501 ACAAAAAGAA CTTGCAGAAT TACACGAAGA TCGTAAATCA GTAGCTGACA ACATGGCTAA
   133561 ATTAGAATCA TTTATCGTGG ATGCACTGGC GAAAGAAATC GCAGAATTCC ACAGTGATAA
   133621 GAAAGATCTT GCAGAAACTA AAGTTCGCTT GATCAAAGAA AGCCGTGAAA AATTTGAAAC
   133681 TTTACGTACC TCTTTCATTA AGAAGAGCGC TAAGGTCGTT GAAAATGCTA TCACAAATGG
   133741 CATTAAAACA GAACTTACAC AATTACGTGA AGATATCGAA TCAGCTCGTA GAAATGATTT
   133801 TGGTCGCAGA CTTTTTGAAA GCTTCGCCAG TGAATATGCA GCTAGCTATC TCAATGAGAA
   133861 GAGCGAGACT GCTAAACTGA TGAAGATAGT TAAGCAAAAA GAAGCTGAAC TAAATGAAGC
   133921 AGCAAAAGTG GTAGCAGAAA CACAGAAAAT TGTCGAATCC AAAGAAACTC AGTTAAAGAT
   133981 CGCTAGAGAT CTTGCAGAGC GCAAAGAAGT TATGAGCGAA CTGCTAGGGC CTCTAAACGG
   134041 TGACAAACGC TCAGTTATGC GCGAATTGTT AGAATCTGTA CAAACAGAAA AACTAGTTTC
   134101 TGCATACGAA AAATATCTAC CAGCCGTAAT GGATGGTGCT ACTACACAGA AAAAACAGGC
   134161 ATTAACAGAG GCAGCAGAAC CAGCACCTTC ACAACAGAAG GAAGTGGTTA CAGGCGATAA
   134221 GCAGGCACAA CAAATCGGCG GAGAAGAAAA ATCTGCTGAA ATATTTGACA TCCGCAGGCT
   134281 TGCGGGACTA AAAGTTTAAG GAGAACTATA ATGTCACAAC TACTCGAGTC ACGCTGGTCG
   134341 GAAACCAAAG ACGCCCTTTT AGAAGGTCTT CAAGGTAACA AGCGTACAGT TATGGCTACT
   134401 ACTCTAGAGA ATACCCGCAA GTATTTGGCA GAGAGTGCTA CCGCTGGTGC TACATCCGCT
   134461 GGCAACGTTG CAACCCTAAA TCGTGTGATC CTTCCAGTGA TCAGACGTGT GATGCCTACG
   134521 GTCATCGCTA ATGAATTAGT TGGCGTTCAG CCAATGACTG GTCCAGTCGG CCAAATCCAC
   134581 ACTCTACGTG TGCGTTATGC TGACGCTTTC AACGGCGGAA CAGGTACTTC TGTAGCTGCT
   134641 GGCGAAGAAG CACTAAGCCC ATTCAAGATT GCAGAAGGTT ACTCAGGTAA CGATACTGTA
   134701 GCTGGTCTTA AGCCTGGTTC CACAGCAGCC CTAGAAGGCC AAGCTGGTAA CAGACTAAGC
   134761 ATCCAGATCT TGAAACAAAC AGTCGAAGCT AAGACACGTA AGTTGTCAGC TCGCTGGACA
   134821 TTTGAAGCTG CTCAAGATGC ACAAGCCCAA CAAGGCATTG ACATCGAAGC AGAAATCATG
   134881 GCTGCTCTAG CACAAGAGAT CACAGCTGAA ATCGACCAAG AAGTTATCAG TTCATTGATG
[truncated: 127,550 more chars]
