# Supplementary material for: Clades of huge phages from across Earth’s ecosystems
Source: Nature. 2020 Feb 12;578(7795):425–31. doi: 10.1038/s41586-020-2007-4 (PMC7162821; doi:10.1038/s41586-020-2007-4)
Supplement: Supplementary file 6 — Genbank files for all genome. [file 41586_2020_2007_MOESM6_ESM.zip › genbank_genomes_SD-4/SALIVA_PHAGE_CIR_33_32.gbk]

LOCUS       term2_saliva_scaffold_0_prodigal-single     269650 bp    DNA     linear   BCT NOV-13-2019
DEFINITION  term2_saliva_scaffold_0_prodigal-single, contig.
ACCESSION   term2_saliva_scaffold_0_prodigal-single
VERSION     term2_saliva_scaffold_0_prodigal-single.1  GI:
KEYWORDS    .
SOURCE      SALIVA_PHAGE_CIR_33_32
  ORGANISM  SALIVA_PHAGE_CIR_33_32
            .
COMMENT     Data sourced from ggkbase. For additional details see
            http://ggkbase.berkeley.edu/organisms/405133
FEATURES             Location/Qualifiers
     source          1..269650
                     /organism="SALIVA_PHAGE_CIR_33_32"
                     /mol_type="genomic DNA"
     gene            <2..802
                     /locus_tag="term2_saliva_scaffold_0_prodigal-single_1"
     CDS             <2..802
                     /product="Cell wall protein, putative n=1 Tax=Candida
                     dubliniensis (strain CD36 / ATCC MYA-646 / CBS 7987 /
                     NCPF 3949 / NRRL Y-17841) RepID=B9WCM0_CANDC"
                     /codon_start=1
                     /transl_table=11
                     /translation="EETHTETPAAPVGNEENHEATPAVPGTSEETHTEAPGNTETHTE
                     TPAVPSTGEESHTEEGHTEENHEATPVVPGTTEETHTSEEGHTEETHTEAPGATEEHH
                     EATPAVPGTTEEHTESPAAPVANEEHHEATPVVPGTTEEHTETPAVPSTGEESHTEAG
                     HTEETHTEAPGATEEHHEATPVVPSAEETHTETPVVPGTTEEGHTSEEGHTEENHEAT
                     PVVPGTTEETHTETGTPEAGHTEENHEATPVVPGTTEEHTETPVGTGV*"
                     /db_xref="UniRef100_B9WCM0"
                     /db_xref="B9WCM0_CANDC"
     gene            840..1598
                     /locus_tag="term2_saliva_scaffold_0_prodigal-single_2"
     CDS             840..1598
                     /product="hypothetical protein"
                     /codon_start=1
                     /transl_table=11
                     /translation="METHILTIDGTDLTQVKNNEEPGVVRVKTISFVICSIINMVSIY
                     SDMRPKVSGFGKLNQYRDSIATRAHLNLVRNALDSIISDGIINILDTGIEDNMPITIN
                     DLLEVYTSANDKIFDKFYRRRVIKYKNNERLHVYDLLKCFTLVGAMCITLGVYDSNPE
                     FVSDVKSNLMYNDKVIIDKEYFMNIYDLVNKIIEKVELKRLDYGMHISNDTLNSRTIG
                     TLVAEDEQGAITLNEAQKTIMILVRRCIILSDIL*"
     gene            complement(1869..2369)
                     /locus_tag="term2_saliva_scaffold_0_prodigal-single_3"
     CDS             complement(1869..2369)
                     /product="hypothetical protein"
                     /codon_start=1
                     /transl_table=11
                     /translation="MNITSPTLRQLAYSAIDDRENLRTLNALDRGNMPFRVTYNQNGL
                     IEISVGNDVRKLDCSTDFRCVCRTITIDSEHYYAIKCVTMFVNKESHNQDTVIAITVT
                     EYVKDLFQEEIEKIVSNLKSIESETETIGRFDITYNKDNIILEDQVKSLTYRLDHIVQ
                     TILDLK*"
     gene            2504..3244
                     /locus_tag="term2_saliva_scaffold_0_prodigal-single_4"
     CDS             2504..3244
                     /product="hypothetical protein"
                     /codon_start=1
                     /transl_table=11
                     /translation="MAIPKFLTKEGDSLIFNGDGELVFYIPEDYFRSDGNMKYAEFAG
                     EYVNTLGLFNYEVFDKNGKSEIGLKMFYFPMVISCMPNQVDKVKDYVIDKKTPIPKDY
                     RLLRFHKGDIAILNTKSPEDITNVENMFKIFLITGNIPNTIPYDQLHTFLMDSIKYNG
                     SSFGLSAQMFGMIISQVCRSAKDESIPFRLAKDPNMNHYKSISVKMVPKYISPFSSIT
                     SENWDDAVVNAIINDKTVDSPMEKILMG*"
     gene            3345..5504
                     /locus_tag="term2_saliva_scaffold_0_prodigal-single_5"
     CDS             3345..5504
                     /product="hypothetical protein"
                     /codon_start=1
                     /transl_table=11
                     /translation="MIGTTIILEDQSDIPSLQISDNTTRPVVFSAFTSDKGTEDYIHI
                     QGNKFFEQYGEISFQRHGQPLLQAANVINNGGILYAKRVVHPDSTLANFAVIAHLKED
                     KQQLFRYRHDENFNILREEVEENGVRVLKPIKDEEYWLTSDVALYREEADRPRYIKEE
                     IMELGAADGFDTPITDPTTIDSDPRVQKAIINTCSISYSVESIDSDTLLKEKIGNDIK
                     KLADYVLKKKGNALTVAEKFTGEAIAAGTRMNDYLLFVVTDNGRGVSNKRIRVSLDAT
                     LSRTAESARYKLDVYENDVALESMIFSLNPDELERGYNLYIDSVSKRSAAQIKVHAYE
                     DQTNLFFQAVAKMTNIDENILKTADILNGKDYRGQEFAKIHINDKNEDGQTTTFLNVS
                     EGHFLKGGDNGKWGRYPLTYREKLNAEDARKLNKTYRIPYDEEMKKAFDGTFSDDIFN
                     TDNTPIDVVVDANYALPVKTAIVELCKFRQDVFFFRDYGIGMNTLLAIKSKKDMIGGI
                     DANRSRFVADYCQSYDIYDPYTNKQITVTIGYDIARLICMHFGNGRNLVCAGEANSWI
                     IPNVIDKTVSFIPKVTPTLDQQTKMEDMRVNYGMNINNVFTMVSEYTSQDRYTQLSFV
                     NNVLTVQELIKEIRKECPKSRYKFITGQDFEKYKADVNRIIEKFKSKFASIELVMEQN
                     TIYAANKIVYASIKVKFKDFVQYEIFRIIAIPVADNV*"
     gene            5523..6371
                     /locus_tag="term2_saliva_scaffold_0_prodigal-single_6"
     CDS             5523..6371
                     /product="hypothetical protein"
                     /codon_start=1
                     /transl_table=11
                     /translation="MAFTNGEIPFIFDGTTETKDLTGYALFRGTTDWANLQQFNQFES
                     GYSLLIVLDIPRFLTELADRNTRYKKLIDTYVHILEYEFRGLSGLDNMQSETAELTNG
                     IQSINVINKVTTPSASQISMRFFEKAGSVLTKVHELYLRGIKDPTTGVKHYNGLIEKG
                     VLDAGFENECFTFMYIVTNNTMRHIEKAYYLVAAQPTNADFSELYNSEKGQYEFKELS
                     IEYNCVPISNWYINERAQQLLDWVRKGTIWNESEFRYSGTFNAYHKTLVSNGTGNTGG
                     TTDFPG*"
     gene            complement(6430..8715)
                     /locus_tag="term2_saliva_scaffold_0_prodigal-single_7"
     CDS             complement(6430..8715)
                     /product="hypothetical protein"
                     /codon_start=1
                     /transl_table=11
                     /translation="MADDIKKDTAEQRDLSKSILNMLNGLYRRAYMTQPDAKDELDAS
                     DANISDTVERIISDSSYKTGLNNISTLYAKLLRSRGGTASSDDMNQIFGNDMELSGSL
                     YNAFFNNKNLKDYDAEIDMICKYMPKLDAALSTLLDNVLSADHFAKDYITLAETNFSM
                     VSNQKTIVNNVELIKHKYNLAEKFQDIAYNAMKYGEEFVYIIPYATAITRLYNSNQAA
                     DVVKESVEFDQNFINTYQNQDSRDKINFNDFKINLSYYNGLLNESIVANIKATERLKS
                     IQEQSFNEAYVPVLEAMSDTQKASLKKDTSISNALTPKDELDVKDFFEPTPDGITDPN
                     KAKKYGKEIKAAGALFKVLKRENVVPIYIDDICLGYYYIEGTANNFLDKDTAYPMAGI
                     TDPLNSMAMSKSPTAALKNSGNINDNMLRGIAAKISGMIDAQFIKLNKDLSREIYAIL
                     KYNSMTLKGENALNITFISPDDLVHCYYKFDPESHRGISLLNDSMIPAKLYTGMYISN
                     TLATMSRGYDRRVYYVKNSGVDTNISQLLLQTMKQIKMTNFNIRRFENMNNVLNIIGQ
                     FNDFIIPTNASGESPVQFEIMQGQNIDPQTELMQKLEDMAVDATTVPVEIVNARNSLD
                     YAVQASMTSSKFLKTVISDQIITNAFFSRIMTQLYRAEYDDSKAIINISLPQPSYLNT
                     SNTSTMINNMNDMVQAITDSYSDDFTEEQKPLFMANIKKEMLRTYIDQDMVDRVAKQT
                     KLQLAAKATNDDGSDDSSGGY*"
     gene            complement(8805..9383)
                     /locus_tag="term2_saliva_scaffold_0_prodigal-single_8"
     CDS             complement(8805..9383)
                     /product="hypothetical protein"
                     /codon_start=1
                     /transl_table=11
                     /translation="MAKEYNVDYYNNLIKMLKCDSIFNSENDNVLLGFGPGMSYMQII
                     APPSNKPIEGNANINCLDFKNCMKQENFTFLHDNYEFGRQDVLDKYYTILSYMDTKNL
                     EVQYNNERFVDKFQYFLDAKASDGAIKLVVETKKRDYVCMISRGIFPIVKGDKMELYL
                     YDIPTTSKFKLLVFRLFKRNGYIIDQVFKLLC*"
     gene            complement(9367..11244)
                     /locus_tag="term2_saliva_scaffold_0_prodigal-single_9"
     CDS             complement(9367..11244)
                     /product="B-family DNA-polymerase n=1 Tax=Yersinia phage
                     phiR1-37 RepID=G4KKA9_9CAUD"
                     /codon_start=1
                     /transl_table=11
                     /translation="MLHIYDQYFDGSDLTLLNSFYIKSKKDKAGWTSPYIVMVARDNS
                     TGEKVRCEIENPEYIYFVAKDPQSITHHYDYIERDKVIPVKCNNGELLKSIAENTGNI
                     EYFYNNIKSRDFGANTKLHTCNTVFLSDMELSDHYRFWFSRRFPNEIKVPPTKAYFDI
                     EVDISEIAGDFPEPGEAPVSAVTYIFGNNIYTYILRDHRNVLVEEFELKYRKGGLDGE
                     LFSLIRSTVGGNDRVKHFGLENMKWHALFFDDEKELLHSLFNKVNENKPDFMLAWNMA
                     FDLPYIIARIEDQFDEKASDYICHPDFYTKECYYYVDERAGQALAERGDYAQISSYTV
                     YLDQMIQFASRRKGQAAYQSNKLNDIGQQVAGVAKLDYHHITRDIGELPFKDFKTYIF
                     YNVVDVIVQVCIEKETGDIDYVYNTTVDTNTRYAKAHRQTVYLNNQRVKIYYNDGFVH
                     GNNINKFKEKPKEKFPGAFVADPNLISDFAKIRINDQPVLLFDNSVDFDFSSLYPSII
                     REFNLSAPTQIGMIKFNDEALSGAKFIEDIATDDSITFCHKWFNMPNVEEMVDIIKMN
                     APRIQTKKPFMAYTDGILGEVEPDTYTTLNMFRHSDTETQSMFKPKELSKGEIDNGER
                     V*"
                     /db_xref="UniRef100_G4KKA9"
                     /db_xref="G4KKA9_9CAUD"
     gene            complement(11595..12017)
                     /locus_tag="term2_saliva_scaffold_0_prodigal-single_10"
     CDS             complement(11595..12017)
                     /product="hypothetical protein"
                     /codon_start=1
                     /transl_table=11
                     /translation="MKSQLIYDINKKFIVTILKNIKYSPNDIVFDFKNFYLSIDVNKE
                     REQASFVITDKEGKEIISFFKHYRKYTAYSNCMPIDDFLSDNIINEALKDFIFDGGKV
                     IKYLYGDGPGYRIITRELYLLLNEHAKAITKDNFSYIL*"
     gene            12105..13133
                     /locus_tag="term2_saliva_scaffold_0_prodigal-single_11"
     CDS             12105..13133
                     /product="hypothetical protein"
                     /codon_start=1
                     /transl_table=11
                     /translation="MESMFTTATDVDNKELKVEVTPPKKKLFGGMRDNNSIKLDEPPK
                     ELVVPTKRRGRPRKVKPLNGEDGEVRQEKAAILTTNVPIAEMYDETNDMLRETVSQLG
                     VLQDELKTEFNQLRMSSRLKGKYQYMTDMASVISTITSTKLSAIKAINDNITTAAKLE
                     LSRVKDLKIDAGDDNAAIMGLYKNLLDAPRQQLESTGFVPPQAIQGMDFPSFIAQRAQ
                     SFDLIPPSDRTQLSPSQEFTPEQNRMIMEANPNTKVVVVYDRRTDAKYFKMMNLATKQ
                     YVENVSLPDDFLLEAMRINFATGTARNSNTNMDFPLVVIGNDGRIEEAPLISQARNGS
                     SASFDDGF*"
     gene            complement(13187..13474)
                     /locus_tag="term2_saliva_scaffold_0_prodigal-single_12"
     CDS             complement(13187..13474)
                     /product="hypothetical protein"
                     /codon_start=1
                     /transl_table=11
                     /translation="MTNLLKRYYLDITFGCLVIFGLVVATKLIYITGIDFWNWEIIPA
                     SAPLYLRETAENYYTAAQVEVALMYIFMGILAPFVCTMVVAYYNDPELHQK*"
     gene            complement(13648..13854)
                     /locus_tag="term2_saliva_scaffold_0_prodigal-single_13"
     CDS             complement(13648..13854)
                     /product="hypothetical protein"
                     /codon_start=1
                     /transl_table=11
                     /translation="MAQSGCVRNYANQLAERSTKLDWQIRTAMSLVADRYEGINNVPR
                     NLAIKAYRFLLSVGIEIAITEDQL*"
     gene            complement(14041..14400)
                     /locus_tag="term2_saliva_scaffold_0_prodigal-single_14"
     CDS             complement(14041..14400)
                     /product="hypothetical protein"
                     /codon_start=1
                     /transl_table=11
                     /translation="MERIAQEIIKRTGYVIGIVVILLLIALNVKTFPSFREWYAFIFM
                     PGAIFLILMTYNFITYSMSKYSMNGNTEQEILRNRAKSKQTCIRFSRGITVYGVGIVL
                     WYVLAVLGSIISNLPPF*"
     gene            complement(14403..14735)
                     /locus_tag="term2_saliva_scaffold_0_prodigal-single_15"
     CDS             complement(14403..14735)
                     /product="hypothetical protein"
                     /codon_start=1
                     /transl_table=11
                     /translation="MKLIMCLIAFHAIMTVGADWAINYQQDLYRIILVYIPGILGSIG
                     IILYMNIRLRLDEIADHIDKSKKARIDYAMVTKTCHNYGRKLMAFLVAIYILWVVEMI
                     VVNIIGVV*"
     gene            complement(14966..15379)
                     /locus_tag="term2_saliva_scaffold_0_prodigal-single_16"
     CDS             complement(14966..15379)
                     /product="hypothetical protein"
                     /codon_start=1
                     /transl_table=11
                     /translation="MEKEKRLFGSKIFLEIFSSELITLICSNILVSILVYKEIYALAF
                     INIVIGGYIISVQSGDISSNKFIINHLEDGLVKFNELTGGKIKTNLLNNTSKRIAIEE
                     ALKNAVNGSGEVFVVALLVTIVDLIVLVFKGLGAF*"
     gene            complement(15348..15917)
                     /locus_tag="term2_saliva_scaffold_0_prodigal-single_17"
     CDS             complement(15348..15917)
                     /product="hypothetical protein"
                     /codon_start=1
                     /transl_table=11
                     /translation="MMSKIQYILLTLLSGGSGTYIMLHSNQDPYWLSRTIMCFTLVIL
                     FCFAWYHNRYVDNIRLIRVTADMLVNHSNETPETVKDRIEQAKTDETLSEAKRAEVIN
                     GLEQVLELFKLFDTMPTMEEITKRSNNNWYMVIILTLILLINVSWLNDTFAMISTLIL
                     MVAYIVLQVRSIKLVRGKPDGKGKTSLWK*"
     gene            complement(15907..16032)
                     /locus_tag="term2_saliva_scaffold_0_prodigal-single_18"
     CDS             complement(15907..16032)
                     /product="hypothetical protein"
                     /codon_start=1
                     /transl_table=11
                     /translation="METLFNGIRWFVDANYMIIGMLVIATMIAYVETTKVGDNDE*"
     gene            complement(16058..16231)
                     /locus_tag="term2_saliva_scaffold_0_prodigal-single_19"
     CDS             complement(16058..16231)
                     /product="hypothetical protein"
                     /codon_start=1
                     /transl_table=11
                     /translation="MRRKYSFDNFMDILPLIITILIVTVIWAYMDLEYDRLFHMIACV
                     TAGFIVSVVLDNR*"
     gene            complement(16354..16749)
                     /locus_tag="term2_saliva_scaffold_0_prodigal-single_20"
     CDS             complement(16354..16749)
                     /product="hypothetical protein"
                     /codon_start=1
                     /transl_table=11
                     /translation="MALLHDLENLSVLSYDEIVEGINNFKHTMKTYLDETQDIVDLLL
                     FLSDSIGMSIPVFSDEEKVKMFTLGFAYSTANIALSILAKNSAITFEEHCNLADLVLD
                     YRSEFAELVATKISEAFERKCEENKNNVA*"
     gene            16914..17405
                     /locus_tag="term2_saliva_scaffold_0_prodigal-single_21"
     CDS             16914..17405
                     /product="Thymidylate synthase {ECO:0000256|HAMAP-Rule
                     :MF_00008, ECO:0000256|SAAS:SAAS00215270}; Short=TS
                     {ECO:0000256|HAMAP-Rule:MF_00008};; Short=TSase
                     {ECO:0000256|HAMAP-Rule:MF_00008};; EC=2.1.1.45
                     {ECO:0000256|HAMAP-Rule:MF_00008,
                     ECO:0000256|SAAS:SAAS00215290};;  TaxID=1128111
                     species="Bacteria; Firmicutes; Negativicutes;
                     Selenomonadales; Veillonellaceae; Veillonella.;"
                     source="Veillonella atypica KON.;""
                     /codon_start=1
                     /transl_table=11
                     /translation="MRTADKQYIDIVKNILDHGTYSNNRTGIPTYKLPHQIMQFDLQK
                     EFPILSSKFVAAKTALKELLWIWQMQSNDVRKLQEMGCHVWDEWMREDGTIGKAYGYQ
                     IAKYNQLDNLINTIKTDPDSRRMIVTLWNIEDLPDMALQPCAYETLWDVQDGKLNCLL
                     LQR*"
                     /db_xref="L1Q173_9FIRM"
                     /db_xref="UniRef100_L1Q173"
                     /db_xref="vpr:Vpar_1385"
                     /db_xref="2.1.1.45"
     gene            17523..18074
                     /locus_tag="term2_saliva_scaffold_0_prodigal-single_22"
     CDS             17523..18074
                     /product="bI1; intron-encoded endonuclease bI1 (EC:3.1.-.-
                     )"
                     /codon_start=1
                     /transl_table=11
                     /translation="MATVYKIINEITGQAYVGHSVDVRQRINRHFSELAKNGHHCLPL
                     QEDYNKYGRVMFHTVYVKDNISEEEATMLEQKLIDEDYDNLYNVGKFAKHGGDLMSYN
                     PRKEEIQKKISNSVKAVYANMSQEERSAKYGSSGASNPMYGKTHSPEARAKMREANLG
                     RAPSNKGKTNLEYFGEEKQKKYL*"
                     /db_xref="bao:BAMF_0913"
                     /db_xref="UniRef100_Q9ANR6"
                     /db_xref="A0A076G735_9CAUD"
                     /db_xref="Q9ANR6_BACMO"
                     /db_xref="3.1.-.-"
     gene            18071..18340
                     /locus_tag="term2_saliva_scaffold_0_prodigal-single_23"
     CDS             18071..18340
                     /product="Putative homing endonuclease GIY-YIG family n=1
                     Tax=Acinetobacter phage Ac42 RepID=E5EZ02_9CAUD"
                     /codon_start=1
                     /transl_table=11
                     /translation="MKISASAKKRTGEHNPFYGKTHSDETKEKIRLANTGKRNVNCHK
                     PVVINKLVYESVAYAAEVLGVTAGTILHRIKSDNPLYKGYAYFIE*"
                     /db_xref="UniRef100_E5EZ02"
                     /db_xref="E5EZ02_9CAUD"
     gene            18574..18837
                     /locus_tag="term2_saliva_scaffold_0_prodigal-single_24"
     CDS             18574..18837
                     /product="Thymidylate synthase {ECO:0000256|HAMAP-Rule
                     :MF_00008, ECO:0000256|SAAS:SAAS00215270}; Short=TS
                     {ECO:0000256|HAMAP-Rule:MF_00008};; Short=TSase
                     {ECO:0000256|HAMAP-Rule:MF_00008};; EC=2.1.1.45
                     {ECO:0000256|HAMAP-Rule:MF_00008,
                     ECO:0000256|SAAS:SAAS00215290};;  TaxID=1203593
                     species="Bacteria; Firmicutes; Negativicutes;
                     Selenomonadales; Veillonellaceae; Veillonella.;"
                     source="Veillonella sp. HPA0037.;""
                     /codon_start=1
                     /transl_table=11
                     /translation="MLVHMIAHVCKLKPGKFTHIVNNMHIYENHIEALQEQIKRYESG
                     SLPTQEPRLVINGSVQDFYDFTPDSVIVDNYFHMGKLPMVVAV*"
                     /db_xref="S2ZS59_9FIRM"
                     /db_xref="UniRef100_S2ZS59"
                     /db_xref="vpr:Vpar_1385"
                     /db_xref="2.1.1.45"
     gene            complement(18885..19307)
                     /locus_tag="term2_saliva_scaffold_0_prodigal-single_25"
     CDS             complement(18885..19307)
                     /product="hypothetical protein"
                     /codon_start=1
                     /transl_table=11
                     /translation="MKFIKRQFEECAYQSIIAVPTNKLEQEMLQALKYNLFDPEDNSM
                     SPWHIEKVGGERKTIMLANALGWNNVSYNGDDLYPETYEEGFGWNYITAIPSNAEAII
                     AGYRLLGKHRKVAMLLKKIKQLGIQGIVFNMTPGRQQA*"
     gene            complement(19463..19900)
                     /locus_tag="term2_saliva_scaffold_0_prodigal-single_26"
     CDS             complement(19463..19900)
                     /product="hypothetical protein"
                     /codon_start=1
                     /transl_table=11
                     /translation="MKFVKIKKEDNFVSAVAIATTKFEKGVLKDLKYDLIDKDATYVN
                     NWHPEESLVCHPMDLADALGYRNVFYDGSRMVSDDPEYGYAELSWTPTNLEILIAGYR
                     LAGKHRKVARILKECKRRGIEAPFLCGYQLPHYYDDEYEDDIE*"
     gene            complement(20062..20451)
                     /locus_tag="term2_saliva_scaffold_0_prodigal-single_27"
     CDS             complement(20062..20451)
                     /product="hypothetical protein"
                     /codon_start=1
                     /transl_table=11
                     /translation="MKKQLTAEHLNGIKTAMERINAINDTKTFEDAKSGALVAKDHTL
                     KTLTYLIKNKEVNDINNVLLNLYDLTEHDVSDSTKMMAVIREMDNYQLELMEKYLDMA
                     NPKVVNFFEFIKELTTKFEAELEKAIA*"
     gene            complement(20616..21188)
                     /locus_tag="term2_saliva_scaffold_0_prodigal-single_28"
     CDS             complement(20616..21188)
                     /product="hypothetical protein"
                     /codon_start=1
                     /transl_table=11
                     /translation="MKLEDLAYNKVLGYEPKINKINVPSQDGGIFIKKITEREFSFNG
                     CIYTCKILMALDETIDSIRMSYSKIPTAPVRTIIELTNIVSNDDVKKYFETILLRLKV
                     SIDQIYRETKAQDVFEYINELGGILKIVDGKVYFELDGFNIKIKLNSNEEWETYLNDK
                     QVSTHKTLREAAWDINDIRKKNFALIPNII*"
     gene            complement(21215..21907)
                     /locus_tag="term2_saliva_scaffold_0_prodigal-single_29"
     CDS             complement(21215..21907)
                     /product="hypothetical protein"
                     /codon_start=1
                     /transl_table=11
                     /translation="MEWKYTIDETKNNCQLDLAKEIVDLISPDGYGHYNRYGGYDKIP
                     HTEVNITHNTKLHELVYATKNHGDIIVKVIEHANVDVCYNTVCDIMIGDKQFLVDSEP
                     KDESERYFSFNYMTCEPETKEYTEISDTECLVKDLKYLCEALLDMVETVGVKREQLST
                     YMLQYVLDYIQMVEDGEFIIDDFFNHNDSYYYSAHTRAHYFDDPEPRPNPYKDPEFDE
                     EFWEAVDNRMEK*"
     gene            complement(21909..22409)
                     /locus_tag="term2_saliva_scaffold_0_prodigal-single_30"
     CDS             complement(21909..22409)
                     /product="hypothetical protein"
                     /codon_start=1
                     /transl_table=11
                     /translation="MSEFLRIAKEEDFVYEKYIPRLFNDFFSRIPFDNEDFNYFIKKN
                     RIVNILDVRNNYIGYGIHLQDINVYIVLQFKCVDGYITDTRVEHFVLNPFGKNSVTVL
                     NRYAYKLDSDTVRAIFDDVAKLMAEFKFDYPEYNRINDKEFFELSQDYFYLATKDAIY
                     NPQEEY*"
     gene            complement(22423..22923)
                     /locus_tag="term2_saliva_scaffold_0_prodigal-single_31"
     CDS             complement(22423..22923)
                     /product="hypothetical protein"
                     /codon_start=1
                     /transl_table=11
                     /translation="MSEVKDLYDGKYHLVNNEILKYLNKFFGSFSPLAIGGETPEGVD
                     IEPPMEIVKTMETQYANCKCTMNLLELNMKFHLLEVMDAETKRFTYIFYALELPTGIQ
                     AGQFSIGAIKAEVLREALEYVWKSLMSSSKYNDIGIDSTDTYELHSIIDYIYYTKTVT
                     AYGFDF*"
     gene            complement(22936..23403)
                     /locus_tag="term2_saliva_scaffold_0_prodigal-single_32"
     CDS             complement(22936..23403)
                     /product="hypothetical protein"
                     /codon_start=1
                     /transl_table=11
                     /translation="MSGFIVSEIKSTERIKRDLFIDFHNFIGCLPLGTHQKKSVDNAR
                     NKRVEIIISDTEDEATLIIKDLNVAIEYRLYDRPFGFKTIKVDDIIYNNFDELHKIDT
                     MILKKIVDSLLYWAASASDGKPYILPMHIFDMATRIYQACIFIDFARPLDEIN*"
     gene            complement(23532..24143)
                     /locus_tag="term2_saliva_scaffold_0_prodigal-single_33"
     CDS             complement(23532..24143)
                     /product="hypothetical protein"
                     /codon_start=1
                     /transl_table=11
                     /translation="MYNTAKDIKESIKEIERLLGYGFGRITQDKDDESLYTGKFNLFG
                     NIFKVSIYTRKYNQEEIDSIYFESDAECNEFGVNYVVGITDNVTCGWVNKDIELAMSS
                     ILKVRALLFDVMDNGKAFMEWLNEKGATLAAYGTVPNDGPSSLDFISMSFDNIPIELV
                     GTSNKEEIGLVYYLYNTELEEQIDDDWYTLPGAIRHLTFEMDM*"
     gene            complement(24307..24831)
                     /locus_tag="term2_saliva_scaffold_0_prodigal-single_34"
     CDS             complement(24307..24831)
                     /product="hypothetical protein"
                     /codon_start=1
                     /transl_table=11
                     /translation="MYTNVNEFNTGSSKVKRLASHYYKLSNSVTKRGFIYTDEDGTVE
                     SARFFHNSNLIGDVEVVKTFPESADIAEEYFSKYFGLILNMENDIELNPRKAIVVSKI
                     KNLDGHLVIIDDKLKYIFSDLDATINFAPDCNHWQANTDESNLYRTLDEAVSAIKDYK
                     ESLEKVPTLIPNMI*"
     gene            complement(24970..25563)
                     /locus_tag="term2_saliva_scaffold_0_prodigal-single_35"
     CDS             complement(24970..25563)
                     /product="hypothetical protein"
                     /codon_start=1
                     /transl_table=11
                     /translation="METNIVENTLAAIEEIIDIEFDMSPDESYERKSYYGEGTLFGAD
                     IGVSVIFEDDNIKRLIIESIPGGNSYGIGYVSVINDEHEISDLSRSIPLAIDGIIKMR
                     KLLRYISEEDKQFIRDNEGILTIIGKTYTNEYKQIVSQLNTMELCFEYIPLCISSYDG
                     ILLEYAFDVRTTKDYSIVKAGLTIDQAIKYVRENSGK*"
     gene            complement(25587..26774)
                     /locus_tag="term2_saliva_scaffold_0_prodigal-single_36"
     CDS             complement(25587..26774)
                     /product="hypothetical protein"
                     /codon_start=1
                     /transl_table=11
                     /translation="MKNEEIVAKLRESLINISSRMVEPLVASKYEHVFILDKDISDCN
                     ESIKIEVTIQSNKNIPQAAIRTETKTTTPPKGYSKEISIDTTPMIISLIDDASFSEVS
                     KYISDLAYNLSDVINEYANIDALAELESNVLMVSRGLFEYTIILPETNTSITYNVSES
                     DEENLYEVCTRFNGIIMYAKSAHSISGAISVIKDICPKDISECWWRLDLISLMTKLFN
                     VKEPKIIDNKTYVEYIGEFSLPTNRKIDCNCWLKVTKSNINEQSKLYIESNTLTPYIS
                     IKVALDGFDNIVGYAYNAMNKIAGIIRILDTMKIDDGMTLYQLLARSCKPSAHIEIAC
                     HNSNMVLISYYENGKYNNIWVSFPSHNKPNITIGNNYEISESCDSLEEAVIKVITEAR
                     EAK*"
     gene            complement(26780..27127)
                     /locus_tag="term2_saliva_scaffold_0_prodigal-single_37"
     CDS             complement(26780..27127)
                     /product="hypothetical protein"
                     /codon_start=1
                     /transl_table=11
                     /translation="MACIDDELAQVTYEVLETVPKSISRTMHGINPWYIEVSDYILTY
                     EDKDKYKLSLHQHGKCIYGKAIYSSHYFKAFVQKLHDSLFMSGKVVPDTSNNPWLIKV
                     RTLHNLLRSRYGE*"
     gene            complement(27127..27633)
                     /locus_tag="term2_saliva_scaffold_0_prodigal-single_38"
     CDS             complement(27127..27633)
                     /product="Dihydrofolate reductase {ECO:0000256|PIRNR
                     :PIRNR000194}; EC=1.5.1.3
                     {ECO:0000256|PIRNR:PIRNR000194};;  TaxID=1288963
                     species="Bacteria; Bacteroidetes; Cytophagia;
                     Cytophagales; Cyclobacteriaceae; unclassified
                     Cyclobacteriaceae.;" source="Cyclobacteriaceae bacterium
                     AK24.;""
                     /codon_start=1
                     /transl_table=11
                     /translation="MIVAHDLNNGIGKDGKLLWHIPKDLKHFKKTTLGCTVVMGRKTY
                     ESLPNALPHRENWILTNDKSYVPKQRFNDKVKVFHSKEEVLAEAERLRKANIFIIGGG
                     EIYKLFLDDATDIIATVVNEKLPADTFFPKLKSSEWVKVKVEADSEVVDRRHYSFKFV
                     TMKRKERK*"
                     /db_xref="R7ZNX6_9BACT"
                     /db_xref="cao:Celal_2140"
                     /db_xref="UniRef100_R7ZNX6"
                     /db_xref="1.5.1.3"
     gene            complement(27659..27925)
                     /locus_tag="term2_saliva_scaffold_0_prodigal-single_39"
     CDS             complement(27659..27925)
                     /product="hypothetical protein"
                     /codon_start=1
                     /transl_table=11
                     /translation="MEKLKNFIKREIVILLCGPLITCLVLVLCKILNHISLELYGEGS
                     LPYIMGVQAETFLYTLCIMLILGLTFVNIFLLIASAIIVEKEIR*"
     gene            complement(27913..28194)
                     /locus_tag="term2_saliva_scaffold_0_prodigal-single_40"
     CDS             complement(27913..28194)
                     /product="hypothetical protein"
                     /codon_start=1
                     /transl_table=11
                     /translation="MKSFIQIKEKIERFLATVLVILAPIGCIFAGLAWVYSYIGCTRA
                     HNSINYIIYDIIGPAILVTGLVAMVIWTPQVIWYILSYLFKRIKKAWKN*"
     gene            complement(28195..30888)
                     /locus_tag="term2_saliva_scaffold_0_prodigal-single_41"
     CDS             complement(28195..30888)
                     /product="G061 protein n=1 Tax=Yersinia phage phiR1-37
                     RepID=G4KK00_9CAUD"
                     /codon_start=1
                     /transl_table=11
                     /translation="MRITYIRLENYIGIYNGRGDDILEIDLSQNVNPIVIIRGTNGSG
                     KSTLLKSLTPINDDSNAIVPGVTGRKVIRYLHNGITYEIEYVHPIDKEGKRKQTRGQV
                     YKYGPNGKEELNPTWNVSSAKDIIYSLFNLDSNFLALSQLSSEDRGLADKRPAERKSF
                     VSSIISGIEAYNAMYKIISKKHSMYKSLIQSLTAKINRIGNKEDLDLRYNTITKQVSQ
                     AISDRDASIQRIAILKAKLDENNAEKLLEEYKTINIRYESIKQDRIVLTNTLKQSPIF
                     RHHIENIYTVEERAKLIKELERQLEQDKDNLPRWREALERTNNAHDECERKIANINTE
                     INKKKSRLETFIDADFSEEEFGRYNEAVANLKAIESDISKLDYRIDNKSEYDRLKELF
                     DMMNNFSYAIMDRYEHITREDVDTLVTRNSAFYESTLGTITKEIEACTKERISIEADM
                     GFYESLVEKTKNLELKPKDCKFTDCVFIVEAIEAEKKKPKKALITLTDRLEDVKDRLK
                     EFNNTLHLTNEAKSFMDKLEALQVVFESNKSYLSKIGADGIWKCFIESITNNTTAKFL
                     EEYIYRATNSYNLLEAKESVSKIVDSLKESAIKYNANKSIIDEINSDIDRMTKECNGY
                     EIELSDLRGERADYDLLVMETDYAIRESETNLPHLDRIQEIDLEMRELEKKANESKAK
                     RDLIKELNAKILEESAVAERCKDNYNELIAQRDDIAHNKILIDEYHKEMQEYTDNYER
                     IEAIKYYVSPNTGIQTIFIGAYMNDIMVKANELASCIFGGEFVIQPFVINETEFRIPC
                     LGSGLMNDDISSMSTSQICMLSMIISFAILANASTDYNILKLDEIDGGLDTENRIQFI
                     TLLGNLISMVGCEQCFLISHNMEYSDRVSVIDMTARPVEVR*"
                     /db_xref="UniRef100_G4KK00"
                     /db_xref="G4KK00_9CAUD"
     gene            complement(30979..31260)
                     /locus_tag="term2_saliva_scaffold_0_prodigal-single_42"
     CDS             complement(30979..31260)
                     /product="hypothetical protein"
                     /codon_start=1
                     /transl_table=11
                     /translation="MAKSMFIQVHECPECRSESLYLISLKGERTPYLSILNKHDDPHK
                     WIMDYKHDFKFKCTKCGKEFEIDWRYDVPVPIDWATQAMPKALDELTRG*"
     gene            complement(31262..32350)
                     /locus_tag="term2_saliva_scaffold_0_prodigal-single_43"
     CDS             complement(31262..32350)
                     /product="hypothetical protein"
                     /codon_start=1
                     /transl_table=11
                     /translation="MNIPATLSFSKLAEDLKNAIFKDEERYSLMPNCDYYGENARCLA
                     SWINRVFIVEDKDIDYNKVRMIIHRFPTNKLVGYVYLDTEDEKINKDEFISTIRVDID
                     DDNDYTYNEIMLINTKSVLKALQNKNYDVFISLCYELTKYIYRSATPESNQDAVTAIT
                     LYIDFMYNQLFSDMEMPHTYANKVYRTLLDTNYCNYKPVIDAIKTLSDTNACVYFLPL
                     VSELLIDSTKQPYYTEEIGKGMVSRIFEDERFELVVPMIVKDCLQNSPADKILTTTLA
                     HAPSILKYLGDDSHKEERDNLVAYIKEKVDSYVKDHPELADFKGFENNDKASYKPTGN
                     FIVPGQKLNEKAILDAKKEFMKNRNKKN*"
     gene            complement(32421..32657)
                     /locus_tag="term2_saliva_scaffold_0_prodigal-single_44"
     CDS             complement(32421..32657)
                     /product="hypothetical protein"
                     /codon_start=1
                     /transl_table=11
                     /translation="MAVKDIYHRVFIMSRQQMEELKERNNQLGLKTEFGKVIVNGVER
                     VYSDIILDMADCRYSDAVKVIEGDIRAIKHTEVV*"
     gene            complement(32673..34427)
                     /locus_tag="term2_saliva_scaffold_0_prodigal-single_45"
     CDS             complement(32673..34427)
                     /product="hypothetical protein"
                     /codon_start=1
                     /transl_table=11
                     /translation="MNNSWQSKFIADYNDKNRPKFNDVFFSKSDDAIIEDLKAMLISC
                     QRDKYFTVKILGFDTIEDYDEVNRLLIENNDNITVPIKDSYLKILKVTYYIEVNGYSD
                     TFDVYIAVPRVFEGAYIILNGNTYFPSFQLVDGSTYNNTLAKSSKVQKITLKTVFGAL
                     RMIRNFYDYQTTDGTVLNGTVYSIMSNGASYKGKKNAVDRKVPAFKYLFAKYGLYEAL
                     SLFGFDNTIFISKEPFEEEENYYTFKCQATTSRIGYVKVAKILFDNDRVYQSAVITIL
                     DNLRSLKTGYTAESLFNKDYWVISLGAHFVKNNMEYEKGLSALYSLEDQYDIVTKKNI
                     RLPYEYKSNIYMILRWMMAEFSNIRLKDNTDVTNKRIRWSEWIASLYVMKLNTGMYRL
                     NDIARRLKSDTIIKRFRQCIDIKPMYLISELQKSGIKGFRNMVNERDAILQLKWTFKG
                     PTGPGETSNKNLEGRLKRISPSHLGILDFNTSSPTEPGTSGIMCPLNQSVYDGYTFTS
                     DGEPNSWDASFNELKQSYRDAIGVKSAFELADDIGAVLEGADDGKNRAIYEMYQMGKS
                     ISLAKQSNYQPGDLIVED*"
     gene            complement(34417..35085)
                     /locus_tag="term2_saliva_scaffold_0_prodigal-single_46"
     CDS             complement(34417..35085)
                     /product="hypothetical protein"
                     /codon_start=1
                     /transl_table=11
                     /translation="MKRAICEGKLLSLYDINTDYNDYFMNDTSFMGYIDEGTGIIYPS
                     TTQTYISKNPGKAGFYKHGPFLKFIEPSDEERDNFTFDKLEHVDWDNTSSISDVVAKS
                     KEAFSLDNRLLSNVTPDNIFAPPIHSDDSPEMVGMKTAIAKKKIDLDLYGYRFGENFN
                     NDKRIFDKPSMTLNKLVTICDKTDIDAYLILKDKEGDIPNPMGEEIVVKLTNGTEEEG
                     NDEQ*"
     gene            complement(35165..35785)
                     /locus_tag="term2_saliva_scaffold_0_prodigal-single_47"
     CDS             complement(35165..35785)
                     /product="hypothetical protein"
                     /codon_start=1
                     /transl_table=11
                     /translation="MIKNLTETTIFQTWNSRLVDEVGFDVPLASFKELFRPIIFSLAN
                     FLSKVGGADITTSAVTISNTDGVFLCALLVNRTVDQENKTSFDVSFTTDKELVDNSEL
                     CQYTIAASERELQEFVNKFILEEVKNRFQTPELLYDFLRVLFSTILNYTNSLTRDEIT
                     EEGLEIDIEDTITIAVSLDEEGNRVVAIEPGTALKTYVKDDKCNQQ*"
     gene            complement(35873..38155)
                     /locus_tag="term2_saliva_scaffold_0_prodigal-single_48"
     CDS             complement(35873..38155)
                     /product="NAD-dependent DNA ligase (EC:6.5.1.2)"
                     /codon_start=1
                     /transl_table=11
                     /translation="MSDLRQVYMDILGGNFESALDPQNVYLMNHIATCALQDENNVRL
                     DDVELVLRISNALYNGTDIEVLPLEDGVYDLLLEMYKRYNPNFQVGGANIGMNSVRKD
                     KDGIAEYPNMFIPVPIGIENTYGMDILAYGNTSKFATPLSWNNGQVSDRQRDTAHKYP
                     ELVGTLDKCKFVLDHQAYTAGVAEDPNVKIFERDFIGLHFRTGVNNPNDILSMVMELK
                     YDGISIEAEVSNHVVSARTRGDLDNDRATDLTSVLYGYRFPNTIPDNEVFGMKFEAII
                     TKYDMERLKAKTGKSYTNMRTAVSGILGLANAREYLEYITLVPLGTSLHFDTREEELM
                     FMNRYFATKVSNAYKAFSGRYDHVLYMVDKFVQDVDMMRPYMTFAYDGIVVSYNDNYH
                     KQLLGRVNHVNKYSMAIKFNAMKRVTRFRGYSYTVGSNGVITPMIIFDPVEFNGTVHY
                     KASGHSYERYKKLSLRYNDEIEVAYVNDVMPYVSKLYNTNNDKNEKLYPIEPFIDHCP
                     ACGSQLVESFSGKTISCENPTCPGIHQAKMVNMMVRLDFKNFGQAAIEKLEIKSLRDL
                     FENVDETRLFNAGFRERGIAKFLDQLNEIKSRDNLDFVIVGSLGFTDIGFSTWSNIFN
                     VIPLDCLIKLSDDELSDRLLAIPGIGQRTADTILKERVIFADDLVYIYTKIPNLKHSI
                     NAKPAKRICFTGIRDANVEAALMANGDMPSESITKSTDYLVVPYKDYTSSKTAKADKY
                     GIPIVTIDELVAQLGLNIKV*"
                     /db_xref="pmo:Pmob_0996"
                     /db_xref="DNLJ_PETMO"
                     /db_xref="UniRef100_A9BJX5"
                     /db_xref="6.5.1.2"
     gene            complement(38159..40387)
                     /locus_tag="term2_saliva_scaffold_0_prodigal-single_49"
     CDS             complement(38159..40387)
                     /product="RNA polymerase subunit beta {ECO:0000313|EMBL
                     :AGH24393.1}; EC=2.7.7.6 {ECO:0000313|EMBL:AGH24393.1};; 
                     TaxID=1295595 species="Eukaryota; Jakobida; Histionidae;
                     Reclinomonas.;" source="Reclinomonas americana ATCC
                     50284.;""
                     /codon_start=1
                     /transl_table=11
                     /translation="LATSVNIVDEIKKYERRLKFPEEALGKELAEPIPTAVSGSRKLL
                     YSTQADQVMSLNTPEVPFLQTGYENEFGHKSTSFKQYHGDDLVILDKVDKFNWIPNHH
                     YFLLTYNANKNIIDVVERCSYLHITESYGYDQNTKYLDSLGIGSKIRTGDIYLKSKGF
                     DEYNNRMDGVNLLVTYAAISDTTEDAIVLSESCAKRLSSPLYHKVQIMVNENDIMLNL
                     YGNETIYKVMPDIGEEVSNSLLLATRRENKQESLFSQVYSRLMDINMNDNKITATGTV
                     VDVNVITNNPDMMESSNYTTQLRTYWKESIRFSQELVDKVDMYKDRYPNAKIGYELQV
                     LYSRAKSLLDGEKFSLDGKKAFSNIFLEVVVRENNELHIGDKITNRYGGKGVISRILP
                     DEEMFETIDGRRVEMIYNQGTSTNRLNPAQIFETEINAASAKLLRYLPMETPYEVNQS
                     LERIATFMSIFTLMQANAFREYVYALNDDSKLDLLKSMKNDGCIILSVSPIQENIDLD
                     KLVAMYELFPECEIDYAYCQLLDSNGNPRKVRTQRPLLVGHQYIVRLKQYAEDKFSVT
                     SLSATNSRNENSRNKNPGEGGHRFPNTPVRWGVMETSAMQHIGSWFNAIMLLVYSTSP
                     HARRKAKNLLTDSPFNIDVKVDSESKSRSVEVLNVYLRTIGLRIRFDKYKKVIKSIFA
                     LPSSIPHMFIEVPDADRKPTIEMVDDKKGFKIPQIIFKGDDPKPNMFINPPKEEEEPQ
                     KE*"
                     /db_xref="M4QLX8_RECAM"
                     /db_xref="mgq:CM3_02160"
                     /db_xref="UniRef100_M4QLX8"
                     /db_xref="2.7.7.6"
     gene            complement(40475..41701)
                     /locus_tag="term2_saliva_scaffold_0_prodigal-single_50"
     CDS             complement(40475..41701)
                     /product="hypothetical protein"
                     /codon_start=1
                     /transl_table=11
                     /translation="MSEDLISIVSDKMGTSSSTSIYDVLYPTGFFNVDYLNGYKINGY
                     HKDGTKFSYDAFGIVDGSFNLVVGRTGSGKTTAAIQWGANIIRRFEKARMFIASIEGG
                     ITINRLEALTGWFGDDLFKRVSIRNSGLNVESIYKEILSIYDAKMANKEEYLYDTGHV
                     DSRGLPIIKMVPTVYVIDSVANMVPERVANRGEMGGQMDATAIAKANTQFIKLTMQLL
                     KTANIIVLAINHINKRVETGFMPTKNDIPYLKQDETLPGGKAINYDANNIFKLDDKKI
                     KEESFGFNGKEIVVQMIKSRTNKANMTTPLLLNFDIGFDPYFSLLLLLKDTGRVKAKG
                     AYMQLDEHADMKFTNKKFTEILFDNKDFQKVFFEAAKEECRKLLTPTKTLTESVDNTL
                     SNDVMALFRAMDQVEE*"
     gene            41938..42120
                     /locus_tag="term2_saliva_scaffold_0_prodigal-single_51"
     CDS             41938..42120
                     /product="hypothetical protein"
                     /codon_start=1
                     /transl_table=11
                     /translation="MSREFLLSLCSQIPELEARRLASESIPVGTESGEYLPDKDTPIV
                     RMVPPWRMRLYHKYGV*"
     gene            complement(42179..43105)
                     /locus_tag="term2_saliva_scaffold_0_prodigal-single_52"
     CDS             complement(42179..43105)
                     /product="hypothetical protein"
                     /codon_start=1
                     /transl_table=11
                     /translation="MKGIYFNNLKNPALDPIVDTMELNMLLDDPSEAEKAEIRDNFVN
                     EVMSKGYNEDELKLFIFNNFHEFVKYSYEVPEVAKLWEERPMVPKLIKQLLTKYTPGF
                     SFNKLDRIYINGVIYNHNVVHQNDEVPGMVTEILNDLGMTINKDVCEILDSIYYLPRQ
                     FYTMAVIARFSDVREEINIRRILFLLMITYEYNTTTVDDIRIILEALFYGEMTPLFII
                     NMLDTHRSEQWYNYRYRAAEEDTTFALYRIVNAMPKHIIKDTLLKYSEVCVARQLKLD
                     DVKWTLVNLPLDDYRELAIIADTLKNDGYYLP*"
     gene            complement(43130..44392)
                     /locus_tag="term2_saliva_scaffold_0_prodigal-single_53"
     CDS             complement(43130..44392)
                     /product="hypothetical protein"
                     /codon_start=1
                     /transl_table=11
                     /translation="MKAKLIGIGAAGNKAAMHAINQGVFDRKDVLLLNTTQKDMKDEF
                     NDINIVFGDNRGGCGKERDMAKGLAMEALRADLFKLDSFPDPQDEAIIIVSSSEGGTG
                     CGASTIVAKYCKQVLKMNVHMFVFTGFEQDARGIQNTVEYFQELSDEYTVQAISNKKF
                     LDGIRSKQDAERAANQEFTQRMAVLLGQDLVESDQNIDDTDLYKLSTTPGFMTIEKAK
                     IASIKNTEDLYKELRKMLDYSKSLEFKPTAKRIGVIFGLVPAAQNMDLNTDVLRERLG
                     EPYEFFTHIQDAEPGKEFIEFIASGIKMPIDEVNKAYQTYLERTSKVDKSKDSFFDEA
                     SSMTINKEDGMFNFDKTGPQNISKADKDAFFADAKPVKPRVTVSAKDDFFNQTTEKVT
                     VSPTVEVPEEPVKPKRVIITSNGITKDY*"
     gene            complement(44527..44658)
                     /locus_tag="term2_saliva_scaffold_0_prodigal-single_54"
     CDS             complement(44527..44658)
                     /product="hypothetical protein"
                     /codon_start=1
                     /transl_table=11
                     /translation="MADNKYGVINEVGDLGLGFQELNDNDQKVLQEQLKQEQDKDKK*"
     gene            complement(44681..45190)
                     /locus_tag="term2_saliva_scaffold_0_prodigal-single_55"
     CDS             complement(44681..45190)
                     /product="hypothetical protein n=1 Tax=Flexithrix
                     dorotheae RepID=UPI00036CC7B1"
                     /codon_start=1
                     /transl_table=11
                     /translation="MEIDGMPEIKLSSVSAKKAVSPLREEQEPQLTVFLGGTCNGSVW
                     RNDLLRMLTDKVKAFNPVVSVWDERAKFEEKYHRDHDDVRLYCITPAMSGVYSIAEVV
                     DDSNKRPENTILCVLYSDFGGDFTYTNHQLASMKALMDLVESNGVKVFDSLYDVAVYL
                     NNRAEHIAK*"
                     /db_xref="UniRef100_UPI00036CC7B1"
                     /db_xref="A0A0F9BFB2_9ZZZZ"
                     /db_xref="fli:Fleli_3273"
                     /db_xref="UPI00036CC7B1"
     gene            complement(45597..46838)
                     /locus_tag="term2_saliva_scaffold_0_prodigal-single_56"
     CDS             complement(45597..46838)
                     /product="hypothetical protein"
                     /codon_start=1
                     /transl_table=11
                     /translation="MFIYNEQYFGKTPSLIKLESIIGDIRKQKYKNDTVVESKELAKV
                     MKNQFGFANTNFLVDFTTAKNAYTLVFRDKLNGMGKPVFKNGTYQFNPKDGYDLNVYF
                     SYGLLCDTSFTNEELVAILLHEIGHHFSAKAAMYEYNLPSIKNLVRGMTDMNKAIYNL
                     TNGAKEDIRNISDANIMAGIQQAFNGLDCRSALAYINNGVVLVKDAILNGNISDAFKF
                     LTGDKTVVNKVMNTKFDQSVKNLVSEYDNEEEKSDAFATIYGYGPALTTALTKLESNK
                     LDTRQSTTESNVLEWILKFYVTFGIIGVFEFFIDSMAHIDSSKRTLAALAVLNQELKT
                     ANLTPKQRKRIQQDIIDITKDYESYLEAKQALFKKTGYVKLAFVYNKILFLYHTKFNS
                     DRNLESYQQLLNLYRMASSRS*"
     gene            46907..48094
                     /locus_tag="term2_saliva_scaffold_0_prodigal-single_57"
     CDS             46907..48094
                     /product="hypothetical protein"
                     /codon_start=1
                     /transl_table=11
                     /translation="MKQDNEVILKKIYPLIEQAISRRVSQYKQYISKFIAARAEDLYA
                     IAPYRRIYFTDNDRDEFFRMLGIQRSVIQRELRNTFYFSIPSFNPAAAKDETTIAMLC
                     IVRFFLMNRKKYYKELDLSLVNIAFSGSFYPSIHYGSFQVVQPIEYKHVMDYVVNNKM
                     SAKYDLKVKGNVFSAVRSIATTWAETYQDKFEDFDDEDIKDIVQQLHTRIKSFMKNIA
                     TLYYEAFENRNEYLNYASDDYSEDNYRLADTDSLMAERVIDKTVQAISTMGVNYSYCK
                     MAADVNVSTDEIKAIIEWILKNDTKSLTEVKEFISLLVYLFFQSTDKKDVKRVEFVRF
                     TTAPRPNSKVKEVIRSKEILERWLMNGSRRYHVRKNRAATKASYQRSVLMYFALMIHF
                     SNL*"
     gene            48105..48824
                     /locus_tag="term2_saliva_scaffold_0_prodigal-single_58"
     CDS             48105..48824
                     /product="G203 protein n=1 Tax=Yersinia phage phiR1-37
                     RepID=G4KKE1_9CAUD"
                     /codon_start=1
                     /transl_table=11
                     /translation="MTPQRKKAEKMVFDVMLAMDPSGKVTDYYKKIFSDMSDKEFTKF
                     VSGKYPFRFITRVFEIEPTMDQVEKAADVMGVPILEKVEMPYIYTDENGHGATSHEAL
                     VGYLHLKRMKQFLTKKNAISTNIAMRDNKTGMLISHDKNGITSDREMESLVVSGMDAT
                     IKELSRARADSMEAKQAMYNTISTLGYITQDDIPDDPSDPMSKNLLNVYMLGAHLSTN
                     LINIGNVTPLTLSGKKISRRE*"
                     /db_xref="UniRef100_G4KKE1"
                     /db_xref="G4KKE1_9CAUD"
     gene            complement(48874..49257)
                     /locus_tag="term2_saliva_scaffold_0_prodigal-single_59"
     CDS             complement(48874..49257)
                     /product="hypothetical protein"
                     /codon_start=1
                     /transl_table=11
                     /translation="MAISVGIKRVGVDHNHNQYKYTVLSIDEIKAQTDSLIDLLDRCK
                     PILTTQKVLTALRSDKVVNYPLGHEYTILEMKKQVSAIFANIRAKYAHNGLGFKIETI
                     NKIESSVKYRIMCIMKDAYKIQNQK*"
     gene            complement(49757..50692)
                     /locus_tag="term2_saliva_scaffold_0_prodigal-single_60"
     CDS             complement(49757..50692)
                     /product="hypothetical protein"
                     /codon_start=1
                     /transl_table=11
                     /translation="MKQQNVIEKLTRYGLLSPDDRNKLMNNVKREIGIGVYISGVAYA
                     LTLNFDSEKNLTKVKLTPQLDRDDPSFAINAHIMNGDSIRTEAFSYLISAAHDIVLKH
                     KLSISSDENRLYKYYFKNKEYTLYLDGSINYEFGWEAVSRDDKYYISAKQAGYGEYTY
                     QLYLNKGLMPSASTGIYEATFINLIDLLTHVKYLYEEAKTDVNDKGDTNFLEETLEYL
                     EYLKVSTDDVICVVYGDSYMSWDVFAKNADFRYDSGFGNIEISDEIFIYTRDYIMYRH
                     EYDGSEEWRSVKTLDSIIFKKTQISNDTEVNFRAE*"
     gene            complement(50670..51272)
                     /locus_tag="term2_saliva_scaffold_0_prodigal-single_61"
     CDS             complement(50670..51272)
                     /product="hypothetical protein"
                     /codon_start=1
                     /transl_table=11
                     /translation="MKQQKVIKILDDLGIITVTEDSTYNDKRECIYADIDILCIKYLL
                     SLEFDDLTNLTSVKLAPKANDLVAPAFIASTANSTRVISTKVFKIFLSKVFSTLIKHK
                     IKLLRNKENRFYKLFNRRTYTLHIDDGTELNWEARSKDGCYIIYANQAGYGQLFYSLY
                     ETPKPNSGDCFGQSLGSYVYLDSLLDFIVDGDKNETAECD*"
     gene            complement(51328..53679)
                     /locus_tag="term2_saliva_scaffold_0_prodigal-single_62"
                     /gene="gyrA"
     CDS             complement(51328..53679)
                     /gene="gyrA"
                     /product="gyrA; DNA gyrase subunit A (EC:5.99.1.3)"
                     /codon_start=1
                     /transl_table=11
                     /translation="LAQEIKVNTLDKFREDLKLYAIYIAKHRSVPDFRDGLKDVQRKI
                     LYSMYADFPQNTNRTFKSAGIVGEVMKSYHPHGDSAIYQSIKPMVNWFECNVPLIRKQ
                     GNFGNFQGDGPAAARYTEVALADFAKEALLDELDGVNGSPNIVDWSPTFDNSKVEPDF
                     LPAKIPLLLINGIFGIAVGFRPEVPPHNLGEVIDATIKLLDNPNAHVVLIPDHNMPCD
                     IIETDFKKISNNGFGSYRVRGHIDIGTYDKKPALFIHSVPNSVYLGTITDNIDTLVSE
                     GKLPQIINSFENHTPTKLEHILVLKPGSDPNFVRDTLFANTSLECSYRVNLQVQFNGN
                     IHKLTYKQYLLEFLQFRKITKLRLYYNLLQRAKTKFHEREAYITLLKSGEIDKIINMI
                     KKRKDREDQPIIDYLVTKFKITPLQAKTIINTQIKNLSMGNLNRYIEEAKELKAKMEE
                     CLVRIHSEEALNEEIRNELLYFKKKYGVPRRCRVISKDDINNIPEGKFNIVVTESNKI
                     KKYGVNEPLNLNRGEPCSAFILNADNRDNLLMFDGFGRVFSMPVHKIPLTGKGQNGTD
                     ALSLNKKMTSIVTNIISESKVKELAKSKAYTMVVLTQAGYIKRLELDDFCSVASGGLI
                     YSKLENGDKVQSIVITQNGDNQIITYSHKKALRFKSDDIPVLKRATRGVKAMNTTDNV
                     DGMSVVFGGCTNAIVVTHNGYINKIDISALPMSSRARAGNNVIKLGRGDAIRDILIVR
                     DIDVVMIESATGKEDVAVRDIPLGSSISKGNRVPNLIRVVKRI*"
                     /db_xref="tro:trd_0652"
                     /db_xref="UniRef100_B9KYU8"
                     /db_xref="88207306"
                     /db_xref="B9KYU8_THERP"
                     /db_xref="5.99.1.3"
     gene            complement(53802..54194)
                     /locus_tag="term2_saliva_scaffold_0_prodigal-single_63"
     CDS             complement(53802..54194)
                     /product="hypothetical protein"
                     /codon_start=1
                     /transl_table=11
                     /translation="MRNNIKPNRKPATKLFELTLPVTYSGKLSNEVTDWLVNTLETGE
                     IFDIVEVNVFGKRNVFTQNKEALGSVIVGSVKESGFKDNMLSITILTGERNYEIIKNM
                     KQADAFVFVRPNNKGGYKITKININEIQ*"
     gene            complement(54211..54414)
                     /locus_tag="term2_saliva_scaffold_0_prodigal-single_64"
     CDS             complement(54211..54414)
                     /product="Deoxyuridine 5'-triphosphate nucleotidohydrolase
                     {ECO:0000256|SAAS:SAAS00071038}; EC=3.6.1.23
                     {ECO:0000256|SAAS:SAAS00071036};;  TaxID=936588
                     species="Bacteria; Firmicutes; Negativicutes;
                     Selenomonadales; Veillonellaceae; Veillonella.;"
                     source="Veillonella sp. ACP1.;""
                     /codon_start=1
                     /transl_table=11
                     /translation="MITIMDFYNNESNEGNIAIKIKNNGTEPLYLTKDEAFAQGIFVK
                     YLTTDDDDVTEVRTGGIGSTTKN*"
                     /db_xref="J4RR48_9FIRM"
                     /db_xref="UniRef100_E1L8Y6"
                     /db_xref="vpr:Vpar_0770"
                     /db_xref="E1L8Y6_9FIRM"
                     /db_xref="3.6.1.23"
     gene            complement(54641..55282)
                     /locus_tag="term2_saliva_scaffold_0_prodigal-single_65"
     CDS             complement(54641..55282)
                     /product="Uncharacterized protein n=1 Tax=Coprococcus sp.
                     HPP0074 RepID=S2YAD0_9FIRM"
                     /codon_start=1
                     /transl_table=11
                     /translation="MARKKEIAVRQCDTCGADIKIYNKARLKNKNIFCSKDCEGRFRR
                     FWGLNMKCPICGKYFHRSPFDIKKYNNHTKCCSRECLAKYRSLKYDGENNPNYGNTLT
                     KSKLWVGDLIIHCGYYWRYAPDHPLNINGRVREHRLVAEKYLMTDDQSIIIDGKRVLN
                     PKLDVHHINENKLDNRPENLLILTRSEHQSIHSRNRCYKKIGVVKSGELQETP*"
                     /db_xref="UniRef100_S2YAD0"
                     /db_xref="S2YAD0_9FIRM"
     gene            complement(55293..55553)
                     /locus_tag="term2_saliva_scaffold_0_prodigal-single_66"
     CDS             complement(55293..55553)
                     /product="Deoxyuridine 5'triphosphate nucleotidohydrolase
                     dUTPase n=1 Tax=Mycoplasma penetrans (strain HF-2)
                     RepID=Q8EWV1_MYCPE"
                     /codon_start=1
                     /transl_table=11
                     /translation="MARKFHLVSTAPEGTLLPKRSTKHSAGYDFFSPIDAEIMPGATL
                     NIRTDIKVEMNEDEVLLILPRSSYGYKYQMSLVNTVGVIDAK*"
                     /db_xref="UniRef100_Q8EWV1"
                     /db_xref="mpe:MYPE1000"
                     /db_xref="Q8EWV1_MYCPE"
     gene            complement(55553..56488)
                     /locus_tag="term2_saliva_scaffold_0_prodigal-single_67"
     CDS             complement(55553..56488)
                     /product="hypothetical protein"
                     /codon_start=1
                     /transl_table=11
                     /translation="MIIYYADTQDGRLAAHLILQNPEKVLIDEEKRLDPEYCLLNDIN
                     DSRDIKLLPYIFKPNASILDRANENEAVICVGVGFNINNEVSLRRFDTMVNKARRVVF
                     IDYLPKSKILLEKYKDNEKIDFYYYEYECLSSIVWYIIMGKNESIPLINGINQYIHKP
                     IPDTKAIYQKMYIATLFSDPQDVVWDNLMNETEEEAKYRYKTIAYAYDYMKQRLQIDI
                     DRGVYYSYIGDLKVRCMSVQDAEYIPSVLYHKSLVTINWIYDGDSYLYKVYADFDDFN
                     CAEFAAKFNGTGTKHYGVFRSDDLLLYPHNRSRRN*"
     gene            complement(56501..58885)
                     /locus_tag="term2_saliva_scaffold_0_prodigal-single_68"
     CDS             complement(56501..58885)
                     /product="DNA gyrase subunit B {ECO:0000256|HAMAP-Rule
                     :MF_01898, ECO:0000256|RuleBase:RU003363}; EC=5.99.1.3
                     {ECO:0000256|HAMAP-Rule:MF_01898,
                     ECO:0000256|RuleBase:RU003363};;  TaxID=392423
                     species="Bacteria; Aquificae; Aquificales; Aquificaceae;
                     Hydrogenivirga.;" source="Hydrogenivirga sp. 128-5-R1-1.;""
                     /codon_start=1
                     /transl_table=11
                     /translation="MAKITKEMQDNIANYGDDFLTLTPTEGVRQNIGTYLGYSGNRGF
                     INMIREIFQNSADELMKKDSPCDEIWVYYDERNHEVTIQDNGRGIPFDIMVTAFTSQN
                     TSTNYEKKPGAFSSGRHGLGSKATSACSEHFVVKSYRLGKGQEMSLYLGDPETAKVKS
                     IPNKDNYQGTIITFNPIHTMPTKKQGYNGYQAGKVIMGEITTTWQDVLDLLESLIPLL
                     DIGAKVNYFGTDANGKCHKVRIVNDKGIAGILDSLATKPMIAPIHISKLKEDGQMKAD
                     ILFTFDSTKADDIFAGYANFCPTPSGTHIKGFVEGLTKFFRDYMNKYFLGKNSKLKIT
                     NADILSGLCCVNSVYHLYPEFTGQAKEIISNEDLVPFVKDITIDGLDQWAKTSSSDLQ
                     KLCKYFKEVAELRTKNEAGRVRIQVKNASAITGLPAKFVRPKGKKHNELFIVEGDSAA
                     GNARNRRDNDSQGIFPIRGKIISALAKKKEDVLKNEEVASIISIIGAGYGKNFDISKC
                     NWERIVICTDADPDGAHIRTLLLSFFLLYMEPLVLDGRVYASVPPLYGGKIDGRNFKY
                     FTDRTEYNAYLQKQFSKNHKVTLPGKVNFTNNQLIKLLNSTEFYIERLESAANSFAIN
                     PYLLEEILLYVGKGLSFSQFKSKITKNHKYLECKNDKGNWTITGLYEDNKYQTIYIND
                     RLLSFFETMHYKLVTDIISSQPSHYVVDGETMSLYGLLNKFKELAPKNITRFKGLGEM
                     NEDQLYDTVIGKDKERVLEQYTVEDIKYEIAKIREIDSSKMDLIAGLDISNYIF*"
                     /db_xref="A8UW73_9AQUI"
                     /db_xref="UniRef100_A8UW73"
                     /db_xref="tid:Thein_1004"
                     /db_xref="5.99.1.3"
     gene            complement(58965..59696)
                     /locus_tag="term2_saliva_scaffold_0_prodigal-single_69"
     CDS             complement(58965..59696)
                     /product="hypothetical protein"
                     /codon_start=1
                     /transl_table=11
                     /translation="MANDCYQNVAFYSPVREEIEILRDKLISLYNDKKCWLPYALKDL
                     GLWETEEDFAKLSDDCEDGTTLRGEMVWPPDDNEIWSTTLPDGTLAWYFQTEYCNKWT
                     YITTGFNILIDKIVPNSSIKFVYYAEEPGFAIYDTNDKDHIIFDDTVNVDLGWSKKEE
                     GKDKPEYFSICDNMYYPQTYKDVPKYLNDVLRDEFNIKDVKPFVPSMFCKPGESIETS
                     FMEYIEEELGGTIEWCNIQPFNYVD*"
     gene            complement(59770..60759)
                     /locus_tag="term2_saliva_scaffold_0_prodigal-single_70"
     CDS             complement(59770..60759)
                     /product="hypothetical protein"
                     /codon_start=1
                     /transl_table=11
                     /translation="MYNQNTGFANPTFNTAQMPVGNYAPVTPTDPMTQADRELLKPQQ
                     KASFSLEIPPEKEAWAKCPHKDHTGFLTVADGKGWVRCTQCGERIPTTPYSDEEVQNA
                     VRTMRHIWQQIKLFSITLPAEINTEFMMSLPIAEKSLDLYHLAFKNFDDVSRGMSRAQ
                     NVQPQQAVRPDAFTSFDNILNGNVQPAYANPWGAQANPNFYNMANGGYYNAQTMNGQM
                     PVQTMPQQQWQQQNQAPFGYNAQPPMQGMPNQGQGQMMNQQQQMMGGQAFNPQAQMQQ
                     PPVSPVQQLQNQQAMVANANPFNANASVGATVPGPAVAAPQKETITTDTISLG*"
     gene            complement(60911..62395)
                     /locus_tag="term2_saliva_scaffold_0_prodigal-single_71"
     CDS             complement(60911..62395)
                     /product="Uncharacterized protein n=1 Tax=Sorangium
                     cellulosum So0157-2 RepID=S4XY80_SORCE"
                     /codon_start=1
                     /transl_table=11
                     /translation="MEKTAVKLVRDKRKAVNSNHDTPVSGMLVYGDNNHKYNLGFVPT
                     IWDDNNEVLIVAHQNSDPSTDTYREPFQLTVVPYEMIQYLHINMDLQNARAIMKEFGF
                     EEKIINLFLNEQAPTTDMYAFGAVRKGELDEIYKLREEQERQAEAALMRLRNEQRSRG
                     IGVPTYDLANNPKDVPMAGPQTAPSAPVADTTSDNVPVVQYRLDDPLYDPTAVHSVTR
                     DINDSYPYPTPHVPDLKYLGVHVDETNTDTILPVAPTPGPAPVTPPVSPTPGHGTSGT
                     ATPVSPTPSSGTGSTTTPVTPGSSSGTGSTGTTPATPSPTTGTGSSTTSPVTPSSGTT
                     HTPSQGQGGSGTPVAPTIGTTVPVTPGSTATPSPTPGVSTPTPIVAPPSIPVTPAATP
                     VNGLSANGAIDLFTKLNKIISDKLAGHTIATTAFDAITPEYTTTSSDQVSKHDFNSAL
                     AALSTTLANIHGGTAPSITVAEDANPVDHVIVDNLIATVKTMVS*"
                     /db_xref="UniRef100_S4XY80"
                     /db_xref="scu:SCE1572_24820"
                     /db_xref="A0A080Z526_PHYPR"
                     /db_xref="S4XY80_SORCE"
     gene            complement(62722..63504)
                     /locus_tag="term2_saliva_scaffold_0_prodigal-single_72"
     CDS             complement(62722..63504)
                     /product="hypothetical protein"
                     /codon_start=1
                     /transl_table=11
                     /translation="MYNPNIEVDPKYNITANSEAYKMGQARAEEHIAFFRQNNQPIMV
                     PSFPTEPTSEAEIYFRRGYEDKFKEETGLTKQIITGTKPFDARLAKGKKGKKRKNCID
                     REINNNKQNKNFLLYYGDKAIKEYTRLAKQVITDFTHANIDCNMYVEVFTNERFIDSL
                     LQAAQLQAYFYGRNVQYAETFKHVCMEKGEEFNYYDDGFLNYYRALARINQLVYTALV
                     QFRDYLKQGVFQPEILNQVQEKIYQERLGLHARDPYEKMRIR*"
     gene            complement(63506..64021)
                     /locus_tag="term2_saliva_scaffold_0_prodigal-single_73"
     CDS             complement(63506..64021)
                     /product="hypothetical protein"
                     /codon_start=1
                     /transl_table=11
                     /translation="MPYNNNIKGVSNKPIRSMFVKVEDEPKEKEYVDPQDRKYTLFIY
                     FIEGYDQEKTFEFITGQDVVREYVIANVDIIDFEESLISNWSIKPEDPVNGFRSLKDF
                     ILYLEDLGDEDGNYIYNDGFRLGDYLDSLHEIQNMSETERQNYENAVHLSQPGSRLLQ
                     AVTSLNEGEEI*"
     gene            complement(64058..65254)
                     /locus_tag="term2_saliva_scaffold_0_prodigal-single_74"
     CDS             complement(64058..65254)
                     /product="Uncharacterized protein n=1 Tax=Bacillus cereus
                     BAG1X2-2 RepID=R8F7Z7_BACCE"
                     /codon_start=1
                     /transl_table=11
                     /translation="MKFQLNPGQQAVVDAAVNWFNNSSELVFQYTGAAGTGKTVVLFE
                     IINRLGLSIDELLPMSFTGTAAIVMRNRGLFTAKTIHASIYEPVEQIQYDGLGRPIMD
                     PYFNKPKVTTKFVKREQLDGVKLILIDEASMTPKSMVKDIESFGIKIIACGDLNQLPP
                     VADDPGYLVDGKVHFLTDIMRQGENSGIIYLADRAIKGLPIHYGTYNNAVVIDEDMLT
                     DDFLIQSPIILTCKNATRETINDYLRDLRGVKSKLPMHGEPVICRKNNWSIECDGINL
                     VNGLRGTVENFPDVSSRGSERNIFKIDFRQGRLLFRDVKCDYEYFNADYDDKNRLRNS
                     PYSPGNKIELAYAITTHLSQGSQYYSGIFIEEWLRKDVMPNLIYTGITRFSDYMIYVK
                     RKPKFY*"
                     /db_xref="UniRef100_R8F7Z7"
                     /db_xref="R8F7Z7_BACCE"
                     /db_xref="bamy:V529_20730"
     gene            complement(65254..65559)
                     /locus_tag="term2_saliva_scaffold_0_prodigal-single_75"
     CDS             complement(65254..65559)
                     /product="hypothetical protein"
                     /codon_start=1
                     /transl_table=11
                     /translation="MKTFIGIVIAIILIGIGSFIYYHTDLVRQETSDQKFNVAVAQNN
                     TSLQEYTPAVGDTKSMLYKTKYATYGIDNMTARGYQLLTVYTDDRHYETFVVFKRVR*"
     gene            complement(65561..65851)
                     /locus_tag="term2_saliva_scaffold_0_prodigal-single_76"
     CDS             complement(65561..65851)
                     /product="hypothetical protein"
                     /codon_start=1
                     /transl_table=11
                     /translation="MIVFLTVIAFFVASCGIDTRSDAEKAPDIAIMINDRSLEKATPD
                     IGGIKLVRYLPVSVDAGIADMESRGYKVKQITDVPNTLFQSSAITVMYERVK*"
     gene            complement(65865..66155)
                     /locus_tag="term2_saliva_scaffold_0_prodigal-single_77"
     CDS             complement(65865..66155)
                     /product="hypothetical protein"
                     /codon_start=1
                     /transl_table=11
                     /translation="MKKFVFLVMIMISLVSVTGCTTSFSSTHDRAVDLNEKALKDLTP
                     AINDTIVVSYSYDDEVNHGIADMKDRGFKIKGVTTRSTSYDGRTVVVYTRVQ*"
     gene            complement(66157..66480)
                     /locus_tag="term2_saliva_scaffold_0_prodigal-single_78"
     CDS             complement(66157..66480)
                     /product="hypothetical protein"
                     /codon_start=1
                     /transl_table=11
                     /translation="MKQILETQEKLNKYIMYAVFTGLAIITAITIAGAVFGVFRSHDN
                     GRTAQIRPILEEHIPPVGGQVAVTYDYPTSDAINNMIAQGYTVETIIYDNFKDQAIVV
                     YKRVK*"
     gene            complement(66483..67019)
                     /locus_tag="term2_saliva_scaffold_0_prodigal-single_79"
     CDS             complement(66483..67019)
                     /product="hypothetical protein"
                     /codon_start=1
                     /transl_table=11
                     /translation="MGSMFVSVQKFPTYTRQEFEKDVFYTCGLVYNPAKSLQIMFETD
                     VGQLIPVFIKGRPLCFEQDAQALTIQNPVIYDPLNNVAIMKTLFDMYLDLVQESPTVV
                     TYAKVNPKKRDIKGQVQIVMDNGVTYSSGIYYNDSLKYMDCINYLCGYDTSNLKEIDF
                     TQSEMEAIKERSRAKRGQ*"
     gene            67072..67440
                     /locus_tag="term2_saliva_scaffold_0_prodigal-single_80"
     CDS             67072..67440
                     /product="hypothetical protein"
                     /codon_start=1
                     /transl_table=11
                     /translation="MNEYNTNTDFQHTEIGILTSPCDKYKPGFQTFYLPSLNPMNLKS
                     NTKQTINVQPSNLVNKEPIKGGKIQVGSNILVEMPKEVARQYPYKYIPPGTRFIIGFP
                     SGDITKPIVIGRDYDAYRDK*"
     gene            67421..67846
                     /locus_tag="term2_saliva_scaffold_0_prodigal-single_81"
     CDS             67421..67846
                     /product="hypothetical protein"
                     /codon_start=1
                     /transl_table=11
                     /translation="MPTEISSIQEFISMKPMNNSDFHAYSYYMKSSSKGTLEIPFRNL
                     ITTDYLDDFKREAYKITLTDEEFRKYKYKPKLLANDIYGNSEFHYIILAINGLYSIKD
                     FNKKTIYLIPKKELLNLLSYVYASNKKYIDSYNYSHDIT*"
     gene            complement(67887..70085)
                     /locus_tag="term2_saliva_scaffold_0_prodigal-single_82"
     CDS             complement(67887..70085)
                     /product="hypothetical protein"
                     /codon_start=1
                     /transl_table=11
                     /translation="MARGNELNNKFMIEWPNLVIYVRYVFQTLYRQDNREILATLLKL
                     MNKMDPEKVYDIKTQEKHINVFKFLKALLERRLNGNKDKDLLIEVCTDGLIKKHLPLN
                     QIDNPLNSSDFAVIEQRIYSDYENYSVITYMAQAHDKFIELTTAGSQLEREAVLKDMR
                     LRLRDIGTTLRQTANTATGSETFSLTDSDVFIRTMGNVYDRLHNPSTKLKTGMQAFNN
                     IISGGFENGRIYLLFGLPGEGKSMTMLNLALQLKKFNRQYQPKDPTKRPCIVYLTMEN
                     SLEETIERAHGILVAKDFDKRLSLEEMTEQFKNSGFAVTDDDPIDIVIKYIPANTVDT
                     DYVYALYDELADSNKEVICMVQDYIKRIKCRDFDILGKDPYMALGSVVDEFKQFAIDK
                     DIPVITASQLNREAAKAIDEGRKISRNNLVECVGRNNIGESIKILENIDSGIIIIPEK
                     DAADNPYMGFSLIKSRYGTNAPKRFYHPFNPEKPVELLCDEGCTTPVHRLTMTDLSLA
                     AQNAESVRNTKPEEVKSAESELKSTDPKIPVKEEPTEEAKPVDKEQARLERQKKKMTP
                     EYSGTLPSGTKAIARGVNPFAIAKLEMTVDKFNQDKINGFKKSEYTDRSLDMIKYNLE
                     IPVNALESDICPYIPPEEFDEMVYVRKGRANEALDRAQAREYLNLIKKWSPRQGEFKS
                     PSMFVALPNQSLLSVGYFAEQHGMKDKIKPMFRSAEPIPMFIEEPKYDIG*"
     gene            complement(70101..71294)
                     /locus_tag="term2_saliva_scaffold_0_prodigal-single_83"
     CDS             complement(70101..71294)
                     /product="hypothetical protein"
                     /codon_start=1
                     /transl_table=11
                     /translation="MKNLSRRKLLHTQRTNTREIKLGRGGERPMKDSNLFIEAHISDI
                     HFGVIDPKITYKILSEQFTNVIANINDLDLVSINGDLFHHKFMGNSDAIFYALKFVDE
                     LVAVCRNKGCTLFILHGTPSHDANQTKLFYQYMNDNTVDVRVIETIRFEYVNGKKILC
                     IPEMPGLGKEYYENILYTETYDSVCAHGTIRGAIYGRNAEDLDAPSPVFSMNNFILSN
                     GPVIAGHVHVPGCYERDWYYCGSPIRWNFGEEQPKGFVILVHNTYTRQYYVKYMQIKS
                     FRYDTINIDDMIASDPVTIYNYLMDLKAQGIDNIRIELTADHPNINILRDKFRNDGSI
                     KFKCDFKNDIIRQQANEVSEKFKEYDYITDKNLSEYEILTRYINNNKGYTFITTDQLI
                     DLLKE*"
     gene            complement(71341..71886)
                     /locus_tag="term2_saliva_scaffold_0_prodigal-single_84"
     CDS             complement(71341..71886)
                     /product="hypothetical protein"
                     /codon_start=1
                     /transl_table=11
                     /translation="MVRKRYSNVKVSDNLKAISEDNEYGNLILHKKYGIIPYFKFTRY
                     LSKLRKHSPSYKELRAMACFIRIAKLIFFYTPGDRLDKSDMGLSEYRLDVQFKDDDVI
                     ISYFPKPHIKITITLSYLEDINIRIYNYDEEKEQTNVSFSDGNASIECLEDEQMFINI
                     IRPLMGGFCNILEYYYNAKTE*"
     gene            complement(71915..72076)
                     /locus_tag="term2_saliva_scaffold_0_prodigal-single_85"
     CDS             complement(71915..72076)
                     /product="hypothetical protein"
                     /codon_start=1
                     /transl_table=11
                     /translation="MTDDNKDMCINVLEIMFDYVSDYTHKVPDMDKKDENGNNAHLLN
                     IMELHGVEL*"
     gene            complement(72063..72728)
                     /locus_tag="term2_saliva_scaffold_0_prodigal-single_86"
     CDS             complement(72063..72728)
                     /product="hypothetical protein"
                     /codon_start=1
                     /transl_table=11
                     /translation="MDYNKLLLDAAKQITSVTKKSSNEIANSFERFINENIPEELIFE
                     SPKICLAYIDRLNFKNKETYQAFRHSVCYKDVLASINSIYIPIDLKTIKDYEVDYILR
                     NPYVYRDNQDIIDYIIQYVETIYMGLDEYVKFIKFLIIARGFFNTDLDVMSIEPAEDL
                     SLLPLYTALGILVSKSAPSEKFLFDNPQEMKQAFDKVVEMGIAGQYVVDTIFKEMNKY
                     DRR*"
     gene            complement(72715..73221)
                     /locus_tag="term2_saliva_scaffold_0_prodigal-single_87"
     CDS             complement(72715..73221)
                     /product="hypothetical protein"
                     /codon_start=1
                     /transl_table=11
                     /translation="MNIDQFLIDSEELIRSLYKTTKDLDVLIKQEEPKAIVNGEPVYD
                     GDGYFYSISGDTKGFAQLYAMLTNVEPSDIVFYMIRNQHLSDRFLDFDMNDKFKVRVY
                     ADTLVERLTIRFTDKAGQTQTMAFNTKYVIDLYTEELKQLFYSAITCALLIYYSNQYV
                     EVTEDGLQ*"
     gene            complement(73223..73519)
                     /locus_tag="term2_saliva_scaffold_0_prodigal-single_88"
     CDS             complement(73223..73519)
                     /product="hypothetical protein"
                     /codon_start=1
                     /transl_table=11
                     /translation="MERQLLYPVTEDIKQLALDILHKMKLTQLYEANAYSFDTPYGVF
                     NATAQEDNGYLYVRTSCERVDHVVSWYSAERERYTQEDLEILFIAMGKIYAKGF*"
     gene            complement(73551..74414)
                     /locus_tag="term2_saliva_scaffold_0_prodigal-single_89"
     CDS             complement(73551..74414)
                     /product="hypothetical protein"
                     /codon_start=1
                     /transl_table=11
                     /translation="MENKKRITEEDLFKDLDLNIDDLFTVNDVFKELTSTRYGFYHVA
                     TILCAGIHGLLTTSYIIKDLEAFTLDSYQNMKYHFEDDDGTFGAAMAVNAKTGEEVDF
                     ALGFLNVDDYDIKEFLLKEDLEEYLERKESTGCSFGEAIGTDVLLINIRFAHKRIVAM
                     FDSRNERLILLGEKENHELDTLNPKDEHKLYYAIMSSILSIFVYMDMEDSKYRVYDKD
                     SAFKRLDELITTCDDDEVKALFGKFFLEEVTRKDSASNYAQVLMALREAAMEGSNTPE
                     FPDPADKDKLN*"
     gene            complement(74434..75069)
                     /locus_tag="term2_saliva_scaffold_0_prodigal-single_90"
     CDS             complement(74434..75069)
                     /product="hypothetical protein"
                     /codon_start=1
                     /transl_table=11
                     /translation="MEDNYKHYFDLTVALTSLDLIKTEYDKLPWYKKIFRGKKYDKEV
                     SNLHDKIWDCVNKLYNQPFVSATLILYLECTYIIPLKYSGIVRRSKHKKDFDMFYINR
                     VKLESAIEIYAAKTISQYIERNVSITFGPLTYHSKQLTVGEVQYTVRSLTSLDYTETE
                     YFSCDLLDFENTLKTDIKEREKFILDAINLALTDTVELLLKHGLSGEPLLY*"
     gene            complement(75082..75591)
                     /locus_tag="term2_saliva_scaffold_0_prodigal-single_91"
     CDS             complement(75082..75591)
                     /product="hypothetical protein"
                     /codon_start=1
                     /transl_table=11
                     /translation="MANNNTYLLDLMIKRADLEDRFEENTNFLKLPLLWWKLKRMDSK
                     IYKFCSDALMIDVLDNVAEVCKVIGNGTKLYNNMNIDIKLEGTRLAITRYYIGRRMFG
                     SITTSKVEYNTANADSIKYIISRESINETTENTEIKYEYDDDDDFTNHGIRTLINEFC
                     TKLISPDEN*"
     gene            complement(75591..76280)
                     /locus_tag="term2_saliva_scaffold_0_prodigal-single_92"
     CDS             complement(75591..76280)
                     /product="hypothetical protein"
                     /codon_start=1
                     /transl_table=11
                     /translation="MLVDLSLDHVTHVSKYTEESEAKRVTEILSYISEESLMYWANSL
                     GFKGISYKKELSRYAVIGTKVHSEIERFLSGDRDLNTINPDDYTQAGFYAFISWYDEQ
                     VNKFGKTIEILGLEQSFEGKYFRGTIDCIMRIDGLLYLVDFKTSSHIGYKYFMQLAAY
                     EYLWSKAGNEPVFGFMIIQLNRDNPAKYATYTLDAIDGGNTYLYNLLQDTFFKLTQVA
                     FNVDELKGVYK*"
     gene            76553..77485
                     /locus_tag="term2_saliva_scaffold_0_prodigal-single_93"
     CDS             76553..77485
                     /product="hypothetical protein"
                     /codon_start=1
                     /transl_table=11
                     /translation="MAQEIKTLNTTFLFQQHKQEFEKEMVEFINAGKVIDISSKEFED
                     IAYEVRKQQKLSSNLVEFLNFKGLKLVIGKKPMPRMMKVFMARDLKGDRNKYAIYIDV
                     YGLIELDDNGKYVCHNISVLIANLIYAATIHAYHLDKITGTSTIEDAAHAFANLFTNI
                     INYLFKINNINGLRNRCLFLSALYFLNTVYKKSRFSVNVNLAKKIANITEREKELLVA
                     YLEVESFANIDYFMHTCNDILKLKELELQSFLATWIKLYTPGTMFALEYFPAFSAMLT
                     DAYVGCFLNNQSTIEKVAGNAMVAYCNDILKKVI*"
     gene            77500..82800
                     /locus_tag="term2_saliva_scaffold_0_prodigal-single_94"
     CDS             77500..82800
                     /product="hypothetical protein"
                     /codon_start=1
                     /transl_table=11
                     /translation="MRHNHNEINIVEHVDLLRNYTVKNIESIQAGMIPELLDISWSVS
                     QYYLEEGRHRYVFGKDKYVLKVNGLRFITDRPSKKKLVYIKNFKDAVDERLVNPSLVF
                     VNGLFIKWSDITLVRDQRYTYLYINNKVGIDPIHIDDVQIINIPFNVSYSEKRNIPYK
                     ETVIFRFGDNGLALDYGAIVVSTNTERINLITKQWSNLAGATIDNLDILVDKRHKSTD
                     KNFICFTESKLNPTIKPDVKNLNLVSINDGNPIDKDLVMKYFYRAVVNDNQSNIVRPP
                     NDDIMKSALVDNTIKGLDLHTMQKDFDYEYRNDTEYSDNFLHGIRYISRYNGAFFDEL
                     YEKLSNIYSDSYAGEQFKSYIGTDLIFRMPRGLHDRTETFVMIHRNGELWDLYNRIKY
                     IGSEFQLQLTQEEYDDIQEYDTFEIVRFSRVNNNFLKVQVPNTDTIENTTIPYEDLIV
                     FANYTDNHIYYDCLEFTKNSLFDAPFTIDKEAKTISFTDANWYGKDIYMASKRQFRYA
                     YYPPVNFKRCTFYLTKDFIACKDPDRYLVFHNGRMLSKDMYRFLFEEPDNSVVRPVIH
                     TRIMADPGDRVEIFYIPDALNYVDIGTNNTAQVTHVKATIDNQPIFSIPFPTKSFLND
                     KNSFFVMRGSVILEQSRYDVIGDKIIMKDPSDYLPLGRELTFVFIFNKSLDVDTFGGV
                     KEEDILTVDARFTYAESVDDIYYDIPYPYDGYNGFFFVSYRGLYVNPSRYTIEDGGRT
                     IRFRNNDLHLDPNTAMVFVFVYPTNKYTLDASAVRVTANIENQTKFTVPVPYGDYFKD
                     GNEFFVIRNGIFLDTDDYIVDPDTNTMTLTSPYGLDIGQELVFNFMVGNKVSVKNHTI
                     TIRATKDDQQVFKLPEVFHDYNKRDNKFFLVIGDTLVDKRRYVIDGDDLRFLGDDDKI
                     PYGREIDFIFVYCQPIDDVTGSIGDMVDTSKYGIFTSKATTITTDGQRDIKIPFEETL
                     LYDHNFFVTIGSTFIDSSNYTINNATGYIKFINDNIKTIAGREVLFTLIDSKYAVVEK
                     DIGITKSTMENQMDFDIVLPFDNYFEQGNKCLVFVDNVYLDPSRYTIDEKRNRLSLVD
                     FDDALPKDKNVIFMYLYVANNTNKSYSSEEVQHPKLTEYGYIYLDKKKIKHNMNSKLF
                     FLYVNGKKVVADTIVTPANNIIRLTEDPQTRFNAVIMDYTPRIADLEPYKNIRSDYDT
                     IINSVDLEDVDKMWDIYTKVSDIEGHKVPNISQEAIVNHIIREHYIASGVNKGLPFIY
                     TYDTSTLKNKQINEVKEITHRFVAPGSYSFTVPEGITKLSIQSISGSSKVDVFSNRTT
                     NPLSNAKVGEASYLIPQEKADDFNKLIKCIFSISQPRSNNGVAQKGWAVGLNPKEGTY
                     GISADPNILAGNLVIQTIKTMPKIKYKVTAPKGGFVCIGFNKNDGKRPKYIVDYKSFA
                     NAGWFPKRLNTDTGMYEEIPAGEDKTISYDNVFTWDEGESIFEVPDGVTNMTVALCSG
                     FEGIPALNDSVTHVSKMAAIQIVGYGINKFSVPELPDSATVERIDIYRYYNASTSRYG
                     TASKNTVSAGIELDKQSDFTRFGKSTYTEAPYNTFDQDTLANYSPTNMNNDEYAKAFT
                     RLTNEGVVISVSRGVEGVSNYLDMRVEPGERFMVVVGKGATSNGALSITYDNLVPARE
                     SNLYIMDTFNASREVMTHPDLDYATNDELVLDDLRNRQLTPVSEEDKLNSFNSPTFIG
                     SKPEASADEYTNIEEVQTTFTHDGSEAKVYKENNWWELKY*"
     gene            82895..84505
                     /locus_tag="term2_saliva_scaffold_0_prodigal-single_95"
     CDS             82895..84505
                     /product="hypothetical protein"
                     /codon_start=1
                     /transl_table=11
                     /translation="MPNTTRYNSGRAPVIALDYDSRFIAHKKELLVDYKKGKLYVVSA
                     EDKSVIIDITANIINEFTNSGSIADNFIVNIEGVGEINLTKAINRIYKNNITLKDNDE
                     AHYLSPTLRFDNRSITVQNTDVGISNFMVAGNNTYPVKFDNVIKWVPRIDEDVVRRVT
                     RLETLAPPDAEEFKRLRKQIADIQVTADLYADLPAIKTLSDSNRNRLDVLDTKILKTA
                     EIDPIKTDISGLKSDTQAMNNRLTTLESKEDTEPKFTALDRRITAIEAQSAAFTKITD
                     LQVKVQTLLAKPDLEPKVTELTNKVNTISSSFETLKSNTESKLSAIEGNTNRTTSEVS
                     AISGRLNTLEGLNIAKFKADYDTRIATLEAVPNFTSNITNLESQNSVLTNSVNILKTQ
                     VSGLMLAEDLTPRVSALEREKVTAKNVTMPAEKVHLPSGDPEANKIYPYTIHSFDSQD
                     SNVEFKIQRSGTRDTTLWIDLFIDFTNSSNTTRKILKFTKPDNNNLYVYIPPTNKKIH
                     IKMMSYDSGISWFYNYEYEMGIADQGTV*"
     gene            84524..87319
                     /locus_tag="term2_saliva_scaffold_0_prodigal-single_96"
     CDS             84524..87319
                     /product="hypothetical protein"
                     /codon_start=1
                     /transl_table=11
                     /translation="MGALKYTESLRNNLHEVTRSAGTVIYCTDTREVFYDASDDMRLL
                     TDFILMLNNDNERTQIVNNNTVLEARIYCVRDARTFYAYDANDGWQQLLSVKEASKYV
                     GPITDITKATIMKDGKRIAPLTTANNTYLESGETVEAKLKQMGVIATSFRTHLVTETK
                     KRFPIPVPFDNYFDMPNAFLVHIGTNYIYPNRYSIDGNDIVFNEPVEMNRSINYTFIY
                     NTKAPAVAGMINNIDGSLINRGSIPTDRMANVSDSPFLNSSSSVATSASVKTLFDLLV
                     ALCDEKNIISRAIAKPIATTTSALSLEVPEGYTLADGNIIAVRFRANMPANGDLVVND
                     RTIPVYKSVASKLEAGDITQNDELFLQYDAVHNRFYITNGMPYRMDTYNKVYTAPTDN
                     ISIISFSDASYLPGVDYMEVYLEGLKLVKDVNYRIDENAKAIHLIDFTMETGQVLELV
                     SRRIVRTRGANSYNLNANDTAPDAPDVNPEFSSRIFSAVHDNTTDLKKLRLIPPGDMD
                     SLNDLKHGESLNIRFIDGAIGDSYTEFGQAVYNICDKNGEQIVDAITAGDIMPFIFDK
                     TNKQFKLRFTVNSHPRIHDGNATVNPGDETIHDGNYIDIPDSPFIEYSGGDNLTYENS
                     LYPTVLYRDSSYSNRVYKNNSGFLLRGYDNIQFSISRNGIYIRNDFTKQMKLFNKGDN
                     DFKITTAINSELSNNNVYNADTTISIAAVVNNAILMDKNFNIITLQDLNAGFNNREFL
                     TLKPYTLRSGYTNKIMIVDEIEHKSTNKVYVDGQPIIQNASRLDGYITQYANVGGLYY
                     LGSNIGVGCNITYYDKIPADVLNKETVFVKFSPLNKVKPSSTASDYISLTDILTNINT
                     SYFKSATGINKDYLKLVDLFNMDNAIGKFLRNVTGFFVYKNPNIDQYLIEFAYDETYA
                     QMIKYLIQEKLITLQAG*"
     gene            87321..90041
                     /locus_tag="term2_saliva_scaffold_0_prodigal-single_97"
     CDS             87321..90041
                     /product="hypothetical protein"
                     /codon_start=1
                     /transl_table=11
                     /translation="MARHTITFKEGNCKLRFDDYIKITFNTDSSGGDTAAINNHDYPM
                     YVAYKDSVLRYLDAGEIVAGQTVVGQFKGNKIILYASDFPSSGDGPVDPSVKRSMWLY
                     RNTMIDYPSIYQYIYLKPYMSQDANLVNPNSTYTISFGNDSLNNIDESARKKIAAIVF
                     DDVRNNGIRRIVPLVDTDRKYLTINDVIEAMTYANGTNNISVEYTEYVKHDNFMVAAF
                     VASNAHAKEPNSNTKLVFNYAKNLAGTESMTYGSAITQDITTTVTHDYMGHGTANADE
                     DNTIYTLSGFCDRKMPTSIHIVKASSADKDNGYNDMAHSNGSKIHVLGLYKSTNGEII
                     NPKNNTKTDINIARVVKSYKIAKFDDINLASDEDSAIGINENYWLLPDLDSLINIYNH
                     LVNNTELIEPTESELHSTATYKYKSSNDVDINALDGITIYCANTPDDSVINIIRDINN
                     STTGHLKINLIDGGRSLTKSRYATELFNQISIFKSNTATDKITVFPWDNTWTDHMLEK
                     KLLVKGNTLDVLRTKLSGQVNYDKVLNESNTTTVETVLIGLDDFSNFEAKYKELKKVY
                     TVNATHKLEFFDSRYNILNDDITPSNKTIEDVTPSAEHTYTMDWKAGNVFVNGFQCLR
                     KLSNVNDNDIVTITFIDRDNIANIMKVSERPAMFMPSTANANNTWTHPIVDSNFSYVS
                     YRSLVGKTLKLRFRQVMKTATVDFGYYMILDDMSTVFSHRNGFALYDTINYFNTDNYT
                     MTTNRSGEIVFYRDDYNYNDTWPNMLKPPAIDEPLMATTNIDNANINAIIPENVCRVL
                     LPTTDRDKHLYTTLAFPQGPNRYPLHCLRNGKLYNTGASNAISFRLCNVSDYADFAKY
                     TVEQYAILALSGSSFEYNVYPAIRNLINYYTKKKQGVSYDTKLTGTFSVN*"
     gene            90054..96218
                     /locus_tag="term2_saliva_scaffold_0_prodigal-single_98"
     CDS             90054..96218
                     /product="hypothetical protein"
                     /codon_start=1
                     /transl_table=11
                     /translation="MGKFVIVFKKKYPKFKLGDHINLIFKQGVDGGDTIKINGKTVPL
                     LTKFRNGAVLPVDYNQFTVGNKYVGEWTSKGLEIYAGEFVKEEAVDVTKKTLTIVERG
                     TNNWYPCLFTQFEIKKQQRLTKNTQANILANNAQYTFRIAKIDIDGRLLNVNTFAMVK
                     YNDRVIPLLDTDKNYITVEALFAISNKNTTGTDVNYATISGTYKVYFSRGNKYLDGIE
                     ISVPSGTTSHARYKDYPTFDNGLEDQYKYYVTKSVFVKNRLYAIPASYVNTPDMHGNF
                     NLSNGKLKFIDKFGKNWTDSKNATYSRISKLLVFNDDTNKLNVNKDFELCVPNKPNDG
                     LFRTVSGDLTLTCLPSLYDFTTSINVNSESIIDPLKYINDIPYGVIYRSHMDDIDLAY
                     VRKTKSNSSKADRYTEWLLPHFMSIYKIMDNIVNGAPYKFKPVMTYNGKNITQQELDF
                     SNYKTINVLARNKTPEECAVIVNRLAADIKKYKYRSIIRLINDNKVPYETIKTALDDA
                     DEYVIYNRESITKEESLLIKYLPASIANESSVVLDRLRSNTSDILFPNIKNLNDFGLV
                     QDCLDIRPNHYFLYDLPESKIIDGDTLYTVRFNGPTIEGVKYYLANDIADNVQDWTEI
                     TSSTKLNGLVGKTVIAVFNNSGNNYTTFDATIKVKDTTYTVTKNNETITPDGVIMYRI
                     IPQSGVVINTNVNVASTGGTEWKIFVPGDELKKFSKPYLLVRSESVVTGASNEPVKIS
                     ITGDGNISVPALSTVKLILEIGNYSVHGNIIVGDNGETEAINTDSGNTTWESELYPMT
                     KPFERITPQSIFYDYVLKNDEMKVAKDTTFNNESNLFDMYNVTKVGGTLDVLSEDTDY
                     KLYFTDQILSNRPDTGMSIVAIKYKGRIIPVVNSNREYLKTINVKEFIANTGNTDGKL
                     PVTYKVYHSDPNITIDAFEVDTTISDYNRTRISRDNVFLAGCNRNEYRPRYRYLKGNV
                     IIAGKRIPNANPTRDNNEFFYKANTENVTDIDANNKIVNLKSRYFSDFTTPLLDASHC
                     EMVVGKTDHNRIALNLFQDSPIIKCVVTESASNCNAIPYDLYGIGQYNLFNAINNTYG
                     RIYMYRRQALTDNMLWGYILLIDDYVNAVKYTNLVDSHVSTNTDGRVEVAKMVLTEGN
                     TFNVKVRDVPYATRLIQSYSTGYLAWGKGRHITQSEVLSRIDTIKYTGPFISYSNPQA
                     GRIGEYLNSIQGTKYHDYIAIGYISAGQLASVPTSISSDVSIRFNAPAFKYILRQSDA
                     PAGKSYMEHFKDTIAKLRDINIDNRSMAVYIVDSDYLCNVLNVSPQELVNITKSVWTN
                     YMATGSKDVGLFLLDYTDLDDSGIAQTNSRDTVESMYRECLGVRTGINNGTYPQDIYF
                     TEVAGGLALWTTAPAGTMNDLFRNEDNITFICGRELNAASAANIYNIPDSSINKTITD
                     PITTDCIFKVTGNPVGFYKIPTTNNSRPGSDYRYRICYIEYTGANNEKFWIPLIDKTT
                     YDYISGWLLSTMNYQTLYIEIRKFIPDDPAIRHPIYGALLINTITDIQRLNYNITFSS
                     DGSYTKGFISPNNSTSINYIIGSNTVPDTNNNITSNAVLPDVLFKQSGDTDASYIAEP
                     KNGPGKFMYHTGDYVFNANISNCLLAEESLALNSSSNYVALGNNANEYNRIRVARNYG
                     VNQINTFEPVMDNLSMRYTDDKDYKNIQEIGVGTFLHTYFHYNNPLLFNGNGDECMSG
                     IGRNTYMAVPEMFKPNLDYTNEPGSDDWKSKFSTKLYKKGVVYDFFMHSSDIMYARFY
                     RDGIRNGLTKFLNPNDAAHSLREGQYTYPDCNQVTLIPHFKGILHFYNQFLDDSVTVP
                     TSISIGQSPMNLFVNRKSDTNHKQYVIYLDNIDDLNNNVNYITSFITRYYSKLAENES
                     VAFIVNNYAEANNDSRVQYNRNGTNVDVKRASLRNINTYIARINKVLAQEFQKNPGYN
                     LKIAVYFTNSRYQVMGPWSNEYLYSSANIVQAQNPTGIEVERVANIVKAATGNTGTRN
                     IFKGFNVTLDFLRKAEFMQAKNPKAYVGFVDPVIFETV*"
     gene            complement(96291..96497)
                     /locus_tag="term2_saliva_scaffold_0_prodigal-single_99"
     CDS             complement(96291..96497)
                     /product="hypothetical protein"
                     /codon_start=1
                     /transl_table=11
                     /translation="MAGRGCVGNYANRLAERSTNLDWQIRTAMDLVADRYADINNVSH
                     HEAIMAFRFLVSQGFKLPITENHL*"
     gene            complement(96693..97565)
                     /locus_tag="term2_saliva_scaffold_0_prodigal-single_100"
     CDS             complement(96693..97565)
                     /product="hypothetical protein"
                     /codon_start=1
                     /transl_table=11
                     /translation="MQESNKLTKSDVIRYRELKIKYLDTRAPKEAYAIHLSGMTTNQK
                     IKLYSYWTRYMNMVNTVSDKPTFLEREQDMKTCGIQELTTMLFTRKAISLRRSSGNPF
                     LLLLRPNIKKEYADWLTNIREEYGVPKSLLRPVRGRRKSPYRLYIYPDYSKYSNIFDV
                     TKSIKILYELAKAYENGEISSGQDLRHKLCELCKDMGHVPSFQTATIVKLYDSIKDYY
                     KLYLVYDKLGDDLLLGESFAYLNKRYKLTKMGIYNIKSLYAAITIHASIVTLYLRTKG
                     HLISRVFNTYYTPF*"
     gene            complement(97723..99309)
                     /locus_tag="term2_saliva_scaffold_0_prodigal-single_101"
     CDS             complement(97723..99309)
                     /product="hypothetical protein"
                     /codon_start=1
                     /transl_table=11
                     /translation="MAKKPFYEYRIVTPVGPDNDGNIPLIELDIKRDDDPGIHTISEI
                     KKDREQLPRSDKDTPLTTDDVQLKVVPGKDFEVVNRDVLAKIYADPDKFKPIDIVERM
                     EKKIYRNLCVPSHVHAYSVCVEFFKNYILSQFSASFFKTVYIEGKHLFDDWAKLNIND
                     MIKRGKPAIAIIPQLDTDFNRDGIDANNYDLTYYARTFNYRDTFFKDRERDKYIAIAF
                     EQMLMNFQVRIKVNTKAKQIDIMKYLKMALKVGATSGKYLDMDIHVPQEMLLALAQDV
                     GFDVDLEKKEIKDPFKFLVYLNSKSEVPFIYKLRAINGRNEFFIRAKAMYTHIATPDI
                     NIDDGERQGQVSSNYFIEFTTEIRMPAPKVYCYFTAKHTNLIEFTDNAGNIKSYVANF
                     ANVPTLNERGWEQFFTLDYEDKKDKVLEISISDIFDGDPYINKLIKYCKSKFISPSVF
                     IDFKIVNNNKIVDIDVNWTDMVINTIKPVDFEYSEIVVYTDKAYMNSQLLAMEQDSDY
                     RVVYNKDPESENYPIHDNRK*"
     gene            complement(99427..99663)
                     /locus_tag="term2_saliva_scaffold_0_prodigal-single_102"
     CDS             complement(99427..99663)
                     /product="hypothetical protein"
                     /codon_start=1
                     /transl_table=11
                     /translation="MYSGNNYFAARSDVLQLGEAVVVKSELHDIDIPCRVALIEPNDP
                     MQGYNTYYLVSDYSDLNDKFDQRIGNFHCVIIDK*"
     gene            complement(99663..101207)
                     /locus_tag="term2_saliva_scaffold_0_prodigal-single_103"
     CDS             complement(99663..101207)
                     /product="hypothetical protein"
                     /codon_start=1
                     /transl_table=11
                     /translation="MEERKLNLNIRLHHSPNESWKTTMEILDLDKLRIEGISKGRDFI
                     ISEPQTVKKDLKSDSSIFSSKYGASISDDKDAYKDRYRCECGHYTGRLYNNEICPYCN
                     TKVKYVDDDLNITGWVVLQEHVIIHPNLFKNLEKLITPAVLKDILTLDVELDENGFEV
                     SKVNEKVRKESGEYHGIGMIEFCKRIDEIMEYFARKNKSKKDKIANYELLLKYRDRLL
                     THSIPVYSLFLRMVNLQGDKFSFKGANAIYNNIAKYAALVNGNRTVIQARDQFKDEAL
                     LNIQYLYAGSNDSLYDSVIEELAHKKGAIQSALAGRYNFTGRNVIIPDATLRIDEIKL
                     PYNSLLVLLEQTIINILARSYNITYSDAHKKWWKAQTYVDPVILDIIKGIIKSYPRGI
                     PFIINRNPTINYGSVLQMYCIDVLVDSFTMRVPLQVLPGMNADFDGDCLNITYLINKE
                     FVARCEESLNPRNTMMISKNNGRFNSFMNYFKDTIVNLNSFCNLGFDTYTKDEIEDIK
                     ALMEGR*"
     gene            complement(101219..101677)
                     /locus_tag="term2_saliva_scaffold_0_prodigal-single_104"
     CDS             complement(101219..101677)
                     /product="hypothetical protein"
                     /codon_start=1
                     /transl_table=11
                     /translation="MKESILKDHANGMILADIAKKYKITAEELVDIIIESGSEEVTTE
                     ISGVDFDTPDNTEVQEQEPSDIVLSIIPTEQESIPQHYMPTHNDVFMDLIIFGSCLDD
                     VCSKYDITKGDVGIMLEEIYKDLSDRVIPMDDIKEAIKKICAEVYLARFN*"
     gene            complement(101677..102600)
                     /locus_tag="term2_saliva_scaffold_0_prodigal-single_105"
     CDS             complement(101677..102600)
                     /product="hypothetical protein"
                     /codon_start=1
                     /transl_table=11
                     /translation="MEKPIIIPSNYSYKQIADFAYIAESLGGFDFMARDNKSKWSLNQ
                     LCPNSTQLQVKYRNFESYLENLGITLEKFTKLDMKRYFNLRKAGAMRHSSYLANVFFR
                     FYNPKLTEKLYEYYETFHINGLTKPGIKTYFNYKDTQLKAIERAYSFGKNTKILSNIE
                     YDNEYAFKKASATHILFTRFSNIRNEFFQHDNLNIEASIYLTGKLMMLVIDRKEDMLY
                     SEFLDSNGIKDAMSEIRYKTLITFYKRYRSLISRYRDIVDDLNGDSDWKHIFYKYDLE
                     SYGLESKEKFIDWLDRMVPIKALVKPNKGAI*"
     gene            complement(102572..103339)
                     /locus_tag="term2_saliva_scaffold_0_prodigal-single_106"
     CDS             complement(102572..103339)
                     /product="hypothetical protein"
                     /codon_start=1
                     /transl_table=11
                     /translation="VKIIDDVKRDLRFLIEAKLNKEKAVQTVSKLYEKERLNTDSISL
                     WYDQVRKDIPSYVRHTEEPQLCDIKKSIVGGKTIKGTIITHGSKNKKKSHKDGTPYYK
                     KGGDRRWHNIVVGGTMILARRNIKSAKASIAASYKFMELIDNDEPNPEKAIIDIVNKD
                     YRQEYTLDNKNDILTKFASDYIDNKAMFLIMPKIGKEIAEGREIERVARRYGITKEDI
                     YDMVKKHSFVFFVFYEMGALTFLEGMGEYGKTDYNSK*"
     gene            complement(103675..104247)
                     /locus_tag="term2_saliva_scaffold_0_prodigal-single_107"
     CDS             complement(103675..104247)
                     /product="hypothetical protein"
                     /codon_start=1
                     /transl_table=11
                     /translation="MLTKIKAIIIIVATLQNIVFGFTSPTIQIYFMSLVSASTLSMAN
                     LLDAGFAGTINSFLSKNSFRKLFKKYAPIVGLLDAVIYAIIVLCSIDDPTIRFIGIAI
                     SNGTLATIWGVMLLDSINNAIHGDDLTSFNSLNKSCCLFGSLLGGGIGFIIGNGLDIN
                     TAIILQAVMVAINSLSELYAFYKLDKIEES*"
     gene            complement(104385..107099)
                     /locus_tag="term2_saliva_scaffold_0_prodigal-single_108"
     CDS             complement(104385..107099)
                     /product="Uncharacterized protein n=1 Tax=Dialister
                     invisus DSM 15470 RepID=C9LNZ4_9FIRM"
                     /codon_start=1
                     /transl_table=11
                     /translation="MKKEILLTAAILGTLASSSVFAAGSNTGYNNVSNGDYGTVFGSN
                     NTTETSATSSLAFGDGNVVKQANSMAFGQGNLSDGENSFVGGDKAKAVGRDTFAFGSS
                     AEALTEYTIAIGSQARTIGYNTLAIGNGATVSGPSSIAIGRTNNVTGENSVAIGANNG
                     TIKGEQAIVVGYNNKMTTADQEQLIFGSNSVTSGQGSIVVGTHGQATAIDGLALGNNT
                     IADVQNGVAIGTNSVTESAVGTTNIKDNTSDIRFSNSTYAGSTPDSVVSFGTNGRAGA
                     GGVTSYTRQLQNVAAGRVSSTSTDAINGSQLYDVALEAQKYNTMANGSNTTVVATDNA
                     YGRKEFKVNVNKDLVDMNSAAFGKNTDDKHTVINTDGTIVFDGDKDTKYGANGMNIED
                     RNTLDAASYNINGMTASDANGTVSFTTTNIDAGNNQIHNVKAGTAGTDAVNVDQMNKA
                     IEANKAVESVVADNQVDNIAAVRVTNGKSTGDANAQYGVYVSRSTVDAIAKASNRFAG
                     DDVINVTRWDAPANVADLTTFKYNGEKAATKTPLTYKANGKDAKQVMLSNGLDFTNGK
                     NTTATTDANGVVKYSVNDNLNGMKSVNFDGGTTVNNDGLTINNGPSVTKDGIDAGNKT
                     ITNVAPGRVEAGSTDAINGSQLNDAAQRISNRYDAAIANNQREISKVGARAAAMANLH
                     YQDFNADDKWSFAAGYGHYKGQNAGALGVAYQPNENTMISVSSTIGKDAMIGAGVSMK
                     FGKSAKMNANKQVAMAKEIQELRAIVAAQNAKIDALVDHAMGRNEAITDVVFPDVPEN
                     HWAYMMVQDLAYKGIVVGYPDNNFSGDRTLTRYEFAVALDRAISAGYMNPELGRAIKE
                     FKPELDSIYANMRFRVDREAGKDGSVNKVERVRVNKDSARDNYGTIVK*"
                     /db_xref="UniRef100_C9LNZ4"
                     /db_xref="C9LNZ4_9FIRM"
                     /db_xref="med:MELS_2053"
     gene            complement(107177..108961)
                     /locus_tag="term2_saliva_scaffold_0_prodigal-single_109"
     CDS             complement(107177..108961)
                     /product="Uncharacterized protein n=1 Tax=Veillonella
                     atypica ACS-134-V-Col7a RepID=E1L918_9FIRM"
                     /codon_start=1
                     /transl_table=11
                     /translation="MNKKIILTAMVIGSLSLNVMAIDNATGSGSGIAYGTGSSANGTH
                     DVSIGVSSKAENYTGQNGSVAIGHKAHTELMAGGVEAAFGFGQTTYSGSEFSSARVPA
                     DPSKVIGAVAIGNNTYARTGSTMVGSHNYHGEIGDVTINTDKDETGTRSQALNVYATN
                     IGANSFSNGALTTSTGAYNIISSSYTGGRFSTPSQNLGATITGAMNSIESKTAQGVGS
                     GWFADRTGVGVANTINGLANRTANTNGTIVFGAGNEVTNSIAELTGIPKNTGNSAKDF
                     AGKLRDGISKSNGGGATMVIGGGNKADYTLRTSMIGVNNTVTGTSGNESTDNFVVGVN
                     NNASNVSNAIIVGNNHNVANATHTVIIGSSDNATSTVVNDAVAIGHNTEVSYAGGVAL
                     GAQSKATVNSGVAGYDVVTKTQSTNNSPVWTSTASAVSVGDVDNNVTRQITSVSAGTN
                     DTDAVNVAQLKQLDSKIDTGMSDVLNRANNYTDTQVSKVGARAAALSGLHYVDYNPND
                     KWSFAASLGGYKGSTAGAIGVAYQPNESTLIHAGVTLTDSPMYNIGASFKVGKQDPTL
                     KTSRIEMAQQIKDLQEQLAEIKEALANK*"
                     /db_xref="UniRef100_E1L918"
                     /db_xref="E1L918_9FIRM"
                     /db_xref="vpr:Vpar_0041"
     gene            complement(109145..109516)
                     /locus_tag="term2_saliva_scaffold_0_prodigal-single_110"
     CDS             complement(109145..109516)
                     /product="hypothetical protein"
                     /codon_start=1
                     /transl_table=11
                     /translation="MNTKYLIITKELRYNRIKIGVTEKLCSVVGYEPYVYPSKEYAIE
                     ELNTMDAGELTDNELPVKVSQIRKHLKDVDKDMLDIFNDAIRIPKDPENKEFKLQNVA
                     IDNTSGALVIRWSEIAEVFEK*"
     gene            complement(109527..109850)
                     /locus_tag="term2_saliva_scaffold_0_prodigal-single_111"
     CDS             complement(109527..109850)
                     /product="hypothetical protein"
                     /codon_start=1
                     /transl_table=11
                     /translation="MEYAIAKEVYEYNPDTKEFELIPGSVDNVVADGLTMKEAVDFIE
                     SNAKPEFLTTVDIPCNDSHERFLGFDLQSKLDRNGNGKAVAEGHRVVHWRIIPCLTMD
                     LNKDQ*"
     gene            complement(110015..110746)
                     /locus_tag="term2_saliva_scaffold_0_prodigal-single_112"
     CDS             complement(110015..110746)
                     /product="hypothetical protein"
                     /codon_start=1
                     /transl_table=11
                     /translation="MLDFETVFFSVAQWERQSEMFGLRTFHYYGEAGATTPDGKELTM
                     EEAKEYYSKNIRRDRLMLWQENIMPAEDWEGHYMWLKGVDGDSVKVRLDLVSEGKSGR
                     VDIHVYRVSDQDHFDLIQEKGIFNPIGGERCVHFIGPSDPVPELDNVPKYMVLHLSED
                     RTDKKDGTRFKVLFNTYEDAKYCMDCLNETIHHPINTESITEGKYIIVDQYYNEWHPY
                     KSKEECCKPQEFYIERYEALKKLHS*"
     gene            complement(110871..111260)
                     /locus_tag="term2_saliva_scaffold_0_prodigal-single_113"
     CDS             complement(110871..111260)
                     /product="hypothetical protein"
                     /codon_start=1
                     /transl_table=11
                     /translation="MRTTTVTKYIIVKNTFEYDYKEQVITTDDAETEIDNKIYDFDTA
                     KKVIEEEYKEIYEQTELKDEPETEEDKIRTKEMDELEDILVNDDAEVPGNFVFRGKDK
                     IYQWYLFELEEDEEYQIGLDPEDTKEE*"
     gene            complement(111272..111619)
                     /locus_tag="term2_saliva_scaffold_0_prodigal-single_114"
     CDS             complement(111272..111619)
                     /product="hypothetical protein"
                     /codon_start=1
                     /transl_table=11
                     /translation="MSELYNVVKEVFAYDPSTQGIDGYVTMEFIGFHLSLEEAERLLG
                     TASRASIENYSANYIDVEPEVTKVLTERKEKLEEEYAGDYGTLPHHEFYIQGNRLHHW
                     YIAKSNKTSADIN*"
     gene            complement(111630..111929)
                     /locus_tag="term2_saliva_scaffold_0_prodigal-single_115"
     CDS             complement(111630..111929)
                     /product="hypothetical protein"
                     /codon_start=1
                     /transl_table=11
                     /translation="MQRYRVITDTYLFNHEDGLLDQNPFRQNYVIDDLDDIDYAIQYE
                     KDKLIHFYGDEEYPNPDSDLNDKIDELLDRIESLDKPHSTTYIGTDRVVHIFIAF*"
     gene            complement(112062..115871)
                     /locus_tag="term2_saliva_scaffold_0_prodigal-single_116"
     CDS             complement(112062..115871)
                     /product="hypothetical protein"
                     /codon_start=1
                     /transl_table=11
                     /translation="MAKLTDIKYVISAGGRREEISLYTTKEEAGDICKGFKLPDGTKA
                     YAAIGDTKSRLATMKRFKIQGKVYAALTEAEKKKTKIRKVYIFKAGSHRFKVPFWAKK
                     VHYTICGGGSGILSTNAPILDTIEKDGITNNKSIMMVSKNNDPMYPTIPYMGREIAGQ
                     ASSMYVEIEVEPEEGEGGESFTSQDETRSVYTSVGTYSNWTPNTSSWFDQTTDNKSKG
                     FSVYQADTEPYNNDTKVDTTPVVTRKKVVIAPTMINPDIDDSKNYDSLLYDITVGLAI
                     PPSMGEESGPFTNEGKYVRLTATKDDANFVVYNKGFKALYNVYPKSPMVKIKDISKFI
                     NDTMAKYKVNLVDKDIYHDEDNSLMVDWFVNKAYIYNSYIPFDKLYSAGISMYNDGST
                     PPSLDNNSLMKSVYDSAYSEFNSKSTEFKTRYDNVTYYMRKQFLNDTMFNYDYMMELK
                     EAGTIDNMINSSMLSNMDLVDGAYDFATGHHTSPKLSETRLGAREVIFDIQCLDGVVR
                     PLSVKYGGSLVLGWDKYFDDAYCYDVEDIDIYRAEEFTKLFNPLSGNLTIAPREGQEK
                     TGTWDVKPDENIVIEVGTHGKLYTEDMGFKLNKYFHDRDADGICILEVEGDFEEIADI
                     EEYIRSNFNSLSPEKYNQSIMLDPWIRDGYNRQFIYETNFSGDIDMSSQDIFSNNNSK
                     VGLINRLKVSDGMANDTNINLYLSGRSQNVYGLPRGAKYTLNMFGYDLGPYNDQTLYH
                     QNIGAYDGVKMNIAEDLISNIPSYISYSGNVYQSVIPVRNYYAEKEHTFLFKNADKID
                     YAFRFGNIDGGYIPKVKFNYSKSLDVNGALIFTVAKEVDYRWYVSLGLYINPSTAKNI
                     NINERLYINYPGDNALKSKKVKIFKPWVTYDQSKAYLKYVVPKDYTAKSIIGIIPLLD
                     KSIDNIYIDLTNIKDEPYNLSPIVGTSLSKIPNIQVIDNSGIAERKFNGIFSYSTKNY
                     LGTATLAPTTMSQFARGSSADLSSITLKTSTIKDFSSAFNEFRGKYPKNIDLSSAYNF
                     NYLFYNTDLDTIPMDSFVDSTYTATRAPSVELNLSSMFTSFTGRDISFDLWGFLVKKV
                     KLLELIKSYYSISMYSMMAYVRSVPFFSLYEIYMALADETFYRLQSRLGYNLNINNMA
                     TVATFKELEMPILNMDGNLFRRFSLSTFGTNGVGKLIFRQPPTQNIASIDTLKTSIAG
                     AVYYDNFMSSNKPAENTYKLPTTIVVRLLRAKTSIPETTESIEAIKTFLNAVYTTPKA
                     NISVIFE*"
     gene            complement(115884..117338)
                     /locus_tag="term2_saliva_scaffold_0_prodigal-single_117"
     CDS             complement(115884..117338)
                     /product="hypothetical protein"
                     /codon_start=1
                     /transl_table=11
                     /translation="MAKLHDTSVTGNINASGTIYANGKAVAPLDHTHSVEAITGLDKS
                     VKDIVNATPVANATNAAQLAGKTADQYALKSDLTALGESLNTVQYAITKLFKCPRYVS
                     SSYDNKFVQVKLARKFIASDDVIIEVEDNNTKFTLYGTTNAHLSSAKINIKKFDIDRY
                     FGYYDAQQTIFMTTSGGFVFRGVGLNDELVSVTIKSSHPIEASDFTLLPRDMSVDYNN
                     YNMAMKRGLTNIDIIPFISDNFSLDNRVYKVNKLFNRKPSYLKLENVRGGTGNFVIYD
                     LTNMVELYIGTVGLDVFGYYNGSGVPAPTVLKSYNEMVIDLTNLSTNLAVCGDCIAYI
                     KYNSNIPSYMNAVTLPSQQPESAVVGTTFPTLADVSKILGQSVTINGRTYDTNTNIDL
                     QSTQVYPATAINGQTLTIGGENTITARANGGNADTVGGLSPNSFITTDNLARKYYSKV
                     AVYDNDNHLIHPDGTEEWIEYQRPVAPEDNLDHL*"
     gene            complement(117428..117580)
                     /locus_tag="term2_saliva_scaffold_0_prodigal-single_118"
     CDS             complement(117428..117580)
                     /product="hypothetical protein"
                     /codon_start=1
                     /transl_table=11
                     /translation="MTKLDRQLRRAVVKGKILSTTKTIIVNPKFLRIVPKIISVIFRL
                     LKKRFL*"
     gene            complement(117607..118785)
                     /locus_tag="term2_saliva_scaffold_0_prodigal-single_119"
     CDS             complement(117607..118785)
                     /product="Uncharacterized protein n=1 Tax=Pelosinus
                     fermentans JBW45 RepID=I9NKP8_9FIRM"
                     /codon_start=1
                     /transl_table=11
                     /translation="MYDRIDAVTFKISEYCNLDCVYCFQKYDTKTRYDGFTDFDQLVK
                     FLRKMPLGDTLEFKVTGGESSLHCDKIRSAYRKLKKLERYKNVNVEFTTISNGTNIDG
                     LTELWNDGILNPWGCKISWDGVYSASKSRKVKNNSYDDEYFKDIIRKLGKSDYRDKVL
                     VRTALTPDTVDELYQAYRFAIDNGCTKWEYYLLSDCDEYKDPKFIERLRPQLYHIYND
                     SKDFPESIVANLDSMAYVHTDLSDATKLRCVSCRHLGHFLHIDIHGNIYPCGYFSDDS
                     YYDDQTLSIGDIYSGLDKYKLEKFCSEYNNLPMCSIQDGCECLHCFECPAISHLYYNN
                     MQYKLGQQCKIRHLELDLYRELFSDYTFDMSRIQRNFNVYNELEYHKCGLCESLPFKE
                     *"
                     /db_xref="UniRef100_I9NKP8"
                     /db_xref="pft:JBW_03671"
                     /db_xref="I9NKP8_9FIRM"
     gene            complement(118785..120035)
                     /locus_tag="term2_saliva_scaffold_0_prodigal-single_120"
     CDS             complement(118785..120035)
                     /product="hypothetical protein"
                     /codon_start=1
                     /transl_table=11
                     /translation="MIDFLPERIYNAIKEDQEYENILMYRENEFRKLITFKEFCLYDN
                     VFIKNKIKWEYFTGTLQSLVKKYCPEYMTELDIAISPRKTRADYLNIYYNDTKIDFET
                     KLFVLSKIADMSKYKDDYFNYLGMYCNLYENIAKSDAEKYSAIIHYTYIQYATLVYAK
                     TLPKDSQCIFKIKKYLDTLRFGYGNLSADALNVIYINTFVQCITLVLEELENDMLVKE
                     MLDDVQLPESLFEVQYGNYGITRLALWYKLFEINFSVRDFAKCKELFNKMVDLIDGNL
                     KEPQLLFRGLYVYNQNNIPYFYGILRFVCRMLGAYDPTLTLHNLSEEDKQFISIYDWD
                     SSDLLISDRLTSEIFYNYALRTNLWFYNSAEALKAYKYFVYEQAGLELPSEDRILKPL
                     DDFLSSFLDDEPAEEVVPNPKGDK*"
     gene            complement(120032..121072)
                     /locus_tag="term2_saliva_scaffold_0_prodigal-single_121"
     CDS             complement(120032..121072)
                     /product="4Fe4S-binding SPASM domain-containing protein n
                     =1 Tax=Pelosinus fermentans JBW45 RepID=I9NL16_9FIRM"
                     /codon_start=1
                     /transl_table=11
                     /translation="MNNDYKEIYLMLTEACPNRCEYCYIKGRDNPKSMTFEQIEEIIR
                     VENPTRIIFFGGEPLLKIDLIEQVLEKYYGKIKFQVVTSTVVNFKEFIELDKKYPFSE
                     IQLSWDGFSDKNRVDTCGNSISKTVYDNIQYAISQGTKFDVKCVIGNENIQIFDEIHE
                     TFVEWKKKYNVNGEFVLAHRPYYAPEYLELFKEKYKKTFTLERMYMEHMNRIIAILQD
                     DDNFGSCDVGKYKVITPYGEESYCTALSQEETEFDKDILQAPCTSPDCKICKYKCICD
                     GGCRYERYAQFGDKWRENHLDATCQMSEIIYNTIREWIDSLDDDDYEKLLAYVRSYKD
                     HLERYHQEVTHE*"
                     /db_xref="UniRef100_I9NL16"
                     /db_xref="pft:JBW_03669"
                     /db_xref="I9NL16_9FIRM"
     gene            complement(121078..122196)
                     /locus_tag="term2_saliva_scaffold_0_prodigal-single_122"
     CDS             complement(121078..122196)
                     /product="hypothetical protein"
                     /codon_start=1
                     /transl_table=11
                     /translation="MADIEFNMNDRYKWTIPDIPYIVKKDNKITTEIPSDVDIAFDRH
                     FVDTTVRGLVESYQTCVAIYAEMSQLVYNPQTNRQGNKYWEDNNRFRQNQENNIDLDH
                     ANKMNFVNPHKEPYSSGTRIANLNSILNDPEGVREDNLESILDYYRTYNSDTNGGISV
                     DLSMNILNNGLKAEAPPYILVDAFRDGESRTKFPARTDGKSYNQPIKLEWFARLRENL
                     INTSNFFIKNNGKFYDVNGFCVVGCQVNCQSTCQLTCQHRQLGDDFLNYTKLERYEHA
                     EIIKKLGWPDFRGRNGNESLNYYDPWGRIWRWYVFAQQGYGAYYLGHEPHDNYWYFED
                     NIGWYPGAPFDRPAGVNPDGSLIPRRSNYDDCNGCENR*"
     gene            complement(122213..123415)
                     /locus_tag="term2_saliva_scaffold_0_prodigal-single_123"
     CDS             complement(122213..123415)
                     /product="hypothetical protein"
                     /codon_start=1
                     /transl_table=11
                     /translation="MADIEFNMNNRYRWTIPDIPYVVKKDNKTTTEIPNNVDIAFDRH
                     FVDTTVRGLVESYQTCVAIYAEMKQLSYNPTVDAKGRNYWESSTPKYQQNQEANIDTD
                     HSNKMNFNNPSSGDHLHPSRIVDLNNLLSSSTQVDGNTLENILDFYGVYHPSIGGGST
                     NITERIVLSNDNAEPPKMEPVDAFRDANGNTKFPARTDGKSYNQPIKLEWFARLRENL
                     INTSNFFIKNNGKFYDVNGYCVVGCQVNCQSTCQLTCQHRQLGDDFLNKTFLEWNEDL
                     QTIYKLGWQTYDHPDHDHNVYIFFYDPWGRRWMYRNTRYYGDGYYLLPDQNDIYSIRP
                     THHADDNMNLEWYPGAPYDNPKQYHWEMVRNIHTGKNDLVNKLDPHWNDAGNYYVSDG
                     YCHSCDNR*"
     gene            complement(123432..124607)
                     /locus_tag="term2_saliva_scaffold_0_prodigal-single_124"
     CDS             complement(123432..124607)
                     /product="hypothetical protein"
                     /codon_start=1
                     /transl_table=11
                     /translation="MKIFMTDELYDYIKTRPDFNEFQAAYDKLTYGETIREELEAQYN
                     SMTTGELAEYLNKVKSEVADRPELVRYMNYTSDISVQTLMTIVNDTSLPKKDKMYALL
                     RLFTYSYADGIHFEYVVDFVTMYNAMSAEELATLPSYIHVNYIELNGYYLYKTMQDNH
                     ETFDTTAYDKLVEHYKTVKEKVKPYYSDADVIDNIWLEVQAYFIRLLHNDLTNTAIDI
                     ILERINLDHEKLTNKYKYVSLGVMWLYEMYMETSFNASNYHGFILWAFKLFRYIDSAL
                     ADHDNLFDGLRFYDKVNIIAFAIIVRRLLNIKEVFVSIVQLRLFNLDFTDELFLAGEG
                     VTNVNLTSKPSRDAMLSFKNYVDVWFNNNKPKLIQLRDDSATMEDFRAIIRDYLHSV*"
     gene            complement(124607..126325)
                     /locus_tag="term2_saliva_scaffold_0_prodigal-single_125"
     CDS             complement(124607..126325)
                     /product="Uncharacterized protein n=1 Tax=Pelosinus
                     fermentans JBW45 RepID=I8TNV0_9FIRM"
                     /codon_start=1
                     /transl_table=11
                     /translation="MPTQVKRGNTVEYSIPDKIDRTKDNIVAKAPLVAIASAIAVNLK
                     EAKALERVRSGFGSPENRIRRVVDAGDEVQRFSDSIVIDEALKASSMNMLLGMASELI
                     NSTVGISESMEGYTVVKYTTPGRFTWNAPKGTKTVLLGLCGGGGSMGASGESTSFNEA
                     IVNGGNNIFIDNLLAGVTGYQVSLFESRFGYYGRPESSTDWYTNRSGMHWGRQNSGLP
                     GDFMTTVLNVKGGSAQSIVVGGPGTPRWYGDANRKSTQGFVYLAYKTDGDDEPYGLDK
                     VYTIPGSYEYTVPAGVRKISVVLIGGGAFTISGTVENKVEIYEYMGRYIKQGDFRNFP
                     AQSYKHLDRVLDELNYTGPFTRYDNPRQGNWRQTRYRAPHNYQVVGYIPSHLPGANGE
                     ASKFGDIVANGGDRDNISYTTDTGWNLNFDAQTGPTGRGMFKDSINQKVGGPGEYKRV
                     VLDVYPGQKFNVHVGRGAKYESDGSFKASDGAVGIMHGDYRETSSGLFRAMAPGDLYT
                     GATLNLMISNLHVLNKAFNDLENKYWENDLCKTSCQVSCQASCQIACQNCQYDTCHNQ
                     NCGGWS*"
                     /db_xref="UniRef100_I8TNV0"
                     /db_xref="pft:JBW_03672"
                     /db_xref="I8TNV0_9FIRM"
     gene            complement(126332..127684)
                     /locus_tag="term2_saliva_scaffold_0_prodigal-single_126"
     CDS             complement(126332..127684)
                     /product="4Fe4S-binding SPASM domain-containing protein n
                     =1 Tax=Pelosinus fermentans JBW45 RepID=I9DAV8_9FIRM"
                     /codon_start=1
                     /transl_table=11
                     /translation="MENFTTVYSKPQAVTMLLTNDCNLACSYCFESNKGKDYMPKEMA
                     LDILKATYNPVDPMAGIFTLNMFGGEPLMNWDTFKAVCDYVLENNLKIRITATTNLTL
                     LTDEMIDYIDELSIPVLVSVDGIKEVHDKHRCNSFDKVIENMKKLIDRDLGYLIEARM
                     TVAPDTAKYMYESVKMLVDLGINNIANVPASDLEWDAQSIQDYKDNYEKILDMYINIL
                     NDETNKRNISLYKVDQALNLALEPIKEDTSMCNIGNPRWVIVDWKGDIWPCPDYPTTD
                     NADLIAGKIGNFYTGVDETKVDPKPMVATYELERCKGCEAISICKSGCPYENYTKNGK
                     FNEPTIGYCTLQKAFVEIIKAYQDKLLEATNIRSRQLNVLIENLKVKKYYDEKVKTIS
                     ITDREFGVRLNHFVEKYENLNNKGNVLPSFDTYFKHELMTVNAIIAALVGKKVEFVED
                     *"
                     /db_xref="UniRef100_I9DAV8"
                     /db_xref="pft:JBW_03673"
                     /db_xref="I9DAV8_9FIRM"
     gene            complement(127626..128948)
                     /locus_tag="term2_saliva_scaffold_0_prodigal-single_127"
     CDS             complement(127626..128948)
                     /product="Radical SAM additional 4Fe4S-binding SPASM
                     domain protein n=1 Tax=Veillonella sp. CAG:933
                     RepID=R5BX24_9FIRM"
                     /codon_start=1
                     /transl_table=11
                     /translation="MFLEFKEIGNDVREIAFYLTNDNNIDCDYLPPKGRQYMSTRVID
                     AMIEKITKIFKDYRRVYTITFKGGEPLMCWDKIVYIIDKLKANNVICRYKLYTNLTLM
                     TLAKAKVIKANAIDVVGYLDGEVDHNSKHRTGYKEAIRGLTCLRELNILKTHVTIHMT
                     LMEDTIKYFEDNFDFISKLGIKSILFEPAESIDITGKFKTSLKKATKYAYEQYFKFTK
                     NRFDALYLISYLDYIVPDYKDTSTDSNFFTSGQLYVSPYGKLYANRLALVNGVRYIGN
                     VYSNQLVFPDTIDIHSHPKCRGCVAKNVCQSCSDIATFDSKYPHQNICQLNRAIAEVA
                     REFMEDWKYNTAGIYNKKIKKNIVESTSIMNSLYNKLKRTYTITDGNRPTVKSFMTAY
                     GRDYICERKEPPEKLRKLYERFRMILGGNNGKLYNSVQQTTSCNNATD*"
                     /db_xref="UniRef100_R5BX24"
                     /db_xref="R5BX24_9FIRM"
     gene            complement(128983..130062)
                     /locus_tag="term2_saliva_scaffold_0_prodigal-single_128"
     CDS             complement(128983..130062)
                     /product="Radical SAM domain-containing protein n=1 Tax
                     =Clostridium acidurici (strain ATCC 7906 / DSM 604 / KCTC
                     5404 / 9a) RepID=K0AZR9_CLOA9"
                     /codon_start=1
                     /transl_table=11
                     /translation="MSKEVMESFIDFLCDTNPDVPVLIDFFGGEPLVNWPIMKYGLDL
                     MDDLGLTEKKLYFMVSTNGTLITDEIAEYFRKYNVHINISIDGTPEKHNYERNNSYDK
                     TIEGLHKLYDHGLCRDITARLTFPNNYFGSIEEHVRSVLNLGIPEVTFAAVLAGGITD
                     EELATYEESMYRTAILILKYVEYGLAVIPKYMRNFIMMEHINQDFKPRQPCHFKTNRG
                     IVVDTDGVLFGCSIVPNSDFKEYSSKVYSDTVIGNVRYGIAYNRNIGDKYPCTTANAK
                     NDCINCEAKSMCLPCAMENMLSSTRDYNLVADDKCKLIKAKYRVALRIHNWILRNKFG
                     SVAMSRLKENHLLGEDKYSISSLII*"
                     /db_xref="UniRef100_K0AZR9"
                     /db_xref="cad:Curi_c07780"
                     /db_xref="K0AZR9_CLOA9"
     gene            complement(130173..130790)
                     /locus_tag="term2_saliva_scaffold_0_prodigal-single_129"
     CDS             complement(130173..130790)
                     /product="hypothetical protein"
                     /codon_start=1
                     /transl_table=11
                     /translation="MDSNFNKENKVSYQELAPSLQAMLDGKANITILNNHINDNARHI
                     TNDERAKWNATLQDANTWAKNYVNGLLGDFGGQGVTLMDVVKSKLDKTEFENFKRTLS
                     RIAFTGSYNDLIDKPSGISFSDTANKALNADRATLADRATVADRATNADLAENAKRVG
                     GIRVTIDGTAPANPENNKEIWFNTTNLTVYFYVNNQWRMTRCAVA*"
     gene            130910..132133
                     /locus_tag="term2_saliva_scaffold_0_prodigal-single_130"
     CDS             130910..132133
                     /product="DNA-directed RNA-polymerase beta-subunit n=1 Tax
                     =Yersinia phage phiR1-37 RepID=G4KKG9_9CAUD"
                     /codon_start=1
                     /transl_table=11
                     /translation="MKRTSNRITNAKDIDYILSIDQDMGAKTSTVIGMFGEFNGKRRF
                     NTYDLVTIPAGSYGPEGKKNKNAFVTTVGLWVFNRVFIEKDLFDMFGYINKPITKKMV
                     GNIMQEISYAILENRKTLKVMQDFVMKGQKFMPYVNILSTSYSMKLLTITTKINKAKE
                     ELIKKYRKELDAKDPKIVLKIQEELLDLAEEILKDDPAMDTYNSGAKSNMSNHFKNMF
                     VVRGITKNPDPTKGYNIIMSNYMTGISKEDYADFANSLAEGPYSRASRTEVGGYWEKL
                     LLPACQHIQTLDKGSDCGTKRTITITLNKDNIKEYIYCFMKEGNKLVELTSENMNQYI
                     GKTVQFRFASLCEAENGVCNACAGNIFYRLGVKNIGAAAPQIASKLKNVAMKAFHDSQ
                     VRMVEMDPMEAFGLK*"
                     /db_xref="UniRef100_G4KKG9"
                     /db_xref="G4KKG9_9CAUD"
     gene            complement(132202..132408)
                     /locus_tag="term2_saliva_scaffold_0_prodigal-single_131"
     CDS             complement(132202..132408)
                     /product="hypothetical protein"
                     /codon_start=1
                     /transl_table=11
                     /translation="MANPGCVGNYANQLAERSANVGWMICYCQDIIYDYVYGNNGVSL
                     AEAKKAEAYLLQHGISLTIDLDKI*"
     gene            complement(132593..133231)
                     /locus_tag="term2_saliva_scaffold_0_prodigal-single_132"
     CDS             complement(132593..133231)
                     /product="hypothetical protein"
                     /codon_start=1
                     /transl_table=11
                     /translation="MLDTDTLLHGYGIEKFSEKLKNLLNSEVGCYAKKQVFINERRDD
                     FNPEVSLTRAVLSDKTEDDEEYSVSITVRRSAKHFCPKLDTINAFRVLYETDWADDDK
                     KPYDKECKFSTALSYNHDIKTLTYTQLYSKYKGKLLDHTVCFSVTEHLDPDADKYINT
                     LFNSARKNDGVHNTTYKILYTDLVTIHILSPLIKYGMSETLEFLYDTIVLNN*"
     gene            complement(133462..133968)
                     /locus_tag="term2_saliva_scaffold_0_prodigal-single_133"
     CDS             complement(133462..133968)
                     /product="hypothetical protein"
                     /codon_start=1
                     /transl_table=11
                     /translation="MTDRETYDGIYKTVADIVFEKGLARTQSTSVYLDGNGHVGITYS
                     TGAMHITDKEYCLGSNIEINVFDADLNKDTVESLKDMLLILHSDTYERYGDVEVKTNT
                     LCALPDTIEFDEIYETNNHYAPTAYLFYDDIKIYSIDLSGFVTPEDILKIKDSLIDYF
                     KGFEYEFY*"
     gene            complement(133965..134327)
                     /locus_tag="term2_saliva_scaffold_0_prodigal-single_134"
     CDS             complement(133965..134327)
                     /product="hypothetical protein"
                     /codon_start=1
                     /transl_table=11
                     /translation="MKSVLHFELEGELVTLTRYDDFGNTIGIEEAMYPDICMEEELIC
                     CMMEIFDTVVKGYNSEIVKLTTMYDDKFINVEINTRNDTITFDNYYDEYQMADIMDTI
                     IESNMTMDNFRFLRGEMI*"
     gene            complement(134329..135075)
                     /locus_tag="term2_saliva_scaffold_0_prodigal-single_135"
     CDS             complement(134329..135075)
                     /product="hypothetical protein"
                     /codon_start=1
                     /transl_table=11
                     /translation="MARKSKGIKVQSIEEIADIETPKEELTTVAESAEEETVEEVAVQ
                     TPPLEELINEEPREVLTFDNLSTYNDKFLRDKMIDLLDATNEVDFRINDNNIPNKYYI
                     TKGNARVCLFSKDIEVTSLSDTRKVILDALSKVGHDDKLLGITVDTDLSYKYYEDESM
                     KPALNISRSISLVDTDNKFITIVSQYVIETEPAVADMFKALCRELSQRKLNGKVVTIN
                     YAKDIGLVVLHDKYIGIEEVINTLDDMYRG*"
     gene            complement(135088..135735)
                     /locus_tag="term2_saliva_scaffold_0_prodigal-single_136"
     CDS             complement(135088..135735)
                     /product="hypothetical protein"
                     /codon_start=1
                     /transl_table=11
                     /translation="MFDFKEKLSEVKTMIVNSVNIEFAPDIKSTNYLYINKENMSVEV
                     RVKESCQEDLMDYYDKAEYEFINRDDLAEDYVKGLGVNILDVVDISKHVITTDKDESI
                     TLYDALDNLTAGTLDIVYDRENKVIKFGLSHWDCITDGIGDYGVQINTDLHYKLQVFS
                     DLTNTEIFSKLENYGGDTAFTVMPYNDDGNITYRFTVYDVEDTFDIINDIVNSLI*"
     gene            complement(135750..136529)
                     /locus_tag="term2_saliva_scaffold_0_prodigal-single_137"
     CDS             complement(135750..136529)
                     /product="hypothetical protein"
                     /codon_start=1
                     /transl_table=11
                     /translation="MTVSIKDNKAFVRRIAASIIPQKLVTRKESVYVGEDALVVNSSI
                     YINNSTTSEYSSTGPNIILSSMMIRPFELLEMNGVAVDDITSSKIRIYDDKKYVIADG
                     HNTSSFIVDDEYTDTLIFSDSYNEFMNMIQVKNKKVGSVMNTLCSRKLHHSIEYEVNS
                     KLYSATLKSEVEMGKDLDTYSMYIEDSTNVYTHTSAKDIIDELLALPYEFHGTCINYS
                     AIDCTRSYGKFVIDKMRSEAEANQILSYVNSNTSNIARRLI*"
     gene            complement(136531..137115)
                     /locus_tag="term2_saliva_scaffold_0_prodigal-single_138"
     CDS             complement(136531..137115)
                     /product="hypothetical protein"
                     /codon_start=1
                     /transl_table=11
                     /translation="MEKQKFNLRELIGQFRTFDFASYDLNCSSKRTAVYSAKKGNTLV
                     TVWTNEYETEDGFITPLIKVKEKEKVDVTTEVYKSTTLEDILAAANTGEFCISQDTDH
                     KTLLKVSCRASAKVLATNSKGKPMFRYTVTFDTFVPVNGYFNPKIIISKIKPRGPVFF
                     NWKHDDFSDKITLENAGFAFVDEAVNALLESEEW*"
     gene            complement(137328..138902)
                     /locus_tag="term2_saliva_scaffold_0_prodigal-single_139"
     CDS             complement(137328..138902)
                     /product="Uncharacterized protein n=2 Tax=Clostridium
                     butyricum RepID=B1QXQ4_CLOBU"
                     /codon_start=1
                     /transl_table=11
                     /translation="MSKPQLLNRLKNKTDLVTSGNLLQYSDTTGRLVEDTGLNAQQIK
                     AATLNNANIVSHLANDGIHVTREEKKFITQDHTDLNNHLVDASSHISPTDRANWDAKE
                     TPEGAQAKVNMAAASFNRHMATKSIHVSNSDRLSWDDKYTKAEIDNKFVQLESNNTWK
                     EAVDTFSEIDIMYPSPQRGWTVSVNDTNITFRYDGENWIPISSNAVPMATAAVDGLMS
                     KEDKAKLDTVEMGANNYVHPNNPSTRHVSDKEKAFWSAKAEDRNATYQYAGLMSKEDK
                     YKLDNIETGATNFSMPSKLDPTIIETDNDHLFVTLEEKTNWSNKASNNLVTPNVNGIM
                     SKEDKIKLNSVDMNANYYIHPQTHDPSIILEDASHRFVTDEQILAWNNKLDGSLATAT
                     SNGGMSKEDKAKLDSIEEGANKYKLPAQLPPTIIAQDPNNRFFTDQERQSLADKKDSK
                     AILLGTAEFNGRTGTIIPHSFENTSFSVAITPTANPNGLIGEVWVKKTNTACIVYCSG
                     AGDAKIPFDYMLIYYN*"
                     /db_xref="UniRef100_B1QXQ4"
                     /db_xref="C4IKA5_CLOBU"
                     /db_xref="csb:CLSA_c35400"
                     /db_xref="B1QXQ4_CLOBU"
     gene            complement(138918..139715)
                     /locus_tag="term2_saliva_scaffold_0_prodigal-single_140"
     CDS             complement(138918..139715)
                     /product="hypothetical protein"
                     /codon_start=1
                     /transl_table=11
                     /translation="VDFEGATGVLSMVKDIGAIEFILILLVAYVIYSNHTNTRAILQL
                     SRREESAKPSDKSAQSEEARMINTMIDDMNQHPYTLNKLNETYTKTNTLIKHRLKETA
                     DTLGAERICVYMFHNGEHSVNNIPFLKTTCICEYIDRHKGATSLLMTHKGVPINLASD
                     LFKRINNHQITVLYPDDENVIDRVMANFFYRENDNRTTIVVTIYDSSNQLDEKPVGFL
                     SADFEFDHRLKSEELKDYFTELEELADYLSVSVLISYLFFQAKKEKE*"
     gene            complement(139772..140404)
                     /locus_tag="term2_saliva_scaffold_0_prodigal-single_141"
     CDS             complement(139772..140404)
                     /product="hypothetical protein"
                     /codon_start=1
                     /transl_table=11
                     /translation="MNYLINQVKAHLKIIIAFIVIILISLLTILYFKHEANVEANRYR
                     EILDNVTKTTEYNKELAKENKLVMAAIDDLRNNKPVKETITNNNTDTIRYIEKTSPED
                     PDVVVNKEKTASIRYNGETFSTPLQSSAASSVAKEDGTVEIKQKDEVVIDVTDIANRQ
                     IAAHDLMRDKVEQELRDDIKKLKHENRNYKIAGVVLGTAGVGYAIHKAKK*"
     gene            complement(140433..142145)
                     /locus_tag="term2_saliva_scaffold_0_prodigal-single_142"
     CDS             complement(140433..142145)
                     /product="hypothetical protein"
                     /codon_start=1
                     /transl_table=11
                     /translation="MGDFNNELDKINKTELASPLAKLINDGYAHMYNQNMHTSENERD
                     VWNKAANTVLYKANIDLNGLLSKEDKEKLNSIENGANNYTHPKYIQSNAGTYISTISD
                     DSGHVIYGSNPTFLDCTVENATKLKDTIFGEFVRASNQVFGDNVTINPNSDVYDGTPV
                     TFKNFNDYRLDKAFDKSIAISTDDDSLFAQDGTSKSIHYGLNNDIVIYKRTASSLTSY
                     SLVNSTNTIKLVNGKIPTRYIQDDGVPVGTILFWLGSNIPDGYLPMNGMAVQKSLVPE
                     LIEYANTNGLLENWNNMMENKYYNAKFVLKDDKLYMPTFNRAITVSVNNNRTLSGNVA
                     EWITKYIRGTFQVASGAIQWNPGPNEFNSRQDTGEIHVKNDDGNDKFLIPDPSSNYGE
                     TYLTMYDSGAVVSAGDDMAPAMMTVNYIIKASSTGLKLNYAKQLSYDYYNIDNGNQVR
                     FSDVLDHIKCNNHRPIVDVTISNRGIAFSNSAEINGVYDKLRYERLNPYRQLIIRGLG
                     KSIYYPYSVDLNENNLITIAENKVPNSTFTIQVSKADPYDRMEKFDSLKTRLASYGVT
                     LVKV*"
     gene            complement(142155..143531)
                     /locus_tag="term2_saliva_scaffold_0_prodigal-single_143"
     CDS             complement(142155..143531)
                     /product="Uncharacterized protein n=1 Tax=Fusobacterium
                     mortiferum ATCC 9817 RepID=C3WGF3_FUSMR"
                     /codon_start=1
                     /transl_table=11
                     /translation="MSKEQDVIKWWLSYSEEEAKRRKEEWLDEHNKSRLYNEVLDKLT
                     EKEFNTVLHNTINDIRFHMTDSFMHISKEERDTWNKVTYESLTKLASTESNGLMSKED
                     KKKLDDIHEGANNYTHPKYRPVTSYKFKKVDEYGHIYGSFEPEVLPVTVDSVDTLNGK
                     PIEYFAKNNNQVFNNITVPDVDISTAKDNTAINYKTMKSYVLDGAIQVTNSNTNLDTR
                     KLWYNTKDNKAYYYQSNTWKPFSIPDKPVTYNDNGVIDSSLLPLVGYPIGSVVTVYGN
                     TIPRGCLLLDGTIISKTDYPELWRRVSRYYKIISDNEYNSLPYEHATTYFSLVASDSD
                     KFRLPNLYNLHLRPTSETNKQGTLQPNAKRANIYGTFPVTPFNGYSFPEDIALYNKYP
                     IVKCEQRPMTTFSYGSPYYNEWGYMGYEYANKNRESLDNYYKPIINESSQGFSTRSVT
                     VLYCIKAK*"
                     /db_xref="UniRef100_C3WGF3"
                     /db_xref="A0A0E9F270_CHLTH"
                     /db_xref="C3WGF3_FUSMR"
     gene            complement(143546..144853)
                     /locus_tag="term2_saliva_scaffold_0_prodigal-single_144"
     CDS             complement(143546..144853)
                     /product="hypothetical protein"
                     /codon_start=1
                     /transl_table=11
                     /translation="MSYHDRQSLNQTIPRHISKQELSPSLRNRIQDEYDHIYNHTLHI
                     TEEERYRWNQSAKRVLKPATVYADGLMTKEDKAKLDGIEAKANKYVHPFSNVTPGSYL
                     EVTTDGLGHVIYGNNPARLNIRARNATKLGNINPDEFVSPNNAFLNGNVSFRKYPNDI
                     NHLNYPITKKDLVDQSLTTSYYISDDTTPNLNKIRISPTTNVASYYDADSNSWVNITL
                     PNSIARLGPDGKVPLNLMPTQGLPIGAIIPTLSASIDLMKIDGFLPLTGIEVVKNEYL
                     DLYNFAKSSNILVPYSEYSKFERLPSIGFFFDNGNTFILPKLNDFLCATSNISDTGRY
                     TPSCTPRQTSTFNTMAKNDFLKEFDYNNRNAVNERLSCYTGAFRMVDRLGQATSGGGF
                     VRARNINNNILLTKFNSNEGNDNDCTINEPAHFNTIYMIKAKY*"
     gene            complement(144864..145895)
                     /locus_tag="term2_saliva_scaffold_0_prodigal-single_145"
     CDS             complement(144864..145895)
                     /product="hypothetical protein"
                     /codon_start=1
                     /transl_table=11
                     /translation="MPEQINYDLDRDKLGLNELSLKLRDMVTKSFNHTKDDVIHITAE
                     ERALWNTVATIPNVSNNNNGFMSIADKVKLDGIEEQANHYVHPKKPNAVPGNYITVDI
                     DDEGHVTRGYNPTKLPITVDNADRLGGLVPGDFAPIANPIFLGKPQAPTPVIDADSTK
                     MEIVNVKYLESHIFPYVRSRVEPTGDGENLFWIDSTNILSSYSKEKKWHSVYTEASKY
                     MLALNEKIDVNTQPSDYAAYLKFYGQKKLSALNLDTAITGTRTEEFATVMGMRAVDQD
                     ISHEFIFIGNDLFIRSGADNWDSLVKIFDSNDETVAKTKKAMEFDIDNGSLVVNSGGK
                     KYKVTLTEV*"
     gene            complement(145988..146422)
                     /locus_tag="term2_saliva_scaffold_0_prodigal-single_146"
     CDS             complement(145988..146422)
                     /product="hypothetical protein"
                     /codon_start=1
                     /transl_table=11
                     /translation="MSTAADVEKALQIDTVPSLNSEEIQYNGNIVAYQGDYYIFIDGK
                     WSKLGKQVSTNTSSLTENEIEDMEPEEMDDTGKPYYKSRVYFYPLNIIKMVTVLFCGI
                     ALMYSLFIQSETVAATLAGGLLTYLSRGSSGSTTNNYQKNDK*"
     gene            complement(146431..146988)
                     /locus_tag="term2_saliva_scaffold_0_prodigal-single_147"
     CDS             complement(146431..146988)
                     /product="Cell wall hydrolase/autolysin n=1 Tax
                     =Acidaminococcus intestini (strain RyC-MR95)
                     RepID=G4Q4B5_ACIIR"
                     /codon_start=1
                     /transl_table=11
                     /translation="MAIRKVFLNPGHDPKLNGSGYAIDPGAVGSRTTEAEVVKKIGAL
                     VSQYLQAVGYETYIMQDDDLDAVCEAANQWDADIFVSIHCNSAENPAAEGTETFTHTS
                     AGPNSLSTKLAINIDNQLVNSLDLYDRGIKSANFWVLRKTDMPAVLVETAFINNPKEE
                     DKLINQVDEFAKAIARGISDTAAQV*"
                     /db_xref="UniRef100_G4Q4B5"
                     /db_xref="ain:Acin_1891"
                     /db_xref="G4Q4B5_ACIIR"
     gene            147068..149116
                     /locus_tag="term2_saliva_scaffold_0_prodigal-single_148"
     CDS             147068..149116
                     /product="Uncharacterized protein n=1 Tax=Clostridium
                     butyricum DKU-01 RepID=M8K758_CLOBU"
                     /codon_start=1
                     /transl_table=11
                     /translation="MPDFNEKYDLITYNDLSPDLRELINSSDKNLQKSLNRHMNDNEV
                     HVTGIEKMFWNSKAPINDPAFTGRPTAPTPELNTRNDTIATTRFVHNALYGLTPERAK
                     TADRLKGTVTFALTGGVTAPSVLFDGSNNVTLNITSIDASAINGKFGPSNLSAGTYDI
                     NISGIAAKAKSADSIAGLNAGDIALKDSPNFIGTPTVPTAAAGDISSKIANTSFVNIE
                     IERIKDWVKRNNNAVNSIKTVSASGKITAASTGPDANGNINLNVTNLQIDRSSLGNID
                     ADTVRGFTVGSSVPANAKFTDTVYVHPKTSTDLTAGSFSQVLVDREGHVIAGANPSSM
                     DINITGTAAKAAALATPYKMKFSGITASESIIDGKTETVVNVTAIPSAIVTEDTNRKF
                     MTPDEKTKLSDLPSSAELTAKLDAVASSMDWKPGVANYSDIATTYTTPKKGMVVPVTS
                     TGSIYRYNGTTWDTISSVNIPLATNTIDGKMSKEDKLKLDGIQEGATNYEHPATHPAT
                     MITEDATHKFVSTDEKTRWNDTYTKAEADLKFLAKLDAATNKATIGENWTIKPGTGGA
                     LDFVYNDTIKATLGTNGLFVANELSESGSAGASVTTVSTWKAPVANVSDLDATAPNGS
                     VCLVTSTNTIYTKTATGWTQVSGGSGTPAPSGDYITRDELNTSLSRLEKMVRDLRGGE
                     *"
                     /db_xref="UniRef100_M8K758"
                     /db_xref="C3WGF3_FUSMR"
                     /db_xref="csb:CLSA_c35400"
                     /db_xref="M8K758_CLOBU"
     gene            149116..151524
                     /locus_tag="term2_saliva_scaffold_0_prodigal-single_149"
     CDS             149116..151524
                     /product="hypothetical protein"
                     /codon_start=1
                     /transl_table=11
                     /translation="MADKNLTNRIFDNIAAGFADVQKDISDAKKAIEAAGVPSSGTTK
                     NLSEEIAKIQTKVTDDIKESGNIEGFGGGTMDIKDGFIIRKVHYNSMNENTTEPLTNN
                     IDYKVPDDMSYELTWPTNEAMKKDIADFRNLRYNEDPNIQEKYSNYNRPLVRLHFQKN
                     NTGRLANTGQYVNLKPYKPSTGGDGIDAPQYDLEVRLTDDTISTADTVSQSLIDAYKL
                     NNSEVITTDTVIKYTGESAMSLPLYDSKFVINGNDVQDSIIVTDNFVAGIHPKIKATI
                     CKKIILHNDNLIIGRLKGWRDYTNMSTKGIDVYIDKDTETLEVDTDNLSQYITKQPTM
                     KYALIGPTSRHTMINILVNKSDKMTASIRAVALKLAPMCIRVYNYDRSEYYDFNKMKW
                     EPTAGVSDFISWPRYLSDRNVDVNTIFYYNGWESDRYTLVNRFGLDDNGSNGLSLNMS
                     YIREISQLQDIVNKAKDGYIYQVGRGEYLTKNNTITLNSPDFTWKTNKRLGMTSSSFP
                     KMVYNYFSIPEIDGVKTVTLDLSRMPGATYGSQEFPLVGLEPENGQVMCQVVLAGENG
                     SNLADTDFELLAAPGNTKFLDRNKTPITTVTVDRSSVRDDKYIIPIVYNKFITEVDLT
                     GCTIGKVTGSNNGVFVTAYYDNTKPTTPMIFKLHNCKYGDVYSGSAKDRNPEISPLDS
                     RRAEENAKYVRFLIDESDPILQDDDVLRLRLSFYNMDQTKKYNWSKRTWEALDALTPD
                     NKEYRYIANPHLEEEEEAARRAEEESAANSASEEENAGPEEHTSEETAEETHSEDERP
                     ADVL*"
     gene            151563..153881
                     /locus_tag="term2_saliva_scaffold_0_prodigal-single_150"
     CDS             151563..153881
                     /product="hypothetical protein"
                     /codon_start=1
                     /transl_table=11
                     /translation="MAETENTKNTTELILENIENGFKEIKKDLENVKVAISETGIAAA
                     NTTAGLANDVKKISNKVEEKIKAADVVTGLAGGSVNISNGFMYSASSEMIDHNSIGAI
                     PGLTTYTVPEDKNYLIQWPTKSFMEQTPSDKRNITINFGKRHFGQLCNTCYRMPKYTD
                     LYNDEPTYNLRVNLNDDSIVLKTKADLTEDELTMLSTAEIEDTSDIFECKGTASLPEY
                     TSDFYINGKAPYAAVIKCDQFVVSGNPNVKAVVTDTIIMDEELILRNRAGMGQYGRQN
                     TIGIIGANGGNKTSAFKIYVPKGKSKFNLINSTLNPDNEYVKNNISKISDYATIADVS
                     FQYYTLIAVEPTEEMTAFLIKEADKLVKLSVSVVSHDFTKYFDYCDLAWNENKDKEFH
                     YMYRQWFDYLVPTEEDYKYYKFNDDVAQNTFKNYNPAATDYTITLMDASALKTANTEY
                     GQDVYALGDSSGLYHNKTNTMIIPNKKYSWMFTKAVYCDTDFPFDGSETNDGPSEPTT
                     SDGRNIYSLNISPDVVNTPSMYHLVDFYKTNLIDNQNADVHLLVETDRGYDADTKTFT
                     TYDNNLAQYYLESDYRAYLKHKTRDGSLGDIENIVIIGETVYGAPSKYTKYVPYFYNR
                     NIKTIKGTDITIVPFRLEAKQGKVTGVTSDEVAIPETPMEIILDGNCAISAWQGGLYY
                     DRTGKHHIITPAKGEYNAKYVHILVDETNPLVTSANACRYRLALFTKDKTKRYNYTTK
                     TWEEVASYTGDTGTFAELFPEDFAKLTDVVEV*"
     gene            153906..154493
                     /locus_tag="term2_saliva_scaffold_0_prodigal-single_151"
     CDS             153906..154493
                     /product="hypothetical protein"
                     /codon_start=1
                     /transl_table=11
                     /translation="MEYSAKLKNLSAAERILYIHDLTKDGVSLDLILESIIADDDLAL
                     YKFYAKQYLDMLDGTVLGLCVKHKASNILIYLESCNQAWFNIKNDYNITSVILTAIDE
                     LDYSDILAFSSLTGILFRAYKHTGVTNAILDLYKAFMIRCIKNKKYFFLNTFHNHVRG
                     LFEDKVGDLALDKLLKNYMSEEELQNYNENYRLDI*"
     gene            complement(154607..155044)
                     /locus_tag="term2_saliva_scaffold_0_prodigal-single_152"
     CDS             complement(154607..155044)
                     /product="hypothetical protein"
                     /codon_start=1
                     /transl_table=11
                     /translation="MSTTLEISLTVILTISIIAFFFTVSVIINRVTYFYEQQMAFKRS
                     RIKIDVREVDNMIDNMIQEGINEFLVINNLAFNDDNYIREDIEKQMRKYVSDYIIART
                     TPVFLEKAHYVYRKESFTNIVANKIIIGVTLYVAKNNAEMKNR*"
     gene            complement(154998..155684)
                     /locus_tag="term2_saliva_scaffold_0_prodigal-single_153"
     CDS             complement(154998..155684)
                     /product="hypothetical protein"
                     /codon_start=1
                     /transl_table=11
                     /translation="MSQPFPDLSIITSPNNPVIKSPFVPYQLEFYQTKYSLMDIDRYT
                     SFVKNAVSRFRASRAYKNYKFFLMNLGMDRCQINNNITMDMATIEMHHNMLTIFDIAF
                     IITEHIINTTGYITSFDLVQHLRKVHHEHKVMLVMLNLTAHQLYHNTNNFFIHPDMCF
                     GNWGAFLEEYKYGITIEIANKVIRYLDEAIKVGSTQDNGLMEVRDHLVNWSRYNEYNL
                     GNQSYGNTNY*"
     gene            155810..160207
                     /locus_tag="term2_saliva_scaffold_0_prodigal-single_154"
     CDS             155810..160207
                     /product="G234 protein n=1 Tax=Yersinia phage phiR1-37
                     RepID=G4KKH2_9CAUD"
                     /codon_start=1
                     /transl_table=11
                     /translation="MRLSHIIKAISPEPFVDNTVYYSKILALGAVVKDKDLADSKESE
                     ASMYYADLYIQSIEGKAPYDAYEYNDLILSRCEIGREYWMGIKKDPRLIPLNKRETCR
                     KFASEYFVNHYVEYNEYYRMIMGKPPLGMPFLYVDADLRKDNIGVDFSKPMHEMSEFE
                     LNILEDHGIMDDLRSRYIGPAYAYLNYIASGITAYAARKADNFELLYLPRIDQQVLSD
                     KFKNRYIINRAYTMATVYAEAYRFDSDYYTNFITIFILLQTMIDLISETGEHIIKLDV
                     LDERCIRYIFEWHDVPYYDEIPLKYQIAMVKNLNKLLKFKSTPTCMVDICSLFGFDDI
                     RIFKYYLLKDRKSDPDTGDYVFNYKYKTYLDTEEVMDTATSTMPITDHNNIPIPYPNN
                     DTEFLDKGNYIHLYADDLLVPPSEYNVIDHKIVFENEHYLDGKTTLKFDFLSNKTPDI
                     PANINDYTIKTESKFITIVDNNTREVPIEFPVDKDTYFEKGFGLRLSVGSTFIDPTRY
                     RFNDDFTKIIFTDDIDWNISDTNANRELIAVFIYSDKYKFKFKTIQTKAKDTSNTIIT
                     EVPEDIDYVDHGVYFADTASVYLQKDRYFSTLTSDNKLNITNIDNDDKFIKDRVVNTN
                     FIYSNTKPVALHTETQTITVTTPGETKYELNFPFTGYIDNNNVIEVYVNGDPLAFTEY
                     TILKNTLHINKQNLLMRKGITIEVIYTYPEDQTVTNKKVKTVAVDNNKQSVLSLEYPY
                     DGYIPKKNKIILLVNGRRLEESRFRYTDTGIEITDTKFLLNIADNVVCYYYDYPENEF
                     SINIEDQFITTPIEGTSKFQIIFPFFNYMKSHNGLFVTIGSTLVSPERYRISGDIFEF
                     TDGTVIDSDRGFNITFIYNTIFRKYNKYIKSEMVMADIADDATGITIPFPFDGYLESP
                     NNNRMMMVMDDGYVLVKNDYEIINGKLFLTDKAKTATHGSKIKFIFNYINAKINKKLV
                     EDNEKNYDLKFVKIPLTESGDKYIKDKNNHIPYDKMTEGDGLWTGEMDKEDVYREILD
                     KEFNYVRTKYITIDSVMSMTKIAFDMPYFFNLLFDKVKLEDRLMLQVPSIREFKMFRL
                     SDIMCTLFSLMYEYYNLEDDIMQDPEKIMYIMGFNFDADLGVLQKMLRGPRYYKDLDY
                     TGADKFESYKTPLTSAKQLLKIFNNNLALRNSLLTHMKDANNYREYNAYKKTYEALMQ
                     IKYNNDFFKMPFEADRGKEPNKSYYNFLTYRDRDLSGLIDSIRNISDLTEKRKRIINT
                     CIDITKYVERYFNSNEYQYLFNSFPGVGLDFIKQYVAKVINFFKSYKIEVMGINTIYK
                     FDSRLFETIRAIDDIWYICKIKDDDSIDIVDGIVNTHIKSLAKDAVHFCDKMYLRNWW
                     YKTLILADMYDILPKDIIKYIVLKPLIDEIDGLDGVHDKLNLDIKLMLDDHINSLFIY
                     DTMGSNVHFKVKDTARAHDHMWLNPFYKA*"
                     /db_xref="UniRef100_G4KKH2"
                     /db_xref="G4KKH2_9CAUD"
     gene            160267..161082
                     /locus_tag="term2_saliva_scaffold_0_prodigal-single_155"
     CDS             160267..161082
                     /product="hypothetical protein"
                     /codon_start=1
                     /transl_table=11
                     /translation="MSNTKELIFNEFNGTEEKASIRSHAYRDTDIVIRALGTDKVLFR
                     GKNKIVLPGAEFTARAHFGFAPTTEITPSYNTELGLENSVFEVPAEAEKVMLFCVGTD
                     GCGRENSQVREVNYAKWITPEALVPFRYPLVTEDISDAKKMTYHGRKVIGNRVAYYFK
                     TFETEPVLIRRFEDGTPIDAKIYNTNKNLDVETVVEIHLKITEDECREFFVNTVGLNE
                     ARINTISLCYAWRKEIDGVMHYQDIRPLTKLNFPNEQLIELNKGIDITYQIYY*"
     gene            complement(161320..161526)
                     /locus_tag="term2_saliva_scaffold_0_prodigal-single_156"
     CDS             complement(161320..161526)
                     /product="hypothetical protein"
                     /codon_start=1
                     /transl_table=11
                     /translation="MNGRGCVGNYANQLAERSANLDWQIRTAMSLVADRYAGINNVTH
                     HEAIMAYRFLKSVGIKMTITENHL*"
     gene            complement(161712..162494)
                     /locus_tag="term2_saliva_scaffold_0_prodigal-single_157"
     CDS             complement(161712..162494)
                     /product="hypothetical protein"
                     /codon_start=1
                     /transl_table=11
                     /translation="MSLYDEVLARRDYVSDIRMVIDSNIVEYDIEKANLNILYKYGKI
                     DDKTYDMVYHMDRYNRQYFMGNFIRDNHLSSTLAEGIKKAKLAFLEKNEVPLVSLLEI
                     RNDALFIINPNILYPELDGITFKAKSIYYDYLELNNMSIFFTRDMLMTYFEVKGMPNR
                     VVDLHIPYLLKSFDNIINIYKRDKRNAIKQLHGLYNDYIERKLDIGYYRPFNIFSQYE
                     FRTSCSQFNLNYVPEQYKNAIDISFNERILREFHSLLLQDTL*"
     gene            complement(162481..163032)
                     /locus_tag="term2_saliva_scaffold_0_prodigal-single_158"
     CDS             complement(162481..163032)
                     /product="hypothetical protein"
                     /codon_start=1
                     /transl_table=11
                     /translation="MKLIFTDTITSRLYEDLFKLKEDIHITRLESLEGVAEIIYALRN
                     YDPATKDYDFMFGDSVMNQSQKAFKELFEIATCVINNNTAIIVVDMYNDWLYNIAEVI
                     GDFFKEEWGIEPIYIRDVTDQKLLQEYDYFESAENLDFSSINQSSGLYTQILQQIAEH
                     KPLRGMPSTYGVQVRSMFTNELV*"
     gene            complement(163037..163765)
                     /locus_tag="term2_saliva_scaffold_0_prodigal-single_159"
     CDS             complement(163037..163765)
                     /product="hypothetical protein"
                     /codon_start=1
                     /transl_table=11
                     /translation="MNYAPQAPSAFIITNSTIMVDNLLASGRPSRVIAITDEPMDGGG
                     ILTIPAYLPPFELVAEYLDAQERYNGNVADQVFRDQYMAYLQSNNTVVLNSALLVATG
                     LLTGKQILLYFPKDEWDSFNLIPEVLIAFFQEKLQSKVPIENMNLGYSDDAYAIYPDM
                     GAGFDALIWLQQSNNISYDNFIALFSRAQASQAFIQNVLYNQQPMLMARYGDRLSFED
                     ANRIAKDTYEASLRGTRPSMFVRS*"
     gene            complement(163779..165566)
                     /locus_tag="term2_saliva_scaffold_0_prodigal-single_160"
     CDS             complement(163779..165566)
                     /product="hypothetical protein"
                     /codon_start=1
                     /transl_table=11
                     /translation="MIVASTLADDVRLNLTNSNVDVRKIHLNAMYRSLAYTVPLERAF
                     DDLQGPMVEDLFDAETIKSIKMTVTNPKIKFFKDKFKILAGILNPLGYILAHAGTNRV
                     VFQPQFDDSFVVKIGLDIAGRTNNPNEIVNQKYLKPFVCKCFDTTDDGVIGTFERVVP
                     IENLYQLWSVREDIFDIMRAITKRFIIDDFGTEAFKNWGVRKGFGPVLLDYADMYILD
                     KDTAYCRKPIDWHSTAVCGGELGYTPGYNKIMCKKCGGIGKAKQYKGKEKLSVYVPSR
                     GIDMGIKCVIKVGGKTVFSTEEGFTNQINESKEEFVAPHEVVLNDYRQAIDDMKTETE
                     KTREHNDEYLKALLKEREEREALKAEEEKKKNDAKVRIIVTANGVKVIRPEDKKEEPV
                     IEKPIKLITHDGKPVNVVDTTNGKIYDFTEPVETKQEENTKVESKEIENKETEEDMNA
                     KMLMNMPDIKYFKQVLQDRINDFMSEIETYEDNELKDLVKKLNEVKGKSELNKPMLLT
                     EILPDFLCIDLEKDGFKELDGPVMYTVRVNSLKLYDTIKEDIERLIKDIEDVRIEREA
                     EAQESRVVSNKAGKHKKVKYSNKKFDANF*"
     gene            complement(165541..169476)
                     /locus_tag="term2_saliva_scaffold_0_prodigal-single_161"
     CDS             complement(165541..169476)
                     /product="Uncharacterized protein (Fragment) n=1 Tax
                     =Eimeria necatrix RepID=U6MID0_9EIME"
                     /codon_start=1
                     /transl_table=11
                     /translation="MDKFSIDSYYIPHGQMGVQTITREEYEASPSMGEQFISISKVEG
                     NPHVFKETKGERKMYFDALRTRNRQQQVQPMPVQQQVPTPTVDTTTSFQCEVITNKIE
                     ALKAKNRELMKHGEKYIQTIFDNADKIEDLKKELAALKGEVYKTKSMFISLAGEAKEE
                     EVVIEPPKPVEQPQQQVQANIANPSNFTPEELAFINENAEAFNQLTNQMLQMQAQGQH
                     IPSLGEMMNGGHQVQHQHSQNCGCGHDHHHQPVQQPMPQQQAPQQHGRMSWADMAQMV
                     NQDIADKQMQYQQPVQQQWQQPQPVTQQVQTVPAGVWYGMQQQVQQPQWQQPVQQMQM
                     TQPQMQYQQPMPQQQAPQQQGRMSWGDMAQMVNQSIADKQMQDRGVDPNLHFDFQDAV
                     PLYKIYEAQAQRDAMMAQQMQMQYPQPQPQIAMSQNMAMGNAPKFDFETAVPLDYGFN
                     NQPPMSGMNTFIPPTASRMQPDASGWHRPLGNYSKKQKRTLAEIAANRGVTEESLKTP
                     TQMTWQEAAKAEAIAATPIVLNRLQQIAHEKGYKDIQTLITAGEVDFDAILEQVAQEM
                     TDKVYSELQSTPKDDSLHLADMLPDVYDAKKWLGFANRPEEIENDIHIRNMYINRLND
                     MVCGVPHNVPWKPENTYDDVLSFLNAYPDRADLEQEFVLELYEDLLLSRGQDPTEGVF
                     PQLPKGQRIISSPHRTYFHGAGLPNITSNTTSAAQQQLGMQYQGQMVDAQMLAYEDQR
                     RNWEMMTTVGGHPLAGYPVNPNWQVMVTPKDSSCLNILVDKFYVPAYDVGYMEAPPND
                     KAIADMLNNPNLTPEQRDSKVKEINDYKARYAEWVKRYNWEQNKQALFDKLQLLVDKR
                     GIYVKQVNSARYDQDTYNLLMDSIGSCDRGIAKMQAELPTPRPEDPAWCDEQNLLYAN
                     YLIEQYNQRREEFERRALRRSWQARGNRLGWTFPMDEVKAQVQQNDMLKHFIPNTNVL
                     TPAEAYLFNKESARFAKEEYESKHENARKFHEDKMAWWKSMWVASYMVTNQVSNEEAS
                     KVYDEEDPYGLIHQYIYDPRLQTESSRKLRKMEDWEYPDWDMLTQKRRIDFDEKELRL
                     YNWRMKNQRFRDAVIPVRPAPEWSAFQGRNGQPIMIPTNFYPWATAFSNYKATGDKEV
                     DNKNFEACIARAEMLEKAHRRPTDLSEDAGYYKRAPFQEALSSYKHKTRIGQVSDLLE
                     EYEDDEQFKDMMNNYIYLEETGKLAGYDYNKDRVNFENSILEQFLAVGQNLPKGSCLK
                     DPEFDTYNGKSMESIAKHQVELNMQANDAIKAYLSPELGGTYDSSKHIS*"
                     /db_xref="UniRef100_U6MID0"
                     /db_xref="U6MID0_9EIME"
                     /db_xref="ctes:O987_19645"
     gene            complement(169635..170426)
                     /locus_tag="term2_saliva_scaffold_0_prodigal-single_162"
     CDS             complement(169635..170426)
                     /product="hypothetical protein"
                     /codon_start=1
                     /transl_table=11
                     /translation="MKELNIEFILMNDYSGKGSTTEEAIEDYKKGKTEFLAYHTEDGK
                     TNLVIANQLQYLFVTDLTIEEVNKQFSTLLKLSVNTVFDEVVEITSPYFEVTNDKLVA
                     YVYVNGRFRVLILDAANVTNIVMEPYAENANPMELTNPNFIKKTMADLMASTDKAQTH
                     EDLVQGVMARVRYGYNGIVLFGDMFFNNRYQLDSKELVDLFKKALMDIVNPPEENPTE
                     ENHVHCRWSYDDPEEEPEEEVLQTPPENEVNNEEDNNPIEYKAEE*"
     gene            complement(170526..171035)
                     /locus_tag="term2_saliva_scaffold_0_prodigal-single_163"
     CDS             complement(170526..171035)
                     /product="hypothetical protein"
                     /codon_start=1
                     /transl_table=11
                     /translation="MAKAKVKEDTNKKKPVSGDRFTVAEVREQLLATMIKNNQDIMQC
                     VANSEQLLEELNDIKTKMAILEENQKDSTTLIEKQASKLDEFAEFDGEISTKVDTMAA
                     TLVDHIDKYDSNVKAELEDKAKQLKDILNAAEPLEMEAIKPVSVNLKIVYVLIVIMII
                     MDALILYRI*"
     gene            complement(171104..171892)
                     /locus_tag="term2_saliva_scaffold_0_prodigal-single_164"
     CDS             complement(171104..171892)
                     /product="hypothetical protein"
                     /codon_start=1
                     /transl_table=11
                     /translation="VFDIYDPRTLNLFTDASVNKKSHTRQNNDVVAGCLPLFYSDQMQ
                     YLDRCGKFWMLEPTYQYIRKTTNNYGELYGLLLAFMYIEQMTTGRQVCPFTTFNIFSD
                     SKISVCALRDWLPGWLRNMDENGIMYNSSGTPVANQSLYHHILAVISNIPDWVNIRIS
                     HINGHIDTRKLLHIKKAYNNFLNSNSYNQEFVSFKEYFELADDLHKANNYIDNYTRQM
                     LYNSNSTGVYGRRIEANMPIITERYPYPDFRRISKIFSFKYSNL*"
     gene            complement(171980..172441)
                     /locus_tag="term2_saliva_scaffold_0_prodigal-single_165"
     CDS             complement(171980..172441)
                     /product="hypothetical protein"
                     /codon_start=1
                     /transl_table=11
                     /translation="MKDFDVLQELSMQYDLGHFNTLQEDEIKAKAITVTEAVESLDSA
                     LKFDATMIPVVEYTQDNGEKLVVIAANDLAHYMECANCADSLVAIGDICDKNLVPDDA
                     TFTKAVLVDDSKVKFIKEATKQNTFSKEAAELVGLLENLQSNGIKIVTKHK*"
     gene            complement(172479..173207)
                     /locus_tag="term2_saliva_scaffold_0_prodigal-single_166"
     CDS             complement(172479..173207)
                     /product="G278 protein n=1 Tax=Yersinia phage phiR1-37
                     RepID=G4KKL6_9CAUD"
                     /codon_start=1
                     /transl_table=11
                     /translation="VRNPNMLNQVSTVDKSILKMDYVPQYDLQDWELNDPKEFDKFIK
                     QIEKNVRNSIEYRELIQYLRLSFNMDTCSFYKNVSNRDNTSIKIHIHHDPITLYDICM
                     VVYRKQQASGQEFDEETIAKEVMWIHYNGMVGLIPLSETVHELVHNNYLFIPTTHVYG
                     EYKKFVEMYEPYFTIDQLENLHEIEKATASYDHAKSQELLKTKYMYIDDSGAYDLPRK
                     EFILELLKKRKQEIINTLNPRTRY*"
                     /db_xref="UniRef100_G4KKL6"
                     /db_xref="G4KKL6_9CAUD"
     gene            complement(173257..174429)
                     /locus_tag="term2_saliva_scaffold_0_prodigal-single_167"
     CDS             complement(173257..174429)
                     /product="hypothetical protein n=1 Tax=Nocardiopsis potens
                     RepID=UPI00034D82ED"
                     /codon_start=1
                     /transl_table=11
                     /translation="MRKYAQIYKQKVVFLTETTLTLDEVRSNFGDEAIWLDVTGLADV
                     GIGYIQGLDADGKFTLIPPTVDDMNNVTEKERRAKIMLILMTNLKAKYNKIAMENGFV
                     SIDDALIATIINDAMEADTSVASKLGEDYYKQRALVRNYFSTEHYQYYKGDYQFFRLG
                     DIDRILEDAKPAVVEKEKPEVHEPVAGTPSPANPPGFDNHNNIVDDIPELPPLPEEGH
                     HTVPTVPTNDDNTGDIPELPPLPSGDTNNSTGGDIPELPPLPPTDGSTETTPHESEPG
                     GASPAEPPAPPSEDETVPELPKEPDSGTVVKPPTVGDDDIPPLPPADELPSTGEPGTT
                     PAESIPKIPTTMPDGSPIPPNATVDPKTGIITIESDDFVTEYYPDGRTSVSAKDHL*"
                     /db_xref="UniRef100_UPI00034D82ED"
                     /db_xref="W2IGB3_PHYPR"
                     /db_xref="mtc:MT0291.4"
                     /db_xref="UPI00034D82ED"
     gene            complement(174429..175247)
                     /locus_tag="term2_saliva_scaffold_0_prodigal-single_168"
     CDS             complement(174429..175247)
                     /product="hypothetical protein"
                     /codon_start=1
                     /transl_table=11
                     /translation="MSTKEKNRLITEDIETTSQTVSLLFFPDLPEKYPVASAENYHFL
                     FAVDGDTINKEQKMYLQLYQISDNLISLNLKEYIDIITDIRIQNEDSILYRLATYFGV
                     IEEDTIEGIYEFIRLRGYVNTLEPVEEDDILYFNIPDIEDISKNYMVGRDDTDWILDP
                     SMIYLQVRLMDIRLIDLLILSTLAKNCIYKQLSTSSSGDTQETSYICELAISYRSILT
                     KKDTIGKTILKNIYKNIENIDYFEKYLDSKIRTEIYNAKLANGSEVEEVLEDLD*"
     gene            complement(175225..176127)
                     /locus_tag="term2_saliva_scaffold_0_prodigal-single_169"
     CDS             complement(175225..176127)
                     /product="hypothetical protein"
                     /codon_start=1
                     /transl_table=11
                     /translation="MQFDYEILDRIELDKPMIIVFEGVDGSFKNTQANLLMDYIEENI
                     TSKVVMFQFPNYGSPSSHNLVDYFKSSKLYKSEDNVDIVISPLAETTLFVTDIFTTFY
                     SKQELDNINTFFNDNYIIIMDRYFYSNIYYQLAKRVVSKMKHMPSGYLSSVKYKESQG
                     IDFSIMKEMVKKLADGFLLPKADLIFKMHYKDTSVLKDTIEARAKEQTDRNDEINDGQ
                     YKMLDIANDILARSLLDEEQCLESKETDVVVDIQRMDMESSKIVYRTKEDINNEIVKV
                     FLERIGQDEDTKEDTELNVHQGEE*"
     gene            complement(177134..186739)
                     /locus_tag="term2_saliva_scaffold_0_prodigal-single_170"
     CDS             complement(177134..186739)
                     /product="Putative tape measure tail fibre protein n=1 Tax
                     =Yersinia phage phiR1-37 RepID=G4KK22_9CAUD"
                     /codon_start=1
                     /transl_table=11
                     /translation="LAKVKITNYLKNLGKSLVFATVEDTIKAEMPSATEFMSTNADTM
                     KQVYHGIKDYKSTVKRAGQMISNTGLYQAGDFAFKSALEDLKTGNFYNEQRGDDLMMK
                     SMGMDDFDMDFDDDFSMESDNTPSLDHDTEATIQTIEASTAASTNAIAGATVKSAEHV
                     AGTVRQSTALMFAQQEKLFSGLNNNILGMHGTLSNIMSFNQNNLQAHLENSRKYFEES
                     SQLNRENNAILKEMLDMQRHDFQDRQKSKEEAAKRSKEKFDITNIMGSNGGVDLANYF
                     SHIKKNAQDELDASPIGLLASMEPDHLKMMLANPLSFIPIAIGQGIIGKNVRAQMKKL
                     DKTLSGTFAHMLAELHRAGQERDGVAGLIGRIFGAKQEMVTKLKTDKFEKGPVPFDGI
                     TKKAIIDVIPGHLARIEAALTGNSAPVYDYNSGKWTTMDKIKQRKEEMEEYTKKSAVA
                     EFKAQMEKGAINGGITKDIDAIGNKKEFLEELADYFYKNQTISGYSGKYKDVANKAWD
                     NADMSTATKEVYDAISSFNRMMSTIENTPHDTMLKLFDGSQKFAGKQGKGGKLTGGVS
                     LLTDEDGNGAIYYLKNIWEELKEIRTNGGIGGGKRKSKSSKAKYKRGSNTNKSHTKTD
                     SKSKSSSEDGEGPILGDENVWAETADDVGYSDDDELKPDKENVLDEIFGDESATAAEK
                     FKGVLKALYKSPRSVVAGAIGMVDKHIYKFFFKQDTGLKDKEGRPIEGFFNRMAYQVD
                     KTFNTVVDTLKKKILEPFKSKAKKAWNHTKEFFGGFVSDEDKESFKSSYQDSKDGFFG
                     SVKEQFSSVKKDIFGEDKEMEMASLSKESREAFLNKLETAAENARTKGEGDQIRRRIT
                     KAKRLFKEKEREEEKAKEEAAKQTEQNYNGTLNVPAYSLTTVSPGEAIIPADQNPFNP
                     NIDKASRSKDRYEEDKLKRKFIGADGQEILSHADGTASFGKFGKFARRRFDTMWRDGF
                     GRIGDMIKETLGSDAFKNWSEKDKQLFMDPAKLAGKGLAGGGAGALIGTLFAPGVGTI
                     IGGLAGAAGNILKESETIKGWLFGQIGKDGTRQGGVFSRKTQALMKKYLPDMGAWGTV
                     GSVAGLLTGFGPVGGAMLGAAIGFAKNNQSISDKLFGTQLKDKDGHIIGRANNGILSK
                     KQQAFLKKSYKTMLPGALAGLVLDPTGGFLTNIAFGAGGSLLLTSDKFQNFMLGKRGF
                     DGKRRGGVVGKLETALTAPIKLFAKSITDTKEGWIGKSIVKPTATLFKGLAGEIKMAW
                     RKTNIMDVIGTAWRKAIEKTVGIPFMHKLEESFLKPLKSKIGSWIGSIFKPIKAGGSW
                     LKGKVAAGFGKLGEAGDLLIDRQQMQGLGAALGMSARERLERGQQRGLDGYKYQTMDT
                     KLVGMDAGQLNTYRNSLYAMLDGDQIHDHKVDTIKAARERFYGNKRDLENGWTKKGAD
                     EIAVALDKGEPWDKIKKIITDHRLPAESEQFLLREARKTYDEVTAMTDMQKISTEERA
                     KIQAETEKSLGLEEGALNSRSTTNDILSTVNNELSERDVDETLGSKTEVVNEKIVTAM
                     DTSVQYLDKMNLQLANIASLIYSGKPINDDIMREYNINKNGTATPEDAASADASLPTG
                     YTKSGDKYYDAQGREVVKTTDGGFKLADTESNSDIKKEAEAKEKREDERFEKLEDSID
                     KKNGKDDDKKKDKDKGGIFGKLKGALAGLIGLGGSMGGLLMNLGKGIAGAGIVGLFAP
                     QLIKAMPAIIEAVKENAKPIADSVSSVVTEVIPQITKNLFHSMADFITDPKVGVVSKL
                     IGTVAVGGLMAKAVWPLVNVGKTIFSMGKGLFTWFRGSSKKTETEMTIAANAMNRAAA
                     AMELMAATGGKGGPNYSQMAKNMGLSGDISPGGGSGKKRPGKGPGKKPGGLKGKLGGF
                     FGKFGGPKTKLAASIAATVGLDYALDSMTASAAEPETMDPNMAGYDVTGNGDIPVGAN
                     YDASSEEVQQATQNVDSGDNSGYGVTDIAMDAGQWYLTDKAVGAVWDKATGGGSTAAE
                     AGGGAATDAGKAAVKNESKLSQIANKMSKTAESTKGIAGKIFSWVSNGVTSMLNKIGS
                     VMPNKEVAGRIAKMAGEAGKRVAGTLIKRAAAGIAKLASKALAVGAGVGAVWVAYDVI
                     SGIVGGVWDWYNIADIAYDANVDTGVKVIAGASRTISNICLNLIDEQDIFNVLAGIFY
                     DMTPFREDIKRRIQEYNDNPDTHPKGAPSKISTAKEYNDIFAKGLWDKAKETAKDVKD
                     WVSDKIDSAKETVKSVAANLAGKASNEAQYVWNKAKDVASSATNAIGNELLYIGGKAM
                     TGVEWLSAKAQPILTMFGKAGELIVNGMKAVGTTVKDTVGKVTGFLGDMVQGANQWLK
                     SKGIDIGAIPGKVTQAAGDAWSFLKTGASTIADKVSNEYTYVKNGISNNLTWAKNGLM
                     SIGQGIADRVGGNQASKTGQSKYGRGAFFKQNDPMFANLPYQNSTESTGQTIGDSGCG
                     PIAGVNAIIAAKHGMGSVDPVSAVNYAAKNGYKETNDGTKPGFFKSYAKSQGMDADNL
                     SKSNVADSLMSGGSVVLSGKSRNGKLSSDHPFGPNPHYVTATDYDAKSKTVTIQDPEE
                     PGDNYRYPIGSVLNNTDTAIGISKRGRSKNALRRLGRGKYGRSRTFIPRWGHGKFGRG
                     DGGAGPQILQMLTQLGFNKIAACGILGNMMQESKLYPDIVEGGSHAPEITVDGSTGYG
                     LCQWTDAGRQQGLADFAKSNGKSSSDPGVQCSYIAQECNKMGITASLNDCASASDAAY
                     LFHKEYEISSDSKEAIQSRLDWAEEAYANDGAIAGSNGNLSSSGVIGGAAGGAGGGQQ
                     GNLLMKAIFGDAGDKITQAYNAFFGSPGGGAGGGMSGGVVGGGNTKAASNWADSMVNS
                     QGYGNNGCSTFVNKYLEHAGVKQINMYVPTAEEEAKQNKPYSFKPASAGAVEGDVALI
                     NTLTSDAEADHVVIADGKGGYWGNSSSKNLIVKGDIANDFGAENINGYIATGGDGQGA
                     VATGSATRSQADILRDSSLDYGTGKYGRAKGISKSKQIKIEGNAAVKAAAAYAKQQKK
                     SKFGKGSGIWDAVLSGVSSYYTQKQASQSTGDTANINVTQAPATGSLTPEQIMQLLQA
                     IISLLGQIATNTAGGNAQAAPAGSQAAINPAGDIGNILQSVQGLLGQNNQNLLSKIGG
                     MISAFGGGMSAQDKLSSNLRTLAAK*"
                     /db_xref="UniRef100_G4KK22"
                     /db_xref="G4KK22_9CAUD"
                     /db_xref="med:MELS_1925"
     gene            complement(187025..187555)
                     /locus_tag="term2_saliva_scaffold_0_prodigal-single_171"
     CDS             complement(187025..187555)
                     /product="hypothetical protein"
                     /codon_start=1
                     /transl_table=11
                     /translation="MSTVKELMGQIKAELKHASASNKDEARVMAAMLNDTSFKVGVYD
                     STGKVGEVCIADDYRNILANAISSTTKISKEEATVLAAGYEAKKADAERMLNIVKTFP
                     FEYMRNTGRTFKLGGREKSNITLSFKDVQASTRSFPKQEGIDKDGKAIYVKTEVKVPG
                     YESIKVQNPCPAWVKK*"
     gene            complement(187600..187746)
                     /locus_tag="term2_saliva_scaffold_0_prodigal-single_172"
     CDS             complement(187600..187746)
                     /product="hypothetical protein"
                     /codon_start=1
                     /transl_table=11
                     /translation="MTDKSKKDMLENGNMSFIDFLNQSTPIELNEFLKSKGKRKVRSM
                     FIRL*"
     gene            188423..192760
                     /locus_tag="term2_saliva_scaffold_0_prodigal-single_173"
     CDS             188423..192760
                     /product="Putative RNA-polymerase beta-subunit n=1 Tax
                     =Yersinia phage phiR1-37 RepID=G4KK38_9CAUD"
                     /codon_start=1
                     /transl_table=11
                     /translation="MAILVDRIQPLRLINSKFYTPINKKNKRFGSCIFLMAKSFDGVK
                     DIMDSPLVENLAMFSSYYVEPNYSYYVTPLRQVQSESGELLDYQPDLDLVLEGDHIVT
                     DDYIQTCDHLILFGESVEGPMTNKRLSKMLYRERFRNRKEIMAYYDTIREKFPNIVFT
                     KLSIDKYMNRNLFYDLTYYTDAFFTNNYNKKFPKDYGTDILFTLMTRFVNDKRLGSYT
                     KKTVIVPVHDWAKDVDLSNIFNISKDINIFSIIARLYTTSSYELEYFKGVDFIFLGKT
                     GWFKVNFDDFDNYAISKFKQNIRKLIMREPVEDTERENKEEIKIKVADAIEKQSGIQI
                     NNVDGSKTNIVKDVRKADVLDMDKPKEPETKPLDPESSKEEEKAQEDVSNQLNDIVNA
                     SSDEAEAIKKAEEEVNLKVALLKAQETRHTTIDISQARRKRMSLLNDKFLKSSLNNKP
                     ISQLLEEEADQPLRAMDIPEVQSIDEQWDGLKKVNFDKQYDLDADIVRAIHAFTENKT
                     IPMSIIKIDKDDTSTSEDSVWTYRVQLEDANGTRHNLTFDVPKLIDNRFMRLRGNDKT
                     ISGQLINLPIIKTGPTTSQLVTNYNKIMINKYGQQGKSTNTTAAIIRSLYKILENKYK
                     GCTTIKKIAIGSNLKITAKYILPMEYIDISSQFSYIEFKDGTKILFNQDELRNAPEFK
                     DPGEGILAYGINTKDKTVLAAEDDDVVRMINGKLMTDAAYQEQFKKYYKQGKTVAHAR
                     ASINQMNIPVICVMAYSVGLSEALNRAKVQWNVYEKRPTATKNYIKFKDGFLEYDDSP
                     ETSLLVSGLFEINTEDYTIAETNGVAMWLDVLDQYGGRIKANGLDAFYNLMMDPITIE
                     VCKKYNLPTDYITALGYASSLLADNQYNKHTDITGNRFRTNERLAHFVYKSLATAYQL
                     FLAEYKNGRTDSKMFMKRSAVIDLTLADSTASDLSILTPLLEMETANTVTFKGLSGLN
                     SDRSYNLEKRTYDKSMVNKLAMSTGFAGNVGINRQTTINMAINDTRGYIYNNKNEEGK
                     MNDVNTLSITEALTPFGSTHDDPFRTAMTFIQTSKHGMRTRRSDPLLVTNGADQALPY
                     MTSDTFAFKAKYKGVITELTDDYMIIRYPEQDMVEHVDLRNRIEKNSDGGFFVNLKLD
                     TDLKVGSKVKPGDIVAYDKSSYSDNVGTGNLSYNIGTLAKIAIMNTDEGFEDSAIISD
                     KLSGDMSSDVVLQIDVRLNKEDIVDFIAKVGTPVQEGDTLFTYQIASEDETSNDILAK
                     LKLDGDEAGDLGKIKVKSKVTGVLQGIKIYRTNELEELSPTLRKTVEDYESSINKTKK
                     RLEKLNISTKEYDSTGKLPATGKLKHAEDKVLIEFYVKYDDTMGVGDKLVYYSALKGV
                     VKSIFPKGKEPVSEYRRDEKVHTLLATHSINGRMVGSVLIMAAMNKVLIELSRHVKDI
                     MGIPWDPEL*"
                     /db_xref="UniRef100_G4KK38"
                     /db_xref="G4KK38_9CAUD"
     gene            192846..193493
                     /locus_tag="term2_saliva_scaffold_0_prodigal-single_174"
     CDS             192846..193493
                     /product="hypothetical protein"
                     /codon_start=1
                     /transl_table=11
                     /translation="MPDIENKTTSENKVEYKVYVNTSKKPLYVRETPDDRGLMRAFVR
                     PGEVVHIYGFAPGIIYAVPPEISKERENVWGRVSEPGRPERWVRISSTYGTFDYLEED
                     TSNIAQFPPVDSRTLKYNDIVGIKPGSVNAYGQKIAKELCLPNCYHVVYMLDSSRRLT
                     LLGHRVKNGINQWIPTKTLVMVKQYDPYARYNNENADGMYAKARAKAEEDPFRGK*"
     gene            193553..195550
                     /locus_tag="term2_saliva_scaffold_0_prodigal-single_175"
     CDS             193553..195550
                     /product="G085 protein n=1 Tax=Yersinia phage phiR1-37
                     RepID=G4KK24_9CAUD"
                     /codon_start=1
                     /transl_table=11
                     /translation="MADRALNNLRNEGLDGIGGDADKLKKTMSTVLNSSSTEKLALGK
                     PFNQTDLANYQMFTEAAERLGTDKMSDGEIQYYRMAKEISNYSNMSPQEQATIRQRAA
                     EVSADYWGTGSAENQKMIKGNIVTELGVAGTAVDYSNGSATKGANKSPVKAVAGQGNA
                     GMTLEQGYKAGRDAIIKNSGKDVAAGQKREYEDSLASTADMAAASNFNAYNININEFE
                     TSQLYRVFGMPYQWMDIADRRIPGTDIGRTFGAKIASKIPLLILTPGLPEFLAGYSSK
                     EKNALIQKLSGGADGISLQSLADGIVGKGKETKYYQLRFAKKEYFTYVNAMTNALAAY
                     LGISDEDSPYGGKIGNFDWSTLTSTSSLSKQLSYYGAVAFYLNSETSISESFSNDTTQ
                     SQLASKVNEMSGMVRELQFITGLTNISFYDNANTSSGNVINNTASDSKNAGDSMFGSF
                     GTFIDNLKTGAKTVFAGGKLVFPEIWSDSSHSVSYTVNLKLTTPDFDKYSWFLNIGAP
                     LIHLICMAAPRQMGANGYASPFLVRAFYKGFFSIDSGMIGSLSITKGTDGGWTIDGLP
                     TVVEVSMDIKDLYHSMNIIAPDVIGDLSGNLSMESSLKNVNALTYLANMAGVNINQTD
                     IGRAFRLSYWSIKGQATQLLSNGPMQALTQTVMNRIMHMYN*"
                     /db_xref="UniRef100_G4KK24"
                     /db_xref="G4KK24_9CAUD"
     gene            195635..196354
                     /locus_tag="term2_saliva_scaffold_0_prodigal-single_176"
     CDS             195635..196354
                     /product="hypothetical protein n=1 Tax=Paenibacillus sp.
                     OSY-SE RepID=UPI000370ABA2"
                     /codon_start=1
                     /transl_table=11
                     /translation="MKRKTRHEKLLQYEEKYGEIPSDHYDRLQFISNELGISNKQQAE
                     IMEAYHNAIDSTQYSHIRVILYEEPEGAPRPRFQLVNRYNLANAALSNGSFVKVYSPT
                     GLEDNSSMRRMIDSGELNQIQQMLYTPTIVEFNAYLKTPQYFNKKETALAEVGLIRPL
                     SKPDWDNIGKKYSDMFNSNIWLDDTLVIDGSVRRFYSVKPRVEIDIYFMDKVYTKKQA
                     KGISKSLENQGITKEIDYIIK*"
                     /db_xref="UniRef100_UPI000370ABA2"
                     /db_xref="A0A063YPR8_9BACI"
                     /db_xref="pih:UB51_16895"
                     /db_xref="UPI000370ABA2"
     gene            196365..196985
                     /locus_tag="term2_saliva_scaffold_0_prodigal-single_177"
     CDS             196365..196985
                     /product="hypothetical protein"
                     /codon_start=1
                     /transl_table=11
                     /translation="MTLKQIINTWAKRLWQKLRGKKEEPKYDLYQIPNGPGFFVPKGT
                     TPPQFGKNISIQLPENRKPIRPPAPPKEKVKADTDGDKVDSMIYGVEAMRRLELDEDD
                     LKLTEEEIKEVDAKIDRWYKKSPNSTVNGIKDMAEKFKAIQKNPKYHEDISPLLSGAA
                     VSNKEVIDGITKAIREVTKPNKDTKKPTQKKRRKRTNSKKKSGEKK*"
     gene            196982..197395
                     /locus_tag="term2_saliva_scaffold_0_prodigal-single_178"
     CDS             196982..197395
                     /product="hypothetical protein"
                     /codon_start=1
                     /transl_table=11
                     /translation="MSFGSGQSEENKLKGDTQPPYEQFEKCERKTCVYLNNNGRCIWE
                     TCKFDNEDPGYVQYWDFECQACHKIDQRDVRDMKLMFCDSCLERLAKAERLPFTCIIC
                     GKSQSSPPKGFSTPICNTCLRKLRNSVHCKYCGNA*"
     gene            197432..198520
                     /locus_tag="term2_saliva_scaffold_0_prodigal-single_179"
     CDS             197432..198520
                     /product="hypothetical protein"
                     /codon_start=1
                     /transl_table=11
                     /translation="MQELQSRYKASVEGIIISNMIPYRVLNDLTIREFANSDATGLNI
                     YIDLYHIFRDFYKNNMLLIAKHDLVAYITNLVGHYRDFYRRYFGVHTKFFLIYTTGYF
                     PTAVDELPTYNQNSLNDYEMSIGIKEYLEHNMYVLNILCKYLPDIYFIEAPVDPSVSI
                     YSIMNDEFASGNYNPNIILSRSVMNHQLIPISMTQTIQIKHLYRYGELECKAINIDNC
                     ILEYIDSLKRNISEPELIGTIPRDALSLIMALLGVKQRSVSGTGIRTDKIIKVVPQFL
                     AHKRTNYISSFADIAELCQLLNKNLDPNKVFSNFKAVDVLHQYNKYILAGKPVEDIRW
                     NVNLIDPDMVKSLNNKYFSNHPLDLTRL*"
     gene            198590..200881
                     /locus_tag="term2_saliva_scaffold_0_prodigal-single_180"
     CDS             198590..200881
                     /product="hypothetical protein"
                     /codon_start=1
                     /transl_table=11
                     /translation="MQLTYEYMARIDFNHRGGSESKSYPIEQENIKQIIINKEYDDLN
                     MPIITVTMSVDTNIVDLMIKDNKESTMILTINKKNTNTQSTTNIVEAYIKEECTYLIE
                     GDVNPNKEWDNKAPTKEEAENKDKFRLIRVGLLSKRLADALQKPANLTVYNSNMQDIV
                     MQLLNNGIPLLMEPFDYKDPIPQLILSPKESLSKSLDYLNSVKVFYETGYRFFMDFDN
                     TYLVSKAGKSVLRKNDRYPTIKIDVKPLMGEDGMVRGIETNDTDKVYDMIVPMNDTNF
                     NSDDLIDKSMEGIAAVVDASKQKQESFLKKHKGFGGILGAYKNILNIMDNVKVFSGQV
                     RNVVQNIHRTTYEIKGRMIEMKEQVDDFKTTTLDLYNQTKATIASLPQEALQQIGQID
                     DVKNILTQINEANDKYGKYINKCIPNFDEYVKAYTGQIYNIEGTKNYVGGIKPINFQD
                     NLGSLQTSCWDFKKDAEKTDETYKKGMAQFSRGFVGWSQNIGNISTTLMDLPDTVSYC
                     INPKDPVDSRQYKEVDLKHLKKFSAPFQEMFTSADAYGKGITKDTATMDASNKLNRNA
                     GATIKAFVDKAQGIPTDFSNKLLEGGNMVIKDFKSQAESAKQMFIDNKQMYRQQFNSM
                     RDTFNVIKQGAQLSIDSFKDLGDIGSDGESLVSIALDTVETLAKQKIIRLPNDNINIL
                     KNIKHALDLQKTTITVHKLELDNDIFNINIKYMISNETEKTTRSGEYILVSKQEVYDN
                     NGTTLVANTILTFHKLPSGKKKE*"
     gene            complement(200926..203034)
                     /locus_tag="term2_saliva_scaffold_0_prodigal-single_181"
                     /gene="fhkE"
     CDS             complement(200926..203034)
                     /gene="fhkE"
                     /product="Probable serine/threonine-protein kinase fhkE;
                     EC=2.7.11.1;; Forkhead-associated kinase protein E; 
                     TaxID=44689 species="Eukaryota; Amoebozoa; Mycetozoa;
                     Dictyosteliida; Dictyostelium.;" source="Dictyostelium
                     discoideum (Slime mold).;""
                     /codon_start=1
                     /transl_table=11
                     /translation="MENKQFSFSYIMDATNNKLVTGKCDISRKQFMYSLVEDIRNHEA
                     KGLQEFYRGVLNADGNVIKYKAVSENLYNVYRKNLKSIVEAYGKSYNDAVSTLAYVSS
                     KDKRFLKEFANQADCKGLKLKKLFFEEAKYTPAVKDAFKSISKIYENFYHNSKEDLDG
                     VIKTVNENFNVLESGIRGSVMGKEDHLTYMQLIEKVENPVIETREVTLEDASELLKTL
                     DTNKKEKLTDLKTGKENAIKEYDYIFGKLDSMKMGEINPDTVREVAKLEQALLHQLQE
                     MALTDLYKYNNAIFLAEKAIESDRVTLLKAIYLTAPEAISKNSDIKLATSLVALTSSD
                     KDGLAEIEHLIKLSETTVNLEACILEASVFAKNIDVENKLQSIHEGISDKVTGFLNKI
                     KEFIQNIFNKCVEWFKKFGGISKEFIQKNMALMDKEFKAVSDLKMFNYDKAKPNLENA
                     NLINNVASKITADLQAINSGSKSVDDAIKELESSLVGNIEGESFKDKCKVFFFGSKEV
                     EPYQIKDMKVLAEYCLNADNMIKLFESDKNKALADVDNLIKLVNAGMAKNEASYLYND
                     SLFLEDDANGGNTTNNGGSTSNQNTSTNNGGNANNNQQQKTMGDTNNNQSTSGTINDN
                     PDKPKSNGEGQAYAKRVTSTVATLMSVRIAAAERFASDFYKLIKQHVKYYSNDNKDAN
                     SGDNQNQDGNQQQNQSDEKK*"
                     /db_xref="FHKE_DICDI"
                     /db_xref="UniRef100_Q54VI1"
                     /db_xref="2.7.11.1"
     gene            complement(203046..203939)
                     /locus_tag="term2_saliva_scaffold_0_prodigal-single_182"
     CDS             complement(203046..203939)
                     /product="hypothetical protein"
                     /codon_start=1
                     /transl_table=11
                     /translation="MYIKTFSIDEEKIILIDSLLESTYTMNSILEDTMIQQLSISEGM
                     FSTVRKIYNIISKIISFFKNHVYKYFKVFMSYFRKANQIVRNLVNETIGMLKKMPVSE
                     FIDDLKTMLTVNESINHNTNLYNLSDWGNDIKDSLNDSILSNIKELIFSLSKEISKSE
                     RDDDKIMALQNDIHSERERIVFLFKDMKRNANNLNTDSSAKLILQLRNYEKVRSRMDE
                     SKFRDGIINDINAYKSQLEYIFNNSDVSENSNIQNIIANNISIYTSLQMSRCDTYCNI
                     IKSRDLAIKSLHSLLSNKLSA*"
     gene            complement(204022..204852)
                     /locus_tag="term2_saliva_scaffold_0_prodigal-single_183"
     CDS             complement(204022..204852)
                     /product="hypothetical protein"
                     /codon_start=1
                     /transl_table=11
                     /translation="MGFYTESAIIDDSVVLENKELYQTEYGIDEIMVECVDFDHEVFQ
                     DLIRSDFREQQLLSEGAEPEVIEESIKETLKNAYDKVVEFIKKWYAKIKTWLNDFVQK
                     IISKFVADNKKVYDKYKDAVAKNEKAGEAKVKFPKNADFNGVKRNFLDESILKELNGD
                     SKVEKVNVSKLVDECTGGIEETEFAKVKNNVESLLVNGNRLQDLHKTMVKSAKDTADR
                     LQKWFKDQSKNDKEFAKAKGAVNTTLRNYTTQAKAGLEALKIYLKCARGAWSKAANYK
                     *"
     gene            complement(204940..205914)
                     /locus_tag="term2_saliva_scaffold_0_prodigal-single_184"
     CDS             complement(204940..205914)
                     /product="hypothetical protein"
                     /codon_start=1
                     /transl_table=11
                     /translation="MNDSYVFNALDDAIVVEEMAVLIVNEVNNASTALMVINKQQSKS
                     DDDTTATDNKKDDKSSDSEKKPPVVKEGILRKFLDKLKTIFRKIKDFVAKYFRKIKEF
                     VHKYYSKLRDKLEKKEAIIAGAKKLPDDIKFRVFGGKSAFLADKIYLKDTADVIDYHI
                     QDFVKIAEGNATGVTINGHNTDKVLDDLMNDFKTKSEDAHTKLSTIIDAGTDAEYTKA
                     DVVENIEKIIKFSREFKLSDADKFEREIERKADKAVNELVKLRGKVLVDTKLVTAMNM
                     VMNANQKLLSKLLDAQGKIIRNQVFVAKSIINACLNAESLKTGNISAQ*"
     gene            complement(205916..206881)
                     /locus_tag="term2_saliva_scaffold_0_prodigal-single_185"
     CDS             complement(205916..206881)
                     /product="hypothetical protein"
                     /codon_start=1
                     /transl_table=11
                     /translation="MAFVLGNYEAIDPLDLIEEVSAFELEMRDFLLEQDDQVLVMTES
                     GETDSVVTESVMDTIKNTIKRVVAAIVKWAKKAYEFFKGIWEKIKIKLFGEYTVALRK
                     YRKLIEKHKKEVAERLKGINLVWYKKGGLEYITKTLVPLIKHGPKNDTTSRSKDEVLD
                     SLYKEFDLDRTKPVIEQLRAKYLFEEDYVKSGEGVQEILPGVKFGSDLLTKYLEMCLD
                     DGRYLKSINSNLDTVKHLNGLGQMFGKLGELYMKGVNKTDMDEKDKFKATAFVIRSTE
                     YRKIVHSCITFFQETNKYILTAATSTLIKAGKIAMKIEEEKGVGK*"
     gene            complement(206881..208872)
                     /locus_tag="term2_saliva_scaffold_0_prodigal-single_186"
     CDS             complement(206881..208872)
                     /product="hypothetical protein"
                     /codon_start=1
                     /transl_table=11
                     /translation="MSEIYLIEEEVMLEYALADLQDINDTDYVNEGVLSNIWEKVKKF
                     FKAIKDFVVKYLKKFRDLFKKKNDTKVTPADVKACEETLKDPKSYTDSKDADNDEEDD
                     VEDTQSSNTSTSSTTSTSSNTSSTYTHTTTSEPAAAPVDDAPKKSKFMGAKIKRRKRL
                     DRNKKFEIVVDNASWFDGKIDTIFDIKLYNDIINKGYEAISKVDDSYLDTVNKFFKAP
                     DRDAAVALLNTIKEEFEESKQAVANRNPTTMTLDMDYVSKHFKDIAEFANGKFIARGT
                     ENATHIIETRIKELESHLNTTIKNLEGKFKDQPNADLAHQALTGLLSVVSEVNRGMLN
                     VFTTQIKNTNKTATEIYNYVKYFADYRRAAMKEAVAELDEYYAEEFMNEECTDLDSNL
                     DDTCLNEYTSGLEDVEELVMEQYTALVNDENSVLNESVTDTYIKSVTKSFMRLINQFN
                     KDFLHDLQDILTSENIKHIKAAAASGRYNKKFKVYTLNGDPLFSHINPITTVKGMAKG
                     IINTVKVVAKSIVGSRKDVLSDKIYNEIVKDSAIDTMDIGHEYIAKNIDRIIDFLNWD
                     WSKLQRLSTGYQDALLQFSHLDYTTIGFGKYLPDAGKSFVKIEVGAIRAANHTVYKQF
                     EAIRRNMTAAHNICKFLLSQKVSKTEAFDIDDIIDMEVY*"
     gene            complement(208875..210092)
                     /locus_tag="term2_saliva_scaffold_0_prodigal-single_187"
     CDS             complement(208875..210092)
                     /product="hypothetical protein"
                     /codon_start=1
                     /transl_table=11
                     /translation="MELDFIYEENHIVEYSTEDLLLDTDYVNEGVLSNIWEKVKKFFK
                     AIKDFVVKYFNKFLDLFRKKSTKVTPNDVKACEETLKDPKAYTDNKDGKEDNTPNGDT
                     DPVMDDVEEPTQPAKSGKKFIRSKSNSKIVRRAKLSKDKTFKVKTIMVNGERIKDLAV
                     IFQEEIYKGIANSGAAEPAWDMLMSLNLDFKNFLDDKADEALTEVEAAHKKIKESCVY
                     SEVDDIIDMDFVTKNFKTIIKMMDQKYISDLIKGIKDHINWYTEKLETRVDVLKGLVN
                     RVESVEKENGPMELNKPHYNFDKGIKALNLIMSSSKLMVDFVIKLVTTQLMHANKVAT
                     EIYNYVKACADYRKYESLREYTELDEFYGSDLISEDVEGLDLNIDDEYITEIEDRQYF
                     DSQYILSIINKGA*"
     gene            complement(210093..211373)
                     /locus_tag="term2_saliva_scaffold_0_prodigal-single_188"
     CDS             complement(210093..211373)
                     /product="hypothetical protein"
                     /codon_start=1
                     /transl_table=11
                     /translation="MGDTMIDLDYFADESACLSSTLSDIEIINEGPIITSIIAWLRAA
                     YKKLKEFLSKMWNKLVSLIRSKKKVNDPATTRACQDTLNDPSSYSTDTEATSSSDRWT
                     DANGKTTQVGSFKANHKIKRRAKLNMNKKFKAVFKGFGHDLYRTPEDALDLSIYERAS
                     SKVNRPILDFTSKIMDTVRKVKNAKRVSEIDELEKYAEELCDNFKNQKDYDGKSTTIE
                     FSMEWVKDNFKKVDDALNDISRTLAKEIFVNSKISLGAQNAEKLIKDEFELDTKMSSD
                     RKDEINRYYKNRPDPEMSWRDAERAVFKYETDVDRAIIKAKSHILTSAYLAIMDMIRL
                     CVKSLCSHILVTQNISTEIYNYVKACADYRKYKLVKEFTDLDDYYAQDLLLEYTDGLD
                     CNIDDEYIENIDRRIYNESQYITSILLSEVIPEV*"
     gene            complement(211366..212607)
                     /locus_tag="term2_saliva_scaffold_0_prodigal-single_189"
     CDS             complement(211366..212607)
                     /product="hypothetical protein"
                     /codon_start=1
                     /transl_table=11
                     /translation="MIDYQLQDITDEFALVCESLIYDDNSDDLLLEGDGEGIISKIKE
                     KIKKVFETIRKFVMKYFNKLKEFLFGTAKEKKVTKEAIAKCNNILHDESAYQPVTDTV
                     DQDPSKASKADTGASNTYDTTTNKDGKVVVAKKNFLRSNGKKFARRMRLDPKRIFVVT
                     VDTTIPLPKTFVLDEYVEKSKEIGKGMQSGIQKFIKRTAQNAGAGMFNARTPKKEDYE
                     KWFEDAADAATVVFTDRRLDMKFIKDHFKEIGDVALGTTAKSAVDKYQSALMKDIDAL
                     KRELENIKKRFDAEVDARLDLASFSNANSRSKEIAVMLNFISTTVSRLVSSFSKEITM
                     LYRSAIDIFTYVNNCAESINYARIKEMAMIDEYYNNFVEFSELGIDSSILESNLDDAF
                     LEDDELRNIQEEYYLVDLLNG*"
     gene            complement(212619..215255)
                     /locus_tag="term2_saliva_scaffold_0_prodigal-single_190"
     CDS             complement(212619..215255)
                     /product="hypothetical protein"
                     /codon_start=1
                     /transl_table=11
                     /translation="MANELLTNSNIYDLNSYIDAVKKKHIQEDDLTLSMGIFGYLSDV
                     FSTSLQNNIIMASEFGNEAIPTRAKFEKNIIAHALGLGIKNINARPAYMDIVFTISED
                     VLLANMRNDVFTFDREVAINIGGFEFHTEYDILIRRVVLPDGDYVYTAQYDLSAYNPI
                     IDSFEIIDPYLPPVGRILDENEQKIAVRCRIRQYTYTKNTATILNRNPIENKTYQFTF
                     DDQLAGFDVTIKNYGSQPVKLTPIYEGLHTGSEVNYCSYTYIDEKTIRLVFSDTSNIP
                     GMNSEISVNLYTTKGSEGNFKYIDPIQLYPISDRFNYDRLFMVITPIGDPLGLPASED
                     GLDKKTIDELKQMIPKEALARGSVTNSKDVNNFFNSLSYGLPKNKLYFFKKMESPLYR
                     LYYAYLLASTDTQMIPTNTVPIELIRRDFDNVSSENYIFNTGNTIQYDAGGSGKVIYD
                     RSKEDLESINKIKFLYFNPFMIVINKSPLYASYYINYMDTKKALEFEYINKASKYQFI
                     CNNLNWKREYFTDKNTYKCTVKLIQNIDRNIGVVHKDNELDPDEITSVDLKVLGVFYK
                     DGKPVRWTQGKFKKYNETEFSFLYEFDMETDNSIDTLNQLKILNLKEAGSDNDLYGYM
                     PNNTQFKVFTFIKNKDEDSAGTYKSEQIFTSGNLDGYSLTNIYNTRGGVDFMYNYSDI
                     IESKVKVTKLDNGTLSYTIDKVPMAGWSFINTEMKLQKFILDLEKKRVHINQCLNVLE
                     DSFGIDFKLFNTYGPSKLFYVEDGKPLNRTNLSLRFRVKFINASTKEMITLIKNDIRL
                     YIEDTTQINDLHIPNLITYITDKYKDVLVYFEFLEFNGYGPGIQHIYRRDEMIVGRIP
                     EFLNVNTANTEENQLDIEFVIV*"
     gene            complement(215270..216436)
                     /locus_tag="term2_saliva_scaffold_0_prodigal-single_191"
     CDS             complement(215270..216436)
                     /product="hypothetical protein"
                     /codon_start=1
                     /transl_table=11
                     /translation="MSDETTDIKQGKTLTEINQEYKNLKPTVDSQMMLQFIKKNGIYN
                     PTSLDRYHRFARFSKIDPYNRVGMTREYIFFTKPDLQIFLHDKNFSIGSGGSNDMSKT
                     FIDSVANNPLFVEAATKYPEVLHQLCYSQNRSEPFVNLLSNQKTSNVDLPAISVANDY
                     ETSRNILGSSVFYRGTSIESDENHEFSVEFLDTKYLEVYMFFKLFDEYSRLKHFGRIN
                     QPNKAYAMQRIIHDQMSMYKFIVSEDSGGEDIIYWAKYVGVYPKTVPRDVFSDMADGS
                     DLRFTVSFKSTFVFDMEVDTLHEFNQLCSLYSGGNVAGGGYIDALDGWSGDWMQAPYI
                     AGLNGDGKNQYKFYKLKWKAPSDSYNFTDKNPRGYDEARKNLQEYARYREKYNV*"
     gene            216604..217044
                     /locus_tag="term2_saliva_scaffold_0_prodigal-single_192"
     CDS             216604..217044
                     /product="hypothetical protein"
                     /codon_start=1
                     /transl_table=11
                     /translation="MSSYDYYTNEFVNDYGSTYDMSYLGKYVEINEDIIVNQVENIDF
                     HTALNGEIIRDQNGNIYYTSRIVDGLRKDLLDYAIIIDELLSLVGPGRFYNCGSSTSM
                     RKPESLFVTYDDRNILASEYAKEFDYYDKLHCINDATPQSIFIK*"
     gene            217148..218374
                     /locus_tag="term2_saliva_scaffold_0_prodigal-single_193"
     CDS             217148..218374
                     /product="hypothetical protein"
                     /codon_start=1
                     /transl_table=11
                     /translation="MSYIQESILSDIINLYDNITVDDFSLDKLLPTQSGGYKSFKSIN
                     SATKDLVLTFPVMFSRNMELASAELIARALEVKYAGLVKMLLTAMAITNSTDAIDYIK
                     NIHSNMQFNDGIDVDDYLTINRKLNNESGAMTMFTAGTKAVYENYKHSLKHSLPIANT
                     IIKEAPTPAEISVAKAKLSRGIPSHGYEGPVFDQSKLDKINQTMPLMMKINFISKTNG
                     HPISVPAYVGIKCKLFDVAGLDIIQRIVSKNSSAISLFNFIRATSQEIGFWRDFVFAL
                     SKAKVDAISNARNGSSSKMWKALEQRATKSKLNQFFRQKNDATAITSLLVTTDEVEEL
                     KKNNDIDLSKSSVARKIMSDYNLLCIGIVDETTESVALIFDTGDDEYELMRFKSLKKE
                     KDIDAKQIVNLLTKMA*"
     gene            218386..219381
                     /locus_tag="term2_saliva_scaffold_0_prodigal-single_194"
     CDS             218386..219381
                     /product="hypothetical protein"
                     /codon_start=1
                     /transl_table=11
                     /translation="MTKYFKEACSYMDLGDKETLAIVSAVNEADQRLIMMNVSNKIYD
                     FIKLKANEVDFGDIPLSKGDVQRLRHYKLVKQTLEALERLCASRNIQSKALKTTKEAL
                     ANLEKDKYAYVGAFMRNLDYPCTIYNFTVLSIIASTSMMVSAITEYIMDNEGTTKFAM
                     ESKHFNVLDDNVVIKNLERFNENSRNGKLAKALSLFTKAHARGILGTMAAISMIGAGI
                     YLIFNIIPILREIVYYFYFCRTSLAEYLEVQASMLEINASKIEDDDMKDAADYQRDVA
                     VKFRRYADKLDINDKAATAKMSKEIKEEDSSKTKFKHDDISDSIPDSAGANSSLF*"
     gene            219396..220364
                     /locus_tag="term2_saliva_scaffold_0_prodigal-single_195"
     CDS             219396..220364
                     /product="hypothetical protein"
                     /codon_start=1
                     /transl_table=11
                     /translation="MNIKNKPRGITSGSLFFEAVQSARREEIVKGLKELEYQPVHESA
                     VANNLYDQIANRSKMTKRRQDFSNSVRNGLIFEALNILFEASASYPMMYEDNRTIRNK
                     VISNFIEQTGSDKILSTLSKTNAFTAQIAKYVTETHKAIMEDNEEALKSNDLDEEPKV
                     SPDDTETFVDKVNSDENKEEIQDIGDSVKTHVANGIEQFIIANIEDKEHIKDVLQNVE
                     DKVATIQAANAEEEEEIKESTIQRGRLQIKKRLDTRKVGLYEAMVRDLSKKALANPGY
                     GMITESGTLDMDKITAACEATLTMMVLSEALGFYIPNDIQKQYDYR*"
     gene            220539..220721
                     /locus_tag="term2_saliva_scaffold_0_prodigal-single_196"
     CDS             220539..220721
                     /product="hypothetical protein"
                     /codon_start=1
                     /transl_table=11
                     /translation="MSPEREKMLGWCKLVPDIDRMRIESESIPYIDKYGVLQHPSPLP
                     VSGGASARLRDKYGVR*"
     gene            complement(220790..221143)
                     /locus_tag="term2_saliva_scaffold_0_prodigal-single_197"
     CDS             complement(220790..221143)
                     /product="hypothetical protein"
                     /codon_start=1
                     /transl_table=11
                     /translation="MADVIRQDLDRDATAVIDIVKSGSADDHVVDNVIDTVTDAISDV
                     ELDDTHNDGDDIDAVEGLEPQEIDIYADDENDAAEIELMNDAGTEDDSDSDDEGVTEE
                     IVDAVQEAMSELEDF*"
     gene            complement(221161..221415)
                     /locus_tag="term2_saliva_scaffold_0_prodigal-single_198"
     CDS             complement(221161..221415)
                     /product="hypothetical protein"
                     /codon_start=1
                     /transl_table=11
                     /translation="MNDLDRFFLEDLEGELFLDVLSEDTTLDLLIDDTHRGDVDVDPA
                     SDDYTANYLDDVDDNNLDRVIDGEEIDDDDDYDDDYDDFY*"
     gene            complement(221462..222691)
                     /locus_tag="term2_saliva_scaffold_0_prodigal-single_199"
     CDS             complement(221462..222691)
                     /product="hypothetical protein"
                     /codon_start=1
                     /transl_table=11
                     /translation="MGKIANKTYINTVNSMTNSMVDRIDNNFYTFIDKAPTTVTYYNI
                     NTEKTTIDEGTAMMYSYTDKDSSIRFNKINDVVLFGIDRIAIDIDAGDFGAEGSSVEG
                     DAYLVPNAFKPFPQDYFIINHMKDKAVFKITAVSLDTMPNGANMYKLSYKLSLMDADT
                     TELDNLATDEYEMVVGNQGTNLSMLIRSTDYDYITRLENICNSLRAIFRSYFYSDRTQ
                     AYIFKYDDRNFYDPFMIEFILRTDCMNSPELPYLFMDHQLYMPQTFPLDYKRTFQYAV
                     EKGKVDVLCNPNLNATLVTDQTSMLARCLEEYYYVHLYRPGAYYPISAYDDDTVRRIQ
                     QADAYDRTEPGFYKNILIEYFLRRNDKRFTEEVLRDLEEFNYDRPLNELFYYLPVIIY
                     ILMDKCNLLSTDIAKRG*"
     gene            complement(222773..223822)
                     /locus_tag="term2_saliva_scaffold_0_prodigal-single_200"
     CDS             complement(222773..223822)
                     /product="hypothetical protein"
                     /codon_start=1
                     /transl_table=11
                     /translation="MDIYSLKELLKDSIEGSMFAAQRKELVARCPYCGHTSSAGKKHL
                     YISVQEDKPIMYNCFKCNERGIVDQEILMKLGVRDINTIKEVNIYNQEVRENSDHSTY
                     TKKRNYSSINYNKLYDNFMQSGNKLPNEIIQKKLDYLNGRLGLNYPIQRYIDSRIVFD
                     LSNDAIYYKIRKYKRMTDDDFIILNNEYIGFVTADQSGIVLRHIYDNELPRYIIINMS
                     GNDEMVKSYTIPCCLSIPTGPIKIHLSEGQFDIMSIFFNVRNQEPGIYLATSGSNYIS
                     AIQYLASRYGLFNMEWHFYFDNDDAGTISKEVTKSYIKRHGFYFTGDVYFHRNKKKKD
                     FGVPLSDIDEECELF*"
     gene            complement(223842..224333)
                     /locus_tag="term2_saliva_scaffold_0_prodigal-single_201"
     CDS             complement(223842..224333)
                     /product="hypothetical protein"
                     /codon_start=1
                     /transl_table=11
                     /translation="MKFLEDLKDVQLKIGSIINELYWYYEGNQGTVFEFEYNDEIYRP
                     MKDDWWVYSDKGAWYDAKIEYTITNESLFVIGFLFEYFVYCQLYEVFSDIEDFLDKDY
                     QVKELDLNRVADGILEIRKGIEEKFPGAKFINDADTMIEGLKKIQYILDNTINKDIKT
                     ILK*"
     gene            complement(224354..224812)
                     /locus_tag="term2_saliva_scaffold_0_prodigal-single_202"
     CDS             complement(224354..224812)
                     /product="hypothetical protein"
                     /codon_start=1
                     /transl_table=11
                     /translation="MSYSKLAEVAKIESSFDDYASDILDLLEDLLSITKDGDTYEFKT
                     TSNGLVLTNFKGKEEPVESYTKALYRLCRLKALITYSFTEGASSLCILDIFFNDEFPG
                     EGVTFLTLCQDVLDVIDWIAKEYDYRANEYNAKVLINLFECFSKAFDKLR*"
     gene            complement(224812..225348)
                     /locus_tag="term2_saliva_scaffold_0_prodigal-single_203"
     CDS             complement(224812..225348)
                     /product="hypothetical protein"
                     /codon_start=1
                     /transl_table=11
                     /translation="MYYSYFDKQTAIDKKVKAAVKTLSYVMDENPFTVTVEDGIRCRF
                     TSRGSANNNIFLICEKEVGAIREEVIDITSEIEVYRALIDSVRLLDYINLFYNDIDAY
                     SSGVAYDLLYDLFSDYGRIRFLSKDRKDITFKDINDILINAEKFILAAYNVDITDKLE
                     DAHKALLDLDIIYTEASK*"
     gene            complement(225354..226427)
                     /locus_tag="term2_saliva_scaffold_0_prodigal-single_204"
     CDS             complement(225354..226427)
                     /product="hypothetical protein"
                     /codon_start=1
                     /transl_table=11
                     /translation="MYGKLFESDDYISDVVRRCRGFREFVKSEILKGVGGHSSASDTD
                     ENNEPIQYIGTKKVLIKGNVLEFIDKVYWLTYHIERFVTWNTPANPRYKSLKVAIDNI
                     PGGKFNSKECFRLADEAVSFFVKYDEAYKDTDDTAPIAILKAKTRQQLTALSNVFVDR
                     RKSRSVTDKLEQLDAIIGSRYNDYNDARDLISEYCCFLYEYINEVYDNDFTNLLDFHV
                     GDVAYWPTGIDYRTDDNFYYKDESEDNTKRFAPPTVNIKGIDAFCIHKVLMILNDIRY
                     DSFEEFIRAMADTMSDCLGKIDASQITDALHEYRVQVMKKFPNVEFDVSSEEFERVIM
                     TLQRVINNLYNPMLVSIIDKESW*"
     gene            complement(226472..228115)
                     /locus_tag="term2_saliva_scaffold_0_prodigal-single_205"
     CDS             complement(226472..228115)
                     /product="hypothetical protein"
                     /codon_start=1
                     /transl_table=11
                     /translation="MQASEKLKDYRMSMFTKLPFEVESKVLDPNKLTMEVIKPHLFVK
                     GSNNIPLVDRWDPLPEDEIVKKIPSALYMPIAEKLGQDPELNVHLDIFNLKSKRGYSI
                     PKANFDMQEHFCKYINYFEKFYDPEHELLAAYAYIKATMDAYPQYNKANLEWDIRRLI
                     LDSNIGKKVKEMNDANCVLELRSFDGEGRNIVLNYNNQHVHAMMEVSLFQVILIPLLT
                     HFAFHRQVANIDEFLIYFYNILLREMHPEMDLVNKLYQTVMNGVMVNYKRNTKLWVKL
                     EIAAVGVHEQAANILNNVIIQLFPKYTYIRNVVHFNHTSIEQTLSFKIVDGKYDYVFN
                     RFNHDKRDDESSSDLDIFEAHMSKRNESLLLHNQVNYERVMETIDNEFGPFDQEEIAY
                     YQKELSRDAASPINELQRELVSYLFLRYFGDPSALKSLTLTGYIKLIIASRKILCEKG
                     LYTMAAILSGKVVKRVNRNSVNKKESTKIQSSPEYRKLIDRYKSEKTENYIMALLATI
                     LSSKFTCIDYHNQENTGAPIMSNSDVINDEFLRYVLMIG*"
     gene            complement(228166..228930)
                     /locus_tag="term2_saliva_scaffold_0_prodigal-single_206"
     CDS             complement(228166..228930)
                     /product="G244 protein n=1 Tax=Yersinia phage phiR1-37
                     RepID=G4KKI2_9CAUD"
                     /codon_start=1
                     /transl_table=11
                     /translation="MAKKIMTLRQYIKNPSGTGASFAGNRTALTSMYSLKFFKVLVDY
                     NNKIEYSAIKDKQGNFWCIMKIPSENIPRFFYDVIYKFSPVKAGDEHDTKLEDYKVQF
                     FSNDPAFTYTFSYAYHKNGLTIPELEKKYSSEAISDKPKTTNPNLVINYAKILYFGYL
                     TINKYKLTDKGKYKDGTVNLKEITDAETKIAERVKQQKKYGTKTKRTTSKTTGKSTAR
                     GDRGSSKTIGNTKRVGISKASKSIRSTKSTGSVKRK*"
                     /db_xref="UniRef100_G4KKI2"
                     /db_xref="G4KKI2_9CAUD"
     gene            complement(229000..230862)
                     /locus_tag="term2_saliva_scaffold_0_prodigal-single_207"
     CDS             complement(229000..230862)
                     /product="60 kDa chaperonin n=1 Tax=Candidatus
                     Pelagibacter sp. HTCC7211 RepID=B6BS45_9PROT"
                     /codon_start=1
                     /transl_table=11
                     /translation="MQILSNIVSKDSLHETNLKTLKIIRDSILTSFGPYGSATQIMQT
                     DATPKFTKDGNTILKNIKLLGQIESSLADIMVDLTNNVVKEVGDGTTSATLLAYNIYK
                     RFVTKEEPNFMATNGAGNIKIYDDELNNVPPVMIERTFKAIVKEINELIVSRAKEATP
                     DDMYRIAKISTNGDEDLSLIIANIYKEMGNEVFITVKHSSIDEDYTRTYDGMTINTGY
                     GDKVYVNNKEGFAELNHPQIYFFEDPVDTPEMIGYVQNIIMRNIMDPIKANDIKGMIP
                     TVILCPRTTRDIDTTMDAVTEAIYKYRSAGIQIPFLFVPNITDKNMILDLARLCNATT
                     IKKYVDLSIQEEEQKQGLAPTNETVHDFFGCADAVISDFSKTKIINPCEMYKQGTTEY
                     SDLYQGMIDHAEREVAEAKRDGQDVNTLGTLKRRLNSLKANTLDLYIGGSTQEERDNR
                     FDAAEDAVLNCMSAAIHGFGYASNLEGLFAAQDVYKKYGNAFDETPTLEAAISSIIYN
                     SYLDLVALLYGTKRSEIHESYSEYEYQGIVHQMMVAALGGEDKLLPRMPIDITTGERS
                     EDIVTSIRSDIAVLTIISKLMTILITCNQFLTPEASNNMYDAIREIEKKKSEEK*"
                     /db_xref="UniRef100_B6BS45"
                     /db_xref="B6BS45_9PROT"
                     /db_xref="coc:Coch_0317"
     gene            complement(230880..231524)
                     /locus_tag="term2_saliva_scaffold_0_prodigal-single_208"
     CDS             complement(230880..231524)
                     /product="hypothetical protein"
                     /codon_start=1
                     /transl_table=11
                     /translation="MSEIKAIFEFEMLFDLDYTLATLIQRYYGKSKYFDTVLEEDPIS
                     LRLLLLTRTEKNPIYMLLKPEYRDSADSLYEELKEEFSMELYLRRNIYFTEFYKFFSV
                     LIKSDGAVADIGVIVNNKKEEAIVRELSPLIRVFDSKEIARNDYDALYIKDKDTVGLI
                     TPKVEGKTIFLANYGFNLTTIGEEESPDLEFMEEYSDDNAIFTVDIYSSVVKPV*"
     gene            complement(231587..232342)
                     /locus_tag="term2_saliva_scaffold_0_prodigal-single_209"
     CDS             complement(231587..232342)
                     /product="hypothetical protein"
                     /codon_start=1
                     /transl_table=11
                     /translation="MALGQSLFNTRKAGNGSNNRSVNVYCGYRFRMPDGNKDKAPTGI
                     DISYWNNMLKLTIAHLVKSSGNNGEYYTMDRDNRADAFLTPVKARILANEIRKFIDAD
                     GAIKSAGVTTGKTLVTVSTGEEFEVAKADFPCITIRKFSDDASKIEMEIFYEIDADYY
                     FGVHNFNRDDMDGEHNTDDYKYIELENLITILEDFYNGMAYGSAYASARAVYDYSPVG
                     KLLNDLSGDGNSSSGSNTMNNSGGFSNGSLDDL*"
     gene            complement(232472..233632)
                     /locus_tag="term2_saliva_scaffold_0_prodigal-single_210"
     CDS             complement(232472..233632)
                     /product="hypothetical protein"
                     /codon_start=1
                     /transl_table=11
                     /translation="MDKAKTNYDFNDLLTIIDSLKQDADPDVLRNFAYELNMFFRDVK
                     CEGVLYTNNTDLDFFGVYVQPVLKEKDVYPLLISDYTTTIEKYYVELDSKLFNPLLGL
                     TNREILAIILHDIGSMINSSGPIDRAVKEIDLYLDTTNDVLRTTDNVNYVAILTFGLK
                     DLLHKLTSIFTADLTSNVAIDDFIMSCGFINELNSAISKLKKFGYLNMFSEGGSPSAI
                     IAWTIRIYNDIKGQRIRTIRLLRKAASYTPVRLVKREMNHMITALSRIDDSSILESVF
                     DDVKMKYQSMTKKFTMSSIKDIEEDYYDYAVTLQNVNDEDDALLLLHRINSRMSVIDG
                     ILNDDNPQISDRERKAFADLYERYNKLRNDVVAKKVYKRNYRRIYVNYGEDD*"
     gene            complement(233758..235848)
                     /locus_tag="term2_saliva_scaffold_0_prodigal-single_211"
     CDS             complement(233758..235848)
                     /product="hypothetical protein"
                     /codon_start=1
                     /transl_table=11
                     /translation="MPVVGNQSSDVVSSRSFHKGAEYEFANAIVEMAENIASETQTDF
                     FTESARLMRNKDAARALKNFFVNESADADEFADNPAGLRDHEMMMEQLFENDRQGILE
                     YASIGSYNPVMGLVLPLHKNMMMNNVFDKGVIPKAVAKTPKFTLSMEVRKMIGVDGTE
                     IDMFTEQNRIFELMESSAPTRRVFVEVNPTKPIIPGGADEKAMRESLNLALYGAKDGF
                     NKAYDAYSITTAITGIVIDGTNAHDGDAIVVDSKAVNAAGETYKTVGVKTATNTGDLV
                     IAISPRRFEPGYGELDRQITTKFNFVKPGTTDVVEGYITGYTKNNQFMISCVGSADIK
                     GVIIDSKRDTSNAMIDTPSVRWDAVTQIVEIPNANPINVPISPEEVKDVQALYNVDQL
                     SKTLGLIKDVLGNYKDDKIRKELDLSFKTMPAANKLAATFDFCPPDTYNMDPVNWRRT
                     MFMDQLDMYVTTLLQVLNDPNVTVSVIGAPALIRRITPVEYTYQSPSSIGPVELDYKR
                     TVVTSDKRVYNFVSSDKLRNDSNLIIVLNPRNTDRVIYTIYDYQLYLSNEIRNKQNYA
                     LPAVHAFERFHFFSYQPVQGRLRILNASGLRDTVQNTKPVTKDYNERYDMNDHGFYDS
                     IRHDGTKVVSPTGYPYPVKYDLASNPHSYSVEAELTPAAQAAKAELDAMRAAGVTSKV
                     EPFELDRVVRETEK*"
     gene            complement(235946..236986)
                     /locus_tag="term2_saliva_scaffold_0_prodigal-single_212"
     CDS             complement(235946..236986)
                     /product="Uncharacterized protein n=2 Tax=Aspergillus
                     niger RepID=G3XS90_ASPNA"
                     /codon_start=1
                     /transl_table=11
                     /translation="MGFLDELTNSIILEAEDNKKKKDTPAEDDDTMEPDVPEDGDEVP
                     EDDDTQEEPPADDTADDDTDDDVEPDDSDDEVPTDDDNTDTGDDGTDGGDTTDDAPED
                     DGVEPDEGDDIPADDDGGDTADRAADGGDDTGDDIEPDTSEDGEDVPTEDGDDAPDAG
                     DDDTGDDTGDGDDIEPDSGEDGDDIPSEDGEDVPDAGGDDGGDTDDSGDGTGDAGTDD
                     GSTGGDPKLDTDIKAIEDNLFNNLKPEQKNIAIKELKTRWMDLYDQINRFITKIDYIA
                     KTPDNINIVLRVTKLTQQLRDTVEHYIINTFATKSYIENKSELFYSLLILDRLVKLLA
                     TTVKEDDTEKTE*"
                     /db_xref="UniRef100_G3XS90"
                     /db_xref="G3XS90_ASPNA"
                     /db_xref="eol:Emtol_0929"
     gene            complement(236990..237649)
                     /locus_tag="term2_saliva_scaffold_0_prodigal-single_213"
     CDS             complement(236990..237649)
                     /product="hypothetical protein"
                     /codon_start=1
                     /transl_table=11
                     /translation="MSLFKSEIDHPLFFSDDDIYVNFDRFDRGKGFNVCFILGYPASG
                     KTTLSFKLAKKHNAELLNLDAIIYPQDADWLVDYCKKHYKTFYEFIKKNPGYLKFINT
                     YSRVFADGEDPMTPEKKQLTIERRRWIIKIIEFCISKSHKIVIEGVDLYPIFTVNPEL
                     CEYPIIIKGTSKLTSMLRYVKRDLESGEIQNVLDLIEWYGQQSTKLNDFRIHMRVFMK
                     G*"
     gene            complement(237652..239364)
                     /locus_tag="term2_saliva_scaffold_0_prodigal-single_214"
     CDS             complement(237652..239364)
                     /product="hypothetical protein"
                     /codon_start=1
                     /transl_table=11
                     /translation="MLRRLRQRKAYLESKRKPSGVIMAYAYEKARRNPTEENLKIAIE
                     NHLNLDTNLDESVAKSIGLYLDALEINNPVHVKKYFGRVLEGVRRVQDPERIRRSMKN
                     ILANRTDTINESTELTKHQKDAYIHAVEKILNEANALCTYDRVIKNHTMINKRFNTDK
                     LISENVFNEVQSKVYAIKFAELIDTYKLPIEDKYKITLENYFYLLDKYNCDYDRYAVL
                     EAITGYFFVRDTDNVLQESFRKIIKHSSVVTEATEEDTDHIDKDFYDDGGNELLRSNV
                     IRTWRALKLDSDTGFKYKEFIINSTKPEELAMILSKSLVLSDYIRKEIFDLVVTKISS
                     LQEGYDYNQLVAIFRGYVEELERRDMKEYLYVLGELYYSLECDIKGIFTTPSKANLDT
                     VEKVHMEMSFLDTVKAIGVKLDKKLTELSDNEKMASRTFDAAIKNLMSAVTKDTEDNA
                     REEVIADKFIPKASTIIKLAITTGVLYMVAPTLSVIGLFGWWVTRRQASADERRKLMD
                     ELDIEINMCNRYLKDAEEKNQLEKIRNLMKIKQKLIREKEKLGYTMVVKHGEAISKSK
                     DEDD*"
     gene            239503..240336
                     /locus_tag="term2_saliva_scaffold_0_prodigal-single_215"
     CDS             239503..240336
                     /product="hypothetical protein"
                     /codon_start=1
                     /transl_table=11
                     /translation="MSIKNIPYIIHEAPMAIASSEIVSENNGKIIAQTILQDLGVQNR
                     NRRIYLPNDLLPELRASRAMELLETGNLKGELGHPMSQELSRQQTIDPVLVCCKYLKL
                     WNEGNLIKAHVTGTNNQYGDYFNRDLMDGEKPSFSLRALGTMQVNGGKSYVKNIKVIT
                     WDRVIYPSHKVAYVEKLITESAGVDNTTVNSNQVIVEESYQGSIIPITNCPQVKDFIK
                     TESANLDIMAEAFGISSYDNIAVTKEGTIQMFNQDGSTLVMKPEDYILKEIRNYAEKN
                     F*"
     gene            complement(240376..241107)
                     /locus_tag="term2_saliva_scaffold_0_prodigal-single_216"
     CDS             complement(240376..241107)
                     /product="hypothetical protein"
                     /codon_start=1
                     /transl_table=11
                     /translation="MRISYEVASRLMRKAAIKVYLKYNGIINPSHPYTTLHVLDTPLR
                     EDPDAYANTSVFGKISVSLPTIFKYGEDEDTIERYITRVTEITLHELSHCEQALDIYQ
                     LHFQNRLVNKCEAENEYRTGTFMLNRLDELTKLLGYQIDVDFIKTYYVDEYSDHKNFV
                     YRNPATYPIYLNYVMLGDMTNIPRDCDLYTGLKEFGDLPVRRNGIYIPSHKLFEYYGE
                     VYDNYWPMGWRFVTPNKIALIVKPR*"
     gene            241171..241926
                     /locus_tag="term2_saliva_scaffold_0_prodigal-single_217"
     CDS             241171..241926
                     /product="hypothetical protein"
                     /codon_start=1
                     /transl_table=11
                     /translation="MAYNRMTDVINKIERRLGTKPLGLPPELAKDKWASEVIIPDTLS
                     TFSRYFPHMIRVLLTKDDQRGDYYLLDRHIPENYEILGVKDLMWEDLDTTRTGVQQYG
                     TYVMSAKALSFDDMMLSQQYSNIASLFNNNVYVEYIPPNMVRVTMNMAGQVSNILDQM
                     TLGVFVKHPSNLMTIEPTKMETFERLATADVATWLFEYLKHFDGIETVFANIDLKLSS
                     LEQQASRREEIVQFLQENYVNPANGNQPIMYTV*"
     gene            complement(241977..242627)
                     /locus_tag="term2_saliva_scaffold_0_prodigal-single_218"
     CDS             complement(241977..242627)
                     /product="hypothetical protein"
                     /codon_start=1
                     /transl_table=11
                     /translation="MENFESYTKISEEVFDFGNNLIMKITVAFNTTTLRNGNTKFSPL
                     HNEYTIVNSGNKITTNLRYKYYMSLTQRGNSNVSIDLTWENYDEFCELIDTILEVCDV
                     NADGSPFDYVRGKDGVSYDLRCNSNTVRPMLMKDYKGASLYCVPVVIDNKKTGLFYAG
                     VSFVFNESSEDSFNVTINRIKGFKRFLSTYNPLLHASTMAKYMGTTGLLGTNNISL*"
     gene            complement(242726..243547)
                     /locus_tag="term2_saliva_scaffold_0_prodigal-single_219"
     CDS             complement(242726..243547)
                     /product="hypothetical protein"
                     /codon_start=1
                     /transl_table=11
                     /translation="MKELKLMDQYCVEVVVKGIAKDDAKKTAELMEAFFMQPLDHLTE
                     SVGYLVEQVVDNDFIKDLISKDPVRVEMDELVRQIGIVLFLPLNRVKEYDLVIGGLLA
                     SAVAKYVSDNKDTLKLAGPMFDLLSDAGQVKQLMVFDGVRYADRIINLSEAKEEPETK
                     TDDKKQSKKEKTVKEKPAEKKVDPELMKAVNYKSIPKDLRIVVEKAFADAKTKDSILL
                     LRNKAGKPLYYDAKASKKGLLVLKQADENSNQYALELPYVSEVKVETDKVKQPAA*"
     gene            complement(243668..245248)
                     /locus_tag="term2_saliva_scaffold_0_prodigal-single_220"
     CDS             complement(243668..245248)
                     /product="hypothetical protein"
                     /codon_start=1
                     /transl_table=11
                     /translation="MRAIIRNTCIVVTDYTPGKVPGLEKYFTIFDPLTHTYKYVGVRF
                     DEEKKLMYLPRGVDTGFIARTLGVEMEREYNSDPYEQTTMTTIKYMPRDDVQKEALRF
                     ILAKGEYMANSSRTQLSVNLNTGAGKTYVTIAAMAYWNVKICVIASNKAWLEQWQNCV
                     AEYTNTDIREVLIITGAAAIHKILKGFTDLSKYKAFMVTHSTLKNFGERFGWDSIGEL
                     FKKLNVYMKVFDEAHLNFENIASIDYATNTKKTLYLTATPIRSNSDENTIYKLYFKNV
                     PKIDLFDADNDPHTRYHAILYNSRPTPQMRANCYNYMYGLDRNKYMNSLVNTEEFRKI
                     MLVMMDKILRIGGKVLVYIGTNQAIEEIKVWIEENYPEYRGDVGIFTSTYTQAEKQVA
                     LSKTIILSTTKSAGAALDIRGLKATFVLNEPFKSEVLARQTLGRTRNDDTDYIEFVDT
                     GFTSTRQYYRAKKPIFKKYASDCKEIQLDFNTLNNKAEELELIRENVKAQYEANRMFI
                     DYRDTFDINSVYKKDKDK*"
     gene            complement(245306..247432)
                     /locus_tag="term2_saliva_scaffold_0_prodigal-single_221"
     CDS             complement(245306..247432)
                     /product="hypothetical protein"
                     /codon_start=1
                     /transl_table=11
                     /translation="MNNLANYGIYADYVLGKDIVIDVEKINIYNWESHYQSILNILKD
                     MIESELVRTKKIGVRIGGKVIKLTFAHYMINMIFWNIIVKVGDTIKPEHLFFDNCIPG
                     RAIESYINKLIIGPYREIIPLKTLNQAIADMIFNISFVDQFAPFFVNSVNLHDEVMML
                     KNIPEYRNLIYPNLDEVTLSESKSYGNKLIDKIQDYVKNSKKYIGYDHIYANAFRAKE
                     TINLKQLREFMGFIGAKPDGEGGVYPYIISNSFITGGVNNNVSYFIESAGGRIAQILA
                     KDNVGDAGYFARLLGLLAQESYLHEDKNFKCDTQNLIPITFDNKVFFDKYIDRWCRLE
                     PNGFDVLITEDSWKDLKGKTVYLYSPATCASAVHGHGICYRCYGKLAHTNNNINIGKF
                     AAELISREFTQVLLSAKHLLEVKLQTIEWPAKFQKYFTIFDNRILPKEEVDLSKVKIR
                     IYKDSISEDTTDEEYDSIREEREDTDILNEYIDKFVIIDEDGGEEIDIDHVSKFYLGD
                     IFGRMVNSSIPDDDSEYFDVRLHVPKKNAKPLLNEETPLFFMRIQNNELAKTMEQAQR
                     IINIASITPKFTLPEIITKFNATIIEGGLNVMSVHTEVIIANLVRAADDIMGKPDWSY
                     PEAKYQLLALSTALRENPSLIISLAYERIKDTLKNPNTFLKETPSSIDYYYMLNPQEF
                     LNQEARDLSIDDTKKEVKSMFVKVED*"
     gene            complement(247567..248004)
                     /locus_tag="term2_saliva_scaffold_0_prodigal-single_222"
     CDS             complement(247567..248004)
                     /product="hypothetical protein"
                     /codon_start=1
                     /transl_table=11
                     /translation="MFFDDDIMLEDAPVLEDTAQSVVEATAASYLYTELAKLDDEARK
                     EFVESAEAEALLEKAVLNKKTMVRLSRQDDMARRVKIAAYQLAKDKKDPLWTKLVLNR
                     VKERQLIAKIVQKYHNAAVKLAKVGQREFIKSASKVKALPNKK*"
     gene            248177..250240
                     /locus_tag="term2_saliva_scaffold_0_prodigal-single_223"
     CDS             248177..250240
                     /product="G164 protein n=1 Tax=Yersinia phage phiR1-37
                     RepID=G4KKA3_9CAUD"
                     /codon_start=1
                     /transl_table=11
                     /translation="MKLDLNVIKKYKEEMTTLLRMQFPTLTIDEIQFFIEDAIERKFN
                     NPDVRIDNNYKDIVVDLQLTDLVNKIETDKPILVPNGCLFKQHEEGFTPFYRLLESYV
                     TKRKAYKKKMFEYPKGSDEFNKYNLLQLLAKRDGNATYGDIGSPASASYNLYVAVGTT
                     ATGRMLITHAISLFEQIFTNNLKFQNIDEAVVFLNRIIKEPSHIYSRELGLSRDIPIE
                     EVYKKVIESCGVWVNDTEEHFSKYSDIIWNILMYQSQEVLNKIYYKNNLYRLVVDSSH
                     VQDLVKNIFSGINEPFMNPNEPPENIVESLNKLTTIFMEWCYMRYIVSDKFERCSTMT
                     RDIVLLTDTDSSVISTDKWIHLVDNILVDHDCTLVNDLKEVVTKERKELYNFYTDEIE
                     EVEEETKITEGYDAVRISSVNILCYIVSKILKSHFHLIAEQYNTLTPYKVCLIDMKNE
                     FLFKRALLTPAKKNYATIQELQEGNIVPKNKQMDIKGLPINKSVFKDSIKDELQGILR
                     EKVLLKPEVDQLEVIGLLAKIEKNIHDSIKSGEKDYYKPVSVKSISSYADPMRIQGIK
                     AAIAYNEAIRDEGTEPIDLDSRNYLEILKVNIREKNIGELQQSNPAVYERLIKFFDNN
                     RATYKGEILAVAVPADEHLPSWVLDYADYFEIINTNIKNFPLESIGITRFEKENVNYT
                     NIITI*"
                     /db_xref="UniRef100_G4KKA3"
                     /db_xref="G4KKA3_9CAUD"
     gene            250256..250615
                     /locus_tag="term2_saliva_scaffold_0_prodigal-single_224"
     CDS             250256..250615
                     /product="hypothetical protein"
                     /codon_start=1
                     /transl_table=11
                     /translation="MVNLSRIDDLIYFIADCGKFEYAQTINDGWKACKDDKFDKLEYL
                     MNVYQSAKTATWFKNQRYSAKVTFVGLFRNFMNILDPRSKEFEEINKEYFKAINVQKT
                     TITQINGLLNGNKRKRM*"
     gene            complement(250659..252338)
                     /locus_tag="term2_saliva_scaffold_0_prodigal-single_225"
     CDS             complement(250659..252338)
                     /product="hypothetical protein"
                     /codon_start=1
                     /transl_table=11
                     /translation="MADKLRGDHLEVSLLDMDDFVKKNNLQPITNPIFFDVNGNPTDD
                     GLLSNIIFGITKQTRAGTFAYIDLHGRFLAPLVYKIWGKIDRKLKEIVKGTKFFKIDS
                     DGQFVEDENGETGLDFLYKNIDKVKFRETGSTKRSRFIKFLERNRKNFFITKLLIIPP
                     YYRDVKSDGGKVSVGDINKLYQNVLVSAKSLEESKYYGINIGDANKGRIQDLLLEIYN
                     WFGSGTESNPNGGIPGKFGVLRRTNISKTTDYATRLVMSSPNLKVENLEDIEANLEYS
                     VLPMTSAAANFFPFVLFHMRRFFEEQFAGRTVYECIGSKGEVLYPRIDDWQTYFNDLV
                     LKKELDRFIHGYSDRFRPVEAPISPKEMERIGYKGKTLYMKLKARFKRVEDIADDKDS
                     GVAEELQRKLTWCDVIFMAATEAIKDKMILISRFPIDTFYNQFSTKCKLSSTIETESL
                     EFDGKFYKNYPKIRDEYIGTNTANKFIDTMNICNAYLESIGGDYDGDMVTIKGIFTDE
                     ANAELKKQLESNVHFIDLGCKAVIANTNECIQALFSLTMTLDGDALTDPKF*"
     gene            complement(252414..252737)
                     /locus_tag="term2_saliva_scaffold_0_prodigal-single_226"
     CDS             complement(252414..252737)
                     /product="hypothetical protein"
                     /codon_start=1
                     /transl_table=11
                     /translation="MDLLEFSSKFIMGETDALSTFCRLFTENNILYFMLAPYGCLGNK
                     IVKSDLCEDSVAVTIFGNKSNIDAFKSIETDYNGKVINRHNTNIAISCVCHKPTEIQM
                     VFSRV*"
     gene            complement(252755..253819)
                     /locus_tag="term2_saliva_scaffold_0_prodigal-single_227"
     CDS             complement(252755..253819)
                     /product="hypothetical protein"
                     /codon_start=1
                     /transl_table=11
                     /translation="MYTIPKKAINTLDDFNLSNLELILNKDCNMACSYCFLYGDTNSG
                     ERFSRWDDLLEMLKNINISDKLTIGLNSGELFTPNRLPLVMKAIRVLKRITRYKDTTI
                     DWRLYSNGTNFEVIRDFLIATQGENRTISISYDGEDSYRRLKGNKPSNTLDTLKKLSE
                     SGFANDIIIRYAITEKVYNMKETFDALYKLGYKNIEYYFIRNYNSYTIPLVVDTFRKS
                     LTDTLNYVKDTDIDLYNLHDYYSKQDPTVICNYGNMLAVSPSGRITTCCAVYEGIYAD
                     NVEADLLEYNRIPEIYNNFETNYIYDRSKDECAVCTNQMCKECCSYKAIGRDKYYNKR
                     HHQQCHIRHAELAVYDSIFN*"
     gene            complement(253819..254091)
                     /locus_tag="term2_saliva_scaffold_0_prodigal-single_228"
     CDS             complement(253819..254091)
                     /product="hypothetical protein"
                     /codon_start=1
                     /transl_table=11
                     /translation="MEIMNAPVWYMVALRYFKYQERVAAKKKQKEDDLKAKAKKQSFN
                     KNKYTGRQLLEMDIARENGHHIPGFEGLTRDEADDLNEQMMEEGLI*"
     gene            complement(254139..255896)
                     /locus_tag="term2_saliva_scaffold_0_prodigal-single_229"
     CDS             complement(254139..255896)
                     /product="hypothetical protein"
                     /codon_start=1
                     /transl_table=11
                     /translation="MEKKTLSLSDLQAEANVSAEENNNAVETPAEDTPVTPQPVEEEK
                     PKSIRDNPLYNLGNPTEDAIKEVAIEDVAKYENENFAEKEYEKKMNDFDEQTCRAFQR
                     RFGPAIEEVQRMADEYEERKEIEGGDVRVVSTYDKNAEVNPDEALTKEEIEERNAIAL
                     AEARKKSPAKKVETKAVETPATVKEETVDDIEAELLDQPTVPEQTVVDPEDDDKELDI
                     IDDDIINDLGLADEMREIEEKEREERLNKRMATFKDQLRTMLVPNKAKTDLSKFKILK
                     STMPASNILSKQAEETPYFTWVLPYTGISVSVSPLSAIEIQNLINTEEGRNNVEAARA
                     QFELIWKHLHPKCNAGSFENWCKKIHYADIDHLYFAVYKACFQNANIIGFQCQNTKCD
                     NIFAEKREIMEMVKFGSDKDKELFDKLYQKDPSVDCTLEEDLMEVSDKYAIGVGPITL
                     YNILFEINFVDKAMTEKYDTFVGMAATIKSLYRIDEEKEALIPIAFRTDKNDVVKTYK
                     YRIASLYKIFNTLSDIDLNDISDRIGEYADKYAESINISYQMPAATCPECGDEIQAAE
                     APAQQLVFIRHRLVQVLNS*"
     gene            complement(255910..256311)
                     /locus_tag="term2_saliva_scaffold_0_prodigal-single_230"
     CDS             complement(255910..256311)
                     /product="hypothetical protein"
                     /codon_start=1
                     /transl_table=11
                     /translation="MDTNKYKTSSKIKEYALSVDSFNKPTEYTNARAIAVDIIRLFLL
                     EPGTLQNNPDCGIGLYSRYKFINSDRLHELEDTAKNQIQTYLAPMSSITVDCSFINVN
                     VLLIRMTIDTSSVNLVFNKDNLTLKDISNYN*"
     gene            256409..257224
                     /locus_tag="term2_saliva_scaffold_0_prodigal-single_231"
     CDS             256409..257224
                     /product="G237 protein n=1 Tax=Yersinia phage phiR1-37
                     RepID=G4KKH5_9CAUD"
                     /codon_start=1
                     /transl_table=11
                     /translation="MATKRFKCPFCEKRLEREPLVRHIQNKHQELIPEGYSAARIVFN
                     TINKKSKGTCVICKNETQWNEKTWRYNKYCSEKCKKEMRKRALENMHKVYGRYTFMHD
                     PEHQEKMLANRRISGTYKYSDGTMFTYTGTYEKRAIEFMDKVLHIPSDDIMMPGPTIQ
                     YVDQNGVTRNWITDIYYIPYNLIIEVKDGGDHPNTRSMPEYRAKQKAKEFNIITLDKY
                     NYIRLTDNNFAQLLAIFMELRFKLEDHDNTKTFNINEFTSWCENAIKELKGEE*"
                     /db_xref="UniRef100_G4KKH5"
                     /db_xref="G4KKH5_9CAUD"
     gene            257224..259317
                     /locus_tag="term2_saliva_scaffold_0_prodigal-single_232"
     CDS             257224..259317
                     /product="hypothetical protein"
                     /codon_start=1
                     /transl_table=11
                     /translation="MSNLKEFTANVGGVPPANASDQIVVQYGYSNSFTGDESVEGYGL
                     TKDLEDDTIKVKSSDGTKEYKKEEFLKDRKFNLYRFKGEDKRKLEANNFYEQLTGMEL
                     ISNDQIKYNKDFEEITFEPNKALVEMSSVIATLEQEAEMAEIDFSKLPDDYMPLIGEL
                     EKNKAKEIVRDHPDIDVMTDNDGYFAINVKTMNRTDSAIDLNDVLLTDNVLSDTPCSN
                     CDNYTKEAFLNCDPNSFVLATPESEKELDAQMDIFYGLTNDQQRFSDDVSIRLFGKTN
                     SDRYEELKKQFLNQPIKYDNISIKEDAEADISDEEVQLKNSAILNRANMFGINLANKG
                     RELHSAKEWSLNTGIYIMNLCKSIVSLEELWSLYKGMPIQLQQMSDWKLLELVGCTNE
                     TFYNFMKSHLLNTMELKYQDITLIEATDVWGNQIQDPVLPAGVPFFTPEEIESKLKEY
                     TKKHSTDTDCVDMLAWLDAYKDIWQGIDISSNRSKRLAFNKWFTMVNKTIKQWRTSES
                     EEELTSATEKLLALGVPTTKFLPSDSIAYKKRLQSVAKQKVIDRILRESAINEAKDIP
                     IEFNNYGDLLITKPEKINFDDEFFKTHRLLVIYMTAGNMDGVKFESAKLWYMNTCIES
                     MLNKGHKDKKLIDTRARILNDYTKCMVYILNKETNFNFTKYYSTTKFNDKVIRIKGST
                     LKYTLDYLKAVLFLR*"
     gene            259386..260267
                     /locus_tag="term2_saliva_scaffold_0_prodigal-single_233"
     CDS             259386..260267
                     /product="hypothetical protein"
                     /codon_start=1
                     /transl_table=11
                     /translation="MILTLGQKFLKYDDNENIKELYRVTSTNTKNFYGVTEIIGNTGR
                     KSISRDIVNKEYKALNPHCKLHVEIAVLKNGQEDVVISIYNERESYGYPFYICRVGYR
                     DSVTGTLQPGKCCTKALLENNSVEEYEMSYMNLMSDVKELHSKMTIDLYVNDNHSTII
                     PLIATNTVITEKIFDLLVDRSFGITYNDTPIEGLTKFFEGINFQSYFRANFKIKRIEL
                     SFKDRYLTHGQLTHGDIFVLESVARAIFLDCIVTEYYHDVNLYNIKGKYMLVEDKNDR
                     LYIVKYIDKNEIQGIYL*"
     gene            260388..261218
                     /locus_tag="term2_saliva_scaffold_0_prodigal-single_234"
     CDS             260388..261218
                     /product="hypothetical protein"
                     /codon_start=1
                     /transl_table=11
                     /translation="MSYFKPGFVQDPNLMQPQFTSMEYLVDAINAGNPKNNEDNSVQN
                     EDVDVELDFLDFEADYAGKLVSTNEVCSQVSDILGRIFPDFAGCREAYNNGRIYIELG
                     FDINLGAGQDGIKALETLKEAQANNQLDEQTQRIMAMTNSMRNSQSSNGYIDENFAGF
                     RMTDMAITILKKIAISDYNRDDKHNKDFRTINIAYEYDQYTNKISLIVRGMTLEKAMS
                     LIYGDKYQYKVTLGAQSRRNDVGYVLEVRRIKQSKINELQNRYVGTVVGNDRFVKPRR
                     *"
     gene            261426..261797
                     /locus_tag="term2_saliva_scaffold_0_prodigal-single_235"
     CDS             261426..261797
                     /product="hypothetical protein"
                     /codon_start=1
                     /transl_table=11
                     /translation="MEKKQLTFEVVEGGIDAIVEERGNTLIRLAEVSWNNRPAKLEVR
                     KWMVNTDGDFTPNKGVVFSTPEGPTELVHALLENGFGDNKKIKEIMESRGVDLNVTIE
                     ESETSDNTGSDYYDPKEILED*"
     gene            261801..262184
                     /locus_tag="term2_saliva_scaffold_0_prodigal-single_236"
     CDS             261801..262184
                     /product="hypothetical protein"
                     /codon_start=1
                     /transl_table=11
                     /translation="VASDNTVLYKNGTVYDNSYIFSISELMGKLYRSKFWSQERIDKL
                     FNRLGVDKKDIKGSTYCHAYSIPKLNNISDEHILSYIAKCYHNNKTELLDMGFTEEEF
                     NYLIENINVIHKIYTMNDKYIISIC*"
     gene            complement(262883..263254)
                     /locus_tag="term2_saliva_scaffold_0_prodigal-single_237"
     CDS             complement(262883..263254)
                     /product="hypothetical protein"
                     /codon_start=1
                     /transl_table=11
                     /translation="MNLITFEYLLEDVQLASGIVSDAMSNCIYPSISSTKQNIHLNDT
                     VQLSKQVRKCGNAIGICVFDETAKYTFTIFNNGIVSIMADIDTFDADGTHGIKETSDH
                     IKHNLHKLLGNIEKLINNYRI*"
     gene            263356..265647
                     /locus_tag="term2_saliva_scaffold_0_prodigal-single_238"
     CDS             263356..265647
                     /product="Putative uncharacterized protein 007 n=1 Tax
                     =Pseudomonas phage PhiPA3 RepID=F8SJN8_9CAUD"
                     /codon_start=1
                     /transl_table=11
                     /translation="MNLDITGGQGNPMNQMIPANQNVVDFSQRKIYFQMGTRNQSFLD
                     MHKYLEAVGIKNNKFMLTLLDPDLAYIDPHDPNLNQYYKSKVLAECMVNFWYFVREVV
                     RVPAQGGSGSGSYYTLTRGGMALYFCTIFNYNIFLDLPRQQGKTLSASIWYLWAFNFA
                     TSNSTFAFMHKSLDGSKKNLLGLKDLRDCLPPYLQMTESFTVGDKKTKAQNSVMTLSH
                     SINRNRIITVASARTRVAAQSLLRGMSVPLWWADEWAFAPYNEDIYLNAIPAWKRAAM
                     NSEANGAPFGILFTTTPGFLTDEMGRYANNMREDATPFSENWYDLTKAQIDEIKSANM
                     RSSFVYIRFTYQQLGRSEEWFKQICIDMQNKWEAIRREVLLEWADFSENSPFTQDELE
                     TVDRLTIDPIATIPLNNNKFTLNMYGKLEYKNNGEPVDPPIIGVDVSGGYKRDSSAIT
                     IIDSKTTKVIAILKCNYISQKDLAKCIYEIVTKYMPNAVVNVELNGGFGASVVSMLMK
                     TKIKKNLYFEFKERILEEVNEGPGKVKRTKKLVKVYGLNSSKSVRELLIQILRERMDN
                     HKDKFISKILYQEFRGLEVKRNGKVDHSATTHDDATFSYLMAMYVWYEGKDLKERFGI
                     NKTTIMTDAATEEEVFSPEAEELMDITDDIVKVQKDMLTTDDTKKDNMDVINELRKGL
                     GITFDEWDKKREADDEKELKEAMQNPVFLQAYATKYNMTKDQVDVYRDETTATLPASA
                     FNMLPDEEYSVLQGNLANRFKNL*"
                     /db_xref="UniRef100_F8SJN8"
                     /db_xref="F8SJN8_9CAUD"
     gene            265751..266491
                     /locus_tag="term2_saliva_scaffold_0_prodigal-single_239"
     CDS             265751..266491
                     /product="hypothetical protein"
                     /codon_start=1
                     /transl_table=11
                     /translation="MFGIHQNEYDIASERELAEILSVFNSDYIFDVVSSNIARRYECH
                     ISPMPNIPNVFKYNFENMYIKFPMDKENTKAREQEIYNEIIDQVCKATNLTFQPAIDG
                     LDAYFAANCIYDLIVARFSDHMVTAITKLIINEANNICDALNVDELKKNKDASTIYNR
                     MNYKNDKLVVILSNMELVLKYIAGLTITFDQFVNLAYDAPISDVINSNFSDNGTIFKD
                     AIEAILSSNQLLPDYITNIRLNLQGVEL*"
     gene            266491..267594
                     /locus_tag="term2_saliva_scaffold_0_prodigal-single_240"
     CDS             266491..267594
                     /product="hypothetical protein"
                     /codon_start=1
                     /transl_table=11
                     /translation="MEENKVVDINDVTVVTENEPDTEILTPETPVAETTEKPEDKSQE
                     QILQEVENEIDELELDKKDIKAVDADFTQIKVEGFEDAPVEAIAKVASVYDKLQVPEG
                     QEEPKLNLIVELGDQSVYFLNKAKEHEVPEDMLSTWLYGVVVDFGQACTVQAFTAINE
                     KIEKITNKINDSGLANTAATDSYTGLVQRFKDGIEKAEDPEIKAQMEHRLACLQDSEK
                     AEYIFNYYKTNHSALNPTKLLKNCKHNHDTITKMLNKIGISKLDSSVVFTAAQELGLP
                     LYPIYAVENALAKINISDKGNVLFLFYFLLNLANAISARKAKKETEFTKQIINNFVSL
                     ITYLDKAMNEYIKEKEANRLNRLQSKGKPKKRK*"
     gene            267618..>269648
                     /locus_tag="term2_saliva_scaffold_0_prodigal-single_241"
     CDS             267618..>269648
                     /product="PREDICTED: proteoglycan 4 n=1 Tax=Zonotrichia
                     albicollis RepID=UPI000393F9BB"
                     /codon_start=1
                     /transl_table=11
                     /translation="MADYFKNGPKFLEVDPTRDMPFVKVYDAEYTRGYQCPRVELIDV
                     THEIKQALLVRFQYATPEHCYACYLEAGSPTLWDIDYVKDGRLVKLSGRVKCFEFLKH
                     NTRAPFTYNLNKMDMEDPTVVIQFDCSMDYDSRVVSIDITKLRRLQFSKANYDFLTDG
                     VAIKVPNDAYNFMDRKFPIISKELDLLPRPLDTKNTIVADNMFALCYELADAGTLDTT
                     NLVSANSMFRECRKLTNVKLENIGKLTSANDMFYNNKELTSVDLSGSTDLRFADGIFY
                     QCEKLESVKLDVTKLETADVTFAGCKELKDIELTPAKGLKTDLWLADSSKITDATVTN
                     IINALSPDVKDKHIAFPKNTECPKDVARLANDLITKGNWVLEGLVLPPKEVWVKETIE
                     KEEEDKVIVKKDGVLDQVETKDDIVTNKPEDKKENTTPNHPGTDDTTHTVTPGKEETT
                     PTEGTTTGGNTETPVAPVTPADPVVPPKTEDTHTEVPGTTEEHTETPVVPSTGETHTE
                     TPVAPVVPGTTEETHTSEEGHTEETHTETPVVPGTTEEHHEANPVTPTPGEESHAAVD
                     DTNPVLPPTPATPSTGETHTETPVVPGTTEEHHEATPAVPSTGEESHTSEEGHTEENH
                     EATPAVPGTGEESHTSEEGHTEETHTETPAAPVGNEENHEATPAVPGTSEETH"
                     /db_xref="UniRef100_UPI000393F9BB"
                     /db_xref="G1X206_ARTOA"
                     /db_xref="UPI000393F9BB"
ORIGIN      
        1 TGAAGAAACT CACACTGAAA CTCCAGCAGC TCCAGTAGGT AATGAAGAAA ACCATGAAGC
       61 TACTCCAGCT GTACCTGGTA CAAGTGAAGA AACTCATACA GAAGCTCCTG GTAATACAGA
      121 AACTCACACT GAAACTCCAG CTGTACCTTC CACAGGTGAA GAATCTCACA CTGAAGAAGG
      181 ACATACAGAA GAAAACCATG AAGCTACTCC AGTAGTTCCT GGTACAACTG AAGAAACACA
      241 TACTTCCGAA GAAGGACATA CTGAAGAAAC TCATACAGAA GCTCCTGGTG CTACAGAAGA
      301 ACATCATGAA GCAACTCCTG CTGTACCTGG TACAACTGAA GAACACACAG AATCTCCAGC
      361 AGCTCCAGTA GCTAATGAAG AACATCATGA AGCTACACCA GTAGTTCCTG GTACTACAGA
      421 AGAACACACT GAAACTCCAG CTGTACCTTC CACAGGTGAA GAATCTCACA CAGAAGCTGG
      481 TCATACTGAA GAAACTCATA CAGAAGCTCC TGGTGCTACA GAAGAACATC ATGAAGCTAC
      541 ACCAGTAGTT CCTTCCGCTG AAGAAACACA TACTGAAACT CCAGTAGTTC CTGGTACAAC
      601 TGAAGAAGGT CATACTTCCG AAGAAGGACA TACTGAAGAA AACCATGAAG CAACACCAGT
      661 AGTTCCTGGT ACTACAGAAG AAACTCACAC TGAAACTGGT ACACCAGAAG CTGGTCATAC
      721 AGAAGAAAAC CATGAAGCTA CTCCAGTAGT TCCTGGTACT ACAGAAGAAC ACACTGAAAC
      781 TCCAGTAGGC ACAGGTGTCT AATATAATAT TTTAAAAATG TAAGGGAACG AGTGATATAA
      841 TGGAAACACA TATTTTGACT ATTGATGGTA CCGACTTAAC CCAAGTAAAA AATAATGAAG
      901 AACCTGGTGT CGTCCGGGTC AAGACAATTA GCTTTGTCAT TTGTAGTATA ATTAATATGG
      961 TATCTATATA TAGTGATATG CGTCCTAAAG TATCTGGGTT TGGGAAGTTA AATCAATATA
     1021 GGGATAGTAT CGCTACTAGA GCACATTTAA ACCTAGTCCG AAATGCTTTA GATAGTATTA
     1081 TTAGTGATGG TATCATTAAT ATATTAGATA CTGGTATTGA AGATAATATG CCTATAACTA
     1141 TTAATGATCT CCTAGAAGTC TACACTAGTG CTAATGATAA AATCTTTGAT AAGTTCTACC
     1201 GAAGAAGAGT GATCAAGTAT AAGAACAATG AACGTTTACA TGTGTATGAC TTATTAAAGT
     1261 GCTTTACCTT AGTTGGTGCT ATGTGTATAA CTCTAGGGGT ATATGATAGT AATCCTGAAT
     1321 TTGTAAGTGA TGTAAAAAGT AATTTGATGT ATAACGATAA AGTAATTATA GATAAAGAGT
     1381 ATTTCATGAA TATATATGAT CTAGTCAATA AAATAATAGA AAAAGTTGAA CTTAAGAGAT
     1441 TGGACTATGG TATGCATATA TCTAATGATA CTCTTAACTC TAGAACGATT GGTACATTAG
     1501 TAGCCGAAGA TGAACAAGGT GCTATTACAT TAAATGAAGC ACAAAAAACA ATAATGATTC
     1561 TAGTCCGAAG ATGCATCATT CTTTCAGACA TTCTATAATT AATTTTTTGA CATACGTTCT
     1621 ATGTAAATTT ATTTTTTAAG TCAAACACAT ACATACTAGT TACTTAGAAC TGCTAATCAG
     1681 AAAAGGCATA AATACATTAT AACTTAAACA AACCACACAA AAATCCTATC CTACCCTGAT
     1741 AGGCGAATAA GGCAATCATT CGTTTTGAAG ACTATTAGCA TGACAATTGT TACTTATCTT
     1801 ATCGATCTGT GTGCTAATAA AAAACAAAGG ACCCCAGTAT AGGCATTGCC TATACTGGGA
     1861 GTTCTTTTTT ATTTAAGATC CAATATAGTT TGGACGATAT GGTCCAATCT ATAAGTCAAA
     1921 GATTTAACTT GGTCTTCTAG AATGATATTG TCTTTATTGT AAGTAATATC AAACCGACCA
     1981 ATGGTCTCTG TTTCAGATTC GATAGATTTT AGATTGCTTA CAATCTTTTC TATCTCTTCT
     2041 TGGAACAGAT CTTTTACGTA CTCTGTCACT GTGATAGCTA TAACTGTATC TTGGTTATGG
     2101 CTTTCTTTGT TGACAAACAT AGTTACGCAT TTAATTGCGT AATAGTGTTC ACTGTCAATA
     2161 GTGATAGTAC GACATACACA TCGGAAGTCT GTACTACAGT CTAATTTTCG TACATCATTT
     2221 CCGACACTAA TTTCGATTAA GCCGTTTTGA TTATATGTCA CTCTAAATGG CATATTGCCA
     2281 CGGTCTAATG CATTCAATGT TCTTAGATTC TCTCTGTCGT CAATTGCACT GTAAGCTAGC
     2341 TGTCTTAAAG TTGGACTTGT GATATTCATA ATTGTTTCCT CCTTAAATTA AAAATATAAC
     2401 CAATTATGTA TACAGTTATA ATATACAATC AAAAAAAAAC AGGATTACGA AACCCTGTAA
     2461 AACTGCTATA CTTGAACAAC TCATTAAGAA GGAGGTATAT ATAATGGCAA TACCTAAATT
     2521 TTTAACTAAA GAAGGAGACT CTCTTATCTT TAATGGTGAT GGAGAGTTAG TATTCTATAT
     2581 CCCAGAAGAT TACTTTAGAT CTGATGGTAA TATGAAATAT GCTGAGTTTG CTGGTGAATA
     2641 TGTAAATACG CTAGGCTTAT TCAACTATGA AGTATTTGAT AAGAATGGTA AATCTGAAAT
     2701 AGGATTAAAG ATGTTTTACT TCCCTATGGT AATATCTTGT ATGCCTAACC AAGTAGATAA
     2761 AGTCAAAGAC TATGTAATAG ATAAGAAGAC ACCTATCCCT AAGGACTATC GTTTATTACG
     2821 TTTCCATAAG GGTGATATAG CTATCTTAAA TACTAAGTCT CCAGAAGACA TTACTAATGT
     2881 GGAAAACATG TTTAAGATCT TCTTGATTAC TGGTAATATC CCTAATACAA TTCCTTATGA
     2941 CCAATTACAT ACATTCTTAA TGGATAGTAT TAAATATAAT GGTAGTTCAT TTGGTCTATC
     3001 TGCTCAAATG TTTGGTATGA TTATCTCTCA AGTATGTAGA TCTGCCAAAG ATGAATCTAT
     3061 CCCATTCCGT TTAGCTAAAG ACCCAAATAT GAACCACTAT AAATCTATTT CAGTTAAGAT
     3121 GGTACCTAAA TATATTTCAC CATTCTCATC TATTACATCT GAAAACTGGG ATGATGCTGT
     3181 AGTCAATGCT ATCATTAATG ATAAAACAGT TGATTCTCCT ATGGAAAAAA TCCTTATGGG
     3241 GTAATACACC CTATAAGGCT TATATCCAAC ATAGATGTAA AAGTTTAGTA ATATTATAAT
     3301 ATGACTAACC TGTAAAATTT TTTGATTTTA AAGGAGGAAA ACATATGATT GGTACTACAA
     3361 TCATTCTAGA AGATCAGTCC GATATTCCTT CCCTACAGAT ATCTGACAAT ACGACAAGAC
     3421 CAGTGGTCTT TTCGGCTTTC ACTTCTGATA AGGGTACAGA AGACTATATT CATATCCAAG
     3481 GTAATAAGTT CTTCGAGCAA TATGGCGAGA TCTCTTTCCA ACGCCATGGC CAACCTTTAC
     3541 TTCAAGCTGC TAACGTTATC AACAATGGCG GTATCTTGTA TGCAAAACGT GTAGTGCATC
     3601 CTGATTCCAC ATTAGCTAAC TTTGCAGTAA TTGCTCATCT TAAAGAAGAT AAGCAACAAT
     3661 TGTTCCGCTA CCGTCATGAT GAAAACTTCA ATATTCTTCG TGAAGAAGTT GAAGAAAACG
     3721 GTGTTCGTGT TTTGAAACCT ATCAAAGACG AAGAATACTG GTTAACTTCT GACGTAGCAT
     3781 TGTATCGTGA AGAAGCTGAT CGTCCTCGAT ACATCAAAGA AGAAATCATG GAATTAGGTG
     3841 CAGCTGATGG TTTTGATACA CCTATCACTG ATCCTACTAC TATTGATTCT GATCCTCGAG
     3901 TACAAAAAGC TATCATCAAT ACTTGCTCTA TTAGCTACTC TGTAGAGTCT ATCGATTCTG
     3961 ATACTTTATT GAAAGAAAAG ATCGGTAATG ACATTAAGAA ATTAGCTGAC TATGTATTGA
     4021 AGAAAAAAGG TAATGCTCTT ACAGTAGCTG AAAAGTTCAC TGGTGAAGCT ATTGCTGCTG
     4081 GTACACGTAT GAACGATTAC TTGTTATTCG TAGTAACTGA CAATGGTCGT GGTGTTTCTA
     4141 ACAAACGTAT CCGTGTATCC TTGGATGCTA CATTATCTCG TACAGCTGAA TCCGCTCGTT
     4201 ATAAATTAGA CGTTTATGAG AACGATGTTG CTTTAGAAAG CATGATCTTC TCCTTGAACC
     4261 CTGATGAATT AGAACGTGGT TACAACTTGT ACATTGATTC TGTATCCAAA CGTTCTGCTG
     4321 CTCAAATCAA AGTACATGCT TACGAAGACC AAACTAACTT GTTCTTCCAA GCTGTTGCTA
     4381 AGATGACAAA TATTGATGAA AATATTTTGA AAACAGCAGA TATCTTGAAT GGTAAAGACT
     4441 ATCGTGGTCA AGAATTCGCT AAGATTCACA TCAATGACAA AAACGAAGAT GGTCAAACAA
     4501 CTACATTCTT AAACGTTTCC GAAGGTCACT TCCTTAAAGG TGGCGACAAC GGTAAATGGG
     4561 GTCGTTACCC TCTAACTTAT AGAGAAAAAT TGAATGCAGA AGATGCTCGT AAGTTAAACA
     4621 AAACTTATCG TATCCCTTAC GATGAAGAAA TGAAGAAAGC TTTCGATGGT ACATTCTCTG
     4681 ATGATATCTT CAATACTGAT AATACTCCAA TTGACGTTGT AGTTGATGCT AACTATGCAT
     4741 TACCAGTTAA AACTGCTATC GTAGAATTGT GTAAATTCCG TCAAGACGTA TTCTTCTTCC
     4801 GTGATTACGG TATTGGTATG AATACATTAT TGGCAATCAA ATCTAAGAAA GACATGATCG
     4861 GTGGTATTGA TGCTAACCGT TCTCGTTTCG TAGCTGACTA TTGCCAATCC TATGACATCT
     4921 ATGACCCTTA CACAAACAAA CAAATCACTG TAACTATCGG TTACGATATT GCTCGTTTGA
     4981 TTTGTATGCA CTTCGGTAAT GGTCGTAACT TGGTATGTGC TGGTGAAGCT AATAGCTGGA
     5041 TCATTCCTAA CGTTATTGAC AAAACTGTAT CTTTCATTCC TAAAGTTACT CCTACATTGG
     5101 ACCAACAAAC AAAAATGGAA GATATGCGTG TAAACTATGG TATGAATATC AACAACGTAT
     5161 TCACTATGGT TTCCGAATAC ACATCTCAAG ACCGTTACAC TCAATTATCT TTCGTCAACA
     5221 ACGTACTTAC TGTACAAGAA TTGATTAAAG AAATTCGTAA AGAATGTCCT AAATCTCGTT
     5281 ACAAATTCAT TACTGGTCAA GACTTTGAAA AATACAAAGC TGACGTTAAC CGTATTATTG
     5341 AAAAATTCAA ATCCAAATTC GCTTCTATCG AATTGGTTAT GGAACAAAAT ACAATCTATG
     5401 CAGCTAATAA AATTGTATAC GCTTCTATCA AAGTTAAATT CAAAGACTTC GTACAATACG
     5461 AAATCTTCCG TATCATTGCT ATCCCAGTTG CTGATAACGT ATAAGGAAAG GAGAACTAAA
     5521 CAATGGCTTT TACAAATGGT GAAATCCCTT TCATCTTTGA TGGTACAACT GAGACCAAAG
     5581 ACCTAACAGG CTATGCCCTT TTCCGTGGTA CTACTGACTG GGCTAACTTA CAACAATTCA
     5641 ACCAATTCGA ATCTGGTTAC TCCTTACTTA TTGTATTGGA TATTCCTCGA TTCTTAACTG
     5701 AATTGGCTGA CCGTAATACT CGTTACAAAA AACTTATCGA TACTTACGTT CATATCTTGG
     5761 AATATGAATT CCGTGGTTTG AGTGGTCTCG ATAACATGCA ATCTGAAACT GCAGAATTGA
     5821 CTAATGGTAT CCAATCCATT AACGTAATCA ACAAAGTTAC AACTCCATCT GCTTCTCAGA
     5881 TCTCCATGCG TTTCTTTGAA AAAGCTGGTT CTGTACTTAC TAAAGTACAT GAATTGTACT
     5941 TACGTGGTAT CAAAGACCCA ACTACTGGTG TTAAACACTA CAATGGTCTT ATCGAAAAAG
     6001 GGGTATTGGA TGCTGGTTTC GAAAACGAAT GTTTCACATT CATGTATATC GTAACTAATA
     6061 ACACAATGCG TCATATCGAA AAAGCATACT ACTTGGTTGC AGCTCAACCA ACTAATGCTG
     6121 ACTTCTCTGA ATTGTATAAC TCCGAAAAAG GTCAATACGA ATTCAAAGAA TTGTCCATTG
     6181 AATACAACTG TGTACCTATC TCTAACTGGT ACATTAATGA ACGTGCTCAA CAATTACTTG
     6241 ACTGGGTACG TAAAGGTACT ATCTGGAATG AATCTGAATT CCGTTACAGT GGTACTTTCA
     6301 ATGCATATCA TAAAACTCTT GTTAGCAATG GCACTGGTAA TACTGGTGGC ACTACTGACT
     6361 TCCCAGGTTA ATATGTATTA AAAAGAATCC CTATATAGGC AATGCCTATA TAGGGGTTTT
     6421 TTGTGTCTCT TAATATCCAC CAGAGCTATC ATCACTACCA TCATCATTAG TAGCTTTAGC
     6481 TGCTAGTTGT AATTTGGTTT GTTTAGCCAC TCTATCTACC ATATCTTGGT CGATATAAGT
     6541 ACGTAGCATT TCTTTCTTAA TATTAGCCAT AAACAATGGT TTTTGTTCTT CGGTGAAGTC
     6601 ATCAGAATAA GAATCAGTTA TAGCTTGAAC CATATCATTC ATATTATTAA TCATAGTGGA
     6661 TGTATTAGAA GTATTCAAGT AAGATGGTTG CGGTAAGGAT ATATTGATAA TAGCCTTAGA
     6721 ATCATCATAC TCAGCTCTAT ACAACTGTGT CATAATACGA CTAAAGAATG CATTAGTAAT
     6781 GATTTGGTCA CTAATTACAG TCTTTAAGAA TTTACTAGAT GTCATAGATG CTTGTACTGC
     6841 ATAGTCTAGA GAGTTTCTAG CATTTACAAT TTCTACAGGT ACTGTAGTAG CATCTACGGC
     6901 CATATCTTCA AGCTTCTGCA TAAGTTCAGT TTGAGGGTCA ATGTTTTGTC CTTGCATGAT
     6961 TTCGAACTGT ACAGGAGATT CACCAGAAGC GTTTGTAGGA ATAATGAAGT CATTGAACTG
     7021 ACCAATGATA TTCAATACGT TATTCATATT TTCAAAACGT CTAATATTAA AGTTAGTCAT
     7081 TTTGATTTGC TTCATAGTTT GAAGAAGTAA TTGAGAGATA TTAGTATCTA CACCAGAGTT
     7141 CTTTACATAG TATACACGTC TATCATAACC ACGAGACATA GTAGCTAATG TATTAGAGAT
     7201 ATACATACCA GTATATAGCT TAGCTGGAAT CATAGAATCA TTTAGTAGTG AAATACCACG
     7261 ATGAGACTCA GGGTCAAATT TATAATAGCA ATGAACTAAA TCATCAGGAG AGATGAATGT
     7321 AATATTTAAT GCATTCTCTC CTTTGAGAGT CATGCTATTG TATTTAAGAA TAGCATAGAT
     7381 TTCTCTAGAT AGATCTTTAT TTAGTTTAAT GAACTGAGCA TCAATCATAC CAGAGATTTT
     7441 AGCAGCAATA CCACGTAGCA TATTATCATT AATATTACCA GAGTTCTTTA ATGCCGCTGT
     7501 TGGAGATTTA GACATAGCCA TACTATTCAA TGGATCAGTA ATACCAGCCA TAGGATATGC
     7561 AGTGTCTTTA TCTAAGAAAT TATTAGCAGT TCCTTCGATA TAGTAATATC CTAAGCAGAT
     7621 ATCATCAATA TAGATAGGTA CAACATTTTC ACGTTTAAGT ACTTTAAATA AAGCACCAGC
     7681 AGCTTTAATC TCTTTACCAT ACTTCTTAGC TTTATTAGGA TCAGTAATAC CATCTGGAGT
     7741 TGGTTCAAAG AAGTCTTTTA CATCTAATTC ATCTTTAGGT GTAAGTGCAT TAGAGATACT
     7801 TGTATCTTTC TTTAAAGAGG CTTTCTGCGT GTCGCTCATA GCCTCCAGTA CAGGTACATA
     7861 GGCTTCGTTA AAACTTTGCT CCTGGATACT TTTGAGTCTC TCAGTTGCCT TGATATTGGC
     7921 TACAATAGAC TCGTTAAGTA ATCCATTATA ATAAGATAAG TTTATTTTAA AGTCGTTAAA
     7981 ATTAATCTTA TCACGAGAAT CTTGGTTTTG GTAAGTATTA ATAAAGTTTT GGTCAAACTC
     8041 TACAGATTCT TTAACTACAT CTGCAGCTTG ATTACTATTA TATAGTCTAG TAATAGCAGT
     8101 AGCATATGGA ATAATGTATA CGAACTCTTC ACCATACTTC ATTGCGTTAT AAGCAATATC
     8161 TTGGAACTTC TCTGCTAAGT TATACTTATG CTTAATAAGC TCTACATTAT TAACTATAGT
     8221 CTTTTGGTTA CTAACCATAG AGAAGTTAGT TTCTGCTAAT GTAATATAGT CTTTAGCGAA
     8281 ATGGTCAGCA GATAATACGT TGTCTAATAA CGTACTTAAT GCTGCATCTA GCTTAGGCAT
     8341 ATACTTACAA ATCATATCGA TTTCAGCATC ATAGTCTTTA AGATTCTTAT TATTAAAGAA
     8401 AGCATTATAT AAAGACCCAG ATAGTTCCAT ATCATTACCA AAGATTTGGT TCATATCATC
     8461 ACTACTAGCA GTACCACCAC GAGAACGTAA TAGTTTAGCA TATAATGTAG ATATATTATT
     8521 TAACCCAGTC TTATAACTAG AGTCAGAGAT GATACGTTCT ACTGTATCAG ATATATTTGC
     8581 ATCCGATGCA TCTAATTCAT CTTTAGCATC TGGTTGAGTC ATATAAGCTC TTCGATACAA
     8641 ACCATTGAGC ATATTTAGAA TAGACTTAGA TAAGTCACGT TGCTCGGCTG TATCTTTTTT
     8701 AATATCATCA GCCATCATTT ACCTCCTTGA AAAAAGTAGC ATATTAGTAG GATGTTTCAG
     8761 CATTTAAAGG CTATGACCCA GAGAGCCATA GCCTAAAATA CATACTAGCA TAATAATTTG
     8821 AATACTTGGT CGATAATATA TCCATTACGT TTGAATAGTC TAAACACTAA TAACTTAAAC
     8881 TTAGACGTAG TTGGAATATC ATATAAGTAT AATTCCATCT TATCTCCTTT AACAATAGGG
     8941 AAGATACCAC GAGAAATCAT ACATACATAG TCTCTTTTCT TAGTTTCCAC TACTAGTTTA
     9001 ATAGCACCGT CACTAGCTTT AGCATCTAAG AAATATTGGA ACTTGTCTAC AAATCTTTCA
     9061 TTATTATATT GGACTTCTAA GTTCTTTGTA TCCATATAAC TCAAGATTGT ATAGTACTTA
     9121 TCTAATACAT CCTGACGACC AAACTCATAG TTATCATGTA AGAATGTAAA GTTCTCTTGT
     9181 TTCATACAGT TCTTGAAATC AAGACAATTA ATATTAGCAT TGCCCTCAAT AGGTTTATTT
     9241 GATGGTGGTG CTATAATTTG CATATAAGAC ATACCAGGGC CAAACCCAAG TAGCACATTA
     9301 TCATTCTCAC TATTAAAGAT GCTATCACAT TTTAGCATCT TTATAAGGTT ATTGTAATAG
     9361 TCTACGTTAT ACTCTTTCGC CATTGTCAAT CTCTCCTTTG GATAATTCTT TAGGTTTAAA
     9421 CATAGATTGT GTTTCTGTAT CAGAATGTCT AAACATGTTT AAAGTTGTAT ATGTATCAGG
     9481 TTCAACTTCA CCAAGTATAC CATCGGTATA AGCCATGAAT GGTTTCTTAG TTTGAATTCT
     9541 TGGAGCGTTC ATCTTAATGA TATCTACCAT CTCTTCTACA TTAGGCATAT TGAACCATTT
     9601 ATGACAGAAT GTAATACTAT CATCAGTAGC TATGTCTTCT ATGAACTTAG CACCACTTAG
     9661 TGCTTCATCA TTAAACTTAA TCATACCAAT CTGAGTTGGT GCTGATAGAT TGAACTCACG
     9721 AATAATACTA GGATATAGAG AACTAAAGTC AAAGTCTACT GAGTTATCGA ATAGCAATAC
     9781 TGGCTGGTCA TTAATTCTAA TCTTAGCAAA ATCACTAATA AGATTAGGGT CTGCTACGAA
     9841 TGCACCAGGG AACTTCTCTT TAGGTTTCTC TTTAAACTTG TTGATATTAT TACCATGAAC
     9901 AAACCCATCA TTGTAGTATA TCTTAACACG TTGGTTATTA AGATATACAG TTTGTCTATG
     9961 AGCTTTAGCA TATCTAGTAT TTGTATCAAC TGTAGTATTG TATACGTAGT CAATATCACC
    10021 AGTTTCTTTT TCGATACATA CCTGAACTAT AACGTCAACT ACGTTATAGA AGATATATGT
    10081 CTTGAAGTCT TTGAATGGTA ACTCACCAAT ATCTCTAGTG ATATGGTGAT AATCTAACTT
    10141 AGCTACACCA GCAACTTGTT GACCGATATC ATTTAACTTA TTAGATTGAT AAGCCGCTTG
    10201 TCCTTTACGT CTAGAAGCAA ACTGAATCAT TTGGTCTAGG TATACAGTAT ATGAAGATAT
    10261 CTGTGCATAG TCACCACGTT CTGCTAATGC TTGACCAGCA CGTTCATCTA CATAGTAATA
    10321 GCATTCTTTA GTATAGAAGT CTGGATGACA AATATAGTCA GACGCTTTCT CATCAAATTG
    10381 GTCTTCTATA CGAGCAATAA TATAAGGCAA GTCAAAAGCC ATGTTCCATG CTAACATGAA
    10441 ATCAGGTTTA TTTTCATTAA CCTTATTGAA TAAAGAATGT AATAGTTCCT TTTCATCATC
    10501 AAAGAACAAG GCATGCCATT TCATATTCTC TAAACCAAAA TGTTTAACCC TATCATTACC
    10561 ACCAACTGTA GAACGAATAA GACTAAACAG TTCACCATCT AATCCACCTT TTCTATACTT
    10621 TAGTTCAAAC TCTTCTACAA GTACATTACG ATGGTCTCTA AGAATATAAG TATAGATATT
    10681 ATTACCAAAG ATATAAGTTA CTGCAGATAC AGGTGCTTCA CCTGGTTCTG GGAAATCACC
    10741 AGCAATCTCT GAGATATCAA CTTCAATATC GAAATATGCT TTGGTTGGTG GGACTTTAAT
    10801 TTCATTAGGG AATCTCCGAC TAAACCAAAA TCTATAATGG TCAGATAATT CCATATCAGA
    10861 TAAGAATACT GTATTACAAG TATGCAACTT AGTATTAGCA CCAAAGTCTC TAGACTTGAT
    10921 ATTATTATAG AAGTATTCTA TATTGCCTGT ATTCTCTGCA ATAGATTTAA GAAGCTCACC
    10981 ATTATTACAC TTAACTGGTA TAACCTTATC TCGTTCAATG TAATCATAAT GATGAGTTAT
    11041 TGATTGTGGG TCTTTAGCCA CAAAGTATAT GTATTCTGGA TTCTCTATCT CACATCTAAC
    11101 TTTCTCACCA GTAGAATTGT CTCTGGCTAC CATAACTATG TATGGAGATG TCCATCCAGC
    11161 TTTATCTTTC TTAGATTTTA TATAGAATGA GTTCAGTAAC GTTAAGTCTG ACCCATCAAA
    11221 ATATTGGTCG TATATATGAA GCATGATTGT TTCCTCCTAT TAATGGTATG TGGTCAGAGT
    11281 TGTAAAAACT TACTATTCCC ATTGAAATCA GGCTAAATAG GCAAAAAATA AATAAGGGGT
    11341 GGCAAGACAC CGAAAGGGAG TGTCTTGCCG AAGTTCAATG TGATACTGTG GTAGTAGGGG
    11401 TGATTATAAT TGTTATATTT ATTATTATAC AGGGAATTGT GGACAGGCGT ATAAATAATT
    11461 TTTCCGTTCA TATTTCAATG GTTATATTAT TTTAAAGGAG AGTACCCAAA GGGAGTAGTT
    11521 GGGTATTAGA GTTTATACGC CTGTGGATTT TTTTTGGTGT GTTAGATGAG ATAATAACTA
    11581 CCACAGTATC ACCATTATAG TATATAACTG AAATTATCTT TGGTTATCGC TTTAGCATGC
    11641 TCATTCAGTA GCAGATATAA TTCTCTAGTT ATAATCCTAT ATCCAGGCCC ATCACCATAT
    11701 AAATATTTGA TAACTTTACC ACCATCAAAT ATAAAATCCT TTAATGCCTC ATTAATAATA
    11761 TTGTCACTTA AGAAGTCATC TATTGGCATA CAGTTACTAT ATGCTGTATA CTTCCGATAG
    11821 TGCTTAAAGA ACGATATAAT CTCTTTACCC TCTTTATCAG TTATTACAAA AGAAGCTTGT
    11881 TCTCTTTCTT TATTCACATC AATAGAAAGA TAGAAGTTCT TAAAATCAAA TACAATATCA
    11941 TTAGGACTAT ACTTTATATT CTTTAGAATG GTTACGATAA ACTTCTTGTT TATATCATAG
    12001 ATTAGTTGAC TTTTCATAGA TAATTCCTCC TGTTAGTTAT TACGAAGTTA ACGTCTATAT
    12061 AAAAACCAAT ATGAAGCCCT TATAAAGAAA GGAAAAATAA AACTATGGAA AGCATGTTTA
    12121 CTACAGCCAC TGATGTGGAT AATAAAGAAC TCAAAGTTGA AGTTACTCCT CCTAAGAAAA
    12181 AGTTATTTGG TGGTATGCGG GATAATAATA GTATTAAACT AGACGAGCCA CCTAAGGAGT
    12241 TAGTTGTTCC AACTAAACGA CGTGGTCGTC CACGTAAGGT TAAACCTTTG AATGGTGAAG
    12301 ATGGTGAAGT TAGACAAGAA AAGGCAGCTA TCTTAACTAC TAATGTGCCT ATAGCTGAGA
    12361 TGTATGACGA AACTAATGAT ATGCTTAGAG AGACTGTATC TCAACTAGGT GTATTACAAG
    12421 ATGAACTTAA GACTGAGTTC AATCAATTAC GTATGTCATC TCGTCTTAAG GGTAAATACC
    12481 AATATATGAC TGATATGGCT AGTGTAATCT CTACTATCAC TAGTACTAAG CTAAGTGCTA
    12541 TTAAAGCTAT CAATGATAAT ATCACTACAG CAGCTAAATT GGAATTATCT CGTGTTAAAG
    12601 ATCTTAAGAT TGATGCTGGT GATGATAATG CAGCTATCAT GGGTCTATAC AAAAACTTAT
    12661 TGGATGCTCC AAGACAACAA TTGGAATCCA CTGGTTTTGT TCCACCACAA GCTATCCAAG
    12721 GTATGGACTT CCCATCATTT ATTGCTCAAC GTGCACAAAG CTTTGATTTG ATTCCTCCAT
    12781 CTGATAGAAC TCAATTATCA CCATCTCAAG AGTTCACTCC AGAACAAAAT CGTATGATCA
    12841 TGGAAGCTAA TCCTAATACT AAAGTCGTTG TGGTATATGA TAGACGTACA GATGCTAAGT
    12901 ACTTCAAGAT GATGAACTTA GCTACTAAAC AATATGTAGA AAATGTAAGT CTACCAGATG
    12961 ACTTCTTGCT TGAAGCAATG CGTATTAACT TTGCTACTGG TACAGCTAGA AACTCCAATA
    13021 CTAATATGGA CTTCCCATTA GTGGTTATTG GTAATGATGG TCGTATAGAA GAGGCCCCAT
    13081 TAATCTCTCA AGCTAGAAAC GGTAGTTCCG CATCATTCGA TGATGGATTC TAAAAAAATA
    13141 AAATAAGATA AGGGATACAG GCTTAATACC TGTATCCCTA AATATCTTAT TTTTGATGCA
    13201 ACTCTGGATC GTTGTAATAT GCAACGACCA TAGTGCAAAC AAATGGGGCA AGTATCCCCA
    13261 TAAATATATA CATTAGCGCA ACCTCTACTT GCGCTGCAGT ATAATAGTTC TCCGCAGTTT
    13321 CACGGAGATA TAATGGTGCG GAAGCTGGGA TAATTTCCCA GTTCCAGAAG TCAATGCCTG
    13381 TAATGTAGAT CAACTTGGTT GCAACAACCA AGCCAAATAT CACTAGGCAC CCGAATGTAA
    13441 TATCTAAATA GTATCTTTTT AATAAATTTG TCATGGTTAT TATCTCCTTT TCTATAACTA
    13501 ATAAATATAA TACAACCATT CTATTACCAC TATATTATAC AACTGAAAAT ACTAAGTTTT
    13561 ACGATTTACT AAACAACTAA CAAATAAGTA TAAAAAATAA TACATGGGTA AGAATGCTCT
    13621 ATATCCTTAC CCATGTATAT TAAATAACTA TAGCTGGTCT TCAGTTATAG CTATTTCAAT
    13681 TCCTACTGAT AGTAGGAATC TGTAAGCCTT GATGGCCAAG TTACGAGGTA CATTATTTAT
    13741 GCCCTCGTAA CGGTCGGCCA CAAGACTCAT TGCAGTTCTA ATCTGCCAAT CTAACTTGGT
    13801 AGATCTTTCT GCTAGTTGAT TAGCGTAGTT TCTTACGCAA CCACTTTGTG CCATAGGAGT
    13861 CACCTCCTTT CGGCATGTAG ACTTATAGTC TACAAGTGTA TGGGTAAATT TAGATACAGC
    13921 TAGAGTTGTT AGCTGTATCT ACCATACACA TTTATAGTAT ACAATCGTAA ATATTAACTT
    13981 TTACTATAAA AAAAACAAAA TACCCAGTAT AGTCAATGAC TATACTGGGA TTTCTTTTGT
    14041 CTAGAATGGT GGTAGATTGC TTATAATAGA CCCTAAGACT GCTAGTACAT ACCATAGGAC
    14101 TATACCAACA CCATATACTG TAATACCACG AGAGAAACGT ATACAAGTCT GCTTAGACTT
    14161 AGCTCTATTA CGTAATATCT CCTGTTCAGT ATTACCATTC ATTGAGTACT TAGACATACT
    14221 GTAGGTTATA AAATTATAAG TCATTAGTAT TAAGAATATA GCACCTGGCA TAAATATAAA
    14281 AGCATACCAT TCTCTAAACG ATGGGAATGT TTTTACATTT AACGCTATCA GTAATAGTAT
    14341 GACTACTATA CCAATAACAT ATCCAGTTCT CTTAATTATC TCTTGTGCTA TTCTTTCCAT
    14401 CTTTATACCA CCCCTATAAT ATTAACTACA ATCATTTCTA CAACCCATAG AATGTATATT
    14461 GCTACTAGAA ATGCCATAAG CTTTCTTCCA TAGTTATGAC AAGTCTTAGT AACCATAGCA
    14521 TAGTCTATTC TAGCTTTCTT GCTCTTATCT ATATGATCAG CTATCTCATC TAACCTGAGT
    14581 CTAATATTCA TATATAGTAT TATTCCTATA GAACCTAATA TCCCTGGGAT ATATACCAAT
    14641 ATGATTCTAT ATAAGTCTTG CTGATAGTTT ATAGCCCAAT CAGCACCAAC TGTCATTATA
    14701 GCATGGAAAG CTATAAGACA CATTATAAGT TTCATTATGC ACCTCTCACT ATATTAAACA
    14761 CAAAGAAACT GAGTATAGCC AATGACTATA CTCAGCTTAA CATTAAATAC CTCCGTGGTA
    14821 TGTAATCCAC CAGTGGAATA ACCCAGCTAG CATTACCATA ATAAATATAT ACTCATATTT
    14881 CTTATGAAGT ATTTTATACA ACGCTAGCAT AAAAGTAAAA GCCATTAACA CTGGTAAGAT
    14941 TATATACATC AAAATGGTTA GCATTTTAGA ACGCCCCTAA CCCTTTAAAC ACCAAAACTA
    15001 TCAAATCTAC TATAGTAACC AATAAAGCAA CTACAAACAC CTCTCCACTA CCATTGACAG
    15061 CATTCTTTAA TGCTTCTTCG ATAGCAATAC GCTTACTAGT ATTATTAAGA AGATTAGTTT
    15121 TAATCTTACC ACCAGTAAGC TCATTAAATT TAACAAGCCC ATCTTCTAAA TGATTAATGA
    15181 TGAACTTATT AGAAGAAATA TCTCCGCTTT GTACAGAAAT GATATACCCG CCTATTACTA
    15241 TATTAATAAA AGCCAATGCA TATATTTCTT TATACACTAG TATAGATACT AATATATTAG
    15301 AGCATATCAA TGTAATAAGC TCTGAAGAGA AAATTTCTAG GAAGATTTTA CTTCCAAAGA
    15361 GACGTTTTTC CTTTTCCATC AGGTTTACCT CTTACTAATT TAATACTTCG AACCTGGAGC
    15421 ACAATGTATG CTACCATTAA TATTAATGTA CTAATCATAG CGAACGTATC ATTTAGCCAT
    15481 GATACATTAA TAAGTAGAAT TAATGTTAGG ATTATAACCA TATACCAGTT ATTATTACTT
    15541 CTTTTAGTAA TCTCTTCCAT AGTTGGCATA GTATCGAATA GTTTGAACAA CTCCAAAACT
    15601 TGTTCAAGAC CATTAATAAC TTCTGCACGT TTGGCTTCTG ACAATGTTTC ATCTGTTTTC
    15661 GCTTGTTCAA TTCTGTCTTT AACTGTTTCT GGTGTTTCGT TGCTATGGTT TACAAGCATA
    15721 TCAGCAGTCA CACGTATAAG ACGAATATTA TCAACGTATC TATTATGATA CCAAGCAAAG
    15781 CAAAATAGTA TGACCAATGT GAAACACATA ATGGTTCTAC TTAACCAGTA AGGATCTTGA
    15841 TTGCTATGTA GCATAATATA TGTACCAGAC CCACCAGATA ATAATGTAAG AAGAATGTAT
    15901 TGAATCTTAC TCATCATTAT CACCAACTTT CGTAGTCTCT ACATACGCAA TCATAGTAGC
    15961 TATAACTAGC ATACCAATAA TCATATAGTT TGCATCTACA AACCATCTAA TACCATTAAA
    16021 TAAAGTTTCC ATTCTTTTAA TCATCCCTTC TTTTAAATTA CCTATTATCT AATACTACAC
    16081 TTACTATAAA CCCAGCAGTT ACACAAGCTA TCATATGAAA TAGTCTGTCA TACTCTAGAT
    16141 CCATGTAAGC CCATATTACA GTTACTATTA GTATTGTGAT AATCAATGGA AGTATATCCA
    16201 TAAAATTATC AAAACTATAC TTTCGTCTCA TTACTAAATC TCCTTTCTAA AATATAATAT
    16261 AGCCACTGTA TCATAATTAT ATTATATAAT TCAAATCCTG ATTACCAAAA AAATAATTAA
    16321 GTATTAGGGG TGGATAAACC ACCCCTATAT TACTTATGCT ACATTATTCT TATTCTCTTC
    16381 ACATTTGCGT TCAAATGCTT CACTAATTTT TGTTGCAACA AGTTCTGCAA ACTCACTGCG
    16441 ATAGTCTAAT ACCAAATCAG CAAGATTACA ATGCTCTTCA AATGTGATAG CACTGTTTTT
    16501 TGCTAAAATA GATAATGCAA TATTCGCCGT GGAATATGCA AAACCCAAGG TAAACATTTT
    16561 TACTTTTTCT TCATCTGAAA ATACCGGGAT ACTCATCCCA ATACTATCAC TTAAGAAAAG
    16621 CAATAAGTCT ACAATGTCTT GTGTTTCATC TAAGTATGTT TTCATTGTAT GCTTGAAATT
    16681 GTTAATACCT TCAACAATTT CATCATAAGA TAACACACTT AAATTTTCTA AATCGTGTAA
    16741 AAGTGCCATG GTTAATATCC TCCTTGATTA AAACTAAATA ATATAACCAT TGTATTACCA
    16801 TTATAGTATA TAACTGAAAT AATCAAGTTT TACGATGTCA CCACATTGTA ATTTAATATA
    16861 GAGTTCACAC CCTAATATAA ATATATTTTT TTAATTCCAC AGGAGGTATA TAAATGAGAA
    16921 CCGCAGATAA GCAGTATATT GATATTGTAA AGAATATCTT AGACCACGGT ACATATAGCA
    16981 ATAACCGTAC AGGTATTCCG ACATATAAGC TACCACACCA AATCATGCAG TTTGATTTAC
    17041 AAAAAGAATT CCCCATCTTA TCATCTAAGT TTGTAGCAGC TAAGACTGCT CTTAAAGAAC
    17101 TATTATGGAT ATGGCAAATG CAATCTAATG ATGTACGTAA GTTACAAGAG ATGGGCTGTC
    17161 ATGTATGGGA TGAATGGATG AGAGAAGATG GAACTATTGG TAAAGCTTAT GGATATCAGA
    17221 TTGCTAAGTA TAATCAGTTA GACAATCTTA TCAATACAAT TAAAACTGAT CCAGATAGCA
    17281 GACGTATGAT AGTTACCCTC TGGAACATAG AAGATCTCCC AGATATGGCA CTACAACCAT
    17341 GTGCTTATGA GACACTATGG GATGTACAAG ATGGAAAATT AAACTGTTTA CTCCTCCAGC
    17401 GTTAACGGGC GCCTTTGTAT AGTAATATAC ATCGAATAAC CTTACTAAAA GTGGAACGTC
    17461 GTATAATTTA CTTATACGAT AATCATTTAC GAAGATTTTA TTTTTAGTTC GAGGTGATAA
    17521 ATATGGCAAC TGTATACAAG ATTATTAATG AGATAACTGG CCAAGCATAC GTTGGGCATT
    17581 CTGTAGATGT TAGACAACGT ATAAATCGTC ATTTTAGTGA ATTAGCTAAA AATGGTCATC
    17641 ATTGTTTACC ATTACAAGAA GACTACAATA AGTATGGTAG AGTTATGTTT CATACAGTAT
    17701 ATGTAAAGGA TAATATATCC GAAGAAGAAG CTACAATGCT AGAGCAAAAA CTAATAGATG
    17761 AGGATTATGA TAATCTTTAT AATGTAGGTA AATTTGCTAA ACATGGTGGC GACTTAATGT
    17821 CATATAATCC TCGAAAAGAA GAAATACAAA AAAAGATATC TAATTCTGTT AAAGCTGTAT
    17881 ATGCTAATAT GTCACAAGAA GAAAGATCTG CTAAATATGG TAGTAGTGGA GCAAGCAATC
    17941 CAATGTATGG TAAAACACAT TCACCTGAAG CTAGAGCTAA AATGAGAGAA GCTAATTTAG
    18001 GACGTGCTCC ATCAAACAAA GGCAAAACTA ATTTAGAATA TTTTGGTGAA GAAAAGCAAA
    18061 AGAAATATCT ATGAAGATAT CAGCATCTGC TAAAAAACGT ACGGGGGAGC ATAACCCATT
    18121 TTATGGTAAA ACTCATTCCG ATGAAACAAA AGAAAAGATA CGTTTAGCTA ATACTGGTAA
    18181 ACGTAATGTG AATTGCCATA AACCAGTGGT TATTAATAAA TTAGTATATG AAAGTGTGGC
    18241 ATATGCCGCA GAAGTTCTTG GCGTAACAGC CGGAACCATT TTACACAGAA TTAAATCAGA
    18301 TAATCCTTTA TATAAAGGAT ATGCGTATTT TATAGAATAA AATTGTGTTC AACGACTATC
    18361 GAAAGCATGC AGTGTAACTG TAGAAGTGAG TAGAGTACAC CTAAGTGGGT GGAAACGTTT
    18421 GGGATCCTAC CAGGGACGGA TCATGATATA GTCTAATCTA TATAGAAATA TATAGCAGTT
    18481 CATAAGAGAG CGTAGTATGA TTAACGACCA TACTAGAATA CTTTGTCGGG GGATACGGGA
    18541 TTAGGAATCC CATTTAATAC TACACAATAC GCTATGCTAG TTCATATGAT AGCTCATGTA
    18601 TGTAAACTTA AACCTGGTAA GTTTACTCAT ATCGTAAATA ATATGCATAT ATATGAGAAT
    18661 CATATAGAAG CTTTACAAGA ACAGATTAAA CGTTATGAAT CTGGCAGTCT ACCAACACAA
    18721 GAACCTAGAT TGGTTATCAA TGGTAGTGTA CAAGACTTCT ATGACTTTAC TCCAGATAGT
    18781 GTAATTGTGG ATAACTATTT CCATATGGGT AAACTCCCTA TGGTGGTTGC TGTTTAAAAA
    18841 AATAAAATAA GATTAGGGTA GAGACATTGT CTCTACCCTA TTTGTTATGC TTGTTGGCGA
    18901 CCAGGCGTCA TATTAAATAC AATACCTTGA ATACCAAGTT GCTTGATTTT CTTTAACAAC
    18961 ATCGCAACTT TACGATGCTT ACCAAGCAAC CTATACCCAG CAATAATCGC TTCCGCATTA
    19021 GACGGAATCG CTGTGATATA GTTCCACCCG AAACCTTCCT CATAGGTTTC AGGATATAGG
    19081 TCGTCTCCGT TATAGGAGAC GTTGTTCCAA CCCAATGCAT TTGCCAACAT GATTGTTTTA
    19141 CGTTCACCTC CAACTTTTTC AATATGCCAT GGGGACATAG AATTGTCCTC AGGATCGAAT
    19201 AAGTTGTATT TTAACGCCTG TAGCATTTCT TGCTCCAACT TGTTTGTAGG AACTGCAATT
    19261 ATGGATTGGT AAGCACATTC TTCAAATTGG CGTTTTATAA ATTTCATGAT GATATTCTCC
    19321 TTTCAACTTA TACTAAATAA ATATAACCAT GAATATTACC ATTATAGTAT ACAACTAAAA
    19381 TAGTAGAGAT TTACGATATA CTTAATATAT CCACAGTATC ATAGAAAAAA GAAAATAATA
    19441 TAGGGCCTAA TGGCCCTATA TATCATTCAA TATCATCCTC ATATTCGTCA TCGTAATAAT
    19501 GAGGTAATTG ATAGCCACAT AAGAATGGCG CCTCAATCCC TCTTCGCTTA CATTCTTTTA
    19561 GAATGCGAGC CACTTTACGA TGTTTACCAG CTAGCCTATA ACCAGCAATC AATATTTCTA
    19621 GGTTAGTTGG TGTCCAGCTA AGTTCCGCAT ATCCATATTC TGGATCATCT GACACCATTC
    19681 TACTACCATC GTAAAACACA TTACGGTATC CTAATGCATC TGCAAGATCC ATTGGATGGC
    19741 ACACTAAACT TTCTTCTGGG TGCCAATTAT TTACATATGT GGCATCCTTA TCGATTAAGT
    19801 CATACTTCAA ATCTTTAAGT ACTCCCTTCT CGAACTTTGT AGTAGCAATG GCTACGGCAG
    19861 ATACAAAATT ATCTTCTTTT TTGATTTTTA CAAATTTCAT GGTTAAATTC CTCCTTATGC
    19921 TTAATAATAA ATATAACCAT TGTATTACTA TTATATTATA CAAGTAAAAA AAAACAGTTT
    19981 TACTATAATC ACAATATATA CTCAGTATCA TAGAAAAAAG AAAAGATACA GGCTAGGGAT
    20041 ATATTATCCC TAGCCTAATT ATTATGCAAT CGCCTTTTCC AATTCGGCTT CAAACTTAGT
    20101 TGTTAATTCT TTAATAAACT CAAAGAAATT TACAACTTTT GGATTAGCCA TATCCAAATA
    20161 TTTTTCCATT AGTTCTAACT GATAGTTGTC CATTTCTCTT ATTACAGCCA TCATTTTTGT
    20221 GGAATCAGAT ACGTCATGTT CTGTTAAATC GTATAGATTT AAAAGAACGT TGTTAATATC
    20281 ATTAACCTCT TTATTTTTTA TTAAATAGGT TAATGTTTTA AGTGTGTGGT CTTTTGCCAC
    20341 TAAGGCGCCA CTTTTAGCGT CTTCGAACGT TTTAGTATCA TTAATAGCAT TGATTCTTTC
    20401 CATTGCTGTT TTAATACCGT TTAAATGTTC TGCTGTAAGT TGTTTTTTCA TGATGATATC
    20461 TCCTTTTCTT TAAATAAATA TATATCCATC ATATTACCAT TATAGTATAC AACTAAAAAA
    20521 AAAGAGTTTT ACGATTATAA AAAATATACC CCCAGTAACA TAGAAAAAAG AAAAGATATA
    20581 CAGGATAGTA CAATGTACTA TCCTGTATCA GTTATCTAAA TAATATTAGG GATTAACGCA
    20641 AAGTTCTTTT TACGAATATC GTTTATATCC CAAGCCGCTT CACGTAATGT CTTATGAGTA
    20701 GAAACTTGCT TATCATTTAA GTAAGTTTCC CATTCTTCAT TACTATTTAG CTTGATCTTG
    20761 ATATTGAACC CGTCCAGTTC AAAATATACT TTTCCATCTA CTATCTTTAA GATACCGCCT
    20821 AATTCGTTTA TATATTCAAA AACATCTTGA GCTTTAGTTT CTCTGTATAT TTGATCTATA
    20881 GAAACTTTGA GTCTTAATAA GATAGTTTCA AAGTACTTCT TGACATCATC GTTACTTACT
    20941 ATATTAGTAA GCTCGATGAT AGTTCTTACT GGTGCTGTCG GAATCTTAGA ATACGACATT
    21001 CTTATAGAAT CAATAGTTTC ATCAAGCGCC ATTAATATTT TGCAAGTATA AATACATCCA
    21061 TTAAAACTAA ACTCCCGTTC AGTGATTTTC TTTATAAATA TGCCACCATC TTGACTAGGC
    21121 ACATTAATTT TATTTATCTT AGGTTCATAT CCTAAAACTT TATTATAAGC TAAATCTTCT
    21181 AATTTCATTA TTAAAGTCCT CCTAAATATT AATATCACTT TTCCATTCTA TTATCTACGG
    21241 CTTCCCAGAA TTCTTCATCA AACTCAGGAT CTTTATATGG GTTTGGTCTA GGTTCTGGGT
    21301 CATCAAAATA ATGTGCTCTT GTATGTGCAC TATAGTAATA ACTATCATTA TGGTTGAAGA
    21361 AGTCATCAAT AATGAATTCA CCATCCTCAA CCATTTGAAT ATAGTCTAAT ACATACTGTA
    21421 GCATATACGT GCTTAATTGT TCACGTTTTA CCCCGACTGT TTCCACCATA TCTAATAATG
    21481 CTTCGCAAAG ATATTTTAAA TCTTTTACTA AGCATTCTGT ATCAGAGATT TCTGTATACT
    21541 CTTTAGTTTC TGGTTCACAC GTCATATAGT TGAAAGAGAA ATAACGTTCA CTTTCATCTT
    21601 TAGGCTCACT ATCAACTAAG AATTGCTTAT CTCCTATCAT GATATCACAT ACTGTATTAT
    21661 AGCATACATC AACATTAGCA TGCTCAATTA CTTTAACAAT GATATCACCA TGATTCTTAG
    21721 TGGCATATAC TAATTCATGT AATTTAGTAT TGTGTGTGAT ATTCACTTCA GTATGTGGAA
    21781 TCTTATCATA ACCTCCATAT CGATTATAAT GACCATAACC ATCAGGGCTA ATAAGATCTA
    21841 CGATCTCTTT AGCCAAATCC AATTGGCAAT TGTTTTTTGT TTCATCAATA GTATATTTCC
    21901 ATTCCATCTT AATATTCCTC CTGTGGGTTA TAAATAGCAT CCTTAGTTGC TAAGTAAAAA
    21961 TAGTCTTGCG ACAATTCAAA GAATTCCTTA TCGTTTATTC TATTGTATTC AGGATAATCA
    22021 AATTTGAATT CTGCCATTAG CTTTGCTACA TCATCAAATA TAGCACGAAC AGTATCACTA
    22081 TCTAGCTTAT AGGCATATCT GTTCAATACA GTTACTGAGT TCTTACCAAA TGGATTCAAT
    22141 ACAAAATGTT CCACTCTGGT ATCTGTAATA TATCCATCAA CACATTTGAA TTGTAATACA
    22201 ATATATACAT TGATATCCTG TAAATGAATA CCATAGCCAA TATAGTTATT TCTGACATCT
    22261 AATATATTTA CAATTCTATT CTTCTTAATG AAATAATTGA AATCCTCATT GTCAAATGGG
    22321 ATACGACTAA AGAAGTCATT AAACAATCTT GGTATATACT TTTCATATAC AAAATCTTCT
    22381 TCTTTAGCTA TTCTTAAAAA CTCACTCATA ATACACCCCT TATTAAAAAT CGAAACCATA
    22441 AGCAGTTACA GTTTTAGTAT AATAGATATA ATCGATAATA GAATGCAATT CATATGTATC
    22501 TGTACTATCA ATACCAATAT CATTATATTT AGAACTAGAC ATTAGAGACT TCCATACATA
    22561 CTCTAATGCT TCACGTAATA CTTCTGCTTT TATAGCACCA ATAGAGAATT GTCCTGCTTG
    22621 GATACCAGTA GGTAATTCTA AAGCATAGAA AATGTATGTG AATCTTTTAG TTTCAGCATC
    22681 CATCACTTCT AGTAGATGGA ATTTCATATT CAATTCTAAT AGATTCATTG TACACTTACA
    22741 ATTAGCATAT TGAGTTTCCA TAGTTTTCAC TATTTCCATT GGTGGTTCAA TATCTACACC
    22801 CTCAGGTGTT TCTCCACCAA TAGCTAGTGG ACTAAAACTT CCAAAGAACT TATTTAAGTA
    22861 CTTTAGAATC TCATTATTGA CAAGATGATA CTTGCCATCA TAAAGATCTT TAACTTCACT
    22921 CATAGTTTTA TCCTCCTAAT TAATCTCATC CAACGGTCTA GCAAAATCAA TAAAGATACA
    22981 TGCTTGATAT ATACGTGTAG CCATATCAAA TATATGCATA GGTAAAATAT ACGGTTTACC
    23041 ATCAGACGCA CTAGCAGCCC AATATAATAA GCTATCTACT ATCTTCTTTA GTATCATTGT
    23101 ATCAATCTTA TGTAGCTCAT CAAAATTATT ATAAATAATA TCATCTACTT TGATGGTTTT
    23161 AAAACCAAAC GGTCTATCAT ATAGACGATA TTCTATAGCC ACATTAAGAT CTTTTATGAT
    23221 CAAAGTAGCC TCATCTTCAG TATCACTTAT GATAATTTCA ACACGTTTAT TTCTAGCATT
    23281 ATCTACTGAC TTCTTTTGAT GTGTGCCTAA CGGTAGACAT CCTATAAAAT TATGAAAATC
    23341 TATAAACAAA TCTCTTTTAA TACGCTCTGT ACTCTTAATT TCACTAACAA TAAATCCACT
    23401 CATTTTAAAT CCTCCTTTAA ATTAATTATA ACCAATGAGT CACAATTATA GTATACAACC
    23461 ATAATTCTTA TTACTCTAAG AAAAAAAAGA AAAGTATACA GGGGTGAGCA ATTAGCACAC
    23521 CCCTGTATAA ATTACATATC CATTTCGAAT GTTAAATGGC GAATAGCACC TGGCAATGTA
    23581 TACCAGTCAT CGTCAATTTG CTCTTCTAAT TCAGTATTGT ATAAATAATA TACAAGCCCG
    23641 ATTTCCTCTT TATTAGAAGT GCCTACCAAT TCGATAGGTA TATTGTCGAA GCTCATACTT
    23701 ATAAAGTCTA AGCTTGACGG ACCATCGTTT GGAACAGTAC CATATGCTGC TAATGTAGCG
    23761 CCTTTTTCGT TTAACCATTC CATAAACGCT TTACCATTAT CCATCACGTC AAATAGTAAT
    23821 GCTCGGACTT TTAATATAGA ACTCATGGCT AACTCTATAT CTTTATTGAC CCAACCGCAA
    23881 GTTACGTTAT CGGTTATACC GACTACGTAA TTTACACCGA ATTCATTACA TTCGGCGTCA
    23941 GACTCAAAAT ATATAGAATC TATCTCTTCT TGGTTATATT TTCTTGTATA TATTGATACT
    24001 TTGAAAATAT TTCCAAATAA ATTGAACTTA CCCGTATATA AGGACTCATC ATCCTTATCT
    24061 TGGGTAATTC TTCCGAAGCC ATAACCCAAT AAACGTTCAA TTTCTTTGAT TGATTCTTTT
    24121 ATATCTTTTG CAGTATTATA CATGGTAATA TTCCTCCTTA TGCTTAATAA ATATATAACC
    24181 ATTGTATTAC CATTATATTA TACAACTAAA AAAAAACAGT TTTACTATAA TGGCAATATA
    24241 TCATCAGTAT CATAGAAAAA AGAAAAGTAT ACAGGATAGG AACAATGTCC TATCCTGTAA
    24301 TATTCTTTAG ATCATATTAG GAATAAGTGT TGGTACTTTT TCTAATGATT CTTTATAATC
    24361 TTTGATAGCT GATACTGCTT CGTCTAATGT ACGATATAAA TTAGACTCAT CTGTATTAGC
    24421 TTGCCAATGA TTACAATCTG GTGCAAAATT GATTGTAGCA TCGAGATCAC TGAAAATGTA
    24481 TTTCAATTTA TCATCAATGA TAACCAAATG CCCATCAAGG TTTTTGATTT TGGATACTAC
    24541 AATAGCCTTT CTTGGATTGA GTTCGATATC ATTTTCCATA TTTAAGATCA ATCCAAAATA
    24601 TTTGCTGAAA TATTCCTCAG CAATATCGGC ACTTTCTGGA AAAGTTTTGA CCACTTCAAC
    24661 GTCCCCAATA AGATTGGAGT TGTGGAAGAA TCTTGCAGAC TCCACGGTTC CATCTTCATC
    24721 AGTATAGATG AACCCACGTT TTGTCACACT ATTAGATAAT TTATAATAAT GAGAAGCCAA
    24781 ACGTTTAACC TTGCTAGAAC CTGTGTTGAA TTCGTTTACG TTAGTATACA TGATATATTC
    24841 TCCTTTTCTA TAATAACCAA ATATAAATAT AACCATGATA TTACCATTAT AGTATACAAC
    24901 TAAAAAAAAA GAGTTTTACG ATTATAAAAA TATACAGGTA CTGGAAATCC CAGTACCTGT
    24961 AATTTTGTTT TACTTACCGC TATTTTCTCT AACGTATTTG ATAGCCTGGT CTATAGTAAG
    25021 ACCGGCTTTT ACAATAGAAT AGTCTTTAGT TGTACGTACA TCAAAAGCAT ATTCTAACAA
    25081 GATACCATCA TAACTAGAAA TGCACAATGG AATATATTCA AAGCATAATT CCATTGTATT
    25141 TAGTTGTGAT ACAATCTGTT TATACTCATT AGTGTATGTC TTACCAATAA TAGTAAGAAT
    25201 GCCTTCGTTA TCACGAATGA ATTGCTTATC TTCTTCACTG ATATATCTTA AGAGCTTACG
    25261 CATCTTAATA ATACCATCAA TAGCTAATGG GATAGATCGA GATAAATCAG ATATCTCATG
    25321 CTCGTCATTA ATTACGGATA CATATCCAAT ACCATAACTA TTACCACCTG GTATAGATTC
    25381 GATAATAAGC CGCTTAATAT TATCATCTTC GAATATTACA GATACACCGA TATCTGCACC
    25441 GAATAATGTA CCCTCACCAT AGTAGGACTT TCGTTCATAG CTTTCATCTG GAGACATATC
    25501 AAACTCAATA TCAATTATCT CTTCGATAGC AGCTAACGTA TTTTCAACTA TATTTGTTTC
    25561 CATATTACTC ACCTCGTATG AAATTGTTAT TTAGCTTCAC GTGCTTCGGT GATAACCTTA
    25621 ATTACAGCTT CTTCTAAGCT ATCACAGGAC TCACTAATCT CATAGTTATT CCCAATAGTA
    25681 ATATTAGGCT TATTATGACT AGGGAATGAT ACCCAAATAT TATTATACTT ACCATTTTCA
    25741 TAATAAGAGA TAAGAACCAT ATTACTATTG TGACATGCAA TTTCAATATG AGCACTAGGC
    25801 TTACATGAAC GTGCTAATAG CTGATACAAT GTCATACCAT CATCGATTTT CATAGTATCT
    25861 AGAATTCTAA TAATGCCAGC TATCTTATTC ATAGCATTAT AAGCATAACC GACAATATTA
    25921 TCAAACCCAT CAAGAGCCAC TTTGATGCTA ATATACGGAG TCAATGTATT AGATTCGATA
    25981 TATAGCTTAG ACTGTTCGTT TATATTGCTT TTTGTGACTT TAAGCCAGCA ATTACAATCA
    26041 ATCTTTCTAT TGGTTGGTAA GCTGAATTCA CCAATATATT CAACATAAGT CTTATTATCA
    26101 ATTATCTTTG GTTCTTTAAC ATTGAATAGC TTAGTCATCA AAGAAATGAG ATCTAGTCTC
    26161 CACCAGCATT CAGATATATC TTTAGGGCAA ATATCTTTTA TTACAGATAT TGCTCCAGAT
    26221 ATAGAGTGTG CAGATTTTGC ATACATAATT ATACCATTGA ATCTGGTACA TACTTCATAT
    26281 AGATTCTCTT CATCAGACTC TGATACATTA TATGTGATAG ATGTATTAGT TTCTGGTAAG
    26341 ATAATAGTAT ATTCAAATAA CCCTCGGCTT ACCATTAGAA CATTAGATTC TAATTCTGCT
    26401 AGAGCATCTA TATTCGCATA TTCATTAATG ACATCAGATA GATTATATGC TAAGTCTGAA
    26461 ATGTATTTGG AAACTTCAGA GAAACTAGCA TCATCTATAA GACTAATAAT CATTGGTGTA
    26521 GTATCAATAC TTATTTCCTT ACTATATCCT TTAGGTGGTG TAGTTGTTTT TGTTTCAGTT
    26581 CTTATTGCAG CTTGTGGAAT ATTTTTATTA GATTGAATAG TCACTTCAAT TTTGATTGAC
    26641 TCGTTACAAT CAGAAATATC CTTATCTAAT ATAAAGACGT GTTCGTATTT ACTAGCGACC
    26701 AATGGTTCTA CCATTCTACT ACTAATATTA ATAAGTGATT CTCTAAGTTT AGCTACGATT
    26761 TCTTCATTCT TCATTTTAAT TACTCTCCGT ATCTTGATCT TAATAAATTA TGTAGAGTTC
    26821 TTACCTTAAT TAACCAAGGG TTATTACTAG TATCTGGTAC TACTTTACCA CTCATAAATA
    26881 AGCTATCATG CAATTTTTGT ACGAATGCTT TAAAGTAATG AGAACTGTAA ATAGCTTTAC
    26941 CATAGATACA TTTACCATGC TGATGAAGAC TAAGTTTATA CTTATCCTTA TCTTCATAAG
    27001 TTAGGATATA ATCACTCACT TCAATATACC ATGGGTTTAT ACCATGCATG GTTCTAGATA
    27061 TAGACTTTGG TACAGTTTCT AAAACCTCAT AGGTCACTTG AGCCAATTCA TCATCAATAC
    27121 AAGCCATTAT TTTCTCTCCT TTCGTTTCAT AGTTACAAAC TTAAAACTAT AATGTCTACG
    27181 GTCTACAACT TCAGAGTCTG CTTCGACTTT TACTTTTACC CATTCACTTG ATTTTAGCTT
    27241 AGGGAAGAAA GTATCAGCTG GTAGCTTTTC ATTCACCACT GTAGCTATAA TATCAGTAGC
    27301 ATCATCTAAG AATAATTTAT AGATTTCTCC ACCACCAATG ATAAATATAT TAGCCTTTCT
    27361 AAGACGTTCA GCTTCAGCTA GTACTTCTTC TTTAGAATGA AATACTTTAA CTTTATCGTT
    27421 GAATCGTTGT TTAGGTACAT ATGATTTATC ATTAGTAAGA ATCCAATTTT CTCTGTGTGG
    27481 TAATGCGTTA GGAAGAGATT CATAGGTTTT TCTACCCATG ACTACAGTAC AACCTAGAGT
    27541 TGTTTTCTTA AAATGTTTTA GGTCTTTAGG TATATGCCAT AATAGCTTAC CATCTTTACC
    27601 TATACCATTA TTTAAGTCAT GTGCAACTAT CATTGATACT AACATCTCTT TCACCCCATT
    27661 ATCTGATTTC TTTCTCAACT ATTATAGCTG AAGCAATTAA TAAAAATATA TTTACAAACG
    27721 TCAATCCTAG TATAAGCATT ATACATAGGG TATATAGAAA CGTTTCTGCC TGTACCCCCA
    27781 TAATATACGG TAAAGACCCT TCACCATATA ACTCTAAGGA TATATGGTTA AGGATCTTAC
    27841 ACAATACAAG TACAAGACAA GTTATTAATG GCCCACAGAG AAGAATAACT ATCTCTCGTT
    27901 TAATGAAATT CTTTAGTTTT TCCATGCTTT CTTAATCCTT TTGAATAAAT ACGACAATAT
    27961 GTACCATATA ACCTGAGGTG TCCAAATTAC CATAGCCACC AAACCAGTAA CTAAAATTGC
    28021 AGGACCTATT ATATCGTAGA TTATATAGTT TATACTATTA TGTGCACGGG TACACCCTAT
    28081 ATATGAGTAT ACCCATGCAA GACCTGCAAA TATACAACCA ATCGGTGCTA GGATAACTAG
    28141 TACAGTAGCA AGGAATCGTT CTATTTTCTC TTTTATTTGG ATAAATGATT TCATTTATCT
    28201 CACCTCAACT GGTCTAGCTG TCATATCTAT TACACTTACC CTGTCTGAAT ACTCCATATT
    28261 GTGGCTGATT AGGAAGCATT GTTCACACCC AACCATCGAA ATAAGATTCC CCAGTAGGGT
    28321 AATAAACTGA ATACGATTTT CAGTGTCTAA ACCACCATCA ATCTCATCTA GCTTAAGGAT
    28381 ATTATAGTCT GTACTAGCAT TAGCTAAGAT AGCAAAACTA ATAATCATAG ATAGCATACA
    28441 GATTTGTGAT GTACTCATAG AAGAGATATC ATCATTCATC AATCCACTAC CTAAGCATGG
    28501 AATTCTAAAC TCTGTTTCAT TAATAACGAA TGGTTGAATA ACGAATTCAC CACCAAAGAT
    28561 ACATGAAGCC AATTCATTAG CCTTAACCAT GATATCATTC ATATAAGCAC CAATGAATAT
    28621 AGTCTGAATG CCTGTATTCG GGGATACATA GTACTTGATA GCTTCGATAC GTTCGTAGTT
    28681 ATCAGTATAC TCTTGCATCT CTTTATGATA TTCATCAATA AGAATCTTAT TATGAGCAAT
    28741 ATCATCACGT TGAGCTATAA GCTCATTGTA GTTGTCCTTG CATCGTTCTG CAACAGCTGA
    28801 TTCTTCAAGA ATCTTAGCAT TAAGTTCCTT GATTAGGTCA CGTTTAGCTT TAGACTCATT
    28861 AGCTTTCTTC TCTAACTCTC TCATTTCTAG ATCAATCTCT TGAATTCTAT CTAAATGAGG
    28921 AAGATTAGTT TCAGATTCTC TAATAGCATA GTCTGTTTCC ATAACTAAAA GATCATAATC
    28981 AGCTCTTTCA CCTCTAAGAT CACTTAGTTC TATTTCATAG CCATTACATT CTTTTGTCAT
    29041 TCTATCAATA TCGCTATTGA TTTCGTCAAT GATGGATTTA TTAGCATTAT ACTTAATAGC
    29101 TGATTCTTTA AGAGAGTCTA CTATCTTAGA TACAGACTCT TTAGCTTCAA GTAAGTTATA
    29161 TGAGTTAGTC GCTCTATAGA TATACTCTTC TAGGAACTTA GCTGTAGTAT TATTAGTAAT
    29221 AGATTCAATG AAACATTTCC AAATACCATC GGCACCTATC TTAGATAGAT AAGACTTATT
    29281 GCTTTCAAAG ACAACTTGTA AAGCTTCTAG CTTATCCATG AATGATTTAG CTTCATTGGT
    29341 AAGATGTAGC GTATTATTAA ACTCTTTTAG TCTGTCTTTT ACGTCTTCAA GCCTATCAGT
    29401 CAATGTAATT AAAGCCTTTT TAGGTTTCTT CTTCTCAGCT TCAATAGCTT CTACTATGAA
    29461 TACACAGTCA GTAAACTTAC AATCTTTAGG TTTAAGCTCA AGATTCTTAG TTTTCTCTAC
    29521 TAAAGACTCA TAGAATCCCA TATCTGCTTC TATAGATATA CGTTCTTTAG TACATGCTTC
    29581 GATCTCTTTA GTTATAGTAC CTAATGTACT CTCATAGAAA GCTGAGTTTC TAGTTACTAA
    29641 TGTATCTACA TCTTCTCTAG TGATATGCTC ATATCTATCC ATAATAGCAT AAGAGAAGTT
    29701 ATTCATCATA TCGAATAGCT CTTTAAGTCT ATCATACTCA GATTTATTAT CTATACGATA
    29761 GTCTAGCTTA GATATATCGC TCTCTATAGC TTTAAGATTA GCTACAGCTT CATTATATCT
    29821 ACCAAACTCT TCTTCAGAGA AGTCTGCATC AATAAAAGTC TCTAATCTAG ATTTCTTCTT
    29881 ATTGATTTCA GTATTGATAT TAGCTATCTT TCTTTCGCAT TCGTCATGAG CATTATTTGT
    29941 ACGCTCTAAT GCTTCTCTCC AACGTGGGAG ATTATCTTTA TCTTGCTCTA GTTGACGTTC
    30001 TAATTCTTTA ATGAGTTTAG CACGTTCTTC TACAGTATAG ATATTCTCGA TATGATGTCT
    30061 AAATATCGGA GACTGTTTTA ATGTATTAGT AAGAACTATA CGATCTTGCT TAATAGATTC
    30121 GTATCTGATA TTAATGGTCT TATACTCTTC TAATAACTTC TCTGCATTGT TTTCATCTAG
    30181 TTTAGCTTTA AGAATAGCTA TACGTTGGAT AGACGCATCT CTATCAGATA TAGCTTGGCT
    30241 AACTTGTTTA GTTATTGTAT TATATCTAAG GTCTAAGTCC TCCTTGTTAC CAATACGATT
    30301 AATCTTAGCT GTTAAAGATT GTATTAGACT CTTATACATA GAATGCTTCT TGGATATAAT
    30361 CTTATACATA GCATTGTATG CTTCAATACC ACTAATAATA GAAGATACAA ATGACTTACG
    30421 TTCAGCTGGT CTTTTATCAG CTAATCCTCT ATCTTCGGAA GATAGCTGAC TTAATGCCAA
    30481 GAAGTTAGAG TCTAGATTGA ATAAAGAGTA AATGATATCC TTAGCGGAAC TTACATTCCA
    30541 AGTCGGATTC AATTCTTCTT TACCATTAGG TCCATATTTA TAGACTTGAC CTCTAGTCTG
    30601 TTTACGTTTA CCCTCTTTGT CTATAGGGTG CACATATTCT ATCTCATAAG TTATACCATT
    30661 GTGTAAATAT CGTATAACCT TTCTCCCAGT TACCCCAGGA ACAATAGCAT TAGAGTCATC
    30721 ATTAATTGGT GTAAGCGATT TAAGCAATGT ACTCTTACCA CTACCATTGG TGCCACGTAT
    30781 AATCACGATA GGATTTACAT TTTGAGATAA ATCTATCTCT AATATATCAT CACCACGTCC
    30841 ATTATAGATT CCTATATAAT TCTCTAATCT TATATATGTA ATACGCATAG TATTGCCCTC
    30901 CTTATTAGAG GTCTGTTTAA ATATCACTAA AAATTAATAT ACAGTATGGG AACAGTGTCC
    30961 CATACTGTAT ACTTTATTTT ATCCACGAGT TAACTCATCA AGAGCTTTAG GCATAGCCTG
    31021 TGTAGCCCAG TCTATTGGAA CTGGTACATC ATATCTCCAA TCGATTTCAA ATTCTTTACC
    31081 GCACTTGGTG CATTTGAATT TGAAATCATG CTTATAATCC ATAATCCATT TATGAGGATC
    31141 ATCATGCTTA TTAAGGATAC TCAAATATGG AGTACGTTCA CCTTTAAGTG ATATAAGATA
    31201 TAATGATTCA CTTCTACATT CAGGACACTC ATGTACCTGA ATAAACATTG ACTTAGCCAT
    31261 ATTAGTTCTT CTTATTACGA TTCTTCATGA ATTCTTTTTT AGCATCTAAG ATAGCTTTTT
    31321 CATTTAGCTT TTGACCAGGC ACAATGAAAT TACCAGTTGG TTTATAAGAC GCTTTATCAT
    31381 TATTTTCAAA CCCTTTGAAG TCAGCTAGTT CTGGATGGTC TTTCACATAG CTATCAACTT
    31441 TTTCTTTGAT ATATGCTACT AGATTGTCAC GTTCTTCTTT ATGAGAATCA TCACCAAGAT
    31501 ATTTTAGTAT AGATGGAGCA TGAGCTAATG TCGTAGTCAA TATTTTGTCA GCAGGGGAGT
    31561 TTTGTAAACA ATCCTTGACG ATCATTGGTA CAACCAATTC AAAGCGTTCA TCTTCAAATA
    31621 TACGGCTTAC CATACCTTTA CCGATTTCTT CAGTATAGTA TGGTTGTTTA GTTGAGTCAA
    31681 TAAGAAGCTC ACTTACTAAT GGTAAGAAGT ATACACAAGC ATTAGTGTCA CTTAATGTCT
    31741 TAATAGCATC AATTACTGGT TTATAGTTAC AGTAGTTTGT ATCTAATAAT GTACGATATA
    31801 CTTTATTAGC GTATGTATGT GGCATTTCCA TATCAGAGAA TAATTGATTA TACATGAAAT
    31861 CAATATATAA AGTGATAGCA GTTACTGCAT CCTGATTAGA CTCAGGTGTA GCGCTTCTAT
    31921 AGATGTATTT AGTAAGCTCA TAGCATAGGC TAATAAATAC ATCATAGTTC TTGTTTTGTA
    31981 GAGCTTTCAA TACAGATTTA GTATTGATTA GCATAATTTC ATTATACGTA TAATCATTAT
    32041 CATCATCGAT GTCTACACGG ATAGTAGAGA TGAATTCATC TTTATTAATC TTCTCATCTT
    32101 CAGTATCTAG ATATACATAC CCAACTAGTT TGTTTGTTGG GAATCTATGG ATTATCATAC
    32161 GTACCTTATT ATAGTCAATG TCTTTATCTT CTACAATAAA GACACGGTTA ATCCATGAAG
    32221 CTAGACATCT AGCGTTTTCA CCATAGTAAT CACAATTAGG CATAAGACTA TATCTTTCTT
    32281 CATCTTTGAA GATAGCATTT TTAAGATCTT CTGCTAATTT AGAGAAGCTT AGTGTAGCTG
    32341 GAATATTCAT TTTAGTTTCC TCCTATTAAA AATAATGTAT ATAGTATGAG TCAATAGACC
    32401 CATACTATAT ACTATATTAG TTAAACAACT TCAGTGTGCT TAATAGCACG AATGTCACCT
    32461 TCGATAACTT TAACCGCATC AGAGTAACGG CAATCTGCCA TATCAAGAAT GATATCAGAA
    32521 TATACACGTT CAACTCCATT GACAATTACT TTACCGAATT CAGTTTTTAA ACCTAGTTGA
    32581 TTATTGCGTT CTTTAAGCTC TTCCATTTGT TGACGAGACA TAATGAACAC ACGATGGTAA
    32641 ATATCTTTTA CCGCCATAAT AAACACTCCC TTTTAATCTT CGACTATAAG ATCTCCAGGT
    32701 TGATAGTTTG ACTGTTTAGC TAGGCTTATG GATTTACCCA TTTGATACAT TTCATAGATA
    32761 GCACGATTCT TACCATCATC TGCTCCCTCG AGAACAGCTC CGATATCATC TGCTAATTCA
    32821 AATGCGGACT TAACACCAAT AGCATCTCTA TAACTTTGTT TAAGTTCATT GAAAGATGCA
    32881 TCCCAGCTAT TAGGTTCACC ATCACTAGTA AACGTATACC CATCATATAC ACTTTGATTC
    32941 AAAGGACACA TAATACCACT AGTACCAGGT TCAGTTGGTG AAGAGGTATT AAAGTCTAAG
    33001 ATACCTAAGT GAGATGGAGA GATACGTTTA AGTCTACCCT CGAGATTCTT ATTGGATGTT
    33061 TCACCAGGAC CTGTAGGTCC TTTGAAAGTC CACTTTAATT GTAATATAGC ATCACGTTCA
    33121 TTAACCATAT TACGGAAACC TTTGATACCA CTCTTTTGTA ACTCAGATAT TAAGTACATA
    33181 GGTTTGATAT CGATACATTG TCTAAAACGT TTGATTATAG TATCAGATTT AAGACGTCTA
    33241 GCTATATCAT TTAAACGATA CATACCTGTA TTTAGTTTCA TTACATATAG AGACGCAATC
    33301 CATTCAGACC ACCTAATACG CTTATTAGTA ACATCAGTGT TATCTTTAAG TCGAATATTA
    33361 GAGAACTCTG CCATCATCCA TCTTAGTATC ATATAAATAT TAGATTTATA TTCATATGGT
    33421 AATCTGATAT TCTTCTTGGT GACTATATCG TATTGATCTT CTAGAGAATA TAGAGCAGAT
    33481 AAGCCTTTCT CATATTCCAT ATTATTCTTA ACGAAATGTG CACCAAGAGA AATAACCCAA
    33541 TAATCTTTAT TGAATAATGA CTCTGCTGTA TATCCAGTCT TTAAACTACG AAGATTATCT
    33601 AAGATAGTTA TAACTGCTGA TTGATATACA CGGTCATTAT CAAATAATAT CTTAGCTACT
    33661 TTTACATAGC CTATACGGCT AGTAGTGGCT TGACATTTGA ACGTATAGTA ATTCTCTTCT
    33721 TCTTCAAAAG GTTCTTTAGA AATGAAGATA GTATTATCGA ATCCAAATAG ACTTAATGCT
    33781 TCGTATAAAC CATACTTAGC AAATAAGTAT TTGAATGCTG GAACTTTTCT ATCTACTGCA
    33841 TTCTTCTTAC CCTTATAGGA AGCACCATTA GACATGATAG AATATACTGT ACCATTAAGC
    33901 ACAGTACCAT CAGTAGTCTG ATAGTCATAG AAGTTACGAA TCATACGTAA AGCACCAAAG
    33961 ACAGTCTTTA ATGTAATCTT TTGCACTTTA GATGATTTGG CTAATGTATT ATTGTAAGTA
    34021 CTTCCATCTA CTAATTGGAA AGATGGGAAG TACGTATTAC CATTTAAGAT GATATAAGCA
    34081 CCTTCGAATA CTCTAGGTAC TGCTATATAT ACATCAAATG TATCACTATA ACCATTGACT
    34141 TCAATATAAT AGGTTACCTT GAGAATCTTA AGATAACTAT CTTTGATTGG TACAGTGATA
    34201 TTATCATTGT TTTCTATGAG AAGTCTGTTT ACTTCATCAT AGTCTTCTAT AGTATCGAAT
    34261 CCTAATATCT TAACTGTGAA ATACTTATCA CGTTGACAAG ATATAAGCAT AGCTTTTAGG
    34321 TCTTCGATAA TAGCATCATC GGATTTAGAG AAGAATACGT CATTAAACTT AGGACGATTC
    34381 TTATCATTAT AATCGGCAAT GAACTTGCTT TGCCAACTAT TGTTCATCGT TACCCTCCTC
    34441 TTCCGTTCCA TTTGTTAGTT TGACTACTAT CTCTTCTCCC ATAGGATTAG GGATATCTCC
    34501 CTCTTTATCT TTGAGAATGA GATAAGCATC GATATCTGTC TTATCACAGA TAGTCACTAA
    34561 CTTATTTAAA GTCATAGATG GCTTATCAAA TATACGTTTA TCGTTATTGA AGTTCTCACC
    34621 AAAACGATAT CCATATAAGT CTAAGTCAAT CTTCTTCTTT GCAATAGCTG TTTTCATACC
    34681 AACCATTTCT GGAGAGTCAT CAGAATGAAT TGGTGGTGCA AAGATATTGT CTGGTGTGAC
    34741 GTTACTAAGT AATCTATTAT CCAAAGAGAA TGCCTCTTTA GACTTAGCTA CTACGTCACT
    34801 AATACTAGAT GTATTATCCC AATCCACATG TTCCAATTTA TCAAATGTAA AGTTATCTCT
    34861 CTCCTCGTCA GATGGTTCGA TAAACTTTAA GAATGGACCA TGTTTATAGA ATCCGGCTTT
    34921 GCCTGGATTC TTACTTATGT AAGTTTGAGT GGTACTAGGA TAAATAATAC CAGTTCCCTC
    34981 ATCAATATAA CCCATGAATG ATGTATCATT CATAAAGTAA TCGTTATAGT CTGTATTTAT
    35041 ATCATACAGA CTAAGTAGTT TCCCTTCACA TATTGCACGC TTCATGATTT AACCCCGCTT
    35101 ATAAAAATTA TACAAGGACC TAGGGGAAAT ACCCCTAGAC CCTGGATTTG TATAATCTTA
    35161 TTTACTATTG TTGGTTACAT TTGTCGTCTT TGACATAAGT TTTCAATGCA GTACCTGGTT
    35221 CAATAGCTAC TACACGATTA CCCTCTTCAT CTAAAGATAC TGCAATAGTA ATAGTATCTT
    35281 CGATGTCGAT TTCAAGACCC TCTTCAGTGA TTTCATCACG AGTCAAGCTA TTAGTGTAAT
    35341 TCAAGATAGT ACTGAATAAT ACACGTAAGA AATCGTAAAG CAATTCAGGT GTTTGGAAAC
    35401 GGTTTTTAAC CTCTTCCAAG ATGAATTTGT TTACGAATTC TTGAAGCTCA CGTTCAGAAG
    35461 CGGCAATAGT ATATTGACAT AATTCACTAT TGTCAACTAA TTCCTTATCA GTAGTGAAGG
    35521 ATACATCAAA GGATGTTTTG TTTTCTTGGT CCACTGTACG GTTAACTAAC AATGCACACA
    35581 AGAACACACC ATCTGTATTA CTAATAGTAA CTGCAGATGT AGTAATGTCC GCACCACCTA
    35641 CTTTGGATAA GAAGTTAGCC AAAGAGAAGA TGATTGGACG GAATAATTCT TTAAAACTTG
    35701 CTAATGGAAC ATCAAAGCCT ACTTCATCAA CTAGACGAGA GTTCCATGTT TGAAAAATAG
    35761 TTGTTTCTGT TAGGTTCTTA ATCATAATAA TATCCTCCTA TAACCAAAAG AAACGAGATA
    35821 GCAAACCACT ATCTCATTTA TAATATATAC TTATAGATTT GTTTCACTAG GGTTAAACTT
    35881 TTATATTTAA CCCTAGTTGA GCTACAAGCT CATCTATAGT TACAATTGGA ATACCATACT
    35941 TATCAGCTTT AGCTGTCTTT GAAGATGTAT AATCCTTGTA AGGTACTACA AGATAATCTG
    36001 TAGACTTAGT TATGGATTCA CTAGGCATAT CTCCATTAGC CATTAAAGCA GCTTCTACAT
    36061 TGGCATCTCT AATACCAGTA AAGCATATAC GTTTAGCTGG CTTAGCATTG ATACTATGTT
    36121 TCAGATTAGG TATCTTTGTA TAGATATAGA CTAAGTCATC AGCAAATATT ACACGCTCTT
    36181 TGAGAATAGT ATCTGCTGTA CGTTGTCCTA TACCTGGAAT AGCCAATAGT CTATCAGATA
    36241 ATTCATCATC GGATAACTTG ATAAGACAAT CTAATGGAAT TACGTTGAAG ATGTTTGACC
    36301 ATGTACTAAA TCCAATATCA GTGAAACCTA AAGACCCAAC AATAACGAAG TCTAGGTTGT
    36361 CTCTGGATTT GATTTCATTA AGCTGGTCTA GGAACTTAGC TATACCACGT TCTCTAAATC
    36421 CAGCATTGAA TAATCTAGTC TCATCTACAT TTTCAAATAG ATCTCTAAGA GACTTGATTT
    36481 CTAGTTTCTC TATAGCAGCT TGACCAAAGT TCTTGAAATC CAATCTTACC ATCATATTAA
    36541 CCATCTTAGC TTGATGGATA CCTGGACAAG TTGGATTCTC ACAAGATATA GTCTTACCAG
    36601 AAAAAGATTC TACTAATTGA CTACCACATG CAGGACAATG ATCAATGAAT GGTTCTATAG
    36661 GATAGAGTTT CTCATTCTTA TCATTGTTTG TATTGTATAG CTTACTTACA TATGGCATTA
    36721 CATCATTCAC ATAAGCAACT TCAATCTCAT CATTATATCT AAGACTGAGT TTCTTATATC
    36781 GTTCATAAGA GTGACCACTG GCTTTATAGT GAACTGTACC ATTGAATTCT ACTGGGTCAA
    36841 ATATAATCAT CGGAGTGATT ACACCATTAG AACCAACTGT ATATGAATAT CCACGGAATC
    36901 TAGTTACTCG TTTCATAGCA TTAAACTTAA TAGCCATGCT ATACTTATTG ACATGATTTA
    36961 CACGACCTAA GAGTTGCTTA TGATAATTAT CATTATAGGA TACTACAATA CCATCATAAG
    37021 CAAATGTCAT ATATGGACGC ATCATATCAA CATCTTGAAC GAACTTGTCC ACCATGTATA
    37081 ATACATGGTC ATATCTACCA GAGAAAGCTT TATATGCATT AGATACTTTA GTTGCAAAGT
    37141 ATCTATTCAT AAACATAAGC TCTTCTTCTC TAGTATCAAA GTGTAATGAT GTACCTAATG
    37201 GAACTAAAGT AATATACTCT AAGTATTCTC TAGCATTAGC TAAACCTAGA ATACCAGATA
    37261 CTGCAGTTCT CATATTGGTA TAAGATTTAC CAGTCTTTGC TTTAAGTCTT TCCATATCAT
    37321 ACTTAGTGAT GATAGCTTCA AACTTCATAC CAAAGACCTC ATTGTCTGGA ATAGTATTAG
    37381 GGAATCTATA CCCATACAAT ACACTAGTAA GATCAGTAGC TCTATCATTA TCTAAATCAC
    37441 CACGAGTTCT AGCAGAGACT ACATGGTTAG ATACTTCAGC TTCGATAGAG ATACCGTCAT
    37501 ACTTGAGTTC CATAACCATA CTAAGAATAT CATTAGGATT ATTTACACCA GTACGGAAAT
    37561 GCAACCCAAT GAAATCTCTT TCGAAGATCT TTACATTAGG ATCTTCTGCT ACACCAGCAG
    37621 TATATGCTTG ATGGTCTAAG ACAAACTTAC ACTTATCTAG AGTACCAACT AATTCTGGAT
    37681 ACTTATGAGC AGTGTCTCTT TGTCTATCAG ATACTTGACC ATTATTCCAT GATAATGGTG
    37741 TAGCAAACTT AGATGTATTA CCGTATGCTA GGATATCCAT ACCATATGTA TTCTCAATCC
    37801 CTATAGGAAC TGGTATAAAC ATATTCGGAT ATTCAGCAAT ACCATCTTTG TCTTTACGTA
    37861 CACTATTCAT ACCAATATTG GCTCCACCAA CTTGGAAGTT AGGGTTATAT CTCTTATACA
    37921 TTTCTAACAA GAGATCATAT ACTCCATCTT CAAGTGGTAG CACTTCAATA TCAGTACCAT
    37981 TGTATAGTGC ATTGCTTATA CGTAATACCA ACTCTACATC ATCAAGACGT ACATTATTCT
    38041 CATCTTGAAG AGCACAGGTT GCTATATGAT TCATAAGATA TACATTTTGA GGATCGAGGG
    38101 CAGACTCAAA GTTGCCCCCT AGTATATCCA TATAAACTTG TCTCAAATCA GACATAGCTT
    38161 ACTCCTTCTG AGGTTCTTCT TCCTCTTTAG GTGGATTGAT AAACATATTA GGTTTAGGAT
    38221 CATCACCTTT GAAGATGATT TGTGGAATCT TAAACCCTTT CTTATCATCC ACCATCTCAA
    38281 TGGTAGGTTT ACGATCGGCG TCAGGAACTT CGATAAACAT GTGTGGAATA GAAGATGGAA
    38341 GAGCAAAGAT ACTCTTAATC ACTTTCTTAT ATTTATCGAA TCTAATCCTT AAGCCTATAG
    38401 TCCGTAGATA TACGTTAAGT ACTTCTACAG ATCTAGATTT AGATTCACTA TCAACTTTAA
    38461 CGTCAATATT GAATGGAGAA TCTGTTAATA GATTCTTTGC TTTACGTCTT GCATGTGGAG
    38521 ACGTACTATA TACTAGAAGC ATAATAGCAT TGAACCAAGA ACCAATGTGT TGCATAGCGG
    38581 ATGTTTCCAT TACACCCCAA CGTACTGGAG TATTAGGGAA TCTATGCCCA CCCTCACCTG
    38641 GGTTCTTATT ACGACTATTT TCATTTCTAG AGTTTGTGGC AGATAATGAA GTTACAGAGA
    38701 ACTTATCTTC TGCATACTGT TTAAGTCTTA CAATGTATTG ATGACCAACT AGTAAAGGAC
    38761 GTTGAGTTCT AACCTTACGA GGATTACCAT TACTATCAAG TAATTGACAG TAAGCATAAT
    38821 CAATCTCACA TTCAGGGAAT AACTCATACA TAGCTACCAG TTTATCTAGG TCAATGTTTT
    38881 CTTGTATTGG AGATACTGAT AGGATGATAC ACCCATCATT CTTCATAGAC TTAAGTAAAT
    38941 CTAACTTGCT ATCATCATTC AAGGCATAGA CATATTCCCT GAATGCATTA GCTTGCATTA
    39001 GAGTGAAGAT ACTCATAAAT GTAGCAATAC GTTCTAATGA CTGATTTACC TCATATGGGG
    39061 TTTCCATAGG TAAGTATCTT AGAAGTTTAG CAGATGCTGC ATTTATTTCA GTTTCAAATA
    39121 TCTGAGCTGG GTTAAGACGG TTAGTAGAAG TGCCTTGGTT ATAGATCATT TCTACTCTAC
    39181 GACCATCAAT AGTCTCAAAC ATTTCTTCGT CTGGGAGTAT ACGGCTAATA ACACCTTTAC
    39241 CACCATAACG GTTAGTAATC TTATCCCCGA TATGTAGTTC ATTGTTTTCA CGTACTACAA
    39301 CTTCAAGGAA GATATTAGAG AAAGCTTTCT TACCATCAAG AGAGAACTTT TCTCCATCTA
    39361 ATAAGCTCTT TGCTCTAGAG TACAATACTT GTAGTTCGTA TCCAATCTTA GCATTAGGAT
    39421 AACGATCTTT GTACATATCC ACTTTATCTA CAAGCTCTTG GGAGAATCGA ATAGACTCTT
    39481 TCCAATACGT TCTAAGCTGT GTAGTATAGT TGGATGATTC CATCATATCT GGATTATTAG
    39541 TAATGACATT GACATCGACT ACAGTACCTG TAGCAGTAAT CTTATTGTCA TTCATATTAA
    39601 TATCCATAAG TCTGGAATAT ACTTGAGAGA ACAAGGATTC TTGTTTATTC TCACGTCTTG
    39661 TAGCCAATAG AAGACTATTG GATACCTCTT CTCCGATATC AGGCATAACT TTATAGATGG
    39721 TTTCATTACC ATATAAATTA AGCATGATAT CATTCTCATT GACCATGATT TGGACTTTAT
    39781 GATACAATGG AGAACTTAGT CTCTTAGCAC AGCTTTCAGA TAATACAATA GCATCTTCTG
    39841 TAGTATCAGA GATAGCAGCA TAAGTAACTA ATAGATTTAC ACCATCCATA CGGTTATTAT
    39901 ACTCATCAAA CCCTTTGGAT TTGAGATAGA TATCACCTGT ACGGATCTTA CTACCAATAC
    39961 CTAGAGAGTC TAAGTACTTA GTATTTTGGT CATACCCATA GCTTTCTGTA ATATGTAAGT
    40021 ATGAGCATCG TTCTACCACA TCAATGATAT TCTTATTAGC ATTGTATGTG AGTAGAAAAT
    40081 AGTGATGGTT AGGTATCCAG TTGAACTTAT CAACTTTATC TAAGATAACT AAATCATCAC
    40141 CATGGTATTG TTTGAATGAT GTGGACTTAT GCCCAAACTC ATTCTCATAA CCTGTCTGTA
    40201 AGAACGGCAC TTCAGGTGTG TTCAAAGACA TAACTTGGTC GGCCTGTGTT GAATACAATA
    40261 ATTTACGTGA CCCAGATACT GCTGTAGGAA TAGGTTCGGC CAGTTCTTTA CCTAATGCCT
    40321 CTTCTGGGAA TTTCAATCTC CTTTCATATT TCTTAATTTC GTCTACAATA TTTACGCTAG
    40381 TTGCCAATGT ACTTACCCCT TTCCATTATG TAACAAGCAT AGAATTGCAC CAGAAGATTA
    40441 CTGGAATCTT CTGGCTCAAA ACTATAATAT ACAATTACTC TTCTACTTGG TCCATTGCTC
    40501 TAAATAATGC CATTACATCA TTAGACAATG TATTATCTAC AGACTCAGTT AAAGTCTTAG
    40561 TTGGAGTTAA TAACTTACGA CATTCTTCTT TAGCCGCTTC AAAGAATACT TTTTGGAAGT
    40621 CTTTATTATC AAATAAGATT TCAGTAAACT TCTTATTAGT GAACTTCATA TCAGCATGCT
    40681 CATCTAGTTG CATATAAGCC CCTTTGGCTT TAACACGACC AGTATCTTTA AGAAGTAATA
    40741 ATAAAGAGAA GTATGGGTCA AACCCAATAT CAAAGTTAAG CAATAATGGT GTAGTCATAT
    40801 TGGCTTTATT AGTACGAGAC TTAATCATTT GAACTACGAT TTCTTTACCA TTGAATCCAA
    40861 ATGATTCTTC TTTAATCTTC TTATCATCCA ATTTGAAGAT ATTATTAGCA TCGTAGTTGA
    40921 TAGCTTTACC ACCAGGTAAT GTTTCATCTT GTTTAAGATA TGGGATATCA TTCTTAGTTG
    40981 GCATGAAACC AGTTTCCACA CGTTTATTGA TGTGGTTGAT TGCCAATACA ATAATATTAG
    41041 CAGTCTTAAG TAATTGCATA GTCAATTTGA TGAACTGTGT ATTAGCTTTA GCAATAGCAG
    41101 TTGCATCCAT TTGACCACCC ATTTCACCAC GATTAGCTAC ACGTTCTGGA ACCATATTAG
    41161 CTACAGAGTC AATCACATAT ACAGTTGGTA CCATCTTAAT GATAGGTAAT CCACGAGAAT
    41221 CTACATGACC TGTATCATAT AAATACTCTT CTTTATTAGC CATCTTAGCA TCATAGATAG
    41281 ATAAGATTTC TTTATAGATA CTTTCTACGT TAAGACCACT ATTACGAATA CTTACACGTT
    41341 TAAATAAGTC ATCCCCAAAC CAACCAGTTA ATGCTTCAAG ACGGTTAATA GTAATACCGC
    41401 CTTCGATGGA TGCGATAAAC ATTCTTGCCT TTTCAAAACG ACGAATGATA TTAGCACCCC
    41461 ATTGGATAGC TGCTGTTGTT TTACCAGAAC CAGTACGTCC TACAACTAAG TTAAAAGAAC
    41521 CATCTACAAT ACCAAATGCA TCATAAGAGA ATTTAGTACC GTCTTTATGA TAACCATTAA
    41581 TCTTATAACC ATTCAAATAG TCTACATTAA AGAACCCTGT TGGGTATAAT ACATCATAAA
    41641 TGCTTGTGCT ACTAGATGTA CCCATCTTAT CAGATACTAT AGAAATTAAA TCTTCACTCA
    41701 TAGTGCTTCC TCCTTACATA ATTTCAAAGT ATTATATACT TTTTTGTTTC CTAGTATGTA
    41761 AGAATTAAAA AGAAGTCCCA TATAGGCAAT GCCTATATGG GAGTTTCTGT ATGTAAACTG
    41821 TTTTATGATT GTATACTATA ATTGTGTATG GTAGATACAG CTAACGTCAA TAGCTGTATC
    41881 TAAATTTACC CATACACTTG TAGACATATG TCTACTTGTC ATAAGGAGGT GATCCCTATG
    41941 AGCAGAGAGT TTCTTCTATC TTTATGTTCT CAGATTCCTG AGCTCGAAGC TAGAAGACTA
    42001 GCATCTGAAT CTATACCTGT TGGTACTGAG TCTGGCGAAT ATTTACCAGA TAAAGATACA
    42061 CCAATAGTCC GTATGGTGCC ACCATGGCGA ATGCGGTTAT ACCATAAATA TGGTGTATAG
    42121 ATAAAGATAT ACATGGGTAG GTGTACACTC ATCTACCCAT GTATTATTTT TTGTGCTGTT
    42181 ATGGTAAATA ATAACCATCA TTCTTTAGAG TATCAGCTAT AATAGCTAAT TCTCTATAGT
    42241 CATCTAATGG TAAGTTTACC AATGTCCATT TCACATCATC TAGTTTAAGC TGTCTAGCAA
    42301 CACAAACTTC GCTGTATTTA AGTAAAGTAT CTTTGATAAT GTGTTTAGGC ATAGCATTTA
    42361 CTATTCTATA TAGAGCAAAT GTAGTATCTT CTTCAGCCGC TCTATATCTA TAGTTGTACC
    42421 ATTGCTCACT TCTATGAGTA TCTAGCATAT TAATGATAAA CAATGGTGTC ATTTCACCAT
    42481 AGAATAACGC TTCAAGAATG ATGCGGATAT CATCTACAGT GGTAGTATTA TACTCATAGG
    42541 TAATCATCAA TAAGAATAAG ATACGTCTAA TATTGATTTC TTCACGTACA TCTGAAAATC
    42601 TTGCTATTAC AGCCATAGTA TAAAACTGTC TAGGAAGATA ATAGATACTG TCTAAGATTT
    42661 CACATACATC TTTATTGATT GTCATACCTA AATCATTAAG TATTTCTGTA ACCATACCAG
    42721 GTACTTCATC ATTCTGATGT ACTACGTTAT GGTTATAGAT TACTCCATTT ATATAGATAC
    42781 GGTCTAATTT ATTAAAACTA AACCCTGGAG TATATTTAGT AAGCAGTTGT TTAATTAGCT
    42841 TAGGAACCAT AGGTCGTTCT TCCCAAAGCT TAGCTACTTC AGGAACTTCA TAAGAGTACT
    42901 TAACGAACTC ATGGAAGTTA TTAAAGATGA ATAGTTTAAG TTCATCTTCA TTATATCCTT
    42961 TAGACATAAC CTCATTAACA AAGTTATCTC TAATCTCTGC TTTTTCTGCT TCCGAAGGAT
    43021 CATCTAATAG CATATTCAAT TCCATCGTAT CTACAATAGG ATCTAATGCA GGATTCTTCA
    43081 GGTTATTAAA ATAAATGCCC TTCATAAGTC ACCTCGTATA TTGGTAGGAT TAATAGTCTT
    43141 TTGTAATACC ATTGCTAGTG ATAATTACAC GTTTAGGTTT AACTGGTTCT TCTGGAACTT
    43201 CAACCGTAGG AGATACTGTA ACCTTTTCTG TAGTTTGATT GAAGAAATCA TCTTTAGCGG
    43261 ATACAGTTAC ACGTGGTTTT ACAGGTTTAG CATCAGCAAA GAATGCATCT TTATCTGCTT
    43321 TGGAGATATT TTGTGGACCA GTCTTATCAA AGTTAAACAT ACCATCTTCT TTATTGATAG
    43381 TCATAGAAGA AGCTTCATCA AAGAAGGAGT CTTTAGATTT ATCAACTTTG GAAGTACGTT
    43441 CTAAGTAAGT TTGGTAAGCC TTATTAACTT CATCGATTGG CATTTTAATA CCAGAAGCAA
    43501 TGAATTCAAT GAACTCTTTA CCAGGTTCAG CATCTTGAAT ATGAGTAAAG AACTCATATG
    43561 GTTCACCAAG ACGTTCACGT AATACATCAG TATTCAAGTC CATGTTTTGA GCCGCAGGAA
    43621 CTAGACCAAA GATTACACCA ATACGTTTAG CTGTAGGTTT GAATTCCAAA GATTTGCTAT
    43681 AGTCTAACAT TTTACGAAGT TCTTTATACA AGTCTTCTGT ATTCTTAATG CTAGCGATTT
    43741 TAGCTTTTTC GATAGTCATG AAACCAGGGG TAGTAGATAA TTTATACAAG TCAGTATCAT
    43801 CGATGTTTTG ATCAGATTCT ACTAGGTCTT GACCAAGAAG AACTGCCATA CGTTGAGTGA
    43861 ATTCTTGGTT AGCCGCACGT TCAGCATCTT GTTTGCTACG TATACCATCT AAGAATTTCT
    43921 TATTACTAAT AGCTTGTACG GTATATTCAT CAGATAATTC TTGGAAGTAT TCTACAGTGT
    43981 TTTGGATACC ACGAGCATCT TGTTCGAAAC CAGTGAATAC AAACATGTGT ACATTCATTT
    44041 TCAATACTTG TTTACAGTAC TTAGCTACAA TAGTAGAAGC GCCACAACCA GTACCACCTT
    44101 CGGAAGAAGA TACAATGATA ATAGCTTCAT CTTGAGGATC TGGGAAAGAG TCTAATTTGA
    44161 ATAAGTCTGC ACGTAAAGCT TCCATAGCTA ATCCTTTAGC CATATCACGT TCTTTACCGC
    44221 AACCACCACG GTTATCACCG AATACGATAT TAATATCGTT GAATTCATCT TTCATGTCTT
    44281 TTTGAGTTGT ATTCAAAAGT AAAACGTCTT TACGATCAAA TACACCTTGG TTAATAGCGT
    44341 GCATAGCTGC TTTATTACCA GCAGCTCCAA TACCAATAAG TTTTGCTTTC ATAATAATTA
    44401 CCTCGTGTTT AAAATAAGTA ACCTATAACA GCCCATATTG GGCCTGATTA ATATACAGTT
    44461 ACAGTGAGTG TAAAAAATAA ATATGTAGTA GAACCAATAA GAGGCTCTAC TACATATCTT
    44521 AGACAACTAT TTTTTATCTT TGTCTTGTTC TTGCTTCAAT TGTTCTTGAA GCACTTTTTG
    44581 ATCATTATCA TTAAGCTCTT GGAAACCTAA TCCTAAGTCA CCAACTTCAT TGATTACGCC
    44641 ATATTTATTA TCTGCCATAA TTTTTTCCTC CATAAATGAA TTATTTAGCT ATATGTTCAG
    44701 CCCTGTTATT TAAGTAGACT GCTACATCAT ACAAGCTATC AAATACTTTT ACACCATTAG
    44761 ACTCTACTAA ATCCATTAAA GCTTTCATAG AAGCTAATTG ATGATTAGTA TAAGTAAAAT
    44821 CACCACCAAA GTCACTATAC AATACACATA GTATAGTATT TTCAGGTCTC TTATTACTAT
    44881 CATCTACTAC TTCAGCAATA GAGTATACTC CTGACATAGC TGGTGTAATA CAATATAGTC
    44941 TTACATCATC ATGGTCACGA TGATACTTCT CTTCGAACTT AGCACGTTCA TCCCATACTG
    45001 ACACTACAGG GTTAAATGCT TTTACTTTGT CAGTTAGCAT TCTAAGTAAA TCATTTCTCC
    45061 ATACAGAGCC ATTACAGGTG CCACCTAAGA ATACAGTTAA CTGTGGTTCT TGTTCTTCAC
    45121 GTAACGGAGA TACAGCTTTT TTTGCAGACA CACTGCTCAA TTTAATTTCT GGCATTCCAT
    45181 CAATTTCCAT AAATTATCCT CCTTTTTTAT ATAAGTGTGG TATAGGTAAC ACAAGAAAAC
    45241 CCCATACAGG CATTGCCTAT ATGGAGTAAT CTTGTTGTGT TTAAAGTGAG TTAATTCGAT
    45301 AACTCTTGAA GAAGCGCTTG ACCCTTATAG TTGATTAGAA GGGAAGTATA GTAGGGATTG
    45361 AATGGTTATG AGATAGCCTA CTATACTGAA AGTATCAACT ATATAAGCCT TGATAGGTAG
    45421 ATTTATAAGT TATAGATTAT ACGAGGTGCT GCCTATCACT ATATTGTTTA TATGATTTTA
    45481 TTTTTTACAA AAGACAAATA AAACCCTAGT ACAGAGTGTA TCCGTACTAG GGTTCTACTA
    45541 GGTAAGTACA TTTAGTTATT TAGGAGTCAA ATGAAAAAAT CTTAGCTACT TATATGTTAG
    45601 GATCTAGATG AAGCCATTCT ATACAAGTTT AATAGTTGCT GATAGGATTC TAAGTTACGA
    45661 TCACTATTAA ACTTAGTATG GTATAAGAAT AAGATCTTAT TATATACGAA CGCTAGTTTA
    45721 ACGTAACCAG TCTTTTTAAA CAAAGCCTGC TTTGCTTCAA GATATGATTC ATAATCTTTA
    45781 GTGATATCAA TGATATCTTG CTGGATACGT TTACGTTGTT TAGGTGTAAG ATTAGCAGTC
    45841 TTAAGTTCTT GGTTTAATAC AGCTAATGCT GCTAATGTAC GTTTACTGGA ATCAATATGT
    45901 GCCATTGAAT CAATAAAGAA TTCAAATACA CCTATAATAC CAAATGTAAC GTAGAACTTA
    45961 AGAATCCATT CTAATACATT AGACTCTGTA GTGCTTTGTC TAGTATCTAA TTTATTAGAC
    46021 TCTAACTTAG TCAATGCCGT AGTCAATGCA GGACCATAAC CATAGATGGT AGCAAATGCA
    46081 TCAGACTTCT CTTCTTCATT ATCATATTCA GAAACAAGAT TCTTTACTGA TTGGTCAAAC
    46141 TTAGTATTCA TAACTTTATT GACTACAGTT TTATCACCAG TTAGGAATTT GAATGCATCT
    46201 GAGATATTGC CATTTAAGAT AGCATCTTTA ACTAAGACTA CACCGTTATT AATATAAGCC
    46261 AAAGCGGATC TACAATCTAA ACCATTGAAT GCTTGCTGGA TACCAGCCAT TATATTAGCA
    46321 TCACTAATAT TACGGATATC TTCTTTAGCA CCATTAGTTA AGTTATAGAT AGCTTTATTC
    46381 ATATCAGTCA TACCACGAAC TAGGTTCTTG ATACTAGGGA GATTGTATTC ATACATAGCA
    46441 GCTTTAGCAC TGAAATGATG ACCAATCTCG TGTAATAAGA TGGCTACTAG CTCTTCATTA
    46501 GTAAAGCTAG TATCACATAA TAAACCATAA GAGAAATATA CATTTAGATC ATAACCGTCT
    46561 TTTGGGTTGA ATTGGTATGT ACCATTCTTA AAGACAGGTT TACCCATACC ATTTAGTTTA
    46621 TCTCTGAATA CTAATGTATA AGCATTCTTC GCTGTAGTGA AGTCTACTAA GAAATTAGTA
    46681 TTAGCAAACC CAAATTGATT CTTCATGACT TTAGCTAGTT CTTTAGATTC GACTACTGTA
    46741 TCGTTCTTGT ACTTTTGCTT ACGGATATCT CCGATAATAG ATTCTAGTTT GATAAGACTT
    46801 GGTGTCTTAC CAAAATACTG TTCGTTATAA ATAAACATTG CTTATTCCTC CTTGGCTTAT
    46861 TAAAGTGTTT CACGGAAACA TCTTAATAAA ATCAAGGAGG ATAATGATGA AGCAAGATAA
    46921 CGAAGTTATA CTTAAAAAGA TATACCCTCT AATAGAGCAA GCTATCTCTA GAAGGGTTTC
    46981 CCAATATAAA CAATACATCA GTAAATTCAT TGCAGCTAGA GCAGAAGATT TATATGCTAT
    47041 TGCACCATAT AGACGTATTT ACTTTACTGA TAATGATAGA GATGAATTCT TCAGAATGCT
    47101 AGGCATTCAA CGTTCTGTCA TCCAAAGAGA ATTACGGAAT ACTTTCTATT TTAGTATTCC
    47161 GTCTTTTAAC CCGGCAGCTG CTAAAGATGA GACTACTATA GCTATGCTAT GTATAGTTAG
    47221 ATTCTTTTTA ATGAATAGAA AGAAATACTA TAAAGAATTA GACTTATCAT TAGTTAATAT
    47281 AGCATTCTCT GGGTCTTTCT ATCCATCTAT CCATTATGGT TCATTCCAAG TTGTACAGCC
    47341 TATTGAGTAT AAACACGTAA TGGACTATGT AGTTAATAAT AAGATGTCTG CTAAATACGA
    47401 TCTTAAAGTC AAAGGTAATG TATTTAGTGC GGTACGTTCT ATCGCTACAA CATGGGCTGA
    47461 GACATATCAA GATAAGTTTG AAGACTTTGA TGATGAAGAT ATCAAAGATA TTGTACAGCA
    47521 ATTACATACA CGTATCAAAT CATTCATGAA GAATATTGCT ACGTTGTATT ATGAAGCATT
    47581 TGAAAATCGT AATGAATATC TTAACTATGC TAGTGATGAC TATAGTGAAG ATAACTATAG
    47641 ATTGGCTGAT ACTGATAGTC TTATGGCTGA ACGTGTAATT GATAAGACAG TACAAGCTAT
    47701 CAGTACTATG GGTGTAAACT ATTCTTACTG TAAGATGGCA GCTGATGTCA ATGTATCTAC
    47761 AGATGAAATC AAAGCTATCA TAGAATGGAT ATTAAAGAAT GATACTAAGT CTCTTACCGA
    47821 AGTTAAAGAG TTCATTAGTC TTCTAGTATA TCTATTCTTC CAAAGCACAG ATAAGAAAGA
    47881 TGTTAAACGT GTTGAGTTCG TAAGATTTAC TACAGCACCT AGACCTAATA GTAAAGTCAA
    47941 AGAAGTAATC AGATCTAAGG AAATACTAGA ACGATGGTTA ATGAATGGCT CTAGACGTTA
    48001 TCATGTACGT AAGAACCGTG CAGCAACTAA AGCTAGTTAC CAACGTTCAG TTCTAATGTA
    48061 TTTCGCTTTA ATGATTCACT TCTCTAATCT ATAGGAGGAA CTAAATGACA CCACAAAGAA
    48121 AGAAAGCTGA GAAGATGGTA TTTGATGTAA TGCTAGCTAT GGATCCATCT GGTAAAGTTA
    48181 CTGACTATTA TAAAAAGATA TTCTCCGATA TGAGTGATAA AGAGTTTACT AAGTTTGTAT
    48241 CTGGTAAATA TCCATTTAGA TTTATCACTC GAGTATTTGA GATCGAACCA ACTATGGATC
    48301 AAGTAGAGAA AGCTGCTGAT GTAATGGGTG TACCTATCTT AGAGAAAGTC GAAATGCCAT
    48361 ATATCTATAC GGATGAGAAT GGCCATGGTG CTACATCTCA TGAAGCATTA GTAGGATACT
    48421 TACATCTAAA ACGTATGAAA CAATTCTTGA CAAAAAAGAA TGCTATCTCT ACTAATATAG
    48481 CTATGCGTGA TAATAAGACA GGTATGCTTA TCTCTCATGA TAAGAATGGT ATTACATCTG
    48541 ATAGGGAAAT GGAATCTCTT GTAGTTAGTG GTATGGATGC AACTATTAAA GAGTTATCCA
    48601 GAGCACGTGC AGATTCCATG GAAGCTAAAC AAGCTATGTA TAATACTATC TCTACATTAG
    48661 GCTATATCAC TCAAGATGAT ATCCCTGATG ATCCTAGTGA TCCTATGAGT AAGAACTTAC
    48721 TTAATGTATA TATGCTAGGT GCGCATCTAT CTACTAACTT AATTAATATT GGTAATGTAA
    48781 CACCATTGAC TTTAAGTGGT AAGAAGATAT CCCGTCGTGA ATAAAAAAAT AAAATAGATT
    48841 AAGGCTAGAG GAAATTCCTC TAGCCTTATT GTCTTATTTT TGATTTTGAA TCTTATATGC
    48901 ATCTTTCATA ATGCACATGA TTCTGTATTT TACAGAAGAT TCAATTTTGT TAATAGTTTC
    48961 GATCTTGAAT CCAAGACCGT TATGAGCATA TTTTGCTCTG ATGTTTGCGA AGATAGCACT
    49021 TACTTGCTTC TTCATTTCAA GAATAGTATA TTCGTGACCT AGTGGATAAT TTACCACTTT
    49081 ATCACTTCTT AATGCAGTAA GAACTTTTTG TGTTGTTAAG ATAGGTTTGC ATCTATCTAA
    49141 TAAATCAATC AAGCTATCAG TTTGAGCTTT GATTTCATCA ATACTCAAAA CTGTATATTT
    49201 ATATTGATTG TGGTTATGAT CTACACCAAC ACGTTTGATA CCTACGGAAA TAGCCATGGT
    49261 TAATATCCTC CTTGTTAATA AATATAATAT AAATATAACC ATTGTATTAC CATTATAGTA
    49321 TATAACTGAA AATACTAAGT TTTACGAAAC GGCAAATACC CAGTATAGAC AGCGTCTATA
    49381 CTGGGTAAGC TATTTTAGTT TAAGTAAGGA GTATTATTAT ACCATACGGT ATTACGTAAA
    49441 TAGGAGTAAT GGTATTAGGG TAGGTTATGG ACTACCCTAA TCCATTAAGA GGAAACTTTG
    49501 TTTATTATTG CAACAAGGAA AACAATAATA AACCTGCAAA CACTGCAACG AGTATCTAAC
    49561 ATGGCCGTTT GTTAAGATAC TGGCACCTGT ATAATATACG GTATATAATA AGTAACAACC
    49621 AAACCTGGCT ACCGTTAAAT CCAGATAAGG GTGTAATAGA CAGCTGTCAC TGCTATTACA
    49681 GTAGTGTTAG GTTAAATGAG AGTATGATGA GAAAAAATAA ACAGGTACTG GAAGTTCCAG
    49741 TACCTGTATT TGAATATTAT TCAGCTCTAA AGTTAACTTC TGTATCGTTT GATATTTGTG
    49801 TTTTCTTAAA TATAATGGAG TCTAGAGTCT TTACTGATCT CCATTCTTCT GAACCATCAT
    49861 ATTCATGTCT ATACATGATA TAGTCTCTAG TATATATAAA GATCTCATCT GATATTTCTA
    49921 TATTACCAAA GCCGCTATCA TATCTAAAGT CTGCATTCTT AGCAAATACA TCCCAAGACA
    49981 TATATGAATC ACCATAGACA ACACATATTA CATCATCAGT AGATACTTTA AGATATTCTA
    50041 AATATTCTAA AGTCTCTTCT AAGAAATTAG TATCACCCTT ATCATTAACA TCAGTTTTAG
    50101 CTTCTTCATA TAGATACTTC ACATGAGTTA ATAAATCAAT TAAATTAATA AAAGTTGCTT
    50161 CATAGATTCC AGTACTAGCG CTAGGCATTA ATCCTTTGTT TAGGTATAAC TGGTATGTAT
    50221 ATTCACCATA CCCTGCTTGT TTTGCAGATA TATAATACTT ATCATCTCTA CTTACAGCTT
    50281 CCCACCCAAA TTCATAATTA ATACTACCAT CTAGGTATAG AGTATATTCC TTATTCTTAA
    50341 AGTAATACTT ATATAGTCTA TTCTCATCGC TACTTATAGA TAGCTTATGT TTCAATACTA
    50401 TGTCATGAGC TGCTGATATA AGATAGCTGA ATGCTTCAGT TCTTATAGAA TCCCCATTCA
    50461 TAATATGAGC ATTAATAGCA AATGATGGAT CATCTCTATC TAACTGAGGT GTTAGTTTTA
    50521 CCTTTGTTAG GTTTTTCTCA CTATCAAAGT TTAATGTAAG AGCGTATGCT ACACCACTAA
    50581 TGTAGACACC TATACCAATT TCTCTTTTTA CATTATTCAT GAGTTTATTT CTATCATCTG
    50641 GGCTTAATAA ACCATAACGA GTGAGTTTTT CAATCACATT CTGCTGTTTC ATTTTTATCA
    50701 CCATCCACTA TAAAATCTAG AAGACTATCT AAATATACAT AAGAACCTAA TGATTGTCCA
    50761 AAACAATCAC CAGAATTAGG TTTTGGTGTT TCATATAGGC TGTAGAAGAG CTGACCATAA
    50821 CCAGCTTGGT TAGCATATAT AATATAACAG CCATCCTTAG ATCTAGCTTC CCAGTTTAGT
    50881 TCAGTGCCAT CATCAATATG TAAAGTATAA GTTCTTCTGT TGAATAGTTT ATAGAACCTA
    50941 TTTTCTTTAT TTCTAAGCAA CTTAATCTTA TGCTTTATAA GAGTACTGAA AACTTTAGAC
    51001 AGAAAGATTT TAAATACCTT AGTACTTATA ACTCTAGTAG AATTAGCTGT AGAAGCTATA
    51061 AATGCTGGTG CTACTAGATC GTTAGCTTTA GGTGCTAATT TTACACTAGT TAGATTGGTT
    51121 AGATCATCAA ACTCTAGACT TAGAAGATAC TTTATGCATA GTATATCGAT ATCAGCATAT
    51181 ATACATTCAC GTTTATCATT ATATGTAGAA TCTTCAGTAA CTGTAATGAT ACCAAGATCG
    51241 TCTAATATTT TGATGACTTT CTGCTGTTTC ATTTTATCAC CTCGATAAAA AATATAGGAT
    51301 GGGTTATTAC TCCCATCCTA TAAACAATTA GATTCTTTTT ACTACACGGA TAAGATTAGG
    51361 AACTCTATTA CCTTTGGAGA TAGAAGAGCC TAATGGAATA TCACGTACTG CCACATCTTC
    51421 TTTACCTGTA GCTGATTCAA TCATAACTAC ATCTATATCT CTTACGATTA AGATGTCTCT
    51481 GATTGCATCA CCACGACCTA ATTTGATTAC ATTATTACCA GCTCTTGCTC TAGAAGACAT
    51541 AGGTAATGCA CTAATATCAA TCTTATTGAT ATAACCATTA TGAGTTACTA CAATAGCATT
    51601 AGTGCAACCA CCAAAGACTA CTGACATACC ATCGACATTA TCAGTAGTAT TCATAGCCTT
    51661 AACTCCTCGA GTAGCACGTT TCAATACTGG AATATCATCA GATTTGAATC GTAATGCTTT
    51721 CTTATGAGAG TAAGTAATGA TTTGATTATC ACCATTTTGA GTAATGACAA TAGATTGTAC
    51781 TTTATCACCA TTCTCTAGTT TACTATAGAT AAGACCACCA GATGCTACTG AACAGAAGTC
    51841 ATCTAATTCA AGACGTTTGA TATAACCAGC TTGAGTCAAT ACTACCATAG TATAAGCCTT
    51901 AGACTTAGCT AATTCTTTTA CCTTAGATTC ACTAATGATA TTAGTAACGA TAGATGTCAT
    51961 CTTCTTATTC AAAGATAACG CATCTGTACC ATTTTGTCCT TTACCTGTTA GTGGAATCTT
    52021 ATGTACAGGC ATACTGAATA CTCTACCGAA TCCATCAAAC ATCAATAGAT TATCTCTATT
    52081 ATCTGCATTT AAGATAAATG CGGAACATGG TTCACCACGA TTAAGATTCA ATGGTTCATT
    52141 TACACCATAT TTCTTAATCT TATTAGATTC AGTAACTACG ATATTGAACT TACCCTCAGG
    52201 GATATTATTA ATATCATCTT TAGAGATTAC TCTACAACGT CTAGGAACAC CATACTTCTT
    52261 CTTGAAATAT AGTAATTCAT TACGAATCTC TTCATTGAGA GCTTCTTCGC TATGAATCCT
    52321 AACTAAACAT TCTTCCATCT TAGCTTTAAG TTCTTTAGCC TCTTCAATAT ATCTATTCAA
    52381 GTTACCCATA GATAGGTTCT TGATTTGTGT ATTGATGATT GTCTTAGCTT GTAATGGAGT
    52441 AATCTTAAAC TTAGTTACAA GATAATCAAT GATAGGTTGA TCTTCACGGT CTTTACGTTT
    52501 CTTGATCATA TTGATAATCT TGTCAATCTC ACCAGACTTC AATAGAGTGA TGTATGCTTC
    52561 ACGTTCATGG AACTTAGTCT TAGCTCTTTG AAGAAGATTA TAGTACAAAC GTAGCTTAGT
    52621 AATCTTTCTA AACTGTAAGA ACTCTAGTAG ATATTGCTTA TAAGTAAGCT TATGGATATT
    52681 ACCATTAAAC TGTACTTGTA AGTTTACCCG ATAAGAGCAT TCCAAACTAG TATTGGCAAA
    52741 CAATGTATCT CTAACAAAGT TAGGATCAGA CCCTGGTTTT AATACCAAGA TATGCTCTAA
    52801 CTTAGTTGGT GTATGATTTT CAAAGCTATT GATAATTTGT GGTAGCTTAC CCTCAGATAC
    52861 TAATGTATCA ATATTATCAG TAATAGTGCC TAAGTATACT GAGTTAGGTA CACTATGAAT
    52921 GAATAATGCA GGTTTCTTAT CATAAGTACC AATATCAATA TGACCACGTA CACGATAAGA
    52981 ACCAAAACCA TTATTACTAA TCTTCTTGAA ATCTGTTTCG ATAATATCAC ATGGCATATT
    53041 ATGATCAGGA ATCAATACAA CGTGAGCATT AGGATTGTCT AATAGCTTAA TAGTTGCATC
    53101 AATAACTTCA CCTAAGTTAT GTGGTGGAAC TTCTGGTCTA AACCCTACAG CAATACCAAA
    53161 AATACCATTG ATTAATAATA ATGGAATCTT TGCTGGTAAG AAGTCAGGCT CTACTTTACT
    53221 ATTATCAAAT GTCGGACTCC AGTCAACGAT GTTTGGAGAA CCATTTACAC CATCTAATTC
    53281 ATCTAATAAA GCTTCTTTAG CAAAGTCAGC TAATGCTACT TCTGTATAAC GAGCAGCCGC
    53341 TGGACCATCA CCTTGGAAGT TACCAAAGTT ACCTTGTTTT CTGATTAACG GTACATTACA
    53401 TTCGAACCAG TTAACCATTG GTTTAATAGA TTGATAAATT GCACTATCAC CATGAGGATG
    53461 ATAAGATTTC ATTACCTCAC CAACGATACC TGCAGATTTA AAAGTTCTAT TTGTATTTTG
    53521 TGGGAAGTCT GCATACATCG AATATAGAAT CTTACGTTGT ACGTCTTTAA GACCATCCCG
    53581 GAAATCAGGT ACAGACCTGT GCTTGGCTAT ATAAATAGCA TATAGCTTCA GGTCTTCTCT
    53641 AAATTTATCT AGCGTATTTA CTTTAATTTC TTGTGCCAAG TATATCCCTC CAGTCTATAT
    53701 GTATGTTTTT CGTTTGGTAA ATTTTTAGTT TCCCAGTTTG ACATATTGGG ATATGAATAG
    53761 GAAGCCACTA TGGTCTTAAT TTACCATAGT GGCTATATAG ACTATTGGAT TTCGTTAATA
    53821 TTAATCTTAG TGATTTTGTA ACCACCTTTA TTATTAGGAC GTACGAATAC AAATGCATCG
    53881 GCTTGTTTCA TATTCTTAAT GATTTCATAG TTACGTTCAC CAGTTAGGAT AGTAATACTT
    53941 AGCATATTAT CTTTGAAACC AGATTCTTTT ACAGAACCAA CGATTACAGA ACCAAGAGCT
    54001 TCCTTGTTTT GAGTAAATAC GTTACGTTTA CCAAATACAT TTACTTCGAC TATATCGAAG
    54061 ATTTCACCTG TTTCTAAAGT ATTAACTAAC CAATCAGTTA CTTCATTAGA TAGTTTACCA
    54121 CTGTAAGTTA CAGGAAGAGT AAGTTCAAAT AATTTAGTTG CAGGTTTACG GTTAGGTTTA
    54181 ATATTGTTTC TCATTGTCTT TACCTTTCAA TTAATTCTTA GTAGTGCTAC CAATGCCACC
    54241 AGTACGTACT TCAGTTACAT CATCATCATC TGTAGTCAAA TACTTAACAA AGATACCTTG
    54301 GGCGAATGCT TCATCTTTTG TAAGATATAA AGGTTCTGTA CCATTATTCT TAATCTTAAT
    54361 AGCAATATTG CCTTCATTAG ATTCATTGTT GTAAAAATCC ATTATTGTTA TCATATAATC
    54421 GTTTAAATTA TATTTCTTAT ATTTTCATAT AAGTTCGGAC TACTTCTTCT ATGCCCGGCG
    54481 CTCTTGCTGT GTTTATTGTT CTAGCTAACT CACACAGTAG TCTCTGGACC TTCACCATAC
    54541 TATTATGCTA ATTCAGGTGC TTGGCTGCAA ATTGCCCAAT CACTATATTT TTCAAACTTT
    54601 CACGCTCACC ATTTATAGTC ACGTTGTAGT ATATAGAGCT CTAAGGGGTT TCTTGCAATT
    54661 CACCGGATTT AACGACGCCA ATTTTTTTAT AACAACGATT CCTTGAATGT ATAGATTGAT
    54721 GCTCAGATCT AGTTAATATC AATAGATTCT CTGGTCGATT ATCCAACTTA TTTTCATTAA
    54781 TATGGTGTAC ATCCAACTTT GGGTTTAAAA CTCTTTTACC ATCAATAATA ATAGATTGGT
    54841 CATCTGTCAT TAAATATTTC TCAGCAACTA AACGATGCTC TCTCACACGC CCATTTATAT
    54901 TTAATGGGTG GTCTGGTGCA TATCTCCAAT AATACCCACA ATGTATTATA AGATCACCAA
    54961 CCCACAGTTT AGACTTTGTT AAAGTATTAC CATAATTTGG GTTATTCTCA CCATCGTATT
    55021 TTAATGAGCG ATATTTTGCT AAACACTCCC TAGAGCAACA TTTGGTGTGG TTGTTATATT
    55081 TTTTAATATC GAATGGGCTT CTATGAAAAT ATTTACCGCA AATAGGGCAT TTCATATTTA
    55141 AACCCCAAAA TCTTCTAAAT CGACCTTCAC AGTCTTTGCT GCAGAATATA TTTTTATTTT
    55201 TTAGTCGAGC CTTATTGTAT ATTTTTATAT CTGCACCGCA AGTATCGCAT TGTCTTACTG
    55261 CTATTTCTTT TTTACGTGCC ATATTATTTC CTTTATTTAG CGTCGATGAC ACCCACAGTA
    55321 TTTACTAAAG ACATTTGATA TTTGTAACCA TAACTACTAC GTGGTAGGAT TAGTAATACT
    55381 TCATCTTCAT TCATTTCAAC TTTAATATCT GTACGGATAT TAAGAGTTGC ACCTGGCATA
    55441 ATTTCTGCAT CTATAGGAGA GAAGAAGTCA TAACCAGCAG AATGCTTAGT TGAACGTTTT
    55501 GGTAGTAATG TGCCCTCAGG TGCTGTGGAC ACTAAGTGGA ATTTTCTCGC CATCAGTTCC
    55561 TCCGAGATCT ATTATGCGGG TATAGCAATA AGTCATCCGA TCTAAACACA CCATAGTGTT
    55621 TCGTTCCAGT ACCGTTAAAC TTAGCTGCAA ATTCCGCACA ATTAAAATCA TCAAAATCAG
    55681 CATAAACTTT ATATAGATAG CTATCACCAT CATATATCCA GTTTATAGTT ACTAAAGATT
    55741 TATGATATAA GACCGATGGA ATATATTCAG CATCTTGAAC GCTCATACAT CTTACTTTAA
    55801 GATCTCCAAT ATAAGAATAG TATACTCCAC GGTCAATATC AATCTGTAAT CGTTGTTTCA
    55861 TATAATCATA TGCATATGCA ATAGTCTTAT ATCGATACTT AGCTTCCTCT TCTGTTTCGT
    55921 TCATGAGATT ATCCCATACA ACGTCCTGAG GATCGCTAAA TAAAGTTGCT ATATACATCT
    55981 TTTGATATAT AGCCTTGGTA TCAGGAATAG GTTTATGAAT GTATTGGTTA ATACCATTGA
    56041 TGAGTGGAAT GCTCTCATTC TTACCCATAA TGATATACCA GACAATACTA GATAAGCATT
    56101 CATACTCATA GTAATAGAAG TCTATCTTCT CATTGTCTTT ATACTTCTCT AATAAAATCT
    56161 TAGACTTTGG TAAGTAATCT ATAAATACTA CTCGTCTAGC TTTATTTACC ATTGTATCAA
    56221 ATCTACGTAA AGATACCTCA TTATTTATAT TAAACCCAAC ACCGACACAT ATAACAGCCT
    56281 CATTTTCATT AGCCCTATCT AATATAGAAG CATTAGGTTT AAATATATAT GGTAGAAGTT
    56341 TTATATCCCT AGAATCATTA ATGTCGTTTA ATAGACAGTA TTCAGGGTCT AATCTTTTTT
    56401 CCTCATCAAT CAGAACTTTC TCCGGGTTCT GAAGTATTAG ATGGGCAGCT AACCGCCCAT
    56461 CTTGTGTATC TGCATAATAT ATGATCATGG CAGTTCTCTC CTAGAAAATG TAATTGGAGA
    56521 TATCTAATCC TGCAATTAGG TCCATCTTAC TAGAATCTAT TTCACGAATC TTAGCAATTT
    56581 CATATTTGAT ATCTTCCACT GTGTATTGCT CGAGAACCCT TTCTTTATCT TTACCGATTA
    56641 CTGTATCATA CAATTGGTCT TCGTTCATTT CCCCTAGGCC TTTGAATCGA GTGATGTTCT
    56701 TTGGTGCTAG TTCCTTAAAC TTATTCAATA AGCCATATAG GGACATAGTC TCACCATCAA
    56761 CTACATAATG GCTAGGTTGA GAACTAATGA TATCAGTTAC CAATTTATAA TGCATTGTTT
    56821 CAAAGAAGCT TAATAAGCGG TCATTGATGT ATATAGTTTG GTACTTGTTA TCTTCATAAA
    56881 GACCAGTAAT AGTCCAGTTG CCTTTATCAT TCTTACATTC CAAATACTTA TGATTCTTTG
    56941 TAATCTTAGA TTTGAATTGA CTGAATGATA GTCCTTTACC CACATATAAC AAAATTTCTT
    57001 CCAATAAATA CGGATTGATG GCGAATGAAT TCGCTGCAGA CTCTAAACGT TCAATGTAGA
    57061 ATTCTGTAGA ATTCAATAGC TTGATTAATT GATTATTGGT AAAGTTCACC TTACCAGGTA
    57121 AGGTTACTTT ATGGTTCTTT GAAAATTGTT TCTGTAAGTA TGCATTGTAC TCTGTACGGT
    57181 CAGTGAAGTA TTTAAAGTTC CTACCATCAA TCTTACCGCC ATATAAAGGT GGTACAGATG
    57241 CATATACACG TCCATCTAAT ACCAATGGTT CCATGTATAA TAAGAAGAAC GATAATAACA
    57301 ATGTACGGAT ATGAGCACCA TCAGGGTCAG CATCTGTACA GATTACTATA CGTTCCCAAT
    57361 TACACTTACT AATATCAAAG TTTTTACCAT AACCTGCACC AATAATAGAA ATGATAGATG
    57421 CAACTTCTTC ATTCTTAAGT ACATCTTCTT TTTTCTTAGC TAAAGCACTA ATGATTTTAC
    57481 CACGAATAGG GAAGATACCT TGGGAATCAT TGTCACGTCT ATTACGAGCA TTACCAGCAG
    57541 CAGAGTCACC TTCCACGATG AATAGTTCGT TATGCTTCTT ACCTTTAGGT CTTACAAACT
    57601 TAGCTGGAAG ACCAGTAATA GCTGAAGCAT TCTTAACTTG AATACGGACA CGTCCTGCTT
    57661 CATTTTTCGT ACGAAGTTCT GCTACTTCTT TAAAGTATTT ACAAAGTTTT TGTAGATCCG
    57721 ACGAAGAGGT CTTAGCCCAT TGGTCTAAAC CATCTATCGT GATATCTTTA ACAAAAGGGA
    57781 CTAAGTCTTC ATTAGAAATG ATTTCCTTTG CTTGTCCTGT AAATTCTGGA TATAGATGAT
    57841 ATACAGAGTT TACACAGCAT AGTCCACTGA GAATATCAGC ATTTGTAATC TTTAGTTTTG
    57901 AATTCTTACC TAAGAAGTAT TTATTCATAT AATCTCTAAA GAATTTGGTA AGCCCTTCAA
    57961 CGAAACCCTT AATATGAGTT CCGCTAGGTG TAGGACAGAA GTTTGCATAA CCAGCAAAGA
    58021 TATCATCTGC TTTTGTACTA TCAAAAGTAA ATAAGATATC AGCTTTCATC TGCCCATCTT
    58081 CTTTAAGCTT GGAGATATGT ATTGGAGCAA TCATAGGTTT AGTCGCTAAG GAATCTAGGA
    58141 TACCAGCAAT GCCTTTATCA TTCACAATAC GTACTTTATG ACATTTACCA TTAGCATCAG
    58201 TACCAAAGTA GTTTACTTTA GCACCAATAT CAAGTAAAGG TATTAGACTC TCTAATAAGT
    58261 CTAATACATC TTGCCAAGTT GTAGTAATTT CACCCATAAT AACTTTACCA GCTTGATAAC
    58321 CGTTGTAACC TTGTTTCTTA GTTGGCATAG TATGAATAGG GTTAAATGTA ATAATTGTAC
    58381 CTTGGTAGTT ATCCTTATTA GGGATGGACT TAACCTTGGC AGTTTCAGGG TCACCTAAGT
    58441 ATAAAGACAT CTCTTGTCCT TTACCTAGAC GATAAGATTT AACTACAAAG TGCTCACTAC
    58501 ATGCACTCGT AGCTTTAGAA CCTAAACCAT GTCGACCAGA TGAGAATGCA CCTGGTTTCT
    58561 TTTCATAGTT GGTTGACGTA TTCTGACTAG TAAATGCAGT AACCATAATG TCAAATGGAA
    58621 TACCACGACC GTTATCTTGT ATGGTAACTT CGTGATTTCT CTCATCATAG TATACCCAAA
    58681 TTTCATCACA TGGAGAATCT TTCTTCATCA ACTCATCGGC TGAGTTCTGA AAGATTTCCC
    58741 TAATCATATT AATAAATCCT CGATTACCTG AGTAACCTAG GTAAGTACCA ATATTCTGTC
    58801 GTACGCCTTC AGTTGGAGTA AGAGTTAAAA AGTCATCACC ATAATTGGCA ATATTATCTT
    58861 GCATCTCTTT TGTTATTTTG GCCATTTTAT CACCTCTCAC TTAACTGTTA ATCTTTGTTT
    58921 AAAAAATACA TATTGTAAAA GCCCCATTGC TGGGGCTTTC TGGATCAGTC TACATAATTG
    58981 AAAGGCTGTA TATTGCACCA TTCAATGGTA CCCCCAAGCT CTTCTTCAAT ATATTCCATA
    59041 AAGCTTGTTT CTATGGATTC ACCAGGTTTA CAAAACATTG ATGGCACAAA TGGTTTAACG
    59101 TCTTTGATAT TGAATTCGTC TCTAAGTACG TCATTCAAAT ACTTAGGTAC GTCTTTATAA
    59161 GTTTGTGGAT AATACATATT ATCACATATA CTAAAGTATT CTGGTTTATC TTTACCTTCT
    59221 TCTTTTTTAC TCCAGCCTAA ATCTACATTA ACTGTATCAT CAAAGATAAT ATGATCTTTA
    59281 TCATTAGTAT CATATATAGC AAAGCCAGGT TCTTCTGCAT AGTAGACAAA CTTAATACTA
    59341 CTATTAGGAA CTATCTTATC TATCAGAATA TTAAACCCTG TAGTAATATA TGTCCACTTA
    59401 TTGCAATACT CTGTTTGGAA ATACCATGCA AGAGTACCAT CAGGTAAAGT AGTAGACCAA
    59461 ATTTCATTAT CATCTGGTGG CCATACCATT TCACCACGTA ATGTGGTCCC ATCTTCACAG
    59521 TCATCAGATA ATTTAGCAAA GTCTTCTTCT GTTTCCCATA ACCCTAAATC TTTAAGAGCA
    59581 TATGGTAGCC AGCATTTCTT ATCATTATAT AGAGATATCA ATTTATCTCT AAGTATCTCT
    59641 ATCTCCTCTC TTACTGGAGA ATAGAATGCT ACGTTTTGAT AACAATCATT AGCCATTTTT
    59701 ATCACCTCAG TAAAAATAAA AGATTCCCCA TAGGAGATGT ACTCCTATGG GGTGTCTTTA
    59761 TTTATAAAAT TAGCCTAAGC TGATTGTGTC AGTTGTAATA GTTTCCTTTT GAGGAGCTGC
    59821 TACAGCTGGA CCAGGAACAG TTGCACCTAC GGAAGCATTA GCATTGAATG GGTTAGCATT
    59881 CGCTACCATT GCTTGTTGGT TTTGCAATTG TTGTACTGGG GATACAGGTG GTTGTTGCAT
    59941 TTGTGCTTGT GGGTTAAATG CTTGACCACC CATCATTTGT TGTTGTTGGT TCATCATTTG
    60001 ACCTTGACCT TGGTTAGGCA TACCTTGCAT TGGTGGTTGC GCGTTATAAC CGAATGGTGC
    60061 TTGGTTTTGT TGTTGCCATT GTTGTTGAGG CATTGTTTGT ACAGGCATTT GACCATTCAT
    60121 AGTTTGTGCA TTATAGTATC CACCATTTGC CATGTTGTAG AAGTTAGGGT TAGCTTGTGC
    60181 ACCCCAAGGG TTAGCATATG CTGGTTGTAC ATTACCGTTC AAAATATTGT CGAAAGATGT
    60241 AAATGCATCT GGACGTACAG CTTGTTGAGG TTGTACATTT TGAGCACGGC TCATACCACG
    60301 AGATACATCA TCAAAGTTCT TGAATGCTAA ATGATACAAA TCAAGAGATT TTTCAGCAAT
    60361 TGGTAAGCTC ATCATGAATT CAGTATTGAT TTCAGCTGGC AATGTAATGC TGAACAATTT
    60421 GATTTGTTGC CAAATGTGGC GCATTGTGCG CACTGCATTT TGAACTTCTT CGTCGCTGTA
    60481 AGGTGTTGTA GGAATACGTT CACCACATTG TGTACAACGT ACCCAACCTT TACCATCAGC
    60541 TACAGTTAAG AAGCCAGTGT GGTCTTTATG TGGACATTTA GCCCATGCTT CTTTTTCTGG
    60601 TGGGATTTCC AAAGAGAAAG AAGCTTTTTG TTGAGGTTTC AACAACTCAC GGTCAGCCTG
    60661 AGTCATTGGA TCTGTAGGTG TTACAGGTGC GTAATTTCCT ACAGGCATTT GAGCAGTGTT
    60721 GAATGTTGGA TTTGCAAATC CAGTGTTTTG ATTATACATA TTGTTTCCTC CTATAATCAA
    60781 ATGTAGAATA AAAGTATGAG TACCATACCG TGTATAGGGA ATTTCCCTAT ACACAGATAT
    60841 AGTATATAAT TATAGATTTG TTTCATAGAT TTTAAAATTT ACAAATCTAA ATTATCTTAT
    60901 AATAGTTATA TTAAGATACC ATTGTTTTAA CGGTAGCAAT TAAGTTATCC ACAATGACGT
    60961 GGTCTACAGG GTTAGCATCT TCAGCTACTG TAATAGATGG TGCTGTACCG CCATGAATAT
    61021 TAGCAAGTGT AGTACTCAAA GCTGCCAATG CACTATTAAA GTCGTGCTTG GAAACTTGAT
    61081 CACTTGATGT AGTTGTATAT TCAGGGGTAA TAGCATCAAA TGCAGTAGTT GCAATAGTGT
    61141 GACCTGCTAA CTTGTCACTG ATAATTTTAT TAAGCTTAGT AAATAAGTCA ATAGCACCAT
    61201 TAGCACTTAA ACCATTAACT GGTGTAGCTG CTGGTGTTAC TGGAATACTT GGAGGGGCTA
    61261 CAATTGGTGT AGGTGTAGAT ACTCCAGGTG TTGGGGATGG TGTAGCTGTA CTACCAGGTG
    61321 TAACAGGAAC TGTTGTACCA ATAGTAGGAG CTACAGGTGT ACCACTACCA CCTTGTCCTT
    61381 GGGAAGGTGT ATGGGTAGTA CCGCTACTTG GAGTTACTGG GCTAGTAGTA CTAGAACCTG
    61441 TACCCGTAGT AGGACTTGGT GTAGCAGGGG TTGTACCTGT GCTACCTGTA CCAGAAGAGC
    61501 TACCAGGTGT TACTGGTGTA GTTGTAGAAC CTGTACCACT GCTTGGAGTA GGAGATACAG
    61561 GAGTTGCTGT ACCACTAGTT CCATGTCCAG GTGTTGGACT CACAGGTGGA GTAACAGGTG
    61621 CTGGACCAGG AGTTGGTGCT ACAGGTAAAA TTGTATCAGT ATTAGTTTCA TCTACATGAA
    61681 CGCCTAAGTA TTTCAAGTCA GGTACATGTG GTGTAGGATA TGGATAAGAA TCGTTAATAT
    61741 CACGAGTTAC ACTATGTACT GCTGTAGGGT CATATAGAGG GTCATCCAAT CTGTATTGAA
    61801 CTACAGGAAC GTTATCACTA GTTGTATCCG CTACTGGAGC ACTAGGTGCT GTTTGAGGAC
    61861 CAGCCATTGG AACGTCTTTT GGATTATTAG CCAAATCATA AGTAGGAACA CCGATACCAC
    61921 GAGAACGTTG TTCATTACGT AAACGCATAA GAGCAGCTTC TGCTTGGCGT TCTTGTTCCT
    61981 CTCTAAGTTT GTAGATTTCA TCGAGCTCAC CTTTACGTAC TGCACCAAAT GCATACATAT
    62041 CAGTTGTAGG AGCTTGTTCA TTTAAGAAGA GATTAATAAT CTTTTCTTCA AAACCAAACT
    62101 CTTTCATAAT AGCTCTAGCA TTTTGTAAAT CCATATTGAT ATGAAGATAT TGAATCATTT
    62161 CATAAGGTAC TACTGTAAGC TGGAATGGTT CACGGTAAGT ATCTGTAGAT GGATCTGAAT
    62221 TTTGATGTGC TACGATAAGC ACTTCATTAT TATCATCCCA AATAGTTGGG ACAAAACCAA
    62281 GATTATATTT GTGATTATTA TCACCATAGA CAAGCATACC ACTGACAGGA GTATCATGAT
    62341 TACTATTGAC AGCTTTTCGC TTATCTCTTA CTAGTTTAAC TGCAGTTTTT TCCATAACTA
    62401 GTATATTCTC CTTTTCTCTT AAGAGTTTTT ACAAATTGAT CGACAATGTC TTGAATCCAA
    62461 TCCGGCAGAG TCAAGACAGT TACGCCCATA TTGTCATTAG TTGAGACAAT TATATACCTG
    62521 TTATAGATGG CACTTTTACA GCCTGGGTTG TACCTAACAA CCCGTTTTAG GTGGTGATAC
    62581 AATAGAGAAT GTCCTTTCGT CTCCTCCATT GTAACACCAC GTTCAAATGC TCTTTTAAGA
    62641 AACGTCTTCT GTTTCTTCTT CGATTTGATA TTGACTCTTT CTTTCATTCT CTTAGAGAAA
    62701 TGATTAGATA GAGTATAATC ATTATCGAAT TCGCATTTTT TCGTAAGGGT CTCTTGCATG
    62761 TAACCCCAAC CGCTCTTGAT AAATCTTTTC TTGGACTTGA TTCAAGATTT CTGGTTGGAA
    62821 CACTCCTTGC TTGAGATAGT CTCTGAATTG TACTAGAGCA GTATAGACTA ATTGGTTAAT
    62881 ACGTGCTAAA GCTCTATAGT AGTTCAAGAA ACCATCATCA TAATAATTGA ACTCTTCACC
    62941 CTTTTCCATA CAAACATGCT TAAATGTTTC GGCATATTGT ACGTTTCTAC CATAGAAGTA
    63001 TGCTTGTAAC TGAGCTGCTT GTAATAGAGA ATCTATAAAG CGTTCATTAG TAAATACTTC
    63061 TACGTACATA TTACAATCAA TATTAGCATG AGTAAAATCA GTAATGACTT GCTTAGCTAA
    63121 TCTTGTGTAT TCTTTAATGG CTTTATCACC ATAGTATAGT AAGAAGTTCT TATTCTGTTT
    63181 ATTGTTATTG ATTTCACGGT CAATACAGTT CTTACGCTTC TTACCTTTCT TACCCTTAGC
    63241 TAATCTAGCA TCAAATGGTT TAGTACCAGT GATGATTTGT TTAGTTAAGC CAGTTTCTTC
    63301 CTTAAACTTA TCCTCATAGC CTCTACGGAA ATAAATCTCC GCTTCACTAG TTGGTTCAGT
    63361 TGGGAAACTT GGAACCATTA TAGGCTGATT ATTTTGTCTG AAGAATGCTA TATGCTCTTC
    63421 AGCTCTTGCT TGACCCATCT TATAAGCTTC ACTATTAGCA GTGATATTAT ATTTTGGGTC
    63481 CACCTCGATA TTAGGATTAT ACATATTAGA TTTCTTCCCC TTCGTTCAAA GATGTAACTG
    63541 CTTGGAGTAG TCTAGATCCT GGTTGTGATA AATGAACAGC ATTCTCATAG TTTTGTCGTT
    63601 CAGTCTCACT CATATTTTGG ATCTCATGTA AACTATCCAA GTAGTCACCT AATCTGAATC
    63661 CATCATTGTA AATATAGTTT CCATCTTCAT CACCTAAGTC TTCTAGATAT AAGATGAAAT
    63721 CTTTCAATGA TCTAAACCCA TTAACTGGGT CTTCAGGTTT AATAGACCAG TTAGAGATAA
    63781 GAGATTCTTC AAAGTCAATG ATATCTACGT TTGCAATTAC ATACTCACGT ACTACATCTT
    63841 GACCTGTAAT GAACTCAAAT GTCTTCTCTT GGTCATAACC CTCAATAAAG TAAATAAATA
    63901 AAGTGTATTT TCGATCTTGT GGATCGACAT ACTCTTTCTC TTTTGGTTCG TCTTCGACTT
    63961 TGACGAACAT GGATCGGATC GGCTTATTGC TGACCCCTTT GATATTGTTA TTATACGGCA
    64021 TAGTATACGC CTCCTTTCAT ACTTATAATA TATAATTCTA GTAGAACTTA GGTTTGCGTT
    64081 TTACGTATAT CATATAATCA GAGAACCTGG TTATACCAGT ATAGATTAGA TTAGGCATTA
    64141 CATCCTTACG TAACCACTCT TCGATGAATA TCCCAGAATA ATACTGGGAT CCTTGAGAGA
    64201 GATGTGTAGT AATGGCATAT GCTAATTCAA TCTTATTCCC TGGAGAGTAA GGGCTATTAC
    64261 GTAGTCTATT CTTATCGTCA TAGTCTGCAT TGAAGTATTC ATAGTCACAC TTGACATCTC
    64321 TGAATAGTAG TCTACCCTGT CTAAAGTCTA TCTTAAAGAT ATTACGTTCA CTACCACGAG
    64381 AAGATACATC AGGGAAGTTC TCTACTGTAC CACGTAGACC ATTAACTAAG TTAATACCAT
    64441 CACATTCTAT ACTCCAGTTA TTCTTTCTAC AGATAACTGG TTCACCATGC ATAGGTAACT
    64501 TAGACTTTAC ACCACGTAAG TCCCGTAGAT AATCATTAAT GGTTTCTCTT GTAGCGTTCT
    64561 TACAAGTCAA TATTATAGGA GACTGTATTA GGAAGTCATC AGTGAGCATA TCCTCATCAA
    64621 TGACTACAGC GTTATTATAA GTCCCATAAT GTATAGGAAG TCCTTTGATA GCTCTATCTG
    64681 CTAGATAGAT GATACCAGAG TTCTCTCCTT GACGCATGAT ATCTGTTAAA AAATGAACCT
    64741 TACCATCTAC TAAGTATCCT GGGTCATCAG CTACAGGAGG TAGCTGATTC AAATCACCAC
    64801 AGGCTATAAT CTTAATACCG AAAGATTCAA TGTCTTTAAC CATAGACTTA GGTGTCATAG
    64861 AAGCTTCATC TATTAAGATA AGCTTAACAC CATCTAGTTG CTCACGTTTA ACAAACTTAG
    64921 TTGTAACTTT AGGCTTGTTA AAATATGGAT CCATAATAGG TCTACCTAAC CCATCATATT
    64981 GGATTTGCTC TACAGGTTCA TAGATAGATG CATGTATAGT CTTAGCTGTG AATAAACCAC
    65041 GATTACGCAT AACTATAGCT GCTGTACCAG TAAAGCTCAT AGGTAATAGC TCATCTATAG
    65101 ATAACCCTAA ACGGTTAATA ATCTCAAACA GTACAACAGT CTTACCAGTA CCAGCGGCAC
    65161 CAGTATACTG AAATACTAAT TCAGAGCTAT TATTAAACCA GTTGACGGCA GCGTCAACGA
    65221 CTGCCTGCTG TCCTGGATTT AATTGGAATT TCATTATCTC ACCCTCTTGA ATACGACGAA
    65281 GGTTTCATAA TGTCTGTCAT CAGTATATAC TGTAAGTAAT TGATATCCAC GAGCTGTCAT
    65341 ATTATCAATA CCATATGTAG CATACTTAGT CTTATAAAGC ATAGACTTAG TGTCCCCAAC
    65401 AGCTGGTGTA TATTCTTGTA AAGATGTATT GTTTTGTGCT ACAGCTACAT TAAACTTTTG
    65461 GTCTGATGTC TCTTGTCTTA CTAAATCGGT ATGATAGTAT ATAAAAGAAC CAATACCTAT
    65521 AAGAATAATA GCTATGACAA TCCCGATAAA TGTTTTCATA TTATTTTACC CTTTCATACA
    65581 TAACCGTAAT TGCTGATGAT TGGAATAATG TATTTGGAAC ATCGGTTATT TGCTTTACTT
    65641 TATAACCACG AGACTCCATA TCAGCTATAC CAGCGTCTAC AGATACTGGT AGATATCTCA
    65701 CTAGTTTAAT ACCACCAATA TCTGGTGTAG CTTTTTCTAA TGACCTATCA TTAATCATAA
    65761 TAGCTATATC AGGTGCTTTC TCAGCATCGC TTCTAGTATC TATACCACAG CTTGCAACAA
    65821 AGAATGCAAT CACTGTGAGA AATACAATCA TTAAAGTTCT CATATTATTG TACCCGTGTA
    65881 TAAACAACTA CAGTTCTTCC ATCATAACTA GTGCTACGTG TAGTTACACC TTTAATTTTA
    65941 AAACCACGGT CTTTCATATC AGCTATGCCA TGGTTTACTT CATCATCATA ACTATAAGAA
    66001 ACCACAATAG TATCATTTAT AGCTGGGGTT AAATCTTTTA ATGCTTTTTC ATTAAGATCA
    66061 ACCGCTCTAT CATGAGTTGA ACTAAAACTT GTAGTACAAC CTGTAACTGA AACTAGAGAA
    66121 ATCATAATCA TCACTAAAAA CACAAATTTT TTCATTTTAC TTCACCCGTT TGTATACTAC
    66181 AATAGCTTGG TCTTTAAAAT TATCATAAAT AATAGTCTCT ACAGTATATC CTTGAGCAAT
    66241 CATGTTATTA ATGGCATCAC TTGTTGGATA ATCATAGGTT ACTGCTACTT GTCCACCAAC
    66301 AGGTGGGATA TGCTCTTCCA ATATAGGTCT AATTTGTGCA GTTCTACCAT TATCATGGCT
    66361 TCTGAATACA CCAAATACTG CACCAGCTAT AGTTATAGCA GTAATAATTG CTAATCCAGT
    66421 AAATACTGCA TACATAATAT ATTTATTTAA CTTTTCTTGA GTCTCTAGAA TTTGTTTCAT
    66481 CTTTATTGAC CTCTCTTAGC TCTACTGCGT TCTTTGATAG CTTCCATTTC AGATTGAGTA
    66541 AAGTCTATCT CTTTCAAATT GGAAGTATCA TATCCGCATA AATAATTTAT ACAGTCCATA
    66601 TACTTAAGAC TGTCATTGTA ATAGATACCA GATGAGTAAG TTACACCATT ATCCATTACA
    66661 ATTTGTACTT GACCCTTAAT ATCTCTCTTC TTAGGGTTGA CTTTAGCATA AGTAACCACT
    66721 GTAGGAGATT CTTGGACCAA ATCTAGATAC ATATCGAATA ATGTCTTCAT AATAGCCACA
    66781 TTATTCAATG GATCATAGAT AACTGGGTTT TGTATAGTCA ATGCTTGAGC ATCTTGCTCA
    66841 AAACATAATG GTCTACCTTT AATAAATACA GGAATTAACT GTCCTACATC AGTTTCAAAC
    66901 ATAATCTGTA GAGACTTAGC TGGATTGTAC ACTAAACCAC AAGTATAGAA TACATCTTTC
    66961 TCAAATTCTT GTCTCGTATA AGTTGGAAAC TTTTGAACAC TAACAAACAT GCTTCCCATA
    67021 AGAGTACCTT TCTACCTCTG AAACACTATT GTAATCAGGA GGATTTACGA CATGAACGAA
    67081 TATAACACTA ATACCGACTT CCAACACACC GAAATCGGTA TATTAACATC GCCTTGTGAT
    67141 AAATATAAGC CAGGATTTCA AACTTTCTAT TTGCCTTCAT TGAATCCTAT GAATCTTAAG
    67201 TCTAACACAA AGCAAACTAT AAACGTACAA CCATCAAATC TTGTCAATAA AGAACCTATC
    67261 AAAGGTGGCA AGATTCAGGT TGGGTCTAAT ATATTAGTGG AAATGCCTAA AGAAGTTGCT
    67321 AGACAATATC CATATAAGTA TATCCCACCT GGGACTAGAT TTATAATCGG TTTCCCTAGT
    67381 GGTGATATTA CTAAACCAAT TGTTATAGGG AGGGATTACG ATGCCTACAG AGATAAGTAG
    67441 TATCCAAGAA TTCATTAGTA TGAAACCAAT GAATAACTCA GACTTTCATG CTTATTCGTA
    67501 CTATATGAAA TCGTCATCCA AAGGGACATT GGAAATCCCT TTTAGAAACT TAATCACTAC
    67561 AGACTATCTT GATGACTTCA AGAGAGAAGC CTATAAGATA ACCTTAACTG ATGAAGAGTT
    67621 TCGTAAATAC AAATATAAAC CAAAGCTCTT AGCCAATGAT ATCTACGGTA ATAGTGAATT
    67681 CCATTATATC ATACTAGCTA TCAATGGTTT ATATAGTATC AAAGACTTTA ATAAGAAGAC
    67741 TATATACTTG ATTCCAAAGA AAGAATTACT TAATTTACTT TCGTATGTCT ATGCTTCTAA
    67801 TAAGAAGTAT ATAGATTCTT ATAACTACTC ACATGATATA ACCTAATCTA TCCACGGAAG
    67861 AGTACACTGT ACTCTTCTGT GTTTTTTTAT CCAATATCAT ACTTTGGTTC TTCTATAAAC
    67921 ATAGGGATTG GTTCTGCACT TCTAAACATA GGTTTGATTT TATCTTTCAT ACCATGTTGC
    67981 TCAGCAAAGT ACCCTACAGA TAATAGACTT TGATTTGGTA GTGCCACAAA CATAGATGGA
    68041 GATTTAAACT CACCTTGACG TGGAGACCAT TTCTTAATAA GATTTAGATA CTCTCTTGCC
    68101 TGAGCTCTAT CTAAAGCCTC ATTAGCTCTA CCCTTACGTA CATATACCAT CTCATCAAAT
    68161 TCTTCTGGTG GGATATATGG ACATATATCA GATTCTAATG CATTAACAGG AATCTCTAAG
    68221 TTATACTTAA TCATATCTAA TGAACGATCA GTATACTCAG ACTTCTTGAA TCCATTAATC
    68281 TTATCTTGAT TGAACTTGTC AACTGTCATT TCTAGCTTAG CTATAGCAAA TGGATTAACT
    68341 CCTCGAGCAA TAGCTTTAGT ACCACTAGGC AATGTACCAG AATACTCTGG TGTCATCTTT
    68401 TTCTTTTGAC GTTCTAATCT AGCTTGTTCT TTATCTACAG GTTTAGCTTC CTCGGTAGGT
    68461 TCTTCTTTAA CAGGAATCTT AGGGTCTGTA GACTTTAATT CACTTTCAGC ACTCTTAACT
    68521 TCTTCTGGTT TAGTATTTCT TACAGATTCA GCATTTTGTG CTGCTAATGA TAAGTCTGTC
    68581 ATAGTCAATC TATGAACAGG TGTTGTACAT CCCTCATCAC AGAGCAACTC AACTGGTTTC
    68641 TCTGGATTGA ATGGATGATA GAATCTCTTA GGTGCATTAG TACCATAACG ACTCTTAATG
    68701 AGAGAGAAGC CCATATACGG ATTATCTGCG GCATCTTTCT CTGGAATAAT GATAATACCA
    68761 CTATCGATAT TTTCTAGAAT CTTGATAGAC TCACCGATAT TATTACGACC GACACATTCT
    68821 ACCAAGTTAT TACGACTAAT CTTACGTCCC TCATCGATAG CTTTAGCTGC TTCACGGTTT
    68881 AATTGTGATG CAGTTATAAC TGGAATATCT TTGTCTATAG CAAATTGTTT AAACTCATCG
    68941 ACTACAGAAC CTAATGCCAT GTATGGGTCT TTACCAAGAA TATCAAAATC ACGACATTTA
    69001 ATACGTTTGA TATAGTCTTG TACCATACAA ATGACTTCTT TATTACTATC AGCTAATTCA
    69061 TCATACAATG CATATACATA GTCTGTATCT ACAGTATTAG CTGGGATATA CTTAATAACG
    69121 ATATCAATAG GGTCATCATC AGTTACAGCA AAGCCACTAT TCTTAAATTG CTCTGTCATT
    69181 TCTTCTAATG ATAATCTTTT ATCAAAATCT TTAGCTACTA AGATACCATG CGCACGTTCA
    69241 ATGGTTTCTT CAAGAGAGTT TTCCATTGTA AGATACACAA TACATGGTCT TTTAGTTGGA
    69301 TCTTTTGGTT GATATTGTCT ATTGAATTTC TTCAATTGCA ATGCTAAGTT AAGCATTGTC
    69361 ATTGATTTGC CCTCACCTGG TAGACCGAAT AATAGATAGA TACGTCCATT CTCGAAACCA
    69421 CCAGAGATGA TATTATTAAA TGCTTGCATA CCAGTCTTAA GCTTAGTAGA TGGATTATGC
    69481 AAACGGTCAT ATACATTACC CATAGTTCTG ATAAATACAT CAGAATCTGT CAATGAGAAT
    69541 GTCTCTGACC CTGTTGCTGT ATTAGCTGTT TGACGTAAAG TCGTACCAAT ATCACGTAAT
    69601 CTAAGACGCA TATCTTTTAA TACTGCTTCA CGTTCTAGTT GGCTACCAGC TGTAGTCAAC
    69661 TCAATGAATT TATCATGGGC TTGTGCCATG TATGTGATAA CTGAATAGTT TTCATAGTCA
    69721 GAATAGATAC GTTGCTCTAT AACTGCAAAG TCACTACTAT TCAATGGGTT ATCTATTTGA
    69781 TTTAATGGTA AGTGTTTCTT GATTAGACCA TCAGTGCACA CTTCAATGAG AAGATCTTTA
    69841 TCTTTATTAC CATTAAGTCT TCTTTCTAAT AAAGCCTTGA GAAACTTAAA TACGTTTATA
    69901 TGCTTTTCTT GAGTCTTGAT ATCATAAACC TTTTCAGGAT CCATCTTATT CATAAGCTTT
    69961 AACAACGTAG CTAAGATTTC TCGATTGTCT TGTCTGTATA GCGTTTGGAA TACATACCTA
    70021 ACGTATATAA CTAGATTAGG CCATTCAATC ATGAATTTAT TGTTTAATTC ATTACCTCTA
    70081 GCCATTAATC TTACCTCACT TTACTCTTTT AACAAATCGA TCAATTGGTC TGTAGTTATA
    70141 AAAGTATAAC CTTTATTATT ATTGATGTAT CTAGTGAGTA TCTCATACTC TGATAGATTC
    70201 TTATCAGTAA TATAGTCATA CTCTTTAAAT TTTTCTGAGA CTTCGTTGGC TTGTTGTCTT
    70261 ATGATATCAT TCTTGAAATC ACATTTGAAT TTAATCGAGC CGTCATTTCT AAACTTGTCT
    70321 CTAAGTATAT TAATATTTGG ATGGTCTGCT GTAAGCTCAA TACGGATATT ATCAATACCC
    70381 TGAGCTTTAA GGTCCATCAA ATAGTTGTAA ATGGTTACTG GGTCACTAGC TATCATATCA
    70441 TCTATATTGA TGGTATCATA TCTAAATGAC TTAATTTGCA TATATTTCAC ATAATACTGT
    70501 CTTGTGTAAG TATTATGGAC TAAAATTACA AAGCCCTTAG GCTGTTCTTC ACCAAAATTC
    70561 CATCGAATTG GTGAACCACA ATAGTACCAG TCTCTTTCAT AGCAACCTGG TACATGAACA
    70621 TGACCAGCTA TTACTGGCCC ATTAGATAAA ATAAAGTTAT TCATACTAAA TACTGGGGAT
    70681 GGTGCATCTA AATCTTCTGC ATTTCTCCCA TAAATAGCTC CACGGATAGT TCCGTGTGCA
    70741 CATACAGAAT CGTATGTCTC AGTATATAAT ATATTCTCAT AATATTCTTT ACCTAACCCA
    70801 GGCATCTCAG GAATACAGAG AATCTTCTTA CCATTTACAT ATTCAAACCG TATAGTCTCT
    70861 ATGACTCTAA CGTCTACGGT ATTATCGTTC ATATATTGAT AGAATAGCTT AGTTTGATTA
    70921 GCATCATGAG ATGGTGTACC ATGTAAGATG AACAAAGTAC ATCCCTTATT ACGACATACT
    70981 GCTACTAATT CATCTACAAA TTTCAATGCA TAAAAGATAG CATCTGAATT ACCCATAAAC
    71041 TTATGATGAA ATAAGTCTCC GTTTATGGAT ACCAAGTCTA AATCGTTTAT ATTTGCTATT
    71101 ACATTAGTGA ATTGCTCACT AAGAATCTTA TAAGTTATCT TTGGATCTAT TACCCCAAAG
    71161 TGTATATCTG ATATATGTGC TTCTATGAAT AAATTACTGT CTTTCATTGG TCTTTCACCA
    71221 CCTCTACCAA GCTTAATTTC TCTTGTATTA GTACGTTGTG TGTGTAATAA TTTTCTACGT
    71281 GAAAGATTCT TCATTATAAG CCTATTTAGA CAAAAAATAA TCAGAATAGA GCCATTGGCC
    71341 CTATTCTGTT TTTGCGTTGT AATAGTATTC TAAGATATTA CAGAATCCAC CCATTAATGG
    71401 ACGAATGATG TTAATAAACA TTTGCTCATC TTCTAAGCAT TCTATACTAG CATTACCATC
    71461 AGAGAATGAT ACATTAGTCT GCTCTTTCTC TTCATCATAG TTGTAGATTC TAATATTGAT
    71521 ATCTTCAAGA TATGATAGAG TGATAGTAAT CTTAATATGT GGCTTAGGGA AATAAGAAAT
    71581 GATTACATCA TCATCTTTGA ACTGTACATC TAATCTATAT TCAGATAGAC CCATATCAGA
    71641 TTTATCTAAT CTATCACCGG GTGTATAAAA AAAGATTAGT TTGGCTATTC TAATGAAACA
    71701 AGCCATAGCT CTAAGTTCCT TATACGATGG TGAATGCTTT CTTAGTTTAC TTAAGTATCT
    71761 TGTAAACTTA AAATATGGGA TAATCCCATA CTTCTTATGA AGTATGAGAT TACCATATTC
    71821 GTTATCTTCG GAGATAGCTT TTAAGTTGTC TGATACTTTT ACATTAGAAT ATCTCTTTCT
    71881 TACCATACAG ATATCCTTTC TTTAAAAGTA CACACTATAA TTCTACCCCA TGAAGTTCCA
    71941 TAATATTTAA GAGATGGGCA TTGTTACCAT TCTCATCTTT CTTATCCATA TCTGGAACTT
    72001 TATGAGTATA ATCGGAGACA TAGTCAAACA TAATCTCCAA TACATTGATA CACATATCTT
    72061 TGTTATCGTC GGTCATATTT GTTCATCTCC TTGAAAATTG TATCTACTAC GTATTGACCA
    72121 GCTATACCCA TTTCCACAAC CTTGTCGAAA GCTTGTTTCA TTTCTTGTGG GTTATCAAAT
    72181 AGGAATTTTT CACTTGGTGC TGATTTAGAT ACTAAGATAC CTAAAGCAGT ATAAAGTGGT
    72241 AATAGGCTTA AATCTTCAGC TGGTTCAATA GACATCACAT CTAGATCAGT ATTAAAGAAT
    72301 CCTCTAGCTA TAATCAAGAA CTTAATGAAT TTGACATACT CATCTAAACC CATGTATATA
    72361 GTCTCTACGT ATTGTATGAT GTAATCAATA ATGTCTTGAT TGTCTCGATA TACATATGGA
    72421 TTACGTAAGA TATAATCAAC TTCATAGTCT TTTATAGTCT TAAGATCTAT AGGAATATAG
    72481 ATACTATTGA TAGATGCTAA TACATCTTTA TAGCATACAG AATGTCTGAA TGCTTGATAT
    72541 GTCTCTTTAT TCTTAAAATT CAATCTATCA ATATATGCTA GACAAATCTT TGGTGATTCA
    72601 AAGATTAGTT CTTCTGGAAT ATTCTCATTA ATGAATCTTT CAAAAGAGTT AGCAATCTCA
    72661 TTAGAAGACT TCTTGGTAAC AGAAGTAATT TGTTTTGCAG CATCAAGAAG CAATTTATTG
    72721 TAATCCATCT TCAGTCACCT CTACATATTG ATTAGAGTAA TATATCAATA GAGCACATGT
    72781 AATAGCTGAA TAGAAGAGCT GTTTAAGCTC TTCTGTATAT AAGTCTATTA CGTACTTAGT
    72841 ATTGAATGCC ATTGTTTGTG TTTGACCAGC TTTATCAGTA AATCTAATAG TCAAACGTTC
    72901 TACCAATGTA TCAGCATAGA CTCTAACCTT GAATTTATCA TTCATATCAA AATCTAAGAA
    72961 TCTATCTGAC AAATGTTGGT TCCTAATCAT ATAGAAAACA ATGTCACTAG GCTCTACGTT
    73021 TGTTAACATA GCATACAATT GAGCAAAGCC CTTAGTATCA CCACTGATAC TATAGAAATA
    73081 ACCGTCTCCA TCGTATACAG GTTCCCCATT TACGATGGCT TTAGGTTCTT CTTGTTTGAT
    73141 TAGAACGTCT AGATCTTTTG TGGTTTTATA TAGACTTCTA ATTAGTTCCT CAGAGTCTAT
    73201 CAGGAATTGA TCTATATTCA TACTAGAATC CTTTCGCATA AATCTTACCC ATAGCAATGA
    73261 ATAAGATTTC TAAGTCTTCT TGAGTATAAC GTTCACGTTC AGCACTATAC CAGGATACTA
    73321 CATGGTCTAC ACGTTCACAT GATGTACGTA CGTATAAGTA CCCGTTGTCT TCTTGCGCTG
    73381 TAGCGTTAAA TACACCATAA GGTGTATCGA ATGAATAAGC ATTAGCTTCA TACAATTGAG
    73441 TGAGTTTCAT CTTATGTAAG ATATCTAATG CCAATTGTTT AATATCTTCA GTTACAGGAT
    73501 ATAACAATTG TCTTTCCATA TTATTACCTC CTTAAGTCAT TACTACTAAG TTAGTTTAGT
    73561 TTATCTTTAT CAGCTGGATC TGGGAACTCA GGTGTATTAC TACCTTCCAT AGCAGCTTCA
    73621 CGTAAAGCCA TTAATACTTG TGCATAGTTA GATGCACTAT CTTTTCTAGT AACTTCTTCT
    73681 AAGAAGAACT TACCAAATAG TGCTTTTACT TCATCATCAT CACATGTAGT GATAAGTTCA
    73741 TCAAGACGTT TAAATGCACT ATCTTTATCA TAGACTCTGT ACTTAGAATC TTCCATATCC
    73801 ATATAAACAA AGATAGATAG AATAGATGAC ATGATAGCAT AGTATAGCTT ATGTTCATCT
    73861 TTAGGGTTTA ATGTGTCTAG CTCATGGTTC TCTTTCTCAC CTAATAAAAT TAGACGTTCA
    73921 TTACGGCTAT CAAACATAGC CACAATACGT TTATGTGCAA AACGAATGTT TATTAGTAGC
    73981 ACATCAGTAC CAATAGCTTC ACCAAAAGAA CAACCAGTAG ACTCTTTACG TTCAAGATAC
    74041 TCTTCTAAGT CTTCTTTAAG CAAGAACTCT TTAATATCAT AGTCATCTAC ATTAAGAAAT
    74101 CCTAATGCAA AGTCTACTTC TTCGCCTGTC TTAGCATTTA CTGCCATAGC CGCACCGAAA
    74161 GTACCATCAT CATCTTCGAA ATGGTATTTC ATATTTTGGT AAGAATCTAA AGTGAATGCT
    74221 TCTAGGTCTT TAATAATGTA TGATGTAGTC AATAAACCAT GAATACCAGC ACATAGTATG
    74281 GTTGCTACAT GATAGAAACC ATATCGTGTT GATGTCAATT CTTTAAAGAC ATCATTAACT
    74341 GTAAATAAAT CATCAATGTT TAAATCTAAA TCTTTAAAAA GATCTTCTTC TGTAATGCGC
    74401 TTCTTGTTTT CCATTTTTAT TACCTCGTAT TTCTTAATAT AATAACGGTT CACCAGATAG
    74461 ACCATGCTTT AGCAATAGTT CTACGGTATC CGTAAGTGCT AAATTAATAG CATCTAAAAT
    74521 AAATTTCTCA CGCTCTTTTA TATCAGTCTT CAATGTATTC TCAAAGTCTA ATAAATCACA
    74581 AGAGAAGTAC TCTGTTTCAG TATAATCTAA TGATGTTAAT GAACGTACAG TATATTGGAC
    74641 TTCCCCAACT GTCAATTGTT TAGAATGATA GGTGAGTGGT CCAAATGTAA TACTAACGTT
    74701 ACGTTCTATA TATTGAGATA TGGTCTTTGC GGCATATATC TCAATAGCAG ACTCTAATTT
    74761 GACTCTATTT ATGTAAAACA TATCAAAGTC TTTCTTATGC TTAGATCGTC TAACTATACC
    74821 ACTATATTTA AGTGGTATGA TGTATGTGCA TTCAAGATAT AGTATCAATG TAGCAGATAC
    74881 GAATGGTTGA TTGTATAACT TATTTACACA ATCCCATATC TTATCATGTA GATTGGATAC
    74941 TTCTTTGTCG TATTTCTTTC CACGGAATAT TTTTTTATAC CATGGTAATT TATCATACTC
    75001 AGTTTTAATT AAGTCTAATG ATGTAAGAGC TACGGTGAGG TCAAAATAAT GCTTGTAGTT
    75061 GTCTTCCATG ATTCACCTTA ATTAATTTTC ATCTGGGGAA ATTAACTTAG TACAGAATTC
    75121 ATTAATGAGA GTACGAATAC CATGATTAGT GAAATCATCA TCATCGTCAT ATTCATATTT
    75181 GATTTCTGTA TTTTCAGTTG TTTCATTTAT GGATTCTCTA GAAATGATGT ATTTGATACT
    75241 GTCTGCATTA GCTGTATTAT ATTCAACTTT AGATGTAGTG ATGGAACCAA ACATACGTCT
    75301 TCCTATGTAG TATCTAGTAA TAGCTAGACG AGTTCCTTCT AATTTTATAT CTATATTCAT
    75361 ATTATTATAC AGCTTAGTTC CGTTACCAAT AACTTTACAA ACTTCTGCTA CGTTGTCTAA
    75421 TACATCTATC ATCAATGCAT CACTACAGAA CTTGTAAATT TTGGAATCCA TTCTCTTAAG
    75481 TTTCCACCAT AATAATGGTA ACTTAAGGAA ATTTGTGTTT TCTTCAAATC TATCTTCTAA
    75541 ATCAGCACGT TTAATCATCA AATCTAAAAG ATATGTGTTG TTGTTTGCCA TTATTTGTAA
    75601 ACTCCCTTCA ATTCATCTAC ATTAAAAGCA ACCTGTGTTA GTTTAAAGAA TGTATCTTGA
    75661 AGAAGATTAT ATAGATAGGT ATTACCGCCA TCAATAGCAT CTAGTGTATA AGTAGCATAC
    75721 TTAGCAGGGT TATCTCTGTT TAACTGAATA ATCATAAATC CAAATACTGG TTCATTACCA
    75781 GCTTTAGACC ATAAGTATTC ATAAGCAGCT AACTGCATAA AGTATTTGTA CCCTATATGA
    75841 CTAGATGTCT TGAAATCAAC TAGGTATAAT AACCCATCAA TCCTCATGAT ACAATCAATA
    75901 GTTCCTCTGA AGTATTTCCC TTCAAAGGAT TGCTCTAATC CTAATATCTC TATAGTCTTA
    75961 CCAAACTTAT TCACTTGCTC GTCATACCAA GATATGAAAG CATAGAATCC AGCTTGAGTA
    76021 TAGTCATCAG GATTAATAGT GTTTAAGTCT CTATCTCCGG ATAAGAATCG CTCTATTTCA
    76081 GAGTGGACTT TGGTTCCTAT AACAGCATAT CTCGATAGTT CTTTCTTATA GCTTATACCT
    76141 TTAAAGCCTA AGCTATTAGC CCAGTACATT AGAGATTCTT CACTGATATA GGAAAGTATT
    76201 TCTGTTACTC TTTTAGCCTC ACTTTCTTCT GTGTATTTAG ATACATGCGT TACATGGTCT
    76261 AAAGACAAAT CTACTAGCAT TATTTAAACA CCTCCATTTC TATAATATAT AGTTGACAAT
    76321 ATAGTTAAAT TAAACTTTTA CAATCATAAC TTATTAGTAA ATGCGGCGAC TAATAAATCT
    76381 TGTTTAGTTT AATGCGTTTA AAATTTCTCC TATAATAAAT ATATACTACC AATTCCTATA
    76441 TGCCTTTATG TCACACTGTG GCATAGGGGC ATATAACCCT GACTCGATAT AAATAGCCTA
    76501 GGGAAACATA TTAGTAAAAT CTCTTATTTT TTCAACGGAG GAGCTACTAT TCATGGCACA
    76561 AGAAATTAAA ACATTGAATA CTACTTTCCT TTTCCAACAA CACAAACAAG AATTCGAAAA
    76621 AGAAATGGTC GAATTCATTA ATGCTGGTAA AGTGATTGAT ATATCTTCTA AAGAGTTTGA
    76681 AGATATTGCT TATGAAGTTC GTAAGCAACA AAAGTTATCT AGTAACTTAG TTGAGTTCCT
    76741 AAACTTCAAA GGACTTAAAT TAGTTATTGG TAAGAAACCT ATGCCTAGAA TGATGAAAGT
    76801 ATTCATGGCT AGAGATCTTA AAGGTGATCG TAATAAATAT GCAATCTATA TCGACGTATA
    76861 TGGTCTTATT GAGTTAGATG ATAATGGTAA ATACGTTTGT CACAATATTA GTGTATTGAT
    76921 TGCTAATCTT ATCTATGCTG CTACTATCCA TGCTTATCAT TTAGATAAGA TTACTGGTAC
    76981 TAGTACTATC GAAGATGCAG CACATGCATT TGCTAACTTA TTCACTAATA TCATCAACTA
    77041 CCTATTCAAG ATCAATAATA TCAATGGTCT ACGTAACCGT TGTTTATTCT TATCTGCTCT
    77101 ATACTTCCTT AATACGGTGT ATAAGAAATC TAGATTTAGT GTTAATGTAA ACTTAGCTAA
    77161 GAAGATTGCT AATATTACTG AACGTGAGAA AGAGCTTCTT GTAGCATATC TTGAAGTAGA
    77221 GTCTTTTGCT AATATTGATT ATTTCATGCA TACATGTAAT GATATTCTTA AGCTTAAAGA
    77281 ATTAGAATTA CAATCATTCT TGGCTACATG GATTAAGTTA TATACACCAG GAACTATGTT
    77341 TGCATTAGAA TACTTCCCAG CATTCAGTGC TATGCTTACA GATGCATACG TTGGTTGCTT
    77401 CTTGAATAAC CAATCCACTA TTGAAAAAGT AGCTGGTAAT GCAATGGTAG CATACTGTAA
    77461 TGATATTTTG AAAAAAGTAA TCTAATCGGA GGATAATACA TGCGACATAA TCACAATGAG
    77521 ATTAATATTG TAGAGCATGT AGATTTACTC AGGAATTATA CTGTAAAGAA TATCGAATCT
    77581 ATTCAAGCTG GTATGATTCC TGAGTTATTA GATATCTCTT GGTCTGTATC TCAGTACTAT
    77641 CTCGAAGAAG GCCGTCATAG ATATGTATTT GGTAAAGACA AATACGTACT TAAAGTCAAC
    77701 GGTCTACGAT TTATTACAGA TAGACCATCC AAAAAGAAAC TAGTATATAT CAAGAACTTT
    77761 AAAGACGCTG TTGATGAAAG ATTGGTTAAT CCATCTTTAG TATTTGTCAA TGGCTTATTT
    77821 ATCAAATGGT CTGATATTAC ACTAGTTAGA GATCAACGAT ATACATATCT CTATATAAAT
    77881 AATAAAGTGG GTATTGACCC TATTCATATT GATGACGTAC AAATCATCAA TATCCCATTC
    77941 AATGTAAGTT ACTCTGAAAA ACGTAATATT CCTTACAAAG AAACAGTTAT CTTCAGATTT
    78001 GGTGATAATG GCTTAGCATT AGACTATGGT GCTATTGTAG TATCCACTAA TACTGAACGT
    78061 ATTAATCTTA TAACTAAACA ATGGTCTAAC TTAGCTGGTG CTACTATTGA TAACTTAGAT
    78121 ATCCTAGTAG ATAAACGCCA TAAATCTACT GATAAGAACT TCATCTGTTT CACTGAAAGC
    78181 AAGTTAAACC CTACCATTAA ACCTGATGTC AAGAATCTTA ACTTGGTATC AATTAATGAT
    78241 GGTAATCCTA TAGATAAAGA CTTGGTTATG AAGTACTTCT ATAGAGCAGT AGTTAATGAT
    78301 AACCAATCTA ATATCGTTAG ACCACCTAAT GATGATATTA TGAAATCTGC TTTAGTAGAT
    78361 AATACCATCA AAGGGTTAGA CTTACATACA ATGCAGAAAG ACTTCGATTA CGAATATCGT
    78421 AATGATACTG AGTATAGTGA TAACTTCTTA CATGGTATTA GATATATCTC TAGATATAAT
    78481 GGTGCATTCT TTGATGAGCT ATATGAAAAG CTATCTAATA TCTATAGTGA TTCTTATGCT
    78541 GGTGAGCAAT TCAAATCTTA TATTGGTACT GACTTAATCT TTAGAATGCC ACGTGGTCTA
    78601 CATGACCGTA CAGAGACATT CGTTATGATT CATCGTAATG GTGAACTATG GGATTTATAT
    78661 AACCGCATCA AATATATTGG TAGTGAATTC CAATTACAAT TAACTCAAGA AGAGTATGAT
    78721 GATATTCAAG AGTATGATAC TTTTGAGATT GTAAGATTCT CTAGAGTCAA TAATAACTTC
    78781 CTCAAGGTTC AAGTACCTAA TACTGATACT ATTGAGAATA CTACTATTCC ATATGAGGAC
    78841 TTAATTGTAT TTGCTAACTA TACAGACAAT CATATCTACT ATGACTGTCT TGAGTTTACT
    78901 AAAAATTCTT TATTCGATGC ACCATTTACT ATCGATAAAG AAGCTAAGAC TATTAGCTTT
    78961 ACTGATGCTA ACTGGTATGG TAAAGATATC TATATGGCAT CTAAACGTCA ATTCAGATAT
    79021 GCTTATTATC CACCAGTAAA CTTTAAACGT TGTACGTTCT ATCTAACTAA GGACTTTATA
    79081 GCTTGTAAAG ACCCAGATAG ATATTTGGTG TTCCATAATG GACGTATGCT ATCTAAAGAC
    79141 ATGTATCGTT TCTTATTCGA AGAACCAGAT AACTCTGTAG TTAGACCTGT AATCCATACA
    79201 CGTATTATGG CAGACCCTGG TGATAGAGTA GAAATCTTCT ATATCCCAGA TGCTTTGAAC
    79261 TATGTGGATA TTGGTACTAA TAATACAGCA CAAGTTACTC ATGTCAAAGC TACTATTGAT
    79321 AATCAACCTA TCTTTAGTAT CCCATTCCCT ACAAAGAGCT TCTTGAATGA TAAGAATAGT
    79381 TTCTTTGTAA TGCGTGGTAG TGTAATCTTA GAGCAATCTA GATATGATGT AATTGGTGAT
    79441 AAGATTATCA TGAAAGACCC TAGTGACTAT TTACCATTAG GTCGTGAATT GACGTTTGTA
    79501 TTTATCTTTA ATAAATCATT AGATGTAGAT ACATTTGGTG GTGTTAAAGA AGAAGATATC
    79561 TTAACTGTAG ATGCTAGATT CACCTATGCT GAATCTGTAG ACGATATCTA TTACGATATC
    79621 CCTTATCCAT ATGATGGTTA TAATGGTTTC TTCTTCGTAT CCTATAGAGG CTTGTATGTA
    79681 AACCCATCTC GATATACTAT TGAAGATGGT GGTCGTACTA TTAGATTCCG TAATAATGAC
    79741 TTACATCTAG ACCCTAATAC TGCTATGGTA TTCGTATTCG TATATCCTAC AAATAAGTAT
    79801 ACTCTAGATG CTAGTGCTGT ACGTGTAACT GCTAATATTG AAAACCAAAC TAAGTTTACT
    79861 GTACCAGTAC CTTACGGTGA TTACTTTAAA GATGGTAATG AATTCTTCGT TATTCGTAAT
    79921 GGTATCTTCT TAGATACAGA TGACTATATC GTAGACCCTG ATACTAATAC TATGACATTA
    79981 ACTTCACCGT ATGGTTTAGA CATTGGTCAA GAATTAGTAT TCAACTTTAT GGTTGGCAAT
    80041 AAGGTTAGTG TGAAAAACCA TACTATCACT ATTAGAGCAA CTAAAGATGA TCAACAAGTC
    80101 TTCAAGTTAC CTGAAGTATT CCATGACTAT AATAAACGAG ACAATAAGTT CTTCTTAGTT
    80161 ATTGGTGATA CTCTTGTAGA TAAACGTCGT TATGTGATCG ATGGTGATGA TTTACGATTC
    80221 TTAGGTGATG ATGATAAGAT TCCTTATGGC CGTGAAATTG ACTTTATCTT TGTATACTGT
    80281 CAACCAATTG ATGATGTAAC TGGTTCTATT GGTGATATGG TAGATACTTC TAAGTATGGT
    80341 ATCTTTACTA GCAAGGCTAC TACTATTACT ACTGATGGTC AAAGAGATAT TAAGATTCCA
    80401 TTCGAAGAGA CTCTATTGTA TGATCATAAC TTCTTTGTTA CTATTGGTAG TACATTCATA
    80461 GACTCCTCTA ACTATACTAT CAATAATGCT ACTGGTTATA TTAAGTTTAT TAATGATAAT
    80521 ATCAAAACCA TAGCAGGTAG AGAAGTCTTA TTTACATTGA TTGATTCCAA ATATGCTGTA
    80581 GTCGAAAAGG ATATCGGTAT TACTAAGTCT ACTATGGAAA ACCAAATGGA CTTTGATATT
    80641 GTATTACCAT TCGATAACTA CTTCGAGCAA GGGAATAAGT GCTTAGTATT TGTCGATAAT
    80701 GTATATCTAG ATCCATCTAG ATACACTATT GATGAGAAAC GTAATAGATT ATCCTTAGTT
    80761 GATTTTGATG ATGCTCTCCC TAAGGATAAG AATGTAATAT TCATGTACTT ATACGTAGCT
    80821 AATAATACTA ATAAGTCTTA CTCTTCAGAA GAAGTTCAAC ACCCTAAGCT TACAGAATAT
    80881 GGATATATCT ATCTAGATAA GAAGAAAATT AAACACAATA TGAATTCTAA ACTATTCTTC
    80941 TTATATGTAA ATGGTAAGAA AGTAGTTGCT GATACTATTG TAACTCCAGC TAATAATATT
    81001 ATTAGACTTA CAGAAGATCC TCAAACAAGA TTCAATGCAG TTATTATGGA TTATACACCA
    81061 AGAATAGCTG ACTTAGAACC TTATAAGAAT ATCAGATCTG ATTATGACAC TATCATTAAC
    81121 TCTGTAGACC TAGAAGATGT AGATAAGATG TGGGATATCT ATACTAAAGT TTCTGATATC
    81181 GAAGGACATA AAGTTCCTAA TATTAGTCAA GAAGCTATCG TTAACCATAT TATACGTGAA
    81241 CACTACATTG CTAGTGGTGT AAACAAAGGA TTACCATTCA TCTATACATA TGATACATCT
    81301 ACCTTGAAGA ATAAACAAAT CAATGAAGTT AAAGAAATTA CTCATAGATT CGTTGCTCCA
    81361 GGTAGCTATA GCTTTACAGT ACCTGAGGGT ATTACTAAGT TAAGCATTCA ATCTATCTCT
    81421 GGTTCTAGTA AAGTAGATGT ATTCAGTAAT AGAACTACAA ATCCATTATC TAATGCTAAA
    81481 GTCGGTGAAG CTTCTTACTT GATTCCTCAA GAAAAAGCTG ATGACTTTAA TAAGTTGATT
    81541 AAATGTATCT TCTCTATTAG TCAACCTAGA TCTAATAATG GTGTAGCTCA AAAGGGATGG
    81601 GCTGTTGGTC TAAATCCTAA AGAGGGTACA TACGGTATTT CTGCTGACCC TAATATCTTA
    81661 GCTGGTAACT TAGTAATTCA AACTATTAAG ACTATGCCTA AGATTAAGTA CAAAGTTACA
    81721 GCACCTAAGG GTGGTTTTGT ATGTATTGGT TTCAATAAGA ATGATGGTAA ACGTCCTAAG
    81781 TATATAGTTG ACTATAAATC GTTTGCTAAT GCTGGTTGGT TCCCTAAACG CCTTAATACT
    81841 GATACTGGTA TGTATGAAGA AATCCCTGCT GGTGAAGATA AGACTATCTC CTATGATAAT
    81901 GTATTTACAT GGGACGAAGG TGAGTCTATC TTTGAAGTAC CAGATGGTGT AACTAATATG
    81961 ACAGTTGCAT TATGTAGTGG CTTTGAAGGT ATCCCTGCAT TAAATGATAG CGTTACTCAT
    82021 GTATCTAAGA TGGCTGCTAT CCAAATTGTA GGTTATGGTA TTAATAAATT TAGTGTACCT
    82081 GAATTACCTG ATAGTGCTAC TGTAGAACGT ATTGATATCT ATAGATACTA TAATGCTTCT
    82141 ACTTCACGTT ATGGTACTGC ATCTAAGAAT ACTGTAAGTG CTGGTATTGA ATTGGATAAG
    82201 CAATCTGACT TTACTAGATT TGGTAAGAGT ACTTATACTG AAGCACCGTA TAATACATTT
    82261 GACCAAGATA CATTAGCTAA CTACTCACCA ACTAATATGA ACAATGATGA ATATGCTAAA
    82321 GCATTCACAC GTTTAACAAA CGAAGGTGTA GTTATATCTG TATCTCGTGG TGTAGAAGGT
    82381 GTATCTAACT ACTTAGATAT GCGTGTAGAA CCTGGTGAAA GATTCATGGT AGTTGTAGGT
    82441 AAAGGTGCAA CGTCTAATGG TGCATTAAGT ATCACTTATG ATAACTTAGT ACCAGCTAGA
    82501 GAATCTAACT TGTATATTAT GGATACATTT AATGCTAGTC GTGAAGTTAT GACACATCCT
    82561 GACTTAGACT ATGCCACTAA TGATGAATTA GTTTTAGATG ATTTACGTAA TAGACAGCTT
    82621 ACTCCTGTAA GTGAAGAAGA TAAATTAAAC TCCTTTAATA GTCCTACATT CATTGGTAGT
    82681 AAGCCAGAAG CTTCTGCTGA TGAATATACT AATATTGAAG AAGTACAAAC TACATTTACT
    82741 CATGATGGTT CCGAAGCTAA AGTTTATAAA GAAAACAATT GGTGGGAACT TAAATACTAA
    82801 AAATACCGAG GTAGGGGCCT TTAAGCTCCT ACCTCAATTT TTGGTGTACT TTAACATTTA
    82861 TATAATTTGA CGACTTTTAA AAGGAGGTTA CTATATGCCT AATACTACTA GATACAACAG
    82921 TGGTAGAGCT CCGGTTATAG CCTTAGATTA TGACTCTAGG TTTATAGCTC ATAAGAAAGA
    82981 GCTATTAGTT GATTATAAAA AAGGTAAGCT CTATGTAGTA TCTGCTGAAG ATAAATCAGT
    83041 TATTATAGAT ATTACTGCTA ATATCATTAA CGAGTTTACA AACTCTGGTT CTATTGCTGA
    83101 TAACTTCATC GTTAATATTG AAGGTGTTGG TGAGATTAAT CTTACTAAGG CCATTAATAG
    83161 AATCTATAAG AATAATATTA CACTAAAAGA TAATGATGAA GCACATTATC TTTCTCCGAC
    83221 ATTAAGATTT GATAACCGTT CTATTACAGT ACAAAATACT GACGTTGGTA TTTCTAATTT
    83281 TATGGTTGCA GGTAACAATA CTTACCCAGT TAAGTTTGAT AATGTAATCA AATGGGTGCC
    83341 ACGTATTGAT GAAGATGTAG TTAGACGTGT TACTAGATTA GAAACGTTGG CTCCACCTGA
    83401 TGCTGAAGAG TTTAAACGTC TTCGTAAACA AATTGCTGAT ATCCAAGTTA CTGCTGATTT
    83461 ATATGCAGAC TTACCAGCAA TCAAAACTTT ATCTGATTCT AACCGTAACC GTTTAGATGT
    83521 GTTGGATACT AAGATTCTTA AAACTGCAGA GATTGATCCT ATTAAAACAG ATATCTCTGG
    83581 ACTTAAATCT GATACACAAG CTATGAATAA TAGATTGACT ACATTAGAGT CTAAAGAAGA
    83641 TACTGAACCT AAGTTTACTG CTTTAGATAG ACGTATTACT GCTATTGAAG CACAGTCTGC
    83701 TGCTTTTACT AAGATTACCG ATCTTCAAGT TAAAGTACAA ACTTTATTAG CTAAACCTGA
    83761 TTTAGAACCT AAGGTTACTG AGTTGACTAA TAAAGTCAAT ACTATTAGTT CATCTTTTGA
    83821 AACTTTAAAA AGTAATACAG AATCTAAACT ATCAGCTATC GAAGGTAATA CTAACCGTAC
    83881 TACATCTGAA GTATCTGCTA TCTCTGGTAG ATTGAATACA TTAGAAGGCT TAAACATTGC
    83941 TAAGTTTAAA GCTGACTATG ATACACGTAT TGCTACACTA GAAGCTGTAC CTAATTTCAC
    84001 TTCTAATATC ACTAACTTAG AATCTCAAAA CTCTGTATTG ACTAACTCAG TTAATATACT
    84061 TAAAACACAA GTCAGTGGTT TAATGCTAGC AGAAGACTTG ACTCCACGTG TATCTGCATT
    84121 GGAACGTGAA AAAGTTACTG CTAAGAATGT AACTATGCCT GCAGAGAAAG TACATTTACC
    84181 ATCTGGTGAC CCTGAAGCTA ATAAGATTTA TCCTTATACT ATTCATAGCT TTGATAGCCA
    84241 AGACTCTAAT GTAGAGTTTA AGATTCAACG TAGTGGTACT CGTGATACTA CATTATGGAT
    84301 TGACTTATTT ATTGACTTTA CAAACTCTAG TAATACTACA AGAAAGATTC TTAAGTTTAC
    84361 TAAACCGGAC AATAATAATC TATATGTATA TATCCCACCA ACTAATAAGA AGATTCATAT
    84421 AAAGATGATG TCTTATGATT CTGGTATTAG CTGGTTCTAT AACTATGAAT ATGAAATGGG
    84481 TATTGCTGAT CAAGGCACAG TTTAACTTCC AGGAGGTATA TAAATGGGAG CTTTAAAATA
    84541 TACAGAAAGC CTACGGAATA ACCTCCATGA GGTTACCCGT TCTGCTGGTA CAGTTATTTA
    84601 CTGTACTGAT ACTAGAGAAG TCTTCTATGA TGCTTCTGAT GATATGCGTC TATTGACAGA
    84661 CTTCATTCTT ATGCTTAATA ATGATAATGA ACGTACTCAG ATTGTAAATA ATAATACAGT
    84721 TCTTGAAGCA CGTATCTATT GTGTACGTGA TGCTCGTACA TTCTATGCGT ATGATGCAAA
    84781 TGATGGTTGG CAACAACTCT TATCTGTAAA AGAAGCTAGT AAATATGTAG GTCCTATTAC
    84841 AGATATCACT AAAGCAACTA TCATGAAAGA TGGTAAACGT ATTGCACCAT TGACTACAGC
    84901 TAATAATACT TACCTAGAAT CTGGTGAGAC TGTTGAAGCT AAGTTAAAAC AAATGGGTGT
    84961 AATTGCTACA TCTTTCCGTA CACACTTAGT TACTGAAACT AAGAAACGTT TCCCTATTCC
    85021 AGTACCATTT GATAACTACT TTGATATGCC TAATGCATTT TTAGTTCATA TTGGTACTAA
    85081 CTATATTTAC CCTAACCGTT ATAGCATTGA TGGTAATGAT ATTGTATTTA ATGAACCAGT
    85141 TGAAATGAAT CGTTCTATCA ACTATACATT TATTTACAAT ACTAAAGCAC CTGCTGTAGC
    85201 TGGTATGATT AATAATATTG ATGGGTCTCT TATTAACCGT GGTTCTATTC CAACTGATAG
    85261 AATGGCTAAT GTAAGTGATT CCCCATTCTT AAATAGCTCT AGTTCTGTGG CAACAAGTGC
    85321 ATCAGTTAAA ACATTATTTG ATTTACTAGT TGCATTATGT GATGAAAAGA ATATCATCTC
    85381 TCGTGCTATT GCTAAACCTA TTGCTACAAC TACTTCAGCA TTATCTCTCG AAGTCCCTGA
    85441 GGGTTACACT TTAGCTGATG GTAATATCAT TGCTGTACGT TTCCGTGCTA ATATGCCAGC
    85501 TAATGGTGAT CTCGTAGTTA ATGATCGTAC TATCCCAGTA TACAAATCTG TAGCAAGTAA
    85561 ACTCGAAGCT GGTGACATCA CTCAAAACGA TGAATTGTTC TTACAATATG ATGCGGTTCA
    85621 TAATCGTTTC TATATCACTA ATGGTATGCC TTATCGTATG GATACTTACA ATAAAGTATA
    85681 TACTGCACCA ACTGATAATA TTAGTATAAT CTCTTTTAGT GATGCATCTT ATCTACCTGG
    85741 TGTAGACTAT ATGGAAGTAT ATCTCGAAGG GCTTAAACTA GTTAAAGATG TAAACTATCG
    85801 TATTGATGAA AATGCTAAAG CTATTCATCT TATAGACTTT ACAATGGAAA CTGGTCAAGT
    85861 ATTAGAATTG GTATCTAGAC GTATTGTACG TACTCGTGGT GCTAACTCTT ATAACTTGAA
    85921 TGCTAATGAC ACTGCACCAG ATGCTCCAGA TGTAAACCCT GAGTTCTCTA GTAGAATCTT
    85981 CAGTGCTGTT CATGATAACA CTACAGATCT TAAGAAATTA CGTTTAATCC CACCTGGGGA
    86041 TATGGATTCT CTTAATGATC TAAAGCATGG TGAATCTTTA AATATTAGAT TTATTGATGG
    86101 TGCTATTGGT GATTCTTATA CTGAGTTTGG TCAAGCTGTA TACAATATCT GTGATAAGAA
    86161 TGGTGAACAA ATCGTAGACG CTATTACAGC TGGTGATATC ATGCCATTCA TCTTCGATAA
    86221 GACTAATAAA CAGTTTAAGC TACGGTTTAC GGTTAATAGT CACCCACGTA TTCATGATGG
    86281 CAATGCTACA GTAAATCCTG GTGATGAAAC TATTCATGAT GGTAACTATA TCGATATCCC
    86341 AGATAGCCCA TTTATTGAAT ATTCTGGTGG AGACAACTTA ACCTATGAAA ATAGTTTGTA
    86401 TCCTACAGTA TTATACCGTG ATTCATCTTA TTCAAATAGA GTTTATAAAA ATAACAGTGG
    86461 TTTTTTGCTT AGAGGGTACG ATAATATACA ATTTAGTATA TCACGAAATG GTATATATAT
    86521 TAGAAATGAT TTCACTAAAC AAATGAAGTT ATTTAATAAA GGTGATAACG ATTTTAAAAT
    86581 AACTACAGCG ATTAATAGTG AGCTATCCAA TAATAATGTG TATAATGCAG ATACTACTAT
    86641 TAGTATAGCC GCAGTTGTAA ATAATGCAAT ATTAATGGAT AAAAACTTTA ATATTATAAC
    86701 TTTACAAGAT TTGAATGCTG GGTTTAATAA TAGAGAGTTT TTAACATTAA AACCATATAC
    86761 ACTAAGAAGT GGTTATACTA ATAAAATTAT GATCGTTGAT GAAATAGAAC ACAAGTCTAC
    86821 TAATAAAGTA TATGTCGATG GGCAGCCTAT TATACAAAAT GCTAGTAGAT TGGATGGGTA
    86881 TATTACACAA TATGCTAATG TAGGCGGCCT GTACTATTTG GGTAGTAATA TTGGCGTTGG
    86941 TTGTAATATT ACATATTATG ATAAAATACC AGCAGATGTT TTAAATAAAG AAACTGTATT
    87001 TGTTAAATTT TCTCCATTAA ATAAAGTAAA ACCATCTAGT ACTGCTTCTG ATTATATATC
    87061 TTTAACCGAT ATACTAACTA ATATTAATAC CTCTTATTTT AAAAGTGCTA CCGGCATAAA
    87121 TAAAGATTAT TTAAAACTAG TAGATTTATT TAATATGGAT AATGCTATAG GTAAATTCTT
    87181 AAGAAATGTA ACTGGATTCT TCGTATATAA AAATCCAAAT ATAGACCAAT ATCTTATAGA
    87241 ATTTGCTTAT GATGAAACTT ATGCACAAAT GATAAAATAT TTGATTCAAG AAAAACTTAT
    87301 CACTTTACAG GCAGGCTAAT ATGGCAAGAC ATACAATAAC TTTCAAAGAA GGGAATTGTA
    87361 AGTTGCGTTT TGATGATTAT ATTAAAATTA CTTTTAATAC TGATAGCAGC GGTGGTGATA
    87421 CTGCTGCTAT CAATAATCAT GATTATCCTA TGTATGTAGC ATATAAGGAC TCTGTATTAA
    87481 GATACTTAGA TGCTGGGGAA ATTGTGGCTG GCCAAACCGT AGTAGGACAG TTTAAAGGTA
    87541 ATAAAATCAT ACTATACGCA TCTGACTTTC CGTCATCAGG TGATGGTCCT GTGGATCCAT
    87601 CAGTAAAACG AAGTATGTGG TTATATAGAA ATACTATGAT AGACTATCCA TCTATCTATC
    87661 AGTATATCTA TCTTAAACCA TATATGTCTC AAGATGCTAA TCTTGTAAAT CCTAATAGTA
    87721 CATATACTAT CTCTTTTGGT AATGATTCTT TAAATAATAT TGATGAAAGT GCTAGAAAGA
    87781 AGATAGCTGC TATTGTATTT GATGATGTAC GTAATAATGG TATTAGACGT ATAGTTCCAT
    87841 TAGTGGATAC TGATCGTAAA TACTTAACTA TTAATGACGT TATCGAAGCA ATGACTTATG
    87901 CTAATGGTAC TAATAATATA TCCGTAGAGT ATACTGAATA CGTTAAACAT GATAATTTCA
    87961 TGGTAGCTGC ATTTGTAGCT AGTAACGCTC ATGCTAAAGA ACCAAATTCT AATACTAAGC
    88021 TAGTATTTAA CTATGCTAAG AACTTAGCTG GCACTGAAAG CATGACTTAT GGTAGTGCTA
    88081 TAACACAAGA TATCACTACA ACAGTTACTC ATGACTATAT GGGTCATGGT ACAGCTAATG
    88141 CTGATGAAGA TAATACAATC TATACATTAT CTGGATTCTG TGATCGTAAG ATGCCAACTA
    88201 GTATTCATAT AGTCAAAGCA TCTTCTGCAG ATAAAGATAA TGGGTATAAT GATATGGCTC
    88261 ACAGTAATGG GTCTAAGATT CATGTACTAG GTTTATATAA ATCTACTAAT GGTGAAATCA
    88321 TTAACCCTAA GAATAATACA AAGACAGATA TCAATATAGC TCGTGTAGTC AAGTCTTATA
    88381 AGATTGCTAA GTTTGATGAC ATCAATCTAG CTAGTGATGA AGACTCTGCT ATTGGTATAA
    88441 ATGAGAATTA CTGGTTATTA CCAGACTTAG ACTCTCTTAT CAATATCTAT AACCACTTGG
    88501 TTAATAATAC TGAGCTTATT GAACCAACTG AATCAGAATT ACACAGTACA GCTACTTACA
    88561 AGTATAAGTC TTCTAATGAT GTAGATATTA ATGCTTTAGA CGGTATTACT ATCTATTGTG
    88621 CTAATACACC AGATGATTCT GTAATCAATA TCATTCGAGA TATTAATAAT AGTACAACTG
    88681 GACATCTTAA AATTAATCTT ATTGATGGTG GACGTAGTCT AACTAAGTCT AGATATGCTA
    88741 CAGAGTTATT CAATCAGATT TCTATATTTA AGTCTAATAC TGCTACAGAT AAGATTACAG
    88801 TATTCCCTTG GGATAATACT TGGACTGATC ATATGCTTGA AAAGAAATTA TTAGTCAAGG
    88861 GTAATACATT AGATGTATTA CGTACTAAGT TATCTGGACA AGTTAACTAT GATAAAGTTT
    88921 TAAACGAATC TAATACAACT ACAGTGGAAA CTGTATTGAT TGGGTTAGAT GATTTTAGTA
    88981 ACTTTGAAGC CAAGTATAAA GAACTTAAGA AAGTGTATAC TGTAAATGCT ACACATAAAC
    89041 TAGAGTTCTT TGATAGTCGT TATAATATTC TTAACGATGA TATTACACCA AGCAATAAAA
    89101 CCATAGAAGA TGTTACACCA TCAGCCGAGC ATACATATAC TATGGATTGG AAAGCAGGCA
    89161 ATGTATTTGT TAATGGATTC CAATGTTTAC GTAAACTAAG TAATGTAAAC GATAATGATA
    89221 TAGTAACAAT CACATTTATA GATAGAGATA ATATTGCAAA TATAATGAAA GTTAGCGAAC
    89281 GACCTGCTAT GTTTATGCCA TCTACTGCCA ATGCAAATAA TACTTGGACA CATCCTATAG
    89341 TTGATTCTAA CTTTAGCTAT GTATCATATA GATCATTAGT TGGTAAAACT CTTAAACTAA
    89401 GATTTAGACA GGTTATGAAA ACTGCTACAG TTGATTTTGG TTATTATATG ATACTAGATG
    89461 ATATGTCTAC AGTATTCTCT CATAGAAATG GATTTGCTCT ATATGATACA ATCAACTATT
    89521 TCAATACAGA TAATTACACT ATGACAACTA ATAGATCTGG AGAGATAGTA TTCTATAGAG
    89581 ATGATTATAA CTATAATGAT ACTTGGCCTA ATATGCTAAA ACCTCCAGCA ATAGATGAGC
    89641 CATTAATGGC TACTACTAAT ATTGATAATG CTAATATAAA TGCTATAATC CCAGAAAACG
    89701 TATGTAGAGT GCTATTGCCT ACGACAGATA GAGATAAGCA TCTATATACA ACATTAGCAT
    89761 TCCCTCAAGG ACCTAATAGA TATCCATTAC ATTGTCTAAG AAATGGTAAG CTATATAATA
    89821 CTGGTGCTAG TAATGCTATT TCATTCAGAT TATGTAATGT ATCAGATTAT GCAGACTTTG
    89881 CTAAATATAC AGTAGAGCAA TATGCTATAC TAGCTCTATC TGGTAGCTCG TTTGAATATA
    89941 ACGTATACCC TGCTATTAGA AACTTGATAA ATTATTACAC TAAGAAAAAA CAAGGTGTAT
    90001 CTTATGATAC CAAATTAACT GGTACATTTT CAGTTAATTA GAAAGGATAA ACTATGGGAA
    90061 AATTTGTAAT AGTATTTAAG AAAAAGTACC CTAAGTTTAA ACTTGGAGAC CATATCAATC
    90121 TTATATTCAA ACAAGGGGTT GATGGTGGAG ATACTATTAA AATAAATGGT AAGACTGTAC
    90181 CTCTTCTAAC TAAGTTTAGA AATGGTGCTG TACTACCTGT AGACTATAAT CAGTTTACTG
    90241 TCGGCAACAA ATACGTTGGT GAATGGACTT CTAAAGGGTT AGAAATCTAT GCTGGTGAAT
    90301 TTGTTAAAGA AGAAGCTGTA GATGTCACAA AGAAAACGTT AACCATAGTT GAACGGGGTA
    90361 CCAATAACTG GTACCCTTGT TTATTCACTC AATTTGAGAT AAAGAAACAG CAACGGTTAA
    90421 CAAAGAATAC ACAAGCTAAT ATATTGGCTA ATAATGCACA GTATACTTTC CGTATAGCTA
    90481 AAATAGATAT AGATGGTCGT TTATTGAACG TAAATACTTT TGCTATGGTT AAGTATAATG
    90541 ATAGAGTCAT TCCGTTATTA GATACAGATA AAAACTACAT TACAGTAGAG GCTTTATTTG
    90601 CAATATCCAA TAAGAATACT ACAGGTACTG ATGTAAACTA TGCTACAATT AGTGGTACGT
    90661 ATAAGGTTTA CTTTAGCCGT GGAAATAAAT ATCTTGATGG TATTGAGATT AGTGTGCCAT
    90721 CTGGTACAAC GTCTCATGCT AGATATAAAG ACTATCCGAC GTTTGATAAT GGTTTAGAAG
    90781 ACCAATATAA GTACTATGTG ACCAAATCTG TATTCGTTAA GAATAGACTA TATGCTATAC
    90841 CAGCATCATA TGTCAATACC CCAGATATGC ATGGGAATTT CAATCTATCT AATGGTAAAT
    90901 TGAAATTTAT TGATAAATTT GGTAAGAACT GGACAGATAG CAAGAATGCT ACATATAGTA
    90961 GAATTAGTAA GCTATTAGTC TTTAATGATG ATACAAATAA GCTAAATGTC AATAAGGACT
    91021 TTGAGTTATG TGTACCAAAT AAACCTAATG ATGGTTTATT TAGAACTGTA TCAGGTGATT
    91081 TGACATTAAC TTGTCTACCT AGCTTATATG ATTTTACTAC AAGTATCAAT GTAAATAGTG
    91141 AGTCTATTAT AGACCCATTA AAATACATCA ATGATATCCC ATATGGGGTA ATATACCGTT
    91201 CACATATGGA CGATATAGAC TTGGCCTATG TACGTAAAAC AAAATCCAAT AGTTCTAAAG
    91261 CAGATAGATA CACTGAATGG TTATTACCAC ACTTTATGTC TATCTATAAG ATTATGGATA
    91321 ATATTGTAAA TGGTGCACCA TATAAGTTTA AACCAGTAAT GACTTATAAC GGAAAGAATA
    91381 TAACTCAGCA AGAGCTAGAC TTTTCTAATT ATAAGACTAT CAATGTACTG GCTCGTAATA
    91441 AAACACCTGA AGAGTGTGCT GTTATAGTTA ATAGGCTAGC AGCTGATATA AAGAAATACA
    91501 AATACCGTTC TATCATTAGA CTTATTAATG ATAATAAAGT CCCATATGAG ACAATCAAAA
    91561 CAGCTTTAGA TGATGCTGAT GAATACGTTA TCTATAATAG AGAATCTATA ACCAAAGAAG
    91621 AGTCTCTATT AATCAAATAT CTACCAGCTT CTATAGCTAA TGAATCTTCT GTGGTTCTAG
    91681 ATAGACTTAG ATCTAATACT AGTGATATTC TATTCCCTAA TATCAAAAAT CTAAATGACT
    91741 TTGGTTTAGT TCAAGACTGT TTAGATATTA GACCTAATCA TTATTTCTTA TATGACTTAC
    91801 CAGAATCTAA GATTATAGAT GGTGATACAT TATACACAGT AAGATTCAAT GGCCCTACCA
    91861 TAGAGGGTGT AAAATACTAT TTAGCTAATG ATATTGCTGA TAATGTACAA GATTGGACAG
    91921 AAATTACTAG TTCTACAAAA CTAAATGGTT TAGTTGGTAA GACTGTAATT GCTGTTTTCA
    91981 ATAATAGTGG TAATAACTAT ACTACATTTG ATGCTACAAT CAAAGTCAAA GATACTACAT
    92041 ATACGGTTAC AAAAAATAAT GAAACTATTA CTCCTGATGG TGTAATTATG TATCGTATTA
    92101 TCCCACAAAG TGGTGTAGTA ATTAATACTA ACGTAAATGT AGCAAGTACT GGTGGCACTG
    92161 AATGGAAGAT ATTTGTACCT GGTGATGAAC TAAAGAAATT TAGTAAACCA TATCTATTAG
    92221 TAAGAAGCGA ATCTGTGGTA ACTGGTGCAT CTAATGAGCC AGTTAAGATT AGTATTACTG
    92281 GTGATGGTAA TATATCTGTA CCAGCATTAA GTACAGTTAA ACTTATTCTT GAGATAGGAA
    92341 ACTATTCTGT ACATGGTAAT ATCATAGTCG GCGATAATGG TGAAACTGAA GCTATCAATA
    92401 CTGATAGTGG TAATACTACA TGGGAATCAG AGTTATATCC TATGACAAAA CCATTCGAAC
    92461 GTATTACACC ACAAAGTATA TTCTATGACT ACGTTCTTAA AAACGATGAG ATGAAAGTTG
    92521 CTAAAGATAC TACATTTAAT AATGAATCAA ATCTCTTTGA TATGTATAAC GTTACCAAGG
    92581 TTGGTGGTAC TTTAGATGTA TTGTCCGAAG ATACAGACTA TAAATTGTAT TTTACTGATC
    92641 AAATACTATC TAATAGACCA GACACTGGCA TGTCTATCGT TGCTATCAAA TACAAGGGTA
    92701 GAATTATACC AGTAGTCAAC TCTAATAGAG AGTATCTAAA GACTATTAAC GTTAAAGAGT
    92761 TTATAGCTAA TACTGGTAAT ACTGATGGTA AGTTACCTGT AACTTATAAA GTATATCATA
    92821 GTGATCCTAA TATAACTATA GATGCTTTTG AAGTAGATAC AACTATTAGT GATTATAATC
    92881 GTACACGTAT ATCTAGAGAT AATGTATTCC TAGCTGGATG TAATCGTAAT GAATATAGAC
    92941 CTAGATATAG ATATCTAAAG GGTAATGTAA TCATAGCTGG TAAGCGAATA CCTAATGCTA
    93001 ACCCTACGAG AGATAATAAT GAGTTCTTCT ATAAAGCTAA TACTGAAAAC GTAACAGATA
    93061 TAGATGCTAA TAATAAGATA GTAAACTTAA AATCAAGATA CTTCTCTGAT TTCACTACAC
    93121 CATTATTAGA TGCATCTCAT TGTGAAATGG TAGTTGGTAA AACTGACCAT AATCGTATAG
    93181 CGTTAAACTT ATTCCAAGAT TCTCCAATTA TTAAATGCGT TGTAACTGAA TCTGCTAGTA
    93241 ACTGTAATGC AATACCATAT GACTTATATG GCATTGGTCA ATATAACTTG TTTAATGCTA
    93301 TCAATAATAC ATATGGTCGT ATATACATGT ATCGTAGACA GGCATTGACT GATAATATGC
    93361 TATGGGGATA TATCTTACTT ATAGATGATT ATGTGAATGC TGTAAAATAT ACAAACTTAG
    93421 TAGATTCTCA TGTTAGTACC AATACAGATG GTCGTGTAGA AGTTGCTAAA ATGGTACTCA
    93481 CCGAAGGCAA TACATTTAAC GTTAAAGTCA GAGATGTGCC ATATGCAACA AGACTAATTC
    93541 AATCATATAG TACTGGATAT CTTGCTTGGG GTAAAGGTAG ACATATAACT CAATCTGAGG
    93601 TTTTATCACG TATAGATACT ATTAAATATA CAGGACCATT TATTAGCTAT TCTAACCCAC
    93661 AAGCTGGCCG TATAGGCGAA TATCTTAATA GTATTCAGGG TACTAAATAT CATGACTATA
    93721 TAGCTATAGG ATATATTAGT GCTGGTCAGT TAGCATCCGT ACCTACAAGT ATAAGCTCTG
    93781 ATGTATCTAT CAGATTTAAT GCACCAGCAT TTAAGTATAT ACTAAGACAA TCTGATGCGC
    93841 CTGCAGGTAA ATCTTATATG GAACACTTCA AAGATACTAT AGCTAAGCTA CGTGATATCA
    93901 ATATAGATAA TAGAAGCATG GCTGTTTATA TCGTAGATAG TGACTATTTG TGTAATGTAT
    93961 TAAATGTAAG TCCACAAGAA TTAGTGAATA TAACTAAATC TGTTTGGACT AACTATATGG
    94021 CTACAGGGTC TAAGGACGTT GGATTATTCT TATTAGATTA TACAGATCTA GATGATAGTG
    94081 GTATCGCTCA GACAAACAGT CGTGACACTG TAGAAAGTAT GTATAGAGAG TGTCTAGGAG
    94141 TACGAACTGG CATAAATAAT GGTACATATC CTCAGGATAT ATACTTCACT GAAGTTGCCG
    94201 GTGGTTTAGC ATTATGGACA ACTGCACCAG CCGGTACTAT GAATGACTTA TTTAGGAATG
    94261 AAGATAATAT CACATTCATT TGTGGTCGTG AATTAAATGC CGCATCAGCA GCTAATATAT
    94321 ATAATATACC TGATTCTTCA ATAAATAAAA CTATAACTGA CCCTATAACG ACAGATTGTA
    94381 TATTTAAAGT TACAGGTAAC CCTGTTGGGT TCTATAAGAT TCCAACAACC AATAATTCCA
    94441 GACCTGGCAG TGACTATAGA TATCGTATAT GCTATATAGA ATATACTGGT GCTAATAATG
    94501 AGAAATTCTG GATTCCATTA ATAGATAAAA CTACATATGA CTATATCTCT GGGTGGTTAT
    94561 TATCTACAAT GAATTACCAA ACGCTATATA TAGAAATACG TAAATTTATA CCTGATGATC
    94621 CAGCTATTAG ACATCCTATC TATGGTGCAT TATTAATAAA TACAATTACA GATATTCAAA
    94681 GACTTAACTA TAATATCACA TTCTCATCTG ATGGTAGTTA CACCAAAGGA TTTATTAGCC
    94741 CTAATAACTC TACATCTATA AACTATATCA TTGGTAGTAA TACAGTTCCT GATACAAATA
    94801 ATAATATTAC AAGTAATGCA GTATTACCAG ATGTATTATT TAAACAGTCC GGAGATACTG
    94861 ATGCTAGTTA TATAGCGGAA CCTAAGAATG GTCCTGGTAA ATTTATGTAT CATACTGGTG
    94921 ATTATGTATT CAATGCCAAT ATCTCAAACT GTTTATTAGC TGAAGAATCT TTAGCATTAA
    94981 ATAGTTCTAG TAATTATGTA GCATTAGGTA ATAACGCTAA TGAGTATAAT CGTATACGTG
    95041 TAGCTAGAAA CTATGGTGTA AACCAAATCA ATACGTTTGA ACCAGTAATG GACAATCTAT
    95101 CTATGCGTTA TACTGATGAT AAGGATTATA AGAATATCCA GGAGATTGGT GTTGGTACAT
    95161 TCTTACATAC ATACTTCCAT TATAATAACC CATTATTGTT TAATGGTAAT GGTGATGAAT
    95221 GTATGTCAGG TATTGGTAGA AATACATATA TGGCAGTTCC TGAAATGTTT AAGCCTAACT
    95281 TAGACTATAC TAATGAACCA GGATCTGATG ATTGGAAATC TAAGTTTAGT ACTAAGCTTT
    95341 ATAAGAAGGG TGTAGTTTAT GACTTCTTTA TGCATAGTTC TGATATTATG TATGCTAGAT
    95401 TCTACAGAGA TGGTATCCGT AATGGGTTAA CTAAATTCTT AAATCCTAAC GATGCAGCAC
    95461 ATTCTCTTCG TGAGGGCCAA TATACATATC CAGATTGTAA TCAAGTTACA CTTATACCAC
    95521 ACTTTAAGGG TATTCTTCAC TTCTATAATC AATTCTTAGA TGATAGTGTT ACTGTTCCAA
    95581 CTAGTATTAG TATTGGACAA TCTCCTATGA ATCTATTTGT AAATAGAAAG TCTGATACTA
    95641 ACCATAAACA ATATGTAATC TATCTAGATA ATATTGATGA CTTGAATAAC AATGTCAACT
    95701 ATATTACTAG CTTCATTACA AGATACTATA GTAAACTAGC TGAAAATGAA TCTGTAGCAT
    95761 TCATAGTCAA TAACTATGCT GAAGCTAATA ATGATTCTAG GGTACAATAC AATCGTAATG
    95821 GTACTAACGT TGATGTCAAA CGTGCATCTT TAAGAAATAT TAATACATAT ATAGCACGTA
    95881 TCAATAAAGT CCTAGCACAA GAGTTCCAAA AGAACCCTGG TTATAACTTA AAGATTGCAG
    95941 TATACTTTAC TAATAGTAGA TATCAGGTTA TGGGTCCTTG GTCTAATGAG TACTTATACT
    96001 CTTCAGCTAA TATAGTTCAA GCTCAAAACC CTACAGGTAT AGAAGTAGAA CGTGTAGCTA
    96061 ATATAGTAAA AGCAGCTACT GGCAATACTG GTACACGTAA TATCTTTAAA GGGTTTAATG
    96121 TTACATTAGA CTTCTTACGT AAAGCTGAAT TTATGCAAGC TAAGAATCCT AAAGCTTATG
    96181 TAGGTTTCGT TGACCCTGTT ATCTTCGAAA CTGTATAAAA AATAAAACAG GTATAACAAT
    96241 GGAGTAATAC GGTGGCATAC TATGTACACC ACCGTATTCT CTGTTATCAC CTATAAATGA
    96301 TTTTCAGTTA TAGGTAGTTT GAATCCTTGC GATACAAGGA ATCTAAAGGC CATAATAGCC
    96361 TCATGATGAC TAACATTGTT TATGTCAGCA TATCTGTCGG CTACTAGGTC CATTGCAGTA
    96421 CGTATCTGCC AATCTAAATT GGTAGATCTT TCTGCAAGAC GATTAGCGTA GTTACCTACG
    96481 CATCCTCGAC CAGCCATAGG AGTCACCTCC TTTCGGCATG TAGACTACTG GTCTACAAGT
    96541 GTATGGTTAT ATTTAGATAC AGCTACTGAC GATAGCTGTA TCTACCATAC ACAATTATAG
    96601 TATACAATCA CAAATATTAA CTTTAACAAA AAAAAATAAT ACCCAGTATA GTCATTGACT
    96661 ATACTGGGAT TTCTTATTAT TAATTATTTT ACCTAGAATG GCGTATAATA TGTATTAAAT
    96721 ACTCTAGAGA TCAAATGACC TTTAGTTCTA AGGTATAATG TAACTATAGA TGCATGTATC
    96781 GTTATAGCTG CATATAAACT CTTTATATTA TAAATACCCA TCTTAGTTAG TTTATATCTT
    96841 TTGTTTAAGT AAGCAAAAGA TTCACCTAGA AGTAAATCAT CTCCTAGCTT ATCATAGACA
    96901 AGGTATAGCT TATAATAGTC TTTAATAGAG TCATACAGCT TAACTATTGT AGCTGTTTGG
    96961 AATGATGGTA CATGACCCAT GTCTTTACAT AATTCACATA GTTTATGTCT TAGGTCTTGT
    97021 CCACTAGATA TCTCACCATT CTCATATGCT TTAGCTAATT CATATAAGAT TTTAATAGAC
    97081 TTAGTTACGT CAAATATATT AGAGTACTTA CTATAATCTG GATAGATGTA CAATCTATAT
    97141 GGGGATTTAC GTCTACCACG AACAGGTCTT AATAATGATT TAGGAACGCC ATATTCTTCT
    97201 CTTATATTAG TTAACCAATC AGCATACTCT TTCTTTATAT TTGGTCTTAG TAATAATAGA
    97261 AATGGATTAC CAGATGACCG TCTTAAAGAG ATAGCCTTTC TTGTAAATAG CATAGTGGTT
    97321 AATTCTTGTA TACCACAAGT TTTCATATCC TGTTCTCTTT CTAAGAACGT TGGTTTATCA
    97381 GATACTGTAT TAACCATATT CATATATCTA GTCCAATAGC TATATAGCTT AATTTTTTGG
    97441 TTAGTTGTCA TACCAGATAG ATGAATGGCA TATGCTTCTT TTGGAGCCCT TGTATCTAAG
    97501 TATTTTATTT TCAATTCCCG ATATCTAATG ACATCACTTT TAGTTAATTT GTTTGATTCT
    97561 TGCATTTTTA ATCTCCTATT CTAACACAAT TTAATATAAA TAATAACCAT ATATATCCGT
    97621 ATAACGAGTT TTTACAAACT TTATGTACGG ATGTACTTAT AGTTATAATA TACAATTAAA
    97681 AAAATACCCT GGATGAGCGA TTTGCCCATC CAGGTATACT CTTTATTTTC TATTATCATG
    97741 TATAGGATAG TTCTCAGATT CTGGATCTTT ATTATAGACT ACACGGTAGT CTGAATCTTG
    97801 TTCCATAGCT AGTAATTGAG AATTCATATA CGCTTTATCA GTATAAACAA CTATCTCTGA
    97861 ATACTCAAAG TCTACAGGTT TGATTGTATT AATAACCATA TCAGTCCAGT TGACATCTAT
    97921 ATCAACTATC TTATTATTAT TGACAATCTT AAAGTCAATA AACACAGATG GGCTAATGAA
    97981 CTTAGACTTA CAGTACTTTA TTAATTTATT TATATATGGG TCACCATCAA AGATATCGCT
    98041 AATACTAATC TCTAGCACTT TATCTTTCTT ATCTTCATAG TCTAACGTGA AGAATTGTTC
    98101 CCAACCACGT TCATTCAATG TTGGTACATT AGCAAAGTTA GCTACATACG ACTTAATATT
    98161 ACCAGCGTTA TCAGTAAACT CAATAAGATT AGTGTGCTTA GCCGTAAAGT AGCAATATAC
    98221 TTTAGGTGCT GGCATTCTAA TCTCTGTAGT AAACTCAATA AAGTAATTAG AACTTACTTG
    98281 TCCTTGACGT TCACCATCAT CTATATTGAT ATCTGGTGTA GCTATATGAG TATACATAGC
    98341 TTTAGCTCTA ATAAAGAACT CATTTCTACC ATTAATAGCC CTTAGCTTAT AGATGAATGG
    98401 GACTTCGGAC TTACTATTTA AGTATACTAG GAATTTGAAT GGGTCTTTGA TTTCTTTCTT
    98461 TTCTAGATCT ACATCAAATC CTACATCTTG AGCTAGTGCT AGTAGCATTT CTTGTGGTAC
    98521 ATGGATATCC ATATCAAGAT ACTTACCAGA TGTGGCACCA ACTTTAAGAG CCATCTTAAG
    98581 ATATTTCATA ATATCTATTT GCTTAGCTTT AGTATTGACT TTAATACGCA CTTGGAAGTT
    98641 CATAAGCATT TGCTCAAATG CTATAGCAAT ATACTTATCA CGTTCTCTAT CTTTAAAGAA
    98701 TGTATCTCTA TAGTTAAACG TTCTAGCATA GTATGTCAAG TCATAGTTAT TAGCATCTAT
    98761 ACCATCACGG TTAAAGTCTG TATCTAACTG AGGAATAATA GCAATAGCAG GTTTACCACG
    98821 TTTAATCATA TCATTGATAT TGAGTTTAGC CCAATCATCA AAGAGATGTT TACCCTCAAT
    98881 GTAAACTGTC TTAAAGAATG ATGCACTAAA TTGTGATAAG ATATAGTTCT TAAAGAACTC
    98941 TACACACACT GAGTATGCAT GTACATGAGA TGGAACACAG AGATTACGAT ATATCTTCTT
    99001 CTCCATACGT TCTACTATAT CAATTGGTTT AAACTTATCA GGGTCTGCAT ATATTTTAGC
    99061 TAATACATCT CTATTAACCA CTTCAAAGTC TTTACCAGGT ACTACTTTTA ACTGTACATC
    99121 ATCAGTAGTC AATGGTGTAT CTTTATCAGA TCTAGGTAGC TGTTCTCTAT CTTTCTTTAT
    99181 TTCAGATATA GTATGAATAC CAGGATCATC ATCACGTTTT ATATCAAGCT CAATCAGAGG
    99241 TATATTACCA TCATTATCTG GGCCTACTGG AGTGACTATA CGGTACTCAT AAAAAGGTTT
    99301 CTTAGCCATA ATACCTCCTT AATGACAAAA AATTATATAA ATGTTTGGGG TAGCCCTTAA
    99361 GACTACCCCA ATACATATTA TTTATTAGAA GCCACCGTAT GTAGTACCGC CCATAATAAT
    99421 TTCCTCCTAT TTATCAATGA TCACACAATG GAAGTTTCCA ATGCGTTGAT CGAATTTGTC
    99481 ATTTAAGTCC GAATAATCAG ATACAAGATA GTATGTGTTA TAACCTTGCA TTGGATCATT
    99541 CGGTTCTATT AAAGCTACAC GACATGGAAT ATCAATATCG TGTAACTCAG ATTTTACTAC
    99601 TACTGCTTCA CCTAACTGTA ATACATCAGA TCTAGCAGCG AAGTAGTTAT TCCCAGAATA
    99661 CATTATCTAC CCTCCATTAG AGCTTTGATA TCTTCAATCT CATCTTTAGT GTAAGTATCG
    99721 AAACCTAGAT TACAGAAACT ATTCAAGTTT ACAATAGTAT CCTTGAAGTA GTTCATGAAT
    99781 GAATTGAATC TACCGTTGTT CTTAGAAATC ATCATAGTAT TTCTAGGATT CAATGACTCT
    99841 TCACATCTAG CTACGAATTC CTTATTGATG AGATAAGTGA TATTCAAACA ATCACCATCA
    99901 AAGTCCGCAT TCATACCAGG TAATACCTGT AATGGAACTC TCATAGTGAA TGAATCTACC
    99961 AATACATCAA TACAATACAT CTGTAACACA GAACCATAGT TGATGGTTGG GTTACGATTG
   100021 ATGATGAATG GGATTCCTCT AGGGTAAGAC TTAATGATAC CCTTAATGAT ATCTAGTATA
   100081 ACTGGGTCTA CATAAGTTTG GGCTTTCCAC CACTTCTTAT GTGCATCACT ATAAGTGATA
   100141 TTATAAGACC TAGCTAGGAT ATTGATGATA GTTTGTTCCA ATAGAACTAG TAATGAGTTA
   100201 TATGGAAGCT TAATCTCATC AATACGTAAT GTAGCATCTG GAATGATTAC ATTACGACCT
   100261 GTAAAGTTAT ATCTACCTGC TAATGCAGAT TGAATGGCAC CTTTCTTATG TGCTAATTCT
   100321 TCGATGACAG AATCATACAA AGAATCATTA GATCCAGCAT ATAGATATTG AATATTCAAG
   100381 AGAGCCTCAT CTTTAAATTG ATCTCTTGCT TGAATTACTG TACGGTTACC ATTTACTAAT
   100441 GCTGCATATT TAGCAATGTT ATTGTAAATA GCATTAGCTC CTTTAAAGGA GAACTTATCC
   100501 CCTTGGAGAT TAACCATACG TAAGAATAGA GAGTACACTG GAATAGAATG CGTAAGTAAT
   100561 CTGTCTCTGT ACTTTAATAG TAACTCATAG TTAGCTATCT TGTCTTTCTT GGACTTGTTC
   100621 TTACGAGCAA AGTATTCCAT GATTTCGTCT ATTCTTTTAC AGAATTCTAT CATACCAATA
   100681 CCATGATACT CACCAGATTC TTTTCTGACT TTCTCATTGA CTTTAGATAC TTCGAATCCA
   100741 TTTTCATCTA GCTCTACATC TAGAGTCAAG ATGTCTTTAA GAACTGCTGG AGTGATTAGT
   100801 TTCTCTAGGT TCTTAAATAA GTTTGGGTGG ATGATTACAT GCTCTTGTAA TACAACCCAA
   100861 CCAGTAATAT TAAGGTCATC GTCTACATAT TTGACCTTAG TATTACAATA TGGACAGATT
   100921 TCGTTGTTAT ATAGTCTACC AGTATAATGA CCACATTCAC AACGATATCT ATCCTTATAA
   100981 GCATCTTTAT CATCAGATAT AGATGCTCCA TATTTACTAG AGAAGATGGA AGAATCTGAC
   101041 TTTAAATCTT TCTTTACCGT CTGTGGTTCA GAAATGATAA AGTCTCTACC TTTAGATATG
   101101 CCTTCAATAC GAAGTTTATC TAAATCTAGA ATCTCCATAG TTGTCTTCCA TGATTCATTT
   101161 GGTGAATGAT GAAGACGTAT GTTCAAATTC AATTTACGTT CTTCCATATT AACTCCTCCT
   101221 AATTGAAACG TGCAAGATAA ACCTCTGCAC AGATCTTTTT AATTGCCTCT TTGATATCAT
   101281 CCATAGGGAT AACTCTATCA GATAAATCCT TATAGATTTC CTCAAGCATA ATACCTACAT
   101341 CACCTTTAGT GATGTCATAC TTAGAGCATA CATCATCAAG ACACGACCCA AATATGATTA
   101401 AGTCCATAAA CACATCATTG TGCGTTGGCA TATAGTGCTG TGGTATAGAT TCTTGCTCTG
   101461 TTGGTATAAT TGATAGAACG ATATCACTAG GTTCTTGTTC TTGTACTTCA GTGTTATCTG
   101521 GGGTGTCAAA ATCTACACCA GAGATTTCGG TGGTAACTTC TTCACTACCA CTTTCGATAA
   101581 TGATATCTAC TAATTCCTCA GCAGTGATTT TATATTTCTT AGCGATGTCT GCTAATATCA
   101641 TACCATTAGC ATGATCTTTC AAAATACTTT CTTTCATTAT ATTGCTCCTT TGTTTGGCTT
   101701 AACTAATGCT TTGATTGGGA CCATTCTGTC TAACCAATCA ATAAATTTCT CTTTAGATTC
   101761 TAACCCATAG CTCTCTAAAT CATATTTATA AAAGATATGC TTCCAATCAC TATCACCGTT
   101821 CAAATCATCC ACAATATCTC TGTAACGTGA GATTAGACTA CGATATCTCT TATAGAATGT
   101881 AATTAGAGTC TTATACCTGA TTTCAGACAT AGCATCTTTA ATACCATTAG AATCCAAGAA
   101941 TTCACTATAC AACATGTCTT CTTTTCTATC GATAACTAGC ATCATTAGTT TACCTGTAAG
   102001 ATAGATAGAT GCTTCGATAT TTAAGTTATC ATGCTGAAAG AATTCATTTC TAATATTAGA
   102061 GAATCTGGTG AATAGTATAT GTGTAGCGGA TGCCTTTTTA AATGCATATT CATTATCATA
   102121 TTCAATATTA GAAAGTATTT TGGTATTCTT ACCAAAACTA TAAGCTCGTT CTATAGCCTT
   102181 AAGCTGAGTA TCCTTATAGT TGAAGTATGT CTTAATTCCA GGTTTAGTTA ATCCGTTAAT
   102241 GTGAAACGTC TCATAATACT CATATAGTTT CTCAGTTAAC TTAGGATTAT AGAACCTAAA
   102301 GAATACATTA GCCAGATAGC TGGAGTGTCT CATAGCACCA GCCTTTCTTA AGTTAAAATA
   102361 TCGTTTCATA TCTAACTTCG TAAACTTCTC TAGAGTGATA CCTAGGTTTT CTAAATAGCT
   102421 TTCGAAGTTG CGATATTTAA CCTGTAACTG TGTACTATTA GGACACAGTT GATTTAGACT
   102481 CCATTTAGAT TTGTTATCTC TGGCCATGAA GTCAAACCCG CCTAATGATT CAGCAATATA
   102541 AGCAAAGTCT GCTATTTGCT TATAGCTATA ATTACTTGGA ATTATAATCG GTTTTTCCAT
   102601 ATTCACCCAT CCCTTCCAAG AAAGTTAATG CCCCCATCTC GTAGAATACA AAGAATACAA
   102661 AACTATGCTT CTTTACCATA TCATAGATAT CTTCTTTTGT AATACCGTAC CTACGAGCTA
   102721 CCCGCTCAAT TTCACGACCT TCGGCAATCT CTTTACCAAT CTTAGGCATG ATTAGGAACA
   102781 TAGCTTTATT GTCAATATAA TCACTAGCGA ACTTAGTAAG AATATCATTC TTATTATCTA
   102841 GAGTGTATTC TTGTCTGTAG TCTTTATTGA CAATATCAAT GATAGCCTTT TCCGGATTAG
   102901 GCTCATCATT GTCTATAAGT TCCATGAACT TATATGATGC CGCTATAGAT GCTTTGGCGG
   102961 ACTTAATATT CCGTCTTGCT AATATCATAG TGCCGCCTAC TACGATATTG TGCCATCTTC
   103021 TATCACCTCC TTTTTTATAG TATGGTGTAC CATCTTTATG GCTCTTCTTT TTATTTTTAC
   103081 TGCCATGGGT GATGATAGTA CCCTTGATTG TTTTACCACC AACTATTGAC TTCTTAATAT
   103141 CACATAGTTG GGGTTCTTCT GTATGACGTA CATAACTTGG AATATCTTTA CGTACTTGAT
   103201 CATACCATAA TGAAATAGAG TCTGTATTTA AACGCTCTTT CTCATATAGT TTGGAGACAG
   103261 TTTGCACTGC CTTTTCTTTA TTTAGTTTTG CTTCGATTAG GAACCGTAAG TCCCTCTTGA
   103321 CATCGTCTAT AATTTTCACG ATAGTCCTCC TAAATTAAAT AACACTGTAG AATTCTAAAA
   103381 TACTATTTGG TTTTCTTTCA TATATCACCT CCAAAACCTT AGCCAGTATC ATAGAAATTT
   103441 GCAAAAGAAA AAAGATATAG TGTTCAAGGA CCCCTAGAAG TTAAAGATCA AGATACTATT
   103501 GTATCTATCA CTCTAACTCC TAGAGGTCCT TGAAACTAAA TTAGTCTCTT AAGATGCCTA
   103561 CGGCATATCC TGCCCAGCAT AATAAATCAA GCACGATCAT ATTTTTCATC TCCTTTCAAT
   103621 ATAAATATAA CCAATACTAT TACCATTATA GTATACAACT ATAATAGTAG AGTTTTACGA
   103681 TTCTTCAATT TTGTCTAATT TATAGAATGC GTAAAGCTCA GATAAGGAAT TGATAGCTAC
   103741 CATTACTGCT TGTAGTATAA TAGCAGTATT GATATCTAAT CCATTCCCAA TGATAAATCC
   103801 TATACCGCCA CCCAATAAGG ATCCGAATAA GCAGCAAGAC TTATTCAAAC TATTGAATGA
   103861 TGTAAGGTCA TCACCATGGA TAGCATTATT AATACTATCC AATAGCATTA CTCCCCAAAT
   103921 AGTAGCAAGA GTACCATTGG AGATTGCTAT ACCGATGAAC CGTATAGTAG GATCATCAAT
   103981 AGAGCATAAT ACGATAATAG CATATATTAC CGCATCAAGT AGCCCAACTA TAGGAGCATA
   104041 CTTTTTAAAT AGCTTCCTAA ATGAGTTCTT GCTTAGGAAG CTATTTATTG TACCAGCAAA
   104101 GCCTGCATCT AGTAAGTTTG CCATACTTAA TGTACTGGCA CTTACTAGAC TCATGAAGTA
   104161 TATTTGTATT GTGGGGCTGG TAAACCCAAA TACAATATTT TGTAGAGTTG CGACTATAAT
   104221 TATAATCGCT TTGATCTTAG TCAGCATTTA AAACCTCCTT TGGAAAATAT AGCTAACCAT
   104281 TGATTACAAT TATAATATAC AACTCAAATT CTTAAGTTTG CAAAAAAAAG AAAATAGTCT
   104341 ACAAGGGTCA ATGACCCTTG TAGAACTTCT TTTCTTATAC TAAATTATTT TACGATAGTG
   104401 CCATAGTTGT CACGAGCACT GTCTTTATTA ACACGTACAC GTTCAACTTT ATTTACACTA
   104461 CCGTCTTTAC CAGCTTCACG ATCCACACGG AAACGCATAT TAGCATAGAT GCTGTCTAAT
   104521 TCAGGTTTGA ATTCTTTAAT AGCACGACCC AATTCTGGAT TCATATAACC AGCAGAAATT
   104581 GCACGGTCTA ATGCTACAGC AAATTCATAG CGAGTTAGAG TGCGGTCACC AGAGAAGTTA
   104641 TTATCTGGAT AACCAACTAC AATACCTTTG TATGCAAGGT CTTGTACCAT CATGTATGCC
   104701 CAATGATTTT CAGGTACATC TGGGAATACT ACATCAGTAA TAGCTTCATT ACGCCCCATA
   104761 GCATGATCAA CTAATGCATC AATCTTAGCA TTTTGAGCTG CTACAATAGC ACGAAGCTCT
   104821 TGAATTTCTT TAGCCATAGC AACTTGTTTA TTAGCATTCA TCTTAGCAGA TTTGCCAAAT
   104881 TTCATAGATA CACCAGCGCC AATCATAGCA TCTTTACCAA TAGTGGAAGA TACACTAATC
   104941 ATAGTGTTTT CATTTGGTTG GTATGCTACA CCTAATGCAC CAGCGTTTTG ACCTTTGTAA
   105001 TGACCATAAC CAGCTGCGAA GCTCCATTTA TCATCAGCAT TGAAGTCTTG GTAATGCAAG
   105061 TTAGCCATAG CGGCTGCACG AGCACCTACT TTACTGATTT CACGTTGGTT ATTAGCAATA
   105121 GCTGCATCAT AACGGTTGCT AATACGTTGT GCTGCGTCAT TCAATTGGCT ACCGTTAATT
   105181 GCATCAGTAG AACCTGCTTC TACACGACCA GGGGCTACGT TAGTAATAGT TTTATTACCA
   105241 GCATCAATAC CATCTTTAGT TACAGATGGG CCATTGTTAA TAGTTAAGCC ATCATTGTTC
   105301 ACTGTAGTAC CACCATCGAA GTTAACAGAT TTCATACCAT TCAAGTTATC ATTCACAGAG
   105361 TATTTGACTA CACCATTAGC ATCTGTAGTA GCTGTAGTGT TTTTACCATT AGTGAAGTCT
   105421 AAGCCATTAG AAAGCATAAC TTGTTTAGCA TCTTTACCAT TAGCTTTGTA GGTCAATGGG
   105481 GTTTTAGTTG CTGCTTTTTC ACCGTTGTAT TTGAATGTAG TAAGATCTGC TACATTAGCA
   105541 GGAGCATCCC AACGAGTAAC ATTGATAACG TCATCTCCTG CAAAACGGTT AGAAGCTTTG
   105601 GCAATAGCAT CCACAGTAGA ACGGGATACA TATACACCGT ATTGTGCATT TGCATCACCA
   105661 GTGGATTTGC CATTTGTTAC ACGAACTGCC GCAATATTGT CGACTTGATT GTCGGCAACC
   105721 ACGGATTCAA CTGCTTTATT GGCTTCGATA GCTTTATTCA TTTGGTCAAC GTTAACTGCA
   105781 TCAGTACCAG CTGTACCAGC TTTAACGTTG TGAATTTGGT TATTGCCAGC ATCAATATTA
   105841 GTTGTAGTGA AACTTACTGT ACCATTAGCA TCAGAAGCTG TCATACCATT AATATTATAG
   105901 GATGCTGCAT CTAAAGTGTT ACGGTCTTCG ATATTCATAC CATTAGCACC ATATTTAGTG
   105961 TCTTTGTCAC CATCAAATAC GATAGTACCA TCAGTATTGA TTACTGTGTG TTTGTCATCT
   106021 GTATTCTTAC CAAATGCTGC AGAGTTCATA TCTACTAAAT CTTTATTAAC GTTTACTTTG
   106081 AATTCTTTTC TTCCGTAAGC GTTATCAGTA GCTACTACTG TAGTATTGGA TCCGTTAGCC
   106141 ATAGTATTGT ACTTTTGTGC TTCAAGAGCA ACATCGTACA ATTGACTGCC GTTAATAGCA
   106201 TCTGTAGATG TGGAAGATAC ACGACCAGCT GCTACATTTT GCAACTGACG TGTATAGCTA
   106261 GTTACACCGC CAGCACCAGC ACGGCCATTA GTACCAAAGC TTACAACAGA ATCTGGTGTG
   106321 GAACCTGCAT AAGTAGAATT GCTGAAGCGA ATATCAGAAG TATTGTCTTT GATATTAGTA
   106381 GTACCAACAG CCGATTCTGT AACAGAATTT GTACCGATTG CTACGCCATT TTGAACGTCA
   106441 GCAATAGTGT TATTACCTAA TGCCAAGCCA TCAATAGCTG TAGCTTGACC ATGAGTACCT
   106501 ACAACGATAG AACCTTGGCC ACTAGTGACA GAATTAGAAC CAAAGATCAA TTGCTCTTGA
   106561 TCAGCAGTAG TCATTTTATT ATTATAGCCA ACTACTATAG CTTGTTCACC TTTAATAGTG
   106621 CCATTATTAG CACCAATAGC TACAGAATTT TCACCTGTAA CATTGTTTGT TCTACCAATA
   106681 GCAATAGAGG ATGGACCAGA TACTGTAGCA CCATTACCAA TAGCCAAAGT GTTATAACCA
   106741 ATAGTTCTAG CTTGAGAACC AATGGCAATG GTATACTCAG TTAGAGCTTC TGCAGAAGAG
   106801 CCGAACGCAA ATGTATCACG ACCTACAGCT TTAGCTTTAT CACCGCCAAC GAAACTATTT
   106861 TCGCCGTCGG ATAAGTTACC TTGGCCAAAG GCCATAGAGT TAGCTTGTTT TACAACATTT
   106921 CCATCACCAA AAGCTAATGA ACTTGTGGCA CTTGTTTCAG TAGTATTATT ACTACCAAAT
   106981 ACTGTTCCAT AATCTCCATT AGATACATTA TTGTATCCAG TATTAGATCC TGCTGCAAAT
   107041 ACAGAACTGG ATGCTAAAGT ACCTAAAATT GCTGCTGTTA ATAAGATTTC CTTTTTCATT
   107101 TGAATGTCTC CTTTTAACTA TATGCTAAAA AAGTATGGCA TAGTACCGTC AATACTATGC
   107161 CATATACATG GTAGAATTAT TTATTTGCAA GAGCTTCTTT AATTTCAGCA AGTTGCTCTT
   107221 GTAAATCTTT GATTTGTTGT GCCATTTCAA TACGGCTAGT TTTCAATGTA GGGTCTTGTT
   107281 TACCTACTTT GAAAGATGCA CCAATATTGT ACATTGGACT ATCTGTTAAA GTTACACCTG
   107341 CATGGATAAG AGTGCTTTCA TTTGGTTGAT ACGCAACACC AATAGCTCCA GCAGTGGAAC
   107401 CTTTATAACC ACCTAAAGAT GCAGCAAAGC TCCATTTATC ATTAGGGTTA TAGTCTACAT
   107461 AATGTAACCC AGATAAAGCT GCTGCTCTAG CACCAACTTT GGATACTTGA GTATCTGTAT
   107521 AGTTATTTGC ACGATTTAAT ACATCAGACA TACCAGTATC GATTTTGCTG TCTAATTGTT
   107581 TAAGTTGTGC AACGTTAACT GCATCAGTAT CATTAGTACC TGCGGATACA GATGTGATTT
   107641 GACGTGTTAC GTTATTATCT ACATCACCAA CAGATACAGC AGAAGCTGTA GAAGTCCATA
   107701 CTGGACTATT GTTTGTGGAT TGTGTCTTAG TTACTACATC ATATCCAGCT ACACCAGAAT
   107761 TTACTGTAGC TTTAGATTGT GCACCAAGAG CTACACCACC AGCATAAGAT ACTTCGGTAT
   107821 TATGACCAAT AGCTACAGCA TCATTTACTA CTGTGCTTGT AGCATTATCA CTAGAGCCAA
   107881 TAATAACTGT ATGTGTTGCA TTAGCTACAT TGTGGTTATT ACCAACAATA ATTGCATTAG
   107941 ATACATTAGA TGCATTATTG TTTACACCAA CTACAAAATT GTCAGTGCTT TCATTTCCAG
   108001 ATGTACCAGT AACTGTGTTG TTTACACCAA TCATGGATGT ACGTAATGTG TAATCGGCTT
   108061 TATTACCACC ACCAATTACC ATAGTAGCAC CACCACCATT AGACTTAGAG ATACCATCTC
   108121 TTAGTTTACC AGCAAAATCT TTAGCAGAGT TACCTGTATT TTTTGGAATG CCAGTCAATT
   108181 CTGCAATAGA ATTTGTGACT TCATTACCAG CACCAAATAC GATAGTGCCA TTAGTATTAG
   108241 CAGTTCTATT TGCTAGACCA TTAATAGTAT TAGCTACGCC AACACCAGTT CTATCAGCAA
   108301 ACCAACCAGA ACCAACACCT TGTGCTGTTT TAGATTCAAT ACTATTCATA GCACCTGTAA
   108361 TAGTAGCACC TAAGTTTTGA GATGGTGTAG AGAATCTACC ACCAGTATAG GAACTAGAGA
   108421 TAATATTATA AGCACCAGTA GATGTAGTTA AAGCACCATT ACTGAAGCTA TTTGCACCAA
   108481 TATTAGTTGC ATACACATTT AGTGCTTGGC TTCTAGTGCC TGTTTCATCT TTATCAGTAT
   108541 TAATAGTAAC ATCACCAATT TCACCATGGT AGTTATGAGA ACCAACCATA GTAGAACCAG
   108601 TACGAGCATA TGTATTGTTA CCAATAGCTA CTGCCCCAAT AACTTTAGAT GGGTCGGCTG
   108661 GGACACGTGC AGATGAAAAT TCGCTCCCAC TATATGTAGT TTGACCAAAA CCAAATGCTG
   108721 CTTCAACACC ACCAGCCATA AGTTCAGTAT GGGCTTTATG ACCAATAGCC ACAGAACCAT
   108781 TTTGTCCTGT GTAATTTTCG GCTTTAGAAG ATACACCAAT GGATACATCA TGTGTACCAT
   108841 TAGCACTGCT TCCTGTACCA TAAGCGATAC CACTACCACT ACCAGTAGCG TTATCAATTG
   108901 CCATTACATT TAGGCTCAAA GAGCCAATAA CCATTGCTGT CAAAATAATT TTCTTGTTCA
   108961 TAATAAACCT CTTTCTTTAC AAAATAGAAT TCTTAAATTA AAATATTTTG AGCGTATTAT
   109021 AGGATTTTAT ATCCCTCCTT GGATTTAATT AGCTAAACTG TAAATTTGCA TAATATACTA
   109081 AGGAATGTGC TTAGCTAATA CACATTCCTA GCTATATTAT ACAACCAAAA TTTTTATTAA
   109141 CTAATCATTT TTCAAAGACT TCAGCTATTT CAGACCATCT AATAACTAAC GCACCGCTAG
   109201 TATTATCTAT AGCTACATTC TGTAACTTAA ATTCTTTATT TTCTGGGTCT TTAGGAATAC
   109261 GTATAGCATC ATTAAAGATA TCTAGCATAT CTTTATCTAC ATCTTTTAAA TGCTTACGTA
   109321 TTTGACTAAC CTTTACTGGT AATTCATTAT CAGTAAGCTC ACCTGCATCC ATAGTATTTA
   109381 GCTCTTCAAT AGCATATTCT TTGCTAGGAT AAACATATGG TTCATACCCA ACTACACTAC
   109441 AAAGCTTCTC AGTTACACCT ATTTTAATAC GATTATAACG TAGCTCTTTA GTTATAATCA
   109501 AATATTTTGT GTTCATAAGT ACCCTCCTAC TGGTCTTTGT TTAAATCCAT TGTAAGGCAA
   109561 GGAATGATAC GCCAATGTAC TACACGATGT CCTTCGGCTA CTGCTTTACC ATTACCATTT
   109621 CTGTCTAACT TACTTTGTAA GTCAAACCCT AAGAATCTTT CATGACTATC ATTACATGGT
   109681 ATATCTACCG TAGTCAAAAA CTCAGGTTTA GCATTAGACT CAATAAAGTC TACTGCTTCT
   109741 TTCATAGTTA ATCCATCGGC AACCACGTTA TCAACACTGC CAGGGATTAA TTCAAATTCT
   109801 TTTGTGTCTG GGTTATACTC ATATACTTCT TTAGCGATAG CATATTCCAT AATAAAACCT
   109861 CCTTAATAAA ATAATATATA CTTTGATAGA TGATGTATCT GTCTATAGTT ATAGTATATA
   109921 ACTCAAATCT TTAATACTAA GAAAAAAATA AAATGTAGTA TACTGGGAAA GCCCCAGTAT
   109981 ACTACATCAT TCTTAATATC ATGTAATAAT GATATTAAGA ATGTAATTTT TTAAGAGCTT
   110041 CATATCTTTC GATATAGAAC TCTTGTGGCT TACAGCACTC TTCTTTAGAT TTATAAGGGT
   110101 GCCACTCATT GTAATATTGG TCTACAATGA TATACTTGCC TTCAGTGATA CTTTCAGTAT
   110161 TGATAGGGTG ATGAATTGTC TCATTTAAAC AATCCATACA ATACTTAGCA TCTTCATAAG
   110221 TATTAAATAG AACTTTGAAT CTCGTACCAT CTTTTTTATC AGTTCTATCC TCACTTAAGT
   110281 GTAGAACCAT ATATTTTGGT ACATTATCTA ATTCAGGAAC TGGATCAGAT GGTCCAATAA
   110341 AATGTACACA TCTTTCACCA CCAATAGGGT TGAATATACC CTTTTCTTGA ATTAGGTCGA
   110401 AGTGGTCTTG GTCTGATACT CTGTAGACAT GTATGTCTAC TCTACCAGAT TTACCTTCGG
   110461 ATACTAGGTC TAGTCGTACT TTGACGCTAT CACCATCAAC ACCTTTCAAC CACATATAAT
   110521 GACCTTCCCA GTCTTCTGCT GGCATAATAT TTTCCTGCCA TAACATAAGT CGGTCTCGTC
   110581 TTATGTTTTT GGAATAATAT TCTTTTGCCT CTTCCATGGT AAGTTCTTTG CCATCTGGAG
   110641 TTGTAGCGCC AGCCTCACCA TAATAATGGA AAGTTCTCAA GCCGAACATT TCACTTTGAC
   110701 GTTCCCATTG TGCTACTGAA AAGAATACAG TTTCGAAATC TAACATTGTT ATATCCTCCT
   110761 TTTCTTAAAC TAATATAAAT ATAACCAATG TATTACCATT ATATTATACA ATCAAAAAAA
   110821 AATAGTTTTA CGAAAATCCC AGTATAGTCA TTGACTATAC TGGGTGTATC TTATTCTTCT
   110881 TTAGTATCTT CTGGATCTAA TCCAATTTGA TATTCTTCGT CTTCTTCTAG TTCAAAGAGG
   110941 TACCATTGGT AAATTTTATC TTTACCACGG AATACAAAAT TACCTGGCAC TTCAGCATCA
   111001 TCATTAACCA AGATGTCTTC TAACTCATCC ATTTCTTTAG TACGGATTTT ATCTTCTTCA
   111061 GTTTCAGGTT CATCTTTGAG TTCTGTTTGC TCATAGATCT CTTTATATTC CTCTTCAATA
   111121 ACTTTCTTAG CTGTATCGAA ATCATAAATC TTATTATCAA TTTCTGTTTC AGCATCATCA
   111181 GTTGTGATTA CTTGTTCTTT GTAATCATAT TCGAATGTGT TTTTTACGAT TATATATTTG
   111241 GTTACAGTAG TAGTTCTCAT GGTAGTTCCT CCTAATTAAT ATCTGCAGAT GTCTTATTGG
   111301 ATTTAGCAAT ATACCAATGG TGTAGTCTAT TACCTTGAAT ATAGAATTCG TGGTGTGGTA
   111361 ATGTGCCATA ATCACCAGCG TATTCTTCTT CTAACTTTTC TTTACGTTCA GTTAAAACCT
   111421 TAGTAACTTC AGGCTCTACA TCAATATAGT TAGCTGAATA GTTTTCAATA GATGCTCTAG
   111481 ATGCTGTACC TAATAAACGT TCAGCTTCTT CTAGAGATAA ATGGAATCCA ATGAACTCCA
   111541 TAGTTACATA TCCATCAATA CCTTGGGTAG ATGGGTCATA AGCAAATACT TCTTTTACTA
   111601 CATTGTATAA CTCTGACATA ATATTCCTCC TAGAAAGCTA TAAATATATG AACCACACGA
   111661 TCTGTGCCGA TATATGTCGT ACTATGTGGT TTATCTAAAG ACTCAATACG GTCTAAAAGT
   111721 TCATCAATCT TATCATTAAG ATCGGAATCT GGATTAGGGT ATTCTTCATC CCCATAAAAG
   111781 TGTATCAATT TATCTTTTTC ATATTGAATA GCATAATCAA TATCATCAAG ATCATCTATC
   111841 ACATAGTTTT GTCTAAATGG GTTCTGATCC AATAAACCAT CTTCATGATT AAATAAATAA
   111901 GTGTCAGTTA TGACTCTATA ACGTTGCATG TTATAACCTC CTTTTGGGCT TAATAATTAT
   111961 ATAGCGACAT CATTATCACT ATCATCATTA TAGTATATAA CCATAGTTAT CATTGGACAA
   112021 AAGAAACCCC AGTATAGTCA ATGACTATAC TGGGTATATT CTTATTCAAA AATAACAGAG
   112081 ATATTTGCTT TTGGTGTAGT GTATACAGCA TTTAAGAAAG TCTTAATAGC TTCAATAGAT
   112141 TCAGTTGTTT CTGGTATTGA AGTTTTGGCT CTAAGAAGTC TAACTACAAT AGTGGTTGGT
   112201 AGTTTATATG TATTTTCTGC TGGTTTATTG CTACTCATAA AGTTATCATA ATATACAGCA
   112261 CCAGCTATAG ATGTTTTGAG TGTATCTATA GATGCTATAT TTTGAGTTGG TGGTTGCCTA
   112321 AATATTAACT TGCCAACCCC ATTAGTGCCA AAAGTACTTA ATGAAAATCT TCTAAAAAGA
   112381 TTTCCATCCA TATTAAGTAT AGGCATCTCT AGCTCTTTAA ATGTAGCAAC AGTCGCCATA
   112441 TTATTAATAT TTAGATTATA TCCTAATCTT GATTGTAATC TATAAAATGT TTCATCGGCT
   112501 AATGCCATAT ATATTTCATA TAAGCTAAAG AATGGAACAC TTCTGACATA CGCCATCATA
   112561 CTATACATGC TTATACTATA ATAAGATTTA ATCAATTCCA ATAATTTTAC TTTCTTTACT
   112621 AAGAATCCCC ATAAATCAAA TGATATATCA CGACCAGTAA ATGAAGTAAA CATAGAACTC
   112681 AAATTTAACT CGACTGATGG TGCACGAGTT GCTGTATATG TACTATCAAC AAAACTATCC
   112741 ATAGGTATAG TATCTAAATC GGTATTATAA AATAAATAGT TAAAATTATA AGCACTAGAT
   112801 AAATCTATAT TCTTTGGGTA TTTGCCTCTA AATTCATTAA ATGCAGATGA AAAGTCTTTA
   112861 ATTGTAGAAG TTTTTAATGT AATACTGCTC AAATCTGCAC TAGATCCTCT GGCAAACTGT
   112921 GACATAGTTG TCGGTGCTAA TGTAGCAGTT CCTAAATAAT TTTTTGTAGA ATAACTAAAT
   112981 ATACCATTGA ACTTGCGCTC GGCTATACCT GAGTTGTCTA TAACCTGTAT ATTAGGTATT
   113041 TTACTTAAAC TAGTACCAAC TATAGGAGAT AGATTATATG GTTCATCTTT AATATTAGTC
   113101 AAATCTATAT ATATATTATC TATAGATTTA TCCAATAGAG GAATTATACC AATAATAGAC
   113161 TTAGCTGTAT AGTCTTTAGG TACTACATAT TTAAGATAAG CTTTAGATTG GTCATATGTA
   113221 ACCCATGGTT TGAATATCTT GACTTTTTTG CTTTTTAACG CATTGTCGCC AGGATAATTT
   113281 ATATATAAAC GTTCATTTAT ATTAATATTC TTAGCAGTAG ATGGGTTTAT ATATAAACCT
   113341 AATGATACAT ACCATCTATA ATCTACTTCT TTAGCTACTG TGAATATTAG TGCGCCATTT
   113401 ACATCTAAAG ATTTACTATA GTTAAATTTG ACTTTAGGGA TATATCCACC ATCTATATTA
   113461 CCGAATCTAA ATGCATAATC TATCTTATCA GCATTTTTAA ATAAAAATGT ATGCTCTTTT
   113521 TCAGCATAAT AATTTCTAAC AGGTATAACG CTTTGGTATA CATTGCCAGA ATAACTGATA
   113581 TAGCTAGGAA TATTAGATAT TAGATCTTCG GCTATATTCA TTTTAACGCC ATCATAAGCA
   113641 CCTATGTTTT GATGGTATAA TGTTTGATCA TTATATGGTC CAAGATCATA ACCAAACATA
   113701 TTAAGCGTAT ATTTGGCACC TCTAGGTAAG CCATATACGT TTTGACTTCT GCCAGATAAA
   113761 TATAAATTTA TATTTGTATC ATTAGCCATA CCATCAGACA CTTTAAGTCT ATTAATAAGA
   113821 CCTACTTTTG AATTATTATT TGAGAATATA TCTTGTGACG ACATATCTAT ATCGCCAGAG
   113881 AAATTTGTCT CATAAATAAA CTGTCTATTA TAACCATCAC GAATCCAAGG ATCAAGCATA
   113941 ATTGATTGAT TATACTTCTC TGGACTTAAA GAATTAAAAT TGCTTCTGAT ATATTCTTCA
   114001 ATATCAGCAA TCTCTTCGAA ATCCCCTTCG ACTTCTAAGA TACAAATACC ATCAGCATCA
   114061 CGGTCATGGA AATACTTATT TAGTTTAAAT CCCATATCTT CAGTATATAA CTTACCATGA
   114121 GTACCGACTT CAATAACTAT ATTCTCATCA GGTTTTACAT CCCAGGTACC AGTCTTTTCT
   114181 TGCCCTTCAC GTGGAGCTAT AGTTAGATTG CCACTTAATG GATTAAATAA CTTAGTAAAT
   114241 TCTTCTGCTC TGTAGATGTC TATATCTTCT ACATCATAGC AGTATGCATC GTCAAAGTAT
   114301 TTATCCCACC CTAATACAAG AGAACCACCA TATTTAACCG ATAATGGTCT AACCACACCA
   114361 TCTAAACATT GGATATCAAA TATAACCTCT CTAGCACCTA GACGTGTTTC TGATAATTTA
   114421 GGTGATGTAT GATGTCCTGT GGCAAAATCA TATGCACCAT CAACTAAGTC CATATTAGAT
   114481 AGCATAGAAG AATTGATCAT ATTATCTATT GTACCAGCTT CTTTAAGCTC CATCATATAG
   114541 TCATAATTAA ACATGGTATC ATTTAAGAAC TGTTTACGCA TATAGTAAGT TACATTATCG
   114601 TATCTTGTCT TAAACTCAGT AGACTTAGAA TTGAATTCAC TATATGCAGA ATCGTATACT
   114661 GACTTCATTA ATGAATTATT ATCTAATGAT GGAGGTGTAG AACCATCATT ATACATAGAT
   114721 ATGCCAGCAG AATATAATTT GTCAAATGGT ATATAGCTAT TATAAATATA TGCTTTGTTT
   114781 ACAAACCAGT CCACCATAAG AGAGTTATCT TCATCATGAT ATATATCTTT ATCTACAAGA
   114841 TTAACCTTAT ACTTAGCCAT AGTGTCATTA ATAAACTTGG ATATATCTTT AATTTTTACC
   114901 ATTGGAGACT TAGGATATAC ATTATATAGA GCTTTAAACC CTTTATTGTA TACTACAAAG
   114961 TTTGCATCAT CTTTAGTTGC AGTAAGTCTT ACATATTTAC CTTCATTTGT AAATGGACCA
   115021 CTCTCTTCTC CCATACTGGG CGGTATTGCT AACCCTACAG TTATATCATA GAGCAAACTA
   115081 TCATAGTTCT TACTATCATC TATATCAGGG TTTATCATAG TTGGTGCTAT CACAACTTTC
   115141 TTTCTAGTTA CGACAGGCGT GGTATCAACT TTAGTATCAT TATTATATGG CTCAGTATCT
   115201 GCTTGATATA CAGAAAATCC TTTAGATTTA TTGTCTGTAG TTTGGTCAAA CCAGCTACTA
   115261 GTATTGGGGG TCCAGTTACT ATATGTACCT ACACTGGTAT ATACAGAACG TGTTTCATCT
   115321 TGAGATGTAA ATGATTCCCC ACCCTCGCCC TCTTCAGGCT CAACTTCGAT TTCTACATAC
   115381 ATAGAAGATG CTTGACCAGC AATCTCTCTA CCCATATATG GTATAGTTGG ATACATCGGG
   115441 TCATTATTCT TACTAACCAT CATAATGCTT TTATTATTAG TAATACCATC TTTTTCGATA
   115501 GTGTCTAATA TAGGAGCATT GGTAGACAAT ATACCACTAC CACCACCACA TATAGTGTAG
   115561 TGTACTTTCT TAGCCCAGAA TGGTACTTTA AATCTATGGC TACCAGCTTT AAAGATATAT
   115621 ACTTTCCTGA TTTTAGTTTT CTTCTTTTCA GCTTCGGTTA AAGCAGCATA TACTTTACCT
   115681 TGGATTTTAA ATCTCTTCAT TGTAGCTAGT CTAGATTTGG TATCACCAAT AGCAGCATAC
   115741 GCTTTAGTAC CATCTGGCAA CTTAAACCCT TTACATATAT CTCCAGCTTC TTCTTTTGTG
   115801 GTATATAGAG AGATCTCTTC TCTTCTACCA CCAGCACTTA TTACATATTT TATATCAGTT
   115861 AATTTAGCCA TAATAGTCTC CTATTATAAG TGATCAAGAT TATCTTCAGG CGCTACTGGT
   115921 CTTTGATATT CGATCCATTC TTCGGTACCA TCTGGATGAA TAAGATGATT ATCATTGTCG
   115981 TATACTGCAA CTTTAGAGTA GTATTTACGT GCTAAATTAT CAGTAGTAAT AAACGAGTTA
   116041 GGTGATAGTC CACCAACTGT ATCAGCGTTA CCACCATTAG CTCTGGCTGT AATAGTATTT
   116101 TCACCACCAA TAGTTAATGT TTGACCATTA ATCGCTGTTG CTGGGTATAC TTGTGTACTT
   116161 TGTAAATCAA TATTAGTATT GGTATCATAC GTTCTACCAT TAATAGTAAC AGATTGTCCT
   116221 AATATTTTAC TTACATCAGC CAATGTAGGG AATGTTGTAC CAACAACTGC AGACTCAGGT
   116281 TGCTGTGATG GTAATGTTAC AGCATTCATG TAAGATGGGA TATTACTATT ATATTTAATA
   116341 TATGCTATAC AATCACCACA TACAGCCAAA TTAGTTGATA GATTTGTCAA ATCTATAACC
   116401 ATCTCATTAT AACTTTTTAG AACTGTTGGT GCTGGTACAC CAGAGCCATT ATAATAACCA
   116461 AAAACATCAA GTCCAACTGT GCCTATATAT AATTCTACCA TATTAGTTAG ATCATATATT
   116521 ACAAAATTAC CAGTACCACC TCTAACATTT TCTAATTTTA GGTATGATGG TTTTCTATTA
   116581 AATAATTTAT TTACCTTATA GACACGGTTA TCTAAACTAA AATTATCTGA GATGAATGGT
   116641 ATAATATCAA TATTAGTTAA GCCACGTTTC ATTGCCATAT TATAATTATT ATAATCTACA
   116701 GACATGTCTC TAGGTAATAA CGTAAAGTCA CTAGCCTCTA TAGGATGACT GCTTTTAATA
   116761 GTTACAGAAA CTAATTCATC ATTTAGACCT ACACCACGAA AAACAAAACC ACCTGATGTT
   116821 GTCATAAATA TAGTTTGCTG TGCATCATAA TACCCAAAAT ACCTATCTAT ATCAAATTTT
   116881 TTAATATTAA TTTTGGCGCT TGATAGGTGG GCATTAGTCG TACCATAAAG AGTAAACTTT
   116941 GTATTATTAT CTTCGACTTC AATAATCACA TCGTCACTAG CAATAAACTT TCTAGCTAGT
   117001 TTCACTTGCA CGAATTTATT ATCATATGAC GATGATACAT ATCTAGGACA TTTGAAGAGT
   117061 TTAGTTATAG CATACTGTAC AGTATTAAGA CTTTCACCTA AAGCAGTTAA ATCACTCTTT
   117121 AGTGCATATT GGTCTGCTGT CTTACCTGCT AATTGTGCAG CATTTGTTGC ATTAGCTACA
   117181 GGTGTAGCAT TTACTATATC TTTTACTGAT TTGTCTAAAC CAGTTATAGC TTCTACGGAA
   117241 TGAGTATGGT CTAATGGTGC AACTGCCTTA CCATTAGCAT ATATAGTACC CGAGGCATTA
   117301 ATATTACCAG TTACACTGGT ATCATGTAGT TTTGCCATTA TATTACCTCC AATGAAAGAA
   117361 TTTGTTCAAA TTATAAGAGT GTTAAAAATC CATGGGTTGG TCACCCATGG ATTATAACGT
   117421 CTCTTTATTA CAAAAATCTT TTCTTAAGTA GTCTAAAGAT AACAGAAATT ATCTTGGGAA
   117481 CTATTCTTAA AAACTTAGGA TTTACAATGA TAGTTTTAGT CGTACTAAGG ATCTTACCTT
   117541 TAACTACTGC ACGTCTAAGC TGTCTATCTA ACTTTGTCAT ATAAGTCCCT CCGAAATAAA
   117601 AATATACTAT TCTTTGAATG GAAGGGATTC ACATAATCCA CACTTGTGGT ACTCAAGTTC
   117661 ATTATATACA TTAAAGTTTC TTTGTATACG AGACATATCG AATGTATAGT CTGAGAATAG
   117721 CTCTCTATAC AAGTCTAATT CTAAGTGTCT AATCTTGCAT TGTTGCCCTA GCTTATACTG
   117781 CATATTGTTG TAGTATAGGT GACTAATAGC TGGACATTCA AAACAATGTA AACACTCACA
   117841 ACCATCCTGT ATGCTACACA TGGGAAGATT ATTATACTCG CTACAAAACT TCTCTAATTT
   117901 ATATTTATCT AAACCTGAGT AAATGTCCCC TATAGATAAT GTTTGGTCAT CGTAATAGGA
   117961 ATCATCAGAG AAGTATCCAC AAGGGTATAT ATTACCATGT ATATCTATAT GCAAGAAATG
   118021 ACCAAGATGT CTACAGCTAA CACATCTTAA CTTTGTAGCA TCAGATAAGT CTGTATGTAC
   118081 ATAAGCCATA GAATCTAGAT TAGCTACAAT AGATTCAGGA AAGTCTTTAC TATCATTATA
   118141 TATATGATAT AGCTGTGGTC TTAATCTCTC TATGAACTTT GGATCTTTGT ATTCATCACA
   118201 ATCACTAAGT AAATAATATT CCCATTTAGT ACAACCATTA TCTATAGCGA ATCTATATGC
   118261 TTGATATAGT TCATCTACAG TATCTGGTGT CAAGGCAGTT CTAACTAAGA CTTTATCTCT
   118321 ATAGTCAGAC TTACCTAGCT TACGAATGAT ATCTTTAAAA TACTCATCAT CATACGAATT
   118381 ATTTTTTACT TTACGTGATT TAGATGCACT ATAAACCCCA TCCCAGGATA TCTTACAACC
   118441 CCATGGATTT AGTATACCAT CATTCCAGAG TTCTGTCAAC CCATCTATAT TGGTTCCGTT
   118501 AGAAATCGTC GTAAATTCTA CATTTACGTT CTTATAACGT TCTAGTTTCT TAAGCTTTCT
   118561 ATAGGCACTT CTAATCTTAT CACAATGAAG ACTAGATTCT CCACCAGTGA CTTTAAATTC
   118621 TAAAGTATCA CCTAATGGCA TTTTTCTTAG GAACTTAACT AATTGATCAA AATCAGTAAA
   118681 CCCATCATAT CTAGTCTTAG TATCATATTT TTGAAAACAG TATACACAGT CTAGATTACA
   118741 ATATTCAGAT ATCTTAAATG TAACCGCATC TATACGATCA TACATTACTT ATCACCCTTA
   118801 GGGTTTGGTA CAACTTCTTC AGCTGGTTCA TCATCTAAGA AAGAACTTAA GAAATCATCT
   118861 AATGGTTTAA GAATTCTATC TTCGGATGGT AATTCTAATC CAGCTTGTTC ATAAACGAAA
   118921 TACTTATATG CTTTAAGTGC TTCAGCAGAA TTATAGAACC ATAGATTGGT TCTTAACGCA
   118981 TAGTTATAGA ATATCTCCGA AGTAAGTCTA TCAGAAATCA ATAGGTCACT AGAATCCCAA
   119041 TCATATATAG AGATAAATTG CTTATCTTCT TCAGAGAGAT TATGTAATGT AAGAGTTGGG
   119101 TCATATGCAC CAAGCATTCG ACATACAAAT CTTAGTATTC CATAAAAATA TGGAATATTG
   119161 TTTTGGTTAT ATACATATAA GCCACGGAAT AGTAATTGTG GTTCTTTAAG ATTACCATCA
   119221 ATTAAGTCTA CCATCTTATT GAATAGCTCT TTACATTTAG CAAAGTCTCG TACTGAGAAA
   119281 TTAATCTCAA ATAGTTTATA CCATAATGCT AATCTAGTAA TACCATAGTT ACCGTATTGG
   119341 ACTTCGAATA GTGATTCTGG TAACTGTACA TCATCTAGCA TCTCTTTAAC TAACATATCA
   119401 TTCTCAAGTT CTTCTAGAAC TAATGTAATA CATTGTACAA AAGTATTGAT ATAGATAACG
   119461 TTTAATGCAT CTGCTGATAG ATTACCATAT CCAAAACGTA ATGTATCTAG ATATTTCTTA
   119521 ATCTTAAAGA TACATTGTGA ATCTTTAGGT AATGTCTTAG CATATACTAG TGTAGCATAT
   119581 TGGATATATG TATAATGAAT GATAGCAGAG TATTTCTCTG CATCAGACTT AGCAATATTT
   119641 TCATATAAGT TACAATACAT ACCAAGATAG TTAAAGTAAT CGTCTTTATA CTTAGACATA
   119701 TCAGCTATCT TAGATAATAC AAATAGCTTA GTTTCAAAGT CAATCTTAGT ATCATTATAA
   119761 TAGATATTGA GATAATCAGC TCTAGTTTTT CTAGGAGAGA TAGCAATATC TAGTTCAGTC
   119821 ATATATTCTG GACAATACTT TTTAACTAGG CTCTGTAAAG TCCCAGTAAA GTATTCCCAT
   119881 TTTATTTTAT TCTTAATAAA GACGTTATCA TATAGACAGA ATTCCTTGAA CGTAATTAGC
   119941 TTACGGAATT CATTCTCTCT ATACATTAAG ATATTTTCAT ATTCTTGGTC TTCTTTAATA
   120001 GCGTTATATA TACGCTCAGG TAAAAAGTCA ATCATTCGTG AGTAACCTCC TGATGGTATC
   120061 GTTCTAAATG ATCTTTATAG CTTCTAACGT AAGCTAATAG TTTTTCATAG TCATCATCAT
   120121 CTAAAGAGTC TATCCATTCT CTAATGGTAT TGTATATGAT TTCGGACATT TGGCATGTAG
   120181 CATCTAAGTG GTTTTCTCTC CACTTATCAC CAAACTGAGC ATAGCGTTCA TATCTACAAC
   120241 CACCATCACA AATACATTTG TATTTACATA TCTTACAGTC TGGAGATGTA CATGGTGCTT
   120301 GTAAGATATC CTTATCAAAC TCAGTCTCTT CTTGAGATAA TGCAGTACAG TAAGATTCTT
   120361 CACCATATGG TGTAATAACC TTATACTTAC CAACGTCACA TGAACCAAAG TTATCATCAT
   120421 CTTGTAAGAT AGCTATAATA CGGTTCATGT GTTCCATATA CATTCTCTCT AGAGTGAATG
   120481 TCTTCTTATA CTTCTCTTTG AATAGTTCTA AATATTCTGG AGCATAATAT GGTCTATGGG
   120541 CTAATACAAA CTCGCCATTG ACATTATACT TCTTCTTCCA TTCTACGAAA GTCTCATGTA
   120601 TCTCATCAAA GATTTGTATA TTCTCATTAC CAATAACGCA CTTTACATCA AACTTAGTTC
   120661 CTTGAGATAT AGCATATTGA ATATTATCAT ATACAGTCTT AGATATAGAA TTACCACAAG
   120721 TGTCTACACG ATTCTTATCA GAGAAACCGT CCCATGATAA TTGTATCTCA CTAAATGGAT
   120781 ACTTCTTATC TAATTCAATA AACTCTTTAA AATTAACTAC GGTAGATGTG ACTACTTGGA
   120841 ATTTAATCTT ACCATAATAC TTCTCTAATA CTTGCTCTAT TAGATCTATC TTGAGTAGTG
   120901 GTTCACCACC AAAGAATATA ATACGTGTAG GATTTTCTAC ACGTATTATT TCTTCAATCT
   120961 GCTCAAATGT CATACTCTTA GGGTTATCTC TGCCCTTGAT ATAACAATAC TCACATCTGT
   121021 TAGGGCAAGC CTCAGTAAGC ATTAGGTATA TTTCTTTATA ATCGTTATTC ATATATCTTA
   121081 TCTATTTTCA CAACCATTAC AATCATCATA GTTACTACGT CTAGGTATTA GGCTACCATC
   121141 TGGATTTACA CCAGCAGGTC TATCAAATGG TGCACCAGGA TACCAACCAA TATTGTCTTC
   121201 AAAATACCAA TAGTTGTCAT GTGGTTCATG CCCTAAGTAA TAAGCACCAT ACCCTTGCTG
   121261 AGCAAATACA TACCAACGCC AAATACGTCC CCATGGGTCA TAATAGTTTA ATGATTCATT
   121321 ACCATTACGA CCACGGAAAT CTGGCCAGCC TAATTTCTTA ATAATTTCAG CATGCTCATA
   121381 ACGTTCAAGC TTAGTATAAT TCAAGAAATC ATCACCTAAT TGTCTATGCT GACAAGTTAA
   121441 TTGACATGTA GACTGACAGT TTACTTGACA TCCAACCACA CAGAAACCAT TTACATCATA
   121501 AAACTTACCA TTATTCTTAA TGAAGAAGTT AGACGTATTG ATTAGATTCT CTCTTAACCG
   121561 TGCAAACCAT TCTAGCTTAA TTGGTTGATT ATAACTTTTA CCATCAGTTC TAGCTGGGAA
   121621 CTTAGTACGG CTTTCACCAT CTCTAAATGC ATCTACTAGT ATATATGGCG GTGCTTCTGC
   121681 TTTTAATCCG TTATTTAATA TATTCATAGA CAAGTCTACA GATATACCAC CATTAGTATC
   121741 AGAATTGTAA GTTCTATAAT AATCCAATAT AGATTCTAGA TTATCTTCTC TAACACCCTC
   121801 TGGGTCATTG AGTATAGAAT TTAGATTTGC TATACGTGTT CCTGAACTAT ATGGTTCTTT
   121861 ATGTGGATTA ACGAAGTTCA TCTTATTAGC ATGATCTAAG TCTATATTAT TTTCTTGGTT
   121921 TTGTCTAAAT CTATTATTGT CTTCCCAGTA TTTGTTACCT TGACGATTAG TTTGTGGATT
   121981 ATATACCAGC TGACTCATTT CAGCATATAT AGCTACACAA GTTTGGTATG ATTCTACTAG
   122041 ACCACGTACT GTAGTGTCTA CGAAATGTCT ATCAAAAGCT ATATCTACAT CAGATGGAAT
   122101 CTCTGTTGTA ATTTTATTAT CTTTCTTCAC TATATATGGG ATATCAGGGA TAGTCCATTT
   122161 ATAGCGATCG TTCATATTAA ATTCTATATC TGCCATAATT AACTATCACC TCTTATCTAT
   122221 TATCACAGCT ATGGCAATAA CCATCTGATA CATAGTAATT ACCAGCATCA TTCCAATGTG
   122281 GATCTAGTTT ATTAACCAAG TCATTTTTCC CTGTATGTAT ATTACGTACC ATCTCCCAAT
   122341 GATATTGTTT AGGGTTATCA TATGGTGCAC CAGGATACCA CTCTAGATTC ATGTTATCAT
   122401 CCGCATGATG TGTAGGACGT ATAGAGTATA TATCATTTTG ATCTGGTAAT AGATAATAAC
   122461 CGTCTCCATA ATATCTAGTA TTACGATACA TCCAACGTCT ACCCCATGGG TCATAGAAGA
   122521 ATATGTACAC ATTATGGTCA TGGTCTGGGT GGTCATAGGT TTGCCAACCA AGTTTATAAA
   122581 TGGTTTGTAA ATCTTCATTC CACTCTAAGA ATGTTTTATT TAAGAAATCA TCACCTAATT
   122641 GTCTATGCTG GCAAGTCAAT TGGCATGTAG ACTGACAGTT AACTTGGCAT CCTACAACAC
   122701 AATATCCATT TACATCATAA AACTTACCAT TATTCTTAAT GAAGAAGTTA GATGTATTAA
   122761 TTAGGTTCTC TCTTAACCGA GCAAACCATT CTAGCTTAAT TGGTTGATTA TAACTTTTAC
   122821 CATCAGTTCT AGCTGGGAAC TTAGTATTTC CATTAGCATC TCTAAATGCA TCTACAGGTT
   122881 CCATCTTAGG TGGCTCTGCA TTATCATTAC TTAAAACAAT ACGTTCAGTT ATATTAGTAG
   122941 ACCCACCACC AATACTTGGA TGATATACAC CATAGAAGTC TAGTATATTC TCTAATGTAT
   123001 TACCATCCAC TTGTGTACTA GAAGATAATA GATTATTTAG ATCTACAATA CGAGATGGAT
   123061 GTAAATGATC TCCAGAAGAT GGATTATTAA AGTTCATCTT ATTAGAGTGG TCTGTATCTA
   123121 TATTAGCTTC TTGATTTTGT TGGTATTTAG GTGTACTAGA TTCCCAATAG TTTCTGCCCT
   123181 TAGCGTCTAC AGTTGGATTA TATGACAACT GTTTCATCTC AGCATATATA GCTACGCAAG
   123241 TTTGATATGA TTCTACTAAA CCACGTACCG TAGTATCCAC AAAGTGTCTA TCAAAAGCTA
   123301 TATCTACATT ATTAGGTATC TCGGTTGTTG TTTTATTATC TTTCTTCACT ACATATGGAA
   123361 TATCAGGGAT AGTCCATCTA TAGCGGTTAT TCATATTAAA TTCTATATCT GCCATAATTA
   123421 ACTATCACCT CCTAGACTGA ATGTAAGTAA TCACGAATAA TAGCACGGAA GTCTTCCATA
   123481 GTTGCTGAGT CATCTCTAAG TTGAATTAGC TTAGGCTTAT TATTATTAAA CCATACGTCT
   123541 ACGTAATTCT TAAAAGACAA CATAGCATCT CTAGATGGTT TAGATGTAAG ATTTACGTTA
   123601 GTTACACCCT CACCAGCTAA GAATAATTCA TCAGTAAAGT CTAAGTTGAA TAAACGTAAT
   123661 TGAACTATTG AAACGAAGAC TTCTTTAATA TTAAGAAGAC GTCTAACTAT AATAGCAAAT
   123721 GCTATAATAT TGACTTTATC ATAGAATCTT AGACCATCAA ATAAGTTATC ATGATCAGCT
   123781 AATGCACTAT CTATGTATCT AAATAGTTTA AATGCCCATA AGATAAACCC ATGATAGTTG
   123841 CTAGCATTAA AACTAGTTTC CATATACATT TCATATAACC ACATAACACC TAAAGATACA
   123901 TATTTGTATT TATTGGTTAG CTTTTCATGG TCTAGATTAA TACGTTCTAA GATGATATCT
   123961 ATAGCAGTAT TAGTTAAGTC ATTATGTAAT AATCTAATAA AGTAAGCTTG GACTTCAAGC
   124021 CATATATTGT CTATTACATC AGCATCACTA TAATATGGTT TGACTTTCTC TTTGACTGTT
   124081 TTATAATGCT CTACTAATTT ATCATAAGCA GTTGTATCAA AAGTCTCATG GTTATCTTGC
   124141 ATAGTCTTAT ACAAATAGTA ACCATTCAAT TCAATATAGT TTACATGAAT ATAGCTAGGT
   124201 AATGTAGCTA GCTCTTCAGC ACTCATAGCA TTATACATAG TGACAAAATC AACTACATAT
   124261 TCAAAATGGA TACCATCAGC ATAACTATAA GTGAATAGTC TTAATAATGC ATACATCTTA
   124321 TCCTTTTTAG GTAGACTAGT ATCATTAACT ATAGTCATTA GAGTCTGTAC TGATATATCA
   124381 GATGTATAGT TCATGTATCT AACTAATTCT GGCCTATCTG CTACTTCGGA TTTGACTTTA
   124441 TTAAGATACT CAGCTAATTC CCCTGTAGTC ATAGAATTAT ACTGTGCTTC TAGTTCTTCT
   124501 CTAATGGTTT CACCATAAGT AAGTTTATCA TAAGCTGCTT GGAATTCATT AAAATCTGGG
   124561 CGAGTTTTAA TATAGTCATA TAATTCATCT GTCATAAATA TTTTCATTAC GACCACCCCC
   124621 CACAATTTTG ATTGTGGCAA GTATCATATT GACAGTTTTG ACATGCAATT TGACAAGATG
   124681 CTTGACATGA TACTTGACAA GATGTCTTAC ATAAGTCATT TTCCCAATAC TTATTTTCTA
   124741 AGTCATTGAA TGCTTTATTT AAAACGTGTA AGTTACTAAT CATAAGATTC AACGTGGCAC
   124801 CAGTATACAA GTCCCCCGGA GCCATAGCTC TAAATAAGCC ACTAGACGTT TCACGATAAT
   124861 CACCGTGCAT TATACCAACA GCACCATCAC TAGCTTTAAA AGAACCATCA GATTCATATT
   124921 TTGCACCACG TCCTACATGT ACATTAAACT TTTGTCCAGG ATATACATCT AACACTACAC
   124981 GTTTATATTC ACCTGGACCA CCAACTTTTT GGTTAATGCT GTCTTTAAAC ATACCACGTC
   125041 CTGTTGGCCC TGTTTGTGCA TCAAAATTAA GATTCCAACC AGTATCAGTT GTATAGGAAA
   125101 TATTATCTCG GTCACCACCA TTAGCTACTA TATCACCAAA TTTAGATGCT TCACCATTAG
   125161 CACCAGGTAA GTGGGATGGA ATATAGCCTA CTACTTGGTA ATTATGTGGT GCTCTATATC
   125221 TAGTTTGTCG CCAATTACCT TGACGTGGAT TATCATATCT AGTAAATGGT CCAGTATAGT
   125281 TTAATTCATC AAGAACTCTA TCTAGATGCT TATAACTTTG AGCTGGGAAA TTTCTAAAAT
   125341 CTCCTTGTTT GATATAGCGA CCCATATATT CATAGATTTC GACTTTATTT TCGACAGTAC
   125401 CACTAATAGT AAATGCACCA CCGCCAATTA AGACTACGGA TATTTTACGT ACACCTGCTG
   125461 GTACTGTATA TTCATAGCTA CCAGGAATAG TGTAAACTTT ATCTAAACCA TATGGCTCAT
   125521 CATCACCATC GGTTTTATAT GCTAAGTATA CAAACCCTTG TGTGGATTTT CTATTAGCAT
   125581 CACCGTACCA TCTTGGTGTA CCAGGACCAC CAACTACAAT AGATTGAGCA GAACCACCTT
   125641 TAACGTTTAA AACTGTAGTC ATAAAGTCAC CTGGTAACCC AGAGTTTTGT CTACCCCAGT
   125701 GCATACCAGA ACGATTAGTA TACCAATCGG TAGAAGATTC TGGTCTACCA TAGTAGCCAA
   125761 ATCTGCTTTC AAATAAAGAT ACTTGATAAC CAGTTACACC AGCTAGCAAG TTATCAATAA
   125821 AGATATTATT ACCACCGTTA ACAATGGCTT CATTAAAACT TGTGGATTCA CCACTAGCAC
   125881 CCATGGATCC ACCACCACCA CATAAACCTA GTAATACTGT CTTAGTCCCC TTAGGAGCAT
   125941 TCCAAGTAAA TCTACCAGGT GTGGTATATT TAACTACAGT ATAGCCTTCC ATTGACTCAC
   126001 TAATACCAAC TGTACTGTTT ATCAATTCAG ATGCCATACC TAATAGCATA TTCATACTAG
   126061 ATGCTTTAAG TGCTTCATCT ATAACGATAC TATCACTAAA TCGTTGTACT TCATCACCAG
   126121 CATCAACTAC ACGCCGTATA CGATTCTCCG GAGAACCAAA ACCAGATCGT ACACGTTCTA
   126181 ATGCTTTAGC TTCTTTAAGA TTGACAGCTA TTGCACTAGC TATAGCAACT AATGGTGCTT
   126241 TAGCTACTAT ATTATCTTTG GTTCTGTCTA TTTTATCGGG AATACTGTAT TCAACAGTAT
   126301 TCCCTCTTTT TACTTGTGTT GGCATGTAAA ATTAATCCTC CACAAACTCA ACTTTTTTAC
   126361 CAACCAATGC TGCAATAATA GCATTCACAG TCATCAGTTC ATGTTTAAAA TATGTATCAA
   126421 AACTAGGTAA TACATTACCC TTATTATTTA GATTCTCATA CTTCTCAACG AAATGATTTA
   126481 ATCTTACACC AAACTCTCTA TCAGTAATAC TAATAGTCTT AACTTTCTCA TCATAGTACT
   126541 TCTTGACTTT GAGGTTTTCA ATTAAGACAT TTAGTTGTCT AGAACGGATA TTAGTTGCTT
   126601 CAAGTAACTT ATCTTGATAA GCTTTAATAA TTTCTACAAA GGCTTTCTGT AAAGTACAGT
   126661 AGCCAATAGT TGGTTCATTA AACTTACCAT TCTTAGTATA GTTCTCATAA GGACAACCAG
   126721 ACTTACAGAT GGAAATAGCC TCACATCCCT TACAGCGTTC TAGTTCATAT GTAGCAACCA
   126781 TAGGCTTAGG GTCAACCTTA GTTTCATCTA CACCGGTATA GAAGTTGCCA ATCTTACCAG
   126841 CAATCAAATC TGCGTTATCT GTAGTCGGAT AATCTGGGCA AGGCCAAATA TCTCCTTTCC
   126901 AGTCTACAAT AACCCATCTA GGATTGCCAA TATTGCACAT GGAAGTATCT TCTTTGATAG
   126961 GTTCTAATGC TAAGTTTAAT GCTTGGTCTA CTTTATATAG AGAGATATTA CGTTTATTAG
   127021 TTTCATCATT CAAGATATTG ATATACATAT CAAGAATCTT CTCATAGTTA TCTTTATAAT
   127081 CTTGAATAGA TTGAGCATCC CATTCTAAGT CAGATGCTGG TACATTGGCA ATATTATTAA
   127141 TACCTAAGTC TACTAGCATC TTAACTGATT CATACATATA CTTAGCTGTA TCTGGAGCAA
   127201 CCGTCATACG TGCTTCAATA AGATATCCTA AGTCTCTATC AATAAGCTTT TTCATATTCT
   127261 CGATAACTTT ATCGAAACTA TTACATCTAT GCTTATCATG AACCTCTTTA ATACCATCTA
   127321 CAGATACTAA TACAGGGATA GATAACTCAT CTATATAGTC AATCATTTCA TCAGTAAGTA
   127381 AAGTCAGGTT AGTTGTTGCA GTAATACGAA TCTTAAGATT ATTCTCTAAG ACATAATCAC
   127441 ATACAGCTTT AAATGTATCC CAATTCATTA ATGGTTCTCC ACCAAACATG TTTAAAGTGA
   127501 ATATACCAGC CATTGGGTCT ACTGGGTTAT ATGTGGCTTT AAGAATGTCT AATGCCATTT
   127561 CTTTTGGCAT ATAATCTTTA CCCTTATTAG ATTCAAAGCA GTAGCTACAG GCTAAGTTAC
   127621 AATCATTAGT CAGTAGCATT GTTACAGCTT GTGGTTTGCT GTACACTGTT GTAAAGTTTT
   127681 CCATTGTTTC CTCCGAGAAT CATTCTAAAT CTTTCATATA GTTTTCTCAA CTTTTCAGGA
   127741 GGCTCTTTGC GTTCACAAAT ATAATCTCTA CCATATGCTG TCATAAAAGA CTTAACGGTT
   127801 GGCCTATTTC CGTCAGTAAT AGTATAGGTT CTTTTAAGTT TATTATAAAG ACTATTCATA
   127861 ATACTAGTGG ACTCTACAAT ATTCTTTTTA ATCTTCTTAT TGTAGATTCC AGCTGTATTG
   127921 TATTTCCAGT CTTCCATAAA CTCTCTTGCG ACTTCAGCAA TAGCTCTATT TAGTTGACAT
   127981 ATATTTTGAT GCGGATATTT AGAATCGAAT GTAGCAATAT CACTACAGGA TTGACATACA
   128041 TTCTTAGCTA CACATCCACG ACATTTTGGA TGGCTATGGA TATCAATAGT ATCAGGAAAT
   128101 ACTAATTGGT TGCTGTATAC ATTACCAATA TACCTAACAC CATTAACCAA TGCCAATCTA
   128161 TTAGCATATA ACTTACCATA TGGTGATACA TATAGTTGTC CAGATGTAAA GAAGTTACTA
   128221 TCAGTAGATG TATCCTTATA GTCTGGTACT ATGTAATCTA AATATGATAT AAGATATAAT
   128281 GCATCAAATC TATTCTTAGT AAACTTGAAA TATTGCTCAT AAGCATACTT AGTAGCTTTC
   128341 TTTAGAGATG TCTTAAACTT ACCAGTTATA TCTATAGACT CTGCTGGCTC AAATAAGATA
   128401 CTCTTTATCC CAAGCTTACT AATAAAATCA AAGTTATCTT CAAAGTATTT AATAGTATCT
   128461 TCCATCAATG TCATATGGAT AGTTACATGT GTCTTAAGTA TATTAAGTTC ACGTAAACAA
   128521 GTTAGTCCAC GTATAGCTTC TTTATACCCA GTACGATGTT TACTATTATG GTCTACTTCA
   128581 CCATCAAGAT AACCTACTAC ATCTATAGCA TTAGCTTTAA TAACTTTAGC TTTAGCTAAT
   128641 GTCATCAAAG TTAGATTCGT ATATAGTTTG TATCTACATA TTACATTATT GGCTTTTAGT
   128701 TTATCTATAA TATAGACAAT CTTATCCCAA CACATCAAAG GTTCTCCACC TTTGAATGTA
   128761 ATGGTATATA CACGTCTATA ATCCTTAAAG ATCTTAGTAA TCTTCTCTAT CATAGCATCT
   128821 ATCACCCTGG TAGACATATA TTGTCTACCC TTAGGTGGTA GATAGTCACA ATCAATATTA
   128881 TTATCATTAG TAAGATAGAA TGCTATTTCT CTTACATCAT TCCCTATTTC TTTAAACTCT
   128941 AAAAACATTT CTTTCCTAAA ATTCCCCTTA AAGTTACTGA CTCTATATTA TTAATGAACT
   129001 TATACTATAC TTATCTTCCC CAAGAAGATG ATTCTCTTTT AACCTAGACA TTGCAACACT
   129061 TCCGAATTTA TTACGTAGTA TCCAATTATG AATACGTAAT GCAACTCGAT ACTTGGCTTT
   129121 AATCAATTTA CATTTATCAT CAGCAACTAA ATTATAGTCT CTTGTTGATG ATAGCATATT
   129181 TTCCATAGCG CATGGTAAAC ACATACTCTT GGCTTCACAA TTGATACAGT CATTCTTAGC
   129241 GTTTGCCGTA GTACAAGGGT ATTTGTCTCC AATATTTCGA TTATAAGCTA TACCGTATCT
   129301 TACATTACCA ATTACAGTAT CTGAATATAC TTTAGAAGAA TATTCTTTAA AATCTGAATT
   129361 TGGGACAATA GAGCATCCGA ATAATACCCC ATCAGTATCT ACTACAATAC CTCTATTGGT
   129421 TTTAAAATGA CATGGTTGTC TAGGTTTGAA GTCCTGATTT ATGTGTTCCA TCATTATGAA
   129481 GTTTCTCATA TACTTAGGAA TAACTGCTAA TCCATATTCT ACATACTTAA GAATAAGTAT
   129541 AGCAGTTCTA TACATAGATT CCTCATAAGT AGCTAACTCT TCATCAGTTA TACCACCAGC
   129601 TAAGACAGCT GCAAATGTAA CTTCAGGAAT GCCTAAGTTT AGTACACTTC TTACATGCTC
   129661 TTCTATACTA CCAAAATAAT TATTTGGGAA TGTAAGTCTA GCAGTAATGT CTCTACAAAG
   129721 ACCATGGTCA TATAACTTAT GTAATCCCTC TATAGTTTTA TCGTAAGAAT TATTACGTTC
   129781 GTAATTGTGT TTCTCTGGTG TACCATCTAT AGATATATTG ATATGGACAT TATACTTTCT
   129841 AAAGTATTCA GCTATCTCAT CTGTTATAAG TGTACCATTA GTGGATACCA TAAAGTATAG
   129901 TTTCTTTTCG GTTAGACCTA AATCATCCAT TAGGTCTAAA CCATATTTCA TTATCGGCCA
   129961 GTTTACTAAT GGCTCACCAC CAAAGAAATC TATTAAAACT GGGACATCAG GATTAGTGTC
   130021 ACATAAGAAG TCTATAAAAG ATTCCATAAC TTCTTTAGAC ATATTCTTAT TCTTCTTATC
   130081 ATCCTGATAG CAGTACCTAC AACTAAGATT ACACCCTGTT GACATCATTA GTTGCACGTT
   130141 AGTTAGATTG TAGAAAGTCT CCTCTAAAGG ACTTATGCAA CAGCGCAACG AGTCATTCTC
   130201 CATTGATTAT TTACGTAGAA GTAAACTGTC AAGTTTGTAG TATTGAACCA GATTTCTTTA
   130261 TTATTTTCAG GGTTAGCTGG AGCAGTACCA TCAATAGTTA CACGAATACC ACCAACACGT
   130321 TTAGCATTTT CCGCTAAGTC TGCATTAGTT GCACGGTCAG CTACAGTAGC TCTATCTGCT
   130381 AAAGTTGCAC GGTCAGCATT CAAAGCTTTA TTTGCAGTAT CAGAGAAAGA GATACCAGAT
   130441 GGTTTATCAA TAAGATCATT ATAAGAACCA GTGAAAGCAA TACGTGATAA TGTACGTTTA
   130501 AAGTTTTCGA ATTCAGTCTT ATCTAATTTA GATTTGACTA CATCCATCAA AGTTACACCT
   130561 TGACCACCGA AGTCACCTAA AAGACCATTT ACATAGTTCT TAGCCCATGT ATTTGCATCT
   130621 TGTAATGTAG CATTCCATTT AGCACGTTCA TCGTTTGTGA TATGACGTGC ATTATCATTA
   130681 ATATGATTAT TAAGAATTGT AATATTGGCC TTACCATCAA GCATCGCCTG TAAACTAGGT
   130741 GCCAGCTCCT GATAAGAGAC TTTATTTTCT TTATTAAAAT TAGAGTCCAT TTATTATACC
   130801 TCCGTAAAAA CCCCATTTTG GGGTAGAATA GTTAGAATTA CATAGATGTT TTTGGTGACA
   130861 TAAAGTATTG ACTTTACATA ATAGTAAACC GTAAGGAGGT AATAACGATA TGAAACGTAC
   130921 ATCTAATAGA ATTACTAATG CTAAAGATAT AGATTATATC TTATCTATAG ATCAAGATAT
   130981 GGGTGCTAAG ACTTCTACAG TAATTGGCAT GTTTGGTGAA TTTAATGGTA AACGTAGATT
   131041 CAATACATAT GATTTAGTTA CTATTCCAGC TGGTTCATAT GGACCAGAAG GAAAAAAGAA
   131101 TAAGAATGCT TTTGTTACAA CTGTAGGGCT ATGGGTATTC AATAGAGTAT TCATTGAGAA
   131161 AGACTTGTTT GATATGTTTG GGTATATCAA TAAACCAATT ACCAAGAAGA TGGTTGGTAA
   131221 TATTATGCAA GAGATCTCAT ATGCTATTCT AGAGAATAGA AAGACTCTTA AAGTTATGCA
   131281 AGACTTTGTT ATGAAAGGTC AAAAGTTCAT GCCTTATGTA AATATATTGT CTACTAGTTA
   131341 TAGTATGAAG CTATTGACTA TCACTACAAA GATCAATAAG GCTAAAGAAG AACTTATTAA
   131401 GAAATACCGT AAAGAATTAG ATGCTAAAGA CCCTAAGATT GTATTAAAGA TCCAAGAAGA
   131461 ATTATTAGAT TTGGCTGAAG AGATTCTTAA AGATGACCCA GCTATGGATA CTTATAATAG
   131521 TGGCGCTAAG TCTAATATGA GTAACCATTT CAAAAACATG TTTGTTGTTC GTGGTATTAC
   131581 TAAAAACCCA GATCCAACTA AGGGTTATAA TATCATCATG TCTAACTATA TGACAGGTAT
   131641 ATCTAAAGAA GACTATGCAG ACTTTGCTAA CTCACTAGCC GAAGGCCCTT ACTCTCGTGC
   131701 TAGCCGTACA GAAGTCGGTG GCTATTGGGA AAAACTATTA TTGCCTGCAT GTCAGCATAT
   131761 TCAGACATTA GATAAGGGTA GTGACTGTGG TACTAAACGT ACTATTACAA TCACTCTAAA
   131821 TAAAGACAAT ATAAAAGAGT ACATCTATTG TTTCATGAAA GAAGGAAATA AACTAGTAGA
   131881 GTTGACTTCT GAGAATATGA ATCAATATAT TGGTAAAACA GTACAGTTCA GATTTGCTTC
   131941 TTTATGTGAA GCAGAGAATG GTGTTTGTAA TGCATGTGCT GGTAATATCT TCTATCGTCT
   132001 AGGGGTAAAG AATATTGGTG CAGCTGCTCC ACAAATAGCA TCTAAACTTA AGAACGTTGC
   132061 CATGAAAGCA TTCCATGATA GCCAAGTAAG AATGGTGGAA ATGGATCCTA TGGAAGCGTT
   132121 TGGTTTAAAA TAATACACAT ATAACACAAA AAATAATACA CGGGCAGGTG GTGTGACCCA
   132181 CCCATGTATT ATTAATCAGT ATTAGATCTT ATCTAAATCA ATAGTAAGAC TAATACCGTG
   132241 TTGGAGCAAG TAAGCTTCAG CTTTTTTAGC TTCGGCTAAA CTTACACCGT TATTACCATA
   132301 GACATAATCA TAGATTATAT CTTGGCAATA GCAGATCATC CAACCAACAT TGGCTGAACG
   132361 CTCCGCTAAT TGGTTAGCGT AGTTACCTAC GCATCCCGGA TTCGCCATAG GAGTCACCTC
   132421 CTTTCGGCAA GTAGGATAAT ATCCTACAAG TGTATGGGTA AACTTAGATA CAGCTATATT
   132481 ATGGATAGCT GTATCTACCA TACACATTTA TAGTATACAA TCGTAAGTAT TAACTTTTAC
   132541 TATAAAAAAT AATACCCAGT ATAGTCATTG ACTATACTGG GATTTCTTGT TACTAGTTAT
   132601 TTAAAACTAT AGTGTCATAT AGAAATTCTA ATGTTTCAGA CATACCATAT TTAATCAACG
   132661 GTGATAAAAT ATGAATAGTG ACTAAATCGG TATATAAAAT TTTATATGTA GTATTGTGTA
   132721 CACCATCATT CTTTCTAGCT GAGTTGAATA ATGTATTTAT ATACTTATCA GCATCTGGGT
   132781 CTAAATGCTC AGTTACACTA AAGCATACAG TATGATCTAA AAGTTTGCCT TTGTATTTGC
   132841 TATATAATTG AGTGTATGTA AGAGTTTTAA TATCATGATT ATATGATAAA GCTGTACTAA
   132901 ATTTACATTC TTTATCATAT GGTTTTTTAT CATCATCAGC CCAATCAGTT TCGTATAATA
   132961 CACGAAATGC ATTAATGGTA TCTAATTTAG GGCAGAAATG TTTTGCGCTT CTACGTACTG
   133021 TTATTGATAC ACTATATTCT TCATCATCTT CAGTTTTATC TGAAAGAACG GCTCTAGTGA
   133081 GTGATACTTC TGGATTAAAG TCATCACGAC GTTCATTAAT AAAAACTTGT TTCTTGGCAT
   133141 AGCAACCAAC TTCAGAATTT AATAAGTTTT TAAGCTTTTC ACTAAACTTT TCAATACCAT
   133201 ATCCATGTAA TAATGTATCT GTGTCCAACA TGGTAAACCT CCTAAAAAAT ATACCAGGTA
   133261 TAGGAAATTC CTATACCTGG ATTTTACTTA TTTCCTATAT ATAGATTCGT AAAAATCATG
   133321 TTTATATCTA CAGTCAAAGT GAATACTAGC ATATACCAGT AGGGATACTA AGGCTGTAGA
   133381 CGATAAACCT ATTATAAAAA TATCTGTCAT TCTATTTACT CCTATTTGTA TATGATTAAG
   133441 ATACAAATAT GTTAGTAAAT TTTAATAGAA CTCATATTCA AACCCTTTAA AATAGTCAAT
   133501 TAGACTATCT TTGATTTTGA GGATATCTTC TGGTGTTACG AATCCAGATA AATCTATACT
   133561 ATAGATTTTT ATATCGTCAT AAAATAGATA TGCTGTTGGT GCATAGTGAT TATTGGTTTC
   133621 ATATATTTCG TCAAACTCAA TAGTATCAGG CAATGCACAT AATGTATTAG TTTTGACTTC
   133681 TACATCACCA TATCTTTCAT ATGTATCTGA ATGTAAAATC AATAGCATAT CTTTTAATGA
   133741 TTCTACTGTA TCTTTATTAA GATCAGCATC AAATACATTA ATTTCAATAT TAGAGCCTAA
   133801 GCAATATTCT TTATCAGTAA TATGCATAGC TCCTGTGGAA TATGTGATAC CTACATGACC
   133861 ATTACCATCT AAGTATACTG AAGTGGATTG TGTTCTAGCT AATCCTTTCT CGAATACTAT
   133921 ATCAGCAACG GTCTTATATA TACCATCATA TGTTTCTCTA TCAGTCATAT CATTTCACCT
   133981 CGAAGAAATC TAAAATTATC CATAGTCATA TTAGACTCTA TGATTGTATC CATTATATCA
   134041 GCCATTTGAT ATTCGTCATA GTAATTATCA AACGTAATAG TGTCGTTTCT AGTATTGATT
   134101 TCTACATTGA TAAATTTGTC ATCATACATC GTAGTCAGCT TTACTATCTC ACTATTATAT
   134161 CCTTTAACTA CAGTATCGAA TATCTCCATC ATACAACAGA TAAGCTCTTC TTCCATACAA
   134221 ATATCGGGAT ACATCGCTTC TTCTATACCA ATAGTATTCC CGAAATCATC ATATCGAGTG
   134281 AGGGTGACTA ACTCACCCTC TAACTCAAAA TGTAACACAG ATTTCATATT AGCCTCGATA
   134341 CATATCATCC AAAGTATTAA TTACTTCTTC AATACCGATA TACTTATCGT GTAATACGAC
   134401 TAAGCCAATA TCTTTAGCAT AGTTAATAGT CACAACTTTA CCATTCAACT TACGTTGAGA
   134461 TAATTCACGA CATAATGCTT TAAACATATC AGCTACTGCA GGTTCTGTCT CAATAACGTA
   134521 TTGGGATACA ATAGTTATAA ACTTATTGTC TGTATCCACA AGACTAATAG AACGTGAAAT
   134581 GTTTAATGCC GGTTTCATAG ATTCATCTTC ATAGTATTTA TAACTAAGAT CTGTATCTAC
   134641 AGTAATACCA AGCAACTTAT CATCATGACC TACTTTAGAT AAAGCATCAA GAATAACTTT
   134701 TCTAGTATCA CTTAATGAAG TTACTTCTAT ATCTTTAGAG AATAAGCATA CTCTGGCATT
   134761 ACCTTTAGTG ATATAATACT TATTAGGTAT ATTATTATCA TTGATTCGGA AATCAACTTC
   134821 ATTAGTTGCG TCTAATAAGT CAATCATCTT ATCACGAAGA AACTTATCGT TATAAGTAGA
   134881 AAGATTGTCG AAAGTCAATA CTTCACGTGG TTCTTCGTTA ATGAGTTCTT CTAATGGTGG
   134941 TGTTTGTACA GCAACTTCTT CTACAGTTTC TTCTTCTGCA GATTCTGCTA CTGTAGTTAG
   135001 TTCCTCTTTA GGTGTTTCGA TATCTGCAAT CTCTTCAATT GATTGCACTT TAATACCTTT
   135061 GCTTTTTCTA GCCATTACTG TCTCTCCTTA AATAAGTGAA TTCACGATAT CGTTAATGAT
   135121 ATCGAAAGTA TCTTCTACAT CATATACAGT AAATCTGTAT GTAATATTAC CGTCATCGTT
   135181 ATATGGCATT ACAGTAAAAG CTGTGTCACC GCCATAGTTT TCTAATTTAC TAAAGATTTC
   135241 AGTATTAGTT AGATCACTAA ATACTTGTAG CTTATAGTGC AAGTCTGTAT TGATTTGGAC
   135301 ACCATAGTCA CCAATACCAT CAGTGATACA ATCCCAATGA CTAAGACCAA ACTTAATGAC
   135361 TTTATTCTCT CTATCGTATA CGATATCTAA AGTCCCTGCA GTAAGATTAT CCAAAGCATC
   135421 ATACAGTGTG ATTGATTCAT CTTTATCAGT AGTTATCACA TGTTTAGATA TGTCTACTAC
   135481 GTCTAAGATA TTTACACCTA GACCTTTAAC ATAATCTTCA GCTAAGTCAT CTCTATTTAT
   135541 AAACTCATAT TCTGCCTTAT CATAGTAATC CATTAAGTCT TCTTGACAAG ATTCTTTTAC
   135601 TCTGACTTCA ACAGACATAT TCTCTTTATT GATATAGAGA TAGTTTGTGG ATTTGATGTC
   135661 TGGTGCGAAT TCTATATTCA CACTATTGAC AATCATAGTT TTAACTTCAC TCAATTTCTC
   135721 TTTGAAATCA AACATGGTTA TCCTCCTGAT TAAATAAGAC GTCTAGCAAT ATTACTTGTA
   135781 TTACTATTTA CATATGATAG TATTTGGTTA GCTTCGGCTT CAGAACGCAT TTTATCAATT
   135841 ACAAATTTAC CATAGCTTCT AGTACAATCT ATAGCACTAT AGTTTATACA TGTACCATGA
   135901 AACTCATACG GCAAAGCTAA TAATTCATCT ATAATATCTT TAGCCGAAGT ATGTGTATAT
   135961 ACATTAGTAG AATCTTCTAT ATACATAGAA TAGGTGTCTA AGTCTTTACC CATTTCGACT
   136021 TCTGATTTCA ATGTAGCAGA ATATAGTTTA CTATTTACTT CATATTCAAT AGAATGGTGT
   136081 AACTTACGGC TACATAGGGT ATTCATAACA GATCCGACTT TTTTATTTTT AACCTGGATC
   136141 ATATTCATAA ACTCATTATA TGAATCACTA AATATCAAGG TATCTGTGTA TTCATCATCT
   136201 ACTATAAAAG ATGATGTGTT ATGTCCATCA GCAATCACAT ATTTTTTATC ATCATAGATG
   136261 CGAATTTTAG ATGATGTAAT ATCATCTACA GCAACACCAT TCATTTCTAA TAATTCGAAT
   136321 GGTCTTATCA TCATACTAGA CAAAATAATA TTTGGACCAG TTGAACTGTA TTCAGAAGTC
   136381 GTGCTGTTAT TAATATATAT TGATGAGTTA ACTACTAGTG CATCTTCACC TACATATACC
   136441 GATTCTTTTC TAGTTACCAG TTTTTGTGGT ATTATAGATG CAGCTATACG TCTAACAAAC
   136501 GCTTTATTAT CTTTTATACT GACTGTCATA TTACCATTCC TCGGATTCTA ATAACGCATT
   136561 GACTGCTTCA TCTACAAATG CAAAACCAGC ATTCTCTAAT GTGATTTTAT CAGAGAAGTC
   136621 ATCATGTTTC CAGTTAAAGA AGACTGGTCC ACGTGGTTTA ATTTTACTAA TGATGATTTT
   136681 AGGGTTAAAG TACCCATTAA CTGGAACGAA TGTATCAAAA GTAACTGTAT ATCTAAACAT
   136741 AGGTTTACCT TTGGAGTTCG TTGCCAATAC TTTAGCAGAT GCACGGCAAC TTACTTTCAA
   136801 TAGTGTCTTG TGATCTGTGT CTTGACTGAT GCAAAATTCA CCAGTATTAG CTGCAGCTAA
   136861 GATGTCTTCT AGTGTAGTGC TCTTATAGAC TTCTGTAGTT ACATCTACTT TCTCTTTTTC
   136921 TTTAACTTTG ATTAATGGTG TAATGAAACC ATCTTCAGTT TCATACTCAT TAGTCCATAC
   136981 AGTAACAAGT GTGTTACCTT TCTTAGCTGA GTAAACAGCT GTTCTTTTAG AACTGCAATT
   137041 CAAATCATAA GACGCAAAGT CAAATGTTCT GAATTGACCA ATTAGTTCTC TTAAATTAAA
   137101 TTTTTGCTTT TCCATAGTAA TTGTTCCTCC TTAACTATAA AACAAATTTA CTATAATTAC
   137161 TACACAGTTA TAATATATAT CCAAAATTAT ATTTCATTGT ATTGAGACAG TAGATAACCC
   137221 ATATAGGCAT TGCCTATATG GGTATCCAAA AAAGTTTTAG TAATATTGTA GTAAAAAGAG
   137281 ATATTCTCAG GATCCGTGTT CATCCCAAGT CTATATTATT TTGTTGATTA GTTATAATAA
   137341 ATCAGCATAT AATCGAATGG GATTTTAGCA TCCCCTGCAC CAGAGCAGTA TACGATACAT
   137401 GCTGTATTAG TTTTCTTAAC CCATACTTCA CCAATCAAAC CATTAGGGTT TGCTGTTGGA
   137461 GTAATAGCTA CAGAGAAAGA TGTATTCTCA AAGCTATGTG GGATAATAGT ACCAGTTCTA
   137521 CCATTGAACT CTGCTGTACC TAATAGAATT GCTTTAGAGT CTTTCTTATC AGCAAGAGAT
   137581 TGTCTTTCTT GGTCAGTAAA GAATCTATTA TTAGGATCTT GAGCAATGAT AGTTGGTGGT
   137641 AATTGTGCTG GGAGCTTATA TTTATTAGCA CCCTCTTCGA TGGAATCTAA TTTAGCTTTA
   137701 TCTTCTTTAG ACATACCACC ATTAGAAGTA GCTGTAGCTA AAGAGCCATC TAATTTATTA
   137761 TTCCATGCTA AGATTTGTTC ATCAGTTACA AATCTATGAC TAGCGTCTTC TAAGATAATA
   137821 GAAGGATCAT GTGTTTGTGG ATGAATATAA TAGTTGGCAT TCATATCTAC AGAGTTAAGT
   137881 TTAATCTTAT CTTCTTTAGA CATAATACCA TTTACATTTG GTGTAACTAA GTTATTACTT
   137941 GCTTTATTAG ACCAATTAGT CTTTTCTTCC AATGTAACGA ATAAATGATC ATTATCGGTT
   138001 TCAATAATAG TTGGATCTAA TTTGCTAGGC ATACTAAAGT TAGTTGCACC TGTTTCAATA
   138061 TTGTCTAATT TATATTTATC TTCTTTAGAC ATAAGGCCTG CATATTGATA AGTAGCATTT
   138121 CTATCTTCAG CCTTAGCTGA CCAGAATGCT TTCTCCTTAT CAGATACGTG TCTTGTAGAT
   138181 GGATTATTAG GGTGCACATA GTTATTAGCA CCCATTTCTA CTGTATCCAA TTTGGCTTTG
   138241 TCTTCTTTAG ACATAAGACC ATCTACTGCA GCTGTAGCCA TAGGTACAGC ATTACTAGAA
   138301 ATAGGAATCC AGTTTTCACC ATCATAACGG AATGTAATAT TAGTATCATT TACAGATACT
   138361 GTCCAACCAC GCTGAGGAGA TGGATACATA ATATCAATCT CACTAAAAGT ATCTACAGCT
   138421 TCTTTCCAAG TATTATTAGA TTCTAGCTGT ACAAACTTAT TATCAATCTC AGCTTTAGTA
   138481 TACTTATCAT CCCAAGACAA TCTATCACTA TTAGAAACGT GAATAGATTT GGTAGCCATA
   138541 TGTCTATTAA AAGATGCAGC AGCCATATTA ACTTTAGCTT GTGCACCTTC AGGGGTTTCT
   138601 TTGGCATCCC AATTAGCCCG GTCAGTTGGG CTAATATGTG AGGATGCGTC TACTAAGTGG
   138661 TTATTAAGAT CTGTATGATC TTGTGTAATA AACTTCTTTT CTTCTCTAGT TACATGGATA
   138721 CCATCATTAG CTAAGTGACT AACGATATTG GCATTGTTTA GCGTTGCTGC TTTAATCTGC
   138781 TGGGCATTTA AACCAGTATC TTCTACTAAT CTACCTGTAG TATCAGAATA CTGTAACAGA
   138841 TTACCAGAGG TAACTAAATC AGTTTTGTTT TTCAGTCTAT TAAGTAATTG GGGTTTAGAC
   138901 ATGAAAGAAC TTCCTCCTTA TTCTTTTTCC TTTTTAGCTT GAAAGAAAAG ATAGCTAATT
   138961 AATACAGATA CTGATAAGTA ATCTGCTAGC TCTTCAAGTT CAGTGAAGTA GTCTTTAAGT
   139021 TCTTCACTTT TTAACCTATG GTCAAATTCA AAATCTGCAC TTAGAAAACC AACTGGTTTT
   139081 TCATCCAGTT GGTTAGAGGA GTCATATATA GTAACTACGA TAGTAGTTCT ATTATCATTC
   139141 TCTCTATAGA AGAAGTTTGC CATGACTCTA TCAATAACGT TTTCATCATC AGGATACAAT
   139201 ACTGTAATCT GATGGTTATT GATACGCTTA AATAAGTCAC TAGCTAAGTT AATAGGTACA
   139261 CCTTTGTGAG TCATAAGTAG ACTGGTTGCC CCTTTGTGTC TATCTATATA TTCACAAATA
   139321 CAAGTAGTCT TTAAGAAAGG TATATTATTA ACCGAATGCT CACCATTATG AAACATATAC
   139381 ACACAAATAC GTTCAGCTCC AAGGGTATCA GCAGTCTCTT TGAGTCTGTG TTTGATTAGT
   139441 GTATTTGTTT TGGTATATGT CTCATTTAGT TTATTTAATG TATATGGGTG CTGATTCATA
   139501 TCATCAATCA TAGTATTAAT CATTCTAGCT TCTTCAGATT GTGCTGATTT ATCAGAAGGC
   139561 TTAGCTGATT CTTCTCTTCT TGATAATTGT AGAATTGCTC GGGTATTGGT ATGGTTGGAG
   139621 TAGATTACAT ATGCCACTAG CAGGATTAGA ATAAATTCTA TAGCACCGAT ATCCTTAACC
   139681 ATAGAAAGTA CACCAGTAGC ACCTTCAAAG TCCACTTCAT CACCACCTTT AATAAAAATA
   139741 AAGACTTATT TTTATGTTTC ACCTAATTGA CCTATTTCTT TGCCTTGTGG ATTGCATATC
   139801 CTACACCAGC AGTACCTAAA ACTACACCAG CTATCTTGTA ATTTCTGTTT TCATGTTTAA
   139861 GTTTCTTGAT ATCATCACGT AGCTCTTGTT CGACTTTATC TCTCATTAAG TCATGAGCAG
   139921 CAATTTGTCT ATTAGCTATA TCAGTTACGT CAATAACAAC TTCGTCTTTT TGTTTAATTT
   139981 CTACTGTACC ATCTTCCTTG GCTACACTAG ATGCCGCAGA AGATTGTAAG GGTGTACTGA
   140041 AAGTTTCTCC ATTATATCTG ATACTGGCAG TCTTTTCTTT ATTGACTACT ACATCAGGAT
   140101 CTTCTGGTGA AGTCTTCTCA ATATATCTTA TAGTATCTGT ATTATTATTA GTAATGGTTT
   140161 CTTTTACTGG CTTATTATTA CGTAAGTCAT CAATAGCAGC CATTACTAGT TTATTCTCTT
   140221 TAGCTAACTC TTTATTGTAT TCTGTAGTCT TAGTTACGTT ATCAAGAATC TCTCTATAAC
   140281 GATTAGCTTC TACATTAGCT TCATGCTTAA AATACAATAT AGTCAGTAAA GAAATTAAGA
   140341 TAATCACGAT AAAAGCAATA ATAATCTTCA AGTGAGCTTT CACTTGATTG ATTAAATAGT
   140401 TCATAAACAC TAACCCTCCG GTTGATTAAA AATTATACTT TTACTAGCGT TACTCCATAA
   140461 CTAGCAAGTC TAGTTTTTAA ACTGTCAAAC TTTTCCATTC TATCGTATGG ATCGGCCTTT
   140521 GACACCTGAA TAGTAAATGT ACTATTAGGA ACCTTGTTTT CTGCAATAGT AATTAAGTTA
   140581 TTTTCGTTTA AATCTACACT ATATGGATAG TAGATTGATT TGCCCAAACC TCGAATAATC
   140641 AACTGTCTAT ATGGATTTAA ACGTTCATAA CGTAATTTAT CATAGACCCC ATTAATCTCT
   140701 GCTGAGTTAC TAAAAGCTAT ACCTCTATTA CTTATAGTCA CATCAACAAT AGGTCTATGA
   140761 TTATTACACT TGATATGGTC TAATACATCG CTAAATCTAA CTTGGTTACC ATTATCTATA
   140821 TTATAGTAAT CATAACTTAG TTGTTTAGCA TAATTTAGTT TTAGTCCTGT AGATGATGCT
   140881 TTGATGATAT AATTTACAGT CATCATAGCT GGTGCCATAT CATCACCAGC TGATACTACA
   140941 GCACCACTAT CATACATAGT TAAATATGTT TCCCCGTAAT TTGATGATGG ATCTGGTATT
   141001 AGGAATTTAT CATTACCATC ATCATTCTTT ACGTGAATCT CACCAGTATC TTGCCTGGAA
   141061 TTAAACTCAT TAGGACCAGG GTTCCACTGT ATAGCACCAG ATGCTACTTG GAATGTACCA
   141121 CGGATATATT TAGTAATCCA TTCAGCAACG TTACCAGATA GCGTTCTATT ATTATTTACT
   141181 GATACAGTAA TAGCTCTATT AAAAGTCGGC ATATATAACT TATCATCTTT TAGTACAAAC
   141241 TTAGCATTGT AGTACTTATT TTCCATCATA TTATTCCAGT TCTCTAATAG ACCATTAGTG
   141301 TTAGCATATT CAATAAGCTC TGGTACTAAT GATTTTTGTA CAGCCATACC ATTCATAGGC
   141361 AAATATCCAT CAGGTATATT AGAACCTAAC CAGAATAGTA TAGTGCCAAC AGGTACACCA
   141421 TCATCTTGAA TGTATCTAGT TGGTATTTTC CCATTTACTA GTTTTATAGT ATTGGTTGAA
   141481 TTGACTAGTG AATAGCTTGT TAATGATGAT GCGGTACGTT TATATATTAC GATATCATTA
   141541 TTTAACCCAT AATGTATAGA CTTAGATGTA CCATCTTGAG CAAATAATGA ATCATCGTCT
   141601 GTGGATATAG CTATAGATTT ATCGAATGCT TTATCCAATC TATAATCATT AAAGTTTTTA
   141661 AATGTAACTG GTGTTCCATC ATATACATCA CTATTAGGAT TTATTGTTAC ATTATCCCCA
   141721 AATACTTGAT TGGATGCACG TACAAATTCA CCAAAGATTG TATCTTTAAG CTTAGTTGCA
   141781 TTCTCTACAG TACAATCTAA GAACGTTGGG TTGCTACCAT ATATTACATG CCCAGAATCA
   141841 TCTGATATAG TAGATATATA CGTACCAGCA TTAGATTGTA TATATTTAGG GTGAGTATAG
   141901 TTATTAGCAC CATTCTCTAT AGAGTTTAGT TTCTCTTTAT CTTCTTTAGA TAGTAACCCA
   141961 TTCAAATCTA TATTGGCTTT ATACAATACA GTATTAGCTG CTTTATTCCA TACATCACGT
   142021 TCGTTTTCAG ATGTATGCAT ATTTTGGTTA TACATATGAG CATAGCCATC ATTAATTAGC
   142081 TTAGCTAGTG GAGAAGCTAA TTCGGTTTTA TTAATTTTAT CTAGTTCATT ATTAAAGTCA
   142141 CCCATAGCTA CCTCCTATTT AGCTTTAATA CAATACAAAA CAGTTACAGA TCTAGTAGAG
   142201 AAACCTTGGC TAGATTCGTT TATTATAGGC TTATAATAGT TATCTAATGA TTCACGATTC
   142261 TTATTAGCAT ATTCATAACC CATATAACCC CATTCATTAT AATATGGTGA CCCATAACTA
   142321 AACGTAGTCA TCGGTCTTTG TTCACATTTA ACGATAGGAT ATTTATTATA GAGTGCGATA
   142381 TCTTCCGGAA ATGAATATCC ATTAAATGGA GTCACTGGGA ATGTGCCATA TATATTAGCA
   142441 CGTTTAGCAT TAGGCTGTAA TGTACCTTGC TTATTAGTTT CACTTGTAGG TCTTAAATGT
   142501 AGATTGTATA AATTAGGTAA TCTAAATTTA TCAGAATCTG ATGCTACAAG TGAGAAGTAT
   142561 GTAGTAGCAT GCTCATATGG TAAAGAGTTA TACTCGTTAT CAGATATTAT CTTATAGTAT
   142621 CGTGATACCC TACGCCATAG TTCAGGATAG TCTGTCTTAG ATATAATAGT CCCATCTAAC
   142681 AATAAACACC CTCGAGGGAT AGTATTACCA TATACAGTAA CTACAGACCC TATAGGATAT
   142741 CCTACTAATG GTAATAAAGA ACTATCTATA ACCCCATTAT CATTATAAGT TACAGGTTTA
   142801 TCTGGTATAG AGAATGGTTT CCATGTATTA CTTTGATAGT AATATGCTTT ATTATCTTTA
   142861 GTATTATACC AAAGCTTTCT TGTATCAAGA TTCGTGTTAC TATTAGTAAC TTGTATAGCA
   142921 CCATCTAATA CATAAGACTT CATAGTCTTA TAGTTAATAG CTGTATTATC TTTAGCTGTA
   142981 GAAATATCTA CATCTGGTAC AGTTATATTA TTGAATACTT GGTTATTATT CTTAGCAAAA
   143041 TACTCAATAG GCTTACCATT CAATGTATCT ACAGAGTCTA CAGTTACTGG TAATACTTCA
   143101 GGTTCAAATG AACCATAGAT GTGACCATAC TCATCAACTT TCTTAAATTT ATAAGACGTT
   143161 ACTGGTCTAT ACTTAGGGTG AGTATAGTTA TTAGCACCTT CATGTATATC ATCTAATTTC
   143221 TTTTTGTCTT CTTTAGACAT AAGACCATTA GATTCTGTAG ATGCTAACTT AGTTAAAGAT
   143281 TCATATGTGA CTTTATTCCA AGTATCACGT TCTTCTTTAG ATATATGCAT AAAAGAATCA
   143341 GTCATATGAA ATCTTATATC ATTGATGGTA TTGTGTAGTA CAGTATTAAA CTCTTTCTCT
   143401 GTTAGTTTAT CTAATACTTC ATTATATAGC CTAGACTTAT TGTGCTCATC TAGCCATTCT
   143461 TCTTTACGAC GTTTAGCTTC TTCTTCAGAA TAGGATAGCC ACCACTTTAT TACATCTTGC
   143521 TCTTTAGACA TAGCTTCTCC TTTCTTTAGT ATTTAGCTTT AATCATGTAT ATAGTATTAA
   143581 AATGAGCTGG TTCATTTATA GTACAGTCAT TATCATTTCC TTCATTGGAA TTGAACTTTG
   143641 TAAGTAATAT ATTATTATTA ATATTTCTAG CTCTTACAAA ACCACCACCA CTAGTTGCCT
   143701 GACCTAAACG GTCCACCATT CTAAATGCAC CAGTATAACA AGATAGTCTT TCATTTACAG
   143761 CATTTCTATT ATTATAGTCA AACTCTTTTA GGAAGTCATT CTTAGCCATA GTATTAAACG
   143821 TACTAGTCTG TCTAGGTGTA CATGATGGAG TGTATCTACC AGTATCACTA ATATTGCTAG
   143881 TAGCACATAA GAAATCGTTT AACTTAGGTA ATATGAAAGT ATTACCATTA TCAAAGAAGA
   143941 ATCCAATAGA TGGTAATCGT TCAAACTTAC TATATTCAGA ATATGGTACA AGTATATTAG
   144001 ATGACTTAGC AAAGTTATAT AAATCTAAGT ATTCATTCTT CACCACTTCA ATACCAGTTA
   144061 ATGGTAAGAA TCCATCTATT TTCATAAGAT CTATACTAGC ACTTAGTGTT GGTATAATAG
   144121 CTCCTATAGG AAGACCTTGT GTTGGCATAA GATTTAATGG AACTTTACCA TCAGGACCTA
   144181 ATCTAGCAAT ACTATTAGGT AGAGTTATAT TAACCCAGCT ATTAGAATCC GCATCATAAT
   144241 AAGATGCTAC ATTTGTAGTT GGACTAATTC TAATCTTATT CAGATTAGGC GTAGTGTCAT
   144301 CACTAATATA ATAGCTTGTA GTTAATGATT GGTCAACTAG ATCTTTCTTA GTTATAGGGT
   144361 AATTAAGATG ATTTATATCG TTAGGATACT TTCTAAATGA TACATTGCCA TTTAGGAATG
   144421 CGTTATTAGG TGATACAAAT TCATCTGGGT TTATATTACC TAACTTAGTA GCATTTCTAG
   144481 CTCTTATATT AAGTCTAGCT GGGTTATTGC CATATATTAC ATGCCCTAAT CCATCAGTAG
   144541 TCACTTCAAG ATAACTACCT GGTGTTACAT TAGAGAATGG ATGTACATAT TTATTAGCTT
   144601 TAGCTTCGAT ACCATCTAAT TTAGCTTTAT CTTCTTTAGT CATTAATCCA TCAGCATATA
   144661 CAGTAGCTGG TTTAAGCACA CGTTTAGCTG ATTGATTCCA TCTATAACGT TCTTCTTCTG
   144721 TAATATGTAA AGTATGATTA TATATATGGT CATACTCATC TTGTATACGA TTACGTAATG
   144781 ATGGAGATAG TTCCTGTTTG GATATATGCC TAGGAATAGT TTGATTTAGA CTTTGTCTAT
   144841 CATGATATGA CATAATAAAC CTCCTATACC TCAGTTAGGG TGACTTTATA TTTCTTACCA
   144901 CCACTATTAA CTACTAGGCT TCCGTTATCT ATATCAAATT CCATAGCTTT CTTAGTCTTG
   144961 GCTACAGTTT CATCGTTGCT ATCAAAGATT TTAACTAGGC TATCCCAGTT ATCTGCACCA
   145021 CTACGGATGA ATAAGTCGTT ACCAATAAAA ATAAACTCAT GGGAGATATC TTGGTCAACA
   145081 GCTCTCATAC CCATTACAGT AGCAAACTCT TCAGTTCTAG TACCAGTAAT AGCTGTATCT
   145141 AAGTTTAATG CAGATAATTT CTTTTGTCCA TAGAACTTTA GATATGCTGC ATAGTCAGAT
   145201 GGTTGAGTAT TTACATCAAT CTTTTCATTT AATGCAAGCA TATACTTACT AGCTTCTGTA
   145261 TATACAGAAT GCCATTTCTT TTCTTTACTA TAAGAGCTTA AGATGTTTGT AGAATCAATC
   145321 CAGAATAGAT TTTCTCCATC ACCAGTTGGT TCTACACGAG ATCTTACATA AGGGAAGATA
   145381 TGAGATTCTA AGTATTTTAC ATTAACTATT TCCATCTTGG TGCTGTCAGC ATCAATTACT
   145441 GGTGTTGGTG CTTGTGGTTT ACCTAAGAAG ATTGGATTAG CTATAGGAGC AAAGTCTCCT
   145501 GGCACTAACC CACCTAATCT ATCAGCATTA TCTACAGTAA TAGGCAACTT AGTTGGGTTG
   145561 TATCCACGAG TGACATGACC CTCATCATCA ATATCTACTG TAATATAATT ACCAGGAACA
   145621 GCATTAGGTT TCTTAGGATG TACATAATGG TTGGCTTGCT CTTCTATTCC ATCTAATTTA
   145681 ACTTTATCAG CTATAGACAT AAAGCCATTA TTATTATTGC TTACATTAGG AATGGTTGCT
   145741 ACAGTATTCC ATAATGCTCG CTCTTCTGCA GTAATATGTA TTACATCATC TTTAGTATGA
   145801 TTAAATGATT TTGTAACCAT ATCACGCAGT TTAAGACTAA GCTCGTTTAA ACCAAGCTTA
   145861 TCTCTATCTA AATCATAATT GATTTGCTCT GGCATAGTTT TAACCTCCTA TTTTAGAATT
   145921 ACTGGGATGT TCAAGTAAGC CAAAAGATGG CCCTAATGGC ATATAACCAT TAGGGCTTAT
   145981 ATCTTTCTTA CTTATCATTC TTTTGATAAT TGTTTGTAGT AGATCCAGAA CTACCACGGC
   146041 TTAAATAGGT TAATAACCCA CCAGCAAGTG TAGCCGCTAC AGTCTCTGAT TGAATGAATA
   146101 AAGAATACAT TAAAGCTATA CCACAAAATA ATACAGTTAC CATCTTAATT ATATTTAGAG
   146161 GGTAAAAGTA TACTCTAGAT TTGTAGTATG GTTTACCAGT ATCATCCATT TCTTCAGGCT
   146221 CCATATCTTC TATTTCATTT TCAGTTAGGC TACTAGTATT GGTTGATACT TGTTTACCTA
   146281 ACTTAGACCA TTTACCGTCG ATAAAGATAT AATAGTCTCC TTGATAGGCT ACTATATTAC
   146341 CATTATATTG AATTTCTTCT GAATTTAATG ACGGTACGGT ATCTATTTGG AGAGCTTTTT
   146401 CTACATCGGC AGCAGTACTC ATGATATAGA TTATACTTGA GCTGCAGTAT CAGAGATGCC
   146461 ACGAGCAATA GCTTTAGCAA ACTCATCTAC TTGATTAATA AGCTTATCTT CTTCTTTTGG
   146521 GTTATTGATG AATGCTGTTT CAACCAATAC CGCTGGCATA TCAGTTTTAC GCAATACCCA
   146581 GAAGTTGGCA GATTTAATAC CACGATCATA TAAGTCTAAA GAATTAACTA ATTGATTGTC
   146641 GATATTAATA GCCAATTTAG TAGATAAGGA GTTAGGACCT GCGCTAGTAT GAGTAAATGT
   146701 TTCAGTACCC TCAGCTGCTG GATTTTCTGC ACTATTACAG TGAATAGATA CAAAGATATC
   146761 AGCATCCCAT TGGTTAGCTG CTTCACATAC TGCATCTAAG TCATCATCTT GCATAATGTA
   146821 AGTTTCATAA CCTACCGCTT GAAGATATTG GCTTACTAAT GCACCAATTT TTTTAACAAC
   146881 TTCGGCTTCT GTAGTACGAG AGCCTACAGC ACCTGGGTCG ATAGCATAGC CACTTCCATT
   146941 AAGTTTAGGG TCGTGGCCAG GATTTAAAAA TACTTTTCTA ATTGCCATAG TTATTATTAA
   147001 CCTCCTATAG TCAACGATTA TAGTACTGTT GAAACATAGT AGTAAATTGG TGAAAGGAGG
   147061 CTATATAATG CCAGATTTCA ATGAAAAATA CGATCTGATA ACCTATAATG ATTTATCCCC
   147121 AGATTTAAGG GAACTCATTA ATAGCTCTGA TAAAAATCTC CAAAAGAGTT TGAATCGACA
   147181 TATGAATGAT AATGAGGTTC ATGTAACTGG TATCGAAAAA ATGTTTTGGA ATTCCAAAGC
   147241 ACCTATTAAT GATCCAGCAT TTACTGGTAG ACCAACAGCA CCTACTCCTG AGTTGAATAC
   147301 TCGGAATGAT ACTATTGCTA CTACTAGATT TGTGCACAAT GCCCTATATG GTCTTACTCC
   147361 AGAACGAGCT AAGACTGCTG ACAGACTTAA AGGTACTGTA ACCTTTGCAC TTACAGGTGG
   147421 GGTAACGGCT CCATCTGTTT TATTCGACGG TTCTAATAAT GTAACTTTAA ATATCACATC
   147481 TATTGACGCT AGTGCTATTA ATGGTAAATT TGGTCCATCA AACTTATCAG CTGGTACTTA
   147541 TGATATAAAT ATTAGTGGTA TTGCAGCTAA AGCTAAGTCT GCTGATTCTA TTGCTGGTCT
   147601 TAATGCTGGT GATATTGCAT TAAAAGATTC TCCTAACTTT ATTGGTACTC CGACTGTACC
   147661 AACAGCCGCT GCTGGAGATA TCTCTTCTAA AATTGCTAAT ACTTCATTCG TTAATATCGA
   147721 AATTGAACGT ATTAAAGATT GGGTTAAGAG AAACAATAAT GCAGTTAATA GTATAAAGAC
   147781 TGTAAGTGCT TCTGGTAAAA TTACAGCAGC ATCTACAGGA CCTGATGCTA ATGGTAATAT
   147841 CAATCTTAAT GTAACTAATT TACAGATTGA TCGATCATCT TTAGGTAATA TTGATGCTGA
   147901 TACAGTACGT GGTTTTACTG TTGGTTCTAG TGTACCAGCT AATGCTAAAT TCACAGATAC
   147961 TGTATATGTA CATCCTAAGA CTTCTACTGA CCTAACTGCA GGTAGTTTTA GTCAAGTATT
   148021 AGTAGACCGT GAGGGTCACG TTATTGCTGG GGCTAACCCT AGTAGCATGG ATATTAATAT
   148081 CACTGGTACA GCAGCTAAAG CAGCAGCATT AGCTACACCA TACAAAATGA AATTCAGTGG
   148141 TATCACTGCT TCTGAATCTA TCATTGATGG TAAAACTGAA ACTGTAGTTA ATGTAACAGC
   148201 AATTCCATCT GCTATTGTCA CTGAAGATAC TAATCGTAAA TTCATGACTC CAGATGAAAA
   148261 GACTAAACTT AGTGATCTAC CATCTAGTGC AGAATTGACT GCTAAACTTG ATGCGGTAGC
   148321 TTCTTCTATG GATTGGAAAC CTGGTGTTGC TAATTATAGT GATATTGCAA CTACATACAC
   148381 TACACCTAAG AAAGGTATGG TAGTTCCTGT AACTAGTACT GGCTCTATCT ATCGCTATAA
   148441 TGGTACTACA TGGGATACTA TCTCTAGTGT AAATATTCCA TTAGCTACTA ATACCATTGA
   148501 TGGTAAGATG TCTAAAGAAG ATAAGCTTAA ATTAGATGGT ATCCAAGAAG GTGCTACTAA
   148561 TTATGAGCAT CCTGCTACAC ATCCAGCTAC TATGATCACT GAAGATGCAA CTCATAAGTT
   148621 TGTATCTACA GATGAAAAGA CTCGTTGGAA TGATACATAC ACTAAAGCTG AAGCTGATCT
   148681 TAAATTCTTA GCTAAACTCG ATGCTGCTAC TAATAAAGCA ACTATTGGTG AAAACTGGAC
   148741 TATTAAACCT GGTACTGGTG GTGCATTAGA CTTTGTGTAT AATGATACTA TTAAAGCTAC
   148801 ATTAGGTACT AATGGTTTAT TCGTTGCTAA TGAATTATCC GAATCTGGTT CTGCTGGTGC
   148861 TAGTGTAACT ACAGTTAGTA CTTGGAAAGC CCCTGTTGCT AACGTATCTG ACCTAGATGC
   148921 TACTGCACCT AATGGGTCTG TATGTTTAGT TACATCTACA AATACAATCT ATACTAAAAC
   148981 GGCTACTGGT TGGACACAAG TTAGTGGTGG CTCTGGTACA CCAGCTCCTA GTGGTGATTA
   149041 TATTACTAGA GATGAATTGA ATACGTCTTT ATCTAGATTA GAAAAGATGG TTAGAGATCT
   149101 TCGTGGAGGA GAATAATGGC AGATAAAAAT TTGACAAATA GGATATTTGA TAATATCGCC
   149161 GCTGGTTTTG CTGATGTACA AAAAGATATC AGTGATGCTA AGAAGGCTAT TGAAGCTGCT
   149221 GGTGTTCCAT CCAGCGGTAC TACAAAAAAC TTATCTGAAG AGATTGCTAA AATCCAAACT
   149281 AAAGTTACTG ATGATATTAA AGAATCCGGT AATATTGAAG GCTTTGGTGG CGGTACTATG
   149341 GATATTAAAG ACGGATTTAT TATCCGTAAA GTCCATTATA ATAGTATGAA TGAGAATACT
   149401 ACAGAACCGT TGACTAATAA TATAGATTAT AAAGTCCCTG ATGATATGTC TTATGAATTA
   149461 ACTTGGCCTA CAAACGAAGC TATGAAAAAA GACATTGCTG ATTTTCGAAA CTTACGTTAT
   149521 AATGAAGATC CAAATATACA AGAAAAGTAT AGCAACTATA ATAGACCTTT GGTTCGTTTA
   149581 CATTTCCAAA AAAATAATAC TGGTAGATTG GCAAATACTG GTCAGTATGT TAATCTCAAA
   149641 CCTTATAAAC CAAGTACCGG TGGTGACGGT ATTGATGCAC CGCAATACGA TCTAGAGGTT
   149701 CGTTTAACTG ATGACACAAT ATCCACAGCT GATACTGTAT CACAATCGCT CATTGACGCA
   149761 TATAAATTGA ATAATTCTGA AGTCATTACT ACAGATACAG TTATTAAGTA TACAGGTGAA
   149821 AGTGCTATGT CTTTACCATT ATACGATAGT AAATTCGTCA TTAACGGTAA TGATGTACAA
   149881 GATTCTATTA TAGTTACAGA TAATTTTGTA GCAGGTATTC ACCCTAAAAT AAAAGCAACC
   149941 ATTTGTAAAA AAATTATCTT GCATAATGAC AATTTAATTA TTGGACGTCT TAAAGGATGG
   150001 CGTGATTATA CAAATATGTC CACCAAAGGT ATAGATGTCT ATATTGATAA AGATACTGAA
   150061 ACCTTAGAAG TTGATACTGA TAATTTAAGT CAGTATATTA CAAAGCAGCC TACAATGAAA
   150121 TATGCTTTGA TTGGACCTAC TAGTAGACAT ACAATGATTA ATATTTTGGT TAATAAATCT
   150181 GATAAAATGA CTGCTAGTAT CAGAGCCGTA GCTCTTAAAT TAGCACCTAT GTGCATAAGA
   150241 GTATATAACT ATGATAGAAG CGAATATTAT GATTTCAATA AAATGAAATG GGAGCCTACC
   150301 GCTGGGGTTA GTGATTTTAT ATCATGGCCA CGTTATCTAT CTGATAGAAA TGTAGATGTC
   150361 AATACTATCT TCTATTATAA CGGTTGGGAA TCTGATAGAT ATACACTAGT AAATAGATTT
   150421 GGCTTAGACG ATAATGGCAG TAATGGTTTA TCGCTAAATA TGTCATATAT ACGTGAAATT
   150481 AGCCAACTAC AAGATATTGT AAATAAAGCA AAAGACGGGT ATATATACCA AGTCGGTCGT
   150541 GGCGAATATT TAACTAAAAA TAACACTATT ACTCTTAATA GCCCAGACTT TACATGGAAA
   150601 ACAAATAAAC GTCTAGGTAT GACATCCTCA AGCTTCCCTA AAATGGTCTA TAATTACTTT
   150661 AGTATACCAG AAATTGATGG TGTTAAAACT GTTACATTAG ATTTGTCCAG AATGCCTGGT
   150721 GCTACATATG GCTCTCAAGA ATTCCCTCTA GTTGGGTTAG AGCCAGAAAA CGGACAAGTT
   150781 ATGTGTCAGG TAGTATTAGC AGGTGAAAAT GGATCTAATT TAGCTGATAC TGATTTTGAA
   150841 CTATTAGCTG CCCCTGGTAA TACTAAGTTC TTAGATCGCA ATAAAACACC TATAACTACT
   150901 GTAACTGTAG ATAGAAGTTC TGTTAGAGAT GATAAATATA TTATCCCTAT CGTCTATAAT
   150961 AAATTTATTA CAGAAGTGGA TCTTACTGGT TGTACCATCG GTAAAGTTAC AGGTTCAAAT
   151021 AATGGGGTAT TTGTAACTGC ATATTATGAC AATACTAAAC CTACTACTCC TATGATATTT
   151081 AAACTACACA ATTGTAAGTA TGGTGATGTA TATAGTGGTT CAGCTAAAGA TAGAAATCCT
   151141 GAAATTAGTC CATTAGACTC ACGTCGAGCA GAAGAAAATG CTAAATATGT AAGATTCTTA
   151201 ATTGATGAAT CTGATCCTAT TTTACAAGAT GATGATGTCT TAAGATTACG CTTATCTTTC
   151261 TATAATATGG ATCAAACTAA AAAATATAAC TGGTCTAAAC GGACATGGGA AGCTTTAGAT
   151321 GCACTAACAC CTGACAATAA AGAATATAGA TATATAGCTA ACCCTCATTT GGAAGAAGAG
   151381 GAAGAAGCCG CTAGACGTGC TGAGGAAGAA AGTGCAGCGA ACTCTGCTTC CGAAGAAGAA
   151441 AATGCTGGCC CAGAAGAGCA TACTTCTGAA GAAACTGCAG AAGAAACCCA TTCTGAAGAT
   151501 GAAAGACCTG CAGATGTTTT ATAGCGTAAT GTAGTAAAGA TTAATTAATT ATGGAGGTAT
   151561 AAATGGCAGA AACTGAGAAT ACAAAAAATA CTACTGAACT CATTTTAGAA AATATCGAAA
   151621 ATGGGTTTAA AGAAATTAAA AAAGATCTTG AAAATGTAAA AGTAGCTATC TCTGAAACAG
[truncated: 149,441 more chars]
