# Supplementary material for: Clades of huge phages from across Earth’s ecosystems
Source: Nature. 2020 Feb 12;578(7795):425–31. doi: 10.1038/s41586-020-2007-4 (PMC7162821; doi:10.1038/s41586-020-2007-4)
Supplement: Supplementary file 6 — Genbank files for all genome. [file 41586_2020_2007_MOESM6_ESM.zip › genbank_genomes_SD-4/BML_PHAGE_32_10.gbk]

LOCUS       BML_08182015_1_5m_scaffold_4_prodigal-single     238004 bp    DNA     linear   BCT NOV-13-2019
DEFINITION  BML_08182015_1_5m_scaffold_4_prodigal-single, contig.
ACCESSION   BML_08182015_1_5m_scaffold_4_prodigal-single
VERSION     BML_08182015_1_5m_scaffold_4_prodigal-single.1  GI:
KEYWORDS    .
SOURCE      BML_PHAGE_32_10
  ORGANISM  BML_PHAGE_32_10
            .
COMMENT     Data sourced from ggkbase. For additional details see
            http://ggkbase.berkeley.edu/organisms/404878
FEATURES             Location/Qualifiers
     source          1..238004
                     /organism="BML_PHAGE_32_10"
                     /mol_type="genomic DNA"
     gene            <3..800
                     /locus_tag="BML_08182015_1_5m_scaffold_4_prodigal-single_1"
     CDS             <3..800
                     /product="Putative uncharacterized protein gp74 n=1 Tax
                     =EBPR siphovirus 2 RepID=F8TV94_9CAUD"
                     /codon_start=1
                     /transl_table=11
                     /translation="NDVKSLTSNWENTYNTVESNSALWDYQGNDVKSLTSNWESTYTN
                     LHTRSHTMTSTSDHTAGNWKVFYSNGSGELIELALGADGTLLRSGGTSAAPSFDTVAS
                     GSSNLWIPGAAWIPRTTGGCGVNSLEAATNKVNYDVLEFDTGTQEYAQAAVVMPNNWN
                     GSTITANFHWTAASGSGGVTFTLAGRSLADNGAIDQAMGTAQKSDDTLQTANNVHISP
                     TTSAITLAGSPAAGQLVILEISRAVSDGNDTLAVDARLLGVEIIYTT*"
                     /db_xref="UniRef100_F8TV94"
                     /db_xref="F8TV94_9CAUD"
     gene            797..1555
                     /locus_tag="BML_08182015_1_5m_scaffold_4_prodigal-single_2"
     CDS             797..1555
                     /product="hypothetical protein n=1 Tax=Salisaeta longa
                     RepID=UPI0003B418D4"
                     /codon_start=1
                     /transl_table=11
                     /translation="MRARHRHFNAGDAGAAICLDARFISGLADAAAVSTWSDRTSNAA
                     NATQSGANRPIYKVNIQGGQPVVRFDGTDDYYPMETPLATVFRNKSYGIVIATVQDRT
                     PTGGRGSHYLFYSSINTNTTRSRMTTRLSSTGNFATGARRLNADSVTTTTVTPNDSNW
                     NILAAEHDWANNINRLRINFTSRATSEFSSGAGSTSDDNAVNSEIGSAIRTPTSWAAP
                     IDLGQLVILNTTTTEALVKRLHHSAAYSFKIACN*"
                     /db_xref="UniRef100_UPI0003B418D4"
                     /db_xref="X1LR52_9ZZZZ"
                     /db_xref="UPI0003B418D4"
     gene            1555..1974
                     /locus_tag="BML_08182015_1_5m_scaffold_4_prodigal-single_3"
     CDS             1555..1974
                     /product="hypothetical protein"
                     /codon_start=1
                     /transl_table=11
                     /translation="MTHLSYNSQLRTETDPATIATLIRKGWAETVLPTYDPATQHAPE
                     WIDGEWIVRALTEEELAAVERKTWPNVTEFWAEFTDAEKYGIETSTDPTTIVMRADLK
                     LWLADVWSDDLRIQTGMARLVELNILTQERHDEILSI*"
     gene            1980..2375
                     /locus_tag="BML_08182015_1_5m_scaffold_4_prodigal-single_4"
     CDS             1980..2375
                     /product="hypothetical protein"
                     /codon_start=1
                     /transl_table=11
                     /translation="MAQRIQVLDTETNTLKWVNVAGLAKNITIEDEGEPLVGSATTLN
                     FVGSGVSISGTGSVKTILIGGGGGSVGIVLSDTIGLVHYTGHAPTGSLPSDSVWFIWE
                     TTYDTDGSVLSTLSAVDVAWDDRLTEFYS*"
     gene            2381..2665
                     /locus_tag="BML_08182015_1_5m_scaffold_4_prodigal-single_5"
     CDS             2381..2665
                     /product="hypothetical protein"
                     /codon_start=1
                     /transl_table=11
                     /translation="MNSTTPIEIEGKIYDRYTVSLAMMVRHNGDGSNITSVNVSLVPT
                     HITEDGEVLTADAHRRGMVAGDVALASEDVKVAIDKILAAGQEFINGRGL*"
     gene            2669..3892
                     /locus_tag="BML_08182015_1_5m_scaffold_4_prodigal-single_6"
     CDS             2669..3892
                     /product="hypothetical protein n=1 Tax=Spirosoma
                     spitsbergense RepID=UPI00037EA37E"
                     /codon_start=1
                     /transl_table=11
                     /translation="MADRFAINAGNWSNTAIWSDTAGGAGGASVPTTGDAAHLNNRTV
                     TVDTDITCDSITTRALNGATAGGTLTITANRTVNAAIWPGSTTVATISTVGLTVNFNG
                     EIQGSSTTASSRGVTLAAASTMNITGNCIGGTGAVTSASAVFNNTASGIINIIGDCSA
                     SNTNVAVNNALAGTINVTGNVYGCSAAATHNGIINTVGGTITVTGNAYGSDLYNGIAS
                     PYASGAHNASTGVLEIIGSAFGGKGTAPGASNAVSGGTLNVTRAVGGPGGPGMAAPVI
                     GLSVGILTAVSGGITYVKEIEFGNLGMPPAQGPVRFTAQLTNVCRLRLSNNSTKDLVD
                     PNNVSGLVPIEADVREGVTYAGGANEGTLAVAPASSVAAGVPTDNTVGTAVITIPILL
                     NVVGQLLSDALTTTP*"
                     /db_xref="UniRef100_UPI00037EA37E"
     gene            3957..6104
                     /locus_tag="BML_08182015_1_5m_scaffold_4_prodigal-single_7"
     CDS             3957..6104
                     /product="Uncharacterized protein n=2 Tax=unclassified
                     Myoviridae RepID=M4SLL8_9CAUD"
                     /codon_start=1
                     /transl_table=11
                     /translation="MSAIDKVLNSLPYTNILNGPNQKDINKKFDLFSDASITKEEKIQ
                     RLSIVNRFDNEMASSTHAGLWINSLSELIFSSDSNDKARRIEGYRQMSGFPEVNDCLR
                     EICDEFIVKDENGKILQFSLRGTYNEEIKEAIKDEFYKFLEIFNLELNGWDYMRQFLV
                     EGEVFFENIVSIQKPELGIVGLTRIGPDRIDPFYYDIDNELISLYVLRKKMLDQGRAR
                     FYASAASNALDKKNEILFLNEKQITYVHSGHWDDSGKRKYRKPHIENGSRPYRQLALI
                     EDATIIYMLVRAPERLVFNIDTGHLPPGQAESYVKKQMGEFWNRKGVGRDGRVENVYD
                     PLTLLENYYFAKPRGSDGSSVTSIGGGNASPDNMEILTLFINRLYKAMGVPLQRLNAE
                     TAFSDGMDVTREELRFAKFIMRLQQRFAMAIKSTFITHLKLKGRNITEQAISLNISSI
                     PEGKQWFDRKDWNNYDTLCNQVKEKVNEKINLIKEDINRCKEIIKSAQNEVINMENLI
                     MEESTKHDRRKLLTELMNNSLSQIKSLQMDIKTIREEGETLWSQYDLREEDIDLEFNK
                     PSQFFALKEQQMWQLKFESYQSLAQDDLISSTLAQKTHLGWSDTDIMSNREALRKEAA
                     FRWELSNIETEGPDFREKMAGEAAMGGGDLGGDLGGDLGGDMGGGMGGGMGPDSDTDL
                     PDFGEAPTDSEIMGSVDSDEGEVPSEELPPPPQ*"
                     /db_xref="UniRef100_M4SLL8"
                     /db_xref="X0SN22_9ZZZZ"
                     /db_xref="M4SLL8_9CAUD"
     gene            6116..7012
                     /locus_tag="BML_08182015_1_5m_scaffold_4_prodigal-single_8"
     CDS             6116..7012
                     /product="hypothetical protein"
                     /codon_start=1
                     /transl_table=11
                     /translation="MNFNKLARLLFCEGNQQKYYHETSYTNLMSILRDDKFVLRNSLL
                     KGAESRDSAIKKPYFMSLSRVPGNSYRDYPFVTLVLNGRLLNANYSIKPFDYWGPEFK
                     KMGKSEAEERIFSENPVIPNANKYIEEIHVFVDKKEFNKPSTMLDVIRHLTFYKKDGP
                     VKVYFYDDRKALYSLDKRKAINVSTDDITGDYMPYSRNNEKKLDYISSFLSFMESGKA
                     ESPKDQKDFRNLLRYPQDWVLGKESDFHNFYTNSSGGYGRHLNQRLVSLMKEDKVTTL
                     RALLISRWKKLTGKTHIDYYFK*"
     gene            complement(7005..8459)
                     /locus_tag="BML_08182015_1_5m_scaffold_4_prodigal-single_9"
     CDS             complement(7005..8459)
                     /product="Putative Hef-like homing endonuclease n=1 Tax
                     =Campylobacter phage CP30A RepID=J9SPE2_9VIRU"
                     /codon_start=1
                     /transl_table=11
                     /translation="MRKKTQDKFLNQSTLIHGNFYDYSKAIYINSKEKIIINCPIHGE
                     FKQIPNDHIRGIGCPKCGIEKCNLSTVSNNEKFKRHARTIHGDKYDYSYVDYVTNKIK
                     VQIYCPVSDHGIFNQTPNNHLKYGCPKCGNIKKGKTRLKSKDEFINQSEAIFGEIFDY
                     SSTIYKGTSEHLLLKCKKHNLDFYQLPHNHLKGFYGCPKCNQTTSKFEISVFDFVKMG
                     VKNKSILNGQEIDIFIPDKNLAIECNGNYWHSELQGKNNQYHLHKTIECEKQGITLLH
                     IFESEWMYKKEIWKSIINSKLNKTNRIYARRCKIKEISNSIKNQFLNDNHLQGEDISS
                     IKLGLYYADKLVSVMTFCKSRFNKKYEWELSRFSSLLNTTVVGGASKLLNYFIKNHNP
                     NSIVSYSNRRYSNGNLYKQLGFRFLHNSSPNYFYFKVDKKYTLISRQQFQKHKLKNKL
                     SLFDPDLSEWENMKLNGYDRIWDCGNGVWELIIT*"
                     /db_xref="UniRef100_J9SPE2"
                     /db_xref="J9SPE2_9CAUD"
                     /db_xref="lpm:LP6_1057"
                     /db_xref="J9SPE2_9VIRU"
     gene            8510..10441
                     /locus_tag="BML_08182015_1_5m_scaffold_4_prodigal-single_1
                     0"
     CDS             8510..10441
                     /product="hypothetical protein"
                     /codon_start=1
                     /transl_table=11
                     /translation="MPYDGDRSDNKKVLPDGWRGSTALNSTIKSYEDLAYRVKTQLGF
                     PVVELEISDEQVAIFIDEALEWFTQYAGRERRWIVFTDQLYEEGCGVKLDDIVRNVSM
                     RSECFKTLSSTVVTGTDVSYSPIPSNLIGNTHSAYLSVSPFSIPSTTDPSLSSIGQRL
                     ILKYDKNNPWDAGNVCNANCFTLKPIGSDCYSLTANPNLETINISALLDEYPNISYIL
                     DHPTISADDDGILSLSSLPCDVLSAIPIDWFPLSAFYPPTELIGFPVTACVEIANGFG
                     AIYPSCDKSKIICNNLTASWTIDPDFDWSPFSGGTLSGEDGRIISYEDLNLIGANSVT
                     LPGLPTCTIDGVIPLFENTGYYSTFYICNSAIDTGGKWEIENVQFKKSFLPPSGALNK
                     RFCDLENKGFTIVKTITSHGDCVQPTGRWVPVDVVFESQTLTNQTGVVVTSAAGGFDP
                     DLNYRRKVIDAFSIDYTMGNGGYFGSNLLFSFDYGVVANAFGFDLQGNRNLYRNGYDM
                     LSYELARGFIDRVRRMVNYVTYEFNSDTQYLRLIPEPFPETRRSNGAQRAYVVGVYVE
                     KPLAHLINKKWVQEWVKARIMESVGHIRAKFGTVTLFGGASIQGDSLVSMAQSEMERL
                     LRELRDDLYYTEPPFFFVG*"
     gene            10478..11098
                     /locus_tag="BML_08182015_1_5m_scaffold_4_prodigal-single_1
                     1"
     CDS             10478..11098
                     /product="Exonuclease ABC C subunit n=1 Tax=Yersinia phage
                     phiR1-37 RepID=G4KK90_9CAUD"
                     /codon_start=1
                     /transl_table=11
                     /translation="MPKKLLESDIINKFTKIHGNRWDYSKVKYKNSNTKVTIICPIHG
                     DFEQTPKNHIKGCGCKQCYHDSKTSNTQEFIKQSNKIHNNFYDYSLVDYKKSNSKITI
                     ICPIHGEFEQIPKAHISGHKCSQCYFDTKKTKDFVSLCKEKHGDKYDYSKIDYVNKRT
                     KIIINCPIHGEWETYPHIHLKSKTGCHQCSIENRRSTLNNFIKNAI*"
                     /db_xref="UniRef100_G4KK90"
                     /db_xref="A0A0D6KAD5_9CYAN"
                     /db_xref="fpy:FPG101_09215"
                     /db_xref="G4KK90_9CAUD"
     gene            11271..11759
                     /locus_tag="BML_08182015_1_5m_scaffold_4_prodigal-single_1
                     2"
     CDS             11271..11759
                     /product="hypothetical protein"
                     /codon_start=1
                     /transl_table=11
                     /translation="MKFNKIINEILFLKEAYPVYVNGGTFLLKESVSEPKLLSKRDYN
                     KLLKHSIEFNMEDPTMGASRRRLLERGTWLLPNGRVIPLTGDDSHQKFMSRVLGIPDE
                     LEAFETALDYGLMRVNILPDEVIISGRKCSMQQKRNVKDFADFHDLDLNFTYLRREDG
                     YN*"
     gene            complement(11837..12094)
                     /locus_tag="BML_08182015_1_5m_scaffold_4_prodigal-single_1
                     3"
     CDS             complement(11837..12094)
                     /product="hypothetical protein"
                     /codon_start=1
                     /transl_table=11
                     /translation="MAGMISCNTTNIPTTTLPNNPIITAPSPHPVEPIWKPFTRKPVI
                     STDESSGQINYIVSDEYMERSLQMIDYTERIKQWKLKNLIP*"
     gene            complement(12118..12339)
                     /locus_tag="BML_08182015_1_5m_scaffold_4_prodigal-single_1
                     4"
     CDS             complement(12118..12339)
                     /product="hypothetical protein"
                     /codon_start=1
                     /transl_table=11
                     /translation="MWKKFLEMLHAFFSYFPKIIEFIDRWESNNKIKKDRTDRENDME
                     HTEKVTSEIEKVMDDKNLEEINNRFGWTE*"
     gene            12366..14519
                     /locus_tag="BML_08182015_1_5m_scaffold_4_prodigal-single_1
                     5"
     CDS             12366..14519
                     /product="hypothetical protein"
                     /codon_start=1
                     /transl_table=11
                     /translation="MFKKKLNPHYKKFLEAADGVLLPGKKEINFTQPDAHAFFLYPTG
                     IILGTTAGESHGELTNKVNTFIHYYNKGASPESNNLQIDPYPILTTFKKHIEDRNKID
                     GRIWFSHKIIAFWESSEFFKEYQIEHVFELLKLRGYNPEKFKYHPAELDNSETINGKR
                     YDGVYSYEEFLNALGKKHKVNQKNIDAKMAAHLMDGKYKKELLGIKPKINLTPFANYY
                     TRNESVIIESPDSFDDGDIVHTWTGDDTITFIGDKKGNLILGKRIAHTIMQQVLYAQF
                     KWGGQSSDEKKNAEMEILKSKTKQLKIIADKNELDDFINEIAADIQIEPEKYVRKMTA
                     FSKYSVGRIFVEGNAVSFWNKLEQLNLEQKRAIISIMKRAGIDPEFAEYEVNPPSPSS
                     MGSILTYKEFLEAKESNEIDSRDSSKIEQFHDINPAKKGDVLKRAGIKPKTPSPLFWK
                     QAMYSEKFTESYDKSTPSILKYYAFDWDDNLLHMPTKITVKSSNNETLELSTEEYAKF
                     KNHLKNETNFLYEGKLLSVTTLPTSYDKFRESHDKQFLEEIKIATPGPAWKEFVTAVN
                     NGRIFSIVTARGHHPNTIKEAVQYLITESIGGLDYYICLDNLKLMHEFSHSETNYTDD
                     ELFERYLTKLCKYYPVTYNNEDAVEHIEKFKAQAITEFCQHVDKCFNGMNSEFRSRVS
                     NNFVIGFSDDDSTNTSHISEQFDSYKVEVTLTKKE*"
     gene            14581..15258
                     /locus_tag="BML_08182015_1_5m_scaffold_4_prodigal-single_1
                     6"
     CDS             14581..15258
                     /product="Prohead protease n=1 Tax=Synechococcus phage
                     S-RSM4 RepID=C7BV75_9CAUD"
                     /codon_start=1
                     /transl_table=11
                     /translation="MILSRKLIVESPNYDLSYIKEAKNSDSVPRLYVEGIYMQHSVEN
                     KNKRRYIEDEMVNEVDRYIVDSVNTGSAVGELNHSQKPEIDLDRVCHRIVSLVPENNY
                     FIGKSMVTTSTPKGKLLEGLIEDGVRIGMSTKALGQIDESDSSTNTVKNFMLIGVDAV
                     HDPSCTTAFVNGILENKEFIINSSGLASEAAYEVFEKALSKYPSQYKSQINEHVENAV
                     LKFLNSL*"
                     /db_xref="UniRef100_C7BV75"
                     /db_xref="C7BV75_9CAUD"
     gene            15260..15778
                     /locus_tag="BML_08182015_1_5m_scaffold_4_prodigal-single_1
                     7"
     CDS             15260..15778
                     /product="hypothetical protein n=1 Tax=Pseudomonas
                     mendocina RepID=UPI000380AA50"
                     /codon_start=1
                     /transl_table=11
                     /translation="MARFKSWAERRRKENNIKSTNQEVAHKKTLNATGFWGTRGAGVL
                     VFEEKNKTFLLLKRSSKVEQPGKWGIPGGAIDNEELESKEAAHRELQEETGFTHIDDL
                     QLLYVFEKGDFKFYNYLAIIDSQFTPQLDWENTDFKWVTLDQMVTNRSYLHFGVNSII
                     DNKFEYLDSLID*"
                     /db_xref="UniRef100_UPI000380AA50"
                     /db_xref="89293550"
                     /db_xref="UPI000380AA50"
     gene            complement(15767..16309)
                     /locus_tag="BML_08182015_1_5m_scaffold_4_prodigal-single_1
                     8"
     CDS             complement(15767..16309)
                     /product="Uncharacterized protein n=2 Tax=Synechococcus
                     phage S-SSM7 RepID=M4PN59_9CAUD"
                     /codon_start=1
                     /transl_table=11
                     /translation="MNIFCTDDCPIESARTAPDKLVIKMPTESAQLLSTAFSLARLAK
                     SDCPRTKTGKFRTHFNPNHPCGIWTRKTYGNFNWLILHSYALLEEKYARYPNGGRHFV
                     HDFIDWVDEHKAEAFNVYDWTITEFPCCINNDSICRKRVPSFNALPITDQYKYFIKYD
                     KASYSSWKKNKPDWLNTLIY*"
                     /db_xref="UniRef100_M4PN59"
                     /db_xref="M4PN59_9CAUD"
     gene            complement(16435..17694)
                     /locus_tag="BML_08182015_1_5m_scaffold_4_prodigal-single_1
                     9"
     CDS             complement(16435..17694)
                     /product="Uncharacterized protein n=1 Tax=Planctomyces
                     maris DSM 8797 RepID=A6C703_9PLAN"
                     /codon_start=1
                     /transl_table=11
                     /translation="MNVNRRQFIGIGGLAMGTFTLPQLLKAQAANPHATAKNVIHIYL
                     PGGISHQESFDPKPYAPSEYRGPLGTVNTNVDGILLGEHFKDTAKITDKIAIIRSMTH
                     GEAAHERGTHNMFTGYKPSPALKYPSYGSIISHELGGQNNLPAYVSVPNQANEFAGTG
                     YLSNKYGPFSLGSDPFDPSFKVQDLNSPVEASRFDRRKNLLETINTPFESHTDDDGVA
                     AMEEFYNQAYGLIGSQSAKDAFDLSKEDSKIKELYGNTQAGQRFLLSRRLIEGGVKMV
                     SVTYGGWDHHDNIKAGYESQAPILDKAFAALISDLESRGLLETTLVVISSEFGRTPKI
                     NNTNGRDHWPRVFSTVMAGGGVKGGQIYGSSDALGAEVDENPVSPADLAMTVYHTMGI
                     NGAKELIAPGPRPIEIVEGGKVLTQLL*"
                     /db_xref="UniRef100_A6C703"
                     /db_xref="A6C703_9PLAN"
                     /db_xref="pbs:Plabr_3330"
     gene            complement(17750..18400)
                     /locus_tag="BML_08182015_1_5m_scaffold_4_prodigal-single_2
                     0"
     CDS             complement(17750..18400)
                     /product="hypothetical protein"
                     /codon_start=1
                     /transl_table=11
                     /translation="MYNYLDIGARNGISVGLPPQIKFNTIKSIFNFYGVEPEKNEFNT
                     LLRSKQYINLLDVGMFNTEGEQTLYISNGLGKSSIFPPNLDEISKHYKGNIRDYKTTS
                     KQKIITSTIDISYPNLNFDIIKIDTQGCEYEVLLGGEEHLNNVTALFIETSTVSQYIG
                     QSTESVIDDFLYKKGFINIWRKYRTNLLPIEADNVYLKFEGDEKLVNRFKQWFNLK*"
     gene            complement(18426..18971)
                     /locus_tag="BML_08182015_1_5m_scaffold_4_prodigal-single_2
                     1"
     CDS             complement(18426..18971)
                     /product="hypothetical protein"
                     /codon_start=1
                     /transl_table=11
                     /translation="MPEDTDATTSPEITYKPNNLRSDMTGKVFGPWKVNRYVHHLGIS
                     PIWEAECIYCNNIWNGTLPKIKKIKSCECEEKLKYTSGVYIINNVYQWYVNMCNSTGS
                     HWGLSLLDLYKIYNRQNGIDSEENTLIFDYHWNYNRTPPTCNYIWPDLERIDKTKGYS
                     LNNCYFVANLTQRFKPKKSRK*"
     gene            complement(19028..19333)
                     /locus_tag="BML_08182015_1_5m_scaffold_4_prodigal-single_2
                     2"
     CDS             complement(19028..19333)
                     /product="hypothetical protein"
                     /codon_start=1
                     /transl_table=11
                     /translation="VNYTIYGKSNKTVIQDHKSNHIEEIDLNKFIEFTSISSGKIRIY
                     TFYHNSFGFAICPQNDNGTALPINWKIYRSFGTIVKISETIELLTPDDTQYFIYEIK*"
     gene            complement(19344..19832)
                     /locus_tag="BML_08182015_1_5m_scaffold_4_prodigal-single_2
                     3"
     CDS             complement(19344..19832)
                     /product="hypothetical protein"
                     /codon_start=1
                     /transl_table=11
                     /translation="MRLFLDMDGVLCNYSKAFKEKRIPGFVEYPQSQARFFENLEEIE
                     GSRLAIDTLIKTKYDIWIASSPSIYNPYSYAEKRIWLEEHYGEYNLHKKLILIPDKSL
                     LRGDILVDDNLYTNGQSQFSGSIIYFNLYSPDFFSHSSNIIFISNSWFLITNKLLDLI
                     KD*"
     gene            complement(19832..20815)
                     /locus_tag="BML_08182015_1_5m_scaffold_4_prodigal-single_2
                     4"
     CDS             complement(19832..20815)
                     /product="Uncharacterized protein n=1 Tax=Rhodanobacter
                     fulvus Jip2 RepID=I4VMY3_9GAMM"
                     /codon_start=1
                     /transl_table=11
                     /translation="MDIHYGRKRSGIKKELVTKITEWINSITDENVQKLARENTIVTG
                     GSIASMLLGEKINDFDIYFRNKHTAKAVAEYYTNLYNKTHAEKIQNNSILQPLFVKEE
                     KLLNLKRVEEDRVIIYIKSSGVAGEMLDENTDEAPYQYFETISDNDSRELALMEYSDS
                     LITNESSHDSGEKYRPIFLSQNAITLSHKIQIIIRFYGEPDQIHDNYDFVHAKCYWDH
                     GKGLLNLPAEALEALLSRTLIYQGSLYPIASIFRMKKFVERGWRITAGQLLKIMWQIS
                     EIDMKDMSILREQLTGVDMAYMFKLIEALKSTEPEKMNSDYIAAIIDKIFE*"
                     /db_xref="UniRef100_I4VMY3"
                     /db_xref="A0A085BWI1_9RHOB"
                     /db_xref="ppm:PPSC2_p0514"
                     /db_xref="I4VMY3_9GAMM"
     gene            20897..21124
                     /locus_tag="BML_08182015_1_5m_scaffold_4_prodigal-single_2
                     5"
     CDS             20897..21124
                     /product="hypothetical protein"
                     /codon_start=1
                     /transl_table=11
                     /translation="MTKKFNGIFQYIIESCCKDDDAVLKIKPDIEKVTLCAYCDRDGK
                     EKQKWIERGYKISHGICPKCNEEQEQILTNL*"
     gene            complement(21145..21696)
                     /locus_tag="BML_08182015_1_5m_scaffold_4_prodigal-single_2
                     6"
     CDS             complement(21145..21696)
                     /product="NUDIX hydrolase n=1 Tax=Desulfatibacillum
                     alkenivorans (strain AK-01) RepID=B8FBD0_DESAA"
                     /codon_start=1
                     /transl_table=11
                     /translation="MKFNNRVNEEVEITDGRKVWLSRSAATVSIIIGFDGEVSMDNCY
                     VLVVKRGEKLDSPNMFCLPCGYLDWDESARDGAARELYEETGLNINELLLQHRSWNKF
                     EDQPWLVISDPTLDARQNINLYFGAVFVFENGLPTPHFKNSYEGEILMVGWQKLTLID
                     TLEWAFDHRKRIDMFLEQFNKNL*"
                     /db_xref="UniRef100_B8FBD0"
                     /db_xref="dal:Dalk_2884"
                     /db_xref="B8FBD0_DESAA"
     gene            complement(21737..21991)
                     /locus_tag="BML_08182015_1_5m_scaffold_4_prodigal-single_2
                     7"
     CDS             complement(21737..21991)
                     /product="hypothetical protein"
                     /codon_start=1
                     /transl_table=11
                     /translation="MHTGIVEYDLTDEHCVLVKKFKVSPLDEKKFWLELTQLEVSKLY
                     YIQKFWLDNQGNLKMGHVFLLENFLEDHIKDINNSINNSD*"
     gene            complement(22050..22271)
                     /locus_tag="BML_08182015_1_5m_scaffold_4_prodigal-single_2
                     8"
     CDS             complement(22050..22271)
                     /product="hypothetical protein"
                     /codon_start=1
                     /transl_table=11
                     /translation="MNNSVSLLNGKLIIHKGLLYKLKMYSNSKLRRILRDDYWLTHSE
                     QDAVISEIHKFIEQEDIQRGNQLTNLFFK*"
     gene            complement(22455..22901)
                     /locus_tag="BML_08182015_1_5m_scaffold_4_prodigal-single_2
                     9"
     CDS             complement(22455..22901)
                     /product="Uncharacterized protein n=1 Tax=Solitalea
                     canadensis (strain ATCC 29591 / DSM 3403 / NBRC 15130 /
                     NCIMB 12057 / USAM 9D) RepID=H8KN30_SOLCM"
                     /codon_start=1
                     /transl_table=11
                     /translation="MFIYNLLKKQYNRMYERNWDTLYFIVDVHEVILKPDYTKTASEY
                     YPLALETLQMLSDRPEICLIMWTASKEEDRKKYLDFFRKDGINFRYINENPEIAEVSE
                     WGDYNTKMYANVGLDDKFAFDPELHWQEILNFYNQKNHEDLQLQLF*"
                     /db_xref="UniRef100_H8KN30"
                     /db_xref="scn:Solca_4119"
                     /db_xref="H8KN30_SOLCM"
     gene            22994..23158
                     /locus_tag="BML_08182015_1_5m_scaffold_4_prodigal-single_3
                     0"
     CDS             22994..23158
                     /product="hypothetical protein"
                     /codon_start=1
                     /transl_table=11
                     /translation="MADNRDTIKQFIHAVASENYADAHAHLKTVLYEKTKKRCAGAYE
                     KVKKSHRLNK*"
     gene            23163..24032
                     /locus_tag="BML_08182015_1_5m_scaffold_4_prodigal-single_3
                     1"
     CDS             23163..24032
                     /product="Marine sediment metagenome DNA, contig:
                     S01H1_L06107 {ECO:0000313|EMBL:GAF71370.1}; Flags:
                     Fragment;;  TaxID=412755 species="unclassified sequences;
                     metagenomes; ecological metagenomes.;" source="marine
                     sediment metagenome.;""
                     /codon_start=1
                     /transl_table=11
                     /translation="MNLTEILESAGSEILTEATLQRIEEAFNAAVDNRVEERLQLEVD
                     SALMDMDEEHSVKLQKLITAIDEDHTHKLKDVVVSINEDHTAKLKNVVRKYESELNES
                     ATTYIDKLTDEIDQYLEAYVEELIPVALVEKAAKNTFASKLLGEAKSVLSVDEKYASS
                     QVREAIKDGATKIKTVSEENEILKRKLSRIKATEYLEERTASLPIAKAQFIKKRLAGK
                     DYQFIKENFAFVEGMYNEKKINTSAINSAPQLPIVDRQVGDEIVTESVDYTDSNNGNP
                     LIDLYMDGMTSRY*"
                     /db_xref="X0T5L1_9ZZZZ"
     gene            24062..25624
                     /locus_tag="BML_08182015_1_5m_scaffold_4_prodigal-single_3
                     2"
     CDS             24062..25624
                     /product="Precursor of major head subunit n=1 Tax
                     =Synechococcus phage S-SM2 RepID=E3SJ13_9CAUD"
                     /codon_start=1
                     /transl_table=11
                     /translation="MFNASHYVDSAPNLINEDRGRSLLRRWGKMLDYEDASCKKVEGY
                     HKRLATAMLLENQEAWMRQAGLMPRKLVQETIYSGGSNAVHTAYDGSGGVNAGQYGGA
                     IRPSNGYDGTTPPHPNDTYAAGDARLPKVLIPMIRRTFPELITNEIVGVQPMSGPVGL
                     AFALRYRYEADNLANYSPDGGLPNDVDGVDYGYRSDGQEVGYQKLNTAHTGVSAAGMA
                     GLGRTSNESTSGSDFDFTDDDLGVAAILSHFELATNIPQMTLEIEKTAVEAGTRRLAT
                     KWSIELEQDIYNMNGIDIDAEMTNAMSYEIQAEIDREMVLRMIQVSLNAGSPHGYSLW
                     RPEEADGRWFAERGVDFYAKVVVESNRIAVRNRRGPANFLVATPKVCSILQLLPEFSA
                     FQIGAQIQAHPHGIARVGSLAGQFNIYRDTRTEAQYLAGVRAEPVEYCLLGYKGSEFW
                     DTGLVYCPYIPVMVQRTIGPNDFSPRVGMLTRYGVIDHLFGSQNFYHLIILKNLGGAI
                     GSVGDVSPTYMN*"
                     /db_xref="UniRef100_E3SJ13"
                     /db_xref="A0A094IEM5_9MOLU"
                     /db_xref="E3SJ13_9CAUD"
     gene            25710..26132
                     /locus_tag="BML_08182015_1_5m_scaffold_4_prodigal-single_3
                     3"
     CDS             25710..26132
                     /product="Conserved hypothetical phage protein n=1 Tax
                     =Salmonella phage Vi II-E1 RepID=B1GS49_9CAUD"
                     /codon_start=1
                     /transl_table=11
                     /translation="VKKLNTEEFLKNVRVKVGPTDYDYSETIYIDARTKLKIICKEHG
                     PFYQLPSQHMRGQGCNMCSNNIFNIEKFIKKSTVTHGDKYDYSESIYTGSKDKLKIIC
                     KKHGPFYQNATDHMRGWGCRLCGIERQKKKKSLRTKEI*"
                     /db_xref="UniRef100_B1GS49"
                     /db_xref="B1GS49_9CAUD"
                     /db_xref="abk:LX00_04105"
     gene            complement(26129..26665)
                     /locus_tag="BML_08182015_1_5m_scaffold_4_prodigal-single_3
                     4"
     CDS             complement(26129..26665)
                     /product="hypothetical protein"
                     /codon_start=1
                     /transl_table=11
                     /translation="MNEKDDFMDLLSLASNDSHQDTDNKNDENIEIQLSEELTDDELH
                     RIALTEILKTIGSNNEVIQELKDMVIMGADAEFAQAFASIAKANSDAIKVISEIALQK
                     EKLKVQKEIKKIDIEGKKEINEHKHDLEMRDGGKRGNNTNVLIMNREEVFRTLFGNNN
                     NRSERDVTPSAPLIEAES*"
     gene            complement(26670..26852)
                     /locus_tag="BML_08182015_1_5m_scaffold_4_prodigal-single_3
                     5"
     CDS             complement(26670..26852)
                     /product="hypothetical protein"
                     /codon_start=1
                     /transl_table=11
                     /translation="MTTPKNSWNTDVPDAVQIDKEFKINQEYDDIENNEPTTWYFDFK
                     MLVSIFKWFKRKKKDN*"
     gene            26865..27047
                     /locus_tag="BML_08182015_1_5m_scaffold_4_prodigal-single_3
                     6"
     CDS             26865..27047
                     /product="hypothetical protein"
                     /codon_start=1
                     /transl_table=11
                     /translation="MNIVSNRTQVRVGSQVFEIPTNKLGELLSLLAQWQSISVSEQYS
                     GPTSNPKWNGQTLING*"
     gene            27097..28005
                     /locus_tag="BML_08182015_1_5m_scaffold_4_prodigal-single_3
                     7"
     CDS             27097..28005
                     /product="Clamp loader subunit n=1 Tax=Synechococcus phage
                     S-CRM01 RepID=F5B425_9CAUD"
                     /codon_start=1
                     /transl_table=11
                     /translation="MHEVLVQKYAPTTLDEVILSEENAAFFKNGFNLKASPNLLFIGP
                     PGSGKTTLAKILAKDTDYMYINASDENGIDMIRNKVTSFIKTASILGEVKVVILDEAD
                     GLSSITGGIGSSAQQALRGLIEENLEFCKFILTANYKHKIIDALQSRCQTFTFALTKK
                     DCIRRLVDIIKGEKLKCTKEDVLALVKSYYPDLRKCINELQRGIQSDGTFKFVPKTGG
                     ELPFIIKTQLESKNDIFSIRELVIKEEESFGGDYLLIMRTLFDLYCSDKNSKAVSACC
                     YHIEKHPIVMDKEVNFTSLLLNLSKL*"
                     /db_xref="UniRef100_F5B425"
                     /db_xref="A0A0F9P4B6_9ZZZZ"
                     /db_xref="mfe:Mefer_1399"
                     /db_xref="F5B425_9CAUD"
     gene            28002..28466
                     /locus_tag="BML_08182015_1_5m_scaffold_4_prodigal-single_3
                     8"
     CDS             28002..28466
                     /product="hypothetical protein"
                     /codon_start=1
                     /transl_table=11
                     /translation="MKRTEILKINNAIDDFLINNIQYFSGIGVTCNFDEYIHFFNRKL
                     KIPIPFMFRSQHNYTDKLIEKYSKNILSVCQPLDPKNGIINFILQFSLDLHGVLSYGI
                     ELRNEKIDVAGSITFASYSGLDPILDWMKENHEHINLEIYTDRDNSGLGFMK*"
     gene            complement(28543..29214)
                     /locus_tag="BML_08182015_1_5m_scaffold_4_prodigal-single_3
                     9"
     CDS             complement(28543..29214)
                     /product="hypothetical protein"
                     /codon_start=1
                     /transl_table=11
                     /translation="MTKKFNRLIEEMNRRGFISGLVGSVGSVSSSDAAVPQNKDDFIH
                     RVENLVTYLETGKQPKEPVAMRRGEQPIQNFDEYQVSWGNKNMGVDNISAHSYWELDK
                     QFKGAKGKYQIIPSTFKDLENNGLYRAVPSAKNNFSPDTQNKIFQFMKDVKYNFKQAI
                     SSFMAGDVDRSIWWLSREWASIPKDKSNESYYNHDGTNKALASFSQVRQFLMGEIPID
                     AIKKR*"
     gene            29239..29628
                     /locus_tag="BML_08182015_1_5m_scaffold_4_prodigal-single_4
                     0"
     CDS             29239..29628
                     /product="Predicted phosphatase/phosphohexomutase n=1 Tax
                     =Prochlorococcus marinus (strain MIT 9215)
                     RepID=A8G603_PROM2"
                     /codon_start=1
                     /transl_table=11
                     /translation="MINLIIFDLDGVLIKAKEIHYNALNQALNFISNTYKISLDEHLG
                     LFDGLDTKKKLSLLTERKGFPIEKHEDVWKLKQRITIDLFESIVPNENLITLFKQLSF
                     QGFKLACCSNSIRKTVFVALSKLGIIQ*"
                     /db_xref="UniRef100_A8G603"
                     /db_xref="A0A0F9H1B6_9ZZZZ"
                     /db_xref="pmh:P9215_14211"
                     /db_xref="A8G603_PROM2"
     gene            29712..30791
                     /locus_tag="BML_08182015_1_5m_scaffold_4_prodigal-single_4
                     1"
                     /gene="nrdB"
     CDS             29712..30791
                     /gene="nrdB"
                     /product="nrdB; ribonucleotide-diphosphate reductase
                     subunit beta (EC:1.17.4.1)"
                     /codon_start=1
                     /transl_table=11
                     /translation="MKSVINKINIDTTNQPLFFGEDLSLQRYDKHKYEIFFKLFRDQL
                     EFFWTPEEVSIIKDRNDFKSMTENEQFIFISNLRFQTLLDSMIGRGINEILEYVTNPE
                     LEACMNIWNSFENIHSYSYTYIIKNVFADPSLVFDSILEDEEIVKRAYSVAQTYDDLL
                     NFEEGGSIEELKLKLFNAIVATNILEGIRFYVSFACSFFFGSQGKMTGNANIIKQIAR
                     DENLHVAITQNILKAFRENPDEGFQHIISNSNDRVMEMFKSAAEEEKTWIDYLFSKGS
                     IVGLTDKEVKGYVEWLTNTRFRSAGFVGKVYPDVKNNPIDGWLRDWYDSETVQSAPQE
                     EELLSYRRGSADTEIDPHSFDDLDF*"
                     /db_xref="mfa:Mfla_1224"
                     /db_xref="UniRef100_H8ZMT8"
                     /db_xref="V5UT30_9CAUD"
                     /db_xref="H8ZMT8_9CAUD"
                     /db_xref="1.17.4.1"
     gene            30791..31579
                     /locus_tag="BML_08182015_1_5m_scaffold_4_prodigal-single_4
                     2"
     CDS             30791..31579
                     /product="Tax
                     =RIFCSPLOWO2_12_FULL_OD1_Giovannonibacteria_43_11c_curated"
                     /codon_start=1
                     /transl_table=11
                     /translation="MTVVIGSGFVAEEFSKWGFPIIGRDQFEWDGRNPDFYKLKKLLS
                     PYEYVINTIAATDTKYCQTNPDYAIDLNINFIKFLNNVCDSNESKLIQISTGCVYEPC
                     PYTEEYLEDDPISVYTLTKALGEQLINCNKNIIIRPRLIFGPTPHKNNLFDKIKNYSK
                     FLTGKQSVSSTSTIVEATINLISKNAVGVFNVVQSGAISIMEIAEIMGLKIDGPLIKE
                     ELRSKKSLTSPEIVLSSTRLHEYYVPNSAIEEVGICYSKWCSLS*"
                     /db_xref="89068007"
     gene            31780..32763
                     /locus_tag="BML_08182015_1_5m_scaffold_4_prodigal-single_4
                     3"
     CDS             31780..32763
                     /product="Intracellular serine protease n=1 Tax=Lyngbya sp
                     . (strain PCC 8106) RepID=A0YQR5_LYNSP"
                     /codon_start=1
                     /transl_table=11
                     /translation="MPNIHLPPFELKHVGTLDQLSDHIGWGLKDLQIPQQWSRTKGEG
                     VVVMVIDSGLANHPDVKGNEISSFSKSFINEPVHDVQGHGSHVSGIIAAQNNAFGIVG
                     VAPLAKIISLKALNKFGNTNDTILKKCLEYAVKIKPDIINLSLGSFERQPILEELYKK
                     LTYELNIPIVCAAGNYGNKGVMYPARYPYTISVGSYREDNKLSDFSAFSNEKYIDFVA
                     PGDEILSTYLDSKYAVMSGTSMAAPFLAGVLALLISEYKRRGQPYTVEELRNVLASTS
                     IDMGTKGKDNKFGYGIINIERALREIDGHGLSDVIKKKTWVQKLKDKLKWR*"
                     /db_xref="UniRef100_A0YQR5"
                     /db_xref="A0A0F5YA64_9CYAN"
                     /db_xref="btn:BTF1_31657"
                     /db_xref="A0YQR5_LYNSP"
     gene            32754..33107
                     /locus_tag="BML_08182015_1_5m_scaffold_4_prodigal-single_4
                     4"
     CDS             32754..33107
                     /product="hypothetical protein"
                     /codon_start=1
                     /transl_table=11
                     /translation="MEIILLLLAGFGLTSILVDSKIMEPFRNWIGRIDFFNKLINCSM
                     CTGFWVGLYYSFIMLFYLTFLHLGISIWITKGLFYFVTIPFATSGVAWLLERLTTIID
                     IKAHELSETSTNSSD*"
     gene            33070..33537
                     /locus_tag="BML_08182015_1_5m_scaffold_4_prodigal-single_4
                     5"
     CDS             33070..33537
                     /product="hypothetical protein n=1 Tax=Rubritalea marina
                     RepID=UPI00037F04CA"
                     /codon_start=1
                     /transl_table=11
                     /translation="MNYLKLLLILLISTLSACHTINNTQHPKTVKTTAYTHGESDHLK
                     YGKKTASGTKLRPGVVATDWSVFPLGTKLKINGELYVVEDYGKALVNKSIPVVDIYKP
                     SFRKMNEWGTKMMEIKVVEWGNWSKSKEILSNRLKYSHCRYMYNNIEPSSGGV*"
                     /db_xref="UniRef100_UPI00037F04CA"
                     /db_xref="amu:Amuc_0550"
                     /db_xref="R7DVQ7_9BACT"
                     /db_xref="UPI00037F04CA"
     gene            33546..33719
                     /locus_tag="BML_08182015_1_5m_scaffold_4_prodigal-single_4
                     6"
     CDS             33546..33719
                     /product="hypothetical protein"
                     /codon_start=1
                     /transl_table=11
                     /translation="MFLNQSQINEVKNLAKRLKIKPGSSDTIEYISFKCINNLLDRVE
                     KLEKDFKKLKPDN*"
     gene            33736..34092
                     /locus_tag="BML_08182015_1_5m_scaffold_4_prodigal-single_4
                     7"
     CDS             33736..34092
                     /product="hypothetical protein"
                     /codon_start=1
                     /transl_table=11
                     /translation="VNKDLCLTDFNDNLKFCTILTQTFKNSAPNKIVKLLRIINLNCN
                     LNEITYMFHSQFKFKPCLKILSNHKNIELDILECSEYNAVEHNLGISMVFKLKSFKLT
                     DIQAFNNFFIEILKSL*"
     gene            34089..34268
                     /locus_tag="BML_08182015_1_5m_scaffold_4_prodigal-single_4
                     8"
     CDS             34089..34268
                     /product="hypothetical protein"
                     /codon_start=1
                     /transl_table=11
                     /translation="MSAGKGDTYRPVNKKKYDKSYIKIFGLRCCNKKMTPKQNKSVYT
                     LTLVCSICGKKYYYD*"
     gene            34261..34644
                     /locus_tag="BML_08182015_1_5m_scaffold_4_prodigal-single_4
                     9"
     CDS             34261..34644
                     /product="hypothetical protein"
                     /codon_start=1
                     /transl_table=11
                     /translation="MTKNLRMYCLVLYNISPIQQGIQAAHAIAEYSLIWPTPTYKEWA
                     EDHKTIIILNGGTSTSPSNANKFYCVGIGSMETHLKTLMDLQYDCAPFYEPDLNYALT
                     AIAFAVDTNNIDPTFDAWLKTFNLA*"
     gene            complement(34667..35389)
                     /locus_tag="BML_08182015_1_5m_scaffold_4_prodigal-single_5
                     0"
     CDS             complement(34667..35389)
                     /product="hypothetical protein"
                     /codon_start=1
                     /transl_table=11
                     /translation="MQFQINSNGGGYGRNEELETIYETMSYRENLTAYLKTLTEHQIN
                     ELLLTENLDPICEEVIEELFGAKFAGAKAKLGAQASNLKNRVKTGVSNVGQKAGAMAS
                     NTGGALKGLGSRIMGNQAGIQAADAGLQDVSQVGNQQAQIQDPNLARNQAVLQSYAPQ
                     IQKTISQTIKKLNSDLASLGLDSATIQSIDPELAKSLSYAQGWLKAILTKLGKTQTLG
                     GNQQPQQVQQPQVANQQAAPTP*"
     gene            35449..36714
                     /locus_tag="BML_08182015_1_5m_scaffold_4_prodigal-single_5
                     1"
     CDS             35449..36714
                     /product="hypothetical protein"
                     /codon_start=1
                     /transl_table=11
                     /translation="MNEPTISEWKTLIKYYRLQKSGINNEYFSNLMRAPNMRAYYPIS
                     RTQVEQYSPKKRISLTDKDILTGLKIAGFTSANLDKNLVSNEKDKVGQYRKIGRVLTS
                     LGYSNMEKYFKKRNNSKFNENSDYSLVISAHPYDILRASYKRSWSSCLNPEKRFHYID
                     LLYGVCSSEHCAMVVYLINSKDRAIKKPLGRTFLNGYAGTVYRTPPSINIYGYDASNG
                     FRSEVAATIFDASCDFYGKFPQFFKHKLSEIVKTEVNKNSPLCKNHKLTYGVEECTYY
                     VDNNNESLYGGKDLRSFNRPPKSSSPWINIDSNISIKKMSSGMPHYPTIGDVIKGGPE
                     NINRFNYFSPHSTSSSMYPTYIVYKLLKANKITPELVDNFINYSKLKLHQMYNLLTYH
                     PRLIKCDILMDAIKARGKPFEDLVKYFTK*"
     gene            36719..36985
                     /locus_tag="BML_08182015_1_5m_scaffold_4_prodigal-single_5
                     2"
     CDS             36719..36985
                     /product="hypothetical protein"
                     /codon_start=1
                     /transl_table=11
                     /translation="MLFKIKYAANKTGEKNEEIVEFLSKVEAERFAFNLAISEYHKQA
                     RTNSNSSLKSLKSKTREDADYDEEEHILNTIWYTVDPILPKDEY*"
     gene            complement(37038..37286)
                     /locus_tag="BML_08182015_1_5m_scaffold_4_prodigal-single_5
                     3"
     CDS             complement(37038..37286)
                     /product="hypothetical protein"
                     /codon_start=1
                     /transl_table=11
                     /translation="MITFKIFSESSRKITHNLSINTDRNDTTIWWIVYKNKTIGKISK
                     VRGTASYIITMKGATPTNKMSSNDVRPYIKNYIASSLN*"
     gene            37297..38781
                     /locus_tag="BML_08182015_1_5m_scaffold_4_prodigal-single_5
                     4"
     CDS             37297..38781
                     /product="Polynucleotide adenylyltransferase/metal
                     dependent phosphohydrolase n=1 Tax=Sebaldella termitidis
                     (strain ATCC 33386 / NCTC 11300) RepID=D1AKE0_SEBTE"
                     /codon_start=1
                     /transl_table=11
                     /translation="MTSKFNSLFESIIHDIPTSVWSEIVNSNEELKVAIKLMKEISNR
                     FPDNEIYIVGGVPRDILTNDAVDDVDLATNISFSDLEPHYELKNISKSDSQPVFKINY
                     GGFSFDLAQFREDSAGAMGRSENIATITNNFEADTKRRDLTINSFGLNVDGQIVDYQG
                     GIEDLKNNIIKTVGTPHDRFTEDATRILRVARFAAKMGFEIESNTRRAMIDLKHILQD
                     NKWISQESIAKEFYKASKSGPVLRRFIEHLLDTRIAHDILPELTAMEDMWHDTKHHPE
                     AEGNVLGHILECLSVSPFTDPVVNLAILFHDFGKAVTQSVKQHGSKASRFHGHEGAGV
                     PIVNSIFERLKFNELTSSDKRHILNAVEKHMLIHNLTNLNIKTLTKLVNNSGWDVLKK
                     VAYADAASRGHLFKKDEFISKIKSAEESIQRLGNADELKAKIKSHIDGIKLMKWFPEL
                     KKNPALIGKILPTLQDAVLYKLNNNESISEKELLNIAKQLINKI*"
                     /db_xref="UniRef100_D1AKE0"
                     /db_xref="A0A0F9HTJ7_9ZZZZ"
                     /db_xref="str:Sterm_2202"
                     /db_xref="D1AKE0_SEBTE"
     gene            38781..40739
                     /locus_tag="BML_08182015_1_5m_scaffold_4_prodigal-single_5
                     5"
     CDS             38781..40739
                     /product="Membrane integrity protector n=1 Tax
                     =Enterobacteria phage JSE RepID=C4MYG9_9CAUD"
                     /codon_start=1
                     /transl_table=11
                     /translation="MKIHGDSMSVISGGDVSKSTIGLSAKNSYLAAYYLRDRIYQNKI
                     LAVVREYATNAIDEHIKHNIDRPVELSITKDDTGQYFFNVRDYASGLDDSGVRNIFGM
                     YFESTKTKSNDEMGGFGIGSKAGHAYGNLFNVSSYNNGIATHYAFPLESTVDQPIASG
                     AIYNLYSEPTTETGIKITVPINKSEFSDLNRFKNYCKWFVKTCRNTTNIVFIDEGGES
                     VYPHKLYDLTNPNFPNYKFFYSESVSDWYYGQCQSVIRMGDVCYPIPYAWVNLGEYTK
                     IKLNTNIIIDVPVGTFSLPLSREAIENTPPNLEEFKKIITALAELEKNSKANLKVTIQ
                     SLIGHRGKLTSSIFGWGFADFEIPFTHASLAGSNNSSQFKNYVLVAIPKNRASREWQQ
                     KLHEWAKFDPTTCYLFYTSNNDPNNSEFDEKVKNSISGEYEHVSVKEIRRRIIKKIPK
                     DECSTTIKISNRGHGKLVYFQNDRKHLVTIDEFENQFKDIPKLNEMKTLDEFASYCYH
                     HTEIGYMPTSNEQSAKLSVLIINSERLRRVAESIGLYSWRDQKVINAWQTLKNQAEET
                     RERHHKIQKLINGFGIYMPSNPIRNIKSTTANMAKRATKLQTMIENVSNEISPRGEIL
                     KKLTKDRYTYSSSLGLSRSTLRKILTLK*"
                     /db_xref="UniRef100_C4MYG9"
                     /db_xref="M9PKF3_9CAUD"
                     /db_xref="C4MYG9_9CAUD"
     gene            40780..41763
                     /locus_tag="BML_08182015_1_5m_scaffold_4_prodigal-single_5
                     6"
     CDS             40780..41763
                     /product="RIIB n=1 Tax=Salmonella phage S16 RepID
                     =M1EAC2_9CAUD"
                     /codon_start=1
                     /transl_table=11
                     /translation="MNFVISDTTLTIALQDSSNKWRSFRIEKTDSRYAQILPLLGDSV
                     NSEEIINILTPVSVEIILASVGVDVLDSVPPALKAKLEAIKREGVPFEPFIEFVKNIK
                     KNPSASSVAELYDFLSYKALPITPDGHFLAYKGVMENFYSKQGNTRTIVNSGIVDSGG
                     KIYNGVGEVIEVDRNQVDDDRSKECSFGLHVGSLDYASTWADRLVLVKVNPADVVSVP
                     KDCSFQKCRVCKYEVIDDLGLNTNKSTVELVSATADIDGTEIVNDSVIFNDEYIDKVS
                     DVLDNMFDDTNWEDISFEIAHLRVGGTLYQFLNALHELNYKWSMDDDRIFV*"
                     /db_xref="UniRef100_M1EAC2"
                     /db_xref="A0A0F9UCC5_9ZZZZ"
                     /db_xref="M1EAC2_9CAUD"
     gene            41856..42230
                     /locus_tag="BML_08182015_1_5m_scaffold_4_prodigal-single_5
                     7"
     CDS             41856..42230
                     /product="hypothetical protein"
                     /codon_start=1
                     /transl_table=11
                     /translation="MNNYVVRGPNWKIYIDLSEQFDNVDYEYYEAATRAIELIYSGKI
                     ETNDEQNPRFSIVLQVSTVNDDLEISIDSTEEEMEEALLTINEHINNGLIRFISTPLI
                     LANAGRYSQAEFLKTYIEENSN*"
     gene            42252..42392
                     /locus_tag="BML_08182015_1_5m_scaffold_4_prodigal-single_5
                     8"
     CDS             42252..42392
                     /product="hypothetical protein"
                     /codon_start=1
                     /transl_table=11
                     /translation="MFTIDDYEDEIIEKLSEFFETRGETISEETIEDLAFNIYKLITS
                     VE*"
     gene            42407..42871
                     /locus_tag="BML_08182015_1_5m_scaffold_4_prodigal-single_5
                     9"
     CDS             42407..42871
                     /product="hypothetical protein"
                     /codon_start=1
                     /transl_table=11
                     /translation="MLEHFLPLLALFLFSTSSISDEKIINLPTPVVVMADTTDDALGH
                     ILKLSPPVYLIIVGLTIAVGALAWTVRILWNSNNELLKVKDECQESKLKIALSSTETV
                     REAITLVQSIHEQVMKLNESETDRRLADVEIKNHLLNIAKDIDDLKREIQKS*"
     gene            42868..43674
                     /locus_tag="BML_08182015_1_5m_scaffold_4_prodigal-single_6
                     0"
     CDS             42868..43674
                     /product="Histidine kinase {ECO:0000256|SAAS:SAAS00251121}
                     ; EC=2.7.13.3 {ECO:0000256|SAAS:SAAS00251121};; 
                     TaxID=931626 species="Bacteria; Firmicutes; Clostridia;
                     Clostridiales; Eubacteriaceae; Acetobacterium.;"
                     source="Acetobacterium woodii (strain ATCC 29683 / DSM
                     1030 / JCM 2381 / KCTC; 1655).;""
                     /codon_start=1
                     /transl_table=11
                     /translation="MKVSLKEIQKDMGIGLWLWNTQNNELRWDDAMFTLFEVDPDTFS
                     GTFNTFKERIHPEDINRVDSDVKKCMNLGGEFTSVFKIILPKTNSIRYIKAYGTAIDE
                     VTLAGVNILITHAEYFKYLNVERTDVAYIKNYTARRSLFSLKQKFISPTKLDLIDSKQ
                     WEEIKFSIMPNTKYRILNYDKTGPLIVEWISMNGILDSHYHEENELLTNVGDSPIDVW
                     VDGESTLLKQNDSIFIPKGRFHKLKCNGICHFMTTWFDYYFRSSTRFTTE*"
                     /db_xref="H6LIL8_ACEWD"
                     /db_xref="UniRef100_H6LIL8"
                     /db_xref="awo:Awo_c18120"
                     /db_xref="2.7.13.3"
     gene            complement(43661..44128)
                     /locus_tag="BML_08182015_1_5m_scaffold_4_prodigal-single_6
                     1"
     CDS             complement(43661..44128)
                     /product="hypothetical protein n=1 Tax=Balneola vulgaris
                     RepID=UPI00037FD000"
                     /codon_start=1
                     /transl_table=11
                     /translation="MEQFKLDILYWALFRHAPIPISIVDTEGKFLDVSEKWCQLTGYS
                     KTELLTMSFIQITNPSDIMGDILDVQSIIKENLQDSGQHIKSYIKKDGTLVQFELFYN
                     TINNPIDGKVVGFVSWALPLESKKLSSILDIGNKLLIAIIILNLLTIMGIILL*"
                     /db_xref="UniRef100_UPI00037FD000"
                     /db_xref="A0A0C2TV54_BACBA"
                     /db_xref="cyj:Cyan7822_3932"
                     /db_xref="UPI00037FD000"
     gene            44200..45228
                     /locus_tag="BML_08182015_1_5m_scaffold_4_prodigal-single_6
                     2"
     CDS             44200..45228
                     /product="Ribonucleoside-diphosphate reductase {ECO
                     :0000256|RuleBase:RU003410}; EC=1.17.4.1
                     {ECO:0000256|RuleBase:RU003410};;  TaxID=1589733
                     species="Viruses; unclassified phages.;"
                     source="Cyanophage TIM40.;""
                     /codon_start=1
                     /transl_table=11
                     /translation="MATEKINVLKRSGEKEVLNPEKIHKVLEWAINGYSGVSVSEIEI
                     KAQLKLVNNISTREVHRALIDSARDLISLDAPNYQYVAARLLLYMLRKDVWGSHEEPN
                     LYKHIINMIERGQYDPTIMDHYTKEEIQLCNDKIDHDRDYLFTFAGLQQMCDKYLVQD
                     RITQQIFETPQLAYMTIAMTLFQTYPANIRLQYVFKCYDYISKFKISLPTPILAGVRT
                     PLRRYASCCLIDVDDNLASLGASNEAVFRYTASRSGIGLNMGRIRAINSPIRGGEVIH
                     TGVIPFLKWYESCVKSCQQNGIRGGCFEKGTLVDIVESVEIDGVEYKLDDTIDDVLVL
                     DFLKQNGY*"
                     /db_xref="A0A0C5AIZ7_9VIRU"
                     /db_xref="UniRef100_M4QRV5"
                     /db_xref="alt:ambt_08540"
                     /db_xref="M4QRV5_9CAUD"
                     /db_xref="1.17.4.1"
     gene            45254..46147
                     /locus_tag="BML_08182015_1_5m_scaffold_4_prodigal-single_6
                     3"
     CDS             45254..46147
                     /product="hypothetical protein"
                     /codon_start=1
                     /transl_table=11
                     /translation="MELTSEQLKKAQSPFSIYHYIKKYNCDNNEATRMRDEFILEVSQ
                     KRKTPTQIEYWIRKGYSELEAKEQVCIHNINAASRPRKNPPFISEIRNLMKSQNITEY
                     EATQIASEKRRKYSPRCVEYWLKRGYSEQESHNNVKLWQQQVSPRCVSYWIQHGYSEE
                     EAVKKVSHFQNNYTMEKLMVKFNCNDAEVFDLLMDHFENVNWWENSLYLAYRNEVYRL
                     SNITYTLYRDEIDPNNLRSREYHLDHKYSIKDSFIAGLNPKISACKFNLTIINASDNC
                     NKNTKSTITLKELINLYENTI*"
     gene            46131..49079
                     /locus_tag="BML_08182015_1_5m_scaffold_4_prodigal-single_6
                     4"
     CDS             46131..49079
                     /product="Ribonucleoside-diphosphate reductase, alpha
                     chain n=1 Tax=Thermus sp. CCB_US3_UF1 RepID=G8N875_9DEIN"
                     /codon_start=1
                     /transl_table=11
                     /translation="MKIQFKTTKKPIDEVNIGDCVLSYSFSSNKNVARKITDKFTPTI
                     KKEHQISLSTDTETIKCSNIHRMWINDEEWVEAENILIGDFLKKSNGSKAQIIKKELS
                     GYEDATHYDLCVDDTHNYYIGNSSYLSHNSATIHFPFWHKEIEDIITLKNNAKTGDNS
                     VRFLDYSIGFSKLFFDRFLQTMKDKQTNPEATGTITLFSPHEVPDLYDAWGNNELFDK
                     LYVQYENDPNIKSKATVSVEDLMKLFTKERRETARIYAHFMDHINDHSAFQEQITMSN
                     LCVTGDQRAVSNKGLLTVKELYDSGEPLTLFDNVSEITSTPMTLIEKDANVFKVTLEN
                     GLTHTVTDYHKILTLRARDNKQLIACKDLKIGDKVCVQTNKGIFGTKDMRDEAFLLGL
                     YQSDGTQHKDRIALDVWEADFDLLDEIQESFNRIHYKYNCDLIPVINQYGSVGDRIIA
                     PAKFSDCMVSNSKVKKKRLISRTLKKALNFSKGSVPQWIWESNEETQWEYLRGLLYAD
                     GTAQIGKSKGNPVYISYTDINKEFLEELQLLYLNLGIKATIYKATDGGYHKFHADQKE
                     YLCKPAWRLVVGNKPSALLLEKYTSFLSRKGVILENKKYRNNTKKAYKITSIEPVGKQ
                     DVYCVTVNSEDHLWICNGIITSNCQEITQPTKPLQHIDDDDAEIGICILSAINVLEIQ
                     SDAELRKVCDIIVRLLDSLIDHQTYPVKAAENFTKRRRSLGVGITNLAALLAKNNLKY
                     DELTSDAPNFVDELMEKIQYNLLLASCNLAKEFGACEKYHLTNYAKGIFPIDTYCKAV
                     DRVVSREPSQNWEYLRERVAKYGLRNSTLTSMMPCESSSVTSNSTNGIEPIKKFFIIK
                     SSKSGKLPFIVPSYQHWKNKYTLQFDMKTNRGYSNITAAIQKWTDMAISCMHYYNYEH
                     FENNKMEDTHLVNEFIYHYKMGNKTLYYTYSNDLDKQSVTDVAVEILPTETETVRPDM
                     GGCESGACSL*"
                     /db_xref="UniRef100_G8N875"
                     /db_xref="thc:TCCBUS3UF1_2130"
                     /db_xref="G8N875_9DEIN"
     gene            49110..50243
                     /locus_tag="BML_08182015_1_5m_scaffold_4_prodigal-single_6
                     5"
     CDS             49110..50243
                     /product="hypothetical protein"
                     /codon_start=1
                     /transl_table=11
                     /translation="MKVDLSKIDRENFVVRPGQIAEESSFLVFSPHIGSKWSKHTLIF
                     RSSIWTEFGELISASFPKFFNWGEQPDLSHRPFSTKANGGIMVMEKLDGSTLIVSKYK
                     GQLITRTRGTFDACILDNGHEIGLLIEKFPAAFDLKVDANGTCPYSLIFEWQTPNNVI
                     VINHAEPVISLIGKINHSDYSLESQDELDKLAVKLEVPRPQRFYYDKIKDMLEDVKTW
                     EGMEGVCVYSNYGQSITKIKSDWYLTLHRMKSELGSFGRVVDAFFAMNMPTYKDFYNS
                     IAETIDFEVANRCIPHISIICDGWKEVDLIVKGMKKFVKTQLTPHENKSFRDNRKVQA
                     QLIFDAYGKTNRSGYVFNILDGKEFEVDDYKKLLYQVIKEPQE*"
     gene            50345..51376
                     /locus_tag="BML_08182015_1_5m_scaffold_4_prodigal-single_6
                     6"
     CDS             50345..51376
                     /product="hypothetical protein n=1 Tax=Lewinella cohaerens
                     RepID=UPI000372CCB2"
                     /codon_start=1
                     /transl_table=11
                     /translation="MRKLASIQKITNIFPIPDADSIELAQVLGWKCVVKKDQFKVGET
                     IIYVEYDSVLPEREEFEFLRNKNFRIKTLRLRGQISQGVVFPLAILTPLEENYNIGDD
                     VTDILGIVKYEPPVKGNAAEFKGPFPEFVSKTDETRIQAVPELLLETPKPDYNEYYIT
                     EKLDGTSATFFSWSGGSLENEAEFGVCSRNLELKDTPRSSHWHIAHSLNLKEKLKSYS
                     NIAIQGEIVGPGIQKNKYKLSKVEFYCFNIVDLSMRERGNLIEMIDFCNELGIKMVPL
                     LDDSFQLYPDHTVDSLVELSRGTSQLNSKTVREGIVIRSVFPYRSNSLESSFSFKVIN
                     PDFLIKNGE*"
                     /db_xref="UniRef100_UPI000372CCB2"
                     /db_xref="jeo:JMA_43730"
                     /db_xref="A0A0B5AU03_9BACL"
                     /db_xref="UPI000372CCB2"
     gene            51455..52108
                     /locus_tag="BML_08182015_1_5m_scaffold_4_prodigal-single_6
                     7"
     CDS             51455..52108
                     /product="Uncharacterized protein n=1 Tax=Kordia algicida
                     OT-1 RepID=A9E1M3_9FLAO"
                     /codon_start=1
                     /transl_table=11
                     /translation="MKLEIDEARWTSDTHFRHTNVVKFDNSPHWSHEAKALTNKLPHL
                     PKHSDEYNQVLRQERDQLVKDSIRQDEAIIENWNKVVQPDQLVFHLGDFTFSNDPKTI
                     HSILDRLNGRIILINGNHEKPVHNNHDIKKRFYRIYDYLEVFVKDQRICLFHYPIYEW
                     NQCHRGAWMLHGHTHVKDTYDKQFKICNVGTMNWNYFPVSYQQLQIFMASKNNKFHH*"
                     /db_xref="UniRef100_A9E1M3"
                     /db_xref="X0UQR4_9ZZZZ"
                     /db_xref="chz:CHSO_0938"
                     /db_xref="A9E1M3_9FLAO"
     gene            52284..52547
                     /locus_tag="BML_08182015_1_5m_scaffold_4_prodigal-single_6
                     8"
     CDS             52284..52547
                     /product="hypothetical protein"
                     /codon_start=1
                     /transl_table=11
                     /translation="MKLYAFWKYDTFPYLLGAEVGTRNGMRVSPLGYGGYTFTAKFFL
                     PDELGESLVNELKEISAKREQQIESINSKYKEELSSLLYKFGR*"
     gene            complement(52588..53085)
                     /locus_tag="BML_08182015_1_5m_scaffold_4_prodigal-single_6
                     9"
     CDS             complement(52588..53085)
                     /product="hypothetical protein"
                     /codon_start=1
                     /transl_table=11
                     /translation="MSSFNFWELIPDSNSVDFIHFSGFDQFVGLLCCQGPPPNGLAAV
                     VVLADLFGRPEDAVASVGLQPEVCAFSRSGFCFDDFSDFVGIHFFCGLSSGSSSQHFN
                     TKPIAGLRKEKMHYFFDCFPTRQDQRVTRAQKNPARRNGLGEPPPPPHSSKYNYFEWE
                     FFENK*"
     gene            53112..53501
                     /locus_tag="BML_08182015_1_5m_scaffold_4_prodigal-single_7
                     0"
     CDS             53112..53501
                     /product="hypothetical protein"
                     /codon_start=1
                     /transl_table=11
                     /translation="MYSAVVLTYESREICLDLAAKHIPDHVEMDEVIAHHMTINMGEL
                     LAQHKKFLNEIVEIVVDGFAFDDRVVALRVNRSVGGGTLSSNKIPHITIAVNRQKGGK
                     PVMSNNLKNWTTIDPVTLTGTIQEIDR*"
     gene            53498..53962
                     /locus_tag="BML_08182015_1_5m_scaffold_4_prodigal-single_7
                     1"
     CDS             53498..53962
                     /product="PREDICTED: NEDD4-binding protein 2 n=1 Tax
                     =Geospiza fortis RepID=UPI000395E25A"
                     /codon_start=1
                     /transl_table=11
                     /translation="MNQKTLIICRGIPGSGKSFEARHLAGPNGIILSTDDYWMIDGKY
                     NFNPAKIKEAHEWNKVRARESMAIGLGPIFIDNTNTVKKEWYPYYQIAQNNKYIVKFL
                     YPSSNWWNEIAPRIKDKSFTDSDVQVFFDRNTHNVPFEVIKNMMTRFDFNTI*"
                     /db_xref="UniRef100_UPI000395E25A"
                     /db_xref="A0A091SEU6_NESNO"
                     /db_xref="pseo:OM33_10505"
                     /db_xref="UPI000395E25A"
     gene            54012..54254
                     /locus_tag="BML_08182015_1_5m_scaffold_4_prodigal-single_7
                     2"
     CDS             54012..54254
                     /product="hypothetical protein"
                     /codon_start=1
                     /transl_table=11
                     /translation="MIKKEKTNNYIGYYSTEHSIDNGAAFYRNTRSGYPELVSFIQRE
                     DVADPIPPGLKKLGPVGDYLKSYKSFFSRPNDPRNT*"
     gene            54478..54804
                     /locus_tag="BML_08182015_1_5m_scaffold_4_prodigal-single_7
                     3"
     CDS             54478..54804
                     /product="hypothetical protein"
                     /codon_start=1
                     /transl_table=11
                     /translation="MKTQSIKEESSFTPRGLTSNWNFLGHYTPGKKRQGGEFVSRLES
                     ATNRRIKRDLAVSSSKSRKTVNVPEVKIEKHEDGSISWVGPRKNGKFGKKYQMSASLA
                     AKMGII*"
     gene            54808..55083
                     /locus_tag="BML_08182015_1_5m_scaffold_4_prodigal-single_7
                     4"
     CDS             54808..55083
                     /product="hypothetical protein"
                     /codon_start=1
                     /transl_table=11
                     /translation="MKNFFKKYPAISEWVQMLLIPKKYEWIDRFWNLNIFQQNIVIIF
                     NFLIFLVTVILSLVIIAIIWLKFFYIVVIVLGIMCPLYMIYMTWADS*"
     gene            55193..55345
                     /locus_tag="BML_08182015_1_5m_scaffold_4_prodigal-single_7
                     5"
     CDS             55193..55345
                     /product="hypothetical protein"
                     /codon_start=1
                     /transl_table=11
                     /translation="MRYFLLLCIAFVIGCATSHCQKDSSNFPKLYEVNYEKNLAIHKN
                     ELFFNS*"
     gene            55396..55932
                     /locus_tag="BML_08182015_1_5m_scaffold_4_prodigal-single_7
                     6"
     CDS             55396..55932
                     /product="Uncharacterized protein n=1 Tax=Orientia
                     tsutsugamushi (strain Ikeda) RepID=B3CTD6_ORITI"
                     /codon_start=1
                     /transl_table=11
                     /translation="MNIFLLSETNCPIESAEMSCDVHSRKMCIEQTQLLANLFSPDLL
                     ATKDCPRTQSGEVRKHSHINHPCDIWTKKSSKNVDWLITHARALFKEYTFRYKKRHFT
                     EDFLDWIENNKKEIKVPHGETTSFPIAIAADKNCRKTPGFNDMPRFEQYRLYYIHDKP
                     FSKWEKGRNVPNWFKRIN*"
                     /db_xref="UniRef100_B3CTD6"
                     /db_xref="ott:OTT_1175"
                     /db_xref="A0A0F3Q7N6_ORITS"
                     /db_xref="B3CTD6_ORITI"
     gene            55995..56555
                     /locus_tag="BML_08182015_1_5m_scaffold_4_prodigal-single_7
                     7"
     CDS             55995..56555
                     /product="hypothetical protein"
                     /codon_start=1
                     /transl_table=11
                     /translation="MNQPWHISFQTAFEYAKTAHSGQVRKFGEDTGKPYFIHPERVAT
                     AAKELANRFFSHLKLAYMTASVAIVHDVPEDCKFEVGTNPVEKVSSDLKFAKWQTIAL
                     QLLTKQPAESYDDFIFRILDAVKNYKGVDERVGSMAALIIKICDIRDNLVGTTVNNKI
                     KYKLSLRLLEDSFNTNFNKMSYFDDK*"
     gene            56564..56639
                     /locus_tag="BML_08182015_1_5m_scaffold_4_prodigal-single_t
                     rna_1"
     tRNA            56564..56639
                     /product="Arg"
     gene            56643..56888
                     /locus_tag="BML_08182015_1_5m_scaffold_4_prodigal-single_7
                     8"
     CDS             56643..56888
                     /product="hypothetical protein"
                     /codon_start=1
                     /transl_table=11
                     /translation="MNQLKLTIDQLRTALIGILGTDDSDILQDMANYIENCNNLQSNI
                     EQTSIINAMLALLDDNLNFNSKNYNGPHYSPHPELIK*"
     gene            56885..57130
                     /locus_tag="BML_08182015_1_5m_scaffold_4_prodigal-single_7
                     9"
     CDS             56885..57130
                     /product="hypothetical protein"
                     /codon_start=1
                     /transl_table=11
                     /translation="MNEESIIKLLDSEETLVSVAFIVGQAVFFLVSRKNSNAPFLIRG
                     YDSKRNTIYPDFIPCSSINAARSAFNTIHNHLQFNFR*"
     gene            57137..57427
                     /locus_tag="BML_08182015_1_5m_scaffold_4_prodigal-single_8
                     0"
     CDS             57137..57427
                     /product="hypothetical protein"
                     /codon_start=1
                     /transl_table=11
                     /translation="MNFLIGFLTVGLILFMVPWTGYLLINLMEILEEVDYSKPIFGNL
                     KFILNYLKTKLSLNSFSQNFEDSVFVGVIFYLILFSLISLTGIIGSVILNII*"
     gene            57432..57524
                     /locus_tag="BML_08182015_1_5m_scaffold_4_prodigal-single_8
                     1"
     CDS             57432..57524
                     /product="hypothetical protein"
                     /codon_start=1
                     /transl_table=11
                     /translation="MNTYFNLIKYSAIFSNSFFMDFAVVILNII*"
     gene            57524..57697
                     /locus_tag="BML_08182015_1_5m_scaffold_4_prodigal-single_8
                     2"
     CDS             57524..57697
                     /product="hypothetical protein"
                     /codon_start=1
                     /transl_table=11
                     /translation="MIISAETKFEKLLSIILTSDGQGAKIKEIALCEILSRFLNDNLK
                     NQNNGSHTTIQDI*"
     gene            57666..58007
                     /locus_tag="BML_08182015_1_5m_scaffold_4_prodigal-single_8
                     3"
     CDS             57666..58007
                     /product="hypothetical protein"
                     /codon_start=1
                     /transl_table=11
                     /translation="MDLTQQFKTSNEFVQRAEELAREVLGREYKRYLSKGNLVKECET
                     AFKNCWVKAHQELWGDEFLKRWVKNYVMYYMAVVYEAVYTATKDNQLSSVFSNAYVGA
                     IVREFGFKLQF*"
     gene            58444..58526
                     /locus_tag="BML_08182015_1_5m_scaffold_4_prodigal-single_t
                     rna_2"
     tRNA            58444..58526
                     /product="Leu"
     gene            58562..58639
                     /locus_tag="BML_08182015_1_5m_scaffold_4_prodigal-single_t
                     rna_3"
     tRNA            58562..58639
                     /product="Leu"
     gene            58655..58725
                     /locus_tag="BML_08182015_1_5m_scaffold_4_prodigal-single_t
                     rna_4"
     tRNA            58655..58725
                     /product="Pseudo"
     gene            58790..59245
                     /locus_tag="BML_08182015_1_5m_scaffold_4_prodigal-single_8
                     4"
     CDS             58790..59245
                     /product="Uncharacterized protein {ECO:0000313|EMBL
                     :KKN62964.1};  TaxID=412755 species="unclassified
                     sequences; metagenomes; ecological metagenomes.;"
                     source="marine sediment metagenome.;""
                     /codon_start=1
                     /transl_table=11
                     /translation="MATELFTKEEFETRALPVHKQTQERLWKELGLIQGEYAYSIAID
                     PHTNIHLRSSIDSSGICATTGENSIRAWLTDSEGNNLGSKVSKWTTRQPGWDVRTKDV
                     LRTLWGWRKKAGDCPMCGNPKKIFKVKKDGPNKGRVFAKCDEHEGFTWL*"
                     /db_xref="A0A0F9S7D0_9ZZZZ"
     gene            59397..59636
                     /locus_tag="BML_08182015_1_5m_scaffold_4_prodigal-single_8
                     5"
     CDS             59397..59636
                     /product="hypothetical protein"
                     /codon_start=1
                     /transl_table=11
                     /translation="MKILNTFVISFICFGLTSCTPDSAVVPNSGRSIIMDETGSFMGL
                     KVIILDGNEYYATKSAEGYWNLCPKLSTKTELNNN*"
     gene            60085..60309
                     /locus_tag="BML_08182015_1_5m_scaffold_4_prodigal-single_8
                     6"
     CDS             60085..60309
                     /product="hypothetical protein"
                     /codon_start=1
                     /transl_table=11
                     /translation="MKTVKEWLLWADAQGYEWAHKAMHNHIVSPMSEYNEIGFSRLDL
                     ALEHAFLWTKSPEGRNYWLQIFEDLKPKPS*"
     gene            60334..60404
                     /locus_tag="BML_08182015_1_5m_scaffold_4_prodigal-single_t
                     rna_5"
     tRNA            60334..60404
                     /product="Pseudo"
     gene            60427..60663
                     /locus_tag="BML_08182015_1_5m_scaffold_4_prodigal-single_8
                     7"
     CDS             60427..60663
                     /product="hypothetical protein"
                     /codon_start=1
                     /transl_table=11
                     /translation="MIKNNNIVYHRETNPCSSSLNPAGCLLITLATQLIVGISILIFP
                     VTLLFFGLSTPWGKINVDIFPPRIWDMNAVESVQ*"
     gene            60758..61369
                     /locus_tag="BML_08182015_1_5m_scaffold_4_prodigal-single_8
                     8"
     CDS             60758..61369
                     /product="hypothetical protein"
                     /codon_start=1
                     /transl_table=11
                     /translation="MQFETLKSQSMQFGETKDCTVKAVALALRTSYADAWNKCKAAGR
                     KVRNGMRPSQYHPILINHGLSLTLIHHPARSVKALESYGLRGRFLVETSRHVLYFEDG
                     KAQDWTSEKQNRIETLYKIEGEAIGVDPQCDRLNLNYIESNILAAPKRTRKTSTCWKM
                     VRLDTNQTLCTYRRKPTKQISSIANGGYLPSLGRHVKIAIVPA*"
     gene            61425..61757
                     /locus_tag="BML_08182015_1_5m_scaffold_4_prodigal-single_8
                     9"
     CDS             61425..61757
                     /product="hypothetical protein"
                     /codon_start=1
                     /transl_table=11
                     /translation="MQITSISRLADHFECRTLEELGRHFYDTTECGVATEYLTINDSI
                     FSHDDHYGVKRDLPNIWAGHYVVGIRFHSIVEGSDAEFSADPVYFPCNYSEIKDALQY
                     LEEVTEIV*"
     gene            61832..62014
                     /locus_tag="BML_08182015_1_5m_scaffold_4_prodigal-single_9
                     0"
     CDS             61832..62014
                     /product="hypothetical protein"
                     /codon_start=1
                     /transl_table=11
                     /translation="MDEHEILRLSLIKINTPPHANRERVLEVKTLNADENEILITRVP
                     EQDLLSALQAFLNRID*"
     gene            62021..62416
                     /locus_tag="BML_08182015_1_5m_scaffold_4_prodigal-single_9
                     1"
     CDS             62021..62416
                     /product="hypothetical protein"
                     /codon_start=1
                     /transl_table=11
                     /translation="MKLYQAHLISHPKHSNQSMPLRWDGEKFREGFKFDAEDFNTPYE
                     AQAILREHGKNDINLIPVVFTIEINSMSYSDMYDNMEEWTIGDNISFIVQNKTWEGKI
                     VEIYPDTGLLEVNGSFGKDWVYTTNAKLL*"
     gene            62422..62631
                     /locus_tag="BML_08182015_1_5m_scaffold_4_prodigal-single_9
                     2"
     CDS             62422..62631
                     /product="hypothetical protein"
                     /codon_start=1
                     /transl_table=11
                     /translation="MRRTATEWFLWADVRDYDWAHNALNWSILSDRKRTQNKYKSLSA
                     ALWSCFVWQETIEGFAYWNNIYNTL*"
     gene            62668..62901
                     /locus_tag="BML_08182015_1_5m_scaffold_4_prodigal-single_9
                     3"
     CDS             62668..62901
                     /product="hypothetical protein"
                     /codon_start=1
                     /transl_table=11
                     /translation="MKTVKEWFLWADAQGYEWAHKAHYNLIVNPLYKNSANKIVDSLV
                     YALDNAFLWSESMEGQKYWIMIDRELKRSYTGL*"
     gene            62912..63193
                     /locus_tag="BML_08182015_1_5m_scaffold_4_prodigal-single_9
                     4"
     CDS             62912..63193
                     /product="hypothetical protein"
                     /codon_start=1
                     /transl_table=11
                     /translation="MSERETISDTIVEFLEGEKYFNAPYGILPGLQKAGKGKVRTIAF
                     GVSRYLDATIYIWSSHKISVKGQGGLAYKFDGEYSSPSQLIDKFKEEIL*"
     gene            63246..63473
                     /locus_tag="BML_08182015_1_5m_scaffold_4_prodigal-single_9
                     5"
     CDS             63246..63473
                     /product="hypothetical protein"
                     /codon_start=1
                     /transl_table=11
                     /translation="MKTIKEWFLWADAQGYEWAHKAMHNHIVYPLYRDSFNRRPPTLY
                     TALALAFNWRSSPEKESHWERIHNDLVKNSI*"
     gene            64015..64200
                     /locus_tag="BML_08182015_1_5m_scaffold_4_prodigal-single_9
                     6"
     CDS             64015..64200
                     /product="hypothetical protein"
                     /codon_start=1
                     /transl_table=11
                     /translation="MRKEIFIIQAQLFANEKWYDLTTFGDTLEEAREELQEVKKTNYY
                     PLRIIKRVTTVENFVME*"
     gene            65150..65431
                     /locus_tag="BML_08182015_1_5m_scaffold_4_prodigal-single_9
                     7"
     CDS             65150..65431
                     /product="hypothetical protein"
                     /codon_start=1
                     /transl_table=11
                     /translation="MNITELQDEITRLTEILSVAEASEKRGIQLQLDEAKADLKSLME
                     DDEDETEIDLFLSDEEEDEEDEDDFEDDDEDYIPLSFRGDDFDEENLWD*"
     gene            65489..65758
                     /locus_tag="BML_08182015_1_5m_scaffold_4_prodigal-single_9
                     8"
     CDS             65489..65758
                     /product="hypothetical protein"
                     /codon_start=1
                     /transl_table=11
                     /translation="MQTKPKSTSTPAWLIQDGAAALKALKKERKGTRHKSETLRRFDR
                     LEPGQGFRTVKNKIPTIRTMAVQMGRSLTIRSTGKGGTYLVVRNS*"
     gene            65889..66311
                     /locus_tag="BML_08182015_1_5m_scaffold_4_prodigal-single_9
                     9"
     CDS             65889..66311
                     /product="hypothetical protein"
                     /codon_start=1
                     /transl_table=11
                     /translation="MENTTESTVIETLATVTPQTAAPAAVKVRKTRSDKIERPVKLAL
                     PLYKNTLKMREATSKTPAAIKGEGTIKDLAELLGWDVPPAHGLTKGLALLGMATVVAD
                     KSAPKPMKGRTSKVYAFNAELVAKSASTPKAVKKPAKA*"
     gene            66837..68306
                     /locus_tag="BML_08182015_1_5m_scaffold_4_prodigal-single_1
                     00"
     CDS             66837..68306
                     /product="hypothetical protein"
                     /codon_start=1
                     /transl_table=11
                     /translation="MLHSITTPHPVLLSEEQRAAYNAAMSGKSVSVDACAGSGKTHTA
                     HAVTINYNGNVEHVPFSRTLSDDGIKKYAAYAHTNVLNFHRRGLKLSGNVDVDVKKVE
                     RLAETVNEKHAASIAELVEKFKLEAVGLNFESELSPEQVATKYGFKLDFVDEAMEVLA
                     LSDAQTKVLDYADMLRIPVISGKFRKLDGLVVLDEVQDYTPLAWCFLRDCLTDSSSHV
                     FLIGDPSRQTLMAFAGASPEVFNIMANHYGCVGHELTYNRRCAHAIVDAAPFRGNMQA
                     LPDAPQGYIGTDTLENVTNSIADGLHYNDAILSETNAPLIQLGIQCLTRNIPVRMRVE
                     KLDKMILRFAYAYLDTRKTAVGNIAAKVQADIAEAIANEANPNYIADMQDAHKCIDAL
                     ETYCLSKGMVKPVWRFMGKRKIPMNPIQVALHELCKGETGITLMTGHTAKGLEWNTVF
                     YLPAKVKAPEQDWQVAQNNCVAHVIATRAIERFITLFAA*"
     gene            69447..69863
                     /locus_tag="BML_08182015_1_5m_scaffold_4_prodigal-single_1
                     01"
     CDS             69447..69863
                     /product="hypothetical protein"
                     /codon_start=1
                     /transl_table=11
                     /translation="MSHLTRYVDGEYIKEERTWPYCFNLNEPHPMEFLMDVSNVLQYT
                     KDLKAFAPLLITLTPFQKFLFQTEHLTKIMNRFPPTTINEHDSQFFSKLLDDATPQQL
                     AKAYVGVLKLDHLGNSNYKYYETPTTVSIERIPYIK*"
     gene            69936..70169
                     /locus_tag="BML_08182015_1_5m_scaffold_4_prodigal-single_1
                     02"
     CDS             69936..70169
                     /product="hypothetical protein"
                     /codon_start=1
                     /transl_table=11
                     /translation="MENKKTFNEWSELGYKIKKGSKGTKINGKFFFSSDQVERTSYKS
                     GMSPPYGGREAGYDIWEAHDLDNPLEENHYGQW*"
     gene            70182..70385
                     /locus_tag="BML_08182015_1_5m_scaffold_4_prodigal-single_1
                     03"
     CDS             70182..70385
                     /product="hypothetical protein"
                     /codon_start=1
                     /transl_table=11
                     /translation="MKPEDDLENPTPIDILLSGENEYITLVEKSIEFACIELIDAIRS
                     VQDWNDTYVGECIDRLESVLTNR*"
     gene            70430..70843
                     /locus_tag="BML_08182015_1_5m_scaffold_4_prodigal-single_1
                     04"
     CDS             70430..70843
                     /product="hypothetical protein"
                     /codon_start=1
                     /transl_table=11
                     /translation="MTSEKLDTLWIEWIKALKSETSINNTPLYPATGVLKKKNLCRAA
                     DGYCCLGVLCLISEELEMNLVDEGWMRLKQVSPYENKRLFYAMNNKFLDRNEEIMNLN
                     DSLYKWPIDYLIEEVAPDHLKETLRLIKYGDVNIK*"
     gene            70891..71655
                     /locus_tag="BML_08182015_1_5m_scaffold_4_prodigal-single_1
                     05"
     CDS             70891..71655
                     /product="hypothetical protein"
                     /codon_start=1
                     /transl_table=11
                     /translation="MKSFKEYIVESKKSNSEEDTLQEMLRDSNLDKLASDIANQIMEP
                     IYKYYETGDSKILYQDHFLTPREDFSFKKCMGDYTMEVDYILSNSGTALNDASETYMS
                     IKVVNMNSRTYADNPEYYSKQILQRLKREVEDLVEHEMGHYYMRKGFDVGECLYHTQG
                     ISKYFTDPQEIVLHSKVIFNNFKRRYPDFKDMETSQIKEILLKLVKQLPYDTNAPRGA
                     KFTVPIQNKYVNFIMKHFILSSPPPVIKLRGFERPH*"
     gene            71658..72329
                     /locus_tag="BML_08182015_1_5m_scaffold_4_prodigal-single_1
                     06"
     CDS             71658..72329
                     /product="2''''-5'''' RNA ligase n=1 Tax=Leucothrix mucor
                     RepID=UPI0003B5B973"
                     /codon_start=1
                     /transl_table=11
                     /translation="MNFNKLTSLLLESETSTKYKYPRTYHMPFSEALASDDKFVTNPN
                     MFDGKEVVVTLKMDGENTSLYNSCIHARSLDSAHHSSRDWVKSWHSKFAHEIPDNMRI
                     CGENLYAQHSIKYNNLKSYFYGFSIWRGEQCLSWDESLEWFDLLDIKPVEVIFRGVYN
                     EQKILKSYESYKTEHEGFVIRTASGFSYKEFSDSVAKFVRKNHVQPDSKHWATAKIIP
                     NELES*"
                     /db_xref="UniRef100_UPI0003B5B973"
                     /db_xref="bbe:BBR47_27770"
                     /db_xref="C0ZD95_BREBN"
                     /db_xref="UPI0003B5B973"
     gene            72454..73254
                     /locus_tag="BML_08182015_1_5m_scaffold_4_prodigal-single_1
                     07"
     CDS             72454..73254
                     /product="hypothetical protein"
                     /codon_start=1
                     /transl_table=11
                     /translation="MRFEKLYLLFSESLKDDPDDFPKMGAGDVDADFEVGETNFPHGD
                     GYPNSFKWKDYEDVVQIDSIDVTEEDIKKFDKKHLTTIKDYVVKHIPWIYEYDRAPQL
                     NSINNQELKSVLGEIQECIHTFNHWRTETRERVLKTDWWLEEWEKAQAITKKYPNVQK
                     EIDNFYKLYEFIMEESPENAESDSNYPCYVTLYDITRRLGGGEEGGWWYDNATLVKSI
                     KVKSFIEANRAAKSLYNELKDADLDGKPKIYLEKNKGNATKEEIPSYE*"
     gene            73436..74686
                     /locus_tag="BML_08182015_1_5m_scaffold_4_prodigal-single_1
                     08"
     CDS             73436..74686
                     /product="hypothetical protein"
                     /codon_start=1
                     /transl_table=11
                     /translation="MSKEYLNELYNNLTNKYTDDMVGVHFSRMEEVSFNPKPFHHDPI
                     GVYVFPRKWILDNLLSKNTMFSKMPYQYIIIPTSKAVFLDLDMTLKKAQSLLKQMGIP
                     ETYLTDGNTYHRSTQDSVGHMFWGAIERYRHDNKLSKNMSWNTLFKKTKYNALIDNGN
                     SIIHSNEPYQYVYLEPGTFKVVTKFSNKGYGKIITDFANTFKELGWEIKRRKKQTSYS
                     HPELSITKGRLQIIVALNDDYVHIKAYGFKDEFDKSYGNTWRGGDPSDALKDVVNFIE
                     STSVDEREDEYQIQKEKDKNTLIEYAKEFGFKSPSPRDVNIFRVYEDKEDGVKVKLLV
                     YIHQDLLNVRIQKQKSYYWKNYYYYSEAVPIDGDFKKATITALNQIEDNIKTDLESND
                     FDKKVKAKTATRNLKYIRRNVFKL*"
     gene            complement(74703..75182)
                     /locus_tag="BML_08182015_1_5m_scaffold_4_prodigal-single_1
                     09"
     CDS             complement(74703..75182)
                     /product="hypothetical protein"
                     /codon_start=1
                     /transl_table=11
                     /translation="MKRLSNNFVTESKDSRLGKQVMQRTYDLLASELGSKFSQRGRDH
                     YVRKDGTSIQISFTPFGGMMNRFASRIAPGGGGPTARLVVKIDYNSDLLGYGDSGDEV
                     SVIWKVYDDFASNIRAGSTTDNGRGLGPDKVQQSHDQNNIGRAAQSFLDIVKQYITR*"
     gene            75315..75725
                     /locus_tag="BML_08182015_1_5m_scaffold_4_prodigal-single_1
                     10"
     CDS             75315..75725
                     /product="hypothetical protein"
                     /codon_start=1
                     /transl_table=11
                     /translation="MKNKLKIKQEIMNKMVSLVGSIIDVYYSVPIHERNFAFNYEVAY
                     SLIIGMRTLQTQIDTKKLVLLLNMSVTSSELDKHFLDYLKAFHNSAWKAATKIPKKNI
                     IKEETYEMTIWVKECIYYINQLVDFFNVINGYEK*"
     gene            75715..75972
                     /locus_tag="BML_08182015_1_5m_scaffold_4_prodigal-single_1
                     11"
     CDS             75715..75972
                     /product="hypothetical protein"
                     /codon_start=1
                     /transl_table=11
                     /translation="MKNKWSLLLFKCPMCDCKRIHLNYSDGLLMSDGFEICLYCGAKR
                     GIVDSIIRINEDYDEFIKLYGMEYIDRIDTAERIIKEFNFN*"
     gene            76093..76326
                     /locus_tag="BML_08182015_1_5m_scaffold_4_prodigal-single_1
                     12"
     CDS             76093..76326
                     /product="hypothetical protein"
                     /codon_start=1
                     /transl_table=11
                     /translation="MYTDKQKNAIIEVRNLFEKHNIQISCEDPYCGVEMSIAGVEVEA
                     SLKSLNKLIATFSYTEPESSKPNNQFREWIDTL*"
     gene            76365..76529
                     /locus_tag="BML_08182015_1_5m_scaffold_4_prodigal-single_1
                     13"
     CDS             76365..76529
                     /product="hypothetical protein"
                     /codon_start=1
                     /transl_table=11
                     /translation="MIKIKHPQFPGYLYVSGNCLEIFHKTFPSNIRIQIFENLYIIKK
                     SECVEIELIC*"
     gene            complement(76519..77019)
                     /locus_tag="BML_08182015_1_5m_scaffold_4_prodigal-single_1
                     14"
     CDS             complement(76519..77019)
                     /product="Gp25 n=2 Tax=Vibrio phage KVP40 RepID
                     =Q6WHG4_BPKVM"
                     /codon_start=1
                     /transl_table=11
                     /translation="MAIKINNLNSKNPQGYSYVDIHFDLEEIQKDGGKGIETNIVAGK
                     DIMVDINTTAIRNSLINILTTSKGQRPLLPNFGINLYNYIGSPITESMGGLIGAEIDR
                     GITQWEPRVKINKIFIIPNPDRYLYQIILVLDPVDLLNEQIVLTGNLAQEKGFTFVEG
                     PVKLNR*"
                     /db_xref="UniRef100_Q6WHG4"
                     /db_xref="Q6WHG4_BPKVM"
                     /db_xref="mmt:Metme_2431"
     gene            77034..77603
                     /locus_tag="BML_08182015_1_5m_scaffold_4_prodigal-single_1
                     15"
     CDS             77034..77603
                     /product="hypothetical protein"
                     /codon_start=1
                     /transl_table=11
                     /translation="MRSKFDITFESYAGRFTKGGFYPGDFVKFKEDALKDKSIQSGSS
                     EYIDKIKELMDSDLTLRIGRITGTSATKSANADGTADQFVATVYQTLPGNSTTSTNNV
                     ITVPLSVLEKMAYSADETQVKVPDSFKRETEKLSHTNRHKASADFQDNSYDSGKDFNS
                     GSRDNTVEGTPKQFEKDSSASGVKKYKGK*"
     gene            77603..78190
                     /locus_tag="BML_08182015_1_5m_scaffold_4_prodigal-single_1
                     16"
     CDS             77603..78190
                     /product="hypothetical protein"
                     /codon_start=1
                     /transl_table=11
                     /translation="MTHQFNKAVTTIRESFKSSDMDMPTAYEIFRTEYEKSTGISWSY
                     EKFLNRSYNWDFYGDDKGFIAVRPQKSGFVKLVSVAGRDRSKYKGLKELMSTGLPVWG
                     AVDVKVLSNLENKKVGYIKATPLLVKILIKTVGKNMFGDANIVVNKDGTLNVTYSDIG
                     TVTKVFIASPEYYKKLMSDVKLPKIIQLQILKLLK*"
     gene            78221..82744
                     /locus_tag="BML_08182015_1_5m_scaffold_4_prodigal-single_1
                     17"
     CDS             78221..82744
                     /product="hypothetical protein"
                     /codon_start=1
                     /transl_table=11
                     /translation="MILLEKISIEERNKRYSDILEPYKDDPNVFVSFTQDVGKMSHDQ
                     VYNTPKTTLIDNLIEKIKQIFLDKKIINSSSVVGRDRYTGEYFDKYSDIIKGYDQSIS
                     EQLKDFGEDDLAEKFLNYLKYTNRIDEFESVLQEISELFSNKGIYLGNYYGKFGYDSE
                     RKQPSHTVEIDSKKYKIPVVLAKYPEAKDLLNRYTKLYAWVKGHIHGSNAKLGINPKS
                     TYSTPMGIYSYPVKAAWDQYISSNYVPFQGDSPWIWVFKPKHPEKILRGIGDANSYTE
                     SNFQEDYNKLKNTLGEDFIYDPYTDGVLYNSSWTADIPGRKFWALTKFIAEKIAKETS
                     GKFNYKWPTIIASCGYEGVVDESGSGTIHVNEPTQAVFWLNNYIEPITLINNDNIRKR
                     TKRNSNYSVSGVIEKIWDKVKESNNKKFKLPDHFIDHMYSSLSNHKDMMQILQEQILI
                     DYPYYYKRFDTNQVLNVILNSPFSIASDYPAITLLDSKYINNPPKKYINLIEEADLYS
                     SIYIHKRWKNYFIDIPQWVVKAWYKNNPEYIVRFYSELSNMYPNIMDTVISSTSTLNL
                     DQLKRVFLSNIDTITKNPNPNIILYNLKLFYSKIEEYPDTFIKILDTIKLSNPEVLQL
                     PKFKQFLNTVNLDLYKFGNISSYISFFEIESNSTVRKRLFKKIKETLTEAYKKYPNDM
                     GEVVVGGVDIYNKVLTFISLSPFSEVLAAFGEDNFVKFITQSKTFNGSSEAKTKILTE
                     VIKHLNKFDTSNISIITNTILQNFQHIPNSRYYNILKAIALKSNFLTSKTINDLLVVI
                     RDLNNYNTIKFDLFVDILLEIKNNSSKPIDFNILIDSKKSIGNQIDTLKILVDNNIID
                     KDEFNYSDIILRIITDANYYKNITKLNYKLKDENQILNMMDNFKKLKFYDIHYSSYSN
                     YINYILNYIPNDFVLKQLNIIFEILYSINSPYSQRENISISLYKEIIPYLKDMTEEAI
                     SGVFYTFNPASTDLSVKKELYKIDKFQYLNALKIKSDQNFQIKIKSSRYEESEILKMI
                     EDKNGSKLKKIFGTPPVIPPGNVIYDKLKTDYFLAEKYLYMVGNPISNEQSEWLNPII
                     LFVLDDILIDNNNYHKSSSIIRTLYDLHQNNLVLNTTTKSKLNSVLQFIIKEKYKDNY
                     IDLEDDGWGILIRTAIACYRFITSKSIHEVLLNINDDKKYYGFTSKQHMVKSIIFTKS
                     PSTELQNKVIELVPKFFSCSSMINFIEDYITKYQQWPNIPLLYDHLNTHCLDMVNLVK
                     KYNNIPAPCKIPVLEEIKELQNKFITEFNLKLQPISTSHYDDTVKGAYIVCKITPVND
                     IIQPGSVFRIEDSTAYSWGYEYEIVGVSPSEPTIILSRVFDRQDIVTYFDAVVSGNPS
                     KLFSKSDGIEHSYSKFVKELNLILKPLTSQNIDNLKIGNYIFYKTKDAPKYGTVNIIT
                     NYSDTSDVFTVKGFYPDDEDLLVTSYYYKDWILQNFDLIVGGNPHKLFEKVKYEIPNG
                     DMGSYDEYEDIKI*"
     gene            82764..84575
                     /locus_tag="BML_08182015_1_5m_scaffold_4_prodigal-single_1
                     18"
     CDS             82764..84575
                     /product="hypothetical protein"
                     /codon_start=1
                     /transl_table=11
                     /translation="MPDSLENYPISTNSYIHFDGVNLKDALKNRLNQTGLFTDQNFEG
                     SNLSHYNEIVSYLFSMLLFYLNQQSNDGVFTEVQLYENINKLVKKLDYKPIGHQTATL
                     AFEASVKDLIPGLYTIPRYSYVEVGGIKYSFNEDITFSKTTNLTSEKLVDMSKEKLLY
                     QGTFIEHALITATGNENEIIFLTLDDAVIIDHFNTDVYVKDAITTKWTKWEPTTSLYL
                     NRANEFKYELRYNENKRYELKFGNNINGRKLNSGDKIAIYYLKTDGVKGEVGANVLPG
                     KSLIFYKSNRLNEIITDISPETNASQFFPNSTLSFVNKCTSSSYGEPESVEDIRQNAP
                     GVYRSQFRVVTSNDYESFIKTNFSNLIYDVKAYNNSKYLNRYLQYFTNLGLLDSNQES
                     RALFNQVNFADSCNFNNVYLFVVPKTVGNTLSYVNPAQKSLIIDTIREEKVLTSETII
                     LDPIYLAFDIALGVDTSTKIKDRKNTVLKIEKTANSRRSDESIKNEVVQKIKNYFLRK
                     NSKLGQTIDLNQLTTDILNTDGVRKIFTTRPDVNSQVEGLRLISWNPAYGDVSIENVI
                     TNLTIEEFQFPYLIEDIDFNTKIVIQSNNTKYEGVEY*"
     gene            84575..86458
                     /locus_tag="BML_08182015_1_5m_scaffold_4_prodigal-single_1
                     19"
     CDS             84575..86458
                     /product="hypothetical protein"
                     /codon_start=1
                     /transl_table=11
                     /translation="MNINQNFGFSYVTTFSVSSDFLSAFDVDWGDGNYSESWPHFHSY
                     NSSGEYTVRILGCSALSSIQYIETVCVEDYVKPTLEIIQDPLFSYVGQGEIFQLGVSS
                     LTPNITLHFYSSGSESVPYSEPSGFWDHLNPRWRFLDINNNVISMITLSGTPMTYEAD
                     NKTHTVGYSAGYTFKYIDDMPNTPILFVTLETNHSNSRVYSGIPHEVVPIIPNSLCIT
                     EDGVRPIYSLQWAGVPIPYVISVCNDEYPSSTILHYISGTIVNAKLISECTWLDNSIV
                     LDTIYLKDENCFHTGGYLMSSITIPTTEIPSVSTVIVPIQCNFSGTYDYKTVRIPAQK
                     AKIVVSAEVSYLGNNYSLSGTSNEFTIYPFEEFHSFRRRGESENLAEKLKYYAFTDRM
                     RNFPTLWEYVDSIFGTDLDSLGSRAFFGIDRFVDQHGDIDRCNIRSLLGNAKMMDVNS
                     DDYGLDAPHAVQRILDLASIPLEKIVGTRCVCNTNFQNCENCCGGNVCRQCGFDKRSN
                     VGSPLTMSDYVTAGVPILYKEQSGSVYEIFNVVSQNNQNVYQLHTLSGGPFENTSLTN
                     FCFYKWDNAPQGNPLESEIDYLSEFTTISPNISSMDEWFGDGGVIEEVLNYTILKGLG
                     LHS*"
     gene            complement(86449..87705)
                     /locus_tag="BML_08182015_1_5m_scaffold_4_prodigal-single_1
                     20"
     CDS             complement(86449..87705)
                     /product="Uncharacterized protein {ECO:0000313|EMBL
                     :KKS89335.1};  TaxID=1618908 species="Bacteria;
                     Parcubacteria.;" source="Parcubacteria bacterium
                     GW2011_GWC1_43_11b.;""
                     /codon_start=1
                     /transl_table=11
                     /translation="MEITTFELFEIAQELETRSSLFRQFWDIGKPKIVDNSSPIKTAC
                     ITFDEVGNAISFIFNFEFWSSLDLYSRSFVTSHEMLHILLNHGKRMIALADDSNANKA
                     MDIVVNHLLINDMGFDRTKLSFDWTEYCWVDTLFTGSDIPPSTKSFEYYYSLLKNTKT
                     PDLSCIDFHGISENGEGDYYKLCDTLSTYIKGQDIDDKLKNIIKNFGEPASHKYPGTG
                     IGAWIDINGINIKPPLKKWEKIIKPKKKKLIYDFNTINTWIRDNKRLSSFIEENPIFL
                     ETESYVEGYYTDIKFTQIWFFLDTSNSCIEYKYKFLDISKTLSKHKFLVDLFTFDTVA
                     KPVPPDLKRIHGGGGTSFKCIEDFIQSKCILDGLPYPDSVFVITDGYSSTLANPEHPN
                     RWHWFLTSDSNSQFMAENIHKLSDYE*"
                     /db_xref="A0A0G1CUB4_9BACT"
     gene            complement(87696..89297)
                     /locus_tag="BML_08182015_1_5m_scaffold_4_prodigal-single_1
                     21"
     CDS             complement(87696..89297)
                     /product="ATPase n=1 Tax=Ralstonia phage RSL1 RepID
                     =B2ZXW0_9CAUD"
                     /codon_start=1
                     /transl_table=11
                     /translation="MDYSQFRIINATPPKMDFWLKTKQNVLLIGKHGVGKTALITDTF
                     NRNGLIKNKNYLIFSGGTLDPWTDFIGIPKKTTLTDGAEVLDYIRPRYMNSELEAIFM
                     DEYNRTSPKVRNALMELIQFKSINGKEFPNLKVVWAACNPHDDELDYNVEAIDPAQGD
                     RFQIIVQLPNKPNSDFFKSKYGENGTQATIWWETQSSVVKDIVSPRRLEYCLQYFNVG
                     GDISEILPITANSRALKDALKRNPSINSFMDALNSNDYLLVQSLLNDENVYDEIINTI
                     ILEEKYYSTLSNYLKEERISNLLLTNDKFFDWAVNNHNINSRIKNILSDIYSSIEGTT
                     DFNKYKEDRLKLIFNHKKDDSLNYLIANPLATKFSSDKFCPFTEDNVDRLDKIITKQN
                     DFSTLNITKRNVFLNNYWLKTSGYLINPDELSADIKHKFLSFVDLLAIQNKNTPNNLS
                     KYTGLFEYVNSLLLSIINKNEFEDFIYFSQLHNYINIIKSSPTLLEKFIIHEKDFIDV
                     GDYPINNIIEPIKTNAYGSDPVIWK*"
                     /db_xref="UniRef100_B2ZXW0"
                     /db_xref="A0A0G1CUT6_9BACT"
                     /db_xref="B2ZXW0_9CAUD"
     gene            89345..94663
                     /locus_tag="BML_08182015_1_5m_scaffold_4_prodigal-single_1
                     22"
     CDS             89345..94663
                     /product="hypothetical protein"
                     /codon_start=1
                     /transl_table=11
                     /translation="MPSIILKKYSEPETLGRDDLSLADSSNPYTYSEWVQRNYGIAPN
                     NPEVQYQKYLLNWYSDKTNKLETSTVKEDYINLLKRLNVVFRDDPQFRQFSTIDFDDK
                     MQLKLAVPYYVKKLKEIALYYKNKRESIRLAKIKYNMIGSFNSIERTFYDYILKAFTK
                     RDYVLNVPSQSAWNMFPDLSSVNTGFSIEIEELYDDTDYFDEREEVSYSYELSSSNPL
                     FFILDDIINQQFNVSVIQDVPLSGLQIPINFSSCVSDYSLNAESLPIANEKYLGTNKY
                     YLTGGYFEEDFYNIKLDFQLGNNFFYWFSGEYIEEAPHPRFVPIPINDLNWVKYGATS
                     SPVYSAADTIFVNNNGSIEGAWLSNTKTKKVDDTMQVNVKNNKVFKFPYPSIGISAEG
                     LEWTGKGVSELDSYYKSFFPDQSEQNETNKILKKLYWLDSDSISSVKPISIHDTTLID
                     SGAFPSKKFHLSDKVITRPDTSDGVHDYNPDEIFDNELTVDWLYDFDKTQLPILDGIT
                     NIYWPLQTFTSPDDIPISYTFGDKLILNSIPISYFVGSTAGTKIENADMIFRLETSCG
                     PIVEAAWLKGAPLSSFNSCITETLTSQNDVITTFTTTETNIPWTPARLNKISAWWNVD
                     NINSSGGRFSGWPDLIYNKPMESTVATKLPIYDNDDLSLTLNGQSGITNVGYYVNTPH
                     PITIGIVFNVSNLAGTPFLFDRNTSPALGIYFNGSNLILVAVKSGKRNTTIIHPEPIE
                     LNTWYYAIAVINGDNSKLIVNGVETIGKLHNTTLNGFRVGARHSNNNFLKGKIRDVVV
                     IDSKLSISDETELKTYLAGLAQEAPTRPIVTTTDLINEIKTFNISKTYNTTTTKNVGE
                     FVEGAFQAGVMFKADSGKFSRFIWTDSGAGPSRSLNSSDIKGFHGFEHDDLCPYKLIP
                     DSDRISLTQRKIPNSQWKKCECGAINYSPMGHTGNSFRLGGISDYILLDTTYPDPPTL
                     DSWVGSDDEPWSTSVDFAWFKLDSDQIDGTTGWGKGRWVTNSGKDFLIKPGKKYLYFR
                     RGLSTNCDGNIGSPYFIGKHEHCSCRITDCNCEIINCLPQWYKAIFKNGQWVDSGQLS
                     EMELESGSHYQYMHKDEQEFSSIIENNVEYSDCLITTSFLLSVPITNSKPYWAVGTYE
                     NNKSTLYKGLMYNGEGIRIIDDYLYVNLPLPTPTILTDDLYFRYERNIACSTDCFLWE
                     QPLSWDIKFEENKWNKLYIDPCVKSDILHFIQNTNCEICYKLKKKCQDCCDKEEACGC
                     ILDKCVTTKVGISATPDPSDILLKTHHDFKPVFVNYHAQRAFRMPVRVVDSTLGLPPS
                     GGRWVEESQTLFTEVMHPWANIASLYDPFIATVQSSNLYTKDEVGFFTPDKLGFTNLI
                     LSNKEITLKDVSSRSVSSVDLVIDTDHYSRGPYSVKYTDSLWMKHKSQCLGGNIKNAS
                     TYQEFTPYQTMYESVKVNNYGIQRQHDVQSPWVGESTSQFIQDERYPKNIKGEYPITC
                     GPNSWYNNQPEITGTLVQWKSDIYGNNFGLYKTSACNIWTQHSIPGELWIRDLIGNIA
                     PPSELLSRVIDTNSSNIEITNDITSGRILNFDIFYDTLLIQTPSNIVFERLNMDFDDG
                     EIYSIADNSSTYNCNSSEFAGAWLNEKDKLVTFAYMSGNYPIIHQLDIDNSNYRTLFG
                     PNSNLENWQIELESFSTPKLTYNTIQNTFNITFKAVSASQEVLIVSNFNYEDTYILNS
                     KDVKVIPMDSLLDKELIATTSYDDKLLFIFEQQTCPNQIYQIVIDN*"
     gene            94672..97542
                     /locus_tag="BML_08182015_1_5m_scaffold_4_prodigal-single_1
                     23"
     CDS             94672..97542
                     /product="hypothetical protein"
                     /codon_start=1
                     /transl_table=11
                     /translation="MVQFTTASALNWSPRGAIYFNSNRNILDTNSLSPSEDFIESPPL
                     QGIKDVSINHETIFFLTERKGMNDIFSNERSISAFGLSSLPLSSDSISVGLSGNPAFV
                     EYYYCANSPQYNRTVDIKTFNYNLPTNYVLFSPIRAIKGPYQKIEDDPFSDIITSLKF
                     NIFGLKNYMTPCYEYDVTGNISQRDYSKLFLGTNQKFGYSNIFLGYSSNTTQFVFNNN
                     DTTYFHYPYNAPNEYLNYTTLISRGAKAGDSPMNSDIIAEDQFGYFLNTSSGGTSKRN
                     GNFLCAWLSGSNDCSCDSVWVERWFNPDTVSQGDAYILPSLDVSCDGVWDIESNIELI
                     PTKKYYYDRYGEDRNDLVVKSLSSKLIAHYDQWSHILLDSSGNNNNGHIFEKYPEETD
                     TLICNGKIHAHISPTPTLLREREISVGAFAKKDDWSCGKTSQIVGNYFFGGWGIFYNT
                     GIPNSIISVGDTDGGLYSFNIEGTRLFEKNLEAVKTINNVSVDWFATDLNGVRWILDA
                     YSNKIYKIEVNDLLVEVINFPNSYNVNKIQIDPNNRLYLHDLTNSKVFVHDELGTYVE
                     SFNAPASATLFELDSVGEIVFDVGDILSLNSQNVKYRAWGSNLYKNEEVLYHFNDKIL
                     DLKIDSDDNIWIIYDGNKLVKIDSEDNIIFSRRVLSTFKTESSPKLGLTRIANSNGCD
                     ENRVWVIFETFKYLVEVNTNGEVLNAIDTSQYIITKTCTKYALRARGDFTGFDVNRKY
                     EIVNGKNISLTNPALTLKVKLKNKCGIKQFKFIHLPISNLESGWHHLAMTYNGNSGKL
                     KLFLDGILGGIANLDPGLWNIDYNNITPIIIGGNSGKLGSENIERSIINSQYFIGNID
                     DVRIYSKELTPFNIKALSDIKLKLFEDLTWNIETQSKNYVERVDKFFMNKKPGHATRL
                     FNIKINGLDIPADLKLLIESSIKDSVEKIIPTHTELHAVVWS*"
     gene            97563..102542
                     /locus_tag="BML_08182015_1_5m_scaffold_4_prodigal-single_1
                     24"
     CDS             97563..102542
                     /product="hypothetical protein"
                     /codon_start=1
                     /transl_table=11
                     /translation="MVYSNVTEDTAYPSEILDINFSTSSPITTNAWVRFSKVVRRFGE
                     VPQYLYSPDAPSTLYSTSFDANNFTFPTITTLTWELEDQSDSMLSLYLRDTGDPYINI
                     IPTRIVPTLTVVSETQISGTLNKYSRNVYTTLTSPDTEDLITAYITPNSPTALGISDI
                     QYDVPSIKKRIVNSNLKFLGSSVSSTSGTFGKKIIGVGFRVDLKIGANVVSFSVEPSP
                     GTPTNLITKLKPEQIGVYTTSAVTGTIDYSTGAWTLTFTAGNSAPNSYVYASYLIHET
                     DVPMTFSTGGSGTTFTISENLPIYLYDIDLKYSIDSVNYYACSIGFNAYAEIEDNYSS
                     EVSVYPKFRDYYRSAIVSPNATHSKWRLYSAVEINDLSAIDGDGSPYKVNSWIDGDNY
                     PIKLNSKDDSFQNYSMVLEISSTNGLIKSYNVEFYTNTANLFLTLSALHEFDNNVDYG
                     FSIDSGVELDPTSLIYFDIFPNLNGTTLSFVDGTPISLNTPYEYQYVSSLSALNVGIG
                     TTTISLTSDFIPGLEGGYVITSTLPLSDYDLKFSITRDDSCDLADVFDGYAYFEKDNN
                     GIKYVPPVDGKLCWNIATSQSYTLTATNRNNSQIFLNSCVPSIYNDLLKLKFRVGSPS
                     TVAQGGNVTFNLKFEGLDEVEATAVPKILNIQNIPTPTVYDAFFKVLNEDVVLCNSRN
                     TINYPLLTGNYELTFEIDNLPFIYLESNVRWVIDGVETIGVSSVTHTFDVDDVDNICS
                     ELYITDIRLAGWASPFCFTDKICFNFVGKNEVDFIAFPKNRYSGKSKINQNFTNFINS
                     YGNTAYNCGHTETFYLSAEPGYDKYDWQIGNSKKSSNTNTTTIGVRGTQNNVNILQTI
                     YVSAYDYDKSTNVPFIGFSDNSSPLKQDVLFYNYFGYENNSTTSKTVFNLNDYKSIPF
                     FVNLNFDQLTASPVSIVQGSNVTICLSGNNNSTYLEIPISSDSTSKFYNFSTDYNNFF
                     KIRPNTFNTLNMCISANLALRIKDEPDFNVRPFNTNTICIPITAYNGPFLSISTESNC
                     ISSGQYVSFKNSTPSFLGFTYSDFTFDDGNGNIMYTDTTSEELTGFYNESGTYTPKLS
                     GILNGNLIVKQFKDFIIADCGTGCQEYDIEMTRTFPDDLNFPYNLNNVLLPNERLTHW
                     SINDALTKAYENFQYLINNSKAYSIDVPTLEVNSIEYEGIGAGVTTWKKRNSLYFSIT
                     TDKTIKITNVENLYDTSLEYEDRIEVVKNDNVLTEGELLQNPSAIDVGPNGDYYIVID
                     SKTKSVYVFDFDKVKNKSKLKTYWGGPGSRSSRTKFNSPNDVIIGPDQSIYISDSKSY
                     VIKKYNKNYNWVKNILNKDWIKNKSQILSIDIDLDNNLYVLCDDKLVYIFSSDGEHIN
                     KFKVKETGKLFINKAFPGICYIIGGKSIIKYTTNGIKINKWIRPKFETSVIGIEQSGG
                     LLTVLTENNVYTIFDCIKVDLLRNETLDSNFWTYDSLKVHKDEFVNDWNYNDSFFKLF
                     QNLTMFRKSIINKFVTYVDPDNSDRIIHSFVPISPDEFIVCEEELSPIGVNEFVSYEV
                     LNRSLSQIQSCMDSLLETIKSRPRSAEDCGGPCFTWKQLTTANSIQPNICETNPISWV
                     ELDNYGVTDWYGLTCDNCSATELERLEFVLSAAENRVPSSIDKCDFDSK*"
     gene            102548..103204
                     /locus_tag="BML_08182015_1_5m_scaffold_4_prodigal-single_1
                     25"
     CDS             102548..103204
                     /product="hypothetical protein"
                     /codon_start=1
                     /transl_table=11
                     /translation="MNFTFEKLDSSCFNILPLSWNECPKETLSTIGINFSALDAEVCN
                     LSFSAENFWNPLYSDFVSNSANWNSVFTTVRDNSSCWQSTYITVRELSASWLSPMTII
                     YPSVFAQDVNGQSVIEDWIKTNFPISQGNCVNYLNGQLMKVFSLEYATENQQFSCSCR
                     SNGGRVNVRFIGIGTIPVNCGCSCSPGSVNCPDKFVKKVLGFQFVVANGEWVYNGDVY
                     *"
     gene            103204..104574
                     /locus_tag="BML_08182015_1_5m_scaffold_4_prodigal-single_1
                     26"
     CDS             103204..104574
                     /product="hypothetical protein"
                     /codon_start=1
                     /transl_table=11
                     /translation="MKYLSPYSNLGDSLSSINFNFTCLDIKLCNLQTNANQKWNNTTI
                     DDVWLNSFIETFQLSSNWETTKTQVRNASAYWDRRINTIIYPDPFPEGQASIDQIKIW
                     INTTFPPENYRADEKFIIYFFEWYKDPALHRPPRSSRTRFGGLTEDNNVHVKRVGWAS
                     FEKVGNVWVHTEQLHFPQYCLPEDCSSCWGIKYNPDHPICIPQPKYYELSCVELIDDD
                     PDEPVITDPCEWLDSVVISWNFPVSKIYLETNLQFQKLSSTNLVPFQLTLPHNPYLDL
                     ISDGVYNKFIRDSSIPTIGESSVERLSAFHILYTYQYVASANTFTQTTTFSSISSSDF
                     SLNEDIDFPFSFSNSELFRYIRANKGDILLSPESSACPWSIEIDSTWYRWVTNNLEVS
                     STPYWHIGIEPGSALGFDYEPSPFEPDSVYTWNAAITSMGDSLSAYFGTFVDMMGKIN
                     DIRIVA*"
     gene            104604..105074
                     /locus_tag="BML_08182015_1_5m_scaffold_4_prodigal-single_1
                     27"
     CDS             104604..105074
                     /product="hypothetical protein"
                     /codon_start=1
                     /transl_table=11
                     /translation="MKLLKNYVRNYKEIIDYCITNPDKFIHRNLDGGHQGPLPFGSKF
                     KSFKNQNMSDSFMDLIFKDCDFDPDLRDLYFFIQIQRYDPGDYIVPHRDNYTVKKLHL
                     VTLTTSDCDGLVVEHNNELIKIFDLAGQKIETDLNDWHWVDPVRDLRFSLVIGE*"
     gene            105076..105546
                     /locus_tag="BML_08182015_1_5m_scaffold_4_prodigal-single_1
                     28"
     CDS             105076..105546
                     /product="hypothetical protein"
                     /codon_start=1
                     /transl_table=11
                     /translation="MYVYFLFNKKTQAFIGFTLDPKTLTGEVLWRRIEINKDENLANL
                     TWEGNFSTGKFIRTTDKEAIVSEIDLEEKFYNRFFRLYNIEKLITIVLLQISKNIDPQ
                     DEDKLDPEFNKMLKFFIKNHNKFLEEIEYFQNSPKHKYQSKEDMRSTLNQQFKV*"
     gene            105555..105866
                     /locus_tag="BML_08182015_1_5m_scaffold_4_prodigal-single_1
                     29"
     CDS             105555..105866
                     /product="hypothetical protein"
                     /codon_start=1
                     /transl_table=11
                     /translation="MKFLQTLKNLGKIKEYVVVLLVIVTKTKNILTLLENELNDIPVG
                     DKVKEYLPKVKEALETAETAITKVLGFFGIKTSSASALSQTVEQEAKELEDALRKIKS
                     L*"
     gene            105920..106909
                     /locus_tag="BML_08182015_1_5m_scaffold_4_prodigal-single_1
                     30"
     CDS             105920..106909
                     /product="Putative uncharacterized protein n=1 Tax
                     =Salpingoeca rosetta (strain ATCC 50818 / BSB-021)
                     RepID=F2UAA2_SALR5"
                     /codon_start=1
                     /transl_table=11
                     /translation="MGRVITTTTDLSNYTVGDAIRIANSNCCWVYLGRSAPNLNLRNV
                     DVIGSCDYETTTTSTTTSTTTSTTTSTTTSTTTETTGTGTGTDTSTTTSTTTSTTTET
                     TGTGTDTSTTTSTTTSTTTSTTTPTPAYYSYSLGYSDTSGSIACDNWDSNIRIPMYSN
                     SSSLYNGVLLYEDVSLTVRATEGYYADDFKFWFVQSLPAPSELGGETACAANTTTTTS
                     TTTSTTTSTTTSTTTSTTTSTTTSTTTSTTTLPPLPYSFSLSYDASSGPTACTNYPGS
                     TSVYYSNSSSLTTYTFLYNDIYGTSEVSTGYYSDGTYYYEYISSFGIVTTTSC*"
                     /db_xref="UniRef100_F2UAA2"
                     /db_xref="F2UAA2_SALR5"
                     /db_xref="fgi:OP10G_1569"
     gene            106970..107812
                     /locus_tag="BML_08182015_1_5m_scaffold_4_prodigal-single_1
                     31"
     CDS             106970..107812
                     /product="Uncharacterized protein n=1 Tax=Hyphomicrobium
                     sp. (strain MC1) RepID=F8J6Y3_HYPSM"
                     /codon_start=1
                     /transl_table=11
                     /translation="MTLTIGMATYDDFDGVFFTIQGLRMMHKFCQTDEVEFIVLDNNH
                     ESKHGEAVKHFLNSVPNSKYITLDSHLSTFNKYKISDYATSEYVLIMDCHVLIEIGGI
                     DALLNYYSQNPNSKNLIQGPLLYDDLNHMSTNFGKRWSGNMYGVWETDLEKYNLNTPF
                     EIDFQGMGLLSYKLEHWPGINQNFKGFGAEEWYIAEKFRQGGGKNICIPQLRWNHRFG
                     RPEGAKYPLILEDRIWNYFVGWLELYKYPEHPLIVEAIEYFSTKLPRPLVLNILNKAI
                     KLYT*"
                     /db_xref="UniRef100_F8J6Y3"
                     /db_xref="hmc:HYPMC_1479"
                     /db_xref="F8J6Y3_HYPSM"
     gene            107809..108009
                     /locus_tag="BML_08182015_1_5m_scaffold_4_prodigal-single_1
                     32"
     CDS             107809..108009
                     /product="hypothetical protein"
                     /codon_start=1
                     /transl_table=11
                     /translation="MTLNQGDIIEWVNSESSQIVWMICEDSTTGIVIHSDGLIRIGTL
                     TYNISELPNIKKFKGTVNINSN*"
     gene            108010..108696
                     /locus_tag="BML_08182015_1_5m_scaffold_4_prodigal-single_1
                     33"
     CDS             108010..108696
                     /product="hypothetical protein"
                     /codon_start=1
                     /transl_table=11
                     /translation="MNRDIIYIGSGKSATLISEIDTSKFITCAVNNAWKLFNNISLDY
                     WIHSGDFVSPDRPYKNSITEIGPIIYSEAAIILCDIFKIKTNFPHHYIGYTIFFQGLY
                     WIMTKLKPKNIFLLGFDHDYNPLKVKLWLDSGCPAPHNNFLSKSPITDPKPVLNEFFN
                     DMETDSFYGHGTPDPMRLGEAEISLFFNRAKEYSNKLNINIYNISGITTGLNTFPQTD
                     ISPHKLKNCI*"
     gene            108698..109483
                     /locus_tag="BML_08182015_1_5m_scaffold_4_prodigal-single_1
                     34"
     CDS             108698..109483
                     /product="hypothetical protein"
                     /codon_start=1
                     /transl_table=11
                     /translation="MKKVSCICPTRGRFTTLKESISFFDKQDYENKELIIFNNHPTPI
                     IRSENLKSNIKIINGGDYTGLSMQQIYFDLMKYIDPDSSYISIWDDDDCYFPWHLSYN
                     ISLLEKLDGQCIKHKYGYWLNINDLLNPISLAKNVLEASMVVKKEHVFFINYHNTDDI
                     NFNCPHIPWINKFTETNNFLYCDNITAMFRWNFNVNRINHHLQSVGPHKNNSDTGDGE
                     YLNYTQLDEIYKFMCLNIKESYINGEVSEVDNLWKDSLLLKLL*"
     gene            109493..110050
                     /locus_tag="BML_08182015_1_5m_scaffold_4_prodigal-single_1
                     35"
     CDS             109493..110050
                     /product="Uncharacterized protein {ECO:0000313|EMBL
                     :KKN88911.1};  TaxID=412755 species="unclassified
                     sequences; metagenomes; ecological metagenomes.;"
                     source="marine sediment metagenome.;""
                     /codon_start=1
                     /transl_table=11
                     /translation="MYSYDEKSEHGLPWHTNFIGQRMQHNYWLYNIVDKIILDNPQIS
                     SIIEIGTGYGALTTVFGLWGIKNDISVLTIDKQNIHNEKIFSKLNIEYLQDDEFGPTV
                     EKRILEVINNKPTWIYCDGGNKVKEFQKFASLIPPTSIISAHDLGVEFREEIDAAPLI
                     PNTVIPYKKEYWMDLNVQLAIFKRV*"
                     /db_xref="A0A0F9WRP7_9ZZZZ"
     gene            110068..110298
                     /locus_tag="BML_08182015_1_5m_scaffold_4_prodigal-single_1
                     36"
     CDS             110068..110298
                     /product="hypothetical protein"
                     /codon_start=1
                     /transl_table=11
                     /translation="MDKDQTSTYIQLGITTVLTLSLITGFFMGLITTEAFLAIVGPIV
                     GYFFSERKQTKALEALAASRIEVVELDNEKKV*"
     gene            110282..110749
                     /locus_tag="BML_08182015_1_5m_scaffold_4_prodigal-single_1
                     37"
     CDS             110282..110749
                     /product="Head completion protein n=1 Tax=Synechococcus
                     phage S-PM2 RepID=Q5GQD4_BPSYP"
                     /codon_start=1
                     /transl_table=11
                     /translation="MKKKYKEFKQGVFKPINSDKCLNKSIITYRSHLEFRLMKMCDKN
                     PLVLEWSSECVIIPYENPIKGKVCRYYIDAYIKLNTPNGPKKFLIEIKPERQTEKPIP
                     SNRKKKSTVLYENAMFAINTKKWEAAKQFAKSRGMEFLIITEKDLDKMEGKFN*"
                     /db_xref="UniRef100_Q5GQD4"
                     /db_xref="X1APX4_9ZZZZ"
                     /db_xref="Q5GQD4_BPSYP"
     gene            complement(110742..111512)
                     /locus_tag="BML_08182015_1_5m_scaffold_4_prodigal-single_1
                     38"
     CDS             complement(110742..111512)
                     /product="Uncharacterized protein n=1 Tax=Simkania
                     negevensis (strain ATCC VR-1471 / Z) RepID=F8L9F5_SIMNZ"
                     /codon_start=1
                     /transl_table=11
                     /translation="MKTFVIGDLHNHVEWIEPFLKENEHDRVIFLGDYFDNFGDTTAI
                     AEHTAQWLSKSVLIPNRIHIMGNHDMPYRFPWNAYFDCPGWTPSKQTSVSKIMTNELW
                     NHIKMAHFDHDIKFIYSHAGLTAKLFKVCPINGCNLNNFETQILEALNDCNCKGNKRI
                     PIFQQNPDYTYDGITWIRPSNLILLPGITQIIGHTPTSSIFNIPFKDSIPFFHQVDTG
                     IVWDIDCANNWIGVVENDEFYCLNRHDTSIKFKLQDFN*"
                     /db_xref="UniRef100_F8L9F5"
                     /db_xref="sng:SNE_A16110"
                     /db_xref="F8L9F5_SIMNZ"
     gene            111568..112371
                     /locus_tag="BML_08182015_1_5m_scaffold_4_prodigal-single_1
                     39"
     CDS             111568..112371
                     /product="UPI0003C7FF88 related cluster n=1 Tax=unknown
                     RepID=UPI0003C7FF88"
                     /codon_start=1
                     /transl_table=11
                     /translation="MARKTAAKVGGKYSFRKPNVKFDFSIRELPWTKKQQDLIKILDD
                     RHTKCALIKGPAGTSKTILAVYMGLKLLRENKISDITYARSAVESSSAKLGFLPGDIA
                     DKFEVYSIPFQDKLEELLDFGIIKALKDSNHVQALPINYMRGLNFSGRLVILDESQNF
                     TEEELITAITRIGEHSRLWILGDPNQSDLKNGHSNDFVKFCSKLSDDECIENGIQSFE
                     FGVDDIVRSDFCKFVVKKLEIYEHKPKTVEPTPILLNESVGEIWRPTQN*"
                     /db_xref="UniRef100_UPI0003C7FF88"
                     /db_xref="A0A0F9M9V9_9ZZZZ"
                     /db_xref="trm:JO41_09955"
                     /db_xref="UPI0003C7FF88"
     gene            complement(112433..112612)
                     /locus_tag="BML_08182015_1_5m_scaffold_4_prodigal-single_1
                     40"
     CDS             complement(112433..112612)
                     /product="hypothetical protein"
                     /codon_start=1
                     /transl_table=11
                     /translation="MRRLDENTVVLCGRGKSCCPVVETITDGYTISDDYEGKVKLTKE
                     EAKMLVNHLLNELNK*"
     gene            complement(112646..113341)
                     /locus_tag="BML_08182015_1_5m_scaffold_4_prodigal-single_1
                     41"
     CDS             complement(112646..113341)
                     /product="Uncharacterized protein n=1 Tax=Synechococcus sp
                     . WH 8016 RepID=G4FL14_9SYNE"
                     /codon_start=1
                     /transl_table=11
                     /translation="MRIAVSSTACNGKTFFINSFLKRWPMYKTPPSTYRDLIASKNLT
                     LNMDGSLESQKIIRDALADQAINNSKELFCIHDRCILDNLVYSLWLSDKGIINDDKFM
                     EESFALTRESLKFYDIILFLPLTPLSPVSLEEKDTRELDSNYRTEINTLFMSIEQSYK
                     EREGIVFPLENSPAMIEIFGDETNLEKTELVSFYLNKDGNLKGSDESLIKTISEISQE
                     DALASALLNQVGL*"
                     /db_xref="UniRef100_G4FL14"
                     /db_xref="syg:sync_1597"
                     /db_xref="90033818"
                     /db_xref="G4FL14_9SYNE"
     gene            113495..114637
                     /locus_tag="BML_08182015_1_5m_scaffold_4_prodigal-single_1
                     42"
     CDS             113495..114637
                     /product="hypothetical protein"
                     /codon_start=1
                     /transl_table=11
                     /translation="MSKFDYYYNNCMKIVNEAFDDKMGATKEIDPHKLIEYINRIITR
                     KKEEKNRKFSKTDKTARLKDYLHMPHIHSSVINRVLVKTNNGNTINLQDFSKIISTRP
                     DKILKRNNKMVKSDTTTTKFFNTSLPALKGLVIDEDTDKFHIVDTCPSAGACQLVCYA
                     KHGSYIMFPNASLAQNKTLNYLFNDSEGFKDQMIAEVELERIKNREKQIQIRWNDSGD
                     LLSSKFFQIVMDIVNATPKVDHYIYTKEVKMVKEYPNPPDNVIFNFSYGARKDQEHLI
                     DLKKDKVSHIVDIKDPKKEPILNTIKKFNYIEMEDGEWVYKNLSATKHIIAQRYDLNV
                     NKILSIDELSKTPTGKPLEYNVIVLPGESDLSASRRDVAGTFLIIH*"
     gene            complement(114723..115205)
                     /locus_tag="BML_08182015_1_5m_scaffold_4_prodigal-single_1
                     43"
     CDS             complement(114723..115205)
                     /product="Translation initiation factor IF-3 n=1 Tax
                     =Brachyspira sp. CAG:700 RepID=R5M027_9SPIR"
                     /codon_start=1
                     /transl_table=11
                     /translation="MDKRVKKNTQITAKQVRIIKDSQNLGIMDLPSALNLANSLGLDL
                     VQINDDKSNPICKIINWGKYNYELSKSKKFKPKPKLHEIVFGAGITEYDLSYRISHIN
                     EFLSKGDSVKVIIKFKGRQRTHKDIGYSLCETISKYFPNNNITTIKESSNLLTYTISP
                     *"
                     /db_xref="UniRef100_R5M027"
                     /db_xref="bip:Bint_1783"
                     /db_xref="87619472"
                     /db_xref="R5M027_9SPIR"
     gene            complement(115255..115728)
                     /locus_tag="BML_08182015_1_5m_scaffold_4_prodigal-single_1
                     44"
     CDS             complement(115255..115728)
                     /product="hypothetical protein"
                     /codon_start=1
                     /transl_table=11
                     /translation="MEFSKLAYILEKSKSTANLLPDSESKRIERAKHVKVLSIKKFTP
                     STTPPDKPLLPGWKLWMVETESKEKTEGRTHSQYVVLDKNNNIKDIYCSCADFQFLWR
                     YALNRGEMASWKTYPEYTNIETHGPHTEEPSNITNPNFDKKLCKHLIKIFNILNI*"
     gene            complement(115740..115946)
                     /locus_tag="BML_08182015_1_5m_scaffold_4_prodigal-single_1
                     45"
     CDS             complement(115740..115946)
                     /product="hypothetical protein"
                     /codon_start=1
                     /transl_table=11
                     /translation="MKNKLQEGDVPTIEEMKQFADQYSMEEWALLINNSFFIKNYDKN
                     LNLVKSAANRILKHLPVYSKADCY*"
     gene            complement(115943..116368)
                     /locus_tag="BML_08182015_1_5m_scaffold_4_prodigal-single_1
                     46"
     CDS             complement(115943..116368)
                     /product="hypothetical protein"
                     /codon_start=1
                     /transl_table=11
                     /translation="MLKAVMPRRKVRHSNRVAQRLKNAPTEIQYAALFHDYKERGGNL
                     DHLKEILSPTTIHLIELMSVDNGSIVGHMEETLNTITDSNLKNFLILIKLADRRDNFI
                     KKGKTGKLTDKYRKRTKNLIRVLLHHYTGSKKLLNDALK*"
     gene            complement(116384..117046)
                     /locus_tag="BML_08182015_1_5m_scaffold_4_prodigal-single_1
                     47"
     CDS             complement(116384..117046)
                     /product="hypothetical protein"
                     /codon_start=1
                     /transl_table=11
                     /translation="MRKFDKLILEATPPPPPNDDSDVDVNLNFDTDPDDQNLPVEGEG
                     GEPAPAEIQSDSTNSPQEFELGSLAIKALMASTDGINLKIFDEVESKFKQILIYLDKK
                     LKNPSLEKIIQKSIEDTFPDLNPSEVFGTGILDKLSYYNQNFQQLSDNQLQFWTRIIL
                     NALKYDGGDYSISGENLSPDKIKPTLDKLKSDFNFDVRGMHSSIIKSRSTGSNMSGPG
                     VF*"
     gene            complement(117052..117453)
                     /locus_tag="BML_08182015_1_5m_scaffold_4_prodigal-single_1
                     48"
     CDS             complement(117052..117453)
                     /product="Putative uncharacterized protein n=1 Tax
                     =Dictyostelium discoideum RepID=Q54BK4_DICDI"
                     /codon_start=1
                     /transl_table=11
                     /translation="MKFDKQIELLGKEYLTTEMVGGVQMKFSGNTNQQQNPNQTNNQQ
                     QNPNQTNNQQQNPNQTNNQQQNPNQTNNQQQGKNGNPPVDVAALLAKAAESDGPDGAD
                     ELDEYVKSLGLDTKRLGATFGELTARYLNNT*"
                     /db_xref="UniRef100_Q54BK4"
                     /db_xref="Q54BK4_DICDI"
                     /db_xref="xsa:SB85_17745"
     gene            complement(117479..118993)
                     /locus_tag="BML_08182015_1_5m_scaffold_4_prodigal-single_1
                     49"
     CDS             complement(117479..118993)
                     /product="Uncharacterized protein {ECO:0000313|EMBL
                     :KKM21213.1}; Flags: Fragment;;  TaxID=412755
                     species="unclassified sequences; metagenomes; ecological
                     metagenomes.;" source="marine sediment metagenome.;""
                     /codon_start=1
                     /transl_table=11
                     /translation="MALTLTQAKKYSRMGGGAYKTIKPEFFSKGDRMEFPLEPTSEEI
                     IKAVNESKVYKEVKTILNSIDYHFSPLEYAEGVASTPCVKHKLKIGKILQALRKTSLL
                     EKFKEDFCRSYSGLKVVISRHPYDIASMTTNRGWPSCMDLVNGCNKNYVKRDVLGRTI
                     IAYLTSMKDKNLTNPLARILLKRYENESGHEYYVPAKKAYGLSTTYFKPYLQRIADKI
                     NKNVPRGVYTLDQDYYYADENPEFIDTRLPEDIAAEKRKKLMRLVMEEVKAMSLFREE
                     YDKLVYKIGEISILSYQDLLGTLKWKKAMKVITDDDYSNFVTSRTNLLDRGRSEYVKF
                     IFDEISKRSTNNTDIIFTYWKFLSSFTLTFGALLEAASKFKQMNDHYYYIRTIDYPVG
                     VSDNDREIYDVGEHLDHISYILESHSEYIEDNTQYFFQFLIECLTTRHSNYEETLLQF
                     SKINKQLAQDLAYSYAYRAQNIRTLIEQDRNNDETALKIYNLAHNINNSNSIIQ*"
                     /db_xref="A0A0F9KGE0_9ZZZZ"
     gene            119133..119579
                     /locus_tag="BML_08182015_1_5m_scaffold_4_prodigal-single_1
                     50"
     CDS             119133..119579
                     /product="hypothetical protein"
                     /codon_start=1
                     /transl_table=11
                     /translation="MNYYSRILKEEVYPLNKKINYDKKIIIILSENSGRILLAKSLDV
                     KSRLLWGGWENFREDAGFYENIKMINKSKMNMTLGRFKFNNIVGIIEDEFIPKLNDKV
                     EDYKWVILSELGNYPLQFEFKQYVRSVYPILKKYSKSFLTETLKDS*"
     gene            119612..120931
                     /locus_tag="BML_08182015_1_5m_scaffold_4_prodigal-single_1
                     51"
     CDS             119612..120931
                     /product="RecD-like DNA helicase n=1 Tax=Francisella sp. 
                     (strain TX077308) RepID=F8GAM7_FRAST"
                     /codon_start=1
                     /transl_table=11
                     /translation="MILNEKQTKGLELLKNFTSSKSSKFFLIKGSAGTGKSTLINEYI
                     NWYQSAKGLYLDDIVVTAPTNKAVRVLRRMSKHNIDYKTLHSLLGLRYKIDEHGNEIF
                     EKEKGVVPTIYTYGCIIVDEASMIDDFIFDELMNQVSDCKVIFVGDPAQIPPVNHFHS
                     KPMLKEVQDRFGIESFHLTDIVRQAESNPIIKTSIAVRQGTFKRNISDERLDDGTGVI
                     QLDLKNKERVYNLIRESFCVKEFSSNPDYAKVIAWRNSTVDMFNNLIRSFIYYRGVNK
                     VVLGEKLILNKPILEEKKVIMFVNDDLMVTELDVKEDEFYGKPIKYYDCKVERLYESS
                     GSYNIKILHEESIKRYESILNSLKNIAISAPAKLKPKSWSSFYKFKESFADVSYNYAI
                     TCHKAQGSTYDNAFVCYSDITVNPNIVEMQRILYTAVTRPSKTLYII*"
                     /db_xref="UniRef100_F8GAM7"
                     /db_xref="A0A0F9U1P1_9ZZZZ"
                     /db_xref="frt:F7308_0635"
                     /db_xref="F8GAM7_FRAST"
     gene            120928..121167
                     /locus_tag="BML_08182015_1_5m_scaffold_4_prodigal-single_1
                     52"
     CDS             120928..121167
                     /product="hypothetical protein"
                     /codon_start=1
                     /transl_table=11
                     /translation="MKFKKGDWITNHPKSLKSFWPRRPIFYLEGKPKETFKYSVEDFL
                     NMDYIGIYAGEDVDNYFSLPKFFTQKDIDNFINEK*"
     gene            121157..121798
                     /locus_tag="BML_08182015_1_5m_scaffold_4_prodigal-single_1
                     53"
     CDS             121157..121798
                     /product="Putative uncharacterized protein n=1 Tax
                     =uncultured organism MedDCM-OCT-S09-C426
                     RepID=D6PL13_9ZZZZ"
                     /codon_start=1
                     /transl_table=11
                     /translation="MKNKQKQILGLCGLAKSGKDTMCTAIINVCRDNGLIATRYSIAD
                     ILRNMLADSIQEKYNINIWECSPDEKESVRQYLVDVGLEKRSETKGKYLTNLLQQQID
                     ADTHSDIVVVTDIRYHQYEQDEVYWLQTKNNGKLVHIKLKIAEDELGNPVFISPPNVQ
                     EALNDPLLQDLADYHVEWDKIESFKSFSECQIYYQRVAKQVLEHLDIVKNNNN*"
                     /db_xref="UniRef100_D6PL13"
                     /db_xref="D6PL13_9ZZZZ"
     gene            121803..122693
                     /locus_tag="BML_08182015_1_5m_scaffold_4_prodigal-single_1
                     54"
     CDS             121803..122693
                     /product="hypothetical protein"
                     /codon_start=1
                     /transl_table=11
                     /translation="MNLKYKVWVVKVPPKTGPEPEAYTIPFNAESHRKTTLISLGIDP
                     TLSDEELKEYYTYFSTSLKDILHDSNENFNKVNVLDYINSESKKIKDSIDNVNREYKE
                     TYKDSHSKWENGYNVVKKTYIDSTDKETNLIKYIENSENFYEWLDDEIIELVETTVSN
                     QDDKEMIAFKCKDLYVYTPLTSVVRSEIELLAQSSNLDIVEVSIDDITNEDKVISLYQ
                     FYEYIDSINSNNTVNVVVDMIVDREQSNKDNLNLGGVINPFLGDVSVSEFSFNSKDTV
                     ENFNSFDVINKLETLFAEDE*"
     gene            122686..122916
                     /locus_tag="BML_08182015_1_5m_scaffold_4_prodigal-single_1
                     55"
     CDS             122686..122916
                     /product="hypothetical protein"
                     /codon_start=1
                     /transl_table=11
                     /translation="MSDSLMEEFPTLLTEELTKILYTKYCESVEGKSRDGNVLPSWDE
                     FSSDPDKSLQSNAWKNVALEAFHWVFKKFMYI*"
     gene            122913..123731
                     /locus_tag="BML_08182015_1_5m_scaffold_4_prodigal-single_1
                     56"
     CDS             122913..123731
                     /product="hypothetical protein"
                     /codon_start=1
                     /transl_table=11
                     /translation="MITGLQFKTGFPLKLPHIGSKLFKFTDGFNVLFGPNGGGKSVCL
                     NTIKGYCGIPNGSGGWTRISEPSKLGTSSSTQFPYAYRAYTPNNSDAWVGWDGQPTFF
                     NDGDIKVDPTFFFDKERQSVDGITSQSEQLDALATKPSSGQYRIQRINKVMQVIQTPP
                     NLNVIPDHIFNKNHALAEINYIKNLPHNGKITLLFDEPERALALPKQRELFEILRDMS
                     KTFQIIIATHSPFVLYTVGANIIDIEDGYANQCRDIITASAKSYKPAKKKAVKT*"
     gene            complement(123721..124296)
                     /locus_tag="BML_08182015_1_5m_scaffold_4_prodigal-single_1
                     57"
     CDS             complement(123721..124296)
                     /product="hypothetical protein"
                     /codon_start=1
                     /transl_table=11
                     /translation="MEPNKIYLISIDEIWNYLEYKIIDTLEEYDCLTTINKDSKLLIG
                     NVILRHLLKKITPCSITFENTPTGIFTKLNTTQYPFIIFYLDEDLISRDKEILEHIEF
                     EPFVKLFKELIRDFNLILNNRIINCNFPYKFIRNISMGMETSTPSELALKVEIMLQFY
                     QQKKLSLNKIQKIALKYDIELTPTDKRKIMS*"
     gene            complement(124272..124691)
                     /locus_tag="BML_08182015_1_5m_scaffold_4_prodigal-single_1
                     58"
     CDS             complement(124272..124691)
                     /product="Uncharacterized protein n=1 Tax=Sinorhizobium
                     phage phiM12 RepID=S5MBQ0_9CAUD"
                     /codon_start=1
                     /transl_table=11
                     /translation="MNNWINAPDTPEDYLGFVYIIKNETNNKSYIGQKKFWFTKTLPP
                     LKGKKRKRKKLVESDWKDYTGSNEKLNTDIQNGHFIIKTIIRLCHSKFEMNYYELKEQ
                     IDREVLFSENYYNGIINVRISRPDKKLLEEWNRTKFT*"
                     /db_xref="UniRef100_S5MBQ0"
                     /db_xref="S5MBQ0_9CAUD"
                     /db_xref="smq:SinmeB_5013"
     gene            complement(124688..125653)
                     /locus_tag="BML_08182015_1_5m_scaffold_4_prodigal-single_1
                     59"
     CDS             complement(124688..125653)
                     /product="hypothetical protein"
                     /codon_start=1
                     /transl_table=11
                     /translation="METMDVGIATAGMDITPPTGDSVNPGDARIAKVMGKKCKGKYCP
                     VTRKLTKEGSINWECENGKLIVELTNNNLYEIQSLWNELANGGIICHTINDIPIDENF
                     KLIENCISFLTDHEMELQLNIPLNGGLSKVFSELNLNISEIVDIYRKNFVDELEYGTL
                     NLYTNPHIKYEFTNNLKFLEPKINYILEGSGDKINSNLWETLLEAYVNNKITLPNIKT
                     FLTESEILMPFEKLMESVIKYLTENDITPVSETYYVNLRGARFIKESVSPNPEIIKNY
                     KKVIFLDNSIFISDYSLELYSEETINWLKSKNLKIYNNYGKQIII*"
     gene            125712..126113
                     /locus_tag="BML_08182015_1_5m_scaffold_4_prodigal-single_1
                     60"
     CDS             125712..126113
                     /product="hypothetical protein"
                     /codon_start=1
                     /transl_table=11
                     /translation="MKSIEGYIKEMEEDTTLSTENAYSRQLKHPSVHHKWAQRKYVHS
                     CNLYKLKTQLEEYIRSNSDQDKKLNKLSDTKLRYKFSNTEDAILLKRQITEEQLILDY
                     INDVMEIMKAMHFGFTNIKNFIKDEFFMMGD*"
     gene            126113..127549
                     /locus_tag="BML_08182015_1_5m_scaffold_4_prodigal-single_1
                     61"
     CDS             126113..127549
                     /product="UvsW helicase n=1 Tax=Enterobacteria phage
                     vB_EcoM-VR7 RepID=E5FIN4_9CAUD"
                     /codon_start=1
                     /transl_table=11
                     /translation="MNIKIDILGNDGVYKSDDTIRFVYNHFSVENPNPNASLFSKRKY
                     VITPTGRFNIGLWGEIHSYVASKFPNYDIQISDQFLEKYSPVIDFKDILSIDGYTYYD
                     YQYEAINQMLLSGRGLVVLATAAGKTLIMAGFCKTYLQNYPDGKILIIVPNLNLLNQT
                     YRDFTKDFKLSGVSRWSSEYPIDLNSNILIANSGILVSDIKKTLKYVGSRDVLIMDEC
                     HKLKHGNKINKIVHNMDTDIRFGLTGTIPKTDLDKWNILGKIGPLLYTKKSYELRDEF
                     KSISEVEVKIVKLKHKNKPKKYRKKVGEEFKPTGQYDNEIDFLYNSEWRNSFISNIAN
                     KLDGNVLVLVDRIFHGEHLVSKISSSSNKNAVFICGETPVNDRDSIIRSMEDNSNIIC
                     VAMDTIFSTGISVKNLKYVIFVCIGKSYTKILQSIGRSLRLHEDKKRAYIFDISDLTK
                     YSSKHLNERLEFYNEEKINYEIKQIEEK*"
                     /db_xref="UniRef100_E5FIN4"
                     /db_xref="A0A0E3FNF6_9CAUD"
                     /db_xref="E5FIN4_9CAUD"
     gene            127521..128315
                     /locus_tag="BML_08182015_1_5m_scaffold_4_prodigal-single_1
                     62"
     CDS             127521..128315
                     /product="hypothetical protein"
                     /codon_start=1
                     /transl_table=11
                     /translation="MKSNKLKKNKKTVKDYYVDPDEMWNELNDFYTLSEKSDNPEQLE
                     MSPKLGKMIDDIATKLGYMMKFINYSFKDEMKGDARLKMVKAVYDKNFTLWKTSPCSE
                     ILVEGGREYVICYLTETKARSAGWDDKKMYLKPWDEIKSIEEYYDKDKQIFTEDGKSI
                     VNSVTYKNNPFSYYTKIAYHAFVNRIKKEKKVADTLHAYQEKIYEELYEVGNGWDNIK
                     RQRDEDDSEYYYSDFDIDPFFDDSCVDVEEDLDLDSELLGVLDDFD*"
     gene            128349..129329
                     /locus_tag="BML_08182015_1_5m_scaffold_4_prodigal-single_1
                     63"
     CDS             128349..129329
                     /product="Recombination endonuclease subunit n=1 Tax
                     =Cronobacter phage vB_CsaM_GAP32 RepID=K4FB42_9CAUD"
                     /codon_start=1
                     /transl_table=11
                     /translation="MKAILFSDIHLGLSRDSEHFYKTTLDFCDWMVSEAKSRNISTLI
                     CGGDVFHNRKAIFSPTLSVASEFFEKLVEFDVRIITGNHDCYYLDNSKVHSLALLKKW
                     ENIKIYDTLKYETIDGHSVGFVPWGTTINEMQKCDIMFGHFSISGFHMNASRVCVDGM
                     TVKDLLKKSALIFSGHFHKPQKQDYRSGTLVYMGSPFQHNWGEAGEDKFIYELDFETL
                     KYTPILNTISPKHIEIKTKSDINLVDGNIIRVVAAKDDDILTLLSKKSPISSDIIIED
                     KILKLATKTIKDFKGVDIMDGFTEVVDTLEVSKEIKTKILDRCKDLYQKA*"
                     /db_xref="UniRef100_K4FB42"
                     /db_xref="K4FB42_9CAUD"
     gene            129361..130215
                     /locus_tag="BML_08182015_1_5m_scaffold_4_prodigal-single_1
                     64"
     CDS             129361..130215
                     /product="Uncharacterized protein {ECO:0000313|EMBL
                     :KHN49252.1};  TaxID=554 species="Bacteria;
                     Proteobacteria; Gammaproteobacteria; Enterobacteriales;
                     Enterobacteriaceae; Pectobacterium.;"
                     source="Pectobacterium carotovorum (Erwinia carotovora).;""
                     /codon_start=1
                     /transl_table=11
                     /translation="MLNRFSEETAIGIITCNRVEYVTQLLKSIDSSVGSIYLINSGDP
                     FPMNLENLDTFDKVFKYIKTEKSPTPVGIAKNLALRNMRHDGFKYLFLIEDDVMIKNN
                     KVFEKYIETAADSGLWAGQLSYGTHGGTVGGNVKGNGEPNVIDSVKYDSHSVDLYPQG
                     LQAFTLYHANVIKIIGYMDEYYVNAGEHLDHYYSAFLKGIGNYFWYFPDIENSSDYLQ
                     DIDSGHSGSVIRSSNKWKDNQKKAWAWFRRKYNYFPTQIPQSSKDKILARLEFIEKNY
                     AQKNLINE*"
                     /db_xref="A0A0B2SYF4_PECCA"
     gene            130208..130594
                     /locus_tag="BML_08182015_1_5m_scaffold_4_prodigal-single_1
                     65"
     CDS             130208..130594
                     /product="hypothetical protein"
                     /codon_start=1
                     /transl_table=11
                     /translation="MNKTPTKSCGIFIFNHKKEVLLILTPGAYNWITPCWNHSYNANH
                     LEVAMQGVFEYTGIDFFNYDEKYFKPIKYSTNNNEIFVPFVIYGEKTLDIIEPWVDIE
                     EWDYVPVKDALEILKPSHKFALKELL*"
     gene            130669..131439
                     /locus_tag="BML_08182015_1_5m_scaffold_4_prodigal-single_1
                     66"
     CDS             130669..131439
                     /product="hypothetical protein"
                     /codon_start=1
                     /transl_table=11
                     /translation="VDKKALVVVTYNREDSLKKVLESINILLFDHIVVVKDGGSPYSD
                     ETTDTLNKLFTFISFEENKGVGICKQTGIDYILNETSCDHIFILEDDVLVTDNSVWDY
                     YIDFSRKSGVWHTNWNDYRYKNIQFEVDYDGVKGIITRDTEGSFSYFHRNIFKFCKFP
                     SNMKNAFEHISLELQLIENDLLPPFWSFICPKDSHKFLMSMDVDSTITGQPNYTENYQ
                     NSMKAFEMLHGVTINKIQQSSSTKVLERLKFLKETYGK*"
     gene            complement(131457..131858)
                     /locus_tag="BML_08182015_1_5m_scaffold_4_prodigal-single_1
                     67"
     CDS             complement(131457..131858)
                     /product="Uncharacterized protein n=3 Tax=Synechococcus
                     phage S-RIM2 RepID=M4PLD8_9CAUD"
                     /codon_start=1
                     /transl_table=11
                     /translation="MTENFDNCVNTILEKCWKNYKQLGMKKKGKRKVPNCVPKTVGES
                     AAWQRKEGKNPDGGLNKKGVESYRRENPGSKLQTAVTTKPSKLKKGSKAAKRRKSFCS
                     RMSGMKKKNTSKKTANDPNSRINKSLRKWNC*"
                     /db_xref="UniRef100_M4PLD8"
                     /db_xref="M4PY15_9CAUD"
                     /db_xref="M4PLD8_9CAUD"
     gene            131985..132941
                     /locus_tag="BML_08182015_1_5m_scaffold_4_prodigal-single_1
                     68"
     CDS             131985..132941
                     /product="Uncharacterized protein id=2440634 bin
                     =GWC2_TM7_44_17 species=mine drainage metagenome
                     genus=unknown taxon_order=unknown taxon_class=unknown
                     phylum=unknown tax=GWC2_TM7_44_17 organism_group=TM7
                     organism_desc=Genome has competed version"
                     /codon_start=1
                     /transl_table=11
                     /translation="MKTQISASIIADSVSPDGTRLTSFVLKFPRIVLAEFNTHRVCSR
                     NSASSRAIPFKTMLDMVIHDPFIPLEFQVDHKGMQGTKNLTGELLEHAIYFWMEARDS
                     AVQSALELHTLDEQDSFLFLDLDKILEDSPVKVTKQLCNRLLEPFLWHTVIVTGTDWD
                     NFFALRYHDAAEIHISKLAEKMLTTYNLSIPVSKQPGEWHIPFGDKIEENRLTDKLSY
                     DNISDPELVKQFIQDKKLKIATARCARVSYLNYEGKDDYEADEKLYNNLLKMGHMSPL
                     EHCAKVDTVAPLNGNFRGNWTQLRKLFVGENKKDNRIKSWTT*"
                     /db_xref="gwc2_scaffold_10_137"
                     /db_xref="tel:tll1156"
                     /db_xref="87341471"
     gene            132929..133138
                     /locus_tag="BML_08182015_1_5m_scaffold_4_prodigal-single_1
                     69"
     CDS             132929..133138
                     /product="hypothetical protein"
                     /codon_start=1
                     /transl_table=11
                     /translation="MDNIIEINRMAVKEQFRHFPLMDIKLEHLRTSNDDKDSVYLLID
                     GPEFWQQKYIGLEIEDEEENNTFSI*"
     gene            133209..133532
                     /locus_tag="BML_08182015_1_5m_scaffold_4_prodigal-single_1
                     70"
     CDS             133209..133532
                     /product="hypothetical protein"
                     /codon_start=1
                     /transl_table=11
                     /translation="MKTNSIWGNHSTSRWEFNTKSKKSDSTLADNLLSGKDIKKQNNE
                     DRVETIVDINIASLENKILSDISNSGDNVFKSNFEMLLAASLDLIDGDISLEDFKTIV
                     EQWVD*"
     gene            133537..134271
                     /locus_tag="BML_08182015_1_5m_scaffold_4_prodigal-single_1
                     71"
     CDS             133537..134271
                     /product="Uncharacterized protein {ECO:0000313|EMBL
                     :CEG11945.1};  TaxID=717931 species="unclassified
                     sequences; metagenomes; ecological metagenomes.;"
                     source="groundwater metagenome.;""
                     /codon_start=1
                     /transl_table=11
                     /translation="MDISIIISSFNQYRRLRLCLESLAKQEVDGISYEIIIADDNSTD
                     DTLNFVSSTYPSIIVSLNDKSESNTYTLADNWNAAAKLATGDRIVFSNADMIFCKTFL
                     KAHLDPIMQDSIIFGPGYSSAPPVDNVLDNFLTAKEIIDWIASNNLLGRDRHSEGSAD
                     TYNKEWTWQFPFGYNFSVIRDQFNGVGGFPSFKKWGHEEVQLCKKIVEKYKTSVKSNK
                     NAVAVHLWHPRVNHENMTTRTDNIRF*"
                     /db_xref="A0A098EAC6_9ZZZZ"
                     /db_xref="calt:Cal6303_1269"
     gene            134274..134909
                     /locus_tag="BML_08182015_1_5m_scaffold_4_prodigal-single_1
                     72"
     CDS             134274..134909
                     /product="hypothetical protein"
                     /codon_start=1
                     /transl_table=11
                     /translation="MAYSKKLNLVFIHIPKCAGTSIIEAMRKVDPLVEHGHNKWYYYT
                     EYSIASRDPMSFTVVRNPWDRVYSCYRYAIQKESYWYGKNKKWDVHPDYDVLKNYDFK
                     DAVKILFNNKQLLEVPEYMRVNFRYFGDNWSYQHPFFSDIKSHKTIKQILRYENMDEI
                     CGWLEDVYGLNIPLLNVSKSDDYRLNYDGETIDLVSKIYSKDIEILKYKFE*"
     gene            134906..135592
                     /locus_tag="BML_08182015_1_5m_scaffold_4_prodigal-single_1
                     73"
     CDS             134906..135592
                     /product="hypothetical protein"
                     /codon_start=1
                     /transl_table=11
                     /translation="MKTAVYICGLLKAFEYTFKSINENLILPNNCDVYVCVWDRLGID
                     KKHSKVPIIRLKDRSVTKDDIFKFKNIVKFQIVPFINNCTDKIDLVEIPKHVKNKDPI
                     HYYSTIPLSYLVYKCHKFNLKNYDRIIKIRPDLFINKPLDISKLIPNVGFYSCSYNIN
                     THTQISDKFVGGDSDSMNYYCNFFNKLNFYWENLHITCEHLLMHHMKNSNFPITSFSA
                     PVKVIRENIT*"
     gene            135624..136286
                     /locus_tag="BML_08182015_1_5m_scaffold_4_prodigal-single_1
                     74"
     CDS             135624..136286
                     /product="Cytidylyltransferase {ECO:0000313|EMBL:EEQ58032
                     .1}; EC=2.7.7.- {ECO:0000313|EMBL:EEQ58032.1};; 
                     TaxID=457421 species="Bacteria; Firmicutes; Clostridia;
                     Clostridiales.;" source="Clostridiales bacterium
                     1_7_47FAA.;""
                     /codon_start=1
                     /transl_table=11
                     /translation="MKIGVFIPVKGNSTRVPKKNFEIIGDTPLFERTFKLTSNIVVPC
                     GSVIDFYVDSDSDLVLDTAINYNITPLRRLPELALDSATGDDLLKYHISKFPDYDVYC
                     QLYITCPFQTSSSISDALHPVIVGDSDSSFLVREHHTWFWYNGSPINYTPGKLIRSQD
                     CYPVISETTGFYSITKSAWETTQCRIGKTPFMYPVSYIEAIDIDTFEDLQLAKVIADA
                     KL*"
                     /db_xref="C5EJX3_9FIRM"
                     /db_xref="UniRef100_C5EJX3"
                     /db_xref="afd:Alfi_1150"
                     /db_xref="2.7.7.-"
     gene            136273..136839
                     /locus_tag="BML_08182015_1_5m_scaffold_4_prodigal-single_1
                     75"
     CDS             136273..136839
                     /product="hypothetical protein n=1 Tax=Scytonema hofmanni
                     RepID=UPI0003485902"
                     /codon_start=1
                     /transl_table=11
                     /translation="MQNYKEGAKEFYLKNLTEDLESLSGHSSTLINTYHFREFLKSIL
                     KSKKIKSISDCPCGDWNWMRAVKLDGIDYTGYDILPEIIDSNKEKFSPIPFVVFDAVV
                     EILPKSDLIICKDFLTHLHNEEINIVLNNFKKSKSKFLLSTSYVNPVVQTFSGNWGFR
                     EINLSEFGLVPLESKFDTSNRFNALYEL*"
                     /db_xref="UniRef100_UPI0003485902"
                     /db_xref="bmet:BMMGA3_07100"
                     /db_xref="107398039"
                     /db_xref="UPI0003485902"
     gene            136820..137242
                     /locus_tag="BML_08182015_1_5m_scaffold_4_prodigal-single_1
                     76"
     CDS             136820..137242
                     /product="hypothetical protein"
                     /codon_start=1
                     /transl_table=11
                     /translation="MPFMNCDITTKSFITNSIGNKITIERVIFWFNIFNWLIFDNVLD
                     IFDEIHIKRARGYYGMCCLYEYEIDCSKELWYSYELVIHDNLTLSTFLNTLGHEMVHL
                     YQSQYLKSHEMLEPEEDKIFYKFEEEFNKMGLSIIKIE*"
     gene            137239..139032
                     /locus_tag="BML_08182015_1_5m_scaffold_4_prodigal-single_1
                     77"
     CDS             137239..139032
                     /product="Recombination endonuclease subunit n=2 Tax
                     =Synechococcus phage S-SSM7 RepID=E3SL77_9CAUD"
                     /codon_start=1
                     /transl_table=11
                     /translation="MKNIKFLKLSIHRFMSVGDVPLIIDFTTGLNFITGFNKDTNSYN
                     GVGKTTIINAFFFVLFGKLYGDNSGKLNKADVINNVIGGTAAVTISFEVDGDTYEITR
                     RVSPSACIISKNGETENQKFSIAESNLHICKIISGDSDVYSSTIVMASDTKSFLLSDQ
                     PKRTKFVENVFGLTIFSNMLKTAREEYLDVNKTFTQESAKLSEIQRFLEREVNNEQNF
                     EDTRQRNVKDTEANIERLTNTKDELLKQSPTNQIDKIQKLTTDLDLTKTRISKGEVLQ
                     ATKSTELDFLKKQFKDLTPVSKISKPTHCPTCKRAFDNNSDSDVQDQMCIESDKAYNE
                     LSEKIKEITTYLTKINNGLKKLKGVKSTYELELQETNKTQELFLNLDSKIKSYDDLIQ
                     IKENELSGMLIEENPFSKSVLKIKEEFDEKTKLVKSLEEEVEILNYVKYLCSPEGVKS
                     HILLKIVDLFNAKLNSYLHTLNAPFTITFNELFEETILNSNGATVSYNSLSGGERKRV
                     DLSILFTFRDIRRIQSNISINVTLFDELFDSALCSHGMEQALSILEEQSEEFDEFILI
                     ITHRMDQIEDRGNVIYLEKENGITTLVDSAI*"
                     /db_xref="UniRef100_E3SL77"
                     /db_xref="E3SL77_9CAUD"
     gene            139050..140330
                     /locus_tag="BML_08182015_1_5m_scaffold_4_prodigal-single_1
                     78"
     CDS             139050..140330
                     /product="O-antigen biosynthesis protein n=1 Tax
                     =Acidovorax avenae RepID=UPI00031A83C6"
                     /codon_start=1
                     /transl_table=11
                     /translation="MAQFKNNVKSVSRVLGTPPKGFPTSTNPKNKIPLPGDGLPRVTH
                     FNADQSGCGFWRMIWPAEQLLVYNKAVVSTSYQMIRDPSFYLGTGAVKLQRQCTEDQH
                     NFIKNLRMLSSKLKNDFGTGFKIIWEVDDIVCPVDDIPEYNRCKEAFTNPQIQDTVKR
                     IVHLCDEVSVVSSRMAEHYKKYLSYDKISVIPNYFPRNWADRNYDSDKLLLNFTKCKS
                     KGKIKIGYAGSATHFDIANKTKQRDDFSHVIHDIIKYVDDYDFVFFGGYPLNLTPYIK
                     DGRITHVPWGNLDKYPTLLSNLNLNVMIAPLLANSFTESKSSIKFLEAAALGIPCVTQ
                     DLFPYEISPWKFTTSEEMFDHIKKITYDENTYAHASNLCRKIMNDYWLDDHLDEHMLL
                     YTTEYGANERKSNKVFFNNNLKQFDTYSVPVYTV*"
                     /db_xref="UniRef100_UPI00031A83C6"
                     /db_xref="aav:Aave_4407"
                     /db_xref="A1TVF9_ACIAC"
                     /db_xref="UPI00031A83C6"
     gene            140330..143962
                     /locus_tag="BML_08182015_1_5m_scaffold_4_prodigal-single_1
                     79"
     CDS             140330..143962
                     /product="DNA polymerase {ECO:0000256|RuleBase:RU000442};
                     EC=2.7.7.7 {ECO:0000256|RuleBase:RU000442};; Flags:
                     Fragment;;  TaxID=1128141 species="Viruses; dsDNA viruses,
                     no RNA stage; Mimiviridae; unclassified Mimiviridae.;"
                     source="Megavirus courdo5.;""
                     /codon_start=1
                     /transl_table=11
                     /translation="MYRNLHYNNKDSVITEWTWTDSGEEVERKERFKPYIYIESTSDK
                     VDAISIFDTKLKKLEFNTEGDRRNFVERTHKRIFYNIPVKQQYLLDKYQHFTMDEMVK
                     RPLRTFFIDIEVYVHDTFPEADSANYPINAISIFDTKTAKFYTWGLKKDYDVNGVKDI
                     GLDSNNVVYINCSTELGLVDSFLGFWEKNYPDLYTGWNCSTFDVPYIVNRTRRLLGED
                     GVKRLSPIGNVYSRLRQNIFEKYYNHWVIDGISDIDYLELYAKSEMNQHESYKLGYIG
                     NLEGVDGKVEYEAANLATLADDDWNQFITYNIQDVNIMVKLEAKKRYLRVARAKAYRG
                     FSPIDKALDSVPIVTGMIAKAALDQNQIIVTYKPVSESVKFDGGFVFKPTGKIHRGIV
                     SFDVNSLYPNTMITLNTSPETKVGKLYENEEGYRFHAVTGKVYDISKEKLTKLIKDHN
                     LIKTEANVLFSQNKRGICAKFLDDLYQERKRLRAEMAKTDDLELKEKLDIEQYLLKIL
                     LNSVYGVFGNKYFGLYDLDIATSVTLTGQSMIKKSTEIVKEYAKQIAGVENVDNVVVY
                     GDSVTGDTPILLKNSMGTIEIKQINEISSIWNPYNNFKIDGSIRVQKEQSDGNGYLVW
                     TSSGWSPLRRVIRHKVEKDIFRVKTHVGLVDVTEDHSLLDMSGTPIKPKDCFLTQELL
                     HSYPPKSERSPKTHTEIYEKSKQILTLSKEEQLAFVYGYFYGDGSCGYYEYDSGIKYS
                     WAINGSNLEYNNLVISVLKNIYDVNFKMNDTIASSGVYKIVPNYGDMMSLTMDYRERF
                     YNKDKFKIVPTEILNASFDIKEAFICGYFLSDGYKCDNTCCKNLSFNNKGKIGLAGLI
                     YLFNSLGYNYSINDRKDKFNNYRLLATTKKLRKPEFEVKDIYKIDKSNYSEFVYDLET
                     DEGNFNTGTPLIVKNTDSNFFDFDIILKNMGIEFFKTDSDGTTKVTSEAIEVIDKVEQ
                     YLNDQINEWAKKQLNTNDPRYHFSREKICIIGTFLTKKNYILRVLNNEGVDCDKLVEK
                     GVELVKSSHSNEVKELIRSVVNCIFYERGKSTANEIYVDAISKFKKLTPDQIAVRKNA
                     RDHEKWKAKATGLVYGKGTPIHHKGAIYYNFLIDELGLSGKYPKISTGQKIKYVYLTK
                     NPYGISVISFPDHLPEEFGLVPDYDIQFKKMVTPLIQRCYDGCDWILPNVDKLTVTDL
                     FEFLDI*"
                     /db_xref="I6RYP5_9VIRU"
                     /db_xref="UniRef100_I6QYY1"
                     /db_xref="hje:HacjB3_12165"
                     /db_xref="I6QYY1_9VIRU"
                     /db_xref="2.7.7.7"
     gene            143959..144321
                     /locus_tag="BML_08182015_1_5m_scaffold_4_prodigal-single_1
                     80"
     CDS             143959..144321
                     /product="Gp36 n=1 Tax=Mycobacterium phage Myrna RepID
                     =B5LJ47_9CAUD"
                     /codon_start=1
                     /transl_table=11
                     /translation="MKKVKQVIVMRNDLNMRKGKMVAQGSHASMSFLLKDNNWKEDPE
                     VTSWTSGAFTKICLQIDSEEELLTLVTNAKSEGLRVHKIVDSGKTEFHGVPTLTCIAI
                     GPNYSENIDKVTGDLKLL*"
                     /db_xref="UniRef100_B5LJ47"
                     /db_xref="W9ASI5_9MYCO"
                     /db_xref="apv:Apar_0308"
                     /db_xref="B5LJ47_9CAUD"
     gene            144318..144830
                     /locus_tag="BML_08182015_1_5m_scaffold_4_prodigal-single_1
                     81"
     CDS             144318..144830
                     /product="Putative uncharacterized protein n=1 Tax
                     =Clostridium cf. saccharolyticum K10 RepID=D6DFG8_CLOSC"
                     /codon_start=1
                     /transl_table=11
                     /translation="MNKVDDIYKVTETAIYGFFREHRFLSNFHLCDVWWEGLKYPSSE
                     NAYQAAKVIPQDRSKFLTCSPAESKHLWKTCEKLYTSSEWDSIKIKIMYRILTEKFLS
                     NVDLFEKLKDTGTKFLEETNWWGDDFWGNVYDSLHGQNMLGKCLMHIRNIPVGLKPTS
                     KRTLKTIPLF*"
                     /db_xref="UniRef100_D6DFG8"
                     /db_xref="A0A023NGG8_9CAUD"
                     /db_xref="cso:CLS_06590"
                     /db_xref="D6DFG8_CLOSC"
     gene            144867..145517
                     /locus_tag="BML_08182015_1_5m_scaffold_4_prodigal-single_1
                     82"
     CDS             144867..145517
                     /product="Uncharacterized protein n=1 Tax=Ilyobacter
                     polytropus (strain DSM 2926 / CuHBu1) RepID=E3HC75_ILYPC"
                     /codon_start=1
                     /transl_table=11
                     /translation="MKENYTHISLILDRSGSMQSVKDDTIGGVNSFLQEQKDSGVDVT
                     VTFVQFDNQYALMNDFTPINDIALLNESSYIPRATTALLDAIGRTVNSVGEKLAQMKE
                     EDRPSKVVTVVVTDGFENASKEFDTKTIKSMIKNQTDSYNWEFVFLGANQDAILTSST
                     LGINAGSTLSYAATSKGTKMAFDAVSRGVSEYSRGIDASVSFCDDERLAQKLEGAL*"
                     /db_xref="UniRef100_E3HC75"
                     /db_xref="A0A0F9GSX8_9ZZZZ"
                     /db_xref="ipo:Ilyop_2155"
                     /db_xref="E3HC75_ILYPC"
     gene            145522..145941
                     /locus_tag="BML_08182015_1_5m_scaffold_4_prodigal-single_1
                     83"
     CDS             145522..145941
                     /product="hypothetical protein"
                     /codon_start=1
                     /transl_table=11
                     /translation="MSEKKYVAMLRDVAQIVIGTLVREDDDVVVLTQPAIVHVGVSQE
                     KSMNLQFIPLELVSIQPPISLRVLLDDSQSDSELEFTFKKVELLSYNIPLNAQIFSAY
                     EGALNPSQIITPSNPGALVGPDGNPLNDDTPKVQKLF*"
     gene            146016..147092
                     /locus_tag="BML_08182015_1_5m_scaffold_4_prodigal-single_1
                     84"
     CDS             146016..147092
                     /product="UvsX RecA-like recombination protein n=1 Tax
                     =Aeromonas phage PX29 RepID=E5DPU7_9CAUD"
                     /codon_start=1
                     /transl_table=11
                     /translation="MNNALFKKLAGAGKIESVILRDSKYFGNGEFIDTGYPLLNLAFS
                     GQLNGGFSKGLSFFAGPSKHFKSAYLCICMAAYQRKHPDGVVMFYDNEFGSKESYFES
                     FGVDIDGVIHKPFKNIEELKFDLIPTLDSVTINDEVMFAFDSFGQAASKKEWEDAMTA
                     NEAADMTRAKALKSLSRMITPYLSMNNIPAVAVNHTYDTQEKYSTKVMSGGTGLQYAA
                     DTVLFVGKRVNKGIDKDILGFDFELTSHKSRFVRENSKFPITVSYEGGVHKYSGMFDL
                     AVEFDFITKLGAWYKVSGEDKNVRRKDLENNVEFMEELINNKEFTERVERKYKLPIAG
                     DDSTSFEDFSGKGENSIEDLLDID*"
                     /db_xref="UniRef100_E5DPU7"
                     /db_xref="E5DPU7_9CAUD"
     gene            147312..148757
                     /locus_tag="BML_08182015_1_5m_scaffold_4_prodigal-single_1
                     85"
     CDS             147312..148757
                     /product="Uncharacterized protein n=1 Tax=Fervidobacterium
                     nodosum (strain ATCC 35602 / DSM 5306 / Rt17-B1)
                     RepID=A7HNI1_FERNB"
                     /codon_start=1
                     /transl_table=11
                     /translation="MKTQNGANMEYSTGHPLVEFFSKAGSLFEKRDSYYENEASALDL
                     FLNAWAVDKAKAFKLLFWCRDIRGGAGNRSGSRKILNWLASNEPEWVRVNLELIPQYG
                     RWDDLIALVDTPLQDSAMSLWAISILAKDVLACKWAPRENKSGRAVAKLLRKELKFSP
                     KEYRLHLSKVSKDSKVLETLLCQNAWESVEYSKVPSVAMSRYGKAFKKKDGDRFSSYL
                     DAVKDPESSEKINAGAIFPHDLIRACKNNYFYGNYNQSDVVDAQFEALPNFFETSVRV
                     MPIVDTSGSMTTTVSGSITAMDVALGLAYYTSDRLGKENPFYRKFIPFSTEARFYSWD
                     KQPSFTKALNHFGREHGRGWVGSTNLYSAFNLLLNTANFLNVTSDQMPNMLLIISDMQ
                     FNQGIESRNSKTEMEGLLKMWTDAGYELPKVVYWNTGGYAGSPASVFTPNTGLVSGFS
                     PSILNAVFKGNDFSPLGIMEQAIAKYEVTIP*"
                     /db_xref="UniRef100_A7HNI1"
                     /db_xref="fno:Fnod_1629"
                     /db_xref="A7HNI1_FERNB"
     gene            complement(148822..149508)
                     /locus_tag="BML_08182015_1_5m_scaffold_4_prodigal-single_1
                     86"
     CDS             complement(148822..149508)
                     /product="hypothetical protein"
                     /codon_start=1
                     /transl_table=11
                     /translation="MTPGFNKLFFEMAQQNIQSEIQQAAQSDSNVIAQEDISGDDVQE
                     ASGLHSRLQEMQNQINNLNQIIKQQQKIRTKSGIGKNTQQIATVGGMAGAGITGKAVY
                     NVIEEFQKTMQAFEKSFIQVQQYLKQFEQFKQSNLMEKINTAAEGLSKLIRNGLSSPS
                     SNTNQSTNFPTVPNINIDMDSLLQNVDMAQFGLYVIAISTGVYWFGKLVQFIEVKYNQ
                     IKTNKNIKKL*"
     gene            149648..149872
                     /locus_tag="BML_08182015_1_5m_scaffold_4_prodigal-single_1
                     87"
     CDS             149648..149872
                     /product="hypothetical protein"
                     /codon_start=1
                     /transl_table=11
                     /translation="MNISIKYNGTFIDKPKYINFELDETMDAVQLATGDIITVGALSK
                     DKLAFDQYIYEKFIKNTHLDGRILEMIIIK*"
     gene            149931..152303
                     /locus_tag="BML_08182015_1_5m_scaffold_4_prodigal-single_1
                     88"
     CDS             149931..152303
                     /product="Replicative DNA helicase {ECO:0000313|EMBL
                     :AKD25832.1}; EC=3.6.4.12 {ECO:0000313|EMBL:AKD25832.1};; 
                     TaxID=576611 species="Bacteria; Proteobacteria;
                     Betaproteobacteria; Burkholderiales; Burkholderiaceae;
                     Polynucleobacter.;" source="Polynucleobacter necessarius
                     subsp. asymbioticus.;""
                     /codon_start=1
                     /transl_table=11
                     /translation="MSQLNLDLYEKVIIYNCLKTGNEEYLASVVDYLEPDLFTNVDAA
                     IVVQLIKEFYLANNQIPNRTEIAAKITNKTIQDSFKRLITEFKSLDKQYSLSELVRNT
                     ETFIKQRSLLKNIETSLEEYSANKQIDEERALKEFDKIQAVSLVENLGMDFFEDTPEF
                     IKKLSQSELYISTGYTWLDRELGGGLFKEGKSIYGIAGETNVGKAQPTSLVIRTPDGS
                     KRFGDLKVGDVVFGKDGNPINITHIHPQGIKKIFKVKFMDGRETLCCKEHLWTVWNSS
                     KSKYVTLTTEEIKYKIENYSTYKNRLQVPLCGSVNFVESKNHFIDPYVMGCLLGDGGL
                     TVRNSYTFTNFDEECLYKFNNLLPKNIKLSGSRDTSLTRIIKKGVNSINDEIKRLGLS
                     GCSSETKFIPEEYVYSSVDNRFKLLEGLIDTDGHVTTTGSLEILLKNKKMIEQISYIV
                     YSLGGNAKITPKIKKYKGENRQYFSVRIRFPFNLRKKLNLINRKQNRLLQFGENKKSK
                     IHNSILSIEEYSEEEAMCITVDAKDSLYLTNDFIVTHNSIVLGNIATNVLLQNYNVAI
                     ITLEMSEFRYAKRLASMLSGITQADLSLKTGEYSEFVVKHTKDNNARMFIKEFPTKQV
                     SPKHVAGYLKKLERKRGFIPNLIVLDYHTLLKPSIAQGSKHADMQFVTQESRALSYIF
                     ECPVITAAQLNRSDGTITGPDLNRIAGSWDMLSDLDYLVNIWQTDEDREAELIRWMIK
                     KARDSERNNQHFWNIDYSTLRLLDEESFDINVNVEKEQNIILNIMDDLGF*"
                     /db_xref="A0A0E3ZM82_9BURK"
                     /db_xref="gwa2_scaffold_1_172"
                     /db_xref="bprc:D521_1398"
                     /db_xref="3.6.4.12"
     gene            152355..153650
                     /locus_tag="BML_08182015_1_5m_scaffold_4_prodigal-single_1
                     89"
     CDS             152355..153650
                     /product="Gp163 n=1 Tax=Sphingomonas phage PAU RepID
                     =H9NC40_9CAUD"
                     /codon_start=1
                     /transl_table=11
                     /translation="MTLRQIIQDYANANTIKYGSYMEYARDLTNKYNLRNTFSAIQRL
                     AKLISSMKVPLNPTYITNSGLGGSLQSHDGDAHNFSGKGDDAVETFTTDNPPETLEDA
                     LSNSQVDLNQWEVEKWIWNHWAGKYQVKVWFKRRAFSAEKTLDSLFEYYKDRTPSKYV
                     PTPKINNPSNSCAIINLYDAHLDKVSALSSTGSSSNIEDNINRFEIALDMLSLQLQTY
                     NPELVIYPVGNDLFHTNNFGSNTKKGTQLEYFSDPYETYETIVKVVVDSIDKLESRFP
                     KVQVVMVYGNHDYDKVHTLAVLLTTLYKNNPNVEIVSNRLQRKYLQYGKNLFGFCHGD
                     KEKQKIDKLPLIMATEVSQMWADTTHRKFFCGDLHHGFKYKFHVSQDYPGVTVEFLRS
                     IGCQDTWHVDNGYIGIPKTASAELWWKSGGKSAAFEINF*"
                     /db_xref="UniRef100_H9NC40"
                     /db_xref="H9NC40_9CAUD"
     gene            153695..153946
                     /locus_tag="BML_08182015_1_5m_scaffold_4_prodigal-single_1
                     90"
     CDS             153695..153946
                     /product="hypothetical protein"
                     /codon_start=1
                     /transl_table=11
                     /translation="MNNLEDMIYAKEMDLLVNKFGSLCGILMNKNISCVTFFTQLLKD
                     EEFRTVMAEMGNCTWFDVVRYMSYRYPLLHKSKKIKKIM*"
     gene            153946..154596
                     /locus_tag="BML_08182015_1_5m_scaffold_4_prodigal-single_1
                     91"
     CDS             153946..154596
                     /product="hypothetical protein"
                     /codon_start=1
                     /transl_table=11
                     /translation="MELTEFDKKVYNFYLYGLRSAQNLPFTPRTNFEDVVGDHDTLKY
                     LKILSKTFSRLPHLMCKEFFAAPLKVFKRPKTDLGYYASPRAIEVYNFYIRSLENLDP
                     DKQIKRISDSYKFIYSFCIKHNLALNEYPYFKSVATYDCLKHIKDHHVSMYVAFSFPE
                     LYSVLINTESEILHLFFGDVNFRDLQQRYETSKTAKIICPKYKQEIDNRLKKRLKV*"
     gene            154604..154708
                     /locus_tag="BML_08182015_1_5m_scaffold_4_prodigal-single_1
                     92"
     CDS             154604..154708
                     /product="hypothetical protein"
                     /codon_start=1
                     /transl_table=11
                     /translation="MVSCICSSKELHFRENRDIKVSESKQTNKKVIKK*"
     gene            154705..155610
                     /locus_tag="BML_08182015_1_5m_scaffold_4_prodigal-single_1
                     93"
     CDS             154705..155610
                     /product="hypothetical protein"
                     /codon_start=1
                     /transl_table=11
                     /translation="MTQFINLDELVDVINEEETKRQEKPTRGASDDRFLVLQPGNTIL
                     VRFLPNMHNKAKTFTPYEEYGFKSINGQYIYAGQTPHSVGKKDIVREFQWNIYKAAKD
                     RKDEAAMKRSYMLFGQSKEMVNVYVISDQLNPENNGKVKVLRYSAKVNKDKEPTSPIY
                     SKIRDSIFSKDSPIGKLAFDLSASGVNFSIKVTKNAGDWNDYSKSEFKWPSDLGLSDA
                     QIAEILENTYDLESLIPALKSDEELKQLLDVHWYGNTSPSENDEVSLSDDNDDELPMF
                     NSKSATPEVDDMDAFINDLDSLEND*"
     gene            155632..156270
                     /locus_tag="BML_08182015_1_5m_scaffold_4_prodigal-single_1
                     94"
     CDS             155632..156270
                     /product="hypothetical protein"
                     /codon_start=1
                     /transl_table=11
                     /translation="MGNGNRDLEAAQLAAGVVRALSQHINSNAPSRRDVELLNANGLN
                     VREFVNRNYRSPNHPQHPQQPRRNYPQHAPQPVGGYSGSDFNPIPLPNTPMALLPMGE
                     NIKKYADNELNLDPVENNSDFQRVEPSSEVSSFKNTAFNYNPTQLNTHTNKLNSEESI
                     LDDLRRVIYSQESEIIALKKKVGTLSTRVYKVLTILEKHFTSTPNPESVNDS*"
     gene            156260..157000
                     /locus_tag="BML_08182015_1_5m_scaffold_4_prodigal-single_1
                     95"
     CDS             156260..157000
                     /product="hypothetical protein"
                     /codon_start=1
                     /transl_table=11
                     /translation="MTVEKFVVSKDNFIDNFLYPLSRFDLDDKPAQIILYKNLIGITH
                     TKERDIILKCTLKDIKGKIEEPVILRDIPRLISAIGFVGESMLTFSVEATNLSYIDSQ
                     IKFKSYFLDSRFFDSKIPLKIKKIEDIKFDVSFYLDQFSLSKIRKSKQFCKDSEKLYF
                     SGTDSGIIVERGDTENSTIDSISFKITNDFDGDPFSAKPIHNKIFDLISEKTEDILVE
                     MNNEYGIFIFTVNTKTYNLKYITSALRK*"
     gene            156997..157275
                     /locus_tag="BML_08182015_1_5m_scaffold_4_prodigal-single_1
                     96"
     CDS             156997..157275
                     /product="hypothetical protein"
                     /codon_start=1
                     /transl_table=11
                     /translation="MKYDEFSKRLKETTGLQSLKLDIVYHESDSRCWTALIGEGVNNI
                     LVTFHINRRDFGNKNFDIMASRRQLIEVPVSEAFEIIETLVPAITELN*"
     gene            157283..157588
                     /locus_tag="BML_08182015_1_5m_scaffold_4_prodigal-single_1
                     97"
     CDS             157283..157588
                     /product="hypothetical protein"
                     /codon_start=1
                     /transl_table=11
                     /translation="MANNKITTKSYFIKRLRDCGYLVDKLSITFSDTDSRRWMALIDN
                     GVSSVLVTCHRDSTFSFYDGERFIPCNLKLATDSIEVVVEHLNSRGIIHKYDRGNKY*"
     gene            157590..157916
                     /locus_tag="BML_08182015_1_5m_scaffold_4_prodigal-single_1
                     98"
     CDS             157590..157916
                     /product="hypothetical protein"
                     /codon_start=1
                     /transl_table=11
                     /translation="MDQEHDDNIDGVPSLSEEEAKQLFEELELNEKFVQFETAKRKDF
                     DTLNTILSEYLDSFIVMGYSTEGEEVICHKLKNSRDIRSLASLLDEMHVSNFIDIISS
                     SEYDEE*"
     gene            157903..158151
                     /locus_tag="BML_08182015_1_5m_scaffold_4_prodigal-single_1
                     99"
     CDS             157903..158151
                     /product="hypothetical protein"
                     /codon_start=1
                     /transl_table=11
                     /translation="MTKNKTLLKEYVVPIKIELTQEQHADALRQFNYNKTGKYCYPLL
                     DMHTEEYREFLKFQANLYDKREFVAVGLFSDGTLEIIK*"
     gene            158192..158953
                     /locus_tag="BML_08182015_1_5m_scaffold_4_prodigal-single_2
                     00"
     CDS             158192..158953
                     /product="Peptidoglycan-binding domain 1 protein n=1 Tax
                     =Chitinophaga pinensis (strain ATCC 43595 / DSM 2588 /
                     NCIB 11800 / UQM 2034) RepID=C7PFT3_CHIPD"
                     /codon_start=1
                     /transl_table=11
                     /translation="VKLIQKGSTGPDVKNIQIFLRGLNLYTWAVDTSFGPNMEKAVKA
                     FQKQNGVKDDGIIGNTTLTLMLKQGLALMPDTSDFPSKPNFNPLLSNAQRQAIFGKFK
                     YEDAPTKTNPEGIKILGNWVADNIVTIQLPQLSKATGGKYTKMSVHKLIVDQIEGVWA
                     EWEKEGLLSLIKTYDGAFYPRYVRGSSKSLSNHSWGTAFDINAEWNGLGKIPAAVGEL
                     GSVRELVPIAYKWGFYWGGHFTRKDGMHMEIAKVL*"
                     /db_xref="UniRef100_C7PFT3"
                     /db_xref="cpi:Cpin_6086"
                     /db_xref="C7PFT3_CHIPD"
     gene            158966..159253
                     /locus_tag="BML_08182015_1_5m_scaffold_4_prodigal-single_2
                     01"
     CDS             158966..159253
                     /product="hypothetical protein"
                     /codon_start=1
                     /transl_table=11
                     /translation="MDIKKYLKYADDDLPIEVIERAYYLFDIMGIPEDDFGIQHSDME
                     SAIFGGTNRLIANLNWDTNTWHFRIDEPLMNPRRIPVWNAIPDNYKKLHIN*"
     gene            159469..160305
                     /locus_tag="BML_08182015_1_5m_scaffold_4_prodigal-single_2
                     02"
     CDS             159469..160305
                     /product="hypothetical protein"
                     /codon_start=1
                     /transl_table=11
                     /translation="MKFNNLYRLVTEMPISKFKKVGDNWDKNISYDKGSFNDLRNPEF
                     EAKVRNAFSKIDYDFNFYFINNPIGAIKDFENFGGERGEVLKDDEFFDKTKLNYGELA
                     EEDAITIIFTGNYGDKLVKLTPWILSHRIGHAIKRINSYSINESFNQLESELARLAEL
                     VYEDYGIPQKTYGHFDNLSSQWNDSEMPYQKAVCKVGKFKSARENNVPRPYEFIYELF
                     AQYCIAGGISLNYPLKDFVFDGQKYKFKSSDGYDYNSTAETFNYYFDVLLSESVGKVF
                     VM*"
     gene            160322..160723
                     /locus_tag="BML_08182015_1_5m_scaffold_4_prodigal-single_2
                     03"
     CDS             160322..160723
                     /product="hypothetical protein"
                     /codon_start=1
                     /transl_table=11
                     /translation="MRELNEYYVREYLTENTSNEWEVPFGGLRDDEPMPSNFGLSIED
                     PKRRQLAWEIVKHGLKTDPFFQDPRYTKLPYKPIKQSKLEDSEEYFEEWWEYDRKWQF
                     GDVEVSEEVKNYAKAAWLASYTLAYRKANPW*"
     gene            160727..161269
                     /locus_tag="BML_08182015_1_5m_scaffold_4_prodigal-single_2
                     04"
     CDS             160727..161269
                     /product="Uncharacterized protein {ECO:0000313|EMBL
                     :KKK99662.1}; Flags: Fragment;;  TaxID=412755
                     species="unclassified sequences; metagenomes; ecological
                     metagenomes.;" source="marine sediment metagenome.;""
                     /codon_start=1
                     /transl_table=11
                     /translation="MLNFKQFLESKGLKKGDGFGCLMAYLTGEIRSEALKLISKISYD
                     HLYDPNMGFGKETDPHITIKYGLHENDSRIIFKELGEISPLEVKFKNISLFENVKFDV
                     IKIGITSPDLRALNAKVCKLFEFTDKSPVYNPHMTLAYVQPGFGYKYLKLDNPLAGQS
                     TILSKLVYSDAESNKTIKNL*"
                     /db_xref="A0A0F9A0A9_9ZZZZ"
     gene            161266..161871
                     /locus_tag="BML_08182015_1_5m_scaffold_4_prodigal-single_2
                     05"
     CDS             161266..161871
                     /product="Putative secretion activating protein n=1 Tax
                     =Rhizobium leguminosarum bv. trifolii WSM597
                     RepID=I9WZ46_RHILT"
                     /codon_start=1
                     /transl_table=11
                     /translation="MITYEIGKFILQMEGRRDNSGNLTIYKLPKGDGGGTYEIAGIND
                     KYHPEMALKLKKLIEAKKYKEAEEEAIKYIIKYTDFYSPWHPDERVSVFLRDCKFNRG
                     PTGAAKIFQHSLKVAQTYKGAIDGQVGNNTIEAANKHAAEDLLPRLLLSRQWYERVIV
                     GRNETNTFWSGLTNRWINSFQVALSIGNPYNNLQSIKIYDK*"
                     /db_xref="UniRef100_I9WZ46"
                     /db_xref="I9WZ46_RHILT"
                     /db_xref="aol:S58_15030"
     gene            161876..163054
                     /locus_tag="BML_08182015_1_5m_scaffold_4_prodigal-single_2
                     06"
     CDS             161876..163054
                     /product="hypothetical protein"
                     /codon_start=1
                     /transl_table=11
                     /translation="MIGFKQFLEALDLKTVKELKLTRKTSKAYSIPKLNEIFNGKDRI
                     TIDSDFRMSLDDVKSDAWYYIYRGLSQLGYEITKAGYVDNVTWKKDDVNKKQLFKIGR
                     LLQKHYPTFEDMFKKDKIREMKADAVYKIVISRHPYDVAGMSTGRSWTSCTHLPQKSN
                     DKTGVYCHLVSNAAREGTLIAYLVPISDNNISKPLSRSLLVPHIGSKDVVYNVSAMYG
                     VKYDKFQSVVFDWVKNNLNNELKSDEYFHPPNIYDDDFSLYDFNKVPWTKQKFKSLLD
                     NIHPNIQFNYFNDRISYLITFDLTPLGSNIKYIGRNESHFSSKIMRLIPLNVGNVAFT
                     ESEALVYGDIYMPNKDTAVSGTTLEDMYRQGMAKIKDSKILEFSYKDTLKKIINMDFY
                     *"
     gene            complement(163105..165393)
                     /locus_tag="BML_08182015_1_5m_scaffold_4_prodigal-single_2
                     07"
     CDS             complement(163105..165393)
                     /product="hypothetical protein"
                     /codon_start=1
                     /transl_table=11
                     /translation="MAREITPTDPNAWNNAPPQAPSGNNMRGKSDIRQPAGGIEFVNT
                     KNEEMITYHYTNGAFLRFEKFATDLFIPVDYQSHVFGNSFETVNKNKVVHIDGTLDMV
                     ELGDKFSKTGDVDHTQKHGEQWLRDMKELHNMKQRFEIKRCKLHNHIDQAEGQLKEGT
                     LAPCPIEEIEIKSIYTVKAMVWVPAIKAKCINLVARLDDNVTIYESKSGGGGHAITGG
                     WKCFTCWGDGLSPSSQDGEWNPDEIKKLITSKIIELTDPLSESEKHFGTSKHPEGGTE
                     IRSSNKNVVEHIGNVFNTMESYRKDPKGKLVPYGMKVDPFGAGVYPQFRESGLIERVH
                     VDPVPGGSYHKNVSDKYTLTVGANGISMKTNGDFHMFGIQTNILSERTVINGNTEVVI
                     SGERVDLKGDIITLRPRKVERTIENSSGDDKPLPANAKTITEPEQQVLIDGNLNVAMN
                     MIVAGGAHIEGEVTLHHITAPCEYQITETDFEIGIQPPCGDPVGKEIPCVEDVVKGPT
                     HADILEGCIIGRLVNLVYEDDEDKTGKHLVSAEVESVCASNSVMVHPHYHWFKNLPLK
                     LIRDNTEMDVSVGPNNEKLTVDPHSAVRAAGARNNFAIKQLPRPVHNSKTNNTVIEKF
                     QKCGKIGTIKIDNTNWEEPNKNNTKHRGNGIATQNSELLEEACELIKKFLEQKYECFK
                     NQLENESSRKPAPASGPNDGPSSLGSRVGPGTIGPGGDGHVGDTNLYVGVPDPEAEEL
                     ADIINNIRLEEERLYAISNSCS*"
     gene            complement(165414..167507)
                     /locus_tag="BML_08182015_1_5m_scaffold_4_prodigal-single_2
                     08"
     CDS             complement(165414..167507)
                     /product="hypothetical protein"
                     /codon_start=1
                     /transl_table=11
                     /translation="MLLEKYTDIYKGLVIANDDPVNLGRVKVFVPHISMTLYEKWNKD
                     TEDNKFWRYPGANLESLITAEIINRLKDALPWAEVINPIFGPSGSGYYNSESDKSTIE
                     DSAFSEETPSVPPIPEQQFELTNATVSDTPLPGTSSTPLPSEVTNPNTTPSGGTTSGF
                     GPPQTSQNYVTFYDATEAEVDSNTALGKTSTDSADTYGLRDGGSATGEFRYPSPTKMG
                     IAAVDPSIIPYGSIIEVPTIFGTPYRFIAADTGSDVVNRTAAKINGSNSPVIDLFMQV
                     SEWNKTIARGNQTVIIYPYTQPYTSLNQPDREELIENNTTEPSEFFEVFVHYNRNGSI
                     RRASSSGNVQVNFQSNQINVIDSSGVNRLNLDLRDVPQSTYRNNLRDWLNNPKEVRTI
                     GQYFTNSSPVATSNLPQTNYIPTLNTLYNALYSNLSLPISPESLENELITTPYVPDFF
                     EVSVHYNRNGSIRSASKSGNVMVDLLSDQIIVRDSVTGEPRLGVNLNSIPQSQARNNA
                     RDWLRNPKEVRTLGGLLNSERTSTFNNNTPGLTTFDASRIPSTEALRLQDRMPNSFGG
                     NDFAKTPSQITSPPNIAQTPTDLGTSTADSFRTQKNLGGNNALSPTRTLHEAPPKNGD
                     KMTGENLQKVPNTNPNLLAVSNNKVKGIITTGPYPGNHVWVKFQNGDPLLPVIIGAVT
                     SREDHLGNSDVSETK*"
     gene            complement(167507..168511)
                     /locus_tag="BML_08182015_1_5m_scaffold_4_prodigal-single_2
                     09"
     CDS             complement(167507..168511)
                     /product="hypothetical protein"
                     /codon_start=1
                     /transl_table=11
                     /translation="MSIIVTDSFYKGLRMPPDGSKEDATVLDEVRLGLQWRDRPIERT
                     CQIINQFHGPFGGSSSELGNIISKIAGANARLQQMSIDASQSVQLVQQAISNLTPIIN
                     LINRVTCSQMSTPFLRYFVTECQVLHPDVTAFIHANIDRYPYFQQVSEQIGSHFTIIS
                     DINEIDPLFTLECGQLPIENLKTASRMVRSLFSKMFKPTAGNMEDSQKFLDTLSMRAM
                     PCEGNHGFARPHYAKEKPIAHGNDFCMDVFHQQRAEDAIPGVFGRLVALFGDRLRLLN
                     QIFPVDYRVKHEESLYQVPIENDILTVDRLNRVYPPRKMDNDRSLKAKEEQFNEDNNG
                     *"
     gene            168571..169716
                     /locus_tag="BML_08182015_1_5m_scaffold_4_prodigal-single_2
                     10"
     CDS             168571..169716
                     /product="hypothetical protein"
                     /codon_start=1
                     /transl_table=11
                     /translation="MPIYKKSGEQTSAVMMPTGNGLIDVVNDYTWTLSNNRSEVPTAT
                     LVEYQINSGQLLAGIYYYAKQTRDLGNATFPTGKLNVFNSALAARGGGVVEDPYRYLY
                     FATPTNFVYSFPYFASEKFGRDNKFDVASSGNSSTTDSTFSFGRTGNASGEKVPKTRA
                     LAFILGSLKFLGNTAKYITSQTIPGKLGVHQTQSWDSTTGINYTISFSLLNTFKNTDE
                     IRKNRELAYLLTYQNSPFRRNIAVIDPICIYTLSIPDVAYFPACYVSNLAVNNLGTTR
                     LLNLDGVSRTIPEAYEFSITLTSLIEESRNVFSGVEDPTSRVKAISPKGAWDAIKDSS
                     VLGDITSSLEDDNIGVKGLLGQFLRLLPEALIDESKKFASDAKEILF*"
     gene            complement(169834..171396)
                     /locus_tag="BML_08182015_1_5m_scaffold_4_prodigal-single_2
                     11"
     CDS             complement(169834..171396)
                     /product="hypothetical protein"
                     /codon_start=1
                     /transl_table=11
                     /translation="MAQLKDREYINFDSQDFDFLVSFKNGEREISLNSQSLVELQVVE
                     NFLDWYMEGYVIVDNPYDQFERLGKLDESILPANEIDYKYRGDGRDIITIRIIPRIHS
                     VSTMDGLAGGLPPELKTEIWEIYMEGVIYDVEELPGNEAQTKKKKFYFWEKEYHALLE
                     KNIEFTTANVGENLGATDIYKKSNWERSLKTGEALLEVFKAVEELKEKVPATTGPLWA
                     AGDEKNKIFYTSPANYKAIDDVNYILSQHTNSEEDGFDLCFLKFNRRINQEPKQFTFE
                     PLTKYFEKAGTKFAGEYQVEKFLLLDLAEAFGGNIPIRKTPQDLPTFERNIMAVGRNE
                     INEYQFVEMGGLDSSQLIQIFPVHTYHNVKGQFNFHIEDNTPQKAIDFQKEFYMPKIG
                     PKSNPRLQLNTWKKDGYNLTNIWGHGGKESRYADGRNKILMSCLLNGTTISFSVVGQT
                     SRQAGRFISIDREKYNDNDFDDRLEGQYFIMTIAHTFDFKSQKYRNSIIATKLHRYNS
                     INVTPEEETLLL*"
     gene            complement(171383..171736)
                     /locus_tag="BML_08182015_1_5m_scaffold_4_prodigal-single_2
                     12"
     CDS             complement(171383..171736)
                     /product="hypothetical protein"
                     /codon_start=1
                     /transl_table=11
                     /translation="MKRSSIPELSKISRYQYDNIFNVYKTDDGFYYYNLYNTVQIDPD
                     ISPVYYKEHVFSEGDYWTKLAHTYYGNQSLWWIILIANNIKNPLELPPYGTKLKILKD
                     FVISDILNNIINGPA*"
     gene            complement(171745..174054)
                     /locus_tag="BML_08182015_1_5m_scaffold_4_prodigal-single_2
                     13"
     CDS             complement(171745..174054)
                     /product="hypothetical protein"
                     /codon_start=1
                     /transl_table=11
                     /translation="MQQFFDEFEDYIKKKYGEKHFFKNLLEESVKPLHDTLEGITDIQ
                     VLEKIFGDIDTEKLQKAINELKLPSFQQNNNQLIAPEREEGLSKEAIPVFIKGIDKNI
                     LDALSSKSFNNVNGESSGRGGSSLAGVGGGAIAGGLAGIGAATAMFGGGMGEMEEEGF
                     ATSIKNSVNELLSIGETYDTGTLLARMGIISAGLVALSFGLMKFSLGTGAAVIASSVD
                     AFSNQKIGTKPFALGIKDNVETLLSIGGDLDIEAGMAALRFVAVMTALGVGLAAFGIG
                     GAISAITGLAKIGNEKLSGGKSLSEGIVYDVLMFLSLGTTENLKKVLPFIGVMAGTAV
                     GLTAFSVGSLIASVLGLAKLGNAKLAGGEKLSDGIVYDVETLLGLGTSENLKKVLPFI
                     GVMAGTAVGLAVFGIGSLIASLAGFAKIGNEKLSGGKSLSEGIVYDVLMFLSLGTSEN
                     LDTAITFTKVMVGIGVGLAVFGIGKGIEGGAATIDAILSFFTKESASERIFNDVSTLL
                     SLGNVESLTSAILFEKSMNSLAKGLLKITAADVVGNLSKLASNTVNWITGNKSPLTAV
                     MTIAENGDKLERGANALSTIAEALKELGKALQVGVDSFDFSKLATNLGSSIPIFMGLS
                     KGGPVKIPWGRDLDFGGGLLDPELNFDKLMEAVSKMKYILGAASAYDSKSMSTPSQVK
                     NKSDEFKVDSEELKNQKSENENLLRELLNDAIEAIGGATLLGANQVSETILATAGAGG
                     GSTSNVVINSAGGDDIRKWRNRAVEWMSR*"
     gene            complement(174075..174878)
                     /locus_tag="BML_08182015_1_5m_scaffold_4_prodigal-single_2
                     14"
     CDS             complement(174075..174878)
                     /product="hypothetical protein"
                     /codon_start=1
                     /transl_table=11
                     /translation="MSDITSILNLINETKEESKYDCFIPSLGKNISLFPLNAQHQKEF
                     VKALVDSPYYSTIFNIKLIDILKNIISPSNEINVGTLNVFDKTLLTLKIRSENVGDNI
                     SSTHTDEEGNEFTKNYSLKSHLTKLGEVKCPKSKTIEIDNYTLVLDYPTIDSEYEFEK
                     YMETILSKVENTPKALKGVISNIYILNVLKYVKTLKIKDTEINFDELDVSEKVNIGYK
                     LSVKITRAIIDVIDSHFGDAILKLLTYNFTHNKKPYSNTINISNTFFIE*"
     gene            complement(174914..175897)
                     /locus_tag="BML_08182015_1_5m_scaffold_4_prodigal-single_2
                     15"
     CDS             complement(174914..175897)
                     /product="hypothetical protein"
                     /codon_start=1
                     /transl_table=11
                     /translation="MTSYLIWIPSLQEFKRFKEFKTKHQRELSKLVDENLEFIYALNS
                     ILKNLCMDDLNFNQLTIIDKYIICLYLRIRCIGEVLPLTLSCPKCGVQFIENVNINTL
                     IQNNISILDKKYTEIIYIDNYSITCDVPLLSHEYDLLKFLETKQIDKNSVDHIHLFYT
                     FSYIKNLTIKNTTIDFSSISLENVINILTQVPSKVIRAVQTEFMVPLLNLFKPGVLNV
                     PCPTKSCPPFVIDLNLNYINDIIKLLFQESPLELLREIYYLSKQCHLNPQYIDNITPK
                     ERDVLMTFLIEENKADREAATTSNKNNLDFKQLADSGFDLPVTGKNDEFGF*"
     gene            complement(175906..176673)
                     /locus_tag="BML_08182015_1_5m_scaffold_4_prodigal-single_2
                     16"
     CDS             complement(175906..176673)
                     /product="hypothetical protein"
                     /codon_start=1
                     /transl_table=11
                     /translation="MITNCGVLTPRWYDINCETRPSLTQNHIPYFHSMLCKWAYNISL
                     SFFWVVVISAQQKPHLMKSILSVSRLDPSKYGKWEIKNKHLKALFNEQTQDTIGCIFA
                     DEIRIPGESVGVGRVGSDSRGGYLNGPITEKRNDLGNLEIGFRETNLSFTDFIIRPWT
                     IITGYKGLIADDGGLTSPSGASYWGGSIKSNIHVYQLAKGGTTECSQSVVRKEFHFYD
                     AVPISVSDDDLKSEDQGLNKRQTSFAYSYYSVGPGNA*"
     gene            complement(176692..177078)
                     /locus_tag="BML_08182015_1_5m_scaffold_4_prodigal-single_2
                     17"
     CDS             complement(176692..177078)
                     /product="hypothetical protein"
                     /codon_start=1
                     /transl_table=11
                     /translation="MTNKFDALCESIISEVLSGSNKRNKVPGMGRKNGPQRDINHIIP
                     MARNIQKHAAHIRPVGKVIGNETGVHSKDPTSKPVYAKNGIKPFQNSSQRDLKGGSGP
                     YSVDHAKFGTKRKLKSRRERLLRSKN*"
     gene            177089..178093
                     /locus_tag="BML_08182015_1_5m_scaffold_4_prodigal-single_2
                     18"
     CDS             177089..178093
                     /product="Gp61 DNA primase subunit n=1 Tax=Acinetobacter
                     phage Acj61 RepID=E5E436_9CAUD"
                     /codon_start=1
                     /transl_table=11
                     /translation="MITLPIDYTTSIFFEYAGYPVKVSTGYRASCPICMEGKSWGEKK
                     RLYYFPDKHLFFCHNGCGAMSDYNWVKSVTGKTFHTIKEDIKLNYDISDFMYDRIPIE
                     NELPRIEPPALPKDSINLMDSVQLTFYKDNYWVQTAAMFLKNRGILNAEFKPKSFYVS
                     LTDFVHKNRLVIPFYDFGGNINSYQSRALSSKQLEVAKFLSKVDSPKSVFNLDKIDYN
                     LNYIFIMEGAIDAMFLKNGVAISGVEFTDHQSELIQTHCPFLKKVWVFDNPKVDTTGR
                     EKMIKMAMGSNDLFFTWGGEFESYKDLNEYCIKEKVWTVNPDSILKYALNGSKSILKI
                     *"
                     /db_xref="UniRef100_E5E436"
                     /db_xref="E5E436_9CAUD"
     gene            complement(178094..178753)
                     /locus_tag="BML_08182015_1_5m_scaffold_4_prodigal-single_2
                     19"
     CDS             complement(178094..178753)
                     /product="hypothetical protein"
                     /codon_start=1
                     /transl_table=11
                     /translation="MKSFKHRFNTFLLRENSQFGNPQFDSYQDSATFDDNLDPDVDPD
                     AYLTKGLKETINAVQNSFDEKMKEFANDLSPRSVRGMTMGQLKKNIDKVFKYVKGIAV
                     YSKSRLDAMASSPQAILAGFIASDPAKQAAFDDLVKKLEDFSGAIEETQTQIATLKSK
                     IDEFVEDIVESDEEEEYEDFEDEDNFEDFEDEDNFEDFESDPSMNASGPSGATPLRGM
                     R*"
     gene            178799..179764
                     /locus_tag="BML_08182015_1_5m_scaffold_4_prodigal-single_2
                     20"
     CDS             178799..179764
                     /product="TPR domain protein n=1 Tax=Pseudomonas putida 
                     (strain DOT-T1E) RepID=I7AZN4_PSEPT"
                     /codon_start=1
                     /transl_table=11
                     /translation="MDIKIQEIHLSIHEDFIINGVIETTMGTAYQDFIWLENKWYYYP
                     SCLLVVDNVLKEKLNLAIENVDKSKLKKNKKTGEKELKSLPIKEEEKMVISEGKPIIF
                     VVPSKETDVTKIPFYKSVSFLKKIHTSYEGFTKPLEVKLILNNSKGLSELYNTFLTPE
                     FKNHIVVFVHDDVYMEDLAIASKLHEAHTQFNIVGVAGCITPLIKSPALWHLMTDKSN
                     LRGFCSHSLPNGKTNSAVYGLSNESVDLIDGVFMSVDVDSVLEVDCKFDEEFDFHFYD
                     LAFCMNSNKLNLKLGVWPIFIRHLGLGSPDSRWVELEQKFINKYS*"
                     /db_xref="UniRef100_I7AZN4"
                     /db_xref="ppx:T1E_2352"
                     /db_xref="I7AZN4_PSEPT"
     gene            179764..180315
                     /locus_tag="BML_08182015_1_5m_scaffold_4_prodigal-single_2
                     21"
     CDS             179764..180315
                     /product="hypothetical protein"
                     /codon_start=1
                     /transl_table=11
                     /translation="MSVILVGNSDSVLNYELGNKIDEFDYVVRFNNCVLSEQYEPYIG
                     KKITHRAMSQSHAKFCSLNNSYINLAFTQRASKNIKSYSTSKKAGVRVGVETYLDPEF
                     DKKLIQLNLLQRKTASTGVYAINYFLKNRHDEVYIHGMCDWGNSHYWDLKFKVFQKHD
                     TMNVDLNIINTLFKDRVKRLVNI*"
     gene            180316..180519
                     /locus_tag="BML_08182015_1_5m_scaffold_4_prodigal-single_2
                     22"
     CDS             180316..180519
                     /product="hypothetical protein"
                     /codon_start=1
                     /transl_table=11
                     /translation="MKTFLESYRPAHLASELAKVDNETLAKIIVSVLQTREDSAIFEG
                     IVKKLSDRLSLLKPSSEAHPELF*"
     gene            180525..180962
                     /locus_tag="BML_08182015_1_5m_scaffold_4_prodigal-single_2
                     23"
     CDS             180525..180962
                     /product="hypothetical protein"
                     /codon_start=1
                     /transl_table=11
                     /translation="VNLLTERLYAICSDPSPLGNIIELVDKNIINFIWDIPFQTGTEA
                     ALFQKILLSQIASIYNNHTSISSLVTDDSIILLVPDDRGPIIKPNIEFVTSKLYSCKN
                     HYKGHLILDMVISPVEVSKFISESKSSFHTLLENINTINLKIL*"
     gene            180977..181432
                     /locus_tag="BML_08182015_1_5m_scaffold_4_prodigal-single_2
                     24"
     CDS             180977..181432
                     /product="hypothetical protein"
                     /codon_start=1
                     /transl_table=11
                     /translation="MTQLFNIIYENIKITHSNPDSEFLDALEKEDQRERNNYKKFVET
                     EMGGNYNTGAKEWAKRMNRPLNDVFNDSERLKKFMEYPFRFQTFSKNDWERFWILSQH
                     CDDSIKFQQWALQVIEQYLGKKSSHYKYLYDRIAINSGNEQKYGTQNRG*"
     gene            181570..183453
                     /locus_tag="BML_08182015_1_5m_scaffold_4_prodigal-single_2
                     25"
     CDS             181570..183453
                     /product="hypothetical protein"
                     /codon_start=1
                     /transl_table=11
                     /translation="MIKFKEFSILLEKDNRSKIVKFLSSRLGAEAAQLLADEAHKMSD
                     KHSIIIANIIANTIRSVIGSYKLTDPLLKDIIRRNIEGFINNGTLENLLTLLSIQKKP
                     TIDYKSLTASQIYQYITKYNHMESWIKNSGEWTPELTWEEATKKTDEYYDSFETGTPL
                     KVKPGQEILDNIFDGEQFIEIDGKKHYWLNLKVKYCKDEEDASGHCAKAEIGKLFSLR
                     TIDGIPKLTADIDTYNEISGQIYANANTKPKVKYHKAILYLLGHYDISKVLPKNYKEE
                     SFNPEKDLSNELKEWYEDKFNLELTTGGISPKERKAVDELIDEFNNTSYYVGLSIDHY
                     GDEDEYISPSVGITYDYSDYDITLLNKEVREIFGYNGEWYDNSYREYLDQGDSDFGSF
                     NATRDSDYVDWANGIITNCEYYEGNAPEQWADYLKAMINEDYVSFEDDPILETITKTA
                     LEIDDGPLFIAKGITHNFIKANWEFEFPGIVSITFSFNLQPILMKQNKKIITRTVKDE
                     LTKYLNKKNIVKKIIDSKIHYDPNQLKFDFMKESTTLKSLSTLVNQPWYFTTKTSAYL
                     LDTWGYLYLTKYIKLDGKDLDKVLLEAYKLDINYNEVMSLISDFIQNWSETKKLKQNI
                     ARR*"
     gene            183476..183871
                     /locus_tag="BML_08182015_1_5m_scaffold_4_prodigal-single_2
                     26"
     CDS             183476..183871
                     /product="Marine sediment metagenome DNA, contig:
                     S01H1_S24780 {ECO:0000313|EMBL:GAG20252.1}; Flags:
                     Fragment;;  TaxID=412755 species="unclassified sequences;
                     metagenomes; ecological metagenomes.;" source="marine
                     sediment metagenome.;""
                     /codon_start=1
                     /transl_table=11
                     /translation="VKSSFEHLDNILEIKNPYSMQENEDFSPYMIQRWISMYSPEIAY
                     FCNETFNSHYSAFMDKQMWHDGMMTLLPKIKSKQVKYFKKDKKKPSEDVLNLATRLEI
                     SHREAKEFLELNKEWGKKEKTVEVFKKSS*"
                     /db_xref="X0WAK3_9ZZZZ"
     gene            183880..184281
                     /locus_tag="BML_08182015_1_5m_scaffold_4_prodigal-single_2
                     27"
     CDS             183880..184281
                     /product="hypothetical protein"
                     /codon_start=1
                     /transl_table=11
                     /translation="MTKTPTVDTEILPVNHRFNLEDWNMVSLFKDTIWAEFIDETDGE
                     NITRGGIVVPETARSIKDFYRIAIVLMTGPDCTESITPGTFLLVPPNSGLKGLKKGPN
                     GGKSIFIREELVMAVISPNTEDAINIKKNYE*"
     gene            184274..184744
                     /locus_tag="BML_08182015_1_5m_scaffold_4_prodigal-single_2
                     28"
     CDS             184274..184744
                     /product="Uncharacterized protein n=1 Tax=Enterococcus
                     malodoratus ATCC 43197 RepID=R2RJG5_9ENTE"
                     /codon_start=1
                     /transl_table=11
                     /translation="MSNTQEPKTNQKLTQKELFNFESLELLVPMLLGMLSPSTISPKP
                     NLDNAFNELKNIQKDIHATAVEKGWWEKSERNFGESIALMHSELSEALEASRAGNPPD
                     DKIPEYSGIEAELADCVIRILDVAEGNGFDVIGAMKAKIDYNKTRSYKHGGKTF*"
                     /db_xref="UniRef100_R2RJG5"
                     /db_xref="A0A0F9H072_9ZZZZ"
                     /db_xref="hdn:Hden_1190"
                     /db_xref="R2RJG5_9ENTE"
     gene            184761..185174
                     /locus_tag="BML_08182015_1_5m_scaffold_4_prodigal-single_2
                     29"
     CDS             184761..185174
                     /product="hypothetical protein"
                     /codon_start=1
                     /transl_table=11
                     /translation="MPQFQYGMSAFQQLLQKNVVEARFIRRHNKPGWSGVRGAFITTN
                     WELLNGDLGLKTLNFKRPNGVGMGYDHRQYNLVVGWDLFRQEYRVFGVENSNIRKFYD
                     VSDDENRAKFWLFFRSYIMNLSNREKLVYMGYGVK*"
     gene            185214..185588
                     /locus_tag="BML_08182015_1_5m_scaffold_4_prodigal-single_2
                     30"
     CDS             185214..185588
                     /product="hypothetical protein"
                     /codon_start=1
                     /transl_table=11
                     /translation="MISEEDVLEPILKNQLQKTLDFELGGKVYKRGKFALYRIETYNN
                     NFEITFKFSKPGLPVKIENFKVPYPFHVEYYADDGVIFFDYRLSTLTNNNKELMKKLE
                     SLSNSYEKSKYFNKILKITCSV*"
     gene            185585..186082
                     /locus_tag="BML_08182015_1_5m_scaffold_4_prodigal-single_2
                     31"
     CDS             185585..186082
                     /product="hypothetical protein"
                     /codon_start=1
                     /transl_table=11
                     /translation="MKVLILGNSENNLKYEWGHHIDQFDIVVRFNNFELNKFKSNVGT
                     KIDFIWLSRPFLNRAKDFNNCQFLTYERYISSAPKITQKRFSAVIPYKIPAPSEQVYS
                     SGINVINHFLMDENNEVVIHGICDGGKSHYWDKRFKVYSKHNLLNEEKLLKTFNITRL
                     HDHVS*"
     gene            186125..187927
                     /locus_tag="BML_08182015_1_5m_scaffold_4_prodigal-single_2
                     32"
     CDS             186125..187927
                     /product="Putative uncharacterized protein n=1 Tax
                     =Planctomyces brasiliensis (strain ATCC 49424 / DSM 5305 /
                     JCM 21570 / NBRC 103401 / IFAM 1448) RepID=F0SIL5_PLABD"
                     /codon_start=1
                     /transl_table=11
                     /translation="MKTLIALISSICLLTFNGLSFETPSQHIDKIIETVSVEQKIPLD
                     PVVSDSTFIRRVYLDLVGRIPTHEEYQTFLKSGETRRHDLTVHLLKSESHVQHLYHFW
                     ADLLRLRDTGLNDNVGYLRGITYIEWIKEQIRQNTSYDQIVHQLLTAEGDIWTNPASG
                     YYLRDFGMPLDNFSNTSQIFMGVDLSCAQCHDDPFQDWKQLDFYNLASFVKNTDTKLS
                     LLPKEEREVVSLFQKQIREKQDEISKLIREGKTSPVDRGRLNQMGNFANVSFQYALAI
                     DPTNVLKLPHDYKYDDAEPNSPVEPKFVFGETPDDSPMDTRVAFADWLIHKKHPTFTR
                     NIVNRLWDHLMGKPLVDNMNNIFADSVGANKPLLDYLEILFKELNYDIKRLQYHIVNT
                     KAYSRIAYEDDSGFKYIGQSSVARRLTAPQLWDSYLVLKLGDIDSFVAPDWRIYGVGS
                     LQISDLNFDTIDKRLQAIYELDTTYFSSASKDKNLILVRASYINSENQMRPNMDLLKK
                     LGFSDRSLVNDSNEEGSVAQVLLFANGPILDLVFSKDSYFMENISNKDEVDYIWESFL
                     QRKPTMYEKTTASKLTKEDIVWALLNSQEFRFTP*"
                     /db_xref="UniRef100_F0SIL5"
                     /db_xref="pbs:Plabr_2039"
                     /db_xref="F0SIL5_RUBBR"
                     /db_xref="F0SIL5_PLABD"
     gene            187934..189145
                     /locus_tag="BML_08182015_1_5m_scaffold_4_prodigal-single_2
                     33"
     CDS             187934..189145
                     /product="hypothetical protein n=1 Tax=Verrucomicrobia
                     bacterium SCGC AAA300-N18 RepID=UPI00037E2D8F"
                     /codon_start=1
                     /transl_table=11
                     /translation="MNRRTFAETTLKGILGLGVVSGTKLHGATNSALVDSVIYIYMDG
                     GMTHLDTFDPKSHENAGDTKILETDVPGLKLGHHLTQLSKFSKNIAVVNSLNSQTGAH
                     RQGQYLMKTSYKEIATIVHPTLGSWASYYDSNRNTALPSYVAVRRPSRHPGSGWMPAK
                     NAPVDITDPNKGLEYSKLISKDSRLTLLDEMNRKFKPNSSSVKAYSDFYDEAFKLVQS
                     SDLDAFDLDKEDAAMRDAYGRDQFGQGLLLSRRLIERGVKFVEITNGGWDTHTDNFTA
                     MNQKLPLLDSALSTLLKDLTERGLLERTLIVIATEFGRTPRINVNTGRDHWPAAFSGA
                     LIGGSISPQAYGKTDDGGEKVLENPVSIEEFNGTIAYGLGLPLETPVSAPSGRPFVPS
                     NHGKPITSLFA*"
                     /db_xref="UniRef100_UPI00037E2D8F"
                     /db_xref="pbs:Plabr_2038"
                     /db_xref="A6C5Q5_9PLAN"
                     /db_xref="UPI00037E2D8F"
     gene            189227..189484
                     /locus_tag="BML_08182015_1_5m_scaffold_4_prodigal-single_2
                     34"
     CDS             189227..189484
                     /product="hypothetical protein"
                     /codon_start=1
                     /transl_table=11
                     /translation="MKKYLYWSFHTGEIYNVLEDEVDTMTAFQLRLKKHPKENCNKCY
                     GRFYEGLNTETELYIPCRKCSKKCIDWEELKPSDENAITLM*"
     gene            complement(189541..190377)
                     /locus_tag="BML_08182015_1_5m_scaffold_4_prodigal-single_2
                     35"
     CDS             complement(189541..190377)
                     /product="hypothetical protein"
                     /codon_start=1
                     /transl_table=11
                     /translation="MRDLSEYYVDQYLTESATRLPGDNGSNNTLQPHQDTDESIEYDD
                     LEFDLGDELANETYYGHEKAMVATKKSKKKNAKSKSAIGEAFHKIYQSVVREQDEFGN
                     DEFGGEFEDDGEDFEFDDDGMDEGTVEVSSSVLRDLISQLQGLLGEDDFEDEQFDDTE
                     FESEEQDWDDEVPTESCHLGDGDTRLSGNYSGKAQAYSGNGGHLSDGKNSNKNNARVK
                     AKPNSTEGKTGDGRMGGDYSGKSKRDGGTTHLSGGKNLNKASQRTPYKKSSKPEEDLF
                     GV*"
     gene            190422..192107
                     /locus_tag="BML_08182015_1_5m_scaffold_4_prodigal-single_2
                     36"
     CDS             190422..192107
                     /product="Large terminase protein n=1 Tax=Enterobacteria
                     phage vB_KleM-RaK2 RepID=H6X3R8_9CAUD"
                     /codon_start=1
                     /transl_table=11
                     /translation="MPAERIYLSNNTRLPTNNWSCEWTPEMVEEMKKCKDDIIHFAEN
                     YFYIVSVDEGKQKIELYDCQRKVLKSFVENRFNAVVASRQVGKALDVDTPIPTPTGFK
                     LMGELKDGDIIFDNNGKSCNVLKAHPIQNNRTCYEVVFDNGESIISDEDHNWFTQHRT
                     ERKRKCIGSVKTTKEILNSLTVGKKVIEPAHRIAISKPVEYSEQNLLISPYLLGVWLG
                     DGGTAQARIHCGPEDFEELKQNIINEGVNISEPTGKKNKKRYINLLGVNKWSDKNCPL
                     LLLKRLGVFKNKHIPNEYLLSSIEQRKELLRGLMDTDGYVSKSGVCQFYSSNYKLHEQ
                     VKSLLSSLGVKWSATSKFPKIKDKIYDEHFILTFSPEFECFKFKRKLERQNLEIKSDR
                     SKFLYIKEVNLVESRPVRCITVDSPDSLFLCGTNYIVTHNTTLITIFALWLALFNTDQ
                     NIFILANKEDTAKMILSRVQLAYEEMPNWIKSPIKEFTKTRLKFENDSLIQTAATSEQ
                     GIRGQSCNCVDGDSVVTLRDKNNGNVFDISMKELTNILENNGELLTLKIIEED*"
                     /db_xref="UniRef100_H6X3R8"
                     /db_xref="H6X3R8_9CAUD"
                     /db_xref="bse:Bsel_3009"
     gene            192152..192946
                     /locus_tag="BML_08182015_1_5m_scaffold_4_prodigal-single_2
                     37"
     CDS             192152..192946
                     /product="Putative Seg-like homing endonuclease GIY-YIG
                     family n=1 Tax=Acinetobacter phage 133 RepID=D9I671_9CAUD"
                     /codon_start=1
                     /transl_table=11
                     /translation="MSNCYNRKYNYVYLIKNKINKIIYIGVHKTDNLEDGYMGSGIKL
                     KKDQIQYGIENFTKSIICFCNSYKEALDIEKQLVNKDFVLNENTYNQILGGSHVEGSM
                     DLFLIMSKAQKLRFRNIEARNQISENMKKIWARPGYKQKMIKSVYENENRNKKISDGI
                     KDWIQNNPTQHKQKMEKINKNPDKIEKMANTHRGTTRTENAKNNIKEGIRDYIKNNPE
                     DSSIKHGKGCIYIHNEELNLRKKINKSDNIPDGWKPGLGPRKNGRR*"
                     /db_xref="UniRef100_D9I671"
                     /db_xref="D9I671_9CAUD"
     gene            192933..194501
                     /locus_tag="BML_08182015_1_5m_scaffold_4_prodigal-single_2
                     38"
     CDS             192933..194501
                     /product="Terminase large subunit n=1 Tax=Cyanophage
                     P-RSM6 RepID=M4SKM3_9CAUD"
                     /codon_start=1
                     /transl_table=11
                     /translation="MADVKNYKIFKNSKFEILTEEGFKNFEGIIVGSNVKKIKITTNK
                     KSLICTPKHKLKIFKDAWKYAKDVKIGDILHGGIIIEDISKFENDDKVYDFLHVEDTH
                     SYYVNGILSKNCLMLDEFAFIRPEIAHAFYEAVSPTISSSRKAKVIMTSTPKGTVGKF
                     YEIYSKGQLGKGHKEWNKWHTNQIMWDEIPRYNINGELDYDGFKEEQIALLGGDLNSW
                     YQEYCCVFHESGAAAINLSLLEELKKKVRKPMFSFDDGDYLVWEEPQQGHIYTIGVDV
                     AEGVGLDYSVAQVLDVTNLTDIRLVAQYHSNMVQPYVYAEKLNKIARGWGRPFMAIER
                     NGPGGQVVDALYEIHKYDNIITYTMTNDKKGMYQKMGIYSHTNSKYTGIMNMKYWVEA
                     LRAVTIPDISTLKEYETFRRKDNGTWAAQDGFYDDRLMALVWALIPLETAIAQRYFSI
                     LQYDDVGKPRMIKDPNTDFASWLGPLWDFDHSSTVGMGDPMPCILASTPAQLFKTEQS
                     KDMLDFGFQGWTVL*"
                     /db_xref="UniRef100_M4SKM3"
                     /db_xref="M4SKM3_9CAUD"
     gene            complement(194466..195260)
                     /locus_tag="BML_08182015_1_5m_scaffold_4_prodigal-single_2
                     39"
     CDS             complement(194466..195260)
                     /product="hypothetical protein"
                     /codon_start=1
                     /transl_table=11
                     /translation="MNINITLDENNNTLFNINGIELKIPNPSSIIKNVPSKTPPLVEN
                     NESTIDIMDLYLEQLKHKYPTSPPQDVFGYKYNSELSKETFSTLKEKYSEMYELLDYE
                     KVLSQWSDKYPKLEDLKEYIKTEPLIINGFSKMSNEDISDIETYSGFIYLTIDKNLKF
                     IIGNFEKLDLNSPTIVRFVGVNEIENIINHLSTYIEPPSIEALSLFAKTNFNKEINSV
                     MGVSKAKREFLSKCINKYYNKLEEDLNIEFQPELNLEDSPPLEAKI*"
     gene            195306..195944
                     /locus_tag="BML_08182015_1_5m_scaffold_4_prodigal-single_2
                     40"
     CDS             195306..195944
                     /product="hypothetical protein"
                     /codon_start=1
                     /transl_table=11
                     /translation="MSKINPLFKDSIPCELDVEEIAGFNPEYESDLNVARKDKFILVI
                     DLPNSFRKLENKGLTNCTYFKKNKLQMNVFGNIVPETEIESLNIAGWGNTVKSSAFSR
                     PAYKPITVEFTVDSKYENYFVIYKWLDIMSDVMEGTFDAKREIDRFGKLKDYSTTFSL
                     YALDEYNKPVVRWNYYGSFPTTLGSINYSKRDVKELESEFIFEFSFLKMELL*"
     gene            196266..199331
                     /locus_tag="BML_08182015_1_5m_scaffold_4_prodigal-single_2
                     41"
     CDS             196266..199331
                     /product="T4-like tail sheath protein n=1 Tax=uncultured
                     phage MedDCM-OCT-S09-C7 RepID=D6PIQ1_9VIRU"
                     /codon_start=1
                     /transl_table=11
                     /translation="MPQLNLTLESPGVQIREIDLSLNPSIPVGTTVYVVGFSPQGPSD
                     EPTYISSLSEYEEIFGLPETPAERYAYNSVKQVITTSNANLLFTRMPYGSGCGIGYSN
                     SYSALVFPAIGVSATEVDVCDYYSSLTESEVTTKFPWLYEDYFVKSSICIGSNKFSCP
                     QSPLAAEGGSFVAHDYKFTYNGKLKNIKWVVDDDISSENFQFFLLRPAIDTQDCEFDV
                     VTSFSLTDYDVVGDEDVAGLSIENGIASLDLTTGPTSSDGGLIVQAGDLIATYDAAGV
                     FKYYISSNGKSTILGESAPMDGDTFYAPGSGSGFNCLTGSLDYLIQFCYSPESTGLDC
                     ATLTSLGVTVPEEDKYVFNPIVGDCQLNDCNFYVFGEPIHVTLSDEQYQRLKNQQFNW
                     KCGCASNSQALLDLDNNDVRAGLIIVNEAKTAQLDDFTGYYVAVNDNLNVNPATDFDE
                     VTGVRGRYDEQCLAISGAWTPLPEARLNFNVSATFDGYSSISEIIEQNAGYDFGQKKY
                     NDSLIVSVFKLRPTRFTEDIVKLDQILVEKFVGSLNSSRMIQDSFGGPPRTMYLEDVV
                     NRNSNYLSMFVNPFISENNCWDDKSGVPQKSVRMFREKTGQVFDNFDPELALRGYADN
                     LYGIGQYTGHCKDTVYDLCVQKDIGSLPCKLERALRTVENPMEYDLDITIDSGLSTIW
                     GTREAVATDACLNPTGTCYHFDDTVFIDTNPLSPINGTSMGSPLKDGWSVIQNLFGVF
                     ARGEYDPSYPGHLHISDPLRQIFVNGKDFRVVNRQKQTLLDPLTGNLSKRYSTFSRNI
                     YTYLRNLFDGVNSSYCASYANWIRDYDKNRDKYCWFPSSAYAAAAMARTDQNYFPWFA
                     TMGPTRGVLSNVLQLAINPSQKERDLLYRINLNPIVNLPGEGNLIWGQKTLQRTESAL
                     DRINVRRLLLELEKATQRTLWQFIGEPNTLLTRTRVLNVLTPIFDNAKNNQGLYDFLI
                     VCDERNNTADTIDQNALNVDIYLKPVKAIEFISANFIITRTGVDFGELL*"
                     /db_xref="UniRef100_D6PIQ1"
                     /db_xref="A0A094J1V3_9MOLU"
                     /db_xref="sfu:Sfum_3815"
                     /db_xref="D6PIQ1_9VIRU"
     gene            199412..201127
                     /locus_tag="BML_08182015_1_5m_scaffold_4_prodigal-single_2
                     42"
     CDS             199412..201127
                     /product="Putative uncharacterized protein n=1 Tax
                     =Campylobacter phage CP81 RepID=G0LWM5_9CAUD"
                     /codon_start=1
                     /transl_table=11
                     /translation="MNDLIKEIQSTILTKTGTLNSILIYKSPKFINSPLYHKIIKATD
                     FLNNKQDVSISERVYCILNNVTDITRCKCGTPVTYKKALKLGYSQYCSRQCIPTNPQL
                     ISKTKLINGQILKDKLFETKNQPLENSLSTVKKYITTRKLIQIFDKEIEQYLSIYQDV
                     IKLTKFLPDQNGKGIGQSSISWAERFYCILNNITQYPQCPTCENNLYFLDSNKGYSSY
                     CSNNCRIQTELVEKLSSLDDNFTILTHLNNFKSDIEYKCNICNSTYMRKLSNARWKTT
                     FCSVCSGKNGSKPQFELYEWIDNDSKIINDRNQISPYELDIFISDSNLSIELNGNYWH
                     SELNGKDYTYHLNKTRECEKKKIQLLNIFESEWKFKQNIIKSIINSKLGKCDRIYARK
                     CKIKEITNNEKNKFLNQTHLQGEDKSSIRLGLYYNNELISVMTFCKSRFNKKYEWELS
                     RFASELNTTVVGGASKLLSYFIKQYTPKSIISYSNRRYSNGNLYKQLGFQFLHNSKPN
                     YFYLEKDHMDLLSRQQFQKHKLKDKLSIFYPELSEWENMKLNGYDRIWDCGNGVWGLE
                     CNPVQ*"
                     /db_xref="UniRef100_G0LWM5"
                     /db_xref="G0LWM5_9CAUD"
                     /db_xref="cgu:WA5_1708"
     gene            201136..201378
                     /locus_tag="BML_08182015_1_5m_scaffold_4_prodigal-single_2
                     43"
     CDS             201136..201378
                     /product="hypothetical protein"
                     /codon_start=1
                     /transl_table=11
                     /translation="MTIYPISKEQSLDSPTSLSASNINVYNTGSEQEVNILNISNDIV
                     ASFTIGQSERLTVMKPKYFSLSATGDIKVFAVIRTQ*"
     gene            201406..202071
                     /locus_tag="BML_08182015_1_5m_scaffold_4_prodigal-single_2
                     44"
     CDS             201406..202071
                     /product="hypothetical protein"
                     /codon_start=1
                     /transl_table=11
                     /translation="MLGSIKNAYDAYRQHDFSRSHQFRFISIFGAPDYVVRELVEKPL
                     GEGGVLYLKSTTIPGRVVKDIPAAYHGFNFHVPGAVEYPDNPWTVTFKTPGDYLIRNA
                     MERWHFEMFSDETSCGNYKIPCPNTVIRLGLTDSSRCKIIRVYDLVGVYPSKIGPITY
                     NVENAELTDFPIEFYYQYWRLAPNNDTGLTDSLAVDNTLIDSTFQKYHNDIVETEEVC
                     DIP*"
     gene            complement(202104..202325)
                     /locus_tag="BML_08182015_1_5m_scaffold_4_prodigal-single_2
                     45"
     CDS             complement(202104..202325)
                     /product="hypothetical protein"
                     /codon_start=1
                     /transl_table=11
                     /translation="MIYIPGSNFKLKQNSKHPLFQSNNHYYLVTISKIESGLKYVFEN
                     KTKNVNFNLKFDTTEEADTFIHGLDALSK*"
     gene            complement(202297..202557)
                     /locus_tag="BML_08182015_1_5m_scaffold_4_prodigal-single_2
                     46"
     CDS             complement(202297..202557)
                     /product="hypothetical protein"
                     /codon_start=1
                     /transl_table=11
                     /translation="MNTEIDNYPIKSASQMSNEELSRWWAFVQALGIIFTHAEKYDID
                     IDKMPLNTKKILDEYINPISGDILHELNKDKENYDLHSGVQF*"
     gene            complement(202569..203009)
                     /locus_tag="BML_08182015_1_5m_scaffold_4_prodigal-single_2
                     47"
     CDS             complement(202569..203009)
                     /product="hypothetical protein"
                     /codon_start=1
                     /transl_table=11
                     /translation="MIDIKKINRELTCIVTGKTVTVKPDKYERLLKYHGSDEKVIKNF
                     ICYSVEKEAKNPSFLFWFENCNEMTKVKQKLRPLFLHFKNSKRVEKDIKDFQSEAIKM
                     IESVGLNIHLIEFLIKHDELGGYAYGIKIKNIPFIRTNELILIE*"
     gene            complement(203006..203428)
                     /locus_tag="BML_08182015_1_5m_scaffold_4_prodigal-single_2
                     48"
     CDS             complement(203006..203428)
                     /product="hypothetical protein"
                     /codon_start=1
                     /transl_table=11
                     /translation="MTPETVFKTSTPNLELLGGSNIGPIKIQAEPIPTSKEIEAQLHR
                     LFLDNDNLNSFYKLCKHYCGISKSKKDSKEQFEKIIYLYILSLKMQYPDKLSLSYIEN
                     IQKSMENTKKLLDDFTKDGRMNNDYFKVGVSAMLTHIL*"
     gene            complement(203432..203944)
                     /locus_tag="BML_08182015_1_5m_scaffold_4_prodigal-single_2
                     49"
     CDS             complement(203432..203944)
                     /product="hypothetical protein"
                     /codon_start=1
                     /transl_table=11
                     /translation="MNNKTVDILKGLLHLTIPSICIGIGTSVVVSVTTGITIPWYWTT
                     LIAIGIQWIYHNTNLQKRKLVHLQYEYEKESEILDKTATELEHNYNSHLELLKREIEE
                     YSSKDYKKYILPLTCQACGKENTVELDLENTEFTCKFCGVENAIYTNFSTVVKTSPMY
                     DVNDFLVSAT*"
     gene            complement(203941..204114)
                     /locus_tag="BML_08182015_1_5m_scaffold_4_prodigal-single_2
                     50"
     CDS             complement(203941..204114)
                     /product="hypothetical protein"
                     /codon_start=1
                     /transl_table=11
                     /translation="MQQFIRNTPITCPKCKSSIRGQERDISRDKEVVTECTWRCYHCG
                     IFVKHGIIKTRPR*"
     gene            complement(204123..205010)
                     /locus_tag="BML_08182015_1_5m_scaffold_4_prodigal-single_2
                     51"
     CDS             complement(204123..205010)
                     /product="DNA polymerase I n=1 Tax=delta proteobacterium
                     BABL1 RepID=V6DH06_9DELT"
                     /codon_start=1
                     /transl_table=11
                     /translation="MKNLILDGNNILFRAYHILQSPHYVKEVNVSVVSQFLKMIKSYV
                     ELHNPQNVFLSFDKRINNGGNFRKTHVAYKENRIFDPKINEDIFNCTTLIQNIAKGLG
                     IKVILPWNLEADDVISYLVGDANLEGTNIIVTSDKDMFQLVSETTSVYNTTKNNLITL
                     QNFEEQVGIKLENFLTYKCILGDRSDNVPGVPKYGEVKSKRLAESKDLSELSDEQLKI
                     VETNKLILSLDKSYINSEGELESYQQQLEQSNTIEFDEPHIKELIKQYNLYSLAKDLP
                     AWKNKMIYVNLLEDWFSHL*"
                     /db_xref="UniRef100_V6DH06"
                     /db_xref="dpb:BABL1_169"
                     /db_xref="V6DH06_9DELT"
     gene            complement(205032..205319)
                     /locus_tag="BML_08182015_1_5m_scaffold_4_prodigal-single_2
                     52"
     CDS             complement(205032..205319)
                     /product="hypothetical protein"
                     /codon_start=1
                     /transl_table=11
                     /translation="MNYEKHLLAILKLGESGNSIIVTRQSKSQVEGLKLFPGGNKNIC
                     IPKKTFKQMISRGVLEVIECLPSDIYSEFYQTWKRQNNEFLNSNIKTNCVN*"
     gene            complement(205339..205638)
                     /locus_tag="BML_08182015_1_5m_scaffold_4_prodigal-single_2
                     53"
     CDS             complement(205339..205638)
                     /product="hypothetical protein"
                     /codon_start=1
                     /transl_table=11
                     /translation="MDNKNLIPESQFDITLNQILESLELIMEKKYAIWVDQKGRKVYP
                     GVLSIKQMKKVLPRRLGFCQKNGHIYSLPLIPSKGKIQKEFKKYYAKSFMTRPHF*"
     gene            205741..206166
                     /locus_tag="BML_08182015_1_5m_scaffold_4_prodigal-single_2
                     54"
     CDS             205741..206166
                     /product="hypothetical protein"
                     /codon_start=1
                     /transl_table=11
                     /translation="MKLIRCKTCDDVIRLIHTRWRMCECGKSGGQYNGITMSATVGGD
                     CEVIGIRNDYFEYPQFSEDRIERATLIQGEYLHDNQVFRINSPEGPNLDLIIEKEDDK
                     WKITFPDPAQVSIRGYDPTPPVLYIPYSDTPSFKDYMVK*"
     gene            206236..206853
                     /locus_tag="BML_08182015_1_5m_scaffold_4_prodigal-single_2
                     55"
     CDS             206236..206853
                     /product="HNH endonuclease domain protein n=1 Tax
                     =Verrucomicrobiae bacterium DG1235 RepID=B5JDL1_9BACT"
                     /codon_start=1
                     /transl_table=11
                     /translation="MKMLNKLCVLELNKNWFPITLKTPKKVFESFSSGNLMGLHMDWD
                     LDAIAAEDFSNPTELSPLKWEDWIKLPVRPWDLAIRTPKMEIRIPSIVICSKFSEIPN
                     KPPKLSKKNIMLRDGYTCQFTGKEYNKSELNIDHIIPRSRGGCNSWENLVTCHRSINT
                     KKANKTPVEAGLQLVRQPKRPSATTLFFADKMHDPKWEIFMKHLN*"
                     /db_xref="UniRef100_B5JDL1"
                     /db_xref="B5JDL1_9BACT"
                     /db_xref="ote:Oter_1048"
     gene            206865..207014
                     /locus_tag="BML_08182015_1_5m_scaffold_4_prodigal-single_2
                     56"
     CDS             206865..207014
                     /product="hypothetical protein"
                     /codon_start=1
                     /transl_table=11
                     /translation="MKTCIEWYDYAEAQGYDWAGQALRNWVVQQKRNRRVDTLSNAIY
                     HFDWS*"
     gene            207691..207766
                     /locus_tag="BML_08182015_1_5m_scaffold_4_prodigal-single_t
                     rna_6"
     tRNA            207691..207766
                     /product="Pro"
     gene            207779..207854
                     /locus_tag="BML_08182015_1_5m_scaffold_4_prodigal-single_t
                     rna_7"
     tRNA            207779..207854
                     /product="Pseudo"
     gene            207941..208017
                     /locus_tag="BML_08182015_1_5m_scaffold_4_prodigal-single_t
                     rna_8"
     tRNA            207941..208017
                     /product="Met"
     gene            208378..208453
                     /locus_tag="BML_08182015_1_5m_scaffold_4_prodigal-single_t
                     rna_9"
     tRNA            208378..208453
                     /product="Asp"
     gene            208512..208595
                     /locus_tag="BML_08182015_1_5m_scaffold_4_prodigal-single_t
                     rna_10"
     tRNA            208512..208595
                     /product="Pseudo"
     gene            208690..208771
                     /locus_tag="BML_08182015_1_5m_scaffold_4_prodigal-single_t
                     rna_11"
     tRNA            208690..208771
                     /product="Pseudo"
     gene            208786..208860
                     /locus_tag="BML_08182015_1_5m_scaffold_4_prodigal-single_t
                     rna_12"
     tRNA            208786..208860
                     /product="Gln"
     gene            208940..209824
                     /locus_tag="BML_08182015_1_5m_scaffold_4_prodigal-single_2
                     57"
     CDS             208940..209824
                     /product="hypothetical protein"
                     /codon_start=1
                     /transl_table=11
                     /translation="MVFDKYINIILETHNRYNKIDKSPQFPMWLNTPFNIIYGREYFD
                     LFPNEGKRDYKSGLAYPYSYAGYYDFYIPIMGKFKDILYYRAGVVLHSTDAAGVIQVY
                     KNQNDDAFQLSSTTSHKVKDPCSHGVHRLGILLKLRGNLYFPTHEDQMSLVDLNGYRW
                     VNLKKIKNNSSVILSEYIKKVKTFTNNKISKLLSPLSENQKQQFVRDYLKFCWPLIVN
                     IKDEIQEYIHTSRKQPTKYDSVNEIIISNYEIEEARICQNSKENKAISKFLQSKGIKV
                     QMHNPYENVDNFIDIDEE*"
     gene            209826..209916
                     /locus_tag="BML_08182015_1_5m_scaffold_4_prodigal-single_t
                     rna_13"
     tRNA            209826..209916
                     /product="Pseudo"
     gene            210260..210333
                     /locus_tag="BML_08182015_1_5m_scaffold_4_prodigal-single_t
                     rna_14"
     tRNA            210260..210333
                     /product="Gly"
     gene            210481..210684
                     /locus_tag="BML_08182015_1_5m_scaffold_4_prodigal-single_2
                     58"
     CDS             210481..210684
                     /product="hypothetical protein"
                     /codon_start=1
                     /transl_table=11
                     /translation="MKHHPFCNSKCIHYPEPCDCGGIEKVKKDLKALKESPPENLTHL
                     QLSCIEIYEDFLNKNGPVSKRQS*"
     gene            210658..210734
                     /locus_tag="BML_08182015_1_5m_scaffold_4_prodigal-single_t
                     rna_15"
     tRNA            210658..210734
                     /product="Leu"
     gene            210747..210821
                     /locus_tag="BML_08182015_1_5m_scaffold_4_prodigal-single_t
                     rna_16"
     tRNA            210747..210821
                     /product="Leu"
     gene            210894..210970
                     /locus_tag="BML_08182015_1_5m_scaffold_4_prodigal-single_t
                     rna_17"
     tRNA            210894..210970
                     /product="Arg"
     gene            211035..211122
                     /locus_tag="BML_08182015_1_5m_scaffold_4_prodigal-single_t
                     rna_18"
     tRNA            211035..211122
                     /product="Lys"
     gene            211135..211210
                     /locus_tag="BML_08182015_1_5m_scaffold_4_prodigal-single_t
                     rna_19"
     tRNA            211135..211210
                     /product="Phe"
     gene            211278..211369
                     /locus_tag="BML_08182015_1_5m_scaffold_4_prodigal-single_t
                     rna_20"
     tRNA            211278..211369
                     /product="Asn"
     gene            211479..211730
                     /locus_tag="BML_08182015_1_5m_scaffold_4_prodigal-single_2
                     59"
     CDS             211479..211730
                     /product="hypothetical protein"
                     /codon_start=1
                     /transl_table=11
                     /translation="MNNSPFSRAFTHSFTIEESERELPLHDFIFKYMLMHGSLLLQDR
                     YLKKIGEKDSLTFEVTYLFNDKASDEAIIEELKKINIHF*"
     gene            211795..211872
                     /locus_tag="BML_08182015_1_5m_scaffold_4_prodigal-single_t
                     rna_21"
     tRNA            211795..211872
                     /product="Leu"
     gene            211890..212318
                     /locus_tag="BML_08182015_1_5m_scaffold_4_prodigal-single_2
                     60"
     CDS             211890..212318
                     /product="hypothetical protein"
                     /codon_start=1
                     /transl_table=11
                     /translation="MKLIKSKQRDVPFIWCPSPVTIDKRQSWGNTSNNLQVAPDGAFL
                     KMNGNVVSHLVQPNADKTAPIGWIPGSGEGLFDKEPIWVESEVCHPEGSVVELNTLDG
                     PLTYEVDAPSYVCYNDLNGSPNLKDSWLQTEENLLKFYEF*"
     gene            212369..212443
                     /locus_tag="BML_08182015_1_5m_scaffold_4_prodigal-single_t
                     rna_22"
     tRNA            212369..212443
                     /product="Val"
     gene            212445..212645
                     /locus_tag="BML_08182015_1_5m_scaffold_4_prodigal-single_2
                     61"
     CDS             212445..212645
                     /product="hypothetical protein"
                     /codon_start=1
                     /transl_table=11
                     /translation="MNEKWWGYLLTDGSIQVKRFYGNPEDYRFAAAKNKKIVSVVEPF
                     RANSKDDAIKMLESKINVHRKK*"
     gene            212652..212739
                     /locus_tag="BML_08182015_1_5m_scaffold_4_prodigal-single_t
                     rna_23"
     tRNA            212652..212739
                     /product="Pseudo"
     gene            212868..213068
                     /locus_tag="BML_08182015_1_5m_scaffold_4_prodigal-single_2
                     62"
     CDS             212868..213068
                     /product="hypothetical protein"
                     /codon_start=1
                     /transl_table=11
                     /translation="MNEKWWGYLLNDGTIQVKRFYGNPADHMSAVSKNKSIVSVVEPF
                     RANSKEDAIKMLESRITVHRKK*"
     gene            213080..213472
                     /locus_tag="BML_08182015_1_5m_scaffold_4_prodigal-single_2
                     63"
     CDS             213080..213472
                     /product="hypothetical protein"
                     /codon_start=1
                     /transl_table=11
                     /translation="MNFQKLYSLLKEMVVDHKRNKFQNLKKVDIEKLLPDKDNMEVAV
                     DSLYKGMESVDDSPIHVYKSDKKYIVADGHHRLLQAIIKGESTILVKILKSETPISRK
                     GVVKLDFLDGDYYGLDSSLENGWLIPRL*"
     gene            213749..213823
                     /locus_tag="BML_08182015_1_5m_scaffold_4_prodigal-single_t
                     rna_24"
     tRNA            213749..213823
                     /product="Gly"
     gene            213842..213916
                     /locus_tag="BML_08182015_1_5m_scaffold_4_prodigal-single_t
                     rna_25"
     tRNA            213842..213916
                     /product="Ile"
     gene            214163..214573
                     /locus_tag="BML_08182015_1_5m_scaffold_4_prodigal-single_2
                     64"
     CDS             214163..214573
                     /product="hypothetical protein"
                     /codon_start=1
                     /transl_table=11
                     /translation="MMKLLSLTSLLLLLTSCTSATKPTSIVVDVGKQQLQVKKGSVPV
                     LTVPVETSRRGIGNKLNSKRTPVGEFTVVKYPNHRFGEVLRLNGYQGYTRGILIHKKL
                     NPGNGTSGCISPTYEDMKKIFKLVENNTPLTIRA*"
     gene            214570..214791
                     /locus_tag="BML_08182015_1_5m_scaffold_4_prodigal-single_2
                     65"
     CDS             214570..214791
                     /product="hypothetical protein"
                     /codon_start=1
                     /transl_table=11
                     /translation="MNIPLQLKLETLKKTGILKDYNFLSQIQSCEEMDDSRLIDKLYL
                     TFPNGETLNLTTFCSGYLQNTTIELNDES*"
     gene            214781..214960
                     /locus_tag="BML_08182015_1_5m_scaffold_4_prodigal-single_2
                     66"
     CDS             214781..214960
                     /product="hypothetical protein"
                     /codon_start=1
                     /transl_table=11
                     /translation="MKAKILINPYGHPLEGTEVTIIKEYKSSDESGGHYHMFRVLFED
                     GTDDVFHSKDLEIME*"
     gene            214954..215047
                     /locus_tag="BML_08182015_1_5m_scaffold_4_prodigal-single_t
                     rna_26"
     tRNA            214954..215047
                     /product="Ser"
     gene            215058..215381
                     /locus_tag="BML_08182015_1_5m_scaffold_4_prodigal-single_2
                     67"
     CDS             215058..215381
                     /product="hypothetical protein"
                     /codon_start=1
                     /transl_table=11
                     /translation="MNRETIKGVIFPHGPVEVGNETVYKYIVGFVALSKVKLDIPSET
                     IIIDDRVHWDKSIMEVIGESNLFKRDESLGTLISGMRQVANISDPLEDENLYPVSNSQ
                     LTSKE*"
     gene            215610..215960
                     /locus_tag="BML_08182015_1_5m_scaffold_4_prodigal-single_2
                     68"
     CDS             215610..215960
                     /product="hypothetical protein"
                     /codon_start=1
                     /transl_table=11
                     /translation="MKFNKLSRLLEERTSHCYSLKTMVGPLAKRLQGKSLPVTFVKKH
                     NNEVIIPVNKTLTLKDLTNIAGEIRRSNLGISAADPELQERLIDFVARATSHPNVIKD
                     EESLFIVKNSFRIE*"
     gene            215999..216072
                     /locus_tag="BML_08182015_1_5m_scaffold_4_prodigal-single_t
                     rna_27"
     tRNA            215999..216072
                     /product="Leu"
     gene            216102..216175
                     /locus_tag="BML_08182015_1_5m_scaffold_4_prodigal-single_t
                     rna_28"
     tRNA            216102..216175
                     /product="Thr"
     gene            complement(216176..216772)
                     /locus_tag="BML_08182015_1_5m_scaffold_4_prodigal-single_2
                     69"
     CDS             complement(216176..216772)
                     /product="hypothetical protein"
                     /codon_start=1
                     /transl_table=11
                     /translation="MRFKEFLIEKSRTVEDLRTSSHWRGKRVVIERVSKDKFYLELEK
                     SRNAFKTVTLTVIKNPKYNIWTAHSQANRPFIGQGYGPLVYDVALEYVTNYLGGSVMS
                     ATGNHQGFNTIASSNIWKYYYNNRNDIDTLNPMSEQHKKSQELEKQNKLVIQQEDGEG
                     VKYVPIKMKDYPWLFVSYQKSLEIIPKLIDQNAFVLVD*"
     gene            216831..217700
                     /locus_tag="BML_08182015_1_5m_scaffold_4_prodigal-single_2
                     70"
     CDS             216831..217700
                     /product="Uncharacterized protein {ECO:0000313|EMBL
                     :KKM15698.1}; Flags: Fragment;;  TaxID=412755
                     species="unclassified sequences; metagenomes; ecological
                     metagenomes.;" source="marine sediment metagenome.;""
                     /codon_start=1
                     /transl_table=11
                     /translation="MIHNTRIAPSPTGDMHLGTARTAYFNWLAARASGGKFILRIDDT
                     DNARNKKEHVDVILNTMDWLGLNYDELHYQSQRSSNYKKAAQKLVDEDFAEVLENGAI
                     ALKDSVAHKFLPESWEDNIAGIIKMTDHDKKVTNKLILIKGDGTPSYNFATSLDDLEM
                     GITHVIRGHDHIANTAKQLTIMNALRRRVAVPQYSHVGLIFANKKKLSKRDSAASLLY
                     YKGLGYSPDALLNFMLRLGWAERDGKTISTISKEKAIDLFLTHGRMRNQSANMDISHL
                     NSMQRKYTISCHV*"
                     /db_xref="A0A0F9K0P2_9ZZZZ"
                     /db_xref="gwf2_scaffold_449_139"
                     /db_xref="aco:Amico_1261"
     gene            217693..217923
                     /locus_tag="BML_08182015_1_5m_scaffold_4_prodigal-single_2
                     71"
     CDS             217693..217923
                     /product="hypothetical protein"
                     /codon_start=1
                     /transl_table=11
                     /translation="MSKITQTNTDLFEPSTTIPRAEKDAEKTCYNCSHYAVCEFRRDI
                     ASIINTNKELDTYTAEFNIFRGVANSCLEFKI*"
     gene            217928..218962
                     /locus_tag="BML_08182015_1_5m_scaffold_4_prodigal-single_2
                     72"
     CDS             217928..218962
                     /product="hypothetical protein n=1 Tax=unclassified
                     candidate division KSB1 RepID=UPI000361F762"
                     /codon_start=1
                     /transl_table=11
                     /translation="MKLKEENTYLTFDDVGIVPQYSEIESRSTIDLTSRISKYAILEC
                     PIISSPMNTVTEVEMTRKLAEFGALGALHRFTSIDTRVDWVSELAVEIKETFPICASI
                     GVTGAYLKDAEFLLEAGATVLLLDVAHGHHKLVKDAIESIKKQFGDDCDIIAGSVSTP
                     DGCKFLEDAGADCIRFGQGNGSLCETRIRTGIGIPQISGLLESCKVVTIPVIADGGIR
                     YIGDIAKALAAGASAVMLGSLLAGTKETPGDIARVGQWPNEQLYKKYMGAASLEAKQS
                     RGETKNVEGNSKTIPYKGKVERIINDIRDGLRSACSYVGASNLKEFKTKAKLIRVSTA
                     GAIEATPHLL*"
                     /db_xref="UniRef100_UPI000361F762"
                     /db_xref="bex:A11Q_1132"
                     /db_xref="88738341"
                     /db_xref="UPI000361F762"
     gene            218959..219504
                     /locus_tag="BML_08182015_1_5m_scaffold_4_prodigal-single_2
                     73"
     CDS             218959..219504
                     /product="Uncharacterized protein n=1 Tax=Saprospira
                     grandis (strain Lewin) RepID=H6L8A0_SAPGL"
                     /codon_start=1
                     /transl_table=11
                     /translation="MKKVLYFHGLGGSGNGLLETKEYFDEHLPEIGNYFKLIAPNLDY
                     LMLAQNPFSADFIHHYLTQLEFDVVMGSSMGGYMAYHVGKQYCVPSLLFNPALSDITL
                     SHKWHSSWFPNTGGNMSIVKAIVSELDPIVNAPKTLEFLKEDCPEGDIKLLTGETEHG
                     IPNSMMIFELVEFLNKNNLID*"
                     /db_xref="UniRef100_H6L8A0"
                     /db_xref="sgn:SGRA_3748"
                     /db_xref="H6L8A0_SAPGL"
     gene            219520..220044
                     /locus_tag="BML_08182015_1_5m_scaffold_4_prodigal-single_2
                     74"
     CDS             219520..220044
                     /product="Uncharacterized protein n=1 Tax=Nitrolancetus
                     hollandicus Lb RepID=I4EMH4_9CHLR"
                     /codon_start=1
                     /transl_table=11
                     /translation="MIRRINICAGPGAGKSTVAAQIYAGLKTEGYSVELATEYVKGWA
                     YMGRNINEFDQFYLLNKQLQQEYVPLLAGIQHIVSDSPLFLPYCYATLDFNCKVADAL
                     LPIIDYFDETFEPLYLFLNRTTKYVQEGRFQDEEKAKIIDERIKTCLQMRNKKFIDIY
                     LGDDILSLVKKRLQ*"
                     /db_xref="UniRef100_I4EMH4"
                     /db_xref="X0ULG1_9ZZZZ"
                     /db_xref="acr:Acry_3438"
                     /db_xref="I4EMH4_9CHLR"
     gene            220058..220134
                     /locus_tag="BML_08182015_1_5m_scaffold_4_prodigal-single_t
                     rna_29"
     tRNA            220058..220134
                     /product="Met"
     gene            220147..220812
                     /locus_tag="BML_08182015_1_5m_scaffold_4_prodigal-single_2
                     75"
     CDS             220147..220812
                     /product="Uncharacterized protein {ECO:0000313|EMBL
                     :KKL54246.1};  TaxID=412755 species="unclassified
                     sequences; metagenomes; ecological metagenomes.;"
                     source="marine sediment metagenome.;""
                     /codon_start=1
                     /transl_table=11
                     /translation="MIKIDNSLLDYSKPIGVGLSMGLDSVVLSHFLFMGGRDLIFIHV
                     NHKTPYSQLADDGFHHYTDFLIKEKEKHFQTKTTFTKFVSAKNEKIDTSGFLEADFRE
                     YRYNLFDQIFGDSMNDQLVICHHLGDAVESYLLNCLSSPNRKLLPAVTQRNNYKIIRP
                     FLKTRKKCIQAYAEKHDLLKWVVEDPSNNDTKFRRNWIRHFLIPVIKTKYPGLEKTVL
                     KML*"
                     /db_xref="A0A0F9DKA8_9ZZZZ"
     gene            220814..221026
                     /locus_tag="BML_08182015_1_5m_scaffold_4_prodigal-single_2
                     76"
     CDS             220814..221026
                     /product="hypothetical protein"
                     /codon_start=1
                     /transl_table=11
                     /translation="MAKKKTAKPDKKLENLPTIELCPFSMCRGKANLIINPWGKYVEC
                     KACGACGPQFSTDTTNKLTIEAWNNH*"
     gene            221011..221238
                     /locus_tag="BML_08182015_1_5m_scaffold_4_prodigal-single_2
                     77"
     CDS             221011..221238
                     /product="Uncharacterized protein n=1 Tax=Cellulophaga
                     phage phi14:2 RepID=S0A3C8_9CAUD"
                     /codon_start=1
                     /transl_table=11
                     /translation="MEQSLKRKSQQLRFFYHYHKRNRGMTVHYKNICHHVKDVVCLVP
                     CETKWNKSQPQLIMRGWAKNIKINNEIAYIE*"
                     /db_xref="UniRef100_S0A3C8"
                     /db_xref="S0A3C8_9CAUD"
     gene            221240..221641
                     /locus_tag="BML_08182015_1_5m_scaffold_4_prodigal-single_2
                     78"
     CDS             221240..221641
                     /product="hypothetical protein"
                     /codon_start=1
                     /transl_table=11
                     /translation="MTDTDYNKFIKIGTPRGELNQVFVTFPDYYKINMDGEGMASGGK
                     YELLSHEPIESLVEWGKQILIDHQQSATSDENIHRKKMLKMEKLNSELKVVIDTLQTT
                     LNRAKAELSSDVHANVFTKASNWAMNFGKNC*"
     gene            221695..221770
                     /locus_tag="BML_08182015_1_5m_scaffold_4_prodigal-single_t
                     rna_30"
     tRNA            221695..221770
                     /product="Glu"
     gene            221908..222495
                     /locus_tag="BML_08182015_1_5m_scaffold_4_prodigal-single_2
                     79"
     CDS             221908..222495
                     /product="hypothetical protein"
                     /codon_start=1
                     /transl_table=11
                     /translation="MDKFDEAASQYLEEGRLARMGQRIKNIGRSIEHPFRRAFGNDDV
                     AMDAATSTRRGYKKRRMLADILTTAVEDLQKLGVISSDTSTKQIVGELALSISDHFLW
                     DDKDTSELGRNMISKNIFNSGELPHESNEPEATSTPTLNLKRGDDALITTRKGKKIPG
                     KVISKNPNGSYTIEYKDRHNRPIRFAYNADQLQKI*"
     gene            223090..223356
                     /locus_tag="BML_08182015_1_5m_scaffold_4_prodigal-single_2
                     80"
     CDS             223090..223356
                     /product="hypothetical protein"
                     /codon_start=1
                     /transl_table=11
                     /translation="MDQKIVKYFTDKGFEVDWDCHESTGQSWYEFSHKGKLLCQIDMG
                     IPLEVMLSDLTEYNTNVPQSNTEYDYIIASPENEFKQFLKILFT*"
     gene            223429..224523
                     /locus_tag="BML_08182015_1_5m_scaffold_4_prodigal-single_2
                     81"
     CDS             223429..224523
                     /product="Uncharacterized protein n=1 Tax=Pontibacter sp.
                     BAB1700 RepID=J0LFT8_9BACT"
                     /codon_start=1
                     /transl_table=11
                     /translation="MKFKDFKNLFLELTSITVPYGSEYLYYKGVLNGLINFPLFQQGE
                     NFYHVVGDGTSDTLFCAHLDTACSTARPVRHGFFNSTIYTKSDTLLGADDKAGVLALI
                     TLIEAKVPGTYYFFAGEEAGRKGSLTAAYQHKEYFSKFKRAITFDRRGKGSIITSQLY
                     GECCSDMFAGALIDEFGCENLKFVNDPTGSYTDTASFMKIIPECTNISIGYNNEHTSN
                     ETINIDYAHKVSMAATQIDWDHLPVDRDPSISYKDSWNWDWDTSRYSNSYSPQQNIGF
                     KPEPRKPGPEPPIPFKSQSPTPLNATEIERQKRMNEVQQRLHNFLSAEEAESQVIDNF
                     NVQNSFRTDIEIEFDELLNPVNTPPPNVLV*"
                     /db_xref="UniRef100_J0LFT8"
                     /db_xref="J0LFT8_9BACT"
                     /db_xref="sal:Sala_2518"
     gene            224539..225045
                     /locus_tag="BML_08182015_1_5m_scaffold_4_prodigal-single_2
                     82"
     CDS             224539..225045
                     /product="hypothetical protein"
                     /codon_start=1
                     /transl_table=11
                     /translation="MRFIKNLFSWFNPPKIYNNDGTPSSDSQLDAYRGMHSGRDAEQL
                     QFSLNLKRKRLNNPVHEWFPFNSPVGAEPTVDSLKDKTKSQIKDLLWARGGMYYTGRV
                     KTYEWKSNKKVLFQCLAETVYWDRTYGVFVHGWQGPQPGSNYYSASKWVWIEGPQPLI
                     KGRSYEAE*"
     gene            225045..225569
                     /locus_tag="BML_08182015_1_5m_scaffold_4_prodigal-single_2
                     83"
     CDS             225045..225569
                     /product="Uncharacterized protein {ECO:0000313|EMBL
                     :KKL71588.1};  TaxID=412755 species="unclassified
                     sequences; metagenomes; ecological metagenomes.;"
                     source="marine sediment metagenome.;""
                     /codon_start=1
                     /transl_table=11
                     /translation="MSATSPEYQLLSLEDRDNYRKRLFGIIKHINNVNDTAQLLAERI
                     IETAKSPQDLDFARRLVQRVRSHDLSKFEGIEWEALHRESGDDLLKIAIHQHQQTNNH
                     HPEYFVGGITQMNDLQLAELVCDWKSRSTEMGTDLRTYIKDQATVRFNFSVKSAVYKK
                     LKRFVDLLLDEQFK*"
                     /db_xref="A0A0F9EBZ9_9ZZZZ"
     gene            225566..225871
                     /locus_tag="BML_08182015_1_5m_scaffold_4_prodigal-single_2
                     84"
     CDS             225566..225871
                     /product="Uncharacterized protein n=2 Tax=Pseudomonas
                     phage PAK_P1 RepID=V5K341_9CAUD"
                     /codon_start=1
                     /transl_table=11
                     /translation="MTRVVHINKEPYDILIDRGTKWGNPYSHKNNTTAKFKVKTRVEA
                     ILMYEKWLDIQILEGKLDIEELRNKVLGCWCKPLSCHGDILVNKLKQIENEQFWTQF*"
                     /db_xref="UniRef100_V5K341"
                     /db_xref="A0A0F9CLY7_9ZZZZ"
                     /db_xref="V5K341_9CAUD"
     gene            225873..226154
                     /locus_tag="BML_08182015_1_5m_scaffold_4_prodigal-single_2
                     85"
     CDS             225873..226154
                     /product="hypothetical protein"
                     /codon_start=1
                     /transl_table=11
                     /translation="MITAEEAKQLMPSNRKDTILEELEELIVSAAEADKTIVQLPKGF
                     FGEGIEMDVLYNAKNPPIFAFVKKELETRGFSLLKNSDKLSFAVSWDKI*"
     gene            226282..226707
                     /locus_tag="BML_08182015_1_5m_scaffold_4_prodigal-single_2
                     86"
     CDS             226282..226707
                     /product="hypothetical protein"
                     /codon_start=1
                     /transl_table=11
                     /translation="MSGVGLGMVFESTGTIRFFPDGFVKIMTDQGIVDYYKNRIERAH
                     WGLKTQSGKHQAHITIISPKIHKGVKSTFLKKLWNGKQVKFKYDPYPHMGGSPSRGFV
                     NFWLKIECPEIKKIKEALNIQESKNFIGDHLTICNTKNI*"
     gene            226704..227057
                     /locus_tag="BML_08182015_1_5m_scaffold_4_prodigal-single_2
                     87"
     CDS             226704..227057
                     /product="hypothetical protein"
                     /codon_start=1
                     /transl_table=11
                     /translation="MKNRSARTQTSTPSKFTPSEFGSHKSMINEELTEKLIDPLDPNL
                     IGWLSNDLNTLGQVVVLTDEYGDYITLNSHLDTRLADPNRYWGFENTGVSTSITKSNF
                     TLRQDRTNSVINNKN*"
     gene            227160..227669
                     /locus_tag="BML_08182015_1_5m_scaffold_4_prodigal-single_2
                     88"
     CDS             227160..227669
                     /product="hypothetical protein"
                     /codon_start=1
                     /transl_table=11
                     /translation="MFRSSSGRILGSQPKNVEFDSHTERHMEIIINPSETFIPIFENC
                     IETIDKQILNMYADYFEFNSNLFLLSRKLPRPTSVNNTQDLLESLKEKDMAVFEKYSE
                     NKTLKSGDILGAAAKHLIHAYIYCKKVLNLITLTISLNGALSLSETDAELFNKVIKNY
                     SQSPEPETK*"
     gene            227162..227236
                     /locus_tag="BML_08182015_1_5m_scaffold_4_prodigal-single_t
                     rna_31"
     tRNA            227162..227236
                     /product="Pseudo"
     gene            227676..227750
                     /locus_tag="BML_08182015_1_5m_scaffold_4_prodigal-single_t
                     rna_32"
     tRNA            227676..227750
                     /product="Gln"
     gene            227750..228073
                     /locus_tag="BML_08182015_1_5m_scaffold_4_prodigal-single_2
                     89"
     CDS             227750..228073
                     /product="hypothetical protein"
                     /codon_start=1
                     /transl_table=11
                     /translation="MYKKLSNLNIDDIDEVAGVLVHSDSCPDCEIALKHYPTELEGVN
                     FYLLDFDVEEELCNEFEVYRVPTFLFLINGKRRGTIWGLQEPVSIKGFLKIHLERFIN
                     GKYNS*"
     gene            228088..228426
                     /locus_tag="BML_08182015_1_5m_scaffold_4_prodigal-single_2
                     90"
     CDS             228088..228426
                     /product="hypothetical protein"
                     /codon_start=1
                     /transl_table=11
                     /translation="MITATVANSQLFLSAIGNDIDTINELPSVLKLIKSGPSINPKTG
                     RKQVVFKFEEYDVDSTSIDILNSDINTLKSQLASEKKKNTKLQSEIRTLKNAIKIDSI
                     EDAPVIEDDN*"
     gene            228450..230375
                     /locus_tag="BML_08182015_1_5m_scaffold_4_prodigal-single_2
                     91"
     CDS             228450..230375
                     /product="hypothetical protein"
                     /codon_start=1
                     /transl_table=11
                     /translation="MGNFDKILHEYLIREAISLKNVKKHNLTKAGSGAYTSHLDKVFG
                     KGKSRIIIPINVKIPSEKHPLLEKIKEFIYRHDYMISDMEQYIKGTAYKITEGIKMDK
                     RNPVKIGKILQKYEPDGEIEITHRVNGKKLTKTVAGKPLLHEFKNDPLRLSGGEFLMV
                     ISRHPYDIAGASTDRSWTSCMDLGFPRIQYPKSTPNSGINKRYIKSDISEGSLIAYLI
                     TKNEVIKEMGGERKVSLHKPLSRILIKPHNADDRTVYTLGKPYGGQYAEFKDMLQKWV
                     SSTFHSDPSTIGKVYPNKKLYNDWDDSPDFEFNSGSSVADEILNDMLSYANEKELGNN
                     LTFTTETPYGGNGVRVIINLQLNDITISQPIDVVYMIPLNAYKINSMESGIQKEVLTS
                     IFKQLSDYQNDTEVSVDFNMSTDTVNIEINTYIRVHSDDDKYVDDDYIWDTLHYYLSP
                     LKKLNYKTLQSKIKTIIESYDWEDHNKKIQENLKKLIDAYKHLVEIQLTTPSSPILKD
                     LKVLPPSYWIKNISEATQYITLLHKINNKLTVCCDVKKQFEYTIPPSIIYSEEYQQPI
                     YKLFNDAFKKHFNVDLVKVKLDVDNQWNLLKVFKFKEDNNISNSHWETIKDIHHEIFQ
                     MRGRLKCLIGELGELKI*"
     gene            complement(230379..231110)
                     /locus_tag="BML_08182015_1_5m_scaffold_4_prodigal-single_2
                     92"
     CDS             complement(230379..231110)
                     /product="hypothetical protein"
                     /codon_start=1
                     /transl_table=11
                     /translation="MSFNPVSNSTSTFNPSNPISGGNAAGTLFFGCNRTKDKERIQNY
                     WSDLNKNYGLVIKYWRNGYKLTEDDSLYGEHPTSKFIGPRDIKVLLNIENQNTILSKF
                     GIISEFDVQIYIPIGEFKRVWGNQVPNRGDLVQIIDEACDRPEQQEPKVFQVTNKRDS
                     VEAVDFFGGHYVWFLEAQRFDYSWENNAPDEGGEPITDTDFVGIMEGGKQQKSTSKTY
                     GPNVDDAAKEDLDNTTNSGVYGGYL*"
     gene            231136..231819
                     /locus_tag="BML_08182015_1_5m_scaffold_4_prodigal-single_2
                     93"
     CDS             231136..231819
                     /product="hypothetical protein"
                     /codon_start=1
                     /transl_table=11
                     /translation="MLSKFDKLISLLLEDPDYSLHKKYDDEDAVTFGIILDTLFYKKY
                     PENYHEGGTTYTHSDLLANLNRLLIKHKHSSATQVKLPVDLQKLTARPYSWNIIGKLK
                     YTLNDIDTKISQIGSARNILDSPGRFWIGDSVSIPFLSFWVKKEQISRKNWNLIWKML
                     NEHNINKVDCQFQFIDMLDDDLLTYDEVFKWSARMKTKSKVSDKKIAEIKAKGHLIGG
                     KWGAALRNL*"
     gene            complement(231884..232093)
                     /locus_tag="BML_08182015_1_5m_scaffold_4_prodigal-single_2
                     94"
     CDS             complement(231884..232093)
                     /product="hypothetical protein"
                     /codon_start=1
                     /transl_table=11
                     /translation="MNATKLEQTLSGLRGRFFGLETKQGNKLSAQLLNETNKYVTIND
                     MKAKMQRKIAKDSITSVTVGGQTIR*"
     gene            232164..233879
                     /locus_tag="BML_08182015_1_5m_scaffold_4_prodigal-single_2
                     95"
     CDS             232164..233879
                     /product="Uncharacterized protein {ECO:0000313|EMBL
                     :KKL53078.1}; Flags: Fragment;;  TaxID=412755
                     species="unclassified sequences; metagenomes; ecological
                     metagenomes.;" source="marine sediment metagenome.;""
                     /codon_start=1
                     /transl_table=11
                     /translation="MTFRQFQYLLMEANPEKRIQFLTNTYSKKLKDLIMSYYDKYGKS
                     YPHVYPDQKGNETSDDIVPKLIRYIVLNVDPQSGTYSEWIIKSLLNGTNVYYTLDRLG
                     RLAEDWYKVKDDLTIYHQYKRLLKTKPNLEKFTDINKVRGFTSLMGIVDSLTDDIDKE
                     EAKNEIKLREKEVVKLYDSPRFLILIPKTQEASCAYGRGTRWCTAATGSYNAFNSYNK
                     QGPLYIIIDKNKDEKFQFHFQSEQFMDKDDNSVSFEDFATDYYKEIIPSLSELAIEND
                     AIHIAILFDPDLLDKLIEEDDIEQLEKLAYDPKSLILILEKEPSLMNELLKSRYTALI
                     YKKDNNSVEMKTTWELQDLADIFIKDDRRGGVKGHAARILAGDDYDEFSNHSRYVDFD
                     TLISFLDESYVEKFTNYVIDYYSLYDKEEEGDIERPSSFSELEGFLYEYDSDGNVLSA
                     LRNVYDSMAEDYINSEKYEITVDAITNSLPGKKTFNDAGHLILTGISLSKFISMLHDC
                     MYFDLYFNVNANEILKIYAKYLDYNDELESPDYDNIYVDINNLNEDTVSYFREMLEDQ
                     IDLSI*"
                     /db_xref="A0A0F9CUK7_9ZZZZ"
     gene            234066..234254
                     /locus_tag="BML_08182015_1_5m_scaffold_4_prodigal-single_2
                     96"
     CDS             234066..234254
                     /product="hypothetical protein"
                     /codon_start=1
                     /transl_table=11
                     /translation="MLDVAEEYQGVYDMDDFMNMYSEQLKYSGNLKLPNYDNIYGHAQ
                     SSNPDHISRFNEEFLNAL*"
     gene            234287..235597
                     /locus_tag="BML_08182015_1_5m_scaffold_4_prodigal-single_2
                     97"
     CDS             234287..235597
                     /product="hypothetical protein"
                     /codon_start=1
                     /transl_table=11
                     /translation="METYSFNFEIRRMILHFMSAIDGGVVKRYDKDLNVVDTIKVNYL
                     YGPKERIMRDLIDKAEHIKLPIVAVMIKDISRDENRIKDKIVGRYDEMLNQLGGTFQI
                     PAPVPVNITFDVSIMAKYQMDMEQILTNFIPHSDPYFIVSWQEPFTKKEIRSKVEWSG
                     SITNSYPEELQVTDAYSRYEASTSFTFEGYIFKERAIPVGTICKIYTDYVITDKFFCD
                     YDNLVEYAATIPTESFVISGAPRVEWCDPLALKTGATMSVTCSGEEISEVIGQTKSIS
                     IEGWFPKIDNIFLSASNPNIFGNIPTSAFDLFPDSELYPPFRGILVQSFFQPKDILDK
                     ISFNIPALSAAGFVDVIVSNTCGYSKLSQDRRTLTTCCENPYNPSHPMYDMWETMQDP
                     FISGIEVIQTSYECVSGDDDSVTLLGTVGGKVIKTLGDFYMIEI*"
     gene            235613..>238003
                     /locus_tag="BML_08182015_1_5m_scaffold_4_prodigal-single_2
                     98"
     CDS             235613..>238003
                     /product="Uncharacterized protein n=1 Tax=Alicycliphilus
                     denitrificans (strain DSM 18852 / JCM 14587 / BC)
                     RepID=E8TVR1_ALIDB"
                     /codon_start=1
                     /transl_table=11
                     /translation="MPFVNDIITFPEFTSVEITSGVWVIGMLPNQTNEVRYQLSAINH
                     SFLQDIGNYTHPELDYIVVTLSGDKVIWDDVTTIVQSNSAIWSPDGNIDYPLRSLSAN
                     WQNTFNTYSLASADYTNTQIIVQTNSALWADNRDLEIRGLTGYWDEWTQTYSVVSGAS
                     ANWNNTFNIVDNNYNNWNITFSEFSIVSADWDKTTLVVQTNSAQWALMDGTTDYPLRE
                     LSGGWTNTQIIVQNNSALWADNRDLEVRSLTGYWDEWTQTYSVVSGASANWNNTFNVV
                     NENSALWALDSDTLPDIEVRGLTSNWENTYNTVESNSALWALDSDTLPDIEVRGLTSN
                     WENTYNTVESNSALWGVGGSGEDNLVRSLTSNWESTYTTVNSNSADWDYQGNDVKSLT
                     SNWENTYNTVESNSALWGVGGSGEDNLVRSLTSNWENTYNTVESNSALWTNSTYAPTI
                     SAEATVNLTSGDFVDIWFNGTNREARLADADAGRSSNGFVKISYLAGQTADVYPLGAI
                     NDQLSGLTRDAVYYLSSTAGGVADNVSSLVEGDIIQRIGIAISTTEIQTEDNAAAEIY
                     NENVEGLGITIEYEGLPLSTIATTLNFVGDGVTASGTGSVKTITILGGGTNYNPNSAN
                     WESTYLTVESNSALWGVGGSGEDNLVRSLTSNWENTYNTVESNSALWAIDTDTIYDDT
                     LLQSSSANWESTYTTVNSNSADWDYQGNDVKSLTSNWENTYNEFSTNSALYSEIDTVV
                     QLNSALWALDSDTLPDIEVRSLTSNWENTYNTVESNSALWAIDTDTIYDDTLLQSSS"
                     /db_xref="UniRef100_E8TVR1"
                     /db_xref="adn:Alide_1701"
                     /db_xref="E8TVR1_ALIDB"
ORIGIN      
        1 GAAATGATGT TAAATCATTA ACATCTAATT GGGAAAATAC TTATAATACT GTTGAAAGTA
       61 ATAGTGCTTT ATGGGATTAT CAAGGAAATG ATGTTAAATC ATTAACATCT AATTGGGAAT
      121 CAACATATAC TAATCTACAC ACTCGGAGTC ATACTATGAC ATCGACCAGC GACCACACGG
      181 CGGGGAACTG GAAAGTGTTT TATTCCAACG GTTCCGGGGA ATTAATCGAA CTCGCACTTG
      241 GAGCGGATGG AACCCTTCTT CGGTCTGGCG GAACGAGCGC AGCGCCTTCG TTCGACACGG
      301 TAGCGAGCGG GTCGAGTAAT TTATGGATAC CCGGAGCGGC GTGGATACCG CGAACGACGG
      361 GAGGGTGTGG AGTTAATTCT CTGGAGGCCG CAACAAACAA AGTCAACTAC GATGTCCTTG
      421 AGTTCGACAC AGGCACGCAA GAGTATGCAC AGGCCGCTGT GGTGATGCCT AACAACTGGA
      481 ACGGCTCTAC CATTACTGCC AACTTTCACT GGACTGCCGC CAGCGGATCG GGAGGGGTCA
      541 CGTTTACTCT AGCCGGTCGC TCATTGGCTG ACAACGGGGC CATCGATCAG GCGATGGGAA
      601 CGGCACAAAA ATCCGACGAC ACGCTTCAGA CTGCCAACAA CGTGCATATC AGTCCTACAA
      661 CCAGTGCAAT CACTTTGGCG GGTAGTCCTG CCGCTGGACA GTTGGTCATT CTGGAAATTT
      721 CTAGGGCAGT TTCCGATGGC AACGACACAC TCGCGGTGGA TGCTCGGCTG TTGGGAGTGG
      781 AGATCATTTA TACGACATGA GAGCGCGGCA TCGACATTTT AATGCGGGAG ACGCTGGCGC
      841 GGCCATCTGT CTTGATGCCC GGTTCATTTC GGGGCTTGCG GATGCGGCGG CAGTTAGTAC
      901 TTGGAGCGAC CGCACCAGCA ATGCGGCAAA TGCCACGCAA TCCGGCGCAA ACCGACCCAT
      961 TTACAAAGTC AACATCCAAG GGGGACAACC CGTAGTCAGG TTCGATGGAA CCGATGATTA
     1021 CTACCCGATG GAGACGCCTT TGGCGACAGT CTTTAGGAAC AAATCGTATG GAATCGTGAT
     1081 CGCGACCGTG CAGGACAGGA CTCCTACGGG GGGCAGGGGT AGTCATTATT TGTTCTATTC
     1141 TTCTATAAAT ACTAATACGA CTCGTTCTCG TATGACTACC AGATTATCCT CAACCGGTAA
     1201 TTTCGCGACA GGCGCAAGGC GGCTAAATGC AGACTCAGTT ACTACTACTA CAGTAACGCC
     1261 AAACGATTCT AATTGGAATA TATTGGCCGC AGAACATGAT TGGGCTAATA ACATAAACAG
     1321 GCTGAGAATA AATTTTACCA GCAGGGCCAC AAGCGAGTTT TCCAGTGGTG CGGGTTCTAC
     1381 CAGTGACGAT AATGCGGTAA ACTCTGAAAT CGGTTCGGCC ATTCGTACTC CCACATCTTG
     1441 GGCAGCCCCC ATTGATCTCG GTCAACTGGT AATTTTAAAT ACAACCACTA CAGAAGCCCT
     1501 TGTAAAACGT CTGCACCATT CCGCCGCCTA TTCTTTTAAA ATCGCCTGCA ACTAATGACC
     1561 CACCTGTCCT ACAATTCCCA ACTCCGCACC GAAACCGACC CGGCGACCAT TGCCACCTTG
     1621 ATAAGAAAAG GCTGGGCGGA GACGGTGTTG CCCACCTACG ACCCAGCCAC GCAGCACGCC
     1681 CCCGAGTGGA TCGACGGCGA ATGGATCGTG CGCGCCCTGA CCGAGGAGGA ATTGGCCGCA
     1741 GTTGAGCGGA AGACATGGCC CAACGTCACA GAATTCTGGG CAGAATTCAC TGATGCGGAA
     1801 AAATACGGAA TCGAAACATC CACTGATCCT ACAACCATCG TGATGCGCGC CGATCTCAAG
     1861 TTGTGGCTTG CCGATGTTTG GAGCGATGAT CTTCGCATTC AGACGGGCAT GGCTCGACTG
     1921 GTTGAGCTAA ATATTTTGAC GCAAGAGCGA CACGATGAGA TACTTTCAAT TTAAAATTTA
     1981 TGGCACAAAG AATACAAGTA TTAGACACCG AAACAAACAC CCTCAAGTGG GTGAATGTGG
     2041 CAGGTTTGGC CAAAAACATC ACCATTGAGG ACGAAGGAGA ACCGTTAGTA GGTTCGGCTA
     2101 CAACATTAAA CTTTGTGGGT TCTGGGGTGT CAATCAGTGG AACCGGATCT GTAAAGACTA
     2161 TATTGATTGG GGGTGGTGGG GGCAGCGTCG GGATAGTTCT ATCGGACACG ATAGGTCTGG
     2221 TGCATTACAC CGGACATGCT CCTACTGGAT CTTTGCCGTC AGACTCAGTA TGGTTTATTT
     2281 GGGAAACTAC CTACGACACA GACGGCTCTG TGTTATCCAC CTTGTCGGCA GTGGATGTTG
     2341 CTTGGGACGA CCGACTTACT GAATTTTACT CTTAACAAAC ATGAACTCAA CTACACCAAT
     2401 AGAAATAGAA GGAAAAATAT ATGATCGATA CACCGTTAGT CTGGCTATGA TGGTAAGACA
     2461 TAATGGAGAC GGAAGCAATA TAACCAGCGT CAATGTTAGT CTGGTGCCAA CACACATTAC
     2521 TGAAGACGGA GAAGTTTTAA CAGCGGATGC TCATCGGAGG GGGATGGTGG CTGGAGACGT
     2581 TGCACTTGCT TCGGAAGACG TTAAGGTAGC TATCGATAAA ATACTTGCAG CAGGGCAGGA
     2641 ATTCATAAAC GGGAGGGGAT TGTAATATAT GGCCGATAGA TTTGCAATTA ACGCTGGTAA
     2701 CTGGTCCAAT ACAGCCATAT GGTCCGACAC TGCCGGGGGT GCCGGGGGTG CTAGTGTTCC
     2761 TACCACGGGT GACGCGGCAC ATTTGAACAA TCGGACTGTT ACGGTAGACA CGGACATCAC
     2821 ATGCGATTCC ATTACCACTA GGGCACTCAA TGGAGCTACG GCTGGAGGAA CATTAACCAT
     2881 CACGGCTAAT AGAACCGTAA ACGCGGCGAT ATGGCCAGGC TCCACCACCG TAGCTACTAT
     2941 TAGCACCGTT GGTTTAACGG TAAATTTTAA TGGAGAAATA CAAGGGTCTA GCACTACAGC
     3001 AAGCTCACGC GGTGTTACAC TTGCAGCCGC TTCCACGATG AACATTACCG GAAATTGTAT
     3061 TGGAGGTACT GGAGCAGTAA CTTCGGCTTC CGCTGTCTTC AATAATACTG CTTCTGGTAT
     3121 AATTAACATC ATCGGAGATT GTAGCGCATC TAATACAAAT GTTGCGGTCA ACAATGCGCT
     3181 GGCTGGCACC ATAAACGTTA CTGGAAATGT ATATGGTTGT TCTGCTGCGG CTACGCATAA
     3241 TGGAATTATT AACACAGTGG GAGGAACAAT CACCGTTACG GGAAATGCTT ACGGGTCGGA
     3301 TTTATACAAC GGAATAGCTA GCCCGTACGC ATCTGGTGCC CACAATGCGT CTACAGGAGT
     3361 TTTAGAAATT ATAGGTTCAG CTTTTGGAGG AAAAGGAACT GCTCCCGGAG CTAGTAATGC
     3421 GGTATCCGGA GGTACTTTGA ATGTAACGCG GGCCGTTGGG GGTCCGGGAG GTCCGGGAAT
     3481 GGCAGCGCCT GTTATTGGGT TGTCGGTTGG TATTCTGACT GCTGTTTCTG GTGGTATCAC
     3541 GTATGTTAAA GAAATCGAGT TTGGTAACCT TGGAATGCCT CCAGCACAAG GTCCAGTTCG
     3601 ATTTACAGCA CAATTGACTA ATGTGTGTCG TCTGCGGCTG TCGAACAACT CTACAAAGGA
     3661 TTTGGTTGAT CCCAACAACG TGAGCGGTTT GGTCCCCATC GAGGCCGACG TGCGTGAGGG
     3721 CGTGACTTAC GCCGGAGGTG CTAACGAGGG CACACTAGCT GTGGCCCCCG CTTCATCAGT
     3781 TGCTGCGGGA GTGCCCACTG ATAACACTGT GGGTACCGCA GTCATTACCA TTCCTATTTT
     3841 GTTAAATGTT GTTGGTCAAC TATTATCCGA CGCTCTAACC ACCACTCCGT AAATATGGAT
     3901 AGAATTACTA ACAACATATT TATTGTTATA TGTTAATTTA TTAAGTAAAT AATAAAATGA
     3961 GCGCCATTGA CAAAGTTTTA AATAGCTTAC CATATACCAA TATTTTAAAC GGACCCAATC
     4021 AAAAGGATAT TAATAAAAAA TTTGATTTAT TTTCCGATGC ATCCATAACC AAAGAAGAAA
     4081 AAATACAAAG ACTATCTATT GTTAATAGAT TTGATAACGA AATGGCAAGT TCCACTCATG
     4141 CTGGACTGTG GATTAACTCA TTATCTGAAT TAATATTTTC TTCTGATTCT AATGATAAAG
     4201 CCCGAAGAAT AGAGGGTTAT CGGCAAATGA GCGGATTTCC GGAAGTTAAT GATTGTTTAC
     4261 GAGAAATTTG TGACGAATTT ATAGTTAAAG ATGAAAATGG AAAAATTCTT CAATTTTCAT
     4321 TAAGAGGAAC ATACAATGAA GAAATAAAAG AAGCTATAAA GGATGAATTT TATAAATTTT
     4381 TAGAAATTTT TAATTTAGAA TTAAATGGAT GGGATTATAT GCGTCAATTT TTAGTGGAAG
     4441 GTGAGGTGTT TTTTGAAAAT ATTGTTTCCA TTCAAAAGCC CGAACTTGGA ATTGTTGGAT
     4501 TAACTAGAAT TGGTCCCGAC AGAATTGACC CATTTTATTA TGATATTGAC AACGAACTAA
     4561 TTTCGCTGTA TGTTCTTAGA AAGAAGATGT TAGATCAAGG TAGAGCAAGA TTTTATGCCT
     4621 CTGCTGCTTC AAATGCTTTA GATAAAAAGA ATGAAATTCT TTTTCTAAAT GAAAAACAAA
     4681 TAACGTATGT CCATTCTGGA CATTGGGATG ACAGCGGTAA AAGAAAATAT CGTAAGCCCC
     4741 ATATTGAAAA CGGTTCTCGC CCGTATCGTC AATTGGCATT AATTGAAGAT GCTACAATTA
     4801 TTTATATGTT GGTTCGTGCG CCCGAAAGAT TAGTATTTAA TATTGATACG GGACACCTTC
     4861 CTCCCGGACA AGCAGAATCA TACGTTAAAA AACAAATGGG AGAATTCTGG AATAGAAAAG
     4921 GAGTAGGTAG AGATGGTAGG GTTGAAAACG TGTATGATCC TTTGACTTTA TTAGAAAATT
     4981 ACTATTTTGC AAAACCTAGA GGATCGGATG GATCTTCTGT TACATCAATT GGAGGAGGAA
     5041 ACGCATCTCC AGACAATATG GAAATTTTAA CTCTTTTTAT TAATCGTCTT TATAAAGCAA
     5101 TGGGAGTCCC CTTGCAACGA TTAAATGCAG AAACTGCATT TTCAGATGGA ATGGACGTAA
     5161 CCCGAGAAGA ATTACGATTT GCTAAATTTA TAATGAGATT GCAGCAAAGA TTTGCAATGG
     5221 CCATAAAAAG CACATTTATT ACTCATTTAA AATTAAAAGG TAGAAATATA ACCGAACAAG
     5281 CAATATCTTT AAATATTTCT TCGATTCCCG AAGGAAAGCA ATGGTTTGAT CGAAAAGACT
     5341 GGAACAATTA TGACACACTT TGTAACCAAG TCAAAGAAAA AGTTAATGAA AAAATTAATT
     5401 TAATTAAAGA GGATATAAAC AGATGCAAAG AAATAATTAA ATCCGCTCAA AATGAAGTTA
     5461 TTAATATGGA GAATTTAATT ATGGAAGAAT CTACAAAGCA TGATCGTAGA AAACTTTTAA
     5521 CTGAATTAAT GAATAATTCA TTATCTCAAA TAAAATCACT TCAAATGGAT ATTAAAACCA
     5581 TTAGAGAAGA GGGAGAAACA TTATGGTCCC AATATGATTT AAGAGAAGAA GACATTGATT
     5641 TAGAATTTAA CAAACCAAGT CAATTCTTCG CATTGAAGGA ACAACAAATG TGGCAATTAA
     5701 AATTTGAATC ATATCAATCA TTGGCACAAG ATGATTTAAT ATCCAGCACC CTTGCTCAAA
     5761 AAACTCATTT GGGTTGGTCT GACACGGATA TTATGTCTAA TCGAGAAGCA CTTCGTAAGG
     5821 AAGCGGCATT TAGATGGGAA TTATCTAATA TAGAAACTGA AGGTCCAGAT TTTAGAGAAA
     5881 AAATGGCAGG AGAAGCAGCA ATGGGTGGCG GTGATTTAGG TGGAGATTTA GGTGGAGATT
     5941 TAGGTGGAGA TATGGGCGGC GGAATGGGCG GCGGAATGGG TCCAGATAGT GATACCGATT
     6001 TACCAGACTT TGGAGAAGCT CCTACTGATT CAGAAATTAT GGGGTCAGTC GATTCAGATG
     6061 AGGGAGAAGT TCCTTCGGAA GAACTTCCAC CCCCTCCACA ATAATAAATA GTGATATGAA
     6121 TTTTAATAAG CTTGCCCGTC TTCTTTTTTG TGAAGGAAAT CAACAAAAAT ATTACCACGA
     6181 AACATCTTAT ACTAATTTAA TGTCCATTCT TAGGGATGAT AAGTTTGTTC TTAGAAATTC
     6241 TTTATTGAAG GGGGCGGAAT CCAGAGACTC GGCTATTAAA AAGCCATATT TTATGTCATT
     6301 GTCCCGTGTT CCGGGAAACT CATATAGAGA CTATCCATTT GTAACATTAG TTTTAAATGG
     6361 TAGACTATTA AATGCTAATT ATAGTATTAA GCCATTTGAT TATTGGGGGC CGGAATTTAA
     6421 AAAAATGGGA AAAAGTGAAG CAGAGGAACG AATATTTTCT GAAAATCCCG TCATTCCAAA
     6481 TGCTAATAAA TATATTGAAG AAATTCATGT TTTTGTAGAT AAAAAAGAAT TTAATAAACC
     6541 TTCTACAATG CTTGATGTTA TTAGACACTT GACTTTCTAT AAAAAAGACG GACCTGTAAA
     6601 AGTTTACTTT TACGACGATA GAAAAGCATT ATATAGTTTG GATAAACGAA AGGCAATTAA
     6661 TGTAAGCACG GATGATATTA CTGGAGATTA TATGCCCTAT AGTCGTAATA ATGAAAAAAA
     6721 ACTTGATTAT ATTTCTTCAT TTTTAAGTTT TATGGAATCT GGAAAAGCAG AATCTCCAAA
     6781 AGATCAAAAA GATTTTAGAA ATTTATTACG TTATCCTCAA GATTGGGTTT TGGGTAAAGA
     6841 GTCGGACTTT CATAATTTTT ATACGAATAG TTCCGGAGGA TATGGACGAC ATTTAAATCA
     6901 AAGATTAGTT TCATTAATGA AAGAAGACAA AGTTACGACT TTGCGAGCAT TGTTAATATC
     6961 CCGTTGGAAA AAATTAACAG GTAAAACTCA TATTGATTAT TACTTTAAGT AATAATTAAT
     7021 TCCCAAACCC CATTACCACA ATCCCATATT CTATCATATC CATTTAATTT CATATTTTCC
     7081 CATTCAGATA GATCCGGATC GAATAGTGAA AGTTTATTTT TAAGTTTATG TTTTTGGAAT
     7141 TGTTGTCGAG ATATTAGGGT ATATTTTTTG TCAACTTTAA AATAAAAATA ATTTGGAGAA
     7201 CTATTATGTA AAAATCTAAA TCCTAATTGT TTATATAGAT TCCCATTTGA ATATCTTCTA
     7261 TTAGAATATG ATACAATCGA ATTTGGATTA TGGTTTTTAA TGAAATAATT TAATAATTTC
     7321 GATGCGCCGC CAACCACAGT TGTATTTAAT AAAGAAGAAA ATCGACTTAA TTCCCATTCA
     7381 TATTTTTTAT TAAATCTAGA TTTACAAAAT GTCATGACAG ATACGAGTTT GTCGGCATAA
     7441 TATAACCCCA ATTTAATAGA GGAGATATCC TCCCCCTGTA AATGATTATC ATTTAAAAAT
     7501 TGATTTTTAA TCGAATTTGA AATTTCCTTT ATTTTACATC TACGAGCATA AATTCTATTG
     7561 GTTTTATTTA ATTTTGAATT TATTATAGAT TTCCAAATTT CTTTTTTATA CATCCATTCT
     7621 GATTCAAATA TATGTAATAA TGTTATTCCT TGTTTTTCAC ATTCTATTGT TTTATGTAAA
     7681 TGATATTGGT TATTTTTTCC TTGTAATTCG GAATGCCAGT AGTTTCCATT ACATTCTATA
     7741 GCTAAATTTT TATCGGGAAT AAAGATATCA ATTTCCTGCC CATTTAAAAT AGATTTATTT
     7801 TTAACACCCA TTTTAACAAA ATCAAATACA CTTATTTCAA ACTTTGAGGT TGTTTGGTTA
     7861 CATTTTGGGC ATCCATAGAA TCCTTTAAGG TGGTTATGGG GCAATTGGTA AAAATCTAAG
     7921 TTATGTTTCT TACATTTTAA TAATAAATGT TCGGAGGTTC CTTTATAAAT TGTGCTAGAA
     7981 TAGTCAAAAA TTTCTCCAAA TATAGCTTCA GACTGATTAA TAAATTCATC TTTTGATTTT
     8041 AATCGAGTCT TCCCTTTTTT TATATTTCCA CACTTAGGGC ACCCATATTT TAAATGATTA
     8101 TTGGGGGTTT GGTTAAAAAT ACCATGATCT GATACCGGAC AATAGATTTG AACCTTTATT
     8161 TTATTGGTCA CATAATCAAC ATACGAATAA TCATATTTAT CGCCATGAAT GGTTCTAGCA
     8221 TGTCGTTTAA ATTTTTCATT ATTGCTGACT GTAGATAGAT TACATTTTTC AATTCCACAT
     8281 TTAGGGCATC CAATGCCCCG AATATGGTCG TTGGGTATTT GTTTAAATTC CCCATGAATA
     8341 GGGCAGTTAA TTATTATCTT TTCTTTTGAG TTAATATATA TTGCTTTTGA ATAATCATAA
     8401 AAATTTCCAT GAATGAGTGT CGATTGATTT AAAAATTTAT CTTGGGTCTT CTTTCTCATA
     8461 TGACAAATTA ATATAGTCTA TTTATGTTCA TATTGCAATA AATACTGATA TGCCATACGA
     8521 TGGAGACAGA AGTGATAATA AAAAGGTTTT ACCGGATGGG TGGAGAGGAT CGACCGCATT
     8581 AAATTCAACT ATAAAATCTT ATGAAGATTT AGCCTATCGA GTTAAGACTC AGTTGGGATT
     8641 CCCGGTTGTT GAGTTAGAAA TTAGTGATGA ACAGGTCGCC ATATTTATTG ATGAAGCATT
     8701 AGAATGGTTT ACACAATATG CTGGTAGGGA AAGACGGTGG ATAGTCTTTA CAGATCAATT
     8761 ATATGAAGAA GGTTGTGGAG TTAAATTAGA TGACATTGTT AGAAATGTAT CAATGCGGTC
     8821 TGAATGTTTT AAAACACTTT CTTCAACTGT AGTTACTGGC ACAGATGTTA GTTATTCTCC
     8881 TATTCCGTCT AATTTAATTG GAAATACCCA TTCAGCATAT TTATCTGTTA GCCCGTTTTC
     8941 AATTCCATCT ACAACTGACC CATCTTTATC CAGTATAGGT CAAAGATTAA TTTTAAAATA
     9001 CGATAAAAAT AACCCATGGG ATGCTGGTAA TGTGTGTAAT GCTAATTGTT TTACATTAAA
     9061 ACCTATTGGT TCAGATTGTT ATTCATTAAC AGCAAATCCA AATTTAGAAA CAATTAATAT
     9121 TTCTGCATTA TTGGATGAAT ATCCTAATAT ATCTTATATC TTAGATCATC CAACAATATC
     9181 GGCGGACGAT GACGGAATTC TTTCTTTATC ATCATTACCC TGTGATGTAT TATCAGCAAT
     9241 TCCCATAGAT TGGTTTCCGC TTAGTGCCTT TTATCCACCT ACAGAATTAA TCGGGTTTCC
     9301 GGTAACAGCA TGTGTTGAAA TTGCTAATGG ATTTGGTGCC ATTTATCCAT CATGCGATAA
     9361 ATCCAAAATT ATATGTAATA ATTTAACTGC ATCGTGGACA ATAGATCCGG ATTTTGATTG
     9421 GTCGCCATTT TCCGGGGGAA CTTTAAGCGG AGAAGACGGA AGAATTATAT CTTATGAAGA
     9481 TTTAAATCTA ATTGGGGCTA ATTCTGTAAC GTTACCCGGA TTACCAACGT GTACTATAGA
     9541 TGGAGTAATA CCATTATTTG AAAATACTGG ATATTATAGC ACTTTTTATA TTTGTAATTC
     9601 GGCTATAGAT ACAGGGGGTA AGTGGGAAAT TGAAAATGTC CAATTTAAAA AATCGTTTTT
     9661 ACCACCTAGC GGAGCTTTAA ATAAAAGATT TTGTGATTTA GAAAATAAAG GATTTACTAT
     9721 TGTAAAAACA ATTACTTCTC ATGGTGATTG TGTTCAACCA ACAGGGCGAT GGGTTCCAGT
     9781 CGATGTTGTA TTTGAATCCC AAACTCTTAC AAATCAAACC GGGGTTGTAG TAACTTCAGC
     9841 AGCCGGAGGA TTTGACCCCG ATCTAAATTA TAGAAGAAAA GTTATTGATG CGTTTTCAAT
     9901 TGACTACACC ATGGGAAATG GGGGATATTT TGGTTCAAAC TTATTATTTT CTTTCGATTA
     9961 TGGTGTTGTT GCAAACGCCT TTGGATTTGA TCTTCAAGGA AATAGAAATC TTTATAGAAA
    10021 TGGATATGAT ATGTTATCAT ATGAATTAGC CCGAGGATTT ATCGACAGAG TTAGACGAAT
    10081 GGTTAATTAT GTAACCTATG AATTCAATTC TGATACTCAG TATTTGAGAC TAATCCCAGA
    10141 ACCATTCCCC GAAACTCGCC GATCTAATGG CGCACAACGG GCATATGTTG TGGGTGTTTA
    10201 TGTTGAAAAA CCATTAGCAC ATTTGATTAA TAAAAAATGG GTACAAGAAT GGGTTAAAGC
    10261 GAGAATTATG GAATCTGTCG GTCATATAAG AGCAAAATTC GGAACTGTTA CATTATTTGG
    10321 GGGTGCCTCT ATTCAGGGGG ATTCTCTAGT ATCGATGGCT CAATCGGAAA TGGAAAGATT
    10381 ATTGAGAGAG CTTAGAGATG ATTTATATTA TACCGAGCCG CCATTTTTCT TCGTGGGATA
    10441 AGTTGCATTT AAGTATGGGA TATGATAATT AATTATCATG CCTAAAAAAC TATTAGAATC
    10501 GGATATTATT AATAAATTCA CCAAGATTCA CGGGAATCGG TGGGATTATT CGAAAGTAAA
    10561 ATATAAAAAT TCCAATACTA AAGTAACTAT AATATGCCCG ATTCATGGAG ATTTTGAACA
    10621 AACTCCTAAA AATCATATTA AGGGGTGTGG ATGTAAACAG TGCTATCACG ATTCTAAAAC
    10681 TTCAAATACT CAAGAATTCA TAAAACAATC TAACAAAATT CATAATAATT TTTATGATTA
    10741 TTCTTTAGTT GATTATAAAA AAAGTAACTC GAAAATAACT ATAATATGCC CAATTCATGG
    10801 AGAATTTGAA CAAATTCCAA AAGCACATAT ATCGGGACAT AAATGTTCTC AATGTTATTT
    10861 TGATACTAAA AAAACTAAAG ATTTTGTGTC GTTATGTAAA GAAAAACATG GAGATAAATA
    10921 TGATTATTCA AAAATTGATT ATGTAAATAA AAGAACTAAA ATAATAATTA ATTGTCCAAT
    10981 TCATGGTGAA TGGGAAACTT ATCCTCATAT ACATTTGAAA TCAAAAACAG GATGTCACCA
    11041 ATGTTCTATT GAGAATAGGC GCTCTACTCT TAACAATTTT ATTAAAAATG CTATTTAACC
    11101 GCCTTAAATA AACCATTTAG AAATATTAAT AAATGGATTT ATTAAGGAAT TAGATTCCTA
    11161 AATATGATAA TTAATTACAT AGTTTAACAG AATTACTAGC CATACGATTT AAAAATGAAA
    11221 AATATAACAC TAACGCGGGA ACAGAGCGCG GAAATTAAAT AATTAAATAT ATGAAATTCA
    11281 ATAAAATTAT TAATGAAATA TTATTTTTAA AGGAAGCTTA CCCGGTATAT GTTAATGGGG
    11341 GGACATTCCT TTTAAAGGAA TCAGTCAGTG AACCAAAATT ACTATCCAAA AGAGACTATA
    11401 ATAAACTATT AAAACATTCC ATTGAGTTTA ATATGGAAGA CCCTACTATG GGAGCATCTA
    11461 GAAGAAGATT GTTGGAAAGA GGTACTTGGT TATTGCCGAA TGGTAGAGTT ATACCGTTAA
    11521 CTGGAGACGA CTCACATCAA AAATTTATGT CTAGAGTATT GGGTATACCC GATGAACTAG
    11581 AAGCATTTGA AACCGCCCTA GATTACGGGC TAATGCGGGT CAATATTCTT CCCGACGAAG
    11641 TTATAATTAG TGGACGAAAA TGTTCAATGC AGCAAAAGAG AAACGTAAAA GATTTTGCGG
    11701 ATTTTCATGA CTTAGATTTA AACTTCACAT ACCTGAGACG GGAAGATGGA TATAATTGAT
    11761 CTTATTGTTA AAATTGTTTT TCGTATAGAT TGATTCATAT AAATATACTA CTTTATTAAA
    11821 TTGATGAATC ATAATATTAA GGAATTAAAT TTTTAAGCTT CCATTGTTTT ATTCTCTCCG
    11881 TATAATCAAT CATTTGTAGG GATCTTTCCA TATATTCATC ACTTACAATA TAATTAATTT
    11941 GCCCGGAACT CTCATCAGTA GAAATAACGG GCTTTCGCGT AAATGGTTTC CATATAGGCT
    12001 CTACTGGATG TGGAGACGGT GCTGTTATTA TAGGATTATT TGGAAGCGTT GTTGTGGGGA
    12061 TATTGGTAGT GTTACATGAT ATCATTCCCG CCATTATAAT TACTAACATA ATGTATTTTA
    12121 TTCTGTCCAT CCGAATCTGT TATTAATTTC TTCAAGGTTT TTATCGTCCA TCACCTTTTC
    12181 GATTTCCGAT GTTACTTTTT CTGTATGTTC CATGTCATTT TCTCGATCTG TGCGATCTTT
    12241 TTTAATTTTA TTATTACTTT CCCATCTATC AATAAATTCT ATAATTTTTG GAAAATAACT
    12301 AAAAAATGCA TGTAACATTT CTAAAAATTT CTTCCACATG CCTTTATTTA TCCATAAATA
    12361 GTTTTATGTT CAAGAAAAAA TTAAATCCCC ATTATAAAAA ATTTTTGGAA GCTGCTGATG
    12421 GTGTTCTTCT ACCGGGCAAA AAAGAAATAA ATTTTACTCA ACCAGATGCT CATGCTTTTT
    12481 TTTTATATCC AACAGGAATT ATCCTTGGAA CAACAGCGGG AGAAAGTCAC GGAGAATTAA
    12541 CAAATAAGGT TAATACTTTT ATACATTATT ATAATAAAGG AGCCTCCCCC GAGTCAAATA
    12601 ACCTTCAAAT TGATCCTTAT CCAATATTAA CAACATTTAA AAAACATATT GAGGATCGAA
    12661 ATAAAATAGA TGGAAGAATT TGGTTTTCTC ATAAAATAAT TGCATTTTGG GAATCTTCTG
    12721 AGTTTTTTAA AGAATATCAA ATTGAACATG TTTTTGAACT ATTAAAATTG CGCGGATATA
    12781 ATCCAGAAAA GTTTAAATAC CATCCAGCGG AATTAGATAA CAGTGAGACG ATTAATGGAA
    12841 AACGTTATGA CGGTGTTTAC TCTTACGAAG AATTTTTAAA TGCTCTTGGA AAAAAACATA
    12901 AAGTCAATCA AAAAAATATT GATGCTAAAA TGGCGGCACA TTTGATGGAT GGAAAATATA
    12961 AAAAAGAACT TTTAGGTATA AAGCCAAAAA TTAATCTAAC TCCATTTGCA AATTATTACA
    13021 CCCGCAACGA ATCTGTTATA ATAGAATCTC CGGATTCCTT TGATGATGGA GATATAGTTC
    13081 ATACTTGGAC GGGGGATGAT ACGATTACAT TTATTGGTGA TAAGAAAGGA AATTTAATAC
    13141 TAGGAAAGCG CATTGCTCAC ACAATTATGC AACAAGTGTT ATATGCTCAA TTTAAGTGGG
    13201 GGGGGCAAAG TTCTGATGAA AAAAAGAATG CCGAAATGGA GATTTTAAAA TCAAAAACAA
    13261 AACAACTTAA AATTATTGCC GATAAAAATG AGTTAGATGA TTTTATTAAT GAAATTGCAG
    13321 CCGATATTCA AATCGAACCA GAAAAATATG TTAGAAAAAT GACGGCATTT TCAAAATATT
    13381 CGGTGGGTAG AATATTTGTC GAAGGAAATG CCGTATCATT TTGGAATAAA TTAGAACAAT
    13441 TAAATTTGGA ACAAAAACGT GCTATTATAT CTATAATGAA GCGCGCTGGA ATTGATCCAG
    13501 AATTTGCAGA GTATGAAGTA AATCCTCCAA GTCCGAGCAG TATGGGATCA ATATTAACAT
    13561 ATAAAGAATT TTTAGAAGCT AAAGAATCTA ATGAAATAGA TTCTAGAGAC AGTTCTAAAA
    13621 TAGAACAATT TCATGATATT AATCCTGCTA AAAAAGGAGA TGTGTTAAAA CGAGCAGGAA
    13681 TAAAACCTAA AACACCATCT CCATTATTTT GGAAACAGGC AATGTATTCT GAAAAATTTA
    13741 CAGAATCATA TGATAAATCA ACTCCAAGCA TTTTAAAATA TTATGCATTT GATTGGGATG
    13801 ATAATTTATT ACATATGCCC ACCAAAATAA CAGTAAAATC ATCTAACAAT GAAACGTTAG
    13861 AATTAAGTAC AGAAGAATAC GCTAAGTTTA AAAATCATTT AAAAAATGAA ACAAATTTTC
    13921 TATATGAGGG TAAATTACTT AGTGTTACCA CGCTTCCAAC TAGTTATGAT AAATTTAGAG
    13981 AATCCCACGA TAAACAATTT TTAGAAGAAA TAAAAATAGC AACACCGGGA CCAGCATGGA
    14041 AAGAATTTGT TACTGCCGTA AATAACGGAA GAATATTTTC AATAGTAACC GCACGGGGAC
    14101 ATCATCCTAA TACTATTAAA GAAGCAGTTC AATATTTAAT AACAGAAAGT ATTGGGGGAT
    14161 TGGATTATTA TATTTGTTTA GATAATTTAA AATTAATGCA CGAATTTAGT CACTCTGAAA
    14221 CCAATTATAC TGACGATGAA CTATTTGAAA GATATCTTAC AAAACTTTGC AAATATTATC
    14281 CAGTAACATA CAACAATGAA GACGCGGTTG AACACATCGA AAAATTTAAA GCTCAAGCAA
    14341 TTACAGAATT TTGTCAACAC GTAGACAAAT GTTTTAATGG AATGAATTCT GAATTTCGAA
    14401 GTCGAGTATC CAACAACTTT GTAATTGGAT TTTCAGACGA CGATTCTACT AATACGTCTC
    14461 ATATATCAGA ACAATTTGAT TCATATAAAG TTGAAGTAAC ATTAACCAAA AAAGAATAAT
    14521 AGAATTTACT TAATTGTAAA GTAAGGTATT AAATCTATTA TAAAAATTAT AAATAGTTTT
    14581 ATGATCCTTT CTAGAAAATT AATAGTGGAA TCCCCAAATT ATGATCTTAG CTATATTAAA
    14641 GAGGCTAAAA ATTCAGATTC CGTCCCTAGA CTATATGTTG AGGGAATTTA TATGCAACAT
    14701 TCGGTTGAAA ATAAAAATAA AAGACGTTAT ATCGAAGACG AAATGGTTAA TGAAGTTGAT
    14761 AGATATATTG TGGATTCGGT TAATACAGGA TCAGCAGTTG GAGAATTAAA TCATTCTCAA
    14821 AAACCAGAAA TTGATTTAGA CCGTGTATGT CACCGAATTG TATCATTAGT TCCCGAAAAT
    14881 AATTATTTTA TTGGGAAATC AATGGTTACA ACTTCAACCC CTAAAGGTAA ATTATTAGAA
    14941 GGATTAATTG AAGATGGTGT AAGAATCGGA ATGTCCACTA AAGCATTAGG ACAAATTGAT
    15001 GAGTCAGATT CTTCAACAAA CACAGTTAAA AATTTTATGT TAATTGGAGT TGATGCCGTT
    15061 CATGATCCAT CGTGTACGAC CGCATTCGTT AATGGTATTT TAGAGAATAA GGAATTTATA
    15121 ATAAATTCTT CTGGATTGGC TAGTGAGGCG GCATATGAAG TATTTGAAAA AGCTTTAAGT
    15181 AAATATCCAA GTCAATATAA ATCACAAATT AACGAACATG TAGAAAACGC TGTTTTGAAA
    15241 TTTTTAAATT CTTTATAACA TGGCTAGATT TAAATCATGG GCGGAAAGAC GACGAAAAGA
    15301 AAACAATATA AAATCTACCA ACCAAGAAGT CGCCCATAAA AAAACATTAA ATGCTACTGG
    15361 ATTTTGGGGA ACCAGAGGGG CTGGAGTTTT AGTTTTTGAA GAAAAAAATA AAACGTTTTT
    15421 ATTATTGAAA AGAAGCAGTA AAGTGGAACA ACCGGGTAAA TGGGGTATAC CGGGAGGGGC
    15481 AATTGATAAT GAAGAATTAG AATCTAAAGA AGCAGCACAT AGGGAGCTTC AAGAAGAAAC
    15541 CGGATTTACA CATATTGATG ATTTACAATT ATTATATGTT TTTGAAAAAG GAGATTTTAA
    15601 ATTTTACAAT TATTTAGCAA TAATTGATTC TCAATTCACT CCCCAATTAG ATTGGGAAAA
    15661 TACAGATTTT AAATGGGTAA CATTAGACCA AATGGTAACT AATAGATCTT ATCTACATTT
    15721 TGGAGTTAAT TCAATTATTG ATAATAAATT TGAATATTTA GATTCATTAA TAGATTAACG
    15781 TATTTAACCA ATCGGGTTTG TTCTTTTTCC AAGAACTGTA TGATGCTTTA TCATATTTTA
    15841 TGAAATATTT ATATTGATCC GTTATTGGTA GTGCATTAAA GGATGGAACC CGTTTACGAC
    15901 ATATTGAATC ATTATTTATA CAACATGGAA ATTCAGTTAT AGTCCAGTCA TAAACATTAA
    15961 ATGCTTCTGC TTTATGTTCA TCAACCCAAT CAATAAAATC ATGAACAAAA TGTCTACCCC
    16021 CATTGGGGTA TCTGGCATAT TTTTCTTCTA ATAGTGCATA ACTATGTAAA ATTAGCCAGT
    16081 TAAAATTTCC ATAAGTTTTT CTAGTCCAAA TACCACATGG ATGATTTGGA TTAAAATGAG
    16141 TTCTAAACTT TCCAGTTTTT GTTCGTGGAC AATCAGATTT AGCTAAACGA GCCAATGAAA
    16201 ACGCAGTTGA TAACAACTGC GCGCTTTCTG TGGGCATTTT AATAACTAAT TTATCTGGAG
    16261 CAGTTCGTGC TGATTCTATA GGACAGTCGT CGGTACAAAA AATATTCATT TAAAAAAGAT
    16321 TTAAAATTAA AACAATTAAT CCCCAAATAA TTTGGGGATT AATTGTTTAT TAATAATAGT
    16381 ATAGTTCTCA TTAAAAAAAA AAACTATACT CTATATTTTT GTATTGTCAA TAAGTTATAA
    16441 CAGTTGTGTA AGAACTTTAC CACCCTCAAC AATTTCAATT GGGCGCGGTC CCGGAGCAAT
    16501 TAATTCTTTT GCTCCATTTA TTCCCATTGT ATGGTATACC GTCATTGCTA AGTCTGCTGG
    16561 AGATACTGGA TTTTCATCCA CTTCCGCCCC TAATGCATCA GATGAACCAT AAATTTGTCC
    16621 ACCTTTAACT CCTCCCCCCG CCATAACTGT TGAGAATACT CTAGGCCAAT GATCTCTCCC
    16681 GTTTGTATTA TTTATTTTTG GAGTTCGACC AAATTCTGAT GATATGACCA CTAATGTTGT
    16741 TTCTAACAAT CCTCGGCTTT CAAGGTCAGA AATTAAAGCA GCAAAGGCTT TATCTAAAAT
    16801 AGGAGCTTGA GATTCGTATC CAGCTTTGAT ATTATCATGA TGATCCCATC CCCCATATGT
    16861 TACAGATACC ATTTTTACTC CCCCTTCAAT TAGTCTGCGA GACAATAAGA ATCGTTGTCC
    16921 AGCTTGAGTG TTTCCATATA ACTCTTTAAT TTTAGAATCT TCCTTCGATA AATCAAATGC
    16981 ATCCTTAGCA GACTGACTTC CTATCAATCC ATAAGCTTGA TTATAAAATT CTTCCATTGC
    17041 AGCTACACCA TCATCATCAG TATGTGATTC AAATGGTGTG TTGATGGTTT CAAGTAAATT
    17101 TTTACGTCTA TCAAATCTTG AAGCTTCAAC TGGACTATTT AAATCTTGAA CTTTAAAGGA
    17161 AGGATCAAAT GGATCACTAC CTAATGAGAA TGGTCCATAT TTATTGCTTA AATAACCGGT
    17221 CCCGGCAAAT TCATTAGCCT GATTTGGGAC TGAAACATAT GCTGGTAAAT TATTTTGACC
    17281 CCCCAATTCA TGTGAAATAA TTGATCCATA AGATGGATAC TTTAGGGCTG GAGATGGTTT
    17341 GTATCCAGTA AACATATTAT GTGTTCCGCG TTCATGAGCC GCTTCGCCAT GAGTCATTGA
    17401 ACGAATAATG GCAATTTTAT CCGTAATTTT TGCCGTATCT TTAAAATGTT CTCCAAGTAA
    17461 TATGCCATCA ACATTTGTAT TGACGGTTCC TAGCGGTCCT CGATATTCCG ATGGAGCATA
    17521 TGGTTTTGGA TCAAAACTTT CTTGGTGAGA AATTCCACCG GGTAAATAAA TGTGAATTAC
    17581 ATTTTTAGCT GTTGCGTGAG GATTTGCTGC TTGAGCTTTT AATAGCTGGG GAAGTGTAAA
    17641 TGTTCCCATA GCAAGCCCCC CAATTCCTAT AAATTGTCTT CGGTTTACGT TCATAATTAT
    17701 ACTTATACAC TATTAATTTG AATTGTTCAA GTTACGCAAT TGCGTAGATT TATTTTAAAT
    17761 TAAACCATTG CTTGAAGCGA TTTACAAGTT TTTCATCTCC TTCAAATTTC AAATACACAT
    17821 TATCCGCTTC TATTGGAAGA AGATTTGTTC TATATTTTCT CCATATGTTT ATAAATCCTT
    17881 TTTTATATAA AAAATCATCT ATAACCGATT CTGTCGATTG TCCTATATAT TGAGAAACAG
    17941 TAGAGGTTTC TATAAAAAGA GCGGTGACAT TATTTAAATG TTCTTCTCCT CCTAACAAAA
    18001 CTTCATATTC ACACCCCTGA GTATCAATTT TAATAATATC AAAATTTAAA TTTGGATACG
    18061 AAATATCTAT TGTAGATGTA ATTATTTTTT GTTTAGATGT AGTTTTATAA TCTCGTATAT
    18121 TTCCTTTATA GTGCTTGGAT ATTTCATCTA AATTTGGAGG GAATATGGAA GATTTTCCTA
    18181 GACCGTTAGA AATATATAAA GTTTGTTCTC CTTCCGTATT AAACATACCA ACATCTAGTA
    18241 AGTTAATATA TTGTTTACTT CTTAATAAAG TATTGAATTC GTTTTTTTCT GGTTCTACTC
    18301 CATAAAAATT AAAAATAGAT TTAATTGTAT TGAATTTTAT TTGTGGAGGA AGTCCCACAG
    18361 AAATTCCGTT TCTGGCCCCT ATATCTAAAT AGTTATACAT AAAAGTATTT AATAATAAAA
    18421 ATATTTTATT TTCTACTTTT TTTAGGTTTA AATCTTTGTG TTAAGTTGGC AACAAAATAA
    18481 CAATTGTTTA AAGAATACCC TTTCGTTTTA TCTATTCTTT CTAAATCTGG CCAAATATAA
    18541 TTGCATGTTG GGGGGGTTCT ATTATAATTC CAGTGATAAT CAAATATCAA CGTATTTTCT
    18601 TCAGAATCTA TTCCATTTTG TCTATTGTAT ATCTTATATA AATCTAAAAG CGATAGTCCC
    18661 CAATGAGAAC CCGTTGAATT ACACATATTC ACATACCATT GATATACGTT GTTTATAATA
    18721 TAAACACCAG ATGTATATTT TAATTTTTCT TCGCATTCGC AAGATTTTAT TTTTTTAATT
    18781 TTAGGAAGAG TTCCATTCCA AATATTATTA CAATAAATAC ATTCTGCTTC CCATATAGGA
    18841 CTAATCCCTA AATGATGAAC ATATCTATTA ACTTTCCATG GACCAAAAAC CTTTCCAGTC
    18901 ATGTCCGAAC GCAAATTATT CGGCTTATAT GTTATTTCGG GAGATGTGGT TGCGTCCGTG
    18961 TCCTCTGGCA TATCAATACA TTATCAAATT ATTCATTAAC CTGCAAGCTT TTTATAAATT
    19021 TATTAATTTA TTTAATTTCA TATATGAAAT ATTGAGTATC GTCGGGAGTT AAAAGTTCAA
    19081 TTGTTTCTGA TATTTTAACT ATAGTTCCAA ATGACCTATA AATTTTCCAA TTTATAGGAA
    19141 GAGCGGTTCC ATTGTCATTT TGTGGACAAA TTGCAAATCC AAATGAATTA TGATAAAATG
    19201 TGTAAATTCG AATTTTACCG GAAGAAATAG ACGTAAATTC AATAAATTTA TTTAAATCTA
    19261 TTTCTTCTAT GTGATTGCTT TTATGGTCTT GTATAACCGT TTTATTAGAT TTACCATATA
    19321 TTGTATAATT CACTATAAAT TATTTAATCC TTAATTAGAT CTAAAAGTTT GTTAGTTATT
    19381 AAAAACCAAG AATTTGAAAT AAAAATTATA TTTGATGAGT GTGAAAAGAA ATCCGGAGAA
    19441 TATAAATTAA AATAAATTAT AGATCCTGAA AACTGACTTT GACCATTTGT ATATAAATTA
    19501 TCATCAACTA GTATATCTCC TCGCAATAAA GATTTATCAG GAATTAAAAT TAATTTTTTA
    19561 TGAAGATTAT ATTCTCCGTA GTGTTCCTCT AGCCATATTC GTTTTTCAGC GTATGAATAT
    19621 GGATTATAAA TTGAAGGAGA ACTTGCAATC CAAATATCAT ACTTTGTTTT TATCAAAGTA
    19681 TCAATAGCTA ATCGACTTCC CTCAATCTCT TCTAAATTTT CAAAAAATCG CGCCTGAGAT
    19741 TGTGGATATT CTACAAATCC CGGTATTCGT TTTTCTTTAA ATGCTTTGCT ATAATTACAA
    19801 AGCACTCCAT CCATGTCTAA AAATAATCTC ATTATTCAAA AATTTTATCA ATGATTGCCG
    19861 CAATATAATC TGAATTCATC TTTTCCGGCT CAGTAGATTT AAGAGCTTCA ATTAATTTAA
    19921 ACATATATGC CATGTCAACT CCGGTCAATT GTTCTCTTAA AATTGACATA TCTTTCATAT
    19981 CGATTTCAGA AATTTGCCAC ATTATTTTTA GTAACTGTCC TGCGGTAATT CTCCATCCTC
    20041 TCTCTACAAA TTTTTTCATT CTAAAAATTG AAGCGATGGG GTATAATGAT CCTTGATAAA
    20101 TGAGAGTTCG AGATAACAAT GCTTCCAGTG CTTCAGCCGG AAGATTTAAA AGCCCCTTTC
    20161 CATGGTCCCA GTAACATTTA GCGTGAACGA AATCATAATT GTCATGAATT TGATCTGGTT
    20221 CTCCGTAAAA CCGAATAATA ATTTGAATTT TATGACTTAA TGTAATAGCA TTTTGAGAAA
    20281 GAAAAATTGG TCTATACTTT TCTCCAGAAT CATGCGAACT CTCATTTGTA ATCAAAGAGT
    20341 CAGAATACTC CATTAAAGCT AATTCCCTAC TATCATTATC AGATATTGTT TCAAAATATT
    20401 GATAAGGTGC TTCGTCTGTG TTCTCATCGA GCATCTCTCC CGCAACTCCA GACGATTTAA
    20461 TGTAAATGAT CACCCGGTCT TCCTCGACCC TCTTTAAGTT TAACAACTTT TCTTCCTTAA
    20521 CAAAAAGAGG TTGTAGAATT GAGTTATTTT GAATTTTTTC CGCATGTGTT TTATTATACA
    20581 AATTTGTATA ATACTCGGCA ACTGCCTTGG CGGTATGTTT ATTTCTAAAA TAAATATCAA
    20641 AATCGTTAAT TTTTTCGCCA AGTAACATAC TAGCTATTGA ACCTCCGGTT ACAATAGTAT
    20701 TTTCTCTTGC TAATTTTTGA ACGTTTTCGT CCGTGATCGA ATTAATCCAC TCTGTTATTT
    20761 TTGTAACAAG TTCTTTTTTA ATTCCTGACC GTTTTCTTCC GTAATGTATA TCCATAAATT
    20821 TTTAGCTTTA ATTATTGATA ATATAATGAC AATTTGTAAG AAGTCAATTC ATATTATTTG
    20881 TAATATAAAT AATAATATGA CTAAAAAATT TAATGGTATT TTTCAGTATA TAATAGAATC
    20941 TTGTTGTAAA GATGACGATG CGGTTCTAAA AATCAAACCA GATATTGAAA AAGTAACATT
    21001 ATGTGCTTAT TGTGATAGAG ATGGTAAAGA AAAACAAAAA TGGATTGAGA GAGGATATAA
    21061 AATTTCCCAT GGTATTTGTC CCAAATGCAA TGAAGAACAA GAACAAATTT TAACAAATCT
    21121 ATAAAATTTT ATGTTAAACG GTCATTATAA ATTCTTATTA AATTGTTCTA AAAACATATC
    21181 AATCCGTTTA CGATGATCGA ATGCCCATTC TAGTGTATCA ATTAAAGTTA ATTTTTGCCA
    21241 TCCTACCATT AAAATTTCAC CTTCATATGA ATTTTTAAAA TGGGGAGTAG GCAATCCATT
    21301 TTCAAATACA AACACGGCTC CAAAATATAA ATTAATGTTT TGACGGGCAT CAAGAGTTGG
    21361 ATCACTTATA ACCAACCACG GTTGATCTTC AAATTTATTC CATGATCTAT GCTGAAGTAA
    21421 CAACTCGTTA ATATTTAAAC CAGTTTCTTC ATATAGCTCT CTAGCTGCTC CATCTCGGGC
    21481 GGATTCATCC CAATCAAGAT ACCCACAAGG GAGACAAAAC ATATTAGGAC TATCTAATTT
    21541 TTCACCCCGT TTAACTACTA AAACATAACA ATTATCCATC GAAACTTCTC CATCAAATCC
    21601 AATAATAATG GATACGGTGG CTGCACTACG CGATAACCAA ACTTTTCGCC CATCTGTAAT
    21661 TTCAACCTCT TCGTTTACTC TATTATTAAA TTTCATATTA TTAATTGCTC TTTGCGTAAT
    21721 TTTTATGTTC TAATAGTCAA TCAGAATTAT TAATTGAATT ATTAATATCT TTTATATGGT
    21781 CCTCTAGAAA ATTTTCTAAA AGGAATACAT GTCCCATTTT TAAATTTCCT TGATTATCTA
    21841 ACCAAAATTT TTGAATATAA TAAAGTTTTG AGACTTCAAG CTGAGTTAAC TCTAGCCAAA
    21901 ATTTTTTTTC ATCTAGAGGA GAAACTTTAA ATTTTTTAAC AAGAACACAA TGTTCATCTG
    21961 TTAAATCATA TTCAACTATT CCAGTATGCA TATAATATTA TTTAATAATT TACCAAAAAG
    22021 GTAATTGTTA AACAAAATTC TTAATAATTT TATTTAAAAA ATAGGTTTGT TAGTTGATTT
    22081 CCTCTTTGAA TGTCTTCTTG TTCTATGAAT TTATGGATTT CAGAAATTAC AGCATCTTGC
    22141 TCGGAATGAG TAAGCCAATA ATCATCTCTT AAAATTCTTC TAAGTTTTGA ATTTGAATAC
    22201 ATTTTTAATT TATAAAGTAA TCCTTTATGA ATAATTAATT TTCCATTAAG TAAAGACACA
    22261 GAATTATTCA TTTAATTGTT ATTTTAATTG TTATTTTAAT TTGTAAAAAT ATATCCGCGT
    22321 TCTTCAATAT GTCTTTGAAA ATCTAATGAT ACATTAATGT AATGTATTTT ACTTCATTGT
    22381 CAACATCTTT GAGAGTTATT CTTGAAAAAT TGGATAAAAT AATCTTCAAC ATGAATTTTA
    22441 TTTTTTATGA TAAATTAAAA TAATTGTAAT TGTAGGTCTT CGTGGTTTTT TTGATTATAA
    22501 AAATTCAGAA TTTCTTGCCA ATGTAGTTCA GGATCAAACG CAAACTTATC ATCTAAGCCA
    22561 ACATTAGCAT ACATTTTTGT GTTATAATCC CCCCACTCCG AAACTTCGGC AATTTCCGGG
    22621 TTCTCATTAA TGTATCGGAA ATTAATACCA TCTTTTCGAA AAAAGTCAAG ATATTTCTTT
    22681 CGATCTTCTT CTTTAGATGC AGTCCACATA ATTAAACAAA TCTCTGGACG ATCCGATAGC
    22741 ATTTGAAGAG TTTCTAATGC TAATGGATAA TATTCTGAAG CTGTTTTAGT ATAATCAGGT
    22801 TTTAAAATGA CTTCATGTAC ATCTACAATA AAGTATAATG TATCCCAATT TCTTTCGTAC
    22861 ATTCTATTAT ACTGTTTTTT TAAAAGATTA TAAATAAACA TAATTAAATC CTTTTTTCAT
    22921 CCCTCGACAG GGAAAAATAC CACGTATTTA TTCTCTTGTC AAGAATTTTG TTCGTTTAAG
    22981 AGTAAATATA ATTATGGCAG ATAATCGAGA CACCATCAAA CAATTTATTC ATGCAGTGGC
    23041 TAGTGAAAAT TATGCGGACG CTCATGCTCA CTTAAAAACG GTATTGTATG AAAAAACTAA
    23101 AAAAAGATGC GCGGGCGCGT ATGAAAAAGT TAAGAAATCC CACAGATTAA ATAAATAATA
    23161 ATATGAACTT AACAGAAATT TTAGAAAGCG CCGGAAGCGA AATTTTAACA GAAGCAACAC
    23221 TTCAAAGAAT TGAAGAGGCT TTTAATGCTG CTGTCGATAA TCGAGTTGAA GAAAGACTTC
    23281 AATTAGAAGT TGATTCTGCA TTAATGGATA TGGATGAAGA ACATTCAGTC AAATTACAAA
    23341 AATTAATTAC AGCTATTGAT GAAGATCATA CTCATAAATT AAAAGATGTA GTTGTTAGTA
    23401 TTAACGAAGA TCACACTGCT AAGTTAAAAA ATGTTGTTAG AAAATACGAG TCCGAACTTA
    23461 ATGAATCTGC AACAACATAT ATTGATAAAT TGACTGATGA AATTGATCAA TATCTTGAAG
    23521 CATACGTGGA AGAATTAATT CCAGTTGCTC TTGTGGAAAA GGCCGCAAAA AATACATTTG
    23581 CATCTAAATT ATTAGGAGAA GCTAAATCGG TATTATCTGT TGATGAAAAA TATGCAAGTT
    23641 CTCAAGTTAG AGAAGCTATT AAAGATGGAG CAACTAAGAT TAAAACAGTT TCAGAAGAGA
    23701 ATGAAATTTT AAAAAGAAAA CTTTCTCGCA TTAAGGCTAC TGAATACCTA GAAGAAAGAA
    23761 CCGCATCTTT ACCAATTGCA AAAGCACAGT TTATCAAAAA GAGACTTGCG GGTAAAGACT
    23821 ATCAGTTTAT AAAAGAAAAT TTTGCATTTG TGGAAGGAAT GTATAACGAG AAAAAGATTA
    23881 ATACATCTGC TATTAATTCT GCCCCACAAC TGCCAATAGT TGATCGCCAA GTTGGAGATG
    23941 AAATCGTTAC TGAGTCAGTA GATTATACTG ATTCTAATAA CGGCAATCCG TTAATAGATT
    24001 TATATATGGA CGGAATGACC AGTCGTTATT AAAAATACAC ACAAAAAGGA TAAATAATAT
    24061 TATGTTTAAT GCATCACATT ACGTCGATTC AGCCCCAAAT CTCATTAATG AAGATCGAGG
    24121 GCGTTCACTA TTAAGAAGAT GGGGCAAAAT GCTCGATTAC GAAGATGCGA GTTGTAAAAA
    24181 GGTTGAAGGG TACCATAAAC GTTTGGCTAC CGCTATGCTT CTTGAAAACC AAGAAGCGTG
    24241 GATGCGTCAA GCCGGTTTAA TGCCTCGTAA ACTTGTTCAA GAAACGATTT ACTCCGGAGG
    24301 TTCTAATGCT GTTCACACTG CATATGATGG TTCTGGTGGA GTCAACGCAG GTCAATATGG
    24361 AGGGGCTATT CGTCCATCCA ATGGCTATGA TGGAACAACT CCTCCACACC CAAATGATAC
    24421 ATATGCGGCA GGGGATGCAA GATTACCAAA GGTTCTAATT CCAATGATTA GAAGAACCTT
    24481 TCCTGAACTT ATCACTAACG AAATCGTTGG TGTTCAACCA ATGTCCGGTC CAGTTGGATT
    24541 GGCATTCGCA CTTCGTTACA GATATGAAGC TGATAACTTA GCTAACTACT CACCTGACGG
    24601 TGGGTTGCCA AATGATGTCG ATGGTGTCGA TTACGGATAT CGTTCTGATG GACAAGAAGT
    24661 TGGTTATCAA AAGCTTAACA CAGCACATAC TGGTGTATCT GCTGCTGGAA TGGCTGGTTT
    24721 AGGCCGCACT TCCAATGAAT CAACATCCGG TTCTGACTTC GACTTTACTG ACGATGATTT
    24781 AGGGGTAGCT GCAATTCTTA GTCACTTTGA ATTAGCAACT AACATTCCTC AAATGACGTT
    24841 AGAAATCGAA AAGACCGCTG TTGAAGCAGG TACTCGGAGG TTAGCAACCA AATGGTCTAT
    24901 CGAACTTGAA CAAGACATTT ACAACATGAA TGGTATCGAC ATCGATGCTG AAATGACAAA
    24961 TGCAATGTCT TACGAAATTC AAGCAGAAAT TGACAGAGAA ATGGTTCTTA GAATGATTCA
    25021 AGTGTCGCTA AATGCAGGAT CTCCTCACGG ATATTCTTTA TGGCGTCCAG AAGAAGCTGA
    25081 CGGTCGTTGG TTCGCAGAAA GAGGCGTAGA TTTCTATGCT AAAGTCGTTG TCGAATCTAA
    25141 CAGAATCGCA GTAAGAAATC GTCGTGGACC TGCAAACTTC TTAGTTGCAA CTCCAAAAGT
    25201 ATGTTCTATT CTTCAATTGT TACCTGAATT CTCTGCATTC CAAATTGGGG CACAAATTCA
    25261 AGCACACCCA CACGGGATTG CCCGAGTAGG AAGTCTTGCT GGACAATTTA ACATTTATCG
    25321 TGATACCCGT ACTGAGGCAC AATACTTAGC CGGTGTTAGA GCGGAACCTG TTGAATATTG
    25381 CCTTCTTGGA TATAAAGGAA GCGAATTCTG GGATACTGGA TTAGTTTACT GTCCATATAT
    25441 TCCGGTGATG GTTCAAAGAA CTATCGGGCC TAATGACTTC TCACCAAGAG TGGGAATGCT
    25501 TACGCGATAC GGAGTTATAG ATCATTTATT CGGATCACAG AATTTTTATC ATTTAATTAT
    25561 TCTGAAGAAC TTAGGAGGAG CAATAGGTTC AGTGGGAGAT GTGTCCCCAA CCTATATGAA
    25621 CTAATCACAA AAATTAATGA AAAATGGGTT CTGGAAACAG AACCCATTTT TTTGTTGAAA
    25681 TTGTTTACAG GATACGGTAA AGTATAGTTG TGAAAAAGTT AAACACAGAA GAATTTTTAA
    25741 AAAATGTTCG GGTAAAGGTT GGACCAACTG ATTATGATTA TTCGGAAACA ATATATATTG
    25801 ACGCAAGAAC TAAGTTAAAA ATTATATGTA AAGAACATGG CCCATTTTAT CAATTACCTT
    25861 CACAACATAT GAGAGGACAG GGATGTAATA TGTGTAGTAA TAATATTTTT AATATTGAAA
    25921 AATTTATTAA AAAATCCACG GTTACTCATG GCGATAAATA CGATTATTCA GAATCAATTT
    25981 ATACTGGATC TAAAGATAAG TTAAAAATTA TATGTAAAAA ACATGGCCCA TTTTATCAAA
    26041 ATGCAACAGA TCATATGCGA GGATGGGGAT GCCGACTTTG TGGTATAGAA CGTCAAAAAA
    26101 AGAAAAAATC TCTTAGGACA AAAGAAATTT AAGATTCGGC TTCAATTAAT GGAGCGGATG
    26161 GAGTTACGTC TCTCTCAGAT CTATTATTAT TATTTCCAAA TAGTGTTCGA AAAACTTCTT
    26221 CTCTGTTCAT AATTAACACG TTAGTATTAT TTCCTCGTTT GCCTCCGTCT CGCATTTCCA
    26281 AATCATGTTT ATGTTCATTG ATTTCTTTCT TACCTTCAAT ATCAATTTTT TTAATTTCTT
    26341 TTTGAACCTT TAATTTTTCT TTTTGTAAAG CAATTTCGCT GATGACTTTA ATTGCATCTG
    26401 AATTAGCTTT TGCAATACTT GCAAAAGCTT GAGCAAATTC AGCATCCGCT CCCATTATAA
    26461 CCATGTCTTT CAATTCTTGA ATTACTTCAT TATTTGATCC TATAGTTTTT AAAATTTCTG
    26521 TTAAAGCGAT TCTATGTAAT TCGTCGTCCG TTAATTCTTC AGATAATTGA ATTTCTATGT
    26581 TTTCATCATT TTTATTATCT GTATCTTGGT GAGAGTCGTT TGATGCTAAC GATAGTAGAT
    26641 CCATAAAATC ATCTTTTTCA TTCATGATAT TAATTATCCT TTTTCTTTCG CTTAAACCAC
    26701 TTAAAAATAG AAACCAGCAT TTTGAAGTCA AAATACCAAG TCGTGGGTTC ATTATTCTCA
    26761 ATATCATCGT ATTCTTGATT TATTTTAAAT TCTTTATCAA TTTGAACCGC ATCCGGCACA
    26821 TCAGTATTCC ATGAGTTTTT AGGTGTTGTC ATATAAGTAT TTAAATGAAT ATCGTATCAA
    26881 ATCGCACGCA AGTTAGAGTT GGATCACAAG TTTTTGAAAT TCCCACAAAC AAACTTGGAG
    26941 AACTTTTGAG TTTGTTAGCT CAATGGCAAT CCATATCTGT ATCCGAACAA TATAGCGGAC
    27001 CCACATCAAA TCCGAAATGG AATGGTCAAA CATTGATCAA TGGATAAAAC TTATTGACAT
    27061 TGGGCCGCTT ACGAACTATT ATAGTGTATA ATAATTATGC ACGAAGTTTT AGTTCAGAAA
    27121 TATGCACCCA CGACTTTAGA TGAAGTAATA TTATCTGAAG AAAATGCTGC TTTTTTTAAA
    27181 AATGGCTTTA ATTTAAAAGC CAGTCCTAAC TTATTATTTA TTGGTCCTCC GGGAAGCGGA
    27241 AAGACTACCT TAGCAAAAAT ACTCGCGAAG GACACAGACT ATATGTATAT CAATGCATCG
    27301 GATGAAAACG GTATTGATAT GATTCGAAAT AAAGTAACAA GTTTTATTAA AACCGCTTCG
    27361 ATTTTAGGCG AAGTAAAAGT TGTCATTTTA GATGAAGCGG ATGGATTGTC CTCAATTACG
    27421 GGAGGTATCG GATCTTCAGC ACAACAAGCC TTGAGGGGGT TGATTGAGGA AAACCTAGAA
    27481 TTTTGTAAAT TTATTTTAAC GGCTAATTAT AAACATAAAA TTATAGATGC ATTACAATCT
    27541 AGATGCCAGA CGTTTACTTT TGCCTTAACA AAAAAAGATT GTATTAGACG GCTTGTTGAT
    27601 ATAATTAAGG GAGAAAAATT AAAATGCACT AAAGAGGATG TATTAGCTTT AGTTAAAAGT
    27661 TATTATCCAG ATTTGCGAAA ATGTATAAAT GAACTGCAAC GAGGGATTCA ATCGGATGGA
    27721 ACCTTTAAAT TTGTCCCAAA AACTGGTGGT GAATTACCAT TCATAATTAA AACTCAATTA
    27781 GAATCTAAAA ATGATATATT CTCTATAAGA GAGTTGGTGA TTAAAGAAGA AGAATCGTTT
    27841 GGAGGAGATT ATCTATTAAT AATGAGAACA TTATTTGATT TATATTGCTC CGACAAAAAT
    27901 TCCAAAGCAG TTTCAGCATG TTGTTATCAT ATTGAAAAAC ATCCTATTGT CATGGATAAA
    27961 GAAGTTAATT TTACAAGCCT ATTGTTAAAC CTTTCAAAAT TATGAAAAGA ACAGAAATAT
    28021 TAAAAATAAA TAATGCGATT GATGATTTTT TAATCAATAA TATACAATAC TTTAGTGGTA
    28081 TTGGAGTAAC TTGTAACTTT GATGAATATA TTCATTTTTT TAACAGAAAA TTAAAAATAC
    28141 CAATACCATT TATGTTTAGG AGTCAACATA ATTATACAGA TAAATTAATA GAAAAATACT
    28201 CAAAAAATAT TTTATCAGTA TGTCAACCGC TTGATCCTAA AAATGGAATA ATTAATTTTA
    28261 TTTTACAATT TTCTCTTGAC TTACATGGAG TTTTAAGTTA TGGTATTGAA CTTCGGAATG
    28321 AAAAAATAGA TGTGGCGGGA AGTATTACAT TTGCATCGTA TTCTGGATTA GACCCGATTT
    28381 TAGATTGGAT GAAAGAAAAT CACGAACATA TTAATTTAGA AATATATACT GATAGAGATA
    28441 ATTCGGGGTT AGGATTTATG AAATAATTTC TATTGTGGAC AGTGGAAATG GTGGAGGCTA
    28501 ACACAAACCA GTGTAAGCCC TAAAAGCGGT AGGAGGAAAC TCCTACCGCT TTTTAATTGC
    28561 ATCAATAGGA ATTTCTCCCA TTAAAAACTG TCTAACTTGA GAAAATGATG CCAAAGCTTT
    28621 ATTTGTTCCA TCATGATTAT AATACGATTC ATTTGATTTA TCTTTTGGTA TAGATGCCCA
    28681 TTCTCGGGAT AACCACCAAA TCGATCTATC GACATCTCCC GCCATAAAAG ATGAAATAGC
    28741 TTGCTTAAAA TTATATTTAA CATCTTTCAT AAATTGAAAT ATCTTATTTT GTGTATCGGG
    28801 GGAAAAGTTA TTTTTAGCCG AGGGAACTGC TCTATATAAT CCATTGTTTT CCAAATCTTT
    28861 AAAGGTAGAT GGAATTATTT GATATTTTCC TTTAGCACCC TTAAATTGTT TATCTAATTC
    28921 CCAGTATGAG TGAGCGGATA TATTATCAAC TCCCATGTTT TTATTTCCCC ATGAAACTTG
    28981 ATATTCATCA AAATTTTGAA TCGGTTGTTC TCCGCGCCTC ATTGCAACCG GCTCTTTGGG
    29041 TTGTTTTCCT GTTTCTAAAT AAGTAACTAG GTTTTCAACT CGATGAATGA AGTCGTCTTT
    29101 ATTTTGGGGA ACTGCCGCGT CCGATGAGGA AACGCTTCCA ACACTCCCAA CCAACCCAGA
    29161 TATAAACCCC CGCCTATTCA TTTCTTCTAT TAGTCGGTTA AACTTCTTTG TCATATGATT
    29221 ATTTATAAAT ATTATAATAT GATTAACTTA ATAATTTTTG ATCTTGATGG AGTGTTAATC
    29281 AAAGCAAAGG AAATTCATTA TAACGCTTTA AATCAAGCTT TAAATTTCAT TTCAAATACA
    29341 TATAAAATAT CTTTAGATGA ACATTTAGGG TTATTTGATG GGCTTGACAC AAAGAAAAAG
    29401 TTATCACTCT TAACGGAACG AAAGGGATTT CCTATCGAAA AACATGAAGA TGTTTGGAAA
    29461 TTGAAACAAC GTATAACTAT TGATTTATTT GAATCTATTG TTCCAAACGA GAATCTAATA
    29521 ACTTTATTTA AACAATTATC GTTTCAGGGA TTTAAATTAG CATGTTGTTC CAATTCCATT
    29581 AGAAAAACCG TATTTGTTGC CTTATCTAAA TTAGGTATAA TTCAATAACT AGAATATTTA
    29641 ATATTTTTTT AATAAAACTA AAGATTTTTG TTGTATGGAA TAGATTAATG TGCGATAAGT
    29701 AATCTTAAGA TATGAAATCC GTTATCAACA AAATCAATAT AGATACAACA AATCAACCTT
    29761 TATTTTTTGG AGAAGATTTA TCGCTTCAGC GTTATGATAA ACATAAATAT GAAATATTTT
    29821 TTAAATTATT TAGAGATCAG TTAGAATTCT TTTGGACTCC AGAAGAAGTC TCCATTATTA
    29881 AAGACAGAAA TGATTTTAAA TCAATGACGG AAAATGAACA ATTTATTTTT ATATCAAATT
    29941 TAAGATTTCA AACACTATTA GATTCTATGA TTGGTCGCGG AATTAATGAA ATTTTAGAAT
    30001 ATGTTACAAA TCCAGAATTA GAGGCATGTA TGAACATTTG GAATTCATTT GAGAACATCC
    30061 ACTCATATTC GTATACTTAC ATTATAAAAA ATGTATTCGC CGATCCAAGC TTAGTGTTTG
    30121 ATTCCATATT AGAAGATGAA GAAATTGTTA AAAGAGCATA TAGTGTGGCT CAGACATATG
    30181 ATGATTTATT AAATTTTGAA GAAGGTGGAT CAATTGAAGA GTTAAAATTA AAACTCTTCA
    30241 ATGCTATTGT CGCTACTAAT ATTTTGGAAG GAATTAGATT TTATGTTTCA TTTGCATGTT
    30301 CCTTCTTTTT CGGCTCGCAG GGAAAAATGA CAGGAAATGC AAACATAATT AAACAGATAG
    30361 CGCGTGATGA AAATTTACAT GTTGCTATAA CTCAGAATAT TCTTAAAGCC TTTAGAGAAA
    30421 ATCCAGATGA GGGATTTCAA CATATTATAT CAAACTCAAA TGATAGAGTT ATGGAAATGT
    30481 TTAAGAGTGC TGCTGAAGAA GAAAAAACGT GGATCGATTA TTTATTTTCT AAAGGATCTA
    30541 TTGTAGGATT AACGGATAAA GAAGTTAAGG GGTATGTTGA ATGGTTAACA AATACGAGAT
    30601 TTCGTTCGGC AGGATTTGTA GGAAAAGTGT ATCCAGATGT TAAAAATAAT CCTATTGATG
    30661 GATGGCTAAG AGATTGGTAT GACTCAGAAA CCGTTCAAAG CGCGCCTCAA GAGGAAGAAT
    30721 TATTATCGTA TAGAAGAGGG TCGGCAGATA CTGAAATTGA TCCTCATAGT TTTGATGATT
    30781 TAGATTTTTA ATGACAGTTG TAATTGGATC GGGATTTGTG GCAGAAGAAT TTTCAAAATG
    30841 GGGATTTCCT ATTATTGGGC GTGATCAGTT TGAGTGGGAC GGTCGTAATC CGGATTTTTA
    30901 TAAATTAAAA AAATTATTGA GTCCTTATGA ATACGTGATT AATACCATTG CGGCCACGGA
    30961 TACAAAATAT TGTCAAACAA ACCCGGATTA TGCAATAGAT TTAAATATTA ATTTTATTAA
    31021 ATTTTTAAAT AATGTATGTG ACTCCAATGA ATCCAAATTA ATTCAAATTT CTACTGGATG
    31081 TGTGTATGAA CCCTGCCCAT ACACAGAAGA ATACTTAGAA GATGACCCCA TATCTGTTTA
    31141 TACATTAACA AAAGCATTAG GAGAACAGTT AATTAACTGT AATAAAAATA TTATTATTAG
    31201 ACCTCGTTTA ATTTTTGGCC CTACACCTCA CAAAAATAAT TTATTTGACA AAATAAAAAA
    31261 TTATTCTAAA TTTTTAACAG GTAAACAATC TGTATCTTCC ACCAGCACTA TAGTAGAGGC
    31321 AACCATTAAT TTAATTTCTA AAAACGCAGT TGGAGTTTTT AATGTTGTTC AAAGTGGAGC
    31381 AATTAGTATT ATGGAAATTG CAGAAATTAT GGGATTGAAA ATTGACGGGC CTTTAATTAA
    31441 AGAAGAGTTG AGATCAAAAA AAAGCTTGAC TTCTCCAGAA ATTGTATTAT CCTCTACAAG
    31501 ATTACATGAA TATTACGTTC CTAATTCAGC TATTGAAGAA GTTGGCATTT GCTATTCCAA
    31561 ATGGTGTTCG TTATCTTAAA CGGGCACATT TTAGAAAAGT AATGAAAAAA AATAAACAAA
    31621 TTCCAAATTC AGTAAATCTA TTTTATTTTT ATCTAGAGGA GTTTAACGAT AAATCATTTA
    31681 ATACTACTAG AAAATATACA TACGACCCGC AAACGGCGAC CTTTTATAAA TCAAAAGTAA
    31741 GAAAATAAAA ATACGGGCAA TTATTAAATA AGTATTTAAA TGCCCAATAT TCATTTACCT
    31801 CCTTTTGAAC TTAAACATGT CGGTACTCTC GACCAACTTT CGGATCACAT AGGATGGGGA
    31861 TTAAAGGATT TACAAATTCC TCAACAATGG TCTAGAACTA AAGGAGAAGG AGTAGTAGTT
    31921 ATGGTCATAG ACTCCGGATT AGCTAATCAT CCTGATGTTA AAGGCAACGA AATTTCTTCA
    31981 TTTTCTAAAA GTTTTATCAA TGAGCCGGTT CATGATGTTC AAGGCCATGG TTCACATGTT
    32041 AGCGGAATTA TTGCTGCTCA AAACAATGCA TTTGGTATTG TTGGAGTAGC CCCTCTTGCT
    32101 AAAATTATAT CCTTAAAAGC TTTAAATAAA TTCGGTAATA CAAATGATAC AATTCTTAAA
    32161 AAATGTTTAG AATATGCGGT TAAAATTAAA CCAGATATTA TTAATTTGTC TCTTGGATCG
    32221 TTTGAAAGGC AACCTATTCT TGAAGAGTTA TATAAAAAAT TAACATATGA ATTAAATATA
    32281 CCCATTGTTT GTGCTGCTGG TAATTATGGG AATAAAGGAG TAATGTATCC AGCCAGATAT
    32341 CCCTACACTA TATCTGTTGG ATCATACAGA GAAGATAATA AATTATCAGA TTTTTCGGCG
    32401 TTTTCCAATG AAAAATATAT TGATTTTGTA GCTCCGGGTG ATGAAATTTT ATCCACTTAT
    32461 TTAGATTCCA AATATGCAGT AATGAGCGGA ACTAGCATGG CCGCGCCCTT TCTGGCGGGG
    32521 GTGTTAGCTT TATTAATTTC TGAATATAAA AGACGAGGAC AACCATATAC AGTAGAAGAA
    32581 TTAAGAAATG TTTTAGCTTC TACTTCTATT GATATGGGCA CAAAAGGTAA AGATAACAAA
    32641 TTTGGTTACG GAATTATTAA TATTGAAAGA GCATTAAGAG AAATTGATGG ACACGGATTA
    32701 TCTGATGTAA TTAAAAAGAA AACTTGGGTA CAAAAATTAA AAGATAAATT AAAATGGAGA
    32761 TAATTTTATT ATTGTTGGCA GGATTCGGTC TTACTTCTAT CTTAGTAGAC AGTAAGATTA
    32821 TGGAACCTTT TAGAAATTGG ATTGGGCGTA TTGATTTTTT CAACAAGTTA ATAAATTGTT
    32881 CCATGTGTAC TGGGTTCTGG GTAGGATTAT ATTATTCTTT TATAATGTTA TTTTATTTGA
    32941 CATTTCTCCA TTTAGGAATT AGTATATGGA TAACTAAAGG TTTGTTTTAT TTCGTAACTA
    33001 TTCCATTTGC TACATCTGGA GTAGCATGGT TACTAGAAAG ATTGACTACC ATTATAGACA
    33061 TTAAAGCTCA TGAATTATCT GAAACTTCTA CTAATTCTTC TGATTAGCAC ACTATCTGCA
    33121 TGTCATACCA TAAATAATAC ACAACATCCT AAAACCGTTA AAACTACGGC TTATACTCAC
    33181 GGTGAATCCG ATCATTTAAA GTATGGTAAA AAGACTGCTA GTGGAACTAA ATTACGTCCC
    33241 GGAGTTGTAG CAACCGACTG GAGCGTGTTT CCTTTAGGAA CTAAACTTAA AATAAATGGA
    33301 GAGTTATACG TAGTGGAGGA TTATGGAAAA GCTCTAGTAA ATAAATCTAT TCCTGTAGTT
    33361 GACATCTATA AACCATCATT TAGAAAAATG AACGAATGGG GAACAAAAAT GATGGAAATT
    33421 AAAGTGGTTG AATGGGGAAA TTGGAGTAAG AGTAAAGAAA TTCTATCCAA TAGATTAAAA
    33481 TATTCTCACT GTCGGTATAT GTATAATAAT ATTGAACCTT CTTCAGGAGG AGTATAAATA
    33541 TATGTATGTT TTTAAACCAG AGTCAAATAA ACGAAGTTAA AAATTTAGCA AAACGATTAA
    33601 AAATTAAACC CGGATCTTCC GATACGATTG AATATATTTC TTTTAAATGT ATTAATAATC
    33661 TTTTAGATCG AGTTGAAAAA TTAGAAAAAG ACTTTAAAAA GTTGAAACCC GATAATTAAG
    33721 ATATTAAGTC TATTGGTGAA CAAGGACTTA TGTTTAACTG ATTTTAATGA CAATTTAAAA
    33781 TTTTGCACAA TTTTAACTCA AACATTTAAA AATTCTGCTC CTAATAAAAT AGTTAAATTA
    33841 TTAAGAATTA TTAATTTAAA TTGTAATTTA AATGAAATAA CTTACATGTT TCATTCTCAA
    33901 TTTAAATTTA AACCATGTTT AAAAATATTA TCAAATCATA AAAATATAGA GCTTGACATT
    33961 TTGGAGTGTT CCGAGTATAA TGCAGTTGAA CACAATTTAG GAATATCTAT GGTGTTTAAA
    34021 TTAAAAAGTT TTAAACTTAC AGATATTCAA GCGTTTAATA ATTTTTTTAT CGAAATCTTA
    34081 AAATCATTAT GAGTGCAGGA AAAGGAGATA CATATAGACC CGTAAATAAA AAAAAATATG
    34141 ATAAATCTTA TATTAAAATT TTTGGATTGC GATGCTGTAA TAAAAAAATG ACTCCAAAAC
    34201 AAAATAAATC TGTTTATACG TTAACATTGG TGTGTTCTAT TTGTGGAAAG AAATATTATT
    34261 ATGACTAAAA ATTTAAGAAT GTATTGTTTG GTGCTTTATA ATATAAGTCC AATTCAGCAA
    34321 GGAATTCAAG CTGCTCATGC AATTGCGGAA TATTCGTTAA TTTGGCCTAC TCCAACATAT
    34381 AAAGAATGGG CGGAAGATCA CAAAACAATT ATTATTTTAA ACGGAGGAAC GTCCACTTCT
    34441 CCATCCAATG CTAATAAATT TTATTGCGTT GGAATTGGTT CAATGGAAAC TCATTTAAAA
    34501 ACATTAATGG ATCTTCAATA TGATTGTGCC CCCTTTTATG AACCTGATTT AAATTATGCG
    34561 CTAACTGCAA TTGCATTTGC AGTGGACACC AATAATATTG ACCCGACCTT TGATGCATGG
    34621 TTAAAAACGT TTAACTTGGC ATGACTACTT TTACATTTCA ACCTAATTAT GGGGTTGGCG
    34681 CGGCTTGTTG ATTTGCTACT TGAGGTTGTT GAACTTGTTG AGGTTGTTGA TTTCCTCCTA
    34741 ATGTTTGAGT CTTTCCCAAT TTGGTTAAAA TAGCTTTTAA CCAACCTTGT GCGTAAGAGA
    34801 GAGATTTAGC TAACTCCGGA TCAATACTTT GAATTGTGGC CGAGTCTAAT CCAAGAGAGG
    34861 CTAAATCCGA ATTAAGTTTT TTAATAGTTT GCGAAATCGT TTTTTGAATT TGAGGAGCAT
    34921 AACTTTGTAG CACTGCTTGA TTTCTCGCTA AATTTGGATC TTGTATTTGG GCTTGTTGAT
    34981 TTCCTACTTG AGAAACATCT TGTAATCCGG CATCTGCTGC TTGAATTCCC GCTTGATTTC
    35041 CCATTATTCG TGATCCTAAA CCTTTAAGAG CGCCTCCAGT ATTACTAGCC ATTGCTCCGG
    35101 CTTTTTGACC AACATTAGAC ACACCAGTTT TTACTCTATT TTTTAAATTA GATGCTTGCG
    35161 CGCCAAGTTT TGCTTTTGCT CCTGCAAATT TAGCTCCAAA TAATTCTTCT ATAACTTCTT
    35221 CACAAATTGG ATCTAAATTT TCCGTTAATA ACAATTCATT AATTTGATGT TCAGTTAAAG
    35281 TTTTTAAGTA AGCGGTTAGG TTTTCTCTAT ATGACATAGT TTCATATATT GTTTCCAGTT
    35341 CTTCGTTTCT ACCATAACCG CCCCCATTTG AATTAATTTG AAATTGCATG TTAATACTTA
    35401 TTAAATTTAG TTGACAAAAT CTCAAAATGA AGTAAAATAA CAACTATCAT GAATGAACCC
    35461 ACAATTTCAG AATGGAAAAC ATTAATTAAA TATTATAGAC TTCAAAAGTC TGGTATTAAT
    35521 AATGAGTATT TTTCAAATCT CATGCGCGCC CCAAATATGC GCGCATACTA TCCTATTTCT
    35581 CGCACTCAAG TTGAGCAATA TTCTCCCAAA AAACGAATTT CTTTAACAGA TAAAGATATC
    35641 TTAACTGGCT TGAAAATTGC TGGATTTACA TCAGCCAATT TAGATAAAAA TTTAGTGAGT
    35701 AATGAAAAAG ATAAAGTTGG GCAATATCGA AAAATTGGAA GAGTTCTTAC GTCTTTAGGA
    35761 TATTCTAACA TGGAGAAATA TTTCAAGAAA AGAAATAACT CTAAATTTAA TGAAAACTCT
    35821 GACTATTCTC TAGTTATTAG TGCCCATCCA TACGACATTT TAAGAGCATC TTATAAACGG
    35881 TCATGGTCAT CTTGTTTAAA TCCCGAAAAA AGATTTCATT ATATTGATCT ACTATATGGA
    35941 GTTTGCTCTA GTGAACATTG TGCTATGGTC GTTTATTTAA TTAATTCTAA AGATAGAGCA
    36001 ATTAAAAAAC CACTAGGTCG TACCTTTTTA AATGGGTATG CGGGGACTGT TTATAGAACT
    36061 CCTCCATCTA TTAATATTTA TGGGTATGAT GCGTCTAATG GATTTAGATC GGAAGTAGCC
    36121 GCTACTATTT TTGATGCATC ATGTGATTTT TATGGGAAAT TTCCTCAATT TTTTAAACAC
    36181 AAATTGTCTG AGATTGTTAA GACTGAAGTA AATAAAAATT CTCCTCTCTG TAAAAATCAT
    36241 AAATTGACAT ATGGGGTTGA GGAATGTACT TATTACGTCG ATAATAATAA TGAATCACTG
    36301 TATGGTGGGA AAGATTTAAG ATCATTTAAC CGTCCTCCAA AATCATCCTC ACCATGGATT
    36361 AATATTGATT CAAATATTAG CATTAAAAAA ATGTCTTCTG GTATGCCGCA TTATCCAACT
    36421 ATTGGAGATG TAATTAAAGG GGGGCCAGAA AATATTAATA GATTTAATTA TTTTAGTCCA
    36481 CATAGCACTA GTTCTAGCAT GTATCCAACA TACATTGTAT ATAAACTTCT TAAAGCGAAT
    36541 AAAATTACTC CAGAGTTAGT TGATAATTTT ATTAACTACT CAAAGTTAAA ATTACATCAA
    36601 ATGTATAATC TATTAACATA TCATCCCAGA TTAATTAAGT GTGATATTTT GATGGATGCA
    36661 ATAAAAGCGC GGGGAAAACC ATTTGAAGAT CTGGTAAAAT ATTTTACTAA ATAAATATAT
    36721 GCTTTTTAAA ATTAAATACG CTGCCAATAA AACAGGCGAA AAAAACGAAG AAATAGTAGA
    36781 GTTTTTATCT AAAGTCGAAG CTGAAAGATT TGCATTTAAT TTAGCGATTT CTGAATATCA
    36841 TAAACAGGCT AGAACAAATT CAAATTCTAG TTTAAAATCT CTAAAATCAA AAACTAGAGA
    36901 AGATGCAGAC TATGATGAAG AAGAACATAT TTTAAATACA ATATGGTATA CAGTTGATCC
    36961 CATTCTTCCC AAAGATGAAT ATTAGATTAA ATTTTGATGG GCAAATTGTT GACTATCGAG
    37021 CGGGTGGTAT TGAAGATTTA ATTTAATGAC GATGCAATAT AATTTTTAAT ATATGGACGA
    37081 ACGTCATTTG AAGACATTTT GTTTGTCGGG GTTGCACCTT TCATAGTAAT TATATATGAT
    37141 GCCGTTCCAC GAACCTTAGA AATTTTTCCA ATTGTTTTAT TTTTATAGAC AATCCACCAG
    37201 ATTGTGGTAT CATTTCTATC AGTGTTAATT GATAGATTAT GAGTAATTTT TCTACTTGAT
    37261 TCACTAAATA TTTTAAATGT TATCATATAA TTATTTATGA CTTCAAAATT TAATTCTTTG
    37321 TTTGAATCAA TTATCCACGA CATACCAACA TCGGTGTGGA GCGAAATTGT CAATTCTAAT
    37381 GAAGAATTAA AAGTAGCTAT TAAATTAATG AAAGAAATCA GCAATCGATT TCCCGATAAT
    37441 GAAATTTATA TTGTGGGTGG AGTGCCGAGA GACATTTTGA CGAATGATGC AGTAGATGAT
    37501 GTTGATTTGG CAACTAATAT AAGTTTTTCC GACTTGGAAC CTCATTACGA ACTTAAAAAT
    37561 ATATCCAAGA GCGATTCTCA ACCCGTATTT AAAATTAACT ATGGGGGATT CTCGTTTGAC
    37621 TTGGCTCAAT TTAGAGAAGA TTCGGCAGGA GCTATGGGTC GAAGCGAAAA CATTGCAACT
    37681 ATAACTAATA ATTTTGAAGC TGACACCAAA CGAAGAGATT TAACTATTAA TTCTTTTGGA
    37741 TTAAATGTTG ATGGTCAAAT TGTTGACTAT CAGGGCGGTA TTGAAGATTT AAAAAATAAT
    37801 ATTATTAAAA CAGTGGGGAC TCCCCATGAT CGTTTTACTG AAGATGCAAC TAGAATTTTA
    37861 AGAGTTGCTC GATTTGCGGC CAAAATGGGG TTTGAAATTG AATCCAATAC CAGAAGGGCA
    37921 ATGATAGATT TAAAACATAT TCTTCAAGAT AATAAATGGA TTTCTCAAGA ATCCATTGCT
    37981 AAAGAATTTT ATAAAGCTTC TAAGTCCGGG CCAGTGTTAA GGAGATTTAT TGAACATTTA
    38041 CTTGACACCA GAATTGCACA TGATATCTTA CCGGAGTTAA CTGCAATGGA AGATATGTGG
    38101 CATGACACCA AACATCATCC AGAAGCGGAG GGTAATGTGT TAGGACACAT TTTAGAATGT
    38161 TTGTCCGTTT CTCCCTTTAC CGATCCAGTT GTAAATTTAG CTATTTTATT TCATGATTTT
    38221 GGAAAGGCAG TGACTCAATC CGTTAAACAA CATGGATCTA AAGCTTCACG GTTTCACGGA
    38281 CATGAGGGAG CAGGAGTTCC TATCGTTAAT TCGATTTTTG AGAGATTAAA ATTTAATGAA
    38341 TTGACTTCTT CTGATAAAAG GCATATACTT AACGCGGTTG AAAAACACAT GCTGATTCAT
    38401 AACTTGACGA ATCTCAATAT TAAAACTTTA ACTAAATTAG TAAACAATTC GGGGTGGGAC
    38461 GTTTTAAAAA AAGTCGCTTA TGCAGATGCG GCATCGCGCG GACATCTCTT TAAAAAAGAC
    38521 GAATTTATTT CCAAAATCAA ATCTGCTGAA GAATCCATAC AACGTCTGGG CAATGCAGAT
    38581 GAATTAAAAG CAAAAATTAA ATCACATATT GATGGAATTA AATTAATGAA ATGGTTTCCC
    38641 GAGTTGAAAA AGAATCCAGC CCTCATTGGT AAAATTTTAC CCACTCTTCA AGATGCGGTG
    38701 TTATATAAAT TAAATAATAA CGAATCAATT TCAGAAAAAG AATTACTCAA CATAGCTAAA
    38761 CAACTTATTA ATAAAATTTA ATGAAAATTC ACGGAGATTC AATGTCTGTA ATTTCGGGGG
    38821 GAGACGTTAG TAAATCTACT ATTGGTCTTT CTGCAAAAAA TTCATATCTT GCCGCATATT
    38881 ATTTGCGAGA TAGAATTTAC CAAAATAAAA TTTTGGCGGT TGTGCGGGAA TATGCCACAA
    38941 ATGCCATTGA CGAGCATATC AAACACAATA TTGATAGACC AGTAGAGTTG TCTATTACAA
    39001 AAGACGATAC TGGGCAATAC TTCTTTAATG TAAGAGACTA TGCATCTGGA TTGGATGACT
    39061 CCGGTGTTAG AAATATTTTT GGGATGTATT TTGAATCTAC AAAAACCAAA TCAAATGATG
    39121 AGATGGGGGG ATTTGGAATT GGGTCTAAGG CGGGACACGC ATACGGAAAT TTATTCAACG
    39181 TATCTAGTTA TAATAATGGC ATCGCTACTC ACTATGCGTT TCCTTTGGAA TCAACTGTGG
    39241 ATCAACCTAT TGCTTCTGGT GCCATCTATA ATTTATATTC TGAGCCAACA ACGGAAACTG
    39301 GAATTAAAAT TACAGTTCCA ATTAATAAAT CGGAATTCTC AGATTTAAAT AGGTTTAAAA
    39361 ATTATTGTAA ATGGTTTGTA AAAACTTGCA GAAACACTAC CAATATTGTT TTTATAGATG
    39421 AAGGAGGAGA GTCTGTTTAT CCTCATAAAT TATACGATCT TACAAATCCA AATTTTCCGA
    39481 ATTATAAATT CTTTTATTCT GAGTCTGTTT CAGATTGGTA TTATGGTCAA TGCCAATCAG
    39541 TTATTCGAAT GGGTGATGTG TGTTATCCAA TTCCGTATGC ATGGGTTAAT TTAGGTGAAT
    39601 ATACCAAGAT TAAACTTAAC ACCAACATTA TAATTGATGT TCCCGTTGGA ACATTTAGTT
    39661 TGCCGCTTAG TAGAGAGGCA ATAGAAAACA CTCCTCCCAA TTTGGAAGAA TTTAAAAAAA
    39721 TAATTACGGC ATTGGCTGAA TTGGAGAAAA ACAGTAAAGC TAATTTGAAA GTAACAATTC
    39781 AATCTTTAAT TGGACATCGA GGAAAATTGA CTTCCAGTAT TTTTGGATGG GGATTTGCTG
    39841 ATTTTGAAAT TCCCTTTACT CACGCTAGTT TAGCGGGATC GAATAATAGC TCTCAATTTA
    39901 AAAATTATGT TTTAGTTGCT ATCCCTAAAA ATAGAGCTTC CCGAGAATGG CAACAAAAAC
    39961 TGCATGAATG GGCAAAATTC GATCCAACAA CCTGCTATTT ATTTTATACG TCTAATAATG
    40021 ATCCAAACAA TTCAGAATTT GATGAAAAAG TTAAAAATTC TATCTCAGGA GAGTATGAAC
    40081 ATGTTTCGGT GAAGGAAATT CGCCGCCGAA TTATTAAAAA AATTCCCAAG GACGAATGTT
    40141 CAACAACGAT CAAAATTAGC AATAGAGGAC ACGGTAAATT AGTTTATTTT CAAAATGATC
    40201 GTAAACACCT CGTTACAATT GATGAATTTG AAAATCAATT TAAAGATATT CCAAAATTAA
    40261 ATGAAATGAA AACTCTGGAT GAATTCGCAT CCTATTGTTA TCACCATACC GAAATTGGAT
    40321 ATATGCCGAC GAGTAATGAG CAATCTGCAA AATTGTCTGT CTTAATTATA AATTCAGAAC
    40381 GACTTCGGCG AGTGGCTGAA TCAATTGGCC TATATTCGTG GAGAGATCAA AAAGTAATTA
    40441 ATGCATGGCA AACTCTAAAA AACCAAGCGG AGGAAACTAG AGAAAGGCAT CATAAAATTC
    40501 AAAAATTAAT CAATGGATTT GGAATTTATA TGCCGTCTAA CCCTATTAGA AATATTAAAT
    40561 CTACAACAGC GAATATGGCA AAGCGGGCCA CAAAATTACA GACTATGATC GAGAATGTTT
    40621 CTAATGAAAT TAGCCCCCGT GGAGAAATAT TAAAAAAATT AACCAAAGAC AGATATACAT
    40681 ATTCCTCCTC TCTTGGATTA TCTAGATCCA CTTTAAGAAA AATTTTAACT CTAAAATAAT
    40741 ACTACTTGAT TTATATCACA ATCTAAACTA ATATATCATA TGAACTTCGT AATCTCTGAC
    40801 ACCACACTGA CTATAGCTCT ACAAGATTCG TCCAATAAAT GGCGGTCTTT TAGAATTGAA
    40861 AAAACCGATT CCCGATACGC GCAAATTTTG CCCTTATTGG GCGATAGTGT TAATTCGGAA
    40921 GAAATTATTA ATATTTTAAC TCCAGTTTCA GTAGAAATTA TTCTAGCATC TGTGGGGGTT
    40981 GATGTTTTGG ATTCGGTTCC TCCGGCACTA AAGGCTAAGT TGGAAGCAAT TAAACGCGAG
    41041 GGAGTTCCAT TTGAACCCTT TATCGAATTT GTTAAAAATA TTAAGAAAAA TCCATCGGCT
    41101 AGTTCTGTTG CAGAGCTATA TGACTTTTTA TCATACAAGG CTCTTCCAAT TACGCCCGAT
    41161 GGGCACTTCT TAGCATATAA GGGAGTGATG GAGAATTTTT ATTCAAAGCA GGGAAATACT
    41221 CGCACTATTG TTAATTCAGG AATTGTGGAT TCGGGAGGAA AAATTTATAA TGGGGTTGGA
    41281 GAAGTTATTG AAGTTGATCG TAATCAAGTA GATGACGATA GAAGTAAAGA ATGTAGTTTT
    41341 GGATTACATG TTGGAAGTTT AGACTATGCT TCTACATGGG CGGATAGACT CGTTTTAGTT
    41401 AAAGTAAATC CTGCTGATGT TGTATCTGTT CCAAAAGATT GTTCGTTTCA AAAATGTCGA
    41461 GTGTGTAAAT ATGAAGTAAT TGATGATTTG GGACTTAACA CAAATAAGTC TACTGTTGAA
    41521 CTTGTATCTG CAACTGCTGA TATTGATGGA ACTGAAATTG TTAATGATTC GGTAATATTT
    41581 AATGATGAAT ACATCGACAA GGTTTCTGAT GTCCTAGATA ACATGTTTGA TGACACGAAT
    41641 TGGGAAGATA TCTCATTTGA AATTGCCCAT TTGCGGGTCG GAGGAACGCT GTATCAATTT
    41701 TTAAATGCTT TACATGAACT TAATTATAAG TGGTCGATGG ATGATGATAG AATTTTTGTG
    41761 TAAACTGTCT CTTCATTAAA AAATTAAAAA CCCCCTTCGG ACACCCGAAG GGGGTTTTTG
    41821 TTGGAGATTT ATGTGAAAAC AATATAAATA TTTTTATGAA TAATTACGTT GTGCGAGGAC
    41881 CAAATTGGAA AATTTATATA GATTTAAGTG AACAATTTGA TAACGTCGAT TATGAATATT
    41941 ACGAAGCAGC TACCAGAGCT ATCGAATTAA TTTATTCTGG AAAAATTGAA ACTAACGATG
    42001 AACAAAATCC TCGATTTTCA ATTGTATTAC AGGTATCCAC TGTAAATGAT GATTTAGAAA
    42061 TAAGTATTGA CTCCACAGAG GAAGAAATGG AAGAAGCATT ATTGACCATT AATGAACACA
    42121 TTAACAACGG TCTAATACGT TTTATTTCAA CTCCTCTTAT ACTCGCTAAT GCCGGTCGTT
    42181 ATTCTCAAGC AGAATTTTTA AAAACATATA TTGAAGAAAA TTCTAACTAG AAATATAAAT
    42241 AATGTTTAAT TATGTTTACT ATAGACGACT ATGAGGATGA AATTATAGAG AAATTAAGTG
    42301 AGTTCTTTGA AACGAGAGGC GAAACTATTT CTGAAGAAAC AATTGAAGAT CTCGCTTTTA
    42361 ACATATATAA ATTAATAACC TCCGTAGAAT AATTATAAAT AGTGGTATGT TAGAGCATTT
    42421 TTTACCGCTA TTAGCGTTGT TTTTATTTTC AACTTCATCC ATATCAGACG AAAAAATAAT
    42481 AAATTTACCA ACTCCTGTTG TGGTAATGGC AGACACTACG GATGATGCTC TTGGTCATAT
    42541 TTTAAAATTA AGTCCTCCCG TTTATTTAAT AATAGTAGGA TTGACCATAG CAGTTGGTGC
    42601 CTTGGCATGG ACGGTAAGAA TCTTATGGAA TTCTAATAAC GAATTACTAA AAGTTAAAGA
    42661 TGAATGCCAA GAGAGTAAGC TAAAAATTGC TCTATCTTCT ACTGAAACCG TTAGAGAAGC
    42721 AATTACATTA GTGCAAAGTA TTCATGAACA AGTAATGAAG TTAAATGAAT CTGAAACAGA
    42781 TCGTAGATTG GCGGATGTAG AAATTAAAAA TCACCTACTA AATATTGCAA AAGACATAGA
    42841 TGATTTAAAA CGAGAAATTC AAAAATCATG AAGGTAAGTC TTAAAGAAAT TCAAAAAGAT
    42901 ATGGGTATTG GGCTTTGGCT ATGGAACACT CAAAACAATG AGTTAAGGTG GGACGATGCC
    42961 ATGTTTACCT TATTTGAAGT TGATCCAGAC ACCTTCTCGG GAACATTTAA TACTTTTAAA
    43021 GAAAGAATAC ATCCAGAAGA TATAAATAGA GTAGATTCAG ATGTTAAAAA ATGCATGAAT
    43081 TTGGGAGGAG AATTTACAAG TGTTTTTAAA ATTATTTTAC CAAAAACCAA TTCAATTCGT
    43141 TATATAAAAG CATATGGAAC GGCTATAGAT GAAGTAACCT TAGCGGGAGT CAATATTTTA
    43201 ATAACTCATG CCGAATATTT TAAATATTTA AACGTTGAGC GAACCGACGT TGCTTATATT
    43261 AAAAATTATA CGGCCCGAAG ATCATTGTTT AGTTTAAAAC AAAAATTCAT AAGTCCAACA
    43321 AAACTTGATC TAATTGATTC AAAACAGTGG GAAGAAATAA AATTTAGTAT CATGCCCAAT
    43381 ACTAAATATA GAATTTTAAA TTATGATAAA ACCGGACCTT TGATTGTTGA ATGGATTTCC
    43441 ATGAATGGAA TTTTAGACAG TCATTATCAT GAAGAAAACG AGTTATTAAC AAATGTAGGA
    43501 GACAGCCCAA TAGACGTTTG GGTGGATGGA GAATCAACAT TGCTCAAACA AAATGATAGT
    43561 ATTTTTATAC CAAAAGGAAG ATTTCATAAA TTAAAATGTA ATGGAATTTG TCATTTTATG
    43621 ACTACGTGGT TTGATTATTA TTTTAGATCT TCCACAAGAT TTACAACAGA ATAATTCCCA
    43681 TTATTGTTAA TAAATTTAAT ATAATAATTG CAATAAGTAA TTTATTACCA ATGTCTAAAA
    43741 TTGAACTTAA TTTTTTAGAT TCTAAAGGAA GCGCCCACGA AACAAATCCA ACAACCTTGC
    43801 CATCAATTGG ATTATTTATA GTATTGTAAA ATAATTCAAA TTGAACGAGT GTTCCATCTT
    43861 TTTTAATGTA ACTTTTAATA TGTTGTCCAC TGTCTTGTAA ATTCTCTTTA ATAATGGATT
    43921 GAACATCTAA TATGTCTCCC ATAATATCGG AAGGATTTGT AATTTGTATA AACGACATTG
    43981 TTAAAAGTTC AGTTTTAGAA TATCCGGTTA ACTGACACCA TTTTTCACTA ACATCTAAAA
    44041 ACTTTCCTTC AGTGTCTACT ATGGATATTG GAATTGGAGC ATGACGAAAA AGCGCCCAAT
    44101 ATAATATATC TAGTTTAAAT TGTTCCATGG TAATATTTAT TGGTAAAATT TGAATCTTGA
    44161 GTTTTTATGG TGTAATATAG AGAATAAATA ATTAGACTTA TGGCAACCGA GAAAATTAAT
    44221 GTTTTAAAAA GAAGCGGCGA GAAGGAAGTA TTAAATCCAG AAAAAATACA TAAAGTGTTG
    44281 GAGTGGGCAA TTAACGGATA CAGTGGGGTT AGTGTATCTG AAATTGAAAT TAAAGCTCAA
    44341 CTGAAATTGG TTAATAATAT ATCCACCAGA GAGGTCCACA GAGCATTGAT AGACTCTGCT
    44401 CGCGATTTAA TTTCATTGGA CGCTCCAAAC TATCAATATG TTGCAGCCCG TCTGTTATTA
    44461 TATATGTTAA GAAAAGATGT GTGGGGATCG CACGAAGAAC CGAATTTATA TAAACATATA
    44521 ATCAATATGA TAGAACGGGG TCAATATGAT CCAACTATCA TGGACCATTA TACCAAAGAA
    44581 GAAATTCAAT TATGTAATGA TAAAATAGAC CATGACCGGG ACTATTTATT TACGTTTGCT
    44641 GGACTACAAC AAATGTGTGA TAAATATTTG GTTCAAGATC GAATTACTCA ACAAATATTT
    44701 GAAACTCCCC AATTGGCATA TATGACAATT GCGATGACGC TATTTCAAAC ATATCCTGCC
    44761 AATATTAGAT TACAATATGT TTTTAAATGT TATGACTATA TTTCTAAATT TAAAATTAGT
    44821 TTACCGACTC CGATTTTAGC TGGTGTCAGA ACCCCTCTAC GGAGGTATGC TTCTTGTTGT
    44881 TTAATTGACG TAGATGATAA TTTGGCGTCT TTAGGTGCTT CAAATGAGGC CGTATTTAGA
    44941 TACACGGCAT CCCGAAGTGG GATTGGTTTA AATATGGGAA GAATTAGGGC AATTAATTCT
    45001 CCGATTCGCG GAGGAGAAGT AATACACACT GGAGTTATTC CATTTTTAAA ATGGTATGAA
    45061 TCGTGCGTAA AATCTTGTCA GCAAAATGGT ATACGGGGGG GGTGTTTTGA AAAGGGAACA
    45121 TTAGTTGATA TCGTCGAATC AGTAGAAATT GATGGAGTAG AATATAAATT AGACGATACT
    45181 ATAGATGATG TTTTAGTATT AGATTTTCTA AAACAAAATG GTTATTAAAT TAGCCATTTT
    45241 GATAAGTAAT AATATGGAAT TAACATCGGA ACAATTAAAA AAGGCCCAGA GTCCATTTTC
    45301 TATATATCAT TATATTAAAA AATATAATTG TGATAATAAT GAAGCTACTC GTATGCGGGA
    45361 TGAATTTATA CTAGAGGTTT CACAAAAAAG AAAAACCCCC ACTCAAATTG AATATTGGAT
    45421 TAGAAAAGGA TATTCCGAAT TAGAGGCTAA AGAACAAGTA TGTATTCATA ATATCAATGC
    45481 GGCGTCAAGA CCTAGAAAAA ACCCCCCATT TATTTCGGAA ATTCGAAATT TAATGAAATC
    45541 TCAAAATATT ACGGAATATG AAGCTACTCA AATAGCATCG GAGAAGCGGA GAAAATATTC
    45601 CCCCCGGTGT GTTGAATACT GGTTAAAGCG CGGATATAGT GAACAGGAAT CCCACAATAA
    45661 TGTTAAGTTA TGGCAACAAC AAGTATCTCC CCGGTGTGTC TCATATTGGA TACAACATGG
    45721 ATATTCGGAG GAAGAAGCAG TTAAAAAGGT GTCTCATTTT CAAAACAATT ACACTATGGA
    45781 AAAACTGATG GTTAAATTTA ACTGTAATGA TGCCGAAGTT TTTGATCTAT TAATGGATCA
    45841 TTTTGAAAAT GTAAATTGGT GGGAAAATAG TTTGTATTTG GCCTATAGAA ATGAAGTATA
    45901 TCGTTTAAGT AATATAACAT ACACATTATA TAGAGATGAA ATTGATCCAA ACAACCTTCG
    45961 GTCTAGAGAA TATCATCTTG ATCATAAATA CTCCATAAAG GATTCATTTA TTGCCGGATT
    46021 AAATCCTAAA ATATCCGCGT GTAAATTTAA TTTAACAATA ATTAATGCAT CGGATAATTG
    46081 TAATAAAAAT ACTAAATCGA CAATCACCCT TAAAGAATTA ATAAACTTAT ATGAAAATAC
    46141 AATTTAAAAC AACTAAAAAG CCTATTGACG AAGTTAATAT TGGAGACTGT GTTTTATCTT
    46201 ACTCTTTTTC GAGCAATAAA AATGTTGCTC GAAAAATAAC TGATAAATTT ACTCCGACAA
    46261 TTAAAAAAGA ACATCAAATA TCTTTATCAA CGGATACTGA AACTATCAAA TGTAGCAACA
    46321 TTCATCGCAT GTGGATAAAT GACGAAGAGT GGGTTGAGGC CGAAAACATT TTAATTGGAG
    46381 ATTTTTTAAA AAAATCTAAC GGATCTAAAG CTCAAATTAT CAAGAAAGAA TTATCCGGTT
    46441 ATGAAGATGC GACTCATTAT GACTTATGTG TAGATGACAC GCATAATTAT TATATTGGGA
    46501 ATTCGTCTTA TTTATCACAT AATTCGGCAA CAATTCATTT TCCCTTTTGG CATAAAGAAA
    46561 TTGAAGATAT TATAACGCTT AAAAATAATG CAAAAACTGG AGATAATTCG GTTAGATTTT
    46621 TAGATTATTC AATTGGATTT TCTAAATTAT TTTTTGATAG GTTTTTACAA ACCATGAAAG
    46681 ATAAACAGAC GAATCCAGAA GCAACGGGAA CAATAACTTT ATTTTCTCCC CACGAAGTTC
    46741 CTGATTTATA TGATGCATGG GGTAATAATG AATTATTTGA TAAACTATAT GTGCAATATG
    46801 AAAATGATCC TAATATAAAA TCTAAGGCGA CCGTATCCGT TGAAGATTTA ATGAAATTAT
    46861 TCACCAAAGA GCGCCGGGAA ACTGCTAGAA TTTATGCTCA TTTCATGGAT CATATTAATG
    46921 ATCATTCCGC CTTTCAAGAA CAAATAACGA TGTCAAATTT GTGTGTTACT GGAGATCAGC
    46981 GCGCTGTGTC TAATAAAGGA CTATTAACTG TTAAAGAACT ATATGATAGT GGAGAGCCTT
    47041 TAACTTTATT TGATAATGTT TCAGAAATAA CAAGCACTCC TATGACATTA ATTGAAAAGG
    47101 ATGCTAATGT ATTTAAAGTA ACTTTAGAAA ATGGGCTAAC ACATACTGTA ACCGATTATC
    47161 ATAAAATATT AACCTTACGC GCCAGAGATA ATAAACAATT AATTGCGTGT AAAGATTTAA
    47221 AGATCGGGGA TAAAGTATGT GTTCAAACAA ACAAAGGTAT CTTTGGAACT AAAGATATGA
    47281 GAGATGAAGC ATTTTTATTA GGATTGTATC AGTCGGACGG AACCCAACAT AAAGACCGTA
    47341 TAGCTCTTGA TGTATGGGAA GCAGATTTTG ATTTACTCGA TGAAATTCAA GAATCGTTTA
    47401 ACCGAATACA TTATAAATAT AATTGCGATT TGATACCAGT AATAAATCAA TATGGATCAG
    47461 TTGGGGATAG AATCATAGCT CCAGCGAAAT TTTCCGATTG CATGGTTTCA AATAGTAAGG
    47521 TAAAGAAAAA AAGATTAATT TCAAGAACAT TGAAAAAGGC TTTAAATTTT TCCAAAGGAA
    47581 GCGTCCCCCA ATGGATTTGG GAATCTAATG AAGAAACCCA ATGGGAATAT TTGCGCGGGT
    47641 TGTTATATGC TGATGGAACG GCTCAGATCG GTAAATCCAA AGGAAATCCA GTATATATTT
    47701 CATATACGGA TATTAATAAA GAATTTTTAG AAGAACTTCA ATTATTATAT CTAAATTTAG
    47761 GAATTAAAGC AACAATTTAT AAAGCGACCG ATGGGGGATA TCATAAATTT CACGCGGATC
    47821 AAAAAGAGTA TTTGTGTAAA CCGGCGTGGA GGTTAGTAGT AGGAAATAAA CCAAGTGCAT
    47881 TATTACTAGA AAAATATACA TCATTTTTAT CTAGAAAGGG AGTAATTTTA GAAAACAAAA
    47941 AATATAGAAA TAATACTAAA AAGGCGTATA AAATAACATC CATAGAACCT GTCGGTAAAC
    48001 AAGATGTTTA TTGTGTTACC GTTAATTCGG AGGATCATTT ATGGATATGT AATGGGATTA
    48061 TTACATCTAA TTGCCAAGAA ATAACGCAAC CAACTAAGCC ATTACAACAT ATAGATGATG
    48121 ATGATGCGGA AATTGGAATT TGTATTTTAT CGGCCATTAA TGTATTAGAA ATCCAATCTG
    48181 ACGCAGAGTT AAGAAAAGTA TGTGATATTA TAGTCAGATT GTTGGATTCA CTAATAGATC
    48241 ATCAAACCTA TCCCGTTAAA GCGGCTGAGA ATTTTACTAA GCGTCGAAGA TCTTTAGGCG
    48301 TCGGTATAAC CAATCTAGCT GCATTATTAG CCAAAAATAA TTTAAAATAT GATGAATTGA
    48361 CCAGCGATGC GCCAAATTTT GTGGATGAGT TAATGGAGAA AATTCAGTAC AATTTATTAT
    48421 TAGCGTCGTG TAATTTGGCA AAAGAATTTG GGGCATGTGA AAAATATCAT CTTACTAATT
    48481 ATGCTAAGGG AATATTCCCA ATTGATACTT ATTGTAAAGC GGTAGATCGT GTTGTTTCTC
    48541 GCGAACCTTC TCAAAATTGG GAATATCTTC GGGAGAGAGT TGCGAAATAT GGTTTAAGGA
    48601 ATTCAACCCT AACCAGTATG ATGCCCTGTG AATCCTCCTC CGTAACGTCA AATTCGACAA
    48661 ATGGTATTGA ACCAATCAAA AAGTTTTTTA TCATTAAATC ATCCAAATCT GGAAAGCTTC
    48721 CATTCATTGT TCCATCTTAC CAGCATTGGA AAAATAAATA TACACTTCAA TTTGATATGA
    48781 AAACCAATAG GGGCTATAGT AATATAACTG CCGCAATTCA AAAATGGACG GATATGGCAA
    48841 TTTCATGTAT GCATTATTAT AATTACGAGC ATTTTGAAAA TAATAAAATG GAAGATACTC
    48901 ACCTTGTTAA TGAATTTATA TATCATTATA AAATGGGAAA TAAAACGTTA TATTACACCT
    48961 ATTCAAATGA TCTGGATAAA CAGAGCGTAA CGGATGTAGC TGTAGAGATT TTACCAACGG
    49021 AAACCGAAAC AGTAAGACCC GATATGGGCG GGTGTGAAAG CGGGGCATGT AGTTTATAAA
    49081 ATAATATTAA TCATGTTATT AGTTTCCGTA TGAAAGTGGA CCTATCCAAA ATTGATCGCG
    49141 AAAACTTCGT GGTTCGTCCC GGCCAAATTG CTGAAGAATC CTCGTTTTTG GTATTCTCCC
    49201 CACATATTGG GTCGAAGTGG TCGAAACATA CTTTAATCTT TCGATCTTCC ATTTGGACGG
    49261 AATTTGGAGA ATTAATTTCC GCATCATTTC CTAAGTTTTT TAATTGGGGT GAACAACCGG
    49321 ACTTAAGCCA TCGTCCCTTT TCAACAAAGG CCAATGGTGG AATTATGGTT ATGGAAAAAT
    49381 TAGACGGATC AACCCTAATT GTTTCCAAAT ATAAGGGACA ATTGATTACC CGTACTAGAG
    49441 GAACATTTGA TGCGTGTATT TTAGATAATG GACATGAAAT TGGTCTTTTG ATTGAAAAGT
    49501 TTCCGGCAGC ATTTGATTTG AAAGTCGATG CTAACGGAAC TTGCCCATAT TCTTTAATTT
    49561 TTGAATGGCA AACTCCAAAT AACGTGATCG TTATTAATCA CGCTGAACCA GTTATTTCCT
    49621 TGATTGGAAA AATTAACCAT TCTGATTACT CTCTTGAATC CCAAGATGAA TTGGACAAAC
    49681 TTGCTGTTAA ATTGGAAGTT CCTCGCCCAC AACGATTTTA TTACGATAAA ATTAAAGATA
    49741 TGTTGGAAGA CGTTAAAACG TGGGAAGGAA TGGAGGGCGT TTGTGTTTAC TCCAATTATG
    49801 GGCAGTCTAT TACAAAAATT AAATCAGACT GGTATTTGAC ACTTCATCGA ATGAAGTCGG
    49861 AATTGGGTTC ATTTGGTCGC GTTGTTGATG CGTTCTTTGC AATGAACATG CCAACTTATA
    49921 AGGATTTTTA TAATTCTATT GCAGAAACAA TTGACTTTGA AGTAGCAAAT CGGTGTATTC
    49981 CCCATATCAG CATTATTTGT GATGGTTGGA AAGAAGTAGA TTTAATTGTT AAGGGGATGA
    50041 AAAAGTTTGT GAAAACACAA CTTACGCCCC ATGAAAATAA ATCTTTTCGG GACAATAGAA
    50101 AGGTGCAAGC TCAATTAATT TTTGATGCTT ACGGAAAAAC CAATCGTTCG GGATATGTAT
    50161 TTAATATCTT GGACGGTAAG GAGTTTGAAG TTGATGACTA TAAGAAACTT TTATATCAGG
    50221 TTATCAAAGA ACCACAAGAA TAGAACAAAT TATTTAAAAA TTAAATACTT TACTTAAGCT
    50281 AGATGTGGGT TGTAAATAAA AAAAAGTTGA CATTAAATGG TATTCAGATT ATTATTCTAA
    50341 ATAAATGAGA AAATTAGCAA GCATTCAAAA AATTACTAAC ATTTTTCCAA TTCCTGATGC
    50401 CGATTCAATT GAATTGGCCC AAGTTTTGGG GTGGAAGTGT GTAGTTAAAA AGGACCAATT
    50461 TAAAGTTGGA GAGACAATTA TTTATGTTGA ATATGATTCC GTACTACCAG AACGAGAAGA
    50521 ATTTGAGTTT CTGAGAAATA AAAACTTTAG AATTAAAACT TTACGTCTTC GTGGTCAAAT
    50581 TAGTCAAGGG GTAGTGTTCC CCCTTGCTAT TCTAACTCCA TTGGAAGAAA ATTATAATAT
    50641 TGGAGACGAT GTAACCGATA TTTTAGGTAT TGTTAAATAT GAGCCACCCG TTAAAGGTAA
    50701 TGCGGCAGAA TTCAAAGGAC CGTTTCCTGA ATTTGTTTCT AAAACAGATG AGACTCGTAT
    50761 TCAAGCGGTT CCCGAACTTT TACTGGAAAC CCCCAAACCC GACTATAATG AATATTATAT
    50821 TACTGAAAAG TTGGACGGAA CTTCAGCAAC ATTTTTTTCA TGGTCGGGGG GATCGTTAGA
    50881 AAATGAGGCC GAATTTGGCG TGTGTTCTAG AAATTTAGAA TTGAAAGATA CTCCCAGAAG
    50941 CTCCCATTGG CATATTGCTC ATTCTTTAAA TTTAAAAGAA AAGTTGAAAT CATATTCCAA
    51001 TATTGCTATT CAGGGCGAAA TCGTTGGACC CGGTATTCAA AAAAATAAAT ATAAGCTCTC
    51061 CAAAGTTGAA TTTTATTGTT TCAATATTGT AGATCTTAGT ATGCGAGAAA GAGGCAATCT
    51121 CATCGAAATG ATCGATTTCT GCAATGAGTT GGGAATTAAA ATGGTTCCTC TGTTGGATGA
    51181 CTCGTTTCAA TTATATCCAG ATCACACGGT TGACAGTCTT GTGGAATTAA GCCGAGGGAC
    51241 TAGCCAATTA AATTCAAAAA CAGTTCGGGA AGGAATTGTG ATTAGGTCTG TGTTCCCATA
    51301 TAGATCTAAT TCTCTAGAAA GTTCATTTTC CTTTAAAGTT ATTAATCCCG ACTTTTTAAT
    51361 TAAAAACGGA GAATAATAAT TAGTTTAATA AATTTATAAA GGATATTAAA AATAAAAATT
    51421 TGACACCGAG CGAAGTGTGG TGTAAATTCG CGTTATGAAA TTAGAAATAG ATGAAGCTAG
    51481 ATGGACTAGC GATACTCACT TTCGACATAC GAATGTCGTA AAGTTTGACA ATTCTCCGCA
    51541 TTGGTCACAT GAAGCTAAAG CTCTTACCAA TAAACTTCCA CATCTTCCAA AGCATTCAGA
    51601 TGAATATAAT CAAGTTTTAC GACAAGAACG CGATCAACTG GTTAAAGATA GTATTCGACA
    51661 AGACGAAGCT ATTATTGAAA ATTGGAATAA AGTGGTTCAA CCGGATCAAT TAGTTTTCCA
    51721 TTTGGGTGAT TTTACTTTTA GTAATGACCC AAAAACCATT CATTCGATTT TGGATAGATT
    51781 GAATGGCCGT ATTATTTTAA TTAACGGAAA TCACGAAAAA CCAGTCCACA ATAATCACGA
    51841 TATTAAAAAA AGGTTTTATC GAATTTATGA TTATTTAGAA GTATTCGTAA AAGATCAACG
    51901 AATCTGTCTG TTTCACTATC CTATTTATGA ATGGAATCAA TGTCATCGGG GCGCATGGAT
    51961 GCTTCACGGA CATACCCACG TTAAAGACAC GTATGACAAA CAATTTAAAA TTTGTAATGT
    52021 TGGAACCATG AATTGGAATT ATTTTCCGGT TTCATATCAG CAGCTTCAAA TTTTTATGGC
    52081 TTCAAAAAAT AATAAATTTC ACCATTAATG AAAAAAGCAA TTTTAGTTGA TATTGACGGG
    52141 ACTATTGCCC GTAACTATTG AATATTTCCT TGAAGATAAC GAAAGTGTAA TCGAATTATT
    52201 TAAAAATGAG GAACCGCTTC CGATTTTACA GGTACATGCT TAAAATTAGT TGACATGGAG
    52261 AGATTTTAGT ACATAATCAT GTTATGAAAT TATACGCATT CTGGAAATAT GATACGTTTC
    52321 CGTATTTATT GGGGGCAGAA GTAGGTACGA GAAACGGAAT GAGAGTAAGT CCTTTAGGAT
    52381 ATGGGGGATA TACCTTTACC GCTAAGTTTT TTTTACCGGA CGAACTTGGG GAATCTCTTG
    52441 TTAATGAACT TAAAGAAATT TCCGCGAAAA GAGAACAACA AATAGAGTCT ATTAATTCCA
    52501 AATATAAAGA GGAATTATCA TCGCTTTTAT ATAAATTTGG ACGATGATAA AATATGAATT
    52561 TAAGCGAATC ACAACAAGCT GAACTGACTA TTTATTTTCA AAAAACTCCC ATTCAAAGTA
    52621 ATTATATTTG CTTGAGTGTG GGGGGGGGGG GGGTTCCCCC AGTCCGTTTC GGCGGGCCGG
    52681 GTTTTTTTGT GCGCGCGTAA CTCGTTGATC CTGACGGGTC GGGAAACAAT CGAAAAAATA
    52741 ATGCATTTTT TCCTTGCGTA ACCCAGCTAT GGGTTTAGTG TTGAAATGTT GAGAGGATGA
    52801 GCCGCTCGAC AAACCACAAA AAAAATGGAT ACCTACAAAA TCACTGAAAT CATCGAAGCA
    52861 AAAACCACTG CGGGAGAAAG CGCATACCTC TGGCTGCAAG CCGACGCTGG CGACTGCATC
    52921 CTCTGGACGT CCGAAGAGGT CAGCGAGAAC GACAACGGCA GCAAGGCCGT TGGGCGGTGG
    52981 ACCCTGACAG CAGAGGAGTC CGACGAACTG ATCGAAACCG GAGAAGTGGA TGAAATCAAC
    53041 TGAGTTGGAA TCCGGTATGA GTTCCCAGAA ATTAAAACTT GACATTTGAT TGTCTTCGAG
    53101 TAATTTCCTA TATGTACAGC GCGGTTGTAT TAACTTATGA GAGTCGAGAA ATCTGTTTAG
    53161 ATTTAGCGGC TAAACATATT CCCGATCATG TAGAAATGGA TGAAGTAATC GCCCACCATA
    53221 TGACAATCAA CATGGGAGAG CTTCTAGCCC AACATAAAAA ATTTTTAAAC GAAATTGTTG
    53281 AAATAGTTGT TGACGGATTC GCATTTGATG ATAGAGTAGT CGCATTAAGG GTTAACAGGA
    53341 GCGTAGGGGG CGGAACACTT TCGTCAAATA AAATACCTCA CATAACAATT GCGGTAAATC
    53401 GTCAAAAGGG TGGAAAGCCC GTAATGTCAA ATAATTTAAA AAATTGGACA ACAATTGATC
    53461 CTGTTACACT CACAGGAACT ATTCAAGAAA TAGATCGATG AATCAAAAAA CACTTATTAT
    53521 TTGTAGAGGA ATTCCGGGAA GCGGAAAATC GTTTGAAGCT CGACATTTAG CGGGTCCGAA
    53581 CGGTATTATT TTGTCTACCG ACGATTATTG GATGATCGAT GGTAAATATA ATTTTAACCC
    53641 GGCTAAAATT AAAGAAGCCC ATGAGTGGAA TAAAGTTAGG GCTAGAGAAA GCATGGCTAT
    53701 TGGCCTTGGT CCTATTTTTA TTGATAATAC GAATACGGTA AAAAAAGAAT GGTATCCATA
    53761 TTATCAAATT GCTCAAAACA ATAAATATAT TGTTAAATTT TTGTATCCTT CTTCCAACTG
    53821 GTGGAATGAA ATCGCCCCTC GCATTAAAGA TAAAAGTTTT ACGGATTCAG ATGTTCAGGT
    53881 ATTCTTTGAC AGAAATACAC ACAATGTTCC CTTTGAGGTT ATTAAAAATA TGATGACTCG
    53941 ATTTGATTTT AATACCATTT AATAACCAGC TTATTAAAAA TGATAGTATA AAACTGAACA
    54001 AACTTAAAAC AATGATTAAA AAAGAAAAAA CTAATAACTA TATTGGTTAC TATTCTACCG
    54061 AACACTCCAT TGATAATGGG GCTGCTTTTT ATAGGAATAC TAGATCTGGC TATCCAGAAT
    54121 TGGTGTCATT TATTCAACGA GAAGATGTAG CCGATCCAAT CCCCCCCGGA CTTAAAAAAC
    54181 TCGGACCAGT TGGAGATTAT CTTAAATCTT ATAAATCTTT TTTTTCGCGG CCTAACGATC
    54241 CTAGAAATAC TTAAAAAAGT TTAACTATTT CAAATTTGCA TAAAAATAAA AAAAGAAATG
    54301 CTAGAAAAGC TGAAAAAATT GCCATTCTCG GAAAACGTAA GGCAAAATTT TATTCAACTT
    54361 TTGAGATCGA TGAGGAATAT TATGGAGACT GGGAGTTTTT AGGACCACAT TTAAATTTAA
    54421 ATGAAATAAT TCAAAAATCA AAGTTGACTT TTGATTAAAT TGCTCTACTA TGTCAATATG
    54481 AAAACACAAT CTATCAAAGA AGAATCTTCC TTCACCCCTC GGGGACTCAC TTCAAATTGG
    54541 AACTTTTTGG GACACTATAC TCCCGGAAAG AAAAGACAGG GCGGCGAATT TGTTTCGAGA
    54601 CTTGAGAGTG CAACTAATCG TAGAATTAAA CGAGATCTTG CCGTTTCTTC AAGTAAATCT
    54661 CGAAAAACGG TAAATGTCCC GGAAGTTAAA ATTGAAAAAC ACGAAGATGG ATCGATCAGT
    54721 TGGGTTGGTC CTCGAAAAAA TGGTAAATTC GGTAAAAAAT ATCAAATGTC TGCATCTCTC
    54781 GCAGCTAAAA TGGGGATTAT TTAAAAAATG AAAAACTTTT TTAAAAAATA TCCAGCTATT
    54841 TCTGAATGGG TTCAAATGTT ATTAATTCCA AAAAAATATG AATGGATTGA CCGTTTTTGG
    54901 AATTTAAATA TTTTTCAACA AAACATTGTA ATTATTTTTA ATTTTTTAAT TTTTCTAGTA
    54961 ACAGTTATTT TATCATTAGT AATTATAGCA ATTATTTGGT TAAAATTTTT CTATATTGTC
    55021 GTAATAGTTT TGGGTATAAT GTGTCCGCTC TATATGATTT ATATGACATG GGCCGATAGT
    55081 TAATTTTGTT TAATTCTTCT AGTCGCAAAT TTTTACCACC GTAAAACAGT AAATTAGATT
    55141 CTTCTACGGT GTAGTTTTGA CGCCCTTCAT TAATTTAAAA TAAAATAATT TTATGAGATA
    55201 TTTTCTATTA TTATGTATTG CATTTGTAAT TGGATGTGCG ACTTCTCACT GTCAAAAGGA
    55261 CTCTTCCAAT TTTCCTAAAT TATATGAAGT TAATTATGAG AAAAATCTAG CAATTCATAA
    55321 AAATGAACTA TTTTTTAATT CTTAAAATAA TTAAATTGAC AAGTTAATAT TTCAATGCAA
    55381 TAATACATTC TTTCCATGAA CATTTTTCTT TTATCCGAGA CTAATTGCCC TATTGAATCC
    55441 GCTGAAATGT CATGCGATGT TCACAGTCGA AAAATGTGCA TTGAACAAAC TCAGCTTTTA
    55501 GCTAATCTAT TTTCTCCAGA CCTACTAGCA ACAAAAGATT GTCCTCGGAC TCAAAGTGGA
    55561 GAGGTTAGAA AGCACTCCCA TATCAATCAT CCTTGTGATA TTTGGACTAA GAAATCCTCT
    55621 AAAAATGTAG ATTGGCTTAT AACTCATGCT CGCGCATTGT TTAAAGAATA TACCTTTAGA
    55681 TATAAAAAAA GACATTTTAC GGAAGATTTT TTAGACTGGA TAGAAAATAA TAAAAAAGAA
    55741 ATTAAAGTTC CTCATGGAGA AACCACAAGT TTTCCCATAG CAATTGCTGC TGATAAAAAT
    55801 TGCCGCAAAA CTCCGGGATT TAATGATATG CCTCGTTTCG AGCAATATCG ACTTTATTAT
    55861 ATCCATGACA AACCATTCTC TAAATGGGAA AAGGGTAGAA ATGTGCCAAA CTGGTTTAAA
    55921 AGGATAAACT AATATAATTT ATCTACAACT AATAATAATT TTTGACTAAT CTAAAAAACA
    55981 TGTTACAATA GATTATGAAT CAACCATGGC ATATTAGTTT TCAAACGGCA TTTGAGTATG
    56041 CCAAAACCGC CCACTCAGGA CAAGTGAGGA AATTTGGAGA AGATACTGGA AAACCCTACT
    56101 TTATTCATCC AGAGCGAGTT GCGACAGCAG CTAAAGAATT GGCTAATAGG TTTTTTAGTC
    56161 ATTTAAAATT AGCATATATG ACGGCATCTG TTGCTATTGT TCATGATGTG CCCGAAGATT
    56221 GCAAATTTGA AGTAGGAACT AATCCTGTAG AAAAGGTTTC TTCAGATTTA AAATTTGCTA
    56281 AATGGCAAAC TATCGCACTT CAACTACTTA CAAAGCAACC GGCAGAATCT TACGATGATT
    56341 TTATTTTTCG AATTTTGGAT GCGGTTAAAA ATTATAAAGG AGTTGATGAG CGGGTTGGAT
    56401 CTATGGCCGC ACTTATCATT AAGATTTGCG ATATTAGGGA TAATTTGGTA GGAACAACTG
    56461 TCAATAATAA GATTAAATAT AAATTATCAC TTAGATTGTT GGAAGACTCG TTTAATACAA
    56521 ATTTTAATAA AATGTCATAT TTTGATGATA AGTAAAATTA TATGCGCTCT TAGCTCAATG
    56581 GATAGAGCAA CGGACTTCTA ATCCGTAGGT TGTTGGTTCG ACTCCAACAG AGCGTGCCAC
    56641 GTATGAACCA ATTAAAATTA ACAATAGACC AGTTAAGAAC TGCTTTAATC GGAATACTCG
    56701 GAACCGATGA TAGCGACATA CTCCAAGATA TGGCTAATTA TATTGAGAAT TGTAATAATT
    56761 TACAATCAAA TATTGAACAA ACATCGATAA TTAACGCTAT GCTCGCTCTT TTAGACGATA
    56821 ATTTAAATTT TAATAGCAAA AATTACAACG GTCCTCACTA TTCTCCTCAC CCAGAACTAA
    56881 TTAAATGAAT GAAGAGTCCA TAATAAAACT TTTAGATTCA GAGGAAACGC TAGTATCCGT
    56941 AGCATTTATT GTTGGACAGG CGGTTTTCTT TTTAGTTTCA AGAAAGAATT CTAATGCTCC
    57001 TTTTTTAATT AGAGGTTATG ACTCTAAACG AAATACCATA TATCCTGACT TTATACCATG
    57061 CTCATCTATT AATGCGGCAA GAAGCGCATT TAATACCATT CACAACCATC TACAATTTAA
    57121 CTTTAGATAA AATATTATGA ATTTTTTAAT TGGATTTTTA ACTGTCGGAT TAATTCTTTT
    57181 CATGGTCCCT TGGACCGGAT ACCTATTAAT AAATTTAATG GAAATCTTGG AAGAAGTTGA
    57241 TTACAGTAAA CCTATTTTTG GTAATTTAAA GTTTATTTTA AATTATCTTA AAACCAAACT
    57301 ATCCTTAAAT TCTTTTTCTC AAAATTTTGA AGACTCTGTT TTTGTCGGTG TAATATTTTA
    57361 CTTAATTTTA TTTTCACTAA TTTCATTAAC AGGAATAATT GGATCTGTAA TATTAAATAT
    57421 TATTTAAATT TATGAACACC TATTTTAATT TAATTAAATA TTCTGCAATT TTTTCAAATT
    57481 CATTTTTTAT GGATTTTGCT GTTGTAATTT TAAATATTAT CTAATGATAA TTTCAGCAGA
    57541 AACAAAATTT GAAAAATTGT TGAGTATTAT TTTAACGTCA GATGGACAGG GAGCTAAAAT
    57601 AAAAGAAATT GCATTGTGCG AAATCTTGAG TAGATTCTTG AACGACAACC TTAAAAATCA
    57661 AAATAATGGA TCTCACACAA CAATTCAAGA CATCTAACGA ATTTGTGCAA CGAGCCGAAG
    57721 AACTAGCCCG CGAGGTTTTG GGTCGAGAAT ACAAACGCTA TTTGTCAAAG GGAAATCTCG
    57781 TCAAAGAGTG TGAAACGGCT TTTAAGAATT GTTGGGTTAA AGCCCATCAA GAGTTGTGGG
    57841 GCGATGAATT TTTAAAAAGG TGGGTTAAAA ACTATGTCAT GTATTATATG GCAGTGGTCT
    57901 ACGAAGCAGT TTATACTGCC ACCAAAGACA ACCAATTATC TAGTGTTTTT TCAAATGCTT
    57961 ATGTAGGGGC TATAGTGCGG GAATTTGGAT TTAAACTCCA ATTTTAACAT AAAAAAGTTA
    58021 TTAAGCTTTT CAAATAAAAA GAAGCGATAT TACCTAAATC CAATAACTTT TTTTAATTTT
    58081 TCTGTAATTA TCTAAATGTA TTTATATAGG CCCGTCTATA GCTGATTCAT TAATTAATTT
    58141 TTTTTTTATT TTTTTAAACT CTTATAACTT AAGATTTTAA CTAATTTTGA TTGTTAATGT
    58201 AAAATTACAA AAATTTTAAA TAACTAATTG AATTTTATAA CTTTTTTAAA AAATATTGAA
    58261 GTTAAACCTA ATTTGAATTT ATTAATTTTA AATAAAAAAT AAGTTATTAA TTAAACGGGG
    58321 TAAAAAATGG GGACAAAATG GGGACAAAAT GGGGACAAAA TGGGGACATA TAGTAAAATT
    58381 TTCTCTTCTT CTTTTTTTCT TCTTGACTTT TCTTCTTTTC TTCGTATATT CTCCTTAGTT
    58441 AATGCTGGTG TGGCGAAACG GTAAACGCAG TTGACTTAAA CCCAACCGTC TTAGACTTGC
    58501 AGGTTCGAAT CCTGTCACCA GTACCAAATT TTTAATAATC TATGAAAATT CAACCATTTA
    58561 TGGGTGTGTA GTCCAACTGG TTAGAGGCAA CAGACTTAAA ATCTGTCCAG TGTGGGTTCG
    58621 AATCCCACCA CACCTACCAA TTTAAATTAA TTTTGTTCCG TTCGTCTAGT GGCAGGACTT
    58681 CTCTCAATGA GAAAACAGCA AGTTCGATTC TTCTACGGAA CTCCATCATT TCAAAAATAA
    58741 AATTGAAAAT ATCTCTTGAC CTTTTCAAAA CCTAGACTAC TGTATAAACA TGGCAACTGA
    58801 ACTATTCACC AAAGAAGAAT TTGAAACTCG CGCCCTGCCC GTCCACAAAC AAACTCAAGA
    58861 GCGTTTGTGG AAAGAATTGG GATTGATTCA AGGAGAATAC GCCTATTCGA TTGCAATCGA
    58921 TCCTCATACA AATATTCACC TTCGTTCATC CATCGATTCT TCTGGTATAT GTGCAACGAC
    58981 CGGAGAAAAT TCGATTCGGG CGTGGTTGAC CGATTCGGAA GGAAATAATT TGGGTTCTAA
    59041 AGTCTCAAAG TGGACTACTC GGCAACCCGG CTGGGATGTT CGAACCAAAG ACGTACTTCG
    59101 AACCCTGTGG GGGTGGCGTA AAAAGGCTGG AGATTGTCCC ATGTGCGGCA ATCCCAAAAA
    59161 GATTTTTAAA GTTAAAAAAG ATGGCCCAAA TAAGGGCAGA GTGTTCGCTA AGTGCGATGA
    59221 ACATGAAGGA TTTACTTGGT TGTAATTTAT ATATGAATCC AAAAATTATT TATAAAGGTA
    59281 TTGAAGCAGT AATCTTAACT CGACTTTGTG GTATGATTGA AATTCTAATG CCCAATAATA
    59341 TTAGACTGTG GGTAAAAGAA TCAACTACTG ACTTAAAAGT TAAATAATCA AATTGAATGA
    59401 AAATTTTAAA TACTTTTGTG ATTAGTTTTA TTTGCTTCGG GCTTACATCT TGCACTCCCG
    59461 ATTCAGCAGT AGTTCCTAAT AGTGGAAGGA GTATTATAAT GGATGAAACC GGTAGTTTTA
    59521 TGGGACTCAA GGTAATTATT TTGGATGGAA ATGAATATTA TGCTACTAAA TCAGCAGAGG
    59581 GTTATTGGAA TTTATGCCCA AAACTTTCCA CCAAAACTGA GTTGAATAAT AACTAAATTT
    59641 AATTGACATT TTTTCAATAC CGTTCTATTG TATAGAACAC TGAATTCAAA CTATTAGTAA
    59701 AGAGTGACAG GGTATGGTCA ACCTTTAATT AAAAGTTTTA AGACATAAGG AGTTGATGTT
    59761 AGATTACGGT ATTAATCTCA AATACATTAA CAATATAGTT TTACATTTAA TTAGAAAATT
    59821 ATGCGGGGAC TGAAGCGACT CCTTCAACCA TAGCAAAAAA GTTAATCATA AAATCCTCAT
    59881 GGATAAAATC GAAGTTAAAC AAAAGAATTC GCAGATTTTT AGTTGACAAC GGATTAAATC
    59941 TAATTTAATG TAATTCCTCA TAATTCGTTT AGAATCAATT TTAATCCCCG CTAAACGATA
    60001 TTCTCAAAAC CGCAATTGAT ATATTTAATT AAAGGGGATG CGGAATTTTT TAATAGTATT
    60061 AAAGTATGTT GTATTTAAAT AAACATGAAA ACAGTTAAAG AGTGGCTTTT GTGGGCAGAT
    60121 GCTCAAGGAT ATGAATGGGC GCATAAAGCC ATGCATAATC ATATTGTTAG TCCAATGTCT
    60181 GAGTACAATG AAATAGGTTT TTCTCGTTTA GACTTGGCAT TGGAACATGC TTTTCTTTGG
    60241 ACAAAAAGCC CTGAAGGTAG AAATTATTGG CTCCAAATTT TTGAAGATTT AAAACCAAAA
    60301 CCTTCTTAAA TTTTCACCAT AATTACAAAT TTTGTTCCGT TCGTCTAGTG GCAGGACTTC
    60361 TCTCAATGAG AAAACAGCAA GTTCGATTCT TCTACGGAAC TCCATTTAAA ATCAATCTCA
    60421 CAACTTATGA TTAAAAATAA TAATATAGTC TATCATAGAG AAACTAATCC TTGCAGTTCA
    60481 TCCCTAAATC CAGCAGGATG TCTGTTGATA ACACTTGCCA CACAACTAAT TGTGGGCATA
    60541 TCTATTTTAA TTTTTCCCGT AACTCTCTTG TTTTTTGGAC TTTCAACTCC ATGGGGAAAA
    60601 ATTAATGTTG ACATTTTTCC TCCCCGAATT TGGGACATGA ATGCGGTGGA ATCGGTTCAA
    60661 TAAAATTAAT TGACAAATTA AAGCCAAGTG CGGCCCCTTC GAAAAAGATT TTTCTTTTTT
    60721 CTGTTGCAAC TTCGTGAAGT TGAACTAGAA TAGAAACATG CAATTCGAAA CTCTTAAATC
    60781 TCAGTCAATG CAGTTTGGAG AAACCAAAGA TTGTACCGTT AAAGCGGTTG CTCTTGCGCT
    60841 CAGAACATCC TATGCTGATG CATGGAACAA ATGCAAGGCA GCGGGAAGAA AGGTTCGAAA
    60901 TGGAATGCGC CCATCACAAT ATCATCCAAT TTTAATTAAT CATGGACTTT CTCTGACTCT
    60961 AATTCATCAT CCGGCGCGAA GCGTGAAAGC ACTGGAATCG TATGGATTGC GCGGACGTTT
    61021 TCTGGTGGAA ACTTCGCGCC ACGTTCTTTA TTTTGAAGAT GGAAAGGCTC AAGATTGGAC
    61081 CAGCGAGAAA CAAAATCGCA TTGAAACTCT CTATAAAATT GAGGGAGAGG CAATCGGAGT
    61141 TGATCCGCAG TGTGACCGGC TCAATCTGAA TTATATTGAA TCCAATATTC TGGCAGCACC
    61201 TAAAAGGACT CGTAAAACAA GCACTTGTTG GAAAATGGTC AGACTTGACA CCAATCAAAC
    61261 CCTTTGCACC TACAGGCGCA AACCCACCAA ACAAATCTCC AGCATTGCCA ACGGTGGATA
    61321 TCTTCCTTCT CTGGGAAGAC ACGTTAAAAT CGCCATCGTT CCGGCGTAAT TTTAAAAATT
    61381 AATTTGTGTG TTGACTTTTT GAAAAATTGA ACGAAAGTAA AAATATGCAA ATAACAAGCA
    61441 TCTCTCGCCT AGCCGATCAT TTCGAATGCA GAACCCTTGA GGAACTCGGG CGTCATTTTT
    61501 ACGACACTAC CGAGTGCGGA GTAGCAACCG AATATCTGAC AATAAACGAT TCTATTTTTT
    61561 CTCACGATGA CCACTATGGA GTAAAAAGGG ATTTGCCGAA TATTTGGGCG GGCCATTATG
    61621 TGGTTGGAAT TAGATTTCAT TCTATTGTTG AAGGTTCCGA TGCGGAATTT TCCGCCGATC
    61681 CAGTTTATTT TCCCTGCAAT TATTCTGAAA TAAAAGATGC CTTGCAGTAT TTGGAGGAAG
    61741 TAACGGAAAT TGTTTGACAA GAGTCAATAA TAGCATATAT ACTCTCTCTA GTCAGTCACC
    61801 TCAAACACTC CAATCAATCT ATTAATATAT TATGGATGAA CACGAAATTT TAAGACTATC
    61861 TCTAATTAAA ATTAACACGC CTCCTCATGC AAATCGAGAA AGAGTGTTAG AAGTAAAAAC
    61921 ACTGAATGCT GACGAAAACG AAATTTTAAT TACTCGCGTT CCTGAGCAAG ACTTACTTTC
    61981 CGCCCTTCAA GCCTTTCTAA ACCGAATCGA TTAATATAAT ATGAAACTAT ATCAAGCTCA
    62041 CCTAATTAGT CATCCCAAAC ACTCCAATCA ATCTATGCCA CTTAGATGGG ATGGAGAGAA
    62101 ATTTCGAGAA GGATTTAAAT TTGATGCGGA GGATTTTAAT ACTCCATACG AGGCTCAAGC
    62161 CATCTTAAGA GAACACGGTA AAAATGATAT TAATCTTATT CCAGTAGTGT TCACCATTGA
    62221 AATTAATTCA ATGTCTTATT CTGATATGTA TGATAATATG GAGGAATGGA CCATTGGTGA
    62281 TAACATTTCT TTCATTGTTC AAAATAAAAC ATGGGAAGGA AAGATCGTTG AAATTTATCC
    62341 TGATACTGGA CTTTTGGAAG TAAACGGATC ATTTGGAAAA GACTGGGTTT ATACCACCAA
    62401 TGCTAAATTG CTTTAATTAA AATGCGTAGA ACAGCTACAG AGTGGTTTTT ATGGGCAGAT
    62461 GTCCGTGATT ATGACTGGGC GCATAATGCA TTAAACTGGT CTATTTTAAG CGATAGAAAG
    62521 AGAACACAAA ACAAATATAA ATCACTTAGT GCCGCACTAT GGAGTTGTTT TGTATGGCAA
    62581 GAAACTATTG AAGGTTTTGC TTATTGGAAT AATATTTATA ATACTCTTTA AATTATTTAA
    62641 ATAACGTATT CGAATTTAAT ATTAAACATG AAAACAGTTA AAGAGTGGTT TCTGTGGGCA
    62701 GATGCTCAAG GATACGAATG GGCACATAAA GCTCATTATA ATTTAATTGT GAATCCTCTG
    62761 TATAAAAATA GTGCAAATAA AATTGTAGAC TCTCTAGTTT ATGCTCTGGA CAATGCCTTC
    62821 TTATGGTCTG AGAGTATGGA GGGTCAAAAA TATTGGATTA TGATTGATCG TGAACTAAAA
    62881 AGAAGTTATA CTGGATTATG ATTTAAATTT TATGAGCGAA CGCGAAACCA TATCAGACAC
    62941 GATTGTAGAG TTTTTGGAAG GAGAAAAGTA TTTTAATGCT CCTTATGGAA TTCTACCCGG
    63001 CTTACAAAAA GCGGGTAAAG GTAAAGTTAG AACCATTGCA TTTGGAGTCA GTCGTTATTT
    63061 GGATGCAACT ATTTATATTT GGTCCTCTCA TAAAATCTCT GTGAAGGGAC AGGGAGGACT
    63121 AGCATACAAG TTTGATGGAG AATATTCCTC CCCATCTCAA CTTATAGATA AATTCAAAGA
    63181 GGAAATTTTA TAATACAATA AGCGAATGAA AACTCGATAG TGAAAATTTA TACTAATATA
    63241 TGAAAATGAA AACAATTAAA GAATGGTTTC TGTGGGCAGA TGCTCAAGGA TACGAATGGG
    63301 CACATAAAGC CATGCATAAT CATATTGTTT ATCCTCTGTA TCGAGATAGT TTCAATAGAA
    63361 GACCACCAAC GTTATACACT GCTTTAGCAT TGGCATTTAA TTGGCGAAGT TCTCCCGAAA
    63421 AAGAATCACA TTGGGAACGT ATACATAATG ATTTGGTAAA AAATAGTATT TAATGTTAAT
    63481 TAATATATAC TTCCTAACAC AGGAAAAGTT TATTAATATG TTAAGATATT AAGATATTAT
    63541 ATTAATTAAT ATATACTTCC TAACACAGGA AAAGTTTATT AATATGTTAA GATATTAAGA
    63601 TATTAAGATA TTATATTAAT TAATATATAC TTCCTAACAC AGGAAAAGTT TATTAATATG
    63661 TTAAGATATT ATAAACTTAG ACCCCCAAAA AAATATTATT AATATCCCCA ATTTTCCTCC
    63721 CATGTTAAGA ATTTTTACTC TTAACCTAAT CCACGGGAAA ATTAATTATT TTTATCTATT
    63781 TTTCAAAAAA GACTTGACAA GGTTCCCCCA CCGCAATAAA TTTCTTAAAA GGTCTTAATA
    63841 ATCTTCCCCA AAAGGGGAAA TCTGATTAAT TTTTAATAGT ATTCCCGATA TTGGAGGATT
    63901 TAAATTAATT TAAAGATTTT TAAGTTTTTA GTTGCATTTA AATCATTCTG ACCTACACTC
    63961 TCTTATGGCA AACGAAGCAA GCCAATTTTC TTTGAAAAAC ATTTAAAATT AGATATGAGA
    64021 AAAGAAATTT TTATAATCCA AGCACAATTG TTTGCCAACG AAAAATGGTA TGACTTGACA
    64081 ACGTTTGGAG ACACTTTGGA AGAGGCCCGA GAAGAACTTC AAGAAGTAAA AAAAACTAAT
    64141 TATTATCCTC TTCGAATAAT CAAAAGAGTA ACTACCGTCG AGAATTTTGT AATGGAATAA
    64201 TATCATATGA AAGCGAGGTT AAGGATTTTT ATAATCAATA CTATCGGGAT GATATGGAAC
    64261 CGGAAGAGGA TGAGGACGAA GACGAAGAGG AATAACATTT TAACTTATAA AGGAAACCCC
    64321 GAACTTAATA TAATATTATG AACAGTCGCG CCCCTCCGAA CAATCCATAA TTTAAGATCT
    64381 GTTTTCAATA ATAAAATAAA CCCTCATCTA GCTTAGGTTA GATGGGGGTT TTATTTTAAA
    64441 TAGGTGTTCA AATGTTAAGT AAACTATTCA ATTTAAAATA ATTTAAAGTC TTAATATTAT
    64501 TTGTTGATTT TTCTTTGATC TGACCTATGC TCTATATATG AAACAAAAGA CTCTTAGACC
    64561 CCGATACACC TCCCGAGGAT ACATTTCCCA TTACGAATGG GATTATTAAT TTTAATTACT
    64621 TGGAAGTGGG AGGGGGATTC TGATATTATA TTAATAGTAA CTTTATCTTC CTCCCCTATT
    64681 TTAATATATG GAAATCTTTC TAGTTAGCTT ATTTAAAATG GGAGTGATAC TCTCTATCAT
    64741 TATAATTTTA CTTGCAATTA TCGGGTTATT CATTGAGGAT AACTGGGACA ACTTTCTTTA
    64801 ATAAAAAAAA TTGACATTTA TTGGATTGCC CTTATATTGA CCTAACAATA AAACGGAGCA
    64861 AGGCGAACTC CAACCGAGAG CATGGGAAAG AAATCATCCG AACAGAATGT AAAAATTCGA
    64921 GGGTGGGGGA CCATACCCTG TACAGGGGGA TTTTTTAGAA AAATGTACAG CCTCCGGTCC
    64981 CCTACCCTTC GGGGTTTATC CCTAGTTAGC CCTGATTTAC GGTCGAGGCT CACCGTGCTT
    65041 TGAATATTTG ACAATATCGG CCCATTCGGC CAATTGTCAA CGAGAAAAGA AAAAAGAAAA
    65101 TTATTTGTTT TTTCTGTTGA CTCCTTTTAA ATCACAATTA AAATACCGTA TGAACATTAC
    65161 CGAACTACAA GACGAGATCA CCCGCCTGAC CGAGATTCTT TCCGTTGCGG AGGCATCGGA
    65221 GAAGCGCGGC ATCCAGCTTC AGCTTGATGA GGCTAAAGCC GATCTGAAGA GCCTTATGGA
    65281 AGACGACGAA GACGAAACCG AAATTGATCT GTTTCTTTCG GACGAAGAAG AAGACGAAGA
    65341 AGACGAAGAC GATTTCGAAG ATGATGATGA AGATTATATC CCGCTTAGTT TTCGTGGAGA
    65401 TGACTTCGAC GAAGAAAATC TCTGGGACTA ATCGAAAAAA AGTTTAAAGT TTTTCTTGCA
    65461 ATTCATTCAA ACTAATTTAC AATCATTTAT GCAAACCAAA CCTAAATCAA CATCCACTCC
    65521 CGCTTGGCTT ATTCAAGACG GGGCAGCAGC ACTTAAAGCC CTCAAAAAGG AGCGCAAGGG
    65581 GACTCGCCAC AAGAGCGAAA CCTTGCGCCG ATTTGATCGA CTCGAACCCG GCCAAGGGTT
    65641 TCGTACTGTC AAAAATAAAA TCCCAACTAT TCGCACCATG GCGGTACAGA TGGGCCGATC
    65701 TCTGACAATT CGAAGCACCG GAAAGGGGGG AACGTATCTC GTTGTTCGAA ATTCCTGAAG
    65761 AAAAAAAAGT TTAAAGTTTT TCTTGCGCTT TTTAAATTTG AGATTAAAGT TAAAGAAGTA
    65821 AGGGAGAAGC GGTCGCCACG ATAAAAGAAA AAAGAGCCGC CCACTGTTAA GTTAAGCACT
    65881 ACACTACTAT GGAAAACACC ACTGAATCCA CCGTCATCGA AACCCTCGCC ACTGTCACCC
    65941 CCCAAACCGC TGCCCCGGCT GCTGTCAAGG TCCGCAAGAC CCGTTCCGAC AAGATCGAGC
    66001 GTCCGGTCAA GCTCGCCCTG CCCCTCTACA AGAACACCCT CAAGATGAGG GAGGCTACGA
    66061 GCAAGACGCC CGCCGCGATC AAGGGAGAGG GAACCATTAA GGATCTCGCG GAACTGCTCG
    66121 GTTGGGATGT CCCCCCGGCT CATGGCCTCA CGAAGGGCTT GGCTCTTCTG GGAATGGCTA
    66181 CGGTTGTCGC CGATAAGAGC GCCCCTAAGC CGATGAAGGG CAGAACTTCG AAGGTTTACG
    66241 CCTTCAACGC GGAACTGGTC GCCAAGTCCG CCTCGACCCC GAAAGCGGTT AAGAAACCCG
    66301 CCAAAGCCTA ACCCTAGCGG TTAGCCCCGG AACCCCTCAC TTCGAAAGGA GTGAGGGGGT
    66361 TCCTCTTTTC TAAATAAAAT GTTTGACATT GCCCCAATCG CCCTTATATT GACCTAACAA
    66421 TAAAACGGAG CAAGGCGAAC TCCAACCGAG AGCGGGAAAT AAATCATCCG AACTAGCGAT
    66481 TAGCCGCAAA GGGTAGGGGA CCACACCCTA CCCATATATA TAAGTCTCAT ATCGGATTAT
    66541 GGAGACTATA GAGTTTATGG AAAGAATATG ATGAAAAGAA ATAAAAAAGA CTTGAACCAT
    66601 TTCTAATCGG GCTTAATATG TCCCATGCTT CACTCCACCG CTGATCCAAT CCCCACCTCG
    66661 CCCAAGGGCG AGGAAACCGT TAAAGTTAAA TTCACGGGCA AAGGTTGTGT CCAGATAATG
    66721 GAACTGCCTT TGACCGAGGC GAAAGAATAT CTCTCCAAGT CGGGAGAATT CGGAATTACT
    66781 GTTGTCATTC TGTAAAAAAT CACTTGCGAA TCAAAAAAAC TAAACTACTA TCTATTATGC
    66841 TTCACTCCAT CACTACTCCC CACCCCGTGC TGCTCTCCGA AGAGCAACGC GCCGCCTATA
    66901 ACGCCGCAAT GTCCGGTAAA TCCGTCTCCG TTGACGCTTG CGCCGGAAGC GGAAAGACCC
    66961 ACACGGCTCA TGCCGTCACG ATCAATTATA ACGGGAATGT TGAACACGTT CCATTTTCTC
    67021 GGACTCTCTC GGATGACGGG ATCAAAAAGT ATGCGGCATA TGCCCATACC AACGTGCTTA
    67081 ACTTCCATCG CCGGGGGCTT AAACTCTCCG GTAATGTTGA CGTTGATGTT AAGAAAGTCG
    67141 AACGGCTTGC CGAAACCGTC AACGAAAAAC ACGCCGCGTC CATCGCGGAA CTGGTGGAGA
    67201 AGTTCAAGCT GGAAGCTGTC GGGCTTAACT TCGAAAGTGA ACTCTCCCCC GAGCAAGTCG
    67261 CAACGAAGTA TGGCTTCAAG CTCGACTTCG TTGATGAGGC AATGGAAGTT CTTGCCCTCT
    67321 CGGATGCCCA AACCAAGGTG TTGGACTACG CCGATATGTT GCGTATTCCC GTCATCTCGG
    67381 GCAAGTTTCG CAAGCTGGAC GGTTTGGTGG TACTCGACGA AGTGCAAGAC TACACTCCTC
    67441 TTGCTTGGTG CTTTCTTCGC GACTGTCTGA CTGATTCGAG CAGTCATGTG TTCCTGATCG
    67501 GCGACCCGTC CCGCCAAACC CTGATGGCGT TTGCTGGAGC CAGTCCGGAA GTGTTTAACA
    67561 TTATGGCAAA CCATTACGGT TGTGTCGGTC ATGAACTGAC CTACAATCGT CGCTGCGCTC
    67621 ACGCCATCGT TGATGCCGCT CCGTTCAGGG GGAATATGCA AGCCCTTCCA GATGCTCCGC
    67681 AGGGCTACAT TGGAACCGAC ACGTTGGAGA ATGTCACGAA CTCCATTGCT GATGGTTTGC
    67741 ATTATAACGA TGCAATCCTG AGCGAAACTA ATGCGCCTCT TATTCAATTG GGCATCCAGT
    67801 GCCTCACTCG CAACATCCCG GTTAGGATGC GGGTGGAAAA GTTGGATAAA ATGATTCTTC
    67861 GCTTTGCATA TGCTTACTTG GATACTCGGA AAACCGCTGT TGGAAACATT GCGGCAAAGG
    67921 TTCAAGCAGA CATTGCGGAA GCCATCGCCA ATGAAGCCAA CCCGAATTAC ATCGCTGATA
    67981 TGCAAGACGC TCACAAGTGC ATTGATGCTC TCGAAACCTA TTGCCTGTCT AAGGGCATGG
    68041 TGAAGCCTGT ATGGCGTTTC ATGGGCAAGC GCAAGATTCC CATGAACCCT ATTCAAGTCG
    68101 CTCTGCACGA ACTCTGCAAG GGCGAGACGG GCATCACCCT GATGACTGGG CATACGGCTA
    68161 AGGGTTTGGA ATGGAACACG GTCTTTTACC TTCCCGCCAA GGTGAAAGCC CCGGAGCAAG
    68221 ATTGGCAGGT TGCCCAAAAC AATTGTGTTG CTCACGTTAT TGCAACCAGA GCCATTGAGC
    68281 GGTTCATCAC TCTTTTCGCT GCCTGATGGT GAAGCATACA GGGTAGGAAC GAAAGGGGTT
    68341 AGGTAGCAAT GCCTAACCCC TTTTTAATTC ACAAATTAAA AAAAGTGGAA AAAAGAATTT
    68401 GCGCTTTTTA GGGAATCTGG TAATCTACAA CATGCGGAAG GAATTGGCCG ACCGCGCAAC
    68461 ACTAGAAAAA AAATGAAAGA AAAACTTGAA CTCGTCAACC TACTCGCCAG CGCAAGCCCC
    68521 GCGCTCTCCC ACCATGTCCT TCACACGGTT TTCGAACATG TGGAATTCGA ACAATTCCAT
    68581 CTGGCTTATG TCCATCACGG CGGCCAATGG TTCCCCCTTT CCTTCAACGA TAAGCAATGG
    68641 GAACTAGGTT ATATTTATTA ATCCGAATCC GGCCTAGTTA AATTAGTAAG AACTCGAAAG
    68701 GGGTTAGGTA GCAATGCCTA ACCCCTTTTA ATATTACTAA TTGACTAACT AAAGTTGTAT
    68761 AGTATCATTA GCTATGATCG AATTGCTTTC AACCATAACC ATAGTAGTAA TCTCCGGCCT
    68821 AGCTTTGGGT ATAGTCCTAT ACCATATAAC CGACTCCTGT TGTCCAGTTG ACGAAGACAA
    68881 AGACAAAAGA TAGAACATTA CGTAACATCT AAGCCAACTT ACTTAGATGT TAGACTCTTT
    68941 AACTTTTTTA TTATGACACG AGAAATTAAA TAAAAAGATA TAACTTGACG AAATTTTGCT
    69001 TGACAAAGCA AATATTCGTG ATATTTTATG GAAGATTCAG TATATATGGT TTTTATGGGG
    69061 GGAGGGGTAT CCCGGCAATT GCAAAAAATA TAAAATATAA AAATCATTTA AAGTTCTCAT
    69121 AAAAAAATAT AAAATATAAA AATCATTTAA AGTTCTCATA AAGAAAAAAA TATAAAATAT
    69181 AAAATATAAA AATCATTTAA AGTTCTCATA AAGAAAAAAA TATAAAATAT AAAAATCATT
    69241 CTCGATTCTA ATAGGAACGA CTTAACTAAT TCGATAAGCC AATTTAAAAA AAATTATAAA
    69301 ATGAAAAATG AAATTTCGGT CCCATGTGCG AAAAATTAAC TAATATATTC AGAAAAATGT
    69361 ACCCTCATCC TTTATTTTTA AGATGCGCGA TTGCCCCTTC TCAAGGGTAA AAATATTTTA
    69421 TAACTTATGA TGAAACCTCC GGGAGCATGA GTCATCTAAC TCGATATGTT GATGGCGAAT
    69481 ATATTAAAGA AGAAAGAACA TGGCCATATT GTTTTAATCT TAATGAACCC CATCCTATGG
    69541 AATTTTTAAT GGATGTAAGC AATGTTCTCC AATATACAAA AGATCTAAAA GCATTTGCAC
    69601 CATTATTGAT AACCCTAACT CCATTTCAAA AATTTTTATT TCAGACCGAA CATCTGACAA
    69661 AAATTATGAA CCGCTTCCCC CCAACAACTA TCAATGAACA TGATTCTCAG TTTTTTTCAA
    69721 AACTACTTGA TGATGCAACT CCCCAACAAT TAGCAAAAGC CTATGTCGGC GTTTTAAAGT
    69781 TAGATCATCT CGGTAATTCC AATTACAAAT ACTATGAAAC CCCAACAACT GTTTCCATAG
    69841 AACGAATACC ATATATAAAA TAAAACTTAT TGACAATCCT ACTTAAAACA GTATGTTTAA
    69901 GCTACCCCTT CTACCCCAAA CGCCTTGAAA TAAATATGGA AAATAAAAAA ACATTTAACG
    69961 AGTGGTCCGA ACTGGGGTAT AAAATTAAAA AGGGAAGTAA GGGAACAAAA ATAAATGGGA
    70021 AATTCTTTTT CTCTTCCGAT CAGGTAGAAA GAACTAGTTA TAAATCAGGT ATGAGTCCCC
    70081 CTTATGGAGG GCGAGAAGCG GGTTATGATA TTTGGGAAGC ACATGATTTA GATAATCCTC
    70141 TAGAAGAAAA TCATTATGGA CAATGGTAAA AATTTATAAA AATGAAACCA GAAGATGACC
    70201 TAGAAAATCC AACCCCCATC GACATATTGT TAAGTGGAGA AAACGAATAC ATTACATTGG
    70261 TGGAAAAATC CATAGAATTT GCGTGCATTG AACTTATCGA TGCAATCCGT TCGGTCCAAG
    70321 ATTGGAATGA TACATATGTT GGGGAATGTA TCGATAGGTT GGAATCTGTT TTAACTAATC
    70381 GATAAAATAA AAGTTGTTGA CTTTTAAGAA TATTCCATTA CAATGTTATA TGACTTCGGA
    70441 AAAATTAGAC ACTCTTTGGA TTGAATGGAT TAAAGCCTTA AAATCTGAAA CAAGTATTAA
    70501 TAATACCCCA CTATATCCAG CCACCGGAGT ATTAAAGAAA AAAAATCTTT GTCGAGCGGC
    70561 TGACGGTTAT TGTTGTTTAG GTGTTCTTTG TTTAATTTCA GAAGAACTGG AAATGAATTT
    70621 AGTTGATGAG GGTTGGATGC GGCTGAAACA AGTTTCACCA TATGAAAACA AAAGATTATT
    70681 TTATGCCATG AATAATAAAT TTCTAGATAG AAACGAAGAA ATTATGAATT TAAATGATTC
    70741 CCTATATAAA TGGCCCATTG ATTATTTAAT TGAAGAAGTT GCACCAGATC ATTTAAAGGA
    70801 AACTTTAAGA TTAATTAAAT ATGGAGACGT TAATATTAAA TAAAGAGGAT AAAATATATT
    70861 TTATATTTTA TCCGATAAAT ATTAATAATA ATGAAATCCT TTAAAGAATA TATTGTAGAA
    70921 AGTAAAAAAA GTAATTCTGA GGAAGATACT TTACAGGAAA TGTTAAGAGA TTCAAATTTG
    70981 GATAAATTAG CATCTGATAT TGCTAATCAA ATAATGGAGC CAATATACAA ATATTATGAA
    71041 ACGGGAGACT CTAAAATACT TTACCAAGAT CATTTTTTAA CGCCCAGAGA AGATTTTAGT
    71101 TTTAAAAAAT GTATGGGTGA TTATACTATG GAAGTAGATT ATATTTTAAG TAATTCGGGA
    71161 ACGGCATTGA ATGATGCATC CGAAACATAC ATGAGTATAA AAGTAGTAAA CATGAATAGT
    71221 AGAACATATG CTGATAATCC AGAATATTAT TCTAAACAGA TACTACAACG ATTAAAACGA
    71281 GAAGTTGAAG ATTTAGTTGA ACATGAAATG GGGCACTATT ACATGAGAAA GGGATTTGAC
    71341 GTAGGAGAGT GTTTATATCA TACTCAAGGT ATATCTAAAT ATTTTACTGA TCCTCAAGAG
    71401 ATTGTTTTAC ACTCAAAAGT TATTTTCAAT AATTTTAAAA GAAGATATCC CGACTTCAAA
    71461 GATATGGAAA CTTCTCAAAT CAAGGAAATT TTATTAAAAT TGGTAAAGCA ACTACCATAC
    71521 GATACTAATG CTCCCCGTGG AGCAAAATTT ACAGTTCCCA TTCAGAATAA ATATGTTAAT
    71581 TTTATAATGA AACATTTTAT ACTTTCATCC CCGCCCCCTG TCATAAAATT GCGAGGATTT
    71641 GAAAGACCTC ATTAAATATG AACTTTAATA AATTAACCTC CTTATTATTG GAATCGGAAA
    71701 CTTCGACCAA ATATAAATAT CCCCGAACTT ATCATATGCC ATTTTCGGAA GCATTGGCGA
    71761 GCGACGATAA GTTCGTGACT AATCCGAATA TGTTTGATGG AAAAGAGGTT GTGGTTACAT
    71821 TGAAGATGGA TGGAGAGAAT ACGTCTCTTT ATAATTCTTG TATTCATGCT CGATCATTAG
    71881 ACAGTGCCCA CCACTCTTCG CGAGATTGGG TTAAAAGTTG GCACTCTAAA TTTGCCCACG
    71941 AAATACCCGA CAATATGCGA ATTTGTGGAG AAAATCTCTA TGCTCAACAT TCTATTAAAT
    72001 ATAATAACTT AAAATCTTAT TTTTATGGTT TTAGTATTTG GAGAGGAGAG CAATGTTTAA
    72061 GTTGGGACGA ATCATTAGAA TGGTTTGATT TGTTAGACAT AAAGCCGGTG GAAGTCATTT
    72121 TTCGGGGAGT GTATAATGAA CAGAAAATAT TAAAAAGTTA CGAGTCTTAC AAAACGGAAC
    72181 ATGAAGGATT CGTGATTAGA ACGGCATCTG GCTTTTCTTA TAAAGAGTTT AGTGATTCGG
    72241 TTGCTAAGTT CGTTCGAAAG AACCACGTTC AGCCAGATTC TAAACATTGG GCAACTGCAA
    72301 AGATAATTCC AAACGAATTG GAAAGTTAAT ATTTTTTAAA ATTTAGGTTG AAAAAATTCG
    72361 AGGAAATTGG TAAAAGTAAT TGACGATTGC TAATACTTCG TAATTATATT TGAACATGTA
    72421 AATAGTTTTT AATGAACGTA AGTAAGTAGT AAAATGAGAT TTGAAAAGTT ATATTTATTA
    72481 TTTTCAGAAT CATTAAAAGA TGATCCTGAT GATTTTCCTA AAATGGGAGC GGGAGATGTT
    72541 GATGCTGATT TTGAAGTTGG AGAAACTAAT TTTCCTCATG GAGACGGATA TCCAAATTCA
    72601 TTTAAATGGA AAGATTATGA AGATGTAGTT CAAATTGATT CTATTGATGT TACTGAAGAA
    72661 GATATTAAAA AGTTTGATAA AAAACATTTA ACAACAATTA AAGATTATGT GGTTAAACAT
    72721 ATTCCATGGA TTTATGAATA TGATCGCGCC CCCCAGTTAA ATTCTATAAA CAATCAAGAG
    72781 TTGAAATCTG TTTTGGGTGA AATACAAGAA TGTATTCATA CATTTAATCA TTGGAGAACC
    72841 GAAACAAGAG AAAGGGTGTT GAAAACAGAT TGGTGGTTAG AGGAGTGGGA AAAGGCTCAA
    72901 GCAATTACAA AAAAATATCC AAATGTCCAA AAAGAAATAG ATAATTTTTA TAAATTATAT
    72961 GAATTTATTA TGGAAGAATC TCCAGAAAAT GCGGAATCTG ATAGCAATTA TCCATGTTAT
    73021 GTCACTTTAT ATGATATTAC AAGAAGATTG GGAGGAGGAG AAGAAGGCGG ATGGTGGTAT
    73081 GATAATGCAA CTCTTGTAAA ATCAATTAAA GTTAAATCAT TTATAGAAGC GAATCGAGCC
    73141 GCCAAATCAC TTTATAATGA ACTAAAAGAT GCAGACTTGG ATGGTAAACC TAAGATTTAT
    73201 CTGGAAAAAA ATAAAGGAAA TGCAACCAAA GAAGAAATTC CTAGTTACGA ATAAAAGAAA
    73261 CGGACAGAAA TTATGATATT AATACAATAA ACCTTTATGG TTTTTGGCTA CATAAGCCTT
    73321 ATTACACTCT TACTCTCTCT CTTCTCTTTC TTGAAAGATT CTTTGAAAGA TTCCTTCTGT
    73381 TAATACAATA AATATTCTAG TGATAGGGTT TAAAAAATTT AAAGTATTAG TGGAAATGTC
    73441 CAAGGAATAT TTGAATGAAT TGTATAACAA TCTTACAAAT AAATACACGG ATGATATGGT
    73501 AGGGGTTCAC TTTTCTAGAA TGGAAGAAGT TTCTTTTAAT CCTAAACCGT TTCACCATGA
    73561 TCCTATAGGT GTATATGTAT TTCCTCGAAA ATGGATTTTG GATAATCTTT TGAGTAAAAA
    73621 TACAATGTTT AGTAAAATGC CTTATCAGTA TATTATTATT CCAACGTCCA AGGCAGTATT
    73681 TTTAGATTTA GATATGACTT TGAAGAAAGC TCAGTCATTA TTAAAACAAA TGGGAATACC
    73741 GGAAACCTAT TTAACGGATG GGAATACCTA TCATCGATCT ACTCAAGATT CTGTAGGACA
    73801 TATGTTTTGG GGAGCAATTG AACGATATAG ACATGATAAT AAATTAAGTA AAAATATGTC
    73861 ATGGAATACT TTGTTCAAAA AGACAAAGTA TAATGCTCTT ATTGATAATG GTAATTCAAT
    73921 AATTCACTCC AACGAACCGT ATCAATATGT TTATTTAGAA CCGGGAACAT TTAAGGTTGT
    73981 AACCAAGTTT TCAAATAAAG GATATGGAAA AATAATTACA GACTTTGCCA ATACATTTAA
    74041 AGAATTGGGG TGGGAAATTA AAAGACGAAA AAAACAAACC AGTTATTCTC ATCCAGAATT
    74101 ATCTATAACA AAAGGCAGAT TACAAATTAT AGTGGCTTTA AATGATGATT ATGTTCATAT
    74161 TAAAGCATAT GGATTTAAAG ACGAATTTGA TAAATCTTAT GGAAATACTT GGAGAGGAGG
    74221 AGATCCTAGT GATGCATTAA AAGACGTTGT AAATTTTATA GAATCTACCA GTGTCGATGA
    74281 AAGAGAGGAT GAGTATCAAA TCCAAAAAGA GAAAGATAAA AACACGCTCA TAGAATATGC
    74341 AAAGGAATTT GGGTTTAAGT CTCCATCTCC CCGAGATGTT AATATTTTTA GAGTATATGA
    74401 AGATAAAGAA GATGGAGTAA AAGTTAAATT ACTAGTCTAT ATTCATCAAG ATTTATTAAA
    74461 TGTAAGAATA CAAAAACAAA AATCTTATTA TTGGAAAAAT TATTATTACT ATTCGGAAGC
    74521 TGTTCCAATT GACGGAGATT TTAAAAAAGC AACCATTACT GCCCTAAATC AAATAGAGGA
    74581 TAATATAAAA ACCGACCTTG AATCAAATGA TTTTGACAAG AAAGTTAAAG CTAAAACGGC
    74641 TACTAGAAAT TTAAAATACA TTCGAAGAAA TGTATTTAAA TTATAAAAGT AATTTGGTTA
    74701 TTTTATCGAG TTATATATTG TTTAACTATA TCTAAAAATG ACTGAGCAGC CCGACCTATA
    74761 TTATTCTGAT CATGAGATTG TTGAACTTTA TCTGGACCTA ATCCTCTACC ATTATCAGTA
    74821 GTTGATCCTG CTCTAATATT AGAGGCAAAA TCGTCATATA CTTTCCATAT TACGGAAACC
    74881 TCATCTCCAC TATCCCCATA CCCGAGCAGA TCAGAATTAT AATCAATTTT GACCACTAAT
    74941 CTAGCAGTTG GTCCCCCACC CCCCGGAGCA ATGCGAGATG CAAATCTATT CATCATTCCC
    75001 CCAAACGGAG TAAAAGAAAT TTGTATGGAG GTTCCATCTT TTCTCACATA ATGGTCCCGA
    75061 CCTCTTTGTG AAAATTTAGA ACCTAACTCC GAAGCTAAAA GATCATATGT TCTTTGCATG
    75121 ACCTGTTTAC CTAAACGAGA GTCTTTACTC TCTGTTACAA AATTATTTGA TAATCTTTTC
    75181 ATAAGAATAA TTATACTAAT TGACTCCGTT TTATTTTTAA TGTATACTAT CTATATGAAA
    75241 AAAAGCTCAT TAAAAATTGA AACCTGAAAG ATTAAAATAA TAAAAAAATT AGAGGTAACT
    75301 ATTGATTGTA GAATATGAAA AATAAATTAA AAATAAAACA AGAGATTATG AATAAAATGG
    75361 TTTCATTGGT TGGATCTATT ATTGATGTAT ATTATAGTGT TCCCATACAT GAAAGAAACT
    75421 TTGCATTTAA TTATGAAGTG GCATATTCTC TTATTATTGG TATGAGAACA TTACAAACAC
    75481 AAATTGATAC TAAAAAATTG GTTTTATTAT TGAATATGTC CGTTACATCA TCAGAATTAG
    75541 ATAAACATTT TCTTGATTAT CTAAAGGCTT TTCATAATTC GGCATGGAAA GCCGCCACCA
    75601 AAATTCCAAA GAAAAATATT ATTAAAGAGG AAACTTATGA AATGACAATA TGGGTAAAAG
    75661 AATGTATTTA TTATATTAAT CAATTAGTGG ATTTCTTTAA TGTTATTAAT GGTTATGAAA
    75721 AATAAATGGT CCTTACTTTT ATTTAAATGT CCCATGTGTG ATTGTAAAAG AATTCATCTT
    75781 AACTATTCAG ATGGATTACT TATGTCAGAT GGTTTTGAGA TATGTTTATA TTGTGGAGCT
    75841 AAACGAGGAA TAGTTGATAG TATCATACGA ATCAATGAAG ATTACGACGA ATTTATTAAA
    75901 TTGTATGGAA TGGAATATAT TGATCGAATT GACACTGCCG AAAGAATAAT TAAAGAATTT
    75961 AATTTCAATT AATGAAAGGA ACATCATTAC TTCCATATTT TTTAATATAT ATTATTTTAA
    76021 TTTTATGGGT GTTGTGGATA CTGTTATAAA CAAATTAATT GACAAAGATC AAATTTAGCC
    76081 GTATAATCTT TTATGTACAC AGATAAACAG AAAAACGCAA TTATAGAAGT TAGAAATCTA
    76141 TTTGAAAAAC ATAATATACA AATTTCATGT GAAGATCCAT ATTGTGGAGT AGAAATGTCC
    76201 ATTGCCGGAG TAGAAGTTGA AGCCAGTTTA AAATCCTTAA ATAAACTAAT TGCAACCTTT
    76261 TCATACACCG AACCAGAATC CTCTAAACCA AATAATCAAT TTAGAGAATG GATCGATACT
    76321 CTATGAAAAA TAATATAATT TATTAAAGCA AAAATATTGG AAAAATGATA AAAATTAAAC
    76381 ATCCCCAATT TCCCGGTTAT TTATATGTTT CGGGAAATTG TTTAGAAATC TTTCATAAAA
    76441 CATTTCCAAG TAATATTAGA ATTCAGATTT TTGAGAATTT ATATATTATT AAAAAATCTG
    76501 AATGTGTTGA AATTGAACTT ATCTGTTAAG TTTAACTGGA CCTTCAACAA AAGTAAATCC
    76561 CTTTTCTTGA GCAAGATTAC CAGTTAAAAC AATTTGCTCA TTTAACAAAT CAACTGGATC
    76621 AAGTACTAAA ATTATCTGAT AAAGATATCT ATCCGGATTG GGTATAATAA AAATTTTATT
    76681 AATTTTAACT CTGGGTTCCC ATTGAGTTAT TCCTCGATCA ATTTCCGCGC CAATCAATCC
    76741 TCCCATGCTT TCCGTTATGG GAGAACCTAT ATAGTTATAT AGGTTAATTC CGAAATTGGG
    76801 CAACAGGGGT CGCTGCCCCT TAGATGTGGT TAAAATATTA ATTAGAGAAT TTCTAATTGC
    76861 AGTTGTATTG ATATCCACCA TAATATCTTT ACCAGCAACA ATATTAGTTT CAATTCCCTT
    76921 TCCACCATCT TTTTGAATTT CTTCTAAATC AAAATGAATA TCCACATAGG AATAACCTTG
    76981 TGGATTTTTA CTATTTAAAT TGTTTATTTT TATCGCCATC TATAAATACT TATATGAGAA
    77041 GTAAGTTTGA TATTACATTT GAAAGTTATG CGGGCCGATT CACCAAGGGG GGATTTTATC
    77101 CCGGAGACTT CGTTAAATTT AAAGAAGACG CATTAAAAGA TAAGTCTATT CAATCGGGTA
    77161 GTTCAGAATA TATTGATAAA ATTAAAGAAC TTATGGATAG TGATTTAACT TTAAGAATTG
    77221 GTAGAATTAC GGGAACAAGT GCCACCAAAT CCGCAAATGC GGATGGAACA GCAGATCAAT
    77281 TCGTTGCTAC TGTCTATCAA ACGTTGCCCG GAAACTCCAC AACATCGACT AATAATGTTA
    77341 TAACCGTTCC TTTATCTGTT TTAGAAAAAA TGGCATATTC TGCTGACGAA ACCCAAGTAA
    77401 AGGTTCCAGA TTCATTTAAA CGAGAAACAG AAAAACTTAG CCATACTAAT AGACATAAGG
    77461 CAAGTGCGGA TTTTCAAGAT AATTCCTATG ATTCCGGAAA AGATTTTAAT TCGGGATCGA
    77521 GGGACAATAC TGTAGAAGGA ACTCCAAAAC AATTTGAAAA AGATTCAAGT GCATCTGGTG
    77581 TTAAAAAATA CAAAGGAAAG TAATGACCCA TCAATTTAAT AAGGCTGTAA CTACAATTAG
    77641 AGAATCATTT AAGTCTTCTG ATATGGATAT GCCAACTGCA TATGAAATAT TTCGGACTGA
    77701 ATATGAAAAA TCGACGGGAA TCTCATGGTC TTATGAAAAA TTTTTAAATA GATCCTATAA
    77761 TTGGGATTTT TATGGAGATG ATAAAGGATT CATAGCAGTT AGACCCCAAA AATCTGGATT
    77821 TGTTAAATTA GTTTCTGTAG CTGGGCGCGA TAGATCAAAA TATAAGGGAC TTAAAGAATT
    77881 AATGTCTACG GGATTGCCCG TGTGGGGAGC AGTTGATGTA AAAGTATTGT CAAATTTAGA
    77941 AAACAAAAAA GTAGGATATA TTAAAGCTAC TCCACTATTA GTAAAAATAT TAATAAAAAC
    78001 CGTGGGAAAG AATATGTTCG GAGACGCAAA TATAGTAGTA AATAAAGATG GAACACTAAA
    78061 CGTAACTTAT TCTGATATTG GAACTGTTAC TAAAGTTTTT ATAGCTAGTC CCGAATATTA
    78121 TAAAAAACTT ATGTCCGACG TTAAATTACC TAAAATTATT CAACTTCAAA TTCTTAAATT
    78181 ATTAAAATAA CTTTCATATT TTAATTTATA AATATTACTA ATGATTTTAT TAGAAAAAAT
    78241 ATCAATTGAA GAAAGAAATA AACGATATTC AGATATACTT GAACCATATA AAGATGATCC
    78301 AAACGTATTT GTATCTTTTA CTCAAGACGT AGGAAAAATG TCCCATGATC AAGTTTACAA
    78361 TACGCCAAAA ACCACTTTAA TCGATAACTT AATTGAAAAA ATAAAACAAA TATTTTTAGA
    78421 TAAAAAAATA ATCAACTCTA GTAGTGTAGT AGGGCGTGAT AGGTATACTG GAGAATATTT
    78481 CGATAAATAC TCGGATATAA TAAAAGGCTA TGACCAATCT ATTAGCGAGC AATTGAAGGA
    78541 TTTTGGAGAA GACGATTTAG CAGAAAAATT TTTAAATTAT CTTAAATATA CAAACCGAAT
    78601 TGACGAATTT GAAAGTGTTC TTCAAGAAAT TTCTGAACTA TTTTCAAATA AGGGAATATA
    78661 TCTTGGTAAT TATTATGGAA AATTTGGATA TGATTCAGAA AGAAAACAAC CATCTCACAC
    78721 TGTTGAAATA GATTCAAAAA AGTATAAAAT ACCTGTAGTA TTAGCCAAAT ATCCAGAAGC
    78781 TAAAGATTTA TTAAATAGAT ATACTAAGTT ATATGCATGG GTTAAGGGAC ACATTCACGG
    78841 AAGCAACGCA AAGTTAGGAA TAAACCCCAA AAGTACCTAT TCTACTCCAA TGGGAATTTA
    78901 TTCATATCCA GTTAAAGCCG CATGGGATCA ATATATATCC TCTAATTACG TTCCATTTCA
    78961 AGGAGATAGT CCGTGGATAT GGGTTTTTAA GCCCAAACAT CCAGAAAAAA TATTGCGAGG
    79021 AATAGGTGAT GCAAATTCTT ATACAGAATC TAATTTTCAA GAAGATTATA ATAAATTAAA
    79081 AAACACATTG GGCGAAGACT TTATATATGA TCCATACACA GATGGAGTTT TATATAATAG
    79141 CTCATGGACC GCCGATATTC CCGGACGAAA ATTTTGGGCA CTAACAAAGT TTATTGCTGA
    79201 AAAAATAGCA AAAGAAACAT CTGGAAAATT TAACTATAAA TGGCCCACGA TAATAGCATC
    79261 ATGCGGATAT GAAGGAGTTG TGGATGAGTC TGGTAGTGGA ACCATCCATG TAAATGAACC
    79321 TACTCAAGCC GTTTTTTGGC TTAATAATTA TATTGAACCT ATAACTCTTA TAAATAACGA
    79381 CAATATTCGT AAAAGAACTA AACGCAATTC TAATTATTCG GTTTCTGGTG TTATAGAAAA
    79441 AATATGGGAT AAAGTTAAAG AATCTAATAA TAAAAAATTT AAATTACCTG ATCATTTTAT
    79501 TGACCATATG TATAGTTCTC TTTCCAATCA TAAAGACATG ATGCAAATCT TGCAAGAACA
    79561 AATATTAATT GATTATCCAT ATTATTATAA AAGGTTTGAT ACTAATCAAG TTTTAAATGT
    79621 TATTTTAAAT TCTCCATTTT CTATAGCATC GGATTATCCT GCAATTACTT TATTGGATTC
    79681 AAAATATATA AACAATCCAC CTAAAAAATA TATTAATCTT ATTGAAGAAG CAGATCTATA
    79741 CTCTTCCATT TATATTCACA AACGTTGGAA AAATTATTTT ATAGATATAC CACAATGGGT
    79801 AGTTAAAGCA TGGTATAAAA ATAATCCAGA ATATATAGTT CGATTTTATT CAGAGTTATC
    79861 TAATATGTAT CCTAATATTA TGGATACTGT AATATCTTCT ACCTCCACAC TAAATTTAGA
    79921 CCAGTTAAAA AGAGTATTTC TCAGTAATAT TGATACTATA ACAAAAAATC CAAATCCAAA
    79981 TATAATATTG TATAATTTAA AATTATTTTA TAGTAAAATT GAAGAGTATC CTGACACTTT
    80041 TATTAAAATT CTTGATACCA TAAAATTGAG TAATCCTGAA GTATTACAAC TTCCTAAATT
    80101 TAAACAATTT TTAAATACAG TTAATTTAGA TTTATATAAA TTTGGAAACA TAAGTTCATA
    80161 TATTAGTTTT TTTGAGATTG AGAGTAATTC AACGGTTAGA AAAAGATTAT TTAAAAAAAT
    80221 AAAAGAAACC TTAACTGAAG CGTATAAAAA ATATCCCAAC GATATGGGCG AAGTTGTAGT
    80281 AGGTGGTGTA GACATATATA ATAAAGTTTT GACATTTATT AGTTTAAGTC CGTTTAGTGA
    80341 AGTGTTAGCG GCCTTTGGTG AAGATAATTT TGTAAAATTT ATTACTCAAT CCAAAACTTT
    80401 CAACGGTTCT TCTGAAGCTA AAACAAAAAT CCTAACAGAA GTAATTAAAC ATTTAAATAA
    80461 ATTTGATACT TCTAATATTT CTATCATTAC TAATACCATA TTACAAAATT TTCAACACAT
    80521 TCCTAATTCC CGTTATTATA ACATATTAAA AGCAATCGCA TTAAAATCTA ATTTTTTAAC
    80581 CTCTAAAACC ATAAACGATT TATTAGTAGT TATTCGTGAC TTAAATAATT ATAATACTAT
    80641 TAAATTTGAT TTATTTGTTG ATATATTATT GGAAATAAAA AATAATTCAT CGAAACCTAT
    80701 AGATTTTAAT ATACTTATAG ATTCTAAAAA AAGCATAGGT AATCAAATAG ATACGTTAAA
    80761 AATATTAGTA GATAATAATA TTATAGATAA AGATGAATTT AATTATTCTG ATATTATATT
    80821 AAGAATAATA ACAGATGCAA ATTATTATAA AAATATAACA AAATTAAATT ATAAATTAAA
    80881 AGATGAAAAT CAAATATTAA ATATGATGGA CAACTTTAAA AAGTTGAAAT TCTATGATAT
    80941 TCATTATTCA TCTTACAGTA ATTATATAAA TTATATTTTA AATTATATAC CAAATGACTT
    81001 TGTTTTAAAA CAATTAAACA TAATATTTGA AATATTATAT AGTATAAATT CACCTTATTC
    81061 TCAAAGAGAA AATATATCTA TTTCATTATA TAAAGAAATA ATACCATATC TTAAAGATAT
    81121 GACGGAAGAA GCAATTAGTG GAGTATTTTA TACATTTAAT CCAGCATCAA CTGATTTATC
    81181 CGTTAAAAAA GAATTATATA AAATTGATAA ATTTCAATAT TTAAATGCAT TAAAAATAAA
    81241 AAGCGACCAA AATTTTCAAA TAAAAATTAA AAGTAGTAGA TACGAGGAAT CCGAAATTTT
    81301 AAAAATGATT GAAGATAAAA ACGGTTCTAA ATTGAAAAAA ATATTTGGAA CCCCTCCAGT
    81361 TATTCCTCCC GGAAATGTAA TTTATGATAA ATTAAAAACT GATTATTTTC TAGCCGAAAA
    81421 ATATTTATAC ATGGTGGGAA ATCCTATATC TAACGAACAG TCAGAATGGT TAAATCCTAT
    81481 TATACTATTT GTATTAGATG ATATTCTAAT AGACAATAAT AATTACCACA AATCATCATC
    81541 TATAATTAGA ACGTTGTATG ATTTACATCA AAACAATTTA GTTTTAAACA CAACCACTAA
    81601 ATCTAAACTT AATTCCGTAT TACAATTTAT TATAAAAGAA AAATATAAAG ATAATTATAT
    81661 AGATCTTGAA GACGATGGTT GGGGTATACT TATACGAACG GCAATTGCCT GTTATAGATT
    81721 TATTACAAGT AAATCTATAC ACGAAGTGTT ATTAAACATA AATGATGATA AAAAGTATTA
    81781 TGGATTTACC TCTAAACAAC ATATGGTAAA GTCTATTATT TTCACTAAAT CGCCTTCGAC
    81841 AGAATTGCAA AATAAAGTAA TTGAATTAGT TCCTAAGTTT TTTAGTTGCT CTTCTATGAT
    81901 AAACTTTATT GAAGATTATA TAACCAAATA TCAACAATGG CCAAATATTC CACTATTATA
    81961 TGATCATTTA AATACCCATT GTTTAGACAT GGTTAATTTA GTTAAAAAGT ATAATAACAT
    82021 ACCGGCTCCA TGTAAAATAC CCGTATTAGA AGAAATTAAA GAATTACAAA ATAAATTTAT
    82081 AACTGAGTTT AACTTAAAAC TTCAGCCAAT TTCCACTTCT CACTATGATG ATACTGTAAA
    82141 GGGAGCATAT ATTGTGTGTA AAATCACTCC AGTAAATGAT ATAATTCAAC CCGGATCAGT
    82201 ATTTAGAATT GAAGATAGTA CTGCATATTC TTGGGGTTAT GAATATGAAA TAGTTGGAGT
    82261 TAGTCCCTCA GAACCAACTA TTATACTCAG CAGAGTTTTT GATAGACAGG ATATTGTTAC
    82321 ATATTTCGAT GCTGTTGTAT CCGGAAATCC AAGTAAATTA TTTTCTAAAT CAGATGGAAT
    82381 AGAACATTCT TATTCTAAAT TTGTAAAAGA ATTAAATTTA ATTTTAAAAC CACTAACTTC
    82441 TCAAAATATA GACAATCTTA AAATAGGAAA TTATATTTTT TACAAAACTA AAGATGCGCC
    82501 CAAATATGGG ACTGTAAATA TTATTACCAA TTATTCAGAT ACAAGTGATG TGTTTACCGT
    82561 TAAAGGATTT TATCCAGATG ACGAAGACCT GTTAGTAACC TCGTATTATT ATAAAGATTG
    82621 GATTTTACAA AATTTTGATT TAATAGTTGG TGGAAATCCC CACAAATTAT TCGAAAAGGT
    82681 AAAATATGAA ATTCCTAACG GAGATATGGG ATCATATGAT GAGTATGAAG ATATTAAAAT
    82741 CTAATTAGAA CATAAATAAT AGTATGCCTG ATTCTTTAGA AAATTATCCA ATATCTACAA
    82801 ATAGTTATAT TCATTTTGAT GGTGTAAATT TAAAGGATGC GCTTAAAAAC CGATTAAATC
    82861 AAACAGGATT ATTTACAGAT CAAAATTTTG AAGGATCTAA TTTATCTCAC TATAATGAGA
    82921 TTGTATCATA TTTATTTTCG ATGTTATTGT TTTATTTAAA TCAACAGTCC AACGATGGAG
    82981 TATTTACAGA GGTTCAATTA TATGAAAACA TCAACAAACT TGTTAAAAAA TTAGACTATA
    83041 AACCTATTGG ACACCAAACC GCAACTTTGG CATTTGAAGC AAGTGTTAAA GATTTAATTC
    83101 CCGGTTTATA TACAATACCA AGATATTCAT ATGTTGAAGT AGGGGGCATT AAATATTCAT
    83161 TTAACGAAGA TATAACATTT TCAAAAACAA CTAATTTAAC CTCCGAAAAA TTAGTTGATA
    83221 TGAGCAAAGA AAAATTACTA TATCAAGGCA CATTTATAGA ACATGCATTA ATAACTGCGA
    83281 CAGGAAATGA GAATGAAATT ATATTTTTAA CACTGGATGA CGCTGTAATA ATAGATCATT
    83341 TTAATACCGA TGTATATGTT AAAGATGCCA TTACAACTAA ATGGACGAAA TGGGAACCTA
    83401 CTACTTCTTT ATATTTAAAT AGGGCAAATG AATTTAAATA TGAATTGCGA TATAATGAAA
    83461 ATAAGAGATA TGAATTAAAA TTTGGAAATA ATATTAATGG TAGAAAATTA AATTCTGGTG
    83521 ATAAGATTGC TATTTATTAT TTAAAAACAG ATGGAGTTAA GGGGGAAGTC GGAGCTAATG
    83581 TATTGCCCGG AAAGTCTTTA ATTTTTTATA AATCTAATCG ACTTAATGAA ATTATTACTG
    83641 ATATTTCACC CGAAACCAAT GCGTCCCAGT TTTTTCCTAA CTCAACATTA TCATTTGTAA
    83701 ACAAATGTAC ATCATCCTCA TATGGAGAAC CGGAATCGGT CGAGGATATT CGCCAAAATG
    83761 CTCCGGGGGT TTATAGAAGT CAATTTCGGG TTGTAACGTC AAATGATTAT GAATCCTTTA
    83821 TAAAAACAAA CTTTTCAAAT TTAATTTATG ACGTTAAGGC ATATAACAAT TCAAAATATT
    83881 TAAATAGATA TTTACAATAT TTTACAAATT TAGGATTATT AGATTCTAAT CAAGAAAGTA
    83941 GGGCGCTTTT CAATCAAGTT AATTTTGCGG ATTCGTGTAA TTTTAATAAT GTGTATTTAT
    84001 TTGTAGTTCC AAAAACCGTT GGAAACACGT TAAGTTATGT TAATCCCGCA CAGAAATCTC
    84061 TTATAATTGA CACAATTAGA GAAGAAAAAG TATTGACAAG CGAAACTATA ATTTTAGATC
    84121 CAATTTATTT GGCCTTTGAT ATTGCTCTTG GTGTTGATAC TTCTACTAAA ATTAAAGATC
    84181 GCAAAAACAC AGTATTAAAA ATAGAAAAAA CTGCAAATAG TAGACGATCT GACGAAAGTA
    84241 TTAAAAATGA AGTTGTTCAA AAAATAAAAA ATTATTTTTT AAGAAAAAAT TCAAAATTAG
    84301 GACAAACGAT TGATTTAAAT CAATTGACAA CTGATATTTT AAATACTGAC GGAGTTAGAA
    84361 AAATATTTAC AACCAGACCT GATGTTAACT CACAAGTTGA AGGGCTTAGA TTAATATCAT
    84421 GGAATCCCGC ATATGGAGAT GTATCTATAG AAAATGTCAT AACCAATTTA ACAATTGAAG
    84481 AATTTCAATT TCCTTATTTA ATAGAAGATA TAGATTTTAA TACAAAGATT GTAATTCAAT
    84541 CAAATAATAC TAAATACGAG GGAGTTGAGT ATTAATGAAT ATTAATCAAA ATTTTGGATT
    84601 TTCATATGTA ACTACATTTA GCGTCTCTTC TGATTTTCTA TCAGCATTTG ATGTTGACTG
    84661 GGGAGATGGA AATTATAGTG AATCGTGGCC CCATTTCCAT TCTTATAATT CTTCAGGTGA
    84721 GTATACAGTT AGAATTTTAG GATGTTCTGC CTTATCCTCC ATTCAATATA TTGAAACAGT
    84781 ATGTGTAGAA GATTACGTTA AACCTACACT TGAAATTATT CAAGATCCGC TATTTTCGTA
    84841 TGTCGGTCAG GGAGAAATAT TTCAATTAGG AGTAAGTTCT TTAACTCCAA ATATAACATT
    84901 ACATTTTTAT TCTAGTGGAA GCGAATCTGT ACCGTATTCC GAACCTAGCG GATTTTGGGA
    84961 CCATTTAAAT CCCAGATGGA GATTTTTAGA TATTAATAAT AATGTAATTT CAATGATTAC
    85021 TTTAAGCGGA ACTCCCATGA CGTATGAAGC AGATAATAAA ACTCATACTG TCGGATATTC
    85081 AGCAGGTTAT ACGTTTAAGT ATATTGATGA TATGCCAAAT ACACCAATTT TATTTGTTAC
    85141 TCTAGAGACT AATCATTCAA ATTCTAGAGT ATATTCTGGA ATTCCTCACG AAGTAGTTCC
    85201 AATTATTCCT AACTCTTTAT GTATCACTGA AGACGGTGTT CGCCCAATTT ATAGTTTACA
    85261 GTGGGCCGGA GTTCCTATTC CATATGTAAT ATCTGTTTGT AATGATGAAT ATCCAAGTTC
    85321 CACAATTTTA CACTATATTA GCGGAACAAT CGTAAACGCA AAATTAATAA GCGAGTGTAC
    85381 ATGGTTAGAT AATTCTATAG TTTTAGATAC TATTTATTTA AAGGACGAAA ATTGCTTTCA
    85441 TACTGGTGGT TATTTAATGA GTTCAATTAC AATTCCAACA ACCGAAATTC CTTCAGTATC
    85501 TACTGTAATT GTTCCAATCC AATGTAATTT TTCAGGAACA TATGACTATA AAACTGTTAG
    85561 AATTCCTGCC CAAAAAGCTA AAATAGTTGT GTCGGCTGAA GTTTCATATT TAGGAAATAA
    85621 TTATTCACTT TCAGGAACAA GTAATGAATT TACTATATAT CCATTTGAGG AGTTTCATTC
    85681 TTTTAGACGA CGAGGGGAAT CGGAAAACTT AGCAGAAAAA TTAAAATATT ATGCATTTAC
    85741 CGATAGAATG CGTAATTTTC CCACATTGTG GGAATATGTA GACTCGATAT TCGGAACCGA
    85801 TTTGGATTCT TTGGGGAGTA GAGCATTTTT TGGAATTGAT AGATTTGTTG ATCAACATGG
    85861 AGATATTGAT AGGTGTAATA TTAGATCATT ACTTGGTAAT GCTAAAATGA TGGATGTAAA
    85921 TTCTGACGAT TACGGATTAG ATGCTCCACA CGCTGTTCAA AGAATTTTAG ATTTAGCCTC
    85981 AATACCACTT GAAAAGATTG TGGGGACTAG ATGTGTATGT AATACTAATT TTCAAAATTG
    86041 CGAAAATTGT TGTGGAGGAA ATGTTTGTCG TCAATGTGGA TTTGATAAAA GAAGTAATGT
    86101 TGGAAGTCCG TTAACCATGT CGGATTATGT TACAGCGGGA GTTCCTATTT TATATAAAGA
    86161 ACAATCTGGT TCAGTGTATG AAATTTTTAA CGTGGTTTCT CAGAATAATC AAAACGTATA
    86221 TCAATTACAC ACACTATCTG GAGGTCCGTT TGAGAATACT TCTCTGACTA ATTTTTGTTT
    86281 TTATAAATGG GACAATGCTC CTCAAGGAAA TCCTTTAGAA AGTGAAATAG ATTATCTGAG
    86341 CGAATTCACA ACAATATCTC CAAATATATC ATCAATGGAT GAATGGTTTG GAGATGGGGG
    86401 AGTTATTGAA GAAGTATTAA ATTATACTAT TTTAAAGGGA TTGGGACTTC ACTCATAATC
    86461 GGACAATTTG TGGATGTTTT CAGCCATAAA TTGACTGTTG CTATCTGACG TTAAAAACCA
    86521 ATGCCATCTA TTTGGATGTT CCGGGTTGGC TAAAGTTGAA CTATAACCAT CAGTTATAAC
    86581 AAACACTGAA TCGGGATATG GTAATCCATC TAAAATACAT TTAGATTGAA TAAAATCTTC
    86641 TATACACTTA AATGAGGTTC CTCCTCCACC ATGAATGCGT TTTAAATCGG GGGGAACTGG
    86701 TTTTGCTACA GTATCAAATG TAAACAAATC TACTAAAAAT TTATGTTTAG ATAAAGTTTT
    86761 AGAAATATCC AAAAATTTAT ACTTATATTC AATGCAGGAA TTACTGGTAT CTAAGAAAAA
    86821 CCATATTTGG GTAAATTTTA TATCCGTATA ATATCCCTCA ACATAACTTT CTGTTTCTAA
    86881 GAATATTGGA TTTTCTTCAA TGAATGAAGA AAGCCTTTTA TTATCTCGTA TCCAAGTGTT
    86941 TATAGTATTA AAATCATAGA TTAATTTTTT CTTTTTAGGT TTGATAATTT TTTCCCATTT
    87001 TTTAAGGGGA GGTTTAATAT TAATTCCGTT AATATCAATC CATGCACCTA TTCCTGTTCC
    87061 GGGATATTTA TGCGAAGCGG GTTCTCCAAA ATTTTTAATA ATATTTTTTA ATTTGTCATC
    87121 AATATCTTGA CCTTTTATGT ATGTTGATAA TGTGTCGCAA AGTTTATAAT AATCTCCTTC
    87181 TCCATTTTCC GAAATTCCAT GAAAATCTAT GCAACTTAAG TCTGGGGTTT TTGTATTTTT
    87241 TAACAAAGAA TAATAATATT CAAATGATTT TGTGCTTGGT GGAATATCTG ATCCAGTAAA
    87301 TAAAGTATCA ACCCAACAAT ATTCGGTCCA ATCAAATGAC AGTTTAGTTC GATCAAATCC
    87361 CATGTCGTTT ATTAATAAAT GATTGACCAC TATATCCATA GCTTTATTCG CATTGGAATC
    87421 ATCGGCTAGA GCAATCATTC GCTTTCCATG ATTTAATAAA ATGTGCAACA TTTCATGAGA
    87481 AGTTACGAAC GATCTACTAT AGAGATCTAA TGATGACCAA AATTCAAAAT TAAATATAAA
    87541 TGAAATAGCA TTTCCAACTT CATCAAAAGT TATACACGCA GTTTTAATTG GACTTGAATT
    87601 ATCAACAATT TTAGGTTTAC CAATATCCCA AAATTGTCGA AATAAAGATG AGCGAGTTTC
    87661 AAGCTCTTGA GCAATTTCAA ATAATTCAAA TGTTGTTATT TCCATATTAC CGGATCGCTA
    87721 CCGTAAGCAT TAGTTTTAAT TGGTTCAATA ATATTGTTTA TGGGATAATC CCCAACATCA
    87781 ATAAAATCTT TTTCATGAAT TATAAATTTT TCTAAAAGAG TTGGAGAAGA TTTAATAATG
    87841 TTAATATAGT TATGTAATTG AGAAAAATAA ATAAAATCCT CAAATTCATT TTTATTTATT
    87901 ATCGATAATA ATAATGAATT GACATATTCA AAAAGTCCAG TATACTTAGA AAGGTTATTG
    87961 GGCGTATTTT TATTTTGAAT CGCAAGTAAA TCTACAAAAC TTAAAAATTT ATGTTTAATA
    88021 TCTGCCGATA ATTCATCGGG ATTTATTAAA TATCCACTGG TTTTAAGCCA ATAATTATTT
    88081 AAAAACACGT TTCGTTTTGT GATGTTTAAG GTCGAAAAAT CATTTTGTTT TGTAATGATT
    88141 TTATCTAAAC GATCTACATT ATCTTCGGTG AATGGGCAAA ACTTATCAGA TGAAAATTTG
    88201 GTCGCTAGTG GATTTGCTAT TAAATAATTT AAAGAATCAT CTTTTTTGTG ATTAAAAATT
    88261 AACTTCAATC TATCTTCTTT ATATTTGTTA AAATCTGTTG TTCCCTCAAT GGAAGAATAT
    88321 ATATCACTTA AAATATTTTT AATTCTAGAA TTTATATTAT GATTGTTTAC TGCCCAATCA
    88381 AAAAATTTAT CATTGGTTAA TAATAAATTT GAAATTCTTT CTTCCTTAAG ATAATTCGAA
    88441 AGAGTTGAAT AATATTTTTC TTCTAAAATT ATTGTATTGA TAATTTCATC ATAAACATTT
    88501 TCATCATTTA ATAGTGATTG AACTAATAAA TAGTCGTTGG AATTTAATGC ATCCATGAAA
    88561 GAATTTATGG ACGGATTGCG CTTTAATGCA TCTTTTAATG CTCTAGAATT AGCTGTTATT
    88621 GGTAAGATTT CAGATATATC GCCACCAACA TTAAAGTATT GTAAACAATA TTCTAATCTT
    88681 CGGGGAGATA CTATGTCCTT TACAACACTA CTTTGAGTTT CCCACCAAAT TGTAGCTTGA
    88741 GTTCCGTTTT CTCCGTATTT TGATTTAAAG AAATCTGAAT TTGGTTTATT TGGTAATTGT
    88801 ACAATAATTT GAAATCTATC TCCTTGCGCC GGGTCTATAG CCTCAACATT ATAATCCAAT
    88861 TCATCATCGT GGGGATTACA TGCAGCCCAT ACAACTTTTA AATTTGGAAA CTCTTTACCA
    88921 TTAATAGATT TAAACTGGAT CAGTTCCATT AAGGCATTTC GAACCTTTGG AGATGTTCGG
    88981 TTATATTCAT CCATAAAAAT AGCCTCTAAT TCAGAATTCA TATATCTGGG ACGGATATAA
    89041 TCTAAAACTT CTGCTCCATC TGTAAGAGTA GTTTTTTTAG GAATTCCTAT AAAATCTGTC
    89101 CACGGGTCCA AGGTTCCTCC AGAAAAAATC AAATAATTTT TATTTTTTAT AAGTCCGTTT
    89161 CTATTGAAGG TATCTGTAAT TAATGCAGTT TTACCAACAC CATGCTTTCC TATTAGGAGG
    89221 ACGTTTTGTT TTGTTTTTAG CCAAAAATCC ATTTTAGGTG GAGTAGCATT AATTATTCTA
    89281 AATTGGGAAT AATCCATTTG TAATAATACT ACCATTATAT GGTATAGTCA AGTAAATAAT
    89341 AGTAATGCCA TCTATCATTT TAAAGAAATA CTCTGAACCG GAAACTTTGG GAAGAGATGA
    89401 TCTATCTTTA GCAGATTCTA GCAATCCATA CACATATTCA GAATGGGTTC AAAGAAATTA
    89461 TGGCATTGCT CCAAACAACC CCGAAGTCCA ATATCAAAAA TATTTACTAA ATTGGTATTC
    89521 AGATAAAACA AATAAATTAG AAACGTCTAC AGTTAAAGAA GATTATATAA ATTTATTAAA
    89581 AAGATTAAAT GTTGTATTTC GGGATGATCC CCAATTTAGA CAATTTTCAA CTATTGATTT
    89641 TGATGATAAA ATGCAGCTAA AATTAGCTGT TCCGTATTAT GTTAAAAAAT TAAAAGAAAT
    89701 TGCATTATAT TATAAAAACA AAAGAGAATC TATTAGATTG GCTAAAATAA AATATAATAT
    89761 GATAGGTTCT TTTAATTCAA TCGAGAGAAC TTTTTATGAT TATATTTTAA AAGCATTTAC
    89821 TAAAAGAGAT TATGTATTAA ACGTTCCAAG TCAATCCGCA TGGAATATGT TTCCAGATTT
    89881 ATCTTCAGTC AATACCGGGT TTTCAATAGA AATTGAAGAA TTGTATGATG ATACTGATTA
    89941 TTTTGATGAG AGAGAGGAAG TATCATATTC ATACGAACTG TCTTCATCTA ACCCACTATT
    90001 TTTTATATTA GACGATATAA TAAATCAACA ATTTAATGTT TCAGTTATAC AAGACGTTCC
    90061 TTTATCAGGC TTACAAATTC CTATAAACTT TTCATCATGT GTTTCAGATT ATTCTTTAAA
    90121 TGCAGAAAGC TTACCAATTG CAAATGAAAA ATATTTAGGA ACGAACAAAT ACTATTTAAC
    90181 GGGGGGATAT TTTGAAGAAG ATTTTTATAA TATAAAACTA GATTTTCAAC TTGGTAATAA
    90241 CTTTTTTTAC TGGTTCAGTG GCGAGTATAT TGAAGAAGCA CCCCACCCCA GATTTGTTCC
    90301 AATTCCTATT AACGATTTAA ATTGGGTTAA ATATGGAGCG ACTAGTTCTC CCGTATATTC
    90361 AGCCGCTGAT ACTATATTTG TTAATAATAA TGGGTCTATT GAGGGCGCGT GGTTATCTAA
    90421 TACCAAAACA AAAAAGGTAG ATGATACGAT GCAAGTAAAT GTTAAAAATA ACAAAGTATT
    90481 TAAATTTCCA TACCCAAGTA TTGGAATATC TGCCGAAGGA TTGGAGTGGA CAGGTAAGGG
    90541 AGTATCTGAA TTAGACTCTT ATTATAAATC ATTTTTCCCA GATCAATCTG AACAAAATGA
    90601 AACTAATAAA ATACTTAAAA AGCTTTATTG GTTAGATTCT GATAGCATAT CATCCGTTAA
    90661 ACCAATTTCT ATTCATGATA CTACATTAAT TGATTCGGGA GCATTTCCGT CAAAAAAATT
    90721 CCACCTATCG GATAAAGTTA TAACTAGACC AGATACTTCC GATGGAGTCC ATGATTATAA
    90781 TCCAGATGAA ATTTTTGATA ACGAATTAAC GGTTGATTGG TTGTATGATT TTGATAAAAC
    90841 CCAACTTCCA ATTTTAGACG GTATAACTAA CATATATTGG CCGTTACAAA CATTTACATC
    90901 TCCAGATGAT ATTCCCATAT CATATACTTT TGGAGATAAA TTAATATTAA ATTCAATACC
    90961 AATATCATAT TTTGTAGGAT CTACTGCCGG TACAAAAATT GAAAATGCTG ATATGATTTT
    91021 CAGATTAGAA ACGTCATGTG GGCCTATTGT AGAAGCCGCT TGGTTAAAGG GCGCTCCATT
    91081 ATCCTCGTTT AATTCTTGTA TTACTGAAAC TTTAACCTCT CAAAATGATG TTATTACAAC
    91141 ATTTACTACT ACAGAAACAA ATATTCCATG GACTCCTGCT AGATTAAATA AAATATCTGC
    91201 ATGGTGGAAT GTCGATAACA TTAACTCATC GGGGGGAAGA TTTTCAGGAT GGCCAGATTT
    91261 AATTTATAAT AAGCCAATGG AATCGACAGT GGCAACAAAA TTACCTATAT ATGATAACGA
    91321 TGATTTATCT TTGACGTTAA ATGGCCAAAG TGGAATAACA AATGTTGGAT ATTATGTAAA
    91381 TACCCCACAC CCAATAACAA TTGGTATTGT ATTTAACGTA TCTAATTTAG CCGGAACCCC
    91441 GTTCCTATTT GACAGAAACA CTTCACCCGC ACTGGGAATT TATTTTAATG GATCTAATTT
    91501 AATTTTAGTT GCTGTAAAAT CAGGTAAAAG AAATACAACA ATTATTCATC CTGAACCAAT
    91561 TGAACTAAAC ACATGGTATT ATGCTATAGC AGTTATAAAC GGAGACAACT CTAAATTAAT
    91621 TGTTAATGGG GTAGAAACTA TCGGAAAACT TCATAATACA ACTTTAAACG GATTTCGAGT
    91681 TGGGGCTAGA CATAGTAACA ACAACTTTTT AAAAGGTAAA ATACGGGATG TTGTTGTAAT
    91741 TGACTCAAAA TTGTCAATAT CAGATGAGAC GGAACTTAAA ACCTATTTGG CTGGATTAGC
    91801 ACAAGAAGCC CCAACTAGAC CAATAGTGAC TACCACCGAT TTAATAAATG AAATAAAAAC
    91861 TTTTAATATA TCGAAAACAT ATAATACAAC AACCACTAAA AATGTTGGAG AGTTTGTTGA
    91921 AGGAGCATTT CAAGCAGGAG TCATGTTTAA GGCAGACTCT GGAAAATTTT CTCGATTTAT
    91981 ATGGACCGAT TCTGGAGCAG GTCCAAGTAG AAGTTTAAAT AGTTCTGATA TCAAAGGATT
    92041 TCATGGATTT GAACACGATG ATTTATGTCC ATATAAACTT ATTCCTGATA GTGATCGAAT
    92101 AAGTCTAACC CAAAGGAAGA TTCCAAATTC TCAATGGAAA AAATGTGAAT GTGGAGCTAT
    92161 AAATTATTCT CCTATGGGAC ATACTGGAAA TAGTTTTAGG TTAGGGGGTA TTTCTGATTA
    92221 CATATTATTA GATACTACAT ACCCAGATCC TCCTACGTTA GATAGTTGGG TGGGGTCGGA
    92281 TGATGAACCA TGGTCAACAT CTGTAGACTT TGCATGGTTT AAATTGGATT CAGACCAAAT
    92341 TGACGGAACA ACTGGTTGGG GTAAAGGTAG ATGGGTTACA AATAGTGGAA AAGATTTTTT
    92401 AATTAAACCC GGAAAGAAAT ATCTTTACTT CCGACGAGGG CTATCAACAA ATTGTGACGG
    92461 CAATATTGGT TCTCCATATT TCATAGGTAA ACACGAACAC TGTTCGTGTC GTATAACTGA
    92521 TTGTAATTGT GAGATTATAA ATTGTTTGCC ACAATGGTAT AAAGCTATTT TTAAAAATGG
    92581 ACAGTGGGTT GATTCGGGAC AACTCTCGGA GATGGAATTA GAATCTGGAT CTCATTATCA
    92641 ATATATGCAT AAAGATGAAC AAGAATTCTC ATCAATTATA GAAAATAATG TAGAATATTC
    92701 TGATTGTCTT ATTACTACGA GCTTTTTATT ATCCGTTCCT ATTACTAATA GTAAACCATA
    92761 TTGGGCGGTA GGAACATATG AAAATAATAA ATCAACTTTA TATAAGGGGT TAATGTATAA
    92821 CGGAGAAGGA ATTAGAATAA TTGATGATTA TTTATATGTG AATTTACCGC TCCCAACTCC
    92881 AACAATTTTA ACGGATGATT TATATTTCAG ATATGAGAGA AATATTGCGT GTTCAACGGA
    92941 TTGCTTTTTA TGGGAACAAC CCTTAAGTTG GGATATAAAA TTTGAAGAAA ATAAATGGAA
    93001 TAAATTATAT ATAGATCCCT GCGTAAAATC TGATATATTA CATTTTATTC AAAATACAAA
    93061 TTGTGAAATA TGTTATAAAT TAAAGAAAAA GTGTCAAGAC TGTTGCGATA AAGAAGAGGC
    93121 GTGTGGATGC ATATTAGATA AATGTGTTAC AACAAAGGTT GGTATTTCTG CAACTCCCGA
    93181 TCCATCTGAC ATTTTATTGA AAACTCATCA CGACTTTAAA CCTGTTTTTG TAAATTATCA
    93241 CGCTCAACGA GCATTTAGGA TGCCAGTTAG AGTGGTTGAT TCTACATTAG GTCTTCCTCC
    93301 GTCTGGCGGT AGATGGGTCG AGGAATCCCA AACCCTGTTT ACAGAAGTAA TGCATCCATG
    93361 GGCAAATATT GCAAGTTTAT ATGATCCATT TATAGCTACT GTTCAATCTT CTAATTTATA
    93421 TACCAAAGAT GAAGTTGGTT TTTTTACTCC AGATAAATTA GGATTTACAA ATTTAATACT
    93481 CTCTAATAAA GAAATTACAT TAAAAGATGT TTCTTCTCGG TCAGTATCAA GCGTAGATTT
    93541 AGTAATAGAT ACTGATCACT ATTCTAGAGG ACCGTATTCG GTAAAATATA CGGATTCGTT
    93601 ATGGATGAAA CACAAATCTC AATGTTTAGG TGGAAATATT AAAAATGCAT CTACCTATCA
    93661 AGAGTTTACG CCATATCAAA CCATGTATGA GTCTGTAAAG GTTAACAACT ATGGAATTCA
    93721 GCGCCAACAC GATGTACAAT CTCCGTGGGT CGGAGAATCA ACATCACAAT TCATTCAAGA
    93781 TGAAAGATAT CCAAAAAATA TAAAGGGAGA ATATCCTATA ACATGTGGTC CAAATTCTTG
    93841 GTATAATAAC CAACCCGAAA TTACGGGCAC ATTAGTTCAA TGGAAATCTG ATATTTATGG
    93901 AAATAATTTT GGATTATATA AAACTAGTGC TTGTAACATA TGGACTCAAC ATAGTATTCC
    93961 GGGAGAATTG TGGATTAGGG ATTTAATTGG AAATATTGCA CCCCCATCGG AGCTATTATC
    94021 CAGAGTAATA GATACCAACA GTTCTAATAT AGAAATAACC AATGATATTA CATCTGGAAG
    94081 AATATTAAAT TTTGATATTT TTTATGACAC TCTACTAATT CAAACTCCAT CTAACATAGT
    94141 ATTTGAAAGA TTAAACATGG ATTTTGATGA TGGAGAAATT TATTCTATTG CTGATAACTC
    94201 ATCAACATAT AATTGTAATT CATCTGAATT TGCGGGGGCG TGGTTAAATG AAAAAGATAA
    94261 GTTAGTTACT TTTGCATACA TGAGTGGGAA TTATCCAATT ATACATCAGT TAGATATTGA
    94321 TAATTCAAAT TACAGAACAC TGTTTGGGCC AAATTCTAAT TTAGAAAATT GGCAAATAGA
    94381 ATTAGAATCT TTTTCTACTC CAAAATTAAC ATATAATACA ATTCAAAATA CTTTTAATAT
    94441 AACATTCAAA GCCGTTTCGG CTTCTCAAGA AGTATTGATA GTGTCTAATT TTAATTATGA
    94501 AGATACCTAC ATTTTAAACT CCAAAGATGT TAAAGTAATT CCAATGGACT CCTTATTGGA
    94561 TAAGGAACTT ATTGCTACAA CTTCATATGA TGATAAATTA TTATTTATAT TTGAACAACA
    94621 AACATGCCCC AATCAAATAT ATCAAATTGT TATAGATAAC TAAATATTAA TATGGTTCAG
    94681 TTTACAACTG CTTCGGCACT AAATTGGTCG CCCCGAGGCG CAATATACTT TAATTCTAAT
    94741 AGAAATATAT TAGATACAAA TAGTTTAAGC CCCTCTGAAG ATTTTATAGA ATCTCCTCCT
    94801 CTTCAAGGAA TTAAAGACGT TTCAATAAAT CATGAAACCA TATTTTTCTT AACCGAAAGA
    94861 AAAGGTATGA ATGATATTTT TTCCAACGAA AGAAGTATAT CAGCATTCGG ATTATCTTCT
    94921 TTACCGCTAA GTTCAGATTC CATATCTGTA GGGCTATCTG GAAATCCAGC TTTCGTAGAA
    94981 TATTATTATT GTGCAAATTC TCCACAGTAT AATCGAACAG TAGATATTAA AACTTTTAAT
    95041 TATAATTTAC CTACTAATTA TGTTCTATTT TCTCCCATAC GAGCCATAAA GGGTCCATAT
    95101 CAAAAAATAG AAGATGACCC ATTTTCTGAT ATTATCACAT CTTTAAAATT TAATATATTT
    95161 GGTCTTAAGA ATTACATGAC TCCTTGTTAT GAATATGATG TAACCGGAAA CATATCACAG
    95221 AGGGATTACT CTAAATTGTT TTTGGGAACT AATCAAAAGT TTGGATACTC TAATATATTT
    95281 TTAGGTTATT CTTCTAATAC CACTCAATTT GTTTTTAATA ACAATGATAC GACTTATTTT
    95341 CACTATCCAT ATAATGCTCC GAACGAATAT TTAAATTATA CGACATTAAT TAGTCGAGGA
    95401 GCAAAGGCTG GAGATTCTCC CATGAATTCG GATATTATTG CAGAAGACCA ATTTGGATAT
    95461 TTTTTAAATA CATCATCTGG AGGAACATCT AAAAGAAATG GAAACTTTTT ATGTGCATGG
    95521 TTAAGTGGAT CAAATGATTG TTCTTGTGAC TCAGTATGGG TAGAGAGATG GTTTAATCCC
    95581 GATACAGTTT CACAAGGAGA TGCTTATATA CTTCCATCTT TAGATGTTAG TTGTGATGGT
    95641 GTGTGGGATA TTGAATCTAA CATAGAATTA ATACCAACCA AAAAATACTA CTATGATAGA
    95701 TACGGAGAAG ATCGGAATGA TTTAGTTGTA AAGTCATTAA GTTCTAAATT AATAGCACAC
    95761 TATGATCAAT GGTCACATAT TTTATTAGAT TCTTCTGGAA ATAATAACAA TGGTCATATT
    95821 TTTGAAAAGT ATCCTGAAGA AACGGACACT TTAATATGTA ATGGAAAAAT ACATGCTCAT
    95881 ATTTCTCCAA CTCCAACATT ATTGCGAGAA AGAGAAATAA GTGTAGGAGC ATTTGCAAAA
    95941 AAAGATGATT GGAGTTGTGG TAAAACATCA CAAATTGTAG GAAATTATTT TTTTGGAGGG
    96001 TGGGGAATAT TTTATAATAC TGGTATACCA AATAGTATAA TTTCAGTGGG AGATACTGAT
    96061 GGGGGGCTAT ATTCTTTTAA TATCGAAGGA ACTCGATTGT TTGAAAAAAA CTTAGAAGCG
    96121 GTTAAAACAA TAAACAATGT TAGCGTAGAT TGGTTTGCCA CAGATTTAAA CGGGGTTCGT
    96181 TGGATACTGG ATGCATATAG CAACAAAATT TATAAGATAG AAGTAAATGA TTTATTAGTA
    96241 GAAGTTATAA ATTTTCCAAA TTCTTACAAT GTTAATAAAA TTCAAATTGA TCCAAATAAC
    96301 AGATTATATC TTCATGACCT AACAAATAGT AAAGTATTTG TTCATGACGA ATTAGGAACT
    96361 TACGTGGAAT CATTTAATGC TCCTGCGTCC GCTACTTTAT TTGAATTAGA TTCTGTGGGA
    96421 GAAATAGTAT TTGATGTTGG AGATATTTTA TCTTTAAATT CACAAAATGT AAAATATCGG
    96481 GCGTGGGGTA GTAATTTATA TAAAAATGAA GAAGTATTAT ATCACTTTAA TGATAAAATT
    96541 TTAGATTTAA AAATTGATAG TGATGATAAT ATTTGGATAA TATATGATGG AAATAAATTA
    96601 GTTAAAATCG ATTCCGAAGA TAATATTATT TTTAGTCGAA GAGTTTTATC TACATTTAAA
    96661 ACGGAAAGTT CTCCCAAATT AGGGTTAACT AGAATTGCTA ATTCTAATGG GTGTGACGAA
    96721 AATAGAGTAT GGGTAATATT CGAAACTTTT AAATATCTAG TAGAAGTAAA CACAAATGGT
    96781 GAAGTTTTAA ATGCTATTGA TACTTCTCAA TATATAATAA CTAAAACTTG CACCAAATAC
    96841 GCTTTGAGGG CTAGGGGTGA TTTTACGGGA TTTGATGTCA ATCGTAAATA TGAAATTGTT
    96901 AATGGTAAAA ATATATCATT AACAAATCCA GCATTAACTC TTAAAGTTAA ATTAAAAAAT
    96961 AAATGTGGAA TAAAGCAATT TAAATTTATA CACCTACCTA TTTCTAATTT AGAATCTGGC
    97021 TGGCATCATT TAGCTATGAC ATATAATGGA AATAGTGGAA AATTAAAATT ATTTTTAGAT
    97081 GGTATACTAG GCGGTATAGC TAATTTAGAT CCGGGACTAT GGAACATAGA TTATAATAAT
    97141 ATAACACCAA TTATAATTGG AGGAAATAGC GGTAAGCTTG GGTCAGAAAA CATCGAAAGG
    97201 TCTATTATTA ATTCTCAATA TTTTATTGGA AATATTGACG ATGTTAGAAT TTATTCTAAA
    97261 GAATTAACAC CGTTCAATAT AAAAGCATTA TCCGATATTA AATTAAAATT ATTTGAAGAT
    97321 TTAACTTGGA ATATTGAAAC CCAATCAAAA AATTATGTAG AGAGAGTAGA TAAATTTTTT
    97381 ATGAACAAAA AACCGGGACA TGCTACTAGA CTGTTTAACA TTAAAATAAA TGGATTAGAT
    97441 ATTCCCGCCG ATTTAAAATT ATTAATTGAG TCTTCCATAA AAGATTCTGT AGAAAAAATT
    97501 ATACCTACTC ATACCGAGTT ACATGCAGTT GTATGGAGTT AAGTTTCCAA TAAATAATAG
    97561 ATATGGTTTA TTCAAATGTA ACAGAGGATA CGGCGTATCC TAGTGAAATT TTAGATATTA
    97621 ATTTTTCAAC ATCAAGTCCA ATTACGACAA ATGCGTGGGT TCGATTTTCT AAGGTAGTTC
    97681 GTAGATTTGG AGAGGTTCCC CAGTATTTAT ATTCTCCGGA TGCCCCCTCT ACTTTATATT
    97741 CAACAAGTTT CGATGCGAAT AATTTTACAT TTCCGACCAT AACCACATTA ACATGGGAAT
    97801 TAGAAGATCA GTCGGATTCC ATGTTAAGTT TATATTTAAG AGATACTGGC GATCCTTATA
    97861 TTAATATTAT TCCAACCAGA ATTGTACCAA CTTTAACTGT AGTAAGTGAA ACTCAAATTA
    97921 GTGGCACGTT AAATAAATAC TCTCGTAATG TATATACCAC TTTAACTTCT CCAGATACTG
    97981 AAGATTTAAT AACTGCATAT ATTACTCCAA ATTCTCCAAC AGCATTAGGT ATAAGTGATA
    98041 TACAATATGA TGTTCCAAGT ATTAAAAAAC GAATAGTAAA TTCTAATTTA AAATTTTTAG
    98101 GATCTTCTGT TTCAAGTACA TCAGGAACTT TTGGTAAAAA AATAATTGGA GTTGGGTTTA
    98161 GAGTTGATCT AAAAATTGGA GCAAACGTTG TATCCTTTTC CGTTGAACCC TCCCCCGGAA
    98221 CTCCAACAAA TTTAATAACT AAATTAAAAC CAGAACAAAT TGGAGTATAT ACTACTTCCG
    98281 CCGTAACCGG AACTATAGAC TATTCTACGG GAGCATGGAC ACTAACCTTT ACGGCTGGAA
    98341 ATTCCGCTCC AAATTCTTAT GTTTACGCTT CATATTTAAT ACATGAAACT GATGTACCTA
    98401 TGACATTTTC CACTGGTGGA TCGGGAACAA CATTTACTAT AAGTGAAAAT CTTCCTATAT
    98461 ATCTATACGA TATAGATTTA AAATATTCTA TAGATAGTGT AAATTATTAT GCTTGCAGTA
    98521 TAGGATTTAA TGCATATGCC GAAATTGAGG ATAATTATTC GTCGGAAGTT TCAGTTTATC
    98581 CAAAATTTAG AGACTATTAT AGATCGGCTA TAGTTAGCCC GAATGCAACC CATTCTAAGT
    98641 GGAGATTATA TTCAGCAGTA GAAATAAACG ATTTAAGTGC AATTGATGGA GACGGTTCTC
    98701 CATATAAGGT AAATTCATGG ATAGATGGAG ATAATTATCC AATTAAACTT AATTCTAAAG
    98761 ATGATAGTTT TCAAAATTAT TCAATGGTTC TTGAAATCAG TTCTACTAAT GGATTAATTA
    98821 AAAGTTATAA TGTAGAATTT TACACAAATA CTGCAAATTT ATTTTTAACT TTATCCGCTC
    98881 TTCATGAATT TGACAATAAT GTGGATTATG GATTTTCAAT AGATTCTGGT GTAGAATTAG
    98941 ATCCAACATC TTTAATATAT TTTGATATAT TTCCAAATCT AAATGGCACA ACTCTTAGCT
    99001 TTGTAGATGG AACTCCCATA AGTTTAAATA CTCCATATGA ATATCAATAT GTGTCATCGT
    99061 TAAGTGCATT AAATGTAGGA ATAGGAACAA CTACAATATC ATTAACTTCA GATTTTATTC
    99121 CCGGACTTGA GGGAGGTTAT GTTATAACTT CTACTCTTCC TCTTAGTGAT TATGATTTAA
    99181 AATTTTCTAT AACCAGAGAT GATTCGTGTG ATTTGGCCGA TGTTTTTGAT GGATATGCGT
    99241 ATTTTGAAAA AGATAATAAT GGAATTAAAT ATGTTCCTCC AGTTGATGGA AAACTTTGTT
    99301 GGAATATAGC TACTTCTCAA TCTTACACAC TAACCGCTAC TAATAGAAAC AATTCCCAAA
    99361 TATTTTTAAA TTCTTGTGTT CCTAGTATAT ATAACGATCT TTTAAAATTA AAGTTTAGAG
    99421 TTGGTTCTCC ATCAACTGTT GCTCAGGGCG GAAATGTTAC ATTTAATCTT AAATTTGAAG
    99481 GATTAGATGA AGTTGAGGCA ACTGCCGTTC CAAAAATACT CAATATTCAA AATATACCAA
    99541 CCCCTACCGT ATATGATGCA TTTTTTAAAG TTTTAAATGA AGATGTTGTA TTATGTAATT
    99601 CTAGAAATAC AATAAATTAT CCACTTTTAA CTGGAAATTA TGAATTAACA TTTGAGATTG
    99661 ATAATCTTCC ATTTATTTAT TTGGAATCAA ATGTAAGGTG GGTAATAGAT GGCGTGGAAA
    99721 CCATTGGAGT TTCGTCTGTT ACTCATACAT TTGATGTTGA CGACGTTGAT AACATTTGTT
    99781 CAGAATTATA TATAACAGAT ATTAGGCTTG CTGGATGGGC GTCTCCATTT TGTTTTACTG
    99841 ACAAAATTTG TTTTAATTTT GTTGGAAAAA ATGAAGTAGA TTTTATAGCG TTTCCAAAAA
    99901 ATAGATATTC TGGAAAATCC AAAATTAATC AAAATTTTAC AAATTTTATA AATTCGTATG
    99961 GCAACACAGC CTATAATTGT GGGCATACTG AAACATTTTA TTTATCGGCA GAACCCGGTT
   100021 ATGATAAATA TGATTGGCAG ATTGGAAATT CAAAAAAAAG TTCAAACACA AATACTACAA
   100081 CTATAGGAGT TAGAGGAACT CAAAACAATG TTAATATTTT ACAAACCATA TATGTGTCCG
   100141 CATATGATTA TGACAAATCT ACAAATGTGC CATTTATAGG ATTTTCAGAT AATTCATCTC
   100201 CACTAAAACA AGATGTATTA TTTTATAATT ATTTTGGTTA TGAAAATAAT TCAACCACAT
   100261 CTAAAACGGT TTTTAATTTA AATGATTATA AATCTATTCC ATTTTTTGTA AATCTTAATT
   100321 TTGATCAATT GACTGCTTCT CCGGTAAGTA TAGTTCAGGG AAGTAATGTT ACTATATGCT
   100381 TATCTGGAAA TAATAATAGC ACATATTTAG AAATTCCTAT TTCTAGCGAC TCTACTTCTA
   100441 AATTTTATAA TTTTTCAACA GATTATAATA ATTTTTTTAA AATTCGTCCA AACACATTCA
   100501 ATACTTTAAA TATGTGTATA TCTGCCAATC TGGCATTGAG AATAAAAGAC GAACCAGATT
   100561 TTAATGTTAG ACCATTTAAC ACCAATACGA TTTGTATACC AATTACCGCA TATAATGGTC
   100621 CATTTTTGTC TATATCTACC GAATCAAATT GTATAAGTTC TGGACAATAT GTTTCATTTA
   100681 AAAATTCTAC TCCATCATTT TTAGGATTTA CATATTCTGA TTTTACTTTT GATGATGGTA
   100741 ATGGAAATAT TATGTATACT GACACTACAT CGGAAGAACT GACCGGATTC TATAATGAGT
   100801 CAGGAACATA TACTCCTAAA TTAAGTGGTA TACTTAATGG AAATTTAATT GTAAAACAAT
   100861 TTAAAGATTT TATCATAGCG GATTGTGGAA CGGGATGCCA AGAATATGAT ATCGAAATGA
   100921 CCAGAACATT TCCAGATGAT TTAAATTTTC CTTATAATTT AAATAATGTA TTGTTACCAA
   100981 ATGAACGATT GACCCATTGG AGCATTAATG ATGCTTTAAC TAAAGCATAT GAAAATTTCC
   101041 AATATTTGAT AAACAATTCA AAAGCATATT CTATAGATGT TCCTACCTTG GAAGTAAATT
   101101 CTATAGAATA TGAGGGAATT GGGGCGGGAG TAACGACTTG GAAAAAAAGA AATTCTTTAT
   101161 ATTTTTCTAT AACTACAGAT AAAACTATTA AAATTACAAA TGTTGAAAAT CTATATGATA
   101221 CTTCATTAGA GTATGAAGAC AGAATTGAGG TAGTAAAAAA TGATAATGTT TTGACGGAGG
   101281 GAGAACTACT ACAAAACCCA TCGGCAATTG ATGTTGGGCC GAATGGGGAT TACTACATAG
   101341 TAATCGATTC TAAAACAAAA TCGGTTTATG TGTTTGATTT CGATAAAGTT AAAAATAAAT
   101401 CAAAATTAAA AACGTATTGG GGTGGACCCG GAAGCAGATC GTCTAGAACA AAATTTAATA
   101461 GTCCTAATGA TGTAATTATT GGACCGGACC AATCCATATA CATATCAGAT AGTAAATCAT
   101521 ATGTTATTAA AAAATATAAT AAAAATTACA ATTGGGTTAA AAACATTTTA AATAAAGATT
   101581 GGATTAAAAA TAAAAGTCAG ATTTTATCAA TAGATATAGA TTTAGATAAT AATCTTTATG
   101641 TGTTATGTGA TGATAAATTA GTATATATAT TTTCTTCCGA TGGAGAGCAT ATAAATAAAT
   101701 TTAAAGTTAA GGAAACCGGA AAATTATTCA TAAACAAAGC ATTTCCGGGA ATATGTTACA
   101761 TAATAGGAGG CAAGTCTATT ATAAAATATA CCACAAATGG TATAAAAATA AATAAATGGA
   101821 TTCGTCCTAA ATTTGAAACT TCAGTAATTG GAATAGAACA GTCTGGAGGA TTATTAACAG
   101881 TATTAACTGA AAATAACGTG TATACCATAT TTGACTGTAT CAAAGTTGAT TTACTTAGAA
   101941 ACGAAACACT AGATTCAAAT TTTTGGACAT ATGATTCTCT AAAAGTTCAT AAAGATGAAT
   102001 TTGTTAATGA TTGGAATTAT AATGATTCAT TTTTTAAACT ATTTCAAAAC TTAACTATGT
   102061 TTAGAAAATC AATAATAAAC AAATTTGTAA CTTATGTAGA TCCTGACAAT TCAGATAGAA
   102121 TTATTCATAG TTTTGTTCCA ATATCTCCTG ATGAATTTAT AGTTTGTGAA GAAGAGTTGT
   102181 CTCCAATTGG AGTTAATGAA TTTGTTTCAT ATGAAGTTTT AAATAGATCG TTATCTCAGA
   102241 TTCAATCATG TATGGACTCA TTGCTTGAAA CTATTAAAAG TCGTCCAAGA TCGGCAGAAG
   102301 ATTGTGGTGG TCCTTGCTTT ACTTGGAAAC AATTAACAAC AGCAAATAGT ATCCAACCAA
   102361 ATATATGTGA AACAAATCCC ATATCTTGGG TAGAATTAGA TAATTATGGA GTTACCGATT
   102421 GGTATGGACT AACATGTGAC AATTGTTCAG CAACAGAATT GGAAAGATTA GAATTTGTTT
   102481 TAAGTGCAGC AGAGAATAGA GTTCCTTCCT CTATTGATAA ATGTGATTTT GACAGTAAAT
   102541 AATACTAATG AATTTCACCT TTGAAAAATT AGATTCTTCA TGTTTTAACA TTTTACCGTT
   102601 AAGTTGGAAC GAATGTCCTA AAGAAACTCT ATCTACCATA GGAATAAATT TTAGTGCATT
   102661 AGATGCGGAA GTATGTAATT TATCATTTTC TGCTGAAAAT TTCTGGAATC CCTTATATAG
   102721 TGATTTTGTA TCAAATTCGG CAAATTGGAA TTCGGTATTT ACAACAGTTA GAGATAATAG
   102781 TTCATGCTGG CAATCCACCT ACATCACCGT TCGAGAATTA AGCGCATCGT GGTTGTCTCC
   102841 TATGACTATT ATTTATCCCT CGGTATTTGC CCAAGATGTA AACGGACAAT CTGTTATTGA
   102901 AGACTGGATA AAAACAAATT TTCCAATATC TCAAGGAAAC TGTGTAAACT ACTTAAATGG
   102961 ACAATTAATG AAAGTATTCA GCTTAGAATA TGCAACAGAA AATCAACAAT TTTCATGCAG
   103021 TTGCAGATCT AATGGAGGAA GAGTTAATGT TCGATTTATT GGAATCGGAA CGATTCCTGT
   103081 AAATTGTGGA TGTAGTTGTA GCCCCGGAAG TGTAAATTGT CCAGATAAAT TTGTTAAAAA
   103141 GGTACTAGGA TTTCAGTTTG TAGTAGCTAA TGGAGAGTGG GTATATAACG GAGATGTTTA
   103201 CTAATGAAAT ATTTAAGTCC ATATTCTAAT CTAGGGGATT CTCTTTCTTC TATAAATTTT
   103261 AATTTTACTT GCTTAGATAT TAAGCTCTGT AATTTACAAA CAAATGCAAA TCAAAAATGG
   103321 AACAATACAA CAATAGATGA TGTTTGGTTA AATTCTTTTA TAGAAACATT TCAATTATCT
   103381 TCAAATTGGG AAACTACTAA AACCCAAGTT CGAAATGCTT CAGCCTATTG GGATCGAAGA
   103441 ATCAACACGA TCATTTATCC AGATCCCTTT CCCGAAGGAC AAGCATCCAT AGATCAAATT
   103501 AAAATATGGA TAAACACTAC CTTTCCACCA GAAAACTATA GAGCAGATGA AAAATTTATT
   103561 ATATATTTTT TTGAATGGTA TAAAGATCCG GCTTTACATC GACCACCCAG AAGCAGTAGA
   103621 ACTAGATTTG GAGGATTAAC AGAAGACAAT AATGTTCACG TTAAACGGGT TGGGTGGGCG
   103681 TCATTTGAAA AAGTAGGTAA CGTGTGGGTT CACACCGAAC AATTACATTT CCCTCAATAT
   103741 TGTTTACCCG AAGATTGTAG TTCGTGTTGG GGCATAAAAT ATAATCCCGA CCATCCCATA
   103801 TGTATTCCCC AACCTAAATA CTATGAATTA TCTTGTGTAG AGCTTATAGA CGACGATCCA
   103861 GATGAACCAG TAATTACAGA TCCATGCGAA TGGTTGGATT CTGTAGTAAT TTCTTGGAAT
   103921 TTTCCAGTAT CTAAAATATA TTTGGAAACT AATTTGCAAT TTCAAAAATT ATCATCCACA
   103981 AATTTAGTTC CATTTCAGCT TACTCTTCCA CATAATCCTT ATCTAGATTT AATTTCTGAT
   104041 GGAGTTTATA ATAAATTTAT TAGAGATTCA TCTATACCAA CAATAGGTGA ATCTTCCGTG
   104101 GAACGATTGA GTGCTTTTCA TATTTTATAT ACATATCAAT ATGTGGCATC TGCAAATACT
   104161 TTTACTCAAA CAACTACATT TAGTAGTATA AGTTCTTCAG ATTTTTCTTT AAACGAAGAT
   104221 ATAGATTTTC CATTTAGTTT TTCTAATTCA GAACTATTTC GTTATATTAG GGCAAATAAA
   104281 GGAGATATTT TATTATCTCC CGAATCTAGT GCGTGTCCGT GGTCTATTGA AATTGATTCT
   104341 ACATGGTATA GGTGGGTCAC AAATAATTTA GAAGTATCCT CTACCCCATA CTGGCATATT
   104401 GGAATTGAAC CCGGAAGTGC GCTTGGATTT GATTATGAAC CGTCTCCATT TGAACCAGAT
   104461 TCAGTATATA CGTGGAATGC GGCCATTACC AGCATGGGGG ATTCATTATC TGCATATTTT
   104521 GGAACATTTG TAGATATGAT GGGAAAAATT AATGATATAC GAATAGTTGC ATAAATGATT
   104581 AATCCCTTAT AAATTATTAT GTAATGAAAC TACTAAAGAA CTATGTTAGA AACTATAAAG
   104641 AAATTATAGA CTATTGTATT ACAAACCCAG ATAAGTTCAT TCATCGTAAT TTGGATGGGG
   104701 GTCATCAAGG ACCGCTACCA TTTGGATCAA AATTTAAAAG TTTTAAAAAT CAAAACATGA
   104761 GCGATTCATT TATGGATTTA ATATTTAAAG ATTGTGATTT TGACCCCGAT TTAAGAGATT
   104821 TATATTTCTT TATTCAAATA CAACGATATG ATCCGGGAGA TTATATAGTT CCTCATAGAG
   104881 ATAATTATAC GGTTAAAAAA TTACATTTAG TTACTTTAAC TACTAGTGAT TGTGACGGAT
   104941 TAGTAGTAGA ACATAATAAT GAATTGATAA AGATTTTTGA TTTAGCAGGA CAAAAAATTG
   105001 AAACGGATTT AAATGATTGG CATTGGGTCG ATCCCGTTAG AGATTTGAGA TTTAGTTTGG
   105061 TAATAGGAGA ATAATATGTA CGTATATTTT TTATTTAATA AAAAAACACA AGCGTTTATT
   105121 GGGTTTACAT TAGACCCAAA AACACTAACG GGAGAAGTTT TATGGAGAAG AATAGAAATC
   105181 AACAAAGATG AAAATTTAGC AAATTTAACA TGGGAGGGAA ACTTCTCTAC TGGAAAATTT
   105241 ATAAGAACTA CTGATAAAGA AGCTATAGTG TCAGAAATTG ATTTAGAAGA AAAATTCTAT
   105301 AATAGATTTT TTAGGTTATA TAATATAGAA AAATTAATCA CTATAGTATT ACTTCAAATT
   105361 TCCAAAAATA TTGATCCACA AGACGAGGAT AAACTTGACC CAGAATTTAA TAAAATGTTG
   105421 AAATTTTTCA TCAAAAATCA TAATAAATTT TTAGAAGAAA TTGAATATTT TCAAAATTCA
   105481 CCAAAACACA AATATCAAAG TAAAGAAGAT ATGAGATCTA CTCTAAACCA GCAATTTAAA
   105541 GTATAAATAA ATATATGAAG TTCTTACAAA CATTAAAAAA CTTAGGAAAA ATCAAAGAAT
   105601 ATGTTGTTGT TCTTTTAGTT ATCGTAACTA AAACAAAAAA CATTTTAACT TTACTTGAAA
   105661 ATGAACTTAA CGATATTCCG GTCGGAGATA AAGTCAAAGA ATATCTTCCA AAAGTTAAAG
   105721 AAGCTTTAGA AACAGCAGAA ACAGCAATTA CTAAAGTTTT AGGATTTTTT GGAATAAAAA
   105781 CTTCTTCAGC TTCAGCATTA AGTCAAACAG TTGAACAAGA AGCTAAAGAG TTGGAAGATG
   105841 CTCTTAGAAA AATAAAAAGC CTTTAATTTT TAAACATTAA AAAGGGATGG TGAACCATCC
   105901 CTTTTTAATA AATATCCTTA TGGGTCGAGT CATAACCACA ACTACCGATT TATCTAATTA
   105961 TACGGTAGGA GACGCAATTA GAATTGCAAA TTCTAATTGT TGTTGGGTAT ATTTAGGTAG
   106021 ATCCGCCCCT AATTTAAATT TAAGAAATGT GGATGTTATT GGTAGTTGTG ATTATGAAAC
   106081 AACTACTACT TCGACAACAA CAAGCACAAC TACTTCGACA ACAACAAGCA CAACTACTTC
   106141 GACAACAACG GAAACTACTG GAACAGGAAC CGGAACGGAC ACTTCCACAA CCACTTCCAC
   106201 AACCACTTCC ACAACAACGG AAACTACTGG AACCGGAACG GACACTTCTA CTACTACAAG
   106261 TACTACTACA AGTACTACTA CAAGTACAAC GACACCGACT CCTGCATATT ATTCTTATTC
   106321 TTTAGGATAT TCTGATACAT CTGGTTCTAT AGCTTGTGAT AATTGGGATT CGAACATTCG
   106381 AATCCCAATG TATTCAAATT CATCATCATT ATATAATGGT GTATTATTAT ATGAAGATGT
   106441 ATCATTAACG GTTAGAGCGA CCGAAGGGTA TTATGCAGAT GATTTTAAAT TTTGGTTTGT
   106501 TCAATCTCTT CCCGCCCCTT CAGAATTAGG GGGAGAAACC GCTTGTGCTG CTAATACAAC
   106561 GACTACAACA TCTACTACAA CATCTACTAC AACATCTACT ACAACATCTA CTACAACATC
   106621 TACTACAACA TCTACTACAA CATCTACTAC AACATCTACT ACAACTCTAC CCCCCTTACC
   106681 GTATTCATTT AGTTTAAGTT ATGATGCGTC TTCTGGTCCA ACTGCGTGTA CAAATTATCC
   106741 CGGATCTACC TCTGTATATT ATTCAAATAG TTCATCATTA ACAACCTATA CTTTCCTATA
   106801 TAACGATATT TATGGAACTT CTGAAGTATC TACCGGGTAT TATTCAGACG GAACTTATTA
   106861 TTACGAGTAT ATTTCGTCTT TTGGAATTGT TACAACAACT TCATGTTAAT TTAAATAACT
   106921 ATAAAAATAT TTAAATTGAC TTTTAGATTT GTTAATGATA ATTAACAACA TGACTCTCAC
   106981 TATAGGTATG GCCACATATG ATGATTTCGA TGGTGTTTTT TTTACTATTC AAGGATTGAG
   107041 AATGATGCAT AAATTTTGTC AAACGGATGA AGTAGAATTT ATTGTTTTAG ATAATAATCA
   107101 TGAAAGTAAA CACGGAGAAG CAGTTAAACA TTTTTTAAAT TCAGTTCCAA ATAGTAAATA
   107161 TATTACCTTA GATTCTCATC TAAGTACCTT TAATAAATAT AAAATAAGTG ACTATGCAAC
   107221 CTCTGAATAT GTTCTTATAA TGGATTGTCA TGTTTTAATT GAAATTGGAG GAATTGATGC
   107281 TTTACTAAAT TACTATTCAC AAAATCCAAA CTCTAAAAAT TTAATACAGG GGCCATTACT
   107341 TTATGATGAT TTAAATCATA TGTCTACTAA TTTTGGAAAA CGATGGAGTG GAAATATGTA
   107401 TGGTGTATGG GAAACAGATT TAGAAAAATA TAATTTAAAC ACTCCATTTG AAATAGATTT
   107461 TCAGGGGATG GGATTATTAT CTTATAAACT TGAACATTGG CCCGGTATAA ATCAAAATTT
   107521 TAAAGGATTT GGAGCGGAAG AATGGTATAT TGCTGAAAAA TTCAGGCAGG GTGGGGGAAA
   107581 AAATATATGT ATTCCTCAAT TAAGATGGAA TCATAGATTT GGTAGACCGG AGGGAGCCAA
   107641 ATACCCCCTA ATATTAGAAG ATAGAATATG GAATTATTTT GTGGGATGGT TGGAATTATA
   107701 TAAATATCCA GAACACCCTT TAATTGTAGA AGCAATAGAA TATTTTTCTA CTAAACTTCC
   107761 TAGACCATTA GTATTAAATA TACTAAATAA AGCTATTAAA TTATACACAT GACATTAAAT
   107821 CAAGGAGATA TTATAGAATG GGTAAATTCG GAATCATCTC AAATTGTATG GATGATTTGT
   107881 GAAGATTCAA CAACGGGAAT AGTTATTCAT TCAGACGGAT TAATACGAAT AGGAACACTA
   107941 ACTTATAATA TTTCTGAACT TCCAAATATT AAAAAATTTA AAGGAACTGT TAATATAAAT
   108001 TCTAATTAAA TGAACAGAGA CATTATATAT ATAGGAAGTG GAAAATCAGC TACATTAATT
   108061 TCTGAAATAG ATACTTCAAA GTTTATTACG TGTGCAGTTA ATAATGCTTG GAAATTATTT
   108121 AACAATATTT CCCTAGATTA TTGGATTCAT TCCGGAGATT TTGTATCTCC GGATAGACCA
   108181 TATAAAAACT CAATAACAGA AATTGGTCCC ATAATATATT CAGAAGCCGC TATAATATTA
   108241 TGTGATATAT TTAAAATTAA AACAAATTTC CCACATCATT ACATAGGATA TACTATCTTT
   108301 TTTCAAGGGC TATATTGGAT TATGACAAAA TTAAAACCAA AAAATATTTT TTTATTAGGA
   108361 TTTGATCATG ATTATAATCC TTTAAAAGTT AAATTATGGT TAGATTCTGG TTGTCCTGCT
   108421 CCACATAATA ACTTTTTAAG TAAATCTCCA ATAACTGATC CAAAACCCGT CCTTAACGAA
   108481 TTTTTTAATG ATATGGAAAC CGATTCGTTT TATGGTCATG GAACTCCAGA TCCGATGAGA
   108541 CTAGGAGAAG CCGAAATTTC TTTATTTTTC AATAGAGCTA AAGAATATTC CAACAAATTA
   108601 AACATTAATA TTTATAATAT ATCTGGAATT ACGACTGGGT TAAATACATT CCCACAAACA
   108661 GATATATCGC CGCATAAATT AAAAAATTGT ATTTAATATG AAAAAAGTAT CTTGTATATG
   108721 TCCAACCCGA GGTAGGTTTA CCACTTTAAA AGAATCAATA TCTTTTTTTG ATAAACAAGA
   108781 TTATGAAAAT AAAGAATTAA TTATTTTTAA TAATCATCCA ACTCCAATAA TAAGAAGTGA
   108841 AAATTTAAAA TCTAATATAA AAATAATAAA CGGAGGGGAT TATACCGGAT TATCAATGCA
   108901 ACAAATATAT TTTGATTTAA TGAAATATAT TGATCCGGAT AGTTCGTATA TTAGTATTTG
   108961 GGATGATGAT GACTGTTATT TCCCGTGGCA TTTATCTTAT AATATAAGCT TGTTGGAAAA
   109021 ATTAGATGGA CAATGTATTA AACATAAATA TGGATATTGG TTAAATATTA ATGATTTACT
   109081 TAACCCAATT TCATTAGCTA AAAACGTTTT AGAAGCAAGT ATGGTTGTAA AAAAAGAACA
   109141 TGTATTTTTT ATAAATTATC ACAATACTGA CGATATAAAT TTTAATTGTC CGCATATTCC
   109201 ATGGATAAAT AAATTCACGG AAACCAATAA TTTTTTATAT TGTGATAATA TTACAGCCAT
   109261 GTTTCGATGG AATTTTAATG TCAATAGAAT AAATCACCAC CTTCAATCGG TAGGGCCACA
   109321 CAAAAATAAT TCAGATACAG GAGATGGTGA ATATTTAAAC TATACTCAAT TGGATGAAAT
   109381 CTATAAATTT ATGTGTCTAA ATATTAAAGA ATCTTATATT AATGGTGAGG TTAGTGAAGT
   109441 CGATAATTTA TGGAAAGACT CTTTGTTGTT AAAATTATTA TAAATAAAAT ATATGTATTC
   109501 TTATGATGAA AAAAGTGAAC ACGGACTCCC GTGGCATACC AATTTTATTG GTCAACGTAT
   109561 GCAACACAAC TATTGGTTAT ATAATATTGT AGACAAAATA ATTCTCGATA ATCCACAAAT
   109621 TTCAAGTATA ATTGAAATTG GAACGGGGTA TGGGGCATTA ACGACGGTGT TTGGGTTGTG
   109681 GGGAATCAAA AACGATATTT CGGTATTGAC TATCGATAAA CAAAATATTC ACAATGAAAA
   109741 AATATTCTCT AAATTAAACA TAGAATATTT ACAAGACGAT GAATTCGGCC CAACCGTTGA
   109801 AAAACGAATT TTAGAAGTTA TAAACAATAA ACCGACTTGG ATCTATTGTG ATGGAGGAAA
   109861 TAAAGTAAAG GAGTTTCAAA AATTCGCATC ACTAATTCCT CCAACATCTA TAATATCTGC
   109921 TCATGACTTG GGTGTAGAAT TTAGAGAAGA AATTGATGCG GCTCCATTAA TTCCCAATAC
   109981 AGTAATTCCA TATAAAAAAG AATATTGGAT GGATTTAAAT GTTCAGTTGG CTATTTTTAA
   110041 ACGAGTTTAA AAATACTAAA TATAACTATG GACAAAGATC AAACATCGAC CTATATTCAA
   110101 CTAGGAATAA CAACAGTATT AACATTATCG TTAATTACTG GATTCTTTAT GGGATTAATA
   110161 ACCACCGAAG CATTTTTAGC AATTGTTGGT CCAATTGTTG GATATTTCTT TTCTGAAAGA
   110221 AAACAAACCA AAGCTTTAGA AGCATTAGCC GCTTCTCGTA TCGAGGTAGT AGAACTCGAC
   110281 AATGAAAAAA AAGTATAAAG AATTTAAACA GGGAGTTTTT AAACCTATTA ACTCCGATAA
   110341 GTGTTTAAAT AAATCTATTA TAACATATCG TTCTCATTTA GAATTTCGCT TGATGAAAAT
   110401 GTGCGACAAG AACCCTTTAG TTCTTGAATG GTCGTCAGAA TGTGTTATAA TTCCATACGA
   110461 AAACCCCATT AAAGGTAAGG TGTGCCGATA TTACATCGAT GCATACATAA AATTAAATAC
   110521 ACCTAATGGG CCTAAAAAAT TCTTAATAGA AATTAAGCCA GAGCGACAAA CCGAAAAACC
   110581 TATTCCATCC AATAGGAAAA AAAAATCAAC GGTATTATAT GAAAACGCTA TGTTTGCAAT
   110641 AAACACAAAA AAATGGGAGG CTGCAAAACA ATTTGCAAAA TCCCGTGGAA TGGAGTTTTT
   110701 AATTATTACC GAAAAAGATT TGGATAAAAT GGAAGGTAAG TTTAATTAAA ATCTTGTAGT
   110761 TTAAATTTAA TAGAAGTATC GTGTCGGTTA AGACAATAAA ATTCATCATT TTCGACTACT
   110821 CCAATCCAAT TATTAGCACA ATCAATATCC CATACAATAC CGGTATCAAC TTGATGAAAG
   110881 AATGGAATAG AATCTTTGAA TGGTATATTG AATATGGAGG ATGTTGGAGT ATGTCCAATA
   110941 ATTTGTGTAA TCCCCGGAAG TAAAATTAAA TTACTTGGCC TAATCCATGT TATACCATCA
   111001 TATGTATAAT CGGGATTTTG TTGAAATATG GGTATTCTTT TATTCCCTTT ACAGTTACAA
   111061 TCATTTAATG CCTCCAAAAT TTGTGTTTCA AAATTATTTA AATTACATCC ATTAATTGGA
   111121 CAAACTTTAA ATAATTTTGC CGTCAATCCG GCATGAGAAT ATATAAATTT TATATCATGA
   111181 TCAAAATGCG CCATTTTAAT ATGATTCCAC AATTCATTAG TCATAATTTT TGAAACGGAT
   111241 GTTTGTTTTG ATGGAGTCCA CCCCGGACAG TCGAAATACG CATTCCATGG AAATCGGTAA
   111301 GGCATATCAT GATTTCCCAT AATATGGATT CTATTTGGAA TTAAAACCGA CTTGGATAGC
   111361 CATTGTGCAG TATGTTCGGC AATAGCCGTA GTATCTCCGA AATTATCAAA ATAATCTCCT
   111421 AAAAATATAA CTCGATCATG TTCATTTTCT TTTAAAAATG GTTCTATCCA TTCTACATGA
   111481 TTATGTAAAT CTCCAATTAC AAAAGTTTTC ATTTTACAAA ATACCCGAGT TTAATAACAT
   111541 GTCAATTTTT AATAAATATT AATAGACATG GCTAGAAAAA CGGCAGCGAA AGTCGGCGGA
   111601 AAGTATTCTT TCCGAAAACC AAATGTTAAA TTCGATTTTT CGATAAGGGA GCTACCTTGG
   111661 ACAAAAAAAC AACAAGATTT AATTAAAATT TTAGATGACC GGCATACAAA ATGTGCGTTA
   111721 ATTAAAGGTC CAGCGGGAAC ATCTAAAACT ATATTAGCAG TCTATATGGG TCTAAAACTA
   111781 CTTAGAGAAA ATAAAATTAG TGATATAACA TATGCCAGAT CGGCAGTTGA AAGCTCATCA
   111841 GCCAAATTGG GATTTTTGCC CGGAGATATT GCAGATAAAT TCGAAGTGTA TTCAATTCCA
   111901 TTTCAAGACA AATTGGAAGA ACTTTTAGAT TTTGGAATTA TAAAAGCATT AAAAGATTCA
   111961 AATCATGTTC AAGCTCTTCC CATCAATTAT ATGCGAGGAT TAAATTTTTC CGGACGATTA
   112021 GTGATTTTAG ATGAATCACA AAATTTTACG GAAGAAGAGT TGATAACCGC TATAACTAGA
   112081 ATAGGAGAAC ACTCTAGACT ATGGATACTT GGAGATCCAA ATCAAAGCGA TTTAAAAAAT
   112141 GGGCACAGTA ACGATTTTGT AAAATTTTGT TCAAAGCTGT CTGACGATGA ATGTATTGAA
   112201 AACGGAATTC AATCATTTGA GTTCGGAGTG GACGATATTG TTCGATCTGA TTTTTGTAAG
   112261 TTTGTTGTAA AGAAGCTTGA AATTTACGAA CACAAGCCTA AGACTGTCGA ACCAACCCCC
   112321 ATATTATTAA ATGAGAGTGT TGGTGAAATT TGGCGACCAA CTCAAAACTA ATATAAAAAT
   112381 AAAGGGCGAG GGAGTATTTC TCCCTCGCCT TTTTATAAAT ATAAACTACA AATTATTTAT
   112441 TTAATTCGTT TAGTAAATGG TTTACAAGCA TTTTTGCTTC TTCTTTAGTT AATTTCACTT
   112501 TTCCTTCATA ATCATCAGAA ATTGTATATC CATCTGTAAT AGTTTCAACA ACGGGACAAC
   112561 AGCTTTTTCC TCGACCACAT AGAACAACAG TATTTTCATC AAGTCTTCTC ATGAGAATAT
   112621 TTATTTCAAT TTATTGTGTA TTCAATTATA ATCCGACTTG ATTTAATAAA GCACTTGCTA
   112681 GTGCATCTTC TTGACTAATC TCTGAAATAG TTTTTATTAA GCTTTCATCA GACCCCTTCA
   112741 AGTTTCCGTC TTTGTTTAAA TAAAACGACA CCAATTCTGT TTTTTCTAGA TTGGTTTCAT
   112801 CTCCAAATAT TTCAATCATT GCTGGAGAAT TTTCTAATGG AAATACGATT CCTTCTCTTT
   112861 CCTTATATGA TTGTTCGATA GACATAAATA ATGTATTTAT TTCTGTTCTA TAATTTGAGT
   112921 CCAATTCTCG GGTATCCTTT TCCTCTAGAG AAACGGGGGA TAGGGGAGTA AGGGGTAAAA
   112981 ATAAAATTAT ATCATAAAAT TTAAGAGATT CGCGAGTCAG TGCGAAAGAT TCCTCCATAA
   113041 ATTTATCATC ATTAATTATT CCCTTATCAG ATAACCATAA ACTATACACT AAATTATCTA
   113101 AAATGCATCG GTCATGTATA CAGAATAGTT CTTTAGAATT ATTAATAGCC TGATCTGCTA
   113161 ATGCGTCTCT TATAATTTTT TGACTTTCTA ATGACCCATC CATATTTAAA GTCAGATTTT
   113221 TAGACGCTAT CAAGTCTCTA TAAGTCGAGG GTGGAGTCTT ATACATGGGC CATCGTTTTA
   113281 AAAACGAATT AATAAAAAAT GTTTTTCCAT TACATGCTGT TGAGCTTACC GCAATTCTCA
   113341 TACTAATATA TAACCCACTT AATAGAAAAT TTCAAGTCAG GCTGTATTAA AAACAGTTTT
   113401 ACAATTTATT TTAAAACAAA TAAACACTTT AGACCGTTTA ACTAATTTTA TTTTTTATAT
   113461 TAATGAATTT CATATAATAA CACTAAATAA TTATATGTCA AAATTTGATT ATTATTATAA
   113521 TAATTGCATG AAAATTGTAA ATGAAGCATT TGATGATAAA ATGGGTGCTA CAAAAGAAAT
   113581 AGATCCGCAT AAACTTATCG AATATATTAA TCGTATTATA ACAAGAAAAA AAGAAGAGAA
   113641 GAACCGAAAA TTTTCCAAGA CTGATAAAAC AGCACGATTG AAAGATTATT TACACATGCC
   113701 GCATATTCAT TCATCGGTTA TAAATCGAGT ATTGGTTAAG ACCAATAATG GGAATACGAT
   113761 TAACCTTCAA GATTTTTCTA AAATAATATC AACAAGACCT GATAAAATTT TAAAAAGAAA
   113821 TAATAAAATG GTTAAAAGTG ATACAACTAC CACTAAATTT TTCAATACAT CCCTTCCTGC
   113881 ACTTAAAGGT TTAGTTATTG ATGAAGATAC TGATAAATTT CATATTGTGG ATACCTGCCC
   113941 ATCTGCTGGA GCATGTCAAT TAGTATGTTA CGCTAAACAC GGCAGCTATA TTATGTTTCC
   114001 AAATGCTTCT TTAGCTCAAA ACAAAACATT AAATTATTTA TTTAATGATT CAGAGGGGTT
   114061 TAAAGATCAA ATGATTGCCG AAGTGGAACT AGAAAGAATT AAAAATAGAG AAAAACAAAT
   114121 TCAAATTCGA TGGAATGATT CGGGCGATTT ATTATCTTCT AAATTTTTTC AAATAGTTAT
   114181 GGATATTGTT AATGCTACTC CAAAAGTAGA TCATTATATC TATACAAAAG AAGTTAAAAT
   114241 GGTTAAAGAA TATCCAAATC CGCCAGACAA TGTTATTTTT AATTTTTCTT ATGGAGCAAG
   114301 AAAAGATCAA GAACATTTAA TTGATCTTAA AAAAGATAAA GTGTCTCATA TAGTTGATAT
   114361 AAAAGACCCT AAAAAAGAAC CTATTTTAAA TACTATAAAA AAATTTAATT ATATTGAGAT
   114421 GGAGGATGGT GAGTGGGTTT ATAAAAATTT ATCAGCAACT AAACATATTA TAGCCCAGAG
   114481 ATATGATTTA AATGTAAATA AAATTTTATC TATAGATGAA TTGAGTAAAA CTCCAACTGG
   114541 AAAACCATTA GAATATAATG TAATAGTATT GCCCGGAGAA TCTGATTTAT CTGCATCTCG
   114601 ACGCGATGTT GCTGGAACTT TTTTAATTAT TCATTAAAGT TTAAAATTTT AAGAAATTAT
   114661 TCGCTTAAAA TTCCTCCCTT GATTGCAAAT GACCGAGGAA GGGGGGTCAC TTATTATTTT
   114721 AATCATGGAG AAATTGTATA TGTTAATAAA TTTGAAGATT CTTTTATTGT AGTTATGTTA
   114781 TTATTTGGAA AATATTTACT AATAGTTTCA CAGAGAGAAT AACCAATATC TTTATGCGTC
   114841 CTTTGACGAC CTTTAAATTT AATAATAACC TTTACTGAGT CGCCTTTAGA TAAAAATTCG
   114901 TTAATATGAG AGATTCGGTA TGATAAATCA TATTCAGTAA TTCCTGCCCC AAATACAATT
   114961 TCGTGTAATT TTGGTTTTGG TTTAAATTTT TTAGATTTGG ACAATTCATA ATTATATTTC
   115021 CCCCAATTTA TTATTTTGCA AATTGGATTG GATTTATCAT CGTTAATTTG AACTAAATCT
   115081 AAACCTAGAG AATTGGCTAA ATTTAATGCA CTTGGAAGAT CCATGATTCC TAAGTTTTGA
   115141 GAATCTTTAA TTATTCTAAC CTGTTTCGCA GTAATTTGCG TGTTTTTCTT TACTCTTTTA
   115201 TCCATAAATT ATATAATAGT TTAACCCATT AATGTATTAT GTCAATTAAT AAAATTATAT
   115261 ATTTAATATA TTAAATATTT TAATTAAATG TTTACATAAC TTTTTATCAA AATTTGGATT
   115321 TGTAATATTA GATGGTTCTT CGGTGTGTGG TCCGTGGGTT TCAATATTAG TATATTCTGG
   115381 GTAGGTTTTC CACGATGCCA TTTCTCCACG ATTTAATGCA TATCTCCATA AAAATTGAAA
   115441 ATCTGCACAT GAACAATATA TATCTTTAAT GTTATTATTT TTATCTAAAA CCACATATTG
   115501 AGAATGTGTT CTTCCTTCTG TTTTTTCTTT AGATTCCGTT TCAACCATCC ACAATTTCCA
   115561 TCCCGGAAGT AGAGGCTTGT CTGGAGGCGT AGTTGAAGGA GTGAATTTTT TAATAGATAA
   115621 TACCTTTACA TGCTTTGCTC TTTCTATTCT CTTACTTTCA GAATCTGGTA ATAAATTTGC
   115681 AGTAGACTTA CTCTTTTCTA AAATATAAGC TAATTTTGAG AACTCCATTT TAATATTTAT
   115741 CAATAACAAT CCGCCTTACT ATATACTGGA AGATGTTTTA AAATTCTATT GGCCGCGCTC
   115801 TTAACAAGAT TTAAATTTTT ATCATAATTT TTAATAAAAA AAGAATTGTT AATTAATAGC
   115861 GCCCATTCTT CCATGGAGTA TTGGTCCGCA AATTGTTTCA TTTCTTCTAT TGTGGGAACA
   115921 TCACCTTCTT GTAGTTTATT TTTCATTTTA ATGCATCGTT TAAAAGTTTT TTACTTCCTG
   115981 TATAGTGGTG AAGTAATACT CTAATTAAAT TTTTTGTTCG TTTTCTATAT TTATCAGTCA
   116041 ATTTTCCGGT TTTTCCTTTT TTAATAAAAT TATCTCGTCT ATCGGCTAAT TTTATTAAAA
   116101 TTAAAAAATT TTTTAAATTT GAATCTGTTA TTGTGTTTAA AGTTTCTTCC ATGTGTCCAA
   116161 CAATAGATCC ATTATCTACA GACATTAACT CTATTAAATG AATTGTAGTA GGGCTTAGTA
   116221 TTTCTTTCAA ATGATCTAGG TTTCCTCCGC GTTCTTTATA ATCATGAAAT AAAGCGGCAT
   116281 ATTGTATTTC GGTTGGAGCG TTTTTAAGTC GTTGAGCTAC TCTGTTTGAG TGTCGAACTT
   116341 TTCGTCTAGG CATAACGGCC TTTAACATTC TGTTAAATTT CATTTAGAAT ACTCCGGGAC
   116401 CGGACATATT TGAACCAGTA GATCTAGATT TTATTATTGA ACTATGCATA CCTCTTACAT
   116461 CAAAATTAAA ATCTGATTTT AATTTATCTA AAGTAGGTTT AATTTTATCT GGAGATAAAT
   116521 TCTCTCCTGA TATAGAATAA TCTCCACCAT CATATTTTAG TGCATTTAAA ATAATTCTAG
   116581 TCCAAAATTG AAGCTGATTA TCGGATAACT GTTGAAAATT TTGGTTGTAA TATGATAATT
   116641 TGTCTAAAAT TCCTGTTCCA AAAACTTCAC TTGGATTTAA GTCTGGAAAG GTATCCTCTA
   116701 TAGATTTTTG AATAATTTTT TCTAAAGATG GATTTTTAAG TTTTTTATCC AAATAAATTA
   116761 AAATTTGTTT AAATTTAGAT TCTACTTCAT CAAATATTTT TAAATTTATA CCATCAGTAG
   116821 ACGCCATTAA TGCTTTAATT GCTAAACTTC CCAATTCAAA TTCTTGGGGA GAATTAGTAG
   116881 AATCTGATTG TATTTCTGCG GGAGCCGGTT CTCCCCCCTC ACCTTCTACA GGTAGATTTT
   116941 GATCATCCGG ATCTGTATCA AAATTTAAAT TTACATCAAC ATCGGAATCA TCATTTGGAG
   117001 GAGGGGGTGG AGTAGCTTCA AGAATTAATT TATCAAATTT TCTCATATTT ATTATGTATT
   117061 ATTTAAATAT CGTGCAGTAA GTTCTCCGAA AGTAGCTCCT AATCTTTTAG TATCAAGACC
   117121 TAAGCTTTTA ACATATTCAT CAAGTTCGTC TGCACCATCG GGACCATCAG ATTCAGCGGC
   117181 TTTAGCCAAT AAAGCTGCTA CGTCAACAGG AGGATTCCCG TTTTTTCCTT GTTGTTGATT
   117241 GTTTGTTTGA TTAGGATTTT GTTGTTGATT GTTTGTTTGA TTAGGATTTT GTTGTTGATT
   117301 GTTTGTTTGA TTAGGATTTT GTTGTTGATT GTTTGTTTGA TTAGGATTTT GTTGTTGATT
   117361 AGTATTTCCA GAAAACTTCA TCTGTACTCC TCCAACCATT TCGGTAGTTA AATATTCTTT
   117421 TCCTAATAAT TCAATTTGTT TATCAAATTT CATGATAATA CTTATTGATA TACGGTTATT
   117481 ATTGAATTAT TGAATTGGAA TTGTTAATAT TATGTGCCAA ATTGTAGATC TTCAATGCGG
   117541 TTTCATCATT ATTTCGATCT TGTTCAATTA ATGTCCTAAT ATTTTGAGCG CGATATGCAT
   117601 ATGAATATGC CAAATCTTGA GCCAATTGTT TATTGATTTT AGAAAACTGC AATAATGTTT
   117661 CTTCATAATT TGAATGTCTG GTAGTTAAAC ATTCTATAAG AAATTGGAAA AAATATTGAG
   117721 TATTATCTTC AATATATTCA GAATGAGATT CCAAGATATA TGAAATATGA TCTAAATGTT
   117781 CTCCAACATC GTAAATTTCT CTATCGTTGT CCGAAACTCC AACTGGGTAA TCAATTGTTC
   117841 TAATATAATA ATAGTGATCG TTCATTTGTT TGAATTTGGA TGCGGCTTCA AGCAATGCTC
   117901 CAAATGTTAA TGTGAATGAT GATAAAAATT TCCAATAAGT AAAAATAATA TCAGTATTAT
   117961 TGGTCGATCT TTTAGATATT TCATCAAAAA TAAATTTTAC ATATTCAGAC CTTCCTCTAT
   118021 CAAGTAGATT GGTTCTGGAT GTAACAAAAT TAGAATAATC GTCGTCGGTA ATAACTTTCA
   118081 TGGCCTTTTT CCACTTTAAG GTGCCTAATA AATCTTGATA CGATAAAATC GAAATTTCAC
   118141 CAATTTTATA CACTAATTTA TCATACTCTT CTCGAAACAG AGACATTGCT TTAACTTCTT
   118201 CCATAACTAA ACGCATAAGT TTTTTACGCT TTTCTGCCGC AATGTCTTCA GGAAGGCGAG
   118261 TATCAATAAA TTCTGGGTTT TCGTCGGCAT AATAATAATC TTGATCCAAC GTATAAACTC
   118321 CTCGGGGGAC ATTTTTATTT ATTTTATCAG CAATACGTTG TAAATAAGGT TTAAAATAAG
   118381 TCGTAGATAA CCCATAAGCT TTTTTAGCAG GTACATAATA TTCATGTCCT GATTCGTTTT
   118441 CATATCGTTT GAGTAAAATT CTAGCCAATG GATTAGTTAG ATTTTTGTCT TTCATAGAAG
   118501 TTAAATAGGC AATAATAGTT CGTCCCAATA CATCGCGCTT TACGTAATTT TTATTGCATC
   118561 CATTTACTAA ATCCATACAG GACGGCCATC CTCTATTTGT AGTCATTGAT GCAATATCAT
   118621 ACGGGTGTCT CGAAATAACA ACCTTTAAAC CACTATATGA TCGACAAAAA TCCTCTTTAA
   118681 ATTTCTCCAA TAAAGAAGTT TTTCTTAATG CTTGAAGAAT TTTTCCAATT TTTAATTTGT
   118741 GTTTTACGCA TGGAGTAGAT GCAACCCCTT CCGCATATTC AAGGGGAGAA AAATGGTAAT
   118801 CGATAGAATT TAAAATTGTT TTAACTTCCT TATATACCTT GGATTCATTC ACTGCCTTTA
   118861 TAATTTCTTC GGAGGTAGGT TCAAGAGGAA ACTCCATCCT ATCTCCCTTT GAGAAAAACT
   118921 CTGGTTTAAT AGTCTTATAC GCTCCCCCTC CCATTCGGGA ATATTTTTTT GCCTGTGTCA
   118981 ATGTAAGTGC CATGGTTCCA TTCTAAACGA TTTTTAGAAG ATTGCAACAA CTTTTTTCTA
   119041 AAATCAATTT TTATTTGCAT CGGCGTATAT TTGCGTGTAT ATTCCCTTGT CGGGGGGGAG
   119101 AAAGGAAAAT ATATTAATAT ATAAATATTT AAATGAATTA TTATAGTAGA ATATTAAAAG
   119161 AAGAAGTATA CCCTTTAAAT AAAAAAATAA ATTATGATAA AAAAATTATA ATAATATTAA
   119221 GTGAAAATTC AGGAAGAATT TTATTAGCTA AATCATTAGA TGTAAAATCT AGGCTATTGT
   119281 GGGGAGGTTG GGAAAATTTT AGAGAAGATG CAGGATTCTA TGAAAATATT AAAATGATTA
   119341 ATAAGTCTAA AATGAATATG ACTCTTGGTA GATTTAAATT TAATAATATT GTTGGTATTA
   119401 TTGAAGATGA ATTTATTCCT AAATTAAATG ATAAAGTTGA GGATTATAAA TGGGTTATTT
   119461 TATCAGAATT GGGAAATTAT CCACTTCAAT TTGAATTTAA ACAATATGTT AGAAGTGTTT
   119521 ATCCTATTTT AAAAAAATAC TCAAAATCTT TTTTGACTGA AACATTGAAA GATTCTTGAA
   119581 TTTTGATCTA AGATATGATA TATTGTGTTT AATGATATTA AATGAAAAAC AAACTAAAGG
   119641 CTTAGAACTT TTAAAAAATT TTACATCATC TAAATCATCT AAATTTTTTC TTATAAAGGG
   119701 TTCAGCAGGA ACTGGAAAGT CTACATTAAT TAATGAGTAT ATTAATTGGT ATCAATCTGC
   119761 TAAAGGATTG TATTTAGATG ATATTGTTGT AACTGCTCCT ACTAATAAAG CGGTTCGGGT
   119821 ATTGAGACGA ATGTCTAAGC ATAATATAGA TTATAAAACC CTCCATTCAT TATTAGGATT
   119881 GCGCTATAAG ATAGATGAAC ATGGAAATGA AATTTTTGAA AAGGAGAAAG GAGTAGTTCC
   119941 AACAATTTAC ACTTATGGAT GTATAATTGT GGATGAAGCA TCAATGATAG ATGATTTTAT
   120001 TTTTGATGAA TTAATGAATC AAGTATCTGA TTGTAAAGTT ATATTTGTAG GAGATCCAGC
   120061 TCAAATTCCA CCAGTAAATC ACTTTCATTC TAAACCCATG TTAAAAGAAG TCCAAGATAG
   120121 ATTTGGAATT GAAAGCTTTC ATCTAACTGA TATTGTAAGA CAGGCAGAAA GTAATCCAAT
   120181 TATAAAAACT TCTATTGCAG TTAGACAAGG AACCTTTAAG AGAAATATTT CAGATGAAAG
   120241 ACTTGACGAT GGAACTGGAG TTATTCAATT AGATTTAAAA AATAAAGAAA GGGTCTATAA
   120301 TTTAATTAGA GAGTCTTTTT GTGTAAAAGA ATTTAGTAGT AATCCAGATT ATGCTAAAGT
   120361 TATTGCATGG AGAAATTCAA CAGTTGATAT GTTTAATAAT TTAATAAGAT CGTTTATATA
   120421 TTATAGGGGA GTTAATAAGG TAGTATTAGG TGAAAAATTA ATTTTAAATA AACCAATTTT
   120481 AGAAGAAAAA AAAGTCATTA TGTTTGTTAA TGACGATTTG ATGGTTACTG AATTGGATGT
   120541 TAAAGAGGAT GAATTTTATG GAAAGCCTAT AAAATATTAT GATTGTAAAG TTGAAAGGTT
   120601 ATACGAATCT TCTGGCTCAT ACAATATAAA AATATTACAT GAAGAATCCA TAAAGCGATA
   120661 TGAGAGTATT TTAAATTCTC TTAAAAATAT TGCAATTTCA GCACCCGCAA AATTAAAACC
   120721 GAAATCATGG TCTTCCTTTT ATAAATTTAA AGAGAGTTTT GCCGATGTGT CTTATAATTA
   120781 TGCTATAACC TGTCATAAGG CTCAAGGAAG CACATACGAT AATGCTTTTG TATGTTATTC
   120841 CGATATAACT GTAAATCCGA ACATTGTTGA AATGCAAAGA ATTTTATATA CTGCCGTAAC
   120901 CAGACCAAGT AAAACACTAT ACATAATATG AAGTTCAAAA AAGGAGACTG GATAACAAAT
   120961 CACCCAAAAT CATTAAAATC ATTTTGGCCA CGAAGACCAA TATTTTATCT TGAGGGCAAA
   121021 CCTAAAGAAA CTTTTAAATA TTCAGTTGAA GATTTTTTGA ATATGGATTA TATTGGAATT
   121081 TATGCGGGAG AAGATGTGGA TAATTATTTT AGTCTTCCTA AATTTTTTAC TCAAAAGGAT
   121141 ATTGATAATT TTATAAATGA AAAATAAACA AAAACAAATA TTAGGATTAT GTGGTCTTGC
   121201 TAAATCTGGA AAAGATACAA TGTGTACTGC TATAATTAAT GTCTGTCGTG ACAATGGATT
   121261 AATTGCAACT CGGTATTCTA TTGCAGATAT TTTAAGAAAT ATGTTAGCAG ATTCTATACA
   121321 AGAAAAATAT AACATTAATA TATGGGAATG TAGTCCGGAT GAAAAAGAAT CTGTTAGACA
   121381 ATATTTGGTG GATGTTGGGC TTGAAAAGCG AAGCGAAACT AAGGGGAAAT ATTTAACAAA
   121441 TCTTTTACAA CAACAAATTG ATGCAGACAC ACATAGTGAT ATTGTAGTTG TTACCGACAT
   121501 TAGATATCAT CAATATGAAC AAGATGAAGT GTATTGGTTA CAAACTAAAA ATAATGGAAA
   121561 GTTAGTTCAT ATTAAATTAA AAATTGCCGA AGATGAATTA GGAAATCCAG TATTTATCTC
   121621 TCCTCCAAAT GTGCAAGAAG CCTTAAACGA TCCATTATTA CAAGATTTGG CAGATTATCA
   121681 TGTTGAGTGG GATAAAATTG AATCTTTTAA AAGTTTTTCA GAATGTCAAA TTTATTATCA
   121741 ACGTGTAGCA AAACAAGTGT TAGAACATCT TGACATTGTA AAAAACAATA ATAATTAATG
   121801 ATATGAATTT GAAGTATAAA GTATGGGTAG TTAAAGTTCC ACCAAAAACG GGACCAGAGC
   121861 CTGAAGCATA TACAATTCCT TTTAATGCGG AATCTCATCG AAAAACTACT TTAATATCTT
   121921 TAGGAATTGA TCCAACATTA TCGGATGAGG AATTGAAGGA ATATTATACT TATTTTTCAA
   121981 CATCACTTAA AGATATTTTA CACGATTCAA ATGAAAATTT TAATAAAGTT AATGTATTGG
   122041 ATTATATAAA TTCCGAATCT AAAAAAATAA AAGATTCTAT AGATAACGTT AATAGAGAAT
   122101 ATAAAGAAAC TTACAAGGAT TCTCATTCAA AATGGGAAAA CGGATATAAT GTAGTTAAAA
   122161 AAACATATAT AGATTCTACT GATAAAGAAA CAAATTTAAT AAAGTATATA GAAAATTCTG
   122221 AAAATTTTTA TGAATGGCTA GATGATGAAA TTATTGAATT GGTCGAAACA ACTGTGTCGA
   122281 ACCAAGATGA TAAAGAAATG ATCGCATTTA AATGTAAAGA TTTGTATGTG TATACTCCAT
   122341 TAACTTCAGT TGTTAGATCC GAAATTGAAT TATTGGCCCA GTCTTCAAAT TTAGATATTG
   122401 TAGAAGTATC TATTGATGAT ATTACGAATG AGGATAAGGT TATATCTTTA TATCAATTTT
   122461 ATGAATATAT TGATAGTATA AATTCTAATA ACACTGTAAA TGTCGTAGTT GATATGATAG
   122521 TTGACCGAGA ACAGTCAAAT AAAGATAATT TAAATTTAGG AGGAGTAATA AATCCATTTT
   122581 TGGGAGATGT CTCCGTTTCA GAATTCTCCT TTAATTCAAA GGATACTGTA GAAAATTTCA
   122641 ATAGTTTTGA TGTAATTAAT AAATTGGAGA CTTTATTTGC TGAAGATGAG TGATTCTTTA
   122701 ATGGAAGAAT TTCCAACTCT ATTGACGGAA GAACTCACAA AGATTTTGTA TACAAAATAT
   122761 TGTGAGTCTG TGGAGGGAAA GTCGCGGGAT GGAAATGTTT TACCATCATG GGATGAATTT
   122821 TCTTCTGATC CTGATAAAAG CTTACAATCT AATGCATGGA AAAATGTAGC CCTAGAGGCG
   122881 TTTCATTGGG TATTTAAAAA ATTTATGTAT ATATGATAAC TGGATTACAA TTTAAAACGG
   122941 GATTTCCTTT AAAATTACCA CACATTGGAT CGAAATTATT TAAATTCACT GATGGGTTTA
   123001 ATGTATTATT CGGCCCCAAT GGTGGCGGTA AGAGTGTATG TCTAAATACG ATTAAGGGAT
   123061 ATTGTGGTAT TCCTAATGGT TCAGGGGGGT GGACTAGAAT TAGTGAACCT TCTAAATTGG
   123121 GAACTTCTTC TTCAACTCAA TTTCCCTATG CCTATAGAGC ATATACTCCA AATAATTCAG
   123181 ATGCATGGGT CGGATGGGAT GGGCAACCTA CATTTTTTAA TGATGGAGAT ATTAAGGTTG
   123241 ATCCTACATT TTTCTTTGAT AAAGAACGAC AATCTGTTGA TGGAATAACT TCACAATCGG
   123301 AACAGTTGGA TGCTTTGGCA ACTAAACCGT CTTCCGGCCA ATATAGAATT CAAAGAATCA
   123361 ATAAAGTCAT GCAAGTTATT CAAACCCCCC CAAATTTAAA TGTGATTCCA GATCATATTT
   123421 TTAATAAAAA TCACGCATTG GCAGAGATCA ATTATATAAA GAATTTGCCA CATAATGGTA
   123481 AAATTACATT ATTGTTTGAT GAACCGGAGA GGGCACTTGC TTTACCTAAA CAGCGAGAAT
   123541 TATTTGAAAT TTTAAGAGAT ATGTCTAAAA CTTTTCAAAT AATTATTGCC ACCCATTCTC
   123601 CGTTTGTTTT GTATACGGTA GGAGCAAATA TTATAGATAT AGAAGATGGA TACGCAAATC
   123661 AATGTAGAGA CATTATAACA GCTTCGGCAA AATCTTACAA ACCTGCAAAG AAAAAGGCAG
   123721 TTAAGACATA ATTTTTCTTT TATCTGTGGG TGTTAATTCT ATATCATATT TAAGAGCTAT
   123781 CTTTTGAATT TTATTTAAGG ATAGCTTTTT TTGTTGATAA AATTGTAACA TTATTTCGAC
   123841 TTTTAGTGCT AATTCGGAGG GAGTTGATGT CTCCATTCCC ATAGAAATGT TTCTAATAAA
   123901 TTTGTATGGA AAATTGCAAT TAATAATTCT ATTGTTTAAT ATTAAATTAA AATCTCGTAT
   123961 TAATTCTTTG AATAATTTTA CAAATGGTTC AAATTCTATG TGTTCTAATA TTTCTTTGTC
   124021 TCTAGATATT AAATCTTCAT CTAAGTAAAA TATAATAAAC GGGTATTGTG TTGTATTTAG
   124081 TTTGGTGAAA ATCCCCGTGG GTGTGTTTTC AAATGTAATA GAACATGGTG TAATTTTTTT
   124141 TAAAAGATGT CTTAATATTA CATTACCAAT CAATAGTTTT GAGTCTTTAT TAATTGTTGT
   124201 TAAACAATCA TATTCTTCTA ATGTATCAAT TATTTTATAC TCTAAATAAT TCCATATTTC
   124261 ATCAATACTA ATTAAGTAAA TTTTGTTCGG TTCCATTCTT CTAGAAGTTT TTTATCGGGT
   124321 CTAGATATTC GAACATTTAT AATTCCATTG TAGTAATTTT CACTAAAAAG AACTTCTCTG
   124381 TCAATTTGTT CTTTTAATTC ATAATAATTC ATTTCAAATT TACTATGACA TAATCGAATA
   124441 ATTGTTTTAA TTATAAAATG TCCGTTCTGA ATATCTGTAT TTAATTTTTC GTTACTTCCA
   124501 GTATAATCTT TCCAGTCACT CTCTACAAGT TTTTTTCGTT TTCTTTTTTT TCCCTTTAAT
   124561 GGGGGCAGAG TTTTAGTAAA CCAAAATTTC TTTTGACCAA TATAGCTTTT ATTATTAGTT
   124621 TCATTTTTTA TGATGTATAC AAAACCTAAA TAATCTTCGG GAGTATCTGG AGCATTTATC
   124681 CAATTATTCA TATTATAATT TGTTTACCAT AATTATTGTA AATTTTTAGG TTTTTTGATT
   124741 TTAACCAATT TATAGTTTCT TCGGAATATA ATTCTAACGA ATAATCTGAT ATAAATATAG
   124801 AATTATCTAA AAATATAACT TTTTTATAAT TTTTAATAAT TTCTGGATTG GGAGATACAC
   124861 TTTCTTTAAT AAATCTAGCT CCCCGTAAAT TAACATAATA TGTTTCTGAT ACAGGAGTTA
   124921 TGTCGTTTTC GGTAAGATAT TTGATAACAC TTTCCATTAA TTTTTCAAAC GGCATGAGTA
   124981 TTTCACTTTC AGTTAAAAAT GTTTTAATGT TGGGTAGAGT TATTTTGTTG TTAACGTATG
   125041 CCTCTAAAAG TGTTTCCCAT AAATTTGAAT TTATTTTATC ACCCGATCCT TCTAGAATAT
   125101 AATTTATTTT TGGTTCCAAA AATTTTAAAT TGTTTGTAAA TTCATATTTA ATGTGGGGAT
   125161 TGGTGTATAA ATTTAATGTT CCATATTCTA ATTCATCTAC AAAGTTTTTA CGATAAATAT
   125221 CAACAATTTC TGAAATATTC AAATTTAGTT CGGAAAATAC TTTAGATAAC CCACCATTTA
   125281 GTGGAATATT AAGTTGAAGT TCCATTTCAT GATCTGTTAA AAATGATATA CAATTTTCAA
   125341 TTAATTTGAA GTTTTCATCA ATTGGAATGT CGTTTATGGT GTGACATATT ATTCCTCCAT
   125401 TTGCTAGTTC ATTCCATAAT GATTGAATCT CATATAAGTT ATTATTAGTT AATTCAACTA
   125461 TTAGTTTTCC GTTTTCACAT TCCCAATTAA TCGATCCTTC TTTGGTTAAT TTTCTGGTTA
   125521 CGGGGCAATA TTTACCCTTG CATTTTTTTC CCATAACTTT AGCAATTCGA GCATCTCCGG
   125581 GATTCACAGA ATCTCCAGTA GGGGGTGTTA TATCCATACC TGCTGTTGCA ATTCCTACAT
   125641 CCATAGTTTC CATTAAAATA TTTACATTTA TTCTTGAATT AAAACAAATT TAATGATATA
   125701 TTAGTATAAA TATGAAAAGT ATTGAGGGAT ATATTAAAGA AATGGAAGAG GATACTACAC
   125761 TCTCCACGGA AAATGCATAT TCTCGACAAT TAAAACATCC AAGTGTTCAT CATAAATGGG
   125821 CACAAAGAAA ATATGTTCAC AGTTGTAATC TATACAAATT AAAAACTCAA CTTGAAGAAT
   125881 ATATAAGATC AAATTCGGAT CAAGATAAAA AATTAAATAA ATTATCGGAT ACTAAATTGC
   125941 GATATAAGTT CTCTAATACT GAAGACGCAA TTCTCTTAAA AAGACAAATT ACAGAAGAAC
   126001 AATTAATATT AGATTATATA AATGATGTTA TGGAAATTAT GAAGGCTATG CATTTTGGGT
   126061 TTACAAATAT CAAAAATTTT ATTAAAGATG AATTTTTTAT GATGGGAGAT TAATGAATAT
   126121 AAAAATAGAT ATTCTCGGAA ATGATGGAGT ATATAAATCG GACGATACTA TTCGATTTGT
   126181 GTATAATCAT TTTTCGGTTG AAAATCCAAA TCCAAACGCA AGTCTTTTTT CAAAACGAAA
   126241 GTATGTTATA ACACCAACTG GTAGATTTAA TATTGGGTTG TGGGGAGAAA TACATTCATA
   126301 TGTAGCTTCT AAATTTCCTA ATTATGATAT ACAAATAAGT GATCAATTTT TAGAAAAATA
   126361 TTCTCCTGTT ATAGATTTTA AAGATATACT ATCTATAGAT GGATACACTT ACTACGATTA
   126421 TCAATATGAA GCAATAAATC AAATGCTATT ATCAGGTAGG GGATTAGTGG TTTTAGCAAC
   126481 GGCGGCTGGA AAAACATTAA TTATGGCTGG ATTTTGTAAA ACATATTTGC AAAATTATCC
   126541 AGATGGAAAA ATACTTATTA TTGTTCCAAA TTTAAATTTA TTAAATCAAA CTTATAGAGA
   126601 TTTTACTAAA GATTTTAAAC TTTCCGGAGT ATCTAGATGG AGTAGTGAAT ATCCAATAGA
   126661 TTTAAATTCT AATATTTTAA TAGCTAATTC TGGAATTTTA GTTTCAGATA TTAAAAAAAC
   126721 TCTTAAATAT GTTGGGTCTA GAGATGTTTT AATTATGGAT GAATGTCATA AATTAAAACA
   126781 TGGAAATAAA ATTAATAAAA TTGTCCATAA TATGGATACC GATATTAGGT TTGGTCTTAC
   126841 GGGAACTATA CCAAAAACTG ATTTAGATAA ATGGAATATT TTAGGAAAAA TTGGACCATT
   126901 ACTATACACC AAGAAATCAT ACGAATTACG AGATGAATTT AAATCTATAT CCGAGGTTGA
   126961 AGTTAAAATT GTAAAACTGA AACATAAAAA TAAACCTAAA AAGTATAGAA AAAAGGTCGG
   127021 AGAGGAATTT AAACCTACTG GTCAGTATGA TAATGAAATA GACTTTTTAT ATAATAGTGA
   127081 ATGGAGAAAT TCTTTTATAT CAAATATTGC CAATAAATTA GATGGTAATG TATTAGTATT
   127141 GGTGGATAGG ATATTTCATG GAGAACATTT AGTATCAAAA ATTTCCTCCT CAAGTAATAA
   127201 GAATGCAGTA TTTATTTGTG GAGAGACTCC GGTAAACGAT AGAGATTCTA TTATTAGATC
   127261 AATGGAAGAT AATAGTAATA TTATTTGTGT TGCCATGGAT ACTATATTTT CTACGGGGAT
   127321 ATCTGTTAAA AATTTAAAAT ATGTCATTTT TGTGTGTATC GGAAAATCTT ATACAAAGAT
   127381 TTTACAATCT ATTGGAAGAT CCCTTCGATT ACATGAAGAC AAAAAACGTG CTTATATTTT
   127441 TGATATAAGC GATTTAACCA AGTATAGTTC AAAACATTTA AATGAACGGC TTGAGTTTTA
   127501 TAATGAAGAA AAAATAAATT ATGAAATCAA ACAAATTGAA GAAAAATAAA AAAACTGTTA
   127561 AGGATTATTA TGTTGATCCC GATGAAATGT GGAACGAATT AAATGATTTT TATACATTGA
   127621 GTGAAAAATC TGATAATCCA GAACAATTAG AAATGTCTCC TAAATTGGGT AAGATGATAG
   127681 ACGATATTGC TACTAAATTA GGATACATGA TGAAATTTAT AAATTATTCT TTTAAAGATG
   127741 AAATGAAAGG AGATGCTCGT TTAAAAATGG TGAAGGCGGT TTATGATAAA AATTTTACTT
   127801 TATGGAAAAC CTCTCCATGC TCGGAAATTT TAGTTGAGGG TGGCAGAGAA TATGTAATTT
   127861 GTTATTTAAC GGAAACTAAG GCTAGGTCTG CCGGATGGGA TGATAAAAAA ATGTATTTGA
   127921 AACCTTGGGA TGAAATAAAA TCAATAGAAG AATATTACGA TAAAGATAAA CAAATTTTTA
   127981 CAGAAGATGG AAAATCTATT GTAAATTCCG TCACCTATAA AAACAATCCA TTTTCTTATT
   128041 ATACAAAAAT TGCATATCAT GCATTTGTAA ATCGAATTAA AAAAGAAAAA AAGGTTGCAG
   128101 ATACTTTACA CGCATATCAA GAAAAAATAT ATGAAGAATT GTATGAAGTT GGTAACGGGT
   128161 GGGATAATAT AAAGCGTCAA CGAGACGAAG ACGATTCCGA ATATTATTAC TCAGATTTTG
   128221 ATATAGATCC ATTTTTTGAT GATTCGTGTG TTGATGTAGA AGAAGACTTA GATTTAGATA
   128281 GTGAATTACT TGGAGTTCTT GATGATTTTG ATTGATTTTG CTATAGCTAT ATAGTATCAT
   128341 ATTGAAATAT GAAAGCAATT TTATTCTCGG ATATTCATTT AGGGTTATCC CGAGATAGTG
   128401 AACATTTTTA TAAAACAACT TTAGATTTTT GTGATTGGAT GGTAAGTGAG GCCAAAAGCC
   128461 GAAATATATC TACACTTATT TGTGGAGGAG ATGTTTTTCA CAATAGAAAG GCTATTTTTT
   128521 CTCCGACTCT AAGTGTAGCC AGTGAATTTT TTGAAAAATT AGTAGAATTT GATGTTAGAA
   128581 TAATAACGGG AAATCATGAT TGTTATTATT TAGACAATTC AAAAGTTCAT AGTTTGGCTT
   128641 TATTAAAAAA ATGGGAAAAT ATTAAGATTT ACGATACTCT CAAATATGAA ACAATAGATG
   128701 GTCATTCTGT AGGGTTTGTC CCTTGGGGAA CAACAATAAA TGAAATGCAA AAATGTGATA
   128761 TTATGTTTGG ACATTTTTCT ATTTCTGGGT TTCATATGAA TGCCAGTCGA GTTTGTGTAG
   128821 ATGGTATGAC GGTTAAAGAT TTATTGAAAA AATCTGCATT AATTTTTTCT GGACATTTTC
   128881 ATAAACCACA AAAACAAGAT TATCGTTCAG GAACTTTAGT TTATATGGGT TCTCCGTTCC
   128941 AACATAATTG GGGAGAAGCT GGAGAAGATA AATTTATATA TGAATTAGAT TTTGAAACAT
   129001 TAAAATACAC CCCCATATTA AACACAATAT CTCCAAAACA CATAGAAATA AAAACTAAGT
   129061 CAGATATAAA TTTAGTTGAT GGTAATATTA TTAGAGTAGT TGCGGCTAAG GATGATGATA
   129121 TTTTAACACT ATTATCCAAA AAAAGTCCAA TTTCTTCTGA TATTATAATT GAAGATAAGA
   129181 TTCTTAAACT AGCAACAAAA ACCATTAAAG ATTTTAAGGG GGTTGATATA ATGGATGGGT
   129241 TTACAGAAGT TGTTGATACT TTGGAGGTTT CTAAAGAAAT TAAAACTAAA ATTTTAGATA
   129301 GGTGTAAAGA CCTCTACCAA AAGGCTTGAT AGTCTTTATA ATTTAATATA AATTGTTTAT
   129361 ATGTTAAATC GTTTTTCAGA AGAAACTGCA ATTGGAATTA TAACTTGTAA TAGAGTTGAG
   129421 TATGTTACAC AATTGTTAAA GTCTATTGAT TCATCCGTGG GATCAATTTA TCTTATAAAT
   129481 TCGGGTGATC CGTTTCCAAT GAATCTAGAA AATTTAGATA CCTTTGATAA AGTTTTTAAA
   129541 TATATAAAAA CCGAGAAATC TCCAACTCCT GTGGGAATTG CTAAAAATTT AGCACTTCGA
   129601 AATATGCGGC ACGACGGGTT TAAATATTTA TTTTTAATTG AGGATGATGT AATGATTAAA
   129661 AATAATAAAG TTTTTGAAAA ATATATTGAG ACGGCGGCGG ATTCTGGGTT GTGGGCTGGA
   129721 CAATTATCGT ATGGAACACA TGGAGGAACT GTAGGTGGCA ATGTTAAGGG AAATGGAGAA
   129781 CCAAATGTAA TTGATTCTGT AAAATATGAT TCTCATTCTG TAGACTTGTA TCCGCAAGGA
   129841 TTACAAGCAT TTACATTATA TCATGCTAAT GTTATTAAAA TAATTGGATA TATGGATGAA
   129901 TATTATGTTA ATGCAGGAGA ACATTTGGAT CATTATTATT CCGCGTTTTT AAAAGGAATT
   129961 GGAAATTATT TTTGGTATTT TCCAGATATC GAAAATTCGA GCGATTATTT ACAAGATATT
   130021 GACTCTGGAC ATTCTGGATC GGTTATTCGA AGTTCGAATA AGTGGAAAGA TAATCAGAAA
   130081 AAAGCATGGG CATGGTTTCG TAGAAAATAT AATTATTTTC CAACTCAAAT TCCCCAAAGT
   130141 TCTAAAGATA AAATTTTGGC GCGTCTTGAG TTCATAGAGA AAAACTATGC TCAAAAAAAT
   130201 TTAATTAATG AATAAAACAC CAACTAAAAG CTGTGGTATA TTTATTTTTA ATCATAAAAA
   130261 AGAAGTATTA TTAATTCTTA CTCCGGGGGC ATATAATTGG ATTACTCCAT GTTGGAATCA
   130321 TTCTTATAAT GCAAATCACT TAGAAGTTGC TATGCAAGGC GTGTTTGAAT ATACGGGTAT
   130381 AGATTTTTTT AATTATGATG AAAAATATTT TAAACCTATA AAATACTCAA CAAATAATAA
   130441 TGAAATTTTT GTTCCATTTG TGATTTACGG AGAAAAAACA CTTGACATCA TAGAGCCTTG
   130501 GGTGGACATT GAAGAATGGG ATTATGTTCC GGTAAAGGAT GCATTAGAGA TTTTAAAGCC
   130561 CTCTCATAAA TTTGCACTTA AAGAATTATT ATAATTAGAC TCACTTTAAA AATACACGAC
   130621 ACATTCAATA ACTGTTGATT ACTTAATTTG CAATCAATAA GTCTTTATGT GGATAAAAAA
   130681 GCATTAGTAG TAGTAACATA TAATAGAGAA GACTCCTTAA AAAAGGTTTT AGAATCAATT
   130741 AATATTTTGT TATTTGATCA TATTGTTGTA GTGAAAGATG GAGGATCTCC GTATTCAGAC
   130801 GAAACAACTG ACACATTAAA TAAACTATTT ACGTTTATTT CTTTTGAAGA AAATAAAGGA
   130861 GTAGGTATTT GTAAACAGAC AGGAATTGAT TATATTTTAA ATGAAACATC TTGCGATCAT
   130921 ATCTTTATAT TGGAAGATGA TGTTTTGGTT ACAGATAATT CTGTTTGGGA TTATTATATA
   130981 GATTTTTCTA GAAAATCTGG AGTATGGCAT ACTAATTGGA ATGATTATAG GTATAAAAAT
   131041 ATTCAATTTG AAGTGGATTA TGATGGGGTT AAGGGTATTA TAACCCGAGA TACTGAAGGC
   131101 TCGTTTTCTT ATTTTCATAG AAATATTTTT AAGTTTTGTA AGTTTCCTTC TAATATGAAA
[truncated: 135,343 more chars]
