# Supplementary material for: Clades of huge phages from across Earth’s ecosystems
Source: Nature. 2020 Feb 12;578(7795):425–31. doi: 10.1038/s41586-020-2007-4 (PMC7162821; doi:10.1038/s41586-020-2007-4)
Supplement: Supplementary file 6 — Genbank files for all genome. [file 41586_2020_2007_MOESM6_ESM.zip › genbank_genomes_SD-4/PIG_PHAGE_COMPLETE_CIR-CU-CL_37_32.gbk]

LOCUS       pig_ID_3158_F95_scaffold_0_curated_closed_complete_prodigal-single     237515 bp    DNA     linear   BCT NOV-13-2019
DEFINITION  pig_ID_3158_F95_scaffold_0_curated_closed_complete_prodigal-single,
            contig.
ACCESSION   pig_ID_3158_F95_scaffold_0_curated_closed_complete_prodigal-single
VERSION     pig_ID_3158_F95_scaffold_0_curated_closed_complete_prodigal-single.1  GI:
KEYWORDS    .
SOURCE      PIG_PHAGE_COMPLETE_CIR-CU-CL_37_32
  ORGANISM  PIG_PHAGE_COMPLETE_CIR-CU-CL_37_32
            .
COMMENT     Data sourced from ggkbase. For additional details see
            http://ggkbase.berkeley.edu/organisms/405207
FEATURES             Location/Qualifiers
     source          1..237515
                     /organism="PIG_PHAGE_COMPLETE_CIR-CU-CL_37_32"
                     /mol_type="genomic DNA"
     gene            <1..1011
                     /locus_tag="pig_ID_3158_F95_scaffold_0_curated_closed_comp
                     lete_prodigal-single_1"
     CDS             <1..1011
                     /product="hypothetical protein"
                     /codon_start=3
                     /transl_table=11
                     /translation="NVLNSLYEYYNKQYIMESYYMEDGEPVKNPNLIKRFVEWCQRAI
                     AWVKTKVQSIFRSNNTSPVKIDKSGLNNLSTDFKVDKEQIVARLNELKAMNDSDAKAV
                     AKAISELTDEINKQLELAKKDNDQASIKLCTDYLKELTKLSQAITAADNTNVILENLK
                     KGFNNQGASSGSIKGTLVAGVRPRVHDYVMTSLRTRFINLEHTNLDPKDAFSFKSQFK
                     NGKYIAVMGGTMDYLYKYLNVQPRTDVLGFTGERGYETRDNWGRICTFSIGYVMSDNI
                     IPKFDIRRLAETVKNIHDTVYLYGIDEKTKNGVETQDNINFLPIMDKFAKVEDIPVTK
                     GA*"
     gene            1018..1491
                     /locus_tag="pig_ID_3158_F95_scaffold_0_curated_closed_comp
                     lete_prodigal-single_2"
     CDS             1018..1491
                     /product="hypothetical protein"
                     /codon_start=1
                     /transl_table=11
                     /translation="MLDEVGITLQEVNKKYPSSIQVLGYDVCMDYDTAFKPKVISTFE
                     MCINIIMTLLFMKPGQYPSIPDIGIDIESYLFEYSDDKNIPKKIKTQIEEQCNSISIT
                     GIDIDCFVDEIEGQPALIIQITGTETLAMGSDSNHAIIGITYDRLNRVYARRLYI*"
     gene            1504..2550
                     /locus_tag="pig_ID_3158_F95_scaffold_0_curated_closed_comp
                     lete_prodigal-single_3"
     CDS             1504..2550
                     /product="Uncharacterized protein n=2 Tax=Vibrio
                     parahaemolyticus RepID=S5IV21_VIBPH"
                     /codon_start=1
                     /transl_table=11
                     /translation="MNDIQDIILESEYNVLNSLYEYYNKQYIMESYYMEDEESQPSDN
                     PQKENLIKRFIEWCKRFIASIKAKFKKVPPTTPVPEAYAAEANQLNQMTQSYTQINSQ
                     NSNTQQQIEQNEQLERQSKIVQIKEKKQQQTQTPPQSQQQTQQQSNPDSTNGVAQQST
                     QMTMETIEQNIQQVQTVINNVEQEIIQMDSIASQAQDAVNPEHQKKRRAAEAKVKTGT
                     SLLQKLGELFGTIANTIVPVARMEGEPLPDPKYYGQKVIDSIKKAATVKDVQTIYNNA
                     EKFYTSAYKWYNDRAESPSQNDASLREGNYCKNKCAIIQQWRNGIKQVQEQRINELNH
                     QPNNQSPPNINPTT*"
                     /db_xref="UniRef100_S5IV21"
                     /db_xref="vph:VPUCM_21286"
                     /db_xref="S5IV21_VIBPH"
     gene            2564..3307
                     /locus_tag="pig_ID_3158_F95_scaffold_0_curated_closed_comp
                     lete_prodigal-single_4"
     CDS             2564..3307
                     /product="hypothetical protein"
                     /codon_start=1
                     /transl_table=11
                     /translation="MADIKTKRGQIETLIYRTMNALDPSGSNTGKYKAMFSKMNDAAF
                     SKWVTQFLADPKANIRLDIEEFDKSKTLKYENVEKAAKQMNLDLYEYVYLPHVSSNPQ
                     RPVRTRTPVLVGYLNIKTVQQLQTKKSTGVINDLDRDDLTGIAKGESKGGTFSGIENE
                     ILIGIGADNVLSEVCGVRGDNMVEYENMLEKISETGSCSLKDIKTNALDKPTLLKTDL
                     FLKAMGIKTDIVSEAYYNTGLLRAQFMED*"
     gene            complement(3547..3780)
                     /locus_tag="pig_ID_3158_F95_scaffold_0_curated_closed_comp
                     lete_prodigal-single_5"
     CDS             complement(3547..3780)
                     /product="hypothetical protein"
                     /codon_start=1
                     /transl_table=11
                     /translation="MTRTTLAANNLIGIRTNNGGVLTANNAMSKESAKAQRTATWSTV
                     TAVREDGTTFTTTKAKLQKEAVKQSLKNFIDRF*"
     gene            4031..7300
                     /locus_tag="pig_ID_3158_F95_scaffold_0_curated_closed_comp
                     lete_prodigal-single_6"
     CDS             4031..7300
                     /product="Putative uncharacterized protein n=1 Tax
                     =Dictyostelium discoideum RepID=Q54EK9_DICDI"
                     /codon_start=1
                     /transl_table=11
                     /translation="MNVTTEKQNGKIPFKFTPHFTEKFAKSMQLYQMALDKLNDVVHS
                     ATNCDYGYCSNKYSVRLITPNDISTFTSNLIKAFRIGMLQYNIDDIQKFSVESAYRFI
                     AEHEDTPFDDSNVLGAFSGTYINPRDFVLTDLLSIAHNEVFPTSLKSNYEIGVQKMNI
                     QEDLRKVNDLHFSGVMKNIVNALPGLIDRSDSIWQSYRPLQSEIFVNAIENFIMFAIL
                     LNTTTVVGMTNYVDPCTSYNTKELGDGDNQVHQESVNTTKNKPVFIVLSEGKTPLLSG
                     AIRVKTKSNFSHASISFDPSLKKMWSYGRPSLNPDGTINNVKFGFKTEDIDERLFRGK
                     HINIGVYAIYLPSKAVAEMEKYIEGYNGVKTKFDWGAMLSQLFSKDKTPSEDKYRRIC
                     STFVDTVLKQTGVNITGKNSPNPGDFQTALDDADTTKVVNVFYGDSNNYSPSNAKKKL
                     KAFTSDKASVTYESFVTECCLLKTDDTVFRSKIPFGVNFRELVLGDMTPDFADVKNAL
                     YYIIKHPKSPIAQLLTKYVTVNNICMPDASLVTNMIFKHHAEPIERGSWYNQRTGQRT
                     YDDKYEMYDFHTDVDWLDKIVYGDPAYDGNYRRDNMGNQTVHPILNTLDTIYHVYGDK
                     HLVSNEEVANHIIGVGNVMLGIISAYSRNDIADYQMAKDVLTVLGEIITRCILKLYHN
                     NTRVVDNSDSMMDTMAPGYMYVESFVMEADDNNAKPTTATSTPTVTVNRNANNSTAKN
                     TFRNIKMMLGNLISKFIRWVHDNLQKVSSKFAEKHRLEISWVANNQDLNKQIAQSLDG
                     QNFSITVTNFPAYDIKLDRLTNVSNFGDKVNQELNSGKDVDSEKLFKELMPDGLKDAI
                     KFQKGEGESDDLKVQNFVLYGDPNHQPSNEATKVTGKQFDDLCGNITNTTKALNEFAK
                     IAKELDSAATALKKHLDSMKDEDTNNNDNNKQESYVDDSNGSTFYAEQDGENNNNNNS
                     GNNNNNSNNNNGTPPPINDNSTKVNNAISNSNASKSNVRAVYDVINRFSQIFATKVTN
                     TIINKFYKDSYNVYRDIVQAYKQEGTKPNNEQPATAEPKPQNNDTQQNPSGGENNNGN
                     G*"
                     /db_xref="UniRef100_Q54EK9"
                     /db_xref="Q54EK9_DICDI"
                     /db_xref="cpas:Clopa_0297"
     gene            7287..9497
                     /locus_tag="pig_ID_3158_F95_scaffold_0_curated_closed_comp
                     lete_prodigal-single_7"
     CDS             7287..9497
                     /product="hypothetical protein"
                     /codon_start=1
                     /transl_table=11
                     /translation="MATAKINRKDIEKVVSESDDLITALEHVGAMYCIPPSHILQDDS
                     QQSIKVVNDTIIAPNRKNTIANTQSIVCAIGSVLDYISQRIDDKLDDFQSDAFDQSKL
                     DEAKASSDPSKGTVISRHVTDEGDEILVYDSGIVDRPNTRAALMKVAELKRNGVIPEK
                     KEVIQEKPKSTYFTDADDISNDVDTGDSSTPEPSETDVSASVQESAMLLDLISEYNNT
                     THLGYDIFSEMGYDIKPNDQFIQEAKTKNKKPKTIKPEDIKHMKFDNKHILNAVKYFN
                     AARAEQKDVKYAKDLNIQKLVNSNNYNKGVRELETQFDCHIAYKWTKNSEGYENAGTL
                     NYDPDKTYAHEITVSKSKGFQLHGMGIFIVVDEYGLFSDAPIEQSMFGQALVAVSLHE
                     IFHNIANAIRSKTDSFIVNTATTMSLMISARSAKRKREIMNRYCDAIANMGIVNINNP
                     VRKKIFIKQMMLISSLHNPTDIKSVIDKTSDIKTEEEIDKTILAYASYIDKKKKDIKR
                     SRDYKTPFALMVINLAMGVINLTLNSATLSTASFLLKPVATAAATSFAAGLSLTASFL
                     SFIMYAMRWSFDRTYRKVEDQYKKGKAFEESWCDMFAGIYNFPVVFYIKSMTDKNKNF
                     TPNTVGNVDKLNQLAGLEKELHTLLFTTYPTNSERNHAAAKLAENALKQKGLDSATRK
                     YLTWIKDNFSSMLDTDIEKEDVNTTYDPNRAGDVDKHIQDIINQGNVTVTESFA*"
     gene            complement(9537..9764)
                     /locus_tag="pig_ID_3158_F95_scaffold_0_curated_closed_comp
                     lete_prodigal-single_8"
     CDS             complement(9537..9764)
                     /product="hypothetical protein"
                     /codon_start=1
                     /transl_table=11
                     /translation="MKIDNNTKGECILLLEHGDLDKYKVVIENLIRIPNLMEIHFRNL
                     TGKETMKVRSMLSRFTETSGFYDLDITIRRK*"
     gene            complement(9754..10044)
                     /locus_tag="pig_ID_3158_F95_scaffold_0_curated_closed_comp
                     lete_prodigal-single_9"
     CDS             complement(9754..10044)
                     /product="hypothetical protein"
                     /codon_start=1
                     /transl_table=11
                     /translation="MDEIQVLRNQPYTVRLALCVSLFYTAKTSNSSLPIEPDIIDFAS
                     KICDVNEDEVWSIVVQNREHEIMDKIAIPKDLIKVMSAVTLMLFPMEVDNEN*"
     gene            complement(10165..10542)
                     /locus_tag="pig_ID_3158_F95_scaffold_0_curated_closed_comp
                     lete_prodigal-single_10"
     CDS             complement(10165..10542)
                     /product="hypothetical protein"
                     /codon_start=1
                     /transl_table=11
                     /translation="MRSVAIHVKESCIRAFENYINDDRFKEQLQKGAFIMSSLFDDGD
                     ARNEFGKVVDIQHEDGTDEFNLLYRQNEMYENYWIECVTPVLDVDCTSGGVILDNDYF
                     PTKENFIINRIVKFFPTFLRSHK*"
     gene            complement(10912..12267)
                     /locus_tag="pig_ID_3158_F95_scaffold_0_curated_closed_comp
                     lete_prodigal-single_11"
     CDS             complement(10912..12267)
                     /product="Prophage LambdaBa03, HNH endonuclease family
                     protein (Fragment) n=1 Tax=human gut metagenome
                     RepID=K1U027_9ZZZZ"
                     /codon_start=1
                     /transl_table=11
                     /translation="MNDEVLWVPLKHPGVVNNAYKISEGGEVKDVYNDKLVEIYHSNN
                     GYDYVLLNIDPIVRDNDIINYPSPVMLFRIDLVMATTFLKCEPELIGKPLDVIHINGD
                     IKDYKVGNLKWVEDVEEWRDIDYGDIVKDQYQVSSHGNIRYKHNKEIIHQRLDRYGYK
                     MVTLKLEHLTEGGYNSKPFKTHRLVSCMWYGDKTDDVNHINGVHHNNHYKNLEYITRK
                     QNVDHAVKTQLRETVPIEQIEMIYDLLAKYTRPRLVYNQFIDHVKYPRISESLVKAVK
                     RGFYDHRIDMTNRKPLKKMFTQSIHKMNLSVDEVDELRELIMKHKYSSTEAYKHLDHD
                     KFPNVNIICLKGIKAGQKPYTASNKFTKEELDKFTHTRSSYYKADQKAKFSPEKVDEI
                     RELLNTNGGSIAAVTRILNDKNITKFNVESIKRGFNKAPSNKYDLSFNDGKYPYIEKI
                     I*"
                     /db_xref="UniRef100_K1U027"
                     /db_xref="K1U027_9ZZZZ"
     gene            12466..13305
                     /locus_tag="pig_ID_3158_F95_scaffold_0_curated_closed_comp
                     lete_prodigal-single_12"
     CDS             12466..13305
                     /product="hypothetical protein"
                     /codon_start=1
                     /transl_table=11
                     /translation="MLVKKSTTTDKYATACFVQEAPINSNLERKGLTIKTSCEGLPYC
                     IFRSPLWSFGHYNRMHRRYDKENARTVIQNDERIQNLKKRNAWRAEWNHPNPDIKGQQ
                     YSDIRMTIPEPMRTSHFINDDEFVGDLYKATITTHPRTECGRAVASEIIDLGGQPAFS
                     VRLMGTMLPNAPMNAPNMRVSKVITFDMVDFPSHQEAEADIEPVHQEGTVIFLKELAK
                     YCCEQDENMAVVCESFEISPNEIMTISKDASIICEQADTSKIIIPLKSDIRREALSIL
                     RGI*"
     gene            13308..16079
                     /locus_tag="pig_ID_3158_F95_scaffold_0_curated_closed_comp
                     lete_prodigal-single_13"
     CDS             13308..16079
                     /product="Putative uncharacterized protein n=1 Tax
                     =Dictyostelium discoideum RepID=Q55GE1_DICDI"
                     /codon_start=1
                     /transl_table=11
                     /translation="MDKIIINKEYFDNVATAINSINDFISSNFTNKNFPTVEDDVQLD
                     GTLLGILSWLNNVDPELVQDPDNLNQLLEEISEHEGEYNGPDVLSQLPEELADKVYAV
                     IGCKALEFISNNFEDFSKLVNGIYTFELFTNPSKYADVIETFSQPLELYELRTALNDD
                     IDIVLFDPEKYVSGIFNNDQIQLPNNMDQVIESERIKKHADLKDVEIMVDETKMEAAE
                     IDFFEKDRPKHLKYSNGKWMVSQQFQKLTNDIVKALRDCNSTADLMMLFSKPNKGMTD
                     FIGQTVAPFILVKTLTNPKKSSSEIDEDTMKKYTDSYESIIKQNKGAGRFKNYDLFSC
                     FKTDKDATIKFIEDFMNLNLLNDENCGIDNNTLLTLFNIFDSHIYLTLMYNLMPTKNG
                     SVDEFIKTTRARINKNSREAMKYKEQDEMKKDNELNDSKTVKEYTSIMEKEFGDMSTL
                     DIQYCEGFQSLLYDEISTMNDALYNEGFSQIGIHNWIGESYNFYAEQENGEIPDYIKR
                     RMNMSDDLGATKTPTTTDVNVPPETPRNSYDDLTNSIDERMDTETDKGLEGMLGKGYD
                     GPIEKDGSKPGRHVVYNITYNNSFNKDSNNTRTDTHTNTNTTTNNDNSQNKHEEIDNT
                     QNMHNSNNMTNSQNDSSHNKDESRDKRIEKRNDSHNTSTTTNTHSSDSHNTSNVNKTT
                     TTNSHNSDSRGTNNYNNSNTSSDTVASKDDNKLSNGLTVNEMFTILESIEPLSEAAGA
                     KPPKEDSLTKAMDKDRRLLSTQQEAKKKVQKGINTTRAALKPVSRAKQWMTNIVDSLI
                     KRDEDEVKAQIVESPSYRTALYKASRLALKLGLVGVAWTVSGYLAAAVAGIEVLKAID
                     KDRLKKEVQGEMITEIKILDDKIDRLEEVGTPEALKKKYEYMRMRNKMVNMAATARRT
                     RITNPNSIA*"
                     /db_xref="UniRef100_Q55GE1"
                     /db_xref="Q55GE1_DICDI"
                     /db_xref="wko:WKK_00185"
     gene            16096..16668
                     /locus_tag="pig_ID_3158_F95_scaffold_0_curated_closed_comp
                     lete_prodigal-single_14"
     CDS             16096..16668
                     /product="hypothetical protein"
                     /codon_start=1
                     /transl_table=11
                     /translation="MKDLFTWVMEAEGDELEAFDPGPSDNPAPPDQPEGDTPAGDEDL
                     VGAPPTSDEMDEMPMDSDETMNGDTGDEENNGEDQKDDNSISEKAGNILNQRLYQQMI
                     NRNHEIESILQNIDKLQSVIPYDISKAIRPFVTDLKQALFTGQSYVVNDFVDTAYGEN
                     IMYYNKLNALYTALLNSIDSNLKKVDTDED*"
     gene            16738..18837
                     /locus_tag="pig_ID_3158_F95_scaffold_0_curated_closed_comp
                     lete_prodigal-single_15"
     CDS             16738..18837
                     /product="hypothetical protein"
                     /codon_start=1
                     /transl_table=11
                     /translation="MAYGRTAHRGSWFQEQQSMINNANESDLMAIREKADTYLEAAVN
                     TMKDTHDINVTVDFRKMLDHPEIMQEYKTLYLDPICDEIRNYPTESEVERVHLESVAS
                     ELSDAWDGAVQNFIQESYNVSTYLPLSTLDFPALVKQFIKFLGKDIIPVATAGSTNIE
                     QRIFTKYLVNNETGEEYETPRVYFDTELWKKLWYTGKGLRIDDTTPILLSAIAAAPGK
                     KLQLLDAKYLLDENGNHPENFTKTPRTRLSYDFHIKYVVADVPASYVVTTEKPADWET
                     NYTKYYTYESSSKQYTAVTGGSAPAWAADTYYSQVAAINNAKIKLPKGGIQVDIQNNG
                     VFLNGGVDSTQVLSVVDPTTNKPTGRTTSFDDRLSGVVDFVKGYVNASACGTIKGFYI
                     NGYISNETNLRTIGFREYPEIRKWTIGDGCRFQLPFTVEDFAEANASLNFNLYNRLVQ
                     ELVTAQEMFEDQYILEKLDEEFNEWDGADSNIWALDSYTHTEYVDFDPTFISPSFAGD
                     PFEYRTNALHNAIASTIYELCDKGKLDNLGFVIYSNPKSARLLEKFVTWTTQQSTEIG
                     GVKMNHAFGVMTDESVPIRVVASNRVPAYTLIDAYQTSDPDYKPGMKSKEYFWKIVAY
                     PMDKFHITHKHLRFARHLTNSPENAGYQDPNSPGGQAVLITTSSQYQMITVQGVDARI
                     IAKNTALVPDSNAGLVK*"
     gene            complement(18924..19736)
                     /locus_tag="pig_ID_3158_F95_scaffold_0_curated_closed_comp
                     lete_prodigal-single_16"
     CDS             complement(18924..19736)
                     /product="relaxase n=1 Tax=Ruminococcus flavefaciens RepID
                     =UPI0001C3765C"
                     /codon_start=1
                     /transl_table=11
                     /translation="MKVKMIINSNDLKIGYPYLIYCDGEEYFGCISDLDDDGVEINTF
                     DSKGEPLTRYFAKGEDVSFEALKSPLQHVPDEAEKDQLIKDAKRKFMKPAYKGPIIKF
                     INGNNNDKNYIKDTYEYIAAPSKTDNGRLVTTYGVAGNDPVAWMITVKRVWHKTNGKQ
                     GEHFIVSFPEDFDKTPDDLLKIMREIVEANFHGYSAVIAVHLDAIHLHSHVLLNSVSC
                     ENGKKFSQSPSDLNKLKLKINEILNNHGINIIRDSVNHMRITSETNEIPEEE*"
                     /db_xref="UniRef100_UPI0001C3765C"
                     /db_xref="R9M1N4_9FIRM"
                     /db_xref="cle:Clole_3163"
                     /db_xref="UPI0001C3765C"
     gene            complement(19774..20274)
                     /locus_tag="pig_ID_3158_F95_scaffold_0_curated_closed_comp
                     lete_prodigal-single_17"
     CDS             complement(19774..20274)
                     /product="hypothetical protein"
                     /codon_start=1
                     /transl_table=11
                     /translation="MDLIKVIVKQLTLDLVVKITDTRFCKPSEFENKVTKDLITDPSW
                     HWHPFYKQTLDHLPSDYEAFPVHCTKLGTLTKIRQPYRTSLVDEDAPFMILNELQIRN
                     YMKYLGGTIYDNEGYIVWLSDDDDLIIERVFPRKEYTAFYPLTIKGKKYIDYTKFLSF
                     NVIGGK*"
     gene            complement(20349..20891)
                     /locus_tag="pig_ID_3158_F95_scaffold_0_curated_closed_comp
                     lete_prodigal-single_18"
     CDS             complement(20349..20891)
                     /product="hypothetical protein"
                     /codon_start=1
                     /transl_table=11
                     /translation="MVLITGNATNEHDSYHSEMISVHENNYVVRLSATNKPNIDVILS
                     EHEIDVMTKTPDGVMKAYKYANNIMNGIKMSILEYDHYIDCDDVIHGGFETVLSFSDY
                     IKSYQTDLKKWYVTVNDYGSRIKSRIFEIPMTIDSNVSEYVEETYESEISELKEFINM
                     VERKKPGFKNEETYVFINKN*"
     gene            complement(20891..21406)
                     /locus_tag="pig_ID_3158_F95_scaffold_0_curated_closed_comp
                     lete_prodigal-single_19"
     CDS             complement(20891..21406)
                     /product="hypothetical protein"
                     /codon_start=1
                     /transl_table=11
                     /translation="MNEKHQIIGSCEYTGSKNTIKQYMLRYITDEIKKSNYIIFQSGF
                     NFMGCDTPFTLIVMRTTAGNTFNITWWMNDWGTFQIETPTKRYIAKRWRLDRLTKKTV
                     KNNETLTAREMVEKYGFRQLACTLVLKHVSSITLPEVTYEISNMFNEYNVGIETPFTN
                     GKVAIIYKEAI*"
     gene            complement(21403..21651)
                     /locus_tag="pig_ID_3158_F95_scaffold_0_curated_closed_comp
                     lete_prodigal-single_20"
     CDS             complement(21403..21651)
                     /product="hypothetical protein"
                     /codon_start=1
                     /transl_table=11
                     /translation="MLVKDAFKLFRPLNDRTESIDYIITWIPLYDYHHDPYCHPDIKI
                     SSDCKPELILSEKVLNSRVIEMSAEDLDIILIRIEEIV*"
     gene            complement(21668..21991)
                     /locus_tag="pig_ID_3158_F95_scaffold_0_curated_closed_comp
                     lete_prodigal-single_21"
     CDS             complement(21668..21991)
                     /product="hypothetical protein"
                     /codon_start=1
                     /transl_table=11
                     /translation="MDNSKLINIKKIAIDHHALRVGFPYVVWYNHMRIYASYVSGNSD
                     ALKFNYFNSNNEYCELVLDISDEFEIMPMTSNTEAIAFKDYDDMVRDIDLASNIIKSW
                     HNDTI*"
     gene            complement(21993..22343)
                     /locus_tag="pig_ID_3158_F95_scaffold_0_curated_closed_comp
                     lete_prodigal-single_22"
     CDS             complement(21993..22343)
                     /product="hypothetical protein"
                     /codon_start=1
                     /transl_table=11
                     /translation="MKVVILDPTYKKANPSTKRCVDIGIKKLQQRFEQYQKQGKTIDT
                     VFNDDVIIHDIIGGFYVYKCRANNNQLRLLYTMTKNKLVVVSHYIKKSDEANHNQTYI
                     PHFERAVAKMKGMN*"
     gene            complement(22324..23199)
                     /locus_tag="pig_ID_3158_F95_scaffold_0_curated_closed_comp
                     lete_prodigal-single_23"
     CDS             complement(22324..23199)
                     /product="hypothetical protein"
                     /codon_start=1
                     /transl_table=11
                     /translation="MYIKPFVIEKNNSGDVIVITTEKSLNIESEKATLIVDNEPIVFH
                     SLMSPQWCFKNGFLFCIGVKDININIDDENREVNKVVLMKFGDTTPHWKIYSEEIKPS
                     LTLGEIIDEMISWYHELSGKMLVSTIGTFSPYRKLNKFEDFYVETWKSFSSYFIPGTP
                     YLINWGSHPKKQEMSQERNESYSICVSASGGSVSFVTIKPSFTDHYRTYYCEVRVRDV
                     YAYNMMFYRCYNHLQMLDLIDQVKTKPESFKGKSEYTFKDDDQSQQCEFTDYIHDDYE
                     DENLREESFDESCDT*"
     gene            complement(23493..23984)
                     /locus_tag="pig_ID_3158_F95_scaffold_0_curated_closed_comp
                     lete_prodigal-single_24"
     CDS             complement(23493..23984)
                     /product="hypothetical protein"
                     /codon_start=1
                     /transl_table=11
                     /translation="MTTTELICIIACSISIIINITLMIKTSIIRKRTIDDFNDIKRYM
                     YEIMRHESTLSSLFDDMHEDVESLSTGFNDVLKSFNTALNEKINMRHYPLPDEIKQIE
                     GVMTDQIEQIIGLAGKQRIPNRDMFETIVTNVCNTFPDIEVEYIVRKLTSYIEMTDIV
                     KEE*"
     gene            24033..25472
                     /locus_tag="pig_ID_3158_F95_scaffold_0_curated_closed_comp
                     lete_prodigal-single_25"
     CDS             24033..25472
                     /product="Uncharacterized protein n=1 Tax=Lachnospiraceae
                     bacterium A4 RepID=R9J169_9FIRM"
                     /codon_start=1
                     /transl_table=11
                     /translation="MISSFEKYIKAAIDAKKYSVVCEMANVVHSDKNHINIMTYPGKD
                     VRVYKNRDDEVQILCPKNISYVQESNLTKAISTGTIFDDADEVDKYAGFIVKTKMPID
                     AMTNKGLENPYKLREVVGSTIGVMNEDGEVDVSDADVDNGNNIIDDLLEKDSKEFKDV
                     KNVVDDYLDNEDHEFGYDTDFTYDIQKLREEIQNFKDADISPEDSITDADWDDNWGSS
                     SSIMGDYEDDTPDKDEDDIEVSDDDSESEDPEMAFEESYKDTEIGYKFKEECGAGCIN
                     ANPSAGGNVNVAMEESEPVVPGDPNTVPKPVMSSGSDIQESDSPVETPSVTPPPMNNT
                     ADEPANGKKMKPENPDDLNSSPDTADTHAPVMSAVKMESFQEGFGLLRPKKLKAIDIR
                     SIVSYVTVEMNAIKDSNDQAMLSGYVCSKLELIDFYITVLDTHDDRYVVPHSRQYLVD
                     GQKQLSDLLTQILKIRPINRGDRVWKAIL*"
                     /db_xref="UniRef100_R9J169"
                     /db_xref="R9J169_9FIRM"
     gene            25485..26042
                     /locus_tag="pig_ID_3158_F95_scaffold_0_curated_closed_comp
                     lete_prodigal-single_26"
     CDS             25485..26042
                     /product="hypothetical protein"
                     /codon_start=1
                     /transl_table=11
                     /translation="MFKSSIAELIKSNKSVFEDINNAFDTHTDNADYTILDYNKILTD
                     MCDYINGYFKYKENGEEQYADKLMSSTHHFYDEMFTNIKYRTPFRLTDMKDINEKFLV
                     NTKKLQALLDTDVEKSTEENSMLKMTDNQYNKLMKVYRDDSQIYLHLLTRNTRFTKPL
                     PTNLYAAFNDYSTPVIHRIKKDKGD*"
     gene            26045..26806
                     /locus_tag="pig_ID_3158_F95_scaffold_0_curated_closed_comp
                     lete_prodigal-single_27"
     CDS             26045..26806
                     /product="hypothetical protein"
                     /codon_start=1
                     /transl_table=11
                     /translation="MNISDCINDIKLSHGLNAIALPFKQPVEVVLADIIKTSIRTFSR
                     FKPWIRECYESRLNLIEKYPGSGDLGIYMLPAAITTTEVFTAAAYYASSKYQSGEVTS
                     NTFTIGSPFVGFGSYYPQDILNAVSTGAAVNKYAGITSQPQTSQWQGYNTIQLFDMPK
                     DAYIHFIAECQHDLTGETIPESQVESFMRLATLDVERTLYSQLKNMVNVGSAYKETQL
                     KIDEWSGAEAARNELVEQWRQTFHLDRIEDLVQFF*"
     gene            26909..35308
                     /locus_tag="pig_ID_3158_F95_scaffold_0_curated_closed_comp
                     lete_prodigal-single_28"
     CDS             26909..35308
                     /product="Uncharacterized protein (Fragment) n=1 Tax=human
                     gut metagenome RepID=K1TTA1_9ZZZZ"
                     /codon_start=1
                     /transl_table=11
                     /translation="MGSLLTQSLKILKDASILQGKEYFSNAIELVNDANEVRTDVMKV
                     AKNSTDTLKNLRRSFNFRGIHDWFYQKDRETADSDDEEYDPGFDTGDEDDTKSTVLDR
                     DAMRAISNRQSNTMIQVGAKQAETTMASTAEIVTTINQRSAELLTSVNNINTTLIGIS
                     KKLDAFGAVVQAEKTEQARQSLYDNRGRLSLSSIYNTAKNNGSGLISDGMGYASMGSM
                     LKGIGPAEALQALYGFSGIGDKKLNILGGQSIEDVTKKINDSLGEAVQRGLEDLISSK
                     PFKTLFGDLRRGEANHDYREDVVKGYNNKQATFDGYVRTTIIKTIPEYLRIIAKGVTG
                     INYNVGKDGNLTQGTRMSSKISDDDYKAWKRDEEANQKSQAQSLWGDIAKAGFKSSSL
                     GWNSRDALFNERVDKDLTRTEMSLVANTLNGVLAELIGQRSINRLTPKMLTEDTTLIE
                     QAISYTARIMKASSSKKVDWQMVVRSALISIASGEDARRFCEGVNRTYKTLHEKRTEN
                     AASGGRQADFAGIVNMDQTVAAATAQNKKTLQNQADLNRLDELKRELEKYNKMSQAER
                     LRMPIQEREHRKQIELDIKELQKKLKLSGYGNTYNQSAYGNYLNIAKNGCGPVALADM
                     LNRRGLYNPNGGMNVGSFMAASAMMGNPLTPGNVNNMTLRYASGNNPITLLGSGPEFG
                     TAYGNNHFMNVIGSDGAGNVYVMNPIDGKVHKRSINGVAGSSIVGLYGSGIGDRIKTG
                     FNNFMSKTGDELYDAAKERASSFISDHFNNATEKANEYLNKSLERAQRYGNSDKVSEE
                     DRTQMNLVMSMMETAAEDGDSGPDKQAIMMEISRIKDQKLKARLRAAVSGMIDRQTSS
                     KEKGGLLGKILSAGKGILKNFFAPLIGGIKSVVSGVISKAKSFLKPVIEFFKKHLQKN
                     VGRIKAGAGQFKEGFTEVREGISETVTNVKGAINERTAPVREAIGNRVNAAREFAGEK
                     LGAAREFIGNKFGNIGSALSNKFGGGNGEGLGSKLGKTLSSKLGGIGKMLSGMGGILA
                     GIAGIVANILMGVEGFRALFSTVTGVVKGIAGSFNGLFKTLNKTLKPVLKIVTRTLSE
                     IVKAVTGVIAPVLTALEPILTTLGDVVSNVLKPITPIVSFIGKVVGKIASFILKPIEW
                     IANGVKWLSTKFAKGFGKLIHPFSKKKRAQYYKSVGLNDDGDDSEEVEKKKKKDQAYK
                     NLSSDEKHEIAEKYSKLLHPVNKEKRQDVYEKMMSGDITEADAKKMLIKKGLATGLVL
                     ASGGAGVAAYTAVKAGEQIGSKIKSTIHNKLTTGSKDEVANRLAKLMYPLNKTKREEI
                     YDQIMSGKLSIEEAEKMIKRKAIDRAASAVVLAHGGPLALLAKEGVSRTGQFLIKYFK
                     ERDEKVDADNEKRDKKNEENRKEDQKFQLSIFKNGPLKILSGIHSITDAVDFLKGGGM
                     SILGMAEGLGGGIIGGIGRMITAVGELASYLPFVDENNKIALLGQSLLETSDKLSADG
                     SQMLTRGLNLMKLVSTDFGDSNAASLVQTSNAGVSVSSTKRPSYTSSDYKTSTNGYQT
                     IHTGGDIPYTNADINVIGSGDAQSSYGNYLNMARRGCGPVALADAYNRRTGSNISASA
                     LAAKMASNGAYNPSRGTSVGGYLSAAHSLGMGTRVGGVTMNSLKRATPNNPITLVGSG
                     VEFGTRNGNQHYLNAIGTDHYGGVYVSNPMTGRIQRRSANSIAGSSLMGIYGSGDLSD
                     IASFSDETKEAMKNLLSLNGVFSSLFQTDSTSEVDDMADKQATEYKESKIAKTAQENY
                     SEEDYQNKVIKAMDLFRAENPMRDGETPEEYEKRISDKWSGSSVIRNKYISMVVNDTI
                     SDDLKHQYDSFIASSKDYYEPYVVYQKDAQGNIVHDENGNPIVTGGFKHLMESADSEY
                     VKSKQAAMAIKHFSEALTAAGAANGGGGASGGSTSGGGNLNSLYAAAAAVFEAAVKNN
                     GGIYATCKDVGPVTLRDGTELPNFRQDCSGLMSATIKAMGYKLGAGGSTGITTYDMYK
                     RDKQDLVLDADGKPSDDWELLPYSKGSLKPGDIVTSYSHMSMYINGPDTTSWSNHGFD
                     GGSGLGNESPGVGIQNSGKAGAAYLDGDPDWQSKLHYTHAGADGLTRILRFKGALDGG
                     GVAADGTSGFTAGGSQGKIKLSKAMEAASPQWKYYPDKLTKGGYWDAAKRAGFTTAQT
                     AMVAAIGIHENGAKKLTGEESLTRVVWDNIGKQYAFGLMNWIPDAKNSRSGANETKFG
                     TTLADQLKYIRDAYFSPTSTYDRAKNVNFNRYYGNAMKEALGYAPHLGQGDRWGPYAE
                     TDLAESMGHYVGNALVPYDFNRTTGQARHMRTAVEAYNWMLENGVTNGYATGSQSGSS
                     GGGSIGGGFDIAAMMGESANNLPDYYKNMLGLVQNSINTTAAATSSYSSSSSFGDYGE
                     YDDYEEGEAEGLTGDTRVYATNAERNKLYNTMTSKYPKSSTAWSNTQLTSKGYGDVYL
                     YMEPSTSSKITCKLKNNSKYSKVTTTGGWYFVYASYSSQYGPLCGWGRSSDFTLTTNV
                     TNKTYLSSTLNGANSSSDVLYNNWKSLSDNYKFYKPTGKDASGNSLNPDYLNHWFTAK
                     GPSTGKYKVNKVIAPADVKHFRSPIYAKVDAPYVTLSQSYDKKISNVNRDVLVSDTQS
                     KTLAQXRKLPGACGDFDYNTSDSGFFIPGSIYGSGDEINSIPPLNNNAFDTLLNYGYD
                     NGGSYTVNYNIQGGINNGTADLTRNELLSYLLSSEFTTRSPRIEKLLNKILDKLDNVN
                     TNRGTSNTPSSSEMYDDQIPDVISALVRG*"
                     /db_xref="UniRef100_K1TTA1"
                     /db_xref="K1TTA1_9ZZZZ"
     gene            complement(35383..35820)
                     /locus_tag="pig_ID_3158_F95_scaffold_0_curated_closed_comp
                     lete_prodigal-single_29"
     CDS             complement(35383..35820)
                     /product="hypothetical protein"
                     /codon_start=1
                     /transl_table=11
                     /translation="MAGIFSMGAFVAYGNMALNNQKGKSSNLQEAFRADLKKNIARAG
                     YPSKDEIGIIDEINDFTFDNTLKQMPQLIADYMRDENRKFNLPAPDGSCTEASIEIVH
                     KDTQTKSGVAKLGNGKDPIPWESTIKEHDEFAITNRRDPFKVK*"
     gene            complement(35900..36082)
                     /locus_tag="pig_ID_3158_F95_scaffold_0_curated_closed_comp
                     lete_prodigal-single_30"
     CDS             complement(35900..36082)
                     /product="hypothetical protein"
                     /codon_start=1
                     /transl_table=11
                     /translation="MNITVYDRNSGQVIAELMTASTNDVLKFIEKGFKVVDNFTKQEI
                     TESQVLSMTGVSDCVI*"
     gene            36223..36423
                     /locus_tag="pig_ID_3158_F95_scaffold_0_curated_closed_comp
                     lete_prodigal-single_31"
     CDS             36223..36423
                     /product="hypothetical protein"
                     /codon_start=1
                     /transl_table=11
                     /translation="MAFDKTKPLTFNLPDGECNVITMEWLEAWMNDNIVPIITAEEST
                     TETLSQISRRIDYWLEQQQPEE*"
     gene            36437..36826
                     /locus_tag="pig_ID_3158_F95_scaffold_0_curated_closed_comp
                     lete_prodigal-single_32"
     CDS             36437..36826
                     /product="hypothetical protein"
                     /codon_start=1
                     /transl_table=11
                     /translation="MTITEIFTRLINAVTANSNKLKEIADKLEQLEVGAGGGGSASIE
                     DYAEGKKYKRNALVVYNETVYRVLPTEYTSVDFDTDYKAGQLKLVGYESGIVTYGQDP
                     TQAQVDALPEDTLVAIYNSTDDPYNLT*"
     gene            36857..42268
                     /locus_tag="pig_ID_3158_F95_scaffold_0_curated_closed_comp
                     lete_prodigal-single_33"
     CDS             36857..42268
                     /product="Uncharacterized protein (Fragment) n=1 Tax=human
                     gut metagenome RepID=K1RK89_9ZZZZ"
                     /codon_start=1
                     /transl_table=11
                     /translation="VGRDLLLFGDTVWKLDKQFNFTGEPQPFTLTPGKYLIECNGAPG
                     GKVRSWDKGMSGGQTMGIINVESDMSLYAVVGGDGEDTKTYEGRNPERDAVQTTGGYN
                     GGGNGGIGNRAHYADPEAPDDWIEVGASGGGATDVRLNNEPDSIVEITKTLPSQYNPL
                     KYLIGDYAVTPDSFDTGYILNHNSSVIIDACMVSNTLTNYSYGVFMCDETTWTDTVEP
                     AEGDPYNLYHYMGFTSFLKSYPGSSSATSLSYPCELPTRATADILNKRTITTIDDRIS
                     VYDFDSDETTEDDVTYIRSIDHDWPSFTIFGIKYRLNNVDAYKTGTPMKLYSLTIRED
                     GTDVHKYIPVVDTTSNKTGLYDLCTDEFHEYDVPSINNFEIPNDVDETVNGVQFKCED
                     GIYTIKGSPEESITYTFNLRRSYTVPTSYISDPDNGSILKICNNGVQGVHIAFCNGST
                     VIKEYTSIIPGSFTDTEFSDLENQTVNNIKVTIQSGNTYDFSFGIMFTKLYPEHALPS
                     YQSPDYKKPITTRTFTINKHQLNSLNSRIMVACGGGAGRNSGAGTTVSTPTLYTQGNS
                     HNDDGNVYATQTSGGLFGRALRPTNSNSIFGNLSPIHGAGGGWYGGMSGVYTNTMSGG
                     SMESCGSGSSYILTESSYKPDGYMDGYNISTYYFEHPYMSYITKQSSCVRIYKPVNII
                     QPDDLIKTFCHGRSEKITLNAGEYLLVCNGASGGVRDDDSVSYTPTSGGRATGVLSRN
                     EDTTLYLTVGGSAQHVRKATNIERSANDDSNAISFEYVNQFLPYLGYNGGGKPNTLRS
                     ACARILAMYGGGATDIRLSIPERKIDYLSIPDEYTELEYLETDNNSRIYINTGYIHKA
                     NTNVECVCYATPDTNVSYRSPFGARYSSSSRNYGFYTRYSSYNQGTISIANSDTRGDD
                     FTYDQKVTIKMIGNAARWYDENGDLLGSAISSATPVNGDRVMRLFDFNYSDSTFYTSA
                     PFTGRMYSFKISEDDTLKMMMLPCKHKETGVCGMYDLITNRFLEGLLYGSSTAGFIEG
                     PEIPDEDKTVFEYDRITPIEDSLLSRILVAAGSSGSGASIGVNGGGESGIVANGSDGT
                     NYGPGTQTGTGTSSSYPEIQGGFGYGGNGNLYSTNGHGGAGSGGWYGGCGTNPGSSDN
                     GKSGASGSSYVLTADSVKPTGYTPDETYYLSNPTNISGGAAIEEPGFETASIEALNVY
                     YYKIIVQDGEGYKSYDATNDVWNIIPDVTELTQEVFDQYGVYSYASENGLTNTNYDIF
                     AYDPEGSLEKVIIDALPPEQTVTTTITSPNIFDSVNVDTDNFDIPFVVDMYNRGDKTR
                     ISIIMNMDEVPEKTPKMYNLSMTSERNRQYIPPEHPEKKYLPHVDLLTVGQNYKIPTK
                     YNDYIEPYLSDGTVIKEINYIKIVEQDRLLHVLMQLNHKTPTSSTPAEGVLRYSTFNL
                     VTREIKTIFEIPMTRIENVISTPGDFMVTDDYVYISSGWTSSGSLIRVNKNDPGDIIT
                     LTPTGNYIGYESCRGTIIPMNDEMILLTRSRSIVYYNIRLRETTSIYQIPNSTYYDCA
                     YNDNYIVMTRSDSRIIVAFNRSTNTYTEIYGAYSSYKATVCYGDGMFYVVQYNSSGSN
                     VITIFDGETMTQVGTVSIPISRKYPDSINYSDGILYMTMADMFYVYICELYVDPTDDL
                     YKIKTFRTVTAPKTFVNTLSPSDASTQKIRCATFKQYFFVPDYQLFTINYKSSAKYNL
                     GYKYNRSIYELNESTSDQFVYDSRFVTFKPTYMTIHPGELEYLPAEHIGDITKVHIST
                     DYMKLLKIRLYRREEDENG*"
                     /db_xref="UniRef100_K1RK89"
                     /db_xref="K1RK89_9ZZZZ"
                     /db_xref="csr:Cspa_135p00460"
     gene            42261..44879
                     /locus_tag="pig_ID_3158_F95_scaffold_0_curated_closed_comp
                     lete_prodigal-single_34"
     CDS             42261..44879
                     /product="hypothetical protein"
                     /codon_start=1
                     /transl_table=11
                     /translation="MVNDINNLYKFMDNMNMNTGHVSNVYVARLYSPNGDVKEYYGMN
                     LLTDLGFKQFFDTDNNISFASNLYVGDGTGSFDKTSTQLMSPLFDGLAATTLDSSILY
                     NYPLYYAKGDQNDNGRITTVTRYRSFRYAENITNVLSDVVISEYGVGTAWDVLWTHSY
                     VYDLQGDRAVIIKHPGERLDIEVFFCCSFLESLIMSGWSDNNYTAITTGELMMKQMNV
                     TTATTFKRTDYDNNNGRIERTIGTRSRSAIIDSKITKTANLSTFVLSPSVENDRYIDG
                     FAFEAGGFISFSKQQRPEPETITTDLFYSHDPFDKSGFADSIGRDIPISQMDIISVNR
                     CNAATGEWDDACFYNNSPIHLFDETPMNTAYALPYYYTSDGVVRTLYLYQNLNVDDPI
                     VSIRGEIETIYATDKYWYGPNLTGNDWIRITNREVIPTEAQHKRYWLMGVNNVAPNPV
                     RAGTFYLMQTQDDYGETYTPTKYRDLAYGAGFMSMDNPNYNVSIHYSFYEAGGSRLQF
                     FEMDTNWVETLNVSYYWIGTFGKWVMIDCDRTYRFYDISTLSQHVLNPPVEIGTSTRN
                     GHHTENDNGLICNAYLYSNALDVIDLRQPTPTVTTIQNARAGCCMWHNNYIAYVTADG
                     TKLIIHDFDTSTNVYEFNLPAELTSSVYVMFAHTYKVWLVTSEQIFVCDIRTGVFTQY
                     EITEDNQYIRTSNGSGLRVKCSDRMVILYGDYTSSTYKSSVHVLSVDDRNIVRNLSGS
                     DLEDSGNKFVIGESVHQVGNSLMLFVRVVSTYWAARGIQYYLFYDLGSLLDTGSKKHI
                     YVTKDAYVRGFVYKNHFAYDAKMYPLTNFTPIKITCKTKTITTATGQKGISNKQFSIT
                     VSNTPTFSGKPPGNMN*"
     gene            44892..45419
                     /locus_tag="pig_ID_3158_F95_scaffold_0_curated_closed_comp
                     lete_prodigal-single_35"
     CDS             44892..45419
                     /product="hypothetical protein"
                     /codon_start=1
                     /transl_table=11
                     /translation="MANIFKSKEVYKHVTTEPYNGGQHKLIPVRGVYVANVYRPPYYI
                     DHTLEITNIENSFATVEDYRETPVTALAHDVFTNTDLTITNEPPYLEYYTQTPATAFI
                     GIGMKSDITITNNDPYLLYYSKIQPTYALEPIGGTVSIVNSSCFVEIYNINNEHELDD
                     ALQITAIDSNDATIT*"
     gene            45436..48384
                     /locus_tag="pig_ID_3158_F95_scaffold_0_curated_closed_comp
                     lete_prodigal-single_36"
     CDS             45436..48384
                     /product="hypothetical protein"
                     /codon_start=1
                     /transl_table=11
                     /translation="MNTQLPEKVNTFFENCKKNNVHPIPKDPHFNNLYLIQSVDMDGN
                     VTDEKFGFNELTEQGLRNICWYGDFKAKIYSADESFAKLSNTSNSPHYDITFSPVYYD
                     SNTGVSTQYYKFRTVMEFNYNYDGVTSDVEITKLGLYVGNNSSGYTEYAKSLIYDVNG
                     NATSFIKHPNEKILLTVWLGASMNVGSIVNEAWNNGNYLLISPHFILRYAAGCTQYSD
                     TNKALNMRFGMRTYRYSSLSDANCWKYLKPFQSSTNPQCTREFDSTYTYVECLMKYAN
                     SESVSTDSVVYERNWASKYIISDYWSNSSFEFMVDADGGFALPNPEEITVDECMTNNN
                     DPTFTDTLYAYPSRDYEPIGSWYYHSRLQLAQFNCTSIEVYNHKTKTWDQETFDQDRN
                     FLYEDTMTKPIWWPVIVNGTVVDRYVFVNSKAGKYPMTKLTTNSLHVWATDTYWDQST
                     WVEVDKNNLGSLGTKRYFIKPDYDDTPVPYYDYTPLQLTGLPTSYTIPKTFELECGSS
                     DARKVLSDPKCNCIIGYGQIVYPDDPSNVVTYNITNYGGGAITGYEGYSYNTSNGDNN
                     GTVSIFRLTENGDKLIVARRTHSARDANDNYAAGCYRVYTISDDPTVAPTYEDIQVPY
                     TNQLYNVQTYHSFTDQGFVVATHNADKEVAIINLYGSNGVETEIIPGMWGYALNRTTN
                     CVYLNTDDMSSLTFDVYDMSTKSVVKSFTLSGNYVMNGIMGWKNHVYVRVYDNTLQIY
                     RVLYHDINEDSDTFIEVNIRLFDQTSAECTLNHEPGGIYDNSFSSCDEAFFIYKPYSS
                     GYYDETDYREFLLILDNDPTRCRDLMAEHGWDKGDYDNVQLASNGAFNRNPDGSFVGL
                     EVVEYNNRNSTPQSRYSFSSSIENCSNYMIDIGRLYDDNYLNKTQAGNYMWNFDNSGW
                     GTHITGRNRNSYVIYKNYRVYQSGNNIKFVPLAYSRFHRISGNTISIQTINNPKRIAP
                     QDEVRIRITR*"
     gene            complement(48418..52461)
                     /locus_tag="pig_ID_3158_F95_scaffold_0_curated_closed_comp
                     lete_prodigal-single_37"
     CDS             complement(48418..52461)
                     /product="hypothetical protein"
                     /codon_start=1
                     /transl_table=11
                     /translation="MAESYEFNNYSDDSQSKLYIMNKLMPRVFKNIPLNQLNLGEFSI
                     INEYMSQALENIAFTSSFYFNESFITKAVLPDSIYAEAAIFNLGYSYATPSACNMLLE
                     LNIEDIYKNAKLNSETGLYEFILDKDTIINLMDNGNEYSLDYDILIQYRNIQTSESTA
                     PIPAWNCQYTNMDELNVVATNKDRYITYRVTSKWLCLFIQVNEYKRTKYLVINNTSNG
                     IANIDKVITCTGHICGFDIKYVDTEGNSQWIPHDHILPIHANVKDNDPYIHYIMDNPQ
                     TIRFMFQLDGSKRFIPSMGSSYEIYVYTCHGEAANFKEWDNAKSQPQVIAKTTKYANN
                     ANVLKACFVLAGGSFGGTNIGTVETTRRETIEAYNTVNVLSTDHDLDEWFKTFYFKHV
                     LYPYFFKRRDDPWGRIWSGYLALKDDDDYVYRTNTLHANIPYDILYKNNDNSITNNEI
                     IIPPGWTWVYKNRDERMTVTPITKVKSQKVETAKTLASFPDKFVFANPFGIRIQKEPF
                     AIGYFNPWINQYLTTTNTGFVNKNKTDDADRSVLYHATTVFSEIKRFYKSNCYNFTTY
                     VLPSIELWGAKNRPIVEYLRRNATELAFVPEMFNYFAKPIDMYSPSIPIIALEENEDG
                     YLPYNKETTFFCVERKDRIDESTWRLNNIWIDDYSDSKSKRIYLPINGEITRLVGSND
                     IWGTDGICKDYNVYSTGITDINIYPSEITEKNIEFGRVENQNYYRMALTDDAPIGTIK
                     KIIVSSATLTSETGYGELQLYRIGNKYSDVYLNIYFEDGSQETVTITNSAVVYTPYDC
                     VQVEDDMYEIDMENVTGGGIIVYAEMKPSADSGSVEYYRVPFSVIEPSVPFFSIENKL
                     LPMGDNNMRVVLSAYMNGNAVGYVEMQPVLKEDDGSYMYDAQMYPLNEMVDIDNRIRI
                     ASTENGGGSWISLNGSSAITVDATNPDLRVSILIRSETPNYNTEIYDDHDFDNFRIVD
                     IYKVDNFDLVQELKEMRSIVDFGDTGIPTDEQMANYNNFNSLYDKNSDTNDIYTLYNY
                     AYNRVNEMRDTYPMSYDEIVNLASTMFTTFQTYESAYVECVLAILPESLTDIKSVLKT
                     IRDSDVATAGSEVDWQSVVSVLKAYNTRIDSAFETVNVNGGVTIQLMPFVESPLMISD
                     RFENFVRGFVDVHKVMEPVIFNRLDGNHYLDCKLIATYGLPHTYCTDSEKLKNLPKEQ
                     TQFWPNLSVQISFDVRFKNPALATNTIDELKIIVKSYFNKLTTLHSPTDRVSMNNNIY
                     ISRLIREMGNHDNVEYLKFNGFYTDDKNNPKGDYMDANVQAIVQRWDTLEDFPKYSSD
                     GKMISELENFVPEMFILEDDNIIINSI*"
     gene            52577..55798
                     /locus_tag="pig_ID_3158_F95_scaffold_0_curated_closed_comp
                     lete_prodigal-single_38"
     CDS             52577..55798
                     /product="hypothetical protein"
                     /codon_start=1
                     /transl_table=11
                     /translation="MDDKVQLSRETIVGDSVVNEDIYPNTNTVSVNDDQSGTSLNETI
                     ERIWAAINNKLARNVNSVNGRSGIVVLDSSDVGLENVDNVSFNDIKSWVIDELTKVFG
                     YKQIKLFHDKSGLDVCLDAHNMDDLYAPFYAETWDTIDTRPYIGCIVLDQNGESLTYN
                     ALPINGIGMTDDSLMYKNTIDDPDHPDMKTGELRVKISSEEDALYVERGDEYEENGLK
                     IDKSMIGGVLHFYDGIYGEVDGTTEKGKVKYEGGLLSPYARDPETEESHPTCTIYVDG
                     NELGNDFYLNHTESKPSGIHKNDTLVCNFKDYRTTDGPLYTLNSEKEYIEIVRNDDHP
                     TYPHSGDRYRVGDIIDIDDPQLKIKFTVTAIVDGKFEGPVSAVDLLYCEPFDTTLKPE
                     IPADGKLYPTKPILRYKSSYDANVGFPKPVDLGGDSYVSIQNTSTAEGLQIFIKDDTY
                     FIHAQYQEPEGTDFKMMKRGMCIGRVLSAPNRINPDLPYIIEFNSIRPLIGNSLQFKT
                     YDEQFHSDKFSDVIDVKTRKGHFNANGVINDPIDVSGLAIAENWGEYREDGKSARIVD
                     SSGDSLVEPNRMKRVAVLPGGVTNVMSNSQNSSGGLTVMTDMSLCLIPHNLCSSSSGY
                     SGYSQYAVNWHAALPYTYPTYEKDVPSYVGVNTFKIVKQWNRYGMRTASDPYENRKYL
                     INMSGLRIVDATTKIDHEMFGKLDKDEMYINSTDELSNEMMESLPTSGGLMVNVGAGL
                     EIRGAYYSDEVSTDYGVRFDDSGKVCVRVDDKTIEINEQNRLQIKVGKGLITDTTDPE
                     NENLMLNVDPSFTFTEDTTAPKLSLNVNTATYHDIDMMSNLHPVVNLIKTATPTGKFV
                     PLSAYVNTKYGLGLGISGNQTWSSDGTEDTSTPNALIIRIKASDVGDSSSVYRQKLIG
                     LKNDSLMFDPDGKLISPIDTSKGLTNTYVAKAMSADSNGNVTVTQQGGIAINIGAGLA
                     FDKDGKLTLEADYEIKKLKNGFDLNNLTVGNYYAPADVTDSIENRPTNGLGVFRVEHV
                     VVIPDSYYIQKLYSMEKKGIVYMRYKSNGTWTGWYHIDGSIID*"
     gene            55811..57127
                     /locus_tag="pig_ID_3158_F95_scaffold_0_curated_closed_comp
                     lete_prodigal-single_39"
     CDS             55811..57127
                     /product="hypothetical protein"
                     /codon_start=1
                     /transl_table=11
                     /translation="MNNNDNAILFEDSMEVRDTHGLMGEISIYRRNKNTGETVLHEKS
                     RNVISISGYQWILMKMFGLYLDSYHGPGSDADDMGQDSTIIIPDLNNDDQMGIGVAVD
                     KYTQMVQNIADTHFIQGFMIGNGGAAEDAITAKNTNYSFMKLRNAIPFRETTDLNALS
                     PQESNRYLGIYRPSASSTGNVKAYYIKKFDETPHIYHSWWKDGERWDYVDPVTQNDLG
                     PNASNGQGKTNRIETYVQCHLSLDENDCVAYFNHDGNTGTAQINELGLVAFDTIPGVI
                     SIVETLYKTHVQKLIKLIFRATSETTEETDEKVRLLATEINTILTTTLGDISETHIVA
                     FLQTMMSIIDSPDSERLDYESLVTALSDSSNIEVNALYGPAPEHAYQYSTDKFVEYVD
                     VAAYNVSDKEITDEAQRIKLITYYTFNSLPIQSDWEILIYYRIYAN*"
     gene            57137..57691
                     /locus_tag="pig_ID_3158_F95_scaffold_0_curated_closed_comp
                     lete_prodigal-single_40"
     CDS             57137..57691
                     /product="hypothetical protein"
                     /codon_start=1
                     /transl_table=11
                     /translation="MSIITEIDELSTTVKNTVLSFIGVYKRIKWKSVSFTIPTVPVPS
                     HRPRLSGYRVYVPGAAKNAKFFNDVVRPTLNGLFITTPCKIKVDIFMPIPSSLTKSQK
                     FLAEHGYIRPWGNIGDVDNFDKAVFDMMTHNDKRGKIGILEDDRLIIESHTNKYYSTT
                     PRYEVTIEYMDKVPKALRKVMRLD*"
     gene            57751..59529
                     /locus_tag="pig_ID_3158_F95_scaffold_0_curated_closed_comp
                     lete_prodigal-single_41"
     CDS             57751..59529
                     /product="PREDICTED: putative golgin subfamily A member
                     6-like protein 6-like, partial n=1 Tax=Papio anubis
                     RepID=UPI00027F6F9B"
                     /codon_start=1
                     /transl_table=11
                     /translation="MAIKDTANRAYNVAGQAYDQSLKVGKGIYAASEPYRSTGKSIIA
                     AAKGNLFEFPVFISSSVQLDYATATSSLLEQVYASYLQSALSLNPIVDESLVRNKTPF
                     AKFQSDTNRYVEYTDMDYAHDAVHNEIVMENGDSLEFDMMSIEDRDGKVIVEYYNKRP
                     LSEFDHYFQEQDAKDYEIERLTKKLENASKHIKDLKDDLSNANNTTDYFKNAATSASA
                     RADREAKRADKAEQRGVDAATLANYENQLNDYKKEIDDAKEALKESKIRANEMESLRK
                     LKKEIDDADKEYKLAVDKFNYQKSKDARDEARADKRDELERKKFKHQVVEDIHKRKQH
                     EKDWDRELKFKYSVKAPEMLDESKIKKLNTMKPLMMNVQFHVQDKNGALSEAINYVVA
                     VKTYNRIIDADTLPDVAEYPLKEMNKIARKAKWRAGELKFFRDIVFKVKQKKQTAVDS
                     RDPKRKWYRRLYELAHMTGDAPTKAAIKGKNITWSVVKSQIEDDFDFGVIPNSTLVIS
                     SNDVVNVKAKTGIDLLNGHTATKLCKELFLIAMVVIDTDAESIKILLPDNHDDYEVHS
                     LASVNKQLAELSTAGSKTRDIFKLLG*"
                     /db_xref="UniRef100_UPI00027F6F9B"
                     /db_xref="86599293"
                     /db_xref="UPI00027F6F9B"
     gene            59544..60587
                     /locus_tag="pig_ID_3158_F95_scaffold_0_curated_closed_comp
                     lete_prodigal-single_42"
     CDS             59544..60587
                     /product="hypothetical protein"
                     /codon_start=1
                     /transl_table=11
                     /translation="MFKRKPSQQEIDDMQNIIKVLGEIYSNKSSDEFKCKGDIRKVPM
                     YKEIDKQIANLTTLKKFPANDAKEIKTMFLSLHRPIFPQMVMAYLNKPDERNSTFTAL
                     FTVGYRVLVGELARIYASTEATDKGLVYKPDKRSRREDMSWFIKAFNDDLDKKVDEYL
                     RVTTYNEYATFHDVDGIYTEGGVDTIIVGAANLVIRGLQVLPKIFRSAKQLNPISFFN
                     AVLMRSYDRKVEKFEEVSAMYEATKQAYEDYLRIPESDRKRKIESNYKKNLEKYNIKM
                     NNLKAQIDHYDSRAMEEANDTKKKTSKSTTTKPDNPKPMSTSDDTGSDTTNSSDGESS
                     GDNDTSNDDDFDF*"
     gene            complement(60639..61058)
                     /locus_tag="pig_ID_3158_F95_scaffold_0_curated_closed_comp
                     lete_prodigal-single_43"
     CDS             complement(60639..61058)
                     /product="hypothetical protein"
                     /codon_start=1
                     /transl_table=11
                     /translation="MNTNNGTTMKYGVEIAIRKVVGYELINNETIPTLKIAFDNGGGY
                     YLQPFRKYCFQVSGSIDGDGDYGSSNILPYENLKGLKVSETTAILSDAAKAAIKDFES
                     RNREWIISNASIPRRTFAKFIDDCHIWIYGKKSDYIV*"
     gene            complement(61250..62311)
                     /locus_tag="pig_ID_3158_F95_scaffold_0_curated_closed_comp
                     lete_prodigal-single_44"
     CDS             complement(61250..62311)
                     /product="hypothetical protein"
                     /codon_start=1
                     /transl_table=11
                     /translation="MYNYQPKNYPSGRLSGMVKPKYLIIKGLLGDDYDTSHGVDIFID
                     LNTFIGSMLSSRNYLGALPFNENAIADIVSSFVQIALHWKNFSRQWNDVKIYLIMNDY
                     ETTDCCEHQQLKSYLHPYRDKINGGRYDSFRYYLTEAINLTQKVFRFIPNLYLIKCKD
                     FDSLVFPSVIKGYDLNNRKRIIVTGNNLFTGYMFESNCRVIFSKCRHTGISQVYDPIM
                     ITKSISQIDDDVMDVFVKNKVFYNLLNCIVGDFDRGILGMNGIGTTRIATEIIRGYEK
                     GDIPQNPKSCESLLSVVDEMYHSYIRQVYPLIDLKTHGDMVKQSSIETIKSEQMIDNI
                     DIDGLREFSIDGINLLELL*"
     gene            complement(62327..64378)
                     /locus_tag="pig_ID_3158_F95_scaffold_0_curated_closed_comp
                     lete_prodigal-single_45"
     CDS             complement(62327..64378)
                     /product="Uncharacterized protein (Fragment) n=1 Tax=human
                     gut metagenome RepID=K1SBS4_9ZZZZ"
                     /codon_start=1
                     /transl_table=11
                     /translation="MFNYNINTEVNESEFDDLRCIDEITDKEQLLEFIGVPVILNRHK
                     HDFETFMRRVVDIAGMCWSNPDGEGDVLEHTRIDFKADVDDAVTYSLPLNAFMFFLVF
                     INPIINYVNDIELEDFIFEPPLIEKETKMLINKVRHVLQQFGHPMPEIYETTARNILL
                     YMSELNRIFGQACIQIFTTENLFLDHYRESALIRDINNTRYPKNMQTAEIIEENSRRY
                     GLLREEMIKRNNPLFIDDTYTKILKPKQVEELYIHLGLTPDGRNIVNIVMDGNGFNDG
                     YKDPEAIYAAAIMARVPDLLNTEYMGVVGYFARNLWILTYGTISPKVTDCGSKNPIPI
                     VVDEAALKMFDGRYYYTEKHGTRLRMLHSTDKHLLGKQLWFRSPCTCNLNNDVCHVCY
                     GNAALRVKDFNGGFICTTQFMTGPINQNVLSAKHILKANTELIVFTQNLEEYFDIDSG
                     QLTVKEDVKKFDIFIREDYMDDITEKFEMFIGKNMEPITITNYANINISKNAISKAKL
                     VTIDDVNYYRVNSSKVDDDLCTLTPINKMMTEKYLKMMHLLDNNIVKYDNVSDVVTEL
                     YHLMEGTIPLLSTHGEIIISCLLRNRDNVMKRPNWLNYDEPYQMVRVKTALSNTDSFT
                     EAVASEQTNHHLRHAVFDKRNQINKIGARSFIDFLFGYTRKDMSDAEIAESMREHGWL
                     L*"
                     /db_xref="UniRef100_K1SBS4"
                     /db_xref="K1SBS4_9ZZZZ"
     gene            complement(64400..66769)
                     /locus_tag="pig_ID_3158_F95_scaffold_0_curated_closed_comp
                     lete_prodigal-single_46"
                     /gene="gyrB"
     CDS             complement(64400..66769)
                     /gene="gyrB"
                     /product="gyrB; DNA gyrase, subunit B (EC:5.99.1.3)"
                     /codon_start=1
                     /transl_table=11
                     /translation="MSKIQTFKDDEMYIKNSDIDAIQHRPSMYISQVGLGGAGQICRE
                     LIDNSRDECTKKDSPGDEIWIEITDKHLMVRDNGRGIPTDILQKVYETNQAGSNMLRA
                     GGETVGENGSGTALATAFGGKLIVTSIRPIEKKKLTLEYHDGKLIDKKLEKYTGTDHG
                     LINYWEPSKFYLGTDKIPVDDIAAWLKDFDYTINGEYKINYKIKNKEYKVEHKPLKKY
                     VQLHCMDENAFSTFPMEFSCKGKLDEEFMGKTYHRNFSLDAVLIYAHPDYTDELICQS
                     WMNKINTIQHGSHLNGVLKGYQMFITEKCIKRNKKLEDEDLRKDILNHLHIVVNARCN
                     LAHMFSGQTKYNCISPALEKAIIDATYESLNKNISKELVDQFVDMVIGNHRARVAGEQ
                     SRNINKAIKEDKKWIQPKNFIPCSNVKCEFPKELYIVEGNSAGGGLRAARDARFQAIF
                     QARGKTLSTWNKPIEEILKSQIWRDLIKTLGCGVGPTKNLKKLKYDKIIIATDADIDG
                     FQIRVLDVSLFVQEFPELIQAGKVYIAEPPLYRLEHDKKHFYVATQNEYIDKCIESIG
                     DIQITFPERPKHKISASTFVHATFDYLTTLRDVSITCNVSSQLLEYVAWGIANNGGSV
                     DTFIKNIDKWLKSMSNIYKELWFDKNTNQINAVIDYHDQLVVLDKYLETSLDYIIKTI
                     MTYGLLINYKSKKMNKDVTNTLSTFYVDMEKYYPTIKNRYKGLGSSPAIISKEVIMDP
                     KTRRIIRLTMNDALIMQQMAILLAKDKESLSARKDLISGFHFTKNDIDN*"
                     /db_xref="cpel:CPEL_0003"
                     /db_xref="UniRef100_K1S155"
                     /db_xref="K1S155_9ZZZZ"
                     /db_xref="5.99.1.3"
     gene            66898..69087
                     /locus_tag="pig_ID_3158_F95_scaffold_0_curated_closed_comp
                     lete_prodigal-single_47"
     CDS             66898..69087
                     /product="hypothetical protein"
                     /codon_start=1
                     /transl_table=11
                     /translation="MALNDYTDATGEERIAALDRISGRDYLIDRNTDLKNRDQYITNV
                     MEEELRAQMVTGQGYEGALQNQPIQNLIDRLEDPETLVRLRMIEDLKEYSPTTYARMI
                     GGNDDTTILYKAYRNAEKKYLDEISTVKTQEQVTQEAQQTLTNQITGNTTTTFYIPTA
                     GIKQSFATNASIPNQPNPLLQLYSPRLLGAPPQLTNMCDMRLLSAYDSDHYGPVGDYY
                     LSKILLDAPVCNFFVGRARFTGGVGSFWGILNQAKNYLKALHDYPIYGGDSTEVPTMS
                     MASVVEQETAFDSFSIQIGEDNEDFEISTAGALGLTDIDNGSEQVANITGETRSIIDN
                     IDKSILGGAAGVTASLLTSLSVQQPFYTFEADWFTYINNVKMMINTAVIMLGLQKAPV
                     RIGDELQPIGMDANVSDAGDDVWSNYRFITPTTGQGVVTERDNSSGTTSQYVSVMVDP
                     NSFNETYTNNIGDSQLFGIMNQGNQFGNEIAFLTNASTTKADDIIINLAQKGTNAAQQ
                     VISTLGGGIGRFTASIVGGFTKSFTGDHTIYPQIFQSATAQQSVSFTVHLVSHAGDAY
                     SYLINILVPLFYIMGMALPRLSKNNASAYAFPPIIQANVPGLWGTRLGMITSLSITKN
                     PGSTDVSINGYPLAVDVQITVADLQHVLMTSPMNEISTFLNNNTMFDYIAQMCGCDKY
                     RVNPAVRLVSKLALTSSALRHTVDNIGDSIMAGVNTWMNRKFGYSNV*"
     gene            complement(69120..70865)
                     /locus_tag="pig_ID_3158_F95_scaffold_0_curated_closed_comp
                     lete_prodigal-single_48"
     CDS             complement(69120..70865)
                     /product="N-acetylmuramoyl-L-alanine amidase (Fragment) n
                     =1 Tax=Ruminococcus callidus ATCC 27760 RepID=U2KER1_9FIRM"
                     /codon_start=1
                     /transl_table=11
                     /translation="MSTVLQPDRTITCNGVKVNQYLLTLHNPFHIDMPTAQMNKVIGV
                     TIHNTDWISVIQGSTPAEQYTRATVNGNMNDVRVHYYVDDKCAWQNLPLNRAGWHAAD
                     GKGDGNRKTIAIECIMSPNYNGIDQASELNAARLAAYLLHEYNLDINHLYTHTHWLNV
                     KDGKRGDVDFLNTDHNKNKQCLPTESTELLTPYGWQKLKDIHVDDIVMQYNPDKDKLE
                     FTNVLNVVEPYMSDILCKRYIEATPNHRMYVKPTQRGPYKDMLWEEVLKTTRCEILTN
                     GYFETDGVPLSDDELRLLVWIQGDGHYMLNYNSGLVTGVEFHLKKERKIKRILEILNR
                     LGIKYSESLSCDADHIRIYGLGLYAFAETWLCDKVFTYDLLKMNQSQFEVFYEELLIV
                     DGHNGYNKLYTSSISENIDFVQALAVTHGMQATAMTLGSSRKFYGDRPIAVSFGQSGS
                     YGIGTVTRDRTVEGYTEVSCVTVDSGYILIRQNKHTFIVGNCPFYILPHWNDFKEKVQ
                     DYLNELNNGNEIEHSDELVYLKKGTPIFPNAGANTRMSGIIKTSCKYTIVEKRSAYGV
                     NWGRLKSNKGWVKLK*"
                     /db_xref="UniRef100_U2KER1"
                     /db_xref="U2KER1_9FIRM"
                     /db_xref="bmyo:BG05_5495"
     gene            complement(71094..71291)
                     /locus_tag="pig_ID_3158_F95_scaffold_0_curated_closed_comp
                     lete_prodigal-single_49"
     CDS             complement(71094..71291)
                     /product="hypothetical protein"
                     /codon_start=1
                     /transl_table=11
                     /translation="MLTINIIIHPGXSRVYIFYFIPYTATINGVHDGDDIDHPEDVIV
                     AVCVFRPAIILYLPLWVPSVI*"
     gene            complement(71291..71683)
                     /locus_tag="pig_ID_3158_F95_scaffold_0_curated_closed_comp
                     lete_prodigal-single_50"
     CDS             complement(71291..71683)
                     /product="hypothetical protein"
                     /codon_start=1
                     /transl_table=11
                     /translation="MNNKPMYLCYILGQTEMGSEGMADIYYPMIACGDTDEEIVEDYR
                     ANLISLYGEDVIGTIDYSTDGSMYSYYPIHKVKIPKTVYGDPKSLSILLNYKPHCNAE
                     NPKYIISDEIASIMYTGETMKRDNKKET*"
     gene            complement(71676..72017)
                     /locus_tag="pig_ID_3158_F95_scaffold_0_curated_closed_comp
                     lete_prodigal-single_51"
     CDS             complement(71676..72017)
                     /product="hypothetical protein"
                     /codon_start=1
                     /transl_table=11
                     /translation="MNKRIKKKRMRPIRIDHNTYRFTSHGMSYEINKIMVSHMTIMHL
                     HINFKGPLPKWSIPRINGLMNYIFKNRRRLYTTLSYRRYVIQIDKTNMIDYNDFISHI
                     HQLKERTDENE*"
     gene            complement(72010..72798)
                     /locus_tag="pig_ID_3158_F95_scaffold_0_curated_closed_comp
                     lete_prodigal-single_52"
     CDS             complement(72010..72798)
                     /product="hypothetical protein"
                     /codon_start=1
                     /transl_table=11
                     /translation="MNRSFRNNNKVVVIREYCDDVPTRLNDILEYLYDIESDMSDNIE
                     KRIKYARGQLSYSPGNYIFTIDRDKVLSSNENLDAITKIIDDVKNTNSNLYAVVYDVV
                     DDSRMSPILSNPRLHIPVLTPIPCKQLIFEHNKFIIIESSKPGYEIVDNSELIHFDNN
                     EHVDPNTSSFYSKYMCPAFTRDVPSDTFRPEGLYVLDEDVDKIQPTLDYINKRMIKCC
                     DCKKSFYLDDNYRQWFDDRKMPYPKRCKLCVDQRCHRVEETKHE*"
     gene            72895..73191
                     /locus_tag="pig_ID_3158_F95_scaffold_0_curated_closed_comp
                     lete_prodigal-single_53"
     CDS             72895..73191
                     /product="anaerobic ribonucleoside-triphosphate reductase
                     n=1 Tax=Ruminococcus flavefaciens RepID=UPI0001C36F6A"
                     /codon_start=1
                     /transl_table=11
                     /translation="MKIYVRGGKISDEEKEAYTKTIQEKYPDREIESITITVDGDYVD
                     CKTHFVPDRPFDRIRRITGYLVPNLKKWNDGKRAEEHDRVKHNISSITSHAGDL*"
                     /db_xref="UniRef100_UPI0001C36F6A"
                     /db_xref="R5GWH7_9FIRM"
                     /db_xref="rus:RBI_I00403"
                     /db_xref="UPI0001C36F6A"
     gene            73188..73496
                     /locus_tag="pig_ID_3158_F95_scaffold_0_curated_closed_comp
                     lete_prodigal-single_54"
     CDS             73188..73496
                     /product="Uncharacterized protein n=1 Tax=Firmicutes
                     bacterium CAG:24 RepID=R5GWW0_9FIRM"
                     /codon_start=1
                     /transl_table=11
                     /translation="MMDTIKIDKPFLGSTEFIMTARNAVLDIARRQLDPTDNVEITID
                     DVYEVTHSYILGNQKAMISTSLPDGKYYEVTYDATKQIMYIDCYVKFNQEQIVIELNK
                     *"
                     /db_xref="UniRef100_R5GWW0"
                     /db_xref="R5GWW0_9FIRM"
                     /db_xref="lin:lin0103"
     gene            complement(73564..73722)
                     /locus_tag="pig_ID_3158_F95_scaffold_0_curated_closed_comp
                     lete_prodigal-single_55"
     CDS             complement(73564..73722)
                     /product="hypothetical protein"
                     /codon_start=1
                     /transl_table=11
                     /translation="MDQLSHVVIPDNLNRFTNSIIKWYKEHPTVHVPKQNEPSIIPIG
                     SSVGFSKQ*"
     gene            complement(73875..74405)
                     /locus_tag="pig_ID_3158_F95_scaffold_0_curated_closed_comp
                     lete_prodigal-single_56"
     CDS             complement(73875..74405)
                     /product="hypothetical protein"
                     /codon_start=1
                     /transl_table=11
                     /translation="MNNVTMRNDKLLQKRFNVLKMEADKKYADDPVMAKQVKGTLSTT
                     GLVISGLWTEFYEEFKYDSPWIMSSMGNSTPFIKSFSNKHLNVVLQDLPNDVITLFVI
                     PEINQIEIIIGTTSVAVIKIDDTNVHVSFTKDKKFELSKFVEDHAKSALVKVNRLIEM
                     TDGMFKTDDEEDESDE*"
     gene            complement(74405..74776)
                     /locus_tag="pig_ID_3158_F95_scaffold_0_curated_closed_comp
                     lete_prodigal-single_57"
     CDS             complement(74405..74776)
                     /product="hypothetical protein"
                     /codon_start=1
                     /transl_table=11
                     /translation="MSEINEVKTYICITLDINTRFIDVIDVCTTIEDGKMACMKHMDS
                     LATDDGHVDEVRYTKWEPTNADTGICMRYTFYDKEDNPKGSGILVVIEFIRDLTDIMN
                     RLKDTKTLELDIKMPNEKGEL*"
     gene            complement(74769..75434)
                     /locus_tag="pig_ID_3158_F95_scaffold_0_curated_closed_comp
                     lete_prodigal-single_58"
     CDS             complement(74769..75434)
                     /product="hypothetical protein"
                     /codon_start=1
                     /transl_table=11
                     /translation="MNKRIKKKKSHPLLNPVTVAYIVATKINTQCPGFASDFKLTHRK
                     LKRCLMYHYYIFKHNRKSLSHLYYTTSTLNKRYYSPELMFDAICRTHKRYNGDHDHPV
                     GGESIMXTSTATFRFAPRIHDGRIIRRKINVISPGAIYFNCVGGIHIAIPFKEESGVV
                     LFIMSDVLNDEVYFTTDADEFIERYTLYQVFNKPDNEEAFDELVNKTKERYDKMRRTI
                     NYV*"
     gene            complement(75427..75795)
                     /locus_tag="pig_ID_3158_F95_scaffold_0_curated_closed_comp
                     lete_prodigal-single_59"
     CDS             complement(75427..75795)
                     /product="hypothetical protein"
                     /codon_start=1
                     /transl_table=11
                     /translation="MNKRIKKKHCMYGGVYLKSYDRQYGLPFAWFELCDKIRNDLGHR
                     IGKRRYKLLQRYFRRKYYWSEKQIRSFWNNHAYKLKDCGTPDAFYGMMVDTIVTEREK
                     YEDAMVLDYLEEQMEEISDE*"
     gene            complement(75807..76079)
                     /locus_tag="pig_ID_3158_F95_scaffold_0_curated_closed_comp
                     lete_prodigal-single_60"
     CDS             complement(75807..76079)
                     /product="hypothetical protein"
                     /codon_start=1
                     /transl_table=11
                     /translation="MKNKWFRKKEKELEMRLRYANFICMRMTTYDYTKGLSMVLDSIK
                     GDYYFDSRAYHRALAYHRRTVVIPEAREMRTKYINDGRMFYGKNFT*"
     gene            complement(76069..76581)
                     /locus_tag="pig_ID_3158_F95_scaffold_0_curated_closed_comp
                     lete_prodigal-single_61"
     CDS             complement(76069..76581)
                     /product="hypothetical protein"
                     /codon_start=1
                     /transl_table=11
                     /translation="MPNTKYMNKENTNPFMTTSCQIMFSTKFTPCEINDMIFNDDTLK
                     EIFKSGWVLCRIGEYDDIRCGYYSYERFITKFSRPCVMIDDIVEMDHTYLANITVPNR
                     YLSIFKEIKQPVIHPVVLGDLKTRSGFKIAYFVLYDKSELKSENIYSGKPWDYMPNVE
                     FKPKEDNHEK*"
     gene            complement(76556..77251)
                     /locus_tag="pig_ID_3158_F95_scaffold_0_curated_closed_comp
                     lete_prodigal-single_62"
     CDS             complement(76556..77251)
                     /product="hypothetical protein"
                     /codon_start=1
                     /transl_table=11
                     /translation="MKFKHRPIWTYNVTIDEFKIDDIPSEARTFIQRGVIPQLEKNSL
                     ECDEFDVMVCFGPRPDTMNLNFMLFKEHKIGLLEISLPSKLDQYEICENLNNLIADAX
                     EPEYHDVIKWTQDEVNLRYLELFIECINKPTDEIFKNGLINISFDEKYVRSTSVYHNG
                     IFRGIVEQEFIHDIIDVAKDDIMEPMNEERMMLIRSKYNRFYQKYILLHPNNNLDWKM
                     KLEDYNAEHKIHE*"
     gene            complement(77311..78261)
                     /locus_tag="pig_ID_3158_F95_scaffold_0_curated_closed_comp
                     lete_prodigal-single_63"
     CDS             complement(77311..78261)
                     /product="hypothetical protein"
                     /codon_start=1
                     /transl_table=11
                     /translation="MNSLDEMECHIKRNETKGLITLDITKFKSFVIEKLLLSLVHRHT
                     IRDITVNDNKFSISTESHIINGIETESNGVQCLSIYIERNGESEILIKLFYSDINKYY
                     EMNKSRISTFDADVISPLNNVFDDWDRGRLAVISFDQRDPIANLFRYRIAISQQNKMM
                     IAKSKSGFYYAFLDTDMKQFIENRFNGVASNIILRRLTDLKYEPITPEMPFQPAIELF
                     EDEVQKPVDKPFKYAPVVVHERPLYWMKSPTRNVWIVILDCDKNHCRSCYMDMEPNMC
                     HSEWSGYSVRKTNVHYNNQLHRYQIIRGKDCVDITHLLKR*"
     gene            complement(78227..78472)
                     /locus_tag="pig_ID_3158_F95_scaffold_0_curated_closed_comp
                     lete_prodigal-single_64"
     CDS             complement(78227..78472)
                     /product="hypothetical protein"
                     /codon_start=1
                     /transl_table=11
                     /translation="MTSQLDKFVKLYDKCIWEHDTEQQETIKKLGTIVDMLKRRDYET
                     LFEDYVGMISYDVTNVKFEPEEIKAWHEFFGRNGMPH*"
     gene            complement(78519..78833)
                     /locus_tag="pig_ID_3158_F95_scaffold_0_curated_closed_comp
                     lete_prodigal-single_65"
     CDS             complement(78519..78833)
                     /product="hypothetical protein"
                     /codon_start=1
                     /transl_table=11
                     /translation="MNEHIKISGDTPLNCETLKKGNLYCIRLPDPRTMIGVLRKATIL
                     SLEFDLIMDEDVVFRTPMPYKVPVIDIVDDEEDFCTKVFPLSSDEAIHLMFPWVMDNE
                     TV*"
     gene            complement(78826..79077)
                     /locus_tag="pig_ID_3158_F95_scaffold_0_curated_closed_comp
                     lete_prodigal-single_66"
     CDS             complement(78826..79077)
                     /product="hypothetical protein"
                     /codon_start=1
                     /transl_table=11
                     /translation="MVITDVDCIPKKEKETEYISKEKELTIFNWGIGLKFEATVNFDE
                     YCWIFGDKRPEKFDTAFQIALYEFLRNYIVDDEEENENE*"
     gene            complement(79089..79823)
                     /locus_tag="pig_ID_3158_F95_scaffold_0_curated_closed_comp
                     lete_prodigal-single_67"
     CDS             complement(79089..79823)
                     /product="hypothetical protein"
                     /codon_start=1
                     /transl_table=11
                     /translation="MQILLEGKSLAEKIAHVDAVECVASCGDHYGYDSFHNVTITEDG
                     LEFEVDFYIGDPYEVNWDTSKLDTETVRFRFDKFDLELIKETSNAKELDQIVHRLFTT
                     YIDNLNKELSALIGEGYVDFQTMIHYNGYAEVIRSWKTLEVRDGWQIACPENYNASSS
                     VKRGDSDWGILQFIWGTAVYKFGDYGTSPRYGWIEINKHPEFYEWIDAICLDDIKYSF
                     KTGDFTNEFIKVVKDLRLNNNKTNMN*"
     gene            complement(80241..81308)
                     /locus_tag="pig_ID_3158_F95_scaffold_0_curated_closed_comp
                     lete_prodigal-single_68"
     CDS             complement(80241..81308)
                     /product="Homing endonuclease HNH {ECO:0000313|EMBL
                     :AHK11566.1};  TaxID=1458860 species="Viruses; dsDNA
                     viruses, no RNA stage; Caudovirales; Myoviridae.;"
                     source="Shewanella sp. phage 1/40.;""
                     /codon_start=1
                     /transl_table=11
                     /translation="MKIYWKHLHHPIINEGYLISNIGMIRSEHCCEDESYGANYHASN
                     GYDFAKMVVKESKRHNDNPIRLFPIDEIIGYAFIPIPEDLIDKPKIINHINGDTHDIS
                     LDNLEWIEDVEEWRTCTYPGVQPDAYEVSSWGGIRDNISKENLPIRFNAFGYAHVYLH
                     KSNMTSHMIHRLVNWEFCIHDAQFIEKQVNHIDGIKAHNHWKNLESVTTAENTRHAVI
                     TGLVLTGDKNPSAKLSNETVETICELIVKYEGHTPSIQHDLIKQNINIDNRLLSAIKN
                     KRTWMTVSDKFFRTGIYRSYKTNIGKKEVHEICKMLIKYNMDVNKVIGEMASKGIYVS
                     KSCVKHIKYKCNWTNVSDEYF*"
                     /db_xref="A0A088C442_9CAUD"
     gene            complement(81388..81460)
                     /locus_tag="pig_ID_3158_F95_scaffold_0_curated_closed_comp
                     lete_prodigal-single_trna_1"
     tRNA            complement(81388..81460)
                     /product="Met"
     gene            complement(81563..81931)
                     /locus_tag="pig_ID_3158_F95_scaffold_0_curated_closed_comp
                     lete_prodigal-single_69"
     CDS             complement(81563..81931)
                     /product="hypothetical protein"
                     /codon_start=1
                     /transl_table=11
                     /translation="MKPEIEQRMQTEITNATKWNQLFDTIVSVTETVFETTMTFVPDN
                     MFEGTSTVGTTRLKISIICNDNVWDTIIVSINNFETDERYESLTIDLQGNIREEGVRI
                     PRSIREYIDEIDLAINPEEE*"
     gene            complement(82234..82716)
                     /locus_tag="pig_ID_3158_F95_scaffold_0_curated_closed_comp
                     lete_prodigal-single_70"
     CDS             complement(82234..82716)
                     /product="Putative uncharacterized protein 5.3 n=1 Tax
                     =Kluyvera phage Kvp1 RepID=B6Z9G2_9CAUD"
                     /codon_start=1
                     /transl_table=11
                     /translation="MELSTHAKGVVTELAVQQAFIKHGFGVSVPVLPTSRYDMIADID
                     GNLFKVQIKTAKKLPDSDGFMIRTKSTRTHRYGVSVVKYTADEVDMFATCYNGDVYVV
                     PQYLAQGTQFIFRNSSASNQKSGIHFASDFKLDNVVEKWRNQSLQFNNNQLYLNNIIL
                     *"
                     /db_xref="UniRef100_B6Z9G2"
                     /db_xref="A0A0G2ANF9_9BACT"
                     /db_xref="syt:SYNGTI_2500"
                     /db_xref="B6Z9G2_9CAUD"
     gene            complement(82737..82810)
                     /locus_tag="pig_ID_3158_F95_scaffold_0_curated_closed_comp
                     lete_prodigal-single_trna_1"
     tRNA            complement(82737..82810)
                     /product="hypothetical protein"
     gene            complement(82870..83949)
                     /locus_tag="pig_ID_3158_F95_scaffold_0_curated_closed_comp
                     lete_prodigal-single_71"
     CDS             complement(82870..83949)
                     /product="Uncharacterized protein n=1 Tax=Clostridium
                     clostridioforme 90A8 RepID=N9XD23_9CLOT"
                     /codon_start=1
                     /transl_table=11
                     /translation="MTDHEKELNDMRVKDFLKRAEVLKEIQVPLYALTDVTEEIKSIF
                     TQRVEGYMEMSPEQNVYEQYIMSAETCSVEEDLHEFEFNKKLYGSINLGLAPADIFFS
                     NTIPVKHMVIQPKLYPTDKVIDSYELHVVDDETRLKNIQAVLNGDAKNATVMWMRHTA
                     YTIKNGVKGWMRVYKEFNVEKDANYIGLNKTIYLETSESFKELFGVEVYRRSPVHSLN
                     LLGEEEHQVMMEVYNAWYTLQQCILTKELSSYVKKTRTSMDFMKNKYVSSKNKKMINK
                     YIIQLEKIQEAFIINSEETGDSGRKYRKPLWHVTGHWRHYKSGKRVFVQGYWKGSERN
                     NDNIKTAPVEISIDNWLDILNVDNN*"
                     /db_xref="UniRef100_N9XD23"
                     /db_xref="A0A0E2H9W1_9FIRM"
                     /db_xref="N9XD23_9CLOT"
     gene            complement(84033..84109)
                     /locus_tag="pig_ID_3158_F95_scaffold_0_curated_closed_comp
                     lete_prodigal-single_trna_1"
     tRNA            complement(84033..84109)
                     /product="hypothetical protein"
     gene            complement(84349..84430)
                     /locus_tag="pig_ID_3158_F95_scaffold_0_curated_closed_comp
                     lete_prodigal-single_trna_1"
     tRNA            complement(84349..84430)
                     /product="hypothetical protein"
     gene            complement(84701..84776)
                     /locus_tag="pig_ID_3158_F95_scaffold_0_curated_closed_comp
                     lete_prodigal-single_trna_1"
     tRNA            complement(84701..84776)
                     /product="hypothetical protein"
     gene            complement(84955..85212)
                     /locus_tag="pig_ID_3158_F95_scaffold_0_curated_closed_comp
                     lete_prodigal-single_72"
     CDS             complement(84955..85212)
                     /product="hypothetical protein"
                     /codon_start=1
                     /transl_table=11
                     /translation="MKKEVKGFIRLVTDKEYDEEKHKFTVFEEVVFRVKNISEIVEFM
                     PDDPDYDNTKFGVKIIMTNGDEYYAMDWSIDEILQLIERAS*"
     gene            complement(85209..87260)
                     /locus_tag="pig_ID_3158_F95_scaffold_0_curated_closed_comp
                     lete_prodigal-single_73"
     CDS             complement(85209..87260)
                     /product="hypothetical protein"
                     /codon_start=1
                     /transl_table=11
                     /translation="MEDLKSKLIATIKTAIQPDIDKWIAPDDNHVVTFDITLIGALWS
                     FRDLGVTPTECNTISVIREGKYFRIKYDTRTKYIITKHGDVFLIGYNLISHIVTVSAI
                     SRALYTAFSNPDPTDCILRNKIFYAIRDWVQTHMPDANWQTNGIEFAITKAGFRLSTI
                     DIKSAVNNPLARCVRINESILAIWSGNEWISNNPLEGNICTRGLSINEVECLRDVIVN
                     IKPEQKPDSTDEQLLKSSNAKSFDELFEQLSSESNKHVPIPTTMLQNDQNTMTAYDMY
                     SQFVDDLKSLVNATGQPIITAVQKPDRNRQMMHRIKPIVIKWIKDIIDSAGPFSSFEE
                     VSESPDSLKYSFILHGERDANISMEIPYGFIHTIFISHDGCKIMRIGSTNVILLLPLH
                     NIDPDIQINRLHNTLYEVLNIKQRRSKIDEIIKCITFFIRAYYPDTQYSICGKQIHII
                     KRGVGSDAPVGSIRIGFSYKPGYQLCIWQDGNYDHPLIEFDDNWKPVMYITHDEFAYK
                     MYSWLSVNFGCEEENPMVISDSLAKSLRSSDKVVPFSFTPMTHNFKSWYPTRRMIAEA
                     VNLKTMPEDAGLIMEIVKERNNMIKIPGIKNVLFNDTKHTTTVLFDDGTITMSKTTDG
                     ETYDHEVGFAMCIMKKMYGNRTRFQKEIKKWTSVCENANKKIADKAAKKQEKNEEEVE
                     S*"
     gene            complement(87260..87496)
                     /locus_tag="pig_ID_3158_F95_scaffold_0_curated_closed_comp
                     lete_prodigal-single_74"
     CDS             complement(87260..87496)
                     /product="hypothetical protein"
                     /codon_start=1
                     /transl_table=11
                     /translation="MKYSIHTKWDGSNGTYTADYNTFPEVLAYIQAVCDVNCNTVGLE
                     VKIIDREKKEDIYDGPLNLIIIAGLRYNYEKGLI*"
     gene            complement(87509..87937)
                     /locus_tag="pig_ID_3158_F95_scaffold_0_curated_closed_comp
                     lete_prodigal-single_75"
     CDS             complement(87509..87937)
                     /product="hypothetical protein"
                     /codon_start=1
                     /transl_table=11
                     /translation="MLTEEEIRKHYQHKCATGYDPLLCIHLTYYPTFLDRNTKTGQMS
                     IRKDIDDVKKYQHRYIHVDRIVTEDIYVKLIKSSATDSLEKLTDVDMLDDVSKIGAPS
                     DMADEEEAGIFWLKPTSKCKTLNDLFTIYESKIKILFGTK*"
     gene            complement(87950..88357)
                     /locus_tag="pig_ID_3158_F95_scaffold_0_curated_closed_comp
                     lete_prodigal-single_76"
     CDS             complement(87950..88357)
                     /product="Uncharacterized protein n=1 Tax=Ruminococcus
                     albus (strain ATCC 27210 / DSM 20455 / JCM 14654 / NCDO
                     2250 / 7) RepID=E6UHT5_RUMA7"
                     /codon_start=1
                     /transl_table=11
                     /translation="MIDSFRDEYFFLSNFYPVEIKLDGIVYPNAESAFQAQKTLDVEE
                     RRNFSMLKNPVQAKRLGRKVKLRDDWEEVKLDIMTEVVSQKFLQHPHLIEMLLQTGDE
                     ELVEGNKWDVCKGKGENHLGKILMKIRDVYKSI*"
                     /db_xref="UniRef100_E6UHT5"
                     /db_xref="A0A011WL19_RUMAL"
                     /db_xref="ral:Rumal_1634"
                     /db_xref="E6UHT5_RUMA7"
     gene            complement(88354..89187)
                     /locus_tag="pig_ID_3158_F95_scaffold_0_curated_closed_comp
                     lete_prodigal-single_77"
     CDS             complement(88354..89187)
                     /product="Uncharacterized protein {ECO:0000313|EMBL
                     :KKL48773.1};  TaxID=412755 species="unclassified
                     sequences; metagenomes; ecological metagenomes.;"
                     source="marine sediment metagenome.;""
                     /codon_start=1
                     /transl_table=11
                     /translation="MVIMINKKEICVVDNAEIESYEIKGYETLITDIGFRNHPEYVNW
                     DVFNHIDTVYQLTIKADRYSGVYSGGEYTAWPCGEADIPDGVFMDDVTCAHEWGVIKS
                     ERQHVGVGCTPSVALVDLYLKQHFIFVEDYLMTVKHADDGIIITPLNERPIKIDFNTA
                     MKIAEMVSSIAGAKADAVNDDDTVEDSDNNPEDTALIDLEDISVVADLLADDIKNWNH
                     SNGTDFEVIISEGERSNVEVRIVDIRHPKLTTTLYWRREWTYSYFSDNYLFKALQELT
                     T*"
                     /db_xref="A0A0F9CHL6_9ZZZZ"
     gene            complement(89189..89620)
                     /locus_tag="pig_ID_3158_F95_scaffold_0_curated_closed_comp
                     lete_prodigal-single_78"
     CDS             complement(89189..89620)
                     /product="Putative uncharacterized protein n=1 Tax
                     =Desulfosporosinus sp. OT RepID=G2G0I8_9FIRM"
                     /codon_start=1
                     /transl_table=11
                     /translation="MNPEPISQISFEGVLCFGKFVLFTGHRIDRSTVPEGLWVYDIRH
                     GDEGDWTDPVEILPHVICXYMGSIVSNERFPVDFKESYVLIDQNSGDWDYIECLEDED
                     LWDDYDNIPETLEGYINYTNNTTVWDIPLSSLLPREKEEEN*"
                     /db_xref="UniRef100_G2G0I8"
     gene            complement(89586..90458)
                     /locus_tag="pig_ID_3158_F95_scaffold_0_curated_closed_comp
                     lete_prodigal-single_79"
     CDS             complement(89586..90458)
                     /product="hypothetical protein"
                     /codon_start=1
                     /transl_table=11
                     /translation="MLPKLPETTQVFVSQAMQHSTPEKVHTERMQIIAKLQKLYPETN
                     FILIDQYDIQDPPEWESKTPRGIRWARLARSIDMMADADLIVFTNDALDYNQTGILAP
                     GCLSEHTVASKYQNEYPNEYFIMYEYQLDYELINHDLPQFNDNIIECVKADIDRYNRY
                     WCKLISVVKNHMPDLDINDFLFNDSTNEWVLEYSSPGSMSILASLNKCVVIDEPDYDS
                     GEFFEFIVSIPMNAPGTSSAHITIRSYYYDDMVNGIKVHECIDSDVPFVKEMFNDLKE
                     VCKHESRTNKPDLV*"
     gene            complement(90476..90712)
                     /locus_tag="pig_ID_3158_F95_scaffold_0_curated_closed_comp
                     lete_prodigal-single_80"
     CDS             complement(90476..90712)
                     /product="hypothetical protein"
                     /codon_start=1
                     /transl_table=11
                     /translation="MNNIKPNNPKDDDHTYSDLTLLYTKQEMADRISLLYQIKYETEA
                     KMKKESLQNYDLKKYNSAIDELNEILAELLRDFD*"
     gene            complement(91244..91792)
                     /locus_tag="pig_ID_3158_F95_scaffold_0_curated_closed_comp
                     lete_prodigal-single_81"
     CDS             complement(91244..91792)
                     /product="hypothetical protein"
                     /codon_start=1
                     /transl_table=11
                     /translation="MKRINYTLMYGSINKDLRVEYVYRLDDDPESKYPTIRQLPESGT
                     TIIKPSYGLSITEGYQRPRIFIPATHLHAFIDMISKTIVAVSKNFKALFPNAISIEFD
                     IDQKALEEFTIKDAVSVNGYTALPCVYVTASNECKPAIRITSLNGDYVRITLTDAAIL
                     SRIFETFDPDTFGLLLLNRITS*"
     gene            complement(91792..92190)
                     /locus_tag="pig_ID_3158_F95_scaffold_0_curated_closed_comp
                     lete_prodigal-single_82"
     CDS             complement(91792..92190)
                     /product="hypothetical protein"
                     /codon_start=1
                     /transl_table=11
                     /translation="VNTRPNALGRTDQHKVGFGHKQLNPSQIGVIDLYESVKDVGQTC
                     MLSPYADLTILQEYDRNKYPNIKYDLFKFIQDEFRDYSALYFNCETIEEYNEILDKLC
                     YESRITLDYYIEDIISNGLGNFIMNSKGGF*"
     gene            complement(92564..93877)
                     /locus_tag="pig_ID_3158_F95_scaffold_0_curated_closed_comp
                     lete_prodigal-single_83"
     CDS             complement(92564..93877)
                     /product="hypothetical protein"
                     /codon_start=1
                     /transl_table=11
                     /translation="MIHYIFDDEQNPMDKVTINLGTDRPLYQYVIKALKSMEIIQLMR
                     LNPIKDAPKETYPFLIVGNFKWNPHPDPSELQTRRRETGTKIQTKSIADIRVGLLDFD
                     IVWGARDKNKFLEKHVDHNTLLIPIADDQGRYLLDNELYTEYQLVDKFLYPSGANSVT
                     LKSLLPIVVRRSEHDLISMDGYVVTCTKVMDVMIFKTYESIITCFMHITSPLSFLGVY
                     PIVQYTDKIIDDKNDFEYFQPIKDRDIYIKAYRKGLDEFEYVRSIVYMLIQVIKEYEP
                     KDLDELRDPSWWVYQLSYYPNNEIEHRGACNVMHVARMLDSISAWELPIPECDKRNMV
                     SLLRYVLQTEFTDVNIYSFENKRIRLNEVISTIVTAKVSDNLKRLFRYGILGKTKDAE
                     ASMKFSPNLIISKIHSLGTIHTTDFTNDMDYYQSLKVTRKGQLAA*"
     gene            94017..95519
                     /locus_tag="pig_ID_3158_F95_scaffold_0_curated_closed_comp
                     lete_prodigal-single_84"
     CDS             94017..95519
                     /product="Beta' subunit of RNA polymerase (Fragment) n=1
                     Tax=human gut metagenome RepID=K1SVU4_9ZZZZ"
                     /codon_start=1
                     /transl_table=11
                     /translation="MKVQGLYNIEEDIRINDLKEVTSSVIYRSQNVYNPQGLFSEEIF
                     GSTPNERWYKCGYIKLPIRVFNPMVAKTIIARSGGVIRKCAYGLAKYNLENGVLIESP
                     DGQYSGMVDLYKIWNDIDIKKTLKTRSDDNIDILTKCPRDLIFINKLLVLPPNFRPIG
                     MKNGRAVKSEINSIYMKILGYRSITARVTTTAAQVHNKLQDAIVELYTYLQKYLGTKN
                     GFLQKNLLAKTAVWTARNVISAPTYRDGEPEIGIFDTGYPLHTLCTLFNPILRYHIKQ
                     FLSPNNIREIHNNPEEVNSSMLENMYDERAVADMLDVYRENYGARFRIMYLDPEHQKP
                     IMITLYDNKKQETFTRPLTLTDLVYIAAKHGIVDANRHCYTVRYPIGNYLGAFFTRVV
                     ILSTIVTDDITFQNERFPYYPHVDTTMDHHHVAIFFKDTLTPSNSNLPKWNGDYDGDT
                     VKSCGLMTDEANEEAERLMYAKVNNMRLQGTGIYETGKEFTSALYTLTKL*"
                     /db_xref="UniRef100_K1SVU4"
                     /db_xref="K1SVU4_9ZZZZ"
     gene            95548..95868
                     /locus_tag="pig_ID_3158_F95_scaffold_0_curated_closed_comp
                     lete_prodigal-single_85"
     CDS             95548..95868
                     /product="hypothetical protein"
                     /codon_start=1
                     /transl_table=11
                     /translation="MAHIPTFINLAFLKLLKPKTELHEKKMHPKRLFKLTNGIPHRDS
                     LNKHCMFDILVTMNDNLTKYHDTNEYCILSLLGSKPKCIFNDDKTCDCFNCIQRWMNS
                     NEER*"
     gene            95874..96785
                     /locus_tag="pig_ID_3158_F95_scaffold_0_curated_closed_comp
                     lete_prodigal-single_86"
     CDS             95874..96785
                     /product="hypothetical protein"
                     /codon_start=1
                     /transl_table=11
                     /translation="MAFFDMFKCMEQYGSNEPSPTAVPEYPQPVSGFEGMYNTLKMDP
                     TYYRVNSYTLPYASSHWESGSPMLRTMNDEGLLPPLSDRIDPNKIFNSDINALRALAA
                     DQAKILKVFEKKALESLTDKNKFGVTEEDIESMQAITAARNAIVSINEKQINVKKHIA
                     DLKIKQQNNLGYGASGSSGGSDMKSSGGFTTDVLDSIYAANAMPIATQPPKEYTPVDV
                     DQASSLLESIVAPSAVIENERNGIVTEVVVGETTNDVKFAQFDSAGNMIDNPVGLPNA
                     AIKSIDIEAGTAIDEFDRPYTIHKDEI*"
     gene            96966..100328
                     /locus_tag="pig_ID_3158_F95_scaffold_0_curated_closed_comp
                     lete_prodigal-single_87"
     CDS             96966..100328
                     /product="Protein containing Regulator of K+ conductance 
                     (Fragment) n=1 Tax=human gut metagenome RepID=K1T872_9ZZZZ"
                     /codon_start=1
                     /transl_table=11
                     /translation="MNMIDAKYGMKYPFPHTMTHIIDNSGYRGTASINYADDPSLFST
                     IVVGAFPMGEDRRVIRLTDTRIPRVCYGLNSITQADRDKYGQVVDYPLSLINQGAPVQ
                     MLRVTPEDSTYAFVTIFVSYKWDDDTDEPVLHVKFESESEAPTGSVLANFKNPERLAQ
                     QLINEYAKQEPSSDGWTKRVFAVIVSAGRGRVYNNMRMAINTVSQAKRPTNTRYSFST
                     IDSRVSSVIEEFVGTLVNIDNPDSTVDTVNSIVNQRSRGGSVLKPIINEKAVTEIFGE
                     YTKHYAEQVETGDYDTNDFIINTQKTLNVNTFDIITGKYIYDGGLDVSLPFYQVDAED
                     PDIPRLSDAYKLLTTTTQANVDAQNKAPATILQNKMINACYGITNDGSSVYVGDVYLS
                     TTGSRYQNPRLVFICGINQYTQAITAVSFDTVYPLDGTAETTNGVGISLPPHPIKKVY
                     ETAPSAEQRAADGIVSGDIFAIINSSSTSASSFTLHMEGASGAYSTYTNTQIVSAIPF
                     DKKPGMSNIVAVYNGNQSTDEGWELTKHKTSIGYTVIDVTKGDVYVNDYEVATRPAEN
                     DSIKINRLLIKNNSVKFGNVPDVAGIATELYGVKYDVLEYADADIAKWAISNVPLSDS
                     GTGEGWKIGERCTLTTDNATLQFEVTKVKPNNGAVLAVKPINNNSSTSPTKITGEQSL
                     KSVSDSSRVLTVTFTEADNYPYAAKVDATPKNITRYVISGVLGSLWKLALDGVVIPDD
                     YYSPTYGINMSSEFGGVALDKGSAGFLDDPDVNEIVFKYKYAELLVKAFKGEIDPSIL
                     SPIRVPAKFMFDAGYNTVIGSSFITSMSHTVEDWINGSVVFNDDEKEEILFNPDLIAS
                     LSPADIDVKQAMYDLMIVRIYDGIPEDKRPIGPGSGFNVLFDSCTTDGATAVALNKSF
                     ATRFTNPNGSWDIGGLTTPTGYTYTFVKRVVDNLVNHCKTYSINKPFTGDYTTIAPTE
                     YSSIFPDIDADNWTYRELMWNSGGNAWLPDSNGYVKRSSQRTFYDDETSDLLWESNMR
                     TLSQLTYLLRQKIEHYLFEYSDDSTLKTMKTECNTMFANWVGSLVDDLNIEFERGLNT
                     DGGDIVICRVKVVFRGLIIRVPIIVDVQRRVS*"
                     /db_xref="UniRef100_K1T872"
                     /db_xref="K1T872_9ZZZZ"
     gene            100347..101447
                     /locus_tag="pig_ID_3158_F95_scaffold_0_curated_closed_comp
                     lete_prodigal-single_88"
     CDS             100347..101447
                     /product="hypothetical protein"
                     /codon_start=1
                     /transl_table=11
                     /translation="MPISLQSGIREYTGDLSQYTGVLGGLTPDVHTLRSLNPLTNNRL
                     IAVMYRGPYFXMHYFAGSNGSAFTNKEFATYKKIIEYYNLGITCQIGDSTLTPATLQG
                     GFSGRTINFPTTQSANQNQTLTITVPELVGRPMANFHNMWIDGIADPITGLTTYHGLV
                     AGSVDKQSRTPQRIFAANTGANASALEPSPAWEVAEFLIIALDRSGARVDGAVMALGC
                     VPQAKVGNTIFNSNATGQSQIEQLQLVFNCQYVQSTYVNDLAARYVRQFAVFGNSMNF
                     NPGAGDAFFDANSSATYGDINSAMFNQGRRPTLDAVQSGLGNAPVFSSSYEGIQRQMP
                     DEKEITIADHSRIYNSATTTTPIDNPYQTETI*"
     gene            complement(101499..101912)
                     /locus_tag="pig_ID_3158_F95_scaffold_0_curated_closed_comp
                     lete_prodigal-single_89"
     CDS             complement(101499..101912)
                     /product="hypothetical protein"
                     /codon_start=1
                     /transl_table=11
                     /translation="MAKKELSPAEVIKSHIPKKMDKYKIIIKDADFFDELTKDETFDM
                     KLLDTINDNGLVNAGYDNDEFDTYDRTVVSKAKEPTTIDESRGIVVSKQLITKADKKL
                     QSVGIHTFSYQNDSYVMVKFVYEKFDIVEIFLLVE*"
     gene            complement(101928..102563)
                     /locus_tag="pig_ID_3158_F95_scaffold_0_curated_closed_comp
                     lete_prodigal-single_90"
     CDS             complement(101928..102563)
                     /product="hypothetical protein"
                     /codon_start=1
                     /transl_table=11
                     /translation="MDAFEICVPYLSMSNKKTMLVDKVYARTREEVNMFVRQHKLRAY
                     DVNIVDVESLTTDISDTDIIDKWLFASNYDGSQYVIYTTESIVYAAIDHIGERLAECS
                     MFGDAITRTDIPIIDIINRLIEKMKHAIILDYLLLDSSMLEHDEVKEHFKMFSNKALD
                     ELTDSPSETDGLYDYIYESLHNSSYMRCAKPESITIEGYVEYIASWLTDRV*"
     gene            complement(102567..103268)
                     /locus_tag="pig_ID_3158_F95_scaffold_0_curated_closed_comp
                     lete_prodigal-single_91"
     CDS             complement(102567..103268)
                     /product="Uncharacterized protein n=3 Tax=Fusobacterium
                     nucleatum RepID=J1L8Y5_FUSNU"
                     /codon_start=1
                     /transl_table=11
                     /translation="MIDFDKLLTYNPEVTHVFHGKIMECDMREASLQIAEVFHYLPQE
                     VIDELKLLPKKDRVVRVGNIQKQDPSFSDKYYTKLKEVRKHFIEVNNIADDEIISIHS
                     DALFINTRRKLKMVVDGIEFKAKHQWTSYIRYENIEMFYNDGDESITYKGIRENVLDK
                     HTIGMCRHILKVFKMIENNDDRIYHYLSEYQTQYLKGELPENCYLPFTKINGKYFNDN
                     LKLLAYLAQITMKEC*"
                     /db_xref="UniRef100_J1L8Y5"
                     /db_xref="W3XZ47_9FUSO"
                     /db_xref="fnt:HMPREF0405_01856"
                     /db_xref="J1L8Y5_FUSNU"
     gene            complement(103348..103503)
                     /locus_tag="pig_ID_3158_F95_scaffold_0_curated_closed_comp
                     lete_prodigal-single_92"
     CDS             complement(103348..103503)
                     /product="hypothetical protein"
                     /codon_start=1
                     /transl_table=11
                     /translation="MNDDRVKFEERINMLKKMDPNSDAYERLYVLTMIMSAMYDWGVI
                     DPMIKEA*"
     gene            103633..105768
                     /locus_tag="pig_ID_3158_F95_scaffold_0_curated_closed_comp
                     lete_prodigal-single_93"
     CDS             103633..105768
                     /product="Terminase large subunit (Fragment) n=2 Tax=human
                     gut metagenome RepID=K1S714_9ZZZZ"
                     /codon_start=1
                     /transl_table=11
                     /translation="MSKIVEIVDPITHKKGYYDFGTKNTSFLETARELKDLGIKRWYQ
                     CLEVKYPQFGVQDLDPFDENLTQEQIGYLVLEANDNVWFYAREIVRVPAKGAPKPYRL
                     YLHRAAHATIWCYIHSFDVELCQPRQTYKTTTATALIQHAFIYNQNNINIPYLHIKDA
                     DSTRNAGMLRDYVEAGPKWANPWVTWKKPPGLKSLKYDAHGTTIAVKASSDSPDKARD
                     ILRGDTLFVAFIDEWEYIPYIDNVVEGCSPAMVSARSIAKEAHGRTCIFYTSTPGNLD
                     SQPGKAAQKMIDATPRFSEKYYDLTDEQLQAIIDGTAGSQNNDGKPITKFYIEFDYKQ
                     LRKTEEWLAEQHQRAVEANKMDEYRRGVLLQRYRGAEQVLFRQEDMDYINNHMIRHDY
                     EILLLDKYVMYIFKHEVHNVDLMSDNQYFDIDIPYLVGIDIAAGTGGDNTAITIVHPY
                     TLKIVAECKSPYMGPFDLMRVITELARMLPRCLFCPEANGVGKPIMDFFQEGSLIGRV
                     YHDPRLDISKNAQILDPIQTRLKEQAIGRQYIGTNVSPTVRESMMTLLKTLVRDHREK
                     LNTPFLVQDLNSLTIFKTGKIAAEPGAHDDCVMSYLHTVFVLFYGKDLNRFGINTQLC
                     KFESSKKAMYEYETKQRDDVINNMIPTIGHEEQMRLDIIKANKTNDIVDDMGYTRAEY
                     AGVAPVKDDPYARKRRMEDLQFLYDVNQF*"
                     /db_xref="UniRef100_K1S714"
                     /db_xref="K1S714_9ZZZZ"
     gene            complement(105894..106316)
                     /locus_tag="pig_ID_3158_F95_scaffold_0_curated_closed_comp
                     lete_prodigal-single_94"
     CDS             complement(105894..106316)
                     /product="hypothetical protein"
                     /codon_start=1
                     /transl_table=11
                     /translation="MIDLFTGISLGLGAVNSVGFVIDSVVLKNHGDRIKSLEGSEGTA
                     AAAYNTAKEAQIAASRANSQCEWLYGELNKQKLLPEKPKSNDELLGELLKSLVNNQTQ
                     TNQAAAPQNNTANVDQTKLIADVVAAAVNEAFKKQQGK*"
     gene            complement(106580..108931)
                     /locus_tag="pig_ID_3158_F95_scaffold_0_curated_closed_comp
                     lete_prodigal-single_95"
     CDS             complement(106580..108931)
                     /product="Protein containing DNA-directed RNA polymerase,
                     subunit 2, domain protein 6 domain protein
                     {ECO:0000313|EMBL:EKC53693.1}; EC=2.7.7.6
                     {ECO:0000313|EMBL:EKC53693.1};; Flags: Fragment;; 
                     TaxID=408170 species="unclassified sequences; metagenomes;
                     organismal metagenomes.;" source="human gut metagenome.;""
                     /codon_start=1
                     /transl_table=11
                     /translation="MAKVRQFKPEDIKRRDTTRRVMNKTSDIRSKMESVNKYSLCGVS
                     GLGFPGKISPVRSLMFSKHASQRVVLNHGEFPRIFTGAEDAYGKRSSFFVTAKNRLVL
                     ERKFVKFPNSPYSSILYIFRDTVTNKYVCHLAEAVHWNVEKYGFQNIDMINGRYHESD
                     IIPQGEVISKTTSYDEDNHYCAGVNLRILYTTLHDLTEDAIILSESACKKLEYSMVDK
                     VTVDISEKMFMLNNYGTIDNYKAFPDIGEHIKSGILCSLREISALSSKSEAMIPHISD
                     INYYTDGIITDIDIYSNAPELQDKQLAYYHNCIMNWYNDIYSYVSTIINHVDQDDTKL
                     LDIYHKAKKYLMVNAKWSTKEKLPYVQIVFKILQKKQIGNGQKITGRYGNKSVVSMIL
                     PDECMPRDEFGRPVDMLANGFAPTNRIIGFALYEGTITFQMECIHNYITNPNNNVSRD
                     DAVQLVIDYMSLFNHDWGNSIKLKYRRNPQATYEDICNNGLYMLLPPFQEENIRDATI
                     EAYDRWEERLEEGTRKASDKWERSIFHKYTISTKLRHRWIEQKKEKYAIGYQYTWVLK
                     QEASKNMSAVATGRTTLYDLPIKTSNYKNRKIQYSDNAIKFGEYDTYGFLQVVDVEMF
                     GKMTTYYRGSQYEKNSLMMSHLNDIAIPEGVVNQFPQLECFKAYLKAIGIKLENDFTV
                     NSISTVDMEETFQIANHEVKISGSYLRTILVMYSYYSQYKSWLKQNNKNNMYEGTVDM
                     NVFCDNMITKTDLFNNKNEEYMRTAFQLFFKYLRILDEEKFLK*"
                     /db_xref="K1S895_9ZZZZ"
                     /db_xref="UniRef100_K1S895"
                     /db_xref="cru:A33U_0198"
                     /db_xref="2.7.7.6"
     gene            complement(109048..109899)
                     /locus_tag="pig_ID_3158_F95_scaffold_0_curated_closed_comp
                     lete_prodigal-single_96"
     CDS             complement(109048..109899)
                     /product="hypothetical protein"
                     /codon_start=1
                     /transl_table=11
                     /translation="MFNINRSKIDDFHQIFNNHRYFVNKMNIYLLNIQLIGQKYRHMD
                     KDTYDKCFRNALSAIELISEPLESIVPYSDPETDGFENDRSFYLNYETEEGKAIVEKI
                     DADVMRDTLIPGSELATKFANDEVSLKDLVDDVYLHFLVTKYWEQINALRFQAYSNLT
                     PLIEYTVTLVDLKTLKNYMNSKKENIEKYENKCRDIICNYELSLVQRMYSNEDIMSKF
                     NIKTFNLQKLMIKLATNFTVLSDIYIILGIYGALSFASVELNKPNNTNMSPCVEFARM
                     ISEYMNS*"
     gene            complement(109914..110036)
                     /locus_tag="pig_ID_3158_F95_scaffold_0_curated_closed_comp
                     lete_prodigal-single_97"
     CDS             complement(109914..110036)
                     /product="hypothetical protein"
                     /codon_start=1
                     /transl_table=11
                     /translation="MYTTLNEFVFVIINTDGMRYVVNNYEDIRNQYYAQKQSNE*"
     gene            complement(110054..110197)
                     /locus_tag="pig_ID_3158_F95_scaffold_0_curated_closed_comp
                     lete_prodigal-single_98"
     CDS             complement(110054..110197)
                     /product="hypothetical protein"
                     /codon_start=1
                     /transl_table=11
                     /translation="MEMPLPFVHRLRDLRIEQLEAQRKEQENTQTPNVDVETLAEALE
                     DGM*"
     gene            complement(110251..112074)
                     /locus_tag="pig_ID_3158_F95_scaffold_0_curated_closed_comp
                     lete_prodigal-single_99"
     CDS             complement(110251..112074)
                     /product="hypothetical protein"
                     /codon_start=1
                     /transl_table=11
                     /translation="MPNNDKLDELLRRHAAAAGNIKTPDTETTSESAPMEKLDPPTFE
                     PHVPAPYPIEPNISTEVKTDEIDYGDDDLENELKAEDDARLKEREAMYANAKKNAIPD
                     AFQAPDENDENYNREAIGFQSEKLAIVAQMVNRVVAKYHIISGSIPDVRKLPGGGNVQ
                     KMHIMGDLIDIYHNSGEIITPEFEDKILSNWILPNGKTAKEELAENGSIGATSQTPQT
                     PQETIPTEVSAPLQINVDVQPNTPVTINVDDSITANIDKVREIDVVVKEVTNLDMEKV
                     VIVNNSDEPGVITQYDPGINDQPVTLPRSAYRCTISGINWFDFIKLTSAPSSGNLADN
                     ELRKWSIIYKHMKNVSIGSFNSFTDFLQKTKYADRELLMWALLVATADPEEDIVITCG
                     NEDCGKDNTFKYSPAKIIHFDESLLPKWYKSVHAASVGAEALQLWNEKSNTRKLYTLP
                     KTGITVELEDPSVYDYIYTKFPIINNLYQRYRPGETFGSGRVDGDDMVEFQLLLSMAL
                     SISAIIIHKNGKDYRYDKWERIEEIITSSLDNTDSGVLIRLTQVVAEKNECFSFYLED
                     IVCPHCGRVSKRIPIRDISETLLSQLSQRLNNIDINLTDME*"
     gene            112327..112926
                     /locus_tag="pig_ID_3158_F95_scaffold_0_curated_closed_comp
                     lete_prodigal-single_100"
     CDS             112327..112926
                     /product="hypothetical protein"
                     /codon_start=1
                     /transl_table=11
                     /translation="MKDTFVLNGLNITIEGQPIAIDKLEVTSEMSAQELATSGGLIXA
                     LVGELKPLIQEAVKPVATPAVTTPTTNNYINNRNNYKNNYDNKKSDCSKNYKKESRQH
                     NFDAIPKPEGFKEVGYKRWMYESGSYAGEDRLAVYVDNAKYGVIHINVMSAHQSVHIH
                     MCPDNTTYNGASPETIREILKHIGMPEELQQYILKVVAL*"
     gene            complement(113085..115604)
                     /locus_tag="pig_ID_3158_F95_scaffold_0_curated_closed_comp
                     lete_prodigal-single_101"
     CDS             complement(113085..115604)
                     /product="Putative SNF2 domain helicase n=1 Tax
                     =Pseudomonas phage PhiPA3 RepID=F8SJ76_9CAUD"
                     /codon_start=1
                     /transl_table=11
                     /translation="MKIEKTTTGIIIHDPTDEMKRKILRYFSLSNPTREFFIYTGNDS
                     KFPLFGNHDTIYITSGIIGVKDEALQKMLRGYKTLDVPTPASIDIEMNMKPRSKLQED
                     CIHAMISNTKHKLAIEVRGGVGKGNPYTTRIPTPTKQGFTLMGDLHVGDYVFDRTGRP
                     TKILEIFELGEEDVYKVTFNDRRNVLCTGEHLWTVKTHKNGNWCVRQLNELIDDYKRL
                     APGKLARGIEEWVYKYYIPTCESVEYPHQDVPIDPWVLGCFIGNGCCTCQTLEFSSGT
                     DEIPERIADMYDFYLKYPYPSNYTYRFYDKKTGKPIRTRDFFKGIEGIVDHYSYEKYI
                     PDEYLYNDVETRLRLLQGLMDTDGSISYCGGRYHTTYSSTSKKLLEQIQWIVRSLGYS
                     ANIIVDKRKDKYTSGFCGTLIFRVPNTYKRNLFTLSNKLERAMQATDKEQKNHYKDLF
                     ITDIRKVDRAKCRCILVDNPEHLYLANDFIVTHNTFMSSYAIAQMHLKPLIIAPTANL
                     KNQWIENFENFGIERKDIATNIHDGKNKKLTVVTIASLGNELRKDWKQLMKSIEDARY
                     GIKVIDEAHLALKAIMRFDAICNIKHNWYLSATLGRSSMEEDDILNRMYLDADRFVGN
                     ASYEEYQKEYINIYLQDIHYYPSRAMCQKYLRFGTKGLIKASYYNMLMHYQDGKPFLN
                     NVIKMIKIAKNTETYDGRILILLPMLEIIDTVVAMMKRDPFFSGAKIGVINGKIPMRE
                     RVESMECDYILSTSASAGTGVDFKNLGCVVNFDQAASLIITEQIVVRLRDRGKECWYF
                     DIRDIVKYARSFEHWGRNRRMVLSYIPGVHPDLKKLPDIRC*"
                     /db_xref="UniRef100_F8SJ76"
                     /db_xref="A0A0F5JQT0_9PORP"
                     /db_xref="csg:Cylst_6589"
                     /db_xref="F8SJ76_9CAUD"
     gene            complement(115616..117955)
                     /locus_tag="pig_ID_3158_F95_scaffold_0_curated_closed_comp
                     lete_prodigal-single_102"
     CDS             complement(115616..117955)
                     /product="hypothetical protein"
                     /codon_start=1
                     /transl_table=11
                     /translation="MADNKQFIIDGLMHDVVGIPAESSKEYQKATKEEIQDTITKIFK
                     QYNLSTNNSFVTKVAQIKWDDKTQTIDMDSIPQQLQDAAFLPVNTIADIALRQDLDLV
                     ISQIPEWFTALQITRDAICESDVVTGRMARNITFDRTNMKDPEIESIMEKINEVEERL
                     DLDSIIKNHCIFNTLQYGEGYLYLVPYAKVFQDLYKFKSNASKKKLNKTSGNTMTNMF
                     QMSTNTNGYGYSETFEISLKDAIINEHRVDKTKSDTVFTESEIMDVFPWYHDKQYDNQ
                     KDMSDKLDDEIAMMAENITYVEQDIALPVIDEEPYEIEEAYKAHMRKANVKDPFVQET
                     DLFTEVNTGDDNGDGILNEFQNIKGIYMRILPSTKLIPIRIDREVIGYYYIADMTKAE
                     QAGERKNSGLSGYTLRSPSVGYDTFAPDQMLCEKLATKIINNFNLKFMRNNTSLHKQI
                     VSILMAHKFNEAMLRFVFIPAEHVIQFTINKDGMNKGHSMLEPGLVTARMYMFLKLYS
                     LLFQINNSAVRVYYLHMSGIDNDYRQFVQQTIRKFAARRITANDIFNYRSSMYKVSGG
                     SELIMPMGAGDKAPITFDTIQPSEAPISNELLEQLKNESINSTPVPSLMVQTGGQSQI
                     EFAKETELANTRFNTMISSYKIDINKDATKLYRVIMKWETDIPDDVIATMRYVLRMPM
                     AKQLNVTTEMIQNFESVADMSVKTFLTPEEAKAPQNSEGYSDTVREFRKLMLADMIPQ
                     LDIDHYEELANKARENAGKLKLANSNPAENLLDQNEEEM*"
     gene            complement(117971..119536)
                     /locus_tag="pig_ID_3158_F95_scaffold_0_curated_closed_comp
                     lete_prodigal-single_103"
     CDS             complement(117971..119536)
                     /product="hypothetical protein"
                     /codon_start=1
                     /transl_table=11
                     /translation="MPDYNDEWRETDKILQPNKSYTGEFPESTGRPLVSYEERVLTPE
                     DHTLKTFEPIMNGKVDYFINNPNQHLTRDVNDPNLKNVPVTYEHTTESGQKLDIPVFS
                     GSTTNINPLNDPIKQEILDTSLETYHDKTRDGKLSPLQPFTRSDPQIAHKSIMFTYNR
                     TKLPVADVEWRKGFRHLFFTRPECYVMCCDNGIRLCSQAASDEEFSSTYSRLPHVVQM
                     LAPFYITGSFEDEIGVNNGLLTNWYYLLSNRVDGFNSTGTQMTVVDNVAKAYGGFSIN
                     PAGFISSKVGGTFDVTFNETKNLECYESLRLWMLYMDKLHKGIFAPSYDGYKYENNFE
                     RPGKVVGANKILHPYDRAIDYAATLFDVITNESDTKILYWCKYYGIFPISATPNLSNA
                     SNSPLTGLKTTAQFRYMYKLENVNHSLLEFNYNAGIVGKTGKLTKQAEASQPFLVSEY
                     DNNKYLGAAGMWTGSPYIVMGPDVQMNLINDGFLTVPYLRFANLNNTQINKEMNRNIV
                     NTTTTPDLSPISL*"
     gene            complement(119566..120510)
                     /locus_tag="pig_ID_3158_F95_scaffold_0_curated_closed_comp
                     lete_prodigal-single_104"
     CDS             complement(119566..120510)
                     /product="hypothetical protein"
                     /codon_start=1
                     /transl_table=11
                     /translation="MIQIIQETALPKLSQTSLYEKFNETNDLSNIVREELKHCKNYIV
                     EPKSIQEVISIMKLNGDPICKKAVEAYINGDIVLIDNKETSKIPTCLPYMVIGKDGKY
                     KSFVFVNTFIDVITSPQETPKLMAVIEAAYLALCLTRKPNAFIMNSQLMLTLCKVYIT
                     MVSAPLQQKLYMKGDNLNKAMLYFITFFYMLFRDVNEIDVTTIPFNKVMDDKIDNKVA
                     ASIIEDAKGVQNHNFMDLIEKIKKINAVRYKDLNAMYMSYFTTVCGTPLIFSIENISY
                     LFLLLTSSAYKTNMTGYGLNKIIQLTSKKILSIMTGIV*"
     gene            120583..121836
                     /locus_tag="pig_ID_3158_F95_scaffold_0_curated_closed_comp
                     lete_prodigal-single_105"
     CDS             120583..121836
                     /product="hypothetical protein"
                     /codon_start=1
                     /transl_table=11
                     /translation="MDKYTSLFEINTYIYNGKERGIMLSNDDIISLSIIHDYDHAFFP
                     IIRLRLYIDLPKFAYINEDPNNILVSMVLNGDVYGINEESSEKSYTKRGLSWFVNFGD
                     SSPMYGYIETKNNPYSKFDNYQMGEKRNDDLNTNNKVPLTIYCYDKDLIRKTKQQVKS
                     IYKNTDLFSVVQDMYATCEIQYDPMYIGSFDNNKMYEQILIPNLSFIDAISYLDTYYG
                     LYKSGAMLYSHHSGQLGLSSSKMYEARGYYDCVRVSSYKSGNTFSGLDLTTSMNSKQI
                     TLVTPEQSVVIKSQTDLMQTTNAQIFGSLNVDDFKTVSAYLDETFTTYMPLINAPPVM
                     HKTKNEFIPSTYKARVDERNTRIDLSLNGYPYGGTTCNCFQFVFDNPIRGNNIDKIYR
                     PMYATHTFTNIGSGLFDIQSTFQLC*"
     gene            complement(121882..122421)
                     /locus_tag="pig_ID_3158_F95_scaffold_0_curated_closed_comp
                     lete_prodigal-single_106"
     CDS             complement(121882..122421)
                     /product="hypothetical protein"
                     /codon_start=1
                     /transl_table=11
                     /translation="MENNGEQLKLSANVLEVLKPIIYDMTRVDYVQRSYIVKPKSEPD
                     WMRNAKRSCAHVILDSSGVPTLAVSKREDGCLYCDACGRKIGTDFSKAAVDKLAEAQE
                     IVNQALLFGLIYGMDAPTTASLISVKSVLPDVAQLMQEIIERVHNKQNIDNTMDALGK
                     EYNSKYAGVYNNAFTTIRK*"
     gene            complement(122437..123330)
                     /locus_tag="pig_ID_3158_F95_scaffold_0_curated_closed_comp
                     lete_prodigal-single_107"
     CDS             complement(122437..123330)
                     /product="hypothetical protein"
                     /codon_start=1
                     /transl_table=11
                     /translation="MVKLIDSDIICLDSVESYLQRMNVPYPRTPEEKLALTQVGRDQL
                     YSDIANRLPRVAAYLLQVADPENDDKAKGLSRAISHHCMDAAFVSIVMQKLRAEGFID
                     DCHIIGALFVTVADKYMVMNKPDEKLKADEKEEVLKKLARAVQHLYDASRILLRDIIE
                     DVSNMCPGLSEPDRIAVAAALSVNNENTLKELLNFNGAITADIFEIYNDPNEIIKNAL
                     LLKKADYTKLTPNQKAFIDSLTTFVFKKLDSLDMSNCYRFLTSTYQSLNPDTKKYLIC
                     ITDVSVSAYPNLHEVVKQFKS*"
     gene            complement(123546..124610)
                     /locus_tag="pig_ID_3158_F95_scaffold_0_curated_closed_comp
                     lete_prodigal-single_108"
     CDS             complement(123546..124610)
                     /product="hypothetical protein"
                     /codon_start=1
                     /transl_table=11
                     /translation="MNKIVIGLGNTGSVIVRLLASKKLTDVKLFAIDSQMKHVTLDTS
                     SLIKYIPIVADDNVGSGRDRERGKAMFEFNDQNGAMKELYDMCGTTDTIYIVSSSSGG
                     TGSGSCPALCSKLFERYPDTKVIPIIICPNDEDPDAYHLNTKDLMVELNEANVGPYSI
                     FCNPNSSDYEKINNEIVESILVMLGTKYEHTDNDSIDASDLNNVLSTKGRIVALSVTG
                     DTVDEVRKKLTKSIVSSFQPTWDPTKLDYSMAAFSMKSINAGEDSKIVENDIMPKLER
                     CYDIYKNIVIDDNNGKVDVTLMVAGLPAIDLKEIELNYNEAGGIGDNLQKTERPTFMK
                     RRHVKFNNFKSKTDDKVSFE*"
     gene            complement(124680..125372)
                     /locus_tag="pig_ID_3158_F95_scaffold_0_curated_closed_comp
                     lete_prodigal-single_109"
     CDS             complement(124680..125372)
                     /product="hypothetical protein"
                     /codon_start=1
                     /transl_table=11
                     /translation="MEMNKTIQEMMAEKARARAIAMEPYESSPILMNEIPDIAKGIFE
                     AEFGITVRIPEAFPLAFMFGWEAVTRFAQEQPTPEFAITIAGVSLQYVTDLSESDKAR
                     NIVPQLIHEDDPIFKQINHNDSIGVKSNADMIESYERWRTENLTETITKLETDVFKIL
                     LDDYGIDLCVTNAIIPMMAATYAAGLAIARRSKQTVNMYNIFQIDIADGGKVVLTPLA
                     DIKYHIKCDEKK*"
     gene            complement(125462..127972)
                     /locus_tag="pig_ID_3158_F95_scaffold_0_curated_closed_comp
                     lete_prodigal-single_110"
     CDS             complement(125462..127972)
                     /product="hypothetical protein"
                     /codon_start=1
                     /transl_table=11
                     /translation="MKIKSIRLINFNSIFACRNLKEVYYEFDNTDKTINQICGPNRSG
                     KTVLIQQLHPFSSINLSGDERSDLQLIIPGETGVKEITYDVDGKIYHINHTYKPTNKS
                     HSVVSSLVCNGEELNPSGGVNTFNMLIEKIFGLNRYTFQFTINGTQLNSLSNMSSNQR
                     KTLINKSLGVDIYDKIHKLATADHRYISKTITSLNNTKEYILKKYGSYETLQNALHEK
                     QTKYADITNSIESVKSNMDKIHGQIIAIENQHPNDELVRLTNIMEQVKLVSERIGNYD
                     NDTYTRLSDESIEINKSLEECKSKYQVLIVEVDNYEEKKSNIHSSMMKSKRMREDYNN
                     MKQIAERLKTQINNIQDNKLITASPEYYRNIMNLSQTINSISSEIASSLNDNLLNMVV
                     EMVIQHIDIPAFLIREGAVLNDGEKERSAMNRLESILSTVNGEYPECDNTNCIYKNTY
                     DRLQVYFKSYQTSTDGKITIDDLENIDRCWKSIVSIKRLINGEYPDELKNIFNIDTIM
                     MNIKSSKYGIDFNYVKTLYEDAVNNEQRRKLIEQLQSVEHNIKTIEDVLVDDTDPSKA
                     IEDINKKLADIDARRNELLSVQHIYEAELQRNESNRKLVSQLNGVNIGEVTTKIDQLN
                     KTINTLSQLKQLHAEHQRLYNEYLMDQQTISSELKTLQTDDMHCKQTMNELMTNKEND
                     NECKLISDATSSTKGLPVVMIRNTLEESVKIANHLLNVIYDGGVKLNEVEISETALNI
                     PFTHDLVVSNDIRYGSQSESTIFALVLSLALSTQLSQYNIILIDEIDAYLDHEFKDKF
                     ILMMDEVTRLLKIDQVFVISHNINTEQFSNIINRIDLI*"
     gene            complement(128172..131093)
                     /locus_tag="pig_ID_3158_F95_scaffold_0_curated_closed_comp
                     lete_prodigal-single_111"
     CDS             complement(128172..131093)
                     /product="hypothetical protein"
                     /codon_start=1
                     /transl_table=11
                     /translation="MDTNKATNPMSEYLLKIQLIITNAEFKNKTEADEYETLDTKLKG
                     DAYVRAIRKDDVFDSYTYDPKLIYQVLENAGYNTDTIFKMISDPILIPHTYKEILTAI
                     GRRLYIDNYKEENKYYVELTGTPYEKSDEVLLPDEFYNIYASDTSLTRGMPLHEMPEK
                     YQELFINSEFYPEILAKYPDLMYLKYLGSYSIPIEVSRPAKDGELMAVNHNKLSTYND
                     IYGNITVEDDLLHLFTNVYEKTRAYVYNTLRGNFSSIYANYDSFIRFLTIYLSIGNTL
                     NELSRKATSMLYMNSVAANNYFMLYGLPSSIMEGTNMINFLKKFRLILMDKGTNTVYR
                     VKDLVGYEYTDIYSLIMVKQQIFQDGVPIYTVDEDGIRHPMYKIVFRRSGVADENTSY
                     FKFREEHKEFSLDEITSGDPRWWNGPDVDKMINEMNYTLSNSKYIQLSTHMSMEDVFW
                     QTTILLRGLLDRKQETMYSTISINYSINGSSTMSVFDAVMVLVTLMDWKLVDANGRSL
                     KGEMYLPNGVDHNGYPACLDMLFNGLNDDGSPKELKEGQPFKITAFNFDIRETDKAFY
                     NTIPYMTYIEPGVFLPMLNDVLDMKSNNVGEVLMHSVKNIWKYLRDKLIACKTINEFR
                     QVTDIYSHVFLVDPIRNWYSDMPYNVDAILCDEFNITQNDLSAYKVYFIENNIDFYVS
                     YKEKAYPISIYNILNYDVTSLSILGDQPFNDDDFVKTFFTALDNYQNDKISNDDEHLT
                     ETVRLKWKDIIKSKVMLDTGNTDNGPKTMEAMLFRSNPSMYARLVEMKNDENSINMLI
                     RSIIKALESYTNHSLIGLQYKSLGVDEYFKTLKEIISYFKSYMVEYTQDEFVYIFGGI
                     FDNGGNSDMLRLFDQIEHARVRMVPKDSLTMFDVSKWKKRLKMTDDNIMRMYDDAIFR
                     LKGTYGKIKQSGYEIWYDNDEWISTNPLPSLSDDTVVVADFIRSGNTYRIIINKNNID
                     I*"
     gene            complement(131154..132059)
                     /locus_tag="pig_ID_3158_F95_scaffold_0_curated_closed_comp
                     lete_prodigal-single_112"
     CDS             complement(131154..132059)
                     /product="hypothetical protein"
                     /codon_start=1
                     /transl_table=11
                     /translation="MILTSFRCFINAIVPTTDKDTLLRSQYFVLDVMGDRSDSISYGD
                     NGEINVRRTGFNNNYRIEYVPEIFDPAPHTADITYINVPGGPCVKNKQMSYMKHLLNS
                     DTKYKVYNRMFSESKFIDYPGIMIMFDEHNIINYGSLIAGYMAHEFGVNVDFIDETLR
                     PNIFGNKSGKYVGDVQNARMNIRACKNYKIIKDMKLMIDEHSRENTISNFMSQLSSYK
                     TEELIGIYNMIFPDKPLPRGVYTRDDMFTILTGAMCDGIDFKSGYGYDDINENINTYE
                     RELSDWERLEEDFRYELLQDASAGY*"
     gene            complement(132056..132478)
                     /locus_tag="pig_ID_3158_F95_scaffold_0_curated_closed_comp
                     lete_prodigal-single_113"
     CDS             complement(132056..132478)
                     /product="hypothetical protein"
                     /codon_start=1
                     /transl_table=11
                     /translation="MNYKNILKGYGISTQPTTVAVETFQRSRDDVDQILRYFDHLETN
                     YFEDIPYSRHLPKSLIWNIPTDVFNYMTKLMLMDVPITCNPMTMLYGMCLEDEEMYPD
                     FVKRLIEYDVSNKDDVVDYINKNMQLNNEPTEPEGDDT*"
     gene            complement(132492..133283)
                     /locus_tag="pig_ID_3158_F95_scaffold_0_curated_closed_comp
                     lete_prodigal-single_114"
     CDS             complement(132492..133283)
                     /product="hypothetical protein"
                     /codon_start=1
                     /transl_table=11
                     /translation="MIYTYRSRLNQLPLDLKYGLGELTFQKGMLPPSRKSKAVELLKK
                     YNVDFIDVGTGTNRFIVKYDNFAMKVALDNDGIADNKQEYAISEQLNHIFPTSAADAL
                     ELSNGGHILMSDYCPAFTSYQEMYDHHSRIEQILEAWSNAGFLLGDVGISRINYANWG
                     LKGDKAICIDYAYVIPASLYTFRCICGESDIAITDNTFTAYKCLSCGRIIEDSLLRKR
                     ISPEIRMKMLENATKGSILMTGPTLDKEIPDDVIAKPLGPDDPDY*"
     gene            complement(133346..134029)
                     /locus_tag="pig_ID_3158_F95_scaffold_0_curated_closed_comp
                     lete_prodigal-single_115"
     CDS             complement(133346..134029)
                     /product="hypothetical protein"
                     /codon_start=1
                     /transl_table=11
                     /translation="MSEYVNPDYPVPGTSQFLRPQYTETADPGFYYMGGGINPFDQPM
                     MNPMFSMPQPMGNNGMGDSRRFLPDVQPQMNAPQPSQQMGLNAFVESRRQVTPQPAPI
                     SPWAQMTPQPMAPAGQPFAPQFMDPMTMVPYGNYSDMAHGAVCPPINRKMMWGDNATP
                     NMFYDMPNIDWNAAQKPQSVPQNQMYAPQGMAHAQVFNTNANPYGTPSVFTDNRPSSW
                     DERAKSIWK*"
     gene            complement(134045..134662)
                     /locus_tag="pig_ID_3158_F95_scaffold_0_curated_closed_comp
                     lete_prodigal-single_116"
     CDS             complement(134045..134662)
                     /product="hypothetical protein"
                     /codon_start=1
                     /transl_table=11
                     /translation="MLRSLQTQIFGAGYIIPYVDIIASAYPTEVIQAEPMIGLKIGLI
                     DNSNINPKERLLALEQVLPIILGGTRCMLRETPLNAPFGYYLLTLPVPRDQLRGIVDD
                     VMRVLTILENQFGITVTKEYEINVSGQCNPMELEYKLARFEVPAQYSRLLIHQSGTPF
                     TIGRVERINPMYITVRTKWKFGAESNVYTDFEHIKVLAHLIAGIY*"
     gene            complement(134779..135024)
                     /locus_tag="pig_ID_3158_F95_scaffold_0_curated_closed_comp
                     lete_prodigal-single_117"
     CDS             complement(134779..135024)
                     /product="Uncharacterized protein (Fragment) n=1 Tax=human
                     gut metagenome RepID=K1TGQ3_9ZZZZ"
                     /codon_start=1
                     /transl_table=11
                     /translation="MEVADWLGIINVDMVDNNKFLMIKAVKQREKDQADQSTCIAYRH
                     PFLSPTSFALKPDIVETVSLSTPLYTQLQQLNYPVAN*"
                     /db_xref="UniRef100_K1TGQ3"
                     /db_xref="K1TGQ3_9ZZZZ"
     gene            complement(135407..136648)
                     /locus_tag="pig_ID_3158_F95_scaffold_0_curated_closed_comp
                     lete_prodigal-single_118"
     CDS             complement(135407..136648)
                     /product="Uncharacterized protein (Fragment) n=1 Tax=human
                     gut metagenome RepID=K1TGQ3_9ZZZZ"
                     /codon_start=1
                     /transl_table=11
                     /translation="MKQLKQSIYKNILSVLVQRSYRTSQNMILFSRILSAYPCNKGSY
                     WMTCNRVIAQLETGIKDIPLILEGMRNTGEDEEIINTLLDVYKNPTITTVAEVAHLIK
                     ILSDYLKYANVLKVKNAFISSMDMIDDENENNLAESVDAVYDYASQICQAYNTANVSV
                     SQHQFDTGQPEMMENIVAHAQDSTNITNVVITGIKSLNALLSPGYVNGALYVYAALPA
                     NYKSGILLESHIDVLRYNNHLKETLHGKTPVSIYISMENNMSQTVKRLWSILYPNIDM
                     RSYSAEEATAMFNKALNVNGFRSVILYYGYREKSTKDIRDIINTYNTDKEQVVAVFFD
                     YIKRVRPARADSSTMSSEKSELNVIMNEFKAIAVELDIPFITAHQLNRSGAQALDEAA
                     RNRANNVRSDVLLGRSNISVA*"
                     /db_xref="UniRef100_K1TGQ3"
                     /db_xref="K1TGQ3_9ZZZZ"
     gene            complement(136747..138522)
                     /locus_tag="pig_ID_3158_F95_scaffold_0_curated_closed_comp
                     lete_prodigal-single_119"
     CDS             complement(136747..138522)
                     /product="Chaperonin Cpn60/TCP-1 (Fragment) n=1 Tax=human
                     gut metagenome RepID=K1S1X8_9ZZZZ"
                     /codon_start=1
                     /transl_table=11
                     /translation="MAQINETELQAMGYKQKFDYSQYSHDNDVNVIPKNDFKRLIRDT
                     FKTITEVVKETYGPYGSQYTLNELNQTSSTKDGYNTFEAIHFSHQYKQMVKLAIGKIC
                     SRVNEVVGDGTTSCLLLAEKIFDSINETLKTPEDERRIDSILTDIQKFFNDSLEFAKE
                     YDLVKPLDSRSLESVIMMAANHDKRLRDVLINGLDVKYDSEGLVTSINNIIVQTRIDQ
                     SVSTKYEILKMPGQYRVEVAMMPGDIAMLSEKRDVVMVVYDHPFRDSDWEKFKDAYKN
                     KYCLDKKVPRINEDGTLSKPGPLNLPTIMICATGFNKSTIDQWIQPWLQQELRVGHEH
                     NFIRAEIKGIYPKNELRDLAAIANVECHNAYTPIIKSDEFDKHVTVSVFNNNCLCLYN
                     VKPPTEYIEGINIDMQLEETASRRSSMKKRIKALTMEKNDTTINVTVPNSLEEKMLKD
                     KIDDCTSIIESAFEYGCVPNLFKYAHKILEMYKSDERSSIVVDQIMKSIEGIFTDIWV
                     SKNGTSVGCKDRCAAYYGSYAASYDVVEDTFVDVESLSTSVQYDIEVICATLEIVKFL
                     LTSRGLIFDSCILQMHGDKGTYVPV*"
                     /db_xref="UniRef100_K1S1X8"
                     /db_xref="K1S1X8_9ZZZZ"
     gene            complement(138479..139075)
                     /locus_tag="pig_ID_3158_F95_scaffold_0_curated_closed_comp
                     lete_prodigal-single_120"
     CDS             complement(138479..139075)
                     /product="hypothetical protein"
                     /codon_start=1
                     /transl_table=11
                     /translation="MFSIKKIINRKNDIIEAEVYSVTVKGIYENATKFRKLCDGITFS
                     TLKEVELFSTMMDHIAALIDVYTENKFGLPSTIIGLRKSISVIGEAMAIFVECTFENL
                     GPNDIDHNELMSKMMHCYDMLMAGTRMMIHTMVGEYTQISTGVNIIDRYYKNLNNKTK
                     GDIKFTVNFTQPDSVLGREPKEDKHGTNKRNRTSGNGV*"
     gene            complement(139091..140173)
                     /locus_tag="pig_ID_3158_F95_scaffold_0_curated_closed_comp
                     lete_prodigal-single_121"
     CDS             complement(139091..140173)
                     /product="hypothetical protein"
                     /codon_start=1
                     /transl_table=11
                     /translation="MIVDIHQMINIIEDFMCNDWVKEIDIGGCVGSNIFRICMETVTG
                     FCNFNDIMIIEGCQDFIEMQSEFLPNHIFYAEGVATGWCNDLRENERDLPKFMRSDPS
                     IVTYPRNMNEYRLIVFNDSHLIPDKYKNIIRNSFAGKIINVVDPYDYGCERFTHAPTV
                     VDTINKVSTIQAYARRMFNIETRAIDKNVICRVREIGKIPVRSVGKQDKNQYVTPYKP
                     IIDYVKSRRNDGLRKGQRVICRSNFINTYGSELGTHIFTNHSIGTLQTNRQVINGLYK
                     VRLHNSRHHINCDLSVNPDAASYYETIVEPASILSIDDMHYHKFNSIVLVLPEDGRTD
                     YTGITNRELYSVLRNTNDLSIGYMRI*"
     gene            complement(140247..140894)
                     /locus_tag="pig_ID_3158_F95_scaffold_0_curated_closed_comp
                     lete_prodigal-single_122"
     CDS             complement(140247..140894)
                     /product="hypothetical protein"
                     /codon_start=1
                     /transl_table=11
                     /translation="MSNIGNVSLNREDSGWISSQEVANHLANKLGFPILCDFKKFGGT
                     SPFESYVRMRVGMKDSDCLMPYESNDIISSLLRNYSNNIPLKKSVLDVLKPYMYPQDP
                     KVLRQMILNVPPQRLMQIGLCGKNLEDLLKHAVPIHDTKHAHVGIYLRPEVILEEMCI
                     DPADDNPGVFHIDITDGDVEHGIRWQVSVQKKSTNVNNTITPDMSVTLDTIFSGM*"
     gene            complement(141017..141385)
                     /locus_tag="pig_ID_3158_F95_scaffold_0_curated_closed_comp
                     lete_prodigal-single_123"
     CDS             complement(141017..141385)
                     /product="hypothetical protein"
                     /codon_start=1
                     /transl_table=11
                     /translation="MAINFKKFCINHTNNVKLAIPSVVDEVPDVYKNTAERVLKDLKT
                     RVGMFDRTPIPYIQDTIDMVDDMDKALSPTNGDVPDSLIEHISTELYNNSFNNVDETE
                     QSIIVIVALYICVAKNSKSD*"
     gene            complement(141375..141866)
                     /locus_tag="pig_ID_3158_F95_scaffold_0_curated_closed_comp
                     lete_prodigal-single_124"
     CDS             complement(141375..141866)
                     /product="hypothetical protein"
                     /codon_start=1
                     /transl_table=11
                     /translation="MMNTNIWTEISNGMDIVSNALRGISAMLNGPQLQGYPQPVMGPP
                     NVDVNMSRRDLPENQQPQYLGYYNNNYNIPNAPYINNYGYPSPPQNQMYTPPIPGMSD
                     PRYGIQPMNTRDPWFSGMNNYMNANPNTGMYYNLPTYTSPFQQQNATNTVYGIPGGGS
                     YGY*"
     gene            complement(141928..144096)
                     /locus_tag="pig_ID_3158_F95_scaffold_0_curated_closed_comp
                     lete_prodigal-single_125"
     CDS             complement(141928..144096)
                     /product="Putative GATA-binding transcription factor n=1
                     Tax=Polysphondylium pallidum RepID=D3BNE1_POLPA"
                     /codon_start=1
                     /transl_table=11
                     /translation="MFYTPQVQTTTGGGIAGIIAAIASVVVTVVEVVRNVIKHIREHK
                     QKTQMRPPLPCNGNLIDMTYNDSSGRWNVRMPITHVNPNYINEGMNNMYEYDVTQGMN
                     YIDTPETSSIYNRNLPYGYGYDPNKRDYIWQDKTLGQVPSTTEYIPFEARTGFDPTDW
                     LKRMNSYVSTMEPYYPYRNKNLFIKYTDVEPPKDDSYLKDPFAGIQFKNLQNHFERRQ
                     FNPFEPSRPFATYDTNSINANDPADNPYEMTQEQINGMVNRSNYYKDYILNINRMNPF
                     GAPNDIDNPYNLLGGPSYVGADGQLHIRQVPPQPEYHARREFLNSGREKPYPTIGGEA
                     FGRSMYHGFDFYTMNQPNMVYNNIPNSGPTNMYDTATPNDPIAPPLMSIPFIRNYIQK
                     QKNEEARQKIGNPDPYAAAFSQPTQKPILQDPNNYANPYSMSIQNQIDRSKLMIDPKC
                     GMVLNNGDPNDPLAMLLSIQPAGQPITPQQEMRNQVALQQLYNMQMGYPQSQQPNPYN
                     FGSVLGGPTYVGLMRQGVAPMMYGYQNNQQSQYNQYGMYNQHANTYGMPQQNPQQQNP
                     QQQMYQQQPQMAHYGQQTNSVFTDEATIRSMANYGMSPNQVNQYNNSYGMPQPQQNPQ
                     QQPQVNTRSMINPQSLGYPQQQTSVNDIFGDKSDNSNRVVGNPLPEARDVEEGLTQDE
                     ILDIMLKADRGELDTTPVEFKEPERPKSPDQLAAKLFNLS*"
                     /db_xref="UniRef100_D3BNE1"
                     /db_xref="W5JLN2_ANODA"
                     /db_xref="D3BNE1_POLPA"
     gene            complement(144253..145017)
                     /locus_tag="pig_ID_3158_F95_scaffold_0_curated_closed_comp
                     lete_prodigal-single_126"
     CDS             complement(144253..145017)
                     /product="hypothetical protein"
                     /codon_start=1
                     /transl_table=11
                     /translation="MKILDIYKHITETNNKIYDVINETLKSGSYNEALYYKYTILVNI
                     EIEKNNDYLLMLYYRAFWESIGDPHNIYDTTTPKRHSFRMSLMTAIEIIYEATPPLLQ
                     GEIKNSITSIDNIIEILKTYLLENNPDVDLRRGIFFKKNGMFDYGGIWNDSDDRTKKI
                     RSIVDKDTSHPPVIAYVDVEVGEFKQYVISGPVDKSMLMTTLVRGLNLTHVYVNPPES
                     LTSNPIIHIKGYTECKYDFTLEELNTLCEKTLKMLE*"
     gene            complement(145022..145960)
                     /locus_tag="pig_ID_3158_F95_scaffold_0_curated_closed_comp
                     lete_prodigal-single_127"
     CDS             complement(145022..145960)
                     /product="hypothetical protein"
                     /codon_start=1
                     /transl_table=11
                     /translation="MNTTEFKRMLIDNCNLKPGGHNVWWRAKTCPFCGNSKWKFYLYI
                     NVNDDSSVGYDCKRCNQKSSVIDQTVLNGLGIYGEQIPQFKGVKYVKRTEEMFNDIVL
                     LPEDADISKIQNYVYSRVGVVPTFDDLRLFQYVADPIKYCKMLSNDEVNKNKFINRFC
                     FKLSNGGLTCRYHNDSQIRWIKHSVVKNCGRGLYVLHNNVNPNEPINVAIAEGVFDII
                     GLYYHGNIKNCLYISTQGTNYASGLYHILGTGIFGSNVSVGIYKDGNVKNYEIRYNKR
                     FKKLFKSITIYENIIESDYGHPKDKIEIHKALSERI*"
     gene            complement(146015..146473)
                     /locus_tag="pig_ID_3158_F95_scaffold_0_curated_closed_comp
                     lete_prodigal-single_128"
     CDS             complement(146015..146473)
                     /product="hypothetical protein"
                     /codon_start=1
                     /transl_table=11
                     /translation="MNDLFSDDKWLDDMKSLIQPDECLLPIAVKVGKNYYKINDISNP
                     DVFKETSVVASNFKVVFGSIYNMFRYISFPINQMHKYDIIKQIQTIDDKTQVGTLFFV
                     FESDYRVDDDLTVFDECINTNYDMLIDYVSSMANANRKRMLESFYNNNNY*"
     gene            complement(146558..149872)
                     /locus_tag="pig_ID_3158_F95_scaffold_0_curated_closed_comp
                     lete_prodigal-single_129"
     CDS             complement(146558..149872)
                     /product="Uncharacterized protein (Fragment) n=1 Tax=human
                     gut metagenome RepID=K1TBR9_9ZZZZ"
                     /codon_start=1
                     /transl_table=11
                     /translation="MSLHKIYNFVGYNNLGLILEQERKHWLLKPDAKLNVQDSATGSI
                     FQGKMENLGNEVIVETNKTNAYTGSDMFQFVNDMFNVVLEPLSSALPYNNALNGLMYE
                     CIISSKVAYVDNNVTSYKNYKVKFTNCTEVLIPFGDSLETPDVYAGKWIKTTTNPIIM
                     LPDSSNAYTIEIPLQFKSNVTGCTFYYPLEENMQPLSLTRESASVYVTEAVTDNTFIG
                     YPIYWFTSDNTNVGPQINIPKNHTNNKTIFYVANPGNVSKYNTQIFCCVDGDNDATPE
                     GETTDWKVVCQTVTGSFTGTTADVNIPIDMSTIHLVQISTGNIYPIPFVSTNNDTLTL
                     TSINKWYRHGNIAESNMNNYDQNCYNVQHDQPIIPLFNLHLDENVSFLHNTTDVGYAG
                     IHLSSEVYSETTPRYPYSLGEWDGIPEWINDNEEGAPQHTAIYAIHNTPNYNPDDPTS
                     RQTSAIILDPGKQKTSDDETFTNDERGRAYLISNDDASYENNATAEYKKPPRTIARIC
                     DIPTTLIQLTNIVGLSPTTVVDKRYVHTDVCYTEKDRIKLYNTLANRWVRPTNVDADG
                     KPITEHSTSDNDFIFNNESDLNDVDLTHVVNDFCEYENLNPMVDPQYIALDMITDPGN
                     GYKVGDMGIVIIGGASINYTVTELVGEEPSGVKNVTLTPSSNNPISLSNFDLVTDPSG
                     EKYANTYSYGTSPISPDSGTGLCFTMVIQNYDSIRTKRGKLLDGLFALVKLPDGLWLY
                     QYDNKWIKRTMISEAETSTIISSLGGLSTTESYMTSIVSVARTLPVTSRYDHQSYKSL
                     NVISTPSFINIIDTAHVPYIYDGDKPSVDINKLMCQSIYRGKAKSHSVEFIIDYLKEN
                     NRNWYDCYVFWKWDDPSPTSTNLLFSYGIIQRSFNNLMSTDTSTMLPMNGLNSPSYVH
                     SNEQTTIVWNTDHGVMMWVYDPVSSEKETYTIDPDTNDISISRKTRTWNDVDLYNNTT
                     LKLVGDDGKLLYNIISNNPTQVSYDMRSNDPIYQKPVFAELGTIGQTININPVGVWKL
                     VYPRINTYTFSNGNGLKFDAVKMDILRGDNLGTIGNVKDQNGNVVNKKILIIDRQTNG
                     NAMKVYNSQTNTWDKV*"
                     /db_xref="UniRef100_K1TBR9"
                     /db_xref="K1TBR9_9ZZZZ"
     gene            complement(150077..153817)
                     /locus_tag="pig_ID_3158_F95_scaffold_0_curated_closed_comp
                     lete_prodigal-single_130"
     CDS             complement(150077..153817)
                     /product="Uncharacterized protein (Fragment) n=1 Tax=human
                     gut metagenome RepID=K1TBR9_9ZZZZ"
                     /codon_start=1
                     /transl_table=11
                     /translation="MSDIPKRYEHFLSPDGVRKLSQLMKSHFASYPDKDKLYNDSRGL
                     QYNGSVYNFGSEILLETNKLKMTKPPIRNLKYGKDTTFYFDIDYSYLIDTYEQQNMLV
                     CNLKKDVLVASHQYYLEFKNISEFYVIRSTNTSAGNKVTPDSEKQVQQSIVFKDLFYK
                     TNDFPVLVEKYTNENNEVVNVDHELRIRDGETFPTFYFHSNELTDGYIDSIVDGTLTT
                     ILLDDDMNGLPFIWFTTESFKYLPPIDLDNNVDAENHPFLTFGTDGNEVSRIYPNCYT
                     NNFPPYDDSLNYEWYIKIESRDGFNFIADDEPGNKDLNYGIPIKSITLLYSNVVNKEP
                     SDCVKRTITIPENANYVIYLDKNIYHTWSFSKRLPTDDDWDAVTFNNPNYAYSLYEAD
                     GSATQRSFSGNHMNLGYMIAGFKIKFFNEYLYPWESELIGDVSGIHIDSTDERSNNGI
                     IEKNGVSHMLGDFDGLPTYMNMQLKNTIHHSHVDIYAIRDHNNEYTQLPMKKQTAGIL
                     LDSAIPLNELPELIMSDPGIVYDSYVSNMYYTLTDKIISPKSVLTNITYADNEKNVFS
                     DYTNIGSKRFKRFFYHGSNYFSLDVFGLDPLTEFARGYIVSNDPPVYENNRETDYVKP
                     GRTIARICDIPTTMINMLNIPNYAPSILIDWNTSDVPYVRTFCNFESTDMERLRNNPY
                     DTWIKHENIVFPVDYDLENVIPTYGDRYKTTINMNATTTLTFGETGNTTVSINEPGSG
                     YFVGEQFKFNIGGRYFIGEVTELNGSSVHAVTIISYNFSNINVSNLINQTSTYHTMSI
                     NGDGVGLIINLTLDDDTWSSIQPITLNSYINGLHLYKYDEYGHVWLYEYDHDKWNGFQ
                     ITGPSVTPNPYDLDKPYTRKMVDVFIMNMLNNNRKLFYLTFNGEINTINQLSITTQQT
                     DIDVSDIGMSDISETLRTKNINHQNAYFIPYVNDVDNRVDVRIYNRYPFMRQDNVFGK
                     YHNTILPRYNNLNVSSFFNIANRISYTIHRYKLHSQPDLFYYNPLEPNYIKYENISTD
                     YHTIKEKRLFTYVDLFNEEEFSLLSNRYVTNNNIYNYNEYVSDAFEILREQLQSMDRD
                     QLITYIRNKYGDNAYPITVDAINPYTKEMLIEYCLSIPETLYSKSNIKMVAQKFTSVA
                     QIVFDDYGNQSIVPTDGEPITGSFEPLSYTIHDLNYQTNIEVEPDILFVFNVKKHDQI
                     VTFKNYHIYDENDVDISKHSLLIYDGKKYLYDSNTDNWYATI*"
                     /db_xref="UniRef100_K1TBR9"
                     /db_xref="K1TBR9_9ZZZZ"
     gene            154300..154527
                     /locus_tag="pig_ID_3158_F95_scaffold_0_curated_closed_comp
                     lete_prodigal-single_131"
     CDS             154300..154527
                     /product="hypothetical protein"
                     /codon_start=1
                     /transl_table=11
                     /translation="MTTRFTIHAGYVNSNETNAIIYNTFTEVIAYLQAVCDFNSGGDI
                     RVKIIDRKMKSVVYDGLINYNILSDLRGYHE*"
     gene            154635..154964
                     /locus_tag="pig_ID_3158_F95_scaffold_0_curated_closed_comp
                     lete_prodigal-single_132"
     CDS             154635..154964
                     /product="hypothetical protein"
                     /codon_start=1
                     /transl_table=11
                     /translation="MENEVVFKKIEDVLSYLNKERELQKLASENGLDVKNTIRLTQDS
                     IDRYLVSVISLLLAQQSSDPRYKTLVQTGVSKRTLKAEIINNYKNQAIQLINQYKNDN
                     KDDRVTI*"
     gene            155063..156004
                     /locus_tag="pig_ID_3158_F95_scaffold_0_curated_closed_comp
                     lete_prodigal-single_133"
     CDS             155063..156004
                     /product="hypothetical protein"
                     /codon_start=1
                     /transl_table=11
                     /translation="MSKYTELMLDVACGDASEYDAYIEQAIGKINVSNAIFALESKIA
                     ELPEDGDFMCIQEAADAGLPANXADATGASCEAVRQQVVAFYDLVLNTAKKVKEACDK
                     DMKLLIAFGKKNGVTVDDNFESFMGQLAEKIGGAQFSDKKFLKGKSAVKLARTYARGM
                     RYFMNXYGLGYSGNDSNLADAGFTGNRSADSIRAIENALEDGGKSMAVERITSKDSHY
                     TDSPKSKDFVQFGYALYVILNVSKITAETMSSNKKAATANVAKVFDADTSKARKITRS
                     CEGINDDIKKWTSNLTAVTGSITTAFGDSVYAINEAK*"
     gene            156027..157253
                     /locus_tag="pig_ID_3158_F95_scaffold_0_curated_closed_comp
                     lete_prodigal-single_134"
     CDS             156027..157253
                     /product="hypothetical protein"
                     /codon_start=1
                     /transl_table=11
                     /translation="MRLENYIMEQDINTASVADIFVEQAQAEMNVIASIVESYTKDVT
                     MEQFIQEGAIKDAXTVAKGSTYESKIKRVVVFIPRFFAQLFKLLIAKLKKVNNPINAI
                     KGKFSKVPKDVKDNAVIPISKENLEYAVKCLNEIKKILDRNKFEDLISSIGDVDYGSA
                     KGNGQLLKIAEDAEKLAKTLDNYDVEKRIQLSLQIWQNNKDKQEKSKMSYGKTTMNVK
                     VDDGYPNSSVSMPDLVIKTPETKDLATIAEFEAFAKDYVENREDLEETFKAIMTALNE
                     AKKVGTGNSETLKSGVEISTPIDADKDFGKYMDMLIKSMNKLSASFTKLFDAIEKGFM
                     NVLKDTKAFKAYKTPKAGTKYNDESLADGYKIDANNTSAGNWGSSRTKSGGDYGREPG
                     KTDTLDRHLSYXTAMK*"
     gene            157250..157546
                     /locus_tag="pig_ID_3158_F95_scaffold_0_curated_closed_comp
                     lete_prodigal-single_135"
     CDS             157250..157546
                     /product="hypothetical protein"
                     /codon_start=1
                     /transl_table=11
                     /translation="MILSYRDSAPKVPISSSCIIKTKGIIRDGDIVSVTSPLFASVDY
                     SSGAINTSETFQVVFSTPKSEGVNNANGDMIGTLICTDNDLFNLYVKETVGDTK*"
     gene            157543..157932
                     /locus_tag="pig_ID_3158_F95_scaffold_0_curated_closed_comp
                     lete_prodigal-single_136"
     CDS             157543..157932
                     /product="hypothetical protein"
                     /codon_start=1
                     /transl_table=11
                     /translation="MNSDEKTKVLDLLRLERSDLFAFQNITKSVKLSTPDSEPWYAVI
                     QMLPLEFYRIIENYPNMYTTEKFDIKYIRNPKKCAYDRYGTTNMWRPLMILNRCPSIN
                     DFNFEYIRYFNIENFQKIISVLISRMN*"
     gene            158034..159410
                     /locus_tag="pig_ID_3158_F95_scaffold_0_curated_closed_comp
                     lete_prodigal-single_137"
     CDS             158034..159410
                     /product="hypothetical protein"
                     /codon_start=1
                     /transl_table=11
                     /translation="MSGSYSDMHPNKINVNDFRQGMVDGKNVVDKRLKYSFNDLDKTD
                     KSLAHNFEISLACESGTDIVHAVGNVTAIAMRYILDQFPPNTFATALPSTTIAHRQLR
                     HTPKQIRTQAYPLCVVSPRVSLSGLDNRLAAGSFATTTWGPISSRFQNRSEMEKLFFD
                     KRKGIEWRGKINRVVLFLDFVLSFQSIAEQLRWASYLINKIPMENCFFDIDTALELAL
                     PDGFLEETAKYANIPIRDETGSVARFVDYLNMHSVFPVSYRFSSGRHRDAFYTYYASS
                     ILCSITDFAYNNATKTNNLVESDCPITFTMRCEFNTIGLFDLSVPNPGPFSCKAPTDS
                     GVVIPIFSDSFNDKDFPLLYGWEITMKPIVQLDWGETEVDISSCLDSSMKHIIDYHLE
                     HNMSTGLFISVKLRENRTIINDGYYVDWKNRKLIFTNAHYTHTYRMIIAVNKLYVNNW
                     LLDMNGKT*"
     gene            159533..159790
                     /locus_tag="pig_ID_3158_F95_scaffold_0_curated_closed_comp
                     lete_prodigal-single_138"
     CDS             159533..159790
                     /product="hypothetical protein"
                     /codon_start=1
                     /transl_table=11
                     /translation="MFGNEYGLDFDFEDDTVQESYNPSSSHFKDLFDSAFNSFDPDGI
                     IAGGNNRLKSGQFDMDIEDSDLAIGYVQPTPATTPKPGRFM*"
     gene            159885..160664
                     /locus_tag="pig_ID_3158_F95_scaffold_0_curated_closed_comp
                     lete_prodigal-single_139"
     CDS             159885..160664
                     /product="hypothetical protein"
                     /codon_start=1
                     /transl_table=11
                     /translation="MDVILRNDPSLMDFQSYNEFTSDDVEECGDGCKPTTEYYSDAIV
                     RNYNEPVQENKTYCLKTNDMFTTESYDEPSGPNRFYQETDPSLEAVAKAAKGVLKWAG
                     IGINTGITIALSAQAFAAITVIDSVATSLTYNKKLGRFPSDIKRTMDILKNSKDGTTD
                     TSQLAKALNDVRSEARALSGKGVISYKASKNTTYTERDELKKLYRITDDLLGMLSKKP
                     DKAAARRVSARIDDFVVQAEKVMKLLNRGKNPGDVVKEYMS*"
     gene            160677..161507
                     /locus_tag="pig_ID_3158_F95_scaffold_0_curated_closed_comp
                     lete_prodigal-single_140"
     CDS             160677..161507
                     /product="hypothetical protein"
                     /codon_start=1
                     /transl_table=11
                     /translation="MDRIIFNDSPDLFNESYALDLTGIFGEDVGEWTAEEFYGYGCDD
                     VYMEAAGEGSLLARVISKLYDKSPAFAKWIEGVSEKRAAKASATALKHAQLSMEAPAI
                     AKVMEEIQTSGMVKSYWKDIRLRLSIVWAASIAFNVIRLCTNEIMFQKKWGRFPADLK
                     SFYEYVFEMPAELSKEDIKRFKNELKKLLKDTKWLTGKAGNEFITPKERKHIELMDEQ
                     LKDLLTWRMIPATAEGQKTHRIRERLKQFIETSFEFLDMINQQMLDDKTKNRMHDAIK
                     *"
     gene            161605..162468
                     /locus_tag="pig_ID_3158_F95_scaffold_0_curated_closed_comp
                     lete_prodigal-single_141"
     CDS             161605..162468
                     /product="hypothetical protein"
                     /codon_start=1
                     /transl_table=11
                     /translation="MEDYIIYNEMMDVYQQQIDIIQEGEIMDTAMGKDKDESKIVKIL
                     KFIPRLIHAIISLIKQKVLDTATNMKMKYIESKLKNSTVTESFYIETPVFEFDKNTKD
                     LQKHSGEFKQFSSKLYNDTQDMMFNMRGLLNMKSGDSIALSANKFHREWNAQKIYMSF
                     LKEIDIWSKRFMKYNTTEGSFDYNQKEGHETKHNVARLLDTFNSLTTTRTNLNQSIVD
                     LNRTERLIHKNDLFIGIGQLENKIQPVLYDMVNDMARCCKCLSAIASRLVHITCVTIN
                     SIYQEVKEWLD*"
     gene            162465..165284
                     /locus_tag="pig_ID_3158_F95_scaffold_0_curated_closed_comp
                     lete_prodigal-single_142"
     CDS             162465..165284
                     /product="hypothetical protein"
                     /codon_start=1
                     /transl_table=11
                     /translation="LKSFEDYFFLEEKLDAEDREKIKEDDWGIIIKDKDGNITEKAYP
                     MPDAQHVISAARMYPFAKRKYDAKVVAELRRKIIAKAKEYSVPDSRIQSVIDDKPGGK
                     SKAVKESVGPEDDTSGTSEFDEFADNDPDDCYTEAYDAITGEEIPIDHAYTMDEMREI
                     TLSFTEDAKSGKLMKVSPPDSKYVYFGSPKNYMPEIKLDRPLFVTPYKSIASIFIWND
                     MELQNRIPRGSYNCQYEEWLKFNKNESGRCLKDVHVYVEGYPDLEPYEIKQTGYVHQI
                     LTHNWNDNYYRYPWMDASKEWLIVNDNGNVEFDDVTECEITYHISGKPGYDKLGPGQG
                     SLYQFVKNAIKLIHDKYKKDQIDPIGNQNCLLCTWCFEARMRGLDVLPRPVYSPRDDV
                     LDISGNQIVFGSRQIKLKNYTDLASEISGAGDGCRFYVHVNWKDSKGGHEFVIMRIGG
                     KNFIIDPQQGKIEPLTKSHNYVSDINYDNSYIVQLSGKKFNRNLFDKWNNSAPLLWDP
                     KKDIPYMLKEGMITKEEAEKELRKYSTERFTSELKRELKNHPIQEGVIQNIKNKTSPF
                     EKNLVYHISPEGHLDGQVFKPRVPEYLDKYDPSKTEFEDVETPRVCFSPSIEGCLNAI
                     IVNIGRWKTANKLRDWYVYIPEKPLKEYKYRTNKQLVDAKLVYDANITKEIWIEEPVR
                     LKQYGIIRIDSVTDKSRKKAVPTTLGEAKKRNVYDFKWHWLVKPKVLKDVPYDYSPLE
                     VCKDMVADLERYKYGIPENGKIVKGSSKDYDTKWKLQSPEEFEKNGGGICFDFVEFEE
                     GYLDAYGIKCKKYYMSTNLPDGDCHTFIIVDDNKGGLVYPESSFDAMAGTHQAKSKEE
                     IFKMVANGFWKMNDNVNKVNEIKYYVWEYNGHPKYGSNIKQCMEYYSKGEPIFEAYTL
                     KPGGSKPIKESHSPIHEFVNNFRNH*"
     gene            165298..167436
                     /locus_tag="pig_ID_3158_F95_scaffold_0_curated_closed_comp
                     lete_prodigal-single_143"
     CDS             165298..167436
                     /product="Uncharacterized protein n=1 Tax=Haloterrigena
                     thermotolerans DSM 11522 RepID=M0BKJ1_9EURY"
                     /codon_start=1
                     /transl_table=11
                     /translation="MDKLKFNTNNYDNLFSGRASWLDTNTDFFTESDEPEFTQEGMFD
                     AGFGNLRLKLASALKDRFTVSNVVKGMNGKNQFTITGTIDGIGDIQTVVSSTGTGCKV
                     ISRSSDGRFKRNFNNISLQPAFEKIKALFEQPNLLFSESYQMNIFKESDEPDDELDTD
                     IDDVHSDLEDDSDDDNPDAEVEETETEETEETTDDVDNEDVEIETSETEDAPKPIEGP
                     DDYDLQDFGNHGGPDVPNNQYNEKDVEILNKLISSESDAINDYFDATTNTVDTNLSRL
                     YGDIGREERFHLEQLMYAKSLITGEKYEPKDPEVKAEYEKLVGDGMDEDTAIITTMDK
                     ISIEKPMDDEEFEDLKEDVAQTESYLIQSEMFTEMMLDTEVYSKLVQEYATEMDIYME
                     DVLNTNTLPKREKYGVNPIKWMIEQFWKFIKFLRKLGKLIREHLARSRAKRNKIKAYI
                     SKYGIGAIFQKGYSFYTYNDHTGKFTLEDMIKTSDLLYRTTMIIAHNCGLRINAQSPL
                     AADSYGLKPLPVNSAEQGEKFINGILLTKSRLNIVDNNEEYIINTLFGFSNGDKLNRY
                     TKDVDANGNEVINHEKLSNNFYNAALVTLDHITIAAQYAGEVAKEIENLEGVPDSIYR
                     RNYETWKKSVDQMKSVMKSFQRIINAMNHDINTMLKIDEYVIQLTNEHDAAQQSGQPY
                     NGETRYANPAMNQSQQTQNNNQQKLVSRFA*"
                     /db_xref="UniRef100_M0BKJ1"
                     /db_xref="M0BKJ1_9EURY"
     gene            167602..167826
                     /locus_tag="pig_ID_3158_F95_scaffold_0_curated_closed_comp
                     lete_prodigal-single_144"
     CDS             167602..167826
                     /product="hypothetical protein"
                     /codon_start=1
                     /transl_table=11
                     /translation="MKIFSNSNERHFKTPFHAYQFANVRNLEAILEDIESGRIVTNIG
                     EIFDVTFPVDEQLNAGMESPWDKNDVPFDY*"
     gene            167837..168175
                     /locus_tag="pig_ID_3158_F95_scaffold_0_curated_closed_comp
                     lete_prodigal-single_145"
     CDS             167837..168175
                     /product="hypothetical protein"
                     /codon_start=1
                     /transl_table=11
                     /translation="MVKLYSETIKDYETNRLIMFEPLPLEPHHMDDDCYYGYTVTTYE
                     LDKEPVLSESDLSEPDIMLMVYRPNNNPTVKAMHKTIVWLKYFEIMTMYEDPLKFYKT
                     HFDENKHLIR*"
     gene            168188..171364
                     /locus_tag="pig_ID_3158_F95_scaffold_0_curated_closed_comp
                     lete_prodigal-single_146"
     CDS             168188..171364
                     /product="DNA ligase, NAD-dependent (Fragment) n=1 Tax
                     =human gut metagenome RepID=K1T9C1_9ZZZZ"
                     /codon_start=1
                     /transl_table=11
                     /translation="MWTPEELKEIIDKYNRGEDTGYTDEEKWVDINYPGIMKNTYRIS
                     NHGNVSEGGVLKPSYIGKNGYKAIRLKSSKKHKTKLCTIHRLVAYHFVKGRSKIKNVV
                     NHIDGNKCNDYYKNLEWVTSKENTIHAHEHGLVKVLYGEDSSRASISNETAEKICQIL
                     MDTDGSVRKTLSVLTEMGYNISPHIINSIRNKETWSHISDKYFDKKYFKNIKDKEIRD
                     ICSKLCEYNGDHNAVFSDLNNKYPDLNVKNIMDIKNKVWFTKISDEYFKKNQFPKYRK
                     CMFNEKDVRKICQLIIKYKGDCKMVYDKLKTEIPNISAERVRDIKNKGSYKNISDEYF
                     DNPAYTDHSIPVDILDMIRDIANTNTIKRSPLATYNAINHDKYPKLTKNVISMIINNH
                     PRYGRSNKYDLNQFNKNSDYKPLPPDTLNKFINSYNSGDSDINDEIYDRLLEEYLKYH
                     GGESSRPYTRNKQTDAVNNLVSTLPKVYGIRTPMREGQKTYEQWVNTKKINPNQRILA
                     QPKFDGCSVAYDFNTRRFFTRGDYENGESVDVTELFADRIDWLDRWRENNDRPWPYTT
                     VGLKFEAILDVDSYDHYNRTHPDAQYKRPRDYVAAAMTSRDVEMCKRISLIELRGLTS
                     DGREYIPAALWNTSVQTTAGNYERLETFIKDCLNRNATFKMAFDPEIDVVEDYKIDGV
                     VISVCEEEPGEECFINNDNEVAVKILKDIKQTKLRDIRWQIGKTGKITPVARLQPVMF
                     DNVKVDHVTLSTFDRVFSMDLRYDDTVDIMYNIVPYFVGTHHDGSLQIPIPTKCPSCG
                     EPLNTKVLKQVRCLNPNCPSVILGGIVRYCEKMKMMGVSDGVIDDLYNNNIIKTIPEL
                     YEINTGMISHLPGYGSQSEANIINAIWKASEDVELHKWFGAMPINDISDKTWKTIFDT
                     IFQKDMNSALQNISIMIKSKDKAPLLDALIMYGNKFPNIGAAKLRSIVHGIHQTWDLI
                     CKTFPYIKFKTYSTGLPTKGFVAMTGTRDSELTATLVQNGWDVCDFNTKVNVLIVPNK
                     SFTSRKTELAKKHNIPIRTVEEMYDMLR*"
                     /db_xref="UniRef100_K1T9C1"
                     /db_xref="K1T9C1_9ZZZZ"
                     /db_xref="abt:ABED_1018"
     gene            171379..172107
                     /locus_tag="pig_ID_3158_F95_scaffold_0_curated_closed_comp
                     lete_prodigal-single_147"
     CDS             171379..172107
                     /product="Metallophosphoesterase (Fragment) n=1 Tax=human
                     gut metagenome RepID=K1TW23_9ZZZZ"
                     /codon_start=1
                     /transl_table=11
                     /translation="MDKLDKQRNKEDIMNTFAKAATPIKDESLNAYINNFEKNGHDIW
                     VMTDWHLYKRDKKGGLTCHKRSDYDRIKSAVEKIPEDDLLIFLGDLVDGEFGDFNEVK
                     KFFKNVKCNRIICLGNNDLYHYNTYREMGFRYVLHAFEYKRIVFSHYPIKNTGLYNIH
                     GHLHSTEIRHPVYWIPFTNQIDIAYFGGRVKPLKLYDIANPKTFNKYKKIASEDSSHF
                     NESYTIFEYRQLVDEYLNDDPYDD*"
                     /db_xref="UniRef100_K1TW23"
                     /db_xref="K1TW23_9ZZZZ"
     gene            172119..173177
                     /locus_tag="pig_ID_3158_F95_scaffold_0_curated_closed_comp
                     lete_prodigal-single_148"
     CDS             172119..173177
                     /product="hypothetical protein"
                     /codon_start=1
                     /transl_table=11
                     /translation="MFAFIADIHISSKLNPSDYLNSLSVFLKHIKESKEECHAIFVLG
                     DVFDHRLDIAESKLAAEWLQRITCNYCGKSQTHVPCYFIHGTFSHDLDQYDIFLPNLS
                     KIENVYVYYTNQVCEMTLTSGHKVLMLPQEYNKEYSQWFNKKYDIIIGHGVVTSFTKA
                     PCQTKQGDYNFQTEVLSKHSNICVFGHFHEYTEFGDNVFYAGSMLRTKYNEDTPKQFL
                     FCNDKYETHTIPNPCATEFKTIKINNPEELREIISTDIKTPHRFIINYDESYIEEYSA
                     IMSVNKNNKNITYKVESNNTNNSELSNTDDIIQIDKRTTIVNPIPELITFIKETHNTD
                     VEKRINEYVDEINKKEEE*"
     gene            173180..173470
                     /locus_tag="pig_ID_3158_F95_scaffold_0_curated_closed_comp
                     lete_prodigal-single_149"
     CDS             173180..173470
                     /product="hypothetical protein"
                     /codon_start=1
                     /transl_table=11
                     /translation="MKIKTTDGTIGFNESIGFDCRNPDCSISVFVAPKDTVSVKWIRD
                     KGEDYIELQATCPCCLTRAWRYCDDPIPYKSLMNCMLEDMFKDIDPNLPKGV*"
     gene            173473..174804
                     /locus_tag="pig_ID_3158_F95_scaffold_0_curated_closed_comp
                     lete_prodigal-single_150"
     CDS             173473..174804
                     /product="hypothetical protein"
                     /codon_start=1
                     /transl_table=11
                     /translation="MAQKKKEITNAELKDASLMDILSSEGTKVFTMNRLIDFSYSTGI
                     VVMDYAYGYEILIKENGEVVGKRKCLGLQAGSFNVVTGPTQSYKSTLAEYIIANIAFK
                     YDGNVVHYDIENRLVVSRLKQITKLPDDWFEGDNPRYVLKGGAIGYDTLQNDITEIYM
                     NKMAHKDILTKDTGVRDANNKPIYLMPPTVVFADSLTDIIAKEYDANNKKIMDGVEEL
                     RSNTYGMQAAKTLRGVLTDILPMLKEANIILIVISHQSDNVSMNAFAPPKKQFQYGSA
                     STKISGGKAVEYNASTVSNFTAEIKEDSRYHINTDGFEGNTIVFEPIKSSTNQSGNEK
                     TGLGFKIIINKQGENVGCDNIRTLIKLLDQKGRLKGNRAGWYVLDDHGNPITEKFTWK
                     KVHDEFQANPEMFKTFMTVAKEELEKLVAPAVDNSGKIRPFDVDSILNDLG*"
     gene            174851..175447
                     /locus_tag="pig_ID_3158_F95_scaffold_0_curated_closed_comp
                     lete_prodigal-single_151"
     CDS             174851..175447
                     /product="hypothetical protein"
                     /codon_start=1
                     /transl_table=11
                     /translation="MTIEEAKALMTPEALEHLNEVVCPWEINIEKKDCDIVMSALCKA
                     VTDNVIKKTSLDENTVQLLNSDTSTLTAQKLTDALNAIRKYQDVVCLIFLKFKDNKVV
                     FNIGESVNTYNGIFDWVIKTCEVTSIGIRRNMHEKYKASVINNIAQLVPKHHNNPNDP
                     VSIKNITRIFTSYGGIITCSIKLRDDAMKDVKDYIMYF*"
     gene            175592..175918
                     /locus_tag="pig_ID_3158_F95_scaffold_0_curated_closed_comp
                     lete_prodigal-single_152"
     CDS             175592..175918
                     /product="hypothetical protein"
                     /codon_start=1
                     /transl_table=11
                     /translation="MKNKTIENEQNHDKMFNLIWNNISVILCLALIIVGIYCASEKNN
                     KTNKGTYHDYNKAIIIYGKNDGVVIDLAGYDHVTLGTERYELYSTDGKQYSASPDDVI
                     LYNDTE*"
     gene            complement(176239..177015)
                     /locus_tag="pig_ID_3158_F95_scaffold_0_curated_closed_comp
                     lete_prodigal-single_153"
     CDS             complement(176239..177015)
                     /product="hypothetical protein"
                     /codon_start=1
                     /transl_table=11
                     /translation="MADIKDLLDGIIERTNTAYPASANNVTSGNLGALHKVNTPTTFD
                     KGAFKEKLAMYVLKDVIQAMMMDDTSDLDNTIDTAILRHMKDDCGCNCYNYLSNARHK
                     LKSDLLGDIIQEIDDKTEEVAAKVSITKDPSVADQVDVKEILKNVENYDDFTKLMKEK
                     TSSQVVEQMKNVILKSNDAPAFDGDKIDQKIGNPDNKAVEESSIMKIYSTIIYESYVD
                     GKPTISSDMGMEMAFVEYCIDQLDHAFLATPKRALMARYR*"
     gene            complement(177019..179553)
                     /locus_tag="pig_ID_3158_F95_scaffold_0_curated_closed_comp
                     lete_prodigal-single_154"
     CDS             complement(177019..179553)
                     /product="hypothetical protein"
                     /codon_start=1
                     /transl_table=11
                     /translation="MLKYVREQLAKEGIFAESNTPVDELDDSMFVEAAHVLDELGDLS
                     ESGTMDHSAVRSPISIPLEDDIEIDTVEFCMVDSRMSDIPGDAALQEAYYNDLRNFSD
                     FYAEAYASTSQLPRESYDNYLNRVAEAQVKLYNEYMETIVQEGLFGFGEIKASDPSVV
                     WKIHLNFGKLRENGGEEFSTTLPILYQVKKERILKKQLEAAKFFDYAKITDARDVILD
                     CAKSKNVTIPKDGNVWDVITPNAVFIPREQSNLYKIVIRFKISSSGEEVFFDIAANMK
                     NNKSGVSAKSADIDVVDSKEANFEMKSASKPSDDFIDHKTFTESYVERHMPTRWDNYY
                     QEAIDFGGGGDPPEIAGAQPAAAQTAQPPMPPTPDAPPAPDDAQQPSETNINIDLPPE
                     EGQGNEGGEPTQDNNQPADPPAPENPNTNDVSDQIADGVNAELDQQANDAPVDLSADV
                     NEEPNFDMNAAPEPDMSDMTGSGDDSSMDTSGISDEPGMGADNPDVDTESDIDFDNMT
                     LNQLIEQAQEKAKDMTIDQLKSFLMNNTMPSGEEVGAGASEDGVQESFIYXKSNINEN
                     LDILLRNALGILNDSELELSQLIKKFKKNGKKLNKCLSKAVKLDLYNEQEKKQLNLLN
                     RCLVDLMSMVRENSSTSNTQTAKRLVKAFTSQAKAVGEIIDAHKSGKPVQEGAITALF
                     NIRENLERKANYVHINVTMPIKNKVEADKLTLXFIKSYFKSSKEVITNTNGSESYGDD
                     YGYGSSRTRSTEYENDNPRFQRLATLKSLGVKIETKDRKRAKFTETELKNLDRTIHLA
                     NELYDDITSVLKVESEMEAEKLMNAIGKEAVELDALCQTFKKKRSE*"
     gene            complement(179578..179727)
                     /locus_tag="pig_ID_3158_F95_scaffold_0_curated_closed_comp
                     lete_prodigal-single_155"
     CDS             complement(179578..179727)
                     /product="hypothetical protein"
                     /codon_start=1
                     /transl_table=11
                     /translation="MDYKNDVTNKPSINGVEVVGDLDITDIGIVEMPTEMISDIFLET
                     FGFLL*"
     gene            179898..181820
                     /locus_tag="pig_ID_3158_F95_scaffold_0_curated_closed_comp
                     lete_prodigal-single_156"
     CDS             179898..181820
                     /product="hypothetical protein"
                     /codon_start=1
                     /transl_table=11
                     /translation="MESNVVIDEYIEQTVDVYMRMYPDSNETQVRQLVTKKIEESLVD
                     IPCTLHNDTYHEYVDTTVLDTFNWLAIRKPIISGNGTFFKQHKEYTAPTIKVLETWLT
                     KRKKLKKIMFSFPKGSIDYNNYNTGQNNQKVICNAEYGEAGSKLSTSYSVYLPASTTG
                     SAKNLTTTLICLLELFVSNDDGYIIMKDINEMMDFIFNVLNDTEERPYRVTKYFTPER
                     VAKRLFGMIRRKNDDDYEVLFKYACSLSEEEKSKLMLASNLKLLLSEFLTEEMYTIGT
                     YLKQHIVDFDNCNTESLQLAGFGVTPPEAVNDLYERVSLIVRDSCIYPFIPNDVEARA
                     DNAMRDLVCVVDTDSLMLHYPKLINEFQTDTGNFKMSCICAAGFGTYLFANTVVPKYI
                     DYFTLNVGIVDKYYRDKILFKNEFSFFMMILFQKKMYLNSMFVQEGNPRNIHEIDAKG
                     VSFKKRDTADFLSPMILNLCDQHLISSDELKIDNIINEYIRIHSDIVRRVPYDVSLYT
                     KQSVKGEDAYDASKTLPIQMRGSIIWNEIMSTEQILPLDRVYIIWLSYELLEHGTNPR
                     TRRLLEICRRRSPKEACICIPESYKRIPDWISCGIDPEYNADKLLAPFKQLLNVFHVY
                     LPENRGSFKCTKMLSI*"
     gene            181837..182364
                     /locus_tag="pig_ID_3158_F95_scaffold_0_curated_closed_comp
                     lete_prodigal-single_157"
     CDS             181837..182364
                     /product="hypothetical protein"
                     /codon_start=1
                     /transl_table=11
                     /translation="MMTEIYYWIESRTGVSYDFNQELIEMSKNVIFFEPEEFQIDYQQ
                     IKNELSDCCRAINEYRDQIPDDLPRYDEMKRLFVATVLDGVTTVVNDVLTKLNIKNTS
                     FNSMYELDNTVSLLCELCDLFRYNSLEDIMNNGLFDRLNAENDNAYTDMLEIVSSDIT
                     NMYYVYDSIVSESEE*"
     gene            182444..183028
                     /locus_tag="pig_ID_3158_F95_scaffold_0_curated_closed_comp
                     lete_prodigal-single_158"
     CDS             182444..183028
                     /product="hypothetical protein"
                     /codon_start=1
                     /transl_table=11
                     /translation="MLTSNNGNYNPNFNNGNSNNGEPKQRTNFPLGKFKTADGRLDAG
                     IWVSQYGIVAKMVIRQQCGKDPSTNAPIYENKAPMELPQALFDREKMNLFIRLVEAND
                     YQNLNFQIPGNTTTTVVSEGNNIKITITNTKTNDTRSITFEGFTNNGKTFNAQMYTLV
                     NWFKMVYKKALTQRLDDADFNISSDSSSDEDTPF*"
     gene            183028..183651
                     /locus_tag="pig_ID_3158_F95_scaffold_0_curated_closed_comp
                     lete_prodigal-single_159"
     CDS             183028..183651
                     /product="hypothetical protein"
                     /codon_start=1
                     /transl_table=11
                     /translation="MVDLRFLGKEGLIIEYTDIVSLVGYNIIKYLKSNNINNDVVQRM
                     SDEDILSAYVNRETFDISKWIKTTFDIDCNLDDYNDSITAFKPNNVYAYKMFTQASKE
                     KMHNLYIYSEKYSKIIEGYTEAFNIPELKYVYGDIIPILNKQPNSTLTTSNPETLKRC
                     VDVTAPTLITIVDDFMYVSEIIKSKIHDKMRGTNKIVMFTSISDNGI*"
     gene            183678..185315
                     /locus_tag="pig_ID_3158_F95_scaffold_0_curated_closed_comp
                     lete_prodigal-single_160"
     CDS             183678..185315
                     /product="hypothetical protein"
                     /codon_start=1
                     /transl_table=11
                     /translation="MANEPIINKTELYTFDPNKADEYVYNVKHGTEYPYNGLPTGMHG
                     RKYKKTRFIRWEPKPEDIVMRHFGSQIIVNFTALFPNGVIDPNLQIFKLRSKRCDLQN
                     LICEQINFFTALYDPDNDLLTSMLMAKYVTDSQDYTMATFDEYSDKLISILFPTRTLD
                     KIRLMIEENDVGDDTIGLFHVDFLKDAFTLSFIMKVMHIFIEHFIISTGNSPKTLFES
                     FAKAYTKVMNILNPRMYRVLYEYVQRSVNQCITSNSNIVEMQAVEGVTAPTIAQSIMR
                     KSLLCDGLIKLTFASEWDSYLKRPVHSCVGLIKAIVGHATNVIRKVQLRFTYISVDDV
                     SQLQSENISSSSPISMQRSFNPGEFSCIRTDLNIIIGHAALETDLAPLDFYLEHLPKM
                     NELATMLIHIVLYNKFHSSISLSTISVKQRYILLLYVRSMIMKIYNLSEEETVSNDLI
                     NLIMGKVSSESSKTLSPKDIQNVKKYVNNDGTINNYLLSEASGDELSDAVMHAVLSSY
                     TIVNHNDADSLGAELFYEPYLMTTRVIDMITELFASF*"
     gene            185328..186626
                     /locus_tag="pig_ID_3158_F95_scaffold_0_curated_closed_comp
                     lete_prodigal-single_161"
     CDS             185328..186626
                     /product="RpoC (Fragment) n=1 Tax=human gut metagenome
                     RepID=K1UGT3_9ZZZZ"
                     /codon_start=1
                     /transl_table=11
                     /translation="MKGVRYNMEAEYCRDKILHTGFDIPKESYGQINVNSLINASEFT
                     DSEFSCDCGSYIGRDLLGQICPHCRSEITLRSLNFSKTGWLDIYPHHVITPVYYNILK
                     RVLGNNFLRFILGDYKNTKPVDYTDEEEENKEEQKEEPKKRKGRVSADDIKNIIQKIP
                     KNKLQYQGIGHDGFYDTFEEIVLSCKTKNNVEDIEMILGEKSLVFTSKIPVYSTAFRP
                     VSKTSESFFYPKINRFYAQMCAVTCSLDDMYLKEEQINALNCFQKYWIEAADHLISNE
                     MAEKNGLVRSEIVGGTFEFSSRGVIILDTTLAADQIDLPFPMLMTLMKFKVTHRLHTR
                     YNLTLEQAYLMVNNNQCPEIVDEILQELVDEGIWLMMIREPTNNIASNCLVKVRAFKH
                     DDDTISVSEPVLAGLNADFDGGVTLKLYFDGINITCNYMM*"
                     /db_xref="UniRef100_K1UGT3"
                     /db_xref="K1UGT3_9ZZZZ"
     gene            187553..187786
                     /locus_tag="pig_ID_3158_F95_scaffold_0_curated_closed_comp
                     lete_prodigal-single_162"
     CDS             187553..187786
                     /product="hypothetical protein"
                     /codon_start=1
                     /transl_table=11
                     /translation="MLRNVMKKNGLAEVRTSNGGKLTSDNARTKDSIRAQRVFMGSTV
                     TAVTTTGRTYETTKGKLAKEALKKDLHRLIDKF*"
     gene            187873..195531
                     /locus_tag="pig_ID_3158_F95_scaffold_0_curated_closed_comp
                     lete_prodigal-single_163"
     CDS             187873..195531
                     /product="hypothetical protein"
                     /codon_start=1
                     /transl_table=11
                     /translation="MSRPINYNDWFYKYHKYVKGNRDGLITYNDTKWKNINDRLLPLT
                     KMQSSLIDEQPYAVVGNKYGVDKLLNLMQDSNYTFNDINDALVDAYRINYKNAMSKMV
                     VNTHAVICSFTNKDSKNVRYDSLSNYYIIDVPYDQMHFGERDEFIRQRLQQMHVKSTD
                     VWIHINDLNTIPIYKELLEFSIMITMNGYICNDIMVAFDDKGMMFKARWKHSTNFECI
                     VYKLDTSNVYTFDIPTNKLTGSNINIAWKDVGNKHERENVTTRGIVDMYYPEFTSSMT
                     VPGNICYIDSLGIHIPNVQNATSEMITTTSLSSIRFVVYELKYFFEIPNVYPAMNYYD
                     MMERNRVKYNNDNIGVDGDSVYAKHTTIDYTVHISTPPIVIDRDSSRSYQTMLDMLTN
                     ETTMKSYVTTIDSIGNMLKMINDSTSQIEIDNTIVRPLEQMYPTMLSCRSTYLKFATL
                     TTMVDQSMINLFDKICNDVKTLYDVRNDRAMLKQTQPDIFFGSVYKDSVERIYNVLNN
                     EMFSTMRSFNVITQNFITPEPATRFNRPVSEQCFITMRYDADSDVWLFCNPKIKHFNG
                     IQNAFYINSGITGKEIFKFFVLYTDTESPSEKYIEPMTESQIFDFDIFCDEMMKYQSY
                     VRYWSVENKLMKLSDIMFNEYDGTTCVNVMSKMLKHKIGNDLVSVYPSDINYEASGIS
                     TLGDAVEDALESPFTINYLFYTLNQFYNKDDMFLSYFLYRLTHNNYSERYIDIDISDV
                     LNTNHAYDVNYSYFWTAPDTILTSTSALRDGDNVYQTLPFVVNGNGSISNNPYRYIFN
                     ECGSKAYLIENNEINEMFYLDYIDPTYQHAFKNIYHNDIEVARLLTHYMSMVHDYMSS
                     IMTDYQQSFNMTKLLTTFKQRIHTTATNMTPYVSESIEYSHQDTFNLVKRLFGENYTT
                     TNMIYTSIDDIILKLKSMLIVNMNGRNISLYTFIQDFNGLLKRIYHNFGYKDYATPRA
                     RKLYMHLKKINLTMNLYEFGGWLSNIDILFINNIRKYVGNNTLYPDIDFTQYINIFNY
                     IYDNAITWINDLSDAFTYLNNQYNIQINDMRRFVFDIVNNYIFDMYRMNVSFETVAYD
                     NKPLYAKITLPSSAHITHPVTSQTTNNVELILYPKYQLKETKYEIVSLIPICEYAFFD
                     DTPIDNVNVDIVTTNGTVQTKVNLSFIRVGSSADDIDTFKLINSLYDTRVDVQNVHET
                     FQVVNNRIIDSKYTDMHYELLIGNKFAQLSHTPELILDRNTKSPGSIDRIYANNEMIN
                     SFAIESYGGHHTHSMYFKPSQILHLPIIDNVIESVYGPFAVGQKIYLETADNEYRFPA
                     TITTIDHSQSRGFLEATVDKDSEWFEINDITKIEDYLFNEIECHVIPDNVSNFLNEYN
                     NPNMESYNIIDLNDLGYEEQYRFPGDPIFVQNNANYVYSRLNWIIDDNIDNRFIDDEH
                     KQYQFKYIGEYQMYDADVPMMPVCDGVDNYYDSLRYLTDAEWLNINNENPLKLTINSI
                     GSEHEVRMSIHGTHRDTNVIKMTGPDVEYSMDNRTIYMVFKRVDGVPLPIDPEHGYAL
                     PSSILGTSISTDPNDPVFMIGVYNQDDTNFDKLMFYGGCSEPSNAWEHSIISEVDATE
                     YHVVCLTNVHDETADTRYVSMYIDGVKIGTLEHNYPFINWLGLGQLVTSGYGEQYVIF
                     GDTGTLCVKFISTVNGVHTDEEILENSDWLYERYIDPTTMQTHPIYDSFRVNMINHNI
                     NPLTLSEMYPILRTEPDDHDIWDGEIAVFESRIEVANVNIERYERLKEQYTRDMEAAT
                     TRYDKDYFYRKIEDCDQKLLYWNRYIERMKYHIKNLENPTTWYNVGSYNTALVYINNG
                     KAKCVSNSFVECVTDIPYTDELELYMYDYQNHEWIQPSDYTVTTNIVDGVRFDNPDDF
                     ATNNVLHSIDVELLTAHVTQKLLVYIGFKKSDMFTDIPHNTNICNVRFKPLLSINRNI
                     DNDIYSNINVRKHFDGYEYYKYTEDNLPNDIDRADILEGFMVERPEKNGKYTANPVYR
                     FRDIMINNKPYSSYDFYVPIAFPDIDTTESSDVNTYSCVVNVPVDSYQPNTKMTLICV
                     ESDKYNGNVSSLSFEALSGPDDTQSFTITKSSILHIASGSYICTVANSLSAYKSCGGL
                     VTVNVTKTEKDEXKCGNWVKLNDPKYHIIPNKFIVVCPSEDGFPYNVTIKNTYYNDQG
                     KWLNPDNSQEDDPYQYYYDTNKHVRYPISDTRHSDHLTRLAINTNKNPNIELIKAPYI
                     GICRYSLNVIPENGIINMSGYLPTPLTRDRYEFWVNGRCISDDKSLHILSPTSIQLCN
                     LNSLRNFECIELVDDMDRSDVLPQGNVYIDLYGNYYHTNDYLSFMQMMLNNSHIIEQR
                     IDYMFYNLQHDSIYENTDHIITNPNNHDDEPNILDTLILNETNDYRQMIHLPTINGVT
                     LYNLSIKDLGIHELDNKQILKMYDKIWRHEAITNPYIPLHHKSDILNIPIIKYTKDET
                     DDCYRITVAGQYDGFFTIYISSAEDGEIDDTSNTIQIIPIVNCGIEITLSGIEKYKKK
                     YVHTTTYSTPVKLN*"
     gene            complement(195643..196791)
                     /locus_tag="pig_ID_3158_F95_scaffold_0_curated_closed_comp
                     lete_prodigal-single_164"
     CDS             complement(195643..196791)
                     /product="hypothetical protein"
                     /codon_start=1
                     /transl_table=11
                     /translation="MSDYKYENPVDRLDDFIDKMSRGIMPQVDDLTFKEIEIRMRELA
                     SSIDEDADEEDLETIVNDATQLRQKAKESKRKAAREDVAYFTLTEEQSKKLREEMSSS
                     WVRSAVSDYNIPEDKLNEDKELNILIKRKSKLRRCYYHADDWINAMKTILDIVEYDAR
                     NYPWMSKQEYYRAFNNGTIKLNVIVPVLFMDYHTPIKDPVILKAIFNGETIIEEQTID
                     KSNKVRNKDDEVAWVHGIDFTESEVDSMQNLAASGYDTPINHILKNSHKSLYDRFMPV
                     GKSNTPKAGVVNELLKSYKHNMKFDGTKLVPYKTSDIINYIHKQNEGKLNHTLTTATT
                     KFLTALSSKPEFKFDTSFNTNEVLVNADAALKEAQIMAAIKVANKGTT*"
     gene            complement(196797..197603)
                     /locus_tag="pig_ID_3158_F95_scaffold_0_curated_closed_comp
                     lete_prodigal-single_165"
     CDS             complement(196797..197603)
                     /product="hypothetical protein"
                     /codon_start=1
                     /transl_table=11
                     /translation="MKANDTLSVENVRKICKRLVATKGDVVTVSQETSTPVGLIIRIK
                     EKKIFKAISDSYFNESTFGNVPKGVREPERVSIIPEQTEPEKPAESETKPAEKKAEPE
                     KVKEPETKKSNSYRRYSDDVIRKICKEISEGTPRNDIVKKFGISKSTLQVIINKESHS
                     EISDEYFTREGYTITSTSTGKKYALTPPHGGRVKPNNAAATTTTTTNTNTKTETTTSN
                     LVSEIRDLGVKLLMNSKINDLPDDIKSQVKEIIENNIDSMSLRDISKLGG*"
     gene            complement(197618..198442)
                     /locus_tag="pig_ID_3158_F95_scaffold_0_curated_closed_comp
                     lete_prodigal-single_166"
     CDS             complement(197618..198442)
                     /product="Metal-dependent protein hydrolase n=1 Tax=human
                     gut metagenome RepID=K1RY60_9ZZZZ"
                     /codon_start=1
                     /transl_table=11
                     /translation="MTIKELVDADKIPKVLDIPDHISKIVVHDGQFHADDVFCVALLK
                     ECYKEDITVRRIPRNADIEKYGYDTLVCDIGMKYDGENYFDHHQIAPRSVTSKELRAA
                     VGLLWDRFGSTIYHKTTSLIRDIDRHDCDSRRFRSQLCVSIAAFNPDWNATDKERDIH
                     FDLAVNVARQLIRSTIISDTYTMRAIREVSENNYIENDVMFLDTKAPYDSFIDIYDCK
                     VVARKCGNRYKLKAVNGYSFNPSWSGNPPFHDMSMSNWIIDCGSKETAIKIAAMVK*"
                     /db_xref="UniRef100_K1RY60"
                     /db_xref="K1RY60_9ZZZZ"
     gene            198608..199903
                     /locus_tag="pig_ID_3158_F95_scaffold_0_curated_closed_comp
                     lete_prodigal-single_167"
     CDS             198608..199903
                     /product="hypothetical protein"
                     /codon_start=1
                     /transl_table=11
                     /translation="MGGNIIFDERSTIDGQLYKYDEVLHNRINKYTGDGRTIVIYFSI
                     NDDRTTDSFGLNDAYQILGKDSPFRFNRIDDFPLLGFSPLQPEDTQTSTTTVRNYNLQ
                     GEAFVIPGTVQPKENDFFIVRQINMNHLFRVSAVGQDGLNTDGSYKISYELFSTNPQE
                     IEWVYKQTVSKFKTDLQTIGGHDLTPVIGVEDYEHRSRLIRMVNDMVDNYIARFYDKR
                     HNCLIYRGNGEAIFDPCGNKFMAKHGLLINDNAYGNIVLNEDKLRMHDIAFLYEKSPF
                     KWIERDAPLRYLDTFKYHMMDSYNFVNSSFPQYGDNDIQVMIPNDPWCDTPYCETYFP
                     NDIANILANENDCQCAPSCQCKCCDKVKCCCCHYKQERFTYVQLIHDFIHGKLKSIKD
                     LSLYSGDQLFDNGIVSSKEIYLWTPIIIYIIKQVLLMKE*"
     gene            complement(199937..200224)
                     /locus_tag="pig_ID_3158_F95_scaffold_0_curated_closed_comp
                     lete_prodigal-single_168"
     CDS             complement(199937..200224)
                     /product="hypothetical protein"
                     /codon_start=1
                     /transl_table=11
                     /translation="VVSKREKEFIEFVNSLKYEVENDFVCMNDLIKYGLVYGLNPVIY
                     NRQLSPEANKMTVYSHIYQRFRVSLTPEQLSALCDHNLTSVEFIHLIKTMI*"
     gene            200302..204594
                     /locus_tag="pig_ID_3158_F95_scaffold_0_curated_closed_comp
                     lete_prodigal-single_169"
     CDS             200302..204594
                     /product="Putative RNA-polymerase beta-subunit n=1 Tax
                     =Yersinia phage phiR1-37 RepID=G4KK38_9CAUD"
                     /codon_start=1
                     /transl_table=11
                     /translation="MNIYQEAVSLTSVANLMPARMLLRLPEKKEDVSVYLLSGTFEYD
                     IQTIKMLPAPKNDYHTIIIPQRAFDRICGMKPLRYQMSQNDFVNKIRYINDQKLLPKL
                     NVLRYPYPKTIKEDLYISMSDIFKQVSTIIRTFSKKVIQENIFNVFMHTLNYWNFSSE
                     KVLVVDTNHYKIYSDLTSDSYNTDLMNALLTALLYNNENLIKHLKLTIVFRSKGCDYK
                     LDLMSYNQKTDSIKLRKMLKTIGTPSEMTATTNDAAGGSVDDFESDETETIDDKLNRL
                     SEQTPDIPDEEEIDQKTADTETVEIKNLQNNNSDVTTKITSTIDKLKVKYGEGSATTN
                     PNLDKNTVYASKVMNVNATLMNRINPATNVVNNYEKIAQDLNTDENNPVEKEINEDTA
                     KKLAKDVDAANLGNATKTITSAREIKIRENLGKIKLNNISFNTITSITDTPLPKPSIP
                     NNISTLNVGARKGASFAKIESEYEDKLMDRDIVSTFMQLSKLPDGFYVTDVKVTDVSD
                     ATSLVHNWRVTLKNRQTDRTSNINIRVPVVKNGKFYLQGIWYNIGKQDFPIPILKIDP
                     KTVMLTSNYNKITVSRYDTKSLVDVGLLIKVMKNKTEYIKPGSSVSTNRAFVSTIEYD
                     EYAKQWFCYINKTANCEIYFNRMECGKRYSFVAVKPEEFCCGMLNKVPIVINTETGLT
                     RNGITLTETILGTLPPEIQKTYRGSKPGKLSMYSECKLDAIKIPVGLAVCAWEGLTNV
                     LKKANIGYQFVDNRFDDHRFFIIRFKDKSLAIPNTIPNQLLFNGFYRINTRAYNASEF
                     ETPIMNSNSIYVDIFNQLFFKQYSQLTTFITYYQFFVDVITSDVCLHYNLPNDVVGML
                     LYASTLLADNNAGNETNSSLYRIRSSEIIPAIIHYRLAFAISRYNNNMGSKVRGNPLQ
                     FNPNEVINELLSVPNVEPSSALNPFVELHSKENITKKGFKGVNNDRAYKLIKRAYDPS
                     MIGKLALSSPNNGNIGINRQITVNPKLESVRGYTNAESDINKMNDLDLASYSELLTPA
                     SVTRDDAIRTAIATSQTSHIMATDDSEPVLISNGVDEILPGSLSDEFSVMAKEDGVVI
                     DKDDQYLIVQYKSGKKEAVPLADRYSFNSGSGFYVDNKLITSLNIKDKFKQNDILAYH
                     SKFFTKGIDGVVRANIGPIAKVAFMGTYATYEDAGVMTEKMSKRMTSHVTMMQDIKID
                     ADAEIDFIVKVGDEVEVGDPLVVFGIGDTGDKNVNNFLKAFQTKDNTQQSLIDNAKRV
                     KKAKHSGKVVDVRIYTIKSMDKLSPSLYQIVNNYFNENKKKRRILDKYDKTNSVYKMN
                     TLFSLPTEPLKSASIKGITADVLVEVYIEHPNSTSVGDKCVCYAASKQVISEMIPEGL
                     EPYSEKHPDEEISMFVSSGSILGRMIPSVMIVAAGNKVLKELKERIRGIWNS*"
                     /db_xref="UniRef100_G4KK38"
                     /db_xref="G4KK38_9CAUD"
     gene            204725..205114
                     /locus_tag="pig_ID_3158_F95_scaffold_0_curated_closed_comp
                     lete_prodigal-single_170"
     CDS             204725..205114
                     /product="Putative uncharacterized protein n=1 Tax
                     =Lachnospiraceae bacterium 7_1_58FAA RepID=H1CAL6_9FIRM"
                     /codon_start=1
                     /transl_table=11
                     /translation="MDDTNSMTGILVSIASLLISSGFLAGVLKYLTNRINESDRLHNE
                     SMERTARTHEEDVKRQEALERGVQALLRDRLIEIHDDYCPQNEIPLHVKDNFDNLYQQ
                     YHALGKNGVMDSFHEEVMELPTPPEAH*"
                     /db_xref="UniRef100_H1CAL6"
                     /db_xref="H1CAL6_9FIRM"
                     /db_xref="bcor:BCOR_0969"
     gene            205132..206337
                     /locus_tag="pig_ID_3158_F95_scaffold_0_curated_closed_comp
                     lete_prodigal-single_171"
     CDS             205132..206337
                     /product="hypothetical protein"
                     /codon_start=1
                     /transl_table=11
                     /translation="MNLTNKPVGVIYGVPGYYPSCYPYAVGCGQCGSCTPGSLVNKQD
                     VVGNEGVPVNGKMPYNTFRIIDQKPYLIDNTDMVYGVELKVSESIYTRVSRTQDISCI
                     NLAATVNMTHDYISNTLWVGNLCDMISAQYKTLKGKLPVAKQTVRFRLQYTVFDTNGG
                     NVYQSHVDCYVKNSAMHYTDIKDYFVNSYMGIMIGDIPSLTFQGMYTLRLDTISMYVD
                     TIPNEEELNPYYAFNEEKTKMVVEHETVEAAESTETLYTTAEIGWTTQFQANMSTRIQ
                     FRFTAFVGDMPWVYNTYXIYQCLNRPIDAVVDELLETVESLTQQVDELRIANLDLTTR
                     VETLEQKPPYVDEYKQNTRYYKGQLLYIEIGKLYQTSTEFTSDGTAETVAESFEIDVT
                     NGNLVKLGE*"
     gene            206527..207078
                     /locus_tag="pig_ID_3158_F95_scaffold_0_curated_closed_comp
                     lete_prodigal-single_172"
     CDS             206527..207078
                     /product="Uncharacterized protein n=1 Tax=human gut
                     metagenome RepID=K1SA59_9ZZZZ"
                     /codon_start=1
                     /transl_table=11
                     /translation="MANTLTVDIVDMTVPPLRPVRIAIVSKPNPVTAEPVTGEQLLQL
                     IQFPKYKITETATGKVVNGGNIYEYFPELQPGGGGGGGGGGVTPAQVQAMINSSIDST
                     VSASSTNAIQNKSIKSYVDTGLADKASTSTLSTVATSGSYDDLSNKPTIDSALSDSST
                     NAVQNKVITGVIGDINTVLEEVL*"
                     /db_xref="UniRef100_K1SA59"
                     /db_xref="K1SA59_9ZZZZ"
     gene            207080..209011
                     /locus_tag="pig_ID_3158_F95_scaffold_0_curated_closed_comp
                     lete_prodigal-single_173"
     CDS             207080..209011
                     /product="Uncharacterized protein n=1 Tax=Clostridium
                     asparagiforme DSM 15981 RepID=C0DAH0_9CLOT"
                     /codon_start=1
                     /transl_table=11
                     /translation="MPNTIADNLDRLKDSRTAIGNAIVAKGGTVNSGDGFEDFPNDIN
                     TIPSGGSSTLIPKTITENGTYNPSDDSADGYSSVVANVPNTYVAGDEGKVVNNATLVA
                     QTAMPTEITANDTYDTTLYNSIVVNVPSTPIPPFVEIIRYNDNHQPTDIIINNKPDDS
                     LTWMYLSSNIKSIEFKSTPTSLSQNFFTSATSLETVYVPWSENEVNGYPWGAPNTTHF
                     VYDYPNISTSRTINYENDTTSTTGSVLNLRAYNMMGRCNVSDDGTITAYYGDTSYTED
                     GSNGQVMVYIPKFYYKVNITDKQLVDSTKPEYGYDIHEATYSISDIQLDGYKLHPAFI
                     NAAGNEVDYVLCSAFEGSTYDTSALAYNTNDAQTVDFTANTGDLLASIGYVDNGGTTV
                     HVKPASGLTQNFTRPNSMTIAKNRGAGWYALTFKLASAIQMLITVEYGCNSQVKIADG
                     VVGITDNASYNCASYVGSTVGNTTGRPASTINEINGTETTHTSATTTSVNWRGIENMW
                     GNIWKWVDGINIHGNGSQRGGVPYVCTDMNFSDTNTANYESVGFTVANADGYAKYFGY
                     GNEKYDWVFMISTVGGSATNAIGDYLYKTTNLNGYRAARLGGSWSASSDAGVFSWLLV
                     VVASYRNRNLGARLMYIPS*"
                     /db_xref="UniRef100_C0DAH0"
                     /db_xref="C0DAH0_9FIRM"
                     /db_xref="rto:RTO_00920"
                     /db_xref="C0DAH0_9CLOT"
     gene            209500..210585
                     /locus_tag="pig_ID_3158_F95_scaffold_0_curated_closed_comp
                     lete_prodigal-single_174"
     CDS             209500..210585
                     /product="Uncharacterized protein n=1 Tax=Clostridium
                     asparagiforme DSM 15981 RepID=C0DAG9_9CLOT"
                     /codon_start=1
                     /transl_table=11
                     /translation="MLRYRFLPGNPGVTLFDAICDMDNLRLAHQNASRGKSFYKEVKM
                     VNSNPDYYLKQIQDSLLNRTFTTSPYNIFQRMEGEKLRTIYKLPYYPDRIVQWAILQI
                     IGPIMERHFIYDTYSSIKGKGPLACMQRIHQATYYYHKRRMNDIDYYLKMDIRKFYPS
                     IDHERLKHKYLKLFKDPNLLGLIFNIIDSVLPEEGIPIGNYLSQFSGNLYLSEFDHVI
                     KEVYKIKHYYRYMDDMVLFGDNAGDLNEMANKIIGMLSYEGLIVKPNYLIRRLIEGLD
                     FVGYKIFPTHILLRKRIKMNLKRKCIAYNGKMLTLHRRSSIGSLRGFAYHSNGYNLQK
                     RYIIPLYVSWMLSVNRIGTIYKHTSVV*"
                     /db_xref="UniRef100_C0DAG9"
                     /db_xref="C0DAG9_9FIRM"
                     /db_xref="eel:EUBELI_10007"
                     /db_xref="C0DAG9_9CLOT"
     gene            complement(210734..210898)
                     /locus_tag="pig_ID_3158_F95_scaffold_0_curated_closed_comp
                     lete_prodigal-single_175"
     CDS             complement(210734..210898)
                     /product="hypothetical protein"
                     /codon_start=1
                     /transl_table=11
                     /translation="MIVKRIMFGVIALIWGIFAILAEQRLEETRSVRSMLETVASIFV
                     YAGCMFVVLE*"
     gene            complement(210895..211590)
                     /locus_tag="pig_ID_3158_F95_scaffold_0_curated_closed_comp
                     lete_prodigal-single_176"
     CDS             complement(210895..211590)
                     /product="hypothetical protein"
                     /codon_start=1
                     /transl_table=11
                     /translation="MNITDKIKKVRLNGGEVYIFSDLHILKRDKTTPRITKRWRVLEN
                     AQEEMSWVTENDLIIFLGDLVDDTIPDERTIGLIRTLFPENVEKIWVRGNNDMIADNM
                     LEFEGFEVCYAALAKVDDRVFIFSHTSIEVTEFDNLYNIHGHMHRNDDSKMLYYHDPT
                     RCINVAPVCSLGKCYRLGWIIENCIEPDYPSWMDNEWEEGREKPGMSRFIKNMVMMEY
                     NEIYEIINGGDDE*"
     gene            complement(211922..212446)
                     /locus_tag="pig_ID_3158_F95_scaffold_0_curated_closed_comp
                     lete_prodigal-single_177"
     CDS             complement(211922..212446)
                     /product="hypothetical protein"
                     /codon_start=1
                     /transl_table=11
                     /translation="MLIDELELDSFRVRCKFSKSIMMNLFVPLTSKYEHRFHIKCDDI
                     RIHVVDETYDGEFMNLYYETDDDERVCVKDGMKIDVSLEIWNERGKRHFMNMTDESFD
                     DIIYVTEQWIVENRHGINHFVVVPSDDVNIKELLKPKWKSDLFRKKLKMETEPTVIDV
                     DFTEVNDNMIEMKQ*"
     gene            212511..213062
                     /locus_tag="pig_ID_3158_F95_scaffold_0_curated_closed_comp
                     lete_prodigal-single_178"
     CDS             212511..213062
                     /product="Membrane proteins related to
                     metalloendopeptidases n=1 Tax=Ruminococcus
                     champanellensis (strain DSM 18848 / JCM 17042 / 18P13)
                     RepID=D4LBG0_RUMC1"
                     /codon_start=1
                     /transl_table=11
                     /translation="MNSPYCGKFQVTQQFKGSAHDGLDLVGLDSKEIHATIDGKIIYA
                     GWENEANHRQGFGQFVCILGTDGNYYYYGHMSQIKTSTGSHVHCTDVIGIEGDTGHSF
                     GSHCHYCVRPIFAAGRFLDVCAISGIPNALGIYDDGYRPSSNPTPDPEPTPVPDDTTD
                     EDGFGRIVIGDKEYDVTLKEAKD*"
                     /db_xref="UniRef100_D4LBG0"
                     /db_xref="rch:RUM_07610"
                     /db_xref="D4LBG0_RUMC1"
     gene            complement(213103..213762)
                     /locus_tag="pig_ID_3158_F95_scaffold_0_curated_closed_comp
                     lete_prodigal-single_179"
     CDS             complement(213103..213762)
                     /product="hypothetical protein"
                     /codon_start=1
                     /transl_table=11
                     /translation="MNDEINYIKVDGEPDSFEGGAIRYSKKGKGRYDLIPEEAFYLLL
                     AFADVEYDNQPAIWVSTSDILKSAYTPGPDRYVRTLFDFILYEYCNVAKVEPSCDGKL
                     ITYTDWIHGLNKAIKDLAIHYEFGAEKYGVDNWKKGILRTGGDRGGSFTDSGLRHLNQ
                     YIAGETDEKHGVSFMWNFVNAIYLLTLEQGEEEIKKAYHEKKNIKEVIGDSEPYEFKE
                     E*"
     gene            complement(213942..214544)
                     /locus_tag="pig_ID_3158_F95_scaffold_0_curated_closed_comp
                     lete_prodigal-single_180"
     CDS             complement(213942..214544)
                     /product="hypothetical protein"
                     /codon_start=1
                     /transl_table=11
                     /translation="MENNIFTLMMADIRQLENENINLKIARGDYGFLAPGYGASIYSS
                     IIKPHVTAEEYDLLRTFNINMPKDILVRCMNIIQRLIDEGVIDNPPYYSYNGYVPFME
                     KEETPTPSYVGKPGTEFKLTPNLHPYNGEVIELTFNDAKTVDEVHEKLQGKFDYIDNN
                     IILNREHKTMTVCVEALINPYDVMPIINRVITDMVWRYKV*"
     gene            complement(214719..215102)
                     /locus_tag="pig_ID_3158_F95_scaffold_0_curated_closed_comp
                     lete_prodigal-single_181"
     CDS             complement(214719..215102)
                     /product="hypothetical protein"
                     /codon_start=1
                     /transl_table=11
                     /translation="MKITDIMNSTIEEAAIAHVFYLWHLLDAKREEADMMNKFVTCTD
                     THTLSHSRCHGIASLNDKMLDALNSTVDAKRDYRSPWGYNVSGYTFNPTRMKIMLQVD
                     GRLKGNVNASNKTGYKHKHNKNIHR*"
     gene            complement(215121..215354)
                     /locus_tag="pig_ID_3158_F95_scaffold_0_curated_closed_comp
                     lete_prodigal-single_182"
     CDS             complement(215121..215354)
                     /product="hypothetical protein"
                     /codon_start=1
                     /transl_table=11
                     /translation="MSDKMTAIDIADLHMFRNSKNIKYKPEMDIVKKEGWDLEMTWLP
                     IIGRGYYWYDNMPASGFETSTYLPHMRYGSFEN*"
     gene            complement(215351..216094)
                     /locus_tag="pig_ID_3158_F95_scaffold_0_curated_closed_comp
                     lete_prodigal-single_183"
     CDS             complement(215351..216094)
                     /product="Thymidylate synthase ThyX {ECO:0000256
                     |HAMAP-Rule:MF_01408}; Short=TS
                     {ECO:0000256|HAMAP-Rule:MF_01408};; Short=TSase
                     {ECO:0000256|HAMAP-Rule:MF_01408};; EC=2.1.1.148
                     {ECO:0000256|HAMAP-Rule:MF_01408};;  TaxID=697329
                     species="Bacteria; Firmicutes; Clostridia; Clostridiales;
                     Ruminococcaceae; Ruminococcus.;" source="Ruminococcus
                     albus (strain ATCC 27210 / DSM 20455 / JCM 14654 / NCDO;
                     2250 / 7).;""
                     /codon_start=1
                     /transl_table=11
                     /translation="MKVTLLNNTPHPEATIAAAAKLCYSNKSIHDLTLGVSDDDAAEF
                     IDRLMSLGHESPIEHVTFTFGIEGISRANSHQLVRHRIASYSQKSQRYVNETQFDYVT
                     PHSIENIDSVRDRYEHLMTYIQAEYNSIRNELINYHIDNDEMDPKAAEKLANEDARFV
                     LPNACCTSIIVTMNVRSLFNFFKHRCCNRAQWEIREMADEMYKLCYAVAPNIFKYAGP
                     GCVTGHCTEGKMSCGKTAEMIRHFKDLVK*"
                     /db_xref="E6UAN0_RUMA7"
                     /db_xref="UniRef100_E9SFM7"
                     /db_xref="ral:Rumal_1959"
                     /db_xref="E9SFM7_RUMAL"
                     /db_xref="2.1.1.148"
                     /db_xref="2.1.1.14"
     gene            complement(216151..216618)
                     /locus_tag="pig_ID_3158_F95_scaffold_0_curated_closed_comp
                     lete_prodigal-single_184"
     CDS             complement(216151..216618)
                     /product="hypothetical protein"
                     /codon_start=1
                     /transl_table=11
                     /translation="MNNETNENTKIDEPVIVLTNERTVQINTSSINFDALSKDLDALK
                     MRSNVLYATLDKVLDGTIKEEDLNEYIEQCTQYLITQGLFRVTDYIGTSDKNKVAAQL
                     IMNCVSTISSLMYCAAKHEDTDTVGESEPNVPDDDATPDNSVVQTIMGEPNNG*"
     gene            complement(216611..217225)
                     /locus_tag="pig_ID_3158_F95_scaffold_0_curated_closed_comp
                     lete_prodigal-single_185"
     CDS             complement(216611..217225)
                     /product="hypothetical protein"
                     /codon_start=1
                     /transl_table=11
                     /translation="MSNPIVDDFINSVDEVKDIDSDEKVSALGIIIPSAFKKSPDADA
                     DVVGVPVDFIINASPEQRMNEFKDIVHNLESLSIAYNDLIDNGEEAVDRIFNAIGAYA
                     EDIGIKLPECDNRMIKAFVLLSDTFAVLTELCRFMSITYNMSYDVDSDSIVNATPTVT
                     SDDIDDHEDERLAEMLMNEFMGATDGEPFTNEELYGTREETKNE*"
     gene            complement(217218..217430)
                     /locus_tag="pig_ID_3158_F95_scaffold_0_curated_closed_comp
                     lete_prodigal-single_186"
     CDS             complement(217218..217430)
                     /product="hypothetical protein"
                     /codon_start=1
                     /transl_table=11
                     /translation="MKNSKLAIAALVVSCIGATISIVKFITYVMTKKSEETDRILEPD
                     WDDPEEVEFETGEIYNQDEEEEEENE*"
     gene            complement(217434..218609)
                     /locus_tag="pig_ID_3158_F95_scaffold_0_curated_closed_comp
                     lete_prodigal-single_187"
     CDS             complement(217434..218609)
                     /product="Mitochondrial chaperone BCS1, putative 
                     (AFU_orthologue AFUA_3G13000) n=1 Tax=Emericella nidulans
                     (strain FGSC A4 / ATCC 38163 / CBS 112.46 / NRRL 194 /
                     M139) RepID=C8VII7_EMENI"
                     /codon_start=1
                     /transl_table=11
                     /translation="MKPNHLFPLAMMLDHANINQSTMMGFVNSQIWYTIDVTSFSYGV
                     EGVLTAISKRGPKQIFVSDNTIKVINYQTYGTRTMTHMYIYKNTPIICTRKWDKDSGA
                     SVTMLTFNTKRSRKHIHEFIQKLNNVKHKYTSNLFEGQLDYVDYGGRTGRYVDVDYKT
                     FDDVFLPDEQQYQITNGIETFIKNIPWLEEHHIPTHYGILLYGTPGCGRTSIIKALIH
                     KYNVIPHYIQQLEDLPQLVLEQLPKQKTPSNVIHMVICEDVDCTLFNRQKGFKESEDT
                     DEDNNLPRFRPKRTSLSQVLNSIDGIVNPHNTIFVFTTNHIEELDPALIRPGRMDLRL
                     EIKPCCEETLNKFTKKFFNREIPSGFKCKSDVLFSTLQTLVLEGYTFEDILNFMKEE*"
                     /db_xref="UniRef100_C8VII7"
                     /db_xref="A0A0F9TL89_9ZZZZ"
                     /db_xref="aba:Acid345_2241"
                     /db_xref="C8VII7_EMENI"
     gene            218758..220701
                     /locus_tag="pig_ID_3158_F95_scaffold_0_curated_closed_comp
                     lete_prodigal-single_188"
     CDS             218758..220701
                     /product="DNA-directed RNA-polymerase beta-subunit n=1 Tax
                     =Yersinia phage phiR1-37 RepID=G4KKG9_9CAUD"
                     /codon_start=1
                     /transl_table=11
                     /translation="MADANNTKLGKQKLLSIPVEEITKSFIEDMFASYHDRETNTFKH
                     ANFDCNAHIMLTPEEYPFTDTPVDTTLGMLLFNRYVLERTNTISVIRYWNIPLGKKGM
                     EKLETTVVSLVIVDKLTTKDQGAIIDARDRLGAWCSCFLGTAVSSSLLMPMNDVNKRK
                     AELFKQYKNDIDSNDSVKQILTTNKIEKELVGMVRNNLKNAGEVNDLFNSGVYNLDNN
                     YKTINVMRGAVYNDITQRYDVVENSLMDGINKKDIPAFANSVVAGAYPSAVGTADAGY
                     MSKQMMALLQSEELDPSPKSDCGTKATIPLLIDKATAPYVLRRNIQDGSKIVTLLPSN
                     IDQYMGKVVRLHSPACCTHDKICAKCAGPLFYDLNVTRVGLLCTQFTDKILNIKLKSK
                     HNLSQSAGAMDVSETMLSHTDKVYMKDGYLYNKDKMRVFIPRIKDDTEGDDVNLVGFE
                     QETTYISCLGVVPVKFYDKNDKEICSTLMTVPALLSFNLYAEVQEEPENLIITYEPNS
                     AITKLAIRQNVVNVEYFINQIFLYSKVAQIPYNLIVQMMFNCLKMNNINLDSPSIIYE
                     MLVRRTCRTEDNDTFAKVYGKNPSVDPLSYKKDNFRSLVQTSNFLSGLLFQDISNSVK
                     KGLCSTLNNRKQRETPLETIVKI*"
                     /db_xref="UniRef100_G4KKG9"
                     /db_xref="G4KKG9_9CAUD"
     gene            complement(220736..221755)
                     /locus_tag="pig_ID_3158_F95_scaffold_0_curated_closed_comp
                     lete_prodigal-single_189"
     CDS             complement(220736..221755)
                     /product="Uncharacterized protein n=1 Tax=Lachnospiraceae
                     bacterium A4 RepID=R9JVT7_9FIRM"
                     /codon_start=1
                     /transl_table=11
                     /translation="MNIHIIHHTDADGHCAAALVRYELTNPTNVVSYYAYNYMGEIET
                     EVTPNSFVYLVDISMSDFVEKFIKNALTQMCTVVHIDHHKPSVDYYNEHQIDEPKWVH
                     FVQDETDERNGPISGALLTFIYTCMNSDQKMHPMDVEFDLTDLRDHMIFNGNTDNEYR
                     VPFIVRLVDDHDVWRHKLTESKAFSYAYKRMPKELIDPENDDLWESIYNDNNRLLFTA
                     IRDGERYIQDEDERNTILRSVGGFETDMFGNNCYAMNNLTAGSDQFGEEYETHDMVCR
                     FAYNGKGWTYSLYSSNPEIDCSEIAKQYGGGGHRGAAGFKLDHCIFGVPKRTFLQKLK
                     ELFKK*"
                     /db_xref="UniRef100_R9JVT7"
                     /db_xref="R9JVT7_9FIRM"
                     /db_xref="pman:OU5_2082"
     gene            221831..222217
                     /locus_tag="pig_ID_3158_F95_scaffold_0_curated_closed_comp
                     lete_prodigal-single_190"
     CDS             221831..222217
                     /product="hypothetical protein"
                     /codon_start=1
                     /transl_table=11
                     /translation="MLQFSIITLSTFVTVLVSTTRYIASLFKRDISYYLPIFAIIYGI
                     ILSVCGYYFTDVEMGNNIIEAVFIGLSAGAGACGINQVGKQLNKKGNQTEGDVPPTVQ
                     LPDDEIADVVAQNESEDSDDTNIDIP*"
     gene            complement(222264..222497)
                     /locus_tag="pig_ID_3158_F95_scaffold_0_curated_closed_comp
                     lete_prodigal-single_191"
     CDS             complement(222264..222497)
                     /product="hypothetical protein"
                     /codon_start=1
                     /transl_table=11
                     /translation="MKKGEQIYMVTINDGKRVSIQTVDKKPLKVTRSQRNALMNWKDN
                     PNYVTDIVRAFSNDKILHPQFSVVQDGETVFRR*"
     gene            complement(222521..223264)
                     /locus_tag="pig_ID_3158_F95_scaffold_0_curated_closed_comp
                     lete_prodigal-single_192"
     CDS             complement(222521..223264)
                     /product="hypothetical protein n=1 Tax=Ruminococcus
                     flavefaciens RepID=UPI0001C37309"
                     /codon_start=1
                     /transl_table=11
                     /translation="MKKINMTAVVAALETIALGLMIVAFATGCMKVGKGCKITITDEM
                     THIKPYPTMDAIVSTVEPTVTTTTVLQQVSVTETTTTEVELSETTTSVQESVAVPISF
                     EPEIHSNIKESVNVDVTETEFETYXYGYYPSVANGYITEEERIFLCNTVGTEYGADWV
                     SLYDKALVVDTVMTRVDQGCWTNGLESNVYNVLTAPNQYNPWYAEGYYHDCVTQSCID
                     AVEYYFQHRDEFPHYTSFYGDGVENHFYN*"
                     /db_xref="UniRef100_UPI0001C37309"
                     /db_xref="E9SF31_RUMAL"
                     /db_xref="ral:Rumal_0132"
                     /db_xref="UPI0001C37309"
     gene            complement(223503..225953)
                     /locus_tag="pig_ID_3158_F95_scaffold_0_curated_closed_comp
                     lete_prodigal-single_193"
     CDS             complement(223503..225953)
                     /product="Uncharacterized protein n=1 Tax=Clostridium
                     clostridioforme 90A8 RepID=N9YKL4_9CLOT"
                     /codon_start=1
                     /transl_table=11
                     /translation="MITPGSEALSNLGALINSLTYEDEYVEQTVTLGLMLDEKHNELY
                     LHKGVDIEFLKKLLINVEIVEDIDYEGEDMDFQFEELIAPRNEQQVDVINFIAGEHDF
                     ADNVNDPRLFVVKKPGFGKMQPVWSQVATPKGFVPIGTLRIGDTVYSELGNECTVTKI
                     FDHGVQSVYRIIFTDGRMTFCGDEHLWRVKEDGEWHTKPLYEIKNSYMSYMKDCQYRY
                     EIPKNGYVKYPWKPFDIEPYTYGICVGLTDHIERVLTFKCEHYQVDKVTKIVQDICSI
                     NNWEYRFENNRFQFIDQYGRRILHDRVFRDEDGGIFRIPECYRYSSTRMSVLGGIIES
                     MVYVNNAKVISSELKSLLNDIVEMFRSCGYYAKLKISNHSSMMSVSFGLDSAIICETS
                     EDCRKYLKRYGATYNKRNKEPIYIKSIQQIASFPCRCIQVDNPEHLYLTDDYVVTHNT
                     YCTGYGIGLYKKKALIIMHRDNLRAQWNESLYMMNGFDHAHVHEIDTTQELYNIAHGD
                     YDNDYDIYLITHATFRAGLKRIGDIKLAQNICKVLGIGIKVIDEAHLEFKDILLLDIV
                     CNVKRNIYLTATPGRSQREENAIYWKVFNSATFYAPSTELNNNAPNKWMDYVTVRMSS
                     DCKPNIYRYQVTRGKGMSAVSYGKWVIAYDKKKRHFKCCKDIIMECFDRDPNAKVLVL
                     IPLINLCESLMDFLIEELDKEDKFKYALSIRTINSNNSKGDNAYSKKADVIISTLGSM
                     GVGTDVKGLTDIINMTPYCSKLTAEQSLGRVRYAGKIGHYYDIVDQSVPMDTFWWKSR
                     SKKLKELSCKNEILDWSE*"
                     /db_xref="UniRef100_N9YKL4"
                     /db_xref="A0A0E2H7J0_9FIRM"
                     /db_xref="csg:Cylst_6589"
                     /db_xref="N9YKL4_9CLOT"
     gene            complement(225994..226281)
                     /locus_tag="pig_ID_3158_F95_scaffold_0_curated_closed_comp
                     lete_prodigal-single_194"
     CDS             complement(225994..226281)
                     /product="hypothetical protein"
                     /codon_start=1
                     /transl_table=11
                     /translation="MDEKRTSRLIGKMTAIMLFAKRNKVEFTPLDDPNVTLSHVVRLI
                     ARRNLYIDTDVKCVELIYPSAYKMKPLKVLLSDDQINDIRKIDNRIIIEKG*"
     gene            complement(226304..226567)
                     /locus_tag="pig_ID_3158_F95_scaffold_0_curated_closed_comp
                     lete_prodigal-single_195"
     CDS             complement(226304..226567)
                     /product="hypothetical protein"
                     /codon_start=1
                     /transl_table=11
                     /translation="MKESIIEFVNKYNIKSFNYEDNIDEKHNLISAVHLLGMMNRKYK
                     NDPSYQTFKIGPCRGVYTDDQISDIMKLDMGIMIKGDIENHLS*"
     gene            complement(226570..226794)
                     /locus_tag="pig_ID_3158_F95_scaffold_0_curated_closed_comp
                     lete_prodigal-single_196"
     CDS             complement(226570..226794)
                     /product="hypothetical protein"
                     /codon_start=1
                     /transl_table=11
                     /translation="MNLFKKKEKNKPSNVNVVYTDGSQETVTMYSYLIYNRETNNILG
                     AIKLTEDQAEGLNAYMRSLDLNNRISFIRS*"
     gene            complement(226965..229277)
                     /locus_tag="pig_ID_3158_F95_scaffold_0_curated_closed_comp
                     lete_prodigal-single_197"
     CDS             complement(226965..229277)
                     /product="DNA gyrase subunit A-topoisomerase (Fragment) n
                     =1 Tax=human gut metagenome RepID=K1TL19_9ZZZZ"
                     /codon_start=1
                     /transl_table=11
                     /translation="MKDLCFPIKDTEFGNPNMTTADLGELSKRYYCLYGINVNIARAI
                     PSLIDGLKPIHRRILYTVYKLYKTEQFTVGSAIGDVMHLSAHGDQGMGQIFASMAQDF
                     SNNIPLLDTSDGGNSGNAVNGSDAASPRYLQMSISKFTLDVFFREFDGKVNMVPSYDA
                     KTIEPVTLPALVPTILLNGSSGIGLGYATAIPPYNLNEVINATIKLIKNPNAKIHLVP
                     DSPTGCDIIIIDDSHFVFQSSFELDNRNYEIIFKNTPYGEFLDDINHRLSEIQVSNNP
                     IPEIISADDESQLIEGNVRYVVRCKPCNLYNVLNKLFKRVPGFRTNIAATNMNVVETN
                     LSLCEYTPRQILLSWINNRIFEKRAWLQRQLVQQIILFNQNKGKAFMLSPKNLDKTIK
                     ICRKAQSEEETIQLLVKEYKGEVTSAQAKLVAEVPLHRLSIKRYEETVKLIKEINEEI
                     SRLRSIITSPDNIKEEIINDMNGIKQKYGFARRSTILNTGEKEVVNIGVVQILTDGSV
                     IFSETENPEHLSSDVTPINGNDVCLIDDNGGYIWVDTTKVAHDKPITMTSIGRGNQMG
                     KCVVAVSNKTNNIVLLSNRGRIKYMPIDRIPSNTSRKPLVKLDDGEYLVSVLEVPDNT
                     LSDILIYTNDGNGKRIQTTDLNKVLSVDAAGQFIISGYEVAGMFCINSNKPFLAYVTK
                     LGRIRINHSKFLTATKKFGDCKPIIKLSPQDDLAAVFCVDKTQKLILHHADSRVSTVN
                     IESLPVLTMAATPERPKHVPGCRIIRAVVN*"
                     /db_xref="UniRef100_K1TL19"
                     /db_xref="K1TL19_9ZZZZ"
                     /db_xref="gac:GACE_1490"
     gene            complement(229372..231408)
                     /locus_tag="pig_ID_3158_F95_scaffold_0_curated_closed_comp
                     lete_prodigal-single_198"
     CDS             complement(229372..231408)
                     /product="hypothetical protein"
                     /codon_start=1
                     /transl_table=11
                     /translation="MNKFEQYLVDHNVESIGKPPPDLRKEFPEGSMLFDVRYREFPAE
                     AFEVVYLNPETKRLDVKYLPPIVDIWFTRPDYRYTLDGFCVDQYFRNKMRYQHKPDDA
                     YQMPQIEIDHAYRVFCKFSQIPKMIYEHAGDAKMYSEDGSHLVDTKYKEFYESHISDS
                     KRGWFRKTMCQNPWSYKCDFQPDAYFRIRWLHEFGDHCDVSKVTAGFIDIEIDVLDYQ
                     PDLGNPMDVRQPITAVTSIYPHDKKVYLDVLEPREKLYGRNEDEQKHFDELLEKQRGE
                     YAWLKSHQEEFKDMIKGHRSSSNCPVHIDEDEDNLKYLDGFDVEIAFWETSPTISFSG
                     AEARLINNVYDHSNKHRPMFIFAWNAPFDFNYLPNRAQWIGYDPIDIIVPQEFKSKEY
                     KFEKDRTDSFSMKTNRDWFYSSTYSQYLCQERLYAAIRKSQSEEPSYRLDAIGGKVAN
                     IHKLTDTKSGTFREFPYTDYIKFILYNIRDVVVQHAIETKVNDAQTFYSRSYAFATAY
                     PKCFQETHIVRNSKDQLFEEFGFVMSNKVIIDQTIDGAFQGAFVADPAKNKPTGLVAS
                     GKKYNSIIFGASDLDAAAMYPNTKMAYNKDKKSLLYKCKIDNNLFREHRCCNNSYNQE
                     YTWKDSKNNEHETDMAGPLMNSFKNHNYMSLASNWLNVPVITDIIKSVRKDMII*"
     gene            complement(231410..232075)
                     /locus_tag="pig_ID_3158_F95_scaffold_0_curated_closed_comp
                     lete_prodigal-single_199"
     CDS             complement(231410..232075)
                     /product="Deoxycytidylate deaminase (EC:3.5.4.12)"
                     /codon_start=1
                     /transl_table=11
                     /translation="MGVQNDNNFEGSVXERSLNFHNENKGIDDQIKPLPESKGEWEKY
                     INGEILPSMNNATEPTKVGRPTKTEYYLKIAECVASRSTCLRRKFGAIIVKDDVIVST
                     GYSGAPRGRKNCCDRGKCFRMENNIPSGQRYELCRSVHAEMNAIINADPIKRKHAEMY
                     LVGIENDGSYTEADCCSMCKRMILNSGINSVTFRTKNGDWRTVSILRWIKEDDSLTIH
                     EGY*"
                     /db_xref="rbr:RBR_03140"
                     /db_xref="UniRef100_R5MGL1"
                     /db_xref="R5MGL1_9FIRM"
                     /db_xref="3.5.4.12"
     gene            complement(232273..232719)
                     /locus_tag="pig_ID_3158_F95_scaffold_0_curated_closed_comp
                     lete_prodigal-single_200"
     CDS             complement(232273..232719)
                     /product="hypothetical protein"
                     /codon_start=1
                     /transl_table=11
                     /translation="MSTRKLGDFDNDNIVDGRDAAAVSGYISNKHMNKTIDPQPTEED
                     LKAASLMHNGAVTYQDARAILDLFALISVDAHEYPKTQPSNWTDSGTDGYKKYFYIDD
                     EGNEVSLASEATAPTWVDKKYYYKNSSYVSSLNDGDYVTPLVTQLP*"
     gene            complement(232735..234507)
                     /locus_tag="pig_ID_3158_F95_scaffold_0_curated_closed_comp
                     lete_prodigal-single_201"
     CDS             complement(232735..234507)
                     /product="hypothetical protein"
                     /codon_start=1
                     /transl_table=11
                     /translation="MADIVRPLGDVFPPFDEGEGVGVVDSSDLQAYVDANNNNNARTI
                     ITFDTATSKKVLNDVTNGGFVGNQAKVASVHETGFVSDLDRVLMKQYLEASPKPNTIR
                     EFINQLDTAEIIPPVDPSVDTLEELRDDVTTHILDLKVHQADVMLKAEDIAAKSLNDM
                     REKTERLWGEAFRMDYDTIAHLDASMNAGIEHENTYDDDSGYLLTPPEILSSITNIIN
                     RLDKSQLEEVRDKYWTPTAITFSDPPTDEERDRLCKRIWSIPVASGVDFYDNYRNVEG
                     HGGGGGDDPSESLVPADPTSAPIASGNLLTFINSCQSGYQSLFTNTINTTHPNQIITV
                     KGTSGSDAVVSCYEVSNGAWVAVSGLSDIPAKVGQYGIHPINEIRENTYSNRTPAGAW
                     RLGNWSTCTDDVGAFGKDARSGIKINYKQLTATMHWIDAGGSPETQVDAYPSWYNTFI
                     DTAENPYHLIQWKRTDWETGTFFNKDGSKTYAGKDTPFEYGKYYANFAGVASNASEHL
                     WNWVNTSYRNAIVIRFNMAPHVQKPVTPSDGTGSGSAYFLHSFNNDSTPGYTGGCVSV
                     HNDKMVAILNWIDRTKSPFIFIGL*"
     gene            complement(234525..235718)
                     /locus_tag="pig_ID_3158_F95_scaffold_0_curated_closed_comp
                     lete_prodigal-single_202"
     CDS             complement(234525..235718)
                     /product="hypothetical protein"
                     /codon_start=1
                     /transl_table=11
                     /translation="MDDYINESYLDIAEAMTFIQESTENNLRLRSEIIEPIMKVLDTK
                     AGSDEYLKFGTEFIESNADMLAKEFPTKRVSFPKKYVDNIFGVFGFEMESFKKTFKEL
                     CSDINGSDFKTIMASPTNIIHSIVLFYSDMTYNRYVRDSARQQLALSVYHVMFNKFYH
                     ALPDEKVMAYTYLHLNRNWAIVKAENMMTWISDMVDTAYAFYRTKLTLNTTPHTIIMF
                     LNRLRTQMRQSMHQLANVYYQNQTEGNRVNEDATTGDHEYIVTDDTSQVRSKLMQLIK
                     RGDSMYSTKSNLYTGVAKLKNVSSEALFDLAQQVSHRDISELIDMIFYVFIVKEGHKI
                     EDINSSAYIGEITNLPTKVDRCIPGKPIIAPYVKKYKVKKELIVAYICLIATWIMARI
                     NDVTK*"
     gene            complement(235804..236313)
                     /locus_tag="pig_ID_3158_F95_scaffold_0_curated_closed_comp
                     lete_prodigal-single_203"
     CDS             complement(235804..236313)
                     /product="Putative uncharacterized protein (Fragment) n=1
                     Tax=Phytophthora sojae (strain P6497) RepID=G5AHW2_PHYSP"
                     /codon_start=1
                     /transl_table=11
                     /translation="MGKGICPVLGTILPEINVDVADGTLVTLLNTRTIRVFDTLTGVQ
                     ITKRNYKNFLMRRTVAESAQTSAPIEPVKVSSEKVDKKTKKSTTKKPVEEVPATVETV
                     PETTLEETTSEPVETPSEEVSNEVVESVESVETNDAAIDETTDSSTDTDETTESTTYN
                     TSNKKKKRR*"
                     /db_xref="UniRef100_G5AHW2"
                     /db_xref="G5AHW2_PHYSP"
     gene            236427..237182
                     /locus_tag="pig_ID_3158_F95_scaffold_0_curated_closed_comp
                     lete_prodigal-single_204"
     CDS             236427..237182
                     /product="G237 protein n=1 Tax=Yersinia phage phiR1-37
                     RepID=G4KKH5_9CAUD"
                     /codon_start=1
                     /transl_table=11
                     /translation="MSRRVKCLFCDRSFDDKHKYCDHIVYKHNNQIPEDCEDGYEFAY
                     SLFVNKPMGRLCLMCRKRKVAFNDDTLKYARLCDDPKCKEAYVKMMKSRMVNVYGKEH
                     LLNDGAQQRKMMINHADARDYVWDEKHKFRVIGNYEVDFLNHLKDMDWSPDDIIAPSP
                     VDFHYKWGDGTQHLYIPDFFIPSLNLHVEIKQGNFNTSFMEHNRDIEARKDQMMRNEC
                     KRTGMHYIKIMDKKYDEFDNEYVESPNNRPEQG*"
                     /db_xref="UniRef100_G4KKH5"
                     /db_xref="G4KKH5_9CAUD"
     gene            237187..237474
                     /locus_tag="pig_ID_3158_F95_scaffold_0_curated_closed_comp
                     lete_prodigal-single_205"
     CDS             237187..237474
                     /product="hypothetical protein"
                     /codon_start=1
                     /transl_table=11
                     /translation="MSKVHETLLMLIERFPEIITLSSKRDVVENKSDEYLLTIMRSNV
                     SLSSELVFANASQSTSIVLTLMIEKLYDFYMKGKDVSVICEMIQEQLKRGD*"
ORIGIN      
        1 AATGTATTGA ATTCATTATA TGAATATTAT AATAAACAAT ACATCATGGA ATCATATTAT
       61 ATGGAAGATG GAGAACCTGT AAAAAACCCA AATCTTATCA AACGTTTTGT TGAATGGTGC
      121 CAACGAGCAA TTGCATGGGT AAAAACAAAA GTTCAAAGTA TATTTCGTTC TAATAATACC
      181 TCACCTGTAA AAATAGATAA ATCGGGTCTA AATAATCTTA GTACAGATTT TAAAGTTGAC
      241 AAAGAACAAA TTGTGGCGAG ACTCAATGAA CTCAAAGCTA TGAATGACAG CGATGCTAAA
      301 GCAGTTGCTA AAGCTATATC TGAACTGACA GATGAGATTA ACAAACAGCT TGAACTCGCA
      361 AAGAAAGATA ATGACCAAGC ATCCATTAAA CTATGTACGG ATTATCTCAA AGAGTTAACT
      421 AAACTTAGTC AGGCTATCAC TGCAGCTGAT AATACTAATG TTATTCTTGA AAATCTGAAG
      481 AAGGGCTTCA ATAATCAAGG TGCTTCTTCG GGTTCCATAA AAGGTACATT AGTAGCAGGA
      541 GTACGCCCGC GTGTACATGA TTATGTGATG ACGTCCTTAC GCACGAGATT TATTAATTTA
      601 GAGCATACAA ATTTGGATCC TAAAGACGCT TTTAGTTTTA AATCCCAATT TAAAAATGGA
      661 AAATACATAG CTGTCATGGG TGGCACAATG GATTATTTGT ATAAATATTT AAACGTTCAG
      721 CCTCGTACAG ATGTTTTAGG TTTTACAGGT GAAAGGGGAT ATGAAACACG TGACAATTGG
      781 GGTCGAATAT GTACGTTTTC CATAGGATAT GTTATGTCAG ATAATATTAT TCCCAAATTT
      841 GATATAAGAC GTCTAGCCGA AACTGTTAAA AATATTCATG ATACAGTATA TCTTTATGGT
      901 ATTGATGAGA AAACTAAAAA TGGCGTGGAA ACTCAAGACA ATATAAACTT CCTACCTATC
      961 ATGGATAAAT TTGCAAAGGT TGAAGATATT CCTGTTACGA AAGGAGCATG ATTAACAATG
     1021 TTGGACGAAG TAGGAATCAC ACTCCAAGAA GTGAATAAGA AATATCCATC ATCAATCCAG
     1081 GTGTTAGGAT ATGACGTTTG TATGGATTAT GATACTGCAT TCAAACCCAA GGTGATATCA
     1141 ACATTTGAAA TGTGTATCAA CATCATCATG ACATTGTTGT TCATGAAACC AGGTCAGTAT
     1201 CCATCAATCC CCGACATAGG CATTGACATC GAGTCGTATC TGTTTGAATA TTCTGATGAT
     1261 AAAAATATTC CTAAGAAGAT AAAGACCCAG ATTGAAGAGC AGTGTAATTC CATTTCAATT
     1321 ACGGGAATCG ACATTGATTG TTTTGTTGAT GAGATTGAAG GACAACCTGC ATTGATAATC
     1381 CAGATCACGG GAACGGAAAC ACTTGCAATG GGTTCCGATT CGAATCATGC CATCATCGGA
     1441 ATAACATACG ATCGTTTGAA TCGTGTGTAT GCCCGTAGAT TATACATTTA GGAGTGATTA
     1501 ATAATGAATG ATATCCAAGA TATAATTCTT GAATCTGAAT ATAATGTATT GAATTCATTA
     1561 TATGAATATT ATAATAAACA ATACATCATG GAATCATATT ATATGGAAGA TGAAGAATCA
     1621 CAACCATCTG ACAATCCACA AAAAGAAAAT TTGATCAAAC GTTTCATTGA ATGGTGTAAA
     1681 CGTTTCATTG CCAGTATTAA AGCAAAATTC AAAAAGGTTC CACCGACGAC ACCCGTCCCG
     1741 GAAGCATATG CAGCTGAAGC AAATCAATTA AACCAGATGA CCCAATCATA TACTCAGATC
     1801 AATTCACAAA ATTCAAATAC CCAACAACAG ATCGAACAGA ATGAACAACT TGAGCGCCAG
     1861 TCTAAGATTG TTCAAATCAA AGAAAAGAAA CAACAACAAA CACAAACCCC ACCACAGTCA
     1921 CAACAACAAA CACAGCAACA GAGCAATCCA GATAGTACAA ATGGTGTTGC TCAACAATCA
     1981 ACCCAAATGA CCATGGAAAC CATTGAACAA AATATCCAGC AAGTTCAAAC CGTAATAAAT
     2041 AATGTTGAAC AGGAAATCAT ACAAATGGAT TCAATTGCAT CCCAGGCTCA AGATGCTGTG
     2101 AATCCAGAAC ATCAAAAGAA ACGTAGAGCT GCTGAAGCAA AGGTTAAAAC AGGTACAAGT
     2161 TTACTACAGA AACTTGGAGA GTTATTTGGC ACAATCGCAA ATACCATTGT GCCTGTAGCT
     2221 CGTATGGAAG GTGAACCATT ACCCGATCCA AAATACTACG GACAAAAAGT CATAGACTCA
     2281 ATAAAGAAAG CTGCCACCGT TAAAGATGTT CAGACCATTT ATAACAATGC AGAGAAATTC
     2341 TACACTTCAG CATACAAATG GTACAACGAC AGAGCAGAGT CTCCAAGCCA AAATGATGCA
     2401 TCTTTGCGTG AAGGCAATTA TTGTAAGAAC AAATGTGCAA TAATTCAGCA ATGGCGTAAT
     2461 GGTATCAAAC AAGTTCAGGA ACAACGAATC AATGAATTGA ATCATCAACC TAATAATCAA
     2521 TCACCACCTA ACATAAATCC TACCACATAA TGAGGTGATA TAAATGGCTG ACATAAAAAC
     2581 GAAACGTGGA CAGATTGAAA CCCTCATATA TCGTACCATG AACGCGTTAG ATCCTTCTGG
     2641 ATCCAATACT GGAAAATACA AAGCGATGTT CTCTAAGATG AATGATGCTG CTTTCTCCAA
     2701 ATGGGTTACA CAGTTTCTTG CGGATCCAAA AGCCAACATC AGACTCGACA TTGAAGAGTT
     2761 CGATAAATCT AAGACTCTGA AATACGAGAA TGTTGAAAAA GCCGCCAAAC AGATGAATCT
     2821 GGATTTGTAC GAGTATGTGT ATCTCCCGCA TGTTTCATCA AATCCACAAC GTCCTGTGAG
     2881 AACGCGTACA CCTGTGTTGG TTGGATACTT GAACATTAAA ACTGTTCAAC AACTTCAAAC
     2941 CAAGAAATCA ACAGGTGTTA TCAATGACCT TGATAGAGAT GATCTTACTG GTATCGCAAA
     3001 AGGTGAATCC AAGGGTGGTA CATTCTCTGG TATTGAGAAT GAAATCTTGA TCGGTATTGG
     3061 TGCTGATAAT GTTCTGTCTG AGGTATGTGG TGTTCGTGGT GATAATATGG TTGAGTATGA
     3121 AAACATGCTT GAGAAGATTT CTGAAACTGG TTCATGCTCA TTGAAAGACA TCAAAACAAA
     3181 TGCATTGGAC AAACCAACAT TGTTGAAAAC CGATTTGTTC TTAAAGGCAA TGGGTATCAA
     3241 AACCGACATC GTTTCAGAAG CATATTATAA CACTGGATTG TTACGTGCAC AATTCATGGA
     3301 AGATTAAAAA ACAAAAAAGA AGACCCCGGG ATATCCCGGG GTCAAAATAA AACACTACAG
     3361 TTATTGAGAT GGATTATGTT AGGCTGTGTG TCGCCACACA TCATTGAGGA GTACCTAACT
     3421 TACTTCACGG TTCAAAAAAT AACAAAAAAG ATTCGCCGGG GCTGTTGCCC CGGTTACGAT
     3481 CTTTTTATTC GTTTGTGCAT CTGCAGTATA TTTATACTCC CCTGCTATAT ATGGGAGTCT
     3541 CATTGATCAG AAGCGATCGA TGAAATTTTT CAGACTCTGC TTTACAGCCT CTTTCTGAAG
     3601 TTTTGCCTTT GTTGTTGTAA AGGTGGTACC GTCCTCGCGA ACGGCAGTTA CTGTTGACCA
     3661 TGTCGCAGTC CTCTGAGCCT TTGCAGACTC TTTGCTCATG GCGTTGTTTG CGGTTAATAC
     3721 ACCGCCGTTG TTTGTGCGAA TTCCGATAAG GTTGTTAGCT GCTAAAGTAG TACGTGTCAT
     3781 ATATGACCTT TCTCCCACCT TTGCGTATAG CTGGCTAGTG GGGTGCCTAA AGTTAAAGTA
     3841 TTAATGTATT GAATAAGTTG ATATTTCTAT CTTCTTATTC ATATTAATAA TATATATATG
     3901 GAATTTCAAA ATTCTAGCAA ATGTGTATAT TGTAGGAAAA CCAGCATGTA ATCTACATTG
     3961 GGCATCCAAA CATATATGGT ATACTCAATA TAAATGATTA AATAATTATA TAATGAAAGG
     4021 ACTGATTTTG ATGAACGTTA CTACTGAAAA GCAGAATGGT AAAATACCTT TCAAGTTTAC
     4081 ACCACACTTC ACAGAGAAGT TTGCGAAGAG TATGCAGCTT TATCAGATGG CATTGGATAA
     4141 ATTGAATGAT GTAGTTCATT CTGCAACCAA TTGCGATTAT GGTTATTGCA GTAATAAGTA
     4201 TTCAGTTAGA CTCATCACTC CGAATGATAT CTCTACATTT ACATCAAATC TTATAAAGGC
     4261 ATTTCGTATA GGAATGCTTC AGTATAATAT TGATGACATT CAGAAGTTCT CTGTTGAATC
     4321 CGCATATCGT TTCATTGCAG AACATGAAGA CACGCCATTC GATGACAGTA ATGTGTTGGG
     4381 TGCATTCTCC GGTACATACA TCAATCCACG TGATTTTGTA CTTACAGATT TATTGTCAAT
     4441 TGCACATAAT GAAGTATTCC CGACATCGTT AAAATCTAAC TATGAGATTG GTGTCCAGAA
     4501 GATGAACATC CAGGAAGACT TAAGGAAAGT AAATGATCTC CATTTCTCCG GTGTAATGAA
     4561 AAACATTGTG AATGCATTAC CTGGATTGAT TGATCGTTCA GATTCCATAT GGCAGTCATA
     4621 CAGACCACTC CAGAGTGAGA TCTTTGTCAA TGCAATCGAA AACTTCATAA TGTTCGCAAT
     4681 ACTGTTGAAT ACAACAACGG TTGTTGGAAT GACAAATTAT GTTGATCCAT GCACAAGTTA
     4741 CAATACCAAA GAACTTGGTG ATGGTGACAA TCAGGTCCAC CAGGAAAGTG TTAATACCAC
     4801 AAAGAACAAA CCGGTGTTCA TTGTATTGTC TGAAGGTAAG ACACCGCTGT TATCAGGAGC
     4861 CATCAGAGTT AAGACCAAGA GTAACTTTTC ACATGCATCA ATTTCATTTG ATCCATCATT
     4921 GAAAAAGATG TGGTCATATG GACGTCCATC ATTGAATCCG GATGGAACCA TTAACAATGT
     4981 GAAGTTTGGT TTCAAAACCG AAGATATTGA TGAACGTTTG TTCCGTGGTA AACATATCAA
     5041 CATTGGTGTT TATGCAATAT ATCTTCCATC TAAAGCAGTT GCAGAAATGG AGAAATATAT
     5101 TGAAGGATAC AATGGTGTGA AAACCAAATT CGATTGGGGT GCAATGTTGT CCCAGTTATT
     5161 CAGTAAAGAT AAAACACCAA GTGAAGATAA GTATAGAAGA ATATGTTCAA CATTTGTTGA
     5221 TACTGTACTC AAACAGACCG GTGTAAACAT CACTGGAAAG AATTCACCAA ATCCGGGTGA
     5281 CTTCCAAACG GCACTTGATG ATGCAGATAC AACCAAGGTT GTTAATGTAT TCTATGGCGA
     5341 TAGCAACAAC TATTCACCAT CAAATGCAAA GAAGAAACTC AAGGCATTCA CTTCAGACAA
     5401 AGCATCCGTT ACATATGAAT CATTTGTGAC TGAATGTTGT CTGTTGAAAA CGGACGACAC
     5461 TGTTTTCAGA AGTAAGATCC CATTTGGTGT AAACTTCCGT GAACTTGTCT TAGGAGACAT
     5521 GACACCTGAT TTTGCAGATG TTAAGAATGC ATTGTATTAT ATCATCAAAC ATCCAAAGTC
     5581 ACCCATTGCA CAGCTTCTCA CAAAGTATGT CACCGTAAAC AACATCTGCA TGCCGGATGC
     5641 ATCATTGGTA ACCAACATGA TATTCAAACA TCATGCAGAA CCAATCGAAC GTGGTTCATG
     5701 GTATAACCAG CGTACTGGTC AACGTACATA TGATGACAAG TATGAAATGT ATGATTTCCA
     5761 TACCGATGTT GATTGGTTGG ATAAAATCGT TTACGGTGAT CCTGCATATG ATGGTAACTA
     5821 TCGTCGTGAT AACATGGGTA ACCAAACAGT GCATCCAATA CTGAATACAT TGGATACAAT
     5881 ATATCATGTA TACGGTGACA AACATCTTGT GTCAAACGAA GAAGTTGCAA ACCACATCAT
     5941 CGGCGTTGGC AATGTAATGC TTGGAATTAT ATCTGCATAC TCCAGAAATG ATATTGCTGA
     6001 CTACCAGATG GCAAAAGATG TGTTAACTGT ATTGGGTGAA ATCATTACAC GTTGCATTCT
     6061 GAAACTGTAC CACAACAATA CTCGTGTTGT TGATAACTCG GATTCAATGA TGGATACAAT
     6121 GGCACCTGGA TACATGTATG TGGAATCATT TGTTATGGAA GCAGATGATA ACAATGCAAA
     6181 ACCGACAACG GCAACTTCAA CACCAACAGT TACGGTTAAC CGTAATGCGA ATAATTCAAC
     6241 TGCAAAGAAC ACATTCAGAA ACATCAAAAT GATGCTGGGT AATCTGATAT CAAAGTTTAT
     6301 CCGTTGGGTT CATGACAATC TCCAGAAAGT TTCATCTAAG TTTGCAGAAA AACATCGTCT
     6361 GGAAATTTCA TGGGTTGCAA ACAACCAAGA TCTCAACAAA CAAATTGCAC AATCACTCGA
     6421 TGGTCAGAAC TTCAGTATCA CTGTAACCAA TTTCCCTGCA TATGATATCA AACTGGATCG
     6481 TCTTACAAAT GTATCTAACT TTGGTGACAA GGTCAACCAG GAATTGAACA GTGGTAAAGA
     6541 TGTTGATTCA GAGAAACTGT TCAAAGAATT AATGCCTGAT GGTTTGAAGG ATGCAATCAA
     6601 ATTCCAGAAA GGCGAAGGCG AAAGTGATGA CCTCAAGGTT CAGAACTTTG TACTCTATGG
     6661 AGACCCAAAT CACCAGCCAT CAAACGAAGC AACTAAAGTC ACTGGCAAAC AGTTTGACGA
     6721 TTTGTGTGGT AACATTACAA ATACAACCAA AGCACTCAAT GAATTTGCAA AGATTGCAAA
     6781 GGAACTTGAT TCTGCTGCAA CAGCATTGAA GAAACATCTG GATTCAATGA AGGATGAAGA
     6841 TACCAATAAT AATGATAATA ACAAACAGGA ATCATATGTA GATGATTCCA ACGGTTCAAC
     6901 TTTCTATGCT GAACAAGATG GTGAAAATAA TAACAATAAC AACAGTGGCA ACAATAATAA
     6961 CAACAGTAAC AACAATAATG GCACACCACC ACCAATCAAT GACAACAGCA CCAAGGTCAA
     7021 TAATGCAATA TCAAACTCAA ATGCATCAAA ATCAAATGTT AGAGCCGTAT ACGATGTCAT
     7081 CAACCGTTTC TCACAAATCT TTGCAACCAA GGTTACAAAT ACAATTATAA ATAAATTCTA
     7141 TAAGGATTCT TATAATGTAT ACCGTGACAT TGTTCAAGCA TACAAGCAGG AAGGTACAAA
     7201 ACCAAATAAC GAACAACCTG CAACTGCCGA ACCCAAACCA CAGAACAATG ATACACAGCA
     7261 GAATCCATCA GGAGGTGAAA ACAACAATGG CAACGGCTAA GATTAACAGA AAAGACATCG
     7321 AGAAAGTTGT CAGTGAATCC GATGATCTTA TAACCGCATT GGAACATGTT GGCGCAATGT
     7381 ATTGTATACC ACCATCACAC ATTCTTCAGG ATGACTCTCA GCAGTCAATC AAAGTTGTCA
     7441 ATGATACGAT AATCGCACCA AACAGAAAGA ACACCATTGC TAATACACAA TCCATCGTAT
     7501 GTGCAATCGG TTCAGTTCTC GATTATATTT CACAACGTAT CGATGATAAA CTTGATGATT
     7561 TCCAGTCTGA TGCATTCGAC CAGTCCAAAC TGGATGAAGC AAAAGCTTCC AGTGATCCAT
     7621 CAAAAGGAAC TGTCATTTCC AGACATGTTA CTGATGAAGG TGATGAGATT CTGGTATATG
     7681 ATTCAGGTAT TGTGGACCGT CCAAACACAC GTGCGGCGTT GATGAAAGTT GCTGAGCTGA
     7741 AACGCAATGG CGTTATACCG GAAAAGAAAG AAGTCATTCA GGAGAAACCA AAGTCAACAT
     7801 ATTTCACAGA TGCGGACGAC ATTTCAAATG ATGTTGACAC AGGTGATTCA TCAACACCCG
     7861 AACCATCGGA AACAGATGTA TCAGCGTCTG TTCAAGAATC AGCAATGTTG TTGGATTTGA
     7921 TTTCCGAATA CAATAACACA ACACATCTTG GATATGATAT ATTCTCAGAA ATGGGATATG
     7981 ACATTAAACC CAATGATCAG TTCATCCAGG AAGCCAAAAC AAAAAACAAG AAACCAAAAA
     8041 CAATCAAACC CGAAGACATC AAACATATGA AGTTTGACAA TAAACATATT CTCAATGCCG
     8101 TTAAGTATTT TAATGCTGCA CGTGCCGAGC AGAAAGATGT CAAGTATGCA AAAGATCTTA
     8161 ACATCCAGAA GTTGGTAAAC AGCAATAATT ACAACAAAGG CGTCAGAGAA TTGGAAACAC
     8221 AGTTTGATTG CCACATCGCA TACAAATGGA CAAAGAACAG TGAAGGATAT GAGAATGCAG
     8281 GTACATTGAA TTATGATCCT GATAAAACAT ATGCACATGA AATCACCGTT TCAAAATCAA
     8341 AAGGTTTCCA ACTTCACGGC ATGGGAATAT TTATCGTTGT TGATGAATAT GGTCTGTTTT
     8401 CTGATGCACC GATTGAACAG TCAATGTTTG GTCAAGCATT GGTTGCAGTA TCTCTTCATG
     8461 AGATATTCCA TAACATTGCA AATGCAATTC GTTCTAAAAC AGATTCATTC ATTGTTAACA
     8521 CCGCAACAAC AATGTCACTG ATGATTTCTG CACGTTCCGC AAAACGTAAA CGTGAAATCA
     8581 TGAATCGTTA TTGTGATGCC ATTGCAAACA TGGGTATTGT CAACATCAAT AATCCGGTAC
     8641 GCAAAAAGAT CTTCATCAAA CAGATGATGT TGATATCATC ACTTCATAAT CCAACTGACA
     8701 TCAAGAGTGT TATTGATAAA ACTTCCGATA TCAAAACCGA AGAAGAAATC GATAAAACCA
     8761 TTCTTGCTTA TGCTTCATAC ATCGACAAGA AGAAAAAAGA TATCAAACGT TCACGTGATT
     8821 ACAAAACACC ATTTGCATTA ATGGTGATAA ACTTGGCGAT GGGTGTAATC AATCTTACAC
     8881 TAAACTCAGC AACGCTATCC ACGGCATCGT TTTTGCTTAA GCCTGTTGCA ACTGCTGCAG
     8941 CCACCAGTTT TGCAGCGGGA TTGTCATTGA CAGCATCATT CTTGTCATTC ATCATGTATG
     9001 CAATGCGTTG GTCATTTGAC AGAACATATC GCAAGGTTGA AGACCAGTAT AAGAAAGGCA
     9061 AAGCCTTTGA GGAATCATGG TGTGATATGT TTGCAGGTAT ATACAATTTC CCTGTGGTAT
     9121 TCTACATCAA GTCAATGACT GATAAGAACA AGAACTTCAC ACCAAACACA GTTGGAAATG
     9181 TTGATAAACT CAACCAGCTT GCAGGATTGG AAAAAGAACT CCATACACTG TTATTTACAA
     9241 CATATCCAAC AAATTCCGAA AGAAACCATG CTGCTGCAAA GCTTGCAGAA AATGCATTAA
     9301 AACAGAAGGG TCTTGATTCA GCCACAAGAA AATATCTTAC ATGGATCAAA GACAATTTCT
     9361 CATCAATGTT GGATACTGAT ATCGAGAAAG AAGATGTCAA TACAACATAT GATCCGAATC
     9421 GTGCAGGAGA CGTTGACAAA CATATCCAGG ATATTATCAA CCAGGGTAAT GTTACAGTAA
     9481 CAGAATCATT TGCATAACAA AAAAGAATAC CCCCGGATAT CCGGGGGTAT TCAATATTAT
     9541 TTTCTTCTGA TCGTTATATC AAGATCATAG AAACCAGAGG TTTCCGTGAA TCTTGATAAC
     9601 ATTGATCTCA CCTTCATTGT TTCCTTTCCA GTGAGATTTC TAAAATGAAT CTCCATCAGG
     9661 TTTGGAATCC TTATGAGATT CTCAATTACG ACTTTATATT TATCCAGATC CCCATGTTCG
     9721 AGAAGGAGAA TGCATTCCCC TTTGGTGTTG TTATCAATTT TCATTGTCAA CCTCCATGGG
     9781 GAACAACATT AGCGTTACTG CGGACATAAC CTTGATGAGA TCTTTTGGTA TTGCAATTTT
     9841 ATCCATGATC TCATGTTCAC GGTTTTGAAC AACAATACTC CAGACTTCAT CTTCATTGAC
     9901 ATCACATATT TTTGACGCAA AGTCAATTAT GTCAGGTTCA ATCGGTAACG ACGAATTTGA
     9961 TGTTTTCGCC GTATAAAATA ATGACACACA TAGTGCCAAT CTAACGGTAT ACGGTTGGTT
    10021 TCTTAGAACT TGGATTTCAT CCATTTTGTT TTCCTCCTAA AATATGATGT GACAAATGAT
    10081 TTCTTATTTG TCCATTTAAA TAATATATAT ATCGAATTAT GATATAATAG AAAAAAGAAG
    10141 CTCCCCATAA TGGGGAGCTT ATAATTACTT ATGACTTCTT AAGAATGTTG GGAAGAATTT
    10201 CACGATACGA TTGATTATGA AGTTCTCTTT AGTAGGAAAG TAGTCATTAT CAAGTATAAC
    10261 ACCACCACTG GTACAATCGA CATCCAACAC AGGTGTCACA CATTCAATCC AGTAATTCTC
    10321 ATACATTTCA TTCTGACGAT ATAAAAGGTT GAATTCATCA GTACCGTCTT CATGCTGTAT
    10381 ATCAACCACT TTACCAAACT CATTACGAGC ATCACCGTCA TCGAACAAAC TGCTCATAAT
    10441 GAATGCACCT TTCTGGAGTT GTTCCTTAAA TCGGTCGTCA TTGATGTAAT TCTCAAATGC
    10501 ACGAATGCAA CTCTCTTTCA CATGGATTGC TACTGATCTC ATTTCTTATC GTACTCCTTA
    10561 TCATAATTTC AGATTATCTT GTGTATCATA CTATTTAAAT ATCATGATAC ATTTACAAAT
    10621 TTAATAAGTT GGAATACACA AACGATGTTA ATGGTTTTAT TTCGTATGAC GGATTTCTCA
    10681 ATGATATCCG GAAAGTTTTG TCGGTGTGTA TTTGGTTATT AGCCTAACCA AATACGGATA
    10741 TTCTCTTCAA CGTCGCTTTG GGACATTGTA GAATCATTAA TGATGGTTAC TTCATCCATA
    10801 ATCCTCACCT CCAATGAGAA AAGTTCGTTT GTGTATTCCA CTTAAATAAT ATAAGTATGG
    10861 AATAACAGTA TTATCAGAAA AGAAAAACAT CCGGGGATAA TCCCCGGATG TTTAGATTAT
    10921 TTTTTCGATA TATGGATATT TACCGTCATT GAATGAAAGA TCATACTTAT TAGAAGGCGC
    10981 TTTGTTAAAA CCCCTCTTAA TACTTTCAAC ATTAAATTTA GTAATATTCT TATCATTGAG
    11041 AATTCTAGTA ACAGCAGCAA TACTACCACC ATTAGTATTT AATAACTCCC TGATTTCATC
    11101 AACCTTTTCA GGAGAGAATT TTGCTTTTTG ATCAGCTTTA TAATATGATG ATCTTGTATG
    11161 AGTAAATTTA TCCAGTTCTT CTTTTGTGAA TTTGTTGCTT GCGGTATACG GTTTCTGACC
    11221 GGCTTTTATT CCTTTAAGAC ATATTATATT TACATTAGGA AATTTATCAT GATCCAAATG
    11281 TTTATATGCT TCGGTGGAAC TGTATTTGTG CTTCATTATT AATTCACGTA ATTCATCAAC
    11341 TTCATCAACT GACAAATTCA TTTTATGAAT TGACTGAGTA AACATTTTCT TCAATGGTTT
    11401 TCTATTTGTC ATATCAATAC GATGATCATA GAATCCGCGT TTAACCGCTT TGACTAATGA
    11461 TTCAGAAATA CGAGGATATT TTACATGATC AATGAACTGG TTATATACTA AACGAGGTCT
    11521 TGTATATTTA GCCAATAAAT CGTATATCAT TTCGATCTGT TCAATCGGAA CCGTTTCACG
    11581 TAATTGTGTT TTAACAGCAT GATCTACGTT CTGTTTTCTT GTAATGTATT CCAGATTCTT
    11641 ATAATGATTA TTATGATGCA CACCGTTGAT ATGATTAACA TCATCGGTTT TGTCACCGTA
    11701 CCACATACAT GAAACCAATC TATGTGTTTT AAATGGTTTA CTGTTATAGC CGCCTTCAGT
    11761 CAGATGTTCG AGTTTTAATG TTACCATTTT ATATCCATAT CTATCCAAAC GCTGGTGAAT
    11821 AATTTCTTTA TTATGTTTAT AACGAATATT ACCATGACTA CTAACCTGAT ACTGATCTTT
    11881 TACAATATCA CCATAATCAA TATCACGCCA TTCTTCCACA TCTTCAACCC ATTTAAGATT
    11941 ACCAACTTTA TAATCTTTGA TATCACCATT AATATGAATA ACATCTAATG GTTTACCAAT
    12001 TAATTCAGGT TCACATTTAA GGAATGTTGT TGCCATTACT AAATCAATAC GGAACAACAT
    12061 CACTGGAGAT GGATAGTTGA TGATATCATT ATCACGAACA ATTGGATCTA TGTTTAATAA
    12121 CACATAATCA TATCCATTGT TGGAATGATA TATTTCAACG AGTTTATCGT TGTATACATC
    12181 TTTGACTTCA CCTCCTTCTG ATATTTTATA CGCATTATTC ACGACTCCTG GGTGTTTTAA
    12241 TGGTACCCAT AAAACTTCAT CATTCATAAT ATCATTTTCC TTTCTATTAT ATTTTATTAC
    12301 AATAGTCACT ATTCTCCAAT AAAATATATT TGTGGAGTGT GGCGAGCTGA AGGCACCATC
    12361 CCAAATCTTA GTTTTAACGG GAGACATGAA TCTTTTGTGA CAAAAGAATA ACATTCAATG
    12421 ACAATTATAG TTATTGAAAA TCTAATAAGA AAGTAGATGA ATATAATGCT TGTGAAAAAG
    12481 AGTACAACCA CAGACAAATA TGCAACGGCT TGCTTTGTTC AGGAAGCTCC TATCAATAGT
    12541 AATCTTGAGC GCAAGGGTCT TACAATCAAG ACTTCTTGTG AAGGTCTTCC ATACTGCATA
    12601 TTCAGATCAC CATTATGGTC ATTTGGTCAT TACAATCGCA TGCATCGTAG ATACGACAAA
    12661 GAAAATGCAC GAACTGTTAT TCAGAACGAT GAACGTATTC AGAATTTGAA GAAACGGAAT
    12721 GCCTGGAGAG CAGAATGGAA TCATCCAAAC CCAGACATCA AAGGTCAACA ATATTCCGAC
    12781 ATTCGTATGA CAATACCGGA GCCGATGAGA ACTTCTCATT TTATCAATGA TGATGAATTC
    12841 GTTGGTGATC TGTATAAGGC AACAATTACA ACACATCCTC GTACAGAGTG TGGTCGTGCA
    12901 GTTGCATCTG AGATAATTGA TCTTGGTGGT CAGCCTGCAT TCTCTGTTCG TCTGATGGGA
    12961 ACAATGCTTC CGAACGCACC AATGAATGCT CCAAACATGA GAGTCTCTAA GGTTATTACA
    13021 TTTGACATGG TTGACTTTCC ATCACATCAG GAAGCAGAAG CAGATATCGA ACCTGTACAT
    13081 CAGGAAGGAA CTGTTATCTT CCTGAAGGAA CTTGCAAAGT ATTGCTGTGA ACAGGATGAG
    13141 AATATGGCAG TCGTTTGTGA GTCATTTGAA ATTTCACCAA ATGAAATCAT GACAATCTCT
    13201 AAGGATGCTT CCATCATATG TGAACAGGCT GACACATCCA AAATCATCAT CCCACTCAAG
    13261 AGTGACATCA GAAGAGAAGC TCTCTCGATC TTAAGGGGGA TTTGATAATG GATAAAATCA
    13321 TAATCAATAA AGAATACTTT GATAACGTTG CAACTGCAAT CAACAGTATC AATGATTTCA
    13381 TCAGTTCTAA TTTTACAAAT AAGAACTTTC CAACAGTTGA AGATGATGTT CAACTCGATG
    13441 GAACATTACT TGGTATCCTG AGTTGGTTGA ACAATGTTGA TCCAGAACTC GTACAGGATC
    13501 CAGACAATCT CAACCAGTTA CTCGAAGAGA TCAGTGAACA TGAGGGTGAA TATAATGGAC
    13561 CCGATGTATT GTCACAGTTG CCTGAAGAAC TGGCAGACAA AGTTTATGCA GTAATTGGTT
    13621 GCAAAGCGTT GGAGTTCATA TCAAACAATT TTGAAGATTT CAGTAAACTC GTAAATGGTA
    13681 TTTATACTTT TGAACTGTTT ACAAATCCTT CAAAGTATGC TGATGTGATT GAAACATTTT
    13741 CACAACCGTT GGAGCTGTAC GAACTCAGAA CTGCATTGAA TGACGACATT GACATCGTGT
    13801 TGTTTGATCC TGAGAAATAT GTTTCCGGTA TATTCAATAA TGACCAGATT CAGTTACCAA
    13861 ACAACATGGA CCAGGTAATC GAAAGTGAAC GTATCAAGAA ACATGCAGAT CTTAAAGATG
    13921 TGGAAATCAT GGTTGATGAA ACCAAGATGG AAGCAGCAGA GATTGATTTC TTCGAGAAAG
    13981 ATCGTCCAAA ACATTTGAAA TATTCTAATG GTAAATGGAT GGTGTCTCAA CAGTTCCAGA
    14041 AACTCACAAA TGATATTGTG AAAGCTTTGA GGGATTGTAA TTCAACTGCG GATCTGATGA
    14101 TGCTCTTTAG TAAACCCAAC AAGGGCATGA CTGATTTCAT TGGTCAAACA GTTGCACCAT
    14161 TCATATTGGT AAAAACATTG ACCAACCCTA AGAAATCATC TTCTGAAATT GATGAAGACA
    14221 CTATGAAGAA ATATACTGAT TCATATGAGT CAATCATCAA ACAGAATAAG GGTGCAGGTC
    14281 GTTTCAAGAA TTATGATCTG TTCAGCTGTT TCAAAACCGA CAAAGATGCA ACAATCAAAT
    14341 TCATTGAAGA TTTCATGAAT CTGAATTTGC TCAATGATGA AAACTGTGGC ATTGACAACA
    14401 ACACTCTGCT GACATTGTTC AACATTTTCG ATTCACACAT TTATCTCACA CTGATGTACA
    14461 ATCTTATGCC AACCAAAAAT GGTTCGGTTG ATGAATTCAT TAAAACAACA CGTGCAAGAA
    14521 TCAATAAGAA TTCACGTGAA GCAATGAAGT ATAAAGAACA GGATGAGATG AAGAAAGACA
    14581 ACGAACTGAA TGATTCCAAA ACCGTTAAAG AATATACTTC TATAATGGAA AAGGAATTCG
    14641 GTGATATGTC AACACTCGAC ATCCAGTATT GTGAAGGTTT CCAGTCTTTG TTATATGATG
    14701 AAATCTCAAC AATGAATGAT GCATTATACA ATGAAGGTTT CTCCCAGATC GGCATTCACA
    14761 ACTGGATTGG TGAGTCGTAC AATTTCTATG CTGAACAAGA AAATGGTGAG ATACCTGACT
    14821 ATATTAAACG TCGTATGAAC ATGTCTGATG ATCTGGGTGC AACTAAGACA CCAACAACAA
    14881 CTGATGTTAA TGTGCCACCT GAGACTCCAC GTAATTCATA TGATGATCTT ACAAATTCAA
    14941 TTGATGAAAG AATGGATACT GAAACCGACA AGGGTCTTGA AGGCATGCTA GGCAAGGGAT
    15001 ATGATGGTCC TATCGAAAAG GATGGTTCCA AACCTGGCAG ACACGTTGTA TACAATATCA
    15061 CATACAATAA TTCATTCAAT AAAGATTCAA ATAATACACG TACAGATACA CACACCAATA
    15121 CAAATACAAC AACAAACAAT GACAATTCAC AAAACAAACA TGAAGAAATT GACAACACTC
    15181 AGAACATGCA TAACTCAAAC AACATGACAA ATTCACAGAA TGATTCTTCT CACAACAAGG
    15241 ATGAATCACG TGATAAACGT ATTGAGAAAC GCAATGATTC TCATAATACA TCTACGACAA
    15301 CCAATACTCA TTCTTCTGAT TCACATAATA CATCAAATGT GAATAAAACA ACCACAACAA
    15361 ATTCACACAA CTCCGACTCC AGGGGGACTA ACAATTATAA TAATAGCAAC ACTTCTTCAG
    15421 ATACTGTTGC ATCCAAGGAT GACAATAAAC TTTCAAACGG TCTTACGGTA AATGAAATGT
    15481 TTACTATTCT TGAATCAATA GAGCCCCTAT CGGAAGCAGC AGGTGCTAAA CCTCCAAAGG
    15541 AGGATTCGCT GACTAAAGCA ATGGATAAAG ACCGTCGTCT TTTGTCCACA CAACAGGAAG
    15601 CGAAGAAAAA AGTTCAAAAA GGCATAAACA CTACAAGAGC AGCCCTCAAG CCGGTGTCAC
    15661 GAGCTAAACA GTGGATGACA AACATTGTTG ATTCGTTGAT TAAACGCGAT GAGGATGAAG
    15721 TGAAAGCCCA AATAGTCGAG AGTCCAAGTT ATCGCACTGC GCTGTATAAA GCATCGAGGC
    15781 TTGCTCTCAA ACTCGGTCTC GTCGGTGTAG CATGGACAGT AAGCGGTTAT CTTGCTGCTG
    15841 CTGTCGCAGG CATCGAAGTT CTCAAAGCTA TCGATAAAGA TCGTCTCAAA AAAGAAGTTC
    15901 AGGGTGAGAT GATAACTGAA ATCAAAATCC TTGATGATAA GATCGATCGT CTTGAAGAAG
    15961 TCGGTACTCC TGAAGCTTTG AAAAAGAAGT ATGAGTACAT GCGTATGAGA AATAAGATGG
    16021 TCAATATGGC TGCAACTGCA CGTCGTACCA GGATTACAAA TCCAAACAGT ATAGCTTGAT
    16081 TCGGAGGTGA ATCCAATGAA AGATCTGTTT ACATGGGTGA TGGAGGCAGA AGGTGATGAA
    16141 CTTGAAGCAT TTGATCCAGG TCCATCAGAC AATCCAGCAC CACCAGATCA ACCTGAGGGA
    16201 GACACCCCAG CAGGCGATGA GGATCTCGTC GGTGCACCAC CGACTTCTGA TGAAATGGAT
    16261 GAAATGCCAA TGGATTCAGA TGAAACTATG AATGGTGATA CTGGTGACGA AGAAAACAAT
    16321 GGTGAAGATC AGAAAGATGA TAATTCTATT TCTGAGAAAG CTGGAAACAT ACTGAACCAA
    16381 CGTTTGTATC AGCAAATGAT CAATCGTAAT CATGAGATTG AATCGATATT GCAAAATATT
    16441 GATAAACTTC AATCCGTTAT TCCGTATGAT ATTTCTAAAG CAATACGACC ATTCGTCACC
    16501 GACCTCAAAC AAGCTTTGTT CACAGGACAA AGTTACGTAG TCAATGATTT CGTAGATACT
    16561 GCTTATGGGG AAAACATTAT GTACTATAAT AAACTTAATG CTCTATATAC AGCTCTGCTG
    16621 AATTCGATTG ATTCTAATCT TAAGAAAGTA GACACTGATG AAGATTAAGG TTGCTTTCTA
    16681 CACAAATACT ATGGTGAGTA TTGATCACCA AATTTACTAT AAGGAGTGTA TTTAATTATG
    16741 GCATACGGAC GTACCGCACA CCGTGGATCA TGGTTCCAGG AACAGCAGTC AATGATTAAC
    16801 AATGCCAATG AGTCAGATCT TATGGCAATC AGAGAAAAAG CTGATACATA TCTGGAAGCT
    16861 GCTGTAAATA CAATGAAGGA CACACACGAT ATCAACGTTA CTGTTGACTT CAGAAAGATG
    16921 CTTGATCACC CTGAGATCAT GCAGGAGTAC AAGACACTGT ATCTTGATCC TATCTGTGAC
    16981 GAAATCAGAA ACTATCCTAC AGAGAGCGAG GTTGAAAGAG TTCACCTTGA GTCTGTTGCA
    17041 AGTGAACTTT CCGATGCATG GGATGGAGCT GTTCAAAACT TCATTCAGGA AAGCTACAAC
    17101 GTATCAACAT ATCTTCCTCT TTCAACACTT GACTTCCCTG CACTCGTTAA GCAGTTTATC
    17161 AAGTTCCTCG GTAAGGACAT CATCCCTGTT GCAACTGCCG GTTCAACAAA TATCGAGCAG
    17221 CGTATCTTCA CAAAGTATCT CGTAAACAAT GAGACTGGTG AAGAGTATGA GACACCAAGA
    17281 GTATACTTCG ATACAGAACT CTGGAAGAAG CTCTGGTACA CAGGTAAGGG TCTCAGAATC
    17341 GATGATACAA CACCTATACT GCTTTCAGCT ATTGCTGCTG CACCTGGCAA GAAGCTTCAG
    17401 CTTCTCGATG CTAAGTATCT CCTCGATGAG AATGGTAATC ATCCCGAAAA CTTCACAAAG
    17461 ACTCCCAGAA CAAGACTCTC ATATGACTTC CACATCAAGT ACGTTGTTGC TGATGTTCCT
    17521 GCTTCATATG TTGTAACAAC AGAGAAGCCT GCAGACTGGG AAACAAATTA CACAAAATAC
    17581 TACACATATG AGTCCAGCTC AAAACAGTAT ACAGCTGTAA CTGGTGGATC TGCTCCTGCA
    17641 TGGGCTGCTG ATACTTACTA CTCACAGGTA GCTGCTATCA ACAATGCTAA GATCAAGCTT
    17701 CCTAAGGGTG GCATCCAGGT TGACATTCAG AACAACGGTG TATTCCTGAA CGGTGGTGTT
    17761 GATTCAACAC AGGTTCTCTC AGTTGTTGAT CCTACAACAA ACAAGCCTAC CGGCAGAACT
    17821 ACATCATTCG ACGACAGACT CAGCGGTGTT GTTGACTTCG TTAAGGGTTA TGTAAATGCT
    17881 TCTGCATGTG GCACTATCAA GGGCTTCTAT ATCAACGGCT ACATTTCAAA TGAGACAAAC
    17941 CTCAGAACAA TCGGCTTCCG TGAGTATCCT GAGATCCGTA AGTGGACAAT CGGCGATGGT
    18001 TGCAGATTCC AGCTTCCGTT CACAGTTGAG GACTTTGCTG AGGCAAACGC TTCACTTAAC
    18061 TTCAACCTCT ACAACAGACT CGTTCAGGAG CTCGTAACAG CTCAGGAGAT GTTCGAGGAT
    18121 CAGTACATTC TTGAGAAGCT CGACGAAGAG TTCAATGAGT GGGATGGCGC TGACAGCAAC
    18181 ATCTGGGCAC TCGATTCATA TACTCATACT GAGTACGTTG ACTTCGATCC TACATTCATT
    18241 TCACCTTCAT TCGCTGGTGA TCCTTTCGAG TACAGAACAA ATGCACTTCA CAATGCAATT
    18301 GCTTCTACAA TCTATGAACT CTGCGACAAG GGCAAGCTCG ACAACCTCGG CTTCGTTATC
    18361 TACTCTAACC CGAAGAGCGC AAGACTTCTT GAGAAGTTCG TTACATGGAC AACACAGCAG
    18421 TCTACAGAGA TCGGCGGCGT AAAGATGAAC CATGCATTCG GTGTAATGAC AGACGAGTCA
    18481 GTTCCGATTC GTGTTGTTGC TTCTAACCGT GTTCCTGCAT ACACACTCAT CGATGCTTAC
    18541 CAGACATCAG ATCCTGACTA CAAGCCTGGC ATGAAGTCAA AGGAATACTT CTGGAAGATC
    18601 GTTGCTTATC CGATGGACAA GTTCCACATC ACTCACAAGC ACCTCAGATT CGCTCGTCAC
    18661 CTGACAAACT CTCCTGAGAA TGCAGGTTAC CAGGATCCTA ACTCACCTGG CGGACAGGCA
    18721 GTTCTTATCA CAACATCTTC ACAGTATCAG ATGATCACTG TTCAGGGTGT TGATGCAAGA
    18781 ATCATTGCTA AGAATACTGC ACTCGTACCG GACAGCAATG CTGGTCTTGT TAAGTAATCA
    18841 CGGCGAAAAA ATAATTAATA TATAAAAAGC GTAATGTAAT ACAAGAGGTT TCCCGGGCGT
    18901 AATGCCCGGG TAGCCTTTTT TATTTACTCT TCTTCTGGTA TTTCATTTGT TTCAGAAGTA
    18961 ATACGCATAT GATTAACACT GTCACGTATT ATATTGATTC CATGGTTGTT TAAAATTTCA
    19021 TTGATCTTTA ACTTAAGCTT GTTAAGGTCT GATGGACTCT GTGAAAACTT CTTACCATTT
    19081 TCACAGCTCA CAGAGTTTAA CAATACATGA GAATGTAAAT GAATGGCATC CAAATGGACT
    19141 GCTATGACTG CTGAATATCC ATGGAAGTTG GCTTCAACAA TTTCTCTCAT AATTTTCAGA
    19201 AGATCATCCG GAGTTTTATC AAAATCTTCA GGAAATGATA CTATGAAATG TTCACCCTGT
    19261 TTGCCATTGG TCTTATGCCA AACTCTCTTA ACTGTTATCA TCCAAGCTAC TGGATCATTA
    19321 CCCGCCACAC CATAAGTTGT TACAAGTCTT CCATTATCTG TTTTGGAAGG AGCTGCAATG
    19381 TATTCGTATG TGTCTTTTAT GTAGTTCTTG TCGTTATTGT TACCATTTAT AAATTTTATA
    19441 ATCGGACCCT TGTATGCTGG TTTCATAAAC TTACGCTTAG CATCTTTAAT GAGTTGATCT
    19501 TTCTCAGCTT CATCTGGTAC ATGTTGAAGT GGACTCTTGA GAGCTTCAAA CGAAACATCT
    19561 TCACCTTTAG CAAAATATCT TGTTAATGGT TCACCCTTGC TATCAAATGT ATTTATTTCC
    19621 ACACCATCAT CGTCGAGATC TGATATACAT CCAAAATATT CTTCACCATC ACAATATATC
    19681 AGATATGGAT ATCCGATTTT CAAATCATTT GAATTTATTA TCATCTTAAC TTTCATTTTT
    19741 ATATTCCTTT CTTATATTTA GATTTAACTG TTTTTATTTT CCTCCTATTA CGTTAAAGGA
    19801 AAGAAATTTT GTGTAATCTA TATACTTCTT TCCTTTGATG GTTAACGGAT AAAAAGCAGT
    19861 GTACTCTTTA CGCGGAAATA CACGTTCGAT AATGAGATCA TCGTCATCTG ATAACCAAAC
    19921 AATGTATCCT TCATTATCAT ATATAGTACC GCCTAGATAC TTCATGTAAT TGCGAATTTG
    19981 CAATTCGTTC AGTATCATGA ATGGAGCATC TTCATCAACT AACGATGTGC GATAGGGCTG
    20041 ACGAATTTTT GTCAATGTGC CAAGTTTGGT ACAATGAACT GGGAATGCCT CATAGTCACT
    20101 TGGTAAATGG TCGAGTGTTT GTTTATAGAA CGGGTGCCAA TGCCACGAAG GATCCGTTAT
    20161 GAGATCCTTC GTGACTTTGT TTTCGAATTC GGATGGTTTG CAAAATCGTG TGTCTGTGAT
    20221 TTTGACCACC AGATCCAATG TCAATTGTTT AACTATTACT TTTATTAAAT CCATTTTTAT
    20281 TCTCCTTCGA CGTTAATTTA TTCCTTTCAT AAATATAATG GGTGGACTAT AGTCCACCCC
    20341 AAAGTTAATT AATTTTTGTT TATGAATACA TAGGTTTCTT CATTCTTGAA ACCCGGTTTT
    20401 TTCCTCTCAA CCATGTTAAT GAATTCCTTT AATTCGGAGA TTTCAGATTC ATATGTTTCT
    20461 TCAACATATT CACTGACATT ACTGTCTATT GTCATTGGTA TTTCAAAGAT TCTTGATTTG
    20521 ATTCTAGAAC CATAATCATT AACGGTCACA TACCATTTCT TTAAATCTGT TTGATAGCTT
    20581 TTTATGTAAT CTGAGAATGA AAGCACTGTT TCGAAACCCC CGTGTATTAC ATCATCACAA
    20641 TCGATATAAT GATCATATTC TAATATGGAC ATCTTTATAC CGTTCATGAT GTTGTTGGCA
    20701 TACTTATACG CTTTCATTAC ACCATCTGGT GTCTTTGTCA TAACATCGAT TTCATGTTCA
    20761 GATAATATGA CATCGATGTT AGGTTTGTTT GTAGCTGACA AACGTACAAC ATAATTGTTT
    20821 TCATGAACCG ATATCATTTC TGAATGATAA CTATCATGTT CATTGGTTGC GTTTCCTGTA
    20881 ATTAAAACCA TTATATTGCC TCCTTATAAA TAATTGCTAC TTTGCCATTT GTAAACGGTG
    20941 TTTCAATTCC AACATTGTAT TCATTAAACA TGTTGGATAT TTCATATGTT ACTTCCGGGA
    21001 GTGTGATGGA TGACACATGT TTCAACACCA ACGTACATGC CAACTGACGG AAACCATATT
    21061 TCTCAACCAT TTCTCGTGCG GTTAACGTTT CATTGTTCTT GACCGTTTTC TTTGTTAAAC
    21121 GATCTAAACG CCATCGTTTC GCAATGTAAC GTTTGGTCGG GGTTTCTATT TGGAATGTTC
    21181 CCCAATCATT CATCCACCAT GTAATATTGA ATGTATTACC CGCAGTGGTT CGCATAACGA
    21241 TCAGTGTGAA TGGTGTATCG CATCCCATGA AATTGAAACC GGATTGGAAT ATGATATAAT
    21301 TGGATTTCTT GATTTCATCG GTGATGTATC TCAGCATGTA CTGCTTTATT GTGTTTTTGG
    21361 ATCCTGTATA TTCACAGGAT CCAATGATTT GATGTTTTTC ATTCATACAA TTTCCTCAAT
    21421 TCTTATTAAA ATGATATCTA GATCTTCTGC CGACATCTCA ATCACCCTTG AATTTAATAC
    21481 TTTCTCTGAC AGTATCAATT CCGGTTTACA ATCAGAAGAA ATCTTAATAT CTGGATGACA
    21541 ATACGGATCA TGATGATAAT CGTATAATGG AATCCATGTG ATAATATAAT CGATTGATTC
    21601 GGTTCTATCA TTCAATGGTC GAAATAATTT GAATGCATCT TTAACCAACA TTATTTGTCA
    21661 CCTCCATTCA TATTGTATCA TTATGCCATG ATTTGATTAT GTTGCTGGCG AGATCGATGT
    21721 CTCTCACCAT GTCATCATAA TCTTTAAAAG CTATTGCTTC TGTGTTTGAC GTCATTGGCA
    21781 TGATTTCAAA TTCATCTGAG ATGTCCAGAA CTAACTCGCA ATATTCGTTA TTGGAATTGA
    21841 AATAATTAAA CTTCAATGCA TCGGAGTTAC CTGACACATA TGACGCATAT ATACGCATGT
    21901 GATTATACCA CACCACATAT GGAAATCCAA CTCGTAATGC GTGATGGTCA ATCGCTATCT
    21961 TTTTGATGTT TATTAACTTG CTATTATCCA TTTTAATTCA TTCCTTTCAT TTTGGCTACC
    22021 GCACGTTCGA AATGCGGTAT ATATGTTTGA TTGTGATTTG CTTCATCACT CTTTTTTATG
    22081 TAATGAGAAA CAACCACAAG TTTGTTTTTT GTCATTGTAT ACAATAATCG CAACTGATTG
    22141 TTGTTGGCAC GACATTTGTA CACGTAGAAT CCTCCGATGA TGTCATGGAT TATGACATCA
    22201 TCGTTGAATA CAGTATCGAT GGTTTTACCC TGCTTCTGAT ACTGTTCGAA ACGTTGTTGG
    22261 AGTTTTTTAA TTCCAATATC AACGCATCTT TTGGTGCTTG GGTTTGCTTT CTTGTAAGTT
    22321 GGATCAAGTA TCACAACTTT CATCAAAACT CTCCTCTCTT AAATTCTCAT CTTCGTAGTC
    22381 ATCATGAATA TAATCAGTAA ATTCACACTG CTGCGACTGA TCATCGTCTT TAAATGTGTA
    22441 TTCTGACTTG CCTTTAAATG ACTCAGGTTT TGTTTTAACC TGGTCAATCA GATCCAACAT
    22501 CTGGAGGTGA TTGTAGCAAC GATAAAACAT CATATTGTAT GCATATACAT CACGTACCCT
    22561 TACTTCGCAA TAATACGTGC GGTAATGATC CGTGAATGAT GGTTTTATTG TTACGAAACT
    22621 AACCGATCCA CCGCTGGCTG ATACACAGAT TGAATATGAT TCATTCCTCT CTTGTGACAT
    22681 TTCCTGTTTC TTAGGATGTG AACCCCAATT GATGAGATAT GGTGTTCCCG GAATGAAATA
    22741 CGATGAGAAT GATTTCCATG TTTCCACATA GAAATCTTCG AACTTGTTAA GTTTTCTATA
    22801 TGGCGAAAAT GTTCCTATTG TGGAAACCAA CATTTTACCA CTCAGCTCAT GATACCATGA
    22861 AATCATCTCA TCAATAATTT CTCCCAATGT AAGTGACGGT TTTATCTCTT CGGAGTATAT
    22921 CTTCCAATGT GGTGTTGTGT CACCAAATTT CATTAACACA ACTTTATTGA CTTCACGATT
    22981 CTCATCATCA ATGTTGATGT TAATATCTTT GACTCCAATG CAAAACAGGA ATCCGTTCTT
    23041 GAAACACCAT TGTGGGGACA TCAGTGAATG AAACACGATT GGTTCATTAT CAACAATAAG
    23101 CGTTGCTTTT TCGGATTCGA TGTTGAGAGA CTTCTCGGTT GTTATAACGA TGACGTCTCC
    23161 AGAGTTGTTC TTTTCGATTA CGAATGGTTT AATGTACATA TTTATTTCCT CCTTATTGTA
    23221 CATTTAATTA GAAGCATTCT CAGGTTGGAA TGGGTTTATG GACTTGACAA TTTCTCAATG
    23281 AAAGTGTGAA AGTTTTGTCT AATCATTATT TGGTTTTAAC CTAACCAAAC TTTGATATTA
    23341 TTTTCGATTT CTGACTGTGG GGTCGTACTA TCGTTGTTGA TGATAATATC TTCCATATTA
    23401 TTCACCTCCG TAAAAATATT CCTGAGTTGC TTCTACAAAA TAATATATAT ACGGAATGAT
    23461 GAAATATTAG CGGGGTTCAT CCCCGCTAAT AATCACTCTT CTTTCACAAT ATCAGTCATT
    23521 TCAATATACG ATGTTAACTT TCGGACAATG TATTCAACTT CAATATCAGG GAATGTGTTA
    23581 CAAACATTAG TCACAATGGT TTCAAACATG TCTCTGTTTG GTATTCGTTG TTTACCCGCA
    23641 AGACCGATTA TTTGTTCAAT CTGATCGGTC ATGACTCCTT CGATTTGTTT TATTTCATCC
    23701 GGTAATGGAT AATGTCTCAT ATTTATTTTT TCATTCAATG CAGTGTTAAA TGATTTAAGG
    23761 ACGTCATTAA AACCCGTTGA TAAAGATTCA ACGTCCTCAT GCATGTCATC AAATAACGAT
    23821 GACAGAGTCG ATTCATGACG CATGATTTCA TACATATAAC GTTTAATATC ATTGAAATCA
    23881 TCAATGGTTC TTTTTCGTAT AATTGATGTT TTAATCATCA ATGTAATATT GATGATAATA
    23941 CTGATGGAGC ATGCGATAAT GCAAATGAGT TCTGTTGTAG TCATAATAAC TTCTCCTTTA
    24001 ATTTAAATAA TAAGAAAGTA GGTGTTCCTA TAATGATTAG TTCTTTCGAG AAATACATTA
    24061 AAGCTGCAAT CGATGCCAAG AAATATTCTG TTGTGTGTGA AATGGCAAAC GTTGTGCATT
    24121 CTGATAAGAA CCACATTAAC ATTATGACAT ACCCCGGTAA GGATGTGCGA GTTTATAAGA
    24181 ACCGAGATGA TGAAGTCCAG ATACTTTGCC CAAAGAACAT TTCATATGTT CAGGAAAGCA
    24241 ATCTCACCAA GGCAATATCA ACTGGTACAA TATTTGATGA TGCTGACGAG GTTGATAAGT
    24301 ATGCTGGGTT CATTGTCAAA ACCAAAATGC CAATTGATGC GATGACCAAT AAAGGATTGG
    24361 AGAATCCTTA TAAACTGAGA GAAGTTGTTG GTTCAACAAT TGGTGTTATG AATGAAGATG
    24421 GTGAAGTTGA TGTGTCTGAT GCTGATGTCG ATAATGGTAA TAACATCATT GATGATCTGT
    24481 TGGAAAAAGA CAGTAAGGAA TTCAAAGATG TGAAAAACGT TGTTGATGAT TATCTGGATA
    24541 ATGAAGATCA CGAATTCGGT TATGATACTG ATTTTACATA TGATATCCAG AAGCTTCGTG
    24601 AAGAAATTCA AAACTTCAAA GACGCCGATA TTTCCCCCGA AGATTCAATC ACTGATGCTG
    24661 ATTGGGATGA TAACTGGGGA TCATCATCTT CTATCATGGG TGATTATGAG GATGATACAC
    24721 CTGATAAGGA TGAAGACGAC ATTGAAGTAT CGGATGATGA TTCTGAGTCT GAAGATCCTG
    24781 AAATGGCATT TGAAGAATCA TATAAAGATA CAGAAATCGG TTATAAATTC AAAGAGGAAT
    24841 GTGGAGCTGG ATGTATTAAT GCAAATCCTT CTGCTGGTGG TAATGTAAAT GTTGCAATGG
    24901 AAGAATCCGA ACCTGTGGTT CCTGGAGATC CTAATACTGT ACCAAAACCG GTAATGTCAT
    24961 CTGGTTCCGA CATACAGGAA TCCGATTCAC CCGTTGAGAC ACCATCTGTT ACTCCACCAC
    25021 CAATGAACAA CACGGCTGAT GAACCTGCTA ATGGTAAAAA GATGAAACCT GAAAACCCAG
    25081 ATGATCTCAA TTCATCACCC GATACCGCGG ATACACATGC TCCTGTAATG TCTGCAGTAA
    25141 AGATGGAAAG TTTCCAAGAA GGGTTTGGTT TACTCCGTCC AAAGAAACTC AAAGCAATTG
    25201 ACATTCGTTC AATTGTATCA TATGTGACGG TTGAAATGAA TGCCATTAAA GATTCCAATG
    25261 ATCAGGCAAT GTTATCAGGA TATGTATGCT CCAAATTGGA ACTCATTGAT TTCTACATCA
    25321 CGGTACTTGA TACACATGAT GATCGTTATG TGGTTCCGCA TTCACGTCAA TATTTGGTTG
    25381 ATGGACAGAA ACAACTTTCG GATTTGCTTA CACAGATATT GAAGATACGT CCAATCAACC
    25441 GTGGAGATCG TGTTTGGAAA GCAATACTTT AAGGAGGGTT AATCATGTTT AAATCATCAA
    25501 TTGCAGAACT CATAAAATCA AACAAATCGG TATTTGAAGA TATCAACAAT GCATTTGATA
    25561 CCCATACTGA TAATGCTGAT TACACTATAT TGGATTATAA CAAAATCCTC ACTGATATGT
    25621 GTGATTATAT CAACGGATAT TTCAAGTATA AAGAAAATGG TGAAGAGCAG TATGCAGATA
    25681 AGTTGATGAG TTCAACACAT CATTTCTATG ATGAAATGTT TACAAACATC AAATATCGTA
    25741 CACCATTCCG TCTTACTGAT ATGAAGGATA TCAATGAAAA GTTTCTGGTT AACACCAAGA
    25801 AACTTCAAGC GTTACTTGAT ACCGATGTTG AGAAATCAAC TGAAGAAAAC TCAATGCTTA
    25861 AGATGACTGA CAATCAGTAT AATAAACTGA TGAAGGTTTA CCGTGATGAT TCCCAGATAT
    25921 ATTTGCATTT GTTGACACGC AACACCAGAT TCACCAAACC ATTACCAACA AATCTTTATG
    25981 CTGCATTCAA TGATTATAGC ACACCTGTGA TTCATAGAAT CAAAAAGGAT AAAGGTGATT
    26041 AATAATGAAC ATATCTGATT GCATTAATGA TATAAAACTT TCACATGGTT TAAATGCAAT
    26101 CGCATTGCCA TTCAAACAAC CAGTTGAAGT TGTTCTTGCA GATATCATAA AAACATCGAT
    26161 ACGTACATTC TCCCGTTTTA AACCATGGAT TCGTGAATGT TATGAATCCA GGTTGAATCT
    26221 CATCGAGAAG TATCCAGGTT CTGGTGATCT TGGAATCTAT ATGTTACCTG CGGCAATAAC
    26281 AACAACAGAG GTGTTCACAG CGGCAGCATA TTACGCATCC AGTAAATACC AAAGTGGTGA
    26341 AGTTACATCA AACACATTCA CAATTGGATC ACCATTCGTT GGATTTGGTT CATACTATCC
    26401 CCAGGATATA TTGAATGCCG TTTCCACGGG TGCAGCAGTA AATAAATATG CGGGAATAAC
    26461 ATCACAACCA CAAACATCTC AATGGCAGGG TTATAATACT ATCCAATTAT TTGATATGCC
    26521 TAAGGATGCA TATATACATT TCATCGCAGA GTGTCAACAT GATTTAACCG GTGAAACAAT
    26581 CCCCGAATCA CAGGTTGAAT CATTCATGCG TTTAGCAACA CTTGATGTTG AACGTACATT
    26641 ATATTCACAA TTAAAGAATA TGGTTAATGT CGGTTCAGCA TACAAAGAGA CACAACTCAA
    26701 AATCGATGAA TGGAGTGGTG CTGAAGCTGC ACGTAATGAA TTGGTTGAAC AATGGCGTCA
    26761 AACATTTCAT CTCGATCGCA TTGAAGACCT TGTACAGTTT TTCTAATCAT ATATTGGTGG
    26821 GGATTAATCC CCACCAATAT TTTATTGTGG TTGAACCCAC AGGTAATTCC TGAGAAGGAT
    26881 TAAATTTTAT TTAAGGAGGT ATGATATTAT GGGAAGCTTA CTCACTCAAA GTCTTAAAAT
    26941 ATTAAAAGAC GCGTCAATTC TTCAAGGCAA AGAGTATTTC AGTAATGCAA TTGAATTGGT
    27001 TAATGATGCC AATGAAGTTC GTACTGATGT AATGAAAGTT GCTAAGAACA GCACTGATAC
    27061 ATTGAAGAAC CTGAGACGTA GTTTCAACTT CCGTGGAATC CATGATTGGT TCTATCAGAA
    27121 AGATCGTGAG ACTGCGGATT CAGATGATGA AGAGTATGAT CCTGGATTTG ATACCGGTGA
    27181 TGAAGATGAT ACCAAATCAA CCGTATTGGA CCGTGATGCA ATGAGAGCAA TCTCAAACCG
    27241 TCAATCTAAT ACGATGATTC AAGTTGGTGC AAAACAGGCA GAAACAACAA TGGCATCCAC
    27301 AGCCGAAATT GTTACTACCA TTAATCAACG TTCAGCTGAA TTATTAACAT CTGTAAACAA
    27361 CATTAACACA ACCCTTATTG GTATATCTAA AAAGCTTGAT GCTTTTGGTG CTGTTGTACA
    27421 AGCAGAGAAA ACTGAACAGG CTCGTCAATC TTTGTATGAC AACAGAGGAC GCTTGTCATT
    27481 ATCCAGTATT TACAATACTG CAAAGAATAA TGGCTCTGGT TTGATTTCCG ATGGTATGGG
    27541 ATATGCATCA ATGGGTTCAA TGCTCAAGGG TATTGGTCCC GCTGAGGCCC TCCAAGCGTT
    27601 ATATGGTTTT TCAGGTATTG GTGATAAAAA GCTCAACATC CTTGGTGGTC AATCCATTGA
    27661 AGATGTAACA AAAAAGATTA ATGATTCCTT AGGTGAAGCA GTTCAACGTG GACTTGAGGA
    27721 TCTTATATCA TCCAAACCAT TTAAAACATT ATTTGGTGAT CTCAGACGTG GTGAAGCAAA
    27781 TCACGATTAC CGTGAAGATG TTGTTAAAGG TTACAATAAC AAACAAGCAA CATTTGATGG
    27841 TTATGTTCGT ACAACAATCA TCAAAACAAT ACCAGAGTAT TTGAGAATCA TCGCCAAGGG
    27901 TGTTACTGGT ATCAACTATA ATGTTGGTAA AGACGGTAAT CTCACCCAAG GCACACGCAT
    27961 GAGCTCCAAG ATCTCAGATG ATGATTACAA AGCATGGAAA CGTGACGAAG AAGCCAACCA
    28021 GAAATCACAA GCACAATCCT TATGGGGTGA CATTGCTAAG GCTGGTTTCA AATCAAGTTC
    28081 ACTTGGATGG AATTCACGTG ATGCTTTATT CAATGAAAGA GTTGATAAAG ATCTTACACG
    28141 TACGGAAATG TCTCTGGTTG CCAATACACT TAATGGTGTA CTTGCGGAGT TAATTGGACA
    28201 AAGATCAATT AATCGTTTGA CACCAAAGAT GCTAACCGAG GATACAACTC TTATCGAACA
    28261 AGCAATCTCA TATACTGCAC GTATCATGAA AGCATCCAGC TCCAAGAAAG TTGATTGGCA
    28321 GATGGTCGTG CGATCTGCAC TTATATCTAT TGCTTCTGGT GAAGATGCTC GTCGTTTTTG
    28381 TGAAGGTGTA AATAGAACAT ATAAAACGTT ACATGAAAAA CGTACCGAAA ATGCTGCATC
    28441 TGGTGGTCGC CAGGCTGACT TTGCTGGTAT TGTTAACATG GATCAAACCG TTGCGGCTGC
    28501 AACTGCACAA AACAAAAAGA CATTACAGAA CCAAGCTGAT TTGAATAGAT TGGATGAACT
    28561 CAAACGAGAA CTCGAAAAAT ACAACAAAAT GTCACAGGCT GAGCGACTCC GAATGCCAAT
    28621 CCAGGAACGT GAACATCGTA AACAAATCGA GTTAGATATT AAAGAGCTCC AAAAGAAACT
    28681 GAAACTGTCT GGTTATGGTA ATACTTACAA CCAATCAGCG TATGGTAACT ATCTCAACAT
    28741 CGCCAAGAAT GGATGTGGTC CCGTTGCATT AGCAGACATG TTAAATCGCC GTGGATTGTA
    28801 TAATCCGAAT GGTGGAATGA ACGTTGGTTC ATTTATGGCT GCATCGGCAA TGATGGGTAA
    28861 TCCTTTGACT CCCGGTAATG TTAACAATAT GACATTACGT TATGCTTCCG GAAATAATCC
    28921 AATTACATTA TTAGGATCTG GACCAGAGTT TGGTACCGCA TATGGAAACA ACCATTTCAT
    28981 GAATGTTATT GGATCCGATG GTGCTGGTAA TGTTTATGTA ATGAATCCAA TTGATGGCAA
    29041 AGTTCATAAA CGTTCAATCA ATGGTGTTGC AGGTTCATCA ATCGTTGGAT TATATGGTTC
    29101 TGGTATTGGT GATCGCATCA AAACCGGTTT CAATAATTTT ATGTCCAAAA CTGGTGATGA
    29161 ATTGTATGAT GCTGCAAAAG AACGTGCATC AAGTTTCATA TCTGATCATT TCAATAATGC
    29221 AACTGAAAAA GCTAATGAAT ATTTAAATAA ATCTCTTGAA CGTGCTCAAA GATATGGTAA
    29281 CTCTGACAAA GTATCTGAAG AAGATCGTAC TCAGATGAAT CTTGTTATGT CAATGATGGA
    29341 AACTGCTGCA GAAGACGGTG ACTCTGGACC TGACAAACAA GCAATCATGA TGGAGATATC
    29401 ACGCATCAAG GATCAAAAAC TTAAAGCCCG TCTCAGAGCT GCAGTATCTG GAATGATTGA
    29461 CCGACAAACA TCATCAAAAG AAAAAGGTGG ATTGCTCGGT AAAATACTTT CAGCTGGTAA
    29521 GGGAATCCTC AAGAATTTCT TTGCACCACT GATTGGTGGT ATTAAATCTG TTGTATCAGG
    29581 TGTTATATCA AAAGCAAAAT CATTTTTAAA ACCAGTGATT GAATTCTTTA AGAAACACCT
    29641 TCAAAAGAAT GTTGGCAGAA TAAAAGCAGG TGCGGGTCAA TTCAAAGAAG GATTCACCGA
    29701 AGTTCGTGAA GGCATTAGTG AAACAGTCAC AAATGTCAAA GGTGCGATAA ATGAACGAAC
    29761 TGCACCAGTT CGTGAAGCTA TTGGAAACAG AGTCAATGCA GCTCGTGAAT TTGCAGGTGA
    29821 AAAACTTGGA GCTGCACGTG AGTTTATTGG CAATAAATTT GGCAATATCG GATCTGCACT
    29881 CAGCAATAAA TTTGGTGGCG GTAATGGTGA AGGTCTCGGT AGTAAACTTG GAAAAACTTT
    29941 ATCATCCAAG CTTGGCGGAA TTGGCAAAAT GCTCAGTGGT ATGGGTGGTA TACTTGCTGG
    30001 TATTGCCGGT ATTGTAGCAA ACATATTGAT GGGTGTTGAA GGATTCCGTG CTTTATTCTC
    30061 TACCGTAACT GGTGTTGTTA AGGGCATAGC AGGCTCTTTC AATGGTCTCT TTAAGACGTT
    30121 AAACAAAACA CTCAAACCTG TATTGAAGAT TGTGACCAGG ACACTTTCTG AAATAGTTAA
    30181 AGCCGTTACG GGTGTAATTG CGCCTGTACT TACAGCACTT GAACCAATAC TCACAACATT
    30241 AGGTGATGTT GTTTCAAACG TTCTTAAACC AATAACACCA ATCGTTTCAT TCATTGGTAA
    30301 AGTTGTTGGC AAAATCGCAA GTTTTATTCT CAAACCAATT GAATGGATTG CGAATGGTGT
    30361 TAAATGGTTA TCAACCAAAT TTGCTAAAGG ATTTGGCAAA CTGATACATC CATTCAGCAA
    30421 AAAGAAGCGT GCTCAATACT ATAAGTCTGT CGGTCTTAAT GATGACGGTG ATGATAGTGA
    30481 GGAGGTTGAA AAGAAAAAGA AAAAAGATCA GGCATATAAA AATCTCAGTT CTGATGAAAA
    30541 ACATGAGATT GCAGAAAAAT ACTCTAAGTT GTTGCATCCT GTCAATAAGG AGAAACGTCA
    30601 AGATGTATAC GAGAAAATGA TGTCTGGTGA TATAACCGAG GCTGATGCAA AGAAGATGCT
    30661 GATCAAGAAA GGTCTTGCAA CAGGTCTTGT TCTTGCAAGC GGCGGTGCTG GTGTTGCTGC
    30721 ATATACTGCT GTCAAAGCAG GTGAACAAAT TGGAAGCAAG ATCAAATCAA CGATTCATAA
    30781 TAAACTGACA ACTGGTAGCA AAGACGAAGT TGCAAATCGT TTGGCTAAAT TGATGTATCC
    30841 ATTGAATAAA ACCAAACGTG AAGAGATTTA CGATCAAATC ATGAGTGGTA AGCTGTCCAT
    30901 AGAAGAAGCC GAAAAGATGA TTAAACGTAA GGCTATTGAT CGTGCGGCGA GTGCGGTTGT
    30961 CCTTGCACAT GGTGGACCTT TAGCATTATT GGCTAAAGAA GGCGTTTCTA GAACAGGTCA
    31021 ATTCCTTATA AAATATTTCA AGGAACGTGA TGAAAAAGTC GATGCTGATA ATGAAAAACG
    31081 TGACAAGAAG AATGAAGAAA ATCGTAAAGA AGATCAGAAG TTCCAACTGT CAATATTTAA
    31141 GAATGGTCCA TTAAAGATTC TTTCAGGTAT CCATAGTATC ACAGATGCTG TTGATTTCTT
    31201 GAAAGGTGGC GGAATGTCCA TCTTAGGTAT GGCTGAAGGA CTCGGTGGTG GAATCATTGG
    31261 TGGTATTGGA CGAATGATCA CTGCTGTTGG TGAGCTTGCA TCTTATTTGC CATTTGTTGA
    31321 TGAAAATAAT AAGATTGCTT TGTTAGGACA ATCATTGTTG GAAACATCAG ACAAACTTTC
    31381 TGCCGATGGT TCACAAATGT TGACGCGTGG ATTGAATCTT ATGAAACTTG TCAGCACTGA
    31441 TTTTGGTGAT TCTAATGCTG CATCGTTAGT ACAAACATCA AATGCGGGTG TATCTGTTTC
    31501 TTCTACAAAA CGACCATCAT ATACATCATC AGATTATAAA ACTTCGACAA ATGGATATCA
    31561 AACAATCCAC ACTGGCGGTG ATATACCATA TACAAATGCG GATATAAATG TTATCGGTAG
    31621 CGGTGATGCA CAATCATCTT ATGGTAATTA TCTTAACATG GCACGTCGTG GATGCGGTCC
    31681 TGTTGCATTG GCTGATGCAT ATAATCGTCG CACCGGTTCA AACATTTCTG CATCTGCATT
    31741 GGCGGCAAAG ATGGCTTCTA ATGGTGCGTA TAACCCATCA CGTGGTACAT CCGTTGGTGG
    31801 ATATTTATCT GCTGCACACT CCTTAGGCAT GGGAACACGT GTTGGTGGAG TCACAATGAA
    31861 TTCACTCAAA CGTGCAACAC CAAACAATCC GATTACTCTG GTTGGTAGTG GTGTTGAATT
    31921 CGGTACTCGC AATGGTAATC AACATTATCT CAATGCAATT GGTACTGACC ACTATGGTGG
    31981 TGTATATGTA TCAAATCCGA TGACTGGAAG AATCCAGCGC CGTTCCGCAA ATTCAATCGC
    32041 AGGTTCGTCA TTGATGGGAA TCTACGGTAG TGGTGATCTC AGTGATATTG CATCATTCTC
    32101 CGATGAAACC AAAGAGGCAA TGAAAAACCT GTTGTCTTTG AATGGTGTGT TCAGCTCTTT
    32161 GTTCCAAACA GACTCAACTT CTGAAGTTGA TGACATGGCT GACAAACAAG CCACGGAATA
    32221 TAAAGAAAGC AAGATTGCTA AAACGGCACA AGAGAATTAC AGTGAAGAAG ATTACCAGAA
    32281 TAAAGTCATT AAAGCAATGG ATCTGTTCCG TGCAGAGAAT CCAATGCGTG ATGGCGAAAC
    32341 TCCAGAAGAA TACGAAAAAC GTATTTCGGA TAAATGGAGT GGCAGCTCTG TTATCAGAAA
    32401 CAAATACATT TCCATGGTTG TTAATGATAC CATATCTGAT GATTTGAAAC ATCAATATGA
    32461 TTCATTCATT GCATCAAGTA AAGATTATTA TGAACCATAT GTTGTTTATC AAAAAGATGC
    32521 ACAAGGTAAC ATTGTTCATG ATGAAAATGG TAATCCTATT GTTACTGGCG GATTTAAACA
    32581 TCTTATGGAA AGTGCTGATA GTGAATACGT CAAATCCAAA CAAGCTGCAA TGGCAATCAA
    32641 ACATTTCAGT GAAGCATTAA CTGCTGCAGG CGCTGCCAAT GGTGGTGGAG GTGCTAGCGG
    32701 TGGTTCTACT AGTGGTGGTG GAAATTTAAA TTCATTGTAT GCCGCTGCTG CAGCTGTATT
    32761 CGAAGCCGCC GTTAAAAACA ATGGTGGTAT TTATGCAACA TGCAAAGATG TTGGTCCTGT
    32821 CACACTTAGA GATGGTACTG AGTTGCCAAA CTTCAGACAA GACTGTTCTG GTCTTATGTC
    32881 CGCTACTATC AAAGCCATGG GTTATAAACT CGGTGCTGGT GGTTCAACCG GTATCACAAC
    32941 ATATGATATG TATAAGAGAG ACAAACAGGA TCTCGTACTC GACGCCGATG GAAAGCCATC
    33001 TGATGATTGG GAACTTTTAC CGTATAGCAA AGGATCTCTT AAACCTGGTG ACATTGTTAC
    33061 ATCCTACAGC CATATGTCAA TGTACATAAA TGGTCCAGAT ACAACGTCAT GGAGTAACCA
    33121 CGGATTCGAT GGTGGTTCTG GCTTAGGTAA TGAATCACCT GGTGTCGGTA TCCAAAATTC
    33181 TGGTAAAGCG GGTGCTGCAT ATCTGGATGG AGATCCGGAT TGGCAATCCA AATTACATTA
    33241 TACACATGCT GGTGCTGATG GACTTACACG TATACTTCGT TTCAAAGGTG CATTGGATGG
    33301 TGGCGGTGTT GCTGCTGATG GTACTTCAGG TTTTACAGCC GGTGGTTCAC AAGGAAAGAT
    33361 CAAACTCAGT AAAGCTATGG AAGCCGCATC TCCACAATGG AAATATTATC CCGATAAACT
    33421 TACAAAGGGT GGATACTGGG ATGCTGCAAA ACGTGCAGGA TTTACAACTG CACAAACCGC
    33481 AATGGTTGCA GCAATTGGTA TTCATGAAAA CGGTGCTAAG AAGCTTACAG GTGAGGAATC
    33541 TCTCACACGT GTAGTATGGG ATAACATAGG CAAACAATAT GCATTTGGTC TTATGAACTG
    33601 GATTCCAGAT GCAAAAAATT CACGTTCTGG TGCAAATGAA ACCAAGTTTG GTACAACATT
    33661 GGCAGACCAG TTAAAATACA TCAGAGATGC ATATTTCTCA CCAACGTCAA CATATGATCG
    33721 TGCAAAGAAC GTTAACTTCA ATCGTTATTA TGGTAATGCT ATGAAGGAAG CTCTTGGATA
    33781 TGCTCCGCAC CTTGGTCAAG GTGATAGATG GGGTCCATAT GCAGAAACAG ATCTTGCAGA
    33841 ATCAATGGGA CATTATGTTG GTAATGCTCT CGTACCATAT GACTTTAACC GTACAACAGG
    33901 ACAAGCACGT CACATGCGTA CTGCCGTTGA AGCATACAAC TGGATGTTGG AAAACGGTGT
    33961 TACAAATGGA TACGCAACAG GTTCACAATC AGGTTCATCT GGTGGTGGTT CAATTGGTGG
    34021 TGGATTTGAT ATTGCTGCAA TGATGGGTGA GTCTGCAAAC AATCTTCCTG ATTACTACAA
    34081 GAACATGTTA GGACTTGTAC AGAATTCAAT CAATACAACT GCGGCTGCAA CATCATCATA
    34141 TAGCAGTAGT AGTTCATTCG GTGATTACGG TGAATATGAT GATTATGAAG AAGGTGAAGC
    34201 TGAAGGTCTC ACGGGAGATA CACGTGTTTA TGCAACAAAT GCGGAACGTA ATAAGTTGTA
    34261 TAACACAATG ACCAGCAAGT ATCCTAAGAG CTCAACAGCA TGGAGTAATA CTCAACTTAC
    34321 ATCCAAAGGA TACGGTGATG TTTATCTGTA TATGGAACCA TCAACAAGTT CCAAGATAAC
    34381 TTGTAAGCTC AAGAATAATA GTAAATATTC CAAGGTTACA ACAACAGGTG GATGGTATTT
    34441 TGTTTATGCA TCATACAGTT CACAATATGG TCCTTTATGT GGTTGGGGTA GATCTTCTGA
    34501 CTTCACATTA ACAACAAACG TTACAAACAA AACATATTTA TCGTCAACAC TTAATGGTGC
    34561 AAATTCATCA TCCGATGTGT TATACAATAA CTGGAAGTCA CTGTCCGACA ATTATAAATT
    34621 CTATAAACCA ACTGGAAAAG ATGCGAGTGG TAATTCACTG AACCCTGATT ATTTGAATCA
    34681 CTGGTTTACT GCAAAAGGTC CATCTACTGG TAAATACAAA GTCAACAAAG TTATTGCACC
    34741 AGCAGATGTT AAACATTTCA GATCACCAAT ATATGCTAAA GTTGATGCTC CTTACGTTAC
    34801 ACTTAGTCAG TCATATGATA AAAAAATCAG TAATGTAAAC AGAGATGTTT TGGTGTCTGA
    34861 TACGCAATCC AAAACACTTG CGCAGYTGCG CAAGTTACCT GGCGCATGTG GTGATTTTGA
    34921 TTACAACACA TCTGATTCAG GTTTCTTCAT CCCCGGTAGT ATCTACGGCT CAGGTGATGA
    34981 GATTAATTCT ATTCCCCCTC TGAATAATAA CGCGTTCGAC ACATTGTTGA ACTATGGTTA
    35041 TGATAACGGG GGTTCATATA CAGTCAACTA CAATATCCAA GGTGGTATCA ACAATGGTAC
    35101 TGCTGATCTT ACCAGAAATG AACTGTTGTC ATATTTACTG TCATCAGAGT TCACAACACG
    35161 TTCACCAAGA ATCGAAAAGC TTCTTAATAA GATTCTGGAT AAATTGGATA ATGTAAATAC
    35221 TAACCGAGGC ACATCCAATA CACCTTCATC ATCAGAAATG TATGATGACC AGATTCCGGA
    35281 TGTAATATCT GCATTGGTTA GAGGATAAAA AAGACACACT CGGGTGGGGC GTTACGCCCC
    35341 ACCTCTATGT GTTTTATAAG GAAGCATGCA ATGACATGAA GATTACTTAA CCTTGAAAGG
    35401 ATCTCTGCGG TTTGTGATTG CAAACTCGTC GTGTTCCTTG ATTGTTGACT CCCACGGAAT
    35461 AGGATCTTTG CCGTTACCAA GTTTTGCAAC GCCACTCTTA GTCTGAGTAT CCTTGTGGAC
    35521 AATCTCGATG GATGCCTCTG TACAGCTACC ATCAGGAGCA GGGAGATTGA ACTTTCTGTT
    35581 CTCATCTCTC ATGTAGTCAG CGATAAGCTG AGGCATCTGC TTAAGTGTGT TGTCGAATGT
    35641 AAAATCATTG ATCTCGTCAA TGATACCGAT CTCATCTTTT GAAGGATATC CTGCACGAGC
    35701 GATGTTCTTC TTGAGATCTG CACGGAATGC CTCCTGAAGA TTGGAAGACT TTCCCTTCTG
    35761 ATTGTTGAGT GCCATGTTAC CATATGCAAC GAATGCACCC ATGCTAAAAA TTCCAGCCAT
    35821 GATTATTTTC TCCTTTGATT TTATTTGAAT GGATTTCCAT CCTATTCATT CTAATGATAT
    35881 GTATACCGAA TATGAGTATT TATATCACAC AGTCGGAAAC ACCAGTCATT GATAAAACTT
    35941 GTGATTCTGT AATTTCTTGT TTAGTGAAAT TATCAACAAC CTTGAAACCT TTTTCTATGA
    36001 ACTTAAGAAC GTCGTTTGTT GATGCTGTCA TTAACTCTGC AATGACCTGG CCACTATTTC
    36061 TATCATAAAC AGTAATGTTC ATAATACAGA CCCTCCATTT CTTTTATTAG GAATGATATT
    36121 TATTTGTTAT AATAATTATA AATAAATCAT AATGATTTTT ATTGTATGTT CCGCGGTAGG
    36181 TCAACCGATT TGTAATCTTA CATATAAAGG AGTTGAAGCT GTATGGCTTT TGATAAAACT
    36241 AAACCTTTGA CTTTTAATTT GCCTGATGGC GAATGTAATG TCATAACAAT GGAATGGTTG
    36301 GAAGCATGGA TGAATGATAA CATCGTTCCA ATCATTACTG CTGAAGAATC TACAACCGAA
    36361 ACCTTATCAC AAATTAGCAG ACGTATTGAT TACTGGTTGG AACAACAACA GCCTGAAGAA
    36421 TAAGGAGATG ATATAAATGA CAATAACTGA AATCTTTACA AGATTGATTA ATGCTGTGAC
    36481 TGCAAACTCT AATAAGCTTA AAGAGATTGC AGATAAACTG GAGCAACTCG AAGTTGGTGC
    36541 AGGTGGCGGC GGATCTGCAT CAATTGAAGA TTATGCAGAA GGAAAGAAAT ATAAACGTAA
    36601 TGCACTTGTT GTATATAATG AAACTGTATA CCGTGTGTTA CCTACTGAAT ATACATCGGT
    36661 TGATTTTGAT ACCGATTACA AAGCAGGTCA GTTGAAACTT GTTGGTTACG AGTCTGGTAT
    36721 TGTGACATAT GGTCAGGATC CAACTCAAGC ACAAGTCGAT GCTTTACCAG AAGATACTCT
    36781 TGTTGCTATA TATAACAGCA CTGATGATCC GTATAATCTC ACATAAAATA TTATATGAAA
    36841 GAAAGAAGGT GAGTATGTGG GACGAGATTT ATTATTATTT GGAGATACCG TTTGGAAATT
    36901 GGATAAACAA TTCAATTTCA CTGGTGAACC TCAACCATTC ACGTTGACTC CCGGAAAGTA
    36961 TCTCATCGAG TGTAATGGTG CTCCGGGTGG TAAAGTCAGA AGCTGGGACA AAGGAATGTC
    37021 CGGTGGACAA ACAATGGGTA TCATCAATGT TGAATCTGAT ATGTCATTAT ATGCCGTGGT
    37081 TGGTGGTGAC GGTGAAGATA CCAAAACATA TGAAGGAAGA AATCCAGAAC GTGATGCTGT
    37141 ACAAACAACC GGTGGATATA ATGGTGGTGG TAATGGCGGT ATTGGAAATC GTGCACATTA
    37201 CGCAGACCCA GAAGCACCAG ACGATTGGAT TGAAGTCGGT GCATCCGGTG GTGGTGCAAC
    37261 AGATGTTCGT TTAAACAATG AACCTGATTC GATTGTTGAA ATAACTAAAA CATTGCCATC
    37321 ACAATATAAC CCGTTGAAAT ATCTGATTGG TGATTATGCA GTCACTCCAG ATAGTTTCGA
    37381 TACAGGATAT ATATTGAATC ATAATTCATC TGTTATAATT GATGCTTGTA TGGTATCAAA
    37441 TACATTAACG AATTATTCAT ATGGTGTGTT CATGTGTGAT GAAACCACGT GGACTGACAC
    37501 GGTTGAACCT GCAGAGGGTG ATCCATATAA TTTGTATCAC TATATGGGAT TTACATCATT
    37561 CTTGAAATCA TATCCAGGTT CATCATCAGC AACATCATTA TCATATCCAT GCGAATTACC
    37621 AACACGGGCA ACTGCAGATA TATTAAATAA ACGAACAATC ACAACCATTG ATGATCGTAT
    37681 ATCTGTATAT GATTTCGACA GTGATGAAAC CACAGAGGAT GACGTGACAT ACATTCGTTC
    37741 AATCGATCAC GATTGGCCAT CATTCACAAT ATTTGGTATC AAGTATCGTT TGAACAATGT
    37801 CGATGCGTAT AAAACTGGTA CACCGATGAA GTTGTATTCA CTTACAATCA GAGAAGATGG
    37861 TACTGATGTA CACAAATATA TTCCTGTGGT TGATACAACA TCAAACAAGA CAGGTTTATA
    37921 TGATTTATGT ACGGATGAAT TCCATGAATA CGATGTTCCA TCAATCAATA ATTTTGAAAT
    37981 TCCAAATGAT GTTGATGAAA CTGTTAATGG TGTTCAATTT AAATGTGAAG ATGGTATTTA
    38041 TACCATTAAA GGATCTCCCG AAGAATCGAT CACATATACA TTTAATCTCC GTCGATCATA
    38101 TACTGTACCA ACATCATATA TATCCGACCC AGATAATGGT TCAATTCTTA AAATATGTAA
    38161 TAATGGTGTT CAGGGTGTTC ACATCGCATT CTGTAACGGT AGTACAGTTA TCAAAGAATA
    38221 TACATCTATA ATACCAGGTA GCTTTACTGA TACTGAGTTC TCCGATCTGG AGAATCAAAC
    38281 TGTTAACAAC ATCAAAGTGA CAATTCAATC CGGTAACACA TATGACTTTT CATTCGGTAT
    38341 AATGTTCACC AAACTGTACC CGGAACATGC ATTACCATCT TATCAATCTC CCGATTATAA
    38401 GAAACCGATT ACAACACGAA CATTTACAAT CAACAAACAT CAACTCAATT CATTGAACTC
    38461 ACGTATTATG GTTGCATGTG GTGGTGGTGC AGGACGTAAC TCCGGTGCTG GTACCACTGT
    38521 TAGTACACCT ACATTATATA CACAGGGTAA TTCTCATAAT GATGATGGCA ATGTTTATGC
    38581 AACACAAACA TCTGGTGGAT TGTTTGGACG TGCATTACGA CCAACCAATT CAAATTCGAT
    38641 ATTTGGCAAT CTATCACCAA TACATGGCGC TGGTGGTGGA TGGTATGGTG GAATGAGTGG
    38701 TGTATATACA AATACCATGT CCGGTGGTAG TATGGAAAGT TGTGGATCTG GTTCATCATA
    38761 TATATTGACA GAATCTTCAT ATAAACCTGA TGGATATATG GATGGATACA ACATTTCCAC
    38821 ATATTATTTT GAACACCCAT ACATGTCATA TATAACCAAA CAGTCATCAT GCGTTCGTAT
    38881 ATATAAACCA GTCAATATAA TTCAACCTGA TGATCTGATT AAGACGTTCT GTCATGGTCG
    38941 TAGTGAAAAG ATTACTCTGA ACGCGGGTGA ATATCTGTTG GTATGTAATG GTGCATCTGG
    39001 TGGTGTCCGT GATGATGATT CAGTATCATA TACACCAACA TCAGGTGGAC GTGCAACTGG
    39061 TGTTTTATCC AGAAACGAAG ACACCACATT GTATCTTACG GTCGGTGGTA GTGCTCAACA
    39121 TGTTCGAAAA GCAACAAATA TTGAGCGTTC TGCAAATGAT GATTCAAATG CAATCAGTTT
    39181 CGAATACGTC AACCAGTTTT TACCATATCT TGGATATAAT GGTGGTGGTA AACCAAACAC
    39241 ATTGCGATCA GCGTGTGCAC GTATATTGGC AATGTATGGT GGTGGTGCAA CAGATATTCG
    39301 ATTGAGTATA CCTGAACGGA AGATTGATTA TTTATCAATC CCAGATGAAT ATACTGAACT
    39361 CGAATATTTG GAAACCGATA ACAATAGTAG AATATATATC AACACGGGAT ATATACATAA
    39421 AGCGAATACA AATGTAGAAT GTGTTTGTTA TGCGACACCG GATACAAACG TTTCATACCG
    39481 TTCACCATTC GGTGCACGTT ATTCATCATC CTCACGAAAC TACGGTTTCT ATACACGTTA
    39541 TTCGAGTTAC AATCAAGGAA CTATTTCAAT TGCAAACTCT GATACACGTG GTGATGATTT
    39601 CACATACGAT CAGAAGGTTA CAATCAAGAT GATTGGTAAT GCTGCAAGAT GGTATGATGA
    39661 GAATGGTGAT TTATTGGGTT CGGCAATATC ATCTGCGACT CCGGTTAATG GTGACCGTGT
    39721 GATGAGATTG TTTGATTTCA ACTATTCTGA CTCGACATTC TACACATCGG CACCATTTAC
    39781 AGGAAGAATG TATTCATTCA AAATATCCGA AGATGATACA TTAAAGATGA TGATGCTTCC
    39841 ATGTAAACAT AAAGAGACTG GCGTTTGTGG AATGTATGAT CTGATAACGA ATCGATTCCT
    39901 TGAAGGATTG CTATACGGTT CATCCACAGC TGGTTTTATC GAAGGACCTG AGATACCAGA
    39961 TGAAGATAAA ACTGTGTTTG AGTATGATCG AATAACACCA ATTGAAGATT CATTGTTATC
    40021 ACGAATACTC GTTGCCGCGG GTTCATCTGG ATCCGGTGCA TCAATTGGTG TTAATGGCGG
    40081 TGGTGAATCT GGTATCGTTG CAAATGGTTC TGATGGTACT AATTACGGAC CGGGAACTCA
    40141 AACTGGTACA GGTACAAGTT CATCATATCC AGAAATCCAA GGTGGTTTCG GTTATGGCGG
    40201 TAATGGTAAT TTATATTCAA CCAATGGTCA CGGTGGTGCC GGTAGTGGTG GATGGTATGG
    40261 TGGTTGTGGA ACTAATCCTG GATCCAGTGA TAATGGTAAA TCAGGTGCAA GTGGTTCAAG
    40321 TTATGTTCTC ACTGCAGATT CAGTTAAACC AACTGGATAT ACACCGGATG AAACATACTA
    40381 TCTGTCAAAC CCAACCAATA TCAGTGGTGG TGCTGCAATT GAGGAACCTG GTTTCGAAAC
    40441 TGCATCAATT GAAGCATTGA ATGTATACTA TTATAAAATA ATCGTCCAAG ATGGTGAAGG
    40501 TTATAAATCA TATGATGCTA CAAATGATGT ATGGAACATA ATTCCCGATG TTACAGAATT
    40561 AACACAAGAG GTGTTTGACC AATATGGAGT ATATTCATAT GCATCAGAAA ACGGTTTGAC
    40621 CAACACAAAT TATGATATAT TTGCATATGA TCCAGAAGGT TCATTGGAAA AAGTTATAAT
    40681 AGATGCATTA CCACCAGAAC AAACAGTCAC AACAACAATT ACATCTCCAA ACATATTTGA
    40741 TTCGGTTAAT GTCGATACAG ATAATTTTGA TATACCATTT GTTGTCGATA TGTATAATCG
    40801 CGGTGATAAA ACACGAATCA GTATCATAAT GAATATGGAT GAAGTTCCCG AAAAGACTCC
    40861 AAAGATGTAC AACTTATCAA TGACATCGGA ACGTAACAGA CAATATATCC CACCCGAACA
    40921 TCCTGAAAAG AAATATCTAC CACATGTCGA TTTACTCACA GTCGGTCAGA ATTACAAGAT
    40981 ACCAACTAAA TACAATGATT ACATTGAACC ATATCTATCG GATGGAACTG TAATCAAAGA
    41041 AATCAATTAT ATCAAAATAG TCGAACAAGA TCGTTTGTTA CATGTGTTAA TGCAACTGAA
    41101 CCACAAAACA CCAACATCAT CCACACCGGC AGAAGGTGTT TTACGTTATT CAACATTCAA
    41161 TCTTGTTACA CGTGAAATCA AAACCATATT CGAGATTCCG ATGACACGAA TCGAAAATGT
    41221 TATATCAACA CCGGGTGATT TTATGGTTAC TGATGATTAT GTGTATATCT CAAGTGGATG
    41281 GACATCATCT GGATCATTAA TTCGTGTCAA TAAAAATGAT CCTGGTGACA TTATTACACT
    41341 TACTCCTACG GGTAACTACA TCGGTTATGA ATCGTGTCGT GGTACAATAA TACCAATGAA
    41401 CGATGAAATG ATTCTGTTGA CACGTTCACG TTCCATTGTA TATTACAATA TTCGACTCAG
    41461 AGAAACAACA TCCATTTATC AGATACCTAA TTCAACATAT TATGATTGTG CATACAATGA
    41521 TAATTATATT GTAATGACGC GAAGTGATTC AAGAATTATT GTCGCATTCA ACAGAAGCAC
    41581 AAACACATAT ACGGAAATAT ACGGTGCATA CAGCTCATAC AAAGCTACAG TGTGTTATGG
    41641 TGATGGAATG TTCTATGTTG TACAATACAA TTCATCTGGT AGTAATGTCA TCACTATTTT
    41701 TGATGGTGAA ACCATGACTC AAGTTGGAAC GGTATCAATA CCAATCTCAA GGAAATATCC
    41761 TGATAGTATT AATTACTCTG ATGGAATATT GTATATGACA ATGGCAGACA TGTTTTATGT
    41821 TTATATATGT GAATTGTATG TTGATCCAAC CGATGATTTG TATAAAATAA AAACATTCCG
    41881 TACTGTCACT GCACCTAAAA CATTCGTCAA TACACTCAGC CCATCGGATG CATCAACGCA
    41941 AAAGATTCGT TGTGCAACAT TCAAACAATA TTTCTTTGTA CCAGACTATC AGTTGTTTAC
    42001 GATCAACTAC AAATCTTCTG CAAAATATAA TCTCGGTTAT AAATACAATC GTTCAATATA
    42061 TGAATTGAAT GAATCAACAT CTGACCAATT TGTATATGAT TCACGATTCG TAACATTCAA
    42121 ACCGACATAT ATGACAATCC ATCCAGGTGA ATTAGAATAT TTACCTGCTG AACATATCGG
    42181 TGATATCACA AAAGTTCATA TATCAACTGA TTACATGAAA TTATTAAAGA TTCGATTATA
    42241 TCGAAGAGAG GAGGATGAAA ATGGTTAATG ACATAAATAA TTTATATAAA TTCATGGATA
    42301 ATATGAATAT GAACACCGGC CACGTATCTA ATGTATACGT GGCTCGTTTA TATTCTCCAA
    42361 ATGGTGATGT CAAAGAATAT TATGGAATGA ATCTGTTGAC CGATCTCGGA TTTAAACAAT
    42421 TCTTCGATAC TGATAACAAT ATCAGTTTTG CAAGTAATTT GTATGTTGGA GATGGCACTG
    42481 GTTCGTTTGA TAAAACTTCG ACACAATTGA TGTCACCATT GTTCGATGGA CTTGCGGCAA
    42541 CCACACTTGA TTCATCAATA TTATACAACT ATCCGTTGTA TTATGCAAAA GGAGATCAGA
    42601 ATGACAATGG TCGTATCACA ACTGTAACCA GATATAGATC ATTCCGTTAC GCTGAAAACA
    42661 TTACCAATGT TTTGTCCGAT GTCGTAATAT CTGAATACGG TGTCGGTACT GCATGGGATG
    42721 TATTATGGAC ACATTCATAT GTGTATGATC TTCAGGGTGA TCGTGCAGTC ATCATTAAAC
    42781 ATCCGGGTGA ACGTTTAGAC ATTGAGGTGT TCTTCTGTTG TTCATTCTTA GAAAGTCTGA
    42841 TAATGTCCGG ATGGAGTGAT AACAATTATA CCGCAATTAC AACCGGTGAG TTGATGATGA
    42901 AACAGATGAA TGTTACCACA GCAACAACAT TCAAACGTAC CGATTACGAT AACAACAATG
    42961 GACGTATCGA AAGAACCATC GGAACCAGAT CACGATCAGC AATCATTGAT TCGAAAATCA
    43021 CTAAAACAGC AAACCTGTCG ACATTTGTAT TATCACCGTC TGTTGAAAAT GATAGATACA
    43081 TTGATGGTTT TGCATTTGAA GCAGGTGGAT TTATTTCATT CAGTAAACAA CAACGTCCAG
    43141 AACCAGAAAC CATCACAACT GACTTATTTT ATAGCCATGA TCCATTTGAT AAATCTGGAT
    43201 TTGCTGATTC CATCGGTCGA GATATACCAA TATCCCAGAT GGATATCATC AGTGTCAACA
    43261 GATGTAATGC TGCAACAGGC GAATGGGATG ATGCATGTTT TTATAACAAT TCACCAATTC
    43321 ATTTATTTGA TGAAACACCA ATGAACACCG CATATGCTTT GCCATATTAT TATACTTCAG
    43381 ACGGTGTTGT CAGAACATTG TATTTGTATC AGAATTTAAA TGTTGATGAT CCTATCGTAT
    43441 CGATCCGTGG CGAGATTGAA ACAATCTATG CTACTGATAA ATATTGGTAT GGACCAAATC
    43501 TGACTGGAAA CGATTGGATT CGTATCACTA ATCGTGAAGT GATTCCTACG GAGGCTCAAC
    43561 ATAAACGTTA TTGGCTTATG GGTGTTAATA ATGTCGCACC AAATCCCGTT CGTGCGGGAA
    43621 CATTTTATCT GATGCAAACA CAAGATGATT ATGGTGAAAC ATATACACCA ACGAAATATC
    43681 GTGATCTTGC ATATGGTGCA GGTTTCATGT CAATGGATAA TCCAAACTAT AATGTGTCAA
    43741 TTCATTATAG TTTTTATGAA GCGGGAGGTT CTCGTTTACA GTTCTTTGAA ATGGATACTA
    43801 ACTGGGTCGA GACTTTAAAC GTGTCTTATT ATTGGATCGG TACATTTGGA AAATGGGTTA
    43861 TGATTGATTG TGACCGAACA TATCGTTTCT ATGATATTTC AACATTGTCA CAACATGTAT
    43921 TGAATCCACC TGTTGAAATA GGAACATCCA CAAGAAATGG ACATCATACG GAGAATGATA
    43981 ATGGTTTGAT ATGTAATGCA TATTTGTATT CAAATGCACT TGACGTTATC GATCTCCGTC
    44041 AACCAACTCC AACTGTTACA ACAATCCAAA ATGCCCGCGC GGGATGCTGT ATGTGGCACA
    44101 ACAATTATAT TGCATATGTC ACTGCAGATG GAACTAAATT GATTATACAT GATTTTGATA
    44161 CATCTACAAA TGTATATGAA TTTAATTTAC CTGCAGAATT GACATCATCC GTCTATGTGA
    44221 TGTTCGCTCA CACATACAAA GTTTGGCTTG TAACATCAGA ACAAATATTT GTATGTGATA
    44281 TTCGTACTGG TGTATTTACT CAATATGAAA TCACCGAGGA TAACCAATAC ATTAGAACAT
    44341 CAAACGGCAG TGGACTTCGT GTCAAATGCT CAGATCGAAT GGTTATATTG TATGGAGATT
    44401 ACACATCTTC GACATATAAA AGCTCGGTTC ATGTACTATC AGTTGATGAT CGAAATATCG
    44461 TCCGTAATCT GTCAGGTTCT GATCTTGAGG ATAGTGGCAA CAAGTTTGTC ATAGGTGAGA
    44521 GTGTCCATCA AGTTGGTAAT TCTTTGATGT TGTTTGTTCG TGTGGTATCA ACATATTGGG
    44581 CTGCAAGGGG TATACAGTAT TATTTATTCT ATGATCTCGG TTCATTGTTA GACACTGGAT
    44641 CGAAGAAGCA TATATACGTT ACCAAAGATG CATATGTTCG TGGATTCGTT TATAAGAACC
    44701 ATTTTGCATA TGATGCAAAG ATGTATCCAT TAACAAACTT TACTCCAATC AAGATAACTT
    44761 GTAAAACCAA AACGATCACA ACTGCAACTG GTCAAAAAGG TATCAGTAAC AAACAATTTT
    44821 CAATCACAGT TTCTAATACA CCAACATTCA GTGGTAAACC ACCTGGAAAC ATGAATTGAT
    44881 GGGGTGATGA TATGGCTAAT ATATTTAAAT CAAAAGAAGT ATACAAGCAT GTCACTACTG
    44941 AACCTTATAA TGGGGGTCAA CATAAGTTGA TCCCTGTTCG AGGTGTTTAT GTTGCAAATG
    45001 TTTATCGCCC ACCATATTAT ATCGATCACA CATTGGAAAT TACGAATATC GAGAATTCGT
    45061 TTGCAACCGT TGAAGATTAC AGGGAAACAC CTGTTACTGC ATTAGCACAT GACGTTTTTA
    45121 CAAATACTGA TCTTACGATA ACCAATGAAC CACCGTATCT GGAATATTAT ACCCAGACTC
    45181 CAGCAACCGC ATTTATTGGT ATCGGAATGA AGAGTGATAT AACGATTACA AATAACGATC
    45241 CATATTTGTT ATATTACTCA AAGATACAAC CCACATATGC ATTGGAACCA ATTGGTGGTA
    45301 CGGTTAGTAT TGTTAATAGT TCATGTTTTG TAGAAATATA CAATATTAAC AATGAACACG
    45361 AACTCGATGA TGCCTTACAG ATAACTGCAA TAGATTCCAA TGATGCAACA ATCACATGAT
    45421 GAAAGGAGAA TGAATATGAA TACACAATTA CCTGAAAAAG TAAATACGTT CTTCGAAAAC
    45481 TGTAAAAAGA ATAATGTTCA TCCAATACCA AAAGACCCGC ATTTCAACAA TCTGTATTTA
    45541 ATCCAATCTG TTGATATGGA TGGAAATGTC ACAGATGAGA AGTTTGGTTT TAATGAACTT
    45601 ACTGAACAGG GTCTCAGAAA TATCTGTTGG TACGGTGATT TCAAAGCTAA GATATATTCT
    45661 GCAGATGAAA GTTTTGCCAA ATTATCAAAC ACCTCCAATA GTCCACATTA TGACATCACT
    45721 TTCTCACCAG TATACTACGA TTCCAACACG GGTGTGTCAA CCCAATATTA CAAATTCCGA
    45781 ACAGTGATGG AGTTTAACTA CAACTATGAT GGTGTGACTT CTGATGTTGA AATAACCAAA
    45841 CTCGGATTGT ATGTTGGTAA TAACAGCAGT GGCTACACTG AATATGCAAA ATCATTAATA
    45901 TATGATGTGA ATGGTAATGC TACATCATTC ATAAAACATC CTAATGAAAA AATTCTATTA
    45961 ACAGTGTGGC TTGGTGCGTC TATGAATGTC GGATCAATCG TTAATGAAGC ATGGAACAAT
    46021 GGAAATTATC TGTTGATAAG TCCTCATTTC ATTTTACGTT ATGCTGCAGG TTGTACCCAA
    46081 TATTCAGATA CCAACAAAGC ATTGAACATG AGATTTGGTA TGCGTACATA TCGTTATAGT
    46141 AGTTTATCAG ATGCTAACTG TTGGAAATAT TTAAAACCAT TTCAGTCAAG TACCAATCCA
    46201 CAGTGTACCA GAGAATTTGA TTCAACATAT ACATACGTTG AATGTTTGAT GAAATATGCT
    46261 AACAGTGAAT CAGTATCAAC AGATTCAGTT GTATATGAAA GAAATTGGGC TTCTAAATAT
    46321 ATTATATCCG ATTATTGGAG TAATTCTAGC TTCGAGTTCA TGGTTGATGC TGATGGTGGA
    46381 TTTGCGTTAC CTAATCCAGA AGAAATTACT GTTGATGAAT GCATGACTAA TAACAATGAT
    46441 CCTACTTTCA CTGATACATT ATATGCATAT CCTTCCAGAG ACTATGAACC GATTGGAAGT
    46501 TGGTATTATC ATTCTCGATT ACAACTTGCT CAATTCAATT GCACATCAAT TGAAGTTTAT
    46561 AACCACAAAA CAAAAACATG GGATCAAGAA ACATTCGACC AGGATCGTAA CTTCTTATAT
    46621 GAAGACACGA TGACAAAGCC AATATGGTGG CCGGTTATTG TGAATGGTAC TGTGGTAGAT
    46681 AGATATGTTT TTGTCAACAG CAAAGCAGGA AAATACCCAA TGACAAAGCT GACAACAAAC
    46741 TCATTACATG TTTGGGCAAC TGATACATAC TGGGATCAAT CCACATGGGT TGAAGTTGAT
    46801 AAAAACAATT TAGGTTCTTT AGGAACCAAA CGTTATTTTA TCAAACCTGA TTATGATGAC
    46861 ACCCCGGTCC CATATTATGA TTACACACCA TTACAACTTA CAGGACTCCC GACATCATAC
    46921 ACTATACCGA AAACATTTGA ACTTGAATGT GGATCCTCTG ATGCACGAAA AGTATTGTCA
    46981 GATCCAAAAT GTAATTGTAT AATTGGATAT GGTCAAATCG TATATCCAGA TGATCCATCC
    47041 AACGTTGTCA CATATAACAT TACCAATTAT GGTGGTGGTG CTATTACCGG TTATGAAGGT
    47101 TATTCATATA ATACTTCTAA TGGTGATAAT AATGGAACAG TATCAATATT CCGTTTGACT
    47161 GAGAATGGTG ACAAACTGAT TGTTGCGAGA CGTACACACT CAGCGCGTGA TGCAAATGAT
    47221 AACTATGCTG CGGGTTGTTA TCGTGTATAC ACAATTTCAG ATGATCCAAC TGTTGCACCA
    47281 ACATATGAAG ATATCCAAGT TCCATATACA AATCAATTGT ATAATGTACA AACATATCAT
    47341 TCATTCACTG ATCAGGGTTT TGTTGTTGCA ACTCATAATG CCGATAAGGA AGTTGCAATC
    47401 ATTAACTTAT ATGGTTCAAA TGGAGTTGAA ACTGAAATCA TTCCTGGTAT GTGGGGATAT
    47461 GCATTAAACA GAACTACTAA TTGTGTATAT CTTAACACGG ATGATATGTC ATCATTAACA
    47521 TTTGATGTGT ATGACATGAG TACAAAATCT GTCGTAAAAT CATTCACGCT GTCTGGTAAT
    47581 TATGTGATGA ACGGAATCAT GGGATGGAAG AATCATGTAT ATGTCAGAGT ATATGATAAT
    47641 ACTCTTCAAA TATATCGTGT ACTGTATCAT GATATAAATG AAGATTCTGA TACATTCATT
    47701 GAGGTAAACA TTCGTTTGTT CGATCAGACA TCTGCGGAAT GTACACTGAA CCATGAACCT
    47761 GGTGGGATAT ACGACAACTC TTTCTCATCA TGCGACGAAG CTTTCTTCAT TTATAAGCCA
    47821 TATAGTAGTG GTTACTATGA TGAAACGGAC TATAGAGAGT TCTTATTGAT ATTAGATAAT
    47881 GATCCAACGA GATGCAGAGA TTTGATGGCT GAACATGGAT GGGATAAAGG TGACTATGAT
    47941 AACGTCCAAC TCGCATCAAA TGGTGCATTC AATAGAAACC CAGATGGTTC ATTCGTTGGT
    48001 TTGGAAGTTG TCGAGTACAA TAACAGAAAT TCTACTCCAC AATCAAGGTA TTCATTTTCA
    48061 TCGTCTATTG AAAATTGTTC AAATTATATG ATCGATATTG GTCGTTTATA TGATGATAAC
    48121 TATCTTAACA AAACCCAGGC TGGTAATTAT ATGTGGAACT TTGATAATAG TGGATGGGGT
    48181 ACTCATATAA CCGGACGAAA CAGAAACAGT TATGTTATAT ATAAGAATTA TCGTGTATAT
    48241 CAATCCGGTA ACAATATAAA ATTTGTGCCA CTTGCTTATT CTCGTTTCCA TCGCATCTCA
    48301 GGCAACACAA TTTCAATACA AACGATCAAC AATCCAAAAC GAATTGCACC GCAAGATGAA
    48361 GTTCGTATAA GAATAACAAG ATAAATATAT TGGAGGGGCC TTGAGCCCCT CCATAATTTA
    48421 TATACTATTT ATGATGATAT TATCATCTTC AAGAATAAAC ATTTCCGGAA CGAAGTTTTC
    48481 CAATTCGGAA ATCATCTTTC CATCACTGCT GTACTTGGGG AAATCTTCCA ATGTGTCCCA
    48541 ACGTTGTACA ATCGCTTGAA CATTGGCATC CATGTAATCT CCCTTGGGGT TATTCTTATC
    48601 ATCTGTGTAG AATCCATTGA ACTTCAAATA TTCTACATTA TCATGATTAC CCATTTCTCT
    48661 TATGAGTCTT GATATGTAAA TATTGTTGTT CATTGAAACT CTATCAGTCG GTGAATGCAA
    48721 TGTTGTGAGT TTATTGAAGT ATGATTTTAC AATAATCTTC AATTCATCAA TCGTATTAGT
    48781 TGCCAATGCA GGATTCTTGA ATCTAACATC AAAAGAAATC TGCACTGACA GATTTGGCCA
    48841 GAACTGAGTT TGTTCCTTTG GAAGATTCTT CAACTTCTCA CTGTCAGTAC AATAGGTGTG
    48901 TGGTAATCCA TATGTGGCAA TGAGTTTGCA ATCCAGATAA TGGTTACCAT CCAAACGATT
    48961 GAAGATTACA GGTTCCATTA CTTTATGAAC ATCAACAAAT CCACGGACAA AGTTTTCAAA
    49021 ACGATCACTA ATCATCAATG GACTTTCAAC AAATGGCATC AATTGAATTG TTACACCACC
    49081 ATTAACATTA ACCGTTTCAA ATGCTGAATC TATACGTGTA TTATATGCTT TTAATACACT
    49141 TACAACGGAT TGCCAATCAA CCTCACTTCC TGCGGTAGCA ACATCGGAAT CACGTATGGT
    49201 TTTCAGAACA CTTTTAATGT CTGTCAATGA TTCTGGTAAT ATTGCAAGCA CACATTCAAC
    49261 ATACGCAGAT TCATATGTTT GGAATGTTGT GAACATTGTT GATGCAAGAT TTACAATCTC
    49321 ATCATATGAC ATTGGATATG TGTCACGCAT TTCATTTACA CGATTATATG CATAATTGTA
    49381 TAATGTGTAA ATATCATTTG TATCGGAATT CTTATCATAC AAGCTGTTGA AATTATTGTA
    49441 ATTTGCCATC TGTTCATCCG TAGGAATGCC AGTATCACCA AAGTCAACAA TTGATCTCAT
    49501 TTCCTTAAGC TCTTGCACAA GATCGAAATT ATCAACTTTG TATATATCAA CAATTCTGAA
    49561 ATTATCAAAA TCGTGATCAT CATATATTTC AGTATTGTAG TTAGGTGTTT CAGAACGGAT
    49621 AAGAATTGAA ACTCTGAGAT CGGGATTTGT TGCATCAACT GTAATTGCTG AAGATCCATT
    49681 TAACGAAATC CATGAACCAC CACCATTTTC TGTGGACGCA ATTCTGATAC GATTATCAAT
    49741 GTCAACCATT TCATTTAATG GATACATTTG TGCATCGTAC ATGTATGATC CATCGTCTTC
    49801 TTTGAGTACA GGTTGCATCT CAACATAACC AACGGCATTA CCATTCATAT ATGCAGATAA
    49861 CACAACACGC ATGTTATTAT CGCCCATTGG AAGCAGTTTA TTTTCTATGC TGAAGAAGGG
    49921 GACACTGGGT TCGATTACTG AGAATGGTAC ACGATAGTAT TCAACAGAAC CACTGTCGGC
    49981 AGATGGTTTC ATTTCTGCAT AAACAATGAT TCCACCACCG GTTACATTCT CCATATCGAT
    50041 TTCGTACATA TCATCTTCAA CCTGGACACA ATCATATGGT GTATATACAA CCGCAGAATT
    50101 TGTAATTGTA ACGGTCTCTT GAGATCCATC CTCAAAATAG ATGTTGAGAT ATACATCACT
    50161 GTATTTATTA CCGATACGAT ACAACTGTAA TTCACCATAA CCGGTTTCAG ATGTTAATGT
    50221 TGCACTACTA ACGATGATTT TCTTGATTGT ACCAATTGGT GCATCATCAG TCAATGCCAT
    50281 TCGATAATAG TTCTGATTCT CAACACGACC AAACTCGATA TTCTTTTCGG TGATTTCTGA
    50341 TGGGTATATA TTGATATCGG TAATGCCTGT GGAATATACA TTATAATCTT TGCATATACC
    50401 ATCAGTTCCC CATATATCAT TTGAACCCAC AAGACGTGTG ATTTCACCAT TTATTGGAAG
    50461 ATATATACGT TTGGATTTAC TGTCGGAATA ATCATCAATC CATATATTAT TCAAACGCCA
    50521 TGTTGATTCA TCAATGCGGT CTTTACGTTC AACGCAGAAA AACGTTGTTT CTTTGTTATA
    50581 TGGTAAATAA CCATCTTCAT TTTCTTCCAA TGCAATTATT GGAATTGATG GTGAATACAT
    50641 ATCAATGGGT TTTGCAAAAT AATTAAACAT CTCTGGAACG AATGCAAGTT CGGTTGCATT
    50701 TCTACGTAAA TATTCAACGA TTGGCCGATT CTTTGCACCC CATAACTCAA TAGATGGTAA
    50761 AACATATGTT GTGAAATTGT AACAATTGGA TTTGTAAAAA CGTTTGATTT CACTGAAGAC
    50821 TGTTGTTGCA TGATACAATA CTGAACGATC CGCATCATCT GTTTTATTCT TATTGACAAA
    50881 ACCTGTATTG GTTGTTGTAA GATACTGGTT TATCCATGGA TTGAAATATC CGATTGCAAA
    50941 TGGTTCCTTT TGGATACGAA TTCCAAATGG ATTTGCAAAC ACAAACTTAT CTGGGAAACT
    51001 TGCCAATGTT TTTGCAGTTT CAACCTTTTG TGATTTGACT TTTGTGATCG GAGTAACGGT
    51061 CATCCGTTCA TCACGATTCT TGTACACCCA TGTCCATCCT GGAGGAATAA TGATTTCATT
    51121 GTTCGTGATA CTATTGTCAT TATTCTTGTA CAAAATGTCA TATGGAATGT TTGCATGTAA
    51181 TGTATTAGTG CGATACACAT AATCATCATC ATCTTTGAGA GCCAAGTATC CACTCCAAAT
    51241 ACGACCCCAT GGATCATCAC GACGCTTGAA GAAATATGGA TATAACACAT GTTTGAAATA
    51301 GAATGTTTTA AACCATTCAT CCAAGTCATG ATCTGTTGAT AACACATTCA CGGTGTTATA
    51361 CGCTTCGATT GTTTCTCTAC GAGTTGTTTC AACAGTACCA ATATTGGTTC CACCAAAACT
    51421 ACCACCCGCA AGAACAAAAC ATGCTTTCAA CACATTTGCG TTGTTGGCAT ATTTGGTGGT
    51481 TTTTGCAATA ACCTGAGGTT GGGATTTTGC ATTATCCCAT TCTTTAAAGT TTGCTGCTTC
    51541 ACCATGGCAT GTGTATACGT ATATTTCGTA TGATGAACCC ATTGATGGAA TAAAACGTTT
    51601 ACTGCCATCA AGCTGGAACA TGAAACGAAT TGTTTGTGGG TTATCCATTA TATAATGAAT
    51661 GTATGGATCA TTATCTTTAA CATTTGCATG TATTGGTAAA ATGTGGTCAT GCGGAATCCA
    51721 TTGTGAATTT CCCTCAGTGT CAACATATTT AATGTCAAAT CCACATATGT GTCCTGTACA
    51781 TGTTATAACC TTATCAATGT TTGCAATGCC ATTCGATGTA TTGTTGATTA CCAAATATTT
    51841 GGTACGTTTG TATTCATTGA CTTGGATGAA TAAACATAAC CATTTTGATG TGACACGATA
    51901 TGTGATATAT CGGTCTTTGT TTGTTGCAAC CACATTCAAT TCATCCATGT TTGTGTATTG
    51961 ACAATTCCAT GCGGGAATTG GTGCGGTGCT TTCAGATGTT TGGATATTAC GATACTGGAT
    52021 TAAAATATCA TAATCCAATG AATACTCATT ACCGTTATCC ATCAGATTTA TAATAGTATC
    52081 CTTATCAAGA ATGAATTCAT ATAAACCTGT CTCTGAATTT AACTTTGCAT TCTTGTAAAT
    52141 ATCTTCAATG TTCAATTCCA ATAACATGTT ACATGCACTT GGTGTTGCAT ATGAATATCC
    52201 AAGATTAAAT ATTGCTGCTT CGGCATAAAT CGAATCTGGC AATACTGCCT TGGTGATGAA
    52261 ACTTTCATTG AAATAAAAAG ATGATGTAAA CGCAATGTTT TCTAATGCCT GTGACATGTA
    52321 TTCATTTATA ATAGAGAACT CACCAAGATT CAATTGGTTT AATGGTATAT TTTTGAATAC
    52381 ACGTGGCATC AATTTATTCA TGATGTATAA TTTACTCTGA GAATCATCCG AATAATTGTT
    52441 GAACTCATAT GATTCTGCCA TAGAAATCAC TGTCCTTCCT GATAAATTAT ATAGTCAACC
    52501 AACTGGTAAT ACTCGGTCGA ACGTACATTA CCACAGCGTT CTCTGCCGGT ATATAACAAT
    52561 ATAAAGGAGT GATAATATGG ATGATAAAGT TCAACTTTCA AGAGAAACGA TCGTTGGCGA
    52621 TAGTGTTGTA AATGAAGACA TTTATCCTAA TACGAATACT GTGTCTGTTA ATGATGATCA
    52681 ATCTGGAACG TCTTTGAATG AAACCATTGA ACGTATATGG GCAGCAATCA ATAATAAACT
    52741 TGCAAGAAAT GTTAACTCGG TCAATGGTAG AAGTGGTATA GTTGTATTGG ATTCATCAGA
    52801 TGTTGGTCTG GAGAATGTTG ACAATGTTTC ATTCAATGAT ATAAAATCAT GGGTTATTGA
    52861 TGAACTGACC AAAGTGTTTG GTTACAAACA GATCAAATTA TTCCATGATA AAAGTGGTTT
    52921 GGATGTATGT TTGGATGCAC ATAACATGGA TGACTTATAT GCGCCATTCT ATGCAGAAAC
    52981 ATGGGATACT ATCGATACGC GTCCGTACAT TGGTTGTATT GTGTTAGACC AGAATGGTGA
    53041 ATCATTAACA TATAATGCAT TACCAATAAA TGGTATCGGA ATGACGGATG ATTCATTGAT
    53101 GTACAAAAAC ACAATCGACG ATCCTGACCA TCCAGATATG AAAACCGGTG AACTGCGTGT
    53161 AAAGATATCA TCTGAAGAAG ATGCATTGTA CGTTGAGCGC GGTGATGAAT ATGAAGAAAA
    53221 TGGTTTGAAA ATCGACAAAT CCATGATCGG CGGTGTACTC CATTTCTATG ATGGAATATA
    53281 CGGTGAAGTT GATGGTACAA CTGAAAAGGG AAAAGTCAAA TATGAAGGTG GTTTGTTATC
    53341 ACCATATGCA AGAGATCCCG AAACTGAAGA GTCACATCCA ACATGTACGA TTTATGTTGA
    53401 TGGCAATGAA CTTGGTAACG ATTTTTATTT GAACCATACT GAATCAAAAC CATCAGGGAT
    53461 TCATAAAAAT GATACTCTTG TTTGTAACTT TAAAGATTAT CGTACAACCG ATGGACCGCT
    53521 GTATACATTG AATTCAGAAA AAGAATACAT CGAAATCGTA CGTAATGATG ATCATCCAAC
    53581 ATACCCACAT TCAGGCGATC GTTATCGTGT TGGTGATATC ATCGATATAG ATGATCCACA
    53641 GTTGAAAATC AAATTTACTG TAACCGCAAT TGTTGATGGT AAATTTGAAG GTCCTGTTTC
    53701 TGCAGTAGAT TTGTTATATT GTGAACCATT TGATACTACG TTAAAACCTG AGATTCCTGC
    53761 TGATGGTAAA TTATATCCTA CTAAACCAAT CCTTCGTTAT AAGAGTTCAT ATGATGCAAA
    53821 TGTAGGATTC CCGAAACCGG TTGATCTTGG TGGTGACTCA TATGTCAGCA TTCAAAATAC
    53881 ATCCACTGCG GAAGGATTAC AAATATTCAT CAAGGATGAT ACATATTTCA TCCATGCACA
    53941 ATATCAGGAG CCTGAAGGTA CTGATTTTAA AATGATGAAA CGTGGCATGT GCATTGGTCG
    54001 AGTTTTATCT GCACCAAATC GCATAAATCC AGATTTACCA TACATCATTG AATTTAATTC
    54061 GATACGCCCA TTGATCGGTA ACAGTCTCCA GTTTAAAACA TATGATGAAC AATTTCATTC
    54121 TGACAAATTC AGTGATGTAA TTGATGTAAA AACCCGCAAA GGTCATTTCA ATGCAAATGG
    54181 TGTCATCAAT GATCCGATCG ATGTATCCGG TTTGGCAATT GCTGAAAACT GGGGTGAATA
    54241 TCGTGAAGAT GGTAAATCCG CACGTATTGT TGATTCATCC GGTGATAGTC TGGTTGAACC
    54301 AAACCGTATG AAACGTGTTG CGGTTCTTCC TGGTGGTGTG ACCAATGTAA TGAGTAACTC
    54361 ACAAAACTCT TCTGGTGGTC TTACCGTAAT GACTGATATG TCGTTATGTC TTATACCACA
    54421 TAACTTATGT TCATCTTCAA GTGGATATAG TGGATATTCA CAATATGCGG TAAACTGGCA
    54481 CGCTGCATTA CCATATACTT ATCCAACCTA TGAAAAAGAT GTACCTTCAT ACGTAGGAGT
    54541 GAACACATTT AAGATTGTAA AACAATGGAA CCGCTATGGT ATGCGTACGG CATCTGATCC
    54601 ATATGAGAAT CGGAAGTATT TGATTAATAT GTCGGGTTTA CGTATCGTCG ATGCGACAAC
    54661 AAAAATCGAT CATGAGATGT TTGGTAAACT GGATAAAGAC GAAATGTACA TCAATTCAAC
    54721 TGACGAATTG TCTAATGAGA TGATGGAGTC ATTACCAACA TCCGGTGGAT TGATGGTTAA
    54781 TGTTGGTGCC GGTTTAGAGA TTCGCGGAGC ATATTATTCA GACGAAGTCT CAACTGATTA
    54841 CGGTGTGCGA TTTGATGACA GTGGTAAAGT ATGTGTTCGT GTCGATGATA AAACCATTGA
    54901 AATCAATGAA CAAAATCGTT TGCAAATCAA AGTTGGTAAA GGTTTGATAA CCGATACAAC
    54961 AGATCCAGAA AATGAAAATC TGATGTTGAA TGTGGATCCA TCATTCACAT TTACCGAAGA
    55021 TACAACAGCA CCAAAGTTGT CATTGAATGT TAATACTGCA ACATATCATG ATATTGATAT
    55081 GATGAGTAAT CTTCATCCGG TTGTAAACTT GATAAAGACT GCAACACCAA CTGGAAAGTT
    55141 TGTACCATTG TCTGCATATG TCAATACAAA GTATGGTCTG GGTCTTGGTA TCAGTGGTAA
    55201 CCAAACATGG TCTTCTGATG GTACTGAAGA TACTTCCACA CCAAATGCGT TGATCATCAG
    55261 AATCAAAGCT TCAGATGTTG GCGATTCATC ATCTGTATAT CGTCAGAAAC TTATCGGTTT
    55321 GAAAAATGAT TCTTTGATGT TTGATCCAGA TGGAAAACTT ATATCTCCTA TTGATACATC
    55381 CAAGGGATTA ACAAACACAT ATGTTGCAAA AGCCATGAGT GCTGATAGTA ATGGTAATGT
    55441 TACTGTGACA CAACAAGGTG GAATTGCAAT CAACATTGGT GCGGGTTTGG CATTTGATAA
    55501 AGATGGTAAA CTGACACTTG AAGCAGATTA TGAAATCAAA AAATTGAAAA ACGGTTTCGA
    55561 TTTAAATAAT CTGACTGTTG GTAATTATTA TGCTCCTGCA GATGTCACAG ATTCAATAGA
    55621 AAATCGACCA ACCAATGGTT TAGGTGTATT CCGTGTCGAA CATGTTGTCG TGATACCAGA
    55681 TTCATATTAT ATTCAGAAAT TATATTCTAT GGAAAAGAAA GGTATTGTAT ACATGCGATA
    55741 TAAATCCAAC GGTACATGGA CGGGATGGTA CCACATAGAT GGCTCAATTA TCGATTAAGG
    55801 AGGTATATAA ATGAACAACA ACGACAACGC GATATTGTTT GAGGATTCCA TGGAAGTTCG
    55861 TGATACACAT GGACTCATGG GAGAAATCAG CATTTATCGC AGAAATAAAA ACACTGGTGA
    55921 AACTGTTCTT CATGAGAAAA GTAGGAACGT TATCTCCATC TCTGGTTACC AGTGGATACT
    55981 GATGAAAATG TTTGGTCTGT ATCTTGATTC ATATCATGGT CCTGGTAGTG ACGCAGATGA
    56041 TATGGGTCAG GATTCAACAA TCATTATTCC CGATTTGAAT AATGATGACC AGATGGGAAT
    56101 TGGTGTGGCT GTTGATAAAT ACACTCAGAT GGTGCAGAAC ATTGCAGATA CACATTTCAT
    56161 CCAGGGATTC ATGATTGGTA ATGGTGGCGC GGCAGAAGAT GCAATTACTG CAAAGAATAC
    56221 AAATTATTCA TTCATGAAAC TGCGTAATGC AATCCCATTC AGAGAAACCA CAGATCTCAA
    56281 TGCATTATCA CCCCAAGAAT CTAATAGATA TCTTGGAATA TACAGACCGT CAGCATCATC
    56341 GACTGGTAAT GTAAAAGCAT ACTACATCAA GAAATTTGAT GAAACTCCAC ATATCTATCA
    56401 TTCATGGTGG AAAGATGGTG AACGTTGGGA TTACGTAGAT CCAGTTACAC AGAATGACCT
    56461 TGGACCAAAT GCATCAAATG GTCAGGGTAA AACAAATCGT ATTGAAACAT ATGTACAGTG
    56521 TCATTTATCA TTGGATGAAA ATGATTGTGT TGCATATTTC AATCATGATG GTAATACTGG
    56581 AACGGCACAG ATCAATGAAC TTGGTCTGGT TGCATTTGAT ACAATTCCTG GTGTAATCAG
    56641 TATTGTTGAG ACTCTGTATA AAACACATGT ACAGAAGTTG ATCAAACTCA TCTTCAGAGC
    56701 AACATCAGAA ACAACCGAAG AAACAGATGA AAAAGTTCGT CTGTTGGCAA CTGAAATCAA
    56761 TACAATTCTT ACAACCACTT TGGGTGACAT AAGTGAAACT CATATTGTCG CATTCTTACA
    56821 AACAATGATG AGTATCATTG ATTCTCCCGA TAGTGAACGT TTGGATTATG AATCATTGGT
    56881 TACTGCATTA TCCGATTCAT CCAACATCGA AGTCAATGCA TTATATGGTC CAGCACCAGA
    56941 ACATGCCTAC CAGTATTCAA CAGATAAGTT CGTTGAATAT GTTGATGTTG CCGCATACAA
    57001 TGTTTCTGAC AAGGAAATTA CTGATGAAGC ACAACGTATC AAGCTGATCA CATATTATAC
    57061 ATTCAATTCA TTGCCAATCC AATCCGATTG GGAGATACTG ATATATTACA GAATCTATGC
    57121 AAACTAAGGG TGAATTATGA GTATAATAAC AGAAATCGAC GAATTATCAA CAACGGTAAA
    57181 AAATACAGTA TTAAGTTTTA TTGGTGTATA TAAACGAATA AAATGGAAAT CTGTATCATT
    57241 TACAATACCG ACAGTTCCAG TGCCATCACA TCGTCCACGT TTGTCTGGAT ATCGTGTGTA
    57301 TGTACCTGGG GCGGCAAAGA ATGCGAAATT CTTCAATGAT GTTGTTCGTC CAACATTGAA
    57361 TGGGTTGTTT ATAACAACAC CATGCAAAAT CAAGGTTGAC ATTTTCATGC CAATTCCATC
    57421 AAGCTTGACC AAGAGTCAGA AGTTCCTTGC TGAACACGGT TATATAAGAC CATGGGGAAA
    57481 TATCGGTGAT GTTGATAACT TTGACAAAGC CGTGTTTGAT ATGATGACCC ATAATGATAA
    57541 ACGTGGTAAA ATTGGAATAC TTGAAGATGA TAGATTGATA ATCGAATCAC ACACCAACAA
    57601 GTATTATTCA ACAACACCGC GCTATGAAGT TACTATCGAA TACATGGATA AAGTACCTAA
    57661 AGCATTACGC AAAGTAATGC GTCTTGATTA ATGGGGAGAA ATTCTCCCCA TTATATTTTA
    57721 ATAATATTTA CAGAAAGAGA GTTGATTTAA ATGGCTATTA AAGATACTGC TAACAGAGCA
    57781 TATAATGTCG CTGGTCAAGC ATATGATCAA TCTTTAAAGG TTGGTAAAGG CATATATGCT
    57841 GCCAGTGAAC CATATCGTTC GACCGGTAAA TCCATTATAG CAGCAGCCAA AGGAAACTTA
    57901 TTTGAGTTCC CTGTATTCAT TTCATCATCC GTCCAGTTAG ATTATGCAAC TGCAACATCA
    57961 TCACTGTTGG AACAGGTTTA TGCATCATAT CTTCAGAGTG CACTCAGTCT GAATCCGATA
    58021 GTAGATGAAT CATTGGTTCG TAACAAAACA CCATTTGCAA AGTTCCAATC TGATACCAAT
    58081 AGATATGTTG AATATACTGA CATGGATTAT GCTCACGATG CTGTACATAA TGAAATTGTT
    58141 ATGGAAAATG GTGATTCATT GGAATTCGAC ATGATGAGTA TCGAGGACCG TGACGGAAAG
    58201 GTTATTGTTG AATACTACAA CAAACGTCCA TTGTCTGAGT TTGATCATTA CTTCCAGGAG
    58261 CAAGATGCTA AAGATTATGA AATCGAAAGA CTCACCAAGA AACTTGAAAA CGCTTCGAAA
    58321 CATATCAAGG ATCTTAAAGA CGACCTGAGT AATGCTAATA ATACAACGGA TTATTTTAAA
    58381 AATGCTGCTA CCAGTGCATC CGCCAGAGCG GATCGTGAAG CCAAACGTGC TGACAAAGCT
    58441 GAACAACGTG GCGTCGATGC TGCAACATTG GCAAATTATG AGAATCAGTT AAATGATTAC
    58501 AAAAAAGAGA TTGATGACGC TAAAGAAGCA TTGAAAGAAA GTAAAATTCG TGCAAACGAA
    58561 ATGGAAAGTC TTAGAAAACT TAAAAAAGAA ATCGATGATG CTGACAAGGA GTATAAACTT
    58621 GCAGTTGACA AGTTCAACTA TCAGAAGAGC AAGGACGCTC GTGATGAAGC TCGTGCCGAC
    58681 AAACGTGATG AACTTGAACG GAAGAAGTTC AAGCATCAGG TTGTAGAAGA TATTCATAAA
    58741 AGAAAACAAC ATGAGAAAGA TTGGGATCGT GAACTCAAAT TCAAGTATTC TGTTAAAGCG
    58801 CCTGAGATGC TTGATGAATC AAAGATCAAG AAACTCAATA CAATGAAACC TCTCATGATG
    58861 AATGTCCAGT TCCATGTTCA GGATAAAAAC GGTGCATTGT CCGAGGCGAT CAATTATGTT
    58921 GTTGCGGTTA AAACATACAA TCGTATCATT GATGCTGACA CACTTCCGGA TGTTGCAGAA
    58981 TATCCTTTGA AAGAAATGAA CAAGATTGCT CGTAAGGCAA AGTGGCGTGC AGGTGAACTT
    59041 AAGTTCTTCC GTGACATCGT CTTCAAGGTT AAACAGAAGA AACAGACTGC TGTTGATAGC
    59101 CGTGATCCAA AGCGTAAATG GTATCGTCGT CTGTACGAAC TTGCACACAT GACAGGAGAT
    59161 GCTCCAACAA AGGCTGCCAT TAAGGGTAAG AACATCACAT GGAGTGTTGT TAAATCACAG
    59221 ATTGAAGATG ACTTTGACTT TGGTGTTATC CCAAATTCAA CATTGGTAAT ATCATCAAAT
    59281 GACGTAGTCA ATGTTAAAGC AAAAACCGGC ATTGATCTGT TGAATGGTCA TACTGCAACC
    59341 AAACTGTGTA AGGAGCTTTT CTTGATCGCA ATGGTTGTTA TCGACACAGA TGCAGAATCA
    59401 ATCAAGATTC TTCTTCCTGA TAATCATGAT GATTATGAGG TTCATTCACT TGCATCTGTA
    59461 AACAAACAGC TTGCAGAGTT GTCAACAGCT GGCTCTAAGA CCAGAGACAT CTTTAAATTA
    59521 CTTGGATAAG GAGGGAATAA AATATGTTTA AACGTAAACC ATCACAACAG GAAATCGATG
    59581 ATATGCAGAA TATCATTAAA GTCCTGGGTG AAATATATTC TAATAAGAGT AGTGACGAAT
    59641 TCAAATGCAA AGGTGACATT AGAAAGGTTC CAATGTATAA AGAGATCGAC AAACAGATTG
    59701 CCAATCTTAC AACATTGAAA AAGTTCCCTG CAAATGATGC CAAGGAAATA AAGACTATGT
    59761 TTTTGTCACT CCATAGACCA ATCTTCCCCC AGATGGTCAT GGCATATCTG AATAAACCTG
    59821 ATGAACGTAA CTCCACATTC ACTGCATTGT TCACGGTCGG ATATCGTGTC CTTGTTGGTG
    59881 AGCTTGCGAG AATATACGCA TCAACAGAAG CAACCGATAA GGGTCTTGTG TATAAACCTG
    59941 ACAAACGTTC ACGTCGTGAA GACATGAGTT GGTTCATTAA AGCATTCAAT GATGATCTGG
    60001 ATAAAAAGGT TGATGAATAT CTTCGTGTTA CAACATATAA TGAATATGCA ACATTCCATG
    60061 ATGTTGATGG AATCTATACC GAAGGTGGCG TTGATACAAT CATTGTTGGT GCGGCAAATC
    60121 TTGTAATCCG TGGACTCCAG GTATTACCAA AGATCTTCAG AAGTGCTAAA CAACTCAACC
    60181 CCATATCATT CTTCAATGCT GTGCTGATGC GTTCATATGA TAGAAAGGTT GAAAAGTTCG
    60241 AAGAAGTTTC TGCAATGTAT GAAGCTACTA AACAGGCATA TGAGGATTAT TTAAGAATTC
    60301 CTGAAAGTGA TCGTAAACGC AAGATCGAAT CTAACTATAA GAAAAATCTT GAAAAGTACA
    60361 ATATCAAGAT GAACAATCTT AAAGCACAGA TCGACCATTA CGATTCACGT GCAATGGAAG
    60421 AAGCCAACGA TACAAAAAAG AAAACTTCTA AATCCACAAC AACAAAACCT GATAATCCTA
    60481 AACCAATGTC AACATCTGAT GATACTGGAT CTGATACAAC TAATTCTTCT GATGGTGAAT
    60541 CCTCGGGAGA CAACGATACC TCCAATGATG ATGATTTCGA TTTCTAAAAA CAACAAAAAA
    60601 GAATGCTCCC CGTAATGGGG AGCATTAATC TTAATGAATT AAACAATATA GTCCGACTTC
    60661 TTGCCATATA TCCATATATG GCAATCGTCG ATGAACTTCG CGAAAGTTCT TCTTGGGATG
    60721 GAGGCATTGC TAATTATCCA TTCGCGGTTT CTGCTTTCGA AATCCTTAAT CGCTGCTTTA
    60781 GCAGCATCAC TAAGGATCGC CGTTGTTTCA GATACTTTCA GGCCTTTGAG GTTTTCATAT
    60841 GGCAGAATGT TGCTGCTGCC ATAGTCGCCG TCGCCATCGA TTGATCCAGA TACCTGGAAG
    60901 CAGTATTTTC TAAATGGCTG GAGATAATAT CCCCCGCCAT TGTCGAATGC GATTTTCAGA
    60961 GTAGGGATAG TCTCGTTGTT TATGAGCTCA TATCCGACCA CTTTCCTTAT CGCGATCTCC
    61021 ACGCCATATT TCATTGTGGT TCCATTATTT GTATTCATAA GATTACCTCC TGGACCTGCA
    61081 TACATAATTT GCAGGCTAGC TGACTAGGCC ACTTGCGCCA GTTAAAGATT AAAGATTTAA
    61141 ATAGATTGAA GAATATATTT CTATATTCTT CATATTAATA ATATATATAT ATGGAATATT
    61201 GATATTCTAG CAAAAAAAGA ATACCCCCGG ATATCCGGGG GTATTTATAT TATAATAATT
    61261 CCAATAAGTT TATACCATCG ATTGAGAATT CTCTCAAACC ATCAATGTCA ATATTATCAA
    61321 TCATCTGTTC AGACTTGATT GTTTCTATTG ATGATTGTTT AACCATATCA CCATGGGTTT
    61381 TCAAATCAAT CAATGGATAC ACCTGTCTGA TGTATGAATG ATACATTTCA TCAACGACAC
    61441 TTAATAATGA TTCACAACTC TTTGGGTTCT GAGGAATATC ACCTTTTTCA TATCCACGAA
    61501 TTATCTCTGT TGCAATACGT GTGGTTCCAA TACCATTCAT TCCAAGAATA CCACGATCGA
    61561 AATCACCAAC GATACAATTC AACAAATTAT AGAACACTTT GTTTTTCACA AATACATCCA
    61621 TAACATCATC ATCTATTTGA GAAATTGATT TGGTTATCAT GATTGGATCA TATACCTGGG
    61681 ATATTCCTGT GTGGCGACAC TTGGAAAAGA TGACACGACA ATTGGATTCA AACATGTATC
    61741 CAGTGAACAG ATTATTTCCT GTAACGATTA TACGTTTTCT GTTATTCAAA TCATATCCTT
    61801 TGATAACCGA TGGAAATACG AGTGAATCGA AATCTTTGCA TTTTATCAGA TACAAATTTG
    61861 GTATGAATCT GAATACTTTC TGTGTGAGAT TAATTGCTTC TGTGAGATAA TAACGGAAAC
    61921 TGTCATAACG TCCACCATTT ATCTTATCAC GATACGGATG TAAGTACGAC TTCAGTTGTT
    61981 GATGTTCACA ACAATCGGTT GTCTCATAGT CATTCATGAT CAAGTATATT TTAACATCAT
    62041 TCCACTGGCG AGAAAAGTTC TTCCAATGCA ATGCAATCTG GACGAATGAT GATACAATAT
    62101 CAGCAATTGC ATTTTCATTA AAAGGTAATG CTCCAAGATA ATTTCTTGAT GATAACATTG
    62161 AACCAATGAA AGTGTTGAGG TCGATAAATA TATCGACCCC ATGTGATGTA TCGTAGTCAT
    62221 CTCCAAGAAG ACCTTTGATT ATCAGATATT TTGGTTTAAC CATTCCTGAG AGACGTCCTG
    62281 ATGGATAATT CTTTGGCTGA TAATTATACA TGTGATGCAC CTCCGATTAT AATAACCAAC
    62341 CATGTTCACG CATCGATTCT GCAATCTCTG CATCGGACAT GTCTTTTCTG GTATATCCAA
    62401 ACAGGAAGTC AATGAAACTA CGTGCACCAA TTTTGTTGAT CTGGTTACGT TTATCAAATA
    62461 CTGCATGTCT GAGATGATGG TTGGTCTGTT CTGATGCAAC TGCTTCTGTG AATGAATCTG
    62521 TATTTGATAA TGCTGTTTTA ACACGTACCA TCTGATATGG TTCATCGTAA TTCAACCAGT
    62581 TTGGACGTTT CATTACATTG TCACGATTAC GGAGTAAACA TGAAATGATG ATTTCTCCAT
    62641 GTGTTGATAA TAATGGAATT GTTCCTTCCA TCAGATGATA AAGCTCTGTG ACAACATCAG
    62701 ATACATTATC ATACTTAACA ATGTTATTGT CCAACAGATG CATCATCTTC AGATACTTCT
    62761 CAGTCATCAT TTTATTGATT GGAGTAAGAG TACAAAGATC ATCATCAACC TTGGACGAAT
    62821 TGACTCTGTA ATAGTTAACA TCATCAATGG TAACAAGCTT TGCTTTTGAT ATCGCATTCT
    62881 TACTGATGTT GATGTTTGCA TAATTGGTAA TTGTGATTGG TTCCATGTTT TTACCGATAA
    62941 ACATTTCGAA TTTCTCTGTA ATGTCATCCA TGTAATCTTC TCTGATAAAG ATATCAAATT
    63001 TCTTAACATC TTCTTTGACT GTAAGCTGAC CAGAGTCAAT GTCGAAATAT TCTTCCAGAT
    63061 TCTGGGTGAA TACAATAAGC TCTGTGTTTG CCTTTAGGAT ATGTTTTGCG GATAAAACAT
    63121 TCTGGTTGAT TGGTCCTGTC ATGAACTGGG TTGTGCAAAT GAATCCACCA TTGAAATCCT
    63181 TAACACGTAA TGCCGCATTA CCATAACAAA CATGACAAAC ATCATTATTG AGATTACATG
    63241 TGCATGGTGA ACGGAACCAC AGCTGTTTGC CAAGCAAATG TTTATCGGTA CTATGGAGCA
    63301 TTCTAAGACG AGTACCGTGT TTCTCTGTGT AATAGTAACG ACCGTCGAAC ATCTTGAGAG
    63361 CAGCTTCATC AACAACGATT GGAATTGGGT TCTTTGAACC ACAGTCTGTA ACCTTTGGTG
    63421 ATATTGTACC ATATGTGAGA ATCCACAGAT TACGAGCAAA GTAACCAACG ACGCCCATGT
    63481 ACTCAGTATT TAACAAATCT GGAACACGCG CCATAATTGC TGCTGCATAA ATCGCTTCTG
    63541 GATCTTTATA ACCATCATTG AATCCATTAC CATCCATTAC AATGTTGACA ATGTTTCTGC
    63601 CGTCGGGCGT TAGCCCGAGA TGAATATATA ATTCTTCAAC CTGTTTTGGT TTAAGAATCT
    63661 TTGTGTATGT ATCATCAATG AATAATGGAT TATTACGTTT GATCATTTCT TCACGAAGTA
    63721 AACCATATCG TCTACTGTTT TCTTCAATGA TTTCCGCAGT CTGCATGTTC TTTGGATAAC
    63781 GTGTGTTATT GATATCACGA ATCAATGCGG ATTCACGATA ATGATCCAGA AACAGATTCT
    63841 CTGTTGTAAA TATCTGGATG CACGCTTGTC CGAATATACG ATTCAATTCA GACATATACA
    63901 GAAGGATGTT CCTTGCGGTT GTTTCATATA TTTCTGGCAT TGGATGACCA AACTGCTGGA
    63961 GAACATGACG AACCTTATTG ATGAGCATTT TGGTTTCTTT TTCAATAAGA GGAGGTTCAA
    64021 ATATGAAATC TTCCAACTCA ATGTCATTAA CATAATTTAT TATTGGATTG ATAAATACGA
    64081 GGAAGAACAT GAATGCATTC AATGGTAAAC TGTATGTGAC AGCATCATCA ACATCTGCTT
    64141 TGAAATCAAT ACGAGTGTGT TCCAAAACAT CACCTTCACC GTCAGGATTA CTCCAACACA
    64201 TTCCTGCAAT ATCAACGACA CGTCTCATGA AAGTTTCAAA GTCGTGCTTG TGCCTGTTAA
    64261 GTATAACAGG CACGCCGATA AACTCTAATA ACTGTTCTTT GTCAGTTATT TCATCTATAC
    64321 AACGAAGGTC ATCGAATTCA GATTCATTGA CCTCTGTATT GATATTGTAA TTAAACATAA
    64381 TCCATCCATC CTTTCAATAT TAATTGTCGA TATCATTCTT TGTGAAATGG AATCCCGATA
    64441 TGAGATCTTT ACGTGCACTC AAAGATTCCT TGTCTTTTGC CAACAGTATT GCCATCTGTT
    64501 GCATAATCAA TGCATCGTTC ATTGTCAGAC GAATGATTCT TCTGGTCTTT GGATCCATGA
    64561 TAACTTCCTT GGAAATGATT GCTGGTGATG AACCCAAACC TTTGTAACGA TTCTTGATTG
    64621 TTGGATAATA TTTCTCCATA TCAACATAGA AAGTTGACAA TGTGTTTGTG ACATCCTTGT
    64681 TCATCTTTTT GGATTTATAA TTTATCAATA AACCATATGT CATGATTGTT TTGATTATAT
    64741 AATCCAATGA TGTTTCCAGA TATTTATCAA GTACAACCAA CTGATCGTGA TAATCAATAA
    64801 CTGCATTGAT CTGATTGGTG TTTTTGTCAA ACCATAATTC TTTATATATG TTTGACATCG
    64861 ATTTCAACCA TTTATCAATG TTCTTGATAA ATGTATCAAC ACTACCACCA TTGTTTGCAA
    64921 TACCCCATGC AACATATTCT AACAATTGAC TGCTGACATT GCATGTGATG GACACATCAC
    64981 GCAATGTTGT TAAATAATCG AATGTTGCAT GAACAAATGT TGATGCAGAT ATTTTGTGTT
    65041 TTGGTCTTTC TGGGAATGTA ATCTGGATAT CACCAATTGA TTCAATACAT TTATCAATGT
    65101 ATTCATTCTG GGTTGCCACA TAGAAATGTT TCTTATCATG TTCAAGACGA TACAGTGGTG
    65161 GTTCTGCAAT ATACACTTTT CCTGCTTGAA TAAGCTCAGG AAACTCTTGA ACAAACAATG
    65221 AAACATCCAG AACACGAATC TGAAATCCAT CAATATCAGC ATCAGTTGCA ATGATGATTT
    65281 TATCATACTT GAGCTTTTTG AGATTCTTTG TTGGACCAAC ACCACATCCG AGTGTCTTTA
    65341 TCAGATCTCT CCATATCTGA GATTTAAGAA TTTCTTCAAT GGGTTTATTC CATGTAGATA
    65401 ATGTTTTACC ACGTGCCTGG AATATTGCCT GGAAACGAGC ATCACGTGCT GCACGTAATC
    65461 CACCACCCGC AGAGTTACCC TCAACGATAT ACAGTTCTTT CGGGAACTCA CATTTTACAT
    65521 TTGAACACGG AATAAAGTTC TTTGGCTGGA TCCATTTCTT ATCTTCCTTG ATAGCTTTAT
    65581 TGATATTACG AGATTGCTCG CCTGCAACAC GTGCACGATG GTTACCAATA ACCATATCAA
    65641 CAAATTGATC AACCAATTCT TTCGAGATGT TTTTATTCAA TGATTCATAT GTTGCATCAA
    65701 TTATTGCTTT CTCCAATGCG GGAGATATAC AGTTGTATTT AGTCTGACCA GAGAACATGT
    65761 GCGCGAGATT GCATCTTGCA TTCACCACGA TATGAAGATG ATTCAGAATA TCCTTTCTCA
    65821 GATCTTCATC CTCAAGTTTC TTGTTACGTT TGATACATTT CTCTGTGATG AACATCTGAT
    65881 AGCCTTTGAG TACACCATTC AGATGTGAAC CATGCTGGAT TGTATTGATC TTGTTCATCC
    65941 AACTCTGGCA TATGAGTTCA TCTGTATAAT CCGGATGTGC ATATATCAAC ACTGCATCCA
    66001 ATGAGAAGTT TCTGTGATAT GTTTTACCCA TGAATTCTTC ATCGAGTTTA CCCTTGCAAC
    66061 TAAACTCCAT TGGGAATGTT GAAAATGCAT TTTCGTCCAT ACAATGAAGC TGAACATATT
    66121 TCTTGAGAGG TTTGTGTTCA ACTTTGTATT CCTTATTCTT TATTTTATAA TTGATTTTAT
    66181 ATTCACCATT GATAGTGTAA TCAAAATCTT TCAACCACGC TGCAATATCA TCAACGGGGA
    66241 TTTTGTCAGT CCCCAGATAG AACTTAGATG GTTCCCAATA ATTGATAAGA CCATGATCAG
    66301 TTCCAGTATA CTTTTCAAGT TTCTTATCAA TTAATTTACC ATCATGATAT TCAAGAGTGA
    66361 GTTTCTTTTT CTCAATAGGT CTGATGGATG TGACTATGAG TTTACCGCCG AACGCAGTTG
    66421 CCAACGCAGT ACCAGAGCCA TTTTCACCAA CGGTTTCACC ACCCGCACGA AGCATATTGG
    66481 AACCAGCCTG ATTGGTTTCA TATACTTTCT GAAGAATGTC TGTTGGAATA CCTCTACCGT
    66541 TGTCTCTGAC CATCAGATGT TTATCAGTAA TCTCAATCCA TATCTCATCA CCAGGTGAAT
    66601 CTTTCTTGGT GCATTCATCA CGTGAATTAT CAATTAATTC TCGACATATC TGACCTGCAC
    66661 CTCCAAGACC AACCTGACTG ATGTACATGG ATGGACGATG TTGGATTGCA TCAATATCGG
    66721 AATTCTTGAT ATACATTTCA TCGTCTTTGA ATGTTTGGAT TTTGCTCATG TAACATACTT
    66781 CCTTTCTGTA AATAATGAAC AGTACCACAC TGTTACCGAA ATAATGATAT AAATATGAAA
    66841 TATAATAATG TTCCAAAAAC CCAAATGTAA TCTTCTAATG AAAGAGAGGT TTTAATTATG
    66901 GCTTTAAACG ATTATACAGA TGCAACCGGT GAAGAAAGAA TCGCGGCGTT GGATCGTATC
    66961 AGTGGTCGTG ATTATTTGAT CGATAGAAAT ACTGATTTGA AAAATCGAGA TCAATATATA
    67021 ACAAATGTAA TGGAAGAAGA ATTACGTGCC CAAATGGTAA CCGGTCAGGG TTACGAAGGC
    67081 GCGTTACAAA ATCAACCAAT TCAAAATTTG ATTGATCGTT TGGAAGATCC AGAAACGTTG
    67141 GTTCGTTTGC GTATGATTGA AGATTTAAAA GAATACAGTC CAACAACATA CGCACGTATG
    67201 ATCGGTGGTA ATGATGATAC CACGATTCTG TATAAAGCAT ATCGCAATGC AGAGAAAAAA
    67261 TATTTGGATG AAATTTCCAC GGTTAAAACA CAAGAACAAG TTACACAAGA AGCACAACAA
    67321 ACATTAACCA ATCAGATCAC GGGAAACACA ACCACAACAT TTTATATACC AACAGCGGGT
    67381 ATTAAACAAT CATTCGCAAC CAATGCATCG ATCCCAAATC AACCAAATCC GTTGTTGCAA
    67441 TTATATTCTC CACGTTTGTT GGGTGCACCT CCACAGTTGA CCAACATGTG TGACATGCGT
    67501 TTATTGTCAG CATACGACAG TGATCACTAT GGACCGGTTG GAGATTACTA TTTATCGAAA
    67561 ATATTATTAG ATGCTCCAGT ATGTAATTTC TTTGTAGGAC GTGCACGTTT CACTGGCGGT
    67621 GTTGGATCAT TCTGGGGAAT CTTAAATCAA GCGAAGAACT ATTTAAAAGC ATTACATGAT
    67681 TATCCCATTT ATGGAGGAGA TTCAACTGAA GTACCTACAA TGTCAATGGC AAGTGTTGTT
    67741 GAACAGGAAA CTGCATTTGA CTCCTTCAGC ATACAAATTG GTGAAGATAA TGAAGATTTT
    67801 GAAATCAGTA CCGCAGGTGC ATTGGGATTA ACCGATATCG ATAATGGATC CGAACAAGTT
    67861 GCCAATATCA CAGGAGAAAC ACGAAGCATC ATAGATAATA TTGACAAATC AATACTTGGT
    67921 GGTGCCGCAG GTGTAACCGC ATCATTGTTA ACATCATTAT CCGTACAACA ACCATTCTAC
    67981 ACATTCGAAG CAGATTGGTT TACATACATT AATAATGTTA AAATGATGAT CAACACCGCA
    68041 GTTATCATGT TGGGATTACA GAAAGCACCC GTTCGTATTG GTGATGAGTT ACAGCCGATT
    68101 GGAATGGATG CAAATGTTTC CGACGCTGGA GATGACGTAT GGAGTAATTA TCGTTTTATT
    68161 ACACCAACAA CCGGTCAAGG TGTTGTAACC GAAAGAGATA ATTCATCTGG TACAACATCA
    68221 CAATATGTTT CAGTAATGGT TGATCCAAAT TCATTTAATG AAACATACAC TAACAACATT
    68281 GGTGATTCAC AATTGTTTGG TATAATGAAT CAAGGTAATC AGTTTGGTAA TGAGATTGCA
    68341 TTTCTTACAA ATGCTTCTAC AACAAAAGCC GATGATATAA TCATCAATCT TGCTCAGAAA
    68401 GGAACAAATG CTGCCCAACA AGTTATCTCA ACATTGGGTG GTGGTATTGG TCGTTTCACA
    68461 GCATCAATTG TTGGTGGATT TACAAAATCA TTTACTGGTG ACCATACAAT ATATCCACAG
    68521 ATTTTCCAAT CTGCAACAGC ACAACAATCA GTATCATTCA CAGTGCATCT CGTGTCACAT
    68581 GCTGGAGATG CATATTCATA TTTAATAAAC ATATTGGTTC CATTGTTCTA TATTATGGGT
    68641 ATGGCATTAC CACGTTTATC AAAAAACAAC GCATCTGCAT ATGCATTCCC GCCAATCATC
    68701 CAAGCAAACG TTCCTGGTTT ATGGGGAACA CGTTTAGGAA TGATAACCTC ATTATCAATT
    68761 ACTAAGAATC CTGGTTCAAC CGATGTTTCT ATCAATGGTT ATCCATTGGC AGTTGATGTT
    68821 CAGATAACAG TTGCAGATTT GCAACATGTA TTGATGACAT CACCAATGAA TGAGATATCT
    68881 ACATTCCTGA ATAATAACAC AATGTTTGAT TATATCGCAC AGATGTGTGG ATGTGACAAA
    68941 TATCGTGTTA ATCCCGCAGT ACGTTTGGTA TCAAAACTGG CATTAACATC ATCCGCATTG
    69001 CGTCATACTG TTGACAACAT CGGTGATTCA ATAATGGCTG GTGTAAACAC ATGGATGAAT
    69061 CGTAAATTCG GATATAGCAA TGTATAAAAT ATATGTGCGG GGATATCCCC GCACATTATT
    69121 CATTTTAATT TAACCCATCC TTTATTTGAT TTCAATCTAC CCCAATTAAC ACCATATGCA
    69181 GAACGTTTTT CAACGATTGT ATATTTGCAT GATGTTTTAA TGATACCACT CATTCTGGTA
    69241 TTGGCACCTG CGTTCGGGAA TATCGGAGTT CCTTTCTTCA AATATACCAA TTCATCAGAA
    69301 TGTTCAATTT CATTACCATT GTTCAATTCA TTTAAATAAT CTTGAACTTT CTCTTTGAAA
    69361 TCATTCCAAT GTGGTAAGAT GTAAAAAGGA CAATTACCGA CGATAAATGT ATGCTTATTT
    69421 TGCCTGATCA AAATATAACC ACTATCAACA GTTACACATG ATACTTCGGT ATATCCCTCC
    69481 ACTGTTCGGT CACGTGTGAC AGTTCCAATA CCATATGACC CGCTTTGACC GAAAGATACA
    69541 GCAATTGGTC TATCCCCATA AAATTTCCTA CTACTACCAA GCGTCATTGC TGTCGCTTGC
    69601 ATACCATGTG TTACAGCTAA TGCTTGTACA AAATCAATAT TTTCAGAAAT CGAAGATGTG
    69661 TATAACTTAT TGTACCCGTT ATGACCGTCA ACGATCAATA ATTCTTCGTA AAATACCTCG
    69721 AATTGTGATT GATTCATTTT CAACAAATCA TATGTAAAGA CTTTATCACA TAACCACGTT
    69781 TCAGCAAATG CATACAAACC GAGACCGTAT ATGCGTATAT GATCGGCGTC ACAACTTAAC
    69841 GATTCTGAGT ATTTTATACC CAGTCTATTT AGTATTTCTA ATATTCGTTT TATCTTTCTT
    69901 TCTTTTTTTA AATGAAATTC TACACCAGTA ACAAGTCCTG AGTTGTAATT CAACATATAG
    69961 TGACCATCAC CCTGTATCCA TACTAATAAA CGTAACTCAT CATCAGATAA AGGCACACCA
    70021 TCTGTTTCAA AGTACCCATT AGTCAGTATT TCACACCGTG TTGTTTTTAA TACTTCTTCC
    70081 CACAGCATAT CTTTATAAGG ACCACGTTGG GTTGGTTTTA CATACATTCG GTGGTTAGGA
    70141 GTAGCCTCTA TATATCGTTT ACATAAAATA TCAGACATAT ATGGTTCAAC AACATTTAAT
    70201 ACATTAGTAA ATTCAAGTTT ATCTTTATCC GGATTATACT GCATAACAAT GTCATCTACA
    70261 TGAATATCTT TAAGTTTTTG CCAACCATAT GGCGTTAGTA ATTCGGTTGA TTCAGTGGGT
    70321 AAACACTGTT TATTTTTGTT ATGATCGGTA TTCAAAAAAT CAACATCACC ACGTTTACCA
    70381 TCTTTGACAT TCAACCAATG CGTATGTGTA TACAAATGAT TGATATCCAG ATTATATTCA
    70441 TGGAGTAGGT ATGCTGCTAA TCGTGCTGCA TTCAATTCAG ATGCTTGATC AATACCATTG
    70501 TAATTTGGTG ACATGATACA TTCGATTGCA ATTGTTTTTC TGTTACCATC ACCCTTACCA
    70561 TCAGCAGCAT GCCAACCCGC ACGGTTCAAT GGTAAATTCT GCCATGCACA TTTATCATCA
    70621 ACATAATAAT GTACACGAAC ATCATTCATG TTTCCATTAA CCGTTGCACG TGTGTATTGT
    70681 TCGGCGGGTG TGCTACCTTG GATGACGGAA ATCCAATCGG TATTGTGAAT CGTTACACCA
    70741 ATCACTTTGT TCATTTGGGC GGTTGGCATA TCGATATGAA ATGGATTATG TAATGTCAAT
    70801 AAGTATTGAT TTACTTTAAC TCCATTACAT GTGATGGTTC GATCTGGTTG TAATACTGTT
    70861 GACATATACA ACAGCTCCTT TCGTATTAAA TTATCATTTC GTGAACAAAA AAGAATACCC
    70921 GGGGATAAAC CCCGGGAATA TATATTATTT TAATAAGTTA TAGAAATCAT CAAGATCTTT
    70981 CTTGACATCA TCACAAACGG TATTTAGTGT TCTCTTCCGA GGTTCAATTA TTCTATCATC
    71041 GTAGGTGCAG GTCCAACATC CGGTGGTGGT TGTGATGTGA CATCAGGTTT CATTCAAATA
    71101 ACAGATGGTA CCCAGAGTGG TAAATATAAG ATTATCGCAG GACGAAAAAC ACAAACTGCA
    71161 ACAATGACAT CTTCAGGATG GTCAATATCA TCTCCATCAT GGACACCATT GATTGTCGCA
    71221 GTATACGGAA TAAAATAAAA AATATACACC CGGGATWATC CCGGGTGTAT AATAATATTT
    71281 ATCGTCAACA TTAAGTTTCT TTCTTATTAT CTCTTTTCAT TGTCTCACCG GTATACATAA
    71341 TAGATGCAAT TTCATCTGAT ATTATATACT TTGGATTTTC CGCATTACAA TGTGGCTTGT
    71401 AATTTAGAAG TATTGACAAT GATTTTGGGT CACCGTAAAC AGTCTTTGGT ATTTTCACTT
    71461 TATGAATTGG ATAGTATGAA TACATACTGC CGTCTGTTGA ATAATCTATC GTACCAATGA
    71521 CATCCTCACC ATATAATGAT ATCAGATTTG CGCGATAGTC TTCAACGATC TCTTCATCTG
    71581 TATCGCCACA TGCAATCATT GGATAGTAAA TATCAGCCAT TCCTTCAGAA CCCATTTCAG
    71641 TTTGTCCAAG TATATAACAT AAATACATTG GTTTATTATT CATTCTCATC AGTCCTTTCT
    71701 TTTAATTGGT GAATATGTGA GATAAAGTCA TTATAATCGA TCATGTTAGT CTTGTCAATC
    71761 TGTATTACAT AACGACGATA GCTCAGTGTC GTATATAAAC GTCTTCTGTT TTTGAAAATA
    71821 TAATTCATTA AACCATTGAT ACGTGGTATT GACCATTTTG GCAATGGTCC TTTGAAATTG
    71881 ATATGCAGAT GCATTATAGT CATATGACTA ACCATAATTT TATTAATCTC GTAACTCATA
    71941 CCATGCGACG TAAAACGATA TGTGTTATGA TCTATTCTAA TTGGTCTCAT TCGTTTTTTC
    72001 TTTATACGTT TATTCATGTT TGGTTTCCTC CACACGATGA CAACGTTGAT CAACACACAG
    72061 TTTGCAACGT TTCGGATATG GCATCTTGCG ATCATCAAAC CACTGACGAT AATTATCATC
    72121 TAAGTAGAAT GACTTTTTAC AATCACAACA TTTGATCATT CGTTTATTAA TATAATCTAA
    72181 CGTTGGCTGT ATTTTGTCAA CATCCTCATC TAATACATAT AAACCTTCTG GTCTAAATGT
    72241 ATCTGATGGA ACGTCACGTG TGAATGCCGG ACACATATAT TTTGAATAGA ATGATGACGT
    72301 ATTCGGATCA ACATGTTCAT TATTGTCAAA ATGAATTAAT TCTGAATTAT CTACGATTTC
    72361 ATATCCTGGT TTAGAGGATT CGATTATTAT GAATTTATTA TGTTCAAAAA TAAGCTGTTT
    72421 ACACGGTATC GGAGTTAATA CCGGAATATG CAATCTTGGA TTTGATAGTA TTGGTGACAT
    72481 TCTTGAATCA TCCACAACAT CATATACTAC AGCATACAAA TTTGAATTGG TATTTTTCAC
    72541 ATCATCAATG ATTTTTGTTA TAGCATCCAG ATTTTCATTA CTCGATAATA CTTTATCTCT
    72601 GTCAATTGTG AATATATAAT TACCCGGTGA ATATGATAAC TGACCACGTG CGTATTTTAT
    72661 TCGTTTTTCA ATGTTGTCAC TCATATCACT TTCAATATCA TATAGATATT CAAGAATATC
    72721 GTTTAATCGT GTTGGGACAT CATCACAATA CTCTCTTATT ACTACAACTT TATTATTGTT
    72781 TCTAAAACTT CTATTCATTT TTATTTTCCT TTCAAGATTA AAATTTGTGA ACACTCACTT
    72841 ATTTTTAATA GTGATTTTTA CAATCACGAA TAAAATTCAA AGGAGCGTTA ACACATGAAA
    72901 ATTTATGTTC GTGGTGGTAA GATTTCTGAT GAAGAGAAAG AAGCTTACAC CAAAACCATT
    72961 CAGGAGAAAT ATCCTGATCG TGAGATTGAG TCAATAACAA TCACCGTTGA TGGTGACTAT
    73021 GTTGACTGCA AAACACATTT CGTTCCAGAT CGTCCGTTCG ATCGTATTCG TCGTATCACA
    73081 GGCTATTTAG TTCCTAACCT GAAAAAGTGG AATGATGGCA AACGCGCTGA GGAACATGAT
    73141 CGTGTTAAAC ACAACATTTC TTCAATTACA TCGCACGCAG GTGATTTATG ATGGATACAA
    73201 TAAAGATAGA TAAACCATTT CTCGGTAGCA CCGAGTTCAT CATGACCGCA AGAAATGCAG
    73261 TTCTTGATAT TGCACGTCGG CAACTCGATC CAACTGATAA TGTTGAGATC ACAATTGATG
    73321 ACGTTTATGA AGTCACACAT TCATATATAC TCGGTAACCA GAAGGCAATG ATATCAACAT
    73381 CTCTTCCGGA TGGTAAGTAT TATGAAGTGA CATATGATGC TACCAAACAG ATCATGTATA
    73441 TCGATTGTTA TGTGAAATTC AACCAGGAAC AAATCGTGAT TGAATTAAAT AAATAAAATC
    73501 TGTATACTAT ATGTGTAATA TATATTCTCC GGGATCGAAT GAATTTATGC GAGTGAGTCG
    73561 GTTTTATTGT TTACTAAAAC CAACGGATGA ACCAATGGGT ATGATGCTAG GTTCGTTCTG
    73621 TTTCGGTACA TGAACAGTAG GATGTTCTTT GTACCATTTT ATGATGCTAT TCGTGAATCT
    73681 ATTCAGATTA TCTGGAATAA CAACATGTGA AAGTTGATCC ATGTATATCA TCTCCAATCA
    73741 AGTAAACTAG ACCGGAGAAT ATATATTAAC ACTGGGATTG ACCGATTCTA TGGTCGGTAG
    73801 AATCACACCC AAAAAGTTGT ATTATTAACC CCGGGATATC CCGGGGTTAA TATGCTTCTT
    73861 ATTTGTTTAT AGTATCATTC ATCAGACTCA TCTTCTTCGT CATCGGTCTT AAACATGCCA
    73921 TCAGTCATTT CTATCAAACG ATTGACTTTT ACGAGTGCTG ATTTGGCATG ATCTTCTACG
    73981 AACTTAGATA ATTCAAACTT CTTGTCTTTA GTAAAGCTAA CATGAACATT TGTATCATCT
    74041 ATTTTTATCA CAGCAACTGA AGTTGTACCG ATGATTATTT CGATTTGATT GATTTCAGGT
    74101 ATAACAAATA ATGTTATTAC ATCATTTGGT AAATCCTGCA ATACTACATT CAAATGTTTA
    74161 TTAGAAAACG ATTTGATGAA TGGTGTTGAA TTGCCCATAG AAGACATAAT CCATGGTGAG
    74221 TCATATTTAA ACTCTTCATA AAACTCTGTC CAAAGACCGG AAATAACTAA TCCGGTCGTT
    74281 GATAAAGTTC CTTTTACCTG TTTTGCCATC ACAGGATCAT CAGCATATTT TTTGTCTGCT
    74341 TCCATTTTAA GTACGTTAAA ACGCTTCTGG AGCAGTTTAT CATTTCTCAT TGTTACGTTA
    74401 TTCATCATAA TTCTCCTTTT TCATTTGGCA TCTTGATATC CAATTCCAGA GTCTTTGTAT
    74461 CTTTTAATCT GTTCATGATA TCTGTTAAAT CACGGATAAA TTCAATGACA ACCAGAATGC
    74521 CTGAACCCTT AGGATTGTCC TCTTTATCAT AGAAGGTATA TCTCATACAT ATACCGGTGT
    74581 CTGCGTTTGT TGGTTCCCAT TTTGTGTAAC GGACTTCATC AACATGACCA TCATCTGTTG
    74641 CCAATGAATC CATATGTTTC ATACATGCCA TTTTACCATC TTCAATGGTT GTGCACACAT
    74701 CGATCACATC AATAAAACGT GTATTGATGT CAAGTGTAAT GCAGATGTAT GTTTTTACTT
    74761 CATTAATTTC AGACATAATT AATTGTCCTC CTCATTTTAT CATATCTCTC TTTGGTTTTA
    74821 TTAACCAATT CATCAAATGC TTCTTCATTG TCTGGTTTAT TAAATACCTG ATACAATGTA
    74881 TATCTTTCAA TGAATTCATC AGCGTCTGTT GTGAAATAAA CTTCATCATT TAAAACATCC
    74941 GACATAATGA ATAATACAAC ACCAGACTCT TCTTTGAAAG GTATTGCAAT GTGTATGCCT
    75001 CCTACACAGT TGAAGTATAT TGCCCCGGGT GATATCACAT TAATTTTCCT CCTGATGATT
    75061 CTACCGTCAT GTATACGTGG TGCGAACCGA AATGTTGCCG TTGAAGTAYA CATGATGGAT
    75121 TCACCACCAA CCGGATGATC ATGATCACCA TTATACCGTT TGTGGGTTCT ACAAATTGCA
    75181 TCAAACATGA GTTCCGGTGA GTAATAACGT TTGTTCAGTG TTGATGTTGT ATAATATAAA
    75241 TGTGATAATG ATTTCCGGTT ATGTTTGAAT ATATAGTAAT GATACATCAA ACATCTTTTG
    75301 AGCTTCCGAT GGGTTAATTT AAAATCTGAT GCGAACCCGG GACACTGGGT GTTTATTTTT
    75361 GTTGCAACGA TGTATGCAAC CGTTACCGGA TTCAGAAGTG GATGTGACTT CTTTTTCTTT
    75421 ATACGTTTAT TCATCACTGA TTTCCTCCAT CTGTTCTTCA AGATAATCTA ATACCATAGC
    75481 ATCTTCATAT TTTTCACGTT CGGTAACAAT GGTATCCACC ATCATACCAT AAAACGCATC
    75541 TGGAGTTCCA CAATCTTTGA GTTTATATGC ATGATTGTTC CAAAAGCTCC GGATCTGTTT
    75601 CTCAGACCAA TAATATTTAC GACGAAAATA CCGTTGTAAC AGTTTGTATC TCCTTTTACC
    75661 GATTCGATGT CCAAGATCGT TTCGAATCTT ATCACACAAC TCGAACCATG CAAATGGTAA
    75721 ACCGTATTGT CGATCGTACG ATTTTAAGTA TACTCCACCA TACATACAGT GTTTCTTTTT
    75781 AATACGCTTA TTCATTTCTG ATCACCTCAT GTAAAGTTCT TACCATAAAA CATACGTCCG
    75841 TCGTTGATGT ATTTTGTTCT CATCTCTCTG GCTTCGGGGA TTACAACTGT ACGTCTGTGA
    75901 TATGCGAGAG CACGATGATA TGCTCTTGAA TCAAAGTAAT AATCTCCTTT GATTGAATCG
    75961 AGTACCATGG ATAATCCTTT TGTATAATCA TATGTCGTCA TTCTCATGCA TATGAAGTTT
    76021 GCATATCTTA ATCTCATTTC GAGTTCTTTC TCTTTCTTTC TGAACCATTT ATTTTTCATG
    76081 ATTATCCTCC TTAGGTTTAA ATTCAACATT GGGCATGTAG TCCCACGGTT TTCCTGAATA
    76141 TATATTTTCT GATTTCAGTT CGGATTTGTC ATACAATACA AAGTATGCGA TCTTAAATCC
    76201 GGAACGTGTT TTAAGATCTC CTAAAACAAC CGGATGTATG ACGGGTTGTT TTATTTCTTT
    76261 GAATATTGAC AAATATCTAT TAGGTACGGT TATATTTGCC AAGTAGGTAT GATCCATTTC
    76321 AACGATGTCA TCTATCATCA CACATGGACG AGAGAATTTT GTAATGAATC GTTCATATGA
    76381 ATAATAACCA CATCTGATGT CATCATATTC ACCAATTCGA CACAACACCC ATCCTGATTT
    76441 GAATATTTCT TTCAATGTGT CATCATTGAA TATCATATCA TTGATTTCAC ATGGAGTGAA
    76501 TTTCGTGGAG AACATGATTT GACATGATGT TGTCATAAAC GGATTTGTGT TTTCTTTATT
    76561 CATGTATTTT GTGTTCGGCA TTGTAATCCT CCAATTTCAT TTTCCAATCC AGGTTGTTAT
    76621 TAGGATGCAG AAGTATGTAT TTCTGATAAA ACCGATTATA CTTTGATCTG ATTAACATCA
    76681 TACGTTCTTC ATTCATGGGT TCCATGATAT CATCTTTAGC AACATCAATA ATGTCATGTA
    76741 TGAATTCTTG TTCAACAATA CCTCTGAAAA TACCATTATG ATATACAGAC GTTGAACGAA
    76801 CATATTTTTC ATCAAATGAT ATATTGATCA AACCGTTTTT AAATATTTCA TCAGTTGGTT
    76861 TGTTTATACA TTCGATGAAG AGTTCCAAGT ATCTGAGATT GACTTCGTCC TGGGTCCATT
    76921 TGATAACATC GTGGTATTCT GGTTCCARCG CATCGGCAAT CAAATTATTC AGATTCTCAC
    76981 ATATCTCATA TTGATCCAGT TTGGATGGCA ATGAGATCTC CAACAATCCA ATCTTATGTT
    77041 CTTTGAACAA CATGAAATTG AGATTCATTG TATCAGGTCG CGGTCCAAAA CATACCATGA
    77101 CATCGAACTC ATCACACTCT AAACTGTTCT TTTCGAGTTG TGGAATTACT CCCCTCTGAA
    77161 TAAATGTTCT TGCCTCCGAA GGAATGTCAT CAATTTTGAA TTCATCGATT GTGACATTAT
    77221 ACGTCCATAT GGGACGATGT TTAAATTTCA TTTTACATTT TCCTTTCGTA ATAAATTTAT
    77281 GTACACCCGG GTTAAACCCG GGTGTGATAT TTATCGTTTT AATAAATGGG TGATATCAAC
    77341 ACAATCCTTA CCACGGATGA TTTGGTAACG ATGTAGTTGA TTGTTATAAT GAACATTTGT
    77401 TTTTCTGACA CTGTAACCAG ACCATTCAGA ATGGCACATG TTTGGTTCCA TATCCATATA
    77461 ACATGAACGA CAATGGTTCT TGTCACAATC CAATATAACA ATCCACACAT TACGGGTCGG
    77521 TGATTTCATC CAATACAATG GACGTTCATG AACGACCACC GGTGCATATT TAAATGGTTT
    77581 GTCAACGGGT TTTTGAACCT CATCTTCAAA CAATTCAATT GCGGGTTGAA ACGGCATCTC
    77641 AGGTGTGATG GGTTCGTATT TCAAATCGGT TAACCTCCTC AGGATAATGT TTGATGCAAC
    77701 ACCATTAAAT CGGTTCTCTA TAAATTGTTT CATGTCAGTA TCCAAGAATG CATAATAGAA
    77761 TCCACTCTTG GATTTGGCAA TCATCATTTT ATTCTGTTGG GATATGGCAA TTCGATAACG
    77821 AAATAGATTC GCAATCGGAT CACGTTGGTC AAATGATATG ACCGCCAACC GACCACGATC
    77881 CCAATCATCA AACACGTTGT TCAATGGTGA TATCACATCA GCATCAAATG TTGAGATTCT
    77941 GGATTTATTC ATTTCATAAT ATTTATTAAT ATCCGAATAG AATAATTTAA TCAGAATCTC
    78001 AGATTCACCG TTACGTTCAA TATAAATTGA TAAACATTGA ACACCATTAG ATTCAGTTTC
    78061 AATACCATTG ATGATGTGAG ATTCAGTTGA TATTGAAAAC TTATTATCGT TTACCGTGAT
    78121 ATCACGAATG GTGTGACGAT GTACCAAAGA TAGCAGTAAT TTCTCAATTA CGAATGATTT
    78181 GAATTTTGTG ATGTCCAATG TTATCAGTCC TTTCGTTTCG TTTCGTTTAA TGTGGCATTC
    78241 CATTTCGTCC AAAGAATTCA TGCCACGCTT TAATTTCTTC TGGTTCGAAT TTTACATTGG
    78301 TTACATCATA CGATATCATT CCAACATAAT CTTCGAACAG TGTTTCATAG TCTCTACGTT
    78361 TTAACATATC AACTATGGTT CCCAATTTTT TGATTGTCTC TTGTTGTTCA GTATCATGTT
    78421 CCCATATACA TTTGTCATAC AACTTCACGA ACTTGTCAAG TTGTGATGTC ATATATACAA
    78481 TGTCCTTGAT ATTAATTGGT TTTCTAGAAT TCGGATCTTT ATACAGTTTC ATTATCCATC
    78541 ACCCACGGGA ACATTAAATG TATTGCTTCA TCTGATGATA ATGGAAATAC TTTTGTACAA
    78601 AAATCTTCCT CATCATCAAC AATGTCGATC ACTGGTACTT TGTATGGCAT TGGTGTACGG
    78661 AACACCACAT CCTCATCCAT TATGAGATCG AACTCCAGAG ACAGAATTGT TGCCTTACGT
    78721 AATACACCAA TCATTGTTCG TGGATCAGGC AATCTGATAC AATACAGATT TCCTTTCTTC
    78781 AGTGTCTCAC AGTTCAATGG TGTGTCACCA CTTATTTTGA TATGCTCATT CATTTTCATT
    78841 TTCCTCCTCG TCATCAACGA TATAGTTTCT CAGAAATTCA TACAATGCAA TTTGGAATGC
    78901 AGTGTCGAAT TTCTCTGGTC GTTTGTCTCC AAATATCCAA CAGTATTCAT CAAAGTTTAC
    78961 AGTCGCCTCA AACTTTAAAC CGATTCCCCA GTTGAATATT GTTAACTCCT TTTCTTTACT
    79021 GATGTATTCC GTTTCTTTTT CTTTCTTTGG AATACAATCC ACATCCGTTA TAACCATTCT
    79081 TACTCACCTC AATTCATATT GGTTTTGTTA TTGTTGAGTC TAAGGTCCTT CACCACCTTA
    79141 ATGAATTCAT TAGTAAAGTC ACCCGTCTTG AATGAATATT TTATATCATC TAAACAGATG
    79201 GCATCTATCC ATTCATAGAA CTCAGGATGC TTATTTATCT CTATCCATCC GTACCTAGGA
    79261 GATGTACCAT AGTCTCCAAA CTTGTAAACC GCTGTTCCCC ATATGAACTG GAGTATTCCC
    79321 CAATCGCTGT CACCACGTTT TACACTACTG GATGCATTAT AATTTTCTGG ACATGCTATC
    79381 TGCCAACCAT CACGAACTTC AAGTGTTTTC CAACTTCTGA TGACTTCAGC ATATCCATTA
    79441 TAATGTATCA TTGTCTGGAA GTCGACATAC CCTTCACCGA TCAAAGCACT CAATTCTTTA
    79501 TTGAGATTAT CGATGTATGT CGTAAAGAGC CTGTGAACTA TCTGATCGAG TTCTTTAGCA
    79561 TTAGAAGTCT CTTTGATAAG TTCCAGATCG AATTTATCAA ATCTGAATCT GACAGTTTCC
    79621 GTATCGAGTT TTGATGTATC CCAGTTGACT TCATAGGGGT CTCCAATGTA GAAATCTACT
    79681 TCAAATTCGA GACCATCCTC TGTAATAGTG ACATTATGAA ATGAATCATA TCCATAATGA
    79741 TCACCACACG ATGCCACACA TTCTACAGCA TCCACATGTG CTATTTTTTC TGCGAGTGAT
    79801 TTGCCTTCTA ATAATATTTG CATTTTATTT TCCTCCTTAT CTCAGTGCAA AAAGCATTCC
    79861 GGATAAAAAT CCAAGTATAC CTCTTACGAA TTCGATGATT TTTGCAATTA TCATTTTTTG
    79921 TTTCCTCCAA CATTAATTAT TAGCAATACA TTTGTATTGC CATTTAAATA ATATAAATAT
    79981 GGAATTATGA AAAAATAGAT TACCCGGGAA TGAACCCGGG TAAACAAAGA TGAAAATGAA
    80041 AAGGTGGTAG GTTGGATGCC GGTATAGAAA ACACCCAACC ATATAAGTTA AGGAGACAAT
    80101 CGTGAAAAAC GATTGAATGA GATGGAATGG TTAAACCAGT TCCTGAACCA TTGAAGGAGA
    80161 CACTACTCCA GTGTTGGATA AATTTCACTG GATAATGTTT TGAGGAATAC ACCTCTTAAA
    80221 AATAGGTGTA AGATATCTGA TTAAAAATAT TCATCGGAAA CATTGGTCCA ATTACATTTG
    80281 TATTTTATAT GTTTAACGCA ACTTTTTGAA ACATAAATTC CTTTTGATGC CATTTCACCA
    80341 ATAACTTTAT TAACATCCAT ATTGTATTTA ATTAACATTT TACATATTTC ATGCACTTCT
    80401 TTTTTACCGA TGTTGGTTTT ATACGATCGA TATATTCCAG TTCTAAAAAA TTTATCCGAT
    80461 ACTGTCATCC ATGTGCGTTT ATTTTTAATG GCTGACAATA ATCTGTTATC AATATTGATG
    80521 TTTTGTTTGA TAAGGTCGTG TTGGATTGAT GGTGTGTGTC CTTCGTATTT TACAATTAAC
    80581 TCACATATGG TTTCAACAGT TTCATTTGAT AATTTAGCAC TTGGATTTTT ATCCCCAGTT
    80641 AATACCAATC CCGTAATAAC CGCATGTCTG GTGTTTTCTG CAGTTGTAAC AGATTCAAGA
    80701 TTTTTCCAAT GATTGTGAGC TTTTATACCA TCTATATGGT TGACCTGTTT TTCTATAAAT
    80761 TGAGCGTCAT GTATACAAAA TTCCCAGTTA ACCAACCGGT GTATCATATG AGAAGTCATA
    80821 TTGGATTTAT GCAAATACAC ATGTGCATAT CCAAAAGCGT TGAAACGTAT TGGTAGATTT
    80881 TCTTTACTTA TATTATCTCT TATACCTCCC CATGAGGAGA CTTCATATGC ATCTGGTTGA
    80941 ACACCTGGAT ATGTACATGT TCTCCATTCT TCAACATCCT CGATCCATTC CAAATTGTCT
    81001 AATGAAATAT CATGCGTATC ACCATTGATA TGGTTAATGA TCTTTGGTTT ATCAATTAAA
    81061 TCTTCTGGTA TTGGTATAAA TGCGTATCCA ATAATTTCAT CAATAGGGAA TAAACGAATA
    81121 GGATTATCAT TGTGTCGTTT CGATTCTTTA ACAACCATTT TTGCAAAATC ATATCCGTTA
    81181 CTTGCATGAT AATTTGCTCC ATATGACTCA TCTTCACAAC AATGTTCACT ACGTATCATG
    81241 CCAATATTGG AGATCAAGTA TCCTTCGTTA ATAATAGGAT GGTGTAAATG TTTCCAGTAA
    81301 ATTTTCATAA AAACAAACCT TTCAAAATGA TTAATCAGGG GGNAGACCCC CTGATTAAAA
    81361 TATGTAAACG GTACATGCCG GAACGTTCTA GAGCTGAGGG GGTCGAACCC TCGATGACAG
    81421 AGTCAAGGTC TGTTGCCTTC ATCCGCTTGG CTAAGCTCTA ATATTTAATA GGAACATCTA
    81481 ACAGACGATG CCCAATCATA TACTTTAATG TTGTTAAAAA TAAAAAATAT ATTCCGGGGA
    81541 TTAATCCCCG GAATATTCAC AGTCATTCTT CTTCGGGGTT GATTGCAAGA TCGATCTCAT
    81601 CGATGTATTC TCTGATGGAT CTCGGTATAC GAACTCCTTC TTCTCTGATA TTACCCTGGA
    81661 GATCAATTGT CAGAGATTCA TATCTTTCAT CAGTCTCAAA ATTGTTAATT GATACGATGA
    81721 TTGTATCCCA CACATTATCA TTACATATAA TACTGATTTT GAGTCTGGTT GTACCAACTG
    81781 TTGAGGTTCC TTCAAACATG TTGTCAGGTA CGAATGTCAT TGTTGTTTCG AATACAGTTT
    81841 CAGTCACACT GACAATGGTA TCAAACAACT GATTCCATTT AGTTGCATTT GTGATTTCTG
    81901 TCTGCATTCT CTGTTCAATC TCAGGTTTCA TATAGAAACT CTCCTTTCAT ATAAAATTTA
    81961 TATTCAGTAT ATTAATATAA AAGAATGAAG TATATGGCTC CCGAAGGAGC CATATTGAAA
    82021 GGATATGTTG CGACCATGAA TGTCGCAAAG GGGGAGCACA TTCTAAGAGA TCAACTTAGA
    82081 ATGTACATAT GGTACCAGCG TAGTGATTAG ATACGCTGGC TGTTAGGAAG ATATCTGGTG
    82141 GTTGTCTGAA GACCACCGAA ATGAGAATAG AGAGGCTCGA ACTCTCGACC CACGCTTTAA
    82201 GGATAATTAT TATATTTGAA TAATATTATA TAATCATAAT ATAATATTAT TCAAATAAAG
    82261 TTGGTTATTG TTAAATTGTA ATGATTGATT TCTCCATTTT TCAACAACAT TATCCAACTT
    82321 AAAATCAGAT GCAAAATGAA TACCAGATTT CTGGTTACTT GCTGATGAAT TTCTAAAAAT
    82381 GAATTGAGTT CCTTGTGCTA AATATTGTGG AACAACATAG ACATCACCAT TATAACATGT
    82441 AGCAAACATA TCAACTTCAT CCGCTGTATA TTTAACAACG GATACACCGT ATCGATGTGT
    82501 TCTAGTTGAT TTCGTTCTTA TCATAAAGCC ATCTGAATCT GGAAGTTTCT TAGCTGTTTT
    82561 AATTTGGACT TTGAATAAAT TGCCATCAAT ATCGGCAATC ATGTCATATC TAGAAGTTGG
    82621 TAACACTGGG ACTGATACAC CGAATCCATG TTTAATGAAT GCTTGTTGTA CAGCTAATTC
    82681 TGTTACAACT CCTTTAGCAT GTGTTGATAA TTCCATTTTA TCACTTCTTT TTATAATGGG
    82741 CTTGATGAGA TTTTGAACTC ACGGTCTATC GCTTAAAGGG GCGTTGCTCT ACCAACTGAG
    82801 CTACATTCTC ATATATTACA CAATATATTT ATATGTTCAC TATATTGTGT AATATATATA
    82861 TCCTACCGGT TAATTGTTGT CGACATTAAG TATGTCAAGC CAGTTGTCAA TTGAGATCTC
    82921 AACAGGTGCA GTCTTGATGT TGTCGTTATT TCTTTCTGAA CCTTTCCAGT AGCCCTGAAC
    82981 GAAGACCCTT TTACCGGATT TATAATGTCT CCAATGACCG GTTACGTGCC ATAATGGTTT
    83041 ACGATACTTT CTACCAGAAT CTCCAGTTTC TTCAGAGTTG ATAATGAAAG CCTCCTGGAT
    83101 TTTCTCAAGC TGAATGATGT ATTTATTTAT CATCTTCTTA TTCTTACTTG ATACGTATTT
    83161 ATTCTTCATG AAATCCATTG AGGTTCTTGT CTTCTTGACA TACGAACTAA GTTCTTTTGT
    83221 TAAGATACAC TGCTGAAGAG TATACCATGC GTTATATACT TCCATCATAA CCTGGTGTTC
    83281 TTCTTCACCA AGCAAATTTA ATGAATGAAC CGGACTTCTT CTGTAAACTT CCACACCGAA
    83341 TAATTCCTTG AATGATTCAG ATGTTTCCAG ATATATGGTT TTATTTAGTC CAATATAGTT
    83401 GGCATCTTTT TCTACATTGA ATTCCTTATA TACCCTCATC CAACCTTTAA CACCATTCTT
    83461 TATTGTATAT GCTGTATGCC GCATCCACAT AACAGTAGCA TTTTTAGCAT CTCCATTGAG
    83521 AACAGCTTGA ATATTCTTAA GTCGTGTTTC ATCATCAACA ACATGAAGCT CATATGAGTC
    83581 AATTACTTTG TCGGTTGGAT AAAGTTTTGG TTGAATTACC ATGTGTTTAA CAGGTATTGT
    83641 GTTTGAGAAG AAGATGTCTG CTGGTGCAAG TCCGAGGTTA ATTGAACCAT ATAACTTCTT
    83701 ATTGAATTCA AATTCATGAA GATCCTCTTC AACACTACAT GTCTCTGCTG ACATTATATA
    83761 CTGCTCGTAT ACATTCTGTT CGGGTGACAT CTCCATGTAA CCTTCAACTC TCTGTGTGAA
    83821 GATACTCTTG ATTTCTTCAG TGACATCTGT TAATGCATAC AATGGAACTT GTATCTCCTT
    83881 AAGAACTTCA GCTCGTTTAA GGAAGTCTTT CACCCTCATA TCGTTTAATT CCTTTTCATG
    83941 ATCTGTCATT TTAAATCTCT CCTTTTAATT TAATATAAAA TATATTATTA AATATTCCGG
    84001 GGCACGAAGC CCCGGAATAT CAATAACAAT AATGGTCCGG ATGACAGGAC CCGAACCTGC
    84061 GGCATCTTGC TCCCAAAGCA AGCACTCTAC CAAACTGAGT TACATCCGGA TATATGTTCA
    84121 GTAACCACGA AGGGAATCGA ACCCAAGCCT ACGTCTTATA CTATATAGCA TGCTCAAGTA
    84181 TAATCTGTCG TTCTAACCAA CTTAAACTAC GTGACCACTG ATCATATATT TAATCTTCAG
    84241 ATAAACATTC AATACTATGG AAGGACTTTA ACCTTCGATC TAGGTAATTC CGGATTCCCA
    84301 TTGCCTTGGA CACTTGGCTA CATAGCTGTG AATTATCTGA AGATTGAATC CCGATAATCA
    84361 GATTTGAACT GATATTCCTT TCGGAACTGG TACTTGAAGC CAGCGCGTAT GCCTATTTCG
    84421 CCATATCGGG ATATACTCGA TCGAAGCTGT TTTATAGCAA TGATACTCTT AGTAGAATTG
    84481 TCAAGTATCA ATAACGTTAA ACTATCAATC AATACCTATT GAATAATTCT TCTTCGATCT
    84541 GAATATACTG AAAGTATATT GGATTTACGA TCTTGGAGAT CCACCTACCA CGTACACGAA
    84601 TTGACGAGAT TCGATTAGGA CTGGTATTAG TCCATGGATT TCTTTTTACG ATCATCATTT
    84661 TATCGTTCAT GCCGGAGCAA TGATAACCGT ATACTTTCAT TGGTCGCACG TGGTTGAATT
    84721 GAACAACCGA CCATATGGGT ATGAATCATA TGCTCTACCA ACTGAGCTAA TATCCGCATA
    84781 TAATGTGTGA TGGATCATCT GCCGATTACT GCTGTATCCA TCACACATCT CTTGGCATCA
    84841 AACGGTGGAA CTTAATCCTT AGCTACATTT CAACATATCT GAACGGAGAT AATCTTATGC
    84901 CGCCATTCTT AACATTTGAT GTATTATATA GTATTGATAA ATGATAAATA ATATTTAGGA
    84961 TGCACGTTCA ATGAGTTGGA GGATTTCATC AATGGACCAA TCCATCGCGT AATATTCATC
    85021 ACCGTTTGTC ATGATGATCT TGACGCCAAA TTTGGTATTA TCGTAATCTG GATCATCTGG
    85081 CATAAACTCA ACAATCTCAC TGATGTTTTT GACCCTGAAA ACAACTTCCT CAAAAACGGT
    85141 GAACTTATGT TTTTCTTCAT CATATTCTTT ATCAGTTACG AGTCTGATAA AACCTTTAAC
    85201 CTCTTTTTTC ATGATTCAAC CTCCTCCTCA TTCTTTTCCT GTTTCTTTGC TGCTTTGTCT
    85261 GCGATCTTCT TGTTTGCATT CTCGCATACT GATGTCCACT TTTTGATTTC CTTCTGGAAA
    85321 CGTGTGCGGT TTCCGTACAT CTTTTTCATG ATGCACATTG CGAAACCAAC CTCGTGGTCA
    85381 TATGTTTCAC CGTCTGTTGT TTTTGACATG GTTATTGTAC CATCATCAAA CAGCACGGTG
    85441 GTTGTGTGTT TTGTGTCATT GAATAACACA TTTTTGATTC CTGGGATCTT AATCATATTA
    85501 TTTCTCTCCT TTACTATTTC CATTATTAAG CCAGCATCCT CTGGCATTGT TTTTAAGTTA
    85561 ACGGCTTCCG CAATCATTCT TCTCGTCGGA TACCATGACT TGAAGTTATG AGTCATTGGA
    85621 GTGAAACTGA ATGGCACAAC TTTATCAGAA CTACGTAAGC TTTTGGCTAA TGAATCTGAA
    85681 ATTACCATTG GATTTTCTTC TTCACATCCA AAATTGACGC TTAACCAGCT ATACATTTTA
    85741 TATGCAAACT CGTCATGTGT TATGTACATA ACCGGTTTCC AATTATCATC AAACTCGATG
    85801 AGTGGATGGT CATAGTTACC ATCCTGCCAG ATGCAAAGCT GATACCCTGG TTTATATGAG
    85861 AAACCAATCC TGATTGAACC AACCGGTGCA TCGGATCCAA CACCACGTTT GATGATATGG
    85921 ATCTGCTTAC CACAAATTGA ATACTGTGTA TCAGGATAGT ATGCTCGTAT GAAGAACGTT
    85981 ATGCATTTAA TTATCTCATC AATTTTTGAA CGTCTCTGTT TGATGTTTAA TACCTCATAC
    86041 AGCGTGTTGT GTAACCTGTT GATCTGGATG TCTGGATCGA TATTGTGCAA CGGTAATAAC
    86101 AATATTACAT TAGTTGAACC GATTCTCATT ATTTTACAGC CATCATGTGA GATGAATATT
    86161 GTATGAATGA ATCCGTATGG TATCTCCATA CTGATGTTGG CATCGCGTTC ACCGTGCAGT
    86221 ATGAATGAAT ACTTTAATGA ATCGGGACTC TCTGATACTT CTTCGAAACT TGAAAATGGT
    86281 CCTGCTGAGT CTATGATGTC TTTAATCCAT TTGATGACGA TTGGTTTGAT CCGATGCATC
    86341 ATCTGACGAT TTCTGTCAGG TTTCTGTACT GCAGTTATGA TCGGCTGTCC TGTTGCGTTA
    86401 ACAAGTGATT TTAAATCATC AACAAACTGG CTGTACATAT CATACGCAGT CATTGTATTC
    86461 TGATCATTTT GGAGCATCGT TGTTGGTATT GGAACATGTT TATTGGATTC GGAACTGAGC
    86521 TGTTCAAACA GTTCATCAAA TGACTTTGCA TTTGATGATT TCAGTAACTG TTCATCTGTT
    86581 GAATCTGGTT TCTGTTCGGG TTTGATATTT ACAATTACAT CTCGTAAACA TTCAACTTCA
    86641 TTGATGGATA ATCCACGTGT GCAAATATTA CCCTCTAATG GATTATTGGA TATCCATTCA
    86701 TTACCTGACC AGATTGCAAG GATTGATTCA TTGATCCTGA CACAACGTGC GAGAGGATTG
    86761 TTTACTGCAG ATTTAATGTC AATGGTTGAT AAACGAAAGC CTGCTTTCGT TATGGCAAAC
    86821 TCTATTCCAT TCGTTTGCCA ATTTGCATCA GGCATATGTG TCTGTACCCA ATCACGGATT
    86881 GCATAGAATA TTTTATTCCT TAATATACAA TCCGTTGGAT CCGGATTTGA AAATGCTGTA
    86941 TATAATGCTC TACTAATTGC GGAAACAGTT ACGATATGGC TAATGAGATT ATAACCGATA
    87001 AGGAAAACAT CACCATGTTT CGTGATGATG TATTTTGTCC GGGTATCGTA TTTAATTCTA
    87061 AAATACTTGC CTTCACGTAT AACTGAGATC GTATTGCATT CAGTGGGTGT AACCCCTAAA
    87121 TCACGAAACG ACCATAATGC ACCAATAAGT GTGATGTCAA AAGTGACAAC ATGATTATCA
    87181 TCGGGCGCTA TCCATTTGTC AATATCCGGT TGTATTGCCG TTTTGATTGT TGCTATCAGT
    87241 TTGCTTTTGA GATCTTCCAT TATATCAATC CTTTCTCATA ATTATATCTC AGACCTGCAA
    87301 TTATGATAAG ATTCAGAGGT CCATCATATA TATCCTCTTT CTTTTCACGA TCAATGATTT
    87361 TAACCTCAAG ACCTACTGTA TTACAGTTAA CATCACACAC CGCCTGAATG TATGCCAACA
    87421 CCTCGGGAAA TGTGTTATAA TCTGCCGTAT ATGTTCCGTT TGATCCATCC CATTTCGTAT
    87481 GAATTGAATA TTTCATAATC GACCTCTTTT ACTTCGTACC GAATAAGATT TTGATCTTTG
    87541 ATTCATAAAT CGTGAAAAGA TCATTTAATG TTTTACATTT CGAAGTTGGT TTCAACCAGA
    87601 AGATTCCAGC TTCTTCTTCA TCGGCCATAT CTGATGGTGC TCCAATCTTC GAAACATCAT
    87661 CCAACATATC AACATCGGTC AACTTTTCCA ATGAATCAGT TGCAGATGAT TTAATTAGCT
    87721 TCACGTAAAT ATCCTCAGTA ACGATTCTGT CTACGTGAAT ATATCTATGC TGATATTTTT
    87781 TGACATCATC GATATCCTTA CGAATTGACA TCTGACCTGT TTTGGTATTT CTGTCAAGAA
    87841 ACGTAGGATA GTATGTTAAA TGAATACACA ACAACGGATC GTATCCAGTT GCACATTTGT
    87901 GCTGATAATG TTTTCTGATT TCTTCTTCTG TTAACATTTT ATCACTCCAT TAAATTGATT
    87961 TATATACATC TCGGATTTTC ATTAATATCT TTCCAAGATG ATTTTCTCCC TTACCTTTAC
    88021 AAACATCCCA TTTGTTACCT TCAACGAGTT CTTCATCACC GGTTTGGAGT AACATCTCAA
    88081 TCAGATGTGG ATGTTGTAAA AATTTTTGGG AAACTACTTC GGTCATGATA TCCAGTTTAA
    88141 CTTCTTCCCA ATCATCACGG AGTTTGACCT TACGCCCGAG ACGTTTTGCT TGAACTGGAT
    88201 TCTTCAGCAT AGAAAAATTA CGACGTTCTT CAACATCCAA TGTCTTCTGT GCTTGGAATG
    88261 CAGATTCTGC ATTTGGGTAA ACTATCCCGT CAAGTTTTAT CTCAACGGGA TAGAAATTAC
    88321 TCAAGAAGAA GTATTCATCT CTGAATGAGT CTATCATGTT GTCAGCTCCT GGAGAGCCTT
    88381 GAACAGATAG TTGTCTGAGA AGTAACTATA TGTCCATTCG CGACGCCAGT ATAATGTGGT
    88441 TGTGAGTTTA GGATGCCTGA TATCGACAAT GCGAACTTCA ACATTTGAGC GTTCACCCTC
    88501 TGATATGATG ACTTCAAAAT CGGTACCATT AGAATGGTTC CAGTTTTTGA TATCATCAGC
    88561 AAGGAGGTCT GCAACTACTG AGATGTCTTC AAGATCAATA AGAGCAGTAT CCTCCGGGTT
    88621 ATTGTCAGAA TCTTCAACTG TATCATCATC ATTTACAGCA TCAGCTTTTG CTCCTGCTAT
    88681 AGAGCTCACC ATTTCCGCAA TCTTCATTGC AGTATTAAAA TCTATTTTAA TAGGTCTTTC
    88741 ATTTAATGGT GTGATAATAA TACCATCGTC AGCATGTTTA ACAGTCATCA AATAATCTTC
    88801 TACAAAGATA AAATGCTGCT TCAGATACAA ATCGACTAAT GCGACTGATG GTGTACAACC
    88861 AACACCAACA TGCTGTCTTT CAGATTTTAT TACACCCCAT TCGTGGGCGC ATGTAACATC
    88921 ATCCATGAAT ACTCCATCTG GTATGTCAGC TTCACCGCAT GGCCATGCAG TATATTCTCC
    88981 TCCGCTATAA ACTCCACTGT ATCTGTCAGC TTTGATGGTC AGCTGATATA CTGTGTCGAT
    89041 GTGATTAAAT ACATCCCAGT TTACGTACTC TGGATGATTA CGAAAACCGA TATCGGTTAT
    89101 GAGTGTTTCA TAACCTTTAA TCTCGTATGA TTCAATCTCT GCATTATCTA CCACGCAGAT
    89161 CTCTTTCTTG TTTATCATGA TTACCATATT AATTTTCCTC CTCTTTTTCT CTTGGTAAGA
    89221 GACTACTCAG TGGAATGTCC CAAACAGTTG TATTGTTTGT GTAATTGATG TATCCTTCCA
    89281 GTGTCTCAGG AATATTATCA TAATCATCCC AAAGATCTTC ATCTTCAAGA CATTCGATAT
    89341 AATCCCAGTC TCCGGAATTC TGATCAATCA GAACATATGA CTCTTTAAAG TCAACTGGAA
    89401 ACCGTTCGTT TGAAACGATG CTTCCCATGT ARTTACATAT TACATGTGGA AGAATTTCAA
    89461 CTGGATCGGT CCAATCTCCT TCGTCACCAT GTCTGATGTC GTATACCCAC AGTCCTTCGG
    89521 GGACTGTGGA TCTGTCTATT CTGTGTCCAG TAAACAGTAC AAATTTACCA AAACACAGAA
    89581 CTCCCTCAAA CGAGATCTGG CTTATTGGTT CTGGATTCAT GTTTACATAC CTCCTTTAAA
    89641 TCATTAAACA TTTCTTTTAC GAATGGAACA TCAGAATCAA TGCATTCATG AACTTTGATA
    89701 CCGTTGACCA TATCGTCATA GTAGTATGAT CTGATGGTGA TATGTGCAGA TGATGTTCCG
    89761 GGAGCATTCA TCGGTATTGA AACAATGAAC TCGAAGAACT CACCACTATC GTAATCAGGT
    89821 TCATCTATTA CTACACATTT ATTCAATGAT GCAAGAATAC TCATTGAACC CGGTGATGAA
    89881 TATTCCAACA CCCATTCGTT AGTCGAATCA TTAAACAGAA AATCATTTAT ATCCAAATCA
    89941 GGCATATGAT TCTTTACAAC TGATATCAGC TTACACCAAT ATCTGTTGTA TCTGTCGATA
    90001 TCGGCTTTCA CACATTCAAT GATGTTATCA TTGAATTGTG GTAAATCATG ATTAATCAGT
    90061 TCATAATCCA ACTGATATTC ATACATGATG AAATATTCAT TTGGATATTC ATTCTGGTAT
    90121 TTACTTGCGA CTGTGTGTTC GGACAGACAA CCAGGTGCAA GTATACCGGT CTGATTGTAA
    90181 TCCAATGCAT CGTTTGTAAA TACAATCAGA TCTGCATCCG CCATCATATC GATCGAACGT
    90241 GCAAGTCGTG CCCATCTGAT ACCTCTGGGT GTTTTGGATT CCCATTCGGG TGGGTCCTGA
    90301 ATATCATACT GATCTATCAG TATGAAATTA GTCTCCGGAT ACAGCTTCTG AAGTTTTGCT
    90361 ATAATTTGCA TACGTTCAGT ATGAACTTTC TCAGGTGTTG AGTGTTGCAT CGCCTGGGAT
    90421 ACAAACACCT GGGTTGTTTC TGGTAATTTC GGTAACATTG ATCGTTTCCT CCTCCTTAAT
    90481 CAAAATCGCG TAATAATTCT GCAAGGATTT CATTCAGTTC ATCGATTGCG GAATTATACT
    90541 TTTTCAAATC ATAATTCTGT AATGATTCCT TTTTCATTTT CGCTTCGGTC TCATACTTGA
    90601 TTTGATATAG TAATGATATC CTGTCTGCCA TTTCCTGTTT GGTATACAAT AATGTCAGAT
    90661 CAGAATAAGT ATGATCATCG TCTTTGGGGT TGTTGGGTTT AATGTTGTTC ATTTGTATCA
    90721 GCCTCCCTTA ATTTTGTGAA TGCATCATCA AATGCATCCA AGAATTCTTG ACGAATTCTT
    90781 TTTGTTTCTT CAAGATCGAA ATCCGGATGA TCTTGTTCAT ACTTGATTGG ATTTTCATTA
    90841 TATTCATTAA TGATTTTATC CAATCTCCCA GCGTTCCTAA ATGCGAGCGC CACGCGAACC
    90901 GTCAGTCTAA TTCGTTCTCT ATCGGTTATC TTAAATCACC TCCATAAAAA TCTCTCCTAT
    90961 AAAAAAGGAG GCTCCAACCC GGGGTGTCTC CCGGGTTGGA ATAACATGAA TGAAGAGTAG
    91021 ACCGTAAACT ACCCCAATTT ACGGGATTCC AATTTCCGAT GTCCGGATCA CATCGTACTC
    91081 AAGGTCCCAC GGTTTTGTGG AGCAATCCTT CCCCTAATCG GAGCTTAGAG GAGGGATAGT
    91141 GGATCCGATA CAGATTTCTG AATTCTGGTT TATTATAATC GGATCCAAAG ATATGACTTT
    91201 CGTCTTATCC GTTTAAATAA TATAAATATA GAATTTCAAA ATTCTAGCTG GTTATCCTGT
    91261 TTAACAGTAA CAATCCAAAT GTGTCTGGAT CAAATGTTTC GAATATACGT GATAGTATTG
    91321 CTGCATCTGT TAATGTGATA CGTACGTAAT CACCATTTAA TGATGTTATA CGTATTGCGG
    91381 GTTTGCATTC GTTTGATGCT GTTACATATA CACATGGCAA CGCAGTATAA CCATTAACCG
    91441 AAACGGCATC CTTTATAGTG AATTCTTCCA AAGCTTTCTG GTCAATGTCG AATTCAATAC
    91501 TGATGGCATT TGGAAATAAT GCTTTGAAGT TTTTACTAAC TGCCACAATT GTTTTCGATA
    91561 TCATGTCAAT AAATGCATGC AGATGTGTTG CTGGGATAAA TATTCTGGGA CGCTGATATC
    91621 CTTCGGTTAT GGATAAACCA TAACTTGGTT TGATGATGGT CGTCCCTGAT TCTGGTAACT
    91681 GTCTGATTGT TGGATACTTA CTTTCTGGAT CATCATCAAG TCGATAAACA TATTCGACTC
    91741 TAAGATCTTT ATTGATGCTA CCGTACATCA ACGTGTAGTT TATTCGTTTC ATTAGAAACC
    91801 ACCTTTACTA TTCATAATGA AATTACCCAG TCCATTTGAT ATTATATCCT CGATATAATA
    91861 ATCAAGTGTT ATTCGTGATT CATAGCAAAG TTTATCCAGT ATTTCATTAT ATTCTTCGAT
    91921 GGTTTCACAA TTGAAATATA ATGCTGAATA ATCTCTGAAC TCGTCCTGGA TGAATTTAAA
    91981 TAAGTCGTAT TTTATGTTAG GATATTTATT TCTATCATAT TCCTGGAGAA TCGTAAGATC
    92041 AGCATATGGT GAAAGCATGC AAGTCTGTCC AACATCTTTG ACTGACTCAT ATAAATCGAT
    92101 TACACCAATC TGTGATGGAT TAAGTTGTTT GTGTCCAAAT CCAACCTTGT GCTGATCTGT
    92161 ACGGCCAAGT GCATTAGGCC TTGTGTTCAC GTGATTCGCA ACTTCACGCA GTTCATAAAT
    92221 GAACGTCTTT AGGATTTCCC TAAAGAGCAG ACTATATCTT CATATGCTTA TCATCCCGAC
    92281 AATCATATGC ATCTCGTATC CACCCACCAT TAGCTTGCGA GTGTACTCCC ATCACTGGGA
    92341 TAGTCGTTGA TCCTGGAATT GACGATGACT TAACATCATT CCTTGGATGC GGATTGAGGA
    92401 TATATCTTTA ACCTTATTAC CATACCTTTC GGAAGTCTAC AGCATTACCA TTCGACATTT
    92461 GGTAGTTAAA GCTTTACCCA ACGCTTATTC TGTTCGTAAA CATAAGTCGT CCCTCGGATT
    92521 ATTTTAACTC GCAAACCCGA GGCGTTCCCG CATATATGAG ATGTCAGGCC GCTAATTGAC
    92581 CCTTGCGAGT GACTTTCAAT GACTGGTAGT AATCCATGTC ATTTGTAAAG TCAGTTGTAT
    92641 GAATTGTACC CAAAGAATGT ATCTTGGAAA TTATGAGATT CGGAGAGAAC TTCATACTTG
    92701 CCTCTGCATC TTTTGTCTTT CCAAGAATTC CATAACGGAA CAGACGTTTC AGATTATCTG
    92761 ACACTTTGGC AGTGACGATT GTTGATATAA CTTCATTGAG TCGAATTCGT TTGTTCTCAA
    92821 ATGAATATAT ATTAACATCT GTGAATTCTG TCTGTAATAC ATATCGCAAT AATGAAACCA
    92881 TGTTACGTTT ATCACACTCG GGAATCGGAA GTTCCCATGC AGATATTGAA TCCAACATTC
    92941 TGGCAACATG CATTACATTA CATGCACCAC GATGTTCGAT TTCATTATTT GGATAATATG
    93001 ATAACTGATA AACCCACCAT GACGGATCGC GTAATTCATC CAAATCTTTT GGTTCATATT
    93061 CTTTAATAAC CTGGATAAGC ATATATACAA TTGAACGAAC ATATTCAAAT TCATCCAAAC
    93121 CTTTGCGGTA TGCTTTGATG TAAATGTCAC GATCCTTGAT TGGTTGGAAA TATTCAAAAT
    93181 CATTTTTGTC ATCAATGATC TTGTCAGTGT ATTGGACGAT CGGATATACT CCAAGGAACG
    93241 ATAGTGGCGA TGTGATATGC ATGAAACATG TGATGATGGA TTCATATGTT TTGAATATCA
    93301 TTACATCCAT TACTTTTGTG CATGTAACTA CATAACCATC CATTGATATC AGATCATGTT
    93361 CGGAACGACG CACCACGATT GGAAGCAACG ATTTTAATGT TACTGAATTT GCACCAGACG
    93421 GATATAAGAA TTTATCAACC AACTGGTATT CAGTATACAG TTCATTATCC AACAAATATC
    93481 GTCCCTGGTC ATCTGCAATC GGTATAAGTA ATGTGTTATG GTCGACATGT TTCTCCAGAA
    93541 ATTTATTCTT ATCACGGGCA CCCCAAACAA TATCAAAATC CAACAAACCG ACTCGGATGT
    93601 CGGCAATGCT TTTGGTCTGG ATTTTTGTTC CGGTTTCACG TCTACGTGTC TGAAGCTCTG
    93661 ATGGATCTGG ATGAGGGTTC CATTTGAAAT TACCAACTAT CAGAAACGGA TATGTTTCTT
    93721 TTGGTGCATC CTTAATCGGA TTCAACCTCA TGAGTTGGAT AATCTCCATC GACTTCAATG
    93781 CTTTGATGAC ATACTGATAC AATGGACGAT CCGTTCCAAG ATTTATTGTA ACCTTATCCA
    93841 TTGGATTTTG TTCATCATCA AAAATGTAAT GAATCATATC ATTCTTCCTC CTTCTGATTA
    93901 TAAATGTATA AAGATGTTGA CTCTCCTTAT ACAAAAAAAT GATATAAATA TTTGTTTTAC
    93961 AAATTATTCT AGAAAAACTC GATCGTAATA ATTTCATTAT GAAAGGAATG AAATGTATGA
    94021 AAGTACAAGG TTTATATAAT ATAGAAGAAG ACATCAGGAT CAATGATCTT AAAGAAGTAA
    94081 CATCATCGGT TATTTATCGA TCACAAAACG TTTATAATCC ACAAGGTTTG TTCTCTGAAG
    94141 AAATATTTGG TTCGACACCA AATGAACGTT GGTACAAATG TGGTTACATC AAATTACCAA
    94201 TCAGAGTATT CAATCCAATG GTTGCAAAAA CAATCATTGC CCGCAGTGGC GGTGTGATAC
    94261 GTAAATGCGC ATATGGTTTA GCAAAGTATA ATCTGGAGAA TGGTGTATTG ATTGAATCTC
    94321 CTGATGGACA ATACTCTGGA ATGGTTGATC TGTATAAAAT ATGGAATGAT ATTGATATCA
    94381 AGAAAACGTT GAAAACCCGT AGCGATGACA ATATTGATAT TCTGACCAAA TGTCCTCGCG
    94441 ATCTTATATT CATTAACAAA CTTCTGGTAC TGCCACCAAA CTTCCGTCCA ATCGGTATGA
    94501 AAAATGGTCG TGCGGTTAAA TCCGAAATCA ATTCAATCTA TATGAAAATA TTGGGTTACA
    94561 GAAGCATCAC TGCCCGTGTA ACAACAACTG CGGCTCAGGT TCATAATAAA CTTCAGGATG
    94621 CAATTGTTGA ATTGTATACA TATCTCCAGA AATATCTTGG AACTAAGAAT GGTTTCTTAC
    94681 AAAAGAATCT GTTGGCAAAA ACCGCAGTGT GGACCGCAAG AAATGTTATC TCTGCACCAA
    94741 CATATCGTGA TGGTGAACCT GAAATTGGTA TATTCGATAC TGGATATCCA TTACATACAT
    94801 TATGCACATT ATTCAATCCA ATTTTAAGAT ATCATATTAA ACAATTTTTA TCACCTAATA
    94861 ATATCAGAGA AATTCACAAT AACCCTGAAG AAGTCAACAG CTCAATGTTA GAAAACATGT
    94921 ACGATGAACG TGCTGTTGCT GATATGCTTG ATGTGTATCG TGAAAATTAT GGTGCACGTT
    94981 TCCGTATAAT GTATCTTGAT CCCGAACACC AGAAACCAAT AATGATTACA TTATATGATA
    95041 ATAAAAAACA AGAAACATTT ACACGTCCAT TGACACTGAC CGATTTGGTT TACATTGCCG
    95101 CAAAACACGG TATCGTTGAT GCCAATCGTC ACTGTTATAC AGTACGATAT CCTATTGGTA
    95161 ATTATCTCGG TGCATTTTTC ACACGTGTTG TAATATTATC AACAATCGTA ACAGATGATA
    95221 TCACATTCCA AAATGAACGG TTCCCATACT ATCCACATGT CGATACAACA ATGGATCATC
    95281 ATCATGTTGC AATATTCTTC AAGGATACAC TTACACCATC GAATAGTAAT CTTCCAAAAT
    95341 GGAACGGTGA CTACGATGGA GATACCGTTA AGAGTTGTGG CCTGATGACC GATGAAGCAA
    95401 ATGAAGAAGC TGAGCGTCTG ATGTATGCCA AGGTGAACAA CATGCGTCTC CAAGGCACTG
    95461 GTATCTATGA GACTGGAAAA GAGTTTACAT CTGCCTTGTA TACGTTGACG AAGCTGTGAT
    95521 TTGTCTATTT TGTAGGAGAT GATTTGTATG GCACATATTC CAACATTTAT AAATCTCGCA
    95581 TTCTTAAAGT TACTTAAACC GAAAACAGAA TTGCATGAAA AGAAAATGCA TCCTAAACGT
    95641 TTATTCAAAT TAACTAATGG GATACCACAT CGCGACTCAT TAAATAAACA TTGCATGTTT
    95701 GATATTCTGG TAACAATGAA TGATAATCTG ACAAAGTATC ATGATACAAA TGAATATTGT
    95761 ATATTATCAT TACTTGGATC AAAACCTAAA TGTATATTCA ACGATGATAA AACGTGCGAT
    95821 TGTTTTAATT GTATTCAACG TTGGATGAAT TCAAATGAAG AGAGGTAAAC ATAATGGCAT
    95881 TTTTCGATAT GTTTAAATGT ATGGAACAGT ATGGATCAAA TGAACCATCT CCAACTGCAG
    95941 TTCCTGAGTA TCCACAACCA GTTTCTGGTT TTGAAGGAAT GTATAACACA CTTAAAATGG
    96001 ATCCGACATA TTATCGTGTC AATAGTTACA CATTACCTTA TGCATCATCA CATTGGGAAA
    96061 GTGGTTCACC GATGTTACGT ACAATGAACG ATGAGGGATT ACTTCCACCA TTGTCAGATC
    96121 GTATTGATCC CAACAAGATA TTCAATTCTG ATATCAATGC ATTACGTGCT TTGGCTGCAG
    96181 ACCAGGCTAA GATACTCAAG GTGTTTGAAA AGAAAGCACT TGAATCTTTG ACTGACAAAA
    96241 ACAAGTTTGG TGTCACTGAA GAAGATATTG AAAGTATGCA AGCCATCACA GCCGCACGTA
    96301 ATGCAATCGT TTCTATCAAT GAGAAACAGA TTAATGTTAA GAAACACATC GCAGATTTGA
    96361 AAATCAAACA GCAGAACAAT CTTGGATATG GTGCATCCGG ATCGTCTGGT GGCAGTGATA
    96421 TGAAATCATC TGGTGGTTTC ACAACAGATG TACTTGATTC AATCTATGCT GCAAATGCCA
    96481 TGCCGATTGC AACACAACCT CCAAAGGAAT ATACACCGGT TGATGTTGAC CAAGCATCAT
    96541 CCTTACTGGA ATCAATTGTC GCACCATCAG CTGTAATCGA GAATGAAAGA AATGGTATTG
    96601 TGACTGAAGT TGTTGTTGGT GAAACAACCA ATGACGTTAA ATTTGCGCAG TTCGATTCAG
    96661 CTGGTAACAT GATTGACAAC CCTGTTGGAT TACCAAACGC AGCAATCAAA TCAATCGACA
    96721 TTGAGGCTGG TACTGCAATT GATGAATTCG ATCGTCCTTA TACTATACAC AAAGATGAAA
    96781 TCTAAATCAT AAATGTTTTA TTATGCGGGG TGTATCCCCG CATAATAAAC GAATCAATAA
    96841 GCACCTGCTT TATACTTATA TTGCGATTCT ATAATTATAA ACGGTGAAAT TATATTTGTA
    96901 TAAATTGTAT TTGCGATTCA TATGATTGAT ACGAATAAAT TTATATGAAA GGAAATGAAA
    96961 GAGTTATGAA TATGATAGAT GCAAAATACG GAATGAAATA TCCGTTCCCG CATACAATGA
    97021 CTCATATCAT AGACAACAGT GGTTACAGAG GCACTGCTTC TATTAACTAT GCTGATGATC
    97081 CTTCACTCTT CTCAACAATT GTTGTTGGTG CTTTCCCAAT GGGTGAAGAT CGCAGAGTTA
    97141 TCAGACTTAC AGACACTCGT ATTCCACGTG TTTGTTATGG TCTTAATTCT ATCACTCAGG
    97201 CAGACCGTGA CAAGTATGGT CAGGTTGTAG ACTATCCATT GTCTCTGATC AACCAGGGTG
    97261 CACCTGTTCA GATGCTTCGT GTCACACCTG AAGATTCAAC ATATGCGTTC GTAACTATAT
    97321 TTGTTTCATA CAAATGGGAC GACGACACAG ACGAGCCTGT TCTCCATGTA AAGTTTGAAA
    97381 GTGAGTCTGA AGCACCAACT GGTTCAGTTC TTGCAAACTT TAAGAATCCT GAAAGACTGG
    97441 CACAGCAGCT CATCAATGAG TATGCTAAAC AGGAGCCATC ATCCGATGGT TGGACAAAAC
    97501 GTGTATTTGC AGTAATCGTT TCTGCAGGTC GTGGTCGTGT GTATAACAAC ATGCGCATGG
    97561 CTATAAACAC TGTGTCTCAG GCTAAGAGAC CAACAAACAC ACGTTACAGC TTTAGCACTA
    97621 TCGATAGCAG AGTTTCTTCA GTTATCGAGG AATTCGTTGG AACTCTCGTA AATATTGACA
    97681 ATCCCGATTC AACTGTTGAT ACAGTAAATT CAATTGTCAA CCAGCGTTCA AGGGGTGGTT
    97741 CAGTTCTTAA GCCAATCATC AATGAGAAGG CTGTAACTGA AATCTTCGGC GAATATACCA
    97801 AACACTATGC TGAGCAGGTT GAGACTGGTG ATTATGACAC AAATGATTTC ATCATCAATA
    97861 CCCAGAAAAC ATTGAATGTT AACACATTCG ATATCATCAC AGGTAAATAT ATCTACGACG
    97921 GTGGTCTTGA TGTTTCTCTG CCTTTCTACC AGGTAGATGC AGAAGATCCT GATATCCCAA
    97981 GACTGTCAGA TGCATACAAA CTCCTTACAA CAACAACTCA GGCTAATGTT GATGCTCAAA
    98041 ACAAAGCACC TGCAACCATT CTCCAGAATA AGATGATCAA TGCTTGTTAC GGCATTACAA
    98101 ATGATGGTTC ATCTGTATAT GTTGGTGATG TATATCTCTC AACAACTGGT AGTCGTTACC
    98161 AGAATCCAAG ACTGGTATTC ATCTGCGGCA TTAACCAGTA CACCCAGGCA ATCACAGCTG
    98221 TATCATTTGA TACTGTTTAT CCTCTTGATG GAACTGCTGA AACAACCAAT GGTGTTGGAA
    98281 TCTCTTTACC ACCTCATCCT ATAAAGAAGG TATATGAAAC AGCTCCTTCA GCTGAACAGC
    98341 GTGCAGCAGA TGGTATCGTT TCAGGTGATA TATTTGCAAT CATCAATTCA TCATCTACAA
    98401 GTGCATCCAG CTTCACTCTC CATATGGAAG GCGCTAGTGG CGCATATTCC ACATATACCA
    98461 ATACACAGAT TGTATCCGCA ATTCCGTTCG ATAAGAAACC TGGTATGAGC AACATTGTTG
    98521 CTGTTTACAA TGGTAATCAA AGCACAGATG AAGGATGGGA ACTGACTAAA CATAAAACTT
    98581 CAATAGGTTA TACTGTTATC GATGTCACCA AGGGTGATGT ATACGTAAAC GATTATGAAG
    98641 TTGCTACTCG TCCGGCTGAA AATGATAGCA TCAAGATCAA TCGTCTCCTT ATAAAGAACA
    98701 ACTCCGTGAA ATTCGGTAAT GTTCCTGATG TTGCTGGTAT AGCAACTGAA CTCTATGGTG
    98761 TCAAGTATGA TGTACTGGAG TATGCTGATG CTGATATTGC TAAATGGGCA ATAAGTAACG
    98821 TTCCACTGTC AGATTCTGGT ACAGGCGAAG GTTGGAAGAT CGGCGAAAGA TGTACTCTTA
    98881 CAACTGATAA TGCAACACTT CAGTTTGAGG TTACTAAAGT TAAACCTAAC AATGGTGCTG
    98941 TTCTTGCGGT TAAACCAATC AACAACAATT CATCTACATC ACCTACTAAG ATCACTGGAG
    99001 AGCAGAGCCT GAAATCTGTT TCTGACAGCA GCCGTGTTCT CACAGTTACA TTTACAGAAG
    99061 CTGATAACTA TCCATATGCA GCCAAGGTTG ATGCAACACC TAAGAACATT ACACGTTATG
    99121 TCATATCTGG TGTACTGGGT TCATTGTGGA AACTCGCACT TGATGGCGTG GTTATTCCTG
    99181 ATGATTACTA TTCACCAACA TATGGTATCA ATATGAGTTC TGAATTCGGT GGTGTTGCAC
    99241 TCGATAAGGG TTCTGCTGGA TTCCTCGATG ATCCTGATGT AAATGAAATC GTATTCAAGT
    99301 ATAAATACGC TGAGCTTCTG GTTAAGGCAT TCAAGGGCGA GATTGATCCT TCAATCCTTT
    99361 CACCTATAAG AGTACCTGCC AAGTTCATGT TCGATGCTGG ATACAACACC GTCATCGGTT
    99421 CATCGTTCAT CACATCAATG TCTCACACTG TTGAAGACTG GATCAATGGT TCAGTTGTAT
    99481 TCAACGATGA CGAAAAGGAA GAGATCTTGT TCAATCCTGA TCTGATTGCT TCACTTTCAC
    99541 CGGCAGACAT CGATGTCAAG CAGGCAATGT ATGATTTGAT GATCGTACGT ATTTACGATG
    99601 GCATTCCTGA GGACAAACGT CCAATTGGTC CTGGTTCAGG ATTCAATGTT CTGTTTGACT
    99661 CATGCACTAC TGATGGTGCT ACTGCAGTGG CACTCAACAA ATCATTTGCA ACACGTTTCA
    99721 CAAACCCGAA TGGTTCATGG GATATCGGTG GTCTTACAAC ACCTACTGGT TATACATATA
    99781 CATTCGTAAA GCGTGTTGTT GATAATCTTG TTAACCACTG CAAGACATAT TCAATCAACA
    99841 AACCATTTAC TGGTGACTAT ACAACTATCG CTCCTACAGA GTATTCTTCT ATATTCCCAG
    99901 ATATCGATGC AGACAACTGG ACCTACAGAG AACTCATGTG GAATAGTGGT GGTAATGCAT
    99961 GGCTGCCTGA TTCTAATGGT TATGTTAAGA GAAGCTCACA GAGAACATTC TACGATGATG
   100021 AAACCTCTGA TCTCCTTTGG GAGTCTAACA TGAGAACACT TTCACAGCTC ACATATCTGC
   100081 TTCGTCAGAA GATTGAGCAC TATCTGTTTG AATATTCTGA TGATTCAACT CTGAAGACTA
   100141 TGAAGACAGA GTGTAACACA ATGTTCGCTA ACTGGGTTGG TAGTCTCGTA GATGACCTCA
   100201 ACATCGAGTT TGAGCGTGGT CTCAATACTG ACGGTGGTGA CATTGTAATC TGTAGAGTTA
   100261 AAGTTGTATT CCGTGGTCTG ATCATTCGTG TTCCGATCAT CGTTGATGTA CAACGTCGTG
   100321 TATCATAATG AAAGGAGTGA CACTTTATGC CGATTAGCTT ACAAAGTGGC ATCAGAGAAT
   100381 ATACCGGTGA TCTTTCACAG TATACTGGTG TACTCGGTGG TCTCACACCT GATGTACACA
   100441 CACTTCGTTC TCTCAACCCG CTTACAAATA ACCGTCTGAT TGCAGTAATG TATCGTGGAC
   100501 CTTACTTCCT YATGCACTAC TTTGCAGGTT CAAATGGTTC TGCATTTACC AACAAAGAGT
   100561 TTGCAACATA CAAAAAGATC ATCGAATATT ACAACCTTGG TATTACTTGC CAGATTGGTG
   100621 ATTCGACTCT TACACCTGCA ACACTTCAGG GTGGTTTCTC AGGAAGAACA ATCAACTTCC
   100681 CGACAACACA GAGTGCTAAC CAGAACCAGA CACTGACAAT CACAGTTCCC GAACTCGTTG
   100741 GTCGTCCTAT GGCAAACTTC CACAACATGT GGATTGATGG TATCGCTGAT CCTATCACTG
   100801 GTTTGACAAC ATATCACGGT CTCGTAGCAG GTTCTGTAGA TAAACAGTCC AGAACACCAC
   100861 AGCGTATCTT CGCTGCTAAC ACTGGCGCCA ATGCTTCTGC ACTTGAACCA TCACCTGCAT
   100921 GGGAGGTTGC AGAGTTCCTC ATTATCGCAT TGGATCGTTC TGGTGCACGT GTTGATGGTG
   100981 CTGTCATGGC ACTCGGTTGT GTTCCTCAGG CAAAGGTTGG TAATACAATC TTTAACTCAA
   101041 ACGCAACTGG TCAGTCACAG ATCGAACAGC TTCAGTTGGT ATTCAACTGC CAGTACGTTC
   101101 AGTCAACATA TGTTAATGAC CTTGCAGCAA GATATGTTCG TCAGTTTGCC GTATTCGGTA
   101161 ACAGCATGAA CTTCAACCCT GGTGCTGGCG ATGCATTCTT CGATGCAAAC TCGTCTGCAA
   101221 CATACGGGGA TATCAACTCT GCTATGTTCA ATCAGGGTCG TCGTCCTACA CTCGATGCGG
   101281 TTCAGAGTGG TCTTGGAAAT GCACCTGTAT TCTCATCTTC GTACGAAGGT ATCCAGAGGC
   101341 AGATGCCAGA CGAGAAGGAG ATCACAATTG CAGATCATTC TCGTATATAC AATTCTGCAA
   101401 CAACCACAAC ACCTATCGAC AATCCTTATC AGACAGAAAC TATCTGATGA AAAAAATAAA
   101461 TATATTGTTG GGCGGGGATA TCCCCGCCCT CTTTATATTT ATTCTACTAA TAAGAATATT
   101521 TCAACAATAT CAAATTTCTC ATAAACGAAT TTTACCATTA CATATGAATC ATTCTGATAT
   101581 GAAAATGTGT GTATTCCAAC GGATTGTAAT TTTTTATCTG CTTTGGTGAT TAATTGTTTG
   101641 GATACAACAA TACCACGAGA TTCATCAATG GTTGTTGGTT CTTTTGCTTT GGAAACAACC
   101701 GTACGATCAT ATGTGTCAAA TTCATCATTA TCATATCCTG CATTAACCAA CCCATTATCA
   101761 TTGATGGTAT CAAGTAATTT CATGTCGAAT GTTTCATCCT TTGTTAATTC ATCAAAGAAA
   101821 TCTGCATCTT TAATAATTAT TTTATATTTA TCCATCTTCT TTGGAATATG GGACTTTATT
   101881 ACTTCTGCTG GAGATAATTC TTTCTTTGCC ATTTGTATCA TCCTTTCTTA TACTCGGTCT
   101941 GTTAACCATG ATGCAATGTA TTCAACATAA CCTTCGATTG TGATTGATTC GGGTTTTGCA
   102001 CATCTCATGT ATGATGAATT ATGTAATGAT TCATAAATGT AATCATACAA TCCATCCGTC
   102061 TCAGATGGTG AGTCTGTGAG TTCATCAAGT GCTTTGTTTG AAAACATTTT GAAATGTTCT
   102121 TTAACCTCAT CATGTTCCAA CATCGATGAA TCCAATAACA GATAGTCCAA TATAATTGCA
   102181 TGTTTCATCT TTTCAATCAA ACGATTTATG ATATCAATGA TTGGAATATC AGTTCGTGTT
   102241 ATTGCATCAC CAAACATTGA ACACTCTGCC AAACGTTCAC CAATATGATC AATGGCGGCG
   102301 TATACAATTG ATTCTGTTGT ATATATCACA TATTGAGAAC CATCATAATT TGATGCAAAC
   102361 AACCATTTAT CAATTATGTC TGTATCACTG ATATCAGTTG TTAATGATTC CACATCTACA
   102421 ATATTGACAT CATATGCACG TAACTTATGC TGTCTGACGA ACATGTTGAC TTCTTCACGT
   102481 GTTCGTGCAT ATACTTTATC AACCAACATC GTTTTTTTAT TGCTCATGGA TAAATATGGT
   102541 ACACATATTT CAAACGCATC CATTGTTTAA CACTCCTTCA TTGTTATCTG TGCCAAGTAT
   102601 GCAAGTAACT TTAAATTGTC ATTAAAATAT TTACCATTAA TCTTAGTAAA AGGTAAATAA
   102661 CAGTTTTCAG GTAATTCACC TTTAAGATAT TGAGTCTGAT ATTCTGACAA ATAATGATAA
   102721 ATTCGATCAT CATTGTTTTC AATCATCTTG AATACTTTGA GAATGTGACG GCACATTCCA
   102781 ATTGTGTGTT TGTCCAAAAC GTTTTCACGT ATTCCTTTAT ATGTAATTGA TTCATCACCA
   102841 TCGTTATAAA ACATTTCAAT GTTCTCATAT CTGATATAAG ATGTCCATTG ATGTTTTGCT
   102901 TTGAATTCAA TACCATCAAC AACCATTTTG AGTTTACGTC TGGTATTGAT GAACAACGCA
   102961 TCGGAATGTA TTGAAATGAT TTCATCGTCT GCGATGTTAT TGACTTCAAT GAAATGTTTT
   103021 CTCACTTCTT TGAGTTTTGT ATAATACTTA TCCGAAAATG ATGGATCCTG TTTCTGAATG
   103081 TTACCAACAC GAACAACACG GTCTTTCTTT GGTAACAGTT TTAATTCATC GATGACCTCT
   103141 TGTGGTAGAT AATGAAACAC CTCGGCTATT TGTAATGATG CTTCTCGCAT ATCACATTCC
   103201 ATTATCTTAC CATGAAACAC ATGAGTCACC TCTGGATTGT ATGTAAGTAA TTTATCAAAA
   103261 TCGATCATAT AGATCACTCT CCTTTCAAAA AAATAATATG TATATCGAAA ACAAAAAAGA
   103321 ACCCCGCTGG TGTGCGGGGT TTATAATTTA TGCCTCCTTT ATCATGGGGT CAATCACACC
   103381 CCAGTCATAC ATAGCTGACA TGATCATCGT CAGCACATAC AGTCTTTCAT AAGCGTCACT
   103441 ATTCGGATCC ATCTTTTTAA GCATATTGAT CCTTTCTTCG AATTTTACGC GGTCATCGTT
   103501 CATATTGATG ATCCCCTTTC ATTAATAGAT TGAAGAATAT AGTAATATAT ATTCTTCATA
   103561 TTAATAATAT ATATACGGAA TTTCGATATT ATCGAAAACC CACAGATAAA TCTCAACAAA
   103621 GGAGGTCATG ATATGAGTAA AATAGTTGAG ATCGTTGATC CGATTACTCA TAAGAAAGGT
   103681 TATTATGATT TTGGTACCAA GAACACATCA TTTCTTGAGA CTGCCAGAGA ATTAAAAGAT
   103741 TTAGGCATTA AACGTTGGTA TCAATGTTTG GAAGTTAAAT ACCCACAATT CGGTGTACAA
   103801 GATTTGGATC CATTTGATGA GAATCTGACA CAAGAACAAA TTGGATATCT TGTACTTGAA
   103861 GCAAATGATA ACGTATGGTT TTATGCCAGA GAAATTGTAC GTGTACCTGC AAAGGGTGCT
   103921 CCTAAACCAT ATCGATTATA TTTGCATCGT GCGGCACATG CAACCATATG GTGTTATATA
   103981 CATTCATTTG ACGTTGAATT ATGTCAACCT CGTCAGACAT ATAAAACAAC AACTGCAACC
   104041 GCATTAATCC AACACGCATT CATATACAAT CAAAACAACA TCAACATTCC ATATTTGCAT
   104101 ATAAAAGATG CAGACTCAAC ACGTAATGCT GGTATGTTAA GAGACTATGT TGAAGCAGGA
   104161 CCAAAATGGG CAAATCCATG GGTTACATGG AAGAAACCAC CTGGATTGAA ATCATTGAAA
   104221 TATGATGCAC ATGGTACGAC CATCGCGGTT AAAGCATCAT CTGATTCTCC AGACAAAGCC
   104281 AGAGATATCC TTCGTGGTGA TACATTATTT GTTGCATTCA TCGATGAGTG GGAGTATATA
   104341 CCATACATTG ATAACGTTGT CGAAGGTTGT TCACCTGCGA TGGTATCTGC ACGTTCAATT
   104401 GCAAAAGAGG CACATGGACG TACATGTATA TTCTACACAT CAACGCCTGG CAACTTGGAC
   104461 TCCCAACCTG GTAAAGCGGC CCAGAAAATG ATTGATGCAA CACCACGTTT TTCAGAGAAG
   104521 TATTATGATT TAACTGATGA ACAACTTCAA GCAATCATTG ATGGTACCGC AGGTAGTCAG
   104581 AATAATGATG GTAAACCTAT CACCAAATTT TATATTGAAT TTGATTATAA GCAACTTCGT
   104641 AAAACAGAAG AGTGGTTAGC AGAACAACAC CAACGTGCCG TTGAAGCCAA TAAGATGGAC
   104701 GAGTATCGTC GTGGTGTTCT GTTACAACGT TATCGTGGTG CTGAACAGGT TCTCTTCCGT
   104761 CAAGAAGACA TGGACTACAT TAACAATCAC ATGATTCGTC ACGATTACGA AATCTTGTTG
   104821 TTGGATAAAT ATGTTATGTA TATATTTAAA CACGAAGTCC ACAATGTTGA CTTAATGTCT
   104881 GATAACCAAT ATTTCGACAT CGATATTCCG TATCTTGTTG GAATTGATAT TGCTGCTGGT
   104941 ACCGGTGGTG ATAATACTGC AATAACAATC GTTCATCCAT ATACATTGAA AATAGTTGCA
   105001 GAATGTAAAT CACCATATAT GGGACCATTT GATTTGATGC GTGTTATAAC CGAATTGGCA
   105061 CGAATGCTTC CACGTTGTTT ATTCTGTCCT GAAGCAAATG GTGTTGGAAA ACCAATCATG
   105121 GATTTCTTCC AGGAAGGTAG TCTCATTGGA CGTGTATATC ATGATCCAAG ATTGGATATA
   105181 TCTAAAAATG CTCAGATTCT TGATCCAATA CAAACACGTT TGAAAGAACA AGCCATTGGT
   105241 AGACAATACA TTGGAACAAA TGTTTCACCA ACAGTACGTG AATCAATGAT GACATTATTG
   105301 AAAACTTTAG TACGTGACCA TCGTGAAAAA TTGAATACAC CATTTCTTGT TCAAGATTTG
   105361 AACTCACTTA CAATATTTAA AACTGGAAAG ATTGCTGCTG AACCTGGTGC ACACGATGAC
   105421 TGTGTTATGT CTTATTTGCA TACTGTGTTT GTGTTGTTCT ATGGTAAGGA TTTGAACAGA
   105481 TTTGGAATCA ACACCCAGTT ATGTAAATTC GAATCCAGTA AAAAAGCAAT GTATGAATAT
   105541 GAAACCAAAC AACGTGATGA TGTTATCAAT AATATGATTC CAACCATTGG TCATGAAGAA
   105601 CAAATGAGAT TGGATATAAT CAAGGCAAAT AAAACAAATG ATATTGTTGA TGACATGGGT
   105661 TATACACGTG CAGAATATGC GGGTGTTGCT CCAGTAAAAG ATGATCCATA TGCTCGTAAA
   105721 CGGCGAATGG AAGATTTGCA ATTCCTGTAT GATGTAAATC AATTCTAAAA CAAAAAAGAA
   105781 GTTGGGGAGC GCAAGCTCCC CCTTCTGTTA TTTAATTTTA TCGAAGCATT GGAGCCATTT
   105841 TAGGCTCCAA TAACATTTCC CAGAGGAATC ATGTTTATGA CCCTCTGGGG AAATCACTTT
   105901 CCCTGCTGTT TCTTGAAAGC TTCATTCACA GCAGCAGCCA CAACGTCTGC GATCAGTTTA
   105961 GTCTGATCCA CGTTAGCTGT GTTGTTCTGT GGTGCTGCTG CCTGATTTGT CTGTGTCTGA
   106021 TTGTTAACCA GACTCTTGAG CAGTTCGCCA AGCAGCTCGT CATTTGACTT TGGCTTCTCA
   106081 GGCAGGAGCT TCTGCTTGTT GAGCTCCCCA TAGAGCCACT CACACTGGCT GTTAGCGCGA
   106141 GAGGCGGCAA TCTGTGCCTC CTTTGCCGTG TTATAAGCGG CAGCGGCTGT ACCCTCACTG
   106201 CCTTCGAGTG ACTTAATACG ATCGCCATGA TTCTTGAGCA CTACTGAGTC TATTACAAAA
   106261 CCAACTGAGT TTACTGCGCC TAATCCAAGG CTGATTCCTG TGAAAAGATC GATCATTTTT
   106321 ATACTCCTCT TGTCTGAATG ATAACAGACT GGTTTGTTTC GAGTTGTCCT TCTCGTTTTA
   106381 ATCGTGAGAA TGTAAGCCAT TTATCGAATA CCCCTCTTGT TTTTATAATC ATTTAAATGG
   106441 GTTTCATAAA CGTCATGTAT TCTCATAACA CTATAATGAT ATATATACCG AATTCCAAAA
   106501 TTCTAGCTAT TTAACTCTCT CNAGCATACA AAAAATATAC ACATTGAGGG GGTAGCACCC
   106561 CCTCAATATA TAATGCATAT TATTTCAAGA ATTTCTCTTC ATCAAGTATT CTAAGATACT
   106621 TAAAGAACAG CTGGAATGCG GTACGCATGT ATTCTTCATT CTTATTATTG AAAAGATCTG
   106681 TTTTCGTGAT CATGTTATCA CAGAACACAT TCATATCAAC AGTACCTTCA TACATGTTGT
   106741 TTTTGTTGTT CTGTTTCAAC CAACTCTTGT ACTGTGAATA ATATGAATAC ATAACCAGAA
   106801 TGGTTCTGAG ATATGATCCA GATATTTTAA CTTCATGGTT TGCAATCTGG AATGTTTCTT
   106861 CCATATCAAC AGTTGAAATG GAATTGACAG TGAAGTCGTT TTCCAGTTTT ATACCAATAG
   106921 CTTTAAGATA TGCTTTGAAA CATTCAAGCT GTGGGAACTG GTTGACCACA CCTTCTGGGA
   106981 TGGCAATGTC ATTAAGATGT GACATCATCA GTGAGTTCTT TTCATACTGT GATCCTCTGT
   107041 AGTATGTTGT CATTTTGCCA AACATTTCAA CATCAACAAC CTGAAGGAAT CCATAAGTGT
   107101 CATATTCACC AAACTTGATT GCGTTATCAG AATACTGAAT CTTACGGTTC TTATAGTTAG
   107161 ATGTCTTGAT GGGAAGATCA TATAATGTGG TACGTCCAGT TGCAACTGCG GACATATTCT
   107221 TGGATGCCTC CTGTTTGAGT ACCCATGTAT ACTGATAACC GATTGCGTAT TTTTCTTTCT
   107281 TCTGTTCAAT CCAACGATGA CGAAGCTTTG TACTGATGGT GTATTTATGG AATATTGAAC
   107341 GTTCCCACTT GTCAGAAGCT TTTCGTGTTC CTTCTTCTAA ACGTTCTTCC CATCTATCAT
   107401 ATGCTTCAAT GGTTGCATCA CGAATGTTTT CTTCCTGGAA TGGTGGTAAT AACATATATA
   107461 AACCATTATT ACATATATCT TCATATGTGG CTTGTGGATT ACGTCTGTAT TTCAGTTTGA
   107521 TACTGTTACC CCAATCGTGA TTGAATAATG ACATGTAATC GATCACGAGT TGAACCGCAT
   107581 CATCACGAGA AACATTATTA TTTGGATTTG TGATATAATT ATGAATGCAT TCCATCTGGA
   107641 ATGTAATGGT TCCTTCATAT AATGCAAAAC CAATGATTCT GTTTGTTGGT GCAAATCCAT
   107701 TTGCCAACAT ATCAACTGGA CGACCAAACT CGTCACGTGG CATGCATTCA TCTGGAAGAA
   107761 TCATTGAAAC AACGGATTTA TTACCATAAC GGCCTGTGAT CTTCTGTCCG TTGCCGATCT
   107821 GTTTCTTCTG TAATATCTTA AAGACAATCT GGACATATGG TAATTTTTCT TTGGTGCTCC
   107881 ATTTTGCATT CACCATCAGA TACTTCTTTG CTTTATGATA AATATCCAAT AACTTGGTAT
   107941 CATCCTGATC AACATGATTG ATGATGGTTG ATACATATGA ATATATGTCA TTGTACCAAT
   108001 TCATGATACA ATTATGATAG TATGCAAGCT GTTTATCCTG GAGCTCTGGT GCATTACTGT
   108061 AGATATCGAT GTCGGTAATG ATTCCATCTG TGTAATAATT GATATCACTG ATGTGAGGAA
   108121 TCATTGCTTC TGATTTACTA CTTAATGCAG ATATTTCTCT TAATGAACAA AGGATACCAG
   108181 ATTTGATATG TTCACCAATA TCCGGAAATG CTTTATAATT GTCAATGGTT CCGTAGTTGT
   108241 TTAACATAAA CATCTTTTCA CTGATGTCAA CAGTCACCTT ATCAACCATT GAGTATTCCA
   108301 ACTTTTTACA TGCCGACTCA GAAAGAATAA TTGCATCCTC TGTGAGATCA TGTAATGTTG
   108361 TATAAAGTAT TCTTAAATTT ACACCTGCAC AATAATGATT GTCTTCATCA TATGATGTGG
   108421 TCTTTGAAAT TACTTCACCC TGGGGTATAA TGTCACTTTC ATGATAACGA CCATTGATCA
   108481 TGTCGATGTT CTGGAAACCA TATTTCTCAA CATTCCAATG AACAGCTTCT GCCAAATGGC
   108541 ACACATATTT ATTCGTAACT GTATCTCGGA AAATATACAG TATTGATGAA TATGGACTGT
   108601 TTGGAAATTT GACAAATTTT CTTTCAAGAA CCAAACGGTT CTTTGCAGTT ACAAAGAATG
   108661 ATGAACGTTT ACCGTACGCA TCTTCTGCAC CAGTGAAAAT TCTGGGGAAT TCACCATGGT
   108721 TGAGAACAAC ACGTTGAGAG GCGTGTTTTG AAAACATCAA ACTACGAACT GGTGATATCT
   108781 TACCCGGAAA TCCTAAACCC GAAACACCAC ATAAACTATA CTTGTTTACT GATTCCATTT
   108841 TACTACGGAT ATCAGAAGTC TTGTTCATGA CACGACGTGT GGTATCACGA CGTTTGATAT
   108901 CTTCGGGTTT GAATTGTCTT ACTTTTGCCA TTTTTATAAT CCTCCTTCTG AATGTAGGTG
   108961 TACAAAGCAG TTGTTTGGTT GTACAAAATA ATGATATAAA TATCGTTTTT ATTACACGGG
   109021 GGATAATCCC CCGTGTAACA TTAAACATTA TGAATTCATG TATTCGGAAA TCATTCGTGC
   109081 GAATTCAACA CATGGTGACA TGTTTGTATT ATTGGGTTTA TTGAGTTCAA CCGATGCAAA
   109141 TGACAATGCT CCATATATTC CAAGTATAAT ATAGATGTCA CTAAGAACGG TGAAGTTGGT
   109201 TGCCAGTTTT ATCATCAACT TTTGTAAATT AAATGTTTTG ATATTGAATT TACTCATGAT
   109261 GTCTTCATTG CTGTACATAC GTTGCACCAG AGACAATTCA TAATTACATA TAATATCACG
   109321 ACATTTGTTT TCATATTTTT CGATGTTTTC TTTTTTGGAA TTCATGTAAT TCTTGAGTGT
   109381 CTTCAAATCA ACCAATGTTA CAGTATACTC AATCAATGGT GTGAGATTTG AATATGCCTG
   109441 GAAACGTAAT GCGTTGATCT GTTCCCAATA TTTTGTTACC AAGAAATGCA GATACACATC
   109501 ATCAACCAGA TCCTTTAAAG AGACTTCGTC ATTAGCAAAC TTGGTTGCAA GTTCACTGCC
   109561 AGGAATCAAT GTATCTCTCA TGACATCAGC ATCGATTTTT TCAACGATTG CTTTTCCTTC
   109621 TTCGGTTTCA TAATTGAGAT AGAACGAACG ATCATTTTCA AAACCATCAG TTTCAGGATC
   109681 AGAGTACGGC ACAATCGATT CAAGTGGTTC ACTGATGAGT TCAATAGCGC TTAAAGCGTT
   109741 ACGGAAACAT TTGTCATATG TATCCTTGTC CATGTGTCTG TACTTCTGTC CAATCAACTG
   109801 AATATTCAGT AAATAAATAT TCATCTTATT TACAAAATAA CGATGATTGT TGAATATCTG
   109861 ATGAAAGTCA TCTATCTTGC TTCTATTGAT ATTAAACATG TTTATTTCTT CCTTTATTCA
   109921 TTTGATTGTT TTTGGGCATA ATACTGATTG CGGATGTCTT CATAATTATT GACGACATAC
   109981 CGCATTCCAT CAGTATTTAT AATAACGAAA ACGAATTCGT TTAATGTTGT ATACATATAG
   110041 ATCACCTCAG TGATCACATG CCGTCTTCTA ACGCCTCTGC CAATGTTTCT ACATCAACAT
   110101 TTGGTGTTTG GGTGTTTTCT TGTTCCTTTC GTTGTGCCTC AAGCTGCTCA ATCCGTAAAT
   110161 CTCGTAGGCG ATGTACGAAT GGAAGTGGCA TCTCCATAAG TACCCCTATT GGAATGATGT
   110221 TCTTCAATAG TTGAGCATAA TTTATCAACT CTATTCCATG TCGGTCAAGT TGATATCGAT
   110281 ATTGTTCAGC CGTTGAGATA ATTGGGAAAG CAGTGTCTCC GAAATGTCAC GGATTGGAAT
   110341 ACGTTTGGAA ACACGTCCAC AATGTGGGCA AACGATGTCT TCTAAATAGA ATGAGAAGCA
   110401 TTCGTTCTTT TCTGCGACAA CCTGAGTGAG ACGGATAAGA ACACCTGAAT CTGTGTTATC
   110461 CAATGATGAA GTAATGATTT CTTCAATACG TTCCCATTTA TCATAACGAT AATCTTTACC
   110521 ATTCTTATGA ATGATGATTG CCGAAATTGA TAATGCCATT GAAAGTAACA GCTGGAATTC
   110581 AACCATGTCG TCTCCATCGA CACGACCCGA TCCAAATGTT TCACCAGGAC GATAACGCTG
   110641 ATACAGATTA TTGATGATCG GGAATTTTGT ATAGATGTAA TCATATACAG ATGGATCTTC
   110701 CAGTTCAACA GTAATACCGG TTTTAGGCAA TGTATAAAGT TTTCTTGTGT TTGATTTCTC
   110761 ATTCCACAAC TGAAGAGCTT CAGCACCAAC CGATGCAGCA TGTACAGATT TATACCATTT
   110821 CGGAAGTAAA GATTCATCAA AGTGAATGAT CTTTGCAGGA GAATATTTGA ATGTGTTATC
   110881 TTTGCCACAA TCTTCATTTC CACATGTGAT TACGATATCT TCTTCCGGAT CTGCAGTCGC
   110941 AACAAGCAAT GCCCACATCA ACAGTTCTCT ATCAGCATAC TTTGTTTTCT GCAAGAAATC
   111001 TGTAAAGCTG TTGAATGAAC CGATTGACAC ATTCTTCATA TGTTTATAAA TGATACTCCA
   111061 TTTGCGGAGT TCATTGTCTG CCAGATTACC AGATGATGGC GCAGATGTAA GTTTTATGAA
   111121 ATCAAACCAG TTGATTCCGG ATATTGTACA TCTGTAAGCA GAACGAGGTA ATGTTACAGG
   111181 CTGGTCATTT ATACCAGGAT CATACTGTGT AATTACACCA GGTTCATCGG AGTTGTTGAC
   111241 AATTACAACT TTCTCCATAT CAAGATTTGT GACTTCCTTG ACAACAACAT CGATCTCACG
   111301 AACCTTGTCG ATATTTGCAG TAATGGAATC ATCAACATTG ATTGTTACTG GTGTATTAGG
   111361 CTGAACATCG ACATTGATCT GTAATGGTGC ACTAACTTCT GTGGGGATGG TTTCCTGTGG
   111421 AGTCTGTGGA GTCTGAGAGG TTGCACCTAT TGAACCATTC TCTGCCAATT CTTCCTTTGC
   111481 GGTTTTTCCG TTTGGAAGTA TCCAGTTTGA CAGAATCTTG TCTTCAAATT CGGGTGTGAT
   111541 TATTTCACCA CTGTTGTGGT ATATATCAAT GAGATCACCC ATAATGTGCA TCTTCTGAAC
   111601 ATTACCGCCA CCGGGAAGTT TTCTTACATC GGGAATCGAT CCTGATATAA TATGATATTT
   111661 CGCAACAACT CTGTTGACCA TCTGTGCGAC AATCGCGAGT TTCTCAGACT GAAATCCAAT
   111721 GGCTTCACGA TTATAATTTT CATCATTTTC ATCAGGAGCC TGGAATGCAT CAGGGATTGC
   111781 GTTTTTCTTT GCATTGGCAT ACATTGCTTC ACGTTCTTTG AGACGTGCAT CGTCCTCAGC
   111841 TTTGAGTTCA TTTTCCAGAT CATCATCACC ATAATCGATT TCATCAGTTT TGACCTCTGT
   111901 TGAAATGTTT GGTTCTATAG GGTATGGAGC TGGAACATGG GGTTCGAATG TTGGTGGATC
   111961 GAGTTTCTCC ATCGGTGCTG ATTCTGATGT TGTTTCTGTA TCCGGTGTTT TGATGTTACC
   112021 TGCTGCGGCA GCATGACGAC GTAAAAGCTC ATCAAGCTTA TCATTGTTAG GCATGAATAA
   112081 TCACCTATCT TTCTTAAAAA TAATATGTCA AACATATATA GATATCGGAG ATATCTAATT
   112141 ACCATTTCAG TATGACCCAG AATATAATTA TATCTAGAAT TCTTAAATTC CATATATATA
   112201 TTATTAATAT GAATAAGAAG ATAGAAATAT CAACTTATTC AATACATTAA TTACATTTTA
   112261 AACTGGGGTA ACGGACTCGT CATCCGCCTG CTGCAAATTA TGTATGCAGG TCCAGGAGGT
   112321 ATTATTATGA AAGACACATT TGTACTTAAC GGACTGAACA TCACAATCGA AGGACAGCCT
   112381 ATCGCTATCG ACAAGCTCGA AGTAACATCC GAGATGTCAG CACAGGAGCT CGCTACATCA
   112441 GGCGGTCTCA TCAWGGCTCT CGTTGGAGAG CTGAAGCCTC TTATCCAGGA GGCTGTTAAG
   112501 CCGGTTGCAA CACCGGCTGT AACTACACCT ACAACCAACA ACTACATCAA CAACCGTAAC
   112561 AACTACAAGA ACAACTATGA CAACAAGAAG AGCGACTGCA GCAAGAACTA CAAGAAAGAA
   112621 AGCCGACAGC ATAATTTCGA CGCTATACCA AAGCCAGAAG GTTTCAAAGA AGTGGGGTAT
   112681 AAAAGATGGA TGTATGAATC CGGCTCATAC GCAGGAGAAG ATCGCCTTGC TGTATATGTG
   112741 GATAACGCTA AATATGGAGT TATCCACATC AATGTAATGT CAGCTCATCA GTCGGTACAT
   112801 ATTCATATGT GCCCTGACAA TACGACATAT AACGGGGCGT CTCCAGAGAC TATCCGTGAA
   112861 ATACTGAAAC ATATTGGCAT GCCTGAAGAG CTTCAGCAGT ACATACTCAA GGTGGTGGCT
   112921 CTCTAATRAA AGTCGCTATC AAAGTAATAC ATTTCCTCGC CTGGTTCTTA GCCGGGTGAG
   112981 GAATACTCCC ATCTCAACGC GGGAGTATAA ATATAGCGTA ATGTTCATAC AGTGTCCAAA
   113041 CGATTTAAAG AATGCTCCCA TAACGGGAGC ATTCTTTTTT GTTGTTAACA ACGTATATCG
   113101 GGTAATTTTT TCAAATCAGG ATGAACGCCA GGAATATAAC TTAAGACCAT TCTTCGGTTA
   113161 CGTCCCCAAT GTTCAAACGA ACGTGCATAT TTAACAATAT CACGAATGTC AAAATACCAA
   113221 CATTCTTTTC CGCGGTCACG CAAACGAACA ACAATCTGTT CGGTTATAAT CAATGATGCT
   113281 GCTTGGTCAA AGTTTACAAC ACAACCAAGA TTCTTGAAGT CAACACCAGT ACCCGCAGAT
   113341 GCAGATGTTG ATAATATGTA ATCACATTCC ATACTCTCAA CACGTTCACG CATTGGAATC
   113401 TTGCCATTGA TTACACCAAT CTTTGCACCA CTGAAAAATG GATCACGTTT CATCATTGCC
   113461 ACAACCGTAT CAATGATTTC CAACATTGGT AACAGTATCA ATATTCGTCC ATCATATGTT
   113521 TCAGTATTTT TTGCAATCTT GATCATTTTG ATTACATTAT TCAAGAAAGG TTTTCCATCT
   113581 TGGTAGTGCA TCAACATGTT GTAGTATGAT GCTTTGATTA ATCCCTTGGT ACCGAATCTC
   113641 AAATACTTCT GACACATTGC ACGTGATGGG TAGTAATGAA TATCCTGAAG ATAAATGTTG
   113701 ATGTATTCTT TCTGGTATTC TTCATATGAA GCATTACCAA CGAATCTATC CGCATCAAGA
   113761 TACATTCTAT TCAGAATGTC ATCTTCTTCC ATACTACTAC GACCGAGGGT TGCCGACAGA
   113821 TACCAATTGT GTTTGATGTT GCATATTGCA TCAAATCTCA TAATTGCTTT CAGAGCCAGA
   113881 TGTGCTTCAT CGATAACCTT GATACCATAT CGAGCATCCT CAATCGATTT CATCAATTGT
   113941 TTCCAATCTT TACGAAGTTC ATTTCCTAAA GAAGCAATTG TAACAACTGT AAGTTTTTTA
   114001 TTTTTTCCAT CATGGATATT AGTTGCAATG TCTTTACGTT CAATACCGAA GTTCTCAAAG
   114061 TTCTCAATCC ACTGATTCTT CAAATTGGCA GTTGGTGCAA TGATCAATGG TTTGAGATGC
   114121 ATTTGTGCAA TCGCATATGA TGACATGAAT GTGTTATGTG TAACAATGAA ATCATTTGCC
   114181 AAATACAAAT GTTCGGGATT ATCCACGAGA ATACATCTAC ACTTCGCTCG ATCAACTTTC
   114241 CGTATGTCGG TAATAAATAG ATCCTTATAA TGATTCTTTT GTTCTTTATC AGTTGCCTGC
   114301 ATCGCACGTT CAAGCTTATT TGACAATGTG AACAAATTTC GTTTATATGT GTTTGGTACT
   114361 CTGAATATCA ACGTACCACA GAAACCAGAT GTATATTTGT CTTTGCGTTT ATCAACAATG
   114421 ATATTCGCCG AATAACCCAA AGAACGAACG ATCCATTGAA TCTGTTCAAG TAACTTTTTA
   114481 GATGTTGATG AATACGTCGT GTGATATCTA CCACCACAAT ACGATATTGA TCCATCTGTA
   114541 TCCATTAATC CTTGTAATAA TCTCAAACGG GTTTCGACAT CGTTATACAA GTATTCATCT
   114601 GGAATATATT TCTCATATGA ATAATGATCG ACTATTCCTT CAATACCTTT AAAGAAATCT
   114661 CTGGTACGTA TAGGTTTACC AGTTTTCTTA TCATAGAATC TATATGTATA ATTACTTGGA
   114721 TACGGATATT TCAAATAAAA ATCATACATA TCCGCAATTC GTTCGGGAAT CTCATCAGTT
   114781 CCAGATGAAA ATTCAAGGGT TTGACATGTA CAACAACCGT TACCAATGAA ACATCCTAAC
   114841 ACCCATGGAT CAATTGGAAC ATCTTGATGT GGATATTCAA CAGATTCACA TGTAGGAATA
   114901 TAATATTTAT ATACCCATTC TTCGATACCC CTAGCAAGTT TCCCTGGAGC TAATCGTTTA
   114961 TAATCATCAA TGAGTTCATT TAATTGTCTG ACACACCAAT TGCCGTTTTT ATGAGTCTTA
   115021 ACTGTCCAAA GATGCTCACC GGTGCATAAA ACGTTTCTTC TGTCATTAAA AGTAACTTTG
   115081 TAAACATCTT CCTCACCAAG CTCAAAGATT TCCAAAATCT TCGTAGGTCG CCCTGTACGA
   115141 TCAAACACGT AGTCCCCCAC GTGTAAGTCA CCCATTAAGG TAAAACCTTG TTTTGTTGGT
   115201 GTCGGAATCC GAGTGGTATA AGGGTTCCCT TTGCCGACAC CTCCACGTAC CTCAATCGCA
   115261 AGTTTATGCT TTGTATTAGA AATCATAGCA TGTATACAGT CTTCTTGAAG CTTTGAACGT
   115321 GGTTTCATGT TCATCTCAAT ATCAATACTT GCGGGTGTTG GAACATCAAG TGTTTTGTAT
   115381 CCTCGGAGCA TTTTCTGAAG GGCTTCGTCT TTGACGCCAA TGATACCGGA TGTGATATAG
   115441 ATTGTATCAT GGTTTCCAAA TAATGGAAAC TTGGAATCAT TTCCTGTATA GATGAAGAAT
   115501 TCACGTGTTG GATTTGATAA TGAAAAATAT CGTAATATTT TACGTTTCAT TTCATCTGTA
   115561 GGATCATGTA TGATAATACC AGTTGTGGTC TTTTCTATCT TCATACATTA TCACCTCACA
   115621 TCTCTTCTTC GTTTTGATCT AACAGATTCT CCGCAGGATT TGAATTTGCC AGTTTTAATT
   115681 TACCGGCATT TTCACGTGCT TTGTTTGCAA GTTCCTCATA ATGATCAATG TCAAGTTGTG
   115741 GAATCATATC CGCAAGCATC AATTTACGGA ATTCACGTAC GGTATCGGAA TAACCTTCAC
   115801 TGTTCTGTGG GGCTTTTGCT TCTTCTGGTG TAAGGAATGT TTTAACACTC ATATCTGCAA
   115861 CAGATTCGAA ATTCTGGATC ATCTCTGTTG TGACATTGAG TTGTTTTGCC ATTGGCATTC
   115921 TAAGAACATA TCTCATTGTC GCAATAACGT CATCGGGTAT ATCAGTTTCC CATTTCATAA
   115981 TCACACGATA CAACTTGGTT GCATCCTTAT TAATATCGAT CTTATATGAT GATATCATCG
   116041 TGTTGAATCT TGTATTGGCA AGTTCTGTTT CTTTTGCAAA CTCGATCTGT GACTGACCAC
   116101 CCGTTTGAAC CATTAATGAT GGAACTGGTG TTGAGTTGAT GGATTCGTTC TTAAGTTGCT
   116161 CCAGTAGTTC ATTGCTGATT GGTGCTTCAG ATGGTTGTAT TGTGTCAAAT GTAATTGGCG
   116221 CTTTGTCACC CGCACCCATT GGCATTATGA GTTCTGAACC ACCAGAAACT TTATACATGG
   116281 ATGAACGATA ATTGAATATA TCATTTGCCG TAATACGACG AGCTGCAAAC TTCCTGATTG
   116341 TCTGTTGAAC AAACTGACGA TAATCATTAT CAATTCCAGA CATGTGGAGA TAATAAACTC
   116401 TGACTGCGGA GTTATTGATC TGGAATAATA ATGAATATAA TTTAAGAAAC ATGTACATTC
   116461 TTGCAGTAAC CAATCCAGGT TCCAGCATCG AGTGACCTTT GTTCATACCA TCCTTGTTGA
   116521 TAGTGAACTG AATGACATGT TCTGCGGGAA TAAATACAAA ACGTAACATT GCTTCATTGA
   116581 ACTTGTGTGC CATGAGTATG GAAACAATCT GTTTGTGTAA TGATGTATTG TTACGCATGA
   116641 ATTTAAGATT GAAATTATTG ATGATCTTGG TTGCCAACTT TTCACACAAC ATTTGATCTG
   116701 GTGCAAATGT ATCATAACCA ACGGATGGAG AACGCAATGT ATATCCAGAA AGACCAGAGT
   116761 TTTTACGTTC ACCCGCCTGC TCAGCTTTGG TCATATCCGC AATGTAATAA TATCCGATTA
   116821 CTTCGCGATC AATACGAATT GGAATCAATT TGGTTGATGG AAGTATTCTC ATATAAATAC
   116881 CTTTGATGTT TTGGAATTCA TTAAGAATAC CATCACCATT ATCATCTCCA GTATTTACCT
   116941 CGGTAAACAA ATCTGTTTCC TGAACGAATG GGTCTTTAAC ATTTGCTTTG CGCATATGGG
   117001 CTTTATAAGC TTCCTCAATT TCATATGGTT CTTCATCAAT AACCGGTAAC GCAATGTCCT
   117061 GTTCAACATA TGTGATGTTT TCTGCCATCA TTGCAATCTC ATCATCAAGT TTATCGGACA
   117121 TGTCTTTCTG GTTGTCATAC TGCTTATCAT GATACCATGG AAAAACATCC ATGATTTCTG
   117181 ATTCGGTGAA AACCGTGTCG GATTTTGTTT TATCAACACG GTGTTCATTT ATGATTGCAT
   117241 CTTTTAATGA AATCTCAAAT GTTTCACTAT AACCGTATCC ATTTGTATTA GTTGACATTT
   117301 GAAACATGTT GGTCATCGTA TTTCCAGATG TTTTGTTTAA TTTCTTTTTT GATGCATTGG
   117361 ATTTGAATTT ATACAAATCC TGGAATACTT TTGCATATGG AACCAAATAC AAATAACCTT
   117421 CACCATATTG AAGTGTATTG AATATACAAT GATTCTTTAT GATTGAATCA AGATCCAGAC
   117481 GTTCCTCAAC TTCATTGATT TTCTCCATAA TCGATTCAAT CTCAGGGTCT TTCATATTGG
   117541 TACGATCAAA TGTTATATTA CGTGCCATTC GTCCTGTAAC AACATCTGAT TCACATATGG
   117601 CGTCACGTGT TATCTGCAAT GCCGTAAACC ATTCTGGAAT TTGTGATATT ACCAGATCAA
   117661 GATCCTGACG TAATGCAATA TCCGCAATCG TGTTTACTGG GAGAAAGGCT GCATCCTGTA
   117721 ACTGTTGTGG AATTGAATCC ATGTCAATTG TTTGAGTTTT ATCATCCCAT TTTATTTGTG
   117781 CAACTTTGGT GACAAAGCTG TTATTGGTTG ACAGATTATA CTGTTTGAAT ATTTTGGTAA
   117841 TGGTATCTTG GATTTCTTCT TTGGTTGCTT TCTGATATTC TTTTGAAGAT TCTGCAGGTA
   117901 TACCAACAAC GTCATGCATC AAACCATCGA TGATGAATTG TTTATTATCC GCCATATTAT
   117961 CACTCCTCTC TTATAAACTT ATTGGGGATA GATCCGGGGT TGTCGTTGTG TTGACAATAT
   118021 TTCGGTTCAT TTCTTTATTA ATCTGAGTAT TGTTCAGATT TGCAAATCTG AGATATGGTA
   118081 CTGTAAGGAA GCCATCATTT ATCAGATTCA TTTGTACGTC TGGACCCATT ACGATATACG
   118141 GTGAACCTGT CCACATACCT GCTGCACCAA GATATTTATT ATTATCATAT TCAGATACAA
   118201 GAAATGGTTG TGATGCTTCC GCTTGTTTTG TCAGCTTACC GGTTTTACCA ACAATACCTG
   118261 CGTTGTAATT AAACTCTAAT AATGAATGAT TAACATTTTC AAGTTTATAC ATATACCGGA
   118321 ATTGTGCAGT TGTTTTTAAA CCGGTTAGCG GTGAGTTCGA TGCATTTGAT AAATTTGGTG
   118381 TTGCTGATAT TGGGAATATA CCATAATATT TACACCAATA CAGAATCTTA GTATCTGATT
   118441 CATTTGTTAT GACATCAAAC AATGTTGCAG CATAATCGAT TGCACGGTCG TATGGATGCA
   118501 ATATTTTATT TGCACCAACA ACTTTTCCTG GGCGCTCGAA ATTATTCTCA TATTTATAAC
   118561 CGTCATAAGA TGGAGCAAAA ATACCCTTAT GAAGTTTATC CATATACAGC ATCCACAAAC
   118621 GTAAGGATTC ATAACATTCA AGGTTTTTGG TTTCATTGAA TGTTACATCA AATGTGCCAC
   118681 CAACTTTTGA TGAAATAAAT CCCGCGGGAT TTATTGAGAA TCCACCATAT GCTTTTGCGA
   118741 CATTATCAAC CACGGTCATT TGTGTACCAG TTGAATTGAA ACCATCTACT CGGTTTGATA
   118801 ACAAATAATA CCAGTTTGTT AATAAACCAT TATTGACACC AATTTCGTCT TCAAACGATC
   118861 CTGTTATATA GAATGGTGCC AACATTTGAA CAACATGTGG CAAACGCGAA TATGTTGATG
   118921 AAAACTCTTC GTCACTTGCA GCTTGAGAAC ACAGACGAAT TCCATTATCA CAACACATCA
   118981 CATAACACTC TGGTCGTGTG AAAAACAAAT GTCTGAAACC TTTACGCCAT TCAACATCTG
   119041 CAACAGGAAG CTTTGTTCTA TTATATGTAA ACATAATAGA TTTATGTGCA ATCTGTGGAT
   119101 CTGAACGTGT GAATGGTTGT AATGGTGAAA GTTTACCATC ACGGGTTTTA TCATGATACG
   119161 TTTCCAATGA TGTATCGAGT ATCTCTTGTT TGATTGGATC ATTCAACGGA TTAATGTTTG
   119221 TTGTTGAACC GGAAAACACT GGGATGTCTA ACTTCTGACC TGATTCGGTT GTATGTTCAT
   119281 ATGTCACAGG AACATTTTTG AGATTGGGAT CATTCACATC ACGTGTCAAA TGTTGATTTG
   119341 GATTGTTAAT AAAATAATCA ACTTTACCAT TCATTATTGG TTCAAACGTT TTTAATGTAT
   119401 GATCCTCAGG TGTCAATACA CGTTCTTCAT ATGATACCAA TGGTCGTCCT GTGGATTCCG
   119461 GAAATTCACC AGTATAAGAT TTATTCGGTT GAAGTATTTT ATCCGTTTCT CTCCATTCAT
   119521 CATTATAATC AGGCATGGGA TCACCACCTT TCTTGTATAT TTATTTTATA CGATACCTGT
   119581 CATTATTGAA AGTATTTTCT TTGATGTAAG TTGGATGATT TTGTTGAGAC CATATCCAGT
   119641 CATGTTAGTT TTGTATGCTG AAGAGGTCAG CAACAAGAAA AGATATGAAA TGTTTTCAAT
   119701 GCTGAATATC AATGGGGTTC CACACACTGT TGTGAAATAT GACATGTACA TTGCATTCAG
   119761 ATCTTTGTAA CGAACTGCAT TTATCTTTTT AATCTTTTCG ATAAGATCCA TGAAGTTGTG
   119821 GTTCTGAACG CCTTTAGCAT CTTCAATGAT TGATGCAGCA ACTTTGTTGT CAATCTTATC
   119881 ATCCATTACT TTGTTGAATG GTATTGTTGT TACATCTATT TCATTTACAT CTCTGAAGAG
   119941 CATATAGAAG AACGTTATAA AGTATAACAT TGCTTTGTTC AAGTTGTCAC CCTTCATGTA
   120001 AAGTTTCTGT TGTAATGGCG CAGACACCAT TGTGATATAA ACTTTACACA AAGTTAACAT
   120061 CAGCTGTGAG TTCATGATAA ACGCATTTGG TTTGCGTGTT AAACACAATG CCAAATATGC
   120121 AGCCTCAATA ACCGCCATGA GTTTTGGTGT TTCCTGGGGA GATGTGATAA CATCGATGAA
   120181 TGTGTTGACG AATACAAATG ATTTGTATTT ACCATCTTTG CCGATAACCA TATATGGAAG
   120241 ACATGTTGGT ATCTTGGAAG TCTCTTTGTT GTCAATGAGA ACAATATCAC CATTGATATA
   120301 TGCTTCAACT GCTTTTTTGC ATATCGGATC TCCGTTGAGT TTCATGATGG AAATTACTTC
   120361 CTGAATAGAC TTGGGTTCAA CAATGTAATT TTTACAATGT TTGAGTTCTT CACGAACAAT
   120421 GTTACTGAGG TCATTCGTTT CATTGAATTT CTCATATAAC GATGTCTGTG ACAGTTTAGG
   120481 CAATGCGGTT TCCTGTATAA TCTGAATCAT AAAATTCACT TCTTTCTTAT TAATTATAAC
   120541 GCTTTATAAG CGAGATTACA ATTTTGTCTG GGGGTCAAAA TAATGGATAA ATATACTTCT
   120601 TTATTTGAAA TAAATACATA CATTTACAAT GGAAAAGAAC GTGGCATAAT GTTATCAAAT
   120661 GATGACATTA TTTCATTATC TATCATACAC GATTATGATC ATGCTTTCTT TCCAATCATT
   120721 CGGTTACGTT TATATATTGA TCTTCCAAAG TTCGCATACA TCAATGAAGA CCCCAATAAT
   120781 ATTTTAGTAT CAATGGTTCT AAATGGAGAT GTGTATGGAA TAAATGAAGA ATCTTCTGAA
   120841 AAATCTTATA CTAAAAGGGG TTTATCATGG TTTGTAAATT TTGGTGATTC GTCTCCGATG
   120901 TATGGTTATA TAGAAACAAA AAACAATCCA TATTCGAAAT TTGATAATTA TCAAATGGGC
   120961 GAAAAACGTA ACGACGACTT GAACACAAAC AACAAAGTTC CATTAACGAT ATATTGTTAT
   121021 GATAAAGATT TGATACGAAA AACAAAACAA CAGGTGAAAT CGATATATAA AAATACCGAC
   121081 CTGTTTTCGG TTGTGCAAGA TATGTACGCA ACATGTGAAA TTCAATATGA CCCAATGTAC
   121141 ATCGGTAGTT TCGATAATAA TAAAATGTAT GAACAAATCC TGATACCAAA TTTATCATTC
   121201 ATTGACGCCA TCTCTTATCT GGATACATAT TATGGATTAT ACAAATCCGG AGCAATGTTA
   121261 TATTCACACC ATTCAGGTCA GTTAGGCTTG TCAAGTTCTA AAATGTATGA AGCACGTGGA
   121321 TACTATGATT GTGTGCGTGT CTCCAGTTAT AAATCAGGAA ACACATTTTC AGGACTTGAT
   121381 TTAACAACCT CAATGAACAG CAAGCAGATA ACATTAGTCA CTCCTGAACA ATCTGTTGTT
   121441 ATTAAAAGTC AGACTGATTT AATGCAAACG ACAAATGCTC AAATATTTGG GTCACTTAAT
   121501 GTCGATGACT TTAAAACAGT ATCTGCATAT TTGGATGAAA CATTTACAAC TTACATGCCA
   121561 CTGATAAACG CACCACCAGT AATGCATAAA ACAAAAAATG AATTTATTCC TTCAACATAC
   121621 AAAGCACGAG TTGATGAACG TAACACTAGA ATTGATTTAT CTTTGAATGG TTATCCATAT
   121681 GGTGGAACGA CATGTAATTG TTTCCAGTTT GTATTCGATA ATCCTATCAG AGGAAACAAC
   121741 ATTGACAAGA TTTACAGACC AATGTATGCA ACACATACGT TTACAAACAT TGGTAGTGGA
   121801 TTGTTCGACA TACAGTCAAC GTTCCAACTA TGTTAAACAA AAAATATACA CCCGGGAATT
   121861 CCCGGGTGTA TATAATTTAT ATCACTTTCT GATTGTTGTG AATGCGTTGT TGTATACTCC
   121921 AGCATACTTA GAGTTGTATT CCTTACCAAG AGCATCCATT GTGTTATCAA TGTTCTGCTT
   121981 GTTATGAACA CGCTCAATGA TTTCCTGCAT GAGCTGAGCA ACATCAGGAA GCACACTCTT
   122041 TACTGATATG AGAGATGCAG TTGTTGGTGC ATCCATACCG TAAATGAGAC CAAACAGAAG
   122101 AGCCTGGTTA ACAATCTCCT GTGCTTCTGC GAGTTTATCC ACAGCAGCCT TGGAGAAGTC
   122161 TGTGCCGATC TTACGTCCGC ATGCATCACA ATACAGACAA CCGTCTTCAC GTTTACTTAC
   122221 TGCCAGTGTC GGTACACCTG AAGAATCCAG AATTACATGA GCACAACTTC TCTTGGCATT
   122281 TCTCATCCAA TCCGGTTCGC TCTTGGGTTT CACGATATAT GAACGCTGAA CATAGTCCAC
   122341 ACGTGTCATA TCATAGATTA TTGGCTTGAG AACCTCAAGC ACGTTTGCTG ATAATTTCAG
   122401 CTGCTCACCA TTATTTTCCA TAGTAGTTTC CTCCTTTTAT GATTTGAACT GTTTTACGAC
   122461 TTCATGAAGA TTCGGGTATG CAGATACAGA TACATCTGTA ATGCATATCA GATACTTCTT
   122521 GGTGTCTGGG TTAAGACTCT GATATGTTGA AGTCAGGAAT CTATAACAAT TACTCATATC
   122581 CAGTGAATCA AGTTTCTTGA ATACGAATGT TGTTAAAGAA TCGATGAATG CCTTCTGATT
   122641 AGGTGTGAGT TTTGTATAAT CAGCCTTTTT CAGAAGTAAT GCATTCTTGA TGATTTCATT
   122701 GGGATCATTG TAAATCTCAA AGATGTCCGC AGTGATTGCA CCGTTAAAGT TCAGCAGTTC
   122761 TTTAAGAGTG TTTTCATTAT TAACTGAGAG AGCTGCAGCA ACTGCAATTC TGTCAGGTTC
   122821 TGATAAACCT GGACACATGT TGGAAACATC TTCGATGATA TCACGAAGTA AGATCCTGGA
   122881 GGCATCATAC AGATGCTGGA CAGCTCTAGC CAGCTTTTTG AGTACCTCTT CTTTTTCATC
   122941 TGCTTTGAGT TTTTCATCAG GTTTGTTCAT AACCATATAC TTGTCTGCAA CTGTTACGAA
   123001 CAATGCACCG ATGATGTGAC AATCGTCAAT GAAACCTTCA GCTCTCAGCT TCTGCATCAC
   123061 AATGCTGACA AATGCGGCAT CCATACAATG ATGTGAAATT GCTCTGGAAA GACCCTTAGC
   123121 CTTATCATCA TTTTCGGGAT CAGCTACCTG TAACAGATAT GCTGCTACAC GTGGAAGTCT
   123181 GTTGGCAATG TCTGAGTACA GCTGGTCGCG ACCCACCTGT GTCAGAGCAA GCTTTTCTTC
   123241 TGGTGTTCTC GGATATGGTA CATTCATTCT CTGAAGGTAT GATTCAACAG AATCGAGACA
   123301 AATGATATCC GAATCGATTA ATTTTACCAT GGTAAATTGT ACTGACTACT GAATTGGAGT
   123361 TATTCAGTTT CTCACCGTCG ACATGAGATA GTGTGATCAA CCCGTCAGTT TATCCTCCTT
   123421 TATATTTTTT GATCGACTTT TAATTGACCA CACATTATTC TGGTACACGT CTGTCCCCAT
   123481 GTACCAGAAT AATTATATGT ATATGTCAAG TTTGAATAAT AGAGTAGGGA TATTATTCAA
   123541 ACGAATTATT CGAATGAAAC TTTATCATCT GTTTTGGATT TAAAGTTATT AAATTTAACA
   123601 TGACGACGTT TCATGAATGT TGGTCTTTCG GTTTTCTGAA GATTGTCACC AATACCACCA
   123661 GCCTCATTGT AGTTGAGTTC AATCTCCTTG AGATCAATCG CTGGAAGACC TGCTACCATT
   123721 AATGTTACAT CAACCTTGCC ATTATTATCA TCAATGACAA TGTTCTTATA GATGTCATAA
   123781 CACCTCTCTA GCTTTGGCAT GATGTCATTC TCAACAATCT TTGAATCTTC TCCTGCATTG
   123841 ATTGACTTCA TGCTAAAGGC AGCCATACTG TAGTCGAGTT TGGTTGGATC CCATGTTGGC
   123901 TGGAAGGATG ATACGATTGA CTTGGTTAAC TTCTTACGAA CTTCATCAAC TGTATCTCCT
   123961 GTAACGGATA ATGCAACAAT TCTACCCTTT GTTGAAAGTA CATTATTAAG ATCAGATGCA
   124021 TCAATGGAAT CATTGTCCGT ATGCTCATAC TTTGTGCCTA ACATTACAAG AATACTTTCA
   124081 ACGATTTCAT TGTTGATCTT TTCATAATCT GATGAATTCG GATTGCAGAA TATTGAATAT
   124141 GGTCCAACAT TTGCTTCATT GAGTTCAACC ATCAGATCCT TGGTGTTCAG ATGATATGCA
   124201 TCCGGATCTT CATCGTTTGG ACAAATGATG ATTGGTATAA CCTTTGTATC GGGATAACGT
   124261 TCAAACAGTT TGCTACATAA TGCAGGACAA GAACCAGAGC CAGTTCCACC ACTGGATGAT
   124321 GAAACGATGT ATATGGTATC TGTGGTTCCA CACATATCAT ATAATTCTTT CATTGCACCA
   124381 TTCTGATCAT TGAATTCAAA CATTGCTTTT CCACGTTCTC TATCACGTCC AGAACCAACA
   124441 TTGTCATCTG CAACGATTGG AATGTACTTG ATTAATGAAG AGGTATCGAG TGTCACATGT
   124501 TTCATCTGTG AATCGATTGC GAACAGCTTA ACGTCTGTGA GCTTCTTAGA AGCAAGTAAG
   124561 CGAACTATAA CAGAACCAGT ATTTCCTAAA CCTATAACGA TTTTATTCAT TTTTCATTTT
   124621 CCTTTCATAA ATAGAAATAT TGTAGCACCG TTCAAGACGG TGCTACATAA ACGTTTTAAT
   124681 TACTTCTTTT CATCACACTT GATGTGATAC TTGATATCTG CAAGAGGTGT AAGAACCACC
   124741 TTTCCACCAT CTGCAATATC AATCTGGAAT ATGTTATACA TATTCACTGT CTGTTTTGAA
   124801 CGTCTTGCAA TTGCCAAACC AGCAGCATAT GTTGCTGCCA TCATTGGAAT GATTGCGTTT
   124861 GTTACACAAA GATCGATACC ATAATCATCA AGTAATATCT TGAATACATC AGTTTCGAGT
   124921 TTTGTGATTG TCTCTGTCAG ATTCTCAGTT CTCCATCTCT CATAAGATTC AATCATATCT
   124981 GCATTACTCT TGACGCCAAT TGAATCGTTA TGATTGATCT GTTTGAAAAT CGGATCATCT
   125041 TCATGGATCA GCTGTGGAAC GATATTGCGA GCTTTATCAG ATTCGGAAAG ATCTGTTACA
   125101 TACTGCAATG ATACACCTGC AATTGTTATT GCAAATTCCG GTGTTGGCTG TTCCTGTGCA
   125161 AATCGTGTGA CTGCCTCCCA TCCAAACATG AATGCGAGTG GGAATGCTTC AGGAATTCTT
   125221 ACAGTGATAC CAAATTCTGC TTCGAAGATT CCTTTGGCGA TATCAGGAAT TTCGTTCATG
   125281 AGAATCGGGG AACTTTCATA TGGTTCCATC GCAATTGCAC GTGCTCTTGC TTTCTCTGCC
   125341 ATCATTTCCT GAATTGTTTT GTTCATTTCC ATTGATATTA CCTCTTTCTG AAAGATATTT
   125401 ATAATAAACG GTATTCTACC GTTATTACAT TTTAATCATA TAAATATTTA ATTTATAAAT
   125461 TTTAGATGAG ATCTATTCTG TTTATGATGT TTGAAAATTG TTCAGTGTTT ATATTATGAG
   125521 ATATAACAAA AACTTGGTCT ATCTTTAATA AACGCGTAAC TTCATCCATC ATCAGAATAA
   125581 ACTTATCTTT GAACTCATGA TCAAGATAAG CATCAATCTC ATCAATAAGT ATAATATTGT
   125641 ATTGTGACAA TTGTGTTGAC AATGCCAATG ATAATACTAA TGCGAAGATT GTTGATTCTG
   125701 ACTGTGATCC ATAACGGATA TCATTGGACA CAACCAGATC ATGTGTAAAT GGTATATTCA
   125761 ATGCAGTTTC AGATATCTCA ACTTCATTCA ACTTAACACC ACCATCATAT ATTACATTCA
   125821 ACAGATGATT TGCAATCTTG ACAGATTCTT CCAATGTGTT TCTTATCATT ACAACTGGAA
   125881 GTCCTTTGGT CGATGATGTT GCATCTGAAA TGAGTTTGCA TTCATTATCA TTTTCTTTAT
   125941 TTGTCATCAA CTCGTTCATT GTTTGTTTAC AATGCATATC ATCGGTTTGT AATGTTTTCA
   126001 ATTCAGATGA TATCGTCTGT TGATCCATTA AATATTCATT GTATAAACGT TGATGCTCTG
   126061 CATGAAGTTG TTTCAACTGT GATAATGTGT TGATGGTTTT GTTCAGTTGA TCAATCTTTG
   126121 TGGTAACTTC ACCAATGTTT ACACCATTTA ATTGTGACAC CAATTTACGA TTGGATTCAT
   126181 TACGTTGCAA TTCTGCTTCG TAAATATGCT GTACTGACAA TAGCTCATTA CGTCTGGCAT
   126241 CAATATCCGC AAGTTTCTTA TTGATGTCTT CAATGGCTTT AGATGGATCA GTGTCGTCAA
   126301 CCAATACATC TTCAATGGTT TTGATGTTAT GCTCAACACT CTGAAGTTGT TCAATCAGTT
   126361 TGCGGCGTTG TTCATTATTA ACCGCATCTT CGTATAATGT TTTTACATAA TTAAAATCGA
   126421 TACCATATTT CGATGATTTG ATATTCATCA TAATTGTATC AATGTTAAAT ATGTTTTTCA
   126481 ATTCATCCGG ATATTCACCA TTGATCAATC GTTTAATCGA AACAATGGAT TTCCAACAAC
   126541 GGTCAATGTT TTCCAAATCA TCAATTGTAA TCTTTCCATC GGTCGATGTT TGGTATGATT
   126601 TAAAGTACAC TTGTAATCTG TCATATGTGT TTTTGTATAT ACAATTGGTG TTATCGCATT
   126661 CCGGATATTC TCCATTAACC GTTGACAATA TCGATTCTAA ACGATTCATT GCCGAACGTT
   126721 CTTTTTCACC ATCATTCAAC ACTGCACCTT CACGTATTAA GAATGCAGGA ATATCAATAT
   126781 GCTGAATAAC CATTTCAACA ACCATGTTCA ACAAATTATC ATTTAATGAT GATGCTATTT
   126841 CTGATGATAT TGAATTGATT GTTTGTGATA AATTCATTAT GTTTCGATAA TACTCAGGAG
   126901 AAGCAGTAAT AAGTTTGTTG TCCTGGATGT TGTTGATTTG TGTTTTTAAT CGTTCGGCAA
   126961 TTTGTTTCAT GTTATTATAA TCTTCACGCA TTCGTTTTGA TTTCATCATA CTTGAATGGA
   127021 TGTTGGATTT CTTTTCTTCA TAATTGTCTA CTTCAACAAT CAACACCTGA TATTTACTTT
   127081 TACATTCTTC CAATGATTTG TTGATTTCAA TACTCTCATC ACTGAGACGT GTATATGTAT
   127141 CATTATCATA ATTTCCAATT CTCTCAGACA CAAGTTTTAC TTGTTCCATG ATATTGGTTA
   127201 AACGAACCAA TTCATCGTTT GGATGTTGGT TCTCAATTGC GATAATTTGT CCATGGATTT
   127261 TATCCATATT GGATTTAACA GACTCAATCG AATTTGTTAT ATCTGCATAC TTGGTTTGTT
   127321 TTTCATGTAA TGCATTCTGT AAAGTTTCAT ATGAACCATA CTTCTTTAAA ATGTATTCTT
   127381 TGGTATTATT TAATGATGTG ATTGTTTTAC TGATATAACG ATGATCCGCA GTTGCAAGCT
   127441 TGTGTATCTT ATCATATATA TCAACACCCA AGGATTTATT TATCAACGTC TTACGCTGAT
   127501 TGGAACTCAT GTTGGATAAT GAATTGAGTT GTGTTCCATT AATTGTAAAT TGAAACGTGT
   127561 AACGGTTTAA TCCAAATATC TTTTCAATTA ACATGTTGAA TGTGTTAACA CCACCAGACG
   127621 GATTTAACTC TTCACCATTA CACACCAACG ATGATACCAC TGAATGTGAT TTGTTTGTTG
   127681 GTTTGTATGT GTGATTGATA TGATATATTT TACCATCAAC ATCATATGTT ATTTCTTTGA
   127741 CACCGGTTTC TCCAGGAATG ATCAACTGTA AATCAGAACG TTCATCGCCA CTGAGATTAA
   127801 TTGATGAGAA TGGATGAAGT TGTTGAATCA ATACAGTTTT TCCAGATCGA TTAGGACCAC
   127861 ATATCTGATT AATAGTTTTA TCGGTATTAT CGAATTCGTA ATAGACTTCT TTCAGATTTC
   127921 TACATGCAAA TATGCTGTTA AAATTAATAA GTCTTATACT CTTTATTTTC ATAAAAATCC
   127981 TCCCTTATAT AGATTACATT TTAATCATAT AAATATCGGT TTTAGAAATA TATAACAAAC
   128041 AAATTAGTTG GCGGGGATTA ACCCCGCCAC ATAATTTATC AGAAAGAGGA GTATAAAGGT
   128101 GATGTGTTTC CGAACCACAT CATGAATCAT ATTTCAGATT CCCTTCATTA TTACGTTGTG
   128161 TCGAAAGTAT TTTATATATC GATATTATTC TTATTAATTA TAATACGATA TGTGTTACCA
   128221 GAACGAATGA AATCTGCAAC AACAACTGTG TCATCTGATA ATGATGGTAA CGGGTTCGTC
   128281 GATATCCATT CATCATTATC ATACCATATT TCATATCCCG ATTGTTTTAT CTTTCCATAT
   128341 GTTCCTTTAA GACGGAAGAT TGCATCATCA TACATTCGCA TAATGTTGTC ATCCGTCATT
   128401 TTCAGACGTT TCTTCCATTT GGAAACATCA AACATTGTTA ATGAATCTTT TGGAACCATA
   128461 CGAACACGTG CATGTTCAAT TTGGTCAAAC AATCTCAACA TATCGGAATT TCCGCCATTG
   128521 TCAAATATAC CACCAAAGAT GTATACAAAT TCATCCTGTG TATATTCAAC CATATATGAT
   128581 TTGAAATATG ATATAATTTC TTTGAGTGTT TTGAAGTATT CATCAACACC TAAGGATTTA
   128641 TACTGGAGAC CAATTAATGA ATGATTTGTA TATGATTCCA ATGCTTTAAT GATTGAACGA
   128701 ATCAACATAT TGATTGAATT TTCATCATTT TTCATTTCTA CTAATCTTGC ATACATTGAT
   128761 GGATTAGATC TGAATAACAT TGCTTCCATT GTCTTTGGAC CATTGTCAGT ATTACCAGTA
   128821 TCAAGCATCA CTTTCGATTT AATGATGTCT TTCCATTTGA GTCGAACGGT TTCTGTCAAA
   128881 TGTTCATCAT CGTTGGATAT CTTGTCATTC TGGTAATTAT CTAATGCAGT GAAAAATGTT
   128941 TTAACAAAAT CATCATCATT GAATGGTTGA TCTCCTAAGA TGGATAAAGA CGTAACATCA
   129001 TAATTTAATA TATTATATAT TGATATTGGA TATGCTTTCT CTTTATATGA TACATAGAAA
   129061 TCGATATTGT TTTCAATGAA GTAAACTTTG TATGCTGAAA GGTCGTTTTG AGTTATGTTA
   129121 AATTCATCAC ACAGTATTGC ATCAACATTA TATGGCATAT CCGAATACCA ATTACGTATT
   129181 GGATCCACCA AGAATACATG TGAATATATG TCGGTTACTT GACGAAATTC GTTAATGGTT
   129241 TTACATGCAA TCAATTTGTC ACGTAAATAT TTCCAAATGT TTTTAACAGA ATGCATCAAC
   129301 ACTTCACCAA CATTGTTACT CTTCATATCA AGGACATCAT TCAACATTGG TAAAAATACA
   129361 CCTGGTTCTA TGTATGTCAT GTATGGTATG GTGTTGTAGA ACGCTTTGTC TGTTTCTCTG
   129421 ATATCGAAAT TAAATGCGGT TATTTTGAAT GGTTGTCCTT CTTTGAGCTC TTTAGGAGAA
   129481 CCATCATCAT TTAAACCATT GAACAACATA TCCAAACATG CAGGATATCC ATTATGATCG
   129541 ACTCCATTAG GCAAATACAT TTCGCCTTTT AAGGAACGAC CATTTGCATC AACAAGTTTC
   129601 CAATCCATTA ATGTGACCAA TACCATTACC GCATCAAACA CTGACATTGT TGATGAACCA
   129661 TTGATACTGT AATTGATTGA AATTGTTGAA TACATTGTTT CTTGTTTTCT GTCAAGTAAT
   129721 CCACGAAGTA AAATGGTAGT CTGCCAGAAA ACATCTTCCA TTGACATATG TGTTGACAAT
   129781 TGGATATATT TGGAATTTGA TAATGTATAA TTCATTTCAT TAATCATCTT GTCTACGTCT
   129841 GGACCATTCC ACCATCTTGG GTCACCAGAT GTGATTTCAT CCAAAGAAAA CTCTTTATGT
   129901 TCTTCTCTGA ATTTGAAGTA TGAAGTGTTC TCATCTGCAA CACCGGATCT TCTGAATACG
   129961 ATTTTATACA TTGGATGTCG AATACCATCT TCATCAACTG TATAAATTGG AACACCATCT
   130021 TGGAAGATTT GTTGTTTTAC CATTATGAGA GAATATATAT CTGTGTATTC GTATCCAACC
   130081 AAATCCTTTA CACGATATAC TGTGTTTGTT CCTTTATCCA TTAATATGAG ACGGAACTTT
   130141 TTGAGGAAAT TAATCATGTT GGTTCCTTCC ATTATTGATG ATGGTAAACC ATACAACATG
   130201 AAATAATTAT TTGCAGCAAC CGAGTTCATA TACAACATTG ATGTTGCTTT TCTACTCAAC
   130261 TCATTTAATG TATTTCCAAT TGACAGATAT ATTGTGAGGA ATCTGATGAA TGAATCATAG
   130321 TTCGCATAAA TACTGGAGAA GTTTCCCCGT AATGTATTGT AAACATATGC ACGTGTTTTC
   130381 TCATATACAT TTGTAAACAA ATGCAACAGA TCATCTTCAA CCGTGATGTT ACCATAGATA
   130441 TCATTATATG TTGATAACTT GTTATGGTTA ACTGCCATCA GTTCTCCATC CTTTGCAGGA
   130501 CGAGACACTT CAATTGGTAT TGAATATGAT CCAAGATATT TCAGATACAT CAAGTCTGGA
   130561 TATTTCGCCA ATATCTCAGG ATAAAACTCA GAATTGATAA ACAATTCTTG GTACTTTTCA
   130621 GGCATCTCAT GTAATGGCAT TCCACGTGTC AATGATGTGT CTGATGCATA AATGTTGTAA
   130681 AATTCATCAG GCAATAAAAC CTCATCACTT TTTTCGTATG GAGTGCCAGT CAGTTCAACA
   130741 TAGTATTTAT TTTCTTCTTT ATAATTATCG ATATAAAGTC GTCTTCCGAT TGCAGTAAGT
   130801 ATCTCTTTAT ATGTATGCGG TATCAATATC GGATCAGATA TCATTTTGAA AATTGTATCT
   130861 GTGTTGTAAC CTGCATTTTC CAATACTTGA TATATCAACT TTGGATCATA TGTGTATGAA
   130921 TCAAATACAT CGTCTTTGCG TATTGCACGC ACATATGCAT CACCTTTGAG TTTGGTGTCC
   130981 AAAGTTTCAT ATTCATCGGC TTCTGTTTTA TTCTTAAATT CTGCATTTGT TATGATCAAT
   131041 TGAATCTTTA ACAAATATTC AGACATTGGA TTTGTTGCTT TGTTTGTATC CATGATAATA
   131101 TCATTCCTTT CATAAGAAGA TTATCAAATC GTGAATAAAA AATATCAGCA GGGTTAATAC
   131161 CCTGCTGATG CATCCTGCAA TAATTCATAA CGAAAGTCTT CTTCTAACCG TTCCCAGTCA
   131221 GACAGTTCAC GTTCATATGT GTTGATGTTT TCATTTATAT CGTCATATCC GTAACCGGAT
   131281 TTGAAATCAA TACCGTCACA CATTGCGCCT GTCAGAATGG TAAACATATC GTCACGAGTA
   131341 TACACTCCAC GTGGCAGTGG TTTATCTGGA AATATCATAT TATATATTCC AATAAGTTCT
   131401 TCCGTTTTAT ATGACGAAAG TTGGGACATG AAGTTTGATA TTGTGTTCTC ACGCGAATGT
   131461 TCATCAATCA TCAACTTCAT GTCTTTGATT ATTTTATAAT TCTTGCATGC TCTTATATTC
   131521 ATACGAGCAT TCTGAACATC TCCAACATAT TTACCACTCT TATTGCCAAA TATATTTGGT
   131581 CTCAATGTTT CATCTATAAA ATCAACATTA ACACCAAACT CATGTGCCAT ATAACCCGCA
   131641 ATAAGACTAC CATAATTGAT GATGTTGTGT TCATCGAACA TTATCATTAT TCCAGGATAA
   131701 TCGATGAACT TACTCTCAGA AAACATTCGG TTATAAACTT TATATTTTGT ATCAGAATTC
   131761 AATAAATGTT TCATGTATGA CATTTGTTTG TTTTTGACAC ATGGTCCACC TGGGACATTG
   131821 ATGTATGTTA TGTCTGCCGT ATGGGGTGCA GGATCAAATA TCTCCGGAAC GTATTCGATC
   131881 CTGTAATTAT TGTTGAAACC CGTACGACGA ACATTTATTT CACCATTATC ACCATAACTG
   131941 ATTGAATCTG AACGATCACC CATAACATCC AATACAAAAT ACTGAGAACG TAATAATGTG
   132001 TCTTTGTCCG TGGTTGGAAC AATTGCATTT ATGAAACATC TGAATGATGT AAGAATCATG
   132061 TATCATCACC CTCTGGTTCG GTTGGTTCAT TATTCAACTG CATGTTCTTG TTGATGTAAT
   132121 CAACGACGTC ATCTTTGTTT GATACATCAT ACTCAATGAG ACGTTTAACG AAATCTGGAT
   132181 ACATTTCTTC ATCTTCCAAA CACATTCCGT ACAACATTGT CATTGGGTTA CATGTAATCG
   132241 GAACATCCAT AAGCATGAGT TTTGTCATGT AATTAAACAC ATCTGTTGGA ATATTCCATA
   132301 TGAGACTTTT CGGCAGATGT CTTGAATATG GAATATCCTC AAAATAGTTT GTCTCAAGAT
   132361 GATCGAAATA TCTGAGAATC TGATCAACAT CATCACGAGA ACGCTGGAAT GTTTCAACTG
   132421 CGACTGTGGT TGGTTGTGTG GATATACCAT ATCCTTTTAA TATGTTTTTA TAGTTCATTA
   132481 TTATTTCCTC CTTAATAATC TGGATCATCT GGTCCTAATG GCTTTGCAAT TACATCATCT
   132541 GGAATTTCTT TATCCAGTGT TGGTCCAGTC ATCAGAATTG ATCCTTTTGT TGCATTCTCT
   132601 AACATCTTCA TTCTTATTTC CGGAGAGATT CTTTTACGTA ACAGAGAATC TTCAATTATA
   132661 CGTCCACATG ATAAACACTT ATATGCAGTA AATGTATTAT CAGTGATTGC AATATCGGAT
   132721 TCACCACATA TACAACGGAA TGTATATAAT GATGCTGGGA TTACATATGC ATAATCTATA
   132781 CAGATTGCTT TATCGCCTTT GAGTCCCCAG TTAGCATAAT TTATTCTACT TATACCAACA
   132841 TCACCCAACA GGAAACCTGC ATTAGACCAT GCTTCAAGAA TCTGTTCAAT ACGAGAATGA
   132901 TGATCATACA TTTCCTGATA GGATGTAAAC GCAGGACAAT AATCTGACAT AAGAATGTGG
   132961 CCACCATTCG ACAGTTCCAA TGCATCTGCT GCACTTGTTG GAAAGATGTG ATTTAACTGT
   133021 TCACTTATGG CATATTCCTG TTTATTATCC GCAATACCAT CATTATCAAG AGCAACCTTC
   133081 ATTGCAAAAT TATCATATTT GACAATGAAT CTATTGGTTC CAGTACCAAC ATCAATAAAG
   133141 TCAACATTGT ATTTTTTCAA CAACTCGACT GCTTTACTTT TTCTTGATGG TGGTAACATA
   133201 CCTTTCTGGA ATGTCAATTC ACCAAGACCA TATTTCAGAT CCAGTGGTAA CTGATTCAAT
   133261 CTAGATCTAT ATGTGTAAAT CATTCTATGC TCCTTATATA AAAATATTAC ATACGGGGAT
   133321 ATCCCCGTAT GTAATATCGT TCTTATTACT TCCAGATGCT TTTGGCTCTT TCATCCCATG
   133381 ATGAAGGTCT GTTGTCTGTA AACACAGATG GAGTTCCATA TGGATTAGCA TTAGTATTAA
   133441 ATACCTGAGC ATGTGCCATT CCCTGGGGAG CGTACATCTG ATTCTGTGGT ACCGACTGGG
   133501 GTTTCTGAGC AGCGTTCCAA TCTATGTTAG GCATATCATA GAACATATTA GGTGTTGCAT
   133561 TGTCACCCCA CATCATCTTT CTGTTGATAG GAGGGCATAC TGCACCATGT GCCATATCTG
   133621 AATAGTTGCC ATATGGAACC ATTGTCATCG GATCCATGAA CTGAGGTGCA AATGGCTGAC
   133681 CTGCTGGAGC CATCGGCTGT GGTGTCATCT GTGCCCAAGG ACTAATGGGC GCAGGCTGAG
   133741 GTGTAACCTG ACGTCTGGAC TCGACAAATG CATTCAGTCC CATCTGCTGA GAGGGCTGGG
   133801 GTGCATTCAT CTGAGGCTGC ACATCAGGAA GGAATCTTCT TGAATCACCC ATACCATTAT
   133861 TTCCCATAGG CTGGGGCATT GAGAACATGG GATTCATCAT AGGCTGATCA AACGGATTGA
   133921 TTCCGCCACC CATGTAATAG AATCCTGGGT CTGCTGTTTC TGTGTACTGT GGTCTGAGGA
   133981 ACTGTGATGT TCCAGGTACC GGATAATCCG GATTTACATA TTCGCTCATA TAAGTTTCCT
   134041 CCTCTTAATA AATTCCGGCA ATCAGGTGAG CTAATACCTT GATATGCTCG AAGTCTGTAT
   134101 ATACATTACT TTCAGCTCCA AACTTCCATT TGGTGCGTAC GGTAATATAC ATCGGGTTGA
   134161 TTCTTTCGAC ACGTCCAATT GTGAATGGTG TGCCTGACTG ATGGATCAGT AACCTGCTGT
   134221 ACTGAGCTGG AACTTCAAAC CTTGCAAGTT TGTATTCAAG TTCCATTGGA TTACACTGAC
   134281 CAGATACGTT AATTTCGTAT TCCTTAGTGA CCGTGATACC AAACTGGTTT TCCAGTATTG
   134341 TTAATACACG CATTACATCA TCTACGATGC CACGTAACTG ATCTCTCGGA ACTGGCAATG
   134401 TTAACAGATA ATATCCGAAT GGTGCATTAA GAGGTGTTTC TCTTAACATA CATCTTGTGC
   134461 CACCAAGAAT TATCGGAAGT ACCTGTTCAA GTGCTAACAG ACGTTCCTTT GGGTTAATGT
   134521 TGCTGTTGTC GATGAGTCCG ATCTTTAATC CAATCATTGG TTCAGCCTGG ATGACTTCGG
   134581 TTGGATATGC TGATGCGATT ATATCAACAT ATGGGATGAT ATAACCTGCA CCAAAGATCT
   134641 GAGTCTGTAA CGATCTAAGC ATAATTGTTT TCCTCCTGAT TCTGATTTTT CAGATAACAG
   134701 TATTCTCATG TTATCCGTTT TAACAATATA AATATCGTTA ATATATTTTA CAGGGTACCC
   134761 TACTACTTAC CCTGGTATTT AGTTAGCAAC CGGATAATTC AACTGTTGAA GTTGTGTGTA
   134821 CAATGGTGTA CTGAGTGATA CTGTTTCAAC AATATCCGGT TTAAGTGCAA ACGATGTTGG
   134881 TGACAGGAAT GGATGTCTAT AAGCAATACA TGTAGATTGA TCAGCTTGAT CTTTTTCACG
   134941 TTGCTTTACG GCTTTGATCA TCAGGAACTT ATTATTGTCT ACCATATCAA CATTAATTAT
   135001 TCCTAACCAA TCCGCGACTT CCATAACCTC CCCAATGTCT TCACATGATT CGCAAATTCA
   135061 TGCAGTTCTT TAATGAACTT CTCTGTCATT ATAACAGATG ATGAGACTAT ATCACATTCT
   135121 CTAATGAGAA CCCTACCATT TCGCTTTAAT CTGGAATTAC GGAATTATTA CTTTCAACCA
   135181 GAACCACATT CGCTTTGGCG CTACTCTACT CCTTTCGGAT TTACATCCTT ATTCCAATCA
   135241 AAGTGTCTCA CGACACGTTA GATGATTGAG TTAGTTTCGA TAGTCGTTGA ACCTTTTAAA
   135301 AGATTGGATG CTGATACACT GCTATGTCAT CCCGACATTA CGTTACGCGG TCCCAGCAAT
   135361 TAAATAGGTT TGCATATACA ATCACTTGTA TATGGCGCAG GTTTGTTTAC GCAACAGATA
   135421 TATTACTACG TCCGAGTAAT ACATCAGATC TAACATTGTT TGCACGATTT CTTGCGGCTT
   135481 CATCAAGAGC CTGAGCACCA GAACGATTCA ACTGGTGTGC AGTTATAAAT GGAATATCCA
   135541 ATTCAACTGC GATTGCTTTG AATTCATTCA TGATAACATT TAATTCACTC TTCTCACTGC
   135601 TCATGGTAGA CGAGTCAGCC CTGGCGGGAC GAACACGTTT GATATAATCG AAGAACACTG
   135661 CAACAACCTG TTCTTTGTCA GTATTATATG TGTTAATGAT ATCACGAATG TCTTTTGTTG
   135721 ATTTTTCTCT GTATCCATAA TAAAGAATAA CAGAACGAAA TCCATTTACA TTTAATGCTT
   135781 TATTAAACAT TGCAGTTGCT TCTTCTGCGG AGTAAGAACG CATGTCAATA TTCGGATATA
   135841 AAATACTCCA TAAACGTTTA ACTGTTTGAG ACATGTTGTT CTCCATACTT ATGTAAATGG
   135901 ATACAGGTGT TTTTCCATGT AAGGTTTCTT TTAAATGATT ATTATATCTT AAAACATCAA
   135961 TATGTGATTC CAGTAATATA CCAGATTTGT AGTTCGCGGG TAATGCCGCA TAAACATACA
   136021 ATGCACCATT GACATATCCA GGAGATAATA ATGCATTCAA TGATTTGATT CCTGTAATGA
   136081 CAACATTTGT TATGTTTGTC GAATCTTGTG CATGAGCAAC GATGTTTTCC ATCATCTCTG
   136141 GTTGACCTGT ATCGAACTGA TGTTGTGATA CAGATACATT TGCTGTATTA TATGCTTGAC
   136201 ATATTTGTGA TGCATAATCA TATACAGCAT CCACAGATTC CGCAAGATTG TTTTCATTCT
   136261 CATCATCGAT CATGTCCATT GAAGAAATGA ATGCATTCTT CACTTTTAAA ACATTTGCAT
   136321 ATTTAAGATA GTCCGATAAT ATCTTGATAA GATGTGCAAC CTCAGCAACC GTTGTTATTG
   136381 TCGGATTTTT ATATACATCG AGCAAGGTAT TAATGATTTC TTCATCTTCT CCAGTATTTC
   136441 TCATACCTTC AAGAATCAAT GGTATATCTT TAATACCAGT CTCAAGTTGT GCAATTACAC
   136501 GATTGCATGT CATCCAGTAA CTACCTTTGT TACATGGATA TGCCGATAGT ATTCGTGAGA
   136561 ATAGTATCAT ATTTTGAGAG GTTCTGTATG ATCGCTGGAC CAAAACTGAC AGTATATTTT
   136621 TATAGATTGA CTGTTTCAGT TGTTTCATTC CATTCACATC CTTTTTAAAA ATTCATGTAA
   136681 TGAACTGTTC AAATTGGAAT ATGAAATATT GAATCCCGGG TATTCCCGGG ATTCAAATAT
   136741 AATTCATTAC ACTGGAACAT ATGTTCCTTT GTCTCCATGC ATCTGAAGAA TGCATGAATC
   136801 AAATATTAAT CCTCTGGATG TTAATAAGAA TTTAACGATT TCCAATGTTG CACAAATCAC
   136861 TTCGATATCA TACTGAACAG ATGTTGATAA ACTTTCGACA TCAACAAATG TGTCTTCCAC
   136921 AACATCATAT GATGCTGCGT ATGAGCCATA GTATGCTGCG CAACGATCCT TACAACCAAC
   136981 AGAAGTACCA TTCTTTGATA CCCAAATATC AGTGAATATT CCTTCAATTG ATTTCATGAT
   137041 CTGATCGACA ACGATTGATG AACGCTCATC AGATTTATAC ATCTCAAGAA TCTTATGAGC
   137101 GTACTTGAAC AGATTCGGAA CACAACCATA CTCAAATGCA GATTCGATGA TTGAAGTACA
   137161 ATCGTCGATT TTGTCCTTTA ACATCTTTTC TTCAAGACTA TTAGGAACTG TGACATTTAT
   137221 AGTGGTATCA TTCTTTTCCA TTGTCAATGC TTTGATACGT TTCTTCATAC TTGAACGTCT
   137281 GGAAGCAGTT TCTTCCAACT GCATGTCAAT ATTGATACCT TCGATGTATT CAGTAGGAGG
   137341 TTTGACATTA TACAAACAGA GACAGTTGTT ATTGAATACC GAAACTGTCA CATGTTTATC
   137401 AAACTCGTCT GATTTGATTA TCGGTGTATA TGCATTGTGA CACTCAACAT TCGCAATTGC
   137461 CGCAAGATCG CGTAACTCAT TCTTTGGATA TATACCTTTG ATTTCGGCAC GAATGAAATT
   137521 ATGTTCATGA CCAACACGGA GTTCCTGCTG GAGCCATGGC TGGATCCACT GATCAATTGT
   137581 TGATTTGTTG AATCCAGTTG CACATATCAT TATCGTAGGA AGATTAAGTG GACCCGGTTT
   137641 TGATAATGTT CCATCTTCAT TTATTCTTGG AACCTTTTTA TCCAAACAAT ACTTATTCTT
   137701 GTATGCGTCC TTGAATTTCT CCCAGTCGGA ATCTCTGAAT GGATGGTCAT ATACGACCAT
   137761 TACGACATCA CGTTTTTCTG ATAACATTGC GATGTCACCC GGCATCATTG CAACTTCAAC
   137821 ACGATACTGT CCAGGCATCT TAAGTATTTC ATATTTGGTT GAAACACTCT GATCGATTCT
   137881 GGTCTGCACG ATGATGTTAT TGATTGATGT CACCAGACCT TCAGAATCAT ACTTAACATC
   137941 AAGACCATTA ATGAGTACAT CTCTGAGACG TTTATCGTGA TTGGCCGCCA TCATGATAAC
   138001 ACTCTCCAAT GATCTACTAT CCAGAGGTTT AACCAGGTCA TATTCTTTTG CAAACTCTAA
   138061 AGAATCATTA AAGAACTTCT GGATGTCTGT TAAAATCGAA TCAATACGAC GTTCATCTTC
   138121 AGGAGTTTTC AAAGTTTCAT TAATGGAATC GAAAATCTTT TCTGCTAACA GCAAACAAGA
   138181 TGTGGTACCA TCGCCGACAA CTTCGTTTAC ACGTGAACAT ATTTTTCCGA TTGCAAGTTT
   138241 CACCATCTGT TTGTACTGAT GTGAAAAATG GATTGCCTCG AATGTGTTGT AACCATCCTT
   138301 GGTTGATGAA GTCTGATTTA ATTCATTCAG TGTATACTGA GAACCATATG GACCGTATGT
   138361 TTCTTTAACA ACTTCGGTTA TGGTTTTAAA TGTATCACGA ATCAAACGTT TGAAATCATT
   138421 CTTGGGAATA ACATTGACGT CGTTGTCGTG AGAATACTGA GAATAATCGA ACTTCTGTTT
   138481 ATACCCCATT GCCTGAAGTT CTGTTTCGTT TATTTGTGCC ATGTTTATCC TCCTTTGGTT
   138541 CACGTCCAAG AACACTGTCT GGTTGCGTGA AGTTCACTGT AAATTTTATG TCACCCTTCG
   138601 TTTTGTTGTT CAAGTTTTTG TAATATCTAT CGATTATGTT TACCCCAGTG GAGATTTGTG
   138661 TATATTCTCC AACCATCGTA TGGATCATCA TCCGTGTACC TGCCATTAAC ATGTCATAAC
   138721 AGTGCATCAT TTTCGACATC AATTCATTAT GATCAATATC ATTAGGACCA AGATTTTCAA
   138781 ATGTACATTC AACAAAAATT GCCATTGCTT CACCAATAAC GGATATCGAT TTTCTTAATC
   138841 CTATTATTGT TGATGGTAAA CCAAATTTAT TTTCTGTATA TACATCGATT AATGCCGCAA
   138901 TATGATCCAT CATTGTTGAA AACAGTTCAA CCTCTTTTAA TGTTGAAAAT GTTATGCCAT
   138961 CACACAGTTT TCTGAATTTT GTTGCATTTT CATAAATCCC TTTAACAGTA ACAGAATACA
   139021 CTTCTGCTTC TATAATATCA TTTTTACGAT TTATGATTTT TTTGATTGAA AACATTTTAT
   139081 CACCGCCATA TCAAATTCTC ATATAACCTA TCGACAAATC ATTAGTGTTA CGTAAAACAC
   139141 TGTAAAGTTC ACGATTGGTT ATACCAGTGT AGTCAGTGCG TCCGTCTTCC GGTAACACTA
   139201 AAACTATAGA ATTGAATTTG TGATAATGCA TGTCATCAAT TGATAATATG GATGCGGGTT
   139261 CAACAATGGT TTCATAATAT GATGCTGCAT CTGGATTCAC ACTCAAATCA CAATTGATGT
   139321 GGTGTCTGGA GTTATGCAAC CTGACTTTGT ACAAACCGTT TATGACTTGA CGATTTGTTT
   139381 GTAATGTACC AATTGAATGA TTTGTGAATA TATGTGTTCC TAATTCAGAC CCATATGTAT
   139441 TTATGAAATT CGATCTGCAT ATTACACGTT GCCCTTTACG CAAACCATCA TTTCTACGTG
   139501 ATTTCACATA ATCTATGATT GGTTTATATG GTGTGACATA CTGGTTCTTA TCCTGTTTAC
   139561 CAACACTTCT AACTGGTATT TTACCAATTT CACGGACACG GCAGATTACG TTTTTATCGA
   139621 TTGCGCGCGT TTCGATATTA AACATTCTTC TCGCATATGC CTGAATTGTT GATACTTTGT
   139681 TAATAGTGTC AACCACTGTT GGAGCATGTG TAAAACGTTC ACATCCATAA TCATATGGAT
   139741 CAACAACATT AATGATTTTA CCCGCAAACG AATTGCGAAT GATGTTCTTG TATTTATCGG
   139801 GAATCAAATG AGAATCATTA AATACAATCA AACGATATTC ATTCATGTTT CTTGGATATG
   139861 TGACAATTGA TGGATCTGAA CGCATGAACT TTGGAAGATC ACGCTCATTC TCTCTTAAAT
   139921 CGTTACACCA ACCAGTTGCC ACCCCTTCAG CATAGAAAAT GTGATTCGGT AAAAACTCTG
   139981 ATTGCATCTC GATGAAATCC TGACATCCTT CGATTATCAT AATATCATTG AAATTACAGA
   140041 AACCGGTTAC TGTTTCCATA CATATTCTGA ATATGTTACT ACCAACACAT CCGCCAATGT
   140101 CAATTTCTTT GACCCAATCA TTACACATGA AATCTTCAAT TATATTGATC ATCTGATGTA
   140161 TATCAACTAT CATTTTCTCA CCTCCAATAT AATGAAGTAA ACATACGGGA GATATCTCCC
   140221 GTATGTACTC CAGTTGTTTT GTATAATCAC ATACCTGAGA AGATTGTGTC GAGTGTAACA
   140281 CTCATATCCG GTGTGATTGT GTTGTTTACG TTGGTAGACT TCTTCTGTAC AGAAACCTGC
   140341 CATCTGATTC CGTGCTCAAC ATCACCATCG GTAATATCGA TGTGGAATAC ACCCGGATTA
   140401 TCATCTGCGG GATCGATGCA CATTTCTTCA AGAATTACCT CAGGTCTGAG ATAGATTCCA
   140461 ACATGTGCAT GCTTTGTGTC ATGGATCGGT ACTGCATGTT TCAGCAGGTC CTCAAGATTC
   140521 TTACCGCAAA GACCAATCTG CATAAGTCTC TGAGGAGGAA CATTGAGAAT CATCTGTCTG
   140581 AGAACCTTAG GATCCTGGGG ATACATATAA GGCTTCAGGA CATCAAGTAC GCTCTTCTTT
   140641 AACGGAATAT TGTTGCTGTA ATTTCTCAGA AGACTTGAGA TGATGTCATT TGACTCATAA
   140701 GGCATGAGAC AATCGCTGTC CTTCATACCG ACTCTCATTC TTACGTATGA CTCGAATGGA
   140761 GAAGTACCAC CGAACTTCTT AAAGTCACAG AGAATGGGGA ATCCGAGCTT GTTTGCGAGG
   140821 TGGTTTGCAA CCTCCTGTGA AGAGATCCAG CCTGAATCTT CTCTGTTCAG GCTTACGTTA
   140881 CCAATATTGC TCATATTGTT TTAGCTGACA TTATCTTACG ATATCATCCA CCGTCGAATG
   140941 GATTATACAG CATAGGCACC GCCAGCTTAT CCTCCTTTAT TTTTATTATC GACTTAAACC
   141001 TATGCTATCA AAACAGTCAA TCACTCTTGC TGTTTTTTGC TACACAAATG TACAATGCCA
   141061 CAATAACAAT TATCGACTGT TCAGTCTCAT CAACATTGTT GAATGAATTG TTATATAATT
   141121 CAGTTGATAT GTGTTCGATT AATGAATCTG GTACATCACC GTTTGTTGGA CTTAATGCTT
   141181 TATCCATATC ATCAACCATA TCAATTGTAT CCTGAATATA AGGAATCGGT GTACGATCAA
   141241 ACATACCAAC ACGTGTCTTG AGATCTTTCA AGACACGTTC TGCAGTATTC TTATAAACAT
   141301 CAGGAACCTC ATCAACGACA GATGGAATTG CCAGTTTGAC ATTGTTAGTG TGGTTTATAC
   141361 AAAACTTCTT AAAATTAATA GCCATATGAA CCACCTCCAG GAATACCATA AACGGTATTA
   141421 GTTGCATTCT GCTGCTGGAA TGGTGATGTA TATGTTGGAA GATTATAATA CATGCCTGTG
   141481 TTCGGATTCG CATTCATGTA ATTATTCATT CCAGAGAACC ATGGATCACG TGTATTCATC
   141541 GGCTGGATAC CATAACGTGG ATCCGACATT CCCGGAATCG GTGGTGTATA CATCTGATTC
   141601 TGTGGTGGAG ATGGATATCC GTAATTATTA ATATACGGAG CGTTCGGAAT ATTATAATTG
   141661 TTATTATAAT ATCCCAGATA CTGTGGCTGC TGGTTTTCAG GGAGATCACG ACGCGACATG
   141721 TTGACATCAA CATTCGGTGG ACCCATTACG GGCTGGGGAT AACCCTGAAG CTGTGGACCA
   141781 TTAAGCATGG CACTGATACC GCGTAATGCA TTACTAACGA TATCCATACC ATTTGAAATT
   141841 TCGGTCCAAA TGTTCGTGTT CATCATAGAA CACTCCTCCT TCTTTTCTGA TTTTATAATA
   141901 TATAAATGTA TATATTATCA ATTATTATCA TGACAGATTG AACAGTTTTG CTGCAAGCTG
   141961 ATCTGGTGAC TTGGGTCTTT CAGGTTCTTT GAATTCAACT GGTGTTGTAT CAAGTTCGCC
   142021 TCTGTCTGCT TTGAGCATGA TATCCAGAAT TTCATCCTGT GTTAAACCTT CTTCTACATC
   142081 ACGTGCTTCT GGAAGAGGAT TACCAACAAC ACGATTACTG TTGTCAGACT TATCACCGAA
   142141 TATATCATTA ACTGATGTCT GCTGCTGAGG ATAACCTAAT GACTGAGGGT TGATCATTGA
   142201 ACGTGTATTC ACCTGTGGCT GCTGCTGTGG ATTCTGCTGG GGCTGTGGCA TTCCGTATGA
   142261 ATTGTTGTAC TGGTTTACCT GATTTGGTGA CATGCCATAA TTTGCCATGG ATCTTATTGT
   142321 TGCTTCGTCT GTAAATACAC TATTGGTCTG CTGACCATAA TGTGCCATCT GCGGCTGCTG
   142381 CTGATACATC TGCTGCTGGG GATTCTGCTG CTGGGGATTC TGCTGAGGCA TACCATATGT
   142441 GTTAGCATGC TGATTATACA TACCATACTG ATTATACTGT GACTGCTGAT TATTCTGATA
   142501 ACCATACATC ATTGGTGCAA CACCCTGACG CATGAGACCC ACATATGTAG GCCCACCAAG
   142561 TACGGAACCG AAGTTATATG GATTGGGCTG CTGTGACTGA GGATATCCCA TCTGCATATT
   142621 ATAAAGCTGC TGGAGAGCAA CCTGATTTCT CATTTCCTGC TGAGGTGTGA TGGGCTGACC
   142681 TGCAGGCTGG ATGGATAATA ACATTGCAAG TGGATCGTTT GGATCTCCAT TATTGAGAAC
   142741 CATTCCACAT TTTGGATCAA TCATAAGTTT ACTCCTGTCT ATCTGATTCT GGATACTCAT
   142801 TGAATACGGA TTCGCATAAT TGTTTGGATC CTGGAGTATC GGTTTCTGTG TGGGCTGTGA
   142861 GAATGCTGCT GCATAAGGAT CGGGATTACC AATCTTCTGA CGAGCTTCTT CATTCTTCTG
   142921 CTTCTGAATA TAATTTCTGA TGAACGGAAT TGACATTAAT GGCGGTGCAA TTGGGTCATT
   142981 CGGGGTTGCT GTGTCGTACA TGTTTGTCGG ACCGCTATTT GGTATATTAT TGTATACCAT
   143041 GTTTGGCTGA TTCATAGTAT AGAAATCAAA ACCATGATAC ATACTACGAC CGAATGCTTC
   143101 ACCTCCAATC GTTGGATATG GTTTCTCTCT ACCAGAATTC AGAAACTCTC TACGAGCATG
   143161 ATACTCAGGC TGTGGTGGTA CCTGGCGGAT ATGGAGCTGT CCATCTGCAC CAACATATGA
   143221 AGGACCTCCA AGAAGATTAT AAGGATTGTC AATATCATTT GGTGCACCAA ATGGATTCAT
   143281 CCTATTGATA TTAAGAATAT AATCCTTATA ATAATTTGAA CGATTTACCA TACCATTGAT
   143341 CTGTTCCTGT GTCATCTCAT ATGGATTATC AGCAGGATCA TTTGCATTGA TACTGTTTGT
   143401 ATCATATGTC GCAAATGGTC TGGAAGGTTC AAATGGATTG AACTGTCTCC TTTCAAAATG
   143461 ATTCTGTAAA TTCTTGAACT GAATTCCTGC AAAAGGATCC TTCAGATATG AATCGTCCTT
   143521 TGGTGGTTCT ACATCAGTAT ACTTGATAAA CAGGTTTTTG TTTCTATATG GATAATAGGG
   143581 TTCCATTGTA GAAACATAAG AATTCATACG TTTTAACCAA TCTGTCGGAT CAAATCCTGT
   143641 GCGTGCCTCG AAAGGTATAT ACTCAGTCGT TGAGGGAACC TGACCGAGTG TCTTATCCTG
   143701 CCAGATATAG TCGCGTTTGT TTGGATCATA ACCATAACCA TATGGAAGGT TACGATTATA
   143761 AATACTACTT GTTTCAGGGG TATCAATGTA ATTCATACCC TGGGTTACAT CATATTCATA
   143821 CATATTGTTC ATTCCTTCGT TTATATAATT TGGGTTTACG TGTGTGATTG GCATTCTAAC
   143881 ATTCCATCTT CCCGATGAAT CGTTATATGT CATATCGATT AAATTTCCAT TGCATGGAAG
   143941 CGGCGGTCTC ATCTGTGTTT TCTGTTTGTG TTCGCGTATA TGTTTAATAA CATTACGAAC
   144001 TACTTCAACA ACTGTAACAA CGACAGATGC AATTGCTGCA ATTATACCAG CAATACCACC
   144061 ACCAGTTGTT GTCTGTACCT GTGGTGTATA AAACATATGT TCTTTCCTCC TTTACATATA
   144121 TTTTTACATT CACACATTCG CGCGAGATGT GTGAATTTTT CATAATACCT TCCCTATAGG
   144181 GTATTACATT ATAATTAAAT AAATATAGAA ATATAAAATT ATAGATATAT GGTGGGGATA
   144241 TCCCCACCAT AATTATTCTA ACATTTTTAA AGTTTTTTCA CATAAAGTGT TAAGTTCTTC
   144301 AAGAGTGAAA TCATATTTGC ATTCAGTATA TCCTTTAATA TGAATGATTG GGTTTGATGT
   144361 CAATGACTCA GGTGGATTAA CATACACATG TGTGAGATTT AATCCTCGTA CCAATGTAGT
   144421 CATCAACATC GATTTATCAA CCGGACCGGA TATGACATAC TGTTTGAATT CACCAACCTC
   144481 GACATCAACA TATGCAATTA CTGGTGGATG CGATGTATCC TTGTCAACAA TCGAACGTAT
   144541 CTTTTTAGTA CGATCATCCG AGTCATTCCA TATTCCACCA TAATCGAACA TACCATTTTT
   144601 CTTAAAGAAT ATCCCACGAC GCAAATCAAC ATCCGGATTA TTTTCCAACA AATACGTCTT
   144661 CAATATCTCA ATGATATTAT CAATTGATGT TATTGAGTTT TTGATTTCAC CCTGGAGCAG
   144721 TGGTGGTGTT GCTTCATAAA TGATTTCAAT TGCAGTCATT AATGACATTC TGAATGAATG
   144781 TCTCTTAGGA GTTGTTGTAT CGTATATGTT ATGCGGATCA CCGATACTTT CCCAGAATGC
   144841 ACGATAGTAC AACATCAACA AATAATCATT GTTCTTCTCA ATTTCGATGT TAACCAGTAT
   144901 TGTATACTTA TAATACAATG CTTCGTTGTA ACTGCCACTC TTAAGTGTTT CATTAATGAC
   144961 ATCATAAATT TTGTTGTTGG TTTCAGTTAT ATGTTTATAA ATGTCAAGTA TTTTCATCAC
   145021 ATCATATCCT TTCTGATAAA GCTTTATGTA TTTCGATTTT GTCTTTTGGA TGGCCATAAT
   145081 CCGATTCAAT AATGTTTTCA TAAATCGTTA TTGATTTAAA CAATTTTTTG AATCGTTTAT
   145141 TATATCGGAT TTCATAATTT TTGACATTAC CATCTTTATA GATACCAACT GAAACATTTG
   145201 AACCAAATAT TCCGGTACCG AGAATGTGAT ATAAACCAGA TGCATAATTG GTTCCTTGAG
   145261 TTGATATGTA CAGACAGTTT TTAATGTTAC CATGATAATA TAATCCGATA ATGTCAAACA
   145321 CACCTTCGGC AATCGCAACA TTGATTGGTT CATTTGGATT GACATTGTTG TGTAACACAT
   145381 ACAATCCGCG CCCACAGTTT TTAACAACAG AATGTTTGAT CCATCGTATT TGTGAATCAT
   145441 TATGATAACG ACATGTCAAA CCACCATTCG ACAATTTAAA ACAAAATCTG TTGATGAATT
   145501 TATTCTTATT GACCTCATCA TTCGATAACA TTTTACAATA CTTGATTGGA TCTGCAACAT
   145561 ACTGGAACAA ACGTAAATCA TCAAATGTTG GAACCACACC GACACGTGAA TACACATAAT
   145621 TTTGTATTTT ACTAATGTCT GCATCTTCCG GTAATAATAC AATGTCATTG AACATTTCTT
   145681 CAGTCCGTTT GACATATTTG ACACCTTTGA ACTGTGGTAT CTGTTCTCCA TATATTCCTA
   145741 AACCATTTAA CACGGTTTGA TCAATGACGG AACTCTTTTG GTTACAACGT TTACAATCAT
   145801 AACCAACAGA AGAATCATCA TTCACATTGA TATACAGATA AAACTTCCAT TTGGAATTAC
   145861 CACAAAATGG ACATGTTTTT GCACGCCACC AAACATTGTG TCCGCCCGGT TTCAGATTAC
   145921 AATTGTCAAT CAACATTCGT TTGAATTCAG TTGTGTTCAT AATAAACACC TCCTCATATT
   145981 ATAAGATTAC ATTTTAATCA TATAAATATG AAGATTAATA ATTATTGTTA TTATAAAATG
   146041 ATTCCAACAT GCGTTTGCGA TTTGCATTTG CCATTGATGA TACATAATCA ATTAGCATAT
   146101 CATAATTGGT ATTGATACAT TCATCAAACA CCGTCAAATC ATCATCAACC CGATAATCTG
   146161 ATTCGAATAC AAAAAACAAT GTGCCAACCT GGGTTTTATC ATCGATTGTT TGAATCTGTT
   146221 TGATTATGTC GTATTTGTGC ATTTGGTTTA TTGGAAATGA TATATATCGA AACATGTTGT
   146281 ATATTGACCC AAATACAACT TTGAAATTTG ATGCAACGAC AGATGTTTCT TTAAATACAT
   146341 CAGGATTGGA TATGTCATTA ATTTTGTAAT AATTTTTACC AACCTTGACT GCAATGGGCA
   146401 ATAAACATTC GTCTGGTTGT ATTAATGATT TCATATCGTC CAACCATTTA TCATCTGAAA
   146461 ATAAGTCATT CATATTACGA CCTCCTAAAA TAATATTATT CAGATTGTAT CATCATTTAG
   146521 ATATGAATAT ACCCGGGTAT ATGCCCGGGT ATATATTTTA TACTTTGTCC CATGTATTGG
   146581 TTTGACTGTT GTAAACTTTC ATTGCATTGC CATTGGTCTG ACGATCAATG ATGAGTATCT
   146641 TTTTATTAAC GACATTACCA TTTTGATCTT TGACATTTCC AATGGTTCCT AAATTGTCAC
   146701 CACGGAGAAT GTCCATCTTA ACGGCATCAA ATTTTAAACC ATTACCATTG GAGAATGTAT
   146761 ATGTGTTGAT TCTTGGATAT ACAAGTTTCC ATACACCAAC CGGATTGATG TTAATGGTTT
   146821 GACCAATGGT TCCAAGTTCT GCGAATACTG GTTTTTGGTA TATTGGATCA TTTGATCTCA
   146881 TATCATATGA AACTTGTGTT GGATTGTTTG ATATGATGTT ATACAACAAT TTACCATCAT
   146941 CACCGACAAG TTTCAATGTT GTATTATTAT ACAAATCAAC ATCGTTCCAT GTTCGTGTTT
   147001 TTCTGGAAAT AGAAATGTCA TTCGTATCTG GATCAATGGT GTATGTTTCT TTTTCTGATG
   147061 ACACTGGGTC ATACACCCAC ATCATTACAC CATGATCGGT ATTCCACACG ATTGTGGTTT
   147121 GTTCATTTGA ATGAACATAT GATGGTGAAT TCAATCCATT CATTGGTAAC ATCGTTGATG
   147181 TATCGGTTGA CATCAGATTA TTGAATGAAC GTTGGATGAT ACCATATGAG AACAACAGAT
   147241 TGGTTGATGT TGGTGATGGA TCATCCCATT TCCAGAATAC ATAACAATCA TACCAATTAC
   147301 GATTGTTTTC TTTCAAATAA TCTATAATGA ATTCAACCGA ATGTGATTTT GCTTTACCAC
   147361 GATAAATGGA TTGACACATT AATTTATTGA TATCAACCGA TGGTTTATCA CCATCATAAA
   147421 TGTATGGTAC ATGTGCAGTA TCAATGATGT TGATGAATGA TGGTGTTGAT ATGACATTCA
   147481 ATGATTTGTA AGATTGATGG TCATATCGTG ATGTTACCGG AAGTGTGCGT GCAACCGATA
   147541 CAATGGATGT CATATATGAT TCTGTGGTTG ACAATCCTCC TAAGGAAGAG ATTATGGTTG
   147601 ATGTTTCAGC CTCGGAAATC ATTGTACGTT TTATCCATTT ATTATCATAC TGATACAACC
   147661 ACAATCCATC AGGAAGTTTA ACCAATGCAA ACAAACCATC CAACAATTTT CCGCGTTTTG
   147721 TTCGAATTGA ATCATAGTTC TGGATTACCA TTGTAAAACA TAATCCAGTA CCACTGTCGG
   147781 GGGATATTGG TGATGTTCCA TATGAATATG TGTTTGCATA TTTTTCACCA CTTGGATCGG
   147841 TAACCAAATC AAAGTTTGAT AATGATATTG GGTTATTTGA TGAAGGTGTT AATGTGACAT
   147901 TCTTTACACC GGATGGTTCT TCACCAACCA ATTCGGTTAC TGTATAATTG ATTGATGCAC
   147961 CACCAATTAT GACGATACCC ATATCGCCAA CTTTGTAACC ATTACCCGGA TCCGTAATCA
   148021 TATCTAATGC AATATATTGA GGATCCACCA TTGGATTCAA ATTTTCATAT TCACAAAAAT
   148081 CATTGACAAC ATGTGTCAGA TCAACATCAT TCAAATCCGA TTCATTGTTA AATATGAAAT
   148141 CATTATCCGA TGTTGAATGT TCAGTAATTG GTTTACCATC CGCATCAACA TTGGTTGGAC
   148201 GAACCCAACG GTTTGCCAAT GTGTTATATA ATTTAATACG ATCTTTTTCT GTATAACATA
   148261 CATCAGTATG TACATAACGT TTATCGACAA CCGTCGTTGG TGATAATCCA ACGATGTTCG
   148321 TTAATTGAAT CAATGTTGTT GGAATATCGC AAATACGTGC AATTGTACGT GGTGGTTTCT
   148381 TATATTCTGC GGTTGCATTA TTTTCATATG ATGCATCATC GTTGGATATT AAATACGCAC
   148441 GTCCACGTTC ATCGTTTGTA AATGTTTCAT CGTCAGAAGT TTTCTGTTTA CCAGGGTCCA
   148501 AAATGATTGC CGATGTTTGA CGTGATGTTG GGTCATCTGG ATTGTAATTT GGTGTATTAT
   148561 GTATTGCATA AATTGCGGTG TGTTGTGGAG CTCCTTCTTC GTTGTCATTA ATCCATTCTG
   148621 GAATTCCATC CCATTCACCA AGTGAATACG GATATCGTGG TGTTGTTTCA GAATAAACTT
   148681 CACTGGATAA ATGAATACCC GCATAACCAA CATCTGTTGT ATTATGTAAG AATGAAACAT
   148741 TTTCATCCAG ATGTAAATTA AATAATGGAA TTATTGGTTG ATCATGTTGT ACATTATAAC
   148801 AGTTCTGGTC ATAATTATTC ATATTGGATT CTGCAATATT ACCATGACGA TACCATTTAT
   148861 TGATACTTGT GAGAGTCAAT GTGTCATTGT TCGTCGATAC AAATGGTATT GGGTAAATGT
   148921 TTCCTGTTGA TATTTGTACC AGATGTATTG TTGACATGTC AATTGGTATG TTAACATCCG
   148981 CAGTTGTTCC AGTGAATGAT CCGGTTACCG TTTGGCATAC AACCTTCCAA TCGGTGGTTT
   149041 CACCCTCTGG TGTGGCATCA TTATCACCAT CAACACAACA GAAAATTTGC GTATTGTATT
   149101 TTGAAACATT GCCTGGATTT GCCACATAGA ATATGGTTTT GTTATTTGTG TGATTCTTTG
   149161 GAATGTTAAT TTGTGGACCA ACATTTGTAT TATCCGATGT AAACCAATAA ATTGGATATC
   149221 CGATAAAAGT ATTATCAGTA ACAGCTTCGG TTACATATAC AGATGCAGAT TCACGAGTTA
   149281 ATGACAATGG TTGCATGTTT TCTTCCAATG GATAATAGAA TGTGCATCCA GTCACGTTTG
   149341 ATTTGAACTG CAATGGTATT TCAATTGTAT ATGCGTTGGA TGAATCCGGT AACATGATAA
   149401 TTGGATTTGT TGTTGTTTTA ATCCATTTAC CAGCATAAAC ATCTGGGGTT TCCAATGAAT
   149461 CACCAAATGG AATTAATACT TCAGTACAGT TTGTGAATTT CACTTTGTAA TTCTTGTATG
   149521 ATGTGACATT GTTGTCAACA TATGCAACTT TGGATGAAAT GATGCATTCA TACATCAAAC
   149581 CGTTCAATGC GTTGTTGTAT GGTAATGCCG ATGATAATGG TTCCAATACA ACATTAAACA
   149641 TATCATTCAC GAATTGAAAC ATATCGCTTC CGGTATACGC ATTGGTTTTG TTTGTTTCAA
   149701 CAATCACTTC ATTTCCAAGA TTTTCCATCT TACCTTGGAA GATTGATCCA GTTGCAGAAT
   149761 CTTGAACATT CAATTTCGCA TCAGGTTTTA ACAACCAATG TTTGCGTTCC TGTTCAAGTA
   149821 TCAATCCCAA ATTGTTATAT CCAACGAAGT TGTATATTTT ATGTAAGGAC ATAATAATCC
   149881 TCCTTTTCTA GAATTTCATT TTTTCATATA TATTTATTTC ATATGAAATA AATTTTATGT
   149941 TGGATTTTGA TTTCGTTGAA ATCAAAATAA TATGGTGGTT TATTGATGAA TATCCTTATC
   150001 GGACATCCAT CAATAAACAA TTAGAACGTG TGAATCGTCA TATGAAATGA TTTGGGGTAA
   150061 CTTTTCAAAA AAATGATTAA ATTGTTGCGT ACCAGTTGTC AGTGTTTGAA TCATACAGAT
   150121 ACTTTTTACC ATCGTATATC AACAATGAAT GTTTTGAAAT ATCAACATCA TTTTCATCAT
   150181 AAATGTGATA ATTCTTGAAT GTAACGATTT GGTCATGCTT TTTAACATTA AACACAAACA
   150241 GTATATCTGG TTCAACTTCA ATATTTGTTT GATAATTTAA ATCATGTATT GTATATGACA
   150301 ATGGTTCAAA TGAACCCGTG ATTGGTTCTC CATCTGTTGG AACAATGGAT TGGTTACCAT
   150361 AATCATCAAA CACAATTTGT GCAACAGATG TGAACTTTTG TGCAACCATT TTGATGTTCG
   150421 ATTTGGAATA CAATGTTTCA GGAATTGATA AACAATACTC AATCAACATT TCTTTTGTAT
   150481 ATGGATTAAT TGCATCAACT GTAATCGGAT ATGCATTATC ACCATATTTG TTTCTGATGT
   150541 ATGTGATTAA TTGATCACGG TCCATCGATT GAAGTTGTTC TCTCAATATT TCAAATGCAT
   150601 CTGATACATA TTCATTATAA TTGTAAATGT TGTTATTAGT AACATAACGA TTTGACAATA
   150661 ATGAGAATTC TTCTTCATTA AACAAATCAA CATATGTGAA TAAACGTTTT TCTTTGATTG
   150721 TATGGTAATC AGTTGAAATA TTTTCGTATT TGATGTAATT TGGTTCCAAT GGATTGTAAT
   150781 AGAACAAATC GGGTTGTGAA TGTAATTTGT AACGATGGAT TGTATATGAT ATACGATTTG
   150841 CAATGTTGAA GAATGATGAT ACATTCAAAT TGTTGTATCG TGGAAGAATT GTATTGTGAT
   150901 ATTTACCAAA TACATTATCC TGTCTCATGA ATGGATAACG ATTGTAAATA CGAACATCAA
   150961 CACGATTATC AACATCATTT ACATATGGAA TGAAATATGC GTTTTGGTGA TTAATGTTTT
   151021 TGGTTCTCAA TGTTTCAGAA ATGTCACTCA TACCAATATC AGATACATCA ATGTCGGTTT
   151081 GTTGTGTTGT AATTGATAAT TGGTTAATGG TATTGATTTC ACCATTAAAT GTCAAATAAA
   151141 AAAGTTTACG ATTATTATTC AACATATTCA TGATAAACAC ATCAACCATT TTACGTGTAT
   151201 ATGGTTTATC CAAATCATAC GGATTCGGTG TTACTGATGG ACCGGTGATT TGGAAACCAT
   151261 TCCATTTATC ATGATCATAT TCATACAACC ACACATGTCC ATATTCATCA TACTTATACA
   151321 GATGCAATCC ATTAATATAT GAATTTAATG TGATAGGTTG AATTGAACTC CATGTATCAT
   151381 CATCCAATGT CAAATTTATA ATCAATCCAA CACCATCGCC GTTAATTGAC ATTGTATGAT
   151441 ATGTGGATGT TTGATTTATC AGATTCGATA CATTAATATT TGAAAAGTTG TATGAAATGA
   151501 TTGTAACCGC ATGAACCGAT GAACCGTTCA ATTCGGTAAC TTCACCGATG AAATAACGTC
   151561 CACCAATGTT GAATTTGAAC TGTTCGCCAA CAAAATATCC AGAGCCGGGT TCATTGATTG
   151621 AAACCGTTGT ATTACCCGTT TCACCAAATG TCAATGTCGT GGTTGCATTC ATATTGATTG
   151681 TTGTTTTATA ACGATCACCA TATGTTGGTA TCACATTTTC TAAATCGTAA TCAACCGGAA
   151741 ATACGATGTT TTCATGTTTG ATCCATGTAT CATAAGGATT ATTGCGCAAA CGTTCCATAT
   151801 CGGTTGATTC GAAATTACAA AATGTACGCA CATATGGTAC ATCAGATGTA TTCCAATCAA
   151861 TCAATATCGA TGGTGCATAG TTGGGAATAT TCAACATGTT GATCATTGTG GTTGGGATGT
   151921 CGCATATACG TGCAATGGTA CGACCGGGTT TCACATAATC AGTTTCACGA TTATTTTCAT
   151981 ATACAGGAGG ATCATTTGAT ACAATGTATC CACGTGCGAA TTCCGTCAAT GGATCCAATC
   152041 CAAACACATC CAATGAAAAA TAATTACTAC CGTGATAGAA GAAACGTTTA AAACGTTTTG
   152101 ATCCAATATT GGTGTAATCA GAGAACACAT TCTTTTCATT ATCCGCATAT GTTATGTTTG
   152161 TCAAAACACT CTTCGGTGAA ATGATTTTGT CGGTTAATGT ATAATACATA TTGGATACAT
   152221 AAGAATCATA AACGATTCCC GGGTCAGACA TAATTAATTC AGGCAATTCA TTTAGTGGTA
   152281 TTGCCGAATC CAACAATATA CCCGCAGTTT GTTTTTTCAT TGGCAATTGA GTATATTCAT
   152341 TATTGTGATC ACGAATCGCA TAAATGTCAA CATGTGAATG ATGTATTGTG TTTTTCAATT
   152401 GCATGTTCAT ATATGTTGGT AATCCATCAA AATCACCCAA CATGTGTGAC ACACCATTCT
   152461 TTTCAATGAT ACCATTGTTG GAACGTTCAT CGGTTGAATC AATGTGTATA CCTGATACAT
   152521 CACCAATCAA TTCGGATTCC CATGGATATA AATATTCATT AAAGAATTTT ATTTTGAAAC
   152581 CCGCAATCAT ATAACCGAGA TTCATATGGT TTCCAGAAAA TGACCGTTGT GTTGCACTGC
   152641 CATCGGCTTC ATATAATGAA TATGCATAAT TCGGATTATT GAAAGTAACA GCATCCCAAT
   152701 CATCATCGGT TGGCAAACGT TTAGAGAATG ACCACGTGTG ATAAATGTTT TTATCCAAGT
   152761 ATATTACATA ATTTGCGTTT TCTGGTATGG TGATTGTTCG TTTAACACAA TCCGATGGTT
   152821 CTTTGTTAAC GACATTGGAA TACAACAGCG TGATACTCTT AATAGGTATA CCATAATTCA
   152881 GATCTTTGTT TCCGGGTTCA TCATCTGCAA TGAAATTGAA ACCATCACGT GATTCAATCT
   152941 TGATATACCA TTCATAATTC AAACTGTCAT CATATGGTGG AAAGTTATTT GTATAACAAT
   153001 TCGGATATAT TCTCGAAACC TCATTTCCAT CAGTACCGAA TGTCAAGAAC GGATGATTCT
   153061 CTGCATCAAC ATTATTATCC AAATCAATTG GTGGTAAATA TTTAAACGAT TCTGTTGTGA
   153121 ACCATATGAA CGGTAATCCA TTCATATCAT CATCCAACAA TATCGTTGTC AATGTACCAT
   153181 CAACAATTGA ATCAATGTAA CCGTCGGTCA ATTCATTTGA ATGGAAATAA AATGTTGGAA
   153241 ATGTTTCACC ATCACGAATA CGAAGTTCAT GATCAACATT TACAACTTCA TTATTTTCAT
   153301 TTGTATACTT TTCAACCAGT ACGGGAAAAT CATTTGTTTT GTAAAACAGA TCCTTGAATA
   153361 CAATTGATTG TTGAACTTGT TTCTCTGAGT CTGGGGTAAC TTTATTACCT GCACTGGTAT
   153421 TGGTTGATCG GATTACATAG AATTCACTTA TATTCTTGAA TTCCAAATAA TATTGATGTG
   153481 ATGCAACCAA TACATCTTTT TTCAAATTGC ACACTAACAT ATTCTGTTGC TCGTATGTAT
   153541 CTATGAGATA TGAGTAATCA ATATCAAAAT AGAATGTTGT ATCTTTTCCA TATTTAAGAT
   153601 TTCGGATTGG TGGTTTTGTC ATTTTGAGTT TGTTGGTTTC CAACAGTATC TCAGATCCGA
   153661 AGTTATAAAC ACTACCGTTG TATTGTAATC CTCTTGAGTC ATTATACAAT TTATCTTTAT
   153721 CTGGATATGA TGCAAAATGA CTTTTCATCA ATTGAGATAA TTTACGAACA CCATCTGGTG
   153781 ATAAGAAATG TTCATATCTC TTTGGGATAT CACTCATGTA TTAAACCTCC TCTTTAAAAT
   153841 ATTATAGTTC TAAAAGCAAG AGCTTACCCT TGCGTTTTTT CTATGCTGGA AAGAGAAGAA
   153901 AGGTGGTATA ACGTTAGGGA CAAATAAAAG GTATATGATG GCTCCCGAAG GAGCCATGTT
   153961 AACCTTTCTT GGAACACCCT GATGAGAAGT GAATGAGAAG AATTATAATC TTTCCTCATT
   154021 GTGAAACGTT CGGAGCAGTA GTGAATATAC GAACGCCACA TACATCAAGA AATCCGAGCA
   154081 CCCACCGTTC ATGATGTATA CATATATCCA CAATTGTTTC ACATTTAATA ATTGGAGGTT
   154141 TCTTCTCATT ATATATCTAG TATTCTTACA TTCCGTATAT ATATATTATT AATATGAAGA
   154201 AAGAATAAAA TATTCAATCT TCAATCTATT TAAATCTTTA ATCTTTAACT GGCGCAAGTG
   154261 GTCTAGTCAA CCAGCCTATC GGGTCCAGGA GGTATTATTA TGACAACAAG ATTTACAATT
   154321 CATGCCGGAT ATGTTAATTC GAACGAAACG AACGCTATTA TCTATAACAC CTTTACAGAG
   154381 GTGATCGCAT ACTTACAAGC GGTGTGTGAT TTTAACAGTG GCGGTGACAT TAGAGTTAAA
   154441 ATAATTGACA GAAAGATGAA ATCAGTCGTA TACGACGGAC TTATAAATTA CAATATCCTC
   154501 TCAGATCTGA GAGGATATCA CGAATGATTT AAAGCTCCCT TAACCGGGAG CTTCTTTTTT
   154561 GTTGTTTTTT GTTTTTTGAA CGACATCGTA ATCTGCATAG ATTATACTAT TATAATATAG
   154621 AAAGGAGTAA TCATATGGAG AATGAAGTTG TTTTCAAAAA GATTGAAGAT GTTCTTTCCT
   154681 ATTTAAATAA AGAACGTGAA CTTCAGAAGC TTGCATCTGA GAACGGACTC GATGTCAAAA
   154741 ACACAATCCG TCTCACACAA GATTCAATCG ACAGATATCT CGTATCAGTA ATATCATTGT
   154801 TACTGGCTCA ACAATCATCT GATCCACGTT ATAAAACATT AGTTCAGACT GGTGTTTCGA
   154861 AAAGAACTCT TAAAGCAGAG ATCATCAACA ATTACAAAAA CCAAGCAATC CAACTCATCA
   154921 ATCAGTATAA GAATGATAAC AAGGATGACA GAGTAACAAT ATAATCCAAC TTGTATGTAA
   154981 ATTTACGGAT TACCYCAATA TGTGATGGGG CTCACATATG CAGGCATTCT GTAAAAATAT
   155041 ATTCTGAAAG GAAATATAAG CTATGAGCAA ATATACAGAA CTGATGCTTG ACGTTGCATG
   155101 CGGCGATGCT TCTGAGTATG ACGCATACAT CGAACAGGCT ATAGGTAAAA TCAATGTTTC
   155161 AAATGCTATC TTCGCTCTTG AGAGCAAGAT TGCTGAGCTT CCCGAAGACG GCGACTTTAT
   155221 GTGCATCCAG GAAGCTGCAG ATGCTGGACT TCCTGCAAAC MAGGCTGATG CTACAGGTGC
   155281 TTCTTGTGAG GCAGTACGTC AACAGGTTGT TGCATTCTAC GATCTCGTAT TAAATACAGC
   155341 AAAGAAGGTA AAGGAAGCAT GTGACAAGGA CATGAAGCTC CTTATTGCTT TCGGTAAGAA
   155401 GAACGGTGTC ACTGTTGATG ACAACTTCGA ATCATTCATG GGACAGCTCG CAGAGAAGAT
   155461 CGGCGGTGCA CAGTTCTCAG ATAAGAAGTT CCTGAAGGGT AAGAGTGCAG TTAAGCTGGC
   155521 ACGTACATAT GCAAGAGGTA TGAGATACTT CATGAATGYA TATGGTCTCG GTTATTCAGG
   155581 AAATGATTCA AATCTTGCTG ATGCAGGTTT CACCGGCAAT CGTTCAGCAG ATTCAATCCG
   155641 TGCAATCGAG AACGCACTTG AAGATGGCGG TAAATCAATG GCAGTTGAGA GAATCACATC
   155701 AAAGGACTCT CACTACACAG ATTCACCTAA GTCAAAGGAT TTCGTTCAGT TCGGTTATGC
   155761 ACTGTACGTA ATTCTCAATG TTTCCAAGAT CACTGCTGAG ACAATGAGCT CAAACAAGAA
   155821 GGCTGCTACT GCAAACGTTG CAAAGGTATT CGATGCTGAT ACATCCAAGG CAAGAAAGAT
   155881 CACACGTTCT TGTGAGGGTA TCAATGATGA TATCAAGAAG TGGACTTCTA ACCTTACAGC
   155941 TGTAACTGGT TCCATCACTA CCGCTTTCGG CGATTCAGTG TATGCAATCA ATGAGGCTAA
   156001 GTAATTAGGA AAGGAGATTG ATATATATGA GACTCGAAAA TTATATCATG GAACAGGATA
   156061 TCAATACTGC ATCAGTTGCT GATATCTTCG TTGAACAGGC TCAGGCTGAG ATGAATGTTA
   156121 TTGCATCTAT CGTGGAGTCA TATACAAAAG ACGTGACCAT GGAGCAGTTC ATTCAGGAAG
   156181 GCGCAATCAA AGATGCTAYA ACTGTTGCTA AGGGCAGTAC GTACGAGAGC AAGATCAAGA
   156241 GAGTTGTTGT TTTCATACCT AGGTTTTTTG CACAGTTGTT CAAACTCCTT ATTGCAAAAT
   156301 TGAAAAAGGT TAATAACCCT ATCAATGCTA TAAAGGGTAA GTTCTCTAAG GTACCTAAAG
   156361 ATGTTAAGGA TAATGCTGTT ATCCCGATAT CTAAGGAGAA CTTGGAGTAT GCCGTCAAGT
   156421 GCTTGAACGA AATTAAAAAG ATACTCGATC GCAACAAGTT TGAGGATCTT ATTTCAAGTA
   156481 TCGGCGATGT TGACTATGGA TCTGCAAAAG GCAACGGTCA GCTTCTTAAG ATAGCTGAAG
   156541 ATGCTGAAAA GCTTGCTAAG ACTCTTGACA ATTATGATGT CGAAAAGCGT ATTCAGTTGT
   156601 CTCTCCAGAT TTGGCAGAAC AACAAGGACA AGCAGGAAAA GTCTAAGATG TCATATGGAA
   156661 AAACTACAAT GAACGTCAAG GTTGATGACG GATATCCTAA TAGCTCAGTT TCAATGCCAG
   156721 ACCTTGTTAT AAAAACACCC GAAACAAAGG ATCTCGCGAC AATCGCAGAA TTTGAAGCAT
   156781 TTGCTAAAGA CTATGTCGAA AATCGTGAAG ATCTCGAAGA GACCTTTAAG GCTATAATGA
   156841 CTGCGTTAAA TGAGGCAAAG AAAGTCGGAA CTGGCAATTC TGAAACACTC AAGTCGGGAG
   156901 TTGAGATATC AACACCCATC GATGCAGACA AAGACTTTGG TAAATATATG GACATGTTAA
   156961 TCAAGTCTAT GAACAAACTT TCAGCTTCAT TTACCAAGCT TTTTGATGCT ATCGAGAAAG
   157021 GCTTTATGAA CGTGCTTAAA GATACTAAGG CATTCAAAGC ATATAAGACT CCTAAGGCAG
   157081 GTACTAAGTA CAATGATGAG TCGCTTGCTG ATGGATATAA GATTGATGCT AATAATACAT
   157141 CGGCTGGAAA CTGGGGTTCA TCACGTACTA AATCCGGTGG TGACTACGGA AGAGAACCCG
   157201 GAAAAACGGA TACACTCGAT CGTCATTTAT CATACGRGAC TGCTATGAAA TGATCCTATC
   157261 ATATAGAGAT TCGGCACCAA AAGTACCAAT CTCGTCATCT TGCATTATAA AAACAAAAGG
   157321 AATTATACGT GACGGGGACA TCGTTTCCGT CACGTCTCCT TTGTTTGCTT CTGTTGATTA
   157381 TTCCTCAGGT GCAATCAATA CATCGGAAAC ATTTCAGGTT GTTTTTTCAA CTCCGAAATC
   157441 TGAAGGTGTT AATAATGCAA ATGGTGATAT GATCGGTACT TTAATATGTA CCGACAACGA
   157501 CTTATTCAAT CTCTACGTAA AAGAGACTGT GGGTGATACC AAATGAATTC TGACGAAAAA
   157561 ACTAAAGTTC TTGATCTACT GAGACTTGAA CGTTCTGATT TGTTCGCATT TCAGAACATC
   157621 ACGAAATCAG TGAAATTGTC TACTCCAGAT TCGGAACCAT GGTATGCTGT AATTCAGATG
   157681 TTACCACTTG AATTCTATCG TATTATTGAG AATTATCCCA ATATGTATAC GACGGAAAAA
   157741 TTCGATATTA AGTACATCAG GAATCCAAAG AAATGTGCGT ATGACCGTTA TGGTACAACA
   157801 AACATGTGGA GACCATTAAT GATTCTGAAT CGATGTCCAT CGATCAATGA TTTCAATTTT
   157861 GAATATATTC GTTATTTCAA TATTGAGAAC TTTCAGAAGA TTATCAGTGT GCTTATATCA
   157921 AGAATGAACT AAACGTTATT TCGTGTAAAT ATTCAGAAAG TAGGTATGAC CTGACATGTT
   157981 AGTTCATTCT CATATGCTGT GATACGACAC ATCATCTGTC AGGTTATCTT TGTATGAGTG
   158041 GTAGTTATTC TGATATGCAT CCGAATAAGA TAAATGTCAA TGACTTCAGA CAAGGAATGG
   158101 TGGATGGTAA AAATGTCGTT GACAAACGGT TGAAATATTC GTTCAATGAT TTGGATAAAA
   158161 CCGATAAATC ATTGGCACAT AATTTCGAAA TATCGTTGGC ATGTGAAAGT GGTACTGACA
   158221 TTGTTCATGC TGTGGGTAAT GTTACTGCAA TCGCAATGCG GTATATTCTG GATCAATTTC
   158281 CACCAAACAC ATTCGCAACA GCACTTCCTT CAACGACAAT TGCACACCGC CAATTACGTC
   158341 ATACTCCAAA GCAGATTCGT ACTCAGGCAT ATCCATTGTG TGTTGTCTCT CCACGTGTAT
   158401 CGTTATCGGG TTTAGATAAT CGATTGGCCG CAGGTAGTTT TGCAACTACT ACATGGGGAC
   158461 CAATCTCCAG TCGTTTCCAG AATCGCTCCG AAATGGAAAA GTTATTCTTT GACAAACGGA
   158521 AAGGAATCGA ATGGAGGGGT AAAATAAACA GAGTCGTATT ATTCCTGGAC TTTGTTTTGT
   158581 CTTTCCAAAG TATTGCAGAG CAGCTTCGTT GGGCATCTTA TTTAATCAAC AAGATTCCAA
   158641 TGGAAAATTG TTTTTTCGAT ATTGATACTG CGTTAGAGTT GGCATTGCCT GATGGGTTTC
   158701 TTGAAGAGAC TGCTAAGTAT GCAAACATAC CAATTCGTGA CGAAACTGGT AGTGTTGCAA
   158761 GATTCGTTGA TTACTTAAAT ATGCACAGTG TATTCCCAGT GTCGTATCGT TTCAGTAGTG
   158821 GTCGTCACAG GGATGCATTT TACACATATT ATGCGAGCTC GATTCTGTGT AGTATCACAG
   158881 ATTTCGCATA CAATAATGCT ACCAAGACAA ACAATCTTGT TGAATCTGAT TGTCCGATTA
   158941 CATTCACAAT GAGATGCGAA TTCAATACAA TTGGACTGTT TGATTTGTCT GTTCCAAACC
   159001 CGGGTCCGTT TTCATGTAAA GCACCAACCG ACAGTGGTGT TGTTATACCG ATATTTTCGG
   159061 ATTCATTCAA TGACAAGGAT TTTCCTCTGT TATATGGATG GGAAATTACA ATGAAACCAA
   159121 TCGTTCAATT GGACTGGGGT GAAACTGAAG TAGACATTTC ATCATGTTTG GATTCATCAA
   159181 TGAAACATAT CATAGATTAC CATTTGGAAC ACAATATGAG TACCGGTCTG TTTATTTCCG
   159241 TCAAGTTACG TGAGAATCGT ACCATTATAA ATGATGGATA CTATGTGGAT TGGAAAAATA
   159301 GAAAACTGAT TTTCACAAAT GCTCATTACA CTCATACATA TCGAATGATT ATTGCGGTGA
   159361 ATAAGCTGTA TGTGAATAAT TGGTTACTTG ATATGAATGG TAAAACTTAA TTCTAAAACA
   159421 GAAATGATTC ACAACTGCGA ATAATTAAGA AAGTGGGTCA TCCAGTAATG TCATTTCTGT
   159481 TTCACTCATA CAGCATGCAG TGGCTGTATA AATTATTACT GGTATAAATA CTATGTTTGG
   159541 AAACGAGTAT GGTCTCGACT TCGATTTCGA AGACGACACA GTTCAGGAAT CTTATAATCC
   159601 TTCATCTTCT CATTTCAAGG ATCTGTTCGA TTCTGCTTTC AACTCATTTG ATCCCGACGG
   159661 AATCATCGCT GGTGGTAACA ACCGCCTGAA GAGTGGTCAG TTCGATATGG ATATCGAAGA
   159721 CTCTGACCTT GCAATCGGCT ATGTGCAGCC TACACCGGCT ACTACACCTA AGCCTGGTAG
   159781 ATTTATGTAA CCTCTACTTG TTGCATAAGT TATCCTCCTG AATGTCGGTG GGGGATTACC
   159841 CCCACCGATT TATTCTATAT TATTTTTGAA AGGAGATTAT TTTTATGGAT GTAATCTTAC
   159901 GTAACGATCC ATCGTTGATG GATTTTCAAT CATACAATGA ATTTACATCT GATGATGTCG
   159961 AGGAATGCGG TGATGGATGC AAACCAACAA CCGAATATTA TTCTGACGCA ATTGTTCGCA
   160021 ATTATAATGA ACCCGTCCAG GAAAACAAAA CATATTGTCT GAAAACAAAT GATATGTTTA
   160081 CAACCGAATC ATATGATGAA CCATCCGGTC CGAATCGTTT CTACCAGGAA ACAGATCCAT
   160141 CACTTGAAGC GGTTGCAAAA GCTGCTAAAG GTGTTCTTAA ATGGGCTGGT ATTGGAATCA
   160201 ACACCGGTAT CACAATCGCG CTGTCTGCTC AGGCATTTGC TGCTATTACA GTGATTGACT
   160261 CAGTTGCAAC TTCACTTACA TACAACAAGA AACTTGGAAG ATTCCCTTCT GATATAAAAC
   160321 GTACAATGGA TATCCTCAAA AACAGCAAAG ACGGAACAAC CGATACATCA CAGCTTGCCA
   160381 AAGCTCTTAA CGATGTTAGA TCTGAGGCAA GAGCTCTCAG TGGTAAAGGT GTTATCAGTT
   160441 ATAAGGCTTC TAAGAATACC ACATACACTG AGCGTGATGA ACTGAAGAAA CTGTATCGCA
   160501 TTACTGACGA TCTGTTGGGT ATGTTGTCTA AGAAACCGGA TAAAGCTGCT GCAAGACGTG
   160561 TATCTGCACG TATTGACGAC TTTGTTGTTC AGGCAGAAAA AGTAATGAAA CTTCTGAACC
   160621 GTGGTAAAAA TCCCGGTGAT GTTGTCAAAG AATATATGTC ATAAGGAGTG AATAAAATGG
   160681 ATCGTATTAT TTTTAATGAT TCTCCAGATT TGTTCAATGA ATCATATGCA TTGGATCTTA
   160741 CTGGTATATT TGGTGAAGAT GTTGGCGAAT GGACTGCTGA AGAGTTCTAC GGTTATGGAT
   160801 GCGATGATGT ATACATGGAA GCCGCTGGTG AAGGTTCGTT GCTTGCACGT GTCATATCAA
   160861 AGCTGTATGA CAAAAGCCCT GCATTTGCAA AATGGATTGA AGGTGTATCC GAAAAACGTG
   160921 CTGCTAAAGC ATCTGCTACT GCATTAAAAC ATGCACAACT TTCAATGGAG GCTCCTGCAA
   160981 TTGCAAAAGT AATGGAAGAA ATACAAACAT CGGGAATGGT CAAATCATAC TGGAAAGATA
   161041 TAAGACTTCG TCTTTCGATT GTATGGGCGG CATCAATTGC ATTCAACGTT ATCAGATTAT
   161101 GTACAAATGA AATCATGTTC CAGAAGAAAT GGGGACGTTT TCCTGCAGAT CTGAAATCAT
   161161 TCTACGAGTA CGTATTTGAG ATGCCTGCGG AACTGTCAAA AGAAGACATC AAGAGATTCA
   161221 AGAATGAATT GAAGAAGCTT CTTAAAGACA CCAAATGGCT TACAGGCAAA GCTGGTAATG
   161281 AGTTCATCAC TCCTAAGGAG AGAAAACACA TTGAACTCAT GGACGAACAG TTGAAGGATT
   161341 TGTTGACATG GAGAATGATT CCTGCTACAG CCGAAGGTCA GAAGACACAC CGTATTCGTG
   161401 AACGTCTTAA ACAGTTCATT GAAACATCAT TTGAATTTCT CGATATGATC AATCAACAGA
   161461 TGCTTGATGA TAAAACCAAA AACCGCATGC ATGATGCAAT AAAATAAAAA CACGGATAAT
   161521 CCCCCGGGTT AACCCGGGGG ACAAATCTGT AATCTCCGTA TTTATATTTT AAATATGATA
   161581 TTATTATGAA AGGTCGTGGT ATACATGGAA GATTATATTA TATATAATGA AATGATGGAT
   161641 GTTTATCAAC AACAAATTGA CATTATCCAA GAGGGAGAAA TAATGGATAC TGCCATGGGT
   161701 AAAGATAAAG ATGAAAGTAA AATTGTAAAG ATACTTAAAT TCATTCCACG TTTGATTCAT
   161761 GCTATTATAT CATTGATAAA ACAGAAGGTG CTTGATACTG CAACAAACAT GAAGATGAAA
   161821 TATATCGAAT CAAAGTTAAA GAATTCAACT GTAACTGAAT CATTTTATAT TGAAACTCCT
   161881 GTATTTGAAT TCGATAAAAA CACCAAGGAT TTACAAAAAC ATTCTGGTGA GTTTAAACAA
   161941 TTTTCGTCCA AGTTGTATAA TGATACCCAG GATATGATGT TCAACATGCG TGGATTGTTA
   162001 AACATGAAAT CTGGTGATTC AATTGCATTA TCAGCAAACA AATTTCATCG TGAATGGAAT
   162061 GCCCAGAAAA TATATATGTC ATTTTTAAAA GAGATTGACA TATGGAGCAA ACGTTTCATG
   162121 AAATACAACA CTACAGAAGG TTCATTTGAT TACAATCAAA AAGAAGGACA TGAAACCAAA
   162181 CATAATGTTG CACGTTTGTT GGATACATTT AATTCGTTAA CAACGACACG TACCAATTTG
   162241 AATCAATCTA TTGTGGATCT CAACAGAACC GAACGACTGA TACACAAAAA TGATTTGTTT
   162301 ATCGGTATTG GTCAACTTGA GAACAAAATA CAACCTGTGC TGTACGACAT GGTTAATGAT
   162361 ATGGCTCGCT GTTGTAAATG TTTATCCGCA ATTGCATCGC GATTGGTGCA CATCACATGT
   162421 GTAACAATCA ATTCAATATA TCAAGAAGTA AAGGAGTGGT TAGATTGAAA TCATTTGAAG
   162481 ATTATTTCTT TCTCGAAGAA AAGCTTGATG CTGAAGATAG AGAAAAAATC AAAGAAGATG
   162541 ACTGGGGTAT TATCATCAAA GATAAAGATG GTAATATCAC AGAAAAAGCA TATCCGATGC
   162601 CAGATGCACA ACATGTTATT TCTGCCGCAC GTATGTATCC ATTTGCGAAA CGTAAATACG
   162661 ATGCAAAAGT TGTTGCTGAA TTACGTCGCA AAATAATTGC AAAAGCAAAA GAATACAGCG
   162721 TACCAGATTC ACGTATCCAA TCTGTAATTG ATGATAAACC TGGCGGAAAA TCTAAAGCTG
   162781 TGAAAGAATC AGTCGGTCCC GAGGATGATA CATCTGGTAC ATCTGAATTC GATGAATTTG
   162841 CTGATAATGA TCCTGACGAT TGTTACACTG AAGCATATGA CGCTATCACA GGCGAGGAAA
   162901 TTCCAATTGA TCATGCATAT ACAATGGATG AAATGCGTGA AATCACGTTG TCGTTTACTG
   162961 AAGATGCGAA GTCTGGAAAG TTGATGAAAG TTTCACCTCC GGATTCTAAA TATGTATATT
   163021 TCGGATCACC GAAAAACTAT ATGCCGGAAA TTAAATTGGA TCGACCATTG TTTGTAACTC
   163081 CATACAAATC AATTGCATCT ATATTCATAT GGAATGATAT GGAATTGCAA AATAGAATTC
   163141 CTAGAGGTTC ATACAATTGT CAGTATGAAG AATGGTTGAA ATTCAATAAG AATGAATCTG
   163201 GTAGATGTTT GAAAGACGTC CATGTATATG TTGAAGGATA TCCAGATCTC GAACCATATG
   163261 AGATTAAACA AACTGGTTAT GTTCATCAGA TTCTTACACA TAATTGGAAT GACAACTATT
   163321 ATCGTTATCC ATGGATGGAT GCTTCCAAAG AATGGTTGAT TGTGAATGAT AATGGTAATG
   163381 TGGAATTTGA TGATGTAACT GAATGTGAAA TCACTTATCA TATATCCGGT AAACCTGGAT
   163441 ATGATAAACT CGGACCCGGA CAAGGAAGCT TGTATCAATT CGTCAAGAAC GCAATCAAAC
   163501 TGATTCATGA TAAATATAAA AAGGATCAGA TCGATCCAAT TGGAAACCAG AATTGTTTGC
   163561 TGTGTACATG GTGTTTCGAA GCAAGAATGC GTGGACTTGA TGTATTACCC AGACCGGTGT
   163621 ATTCACCTCG TGATGATGTA TTGGATATTT CTGGTAATCA GATTGTATTT GGTTCTCGTC
   163681 AAATCAAACT CAAAAACTAT ACTGATCTGG CAAGTGAGAT CTCTGGAGCC GGTGATGGTT
   163741 GTAGATTCTA TGTTCATGTC AATTGGAAAG ACTCTAAGGG TGGACACGAA TTCGTCATCA
   163801 TGCGAATTGG TGGTAAGAAC TTTATAATCG ATCCGCAACA GGGTAAGATA GAACCACTCA
   163861 CAAAATCACA TAATTATGTA TCAGATATCA ATTATGATAA CTCATACATT GTACAGCTGA
   163921 GTGGTAAAAA GTTCAATCGT AATCTCTTTG ATAAATGGAA CAACTCTGCT CCATTATTAT
[truncated: 93,153 more chars]
