# Supplementary material for: Clades of huge phages from across Earth’s ecosystems
Source: Nature. 2020 Feb 12;578(7795):425–31. doi: 10.1038/s41586-020-2007-4 (PMC7162821; doi:10.1038/s41586-020-2007-4)
Supplement: Supplementary file 6 — Genbank files for all genome. [file 41586_2020_2007_MOESM6_ESM.zip › genbank_genomes_SD-4/GOV_PHAGE_CIR_57_1.gbk]

LOCUS       GOV_bin_1711_contig-70_0_prodigal-single     317750 bp    DNA     linear   BCT NOV-13-2019
DEFINITION  GOV_bin_1711_contig-70_0_prodigal-single, contig.
ACCESSION   GOV_bin_1711_contig-70_0_prodigal-single
VERSION     GOV_bin_1711_contig-70_0_prodigal-single.1  GI:
KEYWORDS    .
SOURCE      GOV_PHAGE_CIR_57_1
  ORGANISM  GOV_PHAGE_CIR_57_1
            .
COMMENT     Data sourced from ggkbase. For additional details see
            http://ggkbase.berkeley.edu/organisms/404942
FEATURES             Location/Qualifiers
     source          1..317750
                     /organism="GOV_PHAGE_CIR_57_1"
                     /mol_type="genomic DNA"
     gene            <1..471
                     /locus_tag="GOV_bin_1711_contig-70_0_prodigal-single_1"
     CDS             <1..471
                     /product="hypothetical protein"
                     /codon_start=3
                     /transl_table=11
                     /translation="GRVTDLSDITAEDLRRYLRAEGWTEMGPSPYAVDGDVGIRRWES
                     GPVKLDFCGEPECDLRDLTRWEGRPLSAVAADVRRLRDEAQCPRTIADGPHRRCEHCP
                     PDEARIPALPVDPDVDDAVEALVRQHDRSGEVRPIPADRRELRAALDALEADHG*"
     gene            621..920
                     /locus_tag="GOV_bin_1711_contig-70_0_prodigal-single_2"
     CDS             621..920
                     /product="hypothetical protein"
                     /codon_start=1
                     /transl_table=11
                     /translation="MLLYSNMRRLSDLTTEEMLPPEYEEFREAFIKWESAELRWKGVS
                     PELAKMTAEQLFTDEENSETPFAKRNNAVKCNRTIPANEHHGPENLPEVLQSFGA*"
     gene            964..1353
                     /locus_tag="GOV_bin_1711_contig-70_0_prodigal-single_3"
     CDS             964..1353
                     /product="hypothetical protein"
                     /codon_start=1
                     /transl_table=11
                     /translation="MSYNVYMIYPELNIGYAPGDLLAQGMVRAVEIKVGQADSEYEAR
                     CLALNLGIANLKDRKARRNRNEDDTSTVIGFGIRSRYTPPKTSRRQHEKTYQWEISMQ
                     DIEIMIYNEVQRRKREGIPLEGTKGKK*"
     gene            1354..1551
                     /locus_tag="GOV_bin_1711_contig-70_0_prodigal-single_4"
     CDS             1354..1551
                     /product="hypothetical protein"
                     /codon_start=1
                     /transl_table=11
                     /translation="MVCKRCGEDTTHLIDCLYFGDVEDYQRATTEESRCKDCGAPLGD
                     DHYIGCRWLFEVTGTQCLDDD*"
     gene            1558..1734
                     /locus_tag="GOV_bin_1711_contig-70_0_prodigal-single_5"
     CDS             1558..1734
                     /product="hypothetical protein"
                     /codon_start=1
                     /transl_table=11
                     /translation="MHDSRMAHLTHESCVREGYIFAEMPADYDPALVTSEDCAHDGAI
                     RVLGVEETEAEMER*"
     gene            1737..2069
                     /locus_tag="GOV_bin_1711_contig-70_0_prodigal-single_6"
     CDS             1737..2069
                     /product="hypothetical protein"
                     /codon_start=1
                     /transl_table=11
                     /translation="VPYRDSDMTIEKKLEQIHNDISVDLTNLRAEVRHARAFSKDKMQ
                     TRAVVVSLLFLLIFSLAGLGTCAHSQWLDISTTEGRCYTACGGDVESVTEEECICRQK
                     APETNETP*"
     gene            2113..3171
                     /locus_tag="GOV_bin_1711_contig-70_0_prodigal-single_7"
     CDS             2113..3171
                     /product="hypothetical protein"
                     /codon_start=1
                     /transl_table=11
                     /translation="LSIPAIQEVTTASVLKYLREMDGPSGTSPKGLGRVMKALKTDKY
                     RSVPSLVKHSNISEIVARGAVTFLVANGLADSYRDTSSRRYGRPPTLYRLRSRAVMAS
                     DQVLADEFGCHPNLVRYYRAVVEFGPATLRELDEQLPGLSWYSVKMQLPKLRDMNVVC
                     QKQTQGHTHVYFVEEPESAQEPSNLELAQAASQGQLTQTQQTQLNSILPPISTFAGNY
                     EGTDLTMVEETEEPIEIRPLIEDAQLTKALMTLTGMAEAHSNATVKAAEIRSAGLLQV
                     GQVVGGAILQGLTKIASAIESTAAAKQDREEAHPDGVNGNETPAVKVASDRGTLLPPG
                     GRTPGRHPGRSRNGSYRS*"
     gene            3196..4473
                     /locus_tag="GOV_bin_1711_contig-70_0_prodigal-single_8"
     CDS             3196..4473
                     /product="hypothetical protein"
                     /codon_start=1
                     /transl_table=11
                     /translation="VPRNPNSENPTGLNHTTVGEFFTEDQLREFPPAKFSSNVESEAA
                     GDMFPFNSWLVQRIQSPLPNGGARRLRPHAPLEGTKWEEIADFCTLDYMGAAEFEGTT
                     IPAVLADLASAGDEGELATASMVVLPHVYQNSGIAAQHNPEVPPPGFFPSSPFRFDLT
                     YQRGIMVPPTRPKRLYVIAPKESIQPAVDRINSIVADQFDMKCEPLCWLGLDPIHKDD
                     ATYRGWFELDHGFMFFTDHGMFQSFAQLLGATNDCDHADLPVEPQFENLRGSKTEISD
                     FMVARSMTGEPKGLLHWWWTLKDRAQIANMNIEDTPGWPDNPDWDFYPQGVPKRDLGS
                     WDSTEGLMSRFNTYGTKPRGRNIQKFEATKRKVLERGATKAHQVCCTVCGYSAIKSAN
                     GLRKHYDMLHPGILKSPSPVYGSSDPFPLPKVD*"
     gene            4473..4709
                     /locus_tag="GOV_bin_1711_contig-70_0_prodigal-single_9"
     CDS             4473..4709
                     /product="hypothetical protein"
                     /codon_start=1
                     /transl_table=11
                     /translation="VFHLHVSYSLGHYEWGEPDVQLARAVGRTTDASGTDFMSPQRDL
                     TWDFETTEELEDAIKRVNALNMNFLSISFTESQE*"
     gene            4715..5149
                     /locus_tag="GOV_bin_1711_contig-70_0_prodigal-single_10"
     CDS             4715..5149
                     /product="hypothetical protein"
                     /codon_start=1
                     /transl_table=11
                     /translation="MTMQYPPFQDMPWALWLDDIRNPSVYFDALGYTMIEEVKDLPVL
                     WARDVEQAVYFVKSFGTPQFMCLDHDLGVPAYSNTPEKSTKFLGWLANYVNLVKPIPY
                     RTHSDNPEGCKSVVAFLESWYKSSLLPGNEHAYQALKNEEEE*"
     gene            5146..5640
                     /locus_tag="GOV_bin_1711_contig-70_0_prodigal-single_11"
     CDS             5146..5640
                     /product="hypothetical protein"
                     /codon_start=1
                     /transl_table=11
                     /translation="MTQKEVIALALMQAAIRRVNTMGLCIDVVDADKDIKPQDVRVQR
                     RTSRGPDLPAGARSCPACLPEGCAYCGGRGWLEASSPHFPVDPTTWSIEHEVEALLQS
                     LGGSLELERSETTRRNDTACVVQALDNAVAHTIEKIALYYEGQTGLTYLGPEIRRRFL
                     FGEE*"
     gene            5683..5820
                     /locus_tag="GOV_bin_1711_contig-70_0_prodigal-single_12"
     CDS             5683..5820
                     /product="hypothetical protein"
                     /codon_start=1
                     /transl_table=11
                     /translation="MHLLLCLFILFMAGLAAVLMQQGEFTGDNHESDEDDEPNWPVGP
                     E*"
     gene            5838..6320
                     /locus_tag="GOV_bin_1711_contig-70_0_prodigal-single_13"
     CDS             5838..6320
                     /product="hypothetical protein"
                     /codon_start=1
                     /transl_table=11
                     /translation="MTNIIDEFTVAVRTGIQAVVAEKIAATEQAHREERERQGSLERE
                     RRELALTRKRKAALEWAKNELPTVLKARLPVPLVVQSGIVHFTLEASTHPLKRSDWPP
                     HLKLEPVVEALNLIPGIKVLVADARNESGRDASESCKSYVIRCSLDLRRLGLRDEVAF
                     *"
     gene            6473..7045
                     /locus_tag="GOV_bin_1711_contig-70_0_prodigal-single_14"
     CDS             6473..7045
                     /product="hypothetical protein"
                     /codon_start=1
                     /transl_table=11
                     /translation="MGHYISTSELPPSVSAALESVGYGRKDIEVKVQEKISLSPTSGD
                     GFKGFVVACKLDGSREFSTTWGSWGGTNMFTKTVDDAYQLIDVPANMGFLVGRIGGGR
                     PTYASLVVGPANMNPTLLPPQSELTEKERWALGVFKTYKSSYRKEKLRERGVTAEEIK
                     SLADRGFLKIAKNGATSITTEGKNNAARVF*"
     gene            7051..7620
                     /locus_tag="GOV_bin_1711_contig-70_0_prodigal-single_15"
     CDS             7051..7620
                     /product="hypothetical protein"
                     /codon_start=1
                     /transl_table=11
                     /translation="MATWSTYGVKPKSLAYKILGNKIVKAIAHDMGTEYRVVWKPPST
                     YEGPTWDGTTLRNSSHPEIYGIHDVAHLMEAPKCRRHLPEFGLGTDPGGSYPYEYDDY
                     LTIDLKRAEREEWRVCDLHWALAAYVGGLSHASLIEDHLNMNESPTVTVEAINRMQKY
                     VDRGWLPDNFLERVLKVQAKELKRDSYGG*"
     gene            7876..8166
                     /locus_tag="GOV_bin_1711_contig-70_0_prodigal-single_16"
     CDS             7876..8166
                     /product="hypothetical protein"
                     /codon_start=1
                     /transl_table=11
                     /translation="MKWTEFNSVWPCNRCGERSCQAKNQCDDFFLDVGIKETSGHIDA
                     MSEEEFVAHNSLPADMQDAERMIMYRAAALLRKWRDEPTFTTAPTIVPPPTR*"
     gene            8174..8497
                     /locus_tag="GOV_bin_1711_contig-70_0_prodigal-single_17"
     CDS             8174..8497
                     /product="hypothetical protein"
                     /codon_start=1
                     /transl_table=11
                     /translation="MHSWRKPLDKFTLRYLIERITEDRELHLANAKEAKEYGESAHEN
                     FLIRAEECARILQQMKKQYESLRSTPPPPVPPAAGDSFRRPVAPDITEEPLRRATYKR
                     KNSWP*"
     gene            8533..8769
                     /locus_tag="GOV_bin_1711_contig-70_0_prodigal-single_18"
     CDS             8533..8769
                     /product="hypothetical protein"
                     /codon_start=1
                     /transl_table=11
                     /translation="MTTSRVRAADMLPGDRVLEEGLRALGFDTRARIQVRSVAFESSD
                     RIRIAYSFLSSVSDMWLNNELSFPANTMICVERA*"
     gene            9049..9849
                     /locus_tag="GOV_bin_1711_contig-70_0_prodigal-single_19"
     CDS             9049..9849
                     /product="hypothetical protein"
                     /codon_start=1
                     /transl_table=11
                     /translation="MRSQKDTSTMAKSTTKSSASTVTYMQPMLENGFGSELENAVAAL
                     NNMLCREGRTAQDPASMLLGTIKSELGKMGVSFDIVPRPLGLADATPKVTVRTETPPA
                     TPKKRRKQKKTKQSKAKATTSDGTVDQRTIHPMQRKAAEGVRKIDHEELERLQVAGTV
                     DENADAPYGCDSDGNKLAPYGVKTNGMPAKRRGKVAVASPTETEATEKTEPKTAPKAE
                     TKPKVAPETQKVAPKTEPSTDTTAVADADIDLTDLDDLDGLFEDAAIA*"
     gene            9922..10191
                     /locus_tag="GOV_bin_1711_contig-70_0_prodigal-single_20"
     CDS             9922..10191
                     /product="hypothetical protein"
                     /codon_start=1
                     /transl_table=11
                     /translation="VCTLEIFSPKNEHLATILDFPGVPTTGTKVVALVGVRMRGLRIA
                     EEPEWAWVDGKYCAVAVAFEFDLTKGQAARFAALHKTSSDHWNGR*"
     gene            10235..10486
                     /locus_tag="GOV_bin_1711_contig-70_0_prodigal-single_21"
     CDS             10235..10486
                     /product="hypothetical protein"
                     /codon_start=1
                     /transl_table=11
                     /translation="MVLEYVALAYFADGTRITFWSEDFEEATARAAAWHDIYINDLCG
                     MNTNGARVASIVVKFPDGREQELYTCAEYRRGTPLRKFE*"
     gene            10443..11057
                     /locus_tag="GOV_bin_1711_contig-70_0_prodigal-single_22"
     CDS             10443..11057
                     /product="hypothetical protein"
                     /codon_start=1
                     /transl_table=11
                     /translation="VLSTDAVHLFASSNSSLFNPAKDRSYLVVDNYTEKGVCFTSHIC
                     KLGQFRETRRVDYLNLYNMRNPDRSDSLMLSYLEGADKGQSHELNSIVVVSYLGHSPV
                     AWSLAFHTRVVSCLDDEGVDPEEIPEDDPDAAYFKPFRAYNLNVFTNPSYRGMGLGYA
                     TVDTMVNYLKGRKRRLVCQPWDAAGWTTFMKAGVEVLDPAARFK*"
     gene            11196..11453
                     /locus_tag="GOV_bin_1711_contig-70_0_prodigal-single_23"
     CDS             11196..11453
                     /product="hypothetical protein"
                     /codon_start=1
                     /transl_table=11
                     /translation="MARNSSTAPGIQRVGHLLRFPLTKGGSWLVDPAEIVSIAAHNKD
                     HNVTVCRQRDDNFNYFIPFPLEVVDEVVTQALGEGDEDILD*"
     gene            11499..12212
                     /locus_tag="GOV_bin_1711_contig-70_0_prodigal-single_24"
     CDS             11499..12212
                     /product="hypothetical protein"
                     /codon_start=1
                     /transl_table=11
                     /translation="MGFNNYDDDDILLDPVLIAQDAELQAQERSLLYVAHTTDDINEY
                     TRLRNQAEEFNYARGKMREAAVYARQIREDDLEEQRIARRREQTLQQLVAYFNREVAQ
                     PRIENFRAKRRKLWHEYLAWSDNGSSRPIWEYPNIQEKRAYLRLTDSVLVSVAHGMDH
                     WIEAEPYPGQVKDMCVLKLPADGKLEDVNLDELKSLIAGGVIDITRHEFRVRPDVREN
                     AKNYIRRACAENGWSVPGD*"
     gene            12243..12428
                     /locus_tag="GOV_bin_1711_contig-70_0_prodigal-single_25"
     CDS             12243..12428
                     /product="hypothetical protein"
                     /codon_start=1
                     /transl_table=11
                     /translation="MTKTNTNTLDRLRNTDDVELYETDSRGCNLTEAGAQLAEAAGLT
                     VDVDAYGNAYVVETTGE*"
     gene            12520..12593
                     /locus_tag="GOV_bin_1711_contig-70_0_prodigal-single_trna_
                     1"
     tRNA            12520..12593
                     /product="Arg"
     gene            12627..13427
                     /locus_tag="GOV_bin_1711_contig-70_0_prodigal-single_26"
     CDS             12627..13427
                     /product="hypothetical protein"
                     /codon_start=1
                     /transl_table=11
                     /translation="MWFTFSQDRNVSPWRDSFTITEQAGQFVLIEVEGIRDVREANDR
                     FEKFTGEHLHRYDSSCGSSYDDEDIHRPWRAVDTDTARHRPTVLGRNIEDPEDLNTFL
                     YLYYSTLSCGEAGLQINMYFANGESKKLTFSEEDFKSARAAWAETRPKMWATLVNNHG
                     AFEPRVVVLQSYGTRARDYWYDVEGNFGGELVPEGENATRDDGPAYYASATKGKVEEY
                     VSGALRVFKAAVAGAEAEMKKIRGTRGTTKEHALGANRALCLIKQALN*"
     gene            13449..14027
                     /locus_tag="GOV_bin_1711_contig-70_0_prodigal-single_27"
     CDS             13449..14027
                     /product="Tax=RBG_13_Ignavibacteria_36_8_curated"
                     /codon_start=1
                     /transl_table=11
                     /translation="MSHLVYIVSCSGPNPAKASKEKLFLDYEEAEAHAAERSRDDKPA
                     KFSVYPMVMEELRDPKPDSKLHHGRSRHRIKDNPLEKRFADMWEKLNGFDPGRGILSY
                     LLANDNNRPDDVNERDAEVAATVIQWLGSPVGMGFVRDVLQLDKMRDALRYLKESMDA
                     TADSAPPGSRGYIRDNARQVKRVINILDNMNG*"
                     /db_xref="86830618"
     gene            14043..14378
                     /locus_tag="GOV_bin_1711_contig-70_0_prodigal-single_28"
     CDS             14043..14378
                     /product="hypothetical protein"
                     /codon_start=1
                     /transl_table=11
                     /translation="MVDWEAMTQVRNFMVQNQKLLPLSAKKLHSLMDPSWSTSKMSHL
                     MDLLEASGDVVSDTVRYTSEKQKEHNRKYAEFGLRFSTKVRVYSLSPSLAIPHELFPL
                     TSAGHDEHQ*"
     gene            14365..14769
                     /locus_tag="GOV_bin_1711_contig-70_0_prodigal-single_29"
     CDS             14365..14769
                     /product="hypothetical protein"
                     /codon_start=1
                     /transl_table=11
                     /translation="MNINDYLVQYNDTHDLRPWTASEPDKYRKKMAGRSLQKVAAGVV
                     ARALKIHERVGAQGDPRFDKIYTEKWNAQWELFSSSLRPAKNETEEQKKARLNQRNKS
                     WVTLNALDALSYSGVRLGDMQIDVRRALKGEK*"
     gene            14769..15320
                     /locus_tag="GOV_bin_1711_contig-70_0_prodigal-single_30"
     CDS             14769..15320
                     /product="hypothetical protein"
                     /codon_start=1
                     /transl_table=11
                     /translation="MHLGPISYREPASVPQAEETEPEPGLSNHEIEVAVVYGQWLEDC
                     KAQKWQNIRSIVFEIFLIPITALWYTVVMLACVPVDLARRVVYGRDFYLSEPTMVGRA
                     ALLWFSWFPVKYKPVEPWSSVADAERATAENESVDAFRHPHYQKKYQKALRAETTWSR
                     LRNSDAAREVYRRYLKEKYERVC*"
     gene            15320..16105
                     /locus_tag="GOV_bin_1711_contig-70_0_prodigal-single_31"
     CDS             15320..16105
                     /product="hypothetical protein"
                     /codon_start=1
                     /transl_table=11
                     /translation="MKEMEIPMPPDSPGESPYRKNARPPDEDVDKIISDAEALALEMG
                     EYVESHHPIGGSLLSTAFIEHYDQVRGATYLKWREDVTSRKWHRLALIFLAPLWIPAY
                     IVCELWVVLHYLGQRVLYGTKDKWVLMKVKNPIAAFLRSEPRPTFSVVLGQQGDRARS
                     AAYTGDLLAERADRLANVCDMNLSDSLLAVQLDDLKRLSKTLRKRTNETRFTARMLRG
                     EERKWRFDVEDFQALAQKVSRTHAPSAISVLSVYDRAKALNAL*"
     gene            16095..16304
                     /locus_tag="GOV_bin_1711_contig-70_0_prodigal-single_32"
     CDS             16095..16304
                     /product="Uncharacterized protein n=1 Tax=Burkholderia sp.
                     M701 RepID=V5YPJ2_9BURK"
                     /codon_start=1
                     /transl_table=11
                     /translation="MHFDDEIDDEIHPDELRRIWANRELRRKVRAQRGGPYTGRCARC
                     GSSDLWDDNLSYGCRKCGLVHVGNM*"
                     /db_xref="UniRef100_V5YPJ2"
                     /db_xref="rpf:Rpic12D_4841"
                     /db_xref="V5YPJ2_9BURK"
     gene            16404..16832
                     /locus_tag="GOV_bin_1711_contig-70_0_prodigal-single_33"
     CDS             16404..16832
                     /product="hypothetical protein"
                     /codon_start=1
                     /transl_table=11
                     /translation="MQTQNHEKSPVIFNIDKSFTEEDIETILVSGFEGGIGYWAVLLD
                     LEEPENVPERLSKMGKWYRAILAGGHVTIADTEEHYRAGGDVSKIQTWRLDLDALKRG
                     LEACRSHEYTWRNAQDAWNIDADVADNIIQFALFGELVYG*"
     gene            16909..17265
                     /locus_tag="GOV_bin_1711_contig-70_0_prodigal-single_34"
     CDS             16909..17265
                     /product="hypothetical protein"
                     /codon_start=1
                     /transl_table=11
                     /translation="MNFEEKLREAEEQYDERVSAIAEEVRRTLLIPVCDKYNMLFMAG
                     NGTWFLELTDEEGEKFSVESLEAQDSEFCFYEDKAELIKRLREDRNVRKLIEALSLSV
                     GDFDLGSVTNDYDGRQ*"
     gene            17267..17740
                     /locus_tag="GOV_bin_1711_contig-70_0_prodigal-single_35"
     CDS             17267..17740
                     /product="hypothetical protein"
                     /codon_start=1
                     /transl_table=11
                     /translation="MSNSMTEDDFWDLWETQGSQRAYEVLEVVGGRFYGGRFYSEGEE
                     EMTNKTKTKEKFNQRLASFVEWFVDHGGDVDGTAFNDACSELFGLARDCVGRGNPVPL
                     VVQKSQGMFLLDAACALMGRHVPQELLQVDCLRVERYLNAGRHDDDRVVGLVERK*"
     gene            17748..18467
                     /locus_tag="GOV_bin_1711_contig-70_0_prodigal-single_36"
     CDS             17748..18467
                     /product="hypothetical protein"
                     /codon_start=1
                     /transl_table=11
                     /translation="MRIPEKWMRHMLDVVASKAPEGEDIEVKFASEGGNLLVVSRKCT
                     GVGDDGSPVYAWELQPDPEDEFGPAKQRIMRAAKEQSPREAIRTLGKCWSDLDAISTM
                     AEAQTRIVLRKMEDPELAPIPPGLAGAWLHSSLYAVDNTAKLAVRAALHALGDLGERK
                     LSVQICRMAGGKAEVEWWDVRESELVSSWIFYPSELRWPGLRAKVYSPSEPGSFRLIS
                     KRFYNAFDLIDDLCAAAAQPE*"
     gene            18475..18786
                     /locus_tag="GOV_bin_1711_contig-70_0_prodigal-single_37"
     CDS             18475..18786
                     /product="hypothetical protein"
                     /codon_start=1
                     /transl_table=11
                     /translation="MCMQPKCEHLWEPLPRWQARYRCTHCRVIAWRPKLACGSGSAEI
                     TPLKCSWKSRRSEPACHNPATHVRKDVKHRRTHTCDACLLKWEEKQLQKYGYVPDDST
                     W*"
     gene            18844..19818
                     /locus_tag="GOV_bin_1711_contig-70_0_prodigal-single_38"
     CDS             18844..19818
                     /product="hypothetical protein"
                     /codon_start=1
                     /transl_table=11
                     /translation="MSKTTRYEKRTDIHRVGAIVPADYEYLRSYSLAGSEGGWPVPAY
                     GINCELDYRTENKKTGEIKNGEHRADGRCCVIGFLHHSGLNRPPKGAPGTCTVCGTWH
                     RHGDIWLHKPTDTFIFVGHQCADKYELIADRQQWERDLGNVRERSAREHAIAMRQEER
                     EDYLAATPKVAAALACDGVEKLVQIREAFMHSRYTSLTEKQEKYVLALHHRFLHPEEE
                     KPKVPAQIEEGKRQVIEGTIISVKEREDLYRGGVSYKMTMSIPHGEGEWLCWGTAPAA
                     LWPIPEGKQHRGSKIRIKTRLKQGRDEYFALSSRPSLVDVIEWANAEE*"
     gene            19836..20036
                     /locus_tag="GOV_bin_1711_contig-70_0_prodigal-single_39"
     CDS             19836..20036
                     /product="hypothetical protein"
                     /codon_start=1
                     /transl_table=11
                     /translation="MKALYETYTAHCHVCETQLQFTWDDVTYNRWQAAHLIECVACRA
                     DIEVAGPGSDAEAIKEVRTRFK*"
     gene            20033..20290
                     /locus_tag="GOV_bin_1711_contig-70_0_prodigal-single_40"
     CDS             20033..20290
                     /product="hypothetical protein"
                     /codon_start=1
                     /transl_table=11
                     /translation="MTMLIDIERDDEKKVEVDSLPFGQVFKIGEACYVKVSTVNPHFN
                     ENLAIILHSPTNPSRVFSPQYLDKKQKVIPHESTLHVGKVK*"
     gene            20381..20632
                     /locus_tag="GOV_bin_1711_contig-70_0_prodigal-single_41"
     CDS             20381..20632
                     /product="hypothetical protein"
                     /codon_start=1
                     /transl_table=11
                     /translation="VYDPNNSEVDFYAADFVWGCEQYLRGNLISLVYKLTYFKRSATP
                     PDASGFERELQKLMRDKGITLERMTFAEFARRAYDAVTK*"
     gene            20691..21065
                     /locus_tag="GOV_bin_1711_contig-70_0_prodigal-single_42"
     CDS             20691..21065
                     /product="hypothetical protein"
                     /codon_start=1
                     /transl_table=11
                     /translation="MAVKVHKFEVVIVDTDNVGPAKLVADLETSDIVRVMDRETIEVD
                     GSTPFNHNDYRRLFPKTKVTPEQMEDLKGLAADLEEAAKPFYTFNLNSLAIGSLSSKA
                     EKVYNTSLHVARFMRWLAGEED*"
     gene            21097..21723
                     /locus_tag="GOV_bin_1711_contig-70_0_prodigal-single_43"
     CDS             21097..21723
                     /product="hypothetical protein"
                     /codon_start=1
                     /transl_table=11
                     /translation="MTCDMIKVQYTSQEREFDSLEEAAQFLSRLGQRPSLDGEEISIE
                     YLDDEHGPLHSETWLCLQDYGDSEFKISPWADTGDFDRDCFFLDITDEEEIEDALEHF
                     SSRGLRSNLRRDRMVPFPIRTTEDELILVAVKVQDFPVGALLFDGKALHRVTQVTRTK
                     DGMVFLSFEGEFSVEGENKTMSRGRGARVPLVAGVRNALLVGLLHYEG*"
     gene            21802..22176
                     /locus_tag="GOV_bin_1711_contig-70_0_prodigal-single_44"
     CDS             21802..22176
                     /product="hypothetical protein"
                     /codon_start=1
                     /transl_table=11
                     /translation="MASRQKVTSTPEENHLWQWLLKNRPNKKGHLYIQGERTRSEVSP
                     YELSFADKNFVFLIEVHEDEEKPSDFTVTFWTVAYVGDPHGKSGNYYYHSYAGSIGGD
                     TRNLQEIHRKGGLQIDTFYNDD*"
     gene            22185..22391
                     /locus_tag="GOV_bin_1711_contig-70_0_prodigal-single_45"
     CDS             22185..22391
                     /product="hypothetical protein"
                     /codon_start=1
                     /transl_table=11
                     /translation="MSTRRRLRMRDERGRRLRGYFFLYHDLPIISFHRTKRLAKKMAD
                     RRAREVMEEDRRRIEEEKEDAYHE*"
     gene            22384..22785
                     /locus_tag="GOV_bin_1711_contig-70_0_prodigal-single_46"
     CDS             22384..22785
                     /product="hypothetical protein"
                     /codon_start=1
                     /transl_table=11
                     /translation="MSEYPLGDQRNKRPTHEMGNGADVFVAEKSDGALIELLGGEYNN
                     QVMLSSSQLGELKKFYGFDESENHPLIKSGDVRNLFRQVEIDGVRIMAFLAKHGLLEQ
                     GEDPVRSLAWAIDQELYRTTPDIWNEGEEDE*"
     gene            22782..23066
                     /locus_tag="GOV_bin_1711_contig-70_0_prodigal-single_47"
     CDS             22782..23066
                     /product="hypothetical protein"
                     /codon_start=1
                     /transl_table=11
                     /translation="MTTTFYGKEFDTVGEENEKLLDAALVAYQESFTYTSECCAAEST
                     RLISPNTFRCENCDSLTRSVITMAEARDLLAFFAADLLTNTKKKQSKENT*"
     gene            23063..23626
                     /locus_tag="GOV_bin_1711_contig-70_0_prodigal-single_48"
     CDS             23063..23626
                     /product="hypothetical protein"
                     /codon_start=1
                     /transl_table=11
                     /translation="MSFAIMYKINPDGTLEGAAGYQNAHGFAAFVWTSLVERYGLTED
                     QWRADKTFEKEPMDYGMFGSWRYVWHLHAQGKLGLAPWEHNVLMATYDRYMVKAEDFQ
                     VFADSLETFAAEHNDEGKRVCHLKTMADDVRKLIDSDAIGVCWWPMNVSDNLWSTYDY
                     ETDESVWYNFVDEDNHTVAKILTQENS*"
     gene            23623..24177
                     /locus_tag="GOV_bin_1711_contig-70_0_prodigal-single_49"
     CDS             23623..24177
                     /product="hypothetical protein"
                     /codon_start=1
                     /transl_table=11
                     /translation="MKLYQLKVRRTEDQPEGANFDEWFTSLEKAKSRRKKLIKERADR
                     TSNYLVGHDFEIYRVLVKEMSPRSLLLAALNGKAFATHSEQVVAPYDPEDREGQGWRN
                     RWELGGFSPNWLQLNSRFDREIGLALSRYAYRYTLNYGQHIAHQFEGPVIGRGDRIRE
                     DEDLIEKAVEWAENLIGEKHEQRQ*"
     gene            24161..24526
                     /locus_tag="GOV_bin_1711_contig-70_0_prodigal-single_50"
     CDS             24161..24526
                     /product="hypothetical protein"
                     /codon_start=1
                     /transl_table=11
                     /translation="MNNDSNVNVNRYFKDSNVKRYFNWRRELKLMDIQIETIEQELEA
                     LRESKNIQENLWLTCDHICNRYTFENRDTWTRNSLLDEVTAVLGGCMSESEEFIDSHF
                     TKNATYKWDADDRLARTPV*"
     gene            24805..25107
                     /locus_tag="GOV_bin_1711_contig-70_0_prodigal-single_51"
     CDS             24805..25107
                     /product="hypothetical protein"
                     /codon_start=1
                     /transl_table=11
                     /translation="MAERKEMVNFRASPRLAEAIREAAQKSSVSTSTWLRAVVAEAAG
                     RPDLAGEEGAKILQTPARPFNEQLDEQIREIQQHARGIEWAANSLRLLNNPDRNNH*"
     gene            25125..25583
                     /locus_tag="GOV_bin_1711_contig-70_0_prodigal-single_52"
     CDS             25125..25583
                     /product="hypothetical protein"
                     /codon_start=1
                     /transl_table=11
                     /translation="MQKNPPTWHTGIKHTATLYTLSRARQGSAEPPKFLYASTTSGAV
                     INMTRAGVGPRGEYDVLGEIMSCDGDSFEEAMTNLRQTLLVHPLFEWARVWVCNSRWA
                     HETTHLLRRYNEDGYLSKRLQEWDPDVWERPEWAKDFKYPWTQPDPAYLL*"
     gene            25650..26162
                     /locus_tag="GOV_bin_1711_contig-70_0_prodigal-single_53"
     CDS             25650..26162
                     /product="hypothetical protein"
                     /codon_start=1
                     /transl_table=11
                     /translation="MAKKTKTKKSKKPYKVTVHKPDYEDLESDIIDENVEIAIQAFQT
                     PESFAEALSEAWDTHVLVPGVDREDIDAFDHGIIIDVTGEGELRMWGTIMAQRYRNLT
                     DEEKRVRDKKRQKEEAEKEKTREKALERRFRAAFQHLGDLVEEDPKRASEELAKLQRH
                     VAKLQLSLSE*"
     gene            26183..26434
                     /locus_tag="GOV_bin_1711_contig-70_0_prodigal-single_54"
     CDS             26183..26434
                     /product="hypothetical protein"
                     /codon_start=1
                     /transl_table=11
                     /translation="MMTLLLSLGVPLLALIAASGAMTYVIKRRHARNELAWQAREQAD
                     KEMEAVSNLGSRILYDSSLTGDEWAEIDAEVERATKTGW*"
     gene            26440..26673
                     /locus_tag="GOV_bin_1711_contig-70_0_prodigal-single_55"
     CDS             26440..26673
                     /product="hypothetical protein"
                     /codon_start=1
                     /transl_table=11
                     /translation="MKRFMVFAGSHYYPSGGMHDFASSHDTRDEARAAAKKAVAAGET
                     GIHFNDWAHVYDSETGAWWDEESEDWTEEAEEV*"
     gene            26670..26897
                     /locus_tag="GOV_bin_1711_contig-70_0_prodigal-single_56"
     CDS             26670..26897
                     /product="hypothetical protein"
                     /codon_start=1
                     /transl_table=11
                     /translation="VKFKLLNPQDRYSDVMGVPVPEDHFLLDVFASFPRKQHTDLELN
                     EQHTDLELNESTEVDISMGNETRHYVVERVE*"
     gene            27001..27273
                     /locus_tag="GOV_bin_1711_contig-70_0_prodigal-single_57"
     CDS             27001..27273
                     /product="hypothetical protein"
                     /codon_start=1
                     /transl_table=11
                     /translation="MTYDMYGLLNLDEAYIKATVGWKRLYVSLETKYYEGQARTLLGN
                     KATETVFRAMRKPVYGLSDIEEAMREAIEDTCTLQLNLFGGEFIEC*"
     gene            27267..27467
                     /locus_tag="GOV_bin_1711_contig-70_0_prodigal-single_58"
     CDS             27267..27467
                     /product="hypothetical protein"
                     /codon_start=1
                     /transl_table=11
                     /translation="MLNCDCYTNIDNMKDVKWPTSFVFPPRVGDKVEGEDARGGAHVL
                     TVVRITHTMRHRGPVVMVELHR*"
     gene            27473..27964
                     /locus_tag="GOV_bin_1711_contig-70_0_prodigal-single_59"
     CDS             27473..27964
                     /product="Putative uncharacterized protein n=1 Tax
                     =Candidatus Micrarchaeum acidiphilum ARMAN-2
                     RepID=C7DI80_9EURY"
                     /codon_start=1
                     /transl_table=11
                     /translation="MQYIIKFYEDHFQRNLSWLLDAGGLEDVGIEQWRMVSTSFRETD
                     VVETNYHPTARARKEAPAPLRHYIKATQEVPSRSLYYGCGRDLPGLEALSRGGQTEVV
                     GYDPYHPDEKFRSEPQGAFDEIVCVYTLNVVPQDVGEEILDHMASMLKPGGKALVSVR
                     RRI*"
                     /db_xref="UniRef100_C7DI80"
                     /db_xref="C7DI80_MICA2"
                     /db_xref="sli:Slin_4049"
                     /db_xref="C7DI80_9EURY"
     gene            27967..28386
                     /locus_tag="GOV_bin_1711_contig-70_0_prodigal-single_60"
     CDS             27967..28386
                     /product="hypothetical protein"
                     /codon_start=1
                     /transl_table=11
                     /translation="MHTHTARDMEKMIVTNVRSLLPRHNPGLGLLFTFEIVFTFHDPT
                     DITDPTEKRSVEILVERPDNFTRVFSRVFSGVEDRGPALRRSALKADVLEKWEEEASK
                     KWMLDCDHDSEWTSFKVLKELDSYSRRRAEDMPKGEY*"
     gene            28450..29001
                     /locus_tag="GOV_bin_1711_contig-70_0_prodigal-single_61"
     CDS             28450..29001
                     /product="hypothetical protein"
                     /codon_start=1
                     /transl_table=11
                     /translation="MTDENEREGEPVVIDTCYKFQGSKHIGDGLYRDLVESPQVLGYD
                     PDQLTAMGDQVQIKIPRVSAEDFVQMMRSIIAKASEMGEIQPKGSNIGEVFIYQGEEG
                     DLRFGGGYLLLYILRDPTEDEVNLLRKSWKDRSIERDRGGKDSLTKALCSVADYMEED
                     PQLAYETLSSLYNRAAQLTGNKE*"
     gene            28998..29333
                     /locus_tag="GOV_bin_1711_contig-70_0_prodigal-single_62"
     CDS             28998..29333
                     /product="hypothetical protein"
                     /codon_start=1
                     /transl_table=11
                     /translation="MSFEGYTQSFCKNGHLDTYELPTYGDTHKCSICNEDWAIENIVD
                     DTNCEMFGEIPQDVLDTWVVQGEREEMCNLGHLHVVGNTVYKIPTEEEIEAARHYYHE
                     RDGWVKINP*"
     gene            29434..29826
                     /locus_tag="GOV_bin_1711_contig-70_0_prodigal-single_63"
     CDS             29434..29826
                     /product="hypothetical protein"
                     /codon_start=1
                     /transl_table=11
                     /translation="MEDTEYPNRHDILLGTGTPEDNADAGWCTGHDTSDEAEARALFE
                     SDEKLREMFPWFFKQPHVVLREKDVIVALIPPEGEEEHRVVVKADPKAAQQAKRREEM
                     EERAERRELAMEAGMLHGVDAYNEIMGY*"
     gene            29829..29960
                     /locus_tag="GOV_bin_1711_contig-70_0_prodigal-single_64"
     CDS             29829..29960
                     /product="hypothetical protein"
                     /codon_start=1
                     /transl_table=11
                     /translation="MEENEKAIEIKVNWSLFWRDYFRWAIPFLCGWWGSALFTYLTS*"
     gene            29972..30319
                     /locus_tag="GOV_bin_1711_contig-70_0_prodigal-single_65"
     CDS             29972..30319
                     /product="hypothetical protein"
                     /codon_start=1
                     /transl_table=11
                     /translation="MDQHTTYLKLQEAVLKEVQDLRKEEDREEWAAVLSRLGMLYEFE
                     SLNGQDGTVVRALTERDAFEEAYKHLGSEEEIILVRVHDPRDGKIVMDTLADADKYED
                     MLDADEDYFDGND*"
     gene            30352..30627
                     /locus_tag="GOV_bin_1711_contig-70_0_prodigal-single_66"
     CDS             30352..30627
                     /product="hypothetical protein"
                     /codon_start=1
                     /transl_table=11
                     /translation="MSKSKSKYRITLTLDNRDRLVLEADQERLNLIISDMGDDPTAWG
                     IVNYISREADLARAQNKRLDLTFGDGENVIHVMDLRQVVAINVETVK*"
     gene            30773..31432
                     /locus_tag="GOV_bin_1711_contig-70_0_prodigal-single_67"
     CDS             30773..31432
                     /product="hypothetical protein"
                     /codon_start=1
                     /transl_table=11
                     /translation="VHINNQIQATLHNSLFPRAAEEDIPLKLRWLKRLASQLEKQGSW
                     APMEPEKVERVISVVEQAGDLVRHFPAMKVESVKATVGEEFHQEIAKTDELITEMWDL
                     WQDLKEKHNPPKPKKPKQGREVIDNIADRMAPVPSSLPKGWVPAKKHEPKLCHVTGKV
                     RFSSERQAKVAQGRGRKKDRLRVYRCPHCNDFHMTSQIRSMDEPDANPKHRRRRRRRR
                     R*"
     gene            31464..31865
                     /locus_tag="GOV_bin_1711_contig-70_0_prodigal-single_68"
     CDS             31464..31865
                     /product="hypothetical protein"
                     /codon_start=1
                     /transl_table=11
                     /translation="MPKIKDAKGAEMKHTQLLVDSENGGIHLVYHETAVMSLLPTGVT
                     LRDGGWQTTTTLRRINQGAEIFRIPLSVYLKDGKWIIRFGRTGMECAFEDGMEFPPGA
                     LGMSVAEMEDASLHVNKTRRPKDAATSSVEL*"
     gene            31916..32197
                     /locus_tag="GOV_bin_1711_contig-70_0_prodigal-single_69"
     CDS             31916..32197
                     /product="hypothetical protein"
                     /codon_start=1
                     /transl_table=11
                     /translation="MKESTMSKINHEGPYGVINEDTTYLRFPRPVDEEYNTFGTALEK
                     AAQMVADGHAETVSVVRARWSTQQNCYVELGEGGSVHIDATMWDSQEEE*"
     gene            32218..32490
                     /locus_tag="GOV_bin_1711_contig-70_0_prodigal-single_70"
     CDS             32218..32490
                     /product="hypothetical protein"
                     /codon_start=1
                     /transl_table=11
                     /translation="MHVFVEGVMYHINDHNLKLRPEEWLMVAQRHGEDVNKVIEMVDT
                     LMFRGDRDAAYMVGCYLLDCLRAQPKDVNLIKLGTTLANALERNLK*"
     gene            32561..32728
                     /locus_tag="GOV_bin_1711_contig-70_0_prodigal-single_71"
     CDS             32561..32728
                     /product="hypothetical protein"
                     /codon_start=1
                     /transl_table=11
                     /translation="MNDHERRDRNPGRERGLRHEPVFRPLLSDTREAKLKKEEAYIER
                     MIRRDKERGLV*"
     gene            32830..33702
                     /locus_tag="GOV_bin_1711_contig-70_0_prodigal-single_72"
     CDS             32830..33702
                     /product="Uncharacterized protein n=1 Tax=Streptomyces
                     venezuelae (strain ATCC 10712 / CBS 650.69 / DSM 40230 /
                     JCM 4526 / NBRC 13096 / PD 04745) RepID=F2RHA3_STRVP"
                     /codon_start=1
                     /transl_table=11
                     /translation="MKTVCILLFSLVIGCQVDPVASTSLALCADGAPGCDDAGATDSG
                     TDAGPSCALPAGPLCSGSRWLGDSSGSTIGGLPVMLASWEQYQAGVFRVGQGQAGMTW
                     ASLDVLQLDADDKISFLLDGGQVIKLQDHPQVGNLWWFGDVAHVWFGNTLRRDADLTF
                     QGTNSGSAAEGIANSLTIRGQNMHALAGAALAQGGDVEIRAGNAASADGLAVRDPGEV
                     VIGGGRVGYETRGNIALHEEPEDWGGMEGGIFVRDVRTAPTADPSAGGYLFASGGALY
                     WHGSAGTITQIAAP*"
                     /db_xref="UniRef100_F2RHA3"
                     /db_xref="sve:SVEN_4145"
                     /db_xref="F2RHA3_STRVP"
     gene            33832..34113
                     /locus_tag="GOV_bin_1711_contig-70_0_prodigal-single_73"
     CDS             33832..34113
                     /product="hypothetical protein"
                     /codon_start=1
                     /transl_table=11
                     /translation="MNVTSQLRTFADNDNRDEVQASYEYRRDFVRGFIDACDDTCDTD
                     TYTSDAYMDGQDACENFEGIYGEPPLPEHAAEAYADCQVNGSGHNFTWL*"
     gene            34162..34683
                     /locus_tag="GOV_bin_1711_contig-70_0_prodigal-single_74"
     CDS             34162..34683
                     /product="Antirestriction protein n=1 Tax=Francisella cf.
                     novicida (strain 3523) RepID=F4BK82_FRACN"
                     /codon_start=1
                     /transl_table=11
                     /translation="MSETLRIYVACLASYNHGDLHGEWIEVDPDWDISDLAEAISERV
                     LKTSKHNGEEWAIHDVDSFCDFGIKEHTSLEEVIRFAQLVERHEEDVLCAATRVWSCS
                     EGPDELESMIEERFHGAYDNKGEYAAEINEGVELPAHLAQYMNWEAYERDLELGGDIT
                     VSFYDGSYYIFSN*"
                     /db_xref="UniRef100_F4BK82"
                     /db_xref="fpz:LA55_858"
                     /db_xref="A0A0B6D567_9GAMM"
                     /db_xref="F4BK82_FRACN"
     gene            34753..35034
                     /locus_tag="GOV_bin_1711_contig-70_0_prodigal-single_75"
     CDS             34753..35034
                     /product="hypothetical protein"
                     /codon_start=1
                     /transl_table=11
                     /translation="MSEDTTEEYPKMFSGKEPTAYQKRIIDTGRTVKKLIRSWDGPST
                     TDLHHAIMTLEALRELAKELDMRLLRSWTTEYLIAMMNIRERRGGRYGG*"
     gene            35031..35186
                     /locus_tag="GOV_bin_1711_contig-70_0_prodigal-single_76"
     CDS             35031..35186
                     /product="hypothetical protein"
                     /codon_start=1
                     /transl_table=11
                     /translation="MNDTEETLKRVQERIEKKFLKYALRDHKLRESIRQILLDEIRKA
                     APKKEKE*"
     gene            35189..35422
                     /locus_tag="GOV_bin_1711_contig-70_0_prodigal-single_77"
     CDS             35189..35422
                     /product="hypothetical protein"
                     /codon_start=1
                     /transl_table=11
                     /translation="MTVINHFNIAILMAKADMLKEGATKKQDVTTGLDYLDACRNMGC
                     KLTTEEFVSLQRQSQATAIEGPAVVRLYTRKVR*"
     gene            35427..35603
                     /locus_tag="GOV_bin_1711_contig-70_0_prodigal-single_78"
     CDS             35427..35603
                     /product="hypothetical protein"
                     /codon_start=1
                     /transl_table=11
                     /translation="MSLLLKAWLLFASGWAAGAIVPAAVRGWVGGHMMGFHFNAGHIL
                     GIVLGCLIISKMSK*"
     gene            35618..35767
                     /locus_tag="GOV_bin_1711_contig-70_0_prodigal-single_79"
     CDS             35618..35767
                     /product="hypothetical protein"
                     /codon_start=1
                     /transl_table=11
                     /translation="MSHYETETKPALRNLRQVALGGQRAPWTLAQIKEAIDAAAEAGA
                     TKKVR*"
     gene            35770..36234
                     /locus_tag="GOV_bin_1711_contig-70_0_prodigal-single_80"
     CDS             35770..36234
                     /product="hypothetical protein"
                     /codon_start=1
                     /transl_table=11
                     /translation="MLRFNALNARLSLIEDINRLAWVISDDGPEVTEHEEETAYSFTI
                     KREILPETIKSFHERNVRISMVGRKCIMVVAKYKNPERMVPAQTDSDDAVEFVKVTTE
                     DGEELGVRVNGVTYIYYKGDAVRCAGTEYEAEPALKSEFGHTIHPLWWEKDE*"
     gene            complement(36281..36652)
                     /locus_tag="GOV_bin_1711_contig-70_0_prodigal-single_81"
     CDS             complement(36281..36652)
                     /product="hypothetical protein"
                     /codon_start=1
                     /transl_table=11
                     /translation="MIHWQTPDKIVRNSKLTHTQKWVFTVLYRKALEKYEASPEAAQY
                     TECPIEDEDAVDWVVVGATMQFLTKATACSRPSCWRAIKKLEEMQVIHKVDDDAWAVP
                     VYQPEGNVVPIINTALRRERD*"
     gene            36723..37442
                     /locus_tag="GOV_bin_1711_contig-70_0_prodigal-single_82"
     CDS             36723..37442
                     /product="hypothetical protein"
                     /codon_start=1
                     /transl_table=11
                     /translation="MSYRDLPEGRDLTEKLEDQEPLGVPPIQHTPSPKKQPKFDPFED
                     DLGSKKAATDIPSKKDKKPIMSKKVANPQPDRMPPQEGEDVRIWRHNTFEDPHPERYP
                     EKYAKALEIAKRLAYVKAGIYFECGEYLHLIRPTDRERVSSKWGAIRYDRIICFEYNL
                     RHGLPSRDYVIIHLSPKDKVNTDVPVDVIGAALKAMSEIRRGSDDVEYGVDFPYVAQF
                     FRLPTLNWDGCYYVEDKRLDV*"
     gene            37439..37639
                     /locus_tag="GOV_bin_1711_contig-70_0_prodigal-single_83"
     CDS             37439..37639
                     /product="hypothetical protein"
                     /codon_start=1
                     /transl_table=11
                     /translation="MMIKCMNVLSVVTLALLWASAVGALLNHWFAFPCLALSCTGAVV
                     LTVMARAEVAPVATATEESTQA*"
     gene            37708..38136
                     /locus_tag="GOV_bin_1711_contig-70_0_prodigal-single_84"
     CDS             37708..38136
                     /product="hypothetical protein"
                     /codon_start=1
                     /transl_table=11
                     /translation="MNELLCDSSTVDAVSVLLNIVSFLCIFGMGVVAIALVEDFDFLL
                     SDCAAVRDEYAQLQWECDRTTSLLPTMPDDLLAHLPAPRTTLPVETFDSSPEDLAVAY
                     FSSLLGLTAPTTAKMSTQASEDPVPNRAPMLPPPPRLSLV*"
     gene            38145..38345
                     /locus_tag="GOV_bin_1711_contig-70_0_prodigal-single_85"
     CDS             38145..38345
                     /product="hypothetical protein"
                     /codon_start=1
                     /transl_table=11
                     /translation="MRDEITETQDQSRNGVKVVVTKYFDKKGPSGSRVEASCSCFGSP
                     HRVHDDPYCPLFREQEKENHHV*"
     gene            38338..38877
                     /locus_tag="GOV_bin_1711_contig-70_0_prodigal-single_86"
     CDS             38338..38877
                     /product="hypothetical protein"
                     /codon_start=1
                     /transl_table=11
                     /translation="MCKRKVFISPACGPYGARFYIEWDMNGPLSKLELDILRYMKSMD
                     MWSGSDGTGKNYYQWEVKTGHVDDIATTLVDTYGCKITTDHEWMRDEDSREESRVQTE
                     DGRLSVSVSSSPSALVVLDGFDVLVTRSQVDGEFLVEIGSTNVEDKDQHEDGVPKVRV
                     LCNDAMIMDHGRHVPEKEW*"
     gene            38879..39166
                     /locus_tag="GOV_bin_1711_contig-70_0_prodigal-single_87"
     CDS             38879..39166
                     /product="hypothetical protein"
                     /codon_start=1
                     /transl_table=11
                     /translation="MLNDTDRANIRQLENKMEELREVRNHISDAKALLRSSGITESTD
                     PDAWGSMGAFDAAEGALDALKAASRLNNIAYRRLEERVQEIRRQAMEDTNR*"
     gene            39265..39987
                     /locus_tag="GOV_bin_1711_contig-70_0_prodigal-single_88"
     CDS             39265..39987
                     /product="Putative uncharacterized protein n=1 Tax
                     =Coprococcus catus GD/7 RepID=D4J8Y7_9FIRM"
                     /codon_start=1
                     /transl_table=11
                     /translation="MDFRRKYERTEDGNNGFEENHEAFGMVQFSRCSGSTKLFGSHLS
                     SHPGYISLRIYPGVRRHSHSRDWYAAKSLKPYIEVMLSAAQFAELVTSMNVGSGVPCT
                     INSILGERLDAVPDHIKAENAEILAGFKDKLQDLASVVTRSALEMEKIVNDKGNITKS
                     KARGMLGIMRGVAMEVSSNIPYVLTAFQEAAGEVVTHSKAEVESFTNMILTRAGMEHM
                     RLQKNGMLELAGDFDGDNEGEQ*"
                     /db_xref="UniRef100_D4J8Y7"
                     /db_xref="cct:CC1_20930"
                     /db_xref="D4J8Y7_9FIRM"
     gene            39987..40493
                     /locus_tag="GOV_bin_1711_contig-70_0_prodigal-single_89"
     CDS             39987..40493
                     /product="hypothetical protein"
                     /codon_start=1
                     /transl_table=11
                     /translation="MEKNESESEQSEQSEHEGRPVVNGHEWKPALEGGGIYFMSQMPM
                     EDGRTLREHNMEKEHKFPLGSLVEVEVHHLGGGYGEGPIKSDVDMKGTCRLFVVDQFR
                     DCDGTPLYTLSDIPVLHAEYASQESFREKYFTTYCGGGYSEDSMKDLGVRQELFPTVA
                     AWMDWSSR*"
     gene            40503..40928
                     /locus_tag="GOV_bin_1711_contig-70_0_prodigal-single_90"
     CDS             40503..40928
                     /product="hypothetical protein"
                     /codon_start=1
                     /transl_table=11
                     /translation="MGFNSVVLINNDCISDVERDPKSWWSRAWGALSNLQGPAMTYEE
                     AKKAIAEMGEKPWASVNDLTGRFGNFQAVWNRHADEVGLILVGWNRAQVVLHSFHAPV
                     RGQSGPHSEEAQVKFLKQWADKLGYRVSKKPKPRNSKAE*"
     gene            40969..41262
                     /locus_tag="GOV_bin_1711_contig-70_0_prodigal-single_91"
     CDS             40969..41262
                     /product="hypothetical protein n=1 Tax=Thioalkalivibrio sp
                     . ALE23 RepID=UPI000361ADAD"
                     /codon_start=1
                     /transl_table=11
                     /translation="MTTKYKMTLIFGMRKMNYEGEYAPELLDAWDEYTMTENYEGFNE
                     KFNKFKRDPEFSEVRLMEIAIPEAAVYGLFEVPTLEASVKPVKDPATSEKVSG*"
                     /db_xref="UniRef100_UPI000361ADAD"
     gene            41280..41657
                     /locus_tag="GOV_bin_1711_contig-70_0_prodigal-single_92"
     CDS             41280..41657
                     /product="hypothetical protein"
                     /codon_start=1
                     /transl_table=11
                     /translation="MTLEADVSEQRLRTTLESVLSKIETKFQGETHLQAAAHIQDGRY
                     GDMALRLTVNPGLKLSLAKWNGHEFDREIVWGEFSHDQLLLVSEYLQPLVEKLSHQQK
                     EKKDKSQSAIDELKKVSSWLDEL*"
     gene            41670..42056
                     /locus_tag="GOV_bin_1711_contig-70_0_prodigal-single_93"
     CDS             41670..42056
                     /product="hypothetical protein"
                     /codon_start=1
                     /transl_table=11
                     /translation="VEDISISKIRAEAKKERANQERAKKAAAEEKAKYVREQEEIQKA
                     DAELWVREDFPAILKKHLTRDPDATMITFVRDRISPGSLPVRAVRFVVEALKQVKGVR
                     KVEYECSTSIDPDYGEIDSHLVRVHI*"
     gene            42158..42231
                     /locus_tag="GOV_bin_1711_contig-70_0_prodigal-single_trna_
                     2"
     tRNA            42158..42231
                     /product="Met"
     gene            42269..43165
                     /locus_tag="GOV_bin_1711_contig-70_0_prodigal-single_94"
     CDS             42269..43165
                     /product="hypothetical protein n=1 Tax=Hirschia maritima
                     RepID=UPI00037E605F"
                     /codon_start=1
                     /transl_table=11
                     /translation="MRDDIMKKICERGKRGKVSAATQKQQRAARRKLARGDMENLPKR
                     EGIRSKKLLSQTSSYTKEFDDFLAPLQRYLERQVGRRWNDVHAEISQGIDRRKVTGQH
                     VFDHIKYMVQTKVVEKDGQLWAMRDTGGPHLLSNSSVSLYVDPDGFLRKKPESGRRRF
                     SRHQRTPKLPLVRSPRRELPNIGRYYEGKFSGNWYFVKYENVWYECFLARPLKYTTTE
                     ERSSKYMAGATTFKVTDTAYYILPEKLLPSEKWDMVKPFWRHQEGKSLSRYQAYGRDV
                     FAVCKRQLNSREIKKHQLNKGE*"
                     /db_xref="UniRef100_UPI00037E605F"
                     /db_xref="hba:Hbal_0567"
                     /db_xref="88506659"
                     /db_xref="UPI00037E605F"
     gene            complement(43239..43697)
                     /locus_tag="GOV_bin_1711_contig-70_0_prodigal-single_95"
     CDS             complement(43239..43697)
                     /product="hypothetical protein"
                     /codon_start=1
                     /transl_table=11
                     /translation="MRQLKRKTYEDITEASDEYMTPGVLMLEMKRHLEACVKAKLVGD
                     RKACAERAEKTVTAMLHEINREQKEDAERREREESVHREKWQNLHGQHAALETAHRKT
                     LKKLRKLELEVLAKKEREIGQAEPKEGVLIGEFPEFRGADVFPRGFVNPT*"
     gene            complement(43714..43890)
                     /locus_tag="GOV_bin_1711_contig-70_0_prodigal-single_96"
     CDS             complement(43714..43890)
                     /product="hypothetical protein"
                     /codon_start=1
                     /transl_table=11
                     /translation="MTLDEFVEDKINQLREFQDSYRRGQERTAGTSREKYWPESMDSD
                     EWNEQLIAWLQSDG*"
     gene            complement(44008..44277)
                     /locus_tag="GOV_bin_1711_contig-70_0_prodigal-single_97"
     CDS             complement(44008..44277)
                     /product="hypothetical protein"
                     /codon_start=1
                     /transl_table=11
                     /translation="MNSIITRNELQGFQTALDLTFPDVDIAVSLRKGFDPYCDNDPKD
                     AICVEAGSQKNPHHSNKWYVTREDGVFWVHYMDALHSAVYLQRPD*"
     gene            complement(44282..44584)
                     /locus_tag="GOV_bin_1711_contig-70_0_prodigal-single_98"
     CDS             complement(44282..44584)
                     /product="hypothetical protein"
                     /codon_start=1
                     /transl_table=11
                     /translation="MTTTEITTNHQWRDFVYHYDVPAEVLADQFDYHDPEEVHDGYFC
                     YRGHWYHLDQFTRIPKGSDMLDKWDGAHADGFFCGVVVKLSDDGEQFKVGTYIARG*"
     gene            complement(44622..44837)
                     /locus_tag="GOV_bin_1711_contig-70_0_prodigal-single_99"
     CDS             complement(44622..44837)
                     /product="hypothetical protein"
                     /codon_start=1
                     /transl_table=11
                     /translation="MPAGFTAEELEKMTDDEIYDLVLDMHYDKSEGEANEGDRDPDDV
                     WEDAEIDASHKCNEGREACTEWLLSLD*"
     gene            complement(44913..45470)
                     /locus_tag="GOV_bin_1711_contig-70_0_prodigal-single_100"
     CDS             complement(44913..45470)
                     /product="hypothetical protein"
                     /codon_start=1
                     /transl_table=11
                     /translation="MKQKMDNQERTTLYHALWSWGVVVAQRYRHPVDFDIRYRSAVAI
                     AFSDYGFYRRELFAFDHQTITNTIQRIRKRDNMAFDLSFGHEFFMLPGELYDGAEYPH
                     GDEPYSVLGALRALDDETWRDIAMDIFGMGDDMAEHLNVESVLTKIRETNTCTTLGPG
                     PVSVWIDEEGFYTVDVYNRGDRPDM*"
     gene            complement(45514..45837)
                     /locus_tag="GOV_bin_1711_contig-70_0_prodigal-single_101"
     CDS             complement(45514..45837)
                     /product="hypothetical protein"
                     /codon_start=1
                     /transl_table=11
                     /translation="MQYCITYLPKCSCTLALCPGYNNEVQVRVQKFSSAEEAQKDFSD
                     RGNVVLSVVSVRAIMESAMTLSDSDDQSAAGWCSFTAPAGYRKVASDVYTALFRSGYT
                     TKTEE*"
     gene            complement(45841..46164)
                     /locus_tag="GOV_bin_1711_contig-70_0_prodigal-single_102"
     CDS             complement(45841..46164)
                     /product="hypothetical protein"
                     /codon_start=1
                     /transl_table=11
                     /translation="MSEIGITERLIFDINPTRAGQEADQEYIFSDGSAEFECFFSVSY
                     YSGDYDDTGLPGLIETRVKVFEVLRHDSSGTRTVSGQKALGIIASRWDEIEEMIANEH
                     LSGQE*"
     gene            complement(46411..46596)
                     /locus_tag="GOV_bin_1711_contig-70_0_prodigal-single_103"
     CDS             complement(46411..46596)
                     /product="hypothetical protein"
                     /codon_start=1
                     /transl_table=11
                     /translation="MTIGRYKVTLLIEVDEERHDPSEFVDLVETALEDSDGAFSWDEA
                     AEDAGTAWTVAPAEGND*"
     gene            complement(46653..46982)
                     /locus_tag="GOV_bin_1711_contig-70_0_prodigal-single_104"
     CDS             complement(46653..46982)
                     /product="hypothetical protein"
                     /codon_start=1
                     /transl_table=11
                     /translation="MLKTNDARDKRLDEWRKKHPRSRFYFNVSPRYTPGSPAVVDGIT
                     AYRVAASELAGYEYALDSRHGKRSAEKARTLGPAGIVVAMRELPRGKGWDILDLITGE
                     RVEKIRQ*"
     gene            47251..47688
                     /locus_tag="GOV_bin_1711_contig-70_0_prodigal-single_105"
     CDS             47251..47688
                     /product="Uncharacterized protein {ECO:0000313|EMBL
                     :KKN10456.1};  TaxID=412755 species="unclassified
                     sequences; metagenomes; ecological metagenomes.;"
                     source="marine sediment metagenome.;""
                     /codon_start=1
                     /transl_table=11
                     /translation="MKECHSILVSRLREYEVRDDPWSAEFEWSLLHEVTHEEVAKANV
                     PFDKIYTERYSCRDPRCGDARWHAARILYLVDHPDQLSTPISVDNLCMGDIIYAVPEI
                     IDGWHRFFAHLFLNRERILCTYGGHIDLLDYLKGETFTPPPSC*"
                     /db_xref="A0A0F9QBA1_9ZZZZ"
     gene            47712..48389
                     /locus_tag="GOV_bin_1711_contig-70_0_prodigal-single_106"
     CDS             47712..48389
                     /product="hypothetical protein"
                     /codon_start=1
                     /transl_table=11
                     /translation="MTTTTTYTVQMSYALKGWRDRADHYGIRTFICHCDVASKEEAAL
                     FAVKQLKNEEGVDWETDVDHSMSDLQVNETPVLTINHLLELPYTLNDSTHSMRDHEVL
                     GSLVHSVCWRKVKKHMKVSRDCNDKAPLELREYVHEPTNNGFLCLDGVFFEGELAYVV
                     QSWDHGGHEWVVSKARLEQLREWLSHPRFQEDTHYDSYEEVDPDQVIYDLGIIGGQSW
                     YDVQNEK*"
     gene            48530..49000
                     /locus_tag="GOV_bin_1711_contig-70_0_prodigal-single_107"
     CDS             48530..49000
                     /product="hypothetical protein"
                     /codon_start=1
                     /transl_table=11
                     /translation="MTTRTLAAHIASTLLARHNCMLNGNTDWQEKHEDRLKEMENLLP
                     SGSGFDMGTKIPRDLSDDPETFLEFVVDYHLMNGNGCYCGWVQFKVSVNATFDGIHVS
                     ATMTGHEDLPRDEFEDLGGEGFVDHTEEYVAETFHQFLTTQYTLKVTGLKKTAA*"
     gene            49065..49298
                     /locus_tag="GOV_bin_1711_contig-70_0_prodigal-single_108"
     CDS             49065..49298
                     /product="hypothetical protein"
                     /codon_start=1
                     /transl_table=11
                     /translation="MDTKTVIKKIQIVKAFILGVTDAMDPEISLGMTFDDDAESPRSR
                     AYDRGCNLGERITLTCELWGGGPLSPIPEWLTA*"
     gene            49349..49675
                     /locus_tag="GOV_bin_1711_contig-70_0_prodigal-single_109"
     CDS             49349..49675
                     /product="hypothetical protein"
                     /codon_start=1
                     /transl_table=11
                     /translation="MDTKTVIKKIIHGVTVKGSRSVRQFTLALVSSAEEYWRQQLQKA
                     TDRMQTEGTEEAKTRHSEVFNEWHHISILLNSVRKGCEVESFNVRNAPKVKVNIEHTE
                     TAEQSA*"
     gene            49672..50064
                     /locus_tag="GOV_bin_1711_contig-70_0_prodigal-single_110"
     CDS             49672..50064
                     /product="hypothetical protein"
                     /codon_start=1
                     /transl_table=11
                     /translation="VTHLVEVGGDTLESILVRISEGCDRALSHPQTTQAQKSYIEGIQ
                     EMTDTLITANKQPGNKTCVTPIGGKLPNGATLLARRTKDASREIVLALNGDEFVTWSV
                     FHGDDESTSHGHYFADNLTAAAKDFEER*"
     gene            50061..50408
                     /locus_tag="GOV_bin_1711_contig-70_0_prodigal-single_111"
     CDS             50061..50408
                     /product="hypothetical protein"
                     /codon_start=1
                     /transl_table=11
                     /translation="MKSGRENEVENEDLKVPENLSLDGIVACGAIIRLAQRHRMTFTG
                     GCKAFYSPKEWEERGESYGCDSELVVVYDGSELSQLCRFDGDLYGEMRRELEKLGLWI
                     DECMSWYAAVYKL*"
     gene            50573..51127
                     /locus_tag="GOV_bin_1711_contig-70_0_prodigal-single_112"
     CDS             50573..51127
                     /product="DNA-N1-methyladenine dioxygenase (EC:1.14.11.-)"
                     /codon_start=1
                     /transl_table=11
                     /translation="MTPDFYPAYVPHDLFEELRENVQWTNRSSPRDECFMATDTSLTY
                     SYGNNNAIREARHTYNAVEMHPEVLRLMERMNEEFGTEYNVCVLNYYQGPHQHLGWHA
                     DDSPEQDLQHPIAVVSFGAERYIYVKEKSYKGIVPDENKFLLTRGSLFVMPGGYQDGH
                     YHKIPKHHTSCGGRISLTFRKLDK*"
                     /db_xref="mpt:Mpe_B0294"
                     /db_xref="A2SND0_METPP"
                     /db_xref="UniRef100_A2SND0"
                     /db_xref="1.14.11.-"
     gene            51166..51474
                     /locus_tag="GOV_bin_1711_contig-70_0_prodigal-single_113"
     CDS             51166..51474
                     /product="hypothetical protein"
                     /codon_start=1
                     /transl_table=11
                     /translation="MDYKSGQILARTLQVLYRHTEIMSGAYKLPRSQQGVSPEDVDKL
                     RNSGVNVMEANGSFWRDLTDDEKLANSMDIMRRQIQIVHDCVDGLYEGGSAEDNEDQE
                     *"
     gene            51476..51889
                     /locus_tag="GOV_bin_1711_contig-70_0_prodigal-single_114"
     CDS             51476..51889
                     /product="hypothetical protein"
                     /codon_start=1
                     /transl_table=11
                     /translation="MQTTFGASTKHLTQKVSASGWVVLTSIFHGHRDCPGRVFECCRV
                     DGIWTMVEVTVKIHPREWTQELLRWAHPSLLDTDRLSDYWVDSKDALCTVCNLPQPDV
                     CERVDMYLVEVYEYYPEEAKRKMCADCEKQRREDV*"
     gene            51886..52281
                     /locus_tag="GOV_bin_1711_contig-70_0_prodigal-single_115"
     CDS             51886..52281
                     /product="hypothetical protein"
                     /codon_start=1
                     /transl_table=11
                     /translation="MSEYEYNDYVVMLRFGDNDFSSTFRLVFASLREVLQYSGEWEEY
                     KDKTNLAQFINSISFPMYVHGQVGQVRKNYTSKEDLASTQKSILVEVDRLYVGSEVDT
                     FLQNHDSQRNCEWFGLDMRLPRDQQIFVV*"
     gene            52291..52401
                     /locus_tag="GOV_bin_1711_contig-70_0_prodigal-single_116"
     CDS             52291..52401
                     /product="hypothetical protein"
                     /codon_start=1
                     /transl_table=11
                     /translation="MRKKPPATIEDWFSGTKLRQDRKVSGESNRWEGGEG*"
     gene            52433..53029
                     /locus_tag="GOV_bin_1711_contig-70_0_prodigal-single_117"
     CDS             52433..53029
                     /product="hypothetical protein"
                     /codon_start=1
                     /transl_table=11
                     /translation="MSATEVSAYALAHEMGHVVEQSEDRFLLPSYDMKPTRVQIIGGR
                     SYPEVSTAQATERELRVHAIQHLIQDHCGLHEEPGPEYSAVLWQYMVDHWAFAEKAGG
                     SWTEKEKVSYYAEERIRALMAETTIDEVWAEWVRKCEIHDSVVGLRLSEIEKLGYWNP
                     KPVLAMWFEENDEGEEVMTWIPEWEWWEREEKRLNEAT*"
     gene            53167..53928
                     /locus_tag="GOV_bin_1711_contig-70_0_prodigal-single_118"
     CDS             53167..53928
                     /product="hypothetical protein"
                     /codon_start=1
                     /transl_table=11
                     /translation="MNITVQDFLDNDEFHYDVPFKLNQHQIEAYGVRLDDPVIKLYLA
                     LDRHEDIDAQQAVTPDLQRASLMTIGIFRFEISIASKWKGVHHYTKLYTNFRTDALSL
                     FRKLVSTARELYNEELQTDRYRRGEFLGETVANEDLYDLPNTWEIRVFDSMPCVEKPD
                     GGISFRSEKKEEIAGCRLGAYRLAKSNSKVFVSHGGRDCDRVRYHTLSEFSSLREAAD
                     AMDESAKYAEGPWGYSVISRDEFETYEPDHLGVVC*"
     gene            53955..54383
                     /locus_tag="GOV_bin_1711_contig-70_0_prodigal-single_119"
     CDS             53955..54383
                     /product="hypothetical protein"
                     /codon_start=1
                     /transl_table=11
                     /translation="MNKNTEIKPDWRVIKIDEKGFWRGELAKSIDEMFGVYLYDENLN
                     TYICSLTPSVELMFLGHDYGLVEGLSDEMAEQIHEAVLCTPVDEPVTYMDRRTVERLV
                     AANPDRCAKATEFVDLSECETLNEIHDEARECFHTGSLSF*"
     gene            54505..54969
                     /locus_tag="GOV_bin_1711_contig-70_0_prodigal-single_120"
     CDS             54505..54969
                     /product="hypothetical protein"
                     /codon_start=1
                     /transl_table=11
                     /translation="MSNIIKVSPSLYAPLPERLPDEPKFNVSYNLESEYVIADLRIRV
                     AGLENSLFREKSRNGELQKLHDSAVRRESSPSQDVLPAIPIKDVHRLMRWGRGSGKTF
                     TLRSSSEGPVVSLTCTVEPLGRVEASGSSFDAALQALSDKIAKTALEKLENI*"
     gene            55057..55353
                     /locus_tag="GOV_bin_1711_contig-70_0_prodigal-single_121"
     CDS             55057..55353
                     /product="hypothetical protein"
                     /codon_start=1
                     /transl_table=11
                     /translation="MSDEEWNDEKIKEQMENLWNDEKIKEQIKEQVEKLDNYQRETVV
                     RLREYVPELAGRTDEEIHDLYRYYSTTQASASWLVLNSTEPFRQFFLKMRHMFR*"
     gene            55438..55836
                     /locus_tag="GOV_bin_1711_contig-70_0_prodigal-single_122"
     CDS             55438..55836
                     /product="hypothetical protein"
                     /codon_start=1
                     /transl_table=11
                     /translation="MDPNACVRKIYRGLTNLVHAGGYSDGEELIEDVENLLDWVDKEG
                     VFPDDEATGDIFASLWFALYDCHGGQTSQVYSLACRWSNYYTPGPSTVHVEEEGGEVE
                     DLYKTACELLVPGSYPEHGPGSYPENMPEI*"
     gene            55934..56512
                     /locus_tag="GOV_bin_1711_contig-70_0_prodigal-single_123"
     CDS             55934..56512
                     /product="hypothetical protein"
                     /codon_start=1
                     /transl_table=11
                     /translation="MRFQNLAGAHPEVADNAILAELFVAEIPSWTSQEDDGVTLDMEV
                     PTKYYGKYRGFVFIRAWKYWRVNGFMPLDKAREIYEQRPYGRSDVRVAGHCGCPAPED
                     PWVYRVAEDGKEVIIPSKTDQEFFDKVDSGTLTGFYSSSEFIESIKRLRAEKHFVGSI
                     EERDALTVQAGIKTYHIDSQAGLKVFMDTLRA*"
     gene            56599..57123
                     /locus_tag="GOV_bin_1711_contig-70_0_prodigal-single_124"
     CDS             56599..57123
                     /product="hypothetical protein"
                     /codon_start=1
                     /transl_table=11
                     /translation="MTINEKILTIKLPPGTALIVEFQDKNGAPHDGEFIVTHNEEMIH
                     VSASRPDDASRGGEIYAHYFGDDNGVASGLRNAVAADPPPKHSEYPRPENITHVDVRK
                     KLYRAAGNTYHRVRIFFKDGSMLDSGKTYGYGNAWEQTVREQLNLGSDVRYLSTYFQT
                     HGISHEVEDVTGKL*"
     gene            57173..57625
                     /locus_tag="GOV_bin_1711_contig-70_0_prodigal-single_125"
     CDS             57173..57625
                     /product="hypothetical protein n=1 Tax=Gemmata
                     obscuriglobus RepID=UPI00016C51B9"
                     /codon_start=1
                     /transl_table=11
                     /translation="MRNPPDLQDAFDREDLERLDAPPWMVRLLDSNPNYCSWGPYEDY
                     MCADRAFPKSWSNPSRAESWADFQAKWKLGDLNECVNFYFNIERVDDEPAARLQLILW
                     WIHPRKGCSRGIEIDCIQQEDLPAIKKFLTEARDRNTQRFAGVEKIGS*"
                     /db_xref="UniRef100_UPI00016C51B9"
     gene            57622..57825
                     /locus_tag="GOV_bin_1711_contig-70_0_prodigal-single_126"
     CDS             57622..57825
                     /product="hypothetical protein"
                     /codon_start=1
                     /transl_table=11
                     /translation="MSTSDKSDKSDKSEHSWVTEDMFNEKLDEIVEESGWDVPGVHEI
                     LSEYYNNDVLKALEDEREDEDED*"
     gene            57986..58363
                     /locus_tag="GOV_bin_1711_contig-70_0_prodigal-single_127"
     CDS             57986..58363
                     /product="hypothetical protein"
                     /codon_start=1
                     /transl_table=11
                     /translation="MTICHEPQPTPTEKILLERWEDLAERVEVLMDLYYGGHGDALVS
                     IAQKLYPDNAEDQDQAHVKGAIAGRLFRRREEFADVCAMLEPYFEAWRQWDAYQAQRR
                     RELAKARVDQAVSQVFRDISRGL*"
     gene            58422..58898
                     /locus_tag="GOV_bin_1711_contig-70_0_prodigal-single_128"
     CDS             58422..58898
                     /product="hypothetical protein"
                     /codon_start=1
                     /transl_table=11
                     /translation="MCKPKQSNKPTLRPRIEILDELIEMVRARRDAAEEEIDRLHYKL
                     AELEVERNFLDKSDLSGERPLQVARAALQTETERLHNALKGKLHDLPSGVSARMADWS
                     TFSLVKVIQGIKGEYPGAKISDAKLLAEKVMREKFGTTVSHDITDMVRLQGPDAQV*"
     gene            58916..59302
                     /locus_tag="GOV_bin_1711_contig-70_0_prodigal-single_129"
     CDS             58916..59302
                     /product="Uncharacterized protein n=1 Tax=Sinorhizobium
                     meliloti (strain AK83) RepID=F6DZP3_SINMK"
                     /codon_start=1
                     /transl_table=11
                     /translation="MSHYNVDEFTRAYMECALWSTNDESTTDGGVPMDTNYSIEDIEE
                     QTLAKMLSDCNRFQLHYGCLVEAETMGVSNWKRAGHDFWLTRNNHGAGFWDGDWPHGD
                     ALTRICTDVFGEFLLYVSDDGKIMHY*"
                     /db_xref="UniRef100_F6DZP3"
                     /db_xref="A0A0F8ZI87_9ZZZZ"
                     /db_xref="ngg:RG540_CH14050"
                     /db_xref="F6DZP3_SINMK"
     gene            59444..59833
                     /locus_tag="GOV_bin_1711_contig-70_0_prodigal-single_130"
     CDS             59444..59833
                     /product="hypothetical protein"
                     /codon_start=1
                     /transl_table=11
                     /translation="MTNTTNTTTANITTPETQVSGIVKYWSNYIMRMAVDRGWWEAGQ
                     LVCANPKMWGWIVTSCDDEEYLAESIYSALTNPEPLLAYRAVIQATCVMERCTNKQLL
                     LAGQLADAYRTAVSRVEEMLPAPNRNR*"
     gene            59882..60061
                     /locus_tag="GOV_bin_1711_contig-70_0_prodigal-single_131"
     CDS             59882..60061
                     /product="hypothetical protein"
                     /codon_start=1
                     /transl_table=11
                     /translation="MTTVWLVMLKWEDYIGASDEVKGVFSSKEKADAFVVGQTDHPSP
                     CMGGSFYDVEEFEVE*"
     gene            60097..60897
                     /locus_tag="GOV_bin_1711_contig-70_0_prodigal-single_132"
     CDS             60097..60897
                     /product="hypothetical protein n=1 Tax=Thioalkalivibrio sp
                     . ALE20 RepID=UPI000373E4A4"
                     /codon_start=1
                     /transl_table=11
                     /translation="MTTSTSTNTPATDNGTPMLTKLEVQRMSDVDLETENPREEMENV
                     GTMVCFHGKYRLGDRDHGIDPAEFDGWDDVEKFFREEMGAAVVLPVYMIDHGGVAVST
                     EPYGDPWDSGQVGFIFATMEKIQEAIPLSDDPLGAAENILYNEVVTYSSYLQGDVWEW
                     VVRSNQTGEILDSCGGFYHEEDAQEDGEANWMEWETHERKMVTEAASAMALRTSLGAL
                     KEVVLRAQANAEALQQNAKFSCDPFKHPQTVEIDAVVWAKLLEDIRRL*"
                     /db_xref="UniRef100_UPI000373E4A4"
                     /db_xref="A0A0F9UHR2_9ZZZZ"
                     /db_xref="pth:PTH_2463"
                     /db_xref="UPI000373E4A4"
     gene            61149..61610
                     /locus_tag="GOV_bin_1711_contig-70_0_prodigal-single_133"
     CDS             61149..61610
                     /product="hypothetical protein"
                     /codon_start=1
                     /transl_table=11
                     /translation="MATIRIMTEGPDWLEYSWSSGTLRYNVSVTEPHPKAQEDLEHLT
                     DYVPTRQLHVPGGTQRMALLVIHRDLAQREGETRLKPGDRVVFRASPTNPQVRTAYIG
                     TIAAVESETGTDLAAVEVEGYGPGHVSKVRLDQLRPARPGETPQSVYRCGF*"
     gene            61736..62473
                     /locus_tag="GOV_bin_1711_contig-70_0_prodigal-single_134"
     CDS             61736..62473
                     /product="Uncharacterized protein {ECO:0000313|EMBL
                     :AHN66638.1};  TaxID=584892 species="Viruses; dsDNA
                     viruses, no RNA stage; Caudovirales; Myoviridae.;"
                     source="Bacillus phage Bcp1.;""
                     /codon_start=1
                     /transl_table=11
                     /translation="MKRYLVTMTWWYQGELAKAQQRATKEAEATGILPSLEEMLMAKN
                     WYETVVMAETKKEAIAKAKERAAKDPAVKYDESRIDDDDHHHVTVHEVPYLTIQEVLD
                     APTVRTEYDMYQTAKYFQGIDEYSLDQDAIAESKRAVTRFICDVCFDGSRIMELGVLY
                     FDGEPVLVFQNAGRSGRDHEKMWIVEGAGARKLQMHQWLLTMIPTEDGDDGEVETPLD
                     EEIPDLSVFYGSSVADVSKYQLTQIKW*"
                     /db_xref="X2JND8_9CAUD"
     gene            62639..62893
                     /locus_tag="GOV_bin_1711_contig-70_0_prodigal-single_135"
     CDS             62639..62893
                     /product="hypothetical protein"
                     /codon_start=1
                     /transl_table=11
                     /translation="MEKNFIYVIDYGDYWEGSCADHPLVFSSSLEALVCAREKLEKVR
                     GISPASAYCIVREYVRPNIPGQPWEYTQVCMVHKDEEWVA*"
     gene            63411..64046
                     /locus_tag="GOV_bin_1711_contig-70_0_prodigal-single_136"
     CDS             63411..64046
                     /product="hypothetical protein"
                     /codon_start=1
                     /transl_table=11
                     /translation="MEQIQSLQTKAQRLLACIAEEITSHSRARSSGEQVTRDKALRLL
                     QDLGVTLETTISPEQSGVTWDGEVLFVRGLTASDLLHELAHFQCAPATAYGLPDFGLG
                     LGSKGNLKAACQRYSVERVAEAPWEKRSVRGVDEEISASFLGILWERWLGAPFWNALV
                     ADGWGGIDEKDQWAWGDPSSWQCAADLMELGLINTTGKPNLVLRDGRRLLG*"
     gene            64269..64457
                     /locus_tag="GOV_bin_1711_contig-70_0_prodigal-single_137"
     CDS             64269..64457
                     /product="hypothetical protein"
                     /codon_start=1
                     /transl_table=11
                     /translation="MNEDKGELELRATDAFYERFGYEPELTWDRGRLYAAATEVGEVF
                     LVLVVGGGEVKFISVGTY*"
     gene            64457..64651
                     /locus_tag="GOV_bin_1711_contig-70_0_prodigal-single_138"
     CDS             64457..64651
                     /product="hypothetical protein"
                     /codon_start=1
                     /transl_table=11
                     /translation="MSSGDESSRVRHPVVSAFWDRFGYEPEIRMNGMDFYAYASETRE
                     VFLVTTNRKGEVVFEPAGEY*"
     gene            64653..64961
                     /locus_tag="GOV_bin_1711_contig-70_0_prodigal-single_139"
     CDS             64653..64961
                     /product="hypothetical protein"
                     /codon_start=1
                     /transl_table=11
                     /translation="MLLSKLRVRKLEQVGESWIRVLVEKRNSVFCFWKPSVQVFHVYS
                     TRGLDCFWSDTTFYEDGTRYEDIFQLWEAVNRYVEVRTAELRAKEFSELMERKAREER
                     *"
     gene            65114..65383
                     /locus_tag="GOV_bin_1711_contig-70_0_prodigal-single_140"
     CDS             65114..65383
                     /product="hypothetical protein"
                     /codon_start=1
                     /transl_table=11
                     /translation="VNKSIQGEIEISSDNEDWVVSYSYRAGSRGSRWEPPEGSEIEIM
                     SMVSSEGELVEGDADCLDRLLADGLRRVKVWEAIDREEERNAEED*"
     gene            65659..65877
                     /locus_tag="GOV_bin_1711_contig-70_0_prodigal-single_141"
     CDS             65659..65877
                     /product="hypothetical protein"
                     /codon_start=1
                     /transl_table=11
                     /translation="MQHRSVTKHHVPVKCGPDVYYIHFGPRNERPGACIVMRDPKTIQ
                     EALDKDFDVVLVDRRCGFCGGPTPCLKD*"
     gene            66029..66250
                     /locus_tag="GOV_bin_1711_contig-70_0_prodigal-single_142"
     CDS             66029..66250
                     /product="hypothetical protein"
                     /codon_start=1
                     /transl_table=11
                     /translation="MEQFLVGLIAVAAWDVLDSDKEHPDPGVNADRMAIRLMPGVRAD
                     WVEKALYVDAYSQGKCVSEMPTSLHEIIF*"
     gene            66528..66722
                     /locus_tag="GOV_bin_1711_contig-70_0_prodigal-single_143"
     CDS             66528..66722
                     /product="hypothetical protein"
                     /codon_start=1
                     /transl_table=11
                     /translation="MRINVGDRVIVCGQEPGMPDYEEGTVTERDIGIVVVLWDRTGEQ
                     KEILEDIRLTPDLWIQRNQD*"
     gene            67131..67526
                     /locus_tag="GOV_bin_1711_contig-70_0_prodigal-single_144"
     CDS             67131..67526
                     /product="hypothetical protein"
                     /codon_start=1
                     /transl_table=11
                     /translation="MAKKTPYNPQLDACLLSTVVVIDDATGSPVAVPDGQGSPKGSTA
                     YRFGIHRYDGGAAKLRIASGYLRKEAKTFKASKGRPERVMEAGSFQSNGRSLSLPLPH
                     VVSVTLGIKAIMARLNKALAARKAKAKAK*"
     gene            67651..68136
                     /locus_tag="GOV_bin_1711_contig-70_0_prodigal-single_145"
     CDS             67651..68136
                     /product="hypothetical protein"
                     /codon_start=1
                     /transl_table=11
                     /translation="MMNKEIQSAVLLLTSHGWGVQPPAVVQVAQPAAPAPEPAKAQPE
                     PAAEPETPRMITCSNCGESHPAGSPEAHNARTCEKGKTTTAQPSGAKPPPPPVKPSGS
                     APSLDSVMADFDLGGLDLGDLPVPTAPAKVPNAPESVAAAPRKADPFADLEPIAGLDM
                     L*"
     gene            68473..68730
                     /locus_tag="GOV_bin_1711_contig-70_0_prodigal-single_146"
     CDS             68473..68730
                     /product="hypothetical protein"
                     /codon_start=1
                     /transl_table=11
                     /translation="MLEFILLQVILAGYREGYDEPNKRAKRSQCDHDPRCECMHYEIE
                     EHGEFYSLGPEPELSDCVTPIQWQVDELRHLAQWTRFYGDE*"
     gene            68888..69175
                     /locus_tag="GOV_bin_1711_contig-70_0_prodigal-single_147"
     CDS             68888..69175
                     /product="hypothetical protein"
                     /codon_start=1
                     /transl_table=11
                     /translation="MRIIAATLYAFALVLCVFVFSGCGSTLSHAAAPQTAGYSSAHAE
                     EYDPTRWQTPSESEAANALREACSQSAHVTRRRAGFNYTTRDGQTMHVVCY*"
     gene            complement(69690..70517)
                     /locus_tag="GOV_bin_1711_contig-70_0_prodigal-single_148"
     CDS             complement(69690..70517)
                     /product="hypothetical protein"
                     /codon_start=1
                     /transl_table=11
                     /translation="MGEILRMGLRLFRKALQLIVYLAAFVLCFYGAQMLLEPSTPARA
                     SGGSEGREGSEVEEPPRDTVVGNYRLHRGNLTMACVHVAMEKPGRYSVTARDMFVGER
                     ATYLRRELYNLNQGVGRGVVVEPVWYSACTSAVSLPEVGTCTVETDLGRGRTLRSTWN
                     IYDRQLMIVYLSQCIYQGGEWTEPSATGTAGSTTSGRTERSSATRRGSGGDVWHGVAY
                     PSCSNLLNDIQVGTFDTEQACLAASRARAGPRGCAECGLNCRRTAATGLLICERTVD*"
     gene            complement(70805..71104)
                     /locus_tag="GOV_bin_1711_contig-70_0_prodigal-single_149"
     CDS             complement(70805..71104)
                     /product="hypothetical protein"
                     /codon_start=1
                     /transl_table=11
                     /translation="MHDKMSEKWHPSHRKRFFWAGYRRHAEKLRNEDPMKPAKQEDER
                     FARVFSSFVEYLDLPDGTVADYLKVSRASVRRWKKGQNLPYMRMRGEILRALAEL*"
     gene            complement(71129..71248)
                     /locus_tag="GOV_bin_1711_contig-70_0_prodigal-single_150"
     CDS             complement(71129..71248)
                     /product="hypothetical protein"
                     /codon_start=1
                     /transl_table=11
                     /translation="VSVKGAVSEYREEYDEEGIEIDLEKLPPGVNLIRVYCSY*"
     gene            complement(71245..71409)
                     /locus_tag="GOV_bin_1711_contig-70_0_prodigal-single_151"
     CDS             complement(71245..71409)
                     /product="Marine sediment metagenome DNA, contig:
                     S01H1_L05862 {ECO:0000313|EMBL:GAF68286.1};  TaxID=412755
                     species="unclassified sequences; metagenomes; ecological
                     metagenomes.;" source="marine sediment metagenome.;""
                     /codon_start=1
                     /transl_table=11
                     /translation="MGMDLMVEGFRTPDEKWGSMKKVWDACVAAGTSIPVEVHNYFNG
                     TAPTLKKASR*"
                     /db_xref="X0RZ53_9ZZZZ"
     gene            complement(71690..72058)
                     /locus_tag="GOV_bin_1711_contig-70_0_prodigal-single_152"
     CDS             complement(71690..72058)
                     /product="hypothetical protein"
                     /codon_start=1
                     /transl_table=11
                     /translation="MANTTRETSFSLAGFPVGFYHFQFSCRAIGGPRTIDKLEAVQFE
                     HPDGLSPREVITYEVEGNGGVISLQAGMELYLNVIRVPLKSEQDVLTLTAYNAPVTED
                     DASSLEIELHAIGYIPLVWG*"
     gene            complement(72074..72355)
                     /locus_tag="GOV_bin_1711_contig-70_0_prodigal-single_153"
     CDS             complement(72074..72355)
                     /product="hypothetical protein"
                     /codon_start=1
                     /transl_table=11
                     /translation="MLVKVTKEDIATGVKGRCNSCPVALAVSRTLDLEGIAVGPKTIY
                     TWTHDWTVRAHPTPKEVHRFTKRFDRDAKVKPFEFELEAGEVVNGRTSW*"
     gene            complement(72378..73244)
                     /locus_tag="GOV_bin_1711_contig-70_0_prodigal-single_154"
     CDS             complement(72378..73244)
                     /product="hypothetical protein"
                     /codon_start=1
                     /transl_table=11
                     /translation="VTDSIETETRSATGKMSEEYRKAVSSWWLESIGVWAGSQHARFL
                     SAGRKRLVAKLREQAIGHQLATCAAVNDTLRDVRDRTRDWKGATLFDACDRAEWLTHT
                     DVEEAIAEAVAGVLPRYPVRTDAEVAAWLRAEETEIEVVGYRRMSLDSPKVRAAALAS
                     RAVDMLHEHGVTDPDDIGGERERRLTDAFLATLVHLIREEGGPWGCEEVVRHTYDAEA
                     IVAALRLEAVSAWTADLVEVAPGSPEAIAAGCTCPRIDNAHGCGQGTPPRFFISGACL
                     VHAHGSEINYDK*"
     gene            complement(73237..73431)
                     /locus_tag="GOV_bin_1711_contig-70_0_prodigal-single_155"
     CDS             complement(73237..73431)
                     /product="hypothetical protein"
                     /codon_start=1
                     /transl_table=11
                     /translation="VFETEVEAEPKTKKCRGCDEETDPTTCWCGTPMTGAWVYHHEGH
                     SPIPWGCCCHFNDGSEINCD*"
     gene            complement(73424..73702)
                     /locus_tag="GOV_bin_1711_contig-70_0_prodigal-single_156"
     CDS             complement(73424..73702)
                     /product="hypothetical protein"
                     /codon_start=1
                     /transl_table=11
                     /translation="MRKTITVKVTAEDIAEGQPLTCRYCPIALAVRRALGADLRTPIQ
                     VTPAFISHYVGSVEHIYELPPEARDFIIYFDRGYPGEPFEFELEVSGV*"
     gene            complement(73706..74023)
                     /locus_tag="GOV_bin_1711_contig-70_0_prodigal-single_157"
     CDS             complement(73706..74023)
                     /product="hypothetical protein"
                     /codon_start=1
                     /transl_table=11
                     /translation="MSLSGRVFKLSMETLNNVEKVTVQVTEADIAEATPYTVDQCPVA
                     LAVCRALGAERTQVSTGRITVYHGEDRRAWTTPHEVRDFINRFDRRLPVRPFSFPLFL
                     ADW*"
     gene            complement(73998..74963)
                     /locus_tag="GOV_bin_1711_contig-70_0_prodigal-single_158"
     CDS             complement(73998..74963)
                     /product="Phage Gp37Gp68 family protein n=1 Tax
                     =Leptospirillum ferrodiazotrophum RepID=C6HUC0_9BACT"
                     /codon_start=1
                     /transl_table=11
                     /translation="MTTKHWNHNSPLDQPLQWEEPQGVWVHDLFIFNEGATTESIAAK
                     FGVMAACPQHTFWVLLESEKELALAKWFFGWVDEKVLWHRENDEGNWLFDTRRPHHAW
                     PIHYVMEWLSRNTTHLSFQENVSKTWPLPNVRLGVQVEDQDMADLRVSLLLWLPAAVR
                     WVNYEARGPVDFKRVPLLSPSGRILISPGLFNPLVGGGRKTSTPWRIDWVSISGHRDP
                     EGVPFNLNWARDVIRQCREAAVPVYVKQLGEAPYECDRMDLAWPAGSKSEPFPEGGGS
                     AMRAILRDPCGADPAEWPEDLRVRETIPNPNQSKEPENELERPSF*"
                     /db_xref="UniRef100_C6HUC0"
                     /db_xref="A0A0F9MS88_9ZZZZ"
                     /db_xref="paee:R70331_25395"
                     /db_xref="C6HUC0_9BACT"
     gene            complement(75225..75671)
                     /locus_tag="GOV_bin_1711_contig-70_0_prodigal-single_159"
     CDS             complement(75225..75671)
                     /product="hypothetical protein"
                     /codon_start=1
                     /transl_table=11
                     /translation="MKYGSSIIVTGTRFQLSTDQVSCLENILSDVLVERAGTVFVSDS
                     PTGVDQVVRDMVEEYNWESSLEDRWDLQVISRNLGQDCYTDMVGACLRFREENFSKDH
                     YALAVPGKQCLYTWSYVQTLADEGIKVAVVSVNALDGRLAGSLEWY*"
     gene            complement(75675..75872)
                     /locus_tag="GOV_bin_1711_contig-70_0_prodigal-single_160"
     CDS             complement(75675..75872)
                     /product="hypothetical protein"
                     /codon_start=1
                     /transl_table=11
                     /translation="MANSKQKVYVIEEAIKGENDWEPLDCANTKKEAVAAKRGYAEQA
                     ANMFPERNLVYRVVKYTPEKD*"
     gene            complement(75876..76307)
                     /locus_tag="GOV_bin_1711_contig-70_0_prodigal-single_161"
     CDS             complement(75876..76307)
                     /product="hypothetical protein"
                     /codon_start=1
                     /transl_table=11
                     /translation="MKVFVLSSTGDRDLILEVDEETVRARRATEEVERDRDLVAGRFR
                     GKRVDSMRPSELAYAAIATALETVRAMINPKAVQNIYEGRAVSNEVNEVIARLPAGLA
                     QFLGPADHEYLGNLVRNDYTQAEILKIATQMARAHRRAGKE*"
     gene            complement(76820..77041)
                     /locus_tag="GOV_bin_1711_contig-70_0_prodigal-single_162"
     CDS             complement(76820..77041)
                     /product="hypothetical protein"
                     /codon_start=1
                     /transl_table=11
                     /translation="MRVEFYYHDNTFVDLCDVTFVPRVGEEVVSKGKRLRVDAVHHLL
                     TSETHPPQKVWILCTQIPLHDPPIFWEDE*"
     gene            complement(77047..77424)
                     /locus_tag="GOV_bin_1711_contig-70_0_prodigal-single_163"
     CDS             complement(77047..77424)
                     /product="hypothetical protein"
                     /codon_start=1
                     /transl_table=11
                     /translation="MMENGDKAIQFGKLSLDRKIHYKGAAYGWRADLEMKSWSVGRCE
                     VCKGHLSREEIGEYLDTTRYSGYAHERCRHRAVKEARELCGEYIDTDQGYSFYKLLNP
                     EEKMWNEVGPSPTQFCITAVPRK*"
     gene            complement(77451..77954)
                     /locus_tag="GOV_bin_1711_contig-70_0_prodigal-single_164"
     CDS             complement(77451..77954)
                     /product="Uncharacterized protein n=2 Tax=Anaeromyxobacter
                     dehalogenans RepID=B8J6W6_ANAD2"
                     /codon_start=1
                     /transl_table=11
                     /translation="MTAFKAYACPAIVAAVVAVCVYCLSGADFPVWYRDNLRRDVFYA
                     FIILSGLLFYVTTYIVVTMREEFSDPEYAHMVNGIRSDLGKSPETTSALLAPLKRLSR
                     LLTTTVVVCLATALVNATLGFVPHPLSVAVCLGVAAGSVVFIVVAVVLSHANLCFHEP
                     GLLHDHY*"
                     /db_xref="UniRef100_B8J6W6"
                     /db_xref="acp:A2cp1_3763"
                     /db_xref="B8J6W6_ANAD2"
     gene            complement(77983..78357)
                     /locus_tag="GOV_bin_1711_contig-70_0_prodigal-single_165"
     CDS             complement(77983..78357)
                     /product="hypothetical protein"
                     /codon_start=1
                     /transl_table=11
                     /translation="MSLRRLKTFHMGKEVLTRKIHYKGAAYGGTYDLEMKHWADRSCV
                     VCKGHLRVIVGGMYLEGPDVHVCTSRYHGYAHKSCHRQATKEARELNGEGRNRKTITP
                     NVPEGEEFCPTPTKFFISSWGR*"
     gene            complement(78357..78704)
                     /locus_tag="GOV_bin_1711_contig-70_0_prodigal-single_166"
     CDS             complement(78357..78704)
                     /product="hypothetical protein"
                     /codon_start=1
                     /transl_table=11
                     /translation="MGKKIVHRKLPHGVPPEKYYPYYGALDIEMKPGTRHRTGVCLFC
                     KGHLQITQESYTHTGYSQGFAHKLCSRMALKEARGLHGAKETFRGLSYKTLPYESGLD
                     WGVGPTPTRVEVR*"
     gene            complement(78731..79177)
                     /locus_tag="GOV_bin_1711_contig-70_0_prodigal-single_167"
     CDS             complement(78731..79177)
                     /product="Uncharacterized protein n=1 Tax=Phage Salvo
                     RepID=V5Q9V2_9VIRU"
                     /codon_start=1
                     /transl_table=11
                     /translation="MNKIFDVPEPIRSFKGRHSFLSNFYPAVVTWEGRVWPTVEHAYQ
                     ATKTEDENEREWVDACETAGQAKRMGENLTLRDGWDEMKVDVMRDLLQLKFQAEPVRS
                     WLLDTGTAQLIEDNSWGDTFWGVCRGKGENHLGRLLMEVRQGLRAR*"
                     /db_xref="UniRef100_V5Q9V2"
                     /db_xref="V5Q9V2_9CAUD"
                     /db_xref="puv:PUV_17890"
                     /db_xref="V5Q9V2_9VIRU"
     gene            complement(79201..79758)
                     /locus_tag="GOV_bin_1711_contig-70_0_prodigal-single_168"
     CDS             complement(79201..79758)
                     /product="hypothetical protein"
                     /codon_start=1
                     /transl_table=11
                     /translation="MSRNLKNMFLHNVRSVHEAYWWRIASQQYLGPHEPIKRWVWDEN
                     KELALSGLDSATATSDKWNSLTTEEEKLAFLEEYNHTDPEFLDYCREMHSLFEGSELP
                     HHLRPFVKGYLHVLTPYAIGGASRDKQEPLSLHRAGCLIRRAVDRAREEFSKRHAEFV
                     TSSNPVEEGLKYFGPPQRGIVDVIF*"
     gene            complement(79768..80298)
                     /locus_tag="GOV_bin_1711_contig-70_0_prodigal-single_169"
     CDS             complement(79768..80298)
                     /product="hypothetical protein"
                     /codon_start=1
                     /transl_table=11
                     /translation="MDYKHSDVLVPQDLRTISAGADESLTLIYVTPERHASEFLWVAA
                     GKSALRRFNNSDEYALSCYMGRNATDFDHSVPIILQLRLMGVTFEGMNWHCPTFSAFV
                     PPDSRRFDVAVPPVGYDPFGHPKTRPCKECQEPHPIVPHDCFLPETSPEVYQALLGKR
                     VRIEVGAALPNLNLGL*"
     gene            complement(80360..80704)
                     /locus_tag="GOV_bin_1711_contig-70_0_prodigal-single_170"
     CDS             complement(80360..80704)
                     /product="hypothetical protein"
                     /codon_start=1
                     /transl_table=11
                     /translation="MKYSHRQEYVTTMKSMFCLHCMESHPIQTAKAVFDSQEQSTIGP
                     ILGETVSCLEDLEELPFAPCEAVQVILPGISEYSEDSYYFWHEAKDTISLFGCTNLRF
                     NRRLRMFKIIGD*"
     gene            complement(80694..81170)
                     /locus_tag="GOV_bin_1711_contig-70_0_prodigal-single_171"
     CDS             complement(80694..81170)
                     /product="hypothetical protein"
                     /codon_start=1
                     /transl_table=11
                     /translation="MSEPGKEEKIKRAEEILAGLSEKARSEIPYFLWMRAYQDRNPFL
                     RAKCATATEEMVEQFPELKRQAGFAVTATQGECEHWWCEGPDGDIYDPTEEQFPGGVL
                     EYRKVQDDDLVRVGRCMNCGEDIYVAYKEAARKCICSRECELAFIRWQEGGEEYEV*"
     gene            complement(81218..81724)
                     /locus_tag="GOV_bin_1711_contig-70_0_prodigal-single_172"
     CDS             complement(81218..81724)
                     /product="hypothetical protein n=1 Tax=Zavarzinella
                     formosa RepID=UPI000307E114"
                     /codon_start=1
                     /transl_table=11
                     /translation="VTAEITGAVISACEQYRYRLWRRSGPGRHVIYVMCNPSTADALV
                     DDATIRKCRGFATRWGCTGLEVVNACAYRSRHPRDLLTVDDPVGPENYRHVESAFAET
                     RRWGEPLVVVAWGGALPKKLNQHAETMLGWLDGLGAVPQCLGTTKAGRPKHPLMQAYD
                     TPLERFHL*"
                     /db_xref="UniRef100_UPI000307E114"
                     /db_xref="J3CIA7_9BURK"
                     /db_xref="gvi:gll0262"
                     /db_xref="UPI000307E114"
     gene            complement(81721..82050)
                     /locus_tag="GOV_bin_1711_contig-70_0_prodigal-single_173"
     CDS             complement(81721..82050)
                     /product="hypothetical protein"
                     /codon_start=1
                     /transl_table=11
                     /translation="MRKSDPIEWYENMLNEANQGLDVGLVTGGSREGVFLEGASEHDA
                     SLIVLMHNTLPELLAVARWAERSIPRLGGTEVCYDCDLTITCSRCMCRRALDSLHRRL
                     RKEMDNE*"
     gene            complement(82037..82321)
                     /locus_tag="GOV_bin_1711_contig-70_0_prodigal-single_174"
     CDS             complement(82037..82321)
                     /product="hypothetical protein"
                     /codon_start=1
                     /transl_table=11
                     /translation="MPKYLIRVGKFSAGLIEAQHLDLHKKYDDPDDPPTVVKEFEAVC
                     NCAAAQVFTEHQGHEPYDMHFCREDAANNAPDLCSHYEACNLKRERDAQE*"
     gene            complement(82314..82643)
                     /locus_tag="GOV_bin_1711_contig-70_0_prodigal-single_175"
     CDS             complement(82314..82643)
                     /product="hypothetical protein"
                     /codon_start=1
                     /transl_table=11
                     /translation="MNDFDDDFDDDFDDELEDHIQRERAAEAEIKRLRAKLRGLHDSL
                     HERANTIGRLMLVVDAAQQLYDDACRATEPVQGQGVRGRGMSPNAVRVIIEALGPVLD
                     TVEPEDA*"
     gene            complement(82636..82872)
                     /locus_tag="GOV_bin_1711_contig-70_0_prodigal-single_176"
     CDS             complement(82636..82872)
                     /product="hypothetical protein"
                     /codon_start=1
                     /transl_table=11
                     /translation="MKVYRDEMSDAAYYGDANHWAVEAYVHSNMAKWEEGRAVARYNK
                     DRVDRVRLVATARVEWVLALEALLRWLRGEGTHE*"
     gene            complement(82859..83176)
                     /locus_tag="GOV_bin_1711_contig-70_0_prodigal-single_177"
     CDS             complement(82859..83176)
                     /product="hypothetical protein"
                     /codon_start=1
                     /transl_table=11
                     /translation="VTEAHMIVENRPTYRAPGINRRYLSAHSAYIAWAKKIIFSHCEC
                     DRLGERCDLHERMFLQIVSYDGEGCPIDDMGYEDNTYYLKVRNRLVRWLKWRDRRTSN
                     ESL*"
     gene            complement(83173..83436)
                     /locus_tag="GOV_bin_1711_contig-70_0_prodigal-single_178"
     CDS             complement(83173..83436)
                     /product="hypothetical protein"
                     /codon_start=1
                     /transl_table=11
                     /translation="MVEVTERDIALGRRASALWCPVALATKRALQRAHVEVSRKRIVI
                     PPEWDDDGDELTWETPAVVERWVRRFDEGERVKPFGFRMEIDW*"
     gene            complement(83466..83966)
                     /locus_tag="GOV_bin_1711_contig-70_0_prodigal-single_179"
     CDS             complement(83466..83966)
                     /product="Uncharacterized protein {ECO:0000313|EMBL
                     :KKN69878.1};  TaxID=412755 species="unclassified
                     sequences; metagenomes; ecological metagenomes.;"
                     source="marine sediment metagenome.;""
                     /codon_start=1
                     /transl_table=11
                     /translation="MNRKSTYIPTEVHRVVLMVVDHDRLGAEEVKRVLQETKYPNHCM
                     RPSVMEMSTEEVNWHDNHPLNIISLEKGTFRNIFEEDDSGEDDAGPTAGLEAECDELR
                     SMLVEACYRMYGWADHGKTENDKVFAWWREYRPKYEAEQERKARAAALAKLTSQEREL
                     LGLTDE*"
                     /db_xref="A0A0F9VVY1_9ZZZZ"
     gene            complement(83963..84373)
                     /locus_tag="GOV_bin_1711_contig-70_0_prodigal-single_180"
     CDS             complement(83963..84373)
                     /product="hypothetical protein"
                     /codon_start=1
                     /transl_table=11
                     /translation="MSKFETLSVTEASVRLIRITTKFDPDTGEALFYPEVIDALEGVD
                     SFPVSFEDENELLRRLLSAALPHCPKLIRDNVVATAKRYAITLRPRRNKRNTKNVSQF
                     WRGPMQGWYLQQHAKFLAAGRKRYLKKHRKSTKP*"
     gene            complement(84336..84746)
                     /locus_tag="GOV_bin_1711_contig-70_0_prodigal-single_181"
     CDS             complement(84336..84746)
                     /product="hypothetical protein"
                     /codon_start=1
                     /transl_table=11
                     /translation="MKTIVITGSSDDRIEIEGDEREEFGGPGFVVLESSDGYKDVFRV
                     YLNEHGCWNITHVEASGDLTVKIERKVQEDDDGYTGKATVTGNWTSMDGWHSWPPDHE
                     EVFDRISTYPLDRLSNLQLLSIYEQIRDAVRDRS*"
     gene            complement(84760..85374)
                     /locus_tag="GOV_bin_1711_contig-70_0_prodigal-single_182"
     CDS             complement(84760..85374)
                     /product="hypothetical protein"
                     /codon_start=1
                     /transl_table=11
                     /translation="MFDEFTDPVAEGKITEYKDFFWHIVSLNRRGYPDEPLVRFEWDE
                     EYEQQKVDIERAELAVQEAKSEEQLREEYEDYCRRTREWNDKRAAWHEEGLRRGRLES
                     MRKQARKAYDKAPPILRDQIEWHEKLVREETFSGFQPIMDYEEYKQSELRSAAFQLRN
                     AEERYSYRRDRVAQNREFWKNAIEQFGEPPPGISLVTKPSSSMF*"
     gene            complement(85378..85707)
                     /locus_tag="GOV_bin_1711_contig-70_0_prodigal-single_183"
     CDS             complement(85378..85707)
                     /product="hypothetical protein"
                     /codon_start=1
                     /transl_table=11
                     /translation="MRVIPRKIKVWFYNNLERVLYWFDRWGSPFQMTWAAIMAFGAGL
                     NFGEGRTGWAWLQLACAVWLLLDKWRHHSELSQTLIDSGFAQGYAEGFTLGQHSEYGP
                     YPEEEEE*"
     gene            complement(85698..85871)
                     /locus_tag="GOV_bin_1711_contig-70_0_prodigal-single_184"
     CDS             complement(85698..85871)
                     /product="hypothetical protein"
                     /codon_start=1
                     /transl_table=11
                     /translation="MIVLKDRDGPSEPLPAKYAYVPNQNLRLWSRAERVLIENFSINY
                     YFPNGQNVTIPCE*"
     gene            complement(85868..86218)
                     /locus_tag="GOV_bin_1711_contig-70_0_prodigal-single_185"
     CDS             complement(85868..86218)
                     /product="hypothetical protein"
                     /codon_start=1
                     /transl_table=11
                     /translation="MIDPIPPLPPAPPDPGPYRSDPVTALRSQVEYLKCQVEALEADA
                     AANLEALRDNMIYRLRALVLVILGCALGAYIVTYKHLMSPQPHKVSFLQVQVETPPKQ
                     LHCEPPQRLMSETP*"
     gene            complement(86220..86900)
                     /locus_tag="GOV_bin_1711_contig-70_0_prodigal-single_186"
     CDS             complement(86220..86900)
                     /product="Uncharacterized protein {ECO:0000313|EMBL
                     :KKL17147.1};  TaxID=412755 species="unclassified
                     sequences; metagenomes; ecological metagenomes.;"
                     source="marine sediment metagenome.;""
                     /codon_start=1
                     /transl_table=11
                     /translation="MEKPDKEDGSLLLLEIFSGGEEGAIERQEARGQLQLVQSNSLPT
                     KWEDLYPWDDAYVEAGLESLGFEFGEPYPDDPIFRPVTLPSGWSKRAVAHDMYSVVVD
                     DRGFHRLGMFYKAAIYDRRAGMSPARRINACKSYRDYDKGILHVRVEASLPRKEQQPG
                     MVLVLKEFTFSADDNDFFKQGTDFDEVATWLSTHYPDHRDFFSYWELSLEDFRAKHPD
                     RDLVVVEE*"
                     /db_xref="A0A0F9BTD4_9ZZZZ"
                     /db_xref="kal:KALB_4936"
     gene            complement(86940..87233)
                     /locus_tag="GOV_bin_1711_contig-70_0_prodigal-single_187"
     CDS             complement(86940..87233)
                     /product="hypothetical protein"
                     /codon_start=1
                     /transl_table=11
                     /translation="MTEQTKKIYSLDDGHVQYWVHAYDEEDAVSVVDEYLRNVYELDE
                     SEIPAPEDYEVVLMDEAKARTTPVYDGMTVDGTVWDAYQRDPSRGYLGDSECD*"
     gene            complement(87226..87648)
                     /locus_tag="GOV_bin_1711_contig-70_0_prodigal-single_188"
     CDS             complement(87226..87648)
                     /product="hypothetical protein"
                     /codon_start=1
                     /transl_table=11
                     /translation="MKLTTSTGIQGAEDSRLQPEWRRKDARALIASTAGVHIVLDSIG
                     APLEYMEDCQELYHYFVGYDFKDGVHVVDFHLEHYKLWTYYGYDYDEEVIIDECRLAT
                     EEEMQAHRDGEYPWDPTEWMSNWEEFRKFNNFKEPEND*"
     gene            complement(87645..88505)
                     /locus_tag="GOV_bin_1711_contig-70_0_prodigal-single_189"
     CDS             complement(87645..88505)
                     /product="hypothetical protein"
                     /codon_start=1
                     /transl_table=11
                     /translation="MSKYDITTDDVERYMVAEGWYRVGNEWYDPGSHSPYTLKGVSWQ
                     DLEIVASAMDVSVSHALEQVVALRDGPQKPRTVNLDQVLTAAERAEDQVSEWPEWKRN
                     LSQMGAKVKAKTAQAAEEAVKEVTAEGDRDDLRAEVGQLREEREALLQEVERLRIKAG
                     PDEMLEGDYVTLLLLEEENKTLRSHLRALHTVAQDVINNNANANLSVDDEDLWNALSA
                     LDEVSDTCWKYLHEPKPYDVQLANKAAQQAYRRTLTLDDMRAEIEQIWLHIQRSEEAI
                     SRLQDDLDRA*"
     gene            complement(88647..88976)
                     /locus_tag="GOV_bin_1711_contig-70_0_prodigal-single_190"
     CDS             complement(88647..88976)
                     /product="hypothetical protein"
                     /codon_start=1
                     /transl_table=11
                     /translation="VTSPYREPATSTAAEAEAKPSLRSKIKANWMFILGGLVFVIALN
                     GFAHSLFKMSDQSEYSYQCRIFCESTGSARLNADYGERVCTCVNNGQVVRIGPNWEPI
                     SGPSSTH*"
     gene            complement(88973..89209)
                     /locus_tag="GOV_bin_1711_contig-70_0_prodigal-single_191"
     CDS             complement(88973..89209)
                     /product="hypothetical protein"
                     /codon_start=1
                     /transl_table=11
                     /translation="MTMKIEDTDSVKTVLAKIKEAQARGEAGPVMVENDQWYIYPTVT
                     DEEKEPEQLAEGHPDEDFDPVLLLGLLGINAEWV*"
     gene            complement(89206..89622)
                     /locus_tag="GOV_bin_1711_contig-70_0_prodigal-single_192"
     CDS             complement(89206..89622)
                     /product="hypothetical protein"
                     /codon_start=1
                     /transl_table=11
                     /translation="MSDKTQDISIEEIIELGFTTTLRGHDAVVDLREQYAASLEDDSS
                     PVEKEIGRVCYVLDGIVYEANPVSLANWYMECMRKQDFDKNPPGDSMNVYVDFELPLY
                     EYDDPEYFLDRLMANCVTSHEYMAAKVEAFLKGLDE*"
     gene            complement(89615..89854)
                     /locus_tag="GOV_bin_1711_contig-70_0_prodigal-single_193"
     CDS             complement(89615..89854)
                     /product="hypothetical protein"
                     /codon_start=1
                     /transl_table=11
                     /translation="MTNLDEVLPEELDKLYRKDAVVNSYVDMALAAGADREEVLVGLV
                     RLLAWVKSEYEKELVQAKSMQWVVFNSDKEGTEHE*"
     gene            complement(89878..90090)
                     /locus_tag="GOV_bin_1711_contig-70_0_prodigal-single_194"
     CDS             complement(89878..90090)
                     /product="hypothetical protein"
                     /codon_start=1
                     /transl_table=11
                     /translation="MAYRVSAKPTKESCRVCGCKVGPVDFVRDWPFSSDTPRCRYCAW
                     MEDASAREVVPIENSRWAFLRWCLTL*"
     gene            complement(90093..90638)
                     /locus_tag="GOV_bin_1711_contig-70_0_prodigal-single_195"
     CDS             complement(90093..90638)
                     /product="hypothetical protein"
                     /codon_start=1
                     /transl_table=11
                     /translation="VTCIYCGGNAYTPYAYGCEHRDDGESLLWIAPEPEHVWQFMYHN
                     EVRWGACGEVNDSGVSGSHPTREGAIAAWKEAWLRGRAVQVIFDHVAGMAREGAAQIA
                     RAMEAQRLVEGPPETSSVGQEPKFKVGDRVVLHGTLPCNIEKVNYNNGALLVRSRAFY
                     ADCALWVWPHDLEYAPEESMS*"
     gene            complement(90635..90958)
                     /locus_tag="GOV_bin_1711_contig-70_0_prodigal-single_196"
     CDS             complement(90635..90958)
                     /product="hypothetical protein"
                     /codon_start=1
                     /transl_table=11
                     /translation="MKLLKSAKSLLTKAYRNGYVQMILLWLALDVACSAGHRLERGES
                     LSGFALFFAAVIIAGITHELWNHRLYNECVNAWVRGAIWGTLGETVEDEDLEVAKRIA
                     KEHTQ*"
     gene            complement(90955..91539)
                     /locus_tag="GOV_bin_1711_contig-70_0_prodigal-single_197"
     CDS             complement(90955..91539)
                     /product="hypothetical protein"
                     /codon_start=1
                     /transl_table=11
                     /translation="MTAFAVGFHGRVTDEMTPAASGPICVDEYGLHLDPNTLDIISDE
                     PMSMCEWIEGYGTLLPYPVPARTGHLFIHLTAADAKEEGVEQAPVLRIGGVLTYYVER
                     DLYTRVQSSIAEKAMRQLRNWNGDRLGLQDLSWRLHNVAGDDEQLLLAMAGLRASEYT
                     HWREAVSGLGGIGGITEAAVKELALTLSYTKGHK*"
     gene            complement(91540..92025)
                     /locus_tag="GOV_bin_1711_contig-70_0_prodigal-single_198"
     CDS             complement(91540..92025)
                     /product="hypothetical protein"
                     /codon_start=1
                     /transl_table=11
                     /translation="MKLTDNNFLNSVILWMEVVHSEGKLNLDNLRNDASHSLRGGLLR
                     YILDGNSPWRVPPPLYMSRPWYGLFDSGKDLLATRMEVWKMSDKGWTCENADKTVVIG
                     QSRWDVVEEHGTGDWTLTPSEGNGGGPRCGQYRVTIKGPAEIGVHVHMYRLYLPPERW
                     E*"
     gene            complement(92045..92797)
                     /locus_tag="GOV_bin_1711_contig-70_0_prodigal-single_199"
     CDS             complement(92045..92797)
                     /product="hypothetical protein"
                     /codon_start=1
                     /transl_table=11
                     /translation="MTRTRFLALKPWEAAAFASGTKTVFRSPVSIPDHPSGADVTEVV
                     PSLVNPSAVDVRYKLQSPQLVMPPFHPGDVIYGRESFRTVNTLDGVKLSDAEVVPPIM
                     YEADGYSRRPARPTPTTRTTDVEWLDGWSEGEAEPGVLRPSSHMPKWTSRIRKVVTDV
                     RVEKLHDVERDPEGLAAEGVTTETLAGAPFEIKEPDGSIKTANFAWTSPSYAFAVLWH
                     RKYRNTSMDWKYNPYVWVFSVADHPMTNTGNR*"
                     /db_xref="rah:Rahaq_4972"
     gene            complement(92794..93057)
                     /locus_tag="GOV_bin_1711_contig-70_0_prodigal-single_200"
     CDS             complement(92794..93057)
                     /product="hypothetical protein"
                     /codon_start=1
                     /transl_table=11
                     /translation="MSSRKYIKTLMEHSCISCGKALGRYNLNVLTGSESHLYSHFYCS
                     QPCVSKRRVCVIPLASPVKIPPGKNGIATDAIVGKTHASIKYP*"
     gene            complement(93054..93341)
                     /locus_tag="GOV_bin_1711_contig-70_0_prodigal-single_201"
     CDS             complement(93054..93341)
                     /product="hypothetical protein"
                     /codon_start=1
                     /transl_table=11
                     /translation="MTTRKKLSTWWSRRWRDVAKGAAIIVGAAAVGVIVYAAAGASVH
                     QGDCRKFCRWQGSLYVSNSWIDDTCECITGEVTTYHLRTYDEGRARLEIAP*"
     gene            complement(93331..93684)
                     /locus_tag="GOV_bin_1711_contig-70_0_prodigal-single_202"
     CDS             complement(93331..93684)
                     /product="hypothetical protein"
                     /codon_start=1
                     /transl_table=11
                     /translation="MTSPSKSLIELHRKTHQAPWRARIKRTTSQKLGGPVTFEEGTLE
                     QYLVKGVWSELDMVGTDATLISVLRNAAPEIARALEILDMRSPSDERDPGRAVLIKLQ
                     DTIQRSLDRTVVDDD*"
     gene            complement(93687..94253)
                     /locus_tag="GOV_bin_1711_contig-70_0_prodigal-single_203"
     CDS             complement(93687..94253)
                     /product="hypothetical protein"
                     /codon_start=1
                     /transl_table=11
                     /translation="MDPIRKTVSIRDLERCGERILEVATTPDVEDDELLLLLCQDVFT
                     LTASSTGLSVLNATFGLLLGRNDTTLDALTCLLMGTHMYRNLLSLRDKLVDELQAKIT
                     EEQPSEAEAVMKHIHKAAEPLVVNFKGVSSRLYDALKLSMAWAGRDAYKHTNDPQKAW
                     AQIAEAQKALSTYTCPKCEGYIYACGCN*"
     gene            complement(94237..94695)
                     /locus_tag="GOV_bin_1711_contig-70_0_prodigal-single_204"
     CDS             complement(94237..94695)
                     /product="hypothetical protein"
                     /codon_start=1
                     /transl_table=11
                     /translation="VTDRHPYSLALDLMVAITRRRQVLDAKPRSGKTTDLLRTALDHV
                     AAGENISVLVSMTSVDAYIACLKVLLNERSDKGRWRFSGGGLTLTHIDRNRYLFLSSA
                     NRDQTRPAPSNTILVDHYAESQKLERAAQHLSKVIAELQPLREVTDGPYS*"
     gene            complement(94692..94859)
                     /locus_tag="GOV_bin_1711_contig-70_0_prodigal-single_205"
     CDS             complement(94692..94859)
                     /product="hypothetical protein"
                     /codon_start=1
                     /transl_table=11
                     /translation="VTIAKTILNGAASAVGYTVGTEVLKAAANAARRARWKYSEYRKR
                     KIADTTRKEKK*"
     gene            complement(94856..95074)
                     /locus_tag="GOV_bin_1711_contig-70_0_prodigal-single_206"
     CDS             complement(94856..95074)
                     /product="hypothetical protein"
                     /codon_start=1
                     /transl_table=11
                     /translation="MTKHNDYSLDMDLIDLPSVVLEAAKVVEEREQIQRALEQLKEAM
                     KNLPQFSGASGSVTGPLDPNPGHTGEVE*"
     gene            complement(95074..95670)
                     /locus_tag="GOV_bin_1711_contig-70_0_prodigal-single_207"
                     /gene="clpP"
     CDS             complement(95074..95670)
                     /gene="clpP"
                     /product="clpP; ATP-dependent Clp protease proteolytic
                     subunit (EC:3.4.21.92)"
                     /codon_start=1
                     /transl_table=11
                     /translation="MSIPFPSIIESINGRERGFDMWTRLLADRIVFLGSEIDDKVANV
                     IVAQLLILEATEPDEAITMYIQSPGGTADAGLAIYDTMNLISCPVHTVCVGNAASMGA
                     FLMAAGEPGYRRILPSSRMLIHQISSGARGTMSDMEISVAEGKRLNRYIMECLAKSTG
                     KTLRQIKKAMDRDSWFNAEEAVKFGLVDEITKSRKVRS*"
                     /db_xref="mxa:MXAN_2014"
                     /db_xref="UniRef100_Q1DAT0"
                     /db_xref="A0A0F6W3F0_9DELT"
                     /db_xref="CLPP1_MYXXD"
                     /db_xref="3.4.21.92"
     gene            complement(95716..96204)
                     /locus_tag="GOV_bin_1711_contig-70_0_prodigal-single_208"
     CDS             complement(95716..96204)
                     /product="hypothetical protein"
                     /codon_start=1
                     /transl_table=11
                     /translation="MANLFSELLQERVEKMEYQRYSMEREHGDLLSIISKLHNLDSEP
                     DQGLYLWLMWRISDGWEERGDEYSHCVRNLAFAVLEEWTNHHGHCVIWASVSEVAEQL
                     SNTAQCTSCTDMAKDMLLAAAESYRDDSLSQSSQRLEMAYRTRKATQAFAEWKATVTR
                     DL*"
     gene            complement(96209..96487)
                     /locus_tag="GOV_bin_1711_contig-70_0_prodigal-single_209"
     CDS             complement(96209..96487)
                     /product="hypothetical protein n=1 Tax=Butyrivibrio sp.
                     AE3009 RepID=UPI0003B76BFF"
                     /codon_start=1
                     /transl_table=11
                     /translation="MSSKPTAISTGDFFVYLVECNDGSLYCGWTTDLQRRVAKHNSGS
                     GAKYTRSRCPVKLVYWEELSSKSDAMKREYAIKQLTRAQKLRLCRESR*"
                     /db_xref="UniRef100_UPI0003B76BFF"
                     /db_xref="R9MHJ2_9FIRM"
                     /db_xref="dec:DCF50_p1744"
                     /db_xref="UPI0003B76BFF"
     gene            complement(96453..97148)
                     /locus_tag="GOV_bin_1711_contig-70_0_prodigal-single_210"
     CDS             complement(96453..97148)
                     /product="hypothetical protein"
                     /codon_start=1
                     /transl_table=11
                     /translation="MAIDLSNGPKKFQNITSERAFALSPVSQSTGKVHSARFDPWYDA
                     GIRNADDAPLFEELVARIPAGWSEDDFVICGSAALAVRGVRDVHDLDILVRTEEMVED
                     VDDLLRKGELTPFVVDNDADLSMYAESSIERRKLVLTQEMDVFDSMPRVTGLTFEHVH
                     TQSDKFRMKDGRVFRIVSPRHCLAVKTLIPILRPKDLVDMERLARIIAAEDRLYSGRV
                     ETNEQQTYSNLDW*"
     gene            complement(97138..97512)
                     /locus_tag="GOV_bin_1711_contig-70_0_prodigal-single_211"
     CDS             complement(97138..97512)
                     /product="hypothetical protein"
                     /codon_start=1
                     /transl_table=11
                     /translation="MDFNDPFFRPGRNSPSELTAAGAPAPVVQLNMEVRAMASAIKAA
                     FVDYGDAVAAKVDQEVEKFFDGGEFERQIQDLVHSSVHHQLQATVNASVRRALSERED
                     MVKRITALVIEEINRKESLNGY*"
     gene            complement(97512..97730)
                     /locus_tag="GOV_bin_1711_contig-70_0_prodigal-single_212"
     CDS             complement(97512..97730)
                     /product="hypothetical protein"
                     /codon_start=1
                     /transl_table=11
                     /translation="MPAPVFDEPTIEIIQTGRDRYKALVTWGQEINGKFTNPAFTTSG
                     WGSRQDAAAAGASLYERVTRDTLMEIVS*"
     gene            complement(97730..98083)
                     /locus_tag="GOV_bin_1711_contig-70_0_prodigal-single_213"
     CDS             complement(97730..98083)
                     /product="hypothetical protein"
                     /codon_start=1
                     /transl_table=11
                     /translation="MSYDVWLEVDTGGLEPFELKDALSDNYTSNMRFVLYDAGYHPGG
                     DEEGLTRLDGLSGLEAQKHVLYIMNYMLENRDKIRDQVQERCGGWGSFEGFFAFLSNI
                     QKACVLHPKATLRWC*"
     gene            complement(98095..98316)
                     /locus_tag="GOV_bin_1711_contig-70_0_prodigal-single_214"
     CDS             complement(98095..98316)
                     /product="hypothetical protein"
                     /codon_start=1
                     /transl_table=11
                     /translation="VIQSLLVRLGYIKHYYGTQMLKDKIVRANPHLADDPAEAKRFLR
                     EPVVSGWDYDLARPLFVVNRWGGLRPYAQ*"
     gene            complement(98313..98702)
                     /locus_tag="GOV_bin_1711_contig-70_0_prodigal-single_215"
     CDS             complement(98313..98702)
                     /product="hypothetical protein"
                     /codon_start=1
                     /transl_table=11
                     /translation="MSTDKSHYDESYYVIFHGGVEDLFACYSYRDYEDALQDYIYQYI
                     SDFMDHYPKGHVLTTEEMERFDLVAAEIPRYPESGRAPRNLPIDYQMYFLQWQAQRDS
                     WEADAELSEYKHYLELKQKWEGKEPPK*"
     gene            complement(98689..99267)
                     /locus_tag="GOV_bin_1711_contig-70_0_prodigal-single_216"
     CDS             complement(98689..99267)
                     /product="hypothetical protein"
                     /codon_start=1
                     /transl_table=11
                     /translation="MSFDCVAPIDYALIGKAVQYYVDHGYTYVEVPWAVSTSMSEKTL
                     PEGKFAMRVSHPDILSADLIGSAEQGLIDLVDRGKLDPNRNYVAVSPCFRAEAAVEAG
                     VSQFTFMKVELFSLWSHFGTHQWHAWAFFRDNGLRCSRDVVSPDQEDLVSPCGVEMGS
                     YGFRQNWSYGTGLALPRFSTVLARQEKSDEHR*"
     gene            complement(99264..99536)
                     /locus_tag="GOV_bin_1711_contig-70_0_prodigal-single_217"
     CDS             complement(99264..99536)
                     /product="Uncharacterized protein n=1 Tax=Cronobacter
                     phage CR3 RepID=I1TRN4_9CAUD"
                     /codon_start=1
                     /transl_table=11
                     /translation="MSSKAGYHLRDIERGVYGELSKLREELAELEDALEQGVAIMAMV
                     EASDLYGALEAFVSEKWGLTMEDLQKMSAVTKRAFNNGHREPRKCS*"
                     /db_xref="UniRef100_I1TRN4"
                     /db_xref="I1TRN4_9CAUD"
     gene            complement(99526..100056)
                     /locus_tag="GOV_bin_1711_contig-70_0_prodigal-single_218"
     CDS             complement(99526..100056)
                     /product="hypothetical protein"
                     /codon_start=1
                     /transl_table=11
                     /translation="MVDIVGKTDSGECCDGTVDAQGSLSYCCNEASYWVGNGDGKNRR
                     ICISCYEDVRAGKATLATLPSRLLQKLAVKATKGWWFPCEVTDPRGAMPDVAVFGRTL
                     LRNWSEAGKVTIRSDQVPKNPEADALLVAALQRILPEVILLLSELEERDDYEYFEMIS
                     GIHRKLHELVQESDVK*"
     gene            100249..100491
                     /locus_tag="GOV_bin_1711_contig-70_0_prodigal-single_219"
     CDS             100249..100491
                     /product="hypothetical protein"
                     /codon_start=1
                     /transl_table=11
                     /translation="MEPLTPEIWENAGTFQDCELWLVCELSNPGEAYRSCFLINGNPP
                     RSSICLDLRIPERFYEDLPVQTCNDLWTFGFLNLHE*"
     gene            complement(100525..100674)
                     /locus_tag="GOV_bin_1711_contig-70_0_prodigal-single_220"
     CDS             complement(100525..100674)
                     /product="hypothetical protein"
                     /codon_start=1
                     /transl_table=11
                     /translation="MDIYHYYLYGPATNEQHEAFAWLFLAITLSLLFSLLITILITGR
                     KGTDT*"
     gene            complement(100706..101026)
                     /locus_tag="GOV_bin_1711_contig-70_0_prodigal-single_221"
     CDS             complement(100706..101026)
                     /product="hypothetical protein"
                     /codon_start=1
                     /transl_table=11
                     /translation="MPETRLVCAACNKALPPDTPLVVDPTTQMAKRLWGELPEDHGHE
                     PYLCHEVYGKRGKNQCGPVEEIVVDDYILKLEAFLGITVYGGGKPPVKRRGSNTCPCC
                     IRYR*"
     gene            complement(101561..101636)
                     /locus_tag="GOV_bin_1711_contig-70_0_prodigal-single_trna_
                     3"
     tRNA            complement(101561..101636)
                     /product="Arg"
     gene            complement(101839..102432)
                     /locus_tag="GOV_bin_1711_contig-70_0_prodigal-single_222"
     CDS             complement(101839..102432)
                     /product="ThiF domain-containing protein n=1 Tax
                     =Myxococcus stipitatus (strain DSM 14675 / JCM 12634 / Mx
                     s8) RepID=L7U490_MYXSD"
                     /codon_start=1
                     /transl_table=11
                     /translation="MGTAQVVLVGVGALGSHLTQFLRNEDIELTIVDFDAVESKNVAS
                     QFHSSNTVRKSKVQGLKQTMQFLFKKKLNVVPHKLTSDNLEQVLGDADIVIDCVDNAE
                     TRHLIKRYCVEEGIDVLHGSLDDTGQFGRVGWTVPSTGLDFTVDQETEGAATCENGEF
                     LPFIALTSAYLAISFQKWLDTNATMGYLVSPGGVVAV*"
                     /db_xref="UniRef100_L7U490"
                     /db_xref="A0A085VYR2_9DELT"
                     /db_xref="msd:MYSTI_01626"
                     /db_xref="L7U490_MYXSD"
     gene            complement(102440..102715)
                     /locus_tag="GOV_bin_1711_contig-70_0_prodigal-single_223"
     CDS             complement(102440..102715)
                     /product="Marine sediment metagenome DNA, contig:
                     S01H1_S13721 {ECO:0000313|EMBL:GAG09140.1}; Flags:
                     Fragment;;  TaxID=412755 species="unclassified sequences;
                     metagenomes; ecological metagenomes.;" source="marine
                     sediment metagenome.;""
                     /codon_start=1
                     /transl_table=11
                     /translation="MEDTQNGIMANEARVNITWAGSNGDMAQPVATDATDAEIKEWAA
                     EAVRTGSVPGLNADENVDFSDFVVDRFASTEVRPYSLISLRPKSPFG*"
                     /db_xref="X0UTT5_9ZZZZ"
     gene            complement(102720..102908)
                     /locus_tag="GOV_bin_1711_contig-70_0_prodigal-single_224"
     CDS             complement(102720..102908)
                     /product="hypothetical protein"
                     /codon_start=1
                     /transl_table=11
                     /translation="MENAENKKPIFEQHPEMFKCGMAMAGMDIMSRMWDHDPAVCSCE
                     GCIAVAFWRANSDTYTKG*"
     gene            complement(102921..103151)
                     /locus_tag="GOV_bin_1711_contig-70_0_prodigal-single_225"
     CDS             complement(102921..103151)
                     /product="hypothetical protein"
                     /codon_start=1
                     /transl_table=11
                     /translation="MTTAYLMVHIDTDTSQMTGWGIYSESPDQITRMGGCGYATLSSV
                     TTDSYSKSRQLLIDTAKNPSFKWAFDSWGEPQ*"
     gene            complement(103159..103557)
                     /locus_tag="GOV_bin_1711_contig-70_0_prodigal-single_226"
     CDS             complement(103159..103557)
                     /product="Marine sediment metagenome DNA, contig:
                     S01H1_S13721 {ECO:0000313|EMBL:GAG09145.1};  TaxID=412755
                     species="unclassified sequences; metagenomes; ecological
                     metagenomes.;" source="marine sediment metagenome.;""
                     /codon_start=1
                     /transl_table=11
                     /translation="MTSTETGVLIDTGCEPIFWHLPEGRSSVYLPDSRKLWDEMWHRR
                     REVLGFAHSHPGRGTPVPSGTDLTTFKAIEQALGCQLMWWICSEDELVTVRLRGGSYE
                     TSPCYGLHHSWLPQLRRLSYIEPTLATLQE*"
                     /db_xref="X0UTU0_9ZZZZ"
     gene            complement(103554..103766)
                     /locus_tag="GOV_bin_1711_contig-70_0_prodigal-single_227"
     CDS             complement(103554..103766)
                     /product="hypothetical protein"
                     /codon_start=1
                     /transl_table=11
                     /translation="VKSDLTPSHGSLVFCSACGKNVKPKHLFWFQVVKDQVDSRAHIT
                     CSAECFDESYKIVVFGGAVLAPIREL*"
     gene            complement(103763..104389)
                     /locus_tag="GOV_bin_1711_contig-70_0_prodigal-single_228"
     CDS             complement(103763..104389)
                     /product="hypothetical protein"
                     /codon_start=1
                     /transl_table=11
                     /translation="MSKIESQYAVALQYAEAENARREKEREADLKTAQERLVALSTLL
                     ASAAECLAENNSFAARERLRHGLGWMGVIIGDLERLEATKAFKYKNPFLVPLTDSESE
                     DSEEADSNDRIEFVELKDDVFVDPLWEDAERKALWEDAEREVPDLFQLDEFTELVDDG
                     GFVDYDGWGHPIDEDGQEVGVFILPSKWGWQKAALERHGVKKIAWYNR*"
     gene            complement(104404..104628)
                     /locus_tag="GOV_bin_1711_contig-70_0_prodigal-single_229"
     CDS             complement(104404..104628)
                     /product="hypothetical protein"
                     /codon_start=1
                     /transl_table=11
                     /translation="VTDLETIKEMLDRAGIEYEESSGKVWTDPSEEDSEKEPKDKVIF
                     LTVERGYIGFLSQFMFLEKTGQLWDLGAYE*"
     gene            complement(104666..105610)
                     /locus_tag="GOV_bin_1711_contig-70_0_prodigal-single_230"
     CDS             complement(104666..105610)
                     /product="Uncharacterized protein id=3822729 bin
                     =GWB1_Spirochaetes_59_5 species=Cystobacter fuscus
                     genus=Cystobacter taxon_order=Myxococcales
                     taxon_class=Deltaproteobacteria phylum=Proteobacteria
                     tax=GWB1_Spirochaetes_59_5 organism_group=Spirochaetes"
                     /codon_start=1
                     /transl_table=11
                     /translation="MSWRDLLQEEDERVVAPWTGGRSLRLGPRKWKIRGRLPEEPGFY
                     SWEVSGRVASDPQEADAIEAVENADAKTQLGYLVGDFFVSDLEGGECSLERLGDRFER
                     VRLIEPGLDFFDRVEVCRLVDGGPLYYVQQAFPLGPEGEVTEAFESQEDSLNSISGVA
                     PALDLAFRARTWYRAQQERLREEARLRREAEERRREEEARIASIRESLGDGAGRRQMA
                     ALDFEEAARAALAVGGASLLSIRAGRSRNEHVVRYQLDDGRRFECVCDSMMSILEAGV
                     CLTDERTGEKGDTLFTLESLPVVVRDAMNNGAVIFRHV*"
                     /db_xref="GWB1_scaffold_5415_8"
                     /db_xref="86110602"
     gene            complement(105615..105854)
                     /locus_tag="GOV_bin_1711_contig-70_0_prodigal-single_231"
     CDS             complement(105615..105854)
                     /product="hypothetical protein"
                     /codon_start=1
                     /transl_table=11
                     /translation="MIKLKLEDLDMLDDILPGGEKKVEAPDPSVRTARLATLLYQSTW
                     ESDGAFTNLPENIRIELAREARAVADLLDPPDKNG*"
     gene            complement(105869..107737)
                     /locus_tag="GOV_bin_1711_contig-70_0_prodigal-single_232"
     CDS             complement(105869..107737)
                     /product="Uncharacterized protein id=3822726 bin
                     =GWB1_Spirochaetes_59_5 species=unknown genus=Myxococcus
                     taxon_order=Myxococcales taxon_class=Deltaproteobacteria
                     phylum=Proteobacteria tax=GWB1_Spirochaetes_59_5
                     organism_group=Spirochaetes"
                     /codon_start=1
                     /transl_table=11
                     /translation="MENENKGPAEVIIQSLLSYTDHLYHNRPGMVVADGRTNIGLRWA
                     PVTHKEENGEKVVYRLDKVGRRTNRVRVGVLHEDGSIKEGTRTVGHYRKAGIYPEVAK
                     WMYSQVAEVWKLDNEFAARWASYQFKQEHRDLKVILAAFMLVQNRKGAPEMDGGTVAF
                     FDDDYRAVGEAMMLQQAEKKDFNPKMLLRVREVLNLDEVAQINRDLGFGLSTRRPFLG
                     RYNSAVEKWLRFRELNPRVLEGLVKAGFRKSVVRLAQLTGYKPQSPKFFEILRWKQKQ
                     SSEGHRQIAINVKLKKSDSWEELTERQICNRIVKNKPSWKVIASKVPTSVGITRAIMA
                     AAIEANCLSDKDLIIATPTLEELGLLKVSEVKERWSTAVKKAEDQRARNIARNVRSQD
                     TKDELQEAADTALQTQVEESTKGMHIYIAVDTSGSMAQSIEEAKTLLEQVVTAFPLEK
                     VTVITFNTVAREVKLKAASSVGVRAAFRGVKAGGGTAHRQAVQLMDRLPPNDPDDDIL
                     VIWVGDEEETGTMTAAFNRCVNLKPMAFGFVRVCDPRFANSRIVQATAGSLGIPCFLI
                     DKDTFSDPYSVPRTIRNLVASTPVNQEIATRSTRVARVSLVDTILQTELLQKPAWA*"
                     /db_xref="GWB1_scaffold_5415_6"
                     /db_xref="ccx:COCOR_01507"
                     /db_xref="86110600"
     gene            complement(107819..108442)
                     /locus_tag="GOV_bin_1711_contig-70_0_prodigal-single_233"
     CDS             complement(107819..108442)
                     /product="Modification methylase MunI 
                     (Adenine-specificmethyltransferase MunI) (M.MunI) n=1
                     Tax=Firmicutes bacterium CAG:272 RepID=R6U7D4_9FIRM"
                     /codon_start=1
                     /transl_table=11
                     /translation="MLPLPVLKYDIIYIDPPWPYYGSTTKNAAAGKHYDLMSMDDIKA
                     LPIRESLNKTGACFCWTTGPKLHFGIQALEAWGLHYRGIAHIWAKCRKSDGQLIHGQG
                     VPATYSKPTSELLLLATTCKKGRPFPLLDHKLPQIVAAPRGEHSAKPQVFRDLIVKGY
                     GDRSRLEMFARGKVEGWHVWGDQAVPSSSQLEAEAAFKLAGQPWAHC*"
                     /db_xref="UniRef100_R6U7D4"
                     /db_xref="A0A0E9MUD5_9SPHN"
                     /db_xref="mhae:F382_00825"
                     /db_xref="R6U7D4_9FIRM"
     gene            108474..108941
                     /locus_tag="GOV_bin_1711_contig-70_0_prodigal-single_234"
     CDS             108474..108941
                     /product="peptide chain release factor 1 n=1 Tax=Hahella
                     ganghwensis RepID=UPI0003767649"
                     /codon_start=1
                     /transl_table=11
                     /translation="MTQIDPKDAETMLVCTFRYALGRQSYITAEAVDFIKRYKEYVSD
                     AFLEQFCSDIAQQGEKLPDREHWLRFVTWCHGEIDRRHQPEEELPELNAGHIQVRYIN
                     ATPSLVNQNPAGVRVTHLPSGLFADSTEHRSRHKNRMSAIYLLRKKLAEEGKK*"
                     /db_xref="UniRef100_UPI0003767649"
                     /db_xref="mbs:MRBBS_0861"
                     /db_xref="UPI0003767649"
     gene            108938..109114
                     /locus_tag="GOV_bin_1711_contig-70_0_prodigal-single_235"
     CDS             108938..109114
                     /product="Uncharacterized protein (Fragment) n=1 Tax
                     =uncultured bacterium RepID=K1YT43_9BACT"
                     /codon_start=1
                     /transl_table=11
                     /translation="VIYEYFCKKCDKEFEVEQRISDKPLKKCPECKSKKIKRLVSGGQ
                     GFQLKGSGWFKDGY*"
                     /db_xref="UniRef100_K1YT43"
                     /db_xref="X0UM75_9ZZZZ"
                     /db_xref="tbn:TBH_C2255"
                     /db_xref="K1YT43_9BACT"
     gene            109117..109599
                     /locus_tag="GOV_bin_1711_contig-70_0_prodigal-single_236"
     CDS             109117..109599
                     /product="hypothetical protein"
                     /codon_start=1
                     /transl_table=11
                     /translation="VVPSEPLGSVRLRQAIHDAILAYTMQMSCGLALKPEGSMVTPWH
                     YRESLYYDSSFIPRMPTRHYNGPFLQYAKDLYEGNQTARVGWDEESVWLCKASEVSVE
                     EWAAILYEDELIFDDDEEDEYWLVLYIEDNPHLEWVKPTRKLSQPPRGSRGRSQNARN
                     *"
     gene            109571..111841
                     /locus_tag="GOV_bin_1711_contig-70_0_prodigal-single_237"
     CDS             109571..111841
                     /product="hypothetical protein"
                     /codon_start=1
                     /transl_table=11
                     /translation="VADHKMREIEAPLAEWWEDDGYWNIVPDSKGSLYLIRTESPLWW
                     PSQQFWGVDAEGVLRASNGNEDYNYGFGVGGNGGTLLAKELQFGWKVRKRLRDTVSGF
                     IPSPDEEENLPKMVVEFLANNYVHFPEYWKMETRNDLVLLVAKLRGPSTDAVIRPLGL
                     PASPGGIYPEVADDSKDYLDDLPLGDGYFLVSVPMKTKGIAGYRNYPLITKSRVSLPN
                     KITGNGWQGEWEVIQGSNLKQRTPGASLVTFRPSKDKEGTVLYDFFFEISKEAERDFE
                     QAAIIALTYAFEGLNKYGQVDIEGREGYLERFRACWSVENWMESEKDREKEALRAKAK
                     AVVSGMGTGVPQSNAQVEAHKESRKGNHKTPFNLPVAEEEKRVAYIHEIVSSPDFHTI
                     DSSLRRGEVPPDLVGAKADTLRHFIGYTRQYYQELDYSFEVQTAINLLTWMQWVVEGR
                     HWDHTIDLAHEVEEGLACRRYDMQDLISRVAEGYTLPSSFVVGWAQYDGETILQTVEK
                     LLTDFDRKDFKIYGFSFSDDECVEVGSRLELLRDFLTTHSPRQGPLPELYQAYVESKH
                     LGLDLVNPLPDNGLMGAKYDAEDGYDAEDEYPMDDEYDAEDEYPMDDEYDSEDEYAAE
                     ELSPAVKGLRLAASNQFGHLAVDLLAAGAEKADWIRAARAVEKGRGHLPLISAVLVSV
                     GMYSAKETIPSYVQELLDGVITSGTYDLLKGKLQGLREPLKKVEEAAALLLPESTVNS
                     YVTEQAQEAAEAETVV*"
     gene            111838..112020
                     /locus_tag="GOV_bin_1711_contig-70_0_prodigal-single_238"
     CDS             111838..112020
                     /product="hypothetical protein"
                     /codon_start=1
                     /transl_table=11
                     /translation="MTLANTDLEDVDNVLQDVETLHLDLSMGHTVDIEEVKERVADLY
                     AAIQFLRTDKMMRSLK*"
     gene            112017..113513
                     /locus_tag="GOV_bin_1711_contig-70_0_prodigal-single_239"
     CDS             112017..113513
                     /product="hypothetical protein"
                     /codon_start=1
                     /transl_table=11
                     /translation="MTKPHVVELDTRSFSKEFRSKLWKTGLVDEEPEPEFRRTILSDE
                     ESEPENRRSIKVDVSNVKDLKAFIEKVGQAFTDLGPASIPSDEEDPTEGVTFTNVSKE
                     QFLERFGKKAKDPWDDSVKELDPGGKEERKKFFIDLASMRNLQAIESALKKGDIPKSF
                     LDMAWRGEARELNYLASYLLLYYRQKQQHQTPNENDDETEAVSLLTKIQYVTEGRAGE
                     ADLCEVFSLLDAVHDRFAPSLRKPVYDLGEVLHDLSEGRVPALFVKGRRVGDSDGVRE
                     TIDKLLVGFHNNKSFTDYYGVALDTEEKYNRAESFLEQMRDRFPEMSEQRRSIYDDVT
                     YAAENTEMEESEMKETLGQRIKSSTKSSGRAAIRGGVMAGIHEAGEVILDLGKHVLGD
                     VPMLDIMLDHPDGREALKAFTAYLVSVNSPMFAAFVPGVSATQLQQVADMVIENSTYE
                     LAKPRLAYIRESMLKLGEASKLLSAVATDDDGDPFVSVKDSIPNVTVG*"
     gene            complement(113367..113765)
                     /locus_tag="GOV_bin_1711_contig-70_0_prodigal-single_240"
     CDS             complement(113367..113765)
                     /product="hypothetical protein"
                     /codon_start=1
                     /transl_table=11
                     /translation="MKSIRSWSTIQIMLGMRACVREAQTGLAFFVYSHQAQLFSFGVN
                     HSCRAAGSEEHYIFAAVDFAEKVLGGLHAVPDDYYWRAEVSPHGDVWDRVLYTDEGVT
                     VVIRRHGRKKLAGLPELQHGLSDVGETRLG*"
     gene            114092..115276
                     /locus_tag="GOV_bin_1711_contig-70_0_prodigal-single_241"
     CDS             114092..115276
                     /product="Putative ATPase n=1 Tax=Kordia algicida OT-1
                     RepID=A9DKF8_9FLAO"
                     /codon_start=1
                     /transl_table=11
                     /translation="MSDFSNPEEIDKVEKNKFLHLYDPEFDPASLNWFSREMYEANLD
                     LTSADTTVQVLRLLIKMYSVHVVRHTKHSIYTRSYEYNTANRVKIAERVVKDMGFKLV
                     GEHLDDHAFANDDMLVLLFDNGYVNTFSYSPLLNDEVYEKIKDLFYVPEKPEPNTAWT
                     IDASGGGYEFRSHTIKERTLIEENYDPAVVAQLPKLYDVVAGEDPDGRLAVLEGPPGG
                     GKSNLIRGLMNKFPNSKFVWVPPYLVPNIASPSMFSSVLRFQERDQRPLVLLLEDADE
                     CLKSREDGSTTNISQVLNLADGLFTDSVDIRLVATTNLHKVKMDNAVTRNGRMGCYIS
                     INALKWEQAERIYRRLTNDENATLPLDKSKPVMLADVYAATKEVNNLDCDVNAPKRVV
                     GF*"
                     /db_xref="UniRef100_A9DKF8"
                     /db_xref="A0A0F9EK31_9ZZZZ"
                     /db_xref="mtt:Ftrac_2691"
                     /db_xref="A9DKF8_9FLAO"
     gene            115344..115664
                     /locus_tag="GOV_bin_1711_contig-70_0_prodigal-single_242"
     CDS             115344..115664
                     /product="hypothetical protein"
                     /codon_start=1
                     /transl_table=11
                     /translation="MPTPLDEVTLLSLEHTAERWDRAHKILMCASLITVVAALVSLVL
                     AITSVLMMPAALMVCIVSCGCGAVTSGLWYLCWYKTTACFASLREERLRKTMSDLGYR
                     PFST*"
     gene            115661..116197
                     /locus_tag="GOV_bin_1711_contig-70_0_prodigal-single_243"
     CDS             115661..116197
                     /product="hypothetical protein"
                     /codon_start=1
                     /transl_table=11
                     /translation="MKRWVPVLLALVLLVGAPALAAPELQLSAVDSLWSGEMLGFRLA
                     QPDGRAARRRSIEVDCFSTGGRVSATAQMPQARVCERGDHAFLATFDEEGRLHTFRST
                     ARTRSLVLYNQVTLSTLGDIGPSTVNQGSTRIWATRTVSGERWTIVYHQGDEHLFTFH
                     TRDYVREDQLQELEIRTE*"
     gene            116199..116522
                     /locus_tag="GOV_bin_1711_contig-70_0_prodigal-single_244"
     CDS             116199..116522
                     /product="hypothetical protein"
                     /codon_start=1
                     /transl_table=11
                     /translation="LDIPKGLKLFHCNTVSGKLTPLACGKRSLRADSIDMEKKLSQDS
                     QSYVMCRDCKVGRKNSALVAEKDRDVTFRSRTLGLANQARDESMAKKAKREKNNVRNK
                     AEVHG*"
     gene            116491..116805
                     /locus_tag="GOV_bin_1711_contig-70_0_prodigal-single_245"
     CDS             116491..116805
                     /product="hypothetical protein"
                     /codon_start=1
                     /transl_table=11
                     /translation="MFGTKLKYTVDAAQQFQLYSGYYTVVVWAEKISLGQRILNFVFG
                     TNRSTERHQQIWIGSPGTTWARVNRGTTSHTPCPFELRKQLNGAVKAFVNDPRSMYQV
                     YA*"
     gene            117014..117388
                     /locus_tag="GOV_bin_1711_contig-70_0_prodigal-single_246"
     CDS             117014..117388
                     /product="hypothetical protein"
                     /codon_start=1
                     /transl_table=11
                     /translation="MKKSDYIEQIFHPRLMLSSPIPIEISGYEGDFYGKWTEGNIEAE
                     GKTEDDLRKDFQTAIVETYLKLRDKVYKAKRTTDEEEKQWEVLSYFIVEAVQHGAPTD
                     ERSSNVYAPVTPDGKKAGPFFG*"
     gene            complement(117441..118055)
                     /locus_tag="GOV_bin_1711_contig-70_0_prodigal-single_247"
     CDS             complement(117441..118055)
                     /product="hypothetical protein"
                     /codon_start=1
                     /transl_table=11
                     /translation="MKCSTARRILRTAYEMASKSHTVSIDKSYQDVESTLDALTKACD
                     AGDKVFQELVNKDEGGPAAAKLRLIIDKSRAAINAVQNIKKRLESGGLSSDSAVNQGK
                     NLPEESPKEKECADETSRPSRKVPKPWTEEDESLDQLHDTYRRLLELPESLNEYAEER
                     VREVQEGERTDHAPAFDTFMDDQEAPPAVKSERHDANEDEDEEE*"
     gene            118260..118631
                     /locus_tag="GOV_bin_1711_contig-70_0_prodigal-single_248"
     CDS             118260..118631
                     /product="hypothetical protein"
                     /codon_start=1
                     /transl_table=11
                     /translation="MAKETRQLESLIDDIEDVWDSIYPGARLVVSSPDGHHVSPAEDL
                     QTVLATFNKEAEARAYSVASQHVERLAEELRCVLKERDEAITALREIKFALEEKSHSE
                     DDEAKRLHTIRKWANYVLESE*"
     gene            118631..119011
                     /locus_tag="GOV_bin_1711_contig-70_0_prodigal-single_249"
     CDS             118631..119011
                     /product="hypothetical protein"
                     /codon_start=1
                     /transl_table=11
                     /translation="MISYLSWVVLYQHESEDEWVGHCVDMDVVSTGTSPEQALESVTE
                     EVQTTVEMDVSLGCNPLVRGKAPNLILDLLRTAIDEGATLSHPRELQEVDVSGVYAYP
                     LVTRVAGGEPPQGFWMEEIWLPAE*"
     gene            119026..119262
                     /locus_tag="GOV_bin_1711_contig-70_0_prodigal-single_250"
     CDS             119026..119262
                     /product="hypothetical protein"
                     /codon_start=1
                     /transl_table=11
                     /translation="MQIDKERVLLMLGVLLTLSPCAFLLGFMASIMSWDMFESLAGFV
                     VASIIFAAGLLILSRAEEKKRQRQIEDYIKQYLG*"
     gene            complement(119259..119720)
                     /locus_tag="GOV_bin_1711_contig-70_0_prodigal-single_251"
     CDS             complement(119259..119720)
                     /product="hypothetical protein"
                     /codon_start=1
                     /transl_table=11
                     /translation="MPDLDDDLSTWYCQDFQEKLEGDSALGAFILTKDGDTIKVEGFF
                     KPGLGFVAQEDSIYSALDSIKQSTQLYEEEIAQRWGHEVLREADFDEDLLETARKITE
                     LALRKSLFEDYDWCITSVESSPTSVVVGVRGNYHYEGPFEVLGVPIVVRFD*"
     gene            complement(119730..120443)
                     /locus_tag="GOV_bin_1711_contig-70_0_prodigal-single_252"
     CDS             complement(119730..120443)
                     /product="Haemagglutinin associated protein n=1 Tax
                     =Moritella sp. PE36 RepID=A6F7H7_9GAMM"
                     /codon_start=1
                     /transl_table=11
                     /translation="MTLIYEDNIKVAQLDYLSFLLNLENESVDLTVTDPPYESLEKHR
                     SVGTTTRLKKRWFPVIENSVLPVLCEQLYRVQKPNTHAFVFCDDETSDILKPMCIEAG
                     FRVWKRLVWDRVVMGMGYHYRAQYEFILFLEKGTKPFDPTASSRTPGARQLHNKGIPD
                     VLSFKSESRKKGSYPTEKPVPLLETLVTNSTSEGDLVIDPFVGSGNIALACRNTGRKF
                     WGSDISADSLAHCRKVLGL*"
                     /db_xref="UniRef100_A6F7H7"
                     /db_xref="A0A0F9J5I9_9ZZZZ"
                     /db_xref="mvs:MVIS_0997"
                     /db_xref="A6F7H7_9GAMM"
     gene            complement(120440..122260)
                     /locus_tag="GOV_bin_1711_contig-70_0_prodigal-single_253"
     CDS             complement(120440..122260)
                     /product="Putative T5 A1-like protein n=1 Tax=Myxococcus
                     stipitatus (strain DSM 14675 / JCM 12634 / Mx s8)
                     RepID=L7U6L6_MYXSD"
                     /codon_start=1
                     /transl_table=11
                     /translation="MSQDQTLEKALVLIKKCAEVKGFTPKSLPRREFRRWQKLQDSPT
                     KLTDHQIKQLGGWTWLQGLAEGERPDEMVSRRAQKARLAAKNKAAAEAQKSHKSKNTK
                     KVEEPEEPTHNRRVREATMDDLIWDDGEDTLVDRTSYGKPQCFVITWAQNATPVHDNF
                     LASLLHFCEHRDAKLVVVPGRYRNPTSIWSQKDQEDDWWDLRLDPYIRDDRPELAKDL
                     IVYADVSIQPTAVRPLTGWEASPCSSIFGHPKIQLRPIPSSVRGKPKILVSTGAITYP
                     NYTRTKAGKKALQHHVFGAALVEVVGDTWHLRQINADDDGVFTDLTEMFTPAGVFEAE
                     RPLALVTGDTHVAAVEPKVVEATYTGADAMVHALKPSQILYHDLLDFRARNHHSIDDP
                     DRRFERIFGDEPDCVEDEVKEAIAFVDEMTPDFCLPVVIGSNHDEAFDRWLRNADANK
                     DPLNARFFHTMRASILEHFEEHQEWLPAFEHCYEKWGKGRAHFVGRDQSHLIADIECG
                     FHGDLGLNGARASLLSYSKLGAKTVIGHSHTAAILEGCYQVGVSGKLDQGYNRGPSSW
                     THTHCVIYANGKRSLIFISEDGEWRGPQTQAAPVEVAEAL*"
                     /db_xref="UniRef100_L7U6L6"
                     /db_xref="msd:MYSTI_01906"
                     /db_xref="87458016"
                     /db_xref="L7U6L6_MYXSD"
     gene            complement(122362..123750)
                     /locus_tag="GOV_bin_1711_contig-70_0_prodigal-single_254"
     CDS             complement(122362..123750)
                     /product="hypothetical protein"
                     /codon_start=1
                     /transl_table=11
                     /translation="MRQDELPRPDAQDPADAGRATIPDRRTVPDGRPTRPEIPSKKSP
                     PRSYITPAVADNISKESKSLLLKAQKALLTKLDALSTLKTTKVVGVLEEQIQDALTAD
                     GGVDTNALQRIDTSAQKLYPALLKVFQKDDRIVKLYGAMKHFLRMALHAGPLQSKNFL
                     SRLVAGDSTSLSDLKRFMGSLSHSTKNFQSNLDQVQVVEKVDTEEVLEPPPMEEEPAE
                     PFSNPEPPRVEKPSAPNKPFPNPEPPRVDEAREPSSQEAPDLEDIEDKVPVKQAPSKT
                     QDLAAVKKELNDIQSGMHERLKEIQAALLETANEVFLDEKLDSDDEDAMSQIEDLRQL
                     FTEHVIDVLHDKLADPRLITEKGYSEKVMDLSDQVDVASHLTTKKRKILYSAYRAFVR
                     GTVSLALVQYVLGDPEAYASSEKGPALVMKAQHILNNRSKAIVDMLKKLANEDDEEAE
                     AGMPGQFSEMFG*"
     gene            123844..124320
                     /locus_tag="GOV_bin_1711_contig-70_0_prodigal-single_255"
     CDS             123844..124320
                     /product="Uncharacterized protein {ECO:0000313|EMBL
                     :KKL88498.1};  TaxID=412755 species="unclassified
                     sequences; metagenomes; ecological metagenomes.;"
                     source="marine sediment metagenome.;""
                     /codon_start=1
                     /transl_table=11
                     /translation="MTKLTSFSELFETVETVGFSGTRRGLTIKQAAALREALESISPT
                     TFQHGDCVGADSKAHGIAQSLGISIETRPCNLERLRAYCEAAATHPEEPPLDRNKKIV
                     RSSDLMLICPAELQEQSRGGTWSTFRYAVTQNVPTIVIFRNGSIDSYGTDATNSVK*"
                     /db_xref="A0A0F9FQK2_9ZZZZ"
     gene            124360..124686
                     /locus_tag="GOV_bin_1711_contig-70_0_prodigal-single_256"
     CDS             124360..124686
                     /product="hypothetical protein"
                     /codon_start=1
                     /transl_table=11
                     /translation="MRDFKSSIKNASRRITFLREKSHQNSFDKAEISALETLVRVANV
                     YNDARGGGGPHLENILYMVRDVLEETIEDFSEDIDAIQVERLQDARKKCTEGIRIIRN
                     LGKEDE*"
     gene            124679..125533
                     /locus_tag="GOV_bin_1711_contig-70_0_prodigal-single_257"
     CDS             124679..125533
                     /product="Uncharacterized protein {ECO:0000313|EMBL
                     :KKN14797.1};  TaxID=412755 species="unclassified
                     sequences; metagenomes; ecological metagenomes.;"
                     source="marine sediment metagenome.;""
                     /codon_start=1
                     /transl_table=11
                     /translation="MNELTDRYVVFDFQNTLWRSYMARPRNEEDMQTSTGYPSGHVYR
                     FFRSVHKWKSQFGGHPVFIYEGGEKYRYELFPEYKAGRDRNREFDPKPDVVKMLKHIK
                     CTEIIPVDSEADDGIAAWVHKYPTARHLIVSSDKDLWQLRCPNVQIVFFQSVISDQEI
                     EEKCKKHYGTPKPASIVLAKALYGDKSDGLPSVPRLFKKHVSPLLERVRLVDDFFAEI
                     DSLPTKTAQKLRDHEEQVRKVYEAVQLRAHCKLRRREREGNAEKLTQFLEKFECETLL
                     PLVDAMVS*"
                     /db_xref="A0A0F9NRZ4_9ZZZZ"
     gene            125541..125870
                     /locus_tag="GOV_bin_1711_contig-70_0_prodigal-single_258"
     CDS             125541..125870
                     /product="UPF0109 protein TOPB45_0707 n=1 Tax
                     =Thermodesulfobacterium geofontis (strain OPB45)
                     RepID=F8C542_THEGP"
                     /codon_start=1
                     /transl_table=11
                     /translation="MEDEKTDFEALVDLVTHMCEELVDDPSELRINHAYIGTTGCIEI
                     RGPSDDIGKIMGQKKATIAVITSIATAVASKYRYRIFINVLNDQEYEEMCSYHDDVGE
                     GSLVEVK*"
                     /db_xref="UniRef100_F8C542"
                     /db_xref="top:TOPB45_0707"
                     /db_xref="F8C542_THEGP"
     gene            125870..126889
                     /locus_tag="GOV_bin_1711_contig-70_0_prodigal-single_259"
     CDS             125870..126889
                     /product="DUTP diphosphatase n=1 Tax=Dictyostelium
                     fasciculatum (strain SH3) RepID=F4Q0V6_DICFS"
                     /codon_start=1
                     /transl_table=11
                     /translation="MEKLENIGETNGDSYLYYMLGVICARMEVGGSQLRLPPTGVNYF
                     SGAGLSRLVQLGLTCEEGKVFGTLDEKKFVFKSLGLSSKAKTLKPDMEAMGDNGKYFL
                     RALVECAQKTELWEHSPRYTAGYSDGPKAPQLTMSSVGTELLVSITSDMGFRPYVLDE
                     AEMLKFSGTDCIDLLGHIYSGEYGPCSPTLRSQAEKFLYAGNQATFKLFRDGAVLPSK
                     ANASDSGFDVTLIGVEKEYGDVTLYRTGLRVKPPEGYYFDMVPRSSLHKKGHTLANVV
                     GVIDQSYRGEILVALKRWEGFEPLELPMRAVQLIPRQVHPMRAVKGDAGASARGEGGF
                     GSTGE*"
                     /db_xref="UniRef100_F4Q0V6"
                     /db_xref="F4Q0V6_DICFS"
                     /db_xref="tam:Theam_0247"
     gene            126889..128601
                     /locus_tag="GOV_bin_1711_contig-70_0_prodigal-single_260"
     CDS             126889..128601
                     /product="Type III restriction protein, res subunit n=1
                     Tax=Alkaliphilus metalliredigens (strain QYMF)
                     RepID=A6TP39_ALKMQ"
                     /codon_start=1
                     /transl_table=11
                     /translation="MGKKKSKKPLAVLNNVLWVPTDYVTDEHRDAFTHIIPYTEYVQE
                     RNKPRQCRNCDLWGKRWRNNGQHTCKDKGYSLDDVCRQFSYKEVKVEQEIEIQTYAKV
                     NDDWTKFARGDLGKIKSLFGSDFRFRDERSAPELGFDLECTKTLYPEQQEVVNSWLKH
                     KYGIIQAPTAFGKTVMWAWLVAHLKVKTLLLAHEVRHLRVGFEGIYDHTNLSEIEEAM
                     GGVHLAGVMGKDWYWATDQKGNKTRKFKAKKGATYPIMFTTFQALASEKGKKIRQELK
                     DEYGFVHCEEAHHESAETFNAATRSFNPKYRSGQTATPTRKDMTHVVIYDTLGPVTAR
                     GFKEAMTPEVYFYDTQIYVPASVFRGKYGYTKLVSWLASNKAYTDFVYEKISEEIEEG
                     RKPLLISERKNHVARMAQRLSQDGYSYELIVGGKEMGDQTVLSQRLMSGELQCIIGTK
                     VMNENVNIPPLDSIHLPFPNFGKEVEEQRVGRIRRYLSKSHYRWMEENGVDWDKPDPR
                     VHVYHWQTDNDFSMKALRFRKSLYKSWEFVFQTNPEEILDHKVRETLGSLLDDEELDL
                     DDDD*"
                     /db_xref="UniRef100_A6TP39"
                     /db_xref="A0A0F9XB66_9ZZZZ"
                     /db_xref="amt:Amet_1785"
                     /db_xref="A6TP39_ALKMQ"
     gene            128591..129214
                     /locus_tag="GOV_bin_1711_contig-70_0_prodigal-single_261"
     CDS             128591..129214
                     /product="Exonuclease n=1 Tax=Burkholderia sp. YI23 RepID
                     =G8M3U7_9BURK"
                     /codon_start=1
                     /transl_table=11
                     /translation="MTTKTELFFSVDIETDGPNVLTNSMLSLGVACFKPTGELMGTFS
                     ANLKPREGAVQDERTMRDFWAKNPEAWEATTKDQVDPHTALPAFVSWVDTFEADLKTC
                     VAFPAGFDFTFLYPYMLTYAGRSPFAWSCLDVKTMVSVIRRTPYRFATKKRWPKRWFN
                     KGLPHTHVAIEDAIEQGLSFLKMRADFLEGSEAVTAVDTKFWETFDQ*"
                     /db_xref="UniRef100_G8M3U7"
                     /db_xref="A0A0F9RV39_9ZZZZ"
                     /db_xref="byi:BYI23_A027510"
                     /db_xref="G8M3U7_9BURK"
     gene            129211..129423
                     /locus_tag="GOV_bin_1711_contig-70_0_prodigal-single_262"
     CDS             129211..129423
                     /product="hypothetical protein"
                     /codon_start=1
                     /transl_table=11
                     /translation="VSSENNSVSSAFIDYERIDGDLLKKMYPNLRLTLTRDFPYLGKE
                     DLELLSGLILSLCPRCRNNSKPCRCE*"
     gene            129423..130043
                     /locus_tag="GOV_bin_1711_contig-70_0_prodigal-single_263"
     CDS             129423..130043
                     /product="hypothetical protein"
                     /codon_start=1
                     /transl_table=11
                     /translation="VKSDLNPSEKKYAKNTWELAQFHAGIPRPYWGPINLAKPDFGVY
                     VWEQYEDERGAISPARQSEWYKTLLDESNWLEPFLIIISSDKDDGEALRVGLNLIKKA
                     TQLPKYKTHVANSMEFNAVRNRKFIGPFEDATEAAWPDICLLYNVFDDSSMDRIQQVR
                     DWSKYFENRFRIICAGGDTGELIKKLKLDTTAAFFLKKQPKVMVRV*"
     gene            130060..131457
                     /locus_tag="GOV_bin_1711_contig-70_0_prodigal-single_264"
     CDS             130060..131457
                     /product="hypothetical protein"
                     /codon_start=1
                     /transl_table=11
                     /translation="MSNSKDEPVIDEGLVANHKIEMASIRSIFDAPSEKIRSKLLTGL
                     GDDMFGTQRGRDCWKVVTEVLSTATLDSFPSWEMFLSTPELSQADRDVLGNKSIKVIR
                     TLDDATRALSILEKTRQRRIGYLCADSITRTVNEHGNKTKPDDLRRILEDSLNKMKGE
                     IDEEQMHHVGFTSEEENENDDEFIEDLLNPDEVRTIPTGFIAFDSRAGGGLGVQDLFI
                     PASHKKGGKSIITLNICANMYMQSNQNCIYIPLEMSRAETMQRLLSYISHVPHAKIRS
                     PNKLSAEEKDLIFSRWRAFKKHGKKNKCRFTIWAHSNLTVPQLRVRLKPYRYNVAAID
                     YINLLEAPGFEKKGEWERLNTVARDLKLMTKALNMMIMAPTQMNEDGSLRYARGLAEH
                     ANVVWTWTFDDEARDMNRITISQPAVRSFEPFNFDLKTEFFKMRATDLMENLSQELGD
                     HELSDRHRPRSNPFK*"
     gene            131474..131692
                     /locus_tag="GOV_bin_1711_contig-70_0_prodigal-single_265"
     CDS             131474..131692
                     /product="Translation initiation factor IF-1 n=1 Tax
                     =Desulfomonile tiedjei (strain ATCC 49306 / DSM 6799 /
                     DCB-1) RepID=I4C7Q4_DESTA"
                     /codon_start=1
                     /transl_table=11
                     /translation="VPSDSHVKLDGVVTDVHPGGQFGIELDTGLNVKAKLCGKMRTNK
                     IRVLLGDRVQVSLSPYDLTHGIISFRYK*"
                     /db_xref="UniRef100_I4C7Q4"
                     /db_xref="A0A0F6SHK0_9DELT"
                     /db_xref="dti:Desti_2926"
                     /db_xref="I4C7Q4_DESTA"
     gene            131910..132158
                     /locus_tag="GOV_bin_1711_contig-70_0_prodigal-single_266"
     CDS             131910..132158
                     /product="hypothetical protein"
                     /codon_start=1
                     /transl_table=11
                     /translation="MKKFKCTRCHTDALMPAHRVVRALACPNCKCAMKAMDDVQTCRK
                     CGSVFAAGLSACSKCKVERTTQRRDPQSKRKAIKKEDA*"
     gene            132151..132537
                     /locus_tag="GOV_bin_1711_contig-70_0_prodigal-single_267"
     CDS             132151..132537
                     /product="hypothetical protein"
                     /codon_start=1
                     /transl_table=11
                     /translation="MPDFISPSSLLRKKYEQRKTELVQVSPSPVSDICKHCWFASQCT
                     IRTLTRNPPRSCCVYDFFSQRVDPPTLEEVVAHTCDRMCKSRQQWEYDPCVHDRNYCD
                     KHCPVSKYIKDEPPSDAKDVPYDDYG*"
     gene            132521..133660
                     /locus_tag="GOV_bin_1711_contig-70_0_prodigal-single_268"
     CDS             132521..133660
                     /product="hypothetical protein"
                     /codon_start=1
                     /transl_table=11
                     /translation="MTTTDDTDSTDLSFSVDVESGDLTEALKNISLFVGPGCIVYIKA
                     SVHPKNPDVGKLLIEAGQNGVYMSTYISAEVMEEGKFCIPISSLTTLSLKTKKPLSLR
                     IGEDKRLKIQSGNLNFRLVCSPWSIAHLQRPRSKIEPQVKIHGSQFQLGARLTTLASP
                     VPGTTPVVNVEMAEKLSMSITDYYRALLYTETLDAKLEPPLRASLRPDLVQGISSRFA
                     KFDIELGEDRGVFMCKAGRTRLYYPTVQAYDAISVEEEIRSFPEDKRLGEFSVDAEAF
                     ATAVAQCSSISRRNKDAEPALNVLVMGNRLLTQVKAGADVAESETRVSSDFAKHMFKI
                     SVRHLVETLAGLKGSDCILKFEVWPNLVRVSGLNEHYMAAFPVVD*"
     gene            133671..134039
                     /locus_tag="GOV_bin_1711_contig-70_0_prodigal-single_269"
     CDS             133671..134039
                     /product="Uncharacterized protein {ECO:0000313|EMBL
                     :KKL49607.1};  TaxID=412755 species="unclassified
                     sequences; metagenomes; ecological metagenomes.;"
                     source="marine sediment metagenome.;""
                     /codon_start=1
                     /transl_table=11
                     /translation="MIKALNQIPWKSLEMGRLTQYNDLYCVKTGIILNRPKKVKLYDD
                     VFVSLYKFKGESRSTLGYALQVKRDFAQTYATGLYVSLMGEVETHTQPDLIYDDPRLY
                     LYKFNSRKRPAYWCLVRHRV*"
                     /db_xref="A0A0F9FEN7_9ZZZZ"
     gene            134039..134722
                     /locus_tag="GOV_bin_1711_contig-70_0_prodigal-single_270"
     CDS             134039..134722
                     /product="3'-5' exonuclease, PolB-like protein n=1 Tax
                     =Haliangium ochraceum (strain DSM 14365 / JCM 11303 /
                     SMP-2) RepID=D0LGE4_HALO1"
                     /codon_start=1
                     /transl_table=11
                     /translation="MASRCLVLDLETVNPHDGAEEKPTVSEHQIVTAGMLWLNDDLSL
                     HKASALSVRDGRTESDVIEAVIGELDDDTVLVTWNGRAFDVPVLVYRCMHLKIPCPWF
                     FKKGVDNRYNRTGHYDLRDHMNFVGAAWGIDLDRAAHLVGLPGKLGTDGSDVSNLYRA
                     NRINKIETYCVTDVLQTAAVYVRWLFVMGVVSPEELELFHMSIRNYQPTQGTVQAAFD
                     LINSEVSIF*"
                     /db_xref="UniRef100_D0LGE4"
                     /db_xref="A0A0F9CJU7_9ZZZZ"
                     /db_xref="hoh:Hoch_5692"
                     /db_xref="D0LGE4_HALO1"
     gene            134811..135896
                     /locus_tag="GOV_bin_1711_contig-70_0_prodigal-single_271"
     CDS             134811..135896
                     /product="hypothetical protein"
                     /codon_start=1
                     /transl_table=11
                     /translation="MFTSFPLESATLLLKADPKASWDSFQLDVDQESKTLCFRYDPTT
                     VSAQKLSERIVAVWVIAYTLDSTQWKLSSFAPFAEHAEEIADCLRDSDITSEGDIANF
                     MHDVLELAARWLVHYIDCFDLVKTTNKNLLFGIMSVFENGELSRRRRVCEARFGLKSW
                     LEFEAREGATAEDFWLDDLGYDPSRPWEQVDTNMERMYALTPESCEILSQNLSKWATC
                     GIILEPSHYFNVPTELPSWRLKKPPSRQDILNHLLTFWDHSASFDVSSHCLEIALMVD
                     DRAVGTFSTREFTRDGLILDPNGTNPTEPVSFYGDDFDDFEDDDDDLFEHTSNDAGPY
                     EYTLNAEEGDFVFSMPFHGDPNKFGLN*"
     gene            135908..136624
                     /locus_tag="GOV_bin_1711_contig-70_0_prodigal-single_272"
     CDS             135908..136624
                     /product="Metallophosphoesterase domain-containing protein
                     1 n=1 Tax=Salpingoeca rosetta (strain ATCC 50818 /
                     BSB-021) RepID=F2U961_SALR5"
                     /codon_start=1
                     /transl_table=11
                     /translation="MPTSTMWDPVNPPAVKTLTVCVVSDTHGMQGQMKALPQADAVIH
                     AGDFTARGEYQQVQSFADWGDSMSLPKHRRICIAGNHDISLQTKPEVTEPIVREGWTY
                     LREWDTDLEGLKVWGSPWSPMFFPEHWSFQLQRGSHARDHWAEMPDDADIVVTHGPPF
                     GYGDLTSRGYHVGDVDLLERLRVVKPRLVVCGHIHEGYGVYATDWGGMVVNASTCTLG
                     YAPKNKPIVVRLPQVGHQYK*"
                     /db_xref="UniRef100_F2U961"
                     /db_xref="F2U961_SALR5"
                     /db_xref="maq:Maqu_1331"
     gene            136780..136947
                     /locus_tag="GOV_bin_1711_contig-70_0_prodigal-single_273"
     CDS             136780..136947
                     /product="hypothetical protein"
                     /codon_start=1
                     /transl_table=11
                     /translation="MKLSLEDANAIAKEVSAELRELEIPVRVNKNFVLAMFKVQKALH
                     KEAKKQKAAKT*"
     gene            complement(136944..137507)
                     /locus_tag="GOV_bin_1711_contig-70_0_prodigal-single_274"
     CDS             complement(136944..137507)
                     /product="Uncharacterized protein {ECO:0000313|EMBL
                     :AKF06233.1};  TaxID=927083 species="Bacteria;
                     Proteobacteria; Deltaproteobacteria; Myxococcales;
                     Sorangiineae; Sandaracinaceae; Sandaracinus.;"
                     source="Sandaracinus amylolyticus.;""
                     /codon_start=1
                     /transl_table=11
                     /translation="VDIDDTPVQSYFHEVVNKALSTVGLKLSHWSEFYIVDLLVRQAS
                     KAFDVNRPLVDLLMEVTSEPSPHRRFEVHQRLGDTALFLAGFCVGYIRNRGLSLEYIK
                     SMGRRGYTGASEYPLSPTPREVFEELSQEFEGVALVYDEVREQTTVGTTADVVKLWEQ
                     YRKTKSPAVKRRLYLNGVILLDEDEEV*"
                     /db_xref="A0A0F6W3C7_9DELT"
                     /db_xref="gwa1_scaffold_6_171"
                     /db_xref="ade:Adeh_3592"
     gene            complement(137522..145966)
                     /locus_tag="GOV_bin_1711_contig-70_0_prodigal-single_275"
     CDS             complement(137522..145966)
                     /product="MJ0042 family finger-like protein n=1 Tax
                     =Magnetococcus sp. (strain MC-1) RepID=A0LDP7_MAGSM"
                     /codon_start=1
                     /transl_table=11
                     /translation="MSRRSNSVKKKIRSANMSAEEADELGMTVVEESDLESQDSDGEE
                     SEDSGFDLAKELEQSELRGDEEIEAPSSEDDDDDGSDDIDESEAAKLDTKKLDKKVDE
                     RAEKAVSHHAPATGPWQLHPKNFEWEPLTKKFKVSQSASKPLDKGVDIVQHKMRVFLI
                     DQDGTRKQLQTRIMSPVVGKDGKPKKRKNPLTGEMEIFFSPDPNASEGFYLDRGRVGY
                     APSTGKLYFGPDAVGQNVKVEYYLADKPHTKFKKLTPEREEDLLRKIQSGVGNIWTLL
                     LSHPNRDFVLDTAIPYIEGEIENLRHEQEADTSSKDERTIPDLTHEFMQLEGMLHDLH
                     DDHNAEAQRHIRAFVDEEIAPKLARFSSLAYLLVEKSYEAAKSVSSDDEFGDDFAEFG
                     NKSMDPEFLEYSHSLRSQAQDVNGTVQELGRYVTPLILRVIMNPATYFPGSKSPGAWR
                     SIRKTFEAAGIELQDLYNAMLGPIQEAALNFDFDAGKGKGDEIQLEGEEETKKTDAQV
                     RFLNNPWVFGRSDGKSGGKLPMALRKLYERYKEETSTSEVHSVSKTVEVPPGGGVVAL
                     NAWGIQPGGFSVTRDSDGKEFKPAGGKAFIVEEDTKYNVGRIAYPKKGGKEKLLVLGP
                     SGKSLPLVVMRGGSVKDKADYVKKHDAFAPASYSSHYIYLPPHMIGKEITVTEATSGA
                     SSVEPGADEYVLDPTKGTLTFSPSNAGETIHVKLNKKVTPSRFVTPVSTGGDDEDEVT
                     FEEMVPEEGATPYEQMQQVRSQDTAEEWFSILADIIMVEDDRRLDDKDRAILAGRLGL
                     GTDGDVLSFRQIATKPPFNGVESDPGFQTTVTEVRKRLERAQSNLFDIIKEKWELTDD
                     PSLDALAKFYRRNIMRGKPRKESSRPDKVWSFFSQKLGLKPSQIRDFLKGDLTEEDTE
                     NRVRQWNDIADKLEATLEYANLTQDQENILRWMWGIPGPLRRDDDPEEKMLKSIPVTL
                     LGPRKVEKRLQQIAKFEFGYADPSDPQNLHGIRQTYKKAIEKFDPILTALLKTDEFRD
                     AMNEAAPDFVGYVDKLHRQHWKRQQAEREDNLDADADESEWEQGISPADDPKPARDSR
                     PVVERLKSSLPHDDADIDKVARKLWMIHVFNPSQDPGKALQSLKNWLYHDVKRLDAKI
                     EKELSQPSTFSAKFQALKDARQQTLDNIDRLDQEIADTEASLEEARKSDPSRIREEIE
                     SLTSEMQGLADPEFDIDEEFLQDPSVASNDGPQAEFIEKLMKVIQGILDAEEAGETPA
                     NFKNKFQALVRAWSKEYKGTDAANIPDNFNFIEDWEDEGLEALEEKMEFLPDFLERSK
                     ARALAADRATNILAKVSDLQEMVEGMKDLSDKDRSKLAELRSQVTQLKLERSKLDGVK
                     EKQDEQYFDLRDRIKEEKEELREDLMERKERHPIMKHNDIAVRMKNYFDEAGPFKLDH
                     LFKNPPDLTDEEKQKFLRRFTGRSSTSTSKFDSRYEKWKSQRQVDLDSAPKRDTSKQD
                     VARDTEVGINEDSALYTKAFVAAFPDLPDAAEIPPLPQKADYVNESDPKGKQKTQYKS
                     YQKALKGWQQARAEAEHAFERDYKRKNAAVLSLLQKIMRLAAKGKESGQEVKLDSLKG
                     ELSDLESSIYPAVTKVLYSALGKNPSEWDTTKLQTVPVEDQKMKFTPREKDFTKREQR
                     TLFEEIRDASLPVRPGDKAAVLQLRQKQFRALIDQLVEHMYHGNPIDEFEPRPSKGMA
                     LDDQDVVLEAVEDYLANNLDELQVKPGVYNLTDIYQKTDVVPESQDEITKPQAEDQFV
                     VEDAETLHNAQPALKSANEAAVLHGLIGKLTSGLSLEDLEKKLQGASVSPAHQRVQAI
                     VKQLKLFLSRNPDAQGEEGFDFSGLYSGDKRFPSYDDYLRVVPVREHLDRFMRSFRRN
                     LKEEARLLAKEEGDESLEAIEPPSATTTKMNRLLKVMSHVASKGGNLDMVLDWAVDYD
                     SKYGLEGPDSHALLFQSMRSYLAQVNRKLGLQNSLDDEGISSLFGEGAPAVTPVEEQF
                     DEEAPSPDDDVVTPVEEETHYTDMFDRFFEYAEDLDDKEAALAELKKLQYLIDVEGMN
                     AKDILSRLSADEDSPVDATLFSEFFSWVASIPKEEARSLSLSTLTGESLAKTDSAPVE
                     EAPEPSDEDFDKAEEELSTTDSADVEEVSDIETAQQEIPEIAVKGGEWVQLPPGVLAD
                     VLDSFNESVQNLLAAHLPMGGTHLFTWGDIQQAETDLLTEVQQVPGEEGKILLQMWEE
                     LKRRWQQACAKYVLSEEEIATDSVEEEAGESATPTSDVEEEAQSDLDEALDAKQEYLK
                     GTIFDQYVAAMEADPQQTAILFRALIDHGIDALTDNPSEDLDIGDILEIQTFLEDHGL
                     ADADGKIVDGIRVPEVEDLADATVEDSEEVVEEVVEDLREDGEEELADKVEDSVDDDP
                     FAEFEPVSGTELIEEVEYAQEKAREIGDEELASDLDKAKENIQEIATEVSEGGEVDEQ
                     SREETVRELEVIEKEVRDNGNADLADKIKQIQVQVSESDEDDFMSDFEAGDGFHPEPE
                     EDPKAEETEEPEEPEEEPAPDFDNEEPDFDGAEEPEEEPELEEEPDFDEEEEPELEEE
                     EPEAAPASQVPAWLLNRELPNLVPTGQTVKKVFMEHQGNTAALYALSKLRQDLLGPQD
                     LYSLSLEDLRTKIFVEGDVTSVLSADELAAFIQVFQDIATATIAAYPKKKKVPTPAEP
                     ASAPVEQAPAPEAAPAPAPAATPGHLQVSSLTDAQRKTLHAKLVELALRNFYGNGVDP
                     ESLIKPLMYKKGPEVAEYFKNSVLPEVLVQIHSKIEGLDELDDI*"
                     /db_xref="UniRef100_A0LDP7"
                     /db_xref="mgm:Mmc1_3605"
                     /db_xref="A0LDP7_MAGMM"
                     /db_xref="A0LDP7_MAGSM"
     gene            complement(145986..146627)
                     /locus_tag="GOV_bin_1711_contig-70_0_prodigal-single_276"
     CDS             complement(145986..146627)
                     /product="hypothetical protein"
                     /codon_start=1
                     /transl_table=11
                     /translation="MSTLLKKLSHVHRNAPLLMQPRIARLIEAINFSEMDGVDAPITH
                     TTEKDENALSVLQDNADSFLALMRTLPKKHPFKKNVASLHDLTEKLEKKLADSSEELA
                     KLLELDQEDIPGIKASDLATLKDMLADEVHTLRDLKELTGTLQTLADREHKEEKDKPV
                     EHSLPEKGVGPDDKKDKDSGSEDDGELDLGLGDELEGGPMTPELPPSTPNILQ*"
     gene            complement(146627..149455)
                     /locus_tag="GOV_bin_1711_contig-70_0_prodigal-single_277"
     CDS             complement(146627..149455)
                     /product="Winged helix-turn-helix transcription repressor
                     DNA-binding {ECO:0000313|EMBL:KGO50285.1};  TaxID=27334
                     species="Eukaryota; Fungi; Dikarya; Ascomycota;
                     Pezizomycotina; Eurotiomycetes; Eurotiomycetidae;
                     Eurotiales; Aspergillaceae; Penicillium.;"
                     source="Penicillium expansum (Blue mold rot fungus).;""
                     /codon_start=1
                     /transl_table=11
                     /translation="VSKDLDDMAMAYLEVSPADWQTLVKNNVAGNLAPLVAMSVDYLD
                     RVEEGRKFFLEINELEVAPLLDSHLSLLDQAQKNVTALVQTDFLTPDEMRSQLATAYN
                     SMQVAYTKYAKMESSIINLIRAHSGRDMPKTAFLAAVRPYWNHIDDFWTSKREQVLGI
                     IKEYVEGATPQLKKAAEALELNLASPHEVLYQVEKLLKNRRADLAAHRVAESRDKIKN
                     YVVEEAGLIPAYVGAKGNWKVEADDCPDHSMPERTTKLTENFAFCRWENKECQALSGI
                     QGSYVKCKAWVRLKEGNWVGNIQEMGNKSMREKLAELAETDPFIRQLLTESDRRGGKL
                     YVGKVTDDRLSVMLEQYPKSKRKGNFTYDVYLVANEPVFISKNLVVAADKILLETLSE
                     GTEMPRHASTVRVAGPMMRITFTANALRDPEFRDFLSKKKAVKSGSWQYDIPFEREED
                     LKFILNEIRDEFGYKIEIFEILDDVDISVDKDFGIRSFKDLPLSKFSAVNGPARLMFT
                     YIRPSNEMSAHRATASLETSEKLIDIANLLPADSPLKERVANLADRLRVGRSYLIASS
                     DDVIRYADGAVGLIPEVGTRWQEKDPDTGDSSMVELVRVDKKAKRGPHYVVKALDSGK
                     EFTIKRPWIRPFEKDACEHMAPPPPMMDGGNLPLPPPPSMMGDGLAHFDTGNGFYIFQ
                     LPSGDMMPEAPPPGFGRFPGDAAPAPAPVAPAPAAHPVLRFMPRMGPPPAPVPMDMAP
                     PVDSPCGGPGPLPAPEEVMPPLAPSVDLPDSAQGPAPAAVVEEGPRVDSTKTYVPKEE
                     QKSKTKIKFTPVDPDVDDVLAQLQDMFKGDPRVKDMRTSMGEDGAPVIHVHATTPKSM
                     RDEVPEKIDGVEVRLSPFHESESSDEVDAEDKEASDNLVSPMSNRPQNGHPTIEDRPP
                     GPYLDQVSGPPPVMWDPLLEQTRDITKS*"
                     /db_xref="A0A0A2JD93_PENEN"
                     /db_xref="gwa2_scaffold_44859_5"
                     /db_xref="scu:SCE1572_34445"
     gene            complement(149452..150384)
                     /locus_tag="GOV_bin_1711_contig-70_0_prodigal-single_278"
     CDS             complement(149452..150384)
                     /product="hypothetical protein"
                     /codon_start=1
                     /transl_table=11
                     /translation="MPQTKRVDIRNVVPKLLKSHQLRYMRMWEEVDPESGMKVQYVKF
                     RKSRDKSPKAFFDSLNEVGIQYKKLVKDPDALEIICELWRKGEKSRATQLREKNRQES
                     RSRQDSGPSGTPSANFNYMAVPPGRSQPNLISAETIGTMKKHAEEQSWDRLREYTNEA
                     FETNTPIVSNADMERLAARIVRSMGPDMQLYGGSRSVEMADQLKTLLAENIDKVIDTQ
                     ELAACIIRRCGLQRTASRVGTDVMKTVTATVEELDSLIEGDSRLQATMGERKLLLSAV
                     AQGAPYPIQDPVLAALKRGDAVGAYLALSTETEL*"
     gene            complement(150371..150775)
                     /locus_tag="GOV_bin_1711_contig-70_0_prodigal-single_279"
     CDS             complement(150371..150775)
                     /product="hypothetical protein"
                     /codon_start=1
                     /transl_table=11
                     /translation="MFDFILQDILTVGILLGVLALVLVFVFTKPELAKKYALWLIGGV
                     VAVFGAVFLFRRRGSTHVDTDPLKKQEEKLREDLAEIHEEAEKEIREAAEKEEEVKEE
                     LEEIQQIDEDEERLRRLSELFNRTRRRGDASD*"
     gene            complement(150775..151191)
                     /locus_tag="GOV_bin_1711_contig-70_0_prodigal-single_280"
     CDS             complement(150775..151191)
                     /product="hypothetical protein"
                     /codon_start=1
                     /transl_table=11
                     /translation="MLVSFRQHYPFRLDASETRSTALETNLPVSPVIQPKIFFRNVAS
                     AAVQVTLTHTFDLGISDDPILTGAFSTIMFSEEVTSGQLLWHEFAATHLGSGLVHHSF
                     SIENLDSVQEATIHCWVEGLYEESLGVPPQFEPIVL*"
     gene            complement(151195..151455)
                     /locus_tag="GOV_bin_1711_contig-70_0_prodigal-single_281"
     CDS             complement(151195..151455)
                     /product="hypothetical protein"
                     /codon_start=1
                     /transl_table=11
                     /translation="VKNTPSPNNAPARLNPEAESIWRNVCKKYADDIYDAKTVRRQWA
                     KARAHFERICGLKGVSPYLDSGETPSHRFASLGARLRRLLKD*"
     gene            complement(151452..151886)
                     /locus_tag="GOV_bin_1711_contig-70_0_prodigal-single_282"
     CDS             complement(151452..151886)
                     /product="hypothetical protein"
                     /codon_start=1
                     /transl_table=11
                     /translation="MPTNLYLDVKAEYIEDGDTVLVEAWIYDPDSDEQLAHPEFVGTG
                     TTSLIHRGVTVAEICFDRRFGNADGSFKFLFNHPPARFNLQANVTASLLAGHGLTQVG
                     DLAKTVPVTCAAPIDTPLKQQLDTGSDANDELRSKKRIEEQL*"
     gene            complement(151890..152300)
                     /locus_tag="GOV_bin_1711_contig-70_0_prodigal-single_283"
     CDS             complement(151890..152300)
                     /product="hypothetical protein"
                     /codon_start=1
                     /transl_table=11
                     /translation="MSFLLAHKGMSHVAITTVCKRSDGSLVSPDADPLCEIFRTDPDT
                     GSMVKDLDMGTLGEIDLTLVPGSSFLYSGALNIEAATFHQYVCTITYSYDAGADTIVD
                     SYTLVVSDPDSIIWDNRNITVGSQGTTFKAPSPD*"
     gene            complement(152300..153898)
                     /locus_tag="GOV_bin_1711_contig-70_0_prodigal-single_284"
     CDS             complement(152300..153898)
                     /product="hypothetical protein"
                     /codon_start=1
                     /transl_table=11
                     /translation="MSITKILLEEQAIELQKLAHRVMTDPTLKVAEVPPGVSATVFDR
                     VMSTIFSVMYSHGVLGSDQGKNILKGLWAVATTLEHNGYLLPSFIRRFEKVNSVTNGT
                     FELPERAHPRAPNPGALDQPLRTLLDKIHEVDAIVVDSPKGTPLKLDNVVNGIIRAVK
                     SIELDGQNYHVDTESTHRPSPHQSEFMDAQYDKLSAFVNQHAGTSDAQESVTLYHLSK
                     SILDFNFEMDSADTHYYAVSPVDAAIAWNLLRKVTKDDPSEFNAGLDIFEKPRGRYTV
                     LIPKTKAEEARRILRRVTEHSKGAVQTDYLATGSRAVLVSSDNAKLEAYHDKFVQILG
                     VEPGQRTDKSGWDEIEKMFNDLSDDGKTIPVIKTTIPPGHLSGQHLPTLEFSEQKMLT
                     PDIYQVTVNEVSQDRFSGFLDFDQHYRPMIIWANAPTDRHKDKDGTTLKDTIVNILEN
                     EKAALEGVLGIESDIHRTNTGAALYFHKPLSFRAAAQKKSEIIAWIKQVNDLLKAWET
                     TSGVGRTFNRSISDNDLPSVMDLS*"
     gene            complement(153907..154686)
                     /locus_tag="GOV_bin_1711_contig-70_0_prodigal-single_285"
     CDS             complement(153907..154686)
                     /product="hypothetical protein"
                     /codon_start=1
                     /transl_table=11
                     /translation="MSDLETQRSLVYSASAEKLYEILASEDAFLKIFKALPHRYAHEF
                     FGTLQTLGLTTKQASVRSAETFVKSSVSLSDLRLAVARVWNPTTLDEGAAALGLSAPQ
                     ETPFKEILRTAAAMPKAERRKLCTAAGGGRPKVGQPPQGCSPQALPLWNSILRDKKKR
                     KMIMAPKANSDKWALAEKFWLSECARKGTPAYKQDASPSSTSVHGSSTIHRSMKELAN
                     GLCYEGYTMSRPAARKMKALWQQLEKDGYDLGRWAPIRPKK*"
     gene            complement(154694..155185)
                     /locus_tag="GOV_bin_1711_contig-70_0_prodigal-single_286"
     CDS             complement(154694..155185)
                     /product="hypothetical protein"
                     /codon_start=1
                     /transl_table=11
                     /translation="MNRTPEQKKMLRTAARLRKLVVADLQKTANPALMALIRGIGPML
                     SRMGPQVMKQLPKMMEAIPPETLAQLLQSFIGSMSQAAQAGAKSASKSPDFVEVRNKI
                     QASLTKAGFKGAEALATRLVAAVAGSVVAARKGTKLNKDLRLAYKLGQKNAAEISLLA
                     ELA*"
     gene            complement(155189..156601)
                     /locus_tag="GOV_bin_1711_contig-70_0_prodigal-single_287"
     CDS             complement(155189..156601)
                     /product="hypothetical protein"
                     /codon_start=1
                     /transl_table=11
                     /translation="MLVLKVADRILDPESAERIFTKYLNRDVHFSVSGKSWDGTLLNA
                     IADGVNLVIEFTWARDGGYSSVDDIISDYNFLKSQKGHTVEFKISTDSFRGTLAGMTE
                     IPAGGTLEEYADSPFALSFAFTSADQSPKMAAKSRSGVLSLQVPTNLGLPYADDLEYA
                     PHVTLCYMPELSEEDYDSVRNKLRDFLKKFRSFDAMTDGSQVFLNPSDEGKYPWVANI
                     RTPHDYLHTEIVAFLEFKFPGLVDTKFAYDQYKPHTTLDYVDGPGEKKVCPSVAWTVD
                     HIMVCRGDEQMTPLYLGDMPKRMAAGKQSYMQIGNSRADIEVVEEHSGRLIFNLLSPK
                     YEDLVLDARGAIKLAIDGKEMKVNVLGVETHGSALMMQYQVLAQYVPASLLSRLRYVR
                     AVAEDRGLEVADRITKLLPDAEDEDDAGEMDEAEDKEGLGPLFPGTDPHIVTYVKAPQ
                     TYETIEGPEFPKGLPLHKRI*"
     gene            complement(156609..157394)
                     /locus_tag="GOV_bin_1711_contig-70_0_prodigal-single_288"
     CDS             complement(156609..157394)
                     /product="Uncharacterized protein n=1 Tax=Mucor
                     circinelloides f. circinelloides (strain 1006PhL)
                     RepID=S2JRT9_MUCC1"
                     /codon_start=1
                     /transl_table=11
                     /translation="MSTVIAERLRVLAGRKKTTKKKTTKKKAPAKKTKSTKKTTSKKK
                     SPAKKKTTKKRSTKPRGNYSTDAENLYDQIMQHVVDKTSYTQNDRVMRLLIRLKQAMQ
                     AEGFSFKGGPTKVKPSSNTVTGPRANVGEHVLCDGGDCLLLATRPPTGLDAEAVMDLA
                     KMVKAKSAYKFSVCPADASSKRRSGKNTALPKPCTWYQLESYGLTVEAVQGNDGRTLM
                     EKFRLDGVDAYTFDRTTFFCSKAATCRRWVEGLEQAIRRCLDK*"
                     /db_xref="UniRef100_S2JRT9"
                     /db_xref="S2JRT9_MUCC1"
                     /db_xref="lhr:R0052_01285"
     gene            complement(157391..157732)
                     /locus_tag="GOV_bin_1711_contig-70_0_prodigal-single_289"
     CDS             complement(157391..157732)
                     /product="hypothetical protein"
                     /codon_start=1
                     /transl_table=11
                     /translation="MREDLQTRIAKVTARLDKLERLNRLISPARDPREVVADAVLAAA
                     EHITAAAGKLHDDGLVHRIYEEVLASVESSQAMEEVFDRASLRTASTNYDASAEALFR
                     YRVALRKLGKS*"
     gene            complement(157729..157992)
                     /locus_tag="GOV_bin_1711_contig-70_0_prodigal-single_290"
     CDS             complement(157729..157992)
                     /product="hypothetical protein"
                     /codon_start=1
                     /transl_table=11
                     /translation="MRGHLTDRLRKVARTAKLLRYFRELAADTGKMADQFYALSSDME
                     KALKEGDLPLLAESIRNNRKTADQFAFISKRYDRILNTLSGDS*"
     gene            158081..158680
                     /locus_tag="GOV_bin_1711_contig-70_0_prodigal-single_291"
     CDS             158081..158680
                     /product="hypothetical protein"
                     /codon_start=1
                     /transl_table=11
                     /translation="MATHFIAIFPSWSENMPAWARFPQWGEWDPHTGRYYHGGSSSYM
                     TFENAEDIDLVLYLGKAETEEDEDALVDTAQQLLSDAFPPLEGCAEDLATCFNGWISP
                     DGRIFPCFSESHKFLASRLQKKEGIPDTQDRRDTWLSSLAEDSLLASGWVKVSLIYWF
                     RNPEHLVTARQSRVAERMREIGDCPTFRRAASDFLKDRL*"
     gene            158684..159706
                     /locus_tag="GOV_bin_1711_contig-70_0_prodigal-single_292"
     CDS             158684..159706
                     /product="hypothetical protein"
                     /codon_start=1
                     /transl_table=11
                     /translation="MGCWSETCVLSRMPIEGGDRVVLLLIVESPYTDRFSQYWTRSLP
                     IYGKYDDYGGIDLDDSIGDEEDKANQLVWHYMCRLFEEDLYEGPNTRDLGQPAPSKAL
                     LSPANILSWVSEGDLYIEDDARFSDAEADKKLQVHQVLVRADIWEAFLGQVVSSTNLP
                     DVEFVFEYLKGKYQGQVRRTKAAAELLDKLSDEDSEALTEIRELASGLSHYQYPGRVV
                     IGTRSHVDTLKMLAQDAAEGLDDPNNEMVLRRAAELCFVESVMRESRMEWYPVREGTG
                     SQYVNEGMTTQLHLEMARAGLRRMIRNYDDMQDEDGLLDHQLTCIDALVESLVETLKA
                     EGKTHD*"
     gene            159699..160136
                     /locus_tag="GOV_bin_1711_contig-70_0_prodigal-single_293"
     CDS             159699..160136
                     /product="hypothetical protein"
                     /codon_start=1
                     /transl_table=11
                     /translation="MTEGKLSEPLLVTGDDGWPEYYSIAKTMEDLRRDVEGILSDGEH
                     AVTDISLWKRVEDLPEEPERGRYVIALAYTSDGEPFDVQGEMFCHETIHQGLQLSERD
                     NERAVDWACQVWMEVEVDIDTRTTVSGIWLPKSKQRKRRKRLA*"
     gene            complement(160209..160496)
                     /locus_tag="GOV_bin_1711_contig-70_0_prodigal-single_294"
     CDS             complement(160209..160496)
                     /product="hypothetical protein"
                     /codon_start=1
                     /transl_table=11
                     /translation="MYMTNEETGDGPYRTAPVQDQKPSYLTVRVMRVMLTPFLLVLSP
                     VVGVLWILLCMPVSFANKVWTGKWLPCTDDDGYIFGGFTIVWRLWPKLPDN*"
     gene            complement(160487..160861)
                     /locus_tag="GOV_bin_1711_contig-70_0_prodigal-single_295"
     CDS             complement(160487..160861)
                     /product="Uncharacterized protein n=1 Tax
                     =Chroococcidiopsis thermalis PCC 7203 RepID=K9UA44_9CYAN"
                     /codon_start=1
                     /transl_table=11
                     /translation="MDCPYCGSHMAYLCGEYGNYYSCEAWPDCDARVGAHADGRPLGR
                     PAREELRHWRKAAHEVFDLLWKGAPHSKRPRISRTQAYQWLERATGTAHIAETKSPQE
                     CFNIIQACLNRTLETRRNPECT*"
                     /db_xref="UniRef100_K9UA44"
                     /db_xref="X0VCC2_9ZZZZ"
                     /db_xref="cthe:Chro_5779"
                     /db_xref="K9UA44_9CYAN"
     gene            complement(160869..161255)
                     /locus_tag="GOV_bin_1711_contig-70_0_prodigal-single_296"
     CDS             complement(160869..161255)
                     /product="hypothetical protein"
                     /codon_start=1
                     /transl_table=11
                     /translation="MTQESTDTAAQQAIFDLAWAGLKSQGFERSVVVKDYCNNQTLVC
                     ALRGEDNRRCAIGWAIRDEDYTPDMEGRDISDLTEVLSHSIGMPAPNVTWLKSLRAAH
                     DMWEIPHRMEWSLRSFARMYRLKINE*"
     gene            complement(161290..161574)
                     /locus_tag="GOV_bin_1711_contig-70_0_prodigal-single_297"
     CDS             complement(161290..161574)
                     /product="hypothetical protein"
                     /codon_start=1
                     /transl_table=11
                     /translation="MSLLSWLRTVSTSSRRVTKTPEGLDLLPLPALLEEIRKRQTSGI
                     AGPVLLSLDSPAWVLPSASIDHPSVLSEGSLETLDLAQLLELLGVRAEWM*"
     gene            complement(161519..162115)
                     /locus_tag="GOV_bin_1711_contig-70_0_prodigal-single_298"
     CDS             complement(161519..162115)
                     /product="hypothetical protein n=1 Tax=Thioalkalivibrio sp
                     . ARh3 RepID=UPI000364E605"
                     /codon_start=1
                     /transl_table=11
                     /translation="MWTRKKVETPPDAAFKITSYELSPETLQRLTVGVDRLPVNVMTE
                     MTKTTDNVSFMDAVEFMTAVGEAARMAHEVNRAYCESLGYTSQVPWNDAPEWQRASAM
                     EGAIAIASDPDRTPEQSHEGWMEHKAKDGWVYGEVKDADAKTHPCMVPYAELPADQRL
                     KDTLFGAVVRASLETGLQGLDVPALMASYRKHKQSQSD*"
                     /db_xref="UniRef100_UPI000364E605"
                     /db_xref="A0A0F8VP04_9ZZZZ"
                     /db_xref="hba:Hbal_1538"
                     /db_xref="UPI000364E605"
     gene            complement(162129..162440)
                     /locus_tag="GOV_bin_1711_contig-70_0_prodigal-single_299"
     CDS             complement(162129..162440)
                     /product="hypothetical protein"
                     /codon_start=1
                     /transl_table=11
                     /translation="MTFYWVKFANRSAGTIEVDVSWYPITPMKTPEARERFRGDREAA
                     TEAEIRERAEPFGTVQSYERLPYPADPRLDVRSEVPSFCWNPETCAGRGSCPRPRSCC
                     A*"
     gene            complement(162454..162636)
                     /locus_tag="GOV_bin_1711_contig-70_0_prodigal-single_300"
     CDS             complement(162454..162636)
                     /product="hypothetical protein"
                     /codon_start=1
                     /transl_table=11
                     /translation="MSEWHRLLVAFVLNAYRPLLVLSGAVFVVSFTILVGIQIYRFYA
                     VPSLDQSSDETCQCAE*"
     gene            complement(162629..163264)
                     /locus_tag="GOV_bin_1711_contig-70_0_prodigal-single_301"
     CDS             complement(162629..163264)
                     /product="hypothetical protein"
                     /codon_start=1
                     /transl_table=11
                     /translation="VSTTDTRRPVEVGDVVQVRWAETREEPFQGHVSLRYIVHWQDAE
                     VVEATSTTFTCFAEINGEGPYKFGGLQPGAGRDTNWRWPEDAPTFTLRKLPPESAWRG
                     NAPYKSNSPVNALPVRSNNTKEQIMASEEKTTLNVGDVVRLKSGSPLLTVCKLNKNDY
                     DRLLSVGVKWFEPVYTDYHHDVVWGPAHEEVFPLEALVIHESYLKSRGDDE*"
     gene            complement(163316..165316)
                     /locus_tag="GOV_bin_1711_contig-70_0_prodigal-single_302"
     CDS             complement(163316..165316)
                     /product="Putative uncharacterized protein n=3 Tax
                     =Campylobacter phage CP81 RepID=G0LWJ0_9CAUD"
                     /codon_start=1
                     /transl_table=11
                     /translation="MATQPTHRVLHYQQVIDSLRPGKYQVVEVVPSTGTNLGVRLRVL
                     ATGEEVLRKNLMKVIKNLRDSPTYEIRTPSASKTSVKEIPTSDEERNRAVTRLQAKTD
                     ALKPSTYQVLDLNKKTARISTEGKVLKTTYHFTIVDINRDCEFTYSGPAFIRELKKNP
                     DRLFSPTSEERSSLTKKAFIDKGLTTIVEGQPIDEWAAANGISNTYARALVANCGTAK
                     VPDLVRGTGTVIENVVSQLLTDLGVPYIHNKELPGSTLRPDFLVPGYDVVIECDGLYF
                     HSEATGKGRNHHLHRRREFEALGYRPLFFRSDEITFRTEAVRSILGHAVGKSTTTGAR
                     KCTIVPGSAEFFDTHHLMGRGSGQVFSLSYRGETLCAMQVRWVQVGELLDISRFCTRG
                     GHAVPGGWSRLLRHVINHYDPAMIQTFVDRRYGDGSHLEAQGWTKVSEYPSFKWTNGT
                     ETLHRMKYPGSSGVDAGYTRIWDCGQAKWTLELRETSSLPPSSPEEAPPLTRRDNSRA
                     ELPLPGKEVRQAKVVKANQRLTKMGLDSILEVQEAIPSRTKTSGRMFWTLRVRDKRTN
                     DEFTRVLGGFFGKCKKYGPEVTFFEKKDPVSAAQSRVDSLGLGHRFEVLQALEKVEGN
                     NTTSHRLLVLDREGQFQFEVDSHRFIYFLRQNPDHRFRATSR*"
                     /db_xref="UniRef100_G0LWJ0"
                     /db_xref="A0A0F9DRW7_9ZZZZ"
                     /db_xref="G0LWJ0_9CAUD"
     gene            complement(165417..167249)
                     /locus_tag="GOV_bin_1711_contig-70_0_prodigal-single_303"
     CDS             complement(165417..167249)
                     /product="Hef60 n=1 Tax=Campylobacter phage NCTC12673
                     RepID=F4YA83_9CAUD"
                     /codon_start=1
                     /transl_table=11
                     /translation="MPSEKLKKARKLLATYPHDNRFRLLRVLPHPKGDYWLLYDNSNK
                     RSFKKRGHKLGYSLRVNPYHQFKHQGVLEDLCQEKLDDTIGKGRFRVLSASYRDDDTC
                     MVVALSLKAESIEKVPLKDLLGQGSDPDFDFDPPHDPLAVYRDAAFEPCAPGSVLHGL
                     LEKTSDELSRTVIKRWASGESISSISKDMGLNRSRLPAKVGLPSQSSFEWYQAMFDSQ
                     APHLKLLEVDRKDRRNGKPMVHLRVLDQRDDREVTAPAQKFLKKLRSDPEFVFAPSAQ
                     TRQAKMGENGTTKVFGGRSLQELADLLEVSPITLRTNMRNLGDVEGLVATCNRGKTNI
                     EALVESWLHEEGLPYVHDSQLPGSKMRPDFYLPDHNVAIECEGNYWHGFMFALESRYA
                     DLPEAEARKKAMFHHRNRRLRYLKRGIRPFFFLSDELTYKPEICRSILMNHLGKSTAR
                     HFARKLEFAELSPSFFDTNHLMGRGRGSSFGLFHQGQPVAGMQLKWKSKEDQLLEVAR
                     FSPAMGTSVVGGFSRLLTHGVREAFPSAKSVLTFIDLRYGDGSYLSKQGWVKKSKDPP
                     EPSFSWVKGELERYARTKFRGKTGYDFGYDRLYDCGQAKWVKAL*"
                     /db_xref="UniRef100_F4YA83"
                     /db_xref="F4YA83_9CAUD"
     gene            complement(167473..167907)
                     /locus_tag="GOV_bin_1711_contig-70_0_prodigal-single_304"
     CDS             complement(167473..167907)
                     /product="Uncharacterized protein n=1 Tax=Pseudomonas
                     phage PaBG RepID=S5VM70_9CAUD"
                     /codon_start=1
                     /transl_table=11
                     /translation="MFTTFNPSVLTTLRTQVNRWGTPASTMLISFDIWDDIIADADFV
                     AWWDQVHKHELILEGRLGSMLGMEIITDGFRYDTLQVLQPGEVYVTASPVTLGAILQR
                     KELDSRAIDQYNLGRARRGWFMEQIQSQLIVNGRACDRGVRV*"
                     /db_xref="UniRef100_S5VM70"
                     /db_xref="A0A0F9S6Y1_9ZZZZ"
                     /db_xref="S5VM70_9CAUD"
     gene            complement(168384..168662)
                     /locus_tag="GOV_bin_1711_contig-70_0_prodigal-single_305"
     CDS             complement(168384..168662)
                     /product="Uncharacterized protein {ECO:0000313|EMBL
                     :KKN64640.1};  TaxID=412755 species="unclassified
                     sequences; metagenomes; ecological metagenomes.;"
                     source="marine sediment metagenome.;""
                     /codon_start=1
                     /transl_table=11
                     /translation="VQRNINGETLGRQGFSRRLLAVNPLAKGQTGRVRVRRKDVVAYQ
                     FTSDSAIEEQRIRQPWVYPAEFYLGAFILIEDKEIEQASTDILDEKFN*"
                     /db_xref="A0A0F9S6Y1_9ZZZZ"
     gene            complement(168788..169486)
                     /locus_tag="GOV_bin_1711_contig-70_0_prodigal-single_306"
     CDS             complement(168788..169486)
                     /product="hypothetical protein n=1 Tax=Microchaete sp. PCC
                     7126 RepID=UPI000348ED10"
                     /codon_start=1
                     /transl_table=11
                     /translation="VKICGQMNRKELKGAIIGMALGDAHLEASGKNTASVLIEHKADS
                     TDLMDFKCDILNQVCKTTYSKYNYPNGKGYVSGSYDVLRLRAKAHPLFGKLRHRLYFE
                     GRRTVDRHLVNSLSPLGLAIWYMDDGSLKWKGRSDKSRDTSAKCWEVVFATHAYSLVE
                     NEALAACLHDRFNLSFSIQRQNQYWYLNLRAKSQEEFWNLAAPYVCMVDSMHYKLPPT
                     ILRQYRAEPDTREG*"
                     /db_xref="UniRef100_UPI000348ED10"
                     /db_xref="calo:Cal7507_3268"
                     /db_xref="87018172"
                     /db_xref="UPI000348ED10"
     gene            complement(169505..169888)
                     /locus_tag="GOV_bin_1711_contig-70_0_prodigal-single_307"
     CDS             complement(169505..169888)
                     /product="hypothetical protein"
                     /codon_start=1
                     /transl_table=11
                     /translation="MANPYASGPGVKVLRSQPDVPATSEDGLRGGIRVAGRQLLSSGP
                     AFGSNGELNASSKKELMQVVANVLQQSREGNVMERHASPEVMQERLAQVREAYYDRSN
                     TKLEVLGEVLSEEILTPRILVQQWA*"
     gene            complement(170311..170601)
                     /locus_tag="GOV_bin_1711_contig-70_0_prodigal-single_308"
     CDS             complement(170311..170601)
                     /product="hypothetical protein"
                     /codon_start=1
                     /transl_table=11
                     /translation="MPITIDHPTQHAPPVDGAYQLPYHASEHTEDGAITATTVDPVSS
                     AVEATVDYADSSETLTVMPELSGAAAGMHVVGRKFVEDGLWSLHNKAVKRFL*"
     gene            complement(170603..171103)
                     /locus_tag="GOV_bin_1711_contig-70_0_prodigal-single_309"
     CDS             complement(170603..171103)
                     /product="hypothetical protein"
                     /codon_start=1
                     /transl_table=11
                     /translation="MTNQYTNQLIILAEELQMRAAEAAQVSSGSVAEHNQRVQSFLKQ
                     AWESLSQVRLPSKIEVQYLDQLESIFESFEAHYAVGKSELGSLEPQKVPVNFSYLGKS
                     GHKNFTRLLIKISLYLAMSNKAKKSLIEAEKKATQLDRVAPKLISYCQAFATSVSGKA
                     NPEKEK*"
     gene            complement(171123..172820)
                     /locus_tag="GOV_bin_1711_contig-70_0_prodigal-single_310"
     CDS             complement(171123..172820)
                     /product="hypothetical protein"
                     /codon_start=1
                     /transl_table=11
                     /translation="MPLLYVQNTSSSTVSINADLGTLPAGGVREYVLTSTELDASSTA
                     LIALRSRGIIDFNVRNTATTEDDEFESLVLSQLQTVPAARYVASNGSDAEGRGTQSDP
                     YKTIERALADVPILAMATSSPEKAFVIWVKAPYDLGPLVTLQTPSQISSLGGYLDFGS
                     SQVPYWGNIYIASWSDSVNSTTDPRFDVLKGPLTPVATETRDRRFIYTFNPGTFAESD
                     DTYTGRQVRCFDGSSGEERWRGCVVAHEGLGQTLTIQTHANALFSIVPQTTDRLYVVE
                     PTVRVGNLGVSTSPGYRLSLVGIQFETLVTQGACDIDLIGTAGIGDSVSGVVQLSQGV
                     SFKLSKGAVGALPLSGLEMVGLNPDEAELWRTWCSSIRNTSGVITTRALASLNSGSEV
                     QLEGVVSGAITLTNGHHTLWTRGAALMGVRLELSDTIWISLSGNGVTPLLRGHAHLFN
                     CTADFTGTLKLDVAHISSNVLDCNHVSMATSTTIANSMLTVAPWDVSQTTLPTASTRV
                     ILAREGCYLRVNSVQTVFGNGGVDVRLGSTDLTWAAISSAGRVTDTAWLSTISDVLA*"
     gene            172905..173552
                     /locus_tag="GOV_bin_1711_contig-70_0_prodigal-single_311"
     CDS             172905..173552
                     /product="(P)ppGpp synthetase I, SpoT/RelA n=1 Tax
                     =Gloeocapsa sp. PCC 7428 RepID=K9XEV0_9CHRO"
                     /codon_start=1
                     /transl_table=11
                     /translation="MDEVTLQTVSKAAYWAIKHHDGQWRKGGDGPPYVTHCARVAETA
                     ARMLGDSSPRQMNGRHAIQCVAWLHDIVEDTAVTIEEIRAEFGNTIAESVEALTLNDE
                     EQRNWELKLKSQIEAVQSASHISVPMVKLADKHCNVIDLVTMPPPNWSPEKVLGYANS
                     SLQVAMECYKSLLETTIWGVFSINPEEIEAVLEEMKAAHKALAISLVKHVAEGVA*"
                     /db_xref="UniRef100_K9XEV0"
                     /db_xref="sulr:B649_08865"
                     /db_xref="I7IY10_9BURK"
                     /db_xref="K9XEV0_9CHRO"
     gene            173552..173971
                     /locus_tag="GOV_bin_1711_contig-70_0_prodigal-single_312"
     CDS             173552..173971
                     /product="hypothetical protein"
                     /codon_start=1
                     /transl_table=11
                     /translation="MEPDVADKIWPMASPETVRESFRSLKLSEEVTNILVDIYTEVHD
                     GVREFLNQDLYYVNSVTSSELAPPGLTREPPSAENALQWVADQTGKDRSELRLVKMGM
                     NTFRIEVEAGIYDDIRFTKLNWWAHPDTVEKRREETE*"
     gene            174156..174593
                     /locus_tag="GOV_bin_1711_contig-70_0_prodigal-single_313"
     CDS             174156..174593
                     /product="hypothetical protein"
                     /codon_start=1
                     /transl_table=11
                     /translation="MQKTKIRSPEAYVKFLVEQPFFRSRCVEDIERFAGIAFAYVTDG
                     KVIYPAADDFPEEDEPLVDDAKVDFSQFKLARRGNDDYCWPEQFPCLVVSLLEDGHDR
                     AGKFGIAAVEFVYPSDVDFTERVRLTDPLGIEWFGLQLSVCRK*"
     gene            174590..174826
                     /locus_tag="GOV_bin_1711_contig-70_0_prodigal-single_314"
     CDS             174590..174826
                     /product="hypothetical protein"
                     /codon_start=1
                     /transl_table=11
                     /translation="MNEVEKLMVDLLDVTAPQMVIEILEDIEERLNLLAESEDSFSLE
                     MNPGLVRMFQERLSELEHGELVPLCANIRYYLGC*"
     gene            174826..175452
                     /locus_tag="GOV_bin_1711_contig-70_0_prodigal-single_315"
     CDS             174826..175452
                     /product="hypothetical protein"
                     /codon_start=1
                     /transl_table=11
                     /translation="MQILDWLDKLYKKSTPGEWIHTGDVTPRAIDWHDAPDGHDPTSV
                     VESEEDALFLVTLRNVFPQLMEVVRAAEELNLQAKDSDLKDALSNLEMKLREESEKHE
                     CPGCEGEDFISSNRAGAECMNPSCEYYSQPFTLSEITCEVKRRLRLILLRGESDPFPQ
                     FESTFKGWMVSQASPTVIRWSRGEEHFDFPLEVPNFPTEVLRSDKPVT*"
     gene            175449..177017
                     /locus_tag="GOV_bin_1711_contig-70_0_prodigal-single_316"
     CDS             175449..177017
                     /product="Hef85 n=1 Tax=Campylobacter phage NCTC12673
                     RepID=F4YAA6_9CAUD"
                     /codon_start=1
                     /transl_table=11
                     /translation="MNSPCDEVEKYQKKLDLLSPGRFRILELVAVTRYGKARNIQRRF
                     RFRDVQTGAEFEYYWHKIQAELKKNPEKTFQTEDTRSDTEKYQEQLDDLAPRRFSVLQ
                     CFNKQPSPESRSRKYVRVQDSKYSTEFDYDIGALKQELRANPDSRFFVEEFCEKDFTS
                     ETQSKFDVLSPGRLRILGARRTGPPYKYEIDFIDTWSWRKWEGENPYTWIRGLTEDPE
                     YSRQEAIELEGKTLPQIAEEHGYSRAHIHKLYKKWGDDFIDYLKPHAPYSPLEVLVQG
                     WLDGEEVVLGKKLDGTNIFPDVYLPQHNLAVECDGLYWHCDRFRDRRYHFERRQTYES
                     VGVRALFFREDELLEKPEICQGILQNALGRSRRVFARKTTLGSAPPSFFEKNHLMGKG
                     SGRGYGLYHDGDLVAGMRVRWVSKSQRQLDVSRFCTKLGVSVVGGWSKLLKHVIGQED
                     PSSIRTFVDMRYGTGAYLEKMGWKLESCHASFNWTKGMESLHRLRYPGSSGYEAGYRK
                     IWDCGQAKWVLQVN*"
                     /db_xref="UniRef100_F4YAA6"
                     /db_xref="A0A0F9DRW7_9ZZZZ"
                     /db_xref="scn:Solca_1931"
                     /db_xref="F4YAA6_9CAUD"
     gene            complement(177073..177777)
                     /locus_tag="GOV_bin_1711_contig-70_0_prodigal-single_317"
     CDS             complement(177073..177777)
                     /product="hypothetical protein"
                     /codon_start=1
                     /transl_table=11
                     /translation="MAFDLTRGYHNDLRERPLAAGATITEEAQCLVYVDAGDGTMAVQ
                     PSAGAGGERFAGFALTDSMSYVTAPVVEELVVPTGGGTSTLAHSSLVAGSTYAVASTS
                     GALTEAASPPAAGQYSVDDSAGTAEFNAAQAGETVTIYYRYQPTLAEILATEHERSIN
                     NRAQELFSQVSVIGDGSEFEIFTTVYDSSQAYAVGGALYTGAAGLVTSAAGGTEIGFC
                     SKVPSVGDAMLGVKKS*"
     gene            complement(177807..178739)
                     /locus_tag="GOV_bin_1711_contig-70_0_prodigal-single_318"
     CDS             complement(177807..178739)
                     /product="hypothetical protein"
                     /codon_start=1
                     /transl_table=11
                     /translation="MAKKHDAEALRAARQQRIAARKAAEVASTQSHEATAPTPASSPA
                     SAVPAEMVAPVVNPSSIEKNAHLDMLLLGAESQDPHWIVLADGRPVGEIRLRDQEEPE
                     KVASLFVTEQYADSVREAARRFSFQEVLAGVRGRPYVAAVAGADAYRQVEASVKAEAK
                     AELRKAKADLRDNMLNLLNLVVHAQSKNFIQANPLKEEMFTRMTDAGVDNSRAVSIIE
                     AAYQAKAADHFEACFKQASKWMDLQPEALAELEEQIRGFSHRTPVVAAAENIPAANIH
                     NVPLHTYRDAAFEGNAEVDDKASLKAKMKLSMRR*"
     gene            complement(178806..179945)
                     /locus_tag="GOV_bin_1711_contig-70_0_prodigal-single_319"
     CDS             complement(178806..179945)
                     /product="hypothetical protein"
                     /codon_start=1
                     /transl_table=11
                     /translation="MRPTSHRLQKLALTLNPALQRKVLRKVKEQGVDMLNPKERKIWR
                     AIERQRAEIEIRNTEAALLSKEEVDALYKKKWANEITEAESRKLKAHELAMKAQFSAD
                     PTDLSYLLSDDPGAEKFVSTERNKQLEGAASKLLVNIRALIRLRNDLVPKATEAIAAD
                     DQVDQVDPKLKATIEEAVSLIRPVFDYVDHAEELINNVRIIGKKITFDNDNYPQYAKA
                     ADRFVEEAGMGLMSASNALSSIREFRKTTAEQHKKLFEVFQTRYLSGVEMFAEQGASR
                     EEASKKVLSHPMVQKMHKAVIGMFNRVKAVDVVLHLVGAPLESMIRRYKNLRTVHDDF
                     QGEFGTQRSKSASTITKRLAKVAKTLLILRYLENKSTLFQNERSA*"
     gene            180007..180243
                     /locus_tag="GOV_bin_1711_contig-70_0_prodigal-single_320"
     CDS             180007..180243
                     /product="hypothetical protein"
                     /codon_start=1
                     /transl_table=11
                     /translation="MELNLQPLQPSLALLREEASEWEWGCVLVHFNTRNYVGTRGGET
                     VSVVRKTDGWRVETDVGSVPLEYWLSGGGNEITG*"
     gene            180227..180625
                     /locus_tag="GOV_bin_1711_contig-70_0_prodigal-single_321"
     CDS             180227..180625
                     /product="hypothetical protein"
                     /codon_start=1
                     /transl_table=11
                     /translation="MKSLDDVVDKESGGPLPILPAEQRVANLEGDIRLLKSKIKRLQK
                     RGLYYRHQRNRLILWGLQDRFMRFVISNVVGAEWTELMRGLVMEGEFDKDELKQISMQ
                     DIEEQLELKWNEKAGVYKSTRKEEKKKKKA*"
     gene            complement(180622..182439)
                     /locus_tag="GOV_bin_1711_contig-70_0_prodigal-single_322"
     CDS             complement(180622..182439)
                     /product="Uncharacterized protein {ECO:0000313|EMBL
                     :KKM21212.1}; Flags: Fragment;;  TaxID=412755
                     species="unclassified sequences; metagenomes; ecological
                     metagenomes.;" source="marine sediment metagenome.;""
                     /codon_start=1
                     /transl_table=11
                     /translation="VPQYSRLAARTRFASCLYRLVEAGANSDALVKINLKQLQRTEQP
                     QPDQDKREFYMQLQELAKTGPLFSEAVIRLIDQIGQRLNKAQARDFATLLMQQEDVVA
                     QVGQQKLREVADWIAANSPSLAGASVQDLVQASDTWHRQITRQPQPQVDQNGRYGPFK
                     SRDVVYDFGNGWVFVNVPSQDLGVEGRIMDHCVGGYCEDVDRGRSTILSLRDPKNMPH
                     ATIELNKKNGQVTVGQIRGKKNANPVSPKYRPYVEEFVKAKKLYDGDGLTYAPTEVWR
                     SSLTDLLSSAGLKEEILTALTDATLEQRGGNHPQNALHATLRSIKGDLLQEVLSDLDT
                     KEIPVLSPIEGIVRNPYLPYDFVLQNLKRVDLSKNVQLTGEELESLIPLFFTRVVTNE
                     EGNKEVKHGRPEAARTLLSNPRLSQDAVIRAIEMAEKTPGSEEGIVDGVLRRGSDAVR
                     VLVTRNLPARYFYLHGWHPLLKDDAVREQVFGVLEELIATEDPPPKDVVRRIGSLLTS
                     FLTVNVPLGEPLDFALYLADDFLDMAKAAGLPSTRVGIGLSSLHRELEGEIQDLTADL
                     DEDDYDEDELSTGDQEELKLLRSTLVEVEELMEKDESLF*"
                     /db_xref="A0A0F9I132_9ZZZZ"
     gene            complement(182449..183228)
                     /locus_tag="GOV_bin_1711_contig-70_0_prodigal-single_323"
     CDS             complement(182449..183228)
                     /product="Uncharacterized protein n=1 Tax=Pseudomonas
                     phage PaBG RepID=S5WKK7_9CAUD"
                     /codon_start=1
                     /transl_table=11
                     /translation="MFKTGEVIQNTRLFEGHTCRMEKDHFSGKLRAASDNFLNKQSAI
                     DISWLPKAAEKLLISGNINDYVITEIPIVSVDVPNRNLDLFPYDEVSSFNPETGALVY
                     RSFVGKPTHRDHDNRDPRKAKGVIFDANLQKVAGTDLWKIVILAGWDRTKDRHVAESI
                     LRGEFKGHSMGALVGYTECNFPGCGATSPNGRIACRHMESGRGKGRLISAGAKQFVIA
                     EICRQICYIESSVITNGNGAEGHGGQADPEAIQRWVKPWNG*"
                     /db_xref="UniRef100_S5WKK7"
                     /db_xref="A0A0F9U476_9ZZZZ"
                     /db_xref="S5WKK7_9CAUD"
     gene            complement(183232..185598)
                     /locus_tag="GOV_bin_1711_contig-70_0_prodigal-single_324"
     CDS             complement(183232..185598)
                     /product="Uncharacterized protein n=1 Tax=Pseudomonas
                     phage PaBG RepID=S5WKC1_9CAUD"
                     /codon_start=1
                     /transl_table=11
                     /translation="MIRLNYDRMKVAAMRKHALGSFGGGGGSGAYGGSSGFGGSGAYG
                     GGFGTGGRNTINRYNPVYDDLSEGTIIEQFMPVDPRRLHRIWRRIRLQDPVAAPVIDL
                     YSDLPWSDFQVVGVEDREIAQTYADALNAIDITNILPQLSNEYLSMGKVIGHLLMNES
                     KGYWDRLIIHDPDWIRVTPIPMPGFQPKLDIIPTPEMRGWANSSDPRDLAAQRHISEL
                     IDMIRDGQSIPLHPDQTFYLPRKVSPYDVTGASIFTRIIMFVAYEKALVNSTIAASRR
                     RASRIRHITAGIDDVWEPSPGELDDLAGLFMQADEDPVGALVVTRSGVQASEVGGGTV
                     SDITKISDEWQFLLQGKLNALGVSEQFITGDANFNAMEQVMSTFLEKIKAHRNYFVNS
                     LIKEKILKPIAERNGFFHQKKANVDHRIRVASDFNEDNRRYILPTLAWEKSLKPVADR
                     DYLEILQMMEEKGIPVTKRTWSSAAGFDLDSEIEQFSDDIETSRQLARQKKKVMELAP
                     EAAGGQGGMGGDLGSGLGELGGGMGGMDMGMGGMDMGMGGMDMGGDMGGGMGGDMGMG
                     GDAGADAGLELPSIGASFKGAATEKTADAATAPNIITSTRRNYRRDREMLDLLDALPV
                     WKGGEFMGISKDQAELYARRLLDSLGEKLAKTLTKAEARRILSTGHNRRDQVLRYIMA
                     RIGILKNADVTREVAMDIYKNLQKVCPDPKLLAGELTVVAHLTQVRERRIAGSKPPDM
                     QEVKDIRNQFFRDNPNQARLIANSITQESKHVNNVINGFVDDPAMLKE*"
                     /db_xref="UniRef100_S5WKC1"
                     /db_xref="A0A0F9B843_9ZZZZ"
                     /db_xref="saci:Sinac_1737"
                     /db_xref="S5WKC1_9CAUD"
     gene            complement(185604..185960)
                     /locus_tag="GOV_bin_1711_contig-70_0_prodigal-single_325"
     CDS             complement(185604..185960)
                     /product="hypothetical protein"
                     /codon_start=1
                     /transl_table=11
                     /translation="MTTSSSYLRRMASGLIASGLPEEAEILLKEAKRVSIEEAAEQKE
                     IIEEQLAYMGFHTPRLAIDAKKGQAKIMVPKHLNVAQISSFVETLLRRLNTHGISDYK
                     YDRMDHGDPTYLYLSL*"
     gene            complement(185966..186316)
                     /locus_tag="GOV_bin_1711_contig-70_0_prodigal-single_326"
     CDS             complement(185966..186316)
                     /product="hypothetical protein"
                     /codon_start=1
                     /transl_table=11
                     /translation="MTPVDQFIEDTYKLYKVKSVLTAEKRRKLRYKLAMAEITDVVAP
                     EDTPLATDIVLEENKKSASTLKTASGRPSLQAHSLRNAGMCPRCNSSMVFAQVSDSLE
                     SRFCTSCNVCIPVT*"
     gene            complement(186323..188344)
                     /locus_tag="GOV_bin_1711_contig-70_0_prodigal-single_327"
     CDS             complement(186323..188344)
                     /product="Putative terminase n=1 Tax=Pseudomonas phage
                     PaBG RepID=S5WB65_9CAUD"
                     /codon_start=1
                     /transl_table=11
                     /translation="VSKKNEESNEHLLDLQDIIDRVIASGLDPSVFDDDIEIEYAKNV
                     IDFATSSDFMGMETLWAKQAEQCVRMYADYCPSCSNDDFMEDVPVDASIGTFRSNVVL
                     LNNGICPECNKNRRELFDSLPWELVSCLGQRSGKTAVTAGVLAPYYVHRFLQLPNPAR
                     FYGLMQNSFFELTFVAVTAGQVKRTLWKNFKEALIQSAWFTQYFKELRKVEQAQGLEK
                     GTLYKVQDQSIVFANKLLGCSYAAADMSALRGSTRVFCSIDELAWFKQGSTAVRANAE
                     ETYASLSNSLRTVRSASDVKWRDGEYNTMPGMMCNISSPSSQYDKMMSLLKEGDTDPR
                     KVTFHYSSWEASPLITRESLASEETNDPVKFWRDFGARPPTANSPFIESEQAIEEMQV
                     SDPPLLRWKPEFIRDELDSSRVRYVAAKLLTSLNDNRLRMVPRVLTVDCGETANSYCL
                     SIHSVRPGENDTFHLQLDAFIEAKPEKKMDTGQLISVHFPTMENLVKSIVDPITGLQI
                     KAVLYDRWGSSGVIQELNRMRVKAIKYSPRDADFKRLRTMVYNGHYKMPRWEHKKLAD
                     FDMTSVSAIRNAPYTHFGAQFATVREIGKKIVKPEAGEDDGFRTAVLAAYYVSENPKE
                     FYSSSFNPGAGQSQRVGTVAMKSSVGAFRGANSRNSVGSVIGKFSYKKR*"
                     /db_xref="UniRef100_S5WB65"
                     /db_xref="A0A0F9SC62_9ZZZZ"
                     /db_xref="S5WB65_9CAUD"
     gene            complement(188348..188641)
                     /locus_tag="GOV_bin_1711_contig-70_0_prodigal-single_328"
     CDS             complement(188348..188641)
                     /product="hypothetical protein"
                     /codon_start=1
                     /transl_table=11
                     /translation="MTPYRRIERVAKKMDVLRRLADILEEKGYLDPKFLRTDPVETTE
                     EEHEPFGDLFEDDGASYPDDASGFAGPANNKNKSRYKLMPDHGQTLTDLLKVS*"
     gene            complement(188638..189309)
                     /locus_tag="GOV_bin_1711_contig-70_0_prodigal-single_329"
     CDS             complement(188638..189309)
                     /product="hypothetical protein"
                     /codon_start=1
                     /transl_table=11
                     /translation="VSKGPALHSVAPLVRFGPHHMSNDSPNHPLSHLPQGQLDVISAQ
                     FADGVSYEDIGREHGIDFDDVRVYCENFIRTPRSRTERLVEMLEELEESIYRTKQQLD
                     QAGWSNGNLVTAYRGLVAEYRDLLSELDKIKTPEDTVDDIIQKVFNPFVTDLVRVSTE
                     ETRKLKGELKKRGIPNRDAIVLAEDTFRRLAERVQNVMPKSVAGLDSYFGVDAKTRKA
                     REASK*"
     gene            complement(189331..189597)
                     /locus_tag="GOV_bin_1711_contig-70_0_prodigal-single_330"
     CDS             complement(189331..189597)
                     /product="hypothetical protein"
                     /codon_start=1
                     /transl_table=11
                     /translation="MTQVGPARLAPASNLLPPSAKRLARLSLKLADIAEEAEALPTDP
                     HSLLGLIVDMGGPEMKQHRPHLDPGPRGVASADEDEDDDSLSED*"
     gene            complement(189557..190378)
                     /locus_tag="GOV_bin_1711_contig-70_0_prodigal-single_331"
     CDS             complement(189557..190378)
                     /product="hypothetical protein"
                     /codon_start=1
                     /transl_table=11
                     /translation="MSNFQAKVFSRFAEKVADSNLPPRSDMFLVDMREIDAMKCNALI
                     AYEPGMGSVPTLGQLERYVEATFNGRVHAQSNTASVHEGSNAVSVMLTLHHDSRPVTD
                     AVNMRRITASSYMDDQTGHLWQVVSNDTNKFMIRRTNENISDIVAAKLDRRGRKSASF
                     DKVRQAAPLLSSGDTVRFFDGVLPQVGKITSMNGDDVSISSGGKSHTVPRESVFNIVE
                     RSESKVSDEKSILRDYWERAVGNSSFADKLTRKLNQQAESPADDSGWTGTTGTSE*"
     gene            complement(190537..190713)
                     /locus_tag="GOV_bin_1711_contig-70_0_prodigal-single_332"
     CDS             complement(190537..190713)
                     /product="hypothetical protein"
                     /codon_start=1
                     /transl_table=11
                     /translation="MILKTHAERAASEVRCARVYEEAARGHVDKRRTQDCTDRAQFYW
                     YSAILCLVRWAHSK*"
     gene            complement(190722..191591)
                     /locus_tag="GOV_bin_1711_contig-70_0_prodigal-single_333"
     CDS             complement(190722..191591)
                     /product="hypothetical protein"
                     /codon_start=1
                     /transl_table=11
                     /translation="VTDCTLTQCTFHTKYPNVKGCMLVYMNQQGEDSLSPLDISMLTG
                     RKKSAVIKDLSKAVSLLRGGTLRASNQSEIEPQFVTLMNQPVCYNCEKALDVPPTSEE
                     WAELKEPVDDEGSLLDEDASDTDEPADSKFMGWDDPSYKPQYIRTLMNRSKHHIYYCS
                     PECKEAKPTHYVALEARSRVPVETIVKWAVNKYSTLGALEQALGISRTLLGETVLSIL
                     GIDADRLYPTTKRVRTRNRELVRRTGSKPDWLVHIDDRVVKPFKELQAKLGESKKDHS
                     YLVAQAEELIRTL*"
     gene            191835..192170
                     /locus_tag="GOV_bin_1711_contig-70_0_prodigal-single_334"
     CDS             191835..192170
                     /product="hypothetical protein"
                     /codon_start=1
                     /transl_table=11
                     /translation="MQENHSKIRPLRPEDATEEQLELLSEWLTEVVEGELEMDQLEDD
                     PAEGKHQELTCLLLGIISHIREEFLGETQDVASAVLSGMWPEEEDDDIDYENEMAYEN
                     DWLMDEPPH*"
     gene            complement(192241..192465)
                     /locus_tag="GOV_bin_1711_contig-70_0_prodigal-single_335"
     CDS             complement(192241..192465)
                     /product="hypothetical protein"
                     /codon_start=1
                     /transl_table=11
                     /translation="MGKITKSKKNRIWRVDATSESGDDYGTLETFDHEPTEEELKAIT
                     HESVIGSDGWDEEMPPGPGYNGSWLHLHIW*"
     gene            complement(192524..195178)
                     /locus_tag="GOV_bin_1711_contig-70_0_prodigal-single_336"
     CDS             complement(192524..195178)
                     /product="hypothetical protein"
                     /codon_start=1
                     /transl_table=11
                     /translation="MQARQRTEEIEISPVFDEDGKMGLFLPSEVLEAWRVQAALRFPQ
                     NTVDWARLAKQKRARHLYSYLMCQTPCPVAAANGQLVALDPKGACATPEWLVEQREEG
                     WFCVPTGQPIHSPDSVRLFARLVAIRSYLTVCATFKSGSYTVDPKNPTRPGLANLFKI
                     YDPSNRKDWTVAVALSKAKLDNVREWIDGGLNADERPKCLRKSRYKGQIRKTQQESVN
                     RRGLLLDPAHFGEVDKDLEFFLSKAWSNENSWRRNTRTEEDLQQAYQAWLNKGESLTP
                     HDVNPDALMAALSETVKLTPEQLWVVTQRKKEYYHLLPERTINTLTPCATGIDALYQN
                     LMIQRSRDGSRRLFTGYSKLIEQTVCPGISTNVLFRRNSHAIGRIENANGNGKYVAKT
                     KNGFGRSILFYIRNWSLARAPKYDYTLKGTVAARHYRALATAIAVSMSRFTPINRVCV
                     QKAKNLRLDLVAAREAIPSLAITSQQQTQKNLDERALRHTAGLIEQYQTAEHDELLFR
                     TETSGRFHYLLTQVARRIRPFVRYELDGKLHSTTAIDICQCHPVILFEYALQNFDLPL
                     EEREFLTSLCDQDQREELGGKIPLLKWMNDERGATHQPEVEEFFLQHAPNFLKAFTKL
                     RSLLMTQVYNKVLAPRETEIVDYLLEKLFEDPELAPHVIGREHDGIRTTQEKSEEILS
                     RVNELLSSFLSVPVSAKIKDPKQERLDALQEDLDEGRVYLDPSEELPSDLDEVGTVTL
                     LSDKDFEKVLSLSPFRTEFNEDSGEIVEGDLSKGDLVEGGFVNPVRDPLSLANFTSSP
                     VEQLKRTQWGPFGPHPGTPSSVGSTDEPPLAQAAPEARAEELVCSTTQLAPPTPPEVP
                     PPPKKRRRRPKPPSNDTNTDTNHSPKGL*"
     gene            195294..195533
                     /locus_tag="GOV_bin_1711_contig-70_0_prodigal-single_337"
     CDS             195294..195533
                     /product="hypothetical protein"
                     /codon_start=1
                     /transl_table=11
                     /translation="MLEVRLVSAARHKSIKQQQERVAQQVLSHKARLYSAIEKLLGCP
                     SGKPHAAALVEVESCLLDYQVCLKSLGILSPVLGE*"
     gene            complement(195555..195974)
                     /locus_tag="GOV_bin_1711_contig-70_0_prodigal-single_338"
     CDS             complement(195555..195974)
                     /product="hypothetical protein"
                     /codon_start=1
                     /transl_table=11
                     /translation="MDPGKVNFAWVHYCGGEVLEYGWIKVMTDVHEDVVFINNFVNLL
                     TRLNPDYVVLERFMIRNRGQSVHSEPINQMIGRISVLTRVFGYRMTNQVTPAQWKTWF
                     NKQQKENWEETFSFLPSVHSRDAAGIAKYFDLKKIPH*"
     gene            complement(195995..196393)
                     /locus_tag="GOV_bin_1711_contig-70_0_prodigal-single_339"
     CDS             complement(195995..196393)
                     /product="hypothetical protein"
                     /codon_start=1
                     /transl_table=11
                     /translation="VEIELLCHEDNSYVLELKDGDYHQLVDVTEIVNSVFLTKLKEIN
                     YRLEAETKYRSWLLETAQTSSHVINKAKVRYSQMRKRLFETNELAQELVTAWKNKEDL
                     VNPVTKLAQVLNQNRHFLINDSTESDLLKQ*"
     gene            complement(196423..196815)
                     /locus_tag="GOV_bin_1711_contig-70_0_prodigal-single_340"
     CDS             complement(196423..196815)
                     /product="hypothetical protein"
                     /codon_start=1
                     /transl_table=11
                     /translation="MIYIYRGDPAASPPPDGTSATTVRQTTRDGAMVTIGAKMFSSSD
                     VGFVTRGDQMRYVGRKSNGRFGDTHRYQPSHGTTINVSIDGAQFEETIFSNLDQYVKD
                     QVADLVNRRYLIVEDDGVPLTAEAVRVF*"
     gene            complement(196820..197020)
                     /locus_tag="GOV_bin_1711_contig-70_0_prodigal-single_341"
     CDS             complement(196820..197020)
                     /product="hypothetical protein"
                     /codon_start=1
                     /transl_table=11
                     /translation="MTRNSKLVREYLKAAEQLKKVRGEAKEDWEQKNTAIIAKMDLLW
                     QAMDADERKAAKVSKWPPRPLE*"
     gene            complement(197024..198154)
                     /locus_tag="GOV_bin_1711_contig-70_0_prodigal-single_342"
     CDS             complement(197024..198154)
                     /product="Uncharacterized protein {ECO:0000313|EMBL
                     :KKN41375.1};  TaxID=412755 species="unclassified
                     sequences; metagenomes; ecological metagenomes.;"
                     source="marine sediment metagenome.;""
                     /codon_start=1
                     /transl_table=11
                     /translation="MGARGYRPPDNDRVNSRTDILGDVPQRRAREDLIPAIARMSQNA
                     SNVSPTYFEFFQRIKVGRRCSCFDIESDPSGICPVCYGVGIVGGYQKRGTKLEVFDVT
                     SPNVRCANVSPDYNNPTRPVYWSLHRTAVHGTLEFDLDIKQNLGLVDTLNILDYAPSG
                     TSIDYWIKSPAEAEFSRLSEDSFRTRLGQQRLHFKITLRRKTPSSPLPKVIGIRFAYK
                     LLQHTEIRVNIPRVQESLTLEELGVYQSFSSQAFWTDNTLKNITTEDWLYNTADGTRW
                     KINGVSDNKPEGILTSWDLQARLIQSFEGYARVPLGNINPLILPNHIKSIQTDAEDAA
                     AFLKANPTHMRSPGHRVETSKSDGPTVTAPGHADVGKPLREV*"
                     /db_xref="A0A0F9QBK9_9ZZZZ"
     gene            198231..199388
                     /locus_tag="GOV_bin_1711_contig-70_0_prodigal-single_343"
     CDS             198231..199388
                     /product="Uncharacterized protein {ECO:0000313|EMBL
                     :KKN63707.1};  TaxID=412755 species="unclassified
                     sequences; metagenomes; ecological metagenomes.;"
                     source="marine sediment metagenome.;""
                     /codon_start=1
                     /transl_table=11
                     /translation="MASGNLRLSPQVAVRGAVVAFEELFVEEDGSATSPLDPTAYPSV
                     AIYSPTEEMLQSGVGSAVSGSEGRWRFTWFVPLDADLSGPDAPWRIEWVMVTPGGRQV
                     ERHANFFVVDNVEASSEERAYTSMVYAGQSERVFAKFRNRQERIQVNLVDQGEDYVDL
                     TPGVVEVQQDGFYTYYVDTPELTTTGCYLAVWNSRQTAISQSVTSVQQIRVPESKFWW
                     LQPSIRMLLDKAQKKIGHVQSYSDSDLYEYMMRGADYINATNPITGWTLTNWPGAFGM
                     TNFLLMASAWYGLQAQYLGEAETAFNFSGQTVTLDIDRTSYYADAMSRFKDYLDNDLQ
                     KTKRNMLRRVSVGALASRPLSFGLESLVARVQTTNGGKNQALPIFSRLGLL*"
                     /db_xref="A0A0F9SMW4_9ZZZZ"
     gene            199441..199815
                     /locus_tag="GOV_bin_1711_contig-70_0_prodigal-single_344"
     CDS             199441..199815
                     /product="Uncharacterized protein {ECO:0000313|EMBL
                     :AHI60020.1};  TaxID=1458669 species="Viruses; dsDNA
                     viruses, no RNA stage; Caudovirales.;"
                     source="Acinetobacter phage IME_AB3.;""
                     /codon_start=1
                     /transl_table=11
                     /translation="MPVLTITNLTARRLPVDSRVGVLEANQQRSVELTGAEAEAAANA
                     LTRLAAAGLIVWTGAPTTTLADNAAEPVFGGSPVLRGAGDPNGVVSGYPGDLYTDGEG
                     GVGTTLYVKESGAGTDTGWVAK*"
                     /db_xref="W6ASE0_9CAUD"
                     /db_xref="gdj:Gdia_2452"
     gene            199883..200398
                     /locus_tag="GOV_bin_1711_contig-70_0_prodigal-single_345"
     CDS             199883..200398
                     /product="hypothetical protein"
                     /codon_start=1
                     /transl_table=11
                     /translation="MKKKFIVRNPNGSRVFVGGVQVNAFAHEVIELNPRTARELRKYG
                     VMVEPAGETPTPVKSEAKKSKKTKSKKTSKKEAKAEKAVKNALKEIPQEEKEAKAEEP
                     TQPEELPAAPVEEAQVRAQAETPVTEEDSAVSESPDDLSDGTEEASVEEPEVDVAAKA
                     SAKARKRRGRK*"
     gene            200395..201378
                     /locus_tag="GOV_bin_1711_contig-70_0_prodigal-single_346"
     CDS             200395..201378
                     /product="hypothetical protein"
                     /codon_start=1
                     /transl_table=11
                     /translation="VTSVRRRSYGSYAGPSIIGSEEFDGSGAQEHWDRVLWLTSMVES
                     GGRFGSITMYDGTAVTAGLHQAVAVYPRALRYEDWNATDDQGSFWQLLRRLEMIPDFP
                     TLQDLWTALAAKNWYLATDSTLRYLADATVKVKNRSKKVKAGDIVYGAEIREEFTPNA
                     GKVPARGKAWEQSKAWALLFHAVFADPKSFKAQVSFGREHFEKVCRHRTLTVSGERKT
                     VEDWVYGGQLEGFRAATDQLDLALAVWWSHSVNAPAEAYKIMKRALRSTTPDADPDKF
                     SRLLLRYLAASKHGRWHFTEKSGRWQRTRSTAKKVWDSHLFNPGGAMPYRF*"
     gene            201416..201571
                     /locus_tag="GOV_bin_1711_contig-70_0_prodigal-single_347"
     CDS             201416..201571
                     /product="hypothetical protein"
                     /codon_start=1
                     /transl_table=11
                     /translation="MSTVRYGDVSQPTRTVEGSDLEERFKKNKQLKEGESSENAVEDD
                     TQEVNKD*"
     gene            201578..202321
                     /locus_tag="GOV_bin_1711_contig-70_0_prodigal-single_348"
     CDS             201578..202321
                     /product="hypothetical protein"
                     /codon_start=1
                     /transl_table=11
                     /translation="MILTADKSAFLYLDEMLDKKEPIYVRNVARYMGKRGIVVVTLND
                     GHRSHRETIPNTRHPVCLSAKVTPAMIANSKSLRELLDGGSLELVPREVAEKELSDET
                     VQEELAAAYKSIGLRSEDVMRLRRGDDDFKITNENGLALQPDLSPQKDFVSFDNAPDM
                     GNPYNNSYSDDIQVLADAGLKDEGASPRIVGLVEALSAGDMKAREVKSELVGMELSEK
                     DLAYLIANASGIVANYAKEKFARLEKDAD*"
     gene            202409..203242
                     /locus_tag="GOV_bin_1711_contig-70_0_prodigal-single_349"
     CDS             202409..203242
                     /product="Uncharacterized protein {ECO:0000313|EMBL
                     :KKN51240.1};  TaxID=412755 species="unclassified
                     sequences; metagenomes; ecological metagenomes.;"
                     source="marine sediment metagenome.;""
                     /codon_start=1
                     /transl_table=11
                     /translation="MTAGTEVTNVINFDAVRRLAADEDRIVRELASRAPSTRYKTSID
                     SEDSRGPYRYNGTPMVITTEDLANQGRYILFWSGPQNTQWNFPLRASMQQTKSGTIHH
                     VWRDSSRETYYDEPTVAFTFQTGNIMPVRLRQGVQNPDGVSQVAETISLPPGLLDLYD
                     FFEILNAKRILSDGRPNYVYIAYHSLAFPEIFLRGFFQPEGFSFSEDAANPAQVTWQS
                     TFKIHSSEPKFWSSARLKEAWITAFRAQGTLLAQEAGTVGNQTVLGTTGVPVPGQGSG
                     G*"
                     /db_xref="A0A0F9R3S4_9ZZZZ"
     gene            203261..203578
                     /locus_tag="GOV_bin_1711_contig-70_0_prodigal-single_350"
     CDS             203261..203578
                     /product="hypothetical protein"
                     /codon_start=1
                     /transl_table=11
                     /translation="MSDETSPKPLVTYRTSPSDLPDHTNVAYFVGEHEIMNIDLNHGF
                     MAANSHTSECMLLTQVFVTPHAHIQLLEEARSWISASTLETGRDPGDLLLRIRALLEG
                     PTQ*"
     gene            203575..204612
                     /locus_tag="GOV_bin_1711_contig-70_0_prodigal-single_351"
     CDS             203575..204612
                     /product="hypothetical protein"
                     /codon_start=1
                     /transl_table=11
                     /translation="VKLPHPVEAEAHMRAELLRGGYNLKEDRNNLKICCPFPHEKHED
                     RKYKLGFLKDGSRVHCWNCKWSGSWNKFAETVGLEPFGSTADEGVIPDSVLLQDPFRA
                     LSLRMQERSKAGQEKRSLSNFELAASDLNDDIRTGLLINEPSVIKELSPWDGGRWRGL
                     GPKLLKALHASRWERKVTFPSGDTITEPRIFFPYLQHQELKGYVGRRLDGIDKVKYLR
                     AEWNSASSTLFPFDFVRERFPRARSVCLVEGEVDALNLISSQIPALSILGTGAWSSAK
                     REILSTCYDHLVVVMDPDPVGADCARKIIASSASSFKSVVPVDLPPDEDPGTLDKDQK
                     QWLKNQMPSRA*"
     gene            204579..205391
                     /locus_tag="GOV_bin_1711_contig-70_0_prodigal-single_352"
     CDS             204579..205391
                     /product="hypothetical protein"
                     /codon_start=1
                     /transl_table=11
                     /translation="MAKKPNALKGLETAVTGLIKKAQEEAVFSEYKFKFRASGLPFCP
                     RELVIDRLIKEENRVGSLMDYGFAFYVGIGTAVHEVIQRYLGMVKGLYGNWTCCGYTE
                     LEREGSKECPVCGEPQHYDEFKMSFGDSSAYADGVWLRHNAVWEFKTYGVDKVDDLTE
                     PKDAHLQQASCYVELLNEARGWNIDKIIFVYLARDNPRKFKVLVVPPIKNMYSTVLKE
                     YREAQKMAEAKILPKRVCESPTDGDFMNCGYSGICFSPDLDKMLIPVESLVR*"
     gene            205388..205861
                     /locus_tag="GOV_bin_1711_contig-70_0_prodigal-single_353"
     CDS             205388..205861
                     /product="hypothetical protein"
                     /codon_start=1
                     /transl_table=11
                     /translation="MSADPLRVVDEIREMLTSGAYSVDEGTLSVISDLENALVAEGYT
                     RQVVVKEETYSESRAQRLLTFGGDIQAVVQKARERKRISPAEKAEIILSCSTAYLKTV
                     HAFKVGSKVWSAAQKELLPELLSVHEGKLDDLLELLDKHLSMFSESLEKWLTPNK*"
     gene            206016..207011
                     /locus_tag="GOV_bin_1711_contig-70_0_prodigal-single_354"
     CDS             206016..207011
                     /product="Ribonucleoside-diphosphate reductase, beta
                     subunit n=1 Tax=Cellulophaga phage phi14:2
                     RepID=S0A029_9CAUD"
                     /codon_start=1
                     /transl_table=11
                     /translation="VTLTSGRTTYKPFRYQQAYDYWLKQQNAHWLHTEIPMSSDVQDW
                     KLTLSDEAKALVGGVLKGFIQTELVVNDYWSSKVAKWFPHPEIAMMASCFGSMETIHT
                     VAYAQLNDTLGLSDYDAFMDEPAAKAKLDRLVEVKGESIRDIARSLAIFSAFTEGVSL
                     FSSFAALLNFSRFNMLKGVGQIISFSIRDESLHSEAGCWLFRQLIEENPEIWDDELKR
                     DLYEAARVTVAMEDAFIDSFFDVGEVYELQRQDLKNFIRQRANVKLGDLGLKMNWKNI
                     DKDSLERMAWFDFLSAGQSLTDFFATRVTDYSKGAIDFESMYNELDAAPVVAAAE*"
                     /db_xref="UniRef100_S0A029"
                     /db_xref="S0A029_9CAUD"
                     /db_xref="bmm:MADAR_p004"
     gene            207011..208720
                     /locus_tag="GOV_bin_1711_contig-70_0_prodigal-single_355"
     CDS             207011..208720
                     /product="Ribonucleoside-diphosphate reductase {ECO
                     :0000256|RuleBase:RU003410}; EC=1.17.4.1
                     {ECO:0000256|RuleBase:RU003410};;  TaxID=1186051
                     species="Bacteria; Bacteroidetes; Flavobacteriia;
                     Flavobacteriales; Blattabacteriaceae; Blattabacterium.;"
                     source="Blattabacterium sp. (Blaberus giganteus).;""
                     /codon_start=1
                     /transl_table=11
                     /translation="MSQELMDLQASGEAPEWMTVEGFLTLSRGYLLDGETPKGMYLRL
                     AEAAATRLAKPALAARFFDLFWKNWLCPASPVAANMGADRGLPISCFGLYCPDSVDGI
                     MSTMHEIGMLSKNGGGIGVSWSDVRARGSKISGNGVSDGIVPFLKIQDSTTIGISQGG
                     TRRGASSAYLDIEHGDFDEFIEMRRPQGDVNRQCLNIHHAVCVGDEFMQKVVDGDKEA
                     RRKWTKVIKSRFETGEPYLFFKDTVDRTRPECYKQRQLDVRASQLCSEIFLHSDEDHT
                     FVCCLSSMNLARWEEWKDTDAIQLSIWFLDAVMEEFIDKAQHISGFERAVRFSRKSRA
                     LGLGVLGFHTLLQQKMLPMDSFETMMLNAEIFRTLQRGAETATSDLAAEYGEPEWCEG
                     NNRRNTHLLAVAPTVSNSLISGNVSAGIEPRSSNAYAQKSAKGTFLQRNPQLMALLAS
                     KGKDTPEVWRSIVNEAGSVQHLAFLTDEEKEVFLTAREINQYALVKLAGQRQQWIDQG
                     QSLNLFFPANADPNYVNGVHIEAWKSGLKTLYYLRTASVLKGDSGSREYSRAASECAA
                     CEG*"
                     /db_xref="I3QGN3_9FLAO"
                     /db_xref="UniRef100_I3QGN3"
                     /db_xref="bbg:BGIGA_323"
                     /db_xref="1.17.4.1"
     gene            208723..208920
                     /locus_tag="GOV_bin_1711_contig-70_0_prodigal-single_356"
     CDS             208723..208920
                     /product="hypothetical protein"
                     /codon_start=1
                     /transl_table=11
                     /translation="MAYKSVWVICSECGHRQEDIEGHPEGFDPCGKCAAYAMTAEEGI
                     FEQSSQKNAKELNIKGWASWG*"
     gene            208877..209149
                     /locus_tag="GOV_bin_1711_contig-70_0_prodigal-single_357"
     CDS             208877..209149
                     /product="hypothetical protein"
                     /codon_start=1
                     /transl_table=11
                     /translation="MPKNSTSKAGPPGASKHVLTGKDAALLEAYLKAQGCDTRSSRLS
                     FLFQATSHLVFGSSAAELHALISTPAGRLSLRKLKTAVDFILKLKC*"
     gene            209143..209601
                     /locus_tag="GOV_bin_1711_contig-70_0_prodigal-single_358"
     CDS             209143..209601
                     /product="hypothetical protein"
                     /codon_start=1
                     /transl_table=11
                     /translation="VLTLSQLLLLTQEARRSFKADYRLDSLKQTEGQDVDGEFIAEVG
                     IVVGGKEPRRPIIRAYSEKIDVTSPCKVSCTCKYFIYKLAVPLMLTGSTDVKIDEDDI
                     PPQFKNIQEPGLCAHLLALAEVVLAPSNTERDRLRRESFRVRISDRLKNL*"
     gene            209598..210878
                     /locus_tag="GOV_bin_1711_contig-70_0_prodigal-single_359"
     CDS             209598..210878
                     /product="RNA polymerase sigma-70 factor n=1 Tax
                     =Prevotella sp. CAG:732 RepID=R6XPN4_9BACT"
                     /codon_start=1
                     /transl_table=11
                     /translation="VTSARQLLDSVNDEETLDQEVLVPMFAKASYLVDSSIELLVRHS
                     TYYQVHVLELGSQVAANLDRNRALYKRTVAFSTDGEFGDIKSSPESRQRAFILSCMDL
                     QHAIASGDSVRQLQVIRNLELNRMAKDSILNEWLTLASDYVELSWQAAKLRLQGDTLG
                     GSQVELQLLKIENELCVSPDEAFGLINTLQLKQKALRKIYENIFAAYSRIVLKMAKSQ
                     AISDDSTLENFQNGSFGLMRAISSYDHASNARFVGHARWWVRQSILYHIKEDANLIRV
                     SSNTWQHYAKIQAVIKKHAGSEGELPVERIAKLSGFTPTQVSEVLRTIEVSQVKSLDY
                     PLRGEDDSVGSTVADSIEDTTIEDPLDMKPTDSVKSLLDSLSTRMRNLVCLAYGLTEY
                     VVVEVDSDLIEAEKQRQTKAFQQSEYSEIQQQSA*"
                     /db_xref="UniRef100_R6XPN4"
                     /db_xref="A0A0F9K8Z4_9ZZZZ"
                     /db_xref="fno:Fnod_0431"
                     /db_xref="R6XPN4_9BACT"
     gene            210969..211901
                     /locus_tag="GOV_bin_1711_contig-70_0_prodigal-single_360"
     CDS             210969..211901
                     /product="Uncharacterized protein n=1 Tax=Bombyx mori
                     RepID=H9JQP5_BOMMO"
                     /codon_start=1
                     /transl_table=11
                     /translation="MALKDLDDTNPRGGEKNWKSALEMAQMPKLDEWYRFRLVGGVFS
                     FSQHWIEFVNKDGQTKRFPTECPNWDQETETNTKPGGCPACEAGIKASPRYMINVIDR
                     QLQDKDPKDCLRALELPPTVLRKIIDLKKLNVIKGKAVAVTNKKYGCDIALQKVKKAG
                     WGTEWQVQKLDRVALDEDELKLTLVDFEEFYLEPDPVSMRADLIRVGVISAGNDSTGG
                     AQMPSKKSLKEEAADDEEIEDTEETPAPAPKKRKKKKRKAPPPPPPEDDDDDDDDDDE
                     DEDEAEAPPASPVADEDVDDDDLFGDDDDDDLFD*"
                     /db_xref="UniRef100_H9JQP5"
                     /db_xref="H9JQP5_BOMMO"
                     /db_xref="aym:YM304_25940"
     gene            212023..212334
                     /locus_tag="GOV_bin_1711_contig-70_0_prodigal-single_361"
     CDS             212023..212334
                     /product="hypothetical protein"
                     /codon_start=1
                     /transl_table=11
                     /translation="MREVEYSELSDAVGIGQRVAVVLLKNGSALCRAAEASIRNTTFG
                     FESMGYKVRLLNVSPESQRDSRFSVVRVPQIRVFDGGRLTYKHIGAPSPEEVLEITRE
                     L*"
     gene            212348..212668
                     /locus_tag="GOV_bin_1711_contig-70_0_prodigal-single_362"
     CDS             212348..212668
                     /product="hypothetical protein"
                     /codon_start=1
                     /transl_table=11
                     /translation="MSSLKAKLLDLLSPERVIKFAGNWVELPKDLELRSANSFLVSAA
                     AGEITILVGHQPVMYDRVRAIALLGLSPVKAVELRDLFIRLVQQYEATYGPITPDSGN
                     ETVH*"
     gene            212690..214003
                     /locus_tag="GOV_bin_1711_contig-70_0_prodigal-single_363"
     CDS             212690..214003
                     /product="recombinase A (EC:3.6.3.8)"
                     /codon_start=1
                     /transl_table=11
                     /translation="MAAKKKTAEKVFLTSVEDISAYADVLGKELDNPPVSMDRGSYVN
                     GALSFGSLILDLLTGGGAPPGKISNVFGPEGSGKSTICGHLIHSCTTDRVPIFYFDHE
                     AAADGKYFSALGAKLRMPDGTQNPYLKYYQPTTAEDTYRTINRILKALPDFTPTRDGG
                     RPKPSILFVIDSIAAMLPAAVDENDEKVRMAAGAAVHSQMLPTIKSRLGRKNASLFAT
                     NQTRLNPGQMFGNPEYEPGGQAWKFYPDLKFRISGVKQPFEERNRSMRFVNVSTKKNK
                     QFPPFLECKETMTIAFGRGIDRVRDAKGYLQLTGQWQKHGSRVSLPWAQPLDIDAPWA
                     NPENTFYEKDLIPYLATDEFRRVCRAQLESDVAYKAFFKNNDWEELYGDPEAAEDEEN
                     LLEVLAEELKSAEPPPAPKKTRKKKRVTVSGPDEAPGEKTKKTMV*"
                     /db_xref="pami:JCM7686_2538"
                     /db_xref="UniRef100_UPI0002E8391C"
                     /db_xref="W0DDS5_9AQUI"
                     /db_xref="UPI0002E8391C"
                     /db_xref="3.6.3.8"
     gene            214000..214500
                     /locus_tag="GOV_bin_1711_contig-70_0_prodigal-single_364"
     CDS             214000..214500
                     /product="hypothetical protein"
                     /codon_start=1
                     /transl_table=11
                     /translation="MIDTANTQSSSPHLGVPTLDKVIDFQHVRMLKHVESFQESLRGV
                     AECFADLTHASVVDEVLVELSQSLGDVPSAIEVVFDYSELTKRQRLGFWTATWNAITV
                     MVQGIPHFVVECKYGQNGTRISALYYREGGSLLMSGCNNTKTAEQVGCAYLSKHVVPS
                     LVDVDV*"
     gene            214493..215092
                     /locus_tag="GOV_bin_1711_contig-70_0_prodigal-single_365"
     CDS             214493..215092
                     /product="hypothetical protein"
                     /codon_start=1
                     /transl_table=11
                     /translation="MSDNENVFRGDGSNIPGAKVQPGLFDMNGKPIKLGNDDPNVIGL
                     DDKFDFVGRGPNSYPNLPDAVKDAEFRFVFPLGQFIAKAIGITLLDDEAYNRVLKAIR
                     SRSVFVVLNLYKCQVREGEASWFGLTVQCKKHPIVLVKFRLRLSTGQIGISQIRFWSS
                     AAQRYEISGDPSGNSFIPREKANAMILNYLNQEGVIPGI*"
     gene            215197..216150
                     /locus_tag="GOV_bin_1711_contig-70_0_prodigal-single_366"
     CDS             215197..216150
                     /product="Nuclease SbcCD, D subunit n=1 Tax=Pseudomonas
                     fulva (strain 12-X) RepID=F6AC34_PSEF1"
                     /codon_start=1
                     /transl_table=11
                     /translation="MFDNIFDIAYEENVEVVVIAGDLFDTSDPPREVRELVQRKVLQY
                     DEAGFHVLVIPGNHDLVTKGGETALAQLAELYQFGRLRNSVITEKTMFHQIGDTLFCL
                     LSHGRDSFKDACRKAVESVSESSLSLPHRHFVVVCHETIRGSLSDVKLPDGSYYKLKD
                     GEEAPDGALPVTYWALGDIHMHQKVGRNAFYSGAPLQLKFGDAWPKGVLIVDTDHPTE
                     PKFVPVSSVQLAKVRPNETAPPNSHVKLVAKSKEDLGDVKANVVKIQVDTTAADLTLN
                     MDDDLQSLIVEGVQQQGADPVDVALAEKEVESLLRSVDLDA*"
                     /db_xref="UniRef100_F6AC34"
                     /db_xref="pfv:Psefu_1137"
                     /db_xref="F6AC34_PSEF1"
     gene            216143..216409
                     /locus_tag="GOV_bin_1711_contig-70_0_prodigal-single_367"
     CDS             216143..216409
                     /product="hypothetical protein"
                     /codon_start=1
                     /transl_table=11
                     /translation="MLEDYLEQVWLHMNEGNHVFLFIDVEGKPDDYFISVVDDIQSYF
                     DSIAEASYATEVLMLNGSWLVMRKLLPRMPSASVPANTKIMVLK*"
     gene            216406..217020
                     /locus_tag="GOV_bin_1711_contig-70_0_prodigal-single_368"
     CDS             216406..217020
                     /product="hypothetical protein"
                     /codon_start=1
                     /transl_table=11
                     /translation="MTSPYKHPRHPPPQSAVLTWEDRVEGYRQEPVVRKVLDLLEKKS
                     LSIDLSCIKECHGYLPFLREKDSAVRQINGPDDFDRIIDLVNELNVLKDRVSSILLRY
                     RDVKSRLERGRDLVRHHITLKREVMSALKNENQRVALLGQIMPEMEDRICECDRVIGA
                     ADTVYKSLNQTYNLLKIQVEAMSQMFYQAGLSNVENKLNKKLQR*"
     gene            217017..217673
                     /locus_tag="GOV_bin_1711_contig-70_0_prodigal-single_369"
     CDS             217017..217673
                     /product="hypothetical protein"
                     /codon_start=1
                     /transl_table=11
                     /translation="MTEEIDDKWSDKELEFRSMLLSLIKSYENRILALQNKAADEYHA
                     QIVPGDDEDDSHFYGVDELFELDAKSLRVTFLDQLDHVMEEGSKVRKGTPSSVYREIL
                     FSLVDDRFQRTVGYYQAMRKTEEQARKYNSSVASEVFAVEAKSMQSTLHKLDDIYFLR
                     NLATSLGLLPSDVDHIVSNHINRLFSHKVADSHHGRSSDAIGRTKLTESATPEQGDLS
                     *"
     gene            217660..218193
                     /locus_tag="GOV_bin_1711_contig-70_0_prodigal-single_370"
     CDS             217660..218193
                     /product="hypothetical protein"
                     /codon_start=1
                     /transl_table=11
                     /translation="VIFLSYSIETEAQTPFWVQQLRAVEKQANTSLLLYVTGTRPSEE
                     VLVALRQRPASQLLPAQLAQLGLPQFVRPLQERTPDSILSEFLRRPDSMEFRVLWDLF
                     VLSRSSALVADLNTPSCRGGVELALASGCIPVIGVNDSLQLDPYAGLLVDVLVRSGSK
                     NGASAVWNCLKSMETSL*"
     gene            218217..222482
                     /locus_tag="GOV_bin_1711_contig-70_0_prodigal-single_371"
     CDS             218217..222482
                     /product="Uncharacterized protein {ECO:0000313|EMBL
                     :KKN72770.1};  TaxID=412755 species="unclassified
                     sequences; metagenomes; ecological metagenomes.;"
                     source="marine sediment metagenome.;""
                     /codon_start=1
                     /transl_table=11
                     /translation="MADERRYVSGDTWNNLPDPGEEILTDPNSLRSPTEGSSSSTVAD
                     RTPTSSGQSPADEAAAATQDAQGVINSGDPEDSHDPTNPSGIAEEIDAQGPPPHYFRE
                     LKHQVFFHDAIVYIEGQDVSPFLKGAISLNYGEGKNPNKCDFILDNAGHRFTLTPENI
                     QGEWRLSSPQTGPGAQLDYDESAKKALYDRKKDLSHNPVDPQSGGRRLPLNHWTSIFH
                     TNDVVRVFIHDPASEADRWIPAFTGFVISKPTNEDYISSMNEIRVSCADIRHHMGKMR
                     VNANTMLTVLPGTQATSAADPTGRTILGNTRRVFRPQSNRQFDTSYFTDLIRGSSLDN
                     PWSALSLPDLVAALTFLPSSGNLVRSASERLQRRYDAETDEIRQEIVALAREIKPLQD
                     KIDNGETLSDSELEEYYELRARLEENGYTNIPALLEQANVAPSAAAENDAEAGNAADP
                     AQTRPQTLDGAEESDNEEATSESTNRQIGVNRGSGRIGRLRPGVFPLGRDFQEDVSRG
                     FSRRSYWRDTYFPRLTRPNATSAQDLTRVAAHMQGWYALCLFGSPVRFGLAAQDRTRY
                     VADDAPLDHSRQNRRYWTEAECHQAGIGSRREGAWHPEAQAVHFLSPAEGVPSTESIW
                     ELQTIAGQPVSRNNNWKTRLDMLAEAASNVEYRFWVSGSGDLIFEFAQYDFNPEHYGT
                     FKNVLELNHHLISETFDPESGTIYTGAIANGSITGLADVPDGNIRDFVPNSIATWSPS
                     LASRHGINFDVMNLPQIRDQNRLEQLAVLRFQKNLATADKYSLELAYRPWLTLNRPVF
                     NQYRERIALIDSMSVSIPVTAGAIAGNNNPSTSLELNYTRSYDEVGVPRYITGGPGVP
                     VYFGVRTGGATQAAAALNRRVRDIRTAVTELLEQGDVTEERMQLLRQRYRAILPQSQA
                     VYNVIEATLAAEGDLDRPEGEENSTVDQVREVDRQLEEVTSNIGAFTSDERRRILENI
                     RTQTEEIEQNTRTSNLHGAPDHDQTPAGRRPAVGTSGVRTTMDPGEDVDPPSAPPAST
                     PATCEISDPEMFGCPLGRATRTIPQWGLTPSSLRRRYNSGQQIDGDLQANYGVLYYEG
                     TFPRVASNGFGGRREWKENARVPRGSIRWHQGIDVNMDLDELCYAVADGIVVGITDGS
                     LGTSVYVVHRDGFVTVYRHMQSVEVSLGDEVKRHAPLARCGYSTENSAGRSAREASNV
                     HIHFECGVLPGSDAWNRWVGDGNRFLLTRSDRYFRDGSDPRRLASARCMVNFRGRGTV
                     RTLTADQVSRFNLSFLSRGGSFRIPDVMLSYNPIPVDGDPFSNAEDLDSAGWRRDTIT
                     NQRSYFEAYGLKGVPIAAIPAFSGVRRRSGESAQDYDRRVNAALTRFDADNINDDHTA
                     NIEMFRGIHAPEECPPEAYEGSAPRQPGEPLPTQARPTRSSEE*"
                     /db_xref="A0A0F9SUZ9_9ZZZZ"
     gene            222486..223664
                     /locus_tag="GOV_bin_1711_contig-70_0_prodigal-single_372"
     CDS             222486..223664
                     /product="Uncharacterized protein {ECO:0000313|EMBL
                     :KKN72771.1};  TaxID=412755 species="unclassified
                     sequences; metagenomes; ecological metagenomes.;"
                     source="marine sediment metagenome.;""
                     /codon_start=1
                     /transl_table=11
                     /translation="MSRRYQQEMQRRSTEAAYSTRPHGASVTSINSDTDQLEYISGRG
                     GRRMQVTHPYLGPGSWIRVMPERSTRLILDTRTDSGESFVSAYMAEEDSNSDSDTTQS
                     PRIAATYDNRQFYYRRLREGEIDISSPGLAQAHFAAGGTLTLRGGVLEQVFDVENLET
                     VSDSPTYAFRGFDHTVGELSDEIRFGVVKRYEDDDTVSPMFVRIPTPSSSEFAKEYSV
                     VLNSRSDPGMLLDRREGHVVESNGDEATSIVTGEKLRSRVRYGVTPESYTLFEVDING
                     NYNIDLPDDADEGYNLNVQNSDIKTSAGRDAQHSVGRNLLIDVETKAELEAGSEIELE
                     APRISHGANASDAAVLGDALHQWLDTSTVLTPMGPASFNPADIARFPALVLSTKNYVE
                     *"
                     /db_xref="A0A0F9VH03_9ZZZZ"
     gene            223667..224119
                     /locus_tag="GOV_bin_1711_contig-70_0_prodigal-single_373"
     CDS             223667..224119
                     /product="hypothetical protein"
                     /codon_start=1
                     /transl_table=11
                     /translation="VPLLQSNLVDDLERLFESPPETAALCAQQWATIMHNYASTVIPA
                     STTVAAAAAAMVPSLTSIFETNVEASPTAGAMELVFLAFGIQVGAGMAPAWVATAPVG
                     QVGFLPLFERGARTSHREEAITYGNSIHLWMITGQATNSTSGATVSWS*"
     gene            224121..224732
                     /locus_tag="GOV_bin_1711_contig-70_0_prodigal-single_374"
     CDS             224121..224732
                     /product="hypothetical protein"
                     /codon_start=1
                     /transl_table=11
                     /translation="VPQNPDDPSEFPEVDSETLAQAIRTYTIIRQRALVNTGGANYME
                     VIRGLAEAMTSSINPSLAHFATNDETLLTAVQGQAGSSTPSLIFSHGGTVEVGQWVYL
                     EAQDFIDLADSSAAALGPSVGVVTELISSATARVQAIGAFTYSQSSSLPFLPLVPDTT
                     YFIDSSGAITNSPSPTAGGYVQEVGYAKTTHELVLSIQEPILV*"
     gene            224732..226567
                     /locus_tag="GOV_bin_1711_contig-70_0_prodigal-single_375"
     CDS             224732..226567
                     /product="hypothetical protein"
                     /codon_start=1
                     /transl_table=11
                     /translation="MPFTKPTIRCRSNAEIDSALFDFQEKLGDILVETRAEIAALSAT
                     AEAVESDFSAALKLSMDRVLAIVNTSTDDILSASGVVAGADDTALETSLMSAYGLNVV
                     NGRIIPPGDTDLGPVARLANLAGGIESLMDAVPTLGELPLIEGPSRDYVPFDLFAPFF
                     VMVPTYLKVSLTEATSCSPEVRVEERITLGFDRSIESAAASVGISEDDVEIYVFWLGE
                     PTVSTSNRAKAVRLGLTNAEFAASLAGRSTGRMTVEVIRDPRDIIRALTVLGDDADDF
                     LAREPGKVTLTSGTTAIVDSIHDSLTPAVGAKTSAGVKSYSSPALALFSTMDISRTFQ
                     YGIKAELLSGRAASETGEVEEFIEGAAASIMSALQVVDQLVKEIQQAIAPVLTNLTNV
                     QSVLNLVFENVDSGVMDCLFGSGFSPLSSLGTVSGSVPGIGGIGGPGSPGTPGVSTAD
                     LVDGIISVVEAQSNTVTGYIQRVRGLVSNVGAASCMGSFLSSAASGQYPDVPGLGQEC
                     QGAILEDEGFDMPLELSVSLESFQNILEVVTAVVEAVGETLRRLRMAIKSTARSLRTQ
                     LLQRRSSTSLAFSTGSSASEGCAPSQVTQLARLLQLRAVAGFIPS*"
     gene            226564..227106
                     /locus_tag="GOV_bin_1711_contig-70_0_prodigal-single_376"
     CDS             226564..227106
                     /product="hypothetical protein"
                     /codon_start=1
                     /transl_table=11
                     /translation="MRRLTLEEAELVSSAARGDGNRPSLYRVTSGFDEEISADFETFL
                     ILNSIDERTQVSQFFQTVLENDPNSNDNRDRLLAEYVSARKANEEAKLTRMESFSEIY
                     DETKSTLQNMSDGFEDITEVDLLNEATNTALGGIVEQRDRFSYDLSVLTVLEQAVPEG
                     GISTLRRELESWGDLLVEYD*"
     gene            227106..227603
                     /locus_tag="GOV_bin_1711_contig-70_0_prodigal-single_377"
     CDS             227106..227603
                     /product="hypothetical protein"
                     /codon_start=1
                     /transl_table=11
                     /translation="MSKTIKKADGDIVLKDSDGRAYWVEGIEKLSQDSADALMTEYDS
                     RRGFGSLLTDNLFTNSPEFGGFGMITRGRIKSMVRDAVERLRDLQTKRPDQLSGFEAI
                     SDIGAIRVFQVSKTGYVFFVDIHPFAGPDKLTTSFTISLRHQLPPGARPNLPGSIVTD
                     DTRTF*"
     gene            227604..229004
                     /locus_tag="GOV_bin_1711_contig-70_0_prodigal-single_378"
     CDS             227604..229004
                     /product="Baseplate J family protein n=1 Tax=Clostridium
                     botulinum C str. Stockholm RepID=F7MPP8_CLOBO"
                     /codon_start=1
                     /transl_table=11
                     /translation="MARTIDQIESSIAQSIENQDSSIDTVKGPIYDIFVAPGSRVVRR
                     TELMYDDVSRRYSLDYVLSRDPSVLQLYGANHGLRRSAGEAASGHVVFYSSRALSSSE
                     VTAIPAGTVVSTSDRTISYRTTRDAFIRGSSRATYYNASLRRYEVRVPVIALGSGDAF
                     DVPPNRVRVIKDSIPGIDGVVNRERIEGGSPFESNSRFGTRIRSKFNGTAQGSGDGFK
                     SLIMNFAPSLITDVAVIYSSDTENFRRRTRRSAWDVYIIGERSEEATATFIGDGVRRS
                     FSLANAPVLAISSVTVDGNSVGFSLVTDSTDQTRRSTQADDRVELDSIPGYNSTIEVT
                     YTYNRLVTDVQAYADTLSTQLYRNEILIREAIPVEIEAELLVQVLSSFDATDAVSSAF
                     NSTSNYINTGEFSGVLYPSILKTTLASEVAGVSAVTLTRFTKKLTGTLPVDVVELRPF
                     EYPVAGTDSINIERRR*"
                     /db_xref="UniRef100_F7MPP8"
                     /db_xref="A0A0F9VH06_9ZZZZ"
                     /db_xref="F7MPP8_CLOBO"
     gene            229001..229240
                     /locus_tag="GOV_bin_1711_contig-70_0_prodigal-single_379"
     CDS             229001..229240
                     /product="hypothetical protein"
                     /codon_start=1
                     /transl_table=11
                     /translation="MSLLDFSTVSNNGPIPNVDNLPHPEDAPLPEEDRYSGPTGERYV
                     RKKKDVDDLDKGTGTVSDSDFKSVENYIPPRGVPR*"
     gene            229237..229716
                     /locus_tag="GOV_bin_1711_contig-70_0_prodigal-single_380"
     CDS             229237..229716
                     /product="hypothetical protein"
                     /codon_start=1
                     /transl_table=11
                     /translation="MSMNLEILANLVWELRFLSMVSQTAHWRVFGPSAPGDHGLYKVV
                     YEKLDELLDPLAEVLTAHLEFNDRVVCPLAQATYVRERMDSIMPHLEGTLQNPDALAV
                     LVFEEVKSLVHHFREIAAEIGGSTGLTFGLEDRLASTASELESLMYFLERRAQLLTH*"
     gene            229718..231190
                     /locus_tag="GOV_bin_1711_contig-70_0_prodigal-single_381"
     CDS             229718..231190
                     /product="Uncharacterized protein {ECO:0000313|EMBL
                     :KKN72777.1};  TaxID=412755 species="unclassified
                     sequences; metagenomes; ecological metagenomes.;"
                     source="marine sediment metagenome.;""
                     /codon_start=1
                     /transl_table=11
                     /translation="MIRIYPAESSTDGLYSELLAGVPSGTQWHRSTFTLPLIEGTTSF
                     ILEGDVGDNVTIFIDSKEVLRTVLLSQRQQIQLQLTAGTNEIFARTTDSEFFIKVVAT
                     NYATFLKAFADEYFFNVHSKFEDAERQLNSELSLRAVEHQIGFQEMLPPTRAMRILAG
                     KLAVRALINETATTRGVDDIVTAASNTTPVVRPTQVDLEFFDPAVLPVYSAAHDEGGF
                     EFHVWHPNLCVGTWAAFIKLMDNLPRSIAELVSVSDERVVVNFMGTVESHSFDFDTRE
                     CSLLALITQDCLPIVVSVTTLVESEVAFCAWSYPFDTTVELALGRTRLDSILPYSESF
                     STVSIDTTGAVTGVLGAPYVTLANPVESVVSVSINDPAGTSFPPHYVVPGTSVLVLDV
                     APPSHPVVVQYRGLIAFDAGIPLDSCEEADPLCDGWFGTHLVDRFDSGSCLDTTHPDA
                     RLFEDLDCCFGRPASVGLGASLATIEVEVPISASATLLAP*"
                     /db_xref="A0A0F9TD43_9ZZZZ"
     gene            231263..231739
                     /locus_tag="GOV_bin_1711_contig-70_0_prodigal-single_382"
     CDS             231263..231739
                     /product="hypothetical protein"
                     /codon_start=1
                     /transl_table=11
                     /translation="MPTIEAVALVTNQGKARIGEMLASGKSFVVDSFVIGANGHDPVD
                     PTLALSPDPGRTGCYCGPEGSPIESITTTGGCSLVDAVDTVGFASFSCPVYTCAVEAG
                     EATGAVSSLCLLGTVVYSPVAGDPEIGTQFLFAIANFPLKYKAAGDRFVYEVFVQL*"
     gene            231752..236782
                     /locus_tag="GOV_bin_1711_contig-70_0_prodigal-single_383"
     CDS             231752..236782
                     /product="Uncharacterized protein {ECO:0000313|EMBL
                     :KKM84339.1}; Flags: Fragment;;  TaxID=412755
                     species="unclassified sequences; metagenomes; ecological
                     metagenomes.;" source="marine sediment metagenome.;""
                     /codon_start=1
                     /transl_table=11
                     /translation="MALRPLLAFRNPDSTLDLNATQARIVDRAIFDGGALTLSSTSLQ
                     VTVDPFIASGYDGMVAISDDSETRTVLASSTVGVPRVSYLVLHLEYRVGTSPIANLQI
                     VPETTWTTSVHNDFFITFARFELPYGTSALTDAGVVVDYSVGDWGEKLGLAGWKKPVA
                     DFASLPTEQNRDGDVRLTLDTHQVFVWEATTSSWVLSGGAVAIGNAQAASDALEAQKT
                     RAFNGSGIVGSIDNDYSVTTGSGGFSHYGAEGLPVQTQPSVANQIDLQPLHAVINGHF
                     VKTPYTELSLTAPAAGRYDLVYLEVWREEVADPATTTWDNDPTVGGTSTLSTIQAALE
                     TLAERHTSPNYGFSKIEQIDSTTTVVTRWQISSVAGVASGALHETSLAASSVTNIDGN
                     VFAVATDQTDQRIWSAAATTSAYDDVSWAIPLLIVRRTTAETGPSAYIQETRPDDDDA
                     RYVFDVAPRAELGGGAAATSTVAQTNSTDLANADLYPSGWLRGRRTPFSYGAGTLTVH
                     DSVIRVLGRDLSLDGSSVAVDLPSPPAASGRRDLVALEVFPTAHPPGNVAFTGPSELR
                     RYPRQGLRSVPWIGVFRTYELTSELDEDDSMTAAGYTKSGTDPGLWSRPALAHEDQNA
                     DSEIWAIPVALVHRRNTAAYNPSTNPNGADRSAYPGLPNQSASLPFPQEVLDLRHSIL
                     EDASDVDAVLHESFQKLVRGELDTKFVVNPYDPSALVAGTKLLHVDRIASSTLTGHFA
                     PAAAPDGMRRIWSESDEADLLCWSFSNPTVNRSDLSGSFAWTYSGGSAGVLTVTAPAG
                     YHLSLTDENIALNFATTNFTFSPNAFGPGGLPVLAREDFDLNLRACSITETSTVSNGA
                     GHVTQIVMDVTLPGAVSANMDVYCNFWAVKPNRDRDLAYLNNHSLFAVPETVHRAEVN
                     GRRVHVGALTAHVTVTLAGAPPVAEITQADILAALPELASSSTAIRMYGIASYHIHDG
                     EYTDTVSGLPALRYARLTDVTGVSPGLERIEVEFTAGTGAVTVDLEVMVSGDLVDSWV
                     EVYPASKQVRGPYAWGYADVPHRAGASSITVERPTIFPHVPQTYQGWEVVSFSEVGLS
                     PLGIRSPNAAAATPANNRLNADAQFLVHEAGSYTYWTDGADLVTVGMDGSQLLSYGVA
                     FNNAATSEHTIGPRSTFYSVRRDYTATLEPQIRVVSPVARPLLSADVLRVWYTYSPYQ
                     GISSALENYLLGRVETIGDQVITTAGVNAPFLHPSVPGNNVSFPGTFAEPSTRGQDIG
                     SINASGLDSGAIRYLSSSGFVREDLGDPRYRTGESPPVAISERLPYPADPKPSSVTLQ
                     YVAEGLLDYRTIRPAPADRVDTHVRSIDLGSGLTSSGTTWAYQTPSATESYFQATLSA
                     ASLVFPLVGSASFDQLVSVYADVYSDASSTPLSVWLERRLPGSSTWTSVLQGIFTVEN
                     LATVEGNTKAVWQDANPTFALTDVYDYRLRLETTFAGDVRLYGLRFGFTAVDSQFDDA
                     TYYYSTHVTDLSGGENEGNTLHRGAVFEIPASWTTEFTDLEGKYLSPGRSSYPLSPAR
                     GSTLRVETATSDLYGENFLAYLPGSDSTIRELAFNVVPPFGSLSKLELPRTYTVNRRT
                     VRSYGTTQGPASGVLTALPYVMRTPGSSVYMGVSVGVNTLSSISVVAVGSALDAFHLV
                     GRPLLKRD*"
                     /db_xref="A0A0F9KQ98_9ZZZZ"
     gene            236786..237847
                     /locus_tag="GOV_bin_1711_contig-70_0_prodigal-single_384"
     CDS             236786..237847
                     /product="hypothetical protein"
                     /codon_start=1
                     /transl_table=11
                     /translation="MPTKIIKRLQEDGRTAHFLLRELLVYSLDWTGVYANPLAVFESP
                     SATGTDGEVSSDSPNRFLSPSGVFNAGHIGLWLTVYDSNFNNNGVYRIVGLASSSELV
                     LEGGVYGSSFMDDTSISWRIVDPSLSVGAVEYVVQGRAGSATPLWQASLAVAGGVTDT
                     IDIQVSPNAGWSGSWTVPTLPVRSVTSDTTPVWYILVDDTHVRIWSQDNAGTGVFELA
                     YFGAGESRRPADDDRFVCSLAGSPTLGALGALSSIDCLDDSLATQVTYSAITYGDVTQ
                     QNMFTSLPASDFDLRWDHAKVAIGTEQVGYEEDNRGYLRGIRYISDQIPYRSFVDNGR
                     QILSLGNGLGIEWDGSLSR*"
     gene            237851..239968
                     /locus_tag="GOV_bin_1711_contig-70_0_prodigal-single_385"
     CDS             237851..239968
                     /product="hypothetical protein"
                     /codon_start=1
                     /transl_table=11
                     /translation="MPILTDPSALRRARMQRRAEQEDSVMELDVSDADLVIEPDDLKA
                     LKNLGFSAEDLGQLAIDEVPEILDRGLTKKQWEEASQQRADAIDAMYEQWADIIADME
                     KSEQQLRNQAADLESKHDALLEQIEAVSDQLEETPDDEELKAKRRSLEEAINFIVSEL
                     DSVTSVIRSFDAAKSATDYVDEKLIDQLADANDAASATPGIEDDDLVVDLVQQAKDTL
                     DLIEKLRSEVLAIRKKQDSNTEAVFHARKLLDKAPLTDRATRNVLKRELKKLEAEAKS
                     LASKLSTAVMNILQKEEQLKDLRVEQKILDVLEQNQGEPKVTPGVKPQAVPPIEDIKK
                     QVEKEVAPDPKPDPNVAPKMLMERSEKLRTLALTYSKDYEQFIRHRIAPDIPSDPKID
                     AEIQKINAKIISRALKAKEAVKPFMRNPMHRTAMLTIPSLYEYMANVMNASLIYEDDD
                     GNLVEARAIYTSLLEGDLEKDAISFKDFGKNVLDKGVELSKSLFSGTKDLVKQINDWR
                     EKTQYAKKDLGSRRESPKDKRRRVEKELSDIRKFSNKIKQSIAAYRKALRETRDPAQR
                     QLIQQELRQLNQQLVLLGEQREGIDGSPLDGAMAAEEKKRFELLEQEKQQDDVKQLQA
                     LLPQHKAKLVPLLRDSFPRSEKAELEILRHSEAIRDTANTLGQFAAKHTSEYPHFRQA
                     SLAYSLMFSFLHDTLMEALRPGG*"
     gene            239970..240254
                     /locus_tag="GOV_bin_1711_contig-70_0_prodigal-single_386"
     CDS             239970..240254
                     /product="hypothetical protein"
                     /codon_start=1
                     /transl_table=11
                     /translation="VADLVTALLTYGPLGIFCAVLWMAYQKEKSQVKELNDRIQELLG
                     SHSKQLDAIRMGQTEREREVSKLLKDYGESIVRATEGLQDLAERIWSIRQ*"
     gene            240251..240673
                     /locus_tag="GOV_bin_1711_contig-70_0_prodigal-single_387"
     CDS             240251..240673
                     /product="hypothetical protein"
                     /codon_start=1
                     /transl_table=11
                     /translation="MSTQEAPDLDDVDVLHKSLEQDNRSTASQQVEKINSSLRKMRKL
                     SRVSQRQLRAVADETTSTVEESTNPNLVDTIELNSFPADRAVRDYSTGEFLIPEPDAG
                     KGLFADMLSAATQIVRREKASMKPLSQRGKVVHRWKIL*"
     gene            240673..241638
                     /locus_tag="GOV_bin_1711_contig-70_0_prodigal-single_388"
     CDS             240673..241638
                     /product="hypothetical protein"
                     /codon_start=1
                     /transl_table=11
                     /translation="MADVKTIVNDANSALLAAVRLTSPGMGKKLNVMMQVADTAKSAA
                     TALNRSLEQHVSRKDPQLLNPNKRIEDIMKQQNQWGVSRVPEKYRNKIYKRLLWQKLS
                     PLIHREKKTEMQQYQHTVVAAKIYTSYFISLSSAWQAALSKLSAQRDAEEAISDDPEF
                     DATNSSIADELNVKPSGISEQATKNNSKKLQMKPSGVLSDEEFAQFVNKHNPKVEAVR
                     NAILDHKDAIHTYLVDADPRIFSKISAGNQSLTNAAQLCLSLAYEANSAKDGGTFIAA
                     KATAVYIDTIAKVLDSSVRDMKRRHRETERRTKELESVDFDEEIG*"
     gene            241645..242766
                     /locus_tag="GOV_bin_1711_contig-70_0_prodigal-single_389"
     CDS             241645..242766
                     /product="hypothetical protein"
                     /codon_start=1
                     /transl_table=11
                     /translation="MVARHLSNTVATTPEVQAHILYHWLTYVNGFLEVESSGSAWTPT
                     DFSGSTGVVQSLTPQQFYDANTVFDATFVGKHIAIKDSLNPENCFVAEITAFVSATQI
                     TLDSTAVLSVDATDVEYVVFDTSSPPSAGDFFVIQTPRTTGPQWQARCTVGAAPASLH
                     WDLGFIGGWDIGTGSWTLPVSSLHYMHDSMQQLFCVTDPDAGFVFLWSEDPPGGAAVN
                     RHALWLGALSPFHSPVETGVPKDLAYSAIFGSTNATPPADNLSRDTATADNFCVGEML
                     NTSSAVVPAYIMQNRLLSSGTDVMTISAASVNPRSMQQDDYDAVVFHVSPDQAWRGRL
                     TAVRTLNDIVANRTPLNSNGTYVLGNGIGCSWNGKAPLP*"
     gene            242763..243146
                     /locus_tag="GOV_bin_1711_contig-70_0_prodigal-single_390"
     CDS             242763..243146
                     /product="hypothetical protein"
                     /codon_start=1
                     /transl_table=11
                     /translation="VTFSSTTRRILAELETSQKIASSDHVQSILEVGRALARDNDPRA
                     QLAQSILPSCLACLEQGDSFRQSFKSDVLSGIPKVRWFDDKFWCVLLMLLDRTGKDNT
                     HLGGPIHQMILEIHDDFDPRDMIDG*"
     gene            243139..243711
                     /locus_tag="GOV_bin_1711_contig-70_0_prodigal-single_391"
     CDS             243139..243711
                     /product="Uncharacterized protein {ECO:0000313|EMBL
                     :KKN22030.1};  TaxID=412755 species="unclassified
                     sequences; metagenomes; ecological metagenomes.;"
                     source="marine sediment metagenome.;""
                     /codon_start=1
                     /transl_table=11
                     /translation="MASFSSDFSVSSSFVGAGTSIDATFGQAWPPEAGCIGYSVSGLL
                     GEGVSTVVAAVTDEAREYMARSITDGTSFQITHVAVGSGGYDPANPLLATIVDPTAAS
                     LQAEVFRKEVDQVEITTLDGTARSFVMRLGREDIAAPIGEIGLFATILYSPFSYEVGT
                     QFLFAAAHQPLNVKTNRHVASYRVVVALGS*"
                     /db_xref="A0A0F9NRE6_9ZZZZ"
     gene            243715..245271
                     /locus_tag="GOV_bin_1711_contig-70_0_prodigal-single_392"
     CDS             243715..245271
                     /product="hypothetical protein"
                     /codon_start=1
                     /transl_table=11
                     /translation="MDFFNTFKQLLKLSVSDEEVVAKNSLLADTDFAAAISAHIDALT
                     VDHNLRLNTTNVSASSGLLVPDENSREICYDPKGSGKVIQGHLEANINNVVKMWQRSD
                     DADGTATGTPYGTLVDGRRFYITDSSRGVLYLNEHGQILGGVPGFNQPSPGYGVPSSA
                     ITFQVGVVEYLAVCSTQDHFIQVYDTSDFSLVSTFGTYGVAGLPSGGDVDSPTDLAFD
                     EATSTLYVSCIAGMPPGGTGTGFVFSLDLTDPALPVFGSYLAVNDGSTLDQGSVVSPM
                     SLFYDSNLSSLWILSVDALNVTRPLEVGALAVTGTAGLGYLNGYLEFRGTDFSVSSLA
                     SKLHVDVTRRRLYLTNSPGVEVFDTTSMKHLYTFGGFGQDESSDVPDSGTTLPPTASL
                     VMSVVSDTLTVDGVDINFLLFTDLTNNRVVRVGENLYEGENIVVFTAMEFDVPISLHG
                     YLVKGSLSSSKVIIEYRTSTTGAWQVLSPTDSVPAREWFQFRLKIASDLSDMIQRRAI
                     HEILVVGEQE*"
     gene            245549..246010
                     /locus_tag="GOV_bin_1711_contig-70_0_prodigal-single_393"
     CDS             245549..246010
                     /product="Uncharacterized protein {ECO:0000313|EMBL
                     :KKN75999.1};  TaxID=412755 species="unclassified
                     sequences; metagenomes; ecological metagenomes.;"
                     source="marine sediment metagenome.;""
                     /codon_start=1
                     /transl_table=11
                     /translation="MEDILAILEQAVGFLLPHLPFIGTVLVFTIIGQFTSRRLFTRER
                     AYKKQKSAWYKFWENQWFWWWMRESLPLHPIMSGALLGLVWQDPEGHGWAPLASMSYF
                     ALAGVLSLFSWAVIRGVLKKRGIDLVLPGESVRPPRHSYPSLSDEDIEEVL*"
                     /db_xref="A0A0F9T9X5_9ZZZZ"
     gene            246007..246402
                     /locus_tag="GOV_bin_1711_contig-70_0_prodigal-single_394"
     CDS             246007..246402
                     /product="hypothetical protein"
                     /codon_start=1
                     /transl_table=11
                     /translation="VTSVQAKLRYVASVASSRGLRVLAARLQRVAGNWKSTSSDEVLV
                     DGIEEDRADEPPLEEVDTDASDKLYEESDEESDEESDEESDEESDLEDKDASFGGGIP
                     VGSLPHKERRQGPHPKDVEVGKPDWWNKW*"
     gene            246812..249478
                     /locus_tag="GOV_bin_1711_contig-70_0_prodigal-single_395"
     CDS             246812..249478
                     /product="Phage related tail fibre protein n=1 Tax
                     =Bdellovibrio bacteriovorus (strain ATCC 15356 / DSM 50701
                     / NCIB 9529 / HD100) RepID=Q6MK48_BDEBA"
                     /codon_start=1
                     /transl_table=11
                     /translation="MADLKFIGTNYPSETIQRQANPTADSLLINRVRPTGGGLPFVIE
                     PVNDSTIASATLFRVLDAPAGTSAVELTRNSTGSSFELDIAGEIFSSRGTFNSPWESN
                     FVDFDYQLALTFAPSGTPSYGPASSASVVYGTGSAAPDVTGFASGLGSLLLTSDGVAY
                     IKSGPTNTDWSQLSTVDGIWPQLAPSGSAAAPSYAFAPNSGTGVSSSVSGDSLIISAD
                     GDSVLEVLGAPVDGSGVTSFLSVAGDASQLNSTSDGFTLIQGNVVDTALGASGPKLLL
                     SLGVDSTPVWEVDSTGTLVTGTIGGAAGGDLSGTYPNPTVGKLQGRDVASTVPTNAYV
                     LTWNSGAARWEPQAAPGSTVTLQDAYDGDPTVTLVSATPIALTAAGANEDGVTVTDGT
                     ATARYRADAVVVEGDTLTITAGGGQAAVVDGLLSAATGDEVAFDLSYTVNKLTSGNYT
                     GLKVNVTETSVPGSANKLMDLQLGGTSFMQLMSTGQLQVAAAGAGLPIIASFTDDDTG
                     ITWAGSGDDILRVAAGGEEVMRVGPHDAANGSGEIDFCKLEFDPTLQNTVGDGWNALA
                     VDVLAPGNGSGADQRMMDLRLAGTTVAAIDVQGALHVSDGYVTDPSLSFLSEPSTGFR
                     WSGAGEMRGVCAGTDILVLTDAATASDPILELQDVGTTRITVQRDGTIEANGTLTAQG
                     SVTTGSPAVDLTNANSFTGSSGLQVFAQVAGTVNQTGTAGYAGLVVNITETATGSGGR
                     TGLLVQQGADIVFRVADDVVAVPLDGTKVAPALQVGNQAMGLYDGGTNILGIAVNSEA
                     VLLDNTGTDPEFTPDVDNTWMCGTSSLRWKEINTVVSNVGDIELHGQTDDAHWTINED
                     RHGLYAHDRKTGRVFKIPLVEIDPSEAPDPVN*"
                     /db_xref="UniRef100_Q6MK48"
                     /db_xref="A0A0B8WC55_9DELT"
                     /db_xref="bba:Bd2565"
                     /db_xref="Q6MK48_BDEBA"
     gene            249509..251242
                     /locus_tag="GOV_bin_1711_contig-70_0_prodigal-single_396"
     CDS             249509..251242
                     /product="hypothetical protein"
                     /codon_start=1
                     /transl_table=11
                     /translation="LVVSSGGFLVQAVSAVLLDYGDATFFRASRSALVDPREGWTYDA
                     VGWALHETPSPDIASDWVTVLSPVITGGQADPNGGTDATYLEDDNASGYEAVEWIGSV
                     AMATDGTYRFRVYIAKDADETRFPEFQFKDSAGSALRYIDVNTSTGATATRVNTGWIS
                     ASHTLTSHDASWWLLTVELTSPNTNTIQLLIHPAVGTTLGSATVTAVGGVTVYVDQID
                     SEAGWKATDVPRILSDGALLVEGARTNLITHSADLSAWSASNASVVGGEIAPDGGVTA
                     YEATDASAVAQGYRQTVVTTTATGAHVLSCYIAKDAVTSRFPHISITAGTGTITPSAV
                     SFRVNTSTGAYHDFSGSGTSITVLDSGAWWHVCVSFSVATTGSLNVRLYPAAASTIDG
                     GGEVATLGSVISWGWQFEAGAYPSSLIQTEGASATRAFERPSFLSSEGSPWPERINSG
                     RFTIDVWPAWSSAEAPAGQFSYILANGNSDVFYLYKNASTLEVRLQAASVNVITPLGI
                     TFSAHQRLTFTIDWPAQELTVSGATTGDQTAAITAAEFTMTSTDRLTVGHSTSTTGRE
                     FNGVLSWPVTS*"
     gene            251253..251615
                     /locus_tag="GOV_bin_1711_contig-70_0_prodigal-single_397"
     CDS             251253..251615
                     /product="hypothetical protein"
                     /codon_start=1
                     /transl_table=11
                     /translation="MIFRAETTSTTTSDATPKLFFTCPAGDRALVIFIQAYETGGSRA
                     NHRRFAYHATRYTTFEASVLVDSISMHADDGSAGGAAWAIEIQDNGAGALEVNVIGAA
                     ATNITWTAMVHHWDTSTI*"
     gene            251667..252014
                     /locus_tag="GOV_bin_1711_contig-70_0_prodigal-single_398"
     CDS             251667..252014
                     /product="hypothetical protein"
                     /codon_start=1
                     /transl_table=11
                     /translation="MTDVTAKDYIQLSPETLATLDEHMKRLYANKAQFGQVYLELTDA
                     KEQWARVLNEYEQALTDARREVKKAQATLSNYGQGLADAHGLNLKEGSWVLSLEEGAF
                     IRKDSGEHETTGT*"
     gene            252014..252331
                     /locus_tag="GOV_bin_1711_contig-70_0_prodigal-single_399"
     CDS             252014..252331
                     /product="hypothetical protein"
                     /codon_start=1
                     /transl_table=11
                     /translation="MYEDALLMVLTPVVMFGIGFGLRDATIFDTPRQWAAARSQLVDQ
                     LLQCRYCTGFHAGWLAFALLPSSWVWDPTTLLYGLIYAFMGVFFYPYLDLVLLGLEKK
                     HES*"
     gene            252364..253116
                     /locus_tag="GOV_bin_1711_contig-70_0_prodigal-single_400"
     CDS             252364..253116
                     /product="hypothetical protein"
                     /codon_start=1
                     /transl_table=11
                     /translation="MRVYASPYGGLHPLTPSSLLANSDSVVIQESANCGDVRLVRQPD
                     IWEPRGGRFKNLANLGPVFRMGFLVQCAKKDNRPQSGAPKRVVLCWAPLQAPGLSGDN
                     VVPGRPGPTNPVWVSCSCAYFRYNCEWALSRYGSSDILYSNGQPARIRNPRGVGKVCK
                     HIYAALPASIQFWSEQAVTDQVVEEPEVESPPPAPQMQPQDEQPSQETEAPEEQEEEL
                     PSEDELPPREARFARISENLRSLAFSYDTDCC*"
     gene            253119..254939
                     /locus_tag="GOV_bin_1711_contig-70_0_prodigal-single_401"
     CDS             253119..254939
                     /product="Uncharacterized protein {ECO:0000313|EMBL
                     :KKN49131.1};  TaxID=412755 species="unclassified
                     sequences; metagenomes; ecological metagenomes.;"
                     source="marine sediment metagenome.;""
                     /codon_start=1
                     /transl_table=11
                     /translation="MGRIRKLFELINGKLPSHNSAFVKTRGIAHPLDPFLSGRLRFAR
                     RVGSPLPIWLPENQTTLSSAVSAETSRLPLSESISWIDVGSKIKLDDKVFVFVDDILD
                     DGDTLLLSEPLITGYPSETEVRLYGHPLELNGTFSPDPDGAAIADKFVRDLDPKESCR
                     VLADSNQSLVGEPTVDGVVLSAGDRILLTGQTDPSENGVWEVSVFDWSRPSDFLAGSS
                     ASHSHVFILEGASYASSSWVCTNEEGFDTVADSTLVTPVTGDNLTWSRFSSVTTFVVH
                     SDHPIYPGDQINFKFFDYDVVESTPSGFHPDGRITYQITIDVGIPDELEDGRTDQLYL
                     VANPSYESELLPLPKIPLTDSNIGPFLLDRVSGSFFNDLSVEEHDVITVHNASGSPVR
                     RIRQGSKNEFIYNVAIPSDSFLFWDVAQGTVNYSRSRQNFVAYTDHRGQFHAHYICVP
                     ELERSPGFDGWSAQVTPEVDTWMNVHLDPNPLRAPFTTRVPGASPPPPPPRGGLFLPA
                     GVTTTVNIDLPEGSEPVKQIHVLFDTGGTPEARVDMKGWEIRGVETAAFVSHATIARV
                     SGRNVWASGSAFAKPYWLRLTYLQVQSDLYSRFNAGLLAT*"
                     /db_xref="A0A0F9TJC7_9ZZZZ"
                     /db_xref="gwf2_scaffold_16757_1"
                     /db_xref="pfe:PSF113_4295"
     gene            254963..257167
                     /locus_tag="GOV_bin_1711_contig-70_0_prodigal-single_402"
     CDS             254963..257167
                     /product="Uncharacterized protein {ECO:0000313|EMBL
                     :KKN72785.1};  TaxID=412755 species="unclassified
                     sequences; metagenomes; ecological metagenomes.;"
                     source="marine sediment metagenome.;""
                     /codon_start=1
                     /transl_table=11
                     /translation="MTLDMLEFERDVLVEEILERTKLLFASVDANLNKFGIVDSADPA
                     DAVASDLRPFVVTVNSADPGTIDVRGGTVVFSSGEILLLNEISTRIPVVGGIGTKSVV
                     YLYFDEQELYPKLTRHDTLPNTRLDYLDSAADYIRVSTLTDFASLSSAELERVIPLAQ
                     VTVQAVASGAGTISELFVDMSRDNLATNRPWFSAVDIEHRSYTGSGVVTSNNPHGLSL
                     NDISATGEATLFQLHLDHGMIVSKDKDVPKVPGKLCSEEILPGAIEVDTTGSVTGVMG
                     AYYFFTGKFPTQIIRCSDPDNFYDYAPVHVTRKNLVFLLPDDEYVPGNSILIDYMTTS
                     AAEPPTETPLTRLTFGSIDSRETVIADGRTVSTIFNTEYTFEDAGPIPQDYTVYLDGD
                     GDFQRYPHTVLCYKKLTAIGSTLQQFDTALVGPGRVKVALSNAVASATLSVEIQITGT
                     DAEGTIITETVSFGSSWVDNAAGNCVESSDQFVVTGNTFETLTNFIVVTNTDSGPDAS
                     IAMYGDVTPLRTEALADILPIVKVTWDGLQVCDIEDIRPINTTMHLPRVTKHAAAGAP
                     LSETTLIYWPGYMFNFWVEDFDKPKFVTTRWTDDSTAVSLSPSESEMQRIFEGSDIGD
                     RYISKPVAVRPHTSGPTALRILPIEPDRDFNMWVRFFDGSGAWSDWSNISTLLGPNYT
                     IDLTTAASPLVKWQVQIEGQCKGFFAVYVTDGAGASPIMVFDVGTFDNGAFE*"
                     /db_xref="A0A0F9SV02_9ZZZZ"
     gene            257171..258688
                     /locus_tag="GOV_bin_1711_contig-70_0_prodigal-single_403"
     CDS             257171..258688
                     /product="hypothetical protein"
                     /codon_start=1
                     /transl_table=11
                     /translation="MSKKIILNDNEVVTNEDVTKASEWPNRDHLRVMDGVVSGDMDVT
                     GPAAGTFIAEAIASGLGIDFSSTNLDVTIQPGQALFRVGTFDADTETPLQLATLESPY
                     TISLPVADGSGFRWSLIEVGVETLVGREDREVLTRVGPYRKTLVTTSVEKTRTRSLRF
                     RVRSGAANSTYEDAALPSLQPDLSWLPLWAVLVAPSQTVISGANHMDMRKFAHRMVSG
                     GNASFLRGWDSAPPSLYKRSTSVMMTSAREVVVGGYRGTLVGLNARSFVPQAPSVGAN
                     DNLARRSGLALNTNDWFYIYAYRPSSSCGFIGLMIDSTPPLHGNEGYEHGNFNSVFGS
                     PGVPGPFPASGTASYHFLGSVKFRLDATSGLFEYRDFHKAGNYVVLSGARSTNVPTGA
                     NYIAQSALTGPGTVTLNLSALTDVNGDQILPDHARMAKINFSFLATGAGSISIQTDDG
                     SQLWATAYAGAGGSDSITLDVPLPFSGNMGFIVVKQGTPSITYDIVVTGFYEDLP*"
     gene            258685..259593
                     /locus_tag="GOV_bin_1711_contig-70_0_prodigal-single_404"
     CDS             258685..259593
                     /product="hypothetical protein"
                     /codon_start=1
                     /transl_table=11
                     /translation="MTQNRTWNFGDTFTTRRVGTAWSSLFPKGVLDGFDLSVADTDKV
                     AMSAGFCMLPSGIILSESEVQEFVFSPLTASARTYTFTVRHTDADTIGGQAGIFAVET
                     GELLPADVTNGVVLGYLYYPGGGVAIEAHHLFSARKVPARSQDEPRLLPSFVSAPFST
                     KWVVTAQGSNTQISDGFTAPYTYTSVETDGLGPAPPSYETTTAVMTFPVSRFRPVSID
                     VRLEVDANSEFELRLYDSDGTLVTLSDQTVSGPFTPAASHRVEVDPGSGVFTDGSHFA
                     LELEFRTPQLDSIEIQTLTINYDPLP*"
     gene            259606..260094
                     /locus_tag="GOV_bin_1711_contig-70_0_prodigal-single_405"
     CDS             259606..260094
                     /product="hypothetical protein"
                     /codon_start=1
                     /transl_table=11
                     /translation="MLCILKFFENTSPLPSGAASENKVISRTMLKIAVVSRYYKERNS
                     GKRMPAHGELWKCRIVKELQSGENRGLFIVEPIEQVSETSIIRLIPGWYDTKLVRGRL
                     IVIPRKPGENWIMPLTHKRIMAEENNAYCVIVQLDGLPLTEAPKDELPPALAVDEDVD
                     VG*"
     gene            260084..260374
                     /locus_tag="GOV_bin_1711_contig-70_0_prodigal-single_406"
     CDS             260084..260374
                     /product="hypothetical protein"
                     /codon_start=1
                     /transl_table=11
                     /translation="MSGKFFYGELAASLRVGDKVRFCNSPTPGKAGKILVPRSKAEEN
                     AILRKIKGSVGWVEVLPQLGAKVTSHAIAESGAASAVNLSVPVSVRGRLKIT*"
     gene            260371..260961
                     /locus_tag="GOV_bin_1711_contig-70_0_prodigal-single_407"
     CDS             260371..260961
                     /product="hypothetical protein"
                     /codon_start=1
                     /transl_table=11
                     /translation="LNYASAIERRDALNSKLKRKELQSYVSLHPLDDGEYEIRLIIHP
                     DESFLEGKLGIPTHPWTQEDAQGSPYVEMTPRTPKQNIDELGQYPHGARRRVDGPSHS
                     PDVNPAYPGLRRIPELQDIVKVVAMTESISDRLQRVDRMLSLCRRLSRTADVRRFAGK
                     ESSYILSELMDQLSEDGYNGRHKIVRLTKKLQATLK*"
     gene            260969..261292
                     /locus_tag="GOV_bin_1711_contig-70_0_prodigal-single_408"
     CDS             260969..261292
                     /product="hypothetical protein"
                     /codon_start=1
                     /transl_table=11
                     /translation="MTMPGMVPLPQLITFRDDTDEQHITDADLFAAQYRWQFRQLENL
                     SIERRKDLCKLLLKQVKQRKLDKGKMANSSALFLWQKVADDPSWPDRLMNPDQMDEPS
                     DNEEG*"
     gene            261294..265565
                     /locus_tag="GOV_bin_1711_contig-70_0_prodigal-single_409"
     CDS             261294..265565
                     /product="Putative ATP-dependent DNA helicase n=1 Tax
                     =Pseudomonas phage PaBG RepID=S5VVA4_9CAUD"
                     /codon_start=1
                     /transl_table=11
                     /translation="MPTFKGRYNRKSLVVSAYGGISYLPKVNLLDQLGTDLDELHAAL
                     VSKDENAMALRQQEVENRNKAENEKSTSVKALDPLNLGDPSLTLKVKVPPDPTRSMRN
                     DRTGKTFPIGTVTDPETGEQLKKVEFEVRKRPLKNQLIYSDPQSSEGVFYYADEKGHL
                     ATGSLGATTTVESNPSLIVSLLSHKISVGGFTTSYGKAINWPKEEIEALYLKFYAKDD
                     NHEADIQEKRKAIMAKYPIDPDTPGVPLFMYNFDKKFLEYVNSRLVEIESQIESGELP
                     VYVPSNKGASQLGEEYAQLVATALFAQEYSQLLKDTKEEERKALSTSPEDAPIVSNIK
                     EDTRFLPHQAYALSFMKDRKSAMVDADPGAGKTLMILADILDKLNRGKVSRPLVIMPN
                     SLLGQQKLEFEQWTNGTVNILAINTQSVKRADPEATPLKSGPNAGRIRDGSHDRGLQA
                     LADQIKSAPKNTILMTSYEWLARHKVVRASMDSFPRVNWLLSLGVDMVSLDECHKVRI
                     NSSGGASDAAEAIMQMSAVPYKRAFSGTVAPASPDDVFLPVSFLDRSVLGTREQFISR
                     YAMSTDPWSNSSTYKKVEAWKPGAIKELRDHVSKRVGVSIRRSAWLDKLPDLRVNIHD
                     APMTILQHKVYDRIVDRILAEEIGNSDMKIGLDLQKEMAAKNASNPQALSQIRAYQGG
                     QRSITIENEDGELERLTINDNSSESEKELFDMGKRRLQEGLQRYTEAMVDADDMPGIE
                     DERELLTKFQAIDKYLNDPASDEFGHYFLTDEYDRISPKVKVVDKLLADHFSNPNNGK
                     VIIFTHYKNVAAHFAQNIKMKDRAVVYDAGRQKALQSFKDDPNVQIIIAVEQSIQEGH
                     NLQMANRIIRLDLPWNPGNYQQSIARAYRLPPRDKSKASYPVVYVDIILCNATAEVTK
                     FARMVSKMHATKQLVSGFTPGEGEEFPLVGMSIENMRRTFCTLEQASQHIEAFHRMRE
                     YEKEEAKLAPEIYGTDLHELATGEQMDGEVGKIETPPLDDDRLRDPWNVDSSDYRAGT
                     IQPTFLQWNGVYYLAVPRQSGMQRLLMYFSTPRSPLGAFRRVDTLKDAIDIVRTIQRD
                     GNTSVVNAQQVFAILSGQAPVDARFPTLTVNIPSGASRTAKLKRASTADIAAINNPST
                     VKDILAYSPSQEDMVAAKRAMAQIHQSFFSAKKLTDIHVLFAAKAIGLLGIDPLEGAA
                     SSPTTPQSFWRNTHRAIVMTPGAKKALKAQLGGGAAEPAKQPAKQQAPAAPTAPAVTQ
                     QVEEPAEISDEALGGPQDDELAGLNLRVCLMGKMQDGAPKPRPYLYVDPTSPYAEPLT
                     KFGFHTSDEELGIEEGDSLWVHCGYTLAECKSVLTTFSRRLYEWGWSLKDREDYFSML
                     ATAGLSRADIEKIWSVDMETGKKTAEAALLEDFPEYTDLIQSIFA*"
                     /db_xref="UniRef100_S5VVA4"
                     /db_xref="S5VVA4_9CAUD"
                     /db_xref="xcb:XC_2785"
     gene            265594..265959
                     /locus_tag="GOV_bin_1711_contig-70_0_prodigal-single_410"
     CDS             265594..265959
                     /product="hypothetical protein"
                     /codon_start=1
                     /transl_table=11
                     /translation="MGCNCRSSRKRATSKPRSAPVVARRGASVCSQVESAGDNLSVRV
                     GPTGNLTVEYPFKSGISASVLLNTHKCSSPFAKALASAEAKLTRLFFDPSKKDAFLAT
                     LGTAKVLKFGYLRDILRSL*"
     gene            265973..268819
                     /locus_tag="GOV_bin_1711_contig-70_0_prodigal-single_411"
     CDS             265973..268819
                     /product="DNA polymerase I n=3 Tax=Serratia RepID
                     =G0BD53_SERSA"
                     /codon_start=1
                     /transl_table=11
                     /translation="MEEVVTRKLKHEPEHCYACPLSRDSRVTNQYITTDLTYIRGAKS
                     VDVLVVGDAAGPSENAKGLPFQGSDGLLYRRLARRAGITSVAYSHVLRCRPTSVALVG
                     DEAELVNRAPTIEEQGACLNYFHKDLDRLKPKVVILAGNQAIQAIAPCSEWLNKSAHA
                     LKGQICEKDGITYLATLAPSSAHGVPPEERRLQLHLNSVQQLLSGEATDYSKKGRVKL
                     IQDVQTFKRLIKFLLKKNTAPIAFDFETQNLNQVAENKIATLQLSCGPNLAWTIPIDH
                     WESPWSRKERAYVIKGLRALFRSRATKFQYWIAHNAPFDIARSLQLLDIRYIHKPVID
                     TMFVAYLQDENQVGADTAGFATFRLKDLARDFLGFRLYDTELSDAMAARSGASGGSLW
                     DLPLDRLSEYGGTDAYVTWRLLHYFVGLLSAENYHTAIPFALKWGSRASHLQVILKKN
                     GFYVDRHHLDYLMQDDSPISDRLAEIPGEFARHPLVQKANNFILSDDPATRGMRPLFG
                     KKPWVFDLAKKGHRVKLFVDACALKPLAYGKDGKPSINKQYFDEYSHHDLIKLYQEYS
                     GLYKLRTSYINSIIELIETNPDNLHDKRVHASFHVIRTVTGRAASSNPNLQQLPSGKP
                     WTAKAQIKSMYGASPGCVIIECDYGQAEVRWWAQLAGDRQYAQLFTEMKKLRDEYRRT
                     GDADLGRRCKIEADIHRKVASIMFQKALEDITDFERKKAKSLCFGAVYGQSTKALALI
                     LGIEEHEAEVLQRTFVGEFDRAGNWLTEIEQTAAASGITITPMGRIRHLADVFLRDEG
                     AGQRRARNSPIQAISSDTTMLAAWRIQRHIEENDLPIKLVNVVHDAVYLELPLDYELM
                     ADTIHLLNDKMVESLPEFLKEEFDIDMIVPMEIDFDIGLRLGHMLNFSGHMPDLKGIY
                     DKCVEWNRRLEAKETWVDISMSEPLFQPPPPKAA*"
                     /db_xref="UniRef100_G0BD53"
                     /db_xref="A0A0F9Q2X0_9ZZZZ"
                     /db_xref="srs:SerAS12_4974"
                     /db_xref="G0BD53_SERSA"
     gene            268819..269400
                     /locus_tag="GOV_bin_1711_contig-70_0_prodigal-single_412"
     CDS             268819..269400
                     /product="hypothetical protein"
                     /codon_start=1
                     /transl_table=11
                     /translation="MFRLLVPGLTLAILVLTPTTTSAATVAWVGDSHSQALCPRIGPV
                     LVESGHEFTCTARPGWSTASFIRNRGWLQTITSDTDVVVVSLGGNNHRPVALYKQDLD
                     RMVLLLRQRSPGAFIVWYGPAFATRQDVLHRHITTVTYQEGLLPFMGVQWFSTVNMTS
                     DLRLRRGGVHFNTESYNIWSHRLLNHLADLLDD*"
     gene            269393..271234
                     /locus_tag="GOV_bin_1711_contig-70_0_prodigal-single_413"
     CDS             269393..271234
                     /product="DNA gyrase subunit B (EC:5.99.1.3)"
                     /codon_start=1
                     /transl_table=11
                     /translation="MINYDASAIQVLEDLEHIRKRPGMYIGSADSDGIRQLLKECSDN
                     GIDEFLAGHATELSVVIDSENQVFTVRDNGRGIPIEKHEKTGESTLITVFTNLQSGGK
                     FGKQAYAVSAGLHGVGLKAVNALSEYVEVVVWRRGKAHTQRFERGEPKGTPKRLKSRD
                     KEVTSGTEVTFHPDPEVFGDSKLPLKPCIQSLVHSAHLCPGLKLEITVDGKTKVLKSS
                     GLPDLVSVRAKAHKASHDPIYFESSDKTTQLALLWTDGEGDNWFSACNASATPEGGKH
                     VDGCMKAIHDVLSPYAKRKKVDARDLVDGLFGAVHVLVSDPLFKSQTKEALANKEVLQ
                     RTYDAVYPAVKAFFDKNKKLADSIVARAVEAKKVRDRYKQMRAHMGQVSVKKDKVGVL
                     PDKLVEAEDCPPDQRELFIVEGDSAGGSAKNARLDFQEVLPLRGKIPNGAQKSGAAFF
                     KNAEISAMLTAIGVTIDPKSKKADLSNLRVGRVLLLMDADDDGYHITTLVLTFFALWM
                     PELIEAGKVYIVDSPLFVGQYQDKKWFAHTLKELEALSGKPSSKMLVTRMKGHGESDV
                     EDVRRYAMEPSTRRLYQVSLGENDDQVILKLMGSDSAGRKELLGIEV*"
                     /db_xref="trq:TRQ2_0094"
                     /db_xref="UniRef100_A6FX32"
                     /db_xref="A0A0F9PYU1_9ZZZZ"
                     /db_xref="A6FX32_9DELT"
                     /db_xref="5.99.1.3"
     gene            271248..271910
                     /locus_tag="GOV_bin_1711_contig-70_0_prodigal-single_414"
     CDS             271248..271910
                     /product="hypothetical protein"
                     /codon_start=1
                     /transl_table=11
                     /translation="MNWFSKMETSSKVMVIGIAVLFLVAGILSVVAIVTHTEAGLLTG
                     CARGDGMIDPTGDCDNIMWERSDFPLPVYVSSSNPHPPADPQQATQSAIDLINSRLGF
                     TALRQVADVTEARIRIDFEGAAEVGGPMSDPGGVVHHRRDAEGRLHCDMYTWNNGSIT
                     VVDGVLIHELGHCLGLAHDDFPDSAMYDQFIVTLGAERISRLRITDYDRSLLRDLYHE
                     AD*"
     gene            271945..272286
                     /locus_tag="GOV_bin_1711_contig-70_0_prodigal-single_415"
     CDS             271945..272286
                     /product="hypothetical protein"
                     /codon_start=1
                     /transl_table=11
                     /translation="MAYKPIDPEDLRVAALESVYVLTRDNESAIIESDQVWCISCSRT
                     FNAKRVTVFACGQGFCPHCGETGIVPDHSLPEDVDMTKTLFGELSEYFHMRGITDPES
                     DFDEVSWIFVG*"
     gene            272339..272854
                     /locus_tag="GOV_bin_1711_contig-70_0_prodigal-single_416"
     CDS             272339..272854
                     /product="Uncharacterized protein n=1 Tax=Marinobacter
                     adhaerens (strain HP15) RepID=E4PR59_MARAH"
                     /codon_start=1
                     /transl_table=11
                     /translation="MASIVVQIILGIVFANWFEWAAHKYVMHDLGRRWRWLSWHWMQH
                     HRNSALNKFHDKDYLKSPFDWNSRAKEILGLALLALCVSPVSLLAPVMYATMVTWTVL
                     YYVTHAKSHRNPEWAKKYVPWHYEHHMGQAPDANFCVVMPLWDIILGTRVYHETDQHG
                     RLVKFGRSMRK*"
                     /db_xref="UniRef100_E4PR59"
                     /db_xref="A0A0F6W5X6_9DELT"
                     /db_xref="mad:HP15_830"
                     /db_xref="E4PR59_MARAH"
     gene            272884..275085
                     /locus_tag="GOV_bin_1711_contig-70_0_prodigal-single_417"
     CDS             272884..275085
                     /product="DNA gyrase subunit A {ECO:0000256|HAMAP-Rule
                     :MF_01897}; EC=5.99.1.3
                     {ECO:0000256|HAMAP-Rule:MF_01897};;  TaxID=391592
                     species="Bacteria; Proteobacteria; Epsilonproteobacteria;
                     Nautiliales; Nautiliaceae; Caminibacter.;"
                     source="Caminibacter mediatlanticus TB-2.;""
                     /codon_start=1
                     /transl_table=11
                     /translation="MARKKKSKLPELDPKLTTPIELGEYSKTAMLRYGSYVLTDRAVP
                     DIRDGLKPVQRRIAWAMHGLKLHKTFKKSAKIVGETMGNYHPHGDMSLYSAMVNMTFD
                     RYPLVEGRGNFGGPDDNPAASRYTEARLTPFAQELLREIHVADMVPNYSGDMEEPLVF
                     PARAPLALLNGSQGIGVGLRTNIPPHNLGELVKALAYYLKKDKPRLDTAMKYLQGPDY
                     GPGQGILLSSQEEIRSLYENGAGRLDYRCVYSIEPDKKNKQIQVLVVSSLCPGFTISS
                     FMKKMIKLREDGLIEYARNLSKAEGIRIAVGFKDPLVINERVIPELYSSQSYQFYVTK
                     RNEESLLDETTLFSGGLFRLFDEFLHFRSMVEKRRLKSEWAEAKKRLVKAQAILKAID
                     SLDKVYKVLKEKHTSLAEMRSRLAEELDLSEEAAQFVLDMKVHRLARMNADEQQSEID
                     GINDQMRKIKADAADIKGVILRHLKALLEYDDERGMVADYLTPTKPPSLKVGSAPTKY
                     VLRQGTKITRFDEAPSRRRSNIDDLVYDTASVTVVCRDNSAEQLQLSYFSEHAASQDV
                     VGLIPGGCDIVVALDKRSYVVALDHSIKKTKFDVMRDAVELVSAVGVKSDGWLAILNE
                     EKGKGWLLRASDLSVRKTTFSRGTGKYKGATKLIRLSEGEELYEQGSGRCITCSEPGT
                     FTFKDKVVALGLRNHVIDTSGKAHHLSGDEALALLVKAELAHSWTLPSQED*"
                     /db_xref="A6DA14_9PROT"
                     /db_xref="dth:DICTH_1159"
                     /db_xref="UniRef100_A6DA14"
                     /db_xref="5.99.1.3"
     gene            275085..275777
                     /locus_tag="GOV_bin_1711_contig-70_0_prodigal-single_418"
     CDS             275085..275777
                     /product="hypothetical protein"
                     /codon_start=1
                     /transl_table=11
                     /translation="MTKYIGITGLKGHGKDTLARMVREYEPQWHNAAFASPLKTMVQR
                     LFGLTEYDVYDEQGKEAELPQPIFMDDHLTRMRYATGLQIESRGLTALRPRDLLQLFG
                     TEYVKSIQSDYWMKLLDQETADSDFVCITDLRFPDEEEWLNTKGAFIVRVTRLDLPQG
                     VDSHSSESYIPKIQPDLEVFTRTGKFSLMESVARELAFCNFDVAALYNMKLMPAMADA
                     LAEMVPYYQEDQ*"
     gene            275816..276616
                     /locus_tag="GOV_bin_1711_contig-70_0_prodigal-single_419"
     CDS             275816..276616
                     /product="hypothetical protein"
                     /codon_start=1
                     /transl_table=11
                     /translation="MKTTTTVLFAVLLLLPNLALAIDTPPVTVDALGSAIFRVKTGER
                     GDIRWPECGSYIRGDEARLRAWQYASLLVSAHQEYPEFDPWVGAAIIFQESSFDRCAI
                     SSEQWRQFQEAYQDRYDRDPGERDIARLLRNHTYRRSLGIPAFDAGLAQFRWPGAAAR
                     NAGVEDPADLLDPETSISMLARALTSHYSSCEEDYSGTYTRPLRDGRVRVIRYRVSCD
                     DGYWVQHNSPARFNYRYYSNIVHKRDALIAAYEEISRNDSISGSREAS*"
     gene            276582..277055
                     /locus_tag="GOV_bin_1711_contig-70_0_prodigal-single_420"
     CDS             276582..277055
                     /product="hypothetical protein"
                     /codon_start=1
                     /transl_table=11
                     /translation="MTQSVEVEKLRNADHVRESVLDTDRTFWAFGLSEHGVPAIERDP
                     ATGHLVALIFTSKDLAHKYCYLRKPEEADSIVSLPTRRMQVGNEMRTIQSGIIKAARR
                     LKHDNISVEYFVIDHPGTRGKAMYAHIEDLTYLGLPQAEPEPENDLQGLLDDMED*"
     gene            277142..278191
                     /locus_tag="GOV_bin_1711_contig-70_0_prodigal-single_421"
     CDS             277142..278191
                     /product="hypothetical protein"
                     /codon_start=1
                     /transl_table=11
                     /translation="MPEEKPEDFIYSAVPMSKKESVARSAEARVTETVKSAVQHHLAS
                     FLDPKGKHRNLVNLAASFSVQYETRISGPRDLDDPSIYEVQLARLWQELRQRLPCIII
                     VDTGFAYQNPGLGGLVDSWPVSRSTSGVSMSMLATVPIELQIAAMDQTSCGDLRDVLS
                     LILGPLTHFTKSHVIRSLRGSDKWEVRLPLEPQQAGLESRNVGDDSKDTLYVTSISLE
                     TVFEGIIPIGFDNQIQREQFNLMDNYDGVNPVGFRYEDGSVGPLRSCPSVDTIEVPSS
                     VCLNQHAKITADWLPVHSRFISDDPKIALVDGQRKSIIPKRPGTFNLILMDYTPGLAG
                     GPKPLKTWPIRVMLG*"
     gene            278211..279104
                     /locus_tag="GOV_bin_1711_contig-70_0_prodigal-single_422"
     CDS             278211..279104
                     /product="DNA methylase N-4/N-6 domain protein n=1 Tax
                     =Isosphaera pallida (strain ATCC 43644 / DSM 9630 / IS1B)
                     RepID=E8R5A3_ISOPI"
                     /codon_start=1
                     /transl_table=11
                     /translation="MAFSADSNYVLLGDNLDVLRKIPDESVDLVYMDPPFNTGNPQTR
                     KDVKTLQDEAAERALHASVIEKMGKSYSYEDNFGDLFYPFIRLRLTEVQRVLKPTGSA
                     LVHLDWREAAYIRVLGDSIFGRENFFNEIIWAYDYGGRSKRRFPRKHDNILAWAKDEK
                     QRFFEICDEDRIPYKSGKGGLVSDEKLKKGKRRTDVIWHTIVPTNSHEKTGYPTQKPI
                     GLLEILIRALSPKDGLVLDPFAGSGTTGEAAIRNDRRFILVDENLQALEVMRDRFKPY
                     LLSGKSIKFKNMTVHASIGAK*"
                     /db_xref="UniRef100_E8R5A3"
                     /db_xref="ipa:Isop_3294"
                     /db_xref="107247031"
                     /db_xref="E8R5A3_ISOPI"
     gene            279123..279755
                     /locus_tag="GOV_bin_1711_contig-70_0_prodigal-single_423"
     CDS             279123..279755
                     /product="hypothetical protein"
                     /codon_start=1
                     /transl_table=11
                     /translation="MEEAQTTAAQVTAWIRFAFTAPWALVGWLWVVVMCFVVWAADFK
                     KLRFEGAGILTAEWRPWAARFWPFSTTIGRGIIFFPGARDASDEMDERLERHERIHIW
                     QVEDLMLLSFIIGLVVSFCTGDFLLGFFLWWSGGLWQLPNFATALLRFGHTLRWPTEG
                     KWHEKLAGFLKDLFLGVAYRDSEHERSAYAQTSLWPNGQSWFEAREGQRK*"
     gene            279859..280344
                     /locus_tag="GOV_bin_1711_contig-70_0_prodigal-single_424"
     CDS             279859..280344
                     /product="hypothetical protein"
                     /codon_start=1
                     /transl_table=11
                     /translation="MSDTVQTLLSQIARLAETRNLDDVSTRLASLQREINCNRSVTAA
                     KGDQIEIESWPDFLNWWNNNRGQNLTYIFMDTYGGDSEQVTMVKKLVRDAEKHEKDLH
                     EFYLRLRDLASQQTQQAPVDDGQESNPTEGPGPVDVDGAPGLGEDMTEDDSLDEIALD
                     L*"
     gene            280435..283911
                     /locus_tag="GOV_bin_1711_contig-70_0_prodigal-single_425"
     CDS             280435..283911
                     /product="Uncharacterized protein {ECO:0000313|EMBL
                     :KKN20143.1};  TaxID=412755 species="unclassified
                     sequences; metagenomes; ecological metagenomes.;"
                     source="marine sediment metagenome.;""
                     /codon_start=1
                     /transl_table=11
                     /translation="MADLAVTERVTKPGAYIGRINRVAPSGITGFRRAPCYVGRGSRF
                     RTVFNQPIRRSYLSDVDLAFPSSAPHVVALAYPAQNNQQVARLFRSDGVIIPASRWQF
                     LDTDSDGSYESILLTPEAYDPNFTFALDYQSTSTLIRDELPFDDVRAMRYVGDTENQE
                     LYEEFTHYYLPISITAPDPALANASSGSTDVGFEPAQVTGSASAPFVFAGGEILDLDI
                     DGTNYSVTFTASTGTGHSAAEVAAEINAVLGDDGLAVDEGGQIGIRSASVDPGLSAVV
                     INAGTANAILGLTGAQWPPATSGQATGGYTRQTSGASDSALIITSSASSNHDYNRRYE
                     ITITGVGATISAEVQVYLDSGASIPEVVGGGTLTAAAAFGATAVGSQPQLPFHSTYGT
                     ATTISFDNPSLVSSEVSFTDITGDTITMVLDDSGATPVVGGEVFETSSVGPSMVEISS
                     AVQNTQQHASFSAVSKGAVSETAAFPTFSTVIAAASGTSSGSLSIRADAEYTGVYNRR
                     YALVCTSAAGTAGSRTASFVWQSWGEHADLQYDGTSRTINISEALSTETNVDLGDGIL
                     VDFDFGTAGSANFEVDDIFWFQANAERSLIRAKDDRAYQLDVSAIGTDGADNVVTFSY
                     VTGTSEGSFGFVTATGPEGDLAFSGNIQLFVRNLGSQTTAANRFAINDQWTFDTIADD
                     VIDWSLTTITSETIDTTQIYTDALGVITGTVGLAYTVLQEVPDSVIYVKDTVTDELIT
                     SYSLPSTEQPYLAFSTAPTNAVEVRYEYAGEEPGASSLYYVTANIVREDAYYDTPQQV
                     FSYEDAARLLGPSATSNDLLIMAQIALEDNDAPSAFFCQAKDSDGDGVITPVDVNSAI
                     EATEDVRSLTDVVVLNSFSSLSTSLANNEKMNDPFERGDRALWVGAPIGTDIGSYDTP
                     GTLIYLARRSLQVFGENPAHGKRVLIGNTEATKTITLTDGTQVTVTLDGSFIAGAVAA
                     RNASFTSPSETLLRKNLFGFDSMEVYTEPEELRLVGASILFMSNQGTETAPVFRIEES
                     TTVDTSSDDNNEISVAINQKEYVTRVVRQEMDDSLISIVPPSEQAGVAIVRTFLASLL
                     NRFIGKGIISPYTDGDGSDRMVDPDEDIVVFRDTSSKTTYNFKYWWVGKYPLKRLAGL
                     YSVDEKLFGEQV*"
                     /db_xref="A0A0F9RS31_9ZZZZ"
     gene            284010..284834
                     /locus_tag="GOV_bin_1711_contig-70_0_prodigal-single_426"
     CDS             284010..284834
                     /product="Uncharacterized protein n=1 Tax=Guillardia theta
                     CCMP2712 RepID=L1IQ57_GUITH"
                     /codon_start=1
                     /transl_table=11
                     /translation="MSVQSKLRKVEAQARRELIAELESSIKSAKKFPSPSKDTVLRKD
                     KKKVETEQNIGPKTKKTQKKSLDEVDAKNKSLTSDTPELASTPKPKVKNPTVDDSKDK
                     TMEMDLAEAKRKKKPKKIKKKALDMSQEEAEDLDRDEVRDEDMQDITNKGSKRQLAPV
                     SELQQKLKGLVPELTKSLSQANDMLESAVLGGDLKAMDRALRFVLTILKKVTRQDLVP
                     LFGTVSKLMQSLGNKHASSRKTAAVKRAHATVESLQTEIGRGKVLVKMAIDQYAKV*"
                     /db_xref="UniRef100_L1IQ57"
                     /db_xref="L1IQ57_GUITH"
     gene            284844..285941
                     /locus_tag="GOV_bin_1711_contig-70_0_prodigal-single_427"
     CDS             284844..285941
                     /product="hypothetical protein"
                     /codon_start=1
                     /transl_table=11
                     /translation="MTLPDIQDRARMASFLIKLAIRKMKAAHRPVEPQVAMSALASLR
                     GDKAVSFFEQFDVSSAAKTTAGARLLSSKDKATLQKVTAAQTFVPGQGPGVRVNSAIG
                     PFIVRDTPQGPIILNRDVVSFRGIVGHSSTFDVDDCLKPKDLYEQVKEILGGVNTKLE
                     ARVKAAESVANKPFRIERDYEIRTVGDKARRVMIFKIVRNDPNGKHDGETAYWIDPKI
                     QSRAIRQQEEAQRAKELGKDDVVVDNQSPEQPAIFTSADKAAEVLNELTDAHNTTSIR
                     TVHRFMERRVFLLLSTTFTARSHADAFTVFSEAIRDKTDPVGELNQQVPKIKNRLQQF
                     QEFSNTPEPVAVDPAHEERLKQLSTPKDEAV*"
     gene            285941..286414
                     /locus_tag="GOV_bin_1711_contig-70_0_prodigal-single_428"
     CDS             285941..286414
                     /product="hypothetical protein"
                     /codon_start=1
                     /transl_table=11
                     /translation="MADLETLLRQTSTAMVEQDGGILVYSPTPQFVSTGVLFPSADDV
                     ASFLLLYRRDLQTHGFRSPQEFWRDSGNQIALDGVETPNRQDSQSAYFINAASGTDSS
                     GSSDLVGKYNLLIAARQLEVRADVLALTDELDVTDHALQHYLKRKAFIKSQFPRD*"
     gene            286458..286976
                     /locus_tag="GOV_bin_1711_contig-70_0_prodigal-single_429"
     CDS             286458..286976
                     /product="Uncharacterized protein {ECO:0000313|EMBL
                     :KKN64827.1};  TaxID=412755 species="unclassified
                     sequences; metagenomes; ecological metagenomes.;"
                     source="marine sediment metagenome.;""
                     /codon_start=1
                     /transl_table=11
                     /translation="LASPVPFAENAHGVRVRPLDFDAEGAPTIKTYHGISIVVGGRIV
                     GRIQSFKPNMYTRQGNHVYEVNHLTFGRPVDYVPSINEGYNISVSRVEVWNQEFELAL
                     GYSAVWSDLIDQNRPFTIQEYLFKGNTVYRVWLYSGCWFTNRNEDGFESKGDAQIKAT
                     GEIQFVSRTRTV*"
                     /db_xref="A0A0F9SQQ4_9ZZZZ"
     gene            286990..287316
                     /locus_tag="GOV_bin_1711_contig-70_0_prodigal-single_430"
     CDS             286990..287316
                     /product="hypothetical protein"
                     /codon_start=1
                     /transl_table=11
                     /translation="MDQPEDRLKTVSDYVLKKAHEGASTDRVTPIQSRHQKARLREAV
                     AKNYVNLDELEYVFKDINSSSSLKYFSSEDAKLIRAAALSLAEARRSLRKLGQREWLK
                     KSPSKD*"
     gene            287467..288762
                     /locus_tag="GOV_bin_1711_contig-70_0_prodigal-single_431"
     CDS             287467..288762
                     /product="Uncharacterized protein n=1 Tax=Sorangium
                     cellulosum So0157-2 RepID=S4Y4W7_SORCE"
                     /codon_start=1
                     /transl_table=11
                     /translation="MAHPKDLNPILVEMDDIASDLEKTGNADLAFMVDQCSAELQASP
                     RKTATAKRKPAAKKTRSGKQKRAGKSRKTAKKSVHAARSKIAQTMRRIARAQVSELED
                     IAKELIKEGDKKVALEVLKIAEELDSDYNYSDAKHSAPESSGDASQRYDREKANKPDA
                     KMDAEEKEELEYPYGDAEGLGYPLKEGGVDAALNELLKAAGEDFDFGGDESDDDEGSE
                     GLDLGDEADEDAEGDEMDLDGEDSDEDSDEDSDEDLDLDMGEEGDDDLDLDSIDLDEG
                     DGEDELAAMMEAGDAEDMTAMDRMYEADEDLGDDMDLDLDLGDEDPMADEDMDEDMDV
                     DMGMGGDEDLGDEDLGDEDLGDEDMDEDMDEDLELSDAEDTEAMDLLPNLEVSGPMGT
                     GFKFSTADKKRLAKLAKALWSRGDKNSARRIAKMVKSSK*"
                     /db_xref="UniRef100_S4Y4W7"
                     /db_xref="scu:SCE1572_36290"
                     /db_xref="S4Y4W7_SORCE"
     gene            288879..289691
                     /locus_tag="GOV_bin_1711_contig-70_0_prodigal-single_432"
     CDS             288879..289691
                     /product="hypothetical protein"
                     /codon_start=1
                     /transl_table=11
                     /translation="MINDDDLGEKIDPLSISSTPIKGALPHPKKGPWDTAESVDSEFN
                     PGQWPQRPSTPPPVGREVAYNPQGAGPSGQAPTSAQAPATPQTKPLPPAPVSKRFKAT
                     AKESRVLGKFREAFGLKRVDSADAVITRKHPRDPEQEISMKFTFRGLGYDDYLWALLT
                     AANSGMPSQFAFRVACCAMMTAAIDDTPIWEVFGLEPLHPDDVTDPLYPHKGIRFNSA
                     EMFMEELRTSMHDIVDDLFNQISEKVDDRYMLKQETPEEAADGAAEPERPLP*"
     gene            289862..290266
                     /locus_tag="GOV_bin_1711_contig-70_0_prodigal-single_433"
     CDS             289862..290266
                     /product="hypothetical protein"
                     /codon_start=1
                     /transl_table=11
                     /translation="MLGLSWTAEDLKQFAASARAEAGVATPDDVQYLEAAPNSTVRIP
                     LAFLVRPEIIEMLQKRAAPELGGKDGMSHVDADAISLSTVSKEQFLERLGQRVADPWL
                     SSKGKDQFDPAHESRVKSGFGEGRSRRLGDRR*"
     gene            290291..292606
                     /locus_tag="GOV_bin_1711_contig-70_0_prodigal-single_434"
     CDS             290291..292606
                     /product="hypothetical protein"
                     /codon_start=1
                     /transl_table=11
                     /translation="VPRNPFDNGNRTNRAAAAQSRALERAAKSLEASMRGQIQTQNDL
                     TAARSVSTQRHLQELESLRKSLGAQQSSLRDLDAHRAKYHDEEMKRSSTLLQRYETIK
                     QALKELQEDFSDTSTIVGSFMTPFREGTENMLKFGELPKVSRGIRDLDADFGDLGGTA
                     SRAAGQLGDFGSAALDVLPAQLQYKASLDDLDVSLNRINTRVGGNIEETRKMARTFTD
                     MARIDIVSPGAVAEVEKVTETLKFLELQGLDTGDSMRFVTEQSRRTGKDFSESAEDLE
                     VFSAQSTLLHQRLGETNNNLKGLTFTVRTGFIQAMQEATRNLTSQTHQVEAVGSAYVY
                     AASKMADYGLAAKGIESTSKAFGDFLFTERQDANTFLAGGEMSSELLDRFKELKDSGQ
                     NTPDIEAQLAREWFGVEDADSSQLEAIRESLSAAREGGLGQVDVANMLMTTEKGIESR
                     LNSLSNMLSGTDTSTHQRLLQNNFGVNLETFEARRFSRMMQEGRGEEVAKEIAELRQD
                     SERLAQDPMDLAKDTVSALKALNDPVQTLFNIKDYVKSIALNMSNMIKLVQTIPGVDE
                     LTNLYNDFTGEAQGRDTSGEIARLQDQEKESTRNVDRLVKELQESDLAVQRARESGNT
                     ADLKQAQEAFGEAFERHNAAIMERASTATQIAETAAVEQSRDSLPDTSILTEMASEAY
                     AHARSSMSMPSLPEMGTLAAFANPVHAAATSGLASAARLAEGVLGGEGGGRLETDPNG
                     NTWVNLRLQFQNFSEAVAYHTLDQRLNSATD*"
     gene            292626..292859
                     /locus_tag="GOV_bin_1711_contig-70_0_prodigal-single_435"
     CDS             292626..292859
                     /product="hypothetical protein"
                     /codon_start=1
                     /transl_table=11
                     /translation="MSAKLLKSLAMGQCHVRNVSNGEVIVYWKNDRLRTDHLTVSPQQ
                     EIDLTKYASIAQLRKSPNLKNLFSRGHLRIVPA*"
     gene            293033..293329
                     /locus_tag="GOV_bin_1711_contig-70_0_prodigal-single_436"
     CDS             293033..293329
                     /product="hypothetical protein"
                     /codon_start=1
                     /transl_table=11
                     /translation="MIKAKKHGHAQDLAMSAYPSPAMRQRFMAVVQSEVEHSVEAKEQ
                     GKGKSTIIVEVPFPRDEYARLKLLVADRRAGGKKMSIHDYIARLVMNHVRSTGG*"
     gene            293352..293663
                     /locus_tag="GOV_bin_1711_contig-70_0_prodigal-single_437"
     CDS             293352..293663
                     /product="hypothetical protein"
                     /codon_start=1
                     /transl_table=11
                     /translation="MANFNRLTLTIVAVQATIDKRHYAAVYLGDDPEGNNFFKIYLNG
                     KPVSVIKWNRRAQAFSGLQWTVYARNQNLQESFVWPNEIRKKLHRKLTQGTLFRMVKI
                     R*"
     gene            293672..294148
                     /locus_tag="GOV_bin_1711_contig-70_0_prodigal-single_438"
     CDS             293672..294148
                     /product="hypothetical protein"
                     /codon_start=1
                     /transl_table=11
                     /translation="VKVTRSLTETPFAGVFDVKPEARLLYFESLLREYVFACRAGGRS
                     MPPSAFLFSETESHFFNGLEFSTPASFLEAIRFHAADLDCSLCCIAAEVGNPAQDDPI
                     VVFEVSTPDDRAKGAFEVSSPQGILVGDQWEMILASGKDFVAVGVDQFMGDVFASL*"
     gene            294129..295652
                     /locus_tag="GOV_bin_1711_contig-70_0_prodigal-single_439"
     CDS             294129..295652
                     /product="hypothetical protein"
                     /codon_start=1
                     /transl_table=11
                     /translation="MSLLPSDDSFEELRHRLTSGKYDRAREQVFDHIYSHRSASLLQT
                     YLNKGLHVPQVLSCISDVVFDEDCSTAMVDLHTRIVSLGIEFVLEHVRGWEDLYFILF
                     HERGHVLIDRLYRSRMDSFQSFAFANGWEDLYINNMILLFFDSSFCREFYAEADDEDF
                     RLLLQQRFSTWCYTIRSSTKMSPELISRFNSIHNKLPKGKTNFFSLKCSYPAWMELGL
                     QVEKLYGGKNASMSTIDSHGGLLPSGSSTEQEEEEAPLQADIDRQAKMRAVEAGVSTR
                     GMKGTPIPKPPKVDPIVLTALQSFPKEALPAGMQSLISPNQVLEQTDAFIRSELVPVV
                     QDAVLAEEGEFGKTGMLTSLSRSEALLLSSGIIPLYWDTHVEGKVVKYRLYVDVSGSM
                     QDYWGLVPLIYSSLHSHVNEYYQFSGRVVPSSPTDTILVHNMGTNYEAVASHMLRDGV
                     THAIVVTDNTDSISSSQREDLSRQLSSLILLETNPVGKRGGFNAIAHTRLLLPSLGD*"
     gene            295659..296882
                     /locus_tag="GOV_bin_1711_contig-70_0_prodigal-single_440"
     CDS             295659..296882
                     /product="ATPase associated with various cellular
                     activities, AAA_3 n=1 Tax=sediment metagenome
                     RepID=D9PIH5_9ZZZZ"
                     /codon_start=1
                     /transl_table=11
                     /translation="MTELALSNLGILGWEDIQAQILVALLANQPILLIGPQGLNKTDG
                     PHLLAQAALGDRNCRFASYDTNLITTDDLLGFADPNKLQNGEFGHIHTPQTIWDKDAV
                     LLDEINRASMFSVGKVMEIIRARRVMGVPLPLKFVFAALNPPGDFETRYLDLAAASRF
                     VCVRVPSASSMESVTLMDIFTMQSNPVADEALHDFHQSFTRARSVVHDSHAWQTAAGC
                     VVAFVRKLYEETKVDVSPRQGRSMTRMLLACEALSTTCRFLVTDASKAAILASMVPEG
                     FGICRKSVPYDKVVHTAREVVVGYKRRDPLVTSTTLTELVSSDIQDKVAWGQHVKDML
                     GSKSSFQEVREFVVALTSRCRDDSQFLDTATFNALMQLAFERLLRESNGPMVSLTFDR
                     EELLPIIQQFGDGNT*"
                     /db_xref="UniRef100_D9PIH5"
                     /db_xref="A0A0D2JA34_9DELT"
                     /db_xref="D9PIH5_9ZZZZ"
     gene            296879..297445
                     /locus_tag="GOV_bin_1711_contig-70_0_prodigal-single_441"
     CDS             296879..297445
                     /product="hypothetical protein"
                     /codon_start=1
                     /transl_table=11
                     /translation="MIVASPKLSALTSAAKSNSKLSYVKLPVATVASKAQLRLPIVKF
                     DTPKSRSAAPKVPVCDEYVVLVAGKLVRSDLEGIYTVEVFKDKVRVLTDDPTACTMPL
                     SKQKELYDRHGLAFLFGSAPEGLGLDLRSKFTRIIVAPTLQDYRDAGIAHLLLRNLVP
                     SAKVFRNQLRLKDNSLYTPDFYRLLVGE*"
     gene            297499..298593
                     /locus_tag="GOV_bin_1711_contig-70_0_prodigal-single_442"
     CDS             297499..298593
                     /product="hypothetical protein"
                     /codon_start=1
                     /transl_table=11
                     /translation="MMLDRLVPYFEGLTRKEKKLARRAIAHHILIEDYRKYCALIKEL
                     PSGALELFKTEVREYLKHSFESRCIWRAVYASISVNDLAISQAASKFNVSLRDIAFLW
                     NALEGEDREKIREFSQKESSWEFLSPQEMSKLVSDVNRHIGKVSYFKLRFIKDNDNGV
                     SQEDLAAELMRQAMYVIRRYEHTGNVALVRNYAKQAVSNHAINLIHHHTSESRSKVQN
                     NTTGCGTCIYCLSQKPQRCYHDVATYRVRNFSLDSSVDQGDTTEYSPAPTLPCDDISV
                     EEKVSNQEYLDTLRQQLSSNAARMVNVVTGGYDNDFEGWLSDSYEASVEDYSSNPRKL
                     VKAFSEYIGSGDELIHEIQRRFRALEQVAL*"
     gene            298657..299757
                     /locus_tag="GOV_bin_1711_contig-70_0_prodigal-single_443"
     CDS             298657..299757
                     /product="hypothetical protein n=1 Tax=Chlorogloeopsis
                     fritschii RepID=UPI0002E26005"
                     /codon_start=1
                     /transl_table=11
                     /translation="MTNHDSGTEDSTAFASRFVDKYRPKVLDDVVGHDRVVESLKGMA
                     ASGKLRGNTILLSGPHGLGKTSIARVIARTVACEEQGEVPCEKCMSCKRPLEAHADIM
                     EVNAASTRGIDDARNLIEASKMRPRFAGKTFILDEAHQLTAQAAQSLLKVFEEPPPYT
                     TWVLCTTEPYSILKTIRSRSSWYKLEPVATNILAKFLAKVAKKEGLPAYKEVLYSIAE
                     VEDGHVRDALRTLEQVYSKVAPEDKEGALAYVPEAKDQIKVVSVRQVLDKYLKSLVVG
                     DGKALVYARKVEHPEALLTQSCAFLMEAGLAEKQPGLVTNRGAHAFIRQVTIEQIARA
                     HASHLDCLIKIRNGAPAQAVLDSMILSWMAKK*"
                     /db_xref="UniRef100_UPI0002E26005"
                     /db_xref="cfi:Celf_3419"
                     /db_xref="85842598"
                     /db_xref="UPI0002E26005"
     gene            299754..300116
                     /locus_tag="GOV_bin_1711_contig-70_0_prodigal-single_444"
     CDS             299754..300116
                     /product="hypothetical protein"
                     /codon_start=1
                     /transl_table=11
                     /translation="VSKYKLDVLLASRPLQGNTASSAEAAATDCSYCRSPCCQLLVVL
                     SKEEARRFASEDHVIDGVKQKILQRRKEDGYCVYYVHGEGCSTYDDKPRVCDMYSCRT
                     DSRITDSMKYQLFTYPEG*"
     gene            300120..302405
                     /locus_tag="GOV_bin_1711_contig-70_0_prodigal-single_445"
     CDS             300120..302405
                     /product="Uncharacterized protein {ECO:0000313|EMBL
                     :KKN88864.1};  TaxID=412755 species="unclassified
                     sequences; metagenomes; ecological metagenomes.;"
                     source="marine sediment metagenome.;""
                     /codon_start=1
                     /transl_table=11
                     /translation="LRTEFETLRLQNAGPFRDLVTVPLKEQGLVSIRGRNLDEGGSNG
                     SGKSSLFEYFYWLLTDSITKTERRVSPKDLVNLHVGKESVTAVDWTRDGKYFYAEKFR
                     KVKGRGTGLLLTEDGVDITPDNPTEAKRKILSSAGMTKDQILGHLYLSQKYIHTMIQG
                     KPSAKKAYLSSYFGLNKFDALLKENQKRINAIPLPNEREITDMMDHVKSEIKALGDVN
                     AAKVRAAEVKENLASLREDQLELRQAIAAVEAAKLVAADRSRWEKYLKSKKISPDRDS
                     IKEFLRKGKAKLLAKKEAVKHCRQYRSLSAELAYLQAEVADRGIVDDPSEELRVIDSR
                     IPALRRRRALQGKLDLTDNLSKVRALNIEKVAAKLDSSKAELLKLQGQLSAVSAELQK
                     LESVDDVCHACLRDISHSAKESMVCNRQTIVSAVEPQIKKLTATVAKYEKYLSDREEV
                     DEIDDELAGITVEGDLDADLARLKELERLSKLYKESRDLINRRDVVQLRLSEMDAPDE
                     GFDVDKVVASFAKMEEVLSTVSDAYDFFVEHGKSSYNEYEHQRLVSTQTQLDSQLQEL
                     EEEQLYLQDIVTKFKALRAQEKTLKKSLDRIAEEKQRIRVSNYISVSLGELKKLGLRQ
                     SSQLLTDVLPLYLDQMFPKGEISLGVTDDSAGFDLVFNKGGADIPLTLISGGQEKRVG
                     LAIILAFAKLGQHQTNMIIFDEPFRDLDGPGRECAYEIIRDLDISTVFLTSHEVDMQS
                     DRKYDQVWTVEMKDHQSRLIK*"
                     /db_xref="A0A0F9UB61_9ZZZZ"
                     /db_xref="tba:TERMP_01864"
     gene            302467..303762
                     /locus_tag="GOV_bin_1711_contig-70_0_prodigal-single_446"
     CDS             302467..303762
                     /product="hypothetical protein"
                     /codon_start=1
                     /transl_table=11
                     /translation="MTTLVGIAYTAPEIAVMSLDRELFRAFVYEGRPGELHAFLQSTD
                     DRHSVVLLRSISELVRVQNVAGVGAFLLFDEPSVMAEIEGINLIDSEKDGIVFAKRQI
                     SVAELNAALLQPGEFTVPEDLRSSVQRLSQSISLVQLLDGIEPYEKDLPTEWYTTVCS
                     YLAGQLQKRSWVARGQKPALSASVPVEKIAEIEKFIQDAPSGEMLWRAYYDHVENDVP
                     VDDVCAQYECPAADLAYMVKRLGSKKGHKYYRSPMDKPMVIKKKRKVRKKKSKKATKE
                     KAHTPSLGKTPSAKRGVVSSKKAKTADEAPAHPILAHVREVTQATKSHDFVRHVAARV
                     VGLTSKRSFTFACKRAVKGGGSEDLVAAVQDFVESDTEGLVGPVRAAFCHYSYHRGVK
                     PKDAAEKYGASTWLFKLVLAAKPLAYVATWADWPEEVAK*"
     gene            303780..304046
                     /locus_tag="GOV_bin_1711_contig-70_0_prodigal-single_447"
     CDS             303780..304046
                     /product="hypothetical protein"
                     /codon_start=1
                     /transl_table=11
                     /translation="VATVLYVEYDREWALHIPQGASQRRPHESGKIFGSRMANKDIDR
                     LVTKLETKLRESGLKGTHRPLRSIKKLRKALKSEPSEPSRDGVG*"
     gene            304114..304551
                     /locus_tag="GOV_bin_1711_contig-70_0_prodigal-single_448"
     CDS             304114..304551
                     /product="hypothetical protein"
                     /codon_start=1
                     /transl_table=11
                     /translation="MSAENFDFDFLEATSLCEADVTKRMREQRQFLCASCGTVGLTRE
                     CGCEAPSCVPYMDMRPLQLGPTVRTKILELMDEAIDSADQTDDLSYEHTVHTEYLPFL
                     AHCLNQTQLADMRVASGGGGYRSSTLSDDEIIALIIDQRLPAK*"
     gene            304548..304739
                     /locus_tag="GOV_bin_1711_contig-70_0_prodigal-single_449"
     CDS             304548..304739
                     /product="hypothetical protein"
                     /codon_start=1
                     /transl_table=11
                     /translation="MSCCRASQVGADKQALDALRAAVEALESRSDDKIRQDMSMVIKK
                     SLYDRLLAQAVRVTKLTEE*"
     gene            304742..305110
                     /locus_tag="GOV_bin_1711_contig-70_0_prodigal-single_450"
     CDS             304742..305110
                     /product="hypothetical protein"
                     /codon_start=1
                     /transl_table=11
                     /translation="LAKSYPTRVEKSFSSLLTSLGKEGFLSDPIITGALGELRTALCT
                     DGFQLATVGPEENSVSVLMVSMASETDAQRLCAFFDGSNTHVRTLTRSGRAYVLISDA
                     PLTREAAAEALKEYKESVSV*"
     gene            305107..305682
                     /locus_tag="GOV_bin_1711_contig-70_0_prodigal-single_451"
     CDS             305107..305682
                     /product="hypothetical protein"
                     /codon_start=1
                     /transl_table=11
                     /translation="MSALPAEEYGNLSFDDLTLKEAAERAVYKLQARLRVMGVQPSDQ
                     VYKKVLALRDSMRKNKLKKYDFQLVKTSTLHPAAPIVIEDDKSDLVAEVIALKSGLPF
                     KSKEVKVLPSGFIHVKVIHFGPSDYFRVDPGPNASVTRHGFQRELDEVMYRKHKGTVE
                     RFSTHTVRVKCKGDKAAMSVSAYYRVSGTSG*"
     gene            305675..306052
                     /locus_tag="GOV_bin_1711_contig-70_0_prodigal-single_452"
     CDS             305675..306052
                     /product="hypothetical protein"
                     /codon_start=1
                     /transl_table=11
                     /translation="VVKRNRIASVAITATKDWDRDIKVGSRVLVKADPFPHVYEVTSC
                     ESRFLGEHDLWNYPSLMQKGFEAGDEISPLLVLVRSRLAPSWNRDDGAVFTRKMDAQF
                     VHLLTPADVQAVIDNLNELMAEL*"
     gene            306049..306981
                     /locus_tag="GOV_bin_1711_contig-70_0_prodigal-single_453"
     CDS             306049..306981
                     /product="Nucleotidyltransferase n=1 Tax=Calothrix sp. PCC
                     6303 RepID=K9V3M9_9CYAN"
                     /codon_start=1
                     /transl_table=11
                     /translation="MSGNFDRDASTILLCVSGSRSYGTATPASDYDYRGVCIPPAEYF
                     LGYFAKFEQFTESEPDDKVVYDIRKFFTLAEKANPNVVESLFVRDCDIVELTTLGEVL
                     LENRDLFLSQRVFSTFTGYAHAQLKRLQSHRGWLLNPPGDKPRREDYGLPEMSKADQR
                     QLQGQIQSVESKNYEISDNMMYYITQEKAYSSALKNWHSYQQWKKNRNPDRAAMEAKF
                     GFDGKHASHLIRLSRSCIEVLQGKGLRVYRDDAEELLAIRNGAWSYDRLMEESSKLYA
                     EAKQALEVSPIPKQPDLTKLDNLCMRLVRKHLNL*"
                     /db_xref="UniRef100_K9V3M9"
                     /db_xref="calt:Cal6303_3772"
                     /db_xref="33535915"
                     /db_xref="K9V3M9_9CYAN"
     gene            307067..307804
                     /locus_tag="GOV_bin_1711_contig-70_0_prodigal-single_454"
     CDS             307067..307804
                     /product="Uncharacterized protein n=1 Tax=Streptomyces
                     turgidiscabies Car8 RepID=L7F9J7_9ACTO"
                     /codon_start=1
                     /transl_table=11
                     /translation="MTNPNYTHIEIILDRSGSMGNVWSDTLGGLNHLLEDQKKIEGKA
                     TVSLRVFDHEYETLFEMSPLAEVQKITNEMVHPRGGTALLDAVGRTTTSLGAHLSGMK
                     EEERPGNVIVAILTDGYENASKEFTSTSVQTMVKDQEDKYSWNFIYIGADVNDFANEA
                     VNLGIKAGNALRYTKGSVGNSAAYNALGGALRMTRSLGTQGQTVGSVAFYANAGDAEN
                     VDDALIQHSVAIGNSSSTSLEDKPDPV*"
                     /db_xref="UniRef100_L7F9J7"
                     /db_xref="L7F9J7_9ACTN"
                     /db_xref="ica:Intca_0087"
                     /db_xref="L7F9J7_9ACTO"
     gene            307862..308830
                     /locus_tag="GOV_bin_1711_contig-70_0_prodigal-single_455"
     CDS             307862..308830
                     /product="hypothetical protein"
                     /codon_start=1
                     /transl_table=11
                     /translation="VAFTHQCGHCNSVFESDRKTSKYCQHPCAVAARTAARQAKKKTV
                     TKVCPWCSDEFSVPQTMMGMRKAYCSRKCASAAVAAKRKLEPLRTPCKVCNEIFEHPR
                     TSPNRVVCGEACKNELKRQQHAEKRAQKVAVMAPCAHCGTDFEVIPTRKKYCSKACAN
                     QAICVDKKSLATQTKTCKCILCDCQVTVTKYHKNSVVLCSEHEQMRRRKKYRKRVLRD
                     MLTHFEQLPDGSYGKFLEFECSPPYSGYMAVAIKANNSNTSMSLLTIVLAHQSRNPDR
                     AILLDYSQFLLETKLGRRLSPEESVGFVDGDWKNFNVQNLRVECHL*"
     gene            308838..309098
                     /locus_tag="GOV_bin_1711_contig-70_0_prodigal-single_456"
     CDS             308838..309098
                     /product="hypothetical protein"
                     /codon_start=1
                     /transl_table=11
                     /translation="MSTEATEAYARFRRRVAEHVSAWFDSLPEDQRDQLIAGIVSLDG
                     SNVTPREVVKEIQNGTALGDALLEQAMTLASLDSFSSNTWKA*"
     gene            309110..309619
                     /locus_tag="GOV_bin_1711_contig-70_0_prodigal-single_457"
     CDS             309110..309619
                     /product="Peptide deformylase {ECO:0000256|HAMAP-Rule
                     :MF_00163, ECO:0000256|RuleBase:RU003335}; Short=PDF
                     {ECO:0000256|HAMAP-Rule:MF_00163};; EC=3.5.1.88
                     {ECO:0000256|HAMAP-Rule:MF_00163,
                     ECO:0000256|SAAS:SAAS00013131};; Polypeptide deformylase
                     {ECO:0000256|HAMAP-Rule:MF_00163};  TaxID=469617
                     species="Bacteria; Fusobacteria; Fusobacteriales;
                     Fusobacteriaceae; Fusobacterium.;" source="Fusobacterium
                     ulcerans ATCC 49185.;""
                     /codon_start=1
                     /transl_table=11
                     /translation="MSVMKLRYYPDPILNAPVDDVETFDDDLSKFVMDMAETLYSTKV
                     GVGLAAPQVGRSLNLFIMDVSDPNEPDELHVLINPSITASSDAMLVAEEGCLSFPGVV
                     EKVRRHVWVEVDYLNEEGEPQSTRFAGLAAHVVQHEYDHLHEKTLADRVSRQTRRGML
                     KRVKRALKK*"
                     /db_xref="V9HDU6_9FUSO"
                     /db_xref="UniRef100_V9HDU6"
                     /db_xref="tfo:BFO_3045"
                     /db_xref="3.5.1.88"
     gene            309693..310034
                     /locus_tag="GOV_bin_1711_contig-70_0_prodigal-single_458"
     CDS             309693..310034
                     /product="hypothetical protein"
                     /codon_start=1
                     /transl_table=11
                     /translation="VKTTKSARKKNIENKKRAIVEYLSQCSCEDCGEADPLVLEFTRS
                     VVIPYNPRLRRKAPKKSGNGIYDLVQSDCNMEKLQQEMKSCSVVCSNCASRRDHRNDQ
                     SYRWKYLRKSA*"
     gene            310104..310742
                     /locus_tag="GOV_bin_1711_contig-70_0_prodigal-single_459"
     CDS             310104..310742
                     /product="PREDICTED: dnaJ homolog subfamily C member 16 n
                     =1 Tax=Mustela putorius furo RepID=UPI000344155D"
                     /codon_start=1
                     /transl_table=11
                     /translation="MPSEIRRGDLLEVGDVKRRVRRIVREGPVYVAHFYRYNGGFTHT
                     DMDVSVRLGTHPVKVFLSGHRAQSLGFGWPLPEDRTFFSRGVQSYYTAMARAQRRQQL
                     ERERAQKAREKAQEKAQRAAEARWYREFYRRKHAYKREYTSRYKRKREERAALYRTLG
                     VRVGASLKNVKKAYRKLAREWHPDRNKSPEAEAKFIEISKAYTAILAEKSKK*"
                     /db_xref="UniRef100_UPI000344155D"
                     /db_xref="U6CXH2_NEOVI"
                     /db_xref="cco:CCC13826_1065"
                     /db_xref="UPI000344155D"
     gene            310760..311464
                     /locus_tag="GOV_bin_1711_contig-70_0_prodigal-single_460"
     CDS             310760..311464
                     /product="Uncharacterized protein n=1 Tax=Mycobacterium
                     phage Crossroads RepID=S5YNW3_9CAUD"
                     /codon_start=1
                     /transl_table=11
                     /translation="MASDKSRNSYQKDYQKKRYHSRRQEAIDILGGKCSSCGSTKKLE
                     FDHKDPKKKNFAVTKLWSTPEKEFKGEVKKCRLLCNSCHKKNTAKQRESGEVKSVPGK
                     KSYDDSGRKKKSAAARLLKVAEALDFSAAVASLTPLVKSLAADYGIDEFAQSDFDKSK
                     MLTEPVLVWNCFKRDGGGHQGLVTVYSPDSHSKAAAEIFARLKSRAPKSGCKVDYEDD
                     WSEPGLVGKTLSLLIE*"
                     /db_xref="UniRef100_S5YNW3"
                     /db_xref="A0A0F8X6B1_9ZZZZ"
                     /db_xref="S5YNW3_9CAUD"
     gene            311495..312316
                     /locus_tag="GOV_bin_1711_contig-70_0_prodigal-single_461"
     CDS             311495..312316
                     /product="Putative uncharacterized protein n=1 Tax
                     =Pseudomonas fulva (strain 12-X) RepID=F6AFE1_PSEF1"
                     /codon_start=1
                     /transl_table=11
                     /translation="MSDKLVIYHGSCTDGFTAAWVARTALGPDVEYVEGRYQTSQELN
                     VEGKDVLVFDFSFPRKDTLRLAAAARSFKVIDHHDSAEKDVGDLKFCYFDQTKSGAML
                     AWDHFYDEEPPLLVKYVQDRDLWHHALPHTREISALINSYERTWENWSALSSQLDMSF
                     ASSVREGSALLRQRRRNIASLTKHAQLMTFAGYDEVPVVNTPGFFVSELCHDLAETAK
                     HHFAVGWSQGSDGRFKYSLRSVGDMDVSALCFKFGGGGHKHSAGFVSNSAPWEIV*"
                     /db_xref="UniRef100_F6AFE1"
                     /db_xref="pfv:Psefu_1426"
                     /db_xref="86758692"
                     /db_xref="F6AFE1_PSEF1"
     gene            312318..314567
                     /locus_tag="GOV_bin_1711_contig-70_0_prodigal-single_462"
     CDS             312318..314567
                     /product="ATPase central domain-containing protein n=1 Tax
                     =Metallosphaera cuprina (strain Ar-4) RepID=F4G0P4_METCR"
                     /codon_start=1
                     /transl_table=11
                     /translation="MSAIDPLRYMQLRAVAATLSPETLGELLDHATAVSDVGCALAQT
                     ADNLRTVVSRLAAENQNTNKRRNPLATEFGAEQDLHSTVQNTFIGVAYRSFSTLSSFM
                     TELNSVIESVAPSGMLLDSGIDIQDLSKASAEELTRYHMEMQINGSHLQKLDQALLQL
                     GAIQSAVFRCLNSIIDDLEGYYVYLLKRHTDKNIKIHVSPVMTDIAEQIYQNIDSHGE
                     VKGSTDLDEISAFSRRKAMVLVEAFRDEELRGWLTSPEKFIRPVVDAFSLLWLYAGKI
                     SRTLGDTVTAYETQFGRTPPKVTQNEFSSLVAFLEKDLDFNNISYRENAGLQTREELM
                     QAEFSDETTAEICRLLASPDVSAEAIVTYVLERKKELHGKLQGENSFYKCEIGSGNSF
                     TGVAPGGLTIVPGERPVVNLDEIRGSGFNEVKNFIQQISFSSQFRDLFVATSPSRSAD
                     KNNVLLIGPPGCGKTEILRSVGGDTNSIGIFAQGSDFMTCWYGEAEKNPKRLFDGAVK
                     IQKESRKQVHILLDEIDSVLSTSGSGGAAGKANLSREFQILMDGVVRYPGITVWGATN
                     FPELIPKAMIRRFAKVLIVGRLTQADRVDLLKHFAGFLPLAKISDDHWEDMAKRLDGA
                     TGDVIRKVIDMVWSERMAKGVRDNAEKAQELVQWLNTTWDDEIDKALPQKFDVGSFTP
                     SQRKELHRRLIKMGVVVTPKDIEKSVDYHLGNIAIIDDIKTAVCVYQTADELVRDRNR
                     VDLIADAAE*"
                     /db_xref="UniRef100_F4G0P4"
                     /db_xref="A0A0F9ST08_9ZZZZ"
                     /db_xref="mcn:Mcup_0556"
                     /db_xref="F4G0P4_METCR"
     gene            complement(314570..315007)
                     /locus_tag="GOV_bin_1711_contig-70_0_prodigal-single_463"
     CDS             complement(314570..315007)
                     /product="hypothetical protein"
                     /codon_start=1
                     /transl_table=11
                     /translation="MRAAARIWNESAGVRLFVVAEEAPGTPGVLFYGEVRVTEEDLGI
                     NPLTGTRALGNTSTRARVSGEMIYARIQLDSDLAYYLLLPTCLHELGHALGLAHDDEE
                     KRSIMYPRVGHMLQTIEPKDITAVVFQTHPQPFAFLMNVRDGG*"
     gene            315269..315556
                     /locus_tag="GOV_bin_1711_contig-70_0_prodigal-single_464"
     CDS             315269..315556
                     /product="hypothetical protein"
                     /codon_start=1
                     /transl_table=11
                     /translation="MFSNNDFRKAAEEAYNAYAKEANWKNYQGLPMPHWLQLPDHIQR
                     SWIAAVTAGSDYLGYSRESCCNCSEQFLPGEVVYCAACMEFTQSLVAECEC*"
                     /db_xref="ava:Ava_D0019"
     gene            315550..315945
                     /locus_tag="GOV_bin_1711_contig-70_0_prodigal-single_465"
     CDS             315550..315945
                     /product="hypothetical protein"
                     /codon_start=1
                     /transl_table=11
                     /translation="VLTKGYLKWIDLRSIEVDMTTRLERLSRFIGTEITQLPGDIYDN
                     LVSYRILGFKPWNLEHRTIIVSVEALNDAVNEGPLRQIMNLPKKGETVNLNFPLTHIE
                     ELLHTGKMTINSAMHTEVWMVGTGSDEVL*"
     gene            315932..316291
                     /locus_tag="GOV_bin_1711_contig-70_0_prodigal-single_466"
     CDS             315932..316291
                     /product="hypothetical protein"
                     /codon_start=1
                     /transl_table=11
                     /translation="MKYFELKKDHLTLLKEVSWDWNDCAFGAPAIDCKRPFGNSGYQV
                     YHDINAALGGRWDVSLDEDGDFSEEAEHEILDLYTELMVALQVIFTAQSLEPGVYQTD
                     SEWPHQEIWSKSPTKES*"
     gene            316293..317399
                     /locus_tag="GOV_bin_1711_contig-70_0_prodigal-single_467"
     CDS             316293..317399
                     /product="Uncharacterized protein n=1 Tax=Flexibacter
                     litoralis (strain ATCC 23117 / DSM 6794 / NBRC 15988 /
                     NCIMB 1366 / Sio-4) RepID=I4AJT4_FLELS"
                     /codon_start=1
                     /transl_table=11
                     /translation="MIDLTTWEFIKSLSLRDTKSLSQKALKCAEECGELAKAVLPYED
                     APGTLHRFGNRAAVLEECVDTILTAVSIAYDIGASHEEINDELLRKSRYWGDIQSVEN
                     TIEWPLPFEIHVTVDASTFNWPLLEVSDADRVVAAFREACAEVGVKPLLLDLDLHDAG
                     SLKDLMTSSVHMGSNSSAYAELCRISESLSKQGFIVLREKIETVPWHPAAPSHRNEGS
                     TMPPHCYFESHIPVLCPRDREGDLRELCSSAGVHMSRNAFKKVDDNCNVIMVTMRNSD
                     TMREEFDRALAEVTATLENADFDLGKVITEFSVFDTRQSYDSSWIAARSASPERSSFM
                     QGVEKARDSLRSKGFKIELFDTLERVNDTSEEDA*"
                     /db_xref="UniRef100_I4AJT4"
                     /db_xref="fli:Fleli_1821"
                     /db_xref="I4AJT4_FLELS"
     gene            317396..317698
                     /locus_tag="GOV_bin_1711_contig-70_0_prodigal-single_468"
     CDS             317396..317698
                     /product="hypothetical protein"
                     /codon_start=1
                     /transl_table=11
                     /translation="VTDLDREGEMDEKKHEPLIVDVTEEDIAIGRECDCMRCPIARAV
                     NRAYPPGGYRVHEGEIDLDGLTWGLPDEACDFVFAFDIGDSVEPFTFTAQPRRTRD*"
     gene            317691..>317750
                     /locus_tag="GOV_bin_1711_contig-70_0_prodigal-single_469"
     CDS             317691..>317750
                     /product="hypothetical protein"
                     /codon_start=1
                     /transl_table=11
                     /translation="VTDLSDITAEDLRRYLRAEG"
ORIGIN      
        1 GGACGCGTGA CTGACCTGTC CGACATTACC GCCGAGGACC TGCGGAGGTA CCTGCGAGCG
       61 GAGGGGTGGA CCGAGATGGG GCCGTCACCG TACGCCGTCG ATGGCGACGT CGGGATCCGT
      121 CGGTGGGAGA GCGGCCCGGT CAAGCTCGAC TTCTGCGGCG AGCCCGAGTG CGACCTCCGC
      181 GACCTAACCC GCTGGGAGGG CCGCCCCCTC TCCGCCGTCG CCGCCGACGT GCGCAGGCTG
      241 CGAGACGAGG CGCAGTGCCC CCGCACCATC GCGGACGGGC CGCACAGGCG GTGCGAGCAC
      301 TGCCCGCCGG ACGAGGCGCG CATCCCAGCG CTGCCGGTGG ACCCGGACGT AGACGACGCC
      361 GTCGAGGCGC TGGTTCGGCA GCACGACCGC AGCGGCGAGG TGCGGCCCAT CCCGGCAGAC
      421 CGGCGGGAGC TGCGAGCCGC CCTCGACGCG CTGGAGGCCG ACCATGGATG ACCCGCTCGA
      481 TCGAGAGCCC TCGGGACTGA CCGCCAAGGG CAAGTGACAA AGGGCGTGTA CCCGATCTAG
      541 GTGACCCAAC CCTGGCCATA CTAGGTAGGG AGCCGGGGCA CCAGCCCACC AAACCACCAA
      601 CCGAGGAGCA ACCAAACCAC ATGCTACTCT ATAGCAACAT GCGCCGCCTG TCCGATCTCA
      661 CCACCGAGGA GATGCTGCCG CCGGAGTACG AAGAGTTTCG GGAAGCGTTC ATCAAGTGGG
      721 AGTCCGCCGA GCTTCGGTGG AAGGGAGTTT CACCGGAGCT TGCGAAGATG ACCGCGGAGC
      781 AGCTGTTCAC CGACGAAGAG AACTCCGAGA CCCCCTTCGC CAAGCGGAAC AACGCTGTCA
      841 AGTGCAACCG CACCATCCCC GCCAACGAAC ACCACGGACC CGAGAACTTG CCGGAAGTTC
      901 TTCAGTCCTT CGGTGCCTGA TCTTTCCACC TAATCACTAA TACACGAAAC AAGGAGAACC
      961 ACCATGAGCT ACAACGTTTA CATGATCTAC CCCGAACTCA ACATCGGCTA CGCTCCCGGC
     1021 GACCTGCTCG CTCAGGGCAT GGTTCGAGCG GTCGAGATCA AGGTCGGTCA GGCCGACTCG
     1081 GAGTACGAGG CGCGATGCCT GGCGCTCAAC CTTGGGATCG CCAACCTGAA GGACCGTAAA
     1141 GCTCGGCGGA ACCGGAACGA GGACGACACC TCGACGGTGA TCGGGTTTGG TATCCGGTCC
     1201 CGCTACACGC CGCCCAAGAC CTCCCGTCGG CAGCACGAGA AGACGTACCA GTGGGAGATC
     1261 TCCATGCAGG ACATCGAGAT CATGATCTAC AACGAGGTGC AGCGCCGCAA GCGGGAGGGT
     1321 ATCCCGCTCG AAGGGACGAA GGGGAAGAAG TGAATGGTCT GTAAGCGATG CGGTGAAGAC
     1381 ACCACCCACC TGATCGACTG TCTGTACTTT GGCGATGTCG AGGACTACCA GCGAGCCACT
     1441 ACCGAGGAAT CTCGCTGCAA GGACTGCGGT GCACCCCTCG GTGACGACCA CTACATCGGT
     1501 TGCCGCTGGC TGTTCGAGGT CACGGGCACA CAGTGTCTAG ATGATGATTG AGTTAGTATG
     1561 CACGATTCAA GAATGGCCCA CCTAACCCAC GAAAGCTGCG TCCGTGAGGG TTACATCTTC
     1621 GCCGAGATGC CAGCCGATTA CGACCCAGCG CTAGTGACGT CCGAGGACTG CGCCCACGAC
     1681 GGTGCCATCC GCGTCCTTGG CGTCGAAGAA ACCGAAGCTG AGATGGAGCG TTAAATGTGC
     1741 CCTACAGAGA CAGTGACATG ACCATCGAGA AAAAGCTTGA GCAGATCCAC AACGACATTT
     1801 CGGTCGACCT TACGAACTTA CGGGCTGAAG TTCGTCACGC AAGAGCATTC AGCAAGGACA
     1861 AGATGCAGAC TCGTGCAGTC GTTGTTAGTC TGCTCTTCCT CCTGATCTTC TCACTGGCCG
     1921 GTCTCGGAAC TTGCGCCCAC TCACAGTGGC TGGACATCTC AACCACCGAG GGCAGATGCT
     1981 ACACGGCATG TGGCGGGGAT GTGGAAAGCG TCACCGAAGA AGAGTGTATC TGTCGCCAGA
     2041 AAGCTCCCGA AACCAACGAA ACTCCCTAAC AGCCTCAAGC TCTAGCCAAA CAAACAGAAA
     2101 GCAGGAAACA CCTTGAGCAT CCCCGCCATT CAGGAAGTCA CGACCGCCTC CGTTCTCAAG
     2161 TACCTTCGGG AGATGGACGG TCCCTCCGGT ACCTCGCCCA AGGGGCTGGG TCGTGTCATG
     2221 AAGGCTCTCA AGACGGACAA GTACCGCTCG GTACCCTCTC TCGTCAAGCA CTCCAATATC
     2281 AGTGAGATCG TGGCTCGCGG TGCGGTGACG TTCCTGGTCG CGAACGGCCT GGCCGACTCG
     2341 TACCGCGACA CCAGCAGCCG TAGGTACGGT CGTCCCCCGA CGTTGTACCG GCTGCGGAGC
     2401 CGAGCGGTCA TGGCCAGCGA CCAGGTGCTG GCCGACGAGT TCGGCTGCCA CCCGAACCTG
     2461 GTTCGGTACT ACCGAGCGGT TGTCGAGTTC GGCCCGGCGA CCCTGCGTGA GCTGGACGAG
     2521 CAGCTCCCGG GGCTCTCGTG GTACTCGGTC AAGATGCAGC TCCCCAAGCT TCGTGACATG
     2581 AACGTGGTCT GCCAGAAGCA GACTCAGGGA CACACGCATG TGTACTTCGT GGAGGAGCCC
     2641 GAGTCTGCTC AGGAGCCCTC GAACCTGGAG TTGGCGCAGG CGGCATCTCA GGGTCAGCTC
     2701 ACCCAGACGC AGCAGACTCA GCTGAACTCG ATTCTTCCTC CGATCAGTAC CTTCGCTGGA
     2761 AACTACGAGG GCACCGACCT GACCATGGTG GAAGAGACCG AGGAGCCCAT CGAGATTCGT
     2821 CCGCTCATCG AAGATGCGCA GCTTACCAAG GCCCTGATGA CGCTGACGGG CATGGCGGAG
     2881 GCGCACAGTA ACGCGACCGT CAAGGCGGCT GAGATTCGCT CGGCGGGGCT CCTCCAGGTG
     2941 GGCCAGGTGG TCGGCGGGGC TATCTTGCAA GGTCTGACGA AGATCGCCAG CGCCATCGAG
     3001 AGCACCGCAG CCGCGAAGCA GGATCGAGAG GAGGCTCACC CCGACGGGGT CAACGGGAAC
     3061 GAGACCCCTG CCGTAAAGGT GGCCTCGGAC AGGGGTACTC TCCTCCCGCC TGGTGGGCGT
     3121 ACTCCCGGCC GCCACCCGGG CCGCAGCCGC AACGGCTCCT ACCGCTCCTA GTACAACAAC
     3181 CCAAGGGAAC ATGAAGTGCC CCGCAACCCG AACTCAGAAA ACCCCACAGG GCTGAACCAT
     3241 ACGACTGTAG GGGAGTTCTT TACTGAGGAC CAGTTGCGGG AGTTTCCCCC TGCCAAGTTC
     3301 AGCTCCAATG TGGAGTCGGA GGCGGCAGGG GACATGTTCC CGTTTAACTC GTGGTTGGTG
     3361 CAGCGGATCC AGTCACCCCT GCCTAACGGT GGGGCTCGTC GTCTTCGTCC CCACGCACCC
     3421 CTAGAAGGAA CCAAGTGGGA GGAGATCGCC GACTTCTGTA CGCTGGACTA CATGGGGGCT
     3481 GCCGAGTTCG AGGGAACTAC CATCCCCGCA GTTCTAGCCG ATCTTGCCTC TGCCGGGGAC
     3541 GAAGGTGAGC TAGCAACCGC GTCGATGGTT GTGCTTCCCC ACGTCTACCA GAACTCGGGT
     3601 ATCGCAGCAC AGCATAACCC AGAAGTTCCC CCTCCTGGTT TCTTTCCTTC TAGCCCTTTC
     3661 CGGTTTGATC TTACGTACCA GCGTGGAATC ATGGTTCCAC CCACGAGGCC CAAGCGCCTC
     3721 TACGTGATTG CTCCGAAGGA AAGTATTCAA CCGGCGGTGG ACCGCATCAA CAGTATCGTG
     3781 GCGGACCAGT TCGACATGAA GTGCGAGCCG CTCTGTTGGC TGGGTCTAGA CCCGATCCAC
     3841 AAAGACGACG CGACTTACCG AGGCTGGTTT GAGTTGGACC ACGGGTTCAT GTTCTTCACT
     3901 GACCACGGCA TGTTCCAGAG CTTTGCGCAG CTGCTCGGCG CCACCAATGA TTGTGATCAC
     3961 GCAGACCTCC CGGTCGAGCC GCAGTTTGAA AACCTGCGAG GCAGCAAGAC AGAGATCAGC
     4021 GACTTCATGG TGGCCAGGTC CATGACAGGC GAGCCCAAGG GTTTGTTGCA CTGGTGGTGG
     4081 ACGCTGAAGG ACCGCGCACA GATCGCTAAC ATGAACATCG AGGATACCCC AGGGTGGCCT
     4141 GACAACCCGG ATTGGGACTT CTATCCTCAG GGGGTTCCAA AGAGAGACCT GGGTAGCTGG
     4201 GATTCCACAG AGGGCCTGAT GTCTCGATTC AATACCTATG GCACCAAGCC ACGTGGCCGT
     4261 AACATTCAGA AGTTCGAGGC AACGAAGAGA AAGGTACTTG AGAGGGGCGC TACTAAGGCA
     4321 CACCAAGTGT GTTGTACTGT TTGCGGGTAC TCCGCTATCA AGTCGGCCAA CGGCTTGAGG
     4381 AAGCACTACG ATATGTTGCA CCCCGGAATT CTGAAATCCC CCAGCCCCGT GTACGGATCT
     4441 TCCGATCCCT TCCCTCTACC AAAGGTCGAC TAGTGTTTCA TCTTCATGTG TCCTACAGTC
     4501 TCGGCCACTA CGAATGGGGC GAGCCTGATG TTCAGCTGGC CAGGGCGGTA GGACGAACCA
     4561 CCGACGCCTC TGGAACAGAC TTCATGTCTC CGCAGCGGGA CCTCACGTGG GACTTCGAAA
     4621 CCACGGAGGA ACTGGAAGAC GCCATCAAAC GCGTCAACGC ACTGAACATG AACTTCCTCT
     4681 CGATTTCATT CACAGAATCA CAAGAGTAAA GTCAATGACT ATGCAGTACC CTCCTTTTCA
     4741 GGACATGCCG TGGGCCCTGT GGCTCGACGA CATTCGCAAC CCAAGCGTTT ACTTCGACGC
     4801 TCTAGGGTAC ACGATGATCG AGGAGGTCAA GGACCTCCCG GTTCTGTGGG CCCGCGACGT
     4861 GGAGCAGGCG GTTTACTTCG TCAAGTCTTT CGGGACTCCA CAGTTCATGT GCCTCGACCA
     4921 TGACCTGGGT GTGCCTGCGT ACTCCAACAC CCCGGAGAAG AGTACCAAGT TCCTTGGTTG
     4981 GCTCGCGAAC TACGTCAACC TTGTAAAGCC CATTCCGTAC CGCACACACT CGGACAACCC
     5041 CGAAGGGTGT AAGAGCGTGG TGGCGTTTCT GGAGTCCTGG TACAAGTCTT CCCTGCTTCC
     5101 AGGGAACGAG CACGCCTACC AGGCCCTAAA GAACGAGGAA GAAGAATGAC ACAGAAGGAA
     5161 GTGATCGCGC TGGCACTGAT GCAAGCTGCG ATTAGGAGGG TCAACACTAT GGGGCTCTGT
     5221 ATTGATGTCG TTGATGCCGA TAAAGACATC AAGCCCCAAG ACGTTAGAGT ACAGAGGAGG
     5281 ACCAGTCGTG GGCCTGACTT GCCCGCCGGT GCGCGCAGCT GTCCTGCGTG CCTTCCTGAG
     5341 GGGTGTGCTT ACTGCGGCGG GCGCGGATGG CTCGAAGCCT CTTCGCCGCA CTTCCCCGTT
     5401 GATCCCACGA CCTGGTCTAT CGAGCACGAA GTCGAAGCGC TTCTACAATC CCTGGGCGGG
     5461 TCGTTAGAGT TGGAGCGCAG CGAAACAACT CGTCGCAACG ACACCGCTTG CGTCGTACAA
     5521 GCCCTAGACA ACGCCGTGGC CCACACGATC GAAAAGATCG CACTGTATTA TGAAGGGCAA
     5581 ACTGGCCTTA CCTATCTCGG CCCCGAGATT CGACGTCGGT TTCTGTTTGG AGAGGAATGA
     5641 GTGCCAGCGC CTGGCTGGTC CACCAACTAC TCATGGATTA CTATGCACCT ACTTCTATGC
     5701 CTTTTTATCC TGTTCATGGC AGGTCTTGCC GCGGTCCTCA TGCAGCAGGG TGAATTCACG
     5761 GGCGATAACC ACGAATCAGA CGAAGATGAC GAGCCAAACT GGCCTGTAGG GCCGGAGTAG
     5821 AGGCAAGGTC TTTTAACATG ACGAACATCA TTGACGAATT TACGGTTGCC GTACGCACTG
     5881 GTATTCAAGC CGTGGTGGCG GAGAAGATTG CCGCTACAGA ACAGGCGCAC AGGGAAGAAC
     5941 GAGAGAGACA AGGCTCCCTC GAACGAGAGA GGCGTGAGCT TGCCCTGACC AGGAAGAGGA
     6001 AGGCTGCACT GGAGTGGGCG AAGAATGAGC TACCAACCGT ACTCAAAGCC CGCCTCCCCG
     6061 TTCCTCTGGT TGTACAATCA GGGATTGTGC ATTTCACACT TGAGGCGAGT ACCCACCCTC
     6121 TCAAACGGTC AGACTGGCCC CCGCATCTCA AACTAGAGCC TGTGGTTGAA GCTTTGAATC
     6181 TCATCCCAGG GATCAAAGTT CTGGTCGCGG ACGCCAGGAA CGAATCTGGT AGAGATGCCA
     6241 GTGAGTCCTG TAAATCGTAC GTGATTAGAT GTTCCCTTGA TCTCAGAAGG CTAGGATTAC
     6301 GTGACGAAGT GGCTTTCTAG CTGTGAGGAA GAAATCGAGC ATATCTTAGC TCGCATCAAG
     6361 CGCTAAAGTA GACTGGTATA GTGGTCAACC CTGGCCATAC TAGATAGGGT CGGTGGGCTG
     6421 CAAAGCTTGC CGGCCCTTTC TGCAATTCAT CATTCAACTC AGGAGAACCA CCATGGGTCA
     6481 CTACATTTCC ACTTCCGAGC TTCCGCCCTC CGTCTCCGCA GCCCTTGAGA GCGTCGGCTA
     6541 CGGCCGCAAG GACATCGAGG TCAAGGTCCA GGAGAAGATC TCCCTCAGCC CCACTTCGGG
     6601 TGACGGTTTC AAGGGGTTCG TCGTCGCTTG CAAGCTCGAC GGAAGCCGCG AGTTCTCGAC
     6661 CACGTGGGGC AGCTGGGGCG GCACCAACAT GTTCACGAAG ACCGTGGACG ATGCCTACCA
     6721 GCTGATCGAC GTGCCCGCCA ACATGGGCTT CCTCGTCGGG CGGATCGGTG GCGGCAGGCC
     6781 CACGTACGCC TCGCTGGTTG TTGGCCCCGC CAACATGAAC CCGACTCTAC TGCCTCCGCA
     6841 GTCCGAGCTG ACCGAGAAGG AGCGCTGGGC TCTAGGCGTC TTCAAGACGT ACAAGAGTTC
     6901 CTACCGTAAA GAGAAGCTCC GGGAGCGGGG CGTCACCGCG GAAGAGATCA AGAGTCTCGC
     6961 CGACCGGGGC TTTCTGAAGA TCGCCAAGAA CGGCGCCACT AGCATCACCA CCGAGGGGAA
     7021 GAACAACGCA GCACGCGTCT TCTGATACCT ATGGCAACTT GGTCCACATA CGGAGTCAAG
     7081 CCCAAGAGCT TGGCGTACAA GATCCTGGGC AACAAGATCG TCAAAGCGAT CGCACACGAC
     7141 ATGGGCACTG AGTACCGTGT CGTGTGGAAG CCCCCTTCTA CCTACGAAGG ACCCACGTGG
     7201 GACGGAACCA CATTACGCAA TAGCTCTCAT CCTGAGATAT ACGGTATACA CGACGTGGCG
     7261 CACCTCATGG AGGCGCCCAA GTGTCGGCGT CACCTTCCCG AGTTTGGCCT GGGCACAGAC
     7321 CCCGGAGGGA GCTACCCCTA TGAGTATGAT GACTACCTCA CCATCGATCT CAAAAGAGCC
     7381 GAGCGTGAAG AGTGGCGTGT CTGTGACCTG CACTGGGCGC TGGCTGCATA CGTAGGTGGG
     7441 TTAAGCCATG CGTCCTTGAT TGAGGACCAC CTCAACATGA ATGAATCCCC TACCGTCACT
     7501 GTTGAAGCTA TCAATCGTAT GCAGAAGTAC GTAGATCGTG GCTGGCTCCC GGATAACTTC
     7561 TTGGAGCGGG TCCTCAAAGT CCAAGCGAAA GAGCTAAAGA GGGACTCTTA TGGGGGATAA
     7621 GACATAGTGG AATCACTCAG CTCTGCACTC GACTACTACC TGATGATGTT GCGGGCGTTC
     7681 CCCTTCCAGA TCGGATGGCT GACCTGTACG TCCCCTCTCC TGATCTGGTT AGCGTGCGTT
     7741 CTTGGGAGGC GTCTTTGGAG CTGGCTGTTC GACACTTACC GATAGATCTA TCTTTCGTCC
     7801 ACACGTAAAG TCGCCTCAGA AATGAGTTAT TTTGTAAGTA AGAATAACTG AAAGTAGGAA
     7861 GTTTTGCTCG ACTACATGAA GTGGACAGAG TTCAACTCTG TATGGCCGTG TAACCGGTGC
     7921 GGTGAGCGGT CCTGCCAGGC TAAGAATCAG TGTGACGACT TCTTCCTGGA CGTGGGCATC
     7981 AAAGAAACCA GTGGTCACAT CGACGCGATG TCGGAAGAGG AGTTCGTAGC ACACAACTCC
     8041 CTTCCCGCAG ACATGCAAGA TGCAGAGCGT ATGATCATGT ACAGAGCGGC GGCTCTTCTC
     8101 CGGAAGTGGC GTGACGAGCC CACGTTTACC ACTGCGCCCA CTATCGTTCC ACCCCCTACC
     8161 AGGTAGCTGA GACATGCACT CGTGGCGGAA ACCTCTCGAC AAGTTCACTC TGCGGTACCT
     8221 GATAGAGCGT ATCACGGAAG ACAGAGAGCT GCACCTGGCC AACGCCAAGG AGGCCAAGGA
     8281 GTACGGAGAG TCGGCTCACG AGAACTTCCT CATCCGTGCG GAGGAGTGCG CTCGCATCCT
     8341 TCAGCAAATG AAGAAGCAGT ACGAGTCCCT GCGCTCTACC CCTCCGCCCC CTGTTCCGCC
     8401 AGCTGCGGGT GACTCCTTCC GGCGCCCCGT GGCTCCTGAC ATCACGGAGG AGCCGCTTCG
     8461 CCGCGCCACC TACAAGCGCA AGAACAGCTG GCCCTGATCC TTCATTACCC CTCACCAAGC
     8521 TGAGACAACC CAATGACCAC GAGTAGAGTA CGTGCCGCGG ACATGTTGCC AGGTGACCGA
     8581 GTTCTGGAGG AGGGTCTGCG TGCTCTCGGG TTCGACACAA GGGCCCGTAT CCAGGTCCGC
     8641 TCTGTCGCTT TTGAGAGTAG CGACCGCATC CGCATCGCCT ACAGCTTCCT TAGCTCGGTG
     8701 AGTGACATGT GGCTCAACAA TGAGCTGAGT TTCCCTGCAA ATACGATGAT TTGCGTCGAG
     8761 CGAGCGTGAC CTAGAGAGGC CAACCCTGGC CATACTAGGT AGGGAGCCGA GGGGCTGAGG
     8821 CGACGTTGGT TGTCTCAGCC CCTGCTTATT TTCCCTTGAC TTCTTCCGTG CCGCGAATCA
     8881 GATAGATGAA TGAGCCGAGG TCGCGGAGAC CTCAACGAGA GAACGGCGGG CACGGGAGCT
     8941 AGAGTGGCCA ACCCTGGCCA TACTAGGTAG AGACGCCGGG ACAGCACCGG CAACCAACAA
     9001 CGAACCGCTA ACAGTCAGTA ACACACCGGG TACGGGACCA ACCCTACAAT GAGGTCCCAG
     9061 AAAGACACCA GTACCATGGC CAAGTCCACC ACCAAGTCCA GCGCCTCCAC CGTCACCTAC
     9121 ATGCAGCCCA TGCTGGAGAA CGGGTTCGGC AGCGAGCTGG AGAACGCGGT CGCCGCGCTC
     9181 AACAACATGC TGTGCCGGGA GGGCCGCACG GCCCAGGATC CCGCCTCGAT GCTCCTCGGG
     9241 ACCATCAAGA GCGAGCTGGG GAAGATGGGC GTCTCCTTCG ACATCGTCCC CCGCCCGCTG
     9301 GGTCTGGCCG ACGCCACCCC CAAGGTCACG GTCCGCACCG AGACGCCCCC GGCCACGCCG
     9361 AAGAAGCGCC GCAAGCAGAA GAAGACCAAG CAGTCGAAGG CGAAGGCCAC CACCTCGGAC
     9421 GGCACGGTCG ACCAGCGGAC CATCCACCCG ATGCAGCGCA AGGCGGCAGA AGGCGTCCGG
     9481 AAGATCGACC ACGAGGAGCT GGAGCGTCTC CAGGTGGCCG GGACGGTCGA CGAGAACGCC
     9541 GACGCACCGT ACGGCTGTGA CTCGGACGGC AACAAGCTCG CCCCGTACGG CGTGAAGACC
     9601 AACGGCATGC CGGCCAAGCG CCGGGGCAAG GTCGCCGTGG CGTCGCCCAC CGAGACCGAG
     9661 GCCACCGAGA AGACCGAGCC CAAGACGGCC CCCAAGGCCG AGACGAAGCC CAAGGTCGCC
     9721 CCCGAGACCC AGAAGGTCGC CCCGAAGACG GAGCCGTCGA CGGACACCAC GGCCGTGGCG
     9781 GACGCCGACA TCGACCTGAC CGACCTGGAC GATCTCGACG GGCTGTTCGA GGACGCCGCG
     9841 ATCGCCTGAT CGCAGCAGCT CTGTAAAAAG GGGGAGAGAC CGCTAAGGCC TCTCCCCCTT
     9901 TTGCTGTTTA AGGAGCTGCA CGTGTGCACA CTTGAGATTT TCAGCCCGAA GAACGAACAT
     9961 CTAGCAACCA TCCTCGACTT TCCTGGGGTT CCTACAACGG GGACTAAGGT CGTCGCTCTT
    10021 GTGGGAGTGA GGATGAGGGG GCTGAGGATT GCAGAGGAAC CTGAGTGGGC CTGGGTGGAC
    10081 GGCAAATACT GCGCCGTCGC AGTGGCTTTC GAGTTCGATC TCACGAAAGG GCAGGCAGCT
    10141 CGCTTCGCTG CTCTCCACAA GACGTCGTCC GACCACTGGA ACGGACGCTG AAACTACGCC
    10201 TCCAACCAGT TACTTAACTG GTATGGAGGT AGCTATGGTT CTTGAATATG TCGCACTCGC
    10261 TTACTTCGCA GATGGTACTC GAATCACTTT CTGGAGTGAG GATTTCGAGG AAGCGACAGC
    10321 AAGAGCCGCA GCCTGGCACG ATATCTACAT CAACGACCTT TGTGGAATGA ATACGAACGG
    10381 CGCCCGTGTG GCGTCGATTG TGGTTAAGTT CCCTGATGGT AGGGAACAGG AGCTATACAC
    10441 CTGTGCTGAG TACAGACGCG GTACACCTCT TCGCAAGTTC GAATAGTTCA CTCTTCAATC
    10501 CGGCCAAGGA TAGATCCTAC TTGGTTGTCG ACAACTACAC GGAGAAGGGA GTATGCTTCA
    10561 CTTCTCACAT CTGCAAGCTC GGACAGTTCC GAGAGACTAG ACGTGTTGAC TACCTGAATC
    10621 TCTACAACAT GCGGAACCCA GACCGTAGCG ATTCCCTGAT GCTGAGTTAC CTGGAGGGAG
    10681 CCGACAAGGG CCAGTCCCAC GAACTCAACT CCATCGTGGT GGTCTCGTAC CTGGGTCACA
    10741 GCCCTGTGGC TTGGTCACTG GCTTTCCATA CCCGGGTGGT CAGTTGCCTC GATGATGAGG
    10801 GGGTTGATCC GGAAGAGATT CCAGAAGATG ATCCCGACGC CGCGTACTTC AAACCGTTCC
    10861 GGGCCTACAA CCTGAACGTC TTTACGAATC CTTCGTATCG TGGTATGGGA CTTGGGTATG
    10921 CGACCGTGGA CACCATGGTC AACTACCTCA AGGGCCGCAA GCGCCGCCTC GTGTGCCAGC
    10981 CCTGGGACGC CGCAGGCTGG ACGACTTTCA TGAAGGCGGG TGTCGAAGTA CTCGATCCTG
    11041 CCGCCCGCTT CAAGTAGCTG ATTTCGCTTT ACTTTTACTG TTCATGCTCT GAGAGGGGCA
    11101 ACCCTGGCCA TACTAGTTAC CGTGGCGGGG AGGCCGTGTT GGCCTTTGCT CCTCACCTCC
    11161 AACCTGAAAC CCTCAATAAG TAGATAGGCA AAATCATGGC ACGTAACTCA TCCACCGCCC
    11221 CCGGTATCCA GCGCGTCGGT CACCTGCTCC GGTTCCCCCT CACCAAGGGT GGGAGCTGGC
    11281 TCGTCGACCC GGCGGAGATC GTCTCGATCG CAGCGCACAA CAAGGACCAC AACGTCACCG
    11341 TCTGTCGGCA GCGGGACGAC AACTTCAACT ACTTCATCCC GTTCCCCCTC GAAGTGGTCG
    11401 ACGAGGTTGT CACCCAGGCG CTGGGTGAGG GCGACGAAGA TATCCTCGAC TGATATCTCT
    11461 GCTCGCTCTA GTAATGACTA ACCTCCAAGG AGGTCCCCAT GGGCTTCAAC AACTACGACG
    11521 ACGATGACAT TCTCCTGGAC CCGGTACTGA TCGCCCAGGA CGCAGAGCTG CAAGCACAGG
    11581 AACGATCGCT CCTGTACGTG GCTCACACCA CCGACGACAT CAACGAGTAC ACTCGGCTGC
    11641 GGAACCAGGC GGAGGAATTC AACTACGCCC GAGGCAAGAT GAGGGAGGCC GCCGTGTATG
    11701 CTCGCCAGAT TCGCGAAGAT GACCTCGAAG AGCAGCGGAT CGCTCGTCGC CGGGAACAAA
    11761 CGCTTCAGCA ACTGGTGGCA TACTTCAACC GGGAGGTGGC TCAGCCCCGC ATCGAAAACT
    11821 TCCGGGCGAA GAGGCGAAAG CTCTGGCACG AGTACCTGGC GTGGAGCGAC AACGGAAGTT
    11881 CTCGCCCCAT CTGGGAGTAC CCCAACATCC AGGAGAAGCG GGCGTACCTT CGCCTCACCG
    11941 ACTCTGTGCT GGTGTCGGTA GCCCACGGCA TGGACCACTG GATCGAGGCG GAGCCGTATC
    12001 CTGGGCAGGT GAAGGACATG TGCGTGTTGA AGCTGCCGGC AGACGGCAAG CTCGAAGACG
    12061 TGAACCTCGA CGAGCTGAAG AGCCTGATCG CAGGTGGGGT CATCGATATC ACCAGGCACG
    12121 AGTTCAGGGT CCGTCCCGAC GTGAGGGAGA ACGCAAAGAA CTACATCCGT AGGGCTTGTG
    12181 CAGAGAACGG GTGGTCGGTC CCTGGTGATT GAAGCGCCTG AGCCTCGAAG GAGAATTAGA
    12241 CGATGACAAA GACTAACACC AACACGCTCG ACCGCCTCCG CAACACCGAC GACGTTGAGC
    12301 TGTACGAGAC CGACAGTCGA GGCTGCAACC TCACGGAGGC CGGCGCGCAG TTGGCCGAGG
    12361 CTGCCGGCCT GACCGTCGAC GTTGATGCCT ACGGCAACGC GTATGTGGTG GAGACGACTG
    12421 GTGAGTGAAA GCGGTGACCC CTCTGACTAG TGCGTTGGTT TTCTTTCTCA CTGCTCTTAG
    12481 TTATTAACTC TTAGGCTGAG CAGACAGCTG CTCAGTGATG ACCCTGTAGC TCAGCTGGAT
    12541 AGAGCAGCGG ATTTCTAATC CGCAGGTCGC GTGTTCGAGT CACGCCGGGG TTGCTTGAAA
    12601 ATGGTGCCAT CGAAAGGTCA GTAGATATGT GGTTCACTTT CTCACAAGAT CGCAACGTTA
    12661 GCCCATGGCG TGACAGCTTC ACCATCACCG AGCAGGCAGG ACAGTTCGTC CTCATCGAGG
    12721 TGGAAGGTAT ACGCGATGTG AGGGAGGCCA ACGACCGGTT CGAGAAGTTC ACGGGGGAGC
    12781 ACCTCCACCG GTACGACAGC TCGTGCGGCT CGTCGTACGA CGACGAGGAC ATCCACCGGC
    12841 CATGGAGAGC GGTTGACACC GATACCGCTA GACACCGTCC CACGGTGCTG GGTCGTAACA
    12901 TCGAGGACCC CGAGGACCTG AATACTTTCC TCTACCTGTA CTACAGCACG CTTAGCTGCG
    12961 GAGAAGCGGG CCTGCAAATC AACATGTACT TCGCCAACGG GGAGAGCAAG AAGCTCACCT
    13021 TCAGCGAAGA AGACTTCAAG AGTGCCAGGG CTGCCTGGGC CGAGACTCGC CCCAAGATGT
    13081 GGGCGACACT CGTGAACAAC CACGGGGCCT TCGAACCACG CGTGGTGGTC CTCCAGAGTT
    13141 ACGGAACCAG GGCCCGGGAC TACTGGTATG ATGTCGAAGG AAACTTCGGA GGTGAACTTG
    13201 TACCCGAGGG TGAAAACGCC ACGCGGGACG ACGGTCCCGC TTACTACGCC TCTGCAACCA
    13261 AGGGCAAGGT GGAGGAGTAC GTGAGCGGTG CACTACGCGT CTTCAAGGCG GCCGTTGCCG
    13321 GTGCTGAGGC GGAGATGAAG AAGATCCGCG GCACCCGAGG GACCACCAAA GAGCACGCTC
    13381 TGGGAGCGAA CCGCGCCCTT TGCCTAATCA AGCAAGCGCT GAACTGAGCA ACCGGAAAGA
    13441 AGAAAATCAT GAGCCACCTC GTATACATCG TCTCCTGTTC TGGTCCGAAC CCCGCCAAGG
    13501 CGTCGAAGGA GAAGCTCTTC CTCGACTACG AAGAGGCCGA GGCCCACGCC GCGGAGCGTT
    13561 CTCGGGATGA CAAGCCCGCC AAGTTCTCCG TGTACCCCAT GGTCATGGAA GAACTCCGCG
    13621 ATCCCAAGCC CGATTCCAAG CTCCACCACG GCCGGAGCCG GCACAGGATC AAAGACAACC
    13681 CCCTCGAAAA GCGCTTCGCC GACATGTGGG AGAAGCTGAA CGGGTTCGAC CCCGGACGTG
    13741 GAATCCTCTC GTACCTGCTG GCGAACGACA ACAACCGCCC CGATGACGTG AACGAGCGAG
    13801 ACGCCGAGGT GGCCGCCACG GTGATCCAGT GGCTGGGTTC CCCTGTGGGG ATGGGGTTCG
    13861 TGCGTGATGT CCTACAGCTG GACAAGATGA GAGACGCGCT TCGTTACCTC AAGGAGTCCA
    13921 TGGACGCCAC GGCGGACAGC GCCCCTCCTG GGTCTCGTGG TTACATCCGC GACAACGCAC
    13981 GGCAGGTCAA GCGAGTCATC AACATCCTCG ACAACATGAA CGGCTAGGCG TGAGGGGAAC
    14041 GCATGGTTGA TTGGGAGGCC ATGACGCAGG TGAGGAACTT CATGGTCCAG AACCAAAAGC
    14101 TCCTGCCTCT GTCGGCGAAG AAACTACACA GCCTCATGGA CCCGAGCTGG AGTACCAGTA
    14161 AGATGTCCCA CCTCATGGAT CTCCTTGAGG CCAGCGGAGA CGTGGTGTCC GATACAGTGC
    14221 GGTACACTAG CGAAAAGCAG AAGGAACACA ACCGAAAGTA CGCAGAGTTC GGCCTGCGGT
    14281 TCTCTACCAA GGTCCGGGTC TACTCCCTCT CACCTTCCCT GGCGATCCCT CACGAACTAT
    14341 TCCCTCTCAC ATCAGCAGGG CACGATGAAC ATCAATGACT ACCTAGTCCA GTACAATGAC
    14401 ACTCACGACT TGCGCCCGTG GACTGCGAGC GAGCCGGACA AGTACCGAAA GAAGATGGCA
    14461 GGACGCTCTC TTCAGAAGGT GGCTGCGGGT GTCGTAGCCA GGGCACTCAA GATTCACGAG
    14521 AGGGTCGGCG CGCAGGGGGA CCCACGCTTC GACAAAATCT ACACTGAGAA GTGGAACGCT
    14581 CAGTGGGAGC TGTTCTCGTC GAGCCTGCGG CCCGCGAAGA ACGAGACCGA AGAGCAGAAA
    14641 AAGGCACGAC TCAACCAGCG CAATAAGTCG TGGGTCACGC TGAACGCGCT CGACGCGTTG
    14701 TCGTATAGCG GGGTGCGCCT CGGTGACATG CAGATCGATG TCCGGCGCGC ACTGAAAGGG
    14761 GAGAAGTAAT GCATCTAGGA CCTATCAGCT ACCGTGAGCC TGCGTCGGTC CCTCAGGCAG
    14821 AGGAGACCGA GCCAGAGCCG GGGCTCTCCA ACCACGAGAT CGAAGTGGCA GTGGTCTACG
    14881 GCCAGTGGCT GGAAGACTGC AAGGCGCAGA AGTGGCAGAA CATACGAAGC ATCGTGTTTG
    14941 AGATCTTCTT GATTCCGATC ACGGCGCTGT GGTATACAGT AGTTATGCTC GCATGCGTCC
    15001 CCGTAGATCT TGCTCGCAGA GTTGTCTACG GGAGAGACTT CTACCTCAGC GAGCCAACCA
    15061 TGGTTGGGAG GGCCGCGCTC CTCTGGTTTT CATGGTTCCC TGTGAAGTAC AAGCCTGTCG
    15121 AGCCGTGGAG TTCCGTTGCC GACGCGGAGC GTGCGACAGC AGAGAACGAG TCAGTCGACG
    15181 CGTTTCGCCA CCCACACTAC CAGAAGAAGT ACCAGAAAGC CCTGAGGGCT GAGACCACGT
    15241 GGAGTAGGCT GCGCAACTCG GACGCGGCCC GAGAAGTCTA CCGACGATAC CTCAAGGAAA
    15301 AGTACGAGAG GGTTTGCTAA TGAAAGAAAT GGAAATTCCG ATGCCTCCCG ACTCCCCTGG
    15361 TGAGTCCCCC TACCGTAAGA ACGCGCGGCC CCCTGACGAG GACGTAGATA AGATCATCTC
    15421 CGACGCGGAA GCCCTCGCGC TGGAGATGGG GGAGTACGTA GAGAGTCATC ACCCTATCGG
    15481 CGGATCCCTG CTCTCGACGG CGTTCATCGA ACACTACGAC CAGGTGAGAG GGGCCACTTA
    15541 CTTGAAGTGG CGTGAGGATG TGACCAGCCG TAAGTGGCAT AGGCTGGCCC TGATATTTCT
    15601 CGCGCCACTG TGGATCCCTG CGTACATCGT GTGCGAACTG TGGGTAGTGC TCCACTACTT
    15661 GGGCCAGAGA GTTCTCTATG GGACGAAGGA CAAGTGGGTT CTCATGAAAG TGAAGAACCC
    15721 CATTGCTGCG TTTCTGAGGA GTGAGCCGCG ACCGACGTTC TCTGTCGTCC TTGGTCAGCA
    15781 GGGTGATAGG GCACGTTCCG CGGCCTATAC GGGAGACCTC CTTGCCGAGC GTGCGGACAG
    15841 ACTCGCTAAC GTGTGCGACA TGAATCTCTC CGACAGTCTC TTGGCTGTGC AGTTGGATGA
    15901 CCTCAAGCGT CTCTCCAAGA CACTAAGGAA GCGAACAAAT GAAACGCGCT TCACAGCTAG
    15961 AATGCTTAGG GGAGAGGAAC GAAAGTGGCG GTTTGACGTG GAGGACTTTC AAGCCCTGGC
    16021 TCAGAAGGTC AGTCGCACCC ATGCTCCTTC GGCGATCTCA GTGCTGTCTG TGTACGACAG
    16081 AGCGAAGGCT CTAAATGCAC TTTGACGACG AGATAGATGA CGAGATACAC CCCGATGAGC
    16141 TGAGGAGGAT CTGGGCGAAT AGGGAGCTAC GACGAAAGGT ACGGGCGCAG CGTGGTGGCC
    16201 CGTACACCGG TCGCTGTGCT CGGTGCGGAA GCTCCGACCT GTGGGACGAC AACCTGTCCT
    16261 ATGGGTGCCG CAAGTGCGGA CTAGTACACG TAGGCAACAT GTAGAGGGGC CAACCCTGGC
    16321 CATACTAAGA GGGGTCGGGG AGCCTTGGGC TTGCTGACCC TTCTTGCGTT CCACCGACAA
    16381 CCAACCACAA GGAATCAACC ACCATGCAGA CTCAGAACCA CGAGAAGTCC CCCGTCATCT
    16441 TCAACATCGA CAAGTCCTTC ACCGAAGAGG ACATCGAGAC CATCCTGGTG TCCGGCTTCG
    16501 AGGGCGGCAT CGGGTACTGG GCGGTCCTGC TCGACCTGGA GGAGCCCGAG AACGTCCCCG
    16561 AGCGCCTCTC CAAGATGGGC AAGTGGTACC GGGCCATCCT GGCCGGCGGT CACGTCACCA
    16621 TCGCCGACAC CGAGGAGCAC TACCGGGCCG GTGGTGACGT GTCGAAGATT CAGACCTGGC
    16681 GCCTGGACCT GGACGCCCTC AAGCGTGGCC TGGAGGCTTG CCGGAGTCAC GAGTACACCT
    16741 GGCGCAACGC CCAGGACGCC TGGAACATCG ACGCCGACGT GGCGGACAAC ATCATCCAGT
    16801 TCGCCCTCTT CGGGGAGCTG GTCTACGGCT GATTGATTTG GGTTAGCCCC TAGCCGTCGA
    16861 GAAGTTCTCG ACGGCCTGGG AGTAACTCAA ACCACAAAGG AGAACCACAT GAACTTCGAA
    16921 GAGAAGCTTC GAGAAGCCGA GGAACAGTAC GACGAAAGGG TGTCTGCCAT CGCGGAGGAG
    16981 GTGCGCCGGA CGTTGCTGAT TCCTGTGTGT GACAAGTACA ACATGCTGTT CATGGCAGGC
    17041 AACGGTACCT GGTTCCTTGA ACTCACCGAC GAGGAGGGGG AGAAGTTCTC CGTTGAATCC
    17101 CTGGAGGCAC AAGACTCGGA GTTTTGCTTC TACGAAGACA AGGCAGAGCT AATCAAGAGG
    17161 CTCAGGGAAG ATCGAAACGT ACGGAAGCTG ATCGAGGCTC TCAGTCTATC CGTGGGAGAT
    17221 TTTGATCTGG GCAGTGTCAC TAACGACTAC GACGGGAGGC AGTGATATGT CGAACTCGAT
    17281 GACCGAAGAT GACTTCTGGG ATCTTTGGGA GACCCAGGGT TCCCAGAGGG CATACGAAGT
    17341 ACTAGAGGTT GTCGGTGGTA GGTTCTACGG TGGTAGGTTT TACAGCGAAG GGGAAGAAGA
    17401 GATGACCAAC AAGACCAAGA CCAAGGAAAA GTTCAATCAG CGGCTGGCCT CCTTCGTGGA
    17461 GTGGTTCGTC GACCACGGAG GTGATGTCGA CGGGACCGCG TTCAACGATG CATGCTCCGA
    17521 GCTGTTCGGC CTGGCACGTG ACTGCGTGGG CAGAGGCAAC CCTGTTCCGC TGGTTGTCCA
    17581 GAAGTCGCAA GGCATGTTCC TGTTGGACGC GGCGTGTGCG CTGATGGGTC GTCACGTCCC
    17641 ACAGGAGCTT CTGCAAGTGG ATTGCCTCCG CGTGGAACGA TACCTCAACG CTGGGCGGCA
    17701 CGACGACGAT CGGGTAGTCG GGCTCGTGGA AAGGAAGTGA AGTAGGTATG AGAATCCCCG
    17761 AGAAGTGGAT GCGCCACATG CTAGACGTGG TGGCGAGCAA AGCCCCCGAA GGTGAAGACA
    17821 TCGAAGTCAA GTTCGCCTCG GAGGGCGGGA ACCTTCTAGT GGTGTCCAGG AAGTGCACCG
    17881 GGGTGGGCGA TGATGGGTCG CCGGTCTACG CCTGGGAGCT TCAACCCGAC CCGGAGGATG
    17941 AGTTTGGCCC AGCCAAGCAG CGGATTATGC GTGCGGCAAA GGAGCAGTCG CCGCGTGAGG
    18001 CAATCCGTAC GCTTGGCAAG TGCTGGTCTG ACCTGGATGC CATCAGTACG ATGGCGGAGG
    18061 CGCAAACACG CATCGTCCTC AGGAAGATGG AGGACCCGGA ACTGGCTCCC ATTCCTCCTG
    18121 GCCTGGCAGG GGCGTGGCTA CATTCCTCGC TATATGCGGT GGACAACACC GCGAAGCTGG
    18181 CAGTGCGTGC AGCACTTCAC GCTTTGGGAG ATTTGGGAGA GCGCAAGCTG TCGGTACAAA
    18241 TCTGTCGAAT GGCAGGAGGC AAGGCAGAGG TCGAGTGGTG GGACGTCAGA GAGTCAGAGC
    18301 TAGTTTCTAG CTGGATATTC TACCCGTCGG AACTGAGGTG GCCAGGTCTA CGGGCCAAGG
    18361 TTTACTCACC AAGTGAGCCA GGATCGTTTC GACTGATCTC GAAGAGATTC TACAACGCCT
    18421 TCGATCTCAT CGACGACCTC TGTGCCGCAG CTGCACAACC GGAGTAGGAT AGTCATGTGT
    18481 ATGCAGCCAA AGTGCGAGCA TCTCTGGGAG CCCCTTCCTA GATGGCAGGC CCGGTATCGG
    18541 TGTACACACT GCCGAGTGAT TGCTTGGCGC CCGAAGCTGG CGTGCGGCTC TGGGTCCGCC
    18601 GAGATCACAC CACTCAAGTG TTCCTGGAAG TCTCGACGGT CAGAGCCCGC TTGCCACAAC
    18661 CCGGCTACTC ACGTTCGCAA GGATGTGAAA CATCGGAGAA CGCATACGTG CGATGCCTGC
    18721 CTGCTCAAGT GGGAGGAGAA GCAGCTCCAA AAGTACGGCT ACGTCCCTGA CGACTCTACT
    18781 TGGTAATACC AGCAAAGACG AGAACCTAGA AACTCACACT GTGTGAGTAG AAAGAAAACA
    18841 ATCATGAGTA AAACCACCAG ATACGAGAAG CGAACCGACA TCCACCGTGT GGGTGCCATC
    18901 GTCCCCGCAG ACTACGAGTA CCTCAGGAGC TACTCCCTAG CTGGGTCGGA GGGAGGCTGG
    18961 CCCGTCCCTG CGTACGGGAT CAACTGCGAG CTGGACTACC GGACGGAGAA CAAGAAGACG
    19021 GGTGAGATCA AGAACGGCGA GCACCGGGCC GACGGTCGGT GCTGCGTGAT CGGTTTCTTG
    19081 CATCACTCGG GACTGAACCG CCCGCCCAAG GGAGCCCCGG GAACCTGCAC GGTGTGCGGA
    19141 ACCTGGCACC GGCACGGAGA TATCTGGCTG CACAAGCCCA CCGACACGTT CATCTTCGTG
    19201 GGGCACCAGT GTGCGGACAA GTACGAACTC ATCGCAGACC GGCAGCAGTG GGAGCGTGAT
    19261 CTGGGCAACG TCCGTGAGCG GTCTGCACGG GAACACGCGA TTGCCATGCG ACAGGAAGAG
    19321 CGGGAAGACT ACCTCGCTGC TACTCCGAAG GTCGCCGCTG CCCTGGCCTG TGATGGGGTC
    19381 GAGAAGCTCG TGCAGATCCG AGAAGCGTTC ATGCACTCTC GGTACACTTC CCTGACGGAG
    19441 AAGCAGGAGA AGTACGTGCT CGCCCTGCAC CACCGCTTCC TGCACCCCGA GGAGGAGAAG
    19501 CCCAAGGTTC CGGCGCAGAT CGAGGAGGGC AAGCGCCAGG TCATCGAGGG CACGATCATC
    19561 TCTGTAAAGG AGAGGGAGGA CCTCTACCGT GGTGGGGTCA GCTACAAGAT GACGATGTCC
    19621 ATCCCGCACG GGGAAGGAGA GTGGCTGTGC TGGGGCACCG CACCCGCGGC GCTCTGGCCC
    19681 ATCCCGGAGG GGAAGCAGCA CCGCGGCTCG AAGATCCGCA TCAAGACCCG ACTGAAGCAG
    19741 GGACGCGATG AGTATTTCGC GCTGTCTTCC AGGCCCTCCC TGGTCGACGT CATCGAGTGG
    19801 GCGAACGCAG AAGAATAGAG TCTTGAGGAG CACACATGAA AGCCCTGTAC GAAACTTACA
    19861 CAGCTCACTG TCATGTGTGT GAAACACAGC TTCAGTTCAC TTGGGACGAC GTGACGTATA
    19921 ACCGGTGGCA GGCCGCTCAC TTGATTGAGT GTGTGGCCTG CCGCGCGGAC ATTGAAGTGG
    19981 CAGGCCCAGG CTCCGACGCC GAGGCCATCA AGGAAGTTCG TACGAGGTTC AAATGACGAT
    20041 GCTAATCGAT ATCGAAAGAG ACGATGAAAA GAAGGTCGAA GTAGACTCTC TGCCATTTGG
    20101 ACAGGTGTTC AAAATCGGTG AAGCCTGCTA CGTGAAAGTC AGTACCGTCA ACCCCCATTT
    20161 CAACGAAAAC TTGGCGATTA TCCTGCACTC CCCGACCAAC CCATCACGAG TATTCTCGCC
    20221 CCAGTACCTA GACAAGAAGC AAAAGGTAAT CCCCCACGAG TCTACGCTTC ACGTCGGGAA
    20281 GGTGAAGTAA TGGACTGGTC ATGGTTTGAC GAGATGTGGT GGCAGTGGGA TGAGCAGCAT
    20341 GTGCCTCCAC ACCATGGGGA CGACGACGAG GAGTAGTCCA GTGTACGATC CGAACAACAG
    20401 TGAGGTTGAT TTCTACGCAG CAGACTTTGT CTGGGGATGC GAGCAGTACC TGCGGGGGAA
    20461 TCTAATCTCA CTGGTCTACA AGCTCACCTA CTTCAAGAGA TCGGCCACGC CACCTGATGC
    20521 GAGCGGGTTC GAGCGCGAGC TTCAGAAGCT GATGCGTGAC AAGGGCATCA CCTTGGAGCG
    20581 TATGACCTTC GCGGAGTTCG CAAGACGTGC GTACGACGCG GTGACTAAGT AACCCAACCC
    20641 TGGCCACACT AAGCATGGAA GCCGAAACCA CCAAGCTCAA AGGAAAGAAC ATGGCAGTCA
    20701 AGGTACACAA GTTCGAAGTG GTCATCGTCG ACACCGACAA CGTCGGGCCT GCGAAGCTCG
    20761 TGGCAGACCT GGAGACGTCT GACATCGTCC GTGTGATGGA CCGCGAAACG ATCGAGGTCG
    20821 ACGGCTCGAC CCCCTTCAAT CACAACGACT ATCGGAGACT CTTTCCGAAG ACGAAGGTCA
    20881 CCCCAGAGCA GATGGAAGAC CTGAAGGGGC TGGCCGCCGA CCTGGAGGAG GCGGCCAAGC
    20941 CGTTCTATAC CTTCAACCTG AACAGCCTGG CGATCGGAAG CCTCAGCTCG AAGGCGGAGA
    21001 AGGTCTACAA CACGAGCTTG CACGTGGCGA GGTTCATGCG CTGGCTCGCA GGCGAAGAAG
    21061 ACTAACCAAC CCGCAGAAAC CACAAGGAAA TAACCAATGA CCTGTGACAT GATCAAGGTT
    21121 CAGTACACCT CCCAGGAACG AGAGTTCGAT TCCCTGGAGG AGGCCGCACA GTTTCTCTCC
    21181 AGGCTGGGTC AGCGCCCCAG CCTCGACGGG GAGGAGATCA GCATCGAGTA CCTCGACGAC
    21241 GAGCACGGCC CACTTCACTC GGAGACGTGG CTGTGTCTCC AGGACTACGG GGACAGCGAG
    21301 TTCAAGATCA GCCCGTGGGC CGACACGGGA GACTTCGACA GGGACTGCTT CTTCCTTGAT
    21361 ATCACGGACG AGGAAGAGAT CGAAGACGCC CTGGAGCACT TCAGCAGCCG GGGGCTAAGG
    21421 TCCAACCTTA GGAGAGATCG CATGGTACCT TTCCCAATTC GCACCACAGA AGATGAACTC
    21481 ATCCTAGTCG CTGTCAAAGT CCAGGACTTT CCGGTGGGGG CCCTGCTCTT TGATGGGAAA
    21541 GCCCTTCACA GGGTGACTCA AGTCACTCGC ACCAAAGACG GCATGGTCTT TCTCTCCTTT
    21601 GAAGGGGAGT TCTCCGTTGA AGGGGAGAAC AAGACCATGT CGAGAGGCAG GGGCGCCCGG
    21661 GTTCCGCTAG TGGCAGGGGT TAGAAACGCT CTACTAGTGG GCCTCCTCCA CTACGAAGGC
    21721 TAAGTCCCAA CCCTGGCCAT ACTAGAAGGG GTCGGCGGGA AACCGTCGGC CCCTTCGAGA
    21781 GTTAATCAGA AAGGATGAGC AATGGCAAGT CGACAGAAGG TTACGTCCAC GCCTGAGGAA
    21841 AACCACCTTT GGCAGTGGCT CCTCAAGAAT CGGCCCAACA AGAAGGGTCA TCTCTACATT
    21901 CAAGGAGAGA GAACCCGTTC GGAAGTCTCT CCTTACGAAC TGTCCTTCGC TGACAAGAAC
    21961 TTCGTTTTCC TCATCGAAGT TCATGAGGAT GAAGAGAAGC CGAGTGATTT CACGGTTACG
    22021 TTCTGGACCG TGGCGTATGT CGGCGACCCT CATGGGAAGA GCGGTAACTA CTATTACCAC
    22081 TCCTATGCTG GTTCGATTGG CGGAGACACC AGAAATCTTC AGGAAATCCA CCGCAAGGGC
    22141 GGTCTCCAGA TTGACACGTT CTACAACGAC GACTGAGAGG TACCATGAGC ACACGACGAC
    22201 GGCTTCGAAT GAGAGATGAG AGAGGGCGTC GCTTGCGTGG GTACTTCTTT CTTTACCACG
    22261 ATTTACCAAT CATCTCCTTC CATCGCACGA AGCGCTTAGC GAAGAAGATG GCGGATAGAC
    22321 GAGCGCGAGA AGTGATGGAA GAGGATCGCA GGCGCATTGA AGAAGAGAAA GAGGACGCAT
    22381 ACCATGAGTG AGTACCCGCT AGGCGACCAG AGAAACAAGC GCCCCACGCA CGAGATGGGC
    22441 AATGGGGCTG ACGTATTCGT AGCTGAGAAG TCCGATGGTG CCCTCATCGA ACTGCTTGGT
    22501 GGGGAGTACA ACAACCAGGT CATGCTCTCT AGTTCTCAGC TCGGCGAGCT GAAGAAGTTC
    22561 TACGGGTTCG ACGAGAGCGA AAACCACCCC CTCATCAAGT CCGGTGATGT TCGCAACCTG
    22621 TTTCGTCAGG TGGAGATCGA CGGGGTGAGG ATCATGGCTT TCCTAGCCAA GCACGGCCTT
    22681 CTCGAACAGG GAGAGGATCC TGTTCGGTCG CTGGCGTGGG CCATCGACCA GGAACTCTAC
    22741 CGAACCACGC CCGACATCTG GAACGAGGGA GAAGAGGACG AATGACCACT ACATTCTACG
    22801 GAAAAGAGTT CGACACTGTG GGGGAAGAGA ACGAGAAGCT CCTCGACGCT GCCCTGGTGG
    22861 CCTACCAAGA GAGCTTCACT TACACCTCGG AGTGCTGTGC GGCCGAGAGC ACCAGGCTCA
    22921 TCAGCCCCAA CACGTTCCGG TGCGAGAACT GCGACTCCCT GACCCGCAGC GTGATCACGA
    22981 TGGCGGAGGC GCGTGACCTC CTGGCCTTCT TCGCTGCGGA CCTCCTCACC AACACCAAAA
    23041 AGAAGCAGAG TAAGGAAAAC ACATGAGCTT CGCAATCATG TACAAGATCA ATCCGGACGG
    23101 GACCCTCGAA GGAGCAGCGG GGTACCAGAA CGCCCATGGG TTCGCGGCAT TCGTCTGGAC
    23161 CTCGCTCGTC GAGCGTTACG GGCTGACGGA GGATCAGTGG CGGGCCGACA AGACCTTCGA
    23221 AAAGGAGCCG ATGGACTACG GTATGTTCGG TTCCTGGAGG TACGTCTGGC ACCTGCACGC
    23281 CCAGGGAAAG CTGGGACTCG CGCCGTGGGA GCACAACGTT CTCATGGCCA CCTACGACCG
    23341 GTACATGGTA AAGGCCGAGG ACTTCCAGGT CTTTGCGGAC TCCCTGGAAA CCTTTGCCGC
    23401 GGAGCACAAC GATGAAGGCA AGCGTGTCTG TCACCTGAAG ACGATGGCGG ATGACGTTCG
    23461 CAAGCTCATC GATTCGGATG CGATCGGGGT GTGCTGGTGG CCGATGAATG TGTCCGATAA
    23521 CCTTTGGTCG ACCTACGACT ACGAGACGGA CGAGTCGGTC TGGTACAACT TTGTCGATGA
    23581 GGACAACCAC ACCGTGGCGA AGATCCTCAC GCAGGAGAAC TCATGAAGCT ATACCAACTC
    23641 AAGGTGAGGC GAACAGAGGA TCAACCGGAA GGGGCAAACT TCGACGAGTG GTTCACGTCT
    23701 CTGGAGAAGG CCAAGAGTAG GCGGAAGAAG CTGATCAAGG AGCGGGCGGA CAGGACATCC
    23761 AACTATCTCG TGGGCCACGA CTTCGAGATC TACCGCGTGC TTGTCAAGGA AATGAGCCCT
    23821 CGTAGTCTAC TGCTGGCAGC GCTGAACGGC AAAGCGTTCG CTACTCACAG TGAGCAGGTG
    23881 GTCGCCCCCT ACGACCCTGA GGACCGCGAG GGGCAGGGCT GGCGAAACAG GTGGGAGTTG
    23941 GGTGGGTTTT CGCCCAACTG GCTCCAGCTG AATTCGCGAT TCGACCGGGA AATCGGGCTG
    24001 GCTCTGAGCC GGTACGCGTA CCGGTACACA CTCAACTATG GGCAACACAT TGCTCACCAA
    24061 TTCGAGGGCC CAGTGATCGG GCGGGGTGAT AGAATCAGGG AAGACGAAGA CCTCATCGAG
    24121 AAGGCTGTAG AGTGGGCTGA GAACCTCATC GGAGAAAAGC ATGAACAACG ACAGTAACGT
    24181 AAACGTAAAC CGGTACTTCA AGGACAGCAA CGTAAAGCGG TACTTCAACT GGCGGCGAGA
    24241 GCTAAAGTTG ATGGACATTC AGATCGAGAC TATCGAGCAG GAGCTGGAGG CGTTGCGCGA
    24301 GTCCAAGAAT ATCCAAGAGA ACCTGTGGCT CACGTGCGAC CACATCTGCA ACAGGTACAC
    24361 GTTCGAGAAC CGCGACACCT GGACTCGAAA CAGCCTTCTC GATGAGGTGA CCGCTGTTCT
    24421 GGGTGGTTGT ATGTCGGAGA GCGAAGAGTT CATCGACTCT CACTTCACCA AGAACGCCAC
    24481 GTACAAGTGG GACGCGGATG ACCGTCTAGC TCGCACCCCG GTATGATATC ACGATGCTAA
    24541 GAAAATGTCG CCTGATTATC GCTATCGCCC CCTTACTATT ACTCGCCACA GGGTGTTTTA
    24601 CCAACGGTAG GACCGTCGCC CGAGCAGTTG CGCACAGTTT GGCTGCGACA GGGGAGGCGC
    24661 TAAGTTGTCC GGGCGGCAGA ACAACGAGAG GCTACTGCTG TACTCAGGGT TGCTCCTGCG
    24721 GTGGTTCATG TATCAACTGT GGGTATACTT GTCACCGTGA CGTCTATGGG CGTTACTGGT
    24781 ACCAATAAAG AGAGAACTGA TGGCATGGCT GAGCGGAAAG AGATGGTGAA CTTCAGGGCT
    24841 AGCCCTCGTC TCGCCGAGGC TATTCGAGAG GCCGCCCAGA AGTCCTCCGT GTCTACTTCC
    24901 ACGTGGCTTC GTGCTGTAGT AGCAGAAGCT GCGGGGAGGC CGGACCTGGC AGGAGAAGAG
    24961 GGGGCGAAGA TTCTTCAGAC CCCCGCACGA CCGTTCAACG AACAGCTCGA CGAGCAGATT
    25021 CGCGAGATTC AGCAACACGC CCGTGGAATC GAATGGGCTG CGAACAGCTT GAGACTACTC
    25081 AATAACCCAG ACAGAAACAA CCACTAACCA GAAAAGAAAC CACCATGCAA AAGAATCCTC
    25141 CCACCTGGCA CACAGGCATC AAGCACACCG CCACGCTCTA CACCCTCAGC CGTGCTCGGC
    25201 AGGGGAGCGC GGAGCCGCCC AAGTTTCTCT ACGCCAGCAC CACCTCGGGG GCCGTCATCA
    25261 ACATGACCCG GGCAGGGGTC GGTCCTCGCG GGGAGTACGA CGTGCTCGGC GAGATCATGA
    25321 GCTGCGATGG CGACTCTTTC GAAGAGGCGA TGACCAACCT TCGGCAGACG CTGCTGGTTC
    25381 ACCCGCTGTT CGAGTGGGCC CGCGTCTGGG TCTGTAACAG CCGCTGGGCG CACGAGACGA
    25441 CGCACCTGCT GCGACGGTAC AACGAGGACG GGTACCTCTC CAAGCGCCTA CAAGAGTGGG
    25501 ACCCCGACGT CTGGGAGCGA CCCGAGTGGG CCAAGGACTT CAAGTACCCC TGGACCCAGC
    25561 CCGATCCCGC GTACCTCCTG TAAAGCACTC CCTACCACCC CCTACCACCC CTCGCCTGCC
    25621 ACCTTCCACG CGACAACAAG GAGCCTCCCA TGGCCAAGAA GACGAAGACC AAGAAGTCCA
    25681 AGAAGCCTTA CAAGGTCACG GTGCACAAAC CTGACTATGA AGACCTCGAA AGTGACATCA
    25741 TTGACGAGAA CGTTGAGATC GCCATCCAGG CTTTCCAAAC CCCCGAAAGC TTTGCTGAGG
    25801 CACTGTCCGA GGCGTGGGAC ACCCATGTGC TAGTCCCCGG CGTAGACAGG GAGGACATCG
    25861 ACGCATTCGA CCATGGTATC ATAATCGACG TCACAGGCGA AGGCGAGCTA CGGATGTGGG
    25921 GCACCATAAT GGCGCAGCGC TATCGTAACC TCACGGATGA GGAGAAGAGG GTCCGCGATA
    25981 AGAAGCGTCA AAAGGAAGAG GCAGAGAAAG AGAAGACGCG CGAGAAAGCA CTTGAGCGAC
    26041 GCTTCCGCGC GGCCTTCCAG CACCTGGGTG ACCTCGTAGA GGAGGACCCC AAGAGGGCCA
    26101 GCGAGGAGCT GGCCAAGCTA CAGAGGCACG TAGCCAAGCT ACAGCTGTCC CTGTCCGAGT
    26161 AAGGGATAAA GGATCGATCA TCATGATGAC ACTGTTGTTG AGTTTGGGCG TTCCCCTGCT
    26221 GGCCCTCATC GCTGCGTCGG GTGCGATGAC CTACGTCATC AAGCGTAGGC ACGCTCGCAA
    26281 TGAGCTGGCG TGGCAGGCAC GGGAGCAAGC GGACAAAGAG ATGGAGGCCG TCTCTAACCT
    26341 GGGGTCCAGG ATTCTCTACG ACTCAAGCCT GACGGGCGAC GAGTGGGCAG AGATCGACGC
    26401 CGAGGTAGAG CGCGCAACCA AGACGGGATG GTAGGGAAGA TGAAGAGATT CATGGTGTTC
    26461 GCAGGTTCCC ACTACTACCC AAGCGGTGGA ATGCATGACT TCGCGTCTTC CCACGACACG
    26521 AGGGACGAGG CAAGAGCCGC TGCGAAGAAA GCAGTGGCGG CAGGGGAAAC AGGAATCCAC
    26581 TTCAATGACT GGGCTCACGT GTACGACAGT GAGACGGGTG CGTGGTGGGA CGAGGAATCA
    26641 GAGGATTGGA CAGAGGAAGC AGAGGAAGTG TGAAGTTCAA GCTCCTAAAC CCTCAGGACC
    26701 GGTACTCCGA CGTGATGGGA GTACCGGTCC CCGAAGACCA CTTTCTTCTG GACGTGTTCG
    26761 CGAGCTTCCC TCGCAAGCAG CACACCGACC TTGAGCTGAA CGAGCAGCAC ACCGACCTTG
    26821 AGCTGAACGA GTCTACCGAG GTCGACATCA GCATGGGCAA CGAGACCCGT CACTACGTAG
    26881 TGGAGCGAGT AGAGTAACCC TTAAGCGGCC AACCCTGGCC ATACTAGGCT AGGTGGGACG
    26941 TCCCACCTAG CCTTTTCACG TTCTGCCCCG AAACAATCAC CAAGGAACAA TGGAACAATC
    27001 ATGACCTACG ACATGTACGG ACTGCTCAAC CTCGACGAAG CCTACATCAA AGCCACCGTG
    27061 GGGTGGAAGC GCCTCTACGT CTCGCTGGAG ACGAAGTACT ACGAGGGCCA GGCCCGAACC
    27121 CTCCTCGGGA ACAAGGCCAC GGAGACGGTC TTCCGTGCGA TGCGAAAGCC CGTCTACGGA
    27181 CTCTCGGACA TCGAGGAGGC AATGCGAGAG GCGATCGAAG ACACCTGCAC CCTTCAGCTC
    27241 AACCTCTTCG GCGGGGAGTT CATCGAATGC TGAACTGTGA CTGCTACACG AACATCGACA
    27301 ACATGAAGGA TGTCAAGTGG CCCACCTCCT TCGTGTTTCC CCCTCGCGTG GGTGACAAAG
    27361 TGGAGGGAGA AGATGCAAGG GGAGGGGCAC ACGTTCTCAC GGTGGTAAGA ATCACGCATA
    27421 CGATGAGGCA CCGTGGCCCT GTGGTCATGG TCGAGCTTCA CCGCTGAGAA CTATGCAATA
    27481 CATCATCAAG TTCTACGAAG ACCACTTCCA GCGAAACCTG AGCTGGCTGC TCGATGCCGG
    27541 GGGCCTGGAG GACGTCGGCA TCGAGCAGTG GCGTATGGTA TCGACTTCCT TCCGCGAAAC
    27601 GGACGTGGTA GAGACCAACT ACCACCCCAC AGCGAGAGCG CGAAAGGAAG CTCCCGCACC
    27661 CCTGAGGCAC TACATCAAGG CGACCCAGGA AGTTCCGAGC CGCTCCTTGT ACTATGGATG
    27721 CGGACGTGAC CTTCCAGGGC TCGAAGCTTT GAGCCGAGGA GGACAGACCG AGGTGGTGGG
    27781 GTACGATCCC TACCACCCGG ACGAGAAGTT CCGCAGCGAA CCACAGGGCG CATTCGACGA
    27841 GATCGTTTGC GTCTACACCC TGAACGTAGT CCCCCAGGAC GTGGGGGAAG AAATCCTAGA
    27901 CCACATGGCA TCGATGCTCA AGCCAGGAGG AAAGGCTTTG GTTTCGGTGC GAAGGAGAAT
    27961 ATAATCATGC ACACGCACAC GGCACGCGAC ATGGAAAAGA TGATCGTAAC GAATGTACGC
    28021 TCGTTACTTC CCCGACACAA TCCCGGCCTC GGGCTACTGT TCACGTTCGA GATAGTCTTC
    28081 ACGTTCCACG ACCCCACTGA CATCACTGAC CCCACTGAGA AGAGGTCCGT GGAGATTCTC
    28141 GTGGAGCGCC CGGACAACTT CACGAGGGTG TTCTCCCGGG TCTTTTCAGG GGTCGAGGAC
    28201 CGGGGTCCAG CGCTACGTAG AAGCGCACTG AAGGCAGATG TACTGGAGAA GTGGGAAGAG
    28261 GAGGCATCTA AGAAGTGGAT GCTCGACTGT GATCACGACT CGGAGTGGAC GTCCTTCAAG
    28321 GTGCTGAAAG AACTGGACTC GTACAGTCGC AGAAGAGCCG AAGACATGCC AAAGGGCGAA
    28381 TACTAACCAA AACAAGGGGC CAGGGTTAAA AGACCTTGGC CCCTTGTCCC GTTGCGAGAG
    28441 GAAAAAGACA TGACAGATGA GAATGAGCGC GAAGGTGAGC CGGTCGTCAT TGACACCTGT
    28501 TACAAGTTTC AGGGATCTAA GCACATAGGA GACGGGCTTT ATCGCGATCT GGTTGAGTCC
    28561 CCACAAGTAC TCGGTTACGA CCCCGACCAG CTTACTGCGA TGGGGGATCA AGTACAGATC
    28621 AAAATTCCTC GCGTGTCGGC GGAAGACTTC GTGCAAATGA TGAGAAGTAT CATCGCGAAG
    28681 GCATCAGAAA TGGGTGAGAT TCAGCCAAAG GGGAGCAATA TCGGGGAAGT TTTCATCTAC
    28741 CAAGGGGAAG AAGGCGACCT ACGATTTGGT GGGGGCTATC TTCTTCTCTA CATCCTCCGA
    28801 GATCCCACTG AAGATGAGGT GAATCTTCTC CGGAAGTCGT GGAAAGACCG TAGTATCGAA
    28861 AGAGACCGAG GAGGGAAGGA CAGCTTGACG AAGGCGCTGT GTTCCGTAGC AGACTACATG
    28921 GAGGAAGACC CGCAACTAGC GTACGAAACT CTCTCATCAC TCTACAACAG AGCTGCCCAG
    28981 CTCACGGGGA ATAAGGAATG AGCTTCGAAG GATACACACA GAGCTTCTGT AAGAACGGTC
    29041 ACCTGGACAC GTACGAACTA CCCACGTACG GTGACACGCA CAAGTGTTCG ATCTGTAATG
    29101 AGGATTGGGC CATCGAGAAC ATCGTAGACG ACACCAACTG CGAGATGTTT GGGGAGATCC
    29161 CGCAGGACGT ACTGGACACC TGGGTCGTGC AGGGAGAGCG GGAGGAGATG TGCAACCTGG
    29221 GACACCTTCA TGTCGTGGGC AATACGGTCT ACAAGATCCC AACGGAGGAA GAGATCGAGG
    29281 CCGCGCGTCA TTACTACCAC GAACGTGATG GGTGGGTAAA GATCAACCCG TAGAGTGGGG
    29341 CCCTGAGGGG CCCTACTGCT TAAGGGCCAA CCCTGGCCAT ACTAGATAGG GAGCCGGGGG
    29401 ACTGGCCGCC AACCAAGAAA AGAGAGACCA CCAATGGAAG ACACCGAATA CCCGAACCGC
    29461 CACGACATTC TGCTGGGCAC TGGCACCCCG GAGGACAACG CCGACGCTGG CTGGTGCACC
    29521 GGTCACGACA CCAGCGACGA AGCCGAGGCA CGAGCCCTGT TCGAGAGCGA CGAGAAGCTC
    29581 CGGGAGATGT TCCCGTGGTT CTTCAAGCAG CCCCATGTGG TGCTCCGCGA GAAGGACGTC
    29641 ATCGTCGCCC TCATTCCGCC GGAGGGTGAA GAGGAGCACC GCGTGGTGGT CAAGGCCGAC
    29701 CCGAAGGCCG CGCAGCAGGC CAAGCGACGC GAAGAGATGG AGGAGCGCGC AGAGCGCCGC
    29761 GAGCTGGCCA TGGAGGCCGG GATGCTCCAC GGCGTGGACG CGTACAACGA AATCATGGGG
    29821 TACTGATCAT GGAAGAGAAC GAAAAGGCAA TCGAGATCAA GGTCAACTGG TCTCTGTTCT
    29881 GGAGAGACTA CTTCCGGTGG GCCATCCCGT TCCTGTGCGG TTGGTGGGGG AGCGCCCTCT
    29941 TCACCTACCT GACGAGCTGA GGAGACTGTC TATGGACCAG CACACAACCT ACCTGAAGCT
    30001 TCAGGAAGCC GTCCTCAAGG AGGTACAGGA TCTTCGGAAG GAGGAAGACC GCGAGGAATG
    30061 GGCAGCCGTA CTTTCCCGGC TCGGGATGCT GTACGAGTTC GAGAGTCTCA ACGGGCAGGA
    30121 TGGAACTGTC GTTCGTGCTC TCACCGAGAG GGACGCATTC GAGGAAGCGT ACAAGCACCT
    30181 CGGCTCCGAG GAAGAGATCA TCCTGGTGAG GGTCCACGAT CCTCGTGACG GGAAGATCGT
    30241 CATGGACACC TTGGCCGACG CAGACAAGTA CGAAGACATG CTCGACGCAG ACGAAGACTA
    30301 CTTCGACGGC AACGACTGAG CAGAAACAGC AAACAACGAA AGGTCAATGA CATGAGTAAG
    30361 AGTAAGAGTA AGTACCGAAT CACTCTGACG CTCGACAACC GCGACAGGCT CGTCTTGGAA
    30421 GCGGACCAGG AGCGCCTCAA CTTGATTATC TCCGACATGG GGGATGACCC CACTGCGTGG
    30481 GGTATCGTCA ACTACATCTC CAGGGAAGCA GATCTTGCGA GAGCACAGAA CAAGAGGCTC
    30541 GACCTCACGT TCGGTGATGG TGAGAACGTC ATCCACGTCA TGGACCTGCG TCAAGTGGTG
    30601 GCGATCAACG TGGAGACGGT GAAGTAACAT GCACTTCTGT GCCGACGAAG CCATGGCGAT
    30661 TGCGTCCGCC GTGCCCCTAC TGTCCTACCT GGCCATGCGA ATCCGTGCGT GGTTTGGGGG
    30721 TCGACGGTAG GGCCCTGCCA GGACATCAAT ACCACAACAG AGGATCCGAG CAGTGCACAT
    30781 CAATAATCAG ATACAGGCTA CGCTACATAA CAGCTTGTTC CCTCGGGCAG CAGAGGAAGA
    30841 CATTCCACTG AAGCTTCGGT GGCTGAAGCG GCTGGCATCA CAACTGGAGA AGCAAGGTTC
    30901 TTGGGCTCCG ATGGAACCCG AGAAGGTGGA GCGGGTCATC AGTGTCGTGG AGCAGGCAGG
    30961 GGACCTCGTT CGACACTTCC CGGCGATGAA GGTAGAGAGC GTGAAGGCGA CGGTGGGTGA
    31021 GGAGTTCCAC CAGGAGATCG CAAAGACAGA CGAACTCATC ACGGAGATGT GGGATCTGTG
    31081 GCAGGACCTG AAGGAGAAGC ACAACCCGCC GAAACCAAAG AAGCCAAAGC AGGGCCGCGA
    31141 AGTCATCGAC AACATCGCGG ATAGAATGGC TCCGGTACCG TCCTCGCTTC CCAAGGGCTG
    31201 GGTCCCTGCC AAGAAGCACG AACCCAAGCT GTGCCACGTC ACGGGAAAGG TTCGGTTCTC
    31261 CTCGGAGCGG CAGGCCAAGG TAGCACAGGG ACGAGGGCGA AAGAAGGATA GACTTCGCGT
    31321 CTACCGCTGC CCTCATTGCA ACGACTTCCA CATGACCAGC CAGATTCGTT CCATGGACGA
    31381 ACCCGACGCG AACCCCAAGC ACCGCCGTCG CCGTCGCCGT CGCCGCCGCT AACCACCAAC
    31441 CACCAACCAA AGAAAGAGAA CAGATGCCGA AGATCAAAGA CGCCAAGGGC GCAGAGATGA
    31501 AGCACACCCA GCTCCTAGTG GACTCCGAGA ATGGGGGCAT TCACCTGGTC TACCACGAGA
    31561 CCGCGGTCAT GAGCCTGCTC CCCACGGGGG TAACTCTCCG AGACGGAGGG TGGCAAACTA
    31621 CGACCACGCT GCGGCGAATC AACCAGGGAG CTGAGATCTT CAGGATTCCA CTGAGTGTCT
    31681 ACCTGAAGGA TGGCAAGTGG ATCATCCGAT TCGGTCGCAC CGGGATGGAG TGTGCCTTCG
    31741 AAGACGGGAT GGAGTTCCCG CCTGGCGCCC TGGGCATGAG TGTCGCCGAG ATGGAAGACG
    31801 CGTCACTGCA CGTGAACAAG ACGCGCCGCC CCAAGGATGC AGCCACCAGC TCCGTGGAGC
    31861 TGTAACCCAC ACGCTAACAA TCAACCTACC CAACTACCCT ACCCAACAAC ACTACATGAA
    31921 AGAAAGCACC ATGAGCAAGA TCAATCACGA AGGACCCTAT GGGGTGATCA ACGAGGACAC
    31981 GACCTACCTG CGGTTTCCGC GGCCCGTCGA CGAGGAATAC AACACGTTCG GTACGGCGCT
    32041 GGAGAAGGCG GCACAGATGG TGGCCGATGG CCACGCAGAG ACCGTGTCCG TGGTCCGGGC
    32101 CCGGTGGAGC ACTCAGCAGA ACTGTTACGT CGAGCTGGGC GAGGGCGGAT CCGTACACAT
    32161 CGACGCCACG ATGTGGGATA GTCAGGAAGA GGAATGACCC CCTTTGGAGG AGGAACGATG
    32221 CATGTCTTTG TCGAAGGAGT GATGTACCAC ATCAATGACC ACAACCTCAA GCTGCGGCCC
    32281 GAAGAGTGGC TCATGGTCGC CCAGAGGCAC GGGGAGGACG TGAACAAGGT CATCGAGATG
    32341 GTCGACACCC TCATGTTCCG GGGCGACAGG GACGCGGCCT ACATGGTGGG CTGCTACCTC
    32401 CTGGACTGCC TGAGAGCGCA GCCCAAGGAC GTCAACCTCA TCAAGCTGGG AACCACGCTG
    32461 GCCAACGCGC TGGAGAGGAA CCTGAAGTAG AACTGGTGTG AGCTTTCTCA GACAGTGAGT
    32521 AAACGCACTG TAAATAATGA ATGAATAGGA GGTTCTGCTG ATGAATGATC ACGAGCGTAG
    32581 AGACAGAAAC CCTGGACGTG AGCGTGGTCT ACGTCACGAA CCGGTGTTCC GCCCCCTCCT
    32641 CTCCGACACG AGAGAGGCCA AGCTCAAGAA GGAAGAAGCC TACATCGAGA GGATGATTCG
    32701 GCGAGACAAG GAGCGTGGGC TGGTCTAGAC GCCACGCCGT ACAGATGAGA CAAGGGCTGC
    32761 CTTTCGGGGT GGCCCTTGTC TCATTAACCA AGAACGTTAC TTAACTACGA CAACACAACA
    32821 GGAGTGCCCA TGAAGACAGT TTGTATTCTA CTTTTCTCTC TCGTTATCGG CTGCCAGGTG
    32881 GATCCGGTGG CCTCGACGTC GCTCGCCCTT TGCGCAGACG GTGCGCCAGG CTGCGACGAT
    32941 GCAGGGGCCA CCGACAGCGG CACCGACGCC GGTCCGAGCT GCGCGCTACC CGCGGGGCCG
    33001 CTGTGCTCTG GCTCGCGCTG GCTCGGCGAC TCCAGCGGTT CGACGATCGG CGGGCTGCCA
    33061 GTGATGCTCG CGTCGTGGGA GCAGTACCAG GCCGGCGTGT TCCGCGTCGG GCAGGGTCAA
    33121 GCGGGCATGA CGTGGGCGAG CCTCGACGTG CTCCAGCTCG ACGCGGACGA CAAGATCTCG
    33181 TTTCTCCTGG ACGGCGGTCA GGTGATCAAG CTCCAGGATC ATCCGCAGGT CGGCAACCTG
    33241 TGGTGGTTTG GGGACGTCGC GCACGTCTGG TTCGGCAACA CGCTGCGCCG TGACGCGGAC
    33301 CTGACGTTCC AGGGCACCAA CAGCGGGAGC GCGGCCGAGG GCATCGCGAA CAGCCTCACG
    33361 ATCCGCGGGC AGAACATGCA TGCTCTCGCG GGAGCCGCCC TTGCTCAAGG GGGCGACGTG
    33421 GAGATCCGAG CCGGGAACGC GGCCAGCGCA GACGGTCTTG CGGTCCGTGA CCCTGGCGAG
    33481 GTCGTCATAG GCGGCGGCCG GGTGGGCTAC GAGACGCGAG GGAATATTGC CCTTCACGAG
    33541 GAGCCTGAAG ATTGGGGAGG TATGGAGGGC GGCATCTTTG TGCGCGACGT CCGCACTGCG
    33601 CCCACGGCCG ACCCAAGCGC GGGCGGCTAC CTCTTCGCGT CCGGCGGGGC GCTCTACTGG
    33661 CACGGGTCGG CCGGGACGAT CACGCAGATC GCAGCTCCCT AGGGTCGTGA ATGGTGTGAG
    33721 GGTTGGCCCT TGTCTCGTTA AGGGGCCAAC CCTGGCCATA CTAGATAGGG AAGCCGGGGA
    33781 GCCCGGCTCG GCACTGAATC GAACCACCGA CAACCACAGA GGTAATCAAT CATGAACGTC
    33841 ACCAGCCAGC TCCGCACCTT CGCCGACAAC GACAACCGCG ACGAGGTCCA GGCCAGCTAC
    33901 GAGTACCGGC GGGACTTCGT GCGAGGCTTC ATCGACGCCT GCGACGACAC CTGCGACACC
    33961 GACACGTACA CCTCCGACGC CTACATGGAT GGTCAGGATG CGTGCGAGAA CTTCGAGGGC
    34021 ATCTACGGTG AGCCGCCGCT GCCCGAGCAC GCCGCCGAGG CGTACGCCGA CTGCCAGGTG
    34081 AACGGCAGCG GGCACAACTT CACCTGGCTC TGATCTTCAA CCACCAGCAG CAAACCAGAC
    34141 CACCTGAGAA AAGAAGGAAG AATGAGCGAA ACTCTGCGAA TCTACGTGGC CTGCCTGGCT
    34201 TCGTACAACC ACGGTGACCT GCACGGGGAG TGGATCGAGG TCGACCCGGA TTGGGACATC
    34261 TCCGATCTGG CCGAGGCCAT CAGCGAGCGG GTCCTCAAGA CCAGCAAGCA CAACGGGGAG
    34321 GAGTGGGCCA TCCACGACGT CGACAGTTTC TGTGACTTCG GGATCAAGGA GCACACGAGC
    34381 CTGGAAGAAG TGATTCGCTT CGCCCAGCTC GTCGAGCGTC ACGAGGAGGA TGTTCTCTGT
    34441 GCGGCGACCC GGGTCTGGTC GTGCAGCGAG GGGCCCGACG AACTGGAGTC GATGATCGAA
    34501 GAGCGGTTCC ACGGAGCGTA CGACAACAAG GGCGAATATG CCGCGGAGAT CAACGAAGGC
    34561 GTCGAACTGC CCGCGCACCT GGCCCAGTAC ATGAACTGGG AAGCGTACGA GCGAGACCTG
    34621 GAGCTAGGAG GAGACATCAC CGTCTCCTTC TACGACGGCA GCTACTACAT CTTCTCCAAC
    34681 TGAGGGGAGA GAGTGAGGGG AGCAACACAC TCCCCTCACT TTCCAACCAC CCAACCACCA
    34741 AAGGATTCCC CAATGAGCGA AGACACGACC GAAGAGTACC CCAAGATGTT CAGTGGCAAG
    34801 GAGCCGACCG CGTACCAGAA GCGCATCATC GACACGGGAA GGACCGTGAA GAAGCTGATC
    34861 AGGAGCTGGG ACGGTCCTTC CACCACGGAC TTGCATCATG CGATCATGAC CCTGGAGGCT
    34921 CTTCGGGAGC TGGCCAAGGA GTTGGACATG CGGCTTCTCC GGAGCTGGAC CACTGAATAT
    34981 CTCATCGCGA TGATGAACAT CCGTGAGAGG CGGGGCGGAA GGTACGGCGG ATGAACGACA
    35041 CCGAAGAGAC CCTCAAGAGA GTTCAGGAGC GCATCGAGAA GAAGTTCCTG AAGTACGCAC
    35101 TTCGTGACCA CAAGCTCCGT GAGTCCATCA GACAGATCTT GCTGGACGAG ATCCGAAAAG
    35161 CTGCGCCGAA GAAAGAGAAG GAATAATCAT GACCGTCATC AACCACTTCA ACATCGCGAT
    35221 CCTCATGGCC AAGGCAGACA TGCTCAAGGA GGGCGCGACC AAGAAGCAGG ACGTCACCAC
    35281 CGGGCTCGAC TACCTGGACG CCTGCCGGAA CATGGGCTGC AAGCTCACGA CCGAGGAGTT
    35341 CGTGTCCCTA CAGCGGCAGA GCCAGGCGAC GGCCATCGAG GGCCCCGCGG TCGTCAGGCT
    35401 CTACACCCGA AAGGTTCGGT GAAAGAATGA GCCTGCTACT CAAGGCGTGG CTCCTGTTCG
    35461 CAAGCGGATG GGCTGCCGGG GCGATTGTTC CGGCAGCCGT CCGCGGCTGG GTCGGGGGCC
    35521 ACATGATGGG CTTCCACTTC AACGCCGGGC ACATCCTCGG CATCGTCCTA GGCTGCCTCA
    35581 TCATCTCCAA GATGAGCAAG TAAAGAAAGA GAAAGACATG AGCCACTACG AGACCGAAAC
    35641 CAAGCCCGCA CTCCGAAACC TGCGCCAGGT GGCCCTGGGT GGCCAACGCG CTCCCTGGAC
    35701 GCTGGCTCAG ATCAAGGAAG CCATCGACGC CGCGGCCGAA GCCGGGGCGA CCAAGAAAGT
    35761 GAGATAGACA TGCTACGATT CAACGCCCTC AATGCGCGAC TGAGCCTCAT CGAAGACATC
    35821 AACAGGCTGG CCTGGGTCAT CAGCGACGAC GGACCGGAGG TCACCGAGCA CGAGGAAGAG
    35881 ACCGCCTACA GCTTCACGAT CAAGCGAGAG ATCCTCCCGG AGACGATCAA GTCGTTCCAC
    35941 GAGCGAAACG TCCGCATCAG CATGGTGGGG CGCAAGTGCA TCATGGTGGT CGCCAAGTAC
    36001 AAGAACCCCG AGAGAATGGT CCCCGCCCAG ACCGACTCGG ACGACGCGGT CGAGTTCGTC
    36061 AAGGTCACGA CCGAGGACGG GGAAGAGCTG GGAGTCCGAG TCAACGGGGT GACGTACATC
    36121 TACTACAAGG GAGACGCTGT GCGTTGCGCC GGGACGGAGT ACGAGGCCGA GCCGGCCCTC
    36181 AAGTCCGAGT TCGGCCACAC CATCCACCCG CTGTGGTGGG AGAAGGACGA GTAAGGTCCC
    36241 GAAGAAAGCG GGCTGGTCTA TTAGACCAGC CCGCTTTCTT CTAGTCGCGC TCGCGGCGAA
    36301 GGGCAGTGTT GATGATCGGA ACAACGTTTC CCTCGGGCTG GTACACGGGT ACTGCCCAGG
    36361 CGTCGTCGTC GACCTTGTGG ATGACCTGCA TCTCTTCTAG CTTCTTGATA GCGCGCCAGC
    36421 AAGAGGGCCG AGAGCAAGCG GTGGCTTTTG TAAGGAACTG CATGGTTGCG CCCACTACTA
    36481 CCCAGTCCAC CGCGTCCTCA TCCTCGATGG GGCACTCGGT GTACTGCGCA GCCTCGGGGC
    36541 TAGCCTCGTA CTTCTCCAGC GCTTTGCGGT AGAGCACTGT AAACACCCAC TTTTGAGTGT
    36601 GGGTGAGCTT ACTGTTGCGT ACGATTTTGT CGGGAGTCTG CCAGTGAATC ATGGTAATAC
    36661 CTCCCTTCAT AGATAACCAC CAACCAAAAC CATAACAAAC ACGTACAGTT AGGAACACCA
    36721 CCATGAGCTA TCGAGACCTC CCGGAAGGGA GAGACCTGAC CGAGAAGCTT GAGGACCAGG
    36781 AACCTCTGGG CGTCCCTCCC ATTCAGCACA CGCCTTCCCC CAAGAAGCAG CCCAAGTTCG
    36841 ATCCCTTCGA GGATGACCTC GGGTCCAAAA AGGCAGCTAC AGACATCCCC AGCAAGAAAG
    36901 ACAAGAAGCC AATCATGAGC AAGAAAGTAG CGAACCCACA GCCCGACAGG ATGCCTCCCC
    36961 AAGAGGGCGA AGACGTGCGT ATCTGGCGGC ACAACACATT CGAAGACCCT CATCCCGAAA
    37021 GATACCCGGA GAAGTACGCC AAGGCTCTAG AGATTGCCAA GCGCTTGGCA TACGTGAAAG
    37081 CAGGGATCTA CTTCGAGTGT GGTGAGTACC TGCACCTAAT CCGGCCGACG GATAGGGAGC
    37141 GCGTCAGTTC CAAGTGGGGA GCTATCCGGT ATGATCGGAT CATATGTTTC GAGTACAACC
    37201 TTCGACATGG TTTGCCCTCC AGGGATTATG TCATTATTCA CCTCAGCCCC AAGGATAAGG
    37261 TAAATACTGA TGTGCCCGTT GATGTCATTG GGGCCGCTCT CAAGGCGATG AGTGAAATCA
    37321 GGCGTGGCTC TGATGATGTG GAGTATGGAG TTGACTTTCC CTACGTGGCT CAGTTCTTCC
    37381 GCCTGCCCAC GTTGAACTGG GATGGTTGCT ACTACGTAGA AGACAAGAGG TTGGACGTAT
    37441 GATGATCAAG TGTATGAATG TTCTCAGTGT GGTTACGCTG GCTCTTCTGT GGGCTTCCGC
    37501 AGTAGGGGCG CTACTGAACC ACTGGTTTGC TTTCCCTTGC CTGGCGCTAA GCTGCACCGG
    37561 GGCTGTGGTC TTGACGGTCA TGGCCCGAGC GGAGGTTGCT CCGGTGGCCA CGGCCACGGA
    37621 GGAGAGCACA CAGGCGTGAA CACGAAAGGC CAACCCTGGC CATACTAGAT AGTGAAGCCG
    37681 GCAAGGTGTC GGCAGAAAGG AATAATCATG AACGAGCTAC TCTGTGACAG CAGCACGGTG
    37741 GATGCCGTGT CCGTTCTCCT CAACATCGTG TCGTTCCTCT GCATCTTTGG GATGGGCGTC
    37801 GTCGCCATCG CTCTCGTCGA GGACTTCGAC TTTCTCCTCT CCGACTGCGC CGCCGTCCGC
    37861 GACGAGTACG CTCAGCTCCA GTGGGAGTGC GACCGCACGA CGTCGCTGCT CCCGACGATG
    37921 CCCGACGATC TTCTGGCTCA TCTTCCGGCA CCCCGCACCA CGCTGCCCGT CGAGACGTTC
    37981 GACTCCTCCC CCGAGGATCT CGCAGTGGCG TACTTCAGCA GCCTGCTCGG GCTCACGGCA
    38041 CCCACCACGG CCAAGATGAG TACACAAGCG AGCGAGGACC CGGTCCCCAA CCGCGCACCC
    38101 ATGCTCCCAC CACCCCCAAG ACTATCGCTG GTCTGAGGCA ACAGATGAGA GACGAAATCA
    38161 CAGAGACGCA AGACCAGTCC CGGAACGGAG TCAAGGTGGT AGTCACCAAG TACTTCGACA
    38221 AGAAGGGACC GTCCGGGTCG CGAGTGGAAG CGAGCTGTAG CTGCTTCGGG TCCCCTCACC
    38281 GAGTTCACGA CGACCCGTAC TGTCCGCTGT TCCGCGAACA GGAAAAGGAA AACCATCATG
    38341 TGTAAGCGAA AAGTATTCAT CAGTCCTGCC TGCGGGCCCT ACGGAGCCCG GTTCTACATC
    38401 GAGTGGGACA TGAACGGCCC CCTCTCCAAG TTGGAGCTGG ACATCCTTCG CTACATGAAG
    38461 TCCATGGACA TGTGGTCAGG CAGCGACGGG ACGGGAAAGA ACTACTACCA GTGGGAAGTG
    38521 AAGACTGGAC ATGTCGACGA CATCGCCACG ACACTGGTGG ACACCTACGG CTGCAAGATC
    38581 ACGACGGACC ACGAGTGGAT GCGGGACGAG GACAGTCGCG AGGAGTCGCG GGTGCAGACC
    38641 GAAGATGGAA GACTCTCGGT CTCGGTCAGC TCCAGCCCCT CGGCGCTCGT GGTCCTGGAT
    38701 GGCTTCGATG TCCTGGTGAC GCGAAGCCAG GTGGACGGGG AGTTCCTCGT CGAGATCGGT
    38761 AGCACCAACG TCGAGGACAA GGACCAGCAC GAAGACGGAG TCCCGAAGGT CCGCGTCCTC
    38821 TGCAACGACG CGATGATCAT GGACCATGGC CGGCACGTGC CGGAAAAGGA GTGGTAGAAT
    38881 GCTGAACGAC ACCGACCGGG CGAACATTCG CCAGCTCGAA AACAAGATGG AAGAGTTGCG
    38941 GGAGGTTCGC AACCACATCA GTGACGCGAA GGCCCTGCTC CGATCATCGG GCATCACGGA
    39001 GAGCACCGAC CCCGATGCGT GGGGTTCCAT GGGTGCCTTC GATGCGGCGG AGGGAGCGCT
    39061 GGATGCCTTG AAGGCGGCGA GCCGTCTCAA CAACATCGCG TACCGTCGTC TGGAAGAGCG
    39121 GGTCCAGGAG ATCCGTCGAC AGGCGATGGA AGACACGAAC CGCTAACACA GGAAACGGGG
    39181 AGGCCACATG GCCTCCCCGT TTCCTTGCTT AACGTGACAT CTACACGAAG TTACCCAAAG
    39241 TTCCTGAAAG AAAGGCAACC AATCATGGAT TTTCGACGTA AGTACGAGCG CACCGAAGAC
    39301 GGCAACAATG GGTTCGAGGA GAACCACGAG GCTTTCGGTA TGGTACAGTT CTCTCGCTGC
    39361 TCTGGCAGTA CCAAGCTGTT CGGATCACAC CTGAGCAGCC ACCCCGGCTA CATCTCGCTG
    39421 CGCATCTATC CCGGAGTTAG GCGTCATTCT CACAGCCGGG ACTGGTACGC TGCCAAGAGC
    39481 CTGAAGCCCT ACATCGAGGT GATGCTCTCG GCTGCACAGT TTGCCGAGCT GGTCACTTCC
    39541 ATGAACGTGG GGAGCGGTGT TCCTTGCACG ATCAACTCGA TCCTGGGTGA GCGGCTGGAC
    39601 GCAGTGCCCG ACCATATCAA GGCCGAGAAC GCCGAGATCC TCGCGGGCTT CAAGGACAAG
    39661 CTTCAGGACC TGGCCAGTGT GGTGACGCGC AGCGCTCTGG AGATGGAAAA GATCGTCAAC
    39721 GACAAGGGAA ACATCACCAA GAGCAAAGCC CGTGGTATGC TGGGGATCAT GCGGGGGGTT
    39781 GCGATGGAAG TTTCTTCCAA CATCCCGTAC GTTCTCACTG CGTTCCAGGA GGCAGCAGGG
    39841 GAGGTGGTTA CTCACTCCAA GGCGGAGGTC GAGTCTTTCA CCAACATGAT TCTGACCCGT
    39901 GCAGGAATGG AGCACATGCG ACTCCAGAAG AACGGCATGC TGGAGCTGGC CGGGGACTTC
    39961 GACGGCGACA ACGAGGGAGA GCAGTGATGG AAAAGAACGA GAGCGAGAGC GAACAGAGCG
    40021 AACAGAGCGA GCACGAGGGA AGGCCCGTCG TGAACGGGCA CGAATGGAAG CCTGCTCTCG
    40081 AAGGCGGAGG AATCTACTTC ATGAGCCAGA TGCCCATGGA AGATGGGAGA ACTCTCCGCG
    40141 AACACAACAT GGAGAAAGAG CACAAGTTCC CGCTTGGGTC TTTGGTGGAG GTGGAAGTCC
    40201 ACCACCTCGG CGGAGGCTAC GGCGAAGGCC CGATAAAGTC CGACGTGGAC ATGAAGGGAA
    40261 CGTGCCGACT GTTCGTCGTG GACCAGTTTC GCGACTGTGA CGGCACCCCC CTGTACACGC
    40321 TAAGTGACAT CCCGGTGCTC CACGCAGAGT ATGCCTCCCA GGAGAGCTTT CGGGAGAAGT
    40381 ATTTCACCAC ATACTGTGGT GGGGGATACT CTGAAGATTC CATGAAGGAC CTTGGTGTTC
    40441 GCCAGGAACT CTTCCCCACT GTGGCCGCCT GGATGGATTG GTCCAGTAGA TAGGAGAAAC
    40501 CAATGGGATT CAATAGCGTA GTTCTGATCA ACAACGACTG TATCTCGGAC GTCGAGCGGG
    40561 ACCCCAAGAG CTGGTGGTCG AGAGCGTGGG GTGCTCTCTC CAACCTTCAA GGGCCAGCCA
    40621 TGACCTACGA GGAAGCCAAG AAGGCCATCG CAGAGATGGG AGAGAAGCCC TGGGCTTCGG
    40681 TCAACGATCT CACGGGAAGA TTCGGTAACT TCCAGGCTGT GTGGAATCGA CACGCGGATG
    40741 AAGTGGGGCT GATTCTAGTA GGGTGGAACC GGGCCCAAGT TGTGCTACAC AGCTTTCATG
    40801 CACCTGTACG TGGACAGTCG GGGCCCCATT CCGAAGAGGC ACAGGTGAAG TTCCTGAAAC
    40861 AGTGGGCGGA TAAGTTGGGG TACAGGGTCT CGAAGAAGCC AAAGCCCAGG AATTCCAAGG
    40921 CCGAGTAAGG CTCAGAGGCC AAGGTCTTTT AACACGACAG GGGAAACAAT GACCACAAAG
    40981 TACAAGATGA CGCTGATCTT CGGGATGCGT AAGATGAACT ACGAAGGCGA GTATGCCCCG
    41041 GAGCTACTCG ACGCGTGGGA CGAATACACC ATGACCGAGA ACTACGAGGG CTTCAACGAG
    41101 AAGTTCAACA AGTTCAAGCG GGACCCCGAG TTTTCGGAGG TTCGACTCAT GGAGATCGCA
    41161 ATCCCCGAGG CAGCTGTGTA TGGGCTTTTC GAGGTTCCCA CGCTGGAAGC AAGCGTAAAG
    41221 CCCGTGAAAG ACCCGGCCAC CAGCGAAAAG GTATCGGGCT GAATTCCTTG GAGGACTAGA
    41281 TGACACTAGA AGCTGACGTG AGCGAGCAGA GATTGCGAAC CACACTCGAA TCGGTTCTAT
    41341 CGAAGATCGA AACCAAGTTC CAGGGGGAGA CACACCTACA GGCGGCGGCC CATATACAGG
    41401 ATGGTAGATA TGGGGACATG GCGCTACGCC TAACTGTCAA CCCGGGGCTA AAGTTGTCCC
    41461 TGGCCAAATG GAATGGCCAT GAGTTCGACC GAGAGATCGT GTGGGGAGAG TTCTCGCATG
    41521 ACCAACTACT GCTGGTGAGT GAGTACCTGC AACCTTTGGT GGAGAAACTC TCCCACCAGC
    41581 AGAAGGAAAA GAAGGACAAG AGTCAATCCG CCATCGATGA GCTGAAGAAG GTCTCGTCAT
    41641 GGTTGGACGA GCTATAGGAG CAAAGAACAG TGGAAGACAT CAGCATCAGT AAGATCCGCG
    41701 CAGAGGCCAA GAAGGAGCGC GCCAATCAGG AGCGTGCGAA GAAAGCGGCT GCGGAGGAGA
    41761 AGGCGAAGTA TGTTCGGGAG CAGGAGGAAA TCCAGAAAGC TGACGCTGAG CTGTGGGTTC
    41821 GCGAGGATTT CCCCGCTATC CTCAAAAAGC ATCTGACCCG TGATCCCGAC GCCACAATGA
    41881 TCACCTTTGT GCGTGACCGG ATCTCCCCCG GCAGCCTCCC CGTTCGCGCT GTCCGCTTTG
    41941 TCGTGGAGGC CCTCAAGCAG GTGAAGGGTG TGCGGAAGGT AGAGTATGAA TGTTCCACTA
    42001 GTATCGATCC GGACTACGGG GAGATCGATT CCCATCTGGT CAGGGTCCAC ATCTGAGCTG
    42061 TTAAGCCCAA CCCTGGCCAC ACTAAAGCTT AGGCTGGTGG GGTGACGTTA CCGCCCTCCC
    42121 CTCAAGGTAG CGTCACTCTG CCGGCCTATT TTACTGAGGG TCCGTAGCTC AATTGGTTAG
    42181 AGCCTCCGTC TCATAAACGG ATCGTTGTCG GTTCGAGTCC GGCCGGACCT ACTCAATCAT
    42241 TCATCATTCA TAGAGAAAGG AAACCACCAT GCGTGACGAC ATCATGAAGA AGATCTGCGA
    42301 GCGTGGTAAG CGTGGGAAGG TGAGCGCTGC GACGCAGAAG CAACAGCGCG CTGCCCGACG
    42361 CAAGCTTGCC CGTGGCGACA TGGAGAACCT TCCCAAGCGG GAGGGTATCC GTTCGAAGAA
    42421 GCTCCTGAGC CAGACTTCCA GCTACACCAA GGAGTTCGAC GACTTCCTGG CTCCGCTCCA
    42481 ACGCTACCTG GAGAGGCAGG TTGGTCGACG CTGGAACGAT GTTCACGCCG AGATCAGTCA
    42541 GGGTATCGAC CGTCGCAAGG TCACCGGTCA GCACGTCTTC GACCACATCA AGTACATGGT
    42601 TCAGACCAAG GTCGTCGAGA AGGACGGACA GCTCTGGGCC ATGAGAGACA CTGGTGGTCC
    42661 CCATCTCCTC TCCAACTCCT CCGTTAGTCT CTACGTGGAC CCGGACGGGT TCCTGCGGAA
    42721 GAAGCCGGAG AGCGGCCGTC GCCGCTTTAG CCGCCACCAG CGAACCCCCA AACTGCCCTT
    42781 GGTTCGGAGT CCCCGCCGAG AGCTGCCCAA CATCGGTCGC TACTACGAGG GCAAGTTTAG
    42841 TGGTAACTGG TACTTCGTCA AGTACGAGAA CGTGTGGTAC GAGTGTTTCT TGGCTCGTCC
    42901 CCTGAAGTAC ACCACCACGG AGGAACGCAG CTCCAAGTAC ATGGCGGGTG CCACCACCTT
    42961 CAAGGTCACG GACACGGCCT ACTACATCCT GCCCGAGAAG CTTCTGCCTT CGGAGAAGTG
    43021 GGACATGGTC AAGCCGTTCT GGCGTCACCA GGAAGGCAAG TCTCTGAGCC GGTACCAGGC
    43081 GTACGGCCGG GATGTCTTCG CCGTCTGCAA GAGGCAGCTC AACAGTCGCG AGATCAAGAA
    43141 GCACCAGCTG AACAAGGGGG AGTAGAACCA TGTGGCCTTT CACCAAGAAG ATCCGGGACG
    43201 ATGACATCAT GCGGATTCGT GTCATCGTTC ACACGAAGTC AGGTCGGGTT CACAAATCCT
    43261 CGTGGAAAGA CGTCAGCTCC ACGAAATTCC GGGAACTCAC CGATAAGTAC TCCTTCCTTG
    43321 GGTTCGGCCT GACCGATCTC TCGCTCTTTC TTGGCCAACA CCTCAAGCTC CAACTTCCGC
    43381 AGCTTCTTCA GGGTCTTGCG GTGAGCGGTC TCTAGGGCTG CGTGCTGACC GTGCAGGTTC
    43441 TGCCACTTCT CCCTGTGGAC AGACTCCTCG CGCTCTCTGC GCTCGGCATC TTCCTTCTGT
    43501 TCCCGGTTGA TCTCGTGGAG CATGGCAGTG ACAGTTTTCT CTGCCCTTTC TGCACACGCC
    43561 TTTCGATCCC CGACGAGCTT GGCTTTGACA CAAGCTTCCA GGTGGCGCTT CATCTCCAAC
    43621 ATGAGCACCC CAGGTGTCAT GTACTCGTCG CTCGCCTCGG TGATGTCTTC GTAGGTCTTT
    43681 CGCTTAAGTT GGCGCATTTC GTAGTCCTCT TTCTTAGCCG TCGCTCTGTA GCCAAGCGAT
    43741 CAGTTGCTCG TTCCATTCAT CGCTGTCCAT GGACTCTGGC CAGTATTTCT CCCGGGAAGT
    43801 TCCGGCGGTT CTCTCCTGCC CCCTTCGGTA CGAGTCTTGA AACTCCCTCA GCTGGTTGAT
    43861 CTTGTCCTCT ACGAACTCAT CCAGTGTCAT TCAATGATCT CCTCTGCGGG GATACCCCGC
    43921 TCCATGAGCC TCACGTACCA CTTGTACCGC TGGGTTGCTT CCTTGATGCG ATCGTGGTGT
    43981 GGCCGGTACT TCGTGATTGA TCCCGACTTA GTCGGGTCGT TGTAGGTAAA CAGCGGAGTG
    44041 TAGTGCGTCC ATGTAGTGAA CCCAGAAGAC ACCATCCTCT CGGGTGACGT ACCACTTGTT
    44101 GCTGTGGTGC GGGTTCTTCT GGCTTCCCGC TTCGACGCAG ATGGCGTCCT TGGGATCGTT
    44161 GTCGCAGTAC GGGTCGAAAC CCTTCCTGAG GCTGACGGCG ATATCGACGT CGGGAAACGT
    44221 CAGGTCCAGT GCGGTCTGGA ATCCCTGGAG TTCGTTGCGG GTAATGATGC TGTTCATGTT
    44281 CTCATCCTCT CGCGATGTAG GTTCCGACCT TGAACTGTTC GCCGTCGTCG CTCAGCTTGA
    44341 CGACGACGCC ACAGAAGAAT CCATCGGCGT GGGCCCCGTC CCACTTGTCG AGCATGTCGC
    44401 TCCCCTTCGG GATTCGCGTG AACTGGTCCA GGTGGTACCA GTGACCGCGG TAGCAGAAGT
    44461 ATCCGTCGTG GACCTCCTCG GGGTCGTGGT AGTCGAACTG ATCGGCGAGA ACTTCCGCGG
    44521 GCACATCGTA GTGGTAGACG AAGTCTCGCC ACTGGTGGTT GGTGGTGATC TCGGTGGTGG
    44581 TCATGTCTTT TCCTTTCGGG GTGGTTCCGT GGGGTTCGGG GCTAGTCCAG GCTCAGCAGC
    44641 CACTCGGTGC AGGCTTCGCG TCCCTCGTTG CACTTATGAC TTGCGTCTAT CTCCGCGTCT
    44701 TCCCAGACGT CGTCGGGGTC ACGGTCGCCT TCGTTGGCCT CTCCCTCGGA CTTGTCGTAG
    44761 TGCATGTCGA GGACCAGATC GTAGATCTCG TCGTCGGTCA TCTTTTCCAG CTCTTCAGCG
    44821 GTGAATCCTG CGGGCATGTC TTTTCCTTTC GGGGTTGTGG GGTTTCACGG GCCTTAGGCC
    44881 CCGGGCTATA GCCCGGGGCG GTTGAGTAGT TCTCACATGT CGGGGCGGTC GCCGCGGTTG
    44941 TAGACGTCGA CCGTGTAGAA GCCCTCCTCG TCGATCCAGA CCGACACCGG TCCGGGGCCC
    45001 AGCGTGGTGC ACGTGTTCGT CTCGCGGATC TTCGTGAGAA CCGACTCGAC GTTCAGGTGC
    45061 TCGGCCATGT CGTCACCCAT GCCGAAGATG TCCATCGCGA TGTCTCGCCA GGTCTCGTCG
    45121 TCGAGGGCTC GCAGCGCTCC GAGCACGCTG TACGGCTCGT CGCCGTGCGG GTACTCCGCC
    45181 CCGTCGTACA GCTCGCCGGG AAGCATGAAG AACTCGTGGC CGAAGCTGAG ATCGAATGCC
    45241 ATGTTGTCTC TCTTTCTGAT TCTCTGAATC GTGTTCGTGA TTGTTTGGTG GTCGAAAGCG
    45301 AACAGCTCTC TCCGGTAGAA GCCATAGTCG CTAAAGGCTA TGGCCACCGC TGATCTGTAC
    45361 CTTATATCGA AGTCGACGGG ATGCCGGTAG CGCTGTGCAA CGACGACACC CCACGACCAC
    45421 AGGGCGTGAT ACAGGGTCGT CCGCTCCTGG TTATCCATCT TTTGCTTCAT GCTGCACGCT
    45481 CCACTTGCCT GGTGATGGGA TCGGTGAAGA GATCTACTCT TCGGTCTTCG TGGTGTATCC
    45541 GGAGCGGAAG AGGGCCGTGT ACACGTCCGA GGCAACCTTT CGGTAGCCGG CGGGAGCGGT
    45601 GAAGGAGCAC CACCCCGCAG CACTCTGGTC GTCGCTGTCC GAGAGCGTCA TGGCGCTTTC
    45661 CATGATAGCC CTCACAGACA CGACGCTGAG CACCACATTC CCCCTGTCGG AGAAGTCTTT
    45721 CTGCGCCTCT TCGGCCGAGC TGAACTTCTG CACTCGGACC TGGACCTCGT TGTTGTAGCC
    45781 GGGGCACAGT GCCAGAGTGC AAGAACACTT CGGCAAGTAT GTGATACAGT ACTGCATTTC
    45841 TTACTCCTGC CCCGAAAGGT GCTCGTTGGC GATCATCTCT TCGATCTCAT CCCAGCGGGA
    45901 GGCGATGATG CCCAGCGCCT TCTGACCCGA AACCGTGCGG GTTCCGCTGG AGTCGTGACG
    45961 AAGAACCTCG AAAACCTTGA CCCGGGTTTC GATGAGACCC GGGAGACCGG TATCGTCGTA
    46021 GTCCCCGCTG TAGTAGCTAA CCGAGAAGAA GCACTCGAAC TCCGCACTTC CGTCGGAGAA
    46081 GATGTACTCC TGGTCGGCCT CCTGGCCCGC TCGGGTCGGG TTGATGTCGA AGATGAGGCG
    46141 CTCCGTGATT CCGATCTCAC TCATAGTATC TCTCCCCTCA GCGTTTTGCT GGGTTAGTCG
    46201 TTGCTGCCGA GCCTTCCTCG GCCTCCCTAC CTAGTATGGC CAGGGTTGGG GCCCTTAACC
    46261 AAGGGGCCTG ACGGTCTCCC GGTGGCCTGC TCACGGTTAA AAGACCTCGG GCTGTCGGCC
    46321 CTGAGACTGC CACATGTATC CAAACATGGG GCTTAAACGT CAAAATGCCG ACCACCCCGA
    46381 AGGGCAGCCG GCATCTTGTT GGGTTGGGAG TTAGTCGTTT CCTTCCGCGG GCGCCACCGT
    46441 CCAGGCGGTA CCCGCATCTT CCGCGGCTTC GTCCCACGAG AAGGCCCCGT CGGAGTCTTC
    46501 CAGGGCCGTC TCCACCAGGT CCACGAACTC CGAAGGGTCG TGACGCTCTT CGTCCACTTC
    46561 GATCAACAGG GTCACCTTGT ATCGTCCGAT GGTCATTCGT TTCCTTCTTT CTTCTTGGGT
    46621 TGTGGTTGGG TGTGGTCTGT TCGGAATGTC TATTACTGCC TGATCTTCTC CACGCGCTCG
    46681 CCCGTGATTA GGTCGAGTAT GTCCCATCCC TTGCCCCTTG GAAGCTCCCT CATGGCAACG
    46741 ACGATGCCGG CCGGGCCGAG GGTCCGCGCC TTCTCAGCAC TTCTTTTGCC GTGGCGGGAA
    46801 TCGAGCGCGT ACTCGTAGCC GGCCAGCTCG GACGCGGCGA CTCTGTAAGC GGTGATCCCA
    46861 TCGACTACCG CGGGGGAGCC CGGCGTGTAG CGGGGTGAGA CGTTGAAGTA GAAGCGGCTT
    46921 CGAGGATGCT TCTTGCGCCA CTCATCCAGC CGCTTGTCAC GAGCATCGTT GGTCTTCAAC
    46981 ATCATTTCTT CTTTCTTCTT GGGTTGGGGT GGGGTGTCCT AAACTCGGCG ACGAGAGCAG
    47041 CTCTTGAGAT GCTCCTGCAT CTTCTTTCCA CATTCCGGGC AGAAGTGGCT CTTGAGAATC
    47101 TTCATGGGAT CTCCTTCTCT TGCTCAGTAT TTGGCTTCCA CAACGACTTT GAAGTCGTCC
    47161 ACGCTGGTCT TGGCACTGGC GTTGTAGTTG TCCAGGTACC CCTTCCACTC ATCCCACAGC
    47221 CAGGTCTCGC AGGTCTTTCC GTAACCTCAA ATGAAAGAAT GTCACAGCAT TCTAGTCAGC
    47281 CGACTACGGG AGTACGAAGT AAGGGACGAC CCGTGGAGTG CAGAGTTTGA GTGGTCTTTG
    47341 CTTCACGAGG TAACCCACGA GGAGGTTGCC AAAGCGAATG TCCCGTTCGA TAAGATCTAC
    47401 ACCGAGAGAT ATAGTTGTCG TGACCCTCGG TGCGGTGACG CTCGATGGCA CGCGGCTCGT
    47461 ATCCTGTACT TGGTCGACCA CCCGGACCAG TTGAGTACGC CCATAAGCGT TGACAACCTT
    47521 TGCATGGGAG ACATCATCTA TGCCGTCCCC GAGATTATCG ATGGATGGCA TCGCTTCTTC
    47581 GCTCATCTGT TCCTGAATCG AGAAAGGATA CTGTGTACCT ATGGTGGGCA CATTGACCTT
    47641 TTGGATTACT TGAAGGGGGA AACTTTCACA CCCCCGCCCT CCTGCTAAAC CAACCACAGA
    47701 AAGAAATCAC CATGACCACT ACGACTACTT ACACCGTGCA GATGTCCTAC GCCCTCAAGG
    47761 GCTGGCGCGA TCGTGCCGAC CACTATGGGA TTCGAACCTT CATCTGCCAC TGCGACGTGG
    47821 CTTCGAAAGA GGAGGCCGCG CTCTTCGCAG TCAAGCAGCT GAAGAACGAA GAGGGGGTTG
    47881 ATTGGGAGAC GGACGTCGAC CATTCCATGT CGGACCTACA GGTGAACGAG ACGCCCGTCC
    47941 TCACGATCAA CCATCTCCTG GAGCTGCCCT ACACTTTGAA CGATTCCACG CACAGCATGC
    48001 GGGATCACGA GGTTCTGGGC TCACTCGTCC ACAGTGTGTG CTGGCGCAAG GTCAAAAAGC
    48061 ACATGAAGGT TAGCAGAGAC TGCAACGACA AGGCTCCTCT GGAGCTTCGT GAGTACGTCC
    48121 ATGAGCCGAC AAATAACGGC TTCCTGTGCC TGGACGGGGT GTTCTTCGAG GGGGAACTCG
    48181 CCTACGTCGT GCAGTCATGG GACCATGGAG GTCACGAGTG GGTCGTGTCC AAGGCACGCT
    48241 TGGAGCAGCT GAGAGAATGG CTGTCGCATC CTCGGTTCCA GGAGGACACG CACTACGACA
    48301 GCTACGAGGA AGTGGATCCC GACCAGGTCA TCTACGACCT GGGCATCATC GGCGGGCAGT
    48361 CCTGGTACGA CGTGCAGAAC GAGAAGTAGC ACTCACCTCT CACCCTCACC CGAAAGCGGG
    48421 CACGTGGTAT GATACCACGT GCCCGCTTTC CGTTAAGGGG CCAACCCTGG CCATACTAGG
    48481 AGCTAAGCCG GGGAGCCCCT GGCCAAACCA CCAACCATCG GAGCTGAACA TGACCACCCG
    48541 TACCCTCGCC GCTCACATCG CCTCGACCCT CCTGGCCCGC CACAACTGCA TGCTCAACGG
    48601 CAACACCGAC TGGCAGGAGA AGCACGAAGA TCGCCTCAAG GAGATGGAGA ACCTTCTCCC
    48661 CTCCGGCAGC GGCTTCGACA TGGGGACCAA GATCCCCCGT GATCTCTCCG ACGACCCGGA
    48721 GACGTTCCTG GAGTTCGTGG TCGACTACCA CCTGATGAAC GGCAACGGCT GCTACTGTGG
    48781 CTGGGTGCAG TTCAAGGTCA GCGTCAACGC GACCTTCGAC GGCATCCACG TCTCCGCCAC
    48841 CATGACCGGC CACGAGGATC TCCCCCGCGA CGAGTTCGAG GACCTGGGCG GTGAGGGCTT
    48901 TGTCGACCAC ACGGAGGAGT ACGTGGCGGA GACGTTCCAC CAGTTCCTCA CCACGCAGTA
    48961 CACCCTGAAG GTGACGGGTC TGAAGAAGAC CGCCGCCTGA ACACTCACTG ATCCTCCCCT
    49021 ACCTGATCCG CAAAACAACC ACGAAAAGAA AGAGAAGAAA CACCATGGAC ACCAAGACCG
    49081 TCATCAAGAA GATTCAGATC GTCAAAGCGT TTATACTCGG TGTCACTGAC GCTATGGACC
    49141 CGGAGATTTC GTTGGGCATG ACGTTCGATG ACGACGCCGA GAGCCCCCGT TCGAGAGCCT
    49201 ACGACAGAGG CTGCAACTTG GGGGAAAGGA TTACCCTCAC CTGCGAACTG TGGGGGGGCG
    49261 GTCCGCTCTC CCCCATTCCT GAATGGCTCA CGGCCTAAAC CCAGATCCGA TCCGCAAACC
    49321 AACCACGAAA AGAAAGAGAA GAAACACCAT GGACACCAAG ACCGTCATCA AGAAGATCAT
    49381 CCACGGGGTC ACCGTCAAGG GCTCCCGCTC GGTGCGGCAG TTCACCCTGG CCCTCGTCTC
    49441 GTCGGCCGAG GAGTACTGGC GCCAGCAGCT CCAGAAGGCG ACCGACCGGA TGCAGACCGA
    49501 GGGCACCGAG GAGGCGAAGA CTCGTCACTC GGAAGTGTTC AACGAGTGGC ACCACATCAG
    49561 CATCCTCCTG AACTCGGTCC GGAAGGGCTG CGAGGTCGAG AGCTTCAACG TCCGCAACGC
    49621 CCCGAAGGTC AAGGTCAACA TCGAGCACAC CGAGACCGCC GAGCAGAGCG CGTGACTCAC
    49681 CTCGTTGAAG TGGGCGGGGA TACCCTCGAA AGTATCCTCG TCCGCATCAG CGAGGGCTGC
    49741 GACCGAGCCC TCTCCCACCC ACAAACAACT CAAGCCCAGA AGTCCTACAT CGAAGGGATC
    49801 CAAGAGATGA CCGACACACT CATCACCGCA AACAAGCAGC CGGGAAACAA GACCTGCGTC
    49861 ACCCCCATTG GTGGCAAGCT CCCCAACGGA GCGACGCTCC TGGCGCGGCG CACCAAGGAC
    49921 GCGAGCCGAG AGATCGTCCT CGCCCTGAAC GGCGACGAGT TCGTCACCTG GTCGGTGTTC
    49981 CACGGCGACG ACGAGAGCAC CAGCCACGGT CACTACTTCG CCGATAACCT GACCGCTGCG
    50041 GCGAAGGACT TCGAGGAGCG ATGAAGAGCG GACGCGAGAA TGAGGTCGAG AACGAAGATC
    50101 TCAAGGTCCC TGAGAACCTG AGCCTGGATG GCATCGTGGC ATGTGGTGCG ATCATCAGGC
    50161 TGGCTCAGCG TCACAGGATG ACCTTCACCG GAGGGTGTAA GGCGTTCTAT TCGCCCAAGG
    50221 AGTGGGAGGA GCGAGGCGAG TCGTACGGCT GTGACAGCGA ACTGGTCGTG GTCTACGACG
    50281 GCAGCGAGCT GAGCCAGCTG TGCCGGTTTG ATGGAGACCT CTACGGAGAG ATGCGCCGGG
    50341 AGCTGGAAAA GCTGGGCTTG TGGATCGACG AGTGCATGAG CTGGTACGCC GCGGTCTACA
    50401 AGCTGTAGGC CGTTCGAACC TGAGGGCTCC AAGCGCTGGC TGGACATGAG CGACCCGGAG
    50461 GGTTTCCGGC AGTGGCTTTG CAGAGTCCAT GGGACATGAG CGACCCGGGC TTCACGGCGT
    50521 GGGTGCAGCG GTGCAAAGAG TACGACGACA AGGAAAGAGA AAGACAGCCC CGATGACGCC
    50581 TGACTTCTAC CCCGCGTATG TCCCTCATGA TTTGTTCGAA GAGCTGCGCG AGAACGTGCA
    50641 GTGGACGAAC CGATCATCAC CGCGAGACGA ATGTTTCATG GCGACGGACA CGAGCCTCAC
    50701 GTACAGCTAC GGCAACAACA ACGCAATCCG TGAGGCTCGG CACACCTACA ACGCGGTCGA
    50761 GATGCACCCG GAAGTCCTCC GCCTCATGGA GAGGATGAAC GAAGAGTTCG GCACGGAGTA
    50821 CAACGTCTGC GTGCTGAACT ACTACCAGGG ACCGCACCAG CACCTTGGGT GGCACGCCGA
    50881 CGACAGCCCC GAGCAGGACC TACAGCACCC CATTGCAGTG GTCTCGTTCG GGGCCGAGCG
    50941 GTACATCTAC GTCAAGGAGA AGTCCTACAA GGGGATTGTT CCTGACGAGA ACAAGTTCCT
    51001 ACTGACGCGA GGCTCACTGT TTGTGATGCC CGGTGGCTAC CAGGACGGAC ACTACCACAA
    51061 GATCCCGAAG CACCACACCT CTTGCGGTGG TCGGATCTCA CTGACCTTCC GCAAACTCGA
    51121 CAAGTAACCA GAAATACCAA CCACTACCCC AGAAAGAAAA CCACCATGGA CTACAAATCA
    51181 GGACAGATCC TCGCCCGAAC CCTTCAGGTT CTCTACCGTC ACACCGAGAT CATGTCGGGG
    51241 GCGTACAAGC TCCCCAGGTC CCAGCAGGGA GTGAGCCCGG AGGACGTCGA CAAGCTGCGC
    51301 AACAGCGGGG TGAACGTCAT GGAAGCGAAC GGTAGCTTCT GGCGTGACCT CACCGACGAT
    51361 GAGAAGCTGG CGAACTCGAT GGACATCATG CGTCGACAGA TCCAAATCGT CCATGACTGC
    51421 GTCGATGGTC TGTACGAAGG CGGCAGCGCC GAAGACAACG AAGACCAGGA GTGACATGCA
    51481 AACAACATTT GGAGCCAGCA CTAAACATCT GACTCAGAAG GTGAGTGCCT CTGGGTGGGT
    51541 TGTACTGACT TCTATCTTCC ACGGTCACAG GGATTGCCCG GGACGGGTCT TCGAGTGTTG
    51601 CCGGGTTGAT GGGATCTGGA CGATGGTGGA AGTCACCGTC AAGATTCACC CGCGAGAGTG
    51661 GACCCAAGAG CTACTCCGCT GGGCCCACCC GTCTCTCCTG GACACGGACA GACTGTCTGA
    51721 CTACTGGGTT GATTCGAAGG ATGCACTGTG CACGGTGTGC AACCTCCCTC AGCCAGATGT
    51781 CTGTGAACGG GTCGACATGT ACTTGGTCGA AGTATACGAG TACTACCCCG AGGAGGCCAA
    51841 GCGAAAGATG TGCGCGGACT GCGAGAAACA AAGAAGGGAG GATGTATGAG CGAGTACGAG
    51901 TACAACGACT ACGTCGTAAT GCTGCGGTTC GGGGACAACG ATTTCAGTAG CACTTTCCGG
    51961 CTGGTCTTTG CGTCGCTGCG CGAAGTACTC CAGTACTCAG GGGAGTGGGA GGAGTACAAG
    52021 GACAAGACGA ACCTTGCGCA GTTCATCAAC AGCATCTCTT TCCCGATGTA TGTACACGGT
    52081 CAGGTAGGTC AGGTCCGGAA GAATTACACC TCCAAGGAGG ACCTCGCTTC CACACAGAAG
    52141 TCTATTCTAG TGGAGGTGGA CCGCCTCTAC GTGGGGAGTG AGGTCGACAC GTTCTTGCAG
    52201 AACCACGACT CGCAGAGAAA CTGCGAGTGG TTTGGCCTGG ACATGAGGCT TCCCCGGGAC
    52261 CAGCAGATCT TCGTGGTCTG AGAGGGCACC ATGAGAAAGA AACCACCGGC AACCATTGAG
    52321 GATTGGTTCT CAGGAACCAA ACTTCGCCAG GACCGCAAAG TCTCCGGCGA AAGCAATCGC
    52381 TGGGAAGGGG GGGAGGGCTG ATCCCGTCTT TCAGGGTAGG ACCCTGGGAT GGATGTCCGC
    52441 CACCGAGGTC AGCGCGTACG CCCTCGCTCA CGAAATGGGG CATGTTGTTG AGCAGAGCGA
    52501 AGATCGTTTC CTCCTGCCCA GCTACGACAT GAAACCCACG AGGGTACAAA TCATCGGAGG
    52561 AAGGTCATAC CCGGAAGTGA GCACGGCACA AGCCACGGAA CGAGAGCTGA GGGTCCACGC
    52621 CATTCAGCAT CTGATTCAAG ACCACTGCGG TCTACACGAG GAGCCAGGCC CTGAGTATTC
    52681 GGCTGTGCTG TGGCAGTACA TGGTGGATCA TTGGGCCTTT GCCGAGAAGG CCGGGGGATC
    52741 GTGGACAGAA AAAGAGAAGG TCAGTTACTA CGCGGAAGAG CGCATCCGTG CCCTGATGGC
    52801 AGAGACCACC ATCGATGAGG TCTGGGCTGA GTGGGTTCGG AAGTGTGAGA TCCATGACAG
    52861 TGTCGTGGGC CTTCGTCTCT CCGAGATCGA GAAGCTGGGT TACTGGAACC CCAAGCCCGT
    52921 CCTGGCGATG TGGTTTGAAG AGAACGACGA GGGCGAAGAA GTGATGACGT GGATCCCCGA
    52981 GTGGGAATGG TGGGAGCGCG AGGAAAAGCG GCTCAACGAG GCAACATGAC CGGAAAAGCG
    53041 GGCGTGGGTT TGTAACCCAC GCCCGCTTTT CGTTAAAGGC CAACCCTGGC CATACTAAAC
    53101 AGGGAAGCCG GCGGCAAGCG AGCCGCCCCA AACCACCGAC GAACCATCAC TGCAAGGAGA
    53161 AACCTCATGA ACATCACCGT CCAAGACTTC CTCGACAACG ACGAGTTCCA CTACGACGTG
    53221 CCGTTCAAGC TCAACCAGCA CCAGATCGAG GCGTACGGCG TTCGGCTCGA CGACCCGGTG
    53281 ATCAAGCTGT ACCTCGCCCT GGACAGGCAC GAGGACATCG ACGCACAGCA GGCGGTGACC
    53341 CCGGACCTTC AACGAGCGTC GCTGATGACG ATCGGGATCT TCCGGTTCGA GATCAGCATC
    53401 GCGAGCAAGT GGAAGGGAGT GCACCACTAC ACGAAGCTCT ACACGAACTT CCGCACCGAC
    53461 GCTCTCTCGC TCTTCCGGAA GCTGGTCAGT ACGGCCCGCG AGCTGTACAA CGAGGAACTC
    53521 CAGACGGACC GGTACCGCCG GGGTGAGTTC CTCGGCGAGA CCGTCGCGAA CGAGGATCTC
    53581 TACGATCTCC CCAACACCTG GGAGATTCGG GTCTTCGACT CGATGCCCTG CGTGGAGAAG
    53641 CCGGACGGAG GTATCTCGTT CCGGTCGGAG AAAAAGGAGG AGATCGCCGG CTGTCGTCTG
    53701 GGCGCCTACC GGCTGGCCAA GAGCAACTCC AAGGTGTTCG TCTCCCACGG TGGCCGCGAC
    53761 TGCGACAGGG TGCGCTACCA CACGCTGAGC GAGTTCAGCT CGCTGCGAGA GGCCGCCGAC
    53821 GCGATGGACG AATCCGCAAA GTACGCGGAA GGGCCGTGGG GCTACAGCGT CATCAGCCGC
    53881 GACGAGTTCG AGACCTACGA ACCCGATCAC CTCGGCGTCG TCTGCTGAGA CATCTTCAAC
    53941 GAAAAGGAGG AACGATGAAC AAGAATACCG AGATCAAGCC CGACTGGCGA GTTATCAAGA
    54001 TCGACGAGAA GGGGTTCTGG CGGGGGGAGC TGGCCAAGAG CATCGATGAG ATGTTCGGGG
    54061 TCTACCTCTA CGACGAGAAC CTGAACACCT ACATCTGCTC GCTGACTCCG TCGGTCGAGC
    54121 TGATGTTCCT CGGTCACGAC TATGGTCTGG TCGAGGGTCT CTCCGACGAG ATGGCCGAAC
    54181 AGATCCACGA AGCGGTCCTG TGTACCCCGG TCGACGAGCC GGTCACGTAC ATGGATCGCC
    54241 GAACGGTCGA GCGCCTCGTC GCCGCAAACC CCGACCGCTG CGCCAAGGCG ACCGAGTTCG
    54301 TGGATCTCTC GGAGTGTGAG ACTCTCAACG AGATCCACGA CGAGGCGCGA GAGTGCTTCC
    54361 ACACGGGGTC GCTCAGCTTC TAGGTCCCCC GAAAGCCGGT GAGTGTTTGT TACACTCACC
    54421 GGCTTTCTTC CTGTTAAGGG ACCAACCCTG GCTACACTAA GAAGGGAGCC GGGGAGGGTC
    54481 CTCGGCGAGA AGAGAGTAGG AAGCATGTCG AACATCATCA AGGTCAGCCC GAGCCTCTAC
    54541 GCTCCGCTCC CCGAGCGACT CCCCGACGAG CCGAAGTTCA ATGTGTCGTA CAACCTGGAG
    54601 TCGGAGTACG TCATCGCCGA CCTGCGAATT CGGGTGGCGG GTTTGGAAAA CTCCCTGTTC
    54661 AGGGAGAAGT CCAGGAACGG GGAGCTTCAA AAGCTCCATG ACAGTGCGGT GCGTCGGGAA
    54721 AGTTCCCCTT CCCAGGATGT TCTTCCTGCC ATCCCTATCA AGGACGTCCA CCGGTTGATG
    54781 CGGTGGGGAA GGGGCTCGGG CAAGACATTC ACGCTCCGAA GCTCTTCGGA GGGGCCCGTC
    54841 GTGTCTTTGA CTTGCACTGT TGAACCGCTT GGGCGTGTCG AGGCAAGTGG GTCGTCGTTC
    54901 GACGCAGCAC TTCAAGCGCT GAGCGACAAG ATCGCCAAAA CAGCACTCGA AAAGCTCGAA
    54961 AACATCTGAG TAGAAGGGGC GTCTGCCGAA AGGTAGGCGC CCTTTCCCCA TTTAATGGGC
    55021 GAGGAGCCCG AGGTCTTTTA ACCGCGAGGT CAGGATATGA GCGACGAAGA GTGGAATGAC
    55081 GAGAAGATAA AAGAGCAGAT GGAAAATCTG TGGAATGACG AGAAGATAAA AGAGCAGATA
    55141 AAAGAGCAGG TGGAAAAGCT GGACAACTAC CAGCGAGAGA CGGTCGTGAG GCTACGTGAG
    55201 TACGTACCGG AGCTAGCGGG CCGCACCGAC GAGGAGATTC ACGATCTCTA TCGTTACTAC
    55261 AGCACCACAC AAGCAAGTGC TTCGTGGCTT GTCCTGAATT CTACGGAGCC TTTCAGGCAG
    55321 TTCTTCCTGA AGATGCGCCA TATGTTCCGC TGACCTGCGT GGAACTGTGG AACTATGGGG
    55381 GGTAACCCTG GCCATACTAG ACAGAAGCCG GCGAAGTGCT GGCAGAAAAG GAGAACGATG
    55441 GACCCGAACG CTTGTGTGAG AAAGATCTAC CGCGGCCTGA CGAACCTTGT TCATGCTGGT
    55501 GGGTACAGTG ACGGCGAGGA GCTGATCGAG GACGTGGAAA ACCTCCTCGA TTGGGTGGAT
    55561 AAGGAGGGAG TCTTTCCCGA CGACGAGGCC ACCGGGGACA TCTTCGCGTC CCTGTGGTTC
    55621 GCGCTGTACG ACTGCCACGG TGGACAGACC AGTCAGGTCT ACAGTTTGGC CTGCCGCTGG
    55681 TCGAACTACT ACACCCCGGG CCCCAGTACG GTGCACGTCG AGGAAGAGGG CGGAGAGGTC
    55741 GAGGACCTCT ACAAGACCGC CTGCGAGCTG CTCGTGCCCG GCTCTTACCC CGAGCACGGG
    55801 CCCGGTTCTT ACCCCGAGAA CATGCCCGAA ATCTAACCCC GAGCGAAAGG CTGCTGGTAA
    55861 ATACCAGCAG CCTTTCGCTG TTTAACACCC AAACCTAGCA ACCCCACACC CCAACAAGAA
    55921 AGAGAGCCAC ACAATGCGAT TTCAAAACCT AGCAGGGGCA CACCCGGAGG TCGCCGACAA
    55981 CGCCATTCTG GCAGAATTGT TCGTGGCGGA GATCCCCTCA TGGACGTCCC AGGAGGACGA
    56041 CGGTGTCACG CTCGACATGG AAGTACCCAC GAAATACTAC GGAAAGTACA GAGGCTTCGT
    56101 CTTCATCCGT GCCTGGAAGT ACTGGCGGGT CAACGGGTTC ATGCCGCTCG ACAAGGCGCG
    56161 AGAGATCTAC GAACAGAGAC CCTACGGCCG ATCCGATGTA CGGGTGGCGG GTCACTGCGG
    56221 CTGCCCGGCC CCTGAAGATC CCTGGGTCTA CCGCGTCGCT GAGGATGGAA AAGAGGTGAT
    56281 CATCCCCAGC AAAACTGACC AGGAGTTCTT CGATAAGGTT GACAGTGGAA CCCTCACTGG
    56341 ATTCTATTCC TCCTCCGAAT TCATCGAGAG CATCAAAAGG CTGCGAGCCG AAAAGCACTT
    56401 CGTCGGTTCT ATCGAGGAGC GGGACGCGCT GACGGTCCAG GCGGGGATCA AGACCTACCA
    56461 CATCGATTCC CAGGCAGGTC TCAAGGTGTT CATGGACACG CTGCGAGCGT AGTTATTAAG
    56521 GGACCAACCC TGGCTACACT AGGCAGGGAG CCGGGGCTGT CCCGGCTCCA TCCACAACCA
    56581 CAACCACCGA GGAAACACAT GACCATCAAC GAGAAGATTC TCACCATCAA GCTCCCGCCC
    56641 GGCACGGCCC TCATCGTGGA GTTCCAGGAC AAGAACGGGG CGCCGCACGA CGGCGAGTTC
    56701 ATCGTGACGC ACAACGAGGA GATGATCCAC GTCAGTGCGA GCCGCCCCGA CGACGCGAGC
    56761 CGCGGCGGGG AGATCTACGC CCACTACTTC GGCGATGACA ACGGCGTCGC CTCGGGACTG
    56821 CGGAACGCCG TCGCCGCCGA CCCGCCCCCG AAGCACTCGG AGTACCCCCG CCCCGAGAAC
    56881 ATCACCCACG TCGACGTGCG GAAGAAGCTC TACCGGGCGG CGGGGAACAC CTACCACCGG
    56941 GTGAGGATCT TCTTCAAGGA CGGGTCGATG CTCGACAGCG GCAAGACCTA CGGCTACGGC
    57001 AACGCCTGGG AGCAGACGGT GCGAGAGCAG CTGAACCTGG GGTCGGACGT TCGCTACCTC
    57061 AGCACGTACT TCCAGACGCA CGGCATCTCC CACGAGGTCG AGGACGTCAC GGGCAAGCTC
    57121 TGAGCAGAAA CACAACCCAC CCAACCACCA AGAACCAAGA AAGAACCAAA CCATGAGAAA
    57181 CCCGCCGGAC CTGCAAGATG CCTTCGACCG CGAGGACCTG GAGCGTCTCG ACGCCCCGCC
    57241 CTGGATGGTG CGACTCCTGG ACTCGAACCC GAACTACTGC TCGTGGGGTC CTTACGAGGA
    57301 CTACATGTGC GCCGACCGGG CGTTCCCCAA GTCCTGGTCG AACCCATCGA GGGCTGAGTC
    57361 GTGGGCTGAC TTCCAAGCCA AGTGGAAGCT TGGCGACCTG AACGAGTGCG TGAACTTCTA
    57421 CTTCAACATC GAGCGAGTGG ACGACGAGCC GGCGGCCCGA CTCCAGCTGA TCTTGTGGTG
    57481 GATTCATCCT CGCAAGGGAT GCTCCCGCGG GATCGAGATC GACTGCATCC AGCAGGAAGA
    57541 TCTCCCGGCC ATCAAGAAGT TCCTCACGGA AGCCCGCGAC CGCAACACCC AGCGCTTCGC
    57601 CGGGGTGGAG AAGATCGGAT CATGAGCACG AGCGACAAGA GCGACAAGAG CGACAAGAGC
    57661 GAACACTCCT GGGTCACCGA GGACATGTTC AACGAGAAGC TGGATGAGAT CGTGGAGGAG
    57721 TCGGGGTGGG ATGTCCCCGG CGTCCACGAA ATCCTCAGCG AATACTACAA CAACGATGTC
    57781 CTGAAGGCGC TGGAAGACGA GCGCGAGGAC GAAGACGAAG ACTGAAGTAG AAAAGGCCAG
    57841 TACCCACACA CGGGTACTGG CCTTTTCTTT GTTCGTGGGG GTGCTCCACC ACCTATTATT
    57901 AAGGGGCCAC TGCTGTTAAG GGTCAACCCT GGCCACACTA AGAAGGGAGG CCGGCAGGGT
    57961 GCTGGCCCAG AAAAGGAGAC GAGACATGAC GATCTGCCAC GAGCCGCAGC CCACCCCGAC
    58021 CGAGAAGATC CTCCTGGAGC GCTGGGAGGA CCTGGCCGAG CGGGTCGAGG TTCTCATGGA
    58081 CCTGTACTAC GGTGGCCACG GTGACGCGCT GGTCAGCATC GCCCAGAAGT TGTACCCCGA
    58141 CAACGCCGAG GACCAGGACC AGGCCCACGT CAAGGGAGCG ATCGCCGGCC GGCTCTTCCG
    58201 GCGCCGCGAA GAGTTCGCCG ATGTGTGTGC GATGCTGGAG CCGTACTTCG AAGCCTGGCG
    58261 ACAGTGGGAT GCCTACCAGG CGCAGCGTCG CCGCGAGCTG GCCAAGGCTC GGGTCGACCA
    58321 GGCGGTGAGC CAGGTCTTCC GGGACATCTC CCGCGGCCTG TAACCACAAC CACCCACAAC
    58381 CCCCACACAG ATTTCACACC AGACCCGAAA GAAACAAAAC AATGTGCAAG CCCAAGCAGT
    58441 CCAACAAGCC CACGCTCCGG CCCCGCATCG AGATCCTGGA CGAGCTGATC GAGATGGTCC
    58501 GTGCCCGGCG AGACGCGGCG GAGGAGGAGA TCGACCGCCT GCACTACAAG CTGGCCGAGC
    58561 TGGAAGTCGA GCGAAACTTC CTGGATAAGA GCGATCTTTC CGGGGAGCGC CCGCTCCAGG
    58621 TGGCCCGCGC CGCTCTCCAG ACCGAGACCG AGCGTCTCCA CAACGCCCTG AAGGGGAAAC
    58681 TACACGACCT CCCGAGCGGA GTCTCGGCGA GGATGGCGGA CTGGTCGACA TTCTCACTGG
    58741 TCAAGGTGAT CCAGGGGATC AAGGGCGAGT ACCCCGGGGC GAAGATCTCC GACGCCAAAC
    58801 TCCTGGCCGA GAAGGTCATG CGGGAGAAGT TCGGCACCAC CGTCAGCCAC GACATCACCG
    58861 ACATGGTCAG GCTACAAGGG CCGGACGCCC AGGTCTGAAG AACCACGGAG AGAAAATGAG
    58921 CCACTACAAC GTAGACGAGT TTACCCGAGC GTACATGGAG TGTGCGCTTT GGTCGACGAA
    58981 CGACGAGAGC ACCACAGACG GAGGTGTGCC GATGGATACG AACTACTCCA TCGAAGACAT
    59041 CGAAGAGCAA ACCCTCGCCA AGATGCTTTC CGACTGCAAC CGTTTCCAGC TGCACTACGG
    59101 ATGCCTCGTC GAAGCGGAGA CGATGGGCGT GTCCAACTGG AAGCGGGCAG GCCACGACTT
    59161 CTGGTTGACC CGCAACAATC ACGGTGCGGG TTTCTGGGAT GGCGATTGGC CCCACGGGGA
    59221 CGCTCTCACC CGTATTTGCA CTGACGTGTT CGGAGAGTTC CTGCTCTACG TGAGCGACGA
    59281 CGGCAAGATC ATGCACTACT GAACCGAAAA GAAGCCCGCA CCCCAACACT CAGGGGTGCG
    59341 GGCTTCTTTT CGTTTAACCC TTTCTGTTAA GGCCAACCCT GGCCACACTA GAAAGGAGCC
    59401 GGGGAGGTCC CGGCAACCAG CCCCAAGAAA GTGAGAAGAC ATCATGACGA ACACCACCAA
    59461 CACCACCACC GCCAACATCA CCACCCCCGA GACCCAAGTC AGCGGGATCG TCAAGTACTG
    59521 GTCGAACTAC ATCATGCGGA TGGCGGTCGA CCGGGGCTGG TGGGAGGCCG GTCAGTTGGT
    59581 CTGCGCCAAC CCGAAGATGT GGGGTTGGAT CGTGACCAGC TGCGACGACG AAGAGTACCT
    59641 GGCCGAGTCG ATCTACTCGG CGCTGACGAA CCCGGAGCCG CTCCTGGCCT ACCGGGCGGT
    59701 CATCCAGGCG ACGTGCGTCA TGGAGCGCTG CACGAACAAG CAGCTCCTCC TCGCCGGCCA
    59761 GCTGGCCGAC GCCTACCGCA CCGCGGTGAG CCGCGTCGAG GAGATGCTCC CGGCGCCCAA
    59821 CCGCAACCGC TGAGACAAAA AGAAACTCCG CAACGACCGC GAAAAAAGAA AGCAGGAAAA
    59881 CATGACCACA GTATGGCTTG TGATGCTGAA ATGGGAAGAC TACATTGGCG CATCTGACGA
    59941 GGTGAAGGGA GTCTTTTCGT CAAAGGAGAA GGCTGATGCC TTCGTAGTTG GGCAAACCGA
    60001 TCATCCAAGC CCGTGTATGG GTGGGTCCTT TTATGATGTC GAGGAGTTCG AGGTAGAGTA
    60061 GATCAAAGTG GCCTACGAAA AAGAAAGCAG GAAAACATGA CGACCAGCAC GAGCACGAAC
    60121 ACCCCCGCCA CCGACAACGG CACCCCCATG CTGACGAAGC TGGAAGTCCA GCGCATGAGC
    60181 GACGTGGACC TGGAGACCGA GAACCCCCGC GAGGAGATGG AGAACGTGGG GACGATGGTG
    60241 TGCTTCCACG GGAAGTACCG CCTCGGGGAC CGGGACCACG GGATCGACCC GGCGGAGTTC
    60301 GACGGGTGGG ACGACGTGGA GAAGTTCTTC CGGGAGGAGA TGGGGGCCGC GGTGGTTCTC
    60361 CCGGTCTACA TGATCGACCA CGGCGGCGTG GCGGTCAGCA CCGAGCCCTA CGGTGACCCG
    60421 TGGGATTCGG GCCAGGTGGG CTTCATCTTC GCCACGATGG AGAAGATCCA GGAGGCCATC
    60481 CCCCTCTCGG ACGACCCCCT CGGGGCCGCC GAAAACATCC TCTACAACGA GGTCGTCACC
    60541 TACAGCAGCT ACCTGCAAGG TGACGTCTGG GAGTGGGTGG TTCGTTCCAA CCAGACCGGG
    60601 GAGATCCTGG ACAGCTGCGG CGGGTTCTAC CACGAGGAAG ATGCGCAGGA GGACGGCGAG
    60661 GCGAACTGGA TGGAGTGGGA GACCCACGAG AGAAAGATGG TGACCGAGGC CGCTTCGGCC
    60721 ATGGCCCTCC GTACCTCGCT GGGCGCGCTC AAGGAGGTCG TGCTCCGCGC CCAGGCGAAC
    60781 GCCGAGGCGC TCCAACAGAA CGCAAAGTTC AGCTGCGACC CCTTCAAGCA CCCTCAGACG
    60841 GTGGAGATCG ACGCGGTGGT GTGGGCCAAG CTCCTGGAAG ACATCCGCCG GCTCTGACCC
    60901 GATCCACAAG ACCAAAAGAA CAGATGCAGG GACTCACAAC CCCTGCATCT GTTCTTGGTT
    60961 GCGGTTAACT GCACAACCCT GGCCACACTA AACCCCGGAA GCCGGCAAGC CAGGGCAAAC
    61021 CAAAACCATC CACCAGAAAG CGAGACCCAA GATGGACAAC CCCGACCAAC CCTGGTCACA
    61081 CTAAGCCTCA GAAGCCGGCA AACCAAACCC AACCAGCCGG CAACCCAAAC CAAAACCAAG
    61141 AGGTAGACAT GGCAACGATC CGAATCATGA CCGAAGGCCC CGACTGGCTG GAGTACAGCT
    61201 GGTCGAGCGG AACGCTACGT TACAACGTCT CAGTCACAGA GCCCCACCCG AAAGCACAAG
    61261 AAGACCTCGA ACACCTCACG GATTACGTGC CCACCCGCCA GCTGCACGTG CCAGGTGGCA
    61321 CGCAGCGGAT GGCGCTTCTC GTCATCCATA GAGACCTGGC GCAGAGGGAG GGCGAAACCC
    61381 GGCTGAAGCC GGGCGACCGA GTGGTGTTCC GTGCCAGCCC GACAAACCCT CAGGTTCGAA
    61441 CGGCTTACAT CGGCACCATT GCGGCAGTGG AATCCGAGAC GGGGACGGAC CTGGCTGCGG
    61501 TGGAAGTGGA GGGCTACGGC CCGGGTCACG TGTCCAAGGT CCGGCTGGAC CAGCTCCGCC
    61561 CGGCAAGACC TGGAGAAACT CCACAGTCCG TCTACCGATG TGGGTTCTAA CCCAACCACT
    61621 TCACCTGGGG GTCACCCCGG GGTAGAGCAA CAAAGCCAAA AGCCCCGACC CCAACAAGGT
    61681 CAGGGCTCTT TGGTGTTTAA GCACAAACCA AGCAGCCAAG AAAGAGACGA AAGAGATGAA
    61741 AAGATACCTA GTTACGATGA CGTGGTGGTA CCAGGGCGAG CTTGCCAAAG CCCAGCAGCG
    61801 AGCCACCAAA GAGGCCGAAG CAACGGGCAT CCTCCCGAGC CTGGAAGAGA TGCTGATGGC
    61861 CAAGAACTGG TACGAGACTG TTGTCATGGC AGAGACGAAA AAGGAAGCCA TTGCGAAAGC
    61921 CAAGGAGCGA GCGGCCAAAG ACCCGGCGGT AAAGTACGAC GAGAGCAGGA TCGACGACGA
    61981 CGACCACCAC CACGTTACGG TCCACGAAGT TCCATACCTC ACGATCCAGG AGGTTCTGGA
    62041 CGCCCCAACA GTGCGCACTG AGTACGACAT GTACCAGACC GCGAAGTACT TCCAGGGGAT
    62101 TGACGAGTAC AGCCTCGACC AGGATGCTAT CGCGGAATCG AAGCGAGCGG TCACGCGATT
    62161 CATCTGCGAT GTTTGCTTCG ACGGGTCACG GATCATGGAG CTGGGGGTTC TGTACTTCGA
    62221 CGGCGAGCCG GTGCTGGTGT TCCAGAACGC GGGGAGATCG GGCCGAGACC ACGAGAAGAT
    62281 GTGGATTGTA GAGGGAGCTG GTGCTCGGAA GCTACAGATG CACCAGTGGC TCCTGACGAT
    62341 GATCCCCACC GAAGATGGCG ACGATGGGGA GGTGGAGACC CCACTGGACG AAGAGATCCC
    62401 AGACCTGAGT GTCTTCTACG GTTCTTCCGT GGCGGACGTG TCAAAGTACC AACTCACTCA
    62461 AATAAAGTGG TAAGTTCACA AACCCAAAGA GCCCTCGACC CCAACAGGTC AGGGCTTTTT
    62521 GGTGTTTAAA GCAACCCAAC CAACCCAAGA AAGAGACGAA AGAGATGAAA AGATACCTAG
    62581 TTACGATGTG GTGGCGGCCG TGGCGGCCGT GTCAAAGTAA AACATGACTG AGAACGTCAT
    62641 GGAGAAGAAC TTCATCTACG TAATCGACTA CGGTGACTAT TGGGAGGGAA GCTGTGCTGA
    62701 TCATCCTCTG GTCTTCTCAT CGTCACTAGA GGCACTCGTG TGTGCTAGGG AGAAACTTGA
    62761 GAAGGTGAGA GGCATCAGCC CCGCTTCCGC GTACTGCATC GTCCGCGAGT ATGTTAGACC
    62821 CAACATTCCC GGCCAGCCCT GGGAGTACAC GCAGGTGTGC ATGGTTCACA AGGACGAAGA
    62881 GTGGGTAGCC TAGAATGGGT CCAGACCCCA GAGGAAAACA CCTGCGCTAA GAAAACACCC
    62941 GTTACATAAC AGCTGTTGTT TATCGGCCGC CGTACAGCGC CGTACAGCGC CGTACAGCGC
    63001 CGTACAATGC AAGCGCCCCA GAAAACACTC ACTCAAAACA CCCGTTACAT AACAGCTGTT
    63061 GTTTATCGTA CGATCGCCCC GCAGGGGCAG TCGTACAAAA AACGTCAAAG AGCGTGTATT
    63121 TTTTGACACA CCCATGCATT TCTGTATACT TGAGAACCTA CAACGACTAC TCAGGTGTTC
    63181 GTTTATGCAT GGCTCTACTA GTCACTCGCT CCGCTCGTCC GAAATAGATA GTGAATGAAT
    63241 ACTTTCTATT CACTAACCAA TCCTGGTGTG GTGGTTGGTT AGCCACTCCC AGCTAACCAA
    63301 CCATTCCTGG GCCTGTACGG TACCTAGAAA GCTCGTAGCG ACCACGAGGG TGGGGTAGTG
    63361 GCGTCTCACC GCTGCGATTG ATTAGAGAGC AACCTAGCAA GATTAGAGAA ATGGAACAGA
    63421 TTCAATCGCT TCAAACCAAG GCCCAGAGAC TTCTTGCTTG TATTGCGGAG GAGATTACCA
    63481 GTCACTCGCG GGCTCGTAGC TCTGGTGAGC AGGTGACGAG GGACAAAGCT CTTCGGTTAC
    63541 TCCAGGACCT GGGAGTAACT CTGGAGACTA CTATCTCTCC TGAGCAGTCT GGTGTGACGT
    63601 GGGACGGCGA GGTGTTGTTT GTTCGTGGTC TTACTGCGAG TGACCTGTTG CACGAGCTTG
    63661 CTCACTTTCA GTGCGCTCCT GCTACGGCCT ACGGGCTTCC TGACTTCGGC TTGGGTCTGG
    63721 GGTCTAAGGG GAATCTCAAG GCTGCGTGCC AGCGGTACTC AGTGGAGAGG GTGGCTGAGG
    63781 CTCCTTGGGA GAAGCGTTCT GTGCGGGGAG TGGATGAGGA GATCTCCGCA TCTTTCCTCG
    63841 GTATTCTTTG GGAGAGATGG TTGGGTGCTC CCTTCTGGAA TGCTCTCGTA GCTGATGGTT
    63901 GGGGTGGTAT AGATGAGAAG GATCAGTGGG CCTGGGGGGA TCCTTCCTCC TGGCAGTGTG
    63961 CTGCTGACCT CATGGAACTA GGGCTCATCA ACACCACAGG GAAACCCAAC CTGGTACTGC
    64021 GAGACGGCAG AAGATTATTA GGTTAGCTCT CGGTGAAGAC CTAACGATGT TAGGTTGGAC
    64081 CCTTGAGTAT GGCCTAATGA AGTTAGGTGA TAACCATCAC GAGACCTAAC AGAGTTTTGT
    64141 TTTGGGTGGG CTTGTAGTGG TTGGGAGTGT GGTTGTTGGG GGTGATGACC TAATCTGATT
    64201 AAGGGCCCAA CCCTGGTCAC ACTAGGTTGT GGGGCTGGTT GGCCTGGCCC GGAAAGGTTT
    64261 GGTGAGTGAT GAACGAGGAC AAGGGTGAGT TGGAGCTGCG TGCTACGGAT GCGTTCTACG
    64321 AGCGCTTCGG CTACGAGCCG GAGCTGACGT GGGACCGTGG TCGTCTCTAC GCCGCCGCCA
    64381 CGGAGGTTGG TGAGGTGTTC CTGGTCTTGG TTGTCGGTGG TGGCGAGGTG AAGTTCATCT
    64441 CGGTGGGGAC GTACTGATGA GTAGCGGTGA CGAAAGCAGC AGGGTTCGAC ATCCGGTGGT
    64501 GTCAGCGTTC TGGGATCGTT TCGGCTACGA GCCGGAGATC CGAATGAACG GGATGGATTT
    64561 CTACGCCTAC GCCTCGGAGA CGAGGGAGGT GTTCCTGGTC ACGACGAACC GTAAGGGCGA
    64621 GGTGGTGTTC GAGCCGGCGG GGGAGTACTG AAATGCTGCT GAGTAAGCTC AGGGTGAGAA
    64681 AGCTGGAGCA GGTGGGCGAA TCTTGGATCA GGGTTCTGGT TGAGAAGCGC AACAGTGTGT
    64741 TCTGCTTCTG GAAGCCTTCG GTCCAGGTGT TCCACGTCTA CTCGACTCGG GGGCTTGATT
    64801 GCTTCTGGTC GGACACCACC TTCTACGAAG ACGGTACCAG GTATGAGGAC ATCTTCCAGT
    64861 TGTGGGAGGC CGTGAACAGG TACGTGGAAG TGAGGACGGC GGAGCTAAGG GCCAAAGAGT
    64921 TCTCGGAGCT GATGGAGCGA AAGGCGCGGG AGGAAAGATG AGTGATTGAA AGCCCGGGCC
    64981 TGGTTGGGTC CGGGCTTTCT TCTCTTGAGT GCTTAAGGGC CCAACCCTGG TCACACTAGG
    65041 TTGTGGGGCT GGCGGGGTGC TGGTTCCTTG TGGTGGCTAC GAGCTGCTGG TGAGCGAGAG
    65101 GAGAGTACGA GACGTGAACA AGTCCATTCA GGGTGAGATC GAGATTTCCT CCGACAACGA
    65161 GGACTGGGTT GTTTCCTACA GCTACCGGGC GGGTAGCCGG GGGAGCCGCT GGGAGCCCCC
    65221 GGAGGGCTCG GAGATTGAGA TCATGAGTAT GGTCTCCAGC GAGGGCGAGC TGGTCGAGGG
    65281 CGACGCGGAT TGCCTGGACA GGCTCCTCGC GGACGGCCTG CGCCGGGTCA AGGTCTGGGA
    65341 GGCCATCGAC CGCGAGGAAG AGCGGAACGC CGAAGAAGAC TGAACAAAAG AGCCCGGCCT
    65401 TGATGGCTTG GGCTCTTTTG TCGTTTAACG AGCGGTAAGG GGCTGATAAA CAACCAAACC
    65461 GACCATTAGA AGTACGTAGA AGAGAAGAGC CCTGAGGGGT CCCCCAGGGG TGGTTTGTTC
    65521 TAATGGTCGG TTTGGTTGTT TCTTGTGGTT CCTTGTGGTT CCTTGTGGTG GCTACGTGGT
    65581 TACGAGATTA AGGGCCTAAC CCTGGGGATA CTAGATTGTG TTGGCTGGCA AGGGGCTGGC
    65641 CGGAAAGGTT GGTTGGTAAT GCAACACAGA AGCGTGACGA AACATCATGT GCCGGTGAAG
    65701 TGCGGGCCCG ATGTGTACTA CATCCACTTT GGGCCGCGGA ACGAGCGCCC GGGTGCCTGC
    65761 ATCGTCATGA GGGATCCCAA GACCATCCAG GAGGCTCTGG ATAAGGATTT CGATGTTGTG
    65821 TTGGTTGACC GTCGGTGCGG CTTTTGCGGC GGCCCGACGC CATGCCTGAA GGACTGAGCA
    65881 AAAAGGGAGG GGTCAAACCC TCCCTTTTGG CGTTTAAGGG CCTGTGGTTC GTGGTGGCTA
    65941 CGAACTAGGG GGCTCTTAAC GGCCTAGCCA ACCCTGGGGA TACTAGACAG GGAGCCGGCG
    66001 GGGTGTCGGC AGAAAGGTTG GTTGGTACAT GGAGCAGTTC TTGGTGGGTT TGATCGCGGT
    66061 TGCGGCCTGG GATGTCCTGG ACTCCGATAA GGAGCACCCG GACCCCGGGG TCAACGCGGA
    66121 CCGGATGGCG ATTCGTCTCA TGCCGGGGGT GCGGGCCGAT TGGGTCGAGA AAGCCCTCTA
    66181 CGTGGACGCT TACTCCCAGG GGAAGTGCGT CAGTGAGATG CCGACCTCGC TTCACGAGAT
    66241 CATCTTCTAG CGGCTACGAG CTAGGGGGTA GCGGCTACGA ACTGAGGCAC GAAAGGGAGG
    66301 GGTCAAACCC TCCCTTTCGG CGTTTAAGGG CCTGTGGTTC ATGGTGGCTA CGAGAACCCT
    66361 GGTAGTGGCT ACGAGCTGGT TCGTGGTGGC TACGAACTCG GCGGGTTTGC TGGGCTTTCT
    66421 AGGGGCTGTG TGGGCCCTTA AGAGCCCCCA ACCAACCCTG GGGATACTAG GTTGTGAGGC
    66481 CAGTGGGGTC CGTGTTGGGC TGGGCTGGTT AGGAAAGGTG GTAAGTGATG CGCATCAATG
    66541 TCGGGGACCG GGTGATCGTG TGTGGGCAGG AACCGGGCAT GCCGGACTAT GAGGAGGGTA
    66601 CGGTCACGGA GCGGGACATC GGGATCGTGG TGGTCCTCTG GGACCGAACG GGCGAACAGA
    66661 AAGAGATCCT GGAGGATATC CGGCTCACCC CGGACCTGTG GATCCAGAGG AATCAGGACT
    66721 AGTTCAGCGG GCCGGGGGTT CCAAAGGGCC CGAGCGGCCC CGTAGTCTTT TAACTGGCCG
    66781 GTGAGCTTGT GAGCTTGTGA GCTTGTGAGC TTGTGAGCTT ACGGGCTCAC CGGCCGTTAA
    66841 GGTCTCACAC CGGGCCCTTA ACGACTAGCT CCAACCCTGG GGATACTAGG TTGTATGAAG
    66901 CGACGAGCAG CAAACCGACC GTGCAAGGGA GCTGCGTTAC TTGGCGCAAG GGCTGGCCAC
    66961 GCTGGCCGCT CTCGGCGCCG CAGCCTTCTA CATGTTCGGG CTCTGAAACG AGCCTCAAGC
    67021 GAGTTCGGGC TCTGAAACGA GCCCGTGAGT AAGTGGGGCC AACCCTGGCC ACACTAGTTA
    67081 GAGAAGCCGG CAAGGTGTCG GCAATCATCA TTCATCAGGA GAGAATCATC ATGGCCAAGA
    67141 AGACGCCTTA CAACCCCCAG CTCGACGCCT GCCTCCTCTC GACCGTGGTC GTGATCGACG
    67201 ACGCCACGGG CTCGCCGGTC GCCGTGCCGG ACGGGCAGGG CAGCCCCAAG GGCTCGACCG
    67261 CCTACCGGTT CGGGATCCAC AGGTACGATG GGGGAGCCGC GAAGCTCCGA ATCGCCAGCG
    67321 GCTACTTGCG AAAGGAGGCG AAGACGTTCA AGGCGTCGAA GGGCCGGCCC GAGCGGGTCA
    67381 TGGAGGCCGG TTCGTTCCAG AGCAACGGCC GGAGCCTGAG CCTCCCGCTG CCGCACGTGG
    67441 TCAGCGTGAC GCTGGGCATC AAGGCCATCA TGGCCCGTCT CAACAAGGCC CTCGCCGCCC
    67501 GCAAGGCCAA GGCGAAGGCC AAGTGATCCC CCGCCCCGGG CCTTTCGGCC CGGGGCCTTT
[truncated: 316,913 more chars]
