# Supplementary material for: Clades of huge phages from across Earth’s ecosystems
Source: Nature. 2020 Feb 12;578(7795):425–31. doi: 10.1038/s41586-020-2007-4 (PMC7162821; doi:10.1038/s41586-020-2007-4)
Supplement: Supplementary file 6 — Genbank files for all genome. [file 41586_2020_2007_MOESM6_ESM.zip › genbank_genomes_SD-4/PIG_PHAGE_CU_25_19.gbk]

LOCUS       pig_ID_3640_F65_scaffold_23_curated_prodigal-single     267678 bp    DNA     linear   BCT NOV-13-2019
DEFINITION  pig_ID_3640_F65_scaffold_23_curated_prodigal-single, contig.
ACCESSION   pig_ID_3640_F65_scaffold_23_curated_prodigal-single
VERSION     pig_ID_3640_F65_scaffold_23_curated_prodigal-single.1  GI:
KEYWORDS    .
SOURCE      PIG_PHAGE_CU_25_19
  ORGANISM  PIG_PHAGE_CU_25_19
            .
COMMENT     Data sourced from ggkbase. For additional details see
            http://ggkbase.berkeley.edu/organisms/405210
FEATURES             Location/Qualifiers
     source          1..267678
                     /organism="PIG_PHAGE_CU_25_19"
                     /mol_type="genomic DNA"
     gene            complement(<3..1493)
                     /locus_tag="pig_ID_3640_F65_scaffold_23_curated_prodigal-s
                     ingle_1"
     CDS             complement(<3..1493)
                     /product="hypothetical protein"
                     /codon_start=1
                     /transl_table=11
                     /translation="MSNILKTKTIAQVQSELATHWSAIRKLTSDSSSQNIIDALGGTT
                     KLGNVETLKKLADNGLPTKDIGDCTDNADRNGFIYVQHNNYTDSTITQGNAFTILYIY
                     KDGKTLNGKLRSEAIVIGINNNNEFTVINSITQYDYINLLGTFDNWNDANVFINKLDK
                     DKYGRFIIYVDENELLLTITKINSTKSCMTLEGASFSSGSSTTSVVTNSSPNIIYRYS
                     KTSGGWGDWNIANPTVQTSSVGNENNYIYSTGTDLDKNCVASCNWWTHSENGRIYVRW
                     KRWGADDNTHYDHDNEAHKTSQYLLPYMGIDGGRCYQDGLLPWQWGQRMKDAGHLYSF
                     IEEHNSTNDTINISYLNLANGERYICPISKATSAKAGVMTAQQYDIVNNFTNGVINKD
                     NEGKFITSTGKNVIETLSDVVGEEKSLDDFNNASISKPSNYSNKINLYKTKGAYNQDS
                     SKYMLWFGFELHSTNGNRLYKYNFNEIAGFEPTLSSNNPSLYFLTNK"
     gene            1611..2906
                     /locus_tag="pig_ID_3640_F65_scaffold_23_curated_prodigal-s
                     ingle_2"
     CDS             1611..2906
                     /product="hypothetical protein"
                     /codon_start=1
                     /transl_table=11
                     /translation="MRVNLIEYNNPTFFLDFINDNEIKSYQDINNLLDTYQETTENVK
                     KELHGLIMARPSDIFTYSDEEGTILDQLNEKEKELLENLAYYTHILEDVTLLKNYIDD
                     YVIQNISDEKFEEFKNYNGHKYKTKEDLVFDMVVHTDRYDEFKKFQNLNDPLVPGEKS
                     LNNIIEHALFNVNKNNYNVCPTIQGKKENNNVKYIIYIRDKKNNFIPYINKNNNIMFD
                     TYKEAEEEAQRAIEVSYIDYITYDYIKNNKQYLFDINNNESFFKELMMNYNNINIKYK
                     YNLFNHIIYNILNKYYKLDYSKDRALEIISDKSFIFTRNTFISSSDAKQYENLILPIK
                     EYIISSSKKVLEATKKEYQEMFNKYLMSELHENNNRHLDNELYLNSMAFTEICNKAID
                     VIKMEYISEFNMFKTFMECEFESKMSGDKLVYKIKKITY*"
     gene            3335..4915
                     /locus_tag="pig_ID_3640_F65_scaffold_23_curated_prodigal-s
                     ingle_3"
     CDS             3335..4915
                     /product="DNA polymerase {ECO:0000256|RuleBase:RU000442};
                     EC=2.7.7.7 {ECO:0000256|RuleBase:RU000442};; 
                     TaxID=1555202 species="Viruses; dsDNA viruses, no RNA
                     stage; Caudovirales; Myoviridae.;" source="Escherichia
                     phage 121Q.;""
                     /codon_start=1
                     /transl_table=11
                     /translation="MILNRTWNKRDRKFEISYLDKNGKRKLYQKYIHHWKTYEYDENG
                     KYETWNNKKCSIVYKDSSNYNPNEFDVLEYLFEMENDKEDAKVLKELYANNPIRLYTY
                     DIETEVSDEFPDPEYAKQVVTSISLVSPEFNCYVLGLKSMSKEQCETLRQRYLDFIHN
                     NDFANQQLKKLKALGNGEPEVRYKMFDTEQDLLRYWFLNIIPNLSVIAGWNSYRFDRM
                     YLVNRAKKLFGEKEAMSMIYKGSPTRQINYIHWSEIGGERKMCPIPMHMIELDYMELV
                     KKYEYAFRPYESFSLDWCGEHIVKANKIKYEGTLQQLYERDYEWYYYYNAIDSLIVQL
                     IHQRTHCVKSPASVGSVTLVGLLEAMGQIAMTTANLFRVFYDDGKHVVWDYDGINRDR
                     ADYQGAFCAAVPGLHQWTACFDFKSLYPTQIRTCNISFENFIQPMNGPDSLGRYTPRQ
                     WTEEELEKYRKDPNYFVSNQGNVYHNDKDYAYRKMQEKNTKNRDKYKYLGQRINAQML
                     SEIDRVIALKEKENESKH*"
                     /db_xref="A0A097EYM1_9CAUD"
                     /db_xref="UniRef100_L7TII7"
                     /db_xref="2.7.7.7"
     gene            4899..6020
                     /locus_tag="pig_ID_3640_F65_scaffold_23_curated_prodigal-s
                     ingle_4"
     CDS             4899..6020
                     /product="Vsr/MutH/archaeal HJR family nuclease n=1 Tax
                     =Marseillevirus RepID=D2XAU6_9VIRU"
                     /codon_start=1
                     /transl_table=11
                     /translation="MNQNINDDIIINMYVTDKKRINSNLVRHIDDAKYKLYKEYLLNR
                     YDDIDLNNFTYKEIIWRIYLGQEKRNRCPICNNYTPYCYTKSLGEQSVYRKYCCSSCA
                     AKSKERNIKYKETNISKYGVPYVLLTEEVHNRAILNAQSDEAKEKRKRTCIEKYGVST
                     NLNIKEIREKSIKSLRDIKTKEKIKRTCIEKYGVKCVLQSNIVKEKLKQTCLKRFGVD
                     NYFKTRKNIEYTHSEPIIAKINATKRKNNTFNTSKSEDKCYNILIEKYNKEDVIRQYK
                     SDLYPFQCDFYIKSIDTYIECNFHWTHGGHLFDCNNKDDINKLEQLNEKAKTSKFYKN
                     AIKVWTERDVNKHNVANKNNLNYLAFYNEKDFIDYFSEP*"
                     /db_xref="UniRef100_D2XAU6"
                     /db_xref="A0A0F8Y2Z6_9ZZZZ"
                     /db_xref="D2XAU6_9VIRU"
     gene            6029..6160
                     /locus_tag="pig_ID_3640_F65_scaffold_23_curated_prodigal-s
                     ingle_5"
     CDS             6029..6160
                     /product="hypothetical protein"
                     /codon_start=1
                     /transl_table=11
                     /translation="MFKEYQSADALSMSLRAEEQIVDAFGTCYLNGNKINDFLIIII*"
     gene            6693..7217
                     /locus_tag="pig_ID_3640_F65_scaffold_23_curated_prodigal-s
                     ingle_6"
     CDS             6693..7217
                     /product="hypothetical protein"
                     /codon_start=1
                     /transl_table=11
                     /translation="MKSILEYIQEKLNIIEPSIPIVEMATIDKTVKVSKNTYRIALHG
                     PSVGDRPYPHFHIYLANDVFPYKIFNIEISLIDLLCYDELNIVAIQDKERKINIKNRN
                     KCSWSDYRKLHDKIEDWLEEPCTGLPGNFQNNLEALIWSYDNESNEGMSLLEYINDHG
                     KKVLPKYEKYFKSY*"
     gene            7244..8197
                     /locus_tag="pig_ID_3640_F65_scaffold_23_curated_prodigal-s
                     ingle_7"
     CDS             7244..8197
                     /product="hypothetical protein"
                     /codon_start=1
                     /transl_table=11
                     /translation="MNKIYHNKEKYNEVFGKFTDKDVMDGKVDKHSKCENYISVTDVK
                     AMVSSPFDSDGIATNLVNKYYNDPTSKWYKLSKEQILESWSNKGALSIEYGKLLDECA
                     NQLLEVQDDEEYEMFLLDNNYDDDERFKGNVDAMNAFIDRLAKTKRNNNGEYKENEIE
                     FIGREIPVCYEIENGKYVKGRIDALFYNKFTKDWIIVDWKSDEKIETNATKWTKSCLG
                     PAKNYPQISWYLYSIQLYTYKMALLQTWLKDVEPSHIKCFICNCPKTPYTDEHDETKN
                     LTTPVPYNLYKMAFEYEPETLNKIYSFALKKKLLQIRKGHD*"
     gene            8190..8471
                     /locus_tag="pig_ID_3640_F65_scaffold_23_curated_prodigal-s
                     ingle_8"
     CDS             8190..8471
                     /product="hypothetical protein"
                     /codon_start=1
                     /transl_table=11
                     /translation="MIKLFKYIYYKICEYFAKLYCQSSLYNKYTQPVIDFQNDVRRLL
                     EIEPDTDWYYMDIILLFNKKKYKVMSFDYKLILFNKVKNNYEKSCTNIE*"
     gene            8443..8898
                     /locus_tag="pig_ID_3640_F65_scaffold_23_curated_prodigal-s
                     ingle_9"
     CDS             8443..8898
                     /product="hypothetical protein"
                     /codon_start=1
                     /transl_table=11
                     /translation="MKSLVQILNETLIVEIACSRSEYINLISNLDEQIIQNWCLVYYC
                     NVYDKDNVNFNHWKKELKALLGRISKKRIKIANKLSIIKYVLNERDELNTYSSVRLYI
                     ESKMKKEKISNDIIHELCNAVINNIDSICELINSDNENEINDNVDEIGI*"
     gene            9107..10228
                     /locus_tag="pig_ID_3640_F65_scaffold_23_curated_prodigal-s
                     ingle_10"
     CDS             9107..10228
                     /product="hypothetical protein"
                     /codon_start=1
                     /transl_table=11
                     /translation="MTSKIKNSIATKTIANRNKKSNVLTNKQINGDPDFPYFYNEHDR
                     LKYMKDNYSKLDLDKAFALYYNEQVSNTTKKLCKSIGNVITLEVGKIVEATVTKMDKN
                     GIEFYIPGVKEEIISKENLTEVEDALSVYLLKHHNKVSVEVRDFKHGSWRVSVMNAYY
                     RIWKNAIDNAIKNEDGISVHVNSLTKGGYICTTPIWTLQELTGKEYEATVFVPGSQIV
                     LNVENDFEKWLDHDLVVVPQNFGKFRKASGAPLEDSIVASRKRCLQKIGITNLYDMYQ
                     KHLLANKFNNEDTTMTFDAKVTGIINSNNKTGIFVELEDKSVVGMVPVTSDELLDYVP
                     GQSVKVAIEKFEVADDKEPFVIKNNKIVKCYTKPIFKFV*"
     gene            10326..12077
                     /locus_tag="pig_ID_3640_F65_scaffold_23_curated_prodigal-s
                     ingle_11"
     CDS             10326..12077
                     /product="Viral A-type inclusion protein, putative n=1 Tax
                     =Trichomonas vaginalis RepID=A2FKT9_TRIVA"
                     /codon_start=1
                     /transl_table=11
                     /translation="MRIHKIKITNFKSIYGTQEFDFDDLDGLIKLSGPIGAGKTTLCE
                     ALLYGLYGNVKDQKIPQLVAWNTKRMEVCIKMTTKNNNLYIKRCNIEPLEIYVNDKLL
                     PGSSKRDTQQVLEEYFDVPRLAIEKMCIISFNSFKTSLANMSPIETKQFLDNIFGFSV
                     FTDYNMVAVSHKSDVNSEIIKIESELNVLRSHKQDLLNKKTDQQNTIINELDIDNINK
                     LKEELNAERKKYIDDGKELKYKLTSELKEHFDERIKNVQNDINNLEKEKTEIALLGKQ
                     EKTKYNTFKSGKCPTCGQSINDTEISNYKTNIDKYAKQWQEKNNQVKTLKEQLETIYK
                     EKDIETNKMNELLDELRNKVKSIDNKINEYNNEINIYNAKLSIVNNNYDNLIQTTNNK
                     INILENELMTKNKDFNSWNDISDMLTKSLRYKLLDSLIPSINNSIQLFINKLEQQFYV
                     RYDQEFKPHIFSDNYSKEITYNALSTGQKKSLDLAIIFGILQNMISNIDFNIIILDEL
                     FSNMDSDTRNIMLSLLKENLTNGRSVFVINHAEMQDDYFTHKVKVKLVNDSINGVSGK
                     QKNQKLPIHHSVYNKVF*"
                     /db_xref="UniRef100_A2FKT9"
                     /db_xref="A2FKT9_TRIVA"
                     /db_xref="tpi:TREPR_0731"
     gene            12151..12360
                     /locus_tag="pig_ID_3640_F65_scaffold_23_curated_prodigal-s
                     ingle_12"
     CDS             12151..12360
                     /product="hypothetical protein"
                     /codon_start=1
                     /transl_table=11
                     /translation="MPAKSKSQQKLFQLALAVRNGDLKREEVSKSVLDIVDGNMTNEQ
                     IKDFTVLEEALHISLSDYIKKYGCF*"
     gene            12466..13680
                     /locus_tag="pig_ID_3640_F65_scaffold_23_curated_prodigal-s
                     ingle_13"
     CDS             12466..13680
                     /product="Permease of the major facilitator superfamily n
                     =1 Tax=Bacteroides sp. CAG:875 RepID=R6ZP26_9BACE"
                     /codon_start=1
                     /transl_table=11
                     /translation="MTRNLTNNKFIHGALPALLLHVCIGTVYCWSLLKDAIANAMSVS
                     VSSIEFAFSLAIFFLGMSAAFGGSIVERNVRKSGLISTGCFVIGLIGTIISIYLKSIP
                     LLFIFYGCLMGIGLGLGYLTPVKTLMLWFEKNKGLATGIAISGFGLAKVLFSPLIVYL
                     IANYNIYNCLYVMSGISVFSMSIASLLIKKPTWWLEVHKKSNIKESILNNIRTILNPT
                     YIYIWIIFYINIACGLAIISFEKSIASINNITWIGTLAAITAIFNTVGRFGYSTASDY
                     IKKYDKGIIYSIITFSSFIITLLCGMFGIFNISSIIIPTLLLLFIINMGYGGGFSTLP
                     IILQSKFGMKNISTIHGLCLSAWAWAGLSGNQLTNLVINYYNGTFYHVYIIIAILYFI
                     AFMLTLTLSKRE*"
                     /db_xref="UniRef100_R6ZP26"
                     /db_xref="R6ZP26_9BACE"
                     /db_xref="cad:Curi_c20010"
     gene            14043..15989
                     /locus_tag="pig_ID_3640_F65_scaffold_23_curated_prodigal-s
                     ingle_14"
     CDS             14043..15989
                     /product="Gp239 n=1 Tax=Sphingomonas phage PAU RepID
                     =H9NCB6_9CAUD"
                     /codon_start=1
                     /transl_table=11
                     /translation="MSEIELKEKIKCECLEWADKNLSMLDSTFKFREHQLEAIVSIIY
                     NILNYDENDSSDNILNNIKRHQCIEAPTGSGKSIMLIVAASVLAEYYNKDSYILCSDL
                     SLFKQYEDFILKMNLIQIGYIKGQTGNYKCDLANCEYRNAPCKIKKVSYHTLFNDTIA
                     RGIGFPCAKKCEYIIARKRAYNAHVIITTYQNYLYSVATKEGQNNKALKNTHEILFCD
                     ECHNIPNIVQGKFTPTVSYDLLKHIEHTYNFILDNKDIEFKDYKGEITTFAILYLKRK
                     TISHTKKVVNEYKKLIDYIIDYKIDKNNKNSYIHIYNKIVELEAELSFFYDVSKNIQL
                     YIKEQVEKELIPDYNKWREYYAETNYWANYMCYLHDFMTAIYETDFNYIIKTPIEYKN
                     DIKDNNTINKGCNLKCAREDVIIQKHIFDTCNHIVMTSATIGSKSTICENFGTNNIEF
                     INIPSTFDFNNCPIYVNPRNKLNYSNKTKSLPNILKQVEQILDGYNSVHGIIQTGNYE
                     VMNYVINNINEKYKKRLLYYNNTSEKREILEKFKNNTNSVLIGPSLFEGIDLPDDLCR
                     FIIIMKVPYPCLGDELVQRKIELFPTWYNSQTSNYIIQGIGRGVRNKTDWAHTYILDG
                     CFSYLYNITKQQYSSELQKRIKFI*"
                     /db_xref="UniRef100_H9NCB6"
                     /db_xref="H9NCB6_9CAUD"
                     /db_xref="mmaz:MmTuc01_3377"
     gene            complement(16568..18088)
                     /locus_tag="pig_ID_3640_F65_scaffold_23_curated_prodigal-s
                     ingle_15"
     CDS             complement(16568..18088)
                     /product="hypothetical protein"
                     /codon_start=1
                     /transl_table=11
                     /translation="MEQNEEKYILHGVELTKEEWDKFIANPKVLPRPIVLQIFKEHDA
                     KKEAAKEERKRKTRTDYFEGDSVIVDPLRRTAVKVDQIMPKYLNYGSFCKVASQCINE
                     LVHWMRVVENCAIRGNEAKANIQPGMITQSIIDLFTHLKQESVFAMKQCKKLRFDMQV
                     YIYIFNVINDYYKTRVFKNKYLVKNDILLDIFQDRKLEWFDNYRNGKNKAFFAAESTE
                     QDGFEQDFFNAIKRYYEICEVHDDVHFTPEIGRETRCKQTGDIDVAYVPEYMNWYTGI
                     KQRTEEEIINQFHFITRNYPQDFIRMKLWKDENSKLRFKLWANTPYYNEYNYNNDNWD
                     EDTTKPCKNKNNSTENGTKNNTVVNNTTERTSYVGEPVDTIKILANIYNSGYKEKVFC
                     SYCNNTCFNTSYTQNFNIDIDNSFYNNIYNGYFNTFNNINYIDKEYLENSKINAKIVD
                     IDYTSYLCNHDSPPGSVESDKPPDCIDNHIYTYTNIPNTSVDLSFKRYIIDRSIVI*"
     gene            complement(18202..18474)
                     /locus_tag="pig_ID_3640_F65_scaffold_23_curated_prodigal-s
                     ingle_16"
     CDS             complement(18202..18474)
                     /product="hypothetical protein"
                     /codon_start=1
                     /transl_table=11
                     /translation="MECIYLKDFCIEDYNKIIGKFIILYNKCSFFPELNGIIGKIIEI
                     KRSKSNLTSYILTFSIYKKNKFTGSLQFVKKIDIDSNMNELNYKIF*"
     gene            complement(18499..18930)
                     /locus_tag="pig_ID_3640_F65_scaffold_23_curated_prodigal-s
                     ingle_17"
     CDS             complement(18499..18930)
                     /product="hypothetical protein"
                     /codon_start=1
                     /transl_table=11
                     /translation="MEEKNKRTLLLPNDINISIEKQNFINDIIEYLSRFNEKLIYMYL
                     EKENNKYIIYKCHHRTTDWDIKHFELEDIYDIYVSLTYNLKYDTLIIDIEVKDEQGKN
                     VTINTTSDYIYNINLNYIINYYLGTLKQLNKSIKYVKSYKF*"
     gene            complement(19062..19544)
                     /locus_tag="pig_ID_3640_F65_scaffold_23_curated_prodigal-s
                     ingle_18"
     CDS             complement(19062..19544)
                     /product="hypothetical protein"
                     /codon_start=1
                     /transl_table=11
                     /translation="MARKSNVKAASLSTCDTETKEVIDVNLASQAGDEPKVVSEDIVA
                     DDSVTEDNTEQTPSVAPSEKPTVKPSGEGPAQAVDHKELTKSLAAATGIGGLDIDKIL
                     AECKTDDDKKKAYERVLWHVGRIKSCNIESHLMHQGRFNQDGTESKLVKDLKTAFGQK
                     *"
     gene            19702..20130
                     /locus_tag="pig_ID_3640_F65_scaffold_23_curated_prodigal-s
                     ingle_19"
     CDS             19702..20130
                     /product="hypothetical protein"
                     /codon_start=1
                     /transl_table=11
                     /translation="MATRANIIIRENMSDTEVVLYSHYDGYPDGVGEDLKNTLLDFCQ
                     TEKWHINPSNLTAAIMTSNTFNYIYEYKNKSEEISPIHGDIEYLYIIEIGLRNQDVKL
                     ACYKAPEIGSDMWNKYKYWNEQDYLDENLIFTQIFALKEF*"
     gene            20555..21670
                     /locus_tag="pig_ID_3640_F65_scaffold_23_curated_prodigal-s
                     ingle_20"
     CDS             20555..21670
                     /product="hypothetical protein"
                     /codon_start=1
                     /transl_table=11
                     /translation="MNLFDFDPTSLVQPEDSSSKQSGNPIIYNTNPSRSNAEDGHYRS
                     TIKVIFNPFSFKDSVVERQSYSITDENGWFEACSSLTNNDVNCPIFKAWKSLRYSSDP
                     VKNSWAAPEYKGGKGWFNKKTERWVTIQVLEDKNHPELEGQYMLWKMPKFIWTLISSK
                     QTPSVESGKASIPVMDFLIGRAVELDVTPGPDDKTDPTRKNREISYDLSSLSEDPVAC
                     TNPDGSSLITDEQEEIVDKVVSMLKKVWKERNVEKRNEMMAKLQENADVKEFNRFYEE
                     EVVPKIQSFCPNVKEEMQFKPWTPELEARVNAWLAKVTNGIDPTSVASITVASANSNS
                     ASTDVTFTASKTDIDTLSKPTQTVTVAPASDDDDLPF*"
     gene            21797..24451
                     /locus_tag="pig_ID_3640_F65_scaffold_23_curated_prodigal-s
                     ingle_21"
     CDS             21797..24451
                     /product="Uncharacterized protein n=1 Tax=Prevotella sp.
                     CAG:5226 RepID=R5ZRX4_9BACT"
                     /codon_start=1
                     /transl_table=11
                     /translation="MANIENTITPDSTLEKTNKRISGFDINSTLHEATQNRFKLCNGE
                     EKDNDTILHFTKDNFVTLNGRLYGTGGGFYYLNPLYEKMNNGAKLTTESQADNFVISY
                     GFSGKLAHVYYTTSDNKTVFIDTLKKSANEVLQIKTTNDGIRYYRTITSSSSTNIPWE
                     IESYQRIHKELGNFETEKEALDALAKVEICSNKDIVHIHLTYGDYNTIICFQSVYTNH
                     CRQIIYNKTRIFQRDIYFKDSTRTQISYKEDWSFLFGDRLKWNCSNNKYILSQFGYTF
                     NYNYTDPIPTVTINNDGLMSKSDKVKLDTLKIDKPYSRITDFKTYNGDVVLEYYSYSH
                     LDDPGTFLIKPIPFADTVNPGIITGETYNKIWQDTPATLNALSSTCNALSTRIDGLDS
                     YYAYKWHNHDDRYYTETEIDTKLGNYASSSHTHKPATTSSNGFMTSSQVSTLSTHGTD
                     ISNLKSRVSTLENKTVTRINGVDLRQNIDNPYINTNKFFGFGNVTLVNPDKPLCKATG
                     EVQYGASVLISPWHDKSGGKQYKLGFGNGQMALTYGIDTWSNWDILASQSYVQTAYNK
                     LYNYTKELESKISYITNWLLKMNYVEQNTVPTQKPTISDESNSIILKFNLLNSETSPK
                     VSIPNSNVSNSFNNVVVNSLVRIWDNHLNKFIYQGNTYTADNIIFDLTSYKYGTAFYG
                     YAYVSTGFIILNTNGKGNLDYVLNNTNAEYMYDAYCVEKPIEANDKFNEISFTEMNDY
                     NGQLNCLLGNVRIEGNGGGTPYDLKSWNLCLASPLYKYINGTLVVPATSSDVPINGTY
                     LYQNIECINPVLQYVNNSTNNNNITYAKYNIDVTDKLYYGMCTTKYKISLPKKSGITS
                     FDIGTYTYSTEKRVDTMFDLNSLNTLIK*"
                     /db_xref="UniRef100_R5ZRX4"
                     /db_xref="R5ZRX4_9BACT"
     gene            24465..25175
                     /locus_tag="pig_ID_3640_F65_scaffold_23_curated_prodigal-s
                     ingle_22"
     CDS             24465..25175
                     /product="hypothetical protein"
                     /codon_start=1
                     /transl_table=11
                     /translation="MATDNTYQLGISLADVKIIPGAVLSHNDPKKMQRVKAFVPGLFD
                     PKTMSIDAMPWIYPFCMNGFQSFSLQNSNTKIWVIILPNNPYGYFYLPFFELFPFTKA
                     KVIDDTDILMSRKTSLGEASIHYNGSDGIMNKLGGAMMNLRPDGQAILQSSDIDVKIN
                     NGKIHIGTSGNDGEPMVMGEQLTTLLNNLKTGLQNVASKAMGHPITMPVGQELMNVVS
                     TLSNDINNIKSDTCNLTK*"
     gene            25201..26514
                     /locus_tag="pig_ID_3640_F65_scaffold_23_curated_prodigal-s
                     ingle_23"
     CDS             25201..26514
                     /product="hypothetical protein"
                     /codon_start=1
                     /transl_table=11
                     /translation="MSTTKSDEEIQHKKILSDLLWYCVDQDLFGNVNEGKTEPISDDK
                     INNCQTKLVHWVLDKTNYNLEVSKRFISFAISEYPNLLFELLEKNFSKNIKTIWWQYE
                     TKQKIAEKSSNIERPDVEAKMENGQGTSIFSNKKQVSLEDNELETAEVVATKKSEKPS
                     QTLREAWNDVNNVSDSIIQSGENLGNARLAKAQAIASGAVNVAQSASNVLSSTMSLVA
                     TPQIITDLTNMVVSETTSYVTSAVKDVTLGTLTYTAKFPARIISLTSYYYKQFLSNYK
                     ITLDDIIMPEESKAQIELEKSKILEKKKILDAKTQKVKEGIGKINKVISKVTNGMNNI
                     AAYIGEGPEWAEEQCTKLLFNGLSYIGKLRDDTLDNVYKKLEDKADSIAYAAASKDFK
                     DFDEKMRDNLKKQYEQIQVNAMKVKLKAAQSVAVAKSKIIAKLGL*"
     gene            26538..28241
                     /locus_tag="pig_ID_3640_F65_scaffold_23_curated_prodigal-s
                     ingle_24"
     CDS             26538..28241
                     /product="Gp88 n=1 Tax=Sphingomonas phage PAU RepID
                     =H9NBW5_9CAUD"
                     /codon_start=1
                     /transl_table=11
                     /translation="MIQFENGCCTPIQIININEPIKSIDDIIINKTKDCKYKMNMLKF
                     AYSVDMLCYSCYMDYNSILSNTIDMTSDFFIRIQIQGPVYSIQLRDYDTNEFIQTNNW
                     TTSISSEFNFVSCDTSNSSYSSNIYNPYANMDCAIKLQQQLSETVACMFGIPIYYFKV
                     SGVKDSADITFKEYALKHVTSVKQIKMVIKDGQMPSSKPEFNDFGIDWQSDWEVEITK
                     GMFATAFGNTEQPTEGDFIYVPMMKRMWMVNEAYEEKNEALMWVATTFKLALVKYQDD
                     TMVDKGETEDIINDIVKNKYEDLFGNQEFIDSGVEATEPVEALPDNMTPVFESDACRK
                     YIDVNNVDIKNANQNANVQSIYYKGTLIADSYYETSNINNSNNISIEYQRMYCGDMFT
                     ISFLFNPTEHIINSEQGTIMSIGHIKLSCSYNKKTNKLSIFNINNKKLSLEIEKLNEW
                     YLIVFRCSKKMNLSDISLYEYKYPNNIPLYKLQKYHYYIDIDNGQTVTSNYNNELYIS
                     TKSPIRIYNIKNIKITNIKVFDVYVDNVSEIMMQYPTNQHLIINDTARPIYGLLGVKE
                     F*"
                     /db_xref="UniRef100_H9NBW5"
                     /db_xref="H9NBW5_9CAUD"
     gene            complement(28328..28870)
                     /locus_tag="pig_ID_3640_F65_scaffold_23_curated_prodigal-s
                     ingle_25"
     CDS             complement(28328..28870)
                     /product="hypothetical protein"
                     /codon_start=1
                     /transl_table=11
                     /translation="MVQLNLKEYLNNRFMHNINESDTNILNKVIIESKVTFGDLYDWY
                     AQNTKSNSRCYKADKHTKFYSCGDFVYDMLIDTDNECIFIDTVQYNNYCLTVDEAIKI
                     VLDKYKYNQIKDFNLINVFRKSNKTVLSIDSISRLYSQIDMCRYEILKARSYTRYDFD
                     DDKNEELIEFVTNRIKKLIK*"
     gene            complement(28884..29192)
                     /locus_tag="pig_ID_3640_F65_scaffold_23_curated_prodigal-s
                     ingle_26"
     CDS             complement(28884..29192)
                     /product="hypothetical protein"
                     /codon_start=1
                     /transl_table=11
                     /translation="MKTYTLEQFIKNVENRKNMKRNDKVVITFDELNQKKKTKNEELF
                     NYILDNKNYDLYVINSSDNSFIVSVIINNVEFEIGKLIEKTKTPREYIFNLDCDIYFY
                     *"
     gene            complement(29577..29939)
                     /locus_tag="pig_ID_3640_F65_scaffold_23_curated_prodigal-s
                     ingle_27"
     CDS             complement(29577..29939)
                     /product="hypothetical protein"
                     /codon_start=1
                     /transl_table=11
                     /translation="MSRSYNKVATTGFAVSSHKANSKYYKQKRKLARIYSKRECNKMI
                     NYALEDLNEFEHSIYNYYYNRKERKLHRNTWDEPTDGRYIWFKPKKNKNSVHGDCWRF
                     GHDDYQTPQELYKIYRRK*"
     gene            30071..30307
                     /locus_tag="pig_ID_3640_F65_scaffold_23_curated_prodigal-s
                     ingle_28"
     CDS             30071..30307
                     /product="hypothetical protein"
                     /codon_start=1
                     /transl_table=11
                     /translation="MTDFQISEKIIDLNLLYNKLNHTNKEHFKFYTNKENFKKYLFVD
                     YNILWSSEDNVSLYDVINCIETYIKEEINNLKLL*"
     gene            30320..31072
                     /locus_tag="pig_ID_3640_F65_scaffold_23_curated_prodigal-s
                     ingle_29"
     CDS             30320..31072
                     /product="hypothetical protein"
                     /codon_start=1
                     /transl_table=11
                     /translation="MNYPIFIPMKGKSKRFAHKNLMLLPILTKIFKTYYNKDIIDKCI
                     IITESKELIALAKGLGYKNIYKENKGENKSEFHAINHCIDDYNNKKIEFETKFDMTYF
                     FLAPVTQPLKSEAFYVFIKGMFDRDELDDRMKHLSFITTVMSQPDRSIFEYNMEKYKF
                     EKESKCRKGEMCENKFYIDGCWYFIKTESISNMIWSQNNIETCKDTDINEMFWSSKFE
                     VERNDDNIFCDIDTYIDFKKFFNTITLINKIK*"
     gene            31086..32243
                     /locus_tag="pig_ID_3640_F65_scaffold_23_curated_prodigal-s
                     ingle_30"
     CDS             31086..32243
                     /product="Guanosine 5'-monophosphate oxidoreductase n=1
                     Tax=Mycoplasma iowae 695 RepID=G4EL99_MYCIO"
                     /codon_start=1
                     /transl_table=11
                     /translation="MILENTIGYSYNDITIIPSITSQVRSRKIVDPFDKQYILCSNKK
                     MLPIFTAPMSCVLDDINYELFEENHIYTVIPTTVANEQRHVMFFACDRFVSFSLDEAH
                     DLILNEVYKSGFRKNHTYKLCIDCANGHMDRLLYICDRIKEFAREHECNIEIMTGNIA
                     NPNTWLEYNKHKIDYVRVGIGGGSGCTTTSNVSVHYPMATLLNDIKKLKEDLKSKNKD
                     FFPYTKVIADGGVRNYSDVIKALALGADYVMIGGLFTKCLEAASTEYTLSNNSNNKEK
                     YIETNLTINKYSNNEQEKREYINKYKLFHEVYGMSTKRVQRMRGNEELKTSEGTQHFT
                     PILYTLKQWSENMESYLRSAMSYTGCFTLNQFKTEVDLIVNSNNAVNSVNK*"
                     /db_xref="UniRef100_G4EL99"
                     /db_xref="G4EL99_MYCIO"
                     /db_xref="mpe:MYPE10310"
     gene            32329..32613
                     /locus_tag="pig_ID_3640_F65_scaffold_23_curated_prodigal-s
                     ingle_31"
     CDS             32329..32613
                     /product="Uncharacterized protein n=1 Tax=Cetobacterium
                     somerae ATCC BAA-474 RepID=U7V3H2_9FUSO"
                     /codon_start=1
                     /transl_table=11
                     /translation="MTKQELIKTVATNAGTTQVDVENVVSHLFATMQDVFSNGDVGET
                     LSFVGFGKFTVAERKARTCRHPKTGETINVPAKRVVKFRPAKNLMCKVAD*"
                     /db_xref="UniRef100_U7V3H2"
                     /db_xref="cvo:CVOL_1203"
                     /db_xref="A0A0A8HNR1_9PROT"
                     /db_xref="U7V3H2_9FUSO"
     gene            32643..34361
                     /locus_tag="pig_ID_3640_F65_scaffold_23_curated_prodigal-s
                     ingle_32"
     CDS             32643..34361
                     /product="Uncharacterized protein {ECO:0000313|EMBL
                     :KFF07651.1};  TaxID=421531 species="Bacteria;
                     Bacteroidetes; Flavobacteriia; Flavobacteriales;
                     Flavobacteriaceae; Chryseobacterium.;"
                     source="Chryseobacterium luteum.;""
                     /codon_start=1
                     /transl_table=11
                     /translation="MKIGLYFLKYNPICTIYVRTKNKINHKNKINMINNSYFTDNYNK
                     VIISDNTNLNREYNVADLMMVRELCNSYMTCGYIINPKVVFDESAYEFLKKYYYHIAC
                     NYNSTFYMAWQDVMSKNRFELFLDQLRHYTYTYGTNYEGETYVPNKDYVKNEELGIDF
                     KEYKFIDICTETEAYQIAMNSLTSGIALSEDNLDCLATIVKEYTQTHIIAINSKFIEQ
                     NLKNREAKVHLYDYFNVKPNDPVEILRLMVYQCTGKTTLINSKELLQNIRYSGISVQL
                     DMNYSDVMPKLASIYHRFHKIFLMFGHQSESNKIFINKLSRLAKKYHKPFKSNFLEKC
                     LDWDYAFEMGKHIENLSVVDFIHYVDELSEAIKKNPNINTFKAVKILNTCRERMSNAN
                     QYNYYRVRNGKVWLEENKHYLDDVAKAGTYYRYYDVIALVMFNYILNKFISYLKDNNI
                     KHITMSSELNIAVPTSEKNFLGTLPEFSYIDLSKSKNNMIGVYWRNEWGTHDFDLSCI
                     FNNGSKIGWNADFYNSSNQISDLKHVFSGDMTNANPEATEVHFFSSPTNNYKXXXXXX
                     XXXXXI*"
                     /db_xref="A0A085ZT87_9FLAO"
                     /db_xref="chz:CHSO_1489"
     gene            34390..34752
                     /locus_tag="pig_ID_3640_F65_scaffold_23_curated_prodigal-s
                     ingle_33"
     CDS             34390..34752
                     /product="hypothetical protein"
                     /codon_start=1
                     /transl_table=11
                     /translation="MVDPSEVMFETMMTSNKKEQTLGAIYDNKFCFTNMELTNSTVAR
                     TNSSMEEMILNIVGSKIKTRLSMNELINRAHLKLDGTNNSFNLWIDRKPENIEENENI
                     LDLNLKNITKDTIYNCLN*"
     gene            34784..35182
                     /locus_tag="pig_ID_3640_F65_scaffold_23_curated_prodigal-s
                     ingle_34"
     CDS             34784..35182
                     /product="hypothetical protein"
                     /codon_start=1
                     /transl_table=11
                     /translation="MITIPLSKLFIGYVKAVTFKEVKTYIERMLNLKSEVTTSQHCYG
                     DLDDYFWETFKFYFKDIDTLFSINAGVDRGRNKENKDKDVIFIEINIYQKDDYRTNIY
                     VETDDVEHWLVMSTNFYQKLAKYCNRNFNN*"
     gene            35197..35436
                     /locus_tag="pig_ID_3640_F65_scaffold_23_curated_prodigal-s
                     ingle_35"
     CDS             35197..35436
                     /product="hypothetical protein"
                     /codon_start=1
                     /transl_table=11
                     /translation="MTQNEFATHLFNIETGTHYRPVNMRKGQAYYNISFYEFSKYDID
                     WFKHYNIEDIYPYYDDKKLLLFKYQLSKHFAKFIK*"
     gene            35644..35898
                     /locus_tag="pig_ID_3640_F65_scaffold_23_curated_prodigal-s
                     ingle_36"
     CDS             35644..35898
                     /product="Uncharacterized protein n=2 Tax=Bartonella
                     elizabethae F9251 RepID=J0RB63_BAREL"
                     /codon_start=1
                     /transl_table=11
                     /translation="MCNALVHEDAQVSGHAEISDEASIFGTSWVCHNAKISGYAEIYE
                     NANIGGYVKICCHIRVANDSRIYGESKFNGDTIICNLHIS*"
                     /db_xref="UniRef100_J0RB63"
                     /db_xref="J0RB63_BAREL"
                     /db_xref="hpak:JT17_10100"
     gene            complement(36255..36371)
                     /locus_tag="pig_ID_3640_F65_scaffold_23_curated_prodigal-s
                     ingle_37"
     CDS             complement(36255..36371)
                     /product="hypothetical protein"
                     /codon_start=1
                     /transl_table=11
                     /translation="MYHMSETNVSLMHRIADAQAEAYDFIDEATRLKSYTMY*"
     gene            36493..36765
                     /locus_tag="pig_ID_3640_F65_scaffold_23_curated_prodigal-s
                     ingle_38"
     CDS             36493..36765
                     /product="hypothetical protein"
                     /codon_start=1
                     /transl_table=11
                     /translation="MKNLFEVEVENTLVKIITSYGFKYRKAKTGSLKVVLKNNYYTQK
                     KRPDLFDTKNNNMVLTIGKSMLNGKEVYXXXXXXXXXXXXXXKRNT*"
     gene            36848..37024
                     /locus_tag="pig_ID_3640_F65_scaffold_23_curated_prodigal-s
                     ingle_39"
     CDS             36848..37024
                     /product="hypothetical protein"
                     /codon_start=1
                     /transl_table=11
                     /translation="MLNGKEVYTFRVSGPSYWIGWCSPWVTPIGLKHWNDNLEDILKY
                     LNTYLNEKKLERDY*"
     gene            37059..37247
                     /locus_tag="pig_ID_3640_F65_scaffold_23_curated_prodigal-s
                     ingle_40"
     CDS             37059..37247
                     /product="hypothetical protein"
                     /codon_start=1
                     /transl_table=11
                     /translation="MKYIKLTSSVNNSEVRIAIDNIASMWSSNDNTTIICLKHGLYKT
                     NNTFKVIESMDYIENQCQ*"
     gene            complement(37314..37820)
                     /locus_tag="pig_ID_3640_F65_scaffold_23_curated_prodigal-s
                     ingle_41"
     CDS             complement(37314..37820)
                     /product="Head completion protein n=1 Tax=Synechococcus
                     phage S-SM1 RepID=E3SI23_9CAUD"
                     /codon_start=1
                     /transl_table=11
                     /translation="MDKKQHTSLIDNSYIKKHKPNKNSHYHQGAINGSKFKKIFESCK
                     KDVIIYRSGLEYNFIKWCEASPKVIRWASEPICIEYVSRLDNKKHRYYPDFLIECNNN
                     IKYIVEIKPYAQTIKPKVNASDWDKKTWIKNTDKWKYAIEFSKKQNNTKFIIITEKFF
                     ERMGNTLE*"
                     /db_xref="UniRef100_E3SI23"
                     /db_xref="E3SI23_9CAUD"
     gene            37888..38598
                     /locus_tag="pig_ID_3640_F65_scaffold_23_curated_prodigal-s
                     ingle_42"
     CDS             37888..38598
                     /product="Uncharacterized protein n=1 Tax=Leptotrichia sp.
                     oral taxon 225 str. F0581 RepID=U2TIB3_9FUSO"
                     /codon_start=1
                     /transl_table=11
                     /translation="MRKLNFKKTTTDYSKVRSCCNKHKHFNKTRLKDNIKQSIYGIMV
                     FCGLSVGTCSVAQSLFGEEQRTLSKNVFDDNYNKAKNCFSPDTLPLQLKAQQPVSVVP
                     FIENKNDSVVCNEIILKTNTKIKVKTKTKTKSKNKHSNFVQHGIASHMGHSLHGRKQA
                     SGERHNKNELICAHKTLPFGTRIRVTNLKSGQSVIVRVTDRGPFGPGRIVDLSLAAAR
                     KIHIDKSGVAKVKIEKIM*"
                     /db_xref="UniRef100_U2TIB3"
                     /db_xref="U2TIB3_9FUSO"
                     /db_xref="dte:Dester_0328"
     gene            38774..39025
                     /locus_tag="pig_ID_3640_F65_scaffold_23_curated_prodigal-s
                     ingle_43"
     CDS             38774..39025
                     /product="hypothetical protein"
                     /codon_start=1
                     /transl_table=11
                     /translation="MNTFINSNIDMSLGNLNMSYHVNISEMKDFNVKHVGEDKYKLVT
                     LSYNGWDELVETELTSVPVSEHELVIIMDALADKYWEVG*"
     gene            39050..39280
                     /locus_tag="pig_ID_3640_F65_scaffold_23_curated_prodigal-s
                     ingle_44"
     CDS             39050..39280
                     /product="hypothetical protein"
                     /codon_start=1
                     /transl_table=11
                     /translation="MNNQELSVWVAISKNNTLLLFSEEPKRSSDDANFEWVGNLYLNS
                     MIYEQIERMIKQSDMKHTSDPEQLIFTIKSTK*"
     gene            39312..39464
                     /locus_tag="pig_ID_3640_F65_scaffold_23_curated_prodigal-s
                     ingle_45"
     CDS             39312..39464
                     /product="hypothetical protein"
                     /codon_start=1
                     /transl_table=11
                     /translation="MKYNNSYINVKNIYNNTNDYNMYDDEDYGFDNTYFKQPMKSKRP
                     KKSQWK*"
     gene            39677..40135
                     /locus_tag="pig_ID_3640_F65_scaffold_23_curated_prodigal-s
                     ingle_46"
     CDS             39677..40135
                     /product="hypothetical protein"
                     /codon_start=1
                     /transl_table=11
                     /translation="MKNFSEFLKNFYITEMAIKLGEFRNNSEGIINKIIENWCLIKWC
                     DMHSNELTSKRLRNNLVTELINHMLRINNIKLKGSRKDKALHNLVIKTLEYNDWIEIA
                     KVIRNKFEKERLEKYINIISEECANNIENICNILCSDENTIKEYVNGYLE*"
     gene            40135..40647
                     /locus_tag="pig_ID_3640_F65_scaffold_23_curated_prodigal-s
                     ingle_47"
     CDS             40135..40647
                     /product="ATP-dependent Clp protease ATP-binding subunit
                     ClpX n=1 Tax=Anaerofustis stercorihominis DSM 17244
                     RepID=B1C8A9_9FIRM"
                     /codon_start=1
                     /transl_table=11
                     /translation="MESTNNKSINKQNKNCSFCNKEIYENEHYISGCLNNVCLCNQCA
                     KLLLTKYSPFINKNNNFTNNISNNNNTNLLTPSQIKAELDKYIVDQEDAKRTMATAIY
                     NHYIRIGQNSDDIIIDKSNICLIGPTGTGKCVCGDTKVKLRNKKTGEIIYDTIDNILN
                     KHGFKEQKFT*"
                     /db_xref="UniRef100_B1C8A9"
                     /db_xref="B1C8A9_9FIRM"
                     /db_xref="mpz:Marpi_0202"
     gene            40619..41824
                     /locus_tag="pig_ID_3640_F65_scaffold_23_curated_prodigal-s
                     ingle_48"
     CDS             40619..41824
                     /product="Hef n=1 Tax=Campylobacter phage vB_CcoM-IBB_35
                     RepID=H6SU53_9CAUD"
                     /codon_start=1
                     /transl_table=11
                     /translation="MDLKNRNLLKQYLIDKKGNVNRNYNIIFKSKPYLLDILNKEFNG
                     LNQQEALYLLSHNMEEPPKCTICGNIITFHNGYNKTCSKECSKKLILLNSQKTILKRY
                     GVINIGQSDIIKEKVKQTKLERYGDANYINVNKMKQTKLERYGVANYVNPDKMKQTKL
                     KRYGSSNYVNTNKIKQTKLERYGDANYINVNKMKQTKLERYGVTNYVNPDKAKQTKLE
                     RYGDANYNNRERTKQTCLERYGAENFVQSKEWQKIIKNEEWQKHRKEAEINTKRKNHT
                     FNTSKPEENGYKLLCDKYGIENIKRQYKSELYPFACDFYVQSSNLYIEFNFHWTHGSH
                     LYNKNNIKDIITKCKLNIKSKTSKFYKIALNVWCNKDVKKFEYAKKNNLNYLAFYNFD
                     EFLEWYNKQ*"
                     /db_xref="UniRef100_H6SU53"
                     /db_xref="H6SU53_9CAUD"
     gene            41829..43097
                     /locus_tag="pig_ID_3640_F65_scaffold_23_curated_prodigal-s
                     ingle_49"
     CDS             41829..43097
                     /product="ATP-dependent Clp protease ATP-binding subunit
                     ClpX n=1 Tax=Sulfurihydrogenibium azorense (strain Az-Fu1
                     / DSM 15241 / OCM 825) RepID=C1DTD7_SULAA"
                     /codon_start=1
                     /transl_table=11
                     /translation="MKYKKFISYYNNFDDFEIETDTGWESINSLYKTIKYKVYIIKTK
                     SDLTLKCADNHIVFDNNFNEVFVKNLHVGDKIQTKDGIDIIKEIIITDYYENMYDFEL
                     NENSNHRYFTNNILSHNTEIARSIANLLNVPFTICDATSITQAGYVGEDIESIITRLL
                     QNCDYDVERAEHGIIFIDEFDKLAKTSGNRSITRDVSGEGVQQGLLKLIEGTDAMVPP
                     QGGRKHPEQKLIKVNTKDILFIVSGAFVGLEDIIYDRLNEDYENGPKIGFVSIQNDKP
                     KIDEDHLLEYVQPEDIIQFGMIPEIVGRLPIITNTNYLDKKSLQNILTEPQNAIIKQY
                     QKLFSYSNVELTFTKGAIERLAEYAEALQTGARGLRTCVERVLKEPLFNAPDIGKEHS
                     KKEKDTMFKLQIKKKDIDRELKDFIKLNNN*"
                     /db_xref="UniRef100_C1DTD7"
                     /db_xref="lho:LOOC260_113220"
                     /db_xref="86720572"
                     /db_xref="C1DTD7_SULAA"
     gene            43108..43314
                     /locus_tag="pig_ID_3640_F65_scaffold_23_curated_prodigal-s
                     ingle_50"
     CDS             43108..43314
                     /product="hypothetical protein"
                     /codon_start=1
                     /transl_table=11
                     /translation="MDKFITLTSLYDGKPIVIRVNSIAYMCSTERNNTLIRFLCAFST
                     EYESSMFELKVKESLDEVQSKMYL*"
     gene            43415..45235
                     /locus_tag="pig_ID_3640_F65_scaffold_23_curated_prodigal-s
                     ingle_51"
     CDS             43415..45235
                     /product="hypothetical protein"
                     /codon_start=1
                     /transl_table=11
                     /translation="MIATVYNIFDFDWYERTFNVNDNATQYSAFLVNNDDALEMCGDV
                     EVEKNKLQNFLRNFNTGLLKRYIPLYINENDDSYTDGKQIMVSSLKDFKNPEQNYYWR
                     LDTMIGLALHEACHCVFSDFNKFKSCAKTNQTIKWILNVIEDEAIENSCKNRAKGYGK
                     FLDEVKYHYFDEGFDGNFTADNDFEEFSKIFINVIRYPKFIKTVMTQELKDKWSDIFF
                     KIYNILEKRWSLIKVNGDITYTNTCDTKNNIGAARDIYNLLKDFLKLDDNQINYLMKC
                     SIGKSGSAIGSEATGTKPLSSVEEKKLIDQLNKISNNDNDGDKNGGDSNSHGIGGGRG
                     FASNLSILPKEFVKDTYAYSSLYKWAYPHLQKATSIIYNKSYKLNYNRTRYNRSGQLD
                     GANIVSALAGNKFVCNQIKENRKIENGKLALVLMADSSGSMSFDNGRLMRTIGHFITL
                     FAEAVKNVPGCEVYVYTHNNNINRVVSDKEWNTDKACIGEAFKVKYAEGCQNEVEAYT
                     KIIEDVRKQTKLPILGINFGDCKYGCPDDEIKTCVKNLKKDKNCIMTMCSIGNDDTSN
                     KNNNIYGEGNWVQIKTLLQSEITRVIKELANIVKREYKRS*"
     gene            45573..46760
                     /locus_tag="pig_ID_3640_F65_scaffold_23_curated_prodigal-s
                     ingle_52"
     CDS             45573..46760
                     /product="Chaperone (AssE2) n=1 Tax=Bacteroides sp. CAG
                     :545 RepID=R5RRX3_9BACE"
                     /codon_start=1
                     /transl_table=11
                     /translation="MNKKMNPIKLLFTVKNGIFTPMRGQNKGLDMAFKSSSIREANKN
                     NYNEYTKNILKESKEGDIFASCSYKYFANESTFNFYSLVPADDKDIDNMLVNSEKFDV
                     DNDYDFGSDEDKKKNYSNIMDNISKNMPCPTIDESGFYVDQMNWKFLVRNIIKHKNTM
                     LIGPTGTGKTELVMEIAKQLNLNISIYDMGAMQDPLTDLLGTHRLEGNSSVFDYAQFV
                     EDVQKPGIILLDELSRAPQMAMNILFPCLDSRRELRIDIAGSNNIRKVKVHPECVFIA
                     TANIGAEYSGTQDIDAALLNRFLPLQLDYMPTKIEEHVLMVRTEIDENSAKTICNYAK
                     QIRESYKNEVLSKSISTRETLAIAELVVDGFTIQDAFKYIIFQKFMSEDEITTMKSIL
                     ISM*"
                     /db_xref="UniRef100_R5RRX3"
                     /db_xref="R5RRX3_9BACE"
                     /db_xref="dal:Dalk_2195"
     gene            47278..49335
                     /locus_tag="pig_ID_3640_F65_scaffold_23_curated_prodigal-s
                     ingle_53"
                     /gene="ligA"
     CDS             47278..49335
                     /gene="ligA"
                     /product="ligA; DNA ligase, NAD-dependent (EC:6.5.1.2)"
                     /codon_start=1
                     /transl_table=11
                     /translation="MTDIEKLEIAKEAYYNSGVEIMSDLEYDELERKVGLENKSHIGT
                     LHNEAYTIKHPIIMGSLSKVQVKESKNNIVTTNYNDFVEQALKYINYYNKDEKTVIIT
                     PKYDGCSFELVLNNNHKYNVSCNIVSCSTRGDGEYGKDMLEKLKDNFDAYFISSVFKA
                     LSSVYSNINNKNIILRGECLVKKSTFNNKYNNTFVNPRAFVSGTLNADYDINDKELLE
                     RLSDIDCIIYDVRIEETENSYKEIDFEIIRNEFRDDKYSKYYNMFPGINVVTYDSSNT
                     LIDNFAIIYNKYSYIRNKYNYALDGFVIKPTSKYRKSNNTEPRPKDCVAIKFKPMIES
                     TTVKDIEWSVGKGGELTPVLILNKIKLDGKSITRVSAHNYGYIKENNLKKNTKVDISL
                     AGDIIPFIYNVYKEEKDTYHNVIFSDYNKDQIRIDGVHAYLIENEHQKMKRLFIQRSL
                     TLGIKSLGKKNAEKLANYIYDNTNNNDVINDDFFGNESNMNIESNSNINNNVLYNHIL
                     LVPFNIIEEAIGGKTSDTIIKNIQNIISKISFKELIKSCCFLDCGSRVSEECAKYLIG
                     EQVDWFGLNKDAYSWVFNKESEEFKLLESVMNYIGKDIEYYKSLNSINNMNENNQNKT
                     FVILTGEPNNYLTKNDFLKHHPEYEVTGSWKKVQIVFTNDLNSNTGKMKQARAKGIDI
                     RVY*"
                     /db_xref="rip:RIEPE_0561"
                     /db_xref="gwe2_scaffold_406_27"
                     /db_xref="86468869"
                     /db_xref="6.5.1.2"
     gene            49815..50363
                     /locus_tag="pig_ID_3640_F65_scaffold_23_curated_prodigal-s
                     ingle_54"
     CDS             49815..50363
                     /product="hypothetical protein"
                     /codon_start=1
                     /transl_table=11
                     /translation="MTNKEIKNLVVETVKNTINDIFAEWIANDIDSAILTNAGWVIFE
                     KRKLNKDFCFGYGTSEDSYDKAIEMSTIAKNDPKYFISYNLKWYDNILEKLERGDNYY
                     VSAYDNYPNTPFIHIVNASMMYSIIEKNSKIKHGQLSDKDTKELIEFVKKLRAKQEKR
                     CNTYIKKYGMRKIKTWTYDIWD*"
     gene            50339..50455
                     /locus_tag="pig_ID_3640_F65_scaffold_23_curated_prodigal-s
                     ingle_55"
     CDS             50339..50455
                     /product="hypothetical protein"
                     /codon_start=1
                     /transl_table=11
                     /translation="MDIRYLGLINKFDGLSIQFTFVNSVYICKFTFVNNLHL*"
     gene            50809..51483
                     /locus_tag="pig_ID_3640_F65_scaffold_23_curated_prodigal-s
                     ingle_56"
     CDS             50809..51483
                     /product="hypothetical protein"
                     /codon_start=1
                     /transl_table=11
                     /translation="MNNIVKDIFLIGNKPKRNYNNDYTNLIKEDSIVMRVNRMMSIGI
                     GLSGTKTDMLFCDQFAFNWDDDFVNHVIKVNPNMHMVIPYHSKEAFEQHFKYDFNINK
                     SNVYTNIKIDIIGHDAESYYKDYIKESMPQIELTFGHYWPTNVSYALQYLLNNFIYKM
                     ENKVNRKDDNIIYRINLIGIDAHDRVNMYKDAPANNPIVHQAFSLYEGLWFERLEKDN
                     IIRIFD*"
     gene            complement(51601..52575)
                     /locus_tag="pig_ID_3640_F65_scaffold_23_curated_prodigal-s
                     ingle_57"
     CDS             complement(51601..52575)
                     /product="Homing endonuclease n=1 Tax=Enterobacteria phage
                     JSE RepID=C4MYI3_9CAUD"
                     /codon_start=1
                     /transl_table=11
                     /translation="MDYNKIYNNIIERAKQRKIENPINGYKEIHHVIPRSIGGSNEPS
                     NLVELTLKEHFLCHELLVHIYPKNKEVVYALWMMTTTTIASKYNVSNRAKNEQQINIS
                     ASQYERIKLLYIKFKSQKRYSTQERKNVSDGTKNAMQDIEIRKKCGAKNKGSKWYYNK
                     ITLECYKWYQGDNDIDLNIYTWGRPKISSDDKKKISETQKLKQSSYYIIPNSYNDVTK
                     EQIIYIDEYNEQTKVVIPGDWIKKEKKTTKDRSVRQQLYSILSSTKYMNLVNRVLFKL
                     PNTNYVKRYFYVKPELYTILSKHNFKFEDYTNKDKVLNTLDDYYNNNQ*"
                     /db_xref="UniRef100_C4MYI3"
                     /db_xref="C4MYI3_9CAUD"
                     /db_xref="taf:THA_1264"
     gene            complement(52653..53771)
                     /locus_tag="pig_ID_3640_F65_scaffold_23_curated_prodigal-s
                     ingle_58"
                     /gene="nrdD"
     CDS             complement(52653..53771)
                     /gene="nrdD"
                     /product="nrdD; ribonucleoside-triphosphate reductase (EC
                     :1.17.4.2)"
                     /codon_start=1
                     /transl_table=11
                     /translation="LTTYSQNNSSCRTYNSYDINSDADFWYKQFNYIAENGKLPRWKM
                     WSANQKDGRGNICPVTIILPTLAMEAKLWAEENNKTEEERITYFMNSLEFKIGQAREM
                     LIERFTLICSQPESAAKFMWQNNTMYGYDGESVSSALKHGTLAIGQIGVAESLQLLIG
                     CDQTEQKGLDLAIRIEQLFNKKCAEFKKNDHLNFGVYYTPAETLCKKSLQKFREKYGV
                     IPKVSDNEFFTNSIHVPVYDKIDLFKKIDIESQLAKYSNAGCITYIELDSEVQNNLDA
                     MEKIVKYAMEHDIPYFALNRKLSYCKKCGMRGDFVKCPRCGAEGKDIEQLSRITGYIT
                     TDISNMNLGKQDEVGKRVKHTGCIIFTSKEANTNDLKK*"
                     /db_xref="ppo:PPM_4732"
                     /db_xref="UniRef100_S2YNZ3"
                     /db_xref="S2YNZ3_9FIRM"
                     /db_xref="1.17.4.2"
     gene            complement(53911..54951)
                     /locus_tag="pig_ID_3640_F65_scaffold_23_curated_prodigal-s
                     ingle_59"
     CDS             complement(53911..54951)
                     /product="hypothetical protein"
                     /codon_start=1
                     /transl_table=11
                     /translation="MYTKEDLFNICFYKKDDGTYKQRTLNCIYKINNNIEADIKSFIS
                     NKEYNITSIKELLYILKNDLFDKVPFKCPTCNNKYLKFLESKNRYQHHCCPSCASSDS
                     LVVEKRNNTLSLLSETEKQDRINKIKTTWKKKTKDEIKSINIKQRKTKLEKYGSETYN
                     NIKKALKTYEEKHGHKRTIKPMLDGVFKKYGCKTYLDIYYKTNIRNSKELIDKINKTK
                     KNNHTFNTSKSEERCYIILIEKYNKEDVIRQYKSDVYPFQCDFYIKSINTYIECNFHW
                     THGEHKFDCNNKDDINILNEWKGLSKTSKFYKNAISTWTIRDIKKFEYAKKNNLNYLV
                     FYNENDFIKYYS*"
     gene            complement(55153..55812)
                     /locus_tag="pig_ID_3640_F65_scaffold_23_curated_prodigal-s
                     ingle_60"
     CDS             complement(55153..55812)
                     /product="Anaerobic ribonucleoside-triphosphate reductase
                     n=1 Tax=Coprococcus sp. HPP0074 RepID=S2YNZ3_9FIRM"
                     /codon_start=1
                     /transl_table=11
                     /translation="MNNKDKWGIVKDTSIEDKLYNNKDVYEYALEKTLKELSQAIEGF
                     LHNCNSIQVRSSGQVAFSSVNYGTCTLKEGQYIIDALLDGQLAGTGPDHRTSIFPCAI
                     FQYNEELNGCPGTPNYELFRKALYSCSKRIYPNFANTAWSVQTNGQKFDREQKNIALE
                     RILKENYDNYYALLKWIKANEKEATNMSLYVTVNKYGSELISVKPWHEQLPFEIMSTM
                     G*"
                     /db_xref="UniRef100_S2YNZ3"
                     /db_xref="S2YNZ3_9FIRM"
                     /db_xref="pste:PSTEL_02565"
     gene            complement(56109..57101)
                     /locus_tag="pig_ID_3640_F65_scaffold_23_curated_prodigal-s
                     ingle_61"
     CDS             complement(56109..57101)
                     /product="hypothetical protein"
                     /codon_start=1
                     /transl_table=11
                     /translation="MYCLLHHIEPEDVPRCPMCCKLSKFVGKYYNITCGECNYNAWDK
                     KIQLTKQNTTKEAIKRGQEKARLTCLKHFGVPYGNQFSSIELKEKYEAECLEKYGVKN
                     AGWSKEARAKRINTCLDKYGVDHNFKLFSGSEYSKRIWNEKHDEIVNKIQNTCLTKYG
                     KKYYTQTSEYIKQSQNTLAKHYGSIEDAYKHKYEVTKQTKLERYGDECYNNIYKIKST
                     LKSQHTKFETEYNCTQYIKLINEYGQGWQSLDLPIIKSGRFRYISNEYLDIIKEYSET
                     YHGCNCTSRPEQEIFDYISTFYNKGVKRNIRGVIKDENNSYELDIYLPNIKVAI*"
     gene            complement(57105..57263)
                     /locus_tag="pig_ID_3640_F65_scaffold_23_curated_prodigal-s
                     ingle_62"
     CDS             complement(57105..57263)
                     /product="hypothetical protein"
                     /codon_start=1
                     /transl_table=11
                     /translation="MTDFDHLINIFRKNHILVTNDRLNTHRENYLAINMKLSKTYYNY
                     TKQFRTEK*"
     gene            complement(57297..58298)
                     /locus_tag="pig_ID_3640_F65_scaffold_23_curated_prodigal-s
                     ingle_63"
     CDS             complement(57297..58298)
                     /product="anaerobic ribonucleoside-triphosphate reductase 
                     (EC:1.17.4.2)"
                     /codon_start=1
                     /transl_table=11
                     /translation="MEEKNTLNVIKRDGSVQEFDINKALSSFDKVYANGLKRESTPEL
                     REQLEQVLTKKFLNKRLVKKVNNGIEEVSVEDIQDAVRDFLMKKDPEAAESFVIYREQ
                     RSNYRESNTKLARNIKTKLFAKNIVNQNANIDEASFTGRIGEAASAVCKDYALKNSMS
                     KMARKNHENNIIYQHDLDQYALGSHNCLSDPLDDSLNNNLTTRQTDIRPASSLNTAFQ
                     LTAVNFQIQSLQQFGGISATHLDWTMVPFFRISFFKHYVDGLKYIKKLSDKKINEFTE
                     QFSIKYDPYKFGHKSHEIGYIEDQTKVTDNDSELDNELEEAFKDDSLFQKLIKMISF*"
                     /db_xref="gym:GYMC10_1586"
                     /db_xref="UniRef100_S2YNZ3"
                     /db_xref="S2YNZ3_9FIRM"
                     /db_xref="1.17.4.2"
     gene            complement(58416..59420)
                     /locus_tag="pig_ID_3640_F65_scaffold_23_curated_prodigal-s
                     ingle_64"
     CDS             complement(58416..59420)
                     /product="hypothetical protein"
                     /codon_start=1
                     /transl_table=11
                     /translation="MKDLDYFILEELTKDEFEELTKKYGAYDQKGMPSDLWDEWLDYK
                     KSHEKEADKFLTPLIKKEIDTLNDKEKKQWIDLPYKVDIYNKGPKNKNFIFSIRTMLS
                     IVHRAEHWQTLLGSLEKDGYYYKHTNEYSFNGTFRCQLPPNAIHFEGTDKSFTDNFKK
                     NPKVISEVYNDTVYFNKRGESPSWNDICRGWQYYFEKVFNQFKGKVTFIVDRDPSNEE
                     GLTLKFADPKIQKEIEEKIKYLNDPERVKELKIDWDKKMDEYYKEQRRIYYDAAIANN
                     RETKNKEERTKRMNELEAELVKKGTSQREIDKQVAKLLQDFHSDDVFASRKANKYWGD
                     *"
     gene            complement(59800..61125)
                     /locus_tag="pig_ID_3640_F65_scaffold_23_curated_prodigal-s
                     ingle_65"
     CDS             complement(59800..61125)
                     /product="Cytosine methylase n=1 Tax=Cyanophage S-TIM5
                     RepID=H6WG05_9CAUD"
                     /codon_start=1
                     /transl_table=11
                     /translation="MNNNKSIKWGFIQPLTGGFYIGARKVIGHDADWIISFPGFADTV
                     IKKHKNGTEIILCGNEYNLLKWLEKQNVKVPYYKFDRQPFDIDLSNIKDTKILSDDDT
                     KPNFENMDLVIALPVCSGLSRITTSNTKTETRDSKNSNQLFITEYTLSVIKPKMYVYE
                     NAPALYSGIGIDMRNKLEDIAIKYHYSVLYYKTDTCLHDNPQKRPRTFVIFQRWQGKE
                     ISQLPNKFDWEDIDINLTDYLNKITDDATQQIPIEMSHFNIALLDYTKYLFGEHNWRE
                     KSNRDLLVNVTMSNRYDEFKEFIKNNCKYFTDKEYEQFCHFLDHVKYKLSINKGYYSN
                     NCYICSNNKIGSIQFKSMQSYLHPKYDRHYTIREALFLMGMPNDFELYGTLKANFPKI
                     GQNVPVRTAQFIISQIVKILEHWDEEKQINERQNNVNVLKQDNVHQRID*"
                     /db_xref="UniRef100_H6WG05"
                     /db_xref="H6WG05_9CAUD"
     gene            complement(61118..61633)
                     /locus_tag="pig_ID_3640_F65_scaffold_23_curated_prodigal-s
                     ingle_66"
     CDS             complement(61118..61633)
                     /product="Tax=AR17"
                     /codon_start=1
                     /transl_table=11
                     /translation="MNKLYDTTKDKILVISDVDGCITTGHFIYTINGKAAKVFGANDH
                     EGVKLLRKNNIDVEFITADRVGYTITQKRMSELKCECNIFSETERLDYIKSKLKEYDL
                     VFFFGDGLGDAHVAHVCPELIFIAPQNARKDAKGAAKFVTENPGGSGAFLDCAEYICF
                     NYIENWKDLYE*"
                     /db_xref="5047923"
     gene            complement(61659..62993)
                     /locus_tag="pig_ID_3640_F65_scaffold_23_curated_prodigal-s
                     ingle_67"
     CDS             complement(61659..62993)
                     /product="hypothetical protein"
                     /codon_start=1
                     /transl_table=11
                     /translation="MNETKNILIGKLGKKFSLKKFNNMTGDDASVILFSKLALLNPNY
                     KFYIAGSNDINKLTPEEYDKIFPNHNVFTAPNIDLKVDNPYAFLDDYFDNIKIDFALI
                     INGPTTQMNVANFLRKGFTKDGDFYKPLMMFKRYVGPYVYVLNKLGCPFYLISEDARY
                     ITTWCKDLWNHERLIFTQINGNFKIKNHIKSIDDWTMVENDKVEAIYSGVERIFMMGL
                     DKNWKSNIDIEHKLSINQENNQNSPFIVISNGCSTFGLDCGTSTKISRLPTYKEYILD
                     NFKDDNVYNKTKIYGKWSDEDVAQYPDKILNIPVVELKDKIRDAKYSIAYSQQPGFVT
                     VKAWELIILGLVPFIHPDYDKYHLLGFPEYVYLKSPEDLLNKIHELDANPELYKDIMK
                     QCQDCIKPEYLDGSDLNNRLLCTIAKDLGFEYEPKKGIENTLFDHFNKDVII*"
     gene            complement(63001..63723)
                     /locus_tag="pig_ID_3640_F65_scaffold_23_curated_prodigal-s
                     ingle_68"
     CDS             complement(63001..63723)
                     /product="Putative ribulose-phosphate 3-epimerase n=1 Tax
                     =Parabacteroides sp. D13 RepID=C7XEA5_9PORP"
                     /codon_start=1
                     /transl_table=11
                     /translation="MEINNNMHIISPSIMCARSLLNIKSDISIFLKNDIKMIHVDIMD
                     NHFVPNLVFGPDIVNELIEYREKSNKDFVIDVHMMVENPLSLLPRMKLSHCDYVTIHS
                     EIQEDNIINTINYLHEQNIRTGLAINPKTSIDVIEKYIDDIDLVLFMFIEPGFKGARP
                     VPKVINKIKAFNSIYKTHNNILKAVDGGITLERAQECKNNGVNIYVGGTSSLYKKNTN
                     SNKMSNTELEQNIMTINFIINN*"
                     /db_xref="UniRef100_C7XEA5"
                     /db_xref="C7XEA5_9PORP"
                     /db_xref="pdi:BDI_1349"
     gene            complement(63731..65374)
                     /locus_tag="pig_ID_3640_F65_scaffold_23_curated_prodigal-s
                     ingle_69"
     CDS             complement(63731..65374)
                     /product="Uncharacterized protein n=1 Tax=Ruthia magnifica
                     subsp. Calyptogena magnifica RepID=A1AXF4_RUTMC"
                     /codon_start=1
                     /transl_table=11
                     /translation="MKVFITTSGIGSRLGQYTEFMNKSMLKVGKKPVIAHIIDQYPSN
                     FEFVITLGYKGDHIKQFLTIAYPNHKFTFVNVDKYQGEGTSQVYSQLQAKEYLQEPFI
                     YNDCDTIVENLANQVDIENFNYDFLIGYNKISGLYDGFDYDETSKDNVNSYKITKIYQ
                     KGASMATMASYIGIAGIYDWKTWWNCCERSVKEVDYRILNDTYVYINYKEHFSNIKTF
                     IVDNWYDTGSVSGLITARKHFSSNKNDQLNVLDKYDQSIFIVNNKVIKFFANDDMVKK
                     IMTHTNVISKFMPKILDVTKNFFSYAFVPGNTAITNIDRVRFGDILEYYKENGLWDDK
                     TSKYNFKKEQYDFWITRTKNRVNKFKKMFNIEEDKNIFINGVKIPKEFTVDYILDKIQ
                     ECKEWKEANWTSWHGDFTLENILIDNNNNYSLIDCRQGYGNELYCGDKIYDYVKMNMN
                     LLFNFSSIYNNLYNIIIDEDNNKIHVDILVSSESTYCKEVLKRFVEADDISYDYIEML
                     TGIIFLDLCPLFEPKLCKFLFYFGKYVLYSNMKNNLNFN*"
                     /db_xref="UniRef100_A1AXF4"
                     /db_xref="A0A0G1PG49_9BACT"
                     /db_xref="rma:Rmag_0897"
                     /db_xref="A1AXF4_RUTMC"
     gene            complement(65539..66789)
                     /locus_tag="pig_ID_3640_F65_scaffold_23_curated_prodigal-s
                     ingle_70"
     CDS             complement(65539..66789)
                     /product="hypothetical protein"
                     /codon_start=1
                     /transl_table=11
                     /translation="MTHFYPCGQTKYVIEINNGLKANNVDVELFVFDYNQTYISCNLD
                     IDPNVIVKYVKFEQYTFDELNTADAIFFHDMPLVKMDKWYIDNWVDMVKNKINGPKKV
                     QFINAHKWSTNSKANGDLVRKKDFLDLFDKIVGFSKTDDFALYYKEKTGSTTFDDKFI
                     HLLLPYYFDDTHSQWKSFHNKYKRLTYMGRCTKWKDPERIIEICPTLAKHGFECEMRG
                     ILRTIAVVKFKNLIYNYGTKDKSDKTFFLTKKYRDEHNISKEDNCVHLPREFKDKVYV
                     FGEYKNKEGMEMISFSQFGCDFHNILSKKKEAINDCGDNGEYVMVEMFDVGTIPLIDY
                     DFAKNCKLYKDGKWTGETWLSANLGIPLKDDLSNLDDVLNRMHELSNNEEYYNKYREY
                     CFNKAKECHNPTDIVKHLLIDIFR*"
     gene            complement(66837..67781)
                     /locus_tag="pig_ID_3640_F65_scaffold_23_curated_prodigal-s
                     ingle_71"
     CDS             complement(66837..67781)
                     /product="dCMP hydroxymethylase n=1 Tax=Enterobacteria
                     phage RB32 RepID=Q06ET4_BPR32"
                     /codon_start=1
                     /transl_table=11
                     /translation="MNNNNIIHSNTSSTDYINSHNVIYNYDLSEIKDKLEPLQQEFDY
                     NLDNNSNWTFKFGRVLRDSANFISKQFNNKPQTDVLYMILKDKLESQDFRIISGSKCL
                     EIQDCNFIADKDWVVREPNYDYAKREIEWYKSQSLYVDDIPGKTPKIWESVASKTGDV
                     GKINSNYGWCIFSNENGNQYKECLNALVKDTNTRQAVMFYNRPSMHKDAIKDDMYDFM
                     CTYQVQCFLNKYYYNNDYKREQFYILRYIVYQRSQDLVFGYDNDILWHDYIANKLCHD
                     ISSKLGCKVYPSYIECNIGSAHIYERHFLNLEYKSSGE*"
                     /db_xref="UniRef100_Q06ET4"
                     /db_xref="A0A023W5H6_9CAUD"
                     /db_xref="Q06ET4_BPR32"
     gene            complement(67898..68128)
                     /locus_tag="pig_ID_3640_F65_scaffold_23_curated_prodigal-s
                     ingle_72"
     CDS             complement(67898..68128)
                     /product="hypothetical protein"
                     /codon_start=1
                     /transl_table=11
                     /translation="MDLTNEKKYIKNLFKNKEKLVEARNILKESYNIDSEIKNDITLS
                     IKQGNLSAFECSQLKNKLYESLDKDLIHIVFE*"
     gene            complement(68206..69009)
                     /locus_tag="pig_ID_3640_F65_scaffold_23_curated_prodigal-s
                     ingle_73"
     CDS             complement(68206..69009)
                     /product="hypothetical protein"
                     /codon_start=1
                     /transl_table=11
                     /translation="MIQTNFTSESTVPMEPSGTWINMKTGETITVKTMVNDMSGNGSQ
                     LMLTDGRLMSFTEFSNNYVQMEEEPLNQQNDIITNNVQTETPKLNIDLLTSGLGQDNN
                     NITNMYNISETNVTLNSNNKLESFDSTYETSFVNIEENENSTTTKQKRINLDNNSYSL
                     NGYSKQQNIVKEFLNNLEKKPTINFKYIYIDNMPTEPISTFVKYLGVTKEDIVDVLYK
                     ELCNEDIIKNILTNYINDILENKVEIKTTESLSKNSVEPTPKVKRIKKK*"
     gene            complement(69050..69658)
                     /locus_tag="pig_ID_3640_F65_scaffold_23_curated_prodigal-s
                     ingle_74"
     CDS             complement(69050..69658)
                     /product="hypothetical protein"
                     /codon_start=1
                     /transl_table=11
                     /translation="MENEKIIIIGPNNINQYKADLVNLIVSKNSDLSIMNTFITDETM
                     SQHQNINSCIDYIYYIPYTKVQEAYKNSSILYCTIDELHNDITHGIMLDEYYNNDIMY
                     LEFLDFNNISDSVFLEDNINNNNHIIIWLDTKVNKNLNEFKNHEDIRESKYVYQRMDK
                     HNIPCLYFNIDNEHISDISNTILEYYNTTDNEKRQEIILENS*"
     gene            70223..74365
                     /locus_tag="pig_ID_3640_F65_scaffold_23_curated_prodigal-s
                     ingle_75"
     CDS             70223..74365
                     /product="Gp68 n=1 Tax=Sphingomonas phage PAU RepID
                     =H9NBU5_9CAUD"
                     /codon_start=1
                     /transl_table=11
                     /translation="MEKLYSETATDTSNNTENTTNSTNEITTDCTLDNYGDKIEDKRA
                     KAMVDFIKEYNNRLDPKKSLDTNIRNFMALSEKDGEKMKTLSETRKHRLYYSNIRYSK
                     CKEDEKRRYLENRYDVPVMVADSIKVKHGDISNLGEVFQWYITNPSYANIPKIQRKAM
                     YSCTDNKRPTGELAYETWNGFQVLDLDIKNRIIAQYMKGQLFKILSKNIWFVGITLST
                     SGNGIHIWTKIEPMSQKENRKVEYIINYRQKFSTVYTALENIAYRMHEQKYIQDLLKD
                     NIISEADIDFEVMKDWIDMAMCKPQQATFIPYDPEAEFSTNFTNASLDTNFDTIIDGE
                     MGEIDWMERKDLTVIFDRYQFFTDPSANKEYDIELDEDEVFDPTNGKKSSTSTARHYK
                     HWQRWQLANTLCSIYGATKGYQLLREVCNSKTSDRELMGDIKTANTYKKPVSTWAITE
                     LDRIHGFNIKIKTNDEEVNNILLSQTSNTLDESNSPTHLLNPETKVIDMTLSSDQFLS
                     DIQDDIFKNLDLLNLLESGAGTGKTEMVKHLKGRVCLLEPFTSILEQKIEKDEDIIAN
                     WLTFWGNKQVGPSDWVSEKSFAMTFDKFANLNICNFINEGFEYIVIDESHLLFTSAYR
                     DCMSPIIKRIMNLAQNGITIILMTGTPTGEMMFMPYARHIRVRKEDNRIKNFTVVKSH
                     SKDECTLNMCKDMATAITQGKRILYPTNRGNLYVSQIFGLVQQQLNDIHFGRSINTFY
                     YKKANSGMKSMDDIAESKTFGNNDIIACTNFLSVGVDICDKYNFEVFFDDLMMPQDVE
                     QFTNRIRNNNLYIRLYVPKVDHVGLPIDYTKIKPLQMMVDEFERIRLFNICKTCNEVI
                     ERNGVEARYNDLTVALSHSNNCIIFDEYKNRYYIDQTAYKLHLFQDLYSEYISQLPII
                     TRSMKYYGYEVFVEDRNNVMNDIQRDDFKEILKKAKGTETNRQTVETNALLDSLTPSN
                     IDIYNDIAKGNFDIIRNDKYKEDRLNNNILATDVEIITRNMPYINTFYKFYDIDTIRT
                     IYDACTDVKSNRIIKSKLERIRKFVAMEIRRLNNKVDIPMYDFYKQSYDFAVNNSVTN
                     KHDIDMFISKFCCSYCNGINGIVVQKDKDINGKDTGSQKYLRNVNDIMTNIFWTIVEK
                     GKVSKKNNTINIRPFKLLWTRKESVNNICEDKNLKAILMDDLIKMRGQKFENEIDDTD
                     MGNLSIETTKKLLNYKHTKDTIKAKHITPRDIPVEYSISTAKDYDTFSKEDSSNERFM
                     IWQKNQYKAIKNSINMAALLKENELNSQENIINSVVGGQNSLFDNTVDKLDDNINTQC
                     NNVVLNTNSNNTSNAITTSQKPERTIAEILDINSNDEYASDYLNMDKFDALLGEDGMC
                     PF*"
                     /db_xref="UniRef100_H9NBU5"
                     /db_xref="H9NBU5_9CAUD"
     gene            74812..77718
                     /locus_tag="pig_ID_3640_F65_scaffold_23_curated_prodigal-s
                     ingle_76"
     CDS             74812..77718
                     /product="Gp264 n=1 Tax=Sphingomonas phage PAU RepID
                     =H9NCE1_9CAUD"
                     /codon_start=1
                     /transl_table=11
                     /translation="MTIEKNNTIKDYYIRLERMYINVMNMLTSLNQSLVSNSSEVTVT
                     VTDTNDVKSTLRIPSFLYLENKLEELNTNFGALFNIPESGEAWFTHNSSDSYKFNLVR
                     SNTALPAPQLSPYLSLKGDTQYTSIKDNNILKDLVSPLTYIRYNIANLADVTDSIIMK
                     KYVFYNKTLFDYLEQSGDINTYADLEDKLIGYKIGDDYDSYESTLKVPIKKDTYISLF
                     NIKKVDDSDYINNTIKVTLDTIEYYDSENSSIIYQLVNNDKLVYGDTALEYEITNIDY
                     ENLVVTLKELNGHKKIVTTQEQSNSTFVLLNNNYNKYKYVDIPLEENENIAICLSVVY
                     NNIRSIWSKPEFIDLNTIYMKDENGNDIKDENGNKLTYIDYYKKYCNNIGDLILGITE
                     TAYPQVSNFTPAQLKDMQSSESITNGVTNTFNGDILKVVPINKHLTDDVTNDDILNLH
                     NQKNQLQSQLDTIQTNIDDTTNDLLNIDKNNVDNSNIITLQKKLTEYKNEKTTITKQF
                     NSCVNQLTSKIAQLNQTTSEIKYRLRGVTVVNDMINMLQNAYGKNVELIGTEIWYKYK
                     SINKDTTTITVINSDTFSEWNVQKPSQRDRYLVFNSQNTSFVTNYVDYNTLDNTPKWN
                     QVDIPIKNGEDVIVKVRYLYNIGQPFINLYTPWSDEVTFEFPSEYKEDITVKSIIETN
                     NDDTVTATFTNTLINDGYEEHINDKILDNENKFFHTSEHIYSGFNTSENNMLSLYDKL
                     KQISNDIVDYKELLNEVNGSKYKVQLVSDDVSTELHQNTKNKISIYNNDVSSNNKFIK
                     KKFKLVIKNISDYNVKLYSLFPYSNNIPLAFISDETDNLKLANKFYRVPLQVSNVATP
                     QYCGQWIYFRQTNPTTNTSIYYNTKEQDSSDLLISTSQSINNNTYKFSEPLYLLSPSN
                     YMSKNNIQACLPYVYNKYNKIDISSENEQIKSITNALLKLKAFLDMYGDKLIED*"
                     /db_xref="UniRef100_H9NCE1"
                     /db_xref="H9NCE1_9CAUD"
     gene            77830..78144
                     /locus_tag="pig_ID_3640_F65_scaffold_23_curated_prodigal-s
                     ingle_77"
     CDS             77830..78144
                     /product="hypothetical protein"
                     /codon_start=1
                     /transl_table=11
                     /translation="MDSDILNEIKKEFEYLNNAKEITNLKCIRQIDKDYDILDVTFDK
                     DGKQHSIICDYNYIIHKLIITVLINIKTNEKICLSYSEQILNHVLSNIKTIFKQIFIL
                     IK*"
     gene            78146..78244
                     /locus_tag="pig_ID_3640_F65_scaffold_23_curated_prodigal-s
                     ingle_78"
     CDS             78146..78244
                     /product="hypothetical protein"
                     /codon_start=1
                     /transl_table=11
                     /translation="MKQNIENITNKDIDIINERITTLRNKRKLCKD*"
     gene            78370..78984
                     /locus_tag="pig_ID_3640_F65_scaffold_23_curated_prodigal-s
                     ingle_79"
     CDS             78370..78984
                     /product="hypothetical protein"
                     /codon_start=1
                     /transl_table=11
                     /translation="MKTNLYSNEMLNKLIDDRNEVSEKLQRLLKEYDEKIKYCYNQIC
                     HAEDILGKLICYSIYISHNDSSILPVNESWYSWLLKNNNDPQKAVKVLFDHKNNNIIK
                     LKFNVPTSTKFLEYNECFEYKGKCLDITLTLDETSKEYYCSNLYFRETYLKNIYYTDE
                     NNNRLDYYFNSNNDICVLVNGLLEELNECGNGMICNLINRLYTK*"
     gene            78981..79460
                     /locus_tag="pig_ID_3640_F65_scaffold_23_curated_prodigal-s
                     ingle_80"
     CDS             78981..79460
                     /product="hypothetical protein"
                     /codon_start=1
                     /transl_table=11
                     /translation="MITYIKNLFNQLIKKFEDPRKRSFENFMEMMAPNIVINWCMTKY
                     YDYLINIENNFKSVNKCKNQADMLAFYLKIVAKRELKHYNKKKLVKNVYVKKLHLDEP
                     YEVANIIRSVFINEGAEEYINKISNQCANSYKDIIYMMTYYCEDIYKNVQNKFNIES*"
     gene            79477..79701
                     /locus_tag="pig_ID_3640_F65_scaffold_23_curated_prodigal-s
                     ingle_81"
     CDS             79477..79701
                     /product="hypothetical protein"
                     /codon_start=1
                     /transl_table=11
                     /translation="MKFIQYIKETILYYIINWYSTSWFYYNVIKVMSRFGNDIDKCFT
                     IDEALRIKNRKLYKWLPNSFKNKIIKLKFR*"
     gene            79698..79919
                     /locus_tag="pig_ID_3640_F65_scaffold_23_curated_prodigal-s
                     ingle_82"
     CDS             79698..79919
                     /product="hypothetical protein"
                     /codon_start=1
                     /transl_table=11
                     /translation="MKILIEYIEETIITEMAKSLSDFKQLVSDLSDKIVENWCLVKWC
                     DMYPNELTSKRLRNHWASELKSYLYKISR*"
     gene            80194..80799
                     /locus_tag="pig_ID_3640_F65_scaffold_23_curated_prodigal-s
                     ingle_83"
     CDS             80194..80799
                     /product="hypothetical protein"
                     /codon_start=1
                     /transl_table=11
                     /translation="MYKYFTKRRIYIGLFTILYLMVSLTSLIHSFAFFGLANNTLKSI
                     LLGCAFEIGQVAVLMSLLTSKKEQSRIMPWVLMSLLTIVQIVGNIFSSYKYMMLHSIG
                     DLKYFKEPIFIWTDLPDNITTVIVTYIVGAILPIICLCMCAMISNYIIDNEEEIKQYK
                     LPQQQSQEDFNMHRNSEAQAELKDDKQNQTEEIPHAGFVNL*"
     gene            complement(81094..84195)
                     /locus_tag="pig_ID_3640_F65_scaffold_23_curated_prodigal-s
                     ingle_84"
     CDS             complement(81094..84195)
                     /product="hypothetical protein"
                     /codon_start=1
                     /transl_table=11
                     /translation="MEFIDNTTGHIFSQQTYDNNIGWELKDPEYVFWVDDSYTKSKLS
                     TNTFYIKQITPYINKNNVLGQKGNNVDLYNIEQIKISCNSAIFKLISYKDINENINNG
                     KEIDVSKLFDLNNHSISDTSSIIYNKNNFIWENDNMNRNSEAQAEFKCNVSEAQAELK
                     DNDKNNSNDFICPFFVICMSTSPDVLLTNILIDITYKDNDNTITTSTVIRVGGVFTDE
                     SEKLMINAINMGVNIPKTILDAIYQSDLIDNNNDYSFNVALYNEKLKEYLLNKANIKN
                     ECGNYTGITNALSWFGWGKNVKIVKLLKTDNEILNQYLQDSFNSDDDILESFYAFRNT
                     SFISFMLDENQTMFDDYNILIREKQTFDDSSDFHGEGLPMIEDLFNKYIKSNVTGLDS
                     QETNKNHNFTYYEPYYLYNKATILLKLAFLKYYFKKYFCPVHVNIQSTSMCHHDFIPD
                     TKLTTVASTYINEKNILCQENCYVQIGNEKTLIENFSLTNNKQYMDANYCHFSNYNEH
                     YNDDNQNIFSDIYESTELNFVIPIKFYKNVKEYIKDINYEEYKDDINNKEEFALEPNY
                     IYNTNIIISKIVKDDNNNDKDVIIYNEHKIFNQYKYYKEEKNNIIFESFICLPRHNKI
                     ETNTDIYYWTEGKFRIDVCCNGKWFSKEFTLSLPKLNMQISAIKYQYDENMFSQYIIN
                     QNNGKFTYKLNVNMWEPNLIRVNASNYNNIITEFASNIDNENVKNNLINLYSDTYNLP
                     PHKLAPSYYNVVIYYDIINIQNWLNDNCLNKVGNKIKFKQDTISKVWYIFKKIFKDKL
                     QENIQKYIGLTFDLYLMYGSKNPAKAFNKEYNQSNVWYIVLISRETIDSFKNKKLYNI
                     SKIDMLLRRFNESDLSFSTNYYNKYINGNKLIEDFPANVNLYYKQNNVDYRFLINRMI
                     IDNEYKYKFPNNKILACSIYNRTNKIDDITNINLFNIPFVLNSKYTKFEFIPYSPIAG
                     TKLSTIVTSKSNIGIISLQESENKYLHGAYTVKVHYSIDGISTQTITFPTRLKIDEKS
                     SEN*"
     gene            84323..85540
                     /locus_tag="pig_ID_3640_F65_scaffold_23_curated_prodigal-s
                     ingle_85"
     CDS             84323..85540
                     /product="RNA polymerase sigma factor n=1 Tax
                     =Sulfurihydrogenibium yellowstonense SS-5
                     RepID=C4FM60_9AQUI"
                     /codon_start=1
                     /transl_table=11
                     /translation="MPKIRLKLSNVSTEKINNFLNSVISLKDQELDIFSERFMPFFMS
                     EYKTLKEYQESVIVDKYLDVSNDIVNSISDGKWKDEYFDAISANARLDIAIYYTGNKS
                     FDDIIDIYFNEVKREYILHPMNESDNLEFIPENRDIFIKNNLKLVVNCAKRYRFLGIP
                     FEDLIQSGNVGLLEAFNRFDTNKSKVRSEIIDLINSSEHDSFTKEEAQAILRTKLTYG
                     KNIEIIYSSVPEDGFIDKNSFINWTKLNVKTAVFASVAFKWIQGAILASLSKSHQVSI
                     PYNKLAEGYTNFLSLDQMSPQTNDDNSNTVMSHVDNNLLTNSNDIESSEYNKQYNEAI
                     NDMLSCLNDDERRIIKKRFGIGFPEPLTFHEIGKQEGISNVAARKLINATLDKLLNSI
                     SDEEKLRLKEILF*"
                     /db_xref="UniRef100_C4FM60"
                     /db_xref="C4FM60_9AQUI"
                     /db_xref="sul:SYO3AOP1_0064"
     gene            85723..86841
                     /locus_tag="pig_ID_3640_F65_scaffold_23_curated_prodigal-s
                     ingle_86"
     CDS             85723..86841
                     /product="hypothetical protein"
                     /codon_start=1
                     /transl_table=11
                     /translation="MKSLKNYLLNIQEAKNFEMPAVELTKLTVSDLDKYISICKRKFL
                     SDETLDILKYMKDNFTDGKEITNLDFINTGWNNGKLDSKIKDKVIALNKAKRIKELPM
                     YLTDKQFSDVLSEARPLDFYVYDLVSEQGRNELVKRFEPMLKNAAYKASQKVGFDYDE
                     LYSAGLEGFTFAINNYGKLRSEYVRTKNTKFDVEAQKEKEEELGLNPKISTFSSFATG
                     HVSNAINEYIQNEMSLIRRPKSNQRKEKKETGQVSKERKLSGDTTIGNDKDGNSRTMW
                     DKLGDDMGVEHGGKSVDEQEIAELWQRVYKRIEDRFAKDKDIVELWYVRNGLNGRKQD
                     AKKSAEGKYYKLGLIDKFLVTDPTCKKLLNEIYELSAD*"
     gene            86844..87128
                     /locus_tag="pig_ID_3640_F65_scaffold_23_curated_prodigal-s
                     ingle_87"
     CDS             86844..87128
                     /product="hypothetical protein"
                     /codon_start=1
                     /transl_table=11
                     /translation="MLDLSSYINNDIIRYKVQTWIGNSEKEADDLSRFALLCKEKHCI
                     DNDAFNDYYNKFSDVENFVNFVNDNVDKDSTMIPDYKDAFMNIMKGYIGV*"
     gene            87213..87587
                     /locus_tag="pig_ID_3640_F65_scaffold_23_curated_prodigal-s
                     ingle_88"
     CDS             87213..87587
                     /product="hypothetical protein"
                     /codon_start=1
                     /transl_table=11
                     /translation="MKKIFLTIIALGSVFNVMNAKDNGTFMTLLTNTKQPIEVIVTGI
                     DNTGSNYTVMRDNMEYSIDSKYFKHSDDDRDLIIDLLTNQKRYQDYMLTGKRIAMKST
                     NKSKVELSNAEDCLRQLEKLSN*"
     gene            87715..88263
                     /locus_tag="pig_ID_3640_F65_scaffold_23_curated_prodigal-s
                     ingle_89"
     CDS             87715..88263
                     /product="hypothetical protein"
                     /codon_start=1
                     /transl_table=11
                     /translation="MKKNTTIFDSLIDEIFNALNEVNEPVQDKTCNDCDKCNCKHFHS
                     HDEDKSYNPNFEVMSYTDEDFTDKEKLEDYVDELENFLIKLDNMDEKEAAIFSYFSKL
                     SDIDIKSFIEERIDHAYQVYNDSVKAKEEDTKSMTRKLASDYVDNVFVDNFEKMGGKL
                     TDSQINTMKNQFTSFANWILEQ*"
     gene            88271..88600
                     /locus_tag="pig_ID_3640_F65_scaffold_23_curated_prodigal-s
                     ingle_90"
     CDS             88271..88600
                     /product="hypothetical protein"
                     /codon_start=1
                     /transl_table=11
                     /translation="MLNPDKLSKDITDAFKETLPGALEEAIKTLFPSKSDMGDKMAKN
                     AAEIITDAISEPIGERLGNAIHAYIMNISIKGNLITAGSPATHTCVISPATPLTAGKV
                     PNTLGVQ*"
     gene            88636..88899
                     /locus_tag="pig_ID_3640_F65_scaffold_23_curated_prodigal-s
                     ingle_91"
     CDS             88636..88899
                     /product="preprotein translocase subunit SecA n=1 Tax
                     =Geovibrio thiophilus RepID=UPI0003B748A8"
                     /codon_start=1
                     /transl_table=11
                     /translation="MQQTQFTDNILNKIRNVQEIADNLLDYTTQMNDEESNKRLEELQ
                     ERINVMKETRVEQVTRKGPKIQRNDLCPCGSGKKYKKCCGKNI*"
                     /db_xref="UniRef100_UPI0003B748A8"
                     /db_xref="tid:Thein_1286"
                     /db_xref="R6D951_9CLOT"
                     /db_xref="UPI0003B748A8"
     gene            88921..89478
                     /locus_tag="pig_ID_3640_F65_scaffold_23_curated_prodigal-s
                     ingle_92"
     CDS             88921..89478
                     /product="hypothetical protein"
                     /codon_start=1
                     /transl_table=11
                     /translation="MSKKTTNNDPRIERVKKMSDFKKTIQNATIDELKKLEQDVIKEA
                     DNVNKEVQETTFVLPEKDYRITAFAIRHLLNKVSVQWQYAQAMVDMFNFWNPDVKPES
                     VVYGLLDTTLRQLGQMEFNGFEEWKAVTTVNAYFEPIKEQYIEVSTKIFDVADKHNAI
                     LEKMDAMEKMSKPLTEQHEVIPTEE*"
     gene            complement(89574..90557)
                     /locus_tag="pig_ID_3640_F65_scaffold_23_curated_prodigal-s
                     ingle_93"
     CDS             complement(89574..90557)
                     /product="hypothetical protein"
                     /codon_start=1
                     /transl_table=11
                     /translation="MKSLNEFLCESFSDNVLKEFMKWVSTLPKTNNINDKFSKRFTVM
                     FGSRDYNFKFIAWDKISGPTERLNLKQDTNEFKAVAKKLNSMKRKSIPELAIGRYKYT
                     ETGEYEWFILCSPDRYCVMIDHSSYTNEQVINIELTERNIVEQLNRISTYIGADDTIE
                     VFIYNLSTYDVTNKILGREEAKSGVIYMDDDSLRRYRDKMVEQRERMVRQMKASKATG
                     EIKDLFDKCATKINEANTVISKYLSNPQKYVFASTDVNVLLGYLGAYRKEEYSLMNSM
                     QILIDEQATTLRSGYSFTANFIKDVKENISNLLKVIDARIKSINNNIKIVE*"
     gene            90665..90760
                     /locus_tag="pig_ID_3640_F65_scaffold_23_curated_prodigal-s
                     ingle_94"
     CDS             90665..90760
                     /product="hypothetical protein"
                     /codon_start=1
                     /transl_table=11
                     /translation="MNITYFLGQEIKVDDFVIIFDMRKPKGHKML*"
     gene            90811..91011
                     /locus_tag="pig_ID_3640_F65_scaffold_23_curated_prodigal-s
                     ingle_95"
     CDS             90811..91011
                     /product="hypothetical protein"
                     /codon_start=1
                     /transl_table=11
                     /translation="MSEYVFGQYVIVKKKDPEKVVVITNKDNIPNDWDKGYGEYCWGN
                     KEETKEYMKLYPYGYLGNPWKQ*"
     gene            91018..91944
                     /locus_tag="pig_ID_3640_F65_scaffold_23_curated_prodigal-s
                     ingle_96"
     CDS             91018..91944
                     /product="hypothetical protein"
                     /codon_start=1
                     /transl_table=11
                     /translation="MKNINEYLKEQALIEKIYNGIYVVGSLKQFGVIDYLDECDEKIS
                     HEFIDLYIADSCCMNNLYSDSPDNYWNNIYETLILSHDVKKLIKCLKLYFNDNILSYE
                     FINISVKLNLAKCDDTKQIIDYIQKRKLNRMYDNILSETLSDILNFFNYFISYCHPIY
                     KDGELFSYEVLIEPKYSVKSNDLLYNKYNGVLYHITHKDNVERILKRGLQLKGKNNLY
                     RYIEPRINLFLANTENEIKERSSKIANQKNYKKNEYSILKIDLNYKRDKINKFTNSSY
                     RIDFYHDNLYDEDWYVYTYGLIHPRFISVKEI*"
     gene            91996..93183
                     /locus_tag="pig_ID_3640_F65_scaffold_23_curated_prodigal-s
                     ingle_97"
     CDS             91996..93183
                     /product="Zinc-ribbon-containing protein n=1 Tax
                     =Invertebrate iridovirus 22 RepID=S6DDQ7_9VIRU"
                     /codon_start=1
                     /transl_table=11
                     /translation="MKVINEEPEIITDEYIINCFYKNKRYTFEQNKDKYFTNKVKEYL
                     ENRFKYSESIFETIYCIKHNIDRDNKICPICHKGILKFTGNKSRGAFQRGCCPECQLK
                     YRNINSKNTCLKRYGVTSVLKLKSIHEKSKQTCLKKYGVEYSTQSNIVKEKARKTNLE
                     RYGVEYTFQSPIVKDKIKQTCLERYGVEYAAQCEEIKEKQAKTNLEKYGAENVFGSDY
                     FKKGYYILKSQNTKFDLYGDKNMFKTEHFKQIVKSKQKEIQEKRDNTKRKNHTFNTSK
                     PEDKSYTILLQHFNTEDIIRQHKSNLYPFVCDFYIKSIDTYIECNFHWTHCGHKFDCN
                     NKDDVNKLEQMKEKAKTSKFYKNAIKIWTERDVNKFECAKKNNLNYLVFYNIKEFEDY
                     FNN*"
                     /db_xref="UniRef100_S6DDQ7"
                     /db_xref="D2XAU6_GBMV"
                     /db_xref="S6DDQ7_9VIRU"
     gene            93261..95249
                     /locus_tag="pig_ID_3640_F65_scaffold_23_curated_prodigal-s
                     ingle_98"
     CDS             93261..95249
                     /product="DNA topoisomerase 2 {ECO:0000256|RuleBase
                     :RU000381}; EC=5.99.1.3 {ECO:0000256|RuleBase:RU000381};; 
                     TaxID=436017 species="Eukaryota; Viridiplantae;
                     Chlorophyta; prasinophytes; Mamiellophyceae; Mamiellales;
                     Bathycoccaceae; Ostreococcus.;" source="Ostreococcus
                     lucimarinus (strain CCE9901).;""
                     /codon_start=1
                     /transl_table=11
                     /translation="MTKKNTIEQKYKSLTDREHVILRSGMYIGSTKKELQSGFLYNIN
                     TKMMEQCEYTVVPGMLKIVDEIISNSCDEFRRTDNMGLTHVDVEINTKYGYIRIHDNG
                     GIPVVEHKEAGCWLPEFIFGQLRTSSNYNDDEERSGVGTNGVGSSIANIFSTKFIIET
                     CDGKKYYKRSWSDNMSVLNDDLVVKKANKDQHGTTTTMYIDFKQFNNNKLDEEFCRII
                     LTRCINIAAANRGLTINYIDDSYTQCNDVEFVNEQDELESILSDDTKSSTIIDINKKL
                     TFNFNTLEEYVTMMFPNMVEDKEQIVTYSDNDKSFIICPDNNINIGFVNGAECSNGTH
                     IKAIRSFINDALSTFIKKKHKIDVTPRQCDNCYSLFCDVTVMNPSYDSQTKDTLTTPI
                     NKFYKDENKKFIVSDDVIKKCLNSDIIECVLDWYKQKSTAEDAKTLRKLNREASKGLK
                     RPDKFIDCASKKVRERQLWIFEGDSAKAAFRSCRNPQTQAGLIMRGVPKCAYGMKATD
                     IMKNEVYNDIIKVTGLKFGEDFNMKDLKFSKIVISSDMDVDGHHIAGLLQQFFSQWPE
                     LFEQGIIVRSISPIIIAKKGNKSKSYHSLEEYKKDEKNVNGWTIKFVKGLSGLSMEES
                     KVMYLTPKFEKYDYDTNADNTFDLWFSNDVNKRKKVLI*"
                     /db_xref="A4S645_OSTLU"
                     /db_xref="css:Cst_c00060"
                     /db_xref="UniRef100_A4S645"
                     /db_xref="5.99.1.3"
     gene            95270..95413
                     /locus_tag="pig_ID_3640_F65_scaffold_23_curated_prodigal-s
                     ingle_99"
     CDS             95270..95413
                     /product="Uncharacterized protein n=1 Tax=Prevotella
                     bergensis DSM 17361 RepID=D1Q048_9BACT"
                     /codon_start=1
                     /transl_table=11
                     /translation="MYDLFESLKKYFELTPKEIINKDWEEIKYLNQIGPDVIDYYKSI
                     KGE*"
                     /db_xref="UniRef100_D1Q048"
                     /db_xref="D1Q048_9BACT"
                     /db_xref="pdn:HMPREF9137_1844"
     gene            99550..102837
                     /locus_tag="pig_ID_3640_F65_scaffold_23_curated_prodigal-s
                     ingle_100"
     CDS             99550..102837
                     /product="hypothetical protein"
                     /codon_start=1
                     /transl_table=11
                     /translation="LTSTQHTYNKQVIIDGETKNISINYNTYNMSDAWIDKYSTNTSY
                     TYMFCDYDDLETRIKNDNSYNYSYSNIYVDVEEVKNINDLYDILKDENNIIDAYELVP
                     VYDIKLICDTKEKSGSYININTLNTDIVFNGNNTSNLYYKLQDNSIIDTTNSVLNSTY
                     TNITSEQLLLVSNTTTDGKLLLMDDNSIKAINNYGLYDYTLYNKRKFIEVDTPEKYKL
                     IFNNNNNNSNINIYSFKPYIKYNGNTIVKNVMMKRQLETEFDGNLIKNENDIDYLWTD
                     IYNLNKLFIDNNLNYDSSLTREFYFDFINKEHLKKYLEYVSADENNQHLESDGTTHIS
                     LEDWKYRPAVSKNDNGTLKNQNTPFTELYSCEKVLIIDPKTKLTSIKYRYENFVHLIR
                     RSFIEHGLDDYNNNTNSNNYLKTYTLYDLCRNITFKDNASFIDINISFSDVNNNIHNW
                     VIPHVHLVYKKKFYPVNEDIMVKLANLFYNDDTPTNNDNEVWCDFYFAKTCSNLEYDI
                     LSEDSKYTIISTNEYNDISNNDFNNYTFIDNDMSNLTPIFNDVYYEERENTKISTLIN
                     INDINACKKVIRTKKDDKIEIRIEKRYRYAKNKYNNFITLNTLSLNKILNIYNEQVKK
                     EVEQNNVSNPTTLKTWISTYLSKVNVFRKYNTTTNFVTLLGPNTNDISNSNTSDSTII
                     QTNFPEEYDYLGLSKYNIFTYYKDGEIYGFYLFAININNTSEMFDALYGFDMEQKKEI
                     TDNTNNTKYGIKISSSNVSKFDAFNNHPFFEWKQIKKKNNNEYNIVYEYLYNIDGIKY
                     FVSNINKIMPITNISIMKHLYEISNVISKPSITNLNINYIAKLLNSSNNSNEYNIVYS
                     KKSNNDIVSLKKLKMTRYFGYILPRMKSVDKLIHDKKFNYVFNLKCKWIDNTILEDGI
                     YNSINDTPLDFWIDGIDKEKDRNNNEIYNNFNIKNTDYSTIFNIYKYAPISIFDISNN
                     TTVKNYNNFIENYTEPEYKHFNCSKLYNLIPKIIINDNNKYTYQEILNMSTDTICINK
                     FINYITNYNNSRYKRSHTSEYDDNLTYSELLFLYNRYKCTIKTNCVGVNNDDLKLFTI
                     RYIYDLL*"
     gene            102867..106019
                     /locus_tag="pig_ID_3640_F65_scaffold_23_curated_prodigal-s
                     ingle_101"
     CDS             102867..106019
                     /product="hypothetical protein"
                     /codon_start=1
                     /transl_table=11
                     /translation="MAIKNINEIRSTDYVKNDQTFVSNTLDALANAGQRFGIPGDGLI
                     KDTLDIQDIFSGIKINNAVERISCSYLQCDVKFEIVEPTDCSYVNISIINNYKNCPLN
                     VTQSEWTSIEICQYNILSPNITNTLPSNINTKYSIKYSDNDAKEAFNKRYYDYTQSQN
                     INVNISYTENNYSYIYSVIKSNTISYVSENVNNEQFAIQQVQIVNDKKISYLKLKEVD
                     NLYGLKYCLNNSVSYFYFKHEATSDSIKLQNDCSSLSDGDYKITKDEISNIFTNVYYN
                     KSLIDAVESYNSNKVTYDLPRSIFDNFILRLATEYQIEQLGNNTFTCYFGSDYSFPIV
                     RNSNNPDIIYNTEDITVEYCKGDIEKTIEEHILDKSKCTDINKYVLVDWRNDKTQSIR
                     KADAYDKYTIFNIVNNINSDSIVDLFYPIKVFNTLTMPYLSEDNYWNINGYQTSIKAT
                     GKEAVQPSTIIIQKLIDDKYPKVVSYLHNDKLNDSNKKYITSKNINISLPSVLDNLQN
                     EYASIYTPILDLKNLKNVPELEDFVKSSMLISIIQVNNNVTTEKPTETPSSEPSTDPT
                     EKPTVQPNISHKLEEFIPGGFVMTFWVYDDVLNDFNCISVKENSNYIALDIAKLANFN
                     RIVRNSLNNINEEPDRFYHSQLVFDTIEKELKQIREHKNNTVLTNPIDGKEYYLHNAD
                     IYPLIHNTLSYIRNNDSESFNQGLLPIKVNKDEYRNDTILNVGFYNQIETELSNNKIV
                     DLSMSLSDKYETSFMSYSDNKTPVGCQYYYSTSNANDTGKVPLQSKDYIPDGIYSKVQ
                     NDRTKLSVLYTPILDLSSVLINNNNFINRLGILSFDTPDKTNKSTTYYSYIGTTYDGD
                     NKSHLVIGTSTRNVNLNRHVIKPTRTNNFLEQSDIDINFTRIHLNSWISYNKSYLNFY
                     DSEILTKLNDENNIFCATVFIKLDSTTIAKDSSTLGDVYTKGQYIGYIKQNKFNYTPY
                     IGGYDNNTYITYIISCGKCVTNYLTAYNDDVVNDFIECDIDWFDSSTIKLLPLNVIFS
                     REPNKDIPYVKKINLTTDIY*"
     gene            complement(106537..106626)
                     /locus_tag="pig_ID_3640_F65_scaffold_23_curated_prodigal-s
                     ingle_trna_11"
     tRNA            complement(106537..106626)
                     /product="Pseudo"
     gene            complement(106827..106900)
                     /locus_tag="pig_ID_3640_F65_scaffold_23_curated_prodigal-s
                     ingle_trna_10"
     tRNA            complement(106827..106900)
                     /product="Arg"
     gene            complement(106988..107224)
                     /locus_tag="pig_ID_3640_F65_scaffold_23_curated_prodigal-s
                     ingle_102"
     CDS             complement(106988..107224)
                     /product="hypothetical protein"
                     /codon_start=1
                     /transl_table=11
                     /translation="MENLFDTYTSAEKELLINEQELVNNEFAEEEEFKDTVARYCEEQ
                     EVAHRFEEMTKAYQDWQAEWMLNEIKNEPSYGYY*"
     gene            complement(107286..107432)
                     /locus_tag="pig_ID_3640_F65_scaffold_23_curated_prodigal-s
                     ingle_103"
     CDS             complement(107286..107432)
                     /product="hypothetical protein"
                     /codon_start=1
                     /transl_table=11
                     /translation="MIDKTIIKNKIIIDSFDKQIPFDSKTKEIINQEKKECNYLIKIF
                     KENI*"
     gene            complement(107425..107730)
                     /locus_tag="pig_ID_3640_F65_scaffold_23_curated_prodigal-s
                     ingle_104"
     CDS             complement(107425..107730)
                     /product="hypothetical protein"
                     /codon_start=1
                     /transl_table=11
                     /translation="MEKNTNRGIRMQKTKEVKSKRSKLAKIFMDKSVDTKQLGDDVSV
                     FHNMRNIMRGIRNKALGMITKKDALHEYYNKDERMQEHKRERKRIKNEMKNEVEEND*"
     gene            complement(107775..108014)
                     /locus_tag="pig_ID_3640_F65_scaffold_23_curated_prodigal-s
                     ingle_105"
     CDS             complement(107775..108014)
                     /product="hypothetical protein"
                     /codon_start=1
                     /transl_table=11
                     /translation="MNELLKSFLSVCFKHCIVNRHTLEDGITNMLTSDYDIFVLEVAD
                     KFEVTCKNKHSGKKVIINCILNGGNKITDFDIIEI*"
     gene            complement(108110..108781)
                     /locus_tag="pig_ID_3640_F65_scaffold_23_curated_prodigal-s
                     ingle_106"
     CDS             complement(108110..108781)
                     /product="Uncharacterized protein n=2 Tax=Bacteroides
                     RepID=Q89ZU5_BACTN"
                     /codon_start=1
                     /transl_table=11
                     /translation="MMQKINLIYIIGAYDGKEVNYFLNRNYKVIAIDANTEYCDNIRN
                     KFKEYINNGKLVVINKAIAYGNETKFYISKHPDWCSCNIEISNRNQKLKDTITVECVN
                     LQDIINEYGMPYYLRIDIEGNDYIAVDMLKDDKPKYISCESECVGESNKTDEDITRVL
                     NSLINKGYTKFKLVNGASSIDTVMNSLFDNNEWQNESSFREMLICKSKPIHNYTFWND
                     ILATY*"
                     /db_xref="UniRef100_Q89ZU5"
                     /db_xref="bth:BT_4279"
                     /db_xref="C6IKG6_9BACE"
                     /db_xref="Q89ZU5_BACTN"
     gene            108829..109611
                     /locus_tag="pig_ID_3640_F65_scaffold_23_curated_prodigal-s
                     ingle_107"
     CDS             108829..109611
                     /product="hypothetical protein"
                     /codon_start=1
                     /transl_table=11
                     /translation="MISLKDYILDNNINTSLYLDDLLESVSTLINENLLEYDFINEAG
                     EAWSIKDGYYIKQNGDVLLFPDRSLYDKQININKSASSGIQKHKHLYNYMLWAGNHAM
                     ERHNERKVTIKEITDCVKEAYPTICDLYKSGKLKSHDASKTAVIVKYMGDDEPPISVV
                     LFVEKAAKYNKETKKYEEWPTLFKRTPDLKIKTVAKYYDFSAIFRNDGKNKNKKTGVI
                     SEEYHIFLDEHGKVDPYKKAKLNAEYMRTQEKEKQLEQKIFN*"
     gene            109635..110051
                     /locus_tag="pig_ID_3640_F65_scaffold_23_curated_prodigal-s
                     ingle_108"
     CDS             109635..110051
                     /product="hypothetical protein"
                     /codon_start=1
                     /transl_table=11
                     /translation="MIKLAEYLNNNINNICESYNYNYKKLTFAGIDGGSKMLDSIKNI
                     CQTHVPNVYYMSGDNSDINIDVNKDNLKTVQEIIDAVRNFIADIPNDEHDNIASQLNK
                     LTEQVDNIQVEVNSLSEEHEKEDDKDDKKDSTNNDE*"
     gene            110061..110294
                     /locus_tag="pig_ID_3640_F65_scaffold_23_curated_prodigal-s
                     ingle_109"
     CDS             110061..110294
                     /product="hypothetical protein"
                     /codon_start=1
                     /transl_table=11
                     /translation="MDIRANEEFRYHNLKQLNRNRYYYDYATQGILNKCLPKILFSGN
                     SVVVSFIQLIDMKLIMLFKYIDKLKNFKNISDD*"
     gene            110298..111026
                     /locus_tag="pig_ID_3640_F65_scaffold_23_curated_prodigal-s
                     ingle_110"
     CDS             110298..111026
                     /product="hypothetical protein"
                     /codon_start=1
                     /transl_table=11
                     /translation="MNNIINKISNIILKIIKSKLIIYIIVLLLFVLMCLSMRQCISNK
                     HLYDNNIIALTDTIKYYKGKNKELVASKTMIETSFNNIKYINDSLYNVLKSIGVKNPD
                     NVVYIETIIRDEKHDTIWKTPIISSNDNNKYIKKDFDFSNQYRTLKGYVYLNKQDTLG
                     LSIEQNNAIADFTITQKDNNVYITSNNPYIKYNNIIGIKNQSQNNIKTKRFGIGPYIG
                     IGINKDAKIEPTIGIGLTWSLFRF*"
     gene            complement(111178..111582)
                     /locus_tag="pig_ID_3640_F65_scaffold_23_curated_prodigal-s
                     ingle_111"
     CDS             complement(111178..111582)
                     /product="hypothetical protein"
                     /codon_start=1
                     /transl_table=11
                     /translation="MLITVIFGWCKNSNIEEKISEQLKLSDDVISDLTLDHSSPHRIL
                     NDADPLKYPELCICNANKENNETTDQLEYFGLKIFDGDDAQDNICLRPEDYVELSMNL
                     FSLLAENNWVVHYSNGKPLLYVICTSVPNSKL*"
     gene            complement(111594..111899)
                     /locus_tag="pig_ID_3640_F65_scaffold_23_curated_prodigal-s
                     ingle_112"
     CDS             complement(111594..111899)
                     /product="hypothetical protein"
                     /codon_start=1
                     /transl_table=11
                     /translation="MKNNFLKRNWKNIAIGILILFSLNRCTVACNRSYQINESYKKLG
                     TLDSVINAQYDEISNLKRDIISYKEKLGIYDTFNKERNKQDSINNERIKEYLKYKNK*"
     gene            complement(111911..112072)
                     /locus_tag="pig_ID_3640_F65_scaffold_23_curated_prodigal-s
                     ingle_113"
     CDS             complement(111911..112072)
                     /product="hypothetical protein"
                     /codon_start=1
                     /transl_table=11
                     /translation="MTLRNLLIYLLESDNILDKEVQYSFKRKDGMNIITNLEPYDITI
                     DNENIIINI*"
     gene            complement(112101..112283)
                     /locus_tag="pig_ID_3640_F65_scaffold_23_curated_prodigal-s
                     ingle_114"
     CDS             complement(112101..112283)
                     /product="hypothetical protein"
                     /codon_start=1
                     /transl_table=11
                     /translation="MKHLFAIILNIICTLGFLFTVTKAIIGTDPYINMLWVFISIVLF
                     CCILYLNEKFVDKLTK*"
     gene            complement(112478..112783)
                     /locus_tag="pig_ID_3640_F65_scaffold_23_curated_prodigal-s
                     ingle_115"
     CDS             complement(112478..112783)
                     /product="hypothetical protein"
                     /codon_start=1
                     /transl_table=11
                     /translation="MKENIKYEKKSKNLHTLKVTHKDFSELHQGLLYVASTSKKVHKE
                     MRALCFLSNVFNFNMEVSNCKVLSITYEIDQQNEFEDLKAKDKIFWETTPFYRALKV*"
     gene            complement(112821..113636)
                     /locus_tag="pig_ID_3640_F65_scaffold_23_curated_prodigal-s
                     ingle_116"
     CDS             complement(112821..113636)
                     /product="hypothetical protein"
                     /codon_start=1
                     /transl_table=11
                     /translation="MYYINTLKFLIMNKKNITICSTLLFGILCVGCNTNKSNINNAIN
                     DDNLVTLICNTDSTTIKAIASSNDSTHLFLTELTECIKEMLFTEDNINNKNIAFVEPP
                     YHISNKGINFIKKFESCSLKKYKYKRKNGTYEKYYTIGWGHVLYPNDKYYNRNKITQS
                     EADKLFIEDTKLLNQSCNNLISELSPHFKPTQGFIDGLCSLIYNCGENGIRNSKFFIA
                     LKKCRYDKDKKTGMYYINKKDYAYCMTLVKHTKIFEPGHKPRRKAESKLMALK*"
     gene            113970..114566
                     /locus_tag="pig_ID_3640_F65_scaffold_23_curated_prodigal-s
                     ingle_117"
     CDS             113970..114566
                     /product="hypothetical protein"
                     /codon_start=1
                     /transl_table=11
                     /translation="MNNINFYTQNNQALYESYKAFGEQLIYVATRLDEGNNDMQFYLM
                     YEGLGSWLRKAAGVGDKIDDKFKSMSDAAKKAIEATKKAAGNAWDKVKDVYTKTVGVI
                     DTAIQSTKGLIQDVSKMLGAQVDAIESQLADMIMSVLNSGKASAKTVQSWINDTTDKG
                     VNAVKGLNTLMLGAIAVSKAGLKPQDIVDMINAAAADN*"
     gene            114613..115881
                     /locus_tag="pig_ID_3640_F65_scaffold_23_curated_prodigal-s
                     ingle_118"
     CDS             114613..115881
                     /product="hypothetical protein"
                     /codon_start=1
                     /transl_table=11
                     /translation="MAINLIKDLDFPKKINAIDAVTESGKKMLSNYRGYCYNNPINCA
                     TVNNFINEARNSYAFDSGLMSILGTIENYIKENNIRWKLASVCEAIESNNTVFNTLNK
                     KGIKKVEKLVEMSEADVNSYIKAGVLKDVQFIPEVRSVCREVYGKNVLENKQTVSYNL
                     STPVSYVKLNENGYKLFNVNGVTFSISEAGEIEALVDGVNEALFNKMNNYIHDMQLVG
                     ENLEYGYYTGMTNGNQHKFTISEDKIDFTNGKVSESFTSVNKFREFVYSDSFAKALNM
                     NEARRFAQIGSAIAEVFENMSDICILDNVKLFNCNNGATVAVIESDTMVNVTLFNSYG
                     HVNESNNYDSMKDAVVEMKNNYSLDVEDLFTKRIANDIKENKQKKVDYSDDVNIRLLK
                     IAELTEQFKDDPVKLMILNEMAKELNKMKH*"
     gene            115939..116271
                     /locus_tag="pig_ID_3640_F65_scaffold_23_curated_prodigal-s
                     ingle_119"
     CDS             115939..116271
                     /product="hypothetical protein"
                     /codon_start=1
                     /transl_table=11
                     /translation="MATTKLIDKYNIELPALSSEKINGNYVILANDDNYDNPKNYKIK
                     CNDFKNWIIGSNIDVSKSLDIINAQIGQLIENNITLSQRIDKLEQENTDLKSRIQNLE
                     ELLSLSSN*"
     gene            116303..117181
                     /locus_tag="pig_ID_3640_F65_scaffold_23_curated_prodigal-s
                     ingle_120"
     CDS             116303..117181
                     /product="hypothetical protein"
                     /codon_start=1
                     /transl_table=11
                     /translation="MALNNPINFFRNTETVALTKKGQTVGENIATTSVTFVDTPDTSS
                     KDAIAANDATGGGAIFIEGKKVIQGVSVPEKQYLWDQLAAKELAKYSAASISVSPASN
                     TWGFDTYSKDITFVFEARYNGASTNKVTTQTISGSAGTPVSGKTGQYSKVITCSASNT
                     GSQSVSATFTFTYNNTGYGTVTKSVSASWTRYAKPVIISTTKGVNPTQSDITGATTAF
                     SSDIKGTRTFTTTAGKDMWICTPAYQSYSTIKSGGFDVPFDAAIQVVVNGINYNCRRK
                     TDTPSASTGTMTIVIA*"
     gene            117221..119068
                     /locus_tag="pig_ID_3640_F65_scaffold_23_curated_prodigal-s
                     ingle_121"
     CDS             117221..119068
                     /product="hypothetical protein"
                     /codon_start=1
                     /transl_table=11
                     /translation="MADIKLYGKIHNQDGNLLVSPLEVAGVNTDGSIPEGAATSENNI
                     VSYINKKIKGVNTNVGNIKTGIKSVEFSIPTLASDTFDTTLTVTGNDGTSHSAVLGID
                     ATQIIKSIDIMYPTIATTSFGHTTTFAYLRMTTWSDGTGIPSFNIPIDITLPDNDAVG
                     AAWYDSYEGTYYKQSVTDAIGTAKTEAIDAAATDATSKSNKALTDAKKYADDQIGMKL
                     GKVYKPQGNASLATIVTINPRNNIGNVWNMTEEFRIDGKVYPQYTNIVIVDSESLPET
                     LIYDAGTKSKPGQGFSGNVVDALGGMIDQTAIQDSITEKFNKSVIGISTPTTAVQFNP
                     ITGGDITQSITYTLGDKTTGSFDIKLHNNGAGANIKAVDGKKDIVSKVTVTKNDAGFT
                     LSYAGIKTDGTPLDCTQNIDFKATSTTYGMVKAGDNVRITDTGIISVPSASTTLGVVK
                     TSSTSSVSITDGELDVKLAANSGINKSATGELSIPKNTFTAGTGIDIKKTGNDFSIGF
                     STTYVSDATSPTGKPLYYNKTKNGFYVNTDSNLSITTDTDKSTKISINTATLKSTLDL
                     NSKADVSTVNTLSGRVDRLEAALPKKADSSALAALTSRVEALESLLSLG*"
     gene            complement(119148..119801)
                     /locus_tag="pig_ID_3640_F65_scaffold_23_curated_prodigal-s
                     ingle_122"
     CDS             complement(119148..119801)
                     /product="hypothetical protein"
                     /codon_start=1
                     /transl_table=11
                     /translation="MIEKTETTNLLIGSHRSFTGEPSEGIISKLLVPFKRRQTKTLIE
                     QYESGVRLFDFHIKWNKKFKKFYPSDGNWKTGRTLLQSFGELNNEVTANKDKVYYILT
                     LDNELEINEPDSAEYLDIMSKFNTLSNSLNTFYRNLDIIEKRITKKRTLLEKLHNEEN
                     IIRIWKDEENNDIKYEYDTLKCPLPLCSNWFLKNIWNFRKNKENKINDSLYIIKDFI*"
     gene            complement(120171..120704)
                     /locus_tag="pig_ID_3640_F65_scaffold_23_curated_prodigal-s
                     ingle_123"
     CDS             complement(120171..120704)
                     /product="hypothetical protein"
                     /codon_start=1
                     /transl_table=11
                     /translation="MKKTLIDYIKEDLDGDNVIVLQNLQATYKGPESLFIQIPKTYSE
                     SDVQIYLDDVLLKQMPGSQDQESTKLFDDNNIKNINDAHFEYDEMLEVNSSAPTFDIA
                     WDTNYDNNVKDEEMHVVCIKNIKYIIVFTQFELVSVTTDTYEYKLNDIFENTISDNYK
                     YPFNITLNTDDLIYTLK*"
     gene            complement(120726..121532)
                     /locus_tag="pig_ID_3640_F65_scaffold_23_curated_prodigal-s
                     ingle_124"
     CDS             complement(120726..121532)
                     /product="hypothetical protein"
                     /codon_start=1
                     /transl_table=11
                     /translation="MNDAVITIFQNYGWPGVIAVVFIIILTHFINSGQKKSDKKMSEG
                     FEKLSDSMMQQNNKLIDAITTSITNNNQMTQDQLFNIINRSIKYEDNRKKEQHDDKFN
                     YRINISNNITSILKEINDTCHAARTIIVEFHNSNENLVGLPFAKYDATFEWLNRDVST
                     ISSKLKDMQVQIISPIIPLIKDAHNNIIHFNEDDINNLIYHKSSVLYSQLKEININDI
                     IYSGIYDNNNKLIGLICIEFTNKHPYIDNNVDYENINALTEKVSLLIQMK*"
     gene            complement(121758..121946)
                     /locus_tag="pig_ID_3640_F65_scaffold_23_curated_prodigal-s
                     ingle_125"
     CDS             complement(121758..121946)
                     /product="Putative lipoprotein n=1 Tax=Prevotella
                     ruminicola (strain ATCC 19189 / JCM 8958 / 23)
                     RepID=D5EYE7_PRER2"
                     /codon_start=1
                     /transl_table=11
                     /translation="MKKIIFAFVAFAALSMTSCGNKTQEVLPSNDSDSVVVDSVSDSV
                     SVDTVSADSAKVDSMSAE*"
                     /db_xref="UniRef100_D5EYE7"
                     /db_xref="pru:PRU_0628"
                     /db_xref="D5EYE7_PRER2"
     gene            complement(122210..122758)
                     /locus_tag="pig_ID_3640_F65_scaffold_23_curated_prodigal-s
                     ingle_126"
     CDS             complement(122210..122758)
                     /product="hypothetical protein"
                     /codon_start=1
                     /transl_table=11
                     /translation="MANNIKKTISNVFVQFPYLNYINLKEKQSNQLIHIIQGSRLRDD
                     LQFCGYYNMTMNDAKETNKSEQYATFNYIGQDFLRRTTNAIGFNIIGNRNSTNFDRLF
                     IIQHQVNKTIYYNYILIDTVNNRSISHFYKDNDFTELLNDINVCFNRLEVSRKMNNFM
                     QKSLSFSKHVNDLDMGIILRGL*"
     gene            complement(122808..123407)
                     /locus_tag="pig_ID_3640_F65_scaffold_23_curated_prodigal-s
                     ingle_127"
     CDS             complement(122808..123407)
                     /product="hypothetical protein"
                     /codon_start=1
                     /transl_table=11
                     /translation="MTSNLTLVAINIINKDNVIINKDGVPIILYTSTPEKTISELQDN
                     KTEIGSLLFNFFINNIVDPLINDHKDNYIGTKIVYIYYNANSGEAKQNSLSLEDIFKL
                     TIDGHERIKQLYLYYIRASITNVCKQYKYMLNKNLIEKINNIKDVETVKELFEYLDNR
                     NNNKFCQPFFVKAIKTDLEQTFGLSNYNVMNLVDILIQN*"
     gene            complement(123412..123855)
                     /locus_tag="pig_ID_3640_F65_scaffold_23_curated_prodigal-s
                     ingle_128"
     CDS             complement(123412..123855)
                     /product="hypothetical protein"
                     /codon_start=1
                     /transl_table=11
                     /translation="MNNISKQIIICSSVFVLGTLAIIGVCKNNSNKEQQVTNINTSNV
                     DTLNVKTFSYEFNNHKYIRFTSENESWCVHDPDCPCQDEMLRKKLNNITTVITNDTRK
                     MLNNVETRVNNKLNDQNVRLSNIEKKVQPKTIIRTKTITVYKKRK*"
     gene            complement(124845..125996)
                     /locus_tag="pig_ID_3640_F65_scaffold_23_curated_prodigal-s
                     ingle_129"
     CDS             complement(124845..125996)
                     /product="hypothetical protein"
                     /codon_start=1
                     /transl_table=11
                     /translation="MAVKRKTTENEQVSQADINSQEDYLDIEGMNLAQQIGNLGGEGE
                     PEQTIQQTPQNYEGIVGGTLRHVPGAQKEELRQEMSQITQKKHLTRIGESIQRSSEIR
                     DGWMDVDKKLLGERAIFYPEDWQFRVRPATVEAIRNWSNIDDENWSSIDDVFNEVLKS
                     CLAIRTNDGPKPWNVINSWDRFFFILLIREYTFMKGEKQITYNTECPNCEEEIQFRLM
                     SGSLGYDMPDPEVMPYYDPATRTWNIDPSEFDVDTDVERITMYLPTLEKEANFKNWLM
                     SRMQENRNYKPDATFMRFVAWLCPKISKDPTIAKQQIRQAETQFKSWNTEMFSFMDDI
                     LRNIRVVPATHLKMKCPYCGEEVTAQIEFQNGIKDLFAISSRHKKFGKK*"
     gene            complement(126124..126411)
                     /locus_tag="pig_ID_3640_F65_scaffold_23_curated_prodigal-s
                     ingle_130"
     CDS             complement(126124..126411)
                     /product="hypothetical protein"
                     /codon_start=1
                     /transl_table=11
                     /translation="MADIPGITPSGPTEVLITNKDGVKINQLQAKYQSKEQFVATLAS
                     QFYLYAKIDDTNDAIENANKAFRNAIIFWNMMCKDYGSAIVDNEDLKKIEL*"
     gene            126503..128212
                     /locus_tag="pig_ID_3640_F65_scaffold_23_curated_prodigal-s
                     ingle_131"
     CDS             126503..128212
                     /product="Gp17 n=1 Tax=Sphingomonas phage PAU RepID
                     =H9NBP4_9CAUD"
                     /codon_start=1
                     /transl_table=11
                     /translation="MRLFNIIDTQFERFDETVHTYLQKTLASLGINYTNSQIFGAIFN
                     AVKGVVQNAMFYIEDALTEQNLFTAVRKKSIYNLAKISGYKPWYGQAASGTVLCSTRV
                     NNGLTVSDMTTNNNMSTKIYIKNNTQLRNTTTGLLYTMMMPTDEYVIDVSKPLIQHEF
                     KVVEGTFYFSQYTAIGSPFETFSVGVNGLYDDQYIEVYVNGEKWIRACSVYDLGENDK
                     GYVIRPGYESLFEVGFGNDVYGKGLEEGDTVRVKYLQHSGTSGNINSSILDENSFMFD
                     TGVSNAEGVYVNGANYITIKVKNPISGGSDADTIQSVKNSIGGETMSNVYITPENFML
                     FLRRFSFVGWCNVICEANSLSVTGMCLKNIKNNIKDNTDYYNITKNDVLLTEHEKDMI
                     ISSLNNSNKLYAGIQFSLQDPIIRQYAMICYVKLVDHSINRSQVQYNIESSVADYFLN
                     IQSTKQFIPKTDIILKVIEDNSDTIESFQFDFISEMAETAKRDGYYTQYKHQLVNGTY
                     KYITTKITYEKYNTPGLDDFGNIQLDTELETILLHGGFNYYPDDDTKNSIKLNNTIQV
                     YFI*"
                     /db_xref="UniRef100_H9NBP4"
                     /db_xref="H9NBP4_9CAUD"
     gene            complement(128293..129186)
                     /locus_tag="pig_ID_3640_F65_scaffold_23_curated_prodigal-s
                     ingle_132"
     CDS             complement(128293..129186)
                     /product="Uncharacterized protein n=1 Tax=Parabacteroides
                     johnsonii CL02T12C29 RepID=K5ZIP9_9PORP"
                     /codon_start=1
                     /transl_table=11
                     /translation="MEEEKQLTFNIVVPLYRKLDIVDKFSIKRLFDVIDTKYDVYFIF
                     DTNYYKYFNELELWLSDELNLTLNQDYYINDIEGNWFESKQTYSKLLLSDWFYKNWLA
                     LGYEYTYIYQTDCYLFSDKLQYFVELGYDYIGAPILATNSDWGLTGGYVGNGGFSLRN
                     NRKFMDILWRDSYLWQTHGEEFETKTLSKNNNYRYINFEDIFICKLLSKYTKISIPSC
                     KVAAEFAYDRNPYECSLFYNVKVPMCAHNFILQSDYWKKYITELESDKELKSICNKTL
                     TDWYKMKHPELEGNQGANMCW*"
                     /db_xref="UniRef100_K5ZIP9"
                     /db_xref="bpb:bpr_I2182"
                     /db_xref="K5ZIP9_9PORP"
     gene            complement(129210..129536)
                     /locus_tag="pig_ID_3640_F65_scaffold_23_curated_prodigal-s
                     ingle_133"
     CDS             complement(129210..129536)
                     /product="hypothetical protein"
                     /codon_start=1
                     /transl_table=11
                     /translation="MIYNIYIDKENLIESYITYYDTIKCKFEKINNTNLNEFKFLVYS
                     IVSDYLNGKYIFNFEYIINPVIKNIDTFNKLLEFLISTQFLENGKYKFEIINNYIKYT
                     YITTLI*"
     gene            complement(129526..130623)
                     /locus_tag="pig_ID_3640_F65_scaffold_23_curated_prodigal-s
                     ingle_134"
     CDS             complement(129526..130623)
                     /product="Deoxynucleotide monophosphate kinase {ECO
                     :0000313|EMBL:KJK06551.1};  TaxID=1619949
                     species="Bacteria; Proteobacteria; Gammaproteobacteria;
                     Pseudomonadales; Pseudomonadaceae; Pseudomonas.;"
                     source="Pseudomonas sp. 5.;""
                     /codon_start=1
                     /transl_table=11
                     /translation="MGNNNILFIGLNGYAGSGKDTLAKALKIMLDNKFTTFEDFITYY
                     NEYEGYGIKHDFKYATSINKNNTTKERCMCIAFADQLKKICSDMFGIPVERFYYNKGN
                     SFVCINKDFEYTEEEPTGHLIDAEEYYYNNDEISSSDERYYMSLREILVYVGTYLVQQ
                     NINKLTFVNIVNNTIEHIKDNNENLSYVICTDVRFQHEFDYIKKKHGIMINIVRDDVE
                     QLDNVAEHSFDDTDKTEFDYVIENNSTYEDMFKQMWDIIHRDVIFYNQTINLETRDKT
                     PNYLRLINVDIYDGFLDFEVCTEYSLRRISSADNKIQLIDLQGGPSFEVNSLINTKSG
                     VINYLIQSIQSIDDYNYNKYILKCKIFGDDL*"
                     /db_xref="A0A0F0EE70_9PSED"
     gene            complement(130639..130935)
                     /locus_tag="pig_ID_3640_F65_scaffold_23_curated_prodigal-s
                     ingle_135"
     CDS             complement(130639..130935)
                     /product="hypothetical protein"
                     /codon_start=1
                     /transl_table=11
                     /translation="MDNQIFILSFFTLLIIVALSIITIYNYICCITLKRIYDELLFKE
                     KSRQSNKETSSKINNDKNELILESKYLTEPKKTSYETIRRTVKQRTKKLNNKNI*"
     gene            complement(130973..131107)
                     /locus_tag="pig_ID_3640_F65_scaffold_23_curated_prodigal-s
                     ingle_136"
     CDS             complement(130973..131107)
                     /product="hypothetical protein"
                     /codon_start=1
                     /transl_table=11
                     /translation="MKRFNKTNYKYVYNTKPNNTYIETRITYKNIFEEYPKYVNYKFE
                     *"
     gene            complement(131123..132217)
                     /locus_tag="pig_ID_3640_F65_scaffold_23_curated_prodigal-s
                     ingle_137"
     CDS             complement(131123..132217)
                     /product="hypothetical protein"
                     /codon_start=1
                     /transl_table=11
                     /translation="MINKIKPIYDKHSKLTLIIDGNWLLISRLAVLRNKYPDVDSLIH
                     NLKLLLIKSINTMLRSLPEVDNIIFVADGGSWRSDIPIPEFLKNQGISYKGIREKSDD
                     FDWDKLFGEFESFINDIKNYSNITVSRSYKIEGDDWCWWWSNILNNDNTNVIIWSSDK
                     DLTQLVKTNKETGVFTCTLYTRGKNTVVSIDERVSDDISFSMMLTNPLFVENSSILSQ
                     IINKATKINKINPSFVQLDKMFRGDGSDNILPPIKRITNTGKEFRLSVKQLDSSMNIW
                     DNDIIHNFVDEVYNDNKFKNKTIVNEDIALEHLFYNRTLVALDEQSYPNDILKTMSEH
                     NYYDKNKDLSVTEQHIKGETDELTSILDNI*"
     gene            complement(132750..134567)
                     /locus_tag="pig_ID_3640_F65_scaffold_23_curated_prodigal-s
                     ingle_138"
     CDS             complement(132750..134567)
                     /product="Gp147 n=1 Tax=Sphingomonas phage PAU RepID
                     =H9NC24_9CAUD"
                     /codon_start=1
                     /transl_table=11
                     /translation="MKFGSLNEVFEGNKSLFDFVNESYTNNFNSYNKYNYSINKPKKG
                     KISKFLKLFSNYGMSYDDQVLKNMVAVPANKDLQPKDALVMQNLYGMPNLDWKVKSEE
                     DRPFSEKTLNEKRTILRKLAEQPEIEDILDIMCNECIVYDSDNNYICKPFIDNAVLQD
                     LNENALNEVRTATNSIFYKIYMLEDLKRNAWNLFRRFLVDGVLAYETVYDNLQFPKNI
                     IGIVELDPATLTKCYDGISLKWIQYKGVQGKERILLDSQVIYIKYADDGVTTRQSYLE
                     RLIRPFNIYRIIEQAQIIWTVTQSSFKTMFTIPVGSMNRAKGMQELSQQMSRYKEDIS
                     FNNDTGELKVNGKVNLPFNKEYWMPENENGKPEIETLVDQGPQINDSEQLKYFLSKLY
                     KMSKIPESRFDKENGATWFGTDASQVLRDEINFGRFVERIRHTFAEIIIKPIQIQLAL
                     TIPDLKNDKRILESISVDFISYNQFQELMEAEVDQKRMEHIQTMKDTFTSTDADGNEV
                     PYFCDKFLIIKYLKMSDADLELNEKYKREMKKEENSSGNESDEGDNEENGDDSSLNMG
                     SEEDNSDQESDEGNDNNNEEIDQEMLGDVQPESSETTEA*"
                     /db_xref="UniRef100_H9NC24"
                     /db_xref="H9NC24_9CAUD"
     gene            complement(134674..135273)
                     /locus_tag="pig_ID_3640_F65_scaffold_23_curated_prodigal-s
                     ingle_139"
     CDS             complement(134674..135273)
                     /product="hypothetical protein"
                     /codon_start=1
                     /transl_table=11
                     /translation="MKDLNKYGRNNRTCISSLDVNHLFDYTDTEYFYLCNDMLNLSHI
                     KSGDIIRFNMADTDNEIYKIFGFVIMACNMGKTTFLVCRHFDDNGKEYIQDYAYSSFK
                     HAFEKLNDPHAPFVAWENLTNIKDVKTPNEMFGLWEEHNNIIYNSSSNQINRINNSNK
                     SLETQIKMIKYDIEKLTERVNKIESIKEIQSSLLSNNKL*"
     gene            complement(135781..136071)
                     /locus_tag="pig_ID_3640_F65_scaffold_23_curated_prodigal-s
                     ingle_140"
     CDS             complement(135781..136071)
                     /product="hypothetical protein"
                     /codon_start=1
                     /transl_table=11
                     /translation="MVKPYRIKLKNTEYFYQPYNGSKKGKVYMNNQSPLTICDNENFI
                     HITIRHNTLAYKVLKDILSKYIIGKDDEKEWHNTYYNITKNKFEKEILIINK*"
     gene            complement(136121..136378)
                     /locus_tag="pig_ID_3640_F65_scaffold_23_curated_prodigal-s
                     ingle_141"
     CDS             complement(136121..136378)
                     /product="hypothetical protein"
                     /codon_start=1
                     /transl_table=11
                     /translation="MRFGYYNLENDDFNKQYGHFKKKKLFTISFTHFLEMIQFENSDR
                     GFLLWINTPKTVRVFGYWKQCGRGGSKKFYQHWNNDHCACR*"
     gene            complement(136391..136612)
                     /locus_tag="pig_ID_3640_F65_scaffold_23_curated_prodigal-s
                     ingle_142"
     CDS             complement(136391..136612)
                     /product="hypothetical protein"
                     /codon_start=1
                     /transl_table=11
                     /translation="MAWLACGFYNDEFIFNYKPHRACVYTSNDEKFEYWKGFSDDSFK
                     DEPIELPNGSIKKLIGKDLTFNDDPVEII*"
     gene            complement(136843..137244)
                     /locus_tag="pig_ID_3640_F65_scaffold_23_curated_prodigal-s
                     ingle_143"
     CDS             complement(136843..137244)
                     /product="Uncharacterized protein n=1 Tax=Prevotella sp.
                     CAG:1092 RepID=R5P475_9BACT"
                     /codon_start=1
                     /transl_table=11
                     /translation="LKQRNISLTLEEAKEWYNSNIILRDVALKAFTKEELETPSFKNI
                     KTFQDACEALRLNYGSMISIFNQLKSISKASVAMFKLNIIRKALNLCQDLDLTKDSND
                     SNDSRIYYPFNLIITTDSTCYEKEIKENMQK*"
                     /db_xref="UniRef100_R5P475"
                     /db_xref="R5P475_9BACT"
     gene            complement(137363..137812)
                     /locus_tag="pig_ID_3640_F65_scaffold_23_curated_prodigal-s
                     ingle_144"
     CDS             complement(137363..137812)
                     /product="hypothetical protein"
                     /codon_start=1
                     /transl_table=11
                     /translation="MENNHWVIYPSISHNYNFFGGELATVTDKNVTVLVPRELQKYYK
                     NNKHNNCKEAIIPKYKCLLLKDEFTYNDVVSWYKPYLKEHIKLYSGTEMYFFTNDGIP
                     IIGRVTNQTSYGVTLQVQIEQFGISRIFTVKREYNQIIPVGMIDSYL*"
     gene            complement(137818..138195)
                     /locus_tag="pig_ID_3640_F65_scaffold_23_curated_prodigal-s
                     ingle_145"
     CDS             complement(137818..138195)
                     /product="hypothetical protein"
                     /codon_start=1
                     /transl_table=11
                     /translation="MIYFLICIVIIIPILGYKLLPIQYDNKSCNELFWKKIPKIGTVY
                     KDNNSYYEILSVRTFGAAWKEITFGVYLKYQKSPVLFYTSTHVIPFNLVEIKANDVED
                     FKRVKSERLKDSQEKFNIELKLK*"
     gene            complement(138209..138583)
                     /locus_tag="pig_ID_3640_F65_scaffold_23_curated_prodigal-s
                     ingle_146"
     CDS             complement(138209..138583)
                     /product="Uncharacterised protein {ECO:0000313|EMBL
                     :CRH73876.1};  TaxID=813 species="Bacteria; Chlamydiae;
                     Chlamydiales; Chlamydiaceae; Chlamydia/Chlamydophila
                     group; Chlamydia.;" source="Chlamydia trachomatis.;""
                     /codon_start=1
                     /transl_table=11
                     /translation="MNRQQAKKLLPIMQAFAEGKTIQVRTNSISKWIETTTPTFDLLH
                     EYRIKQEPKYRPFANKEECLQEMLKHQPYGWVKADYGQFIITEIRNSKATIGRNNRLL
                     DFDYIFSKYEFADGTPFGIIEN*"
                     /db_xref="A0A0E9ETS9_CHLTH"
     gene            complement(138595..138780)
                     /locus_tag="pig_ID_3640_F65_scaffold_23_curated_prodigal-s
                     ingle_147"
     CDS             complement(138595..138780)
                     /product="hypothetical protein"
                     /codon_start=1
                     /transl_table=11
                     /translation="METRNGEEHYNLNNAFIGTTEVYDEQEFNNLVNNIGLTEQQAFN
                     ILKESKLAKTCLDIYIN*"
     gene            complement(139071..139163)
                     /locus_tag="pig_ID_3640_F65_scaffold_23_curated_prodigal-s
                     ingle_148"
     CDS             complement(139071..139163)
                     /product="hypothetical protein"
                     /codon_start=1
                     /transl_table=11
                     /translation="MSRKNKNGIIQFRLVELDENDDSVKKVLFE*"
     gene            complement(139248..141182)
                     /locus_tag="pig_ID_3640_F65_scaffold_23_curated_prodigal-s
                     ingle_149"
     CDS             complement(139248..141182)
                     /product="UvsW n=1 Tax=Pelagibacter phage HTVC008M RepID
                     =M1IDG4_9CAUD"
                     /codon_start=1
                     /transl_table=11
                     /translation="MIHFKFNDNDSRYLFLIPDDKTDIAICRKLLKEVNLVDPICNLP
                     KYKGPIFTNDYIWEYTQKSGKVIFYSSIGMWNIIYKYFKNNNVQFDGLDESRFKRKLN
                     HTFDEFKEIVHSWNLKFEPRPYQYETAYKILQWKRCVVQAATRAGKTLIAYLVFRYCK
                     EYLGASNILMIVPSIDLVKQGYADFNEYGEFFDTECIWGGGKLVQGSDLTIGTFQSLI
                     KFLDKGSKKYDPTFFNKFDIVFCDETHRATAAQTKTIITQPFIKDCKIMFGMTGTLPA
                     ENTSERFGVHSLLGAKVKTITPKELQDNGYISKVHIYQIRLHYKDQEKQLNEYLKAAE
                     YVLSDYVMIPIQNKNGNWKKEKKKLSNPHFLYQHEKKLPDQIKIFKSTIYNKYFGPTS
                     NNLPQSADREYLFKIEYKKYLDKVLSLSSKGNKLQIEKMMLHSFTERIDYMLSEILPK
                     CDKNTLILAHHTSYIKYIVELIKERFPNRKIETVIGAVNAKKREEIRLMMKSRNDVII
                     IASYACMSTGLTLANLCYGIFMESFKSNTVNMQSIGRGLGLSDLKDEYILYDINDCFS
                     SKLASNKFELQANEKCKIYRNEENQYPFDIKEIKLPLDRDVDLNGQPFKQYIDDKFMS
                     EKKHEKLLKERKIITGSLFD*"
                     /db_xref="UniRef100_M1IDG4"
                     /db_xref="M1IDG4_9CAUD"
     gene            complement(141189..141632)
                     /locus_tag="pig_ID_3640_F65_scaffold_23_curated_prodigal-s
                     ingle_150"
     CDS             complement(141189..141632)
                     /product="hypothetical protein"
                     /codon_start=1
                     /transl_table=11
                     /translation="MKNKTIQGLEYLNYNDIEDIVDELIQSILDEYDIILDEYHFWFN
                     GSRVRGTANDDSDFDVVFFYKGDISEDTLFNIFHDSEYRFYPGDFSDNNITYNSFDWN
                     DGIIIDINPIKVVSEKTIEKYKNKSMKYDREVLSKTLDKHNKIQK*"
     gene            complement(141641..142591)
                     /locus_tag="pig_ID_3640_F65_scaffold_23_curated_prodigal-s
                     ingle_151"
     CDS             complement(141641..142591)
                     /product="Site-specific DNA-methyltransferase 
                     (adenine-specific) {ECO:0000256|RuleBase:RU361257};
                     EC=2.1.1.72 {ECO:0000256|RuleBase:RU361257};; 
                     TaxID=246194 species="Bacteria; Firmicutes; Clostridia;
                     Thermoanaerobacterales; Thermoanaerobacteraceae;
                     Carboxydothermus.;" source="Carboxydothermus
                     hydrogenoformans (strain ATCC BAA-161 / DSM 6008 /;
                     Z-2901).;""
                     /codon_start=1
                     /transl_table=11
                     /translation="MLKPIIKWMGGKTQLLNEINNNLPNKNILNSIEIYIEPFLGGGS
                     TLLNIIPKLPNVKTIYVNDINTRLINLYKNVKYNVNELVYILDKIYNDFNSLSDDKLK
                     EEYYYNIRKEFNDITKYNTIRNAAQFIFLNKYCFNGLYRENSKGEFNVSFNKSLKQIN
                     LYNKEDIYDLHDFLIKYNVIFYNKHYNEFLATIFNILYRKNESGVKSITKTFEHTFIY
                     FDPPYRPLNKSSVKYTKSTDIFSDSFQFKIEKYYTLFSDYGSYCMLSNSDPHNVDSTD
                     DFFDNLYKGCNIKRVNIKRFISCKTTSRSTITELLITNYE*"
                     /db_xref="Q3AA08_CARHZ"
                     /db_xref="UniRef100_Q3AA08"
                     /db_xref="chy:CHY_2213"
                     /db_xref="2.1.1.72"
     gene            complement(142619..143626)
                     /locus_tag="pig_ID_3640_F65_scaffold_23_curated_prodigal-s
                     ingle_152"
     CDS             complement(142619..143626)
                     /product="bifunctional 5,10-methylene-tetrahydrofolate
                     dehydrogenase/ 5,10-methylene-tetrahydrofolate
                     cyclohydrolase n=1 Tax=Campylobacter ureolyticus
                     RepID=UPI00036294D0"
                     /codon_start=1
                     /transl_table=11
                     /translation="MQTEQFQQYYNKIFHGKDIAHFIRMQLEYMIKNMRKDFGYRQPK
                     LVIIQVEGDKASNVYVNNKIKACEEVGIQCEHVFIKQSDLKKLRLASIAVNYIKRIVK
                     ERNEDNTVDGIIVQLPIDLNSMFNSNNETPKLYYDNLIDSIIDEIDPKKDVDGLTLKN
                     AGKLVQDRDGYYHVPATSLAIYTILRDYLKVNLKGKKITIIGRSNLLGKPLFYLLSNK
                     TKGNAQVTLLHSACEKENIDEAIRNSDIVICCAGNPNEYIVNKDNIKDGAIVIDAAIN
                     VKVDENGKRHLYGDADFVNIIDKCKFITPVPGGVGPMTVAMLLKNTFESWSRNVISRQ
                     V*"
                     /db_xref="UniRef100_UPI00036294D0"
                     /db_xref="S3XES8_9PROT"
                     /db_xref="scr:SCHRY_v1c05960"
                     /db_xref="UPI00036294D0"
     gene            complement(143639..143950)
                     /locus_tag="pig_ID_3640_F65_scaffold_23_curated_prodigal-s
                     ingle_153"
     CDS             complement(143639..143950)
                     /product="hypothetical protein"
                     /codon_start=1
                     /transl_table=11
                     /translation="MNNKVQIEVPIDITFNMECLLEDIIKEAKENGCKYQDEVEEYIE
                     NGDISVKTLFKNVIRNNSNISDDIIYNSIIHQYDSIIYDLGLNPLSADNLKIIDSIFS
                     I*"
     gene            complement(144061..144429)
                     /locus_tag="pig_ID_3640_F65_scaffold_23_curated_prodigal-s
                     ingle_154"
     CDS             complement(144061..144429)
                     /product="hypothetical protein"
                     /codon_start=1
                     /transl_table=11
                     /translation="MKNLFTTEIENALVQIIANNDFKFRKAKTGSLKVVLKNNYYTQK
                     KRPDLFDTKNNNMVLTIGKSMLNGKEVYTFRVSGPSYWIGWCSPWVTPIGLKHWNDNL
                     EDILKYLNTYLNKKKLERDY*"
     gene            complement(146453..146797)
                     /locus_tag="pig_ID_3640_F65_scaffold_23_curated_prodigal-s
                     ingle_155"
     CDS             complement(146453..146797)
                     /product="hypothetical protein"
                     /codon_start=1
                     /transl_table=11
                     /translation="MKVNIEITEGCINFSYLINNKEWIEYADNESTKEDTEFLDKVHE
                     KLIDEAQEQYQLPNWIIEYLWDGDYETCCQQGTFINLVKVNKNTKEECLGTCDECGDT
                     IYRWKLEIEIED*"
     gene            complement(146822..147046)
                     /locus_tag="pig_ID_3640_F65_scaffold_23_curated_prodigal-s
                     ingle_156"
     CDS             complement(146822..147046)
                     /product="hypothetical protein"
                     /codon_start=1
                     /transl_table=11
                     /translation="MENNILKNKAKEFLIVFGKSLVRTLIIVLVLAFAIVPCIIVQTV
                     NFIILWMIFTILLYLAIWNVFLDPFKEIEE*"
     gene            complement(147048..147281)
                     /locus_tag="pig_ID_3640_F65_scaffold_23_curated_prodigal-s
                     ingle_157"
     CDS             complement(147048..147281)
                     /product="hypothetical protein"
                     /codon_start=1
                     /transl_table=11
                     /translation="MNYTLIIYLIGVLINCYFIIIILKEDYNDGEVITIGDIFKNIII
                     CSLSWLVILYVLITWLCMHIYIIFTKPLFKKYK*"
     gene            complement(147287..147532)
                     /locus_tag="pig_ID_3640_F65_scaffold_23_curated_prodigal-s
                     ingle_158"
     CDS             complement(147287..147532)
                     /product="Uncharacterised protein {ECO:0000313|EMBL
                     :CRH73878.1};  TaxID=813 species="Bacteria; Chlamydiae;
                     Chlamydiales; Chlamydiaceae; Chlamydia/Chlamydophila
                     group; Chlamydia.;" source="Chlamydia trachomatis.;""
                     /codon_start=1
                     /transl_table=11
                     /translation="MKTLKFSIIAILLSFMTSCDNDYTCYISSDKGVVVAIEKVDKCN
                     EVTIKLIQEYKQRCVNTHVIFLTHKQYNINDTIYLKK*"
                     /db_xref="A0A0E9EVE5_CHLTH"
     gene            complement(147529..147825)
                     /locus_tag="pig_ID_3640_F65_scaffold_23_curated_prodigal-s
                     ingle_159"
     CDS             complement(147529..147825)
                     /product="Uncharacterised protein {ECO:0000313|EMBL
                     :CRH73877.1};  TaxID=813 species="Bacteria; Chlamydiae;
                     Chlamydiales; Chlamydiaceae; Chlamydia/Chlamydophila
                     group; Chlamydia.;" source="Chlamydia trachomatis.;""
                     /codon_start=1
                     /transl_table=11
                     /translation="MRELKYDFEMQDGLYLGESIKWIFPKNVQISKDALYEVEYQIIK
                     DTQNSSCIYKITYIKPVSSLIERINYIINIFNQTNKADDFEKWFRERYKLQVIT*"
                     /db_xref="A0A0E9EU67_CHLTH"
     gene            complement(147828..148175)
                     /locus_tag="pig_ID_3640_F65_scaffold_23_curated_prodigal-s
                     ingle_160"
     CDS             complement(147828..148175)
                     /product="hypothetical protein"
                     /codon_start=1
                     /transl_table=11
                     /translation="MIDWTKYYSNIIDYFFSSWYLSRNFNGEQFNKMYDKSKAKILGV
                     HEHTLGYCREHNMLNEYTEKKFINKSDDKHVLCIEMQVEVSSVTNFYTNIRIYKFIIS
                     KNGFLRHLGVKYE*"
     gene            148308..148544
                     /locus_tag="pig_ID_3640_F65_scaffold_23_curated_prodigal-s
                     ingle_161"
     CDS             148308..148544
                     /product="hypothetical protein"
                     /codon_start=1
                     /transl_table=11
                     /translation="METKSIYPQHIFYQGTVSILQNIDDNGKTKKVTEVYLIDGKDIS
                     DAEKTLISTLDSINGDWEITSIVKSKVCGVVVPE*"
     gene            148573..148992
                     /locus_tag="pig_ID_3640_F65_scaffold_23_curated_prodigal-s
                     ingle_162"
     CDS             148573..148992
                     /product="hypothetical protein"
                     /codon_start=1
                     /transl_table=11
                     /translation="MESLTDYIYNNILIVSEEKDTTKPTEPPIPRTDIMFNIWEEPDK
                     KVNWIKDNFSYTKIEYQYISDDGNIEMDFLLGFKSGSWRLWVGKIGAIDYSDESYCDL
                     KCVKLQDAIMKSIDKIEELIKKVKDDPKNYVMYYINI*"
     gene            149019..149411
                     /locus_tag="pig_ID_3640_F65_scaffold_23_curated_prodigal-s
                     ingle_163"
     CDS             149019..149411
                     /product="Uncharacterized protein n=1 Tax=Bacteroides
                     vulgatus CL09T03C04 RepID=I8ZSC0_BACVU"
                     /codon_start=1
                     /transl_table=11
                     /translation="MLIKNITKQINNMKDNIFTKLIKTNSGYSSKSFFLLAITIIGLI
                     LLIVPAFALCIEAYYNHTIQTNLSDMAAYIASVAAIFASGGITKAWSEKYERLPGQDG
                     KLGTDDDIIINKKMFKCDDNKKDDEDNN*"
                     /db_xref="UniRef100_I8ZSC0"
                     /db_xref="I8ZSC0_BACVU"
     gene            149433..150611
                     /locus_tag="pig_ID_3640_F65_scaffold_23_curated_prodigal-s
                     ingle_164"
     CDS             149433..150611
                     /product="hypothetical protein"
                     /codon_start=1
                     /transl_table=11
                     /translation="MQVRRKTNLFNIYKDNKFCAPQFITFSNYAESMTGNHLSTNTKM
                     FPSGFICFNIPKLNNVSYTESFYKSYLVAHYENKLAFLRDYITDPGVKNFELDSLRPL
                     DYLIRSIKDFDSTTSITHIGDIVEQNYNGIYSDMLLTINVPENEYSYEIINNTNTPIP
                     NVNYHTYVGETNNKLYGWYNVEKEGDKISYIYNGPYKQIFDSTNIRLDDSSNYYIGNK
                     YSNIQITDITSNSKTEIVSNPLTFNVIVPLFNIYNINENVSNSNNGITSYENNNNIDL
                     TICNNANYIPYGVWFSGINNYVTLNRNTNVDTSDIVQPSWSLVLSSQFSAFPYSSKYS
                     TNAISNTILNGTKYIDAYHNTFASVLAEQSNLIDLLYKQNKDIADIRSELETLKLKIK
                     *"
     gene            150737..151033
                     /locus_tag="pig_ID_3640_F65_scaffold_23_curated_prodigal-s
                     ingle_165"
     CDS             150737..151033
                     /product="hypothetical protein"
                     /codon_start=1
                     /transl_table=11
                     /translation="MKSLSNYINDNIIYEMKGNKIDDNWLNNRKPVMTKDGRNVLIEK
                     IDYSEVPNIIYGKVAANDKVFDFKWDDTGKCIEAQDKMGNPCAPDEDDTLVKAY*"
     gene            complement(151353..151940)
                     /locus_tag="pig_ID_3640_F65_scaffold_23_curated_prodigal-s
                     ingle_166"
     CDS             complement(151353..151940)
                     /product="hypothetical protein"
                     /codon_start=1
                     /transl_table=11
                     /translation="MNIFNNYNDCYTNVCNKIKQCWSNINYVCKVHTWFDYMFENPFS
                     IWFNKSIRQVFVLPNIKFNVHSVMYESGFTSDIFGLYTVALSWKSKYGEPRYEDDPFI
                     QLNLFGICFKLRFESPFKDIATTESYWESIIEYYNKLYEHKIPNLYKIIEKNTWTNMN
                     GEEYDTTVILTNRGYLKYLNDMQLVNKEQNVSKNK*"
     gene            complement(152204..152860)
                     /locus_tag="pig_ID_3640_F65_scaffold_23_curated_prodigal-s
                     ingle_167"
     CDS             complement(152204..152860)
                     /product="hypothetical protein"
                     /codon_start=1
                     /transl_table=11
                     /translation="MIPKILIIEGPDNCGKNFVINIINNIISENKSWCSPHVEYHCTK
                     PKFPDNIKSSINKINYTINKYKDILVAVFDNFEYSYNFVKNELIPEYIIFNRSWFGEY
                     VYGNIYRDFNYSESDYIQDIIREYIINDCHYDKENFIYIQLTANTDWLQRNDDNKSLS
                     NNKRELIELEQKRFNDIYNKIDYCKKYKLFTTSLDNDGNLCWKDKNELECELRKILNK
                     *"
     gene            complement(152835..154070)
                     /locus_tag="pig_ID_3640_F65_scaffold_23_curated_prodigal-s
                     ingle_168"
     CDS             complement(152835..154070)
                     /product="hypothetical protein"
                     /codon_start=1
                     /transl_table=11
                     /translation="MSEKEQKEIDEAWDEILNSCLDDIYKESDEETDKKLSEHKEIAK
                     EKCTKAFNINNLNTDTVTNGMTLVEASNELSNGEKVEPSLVIHEKATQAPADKDQIKW
                     DQDVIDLFNEKFPGMDIYNMSLDDLKHLRDDVEALREEFSLIELAYKVLSNGAYGASA
                     NAKGFYFYNLSVAGDITGECRALTQYFWHHLEEFFHETIWKRKDIWKQFGFELDESKH
                     DLCRSLPVSCYSDTDSVTEDAWIYIRERTRLNTPGKKWTYKTISFKDFWDYLVKKKHS
                     KVFKNEKGRLMCTVPKTIQILDWEKSVGFEWTNIRYVMKHYAGKALYETESTESSRKI
                     TTTNDHSIMVWRDTVINKIRASYIDPNRDKLICFFKIPNGQKPKIQLSPKDIEMKEKE
                     QENININNTNKYDTKNTDN*"
     gene            154162..155154
                     /locus_tag="pig_ID_3640_F65_scaffold_23_curated_prodigal-s
                     ingle_169"
     CDS             154162..155154
                     /product="Zinc-ribbon-containing protein n=1 Tax
                     =Invertebrate iridovirus 22 RepID=S6DDQ7_9VIRU"
                     /codon_start=1
                     /transl_table=11
                     /translation="MNNIKEQIINTFYYKRTNKKTGKDIFNLRRYLLFIYNKEENKEL
                     KSYIENTFKDDYVNIEDNLKEILYRIKYDIKEIPKCPICGKRVRFAGTAYRITCSEKC
                     QRKLVKEKSKQTILERYGVDNAAKSDIVKDKIRKTCLEKYGVENATQTNEVQNKMKKT
                     CLEKYGSENFAKTKYFKDIMKENKDIINNKIIQTKMLHNTFNTSKTEDETYTKLISLF
                     GVSNVIRQYISNVYPFSCDFYIKSLDLYIECNYHWTHGKHQYNKNNITDIITKCRWKQ
                     QAKTSKFYKNAISTWTERDVNKFEYAKKNNLNYLVFYSTKEFNDWYHEFGMNVT*"
                     /db_xref="UniRef100_S6DDQ7"
                     /db_xref="S6DDQ7_9VIRU"
     gene            155255..158575
                     /locus_tag="pig_ID_3640_F65_scaffold_23_curated_prodigal-s
                     ingle_170"
     CDS             155255..158575
                     /product="Contractile sheath protein n=1 Tax=Synechococcus
                     phage S-CAM1 RepID=M4QIZ3_9CAUD"
                     /codon_start=1
                     /transl_table=11
                     /translation="MAIPVALQSFKAAGIYRILLDKSTVLNEDTNILRLVVGYSEKGP
                     FNTPVYVRSVDEFVTMFGNGSKKLEKRGVYFHKIAKQCLQAYPILVLNLKKFANECVS
                     GVAIDTNTQIGQTLKDSKQINLTKFFVGDIYDTTRFWELDASKLHEADTTDGKTYNKA
                     DNNKKSYINISSVGAIKDSNTIFIRKAAGSKVSSYNVTVSDWYNDGTEEIPEYLQDKL
                     DSEISDYFAEIYVFKGQFTKKQIIASETLQSYFDVITIEGKDVIKLKPYVLNAYGEKI
                     DTLDALYEDSASGAFNHYVGSLIPYFKNKLGAYVDLSVLFNQDVDSHNMMMSFNTDLL
                     EETDDHEPVNIDLSCSNNADDAYKAYNNGYTSVLGNVGSPVNIVTYSVGTDERTQQSI
                     IKTEDSYKDEVYGSSFSNIPINGNVKPCGAEKYKGYQAVAVDKTIGGAIVAHDRFLPA
                     GCDSPDTEKASKLSFPSVQTVVDINTAEDEYGVDVSGLGLVADKTSKFKLVEDNVFKY
                     PGKVYKAKPVTLGSSNKVFTLKTNALATKEAEYGGTLTLDKFGEQYNDKTKYTIAQVS
                     AQVEPKPSTATQKYEVCTKTTPNAVKISSYDFVFYVIDSDTPATEDGSHTLYTFGSNV
                     PPKTHQIVELKKGEVAEAKGPVYGVFSIENLTHADVKINTTAPNDSYVELKTTDGNNV
                     TVFDVDTKDDIYVVDPKDKNKYETDLVTTYFENAVQGGDVKLLFVIFDGAPYTVDNEG
                     ETYIVRMEHSCNQEIGDLRPYYLEGYTYENDKPSGTSMKAKLDWQNFQLSALTEYKGV
                     RTALLNKSEIDYRYIVDTFESFVDSELKSVLSFLAKEKDSALFIGNLPSVKTFLKCPF
                     NSYTDAKGNFNVQYVVDGYNKKKSHTIKFSLPSEPNGASYAAFYTPLKFSDGYIDEII
                     PSAGLVSNLFVQKYYTRHPYDIIAGPNYGSIVMSGLTGPDYNYSKEELNIIEPFGFNC
                     MVYRPNFGTFINANQTAKQTPKSALSSINVRELCIYIQDEIEKLLQSYQWEFNNAVVR
                     QKIKDKADSICQNVMNNGGIQDYLNIMDESNNTPEIIDNEMSVLSTHIEPGRGMGKMI
                     QELTLYRTGQMRATISES*"
                     /db_xref="UniRef100_M4QIZ3"
                     /db_xref="M4QIZ3_9CAUD"
     gene            158746..159345
                     /locus_tag="pig_ID_3640_F65_scaffold_23_curated_prodigal-s
                     ingle_171"
     CDS             158746..159345
                     /product="Gp92 n=1 Tax=Sphingomonas phage PAU RepID
                     =H9NBW9_9CAUD"
                     /codon_start=1
                     /transl_table=11
                     /translation="MADQFHLPHINNITAGHDLWDPVHQANFEVYFTLPSPLQSEFSA
                     EGTILTEQVVSVSGLDALNKTTGQGSQKFMGVDVSFQNPAMENTYCEFTIVFNLNLRN
                     ATDNWVHKLFRQWENMNYNLQNGTRTLKKFYTSDSVRIAEANRAGTVVRSFAFKNVLL
                     AEVTGTDSLNYTDNAARTLTCKFRADWWTEDFADASSSN*"
                     /db_xref="UniRef100_H9NBW9"
                     /db_xref="H9NBW9_9CAUD"
     gene            159474..160358
                     /locus_tag="pig_ID_3640_F65_scaffold_23_curated_prodigal-s
                     ingle_172"
     CDS             159474..160358
                     /product="Uncharacterized protein n=1 Tax=Capnocytophaga
                     sputigena ATCC 33612 RepID=E2N2J6_CAPSP"
                     /codon_start=1
                     /transl_table=11
                     /translation="MDNSCKCNNSNNVNSNSNSSGMTKEQMMQEYINAQGRVEDQMDY
                     NFIQRIIQEITKSCALPIPIPASAIPPIILQAAQHFWEVDDLSIEERYYCLPYSQFIK
                     CGPNLTVKLPEQIISVFGVYKLTDSFNYGVMGDFSLERMIMNNTNIMSGMGGSINNTF
                     NSGYGYTLTDLTASLYEISTFKSVFDSPITFNYNQYSKVLIILGDIGNTDLCLQVFKR
                     CKIQDLYNNYQFFRYCVCLAKQSLSTVYGTFEFKLPGGIQINYSKFEDAAQSEMEKID
                     EWIEKQHSPSYFLNTNTI*"
                     /db_xref="UniRef100_E2N2J6"
                     /db_xref="E2N2J6_CAPSP"
     gene            complement(160718..162571)
                     /locus_tag="pig_ID_3640_F65_scaffold_23_curated_prodigal-s
                     ingle_173"
     CDS             complement(160718..162571)
                     /product="Chaperone protein DnaK n=1 Tax=Joostella marina
                     DSM 19592 RepID=I3C9N1_9FLAO"
                     /codon_start=1
                     /transl_table=11
                     /translation="MKKVIGLDLGSSMSAVATIENGNSTIIVNKEGNRTTPSVVQISD
                     DGGEIKVGSAAKRSMVTKPQNTIQLVKRLMGANYDDNNVQEMIKRSTYNIINKNNKPY
                     IKIDEKEYSPEQISSIIVNEMKKTAEDYLGTTVTDVVITCPAWFNDVQRQATKTAGEL
                     AGLNVLRIINEPTAAILASSLTTDGKEKKVAVVDAGGATLDVSVCDISDGVVEVLASD
                     GDVFLGGSDYDQALTDYIISEFKKEHNIDISKDKLAYPRVIEAAEKAKCELSSMMQTD
                     INLPYISITENGPLNLIMTITRAKFESLIKKLNDRTVERALSAIKKAGIDKSELNCVL
                     LVGGTTRIPSLQEALKANVCQTLSQNVNPDEAVALGAAKQADILAGNSEGDVLLLDVT
                     PLSLGIETMGGVMTRLVDANTTIPTTKKKIFSTAEDNQPAVTIHVLQGERPMASDNKS
                     IGMFTLDGILPAKRGVPQIEVSFDIDANGIVSVTAKDLGTNKEQKITIQNQNLSEQEI
                     EQIKKDAEKFKEEDEKKQKDMQTLNSADQYAFSIENMLSDENMSSKIEESKRSELESN
                     VKELHEAVNNKDVSKVEELQKKLSEIWNPIVTELYKAQQEANQEQSTTDNK*"
                     /db_xref="UniRef100_I3C9N1"
                     /db_xref="A0A0D5YWB1_9FLAO"
                     /db_xref="shg:Sph21_1745"
                     /db_xref="I3C9N1_9FLAO"
     gene            complement(162811..163263)
                     /locus_tag="pig_ID_3640_F65_scaffold_23_curated_prodigal-s
                     ingle_174"
     CDS             complement(162811..163263)
                     /product="hypothetical protein"
                     /codon_start=1
                     /transl_table=11
                     /translation="MNAIIYYSSHSGCASLRLIEKFGSDDIIRQYKSSLYPFACDFYI
                     KSLNLYIECNFHWTHNNHLYNKNNIKDLITKCRWKQKAKTSKYYMHRMSEAQAELNIV
                     LDVWCKRDVKKFEYAKKNNLNYIIIYKCNDLFNYVVHKMNEIHRTLEA*"
     gene            complement(163232..163876)
                     /locus_tag="pig_ID_3640_F65_scaffold_23_curated_prodigal-s
                     ingle_175"
     CDS             complement(163232..163876)
                     /product="Putative homing endonuclease F-LimVIII n=1 Tax
                     =Dickeya phage Limestone RepID=I0J319_9CAUD"
                     /codon_start=1
                     /transl_table=11
                     /translation="LVHYYCMRREIKQNIIINKLSDIKGKLSSMKVKYFKKYLSSDEI
                     EYIKNKYDDVITDDDIIECIKCLKYNISKRHKCPICNKYTKFNRHNYNKFCSVKCSRN
                     SKETQYKQKQTTLKKYGVENVMYSDTIKDKMKNTFISKYGVDNPFKSNIIKEKIKQTN
                     ISKFGVGCYLKTKDCILKSHSISTINKQINTKRKNHTFNSSKQEDECYNILFIA*"
                     /db_xref="UniRef100_I0J319"
                     /db_xref="I0J319_9CAUD"
     gene            complement(163842..163949)
                     /locus_tag="pig_ID_3640_F65_scaffold_23_curated_prodigal-s
                     ingle_176"
     CDS             complement(163842..163949)
                     /product="hypothetical protein"
                     /codon_start=1
                     /transl_table=11
                     /translation="MEILAYYISKEGAIFLYGLIIIFTFGTLLLYEERD*"
     gene            complement(164017..164196)
                     /locus_tag="pig_ID_3640_F65_scaffold_23_curated_prodigal-s
                     ingle_177"
     CDS             complement(164017..164196)
                     /product="hypothetical protein"
                     /codon_start=1
                     /transl_table=11
                     /translation="MLYTIIILFVILSLFVPVIFGFSLVTAILYLIFIIPLIWIILMY
                     GFPKLENIYERVKNG*"
     gene            complement(164210..164626)
                     /locus_tag="pig_ID_3640_F65_scaffold_23_curated_prodigal-s
                     ingle_178"
     CDS             complement(164210..164626)
                     /product="polynucleotide kinase n=1 Tax=Actinoalloteichus
                     spitiensis RepID=UPI00035F5318"
                     /codon_start=1
                     /transl_table=11
                     /translation="MAKIILCRGIQGSGKTTWAKQWVLEDPEHRVRFNNDDIRNMLGK
                     YWVPSREPMVAAMKDGFVEEAILLRLDMVVDNMNLNNKEIEYWRNWANLHNYDLEFKN
                     FFTPLEECIERDSKRLNPIGEKIIRNTYEKYKDIFN*"
                     /db_xref="UniRef100_UPI00035F5318"
     gene            complement(164667..165002)
                     /locus_tag="pig_ID_3640_F65_scaffold_23_curated_prodigal-s
                     ingle_179"
     CDS             complement(164667..165002)
                     /product="hypothetical protein"
                     /codon_start=1
                     /transl_table=11
                     /translation="MEYANIKIYNIKIENKYYDYDWDDPRYDVNDKIKTLNKNYEYNN
                     IDVNDLNYELEDCLDEIGKEYCNNLLDITLDDIIIYCNISVICNESEKNYYISYDPNL
                     TSINLKSKI*"
     gene            complement(165132..165338)
                     /locus_tag="pig_ID_3640_F65_scaffold_23_curated_prodigal-s
                     ingle_180"
     CDS             complement(165132..165338)
                     /product="hypothetical protein"
                     /codon_start=1
                     /transl_table=11
                     /translation="MKRIELNCDFIHGYIKDAHYELKLSDREYNEFLSLSKEEQIKWI
                     KEGNFIIDDYCIEDCLESDNYDIY*"
     gene            complement(165741..166160)
                     /locus_tag="pig_ID_3640_F65_scaffold_23_curated_prodigal-s
                     ingle_181"
     CDS             complement(165741..166160)
                     /product="hypothetical protein"
                     /codon_start=1
                     /transl_table=11
                     /translation="MSSYLNIVIPIKDTGNDKDNVKDAICIVCVSRNHPLYGAFADNI
                     SLPFGEENVRELTMSELDILYDDVKKIIDNINKRINELEKHANGNIEFVNEILSSKEY
                     RDEELEVLNYIKYLMETLSTLKEDWRTVKHKFLFYCN*"
     gene            complement(166242..166958)
                     /locus_tag="pig_ID_3640_F65_scaffold_23_curated_prodigal-s
                     ingle_182"
     CDS             complement(166242..166958)
                     /product="hypothetical protein"
                     /codon_start=1
                     /transl_table=11
                     /translation="MPIFINRTKINNVTNQTAGATNIDSVTGKLMTLSDISKHIYDDD
                     EIKEWRMDEAIQNNPLSKKPINMRSKVAYRTIMQSIKPTKKYLLPGEICVFNYSSPKY
                     QAELEYYDATPFVLFFGITRTKDGVIREVGFNLHYYPPFARMKILNTIYEVFKSYYVK
                     YFNNQPNKPNNYINYRLLKTMLRSQKIKFGLKMYIPVLRGNTYVLPTKLIPIAAQTEG
                     HFSGATLAQIKSFWRKSSRR*"
     gene            167090..168328
                     /locus_tag="pig_ID_3640_F65_scaffold_23_curated_prodigal-s
                     ingle_183"
     CDS             167090..168328
                     /product="Transposase, IS605 OrfB family n=1 Tax=gut
                     metagenome RepID=J9H7L4_9ZZZZ"
                     /codon_start=1
                     /transl_table=11
                     /translation="MLRAYKYRLYPTDDQKVLFSKSFGCCRYVYNWALNIKIEAYKNN
                     KETLSNVYLTNIMKSELKRDNKWLLEVNSQSLQSSLRNLDTAYKNFFRDKKVGFPRFK
                     SKKSKQSFHCPQHCNVDFKRNVLNIPKAKDIPIVLHRKFKGTIKNVTISMTPCGKYFA
                     SILVDTNIQEVPASKIQYDTTLGIDLGIKTLAVCSNGRTFENPKNIQKSLTRLKMLQK
                     RLNHKQKDSSNRNKARIKVAKLYDHITNCRKDNLHKITYALTHDNQVRTICIEDLNVK
                     GMVQNHHLAQSINDASFGMFRTMLEYKCKWYGINLIKIDRFAPSSKKCSKCGYIYKGL
                     KLSERDWTCPECNTHHDRDLNAAYNIKYFGLKALSMEHGNVKPVDCPLVDDRLYVLKS
                     NDRMKQEKRRDNVSLKQLNI*"
                     /db_xref="UniRef100_J9H7L4"
                     /db_xref="A0A015Y5I7_BACFG"
                     /db_xref="mbu:Mbur_1650"
                     /db_xref="J9H7L4_9ZZZZ"
     gene            complement(168367..169557)
                     /locus_tag="pig_ID_3640_F65_scaffold_23_curated_prodigal-s
                     ingle_184"
     CDS             complement(168367..169557)
                     /product="hypothetical protein"
                     /codon_start=1
                     /transl_table=11
                     /translation="MQDIFPYTINYNIVPMNTKYKLDDKSVDVLLYTIEFPLINLHVN
                     INSFIYCSLLDNSNIKDNIKTYIQILEQLESSTTIDDINNIINESKLNNQILFGNDIW
                     LLNDVNNILHNDDTSKFINSNILIKDIDKLSNDELYNKNILHFSHLNKYIINKLNDSK
                     DNIYSDIELASFTSTFFNIILNSFKDNNKDENNNTTQLDNIYNKVMNYYILSKNDTTS
                     SDIDLILSSIYSSIKQDWNNDNVTSSCGCNAITSNNISNNLNTTSCYNIYKQAMLTWL
                     EQMMSDIENFYYKYFTIKSITDDGKECYNINNDLIDDLLELIKEFKNVGYDLSFSTNT
                     SKFRNCNCETDNSSLISDCNYKTIENFEKVLYIIKEDKIDENYNKIKLIGKDFATLLD
                     KLYF*"
     gene            complement(169616..169972)
                     /locus_tag="pig_ID_3640_F65_scaffold_23_curated_prodigal-s
                     ingle_185"
     CDS             complement(169616..169972)
                     /product="Uncharacterized protein n=1 Tax=Prevotella sp.
                     CAG:755 RepID=R5GTE9_9BACT"
                     /codon_start=1
                     /transl_table=11
                     /translation="MENNIQDNKINVIVSEDNIHIDNSFNIIYKEDMEDILNEYRCKY
                     NSSIFSNFIINKRSINSMVYEWASHNLLYELGLFKSRTKDVDLDDEQIYKRICYYILG
                     WIWFKFNDKYDFNENI*"
                     /db_xref="UniRef100_R5GTE9"
                     /db_xref="R5GTE9_9BACT"
     gene            complement(170091..171404)
                     /locus_tag="pig_ID_3640_F65_scaffold_23_curated_prodigal-s
                     ingle_186"
     CDS             complement(170091..171404)
                     /product="hypothetical protein"
                     /codon_start=1
                     /transl_table=11
                     /translation="MLEFYGNYDIATPDPYIYIYVKNEIENSNTKLSDLNDCSSIYTT
                     YFNDFNETYTYLFKKGVSQINDDSTYFITTIKPSDNQIDYVFVYLFNKDSTHLHITYL
                     NLFTPNYNIYSNAWFSACSSKYNVEYADCSNFDIPFTLNTDTKVAYISLSISTSTPTP
                     ESTSTPTPQQNIFNVFSTGDYNPTLKIYNDCTTDIFILCTVKPISCEDNNDDIFRKHY
                     KYNIDTSLLDNGNKLGLEPWWDTKYDDFSNSYIIAQEGINYDCTEINDIGDFMTNRTT
                     NGLIISNSYIAMKDSYLFAYGLPVIYNLRNYPNPDESRIGEFNEWNPDSLQSNSSIYI
                     NDFNVTEMIGSYYWNYISQINFNEGNIVDMDPIKKCFGSYGHYHNPLVGKYSIIQNNI
                     NPDLNNNSKPMEFAVFDSERMTIIKRLGTKIPKFDYLHNTVVYQK*"
     gene            171501..172184
                     /locus_tag="pig_ID_3640_F65_scaffold_23_curated_prodigal-s
                     ingle_187"
     CDS             171501..172184
                     /product="hypothetical protein"
                     /codon_start=1
                     /transl_table=11
                     /translation="MQTNYNIINGHTIIDSPTMQCGCMVVKTFDAHCNIIKCDTLKDA
                     SLVLMYKHITMPGEPEIWSIPFRYLKYGETMKECAIKAVEEYLKFPLMEQMLSNDKTL
                     LTKTIIDDNHTGSSFYYAPLSVMFTYQIGDKNNNDFINSLYNSIKLKDIDNNDSSDIY
                     DRAIYITDRYFTNQKIASYNEEDIIDYTKVSDIRWISIAEIREMLLENKFDNTTKWCL
                     EKKIYENLF*"
     gene            172263..172514
                     /locus_tag="pig_ID_3640_F65_scaffold_23_curated_prodigal-s
                     ingle_188"
     CDS             172263..172514
                     /product="hypothetical protein"
                     /codon_start=1
                     /transl_table=11
                     /translation="MIQKQHLKDEIRILITDEQNNGSIQIYIPYYNSDILCKADALIY
                     ALFVDEGYIRNNVGKQLLKLAEQQAKLNDVNIIGIEFDK*"
     gene            172732..173370
                     /locus_tag="pig_ID_3640_F65_scaffold_23_curated_prodigal-s
                     ingle_189"
     CDS             172732..173370
                     /product="hypothetical protein"
                     /codon_start=1
                     /transl_table=11
                     /translation="MGTNFYAIIPVKKRTTNKFRELADKLEDTSRKVNVENELYDIVE
                     ELKDHEVHLGKRSCGWAFLWDANNLKYYEPTLASIKKFIDDNNGTIVNEYGEKFTWDE
                     FINNEIGNSLHPSTEPITTTDGLKELHMDIDRINYIDNEYFSKNLPYYHYCTSKTYYE
                     MHPNERRWYDGYYDYDKRLRQYAKDGEIDCNYSDFITNSDGGLRFALFTDFS*"
     gene            173392..173577
                     /locus_tag="pig_ID_3640_F65_scaffold_23_curated_prodigal-s
                     ingle_190"
     CDS             173392..173577
                     /product="Uncharacterised protein {ECO:0000313|EMBL
                     :CRH63848.1};  TaxID=813 species="Bacteria; Chlamydiae;
                     Chlamydiales; Chlamydiaceae; Chlamydia/Chlamydophila
                     group; Chlamydia.;" source="Chlamydia trachomatis.;""
                     /codon_start=1
                     /transl_table=11
                     /translation="MTNKDKFYIIYKKFAKPIADMKTMYDNSAMTIEAGVVNAKVSKA
                     FQNLMDVLNEQLDNYRK*"
                     /db_xref="A0A0E9E1P3_CHLTH"
     gene            174116..175399
                     /locus_tag="pig_ID_3640_F65_scaffold_23_curated_prodigal-s
                     ingle_191"
     CDS             174116..175399
                     /product="hypothetical protein"
                     /codon_start=1
                     /transl_table=11
                     /translation="MGLINTTPFTYSNSTMPWLCGVKEENDKNNQIIYIKDKNNESHK
                     CSAEYLWTLDTTEREDALEQVFDNYRNENYGFPYEKHTDTELINSFNKLVNKNQEEII
                     VDIDKTDNSIILSNSGSLGLDICRHFSWNKFWKASNESKMSIEDVFYDDTLFRNVLKN
                     RMGWCLTNEGKDKNNDNPRPYMFSITDTEIRSGIRNSGYGYGVSNFRPIIAKFIYNRY
                     LSYIKKEYNRKPIIFDYSGGWGARCLGAMSLNYNYICVDPLTASNITELYDFFRTRNL
                     TTSCCEIWKNVSEDEEVYNYILNKMKIKVDMCFSSPPYFNLEVYDKNQNEQSYNKYKE
                     YTDWLEYYWKQTCKNCYNILKTNGYFGLVIKDTFNKYNLANDMVYYIEDKKYFNYILV
                     DKYRFKTSQSHLTSKAKTGKKTKTSEIIYIYKKVE*"
     gene            175418..175630
                     /locus_tag="pig_ID_3640_F65_scaffold_23_curated_prodigal-s
                     ingle_192"
     CDS             175418..175630
                     /product="hypothetical protein"
                     /codon_start=1
                     /transl_table=11
                     /translation="MNKLIDTIKYYLAVLWLKSPIYTNIISPSKILVKLINDTDSVRQ
                     AKKIIEMKAFKYISKSYKNKLIYNKF*"
     gene            175633..176091
                     /locus_tag="pig_ID_3640_F65_scaffold_23_curated_prodigal-s
                     ingle_193"
     CDS             175633..176091
                     /product="hypothetical protein"
                     /codon_start=1
                     /transl_table=11
                     /translation="MKSLTEYLIYNPINEMADSLSDFRNKINNLLSQLLENWCLVKWC
                     DLYPYSNISVRLRNHWTTGLIAIMTQITNTRIKSGRKDKAIKNILIKKWELNDPDVIY
                     NFINKKFTKEGLFKYSKHISEVCANNIDEICNVLSQNEDDVYNYVVGELG*"
     gene            176111..177064
                     /locus_tag="pig_ID_3640_F65_scaffold_23_curated_prodigal-s
                     ingle_194"
     CDS             176111..177064
                     /product="hypothetical protein"
                     /codon_start=1
                     /transl_table=11
                     /translation="MQNFNYFTYNTMIGMMNRFCSINTDSYNSFFKTKSKNHIVYGDV
                     TLNSLNYINKDIEKYNPNKISLMYCDNDLKQDILNDDTIINNYNISGSYKEEQIISVL
                     DRTYFEPNENNIFMQGKKFKELRGPINKYKDIIKVKNIYQSKNDVIEMIEKWRYMDNG
                     GMKYKWQERAAVDKALVERYCKEQLGEYYIGFAFYIYNDKLKMDECIAYAITMRRPSY
                     LIEEYINRNESIYRPVFNYMNRKVLCKKEYRNLTEYIDWYVFNTLYKQCKINGYIEYD
                     DKNAKIYINWGCSSGGVKWYKEHKWPLYNKQIKYFYNLKKK*"
     gene            177224..178297
                     /locus_tag="pig_ID_3640_F65_scaffold_23_curated_prodigal-s
                     ingle_195"
     CDS             177224..178297
                     /product="hypothetical protein"
                     /codon_start=1
                     /transl_table=11
                     /translation="MNYDNIIKKIFLRYDKRGFEKLEGNRIRKLQDGLYPNIYKYIIN
                     RFNDSTNNVTLRENLTRIIYHIENRPVCKLCGKEVSFNGKKKLNFFDDYCSCSCSNSA
                     TYNYNSLLGQQEYNLKHYGVKHNFQTKKFKEKRKQSLIEHFGSLNDFQKYTENKGKET
                     LIEHYGSLENAYKVSSKHYKKTCLEKYGKDSWFGSNDAKKYYLKKYNADHPMKNDILK
                     DKVFETKKKNHTCSSSKPEENGYKLLYNKFGFCDVKRQYKTKEYPFHCDFYIKSLDTY
                     IEFNFHWTHGGHKFDCNSKDDINKLNIWKEKSENGKHPLYLSAIKAWTERDPKKFEYA
                     ENNNLNYLAFYTWNEFLEWYNNI*"
     gene            complement(178386..180221)
                     /locus_tag="pig_ID_3640_F65_scaffold_23_curated_prodigal-s
                     ingle_196"
     CDS             complement(178386..180221)
                     /product="Gp156 n=1 Tax=Sphingomonas phage PAU RepID
                     =H9NC33_9CAUD"
                     /codon_start=1
                     /transl_table=11
                     /translation="MLNNNLFITEQNTQNWANMITEEFGVQDKNKLAWVSEVAAIHEA
                     YENMLGVQGTPMGGAVNIPAQGVGPMYATALNTPGMGNPAAPAALNPNQSTTVGGFMG
                     QQPGSGDIPMSTLPMALNVALMTIGLELVPVIPSKGPWHLLTYLDFPYAGGKHNYANN
                     LTKVDGKGAGRENKPLFIKLLGNFSKLRGKVKEGDAIVANSTKGSLYGYFKQWGRMDG
                     GLIMEVAACTDTAKGTNADFKTVALDKNIAIVDIFADKVSVRPGVTADGFVAGTQENG
                     TTVTITTAWEDSANVIADKADYVQTSVDLIDGYANFATGKKETMTRAQNETGTGNTIG
                     LRMFSKWIEMGSYEVTGQVTRQQLQDLPLYGIDAVSDVMQAMQNELTQHINQRILESV
                     FRLGVTNAVQQKAFQGVDLNLYMGTAASKDLDAFGVKEYADASGVDHMAEFKAIPNAL
                     MNTAAENISTVQRRIASRVLAAANLIYQTSRRGRGTFVVTNAAIASALQDVSGYVVAP
                     MANTLSQTSDSLYHAGTLGGLQVYVDPYMAWDDTRICVGRKGGPKEPGLVFMPYILAD
                     QVQIVAEGTMAQKMLVNSRFALVPIGFWAEASYYTFCVYSDSGLI*"
                     /db_xref="UniRef100_H9NC33"
                     /db_xref="H9NC33_9CAUD"
     gene            complement(180265..180366)
                     /locus_tag="pig_ID_3640_F65_scaffold_23_curated_prodigal-s
                     ingle_197"
     CDS             complement(180265..180366)
                     /product="hypothetical protein"
                     /codon_start=1
                     /transl_table=11
                     /translation="MFYHLLYITLAECKAELSKIDLYTIFKYTKQEN*"
     gene            complement(180559..182979)
                     /locus_tag="pig_ID_3640_F65_scaffold_23_curated_prodigal-s
                     ingle_198"
     CDS             complement(180559..182979)
                     /product="Gp151 n=1 Tax=Sphingomonas phage PAU RepID
                     =H9NC28_9CAUD"
                     /codon_start=1
                     /transl_table=11
                     /translation="MIKKGIICETLGSTEHLQINESKNGEIRLTGVFGVCGVKNNNNR
                     VYEKKNYGDCVTEMQHRIMTEGVLGELEHPQSNNINLNNVSHKIESIEMNEDGTITGT
                     ILLLNTAKGRDAKAIVEGGVPLFISSRAAGSIDSRGVVTLAHIQTYDLVGTPGFSQAR
                     LDLKESQMGQTVSLNESSQGGNDMYMIVESEVNESGLDMPSDDNKKDDANKEEKPTEA
                     PTEKPTEKQTEATKDNDSKKEENQNNNDIINGMTDIQKSIDKLTDKISELEAQLHVAN
                     ESLDAQADEINNLRENKVNYDAIQAWVTEEYGKKVEDMINEAVKFDSKLSKSERGAEL
                     KAMYERVKTLGDLLRVFNAQSYDDIKDAPLAKKDTMDVIDELIEGEFNCEQDLMYAQS
                     FGYSFSNLKSMIKNNEKFRKFLRAHSLDKVLDVEVKDTRNDVEINATIDGWDKPLTLV
                     SMQDFFESRIKNTVKKMIAEAKKEHDIKKLLNGTKSPSQKNAIKLWNNVKTLGDFIAC
                     WYYFSEIDDNALDFDKFNNKNYNIAFDMLCDDDLDNEDVADFLGVELKDLRDALYDNK
                     DAKVTDCWFDGDMSNAYFVATVEGFDGTLYLSGEIDDRNVNESKIQNIVKNYFIESLA
                     PKLQDWIVEEYSQTLDNFIKESQSELSEEITESLNERINEAKKEINTNVSEFLESQKR
                     GQFDKFDTMLEKLSESTEAAKFEALNSLNEGREDYANVYAVKNMPLQYQPMWESLSTE
                     KRADLVRSSRMYNFSKPGVLESFWANQFKTGNVQNALINESLSQNKPTINNRYAGLFA
                     RAKKMQLR*"
                     /db_xref="UniRef100_H9NC28"
                     /db_xref="H9NC28_9CAUD"
     gene            complement(183086..183688)
                     /locus_tag="pig_ID_3640_F65_scaffold_23_curated_prodigal-s
                     ingle_199"
     CDS             complement(183086..183688)
                     /product="hypothetical protein"
                     /codon_start=1
                     /transl_table=11
                     /translation="MIGSHNSYTYLKAVNKPIFNKFTKYWRCQYKSIKEQYDAGVRFF
                     DIRVTTEFVKVGKKDKLMWRSCHGAVNLDNIFTTLSVACKQFKDLGPDVKIRILLEKG
                     DDNDIALFKNEVEKVLKRYQSMITQIVIKKNWQVIYEDWKGIGLTDYCYIPWNSGKNF
                     WYNIKHFANSTIKKWANEHNPTLTKEMIDDPKHIYFMDMV*"
     gene            complement(183803..183985)
                     /locus_tag="pig_ID_3640_F65_scaffold_23_curated_prodigal-s
                     ingle_200"
     CDS             complement(183803..183985)
                     /product="hypothetical protein"
                     /codon_start=1
                     /transl_table=11
                     /translation="MSYNLYYNNQKLNKDVVGDDIIDQLHSRQYIFKVSVDQYGRETK
                     ERIPTKDVKVVKTYVF*"
     gene            complement(184004..185833)
                     /locus_tag="pig_ID_3640_F65_scaffold_23_curated_prodigal-s
                     ingle_201"
     CDS             complement(184004..185833)
                     /product="Glycosyltransferase group 2 family protein n=1
                     Tax=Prevotella sp. CAG:891 RepID=R7LG54_9BACT"
                     /codon_start=1
                     /transl_table=11
                     /translation="MNKQNIPTFAIILPVYNEEQNIRQSLESICVQTFTDWVCYIMND
                     CSTDRTGDICLEFVDKDPRFKYIESKFKHYDPNDESTIKDKDMSGISNMINLGLAVSL
                     SKYIIRHDGDDEMLPNRLQITYDWMETHPGVDLAGFPLICTISSIKGIYYNLSGGNGD
                     GKKDMLINNYEMLKQYYKPYHPTLCIRRDSTFSKINFAYRQIFDGCEDTAFYYHCLSH
                     GCKIMLADTQPVEVYKNVKLHKTQTMIHNRLFEVYNNTHYKHYNPNNEFTVILTFKNE
                     GMEVEKTIISLLFNDQNINIILIDDGSTDDFNYKELADIFGCFYYKNEVSKGCAGARD
                     VGVKFVNTPYFMLMDAHMRFPISDRDFSKRFINKLKKDENQIVFCNTNIMGSDTDEDA
                     MFRHYTNEDCIATPHGSAAIGAKYNMEHKGNDWASDWCYNILDDNDHKINNNKTDTEL
                     CVETVSIMGATYATSVNWWNKIGGLKGLYMWGHDEPLMSLKTYLLGGKCICFKNYAIG
                     HLYRTKPVYGTLDTTVVATNILFIQYLMSHDKNHNKEVEDKMFQEYLYYMQQRYKDDS
                     FIFNQIIKNFNSHKLEYDEIKNWLWSNNVRELEDVYKLQERLR*"
                     /db_xref="UniRef100_R7LG54"
                     /db_xref="R7LG54_9BACT"
                     /db_xref="rag:B739_0427"
     gene            complement(185945..187120)
                     /locus_tag="pig_ID_3640_F65_scaffold_23_curated_prodigal-s
                     ingle_202"
     CDS             complement(185945..187120)
                     /product="hypothetical protein"
                     /codon_start=1
                     /transl_table=11
                     /translation="MINNKEEIINALKEQNILNSEWKNTLVIGDVHFGIKSNSIPWLE
                     SQLKFFREQIFPIIENAELYNISDVVFLGDLFDIRYSTNNYISIEVKKLFREMIDLIR
                     YKKVSIVCLAGNHDYYSPLEELKEYNVYDSVFGHEFMDAYRDRFHYVTDKGIAIVKYD
                     DNNICIGNAILLPWYETENKENFKKHIKDIIFFNKTHKEDAVRAIYCHTDLEPEFADE
                     PEITSALKELDIPIYSGHIHYMYTNKEKKFYNLGACCAFTFNDANQSRYVYIINEKEN
                     KCVRIENVTTPKFIILRDEEIFDENPKYYNNNYVEFIISECNKNQLRYKEQISKLKLQ
                     YPSSNIRVKIVTDSTLFCTNNGININTNIEQYIENNIPDNLKDNLNIIKEELSQNNK*"
     gene            complement(187131..187994)
                     /locus_tag="pig_ID_3640_F65_scaffold_23_curated_prodigal-s
                     ingle_203"
     CDS             complement(187131..187994)
                     /product="hypothetical protein"
                     /codon_start=1
                     /transl_table=11
                     /translation="MNNDNFNNFLLQLSNKNNQIKYFVVFDLECTGLNIGKDKITQIS
                     AIKYNVEDMKPVAKINTYCNPGDDVNMGLSAFMKTGLKLDALKKYPRFMDIADDVIDF
                     FGGIETAVVGYNIKHFDIPFLTAELANCGKSTIDFTNKFIYDCYEVERDIVPMTQSKV
                     FKRYFGKTPEESGLTAHNALSDVKACLMIALEQANKHNELLYTKLNKNIYSYRMLDNN
                     SFIDYIILEDTVFQDINNKPILAFVKGKYRGCPVKLVNMFDTSYIEWCYSNKSPLDNK
                     GKELLKKELSD*"
     gene            complement(188023..189240)
                     /locus_tag="pig_ID_3640_F65_scaffold_23_curated_prodigal-s
                     ingle_204"
     CDS             complement(188023..189240)
                     /product="hypothetical protein"
                     /codon_start=1
                     /transl_table=11
                     /translation="MKLPNILILIMSANQEHFINQIEDCKNTWLSVLEDEKYSKIINK
                     YVNKIDYLYYDANIKNKYNIIETKDGKEYLEADLSNNVLIDKHNKHHLCNILEDDSWT
                     WQKTYDVFEYITNEEQYSDYDYVIRTNTSSYINILLLSYILYREFNDDSIDSNTMCYG
                     SELISMYSTRIPNPNDVYIRGNCLILSKYIIKNVILKYGQFYNSTSYNGKENKVCDDV
                     VIGNILNVYFNNFKKDSLDYLLHYTGLTQCWYKCVESSYHNKHKWSINYYNNKFDVNN
                     KEIMDMFAGTVNIQIRTYYLDRSIEHEHYNELHENMKKYIYDNYCNENTLDTIYNKIK
                     NTYSNNPSIFIQGNLPYLTLDEIKEILMDKIKQQLFNVQCFLSMPADHPHFHYLQIVN
                     GFIKTMINKFTLK*"
     gene            complement(189259..190344)
                     /locus_tag="pig_ID_3640_F65_scaffold_23_curated_prodigal-s
                     ingle_205"
     CDS             complement(189259..190344)
                     /product="hypothetical protein"
                     /codon_start=1
                     /transl_table=11
                     /translation="MKKSKYLIIYHKEDADGLVSAAIIYNYILYKLHNGNKDEVEIET
                     LGTTYTELTAMINQYGAANKGMVVDMLRIMYDGIFMTDISFNESEVMKLLYNKFKDSF
                     VWIDHHFPIILSSIKEGFDTIPGKRDKRTSAIGLSYIYCYGNDMFKTLEEQLKEIPVL
                     FKQLAGYDSFNWEYHGCTFEECYNVNKGFEYLTKLDLNVIIEKVKYILSLNNKDNIDF
                     NNKLYMLKNSYYDKGKEIAEYEDEYWNNIIQTSGDDTFTIDGKYGPERKTLVLVMQGK
                     TCSTFFKSLIDTDIRNVAVFKRVSNPQNDKTWNVSVYNVRREDDEEFHVGMYLKKRYK
                     FGGGHSGCGGFSATNAQFNKIFKTHKI*"
     gene            complement(191290..193317)
                     /locus_tag="pig_ID_3640_F65_scaffold_23_curated_prodigal-s
                     ingle_206"
     CDS             complement(191290..193317)
                     /product="hypothetical protein"
                     /codon_start=1
                     /transl_table=11
                     /translation="MTIINPTYKNLENQTIRKVLNFIPEDSRLDYIKNYSNREDIKEY
                     NELMCEILDKIINVYNKSLCVSLLCYVNDYNVYTDAGKLDTHARTKVLGDLVQAHPVL
                     SGLFRLSQKYRLFDIIFDCTYFTPCKKMSDDNFKLSSDEIYKTEIDVNRPDIDMYINN
                     KSKLMDPNFVDETMLDYGHGTYPSVKHIGFIFHANFHLTNFHYLGKAITMPEFGAEVA
                     SYLLWFVQYQEYMKAQFDKDIEYYNNYKKMYSEAASTLKFHDIDGELQYMMFNFPKTI
                     EWWEENYRKKYNDREKQRKQEEIRRINEEKRRKRLEADQADQDSKWLAHRLENSLDYN
                     SNLDNIAKKMTGGYILTPDEYVGEVDELLNLNIKSLKNSFVVNYFYDDFEHINWKSTE
                     KLRTIHEYAVAPFNRAETCKKAGLFDVSDEDIKENDDINKKELAQYYNNDAVKIAERV
                     IAANPKMLEYNYDSMYYTENTISAKDISEFDAIIAEINDFTNKGYGVKLLKDIDPDDI
                     PNNAIYVETVPYKVSDIYLDGIIPMRKSEQPVIEQSASGILYGKEVSNEDKYLLNTSI
                     YKELLRIANTFAINLDSIADIYYNTETNKMYIKLPKSFVSKHIYTLYNKKFNVISRSQ
                     YIENTIAKCTTATTTNKYTVYRCNVYNPYKPRDSMQKLLDEHGCDRDDGYG*"
     gene            193565..194401
                     /locus_tag="pig_ID_3640_F65_scaffold_23_curated_prodigal-s
                     ingle_207"
     CDS             193565..194401
                     /product="hypothetical protein"
                     /codon_start=1
                     /transl_table=11
                     /translation="MQQNNNIPTWIRPWNIEKFDNLSNKDERFFSIVTKGALSWLTRN
                     IILYNKPIKHFIYNTGSSIMYVETNGYEMSWNETTGEDQIYMSRPRCIVSIGDINIEK
                     SELTQPHIRGIYEREVKYNDKDIKIQGFNAEIRRIPITIQLNLNYILSSFNESIVLTE
                     ELISKFLFQQYFNVVYLGQNIMCSIELPESFNIETNKIDMTSTDTNQKTISCSINLCC
                     NYPRINEKTEISNEKVIMNFKYNLTSNKDKLSTTVSGLDDSTISSEDIIDNYNKGFKI
                     KD*"
     gene            194417..196363
                     /locus_tag="pig_ID_3640_F65_scaffold_23_curated_prodigal-s
                     ingle_208"
     CDS             194417..196363
                     /product="hypothetical protein"
                     /codon_start=1
                     /transl_table=11
                     /translation="MNKKQINMTVGRFQPFTLGHLNMIHEGTNNNAPCIIYQIKSKDI
                     PESLNGWKVGSRTVKKSEINNILKYIADPNNVVLSEHEKDIIKRPFSNELVNKELDII
                     KSNNKNLIYDVVYVSNMFEALIMFNDFIIEHSNEFEPGNLICGDDRYETYNKTVNKYD
                     ELDSILYNKKVRNYLQYKLNVLYLKRNQNVVSGTKVREAIIKNDKSTFSSLMPSGIGN
                     KMWFDFKYAFDNFINKLKGMINESNLSNNKVITNLVNYINESLSQKNIKKLEKFLTDE
                     NFDVYLSEIRQIVKRSKFSKLKNPNPKNNEESKNKFDLEYQIDKYLSYHGLTSDYFNS
                     GADDIKNFIIDTFVKNNGSDLLEAIIRNQGLIYFNKLNLWQTYNFNIEIKKALKNIKI
                     KENTTESDIDKIIDTIFNYDTPKSNNSNVGKGEILLKFILKSRNAMSSHGDISIYNDN
                     SNTIENIEVKSSATKGTGARVSGLVRSNKEVSKHFCELYNKVEQKSLLFGGKQDLEER
                     ILKFFNNNIDVDLFIENVVKSIVFQYTDTEHPFTENLITDMCKVAISWNKTSNCVKTN
                     NIDIDLYIQFIGALQTYLYYVQDGFTRFTVMNNVNKNFIICDFGNFSKDLLEKMINTF
                     EYGNSEATGDIKNTRRSVSRIFLK*"
     gene            196391..197071
                     /locus_tag="pig_ID_3640_F65_scaffold_23_curated_prodigal-s
                     ingle_209"
     CDS             196391..197071
                     /product="hypothetical protein"
                     /codon_start=1
                     /transl_table=11
                     /translation="MKSLNQYILSSLNDKTINLLEKIKDLPQHVKGIIVFDIDDTLLR
                     VDPNEMHVWKKDPDTGREIALTTAQFAEDPDAADPSKKHLFSYREFNDPVKVYNSIIS
                     GTPLIKNLRIMDDYIEAGYEFCFLTARGCEDTIKKALDDFLLHKTDTGAMRQLGDKFN
                     KVISHAINDQSKNYPGSSDAEKKANVLKWLCKKYDRVVFVDDDKKNVHAARNLNMDNL
                     KVIKAWDD*"
     gene            197433..197765
                     /locus_tag="pig_ID_3640_F65_scaffold_23_curated_prodigal-s
                     ingle_210"
     CDS             197433..197765
                     /product="hypothetical protein"
                     /codon_start=1
                     /transl_table=11
                     /translation="MKYTFLQEASSKMLFRHIKEVENCARFIIDNYFKTVKNIPIKIL
                     SLQLDTTLSTEDTFSFLIRAFSENYVNDMLLNVSIPTKAFDTCDEEWTENIEDAYRNM
                     ENATKYNF*"
     gene            197881..199539
                     /locus_tag="pig_ID_3640_F65_scaffold_23_curated_prodigal-s
                     ingle_211"
     CDS             197881..199539
                     /product="Uncharacterized protein n=1 Tax=Vibrio phage
                     nt-1 RepID=R9TGU3_9CAUD"
                     /codon_start=1
                     /transl_table=11
                     /translation="MTFLEFLHCKNISNGSLNEAFKESDLDKAINLISNLITKETNIK
                     IANLGTTDIVRGGKNFNSYLLCTLSSDGKFDKLLTIDFLASDKSMVPYSFAFYNKESL
                     EKILWGDDKEQFVSSVLSVYTLGSSIVYFIPIICRVLLTNKFELTKDEVRRAAQNVYK
                     EGQNDFFMKKSGIIFDGLLKYNVYNTIYNGKNNIDIIQETFTKKLSEMKTELQQRRKE
                     VAKQYRQATIAADDPELIKQLRSEYYHIRKAINGGATTLEEMDMMIKQQEKTTFSSPT
                     KSMNNETKKQVEEIQHKEPEVAFKEMRGYLNMVTSGIQPGLIICGAPGIGKTYRVMKF
                     LKSKGYNDDVNMHVIKGRCTTRNLFLDLYKFQNKGEIIVIDDADSLIGPKAPEDTINI
                     LKAALDSNDNDGKGRKISYRITGRLTDDDGIEIPKTFYYSGSVIVLTNYSVGQLDSAI
                     RGRVFTQDLNFSPQQLLSLIKQIMPAIEEGRLSSVSKIKAFDYLSDLADDGSKMEVSI
                     RSFVTCARLFQMQQEDSENFTDDQIKSMIKDQVTNQAIKGGKKY*"
                     /db_xref="UniRef100_R9TGU3"
                     /db_xref="A0A084TFA4_9VIBR"
                     /db_xref="R9TGU3_9CAUD"
     gene            complement(199730..200356)
                     /locus_tag="pig_ID_3640_F65_scaffold_23_curated_prodigal-s
                     ingle_212"
     CDS             complement(199730..200356)
                     /product="hypothetical protein"
                     /codon_start=1
                     /transl_table=11
                     /translation="MLSLKGRQDNWRLLFDDDFLPKEIVEKYSNVLATRKSFISKPID
                     FINETIQKIQLLGFSNASFQQQQTTHGSPVRNPNRIDQNYFQGGHDDVSYRAVTNPLS
                     VIDKTLNVHFRMSQGYLNYFMLFEAFFFKYCRDTSSQDLDDHFTIDIYNEFGEIYARV
                     IIFNPVIDSMDMLDLDFTQPVAQSQQFQVSFKYSNIDFQFMEYENDNI*"
     gene            200448..202055
                     /locus_tag="pig_ID_3640_F65_scaffold_23_curated_prodigal-s
                     ingle_213"
     CDS             200448..202055
                     /product="hypothetical protein"
                     /codon_start=1
                     /transl_table=11
                     /translation="MAIINIIDTGENIINNEHITEVLPRLNFCDPFVVFDPAFSTSNV
                     TKLYTSDKSTDTGKTAEEQAMTKVDAIKIPILKINNRVIPSQNIISLNLYYDEFLPHI
                     DCAIYDSQGLGKFGDTPGFENVITVIMTMPGEITYKKVSIDFQITSFSPIGQNIYYSG
                     EYKYLPLETIQHKQIICTNPECPTEKLSTWELLWTVAKELKLGFAATESCKSIADNRS
                     RICSAKKYKEFILDELSYSGLDENSFFDAWIDLNGYLVMVNVSWLLKTEVKTEELSIK
                     VAHNIQSASNNGTETEWTETNRTLTNFPSQPTDNSMIIESYEDISDNNIYYSGASKSF
                     TGFSLSGGQSENTKIDKFDIQYKEDSKSGIKDASNYQQFQRWFFSGIEMSDELPVLQQ
                     RALRKNFFEKQRTRILKVLLSNQNFGLQRGSLVTIMIYETEKTKKYKLIEGMTNYGDT
                     DCTEWSDEQSEFMNDVTDDEQNETPICNYTISGMYYIDKMEFKYSDRNQKIQQYLYLI
                     QKYPYHFTLDDKNNLPSFKKGIADSNA*"
     gene            202093..202728
                     /locus_tag="pig_ID_3640_F65_scaffold_23_curated_prodigal-s
                     ingle_214"
     CDS             202093..202728
                     /product="hypothetical protein"
                     /codon_start=1
                     /transl_table=11
                     /translation="MIITNNSRTLLQSQINSSKHGTLMTVNDVVSDKQKKLHDILYNE
                     ALEKMKEEYDSILKGNENTYIIYTEQLNENGYDKPSHVIVSIYDNIVNNINNDINNTF
                     KNPISRYNIDLSKWWNTSYMNEDNSNITYNNIIKKAKYIESSDWSNCECIYIDYVNDK
                     VRIRNRIDNWIKEISIKQFNSINEKEIIIPMSEKMNILNTYDSFIYQYNNL*"
     gene            202731..204359
                     /locus_tag="pig_ID_3640_F65_scaffold_23_curated_prodigal-s
                     ingle_215"
     CDS             202731..204359
                     /product="Gp255 n=1 Tax=Sphingomonas phage PAU RepID
                     =H9NCD2_9CAUD"
                     /codon_start=1
                     /transl_table=11
                     /translation="MADNNFIDKLKRLTNAGKSKAISDDIMSGSMPNNHPDDKASTVK
                     DELKKDSSLSIINNWSGTYRGESQSTDFENLEQRVGDEYSYGGEYIFGSAFSEQTDKL
                     HTSQITNLQDITLYLPSWGYTDYMVERMNWQKGLNNVGGEPGWFYFRIFFHFNTRYGL
                     FGGILEDEHGAKITNGNNAKVYYKMWSGHYKSLGMDHRAKSLEFFVRQLNNISNKTPW
                     FFKSITGLDKAQITSLTEPFKDNELEIKCSEESIDMRLTTLFDYYKFACFDYVNLKEI
                     LPENLRKFDMSVVVYGVPIRYLDTHAKIKGKEYKSRTINGITNMMTMKMFTFKDCEFD
                     IENMTTGINSDISNETAFELGKGNVIKIKYKKVFNYHQNGFSNIILSDIGLFNNFKSD
                     VASRFSKMSDAFNYLKYASSSIKTADNFVDNYISSKTKFSKWYKFARNGGVGSAYKVL
                     IDETEAICQDYYNNILNYTFNNLVGDKLLHSAEIGYIIPQDEIPGGPKWKENITKGKY
                     GFKVPPQKPPSLYPLSSNKTNNGNKRPNRTLPDI*"
                     /db_xref="UniRef100_H9NCD2"
                     /db_xref="H9NCD2_9CAUD"
     gene            204710..205432
                     /locus_tag="pig_ID_3640_F65_scaffold_23_curated_prodigal-s
                     ingle_216"
     CDS             204710..205432
                     /product="hypothetical protein"
                     /codon_start=1
                     /transl_table=11
                     /translation="MKDNKQITSSKITKHLVNIVVFDYINKVLKPFPNIEHINLILDI
                     DEENDKYNIKYNRRQREKRYDNITLLIYINNTNNISNIKEKFLCHLNKHLINKSKILE
                     NGIISSLYSIYGKYKSNSKLVQINHIIVNDKHEYEFRKNYLNMSKERQLLYTNIIDKC
                     TDILGETKSMFKYKLSPDSISYYIIKPNGDKQCIWKSNDWNKVLDILDETFGEEHEPD
                     DMTIDEIVHYMDKIQFEVEVKL*"
     gene            complement(205497..205772)
                     /locus_tag="pig_ID_3640_F65_scaffold_23_curated_prodigal-s
                     ingle_217"
     CDS             complement(205497..205772)
                     /product="hypothetical protein"
                     /codon_start=1
                     /transl_table=11
                     /translation="MTKGDLVNILLKKFDVMSKTSSELLISVFRYLNPQLETVIRNKY
                     ELVCYLADKWYANNITKEVIEAKWNIFYDYYYDVDGLFNEDEDGYLL*"
     gene            complement(205863..206672)
                     /locus_tag="pig_ID_3640_F65_scaffold_23_curated_prodigal-s
                     ingle_218"
     CDS             complement(205863..206672)
                     /product="hypothetical protein"
                     /codon_start=1
                     /transl_table=11
                     /translation="MINLKQYIENSSILEALINENKVVSFKDANGRQKKFGQCIILGG
                     GPGIGKGFIRANYLDTDYKIFNVDTLKKLYNKMTKAGIINDKVYDLKNRDDVSALHNI
                     IKDKKWKFKERDRMLNASHIVNKNRLPNICFDITAKDPTAFKEIFEQIAGLGYEITFV
                     WVIGNLEVAIDNNSKRSRSISNDILINSHNEVNKFIPELLSNKYTDISNKIDRAFICL
                     SAGIGRYLSDKWSGSPVIEVPKKDNKFDYDSIKSEIEEFMLEKQPKRQYKK*"
     gene            206762..207304
                     /locus_tag="pig_ID_3640_F65_scaffold_23_curated_prodigal-s
                     ingle_219"
     CDS             206762..207304
                     /product="hypothetical protein"
                     /codon_start=1
                     /transl_table=11
                     /translation="MNKTFFKIFKYIIHLTLTYKIITTIKAFYLYIKDKSIIGDTFYS
                     LSFLYILKQYLNVEFRKDWLGRLYGVINPNIDINGNINFNNSIIEIDDENTNNNEYVK
                     YWVYKQLNLVRTIFKLEKSTFFDYIGVQFRHVGPINQDNYLVIFDIISRKVFTDKFKP
                     MLLQLFIYIILIICSYFLFF*"
     gene            207515..208213
                     /locus_tag="pig_ID_3640_F65_scaffold_23_curated_prodigal-s
                     ingle_220"
     CDS             207515..208213
                     /product="Transposase, IS605 OrfB family (Fragment) n=1
                     Tax=human gut metagenome RepID=K1S6X5_9ZZZZ"
                     /codon_start=1
                     /transl_table=11
                     /translation="MFVSSNNIDYRALPYAQTAQCVVVQVEKMYKAFFATLKSPKMQG
                     KKIRPPKYKDKINGRNVVIYTKQSIHIKYNIITLKTHKCNITFKTNRTNIQQIRIVPK
                     GNHIVIECLYKVECKAFKCDNNRYGSIDLGVNNLCTFTSNIGQSIIYNGRLLKSINQY
                     YNKKKAKLQSELEHTKRTSKRIRRITLRRNNKVKDYLHKVTSKIVDYMETNSIHILFI
                     GKNVGLERRYQLRC*"
                     /db_xref="UniRef100_K1S6X5"
                     /db_xref="K1S6X5_9ZZZZ"
                     /db_xref="tpd:Teth39_1635"
     gene            208260..208427
                     /locus_tag="pig_ID_3640_F65_scaffold_23_curated_prodigal-s
                     ingle_221"
     CDS             208260..208427
                     /product="Transposase, IS605 OrfB n=1 Tax=Crocosphaera
                     watsonii WH 8501 RepID=Q4BWG6_CROWT"
                     /codon_start=1
                     /transl_table=11
                     /translation="MLQYKCKLKGFKVVLVNEAYTSKCSFLDNELVCKHETYKGKRIK
                     RDCSKHKKEYL*"
                     /db_xref="UniRef100_Q4BWG6"
                     /db_xref="Q4BWG6_CROWT"
                     /db_xref="hao:PCC7418_0830"
     gene            208602..209246
                     /locus_tag="pig_ID_3640_F65_scaffold_23_curated_prodigal-s
                     ingle_222"
     CDS             208602..209246
                     /product="Anaerobic ribonucleoside-triphosphate
                     reductase-activating protein
                     {ECO:0000256|PIRNR:PIRNR000368}; EC=1.97.1.-
                     {ECO:0000256|PIRNR:PIRNR000368};;  TaxID=1233171
                     species="Bacteria; Firmicutes; Clostridia; Clostridiales;
                     Peptostreptococcaceae; Peptoclostridium.;"
                     source="[Clostridium] bifermentans ATCC 638.;""
                     /codon_start=1
                     /transl_table=11
                     /translation="MENNKITRTKHLYITSITGPDVQNGPGLRLTIWIQGCSHNCPGC
                     QNMQTHHYVTDEYKNKYDYIQCYEEDSDGNLVLNPILKDILITKLCQKDTDGNYVYDG
                     VTFSGGDPLSQSPNAIKELKALINYIAYQVRDDKHILDIWIFTGYKFEWIEQIDYLND
                     FIHNAPISVLVDGPFIERLKPTDKNTLKYRGSTNQRLIDVWATFVNNKIILYDE*"
                     /db_xref="T4VL89_CLOBI"
                     /db_xref="UniRef100_R6B8T5"
                     /db_xref="csq:CSCA_3998"
                     /db_xref="R6B8T5_9CLOT"
                     /db_xref="1.97.1.-"
     gene            209277..209903
                     /locus_tag="pig_ID_3640_F65_scaffold_23_curated_prodigal-s
                     ingle_223"
     CDS             209277..209903
                     /product="Thymidylate synthase ThyX n=1 Tax=Bacteroides sp
                     . 3_1_23 RepID=D7K0G0_9BACE"
                     /codon_start=1
                     /transl_table=11
                     /translation="MTENEQTNQDIEVERVDNLVPWNSALNAARRTVGKERKENEPSD
                     AWKSKMLLAEHSPIRLVQYGWTWKQIPQWVTVHYVRHHIGCEKFVHTQRVDRTGSDIP
                     RNEHLQGELNEMDMVANAQEIINISKVRLCSKASQETRHAWKLFLEKLNEKDPVLVSK
                     CVPTCVYRGFCPELKCCGYVFTDKYKKQLEEYRKDSDQYKQMQSKENK*"
                     /db_xref="UniRef100_D7K0G0"
                     /db_xref="A0A078PSP1_BACOV"
                     /db_xref="D7K0G0_9BACE"
     gene            complement(210083..211066)
                     /locus_tag="pig_ID_3640_F65_scaffold_23_curated_prodigal-s
                     ingle_224"
     CDS             complement(210083..211066)
                     /product="hypothetical protein"
                     /codon_start=1
                     /transl_table=11
                     /translation="MIDFRTYLKNAINCNNINNIFEGGHVFDGGSDKIAKEDIKPTLN
                     AFLDEMSRLFPEISKRWYQTPQTLGSVGKKDYSGDIDIAINIKALDDIDDWNIDKQEI
                     STLFEKFKKRARTSSADQIMKRAVITAISNYINNNSDKIVTNAKQAGANMLFSQFKQI
                     DHITNKENGKTVQIDTMFGDIDWLKFAYYSDAYTGNVKGLHRTQLMLHLFSFKGYMFK
                     HNDGVIDKETREKVADTPKDAIELLNKLYNINLTESILSNYNKLFNYLKEHLDKETFN
                     GVIDIYLQTLDHTRCDIPDNLQPYWIENQDRLGLKGKFLPEDSNLYPLRRP*"
     gene            211137..211631
                     /locus_tag="pig_ID_3640_F65_scaffold_23_curated_prodigal-s
                     ingle_225"
     CDS             211137..211631
                     /product="hypothetical protein"
                     /codon_start=1
                     /transl_table=11
                     /translation="MNTENKEHHIIMYNINDIDTFINYLLKDQENIYSIIDKEENTNY
                     VEQYKSKDIGLLQFFDIIHFPQASYIQFETESSSVSYNKIIPFSIIKDENTIYLIYNG
                     EKPDKETHKIQPFTSHFIGTIDKLNYDLNKLNKVTTEQLSDIVENGKAAFVINDEYYI
                     LNNI*"
     gene            211650..212183
                     /locus_tag="pig_ID_3640_F65_scaffold_23_curated_prodigal-s
                     ingle_226"
     CDS             211650..212183
                     /product="Sporulation protein Spo15 n=1 Tax
                     =Schizosaccharomyces japonicus (strain yFS275 / FY16936)
                     RepID=B6K2V7_SCHJY"
                     /codon_start=1
                     /transl_table=11
                     /translation="MTELEQDLTQQVEKLNGRLSKAAQVFKTQKADIERMTSERDEAQ
                     SEVDKLKSKIKELEQRIYENSQTEETMMEQSEQLSQLETELSKTKSSLQDETEKLNSL
                     KDEFDKETALKEDLQSQLEEANKKYDEEITELRNTITVFENEKSEITNMVSELFTNFK
                     VSAKSVSALSKFMNLSN*"
                     /db_xref="UniRef100_B6K2V7"
                     /db_xref="B6K2V7_SCHJY"
                     /db_xref="cyp:PCC8801_1093"
     gene            complement(212277..212567)
                     /locus_tag="pig_ID_3640_F65_scaffold_23_curated_prodigal-s
                     ingle_227"
     CDS             complement(212277..212567)
                     /product="hypothetical protein"
                     /codon_start=1
                     /transl_table=11
                     /translation="MKTMKEIAEQNITSINESKVYDDIIEKLKNAKESGQPLNEGLFG
                     ALVGGVAGMTIAPVIMKTLCGIIGVDPKGQFGSILTSRLVLTALCTKMGWNK*"
     gene            complement(212564..213655)
                     /locus_tag="pig_ID_3640_F65_scaffold_23_curated_prodigal-s
                     ingle_228"
     CDS             complement(212564..213655)
                     /product="Nucleoside diphosphate kinase homolog 5 n=1 Tax
                     =Hydra vulgaris RepID=T2MEZ8_HYDVU"
                     /codon_start=1
                     /transl_table=11
                     /translation="MKKFTNKFGKNHIEESIITNKDNTVKDVVKKPNGFCLLKPGFIE
                     HEDEFCDILNKNGWEILNKKRVLLTPDQASTLYINLEKEPFYNQLCDYMSSDDCLCCS
                     CINENSKYPIGDMNQLKECVREMWGVDDMKNAMHSSDSQDNVIRESKICFSSKNNNKS
                     VKESLTDDFRDFTIVQKVTIGDELTNAPDGYLDTLIGKLKRAIAEEFATGYFYQMLRR
                     FITGIDSHEIEHSFDGWWMEEMMEHTNILLDRIKEIGTLYPGDINPGNILIQCEANGH
                     PWEQVRSLDTFDICQTAIKMEHYAIETYRDLEFFTRNIDPTTNQLAKHLLADELRHET
                     LLRDYMENITSLKCNTYNINDIDNLATEE*"
                     /db_xref="UniRef100_T2MEZ8"
                     /db_xref="T2MEZ8_HYDVU"
                     /db_xref="pcl:Pcal_0389"
     gene            213694..213888
                     /locus_tag="pig_ID_3640_F65_scaffold_23_curated_prodigal-s
                     ingle_229"
     CDS             213694..213888
                     /product="hypothetical protein"
                     /codon_start=1
                     /transl_table=11
                     /translation="MGAIIQLILLIFCIIVILVVIGIAWFIISLFLSLISSLIGYAFD
                     GCFSVIFWLILIVCIIALII*"
     gene            complement(213942..214463)
                     /locus_tag="pig_ID_3640_F65_scaffold_23_curated_prodigal-s
                     ingle_230"
     CDS             complement(213942..214463)
                     /product="hypothetical protein"
                     /codon_start=1
                     /transl_table=11
                     /translation="MADNNIKLMYDGITTASFPGVYNTTNRSPLNRNSVQISLDELKK
                     YISKSTNAGGNAYPGMLIAVDDDMTNGGAGNVENESERGIYYITRDRNDNNSWTYFKL
                     AYKNDLDSTVNDSVEPIVKILNIMLANNCPWDEIYDDQGCQTGPNPVVSINEIQNQAI
                     NGRIYRIEPIYKE*"
     gene            complement(214498..216207)
                     /locus_tag="pig_ID_3640_F65_scaffold_23_curated_prodigal-s
                     ingle_231"
     CDS             complement(214498..216207)
                     /product="hypothetical protein"
                     /codon_start=1
                     /transl_table=11
                     /translation="MGTLLKNKIFAEVNNDKNIVNELIKNYGKITFQGDKRTLWYNGM
                     PYGTAYYKITDGRLSNSSENLYCDVFGTVRDHQMTKDINYAVIMGSNNQASVNNSLAL
                     GKYNKSTENIDGNTKNYIFSIGNGKDMDNRSNLLQVDTEGKLTTSYISYTMLDTSYVS
                     SLGQDATMNVVMEALLTAPKYYAPKSSDFSIISPGIKNISYQSTLDSSQISITWKTNK
                     PYWCDEYVIKQVISNTVLPNNVKLEHLSYTDYLTDSTKTKPIEPITIKGTKSIYGNGN
                     NKIEIILPQRTEDSSYSERIYKNQNNGNYTFSMSYNNISKITNADLGYYKLVDDATKI
                     TIYYGGPQTNYFSQLVDKNVFVKNKSKAFKPDSFTLTIPTSKVYVGLYSIFGVYLSDT
                     PYIQDNFTDIINDANLTNPTSVQFNGTYSKTVQLFTANIVNGGVNEKQGGATFFTNSL
                     LNIDSVTQLNSKLWKHFFLGLPKDYCDGYNININANTAKFWIKPEGLSDFFIFNGVIG
                     DPANYVIETDVQYGNKNIPYVFFIGKYSGTLKEIGTKDQLKLTNVYLNRYPSNGQLNN
                     QNE*"
     gene            complement(216226..216849)
                     /locus_tag="pig_ID_3640_F65_scaffold_23_curated_prodigal-s
                     ingle_232"
     CDS             complement(216226..216849)
                     /product="Uncharacterized protein (Fragment) n=1 Tax
                     =Thiovulum sp. ES RepID=J1F6W2_9HELI"
                     /codon_start=1
                     /transl_table=11
                     /translation="MLNIDPDNFKKQFIIFNRNESNNLAQKPLLDVLTDRNCFLYDKA
                     TRTLFQHKNNNENVQILGNTYFGTIGKHNETHNDYTNNKISGSGSFGTVLGLNNELNY
                     NNNGGFVVGRYNNPNVSYLFTIGNGSDENNRSNLVQATDSTFSINGELEINGKNLNTI
                     ISGAADNETVQNLKNRVEALENKLSTLIDELQQLTILVDDSKTTETN*"
                     /db_xref="UniRef100_J1F6W2"
                     /db_xref="J1F6W2_9HELI"
     gene            complement(216889..217980)
                     /locus_tag="pig_ID_3640_F65_scaffold_23_curated_prodigal-s
                     ingle_233"
     CDS             complement(216889..217980)
                     /product="hypothetical protein"
                     /codon_start=1
                     /transl_table=11
                     /translation="MTDYKITNDQTLEQIQEKFKEDDLKKYTPHYDKVSNPIYKSNNI
                     WKKDMLRSGVERFFLLKNNLMRQIMETYGEYVGDIDYDKNVKITYKSEIKDDKEDWNA
                     NFTQAFINNFGSVALSGEFTIPQAIVNYIKNRCIQDFHVSWAKTCLAPQYINRFEEAV
                     KRVKLCVKGGINEYVAIATVGCMYNEDNWAPKSSGICYDGGESMIGLTALDMKIRIVK
                     RCGLLGYPGMVPYNFGISKLPNELQFKCCYDFWEHESGGCGKFIINSGKNGMDFKTNQ
                     ANMTFACVAAYVSKAGIKGWTPNNILGGLDERCRAYFNKNKYEGFSTGMFMAYALGKY
                     IKAKSNGGDLKEVIMNAKKDIEMAFPGIK*"
     gene            218023..220422
                     /locus_tag="pig_ID_3640_F65_scaffold_23_curated_prodigal-s
                     ingle_234"
     CDS             218023..220422
                     /product="Gp269 n=1 Tax=Sphingomonas phage PAU RepID
                     =H9NCE6_9CAUD"
                     /codon_start=1
                     /transl_table=11
                     /translation="MKSFGSTLDRAGSSMGSLFDNQASGLWTTKKKRFWSNLSNSIAN
                     GLSSGIKKAGKSLGNSGISPSERIHYGAFPDPVIDYKDENNFNILKSKAIPYESEVYH
                     NHTKEMNRVLTEDTSRWDQGIIDQMNWYNFSGGTALNSFDQFDGDPGIELKRYAEAQT
                     VVHSLFNPYYGMDPNYIGPNQPIAALVNWNDTLDLDNCTITNLIRLSRHKASILGQAR
                     YKYADFMFCKELGMPNNHLITLRRYSSPVGDMIHGKEAVDTEYSISTYNKNETKITTT
                     TKNGKTTQEKGPSTTTGQKKVVSYKNTVQLADVGHMCCYFGGEDNKLEDILKYSFKQT
                     YKNMNSQIQRLSSKEDDRTSPLGALINSTTKGYSKHMLNSTSGGNNILHWAAGKAGGN
                     IQRLFGQESWYHNNDAYYHVDQNKIYEPKNTIQEIDYYEGKLQFSHEFSIVFSYKLRA
                     YDNISPKAAMLDLLANITKTCYSAGSFWGGRKQINGPQPNPTAWNKANSFIDKTWDKL
                     GSGLATLLSGGYDMASILGSISQFASEMIGQAQELAKNIGQSVKDGTAGKKFVNAFKS
                     FNSRFGISDQIKGALKDAMGRPQLYAFDSLLSGGDTGMWHLTIGNPLRPIITIGNLEV
                     TNTEIQHLGPLGIDDFPTELKVTVSFKHARPRDAVSIEKMYVFGGKSIYKKHLRANPG
                     KIYNIFNMTASQSAHSQDYLNKDGKVDMKNYLDNTEGKQDIMPVVPKETDNQQNVTTK
                     PDSTKPVVTTETQTFYELDKNSKEISGGTLNNAEDYVANLDYIGEFDFDRMKANMDEL
                     I*"
                     /db_xref="UniRef100_H9NCE6"
                     /db_xref="H9NCE6_9CAUD"
     gene            220463..223393
                     /locus_tag="pig_ID_3640_F65_scaffold_23_curated_prodigal-s
                     ingle_235"
     CDS             220463..223393
                     /product="hypothetical protein"
                     /codon_start=1
                     /transl_table=11
                     /translation="MANITTKFIFKSFSKNGVVADAYFNLNDVRVHTDNNGTYTFTYT
                     QDASTEGLQLKLNNIEREKGTYFCSYINDVDTWYYNKSINKPILISLHGGGEVIIPMF
                     YVEKNFDGTTLKPKLKLISSEDNENIQNAYISYSNFDFNTFPPKLKTSSSSPHEIVIK
                     RYGLSFYNNNCTITPKWPNDWTSLDSTQKTLVGNIEYYKPFRLTSDSEGNNILATTNV
                     DNGTYTATLAFTPNPFAPYYTKNNEPTTYFVTKPYNYYIRPINDQFDINEFRIEYKDN
                     DANSWKQGKLERIKPNENNFSRIILDNTLSKNFSLDINAAYIPDSDYFCPYTYYINTY
                     HFSYIENSFGHYNFNGTQGSEASIEFKFYNKNDTIVIPKIKAPTGIPENSTVQYSNIS
                     GIIYSTNRYQYNCGTTETKWKDEISTLGRWTTYGFNAQGNNYQLELSISKQNDLTDEV
                     ELWHMSKDWKYTLQKSNCGWSDDVSNISCTILPQTTTYFEYFNNTITPYFEVYPKTYV
                     VYEVDKSFYDNNTYLSLKLSTRILETGLTDTEEAYIRQTPGTTDNGIYQSKMSRTCLD
                     TIQHNASIIASDTTKRPIAYINITRITYNSDGTPATVDDYFIQNPNSNTNLFDGNEYT
                     HRYNTWHSISLKYIFTMGTTTPNPGGPEPPTVTKQQFGLKINTNGVEKGLKYTLSIAD
                     SNFNFTGVNNTDCTTGINAANNKIYNSVIDNTTGTILLIDDPINNNTANSLNFNLYLS
                     DARYYVQPSIITIPFSQYSDDIFSKSSTLYLKDYIFNNKFYRGKNQIKLTPLEKIPYE
                     INMSIFDNKTNKDDAIITYTVNQGKEETVTIDDKYSNYTTYILKVNSIKATIGGNQVD
                     LPRYNFNLVDGSEPISYLKKPAIQIVNNTTHNITMTNFVPDQQSIMIPGYLGNGETNA
                     YICFDSYITQVSLNYDPSGNYFAKAYVYYYNNTTNRKFTGSPRIDISDDNGAAIRQIE
                     IYYK*"
     gene            223396..224256
                     /locus_tag="pig_ID_3640_F65_scaffold_23_curated_prodigal-s
                     ingle_236"
     CDS             223396..224256
                     /product="hypothetical protein"
                     /codon_start=1
                     /transl_table=11
                     /translation="MSVILNINDIKKLLEQQNDVLNYLKLDTNTSFDTQSILSYSKAF
                     HFKPILPISYSNNKEYDEFQSALNELTVAHNSPIDDVLNNYTQYISYALNNNNNKDVF
                     NYYNSIYSSYVTNQSNATNSYIDNKFILKYEDIILKSGDKYIKLDEKTNINDFIKAGE
                     KGSNNQDEVETSINTNFLKSVNYTGAFLYPDIDTIQQVQIQDGDKQSVIIRPGESISI
                     PITFEFYIANDDNSTQSSISKSLIFCIKDSQYNEPKYYEIEITGNNSINDTNSIYTTI
                     DNFTLSDTLT*"
     gene            complement(224329..225255)
                     /locus_tag="pig_ID_3640_F65_scaffold_23_curated_prodigal-s
                     ingle_237"
     CDS             complement(224329..225255)
                     /product="hypothetical protein"
                     /codon_start=1
                     /transl_table=11
                     /translation="MSGSVFGNRIKTTDVERTVKSYEVSVLNKFNTEKYHFVKCVPTG
                     SYNRYIKENKVKLDGHGDIDLIIYVKINKGYEDKVTIKDIKKDFKQMLDELPNDVTVP
                     FRDGNNKGKKSQLFGSIVTCTFPILDDIGQSSDNPVQIDNMIVLSENDYIFQSNFFNM
                     SVQMQSTLQGIFRCILWENNYKYKENNLEQVEYNFSYNKLTARIISYIDNIDWKEDKS
                     KRTIIFESNNWNDYVIKVLECNCPFFIKYIKEDDINGLIYAIKEHYDERSQKRIYGVI
                     NSMIRIGENEKNTPKGNEKEQFMKFVKNTFKI*"
     gene            complement(225651..226430)
                     /locus_tag="pig_ID_3640_F65_scaffold_23_curated_prodigal-s
                     ingle_238"
     CDS             complement(225651..226430)
                     /product="hypothetical protein"
                     /codon_start=1
                     /transl_table=11
                     /translation="MVYFYKTFGIVPTKNYEAAGYDWYIPNIDDNDKEMLDNFVKPAL
                     KESYGINENQLQELIAYLKTNVNDRFYLDIDDDEETLSYNKKARECFSHNIYNVVLLY
                     LSYVAKTKTWLDTFNNPLVYPVMSFVHTNLLFDIENGVPGIKLSKDNTLLINSGVKEI
                     VPTGHAGVFFNKSGRGSSGYDVRACVVDEDYTGYVHLNVAFTGQDSSTSIVYCGDKLL
                     QQLILPLYKSESEQISEDLFNKLTSKSLRGSAGFGSSNEKH*"
     gene            complement(226556..227548)
                     /locus_tag="pig_ID_3640_F65_scaffold_23_curated_prodigal-s
                     ingle_239"
     CDS             complement(226556..227548)
                     /product="hypothetical protein"
                     /codon_start=1
                     /transl_table=11
                     /translation="MKNDIENNIIEHNIDIFIGIDPSLNSTGITIMSNCGQNNYIYNR
                     MFVLKPKLTRKEIKILDAYNKYNIKHKLNDTSKDFYFNALIYDHEDANYYNREPNKDS
                     HKFELLKTTNLINITNKIEQIINDNIFDIVYLYKRMFNILNDKEHSYNIICHTCIETN
                     SFNSRQHSVSLVELCGLNFLIRNMILNMKWNVIKLHVRIDSSDLICATPTEIKKFATY
                     RGDADKELMMICFKLLQPNISNELDGFKLDDVADSYFMCLYAISNNEKCNLVDNTNIT
                     FYKNELITDNIKTQLTSIIEDKKEKKKEDRANKKSLKNKEQIWDDDMMSFADKV*"
     gene            227623..228249
                     /locus_tag="pig_ID_3640_F65_scaffold_23_curated_prodigal-s
                     ingle_240"
     CDS             227623..228249
                     /product="hypothetical protein"
                     /codon_start=1
                     /transl_table=11
                     /translation="MKNNIERDFFNEMSNTNINNNNNSSLLDNIINNDNYSDITDNEL
                     LDTDELEEPTLAINMEEVNENAVDEAKEITERLSGYYFDQKYINTHPYIPIKIKCEMN
                     NIRRLIKMLEINEHAQDALIKNISYNAGKGALYSALTSLQNSTLSIQSQLNTLTEKLE
                     DIFKKMQDECEKTWSDKEKEERDDGTVTVRGSREFIEMLTKRKTGTNE*"
     gene            228298..230238
                     /locus_tag="pig_ID_3640_F65_scaffold_23_curated_prodigal-s
                     ingle_241"
     CDS             228298..230238
                     /product="ribosomal protein S6 modification protein n=1
                     Tax=Vibrio breoganii RepID=UPI0002E0B3E5"
                     /codon_start=1
                     /transl_table=11
                     /translation="MKSIQDLTTNKEYNKRLIQLLEGYDIKSIVSEMEHNSSLFMQLM
                     NLANYVETDFETIINEDFLLNNLNCNKNESKKILKNIRKYGANYYKILEQLYVLNNNI
                     NNIDSNNTILEADYKLNNDINNDINDEAELYDIEVKDKNKDNNMHHNSEAQPELKESK
                     KQHYFFNNILFFTNDTDAKTNKTLKNLEDAIQYTDINLIKFNCDKVSYTATDKYIEIT
                     DGKTKYKIKDQSNIDTICIVRLGAQNNEQCVECIKEIQEWGIFTLNPICAAKRASNKY
                     TSAVLMKRYEIPQPNFALLIKHDISDGYNSLNKKLNLIYPDVIESYKNGEDSKEAKKI
                     EKYEYVVKILDGHGGTGVFMLNGKNILPVLQAIFAIDEDRELLLQRKEEADGGDIRVH
                     VVTLNNEQKIIAAMKRVKISGDFRSNVSLGATAEKVDLTKEQEEIALNVAKISGMPWC
                     AVDIMPLVKDSNKEIGDNVVLEYNSSPGTEGISEVLKQNFVTLLLDAINDPNDLPIQS
                     KQIGYIENVKFTLIDNDKEDNVKPIKLESKFDTGNGAKASTLGCDKLDIKYNKVVATI
                     KNKEYEFDIVGKSNPKVGNDRQERITVIIPEIQIGTRKLKDVTFALVDDRDKSTPVLI
                     NRDVMKKMGFVINPNKKNMIDE*"
                     /db_xref="UniRef100_UPI0002E0B3E5"
                     /db_xref="A0A094IIG6_9MOLU"
                     /db_xref="vca:M892_18835"
                     /db_xref="UPI0002E0B3E5"
     gene            232173..232577
                     /locus_tag="pig_ID_3640_F65_scaffold_23_curated_prodigal-s
                     ingle_242"
     CDS             232173..232577
                     /product="hypothetical protein"
                     /codon_start=1
                     /transl_table=11
                     /translation="MFNKIKSILIILCLGCIWSTFVACQDDPYYDKTLRDVIVGEYLV
                     NETNETIIFSDQGWFNYVESIQYPEDDIFGNYVVDEKNSNIIYCTYYVESEDKEVTDT
                     MKLKSFIGTNNTLQVENLPTHNGTTMLLTRQK*"
     gene            232619..234976
                     /locus_tag="pig_ID_3640_F65_scaffold_23_curated_prodigal-s
                     ingle_243"
     CDS             232619..234976
                     /product="hypothetical protein"
                     /codon_start=1
                     /transl_table=11
                     /translation="MTIQNITLGEHIFLVELYKDKIDMKGGERLSNEYVMLRNYEFRN
                     SVIYDTEMYFVEKSIWNEYIKRLKNSANNKCIKDDLTSGLIFPIASMDYETFSLDIDQ
                     FNSDIRPEMLKENGVSPLVYELYRRSDIENIEQEQSDINLKPTKLYCNKLRIYHPHTT
                     KNTNFIIHCDAYINNLHIHILARDFSWYNANNERKKKYVNARDEFQSNHNYYSEYVDI
                     IIPDLDDIFGGDVFFKENLNYGDLVYIDKDNTSLVEKYKNTIIKRNNFNFVYQSFFVY
                     NIPFTIEKLSEVNDLANGYYLIDRDDNYLIDKENNLLIYKEDDGHSNDNEEQANSIID
                     KYGHVFTLTNDTNYGKSIYKLSSDFTLYDSYIKHYIPEYLHTTAQAQMNYPLNIAFVP
                     YNKNYVYDTGKSSSEYPNLLDRIVYGFGQHNIMIASDNYDVNKDQFYIESKIKLISHF
                     GFDSDGTFSIINKFDYPEKNTGKFNSFSEAYEYYNGIKLDDYINIIDDEDEDGWWDNE
                     QEESMQCGVVFEIFKDKYQKDRVYKETYGFKSENNKLIIDDFAFKLSSLFINWSQYPG
                     VLYLRCKFVDKYLGKVLFGNICTLTKENFKYLINNISESNSINNIINTNITSNNSTKR
                     IYTKSDVMDITKYNFLNNIQVKLVNGQNNIISTPTSTSKPNTTNNNDNTNNDNTNIIT
                     NKTKIIYKPIFYKVHDVQSIILRKDITQNIGISLLDFMTKVETFKLIINGVTITEYAR
                     NNNYVIFNINTNSILNATDTDVTSGEYHIMNQDDEYLTSGNWSVI*"
     gene            235004..235402
                     /locus_tag="pig_ID_3640_F65_scaffold_23_curated_prodigal-s
                     ingle_244"
     CDS             235004..235402
                     /product="hypothetical protein"
                     /codon_start=1
                     /transl_table=11
                     /translation="MVYDLSLTNEVFLYDKVDLALQELDILFNTEPTEMLGDTNYGVF
                     LEQFLWDLNPRSSELKEYITNKIEDNTYYVKQFDYEVTVTENDGTENSENIVGDILYD
                     SNATYIVTIDLYSNTPQYKRYKYSTKVIQF*"
     gene            235428..235904
                     /locus_tag="pig_ID_3640_F65_scaffold_23_curated_prodigal-s
                     ingle_245"
     CDS             235428..235904
                     /product="Uncharacterized protein n=1 Tax=Prevotella sp.
                     CAG:520 RepID=R6EVM2_9BACT"
                     /codon_start=1
                     /transl_table=11
                     /translation="MELILDRKYKKLEYTIGNLYIVENGKPMFFSNTIEDTDRGLTQS
                     MSIEQIKSIKKKSITAIPKGHYEITLNVVSPKYSKKSQWVTYCNAKMPRLLNVPGFDG
                     ILIHPGNSAKDSDGCILPGKNDKKGWVSNSTETFKKLYTKMKEAVKMGEKLYITIK*"
                     /db_xref="UniRef100_R6EVM2"
                     /db_xref="R6EVM2_9BACT"
                     /db_xref="afd:Alfi_0537"
     gene            236228..236304
                     /locus_tag="pig_ID_3640_F65_scaffold_23_curated_prodigal-s
                     ingle_trna_1"
     tRNA            236228..236304
                     /product="Undet"
     gene            236679..236751
                     /locus_tag="pig_ID_3640_F65_scaffold_23_curated_prodigal-s
                     ingle_trna_2"
     tRNA            236679..236751
                     /product="Lys"
     gene            237054..237164
                     /locus_tag="pig_ID_3640_F65_scaffold_23_curated_prodigal-s
                     ingle_246"
     CDS             237054..237164
                     /product="hypothetical protein"
                     /codon_start=1
                     /transl_table=11
                     /translation="MKKKISQKEKIRRQIQSQRAKQGHVVIGNIDNFIIG*"
     gene            237365..237439
                     /locus_tag="pig_ID_3640_F65_scaffold_23_curated_prodigal-s
                     ingle_trna_3"
     tRNA            237365..237439
                     /product="Gln"
     gene            237441..237517
                     /locus_tag="pig_ID_3640_F65_scaffold_23_curated_prodigal-s
                     ingle_trna_4"
     tRNA            237441..237517
                     /product="Arg"
     gene            237622..237697
                     /locus_tag="pig_ID_3640_F65_scaffold_23_curated_prodigal-s
                     ingle_trna_5"
     tRNA            237622..237697
                     /product="Pro"
     gene            237713..237788
                     /locus_tag="pig_ID_3640_F65_scaffold_23_curated_prodigal-s
                     ingle_trna_6"
     tRNA            237713..237788
                     /product="Thr"
     gene            237799..237890
                     /locus_tag="pig_ID_3640_F65_scaffold_23_curated_prodigal-s
                     ingle_trna_7"
     tRNA            237799..237890
                     /product="Ser"
     gene            237923..238000
                     /locus_tag="pig_ID_3640_F65_scaffold_23_curated_prodigal-s
                     ingle_trna_8"
     tRNA            237923..238000
                     /product="Pseudo"
     gene            238030..238119
                     /locus_tag="pig_ID_3640_F65_scaffold_23_curated_prodigal-s
                     ingle_247"
     CDS             238030..238119
                     /product="hypothetical protein"
                     /codon_start=1
                     /transl_table=11
                     /translation="MDMYNMEWYYENKPEKHKEEKEEKEEKDN*"
     gene            238157..238229
                     /locus_tag="pig_ID_3640_F65_scaffold_23_curated_prodigal-s
                     ingle_trna_9"
     tRNA            238157..238229
                     /product="Pseudo"
     gene            238602..238925
                     /locus_tag="pig_ID_3640_F65_scaffold_23_curated_prodigal-s
                     ingle_248"
     CDS             238602..238925
                     /product="hypothetical protein"
                     /codon_start=1
                     /transl_table=11
                     /translation="MDLLLTSKDNNWENILKDKIYDELKDIEYGHKYFNEYVIRFYLY
                     DNNYNKIYHETCFYIDNNCTDNNKTILEVHSGKYIYHLTLEQIIQELHSIYNFEIYIQ
                     ENECT*"
     gene            239060..239776
                     /locus_tag="pig_ID_3640_F65_scaffold_23_curated_prodigal-s
                     ingle_249"
     CDS             239060..239776
                     /product="hypothetical protein"
                     /codon_start=1
                     /transl_table=11
                     /translation="MNLSTFIIEASKNEKRRRERFAKNMFIKGKGIGGVFAFGILTGE
                     NPDSADPTQLSGQEKRDLFALNKKNNKELLTALKQNHLKFTPIEGHFGGVVEHSYMVF
                     NISLEQLTKLAGKYEQTSFFYCQPNDKGDVISQYWQKKNTNEKYNSVKNPYEMVEENT
                     AWSKLDKQTKDNYSVIGGDFKYTIDMKVFENVSNEILNRANEILEYNGTENEVIDLLV
                     EAYSRTGSFYYNKRVHLNGY*"
     gene            239918..240022
                     /locus_tag="pig_ID_3640_F65_scaffold_23_curated_prodigal-s
                     ingle_250"
     CDS             239918..240022
                     /product="hypothetical protein"
                     /codon_start=1
                     /transl_table=11
                     /translation="MTAFVANAQNSSTMNYVGSSKFTDNWSLGVYGGV*"
     gene            240140..241030
                     /locus_tag="pig_ID_3640_F65_scaffold_23_curated_prodigal-s
                     ingle_251"
     CDS             240140..241030
                     /product="OmpA family protein n=1 Tax=Prevotella sp. CAG
                     :755 RepID=R5GH53_9BACT"
                     /codon_start=1
                     /transl_table=11
                     /translation="MNLKGHARHVSNGTVVDRMEAFAMLSMNLTNAFLGYNGKPRTFE
                     VSLMAGPGYGHGFDRTCGLMSSYFVDYKDAVLGKAQLKFAFNMGKKRAHSIELSPSVV
                     YNLSGTGQFSSRYAVFNADLGYVYHFNTSNGSHYAKRAKLYDQVEVNNLNEQINSLRN
                     ELSNVQSENDTLRNLLKNTNELNDAKKLSQREVLNVIYPNIKFKKASTVILNSNELDK
                     LADEIKSNDKKVDIFGYASVEGSEKFNQKLSEKRAMILKQELSKRGCKKYLGKAIGMG
                     TTDKFSMDDLSNNRIAIVVR*"
                     /db_xref="UniRef100_R5GH53"
                     /db_xref="R5GH53_9BACT"
                     /db_xref="bxy:BXY_43670"
     gene            241152..241589
                     /locus_tag="pig_ID_3640_F65_scaffold_23_curated_prodigal-s
                     ingle_252"
     CDS             241152..241589
                     /product="hypothetical protein"
                     /codon_start=1
                     /transl_table=11
                     /translation="MKNQNISELEENYNRTYGNSKTIQDALKEYMFSYYYFDECLNGS
                     ILSYLFNNSNDDNDLKYDFILRMFDIRRWSEFIEENKKGLLYINNVWKEHFNWRGDRK
                     VIHIIFNLCNDTGVVKSETTYNLFISYRKFKRFYKKYLKMINK*"
     gene            241608..241886
                     /locus_tag="pig_ID_3640_F65_scaffold_23_curated_prodigal-s
                     ingle_253"
     CDS             241608..241886
                     /product="hypothetical protein"
                     /codon_start=1
                     /transl_table=11
                     /translation="MIKDFIIRTLSNSYLFNKYILDANNYIDFTKSTKYSNDNKKYEW
                     LLNLKRFKHLPLNFRKSILNKYYYKKLNNHIKTLLEYIRTTNSRNCIR*"
     gene            242287..242505
                     /locus_tag="pig_ID_3640_F65_scaffold_23_curated_prodigal-s
                     ingle_254"
     CDS             242287..242505
                     /product="hypothetical protein"
                     /codon_start=1
                     /transl_table=11
                     /translation="MKKPKHNYGDKVKFRLHNQYDEIIEKEGTIYIIDEYGTFENPGI
                     VSYDILVTDEDGKDTLWKHISEPLIVEE*"
     gene            complement(242800..251028)
                     /locus_tag="pig_ID_3640_F65_scaffold_23_curated_prodigal-s
                     ingle_255"
     CDS             complement(242800..251028)
                     /product="hypothetical protein"
                     /codon_start=1
                     /transl_table=11
                     /translation="MAKNKNKNNNNDGGLGTLHSPKARSVELPSGDMTGNNIACSLGA
                     FSKKLGLLNAIKKDNSQHYNGIIDKLQSLSNLTTEQTDEIITELDDQLEEANNGITAL
                     IGGLNGILNCKDSEFGKKMNHFEMSLDALVKTQEKMNSTFFGNLDMLLYNRLINIESG
                     IYAIAAAFWGWDKVKQNKSIDTNLKVGTDAFFANFSELNKKQLDYIKEMEKASNSNNS
                     EGESKPSGTVLPMIDPNTIWLTQVQSIINLDKIISNSIDDSVVLDSINEYLKTIATKG
                     ITTTGLQGSTSGANASGATDNMSGVVIDNKKASEDAINNTIELLAKLKEVANSKDSQL
                     LIVSNEKVEKLKEVVGVYADLIRDLHDSLKALSGPIANSNKQLRDSNSSPIDLIHKLI
                     DGFSTLDTKKLNVKKIKRTINKIRPLFTPNGPLAGIITDISNFETEDNKKVAQISSAI
                     INILQIPQQFSDEHIDEVREGIINGIKVIGDKNHLKRTFFGLNVKLKDLVGDINSMAK
                     ELGSVKNSKSVDTINSIFSLYSNMGDVLDEIDIDDITDAIDAIIDKDSGINAKIAKLV
                     QSLEATYIEEGLSADDLKTIDNTFTNLNVIMNKYKELDNVLKLKTIFKLSIKLEALKD
                     INNSLVQTIQHMQVVMRKAKTLDGFIDSMDKITGAVDALRELGRSISVKDTLNLSMKM
                     NGISGTLKDVKSMYRQFEKAFKKINEDDLKAIVAKNGKLENLGKLVKTFSDITGGFEK
                     LTIGAKIGANGIRSTVDIIKGVKEIVDILGEKEFGEKLKYIVDVKTGIAHQIWLLSKI
                     LLKVSLYGGLLIVPGMVGTLGFKLTQIMVKQIGKIVDILSDFDSDKINTVSNNINHLK
                     KITSNLLEICAFGSYLGVLAIPAMLGFKLTLFAFRKGLKKLIMQVVGFFKNEKDYKKT
                     EETVSQLSHIVKSFAIIMTCGALCGVLAIPAMLGFVTMIPALITLKLVLKVIGSISGG
                     KEGEKNQADAKSIAKLIMYLGGIMLIGGVIGGIVGKMMPNIMMFTMALSMFIFMVVGT
                     LTLATSLGGGIKQLEKNAKGIMQIVIVSSLILLFGGAIMLMQPKMIIASLAWGIILGA
                     FIFGLVFTIKFGATAMKKCQSSLVYIMAFLIVTSTVLLLPAAILMQNPKMSAYLVAWV
                     AIFTGFMLGMRAAMSTVPGKRKIMKCASNIWAIAGLAMALAASTWIIVDASNRVKDWK
                     QLAITVGAMFAVLKLVTWQAKILGNNKKQIIDGIIALGLVEALCIGLGITMMWLSLAV
                     NTIKDTATFNARVWSMIGIISAIGVLAGIAGSIAPMLNIGIAAIGGIEILVMGLGACM
                     IILAKAMDAIAEVSKKEVNMEGLIGLIDSIYGLVWRMAPLAHPLVGITIASASAAIAT
                     LGMAISKIAEGVAEASNMHYTKYENGKAVGEFNLTSEDFNKAALNTKQIVTILGGAIL
                     DIYDENPEIFNTGTLLGDLIGTKTKFEKVVRSVSTLGKAISLIANGVRTAANMHYTKY
                     ENGKAVGEFNLDKSDYEKAANNTKLVVKTLGRAIMQAYDENPEIFTSGGSGNGLIAST
                     LGSIADFFGMQTKFGRVVKAVGTLGNLISNIAGGVSNMANMVITYYDEKGNEHKRNAN
                     MADFALAAANTNFIVTFLGKTIIGVYDSHPDLFSSGSEFGDMVGFNPKFKNIVDTISA
                     LGTMMSNIAGGIQAFANNQVPVYGVGGKILTYKKIEPGDYLKASETITELVTTMGDAI
                     MNVYDMHPDWFKSKWYNLSATSDNNKFIDVVKSLTGMSNLISAYAKAIQDYASGNITL
                     YGPDGKILSKIPVNEGTYRSAANAVSSCITTLSDAVYQTWNAHKDDIFDEDNFEPLMN
                     NLERMSKLISKYSDAVKDFSNLYYNVYDDNGKLIGKKRVTSEDFKNAANTVSTMITTL
                     ATGVKNAYDKNPKLFADTNADINKKSSGKTWFEQIINSFLSVGPLISSMSDAVLHYAT
                     LRVPIYGTDGKPTGGTRALTKADFTNAGDNINEIMTKMVTSVWNIYQNENHRQMFQDA
                     SNWNGNKKDNSNPFYVMSSALNQTGIMIQNSAKATQDVLNIKGFENPKNISRILDSRI
                     AIMTTALVHAVNNAYSKAPDLFDDALSNDSVFLKVQTAMKSAYELVMQGIQVYKEAQK
                     LDIDAIKKLTGGESTDVKANVIYKMIDGLAAPIVSVYSGTVTLSDKTQFPLRQLFDEV
                     GTQKSMFVKITEAIKSVATIMGTVGNAYEDISNLKFNPSDYTGKIKDMLTGLVTPLGD
                     AYNNNKSAFDDCWSVGSLASTAADIVKSMTPAGIIGAFGKLFGGDDSKKQADTPAQRV
                     VQAISAVCGVMSVVIKAYEGVANMKIPSITAVSQRMQTLIVTLAHTLCNVGNNEYVKS
                     LNDIGATLDSNFRNINKVMFGWDGQHGIIGIYNSFLKMRVGSQAEAKVLAGKLEILIT
                     AIPKIFSEIANNKSIMSGLESSDDISDYIKDCHDAIITITNIYNKVITSINNFAKRAG
                     KPADEATKYIGTSIATMFTKLGEALRNDNIGVLVAVDTMKELEESSKSFNNSMTNFIS
                     VYNKIPTLNKDIDYFIPYMVKLQNELGNVPKLEEFKTEVNNLINFNNSVNSLQARNVE
                     VLTKLFIEFNKFASKFGNLDQFTKVLATKMAQCLTFLAEQIRDNAKVINKAESIQKKR
                     QEEIKKTIEEFKTLANMGLEVTVKSAEVESSSSSVGSGGFAGDTNETTNQNTVSEQSI
                     GHGSSASRENTLEQINANVGYIWRKMSKQP*"
     gene            251181..251300
                     /locus_tag="pig_ID_3640_F65_scaffold_23_curated_prodigal-s
                     ingle_256"
     CDS             251181..251300
                     /product="hypothetical protein"
                     /codon_start=1
                     /transl_table=11
                     /translation="MTTIEYIIAINLIILIFIIDYLIVIKKTKDNKTKHNITK*"
     gene            251616..251924
                     /locus_tag="pig_ID_3640_F65_scaffold_23_curated_prodigal-s
                     ingle_257"
     CDS             251616..251924
                     /product="hypothetical protein"
                     /codon_start=1
                     /transl_table=11
                     /translation="MNIQLITIYIIVVIESILAFITYNRIDINADKLLRINKGSLFEV
                     IIMEFKTVLSLIFSILLLTIPFYFDNNIPIWLYLLIYFLILYVYFKLECINKKLNNEQ
                     *"
     gene            251941..252987
                     /locus_tag="pig_ID_3640_F65_scaffold_23_curated_prodigal-s
                     ingle_258"
     CDS             251941..252987
                     /product="Chaperone protein DnaJ n=1 Tax=Finegoldia magna
                     SY403409CC001050417 RepID=F9N2D8_FINMA"
                     /codon_start=1
                     /transl_table=11
                     /translation="MNTDKDYYSILGVDKNATQDEIKKAYRALSKKWHPDRNPGNKEA
                     EEKFKEIQEANEVLSDVEKRKQYDNPNPFSGFNGNGFDMGSGFDFTGFNFGDFGFNKR
                     KQPEPVQNGDDIYVQINLNINDIYNLGKKDITYLRKKKCSVCGGKAEKQICSHCHGTG
                     IITETKMQGNMLFQTNRQCQYCNGKGVNYIVHCDHCNNTGFETEVVKETIDLRTLYPY
                     LLNDGESLIGNNNGSESIDPNGRPGKVIYVIKHNFNKNIWQIQNNALIYKLHINVFEM
                     IRGCKKTITLPNNRKLNINIKECTKPNTILNLPKYGLYKIRSNERYDLHVIILPEYPN
                     ELNETQKELLNKLI*"
                     /db_xref="UniRef100_F9N2D8"
                     /db_xref="fma:FMG_0779"
                     /db_xref="F9N2D8_FINMA"
     gene            253012..253128
                     /locus_tag="pig_ID_3640_F65_scaffold_23_curated_prodigal-s
                     ingle_259"
     CDS             253012..253128
                     /product="hypothetical protein"
                     /codon_start=1
                     /transl_table=11
                     /translation="MNRKEQIEKATPSYIKYKYSHLDHSFIDVDNDNKVRSF*"
     gene            253184..253456
                     /locus_tag="pig_ID_3640_F65_scaffold_23_curated_prodigal-s
                     ingle_260"
     CDS             253184..253456
                     /product="Uncharacterized protein {ECO:0000313|EMBL
                     :KKN88727.1};  TaxID=412755 species="unclassified
                     sequences; metagenomes; ecological metagenomes.;"
                     source="marine sediment metagenome.;""
                     /codon_start=1
                     /transl_table=11
                     /translation="MPEFGVEVIAYHEKWIDEDFNPNGTRVGFIQDDGFISASWNNEQ
                     DCYDTCKVEGDDYYKGVSGIPDMDNYYKQFAKPNMPTHWMEIPTHP*"
                     /db_xref="A0A0F9UMJ8_9ZZZZ"
     gene            253719..253865
                     /locus_tag="pig_ID_3640_F65_scaffold_23_curated_prodigal-s
                     ingle_261"
     CDS             253719..253865
                     /product="hypothetical protein"
                     /codon_start=1
                     /transl_table=11
                     /translation="MKCERLANTYCNTCDLYYPRRECHVAGKPPEIPTNLGRWDIYNP
                     YKKI*"
     gene            254154..254453
                     /locus_tag="pig_ID_3640_F65_scaffold_23_curated_prodigal-s
                     ingle_262"
     CDS             254154..254453
                     /product="hypothetical protein"
                     /codon_start=1
                     /transl_table=11
                     /translation="MGYSIVSAKIIQNKSNFKLEMELLVKNTDGEILVYTSKKNTLEN
                     IKNNEEYYLNVMQIIMDFEASILGVKFALEINRNKRFDFRENTKFLNEYIFKKLQ*"
     gene            254639..254869
                     /locus_tag="pig_ID_3640_F65_scaffold_23_curated_prodigal-s
                     ingle_263"
     CDS             254639..254869
                     /product="hypothetical protein"
                     /codon_start=1
                     /transl_table=11
                     /translation="MNINNIKETILYYIVEWFSSSWLYYNVFKKMYDLKQTFIDNKDV
                     YSYNDAKHVMNRKIYKFVPKSYKKKILNDYFS*"
     gene            254866..255324
                     /locus_tag="pig_ID_3640_F65_scaffold_23_curated_prodigal-s
                     ingle_264"
     CDS             254866..255324
                     /product="hypothetical protein"
                     /codon_start=1
                     /transl_table=11
                     /translation="MKTLLEYIEESVILEMSLNLYKFKDLLYNLSKQIVENWCLVKWC
                     DTHPNELTSKRLRNHWATELKNYMCRISEEKLKSGRKDKVIKNEWVGHLELNDKIVIT
                     NIIRNKFNKEGLEKYINVISEECANSANEICNVLSGNKEDIETYIQGYII*"
     gene            complement(255478..255756)
                     /locus_tag="pig_ID_3640_F65_scaffold_23_curated_prodigal-s
                     ingle_265"
     CDS             complement(255478..255756)
                     /product="hypothetical protein"
                     /codon_start=1
                     /transl_table=11
                     /translation="MYIECNFHWTHNNHLYNKNNIKDLITKCRWKQKAKTSKYYMHRM
                     SEVQAELNIALDVWCKRDVNKYNIAKKNNLNYLVFYNEKEFKNWFETI*"
     gene            complement(255899..256339)
                     /locus_tag="pig_ID_3640_F65_scaffold_23_curated_prodigal-s
                     ingle_266"
     CDS             complement(255899..256339)
                     /product="Putative uncharacterized protein n=1 Tax=Wiseana
                     iridescent virus RepID=G0T538_IRV9"
                     /codon_start=1
                     /transl_table=11
                     /translation="LKRYGVESPLQSNIIQEKAKQTCIKRYGVENVMYSDIIKDKMKN
                     TFISKYGVENPLQSNIIKDKIKRTNLKRYGVEYPTQYNVIQEKAKQTNLTRYGDINYN
                     NRQQAKQTSLMRYCVDNYSKTQQWKDYYKLHQNEIKEKEYQTKT*"
                     /db_xref="UniRef100_G0T538"
                     /db_xref="W8R9L2_9VIRU"
                     /db_xref="G0T538_IRV9"
     gene            complement(256432..256836)
                     /locus_tag="pig_ID_3640_F65_scaffold_23_curated_prodigal-s
                     ingle_267"
     CDS             complement(256432..256836)
                     /product="hypothetical protein"
                     /codon_start=1
                     /transl_table=11
                     /translation="MNNIYKEQILYIFYYKRPIKKTGKITYTLRRNILSIYKNISNEL
                     KSFIINTFKDDYDNIEEHLEEILYRIKYDIKEIPKCPICGNKVKYNTLYTTHKYDATC
                     GNEICVKKLQDKNSSNTIYNIYGVKNVGQNKK*"
     gene            complement(256868..258808)
                     /locus_tag="pig_ID_3640_F65_scaffold_23_curated_prodigal-s
                     ingle_268"
     CDS             complement(256868..258808)
                     /product="Gp17 terminase DNA packaging enzyme large
                     subunit n=1 Tax=Deftia phage phiW-14 RepID=C9DG18_9CAUD"
                     /codon_start=1
                     /transl_table=11
                     /translation="MKQYIKKIIKKLLYNIISTLDKIEYKYIYKENLLDGYKTTKDID
                     ISKYGIKILTDNGFQPTSHIYNTKPFIIYNIKTESGKEIQVADKHMFFEESYNIIYAK
                     DIIPNKTKIITIDGPELVTSVIIEDNISISMADITVDHPNHRFYSNGILSHNSVTTAI
                     FCLWTILFHTDKMALLLSKSGPAGIDLLSKIKDMYRYLPYYLKPGVLKWNQTEIAFDN
                     NSSMSTEPFSPTAGLGKTINFLVLDEFAWCPPNDVELFYNNIIPTVTTDTSANVCIIS
                     TQNGFNLFYKLFTAAEKGENIYAPMTVNWWDVPNWDSENKCWVKRDEKWRQEMIGILG
                     SEEKFEYQYGTMFLTSDNCIVPRETLSRLMANAKLFVPLNKHEYYKEHELYQSLYNKY
                     FFIKDGYIIDKNKYYIIIIDLAEGCGKDFTVFNIIEIIEDGKFEQVARWTSNKVDLEA
                     AALEFWLLYVQIFGIEHCIISIEWNTYGALFYTYIQNLNEPDENGENNMNWRFAYSQD
                     GIESYNIVRYTKQSQEDVIAGIGKNSKTIPGVKMTRSSKKTACAMLKTMINKEELIIT
                     DLTTVSEIQNFEDIHNNGSYQASYGHDDIVMTLVQIPLIKNTTKYKNFIEDIHDNELN
                     GQINNLRQNQPMYPFPNMQSIF*"
                     /db_xref="UniRef100_C9DG18"
                     /db_xref="C9DG18_9CAUD"
                     /db_xref="rpx:Rpdx1_2950"
     gene            complement(258765..259991)
                     /locus_tag="pig_ID_3640_F65_scaffold_23_curated_prodigal-s
                     ingle_269"
     CDS             complement(258765..259991)
                     /product="Uncharacterized protein {ECO:0000313|EMBL
                     :AGS81079.1};  TaxID=1357714 species="Viruses; dsDNA
                     viruses, no RNA stage; Caudovirales; Myoviridae.;"
                     source="Caulobacter phage Cr30.;""
                     /codon_start=1
                     /transl_table=11
                     /translation="MGKKGTKIIKEKSKRCKEYYALNNPTWTEEQCKEAAYKFNCRNN
                     SSSIEYWKYKYPNKTIEECEQLKQEHLQSKRLKNPNYLEYYINKYPNLTLEEQKNKLQ
                     EYRDSINRCKIIYWKKKYPNKTDNELEKYIKEAKRKCVTHDTSGNNNPNSKTKTTKLE
                     RQQRSPNSIEFYKKHYPNLTLEEQNKLLLEHRLKNRQRVKDAIKDTNIEYYLNRGMSI
                     EEAKKALHYRQSTFSYKKCIEKYGKEEGEKRFKERTKKWLNNFYKSYDGKPGITQSNI
                     ATELFEHLAKYINKDIKDCTEYKLYNKDLHKTYSYDFYYNNLLIEFNGDYWHMNPNIY
                     NKNDLNKTVNRKASEIWNIDKIKCNFAQSNGYKIITVWESDYRYNKEQVIEDCIKYIN
                     EENETIYKENNKKIVI*"
                     /db_xref="A0A067XQE8_9CAUD"
     gene            complement(260023..260694)
                     /locus_tag="pig_ID_3640_F65_scaffold_23_curated_prodigal-s
                     ingle_270"
     CDS             complement(260023..260694)
                     /product="hypothetical protein"
                     /codon_start=1
                     /transl_table=11
                     /translation="MTTINKDIHTNINTKDELDFDYNRDKNKKVEFDPIKVPKDGKLA
                     EAIVWSTNVLEKAVDGINKGLPLKANPFIGKNTQLLKPDLVFQRTPEEVADYIKCMNE
                     PLYFATKCYIKTPTGMKACVLRDYQERYIMHLVNNRFSLLRSCRQAGKSFFSLSKLTI
                     SIPSKLFFNENLVKRFRKYNFYTDKDNNYIIENLPMFELQNLFDDSFIWKIKYRLYKL
                     LNKLI*"
     gene            260784..260906
                     /locus_tag="pig_ID_3640_F65_scaffold_23_curated_prodigal-s
                     ingle_271"
     CDS             260784..260906
                     /product="hypothetical protein"
                     /codon_start=1
                     /transl_table=11
                     /translation="MKDLKQFITESLITESFGSKIIYNYLGKIKTSERRPEFKN*"
     gene            260906..261607
                     /locus_tag="pig_ID_3640_F65_scaffold_23_curated_prodigal-s
                     ingle_272"
     CDS             260906..261607
                     /product="hypothetical protein"
                     /codon_start=1
                     /transl_table=11
                     /translation="MKTYQWNKITDDDVQRFSYHQVKNDDKLCKYIINKINKEQAILL
                     CSVSYDKFAIITPKMNYHYDYNRFSVFEIEYEIKSQDDLMDLINSGLRMQGMMPNNND
                     SVYVIDVTGLRTDDIHDEREKAKQGILSTLSMTRELNKKFRMLKDKRRTSQKSEITTE
                     QFVDLIRQYSEHMAEFDKVKDNEADNDTTTEMIHCMIAFKEFSSHINDMSKEEAYNKM
                     KEFDKKLVKIINKLK*"
     gene            262507..263100
                     /locus_tag="pig_ID_3640_F65_scaffold_23_curated_prodigal-s
                     ingle_273"
     CDS             262507..263100
                     /product="Phage-related protein n=1 Tax=human gut
                     metagenome RepID=K1T0S7_9ZZZZ"
                     /codon_start=1
                     /transl_table=11
                     /translation="MKDIDIKHAADLIKVEQAVIKAVLEVETGNKGGFIKDTNKPIIL
                     FEGHIFWRQLKLRNIDPLKYANNSMYSDILYPKWTKQYYKGGIKEWDRLNRAICINKE
                     AALESASWGLAQIMGFNYKMCDCKDVNEFVSKMEESEGAQLELFVRFIKNNRMDSYLI
                     NKDWKGFARHYNGPGYAQNKYDIKLEKAYKLYINKIY*"
                     /db_xref="UniRef100_K1T0S7"
                     /db_xref="K1T0S7_9ZZZZ"
                     /db_xref="bfr:BF3910"
     gene            263151..264287
                     /locus_tag="pig_ID_3640_F65_scaffold_23_curated_prodigal-s
                     ingle_274"
     CDS             263151..264287
                     /product="hypothetical protein"
                     /codon_start=1
                     /transl_table=11
                     /translation="MKTFSNKIGKVFKEDAGVDNVVQSSTVVTPGNLNNGVMNHYIPI
                     QNIVINVRNLFASWWGLVVEPGEDNQTLKIYNSQFTSEEAVWKILSYKPDGRTSLLQY
                     MNMQGLPNVRMVNLGCVYVVYFYSTDIAGQEDPATFASSPDCLQDPTCTNDIANTEAC
                     ECEITNLDNFITESNDDNEQQPLYYSGEVDLEDPLYRTIREVVDMKDKVRACGQWIKI
                     MGDHVVLPDGYYWKAVKDRDGIESIALRKKFMKRRAFDKEMECVKSLMNIYNSDDNGI
                     WVDAFENKDALPKEERELLDNVLSYIQAQPSADPCVFGVKQPMLEGMCESLSAKDRNK
                     LYIVYDEFDTLLRGFDDKDEAEKFANAWSKENDVKCKIEDQSLK*"
     gene            264409..264822
                     /locus_tag="pig_ID_3640_F65_scaffold_23_curated_prodigal-s
                     ingle_275"
     CDS             264409..264822
                     /product="hypothetical protein"
                     /codon_start=1
                     /transl_table=11
                     /translation="MKQRINTILMTLVIMLFTMSSVNAHTNDNVQYYKAYQYTQKMSY
                     ASDFDDWTTVNIPIVFNLTTDQIIIYSKRTQTYYIYKYETYTSNEGRRAVRFYFVDQD
                     LDKGCCRLVIRNDGTSQIYIDFSNISWVYNVIRTK*"
     gene            264897..265067
                     /locus_tag="pig_ID_3640_F65_scaffold_23_curated_prodigal-s
                     ingle_276"
     CDS             264897..265067
                     /product="hypothetical protein"
                     /codon_start=1
                     /transl_table=11
                     /translation="MTTITLKDFLNNNSNYNPNMTVLSSYMGTSEYFNLSYLIDTCDE
                     QDIDFSDVIITY*"
     gene            265112..265561
                     /locus_tag="pig_ID_3640_F65_scaffold_23_curated_prodigal-s
                     ingle_277"
     CDS             265112..265561
                     /product="hypothetical protein"
                     /codon_start=1
                     /transl_table=11
                     /translation="MTVDFLTKEFVTSYFIDNHNFAYGTFPNGSEVDAGQMVTPIESQ
                     GRTYYKTGKFCIQTLVGVVFKTFDKETKSTRYMLQVGLAKQNQCDLRHDKTVAHDEAF
                     QHAYIDPVMTILLDHRPDFYEFRDYAETYFVFNKQKFVNTAKENFVR*"
     gene            265551..265781
                     /locus_tag="pig_ID_3640_F65_scaffold_23_curated_prodigal-s
                     ingle_278"
     CDS             265551..265781
                     /product="hypothetical protein"
                     /codon_start=1
                     /transl_table=11
                     /translation="LYVSIYNMDKEKQNGKVSINRIEQEYFTALYKKDNGTKRMTYDM
                     DFNMYLNPLPCTLNEAMRRQLSNEILLNDIIV*"
     gene            265801..266424
                     /locus_tag="pig_ID_3640_F65_scaffold_23_curated_prodigal-s
                     ingle_279"
     CDS             265801..266424
                     /product="Uncharacterized protein n=1 Tax=Bacillus sp.
                     B14905 RepID=A3IE07_9BACI"
                     /codon_start=1
                     /transl_table=11
                     /translation="MIENNNNNIQHTVIQTYGYTEMYEWINNPEDIDNQGCGMFVQFT
                     KQEPEKIEPYDGSGVFCGVTTATAQDTSDNPSEWHKKYVVNEYDKRDTLTKYIAVGTK
                     NYDQVNEISFVRTFPYEVTKNIVSNEFDGTKRYVPRDKRINWTRVNLLGKCIVKDNGK
                     CIPGKWCQPYVGPEYEKCGSAIQAKKNDPLKFYVLSRVSPNTILIKL*"
                     /db_xref="UniRef100_A3IE07"
                     /db_xref="paee:R70331_27930"
                     /db_xref="A3IE07_9BACI"
     gene            266449..267552
                     /locus_tag="pig_ID_3640_F65_scaffold_23_curated_prodigal-s
                     ingle_280"
     CDS             266449..267552
                     /product="Glycosyl transferase GT2 family n=1 Tax
                     =Butyrivibrio proteoclasticus (strain ATCC 51982 / DSM
                     14932 / B316) RepID=E0S045_BUTPB"
                     /codon_start=1
                     /transl_table=11
                     /translation="MEKTKLSQGYTLYTNKDNKIASNVENVKIKDAYDIVSVIMTFYN
                     AEAFIEQAMRSVILQQTHGEGKEHIAIEFVIVDDKSQDNSRKIVDTLKEKFEKELYNS
                     TMFDTTIKIVEPEKNLGCGGARKFGIENATGNYYMFLDADDYYINTDFVLRAHELMKR
                     NADVDIIEFGIRMNIANGQTTNSVVQQPFIINNPNAAEIALFKDNAIKFNVWSKIYKE
                     AIIKSHEYSDSRTFEDVRTVPYWVQNAKQIMVMNTVEVNYRANQSSIIRNNVVETRIG
                     TITAIASLFGTLTDNIQVLKAMYERAMIDITALCDNHSEENDGFKEMSALNTFMLKHI
                     YVNDWYKLTFNPDIPEYFEKQKKWLDEQMVRQQ*"
                     /db_xref="UniRef100_E0S045"
                     /db_xref="bpb:bpr_I0499"
                     /db_xref="E0S045_BUTPB"
ORIGIN      
        1 CCTTTATTTG TCAGAAAGTA CAAAGACGGA TTATTTGATG ATAACGTTGG TTCAAATCCA
       61 GCTATTTCAT TAAAATTATA CTTATATAAT CTATTACCAT TTGTTGAATG CAATTCAAAA
      121 CCGAACCACA ACATATATTT TGAACTGTCT TGATTGTATG CACCCTTTGT TTTATATAAA
      181 TTAATTTTAT TTGAATAATT TGATGGTTTA CTTATAGAAG CATTATTAAA ATCATCTAAT
      241 GACTTTTCTT CACCAACAAC ATCAGACAAT GTTTCAATTA CATTTTTTCC TGTTGATGTA
      301 ATAAATTTAC CTTCATTGTC TTTATTTATT ACGCCATTAG TAAAGTTATT CACAATATCA
      361 TATTGTTGTG CTGTCATTAC ACCAGCCTTT GCACTCGTTG CTTTACTTAT AGGACAAATA
      421 TATCTCTCTC CATTAGCTAA ATTTAAATAT GATATATTTA TTGTATCATT TGTTGAATTA
      481 TGTTCTTCTA TAAAAGAATA TAAATGACCA GCATCTTTCA TTCGTTGTCC CCATTGCCAT
      541 GGTAAAAGTC CATCTTGATA ACATCTACCA CCATCAATAC CCATATATGG TAGCAAATAT
      601 TGTGATGTTT TATGTGCTTC ATTGTCATGG TCATAATGAG TATTATCATC AGCGCCCCAT
      661 CTTTTCCAAC GAACATATAT TCTACCATTT TCTGAATGAG TCCACCAGTT ACATGACGCA
      721 ACACAGTTTT TATCAAGATC AGTGCCAGTA GAATAAATGT AGTTATTCTC ATTACCAACA
      781 CTACTTGTTT GAACTGTTGG GTTTGCAATA TTCCAATCAC CCCATCCACC AGATGTTTTA
      841 CTATATCTAT ATATAATATT TGGTGAACTG TTTGTTACAA CACTTGTAGT TGATGAGCCA
      901 CTTGAAAATG ATGCACCTTC AAGCGTCATA CATGATTTTG TACTATTTAT TTTCGTTATT
      961 GTTAACAACA GTTCATTTTC ATCAACATAA ATTATAAACC TACCATACTT ATCTTTATCT
     1021 AATTTATTAA TAAAAACATT GGCATCATTC CAGTTGTCAA ATGTACCAAG TAAATTAATA
     1081 TAATCATATT GTGTAATTGA ATTAATGACA GTAAATTCAT TGTTATTATT TATGCCAATT
     1141 ACAATAGCTT CTGAACGTAA TTTACCATTT AATGTTTTAC CATCTTTGTA AATATATAAA
     1201 ATTGTGAATG CATTACCTTG TGTTATTGTG CTGTCAGTGT AATTATTATG TTGTACATAA
     1261 ATAAAACCAT TTCTGTCAGC ATTATCAGTA CAATCACCAA TATCTTTTGT TGGTAGACCA
     1321 TTGTCTGCAA GTTTCTTCAA CGTTTCAACA TTGCCTAATT TTGTTGTTCC ACCAAGTGCA
     1381 TCAATAATAT TTTGACTTGA TGAATCAGAA GTCAATTTTC TAATAGCTGA CCAGTGAGTA
     1441 GCTAATTCAC TTTGAACTTG CGCTATTGTT TTTGTTTTTA ATATATTTGA CATGTCTTTT
     1501 CAAAATTTAT TATAATAAAA TTTATATATA AAAATTAGAA TTTTGAAACA ATGGTACTAT
     1561 ATTTATAAAC AATTAATTTA ATAAATAACT AATTTAAAAC AATAACAATT ATGCGTGTTA
     1621 ATCTAATTGA ATACAATAAT CCAACATTCT TTTTAGATTT TATTAATGAT AATGAAATAA
     1681 AATCTTATCA AGATATTAAT AATCTTTTAG ATACTTATCA AGAAACAACA GAAAATGTAA
     1741 AGAAAGAACT TCATGGTCTT ATTATGGCAC GACCAAGTGA TATTTTTACT TATTCAGATG
     1801 AAGAAGGAAC TATACTTGAC CAATTAAATG AAAAAGAAAA AGAACTATTA GAAAATCTTG
     1861 CATATTATAC ACATATATTG GAAGATGTAA CTTTGCTTAA AAACTATATT GATGACTATG
     1921 TAATTCAAAA TATTTCAGAT GAAAAGTTTG AGGAATTTAA AAATTATAAT GGTCATAAAT
     1981 ATAAGACAAA GGAAGACCTT GTTTTTGATA TGGTTGTTCA TACAGATAGA TATGACGAAT
     2041 TTAAGAAATT TCAAAATTTG AATGATCCTT TGGTTCCTGG TGAAAAGTCA TTAAACAATA
     2101 TTATAGAACA TGCATTATTT AATGTAAATA AAAACAACTA TAATGTTTGT CCAACTATTC
     2161 AAGGTAAAAA AGAAAATAAC AACGTAAAGT ACATTATTTA TATAAGAGAT AAGAAAAATA
     2221 ACTTTATTCC TTATATTAAT AAAAACAATA ATATAATGTT TGATACTTAT AAGGAAGCAG
     2281 AAGAAGAAGC CCAACGTGCA ATAGAAGTTT CTTATATTGA TTATATTACT TATGATTATA
     2341 TAAAAAATAA TAAACAATAT TTATTTGATA TTAATAATAA TGAGTCATTC TTTAAAGAAC
     2401 TTATGATGAA TTATAATAAC ATTAATATTA AATATAAATA TAATCTATTT AATCATATTA
     2461 TCTATAATAT ATTAAATAAA TATTATAAAT TGGATTATTC GAAAGATAGA GCATTGGAAA
     2521 TTATTAGTGA TAAATCTTTT ATTTTTACAA GAAATACATT TATTAGTTCT TCTGATGCAA
     2581 AACAATATGA AAATCTAATT CTTCCTATTA AAGAATATAT AATTAGTTCA AGTAAAAAGG
     2641 TTTTGGAAGC AACAAAAAAA GAATATCAAG AAATGTTTAA TAAATATCTA ATGTCTGAAT
     2701 TACATGAAAA TAACAATAGA CATTTAGATA ATGAATTATA CCTTAATTCA ATGGCATTTA
     2761 CTGAAATTTG TAATAAAGCA ATAGATGTTA TTAAAATGGA ATATATTAGT GAATTTAATA
     2821 TGTTTAAAAC TTTCATGGAA TGTGAATTTG AAAGTAAAAT GTCAGGAGAT AAATTAGTAT
     2881 ATAAAATTAA AAAGATAACT TATTAAAAAG ATAACTTATT AAAATATACA ATATATTTTT
     2941 TCAAAGTGAC TAAGAAATAA CACCTTAGTC ACTTTTTTGT ATATAAAGTG TAAACAAAAA
     3001 GTGTGCAAAA AAGTAGTGAT TTTATGTAGT TCTTAAAAAG TCCGATTGTA GCGGACAAAA
     3061 ATGGCATTTT AAAAATAAAA TGTATAAGCT CAGCTTGTAG TTATATGCTT TTGAAAATCA
     3121 TAAGTGCCAA AAAAGTCCGT ACAGAGCGGA CTTTTTTCAC ATTTTAAAAA AACACCAAAA
     3181 AAGTCCGATT TTAGCGGGAC TTTCTATTTT TCATTCAAAA AATTGCTTCA ATTTTTTATT
     3241 TTTATGCTTT AGACTAAAAC AAATTTAGAC TATTTTAAAT TAAATATAAC ACAAATTACT
     3301 ATTATTTATA ATAAATATAT TTTGAAAACA ACAAATGATA TTAAACAGAA CATGGAATAA
     3361 GCGTGACCGT AAATTTGAAA TTTCTTATTT GGATAAAAAC GGTAAAAGAA AATTATATCA
     3421 AAAGTATATT CATCATTGGA AAACTTATGA ATATGATGAA AATGGTAAAT ATGAAACATG
     3481 GAATAATAAA AAATGTTCCA TTGTATATAA AGATTCAAGT AATTATAATC CAAATGAATT
     3541 TGATGTATTG GAATATTTGT TTGAAATGGA AAATGACAAA GAAGATGCAA AAGTACTTAA
     3601 AGAACTTTAT GCAAACAATC CAATACGTTT ATATACATAC GATATTGAAA CAGAAGTATC
     3661 TGATGAATTT CCAGATCCAG AATATGCAAA ACAAGTAGTT ACATCTATTT CATTAGTATC
     3721 GCCTGAGTTT AATTGTTATG TACTTGGATT GAAATCAATG TCAAAAGAAC AATGTGAAAC
     3781 ATTAAGACAA CGCTATCTTG ATTTTATACA TAATAATGAT TTTGCAAATC AACAGCTTAA
     3841 AAAACTAAAA GCACTTGGAA ATGGTGAACC GGAAGTACGT TATAAAATGT TTGATACTGA
     3901 GCAAGATTTA TTAAGATATT GGTTTTTAAA TATTATACCT AATTTATCTG TTATTGCTGG
     3961 TTGGAACTCT TATCGATTTG ATAGAATGTA TCTTGTAAAT AGAGCAAAGA AATTATTTGG
     4021 AGAAAAAGAA GCAATGAGTA TGATATATAA AGGGTCACCA ACAAGGCAGA TTAATTATAT
     4081 ACATTGGTCT GAAATTGGTG GTGAACGTAA AATGTGTCCT ATTCCAATGC ACATGATTGA
     4141 ACTTGATTAT ATGGAACTTG TAAAAAAATA TGAATATGCA TTTAGACCTT ATGAATCATT
     4201 TTCATTAGAC TGGTGTGGTG AACACATTGT AAAGGCAAAT AAAATTAAAT ATGAAGGTAC
     4261 ATTACAACAA TTATATGAAC GTGATTATGA ATGGTATTAT TACTATAATG CTATTGATAG
     4321 TTTGATTGTA CAACTAATAC ATCAAAGAAC ACACTGTGTA AAATCACCTG CATCAGTTGG
     4381 TTCAGTTACA TTAGTGGGAC TTTTGGAAGC AATGGGACAA ATTGCAATGA CAACAGCTAA
     4441 TTTGTTTAGA GTATTCTATG ATGATGGAAA GCATGTTGTT TGGGATTATG ATGGTATTAA
     4501 TAGGGACCGT GCGGATTATC AAGGAGCATT TTGTGCAGCT GTTCCTGGTT TGCATCAATG
     4561 GACTGCTTGT TTTGATTTTA AGAGTCTATA TCCTACTCAA ATCCGCACAT GTAACATAAG
     4621 CTTCGAGAAC TTCATACAAC CAATGAATGG ACCAGATAGT TTAGGACGTT ACACACCACG
     4681 ACAATGGACA GAAGAAGAAC TTGAAAAATA CAGGAAAGAC CCTAATTATT TTGTCAGCAA
     4741 TCAAGGGAAT GTTTACCATA ATGACAAAGA TTACGCGTAT CGCAAAATGC AGGAAAAAAA
     4801 TACAAAAAAT AGGGACAAGT ACAAGTATCT TGGTCAACGT ATAAATGCGC AAATGTTATC
     4861 AGAAATAGAT AGAGTAATAG CTTTAAAAGA AAAAGAAAAT GAATCAAAAC ATTAATGATG
     4921 ATATTATAAT AAACATGTAT GTGACGGATA AGAAACGAAT CAATTCAAAT CTTGTTCGTC
     4981 ACATAGATGA TGCAAAATAT AAACTATATA AAGAATATTT ATTAAACAGA TATGATGATA
     5041 TTGATTTAAA TAATTTTACA TATAAAGAAA TAATATGGAG AATTTATTTA GGACAAGAAA
     5101 AACGAAATAG ATGTCCTATT TGTAATAATT ACACACCTTA TTGTTATACT AAATCATTAG
     5161 GAGAACAATC AGTATATAGA AAATATTGTT GTTCTTCATG CGCTGCAAAG TCAAAAGAAC
     5221 GTAATATAAA ATATAAAGAA ACAAATATAT CTAAATATGG TGTTCCTTAT GTTCTGTTAA
     5281 CAGAAGAAGT ACATAATAGA GCAATATTGA ATGCCCAAAG TGATGAAGCA AAAGAAAAAC
     5341 GAAAAAGAAC TTGCATTGAA AAATATGGTG TCAGTACAAA TTTAAATATA AAAGAAATAA
     5401 GAGAAAAATC AATTAAAAGT TTAAGAGATA TTAAAACAAA AGAAAAAATA AAAAGAACTT
     5461 GCATTGAAAA ATATGGTGTT AAATGTGTAT TACAATCAAA TATTGTTAAA GAAAAGTTGA
     5521 AACAAACTTG TCTTAAACGG TTTGGTGTTG ATAATTATTT TAAAACAAGA AAAAATATCG
     5581 AATATACACA TTCAGAACCT ATTATAGCAA AAATAAATGC GACAAAACGT AAAAACAATA
     5641 CATTTAATAC ATCTAAGTCA GAAGATAAAT GTTATAATAT ATTAATAGAA AAGTATAATA
     5701 AAGAAGATGT AATAAGACAA TACAAATCAG ACTTATACCC ATTTCAATGT GATTTTTATA
     5761 TTAAAAGTAT TGATACGTAC ATTGAATGCA ACTTTCATTG GACACATGGC GGTCATTTAT
     5821 TTGATTGTAA TAATAAAGAT GATATAAATA AATTAGAACA ATTAAATGAG AAGGCAAAAA
     5881 CATCTAAATT TTATAAGAAT GCAATCAAAG TGTGGACCGA AAGAGATGTT AATAAACATA
     5941 ATGTTGCTAA TAAGAACAAT TTAAACTATT TAGCATTTTA TAATGAAAAA GACTTTATAG
     6001 ATTATTTTAG TGAACCATAA GTATGAATAT GTTTAAAGAA TATCAATCAG CTGATGCTCT
     6061 AAGCATGAGT TTAAGAGCAG AAGAACAAAT AGTAGATGCA TTTGGTACTT GTTATTTAAA
     6121 TGGTAATAAA ATAAATGACT TTTTGATTAT AATAATATAA TAAAAGAAAG TTTTAAACAA
     6181 TACAATAATA TATATAATGT AAATGACATT GTATATAAAC ATAATAAAGG TATATTATAT
     6241 CATTTTGCTT TTGATGATGA AATTACAAAT AGTATATTAA AATCAGGTCT TATAGTAAAG
     6301 AAAGCAAACT ACCGTGACTT CCCAAAACGT ATCTATTTAT ATAGAACAAA AAATGTGTAT
     6361 GGTAATTTGC TTGATGATGC AGATGATATA TTAAAATTAT TATTTGAAAT GTTTAAAATA
     6421 ACAACAAAAG TATTATATAA TATATCTAAA ATGCAAAATT ATTAAAGTTG ACTTAAATAG
     6481 ATTGGTAGGT ATCAAACATG AGTTAAACTT TTTTTACAGA CGCTTCAATG AAATCAAATC
     6541 AAACAATATT CACTTATAAT AATATACATA AGGATGCATT ACATTTATTA AATAATAAAT
     6601 TTTTAGAAAA ACTAAAAGAG AAACTAATTG CTAATATAAA ATTTTAAATA TTAAATTTAA
     6661 AATACTATTT ATATATACAA TTAAGTATTA ATATGAAATC AATTTTAGAA TATATACAAG
     6721 AAAAGTTAAA TATAATAGAA CCATCAATAC CAATCGTTGA GATGGCTACT ATTGATAAAA
     6781 CAGTTAAGGT ATCTAAAAAT ACATATCGTA TTGCATTACA TGGTCCATCT GTTGGAGATA
     6841 GACCATATCC ACATTTTCAT ATTTATCTTG CTAATGATGT ATTTCCTTAT AAAATATTTA
     6901 ACATTGAAAT AAGTTTAATT GATTTACTTT GTTATGATGA ACTTAATATT GTTGCAATAC
     6961 AAGATAAAGA AAGAAAGATT AACATAAAGA ATAGAAACAA ATGTTCTTGG TCTGATTATA
     7021 GAAAATTACA TGATAAAATA GAAGATTGGT TAGAAGAACC ATGTACTGGA CTTCCAGGTA
     7081 ACTTTCAAAA TAATTTAGAA GCATTAATAT GGTCGTATGA CAATGAATCT AATGAGGGTA
     7141 TGTCATTATT AGAATATATT AATGACCATG GAAAGAAAGT ATTACCTAAA TATGAAAAAT
     7201 ATTTTAAATC ATATTAAATA TAATAAATAT AATAAAATAA ATAATGAATA AAATTTATCA
     7261 CAATAAAGAA AAATACAATG AAGTCTTTGG AAAGTTTACA GACAAGGACG TAATGGACGG
     7321 TAAAGTAGAT AAACATTCAA AGTGTGAAAA TTATATTTCT GTAACTGATG TAAAGGCAAT
     7381 GGTATCAAGT CCATTTGATA GTGATGGTAT TGCAACTAAT CTTGTTAATA AATATTATAA
     7441 TGACCCAACT TCAAAATGGT ATAAGCTCAG TAAGGAACAA ATTTTAGAAT CATGGTCTAA
     7501 CAAGGGTGCA TTATCAATTG AATATGGTAA GTTGCTTGAT GAGTGTGCTA ATCAGTTGCT
     7561 TGAAGTGCAA GATGATGAAG AATATGAAAT GTTCTTACTT GATAATAATT ACGATGATGA
     7621 TGAACGTTTT AAGGGTAATG TAGATGCAAT GAATGCATTT ATAGACAGAT TAGCTAAAAC
     7681 AAAACGAAAT AATAATGGTG AATATAAAGA AAATGAAATT GAATTTATTG GTCGTGAAAT
     7741 TCCAGTTTGC TATGAAATAG AAAATGGAAA ATATGTAAAA GGACGTATTG ATGCATTGTT
     7801 TTATAATAAA TTTACAAAAG ATTGGATTAT AGTAGATTGG AAGTCAGATG AAAAAATTGA
     7861 AACAAATGCA ACAAAGTGGA CAAAGAGTTG TTTAGGTCCT GCCAAAAATT ATCCACAAAT
     7921 TTCTTGGTAT TTGTATTCAA TTCAATTATA TACATATAAA ATGGCATTGT TACAAACTTG
     7981 GTTGAAAGAT GTTGAACCAT CACATATTAA ATGTTTTATT TGTAATTGTC CAAAAACACC
     8041 TTATACGGAT GAACATGATG AAACAAAGAA TTTGACAACA CCAGTTCCTT ATAATTTATA
     8101 TAAGATGGCA TTTGAATATG AACCTGAAAC ACTTAATAAA ATATATTCTT TTGCATTAAA
     8161 GAAAAAGTTA TTACAAATCA GAAAAGGACA TGATTAAATT ATTTAAATAT ATATATTATA
     8221 AAATATGTGA ATATTTTGCA AAACTTTATT GTCAAAGTTC ATTATATAAT AAATATACTC
     8281 AACCAGTAAT TGATTTTCAA AATGATGTAA GAAGATTACT TGAAATAGAA CCTGATACAG
     8341 ATTGGTATTA TATGGACATT ATATTATTAT TTAATAAAAA GAAATACAAA GTAATGAGCT
     8401 TTGACTATAA ATTAATATTA TTTAATAAAG TAAAAAATAA TTATGAAAAG TCTTGTACAA
     8461 ATATTGAATG AAACACTAAT TGTTGAAATA GCATGTTCAA GGTCAGAATA TATTAATTTA
     8521 ATTTCTAACT TAGATGAACA AATAATACAA AATTGGTGTT TGGTATATTA TTGTAATGTA
     8581 TATGATAAAG ACAATGTTAA TTTTAATCAT TGGAAGAAAG AATTAAAGGC ATTACTTGGT
     8641 CGTATTTCTA AGAAAAGAAT TAAAATAGCA AACAAATTAT CAATTATTAA ATATGTTTTA
     8701 AATGAACGTG ATGAATTAAA TACATATTCA AGTGTCAGAT TATACATAGA AAGCAAAATG
     8761 AAAAAAGAAA AAATTTCTAA TGATATTATA CATGAACTTT GTAATGCAGT AATTAATAAT
     8821 ATTGATTCTA TTTGTGAACT TATTAATTCT GATAATGAAA ATGAAATAAA TGACAATGTA
     8881 GATGAAATAG GAATTTAAAT ATTATAAATA TATTTATAAT ATATAATTAA ATAATACTAT
     8941 TTTTATATAT AAATATAAAA TACACACTGA GATAATTAAA ACTAATTTAT TAACAATTTA
     9001 AACAATTTTA ATACAACATT TACATATTTT GATAATATAA TATTTGTGTA TTTTGATATA
     9061 TTTGAAAATG TGTTAAATGT TATATTAATA AAAACAAATT TATTTTATGA CATCTAAAAT
     9121 TAAAAACAGT ATCGCAACAA AAACAATTGC TAATCGAAAC AAAAAGTCAA ATGTACTCAC
     9181 TAATAAGCAA ATAAATGGTG ATCCAGATTT TCCTTATTTC TATAATGAAC ATGATAGATT
     9241 AAAGTACATG AAGGATAATT ATAGTAAACT TGACCTTGAT AAAGCATTTG CTCTTTATTA
     9301 TAATGAACAA GTTTCTAATA CAACAAAGAA GTTATGTAAG AGTATTGGAA ATGTAATTAC
     9361 ACTCGAAGTT GGTAAGATTG TTGAAGCTAC TGTTACAAAG ATGGATAAGA ATGGTATTGA
     9421 GTTCTATATC CCTGGTGTAA AGGAAGAAAT TATTTCAAAG GAGAATTTGA CAGAAGTTGA
     9481 AGATGCACTT TCAGTTTACT TATTGAAACA TCACAATAAA GTTTCAGTGG AAGTACGTGA
     9541 TTTTAAGCAT GGTTCATGGC GAGTATCAGT AATGAATGCT TATTATCGAA TTTGGAAGAA
     9601 TGCTATTGAT AATGCAATTA AGAATGAAGA TGGAATTTCA GTACATGTAA ATAGTTTGAC
     9661 AAAGGGTGGT TATATCTGTA CTACGCCAAT TTGGACACTA CAAGAATTGA CTGGAAAGGA
     9721 ATATGAAGCA ACAGTTTTCG TACCTGGTTC ACAAATTGTA TTAAATGTTG AAAATGACTT
     9781 TGAAAAGTGG TTGGATCACG ATTTGGTTGT TGTACCACAG AACTTTGGTA AATTCCGTAA
     9841 GGCATCTGGT GCTCCACTTG AAGATTCAAT TGTTGCATCA CGTAAGCGTT GCCTTCAAAA
     9901 GATTGGTATT ACTAACCTTT ATGATATGTA TCAAAAACAT TTGCTGGCGA ACAAGTTTAA
     9961 TAATGAAGAT ACAACGATGA CATTTGATGC AAAAGTAACA GGTATTATTA ATTCAAATAA
    10021 TAAGACGGGT ATTTTTGTTG AACTTGAAGA CAAATCAGTT GTTGGTATGG TACCAGTAAC
    10081 GTCGGATGAA CTTCTGGATT ATGTACCAGG ACAATCTGTA AAAGTTGCAA TTGAAAAGTT
    10141 TGAAGTTGCG GATGATAAGG AACCATTTGT TATTAAGAAT AACAAGATTG TAAAATGCTA
    10201 TACAAAACCC ATCTTTAAAT TTGTATAAAA TAACATTAAT AAAATAAATT AAGTATAAGA
    10261 TTAGAATGGG TAAATATATC TATTCTAATC TTTTTTATTA TAATATAATA AATATAACAT
    10321 TATAAATGCG CATACATAAA ATTAAAATAA CTAATTTTAA GTCTATTTAT GGAACACAAG
    10381 AATTTGACTT TGATGACCTT GATGGACTAA TTAAATTATC TGGTCCAATT GGTGCAGGTA
    10441 AAACTACATT ATGTGAAGCA TTGCTTTATG GACTTTATGG TAATGTAAAA GACCAAAAAA
    10501 TACCTCAGCT TGTTGCATGG AATACAAAAC GTATGGAAGT ATGTATTAAA ATGACAACAA
    10561 AAAATAATAA TTTATATATA AAAAGATGTA ATATTGAACC ATTGGAAATA TATGTTAATG
    10621 ATAAATTATT ACCAGGTTCA TCAAAAAGAG ATACACAACA AGTATTAGAA GAATATTTTG
    10681 ATGTACCAAG ATTAGCAATA GAAAAAATGT GTATTATTTC TTTTAATTCA TTTAAAACAT
    10741 CATTGGCAAA TATGTCACCA ATTGAAACTA AACAATTCTT GGATAATATA TTTGGTTTTT
    10801 CTGTTTTTAC TGATTATAAT ATGGTTGCTG TTAGTCACAA ATCAGATGTC AATTCCGAAA
    10861 TAATAAAAAT TGAAAGTGAG TTAAATGTAT TGAGAAGTCA CAAACAAGAT TTGCTCAATA
    10921 AGAAAACTGA CCAACAAAAT ACAATCATTA ATGAACTTGA TATTGATAAT ATAAATAAAT
    10981 TAAAAGAAGA ATTAAATGCA GAACGTAAAA AATACATTGA TGATGGAAAA GAATTAAAAT
    11041 ATAAATTAAC ATCAGAATTA AAAGAACATT TTGATGAACG AATTAAAAAT GTTCAAAATG
    11101 ATATAAATAA TCTTGAAAAA GAAAAAACTG AAATTGCTTT ATTAGGTAAA CAAGAAAAAA
    11161 CAAAATATAA TACATTTAAA TCTGGAAAAT GTCCTACTTG TGGTCAATCA ATTAATGATA
    11221 CTGAAATTTC TAATTATAAA ACAAATATTG ATAAATATGC TAAACAATGG CAAGAAAAAA
    11281 ATAATCAAGT AAAAACGTTG AAAGAACAAT TAGAAACAAT ATATAAAGAG AAAGATATTG
    11341 AAACAAATAA GATGAATGAA TTACTTGATG AACTTAGAAA TAAAGTAAAA TCGATTGATA
    11401 ACAAAATAAA CGAGTATAAT AATGAAATAA ATATATATAA TGCAAAATTA AGTATTGTTA
    11461 ATAACAATTA TGACAATTTA ATTCAAACTA CTAATAATAA AATAAATATA TTAGAAAATG
    11521 AATTAATGAC AAAAAATAAA GATTTTAACT CTTGGAATGA TATTTCTGAT ATGCTAACTA
    11581 AAAGTTTACG TTATAAATTA TTGGATTCAC TTATACCGAG TATTAATAAT TCAATACAAT
    11641 TATTTATTAA TAAATTAGAA CAACAATTTT ATGTAAGGTA TGACCAAGAA TTTAAACCAC
    11701 ATATTTTTTC AGATAATTAT AGTAAAGAAA TAACATATAA TGCATTGTCA ACAGGTCAGA
    11761 AAAAATCATT AGACCTTGCT ATCATATTTG GTATTTTACA AAACATGATA TCTAATATTG
    11821 ATTTTAATAT AATTATATTG GATGAATTGT TTTCAAATAT GGATTCAGAC ACTCGTAATA
    11881 TAATGTTATC TTTATTAAAA GAAAACTTAA CAAATGGACG TAGTGTATTT GTAATTAATC
    11941 ATGCTGAAAT GCAAGATGAT TATTTTACAC ATAAAGTAAA AGTAAAATTA GTAAATGATT
    12001 CTATAAATGG TGTAAGTGGT AAACAAAAAA ATCAAAAGTT ACCAATACAT CATTCTGTAT
    12061 ATAACAAAGT GTTTTAAAAA CACTTTGTAT TGAATTATAT CAAACAAAGT GTTTTGAAAA
    12121 ATAATTAAAT AATATAATAA CATAACAACT ATGCCAGCAA AATCAAAATC ACAACAAAAA
    12181 TTATTTCAAC TCGCATTAGC TGTACGCAAT GGAGATTTGA AAAGAGAAGA AGTTTCAAAG
    12241 TCAGTATTAG ACATTGTAGA TGGAAATATG ACAAATGAAC AAATTAAAGA CTTTACAGTT
    12301 TTGGAAGAAG CATTACATAT TTCATTATCT GATTATATAA AGAAATATGG ATGTTTTTAA
    12361 TGTATAAAAA TAAATAAATT AATTGAAAAA GAATAATATT CTACAAAATC ACTAAAACAC
    12421 GGAATATTAT TCTTTTTATA AATTTATTAT AATAATATAT ATAAAATGAC AAGGAATTTA
    12481 ACAAATAATA AATTTATACA CGGAGCACTA CCAGCATTAT TGCTTCATGT TTGTATTGGA
    12541 ACAGTTTATT GCTGGTCTTT ATTAAAAGAT GCAATAGCAA ATGCAATGTC AGTATCTGTA
    12601 TCTTCAATTG AATTTGCATT TTCATTAGCA ATATTCTTTT TAGGTATGTC AGCTGCATTT
    12661 GGTGGTTCAA TAGTAGAAAG AAATGTTAGA AAGTCAGGTC TAATATCAAC AGGATGTTTT
    12721 GTTATTGGTC TTATTGGAAC AATTATAAGT ATATATTTAA AATCTATTCC TTTATTATTT
    12781 ATATTTTATG GTTGTTTAAT GGGTATTGGA TTAGGACTTG GATATTTAAC ACCAGTAAAA
    12841 ACTTTAATGT TATGGTTTGA AAAGAATAAA GGTCTTGCAA CGGGAATTGC AATTTCTGGA
    12901 TTTGGACTTG CAAAGGTATT ATTCTCACCA TTGATAGTAT ATTTAATAGC CAATTATAAT
    12961 ATATATAATT GTCTATATGT AATGTCTGGT ATTTCAGTAT TTAGCATGAG TATTGCATCA
    13021 TTACTTATCA AGAAACCAAC ATGGTGGTTA GAAGTACATA AAAAATCTAA TATAAAAGAA
    13081 AGTATATTAA ATAATATTAG AACAATACTA AATCCAACTT ATATTTACAT TTGGATTATA
    13141 TTTTATATTA ATATTGCTTG TGGACTTGCA ATTATTTCAT TTGAAAAATC TATTGCTTCT
    13201 ATAAATAATA TTACTTGGAT TGGAACACTT GCAGCCATTA CTGCTATATT TAATACAGTA
    13261 GGCAGGTTTG GTTATAGTAC AGCTTCTGAT TATATTAAGA AATATGATAA AGGTATTATT
    13321 TATTCTATTA TAACATTTAG TAGTTTTATT ATTACACTAC TTTGTGGTAT GTTTGGAATA
    13381 TTTAATATTT CATCAATTAT TATACCAACA TTACTACTTT TATTTATAAT TAATATGGGG
    13441 TATGGCGGTG GATTTTCTAC ACTTCCTATC ATATTACAAT CTAAATTTGG AATGAAGAAC
    13501 ATTTCAACCA TTCATGGTCT GTGTCTTTCA GCATGGGCAT GGGCAGGACT TTCAGGTAAT
    13561 CAATTGACAA ATTTAGTTAT TAATTATTAT AATGGAACTT TTTATCATGT TTATATTATA
    13621 ATAGCAATAT TATATTTTAT TGCTTTCATG TTAACATTAA CATTATCAAA GAGAGAATAA
    13681 ATTTTAGACC TATCTAATTA AATTTAGATA GGTCTTTTTA TATTTTAATA GATTTTTTCA
    13741 AGACAAAAAT TAAAAAGTCC GATTTTAGCG GACTTTTTTG GTGTTTTTTG AAAATGTGAA
    13801 AAAAGTCCGG TCAGAGCGGA CAAAAACACA CTTTGTGATT TTCAAAAGCA TATAATTATA
    13861 TTTTTATAAA AATGAAATGT TTAAAATGTA CGGTCATAGC GGACTTTTTG TGCATTGTAA
    13921 AAATTTACTA TTTTAGAGTA TTAGATTGTA ACTTAAATAT AGCAAAATGA ATAGTTATAT
    13981 TTTATTTATA ATTTGAATAT AAAAATACTA TATTAATTAG TAACTTAAAA TTTATTTTAA
    14041 ATATGTCAGA AATAGAATTG AAAGAAAAAA TTAAATGTGA ATGTCTTGAA TGGGCAGATA
    14101 AAAATTTAAG TATGCTTGAT TCAACATTCA AATTTAGAGA GCATCAACTT GAAGCTATTG
    14161 TTTCTATTAT ATATAATATA TTAAATTATG ATGAGAATGA TAGTTCAGAT AATATATTAA
    14221 ATAATATAAA ACGACATCAA TGTATTGAGG CACCAACTGG TTCAGGTAAG TCTATTATGT
    14281 TGATTGTTGC AGCATCTGTA TTAGCTGAAT ATTATAATAA AGATTCTTAT ATATTATGTA
    14341 GTGATTTATC ACTTTTTAAA CAATATGAAG ATTTTATTCT TAAAATGAAT CTTATACAAA
    14401 TTGGTTATAT TAAAGGACAA ACAGGAAATT ACAAATGTGA TTTAGCTAAT TGTGAATATA
    14461 GAAATGCACC ATGTAAAATC AAAAAAGTAA GTTATCATAC TTTATTTAAT GATACTATAG
    14521 CACGTGGTAT TGGTTTTCCT TGTGCTAAAA AGTGTGAATA TATTATAGCA AGAAAAAGAG
    14581 CATATAATGC ACATGTAATT ATAACAACAT ATCAAAATTA TTTATATTCA GTTGCTACAA
    14641 AAGAAGGACA AAATAATAAA GCATTAAAAA ATACACATGA AATATTATTT TGTGATGAAT
    14701 GTCATAATAT ACCAAATATA GTACAAGGTA AATTTACACC AACAGTATCT TATGACTTAC
    14761 TTAAACACAT TGAACATACT TATAATTTTA TATTAGATAA TAAAGATATT GAATTTAAAG
    14821 ATTATAAAGG TGAAATTACA ACATTTGCTA TATTATATTT AAAAAGAAAA ACAATAAGTC
    14881 ACACTAAAAA AGTAGTAAAT GAATATAAAA AACTAATTGA TTATATAATA GATTATAAAA
    14941 TAGATAAAAA CAATAAAAAT TCTTATATTC ATATATATAA TAAAATAGTT GAACTTGAAG
    15001 CAGAATTATC TTTCTTTTAT GATGTAAGTA AAAATATTCA ATTATATATA AAAGAACAAG
    15061 TAGAAAAAGA ACTTATTCCA GATTATAATA AATGGCGCGA ATATTATGCT GAAACAAATT
    15121 ATTGGGCAAA TTACATGTGT TATCTTCATG ACTTTATGAC AGCAATATAT GAAACTGACT
    15181 TTAATTATAT AATAAAAACA CCTATTGAAT ATAAAAATGA TATAAAAGAC AACAACACAA
    15241 TAAACAAAGG ATGTAATTTA AAATGTGCAA GAGAGGATGT AATTATACAA AAACATATAT
    15301 TTGATACTTG TAATCATATT GTAATGACAT CTGCAACTAT TGGTTCTAAA TCTACTATAT
    15361 GTGAAAATTT TGGGACAAAC AATATAGAAT TTATTAATAT ACCAAGTACA TTTGATTTTA
    15421 ATAATTGCCC AATATATGTT AATCCAAGAA ATAAACTTAA TTATTCAAAT AAAACAAAAT
    15481 CATTACCTAA TATATTAAAA CAAGTAGAAC AAATATTAGA TGGATATAAT TCAGTTCATG
    15541 GTATTATTCA AACAGGTAAT TATGAAGTAA TGAATTATGT TATAAATAAT ATAAATGAAA
    15601 AATATAAAAA ACGTCTATTA TATTATAATA ATACATCTGA AAAACGTGAA ATATTAGAAA
    15661 AATTTAAAAA CAATACAAAC AGTGTACTAA TTGGTCCATC ATTATTTGAA GGTATTGATT
    15721 TACCTGATGA TCTTTGTCGT TTTATTATAA TAATGAAAGT ACCTTATCCA TGTTTAGGTG
    15781 ATGAATTAGT ACAACGCAAA ATAGAATTAT TTCCAACATG GTATAATTCT CAAACTTCTA
    15841 ATTATATAAT ACAAGGTATT GGTAGAGGTG TACGTAATAA AACTGATTGG GCACATACTT
    15901 ATATATTGGA TGGTTGTTTT TCTTATTTAT ATAATATAAC TAAACAACAA TATAGTTCAG
    15961 AACTTCAAAA ACGAATTAAA TTTATATAAT AATATAATAC TATTTAAAGC ACTATCAAAT
    16021 GTATTTTGGT GGTGCTCTTT TTATGTTTAA AATAAAACAT ATAAAATACA GTATAGAACC
    16081 ATTCTAAAAC ATCATTTAAC CATAGTCTAT CATCATCAAA TGCATTAGAT AATAAAATAT
    16141 ATATCTAACA TATTTGATGT TCTTAGAATC ACTGATATGT CATCCAAATA TAATAACATT
    16201 TAAATACATT TAAATTACAA TAAATTATAT TCTTTTATAT ATTATATATG TATTTTTATG
    16261 TTTTTATACA TGTATTTTGG TATATTAGAT TAGCATCTAA ATACAATATA ATAATATTTT
    16321 ATTCTTCTAA CAAATAGCTT ACATTATGAA AAATATAATA TTGGACTGTC CAGAAAAAGA
    16381 CACAATGATG CGACCTGAAA CTATTCAAAG TTGAAATATT CTATTTTTCA AATAAAAAAT
    16441 TCTTGAAAAA AGTCATATTG ACCAACCTTA GAATTTAATT GAATAATCCC AAGTTATAAA
    16501 ATATGTTAAA AAATAAAGAA TAATAGAAAT TAGTTGCGCG CTTAACTAAA TTCACATATT
    16561 CAAAATATCA AATTACGATA CTTCTATCTA TAATATACCT TTTAAATGAT AAATCAACAG
    16621 ATGTATTAGG TATATTAGTA TAAGTATAAA TATGATTATC AATACAATCA GGTGGTTTAT
    16681 CGGATTCTAC ACTACCAGGT GGACTATCGT GATTGCATAA GTATGACGTA TAATCAATAT
    16741 CTACAATTTT AGCATTAATT TTGCTATTTT CTAAATATTC TTTATCTATA TAATTAATAT
    16801 TATTAAACGT GTTAAAATAT CCATTATATA TATTATTATA AAAAGAATTA TCAATATCAA
    16861 TATTAAAATT TTGTGTATAA GAAGTGTTAA AACAAGTATT ATTACAATAA GAACAAAATA
    16921 CTTTTTCTTT ATATCCACTA TTATATATAT TAGCTAAAAT TTTAATAGTA TCAACTGGTT
    16981 CACCAACATA AGATGTACGT TCAGTAGTAT TATTTACTAC AGTATTATTT TTAGTACCAT
    17041 TTTCAGTACT ATTATTTTTA TTCTTACATG GTTTAGTAGT GTCTTCATCC CAATTATCAT
    17101 TATTATAATT ATATTCATTA TAATAAGGAG TATTTGCCCA AAGTTTAAAA CGTAATTTAC
    17161 TATTTTCATC TTTCCACAAT TTCATTCGTA TAAAATCTTG TGGATAATTT CTAGTAATGA
    17221 AATGAAATTG ATTAATTATT TCTTCCTCTG TTCTTTGTTT AATACCGGTA TACCAGTTCA
    17281 TATATTCTGG AACATACGCA ACATCTATAT CACCAGTTTG TTTACAACGA GTTTCTCTAC
    17341 CTATTTCTGG TGTAAAATGA ACATCATCAT GTACTTCACA GATTTCATAA TAACGTTTGA
    17401 TAGCGTTGAA AAAGTCTTGT TCAAATCCGT CTTGTTCAGT AGATTCTGCA GCAAAAAACG
    17461 CCTTATTTTT ACCATTTCTA TAATTATCAA ACCATTCTAA CTTACGGTCT TGAAATATAT
    17521 CAAGTAAAAT ATCATTCTTT ACAAGGTATT TATTCTTAAA AACTCGTGTC TTATAATAAT
    17581 CATTAATAAC ATTAAAAATA TAAATATATA CTTGCATATC AAAACGTAAT TTCTTACATT
    17641 GTTTCATTGC AAATACTGAT TCTTGCTTTA AGTGTGTAAA TAAATCAATA ATTGATTGAG
    17701 TAATCATACC AGGTTGAATA TTTGCTTTTG CTTCATTTCC ACGAATAGCA CAATTTTCAA
    17761 CAACACGCAT CCAATGCACC AACTCATTTA TACATTGAGA TGCTACTTTA CAAAATGAAC
    17821 CATAATTCAA ATATTTAGGC ATAATTTGGT CTACCTTCAC TGCTGTTCTG CGAAGTGGAT
    17881 CAACAATAAC AGAATCACCC TCAAAATAAT CGGTGCGTGT TTTTCTCTTT CGTTCTTCTT
    17941 TTGCTGCCTC TTTTTTTGCA TCATGCTCTT TAAAGATTTG CAAAACAATA GGACGTGGTA
    18001 ACACTTTAGG ATTAGCAATA AACTTATCCC ATTCTTCCTT TGTTAACTCA ACGCCATGTA
    18061 AAATATATTT TTCTTCATTT TGTTCCATAT CTGGTATTTG TTTTAAATTT ATATTTTTGT
    18121 TTTAATTATT AATGTTATAT TTAAAAATAA AAAATTTCTA TATATAAAAA TAGTAATATG
    18181 AATAAAAATA TTACTAAATT TTCAAAAAAT TTTGTAATTT AATTCATTCA TATTACTATC
    18241 TATATCAATT TTTTTAACAA ACTGTAATGA ACCAGTAAAT TTATTCTTTT TATATATAGA
    18301 AAATGTTAAT ATATAAGATG TTAAATTTGA TTTTGAACGT TTTATTTCAA TTATCTTTCC
    18361 AATTATACCA TTTAATTCTG GAAAAAAACT ACATTTATTA TATAATATAA TAAACTTTCC
    18421 AATTATCTTA TTATAATCTT CAATACAAAA ATCTTTTAAA TATATACATT CCATAAAATA
    18481 TATTAATTAT ATATTAATTT AGAATTTATA TGATTTTACA TATTTTATTG ACTTATTAAG
    18541 TTGTTTTAAT GTACCAAGAT AATAATTTAT AATATAATTA AGATTTATAT TATATATATA
    18601 ATCAGATGTT GTATTTATAG TTACATTCTT TCCTTGTTCA TCTTTTACTT CAATATCTAT
    18661 AATTAAAGTA TCATATTTTA AGTTATATGT AAGACTAACA TATATGTCAT ATATATCTTC
    18721 AAGTTCAAAA TGTTTAATAT CCCAATCAGT TGTTCTGTGA TGACATTTAT ATATAATATA
    18781 TTTATTATTT TCTTTTTCTA AATACATATA TATAAGTTTT TCATTGAAAC GTGATAAATA
    18841 TTCTATTATA TCATTAATAA AATTTTGTTT TTCTATACTG ATATTTATGT CATTAGGTAA
    18901 TAATAATGTT CTTTTATTTT TTTCTTCCAT ATTATTTCAT ATTTTATAAA CTTTTATTTA
    18961 TTATATATTG AAAAATAAAA AAACAACAAA ATAGTATATA TAACATATAT TATTATATTA
    19021 TATACTATTT TGTTGTTTTT GATTGTTAAA ATTTACATTT TTTACTTTTG ACCAAATGCC
    19081 GTTTTAAGGT CTTTTACTAA TTTAGATTCA GTACCATCTT GATTGAAACG ACCTTGATGC
    19141 ATTAAATGTG ATTCAATATT ACATGACTTA ATACGACCAA CATGCCATAA TACACGTTCG
    19201 TATGCTTTCT TCTTATCATC ATCAGTCTTA CATTCAGCCA AAATCTTATC AATATCCAAA
    19261 CCACCAATAC CAGTAGCTGC AGCTAATGAC TTAGTAAGTT CTTTATGGTC AACCGCCTGT
    19321 GCAGGACCTT CTCCACTCGG TTTAACGGTT GGTTTTTCAC TTGGTGCAAC ACTTGGTGTT
    19381 TGTTCTGTAT TATCTTCTGT TACACTATCA TCAGCTACAA TATCTTCACT AACAACCTTT
    19441 GGTTCATCAC CTGCTTGTGA TGCTAAGTTT ACATCAATTA CTTCTTTTGT TTCTGTATCA
    19501 CAAGTACTAA GTGATGCAGC TTTTACGTTT GATTTTCTTG CCATTTTAAA AATTTTTAAA
    19561 ATTTAATATA TATTATATAT AAAAATAAGT GAAACGATTT GTATCACTAA TGTGGTACAT
    19621 AATATATAAA AATAAAACAA ATAATTTTAA ATAATAAACT TATAATTACT ATATAAATAT
    19681 ATAAAATAAA TATAAACAAT CATGGCAACA AGAGCAAATA TTATTATAAG AGAAAATATG
    19741 TCTGATACAG AAGTAGTACT TTATTCACAT TATGATGGTT ATCCTGATGG TGTTGGTGAA
    19801 GATTTGAAGA ATACATTATT AGATTTTTGT CAAACAGAAA AATGGCATAT AAATCCATCT
    19861 AATTTGACAG CTGCTATTAT GACATCAAAT ACTTTTAATT ATATATATGA ATATAAAAAT
    19921 AAAAGTGAAG AAATTAGTCC AATTCATGGT GATATAGAAT ATTTATATAT TATTGAAATT
    19981 GGATTAAGAA ATCAAGATGT TAAACTTGCA TGTTATAAAG CGCCAGAAAT TGGTTCTGAC
    20041 ATGTGGAATA AATATAAATA TTGGAATGAA CAAGACTATC TTGATGAAAA TCTTATATTT
    20101 ACACAAATAT TTGCATTAAA AGAATTTTAA AAATTTATTT TAATTTTTTA AAAAAGAAAA
    20161 TAATTAAACT ATATATAAAT ATAAATAGAA CGAAGTTCTA TTGTTCGATG AACGTAGTTC
    20221 ATATTAAGCG TCAGCTTTCG AATTCGTTAT GCGGTGCATA AGTGTAACGT TTGTTCCACT
    20281 ATGTGGGACA TAAGTGAAAC GTTAGTTTCA CGGTACGATG AACTTAGTTC ATCTTAATAT
    20341 ACATGTACCA TGTATCTAAT ACAGGGTATA AATGAAACAA TTAGTATCAC TAATGTGGTA
    20401 CATAATAAAC AATAACAATC ACAAACTTTG TTTGTTTAAG GAAAGAAAAG TAAACATTAA
    20461 ATTATACTGT CCAATTTTGA CCGAAATAAT TTTATTGTCC ACTATCTGAC CGATTTTAAC
    20521 TTAATTTAAT AACTTTTTAA TTTTTTAAAC AACTATGAAT TTATTTGATT TTGATCCCAC
    20581 CTCATTGGTG CAACCAGAAG ACAGCTCATC AAAGCAGTCA GGTAATCCCA TCATTTACAA
    20641 CACTAATCCT TCTCGTAGCA ATGCCGAAGA TGGCCATTAC CGTTCAACAA TTAAAGTAAT
    20701 TTTTAATCCT TTCTCATTTA AGGATTCAGT AGTAGAACGT CAATCCTATA GTATTACAGA
    20761 TGAGAATGGA TGGTTTGAAG CATGTTCATC ACTTACTAAT AATGATGTAA ATTGTCCTAT
    20821 TTTTAAGGCA TGGAAGTCAT TGCGTTATTC AAGTGACCCT GTAAAGAATT CTTGGGCAGC
    20881 ACCAGAATAT AAGGGCGGCA AGGGATGGTT TAATAAGAAG ACGGAACGTT GGGTTACTAT
    20941 TCAAGTACTT GAAGACAAGA ATCATCCTGA ACTTGAAGGA CAATATATGT TGTGGAAGAT
    21001 GCCTAAGTTC ATTTGGACAC TCATTTCAAG TAAGCAAACA CCTTCTGTTG AGTCTGGGAA
    21061 GGCAAGCATT CCTGTAATGG ACTTTTTGAT TGGTCGTGCA GTTGAACTTG ATGTAACACC
    21121 TGGTCCCGAT GATAAGACAG ACCCAACACG AAAGAATCGT GAAATTTCTT ATGACCTTTC
    21181 ATCACTTTCA GAAGACCCTG TTGCATGTAC TAATCCTGAT GGTAGTTCAC TTATTACGGA
    21241 CGAACAAGAA GAGATTGTTG ACAAGGTAGT TTCAATGCTT AAAAAGGTAT GGAAAGAACG
    21301 CAATGTTGAA AAGCGTAATG AAATGATGGC AAAGTTGCAA GAGAATGCAG ATGTTAAGGA
    21361 GTTCAATCGT TTTTATGAGG AAGAAGTTGT ACCTAAGATT CAATCATTCT GTCCTAATGT
    21421 AAAGGAAGAG ATGCAGTTTA AGCCATGGAC ACCAGAACTT GAAGCACGTG TAAATGCTTG
    21481 GTTGGCGAAG GTAACAAATG GTATTGATCC AACATCAGTA GCATCTATTA CTGTAGCATC
    21541 AGCAAATTCA AATAGCGCAT CTACAGATGT CACGTTTACA GCATCTAAAA CTGACATAGA
    21601 TACTCTATCT AAACCTACAC AAACAGTAAC AGTTGCGCCT GCATCAGATG ACGATGATTT
    21661 GCCTTTCTAA TTTTTTAGAG CCAAATATAA TAAAATATTA GAATGATAAA ATAATAGACA
    21721 ATGAATTTCT TAATTGGAGT TCATTGTCTA TTTATTTTTA TATATACATA ATATTATAAT
    21781 ATTTATTATA TATCAAATGG CAAATATTGA AAATACAATT ACACCAGATA GTACACTTGA
    21841 AAAGACAAAT AAGCGTATCA GCGGTTTTGA TATAAATTCA ACCTTACATG AAGCAACACA
    21901 AAATAGGTTT AAACTTTGTA ATGGTGAAGA AAAAGATAAT GATACTATTT TACATTTTAC
    21961 AAAAGACAAT TTTGTTACAT TAAATGGTAG ATTATATGGA ACAGGTGGTG GATTTTATTA
    22021 TTTAAATCCA TTATATGAGA AAATGAACAA TGGCGCTAAA TTGACAACTG AGTCACAAGC
    22081 TGATAATTTT GTAATTTCTT ATGGATTCAG TGGAAAATTA GCCCATGTTT ATTATACTAC
    22141 ATCAGATAAT AAAACTGTAT TTATAGATAC ACTTAAAAAA TCAGCAAATG AAGTATTACA
    22201 AATAAAGACA ACAAATGATG GTATAAGATA TTACAGGACT ATTACAAGCA GTTCAAGTAC
    22261 AAATATACCA TGGGAAATTG AAAGTTATCA AAGAATTCAT AAAGAACTTG GTAATTTTGA
    22321 AACAGAAAAA GAAGCATTAG ATGCACTTGC AAAAGTTGAA ATATGTAGTA ATAAAGATAT
    22381 TGTTCATATA CATTTGACTT ATGGTGATTA TAATACTATT ATATGTTTTC AATCTGTTTA
    22441 CACTAATCAT TGTCGTCAAA TAATATATAA TAAAACAAGG ATATTCCAAC GTGATATTTA
    22501 TTTTAAAGAT TCTACAAGAA CACAAATAAG TTATAAAGAA GATTGGTCAT TTTTATTTGG
    22561 TGATAGATTA AAATGGAATT GCTCAAATAA TAAATATATA TTAAGTCAAT TTGGTTATAC
    22621 TTTTAATTAT AATTATACAG ACCCTATACC AACAGTAACA ATTAACAATG ATGGTTTAAT
    22681 GTCAAAGTCA GATAAAGTTA AACTTGATAC ATTAAAAATA GACAAACCTT ATTCAAGAAT
    22741 AACAGATTTT AAAACATATA ATGGTGATGT TGTTTTAGAA TATTATTCCT ACAGCCATCT
    22801 TGACGATCCT GGTACATTTT TAATAAAACC TATTCCATTT GCAGATACAG TAAATCCAGG
    22861 TATAATTACC GGTGAAACAT ATAATAAAAT ATGGCAAGAT ACACCCGCAA CATTAAATGC
    22921 TTTATCAAGT ACATGTAATG CTCTTTCAAC AAGAATAGAT GGACTTGATT CTTATTATGC
    22981 ATATAAATGG CATAATCATG ATGACAGATA TTATACTGAA ACTGAAATAG ATACAAAGTT
    23041 AGGTAATTAT GCTTCAAGTA GTCATACTCA TAAACCTGCG ACAACATCAA GTAATGGTTT
    23101 TATGACATCA AGTCAGGTAA GTACATTATC AACTCATGGA ACTGACATAT CAAATCTTAA
    23161 ATCGCGAGTA AGCACACTTG AAAACAAGAC TGTTACAAGA ATAAATGGTG TTGATTTACG
    23221 TCAAAATATT GACAATCCTT ACATAAATAC AAATAAGTTT TTTGGTTTTG GAAATGTTAC
    23281 ATTGGTAAAT CCGGATAAAC CATTATGTAA GGCTACTGGA GAAGTACAAT ATGGTGCGTC
    23341 TGTTTTAATA TCTCCATGGC ATGATAAATC AGGTGGCAAA CAATATAAAT TAGGTTTTGG
    23401 TAATGGACAG ATGGCATTAA CTTATGGTAT TGATACATGG TCAAATTGGG ACATCTTAGC
    23461 ATCACAAAGT TATGTTCAAA CTGCTTATAA TAAATTGTAT AATTATACAA AAGAACTTGA
    23521 AAGTAAAATA TCATATATTA CAAATTGGTT ATTGAAAATG AATTACGTTG AACAAAATAC
    23581 AGTACCAACA CAAAAACCAA CAATTTCAGA TGAAAGTAAT TCAATCATTT TAAAATTTAA
    23641 TTTATTAAAT AGTGAAACTT CGCCAAAAGT TAGCATACCA AATAGTAATG TATCTAATAG
    23701 TTTTAATAAT GTTGTTGTAA ATTCTTTAGT TAGAATTTGG GATAACCATT TAAATAAATT
    23761 TATTTATCAA GGGAATACTT ACACAGCCGA TAATATAATA TTTGATTTAA CATCATATAA
    23821 ATATGGTACT GCATTTTATG GTTATGCTTA TGTTAGTACT GGTTTTATTA TTTTAAATAC
    23881 TAATGGAAAG GGAAATTTAG ATTATGTACT TAATAATACA AATGCTGAAT ATATGTATGA
    23941 TGCTTATTGT GTTGAAAAAC CAATAGAAGC TAATGATAAA TTTAATGAAA TATCATTTAC
    24001 TGAAATGAAT GATTATAACG GTCAATTAAA TTGTTTATTG GGTAATGTAA GAATTGAAGG
    24061 AAATGGTGGT GGTACACCTT ATGATTTAAA GAGTTGGAAT TTATGTCTTG CATCACCTTT
    24121 ATATAAATAT ATTAATGGTA CATTAGTTGT TCCAGCAACA TCGAGTGATG TTCCTATTAA
    24181 TGGTACATAT CTATATCAGA ATATTGAATG TATTAATCCA GTATTACAAT ATGTTAATAA
    24241 TTCAACTAAC AATAATAATA TTACGTACGC TAAATATAAT ATTGATGTAA CGGATAAATT
    24301 ATATTATGGT ATGTGTACTA CTAAATATAA AATAAGCCTT CCAAAAAAAT CTGGTATAAC
    24361 AAGTTTTGAT ATTGGAACAT ATACATATAG TACTGAAAAA CGTGTTGATA CTATGTTTGA
    24421 TTTAAATTCA TTAAACACAC TAATTAAATA AATAATAAAA AACAATGGCA ACAGACAATA
    24481 CTTATCAATT AGGAATTTCG TTGGCAGATG TTAAAATAAT ACCAGGTGCG GTGCTTTCAC
    24541 ATAATGATCC AAAAAAGATG CAGCGTGTGA AAGCATTCGT ACCGGGATTA TTTGACCCTA
    24601 AAACAATGTC AATAGATGCA ATGCCCTGGA TTTATCCATT TTGTATGAAT GGATTCCAAT
    24661 CATTTTCATT ACAAAATAGT AATACAAAAA TATGGGTAAT AATTTTACCT AACAATCCGT
    24721 ATGGTTATTT TTATTTACCA TTCTTTGAAT TATTTCCATT TACAAAAGCA AAAGTAATAG
    24781 ATGATACTGA TATTTTAATG TCCAGAAAGA CATCATTAGG TGAAGCAAGT ATACATTATA
    24841 ATGGAAGTGA TGGCATCATG AATAAACTCG GTGGAGCAAT GATGAACCTA CGTCCAGATG
    24901 GACAAGCAAT ATTACAAAGT TCTGATATTG ATGTTAAAAT AAATAATGGA AAAATTCATA
    24961 TTGGAACATC AGGTAATGAT GGTGAACCAA TGGTGATGGG AGAACAACTT ACTACTTTGT
    25021 TAAATAATTT AAAAACTGGA TTACAAAATG TTGCAAGCAA AGCAATGGGT CATCCAATTA
    25081 CAATGCCAGT TGGACAAGAA CTAATGAATG TTGTTTCAAC ACTTTCTAAT GATATAAATA
    25141 ATATTAAATC AGACACTTGC AATTTGACGA AGTAATTTAT CTAATATCTA ATATACTAAT
    25201 ATGAGTACTA CAAAATCAGA TGAAGAAATA CAACACAAAA AGATACTAAG TGATTTACTT
    25261 TGGTATTGTG TAGACCAAGA TCTATTTGGA AATGTTAATG AAGGTAAAAC AGAACCAATA
    25321 AGTGATGATA AAATTAATAA TTGTCAAACT AAGCTTGTTC ATTGGGTATT AGATAAAACA
    25381 AATTATAATT TAGAAGTATC AAAAAGGTTT ATTTCATTTG CAATATCAGA ATATCCAAAT
    25441 TTATTATTTG AATTATTAGA AAAAAATTTT TCTAAAAATA TTAAAACAAT TTGGTGGCAA
    25501 TATGAAACCA AACAAAAGAT AGCTGAAAAA TCAAGTAATA TTGAAAGACC TGATGTAGAA
    25561 GCAAAAATGG AAAATGGTCA AGGCACTTCA ATATTTTCTA ATAAAAAACA AGTTTCATTA
    25621 GAAGATAATG AATTGGAAAC AGCTGAGGTA GTTGCAACAA AGAAATCAGA AAAACCATCA
    25681 CAAACTTTGC GTGAAGCATG GAATGATGTA AATAACGTTA GTGATAGTAT AATACAATCT
    25741 GGTGAAAACT TAGGTAATGC AAGATTAGCA AAAGCACAAG CAATTGCATC TGGTGCAGTA
    25801 AATGTTGCTC AATCAGCATC AAATGTTTTG TCATCAACAA TGTCATTAGT TGCTACACCA
    25861 CAAATAATTA CTGATTTAAC AAATATGGTT GTTTCAGAAA CAACCTCTTA TGTAACAAGT
    25921 GCAGTAAAAG ATGTAACATT AGGAACTTTA ACATATACAG CAAAATTTCC TGCTCGTATT
    25981 ATATCATTAA CATCTTATTA TTATAAACAA TTTTTATCGA ATTATAAGAT AACATTAGAT
    26041 GATATAATAA TGCCAGAAGA AAGTAAAGCA CAAATAGAGC TTGAAAAATC AAAGATATTA
    26101 GAAAAAAAGA AGATATTAGA TGCTAAGACA CAAAAGGTAA AAGAAGGTAT AGGAAAGATA
    26161 AATAAAGTTA TTTCAAAGGT AACAAATGGT ATGAACAATA TTGCTGCATA TATTGGAGAA
    26221 GGACCAGAAT GGGCAGAAGA ACAATGCACA AAATTATTAT TTAATGGATT ATCTTATATT
    26281 GGTAAATTAC GTGATGATAC ATTAGATAAT GTTTATAAAA AATTAGAAGA TAAAGCAGAT
    26341 AGTATAGCTT ATGCTGCAGC ATCAAAGGAT TTTAAAGATT TTGATGAAAA AATGAGAGAT
    26401 AACCTTAAAA AACAATATGA ACAAATACAA GTCAATGCAA TGAAAGTTAA ATTAAAGGCA
    26461 GCTCAATCAG TTGCTGTTGC TAAATCAAAG ATAATAGCAA AATTGGGATT ATAATAATAT
    26521 AAAATAAAAA CAAAAGCATG ATACAGTTTG AAAATGGATG TTGTACACCA ATACAAATAA
    26581 TTAATATAAA TGAACCAATC AAAAGTATAG ATGACATTAT AATAAATAAA ACAAAAGATT
    26641 GTAAATATAA GATGAATATG TTAAAATTTG CATATTCAGT TGATATGTTA TGTTATTCTT
    26701 GTTATATGGA TTATAATAGT ATATTATCTA ATACAATAGA TATGACATCT GACTTTTTTA
    26761 TTAGAATACA AATTCAAGGA CCAGTATATT CAATTCAACT TAGAGATTAT GATACTAATG
    26821 AATTTATACA AACTAATAAT TGGACAACTT CTATTTCATC TGAATTTAAT TTTGTTTCTT
    26881 GTGATACATC TAATTCATCA TATTCTTCTA ATATATATAA TCCATACGCT AATATGGATT
    26941 GCGCTATCAA ATTGCAACAA CAATTATCAG AAACAGTTGC ATGTATGTTT GGTATTCCAA
    27001 TATACTATTT TAAAGTATCT GGTGTGAAAG ATTCAGCTGA TATTACATTT AAAGAATACG
    27061 CATTAAAACA TGTCACTTCC GTTAAACAAA TAAAGATGGT AATAAAAGAT GGACAAATGC
    27121 CATCATCAAA GCCAGAGTTT AATGATTTTG GAATTGATTG GCAATCTGAT TGGGAAGTTG
    27181 AAATAACAAA AGGTATGTTT GCAACAGCAT TTGGAAATAC TGAACAACCA ACAGAAGGTG
    27241 ACTTTATTTA TGTTCCAATG ATGAAACGAA TGTGGATGGT AAATGAAGCT TATGAAGAAA
    27301 AGAATGAAGC ACTAATGTGG GTTGCAACAA CATTCAAATT AGCATTAGTA AAATATCAAG
    27361 ATGATACAAT GGTTGATAAA GGAGAAACAG AAGATATTAT TAATGATATA GTAAAAAACA
    27421 AATATGAAGA TTTATTTGGT AATCAGGAAT TCATTGATTC TGGTGTTGAA GCAACAGAAC
    27481 CTGTTGAAGC ATTACCAGAT AATATGACAC CAGTATTTGA ATCAGATGCT TGTCGTAAAT
    27541 ATATAGATGT AAATAATGTT GATATTAAAA ACGCTAATCA AAATGCTAAT GTACAATCTA
    27601 TTTATTATAA AGGAACATTG ATAGCTGATT CTTATTATGA AACTTCTAAT ATAAACAATT
    27661 CTAATAATAT ATCAATAGAA TATCAAAGGA TGTATTGTGG TGATATGTTT ACTATTTCAT
    27721 TCTTGTTCAA TCCGACTGAA CATATTATAA ATAGTGAACA AGGAACAATA ATGTCAATCG
    27781 GACATATAAA ATTATCTTGT TCTTATAATA AGAAAACTAA TAAATTATCT ATATTTAATA
    27841 TAAATAATAA AAAATTAAGT TTAGAAATAG AAAAACTAAA TGAATGGTAT TTGATTGTTT
    27901 TCAGATGTTC AAAGAAAATG AACTTGTCAG ATATTTCTTT ATATGAATAT AAATATCCAA
    27961 ATAATATTCC ATTATATAAA TTACAAAAAT ATCATTATTA TATTGATATA GATAATGGAC
    28021 AAACTGTTAC ATCTAATTAT AATAATGAAC TTTATATAAG TACTAAATCA CCTATTAGAA
    28081 TATATAATAT AAAGAATATA AAAATAACTA ATATAAAAGT GTTTGATGTA TATGTTGATA
    28141 ACGTATCAGA AATAATGATG CAATACCCAA CTAATCAACA TTTAATTATT AATGATACTG
    28201 CACGTCCTAT ATATGGACTA CTTGGTGTTA AAGAATTTTA ATATATAAAA AACGAAACAA
    28261 TGACTTGAAA GTATAACTTA TAAATGTATT TAAAAGTACT TTCAAGTCAT TGTTTTGCAT
    28321 TATATATTTA TTTAATTAAT TTTTTAATTC TATTTGTTAC AAATTCTATT AATTCTTCAT
    28381 TCTTATCATC ATCAAAATCA TATCTTGTAT AAGACCTTGC TTTAAGTATC TCATAACGAC
    28441 ACATATCAAT TTGAGAATAT AATCTACTTA TTGAATCAAT ACTTAAAACG GTTTTATTAC
    28501 TTTTTCTAAA TACATTAATT AAATTAAAAT CTTTTATTTG ATTATATTTA TATTTATCTA
    28561 AAACAATTTT AATTGCTTCA TCAACAGTTA AACAATAATT ATTATATTGT ACAGTATCAA
    28621 TAAATATACA TTCATTATCT GTATCAATTA ACATATCATA AACAAAATCA CCACAAGAAT
    28681 AAAACTTTGT GTGTTTATCA GCTTTATAAC ACCTGCTATT AGATTTTGTA TTTTGTGCAT
    28741 ACCAATCATA TAAATCTCCA AATGTTACTT TTGATTCAAT AATAACCTTG TTCAATATAT
    28801 TTGTGTCAGA TTCATTTATA TTATGCATAA AACGATTATT TAAATATTCT TTTAGATTTA
    28861 ATTGTACCAT ATATTATATT ATTTTAATAA AAATATATAT CACAATCTAA ATTAAAAATA
    28921 TATTCTCTTG GTGTTTTTGT CTTTTCAATT AATTTCCCAA TTTCAAATTC TACATTATTA
    28981 ATAATTACTG ATACAATAAA ACTATTATCA CTACTATTTA TAACATATAA ATCATAATTT
    29041 TTATTATCTA ATATATAATT AAACAATTCT TCATTTTTTG TTTTCTTTTT CTGATTCAAT
    29101 TCATCAAACG TAATTACTAC CTTATCATTA CGTTTCATGT TCTTTCTATT TTCTACATTC
    29161 TTAATAAACT GTTCTAAAGT ATAAGTTTTC ATTGTTGTTT TGTTTTTAAA GTTTCACTTA
    29221 TGTCACACAT TAGATACATT ACAAATGTAT ATTATTTTAT TTATATATAG TATAATTATT
    29281 TGAAATTTAA AAAATAATAT TAAGAAATAT CTAATAAAAT TATATTATTC ATTTTGCTAT
    29341 ATCTATATTG CAAAATACAG CTCTAAAATA GTGATTTTTT ACATTGTAAA GAAAGTCTGC
    29401 TATGACCGTA CTTTCTAAGC TTTCATTTTT TAAAAGTTTA TAACTATATG CTTTTGAAAA
    29461 TCACAAGTAT TAAAAAAGTC CGTACAGAGC GTATAAAAAT GGCATTTTTA AAAATACCAA
    29521 AAAAAGTCCG CTAAAATCGG ACTTTTTAAA AAGACGTAAG AAAATTTTTA AAAAACTTAC
    29581 TTTCTACGAT AAATTTTATA TAATTCTTGT GGTGTTTGAT AATCATCATG GCCAAATCTC
    29641 CAACAATCTC CATGAACACT ATTTTTATTC TTCTTTGGTT TGAACCAAAT ATACCGGCCA
    29701 TCAGTTGGTT CGTCCCATGT ATTACGATGT AATTTTCTTT CTTTTCTATT ATAATAATAA
    29761 TTATAAATAG AATGTTCAAA TTCATTCAAA TCTTCTAATG CGTAATTTAT CATTTTGTTA
    29821 CATTCACGTT TTGAATAAAT TCTTGCCAAT TTTCTTTTTT GTTTATAATA CTTTGAATTT
    29881 GCTTTATGAC TTGAAACTGC AAATCCTGTT GTTGCTACTT TATTATAAGA ACGTGACATA
    29941 TATATTTTAT ATTTGAAATT TATTTTTAAA TTTTATTGTT ATGTATATTC ATATAGTATT
    30001 TTTATCTGAT TTTTCAAAAA ATTTAAAATA AATACTATAT CATATATGTA AGTAAAACAT
    30061 GTAACAAATT ATGACAGATT TTCAAATTTC AGAAAAAATA ATTGATTTAA ATTTATTATA
    30121 TAATAAGTTG AATCATACAA ATAAAGAGCA TTTTAAATTT TATACTAATA AAGAAAATTT
    30181 TAAAAAGTAT TTATTTGTTG ATTATAATAT TTTATGGTCA TCAGAAGATA ATGTTTCATT
    30241 ATATGATGTT ATTAATTGTA TTGAAACATA TATTAAAGAA GAAATTAACA ATTTAAAACT
    30301 TTTATAAATA TAAAATATTA TGAATTATCC TATATTTATA CCAATGAAAG GTAAATCAAA
    30361 AAGATTTGCA CATAAAAATC TTATGTTATT ACCAATATTG ACTAAAATAT TTAAGACATA
    30421 TTATAATAAA GATATAATTG ATAAATGTAT TATTATAACA GAGTCAAAAG AATTGATTGC
    30481 ACTTGCAAAG GGACTTGGTT ATAAAAATAT ATATAAAGAA AATAAGGGTG AAAATAAGTC
    30541 AGAATTTCAT GCAATTAATC ATTGTATTGA TGATTATAAT AATAAGAAAA TAGAATTTGA
    30601 AACAAAATTT GATATGACTT ATTTCTTCTT GGCACCAGTA ACTCAACCAT TAAAATCAGA
    30661 AGCATTTTAT GTTTTTATTA AAGGAATGTT TGACCGTGAT GAACTTGATG ATAGAATGAA
    30721 ACATCTTTCT TTTATAACTA CAGTTATGTC ACAACCTGAT AGAAGCATAT TTGAATATAA
    30781 TATGGAAAAG TATAAATTTG AAAAAGAATC AAAGTGTAGA AAGGGTGAAA TGTGTGAAAA
    30841 TAAGTTTTAT ATAGATGGAT GTTGGTATTT TATTAAAACA GAAAGTATAT CTAATATGAT
    30901 ATGGTCACAA AATAATATTG AAACATGTAA AGACACAGAT ATAAATGAAA TGTTTTGGTC
    30961 ATCAAAATTT GAAGTAGAAA GAAATGATGA TAATATATTT TGTGATATAG ATACTTATAT
    31021 CGACTTTAAA AAATTTTTTA ATACTATAAC TTTAATAAAT AAAATTAAAT AAAAAATAAA
    31081 CAATTATGAT TTTAGAAAAT ACAATAGGTT ATTCTTATAA TGATATTACA ATTATTCCAA
    31141 GCATAACAAG CCAAGTTCGA TCAAGAAAAA TTGTTGATCC ATTTGATAAA CAATATATTT
    31201 TATGTTCAAA TAAGAAAATG CTACCAATTT TCACTGCTCC AATGTCATGT GTATTGGATG
    31261 ATATAAATTA TGAACTTTTT GAAGAAAATC ATATTTATAC TGTTATTCCA ACAACTGTAG
    31321 CAAATGAACA ACGACATGTT ATGTTTTTTG CTTGTGATAG ATTTGTTTCA TTTTCATTAG
    31381 ACGAAGCACA CGACCTTATT TTGAATGAAG TATATAAAAG TGGATTTAGA AAAAATCATA
    31441 CTTATAAACT TTGTATTGAT TGTGCAAATG GTCACATGGA TAGATTATTA TATATTTGTG
    31501 ATAGAATTAA AGAGTTTGCA AGAGAACATG AATGTAATAT TGAAATTATG ACAGGAAATA
    31561 TTGCAAATCC TAATACATGG TTAGAATATA ATAAACATAA AATTGATTAT GTTCGTGTTG
    31621 GCATTGGTGG TGGTTCTGGT TGTACGACAA CATCTAATGT GAGCGTACAT TATCCAATGG
    31681 CAACTTTGCT TAATGATATT AAAAAGTTAA AAGAAGATCT AAAATCAAAA AACAAAGATT
    31741 TTTTTCCTTA TACAAAGGTA ATTGCTGATG GTGGTGTTCG TAACTATTCT GATGTCATTA
    31801 AAGCATTAGC ATTGGGTGCA GATTATGTTA TGATTGGTGG ATTATTTACA AAATGTTTAG
    31861 AAGCAGCATC AACAGAATAT ACATTAAGTA ATAATTCTAA TAATAAAGAA AAGTATATTG
    31921 AAACTAATTT GACTATTAAT AAATATTCTA ATAACGAACA AGAAAAACGT GAATATATTA
    31981 ATAAGTATAA GTTATTTCAT GAAGTATATG GTATGTCAAC AAAAAGAGTA CAACGAATGC
    32041 GTGGTAATGA AGAATTAAAG ACGTCAGAAG GTACTCAGCA TTTTACACCT ATTTTATATA
    32101 CATTAAAACA ATGGTCAGAG AATATGGAAT CATATCTTCG TTCAGCTATG TCTTATACTG
    32161 GTTGTTTCAC ATTAAATCAA TTTAAAACAG AAGTAGATTT GATTGTAAAT TCAAATAATG
    32221 CTGTAAATTC AGTAAATAAA TAATGTTTTA TATTGAGTTT TTAAAATAAA TACAATTAAA
    32281 TTACTATTTT TATATATAAA TTTAATAACA TAAATAATTT TTTTAAAAAT GACAAAACAA
    32341 GAATTGATTA AGACAGTTGC CACAAATGCT GGCACAACAC AAGTAGATGT AGAAAATGTA
    32401 GTATCGCATC TTTTTGCAAC AATGCAGGAT GTATTTAGTA ATGGAGATGT TGGTGAAACT
    32461 CTCTCATTTG TTGGATTTGG TAAGTTTACT GTTGCTGAAC GTAAGGCACG TACTTGTCGT
    32521 CATCCAAAGA CAGGTGAAAC AATTAATGTT CCTGCTAAGC GAGTAGTTAA GTTTAGACCA
    32581 GCAAAGAATT TGATGTGTAA GGTGGCAGAC TAGAATTTTT AAAAATAAAC AACATAATTT
    32641 TAATGAAAAT TGGGTTGTAT TTTTTAAAAT ATAACCCAAT TTGTACTATA TACGTAAGAA
    32701 CAAAAAATAA AATAAACCAC AAAAACAAAA TCAATATGAT AAACAATTCT TACTTTACAG
    32761 ACAACTATAA CAAGGTAATT ATTTCTGATA ATACTAACTT GAACCGAGAG TACAATGTTG
    32821 CTGACTTGAT GATGGTTAGA GAACTTTGTA ATTCATATAT GACGTGTGGA TATATTATTA
    32881 ATCCGAAGGT TGTATTTGAT GAAAGTGCTT ATGAATTTCT TAAAAAGTAT TATTATCACA
    32941 TTGCTTGTAA TTATAATTCT ACTTTTTATA TGGCATGGCA AGATGTAATG TCAAAGAACA
    33001 GGTTTGAATT GTTCCTTGAT CAACTTCGTC ACTATACATA TACTTATGGT ACTAATTATG
    33061 AAGGTGAAAC ATATGTACCT AATAAGGATT ATGTAAAGAA TGAAGAACTT GGTATTGATT
    33121 TTAAAGAATA CAAGTTTATT GATATTTGTA CTGAAACAGA AGCATATCAA ATTGCAATGA
    33181 ATAGTTTAAC ATCTGGTATT GCGTTGTCAG AAGATAATTT GGATTGTCTT GCTACTATTG
    33241 TTAAGGAATA TACACAAACA CATATTATTG CTATTAATAG TAAGTTTATT GAACAAAATT
    33301 TAAAAAATAG AGAAGCAAAA GTACATCTTT ATGATTACTT TAATGTTAAA CCAAATGATC
    33361 CTGTTGAAAT TCTTCGTTTG ATGGTTTATC AATGTACAGG TAAGACAACA CTTATTAATT
    33421 CAAAGGAATT GCTTCAAAAT ATTAGATATA GTGGAATCTC TGTTCAATTA GATATGAACT
    33481 ATAGTGATGT AATGCCAAAG TTGGCAAGTA TTTATCATCG CTTCCATAAA ATTTTCTTGA
    33541 TGTTTGGTCA TCAAAGTGAA TCAAATAAGA TATTTATTAA TAAACTTTCA CGTTTAGCAA
    33601 AGAAATATCA TAAACCATTT AAATCTAATT TTTTAGAGAA GTGTTTGGAT TGGGATTACG
    33661 CATTTGAAAT GGGTAAACAC ATTGAGAATC TTAGTGTAGT AGATTTTATA CATTATGTGG
    33721 ATGAATTGTC AGAAGCAATA AAGAAGAATC CAAATATTAA TACATTCAAG GCTGTTAAAA
    33781 TTTTGAATAC TTGTCGTGAA CGTATGTCTA ATGCAAATCA ATATAATTAT TATCGTGTAC
    33841 GTAATGGAAA GGTGTGGTTA GAAGAAAATA AGCATTATTT AGACGATGTA GCAAAAGCCG
    33901 GTACTTATTA TCGTTATTAT GATGTAATTG CATTAGTTAT GTTTAATTAC ATTTTAAATA
    33961 AGTTTATTTC TTATTTAAAA GATAATAATA TTAAACACAT TACAATGAGT AGTGAATTAA
    34021 ATATTGCAGT ACCAACATCA GAAAAGAACT TTTTGGGAAC ATTACCAGAG TTCTCTTATA
    34081 TTGACCTATC AAAGAGTAAA AACAATATGA TAGGTGTATA TTGGAGAAAT GAATGGGGTA
    34141 CACATGATTT TGACCTATCT TGTATCTTTA ATAATGGCTC AAAAATTGGT TGGAATGCTG
    34201 ATTTTTATAA TAGTAGCAAT CAAATATCAG ATTTGAAACA CGTATTTTCT GGTGATATGA
    34261 CAAATGCTAA CCCAGAAGCA ACAGAGGTAC ACTTTTTCTC ATCACCAACA AATAATTATA
    34321 AACCNNNNNN NNNNNNNNNN NNNNNNNNNN NNNNCATATA GACAATATTC ATCATCTAAG
    34381 CATTGTTTTA TGGTTGACCC ATCAGAAGTT ATGTTTGAAA CAATGATGAC AAGTAATAAG
    34441 AAAGAACAAA CATTGGGCGC AATATACGAC AATAAGTTCT GTTTTACTAA TATGGAACTA
    34501 ACAAATTCAA CTGTTGCAAG AACAAATAGT TCAATGGAAG AAATGATTTT GAATATTGTT
    34561 GGTTCTAAGA TTAAGACTCG TTTGAGTATG AATGAACTTA TTAATAGAGC GCATCTTAAA
    34621 CTTGATGGTA CAAATAATAG TTTTAATTTA TGGATTGATA GAAAACCAGA AAATATTGAA
    34681 GAAAATGAAA ATATTTTGGA TTTGAATTTA AAAAATATCA CAAAAGATAC TATATATAAT
    34741 TGTCTAAATT AAACAACAAT TAAAACATAA AACAATTAGA ACAATGATTA CAATTCCACT
    34801 TTCAAAATTA TTTATAGGAT ATGTAAAGGC TGTAACTTTT AAAGAGGTTA AGACTTATAT
    34861 TGAACGTATG TTAAATCTTA AAAGTGAAGT TACAACATCT CAACATTGTT ATGGTGATTT
    34921 AGATGATTAT TTTTGGGAAA CATTTAAGTT CTACTTTAAA GATATTGATA CATTATTTTC
    34981 AATTAATGCT GGTGTTGATA GAGGTAGAAA TAAAGAAAAT AAAGATAAAG ATGTTATATT
    35041 TATAGAAATA AATATTTATC AAAAAGATGA TTATAGGACT AATATATATG TTGAAACAGA
    35101 TGATGTTGAA CATTGGTTAG TAATGAGCAC TAATTTCTAT CAAAAGCTTG CTAAGTATTG
    35161 TAATAGAAAT TTTAATAATT AAAATATAAG TATATTATGA CACAGAATGA ATTTGCAACT
    35221 CATTTATTTA ATATTGAAAC TGGAACACAT TATCGACCAG TAAACATGCG TAAAGGTCAA
    35281 GCTTATTATA ATATATCATT TTATGAGTTT TCAAAATATG ACATTGATTG GTTTAAACAT
    35341 TATAACATAG AAGATATTTA CCCATACTAT GATGATAAAA AGCTTTTATT ATTTAAATAT
    35401 CAATTATCTA AACATTTTGC AAAATTTATA AAATAAATAA TATATTATTA AAATCATTAT
    35461 AAGATGGAAA AGAAATTTAC ATTGACTGAT TAAATAATAC AATTTAAAGG CAAAACTTTA
    35521 CATCGTATTA AAGCGTTAAA AAGTTTTGGA AATGTTGAAA AATATGATAT TGGTGGTTGG
    35581 GTTGAGTCAG AAGATAATCT ATCGCAATAT GGTGATTGCT GGGTACATAA TGAAGCAAAA
    35641 GTAATGTGTA ATGCTCTTGT CCATGAAGAT GCACAAGTAT CTGGACACGC AGAAATTTCT
    35701 GATGAAGCAT CTATTTTTGG TACATCATGG GTATGCCATA ATGCAAAGAT TAGCGGATAT
    35761 GCTGAAATTT ATGAAAATGC AAATATTGGA GGATATGTAA AAATATGTTG TCATATAAGA
    35821 GTTGCTAATG ATTCAAGAAT ATATGGTGAA TCAAAATTTA ATGGTGATAC AATAATTTGC
    35881 AATTTACATA TTTCTTAAAT ATACTAAAAA TTATTAATAA TATAACTTTT AATAATACAA
    35941 AAAGCATTAG GTAATTATTT ACCTAATGCT TTTTTATGCT ATAAATATAA AATTATAATA
    36001 AATAACATAA AATTTTTAAA AAATCATTGT CGGTGATTCT AAGAACATCA AATATGTTAG
    36061 TAATAAATTT ATATATCTAA TACATTTGAT GTTCTTAGAA TGCATTTAAA CACCTTCTAT
    36121 AATAGTTCTA GACTATGCTA ATACACTGGA TTTTGTAATA TGTATTTGTC ATGCATCTAA
    36181 TGTTAGACAT AAGTGAAACG TTAGTTTCAC GGTCCGATGA ACTTAGTTCA TCTTAATACA
    36241 CATTTACCAT GTGTCTAATA CATTGTATAA GATTTCAGCC TTGTGGCTTC ATCTATGAAG
    36301 TCATAAGCTT CAGCTTGCGC ATCCGCTATG CGGTGCATAA GTGAAACGTT AGTTTCACTC
    36361 ATGTGATACA TATTAGAAAT TTTATATGAA AAAACTTAAA TTTCTTTCTA AAAATTTTAA
    36421 GAATTTTTTA AAAATTAGCA TTAATGTACT ATATTAATAC ATCAAACAAA TAAACTTTAA
    36481 AACATAAACA AAATGAAAAA TCTTTTTGAA GTTGAGGTAG AAAATACATT AGTAAAGATT
    36541 ATTACAAGTT ATGGTTTTAA ATACCGTAAG GCTAAGACAG GTTCACTTAA GGTAGTACTT
    36601 AAAAACAATT ACTATACACA AAAGAAAAGA CCTGACTTAT TTGATACCAA AAATAATAAT
    36661 ATGGTACTTA CAATAGGTAA AAGTATGTTA AACGGAAAAG AAGTTTATNN NNNNNNNNNN
    36721 NNNNNNNNNN NNNNNNNNNN NNNNNNNNNC AAAAGAAATA CTTAAAAACA ATTACTATAC
    36781 ACAAAAGAAA AGACCTGACT TATTTGATAC CAAAAATAAT AATATGGTAC TTACAATAGG
    36841 TAAAAGTATG TTAAACGGAA AAGAAGTTTA TACATTCCGT GTTTCAGGTC CATCATATTG
    36901 GATTGGTTGG TGCAGTCCTT GGGTTACCCC AATTGGTTTA AAGCATTGGA ATGATAATTT
    36961 AGAAGATATA TTAAAATATC TTAATACATA CCTTAATGAA AAGAAATTAG AAAGAGATTA
    37021 TTAATATATA AATATTTAGA AACAAAAACA AAATAACAAT GAAATATATT AAACTCACTT
    37081 CAAGTGTTAA TAATTCAGAG GTTAGAATAG CTATTGATAA TATTGCTTCA ATGTGGTCAT
    37141 CAAATGATAA TACTACTATC ATTTGTTTAA AACATGGTTT ATATAAAACC AATAATACAT
    37201 TTAAAGTAAT TGAATCAATG GATTATATTG AAAATCAATG TCAATAGGTA TAAAAACTAA
    37261 AAACATATAA GGTACAATAG AATAATTAAT ATATTAATTC TATTGTACCT TGTTTATTCT
    37321 AACGTATTAC CCATACGTTC AAAGAATTTT TCTGTTATTA TAATAAATTT AGTATTATTT
    37381 TGTTTTTTAG AAAATTCAAT GGCGTATTTC CATTTATCTG TATTTTTAAT CCATGTCTTC
    37441 TTATCCCAAT CAGATGCATT TACTTTTGGT TTAATAGTTT GTGCATAAGG TTTAATTTCA
    37501 ACTATATATT TAATGTTATT ATTACATTCA ATTAAAAAAT CAGGATAATA TCTGTGTTTT
    37561 TTATTATCTA ATCTTGAAAC ATACTCAATA CAAATTGGTT CAGATGCCCA TCGTATTACT
    37621 TTTGGTGATG CTTCACACCA TTTAATAAAG TTATATTCTA AACCTGATCT ATATATAATA
    37681 ACATCTTTTT TACATGACTC AAATATCTTT TTGAACTTTG AACCATTTAT TGCACCTTGA
    37741 TGATAATGAG AGTTTTTATT TGGTTTATGT TTTTTAATAT AAGAGTTGTC AATGAGAGAA
    37801 GTATGTTGTT TTTTGTCCAT TTTTAAATAT ATAAACTATA AAAGTACTAT TATATAAAAG
    37861 TACTATATAA AAATAAATAA AAATATTATG CGAAAATTAA ATTTTAAAAA AACAACAACA
    37921 GATTATTCAA AAGTCCGAAG TTGCTGTAAT AAGCACAAAC ATTTCAACAA AACCAGATTG
    37981 AAAGATAATA TCAAGCAATC AATTTACGGA ATCATGGTTT TTTGTGGTTT ATCTGTAGGT
    38041 ACATGTTCCG TAGCACAATC ATTATTTGGA GAAGAACAAA GAACGTTATC GAAAAACGTA
    38101 TTTGATGATA ATTATAATAA AGCAAAAAAT TGTTTCAGTC CAGATACATT ACCACTTCAA
    38161 TTAAAAGCAC AACAACCAGT TAGTGTAGTA CCATTTATAG AAAATAAAAA TGATAGTGTT
    38221 GTTTGCAATG AAATTATATT AAAAACTAAC ACTAAGATTA AAGTTAAGAC TAAGACTAAA
    38281 ACAAAATCAA AAAATAAACA TTCCAATTTT GTACAACATG GAATTGCATC GCACATGGGG
    38341 CATTCACTTC ATGGCAGAAA ACAAGCATCA GGTGAACGTC ATAATAAGAA TGAATTAATT
    38401 TGTGCGCATA AGACATTACC ATTTGGTACA CGTATTAGAG TAACTAATTT AAAATCAGGT
    38461 CAATCAGTAA TTGTACGTGT AACAGATAGA GGACCATTTG GACCTGGACG TATTGTTGAC
    38521 CTATCATTAG CAGCAGCACG AAAAATACAC ATTGACAAAT CAGGTGTTGC AAAAGTAAAG
    38581 ATTGAAAAAA TTATGTGAAA CATTAGTATC ACACAAGTGG TACTTATGTA ATAATATAAT
    38641 ATATAAAGAG GATATGTAAA AATGTCCTCT TTTTTATTGT TTTTTTCTTA TTATTTTTTT
    38701 AAAATTCAAA TAAATGTACT ATCTAATAAC ATCAAACAAA TGAAAATTAC AAATTTCTAA
    38761 AACATATACA ATAATGAATA CTTTTATTAA CAGCAACATT GACATGTCAC TTGGAAATCT
    38821 TAATATGTCT TATCACGTTA ACATTTCAGA AATGAAAGAT TTTAATGTTA AGCATGTTGG
    38881 TGAGGATAAA TATAAGTTGG TAACACTTAG TTATAATGGT TGGGATGAAT TAGTAGAAAC
    38941 TGAACTTACT TCAGTGCCTG TTTCGGAACA TGAGTTAGTA ATTATAATGG ATGCTCTTGC
    39001 AGATAAATAC TGGGAAGTTG GATAAAATAA AATAAAATAT ATAATACAAA TGAATAATCA
    39061 AGAATTATCA GTATGGGTAG CAATATCTAA AAATAATACT CTATTGTTAT TTTCAGAAGA
    39121 ACCAAAACGA AGTTCTGATG ATGCTAACTT TGAATGGGTC GGTAACTTAT ATTTGAATAG
    39181 TATGATTTAT GAACAAATTG AAAGAATGAT TAAACAATCT GATATGAAAC ATACATCAGA
    39241 CCCAGAACAA TTAATTTTTA CAATTAAATC AACTAAGTAA TTATTTATTA AAACAAAAAA
    39301 GTAATAAAAC AATGAAGTAC AATAATAGTT ATATTAATGT AAAGAACATT TATAATAATA
    39361 CAAATGATTA TAATATGTAT GATGATGAAG ACTATGGTTT TGATAATACA TATTTTAAGC
    39421 AACCAATGAA ATCAAAACGA CCAAAGAAAT CACAATGGAA GTAATAAATA AATATATTAG
    39481 AAATATCAAA AATACATTAC AATATTATAT TACAAACTTT TGGTATAATA GTTTTATATA
    39541 TAATAATTAT GTTATTCCAA TATTATGGTT TGATAAAGAC TTAGATAAGT ATTATAAAAC
    39601 CAAAGAAGAA GCATTAACAA TGCTAAATAA GAAAAATACA AAGGTGTTTC TAAAAAATAT
    39661 ATGATAAATA AAATCAATGA AAAATTTTAG TGAATTCTTA AAGAATTTCT ATATCACTGA
    39721 AATGGCAATT AAACTTGGTG AGTTTAGAAA TAATTCAGAA GGAATAATTA ATAAGATAAT
    39781 AGAAAATTGG TGTCTTATTA AATGGTGTGA CATGCACTCA AATGAACTTA CATCAAAACG
    39841 ATTGCGTAAT AATTTGGTTA CTGAATTGAT TAATCACATG TTACGTATAA ATAATATTAA
    39901 GTTAAAAGGT AGTAGAAAAG ATAAAGCATT ACATAATTTA GTTATTAAAA CATTAGAATA
    39961 TAATGATTGG ATAGAAATAG CAAAAGTCAT TAGAAATAAA TTTGAAAAAG AAAGACTTGA
    40021 AAAGTACATC AATATAATAT CAGAAGAATG TGCTAATAAT ATAGAAAATA TTTGTAATAT
    40081 ATTATGTAGT GATGAAAATA CTATTAAAGA ATATGTAAAT GGCTATTTGG AATAATGGAA
    40141 TCAACAAATA ATAAATCTAT TAATAAACAA AATAAAAATT GTAGTTTTTG TAATAAAGAA
    40201 ATATATGAAA ATGAACATTA TATCAGTGGT TGTTTGAATA ATGTTTGTTT ATGTAATCAA
    40261 TGTGCTAAAT TATTATTGAC AAAATATAGT CCTTTTATTA ATAAGAATAA TAATTTTACT
    40321 AATAACATTT CTAACAATAA TAACACTAAT CTCCTTACAC CATCTCAAAT TAAAGCAGAA
    40381 CTTGATAAAT ATATAGTTGA TCAAGAAGAT GCAAAGAGAA CAATGGCAAC TGCTATTTAT
    40441 AATCATTATA TTAGAATTGG TCAAAATTCT GATGATATTA TTATAGACAA ATCTAATATT
    40501 TGTTTGATTG GTCCTACTGG AACTGGTAAG TGTGTTTGTG GTGATACAAA AGTTAAATTA
    40561 CGAAATAAAA AGACAGGCGA AATCATATAT GATACAATAG ATAATATATT AAATAAACAT
    40621 GGATTTAAAG AACAGAAATT TACTTAAACA ATATTTAATA GATAAAAAAG GAAATGTAAA
    40681 CCGCAATTAT AATATTATAT TTAAAAGTAA ACCATACTTA TTAGATATAT TAAATAAAGA
    40741 ATTTAATGGA TTAAATCAAC AAGAAGCATT ATATTTATTA TCACATAACA TGGAAGAACC
    40801 ACCAAAATGT ACTATATGTG GAAATATAAT TACATTCCAT AACGGTTATA ATAAAACTTG
    40861 TTCAAAAGAA TGTTCAAAGA AATTAATATT ATTAAATTCA CAAAAAACGA TTTTAAAACG
    40921 ATATGGTGTT ATAAATATCG GACAATCTGA TATAATAAAA GAAAAAGTAA AACAAACTAA
    40981 ATTAGAACGT TATGGTGATG CTAATTATAT TAATGTAAAT AAAATGAAGC AAACCAAATT
    41041 AGAACGATAT GGTGTAGCAA ATTATGTCAA TCCGGATAAA ATGAAGCAAA CAAAGCTTAA
    41101 ACGATATGGA AGTTCTAATT ATGTTAATAC AAATAAAATA AAACAAACTA AATTAGAACG
    41161 TTATGGTGAT GCTAATTATA TTAATGTAAA TAAAATGAAG CAAACCAAAT TAGAACGATA
    41221 TGGTGTAACA AATTATGTCA ATCCGGATAA AGCAAAACAG ACAAAGTTGG AACGTTATGG
    41281 TGACGCTAAT TATAATAATA GAGAACGGAC AAAACAAACA TGTTTAGAAC GATATGGTGC
    41341 TGAAAATTTT GTACAATCAA AAGAATGGCA AAAAATTATT AAAAATGAAG AATGGCAAAA
    41401 ACACCGTAAA GAAGCAGAAA TAAATACAAA GCGTAAAAAT CATACATTTA ATACATCAAA
    41461 ACCAGAAGAA AATGGATATA AATTATTATG CGATAAATAT GGTATTGAAA ATATAAAAAG
    41521 ACAATATAAA TCTGAACTAT ATCCTTTTGC ATGTGACTTC TATGTACAAA GTTCAAATTT
    41581 ATACATTGAG TTTAATTTTC ATTGGACTCA TGGCAGTCAT CTTTATAATA AAAACAATAT
    41641 AAAAGATATA ATAACAAAAT GTAAGTTGAA TATTAAATCA AAAACATCTA AATTTTATAA
    41701 AATAGCATTA AATGTTTGGT GTAATAAAGA TGTAAAAAAA TTTGAATATG CTAAAAAGAA
    41761 TAATTTAAAC TATTTAGCGT TTTATAATTT TGATGAATTT TTAGAATGGT ATAATAAACA
    41821 ATAATACAAT GAAATATAAA AAATTTATAT CATATTATAA TAACTTTGAT GATTTTGAAA
    41881 TCGAAACAGA TACTGGTTGG GAAAGTATAA ATTCTTTATA TAAAACAATT AAATATAAAG
    41941 TTTATATTAT TAAAACAAAA TCTGATTTAA CTTTAAAGTG TGCAGACAAT CATATTGTAT
    42001 TTGATAATAA CTTTAATGAA GTATTTGTAA AAAATTTACA TGTTGGTGAT AAGATACAAA
    42061 CAAAAGATGG AATAGATATT ATTAAAGAAA TTATTATAAC AGATTATTAT GAAAACATGT
    42121 ATGACTTTGA GTTAAATGAA AATTCTAATC ATAGATATTT TACTAATAAT ATATTATCAC
    42181 ATAATACAGA AATTGCAAGA AGTATTGCTA ATTTGTTAAA TGTTCCATTT ACGATATGTG
    42241 ATGCAACCAG CATAACCCAA GCTGGCTATG TTGGTGAAGA CATTGAATCA ATCATTACAC
    42301 GGTTGCTTCA AAATTGTGAT TATGATGTTG AACGTGCTGA ACATGGAATA ATTTTTATTG
    42361 ACGAATTTGA TAAATTAGCT AAGACATCAG GTAATCGTTC AATCACAAGA GATGTTTCTG
    42421 GTGAAGGTGT ACAACAAGGA TTATTGAAAT TGATTGAAGG AACTGATGCA ATGGTACCAC
    42481 CACAAGGAGG TAGAAAACAT CCAGAACAAA AGTTAATTAA AGTTAATACA AAAGATATTT
    42541 TATTTATAGT ATCTGGTGCA TTTGTTGGTC TTGAAGATAT TATATATGAT AGATTGAATG
    42601 AAGATTATGA AAATGGACCA AAAATTGGAT TTGTAAGTAT ACAAAACGAT AAACCAAAGA
    42661 TTGATGAAGA CCATTTACTT GAATATGTAC AACCAGAAGA TATTATACAA TTTGGAATGA
    42721 TACCTGAAAT AGTTGGTCGT TTACCTATTA TAACAAATAC TAATTATTTG GATAAAAAAT
    42781 CATTACAAAA TATATTAACT GAACCACAAA ATGCTATTAT AAAACAATAT CAAAAGTTAT
    42841 TTTCATATTC TAATGTTGAA CTCACATTTA CAAAAGGTGC AATCGAAAGA TTAGCAGAAT
    42901 ATGCAGAAGC ATTACAAACT GGTGCGCGTG GTCTTAGAAC ATGTGTTGAA CGTGTATTGA
    42961 AAGAACCATT ATTTAATGCA CCAGATATTG GAAAAGAACA TAGTAAAAAG GAAAAAGATA
    43021 CTATGTTTAA ATTACAAATT AAGAAAAAAG ATATAGATAG AGAATTGAAA GACTTTATCA
    43081 AATTAAACAA TAATTAAATT TAATAATATG GACAAATTTA TCACATTGAC ATCTCTATAT
    43141 GATGGAAAAC CAATTGTAAT AAGAGTAAAT AGTATTGCTT ATATGTGTTC TACTGAAAGA
    43201 AATAATACAC TAATACGTTT TTTATGTGCA TTTAGTACAG AATATGAAAG TAGTATGTTT
    43261 GAACTTAAAG TAAAAGAATC ACTTGACGAA GTACAAAGTA AAATGTATTT ATAAAATATA
    43321 GAGGATAAAA ATTTCAAATA TTTTTATCCT CATTTTTTGA AATATTATTC TTTGTGTACT
    43381 ATATAGTTAT GTAAATTTTT AAACATTACA ATTTATGATT GCTACAGTAT ATAACATATT
    43441 TGATTTTGAT TGGTACGAAA GAACATTTAA TGTAAATGAT AATGCAACTC AATATTCTGC
    43501 ATTTCTTGTA AATAATGATG ATGCACTTGA AATGTGTGGT GATGTGGAAG TTGAGAAAAA
    43561 TAAACTTCAA AATTTTTTAC GTAATTTTAA CACTGGTCTA TTAAAAAGAT ATATTCCTTT
    43621 ATATATTAAT GAAAATGATG ATTCTTATAC AGATGGTAAG CAAATTATGG TATCATCATT
    43681 AAAAGATTTT AAAAATCCAG AACAAAATTA TTATTGGAGA TTGGACACAA TGATTGGACT
    43741 TGCATTACAT GAAGCATGCC ATTGTGTATT TTCTGATTTT AATAAATTCA AATCATGTGC
    43801 AAAAACTAAT CAAACAATTA AATGGATTTT GAATGTAATT GAAGATGAAG CAATTGAAAA
    43861 TTCTTGTAAG AATAGAGCAA AAGGTTACGG TAAATTTTTA GATGAAGTAA AATATCATTA
    43921 TTTTGATGAA GGTTTTGATG GCAATTTTAC TGCGGATAAT GATTTTGAAG AATTTTCTAA
    43981 AATCTTTATT AATGTTATTC GTTATCCAAA ATTTATCAAA ACGGTAATGA CACAAGAACT
    44041 TAAAGATAAA TGGTCTGATA TTTTCTTTAA AATATATAAT ATATTAGAAA AAAGATGGTC
    44101 ATTAATTAAA GTAAATGGTG ATATTACTTA TACCAATACA TGTGATACTA AAAATAACAT
    44161 TGGTGCTGCA CGTGATATTT ATAATTTACT TAAAGACTTT TTGAAATTGG ATGATAATCA
    44221 AATAAATTAT TTGATGAAAT GTTCAATTGG AAAAAGTGGT TCAGCTATTG GTTCAGAAGC
    44281 AACTGGAACA AAACCATTAT CAAGTGTTGA AGAAAAAAAA TTAATCGACC AACTTAATAA
    44341 AATTTCAAAT AATGATAATG ATGGTGATAA AAATGGTGGA GATTCAAATT CACATGGTAT
    44401 AGGTGGTGGA AGAGGTTTTG CTTCTAATCT TTCTATTTTA CCGAAAGAAT TTGTAAAAGA
    44461 TACTTATGCA TATAGTTCAC TTTATAAATG GGCATATCCA CACTTACAAA AAGCAACTTC
    44521 TATTATATAT AATAAATCAT ATAAATTAAA TTATAATAGA ACACGATATA ATAGAAGTGG
    44581 TCAACTTGAT GGAGCAAATA TTGTTTCAGC ATTAGCTGGT AATAAGTTTG TTTGTAATCA
    44641 AATAAAGGAA AATAGAAAAA TTGAAAATGG TAAACTTGCA TTAGTATTAA TGGCAGATAG
    44701 TTCAGGTTCA ATGAGTTTTG ATAATGGACG TCTAATGCGT ACTATTGGAC ATTTTATTAC
    44761 ACTTTTTGCA GAAGCAGTAA AAAATGTACC AGGTTGTGAA GTTTATGTTT ACACTCACAA
    44821 TAATAATATT AATAGAGTTG TTTCTGATAA AGAATGGAAT ACAGATAAAG CATGTATTGG
    44881 TGAAGCATTT AAAGTAAAAT ATGCAGAAGG CTGTCAAAAT GAAGTAGAAG CATATACTAA
    44941 AATTATTGAA GATGTTCGCA AACAAACTAA ACTTCCTATT TTAGGTATTA ATTTTGGTGA
    45001 TTGTAAATAT GGTTGTCCTG ATGATGAAAT TAAAACATGT GTTAAAAATC TTAAAAAAGA
    45061 TAAAAATTGC ATTATGACAA TGTGTTCAAT TGGTAATGAT GACACAAGTA ATAAAAATAA
    45121 TAATATTTAT GGTGAAGGAA ATTGGGTTCA GATAAAAACA CTTTTACAAA GCGAAATTAC
    45181 AAGAGTAATT AAAGAATTAG CAAATATTGT AAAAAGAGAA TATAAGCGTA GTTAACGCTC
    45241 CACACATGTG GTACATAATA AAAACAAATA AAATATATTT ATAATTTTTA GAGTAAATGT
    45301 ATTATCAGTG ATTCTAAGAA CATCAAATAT GTTAGTAATA AATTTATATA TCTAATGTAT
    45361 TTGATGTTCT TAGACTATGG TTAGAACACT TTCTATAATA GTTCTATACT ATACTTGTAT
    45421 ATGTTTGTAT TTTAATCATA TATGAAAATT AGACTTTTTA TAAAATTTTT TTTCAAAAAT
    45481 CCAACATAAT GTACTATATA AATACATCAA ACAAGTAAAA CTTTTATTCT ATTACAGTGG
    45541 AATTTAATAC AAAATCTAAA ATAAACACAA CAATGAATAA GAAAATGAAT CCTATCAAAT
    45601 TACTTTTCAC GGTTAAGAAT GGTATTTTTA CACCTATGCG TGGTCAAAAC AAAGGACTTG
    45661 ATATGGCATT TAAAAGTAGT TCTATTAGAG AAGCAAATAA GAACAATTAT AATGAATATA
    45721 CAAAAAATAT TTTAAAAGAA AGTAAAGAGG GTGATATTTT TGCATCTTGC TCTTATAAAT
    45781 ACTTTGCTAA TGAATCAACT TTCAATTTCT ATTCATTGGT ACCAGCTGAT GATAAAGATA
    45841 TTGATAATAT GTTAGTAAAT AGTGAAAAGT TTGATGTTGA TAATGATTAT GACTTCGGAA
    45901 GTGATGAGGA CAAAAAGAAG AATTATTCTA ACATAATGGA TAACATTTCA AAGAATATGC
    45961 CTTGTCCTAC TATTGATGAA TCTGGTTTTT ATGTTGACCA AATGAACTGG AAGTTTTTGG
    46021 TACGCAATAT TATCAAACAT AAAAATACAA TGTTAATTGG TCCTACTGGT ACTGGTAAAA
    46081 CAGAACTTGT AATGGAAATT GCAAAACAAC TTAATTTAAA TATTAGTATT TATGATATGG
    46141 GTGCAATGCA AGACCCATTG ACAGACTTAT TGGGAACACA TAGATTGGAA GGCAATTCAT
    46201 CTGTATTTGA TTATGCACAA TTTGTTGAAG ATGTTCAAAA ACCTGGTATT ATTCTATTAG
    46261 ATGAGTTATC AAGAGCACCA CAAATGGCAA TGAATATTTT ATTTCCTTGT TTGGACTCAC
    46321 GTAGAGAATT GCGTATTGAT ATTGCTGGTT CAAATAATAT TAGAAAAGTA AAAGTACATC
    46381 CAGAATGTGT ATTTATTGCA ACAGCTAATA TTGGTGCAGA ATATTCAGGT ACACAAGATA
    46441 TTGATGCAGC ATTGCTTAAT AGATTTTTAC CACTTCAACT TGATTATATG CCAACTAAAA
    46501 TTGAAGAACA TGTATTAATG GTAAGAACAG AAATTGATGA AAATTCAGCA AAGACAATTT
    46561 GTAATTATGC AAAACAGATT AGAGAATCTT ATAAAAATGA AGTATTGTCA AAATCAATTT
    46621 CTACACGTGA AACATTAGCT ATTGCAGAAC TTGTTGTTGA CGGTTTCACT ATTCAGGATG
    46681 CATTTAAATA TATTATTTTT CAAAAGTTTA TGTCAGAGGA CGAAATTACT ACAATGAAAT
    46741 CAATTTTAAT TTCAATGTAA TTATTTATAT ATAATATATT TATAGCATTA TTTTTGAAGG
    46801 GAACAATTTA TAATGTTCCC TTTTATTATG TAGAAAGTCA AGACATCACT TCTAAGAACA
    46861 TCTAATGCGT TGTATATATA TTTTATTATC TAATGTATTT GATGTTCTTA GACTATGGTT
    46921 AGAACACTTT TTAGAATAGT TCTATACTAA ACAATAATAA ATATATTTAA ATATATAAAT
    46981 TCTTCAATTT CTTTTAAGCG TCAGCTTGCG CATCCGCTAT GCTGTGCATA ATATACATGT
    47041 ACCATGTATC TAATACATGG TATAAGTGCA ACGTTTGTTC CACTATGTGG TACATAAGCT
    47101 TCAGCCTTGT TGCTTCATCT ATGATGTCAT ATATAATTAA TAAAATTCAT TGAATTAGAA
    47161 AAATCTTCTA TTTTTCTTAT AATATAAACA TTAAAGTACT CTAATTAATT AGACATAAAT
    47221 AAAAATAAAT AAAATATACA TATTATATTC CACATTAGTG GAAAAAACTT TACACTTATG
    47281 ACTGATATTG AAAAATTAGA AATTGCAAAG GAAGCATATT ATAATTCTGG TGTTGAAATA
    47341 ATGTCAGACC TTGAATATGA TGAGTTAGAA CGAAAGGTTG GTCTTGAAAA TAAATCACAT
    47401 ATTGGTACTT TACACAATGA AGCATATACA ATTAAACATC CTATTATTAT GGGTTCATTG
    47461 TCCAAGGTAC AAGTAAAAGA AAGTAAAAAT AATATTGTTA CAACTAATTA TAATGACTTT
    47521 GTAGAACAAG CATTGAAATA TATTAATTAT TATAATAAAG ATGAAAAAAC TGTAATTATT
    47581 ACACCTAAAT ATGATGGTTG TTCTTTTGAA CTTGTATTAA ATAATAATCA TAAATATAAT
    47641 GTTAGTTGTA ATATAGTCAG TTGCTCTACA CGTGGTGATG GAGAATATGG AAAAGATATG
    47701 TTGGAAAAAC TAAAAGATAA CTTTGATGCA TATTTTATTT CAAGTGTCTT TAAAGCATTA
    47761 AGTTCTGTTT ATTCTAATAT AAATAATAAG AATATTATAT TACGTGGAGA ATGTTTAGTT
    47821 AAAAAATCTA CTTTTAATAA TAAATATAAT AATACATTTG TAAATCCACG TGCATTTGTT
    47881 TCTGGTACAT TAAATGCTGA TTATGATATT AATGATAAAG AATTGTTAGA AAGGTTATCT
    47941 GATATTGATT GTATTATTTA TGATGTCAGA ATAGAAGAAA CTGAAAATTC TTATAAGGAA
    48001 ATTGATTTTG AAATTATAAG AAATGAGTTT AGAGATGACA AATATAGTAA ATATTATAAT
    48061 ATGTTTCCAG GAATAAATGT AGTAACTTAT GATAGTTCTA ATACATTGAT TGATAATTTT
    48121 GCTATTATAT ATAATAAATA CAGTTATATT AGAAATAAAT ATAACTATGC ACTTGACGGA
    48181 TTTGTAATTA AACCAACATC TAAATATAGA AAAAGTAATA ATACAGAACC AAGACCAAAA
    48241 GATTGTGTTG CTATTAAATT CAAACCGATG ATTGAAAGCA CAACAGTTAA AGATATTGAA
    48301 TGGTCAGTTG GTAAGGGTGG TGAACTTACA CCAGTTTTAA TTCTAAATAA GATTAAATTA
    48361 GATGGAAAGT CAATTACAAG AGTATCAGCG CACAATTATG GTTATATAAA AGAGAATAAT
    48421 CTTAAAAAGA ATACAAAAGT TGATATTTCA CTTGCTGGTG ATATTATTCC ATTTATTTAT
    48481 AATGTATATA AAGAAGAAAA AGATACTTAT CATAATGTAA TATTCTCTGA TTATAATAAA
    48541 GATCAAATTC GTATTGATGG TGTACATGCT TATTTGATTG AAAATGAACA TCAAAAAATG
    48601 AAGCGTTTAT TTATCCAACG CTCACTTACA TTAGGTATTA AATCATTAGG TAAGAAAAAT
    48661 GCTGAAAAAT TAGCTAATTA TATATATGAT AATACAAATA ACAATGATGT AATAAATGAT
    48721 GACTTTTTTG GTAATGAGTC AAATATGAAT ATTGAAAGCA ATTCAAATAT AAACAACAAT
    48781 GTATTGTATA ATCATATTCT ACTTGTTCCA TTTAATATAA TAGAAGAAGC TATTGGTGGT
    48841 AAAACATCTG ATACTATTAT TAAGAATATT CAAAACATTA TATCTAAAAT TTCATTTAAA
    48901 GAATTAATTA AATCATGTTG TTTCTTGGAT TGTGGTAGTA GAGTATCAGA AGAATGTGCA
    48961 AAATATTTAA TTGGAGAACA AGTTGATTGG TTTGGTCTTA ATAAGGATGC TTATTCATGG
    49021 GTATTTAATA AAGAAAGTGA AGAATTTAAA TTGCTTGAAA GTGTAATGAA TTATATTGGA
    49081 AAGGATATTG AATACTATAA ATCATTAAAT TCTATTAATA ATATGAATGA AAATAATCAA
    49141 AATAAAACAT TTGTTATTCT AACTGGTGAA CCAAATAATT ATCTAACAAA GAATGACTTT
    49201 TTGAAACATC ATCCAGAATA TGAAGTAACT GGTTCATGGA AGAAAGTACA AATTGTATTT
    49261 ACTAATGACC TAAATTCAAA TACTGGTAAA ATGAAACAAG CAAGAGCAAA GGGTATTGAT
    49321 ATTAGAGTTT ATTAATATTC ATAAAATAAA ATTTAAATAA ATATGAAAGA TATATTACAA
    49381 AATAAATTAA AACAATTTAT AATTATTTTT GGAAAATATT AGGAACAATA TTAGTAATTA
    49441 TACTTATGGT AGTATTTGCT GTTGTACCAT GTTTAATGAC TGAATCGTAT TATTTTATCA
    49501 TATCTTGGAC AATATTAATA CTAACATTAT ATATTACTAT ATTATTATGT TTCGTATTTC
    49561 CTGTTGATGA AAAATAAATA ATAAATATAT AATAAAAAGA ATCACTCTAA GACCATTTAG
    49621 AGTGATTCTA ATAATATCAA ATAGCTTATA TATAAATTTA TTAATATAAC ACATTAGAAG
    49681 CTCTTAGAAT CACTGTAAGG GCTTCTATTT TTTATGTATA AACAATATAA AATATTATAA
    49741 GAAAATTTTA TAAAACTCAA TATAATGTAC TATATAATAA CATCAAAATA AAAACGCTTT
    49801 AAAAAATCAC AACAATGACA AATAAGGAAA TCAAAAATCT TGTAGTAGAA ACAGTAAAAA
    49861 ATACAATTAA TGATATATTT GCAGAATGGA TTGCAAATGA TATTGATTCA GCTATTCTAA
    49921 CAAATGCTGG TTGGGTTATT TTTGAAAAAC GTAAACTTAA CAAGGATTTT TGTTTTGGTT
    49981 ATGGAACATC AGAGGATAGT TATGATAAAG CAATTGAAAT GTCAACTATT GCAAAGAATG
    50041 ATCCAAAATA TTTTATCTCA TATAATTTGA AGTGGTATGA TAATATACTT GAAAAACTTG
    50101 AGAGGGGTGA TAATTATTAT GTATCAGCTT ATGATAATTA TCCAAATACG CCTTTCATCC
    50161 ATATTGTAAA TGCCAGTATG ATGTATAGTA TTATTGAAAA GAATTCAAAA ATTAAGCATG
    50221 GACAATTATC TGATAAAGAT ACTAAAGAAC TTATTGAATT TGTAAAGAAA CTTAGAGCGA
    50281 AACAAGAAAA ACGATGTAAT ACTTATATTA AGAAATATGG TATGCGTAAA ATTAAAACAT
    50341 GGACATACGA TATTTGGGAC TAATAAATAA ATTTGATGGA TTATCAATCC AATTTACATT
    50401 TGTAAATTCA GTTTATATTT GTAAATTTAC ATTTGTAAAT AATTTACATT TGTAAATTGA
    50461 ACATTATTTT AATATTATAA AATAATTTTA CAAAGAGGGA TATTTCATAT CCCTCTTTTT
    50521 GTGTTCTAAA GTATGATTTT TCACATTGTA TTAAAGTTCC GATTTTAGCG GACTTTCTAA
    50581 GCTATTTAAA TTTCTAAATA TGTATTTATA TGCTTTTGAA AATCACAAGT GTCAAAAAAG
    50641 TCCGAGTAGA GCGGATAAAA ATGAACTTTT AGAAAAACAC CAAAAAAGTC CGCAAAATCC
    50701 GTACTTTCTA AATTTTCATT CAAAAAATTG CTTCAATTTT ATCATTCATA CTAAAAAATA
    50761 TATTATAAAA GCTTTATTTT TCTATATATA AAATTTAATT ATAAAAAAAT GAACAACATA
    50821 GTAAAAGATA TTTTTCTTAT TGGAAACAAA CCTAAACGTA ATTATAATAA TGATTATACT
    50881 AATTTAATAA AAGAAGATAG TATTGTAATG CGTGTAAATA GAATGATGAG TATTGGTATT
    50941 GGACTTTCTG GAACAAAGAC AGATATGTTA TTTTGTGACC AATTTGCATT TAATTGGGAT
    51001 GATGATTTTG TAAATCATGT AATAAAAGTA AATCCAAATA TGCACATGGT AATACCTTAT
    51061 CATTCAAAAG AAGCATTTGA ACAGCATTTC AAATATGATT TTAATATAAA TAAAAGTAAT
    51121 GTTTATACTA ATATTAAAAT AGATATAATA GGGCATGATG CAGAATCATA CTATAAAGAT
    51181 TATATAAAAG AATCAATGCC ACAGATTGAA CTAACATTTG GACATTACTG GCCTACTAAT
    51241 GTATCTTATG CATTACAATA TCTTTTAAAT AATTTTATAT ATAAAATGGA AAACAAAGTA
    51301 AATAGAAAAG ATGATAATAT TATATATAGA ATAAATTTAA TTGGTATTGA TGCACATGAT
    51361 AGGGTAAATA TGTACAAAGA TGCACCAGCT AATAATCCAA TTGTACATCA AGCATTTTCA
    51421 TTATATGAAG GATTATGGTT TGAAAGATTA GAAAAAGATA ATATAATTAG AATATTTGAT
    51481 TAGACTATTT TATTTATAAA ATATAAAGGA CTGAGAAAAT AACTTCTCAG TCCTTTATTG
    51541 TTTATTATGT TGTCACAAAA TATACTTTTA GTTTATTTTA AAGCAAAATT TTTAACTAAA
    51601 TTATTGATTG TTATTATAAT AATCATCCAA AGTGTTTAAA ACCTTATCTT TATTAGTGTA
    51661 ATCTTCAAAT TTGAAATTAT GTTTACTTAA AATAGTGTAT AGTTCTGGTT TGACATAAAA
    51721 ATATCGTTTA ACATAATTTG TATTTGGTAA TTTAAATAAT ACTCTGTTTA CTAAATTCAT
    51781 GTATTTTGTA GACGATAATA TACTATATAA TTGCTGTCTA ACAGACCTAT CTTTTGTTGT
    51841 TTTCTTTTCT TTTTTAATCC AATCGCCTGG AATTACTACT TTTGTTTGTT CATTATATTC
    51901 ATCAATATAT ATTATTTGTT CTTTTGTTAC ATCATTATAT GAATTTGGTA TTATATAATA
    51961 AGATGATTGT TTTAACTTTT GTGTTTCTGA AATTTTCTTT TTATCGTCAC TTGAAATCTT
    52021 TGGTCTACCC CATGTATATA TATTTAAGTC AATATCATTG TCACCTTGAT ACCATTTATA
    52081 ACATTCTAAT GTAATTTTAT TATAATACCA TTTTGAACCT TTATTTTTTG CACCGCATTT
    52141 TTTTCTTATT TCTATATCTT GCATTGCATT CTTAGTACCA TCGCTGACAT TTTTACGTTC
    52201 TTGTGTTGAA TATCGTTTTT GTGATTTGAA TTTAATATAT AAAAGTTTTA TACGTTCATA
    52261 TTGTGATGCA CTAATATTTA TTTGTTGTTC ATTTTTTGCA CGATTCGATA CATTATATTT
    52321 TGATGCGATT GTTGTAGTAG TCATCATCCA AAGTGCATAA ACAACTTCTT TATTTTTAGG
    52381 ATAAATATGT ACTAATAATT CATGACACAA AAAATGTTCT TTTAATGTAA GTTCAACCAA
    52441 ATTAGATGGT TCATTACTAC CACCTATTGA CCTTGGAATA ACATGATGTA TTTCTTTATA
    52501 TCCATTTATT GGATTTTCTA TTTTACGTTG TTTTGCACGT TCTATTATAT TATTGTAAAT
    52561 TTTGTTATAG TCCATATATA AATATAGTAA AAACCAATAA AGTATTTTGA AAAATACTTT
    52621 ATTGGTTTTA TAATAATATT TTAGTTTATT TACTATTTTT TCAAGTCATT TGTATTAGCT
    52681 TCCTTTGATG TGAAAATTAT ACATCCAGTA TGTTTTACAC GTTTTCCAAC TTCATCTTGT
    52741 TTTCCAAGGT TCATATTTGA AATATCTGTT GTGATGTATC CAGTTATTCT ACTTAGTTGT
    52801 TCAATATCTT TACCTTCTGC ACCACATCTT GGACATTTTA CAAAGTCACC TCGCATACCA
    52861 CATTTCTTAC AATAAGATAG TTTTCTATTA AGTGCAAAAT AAGGAATATC ATGTTCCATT
    52921 GCATATTTTA CTATCTTTTC CATTGCATCC AAATTATTCT GTACTTCTGA ATCCAATTCA
    52981 ATATAAGTAA TACATCCAGC ATTAGAATAT TTAGCAAGTT GTGATTCAAT ATCAATCTTC
    53041 TTAAATAAAT CTATTTTATC ATACACTGGA ACATGAATTG AATTTGTAAA GAACTCATTA
    53101 TCAGAAACTT TTGGAATTAC ACCATATTTT TCACGGAACT TTTGCAATGA CTTTTTGCAA
    53161 AGTGTCTCGG CAGGCGTATA GTAGACACCA AAATTTAAAT GGTCATTCTT CTTAAACTCG
    53221 GCGCATTTCT TATTAAATAA TTGTTCAATA CGAATTGCAA GGTCAAGTCC TTTCTGTTCT
    53281 GTTTGGTCAC AGCCAATTAA AAGCTGCAAT GATTCAGCAA CGCCAATTTG ACCAATTGCT
    53341 AATGTACCAT GTTTTAATGC AGATGAAACA CTCTCACCAT CATAACCATA CATTGTATTA
    53401 TTTTGCCACA TGAACTTTGC TGCTGATTCT GGTTGTGAAC AAATTAAAGT AAAACGCTCA
    53461 ATCAACATTT CACGTGCTTG TCCAATCTTA AATTCAAGTG AGTTCATGAA ATATGTAATA
    53521 CGTTCTTCTT CGGTCTTATT ATTTTCTTCT GCCCACAATT TAGCTTCCAT TGCAAGTGTT
    53581 GGTAATATGA TAGTAACGGG ACAAATATTT CCACGACCAT CCTTTTGATT TGCTGACCAC
    53641 ATCTTCCAAC GTGGTAATTT ACCATTCTCA GCAATATAAT TAAATTGCTT GTACCAGAAA
    53701 TCTGCATCTG AATTTATATC ATAGCTATTG TATGTTCTGC ACGAACTATT GTTCTGACTA
    53761 TAAGTTGTCA AATTATCCAA CTATTAGTCT GAACGTTCTA CTGTTCTGAC TATATCTTCT
    53821 ATGTTATATT TTAACATAGC CTACTGCTTG GAACCAGTGT TCATCTCTGG TCCTACTCCA
    53881 TTACATTCAT CGTGGATAGT CGATACACAT TTAGGAATAA TATTTTATAA AATCATTTTC
    53941 GTTATAAAAT ACTAAATAGT TTAAATTGTT CTTCTTTGCA TATTCAAACT TTTTAATATC
    54001 TCTAATTGTC CATGTACTAA TTGCATTCTT ATAAAACTTA GATGTTTTAG ATAACCCCTT
    54061 CCATTCATTT AATATATTAA TATCATCTTT ATTGTTACAA TCAAATTTAT GTTCTCCATG
    54121 TGTCCAATGA AAATTACATT CAATGTATGT ATTAATGCTT TTTATGTAAA AGTCACATTG
    54181 AAATGGATAA ACATCTGATT TGTATTGTCT TATAACATCT TCTTTATTAT ACTTTTCTAT
    54241 TAATATAATA TAACATCTTT CTTCTGATTT AGATGTGTTG AATGTATGAT TATTCTTTTT
    54301 TGTTTTATTT ATTTTATCAA TTAGTTCCTT GCTATTTCTA ATATTTGTTT TATAATATAT
    54361 ATCTAAATAA GTTTTACATC CATACTTTTT AAATACACCA TCTAACATTG GTTTTATTGT
    54421 TCTTTTATGT CCATGCTTTT CTTCATATGT TTTAAGTGCT TTTTTAATGT TATTATATGT
    54481 TTCACTTCCG TATTTTTCGA GTTTAGTTTT TCTTTGTTTT ATATTAATAC TTTTAATTTC
    54541 ATCTTTTGTC TTTTTCTTCC AAGTAGTTTT TATTTTATTA ATTCTATCTT GCTTTTCTGT
    54601 TTCAGATAAT AAACTTAATG TATTATTACG TTTTTCAACT ACTAAACTAT CACTTGATGC
    54661 ACATGAAGGA CAACAATGAT GTTGATAACG ATTTTTTGAT TCTAAGAACT TTAAATACTT
    54721 ATTATTACAA GTTGGACATT TAAATGGTAC TTTATCAAAT AAGTCGTTTT TAAGTATGTA
    54781 TAGTAATTCT TTTATTGATG TAATATTATA TTCTTTATTA GAAATAAATG ATTTTATATC
    54841 AGCTTCAATA TTATTATTTA TTTTATATAT ACAATTTAAT GTTCTTTGTT TATACGTTCC
    54901 ATCATCTTTT TTATAAAAAC ATATATTAAA TAAATCTTCC TTTGTATACA TAATTTATAA
    54961 ATATTATTTT ACTGATTTAT AATTCCACTT AGCACGGTCT CAGAATTATT CAAATTACAA
    55021 TAGCTTTTTA TTATATAATA TATATTTGAA ATTCCCTAAC CGTTAGCAAT GAAAATATAT
    55081 TTTTTCATCA CACCCGCGAA ACCACGGTTC AATAGGTTTT AGATGAGCTG CATCTTATTA
    55141 TATTATATTT GACTAACCCA TCGTTGACAT TATTTCAAAT GGAAGTTGTT CATGCCAAGG
    55201 TTTAACAGAA ATTAATTCTG AACCATATTT ATTGACTGTA ACATATAATG ACATATTGGT
    55261 TGCTTCTTTT TCATTTGCTT TTATCCATTT TAATAATGCA TAATAATTAT CATAGTTTTC
    55321 TTTAAGTATT CTTTCAAGTG CAATGTTCTT TTGTTCTCTG TCGAATTTTT GACCATTTGT
    55381 TTGGACACTC CATGCGGTAT TAGCAAAGTT AGGATAAATA CGTTTTGAAC ATGAATACAA
    55441 TGCTTTTCTG AACAATTCAT AATTTGGTGT TCCTGGACAT CCATTCAGTT CTTCATTGTA
    55501 TTGGAAAATC GCACAAGGGA AAATTGATGT ACGGTGGTCA GGACCTGTTC CAGCAAGTTG
    55561 ACCATCAAGT AATGCATCAA TAATATATTG ACCTTCTTTT AATGTACAAG TACCATAATT
    55621 TACGGACGAA AATGCCACTT GTCCTGAAGA TCTGACCTGA ATTGAGTTAC AGTTATGAAG
    55681 AAATCCTTCA ATTGCTTGTG ATAATTCTTT CAATGTTTTT TCAAGTGCAT ACTCATAAAC
    55741 GTCTTTATTA TTATAAAGTT TATCTTCGAT TGATGTATCT TTAACAATAC CCCATTTATC
    55801 TTTATTATTC ATATTTTAAA TTATTTTAAT TATATTTTTA ATTCATCATT CCAAACAACA
    55861 TAGTCTTTAT CTTTGTTTTC AAATATAATT TCCGGTTCAG AAAATTTAAC ATCTTTTAAT
    55921 TTTTTATTAT ATTGTTTATA ATTTAATATA ATGTCTTTAA TATTTTCCAA ACACTTATTT
    55981 TTATCTTTGT TCCACTCAAA TTCAAATATG TGTAATAGAA TAATGTTCTT TTCTTGACAA
    56041 AGTTTAGTTT TCGTTTGATG ATAATATTTA TCTTTAAATA AATTAGAATG CCAATAAGTA
    56101 CCATTAAATT AAATAGCAAC TTTAATATTA GGTAAATAAA TATCTAATTC ATAAGAATTA
    56161 TTTTCATCTT TTATTACACC TCTAATATTT CGTTTTACTC CTTTATTATA AAATGTACTA
    56221 ATATAATCAA ATATTTCTTG TTCTGGTCTT GAAGTACAAT TACAACCATG ATACGTTTCA
    56281 CTATATTCTT TAATAATATC TAAATATTCA TTAGAAATAT ATCTGAAACG ACCTGATTTT
    56341 ATAATTGGTA AATCCAATGA TTGCCATCCT TGACCATATT CATTTATTAA TTTGATATAT
    56401 TGAGTACAAT TATATTCAGT TTCAAATTTA GTATGTTGCG ATTTTAATGT TGACTTAATT
    56461 TTATATATAT TATTATAACA TTCATCACCA TAACGTTCTA ACTTTGTCTG TTTAGTTACT
    56521 TCATATTTAT GTTTATAAGC ATCTTCAATT GAACCATAAT GTTTAGCTAA TGTATTTTGT
    56581 GACTGTTTTA TATATTCACT TGTTTGTGTA TAATATTTCT TACCATATTT TGTTAAACAT
    56641 GTGTTTTGTA TTTTATTTAC TATTTCATCA TGTTTTTCAT TCCAAATACG TTTAGAATAT
    56701 TCAGAACCAG AAAAAAGTTT AAAATTGTGG TCTACTCCAT ATTTATCTAA ACAAGTATTG
    56761 ATTCGTTTAG CTCTTGCTTC TTTTGACCAA CCAGCATTTT TTACACCATA TTTTTCTAAA
    56821 CATTCTGCTT CATATTTTTC TTTTAACTCT ATTGAAGAAA ATTGATTACC ATAAGGAACA
    56881 CCAAAATGTT TTAAACATGT TAAGCGTGCT TTTTCTTGAC CACGTTTAAT TGCTTCTTTG
    56941 GTAGTATTTT GTTTCGTTAA TTGTATTTTC TTATCCCATG CATTATAATT ACACTCACCA
    57001 CATGTTATAT TATAATATTT ACCTACAAAT TTAGATAACT TACAACACAT TGGACATCTT
    57061 GGAACATCTT CTGGTTCAAT ATGATGCAAC AAACAATACA TTGCTTATTT TTCTGTTCTA
    57121 AATTGTTTTG TATAATTATA ATATGTTTTA GAAAGTTTCA TATTTATAGC TAAATAATTT
    57181 TCTCTATGTG TATTTAGTCT ATCATTTGTT ACTAAAATAT GATTCTTTCT AAATATATTT
    57241 ATTAAATGGT CAAAATCCGT CATTATTGCT TATAAATTTA AAATAATTAC TATTGTTTAA
    57301 AAACTAATCA TTTTAATCAA CTTTTGAAAT AATGAATCAT CTTTAAATGC TTCTTCTAAT
    57361 TCATTATCTA ATTCACTATC ATTATCTGTG ACTTTAGTTT GGTCTTCAAT ATAACCAATT
    57421 TCATGTGACT TGTGTCCGAA CTTGTAAGGG TCATATTTAA TACTAAATTG TTCAGTAAAC
    57481 TCATTTATCT TTTTATCTGA TAACTTCTTA ATATATTTCA ATCCATCAAC ATAATGCTTA
    57541 AAGAACGAAA TACGGAAAAA TGGTACCATA GTCCAATCTA AATGTGTTGC TGAAATACCA
    57601 CCAAATTGTT GTAATGATTG AATTTGAAAA TTCACCGCTG TTAATTGAAA TGCAGTATTC
    57661 AAAGATGATG CTGGTCGAAT ATCAGTTTGT CTTGTTGTAA GATTATTATT TAACGAATCA
    57721 TCCAATGGGT CAGACAAACA ATTATGACTT CCGAGTGCAT ACTGATCCAA ATCATGCTGG
    57781 TAAATAATAT TATTCTCATG ATTCTTTCTT GCCATTTTTG ACATTGAATT TTTCAATGCA
    57841 TAATCCTTAC AAACAGCTGA TGCAGCTTCC CCAATACGAC CTGTGAAACT TGCTTCATCA
    57901 ATATTTGCAT TTTGATTTAC AATATTCTTT GCAAACAATT TGGTTTTAAT GTTACGTGCT
    57961 AATTTTGTGT TCGATTCACG ATAATTAGAA CGTTGTTCCC GATAGATAAC AAAAGACTCT
    58021 GCTGCTTCAG GGTCTTTCTT CATTAAAAAA TCTCTTACAG CATCTTGAAT ATCTTCAACC
    58081 GAAACTTCTT CAATACCATT ATTTACTTTC TTAACAAGAC GTTTATTCAA AAACTTCTTA
    58141 GTCAAAACTT GTTCAAGTTG CTCTCGTAAT TCAGGTGTTG ATTCTCGTTT AAGTCCATTT
    58201 GCATAAACTT TGTCAAAAGA TGACAATGCT TTGTTTATGT CAAACTCCTG CACACTACCA
    58261 TCACGCTTGA TTACGTTCAA AGTGTTTTTT TCTTCCATAA AAATATTTTG TTATATAATT
    58321 TTATTCTATT TATAAATAAA TATAGTAATT TAATCTTTTA TTATATAAAA ATGAGAGAAA
    58381 TTACTTAAAA AATAATCTCT CTCACAATAT TTAATTTAAT CACCCCAATA TTTGTTTGCT
    58441 TTACGACTTG CAAAAACATC ATCTGAATGA AAATCTTGTA ATAATTTTGC AACTTGTTTA
    58501 TCAATTTCTC TTTGTGAAGT ACCTTTCTTA ACTAATTCAG CTTCAAGTTC ATTCATGCGT
    58561 TTTGTTCTTT CTTCTTTATT TTTTGTCTCA CGATTATTAG CAATCGCAGC ATCATAATAG
    58621 ATTCTACGTT GTTCCTTATA ATATTCATCC ATTTTTTTAT CCCAATCAAT TTTAAGTTCT
    58681 TTAACACGTT CAGGATCATT TAGATACTTA ATTTTTTCTT CTATTTCTTT CTGAATTTTT
    58741 GGATCAGCAA ATTTAAGTGT TAAACCTTCT TCATTAGATG GGTCACGATC AACAATGAAA
    58801 GTAACTTTAC CCTTAAATTG ATTAAATACT TTTTCAAAAT AATACTGCCA ACCTCTACAA
    58861 ATATCATTCC AAGAGGGGCT TTCACCACGT TTATTAAAGT ATACTGTATC ATTATATACT
    58921 TCAGAAATTA CTTTTGGATT TTTCTTAAAA TTATCAGTAA AACTCTTGTC TGTACCTTCA
    58981 AAATGTATTG CATTTGGTGG AAGTTGACAT CTAAAAGTTC CATTAAAAGA GTATTCGTTA
    59041 GTATGTTTAT AATAATAACC ATCCTTTTCT AAAGAACCAA GTAGAGTTTG CCAATGCTCA
    59101 GCACGATGAA CAATACTTAA CATTGTTCTA ATACTAAATA TAAAATTCTT ATTCTTCGGT
    59161 CCTTTATTAT AAATATCAAC TTTATAAGGC AAATCTATCC ATTGTTTTTT CTCTTTATCA
    59221 TTTAAAGTAT CTATTTCTTT CTTAATAAGA GGTGTTAGAA ATTTATCAGC TTCCTTTTCA
    59281 TGTGATTTTT TATAATCTAA CCACTCATCC CAAAGGTCCG AAGGCATACC CTTTTGATCA
    59341 TAAGCACCAT ATTTTTTAGT TAATTCTTCA AACTCATCTT TGGTAAGTTC TTCTAATATA
    59401 AAATAATCTA AATCTTTCAT AAAACGTTTT AAAAAATATT TGTAAAAATT TATTTATAAA
    59461 TAAAAATACA TAAAAATATT TATATATTAC AAAAAATATG TTTACAGTAT ATTATGCACC
    59521 GCATAGTGGA ATAAACGTTA TGTCACACAT TATATGCATA ACAAATGCAT ATTATAAAAT
    59581 AAAATGTACA AATAGATTCT AGAACTATTA CAGAACATCA TCTAACCATA GTCTATCACT
    59641 ATCAAATGCA TTAGATAATA GTTTATATAT AACATAATAG AAGCCCTGAT ATTAAAAAGA
    59701 ATGAAATTCT TTTAGCGAAT GAAATTATAT TTTCATTCTC ACTGTCAGGG CTTCTAATTT
    59761 ATAAAGTTAC GTTCCACATT AGTGGAACAA ACGTTTCACT TAGTCTATTC TTTGATGTAC
    59821 GTTATCTTGT TTCAATACAT TAACATTATT TTGTCTTTCA TTTATTTGTT TTTCTTCATC
    59881 CCAATGTTCT AATATTTTTA CTATTTGCGA AATAATAAAT TGAGCTGTTC TGACTGGTAC
    59941 ATTTTGACCA ATCTTTGGAA AGTTAGCTTT TAAAGTACCA TACAATTCAA AATCATTTGG
    60001 CATACCCATT AAGAACAATG CTTCACGAAT TGTATAATGT CTATCATATT TTGGATGTAA
    60061 ATATGATTGC ATGGATTTAA ATTGTATTGA ACCAATTTTA TTATTTGAAC AAATATAACA
    60121 ATTATTTGAA TAATATCCTT TATTAATAGA TAATTTATAT TTTACATGGT CTAAGAAATG
    60181 ACAAAATTGT TCATATTCTT TATCTGTAAA ATATTTACAA TTATTCTTAA TAAATTCTTT
    60241 GAACTCATCA TATCGGTTTG ACATAGTGAC ATTAACCAAT AAATCTCTAT TTGACTTTTC
    60301 ACGCCAATTA TGTTCACCAA ATAAATATTT AGTATAATCT AATAAAGCAA TGTTGAAATG
    60361 TGACATTTCA ATCGGTATTT GTTGTGTTGC ATCATCTGTG ATTTTATTTA AATAATCAGT
    60421 TAAATTTATA TCTATATCTT CCCAATCAAA CTTATTTGGC AATTGAGATA TTTCTTTACC
    60481 TTGCCAACGT TGGAATATAA CAAATGTACG TGGACGCTTC TGTGGATTAT CATGTAAACA
    60541 CGTATCTGTC TTATAATATA ATACTGAATA ATGATATTTA ATTGCAATGT CTTCAAGTTT
    60601 GTTACGCATA TCAATACCAA TTCCAGAGTA TAAAGCAGGA GCATTTTCAT AAACATACAT
    60661 CTTTGGTTTA ATTACAGATA ATGTATATTC TGTTATGAAT AATTGATTTG AATTTTTTGA
    60721 ATCCCTTGTT TCTGTCTTTG TATTAGATGT TGTAATACGT GACAAACCAG AACAAACTGG
    60781 TAGTGCAATA ACAAGGTCCA TATTTTCAAA ATTTGGTTTT GTATCATCAT CTGATAATAT
    60841 TTTAGTATCT TTTATATTAG ATAAATCAAT ATCAAATGGT TGCCTATCAA ATTTATAATA
    60901 TGGTACTTTT ACATTTTGTT TTTCTAACCA TTTCAACAAA TTATATTCAT TTCCACAAAG
    60961 TATTATTTCT GTTCCATTTT TATGTTTCTT AATTACAGTA TCAGCAAAAC CAGGAAATGA
    61021 AATAATCCAA TCAGCATCAT GACCAATTAC TTTTCTTGCA CCAATGTAAA AACCACCTGT
    61081 GAGAGGTTGA ATGAAACCCC ACTTTATGGA TTTATTATTA TTCATATAAA TCTTTCCAAT
    61141 TTTCTATATA ATTAAAACAA ATATATTCTG CACAGTCAAG GAATGCTCCA CTACCACCAG
    61201 GATTTTCTGT AACAAACTTG GCTGCACCTT TTGCATCTTT TCTTGCATTT TGTGGTGCAA
    61261 TAAAAATAAG TTCAGGACAA ACATGTGCAA CATGAGCATC ACCTAAACCA TCACCAAAGA
    61321 AAAATACTAA ATCATATTCT TTCAATTTTG ATTTTATATA ATCAAGACGT TCAGTTTCTG
    61381 AAAAAATATT ACATTCACAT TTTAACTCTG ACATTCTCTT TTGCGTGATT GTATAACCAA
    61441 CTCTATCTGC CGTAATAAAT TCTACATCAA TATTATTCTT TCTAAGAAGT TTAACACCTT
    61501 CATGGTCATT TGCACCAAAA ACTTTTGCAG CCTTACCATT TATAGTATAT ATAAAATGTC
    61561 CAGTTGTTAT ACAACCATCT ACATCTGATA TTACTAATAT CTTATCTTTT GTTGTATCAT
    61621 ATAATTTATT CATTATTTAT TAATATTTAA TTCAATATTT AAATTATTAC ATCTTTATTA
    61681 AAATGGTCAA ACAATGTATT TTCTATTCCT TTCTTCGGTT CATATTCAAA TCCAAGGTCT
    61741 TTAGCAATTG TACAAAGTAA TCTATTATTC AAATCTGAAC CATCTAAATA TTCAGGCTTA
    61801 ATACAATCTT GACATTGTTT CATAATATCC TTATATAATT CTGGATTTGC ATCAAGTTCA
    61861 TGAATCTTAT TTAACAAATC TTCTGGAGAT TTTAAATATA CATATTCAGG AAAACCAAGC
    61921 AAATGATACT TATCATAATC TGGATGAATA AATGGAACCA AACCTAAAAT TATTAATTCC
    61981 CATGCCTTTA CTGTGACGAA ACCAGGTTGT TGTGAATATG CAATTGAATA TTTTGCATCT
    62041 CTAATTTTGT CTTTAAGTTC AACAACAGGA ATATTCAAAA TTTTATCTGG ATATTGTGCT
    62101 ACATCTTCAT CTGACCATTT ACCATAAATC TTTGTCTTAT TATATACATT ATCATCTTTA
    62161 AAATTATCTA ATATATATTC TTTATATGTT GGTAGACGTG AAATTTTAGT TGATGTGCCA
    62221 CAATCAAGTC CAAAAGTTGA ACAACCATTA GAAATAACAA TAAATGGACT ATTTTGATTA
    62281 TTTTCTTGAT TTATAGATAA TTTATGTTCA ATGTCAATAT TTGACTTCCA ATTCTTATCC
    62341 AAACCCATCA TAAAAATACG TTCAACACCA GAATAAATGG CTTCTACTTT ATCATTCTCA
    62401 ACCATTGTCC AATCATCAAT TGACTTAATA TGGTTTTTAA TTTTGAAATT ACCATTTATT
    62461 TGTGTAAATA TAAGACGTTC GTGATTCCAA AGATCCTTAC ACCATGTTGT AATATATCTG
    62521 GCATCTTCTG AAATTAAATA AAATGGACAA CCAAGTTTAT TTAATACATA AACATAAGGT
    62581 CCAACATAAC GTTTAAACAT CATAAGTGGC TTATAAAAAT CTCCATCTTT TGTAAAACCC
    62641 TTACGAAGAA AATTTGCAAC ATTCATCTGT GTTGTTGGAC CATTGATAAT AAGTGCAAAG
    62701 TCAATTTTTA TATTATCAAA ATAATCATCC AGAAAAGCAT AGGGATTATC TACTTTCAAA
    62761 TCAATATTTG GTGCAGTAAA TACATTATGA TTTGGAAAAA TCTTATCATA CTCTTCTGGT
    62821 GTTAATTTAT TAATATCATT TGAACCAGCA ATATAAAATT TATAATTTGG ATTAAGTAAT
    62881 GCTAACTTTG AAAAAAGTAT AACAGAAGCA TCATCACCAG TCATATTGTT AAACTTCTTC
    62941 AATGAAAATT TTTTACCTAA CTTTCCAATT AGTATATTCT TTGTTTCATT CATTTGTTTT
    63001 TTAATTATTT ATTATAAAAT TAATTGTCAT AATATTTTGT TCTAATTCAG TATTTGACAT
    63061 TTTATTACTA TTAGTATTCT TTTTATATAA TGATGAAGTA CCACCTACAT AAATATTAAC
    63121 ACCATTATTT TTACATTCTT GTGCCCGTTC TAATGTAATT CCACCATCTA CCGCTTTTAA
    63181 AATATTATTA TGTGTTTTAT ATATACTATT AAATGCTTTA ATCTTATTTA TTACTTTCGG
    63241 TACTGGGCGT GCACCCTTAA AACCAGGTTC TATAAACATA AACAATACCA AATCAATATC
    63301 ATCTATATAT TTTTCAATAA CATCAATTGA TGTTTTTGGG TTAATAGCTA AACCAGTACG
    63361 AATATTTTGT TCATGTAAGT AATTAATAGT ATTTATTATA TTATCTTCTT GAATTTCAGA
    63421 ATGAATAGTA ACATAATCAC AATGAGACAA TTTCATTCTT GGAAGTAATG ATAATGGATT
    63481 TTCTACCATC ATGTGTACAT CTATAACAAA ATCTTTATTT GATTTTTCTC TATATTCTAT
    63541 TAATTCATTA ACAATATCTG GACCAAATAC TAAATTAGGT ACAAAATGAT TGTCCATAAT
    63601 ATCTACATGA ATCATTTTAA TATCATTCTT TAAAAAAATA CTAATATCTG ATTTTATATT
    63661 TAATAGACTT CTTGCACACA TTATAGATGG TGATATAATA TGCATATTAT TATTTATTTC
    63721 CATGTTTATA TTAATTAAAA TTTAAATTAT TCTTCATATT TGAATATAGT ACATATTTTC
    63781 CAAAATAAAA AAGAAACTTG CATAATTTTG GTTCAAATAA TGGACATAAA TCTAAAAATA
    63841 TAATACCTGT AAGCATCTCA ATATAATCAT ATGAAATATC ATCAGCCTCA ACAAATCTTT
    63901 TTAAAACCTC TTTACAATAT GTTGACTCCG AACTTACTAA AATATCTACA TGTATTTTGT
    63961 TGTTATCTTC ATCTATTATA ATATTATATA AATTATTATA AATAGAACTA AAATTAAACA
    64021 ATAAGTTCAT ATTCATCTTT ACATAATCAT ATATCTTATC ACCACAATAC AGTTCATTAC
    64081 CATATCCTTG TCTACAATCA ATCAAACTAT AATTGTTATT ATTATCAATA AGTATATTTT
    64141 CTAATGTAAA ATCTCCATGC CAACTTGTCC AATTTGCTTC TTTCCATTCT TTACATTCTT
    64201 GAATTTTATC TAAAATATAA TCAACTGTAA ATTCTTTTGG TATTTTTACA CCATTAATGA
    64261 AAATATTTTT ATCTTCTTCT ATATTAAACA TTTTCTTGAA TTTGTTTACA CGATTTTTTG
    64321 TTCTTGTAAT CCAAAAGTCA TATTGTTCTT TCTTAAAATT ATATTTGGAT GTTTTATCAT
    64381 CCCACAAACC ATTTTCTTTA TAATATTCTA AAATATCACC AAAACGAACT CTATCAATAT
    64441 TTGTTATAGC AGTATTACCA GGAACAAAAG CATAAGAGAA GAAATTTTTA GTAACATCTA
    64501 AAATTTTTGG CATAAATTTA GATATGACAT TAGTATGTGT CATTATTTTT TTTACCATAT
    64561 CATCATTAGC AAAAAACTTA ATTACCTTAT TATTAACAAT AAAAATAGAC TGGTCATATT
    64621 TATCTAATAC ATTAAGCTGG TCATTTTTAT TTGAACTAAA ATGTTTACGT GCTGTAATTA
    64681 AACCAGATAC TGAACCAGTA TCATACCAAT TATCAACAAT AAATGTCTTA ATATTACTAA
    64741 AATGTTCTTT ATAATTAATA TATACATAAG TATCATTCAA AATACGATAG TCTACTTCCT
    64801 TGACTGAACG TTCACAGCAA TTCCACCATG TTTTCCAATC ATAAATTCCA GCAATACCAA
    64861 TATATGAAGC CATTGTTGCC ATGCTTGCAC CTTTTTGATA TATCTTAGTA ATCTTATAAG
    64921 AATTTACATT ATCCTTTGAT GTCTCATCAT AATCAAATCC ATCATAAAGA CCAGATATCT
    64981 TATTATAACC AATTAAGAAA TCATAATTAA AATTTTCTAT ATCTACTTGA TTAGCTAAAT
    65041 TCTCAACAAT TGTATCACAG TCATTATAAA TAAAAGGTTC TTGTAGGTAT TCTTTGGCTT
    65101 GTAATTGTGA ATATACTTGT GATGTTCCTT CACCTTGATA CTTATCTACA TTAACAAATG
    65161 TAAACTTATG ATTTGGATAT GCTATTGTTA AAAATTGTTT AATATGATCT CCTTTATATC
    65221 CTAATGTAAT TACAAACTCA AAATTAGATG GATATTGGTC TATGATGTGT GCAATAACAG
    65281 GTTTTTTACC AACTTTTAAC ATTGACTTAT TCATAAACTC TGTATATTGA CCTAATCTTG
    65341 AACCTATGCC AGATGTTGTT ATAAATACTT TCATGTTTGT TTAATGTTGT TTTATATAAT
    65401 AAAATGTAAT ATAGTAATAT TATAGTATTT TTATATATAA AAATCGATTA AAAAATAAAA
    65461 AATAGATAGA AAATATAAAA ATTCTATCTA TTTTTATTAT TTTTGTACCA CATTAGTGAA
    65521 ACACATCGTT TAAATACATT ATCTAAATAT ATCTATTAGT AGATGCTTAA CAATATCAGT
    65581 TGGATTATGA CATTCTTTTG CCTTATTGAA ACAATATTCT CTATATTTAT TATAATATTC
    65641 TTCATTATTT GATAATTCAT GCATTCTATT TAATACATCA TCCAAATTAG ATAAATCATC
    65701 TTTCAATGGA ATACCTAAAT TAGCTGAAAG CCATGTTTCT CCGGTCCATT TACCATCTTT
    65761 ATATAATTTG CAATTTTTTG CAAAATCATA ATCTATCAAT GGAATCGTTC CAACATCAAA
    65821 CATTTCAACC ATTACATATT CACCATTATC ACCACAATCA TTTATTGCTT CTTTCTTTTT
    65881 AGATAGAATA TTATGAAAGT CACACCCAAA CTGAGAAAAT GAAATCATTT CCATTCCTTC
    65941 TTTATTCTTA TACTCACCAA ATACATATAC TTTATCTTTA AATTCACGTG GTAAATGTAC
    66001 ACAATTATCT TCTTTTGAAA TATTATGTTC ATCACGATAT TTCTTTGTTA AAAAGAATGT
    66061 CTTATCTGAT TTATCTTTTG TACCATAATT ATAAATAAGA TTTTTAAATT TAACAACTGC
    66121 TATTGTTCTA AGTATACCTC TCATTTCACA TTCAAATCCA TGCTTAGCCA ATGTTGGACA
    66181 AATTTCAATA ATACGTTCAG GATCTTTCCA TTTTGTACAT CTACCCATAT ATGTCAATCT
    66241 TTTATACTTA TTATGAAATG ACTTCCATTG ACTATGTGTA TCATCAAAAT AATAAGGTAA
    66301 TAATAAATGT ATAAATTTAT CATCAAATGT AGTTGAACCT GTCTTTTCTT TATAATAAAG
    66361 AGCAAAATCA TCTGTTTTAG AAAAACCAAC TATTTTATCA AATAAATCTA AAAAGTCTTT
    66421 TTTTCTAACT AAATCACCAT TTGCTTTACT ATTTGTTGAC CATTTATGTG CATTAATAAA
    66481 CTGAACTTTC TTTGGACCAT TTATCTTATT CTTTACCATA TCAACCCAAT TATCTATATA
    66541 CCATTTATCC ATTTTTACAA GTGGCATATC ATGAAAAAAT ATAGCATCAG CTGTATTTAA
    66601 CTCATCAAAT GTATATTGTT CAAATTTAAC ATATTTTACA ATTACATTTG GATCAATATC
    66661 TAAATTACAT GATATATATG TTTGATTATA ATCAAAAACA AATAACTCTA CATCAACATT
    66721 ATTTGCTTTT AAACCATTAT TTATTTCTAT TACATATTTT GTTTGACCAC ACGGATAAAA
    66781 GTGTGTCATT AATTGTATTA CTTTCATTAT TTATAATATA ATAAAATACT TAAAATTTAT
    66841 TCCCCTGATG ATTTATATTC TAAATTTAAG AAATGTCTTT CATAAATATG AGCAGATCCA
    66901 ATATTACATT CTATATAAGA TGGATATACT TTACAGCCAA GTTTAGATGA AATGTCATGA
    66961 CAAAGTTTAT TTGCAATATA ATCATGCCAA AGTATATCAT TATCATAACC AAATACAAGA
    67021 TCTTGTGAAC GTTGATATAC TATATAACGT AATATATAAA ATTGTTCACG TTTATAATCA
    67081 TTATTATAAT AATATTTATT CAAAAAACAT TGCACTTGAT ATGTACACAT AAAATCATAC
    67141 ATATCATCTT TAATTGCATC TTTATGCATA CTTGGTCTAT TATAAAACAT TACTGCTTGT
    67201 CGTGTATTTG TATCTTTAAC AAGTGCATTT AAACATTCTT TATATTGATT GCCATTTTCA
    67261 TTAGAAAATA TACACCACCC ATAATTAGAA TTGATTTTAC CAACATCACC TGTCTTAGAT
    67321 GCAACACTCT CCCAGATTTT TGGTGTCTTA CCAGGAATAT CATCAACATA CAATGATTGT
    67381 GACTTATACC ATTCTATTTC TCTTTTAGCA TAATCATAAT TAGGTTCACG AACAACCCAA
    67441 TCTTTATCAG CAATGAAATT ACAATCTTGA ATTTCCAAAC ATTTTGAACC AGAAATAATA
    67501 CGAAAGTCTT GTGATTCAAG TTTATCCTTT AATATCATAT AAAGTACATC GGTTTGTGGT
    67561 TTATTATTAA ATTGTTTACT AATAAAATTT GCTGAATCCC TTAACACTCG TCCAAACTTA
    67621 AATGTCCAAT TTGAATTATT ATCTAAATTA TAATCGAATT CTTGCTGTAA TGGTTCTAAT
    67681 TTATCTTTTA TTTCAGATAA ATCATAATTA TAAATTACAT TATGTGAATT AATATAATCA
    67741 GTAGAAGATG TATTACTATG TATTATGTTA TTGTTATTCA TTTCGTTATT TGTTAAATTA
    67801 TTTTTAGTTT ATTATAAAAA GAAAATCCCT AATAAATATA TTAGTTATAT TAATTATACA
    67861 TTTATTAAGG ATTTTTAAAA AAATAAAATT AGTTTTTTCA CTCAAATACA ATATGAATCA
    67921 AATCTTTATC TAATGATTCA TATAACTTAT TCTTCAATTG TGAACATTCA AATGCAGAAA
    67981 GATTACCTTG TTTAATTGAA AGTGTAATAT CATTCTTAAT TTCTGAATCA ATATTATATG
    68041 ACTCTTTTAA AATATTTCTT GCCTCTACAA GTTTTTCTTT ATTCTTGAAT AAGTTTTTTA
    68101 TATACTTCTT TTCATTTGTT AAATCCATTT TTGTTTTTAA AATATTTATT TATATTAAAT
    68161 TATAGTATTA TTATTATATT TATTTAAAAA TAATATTATT TTATTTTACT TCTTTTTTAT
    68221 TCTTTTAACT TTTGGTGTTG GTTCAACTGA ATTTTTAGAT AAGCTTTCTG TTGTTTTTAT
    68281 TTCTACTTTA TTTTCTAATA TATCATTAAT ATAATTAGTT AAAATATTCT TAATAATATC
    68341 TTCATTGCAT AATTCTTTAT ATAATACATC TACTATATCT TCTTTTGTTA CACCAAGGTA
    68401 CTTAACAAAT GTTGAAATAG GTTCAGTTGG CATATTATCT ATATAAATAT ACTTAAAATT
    68461 AATAGTTGGC TTTTTTTCAA GATTATTTAA AAACTCCTTA ACTATGTTTT GTTGTTTTGA
    68521 ATAACCATTT AAAGAATATG AATTATTATC TAAATTAATT CGTTTTTGTT TAGTTGTTGT
    68581 TGAATTTTCA TTTTCTTCAA TATTAACAAA CGATGTTTCA TAAGTACTAT CAAAACTTTC
    68641 TAATTTATTA TTACTATTAA GTGTAACATT TGTTTCACTA ATGTTATACA TATTAGTAAT
    68701 ATTGTTATTA TCTTGTCCAA GACCAGATGT AAGTAAATCA ATATTTAATT TTGGTGTTTC
    68761 TGTTTGTACA TTATTTGTTA TAATATCATT TTGCTGATTT AATGGTTCTT CTTCCATTTG
    68821 TACATAATTG TTTGAAAACT CTGTAAATGA CATTAATCTA CCATCTGTTA ACATTAATTG
    68881 TGAACCATTA CCTGACATAT CATTTACCAT TGTCTTAACC GTAATCGTTT CACCAGTTTT
    68941 CATATTTATC CAAGTACCGG ATGGTTCCAT TGGGACAGTT GATTCTGATG TAAAGTTTGT
    69001 TTGTATCATT GTTGTTATAT ATTTATAAAA TTTATATTTA TATAGTTTAT TAAGAATTTT
    69061 CAAGTATAAT TTCTTGACGT TTTTCATTAT CTGTTGTATT ATAGTATTCT AATATAGTAT
    69121 TTGAAATATC AGAAATATGT TCATTATCTA TATTAAAGTA TAAACAAGGA ATATTATGTT
    69181 TATCCATTCG TTGATATACA TATTTTGATT CTCTTATATC TTCATGATTT TTAAATTCAT
    69241 TTAAATTTTT GTTTACTTTA GTGTCTAACC ATATTATAAT ATGATTATTG TTGTTTATAT
    69301 TATCTTCTAA GAACACACTA TCTGATATAT TATTAAAATC TAAAAATTCT AAATACATTA
    69361 TATCATTATT ATAATATTCA TCTAACATTA TACCATGTGT TATATCATTA TGTAACTCAT
    69421 CAATAGTACA ATATAATATA GAAGAATTTT TATATGCTTC TTGTACTTTC GTATAAGGTA
    69481 TATAATATAT ATAATCAATA CAAGAATTAA TATTTTGATG TTGTGACATT GTTTCATCTG
    69541 TAATAAATGT ATTCATTATA GATAAATCAG AATTTTTAGA AACAATCAAA TTAACAAGGT
    69601 CTGCTTTATA TTGATTTATA TTATTTGGGC CAATAATAAT TATTTTTTCG TTTTCCATTA
    69661 AATTAATATT AAAAAATTTT ATTTTTATAT ATAAAAATTT AACAGAAAAC TAAAAATTGT
    69721 ACTATTTTTA TATATAAATA AAATAATTTG TATCACTAAC ATGGTACATA AATAAGCATG
    69781 AAAAAGAATA TTGATTTGTC TAAATTAATA GATGAATAAT GAAAAGAGCT TATTAAGAAC
    69841 TATGAAATGA TTCTTAAAAA AGATTGAATT TATTAAAGAG TTTAATAAGC ATGCACCTGA
    69901 AAATAAAAAG AAACGAATGT ATTATTTTGA TAGTGTACAT TTTGGTAAAT TAAAATTCTA
    69961 ATTTTTATTA AAAGTAAAAA AGTATATTTT TAAATAAATA AAAACTGAAT ATAAATTAAA
    70021 ATGAAATATA AAATAAATAA CTTTTTAAAA ACAAGATAGT AATTTACTAT TTTTTAAAAA
    70081 TGTATTGAAT TTTTATCATT GAATAATTTT TTCATAGAAA ACAATGATAA AAATTTATAC
    70141 AAGGACAAGC TTAAAGTAGT AAATAATTTA AACACTTTAA ACTTGTCCAT TTATTATATA
    70201 AATATATAAA CAATTCATTA ACATGGAAAA ATTATACAGT GAAACCGCAA CAGACACTTC
    70261 TAATAACACT GAAAATACTA CTAATTCAAC CAATGAAATT ACTACTGATT GCACTCTCGA
    70321 TAATTATGGA GATAAAATTG AAGATAAGCG TGCAAAAGCA ATGGTTGACT TTATTAAAGA
    70381 ATATAATAAT CGTTTAGACC CTAAAAAATC TCTTGATACT AATATTCGTA ACTTTATGGC
    70441 ACTTTCTGAA AAGGATGGTG AAAAAATGAA AACATTATCT GAAACAAGAA AGCATAGATT
    70501 ATATTATTCG AATATTAGAT ATTCAAAATG TAAAGAAGAT GAAAAAAGAC GTTATCTTGA
    70561 AAACAGATAC GATGTACCTG TAATGGTTGC AGATAGTATT AAAGTAAAAC ATGGTGATAT
    70621 AAGTAATTTG GGTGAAGTTT TTCAATGGTA TATTACAAAT CCATCTTATG CTAATATACC
    70681 AAAAATACAA CGTAAAGCAA TGTATTCATG TACTGATAAC AAACGACCCA CCGGTGAACT
    70741 TGCTTATGAA ACATGGAATG GTTTTCAAGT ACTTGACTTG GATATTAAAA ATCGTATAAT
    70801 TGCACAATAT ATGAAAGGAC AATTATTTAA AATCCTTTCA AAAAATATTT GGTTTGTTGG
    70861 TATTACTTTA TCAACATCTG GTAATGGTAT TCATATCTGG ACAAAGATTG AACCAATGTC
    70921 ACAAAAAGAA AATCGTAAGG TAGAATATAT TATTAATTAT CGTCAAAAGT TCTCTACTGT
    70981 TTATACTGCA CTTGAAAATA TTGCATATAG AATGCATGAA CAAAAGTATA TTCAAGATTT
    71041 GCTTAAAGAT AATATTATTA GTGAAGCTGA TATTGACTTT GAAGTAATGA AAGATTGGAT
    71101 TGATATGGCA ATGTGTAAAC CTCAACAAGC AACTTTTATT CCTTACGACC CAGAAGCAGA
    71161 ATTTTCTACT AATTTTACTA ATGCATCACT TGATACTAAT TTTGATACTA TTATTGATGG
    71221 TGAAATGGGT GAAATTGACT GGATGGAACG AAAAGACCTT ACTGTAATTT TTGACCGTTA
    71281 TCAATTCTTT ACTGATCCAT CAGCTAATAA AGAATATGAT ATTGAATTGG ATGAAGATGA
    71341 AGTATTTGAC CCAACAAATG GCAAAAAATC TTCTACTTCA ACAGCTCGTC ATTATAAACA
    71401 TTGGCAGAGA TGGCAACTTG CTAATACACT TTGTTCTATT TATGGTGCAA CAAAGGGTTA
    71461 TCAATTATTA CGTGAAGTTT GTAATTCAAA AACATCTGAT AGAGAATTGA TGGGTGACAT
    71521 TAAAACAGCA AATACATATA AAAAACCTGT TTCTACATGG GCAATTACTG AACTTGACCG
    71581 TATACATGGG TTTAATATTA AGATAAAAAC AAATGATGAA GAAGTAAATA ATATATTACT
    71641 TTCACAAACA TCAAATACAT TGGATGAATC AAATTCACCA ACACACTTAT TAAATCCAGA
    71701 AACAAAGGTA ATTGATATGA CATTATCATC AGACCAATTC TTATCAGATA TTCAAGATGA
    71761 TATTTTCAAA AATTTAGACT TACTTAATCT TTTGGAATCA GGTGCTGGTA CTGGTAAAAC
    71821 AGAAATGGTA AAGCACTTGA AAGGACGTGT ATGTCTTCTT GAACCGTTTA CATCTATCCT
    71881 TGAACAAAAA ATTGAAAAAG ATGAAGATAT TATAGCAAAT TGGTTAACAT TTTGGGGAAA
    71941 TAAACAAGTT GGTCCAAGTG ATTGGGTATC GGAAAAATCT TTTGCAATGA CATTTGATAA
    72001 ATTTGCTAAT TTAAATATTT GTAATTTTAT TAATGAAGGA TTTGAATATA TTGTAATTGA
    72061 TGAATCACAC TTATTGTTTA CTTCTGCATA TAGAGATTGT ATGTCCCCTA TCATTAAGCG
    72121 TATTATGAAC TTGGCACAAA ATGGTATTAC TATTATTTTG ATGACTGGTA CTCCTACTGG
    72181 TGAAATGATG TTTATGCCTT ATGCTCGTCA TATTCGTGTA CGTAAGGAAG ACAATAGAAT
    72241 TAAAAATTTT ACAGTTGTTA AGTCACATTC AAAAGATGAA TGTACTTTGA ATATGTGTAA
    72301 AGATATGGCA ACTGCTATTA CACAAGGTAA GCGTATTCTT TACCCAACAA ATAGAGGTAA
    72361 CTTATATGTT TCACAAATTT TTGGTTTAGT ACAACAACAA TTAAATGATA TTCATTTTGG
    72421 TAGAAGTATT AATACATTCT ATTATAAAAA AGCAAACTCT GGTATGAAGA GTATGGATGA
    72481 TATTGCAGAA TCAAAGACTT TTGGTAATAA TGATATAATA GCATGTACTA ATTTCTTATC
    72541 TGTTGGTGTT GATATTTGTG ATAAGTATAA TTTTGAAGTT TTCTTTGATG ACTTAATGAT
    72601 GCCACAAGAC GTTGAACAGT TTACAAATCG TATTCGTAAT AATAATTTAT ATATTAGATT
    72661 ATATGTACCA AAAGTAGACC ATGTTGGTTT ACCTATTGAT TATACAAAAA TAAAACCATT
    72721 ACAAATGATG GTTGATGAAT TTGAACGTAT TAGATTATTT AATATTTGTA AAACTTGTAA
    72781 TGAGGTAATT GAACGTAATG GTGTTGAAGC AAGATATAAT GACCTTACTG TTGCTTTATC
    72841 ACATAGTAAT AATTGTATTA TTTTTGATGA ATATAAAAAT AGATATTATA TTGACCAAAC
    72901 TGCATATAAA TTACACTTAT TTCAAGATTT ATATAGTGAA TATATTTCAC AACTACCTAT
    72961 TATTACACGC TCAATGAAAT ATTATGGATA TGAAGTATTC GTAGAAGACC GTAATAATGT
    73021 AATGAATGAT ATACAAAGAG ATGATTTTAA AGAAATATTA AAGAAAGCAA AAGGAACAGA
    73081 AACAAATAGA CAAACAGTTG AAACAAATGC ACTATTAGAT AGTTTAACAC CATCTAATAT
    73141 TGATATTTAT AATGATATTG CAAAAGGTAA TTTTGATATA ATTAGAAATG ATAAGTATAA
    73201 AGAAGATAGA TTGAATAATA ATATATTGGC AACTGATGTT GAAATTATTA CAAGAAATAT
    73261 GCCTTATATT AATACATTCT ATAAGTTCTA TGATATTGAT ACAATTCGAA CGATTTATGA
    73321 TGCATGTACA GATGTAAAAT CAAATAGAAT TATTAAATCA AAACTGGAAC GTATTCGTAA
    73381 ATTTGTTGCA ATGGAAATTA GACGTTTGAA TAATAAGGTT GATATTCCAA TGTATGATTT
    73441 CTATAAACAA TCTTATGATT TTGCAGTAAA TAATAGTGTA ACAAATAAAC ATGATATTGA
    73501 TATGTTTATT TCAAAATTCT GTTGTTCATA TTGTAATGGT ATTAATGGTA TTGTAGTACA
    73561 AAAAGATAAA GATATTAATG GTAAAGATAC TGGTTCACAA AAATATCTTA GAAATGTTAA
    73621 TGATATTATG ACAAATATTT TCTGGACTAT TGTAGAAAAG GGAAAAGTAT CTAAAAAGAA
    73681 TAATACTATT AATATTAGAC CATTTAAATT ATTATGGACA CGTAAAGAAA GTGTAAATAA
    73741 TATTTGTGAA GATAAGAACT TGAAAGCAAT TTTAATGGAT GATTTAATTA AAATGCGTGG
    73801 ACAAAAGTTT GAAAATGAAA TAGATGATAC TGATATGGGT AATTTGTCTA TTGAAACTAC
    73861 TAAAAAACTT TTAAATTATA AACATACAAA AGATACAATT AAAGCAAAAC ATATTACACC
    73921 TCGTGATATT CCAGTAGAAT ATTCTATTTC AACTGCAAAA GATTATGATA CATTTTCAAA
    73981 AGAAGATAGT AGTAATGAAA GATTTATGAT TTGGCAAAAG AATCAATATA AAGCTATTAA
    74041 GAATAGTATT AATATGGCAG CACTGTTGAA AGAAAATGAA TTAAATTCAC AAGAAAATAT
    74101 TATTAATAGT GTAGTTGGTG GACAAAATAG TTTATTTGAC AATACAGTTG ATAAATTAGA
    74161 TGATAATATT AATACGCAAT GCAATAATGT TGTACTTAAT ACTAATTCTA ATAATACATC
    74221 TAATGCTATT ACTACAAGTC AAAAACCAGA AAGAACAATA GCTGAAATTC TGGATATTAA
    74281 TTCAAATGAT GAATATGCAT CTGATTATCT TAATATGGAT AAATTTGATG CATTACTTGG
    74341 AGAAGATGGT ATGTGTCCAT TCTAATTCAT AATAATAAAT ATTAAACAAT GTGTTAGGTG
    74401 ATGTTAGTAC AATGACATTG CCTAACTAAT TGTATGTCAA ACTTAGATAA AATATGTGTT
    74461 AAATTGCTAA CTTTATGTAG CAATATAATA TGTTGAAATA GTGATTTTTG CAATTGCTTA
    74521 GAAAGTACGG TCTGACCGTA CTTTTTAACC TATTAAAATT TCTAAATATA TAATTATATG
    74581 CTTTTGAAAA TCACAAGTGT CAAAAAAGTC CGACCAGAGC GGATAAAAAT AACATTTTTA
    74641 AAAAACATCA AAAAAGTCCG ATTTTAGCGG GATTTTTAAA AAGACGTTAG AAAATTTAGT
    74701 TTATTTAATA TAATTTTATT CTTTCTAAAT ATATTTATAA TATTAATTAT TTTATATTTA
    74761 AAATATTTTT AAAAAATCCA ATTTTTAATA TATAAAAACA ATTAATTTAG AATGACAATA
    74821 GAAAAGAATA ATACAATCAA AGACTATTAT ATTAGATTGG AAAGGATGTA TATTAATGTA
    74881 ATGAATATGC TTACATCTTT AAATCAATCT TTAGTTTCAA ATTCATCAGA GGTTACTGTC
    74941 ACTGTAACTG ACACTAATGA TGTAAAATCA ACATTACGTA TTCCATCATT TTTATATTTA
    75001 GAAAATAAAT TAGAAGAATT AAATACAAAC TTTGGTGCAT TATTTAATAT ACCTGAAAGT
    75061 GGTGAAGCAT GGTTTACACA TAATTCATCT GATTCATATA AGTTTAATCT TGTTAGAAGT
    75121 AATACCGCAT TACCAGCACC ACAACTATCA CCATACTTAT CATTAAAAGG TGATACGCAA
    75181 TATACAAGTA TTAAAGATAA TAATATATTA AAAGACCTTG TTTCTCCACT TACATATATT
    75241 AGATATAATA TAGCAAATTT AGCCGATGTC ACAGATAGTA TTATAATGAA AAAATATGTT
    75301 TTTTATAATA AAACATTATT TGATTATTTA GAACAATCTG GTGATATTAA TACTTATGCT
    75361 GATTTAGAAG ATAAACTAAT TGGATATAAA ATAGGTGATG ATTATGATAG TTATGAATCA
    75421 ACATTAAAAG TACCTATTAA AAAAGATACT TATATTTCAT TATTTAATAT AAAAAAAGTA
    75481 GATGATAGTG ATTACATTAA TAATACAATT AAAGTAACAT TAGATACAAT AGAATATTAT
    75541 GATAGTGAAA ATAGTAGTAT TATATACCAA TTAGTAAATA ATGATAAGTT GGTTTATGGT
    75601 GACACTGCGC TTGAATATGA AATTACAAAT ATAGATTATG AAAATCTTGT TGTCACATTA
    75661 AAAGAACTAA ATGGTCATAA AAAAATTGTT ACAACACAAG AACAATCTAA TTCAACATTT
    75721 GTATTACTTA ATAATAATTA TAATAAATAT AAATATGTTG ATATTCCATT AGAAGAAAAT
    75781 GAAAATATTG CAATATGTCT TTCGGTAGTT TATAATAATA TAAGAAGTAT TTGGTCTAAA
    75841 CCTGAATTTA TTGACTTAAA TACAATTTAT ATGAAAGATG AAAATGGAAA CGATATAAAA
    75901 GATGAAAATG GAAATAAATT AACTTATATA GATTATTATA AAAAGTATTG TAACAATATT
    75961 GGTGACTTAA TATTGGGTAT AACTGAAACT GCATATCCAC AAGTGTCAAA TTTCACACCA
    76021 GCTCAACTAA AAGATATGCA AAGTAGTGAA AGCATTACAA ATGGTGTTAC AAATACATTT
    76081 AATGGTGACA TATTAAAAGT TGTTCCTATT AATAAACATT TAACAGATGA TGTAACAAAT
    76141 GATGACATAT TAAATTTACA TAATCAAAAG AATCAACTTC AAAGTCAACT TGATACTATT
    76201 CAAACTAATA TTGATGATAC TACTAATGAT TTATTAAATA TTGATAAAAA TAATGTAGAT
    76261 AATTCTAATA TAATAACATT ACAAAAGAAG TTAACAGAAT ATAAAAATGA AAAGACTACA
    76321 ATAACTAAGC AATTCAATTC TTGTGTAAAT CAACTCACAT CAAAGATAGC ACAGCTTAAT
    76381 CAAACCACCT CAGAAATAAA ATATCGTTTA CGTGGTGTTA CTGTAGTGAA TGATATGATT
    76441 AATATGTTAC AAAATGCCTA TGGAAAGAAT GTTGAATTAA TTGGTACAGA AATTTGGTAT
    76501 AAATATAAAT CTATTAATAA AGATACAACA ACAATTACTG TTATTAATTC AGATACATTT
    76561 TCTGAATGGA ATGTTCAAAA ACCATCACAG CGTGACCGTT ATTTAGTATT TAATTCACAA
    76621 AATACATCAT TCGTTACTAA TTATGTAGAT TATAATACAT TAGACAACAC ACCAAAATGG
    76681 AATCAAGTAG ATATTCCTAT AAAGAATGGA GAAGATGTAA TTGTAAAAGT TAGATATTTA
    76741 TATAATATTG GTCAACCTTT TATTAATCTT TATACACCAT GGTCAGATGA AGTTACATTT
    76801 GAATTTCCAT CTGAATATAA AGAAGATATT ACAGTAAAGA GTATAATAGA AACAAATAAT
    76861 GATGATACAG TTACTGCAAC ATTTACTAAT ACATTAATAA ATGATGGCTA TGAAGAACAT
    76921 ATTAATGATA AGATATTAGA TAATGAAAAT AAATTTTTTC ATACATCTGA ACATATTTAT
    76981 TCTGGTTTTA ATACATCAGA AAATAATATG TTATCTTTAT ATGATAAATT AAAACAAATA
    77041 TCTAATGACA TTGTAGATTA TAAAGAGTTG TTAAATGAGG TTAATGGAAG TAAATATAAA
    77101 GTACAACTTG TTTCAGATGA TGTATCAACA GAATTACACC AAAATACCAA AAATAAAATT
    77161 TCTATATATA ATAATGATGT TTCAAGTAAT AACAAGTTTA TTAAGAAGAA ATTTAAATTA
    77221 GTTATTAAAA ATATTTCTGA TTATAATGTT AAATTGTACT CATTATTTCC TTATAGTAAT
    77281 AATATACCAT TAGCATTTAT TTCTGATGAA ACAGATAATT TAAAATTAGC AAATAAATTC
    77341 TATCGTGTAC CATTACAAGT ATCTAATGTT GCTACACCAC AATATTGTGG ACAATGGATA
    77401 TATTTTAGAC AAACTAATCC AACTACTAAT ACATCTATTT ATTATAATAC AAAAGAACAA
    77461 GATAGTTCAG ACTTATTAAT ATCAACATCA CAAAGTATAA ATAATAATAC ATATAAATTC
    77521 TCTGAACCAC TTTATTTGTT ATCACCAAGT AATTATATGT CAAAGAATAA TATTCAAGCA
    77581 TGTTTGCCTT ATGTATATAA TAAATATAAT AAAATAGATA TAAGTTCTGA AAATGAACAA
    77641 ATAAAATCTA TTACTAATGC TTTACTAAAA CTTAAAGCAT TCTTAGATAT GTATGGTGAT
    77701 AAATTGATTG AAGATTAAAT TTATATGTTA TATAATATAA TATAATTTAT TTTCAAAGTT
    77761 CATTAAGAAT GTACTATTTA TTAAATATAT AAAATATAAT GTAAAAACAA ATTTAATTAT
    77821 ATAATATAAA TGGATAGTGA CATTCTTAAT GAAATTAAAA AAGAATTTGA ATACCTTAAT
    77881 AATGCAAAAG AAATTACAAA TTTAAAATGT ATCAGACAAA TAGATAAAGA TTATGATATT
    77941 TTAGATGTTA CATTTGATAA AGATGGTAAA CAACATTCAA TTATTTGTGA TTATAATTAT
    78001 ATTATACATA AATTAATTAT AACAGTATTA ATTAATATAA AAACGAATGA AAAAATATGT
    78061 TTATCATATT CAGAACAAAT ATTAAACCAT GTATTAAGTA ATATTAAAAC TATTTTTAAG
    78121 CAAATATTTA TTTTAATTAA ATAAAATGAA ACAAAATATT GAAAATATAA CTAATAAAGA
    78181 TATAGATATT ATTAATGAAC GTATTACTAC ACTTAGAAAT AAGCGTAAGT TATGTAAAGA
    78241 TTAATTTATA AATAGATATT ATATAAAGTT TAACACTTTA GTTTTTAAAA AAGCTAAGGT
    78301 GTTTTACTAT ATATTTATAC AAAAATTTAA GTGAAACATA AATATAACAA TTCTAAAACA
    78361 ATATTCAATA TGAAAACTAA TTTATATTCA AATGAGATGT TAAATAAACT TATTGATGAT
    78421 CGTAATGAAG TATCTGAAAA GTTACAAAGA TTACTTAAAG AATATGATGA AAAAATTAAA
    78481 TATTGTTATA ATCAAATATG TCACGCCGAG GATATTCTTG GTAAACTTAT TTGCTATTCA
    78541 ATTTATATTT CACATAATGA TTCATCAATA CTACCTGTAA ATGAATCTTG GTATTCTTGG
    78601 CTTTTAAAAA ATAATAATGA CCCACAAAAG GCAGTTAAAG TATTATTTGA CCATAAAAAT
    78661 AATAATATTA TTAAACTGAA ATTTAATGTA CCAACATCAA CTAAATTCTT GGAGTATAAT
    78721 GAATGCTTTG AATATAAAGG TAAATGTTTG GATATTACTT TAACACTTGA TGAAACTTCA
    78781 AAAGAGTATT ACTGTTCAAA TTTATATTTC AGAGAAACTT ATTTAAAGAA TATTTATTAT
    78841 ACTGATGAAA ATAATAATAG ACTTGATTAT TATTTTAATT CTAATAATGA TATATGTGTT
    78901 TTAGTAAATG GTTTATTGGA AGAGTTAAAT GAGTGTGGTA ATGGTATGAT TTGCAACCTT
    78961 ATTAATAGAT TATATACAAA ATGATTACAT ATATTAAGAA TTTATTTAAT CAATTGATTA
    79021 AAAAATTTGA AGATCCAAGA AAACGTAGTT TTGAGAATTT CATGGAAATG ATGGCACCAA
    79081 ATATAGTTAT AAATTGGTGT ATGACAAAAT ATTATGATTA TTTAATAAAT ATTGAAAATA
    79141 ATTTTAAATC TGTAAATAAA TGTAAAAATC AAGCTGATAT GTTAGCATTC TATTTAAAGA
    79201 TAGTTGCTAA AAGAGAACTT AAACATTACA ATAAAAAGAA ACTTGTTAAA AATGTTTATG
    79261 TAAAGAAGTT ACATTTAGAT GAACCTTATG AAGTAGCAAA TATTATTCGT TCTGTTTTTA
    79321 TTAATGAAGG AGCAGAAGAA TATATTAATA AAATTTCAAA CCAATGTGCT AATTCATATA
    79381 AAGATATTAT TTATATGATG ACATATTATT GTGAAGATAT TTATAAAAAT GTACAAAATA
    79441 AATTTAATAT AGAATCATAA AATATAATTA TTAAAAATGA AATTTATACA ATATATAAAA
    79501 GAAACAATTT TATATTATAT AATAAATTGG TATAGTACAT CTTGGTTTTA TTATAATGTA
    79561 ATTAAAGTAA TGTCACGTTT TGGAAATGAT ATTGACAAAT GTTTTACTAT AGATGAAGCA
    79621 TTACGAATAA AAAATAGAAA ATTATATAAA TGGTTGCCGA ATTCATTTAA AAACAAAATA
    79681 ATTAAACTTA AATTTAGATG AAAATATTAA TAGAATATAT AGAAGAAACA ATAATCACTG
    79741 AAATGGCAAA ATCATTATCT GATTTTAAAC AATTAGTTAG TGATTTGTCT GATAAAATAG
    79801 TTGAAAATTG GTGTTTAGTA AAATGGTGTG ACATGTATCC TAATGAATTA ACATCAAAGC
    79861 GACTACGTAA CCATTGGGCT TCAGAATTAA AATCATATTT ATATAAAATA TCAAGATAAC
    79921 GTTTAAAATC TGGAAGAAAA GATAAAGTTA TTCAATATGA ATGGATTAAA CATCTTGAAT
    79981 TAAATGATAC ATATATAATA TCTGATATAA TTAGAGATAA ATTTGAAAAA GAATGTTTGG
    80041 AAAAATATAT TTATATAGTT GCAGAAGAAT GTGCAAAATC ATCATCTGAA ATATGTAATG
    80101 TATTAAATAG TAAGTCATCA AAAGAAATAG AATATTATTT TTATGGTTAT ATGGGTTAAA
    80161 AATAATTTTT AAGTAATATA TAATTTTAAT AATATGTACA AATATTTTAC GAAACGAAGA
    80221 ATATACATTG GTTTATTTAC TATATTATAT TTAATGGTAA GTTTAACATC ATTAATACAC
    80281 TCTTTTGCAT TTTTTGGACT TGCTAATAAT ACATTAAAAT CAATATTACT TGGTTGTGCA
    80341 TTTGAAATAG GTCAAGTTGC TGTTTTGATG TCATTACTTA CATCAAAGAA AGAACAATCA
    80401 CGTATTATGC CATGGGTACT AATGTCATTA TTAACAATTG TTCAAATAGT TGGTAATATA
    80461 TTTTCTTCTT ATAAATATAT GATGTTACAT TCTATTGGTG ACTTAAAGTA TTTTAAAGAA
    80521 CCAATATTTA TTTGGACTGA TTTACCTGAT AACATTACAA CAGTAATTGT TACTTATATT
    80581 GTTGGTGCAA TTCTTCCAAT AATATGTCTT TGCATGTGTG CAATGATTTC TAATTATATA
    80641 ATTGACAATG AAGAAGAAAT CAAACAATAT AAATTACCTC AGCAACAATC ACAAGAAGAT
    80701 TTTAATATGC ATCGCAATAG CGAAGCACAA GCTGAGCTTA AAGATGATAA ACAAAATCAA
    80761 ACTGAAGAAA TTCCACATGC TGGTTTTGTT AATCTATAAA ATAAGTAAAA AGAGCATTGA
    80821 AAGTTTTCAA ATATTCTTTC AATGCTCTTT TTGCTATATC TATATTACAA AACAACACTT
    80881 AAAAATAGTG ATTTTTACAA TTGCTTAGAA AGTCCGCTCC GACCGTACTT TCTAAGCTTT
    80941 CATTTTTTAA AAGTTTATAA CTATATGCTT TTAAAAATCA CAAGTGTCCA AAAAGTCCGA
    81001 GTAGAGCGGA TAAAAATGAT ATTTTTAAAA AACATCAAAA AAGTCCGATT TTATCGGACT
    81061 TTCTTAAAAG ACGTTAGAAA AATTTTATCA TTTTTAATTT TCAGATGATT TTTCATCTAT
    81121 TTTCAATCGT GTTGGAAATG TAATAGTTTG TGTTGAAATA CCATCAATAG AGTAATGAAC
    81181 TTTAACTGTA TATGCACCAT GAAGATATTT ATTTTCTGAT TCTTGTAATG AAATTATTCC
    81241 AATATTGGAT TTAGATGTTA CTATTGTTGA TAATTTAGTA CCAGCAATAG GTGAATAAGG
    81301 TATAAATTCA AACTTAGTAT ATTTAGAATT TAATACAAAT GGAATATTAA ATAGATTAAT
    81361 ATTAGTAATA TCATCTATTT TATTTGTTCT ATTATATATA GAACAAGCTA ATATTTTATT
    81421 ATTTGGAAAT TTGTATTTAT ATTCATTATC TATTATCATT CTATTTATTA AGAAACGATA
    81481 ATCAACATTA TTTTGTTTAT AATATAAATT TACATTAGCA GGAAAATCTT CTATTAATTT
    81541 ATTACCATTT ATATATTTAT TATAATAATT AGTACTAAAT GAGAGATCGC TTTCATTAAA
    81601 TCTTCTTAAT AGCATATCTA TTTTAGATAT ATTATATAAT TTCTTGTTTT TAAAACTATC
    81661 TATTGTCTCT CTTGATATTA AAACAATATA CCAAACATTT GATTGATTAT ATTCTTTATT
    81721 AAAAGCTTTT GCTGGATTTT TACTACCATA CATTAAATAT AAATCAAATG TAAGTCCAAT
    81781 ATATTTTTGA ATATTTTCTT GTAATTTATC TTTAAATATT TTCTTAAATA TATACCATAC
    81841 CTTTGATATT GTATCTTGTT TAAATTTTAT TTTATTTCCA ACTTTATTTA AACAATTATC
    81901 ATTTAACCAA TTTTGAATAT TTATAATATC ATAATATATT ACTACATTAT AATAAGATGG
    81961 AGCAAGTTTA TGAGGTGGTA GATTATATGT ATCAGAATAT AAATTAATTA AATTATTCTT
    82021 AACATTTTCA TTATCTATAT TAGAAGCAAA TTCTGTTATT ATATTATTAT AATTAGATGC
    82081 ATTAACACGT ATTAAATTAG GTTCCCACAT ATTAACATTT AGTTTATATG TAAATTTACC
    82141 ATTATTTTGA TTTATTATAT ATTGACTAAA CATATTTTCA TCATATTGGT ATTTAATAGC
    82201 AGATATTTGC ATATTCAATT TGGGTAATGA TAATGTAAAT TCTTTTGAGA ACCATTTCCC
    82261 ATTGCAACAT ACATCAATTC TAAACTTACC TTCTGTCCAA TAATAAATAT CAGTATTTGT
    82321 TTCAATTTTA TTATGTCGTG GTAAACAAAT AAATGATTCA AATATAATAT TATTTTTTTC
    82381 TTCTTTATAA TATTTATATT GATTAAATAT TTTATGTTCA TTATATATAA TTACATCTTT
    82441 GTCATTGTTA TTATCATCTT TTACTATTTT ACTAATTATA ATATTTGTAT TATATATATA
    82501 ATTAGGTTCT AATGCAAATT CTTCTTTATT ATTAATATCA TCTTTATATT CTTCATAATT
    82561 TATATCTTTT ATATATTCTT TTACATTTTT ATAGAATTTA ATTGGAATAA CAAAGTTTAA
    82621 TTCAGTTGAT TCATATATAT CAGAAAAAAT ATTTTGATTA TCATCATTAT AATGTTCATT
    82681 ATAATTACTA AAATGACAAT AATTAGCATC CATATATTGT TTATTATTTG TAAGTGAAAA
    82741 ATTTTCTATT AAAGTCTTTT CATTACCAAT TTGAACATAA CAATTTTCTT GACATAATAT
    82801 ATTCTTTTCA TTTATATAAG TAGAAGCAAC TGTTGTTAAT TTTGTATCAG GTATAAAATC
    82861 ATGATGACAC ATTGATGTAC TTTGTATATT TACATGCACA GGACAGAAAT ATTTCTTAAA
    82921 GTAATATTTC AAAAAAGCAA GTTTAAGTAA AATAGTAGCT TTATTATATA AATAATAAGG
    82981 TTCATAATAT GTAAAATTAT GATTTTTATT CGTTTCTTGA CTATCTAAAC CAGTTACATT
    83041 ACTTTTAATA TATTTATTAA ACAAATCTTC AATCATTGGT AATCCTTCTC CATGAAAATC
    83101 TGAACTATCA TCAAAAGTTT GTTTTTCTCT TATTAATATA TTATAATCAT CAAACATAGT
    83161 TTGATTTTCA TCTAACATAA AAGAAATAAA ACTTGTATTT CTAAATGCAT AAAAACTTTC
    83221 TAATATATCA TCATCTGAAT TAAAACTATC TTGTAAATAT TGATTTAATA TTTCATTATC
    83281 CGTTTTTAAT AATTTAACTA TTTTAACATT TTTACCCCAA CCAAACCAAC TTAATGCATT
    83341 TGTAATACCA GTATAGTTAC CACATTCATT TTTTATATTT GCTTTATTAA GAAGATATTC
    83401 TTTTAGTTTT TCATTATAAA GTGCAACATT AAATGAATAA TCATTATTAT TATCTATTAA
    83461 ATCAGATTGA TAAATTGCAT CTAATATTGT TTTTGGAATA TTTACACCCA TGTTAATAGC
    83521 ATTAATCATT AGTTTTTCAC TTTCATCTGT AAATACACCA CCAACACGTA TTACAGTAGA
    83581 TGTAGTAATA GTATTATCAT TGTCTTTATA AGTTATATCT ATTAATATAT TAGTAAGTAA
    83641 TACATCTGGT GATGTTGACA TACAAATAAC AAAAAATGGA CAAATAAAAT CATTACTATT
    83701 ATTTTTATCA TTATCTTTAA GCTCAGCTTG TGCTTCGCTA ACGTTGCACT TAAACTCAGC
    83761 TTGTGCTTCG CTATTGCGAT TCATATTATC ATTTTCCCAA ATAAAATTAT TCTTATTATA
    83821 TATAATGGAT GAAGTATCAC TTATACTATG ATTATTTAAG TCAAATAATT TAGATACATC
    83881 TATTTCTTTT CCATTATTTA TATTTTCATT AATGTCTTTA TAAGATATTA ATTTAAATAT
    83941 AGCAGAGTTA CATGAAATTT TAATTTGTTC TATATTATAT AAATCAACAT TATTACCTTT
    84001 TTGTCCTAAT ACATTATTTT TATTTATATA TGGAGTAATT TGTTTTATAT AAAAAGTATT
    84061 AGTTGATAAT TTTGACTTGG TATAGCTATC ATCAACCCAA AATACATATT CTGGGTCTTT
    84121 TAATTCCCAA CCAATATTAT TATCATAAGT TTGTTGAGAA AATATATGTC CAGTAGTATT
    84181 ATCAATAAAT TCCATTTTGA AGTTCTTAAA ATAAATAAAA AGTATAATAT ATAAATAAAA
    84241 ATTTGATTTA AATTTTAAAA ATGAATTATA CTAATACTAT ATCTTTATAT ATTATATCTT
    84301 AAAATATAAA GATGATTTTA AAATGCCAAA AATAAGATTA AAATTAAGTA ATGTATCAAC
    84361 TGAAAAAATA AATAATTTTT TAAATTCCGT TATTTCATTA AAAGACCAGG AATTAGATAT
    84421 ATTTTCTGAA CGTTTTATGC CATTTTTTAT GTCAGAGTAT AAGACGTTGA AAGAATATCA
    84481 AGAGAGTGTT ATTGTAGATA AATATTTAGA TGTATCAAAT GATATAGTAA ATAGTATTTC
    84541 TGATGGTAAA TGGAAAGATG AATATTTTGA TGCAATTTCA GCCAATGCTC GTCTTGATAT
    84601 TGCTATTTAT TATACTGGTA ATAAATCATT TGATGATATT ATAGATATTT ATTTTAATGA
    84661 AGTCAAGAGA GAGTATATTT TACATCCAAT GAATGAATCA GACAATCTTG AATTCATACC
    84721 TGAAAATCGT GATATATTTA TTAAAAACAA TTTAAAACTT GTAGTTAACT GTGCAAAACG
    84781 TTATAGGTTT TTAGGTATTC CATTTGAGGA TTTAATTCAA AGCGGTAATG TAGGATTGTT
    84841 AGAAGCTTTT AATAGATTTG ATACGAATAA GTCAAAAGTA CGTTCTGAAA TAATTGACCT
    84901 AATTAATTCA TCTGAACATG ATTCATTTAC AAAAGAGGAA GCACAAGCAA TTTTACGTAC
    84961 AAAGTTAACA TATGGTAAGA ACATTGAAAT TATTTATTCA TCTGTACCAG AAGATGGTTT
    85021 TATAGATAAG AATAGTTTTA TTAATTGGAC TAAATTAAAT GTAAAAACAG CTGTATTTGC
    85081 ATCTGTTGCA TTTAAATGGA TTCAGGGAGC AATTTTAGCT TCATTGTCTA AGTCACATCA
    85141 GGTATCTATT CCTTATAATA AATTAGCAGA AGGTTATACA AATTTCTTAT CATTGGATCA
    85201 AATGTCACCA CAAACTAATG ATGATAATTC AAATACTGTA ATGTCGCATG TTGATAATAA
    85261 TTTATTAACA AATAGCAATG ATATTGAATC ATCAGAGTAT AATAAACAAT ATAATGAAGC
    85321 AATTAATGAT ATGTTATCTT GTTTAAATGA TGATGAGAGA CGTATTATTA AGAAACGTTT
    85381 TGGTATTGGA TTCCCAGAAC CATTAACATT TCATGAGATT GGTAAACAAG AAGGTATTTC
    85441 AAATGTAGCT GCAAGAAAAC TAATAAATGC AACATTAGAT AAGTTATTAA ATTCCATATC
    85501 AGATGAAGAA AAATTGAGAT TAAAAGAAAT ATTGTTCTAA TGAACAAATT AACATATTGT
    85561 TCTAATATTT AGTATTAATA TAGAATATTT TATTTTTAAA TAAGTAGTAT ATATAAAAAG
    85621 TACAATTTTT TTAAAAAATC TTATTAAAAA TTTTTTCTAA TCAAGATTTT TTATTAATTT
    85681 TGTACTATCA AAATAAAACA GTAAATCATT AAAATTTAAA ATATGAAATC TTTAAAAAAT
    85741 TATTTATTGA ACATTCAAGA AGCTAAGAAT TTTGAAATGC CAGCAGTTGA ACTAACTAAG
    85801 CTCACTGTTT CTGACCTTGA CAAATATATT TCAATATGTA AGAGAAAATT CTTATCAGAT
    85861 GAAACACTTG ACATCTTGAA ATATATGAAA GATAACTTTA CTGATGGTAA AGAAATTACA
    85921 AACCTCGACT TTATTAATAC TGGTTGGAAT AATGGTAAAT TAGATTCAAA GATTAAGGAC
    85981 AAGGTAATTG CTCTTAATAA AGCTAAGCGT ATTAAAGAAC TTCCAATGTA TTTGACAGAT
    86041 AAACAATTCA GTGATGTACT TAGTGAAGCT CGTCCACTTG ACTTTTATGT TTATGACCTT
    86101 GTATCTGAGC AAGGACGTAA TGAATTAGTA AAGCGTTTTG AACCAATGTT AAAGAATGCA
    86161 GCATATAAAG CATCACAAAA GGTTGGTTTT GATTATGATG AGTTATATTC AGCTGGTCTT
    86221 GAAGGTTTTA CATTTGCTAT TAATAATTAT GGTAAGTTGC GTTCAGAATA TGTTAGAACT
    86281 AAAAATACTA AGTTTGATGT TGAAGCACAA AAGGAAAAGG AAGAAGAACT TGGTCTTAAT
    86341 CCGAAAATTT CAACATTTTC AAGTTTTGCA ACAGGTCATG TATCAAATGC AATCAATGAA
    86401 TATATTCAGA ATGAAATGTC TCTTATTCGT CGACCAAAAT CAAATCAACG AAAAGAGAAA
    86461 AAAGAAACTG GTCAAGTTAG TAAGGAACGT AAACTTTCAG GTGATACTAC AATTGGTAAT
    86521 GACAAGGATG GTAATTCACG TACTATGTGG GATAAACTTG GTGATGACAT GGGTGTTGAA
    86581 CATGGTGGTA AGTCTGTTGA TGAACAAGAA ATTGCAGAAC TTTGGCAAAG GGTTTATAAG
    86641 CGAATTGAAG ATAGATTTGC AAAAGATAAA GATATTGTTG AATTATGGTA TGTTAGAAAC
    86701 GGTTTGAATG GTCGTAAACA AGATGCAAAG AAAAGTGCAG AAGGTAAGTA TTATAAGCTT
    86761 GGTTTAATTG ATAAGTTTCT TGTTACTGAT CCAACTTGTA AGAAATTACT CAATGAAATT
    86821 TATGAACTTA GTGCTGACTA ATTATGTTAG ATTTATCATC ATACATTAAT AATGATATTA
    86881 TAAGATATAA AGTACAAACT TGGATAGGTA ATTCTGAAAA AGAAGCAGAT GACTTGTCCA
    86941 GGTTTGCTTT ATTGTGTAAA GAAAAACATT GTATAGATAA TGATGCATTT AATGATTATT
    87001 ATAATAAATT TTCTGATGTT GAAAATTTTG TAAACTTTGT TAATGACAAT GTAGATAAGG
    87061 ATTCAACAAT GATACCAGAT TATAAAGATG CATTTATGAA TATAATGAAA GGATATATTG
    87121 GTGTTTAAAA AATTCTAAAT TATTTTTAGA AATTTTTCAA AATTCAAATA TAAAGTACTA
    87181 TCTAATAACA TCAAACATAA AAAAACAAAA CAATGAAAAA GATTTTTCTT ACAATTATCG
    87241 CTCTTGGTTC AGTATTTAAT GTAATGAATG CAAAGGACAA TGGAACTTTT ATGACATTGT
    87301 TAACTAATAC AAAGCAACCT ATTGAGGTAA TTGTTACTGG TATTGACAAT ACTGGTTCAA
    87361 ATTATACAGT AATGCGTGAT AATATGGAAT ATAGTATTGA TTCTAAGTAT TTTAAGCATT
    87421 CAGATGATGA CCGTGATTTG ATAATTGATT TGTTAACAAA TCAAAAGCGT TATCAAGATT
    87481 ATATGTTGAC CGGTAAGCGA ATTGCAATGA AGTCAACAAA TAAATCAAAA GTTGAACTTT
    87541 CAAATGCAGA AGATTGTCTT CGTCAACTTG AAAAACTTTC AAATTAAATT TAATTCAAAA
    87601 TTTTTATCTG AACTTTAAAA TTTATTATAA TAAATACTAT ATTATAAATA TAAAATATTT
    87661 AAGTTAAATT AATTTTTCCA CTAATATATG TGGTATATAA ACAAATAAAC AATTATGAAA
    87721 AAGAACACTA CAATTTTTGA CTCTTTGATT GACGAAATTT TTAATGCACT CAATGAAGTA
    87781 AATGAACCTG TACAAGATAA AACATGTAAT GATTGTGATA AATGCAATTG TAAGCATTTT
    87841 CATTCTCATG ATGAAGATAA GTCATATAAT CCAAACTTTG AAGTTATGAG TTATACAGAT
    87901 GAAGACTTTA CTGATAAAGA AAAGCTTGAA GATTATGTTG ATGAACTTGA AAACTTTCTA
    87961 ATTAAACTCG ATAACATGGA TGAAAAAGAA GCAGCTATTT TTAGTTATTT TTCAAAGTTG
    88021 AGTGACATTG ATATTAAAAG TTTCATTGAG GAACGTATTG ACCATGCCTA TCAAGTATAT
    88081 AATGATTCAG TAAAAGCAAA GGAAGAGGAT ACTAAGTCAA TGACACGTAA ACTTGCATCA
    88141 GATTATGTTG ATAATGTATT TGTAGATAAT TTTGAAAAAA TGGGTGGTAA ATTAACAGAT
    88201 TCACAAATTA ATACTATGAA GAATCAATTT ACTTCATTTG CTAATTGGAT TTTAGAACAG
    88261 TAAGTTTATT ATGTTAAACC CTGATAAATT ATCTAAAGAC ATTACTGATG CATTTAAAGA
    88321 AACATTGCCT GGTGCTTTGG AAGAAGCTAT TAAAACGCTT TTTCCAAGTA AATCAGACAT
    88381 GGGTGATAAA ATGGCAAAAA ATGCAGCTGA AATTATTACC GATGCTATTT CTGAACCAAT
    88441 AGGTGAAAGA TTAGGCAATG CAATTCATGC TTATATAATG AATATTTCTA TTAAGGGTAA
    88501 TTTAATTACC GCTGGTAGTC CAGCAACACA TACTTGTGTT ATTTCACCTG CAACACCATT
    88561 AACAGCTGGT AAAGTACCAA ATACATTGGG TGTACAATAA TAGAAATATG AAATATAATA
    88621 AACGAAATTA GTAAAATGCA ACAAACACAA TTTACAGATA ATATTTTAAA TAAGATTAGA
    88681 AATGTTCAAG AGATTGCAGA TAATCTACTT GACTATACAA CACAAATGAA TGATGAAGAA
    88741 TCAAATAAAC GACTTGAAGA ACTACAAGAA CGTATTAATG TAATGAAAGA AACACGAGTA
    88801 GAACAAGTAA CACGAAAAGG TCCAAAAATC CAGCGTAATG ATTTGTGTCC TTGTGGTTCT
    88861 GGTAAAAAGT ATAAGAAGTG TTGTGGTAAA AACATATAAA ATTAAATATA AATATAACTC
    88921 ATGAGTAAGA AAACAACTAA CAACGATCCA CGTATTGAAC GTGTAAAGAA GATGTCAGAT
    88981 TTTAAGAAGA CAATTCAAAA TGCAACTATT GATGAATTGA AGAAACTTGA ACAAGACGTA
    89041 ATCAAGGAAG CTGATAATGT AAATAAGGAA GTTCAAGAAA CTACTTTTGT TTTACCTGAA
    89101 AAGGATTATC GTATAACTGC ATTTGCTATT CGTCATTTAC TTAATAAGGT AAGTGTACAA
    89161 TGGCAGTATG CACAAGCAAT GGTTGATATG TTTAATTTTT GGAATCCGGA TGTAAAACCC
    89221 GAAAGTGTGG TTTATGGATT GTTGGATACA ACATTGCGTC AACTTGGACA AATGGAATTT
    89281 AATGGTTTTG AAGAATGGAA AGCAGTAACA ACAGTAAATG CTTATTTTGA ACCAATTAAG
    89341 GAACAATATA TTGAAGTATC TACAAAGATT TTTGATGTTG CTGATAAGCA TAATGCAATT
    89401 TTGGAAAAGA TGGATGCAAT GGAAAAGATG TCAAAGCCAT TGACTGAACA ACATGAAGTA
    89461 ATACCAACAG AGGAATAAAA ATATTTATTT AAAATAAATT AATTATGAAA ATGGACTTGG
    89521 AAGTTTTAAA TTATCCAAGT CCATTTTCAT TTTAATATAA AAAATATACA AATTTATTCA
    89581 ACTATTTTAA TATTATTATT TATTGATTTA ATACGTGCAT CTATTACTTT AAGTAAATTA
    89641 CTGATATTTT CTTTTACGTC TTTAATAAAA TTTGCTGTAA AACTATATCC AGAACGTAAT
    89701 GTGGTTGCTT GTTCATCAAT TAATATTTGC ATTGAATTCA TTAAACTATA TTCTTCTTTT
    89761 CTATAAGCAC CAAGATAACC AAGTAATACA TTAACATCTG TTGAAGCGAA AACATATTTT
    89821 TGTGGGTTAC TTAGGTATTT TGAAATTACT GTGTTTGCTT CATTTATTTT TGTTGCACAT
    89881 TTGTCAAATA AATCCTTAAT TTCACCAGTA GCCTTACTTG CTTTCATTTG TCGCACCATA
    89941 CGTTCACGTT GTTCAACCAT TTTATCTCTA TAACGTCTTA AACTATCATC ATCCATATAG
    90001 ATAACACCAG ATTTAGCTTC TTCTCTACCA AGTATTTTAT TTGTTACGTC ATAAGTAGAT
    90061 AGATTATAAA TAAACACTTC AATTGTATCA TCCGCACCAA TATATGTACT TATTCTATTT
    90121 AATTGCTCAA CAATATTACG TTCTGTTAGT TCAATATTAA TTACTTGTTC ATTTGTATAA
    90181 GAACTATGGT CAATCATTAC ACAATATCTG TCTGGTGAAC AAAGAATGAA CCATTCGTAT
    90241 TCTCCGGTTT CTGTATATTT ATATCTGCCG ATTGCAAGTT CTGGTATTGA CTTGCGTTTC
    90301 ATACTATTAA GTTTTTTGGC AACCGCTTTA AATTCATTAG TATCTTGTTT AAGATTTAGT
    90361 CTTTCTGTTG GACCTGAAAT TTTATCCCAT GCAATAAATT TGAAATTATA ATCTCTTGAA
    90421 CCAAACATTA CTGTAAATCT TTTACTAAAT TTATCATTTA TGTTGTTTGT TTTAGGTAAT
    90481 GTTGATACCC ATTTCATAAA TTCTTTCAGA ACATTATCTG AAAATGATTC ACATAAAAAT
    90541 TCGTTTAAAC TTTTCATTAT TTAAAATATT TTATATTTAT TATATAAAAA TATATCTAAT
    90601 TAATTATAAA AATAATGATT AAATTACTAT TTATGCATAG TAATTAATAA AAGTTTATTT
    90661 TAATATGAAT ATTACATATT TTTTAGGTCA AGAAATTAAA GTTGATGATT TTGTTATTAT
    90721 TTTTGACATG AGAAAACCAA AAGGTCATAA AATGTTGTAA AAATTAATAA AAATACAATT
    90781 GATATTGCAT ATAAACCATT ATATGGTTAT ATGTCTGAAT ATGTATTTGG ACAATATGTA
    90841 ATTGTTAAGA AAAAAGACCC AGAAAAAGTA GTAGTTATTA CTAATAAAGA TAATATCCCA
    90901 AATGATTGGG ATAAAGGATA TGGTGAATAT TGTTGGGGTA ATAAAGAAGA AACTAAAGAA
    90961 TATATGAAAC TTTATCCATA TGGTTATCTT GGTAATCCAT GGAAACAATA ATAAAGAATG
    91021 AAAAATATAA ATGAATATTT GAAAGAACAA GCTCTTATAG AAAAAATATA TAACGGTATA
    91081 TATGTTGTTG GTTCACTTAA ACAATTTGGT GTGATAGATT ACCTTGATGA ATGTGATGAA
    91141 AAAATATCTC ATGAATTTAT AGATTTATAT ATAGCTGATT CATGTTGTAT GAACAATTTA
    91201 TATAGTGATA GTCCAGATAA TTATTGGAAT AACATATATG AAACACTTAT TTTATCACAT
    91261 GATGTTAAAA AACTTATAAA ATGTCTAAAG TTATACTTCA ATGATAATAT ATTGTCTTAT
    91321 GAATTTATTA ATATATCTGT TAAATTAAAT TTAGCAAAAT GTGATGATAC TAAACAAATA
    91381 ATAGATTATA TACAGAAAAG AAAATTAAAT CGTATGTATG ATAATATATT GTCTGAAACA
    91441 TTATCTGATA TATTGAATTT CTTTAACTAT TTTATTTCTT ATTGTCATCC AATATATAAA
    91501 GACGGTGAAC TTTTTTCTTA TGAAGTCCTT ATTGAACCAA AGTATTCTGT AAAATCAAAT
    91561 GATTTATTAT ATAATAAATA TAATGGTGTA TTATATCATA TAACACACAA AGACAATGTT
    91621 GAAAGAATTT TAAAAAGAGG TTTACAATTA AAAGGAAAAA ATAATTTATA TAGATATATC
    91681 GAACCAAGAA TCAATTTATT TTTAGCTAAC ACTGAAAATG AGATAAAAGA AAGGTCATCA
    91741 AAAATAGCAA ATCAAAAAAA TTATAAAAAG AATGAATATT CTATTTTGAA AATTGATTTG
    91801 AACTATAAAA GAGACAAAAT AAACAAATTT ACAAATTCAT CTTATAGAAT AGATTTTTAT
    91861 CATGATAATT TATATGATGA AGATTGGTAT GTCTATACGT ATGGATTAAT TCATCCAAGA
    91921 TTTATTTCGG TTAAGGAAAT TTGAAAACAT TATTAAAATA TACTATATTT TATTTAAAAT
    91981 AAGAATAAAT AAAGAATGAA AGTAATAAAT GAAGAACCTG AAATAATAAC AGATGAATAT
    92041 ATAATAAATT GTTTTTATAA GAATAAAAGA TATACATTTG AACAGAACAA AGATAAATAT
    92101 TTTACAAATA AAGTAAAAGA ATATTTAGAA AATCGTTTTA AATATTCTGA ATCCATATTT
    92161 GAAACTATTT ATTGTATTAA ACATAATATA GATAGAGATA ATAAAATTTG TCCAATATGT
    92221 CATAAGGGAA TTTTAAAATT TACTGGTAAT AAAAGTAGGG GTGCATTTCA ACGGGGTTGT
    92281 TGTCCAGAAT GTCAATTAAA ATATAGAAAT ATAAATTCAA AGAACACTTG TTTGAAGCGG
    92341 TATGGTGTTA CCTCCGTACT GAAACTTAAA TCAATACATG AAAAGTCAAA ACAAACATGT
    92401 CTTAAAAAAT ATGGTGTTGA ATATTCTACA CAATCAAATA TTGTTAAAGA GAAAGCAAGA
    92461 AAAACTAATT TAGAGCGTTA TGGTGTAGAA TATACATTTC AATCACCTAT TGTAAAAGAT
    92521 AAAATAAAAC AAACTTGTCT TGAACGATAT GGTGTTGAAT ACGCTGCACA ATGTGAAGAA
    92581 ATTAAAGAGA AACAAGCTAA GACTAATTTA GAAAAGTATG GTGCAGAAAA TGTATTTGGA
    92641 AGTGATTATT TTAAAAAAGG ATATTATATA TTAAAATCAC AAAATACTAA ATTTGACTTA
    92701 TATGGTGATA AAAATATGTT TAAAACAGAA CATTTTAAAC AAATAGTAAA AAGTAAACAA
    92761 AAAGAAATAC AAGAAAAGCG CGATAATACA AAACGTAAAA ATCATACATT CAATACATCT
    92821 AAACCAGAAG ATAAATCTTA TACTATATTG TTACAACATT TTAATACAGA AGATATAATA
    92881 AGACAACATA AAAGTAACTT ATATCCATTT GTATGCGACT TTTATATTAA AAGTATTGAT
    92941 ACGTACATTG AGTGTAATTT TCATTGGACA CATTGCGGAC ATAAATTTGA TTGTAACAAT
    93001 AAAGATGATG TGAACAAATT GGAACAAATG AAAGAAAAAG CTAAAACATC AAAGTTCTAT
    93061 AAGAATGCAA TTAAAATATG GACTGAAAGA GATGTAAATA AATTTGAATG TGCTAAAAAG
    93121 AACAATCTAA ACTATTTAGT GTTTTATAAT ATAAAAGAAT TTGAAGATTA TTTTAATAAT
    93181 TAGTTTTTAA ATTACTTAAA TAACATACTA TATTTACTTA CCTATTTTTA AGTCGTAATA
    93241 TAAAATAAAT TTAAAAAAGA ATGACAAAGA AGAATACAAT TGAGCAGAAA TATAAATCAT
    93301 TAACAGACAG AGAGCATGTA ATTTTGAGAA GTGGCATGTA TATAGGTTCT ACCAAAAAAG
    93361 AACTACAATC AGGTTTTCTA TATAATATAA ATACTAAAAT GATGGAACAA TGTGAATATA
    93421 CAGTTGTTCC TGGTATGTTG AAAATTGTTG ATGAGATTAT TTCAAATTCT TGTGATGAAT
    93481 TTAGACGTAC TGATAATATG GGTCTAACAC ATGTTGATGT TGAAATAAAT ACGAAATATG
    93541 GTTATATTAG AATACATGAT AATGGTGGTA TTCCAGTAGT TGAACATAAA GAAGCTGGAT
    93601 GTTGGTTACC AGAGTTTATT TTTGGACAAC TTAGAACATC TTCTAATTAT AATGATGATG
    93661 AAGAACGTTC TGGTGTTGGA ACAAATGGTG TTGGTAGTTC TATTGCTAAT ATATTTTCAA
    93721 CAAAATTTAT AATTGAAACA TGTGATGGAA AGAAATATTA CAAGCGTTCA TGGTCTGATA
    93781 ATATGTCAGT GCTTAATGAT GATTTAGTCG TTAAGAAAGC TAATAAAGAC CAACATGGTA
    93841 CAACAACTAC AATGTATATT GATTTCAAAC AATTTAATAA TAATAAATTA GATGAGGAAT
    93901 TTTGTCGTAT CATTTTAACA CGTTGTATTA ATATTGCAGC TGCAAATAGA GGACTTACTA
    93961 TTAATTATAT TGATGATAGT TATACACAAT GTAATGATGT TGAGTTTGTG AATGAACAAG
    94021 ATGAACTTGA AAGTATTTTG AGTGATGACA CAAAATCATC TACTATTATA GATATTAATA
    94081 AAAAACTTAC TTTTAATTTT AATACATTGG AAGAGTATGT AACAATGATG TTTCCAAATA
    94141 TGGTTGAAGA TAAAGAACAA ATTGTTACTT ATTCTGATAA TGATAAATCA TTTATCATTT
    94201 GTCCAGATAA TAATATTAAT ATTGGGTTTG TTAATGGTGC AGAATGTTCA AATGGTACAC
    94261 ATATAAAAGC AATTAGAAGT TTTATTAATG ATGCATTATC TACATTTATT AAAAAGAAAC
    94321 ATAAAATTGA TGTAACACCG AGACAATGTG ATAATTGCTA TTCATTATTC TGTGATGTAA
    94381 CTGTAATGAA TCCATCGTAT GATTCACAAA CAAAAGATAC ATTAACAACT CCTATAAATA
    94441 AATTTTATAA AGATGAAAAT AAGAAATTTA TTGTTTCGGA TGATGTAATT AAGAAATGTT
    94501 TAAATTCAGA TATTATTGAA TGTGTATTAG ATTGGTATAA ACAAAAGTCA ACGGCAGAAG
    94561 ATGCAAAAAC ATTACGTAAG TTGAACCGTG AAGCGTCAAA GGGTTTGAAA CGACCGGACA
    94621 AGTTTATTGA TTGTGCATCT AAAAAAGTAC GTGAAAGACA ATTGTGGATT TTTGAGGGTG
    94681 ATTCTGCAAA AGCAGCATTC CGTTCTTGTC GTAATCCACA AACACAAGCT GGTCTTATTA
    94741 TGCGAGGTGT ACCAAAATGT GCTTATGGTA TGAAAGCAAC AGATATCATG AAGAATGAAG
    94801 TATATAATGA TATTATTAAA GTTACTGGTT TGAAATTTGG AGAAGATTTT AATATGAAAG
    94861 ATTTGAAATT TAGTAAGATA GTAATTTCTT CTGATATGGA TGTTGATGGA CATCATATTG
    94921 CTGGTTTATT ACAACAATTC TTCTCACAAT GGCCAGAATT ATTTGAACAA GGTATTATTG
    94981 TTCGTTCTAT TTCACCTATT ATTATTGCTA AAAAGGGTAA TAAATCAAAG TCTTACCACA
    95041 GTTTGGAAGA ATATAAAAAA GATGAAAAGA ATGTAAATGG TTGGACAATA AAATTCGTTA
    95101 AGGGTTTATC GGGACTTTCG ATGGAGGAAT CAAAGGTAAT GTATTTGACA CCAAAATTTG
    95161 AAAAATATGA TTATGACACA AATGCAGATA ATACATTTGA TTTGTGGTTT TCAAATGATG
    95221 TAAATAAACG TAAAAAGGTT TTAATTTAAA CTTATAAATA TATTTAATTA TGTATGATCT
    95281 TTTTGAAAGT CTTAAAAAAT ATTTTGAACT AACTCCAAAA GAAATTATAA ATAAAGATTG
    95341 GGAAGAAATA AAATATCTCA ATCAGATTGG ACCAGATGTT ATTGATTATT ATAAATCTAT
    95401 TAAAGGAGAA TAAATATAAT AATTCATCTT ATAAAATAGA TTTATTATAA TGTACAAGTA
    95461 TAGTCTAGAA CTATTCTCTG AAATGTTCTA ACCATAGTCT AATAACATCA AATACATTTT
    95521 ATATATAATT ACTAATATAA CAAATAGAAG CTCTTAGAAT CACTGAAAGA GCTTCTATTT
    95581 TTGTTCATTT TGAATTTTAT ATTTTTAAAA AAGATGGTAA AACATCTTTT TACTAAATAG
    95641 AACAAGTTCC ATTTTTATAT ATAAAAGATA TAAAAGAAAT ATTTTTAGAT TTTTTTTCAT
    95701 TAAAAACCTT TAAAATACTA TAATATAATA TATTTTTATA TATAAAACAA ATAACATAAT
    95761 AATAAAACTA ATATTTATAA AATAGAGTTA GTACAGTGAC TGATGTTAAA GTATAAATGT
    95821 CTATACTCAA GATGAATTTC ATTCATCGAA CCGTGAAACT TCGTTTCACT TAATGTTGGA
    95881 TAAGCTATAA AATAAATAAT TTAGTTTTAT GTTCTAACTT ATTATGTTAT ATTCAACTCA
    95941 TATAAAAGAA CTGGAAAAAG CAAATTGTCC ATGACAGACA AGTAGATAAA ATATTAATAT
    96001 ATTATATATA ATAAACATAA TTCACCCAAA GTATTATATA TTATAATTAA TATAATCTAA
    96061 GGTATTTGAA ATAGAATGCT AAGTCAAACT AAATAGAAAA TAGGGCTGAT TCCCAAAGTA
    96121 GATATATATT TATTATGCGG CTTCAAATAT ACATCTAAGC TATTTGAAAT AGAATAGTAT
    96181 ATCACATTGA CATATTAAGA TATTACAATA TTGTCCAACA TTAGAGCGTA ACCTCAGAAT
    96241 AATTTGACCG AATTTAAATT GTAATATCAT TGTTTTTAAT ATACCGGCTA AAATCCGGTA
    96301 ACACAACTAC TTATAATAAA TTGATCCTTG ACCAAGGAAT AGATTGTATG TAACATAGCT
    96361 ATGTAATGCC TTGGAAAATA CATTTAGGCG GTGTTTATTA TAAGAATGTA CATGTGAAAG
    96421 ATGTACAAAA ATAGAACATA CAATATATAT TTTAGAACCG TACCTGACTA AGGATGATAC
    96481 ACAACCATTA ATATGGATAT GCCTTGGAAT AGAACAGTGG TCAGTTTCTT TAATATGAAT
    96541 ACAAAATAGA GTGTATCAAG CATAAATTGA ATGCGTACCT GACTAAGGAA TTTTATTATG
    96601 CTAATACTAT ACAAATATGG TTATGCCTTA GAATAGAACT GTGGTCAATA TTCATTTTAT
    96661 GTATATAGAA AAGATATAGC ATAAAAGACA TAGATTAAGC GTTATGACAG TGGTCATAAC
    96721 ATTGTAATAG TTACTTGGGA TCATTGTATT TTTTTTCAAA GTTAAAAAAA TGCACTATTC
    96781 TGGGGTTCTT AGATTAGACA TTTTTCTTGA CACAGAATAA GTATATTTGA TTTTGAAAAA
    96841 AGACAAGTTA TGTTCTAAGG TTCAACGATT AGACATTTTT CTTAGTAAGA AATATTTTAA
    96901 TTGAACATAG AATAGTCTCA GGCAGCATTT TTATGCACTT TTATAAGTAA ATAAAATAAA
    96961 TCTATATTTT GTTATGTGGA TATAACAAAA AAGTATGCAT AAAAGAGTGA ATTTTACATT
    97021 ATTTTAAAAG TTTCGATTTT AACGGACTTT CTAAGCTTTT AAAAATCAAA TAAATATAGT
    97081 TATATGGTTT TGAAAATCAT AAGTGCCCAA AAAGTCCGAG TAGAGCGGAT AAAAATGATA
    97141 TTTTTAAAAA ACACCAAAAA AGTCCGATTT TAGCGGGCTT TTCAAAAAGA CGTTAGAAAT
    97201 TTTCTATCAT TTTTGATTTT TCATATATAA TCTATATGTT CTAAACCAAA TTTTTATTTA
    97261 TAATATTATA TAATAAAAGA GATAAATAAC ATGTTTAAAT CTTTAATACG AACATTACCG
    97321 TCACTATCTG GAAATGTCAA ATTAGTATGT GATGTTTCAG ATATTAAAAA TATAGTAGAT
    97381 AATAGTAATG AATATATAGA TTGTTATGTT AATGACGCAT CATTAGAACC AATATCTAAA
    97441 AATGTATATA AACAACCAAT TAATATAAAT CTATTTAAAT CAAGATATGA TTATGACTTA
    97501 GCGCAGTTTT ATACTTTATA TAATGATATA TTTTATAAAT CATGTTATAA TTATTCTAAG
    97561 GTAGATGCAA AAAAGATAGA TAAGTCACAT GAAGCGAATG AAAGAGATAA ATACTTTGAG
    97621 TTTGGTTGTT CACGTATATC TTATAAAGAA AATAATAAAC AGTTTTCATT TTTTGCACCA
    97681 ATATATATAG ATAATGTATT TGATATTCCT AATGCATTTA TAATAGAAGC TAATATTAGA
    97741 TATGGTGAGT ATATTATAAA GAAAAAGTTA AGAATAAATA TTGCATCAAA TATTGACTTA
    97801 AGTGATTCTA AAACTAATAT AATATATAAA TCAAAGAATT TATTGTTTAA CTATATTTAT
    97861 AATTATGTAT TTAATATAGA TAATAAAGTA ATATATATTG ACTATGTTGA TGCTAATAAT
    97921 AGTAACAATA ATAATGTTTA TTATTATGGT ATTGACTTAA AAAGAGGTGG ATTTACAAGA
    97981 ACACAAGATA TTACAGTTAA TAAGATATTT TCAGATCAAC AAACTATAAA TAACTTTGAT
    98041 AATATAATAT GTTCTGGTTT TAAGAATACA AATATATGTA TGAAGCAAAT ACTTCCACTT
    98101 TGTTTTAATT TTAATATAGA TGATTTATTT ACTGGATATG ATGCATCAAA ATTATATTTG
    98161 TCTGATATTA CATTTTCTGG TTATTACATT AATAAGAATA ATAAAATAGA AGAATTATAT
    98221 GACTTTGATA TAGATTATTC TAAATTTGCT TTAAATATAT TAGATATTAA TAGTAGAACA
    98281 GGAGATATAA TATCAATACC TGGTATGGTT GATAATATGA TGGATTATAG TTTTCCTTCT
    98341 TTACATGAGA AGTATTTCTA TAAATATCAG TTCATGAATA AAATATCACC AAACACAACA
    98401 AGATGGATAT TAGCTGCATC TAATGTTAGT ACAGATGAAA ATTACAATTA TATTATAAAT
    98461 AACAATATAG TTTTTTCAAT CAATCAAGAT TCACAATACA AATATAGATA TTTTCCAGTT
    98521 GAAGTAAATA GTGGAAATAA TGTTGGTTGT TGTAATAAGA TTTCATTAGA TACAGAAAAT
    98581 GCAGTAAATG ATTATAATTA TATATATAAT AACAATAATA TATATTTGAC TCAACGCAAT
    98641 AGAGTTATTT TATATAATTT ACTATTACCA ATTGAAAATA AAACATCAAA TAATATTGAA
    98701 ATAACACAAG GAGAAGTTTA TAACACAATT AATGATTTAT TTACTACTTT ATATAAAAAA
    98761 GATAAAATTT CAAATTGTTA TGACTTTTTT AATGTAATAT ATCATGACAA CAAAGTATAT
    98821 ACTTTGTTAA ATGAAAATAC ATGTGTTATT AAAAGAGAAA TAGATTATAT TAAATATATA
    98881 AATCCATCTA ATGGATATAA ATTATTACAA TCAACATCAA ATGATAATAT AAGTATATTT
    98941 GATAAGAATG GTATAAATTA TAGTAAATTA TGGAAAACAC CTATTAATAA TTATGTATAC
    99001 TATAATGATA TCTTATATAA TTTGAATAAT TTATATATAA ATAATNNNNN NNNNNNNNNN
    99061 NNNNNNNNNN NNNNNNNNNN NNNNNNNNNN NNNNNNNNNN NNNNNNNNNN NNNNNNNNNN
    99121 NNNNNNNNNG AAATATATAA TTCATTATTT GAAATAGCTA AACAAAATAA AAATGCACAA
    99181 TTTATAGATA ATACTAATTA TGACAATTAT TTAGCATTAC AAAAAATAAC TAAATTTGGA
    99241 GTATTTGCTA TACCGTTCTT TAATGTTATT AATAATAAAC AGATTAAGAA GTTATATAAT
    99301 GTTAATAATT TATTTACACT TATAAATAAT CCATTAAGTT CAAAATATGA TGATATTATA
    99361 GTTTCATCTA ATATATTAAA CAAAGAACAT ATAGATAATA AAATTATAAA TTTCTATAAT
    99421 GTAAAAGATA CTATTTCATT TACTAAGTTA AATACAACAA TTGATGTAAA TAATAGTTTA
    99481 TATATAGATG ATTCAACAAA TAATACTGAA AATAATAAGT GGAATGATAT ATTCTTATTA
    99541 CCAGGACATT TGACATCAAC ACAACATACA TATAATAAAC AAGTAATTAT AGACGGTGAA
    99601 ACAAAAAATA TTAGTATTAA TTATAATACT TATAATATGT CAGATGCTTG GATAGATAAA
    99661 TATAGTACTA ATACAAGTTA TACTTATATG TTCTGTGATT ATGATGATTT AGAAACACGT
    99721 ATAAAAAATG ATAATTCATA TAATTATTCA TATTCAAATA TATATGTTGA TGTTGAAGAA
    99781 GTAAAAAATA TAAATGATTT ATATGACATA TTAAAAGATG AAAATAATAT AATTGATGCT
    99841 TATGAATTAG TACCAGTTTA TGATATTAAA TTAATATGTG ATACGAAAGA AAAATCAGGT
    99901 AGTTATATTA ATATAAATAC ATTAAATACA GATATTGTTT TTAATGGAAA TAATACATCT
    99961 AATTTATATT ATAAATTACA AGATAATAGT ATAATAGATA CAACAAATAG TGTATTAAAT
   100021 AGTACTTATA CTAATATTAC ATCTGAACAA TTATTATTAG TAAGTAATAC AACAACTGAT
   100081 GGTAAGTTAT TATTAATGGA TGATAATTCT ATAAAAGCTA TTAATAATTA TGGTCTATAT
   100141 GATTATACAT TATATAATAA AAGAAAATTC ATTGAAGTAG ATACTCCAGA AAAGTATAAA
   100201 CTTATCTTTA ATAATAACAA TAATAATTCT AATATAAATA TATATTCATT TAAGCCTTAT
   100261 ATTAAGTATA ATGGTAATAC AATTGTTAAA AATGTTATGA TGAAACGTCA GCTTGAAACA
   100321 GAGTTTGATG GTAATTTAAT AAAAAATGAA AATGATATAG ATTATTTATG GACTGATATT
   100381 TATAATTTAA ATAAATTGTT TATAGATAAT AATCTGAATT ATGACAGTAG TCTAACAAGA
   100441 GAATTCTATT TTGATTTTAT TAATAAAGAG CATTTAAAGA AATATCTTGA ATATGTTTCT
   100501 GCTGATGAAA ATAATCAACA TTTAGAATCA GATGGTACAA CACATATTTC ATTAGAAGAT
   100561 TGGAAATATA GACCAGCTGT TTCTAAGAAT GATAATGGAA CTTTAAAAAA TCAAAATACA
   100621 CCATTTACTG AATTATATTC ATGTGAAAAG GTATTAATTA TTGATCCAAA AACAAAATTA
   100681 ACATCTATTA AATATAGATA TGAAAATTTT GTACATCTTA TTAGAAGAAG TTTTATTGAA
   100741 CATGGTTTAG ATGATTATAA TAATAACACT AATTCAAATA ATTATTTAAA GACTTATACA
   100801 CTTTATGACT TGTGTAGAAA TATTACATTT AAAGATAATG CATCTTTTAT TGATATAAAC
   100861 ATTTCATTTA GTGATGTTAA TAACAATATT CATAATTGGG TTATACCTCA TGTTCATTTA
   100921 GTATATAAAA AGAAGTTCTA TCCAGTCAAT GAAGATATCA TGGTAAAATT AGCAAATCTA
   100981 TTTTATAACG ATGATACTCC AACAAATAAT GACAATGAAG TATGGTGTGA CTTTTATTTT
   101041 GCTAAGACAT GTTCAAATCT GGAATATGAT ATATTATCAG AAGATTCAAA ATATACTATT
   101101 ATTAGTACTA ATGAGTATAA TGATATTTCT AATAATGATT TTAATAATTA TACTTTCATT
   101161 GATAATGACA TGTCAAATTT GACACCAATA TTTAATGATG TATATTATGA AGAAAGAGAA
   101221 AACACAAAAA TAAGTACTCT TATTAATATA AATGATATAA ATGCTTGTAA GAAAGTAATT
   101281 AGAACAAAAA AAGATGATAA AATTGAAATA AGAATAGAAA AACGCTATAG ATATGCAAAA
   101341 AATAAATATA ATAATTTTAT TACATTAAAT ACATTATCTT TAAATAAGAT ATTAAATATT
   101401 TATAATGAAC AAGTAAAAAA AGAAGTAGAA CAAAATAATG TATCAAATCC AACAACACTT
   101461 AAAACATGGA TTAGTACATA TTTATCAAAA GTTAATGTTT TTAGAAAGTA TAATACAACT
   101521 ACTAACTTTG TTACACTTCT TGGTCCTAAT ACTAATGATA TATCTAATTC TAATACATCT
   101581 GATTCTACTA TAATACAAAC TAATTTTCCA GAAGAGTATG ATTATTTAGG ATTATCAAAG
   101641 TATAATATAT TTACTTATTA TAAAGATGGT GAAATTTATG GTTTTTATTT ATTTGCTATT
   101701 AATATAAATA ATACATCAGA AATGTTTGAT GCCTTATATG GATTTGATAT GGAACAAAAA
   101761 AAGGAAATTA CTGATAATAC TAATAATACA AAATATGGTA TTAAAATATC AAGTTCAAAT
   101821 GTTTCTAAAT TTGATGCATT CAATAATCAT CCATTCTTTG AATGGAAACA AATAAAGAAA
   101881 AAAAATAATA ATGAATATAA TATAGTATAT GAATATTTAT ATAATATAGA TGGTATAAAG
   101941 TATTTTGTTA GTAATATTAA TAAAATAATG CCAATTACTA ATATTAGTAT AATGAAACAT
   102001 TTGTATGAAA TTAGTAATGT TATATCTAAA CCAAGTATTA CCAATTTAAA TATTAATTAT
   102061 ATTGCAAAGT TATTAAATTC ATCAAATAAT TCAAATGAAT ATAATATTGT TTATTCAAAG
   102121 AAGTCAAATA ATGATATAGT AAGTTTAAAG AAGTTGAAGA TGACAAGATA CTTTGGTTAT
   102181 ATATTACCAC GAATGAAAAG TGTTGATAAA TTGATTCATG ATAAGAAATT TAACTACGTG
   102241 TTCAATTTGA AATGTAAATG GATAGATAAT ACGATATTAG AAGATGGTAT TTACAATAGT
   102301 ATTAATGACA CTCCACTTGA TTTCTGGATA GATGGTATTG ATAAAGAAAA AGATAGAAAT
   102361 AATAATGAAA TTTATAATAA CTTTAATATA AAAAATACAG ATTACAGTAC TATATTTAAT
   102421 ATATATAAGT ATGCACCAAT ATCTATCTTT GACATATCAA ACAATACTAC AGTTAAGAAC
   102481 TATAATAATT TTATAGAGAA CTACACAGAA CCAGAATATA AACACTTCAA TTGTTCTAAG
   102541 TTATATAATT TAATACCAAA AATCATTATA AATGATAATA ATAAATATAC ATATCAAGAA
   102601 ATATTGAATA TGTCAACTGA TACTATATGT ATCAATAAAT TTATTAATTA TATAACAAAT
   102661 TATAACAATT CACGGTATAA GAGGTCACAT ACAAGTGAGT ATGATGATAA TTTAACTTAT
   102721 TCTGAACTTT TATTTTTATA TAATAGGTAT AAATGTACAA TTAAAACAAA TTGTGTTGGA
   102781 GTGAATAATG ACGATTTGAA ACTTTTCACA ATTAGATACA TTTATGATTT GTTATAAAAT
   102841 TATAAAAGAT ATATCAGAAA TTTTTAATGG CTATTAAGAA TATAAATGAA ATACGTTCAA
   102901 CTGATTATGT TAAAAATGAC CAAACATTTG TCAGTAATAC ATTAGACGCA CTTGCGAATG
   102961 CCGGACAACG ATTCGGCATT CCAGGTGATG GTCTAATAAA AGATACATTA GACATTCAGG
   103021 ACATCTTTTC AGGTATTAAG ATTAACAATG CAGTAGAAAG AATTAGCTGC TCTTATCTAC
   103081 AATGTGATGT TAAGTTTGAA ATTGTCGAAC CAACAGATTG TTCTTATGTT AATATAAGTA
   103141 TAATAAATAA TTATAAAAAT TGTCCACTTA ATGTAACACA ATCTGAATGG ACATCGATTG
   103201 AAATATGTCA ATATAATATT TTATCACCAA ATATTACAAA TACTTTACCA TCTAATATTA
   103261 ATACAAAATA TAGTATTAAA TATAGTGATA ATGATGCGAA AGAAGCATTT AATAAAAGAT
   103321 ATTATGATTA TACACAATCA CAAAATATTA ATGTAAATAT TTCTTATACA GAAAATAATT
   103381 ATAGTTATAT ATATAGTGTA ATTAAAAGTA ATACTATAAG TTATGTAAGT GAGAATGTAA
   103441 ATAATGAACA ATTTGCTATT CAACAAGTAC AAATTGTAAA TGATAAAAAA ATTAGTTATT
   103501 TAAAGTTAAA AGAAGTTGAC AATTTGTATG GTTTAAAATA TTGTTTAAAC AATTCAGTAA
   103561 GTTACTTTTA TTTTAAACAT GAAGCTACTT CTGATTCAAT TAAATTACAA AACGATTGTA
   103621 GTTCTTTATC AGATGGCGAT TATAAAATTA CTAAAGATGA AATATCTAAT ATATTTACTA
   103681 ATGTATATTA TAATAAAAGC TTAATTGATG CAGTTGAGTC ATATAATTCA AATAAAGTTA
   103741 CTTATGATTT ACCAAGGTCA ATATTTGATA ATTTCATTCT TAGACTTGCA ACAGAATATC
   103801 AAATAGAACA ATTAGGTAAT AATACATTTA CTTGCTATTT TGGTAGTGAT TATTCATTTC
   103861 CAATTGTTCG TAATTCAAAT AATCCAGATA TTATATATAA TACAGAAGAT ATTACTGTAG
   103921 AATATTGTAA GGGTGATATT GAAAAAACAA TAGAGGAGCA TATATTAGAT AAAAGTAAAT
   103981 GTACTGATAT TAATAAGTAT GTATTAGTAG ATTGGCGTAA TGATAAGACG CAATCAATAC
   104041 GAAAAGCTGA TGCTTATGAT AAATATACAA TATTTAATAT AGTTAATAAT ATAAATAGTG
   104101 ATAGTATTGT AGATTTATTT TATCCGATTA AGGTATTTAA TACTTTAACA ATGCCATACT
   104161 TGTCAGAAGA TAATTATTGG AACATTAATG GTTATCAAAC AAGTATTAAG GCAACAGGTA
   104221 AAGAAGCAGT TCAACCATCT ACTATTATAA TACAAAAACT AATTGATGAT AAATATCCAA
   104281 AAGTAGTATC ATATTTACAT AATGATAAAT TAAATGATTC TAATAAAAAG TATATTACAT
   104341 CGAAGAATAT AAATATCAGT TTACCATCTG TACTTGATAA TTTACAAAAT GAATATGCAT
   104401 CAATTTATAC ACCAATATTA GATTTAAAAA ATCTTAAAAA TGTACCAGAA CTTGAAGATT
   104461 TTGTTAAATC ATCAATGTTG ATATCAATTA TACAAGTAAA TAATAATGTA ACTACTGAAA
   104521 AACCTACCGA AACTCCTTCT TCTGAACCAT CTACAGATCC AACTGAAAAA CCAACAGTAC
   104581 AACCAAATAT TTCACACAAA CTTGAAGAAT TTATACCTGG TGGGTTTGTA ATGACATTTT
   104641 GGGTATATGA TGATGTATTA AATGATTTTA ATTGTATTAG TGTTAAAGAG AATAGTAATT
   104701 ATATAGCTCT TGATATTGCT AAATTAGCTA ACTTTAATCG TATCGTTAGA AATAGTTTAA
   104761 ATAATATTAA TGAAGAACCA GATAGATTTT ATCATTCACA ATTGGTATTT GATACTATTG
   104821 AGAAGGAGTT AAAACAAATA CGAGAACATA AGAATAACAC TGTACTTACT AATCCAATTG
   104881 ATGGTAAAGA ATATTATTTA CATAATGCTG ATATTTATCC ATTAATTCAT AATACATTAT
   104941 CTTATATTAG AAATAATGAT AGTGAATCAT TTAATCAAGG TTTATTACCA ATTAAAGTTA
   105001 ATAAAGATGA ATATCGAAAT GATACTATAT TAAATGTTGG TTTTTATAAT CAAATTGAAA
   105061 CTGAATTGTC TAACAATAAA ATAGTTGATT TATCAATGAG TTTGTCTGAT AAATATGAAA
   105121 CATCATTCAT GAGTTATTCA GACAATAAAA CGCCTGTAGG TTGTCAATAT TATTATAGTA
   105181 CATCAAATGC TAATGATACC GGTAAGGTTC CTTTACAATC AAAAGATTAT ATACCAGACG
   105241 GAATTTATTC AAAGGTACAG AATGATCGTA CAAAGTTAAG TGTATTATAT ACACCAATAC
   105301 TTGATTTATC ATCTGTTCTA ATAAATAATA ATAACTTTAT TAATAGACTT GGTATTTTAT
   105361 CATTTGATAC ACCAGATAAA ACAAATAAAT CAACAACTTA TTATTCTTAT ATTGGTACTA
   105421 CGTATGATGG AGATAATAAG TCACATTTGG TAATTGGTAC ATCAACAAGA AACGTAAATT
   105481 TAAATAGGCA TGTTATAAAA CCAACACGTA CTAATAACTT CTTGGAGCAA TCTGATATTG
   105541 ACATTAATTT TACAAGAATA CATTTGAATT CATGGATTTC ATATAATAAA TCTTATTTAA
   105601 ATTTCTATGA CAGTGAAATA CTTACAAAGT TAAATGATGA AAATAATATA TTTTGTGCTA
   105661 CTGTTTTTAT CAAATTGGAT TCAACAACTA TAGCAAAAGA TTCAAGTACA TTAGGTGATG
   105721 TATACACCAA AGGACAATAT ATAGGATATA TTAAACAAAA CAAATTTAAT TACACACCTT
   105781 ATATAGGTGG TTATGACAAT AATACATATA TTACTTATAT TATATCCTGT GGCAAGTGTG
   105841 TTACAAATTA TTTAACTGCA TATAATGATG ATGTTGTTAA TGATTTTATA GAATGTGATA
   105901 TAGATTGGTT TGATTCATCA ACAATAAAAT TATTACCATT AAATGTAATT TTTTCTCGTG
   105961 AACCAAATAA AGATATACCT TATGTAAAGA AAATAAATTT AACAACTGAT ATTTATTAGA
   106021 TATATAATAA AAGGACTGAA AAGTAATTAA ACTTTCAGTC CTTTGTTATA TTATAAAAAT
   106081 TCCAACTTAC TTACGTCCTA TCCATTACAC TCAACGCTAT CACGGAATTA CAATACTTAA
   106141 CACATTTAGT AATGATTATC GTGAAATATC TCCCGTGTAA ATTGGAAATA AAATAAATAT
   106201 ATTTATAAAT CTTGCAAGTA AGAGAAATTG TTACGTTCTA TTTAAAGAAT GTATCTACTC
   106261 ACACTTTATA TTAAATAATA AATTTAAGAT AAAGTAGTAG CCAATCTCTA TTTATAAATA
   106321 TATTAAACAA TATTAAAATT ACAATGATAT AATAGAAGCT ATGCATCGCA TTAGCGAAGT
   106381 ACAAGCTGAG CTTAAGGTTA TTACATATCA TAATATGCAT GTGCCATGTA TCTAATACAG
   106441 GGTATAAGCT TCGGTCTTTA GACATCATCT ATGTTGTACA TAAGCTTCCG TTTCGTCGTT
   106501 ACCTGACCAC TTCCTATATT AAATTCTAAT ATTATTTTGT AGCTTCAGCG AGATTCGAAC
   106561 TCACATGAAC ATTTCTGTTC GGGGGATTTT AAGTCCCCTG GGTCTGACCA ATTTCCCCAT
   106621 GAAGCCAAAT TAAATAAAAG ATTATTCCAA ACCATTGAAA AGCTTATTCT CTTCCTATTT
   106681 CAACGTGCCG TGTTACTTTC ATAAGCATGC ATTGATTATA TGTAACACAA GGAAGTTCTA
   106741 CCGGTATTTT GAGCTCATAA ACCAAATAGC GCTTATCCTA ATTTTACTAT CATTTAGTAC
   106801 ACATGAATAA TCTTTTAAAA ATATTATACA CCAAGTAGGA CTCAAACCTA CGACCTCCGC
   106861 TTTAGAAGAG CGTTGCTCTA TTCAACTGAG TTATTGGTGC ATTCTAAAAG TTGCGGAATG
   106921 TAAAGTATCA TTATCATTAA AATTATATTA ATAGGAACAT TCTATGCAAC TTTTAAAGTT
   106981 TTATTTATTA ATAATAACCG TATGATGGTT CATTTTTAAT TTCATTTAAC ATCCATTCTG
   107041 CTTGCCAATC TTGATATGCT TTTGTCATTT CTTCAAATCT ATGTGCTACT TCTTGTTCTT
   107101 CACAATAACG AGCAACAGTA TCTTTAAATT CTTCTTCCTC AGCAAATTCA TTATTAACAA
   107161 GTTCTTGTTC ATTAATAAGT AATTCCTTTT CAGCTGATGT ATATGTGTCA AATAAATTTT
   107221 CCATATCGGT TATTTATTAA TATATAGTAT AATATGTAAG ATTTTTTTAA AAAATAAAAG
   107281 ATTTTTTATA TATTTTCTTT AAATATTTTT ATTAAATAAT TACATTCTTT CTTTTCTTGA
   107341 TTGATTATTT CTTTAGTTTT AGAATCAAAT GGAATTTGTT TATCAAAACT ATCAATTATT
   107401 ATCTTATTTT TAATTATAGT TTTATCAATC ATTTTCTTCT ACTTCATTTT TCATTTCATT
   107461 TTTTATTCTC TTACGTTCAC GTTTATGTTC TTGCATACGT TCATCTTTAT TATAATATTC
   107521 ATGCAATGCA TCTTTCTTAG TAATCATACC AAGAGCTTTA TTTCTGATAC CACGCATAAT
   107581 GTTACGCATA TTGTGAAATA CTGAAACATC ATCACCAAGC TGTTTTGTAT CAACAGACTT
   107641 GTCCATGAAA ATTTTTGCCA ACTTTGAACG CTTTGACTTT ACTTCCTTTG TCTTCTGCAT
   107701 TCTAATTCCT CTGTTTGTAT TCTTTTCCAT AGTTTAATGT TTAAAATAAA AAATTGTTAT
   107761 GTATCTAAAA TATGTTATAT TTCAATAATA TCAAAATCTG TAATTTTATT TCCACCATTC
   107821 AATATACAAT TAATGATTAC TTTCTTACCT GAATGTTTGT TTTTACAAGT AACTTCAAAT
   107881 TTATCAGCTA CTTCAAGTAC AAATATATCA TAATCAGATG TAAGCATATT TGTTATACCA
   107941 TCTTCAAGTG TATGTCTGTT TACAATGCAA TGTTTAAAGC ATACAGACAA AAATGATTTA
   108001 AGTAATTCAT TCATTTTATA TTATATTTTG TAATTAGAAC TTAAATTTTA TATATAAATA
   108061 ATATAGTAAA ATTAAATTAT AATTTTAAAA ATAACCGTTT AAAATATTTT CAATATGTTG
   108121 CTAAAATATC ATTCCAAAAT GTATAATTAT GTATAGGTTT AGACTTACAT ATAAGCATTT
   108181 CTCTAAAACT ACTTTCATTT TGCCATTCAT TATTATCAAA CAAACTGTTC ATTACAGTAT
   108241 CTATACTTGA TGCACCATTA ACTAATTTAA ATTTAGTATA TCCTTTATTA ATAAGAGAGT
   108301 TTAATACACG TGTAATATCT TCATCTGTTT TATTAGACTC ACCAACACAC TCTGATTCAC
   108361 AAGAGATATA TTTTGGTTTA TCATCTTTTA ACATATCTAC TGCAATATAG TCATTTCCTT
   108421 CTATATCAAT TCTTAAATAA TATGGCATAC CATATTCATT AATAATATCT TGAAGATTAA
   108481 CACATTCTAC TGTTATAGTG TCTTTAAGTT TTTGATTTCT ATTCGATATT TCAATATTAC
   108541 AAGAACACCA GTCAGGATGT TTAGAAATAT AGAATTTTGT TTCATTTCCA TAAGCTATAG
   108601 CTTTATTAAT AACAACAAGT TTTCCATTAT TAATATATTC CTTAAATTTA TTTCTGATGT
   108661 TATCACAATA TTCAGTATTG GCATCAATTG CAATTACTTT ATAATTTCTA TTTAAGAAAT
   108721 AATTAACTTC TTTCCCATCA TAAGCACCTA TAATATAAAT TAGATTTATT TTTTGCATCA
   108781 TAAGTATATT AATACATATT ATATTTTTAT ATATATTTAA AAATAAATAT GATTTCATTA
   108841 AAAGATTATA TATTAGATAA TAATATAAAC ACATCATTAT ATCTTGATGA CTTGCTTGAA
   108901 TCAGTATCAA CATTAATAAA TGAAAATTTA TTAGAATATG ATTTTATTAA TGAAGCCGGT
   108961 GAAGCATGGT CTATTAAAGA TGGATATTAT ATAAAACAAA ATGGAGATGT ATTATTATTT
   109021 CCTGACCGTT CATTATATGA TAAGCAAATT AATATAAATA AAAGTGCATC ATCTGGTATT
   109081 CAAAAGCATA AACATCTGTA TAATTATATG TTGTGGGCTG GCAATCATGC AATGGAACGT
   109141 CATAATGAGC GTAAAGTAAC AATTAAAGAA ATAACAGATT GTGTTAAAGA AGCATATCCA
   109201 ACAATTTGTG ATTTATACAA AAGTGGTAAG TTAAAGTCAC ATGATGCAAG TAAGACAGCT
   109261 GTTATAGTAA AATATATGGG AGATGATGAA CCACCTATTT CAGTTGTATT ATTTGTAGAA
   109321 AAGGCAGCAA AATATAATAA AGAAACAAAG AAATATGAGG AATGGCCAAC ATTATTTAAA
   109381 CGTACACCTG ATTTGAAAAT TAAAACAGTT GCAAAATATT ATGACTTTTC AGCTATTTTT
   109441 AGAAATGATG GTAAAAATAA AAACAAAAAG ACTGGTGTAA TATCAGAAGA GTATCATATT
   109501 TTCTTGGATG AACATGGAAA GGTTGACCCA TATAAGAAAG CAAAATTAAA TGCTGAATAC
   109561 ATGAGAACAC AAGAAAAAGA AAAACAATTA GAACAAAAAA TATTTAATTA ATTATATAAT
   109621 AAAAACAAAA TAAAATGATT AAGTTAGCAG AATACTTAAA TAATAATATT AATAATATTT
   109681 GTGAATCTTA TAATTATAAT TATAAGAAAT TAACATTTGC TGGTATTGAT GGTGGAAGTA
   109741 AAATGTTAGA TTCTATTAAA AACATATGTC AAACACATGT TCCAAATGTA TATTATATGT
   109801 CTGGTGATAA TAGTGATATT AATATTGATG TAAATAAAGA TAATTTAAAA ACAGTGCAAG
   109861 AAATAATTGA TGCCGTTCGT AACTTTATTG CTGATATTCC AAATGATGAG CATGATAATA
   109921 TTGCATCACA ATTGAATAAA TTAACTGAAC AAGTAGATAA TATTCAAGTT GAGGTAAATA
   109981 GTTTGTCAGA AGAGCATGAA AAAGAAGATG ACAAAGATGA TAAAAAAGAT AGTACAAACA
   110041 ATGATGAGTA AAAGTAAAAT ATGGATATAA GAGCAAATGA AGAATTTCGT TATCATAACT
   110101 TGAAACAATT AAATCGTAAT AGATATTATT ATGATTACGC TACACAAGGT ATATTAAATA
   110161 AATGTTTACC AAAGATATTG TTCTCTGGTA ACTCAGTTGT TGTTTCTTTT ATTCAGCTTA
   110221 TAGATATGAA ATTGATTATG TTATTTAAAT ATATAGATAA ATTGAAAAAT TTTAAAAATA
   110281 TAAGTGATGA CTAAATTATG AACAATATAA TTAATAAAAT ATCTAATATA ATATTAAAAA
   110341 TTATAAAAAG TAAATTGATT ATATACATCA TAGTATTGTT ATTGTTTGTT CTAATGTGCT
   110401 TATCAATGCG CCAATGTATT TCAAACAAGC ATTTATATGA TAATAACATA ATTGCACTTA
   110461 CTGATACAAT AAAATATTAT AAAGGAAAAA ACAAAGAATT AGTTGCGTCA AAGACAATGA
   110521 TAGAAACATC TTTTAATAAT ATTAAATATA TAAATGATTC ACTTTATAAT GTATTAAAAT
   110581 CAATTGGTGT TAAAAACCCA GACAATGTTG TATATATAGA AACTATTATA CGGGATGAAA
   110641 AACATGATAC AATATGGAAA ACACCAATTA TATCTTCTAA TGATAATAAT AAATATATTA
   110701 AAAAGGATTT TGACTTTTCT AATCAATATA GGACATTAAA AGGATATGTA TATTTAAATA
   110761 AACAAGATAC ATTGGGTTTA TCAATAGAAC AAAATAATGC AATAGCTGAT TTTACTATTA
   110821 CACAAAAAGA TAATAATGTA TATATTACTT CTAATAATCC TTATATTAAA TACAATAATA
   110881 TAATTGGAAT AAAAAATCAA TCTCAAAATA ATATAAAAAC AAAACGATTT GGTATTGGAC
   110941 CTTATATTGG TATTGGAATA AATAAAGATG CTAAAATAGA ACCAACAATT GGTATTGGAC
   111001 TAACTTGGTC ATTGTTTAGA TTTTAAATAT AATATATTAT ATAGTCTAAA ACTATTCTAA
   111061 AACATCATCT AACCATAGTC TAGTATTATC AAATACATTT TATATATAAA TTATTATCTA
   111121 ATACAAATGA TGCCCTGACA ATCATTGTCA GGGCATCTAT TTTTAATATT ATGTTAATTA
   111181 TAGTTTACTA TTTGGTACAG AAGTACAAAT TACATAAAGT AATGGTTTAC CATTTGAATA
   111241 ATGTACTACC CAATTATTTT CAGCAAGTAA TGAAAATAAA TTCATTGATA GTTCTACATA
   111301 ATCTTCTGGA CGTAAACAAA TATTATCTTG TGCGTCATCA CCATCAAATA TTTTTAATCC
   111361 AAAATATTCT AATTGATCAG TAGTTTCATT ATTTTCTTTA TTTGCATTAC AGATACAAAG
   111421 TTCAGGATAT TTTAGTGGAT CTGCATCATT TAAAATTCTA TGTGGTGAAG AATGATCCAA
   111481 TGTTAAATCA GAAATAACAT CATCTGATAA TTTAAGTTGT TCAGATATTT TTTCTTCTAT
   111541 ATTACTATTC TTACACCATC CAAAAATAAC TGTTATTAAC ATATTATTAC TTTTTATTTA
   111601 TTTTTATATT TTAAATATTC TTTAATACGT TCATTATTAA TAGAATCTTG TTTATTTCTT
   111661 TCTTTATTAA ATGTGTCATA AATACCAAGT TTTTCCTTAT AAGAAATAAT ATCACGTTTT
   111721 AAATTTGATA TTTCATCATA TTGTGCATTA ATGACACTAT CTAATGTTCC AAGCTTTTTA
   111781 TAAGATTCAT TTATTTGATA TGAACGATTA CATGCAACAG TACATCTATT TAATGAGAAC
   111841 AATATCAAAA TGCCTATTGC TATGTTCTTC CAATTTCGTT TTAAAAAATT ATTCTTCATT
   111901 ATTTATAATA TTATATATTT ATAATTATAT TTTCATTATC TATAGTAATA TCGTATGGTT
   111961 CAAGATTAGT AATGATATTC ATACCATCTT TACGTTTAAA ACTATACTGA ACTTCTTTAT
   112021 CTAAAATATT ATCGCTTTCT AATAAATAAA TAAGTAAATT TCTAAGTGTC ATGATTGTAA
   112081 TTTTATTTAT TAATTTATAA CTACTTTGTT AGTTTATCAA CAAATTTTTC ATTGAGATAT
   112141 AAAATACAAC AGAATAATAC AATACTAATA AAAACCCATA ACATATTAAT ATAAGGATCA
   112201 GTTCCAATGA TTGCTTTAGT AACTGTAAAT AAAAATCCAA GAGTACAAAT AATATTTAGT
   112261 ATAATAGCAA AAAGATGTTT CATTTTATAA AATAATTTTT AAGTTGTGTA TATAAGTGTA
   112321 AGTGGAAGTG TAACGAATTG TTCCACTAAT GTGGTACATA ACGAATTGTA TGCATCGCAT
   112381 TAGCGAAGCG TAAGCTGAGC TTCCACTATT GTTGAATACA AATAGTACTT TATTATTAAT
   112441 ATTTCAAATA TATTATAAAA AATTATTTTT GTTTAGTTTA TACCTTTAAT GCACGATAAA
   112501 AAGGTGTCGT TTCCCAAAAT ATTTTATCTT TTGCTTTTAA ATCTTCAAAT TCATTTTGTT
   112561 GATCAATTTC ATATGTAATA GAAAGTACTT TACAATTTGA TACTTCCATG TTAAAATTAA
   112621 ATACATTTGA CAAGAAACAT AACGCTCTCA TTTCTTTATG TACTTTTTTA CTTGTTGAAG
   112681 CTACATACAA TAATCCTTGA TGTAATTCAC TAAAATCCTT GTGTGTCACT TTAAGAGTGT
   112741 GTAAGTTTTT TGACTTCTTT TCATATTTGA TATTCTCTTT CATGATATGT TTATATATTT
   112801 TAATTTATTA TATATAATAT TTACTTTAAT GCCATTAACT TGCTTTCTGC TTTTCTTCTT
   112861 GGTTTATGAC CAGGTTCAAA TATTTTTGTA TGTTTTACTA ATGTCATACA ATATGCATAA
   112921 TCCTTTTTGT TTATATAATA CATTCCAGTT TTTTTATCTT TATCATAACG ACATTTTTTA
   112981 AGTGCAATAA AAAACTTAGA ATTTCTAATA CCATTTTCTC CACAATTATA TATTAATGAA
   113041 CAAAGTCCGT CAATAAAACC TTGTGTTGGT TTGAAATGAG GTGAAAGTTC AGATATAAGA
   113101 TTATTACATG ATTGATTTAA CAATTTGGTA TCTTCTATAA ATAATTTATC TGCTTCTGAT
   113161 TGTGTTATTT TATTTCTATT ATAATATTTA TCATTTGGAT AAAGTACATG ACCCCACCCA
   113221 ATAGTATAAT ATTTTTCATA AGTACCATTC TTCCTTTTAT ATTTATATTT CTTTAAAGAA
   113281 CAAGATTCAA ATTTCTTAAT AAAATTAATA CCTTTATTTG AAATATGATA TGGTGGTTCA
   113341 ACAAATGCAA TATTCTTATT ATTAATATTA TCTTCTGTGA ATAACATTTC TTTAATACAT
   113401 TCTGTCAATT CTGTAAGAAA TAAATGAGTT GAATCATTAG AAGATGCTAT TGCTTTTATC
   113461 GTTGTTGAAT CAGTATTACA TATTAATGTA ACTAAATTGT CATCATTTAT AGCATTATTT
   113521 ATATTAGATT TATTTGTATT ACATCCAACA CATAAAATTC CAAATAATAA TGTACTACAT
   113581 ATAGTTATAT TCTTTTTATT CATAATTAAA AATTTTAGTG TATTAATATA GTACATCTTT
   113641 ATTTTTATTT AAAATATATA TCAAAAATAT CTATAAAAAT AAAATATTAT ATTTTTAAAT
   113701 AGAACATAAG TTCTATTATT AGATGAATTT CATTCATCTT AAATAGAAAT GTTATTTCTA
   113761 TGTTCCGATG AACTTTTGTT CATATTAGAC TTCGGTCTGT GAACATAATT CATGTAGTGC
   113821 ATATGTACCA CATAGTGGAT GCACAAGCTG ACGCTTATGA CATCATAGAT GAAGTTACAA
   113881 GACTGAAATC TTCAATAGTA AGTTAAACTA CTATGGACTA AATATTATTT ATCCTATTTT
   113941 TATATATAAA GAAATATTAA AATAATTTTA TGAATAATAT AAATTTTTAT ACACAAAACA
   114001 ATCAAGCACT TTATGAATCA TATAAAGCAT TTGGCGAACA ACTTATTTAT GTTGCTACTC
   114061 GTTTAGATGA AGGTAACAAT GATATGCAAT TTTATTTGAT GTATGAAGGA CTTGGTTCTT
   114121 GGTTACGTAA AGCCGCTGGT GTTGGTGATA AAATAGATGA TAAGTTTAAG AGCATGTCGG
   114181 ATGCTGCAAA GAAAGCAATT GAAGCTACCA AGAAAGCTGC TGGTAATGCA TGGGACAAAG
   114241 TAAAAGATGT TTATACTAAA ACAGTAGGTG TAATTGATAC AGCAATTCAA TCAACAAAGG
   114301 GACTTATTCA AGATGTATCA AAAATGTTGG GCGCACAAGT AGATGCTATT GAATCACAAC
   114361 TTGCTGATAT GATTATGAGT GTTCTTAATT CAGGTAAGGC AAGTGCAAAA ACTGTTCAAA
   114421 GTTGGATTAA TGATACTACT GACAAGGGTG TAAATGCAGT AAAGGGATTA AATACACTTA
   114481 TGTTGGGTGC TATTGCAGTA TCTAAGGCTG GTTTGAAACC ACAAGATATT GTTGATATGA
   114541 TTAATGCAGC TGCTGCTGAT AATTAATATA ATATAATAAA GAATATAATA AACCAAATAT
   114601 ATAATAAAGA AAATGGCAAT AAATTTGATT AAAGACCTGG ATTTTCCGAA GAAGATTAAT
   114661 GCAATAGATG CTGTTACGGA ATCAGGTAAA AAGATGTTAA GTAATTATCG TGGTTATTGT
   114721 TATAATAATC CTATTAATTG CGCTACCGTA AATAATTTTA TCAATGAAGC TCGCAATAGC
   114781 TATGCATTTG ACTCAGGTCT TATGTCAATA TTGGGCACCA TTGAGAATTA TATTAAAGAA
   114841 AATAATATTC GTTGGAAGCT CGCATCAGTT TGTGAAGCTA TCGAATCAAA TAATACTGTA
   114901 TTTAATACTC TTAATAAGAA AGGTATTAAG AAAGTTGAAA AGTTGGTAGA GATGTCAGAA
   114961 GCTGATGTAA ATTCTTATAT CAAAGCTGGT GTACTTAAAG ATGTACAATT CATTCCAGAA
   115021 GTTCGTAGTG TTTGTCGTGA AGTTTATGGA AAGAATGTAC TTGAAAACAA GCAAACCGTT
   115081 TCTTACAATC TTTCAACACC AGTATCTTAT GTAAAATTAA ATGAAAATGG TTATAAGTTG
   115141 TTCAATGTTA ATGGTGTAAC ATTCTCTATT TCAGAAGCTG GTGAAATTGA AGCATTAGTT
   115201 GATGGTGTAA ATGAAGCACT CTTTAATAAG ATGAACAACT ATATTCATGA TATGCAACTT
   115261 GTTGGTGAAA ATTTGGAATA TGGTTATTAT ACTGGTATGA CAAATGGTAA TCAACACAAG
   115321 TTCACAATTT CAGAAGATAA AATTGATTTT ACAAATGGCA AGGTGTCTGA GTCATTTACA
   115381 TCTGTAAATA AATTTAGAGA ATTTGTATAT TCTGATTCTT TTGCAAAGGC ATTGAACATG
   115441 AATGAAGCAC GTAGATTTGC ACAAATTGGT TCAGCTATTG CAGAAGTGTT TGAGAATATG
   115501 TCAGATATTT GTATACTCGA TAATGTTAAA TTGTTTAATT GTAATAATGG TGCAACAGTG
   115561 GCAGTTATTG AATCAGATAC AATGGTAAAT GTAACACTTT TTAACTCTTA TGGTCATGTA
   115621 AATGAAAGTA ATAATTATGA TAGTATGAAA GATGCTGTTG TTGAGATGAA GAATAATTAT
   115681 TCACTTGATG TTGAAGATTT ATTTACTAAA CGTATTGCTA ATGATATTAA AGAAAATAAG
   115741 CAAAAGAAAG TAGATTATTC TGATGATGTT AATATTCGTT TGCTTAAAAT TGCTGAATTG
   115801 ACTGAACAGT TCAAGGATGA CCCTGTTAAG TTAATGATTC TTAATGAAAT GGCAAAGGAA
   115861 CTTAATAAGA TGAAACATTA ATAAATATAT GTCTATTTGT TTAGAATTTT ATAAACATTT
   115921 AGATAAAATA ACTAAAATAT GGCAACAACT AAACTAATAG ACAAATATAA TATTGAATTA
   115981 CCAGCATTAT CATCAGAAAA AATAAATGGA AATTATGTAA TATTAGCAAA CGATGATAAT
   116041 TATGATAATC CAAAAAACTA CAAGATAAAG TGTAATGATT TCAAAAACTG GATAATTGGT
   116101 AGTAATATAG ATGTATCAAA AAGTTTAGAT ATAATTAATG CACAAATTGG ACAACTTATT
   116161 GAGAATAATA TTACATTAAG TCAACGAATT GATAAATTAG AACAAGAAAA TACCGATTTA
   116221 AAATCTAGAA TACAAAATTT GGAAGAATTA TTATCTTTAT CTTCAAATTA AATTTAAAAA
   116281 TATTTATTTA TAAATAAAAA ATATGGCTTT AAATAATCCA ATTAATTTTT TTAGAAATAC
   116341 AGAAACTGTT GCTTTGACAA AGAAAGGCCA GACTGTTGGT GAAAATATTG CAACAACTTC
   116401 TGTTACATTT GTTGATACAC CCGATACATC ATCAAAAGAC GCGATTGCAG CAAATGATGC
   116461 TACTGGTGGT GGTGCAATAT TTATTGAAGG TAAGAAAGTT ATTCAAGGTG TAAGTGTTCC
   116521 AGAAAAACAA TATCTTTGGG ACCAACTTGC AGCGAAAGAA CTTGCAAAAT ATAGTGCAGC
   116581 GAGTATTTCA GTATCACCAG CATCTAATAC ATGGGGGTTT GACACTTATT CTAAAGATAT
   116641 AACATTTGTT TTTGAAGCAC GTTATAATGG TGCCAGTACA AATAAAGTTA CTACACAGAC
   116701 AATAAGTGGT TCTGCTGGTA CTCCTGTTAG TGGTAAAACT GGTCAATATT CAAAAGTAAT
   116761 AACTTGTTCT GCTTCAAATA CTGGTTCTCA ATCCGTATCT GCAACATTTA CATTCACTTA
   116821 TAATAATACT GGTTATGGCA CTGTTACAAA GTCAGTATCA GCAAGTTGGA CGCGTTATGC
   116881 AAAACCGGTA ATTATTTCAA CAACAAAGGG TGTAAATCCT ACACAGTCTG ATATTACAGG
   116941 TGCAACCACT GCATTTTCAA GTGACATTAA AGGTACAAGA ACATTTACAA CAACAGCTGG
   117001 TAAAGATATG TGGATTTGTA CACCTGCTTA TCAAAGTTAT TCAACAATTA AATCTGGTGG
   117061 TTTTGATGTA CCATTTGATG CAGCAATACA AGTTGTAGTA AATGGTATTA ATTATAATTG
   117121 TCGTCGTAAA ACAGACACTC CATCAGCTTC AACTGGTACA ATGACTATTG TGATTGCTTA
   117181 ATAATAATAA ATATATAAAA TATAATAAAA GTAAAATAAA ATGGCAGATA TTAAATTATA
   117241 CGGTAAAATA CATAATCAAG ATGGTAATTT GTTAGTAAGT CCGTTAGAAG TAGCGGGTGT
   117301 AAACACAGAT GGTAGCATAC CTGAAGGTGC AGCAACAAGT GAAAATAACA TTGTATCTTA
   117361 TATAAATAAA AAAATTAAAG GCGTTAATAC AAATGTAGGT AATATCAAAA CTGGTATTAA
   117421 GAGTGTTGAA TTTTCTATTC CAACATTAGC ATCAGATACT TTCGACACAA CACTTACAGT
   117481 AACTGGTAAT GATGGTACAT CACATTCAGC AGTACTTGGC ATTGATGCTA CACAAATTAT
   117541 AAAAAGTATA GATATTATGT ACCCTACTAT AGCAACAACA TCATTTGGTC ATACAACTAC
   117601 TTTTGCTTAT TTGCGTATGA CAACATGGAG TGATGGTACA GGTATCCCTT CATTTAACAT
   117661 TCCTATTGAT ATTACATTAC CTGACAATGA TGCAGTTGGT GCAGCATGGT ATGATTCATA
   117721 TGAGGGAACA TATTATAAAC AATCAGTAAC AGATGCAATT GGTACGGCTA AAACAGAAGC
   117781 TATTGATGCA GCTGCCACTG ATGCCACATC AAAATCAAAT AAAGCGTTAA CTGATGCTAA
   117841 GAAATATGCT GATGACCAAA TCGGCATGAA ACTTGGTAAG GTTTACAAAC CACAAGGTAA
   117901 TGCAAGTTTG GCAACTATTG TTACAATCAA TCCAAGGAAC AATATTGGTA ATGTTTGGAA
   117961 CATGACCGAA GAGTTCAGAA TTGATGGCAA GGTTTATCCC CAGTATACTA ACATTGTAAT
   118021 TGTTGATAGT GAAAGTTTAC CTGAAACATT GATATATGAT GCTGGAACAA AATCAAAACC
   118081 CGGTCAAGGT TTTTCAGGTA ATGTTGTTGA TGCACTCGGT GGTATGATTG ACCAGACGGC
   118141 AATACAAGAC AGTATTACAG AGAAATTCAA TAAGTCTGTT ATTGGAATAT CAACACCGAC
   118201 AACCGCAGTA CAATTCAATC CAATTACAGG TGGTGACATT ACACAAAGCA TAACATATAC
   118261 ATTAGGTGAT AAGACAACAG GTTCATTTGA TATAAAACTG CATAATAATG GTGCTGGTGC
   118321 AAATATCAAA GCTGTTGATG GTAAGAAAGA TATTGTATCA AAAGTAACTG TAACAAAGAA
   118381 CGATGCCGGA TTTACATTGA GTTATGCAGG AATTAAAACA GATGGTACAC CATTAGATTG
   118441 TACACAAAAT ATTGACTTCA AAGCAACATC AACAACCTAT GGCATGGTGA AAGCTGGTGA
   118501 CAATGTTAGA ATAACTGATA CTGGTATTAT TAGTGTTCCA AGCGCATCAA CAACATTGGG
   118561 TGTTGTAAAG ACTTCAAGCA CTTCAAGTGT ATCAATTACT GATGGTGAAC TTGATGTAAA
   118621 ACTTGCTGCT AACAGTGGTA TTAATAAATC TGCAACTGGT GAACTTTCTA TTCCAAAGAA
   118681 TACTTTCACT GCCGGTACTG GTATTGATAT CAAAAAGACA GGTAACGACT TTTCTATTGG
   118741 TTTTAGTACA ACTTATGTAA GTGATGCTAC AAGTCCTACC GGTAAACCAT TATATTATAA
   118801 TAAAACAAAG AATGGCTTCT ATGTTAATAC TGATAGCAAT TTATCTATAA CAACTGATAC
   118861 TGACAAGTCA ACAAAGATTA GTATTAATAC TGCAACATTA AAGTCAACAC TTGATTTGAA
   118921 TTCAAAGGCA GATGTTTCAA CAGTTAATAC ATTAAGTGGT CGTGTAGACA GACTTGAAGC
   118981 GGCATTACCT AAAAAGGCTG ACAGTTCTGC ATTGGCTGCG TTAACAAGTC GTGTTGAAGC
   119041 TCTTGAGAGT TTGCTTTCAT TAGGATAATT TCTATATAGA ATATATTATA ATAAAACATA
   119101 AAAAGACCAT TAGAATGTAT TTTCTAATGG TCTTTTGTAT TAATATATTA TATAAAATCT
   119161 TTTATAATAT ATAAAGAATC ATTTATTTTA TTTTCTTTAT TTTTTCTAAA ATTCCAAATA
   119221 TTCTTTAAGA ACCAATTTGA ACATAATGGC AATGGACATT TCAATGTGTC ATATTCATAT
   119281 TTTATATCAT TATTTTCTTC ATCTTTCCAA ATACGAATAA TATTTTCTTC ATTATGTAAC
   119341 TTTTCTAACA ATGTACGTTT CTTTGTAATA CGTTTTTCTA TTATATCTAA ATTACGATAA
   119401 AATGTATTTA AAGAATTAGA TAATGTATTA AATTTTGACA TTATATCCAA ATATTCAGCA
   119461 CTATCTGGTT CATTTATTTC AAGTTCATTA TCTAATGTTA ATATATAATA AACTTTATCT
   119521 TTATTTGCAG TTACTTCATT ATTTAATTCA CCAAATGATT GTAATAATGT ACGACCAGTT
   119581 TTCCAATTAC CATCTGATGG ATAAAACTTT TTGAACTTTT TGTTCCATTT AATATGAAAA
   119641 TCAAATAAAC GTACCCCAGA TTCATATTGT TCAATTAATG TTTTAGTTTG TCTACGTTTA
   119701 AATGGTACTA ATAATTTTGA AATAATACCT TCTGATGGTT CACCAGTAAA TGAACGATGT
   119761 GAACCAATTA ATAAATTTGT TGTTTCTGTT TTTTCTATCA TGACTTTAAT TAAATCTAAT
   119821 TAGTATATTT ATATATTTAA AAATAAAGTA TTTTAAAGTA AAATTCAATT CAAAATATAT
   119881 TCAAAAATCA AAAAATCAAA CAAAATTTTT TCGTAAATTA TAAAAGTACG GAAAATGCGG
   119941 ACTTTTTTGG TGTTTTTTAA AAATGCCATT TTTATCCGCT CTGACCGGAA TTTTTTGGCA
   120001 CTTATGATTT TCAAAAGCAT ATAATTATAT TTTTAGAAAT TTAAATAGCT TAAAAAGTCC
   120061 GTTAAAATCG GAACTTTTAA GCAATGTAAA TTTTGTAAAT ATTTTTTACT TTTTTATGTG
   120121 TTTAAAACAA CAAAAAAGAC CAAGAAATAA TTTCTTGGTC TATATGTTCT TTATTTCAAT
   120181 GTATAGATTA AATCATCTGT ATTCAAAGTA ATATTAAAAG GATATTTATA ATTATCAGAT
   120241 ATTGTATTTT CAAATATATC ATTTAATTTA TATTCATAAG TATCTGTTGT TACTGAAACA
   120301 AGTTCAAATT GTGTAAATAC TATAATATAT TTAATATTCT TGATGCATAC AACATGCATC
   120361 TCTTCGTCCT TTACATTATT ATCATAATTA GTGTCCCATG CAATATCAAA TGTTGGTGCT
   120421 GATGAGTTCA CTTCTAACAT TTCATCATAT TCAAAATGCG CATCATTTAT ATTCTTTATA
   120481 TTATTATCAT CGAATAATTT TGTTGACTCT TGGTCTTGAC TACCTGGCAT TTGTTTTAAT
   120541 AATACGTCAT CTAAATAGAT TTGAACATCA GACTCTGAAT ATGTTTTTGG AATTTGAATA
   120601 AATAATGATT CAGGTCCTTT ATATGTTGCT TGAAGATTTT GAAGTACAAT AACGTTATCA
   120661 CCATCTAAAT CTTCTTTTAT ATAATCAATT AATGTTTTTT TCATGCTATA TATAATTATT
   120721 ATATGTTATT TCATTTGTAT AAGTAATGAT ACTTTTTCTG TCAATGCATT AATGTTTTCA
   120781 TAATCTACAT TATTATCTAT ATATGGATGT TTATTTGTAA ATTCAATACA AATAAGACCG
   120841 ATTAATTTAT TGTTGTTATC ATAAATACCA GAATATATTA TATCATTAAT ATTTATTTCT
   120901 TTTAATTGTG AATATAATAC TGATGATTTA TGATAAATTA AATTATTAAT ATCATCTTCA
   120961 TTAAAATGTA TTATATTATT ATGTGCATCT TTTATTAATG GTATAATAGG AGATATAATT
   121021 TGAACTTGCA TGTCTTTCAA TTTTGAACTA ATTGTACTTA CATCTCTATT CAACCACTCA
   121081 AATGTTGCAT CATATTTTGC AAATGGTAAA CCTACCAAGT TTTCATTTGA ATTATGGAAC
   121141 TCTACAATTA TTGTTCTTGC AGCATGACAA GTATCATTTA TTTCTTTTAA AATACTTGTA
   121201 ATATTGTTAG ATATGTTTAT ACGATAATTG AATTTATCAT CGTGTTGTTC TTTTTTTCTA
   121261 TTATCTTCAT ATTTGATTGA CCTGTTAATA ATATTAAATA ACTGGTCTTG CGTCATTTGG
   121321 TTGTTATTTG TAATAGATGT TGTAATTGCA TCTATTAATT TATTATTCTG TTGCATCATT
   121381 GAATCAGATA ACTTTTCAAA CCCCTCTGAC ATCTTCTTGT CTGATTTCTT TTGTCCACTA
   121441 TTTATAAAAT GTGTTAGTAT AATAATAAAA ACAACGGCAA TAACACCTGG CCATCCGTAG
   121501 TTTTGAAATA TAGTAATAAC AGCGTCATTC ATTTTCTTTT TTAATTCATA TATTATATTA
   121561 TAATGTAATA TGTTTTTATG TCATGTATTT GTTCTCTGTT AAATATTTAA TTGTTTTAAA
   121621 TGTTAAAAAT TAATATTTCT ATTTAAAAAT ATAATTTCTA TATATAATAA AAAAGAATTG
   121681 AAATATGCTA AATATTCTTT TATTAAGCAC ATTCCAATTC AGTTGTAATT TTGTGTAGTT
   121741 CTATTTTTAC AACTTTATTA CTCAGCACTC ATAGAATCTA CCTTTGCAGA ATCAGCTGAA
   121801 ACTGTATCAA CTGAAACTGA ATCACTTACG CTGTCTACTA CTACACTGTC TGAGTCATTT
   121861 GAAGGCAATA CCTCTTGTGT CTTGTTGCCG CATGATGTCA TTGAAAGTGC AGCAAATGCT
   121921 ACGAAAGCAA AAATAATCTT TTTCATAATT GTTTAATTTT AAATTTATAT ATTAAGTTAT
   121981 TTATATTATA ATTTTTTATT TCAAATCATA GGAATAATGT TCCTATTTAA TAATATAATT
   122041 TTAATCTTTT ATAAATAGTA TCAAGAATTT TCTCGAAAGT TAGAATTATC TATTTGTGAT
   122101 TGTATTTTAA TTTCTTTTAC TTCCATTTTA TTTTTTCTTT TGCTTTTACT ATATTTATAT
   122161 AGTATTTTTA ATTTGATTTT TTAAAATTCA AGTAATTTTA TTTATATTTT TAAAGTCCTC
   122221 TTAGTATTAT ACCCATATCA AGGTCATTAA CATGTTTGGA AAATGATAAA GATTTTTGCA
   122281 TGAAATTATT CATTTTTCTA CTTACTTCCA ATCTATTAAA ACAAACATTA ATATCATTTA
   122341 AAAGTTCAGT AAAGTCATTG TCTTTATAAA AATGTGAAAT ACTTCTATTA TTAACTGTAT
   122401 CAATCAATAT ATAATTATAA TAAATTGTTT TATTTACTTG ATGCTGTATA ATAAATAATC
   122461 TATCAAAGTT AGTGCTATTT CTATTTCCAA TTATATTAAA ACCAATTGCA TTAGTTGTTC
   122521 TACGTAAAAA ATCTTGTCCA ATATAATTAA ATGTTGCATA TTGTTCTGAT TTATTTGTTT
   122581 CTTTTGCATC ATTCATTGTC ATATTATAAT AACCACAAAA TTGTAGGTCA TCTCTCAAAC
   122641 GTGAACCTTG AATGATATGT ATAAGTTGAT TTGATTGTTT TTCTTTTAGA TTGATATAAT
   122701 TAAGGTAAGG AAATTGTACA AATACATTAC TAATTGTTTT TTTAATATTG TTTGCCATAG
   122761 TTTTATTCTA TATTAATTAG TTTATTATAT TAATTATTAT ATTTATTTTA GTTTTGGATA
   122821 AGAATGTCAA CTAAGTTCAT TACATTATAA TTAGAAAGTC CAAATGTTTG CTCTAAGTCC
   122881 GTTTTTATTG CTTTAACAAA GAATGGTTGA CAAAATTTAT TGTTATTTCT ATTGTCCAAG
   122941 TATTCAAATA ATTCTTTAAC TGTTTCTACA TCTTTAATAT TATTTATCTT TTCAATCAAA
   123001 TTCTTATTTA ACATATATTT ATATTGTTTA CATACATTTG TAATACTTGC TCTAATATAA
   123061 TATAAATATA ATTGTTTAAT TCTTTCATGA CCATCTATTG TTAGTTTAAA TATATCTTCA
   123121 AGTGATAAAC TATTTTGTTT TGCTTCACCG CTATTTGCAT TATAATATAT ATAAACTATC
   123181 TTTGTTCCAA TATAATTATC TTTATGGTCA TTAATTAATG GATCAACTAT ATTATTAATA
   123241 AAAAAGTTAA AAAGTAATGA ACCAATCTCT GTTTTATTAT CTTGTAATTC TGAAATAGTC
   123301 TTTTCTGGTG TTGATGTATA TAAAATAATC GGTACACCAT CTTTATTAAT TATTACATTA
   123361 TCTTTATTAA TAATATTTAT TGCTACTAAT GTTAAATTTG ATGTCATATA TTTATTTTCT
   123421 CTTTTTATAA ACTGTAATTG TTTTTGTTCT AATAATAGTC TTTGGTTGTA CTTTCTTTTC
   123481 TATATTAGAT AATCTTACAT TTTGGTCATT TAATTTATTA TTTACTCTTG TTTCAACATT
   123541 GTTTAACATT TTCCTCGTGT CATTTGTAAT AACGGTTGTA ATATTATTTA ATTTCTTTCT
   123601 TAACATTTCA TCTTGACAAG GACAATCAGG ATCATGTACG CACCATGATT CATTTTCAGA
   123661 TGTAAATCTA ATATATTTAT GATTATTAAA TTCATAAGAA AATGTTTTAA CATTCAATGT
   123721 ATCTACATTT GAAGTATTTA TATTAGTAAC TTGTTGTTCT TTATTACTGT TATTTTTACA
   123781 AACACCAATT ATTGCTAATG TACCTAATAC AAATACACTA CTACAAATTA TTATCTGTTT
   123841 ACTAATATTA TTCATATCAT ATTGTTTTTA TTATATATTT TATTATATAT TTTATTTGTG
   123901 TATTTAAATA GTACACAATG TTCATTATTT GAAATTTATT TATTTGATTT TTATCTTGAC
   123961 AAGGCCAATA TGTGTAATAT ACATATACTT ATTCTTTTAC AGATACAAAT TTAATATACT
   124021 TATGTTTATT ATAAGAAAAT ATATTAACAT TAAATGTATC TACATTTTAA GTATTTATAT
   124081 TAGTAACTTG TTATTCTTTG CTATATTTAA TATTTATTAT TTTCTTTATT TGTATTATCA
   124141 CAAAAACAAA CATCTATTAT AAAAAATAGA ATAAAACCAC TATATAATAT CATTTTAATT
   124201 TTATCATATA TAAGATATAA TAATATATTT ATTAATTTGG TGTATTCACA TAGTACTTTA
   124261 AATTATATTT TTCAAAAAAA TTTGAAATTT TAAATAAAAA TTAAGGTAAA AATGATGATT
   124321 TTTATGATTG TTTAAAAGTT CCGATTTTAA CGGACTTTCT GTACTTTTAA AATTTAAAAG
   124381 TTTATAACTA TATGCTTTTG AAAATCACAA GTGCCCAAAA AGTCCGATCA GAGCGGATAA
   124441 AAATGAACTT TTAGAAAAAC ACCAAAAAAG TCCGATAAAA TCGGACTTTC TTAAAAGACG
   124501 ATAGAAATTT TCTATCATTT TATGTCGAAA CACCAAAAAA GAGCATTGAA AATGACTTTC
   124561 AATGCTCTTT TTATATATTA TTTTAGTAGT TTTATATATT AGGCAGAGAG AAATTGGGTA
   124621 TCTGAAAATT AGATGAATTA AAATTAGGCA TGTATTTAGA TTGTAATTGT GACATATTAG
   124681 GAATATTAGG CATTTGAGAT TGTTGTTCTT TTTCTTGCTC TTCTCGTTCC TTTGCTTCAC
   124741 GCTTACTTGT TTCAGTTATT TCTTCTAAAT ATAACTCATA CATCCAATAT TGTAATTGTC
   124801 TAAGTTCAGA TGGTTGTATA TGATATTCTC TTGCGATTGC TAAATCATTT CTTACCGAAC
   124861 TTCTTATGTC TACTTGAAAT AGCGAATAAA TCTTTGATCC CGTTTTGAAA CTCAATCTGT
   124921 GCAGTGACCT CCTCACCACA GTATGGGCAT TTCATTTTTA AATGCGTTGC TGGTACAACA
   124981 CGAATATTTC TAAGAATATC ATCCATAAAT GAGAACATTT CAGTATTCCA AGATTTGAAT
   125041 TGTGTTTCTG CTTGACGAAT TTGTTGTTTT GCAATAGTTG GGTCTTTTGA AATTTTTGGA
   125101 CACAACCAAG CAACAAACCG CATAAATGTT GCATCTGGTT TATAATTTCT ATTTTCTTGC
   125161 ATACGAGACA TCAACCAATT CTTAAAATTA GCTTCCTTTT CAAGCGTTGG AAGATACATT
   125221 GTAATACGTT CAACATCAGT ATCAACATCA AATTCAGATG GGTCAATATT CCATGTTCTT
   125281 GTTGCTGGGT CATAATAAGG CATTACTTCT GGGTCTGGCA TATCATAACC AAGTGAACCA
   125341 GACATAAGTC GGAATTGTAT TTCTTCTTCA CAATTAGGAC ATTCAGTATT ATAAGTAATT
   125401 TGTTTTTCAC CTTTCATGAA TGTATATTCT CTAATAAGAA GAATAAAGAA AAATCTATCC
   125461 CATGAGTTAA TTACATTCCA TGGTTTTGGT CCATCATTAG TTCTAATTGC AAGACAAGAC
   125521 TTCAATACCT CATTAAACAC ATCATCAATA GATGACCAGT TCTCATCATC AATATTAGAC
   125581 CAATTACGGA TTGCTTCAAC TGTTGCGGGA CGCACACGGA ATTGCCAATC TTCTGGATAG
   125641 AATATTGCAC GTTCACCAAG TAATTTCTTA TCGACATCCA TCCAACCATC TCTAATTTCA
   125701 GAAGAACGCT GAATAGATTC GCCAATACGC GTAAGATGTT TCTTTTGTGT TATTTGTGAC
   125761 ATTTCTTGTC GTAATTCTTC TTTCTGTGCG CCAGGTACAT GACGAAGTGT TCCACCAACA
   125821 ATACCTTCAT AGTTTTGTGG TGTTTGTTGT ATGGTTTGTT CTGGTTCACC CTCACCACCA
   125881 AGGTTGCCAA TTTGTTGTGC TAAATTCATA CCTTCAATAT CAAGGTAATC TTCTTGTGAA
   125941 TTAATGTCAG CTTGACTGAC TTGTTCATTT TCTGTTGTTT TTCTTTTTAC GGCCATGTTA
   126001 TTAAATTTAT TAATTATTTA TATAAAAATT GACATTAGTA CATTTAGTAA GCGTCAGCGT
   126061 GTGCATCCGC TATGTGATGC ATAATGTGTA AACTTTGTTC TACACATTTA AAAATAAATA
   126121 GTTTTATAAT TCTATTTTTT TCAAATCTTC ATTATCAACT ATTGCACTAC CATAATCTTT
   126181 ACACATCATG TTCCAAAATA TGATAGCATT TCTAAATGCT TTATTTGCAT TTTCGATTGC
   126241 ATCATTAGTA TCATCTATTT TAGCATATAA ATAAAATTGA CTTGCCAATG TTGCAACAAA
   126301 TTGTTCTTTT GATTGATACT TTGCTTGTAG TTGATTTATT TTTACACCAT CTTTATTTGT
   126361 AATTAGTACC TCAGTCGGTC CAGATGGTGT TATACCAGGT ATATCTGCCA TGTTGTTATT
   126421 ATTTTATATA ACTTTTATAA AAATAGGATA AATTTTATTT TTAGATATAT AAATATATTA
   126481 ATATTTTTCT TTTTAAATAC AAATGCGATT ATTCAATATA ATAGATACAC AGTTTGAAAG
   126541 ATTTGATGAA ACTGTACATA CATATCTTCA AAAGACACTT GCATCATTAG GTATTAATTA
   126601 TACAAATTCA CAGATATTTG GTGCAATATT TAATGCTGTT AAAGGTGTTG TGCAAAATGC
   126661 AATGTTTTAT ATAGAAGATG CATTGACAGA GCAAAATCTA TTTACAGCTG TTCGCAAAAA
   126721 ATCAATATAT AATTTAGCTA AAATATCAGG TTATAAACCC TGGTATGGAC AAGCTGCATC
   126781 TGGAACTGTA CTTTGTTCAA CTCGCGTAAA TAATGGATTA ACAGTATCAG ATATGACGAC
   126841 AAATAATAAT ATGTCTACTA AGATATATAT AAAAAATAAT ACACAATTAA GAAATACTAC
   126901 TACTGGTTTA TTATATACAA TGATGATGCC AACAGATGAA TATGTAATAG ATGTATCTAA
   126961 ACCATTAATA CAACATGAAT TTAAAGTAGT TGAAGGTACT TTTTACTTTT CACAATACAC
   127021 TGCTATTGGT AGCCCGTTTG AAACATTTTC GGTTGGTGTA AATGGTTTAT ATGATGACCA
   127081 ATATATAGAA GTATATGTAA ATGGTGAAAA GTGGATACGT GCATGTTCAG TTTATGACCT
   127141 TGGTGAAAAT GATAAAGGAT ATGTTATTAG ACCAGGTTAT GAATCATTAT TTGAAGTTGG
   127201 ATTTGGAAAT GATGTATATG GTAAGGGATT AGAAGAAGGT GATACAGTTC GTGTAAAATA
   127261 TTTACAACAT TCTGGTACAT CTGGTAATAT TAATTCATCA ATATTGGATG AAAATTCTTT
   127321 TATGTTTGAT ACTGGTGTTT CAAATGCAGA AGGTGTTTAT GTAAATGGTG CTAATTATAT
   127381 AACAATAAAG GTAAAAAATC CTATTTCTGG TGGTTCAGAT GCAGATACAA TTCAATCAGT
   127441 AAAAAATTCT ATTGGTGGTG AAACAATGTC AAATGTTTAT ATTACGCCAG AAAATTTCAT
   127501 GTTATTTTTG AGAAGATTTA GTTTTGTTGG TTGGTGTAAT GTAATATGTG AAGCAAATTC
   127561 ATTGTCTGTT ACTGGTATGT GTCTAAAAAA TATTAAAAAC AATATAAAAG ATAATACAGA
   127621 TTATTATAAT ATAACAAAAA ATGATGTATT ATTGACTGAA CATGAAAAAG ATATGATTAT
   127681 TTCTTCTTTA AATAATAGTA ATAAATTATA TGCTGGTATT CAGTTTTCAT TACAAGATCC
   127741 TATTATTAGA CAATATGCAA TGATATGTTA TGTTAAATTA GTAGACCATT CTATTAATAG
   127801 AAGTCAAGTA CAATATAATA TTGAAAGTTC AGTTGCTGAT TATTTCTTAA ATATACAATC
   127861 AACAAAACAA TTTATTCCAA AAACAGATAT TATATTAAAA GTAATAGAAG ACAATAGCGA
   127921 TACAATAGAG TCATTCCAAT TTGATTTTAT TTCAGAAATG GCAGAAACAG CAAAACGAGA
   127981 TGGATATTAT ACTCAATATA AACATCAACT CGTTAATGGT ACTTATAAAT ATATTACAAC
   128041 AAAAATAACA TACGAAAAGT ATAATACACC AGGGCTTGAT GATTTTGGAA ATATTCAACT
   128101 TGATACTGAA CTTGAAACTA TTTTACTACA TGGTGGTTTT AATTATTACC CAGATGATGA
   128161 TACTAAAAAT TCTATTAAAT TAAATAATAC AATACAAGTT TATTTTATAT AATAAATATA
   128221 TTATATAAAA AACAACAAAT GCTTGGAAAA TAACTTCCAA GCATTTTTAT TTTTAATATT
   128281 TTATAATTTA GTTTACCAAC ACATATTTGC GCCCTGATTA CCTTCTAATT CTGGATGTTT
   128341 CATTTTATAC CAATCAGTTA AAGTTTTATT ACAAATACTT TTTAATTCTT TATCAGATTC
   128401 TAATTCTGTG ATGTATTTTT TCCAATAATC ACTTTGTAAG ATAAAATTAT GTGCGCACAT
   128461 TGGTACTTTT ACATTATAAA ACAATGAGCA TTCATAAGGA TTCCTATCAT AAGCAAACTC
   128521 TGCTGCCACT TTACATGATG GAATAGATAT TTTTGTATAT TTTGAAAGTA ACTTACAAAT
   128581 AAATATATCT TCAAAATTTA TATATCTATA ATTATTATTT TTTGATAATG TTTTAGTTTC
   128641 AAATTCTTCT CCATGTGTTT GCCATAAATA AGAATCTCGC CAAAGTATGT CCATGAACTT
   128701 GCGGTTGTTT CTAAGAGAAA ATCCGCCATT TCCAACATAA CCTCCAGTTA AACCCCAATC
   128761 TGAATTAGTT GCCAATATGG GTGCTCCAAT ATAATCATAA CCTAATTCAA CAAAGTATTG
   128821 AAGTTTGTCT GAAAATAAAT AACAATCAGT TTGATATATA TAAGTATATT CATATCCAAG
   128881 TGCTAACCAG TTTTTATAAA ACCAATCAGA TAATAATAAT TTAGAATATG TTTGTTTTGA
   128941 TTCAAACCAA TTACCTTCAA TATCATTAAT ATAATAATCT TGATTTAAAG TCAAATTAAG
   129001 TTCATCACTT AACCATAATT CTAATTCATT AAAATATTTA TAATAATTAG TATCAAATAT
   129061 AAAATATACA TCATATTTTG TATCAATTAC ATCAAATAGA CGTTTAATTG AAAACTTATC
   129121 TACAATATCA AGTTTTCTAT ATAATGGTAC TACTATATTA AATGTTAGTT GCTTTTCTTC
   129181 TTCCATGTTA AATTTTAATT TTTATTAAAC TAAATCAATG TTGTTATATA AGTATATTTA
   129241 ATATAATTAT TAATAATTTC AAATTTATAC TTACCATTCT CTAAAAATTG CGTACTAATT
   129301 AGAAATTCTA ATAATTTATT AAATGTATCA ATATTTTTAA TGACTGGATT AATAATATAT
   129361 TCAAAGTTAA ATATATATTT TCCATTTAAA TAATCTGAAA CAATAGAATA AACTAAAAAT
   129421 TTAAACTCGT TTAAATTAGT ATTATTAATT TTTTCAAATT TACATTTGAT AGTATCATAA
   129481 TAAGTAATAT ATGACTCTAT CAAATTTTCT TTATCTATAT AAATATTATA AATCATCACC
   129541 AAATATTTTA CATTTCAAAA TATACTTATT ATAATTGTAA TCATCAATTG ATTGAATTGA
   129601 TTGTATTAGA TAATTAATAA CACCACTTTT TGTATTTATT AAAGAATTGA CTTCAAATGA
   129661 TGGTCCACCT TGTAAATCAA TTAGTTGTAT TTTATTATCT GCAGATGAAA TACGCCGTAA
   129721 TGAATATTCT GTACACACTT CAAAGTCAAG AAATCCATCA TAAATATCAA CATTTATAAG
   129781 ACGAAGATAA TTAGGTGTCT TATCACGTGT TTCTAAATTT ATTGTTTGAT TATAAAAAAT
   129841 AACATCTCTA TGAATAATAT CCCACATCTG TTTGAACATA TCCTCATACG TTGAATTATT
   129901 TTCAATAACA TAATCAAATT CTGTTTTATC TGTATCGTCA AAACTATGTT CAGCTACATT
   129961 ATCAAGTTGT TCAACATCAT CACGAACTAT GTTAATCATT ATACCATGCT TCTTTTTAAT
   130021 ATAATCAAAT TCATGTTGAA ATCTTACATC AGTGCAAATT ACGTATGATA AATTTTCATT
   130081 ATTGTCTTTT ATATGTTCAA TAGTATTATT AACTATATTA ACAAATGTTA ACTTATTGAT
   130141 ATTTTGTTGA ACAAGATAAG TACCAACATA TACCAAAATT TCACGTAATG ACATATAATA
   130201 TCTTTCATCA GATGAACTAA TTTCATCGTT ATTATAATAA TATTCTTCTG CATCAATCAA
   130261 ATGACCAGTT GGTTCTTCTT CTGTATATTC AAAATCTTTA TTGATGCAAA CAAATGAATT
   130321 ACCTTTATTA TAATAAAAAC GCTCTACTGG AATACCAAAC ATATCAGAAC AAATCTTTTT
   130381 AAGTTGGTCA GCAAATGCAA TGCACATGCA TCTTTCCTTC GTTGTATTAT TTTTATTAAT
   130441 GGAAGTAGCA TATTTAAAAT CATGTTTTAT TCCATATCCT TCATATTCAT TATAATATGT
   130501 AATAAAATCT TCAAACGTTG TAAATTTATT ATCTAACATT ATTTTTAATG CTTTTGCTAA
   130561 CGTGTCCTTA CCAGACCCAG CATATCCATT TAATCCTATA AATAATATGT TATTATTGCC
   130621 CATTGTTTAT AATTTAATTT ATATATTTTT ATTGTTTAGT TTTTTAGTGC GTTGTTTTAC
   130681 TGTACGTCTA ATTGTTTCAT AAGATGTCTT TTTTGGTTCA GTTAGATATT TAGATTCTAA
   130741 AATTAATTCA TTTTTATCAT TATTTATTTT TGATGAAGTT TCTTTATTAG ATTGTCTACT
   130801 TTTTTCTTTA AATAGAAGTT CATCATAAAT TCGTTTTAAT GTAATACAAC AAATATAATT
   130861 ATAAATTGTA ATAATACTTA ATGCAACAAT TATAAGTAAA GTAAAAAATG ATAATATAAA
   130921 AATTTGATTG TCCATTGTTT AAAATTATTA TTATATTACA AAAATTTCAA TTTTATTCAA
   130981 ATTTATAATT TACATATTTA GGATATTCCT CAAATATATT CTTATATGTA ATCCTTGTTT
   131041 CTATATAAGT ATTATTTGGT TTTGTATTAT ATACATACTT ATAGTTTGTT TTATTAAATC
   131101 TTTTCATATT ATATTTTATG TTTTATATGT TATCTAAAAT AGATGTAAGT TCATCTGTTT
   131161 CACCTTTAAT ATGTTGTTCA GTAACAGAAA GGTCTTTATT CTTATCATAA TAATTATGTT
   131221 CTGACATTGT TTTTAAAATA TCATTAGGAT AAGATTGTTC ATCTAATGCT ACTAATGTTC
   131281 TATTATAGAA TAAATGTTCT AATGCAATAT CTTCATTAAC AATAGTCTTA TTTTTGAATT
   131341 TATTATCATT ATATACTTCA TCAACAAAAT TATGTATTAT ATCATTATCC CAAATATTCA
   131401 TTGATGAATC CAATTGTTTA ACTGATAATC TAAATTCCTT ACCAGTATTT GTTATTCTTT
   131461 TAATAGGTGG TAATATATTA TCAGAACCAT CACCACGAAA CATTTTATCC AATTGTACAA
   131521 ATGATGGATT TATTTTATTT ATCTTTGTTG CCTTGTTAAT AATTTGAGAT AATATACTAC
   131581 TATTTTCAAC AAATAATGGA TTAGTTAACA TCATTGAAAA TGAAATATCA TCACTAACAC
   131641 GTTCATCTAT ACTTACTACG GTGTTTTTAC CTCTTGTGTA TAACGTACAT GTAAATACAC
   131701 CTGTTTCTTT ATTTGTTTTT ACAAGTTGTG TTAAGTCTTT ATCAGATGAC CAAATAATAA
   131761 CATTTGTATT ATCATTATTT AAAATATTTG ACCACCACCA ACACCAATCA TCACCTTCTA
   131821 TCTTATATGA ACGTGATACT GTTATATTAG AATAGTTTTT AATATCATTA ATAAAACTTT
   131881 CAAATTCACC AAATAACTTA TCCCAATCAA AATCATCACT TTTTTCTCTT ATTCCCTTAT
   131941 ATGATATACC TTGATTTTTT AAAAATTCTG GTATTGGAAT ATCTGAACGC CATGAACCAC
   132001 CATCTGCGAC AAATATAATA TTATCTACTT CTGGTAACGA ACGTAACATT GTATTAATTG
   132061 ATTTTATTAA CAACAGTTTT AAGTTGTGAA TTAATGAATC AACGTCTGGA TATTTATTTC
   132121 TCAAAACAGC TAATCTGCTT ATTAATAACC AATTGCCATC AATTATTAAT GTTAATTTAG
   132181 AATGTTTGTC ATAAATAGGT TTTATTTTAT TTATCATTTA AATTTATTTT ACGCACATAT
   132241 AAATATGCTA TATATTAATA TAATATAAAA TAGTACTTTA GTACAAATAT TTTAAATTAA
   132301 ATTTTGCTCA TTTTGAATTT TATATTTTTA TATGGTTACG TTAGTTCAAC ACTAATGTTT
   132361 CTACGTTTGT TTTATGTTGT TTGTTATTTA TGTTTGTTGT TTATGTTTGT TAGTTTTAGA
   132421 GGGTATCATT TGATACCCTC TTTTTATTAG TTTTTACATT TTAATAAATA TTTTCTAACG
   132481 TCTTTTAAAA AGTCCCGCTA AAATCGGACT TTTTTGGTGT TTTTTAAAAA TGTGAAAAAA
   132541 GTCCGTACTG AGCGGATAAA AACACACATT GTGATTTTCA AAAGCATATA GTTATATGGT
   132601 TTTGAAAATG AATAACTTAG AAAGTCCGAT TTTTCCGTAA CTTTTTAGAT AATGCAATTT
   132661 TGTAAATATT TTTTACTTTT TTACATAACT AAAAACAAAA AAGACCAAGA AATATCATCT
   132721 TGGTCTATAT AAAATAATAT TTATTTATTT TATGCTTCAG TTGTCTCTGA TGATTCTGGT
   132781 TGTACATCAC CTAACATTTC TTGGTCTATT TCTTCATTGT TATTATCATT ACCTTCATCT
   132841 GATTCCTGGT CTGAATTATC TTCTTCACTA CCCATATTTA AACTACTATC ATCTCCATTC
   132901 TCCTCATTAT CACCTTCATC TGATTCATTA CCTGAACTAT TTTCTTCCTT TTTCATTTCT
   132961 CTTTTATATT TTTCATTTAA TTCAAGGTCA GCATCAGACA TTTTAAGATA TTTTATTATT
   133021 AAGAACTTAT CACAAAAATA AGGTACTTCA TTACCATCAG CATCAGTAGA TGTAAATGTA
   133081 TCTTTCATTG TTTGAATATG CTCCATTCGT TTTTGATCAA CTTCTGCTTC CATTAATTCT
   133141 TGGAATTGAT TATAAGAAAT AAAGTCAACA GATATTGATT CTAATATACG TTTATCATTT
   133201 TTTAGGTCTG GTATTGTTAA TGCTAATTGT ATTTGAATTG GTTTTATTAT AATTTCTGCA
   133261 AATGTATGTC TAATACGTTC AACAAAACGA CCAAAGTTAA TTTCATCCCG TAATACTTGT
   133321 GATGCATCTG TACCAAACCA TGTTGCGCCA TTTTCTTTAT CAAAACGTGA CTCTGGTATT
   133381 TTTGACATTT TATATAATTT AGACAAGAAA TATTTTAATT GCTCAGAATC ATTTATTTGT
   133441 GGACCTTGGT CAACTAATGT TTCAATTTCA GGTTTACCAT TCTCATTTTC AGGCATCCAA
   133501 TATTCTTTAT TGAAAGGCAA GTTTACTTTG CCATTTACTT TCAACTCACC AGTATCATTA
   133561 TTAAAAGAAA TATCTTCTTT ATAACGTGAC ATTTGTTGTG ATAGTTCTTG CATACCTTTT
   133621 GCTCTGTTCA TTGAACCAAC TGGTATTGTA AACATTGTTT TAAATGATGA TTGTGTTACG
   133681 GTCCAAATAA TTTGTGCTTG TTCTATAATT CTATATATAT TAAATGGACG AATAAGACGT
   133741 TCCAAATAGC TTTGTCTTGT TGTTACACCA TCATCTGCAT ATTTTATATA AATTACTTGT
   133801 GAATCTAATA AAATACGTTC TTTACCTTGA ACACCTTTAT ATTGAATCCA TTTTAAACTT
   133861 ATACCATCAT AACATTTTGT TAGTGTTGCT GGATCAAGTT CTACTATACC AATTATATTT
   133921 TTCGGAAATT GTAAATTATC ATAAACAGTT TCATATGCCA ATACACCATC TACTAAAAAT
   133981 CTTCTAAACA AATTCCATGC ATTACGTTTT AAGTCTTCCA ACATGTATAT TTTATAAAAG
   134041 ATAGAATTAG TTGCAGTACG TACTTCATTA AGTGCATTTT CATTTAAATC TTGTAATACT
   134101 GCATTATCTA TAAATGGTTT ACATATATAA TTATTATCAG AATCATAAAC GATACACTCA
   134161 TTGCACATTA TATCTAATAT GTCCTCAATT TCTGGTTGTT CAGCCAGCTT ACGTAAAATT
   134221 GTTCGCTTTT CATTTAATGT CTTTTCAGAA AATGGTCTAT CTTCTTCTGA TTTTACTTTC
   134281 CAATCCAAAT TAGGCATTCC ATACAAATTT TGCATTACTA ATGCATCCTT TGGTTGTAAA
   134341 TCTTTATTTG CTGGTACTGC AACCATGTTC TTTAATACTT GGTCATCATA AGACATACCA
   134401 TAATTGGAGA ATAATTTTAA GAATTTAGAT ATTTTACCTT TTTTAGGTTT ATTAATAGAA
   134461 TAATTATACT TATTATATGA ATTGAAGTTA TTTGTATAAG ATTCATTAAC AAAATCAAAT
   134521 AATGACTTGT TACCTTCAAA TACTTCATTT AATGATCCGA ATTTCATAAA TTAAAAAGTT
   134581 TTTATGTTTA TATATAAAAA TAGACAGTTG AATTATATAT TTTCAACTGT CTAAAATATA
   134641 TTTATTATAT ATTATATATT ATATATTATA AAATTATAGT TTATTATTAC TCAATAATGA
   134701 ACTTTGTATT TCTTTTATAG ATTCTATTTT GTTTACTCTT TCTGTTAACT TTTCAATATC
   134761 ATATTTAATC ATCTTTATTT GAGTTTCTAA TGATTTGTTT GAATTGTTTA TCCTATTAAT
   134821 TTGATTAGAA CTACTATTAT ATATAATATT ATTATGTTCT TCCCATAATC CAAACATTTC
   134881 ATTTGGAGTT TTTACATCTT TTATGTTTGT CAAATTTTCC CAAGCAACAA ATGGTGCATG
   134941 TGGATCGTTC AACTTTTCAA AGGCATGCTT AAAAGATGAA TAAGCATAAT CTTGAATGTA
   135001 TTCTTTTCCA TTATCATCAA AATGTCTGCA TACTAAAAAT GTTGTTTTAC CCATATTGCA
   135061 TGCCATTATT ACAAATCCAA ATATTTTATA TATTTCATTA TCTGTATCTG CCATGTTAAA
   135121 TCTTATAATG TCACCGGACT TTATATGTGA TAAATTTAAC ATATCATTAC ATAGATAAAA
   135181 ATATTCTGTA TCTGTATAAT CAAAAAGATG ATTAACATCT AATGATGAAA TACATGTTCT
   135241 ATTGTTTCGT CCGTATTTAT TTAAGTCTTT CATTGTTTTA TATTGTTTTT ATATATTAAT
   135301 TTTTAGGTTT GATACCACAT GCAATACATC CAAACATAGT ATCTGTGTAT CAATGTTTGA
   135361 ACCATCAAAT ATAACATCTT CTCCATTAAT AGATGTTAAA GTAATACCTA AAGGTAATGA
   135421 AGGATAAAGA TATAAAGGAA TTAAACGAAG TCCAATAGTA TTTTTTCATT TTTAACCATA
   135481 TTATCGAATT CTTCTTTTGT AAGATGTCCC TTGTCTAATT AAGATTGTAA ATAAGAAATT
   135541 TCTTCCTCAA TATCTTCTTC TGATTACCAT ATTACAAAAT GCAAAGCCTT GCACTGAATT
   135601 TCAGTAAGAG TATTCAAATC AATATCTTTC TTAATTGTTC TTGAACTTTT TTCCAAGCAT
   135661 CATCAAGACA TTTATTTTTA TATTCTTCGT CACAATTATA CACTTGAATA AATGCAATTT
   135721 GATTTGCAAG CCACTTCAAA GTGTTATTAA CTTTGTATTC TAATGAAAGT TGTTCAATAT
   135781 TTATTTGTTT ATAATTAATA TTTCTTTTTC AAATTTATTT TTTGTAATAT TATAATATGT
   135841 GTTATGCCAT TCTTTTTCAT CATCTTTACC TATAATATAT TTGGAAAGTA TATCTTTCAA
   135901 TACCTTATAA GCTAAAGTAT TATGACGAAT TGTAATATGT ATAAAGTTCT CATTATCACA
   135961 TATTGTAAGT GGTGATTGAT TATTCATATA TACCTTACCT TTCTTACTTC CATTATAAGG
   136021 TTGATAAAAA TATTCAGTAT TTTTAAGTTT GATTCTATAA GGTTTAACCA TAATTATAAT
   136081 ATATTATTTA AATCATTAAT TACAAATACG ATTAATATTG TTAACGACAA GCACAATGAT
   136141 CGTTATTCCA ATGTTGATAG AATTTCTTAC TGCCACCTCT ACCGCATTGT TTCCAATATC
   136201 CAAATACTCT AACGGTTTTT GGAGTATTAA TCCACAATAA AAAACCTCTA TCTGAGTTTT
   136261 CAAATTGAAT CATTTCTAAG AAATGAGTGA ACGAAATCGT AAATAATTTT TTCTTTTTAA
   136321 AATGACCATA TTGTTTGTTA AAATCATCGT TCTCTAAGTT ATAATAGCCA AATCTCATAT
   136381 TTTTATATAT TTAAATAATT TCTACTGGGT CATCATTAAA TGTCAAATCT TTTCCTATGA
   136441 GTTTCTTTAT ACTACCATTT GGAAGTTCAA TTGGTTCATC TTTAAAAGAA TCATCGCTAA
   136501 AACCTTTCCA ATATTCAAAC TTTTCATCAT TACTTGTATA TACACAAGCA CGGTGAGGTT
   136561 TATAATTAAA TATAAACTCA TCATTATAAA ATCCACAAGC TAACCATGCC ATATTATTGA
   136621 TATTTATTTT CAATTATTTC AAAATCAGGT AAATCACAAT ACTTTGCTTC AGTAATAAGC
   136681 ATACCAAAGT ATTTACTAAA ATGTTTAGCA ATTTCTTTTG TTGCACAACC TAAAATGCAG
   136741 AATTAGCATC AGCAAAAGCA ATACGTCTAA TATAGTAAAA ACAACATAAA CCAACACCAC
   136801 CAAGAACTTT ATATAAAACA CTTTCATTAT TGATATTACC TATTATTTCT GCATATTTTC
   136861 TTTAATTTCT TTTTCATAAC AAGTAGAATC TGTAGTTATA ATGAGATTAA AAGGATAATA
   136921 AATACGAGAA TCATTAGAAT CATTAGAATC TTTTGTAAGA TCTAAATCTT GACACAAGTT
   136981 AAGTGCTTTT CTAATAATAT TTAACTTGAA CATTGCGACT GAAGCTTTAC TAATTGACTT
   137041 CAATTGGTTA AAAATACTAA TCATAGAACC ATAATTAAGT CTAAGAGCTT CACATGCATC
   137101 TTGAAATGTT TTAATATTTT TAAATGATGG AGTTTCTAAT TCTTCTTTAG TAAAAGCTTT
   137161 AAGAGCAACA TCTCTAAGAA TAATATTACT ATTATACCAT TCTTTAGCTT CTTCAAGTGT
   137221 GAGAGAAATA TTTCTTTGTT TCAATTTTAT TTTTCTTTTA TTGTTACTAT GTTTATATAG
   137281 TATTTTTAAT TTGATTTTTA AAAATTCAAG TAATTTAATT TATTTTTTAA AACATATTGT
   137341 ATCATTAATA TTATATTGCT TATTATAAAT AAGAATCAAT CATCCCAACA GGAATAATTT
   137401 GATTGTATTC ACGTTTAACT GTAAATATTC TTGAAATTCC AAATTGTTCA ATTTGCACTT
   137461 GAAGTGTCAC ACCATAACTT GTTTGATTAG TAACTCTACC AATAATTGGA ATACCATCAT
   137521 TTGTAAAGAA ATACATTTCT GTACCACTAT AAAGCTTAAT ATGTTCTTTT AAATAAGGTT
   137581 TATACCATGA AACTACATCA TTATATGTAA ATTCATCTTT TAATAATAAA CATTTATACT
   137641 TTGGAATAAT AGCTTCTTTA CAATTGTTAT GCTTATTATT TTTATAATAT TTTTGTAATT
   137701 CACGTGGAAC TAAGACAGTT ACATTTTTAT CTGTAACAGT TGCAAGTTCA CCACCAAAAA
   137761 AGTTGTAATT GTGACTAATT GATGGATAAA TTACCCAATG ATTATTTTCC ATAATGTTTA
   137821 TTTTAGTTTT AATTCAATAT TAAACTTTTC TTGACTATCT TTAAGTCTTT CCGATTTAAC
   137881 TCTTTTAAAA TCTTCAACAT CATTTGCTTT AATTTCAACT AAATTAAATG GAATTACATG
   137941 TGTAGAAGTG TAAAATAATA CTGGAGATTT TTGATATTTT AGATAAACTC CAAATGTTAT
   138001 TTCTTTCCAA GCAGCTCCAA AAGTTCTAAC AGATAGTATT TCATAGTAAG AATTATTATC
   138061 TTTATATACA GTACCAATCT TTGGTATTTT TTTCCAAAAT AATTCATTAC AAGATTTATT
   138121 ATCATATTGT ATAGGAAGAA GTTTATATCC TAATATAGGA ATTATTATTA CAATACATAT
   138181 TAAAAAATAA ATCATATATA ATTAATATTT AATTCTCTAT AATACCAAAT GGTGTACCAT
   138241 CAGCAAATTC ATATTTACTA AATATATAAT CAAAGTCCAA CAATCTATTA TTTCTACCAA
   138301 TAGTTGCTTT ACTATTCCTA ATTTCTGTAA TAATAAATTG TCCATAATCT GCTTTTACCC
   138361 ACCCATAAGG TTGATGTTTA AGCATTTCTT GTAAACATTC TTCTTTGTTA GCAAACGGAC
   138421 GATATTTAGG TTCTTGTTTA ATACGATATT CATGTAATAA ATCAAATGTT GGGGTAGTTG
   138481 TTTCAATCCA TTTGCTAATT GAATTAGTTC TAACCTGTAT TGTCTTACCT TCTGCAAATG
   138541 CTTGCATAAT AGGCAGAAGT TTTTTTGCTT GTTGTCTGTT CATAATTTTA ACTTTCAATT
   138601 AATATAAATA TCTAAGCATG TTTTAGCTAA TTTACTTTCT TTAAGAATAT TAAAAGCTTG
   138661 CTGTTCTGTT AGACCAATAT TATTTACTAA ATTATTAAAC TCTTGTTCAT CATATACTTC
[truncated: 163,358 more chars]
