# Supplementary material for: Clades of huge phages from across Earth’s ecosystems
Source: Nature. 2020 Feb 12;578(7795):425–31. doi: 10.1038/s41586-020-2007-4 (PMC7162821; doi:10.1038/s41586-020-2007-4)
Supplement: Supplementary file 6 — Genbank files for all genome. [file 41586_2020_2007_MOESM6_ESM.zip › genbank_genomes_SD-4/PIG_PHAGE_CU_31_44.gbk]

LOCUS       pig_ID_445_F78_scaffold_208_curated_prodigal-single     225229 bp    DNA     linear   BCT NOV-13-2019
DEFINITION  pig_ID_445_F78_scaffold_208_curated_prodigal-single, contig.
ACCESSION   pig_ID_445_F78_scaffold_208_curated_prodigal-single
VERSION     pig_ID_445_F78_scaffold_208_curated_prodigal-single.1  GI:
KEYWORDS    .
SOURCE      PIG_PHAGE_CU_31_44
  ORGANISM  PIG_PHAGE_CU_31_44
            .
COMMENT     Data sourced from ggkbase. For additional details see
            http://ggkbase.berkeley.edu/organisms/405213
FEATURES             Location/Qualifiers
     source          1..225229
                     /organism="PIG_PHAGE_CU_31_44"
                     /mol_type="genomic DNA"
     gene            <2..112
                     /locus_tag="pig_ID_445_F78_scaffold_208_curated_prodigal-s
                     ingle_1"
     CDS             <2..112
                     /product="hypothetical protein"
                     /codon_start=1
                     /transl_table=11
                     /translation="RSKALNNITFPTVITSNDLKVLGLDSLIQEATNPNR*"
     gene            219..1202
                     /locus_tag="pig_ID_445_F78_scaffold_208_curated_prodigal-s
                     ingle_2"
     CDS             219..1202
                     /product="hypothetical protein"
                     /codon_start=1
                     /transl_table=11
                     /translation="MVGISRNTLSRNKIYICVNNLILVGLLIVRIQLKANLNLGEKPS
                     VNCGKNAKSRTRRTAPQADGSRYNDAANRLAASVRILSEEASMSWYMCMDIYTKKKGC
                     DWQNKVNSVEYSSLKNLCGSRGCLDETIPAAKLSDEDHEILKKMTREYDYHSYDYFGS
                     VTKETFATFDFPTTFITDEEHGNKPGYLVSKENAEKISCISPEEYLNTPTEELDQKYI
                     KIYTESFTERGYGRGEFYTVDCFYNLLETILENYKKVIKKQHDWEKLQNSLDYLKLSE
                     EEKENVSSQFEYLDEEIEYVENNLVAINQVIGALQLFEDYDTQVVAFIYSD*"
     gene            1724..1795
                     /locus_tag="pig_ID_445_F78_scaffold_208_curated_prodigal-s
                     ingle_trna_1"
     tRNA            1724..1795
                     /product="Pseudo"
     gene            1984..2358
                     /locus_tag="pig_ID_445_F78_scaffold_208_curated_prodigal-s
                     ingle_3"
     CDS             1984..2358
                     /product="hypothetical protein"
                     /codon_start=1
                     /transl_table=11
                     /translation="MEIEDILKEIGETFTKCLNEKNEASTSEVDKLRKEVEELKKENK
                     QLRELAQKVLDSVDATNTKLREVAEERDNAEKRAETVKMIDEYRKKYYNEATTLRKKE
                     AAYSKALGAIHGALEALASELK*"
     gene            3021..3455
                     /locus_tag="pig_ID_445_F78_scaffold_208_curated_prodigal-s
                     ingle_4"
     CDS             3021..3455
                     /product="Uncharacterized protein n=1 Tax=Bacillus cereus
                     VD107 RepID=J8J510_BACCE"
                     /codon_start=1
                     /transl_table=11
                     /translation="MELLTIQNVDESVVYLANLFNKEYGEPELTLEDLKKQIEQYENV
                     KVFLKKEDNKYVSMVGITLFNEMFESKKKAYLSWVITLPEYRGRGYSKELMLEAINYA
                     KKEGCDKVFLECSFRESRKSAHAMYKKIGFDGDSCRFYKKYI*"
                     /db_xref="UniRef100_J8J510"
                     /db_xref="J8J510_BACCE"
                     /db_xref="bca:BCE_3531"
     gene            3459..3530
                     /locus_tag="pig_ID_445_F78_scaffold_208_curated_prodigal-s
                     ingle_trna_2"
     tRNA            3459..3530
                     /product="Pseudo"
     gene            3668..3862
                     /locus_tag="pig_ID_445_F78_scaffold_208_curated_prodigal-s
                     ingle_5"
     CDS             3668..3862
                     /product="hypothetical protein"
                     /codon_start=1
                     /transl_table=11
                     /translation="MRIRFAQYPPHNLVKLVKKSDEWVVDCLIKFFMPHVRVRNKLQQ
                     SKSTNFLGQFSDAKTATVGQ*"
     gene            4128..5993
                     /locus_tag="pig_ID_445_F78_scaffold_208_curated_prodigal-s
                     ingle_6"
     CDS             4128..5993
                     /product="Uncharacterized protein n=1 Tax=Zobellia
                     galactanivorans (strain DSM 12802 / CIP 106680 / NCIMB
                     13871 / Dsij) RepID=G0L060_ZOBGA"
                     /codon_start=1
                     /transl_table=11
                     /translation="MNTKLISMFHSALKEPGAEKNFAKVNEVAMKYGYIIHPECCTKD
                     VAAWLKEQSFNPNATFYKEWEDITSKTRFELLVDQILHYATTYGTDFALGNGYVPNDE
                     PVVIPYEHFKVITPATKEEIFDRCMDMLKSGIALKSDTINVLVEYFVDYDFTDKVNLD
                     EVKNKEAQAVLSGLLEKLPSDEFGMLRCIVYKYTGSAMLIKDKKTIYTISGKNGYQYL
                     QTGKFDLSVLSDQQMKVLSRIFHRYKPIFLAMKGGKNSAVINKIRKYANVYHKPLKKG
                     FWEICLTSECQQQPTTALAEAEKEVGTLNNFRKVQLMQSIKERLLCKDNVGKMFIIRN
                     GNMFICKDYKTTCDVKYFVRLYNILENSLVESLKAKATNVFLPKGVELSCPTSEKNFI
                     GNYPFGSYVPMNSDHNVFGIYWRNEWGARDLDLWYTDKNGNQYGWSSRYTDGKTVIFS
                     GDMTNAEPEATELFYLGKEVTEGNIGVNVFYADKAPKFKLFVANENCKNNLKCGHMCD
                     PNNIVFEAEINFDHPDGLKKVGIICNKKLVLADLGAGNQRVSTSAAADIVNRQMKFKA
                     ESYVDLKPILKKAGFTINPTKVDEESGETISLTPNDIECLDFTNPSKDDLIKLFA*"
                     /db_xref="UniRef100_G0L060"
                     /db_xref="zga:zobellia_3249"
                     /db_xref="G0L060_ZOBGA"
     gene            6031..6105
                     /locus_tag="pig_ID_445_F78_scaffold_208_curated_prodigal-s
                     ingle_trna_3"
     tRNA            6031..6105
                     /product="Ile"
     gene            6416..6499
                     /locus_tag="pig_ID_445_F78_scaffold_208_curated_prodigal-s
                     ingle_trna_4"
     tRNA            6416..6499
                     /product="Leu"
     gene            7056..7568
                     /locus_tag="pig_ID_445_F78_scaffold_208_curated_prodigal-s
                     ingle_7"
     CDS             7056..7568
                     /product="hypothetical protein"
                     /codon_start=1
                     /transl_table=11
                     /translation="MKEEKRDVTRTIKETKTFYIADDGEEFSTEEQCKEYEESARYAY
                     RKRLEKTLTLIDKKRANLVIDTILDDGRAESDYYSFKPQTEDDLKNFLAYAKSTCGGY
                     LAGDFEYYKNHSEYNYFYVKPENMKVGETYIFFQRYGEWGGIVSKESLQKAIDKCFDE
                     KLWEPVKENN*"
     gene            7620..7949
                     /locus_tag="pig_ID_445_F78_scaffold_208_curated_prodigal-s
                     ingle_8"
     CDS             7620..7949
                     /product="hypothetical protein"
                     /codon_start=1
                     /transl_table=11
                     /translation="MIITKDIKTYIKCKDKKGKPVPTQMVECKCEICGSIFNRMYRNA
                     IIDTICIKCKKSKRAIDYNKAQKGKTFEERYGKEKAEEIKILHDSGEIKFTDRYEQKY
                     QECVSKE*"
     gene            7968..8456
                     /locus_tag="pig_ID_445_F78_scaffold_208_curated_prodigal-s
                     ingle_9"
     CDS             7968..8456
                     /product="hypothetical protein"
                     /codon_start=1
                     /transl_table=11
                     /translation="MRCVSGSGKSTFYKNNHTDKGIYINPDSIRKDVCGNINDQSQNP
                     KVWKIAYDSLRTACEEGVDEIWFDATTLSCSSVKAVLEIASLHKQNVVLYVMQDSLNK
                     NLCIERIKKDIDNSADRANVPIDVVNSQFSRFMIMYENMDENLARWRKEFSNIKIFVV
                     YK*"
     gene            8559..9485
                     /locus_tag="pig_ID_445_F78_scaffold_208_curated_prodigal-s
                     ingle_10"
     CDS             8559..9485
                     /product="hypothetical protein n=1 Tax=Treponema bryantii
                     RepID=UPI0003B64D81"
                     /codon_start=1
                     /transl_table=11
                     /translation="MTKLESLEGNYKFIADPSELSWFFENVLKDLSKESIRKSYLMCI
                     VTRPKKLSKEEREEFGISGSDGVMMREEIISPRGKDHIWSFEEFLTHIYKYECPKRGM
                     ITKNGYAYPDKSLAVMIYAEPSDEVKVANELVKYAHEIISQTVEACERTINFGGTDGI
                     KEQLDKMAGIAKKSKSIYAQSTEKIFIHYDFDLNETYKEKENREYVEKILKELHENAF
                     GKGNYFIIKTNGGYHTLVKRTCLGEAAAFFKKLGKNDPVHGFADYVDANLNYALTIGE
                     KRVQDQCFVPVPGTWMYGSFIPTIINKDDFKK*"
                     /db_xref="UniRef100_UPI0003B64D81"
     gene            9532..9957
                     /locus_tag="pig_ID_445_F78_scaffold_208_curated_prodigal-s
                     ingle_11"
     CDS             9532..9957
                     /product="hypothetical protein"
                     /codon_start=1
                     /transl_table=11
                     /translation="MKFKVGDKVRVKPISELKKLFKKNAVSDSMGWYYTYKLSDGSNR
                     RIYFTLNMKDACEEVAKIASINKERYTLEFEHNVFSENQDYEFIEDWLESFDNPICDF
                     PPVYVSSFDDEEENKSERLKAILDQIEQLAAEARKIVEG*"
     gene            9958..10242
                     /locus_tag="pig_ID_445_F78_scaffold_208_curated_prodigal-s
                     ingle_12"
     CDS             9958..10242
                     /product="hypothetical protein"
                     /codon_start=1
                     /transl_table=11
                     /translation="MNFQIGDKVKIISLSKLEELNPKPWGHYPFVSNDGCAFTEDMLD
                     FCGFIGTIVNVYVVDGNPRYILSFDHLRDTWRSWVPDFFETKFVDSFEEA*"
     gene            10243..10638
                     /locus_tag="pig_ID_445_F78_scaffold_208_curated_prodigal-s
                     ingle_13"
     CDS             10243..10638
                     /product="hypothetical protein"
                     /codon_start=1
                     /transl_table=11
                     /translation="MNLKVGDIVTIKPLEEIAKIAKAYDNRDGGYVFEGCCDFVKEMF
                     KYCGKQVEIEKIKKVEHEPCCYYYLKEDNGVFSWLDDWFVEPHYITDFDGTVEEATPA
                     EAYWEQVMPQIKEIVINAYNKGVEIGKAE*"
     gene            11030..11338
                     /locus_tag="pig_ID_445_F78_scaffold_208_curated_prodigal-s
                     ingle_14"
     CDS             11030..11338
                     /product="hypothetical protein"
                     /codon_start=1
                     /transl_table=11
                     /translation="MKFKVGDRVKVKSLSEIKNLPYHQIDSEGGIHGKCEDTDKFGNI
                     ITVYNAFIVSMFELCGKEFVIEKVEEDGNYRLKNAFCQNFIACWLERTQHYVEFFDEE
                     *"
     gene            11343..11654
                     /locus_tag="pig_ID_445_F78_scaffold_208_curated_prodigal-s
                     ingle_15"
     CDS             11343..11654
                     /product="hypothetical protein"
                     /codon_start=1
                     /transl_table=11
                     /translation="MKFKDGDKVKVKSFPEIVLLSDSPIRNGFIWCTCEDTDGLGRVI
                     EAGDYFTPEMQDFCGKEFVIEKVEEDGHYKLSDGECSWYFIASWLELLSQHYVEFFDE
                     E*"
     gene            11712..12920
                     /locus_tag="pig_ID_445_F78_scaffold_208_curated_prodigal-s
                     ingle_16"
     CDS             11712..12920
                     /product="Nicotinate phosphoribosyltransferase {ECO
                     :0000256|HAMAP-Rule:MF_00570,
                     ECO:0000256|RuleBase:RU003838}; Short=NAPRTase
                     {ECO:0000256|HAMAP-Rule:MF_00570};; EC=6.3.4.21
                     {ECO:0000256|HAMAP-Rule:MF_00570,
                     ECO:0000256|RuleBase:RU003838};;  TaxID=511680
                     species="Bacteria; Firmicutes; Clostridia; Clostridiales;
                     Lachnospiraceae; Butyrivibrio.;" source="Butyrivibrio
                     crossotus DSM 2876.;""
                     /codon_start=1
                     /transl_table=11
                     /translation="MIIKSLLEDDLYKLNMQQVIFHQFPTYQNEWDFKCRNKGVKFTA
                     KDLEDINRELDEYCKLSFTEEDLSWLKKNILWFKPDYIDLLRLWRPNRNEIIVSDKSE
                     CGLKITLKGTWLNVTMYEMPILAIVNETYFRNHYNYDELFEQFKRKAEEKISLMKDGT
                     YHFGAFSEFGLRRRLSFEAQDYIVRRLAEEKAAGSIDGFVGTSNVYLAKKYNLRPVGT
                     VAHEFVINVGQGNPKHNPAYSNWYGMDSWVKEYGVLNGTWLTDTIGDECCLRDMGLTF
                     STLFSGVRHDSGDPFVWGDNWIKHWESLGIDSHTKTLLFSDSLNFDKAQKIADYFKGK
                     AKVAFGIGTYLSNDTDVEPLNIVCKVANVNGRDVAKISNDKGKTMCRDPEYVKYLDRT
                     IAWRLEHEIV*"
                     /db_xref="D4RWK7_9FIRM"
                     /db_xref="bpb:bpr_I2138"
                     /db_xref="UniRef100_D4RWK7"
                     /db_xref="6.3.4.21"
                     /db_xref="2.4.2.11"
     gene            12937..13224
                     /locus_tag="pig_ID_445_F78_scaffold_208_curated_prodigal-s
                     ingle_17"
     CDS             12937..13224
                     /product="hypothetical protein"
                     /codon_start=1
                     /transl_table=11
                     /translation="MFIKLKNCLEHEDVDCSFGDVEYFILTEKIEKMRAFKESTDRFN
                     DYDETYFCLEILANFTDDQDWECYYFKTKADRDEVIEQIITHPVFVETFDK*"
     gene            13301..14464
                     /locus_tag="pig_ID_445_F78_scaffold_208_curated_prodigal-s
                     ingle_18"
     CDS             13301..14464
                     /product="Putative ATPase n=1 Tax=Salmonella phage 7-11
                     RepID=G0X558_9CAUD"
                     /codon_start=1
                     /transl_table=11
                     /translation="MFLKLENTVKYVEADSVDDLKLSKEVPVGVWKLSCAKYVGFYLE
                     ETEIKLSHGKIYGDAQDIADHVAEAFEKNDPNKNLGVLFSGEKGLGKTLTTRLILEKF
                     YDKKPIIIISEYINGMADFISKFKGCVILMDEFEKFTGGNTDSEDENSLTKQESLLSI
                     FDGNTGCSGNLFLLTVNNTYKLNENLKSRPGRMRYHYKFTSENATVVRNYCNDNLNNK
                     EIIEDVVETLGSAGFVSMDILSSFVDELNKFPDKKPSEVLKYFNIENENASENFRATF
                     KVLWGDTEATYADRAPLRCFHNGRWLSLKVSSDKEREKFTKLGIPDNICITIDEDADI
                     SSYFENVLSEDDYNIESETFDQIDSFIEDDLKVIKAVVKSADMDKKVRRYNAF*"
                     /db_xref="UniRef100_G0X558"
                     /db_xref="G0X558_9CAUD"
     gene            14557..14964
                     /locus_tag="pig_ID_445_F78_scaffold_208_curated_prodigal-s
                     ingle_19"
     CDS             14557..14964
                     /product="hypothetical protein"
                     /codon_start=1
                     /transl_table=11
                     /translation="MLIEVKDNYFMNTKNISFIKFKENNNLEFTYLGNNCLEEVKISD
                     EVKERLYDFFEHDESFVEIPNNQDTKQYINVRTVTKILIXXEDDYIDLKFYFVNDDXP
                     XNKIMQEKDXAXKIIXEIKEKIEKLKSEYVDHF*"
     gene            14973..15530
                     /locus_tag="pig_ID_445_F78_scaffold_208_curated_prodigal-s
                     ingle_20"
     CDS             14973..15530
                     /product="MutT/nudix family protein n=1 Tax=Treponema
                     denticola F0402 RepID=E9S1C0_TREDN"
                     /codon_start=1
                     /transl_table=11
                     /translation="MADKELSFEVLEEVDNIKFPIFDVSLTKKMSPNKEEGNYVSIKS
                     PDWVSAIVETIGRSFIVVSQYRHGVNTVLTEFPCGIVEDGETPLDAILRECEEEIGLD
                     KNKILEIKKLYEANPNPAFMDNKMTCYYIKVEVGCSDQKLDENEFIKRDFLSYSRVES
                     IMNFPETSIMMKHAWEKYKKIIRGE*"
                     /db_xref="UniRef100_E9S1C0"
                     /db_xref="E9S1C0_TREDN"
                     /db_xref="tde:TDE0010"
     gene            15533..16333
                     /locus_tag="pig_ID_445_F78_scaffold_208_curated_prodigal-s
                     ingle_21"
     CDS             15533..16333
                     /product="NH(3)-dependent NAD(+) synthetase {ECO:0000256
                     |RuleBase:RU003812, ECO:0000256|SAAS:SAAS00094448};
                     EC=6.3.1.5 {ECO:0000256|RuleBase:RU003812,
                     ECO:0000256|SAAS:SAAS00094492};;  TaxID=888727
                     species="Bacteria; Firmicutes; Clostridia; Clostridiales;
                     Clostridiales Family XIII. Incertae Sedis.;"
                     source="Eubacterium sulci ATCC 35585.;""
                     /codon_start=1
                     /transl_table=11
                     /translation="MMEFNVLEQTENCIDWIRKWFERNGDENSKAIIGISGGIDSSTT
                     AALCVKALGKDRVIGIMLPNGIQTDIDASQLLVKHLGIKHYTINIGDTYHALVDEMRV
                     LAENGKEWPGNQYITNTPARIRMTALFGAAAMIGNCFVANTCNISETIVSWDTYGGDD
                     FGCFAPIARFTKEEVKKIAKFLELPETLVNKTPIDGMSLNADGTYSSDEDRFGFTYKE
                     LNDLIRNGVKGEHYEKIMSMYNRGKFKIENIRLPYYDPDLPINPEFVL*"
                     /db_xref="X8K3S0_9FIRM"
                     /db_xref="UniRef100_R5FFN4"
                     /db_xref="vpr:Vpar_0277"
                     /db_xref="R5FFN4_9FIRM"
                     /db_xref="6.3.1.5"
     gene            16367..16822
                     /locus_tag="pig_ID_445_F78_scaffold_208_curated_prodigal-s
                     ingle_22"
     CDS             16367..16822
                     /product="hypothetical protein"
                     /codon_start=1
                     /transl_table=11
                     /translation="MAPTSFDQWFAIHNAKSENKISEELKSLFEECWNTARANIESDN
                     KDLEDEIERLQEEIDGNYHCPYDGCIYFDYDDVESDLEDANKKLRKVDSIRDNLKIVY
                     DKLEYVGVSLDDAIENADYQLIVDSVKKDFDNAFDDFYELKRSFEDLDI*"
     gene            16861..17205
                     /locus_tag="pig_ID_445_F78_scaffold_208_curated_prodigal-s
                     ingle_23"
     CDS             16861..17205
                     /product="hypothetical protein"
                     /codon_start=1
                     /transl_table=11
                     /translation="MSDKTIKEIKAVGEWVVCEAVPAESKVEKTESGLIMPGKKATGQ
                     NVNDPNKSGKLIVKYFVIKSIGEKVKEPFFNVGDKVVIDDYDCQMISNGEKGAYCLCH
                     SSKIKAVFDCDY*"
     gene            17263..17853
                     /locus_tag="pig_ID_445_F78_scaffold_208_curated_prodigal-s
                     ingle_24"
     CDS             17263..17853
                     /product="Probable nicotinate-nucleotide
                     adenylyltransferase {ECO:0000256|HAMAP-Rule:MF_00244};
                     EC=2.7.7.18 {ECO:0000256|HAMAP-Rule:MF_00244};;
                     Deamido-NAD(+) diphosphorylase
                     {ECO:0000256|HAMAP-Rule:MF_00244}; Deamido-NAD(+)
                     pyrophosphorylase {ECO:0000256|HAMAP-Rule:MF_00244};
                     Nicotinate mononucleotide adenylyltransferase
                     {ECO:0000256|HAMAP-Rule:MF_00244};  TaxID=457404
                     species="Bacteria; Fusobacteria; Fusobacteriales;
                     Fusobacteriaceae; Fusobacterium.;" source="Fusobacterium
                     ulcerans 12-1B.;""
                     /codon_start=1
                     /transl_table=11
                     /translation="MKIAIYGLSADPFHNGHFEIIKRLSKTFDKVIVVPTTIRYYKAN
                     AQMFSFDERFRVVQKRCEVFDNVEVSDIERFVDSSWRFIDTLRKLTSGKIMKSFDEYE
                     YYVAMGSDSFQKFETWCDYKEILKRAKLLVFRRPGFEDNFPNIPHEYVDDIDIDISST
                     KLREKLRKEIYEDFDEMIDDLSFCKGYEDLIENYKY*"
                     /db_xref="H1PXB9_9FUSO"
                     /db_xref="str:Sterm_2030"
                     /db_xref="UniRef100_H1PXB9"
                     /db_xref="2.7.7.18"
     gene            17864..18373
                     /locus_tag="pig_ID_445_F78_scaffold_208_curated_prodigal-s
                     ingle_25"
     CDS             17864..18373
                     /product="Isochorismatase family protein n=1 Tax
                     =Megasphaera micronuciformis F0359 RepID=E2ZCN4_9FIRM"
                     /codon_start=1
                     /transl_table=11
                     /translation="MKKFFVVVDCQNDFVTGSLANPAAQAALPKIKEAAEKALADGAG
                     LIFTLDTHFEDYLQTGEGKHLPVKHCIEGTDGWRIVDELQDLANKAIIIPKHHFGSNL
                     WEEYIQPGDEVTMCGFVSSICVCANALAIKQIENVEVNVIKDCCAGLAIEDHEAAMTV
                     MKCCQCNII*"
                     /db_xref="UniRef100_E2ZCN4"
                     /db_xref="mear:Mpt1_c10030"
                     /db_xref="A0A0A7LH76_9EURY"
                     /db_xref="E2ZCN4_9FIRM"
     gene            18470..19690
                     /locus_tag="pig_ID_445_F78_scaffold_208_curated_prodigal-s
                     ingle_26"
     CDS             18470..19690
                     /product="hypothetical protein"
                     /codon_start=1
                     /transl_table=11
                     /translation="MKNFEELENFIKENPKNWQDKLKKAPYNLKSVIQFPNNPDWYLL
                     NYNLIESDLNNKIVKQCRGTCVEVKDNNVKVICAPYIKFFDINDGHADTINWNSSKLK
                     CEEKVDGMLQKMFKYNGRDYWVTNGGVSNETPIDFITDEVHNYKELLAKCFLPNGSDK
                     LGYFAKITDDDFQLHIDWVDNIPDGWTLMFEITSPQNKIICEYSEYKAWFHGARDAEG
                     VEHSPEEVKEMFGIPYDIPKRYNLSNKEDILAALEKFSGKEQEGFVVVDEENWTRVKM
                     KCPSYLALKYIRDHDTPEGIWRLCLTESHDDFPELKEKTDKQVAEIKIFKREFISTMD
                     YAKEVWENDYKKNRKEFALWVTSQVPVSLRPIYFKAADGKDSNEYLNELWNSWKEKSK
                     GYEMYCSVYKDLIK*"
     gene            19687..20634
                     /locus_tag="pig_ID_445_F78_scaffold_208_curated_prodigal-s
                     ingle_27"
     CDS             19687..20634
                     /product="Calcineurin-like phosphoesterase n=1 Tax
                     =Treponema sp. JC4 RepID=I0X5V5_9SPIO"
                     /codon_start=1
                     /transl_table=11
                     /translation="MKILIIPDQHGQSNGLKVAKEKINEVDFVVFLGDYFDSYFSAYR
                     GMKAVENFKDICSFARNNKEKVKLVIGNHDLDNYIYFGQCSGFQRDWFNEYNKALAEN
                     IDLLNIAYEIDGYVFSHAGFSAKWVEDLEKKEWEEDFISNDYWKSLTVVEKTNYLFHK
                     QFNESGYINQDYNLRGWFTFYNRDMSGCGENSHQSPIWIRPQTLLENAYFNKQVVGHT
                     EYCIDNYVALKNKENYILLCDSRYHVPFEIFDTENPPVAITYLELQVEYKNKIKKINN
                     LLSKFGMLGEALTEEQKMEIIKENFGDKAQFYYENYFKE*"
                     /db_xref="UniRef100_I0X5V5"
                     /db_xref="I0X5V5_9SPIO"
                     /db_xref="bpo:BP951000_2116"
     gene            20639..20941
                     /locus_tag="pig_ID_445_F78_scaffold_208_curated_prodigal-s
                     ingle_28"
     CDS             20639..20941
                     /product="hypothetical protein"
                     /codon_start=1
                     /transl_table=11
                     /translation="MDSNDNFKWEYVGKKCYIISNCSYLGEPPKHIPLELVQFDDGFD
                     TPCFQLGSWERDKEGYEFHSCGSRMFDYIPKKDLKEVWKGLKKADKFLNERFLHEE*"
     gene            20977..21126
                     /locus_tag="pig_ID_445_F78_scaffold_208_curated_prodigal-s
                     ingle_29"
     CDS             20977..21126
                     /product="hypothetical protein"
                     /codon_start=1
                     /transl_table=11
                     /translation="MGWQFLYRRGVWELWKTPTKYLVCYHYGGEYEFYSNYQTAKTII
                     DKKLK*"
     gene            21142..21441
                     /locus_tag="pig_ID_445_F78_scaffold_208_curated_prodigal-s
                     ingle_30"
     CDS             21142..21441
                     /product="hypothetical protein"
                     /codon_start=1
                     /transl_table=11
                     /translation="MKFELSNLLNRNIEKIKKLNSKSDIDKFVKRLVIDNGLTKDKSS
                     VILLKQLEKSKDFNSSRQVVWNAILSSSGAFLGKEITKKSWYKGTAIAGMECHSH*"
     gene            22258..22328
                     /locus_tag="pig_ID_445_F78_scaffold_208_curated_prodigal-s
                     ingle_trna_5"
     tRNA            22258..22328
                     /product="Undet"
     gene            22355..23101
                     /locus_tag="pig_ID_445_F78_scaffold_208_curated_prodigal-s
                     ingle_31"
     CDS             22355..23101
                     /product="hypothetical protein"
                     /codon_start=1
                     /transl_table=11
                     /translation="MSRSFKKKPYHSICSSYGDKWCRQQYHKERRQKDKRLCKELEGT
                     IDEDLLYTKNGLQPEEKFINENIDRSLRFADKWCWASDGGNYYWGGKDEYRRDFEKEI
                     FGLDYKYSFKPKSLWEKYEDYVDLVFNKDKPLYTIVLKRVVIEKINWGFYMPWNSEFA
                     GKRKEEKKYITTEVYPPKYKTEEGWEMTHWWKRKNRYFNLSNWDLFGFMFKSGIIPFD
                     FKSEEQLINWLRDNEEVIIEKWMRACLLRK*"
     gene            23302..24108
                     /locus_tag="pig_ID_445_F78_scaffold_208_curated_prodigal-s
                     ingle_32"
     CDS             23302..24108
                     /product="Putative uncharacterized protein n=1 Tax
                     =Ostreococcus virus OsV5 RepID=A9YW22_OSV5"
                     /codon_start=1
                     /transl_table=11
                     /translation="MKVDLDKFYTPVSIAKKCIDLLDLSSYDTILEPSAGNGSFSKQI
                     PNCIAYDLKPEDESIKQLDYFDLKELDGEHILVIGNPPFGSRSSLAKKFIEHSIELGA
                     ETIAFILPNTFNKYLMQRVFPKDWKLEKKLVLDCDYKASGVKYFIPSTFFVWTKKAVS
                     NDLRKAKPKETTDFVFLPRGDKTADFTINGNNGKIKSLAEVTNSKAEHYIKVSDKNKI
                     EEVKERLKKINFVFYSSINGKLAWLSQSDILEQYEESKNNQNKGDQTKNS*"
                     /db_xref="UniRef100_A9YW22"
                     /db_xref="A9YW22_OSV5"
     gene            24056..24625
                     /locus_tag="pig_ID_445_F78_scaffold_208_curated_prodigal-s
                     ingle_33"
     CDS             24056..24625
                     /product="hypothetical protein"
                     /codon_start=1
                     /transl_table=11
                     /translation="MKKVKTTKIKETKQRILKQFLRFSRISKLDDDSEIETLPIESFL
                     DVLSFSNAQFNAPAFERRLQVLHKWKKISPTENRGDFEAPGFVKPVELKISFSNKANK
                     INIRQIRLWQNCDYVVTYCDYNEFKHKTYFLTHDQMVEEVAKLGSATHGTKEANKRNL
                     NVEYSITLNINNDWDKKYFRADLNNQFYT*"
     gene            24846..24930
                     /locus_tag="pig_ID_445_F78_scaffold_208_curated_prodigal-s
                     ingle_trna_6"
     tRNA            24846..24930
                     /product="Tyr"
     gene            25489..25869
                     /locus_tag="pig_ID_445_F78_scaffold_208_curated_prodigal-s
                     ingle_34"
     CDS             25489..25869
                     /product="hypothetical protein"
                     /codon_start=1
                     /transl_table=11
                     /translation="MSNAYNDWKKDMEAYTKFFKRDDKTFKGICYNNDYCIDGMNYEF
                     CDLLLEDVTYNDDFQMLIVQVGISSRNPDGTYYENYEKTLYLFHNDWLMSDGKDLFVV
                     DAQHIREWFEITEQEFVKVNKKEG*"
     gene            25870..26169
                     /locus_tag="pig_ID_445_F78_scaffold_208_curated_prodigal-s
                     ingle_35"
     CDS             25870..26169
                     /product="hypothetical protein"
                     /codon_start=1
                     /transl_table=11
                     /translation="MTEEYVQDFDGEKVDEKTILERKVMEGKELSIDDRLIIIRALEK
                     AGDSVFNPNQNLTIVGKYNGWWDANKITYNHPALNPQITCDTITNVSSTNEKDED*"
     gene            26171..26806
                     /locus_tag="pig_ID_445_F78_scaffold_208_curated_prodigal-s
                     ingle_36"
     CDS             26171..26806
                     /product="hypothetical protein"
                     /codon_start=1
                     /transl_table=11
                     /translation="MTLGKKYINRKIIAKQIIACSMFIILLFGSFFVGHIFTIRKIGE
                     TSFTESKTIEVPVNWENPYKGLIKDEITFYIIEVCKSLKLNPNLPIAILLQENSKQDP
                     YAVNINNNGTTDNGLFQINSAYLLYFANLYWPFSKYNADMSFDWSNWQHNSWVAIHLI
                     NDLYKDFDGNIEKTIMAYNAGASAVISGDIPKITLDYRDKVLNNYTLLSSL*"
     gene            26880..27095
                     /locus_tag="pig_ID_445_F78_scaffold_208_curated_prodigal-s
                     ingle_37"
     CDS             26880..27095
                     /product="hypothetical protein"
                     /codon_start=1
                     /transl_table=11
                     /translation="MKKEQVYFIGGWFGCLFGWMFSRMAGANIFLTFLIFLLCYFGGQ
                     YVCSKFYKDDTKPSAEEEEKVDEIIEV*"
     gene            27097..27354
                     /locus_tag="pig_ID_445_F78_scaffold_208_curated_prodigal-s
                     ingle_38"
     CDS             27097..27354
                     /product="hypothetical protein"
                     /codon_start=1
                     /transl_table=11
                     /translation="MTIGAELRAIRDGVVEDTKQRIKDWFDGHMDELKGAALGGADCI
                     IYDDEETFEFFENLFNENETILANFCSEQSIEIELGRTEKK*"
     gene            27396..27740
                     /locus_tag="pig_ID_445_F78_scaffold_208_curated_prodigal-s
                     ingle_39"
     CDS             27396..27740
                     /product="hypothetical protein"
                     /codon_start=1
                     /transl_table=11
                     /translation="VIKKENLINIIELYKKFDKKTDDFNKKLEDLLNTDFETDTPVYD
                     GSCWLYWPIDGVRQILKQIMMDCGENEEGADWWLYENDFTFPTEIEYNGKDYKINDYD
                     SLYNYLIDLGKK*"
     gene            27829..28698
                     /locus_tag="pig_ID_445_F78_scaffold_208_curated_prodigal-s
                     ingle_40"
     CDS             27829..28698
                     /product="hypothetical protein"
                     /codon_start=1
                     /transl_table=11
                     /translation="MAIEQLGRLEDYKDDKFSFTWAVPYPNTKEECLEKYGKEYITED
                     PEKDHIQKDENKPWLNWYDFQRDFWGCKWDASEVYYGDSNIYFDSPWSPPYKFIEALA
                     EKLPDIPFCFNYAEEQGNLYCGEFYHYKEKSIENDFWNEFEECSEEASLMYNDLWCET
                     YFKCEEDGCYHCDSEERVFMDQENNLHYFDFTNLSEENKELAKSLHKSCKKRFDEFII
                     DKYFIIDNYNEPDYCKYGIRIQDFEEFLKEAIGFYKPCWENEGIDPGAFELDHTYNYV
                     SSFEEGEGYVESF*"
     gene            28750..29193
                     /locus_tag="pig_ID_445_F78_scaffold_208_curated_prodigal-s
                     ingle_41"
     CDS             28750..29193
                     /product="hypothetical protein"
                     /codon_start=1
                     /transl_table=11
                     /translation="MLTNEEFEKYADELRGLIGKKDGIIYLAKDGEVKVNNQLVKIDN
                     VAFTFEKEKGAIYLCVNASLIANRQEVARAIFVKPEDWGDPVEKYKKGIEINGNIFDI
                     KDFAQFCKDFKVTEPDAELYKKELERMEENLESYKSFLKENNINV*"
     gene            29226..29456
                     /locus_tag="pig_ID_445_F78_scaffold_208_curated_prodigal-s
                     ingle_42"
     CDS             29226..29456
                     /product="hypothetical protein"
                     /codon_start=1
                     /transl_table=11
                     /translation="MIKGSKKVLPQEVNSFDEAVDLATYRVEFHRNTSGLCYYGLEVE
                     ASNLEEMEEKLDNAITAVQKVIKKRGWKEVGS*"
     gene            29453..29896
                     /locus_tag="pig_ID_445_F78_scaffold_208_curated_prodigal-s
                     ingle_43"
     CDS             29453..29896
                     /product="hypothetical protein"
                     /codon_start=1
                     /transl_table=11
                     /translation="MSKEFTDLVKQEVKERIRDHIGQEHYICDFGFLLTEYENCNGSW
                     FCSTYEAKEFVKKYFDDFEDYQGWYRCNFGEPEWFESEPDDYHHDIESVQCRMMIYAV
                     EECFNNAFDIAFENDKDNIWNSKIEITQDFCDKIEKALEEVEVIW*"
     gene            29890..30216
                     /locus_tag="pig_ID_445_F78_scaffold_208_curated_prodigal-s
                     ingle_44"
     CDS             29890..30216
                     /product="hypothetical protein"
                     /codon_start=1
                     /transl_table=11
                     /translation="MVDSLKDLYALETPKGGFKEILRLKKMLEEKHVPFVFKENFGGY
                     QIVYPGYNKEMICSVIEHCGSYGREEDKLEIMGLLTEEEYEVDSVKGYLTAEEVFGRI
                     INDWEK*"
     gene            30218..30403
                     /locus_tag="pig_ID_445_F78_scaffold_208_curated_prodigal-s
                     ingle_45"
     CDS             30218..30403
                     /product="hypothetical protein"
                     /codon_start=1
                     /transl_table=11
                     /translation="MVVLMFFAIVGFAALFAVGYWAITTKCPNVGNKITNVVEKIKSS
                     FGKKDSETVEDLNKLDK*"
     gene            30412..31227
                     /locus_tag="pig_ID_445_F78_scaffold_208_curated_prodigal-s
                     ingle_46"
     CDS             30412..31227
                     /product="Uncharacterized protein n=1 Tax=Bacillus cereus 
                     (strain AH820) RepID=B7JP06_BACC0"
                     /codon_start=1
                     /transl_table=11
                     /translation="MHYTVAVVTNENDEDEIDLLLAPYDENIEVDPYIYKTKEQIIKD
                     FREKVEDVKKDMEAYKKGEYDTQKYRTYWFKEGSDELTENVKERLKMYEKTDEEIYQW
                     YRKNNDECPFDENGNELSTYNPKSKWDWYSIGGRWDGYLELKDGGKVNSAKISDVDWN
                     GNDETRESLKRFWEVFVDGEPLKEGEKKPFSFESKGFYLDRYHTKEEYVREASKTYPY
                     AVVTPSGEWIAPGEMHWFSSSETNESLKKYHAWFEDFINKHQDCYVTIVDCHI*"
                     /db_xref="UniRef100_B7JP06"
                     /db_xref="A0A060N5I0_CLOBO"
                     /db_xref="bcu:BCAH820_4396"
                     /db_xref="B7JP06_BACC0"
     gene            31244..31921
                     /locus_tag="pig_ID_445_F78_scaffold_208_curated_prodigal-s
                     ingle_47"
     CDS             31244..31921
                     /product="Hypothetical phage protein n=1 Tax
                     =Succinatimonas sp. CAG:777 RepID=R5EMJ7_9GAMM"
                     /codon_start=1
                     /transl_table=11
                     /translation="MDFSKFYITSDLHFDHKNIIKYCNRPYEFSLEGVAKMNEDILKQ
                     FDELPAGSTIINLGDIALNSSLKFDKLKEFVDKMKENDKKLWIVLGNHDREMNRRVKD
                     LKRFETPYDLFIALGFDRVFPFPFLLEGKYLLSHEPVYLKPGSNLVSLFGHVHDCDIP
                     ENYFCHEVENFAMMQRVQKEGITKQTNIDVDCEAIADLSKIIDLNNYKNMCWDKHHRI
                     LNFEEVM*"
                     /db_xref="UniRef100_R5EMJ7"
                     /db_xref="R5EMJ7_9GAMM"
     gene            32019..33035
                     /locus_tag="pig_ID_445_F78_scaffold_208_curated_prodigal-s
                     ingle_48"
     CDS             32019..33035
                     /product="Diguanylate kinase signaling protein {ECO
                     :0000313|EMBL:CEP39837.1}; EC=2.7.7.65
                     {ECO:0000313|EMBL:CEP39837.1};;  TaxID=1505
                     species="Bacteria; Firmicutes; Clostridia; Clostridiales;
                     Peptostreptococcaceae; Peptoclostridium.;"
                     source="Clostridium sordellii.;""
                     /codon_start=1
                     /transl_table=11
                     /translation="MKNKTFKNKNKSLKPLEPIIINILAIAGILSNIAGLFVAASFPS
                     NRRNVLPTAICLGFQVIVFLFFRKKLQYSTTCILLTIGCANILFPLILLADKKGLSGS
                     FVFYLFIAPTAYGVAINKKKWIWVPLATLIEYLYIFTRINNNVVDAAVRNIYLYNISF
                     SVGYLFVFFFTFFFANIAFEYNKKLIKMSYRDELTGLYNRRKLDEDLQSQKFRFAVMI
                     DIDNFHNCNNSHGHQFGDLCLKRLADACLFVSCDEFKIYRYGGEEFVILSRLPTQETI
                     KKIKDIQSLYYKELGITLSVGVAQNADYLVPLQVLKKADENMFFVKHNGKNNISLDGI
                     NLIN*"
                     /db_xref="A0A0C7L688_CLOSO"
                     /db_xref="UniRef100_UPI0003B3F777"
                     /db_xref="aae:aq_429"
                     /db_xref="UPI0003B3F777"
                     /db_xref="2.7.7.65"
     gene            33048..33632
                     /locus_tag="pig_ID_445_F78_scaffold_208_curated_prodigal-s
                     ingle_49"
     CDS             33048..33632
                     /product="hypothetical protein"
                     /codon_start=1
                     /transl_table=11
                     /translation="MNFEDAVFTEDLRISSGEKALDNLFSRYMELVFSPLFLKKINRL
                     FNVTLVLKDFKQKSNVMCYTQGTKIYINRPLFASVEKNKAMDYIMHELFHVLSNTGRF
                     PELDVVSRKLLNIVSKGVEKENITEFLTGKKQNIHSDWRGELINYLCNNSFKWELAMK
                     EVKEAYRETLEESGLFNMKSVWWQKRFPLTKKEE*"
     gene            33647..34075
                     /locus_tag="pig_ID_445_F78_scaffold_208_curated_prodigal-s
                     ingle_50"
     CDS             33647..34075
                     /product="hypothetical protein"
                     /codon_start=1
                     /transl_table=11
                     /translation="MKDNNLYFLQLTVYQYDKNKIKMDYSVIPVTFKEYGKNGLPISL
                     KSEVSDEVIDIKYMLFSDTFLDRDYQEVFEDSLVYLGEIHDKKKEGKAVKTSILVYNS
                     HGLEKEDVMKSWLKQFFRKRWFYKFKYLKFLKKKESLNQF*"
     gene            34166..34816
                     /locus_tag="pig_ID_445_F78_scaffold_208_curated_prodigal-s
                     ingle_51"
     CDS             34166..34816
                     /product="peptidase S14 ClpP"
                     /codon_start=1
                     /transl_table=11
                     /translation="MEEKEVKDTCGDGQFLDLSDINSEPKNYLVRNHFYFNDEINSDT
                     ARALIINLHELALSIVDESLKVGSMPCPIELHINSPGGSLTDALQIVQVIKDIQSGKA
                     CKIGDALVPVKINTYGEGAFCSGASLIHCVGSKRYMSKYSLCLIHPMKSIDGNFKTVE
                     EQRQELDNNELFNRVYKDVYLEHSNLTEEQLNNMMKIERYYTPQELLSFGLVDEIY*"
                     /db_xref="csh:Closa_0743"
     gene            34858..35388
                     /locus_tag="pig_ID_445_F78_scaffold_208_curated_prodigal-s
                     ingle_52"
     CDS             34858..35388
                     /product="Uncharacterized protein (Fragment) n=1 Tax
                     =uncultured bacterium RepID=K2DS62_9BACT"
                     /codon_start=1
                     /transl_table=11
                     /translation="MTTEDFIKRAKEVHGDKYDYSLVEYKNAHTKVKIICPKHGVFEM
                     SPDTHLHLQGCCICKLSKGEEKIKSYLETHGFILNETYFREKKFENLFQKKGFCLRYD
                     FYIPSKNLLIEYNGRQHYDYKNSYFFKGDRNKFLLRKHYDWLKRKYARDNGYKLLTIP
                     YWDYKIIEEILEKEII*"
                     /db_xref="UniRef100_K2DS62"
                     /db_xref="A0A0F9KVK1_9ZZZZ"
                     /db_xref="oar:OA238_c14210"
                     /db_xref="K2DS62_9BACT"
     gene            35398..35922
                     /locus_tag="pig_ID_445_F78_scaffold_208_curated_prodigal-s
                     ingle_53"
     CDS             35398..35922
                     /product="Putative uncharacterized protein n=1 Tax
                     =Clostridium cellulovorans (strain ATCC 35296 / DSM 3052 /
                     OCM 3 / 743B) RepID=D9SWF2_CLOC7"
                     /codon_start=1
                     /transl_table=11
                     /translation="MKVYISGKMTGLSEEKIWDNFRKVETFLVKHGTHGNKKLESIMN
                     PAVTYAMQKFNAFSYEDWLHIDFAMLDACDAVALLPNWKDSMGAKREIAYAYKHGKHV
                     CYPIFTPENGHPLFKFDGEKYNSFDLNEELTKQIALEVEKYDVKKQLDGIIDSFCEEK
                     AKKSLEDQWINMNL*"
                     /db_xref="UniRef100_D9SWF2"
                     /db_xref="ccb:Clocel_3558"
                     /db_xref="D9SWF2_CLOC7"
     gene            35901..36227
                     /locus_tag="pig_ID_445_F78_scaffold_208_curated_prodigal-s
                     ingle_54"
     CDS             35901..36227
                     /product="hypothetical protein"
                     /codon_start=1
                     /transl_table=11
                     /translation="MDKYELIEVLRAAADGIAGVSKSKEAELNLDCFRRIVYNLCKCV
                     VAQEFDLANFSSPAPFDKPDPLKNLYICVSKFDQAALSFTGKELLDKANKLYKQLTNE
                     DPPKED*"
     gene            36229..36453
                     /locus_tag="pig_ID_445_F78_scaffold_208_curated_prodigal-s
                     ingle_55"
     CDS             36229..36453
                     /product="Uncharacterized protein n=1 Tax=uncultured
                     bacterium RepID=C7U181_9BACT"
                     /codon_start=1
                     /transl_table=11
                     /translation="MGEFSYEIKEKLGTISANGKYSKELNIISYNGAEPKYDLRSWTT
                     EEDGTRKMQKGLTLTKEEALKLKELLATIN*"
                     /db_xref="UniRef100_C7U181"
                     /db_xref="C7U181_9BACT"
     gene            36463..36654
                     /locus_tag="pig_ID_445_F78_scaffold_208_curated_prodigal-s
                     ingle_56"
     CDS             36463..36654
                     /product="hypothetical protein"
                     /codon_start=1
                     /transl_table=11
                     /translation="MWFPLIIIINSLALLLCLICAITTTSVAVFIMELIFIILNAFCI
                     VVNVRTYRRSKCSKKKNQN*"
     gene            36627..36842
                     /locus_tag="pig_ID_445_F78_scaffold_208_curated_prodigal-s
                     ingle_57"
     CDS             36627..36842
                     /product="hypothetical protein"
                     /codon_start=1
                     /transl_table=11
                     /translation="MLKKEKPKLIKFYGFPSPSDPNILYGSTDPKVAESIFYGMKMWN
                     DVVNDEAKDIYGVPNGAKKSKKTKKKK*"
     gene            36941..39073
                     /locus_tag="pig_ID_445_F78_scaffold_208_curated_prodigal-s
                     ingle_58"
     CDS             36941..39073
                     /product="PREDICTED: dentin sialophosphoprotein n=1 Tax
                     =Ochotona princeps RepID=UPI00032AE9AB"
                     /codon_start=1
                     /transl_table=11
                     /translation="MKFQKEDELKEYAKGLLYQIIPNDSWSNVCYTYRISNKLAGSVY
                     KIALNDKLPEELKDHLFCIELAHIRRQHYAAKQTLDFRFSAPKIKAVYNKLKPLFDDP
                     VSDIDNMYDIFEDYVFKMLRDWEVFTNDFTEEEVRYLDTLYPDECIIDGQPVIHLLPQ
                     DVGYPPGLTANEYLILILQNPEQWFTNQMSAMQQAMDDLKQRKQNNGTQGGCNTNQSG
                     ATSGGGGADDINHNKEDRERPKKNPPQNQQGSQNGQNGQKGGQSGQQNQQPQNQQSNQ
                     NSQNQNGQNDQGMGSSQQNQDAAANTQQQEWKDGKDSDEGSNVSSGKQSNNDKSEQDE
                     QSGGGSSDSQEEIGDDGNKDESRSGGSSSGSDKGDSDDADGENQASGSGTSDEDNGDD
                     SSESESSNSGKSSSDNAGDSENDSGEVSGEEGTENDSETADGGGDECEGSDGDTSVSN
                     GNDGERKELTKEELDELIKQFIQKAVSDYQKMLEIKDEQEADSNSLKGYSRDGGGGAG
                     NGTVLVDKCTNWIDFEGLEKEIRELMINRCVTVSKRDLLYNYNRGRGCGDVLSPRYRE
                     QTTYDEVPMTVVLDVSGSISDKNILGFCNIFKNVSKTCGKKCKIVMWDTGLRAIYDSG
                     DDIKAVSGGGTDIGAGIDYVRKNFQPSEIGNLFVVSDCEDRLEDWSLEGFEQPYLVCW
                     SSMDVIKNYTGSLFDEFVDSFEKILVKK*"
                     /db_xref="UniRef100_UPI00032AE9AB"
                     /db_xref="C9W8E1_CAVPO"
                     /db_xref="hhd:HBHAL_3804"
                     /db_xref="UPI00032AE9AB"
     gene            39178..41247
                     /locus_tag="pig_ID_445_F78_scaffold_208_curated_prodigal-s
                     ingle_59"
     CDS             39178..41247
                     /product="RIIA protein n=1 Tax=Staphylococcus phage SA1
                     RepID=D2K078_9CAUD"
                     /codon_start=1
                     /transl_table=11
                     /translation="MEQAFGFAATKEAFQVLSSSLYSNPKLAIIRELSTNANDAHKQA
                     GKEDYPFNLHLPTASEPFFNIRDYGDGIPEDLIYNVYANFFVSTKTEDEEQTGCFGLG
                     SKTPFSLVDEYEVISYCEGKKKTYKMSKKNGLPCVEKIAEEDWTKDTGLEINFKWVAD
                     RDWYYSEWDDEANHFFRSTSFMPNVNTFIENPGFDWDGFMADREFHSFNSIEIGEVAY
                     LPSFSVNVAGVGFDIKLNDLKGQGEILKNIFIKAGVRRINIMANKSDVTLTPSREVLH
                     YDDKTIDFVYNNAKKVIDEYYQKLNNKFDEFTYKDALNIQKSQKYDHDINDKFRTKVL
                     NAFFQKALEVNCIGKGKSITVLSPNDFSKWRGCPDKIYLVDFNGIKSTVKQNVVDNFL
                     SLQTFDDKGKLTSTSFADVIKRINLDGENYRVLFPKNYKDANNLKLCKEFLGDNVEVV
                     NWATACEYKKEAGSSGRKLGFKTRQTICYDNDGNYRYGYSSSPDLQDDEIGVLAGENI
                     DLYYVRDKAQILKDLGMTFKLVVRPCKESVFKKYKEKGFLTIDEYIKTVVEANVDTIR
                     DDMIIAKKNNFVRSYISYAFEADLAGVFNDPAYDSLMDIEDFKNIRELYKEENYTTDF
                     HRSFTYIKGIDGIPDYPEPMFIQFPLFSALNLRTAQDWKNFFDYMLLYKNSSMFQMEK
                     KIVEEIA*"
                     /db_xref="UniRef100_D2K078"
                     /db_xref="A0A0F9FAG8_9ZZZZ"
                     /db_xref="D2K078_9CAUD"
     gene            41359..42822
                     /locus_tag="pig_ID_445_F78_scaffold_208_curated_prodigal-s
                     ingle_60"
     CDS             41359..42822
                     /product="hypothetical protein n=1 Tax=Treponema primitia
                     RepID=UPI00025556BF"
                     /codon_start=1
                     /transl_table=11
                     /translation="MSISQNIYDYIELSKITKQPILLISNPGYGKTTSITNWAKEQGY
                     HYEQLIGSRFSPDDIMGYQVNEPGSPTLIQKDPIWFQRIIDAKRDGKSTILFVDEIST
                     CSDAVQGSLLSLIFDRRIGNGKNLPEDCIILAAANYSENLPSFMNIMAPTINRFCIVN
                     LLWGHNNSDIIHECLTEQHPKPRAVGKVDEIEVEKEFNEMINDIIVKYSVVDSSLGYI
                     NLSNHDIANIYKRKGNVYNIISWRSITYLKNFVIAMAKLGIDDEIVIKNVCAGMIGLG
                     SNNFKSEDQIESFINLVSDHVKQIIDSSVASEPLDFDTTDKLSDLIHGYIAKLESTKT
                     LGSTKYENALVDIIVKKYGDFAEVYKELSKNDEEKAREFINDMDSIAVLINKVSSSNA
                     AIIVNIHQSCSSMYNDILGINENFSKDIYGVYTPQMIRRVILGKDKKDKVCRVGVFGS
                     SGNSYVVIPNGVDVSKASLSRLIREDCFEKLSLNKIL*"
                     /db_xref="UniRef100_UPI00025556BF"
                     /db_xref="tpi:TREPR_3073"
                     /db_xref="F5YMN2_TREPZ"
                     /db_xref="UPI00025556BF"
     gene            42864..43136
                     /locus_tag="pig_ID_445_F78_scaffold_208_curated_prodigal-s
                     ingle_61"
     CDS             42864..43136
                     /product="Uncharacterized protein n=1 Tax=Clostridium
                     symbiosum WAL-14673 RepID=E9SPY4_CLOSY"
                     /codon_start=1
                     /transl_table=11
                     /translation="MTIKEQLEKYYIEDEETSIVLFESPSYDDAFIGLTLDNRAVYDY
                     DKMIECLMKEDDISYEEAIEFIDYNTIRSLSYIGEKAPVVIQNPLA*"
                     /db_xref="UniRef100_E9SPY4"
                     /db_xref="H1BAS7_9FIRM"
                     /db_xref="E9SPY4_CLOSY"
     gene            43215..43703
                     /locus_tag="pig_ID_445_F78_scaffold_208_curated_prodigal-s
                     ingle_62"
     CDS             43215..43703
                     /product="hypothetical protein"
                     /codon_start=1
                     /transl_table=11
                     /translation="MNLDELLNKEEEDILSEAKHTRSDEYPRYWHHFTPEEKEQYVKE
                     GHKPKAGIWIYRHREAMGLDYHDKDKVVHHKSHDKNDYSKKNLQIVTRSEHAIIDPNR
                     KIYGDDEKCKIKGCGNSIYSHYLCYKHYMQKYRKGEFGNYDPKKNKSKKDRKEKDSKK
                     DK*"
     gene            43763..44590
                     /locus_tag="pig_ID_445_F78_scaffold_208_curated_prodigal-s
                     ingle_63"
     CDS             43763..44590
                     /product="hypothetical protein"
                     /codon_start=1
                     /transl_table=11
                     /translation="MNPEDFTFDPNYHYDYFNNYYYDKTMGWSNCNAAYRIIEDNRIL
                     LNVNYIGVKTIYIERPNCEDLINIKELNPAVIVDNNLKTIANYADSFDDTEGKEKGKE
                     ITINNIEEIEVSTGRFNSSNFQREFSEEEFYSITTNEKFRSEIVETAITSISSCLLDN
                     FERQAECLKLNPNIYHEKFVEVINNLRDYLEITITDSSGGKLAVINPKTYEITNLKSY
                     KADERFIEELLFLVADEFNFLINKNGNPAESFEIILNFLRKSNHKELAKKIDNYLPI*"
     gene            44616..45083
                     /locus_tag="pig_ID_445_F78_scaffold_208_curated_prodigal-s
                     ingle_64"
     CDS             44616..45083
                     /product="hypothetical protein"
                     /codon_start=1
                     /transl_table=11
                     /translation="MIKMELRCPDFWFKVSNINLEELPRTITSFDEYDYVTSFDENNQ
                     GEIFYSKSEISEIEGNLFVRFENYLLNSVKGLKEIERWAEQLLNSFIRESLRDFIRIN
                     NIDKCFLKEEIFYALNREREAKIRENSSMLLIDEDSEKNVGYYDFKAKKVIKI*"
     gene            45080..45439
                     /locus_tag="pig_ID_445_F78_scaffold_208_curated_prodigal-s
                     ingle_65"
     CDS             45080..45439
                     /product="Uncharacterised protein {ECO:0000313|EMBL
                     :CRH67865.1};  TaxID=813 species="Bacteria; Chlamydiae;
                     Chlamydiales; Chlamydiaceae; Chlamydia/Chlamydophila
                     group; Chlamydia.;" source="Chlamydia trachomatis.;""
                     /codon_start=1
                     /transl_table=11
                     /translation="MSEKMIEFVSYDGEYPNLCRGTLVIRLKEYVEDFSCDEAEDFDS
                     SVEEKHVEFKEYHLNGILESSGSCGFRNDYADEYCYQGEWNVNEYNLPDELKPFKEEI
                     KKVVNENVPLGCCGGCL*"
                     /db_xref="A0A0E9EES5_CHLTH"
     gene            45527..46090
                     /locus_tag="pig_ID_445_F78_scaffold_208_curated_prodigal-s
                     ingle_66"
     CDS             45527..46090
                     /product="hypothetical protein"
                     /codon_start=1
                     /transl_table=11
                     /translation="MTDIEVFKKLAQIKDFSLLEDKEKFLICDYLHYSLNDLGGDCHY
                     GWGGEDSPYYDRSPFSPWGFETLDDEDRSYGEIFEQLKTQVLQKKINYGILAKVEFLI
                     GGDSFCFTFWDCEKAEIDFSKLPDFSCSVNSPEKLTDECICFLLKKKESLKNRLRVVE
                     TEANQLKTEIKKIDNKLKKISVSSFEA*"
     gene            46117..47457
                     /locus_tag="pig_ID_445_F78_scaffold_208_curated_prodigal-s
                     ingle_67"
     CDS             46117..47457
                     /product="hypothetical protein"
                     /codon_start=1
                     /transl_table=11
                     /translation="MISKEISEMFGYNFNTLKSYIDNWQPVEELKWLSDHQDRRFIRE
                     IADEEREYFDRGWHELREAKPDLKISYRDFVDNKIEIDGQKRKLFKYINNKELSELVG
                     KYKLPKTKLYLVISTNFDDFLMCSTDNSWTACTNLKNGDFRYTTIGNIFTNGRFIAYV
                     TDLKPKSFKGLESYNMFYRCFGFINKDGEMVGNIWYPIKTYMAFQDEHFKCVTDVSNK
                     DAKYKIDKVFNEYDFFIYPYLDYSVLDTDSGNYYFSDSYLRFHPIIEFKDGTIKQYSS
                     KIKYDGSNFDGDNIKDMFWKYCDVCKTWHGNIETIGDYNYCPDCAKKAIIKCDHCGKE
                     IKLLDAHFTEDNKWICDDCIKVIYKRTNVKTCSCGTLIRMKCRTQCKYCRSEKTDAFK
                     NEEFEYIKPIQEPMNVYSYFRHAYVPNNDGGYIPPHLRFDEDIFSETEKYVFYK*"
     gene            47467..47664
                     /locus_tag="pig_ID_445_F78_scaffold_208_curated_prodigal-s
                     ingle_68"
     CDS             47467..47664
                     /product="hypothetical protein"
                     /codon_start=1
                     /transl_table=11
                     /translation="MGSYLKELDELIEDRSLSDSQVISLARTFIAELEKKIAIKDKII
                     KQLDDYSDNYFSFDENGDPVY*"
     gene            47678..47950
                     /locus_tag="pig_ID_445_F78_scaffold_208_curated_prodigal-s
                     ingle_69"
     CDS             47678..47950
                     /product="hypothetical protein"
                     /codon_start=1
                     /transl_table=11
                     /translation="MEKHLKEDFDYWIGMSGVGGEAVNRQELKPFLTILKKNYLDALQ
                     KVQKLEAEKSQLATRIIFLESENKNLRELNEELTQENNSLTEKIYG*"
     gene            47943..48326
                     /locus_tag="pig_ID_445_F78_scaffold_208_curated_prodigal-s
                     ingle_70"
     CDS             47943..48326
                     /product="hypothetical protein"
                     /codon_start=1
                     /transl_table=11
                     /translation="MDKFYLVKSKGTVGYDLLSEEEYKNELKDFFKRAKEKRGCVVCY
                     DSDEVGYVFAERILHELKNASVIDIDQQAFLAEHFGEHYGETFYRLYDKEDDGVSENY
                     DTCYHYYKNDELAKLTLEDLGIEEG*"
     gene            48329..48817
                     /locus_tag="pig_ID_445_F78_scaffold_208_curated_prodigal-s
                     ingle_71"
     CDS             48329..48817
                     /product="hypothetical protein"
                     /codon_start=1
                     /transl_table=11
                     /translation="MNKFLHGITTPSAGFPTFNEHIAWLEKKIEENENCIKECNEEIK
                     EDKKELKKVKAEKEATEKNPETYKPSIYLDGWADTEKKKQTVYDWAQAHEIKHHRELV
                     GNFWKGLRTMEHLHPEYEFITAHSNTSKIRYVRCRNCYEDALKNCYEDQEEKYQVVLL
                     DE*"
     gene            48810..48968
                     /locus_tag="pig_ID_445_F78_scaffold_208_curated_prodigal-s
                     ingle_72"
     CDS             48810..48968
                     /product="hypothetical protein"
                     /codon_start=1
                     /transl_table=11
                     /translation="MNDNFYEKLNEYGLTTKFLVKVSPTDSVRFEAVNYNYKIEEIIT
                     SLNFVKEF*"
     gene            complement(49081..49545)
                     /locus_tag="pig_ID_445_F78_scaffold_208_curated_prodigal-s
                     ingle_73"
     CDS             complement(49081..49545)
                     /product="hypothetical protein"
                     /codon_start=1
                     /transl_table=11
                     /translation="MALKIISDNFKDNEIGKGDGGIQPSATKTTEGMRLNNGAPARKG
                     NDDEISYDNAGKENPFLDRVISSKQNDTTTYVNARNTSAFELIDRKNENGSDYTNDNG
                     TPLGSVTSSGSFHYVKPGDASTTETTATATSRKSKIEEIYMVGSVNAMSARS*"
     gene            complement(49587..50705)
                     /locus_tag="pig_ID_445_F78_scaffold_208_curated_prodigal-s
                     ingle_74"
     CDS             complement(49587..50705)
                     /product="ATPase family AAA domain-containing protein 2B n
                     =1 Tax=Verticillium alfalfae (strain VaMs.102 / ATCC
                     MYA-4576 / FGSC 10136) RepID=C9SVF1_VERA1"
                     /codon_start=1
                     /transl_table=11
                     /translation="MDFKNYVRMMLEADKAKDQDEERAEDQDDSDEDEDSDEDEDEDE
                     EQASVETKNGCTGSEASMKTRNGCAGSKASCNTDEDEDEDEDEDEDNKKCPDCGKSPC
                     ECKKKNLKEAMIYSARYARGEKTSVLTEETRILCEGIKNNSASKYLSKLSKKAEKEAA
                     KFAKNGMTKEAATSKKAASTLKEASNKLYKCETRYKDGDPTAKKEYKSICKQYSKELK
                     NLGIIARGIKGLLFTLISGTVLLGAVGTTVVSNEGLIEKIQRAVEEFKNGNTKRGFSV
                     LGDIAENDKNFINSVITGEKFEGTDFEGKVADWDAQKEGWKDAAEQRKHTEEGPGGFI
                     KKTKQTAKDFFSGAINTYKGANENFKKTLKGAAESARN*"
                     /db_xref="UniRef100_C9SVF1"
                     /db_xref="C9SVF1_VERA1"
                     /db_xref="shu:SHYC_00105"
     gene            complement(50875..53730)
                     /locus_tag="pig_ID_445_F78_scaffold_208_curated_prodigal-s
                     ingle_75"
     CDS             complement(50875..53730)
                     /product="Tail sheath protein n=1 Tax=Dehalogenimonas
                     lykanthroporepellens (strain ATCC BAA-1523 / JCM 15061 /
                     BL-DC-9) RepID=D8K2V7_DEHLB"
                     /codon_start=1
                     /transl_table=11
                     /translation="MATQSPGIYVHEYDNTAFENPKATSGTTVAIVGYAKKGPIGKPT
                     MIASWAEFTSTFGKPIEGYYSGISVKNILGAGGTVLFTRVADSSASPSNYIVKNAIAG
                     TKGYVKFARESDILIGTNGYKNGSIYNVEVTDADGNSKVFYVRSPKEGKFTQNSIYSQ
                     LLQQNIEGGTPGTYEAKINKAIAPGLYSFTVDGSEVSDFGDVFVNLATSNTESLFAEA
                     IEKAIMTGSNATCVLRLSKANNGFGSPFAIEDAMEISGVKKFQMSINGGAPYTIEISL
                     SATDTFEDLAAKLNAKCSNYNVNVIIQQVKFGEDYFPALVFVLMNKGSGNSISISSIP
                     AESVNVVVDPETGSVTNTNQLFLSSNYDSISNIEGFEPAEDNGEFSVKVYSAEETANS
                     DNLLNGFSVEYDENINSIIFKTEAIGSEASIEVKAGSLGKDLFKTNTVLIGKVDGQNY
                     LNVNIKRGSDKKIYFESIDNLAAPSLSNADNEEDSAYLDLLTIEKNPSDYESVGFEPP
                     VEGNDAVDASNRDMVVFTSKENGSATNNIVVEVYSSTSPVDGSVKHDLTIKVDGLLKE
                     TYENISYNYADVDNRFDTIINESADNGGSNIINVTVVKNDYQDENVQLPDGVYYIGKP
                     NTPEDVAKEADVSYSAYNLYDYTLGTDGIPSDDGSALFEEAMKAGTSELANKDLYDFH
                     ILITPDDISEVVQNAAVALCEDREDAIAIIDPPIGLTVKGVVNWHNGRGFGRSTALTS
                     NYAATYWPWCKIYENTSGKAKYTWVMPSVVMAAKYVTVDKTAGCWYAPAGETNGQLAV
                     ADIETYPNKLDRDEMYVDYNRVNPITKFKDGSIIVYGEKTLQRINSVLTKVHTRRMLV
                     QIRKQCREALRGYIFMPNTPDYLGKISSNMTAILEGYKAGGGLAYYRVVCDETNNPTE
                     IRQQDIVNVDVVCVPEGTIEEINISLTLNKSEEAVTG*"
                     /db_xref="UniRef100_D8K2V7"
                     /db_xref="X0TSA3_9ZZZZ"
                     /db_xref="dly:Dehly_1657"
                     /db_xref="D8K2V7_DEHLB"
     gene            53803..54225
                     /locus_tag="pig_ID_445_F78_scaffold_208_curated_prodigal-s
                     ingle_76"
     CDS             53803..54225
                     /product="Conserved hypothetical phage protein n=1 Tax
                     =Prevotella sp. CAG:1092 RepID=R5PF76_9BACT"
                     /codon_start=1
                     /transl_table=11
                     /translation="MKKLSKEEFINRAKCLLGDNYDFTKTTYINAHTRTIITCKKHGD
                     FLAYPTNVLEHNSGCPECAKEKISRSKFMPLREFIRKAIKKHGGKYDYSLVDYIDSTT
                     KIKIICPFHGVFNQRPVNHLRGCGCPKCAKIRHEQGQV*"
                     /db_xref="UniRef100_R5PF76"
                     /db_xref="A0A0F6R9A3_9VIRU"
                     /db_xref="oar:OA238_c14210"
                     /db_xref="R5PF76_9BACT"
     gene            complement(54194..54349)
                     /locus_tag="pig_ID_445_F78_scaffold_208_curated_prodigal-s
                     ingle_77"
     CDS             complement(54194..54349)
                     /product="hypothetical protein"
                     /codon_start=1
                     /transl_table=11
                     /translation="MKIINNTDKIITLVNGKKVSRYGSLITTTKTEELMQQLDGLIKL
                     GLVRVEF*"
     gene            complement(54336..54974)
                     /locus_tag="pig_ID_445_F78_scaffold_208_curated_prodigal-s
                     ingle_78"
     CDS             complement(54336..54974)
                     /product="hypothetical protein"
                     /codon_start=1
                     /transl_table=11
                     /translation="MQDQFIVFEEYAKTVKEALENILHDYNMGEKDKVQIIYATPPVA
                     FASFSQHTVNGEDPGPLVSFYLKNIEIDTSEQLGGFATVLLEKRYNYKAPIIAKLQYE
                     VTINAIKESQGDLLQSQIVMAMPFNRPYATQLNGQWVTMEAKDFENASTIEIETDKDK
                     TSKRTGIIEIHRAYFDYPIQINDRFIKSINSHIFSIEKVATSIQRSKKDENN*"
     gene            complement(54974..55546)
                     /locus_tag="pig_ID_445_F78_scaffold_208_curated_prodigal-s
                     ingle_79"
     CDS             complement(54974..55546)
                     /product="hypothetical protein"
                     /codon_start=1
                     /transl_table=11
                     /translation="MTSFKDYYETKEANEVLEEGFANVLGTILGIGTTGVLSAWIAAL
                     LFKGGVGAINSIAKTMGKDGVTFKKNFKEANKDNPAVKKELNEMETLKKRYQDDIGPL
                     LNNISAKRWNVAREDYQNLPLDLKNSVEIKRIIINEVMKVCGVAIIDEPTPGSESYQA
                     IRKIIDLKTAKATAEATKAQIKKYIIEKEN*"
     gene            complement(55551..56384)
                     /locus_tag="pig_ID_445_F78_scaffold_208_curated_prodigal-s
                     ingle_80"
     CDS             complement(55551..56384)
                     /product="hypothetical protein"
                     /codon_start=1
                     /transl_table=11
                     /translation="MSFNYIDAFNNSSQLEYESKQHDASIELQGRRCYIFLLDREKTE
                     KSEIYNEAIGARIYLPHFEQRALYNMNSWVGNVGLNNYVETEDTIDFEFNFARMVCNI
                     RDLKDKKSGKLTIKNNSKEILHLIIEENKFILRSPNSVILLSLNLTDYKSIKQFINVA
                     KSKCSLIDLDYSGDMEEAKNITSVNKKLLPSRKEEIEVISRVYQNCQDVIWDGDIILT
                     DKYKLYQVNNAYPTGAMINEYTSWTCKCNIIDLAIASLPDDYRKIVERNNYGLPKTKI
                     S*"
     gene            complement(56405..57262)
                     /locus_tag="pig_ID_445_F78_scaffold_208_curated_prodigal-s
                     ingle_81"
     CDS             complement(56405..57262)
                     /product="hypothetical protein"
                     /codon_start=1
                     /transl_table=11
                     /translation="MTIFTIDTDPEQKFLKSDNVSKVCLERLKDLIKDTDIEFKIFTP
                     KDEIVDECLKKYSNYTKYIKGEVPVGYEPFLADLIRIYILSKNKNYLYIDSDIYFKNL
                     DILKYLKEEPKAFFPYSFCGLWSGENPEVFQVVLDRFYKDVNDNGYQYIIENHGKING
                     NDYLSDGCAWIYSKFNLGVLGWNQLEECGSFLHFDSGKFSKDNKYKHFICSEQAKQEI
                     IKRPDIWQELMENNIKIIVDSFPWFEWSESHIKNTFVSLHVLNYGQVFTLKEFLEVLR
                     KLFPDMQIV*"
     gene            complement(57259..58122)
                     /locus_tag="pig_ID_445_F78_scaffold_208_curated_prodigal-s
                     ingle_82"
     CDS             complement(57259..58122)
                     /product="hypothetical protein"
                     /codon_start=1
                     /transl_table=11
                     /translation="MIDEKEITFFTIDLNNYIEKDEVASFCINHFKEAFPDLKFKIYT
                     PKDKIVKNCLEEFEELIDILLNAFNCPQIASDVVRIYILSKKKKHIYLDGDMFIKDFN
                     FLKNTDEKKSLFFLGGFQMIYSGNDNKEIFGKLLDFYKMIDIESMWKQYGNLVSDGEK
                     IDYCYNNFADHLLRKRFLLPEEGYNKNYPGSDNYSYFHFEAKLAGGKNFSGVKFLFSE
                     KSKKDFISFSEEQKENYFSYKNKLYGGIIAKSEEFKDYKENLIPWDLMFKTEEECILF
                     LQKSNNGAIFL*"
     gene            complement(58136..60610)
                     /locus_tag="pig_ID_445_F78_scaffold_208_curated_prodigal-s
                     ingle_83"
     CDS             complement(58136..60610)
                     /product="hypothetical protein"
                     /codon_start=1
                     /transl_table=11
                     /translation="MIENYIYKKESNPNTFWYEDRKISLRKYQKDLLFYWSGEEDKAE
                     YAIYDKSPICEVLPSIYNGGKFGNYSRISSPVSFDGRNFESLTDNLHISFWLGANCLN
                     GYSTIFLEKNGDWDKLSEGDYSFTIQIDGEISNTIIIKLKEGSTFATLKNKLSFELDP
                     NKYNVEVDLDQTTSSTIAVRCLIKGRTFKISAGNDGTDLLSILNQIEKTNGFLPSENI
                     DIIKLEAEHSSFIISHVAVSEEDKTISKLKFTYSQGETTKITSIPWNNNGVDLDHVEV
                     DIDSSVMYVFLNGELLKAVLISPIKRIAEITTLTLNGTENDFYSIEELIIKSKLQNKE
                     SFEVPTAQLTKYDTTRPYIDFYFSGNKIFANSLNSLIAKCSDNIDLVLNYGGLFYYYS
                     AGAWRQSDGTYTKSNDSYTFADYINEFTFSGKDEMFIRAFFESDGDTPAWIEDLYFTL
                     KDDSLLGDGSTTPAILVGEKEHNDEELQIKDKTLIIQTDQGKTEITFPDNLTIDEVIK
                     FIKENYPIGIASIYKDNAGRLVLISETKGDNAYIIVSGNAAEDLFGKTKGAQGTDQIK
                     NTIEDNYNKFIEDVKKYSSNDLIPIEIKDDQVRLYLQEALNIYKKYRSDDINTYSIQL
                     KGNSEIGYEIPPIIEDWHDITDILFRPLFPIGFYTGAFDNDAEDVIALTLVNAMCGKG
                     STNYGEFYGKGFQTDYYISMMNIQAMERILGLDPTWKVLNNRLYIFPNNISKYLTVTI
                     CYKAPVDPIKAMRDPYIIQYVYGKIRMAQGEIRGQYGSNLSAGGGTGIAMQFNGDSMY
                     ERGKEAVEKAIEGMMKNQEPLGYIWG*"
     gene            complement(60632..60958)
                     /locus_tag="pig_ID_445_F78_scaffold_208_curated_prodigal-s
                     ingle_84"
     CDS             complement(60632..60958)
                     /product="hypothetical protein"
                     /codon_start=1
                     /transl_table=11
                     /translation="MINIFYASETNDAAAKKKNKKIADAAKNTIKEYGFIEVYSSKSG
                     QKAAIIKDKEAIVPYWGGVSFELDDEIDSALAKKGILVNEICFGKIPDPKNPDQEVLG
                     IEKIII*"
     gene            complement(61009..61914)
                     /locus_tag="pig_ID_445_F78_scaffold_208_curated_prodigal-s
                     ingle_85"
     CDS             complement(61009..61914)
                     /product="Thymidylate synthase, flavin-dependent n=1 Tax
                     =Lachnospiraceae bacterium 7_1_58FAA RepID=H1CC42_9FIRM"
                     /codon_start=1
                     /transl_table=11
                     /translation="MEFVKNNVKLIDLAEPGRKIEYAGRVCYKSQDKISDDSYERFIK
                     GIVNSGHTSVLEHERKMFAIPVDVFSEKGYEAMFEFEHYFNLTVNMNGDPSYFFVSGN
                     IRAWYELLYGPKEIIYHAEADTLKNFLHKDYPYIFEIDENITPEDVGILYGENAENVC
                     DDLSKHKSYTFEIVGSRSFTHQIVRHRSLSFSQESQRYCNYSGNKFNHSIRFIKSESV
                     DENVLKVIEGAYFKAIENGAKPEDARQILPNCAASTIVVTGTLDDWKKFLHLRVDPHA
                     QKEIREIAETIMSYLRLTKADINLK*"
                     /db_xref="UniRef100_H1CC42"
                     /db_xref="H1CC42_9FIRM"
                     /db_xref="dpr:Despr_2817"
     gene            complement(61924..62184)
                     /locus_tag="pig_ID_445_F78_scaffold_208_curated_prodigal-s
                     ingle_86"
     CDS             complement(61924..62184)
                     /product="hypothetical protein"
                     /codon_start=1
                     /transl_table=11
                     /translation="MIKTYRIKETVQALFWTGKNKEELEIFVGEENLEWTLSTIKPPI
                     PEIIKNNLTPNKKIEIGVYIIKINDNFEIIDADDFQKKYEEI*"
     gene            complement(62199..63356)
                     /locus_tag="pig_ID_445_F78_scaffold_208_curated_prodigal-s
                     ingle_87"
     CDS             complement(62199..63356)
                     /product="Uncharacterized protein n=1 Tax=Staphylococcus
                     phage SA11 RepID=I7DJY4_9CAUD"
                     /codon_start=1
                     /transl_table=11
                     /translation="MLKKKLSLLKIIKNKIKKYIKEDEFEFIEVSFIKNIKRKINCYD
                     LQVENTHSFLGNGIVNHNTTIIAAWLKLTNLPTLILTDRATLGAQLAQDFRDKGIDCG
                     FCSGNGVRQGFCMVSTIQSVKKLDVSKFQMVLVDECHRSSSKSFQDFLASFGCPLKYG
                     FSASPSNGNLLDFARIRQQLGSIIIQIKSNELMDNGVMAKAKINLVKIDCPETFDYPS
                     ANDLGIVHNKARNEVIKNIVEKHREEGYICILTRILEHGEELEKTIPGAVYLKGEDPL
                     NKRMEVINKFNNGEIPVLIGSSILNEGISISNMKTLIMASGGKAQTQTVQKIGRVLRI
                     TKEKRQGVFYDFIDMNNKYLFKHSKQRLSLYKKEGYDDISILDANLTKIKP*"
                     /db_xref="UniRef100_I7DJY4"
                     /db_xref="A0A0F9S2F5_9ZZZZ"
                     /db_xref="mxa:MXAN_1882"
                     /db_xref="I7DJY4_9CAUD"
     gene            complement(63319..64173)
                     /locus_tag="pig_ID_445_F78_scaffold_208_curated_prodigal-s
                     ingle_88"
     CDS             complement(63319..64173)
                     /product="HNH endonuclease n=1 Tax=Methanohalobium
                     evestigatum (strain DSM 3721 / OCM 161 / Z-7303)
                     RepID=D7E737_METEZ"
                     /codon_start=1
                     /transl_table=11
                     /translation="MQKKRNNLSENFKVDLSKVVKVENFYLEQYDCYIEEGYLQRNSM
                     LPAYDRQKITKMYYFCGDCKSKIYFSRFEKFKNKKNKYGNLCQKCATKRNSQEEGFKE
                     KERTATAKGWEEGRYNHLKENGYFLKWGRENCKNIIYKSEEEKKIIAEKKIKTWLSHS
                     EEEKKEINYKRTKHFLESRYEKGKCDRKFTPDKRFLTKEWQEVRTLVINRDLFTCQKC
                     KRTLKKSDLAVHHIIPYRFCQNNNKENLITLCRSCHSKVERFLENNCVLEEGKVDVKK
                     EIEFIKNN*"
                     /db_xref="UniRef100_D7E737"
                     /db_xref="mev:Metev_0760"
                     /db_xref="D7E737_METEZ"
     gene            complement(64113..64874)
                     /locus_tag="pig_ID_445_F78_scaffold_208_curated_prodigal-s
                     ingle_89"
     CDS             complement(64113..64874)
                     /product="ribonucleotide-diphosphate reductase subunit
                     alpha (EC:1.17.4.1)"
                     /codon_start=1
                     /transl_table=11
                     /translation="MIQVILTDATIQIDGDENELKKINKYETFDDNSLCFSKGKYDIT
                     KLKHVPLMKNIKGRLVGFAGLAKEIILFCRNNNIKIENFEDKRTHFDFQTKDWTEEEL
                     KSFLPNFDYVEHQVRGLQALLKTNKGIIMAPTSAGKCVSGNTKLIINGKLLKIKKLFK
                     NFKEEEFKEPEKQLKVLTEYGEQNVKLLYKTNKRKVLKLKLKNGYSIIGVPEHRVKTN
                     NGWKFLKDLKKGDLVLCKKKETIFQKILKWIYQRL*"
                     /db_xref="pho:PH0363"
                     /db_xref="UniRef100_O58101"
                     /db_xref="O58101_PYRHO"
                     /db_xref="1.17.4.1"
     gene            complement(64914..65330)
                     /locus_tag="pig_ID_445_F78_scaffold_208_curated_prodigal-s
                     ingle_90"
     CDS             complement(64914..65330)
                     /product="hypothetical protein"
                     /codon_start=1
                     /transl_table=11
                     /translation="MDFEEITELLKENLILEKRSYKHRPGYEGNEKGSYIEKGKTYWD
                     YSGGATPGNERLVTQIQSKSQKKYDKYLSRREIKKYLKTEASQKLYNKLEAAANSKFG
                     RDREDPRWKAYTYGGLVTAVARILSSDKNDGLKYLI*"
     gene            complement(65340..65762)
                     /locus_tag="pig_ID_445_F78_scaffold_208_curated_prodigal-s
                     ingle_91"
     CDS             complement(65340..65762)
                     /product="hypothetical protein"
                     /codon_start=1
                     /transl_table=11
                     /translation="MTIQDIISSNSDTTSEFKNRITKKNIEREISLRIEDFKRTFFGN
                     IESTAKNISNGYIAMNWKEREEKNTISDELKSQLLASLKEISYKRLQEFDQYIKDVFE
                     IKEQKSSVETQETTGDSDNGEEVSPEASVNTTKDYFNY*"
     gene            complement(65774..66223)
                     /locus_tag="pig_ID_445_F78_scaffold_208_curated_prodigal-s
                     ingle_92"
     CDS             complement(65774..66223)
                     /product="hypothetical protein"
                     /codon_start=1
                     /transl_table=11
                     /translation="MLGLEIIKQTIQQNSSNGMSEILRKKIAIAKINESIRSIGDYWF
                     FSNILDRISNSELPEEEKEELIEFLKTKYISLNNEIKKELDEVFGVEKQASVKSDDNV
                     DVKGKEEIGQSKEGESNEEAQDDSEDEHKTPAEHVIEQKPGQSIFNY*"
     gene            complement(66382..67461)
                     /locus_tag="pig_ID_445_F78_scaffold_208_curated_prodigal-s
                     ingle_93"
     CDS             complement(66382..67461)
                     /product="hypothetical protein"
                     /codon_start=1
                     /transl_table=11
                     /translation="MEITSSKLSNYILFSNKNLEKCVRSLINESSNAVLLETYNDKLL
                     LADHNSGAIYLADYNFDGKTLTVENYESVDVVNDKSNLREAIENYFDSDGYDVGRIIE
                     AYEEDSEAENTDLRESIVEALASKKQEIADYSQLEGINEEIGEVKDMPFFKAYTEYLT
                     ESPTSSIKYFNWVDPVKVSIIDEDATNIIVSGSKDKAKALSKDKEFKGLFAEAAKELM
                     EGNFEEMEELLEDNSAILALDNVEMKEFIGMSVIGDKSLMENRKTIIDSVNKIIEENE
                     DLQEMKTLFEEDDEEETAENKELATSDKDIDALKNALDKAAEKISDEAIISKINALKD
                     ALDSSKDSGSTDVGTVKECVELLSF*"
     gene            67524..67766
                     /locus_tag="pig_ID_445_F78_scaffold_208_curated_prodigal-s
                     ingle_94"
     CDS             67524..67766
                     /product="hypothetical protein"
                     /codon_start=1
                     /transl_table=11
                     /translation="MFIMTISINPDQIPETHLNLLIKTATQIIKKTPDGYAYCKVPLN
                     NFQSYVLWIGLNSSNVLEEHYFLTDDFALAPTKNRQ*"
     gene            complement(67750..68187)
                     /locus_tag="pig_ID_445_F78_scaffold_208_curated_prodigal-s
                     ingle_95"
     CDS             complement(67750..68187)
                     /product="hypothetical protein"
                     /codon_start=1
                     /transl_table=11
                     /translation="LDSRNSISKILNRLENEMPMVEEGDIIETIKTIYPSLKIPKKER
                     NIVLEGVEMTMPLASSRESKMLLNKENSKLLNIFRDIDRGDILIVKEIHPNKIVVENC
                     SLKEEYKKDFEIEKLDIIKGNFNVVKRRSIDLIKTLNKLIGDS*"
     gene            complement(68198..70189)
                     /locus_tag="pig_ID_445_F78_scaffold_208_curated_prodigal-s
                     ingle_96"
     CDS             complement(68198..70189)
                     /product="Portal protein n=4 Tax=Viruses RepID
                     =M1TVP0_9CAUD"
                     /codon_start=1
                     /transl_table=11
                     /translation="MIINGKEVNIDYRAAQTIQQHLDVSPEIPETAKVEVSKKDIKEL
                     NQTFDSGVANYNEALMYGNMYGTENQLLTGLNASENRANYYQVFDQMDGCPFIHRGLQ
                     VIADDACQKNIDGDTVKVYSDDEDIKEILEKLFHERLNLNKELWSIFFETCKLGDNFY
                     EVIPDSYEHPTEISRIRYLDPRKTNRIEKNGKLAFYTYRTDLDTNDYSTGINNDNKAK
                     QEVIYKLQPWQVIHFKITDKKFAPYGGSLLSPGVQAYRRYSMLEDAMLVYRLARVPER
                     RVIKVDIGNLSTAEGMRAIQKIKDNNRAHSILDEKGNIQKNAVALSLLDDMYIPVREG
                     QSGTEVTTLQPGVGLNNIDDIRHFRDEILWILNIPPEYLGFTSDQGGSAMAGKGSLAM
                     QDVKFARFIERIQYYVEEGLTKIAAIELFFKKKKKADLKNFKLELTPPSNVKEIMDIE
                     YLNQKINLVSAMLGTQLFPKDFILKYVMKMSRKEISDINLQRDIEASTLAAQANMGGD
                     MGMGGMPTGGDMGMGGMPTGAIPAPMMSVKTEEFSPKTMVDIFGKEVLIEHKEDYAKI
                     VKAYEEYKKEKENNLLKEEIEESISNNEFMSKIKDLLIKEEKIKTNKAASNLYYENEL
                     GGLNFSKSQFSIYGKPKKRTGPKSIKSSRIITEEITRDL*"
                     /db_xref="UniRef100_M1TVP0"
                     /db_xref="A0A0F9MTF5_9ZZZZ"
                     /db_xref="M1TVP0_9CAUD"
     gene            complement(70220..70780)
                     /locus_tag="pig_ID_445_F78_scaffold_208_curated_prodigal-s
                     ingle_97"
     CDS             complement(70220..70780)
                     /product="hypothetical protein"
                     /codon_start=1
                     /transl_table=11
                     /translation="MQFNREEYLKGNFDTTSQEERKNAYYATKLIGLSWNNYIKDYFK
                     DCMGDAIGTFEYNYQLVMPFATAGVLVDFGLFKQAAEYLQSLKSDNIEFNANKNLWIE
                     RLLSADDHYYQKEHNPDYITFTEKSMAEKDMPKEEIILDLTKNEENNIENSEVQENKS
                     INSVLINQEIDENASNNGEIIEGTDD*"
     gene            complement(70781..71827)
                     /locus_tag="pig_ID_445_F78_scaffold_208_curated_prodigal-s
                     ingle_98"
     CDS             complement(70781..71827)
                     /product="hypothetical protein"
                     /codon_start=1
                     /transl_table=11
                     /translation="MKTEINSTNFDYLYDAIEVKNLTKEVLDTPVGESNSFDFANVNY
                     GFSTSLQSNYGKYLSAFVVFIATANSYVATGRFLQIQNSNDLFRIKNSGNLRITIRAT
                     STSNENSRDLILKTASGTELETITIAPGGTAKSAVFTTNGGTEDFILASKGGAIRIYS
                     LTIEVLEPKLTKKLILRINPSETFLSEIETFSQVVAARDGSYFSGPSGYTYFTRLNFY
                     GKFKMTLSTNVILGIINENYTNCKVKIYRRIQGTNSFRLVAQTDSNNLQKKTITFVNE
                     DVLYGIYEYYIGVFSNDSTINLMGFNNEDVAEKVIPLLSFRTAGEPGEYFTTQDIQSS
                     YQTFSIKVQTIEEE*"
     gene            complement(71835..72962)
                     /locus_tag="pig_ID_445_F78_scaffold_208_curated_prodigal-s
                     ingle_99"
     CDS             complement(71835..72962)
                     /product="hypothetical protein"
                     /codon_start=1
                     /transl_table=11
                     /translation="MIKIDKYRNLLNQTFTKAGRLNFYAVDKIDDLQKISEDSIEIIG
                     CRAYVIENGKFYIMGSNREWYEQLITYNVSFDEEITRAGVYTFDFDPTKYDGIQTIKI
                     TVIPTLQTIEDTITENGEYEYEYDSVNYDGIEKLKLTVETVGGNGDKVAVDFTDEEPD
                     YLIHKLATTVGSGVKISFNPDDKDKKMLITYSPADYEAEYLETLPLASVQGEDTPTYQ
                     SGSITFIGSSFIPSNGFSFVEDHTIFTAYSSSGDMKNCRFLVLKLNNDNSATVIAYSD
                     LFSMNEVRSNNKLQVVCKGATEKIKAGERYYIGLAGNAVTTDWAKMMGYRAWAAQDIN
                     ITPPFNVYSTKYIDMSNPLITIPAGDLVNNGSFYVYYSITK*"
     gene            complement(72962..73189)
                     /locus_tag="pig_ID_445_F78_scaffold_208_curated_prodigal-s
                     ingle_100"
     CDS             complement(72962..73189)
                     /product="hypothetical protein"
                     /codon_start=1
                     /transl_table=11
                     /translation="MINLVKKIKTFKGNVCTFDVDTYDDIQNLTNSQSEKLPIVQGSI
                     ANVISEGKSYVLNSDDEWIPANRFINLPGAL*"
     gene            complement(73189..74097)
                     /locus_tag="pig_ID_445_F78_scaffold_208_curated_prodigal-s
                     ingle_101"
     CDS             complement(73189..74097)
                     /product="Uncharacterized protein {ECO:0000313|EMBL
                     :KKL69966.1}; Flags: Fragment;;  TaxID=412755
                     species="unclassified sequences; metagenomes; ecological
                     metagenomes.;" source="marine sediment metagenome.;""
                     /codon_start=1
                     /transl_table=11
                     /translation="MIKTASCAAEDAAYYFMCDDELYISHGCCLNTTAHFVEPEEIRA
                     DNLDNVHKKIITNEPIFSAFIPGEFDMCFAAKKCPSKTEIKNIKVGVSVCNLNCIMCE
                     IKDMNSCVEEKKSMFFKILNEYKKHGGYETLSINACGEVFVWKEEILDYLENLKHDEF
                     QEVFIMTNGQLIDDETIERLRNIKEVSILIDLSIDGVHKETLEKIRLGSSYEKTIEVM
                     DKLKEAGLLKGCNYVVQKDNLDELEDAYVFFKEKGVKVNFILQRVHSQIGGYFFETPA
                     IDVVMDKRRVNFVRNHPDTILFNEVK*"
                     /db_xref="A0A0F9EUL3_9ZZZZ"
     gene            complement(74102..74941)
                     /locus_tag="pig_ID_445_F78_scaffold_208_curated_prodigal-s
                     ingle_102"
     CDS             complement(74102..74941)
                     /product="hypothetical protein"
                     /codon_start=1
                     /transl_table=11
                     /translation="MEELKEEDVTIVYYDFYDHIKGDYIRQRCIESWKRCMPKAKIIC
                     KTENTPEIKEFMESNRWCQECKKKSMYNYFVDTIRLWDSLKTENFLYLDTDVYMTKSI
                     MPLLKEHELFAGKQTDGLWIGGEPIKTEVFQNGTVMWSRKPNEIIKKLLDTYETTPCD
                     TNHHNCRANTDFQKTHPELLNYALSETNNYLYHFFESGITFAGNKKRLAVNFDEMDKL
                     DNGIKNNLCMVIYNNPSGKMNSNSEKYCNRINYVGVKEMPIEEQLNFLNYLYDDKLIY
                     YKS*"
     gene            75000..75170
                     /locus_tag="pig_ID_445_F78_scaffold_208_curated_prodigal-s
                     ingle_103"
     CDS             75000..75170
                     /product="hypothetical protein"
                     /codon_start=1
                     /transl_table=11
                     /translation="MGYNFNLEQNEAELLMNALQKQTNNLLTKMQAQFAEQTKEPEDE
                     DQLLVEEEDDSK*"
     gene            75157..75885
                     /locus_tag="pig_ID_445_F78_scaffold_208_curated_prodigal-s
                     ingle_104"
     CDS             75157..75885
                     /product="hypothetical protein"
                     /codon_start=1
                     /transl_table=11
                     /translation="MTLNEINISKNFENYSQRNNELLPYVACGPTNMIQALEYAGWEW
                     NNKQFPELKQPEDKLLKFTRTNENVLKYYERKYKNMYKNWIEEAKSLQKEGQELWEVD
                     CKKAYPPNEIHDVMNFATNAFLGYSEEDIKNNYFATCFAPRFDLYTVLRELKYGLPVV
                     TSVRFGNFGHYITIVGCQWSGKKEPNESNVENFIIDNTYGKFNFKTENYEMVSGNDNL
                     IPKKELLERARPAMHLFRPGVLTI*"
     gene            complement(75920..77218)
                     /locus_tag="pig_ID_445_F78_scaffold_208_curated_prodigal-s
                     ingle_105"
     CDS             complement(75920..77218)
                     /product="hypothetical protein"
                     /codon_start=1
                     /transl_table=11
                     /translation="MNIDFLLEAVKEDPQTYRDLAKFARDNPRPKTNPVVARFAAEQA
                     RKDAHKGAAADSRDIKRVSDYDKVGGITTIGDIAARYDKVKKLKRELALAVLKVERAL
                     ACQTADGHDMNEKNVPTAVNKAAEELSNKIKEVAAAKAVNSGALNYYRELVKDCKQNI
                     DLEDEVERNSVVRDVVLNTKRFGLDKFIKSSDGPVPLNTPHGTDKAAWLANVHGENGE
                     DNRDPKLQRSDYETEKNSYAKMKEIASASERLRDKIRKGEEPEGTSIKQLIDKENAER
                     RAKGETVSSRYTNTFQDMASKTKLDAVNIPTMKERPVEGCTNIKDLVKKWSAEKKPQA
                     GQIEIVFRGSRGNSKGNGVGAHNSNNAVTKPVVYISGNYYQVPQNDLFTTAKGGIALP
                     DSPYAGYTKKAYKDKKHADIVNKLKVQSSVVTEEVNFFDY*"
     gene            complement(77240..79174)
                     /locus_tag="pig_ID_445_F78_scaffold_208_curated_prodigal-s
                     ingle_106"
     CDS             complement(77240..79174)
                     /product="Uncharacterized protein n=1 Tax=Clostridium
                     botulinum Af84 RepID=S8D0U1_CLOBO"
                     /codon_start=1
                     /transl_table=11
                     /translation="MTEAEKRFKGSILNKIKKYEIKEKKKNVTINDCLKHAANNFVTT
                     VYYNGEKELIDIGIEKYLCQCSPYYFISKYCSFTLPGVGEFSAETLYYYQKEILKDFI
                     NWKKVVLTKSRQTGLSTLMALIFFWKIIFFPKEWGVIISKDGTSAEDVLGKIKENLKN
                     IPFWLNLKTITNNSKSLRFSNGSRISSFARSPSAGRGTSPTVALLDEFAFYQTKRIAE
                     GIISSVVPSLTATNGSLYIISTPNGTTGEGELYYKQVQELKNAGGKNEMEGAVLYDVQ
                     WWMCPDKIQEGGGPYKGYNDKLQNYESRDFWNNPSVKKEAEEFFKPIAEKPKENPWLS
                     FQYSTSGEVKYRQEILQDFVVMGNSVFSRTVLEKVQEKVLNPIKEGDLGTRNWKGLWY
                     WVMPEKGHRYGVGMDVAKGTADDSTSIQVIDVDSGEQVAEYLGKISTKEASRLVYDLA
                     KFYNHAYIYVECNSIGEAVFNELYYNYNYENMYKMKKINKHDKTMVWTGWMTTIKSRE
                     MITDCFIDYMADDDYWPTFHPHSQRLVDQMKTWIWSGGRPDHTEGSHDDDIMAMAILL
                     YNIPKIRQIMPKDGNNKRIALINGDGKEISIGGNYNEEYNSAYEEKKEMAMDKVKENL
                     GLIDTPFEEDALSIYSWLIS*"
                     /db_xref="UniRef100_S8D0U1"
                     /db_xref="csq:CSCA_4091"
                     /db_xref="D8GU84_CLOLD"
                     /db_xref="S8D0U1_CLOBO"
     gene            complement(79235..80242)
                     /locus_tag="pig_ID_445_F78_scaffold_208_curated_prodigal-s
                     ingle_107"
     CDS             complement(79235..80242)
                     /product="hypothetical protein"
                     /codon_start=1
                     /transl_table=11
                     /translation="MNYFMKCHLLSEGFKHEQLHEQLIEEDWEKLKKELTDLYVAGKI
                     TERQISTRLARAGMGSLSKNTAYKIAHDPENFQKREAVFSRARKEEEEKAKEEAKAAQ
                     VAKHQTRGFAAANYSSQANMDAWLKAANEYRARKEKERAAKKVSLRESFNEEKVNYIM
                     ENIYMDNEELKCLLEDTAQYLLENNGPKKFVKGLKKAALGILVAPGIVGGVKNVKNQA
                     DYRAMDKAKNAYDREMKQKEVNARQNEIAQKLHNTGVEFIDSAKEAGREAGKAIQSGY
                     EKAKPIVKKLANKSKEELKELYEKGKISLEDYRAAKKEAKAAKKAAGETVNEEVNYFN
                     Y*"
     gene            complement(80242..80598)
                     /locus_tag="pig_ID_445_F78_scaffold_208_curated_prodigal-s
                     ingle_108"
     CDS             complement(80242..80598)
                     /product="hypothetical protein"
                     /codon_start=1
                     /transl_table=11
                     /translation="MITENYLRVLLEGNSSLRMDRTLKEETVLEGSHHSKYPPAVNYK
                     YVNNYLIKARKALKEGRIEEADKLAWRACSLMHEDEMQGPGVSADKNAYNIFHKQLGN
                     IQNAIIAARKANKESN*"
     gene            complement(80641..82446)
                     /locus_tag="pig_ID_445_F78_scaffold_208_curated_prodigal-s
                     ingle_109"
     CDS             complement(80641..82446)
                     /product="Putative uncharacterized protein n=1 Tax
                     =Pelodictyon phaeoclathratiforme (strain DSM 5477 / BU-1)
                     RepID=B4SAY6_PELPB"
                     /codon_start=1
                     /transl_table=11
                     /translation="MTLNSILNEVNVEFGNGQSLAVIDALKQRTTLDKTGAKDEIYTK
                     TSNLSERKQITNDSISKVVNYLKKKGVWDKVSIKQNFKTTDLVFKGDGSCQVNYDDGG
                     GILVPKEIINATTPSEQKTFIQKLRKKIQASIITEESLINEEIIGNMAIVYHRGDKNK
                     LDRLLKQTYSNNSHIDFHKYNKALYTTTSMAAQLNQTGNLNDMKSTYGDFIIKLAFKG
                     ISNCWFCSYDEYKKYNNCTIDNWKEQQFKKFNIDKEYWNLLAGIDKNFTANHTNVSKF
                     FETYNLLGTRIKGIQYNGKYDGDCLLIYDWSTAVPLAITNNEGKTWEKIDKNGTAFQR
                     NNFKNNDYIDTNKKIKYEFKSNEKGNVDCANNKLTTLKGSPQKVDRDFDCNHNQLTTL
                     KGAPQEVGGDFDCNNNQLTTLKGAPQEVGGDFDCSFNRLTTLEGAPQEVGGDFDCGFN
                     NLTILKGAPQEIDRDFNCSGNQLTTLEGAPQKVGGDFDCNHNQLTTLKGAPQRIGRIF
                     NCSFNNLTTLEGAPQKVGRSFNCSGNQLTTLKGAPQEIGGKFNCRMNKNLPKEEIIKY
                     LKAAKISGEIYTNYGNFENQEKALKELAATNYFPY*"
                     /db_xref="UniRef100_B4SAY6"
                     /db_xref="pph:Ppha_1696"
                     /db_xref="B4SAY6_PELPB"
     gene            complement(82495..83742)
                     /locus_tag="pig_ID_445_F78_scaffold_208_curated_prodigal-s
                     ingle_110"
     CDS             complement(82495..83742)
                     /product="hypothetical protein"
                     /codon_start=1
                     /transl_table=11
                     /translation="MKFEQVINIVEEIKEVKDGEGVLVCDLDDCLLQADSSSIAVWKE
                     KPGEKPIRLSSEQYAKDPDAATHKEWFNYKEFRDPEKVYNSIINGTPLLRQLRLLDAH
                     ARANYHIAFLTARGLQDVVDKALRAFLKYKDSNGNLVPIGDKLKSDISAAVNDMKWVE
                     AYPTAGDPEKKAMVLKNLCKKYKKVKFVDDDLKNLQYARSLKLPNLQVIQASNTPIIE
                     DVLEEEISKKVTKKIDKLEKLAEKFNIQSRRANAKMMVYLRSKEGKELSESKREKLSK
                     IALQLNKAQQELKNVKELKKFNDKSSPKSKEDAKKLEKEITEIIRETKKQIKDSMDDP
                     IIKTILRDIGVLSIFIGLPSILSAILSDGIPTLGLVGAAVGVSDIGVTHLNRKDARDR
                     ALKNQREMKYFSKKESEKELKEN*"
     gene            complement(83752..84147)
                     /locus_tag="pig_ID_445_F78_scaffold_208_curated_prodigal-s
                     ingle_111"
     CDS             complement(83752..84147)
                     /product="hypothetical protein"
                     /codon_start=1
                     /transl_table=11
                     /translation="MKLTLYRGIRDYHQTKTYGTGLWFSTSKNVARSYSNNIITKTID
                     SDNVKIIDCKGLPWKKINTDELARKYKDFDVIVFKNVVDAGPKYINFINELKPLENEK
                     QGDYLKRNYTADTVVVNNNDLIKEDYFPY*"
     gene            complement(84147..84950)
                     /locus_tag="pig_ID_445_F78_scaffold_208_curated_prodigal-s
                     ingle_112"
     CDS             complement(84147..84950)
                     /product="Putative DNA N6-adenine methyltransferase n=1
                     Tax=Cafeteria roenbergensis virus BV-PW1
                     RepID=E3T4J4_9VIRU"
                     /codon_start=1
                     /transl_table=11
                     /translation="MNFEDLLLNEQKNIDFDKIYTKPEIAKMCISKCNIKSYDRIIEP
                     SAGNGAFSSQIPNCEAYDLMPEHKSIKKQDFLKFNTDKGNILVIGNPPFGHANDLSLK
                     FINNAAKFARTIAFILPKSCQKETFINRLDKNVHLRRVVELPKNSFLIKGVTPVDISC
                     NFFIFDVKNKERVKTEKPITNDFTFVKKESSDFAILRKGYKVGRLISKDDTHFSEASK
                     YYIKSNIGKRELWKRLMTVNYPEAGMALGSDSISQSEIIRNYNLKFGSK*"
                     /db_xref="UniRef100_E3T4J4"
                     /db_xref="E3T4J4_CROVB"
                     /db_xref="sal:Sala_0144"
                     /db_xref="E3T4J4_9VIRU"
     gene            complement(84955..85398)
                     /locus_tag="pig_ID_445_F78_scaffold_208_curated_prodigal-s
                     ingle_113"
     CDS             complement(84955..85398)
                     /product="hypothetical protein"
                     /codon_start=1
                     /transl_table=11
                     /translation="MNFDEVEKIIEEGKFKKAVAGALLGATLASGAMAQDAKVRTRRP
                     ANPNRNNFEWIDNGDGEPTELKDTIFQLPELCSKEDSRLFYSMTVNSLKNKKGNYLKN
                     YLEIQKQYQNKKITRETAVKKLVDGSILSDKQAKCQPDYWDDLKS*"
     gene            complement(85405..86265)
                     /locus_tag="pig_ID_445_F78_scaffold_208_curated_prodigal-s
                     ingle_114"
     CDS             complement(85405..86265)
                     /product="hypothetical protein"
                     /codon_start=1
                     /transl_table=11
                     /translation="LIINENYDKIDGKYVKNESNYYHYTSTEAFHNIVRDLVNGKGLK
                     GNYYPANTSTYGKPSPADRRLPNEVCLVRSDRIPDRKVAVAIYDDNGNKKVVYNDSVE
                     LSGNVGDIKFTFKEDKVQNKFGKIRPIQEYPVQDKKWIIKSVELAKSNLWNPAPIAIK
                     SLDTIKNKFHTLSLEEVDKLLKKAEMFTKDKDKRYLREIKDNVEEYKDGRPGEKMESR
                     IRVPEGKFITLELIDKIMLPGYLKNNQEVLVDIQKLRSKGFNNISFYHCRTPNDKNEK
                     EKRQQKIRMG*"
     gene            complement(86255..88237)
                     /locus_tag="pig_ID_445_F78_scaffold_208_curated_prodigal-s
                     ingle_115"
     CDS             complement(86255..88237)
                     /product="hypothetical protein"
                     /codon_start=1
                     /transl_table=11
                     /translation="MDSIIYKYRRLLTEGYNFTNVDEVYDALEANQIGVKTQPEYKKE
                     EKWGYTCEKLRKFFNKCEGLGIKDTTYGVQLLLSKVPPYNLEDIIGTNGLYELLRSRK
                     KPWVKELKEYQTLMNSKVWSEATVNNLHDFEKAVQDNQNNHGKAAKGSGYLQGVKTLY
                     NDGTWRLLQPTSFQGEKAAAFYIKDGEEIPTKWCTRCDEIQYNNYTKLGPLYIIRNMK
                     SGKSYQLSFKEYGVEFLDQNNKKGDEVTTGYLNKIPDNLLKLVKHPKNGRTLLDYKTS
                     RNKSLNASEKKGYLKAENVGTDQNNFKYGPTVQLENNVCKKDILNFSYDSIQDSLSDY
                     FTSEKPIQVSVNYVKRHKASAYFLKGKEDAMIIFQTFGNNGKSYVDGTFLETKKFNKG
                     LTPEEKNNIFQIAQKDFGIIKSRERVSAQQDRKGGLIKKYNKKILNMSQEDHYKFIDS
                     INSKLDFRKSKLFKSLNYIPLPSFGRSGKWGTKEIYGRTLVDNLSFIPTEELERRLPP
                     NMRNSAVDVIFKNFNDENNGKMADTVPWNKANAAILVTGYDRDDYLKLSKEEFEFCKK
                     VAIEIQKEFIKDPDYRNLNMKRKVEQTAQSQKENRGKTLTKQQLENTVGKDMAHRLTH
                     LDNEKPGTRFPVHVMKSINQATHRPDLYEEVNYFDY*"
     gene            complement(88359..88997)
                     /locus_tag="pig_ID_445_F78_scaffold_208_curated_prodigal-s
                     ingle_116"
     CDS             complement(88359..88997)
                     /product="hypothetical protein"
                     /codon_start=1
                     /transl_table=11
                     /translation="MNFNDLKEKDLREEILSLNEENIHDFFSEDRNIETLYGNTAYNY
                     IYNQGDYFLIGENKSFSSLEKMVKYINEQYDDMVDLPLEEELAYAKFKYHSKKSHDKR
                     PKVIVLDNDYIYDGKGNVKPGRHDILAFNLNYSKDKKTDKKAVDEIVSFAQLLKKDKK
                     DIYQRIKKFYPEIVKNNIRCYKPERMKKLKKKDGWFWKQCSVVDLAPSDDWE*"
     gene            complement(89000..89494)
                     /locus_tag="pig_ID_445_F78_scaffold_208_curated_prodigal-s
                     ingle_117"
     CDS             complement(89000..89494)
                     /product="hypothetical protein"
                     /codon_start=1
                     /transl_table=11
                     /translation="MINEGQFETAAKTAVNNTKLEKELRSLGLGYNGGDPVYTNDKKN
                     ATIASWSLLPNKKIMNLLKANGEFSYPVNYVNNYYLEYNIRTKKFTIVRGLWIPEKGT
                     TKYFNPVEIKNPEVLNSPIFKRVEEIAKQMKRNTKVVFTSDYQYAHKYGKEHLKEEVD
                     YFPY*"
     gene            complement(89499..90239)
                     /locus_tag="pig_ID_445_F78_scaffold_208_curated_prodigal-s
                     ingle_118"
     CDS             complement(89499..90239)
                     /product="hypothetical protein"
                     /codon_start=1
                     /transl_table=11
                     /translation="MKLSVVIIFCDKDFKYLNSMIKMVEKFVTAEHEIILVDNRNNQE
                     PFETNYKVVSKGSNCYIFEGRRLGLDAAIGDYIWFVDVDDEIIGEVSEEDLKNRTEKI
                     LQLNYKINNNGFIKLGQIKNNIACFGPSVWSRIYKTEELREALKPLKRDIKLVNGEDR
                     VIFDFMMNRCKSREDIYIFDDKYRYNYNLSVSAAAQFKNKESLERGLIGEEELDYIYS
                     FLPENFKEGKRKILAINDQNRKYLSKLS*"
     gene            complement(90243..90839)
                     /locus_tag="pig_ID_445_F78_scaffold_208_curated_prodigal-s
                     ingle_119"
     CDS             complement(90243..90839)
                     /product="hypothetical protein"
                     /codon_start=1
                     /transl_table=11
                     /translation="MANVSNFEVNGVSYSYDTESRNPLSDKVKLKAFEGGLVYDINTK
                     APTEVVGVPANNLKVAGKANETSAEPVEPSEPVEPSEPVDKRKERTLTFYAEWNCIDF
                     PVTIVYKGSIYNTDGKPHVYGMIDGEGQYGESFHNEAFNTQIFAVDDCMHYGPYGDDG
                     AVLRDNSEDEGFEIVKVDQTPYNYPSTTLTIKVTDVRF*"
     gene            complement(90874..91200)
                     /locus_tag="pig_ID_445_F78_scaffold_208_curated_prodigal-s
                     ingle_120"
     CDS             complement(90874..91200)
                     /product="hypothetical protein"
                     /codon_start=1
                     /transl_table=11
                     /translation="LENSQKTLEELKKALLSNKDDTSYLVSELGELFEKIKKLNESIT
                     LLEKIRKRTRTVSYIELGIGIPCFIIGFLPIWTKEQQNIKNLFLGVGGTAITTGAATF
                     VVTVRF*"
     gene            complement(91145..91567)
                     /locus_tag="pig_ID_445_F78_scaffold_208_curated_prodigal-s
                     ingle_121"
     CDS             complement(91145..91567)
                     /product="hypothetical protein"
                     /codon_start=1
                     /transl_table=11
                     /translation="VEIKIDKKFFIKFGIIIILCFACFCAGRFLRVRGASEDGIRAEQ
                     QVEQLSDRVGSLETELRLRIEQCKQLEGQLDSIGIGIDESIRIAGSIRDDIRQGTEEL
                     RGSSSIITELRKRFTQYEIRIGELTEDLRRIKEGSSKQ*"
     gene            complement(91579..92148)
                     /locus_tag="pig_ID_445_F78_scaffold_208_curated_prodigal-s
                     ingle_122"
     CDS             complement(91579..92148)
                     /product="hypothetical protein"
                     /codon_start=1
                     /transl_table=11
                     /translation="LVKKYKIISNDWVYTKEELADRSNYLWRLFVTNYKHDPNPTILY
                     MGTYTAKNGKQYAHGFNLHYMDLSDLQWLLRLIYMMKRGGQIVNPRQFYYYIKMNRPN
                     IPKKCYRIYHLGFCNYYTICPGFSNLSVKQCYSVKDGRDNLINQLNQMIDNAYNPGGN
                     NYTKPSRVAVNQTELQEHIQMVLNTVRIW*"
     gene            complement(92174..92689)
                     /locus_tag="pig_ID_445_F78_scaffold_208_curated_prodigal-s
                     ingle_123"
     CDS             complement(92174..92689)
                     /product="Uncharacterized protein n=2 Tax=Treponema
                     denticola RepID=M2BSU9_TREDN"
                     /codon_start=1
                     /transl_table=11
                     /translation="MTLWDFLSTTLTSSNFWIILIGIIIIILLIALFGKTGLFKISTK
                     HFKLGESEDSIKERLIIKSQLEAAHDFIMALENKIIDMTESKQPSDFIVRILEEIYDK
                     TVFWIAANHIKNEEAYVSCKQREILNYLYTKRIAEPFKTPEFKERVKKWVEELIDQLA
                     DTRELYSKKKD*"
                     /db_xref="UniRef100_M2BSU9"
                     /db_xref="M2BSU9_TREDN"
     gene            complement(92716..92940)
                     /locus_tag="pig_ID_445_F78_scaffold_208_curated_prodigal-s
                     ingle_124"
     CDS             complement(92716..92940)
                     /product="hypothetical protein"
                     /codon_start=1
                     /transl_table=11
                     /translation="MNFAQVKTIVDKDEEKNKIKDTTLNQEQKLAQSENLGKALLSQL
                     KKEEVPQHKKTTKKKTTQKKKDDKDSKDKK*"
     gene            complement(93020..93214)
                     /locus_tag="pig_ID_445_F78_scaffold_208_curated_prodigal-s
                     ingle_125"
     CDS             complement(93020..93214)
                     /product="hypothetical protein"
                     /codon_start=1
                     /transl_table=11
                     /translation="MANVANFEVNGASYAYDTEARNPLSDKVKVKAVSGKLVYDINTK
                     EPTEVVGVPANNLKAVDEAE*"
     gene            complement(93239..94033)
                     /locus_tag="pig_ID_445_F78_scaffold_208_curated_prodigal-s
                     ingle_126"
     CDS             complement(93239..94033)
                     /product="hypothetical protein"
                     /codon_start=1
                     /transl_table=11
                     /translation="MVRGQIIITLSNGRVISYANRYLTKKAGLDENGEPLTDNAGTKE
                     VFDSFGKPIMVEKNGEMVPLTEDISTPLFDGYPEFNYYYTGYGNDRYEDQEGLGKIKG
                     DYEYLVAQLGVVGNDCLRFPEADEEHGDTTELVRRVTSTVNGVETYAREQVSAKEVVS
                     IKIKEDWVNFPYGRESGYNLSKSSPNFMGFRESYEIKQKKLDRGPDFNKNIKFDNGYI
                     PNPIIENGIVVNEKEFDEVVVENVKNGKEYYGIKNGKKSGKTFVKN*"
     gene            complement(94045..94872)
                     /locus_tag="pig_ID_445_F78_scaffold_208_curated_prodigal-s
                     ingle_127"
     CDS             complement(94045..94872)
                     /product="hypothetical protein"
                     /codon_start=1
                     /transl_table=11
                     /translation="MKLEGYTSELFLENFIKDCAVFGEETAQAIYEEIFSAITGKNVK
                     LGKFVETLEESMNEYLEENTLLETPADDRIIQDYVAKMAKMANQHYLSNNGRALKNAI
                     SIMSAPDGAVAENGKTAFETIINGSKEAAANAVAEVGSKLPSAQLSQAAGPGILSKIG
                     GFITSLPGKVKAFFGGLKGKSFGEIMKQGMGWLKANPMLALKSVGGITLVALLIRALK
                     KRGELNKYKALAAIDKKASTLKEDCYDTFEDTKEKIAMRKVLEECKTNKALAKVILG*"
     gene            complement(94897..95373)
                     /locus_tag="pig_ID_445_F78_scaffold_208_curated_prodigal-s
                     ingle_128"
     CDS             complement(94897..95373)
                     /product="hypothetical protein"
                     /codon_start=1
                     /transl_table=11
                     /translation="MTEAEYDEMMVLKERGVKKEELEVSENEIDDALALIDEDQKEII
                     EKPKEPEKQPEISIDDITRVALESYKDIQKHSEEIYDAFYGDIVTGRKRDDVSKQMLT
                     DSQRIKIESINALASLANAKARLIAAQNKSNQGNVGVFINSQKGEDVGINLANLSD*"
     gene            complement(95354..95560)
                     /locus_tag="pig_ID_445_F78_scaffold_208_curated_prodigal-s
                     ingle_129"
     CDS             complement(95354..95560)
                     /product="hypothetical protein"
                     /codon_start=1
                     /transl_table=11
                     /translation="MDYDYLQAVEKRFNNFYSYGGVVEKSFWQNVGKIVNKKETIEQT
                     KMFDEMLKTADRMIKGGMDDRSRI*"
     gene            complement(95609..96382)
                     /locus_tag="pig_ID_445_F78_scaffold_208_curated_prodigal-s
                     ingle_130"
     CDS             complement(95609..96382)
                     /product="hypothetical protein"
                     /codon_start=1
                     /transl_table=11
                     /translation="MDLEEDIIEEENEKEIIIQNEPDFNHDDSLLKTLKTTHKAPKGM
                     YFDEDYFTDLVINKYLPTIKRDENGKIISSDKVLENEVLANILLVVNAVINKYGIWRF
                     GKIEVLRSEGLAECWRSLPTFDPSRKKKFFHFLSLVVKYHLINLTKKDKEMREAADIA
                     IQPNLESNSCVKNEFFFEDMECVLLDIIDEHFPEKEKHDKYIDLASILMEYIRENQMI
                     IGKNDLFSTFREYGYKTSDYKKFIADIEPYKNQLYELAS*"
     gene            complement(96411..96701)
                     /locus_tag="pig_ID_445_F78_scaffold_208_curated_prodigal-s
                     ingle_131"
     CDS             complement(96411..96701)
                     /product="hypothetical protein"
                     /codon_start=1
                     /transl_table=11
                     /translation="LISNEISIAKKEHSSKDKKIVITMPNNSCAFLLYYDNGVIKKSK
                     AFIYPHAASGIKKINKELNQEYKLWLRCLWYYGYLEEDDTQLIEFKKLDKKK*"
     gene            complement(96704..97474)
                     /locus_tag="pig_ID_445_F78_scaffold_208_curated_prodigal-s
                     ingle_132"
     CDS             complement(96704..97474)
                     /product="hypothetical protein"
                     /codon_start=1
                     /transl_table=11
                     /translation="MKFKELFDKEFLYESKKEDKKATKILYKFDINIKKIDEAEANQE
                     APTDQTTLPPASDQTMAPPTDPNLAAQTMPVVDQTAPAITPNMTQQPAEQLPDDLGAT
                     LASVVTEDDKNEESVEINDEDNIIRKLEGEVILTEEEEDEIQTIEDIITKLTEAKKDG
                     IEILDEFTADILQVMVNPATQQTLKEKIGKESSIFAEIIYGKKREDSAGLRIIKRKNS
                     ELLTTSLMIDNKIINAKYNKDTLDKRITEYRNRKFEQD*"
     gene            complement(97477..98340)
                     /locus_tag="pig_ID_445_F78_scaffold_208_curated_prodigal-s
                     ingle_133"
     CDS             complement(97477..98340)
                     /product="hypothetical protein"
                     /codon_start=1
                     /transl_table=11
                     /translation="MKSSSVSNYIQRDGFVMVSNLLISYQSELGITDRELMFIIKAIK
                     HKENYKLHDEQLDPNVSARTLQRCRKSLKEKGYLNYKVWKYTDEKGHIHTEGITYDFS
                     PLEEELQRISNLIAEEKESQINKEAENYIIEYGENSPIVKYMEDWENHYGDKYRLTPA
                     EKQWYNKLSEEEQECISRIFDFCEDMHLFKEITPRLILFVKTASRWKQLKEYVNDNPK
                     ENIVSCLNEEPEEIIIEPKKVKIDKKLIIEKEIKRAEEALAGNLDDIQKMVWEDYLKD
                     KLEELKEIGEQ*"
     gene            complement(98499..99356)
                     /locus_tag="pig_ID_445_F78_scaffold_208_curated_prodigal-s
                     ingle_134"
     CDS             complement(98499..99356)
                     /product="hypothetical protein"
                     /codon_start=1
                     /transl_table=11
                     /translation="MKLSIILTFCDKDYHYINDFLKDIKNKVKIDHEILLVDNRINNK
                     EELPDKELYDKVLVFSNKSNFGRHKAVFEVTGDRIWFIDADDEIYEIDESFEEYLGGE
                     EEYIQFLYLDYKEQFFANGNCSLWNKWLKTDVCKEKFLKFKDLPIVFHDDYLMISALK
                     TYKSVQKKIYVYRNDRSLCYSDGLKDSREVLRSFSGLKYLREELAATDNFGFWFYRAI
                     SDAFWFCYNSVREIDKEFAFNVVFSCIRFTDFIEVMKVMFPEVNDDNNRIAVEIYERW
                     EKFQKKIHK*"
     gene            complement(99360..100127)
                     /locus_tag="pig_ID_445_F78_scaffold_208_curated_prodigal-s
                     ingle_135"
     CDS             complement(99360..100127)
                     /product="hypothetical protein"
                     /codon_start=1
                     /transl_table=11
                     /translation="MNLILTLDKNNIKINGGSYLKNSFKIIELKQVSLEKLQSINYDY
                     VYLFTFGEFEINNNLPTCQNNDYGIFCISKKRFPAFFCLKKSFFEIFYIMLGSSIITK
                     TCETLDIKNYFCCKTDNEVIYKITKFSDFVSMTFNSSSDFVPVEITGLKAENLSFKLF
                     NIFSMLEFCDKSIYDSCFELAMNSLNNYQKKFLEDNLYNITTSTYFISKSCSEKIKKF
                     LKDNPYEVPEDYYGPDKKKYDEDYKNNFIYGDKNDLE*"
     gene            complement(100130..101179)
                     /locus_tag="pig_ID_445_F78_scaffold_208_curated_prodigal-s
                     ingle_136"
     CDS             complement(100130..101179)
                     /product="hypothetical protein"
                     /codon_start=1
                     /transl_table=11
                     /translation="MGVNLSFGDKTYKFFNDSVVNKAYERYKSAGIPVLKCQLRNGNN
                     VYSALMTEGKFIGNNFYSNRSLLNGDFIGAQNGSNSKPLFIAKNRWGGLYSFIRLSQG
                     ITFTYKYQNIETWIITAAPSKSRQQILTIVSWESLFPLEGDYVCSLGNIAFNLPAGHT
                     SGTINKSGTYYSGEPKTGVNCRLLYGDLSPKNYTENFYSIQSRSEIYGKTALASDRTR
                     AWKEYFLFFWNWHVEADWQLTWLDASNPANVNWNTRTIYGDEHIQDANEWWSGKKPDA
                     GEFKTTSFTTITGSEVFNKNGIRFNETYVVNAVRGPYGSSGASHEYKSYTQVAVYGSA
                     NLTDRITFSFAYSGD*"
     gene            complement(101203..106677)
                     /locus_tag="pig_ID_445_F78_scaffold_208_curated_prodigal-s
                     ingle_137"
     CDS             complement(101203..106677)
                     /product="Uncharacterized protein n=1 Tax=Edhazardia aedis
                     (strain USNM 41457) RepID=J9DU08_EDHAE"
                     /codon_start=1
                     /transl_table=11
                     /translation="MKYKSYENSAEEFATGLNAELLSAKDNVSARSVNRPIINILENQ
                     ESNYNLIQTLLKTVYGNTNGIVPDVLENFAAETFEIGSFKNSSQNYFIRIPTGMMLLS
                     KLAEEDYSNNNSNPFLKKGDYNYKDNIHKDCFLNDKFNSFLIENKPEINLYERELANL
                     INLDLTDLTNDLRIYQDLVPMTVKVEIIDETGNPRLSSNGSPMYVTDENSKVIYLAKK
                     GFGDLDIYYGDTKATINSLNYLTTYDEITNSETPNLNNETIKQTVTYRENLQTKIVPN
                     GTYTNDINKALILKDASGNEKVRTGYYMNVVRATSGDDEVTWLPNKQQYAHWDIFLPN
                     SDFGADSNTDVTVKFFDENEKIVETITFYFSGSLTLQEINDKLFSEVLFFSKNFNIEK
                     IQANDSTGNPIIGSRISVKNNNSYYDNYKLTISYKVSDETGSREFFYQDVITQQSINK
                     LVINKSEEQQYFTNIFDLTNAFLGYFSSYFVNITNIYNYLNLEAIIKIGNVAQTYYLY
                     YDLDGKLENQTNDKYDKTGRFYLTTNGDPKVDASNFVKLFEIKVEPNNILPNNPVVKS
                     VKSFFDPLDRRLIATKRAELNSLLSTTRTELNNYIHIKDADDNREIEIKEKFSDANNE
                     QLRITSPITRIVDVKDKEEHLTPATNNWTDSGEGDTPSDFFEESYEVLNTTKSEDDYN
                     FRKYIYNNNAGKKGIVVNKNKGISIFNYDESLVGGNTHSYSSFKPIEICSAKGNINLF
                     NTNNSTGRINIANFKDASTNIVDIKGKTRIRSSNNDQLVIKKIGEIDKSGNNANVVFQ
                     IGQSKSKNDIDSLTSKTDTQNAVIGELSFTSGKTGALNNNIVSSNRKFTLGLTKAAGY
                     LKSHIKTIFEARNTKDNSDNEKAVITSYSSIVPENNKIMLGYPINSRTYKLENNYIPY
                     VTNEDVDSNILASIKKEGSNYTGTSTEYINNENRWAAAFINRGYFGRIILADTADDIK
                     NKDARNGALRLGNSNIFDVSSLFINKTRRTINFDNEINNTSENTIYSNYSGDVSTDGL
                     FFFLNRKLGLNIDTDINKEPANAENYCAFGLKTNGAHINKNAYIYRQTFININSGENE
                     STTENNSSLVVKGQTVLNGELVIGKNAKTIDDTANHTSSTSIIRNSSDKYKKYNEEYF
                     EKDAENHLLDKTGDEYLNLNKENWLYEFVNYGQSYFEKDITVKGKFTEDTVLNRTLKI
                     LNHNYANYDYNEKTPNCPEGNARKVKNTIVDSYDNSSTKLPRNNVSLDVESGLIKFGS
                     NSETLEMDDQSDLELFGSQWIKRRLEINSEGSSLRNTSMSFDNIKDKNNYESPAFYVN
                     GASQFSGNAVFGNSLVTYTDRETGKIYKALANNKAGSANNPAKVIFWGANEANTKVGE
                     ETNWHSDFDFHGKTWFDYRVRIGRDTTDHLASNSYDNAGQHNGSLEILGKNAEAALKI
                     SGKVHFEDGQQSYWQAQQLTFEADSDPTQETGNISRLVLNSGRDYKNAELYSTNNINI
                     TSDSEINVEGNSGINVGSSGNIKLNSSAETSVVSKSNIGITSEGNIELLTKTSDTSIT
                     LKNTNNGSIILGNNTKRTDIDLLTNNGTISAKYKAGGSFKVTLDGTNNDDKITADSNS
                     ITLQTNSKASIILSNDTSSGSISSNANSITSAANTLTHNCGDAEKISINSTNSIFKYD
                     NSNSLSLSNGNTTLTGGGNNITLNSSKIAINVGSEIVNFNSSGTVFTNSNIAADNLNL
                     SGDGTLSIYQKTGASLSLGSTAANLGISDTSLNLAKDTATITSPTIYLKFNSINEALR
                     IWRNASNIPEIYVDHQLQCASNLKVASGYFYIGDYAISIS*"
                     /db_xref="UniRef100_J9DU08"
                     /db_xref="J9DU08_EDHAE"
     gene            complement(106751..107059)
                     /locus_tag="pig_ID_445_F78_scaffold_208_curated_prodigal-s
                     ingle_138"
     CDS             complement(106751..107059)
                     /product="hypothetical protein"
                     /codon_start=1
                     /transl_table=11
                     /translation="MTLPEWAHWWLTYDHGESGGYVCFYPDNINKDHNLIKLFNGLKE
                     KHADDIKFENGKYVFVGQVEDKKPYLKFVMTEENDKKFFELSLTEDETIKPIRMKNFY
                     *"
     gene            complement(107069..108349)
                     /locus_tag="pig_ID_445_F78_scaffold_208_curated_prodigal-s
                     ingle_139"
     CDS             complement(107069..108349)
                     /product="hypothetical protein"
                     /codon_start=1
                     /transl_table=11
                     /translation="MLKDILSKFQNNKVKDPLNVNIMDGFVDIKGYKVSEDGKKKLIY
                     HDCGDNVVTDWMRHTIMVMLTGSVFSKNGNCTLSNPTAVFSRQSEVAFSMLGQNDSYH
                     TAKDSKTVNGATVNTTGKNLDGYLLNGKQYFFNSNEITEKYSRPASSLANENLYAYFP
                     TKVLFGTGKEYSSWDVLQTENETANATWYTEMLNSYGGDVTTAKNNFDTNIDITCNTF
                     SGSISKNIYSGNGNITKMRTVNDPDTSSNIISTTSTMNKNYGVVGAVKTFYFDEVSDN
                     DYLQTTLSDSGKLLKPINRGVGRPCFIYFNTPQENLQTKEGWDDPSAAEVSLAKDNSS
                     SYLNKITFSITMPAQSAADNAVGKYYPYNGYTLKQMGLYNDALLTTGVDASNDLNNYA
                     YNNMKHGMLLAVKNITSFQKTADVELKLTWTLTI*"
     gene            complement(108354..108545)
                     /locus_tag="pig_ID_445_F78_scaffold_208_curated_prodigal-s
                     ingle_140"
     CDS             complement(108354..108545)
                     /product="hypothetical protein"
                     /codon_start=1
                     /transl_table=11
                     /translation="MDDKSNINFFDGVFAVKEITKKTDAKGNEVAVVLQLDNNHDLAG
                     TLINGQKIVLSNYETRIRR*"
     gene            complement(108545..109123)
                     /locus_tag="pig_ID_445_F78_scaffold_208_curated_prodigal-s
                     ingle_141"
     CDS             complement(108545..109123)
                     /product="hypothetical protein"
                     /codon_start=1
                     /transl_table=11
                     /translation="MAYVAHSVYADGIDKKILGDDKIYIALINNISDTTTNNVLKNVL
                     AVSELRQGNGTSVDSTEELNTLPGTYNKVGNFVSKTLNLLSVSYNRTKSVKGDSSFNY
                     CGVNEPDSGASTTALGFAIIRYTGNPARLIAYKVEDGGSEKEVVFAGPSITSGNLSDH
                     EVLIIGNLTSNPTINEDSNFMFGGAKITFTEA*"
     gene            complement(109167..116045)
                     /locus_tag="pig_ID_445_F78_scaffold_208_curated_prodigal-s
                     ingle_142"
     CDS             complement(109167..116045)
                     /product="hypothetical protein"
                     /codon_start=1
                     /transl_table=11
                     /translation="MTFIEPSLERVFQTLVDNDELINHLKSQDYLITKSSLYDNYTKE
                     QVKDMEIAIYSNNVNTLYELAQVLLNFSGKIKNNQIWYLVSHKVAWEEISACIGVEPK
                     NLNVETYKLLMYTYKYCVISSFFQNNKGRFMPEADFLEIENNGVGSAFYDAMAKEFDK
                     LDEMINKCLEYRDFDTIPYDLINYLTQLLGFEKKDINADTETEAKFRELAKNILDIYR
                     IKGTNYSFELFFNFLGFNIKISEYYFDRRLYYTTSNAGNEETESSNNAEFEYYLTTVN
                     PADNKLQKLGISEIVSPSDITPQYSLLEFNKLCQEYGPEAVLGYSPIYPVYNSNGDLM
                     EYKKYEGKVYKYFKTNVIYYTIGVDMKNPTEKQLTAVTKYLEFLTPSYVMRTIKVDTY
                     SEKTEEPIGFDGDGSETPDAYGNFNSFQMLDSEDWSQHFKDEHVTGSTSGVAKKVNEN
                     NYLGKEETFDTYVNSVGTNKFRLPLGRKTISKSVSRYLHGGDGVNKPNIRRLKFYILH
                     TLDGVETDDWGSQNVIIAPYYTVPPFVGAENYTTIKNSWDKPTKLINLTGGDGEGGEE
                     CLKTQIRDADLRTAINYVTNKTIDEFIKEPEFNELKFGETFPKKLVKVRTIPYGTGKY
                     KSAYEAYLWELNQNKTHICNISCSIDTFEKEVLQNEETDSKSSFNSEIYTDAQIANYN
                     KNDILKNLNFGDYVLSYSGDLNNGKLNLYRYGYTPYPIIGDSNQYATTYLNYLNSFEY
                     ELRKDYNGSLSNFESVNLQAGYITKQSLLEAQQYVNQLRAGMIEAANKKQQSEWLPID
                     YITSKLFYIAADGEYYRAVKVPAYNGISNDTYQNGRNHNFSTLQEAINYFNDNPAEKV
                     NNAEFYVNSTTDKGLYTFKYKNRISGCLIYSTADEKLYYVTGASRQDIKIIENWFGNL
                     TINSYVEDPNGDFYEDSNGLMNKYADGVNASKRYSISDNGNIIKGEINKYDYFWKGYD
                     ELADEEDFIFYNAEHKITWPELNIKNEIIARPIKRETDLQFDEDTGKHLLTYNSISSN
                     SASVNLDNIKDKFKLVSGIPTYYNTFGQRIIDEISTKTIDNFTANEHVDWYKEDLENG
                     HVRGLLSIIENAMKELTNSPLTREFVFYSKTSDFFQDYYRIVVLGTYTKESIPKEILE
                     RLTGKIYSEIEDVDITEAIKNKITTYYNLAVNQCADRLDSISKDRVYYSFIENWRNAI
                     EIKLTDWNEKGTLVLDKDGKIDDAAMFKDPLSLTNEYGANNNKQIAGKFYFDERTAFI
                     AKVKAAITDLKNKYGDNINFDFSTKERKSLLGKDAYSLTVGSSPKFFEVPSNFSYSYK
                     TYKDVKTLTISDEITLSYDSIYNFYIPYSLNYGLGVYSKDFYGEQRDIYSEFTEMFDL
                     LHGFSKGTTSKEEINNFLKQYYYKKLTNLFRESSIKDEEPLSIETQGKKPTKIYPKLA
                     EKLDGRGGFFGSPWTLLSTFVNNGKYYGNAKLNFYKIDVKLSDNYKKAVIKFFVKKED
                     FVKCFGYDFNRYYKMLDLSKVNSSEEVAKLSQTIEEMYKKQFACIKPIFQFRQNIYDI
                     SRPSNWQAARKYYETDFASAEVKNTDSDYLPITNDSGYVIGKNGLRLNTNEEIQARLK
                     ESSEIIITVTDTSITTGLRLTAEKEFFKDMNVDEQSNIFGYLIVKKLTQKFIDNYISK
                     CYSAEWIEKNAEGEPTEYNSFGDDRSINVVSTNKAVTIDNYENYYKSLKTYDKVHDEE
                     VAQFNEQGRVLTNNGYVQFNKFKTFEDQGLKPIYKNVPENKVYLSHIDNNTVSVATFI
                     DNEKEQKIINDDIKVYYNSYGKLCVEIPSSRMHVGNITKIRLFFKSLYIKVSTRFLLS
                     YANFEMNGVFVVAKILTNSIFAKMHQASSLFTSAKAFARKIASTYNTNSIFAIGAKTK
                     KVFIKAIANFTNKTFYTLLKCLGYEIKSKGTISNIMYYGVSIIKHSIISKFIIALKKN
                     FTGTFIKTNKLFSNSSIFSPSKYTNVNILEKIIFKTVKAIKNAINLLLVLKSKDLESS
                     LDIRLITEYINTSYYRPEGERDFLTTYRQLFTNADITTTDYKTFEFDYLTSSAKANLT
                     QYKDTDNNPETPDELVPGFTIYIPWHSFELNENGNNFLYPDPAAAGSWKRMWESPRQN
                     FWFIENQDLKVFEDDINLRFYTFIRIKGFWWDGGRLWRVITTRITNNIKLFSNSSTNS
                     IKIKTIGKFSKSKKLFSGSSTNSVGVNTNSKISENIIPENDFLFSVNTPEEQDYKYWL
                     VSVSELDAAAEEGYDISGYDGPKSVAVVNRPCLLIEDNVNKILA*"
     gene            complement(116095..120357)
                     /locus_tag="pig_ID_445_F78_scaffold_208_curated_prodigal-s
                     ingle_143"
     CDS             complement(116095..120357)
                     /product="Uncharacterized protein n=1 Tax=Gloeobacter
                     kilaueensis JS1 RepID=U5QJA6_9CYAN"
                     /codon_start=1
                     /transl_table=11
                     /translation="MSTQVLTELPRIQQSGMDFDTVIAEIKDILANNPNWAENWPEFY
                     DSEAGTMLIQLMAWVMDNMSTKQDVLVNEMFLSTAQNDENKLKLLKQIAYNPGLANSA
                     KVAVRIDFAEMPTTFTYVTPPRTVISNRINEILKFNSKDINGASIPWEIIPITDGKPD
                     YLDSIIVKPGQITYETDKNNNTIYALQGETKYKEFTTETSDGAFFDLEGTNIAADSIQ
                     VYITKTMKQLIEVSSFVNKDALDKTLPYPYVVETNEDRTLRIRFGNKSILKSERLLPA
                     GTTISVFYRTTNGSVGNISPGFMNAAISLKDDEGNYWGATITNDLLANGGTDEETIDD
                     AVLNGPLSLRTMDRAVTPQDYNIILDRNPNVFKSKTYTSTNQPDGFLNYYGRYINPQE
                     AFSLVLLNKNYKDVPASEYNNFPWITLTKEPRLNEKYVFDSGDYDSSCSYSNTYYNMS
                     IVQRDASIKTFKNAIVINLSDDFNNALYNSNGSENALLKLKLSTKKNTSSFFDDIEFS
                     LVYPDNYFGAKNSILTMANNYLAADDNAKFVTASAYDAATPIDVNKGRYITVSFDNKK
                     SITIDLWVDRGVNEYGVYNDSEYYLLWTNTGDLNAKEVWGTNKTKVAASHRNGIVEII
                     NQSLAQLEIGVGQEFEEYTSDTSYQYFSLNMLSEYAPIPSLQNDAYELTLSVNGVDYK
                     FVLSNALWINAWNAMNGGVLLPQDYNWKSTKGLAIMLNWIFQENGGELKVYDINQAKW
                     VEPDGFPLAGLHAESVQTLIFDTDSDNDDDTNINSVYNAYDLSIRTTDPKMLINKNYT
                     DDNGVTHNLKKVLWLEDCYYVGFGMFGHTIKGNANQATSLRSLIQEPTQGADYNNLAS
                     FELISDESSLGWFKLTSPIKGNSSSVNFKLNNTTGGDFMKSVLNLHFNNSGYSYKAYG
                     VKKAYLIKNDALRVYITQDGTEATIDQTVKAGNVIFENSCIYNSYDFSEIFANFKVSE
                     SDSLVLGSVYNNFYYSGNEAIDSLLKKEIAGISGQYMGYTVLANGVKSYYIDENKTDL
                     DIRFTSQPQNTNSLYAINSDLDVVKSDRIKLLTACITSPINGTIVMQIDDNDPIVADL
                     STCKNGTEITSLLLKTLKNTEASSDLNANRNTIVRNSYTCLNQIQIQNLNRNNGSIKF
                     SYLSGIEEDVNNLTYRQFLGTSKTNTDLYNLYPIDSVDSDCIKYIDEEEYYFCPTRDK
                     PLEFKYRKLVEEVNSETGETTISSRPADFYITIEGASNGDQNSYRFVLHKTENSKFPD
                     TYFYVHFINDKSYDFDSNGKVRETDETVLQSYMDKYKISGTDITFISPYFRTYDIAAT
                     IRYNANFSEAEVVKAVNKAVDDICNIKYSEIAGSMSRAKILKSIMNCDGVEDCKITYF
                     GYDYDGDSPSTDTLTADFFEILCLNDSDGSSSGKIFTFEMAE*"
                     /db_xref="UniRef100_U5QJA6"
                     /db_xref="A0A0F9BKT2_9ZZZZ"
                     /db_xref="glj:GKIL_2750"
                     /db_xref="U5QJA6_9CYAN"
     gene            complement(120366..120716)
                     /locus_tag="pig_ID_445_F78_scaffold_208_curated_prodigal-s
                     ingle_144"
     CDS             complement(120366..120716)
                     /product="hypothetical protein"
                     /codon_start=1
                     /transl_table=11
                     /translation="MSSDNIGLGFYNENGIAFQTEGKHIIENVKRILTTRRGERIGNL
                     SFGSDVSKYLFMPDLTIDDLITEIVNSIKRCEPRVIVEECSLSSKKDFDTVVIDLKLR
                     LKSSGEEIETSVEL*"
     gene            complement(120727..122646)
                     /locus_tag="pig_ID_445_F78_scaffold_208_curated_prodigal-s
                     ingle_145"
     CDS             complement(120727..122646)
                     /product="hypothetical protein"
                     /codon_start=1
                     /transl_table=11
                     /translation="MGKTYNSESARRIASADKLKFIKDYYDERENIKVRGSSTLSNLY
                     DENYDDTMLRTVCIESASQIKDAYEEGNYLVGMEIDTSNPGYTWVSISSYTLNNYAPG
                     VNEVRGLDNTKYTYPLKDLCGIWDMFKRYSDSRNEEMVAWAAKKVFDDHFARVRQITS
                     YSQKYETMMKDASLSGSSVWGYSLNKKYEVVVKDTEFKQWNTNPEPILPTIAEFRGLV
                     NINSNNSSVVNSCELLENMINNVNSSEPSWGSKLLISSDTYSNRYAEAIAENLTEGEA
                     NSLIAELPEYLTFEDGYLFISGKLISVKKEVQVPGDMKDPYLNNFNTATPNIKSVIYN
                     YYPDIYKNNIYKVTVRLFVDQRVNYVEESSSAKIPYKKRISNTGLQNVITELYKKMSN
                     AYTIYSNAELNTRCETGEPEVFYNDKINKLKSIVVNSGASAETLLKIKTLSREIKSWA
                     KTRGKDLYAQTTDDNNAGKFIEALRKRLDKNTGTIMRWYQSLISIDSEYKKVQNSSGM
                     IRYIISDMLVTKVVNTDDQNLFFNQNCPRFIDIEIPDSMYDEFGYYFKKGDTIYIIDD
                     IHSEVVSKIINIETISVASTDYSNVNLEDYNGGKMKGAVTKYKNAYRITLDKPLPVYY
                     SNGNDVSSLRVMKII*"
     gene            complement(122646..124721)
                     /locus_tag="pig_ID_445_F78_scaffold_208_curated_prodigal-s
                     ingle_146"
     CDS             complement(122646..124721)
                     /product="hypothetical protein"
                     /codon_start=1
                     /transl_table=11
                     /translation="LNSVNYKGLANNEYIVYQTLDNGRSWEPLDNIPQGKSLTLSDRI
                     IYGSTSDQGLRYSDDEGVTIVPSDHPVGNYDGISYVNETPKKVYAHNIDTGMLVVSTE
                     EAKDGIGSEWTEVCNIPSGETDVKIIDGKICIKSNTGLTTITNGKVETFPNAKIENGQ
                     IVSDNLDTSDYPGVLVYILNNILLPKLTINLTGINDQDLLSQFLENITYGSLSYNTLF
                     TSNQLFSGASEGDEWTDEDFRSLLGMFPIELKTENLVNSDYIDPNTPILPGNNKIDDF
                     PTLKNTLDIIDNLLIIKKEAAIKNMANSISQVGLEPEEINAFNDLNLSSEEYENAIYM
                     QKLFFDVQKDSVISIMVTALNTIYTFDLSRKVALLKAAIYETVNRSAGSIQYQLKNIE
                     KKINNPEFTVTDADLNLTYDFASGLETAISNYFNIIFNNIGKSLDESSTGNKEAAAVW
                     YKNDFREDALNSLSDSIKTISFNFEGVLPEGFKESIESGLEEALNYNTKRNAFIAEIM
                     GILADDSINSIDTSVIVNKDFQDGVDAIKDLTNREEIISALENIKYKSYTYTNEENIK
                     DLTKQYIQNVYNYLVERVEEIMSGINYEDYNTNNDENNNTVRENLEKALIEKFKSRVL
                     ETLEVVFNKHLDNIKDGYDYYYEMIDRIIKESLNAGSIDNLDKYLKNIGENNFKLLKG
                     VLLNMLRRI*"
     gene            complement(124714..126507)
                     /locus_tag="pig_ID_445_F78_scaffold_208_curated_prodigal-s
                     ingle_147"
     CDS             complement(124714..126507)
                     /product="hypothetical protein"
                     /codon_start=1
                     /transl_table=11
                     /translation="MRWALKTKTEDITSAQNSNLLPTQIERKTTTTKTQYITVGDIVG
                     AASSMAGAVKNVVKTIPGYINIFKNNGDAASASLAQVALNIATPLAGIIQGAEVYKKM
                     MNVINTLTPIMKLIARGTGVWCSPGNAADIANIVLGTVQQILVAVVTQIIIALKDWVW
                     NFEFKLRDITTDSSIIITKNLKSSSARINKKVYSSLNYSTLNQGLDVQSLSAISSGGF
                     APTGAQTELSKLIQQINEQAGMSATLEGQAEEIRKAIIAGLHPAFGDSWITEYSLDSD
                     HLREFRGSSNNNGIQYSTIEGDKIVWKQSNKTDGSFCCFGKINKSDGTVVYLAGSAPW
                     VYKTDLVLNTDSTWSQDSHNMYNKDYYIYDSVKDAERKNNNFHKAGKYLKDNVDIDTQ
                     TNKKAVRCYDATPTEPAIGIWYSTDNGENWYQSNITDAYIGSFFEYTEKPDYPTTSVA
                     ARYDYQGLLYSEDGSHWEVSKINEGDDLNFGRFIDLKDLKSEKFRTNSVDIEATANIT
                     ATVYTLTHHTINQEINVSITPLEIIVNNEDEINKIREILDYIHYNYNSYGGDTYYLRK
                     FDDAFWTQLIKDIKSNVYTMANAIKGDRIIE*"
     gene            complement(126558..126752)
                     /locus_tag="pig_ID_445_F78_scaffold_208_curated_prodigal-s
                     ingle_148"
     CDS             complement(126558..126752)
                     /product="hypothetical protein"
                     /codon_start=1
                     /transl_table=11
                     /translation="MSLVHYGFSREEVMWMPITEMQDYILLINQQIDQENGEASSSTQ
                     PKDETPTINSVFKGSFKPHI*"
     gene            complement(126787..127662)
                     /locus_tag="pig_ID_445_F78_scaffold_208_curated_prodigal-s
                     ingle_149"
     CDS             complement(126787..127662)
                     /product="hypothetical protein"
                     /codon_start=1
                     /transl_table=11
                     /translation="MTEQEEFEKEAKKMPKIDMTKIANVEALDSGTRKAITAAAESSR
                     RTMKKKFNFQQAMSFPLPSGGKFYQDSEDEDLKNGIIKLYPLSLADEEIITNKTYLKN
                     GTMFRILFDTCMASDYSAKKLLQFDSLYIMYVLRQISYGDDYNFDVKCDECEEEFEWS
                     MNISDIDWAELPEDAVDERAIHLPVSKYTVTMSLMRLGMEEEQEIIKKKYKCSDRIAI
                     LISNTLSVKDEEGEEINPADWADFFEALPTLDRNAINNSFKGTKQEPKITIKCPNCGS
                     DITFNVPISEDFFRM*"
     gene            complement(127684..128409)
                     /locus_tag="pig_ID_445_F78_scaffold_208_curated_prodigal-s
                     ingle_150"
     CDS             complement(127684..128409)
                     /product="hypothetical protein"
                     /codon_start=1
                     /transl_table=11
                     /translation="MDKIILEDKKLEKFIIDNAYNHLSKEKKNPLTINENKEVIEEGI
                     KYFKASPRLYKLALKLEKKSRKFNNDSKDFKTLNELVMKINALANKLELLEDKYYLGD
                     KTQKLIAQAEYKSVVKEYSSLIKMMKKNETIDALKLAGSLAFTVASMALPYIAMSKFF
                     PNLTNLNAIGNEANAMQRAWLYCKRVGAFTLCGLPIKITKAGVNALTNDAETKILART
                     DSILKSSDIDIKDYTDDELHQLS*"
     gene            complement(128409..128900)
                     /locus_tag="pig_ID_445_F78_scaffold_208_curated_prodigal-s
                     ingle_151"
     CDS             complement(128409..128900)
                     /product="hypothetical protein"
                     /codon_start=1
                     /transl_table=11
                     /translation="MATLQDIFNTVRYGEEYCKFQQVKKAIEENYDEDTKIFSASGRI
                     KNLCSCMTLNEEYERIVNHICNKCESVENRLYNEDVMSPQYKKIQAVSILEDCNKITA
                     KANKRGTYETLPSKKEFAKIVATAKYFVENYLDDKAILKESTNAEFNRFIKEESNYIS
                     QVL*"
     gene            129015..130739
                     /locus_tag="pig_ID_445_F78_scaffold_208_curated_prodigal-s
                     ingle_152"
     CDS             129015..130739
                     /product="dTDP-glucose 4-6-dehydratase n=1 Tax
                     =Synechococcus sp. (strain ATCC 27264 / PCC 7002 / PR-6)
                     RepID=B1XJN1_SYNP2"
                     /codon_start=1
                     /transl_table=11
                     /translation="MEDLINEEFTDEFSILAEEEIRDGKKQICFRGILSEADKVNRNL
                     RVYPKTVLREACLSAIEAAKQSGQPVFGELEHACFTYNDFKVLTDKGYTPFTELKVGD
                     NVFSVSEENIAEYKPITEIIDKPYSGKVYHIFGRNIDTTVSPDHRFYLKDRNGKTLIA
                     TAKEIFDDRTKFSHCSIIKNGFNWIGNDLDTVTIKGTEKQPEDLVLDAKDFFAFMGIF
                     LSEGCSLIKHHNRMINIAQKKPENIIKIRNLLNNLHFEFSEYTHEDVDGEEIVQFYVS
                     DSRLKEYLKPLGHSWEKYIPEELKQYNSEYLNELFEWFVIGDGRDRRNCEASKYVNVF
                     SVSKRLIEDLQELLVKCGWSGNITEKPVLKDHLIWEGAPKERVIKVENCRTLYQLNFS
                     KTNGIYLDKRFLNIEEEDFDGNIYCLKVKDNKNFYVEDKNKFFLTGNCDPKVHLERIA
                     VTFPELTWNEEAGRLEGKAIPTLTEAGKTVEGLAKSGFKICFSTRCSGKVKPYSGPLL
                     TEDVRARAGKRPVVEVCPGLKIISIDVVGQPSCQAAVTDTVYESEMLSEEISVKHKTL
                     KSIIEESF*"
                     /db_xref="UniRef100_B1XJN1"
                     /db_xref="syp:SYNPCC7002_A2339"
                     /db_xref="B1XJN1_SYNP2"
     gene            complement(130772..131980)
                     /locus_tag="pig_ID_445_F78_scaffold_208_curated_prodigal-s
                     ingle_153"
     CDS             complement(130772..131980)
                     /product="hypothetical protein"
                     /codon_start=1
                     /transl_table=11
                     /translation="MERAGAVFECVVVDNTCFWKTGRIKIRICKSTSIAEGAEDFSIN
                     PKYSRNYNKENFGGNEDENLEGDGIIDHDDYAELSTCIGGAYDAGMFYLPQPNTHGLV
                     TNIYCAGMNKPRYVWLGALMTTNPAYNVVLNPESEADYINDISMPSDSIDTHNGLNSS
                     QLNLEKPENRNHAIIFKQKETYWSKDDKGMPSDRVNDDSKKTLDWTKAPTLNMAVIDK
                     SRTFITHNMYDKEDNFLGVAKIDIDNDNGISINFNKTQNDEYFESRMEILTNGTASLS
                     SNYNNKIINKFEATPEDLTILHKEDDAEGSIVLTKGLNASDGHILTLSLKNSGNKTET
                     IELKKGMINIISSNDITLNPGPNSGNVIIGGGSGTNYLLAYPSNGIGGSGAISNFEAG
                     SVVACTKIRV*"
     gene            complement(131984..132277)
                     /locus_tag="pig_ID_445_F78_scaffold_208_curated_prodigal-s
                     ingle_154"
     CDS             complement(131984..132277)
                     /product="hypothetical protein"
                     /codon_start=1
                     /transl_table=11
                     /translation="MLKNNFINNIYCEELDTNIKSFLTAKQLKILKEHSTEGYVLQGM
                     EFRPDKVAAYYLGDERLGWAISAASGFINGIQDYREGRKVLIPTQEAFILLGE*"
     gene            complement(132286..137271)
                     /locus_tag="pig_ID_445_F78_scaffold_208_curated_prodigal-s
                     ingle_155"
     CDS             complement(132286..137271)
                     /product="hypothetical protein"
                     /codon_start=1
                     /transl_table=11
                     /translation="MKIKPATSIIDNTTNTALEIEAEGTSVPRYREINDPSKPSEIGG
                     KKVSYYKSIEYADRTFTDQEAKTPQDTAYTKVNDTISANAGLTIKENKVYNGGEQEYI
                     NRLSSNRNFIDSGKRNEADENLEINKDLGLTSESSISAYIDSKTKYKDEQGIEHSLDA
                     DYTSEIKSRIIDAGKQPNKTIVNQSLELKPEIIKDSNLAKDEKGFGINGRNFESAQEF
                     TLTTDDVFGVESSGRFDRIKSNIDGSGAINSNYFGSQDNEPTNNLGTNLAQGLAKSTL
                     SLGVGAGAINKVAGLFGVDNEQTNNLSVSMTSLQHWKEERIKTLHTNDWKGKYNLNRD
                     ENADGSMMSNLRGELGRTTGGLSSENPWLNAGAQLLNYTANASNINAIKNITGSVTGE
                     SIGDSAWQPDVDELVALNTVTKDTMYTSKPGMRFKAKPEMVQNITNNQESAAIFGNSR
                     YSKNGDSLRNTYGASLDLLRDSQLSATRMSKIRRMILNNDNEFKKKKPTYDLKENVVS
                     SGSLYNYTETSNDFFYWDKSDDLYTNYNLSNEEAQLITLIKNRNTYNKTLGYIYIRPY
                     YGGYALGKRRATENGLGVFDIPFEFTPSIQESATQANYQQETLLGRLGQFNIFTGTNL
                     STLSVELQYMALAPDELDSQEKQKMNKEWGTDAWQYYWTNNRIEAIEMKLRSLVFADY
                     VTSDYLIKPPLVEIHLENSKGRFDTVGDLYKYPIGDPGGTQVGGNYLKYTTAINGSNN
                     NRYKKYIVNSVQIDKISDSDIIYPSLYGRVYDSEASSSNPMYHVRNAISDKPNANNSA
                     YGFSGYARKKGFKATLSLTEVTENFLDLVPDFKAYFNAWTAKEENADIVSGYAEKVLN
                     ANESNLQKSVKEQLEDALSIAKNTLLSSEDRIDAMFDEYEKLAKLYAKSYTCKDGKKP
                     HFNIGLFNERDGGSIENNKFNFISTSNNKLPLITTAEIDLNDEDDVKEAKEKQAEVTM
                     TTLLNGLGGDNDGSSTTNVVKNLYSFYTKINYVSKKKDGEETTPITYSEFANNQEMIK
                     FFKASNLREKLYRYGEQAFIDSNGNPINEVKYLGVTDYLNIGDDQKFAWMVNKNGKEK
                     AEYGYIDSAIGFVICKDIVSKIISMAGQIDELSKADDSTNLKINGEIVGGTEKSGEGL
                     VDKEYNFIKEVLSKRIKKLKEFATKENLRFQGKKLEEAINIIGDKDKTFTRYANSFKE
                     SSEDSNEDLKSLHSLVNYVENNKAKLANLLEPGVGEGIEITPSFTCDGTTFEEVLKVF
                     KAESLKEFINNNNRYSGNIDNILNNFKKNESTRLNNYLEKFDTKKSYLKAVRKNLFYN
                     ILTLIGLFSNSKIKGIKADKKNVSKIKVYELPDPKTSSEKLEELYDDLIFGKETIPEI
                     DAEIKDNDGNVITNPLTFSVTTIDCSVISLKEIIEAIIDGYNSCRQLLLDLVDENKDL
                     IGGIPVDNIKSIDLKEKLKEATNVFMKSVTGHGAKLNANGSMSEGTEADSANEGESIS
                     PDLVTFFDDLKNDLVDGFTTMEKVVFLCEDVFNRDNIKQRMDGLYLEGADGTANNVKA
                     ENISGGSKLAKEAKYKSYGLGDQEEQRAKNNNGNSVFLPCYKTNKGNYLLKKEEFDKR
                     DESYWKNEAKTSEGHGEIYRQYISQAEARDLASKLDKANGAKTLSAYDKLS*"
     gene            complement(137320..140508)
                     /locus_tag="pig_ID_445_F78_scaffold_208_curated_prodigal-s
                     ingle_156"
     CDS             complement(137320..140508)
                     /product="Uncharacterized protein n=1 Tax
                     =Strongylocentrotus purpuratus RepID=H3IP58_STRPU"
                     /codon_start=1
                     /transl_table=11
                     /translation="MADLTQEDVSNLTSSLKEMTKVLENNNKLLLKSGDIYNNTRDTQ
                     KEINKNLEKQGKIQKDVTAEYKKQNTLIENTKELAGEILSNFTKLSLVFTSGGIIGAV
                     AKIVKDSINLDNVTTKLAARMGKMVQKAELKGAVNSLQAEVGATYEAAVEMVSMLASR
                     RYVDNIAEAAKGANLFNRATGVAEGQIANFVTELNKGAHLTTSSINAMLTGMIKVQQS
                     IGLSEEGMYAATIAIQKAAVNMSTFGKSASDIQKMANQTTALIGAMEKVGVAAGDAAQ
                     LVDRLTDPDRIEDNILLYSQLGISMEDAMSGNFDLKNMDGQLKEMAQRIVDMGPIAGS
                     QFAKSMGMSYKQATQMAKMEGNEVDQVSEAAQTAEEGALDTMKQLEKQTEGFGEAMQT
                     AFNEVEGRIRQLPEIALAAGGTLIATLLTSAKKKIMEFSQDVSSPKQMSVMTEGIGSS
                     IALGFNKGLNVAEQSLLQTGKTAKRAIGQWFDSTAVGAFFNGTERRVDALIAKANRKT
                     FADVYLDSAKKNRIDILKEHENLLEEQKQTELNKLNELLDAKQKKILRDSQDKGTALS
                     QILADVSTEGGGSKAEEARLKAIQEIIKAYQSENAQQDKIASKIRLKEKDQKAIAEAQ
                     QKINDAMEEYSKREERVANINEAISKAKEDQANAENEIERITKLKEAASKQEGDAASE
                     LIKKYEEQLAEQQAILTVAKQTKEEQEDALGEAETKLKTQQRIVDLAEDEKRKTEENI
                     KPKSMLTKLAQGFATNMAAAASQKFNNSIFGKAYNAASGEGATKGRAIVAGVGAVAKE
                     GAGKALSGIAKGVSGIMKSVGPMALVMAVIGKIMSQLQEPMEKVIDGLMTFFKPVMDI
                     LTGVLGEALTKIVKSLFPPLLKISAHILQFMGVLLTPLKLILKALSHLPGIGKAFEGV
                     NDVIEAITGKEVADGLIKAAESIENSGDNLADAAEKQEEAADGQQEAAKISAAGGNLT
                     LVESAKTNANPQASSTTQTTTESSADAQLKDIENKKKQKKEDNYRNFVEEQLNKLCKL
                     IESLTNVIASQDKKEFVVGAGVQHISLETENS*"
                     /db_xref="UniRef100_H3IP58"
                     /db_xref="A0A0D4JBJ6_STREE"
                     /db_xref="dzc:W909_06085"
                     /db_xref="H3IP58_STRPU"
     gene            complement(140522..144475)
                     /locus_tag="pig_ID_445_F78_scaffold_208_curated_prodigal-s
                     ingle_157"
     CDS             complement(140522..144475)
                     /product="hypothetical protein"
                     /codon_start=1
                     /transl_table=11
                     /translation="MAEKSLADTIIDNYTYTTEFKNPNSKYIGEENSWAIPSQPEALT
                     TEFIDIDRYYNHYNVVSPRVDIEFRTGDKENDWTSLKQLVTDEGSFVYSATIERVNEN
                     NTKTVSEKEVTMKDGIYKIDEKEVKVGDEINGGKITAINKNSGNNNNNYFVSATIEDT
                     GFRTLQLELFDRTFTTIQAMLYDAIKHASSQETKNIKTTNSKTNFDLEFVEMPALTRN
                     NIRIRYGFNDKVDTTVPAGYWSAIGLNNEFYQGDDKYRWVSRTFNDKGKSLDLTKGEA
                     SKDETASQNVSFDNVLYRLNNQSTILGGFEEFYITNVQSTLTNTGIRYTITAVGSDAL
                     KLNGYKFVQKYANIVDKPKNVLASLMRCFNFSGTGTNISAKNTSQTMLKLVWNDERPL
                     VPVKKILPTKDGYAAYSADQQREELEKDKIILSNYKEKLTVAQRLLGCLTSEAGDNYI
                     AGSIIEQKKLYSKWKISEAEALRPTKFNAITQLERGSTIWLNCYAQIKGITPRSLEKE
                     AFLAYYLKNYGNRIAIKLEDGWIYGDDGTIISSKPVYNCDESDVPTGNVPGSDLKSYP
                     CNTGNGFRFSRVARAVLADTVADNVYDFNNIKLIEDINEHYKVKSQQLDKIEAVKRIF
                     NVLKDYIVNNLFESSNGNQFYIKLPISFINALNSNAAKRMMQVCYKQKEGGARLGYIE
                     GGRGALMDWTFFRPANMFLYLPIKEGRGDEKSDKYKQNIAIKLFKGVKKTGVKEEDLD
                     ASIDIIDKKGLPDPTSGGKNFDSEKLSNLAAAFSYAIGAANMTGNAFDESNVKVSIDT
                     GDESYIKTTNKKEPKLSKYGYVCFDTSYNNQTYNVSGEYENGEDVTFLPKGEIERVKV
                     RDYLDENTHDTDVDNFMVNLQREAESFKQAYVAEEKAIENNDDWAVLDTKDQLKKIVE
                     EINKVDLSACKIKQSLEDQMESQFRGVDSFNGVRSGNISSELYKPLSTCAPLGPANKN
                     GSALNEEEYKLLAQDITKTISKVNDKHKELDKKTRDNESAIASDEITLSLGGPESAVE
                     NSKFYKSVSSLLNEFCNACPPYHDYEAEARRKTEYAKGAKQEDVAEYIDADGNKQSLD
                     LKGEAPTYNLTWDIIGSYNDGKGEVPVVGLHYRIPRKVNKLRVYKWGTGNPNMHAVKN
                     VNITTSSEFALLSSAANSSLKLGIGGEKVAIKGVNSKTVTSGSDKGSIVAEYNNYKST
                     EEPAYFKSVISENDQHNITDAVFQTINKGSITILGDPSLRFGGYISPMMYPIYLDIDL
                     QNEGATWHTNKSTKSTLSGAYVVSKITHSINASGYLTTLEVMRYPGINEVINSLS*"
     gene            complement(144557..145120)
                     /locus_tag="pig_ID_445_F78_scaffold_208_curated_prodigal-s
                     ingle_158"
     CDS             complement(144557..145120)
                     /product="hypothetical protein"
                     /codon_start=1
                     /transl_table=11
                     /translation="MGLKISDSRSFKLEPMRKNRFLFQFSSVPGNSTGLEEGLAFVAK
                     SASVPTISFEKTTAKRIHEGFNTAGMVSWNDLNVVFNDFIRNTSATNDVAAGDAMYNW
                     CSMIYNPLTGQMGYKTQYATSATEAQFDPAGNIIRAWNIFGIFPTSVDFGGTLSYDDA
                     GATEITCTYAYDLAIKVEDSKTASESS*"
     gene            complement(145192..145689)
                     /locus_tag="pig_ID_445_F78_scaffold_208_curated_prodigal-s
                     ingle_159"
     CDS             complement(145192..145689)
                     /product="Anaerobic ribonucleoside-triphosphate
                     reductase-activating protein
                     {ECO:0000256|PIRNR:PIRNR000368}; EC=1.97.1.-
                     {ECO:0000256|PIRNR:PIRNR000368};;  TaxID=445973
                     species="Bacteria; Firmicutes; Clostridia; Clostridiales;
                     Peptostreptococcaceae; Intestinibacter.;"
                     source="Intestinibacter bartlettii DSM 16795.;""
                     /codon_start=1
                     /transl_table=11
                     /translation="MRIAGIIEDDIVDCDDGIAVSLWTVGCPHHCKGCHNQNLWDYGA
                     GQDIPIKTVINEIKEKINKNGIMRNFSVLGGEPLDPQNIKDVDEVLKEVRAAYPNIKI
                     YLWTGYTFEELSQREDAQNVLKNVDVLIEGRYIEELRADLPLRGSSNQRVFINGENMK
                     FYTKG*"
                     /db_xref="B0A7I8_9FIRM"
                     /db_xref="fnu:FN0312"
                     /db_xref="UniRef100_B0A7I8"
                     /db_xref="1.97.1.-"
     gene            complement(145690..148233)
                     /locus_tag="pig_ID_445_F78_scaffold_208_curated_prodigal-s
                     ingle_160"
     CDS             complement(145690..148233)
                     /product="Ribonucleoside-triphosphate reductase class III
                     catalytic subunit {ECO:0000313|EMBL:EXG87696.1};
                     EC=1.17.4.2 {ECO:0000313|EMBL:EXG87696.1};;  TaxID=1304866
                     species="Bacteria; Firmicutes; Clostridia; Clostridiales;
                     Clostridiaceae; Clostridium.;" source="Clostridium sp.
                     ASBs410.;""
                     /codon_start=1
                     /transl_table=11
                     /translation="MKVIKRDGRKKEFDESTIFKAIKAANNSKEYPIEKEKRITDDQI
                     MEVVKWVVKKMPKAVDEISVEEIQDLVEDGLVHKNHTEVVRSFIKYREDRRKERFLKD
                     ETVRAMEAKYDGSDWDRQNANVDGLSFGGRSGEAHAVYDKEFALNYMITPKFAKNHRD
                     MINYIHDLDSYKKAMHNCLSFPDDDSRDCGMTVKIPKDIRKAGRVSTEGQLQLMKLQS
                     QSMAQFGGVALTHFDNTYSPLVNKDYYKFYKKNYERIVGKSLDNSFNPLLSIDNPAYT
                     KCNAQVAKFAMEDLEEEIHQTMEGWLHNANTLQSRSGNQLPFTSVNYGLDTSAAGRLV
                     TKHLLSSWEEGIGELGLSPIFPCGIFQYKKGINDKPGTPNYDLKQQAISVLPKRDYPN
                     FANCDWSVQRKAFEKSQAIKEKVLKSLSKEDLEELVVLGSSITIELGFTIDFDENDTY
                     KITMNKEERPFEAMSTMGCRTYNGFDINFTEDYFREVIRRTIDEKKLPRNMLWSGIQK
                     DGRGNIAPCTVIMPMIAMMAKKKTKNNPEYIVDCFMDLLEKYICDAKDELIERFNWIA
                     KQSPKSSTFMYENNTMKGYVPEEGIVSALKHGTLAIGQLGLAETLEILVGCDHCSPKG
                     MELAKKIEQLFADKCNEYKEQYKLNFGVYYTPAENLCYKAFQAFKKKYGDVENVTYFI
                     DDNGNKVEKLFFTNSIHVPVYKNISPFDKIDIESQLTGYSSAGCITYVEIGDDVKHNL
                     KAIEQIIDYAMSKDIPYFALNFQINECTECGNTDNLSEDVGVCPICGSRKINWLRRIT
                     GYLNGNYRNSFNDGKQREVELRSTHTKFMNIKFKKNIIESNVELEKYGV*"
                     /db_xref="A0A011B0C5_9CLOT"
                     /db_xref="UniRef100_F8NAE7"
                     /db_xref="lba:Lebu_1983"
                     /db_xref="F8NAE7_9BACT"
                     /db_xref="1.17.4.2"
     gene            148347..148667
                     /locus_tag="pig_ID_445_F78_scaffold_208_curated_prodigal-s
                     ingle_161"
     CDS             148347..148667
                     /product="hypothetical protein"
                     /codon_start=1
                     /transl_table=11
                     /translation="MDRITVKKIIEINLKKGKVSKILKSNCTLKTYNNFIDAVDKRYK
                     LKVCNSLSQLDTPVILVGYNLFYSYPVVYCFENNYYVLINSKTTITSDLEEVLDLIDK
                     HFYN*"
     gene            148941..150818
                     /locus_tag="pig_ID_445_F78_scaffold_208_curated_prodigal-s
                     ingle_162"
     CDS             148941..150818
                     /product="hypothetical protein"
                     /codon_start=1
                     /transl_table=11
                     /translation="MLTEKTLNIFFKEVAKQHDSLLSEGLHLPHGTKSAKVVTHIDLD
                     GVTSGISMVQQLIKQGIPKERITIEFANYGDDDKEKDLHTEKFRQNKPGQYVGVTDFA
                     KLPKVKPFKIWNTLFNFKGDSRALLNLLQRDWSSYSQEKFDKEIIDTYKVPVGKFTSE
                     NLKKLLEAFKAYNELKAYAAKNKKFTGFTPATMQNIQELSFPIVNPQFLSDHHSNEQG
                     ALSGGKTGEIATGAKSEAEFFANKYTPGLWSQADLKAISMVDSAGYTEAQLKNTVFLE
                     KHFTGADRQKNLATIVACIYDNLCKKDRNAAAWIIKNSQPSLVSLYTNTLKAANYNGK
                     RLQYISALKNGDVEKAKQLLSEIPGELNKRYDRRGNPTSPIMSLDDWQAKNKKDVNNM
                     KTGYKSEADEKKLEEIKGKRSAEAKAIRDEIKNKKGKIIAHNNFAIFNGKDPKTQYTR
                     YATTLFSENGQRMPFSMRYWSSFFQIAKSALYKGKVNFAEVNEHVLQDVATYLKSQGV
                     NDMKIKIVMDEMREKNGGHSGGIWTFQGFNKIAPPSKVTDDKYWLAKKLEKKGSNSEI
                     VNKVLNDKQPEIKKYEEIRNGAMKKAMNSAVYWTNKLYPVSSEDLKALQTSDEDFNHK
                     S*"
     gene            150958..152784
                     /locus_tag="pig_ID_445_F78_scaffold_208_curated_prodigal-s
                     ingle_163"
     CDS             150958..152784
                     /product="hypothetical protein"
                     /codon_start=1
                     /transl_table=11
                     /translation="MKLEDIINKNLYEAEIDDVVVIEEGIFSVSPAVAALAFKDNVID
                     KLSSTAEKISHPVSSAIGSAASAIEKVKAKTIGRSGNKDDDTVYALTKEQKKIMAQIY
                     RKYGAEMVNEISKFRQNVMVPYSIIKRSVSKNKMLSNKEVLGMTKEEYFKYRESGRKK
                     IEKKGTYFKDHDDLNKKQIEARKALNDAEEKYNSFKEGKLIDLSAANIEKILDEAGLG
                     RKNLNGWTDVELEKTSTEIEKTLNLLKDENRSSGSDLVRMTGRNNSTKATYQSRAQLE
                     LYLKNLQERGFSYAKGQKTDDSNHHGSFKDAFALYALRREEIKKIKSNSLNRDYVKFY
                     DKVLKDAIEAAKKIYEEKYNNFMSLRGTVELNSYEKKIWGRKPTGKEFSGNIDDWYLK
                     IKPEDFGETKYFTKSEKIIKAEKEMDRQLKQLERKLKSVMSEEDIALCRKYRLFNNFL
                     TVKELRNPGAMFKGGSVENLKTQKEISSSELDDKIKEALTKEYNSIRDLEIERESIKK
                     EAKGKKLSQEQKELLKQLEYRINPKSGSKITKVDRNKINAILDKINNTEYTGKTQAME
                     DQKELEDTISDFKEINGEEEFKQFESNVNRAKGKLAAFLEDK*"
     gene            152784..153503
                     /locus_tag="pig_ID_445_F78_scaffold_208_curated_prodigal-s
                     ingle_164"
     CDS             152784..153503
                     /product="hypothetical protein"
                     /codon_start=1
                     /transl_table=11
                     /translation="MLPNNLYPLKGLQGRLDNGLSNQPVVDFSINPLIVNSKIQNDTL
                     IFTFNNMCFNNKPIPGELKVNQSVLKQKLNSWIKPQDRKYIKLADFNNQNSKFVFDID
                     SWLEDGIKSYTTFATLGMSKTYKLGKQLPYMVSVYGNEFEYGKYIAEKFRRKLKQYPE
                     LRKNIFGIVEDVSRKHLKMDSVAMFEYKYSRINNTVSVSVKPVYLASIAGAISIMAKD
                     DSWKKKVNFDKTVGMFLKFKS*"
     gene            153541..153993
                     /locus_tag="pig_ID_445_F78_scaffold_208_curated_prodigal-s
                     ingle_165"
     CDS             153541..153993
                     /product="Molecular chaperone Hsp20 {ECO:0000313|EMBL
                     :KFD38901.1};  TaxID=1453500 species="Bacteria;
                     Bacteroidetes; Flavobacteriia; Flavobacteriales;
                     Schleiferiaceae; Schleiferia.;" source="Schleiferia
                     thermophila str. Yellowstone.;""
                     /codon_start=1
                     /transl_table=11
                     /translation="MINDLFDEMAKLFDDSVFSTTKYSVPSFPPLKVVQRDNKVTFRF
                     ALAGYSKEDLEISFGKDCLILSTTESYKEKYHKRRDAEVSVIADKKNAKILVNTFKDG
                     IFSYKYFVPENKFDFDKAGAEFKDGVLTVVIPSREKEKEKEIKKVEIK*"
                     /db_xref="A0A085L1Q5_9FLAO"
                     /db_xref="chu:CHU_0233"
     gene            154066..154875
                     /locus_tag="pig_ID_445_F78_scaffold_208_curated_prodigal-s
                     ingle_166"
     CDS             154066..154875
                     /product="hypothetical protein"
                     /codon_start=1
                     /transl_table=11
                     /translation="MWEFFNGHPLVAAIALGLMLAICVLVVILLIKAIKSGSGVEAEA
                     GKSGIRFRVGGKVGKSREAIEADIIRDAALLSSSIINWKTELSKEIDKKTNEAISSCI
                     RYSVSKIDNMVNIAKLEYGDFLKKDKDELSNEDNYQIIIYGFLMDQVKEVLKDQICSA
                     IRADHFEEKTDQEIKSIGENCCLLSKLIFEQRLDILRKDVLHKIFEKYETKIKEEADQ
                     LIGLTMQKYKKLKKDVEDTIQSGEEKFRAELKIKFPNFTNEITEQLVNYYS*"
     gene            154877..155386
                     /locus_tag="pig_ID_445_F78_scaffold_208_curated_prodigal-s
                     ingle_167"
     CDS             154877..155386
                     /product="hypothetical protein n=1 Tax=unclassified
                     candidate division KSB1 RepID=UPI00035C9E72"
                     /codon_start=1
                     /transl_table=11
                     /translation="MEKKRCKRCGQEKELCEFHKDKSKKDGHKSICKSCLSRKKKKHK
                     VSNIDKNIKQNIRYCLKYDGPFRWSEILGYSKEELKNHLQSEFKDGMTFENYGDLWGV
                     TFHIPRRCYTFNKYWDNEFKKCWTLKNLKPDFIINCKRQKAKVSKSEIEQYSLWDIVP
                     DGNLAFLTE*"
                     /db_xref="UniRef100_UPI00035C9E72"
                     /db_xref="A0A0G0PJV5_9BACT"
                     /db_xref="bwe:BcerKBAB4_3417"
                     /db_xref="UPI00035C9E72"
     gene            155422..156414
                     /locus_tag="pig_ID_445_F78_scaffold_208_curated_prodigal-s
                     ingle_168"
     CDS             155422..156414
                     /product="Phosphoesterase n=1 Tax=Bacillus phage CampHawk
                     RepID=U5PT07_9CAUD"
                     /codon_start=1
                     /transl_table=11
                     /translation="MAEKIVFCCDLHINKDLIRLTECLNFLDYLKKYCLANQINHIVL
                     GGDIFDTSNNIRNQMFIPFFNKLYEIKEAGIKLIVFSGNHDKMNDDGDTLLEAFKAFA
                     HFVKKSETINIGGIDYDFLAYTQNPSDLPNNGHVLFTHLEVEGFYFNPYKKCEDKTFT
                     EDSFEHYDLVVSGHLHKKQEKGKFVFPGSQYATRRDEAANHEHYFCVIDGTDYELVEY
                     RDAPDFMEVTLTEALTDSSIEYKNNIVDVVIDSKIENFVKLRDIMIAKGAVEVNPKFV
                     KNEVADTSIRTKIDANEGVAVSMVKYLKETKKSDINNEKLLKCFKEVLKRVKKG*"
                     /db_xref="UniRef100_U5PT07"
                     /db_xref="U5PT07_9CAUD"
     gene            156418..158586
                     /locus_tag="pig_ID_445_F78_scaffold_208_curated_prodigal-s
                     ingle_169"
     CDS             156418..158586
                     /product="SbcC type exonuclease n=1 Tax=Bacillus phage
                     SP10 RepID=F8WQ13_9CAUD"
                     /codon_start=1
                     /transl_table=11
                     /translation="MKYIKSVSIKNFFSYGPQETVIDLSGNGITNISGVNGVGKSTII
                     EAMLFALYGKTRQEKVADVVNRSVGKDCKVSVEFVGDDDEVYKVLRYRAHTTHKDKVY
                     LFKGDKDISSKNASDTNEQIIDYFGMPYVAFVNSTVFSTEFYSNFFAANNTDRLNIFE
                     NILSLKEISYFYEEVKKIIKEIEESEIESKMKYTESNTKVEAAQENLDTYNKQAKEKL
                     LQLKAEKEDAQRAIEEAKVALKELGAIDVTAEKAKLSNTTLNEEYEKQINEKKKLHDE
                     LNAFNTFPEEESELLVKYGDFDFNDNKKKEEKYKSDLETIRTRESGIDKAKLQLDSSM
                     EKIRTLKSQKESFEKDLEKQKKDLEKVKDAICPYCGNKMDAEETAKKREIIDKKIKEL
                     EGDIEDFEKQLKEEKVNLTEFKDTYDTLLADVNLIRENLDKNFVANSDLIKEKYLNAL
                     KHKTEFDKTYEENCKKQKELLIEIDELKEKKSKLEISKYTESYLNSIEEEIKKQEDII
                     AKSNTTIASVNAAVKSTYDKDYVEKIKSDIESLKEKAVFAKEQLEVIEDDKKHYEYLK
                     ECCSNKSNGFKKFFIGEMIPVFNEKINQYLPFFFNNKKIEVSFDKDLVETIKCDGQKI
                     TYASLSCGQKTRMEIAAAFALFGLSRVFFSNQSGLLIVDELLDRGLDEFGIKASLSIL
                     EGFAQDSKVYVISHNKTVTENITDVIEVKADENGFSYFKM*"
                     /db_xref="UniRef100_F8WQ13"
                     /db_xref="F8WQ13_9CAUD"
                     /db_xref="smul:SMUL_0431"
     gene            complement(158636..161797)
                     /locus_tag="pig_ID_445_F78_scaffold_208_curated_prodigal-s
                     ingle_170"
     CDS             complement(158636..161797)
                     /product="Putative uncharacterized protein (Fragment) n=1
                     Tax=Plasmodium chabaudi RepID=Q4XMR8_PLACH"
                     /codon_start=1
                     /transl_table=11
                     /translation="MKSFKEFILAEDINNWALSQLGKKFKNGHIDWKGLASNPKDIEE
                     LKELYKQEHPNYKDEDLKALDVEKIKKIADRANSRKDALKAFGDKSKNTNKQSFLEKY
                     RENKDEAISAVKRLLSKSKKEKWPDVEKKCSEILQAASVITEADTGAAVVDSETVNNE
                     QTKKSPETEAIENKLKELDEIVIRHGIDINDLFINSNGIEQDDIADQVINFLKKLASD
                     KNIIVDSSKSMMRFLSADENKDKIFTPDEIKTFVSSKDKTNLSNTGKIDPSVVKVLPF
                     IIFILWVNTTASEVLKKVSEKIHGKQQGEDVAENFNAIIKTISEKNLKLDIKSDPFKI
                     LGNKFLNDLLSDESYGNLEKKLKEITNEMKTPPEKAEETSASRVEASKTNETKTNETN
                     ETKTNEAETDKAETDKADKIDKAEADKTDETEEADGAKGKEYEERMNNAIKNSISSLT
                     RNSTKEEVDAAISATFGTTESPNESEDQNRGTAFANILDAIKRAKKKNQELYDVSHKK
                     EETEIKENNFFFDCANNKLINENALGDARNFAERKFKSSLGRVNLSNNQRNENSWNKC
                     INELRNKQIATLGKAKDLASNLFDKINSVSKKGDIIYKLKKLASNYNTSMTSIYMDYR
                     RANSYNGIGALAHDIRVGGIKAEKKAKEFKKGTKAGQEAEIINQNIESKLQNINAQSL
                     DKYIPENLRDVFAYAVLNQSNPMILQEPDVDSDTGKMTVSKSAFSAVANNNEVFGVGN
                     EQELSVFLAKLLEKANKDPELGAWLTKYKGIYDNKKAMMPIRNAIFDFKKHSKQITYK
                     LKNSQNPYGDICAALGISSENLQESVKSFKDYYLLNEWFGKAKQNNEATPASFTDEEK
                     KSLAALCLLAAVGMPNEPKFSSLKEAAAKMVLSKIGRDEQIMQKLSTTEIISAAQKYV
                     NENSDKVNPAVQGLMAIIKNAEQKQGQGTQNNQNNQNSQNAQNAQNTQNAQNAQNTQN
                     AQNNQNTQNSQNAQNTQNAQNGNTTGTGYLKSKGINNDQDFKNAMDELGNYSVVTSDA
                     VGESKIPDRLYRKMIRRRIGSFV*"
                     /db_xref="UniRef100_Q4XMR8"
                     /db_xref="A0A077TMR6_PLACH"
                     /db_xref="brm:Bmur_2456"
                     /db_xref="Q4XMR8_PLACH"
     gene            161872..162063
                     /locus_tag="pig_ID_445_F78_scaffold_208_curated_prodigal-s
                     ingle_171"
     CDS             161872..162063
                     /product="Uncharacterized protein {ECO:0000313|EMBL
                     :KKM52076.1};  TaxID=412755 species="unclassified
                     sequences; metagenomes; ecological metagenomes.;"
                     source="marine sediment metagenome.;""
                     /codon_start=1
                     /transl_table=11
                     /translation="MEENVSVPNTRARLNFKQTAKGAGQMDVTTEAPTVEEASKMMGE
                     AIDSLRKIFNEKGIKEASE*"
                     /db_xref="A0A0F9IP55_9ZZZZ"
     gene            162063..162554
                     /locus_tag="pig_ID_445_F78_scaffold_208_curated_prodigal-s
                     ingle_172"
                     /gene="dut1"
     CDS             162063..162554
                     /gene="dut1"
                     /product="dut1; deoxyuridine 5'-triphosphate
                     nucleotidohydrolase Dut1 (EC:3.6.1.23)"
                     /codon_start=1
                     /transl_table=11
                     /translation="MAETTTKTPKKTTVKVAWKKLSPTAIIPKKAHETDAGFDLFSDE
                     DLVIKAHQTALIKTGLAIQLTPPKGWNAYALVKDTSGNAYKLKLSTKAGVVDIEYTGN
                     VGVVIRNNNMFKKIVIKKGAKIAQLIPTLIPFTEEAAWEDRETERGDKGYGDSTGIAT
                     ETK*"
                     /db_xref="awo:Awo_c14430"
                     /db_xref="H6LFT8_ACEWD"
                     /db_xref="UniRef100_UPI00038239FB"
                     /db_xref="3.6.1.23"
     gene            162551..162721
                     /locus_tag="pig_ID_445_F78_scaffold_208_curated_prodigal-s
                     ingle_173"
     CDS             162551..162721
                     /product="hypothetical protein"
                     /codon_start=1
                     /transl_table=11
                     /translation="MTVAELCDKLQSIAHSGDAQKEVKNVDDVLVKEDGIYVILKQNE
                     SDIENPPGLWQC*"
     gene            162709..164013
                     /locus_tag="pig_ID_445_F78_scaffold_208_curated_prodigal-s
                     ingle_174"
     CDS             162709..164013
                     /product="hypothetical protein"
                     /codon_start=1
                     /transl_table=11
                     /translation="MAMLEFSGNTVDLVEYKKFWETNDRPTVVYLHNPFCMTYNNCLF
                     CCHKGCPKNNHTEKEVEDFYFKYMPKLFKQYDSILSKQDIKLVSFGGGTPNYLPADKF
                     EEYLKSIPDYILKARKLIELHPALITEDFIRVLAKYNFTTAIFCFQTFDEDILKANGR
                     LIPDYTNAFKCMRLAKTLGINVAVDLITYWTTEDGWENVLRKDFEILGEIPDEITISV
                     LYQNKYNRDDFNGIEVYRKIQRAVSDFYPNWQNPENTLEGCFNVAATRIYKPGTSIRE
                     DFDVYINSLSDIPWEHEQGYSTFGMGTYKNGDKAAYSIIGPDLLFYEEFVDFDMLPVI
                     HKHRDWNFWKGARNVINFYENLFNGKNPPVGVMLTLQNLCKATNYGIDQFDHFKQADG
                     CEHKWCPRVVYSGKSTEEQKREEDFFDTIKKIDKNAVATYNS*"
     gene            164029..164565
                     /locus_tag="pig_ID_445_F78_scaffold_208_curated_prodigal-s
                     ingle_175"
     CDS             164029..164565
                     /product="hypothetical protein"
                     /codon_start=1
                     /transl_table=11
                     /translation="MNKFEEAAKKKAVEKREARNKMRDEAQKFVDEFKKEYGNKGFIS
                     LRIRDGYIGKELGGGRLQLTRGRPRGTLVAIKGEDGQVFVGHTYLSNKDDDIPIVGIA
                     EALKMAILEKEKGIAKVLKSKDKDLYKFFEIRAKCYFYPEIYSYSRGTNKLLYPNYEK
                     VHELRKRALTFIGREDLI*"
     gene            164628..165476
                     /locus_tag="pig_ID_445_F78_scaffold_208_curated_prodigal-s
                     ingle_176"
     CDS             164628..165476
                     /product="flagellin n=1 Tax=Treponema bryantii RepID
                     =UPI0003B40937"
                     /codon_start=1
                     /transl_table=11
                     /translation="MVINHNMASLFASRQEGINASNLQNSMAKLSSGERINKAGDDAS
                     GLAVSEKMRSQIRGLNQASRNIGDAVSFVQVAEGYLAETTDVLQRIRELSVQASNGVY
                     SDEDRMQIQVEVSQLVAEVDRIASSAQFNGMSLLTGRFSKESDTIMQFQVGANADQNI
                     RAYIGTMTSLALGLKGIQGEDNQISISSPDEANVTIATLDEALKNVNKQRADLGAYQN
                     RMEMAQKGINVAAENTQAAESRIRDADAAQSVVEYTKQQVLSQASVAMLSQANSQSQN
                     VLALLK*"
                     /db_xref="UniRef100_UPI0003B40937"
                     /db_xref="I0X767_9SPIO"
                     /db_xref="tsu:Tresu_1387"
                     /db_xref="UPI0003B40937"
     gene            165590..166882
                     /locus_tag="pig_ID_445_F78_scaffold_208_curated_prodigal-s
                     ingle_177"
     CDS             165590..166882
                     /product="Putative uncharacterized protein n=3 Tax
                     =Campylobacter phage CP81 RepID=G0LWG3_9CAUD"
                     /codon_start=1
                     /transl_table=11
                     /translation="MEEVKSIDEVFKIAECLTRREIYKTKVSFVCQKCGIKAETSLRQ
                     FKERGKKNLICQKCETKNKFMQKYGVDNVFKTQELIEKNKENNLSTKKIADICEKNNI
                     ELLEEYKGVHENGKWKYYSVKCKECKNVFKTYFYDRARNCCPICFPKTSSQGEEEIKE
                     FISQNYSGKIIFNDRTVLDGKELDVYIPDLKIAIEYDGAYWHSDVNNYFKYKECRKQG
                     IRLIHIIENTWLQKKEIVKSVLSSVLNICPKKYYARKCEIKEVDNKTYKDFCEENHLQ
                     GYAVASVRLGLFYQDELIQIMSFSKSRFDKTIEWEMIRECSKINCGIVGGKKRLLKYF
                     EKNYKPKSLISYCWKDYFEGKSYTDSGFKLSKETKPNYFYTKNSLSPLESREKFQKHK
                     LKKVLKTFDENLTEQENMKNNNYLKIFDYGNYVFKKSY*"
                     /db_xref="UniRef100_G0LWG3"
                     /db_xref="S5VLF9_9CAUD"
                     /db_xref="mzh:Mzhil_0119"
                     /db_xref="G0LWG3_9CAUD"
     gene            complement(166932..168446)
                     /locus_tag="pig_ID_445_F78_scaffold_208_curated_prodigal-s
                     ingle_178"
     CDS             complement(166932..168446)
                     /product="Major capsid protein (Fragment) n=1 Tax
                     =uncultured Myoviridae RepID=A4PIN3_9CAUD"
                     /codon_start=1
                     /transl_table=11
                     /translation="MLNTNFIEKNQYEEQLNNRWEWITEDIDDAETKLNTQLVLENSY
                     RYMITEGLIPRSWLENNVLSEDVLEEAPQMRGAVGDYVIPKVMFPIIRRVMPELIANK
                     LISVQPIQQPTGVIYYINYDYSTTKGEIKAGDEFSANPQQTTPAFATWYSSEKIGPFK
                     ATVESENTSAEASVKFVGGKAITDFLGTDATKYKIKRFEVYNTTTGKAIATVYGAAAG
                     AAANVTYDGSKGEFTVKVPAAAMVEGKDNEFKAFLVYDQEGSSFIPEMEFHIDHMNVE
                     TTERKLKVRWTKEAEQDMMAYHKIDVEQELVKVAAVQTNYEIDREVLRFIDDHIITEL
                     SQSHNWTDDAATTGNNTQGNYLDRHRCLAQKLYAACTKVATFNHLGPCDWAVSSPKIA
                     AVLQMLPDWKAGEISNGKTTYYNAGALGNGSLAIYVDPNRTGGQEDEITLGYKSKDST
                     YGAGVVYSPYANWMSGTVVNPDNFNNIRGFFNRYALSMAPRGQYNYARVTINNI*"
                     /db_xref="UniRef100_A4PIN3"
                     /db_xref="A0A0F9L5Y9_9ZZZZ"
                     /db_xref="A4PIN3_9CAUD"
     gene            complement(168464..169258)
                     /locus_tag="pig_ID_445_F78_scaffold_208_curated_prodigal-s
                     ingle_179"
     CDS             complement(168464..169258)
                     /product="Uncharacterized protein n=1 Tax=Guillardia theta
                     CCMP2712 RepID=L1J2H9_GUITH"
                     /codon_start=1
                     /transl_table=11
                     /translation="MNDNQKLSLLNEELDEESANYITEAIQSWKEEVMAQLQEEVERA
                     KADKLEELEELNLKYREELKEEYSDKLTTALAELKESVKADATANVLKNNPELKILES
                     IKELVAPLLNEDFRENTYSDTIAQLAEENEALRREQEITEGAQTLAELLAPYSDKTQK
                     LVLSLIKEGSPEEVTEQFYTIMESLQDVFGEAEDNKEDDDEDDDDENKTSNKSDEDDE
                     DEDDDEDDEDDLDEDFINEDFYGDDDEDDNGVLGSVKNIMKQYSIK*"
                     /db_xref="UniRef100_L1J2H9"
                     /db_xref="W7FZI0_PLAFA"
                     /db_xref="bif:N288_23095"
                     /db_xref="L1J2H9_GUITH"
     gene            169363..169734
                     /locus_tag="pig_ID_445_F78_scaffold_208_curated_prodigal-s
                     ingle_180"
     CDS             169363..169734
                     /product="hypothetical protein"
                     /codon_start=1
                     /transl_table=11
                     /translation="MEKIENKYNETWLKVEDEGFVKKIKDCFNEVDKEDRFWVYTVAE
                     VVANEIGEEIPNEYQNKHWVIECHMGRNGSGEWINYFKDIQTVFEKLNEKFERVYLID
                     WECDCADDVSYPLIGVSNERK*"
     gene            169721..170041
                     /locus_tag="pig_ID_445_F78_scaffold_208_curated_prodigal-s
                     ingle_181"
     CDS             169721..170041
                     /product="Uncharacterized protein n=1 Tax=Treponema
                     socranskii subsp. socranskii VPI DR56BR1116 = ATCC 35536
                     RepID=U2LL13_TRESO"
                     /codon_start=1
                     /transl_table=11
                     /translation="MSENNLETVNRRISDIYDAMADMQIYKNTQYGNIGSNPLNLFAR
                     FMGPDTVALNGIYQRLDDKLSRIKNCPDKQPRINDVVDVIGYLNLLLVNLGVTKEDIA
                     KFKD*"
                     /db_xref="UniRef100_U2LL13"
                     /db_xref="U2LL13_TRESO"
     gene            170044..170388
                     /locus_tag="pig_ID_445_F78_scaffold_208_curated_prodigal-s
                     ingle_182"
     CDS             170044..170388
                     /product="hypothetical protein"
                     /codon_start=1
                     /transl_table=11
                     /translation="MEAKYWVPKHEVPYNSIDNEDKGVYRSYIVEITFRIEDKVGFTY
                     IGHTEYFCRDTDNWEYNKDFILKEDPDLSNWKQVSKNECSEPESWTLFSLDKIKPKKM
                     FKYVESFDEVEE*"
     gene            170385..170537
                     /locus_tag="pig_ID_445_F78_scaffold_208_curated_prodigal-s
                     ingle_183"
     CDS             170385..170537
                     /product="hypothetical protein"
                     /codon_start=1
                     /transl_table=11
                     /translation="MTREESLQILDNCLKQLEDIPEDEVFDYFYNNSPSFKKEIDRLR
                     EKGEIE*"
     gene            170534..170941
                     /locus_tag="pig_ID_445_F78_scaffold_208_curated_prodigal-s
                     ingle_184"
     CDS             170534..170941
                     /product="hypothetical protein"
                     /codon_start=1
                     /transl_table=11
                     /translation="MKKTVEFLRADVVNANGYYYPLKTLKEFEKNHKDDIIPVVDNVP
                     DDGFKDDADIEHLVGTVTNFHVEGDSLYADTTVLDEFVETLKKFKKNGIELYLSPAIT
                     GRLNGNETIIESGKPTFFTVKPASKWRKPFLDE*"
     gene            171024..172271
                     /locus_tag="pig_ID_445_F78_scaffold_208_curated_prodigal-s
                     ingle_185"
     CDS             171024..172271
                     /product="DNA polymerase III subunit alpha (EC:2.7.7.7)"
                     /codon_start=1
                     /transl_table=11
                     /translation="MVHLHVHSKEGSFYDAVSSVTELVDQAVNNGHKAIALTDHGMMS
                     GLFKFQQYAISKGIKPILGMEGYLVEELVTMEGKKRKRTHYNHIILLASSEIGWKNLC
                     HLNYLSNIDEEHFYYKPRNTFEELFQYKEGIIVGSACLASVFSQCVLTGDEEKAETYF
                     KRFVEEFGENFYAEIQLNELVEEQKKYNDWIIKIAAKYNVPVVITGDVHYATPEGAQT
                     QRFIFNLRKDEDSEGDDTYKCKSLFYQSVEDFKQFNKGWGYGYTDEQIEQWCANTDKI
                     AEKCNFEIPLGTGMKLPRFSFDEEEDFVKLAKEGLAKHFNCDYDNCPQEYKDRLETEL
                     EMLLKKGAYRYLLNLSSVINWAKQQKYMLGSGRGSAGGSLTCACLGITSWAIDPIKLG
                     LLFERFVSDDRLISCKYDYFNER*"
                     /db_xref="dtu:Dtur_1391"
                     /db_xref="B8E0S8_DICTD"
                     /db_xref="UniRef100_B8E0S8"
                     /db_xref="2.7.7.7"
     gene            172355..172897
                     /locus_tag="pig_ID_445_F78_scaffold_208_curated_prodigal-s
                     ingle_186"
     CDS             172355..172897
                     /product="Putative uncharacterized protein id=3719499 bin
                     =GWF2_Bacteroidetes_43_11 species=Flavobacteria bacterium
                     MS024-3C genus=unknown taxon_order=unknown
                     taxon_class=Flavobacteriia phylum=Bacteroidetes
                     tax=GWF2_Bacteroidetes_43_11 organism_group=Bacteroidetes"
                     /codon_start=1
                     /transl_table=11
                     /translation="MNAEERRQLAAKQFEQKAKKIHGDKYDYSLVEYINSQTKVKIVC
                     DKGHSFNQTPYHHVYRFQGCLICNASSGEQIIINWLNNNGYKEKFEFQKVFEDCKDKK
                     PLPFDFFIPSKNLLIEYQGEQHYKQVSKFGGREDFLLRKHHDWLKRRYAKSNRINLLT
                     IPYWNVNKLSSILEEEVNGI*"
                     /db_xref="gwf2_scaffold_2055_68"
                     /db_xref="baci:B1NLA3E_15725"
                     /db_xref="86554277"
     gene            172887..173765
                     /locus_tag="pig_ID_445_F78_scaffold_208_curated_prodigal-s
                     ingle_187"
     CDS             172887..173765
                     /product="DNA-directed DNA polymerase {ECO:0000256|SAAS
                     :SAAS00057170}; EC=2.7.7.7
                     {ECO:0000256|SAAS:SAAS00057170};;  TaxID=1263010
                     species="Bacteria; Firmicutes; environmental samples.;"
                     source="Firmicutes bacterium CAG:227.;""
                     /codon_start=1
                     /transl_table=11
                     /translation="MEFNELKTLVAKKIKEYPEYKDRALKELRRAKWLLKDGINIADE
                     ILNSEKKIDDRYVLPFFLGKTDKVDLSKPLEIVQIRRGGGSGLDIDTDFEPKAKEAAK
                     QMLIEKYGPERVMGVAAYGTVGLASAIKDILRKCDVPFKESNDFCKELNEELSFEENM
                     KMYAENYPALYETYERNKAYLDFTPRIMGQVRQVGQHAGGCLIMDKPVWEYIPVVHTK
                     DGVASAFVENGGNTELDELGVIKYDFLAITVLEVISNAVESVESMGDSFVKIEDDDGI
                     VKIVPKTYLQNKEIEV*"
                     /db_xref="R6WKL1_9FIRM"
                     /db_xref="UniRef100_R6WKL1"
                     /db_xref="fli:Fleli_1691"
                     /db_xref="2.7.7.7"
     gene            173773..175296
                     /locus_tag="pig_ID_445_F78_scaffold_208_curated_prodigal-s
                     ingle_188"
     CDS             173773..175296
                     /product="DNA-directed DNA polymerase {ECO:0000256|SAAS
                     :SAAS00057170}; EC=2.7.7.7
                     {ECO:0000256|SAAS:SAAS00057170};;  TaxID=1262880
                     species="Bacteria; Firmicutes; Clostridia; Clostridiales;
                     Eubacteriaceae; Eubacterium; environmental samples.;"
                     source="Eubacterium sp. CAG:156.;""
                     /codon_start=1
                     /transl_table=11
                     /translation="MKILQENVSKQEVKEFLYYGMSYEDKQLYQQVNESQANIFQFSG
                     NTASGMIQRAVPQNFDELTCLNALSRPGSSFSFDDFVANGAEGSKYPEAISKFLKDSH
                     GCILFQEEIMKLVEDLSNGKIKGNYARGLLKKLGKANKKQEDLDAWDKLVNTIKEEAK
                     SKLTTAEIDEFTADLITLSAYSFNKSHAAAYTYVACETLYMSRYFKPYFWAASLTYDA
                     TKNDVIKDSIKSAQKNGFKILPPDVNSSNLHFTPISEKEIRFGLNEIKGVGEEPAKNI
                     IDLRGDGYKSIIDFIIKTLGTKVNKRITLALIGGGAFDDLIPEGERKKYLKITEQFYV
                     DKKTSKNPDKLREVWEKCVEDHYLDGKTSNEEYMEMEKNYLSGSFFHGVFNPEVNEKI
                     EKLYSLNKALRTFAEVREEDRSSAYVPVYCSGYRYHVQKNGLDMCFLTCEDMSGETIS
                     IPVFASYWEFVKIKFFGEGYYLIKVFPKEDGQIMFGSRNYLTSADSKRQCMLHWKIK*"
                     /db_xref="R5YT78_9FIRM"
                     /db_xref="tde:TDE2786"
                     /db_xref="UniRef100_R5YT78"
                     /db_xref="2.7.7.7"
     gene            175362..175736
                     /locus_tag="pig_ID_445_F78_scaffold_208_curated_prodigal-s
                     ingle_189"
     CDS             175362..175736
                     /product="hypothetical protein"
                     /codon_start=1
                     /transl_table=11
                     /translation="MEFKDLLKKPGDKFVNDYQNFKEQMQQVKVYSGQSIAEVLQNNP
                     HSWILESCDLEVPGRDLGGQQTANVKIRFFDPQVAALFMSACHNGIYNYTSPSISYTS
                     PLVMEDKDLDLGQHYVKDFGDD*"
     gene            175729..175899
                     /locus_tag="pig_ID_445_F78_scaffold_208_curated_prodigal-s
                     ingle_190"
     CDS             175729..175899
                     /product="hypothetical protein"
                     /codon_start=1
                     /transl_table=11
                     /translation="MIEEVLDLDAIRKSLIHDEAVSNLIWPDFLKEQEIIYNGHYVED
                     FEEDYSENFEDE*"
     gene            176055..176231
                     /locus_tag="pig_ID_445_F78_scaffold_208_curated_prodigal-s
                     ingle_191"
     CDS             176055..176231
                     /product="hypothetical protein"
                     /codon_start=1
                     /transl_table=11
                     /translation="MTKDALEFLVSKKCDDKVDILSAIDDGAGQVELRLQFYDYKILE
                     KFLEKINQEFVDHF*"
     gene            176241..176549
                     /locus_tag="pig_ID_445_F78_scaffold_208_curated_prodigal-s
                     ingle_192"
     CDS             176241..176549
                     /product="hypothetical protein"
                     /codon_start=1
                     /transl_table=11
                     /translation="MVVADVETISFADLTRFKIHGYKLDEDVVYNTETVSYTEEDNED
                     NYIEFTMTPEFNSFGYEKGTNGLTITIVEKCSTVEILHFPAETSWNAIQVFLDRRFNN
                     *"
     gene            176549..177049
                     /locus_tag="pig_ID_445_F78_scaffold_208_curated_prodigal-s
                     ingle_193"
     CDS             176549..177049
                     /product="hypothetical protein"
                     /codon_start=1
                     /transl_table=11
                     /translation="MVDFFLESDNKRSSYNGDWSRSSKRTELLHGFIENDLKNKNSAL
                     KIEKEKIVQYNNNYSKKHDFLINDNKILELKFIEKSFEKNANNYFEGELGRSVVAENN
                     NKEFYSMTFIRSSAASNGLDGVKEHFKKYNYLKNKSVYFYDDKTKNYTLLVGDDYDTL
                     LTKIAN*"
     gene            177066..178280
                     /locus_tag="pig_ID_445_F78_scaffold_208_curated_prodigal-s
                     ingle_194"
     CDS             177066..178280
                     /product="Type IIS restriction enzyme Eco57I (EC:3.1.21.4)"
                     /codon_start=1
                     /transl_table=11
                     /translation="MKDGKIYTPESIVNVMVSDFDIQNLKILEPSCGDGNFVVKLLNA
                     KELVAQDIDQEALNKMKSRCGFQGKNEDFLSSNINEKFDLIIGNPPYIRIQDLSEDVR
                     NQVKKFDTCKSGSVDIYYAFIEHAIKKLNKNGVLRFIIPNAWLINSSAKKLRGFLSKF
                     DTEVFDFGSEKVFEDVGTYTCILTVKNSNNNKTIKVYNKKDFFELDKKIAEKEIWVNK
                     PNSKYDFTFENGLATLCDKVFIFEKKENGKYFSRATNSFVEIEDEFIKPIIKGSTLEE
                     QWCLYPYDNNGKKKKPIGKALNYLNSVKNLLENRDYDDEWWDFGRSQGIKSMQGKKLV
                     ISNIISPNGLFKSKEVDCLVYSGIFVKENFDEAKRFMEDDNVKNYILKHGKKMGGGYC
                     SFSKTMLKGIIN*"
                     /db_xref="hic:NTHIC486_00655"
                     /db_xref="UniRef100_D7N8Z6"
                     /db_xref="88801029"
                     /db_xref="D7N8Z6_9FIRM"
                     /db_xref="3.1.21.4"
     gene            178277..179248
                     /locus_tag="pig_ID_445_F78_scaffold_208_curated_prodigal-s
                     ingle_195"
     CDS             178277..179248
                     /product="Uncharacterized protein n=1 Tax=Paramecium
                     bursaria Chlorella virus CVB-1 RepID=M1HGA0_9PHYC"
                     /codon_start=1
                     /transl_table=11
                     /translation="LSDIKKTQHFTENYKEILQGIDFYPQEAVDPFAGNCALFKYSPN
                     TNWEFYDIDVKDPRVKYRDSLLNPIDYTGKVVITNPPYLAKNKTDQFKEIFDKYQTDD
                     LYKASILSIMGCEEGILIIPLNFFTDRASMEVREKFFSQYHVDYVNYFTYQVFENTTY
                     NVCSFHFRKGKQNDNSIVVFNNGKTGIKMPINLKKEFGYRIGGEFFNSFKEIKPIFSR
                     VIGDEPANTNIYVNCLDTRTKHFGLEYKPGFVYKGQNNDRIFATLKCEKDLTPEQQIK
                     LVNEFNAFIDGNRSFYGDLIFTNYRDNGRKRISLEDVYKICTKLLKI*"
                     /db_xref="UniRef100_M1HGA0"
                     /db_xref="M1HGA0_9PHYC"
     gene            179261..180430
                     /locus_tag="pig_ID_445_F78_scaffold_208_curated_prodigal-s
                     ingle_196"
     CDS             179261..180430
                     /product="hypothetical protein"
                     /codon_start=1
                     /transl_table=11
                     /translation="MDFNEVEYILSEANLSTMLKRDPEREANYRRDLKTIKSGEKSNA
                     KPENKIRAKILKRDLYRYDTKSDLIHQETEKELESKRREVEKDNIEKITAADENFKKS
                     VENFLHKNISQDFKATKTDLRNFNAAIHGNGPDNSERWKRVMIKALAIKPWQQNTEEK
                     LSEKRTKEYLNRLGYREAEKMTGERNTYGAQGNYVTVSAKDYNVLSKNMPEVYQEKKD
                     GANKIVSRSDARKFNLTELSKSNDFWFITDNGAKTVITFKSVERNGGTQLHQITDVQT
                     SSKNFKSNYKDRPGEERYIAVIRGDHIKGLIAPYIKKPYSEEQDSRKDPVRWEAEQNR
                     KAQSNSGWISYKGVNYGPVDIKINGKNYKFPKIMTEGEWARCMQILAKVYRKGNV*"
     gene            180423..180830
                     /locus_tag="pig_ID_445_F78_scaffold_208_curated_prodigal-s
                     ingle_197"
     CDS             180423..180830
                     /product="hypothetical protein"
                     /codon_start=1
                     /transl_table=11
                     /translation="MFKYNELSDLLNGSLVTPLSKTDDGLIRCIDNEGNECFYEFDDF
                     DFDKLPEDRITDEPIIEPELEPEIEKDDSEYDGTDEPISEPEVDPDTGEVVEKSGFLN
                     AVELEEFKTNYADVIGDLIKDKRTKIRVWRDVL*"
     gene            180827..181165
                     /locus_tag="pig_ID_445_F78_scaffold_208_curated_prodigal-s
                     ingle_198"
     CDS             180827..181165
                     /product="hypothetical protein"
                     /codon_start=1
                     /transl_table=11
                     /translation="MTLKNIIDEALNSQQLAMSVKELENVANNKMLGQQLGLKINADA
                     APQFQQLAKQILDQKKKELMQATAAEQAQQQAAAKAQQQQAAQVNGVQTMAGQTANNS
                     VSTAGQTANA*"
     gene            181386..181631
                     /locus_tag="pig_ID_445_F78_scaffold_208_curated_prodigal-s
                     ingle_199"
     CDS             181386..181631
                     /product="hypothetical protein"
                     /codon_start=1
                     /transl_table=11
                     /translation="MNIDPKLRKIYDWSFNCTLFKDCGTAFDGTRENILCFSEQFAKT
                     VNWKEIEKSYKKNKEKIDKILKFKDEDGQTDDSRGDE*"
     gene            181591..182223
                     /locus_tag="pig_ID_445_F78_scaffold_208_curated_prodigal-s
                     ingle_200"
     CDS             181591..182223
                     /product="hypothetical protein"
                     /codon_start=1
                     /transl_table=11
                     /translation="MKMDKQTIAEEMSKYYFFKYYISHKYKEDDMVQGMGYDQREQYF
                     KSAYSHQNGFRDRNYKYFLKTAEMFSDREEFLEAKHFIDSVIAENFLFPAQLPYEKNW
                     KVFLRNSQESELTSCSVIDEVKKAKEFFTYLNGRSIKDMVNSVIFSKEWIEAYAEDTL
                     DLTVLCFSKSFMEFSKKENMIIDFHEEQSKIDERLKNKIKEKIGEDFMEA*"
     gene            182223..183167
                     /locus_tag="pig_ID_445_F78_scaffold_208_curated_prodigal-s
                     ingle_201"
     CDS             182223..183167
                     /product="hypothetical protein"
                     /codon_start=1
                     /transl_table=11
                     /translation="MICLVDGSNLFFITWSAFKRMMQEKNHDFEYIIKKEDLGLFYHM
                     LFKKSKDYLTTYKDLVFCFEGKHSTAWRKQKYPLYKENRAASKEDPNYALVGPLINDY
                     KDLLKNFHCKVMEVENCEGDDVIYKLSEYFTSKGEQVNIISSDRDLTQICGFFDGVSV
                     YNPMSQINTKCVAVTTAENYNKNIIVEKAIVGDSSDNIKGLPRVGGKTFEKMLTDKTE
                     WAKIMGKGDNATLYETILDIVDLRRYPKEYHDKIIEEFEKEDYYEFNSQGVEAFFFEH
                     ALRKCLDEWTSVSGEISMMLNGDNEASAEDEIMALLND*"
     gene            183199..183456
                     /locus_tag="pig_ID_445_F78_scaffold_208_curated_prodigal-s
                     ingle_202"
     CDS             183199..183456
                     /product="hypothetical protein"
                     /codon_start=1
                     /transl_table=11
                     /translation="MGRKAREKAQRRADGITRKDLKKLLENNKPTLYQNATNGAPILL
                     NPLKRLVKGKTYKDAAGLLALTTTIRQYAAYMQALKPTGGK*"
     gene            183459..183752
                     /locus_tag="pig_ID_445_F78_scaffold_208_curated_prodigal-s
                     ingle_203"
     CDS             183459..183752
                     /product="hypothetical protein"
                     /codon_start=1
                     /transl_table=11
                     /translation="MNYNLSAEDKKKVKNLFNSWMEVQDEKKALSEAEKDTKETVKDI
                     LDCKLSQVGKLFKLMQKYYNGAAEEEEDVWSVMESIRSSDAEEDSGSEEEEDS*"
     gene            183752..183907
                     /locus_tag="pig_ID_445_F78_scaffold_208_curated_prodigal-s
                     ingle_204"
     CDS             183752..183907
                     /product="hypothetical protein"
                     /codon_start=1
                     /transl_table=11
                     /translation="MEELLKILIQKQDKTNELLESLLNIFRNYDQQYQNETFGREVVG
                     EHRPDLL*"
     gene            183963..184409
                     /locus_tag="pig_ID_445_F78_scaffold_208_curated_prodigal-s
                     ingle_205"
     CDS             183963..184409
                     /product="hypothetical protein"
                     /codon_start=1
                     /transl_table=11
                     /translation="MGKLKVAKKIPFLVSITYDLKEEIIEQVFSFQTTNKKYLKYAYD
                     QRFCLKRKLEKLINKELLSNNSFIERIEYENKIVIKYRNDFGEFDSSSKIVNCEFYLP
                     PYNGCKFCINCENQDGFLYCNLKKKHYDSSGIKSCPVFSSIEEVLT*"
     gene            184530..185417
                     /locus_tag="pig_ID_445_F78_scaffold_208_curated_prodigal-s
                     ingle_206"
     CDS             184530..185417
                     /product="Putative uncharacterized protein n=1 Tax
                     =Treponema primitia (strain ATCC BAA-887 / DSM 12427 /
                     ZAS-2) RepID=F5YGJ0_TREPZ"
                     /codon_start=1
                     /transl_table=11
                     /translation="MKNFVDLPNAIYKDEFSSGVFYSTPKTETYQFECLNPLKTTSFA
                     EEMEIDERKATKEQTKKRLRTRKDANVSSMRNFIFECDNSTLKEQVERASFLKEKKVL
                     NRIVFSGNKSLHCRITINEDPENIEHYKWLWGKLNDKFFAGIADRACANPSRLTRKPN
                     GVRIKNGKKILQKLLFEDNTIVFDSTIFDQSWEIEKAERKLHSLYREKHKVDREPKNS
                     LIIDELASMPESSQEKEQWQRAWALAQNDGTLSYQEAASAVSYLGCLGYTADDIIQQI
                     EFGKWNFKKEYIEKILERI*"
                     /db_xref="UniRef100_F5YGJ0"
                     /db_xref="tpi:TREPR_2594"
                     /db_xref="F5YGJ0_TREPZ"
     gene            185418..185756
                     /locus_tag="pig_ID_445_F78_scaffold_208_curated_prodigal-s
                     ingle_207"
     CDS             185418..185756
                     /product="hypothetical protein"
                     /codon_start=1
                     /transl_table=11
                     /translation="MGIKVPYSTDFKDLQKVYDSLIGTVKATEDFINEEKLKVQRKIT
                     KVNYDNETKKMMIDYDDGTSKVFNEVEVAADVATQERGDFKMAEVVYNFKDFFDDLGK
                     YVEDFGDDNE*"
     gene            185749..186282
                     /locus_tag="pig_ID_445_F78_scaffold_208_curated_prodigal-s
                     ingle_208"
     CDS             185749..186282
                     /product="Uncharacterized protein n=3 Tax=Prochlorococcus
                     phage P-SSM2 RepID=R9S5Z1_BPPRM"
                     /codon_start=1
                     /transl_table=11
                     /translation="MNSGEILYSEGKNDECYTPAYGVEPILKYIPENAVVWCPFDTEE
                     SEFVKQISKTHKVIRSHIKEGQDFYTYEPEEEWDCIVSNPPFTNKAKIFERALSFNKP
                     FALIMSNTWLNDSGPSRVFGDKDLQLLMFDKRMEFIHNGKGMGSPTFSSSYYCYNFLP
                     KQIIMEKLNKPKKERLW*"
                     /db_xref="UniRef100_R9S5Z1"
                     /db_xref="zpr:ZPR_4103"
                     /db_xref="90058040"
                     /db_xref="R9S5Z1_BPPRM"
     gene            186276..186497
                     /locus_tag="pig_ID_445_F78_scaffold_208_curated_prodigal-s
                     ingle_209"
     CDS             186276..186497
                     /product="hypothetical protein"
                     /codon_start=1
                     /transl_table=11
                     /translation="MVGTDYIKDEYPGHWEDFTDEALAFNDGKKQAIKEIFEALGKTG
                     EQLLQSDDSFAETIENMKEEIEQDFVNYA*"
     gene            186508..186756
                     /locus_tag="pig_ID_445_F78_scaffold_208_curated_prodigal-s
                     ingle_210"
     CDS             186508..186756
                     /product="hypothetical protein"
                     /codon_start=1
                     /transl_table=11
                     /translation="MIETKIFCDKCRKEIKYIPPGPDSSVITLEGEKHFEMDKDLGTF
                     YQPQEHTIFDDGPYPKQIMLCHDCSLLFKKYLDAFWKK*"
     gene            186877..188928
                     /locus_tag="pig_ID_445_F78_scaffold_208_curated_prodigal-s
                     ingle_211"
     CDS             186877..188928
                     /product="Uncharacterized protein n=5 Tax=Streptococcus
                     RepID=K0ZSW9_9STRE"
                     /codon_start=1
                     /transl_table=11
                     /translation="MRFYEYPVELDAMRAFYNEIGYPEGTIDYSCNTDGRIILDPKTG
                     LKGSLEEFKVVAKTNKDVFEQMKRYVKSYNAKGLEIPKYGVYIMTAAQKYTVFDLEEE
                     DFSKAVIQENLDLTVDLNNFTSSADSWLKDTTTQKGWIDETSIVSYNDVFFSAKGMGR
                     KSKDDFIAELANPKILNIKPYTWQADGNMERKLLDCLGSTALKKRLGAFFTPDYAVEK
                     STNYIRNIINNLNNDEDYIIVDRCTGTGNLEKFLTDEELSHCILNTIVYAEKTTLKGL
                     YEGRVKAILPLDETTDDEGCMPAGDALSEGFNKELADTIEEARKEAESKGKKLVVIGL
                     ENPPYAEPQSESTRGGKTQKGSYENYITKEMKKEVKGKATVDLANKFIWSGFKYFFDY
                     YVVYSPVKYFKSQGLINKEFNEGVIVNRKDFHATEAGISIMSWKNEDATNDSWQLENC
                     LVKKINNGIGKLLPALKEKNWEVSYTSYSGTPDFKNGYLASSSKGAGNAGGVSYCLVN
                     DELKKRLPLFAANCYTCKDYTEKEVIMKSGDGGTTYQNDSEFLEDCFIWCCLTDKNKC
                     WSGASQNEMALSQNSKADQIVDLKQPHRLALKRSWDNVLNEAKKCKEYNTNWKYGLAQ
                     IINDLNLDDPTGVKNKKGQTLMQKRYPKLDAQITSFKEDLKEFYDKYIKDKLFQYELL
                     K*"
                     /db_xref="UniRef100_K0ZSW9"
                     /db_xref="K1ABE1_9STRE"
                     /db_xref="tsu:Tresu_0674"
                     /db_xref="K0ZSW9_9STRE"
     gene            189113..190213
                     /locus_tag="pig_ID_445_F78_scaffold_208_curated_prodigal-s
                     ingle_212"
     CDS             189113..190213
                     /product="Uncharacterized protein n=1 Tax=Bacteroides
                     nordii CL02T12C05 RepID=I8WZ13_9BACE"
                     /codon_start=1
                     /transl_table=11
                     /translation="MNAEEKRQLAAKQFEQKAKKIHGDKYDYSLVEYKNNSTKVKIKC
                     KKDNYIFEQTPHNHLSGKNGCPFCSPNPRYNQETFIEKCKKIHGDKYDYSKTKFIGIK
                     ENITVNCPKHGDFKLSADKHINRKQGCPVCNERKYNQETFIEKCKKIHGDKYDYSKTK
                     FTDVRDKITIICPIHGEFKQRAGKHLEGQGCTHCHKSPEEFKNEILNINESIEILSDY
                     RDVKTRVKVKCLKCGCESERFPSDLLKGYGCYFCNSSVLEKFTEKWLIKNNIKYEREK
                     TFEDCKDKSVLPFDFFLKDKNILIECQGKQHYIWQKGLQPTYHHFLLQKHHDWLKRKF
                     CIDNNIKLIYINYWDFSSWQNNKIGEILEKEI*"
                     /db_xref="UniRef100_I8WZ13"
                     /db_xref="I8WZ13_9BACE"
                     /db_xref="fps:FP0485"
     gene            190222..190818
                     /locus_tag="pig_ID_445_F78_scaffold_208_curated_prodigal-s
                     ingle_213"
     CDS             190222..190818
                     /product="hypothetical protein"
                     /codon_start=1
                     /transl_table=11
                     /translation="MNLEEEFLNDVSTSIKSHKKVDSKNRINSKKKKGNRGELELTHI
                     LNERFEGYTFARSVQSGAYIGQSNAYRANSMTEEQKLVFAGDIRVPINFKFTIEHKAY
                     AEASFWDLFNESSDLHSWMKQAEHDAESVGKQPMLIVKYNNKKRIAYLKKNYVDSLDC
                     SNLETYTIFSHNGWYCFWLEDLLKETDSFFFEEENNGR*"
     gene            190808..191104
                     /locus_tag="pig_ID_445_F78_scaffold_208_curated_prodigal-s
                     ingle_214"
     CDS             190808..191104
                     /product="hypothetical protein"
                     /codon_start=1
                     /transl_table=11
                     /translation="MADKKPTNLVKIFVRNDTEELEDEVNEWLENNPEFYIGKMQFFV
                     QEGSCYIKRYVVCDFCLREDLEEEETNLTEELLKGLIGAVNELTDTVKELTNKK*"
     gene            191124..192500
                     /locus_tag="pig_ID_445_F78_scaffold_208_curated_prodigal-s
                     ingle_215"
     CDS             191124..192500
                     /product="replicative DNA helicase (EC:3.6.1.-)"
                     /codon_start=1
                     /transl_table=11
                     /translation="MSDTLEELKNMVEDQTYLKFDSETEEKLIVGYFYKDRSTFLRLA
                     QYLTTTNWQKHSLFNNKYLQFLVNICYAYSNAYKKMPAEKTVFSMIEKKITDEFEKNK
                     IKKLFQELKNEDYSQYSPEYLKDVAVDFIKRERAIEAHYKCEAEIQKGNYDNLDKIMR
                     EAINVNLEKDLGVSIKNVKEILPAIQEVHDDKEGCTWGSTTLDQKVGRIQKGELGVIA
                     GLPGAGKTAWLGHFGMASMKEKKNVAIFSFEVNKQRLATRVWKALLGKSTLELLNLTE
                     EEAEQTFSDPCLGDLRIINRPANTCSANDISAILHDLETYENWKPDLIIVDYLLITST
                     NDKRKDSSDTYKYYKTVTEELRNVAVEFQCPVLTACQLNREAMGEKGGSKKVVTSKDI
                     SESRGVLDTADYLFIIEQTEEEKADGIYRLRVDKNRNGDNGFVVGFNMNWNTMTIKEA
                     PSVDKSKK*"
                     /db_xref="bxy:BXY_35960"
                     /db_xref="UniRef100_B6V2S0"
                     /db_xref="B6V2S0_BPSP1"
                     /db_xref="3.6.1.-"
     gene            192526..193104
                     /locus_tag="pig_ID_445_F78_scaffold_208_curated_prodigal-s
                     ingle_216"
     CDS             192526..193104
                     /product="hypothetical protein"
                     /codon_start=1
                     /transl_table=11
                     /translation="MPFGEAKKVYCVEKNEIYPSISFVKDRIGSNAWAVVMDPKKTCH
                     GLHYRYATEEDLLKGNPANPEDYPKKPKVKRAISPYATSNNEEENLPFVKRGWSNEEL
                     EKWKRSREIANNISSYLNQLEKIFAAPMNETEKIESFNFAALIVGKLMVSFSDLCDTQ
                     ELFVERGVRGGKIRGKKVEEENKEDDFEYEEV*"
     gene            193106..193483
                     /locus_tag="pig_ID_445_F78_scaffold_208_curated_prodigal-s
                     ingle_217"
     CDS             193106..193483
                     /product="hypothetical protein"
                     /codon_start=1
                     /transl_table=11
                     /translation="MTLDEGMLYSVILTNKISFTGKFIGKENDGLKFETVESNSTINP
                     GGTPYVFVPAYFIVNPLQIVMAKEIYTENCKEYWIISDNTYDFENKPTKVLLTDWQKN
                     NIKDVELYNTFEECEEAAKTKNK*"
     gene            193568..193798
                     /locus_tag="pig_ID_445_F78_scaffold_208_curated_prodigal-s
                     ingle_218"
     CDS             193568..193798
                     /product="hypothetical protein"
                     /codon_start=1
                     /transl_table=11
                     /translation="LANYRVDFNIKTDFIAEDFSDDRLEKDVKIIETIKERLLFKCLN
                     EDQIAITIAKEFQAIIPKLNLKWKMTFKFKIE*"
     gene            193820..195691
                     /locus_tag="pig_ID_445_F78_scaffold_208_curated_prodigal-s
                     ingle_219"
     CDS             193820..195691
                     /product="DNA ligase {ECO:0000256|HAMAP-Rule:MF_01588}; EC
                     =6.5.1.2 {ECO:0000256|HAMAP-Rule:MF_01588};;
                     Polydeoxyribonucleotide synthase [NAD(+)]
                     {ECO:0000256|HAMAP-Rule:MF_01588};  TaxID=999435
                     species="Bacteria; Spirochaetes; Spirochaetales;
                     Spirochaetaceae; Treponema.;" source="Treponema denticola
                     SP23.;""
                     /codon_start=1
                     /transl_table=11
                     /translation="MSELEEKLIHYSNAYYQGNELISDAEYDALVEKLKKENPNSELF
                     NKVVGSDIKGVDKKYKLDITMGTLNKCNSEEQMKEWWEKHPHDDLWASLKIDGNGVYL
                     AYKNGKFVYARSRGDGEYGLDYTDKVLKIASIPTSLKTNFSGFIRGEIYMLRSIWKKN
                     FSNQKNPRNTCAGILGKKEAEDCKYLNFIAYEVFDNEEKVDKTENDKFTFLQNEWFDV
                     PEHIENPTLEQLFEWKNKIVTDGEIPCDGIVIRQNKVDKSDLLRQIPLEACALKPNLQ
                     VGVTKMIDIEWSMMGRYLSPVAILEPVELEGTTVQRASLSNLNVMKELNAGIGDTVYV
                     EKRGLIIPKIIGVAERLTKTNNWNIPTTCPVCGGPIVINDSGILECITETCPRKVGHR
                     FKKMFKVFGIKGVGDSFVSKLEDVGITIEDFLEMCKNDDKKILNKYAGGINGEKIYTQ
                     MRDAMGKQISAAKFLAIFDEPMLDEKRFLLFGNKTLDELILLSIKGKGEIMNFKGIGE
                     EIAEAYIKFFNKNKEEIFALRQYFTFESVYDIIEENENGGKKMSMPTICFTGACVSFT
                     RKELTEKCQGKYDVKDSVTKDLDYLVCADPNSGSSKLQKAAKNGTKIISYDEFLKTL*"
                     /db_xref="S3KTT0_TREDN"
                     /db_xref="tde:TDE1538"
                     /db_xref="UniRef100_M2BHQ6"
                     /db_xref="6.5.1.2"
     gene            195703..195948
                     /locus_tag="pig_ID_445_F78_scaffold_208_curated_prodigal-s
                     ingle_220"
     CDS             195703..195948
                     /product="hypothetical protein"
                     /codon_start=1
                     /transl_table=11
                     /translation="MEETKLTTAKDRVKEERSALEEKITKLENLLGKVRSENWEAHKK
                     LLDSLSNEQKKLLSKQLRVMKEYKRILDKRLSIWTEE*"
     gene            195954..196118
                     /locus_tag="pig_ID_445_F78_scaffold_208_curated_prodigal-s
                     ingle_221"
     CDS             195954..196118
                     /product="hypothetical protein"
                     /codon_start=1
                     /transl_table=11
                     /translation="MKPYWLFYMDTEEWQSAFFEIERAETEEELKEATKHLLEGYSDF
                     MENLLGDDGR*"
     gene            196115..196654
                     /locus_tag="pig_ID_445_F78_scaffold_208_curated_prodigal-s
                     ingle_222"
     CDS             196115..196654
                     /product="hypothetical protein"
                     /codon_start=1
                     /transl_table=11
                     /translation="MSTRGYIGILNEDGSVDAIYNHFDSYFERLGRDLIRCFNSKEKI
                     QALIKRGGGSYVLDKEGYKNENKLKHCDSEEDFFEILNSGIDFAYLWKDNKWYVKSYH
                     FCEPQPLIQIIYTQAAPIVEKLDWIIEESQIDLKNENKVLKDLKPMLEKIVKNCEEAK
                     KLIQEYVVEKDKVIISTIS*"
     gene            196659..196868
                     /locus_tag="pig_ID_445_F78_scaffold_208_curated_prodigal-s
                     ingle_223"
     CDS             196659..196868
                     /product="hypothetical protein"
                     /codon_start=1
                     /transl_table=11
                     /translation="MEELEIITAKCFSCSYCYTCRYYQNSLWDWYIFTHPEEGCPAEK
                     YEFDSLYKELLKKNKEEKEKKKKWR*"
     gene            196859..197308
                     /locus_tag="pig_ID_445_F78_scaffold_208_curated_prodigal-s
                     ingle_224"
     CDS             196859..197308
                     /product="hypothetical protein"
                     /codon_start=1
                     /transl_table=11
                     /translation="MAVEDKNDKQIQDLLENNFPIKAIPIDFNDLNNRNLILRSSFPW
                     AYEKTESFTDRNYWYFMAQLNGDHIDVIGVAQFFQNANNELALTHLEVNKVFRRQGKT
                     KEILDYLKRFVRFRHFKNITVPCIEEHERHFLRNGFIKKGFNLEWCP*"
     gene            197321..198154
                     /locus_tag="pig_ID_445_F78_scaffold_208_curated_prodigal-s
                     ingle_225"
     CDS             197321..198154
                     /product="hypothetical protein"
                     /codon_start=1
                     /transl_table=11
                     /translation="MENKTLNENVLDPVQEKRCKDLFIGPDYQVLQTKVKNQILDPIY
                     KWLEKMGYPYEEHVRSIHIIGSSVGWQYTNTSDIDVSIETDIDPAKIKQIWKLLPNGQ
                     LLKEHPVNYYLTSDLKDVSESENAYDVLKDVWVKKQNKEDIEKRVPFSYIMEITKFFL
                     SGVDDRIQEYEADKVELDYLNSVSKDDGVDEQEKQKLIAQKETELKADLDSIYIAHLM
                     LKGFRNQAFRDGHAADLIIDIKSKGNSSINNTIYKMVEKMGYFEKLEKYEKEREKLLK
                     K*"
     gene            198317..199879
                     /locus_tag="pig_ID_445_F78_scaffold_208_curated_prodigal-s
                     ingle_226"
     CDS             198317..199879
                     /product="hypothetical protein"
                     /codon_start=1
                     /transl_table=11
                     /translation="MSIMKIIDFFTNFKEKINLKKKVIKDDTIQEKGERKTFLVATAE
                     SGFIDIVFFSGLSVTLYSIFGFKVVPAGLVLGLMSVVIIFGKAWCAMRVSQIDELVSH
                     FKALDIKCWDKLKKPRRFWKSLHILCMSVSLLTAMSLSVVSVGDGIRKNQNEIKKANE
                     EITALAELINANSIGQSKQREIIYSSALIGTTSTKKAQEDASKIWPIIEEYRAERAKF
                     EETGVAFSSKEIIEWNGTEIIPDEYWDKQNSLVQTKVKAAGRNLSINQIRNITSEAVL
                     AQQIKNEIENLNKNTSKDDLLLLDSQTKNEMTTAVKNLQGRFKWPDAMGGGLVEFDEN
                     NPSLALTTLKDLKAAYENDTGDVGESAKIFVLLGPAIDNAFSAKTTLENVSKKKNVSS
                     FGSTEIMIMAFILFSGLLVELLIYAFTPKPMITRKVFEKYNFDEDLNIEDIMYQINRK
                     YVSKGILSIEEFNAKVEENKIISDIPETLEEYKKLEKKKNVISKPKAEKKEKEFSSKV
                     DDSVKEIEEMLK*"
     gene            199876..200475
                     /locus_tag="pig_ID_445_F78_scaffold_208_curated_prodigal-s
                     ingle_227"
     CDS             199876..200475
                     /product="hypothetical protein"
                     /codon_start=1
                     /transl_table=11
                     /translation="MTEKEVLEKLDFFKQAIQKLKEERDYWKEQAEENPKEVCELDNL
                     KEVLEKLNKEHLDNTETITELRTKCEELCNNFNHTDLERNRLRSEIERADSAYAKLAH
                     MYNEKNNSDKKYTEEDLKKLLHKASEKTKATLKAQEEEIDRLNTKCENLEITNRDLER
                     ELQEKNIKEDIDKVLEGEITEKEFDEILTKPTKIVKLNV*"
     gene            200472..200720
                     /locus_tag="pig_ID_445_F78_scaffold_208_curated_prodigal-s
                     ingle_228"
     CDS             200472..200720
                     /product="hypothetical protein"
                     /codon_start=1
                     /transl_table=11
                     /translation="MTKSEFKLSLNNYKTLKDFIFEIANREAGCWDCVDFSIQGGKIW
                     AKMWSGEDGSAMGEDEVFQEKDITKEVLAELMPDDFVF*"
     gene            200729..201319
                     /locus_tag="pig_ID_445_F78_scaffold_208_curated_prodigal-s
                     ingle_229"
     CDS             200729..201319
                     /product="Uncharacterized protein n=1 Tax=Clostridium sp.
                     CAG:678 RepID=R5KV51_9CLOT"
                     /codon_start=1
                     /transl_table=11
                     /translation="MDKVFKCLGATNHAVGERAKEDFYSTPEYVTDKVCNWLKKNIPE
                     SLNWKIWEPAAGNGRMINSLKNNGFNVTNYSDIVDRGLPGVEIADFLEAEKKENIDCI
                     FTNPPYSIATEFAEKAMDLLEDEGYYIMLGRIQFLEGKKRGKLFDKHPPKYVLIFRER
                     VDCWKDDIETKTSGALCYAFFIFKKDFKGKPTVDWL*"
                     /db_xref="UniRef100_R5KV51"
                     /db_xref="R5KV51_9CLOT"
                     /db_xref="lsj:LSJ_3098c"
     gene            201435..202337
                     /locus_tag="pig_ID_445_F78_scaffold_208_curated_prodigal-s
                     ingle_230"
     CDS             201435..202337
                     /product="hypothetical protein"
                     /codon_start=1
                     /transl_table=11
                     /translation="MEIEFGNDEVASMLDAMKQEDEAGKFSSKYWSPKKEGITKIRFL
                     PRLNNFGEKLFYQKHMVHYINGRPYMCLEQTLTDKDGNVHQAETCPFCQKSKQLYKAS
                     NGDRDHPDPAWKMAGELRAKERYVSRVIVRGNKNDKEEDIEWKPEFYEFGKGIREMVI
                     AAIESGEYGNPLDLKAGRDFSINKKGQKKQTKYDGSMFSGNSTPVFNDATKLKALLAE
                     LPKMEYKQLVEFETAEELTKVLKEYMNGGSSDEDDPPKEKEVEEAAPSFDEMDNAVYG
                     VKLAKEEDEPADDGEDLDALLNSI*"
     gene            202385..202669
                     /locus_tag="pig_ID_445_F78_scaffold_208_curated_prodigal-s
                     ingle_231"
     CDS             202385..202669
                     /product="hypothetical protein"
                     /codon_start=1
                     /transl_table=11
                     /translation="MVFIEYIFNSFWRFLGFFVFSLIGYSIIKAVFDFIVELIHGKPT
                     IINNPEKIIGVSEKATEEPKTIKKKMKEPTEKIDSSVKIDSADVSVIKRK*"
     gene            202681..203997
                     /locus_tag="pig_ID_445_F78_scaffold_208_curated_prodigal-s
                     ingle_232"
     CDS             202681..203997
                     /product="Marine sediment metagenome DNA, contig:
                     S01H4_L06644 {ECO:0000313|EMBL:GAG80435.1}; Flags:
                     Fragment;;  TaxID=412755 species="unclassified sequences;
                     metagenomes; ecological metagenomes.;" source="marine
                     sediment metagenome.;""
                     /codon_start=1
                     /transl_table=11
                     /translation="MAAKKKEEKKSENISVFDEMIEQEFTEMQDLSKVDDTVDYYVDT
                     GNWALNYLCSKKLRGGYPGGRITNLWGLSGTGKSLMPAVASRAKQWENIDFYQFDRIV
                     LIDSEGGGTGLGLFKFVDAPLDRVRYVSISTLDSYRVANDNPEKIEAVNDRDVPSKLV
                     TSTYTYTRGLLCFLKKLIFGMKYRKSNEKILIIVDSISNMKPFRTKVEGVADMGLTGK
                     LLNNLFALDDDLNEIGATVLLASKVYTNMNNPYDPWVMSGGQSVIYNPSLNIKLQEMS
                     ETEEMSDSEKKEEKERRKTSLGNSMKVIRATATKSRFGTEGRNCWFILDNTYGPIRNS
                     GMLKLLLDFKLAVKEGTKYVVPGVIDTPFFKKDFLKVFAEHEEEYIDKLQPLLDMAEE
                     RIKQDRKAAALGKGDLGEFTDEEDDSNSFEDMATELEQEMSEALGD*"
                     /db_xref="X1AD71_9ZZZZ"
     gene            204046..205635
                     /locus_tag="pig_ID_445_F78_scaffold_208_curated_prodigal-s
                     ingle_233"
     CDS             204046..205635
                     /product="molecular chaperone GroEL n=1 Tax=Treponema
                     bryantii RepID=UPI0003B6320E"
                     /codon_start=1
                     /transl_table=11
                     /translation="MKKEIYFDEDLRKKWLAGAEKIAKAVGSTLGPCGRFFAMAGMRA
                     PVITKDGVSVAKDIELTDPVENSGAQLIREAALRTNDTAGDGTSTSVVLTYELVREGY
                     KAVEAGYKPIELKRGMDKAAAEVIRLIKSQSFPVSAEDIKKVATISANNEEKYGELVD
                     KAFKIAGGSAESIINVEATKGIDTEIEETSGLTFDQGWLSSYFVNDKEKNEVNFEDAL
                     VLVTDKKITRIAEVEPYLEESIKQKKPLLIICDELTGEALNVIVLNIISGTIKVAAVK
                     CPSYGQSKLNWLNDISTMTGATLITSAAGLELENCGTAYLGEAKTVKAKKTETSIIGG
                     AGRKEIVDDYIKTLKQQKDNTENEIDKKNLEKRIARLTGSAATIKIGASTDVEAYEIK
                     DRLIDAVCAVKAALKEGISPGGGINYFIEWNVDLTKYPTEGERRGGEILMKALTKPLK
                     QIAENAGVNGDVVLAECVRSGLAYNAKTDEYVDPYKEGIIEPTLVQTEAISNSVSIAG
                     VMLATSGANIKVDDDKEAPTY*"
                     /db_xref="UniRef100_UPI0003B6320E"
                     /db_xref="I0X8J9_9SPIO"
                     /db_xref="tsu:Tresu_0160"
                     /db_xref="UPI0003B6320E"
     gene            205678..206478
                     /locus_tag="pig_ID_445_F78_scaffold_208_curated_prodigal-s
                     ingle_234"
     CDS             205678..206478
                     /product="hypothetical protein"
                     /codon_start=1
                     /transl_table=11
                     /translation="MKKFFLVFAILFAGMLFAEETVLFNASVLNSASVEEYSFENWEV
                     VPQSSLSARTQIKMTDKGLGVCVELPKRDGYVSYKLIPPYSPSLNEPNKELGFIENVG
                     EIKSIKLVVEGIGKADEVTIYLSRSKTDFDGKPFKFKNSIDFIDERELVWNNSNYISD
                     PAKRDKVPGPAYGDEASNLYIRAIEVRTKCDWDVSIAYFKSLSVIYDLDKTPEELEKI
                     KESEEIWGINASINSKIEDKAKKDLQEKKRKLEYNTELMHKEDESNEE*"
     gene            206468..207118
                     /locus_tag="pig_ID_445_F78_scaffold_208_curated_prodigal-s
                     ingle_235"
     CDS             206468..207118
                     /product="Putative membrane protein n=1 Tax=Fibrobacter
                     succinogenes (strain ATCC 19169 / S85) RepID=C9RL76_FIBSS"
                     /codon_start=1
                     /transl_table=11
                     /translation="MRNNIEKNQYIWQRRVMGVMILALAPLSILFGLIGWKYNPEGWW
                     HSISDTYYANSQMVMAFIISVSSFFFCTYAGYDWRDRVVNLMSGIGLLGLLLFPCHNE
                     GLAADGARVGLFNLPIELSGIIHTCFALLAFLGFFINEMFLFTLGGNEISPGKKKRNM
                     IYRICACTVIVACILLVLKNFVNMPANTTWIAEIIVLTGCGVAWLVKGEALKFLND*"
                     /db_xref="UniRef100_C9RL76"
                     /db_xref="fsc:FSU_0825"
                     /db_xref="C9RL76_FIBSS"
     gene            207128..207484
                     /locus_tag="pig_ID_445_F78_scaffold_208_curated_prodigal-s
                     ingle_236"
     CDS             207128..207484
                     /product="hypothetical protein"
                     /codon_start=1
                     /transl_table=11
                     /translation="MNFLKGLKELENEIKEILNKDNVKRIGISNSYFEVEFFDKGEKT
                     LKAGSDLKIKKAESDLKIKKDYSDTSALDKLYEQPPTKAELDAELEERNRKFREKFSN
                     QGNVMPSDGVVAWAGE*"
     gene            207538..207729
                     /locus_tag="pig_ID_445_F78_scaffold_208_curated_prodigal-s
                     ingle_237"
     CDS             207538..207729
                     /product="hypothetical protein"
                     /codon_start=1
                     /transl_table=11
                     /translation="MPRKKKIEEPPKEEAVVEEKPKQKKLSEITEWETEPCFIEMEEC
                     FKYLEEQNEKERNGRKTKK*"
     gene            207692..208090
                     /locus_tag="pig_ID_445_F78_scaffold_208_curated_prodigal-s
                     ingle_238"
     CDS             207692..208090
                     /product="hypothetical protein"
                     /codon_start=1
                     /transl_table=11
                     /translation="MKKSEMVEKLKSKRNVYLVISLNDEDRFFGIHSFNYGEDVVCGR
                     VCWCGEIDTWGLEFDLCNFHNDYIDAFSDFVKEAFDYIYDDDDRLSEVLGREINLGEE
                     PTQEVYEALYNEFGDKFYNDEIEFKELYNG*"
     gene            208083..208274
                     /locus_tag="pig_ID_445_F78_scaffold_208_curated_prodigal-s
                     ingle_239"
     CDS             208083..208274
                     /product="hypothetical protein"
                     /codon_start=1
                     /transl_table=11
                     /translation="MGKQESTNLDSEKVIANFAFIKGEISHIDELELAITNSDLKPHY
                     KVSINKILTAVQNYNFNGD*"
     gene            208276..208581
                     /locus_tag="pig_ID_445_F78_scaffold_208_curated_prodigal-s
                     ingle_240"
     CDS             208276..208581
                     /product="hypothetical protein"
                     /codon_start=1
                     /transl_table=11
                     /translation="MGLYINPMKGTKEDWLMKKGRQVCILLPEVTLPDFKSFTEKGEL
                     PVILVNNGTFTAAGVAFNEQEYEMMTESERDTRPKILFAVSKKKLKKVSNLKDYLKE*"
     gene            208584..208775
                     /locus_tag="pig_ID_445_F78_scaffold_208_curated_prodigal-s
                     ingle_241"
     CDS             208584..208775
                     /product="hypothetical protein"
                     /codon_start=1
                     /transl_table=11
                     /translation="MKVIVVHSGDAWMEGEADVLCVCTEEVARKCYGYPNDNETYIFE
                     EFKVKDTYTEDEVLFEDEE*"
     gene            208777..209562
                     /locus_tag="pig_ID_445_F78_scaffold_208_curated_prodigal-s
                     ingle_242"
     CDS             208777..209562
                     /product="Methyltransferase {ECO:0000256|RuleBase:RU362026
                     }; EC=2.1.1.- {ECO:0000256|RuleBase:RU362026};; 
                     TaxID=1357296 species="Bacteria; Firmicutes; Bacilli;
                     Lactobacillales; Enterococcaceae; Enterococcus.;"
                     source="Enterococcus gallinarum EGD-AAK12.;""
                     /codon_start=1
                     /transl_table=11
                     /translation="MSDYTLYNGDCLEELKNVPDESVQLILTDLPYNTTPCSWDQEPI
                     DLPKLWEQFERIIKDDGAIVLFAQQPFTSKLIMSNLKLYKYNWIWKKNKYANFLNVRY
                     QPGKLTEDICVFGKKGCSYTPKGNMKYNPQMAKGEPYKSNGNGNRGASSSVRCDLKQV
                     PIDNKGERYPTNILEFSLDSEKKFPHPTRKPVDLLRYLIKTYTDEGDLVLDATMGVAS
                     CGVAALLENRNFIGIEKDENFFNAGKKRIEDVCGNIQDNEQIK*"
                     /db_xref="U1DS79_ENTGA"
                     /db_xref="rum:CK1_14140"
                     /db_xref="UniRef100_U1DS79"
                     /db_xref="2.1.1.-"
                     /db_xref="2.1.1.72"
     gene            209522..210016
                     /locus_tag="pig_ID_445_F78_scaffold_208_curated_prodigal-s
                     ingle_243"
     CDS             209522..210016
                     /product="Putative uncharacterized protein n=1 Tax
                     =Bacillus phage 250 RepID=D2XPY2_9VIRU"
                     /codon_start=1
                     /transl_table=11
                     /translation="MSVGIYKITNKLNNKCYIGQSTFIEKRWKDEVNRQINSLIFNDF
                     KKYGLENFSFEILEECEKGKLNELEKKYIEKFDSVKNGYNIQPGGYGSGSGRTLEEQK
                     EHHRNEMKEWRKNNSKLEKKIKHKYWEKNKVKIKAKRKENWDEYYKKTNSIIKNITKK
                     IKKN*"
                     /db_xref="UniRef100_D2XPY2"
                     /db_xref="D2XPY2_9CAUD"
                     /db_xref="csb:CLSA_c35600"
                     /db_xref="D2XPY2_9VIRU"
     gene            210213..210452
                     /locus_tag="pig_ID_445_F78_scaffold_208_curated_prodigal-s
                     ingle_244"
     CDS             210213..210452
                     /product="hypothetical protein"
                     /codon_start=1
                     /transl_table=11
                     /translation="MGLLPKKFATDKRVINFNVDENENWVVECININSTAEEILDILR
                     ENLDKDKYKFGIKTYASYWKEKTDKETLVVYAKRI*"
     gene            210455..210811
                     /locus_tag="pig_ID_445_F78_scaffold_208_curated_prodigal-s
                     ingle_245"
     CDS             210455..210811
                     /product="hypothetical protein"
                     /codon_start=1
                     /transl_table=11
                     /translation="MSVIAAFGIIINMYLIACYIFLFINSGLKLLYRKIIKESKKWTF
                     RDAVRSWGFEDYDEDEMLTEKEKALGMTDYCRPLFSWGLFAFKFFVSPFVFFYYIFII
                     LFRIIILPISYFIGEN*"
     gene            210813..211079
                     /locus_tag="pig_ID_445_F78_scaffold_208_curated_prodigal-s
                     ingle_246"
     CDS             210813..211079
                     /product="hypothetical protein"
                     /codon_start=1
                     /transl_table=11
                     /translation="MFYAYYIYETIERKRENVGFSCKRYKVNQFLGEYEDVAAAKKHP
                     NSDKEKEFPDGFYMVTSNKLEEKELLPPKTSPKPKPKVDKKKKK*"
     gene            211136..211405
                     /locus_tag="pig_ID_445_F78_scaffold_208_curated_prodigal-s
                     ingle_247"
     CDS             211136..211405
                     /product="hypothetical protein"
                     /codon_start=1
                     /transl_table=11
                     /translation="MEPKEIKEVVDVLIKGANGKIPNFKEEEAIAFEKKAIEVISQTN
                     NDLIIEKLSPITNMNILRMNVHFFDNLPKVWRLIQNAAEVSVREA*"
     gene            211405..211974
                     /locus_tag="pig_ID_445_F78_scaffold_208_curated_prodigal-s
                     ingle_248"
     CDS             211405..211974
                     /product="hypothetical protein"
                     /codon_start=1
                     /transl_table=11
                     /translation="MKASADNVFVGAILTKDNEKFLVVKVNAKSMYVAKGMTFDEYNR
                     RYSLKTKEMTFKDFCKANNIEMVKFDNFEIEENEAAKKAIIEETKSSAKNVTSAFGKA
                     EKAVLTELLKYNKLQRLANIGVGDNIMRVIENKDNNRFLLNVNNDYILWNKELDSSYF
                     VCHLFDYKSGETQIPWDKITPAIAGVQNA*"
     gene            212669..212980
                     /locus_tag="pig_ID_445_F78_scaffold_208_curated_prodigal-s
                     ingle_249"
     CDS             212669..212980
                     /product="hypothetical protein"
                     /codon_start=1
                     /transl_table=11
                     /translation="MELTQFEKDLGLEEVKGAIVVVANIWTKNNGSKISVEVDTTRRD
                     FHKAVVSEKRYSMDKMFELMAKGNKSEGLKALVYRAKFSDTKDLAIREKNAVHLGIMK
                     R*"
     gene            213042..213281
                     /locus_tag="pig_ID_445_F78_scaffold_208_curated_prodigal-s
                     ingle_250"
     CDS             213042..213281
                     /product="hypothetical protein"
                     /codon_start=1
                     /transl_table=11
                     /translation="MGKAELHLIRAENLDCPIFEALHEGRKVNVGHSTQKRILHVSKR
                     GAIYVKMGTAKNPNRKRYLSSGGIWVILNDTLGDK*"
     gene            213283..213471
                     /locus_tag="pig_ID_445_F78_scaffold_208_curated_prodigal-s
                     ingle_251"
     CDS             213283..213471
                     /product="hypothetical protein"
                     /codon_start=1
                     /transl_table=11
                     /translation="MKVEKKVFADWCGVGSGFQNLQEFIKSQDLKKENVISISITKGF
                     EHMSEYNLFYWIEEGEGK*"
     gene            213471..213626
                     /locus_tag="pig_ID_445_F78_scaffold_208_curated_prodigal-s
                     ingle_252"
     CDS             213471..213626
                     /product="hypothetical protein"
                     /codon_start=1
                     /transl_table=11
                     /translation="MIFLLLLSAAFLFAGLVCLVISKKEKNLTEWGEALAYGSIFPFL
                     IILMCIL*"
     gene            213641..213832
                     /locus_tag="pig_ID_445_F78_scaffold_208_curated_prodigal-s
                     ingle_253"
     CDS             213641..213832
                     /product="hypothetical protein"
                     /codon_start=1
                     /transl_table=11
                     /translation="MVGIAYNSLRNFDLTKLIKVGDRIVYQHNGIKTRRVGRVTKKSA
                     YVMEGDKIVHIRYDQIIRA*"
     gene            213886..214137
                     /locus_tag="pig_ID_445_F78_scaffold_208_curated_prodigal-s
                     ingle_254"
     CDS             213886..214137
                     /product="hypothetical protein"
                     /codon_start=1
                     /transl_table=11
                     /translation="MKQLNSVIIEGDFQHFTSKKGALPMTFIINCNGENFIICINSSN
                     MSEMVIDKKPSGMRIVGSLVKHGRTVCVKAEYIEFKPKK*"
     gene            214209..214565
                     /locus_tag="pig_ID_445_F78_scaffold_208_curated_prodigal-s
                     ingle_255"
     CDS             214209..214565
                     /product="hypothetical protein"
                     /codon_start=1
                     /transl_table=11
                     /translation="MAFIKIYSNEHLDDVGMCRCWSVNLRYKFEKAQQAELERAVKKI
                     AADTITRLGDGHVGYQVNAKTIKIWHADRDSQGEYLARNISDDLFKLVNRKWGINSGD
                     GGYYIDPSKLSTPLLS*"
     gene            214606..214676
                     /locus_tag="pig_ID_445_F78_scaffold_208_curated_prodigal-s
                     ingle_trna_7"
     tRNA            214606..214676
                     /product="Undet"
     gene            214712..214903
                     /locus_tag="pig_ID_445_F78_scaffold_208_curated_prodigal-s
                     ingle_256"
     CDS             214712..214903
                     /product="hypothetical protein"
                     /codon_start=1
                     /transl_table=11
                     /translation="VEVKSNGKVVGTFVDFADELDFIVVKTKNGIKKFKASECSIVCD
                     IERRHGCTSKSEACGIMLV*"
     gene            215109..215735
                     /locus_tag="pig_ID_445_F78_scaffold_208_curated_prodigal-s
                     ingle_257"
     CDS             215109..215735
                     /product="hypothetical protein"
                     /codon_start=1
                     /transl_table=11
                     /translation="MAQVIGNEMVVEEVVESQADAQVVETPADEPAKETTKRDPLAKY
                     KELSEENQATVDEIVADVIGKIGGEDNIDLAMLLGILDKLNAEKKSAREVEKQKEKER
                     KAAAKDAQVVLAKKIADEKLVKELDKIDYFMSTSKVTIVQAEVIKVTDKSARIDVVAT
                     SKVIYKGKEMTAQEAIMAGAGLKLGKKSVPFGKMTNLTRNGETINLAA*"
     gene            215841..216881
                     /locus_tag="pig_ID_445_F78_scaffold_208_curated_prodigal-s
                     ingle_258"
     CDS             215841..216881
                     /product="hypothetical protein"
                     /codon_start=1
                     /transl_table=11
                     /translation="MDINYNKYVIFPYTIKRLQKVYSKPVLDKWLDQLAFLFQNGFSF
                     QDSLLGQIDEQMMLYNNFKTYDDFEDLIKTFGKAFDSDLEYPTEIGYKIVDSILELVV
                     TSSAYAAGDVHDIKFMGEKLKSHINKMVGYLSALFDSDDFEVVRVLKVIKEEGVEDLI
                     EECEEAFENGLYNVLFVKYQRLYNLVSEMHKKCYRALLSSSVKGLQARMGNVNDEIYG
                     SSGGYNPNNSEIKCRNGSLVYELKTLTNKAVASKDLKYKMRVIAEEAIENGETDKILI
                     AFVGGNDADLDKVRNILTDVCVSGISILLSLKHGLTIIEDDALNVERSKRIAQELSAI
                     CKYCGIDGFDLK*"
     gene            216895..217146
                     /locus_tag="pig_ID_445_F78_scaffold_208_curated_prodigal-s
                     ingle_259"
     CDS             216895..217146
                     /product="hypothetical protein"
                     /codon_start=1
                     /transl_table=11
                     /translation="MRNTINANQLEEIISLAKNPKAWQTKYGNLRLRDVLEIKTGKGI
                     DDQQNMTKLPPRQLRTQEEILETKYGKPTVINGKKVWKI*"
     gene            217719..218135
                     /locus_tag="pig_ID_445_F78_scaffold_208_curated_prodigal-s
                     ingle_260"
     CDS             217719..218135
                     /product="Uncharacterized protein n=1 Tax=Clostridium sp.
                     CAG:798 RepID=R6X014_9CLOT"
                     /codon_start=1
                     /transl_table=11
                     /translation="MWLANRIIEIKNIQKHRKEVQRIAKEKGLSFPFHDFVKMINVFI
                     FGDKIATKLHRKFSNHHDHPAFIWVYVNNDHNEKRWIGRDIKNKEEAAIDWESARFTK
                     PDKPLDAYDTWKKYYSDIDMEETLKKLGFWKHLQKN*"
                     /db_xref="UniRef100_R6X014"
                     /db_xref="R6X014_9CLOT"
     gene            218187..218762
                     /locus_tag="pig_ID_445_F78_scaffold_208_curated_prodigal-s
                     ingle_261"
     CDS             218187..218762
                     /product="hypothetical protein"
                     /codon_start=1
                     /transl_table=11
                     /translation="MAYFQKTIVRYERDPRAAEDAEFYEKWCCPCFLGIDDKGDTHWY
                     GYTFDDLISAKKVHEIFFFDSLNLPPKDSGCYYEALNRAKASMLQAGKDLVMNLMGLG
                     LLPKTEKITICGKEETLEYCYVFEEFRFEHNVIKEVLGLDAADFKSLTEEQFEQMREK
                     QNARWRKQNDLINGDFGDGFVSFKDLTHFGD*"
     gene            218765..219124
                     /locus_tag="pig_ID_445_F78_scaffold_208_curated_prodigal-s
                     ingle_262"
     CDS             218765..219124
                     /product="hypothetical protein"
                     /codon_start=1
                     /transl_table=11
                     /translation="MSKVIIVSYSNGDYDTYFKLYSYSPAIVEMLKENLKEYLQKQGF
                     YLSTIKDWKKCVASENWYGDTPVFVTDDQNHEVEITWENIVKNDSICITDENNITVWI
                     WKKDIIEAVENFDFDEE*"
     gene            219128..220249
                     /locus_tag="pig_ID_445_F78_scaffold_208_curated_prodigal-s
                     ingle_263"
     CDS             219128..220249
                     /product="Transcriptional regulator n=1 Tax=Streptococcus
                     suis ST1 RepID=G7SP72_STRSU"
                     /codon_start=1
                     /transl_table=11
                     /translation="MNYFYQEKLDISKGVGLVLGCFAPLHKGHLDLIYKSKKENLGGT
                     FVIVCGYKGDRGENAGMDLKARYQMVREFFKDDPLVAVYCISDDEAGIAGYNDHWEEW
                     LDFLYSRVFVANQQDVVEPSIFNNVTFYVSEKEYADHLTKLNKKVVLCDRSIRPISGT
                     LIRANPRKYWDDIAWTYHRVFSHNILITGTASEGKTTLVEDIGRFFNMPYSYEWARGY
                     IADKCIEDTAFNTTDFLAFLDGQFNYNRSCIESKNNRGIFISDTDGIVTKMYAKYYAE
                     DPEMDLSMEDYENIIAPAADAYTRKAKWDKIFVVVPHGIFVDDHTRYMKHSSMESRIQ
                     LLNILKEEIAKAGLSDKVEFLDGGYMNNFNRVKEYIENL*"
                     /db_xref="UniRef100_G7SP72"
                     /db_xref="W7CLK9_BROTH"
                     /db_xref="srp:SSUST1_1868"
                     /db_xref="G7SP72_STRSU"
     gene            220298..221041
                     /locus_tag="pig_ID_445_F78_scaffold_208_curated_prodigal-s
                     ingle_264"
     CDS             220298..221041
                     /product="Nicotinamide riboside transporter PnuC n=1 Tax
                     =Haemophilus parahaemolyticus HK385 RepID=I3D752_HAEPH"
                     /codon_start=1
                     /transl_table=11
                     /translation="MNFKNLLKDEFLSGRTIFDWAFMCFGLILQSIGIWYGFHTGNPD
                     SIGLIISGIAGVVSVVLCSQGKISFYIFGFIQLFTYVFCFSIPQHLHGETLENGMYFI
                     TMIYGLYVWFKNYKRDTKTESIEVKSKNLTWKGWVISLSVFVVGTIIYWQILKNFRMP
                     WSAELDSQPLLDSVTSVPAYIAQVLMVLGNSASWFYWAILDIFSVVLAWRAGSYVMVA
                     QFIFWTLNTFYGFYKWYKSAKYENYEKIE*"
                     /db_xref="UniRef100_I3D752"
                     /db_xref="I3D752_HAEPH"
                     /db_xref="aeu:ACEE_00680"
     gene            221067..221558
                     /locus_tag="pig_ID_445_F78_scaffold_208_curated_prodigal-s
                     ingle_265"
     CDS             221067..221558
                     /product="hypothetical protein"
                     /codon_start=1
                     /transl_table=11
                     /translation="MIVKIKHANYKHAIWYRPEDNKLIPGCKIYNYRGGWCCYCPSDE
                     VIEVREDLDYEDLFAMEGRDSEGNFSFLQERIDVLNVGEAFKDNSYLIENNPSDELKY
                     LLENTLDNEYSPIGICFAEELSRDYGDYVWRPLVLENNKGERIWIHIPYTKWLNWTSL
                     QKK*"
     gene            221589..221870
                     /locus_tag="pig_ID_445_F78_scaffold_208_curated_prodigal-s
                     ingle_266"
     CDS             221589..221870
                     /product="hypothetical protein"
                     /codon_start=1
                     /transl_table=11
                     /translation="MNVKNEKNLMLCLVYYDFERVHKAMEALNWKWSSADGVPSIDEL
                     KEQAVDLLIRCFQQSEKNKEDCVMATGGFEASSYYKEDGEIDFELKFVI*"
     gene            221881..222303
                     /locus_tag="pig_ID_445_F78_scaffold_208_curated_prodigal-s
                     ingle_267"
     CDS             221881..222303
                     /product="hypothetical protein"
                     /codon_start=1
                     /transl_table=11
                     /translation="MTEDLKKILEESLKNAKKEMAGGCMAATSDFLDSIKLAMVSQEI
                     GNAIKEHVIVATKFFVEKNNLPKEDFFDYLIYGTVASTIRTLWECEEDDDCECESCCC
                     QPPKKPSSDNGSARAEADSADAAIAAINALKDLLSKNN*"
     gene            222305..222502
                     /locus_tag="pig_ID_445_F78_scaffold_208_curated_prodigal-s
                     ingle_268"
     CDS             222305..222502
                     /product="hypothetical protein"
                     /codon_start=1
                     /transl_table=11
                     /translation="MPISVEIGRESDGDMIGRLFCHISHKGFTGTKYYLSSLDQIGDT
                     VRDYVKEYFEDDGADICYRVR*"
     gene            222504..222695
                     /locus_tag="pig_ID_445_F78_scaffold_208_curated_prodigal-s
                     ingle_269"
     CDS             222504..222695
                     /product="hypothetical protein"
                     /codon_start=1
                     /transl_table=11
                     /translation="MATIIFWTVVFCAVFFTIGFMACAIAEYFSNDIGRRVGLNEWKK
                     KFIIADIFPFAFIALFWLI*"
     gene            222734..223003
                     /locus_tag="pig_ID_445_F78_scaffold_208_curated_prodigal-s
                     ingle_270"
     CDS             222734..223003
                     /product="hypothetical protein"
                     /codon_start=1
                     /transl_table=11
                     /translation="VSAEKDLIDHWAYSTAKTINMAAFNFAMAFAMNNVTVVYPAVVD
                     LRKTDFKKLFGIENLRKHELATRLEHPIDIKTQIKDFIEWSRPCA*"
     gene            223073..223528
                     /locus_tag="pig_ID_445_F78_scaffold_208_curated_prodigal-s
                     ingle_271"
     CDS             223073..223528
                     /product="hypothetical protein n=1 Tax=Treponema bryantii
                     RepID=UPI0003B74F35"
                     /codon_start=1
                     /transl_table=11
                     /translation="MGNRLVSRIAYKGQFFAASYQHWSGGDWVILEDILDDTISDHGF
                     FDDNHVRTKEEAAQILFEMLTKYNNSICSKGYEPKHGLSPADVTFFVRNDDKEPVNTP
                     YHSVEQEVFNKNSSLPICQDRTDGIITVDEKIANEWMNWAEVTNDFDFS*"
                     /db_xref="UniRef100_UPI0003B74F35"
     gene            223537..223725
                     /locus_tag="pig_ID_445_F78_scaffold_208_curated_prodigal-s
                     ingle_272"
     CDS             223537..223725
                     /product="Uncharacterized protein n=1 Tax=Ruminococcaceae
                     bacterium D16 RepID=F4XCQ6_9FIRM"
                     /codon_start=1
                     /transl_table=11
                     /translation="MSEKNNSKKGGIGFVGLLTILFIALKLLGKISWSWVWVLSPLWI
                     PVAISIILIIIAFIIGRK*"
                     /db_xref="UniRef100_F4XCQ6"
                     /db_xref="W7DVF3_9LIST"
                     /db_xref="cai:Caci_3011"
                     /db_xref="F4XCQ6_9FIRM"
     gene            223725..223925
                     /locus_tag="pig_ID_445_F78_scaffold_208_curated_prodigal-s
                     ingle_273"
     CDS             223725..223925
                     /product="id=4603447 bin=GWF2_Tenericutes_35_184 species
                     =unknown genus=unknown taxon_order=unknown
                     taxon_class=unknown phylum=unknown
                     tax=GWF2_Tenericutes_35_184 organism_group=Tenericutes
                     organism_desc=a35"
                     /codon_start=1
                     /transl_table=11
                     /translation="MLLKKARFEHYIGKKIHIINMEGEPQYSGKEGIVNFVDDMGQLH
                     GTWGGCAILPESDTFNIIEDKK*"
                     /db_xref="gwf2_scaffold_8981_16"
                     /db_xref="89680421"
     gene            223922..224239
                     /locus_tag="pig_ID_445_F78_scaffold_208_curated_prodigal-s
                     ingle_274"
     CDS             223922..224239
                     /product="hypothetical protein"
                     /codon_start=1
                     /transl_table=11
                     /translation="MKKEIVSKSFGLIVKEAFMFLIIRIVLLAQSFFETVANQAASNV
                     EIDRMKGEVSYAFANFVINHQDSFTAIFTFISFLLWLLVIFILFKDGNKIINLIKNKE
                     EKK*"
     gene            224244..>225227
                     /locus_tag="pig_ID_445_F78_scaffold_208_curated_prodigal-s
                     ingle_275"
     CDS             224244..>225227
                     /product="PREDICTED: MAP7 domain-containing protein 2-like
                     n=1 Tax=Monodelphis domestica RepID=UPI00020F697A"
                     /codon_start=1
                     /transl_table=11
                     /translation="MKKFFVLLLAVMAMLFMFTSCLFIRPYDKPEYVSIGTNETAFLI
                     NQLGTDSDQAKINANQDYKTVNSKLTRINHQWVKTGRMPGTGKYIAAEIVIAVSNSPV
                     TGTWKDDIRVETRGSQGFTVPMKYGIRVKPENSEKFLRNFPANLQVKDENGKLLSKKM
                     TSVESVADIQFKNQVAAELSKEFHKYEYKDVLPNRDVIVEAAVERVTEWATELGITID
                     NLAVFEGLIPDDSTLQNQMNEQAKLAAQVETEKKRQDAEKQKKQNEIELLALEKQRIQ
                     AETENAKAEARKTVETQQILAQTSNIELARKQREQEIANLKLKGEAEAQAII"
                     /db_xref="UniRef100_UPI00020F697A"
                     /db_xref="F6Y4L1_MONDO"
                     /db_xref="UPI00020F697A"
ORIGIN      
        1 TCGTTCAAAG GCTTTGAATA ACATCACATT CCCTACGGTT ATTACTTCTA ATGACTTGAA
       61 GGTGCTTGGT TTGGATAGTC TGATTCAAGA AGCAACTAAC CCTAATAGAT AAGATTAGTT
      121 GACAAAAAAA TCAGTTGGTG TTATAATTAT AGCATCAACT GATAAATTAA GCATTTTCTT
      181 TTGAGAATGT TTAGTCTATC AGTTGATAGT TAAAGAAAAT GGTTGGAATA AGTAGAAATA
      241 CCCTATCCCG CAATAAGATT TACATTTGTG TAAATAACCT AATTCTTGTA GGTTTGTTAA
      301 TTGTCCGAAT ACAATTAAAG GCGAATCTGA ATCTCGGTGA GAAACCGAGC GTGAATTGTG
      361 GAAAAAATGC AAAATCTAGA ACGCGGAGAA CTGCCCCACA AGCTGATGGT TCTCGATACA
      421 ATGATGCCGC TAATCGATTA GCGGCATCGG TTCGTATTTT ATCTGAGGAG GCAAGTATGA
      481 GTTGGTATAT GTGCATGGAC ATTTATACTA AGAAAAAAGG TTGTGATTGG CAAAACAAAG
      541 TCAATTCAGT TGAGTATTCT AGTCTAAAAA ATTTATGCGG TTCGAGAGGC TGTCTTGATG
      601 AAACAATTCC AGCTGCAAAA CTCTCCGATG AAGATCACGA GATTCTTAAA AAAATGACTC
      661 GTGAATATGA TTATCACAGT TATGACTATT TTGGTTCTGT AACAAAAGAA ACTTTTGCAA
      721 CCTTTGATTT TCCAACAACA TTCATCACGG ATGAAGAACA TGGCAATAAG CCTGGTTATC
      781 TTGTTAGCAA AGAGAACGCT GAAAAGATTT CTTGCATTTC ACCTGAAGAG TATTTAAATA
      841 CTCCAACGGA AGAATTAGAC CAAAAGTATA TTAAAATATA TACTGAGTCT TTTACAGAGC
      901 GTGGTTATGG ACGTGGTGAA TTTTATACTG TTGATTGCTT TTATAATTTA TTAGAAACTA
      961 TTCTTGAAAA TTATAAAAAA GTAATCAAAA AGCAGCATGA TTGGGAAAAA CTTCAAAATT
     1021 CTCTTGATTA CTTAAAACTT TCCGAAGAAG AAAAAGAAAA TGTTTCTTCA CAGTTTGAGT
     1081 ATCTTGATGA AGAAATTGAA TATGTTGAGA ATAATTTAGT TGCAATAAAT CAAGTAATTG
     1141 GGGCGTTGCA GCTTTTTGAA GATTATGATA CGCAAGTGGT TGCGTTCATA TATAGTGATT
     1201 GACAAAAATT TGCTTTAATG TTATAATTAA AGCATAAATA AGTTAATGGT AAGGCATAAG
     1261 TTGTTCCTAT CTTTATAAAA GCATTTTTTT GTAAATATAC AACTCGCCTT AATTTATAAG
     1321 TTGGCGTATT TGGTAAATCC CTCATCCCCC AATGTGTGCG GAAGTGGCGA AAAGAGGTTC
     1381 GATTCCTCAA TACGCTATAA GCAAAGGCAT AAACAATTCC TATCTGTAAA TCAAAGATGT
     1441 CTTCTGCCCT TGTGGCAGCT GCAAGTGGAT ATATTGTTCG CCTAAAATTT TAACAACATA
     1501 GTAAGTGAAA GCACTTGGAA AATAAAGCCG ATCGACAACT AGGAGGAGTG AGGTATTAAA
     1561 AGCCAAAATG TTAGTATCTT ATTATAAGCG GTAAGCGCTC CACTGCGTTA GTCCGTGTTT
     1621 GTGAAGAGTG TGTTGTTTCT TCACTTTCAT CTATCAACAT TTTTGCTTAT GTATGGTGGA
     1681 ATTACGAAAA AGGAGAGAAA TTCGAGAGAG TTTATCTTTG GTAAAAGTAA TGGTGTAAAT
     1741 GGTAGCATTC TATCTTAATA TGGTAGAGAT TCAAGTTCAA GTCTTGATTA CTTTATATTA
     1801 CATTTCGGGT TATCACTAGC GGTTAAGTTA TCAGTCCCAT AAACTGATGC GAGTCAAAAA
     1861 CTCCTGAGTG GTTCGACTCC ACTACCCGAG AAATTCAATT ATTGGGGGCA ATAATTAAGC
     1921 AAACATTTAG ATTGACAAAA ATCCTCATTA GTTGTATAAT TATATCATAA GGAAGAAAAG
     1981 TGTATGGAAA TTGAAGATAT TTTGAAAGAA ATTGGTGAAA CATTTACTAA GTGTTTAAAT
     2041 GAAAAGAATG AAGCTTCTAC AAGTGAAGTC GATAAACTTC GCAAAGAAGT AGAAGAACTT
     2101 AAAAAAGAAA ATAAGCAGCT CAGAGAACTT GCACAAAAAG TTCTTGATAG CGTTGATGCT
     2161 ACTAATACTA AATTGAGAGA AGTAGCTGAA GAACGTGATA ACGCAGAAAA AAGAGCTGAG
     2221 ACGGTCAAAA TGATTGACGA GTATCGCAAA AAGTATTACA ATGAAGCAAC TACTTTGAGA
     2281 AAAAAAGAAG CTGCTTATTC TAAGGCTTTG GGTGCTATTC ATGGTGCTCT TGAAGCTTTG
     2341 GCATCAGAAC TTAAATAGTA AATTAACGCG TAAAACCACT TGTCGTCATG AACGACACAA
     2401 CAAGAACGCG AGAGCCTGTT TTGTGGTTAT CTGAAGGGCT CCACTACCCT ATGAGATTTT
     2461 AGTTTTGTTT TTAGTTAAGT TTATTGGCGA AACGGGGTAG CCATCACAGT AACATTTCTT
     2521 TTTTGCCCCC TTATAATTTA CTGTGATGGG ACTTGTTGGA AGACTAAAAA GGTATTGGAA
     2581 CTTATGCCTC CAACATCCAT TTGCGAAAGC ATCTAAGGAT TTGCTTGTAA AAGCAACGGA
     2641 ATAACTGTCT TTGGCGGAAG GTACTGAAGG AAGCACATCA AGTAAAAAAA TTCTGAAATA
     2701 AAAGAATACT AGTAAAACTT TTATGGAAGA ACACCAAGTG TAGAACAGGA ACACATTCTA
     2761 TTATAGATTA GCTCTGAATA GAGTAGTTCT GCTTAGCCCC GTATTCTTGT GGTGCACTTT
     2821 AACAAGAACG CGATAAGTCC ACGATATAAC CTAGAGTATA AACTAGAGCG GGCGGCGTGT
     2881 AGGAATTTGG TTATTTTTTG GGGCTGTAGC TCATCGGGAT AGAGCACTTG CCTTCTCGAG
     2941 CACATTTGTA AAAAGTGTGT TGGAGAAGCA AGTTGTGGGG AGTTCGAGCC TCTCCAGCCC
     3001 TATTTTATAA GAGAAAAAAC ATGGAATTAT TAACAATACA AAATGTAGAT GAAAGCGTTG
     3061 TTTATCTAGC AAATCTTTTT AATAAAGAAT ATGGAGAACC AGAATTAACT CTTGAAGATT
     3121 TAAAAAAGCA AATCGAACAA TATGAAAATG TAAAAGTTTT CTTAAAGAAA GAGGATAATA
     3181 AATATGTTTC TATGGTTGGA ATTACATTGT TTAATGAAAT GTTTGAGTCA AAGAAGAAAG
     3241 CATATTTAAG TTGGGTAATC ACTTTACCAG AATACAGAGG AAGAGGCTAT TCCAAAGAAT
     3301 TAATGCTTGA AGCAATTAAT TATGCTAAAA AAGAAGGCTG CGATAAAGTA TTCTTGGAAT
     3361 GTAGTTTTAG AGAAAGTAGA AAATCTGCTC ATGCAATGTA TAAGAAAATA GGTTTTGATG
     3421 GCGACAGTTG TAGATTTTAC AAAAAATATA TTTAATATGT TCCCTTCGTC TATTGGCTAG
     3481 GACGACTGCC TCTCACGCAG TAAAGACAAG TTCGATTCTT GTAGGGAATG AGATAGTTTC
     3541 CGATTGTTCA GCACTTCGGG AACACTACTT GGGGGTGTTG CTGACACTCT CGAAGTATAT
     3601 TACTTTTGAT GTTTGTATGG AAAAACATTA TTTTAATAAA AAGAACCATT TATTAAAATG
     3661 AGCAAAAATG CGGATTCGGT TCGCTCAATA CCCTCCGCAT AACCTCGTAA AACTTGTTAA
     3721 AAAGAGCGAC GAGTGGGTTG TTGATTGCTT AATAAAATTT TTTATGCCAC ACGTAAGGGT
     3781 AAGGAACAAA CTACAGCAAT CGAAAAGCAC TAATTTTTTG GGACAGTTTT CAGATGCTAA
     3841 AACTGCAACC GTTGGACAAT AGAGATTTTC CAACACGCAC ATCGAGGCGT AAAAATGAAA
     3901 TCTCGGTAGT GGCGGATTAG CCATTGCTTG TTCAAGGAAG CACAACTTAT GGAAGAACTC
     3961 TTATTGTGGG AGTGGCAGGT TCAAGTCCTG CATTGTGCTA TATTGACAAT TTTTTGATTT
     4021 TATATTATAA TTAAGTTATC AAGCGGCAAA GAGTGTTCCT ACTTGCTGAT GAAGCAATAC
     4081 ACTTTTAATG TATTATACAC TTCGCCACTA TTCATATTGG GGGACTTATG AATACAAAAC
     4141 TTATCTCTAT GTTTCACTCT GCTCTTAAAG AGCCAGGAGC TGAAAAGAAC TTTGCAAAAG
     4201 TAAATGAAGT AGCAATGAAG TATGGGTATA TTATCCATCC TGAATGTTGC ACAAAAGATG
     4261 TTGCGGCTTG GTTGAAAGAG CAATCTTTTA ACCCTAATGC AACATTTTAT AAAGAATGGG
     4321 AAGACATCAC AAGTAAGACT CGCTTTGAGT TATTAGTGGA TCAAATTTTG CATTATGCAA
     4381 CAACTTACGG AACTGATTTT GCTCTTGGCA ACGGTTATGT TCCTAATGAC GAGCCTGTGG
     4441 TAATTCCTTA TGAGCATTTC AAAGTAATTA CTCCTGCAAC AAAAGAAGAA ATTTTTGATC
     4501 GTTGTATGGA TATGCTGAAA AGTGGAATTG CTTTGAAGTC AGATACAATA AATGTTCTTG
     4561 TTGAATACTT CGTGGATTAT GATTTCACAG ACAAAGTAAA TCTTGATGAA GTAAAGAACA
     4621 AAGAAGCTCA GGCTGTTCTT TCAGGCTTGC TTGAAAAATT GCCAAGTGAT GAATTTGGTA
     4681 TGCTTCGTTG TATTGTGTAT AAATATACAG GTTCTGCAAT GCTCATTAAA GACAAAAAGA
     4741 CCATTTATAC AATTAGTGGA AAGAACGGCT ATCAGTATTT ACAGACTGGC AAGTTTGACT
     4801 TATCTGTTTT GTCGGATCAG CAGATGAAGG TTCTTTCAAG AATTTTCCAT CGCTATAAGC
     4861 CTATCTTCCT TGCTATGAAG GGTGGTAAGA ACTCTGCTGT AATTAACAAA ATTCGTAAGT
     4921 ATGCAAACGT TTATCATAAG CCTTTGAAAA AAGGTTTTTG GGAAATTTGT CTTACGTCAG
     4981 AATGTCAGCA GCAGCCAACA ACTGCTTTGG CAGAAGCAGA GAAAGAAGTA GGGACGCTCA
     5041 ATAATTTCCG AAAGGTTCAG TTGATGCAAT CTATTAAGGA AAGACTATTG TGCAAAGACA
     5101 ATGTGGGTAA AATGTTTATT ATCAGAAATG GTAATATGTT TATCTGTAAA GACTACAAGA
     5161 CAACTTGTGA TGTAAAGTAT TTTGTAAGAC TTTATAATAT ACTTGAAAAC AGCCTTGTAG
     5221 AAAGTCTTAA AGCAAAGGCA ACAAATGTTT TCCTCCCGAA AGGAGTAGAA CTTTCTTGCC
     5281 CTACTTCTGA AAAGAACTTC ATTGGAAATT ATCCATTTGG TAGTTATGTT CCAATGAATA
     5341 GTGACCACAA TGTATTCGGA ATTTATTGGC GAAACGAATG GGGAGCTAGA GACCTTGATT
     5401 TGTGGTATAC AGATAAAAAT GGTAATCAAT ACGGTTGGAG CTCAAGATAT ACCGATGGTA
     5461 AAACTGTCAT CTTTTCAGGT GATATGACAA ATGCTGAACC TGAAGCAACT GAATTATTCT
     5521 ATTTAGGTAA GGAAGTTACT GAAGGAAACA TTGGTGTAAA TGTTTTTTAT GCAGATAAAG
     5581 CACCAAAATT TAAACTCTTT GTTGCGAATG AAAATTGTAA AAACAATTTA AAATGTGGTC
     5641 ATATGTGTGA TCCAAATAAC ATTGTGTTTG AAGCTGAAAT CAATTTTGAT CATCCTGATG
     5701 GTTTGAAAAA GGTTGGTATT ATCTGTAACA AAAAACTTGT TCTTGCAGAT TTGGGAGCTG
     5761 GTAATCAGCG AGTTTCTACA AGTGCAGCTG CCGATATAGT GAATCGTCAG ATGAAATTTA
     5821 AGGCTGAGTC TTATGTAGAT TTGAAGCCTA TCTTGAAGAA GGCTGGTTTT ACTATTAACC
     5881 CAACGAAAGT CGATGAGGAA AGTGGAGAAA CAATCTCACT TACCCCTAAC GACATCGAGT
     5941 GTTTGGATTT TACAAATCCT TCAAAAGATG ATTTAATTAA GCTGTTTGCT TAATTAAATT
     6001 GCAGGCACGC CGCGTTAGGT GCGTGCGCAA AGGAGCGTAG CCCATGTTGG TGAAGGCAGT
     6061 GGTCTTATAA ACCAAAGAGT GTGGGTTCAA TTCCCACCGC TCCTAATAGG CATAAGGTGT
     6121 TCCTATTTTT TATACATTAT TTCAAGCCTG TGATAGAGGT TCGAATCCTC TCTGAATCCT
     6181 ATTCCTAATA GGAGGAAGTC GTCTAATGAT TAGGATGCAG GCACATTTAT ACACCTCGCC
     6241 AAATTTTAAC GGTCGACACG ATGCATTCAT AGTGCTTAGT GTATGGAGTT CTGAAGGTAA
     6301 TGAAAAGGAT AGGTGAAGAA TTAAGAGATG CTATGAACTT TCTTAAAGTT CAACCAAAAG
     6361 TATTCATGAG AATAAAGAAG AAAGTGGGGT TCGAATCTCT GCCAACCGAC TATTTCGACT
     6421 TGTGGTGGAA TTGGGGAATA CACGTCTGGT TTAAGCCCAG ATGCCGAAAG GATTGAGGGT
     6481 TCAAATCCCT CCGAGTCGAC TTGTCAGCCT TTTTGGGCGT TCCATTAAGG TAGAAAACTT
     6541 CTCCATGAGA GAAGAAGATG ACTAAGGGAA AAACCATAGG AGAAATAAAT GCTGATGGAG
     6601 AAGAATCGGT GAAGTTAGTG TTTATTGTTG GTGTGGCAAC CACTCTGTGT GGAGTAATCG
     6661 CTTAAACTAA CTAAAAGTTC TTTTACTCTT TTAGAAAAGT AAGCACCTGA TTTATAAGTA
     6721 TTATAATATG TAAAAGTAAA AAACGCTTAA TTGCTTTCTG CGTTAATCAC AGCCAAGTGA
     6781 AAAGCAATTA TAAGATAAAC AAATTATGGA AAACGGTGGA GCATGGTTCT TAATAAGTTT
     6841 GGGAACGAAA TATACAAGTT GGGAATAAAT ATACTGACTT AGGATTAACT CTCGAACAGA
     6901 GCCGAATACG AGGCAAGTAG GTAATATAAC GAGAGCTCGC CTTAGTAATT TGTGAAACTT
     6961 ATAAGCCCAC CAAATTGGTG GGCTTTACTT TTTTATGATA ACGTGTTATA ATTTTTATAA
     7021 ATAAATAAAT TTATTAAAAA AGCAAAGGAG CCTATATGAA AGAAGAAAAA AGAGATGTTA
     7081 CAAGAACAAT CAAAGAAACA AAAACTTTTT ACATTGCTGA TGATGGTGAA GAATTTTCTA
     7141 CCGAAGAACA GTGTAAAGAA TATGAGGAAT CTGCTCGTTA TGCTTACAGA AAAAGACTTG
     7201 AAAAGACTTT AACATTGATT GATAAAAAGC GGGCAAATCT TGTTATTGAT ACTATTTTAG
     7261 ACGACGGAAG AGCTGAAAGT GATTACTACT CTTTTAAACC TCAGACGGAA GATGATTTGA
     7321 AAAATTTCCT TGCTTATGCA AAATCAACTT GTGGCGGTTA TTTAGCAGGC GATTTTGAGT
     7381 ATTATAAAAA CCATTCAGAA TATAATTATT TTTATGTAAA ACCAGAAAAT ATGAAAGTTG
     7441 GTGAAACTTA TATTTTCTTT CAGCGTTATG GCGAATGGGG TGGAATTGTT TCAAAAGAAA
     7501 GCCTTCAAAA AGCCATTGAT AAATGTTTTG ATGAAAAACT TTGGGAACCA GTAAAGGAGA
     7561 ATAATTAATG GTGTTTTTGT TATCAGGTGT TTCGGGATCG GGATTTATAA GTTGATTATA
     7621 TGATAATAAC AAAAGATATA AAAACTTATA TAAAATGCAA AGACAAAAAA GGTAAACCAG
     7681 TTCCAACACA AATGGTAGAA TGCAAATGTG AAATTTGTGG CTCTATTTTT AACAGAATGT
     7741 ATAGAAATGC AATAATTGAT ACAATTTGTA TTAAGTGTAA AAAATCTAAA AGGGCTATTG
     7801 ATTATAATAA GGCTCAAAAA GGTAAAACCT TTGAGGAACG TTACGGAAAA GAAAAAGCAG
     7861 AAGAAATAAA AATCTTACAT GACAGCGGTG AAATAAAATT TACCGATAGG TATGAACAAA
     7921 AATACCAAGA ATGTGTAAGT AAGGAGTAAT AGCATGGTGT ATCTCACATG CGGTGTGTAA
     7981 GCGGTTCGGG TAAGAGCACT TTTTATAAAA ATAATCATAC TGATAAAGGA ATTTATATAA
     8041 ATCCAGATAG TATTCGTAAA GATGTTTGCG GGAACATAAA CGATCAGTCA CAAAATCCAA
     8101 AAGTTTGGAA AATTGCTTAT GATAGTTTAA GAACTGCTTG TGAAGAGGGA GTTGATGAAA
     8161 TTTGGTTTGA TGCAACTACT CTTAGTTGTT CTTCTGTTAA AGCGGTTCTT GAAATTGCAT
     8221 CACTTCATAA GCAGAATGTG GTTCTTTATG TGATGCAGGA TTCTCTTAAT AAGAACCTTT
     8281 GCATTGAAAG AATTAAAAAA GATATAGATA ACTCTGCTGA TAGAGCAAAT GTTCCTATCG
     8341 ATGTAGTTAA TAGTCAATTT TCAAGATTTA TGATTATGTA TGAAAACATG GATGAAAATC
     8401 TTGCAAGATG GCGGAAAGAA TTTTCAAACA TTAAAATTTT TGTAGTTTAT AAATAAACAA
     8461 GTCATAGTAT TCCTCCAAAT AAGCCTAGCG ATCAATGTGG TCACTAGGCT TTATTTTTTT
     8521 TGGTTTTTGT GGTATAATTT TTATATAGGG GTAAGAAAAT GACTAAATTA GAATCGTTAG
     8581 AAGGTAATTA TAAATTTATT GCTGATCCAT CAGAGTTGTC TTGGTTTTTT GAAAATGTAT
     8641 TAAAAGATTT ATCAAAAGAA AGCATAAGAA AATCTTATCT TATGTGTATT GTTACAAGAC
     8701 CAAAAAAACT TAGTAAAGAA GAAAGAGAAG AGTTTGGTAT TTCAGGTTCT GATGGTGTTA
     8761 TGATGAGAGA AGAAATTATT TCTCCTCGTG GTAAAGATCA TATTTGGTCT TTTGAAGAAT
     8821 TCCTTACTCA TATCTATAAA TATGAATGTC CAAAGCGTGG TATGATTACA AAGAATGGCT
     8881 ATGCTTATCC TGATAAGAGT TTGGCAGTTA TGATTTATGC TGAACCTTCT GATGAAGTAA
     8941 AAGTTGCAAA TGAACTTGTT AAGTATGCAC ACGAAATTAT TTCTCAGACT GTTGAAGCAT
     9001 GTGAAAGAAC AATAAATTTC GGTGGCACTG ATGGTATCAA AGAGCAGCTT GATAAAATGG
     9061 CTGGTATCGC TAAGAAATCA AAATCTATTT ATGCCCAAAG CACTGAAAAA ATTTTCATCC
     9121 ATTATGATTT TGATTTAAAC GAAACATACA AAGAAAAAGA GAATAGAGAA TATGTAGAAA
     9181 AGATTTTAAA AGAACTTCAC GAAAATGCTT TTGGCAAAGG TAATTACTTT ATTATCAAAA
     9241 CTAATGGTGG CTATCACACA TTAGTTAAAA GAACTTGTCT TGGTGAAGCT GCTGCTTTCT
     9301 TTAAGAAACT TGGTAAGAAT GATCCAGTTC ATGGTTTTGC TGATTATGTT GATGCAAATC
     9361 TTAATTATGC TTTAACAATT GGTGAAAAAC GTGTTCAGGA TCAGTGCTTC GTTCCTGTGC
     9421 CTGGAACTTG GATGTATGGA AGTTTTATTC CTACTATTAT CAACAAAGAC GATTTTAAAA
     9481 AATGAAGTTA GCTGTAAACT TATATAAGAA ATTAAAGTAG AGGTGAATAA GATGAAATTT
     9541 AAGGTTGGTG ATAAAGTAAG AGTAAAACCT ATTTCAGAAC TTAAAAAACT TTTTAAGAAA
     9601 AATGCAGTGT CAGATAGTAT GGGTTGGTAT TATACATACA AACTATCAGA TGGCAGCAAT
     9661 AGAAGAATTT ATTTTACATT AAATATGAAA GATGCTTGTG AAGAAGTCGC TAAGATTGCT
     9721 TCTATAAATA AAGAAAGATA CACTCTTGAA TTTGAGCATA ATGTTTTCTC TGAAAACCAA
     9781 GATTATGAAT TTATTGAAGA TTGGTTAGAG TCATTTGATA ATCCTATCTG TGATTTTCCT
     9841 CCTGTTTATG TTTCTTCTTT TGACGACGAA GAAGAGAATA AATCTGAAAG ACTTAAAGCA
     9901 ATTCTCGATC AAATTGAGCA GCTGGCGGCA GAAGCTCGTA AGATAGTGGA GGGTTAAATG
     9961 AATTTTCAAA TTGGTGATAA GGTAAAAATA ATTTCTTTAA GTAAATTAGA GGAATTAAAT
    10021 CCAAAGCCTT GGGGTCATTA TCCTTTTGTT AGTAATGATG GCTGTGCTTT TACAGAAGAT
    10081 ATGTTAGACT TTTGTGGGTT TATAGGAACC ATTGTTAATG TGTATGTTGT CGATGGTAAT
    10141 CCAAGATACA TTTTAAGTTT TGATCATTTA AGAGATACAT GGCGGAGCTG GGTGCCTGAT
    10201 TTTTTTGAAA CTAAATTTGT GGATAGTTTC GAGGAGGCAT AAATGAACTT AAAGGTTGGT
    10261 GATATAGTAA CTATTAAGCC ACTTGAAGAA ATTGCAAAAA TTGCAAAAGC CTATGACAAC
    10321 AGAGATGGAG GGTATGTATT TGAAGGGTGT TGTGATTTTG TCAAAGAAAT GTTTAAATAC
    10381 TGCGGAAAGC AAGTAGAAAT TGAAAAAATT AAAAAAGTTG AACATGAACC ATGCTGCTAT
    10441 TATTATCTTA AAGAAGACAA TGGGGTATTT AGCTGGCTTG ACGATTGGTT TGTGGAACCA
    10501 CATTACATAA CAGATTTTGA TGGAACTGTT GAAGAAGCAA CCCCCGCTGA AGCATACTGG
    10561 GAACAAGTTA TGCCGCAAAT TAAAGAAATT GTTATAAATG CTTATAACAA AGGAGTAGAA
    10621 ATTGGAAAAG CTGAATAAAT ATAAAATATG TAGAAATGAT ATTAAAATTG ATTCGTTTAC
    10681 AACTGTTAAT GCTCATAGCA CATGTGAAGC ACTTATGAAA TTTTTGCAGC ACTTGAATGA
    10741 TACAAATACT CATATTACAA AAGATTATAA AATTACAATT ACTAAAATGA ATTAGAGGTG
    10801 CTTATGGCTT GGTGGGAAAT TCTATTATAC ATTGGCGCCC TTTGGCTGAG TTGGAGACTA
    10861 TTAGCAGTTT TAATAGAAAT AATTAAGAAT TGTTGGAAAT AAGTCTTCCT TAATTGCGGT
    10921 GTTGAAATTC TTACACTATT AAAAAACTTT GCACCGAGTG GACAAATTTG TCGTGAGTCA
    10981 CGACACAGAT GTCCGGTATA CAACATACTA AGTAACAAGT AGGCATTTTA TGAAATTTAA
    11041 AGTTGGTGAT AGAGTAAAAG TAAAATCACT TTCAGAAATT AAAAATCTTC CTTATCATCA
    11101 AATAGATAGC GAAGGTGGTA TACATGGAAA ATGTGAAGAT ACTGATAAAT TTGGTAATAT
    11161 AATTACAGTA TATAATGCTT TTATAGTTTC AATGTTTGAG CTTTGCGGAA AAGAGTTTGT
    11221 AATTGAAAAA GTGGAAGAAG ATGGTAATTA CAGACTTAAA AATGCATTCT GTCAGAACTT
    11281 TATTGCATGT TGGTTAGAGC GAACCCAGCA TTATGTTGAG TTTTTTGATG AGGAATAAAA
    11341 TTATGAAATT TAAAGATGGA GATAAAGTAA AAGTAAAATC ATTTCCAGAA ATTGTGCTTC
    11401 TTTCTGATAG TCCAATCAGA AACGGATTTA TATGGTGCAC TTGTGAAGAT ACTGATGGAC
    11461 TCGGAAGAGT AATTGAAGCA GGAGATTATT TCACACCTGA AATGCAAGAT TTTTGTGGTA
    11521 AAGAGTTTGT AATTGAAAAA GTGGAAGAAG ATGGTCACTA TAAACTTTCA GATGGTGAAT
    11581 GTAGCTGGTA TTTTATTGCA AGTTGGTTAG AACTATTGTC CCAGCATTAC GTTGAGTTTT
    11641 TTGATGAGGA ATAGTTTACA AAAAATTGTT TTTGGTTTAT AATTAAGAAA ATTAAATTTT
    11701 GGAGATAAAA TATGATTATT AAATCTTTAT TAGAAGATGA CCTTTATAAA TTAAATATGC
    11761 AGCAGGTTAT TTTTCATCAG TTTCCAACAT ATCAAAACGA ATGGGATTTT AAATGTAGAA
    11821 ATAAAGGTGT AAAGTTTACT GCAAAAGATC TCGAAGACAT CAACAGAGAA CTTGATGAAT
    11881 ACTGCAAACT TTCATTTACA GAAGAAGATC TTTCTTGGTT GAAGAAAAAC ATTCTTTGGT
    11941 TTAAGCCTGA CTATATTGAT CTCCTTCGTT TATGGAGACC AAATCGCAAT GAAATTATTG
    12001 TTTCAGATAA ATCAGAGTGT GGTTTAAAAA TTACGCTAAA AGGAACTTGG TTAAATGTTA
    12061 CAATGTATGA AATGCCAATT CTTGCTATTG TAAATGAAAC ATATTTTCGT AATCATTATA
    12121 ATTATGATGA ATTATTTGAA CAATTTAAAA GAAAAGCAGA AGAAAAAATT TCTTTAATGA
    12181 AAGACGGAAC ATACCATTTT GGTGCATTTT CAGAATTTGG ACTTCGCCGC AGACTTTCTT
    12241 TTGAAGCACA GGATTATATT GTAAGACGTT TGGCAGAAGA AAAAGCAGCT GGAAGTATTG
    12301 ATGGTTTTGT TGGAACTTCA AATGTTTATC TTGCAAAAAA GTATAATCTT AGACCTGTTG
    12361 GAACAGTAGC ACATGAATTT GTAATTAATG TCGGACAAGG CAATCCAAAA CATAATCCTG
    12421 CATACTCAAA TTGGTATGGT ATGGATTCTT GGGTAAAAGA ATATGGAGTT CTTAATGGAA
    12481 CTTGGCTTAC AGATACAATC GGAGATGAAT GTTGTCTTCG TGATATGGGA CTTACATTCT
    12541 CGACTTTGTT TAGTGGTGTA AGACACGACT CAGGTGATCC TTTTGTTTGG GGTGATAATT
    12601 GGATTAAACA TTGGGAAAGT TTAGGGATTG ATTCACATAC AAAAACATTA CTTTTTAGCG
    12661 ATTCTTTAAA TTTTGATAAG GCACAGAAAA TTGCGGATTA TTTTAAAGGA AAAGCAAAGG
    12721 TTGCTTTTGG AATTGGAACA TATCTTTCCA ATGATACAGA TGTTGAGCCG CTCAACATTG
    12781 TTTGTAAGGT AGCAAACGTA AATGGAAGAG ATGTAGCAAA AATTTCTAAC GATAAAGGTA
    12841 AAACAATGTG TAGAGATCCT GAATATGTTA AGTATCTTGA TAGAACAATT GCTTGGCGTC
    12901 TTGAGCATGA AATAGTTTAA ATAAGGGAGT CATGAGATGT TTATAAAATT AAAAAACTGT
    12961 TTGGAACATG AAGATGTTGA TTGTAGTTTT GGAGATGTGG AGTATTTTAT TCTAACCGAA
    13021 AAAATTGAAA AAATGCGAGC ATTCAAAGAA AGCACAGACA GATTTAATGA TTATGATGAA
    13081 ACTTATTTCT GTTTGGAAAT ACTAGCAAAT TTTACAGATG ATCAAGATTG GGAATGTTAC
    13141 TATTTCAAAA CCAAAGCTGA TAGAGATGAG GTAATCGAAC AGATTATAAC TCACCCAGTC
    13201 TTTGTAGAAA CTTTTGATAA GTAATAAACA GCCCACTGTT TTAGTGGGCT TTACTTTTTT
    13261 ATGAGAACGT GCTATAATTT TTGTAGTGAG GTAAAAAGAA ATGTTTTTGA AATTAGAAAA
    13321 TACAGTTAAA TATGTTGAAG CTGATTCGGT AGATGATTTG AAACTTTCAA AAGAGGTTCC
    13381 AGTTGGTGTA TGGAAGTTAT CTTGCGCTAA ATATGTTGGT TTTTATTTGG AAGAAACAGA
    13441 AATAAAACTT TCACATGGAA AAATTTATGG TGATGCTCAA GACATCGCTG ACCATGTTGC
    13501 TGAAGCATTT GAAAAAAACG ATCCAAATAA GAATCTTGGT GTTCTGTTTT CAGGTGAAAA
    13561 AGGTCTTGGT AAAACACTTA CTACTCGCCT CATTCTTGAA AAGTTTTATG ATAAGAAGCC
    13621 AATTATTATA ATTTCAGAAT ACATAAATGG TATGGCTGAT TTTATTTCGA AATTCAAAGG
    13681 GTGTGTAATT CTCATGGATG AGTTTGAAAA ATTCACGGGT GGAAACACAG ACAGCGAAGA
    13741 TGAAAATAGT CTTACAAAAC AAGAATCACT TTTGTCTATT TTTGACGGAA ACACAGGCTG
    13801 CTCAGGAAAT CTTTTCTTGC TTACTGTAAA TAATACCTAT AAACTTAATG AAAATCTTAA
    13861 ATCAAGACCA GGACGCATGC GTTATCATTA CAAATTTACA TCAGAAAATG CAACTGTTGT
    13921 AAGAAATTAT TGCAACGACA ATCTTAATAA TAAAGAAATT ATTGAAGATG TTGTTGAAAC
    13981 TCTTGGTAGT GCTGGTTTTG TATCTATGGA CATTCTTTCA TCTTTTGTAG ATGAGCTCAA
    14041 TAAATTCCCT GACAAGAAGC CTTCAGAAGT TTTAAAGTAT TTCAACATTG AAAATGAAAA
    14101 TGCTTCTGAA AATTTCAGAG CAACTTTCAA AGTTCTTTGG GGAGACACAG AAGCAACATA
    14161 TGCTGATAGA GCTCCTTTGA GGTGTTTCCA TAATGGTCGT TGGTTATCTT TGAAAGTCAG
    14221 CAGTGATAAA GAAAGAGAGA AATTTACAAA GCTGGGGATA CCTGACAACA TTTGCATCAC
    14281 TATTGATGAA GATGCTGATA TAAGCTCATA TTTTGAAAAT GTTCTTTCAG AAGATGATTA
    14341 CAACATTGAA AGTGAAACTT TTGACCAGAT TGATTCGTTT ATCGAAGATG ATTTAAAAGT
    14401 TATAAAAGCA GTTGTTAAAT CAGCAGATAT GGACAAAAAA GTAAGAAGGT ATAATGCTTT
    14461 CTAATAATTA AGAATTACTA ATCAAATAGC CCATCAAATA GATGGGCTTT ACTTTTTTTT
    14521 AGGTTTGTGA TATAATTTTT GTATAAGGAT AAAAAAATGC TTATAGAAGT AAAAGACAAT
    14581 TATTTTATGA ATACCAAAAA CATTTCTTTT ATAAAATTTA AAGAAAACAA TAATTTAGAA
    14641 TTTACATATT TAGGAAACAA TTGTTTGGAA GAAGTTAAGA TTTCTGATGA AGTAAAAGAA
    14701 AGACTTTATG ATTTTTTTGA ACATGATGAA AGTTTTGTTG AAATACCAAA TAATCAAGAC
    14761 ACTAAACAAT ATATAAATGT TAGAACAGTT ACTAAAATTT TAATTRTARA TGAAGATGAC
    14821 TATATAGACT TAAAATTTTA TTTTGTAAAT GATGATARTC CTTTRAATAA AATAATGCAA
    14881 GAAAAAGATG GYGCTSTAAA AATTATAARY GAAATAAAAG AAAAAATTGA AAAATTAAAA
    14941 TCAGAATATG TAGATCATTT TTAGGAGAAA ATATGGCAGA TAAAGAATTA AGTTTTGAAG
    15001 TTCTTGAAGA AGTAGATAAT ATAAAGTTTC CAATTTTTGA TGTTTCTCTT ACAAAGAAAA
    15061 TGAGCCCAAA TAAAGAAGAA GGAAATTATG TTTCTATTAA GTCACCTGAT TGGGTATCAG
    15121 CAATTGTTGA AACTATTGGA AGAAGTTTTA TAGTAGTTTC TCAGTATCGT CATGGAGTAA
    15181 ATACTGTCCT TACAGAATTT CCTTGTGGAA TAGTTGAGGA TGGTGAAACA CCATTAGACG
    15241 CAATTCTTAG AGAATGTGAA GAAGAAATTG GCTTAGATAA AAACAAAATT CTTGAAATAA
    15301 AAAAACTTTA CGAAGCAAAT CCAAATCCAG CTTTTATGGA TAACAAAATG ACTTGTTATT
    15361 ACATTAAAGT TGAAGTCGGC TGCTCAGATC AAAAGCTGGA TGAAAATGAA TTTATTAAAA
    15421 GAGATTTCTT ATCGTATTCG CGCGTTGAAT CTATAATGAA TTTTCCTGAA ACTTCTATTA
    15481 TGATGAAGCA CGCTTGGGAA AAATATAAAA AAATTATTAG AGGAGAATAA TTATGATGGA
    15541 GTTTAATGTT CTTGAGCAAA CAGAAAATTG TATCGATTGG ATTCGTAAAT GGTTTGAACG
    15601 TAATGGTGAT GAAAACTCAA AAGCCATTAT TGGTATAAGT GGTGGTATAG ATTCTTCTAC
    15661 TACTGCTGCA CTTTGTGTTA AAGCTCTTGG TAAAGATAGA GTTATCGGAA TTATGCTTCC
    15721 AAATGGAATC CAGACAGATA TAGATGCTTC ACAACTACTT GTTAAGCATC TTGGAATTAA
    15781 ACATTATACA ATTAACATTG GTGATACTTA CCATGCTCTT GTTGATGAAA TGAGAGTTCT
    15841 TGCAGAGAAT GGTAAAGAAT GGCCTGGTAA TCAATACATC ACAAACACTC CTGCTCGAAT
    15901 AAGGATGACA GCACTGTTTG GTGCTGCCGC TATGATTGGC AACTGCTTTG TTGCTAATAC
    15961 TTGTAACATT TCTGAAACAA TCGTTTCTTG GGATACTTAT GGTGGCGACG ATTTTGGTTG
    16021 TTTTGCACCA ATCGCAAGAT TTACAAAAGA AGAAGTAAAA AAGATTGCAA AATTCTTAGA
    16081 GCTTCCCGAA ACACTTGTTA ATAAAACACC AATTGATGGA ATGTCTTTAA ATGCAGATGG
    16141 AACTTACAGC TCAGATGAAG ATCGATTTGG TTTTACTTAT AAAGAACTAA ATGATTTAAT
    16201 TCGTAATGGA GTTAAAGGTG AGCATTATGA AAAAATTATG AGTATGTATA ATAGAGGAAA
    16261 ATTTAAAATT GAAAATATAA GGCTTCCTTA TTACGATCCA GATTTACCAA TAAATCCAGA
    16321 ATTTGTTTTA TAAACAATTT ATATGTTTTA GAAATAAGGA GTAGTTATGG CACCAACAAG
    16381 TTTTGATCAG TGGTTTGCTA TTCATAATGC AAAATCAGAA AATAAAATTT CAGAAGAACT
    16441 TAAATCTCTT TTTGAAGAAT GCTGGAATAC TGCAAGAGCT AACATTGAAA GCGATAATAA
    16501 AGATCTTGAA GATGAAATAG AAAGACTTCA GGAAGAAATT GATGGCAATT ATCATTGTCC
    16561 TTATGATGGC TGCATCTACT TTGATTATGA TGATGTTGAA AGTGACTTGG AAGATGCAAA
    16621 CAAAAAATTA AGAAAAGTTG ATAGCATAAG AGATAATCTT AAAATTGTTT ATGATAAACT
    16681 TGAATATGTT GGAGTCAGTC TTGATGATGC AATTGAAAAC GCTGATTATC AGTTAATTGT
    16741 TGATTCAGTC AAAAAAGACT TTGATAACGC ATTTGATGAT TTCTATGAAT TAAAAAGAAG
    16801 CTTTGAAGAT CTTGACATTT AAAATATATG CTTTATAATT TACTCATTGG AGATTAAACA
    16861 ATGAGTGATA AAACAATTAA AGAAATTAAA GCAGTTGGCG AATGGGTAGT TTGTGAAGCA
    16921 GTTCCAGCCG AATCTAAGGT AGAAAAAACT GAAAGTGGTC TTATTATGCC TGGAAAAAAA
    16981 GCAACTGGAC AAAACGTAAA TGATCCAAAC AAAAGCGGAA AACTTATTGT AAAGTATTTC
    17041 GTCATTAAAA GTATTGGTGA AAAAGTGAAA GAGCCATTCT TTAACGTCGG AGATAAAGTT
    17101 GTAATTGATG ACTATGACTG TCAAATGATT TCTAATGGCG AAAAAGGTGC TTACTGTCTT
    17161 TGTCATAGTT CTAAAATCAA AGCAGTATTT GACTGCGATT ACTAATCTTT ACGAAAAACC
    17221 TCTTTGATGA TATAATTATA TCATCAAAGA AAAGAGGTAT CTATGAAAAT TGCTATTTAT
    17281 GGATTATCAG CCGATCCATT TCATAATGGA CATTTTGAAA TTATCAAGAG ATTATCAAAA
    17341 ACTTTTGATA AGGTAATTGT AGTTCCTACA ACAATTCGTT ACTATAAAGC AAACGCACAA
    17401 ATGTTTTCTT TTGACGAAAG GTTTAGAGTT GTTCAAAAAA GATGTGAGGT TTTTGACAAT
    17461 GTAGAAGTTT CTGACATTGA AAGGTTTGTA GATAGTAGTT GGCGTTTTAT AGACACCTTA
    17521 CGAAAACTCA CAAGTGGCAA AATTATGAAA TCATTTGATG AGTATGAGTA TTATGTCGCT
    17581 ATGGGTTCTG ATAGTTTTCA GAAATTTGAA ACTTGGTGTG ATTATAAAGA AATTTTAAAG
    17641 CGTGCAAAAC TTTTAGTTTT TAGGCGTCCT GGTTTTGAAG ATAATTTCCC TAACATACCA
    17701 CATGAGTATG TTGATGATAT AGACATAGAC ATTTCATCGA CCAAACTTCG TGAAAAACTT
    17761 CGTAAAGAAA TTTATGAAGA TTTTGATGAA ATGATAGACG ATCTTTCTTT CTGCAAAGGT
    17821 TATGAAGATT TAATTGAAAA TTATAAATAC TAAGGAGTTT TTAATGAAAA AATTTTTTGT
    17881 TGTAGTGGAT TGTCAGAATG ATTTTGTAAC TGGGTCTTTG GCAAACCCAG CAGCTCAAGC
    17941 CGCTCTTCCA AAAATTAAAG AAGCAGCAGA AAAAGCGTTG GCAGATGGAG CAGGACTTAT
    18001 TTTTACTCTT GATACACATT TTGAAGATTA TCTTCAAACA GGAGAAGGGA AACATCTTCC
    18061 AGTAAAACAT TGTATTGAAG GAACAGATGG TTGGAGAATT GTTGATGAGC TTCAAGATTT
    18121 GGCAAATAAA GCCATTATCA TTCCAAAGCA TCATTTTGGC TCAAATCTTT GGGAAGAATA
    18181 CATTCAGCCT GGTGATGAAG TAACAATGTG TGGATTTGTT TCGTCGATCT GTGTGTGCGC
    18241 AAATGCCCTT GCAATCAAAC AGATTGAAAA TGTTGAAGTA AATGTAATTA AAGATTGTTG
    18301 TGCTGGGCTC GCTATTGAAG ATCATGAAGC AGCAATGACG GTTATGAAAT GCTGTCAGTG
    18361 TAACATAATT TAAAAAAATA ATTTAATAAT GTTTTTGAAG CCCACTACTT ATAAAGTGGG
    18421 CTTTACTTTT TTTTGGGTTT ATGGTATAAT TTTAATACAA GGAGTAAATA TGAAAAATTT
    18481 TGAAGAACTT GAAAACTTTA TAAAAGAAAA TCCAAAAAAT TGGCAGGATA AATTAAAAAA
    18541 GGCTCCTTAT AATTTGAAGT CGGTAATACA GTTTCCTAAT AATCCAGATT GGTATTTATT
    18601 AAATTACAAT CTTATAGAAA GTGATTTAAA CAATAAAATT GTTAAACAAT GTAGAGGAAC
    18661 ATGTGTAGAG GTAAAAGACA ATAATGTAAA AGTTATTTGC GCTCCTTATA TAAAATTCTT
    18721 TGACATAAAT GACGGGCATG CTGACACAAT AAACTGGAAT TCTTCAAAAC TTAAATGTGA
    18781 AGAAAAAGTA GATGGCATGC TTCAAAAAAT GTTTAAATAT AACGGAAGAG ATTATTGGGT
    18841 AACTAATGGT GGAGTTTCTA ACGAAACACC TATTGATTTT ATAACAGATG AAGTCCATAA
    18901 TTATAAAGAA TTACTTGCAA AATGTTTTCT GCCAAATGGC TCAGATAAAT TAGGTTATTT
    18961 TGCAAAAATA ACAGATGATG ATTTTCAGCT TCATATAGAT TGGGTAGATA ACATACCTGA
    19021 TGGCTGGACT TTAATGTTTG AAATTACTTC TCCGCAAAAT AAAATTATTT GTGAATATAG
    19081 TGAATATAAG GCTTGGTTTC ACGGTGCTAG AGATGCAGAA GGCGTTGAGC ACTCTCCAGA
    19141 AGAAGTGAAA GAAATGTTTG GAATACCTTA TGACATTCCA AAACGTTATA ATCTTTCAAA
    19201 CAAAGAAGAC ATTCTTGCAG CACTTGAAAA GTTTAGCGGA AAAGAACAAG AAGGCTTTGT
    19261 TGTAGTAGAT GAAGAAAACT GGACTCGTGT AAAAATGAAA TGTCCTTCTT ATTTGGCTTT
    19321 GAAGTATATT CGCGATCATG ATACTCCTGA AGGTATTTGG AGATTATGTC TTACTGAAAG
    19381 CCATGATGAT TTCCCAGAGC TTAAAGAAAA GACAGATAAG CAGGTTGCAG AAATTAAAAT
    19441 TTTTAAGAGA GAATTTATTT CTACAATGGA TTATGCAAAA GAAGTTTGGG AAAATGATTA
    19501 CAAGAAGAAT CGTAAAGAGT TTGCTCTTTG GGTAACTTCT CAGGTTCCAG TATCTTTGCG
    19561 ACCGATATAT TTCAAGGCTG CTGACGGAAA AGATTCTAAC GAATACTTAA ACGAACTTTG
    19621 GAACTCTTGG AAAGAAAAAT CTAAGGGTTA TGAAATGTAT TGCTCAGTAT ATAAGGATTT
    19681 GATAAAATGA AAATTTTAAT TATACCAGAC CAGCATGGTC AAAGCAATGG GTTAAAAGTT
    19741 GCAAAAGAAA AAATTAATGA AGTTGATTTT GTTGTTTTCT TAGGAGATTA TTTTGATTCC
    19801 TATTTTTCTG CTTATCGAGG AATGAAGGCA GTAGAAAACT TTAAAGACAT TTGTTCTTTT
    19861 GCAAGAAACA ATAAAGAAAA AGTAAAACTT GTAATTGGCA ATCATGATTT AGATAACTAT
    19921 ATTTATTTTG GACAGTGTTC TGGTTTTCAA AGAGATTGGT TTAACGAATA TAACAAAGCA
    19981 CTCGCAGAAA ATATAGATTT GTTAAACATT GCTTACGAAA TTGATGGTTA TGTTTTTTCT
    20041 CATGCTGGCT TTTCTGCAAA ATGGGTAGAA GACCTTGAAA AGAAAGAGTG GGAAGAGGAT
    20101 TTTATTTCTA ATGATTATTG GAAGTCTTTA ACTGTTGTTG AAAAAACAAA CTATTTGTTT
    20161 CACAAACAGT TTAATGAAAG TGGATATATC AATCAAGATT ATAATTTAAG AGGTTGGTTT
    20221 ACTTTTTATA ATCGGGATAT GAGCGGCTGT GGAGAAAATT CTCATCAAAG CCCTATTTGG
    20281 ATTAGACCAC AAACGTTATT AGAAAATGCT TATTTTAACA AACAAGTAGT AGGTCATACA
    20341 GAATACTGTA TTGATAATTA TGTTGCTTTA AAAAATAAAG AAAATTATAT TCTTCTTTGT
    20401 GATTCAAGAT ACCATGTTCC TTTTGAAATT TTTGATACAG AAAATCCACC AGTTGCAATA
    20461 ACTTACTTAG AGCTTCAAGT GGAATATAAA AATAAAATAA AAAAGATAAA CAATTTACTT
    20521 TCTAAATTTG GAATGCTTGG TGAGGCTCTT ACAGAAGAAC AAAAGATGGA AATTATTAAA
    20581 GAAAATTTTG GTGATAAAGC ACAGTTTTAT TATGAAAACT ATTTTAAGGA GTAATTTTAT
    20641 GGATTCTAAT GACAATTTTA AATGGGAATA TGTAGGCAAG AAATGTTATA TAATTAGTAA
    20701 CTGTTCTTAC TTAGGAGAGC CACCTAAACA TATCCCTCTT GAGCTTGTGC AATTTGATGA
    20761 TGGTTTTGAT ACCCCATGCT TTCAGCTTGG TTCTTGGGAA AGAGATAAAG AAGGATACGA
    20821 ATTTCATTCT TGCGGTTCGA GAATGTTTGA CTATATTCCT AAAAAAGATT TAAAAGAAGT
    20881 TTGGAAGGGA CTTAAAAAAG CAGATAAGTT TTTAAATGAG AGATTCTTAC ACGAAGAATA
    20941 ATGCGCGGTT GAAACTCTTA CAAGGAGATT AATCATATGG GATGGCAATT TTTATACAGA
    21001 AGGGGGGTTT GGGAATTATG GAAGACTCCA ACTAAGTATT TGGTGTGCTA TCATTATGGT
    21061 GGCGAATATG AGTTCTATTC TAATTACCAA ACCGCAAAAA CAATTATTGA CAAAAAACTA
    21121 AAATAGAGTT ATAATTAAAG TATGAAATTT GAGTTATCAA ACTTACTTAA TCGTAACATT
    21181 GAAAAAATTA AAAAGTTAAA TTCAAAAAGT GATATAGACA AGTTTGTAAA AAGACTTGTT
    21241 ATAGATAATG GTTTGACAAA AGATAAATCT TCTGTTATAC TATTAAAGCA ACTTGAAAAG
    21301 AGCAAGGATT TTAATTCTTC TCGTCAGGTT GTTTGGAATG CCATTCTATC AAGTAGTGGT
    21361 GCGTTTCTTG GTAAAGAAAT CACAAAAAAA TCTTGGTATA AAGGAACTGC TATTGCTGGA
    21421 ATGGAATGTC ATTCACATTA AGGGGATGCA AGGATTCGAC CTTTGTATTA GTATTAAAAA
    21481 CATCAAGTAA GTCAAGAAAA GACTAAAAAA TTACATTTGA AGTAACTGAC GAAGAAGCTT
    21541 CTTATGCTCT TGCTGCTTAG TTGCAGTTAA AGCATTTTGG GACTAAGTGA GCCCAAACGG
    21601 TTATTAGAAG GTCACTCTTC CAACTCCCTT CTAATTAACT GTGGTTAAAG GTGGATAGGT
    21661 TTGTAAGGGG AACCGTAAGC TCGGTGGATA GTGCAGGGGC TACAAAATCC GATAAGATAT
    21721 ACTGTTACAA TATGGGCAAG ATCCGTGAGT CCATACTATC AAAAACCTTC GGATCTTAAA
    21781 CTTGTATAGA AGTGTTTTTA AGAAAATCAT TTGGGACTCG GCTATCGTAT GCCGACATCT
    21841 CCACCAAAAA TAATCTCTGA AAAGAGTTTA TATAAGTTGG CTTTGCTTGT TTGCATTCTT
    21901 TATATTGAAA ACAAGTAACT GGGTTTCCAG CCTTATAATT AAAGGATGTT TGAAATGCAA
    21961 ACAGTGAAAC AAGGTTCGGC TCATACTTAG GAGCACAGCA GTTTATCAAC TCACTTCTGC
    22021 TACAAAAAAT AACGGGAGAG ATGTTTGAAA GTCCTTCGGG CAAATTATAA CAAATAATCA
    22081 CTTACAAAAA GCGTTAAGCA ATAATTGACA TTTTTTGGAT TAAATGTTAT AATTTTTATG
    22141 TTGATGAAAA GAACAACATT AAAATCTTTT CAAGTGTATC GCCACGACGC ACTATAAATA
    22201 CTTGGGCGAA GGGCAGCTGC ATTAATTGAG AATGCGTAAT ATACGCCCTT CTTTTTCGGA
    22261 TCCTTAGTTT AATGGATAAA ACATAAAACA TTAGTTTTAA GATGCTGGTT CGAGTCCAGC
    22321 AGTTTCCAAA CTTTGATTAA AACGTGAGTA GAATATGAGC AGAAGTTTTA AGAAAAAACC
    22381 TTATCATTCT ATTTGTAGTT CTTATGGCGA TAAATGGTGT CGCCAACAGT ATCATAAAGA
    22441 ACGCAGGCAG AAGGATAAAA GATTGTGTAA AGAATTAGAA GGAACTATTG ATGAAGATCT
    22501 TCTTTATACG AAAAATGGAC TTCAGCCAGA AGAAAAATTT ATTAATGAAA ACATTGACCG
    22561 TTCTTTAAGA TTTGCTGATA AATGGTGTTG GGCATCAGAT GGGGGAAATT ATTACTGGGG
    22621 TGGTAAAGAT GAATACCGCA GAGATTTTGA AAAAGAAATT TTTGGCTTAG ATTATAAATA
    22681 TAGTTTTAAA CCTAAATCTC TTTGGGAAAA ATATGAGGAT TATGTTGATT TGGTTTTTAA
    22741 TAAAGATAAG CCACTTTATA CAATAGTTCT TAAAAGAGTA GTTATAGAAA AAATAAACTG
    22801 GGGTTTTTAT ATGCCCTGGA ATTCTGAATT TGCGGGTAAG CGTAAAGAAG AAAAAAAGTA
    22861 TATAACTACT GAGGTTTATC CTCCAAAATA TAAAACCGAA GAAGGTTGGG AAATGACTCA
    22921 TTGGTGGAAA CGAAAAAATC GTTATTTTAA TCTTTCAAAT TGGGACTTGT TTGGTTTTAT
    22981 GTTTAAGAGT GGTATTATTC CATTTGATTT TAAAAGCGAA GAACAATTAA TAAATTGGCT
    23041 TAGAGATAAC GAAGAAGTAA TCATCGAAAA ATGGATGAGG GCTTGCTTAT TAAGAAAATA
    23101 ATTTCTATTA TATGGGGTAG CGCTAACTGT CAGTAAGTTG GAGCCGCTGG GTAAAGCGGT
    23161 TGGTCGTGCA GGTTTCTTAT CGAGCGCTCG GATGTGCCTG TTAAAAACAA CTGGGTAAGT
    23221 TGTTGGAGAT CTACGGGGGT GCAACTCCTC CCTTCCCCAC TTTATAATTG ACAAAAGTAA
    23281 TAAGTATCTT ATAATATACT TATGAAAGTT GATTTAGATA AATTTTATAC ACCAGTAAGT
    23341 ATTGCTAAAA AATGTATTGA TTTGTTAGAC TTATCAAGTT ATGATACAAT ACTTGAGCCA
    23401 TCCGCTGGAA ATGGAAGTTT TTCAAAACAA ATACCAAATT GTATTGCTTA TGATTTAAAG
    23461 CCAGAAGATG AAAGTATAAA ACAGTTGGAC TACTTTGATT TAAAAGAATT AGACGGAGAG
    23521 CATATACTTG TAATTGGAAA TCCTCCTTTT GGAAGTAGGA GTAGTTTGGC TAAAAAATTT
    23581 ATAGAACATT CTATTGAGCT TGGAGCTGAA ACGATTGCTT TTATTTTACC AAATACTTTT
    23641 AATAAGTATT TAATGCAAAG AGTTTTTCCA AAAGATTGGA AACTTGAAAA AAAATTAGTC
    23701 TTAGATTGTG ATTATAAAGC ATCAGGAGTA AAATACTTTA TTCCTTCTAC TTTCTTTGTT
    23761 TGGACAAAGA AAGCTGTAAG TAATGATTTA AGAAAAGCAA AACCAAAAGA AACAACTGAT
    23821 TTTGTTTTTC TGCCAAGAGG AGATAAGACA GCAGACTTTA CTATTAATGG AAATAATGGT
    23881 AAAATTAAAT CATTAGCGGA AGTAACTAAT TCAAAAGCAG AACATTATAT TAAAGTTTCT
    23941 GATAAAAATA AAATAGAAGA AGTAAAAGAA AGATTAAAAA AAATTAATTT TGTTTTTTAT
    24001 TCTTCTATAA ATGGGAAGTT AGCCTGGCTT AGCCAGTCTG ACATATTAGA GCAATATGAA
    24061 GAAAGTAAAA ACAACCAAAA TAAAGGAGAC CAAACAAAGA ATTCTTAAAC AATTTTTAAG
    24121 ATTTTCAAGA ATAAGTAAAT TAGATGATGA TTCAGAAATC GAAACTTTAC CTATTGAAAG
    24181 TTTTTTAGAT GTTTTAAGTT TTTCTAACGC ACAATTTAAT GCTCCTGCTT TTGAAAGAAG
    24241 ATTACAAGTT TTACATAAAT GGAAGAAAAT TTCACCAACG GAAAATCGTG GAGACTTTGA
    24301 AGCTCCTGGA TTTGTAAAAC CCGTAGAATT AAAAATTTCT TTTTCTAATA AAGCGAATAA
    24361 AATAAACATT CGTCAAATTA GATTATGGCA AAATTGTGAT TATGTAGTTA CTTATTGTGA
    24421 TTATAATGAG TTTAAGCATA AAACTTATTT TCTTACGCAT GATCAAATGG TAGAAGAAGT
    24481 AGCCAAATTA GGAAGCGCTA CACATGGAAC AAAAGAGGCT AATAAAAGAA ATCTTAATGT
    24541 TGAGTATAGT ATTACACTTA ACATTAACAA TGATTGGGAT AAAAAGTATT TTAGAGCTGA
    24601 TTTAAATAAT CAGTTTTATA CTTGACAAAA TTTTACTTTT ATGGTAAAAT TTTGTCATAA
    24661 GGAAAACAAG GTTCCTTTAA CCAAAAATAC TTGTGGTTGT AAAACCTGAG AAACCCTTTG
    24721 CTTGTTTGAG TGGTGAAAAT AAGTCGCGCC CTAGCGTAGC AGTGCGTTAT GTGTAATCGC
    24781 AAACACTTCG GAGGAGTTGG TTGCTCCAAC GTTAGTATAA GTGGGTGGTT CCCATAAAAC
    24841 CTTTGGGGCA GGTGTGCCGA ATGGTTGAAG GCAGCGGACT GTAAATCCGT GACATTAGAA
    24901 ACGTTGGGGG TTCGAGTCCC TCTCTGCCCA CTTATTTTTT GGGACTATAT AATAATGGTT
    24961 AATTAGACAC TCTTTCAAGG TGTAAATTCT GGTTCGACTC CAGATAGTCC TATTGCTAGA
    25021 TAACTTAATA AAGAAGCATT GTCGGAATAG GCTCCGAACG AGAAGCAAGT AGTGTAAAAA
    25081 CCCTAAACAC GTCATATTTA ATATGAAGAA GTAGAGGTGG CTGTTCTACC TTGCGAGGGC
    25141 TAGTTGATTA AGTTATCGAA TTTGTTATAC AAACAAAGTG CTATCTGACT TTTATTAGGT
    25201 AGTCGGTCGC TATCTTTTAA TAGACCCTGA GTATAACATC TTATGATAAC CTGAATAGGT
    25261 GGCGAATTGT GGTTATCGAT GTCTATAAAT GGCGATTGAA GACATTAAAA GAGGAGTGTT
    25321 TTATCACTCC TTATCGCCCT CCATTATTTG AAGGCTTAGT AGAAACGCTA AGCCTTTTTT
    25381 ATTTATTGGT TCAAATCAGT TAGAGCGTGC GACACTGCTG AATGGTCTTT CTCTTGACTT
    25441 TTTAATCTTT TCTTGATATA ATAAATCTTA GCATTCAGAG GTAAAATTAT GAGTAATGCT
    25501 TATAATGATT GGAAAAAAGA TATGGAAGCA TATACCAAAT TTTTCAAAAG AGATGATAAA
    25561 ACATTTAAGG GTATTTGTTA TAATAACGAT TACTGCATTG ACGGAATGAA TTACGAGTTC
    25621 TGTGATTTAT TATTAGAGGA TGTTACTTAT AATGATGATT TTCAAATGCT TATTGTTCAA
    25681 GTTGGAATCT CTTCAAGAAA TCCAGACGGA ACTTATTATG AGAATTATGA AAAAACGCTT
    25741 TATCTTTTTC ATAATGATTG GTTAATGTCA GACGGAAAAG ATTTATTTGT TGTTGATGCA
    25801 CAACACATTA GAGAGTGGTT TGAAATTACA GAGCAAGAGT TTGTTAAGGT AAACAAAAAG
    25861 GAAGGATAAA TGACAGAAGA ATACGTTCAA GATTTTGACG GTGAAAAAGT AGATGAAAAA
    25921 ACAATTCTTG AAAGAAAAGT TATGGAAGGA AAAGAACTAT CCATTGATGA TAGACTTATT
    25981 ATTATAAGAG CACTTGAAAA AGCGGGAGAT AGCGTCTTTA ATCCTAATCA AAATTTAACC
    26041 ATTGTTGGTA AGTATAATGG CTGGTGGGAT GCCAATAAGA TTACTTATAA TCATCCAGCG
    26101 CTAAATCCAC AAATTACTTG CGATACTATT ACAAATGTTT CTTCTACAAA TGAAAAAGAT
    26161 GAGGATTAAT ATGACACTTG GAAAGAAGTA TATAAATAGA AAAATTATTG CAAAACAAAT
    26221 TATTGCTTGT TCTATGTTTA TCATTTTGCT TTTTGGTTCT TTTTTTGTAG GACATATTTT
    26281 TACAATTAGA AAAATTGGAG AAACTTCATT TACAGAATCT AAAACAATTG AAGTTCCTGT
    26341 AAATTGGGAA AACCCATATA AAGGCTTAAT AAAGGATGAA ATTACTTTCT ATATAATAGA
    26401 AGTCTGTAAG TCTTTAAAAC TTAACCCAAA TCTACCCATA GCAATTTTAC TACAAGAAAA
    26461 CTCAAAGCAA GATCCTTACG CGGTTAATAT AAATAATAAT GGAACTACTG ATAATGGTTT
    26521 ATTTCAAATT AATTCAGCTT ACTTGCTTTA CTTTGCTAAT TTATATTGGC CTTTTAGTAA
    26581 ATACAATGCA GATATGAGTT TTGATTGGAG TAATTGGCAA CATAATTCTT GGGTGGCAAT
    26641 TCATCTAATA AATGATTTAT ACAAAGACTT TGATGGCAAC ATTGAAAAAA CAATAATGGC
    26701 TTACAACGCT GGTGCTTCGG CGGTAATTTC AGGAGACATT CCTAAAATTA CACTTGATTA
    26761 TCGAGATAAG GTTTTAAATA ATTATACATT ATTAAGTTCT TTATAAAAAG AGCCTGGTTA
    26821 AACACCAGGC TTTACTTTTT TTCGAGTTTA TGGTATAATT TTAATATATG GGGTAAAATA
    26881 TGAAAAAAGA GCAAGTATAT TTTATTGGTG GCTGGTTTGG ATGTCTATTT GGTTGGATGT
    26941 TTTCTAGAAT GGCTGGCGCA AACATATTTT TAACATTTTT AATTTTCTTA CTTTGTTATT
    27001 TTGGTGGGCA ATATGTTTGT TCAAAGTTTT ACAAAGACGA TACTAAACCA AGTGCTGAAG
    27061 AGGAAGAAAA GGTAGATGAA ATCATTGAGG TATAAAATGA CAATTGGTGC AGAATTGAGA
    27121 GCCATCAGAG ATGGTGTAGT AGAAGATACC AAACAAAGAA TCAAAGATTG GTTTGATGGG
    27181 CATATGGATG AATTAAAGGG CGCAGCTCTT GGCGGTGCTG ACTGCATTAT ATATGACGAC
    27241 GAAGAAACTT TCGAGTTCTT CGAAAATTTA TTTAATGAAA ACGAAACCAT ATTAGCTAAT
    27301 TTCTGCTCTG AGCAATCAAT TGAAATTGAG CTTGGACGGA CAGAAAAAAA ATAATAATTT
    27361 CTTGGTTGGA ATAAAATGTT CGCGGAGGAA CCAAAGTGAT TAAGAAAGAG AATTTAATAA
    27421 ACATAATAGA ACTTTATAAA AAATTTGATA AGAAAACTGA CGATTTTAAT AAAAAGTTAG
    27481 AAGATTTACT TAATACAGAT TTTGAAACAG ATACACCAGT TTATGATGGA AGCTGCTGGT
    27541 TATACTGGCC GATTGATGGC GTAAGACAAA TCCTTAAACA AATTATGATG GATTGTGGGG
    27601 AAAATGAAGA AGGCGCCGAT TGGTGGCTTT ATGAAAATGA TTTTACTTTT CCAACAGAAA
    27661 TTGAATATAA TGGTAAAGAT TATAAAATAA ACGATTATGA TAGTCTTTAT AATTATTTAA
    27721 TTGATTTAGG TAAAAAATAA TGCTTTATCA TGAAAAGTAA TAAGGAGGCT TATTATTCCA
    27781 AACTGGGTAA AAAATCGAAT TAGTTTTAAT TCAAAAGAAG ATATGTTAAT GGCAATTGAA
    27841 CAGCTTGGTC GTCTTGAAGA TTATAAAGAT GATAAATTTT CTTTTACTTG GGCAGTTCCT
    27901 TATCCAAATA CAAAAGAAGA GTGTTTGGAA AAATATGGTA AAGAATATAT AACAGAAGAC
    27961 CCTGAAAAGG ATCATATTCA AAAAGATGAA AATAAACCCT GGCTTAATTG GTATGATTTC
    28021 CAAAGAGATT TTTGGGGCTG TAAATGGGAC GCAAGTGAAG TCTATTATGG TGATAGCAAT
    28081 ATATATTTTG ATTCGCCCTG GTCTCCACCT TATAAGTTTA TTGAGGCTTT GGCAGAGAAA
    28141 TTACCAGATA TACCATTCTG TTTTAATTAT GCAGAAGAAC AAGGTAATCT TTATTGTGGT
    28201 GAATTTTATC ATTATAAAGA AAAATCCATA GAAAATGATT TTTGGAATGA GTTTGAGGAA
    28261 TGTTCCGAAG AAGCTTCGCT AATGTATAAT GATCTTTGGT GTGAAACTTA TTTCAAATGT
    28321 GAAGAAGATG GATGCTACCA TTGTGATAGT GAAGAAAGAG TTTTTATGGA TCAGGAAAAT
    28381 AATTTACATT ATTTCGACTT CACAAATCTT TCGGAAGAAA ATAAAGAACT TGCTAAAAGC
    28441 CTTCACAAAA GCTGCAAAAA ACGATTTGAT GAATTTATAA TTGATAAATA TTTTATAATT
    28501 GATAACTATA ACGAACCTGA TTATTGTAAA TATGGAATTC GAATTCAGGA CTTTGAAGAG
    28561 TTCTTAAAAG AAGCTATTGG GTTCTATAAA CCTTGCTGGG AAAATGAAGG AATTGATCCT
    28621 GGTGCTTTTG AGCTTGATCA TACTTATAAC TATGTTTCTT CTTTTGAAGA AGGAGAAGGT
    28681 TATGTTGAGA GTTTTTAACT CTTGACATAA AGAAAATAAT ATAGTATAAT TTAATAAAAG
    28741 GAGAAATAAA TGCTTACAAA TGAAGAGTTT GAAAAATACG CTGATGAACT TCGTGGGCTT
    28801 ATTGGAAAAA AAGATGGAAT TATTTACTTA GCAAAAGATG GCGAAGTAAA GGTTAATAAT
    28861 CAGCTTGTTA AAATTGATAA TGTTGCTTTT ACATTTGAAA AAGAAAAAGG AGCAATTTAT
    28921 CTTTGTGTAA ATGCTAGTTT AATCGCTAAT CGTCAGGAAG TAGCAAGAGC AATTTTTGTA
    28981 AAACCTGAAG ACTGGGGAGA TCCTGTTGAA AAATATAAGA AAGGTATTGA AATTAATGGG
    29041 AACATTTTTG ACATCAAGGA TTTTGCACAG TTCTGCAAAG ATTTTAAAGT TACAGAACCA
    29101 GATGCTGAAC TTTATAAAAA AGAATTAGAA CGTATGGAAG AAAACCTTGA ATCTTACAAA
    29161 TCTTTCTTGA AAGAAAACAA CATTAATGTT TAGTAGTCGG GCGCTTCGGC GCCTAGAGGT
    29221 AAAATATGAT AAAAGGAAGC AAAAAAGTTT TACCACAAGA AGTTAATAGC TTCGATGAAG
    29281 CAGTTGACCT TGCAACTTAT AGAGTAGAAT TTCATAGAAA TACTAGCGGT TTGTGTTATT
    29341 ATGGTTTGGA AGTTGAAGCT TCAAATTTAG AAGAGATGGA AGAAAAGCTC GATAACGCAA
    29401 TCACCGCAGT CCAAAAAGTG ATTAAAAAAA GAGGTTGGAA GGAGGTTGGC TCATGAGTAA
    29461 AGAATTTACA GATTTGGTAA AGCAAGAAGT AAAAGAAAGA ATTAGAGACC ATATTGGACA
    29521 AGAACATTAT ATTTGCGACT TTGGTTTTTT ACTAACAGAA TATGAAAATT GTAACGGTTC
    29581 TTGGTTTTGT TCTACTTATG AGGCAAAAGA GTTCGTAAAA AAATACTTTG ACGATTTTGA
    29641 AGATTATCAA GGTTGGTATC GTTGTAATTT TGGTGAGCCT GAATGGTTTG AGTCAGAACC
    29701 TGATGACTAT CACCATGACA TCGAAAGCGT TCAGTGTCGA ATGATGATAT ATGCAGTAGA
    29761 AGAATGTTTT AATAATGCTT TTGATATAGC ATTTGAAAAT GATAAAGACA ACATCTGGAA
    29821 TTCGAAAATT GAAATCACGC AAGATTTTTG TGATAAAATA GAAAAAGCAT TAGAGGAGGT
    29881 AGAAGTAATA TGGTAGACTC GCTTAAAGAT TTATATGCAT TAGAAACCCC AAAAGGCGGC
    29941 TTTAAAGAAA TACTTCGTCT AAAAAAAATG CTTGAGGAAA AACACGTTCC TTTTGTTTTC
    30001 AAGGAAAATT TTGGTGGTTA TCAAATTGTA TATCCAGGCT ACAATAAAGA AATGATTTGC
    30061 TCGGTTATAG AACATTGCGG TTCTTATGGA CGAGAAGAAG ACAAACTTGA AATAATGGGT
    30121 CTTCTCACAG AAGAAGAATA TGAAGTTGAT TCAGTAAAAG GTTATTTAAC TGCCGAAGAA
    30181 GTTTTTGGCA GAATTATAAA TGATTGGGAG AAGTAATATG GTAGTGTTGA TGTTTTTTGC
    30241 AATCGTTGGC TTTGCTGCAC TTTTTGCAGT TGGCTATTGG GCTATTACAA CGAAATGCCC
    30301 AAATGTTGGC AACAAAATTA CAAATGTTGT TGAAAAAATT AAAAGCTCTT TTGGTAAAAA
    30361 AGATTCTGAA ACAGTCGAAG ACTTAAACAA ACTTGATAAA TAGAGGTTAA TATGCATTAT
    30421 ACAGTAGCAG TAGTAACTAA TGAGAATGAT GAAGATGAAA TTGATTTGCT TCTTGCCCCA
    30481 TATGATGAAA ACATCGAAGT GGATCCATAT ATTTATAAAA CAAAAGAGCA AATTATCAAA
    30541 GACTTCCGCG AAAAAGTTGA AGATGTAAAG AAGGACATGG AAGCCTACAA AAAAGGTGAA
    30601 TATGATACTC AAAAATACCG CACTTATTGG TTTAAAGAAG GCAGTGATGA ATTAACTGAA
    30661 AATGTCAAAG AACGTTTAAA AATGTATGAA AAAACTGATG AAGAAATTTA TCAGTGGTAT
    30721 CGCAAAAATA ATGATGAATG TCCTTTTGAC GAAAATGGAA ATGAGCTTTC TACTTACAAC
    30781 CCTAAGTCAA AGTGGGACTG GTATTCTATT GGCGGACGTT GGGATGGTTA TCTTGAATTA
    30841 AAAGATGGCG GTAAAGTAAA TTCTGCAAAA ATTTCAGATG TTGATTGGAA TGGTAATGAC
    30901 GAAACAAGAG AATCTTTAAA AAGATTCTGG GAAGTATTTG TAGATGGTGA GCCACTTAAA
    30961 GAAGGAGAAA AGAAACCATT TTCTTTTGAG AGCAAAGGTT TCTATCTCGA TCGTTATCAC
    31021 ACAAAAGAAG AATATGTAAG AGAAGCGTCT AAAACTTATC CTTACGCAGT TGTAACTCCT
    31081 AGTGGCGAAT GGATAGCTCC TGGAGAGATG CATTGGTTTA GTTCTTCTGA AACTAACGAA
    31141 AGTTTGAAAA AGTATCATGC TTGGTTTGAA GATTTTATAA ATAAGCATCA AGATTGTTAT
    31201 GTAACAATTG TTGATTGTCA TATTTAAAAG GAGGAAAATT AAAATGGATT TTAGTAAGTT
    31261 TTATATAACT TCTGATCTTC ATTTTGACCA TAAAAATATA ATTAAGTATT GCAATCGTCC
    31321 ATATGAGTTT TCATTAGAGG GCGTTGCAAA GATGAATGAA GATATATTAA AGCAATTTGA
    31381 TGAGCTACCT GCAGGATCTA CAATTATTAA TCTTGGGGAT ATAGCTCTAA ATTCTTCACT
    31441 TAAATTTGAT AAACTTAAAG AGTTTGTTGA TAAGATGAAG GAAAATGATA AAAAACTTTG
    31501 GATTGTTCTT GGTAATCATG ACAGAGAAAT GAATCGAAGA GTTAAGGATC TGAAAAGGTT
    31561 TGAAACTCCT TATGATTTAT TTATTGCGCT TGGATTCGAT AGAGTTTTTC CTTTCCCATT
    31621 TTTATTAGAA GGAAAATACT TATTAAGCCA TGAACCAGTT TATCTTAAAC CTGGTAGCAA
    31681 TTTAGTGAGC CTATTTGGTC ATGTTCACGA TTGTGACATT CCCGAAAATT ATTTTTGTCA
    31741 TGAAGTAGAG AACTTTGCTA TGATGCAAAG AGTTCAAAAA GAAGGTATCA CTAAGCAGAC
    31801 AAACATTGAT GTTGATTGTG AAGCCATTGC TGACTTATCA AAAATTATTG ATTTAAATAA
    31861 TTATAAGAAT ATGTGTTGGG ATAAACATCA TAGAATCTTA AACTTTGAAG AAGTAATGTA
    31921 AGTTGGTTCT TTACCAGCTC ATAATTTTTT GGCTAGGAAA CTTCCTAGCC TTTTTTATTG
    31981 TTTGCGTGGT TGCAAACATT ACAACAAGAG TTAATTATAT GAAGAACAAG ACATTTAAAA
    32041 ATAAAAATAA ATCATTAAAA CCATTAGAGC CAATAATTAT TAACATTTTG GCAATCGCGG
    32101 GAATTCTATC AAACATTGCG GGACTTTTTG TTGCAGCTTC ATTTCCTAGT AATCGTAGGA
    32161 ATGTTTTACC AACAGCAATT TGTTTAGGAT TTCAGGTAAT AGTTTTTCTT TTTTTCAGAA
    32221 AAAAATTACA GTATTCAACT ACATGTATTT TATTAACCAT TGGATGTGCA AATATTTTAT
    32281 TTCCACTTAT TTTGTTAGCT GATAAAAAGG GGCTTAGTGG TTCTTTCGTT TTTTATTTAT
    32341 TTATAGCACC AACTGCTTAT GGTGTAGCAA TTAACAAAAA AAAATGGATT TGGGTTCCTT
    32401 TGGCTACTTT AATAGAATAC TTATATATTT TTACTCGTAT AAACAATAAT GTAGTAGACG
    32461 CTGCAGTTAG AAACATTTAT TTATACAACA TTAGTTTTTC TGTTGGCTAT TTATTTGTTT
    32521 TTTTCTTTAC TTTCTTTTTT GCGAACATTG CTTTTGAATA CAACAAAAAG CTCATTAAAA
    32581 TGTCATATCG TGATGAATTA ACTGGTTTAT ACAATAGAAG AAAACTAGAT GAAGATTTAC
    32641 AATCACAAAA ATTTAGATTT GCCGTTATGA TAGATATAGA TAATTTTCAT AACTGCAACA
    32701 ATTCTCATGG ACACCAATTT GGAGACTTGT GTTTAAAAAG ATTAGCAGAC GCTTGTTTAT
    32761 TTGTAAGTTG CGACGAATTT AAAATATACA GATATGGTGG TGAGGAATTT GTAATTCTTT
    32821 CAAGATTACC AACACAAGAA ACAATAAAAA AAATAAAGGA TATACAAAGT CTTTATTATA
    32881 AAGAACTTGG AATTACTTTA AGTGTTGGAG TTGCCCAGAA TGCAGATTAT TTAGTTCCGT
    32941 TACAGGTCTT AAAAAAAGCA GATGAAAATA TGTTTTTTGT TAAACATAAT GGTAAAAATA
    33001 ATATAAGTTT AGATGGAATT AACCTAATAA ACTAAAAAGT TAAATGTATG AATTTTGAAG
    33061 ATGCAGTTTT TACAGAAGAT TTAAGAATTA GTAGCGGGGA AAAAGCTCTT GACAATTTAT
    33121 TTAGTAGATA TATGGAGCTT GTTTTTTCAC CGCTTTTTTT AAAAAAAATA AATAGGCTCT
    33181 TTAACGTAAC TCTTGTTCTT AAAGACTTTA AACAAAAAAG CAATGTAATG TGTTATACAC
    33241 AAGGAACTAA AATTTATATT AACAGACCAC TATTTGCTTC AGTTGAAAAA AACAAGGCAA
    33301 TGGATTACAT TATGCATGAA TTATTTCATG TGTTAAGTAA TACTGGACGC TTCCCGGAAT
    33361 TAGATGTTGT TAGCAGAAAA CTTTTAAACA TTGTTTCAAA AGGTGTAGAG AAAGAAAATA
    33421 TAACAGAATT TTTAACTGGA AAAAAACAAA ACATTCATTC TGATTGGCGC GGAGAATTAA
    33481 TTAATTATTT ATGCAATAAT TCTTTTAAAT GGGAACTTGC CATGAAAGAA GTTAAAGAGG
    33541 CTTATAGAGA AACACTTGAG GAAAGCGGTT TGTTTAATAT GAAATCTGTT TGGTGGCAAA
    33601 AAAGATTTCC CTTGACAAAA AAAGAAGAAT AGTATATAAT TAAAGTATGA AAGATAATAA
    33661 TTTGTATTTT TTACAATTAA CAGTTTATCA GTATGATAAA AATAAAATTA AAATGGATTA
    33721 TTCTGTTATT CCTGTAACAT TCAAAGAATA TGGAAAAAAT GGATTACCAA TTTCCTTAAA
    33781 ATCAGAAGTG TCTGACGAAG TAATAGATAT AAAATACATG CTTTTTTCTG ATACTTTCTT
    33841 GGATAGAGAT TATCAAGAAG TTTTTGAAGA TTCTTTGGTG TATCTCGGAG AAATTCATGA
    33901 TAAGAAAAAA GAAGGAAAAG CAGTTAAAAC TTCTATTCTT GTTTATAACT CGCATGGTTT
    33961 AGAAAAAGAA GATGTTATGA AAAGTTGGCT AAAACAATTT TTCAGAAAAC GTTGGTTTTA
    34021 TAAATTTAAG TATTTAAAAT TCTTAAAGAA AAAAGAAAGT TTAAATCAAT TTTAATTTAA
    34081 AGACTGGGAA TTCCCAGTCT TTTCTATTTA CAAAAAATAG ATTTTATATT ATAATTTAAT
    34141 TATTAAAAAA AATAAAGGAG AAAACATGGA AGAAAAAGAA GTAAAAGATA CTTGTGGCGA
    34201 TGGACAATTT TTAGATTTAT CTGACATTAA TAGCGAACCA AAAAATTATT TGGTAAGAAA
    34261 TCATTTTTAC TTTAATGATG AAATTAATTC GGATACCGCA AGAGCTTTGA TTATAAATTT
    34321 GCATGAACTT GCTTTATCTA TTGTAGATGA AAGTTTGAAA GTTGGTTCTA TGCCTTGTCC
    34381 TATCGAATTG CATATTAACT CTCCAGGTGG AAGTCTTACA GATGCTTTGC AAATTGTTCA
    34441 GGTAATTAAA GACATTCAGA GCGGTAAAGC CTGCAAAATC GGTGACGCTT TGGTTCCTGT
    34501 AAAAATAAAT ACATATGGGG AAGGCGCTTT TTGTAGTGGT GCTTCTTTGA TTCACTGTGT
    34561 TGGTTCAAAA AGGTATATGT CTAAATACTC GTTATGTTTG ATACACCCAA TGAAGTCGAT
    34621 AGATGGAAAC TTTAAAACTG TTGAAGAGCA GCGGCAAGAA CTCGACAATA ATGAGCTTTT
    34681 TAATAGAGTT TATAAAGATG TTTATCTCGA ACACTCAAAT CTTACAGAAG AACAACTTAA
    34741 TAACATGATG AAAATAGAAA GGTATTACAC CCCTCAAGAA TTATTAAGTT TTGGTTTGGT
    34801 AGATGAAATT TACTAAGAAG GTGAGTCACA TTGTGGCTCT TTTTATAAAT TAATTATATG
    34861 ACAACAGAAG ATTTTATAAA AAGAGCAAAA GAAGTTCATG GTGATAAATA TGATTATAGT
    34921 TTAGTAGAAT ATAAAAATGC ACATACAAAG GTAAAAATTA TTTGCCCAAA GCATGGAGTT
    34981 TTTGAAATGT CTCCTGATAC GCATTTGCAT TTACAGGGTT GTTGTATTTG CAAACTTTCA
    35041 AAAGGTGAAG AAAAAATAAA ATCATATTTA GAAACTCATG GTTTTATTCT TAATGAAACC
    35101 TATTTTAGAG AAAAAAAATT TGAAAACCTT TTTCAAAAAA AAGGTTTTTG TCTCAGATAT
    35161 GATTTTTATA TACCTTCTAA AAATCTTTTA ATTGAATACA ATGGAAGACA ACATTATGAT
    35221 TATAAAAATT CTTATTTTTT TAAAGGTGAT AGAAATAAAT TTTTGCTTCG AAAACATTAT
    35281 GATTGGCTAA AAAGAAAATA TGCAAGAGAT AATGGATATA AATTATTGAC AATTCCTTAT
    35341 TGGGATTATA AAATTATTGA AGAAATTTTA GAAAAGGAAA TTATATAAGG AGAAATTATG
    35401 AAAGTTTATA TTAGCGGAAA AATGACAGGA CTTTCAGAAG AAAAGATTTG GGATAATTTT
    35461 AGAAAAGTTG AAACTTTTCT TGTTAAGCAC GGGACGCATG GTAATAAAAA ACTTGAATCT
    35521 ATTATGAACC CTGCTGTTAC TTATGCAATG CAAAAGTTTA ATGCTTTTTC ATATGAAGAT
    35581 TGGTTGCATA TAGATTTTGC AATGCTTGAT GCTTGCGATG CAGTTGCTCT TCTTCCAAAC
    35641 TGGAAAGACT CTATGGGAGC AAAGCGTGAA ATTGCTTATG CTTACAAACA CGGTAAGCAT
    35701 GTTTGTTATC CAATTTTCAC TCCTGAAAAT GGACATCCTT TGTTTAAGTT TGATGGCGAA
    35761 AAATATAATA GTTTTGATTT AAATGAAGAA CTTACAAAGC AAATTGCTCT TGAGGTTGAA
    35821 AAATATGACG TAAAAAAACA ACTTGATGGG ATTATCGATT CTTTCTGTGA AGAAAAAGCA
    35881 AAAAAATCTT TGGAGGATCA ATGGATAAAT ATGAACTTAT AGAAGTTCTT CGCGCAGCCG
    35941 CAGATGGTAT TGCGGGTGTC TCTAAGAGTA AAGAGGCAGA ACTTAACCTT GACTGTTTTA
    36001 GAAGAATAGT TTATAATTTA TGTAAGTGTG TAGTTGCACA GGAGTTTGAT CTGGCAAATT
    36061 TTTCATCTCC TGCTCCGTTT GATAAACCAG ATCCGCTAAA AAATCTTTAT ATATGTGTAA
    36121 GCAAATTTGA TCAAGCAGCA TTAAGTTTTA CAGGTAAAGA ATTACTTGAT AAAGCAAATA
    36181 AACTTTATAA ACAACTTACA AACGAAGACC CACCAAAGGA GGATTAGTAT GGGCGAATTT
    36241 TCATATGAAA TCAAAGAAAA ACTTGGAACA ATTTCTGCAA ATGGTAAATA CTCAAAAGAA
    36301 TTAAACATTA TTTCATATAA TGGTGCAGAG CCAAAATATG ATTTAAGAAG CTGGACTACC
    36361 GAAGAAGATG GAACAAGAAA AATGCAGAAG GGTTTGACTC TTACAAAAGA AGAAGCTTTG
    36421 AAACTCAAAG AACTTCTTGC TACAATTAAC TAAGGAGGCA ATATGTGGTT TCCATTGATA
    36481 ATAATAATTA ACTCACTTGC TTTACTTCTT TGTTTAATTT GTGCAATTAC AACAACAAGT
    36541 GTTGCAGTTT TTATTATGGA ATTAATTTTT ATTATTCTTA ACGCTTTTTG TATTGTTGTA
    36601 AATGTTAGAA CTTATAGGAG AAGCAAATGC TCAAAAAAGA AAAACCAAAA CTGATAAAAT
    36661 TTTATGGTTT CCCTTCGCCT TCAGATCCAA ATATACTTTA TGGATCTACG GATCCAAAAG
    36721 TTGCAGAAAG CATTTTTTAC GGAATGAAAA TGTGGAACGA TGTTGTAAAT GATGAAGCCA
    36781 AAGACATTTA CGGTGTTCCA AACGGAGCAA AAAAATCAAA GAAAACAAAG AAAAAGAAAT
    36841 AGTTTTTTAA ATAACAATAA TTTACAAAAT TTTAATTTCG TGATATAATA AATCTGTAAG
    36901 TTAAGGAAAC TTACAGATTT TATTTTTTTA GGGGTATAAA ATGAAATTCC AAAAAGAAGA
    36961 TGAATTGAAA GAATATGCAA AAGGATTACT TTATCAAATA ATTCCAAATG ATTCTTGGAG
    37021 CAATGTTTGC TATACTTATA GAATTTCTAA TAAACTTGCT GGCAGTGTTT ATAAAATTGC
    37081 CTTAAACGAT AAACTACCTG AAGAATTAAA AGATCATCTA TTCTGCATAG AGTTGGCACA
    37141 TATACGTAGA CAGCATTATG CCGCAAAACA GACTTTGGAT TTTAGGTTTT CTGCTCCAAA
    37201 AATTAAAGCA GTATATAATA AACTTAAACC TTTGTTTGAT GATCCAGTAT CAGACATTGA
    37261 TAACATGTAT GACATTTTCG AAGATTATGT TTTTAAAATG CTTCGAGATT GGGAAGTTTT
    37321 TACAAATGAT TTTACAGAAG AAGAAGTTCG TTATTTGGAT ACATTGTATC CAGATGAGTG
    37381 TATTATAGAT GGACAGCCAG TTATTCACTT ACTTCCACAA GATGTTGGTT ATCCACCAGG
    37441 ATTAACTGCT AATGAGTATT TAATTTTGAT TTTACAGAAT CCTGAACAGT GGTTCACAAA
    37501 TCAGATGTCT GCAATGCAGC AGGCTATGGA TGATTTAAAA CAAAGAAAAC AAAATAATGG
    37561 AACGCAGGGA GGATGTAATA CAAATCAATC AGGTGCTACC TCAGGTGGTG GCGGAGCTGA
    37621 TGATATAAAT CATAATAAAG AAGATCGTGA AAGACCTAAG AAAAATCCAC CACAGAATCA
    37681 GCAGGGTAGT CAGAATGGAC AGAATGGTCA AAAAGGTGGT CAGAGCGGAC AGCAGAATCA
    37741 GCAGCCACAA AACCAGCAAA GTAATCAGAA TAGTCAAAAC CAGAATGGTC AAAACGATCA
    37801 GGGTATGGGT TCTTCTCAGC AGAATCAGGA CGCAGCTGCT AATACACAAC AACAGGAGTG
    37861 GAAAGATGGA AAAGATAGTG ATGAAGGATC TAACGTTTCT TCAGGAAAAC AGTCAAATAA
    37921 TGATAAATCT GAGCAAGATG AACAATCAGG CGGAGGAAGT TCAGACAGTC AAGAGGAAAT
    37981 AGGAGATGAT GGAAATAAGG ACGAAAGCCG ATCAGGAGGC TCTTCTTCAG GCAGCGATAA
    38041 AGGAGATTCT GACGATGCCG ATGGGGAAAA CCAAGCAAGC GGAAGTGGAA CAAGCGATGA
    38101 AGATAATGGA GACGACAGTT CTGAATCCGA ATCTTCAAAT AGTGGGAAAT CCTCCTCTGA
    38161 TAACGCAGGA GATAGCGAGA ATGATAGCGG AGAAGTTAGT GGAGAAGAGG GAACTGAAAA
    38221 CGATTCTGAA ACCGCAGACG GAGGAGGCGA TGAGTGCGAA GGAAGTGATG GAGATACTTC
    38281 CGTTTCTAAT GGCAATGATG GTGAGCGCAA AGAATTAACA AAAGAAGAAC TTGATGAACT
    38341 AATTAAACAA TTTATTCAGA AAGCTGTTTC TGATTATCAG AAAATGCTTG AAATAAAAGA
    38401 TGAGCAAGAA GCCGATTCTA ATTCTCTTAA AGGTTATTCT CGTGATGGTG GCGGAGGAGC
    38461 TGGCAATGGA ACAGTTCTTG TTGATAAATG CACAAACTGG ATTGATTTTG AAGGTCTTGA
    38521 AAAAGAAATT CGAGAACTGA TGATTAACAG ATGCGTTACA GTTTCTAAGC GTGATCTGCT
    38581 TTATAATTAT AATCGAGGTC GTGGTTGTGG AGATGTTCTT TCACCAAGAT ACCGAGAACA
    38641 AACAACTTAT GATGAAGTTC CTATGACAGT AGTGCTTGAT GTTTCAGGTT CTATTTCAGA
    38701 TAAAAACATT TTAGGTTTCT GTAACATCTT TAAGAATGTT TCTAAGACTT GTGGAAAGAA
    38761 ATGTAAAATT GTAATGTGGG ATACAGGTCT TCGTGCAATT TATGACTCAG GTGACGACAT
    38821 CAAAGCTGTA AGTGGTGGCG GAACAGACAT TGGTGCGGGA ATTGATTATG TTAGAAAGAA
    38881 CTTTCAGCCA TCAGAAATTG GTAATTTGTT TGTAGTTTCA GACTGTGAAG ATAGACTTGA
    38941 GGATTGGAGT CTTGAAGGAT TCGAACAACC TTACTTGGTA TGTTGGAGTT CTATGGATGT
    39001 AATTAAAAAT TACACTGGTA GCCTTTTTGA TGAGTTTGTT GATTCGTTTG AAAAAATTCT
    39061 TGTTAAGAAA TAATAAATAG GACAGCTTGA AAAGATTTAC AAAAAATCAA AGACATGGTA
    39121 AAATTAAGAA AAGTTATGCA GAAAAGATCT TAAATAAAAA ATAGGAGTAT AATTATTATG
    39181 GAACAAGCAT TTGGATTTGC AGCGACTAAG GAAGCGTTTC AGGTTCTTTC GTCTTCTCTT
    39241 TATTCTAATC CAAAATTAGC AATAATCAGG GAACTTTCAA CTAACGCAAA CGACGCACAT
    39301 AAACAAGCTG GTAAAGAGGA TTATCCTTTT AATCTTCATT TGCCAACAGC AAGTGAGCCA
    39361 TTCTTTAACA TTCGTGATTA TGGTGATGGT ATCCCTGAAG ATTTAATTTA TAATGTTTAT
    39421 GCTAATTTCT TTGTTTCAAC TAAAACGGAA GATGAAGAAC AGACTGGTTG TTTTGGTCTT
    39481 GGATCTAAAA CTCCATTCTC TCTTGTAGAT GAATATGAAG TAATTTCTTA TTGTGAGGGC
    39541 AAAAAGAAAA CCTACAAAAT GTCAAAGAAA AACGGTCTTC CTTGTGTTGA AAAAATTGCA
    39601 GAAGAAGATT GGACAAAAGA TACAGGTCTC GAAATCAATT TCAAATGGGT TGCTGATAGA
    39661 GATTGGTATT ATAGCGAGTG GGATGATGAA GCTAATCATT TTTTTCGCAG CACAAGTTTT
    39721 ATGCCAAATG TAAATACATT TATTGAAAAC CCTGGTTTTG ATTGGGATGG GTTTATGGCA
    39781 GATAGAGAGT TTCACTCTTT TAATTCTATT GAAATTGGTG AAGTTGCTTA TTTACCAAGT
    39841 TTTTCTGTTA ATGTTGCAGG AGTAGGTTTT GATATAAAAC TTAATGACCT TAAAGGGCAA
    39901 GGTGAAATTC TTAAAAACAT ATTTATAAAA GCAGGTGTAA GAAGAATCAA CATTATGGCT
    39961 AATAAGTCTG ATGTAACTTT GACACCTTCT CGTGAGGTTT TACATTATGA TGATAAAACT
    40021 ATCGATTTTG TTTATAACAA TGCAAAAAAA GTAATTGATG AATACTATCA AAAACTTAAT
    40081 AATAAGTTTG ATGAGTTTAC ATACAAAGAT GCTTTAAACA TTCAGAAAAG CCAAAAATAC
    40141 GATCATGACA TAAATGATAA ATTCAGAACA AAAGTGCTTA ATGCGTTCTT TCAAAAAGCA
    40201 CTTGAAGTAA ATTGCATTGG TAAAGGAAAA AGCATTACTG TTTTATCGCC TAACGATTTT
    40261 AGTAAGTGGC GTGGATGCCC TGATAAAATT TATCTTGTAG ATTTTAATGG AATTAAATCT
    40321 ACCGTTAAAC AAAATGTAGT TGATAACTTC TTATCTTTAC AGACGTTTGA TGATAAAGGA
    40381 AAACTTACTT CTACTTCATT TGCAGATGTT ATTAAAAGAA TTAATTTAGA TGGTGAAAAC
    40441 TATCGAGTTC TTTTCCCTAA AAACTATAAA GATGCTAATA ATTTAAAACT CTGTAAAGAG
    40501 TTCTTGGGTG ATAATGTAGA AGTAGTAAAT TGGGCAACTG CTTGTGAATA TAAAAAGGAA
    40561 GCAGGCAGCA GCGGAAGAAA ACTTGGTTTC AAAACAAGAC AGACAATATG CTATGATAAT
    40621 GATGGAAACT ATCGTTATGG TTATAGTTCT TCACCTGATC TTCAAGATGA TGAAATTGGT
    40681 GTTTTAGCTG GAGAAAACAT TGATCTTTAT TATGTAAGAG ATAAAGCACA AATTCTTAAA
    40741 GATTTAGGAA TGACTTTTAA ACTGGTAGTA AGACCTTGTA AAGAATCTGT GTTTAAAAAA
    40801 TACAAAGAAA AGGGATTCTT GACTATTGAT GAGTATATTA AAACCGTTGT AGAGGCAAAC
    40861 GTTGATACAA TTAGAGATGA CATGATTATT GCTAAGAAAA ATAATTTTGT AAGAAGTTAT
    40921 ATTTCTTATG CTTTTGAAGC AGATCTTGCA GGAGTGTTTA ATGATCCAGC TTATGATTCT
    40981 CTTATGGACA TTGAAGATTT CAAAAACATT CGAGAGTTAT ATAAAGAGGA AAACTACACA
    41041 ACAGATTTTC ATCGCTCATT TACTTATATT AAGGGAATAG ATGGAATTCC TGACTATCCA
    41101 GAACCAATGT TTATACAGTT TCCTTTGTTT AGTGCTTTGA ATCTTAGAAC TGCACAGGAT
    41161 TGGAAAAATT TCTTTGATTA TATGTTGTTG TATAAGAATA GTAGTATGTT TCAAATGGAA
    41221 AAAAAAATAG TTGAAGAAAT TGCTTAGCCA AAAGCCTGCC TTCTGGTAGG CTCTTTAATT
    41281 TACAAAATTT AGATTTTATG TTATAATTAA AACATAAAGA AAAAACAAAT AATAATTATT
    41341 TAAGGAGGGC ATATAATTAT GTCTATCAGT CAGAATATTT ATGACTATAT CGAACTAAGC
    41401 AAAATTACAA AACAACCAAT TTTATTGATT TCAAATCCAG GTTATGGTAA GACAACTTCT
    41461 ATTACTAACT GGGCAAAAGA ACAAGGTTAT CATTATGAAC AGTTGATTGG CTCACGTTTC
    41521 AGCCCAGACG ACATTATGGG TTATCAGGTA AATGAACCTG GTTCGCCAAC TCTTATTCAA
    41581 AAAGATCCAA TTTGGTTCCA GCGTATTATT GATGCAAAAA GAGATGGAAA ATCAACAATT
    41641 TTATTTGTTG ATGAAATTTC AACTTGTTCT GACGCAGTTC AGGGTTCGTT GCTTTCTTTG
    41701 ATTTTTGACC GTCGAATTGG TAATGGTAAA AATTTGCCAG AAGATTGTAT TATTTTGGCT
    41761 GCAGCTAACT ACTCAGAAAA CTTACCAAGT TTTATGAACA TTATGGCTCC AACAATTAAT
    41821 CGTTTCTGTA TTGTAAATCT TCTTTGGGGA CACAATAACT CAGACATTAT TCATGAATGT
    41881 TTGACAGAAC AACATCCTAA ACCAAGAGCA GTTGGAAAAG TTGATGAAAT TGAAGTCGAA
    41941 AAAGAATTTA ACGAAATGAT TAATGACATT ATTGTTAAGT ATTCTGTTGT AGATAGTTCT
    42001 CTTGGTTACA TCAATCTTAG TAATCATGAC ATTGCTAACA TTTACAAAAG AAAAGGAAAT
    42061 GTTTATAACA TTATTTCTTG GCGTTCTATT ACTTACTTGA AAAACTTTGT TATTGCTATG
    42121 GCAAAACTTG GTATTGACGA CGAAATAGTA ATCAAGAATG TATGTGCAGG TATGATTGGA
    42181 CTTGGCTCTA ACAATTTTAA ATCAGAAGAC CAGATCGAAT CATTTATTAA TCTTGTTTCA
    42241 GACCATGTTA AACAGATTAT TGATTCGAGC GTTGCTTCTG AGCCACTTGA TTTTGACACA
    42301 ACTGATAAAC TTTCTGACTT AATCCATGGA TATATCGCTA AACTTGAATC AACAAAAACT
    42361 CTTGGTTCAA CAAAATATGA AAATGCTTTG GTTGATATAA TTGTTAAGAA ATATGGAGAC
    42421 TTTGCAGAAG TTTATAAAGA ACTTAGCAAA AATGATGAAG AAAAAGCACG TGAGTTTATT
    42481 AACGATATGG ATTCCATCGC AGTTCTTATC AATAAGGTAT CATCTTCAAA TGCAGCAATA
    42541 ATTGTTAACA TTCATCAGAG CTGTTCTTCT ATGTATAATG ACATTCTTGG AATAAACGAG
    42601 AATTTCTCTA AGGATATTTA TGGTGTTTAT ACGCCTCAGA TGATTAGAAG AGTAATTCTT
    42661 GGCAAAGACA AGAAAGACAA AGTTTGTCGT GTAGGCGTAT TCGGTAGTTC AGGAAACTCT
    42721 TATGTAGTAA TTCCTAACGG TGTAGATGTT TCTAAGGCAT CACTTAGTCG TCTTATTCGT
    42781 GAAGATTGCT TTGAAAAATT AAGCCTTAAC AAAATCTTGT AATTAAAAAG GAGGGGTAAC
    42841 CCTCCTTATT TTTTGGAGTA AATATGACTA TCAAAGAGCA ACTTGAAAAG TATTATATCG
    42901 AAGATGAAGA AACAAGTATT GTATTGTTCG AGTCTCCAAG TTATGACGAT GCTTTTATTG
    42961 GATTAACTTT GGACAATCGG GCGGTTTATG ATTATGATAA AATGATAGAG TGTCTTATGA
    43021 AAGAAGACGA TATAAGTTAC GAAGAAGCGA TAGAGTTTAT AGATTATAAT ACAATTAGAT
    43081 CTCTATCTTA TATTGGTGAA AAAGCGCCAG TGGTAATTCA AAATCCGTTG GCTTAGATAG
    43141 ATGTTTTGTG AAAGGCTACA CTTTTATGTG TAGCCTTTTT GCGTTATTTG AACCATTACA
    43201 CCTAAGTTAA TTATATGAAT TTAGATGAGT TATTAAATAA GGAAGAAGAG GACATTCTAT
    43261 CAGAAGCAAA GCATACTCGT TCTGATGAAT ACCCAAGATA CTGGCATCAT TTTACTCCCG
    43321 AAGAAAAAGA ACAATATGTT AAAGAAGGTC ATAAACCAAA AGCGGGCATT TGGATTTACC
    43381 GTCACCGTGA GGCAATGGGT TTAGATTATC ATGACAAAGA CAAAGTAGTT CATCATAAAT
    43441 CGCATGATAA AAATGATTAC AGTAAAAAAA ATCTTCAAAT AGTCACTCGC TCAGAACATG
    43501 CAATTATTGA TCCTAATAGA AAAATATATG GCGACGATGA AAAATGCAAA ATAAAAGGTT
    43561 GTGGAAATTC AATATATAGC CATTATTTAT GTTACAAGCA TTATATGCAA AAGTATCGAA
    43621 AAGGCGAATT CGGAAATTAC GATCCTAAAA AAAATAAATC CAAAAAAGAT CGAAAAGAAA
    43681 AAGATTCTAA AAAAGATAAA TAGATTTACA AAAAATACCT TTTATGTTAT AATTTAATAA
    43741 AGGAAATAAA AAGAGGTATT TTATGAATCC AGAAGATTTT ACTTTTGACC CTAATTATCA
    43801 TTACGATTAT TTTAATAATT ATTATTACGA TAAAACAATG GGTTGGAGTA ATTGTAATGC
    43861 TGCTTATCGA ATTATAGAAG ATAATCGTAT TTTACTTAAC GTTAATTACA TTGGTGTCAA
    43921 AACAATTTAT ATAGAAAGAC CAAACTGCGA AGATCTAATA AACATTAAAG AATTAAATCC
    43981 AGCAGTTATA GTAGATAATA ATTTAAAAAC CATAGCAAAT TATGCCGATA GTTTTGATGA
    44041 TACAGAAGGT AAAGAAAAAG GCAAAGAAAT AACTATTAAC AACATTGAAG AAATTGAAGT
    44101 TTCTACTGGA AGATTTAACA GCAGCAATTT TCAAAGAGAA TTTTCGGAAG AAGAGTTTTA
    44161 TTCGATAACT ACTAATGAAA AATTTAGAAG CGAAATAGTA GAAACTGCTA TTACTTCTAT
    44221 TTCTAGTTGT TTATTAGATA ATTTTGAAAG GCAGGCTGAA TGTCTTAAAT TAAATCCTAA
    44281 CATCTATCAT GAAAAATTTG TAGAAGTTAT AAATAACTTG CGTGATTATT TGGAAATAAC
    44341 TATTACAGAC TCTAGTGGTG GTAAATTAGC AGTTATAAAT CCAAAAACTT ACGAAATTAC
    44401 TAATTTGAAA TCTTATAAAG CAGATGAACG CTTTATTGAA GAATTACTTT TTCTTGTCGC
    44461 TGATGAGTTT AATTTTTTAA TTAATAAAAA TGGAAACCCT GCAGAAAGTT TTGAGATAAT
    44521 TTTAAATTTT TTAAGAAAAT CTAACCATAA AGAGCTTGCT AAAAAAATTG ATAATTACTT
    44581 ACCAATTTAA CAAAATTTTT TAAGGATTAA TAAGTATGAT TAAAATGGAA TTAAGATGTC
    44641 CTGACTTTTG GTTTAAAGTT AGTAATATAA ATTTAGAAGA GCTACCAAGA ACGATTACCT
    44701 CTTTTGATGA ATATGATTAT GTTACTTCTT TTGATGAAAA TAATCAAGGA GAAATTTTTT
    44761 ATTCTAAAAG CGAAATCAGC GAAATCGAAG GAAATCTTTT TGTTAGATTT GAAAACTATC
    44821 TATTAAACAG CGTTAAAGGT CTCAAAGAAA TTGAACGTTG GGCTGAGCAA TTACTTAATT
    44881 CTTTTATACG GGAGTCACTT CGAGATTTTA TAAGAATTAA TAATATAGAT AAGTGTTTTT
    44941 TAAAAGAAGA AATTTTTTAT GCGCTAAATC GCGAGCGAGA AGCAAAAATT AGAGAGAATT
    45001 CTTCTATGTT GCTCATAGAC GAAGACTCTG AAAAAAATGT TGGCTATTAT GATTTTAAAG
    45061 CAAAGAAGGT GATAAAAATA TGAGTGAAAA AATGATCGAG TTTGTATCTT ATGATGGTGA
    45121 ATACCCTAAT CTTTGCAGAG GCACTCTTGT CATACGCCTC AAAGAATACG TTGAAGATTT
    45181 CAGCTGCGAC GAAGCTGAAG ATTTTGATTC TTCTGTTGAG GAAAAACATG TAGAATTTAA
    45241 AGAGTATCAT CTTAATGGTA TTTTAGAGTC TAGCGGATCA TGTGGTTTTA GAAATGACTA
    45301 TGCAGATGAG TATTGTTATC AAGGAGAATG GAATGTGAAT GAATATAATT TACCTGATGA
    45361 ATTAAAACCA TTTAAAGAAG AAATAAAAAA AGTTGTAAAT GAAAATGTTC CTTTGGGATG
    45421 TTGCGGAGGG TGTTTATAAA AAAGTCCAGC TTAGTGCTGG GCTTTTTTAA TTATTGGTAT
    45481 TTACAAAAAC TTAAATTTAT GGTATAATTA TATATAAGGA AAAAATATGA CTGACATAGA
    45541 AGTTTTTAAG AAATTAGCAC AAATTAAAGA TTTTAGTTTA CTCGAAGATA AAGAAAAATT
    45601 TTTAATTTGT GATTATCTTC ATTACTCATT AAATGATTTA GGTGGTGATT GTCATTATGG
    45661 ATGGGGTGGC GAAGATAGCC CATATTATGA CAGAAGCCCT TTTAGCCCCT GGGGATTTGA
    45721 AACATTAGAT GATGAAGATA GAAGTTATGG TGAAATTTTC GAACAATTAA AAACTCAGGT
    45781 CTTACAGAAA AAAATAAATT ATGGCATTCT TGCAAAAGTT GAGTTTTTGA TTGGAGGGGA
    45841 TTCGTTTTGC TTTACATTTT GGGATTGTGA AAAAGCAGAA ATAGATTTTT CTAAACTTCC
    45901 AGACTTCTCT TGTTCTGTTA ATTCCCCTGA AAAATTAACA GATGAATGTA TTTGTTTTCT
    45961 TTTAAAGAAA AAAGAATCTT TGAAGAATAG ACTAAGAGTT GTTGAGACAG AAGCTAATCA
    46021 GTTAAAAACT GAAATTAAAA AAATTGATAA TAAATTAAAA AAAATTAGTG TTTCTTCATT
    46081 TGAGGCATAA AATTAATTAT TATATAGAAG GGAAAGATGA TTTCAAAAGA AATTAGTGAA
    46141 ATGTTTGGTT ATAACTTTAA CACTCTTAAA AGTTATATTG ATAATTGGCA GCCAGTCGAA
    46201 GAGCTCAAGT GGCTTAGTGA TCATCAAGAT AGACGTTTTA TCCGCGAGAT AGCAGACGAA
    46261 GAGCGTGAGT ATTTTGATAG AGGATGGCAC GAGCTCAGAG AGGCTAAACC TGATTTAAAA
    46321 ATTTCTTATC GAGATTTTGT TGATAACAAA ATTGAAATTG ATGGGCAGAA AAGAAAATTG
    46381 TTTAAATATA TAAACAATAA AGAATTATCA GAACTTGTAG GAAAATACAA ATTACCAAAA
    46441 ACTAAATTAT ATTTAGTTAT ATCTACAAAC TTTGATGATT TTTTAATGTG CTCAACAGAT
    46501 AATTCTTGGA CTGCTTGCAC AAATTTAAAA AATGGAGATT TTAGATATAC AACAATCGGA
    46561 AACATATTTA CTAACGGAAG ATTTATTGCT TATGTAACAG ATTTAAAGCC TAAGTCATTT
    46621 AAAGGGCTTG AAAGTTATAA TATGTTTTAT CGTTGCTTTG GTTTTATAAA TAAAGACGGT
    46681 GAAATGGTTG GGAACATTTG GTATCCAATT AAAACTTATA TGGCTTTTCA AGATGAACAT
    46741 TTTAAGTGTG TTACTGATGT AAGCAACAAA GATGCAAAAT ATAAAATCGA TAAAGTTTTT
    46801 AATGAATATG ATTTTTTCAT TTATCCCTAT TTAGATTATT CGGTCTTAGA TACAGATAGT
    46861 GGAAATTATT ACTTCTCAGA TTCGTATTTA AGATTTCATC CAATTATTGA ATTTAAAGAT
    46921 GGAACTATAA AACAGTATTC TTCTAAAATT AAATATGATG GCTCGAATTT TGATGGTGAT
    46981 AACATCAAAG ATATGTTTTG GAAGTATTGC GACGTATGTA AAACTTGGCA CGGTAACATT
    47041 GAAACTATTG GGGATTATAA TTATTGCCCA GACTGTGCAA AAAAAGCAAT TATAAAATGT
    47101 GACCATTGCG GAAAAGAAAT AAAACTCTTA GACGCTCACT TTACAGAAGA CAATAAGTGG
    47161 ATTTGTGATG ATTGTATTAA AGTAATTTAT AAAAGAACAA ATGTTAAAAC TTGTTCATGT
    47221 GGAACTCTTA TAAGAATGAA ATGCAGAACC CAATGTAAAT ACTGTCGTTC TGAAAAAACA
    47281 GACGCATTTA AAAATGAAGA GTTTGAATAT ATAAAGCCAA TCCAAGAACC AATGAATGTT
    47341 TATTCGTATT TCAGACACGC TTATGTGCCT AATAACGATG GAGGTTATAT TCCTCCGCAT
    47401 CTTAGATTCG ATGAGGACAT TTTCTCAGAA ACTGAAAAAT ATGTTTTTTA TAAATAGGAG
    47461 ATGATTATGG GTAGTTATTT GAAAGAACTA GATGAATTAA TCGAAGATAG ATCATTATCT
    47521 GATAGTCAGG TTATTTCTTT GGCGAGAACT TTTATCGCCG AACTTGAAAA GAAAATTGCT
    47581 ATAAAAGACA AAATTATAAA GCAGCTTGAC GACTATTCTG ATAACTATTT TTCATTTGAT
    47641 GAAAACGGAG ATCCTGTTTA TTAATTGGAG GCTTTATATG GAAAAGCATT TAAAGGAAGA
    47701 TTTTGACTAT TGGATTGGAA TGTCTGGCGT AGGTGGCGAA GCAGTTAATC GACAAGAGCT
    47761 AAAACCATTT TTAACAATTC TTAAAAAAAA TTATTTAGAT GCTTTACAAA AAGTTCAGAA
    47821 ATTAGAAGCT GAAAAATCTC AGCTTGCAAC AAGGATCATT TTCTTGGAAA GCGAAAATAA
    47881 AAATTTAAGA GAACTTAACG AAGAACTTAC ACAAGAAAAT AATAGTTTAA CGGAGAAAAT
    47941 ATATGGATAA ATTTTATTTA GTAAAATCTA AGGGAACAGT TGGTTATGAT CTTTTATCAG
    48001 AAGAAGAATA TAAAAACGAG CTTAAAGACT TTTTTAAACG CGCAAAAGAG AAAAGAGGTT
    48061 GTGTTGTTTG CTATGACTCA GATGAAGTTG GCTATGTTTT TGCAGAAAGA ATTCTTCATG
    48121 AATTAAAAAA TGCAAGCGTT ATCGACATTG ACCAGCAGGC ATTTCTTGCA GAACATTTTG
    48181 GGGAACATTA TGGTGAAACC TTTTATCGTT TATACGATAA AGAAGACGAT GGAGTTTCCG
    48241 AAAATTACGA TACTTGCTAT CATTATTACA AAAATGACGA GTTAGCAAAA CTTACATTAG
    48301 AAGATCTCGG AATTGAGGAG GGTTAATTAT GAATAAATTC TTACACGGTA TAACAACTCC
    48361 ATCTGCTGGT TTTCCTACAT TTAATGAGCA CATCGCTTGG TTAGAAAAGA AAATTGAAGA
    48421 AAATGAAAAC TGTATAAAAG AATGCAATGA AGAAATTAAA GAAGATAAAA AAGAACTTAA
    48481 AAAAGTAAAA GCTGAAAAAG AAGCCACCGA AAAAAATCCC GAAACTTATA AACCTTCTAT
    48541 ATATCTTGAT GGTTGGGCAG ATACAGAAAA GAAGAAACAA ACTGTTTATG ATTGGGCACA
    48601 AGCACATGAA ATAAAACATC ATCGCGAACT TGTTGGAAAC TTTTGGAAAG GTTTAAGAAC
    48661 TATGGAGCAT CTTCATCCTG AGTATGAATT TATAACAGCA CACTCAAATA CTTCTAAAAT
    48721 TAGATATGTT AGATGTAGAA ATTGTTATGA AGATGCTTTA AAAAATTGTT ACGAAGATCA
    48781 AGAAGAAAAA TACCAGGTGG TATTATTAGA TGAATGATAA TTTTTATGAA AAACTAAACG
    48841 AATATGGATT AACAACTAAG TTCTTGGTAA AAGTTTCTCC AACAGATAGC GTAAGATTTG
    48901 AAGCCGTTAA TTATAATTAT AAAATTGAAG AAATAATAAC AAGCCTTAAT TTTGTTAAGG
    48961 AGTTTTAAAC TAAAAAGCCC GCAAAGTTTG CGGGCTTTTA TTTTGCGCTT GCGTGGTTGC
    49021 AAACATTACA ACACTTCTCC GGATTTTTCT CCATTTTTTA AAAAAAGGAA GGTCTTCGAT
    49081 TTAACTTCTT GCCGACATTG CATTTACAGA ACCAACCATA TAGATTTCTT CGATTTTTGA
    49141 TTTTCTACTA GTTGCTGTTG CTGTAGTTTC TGTGGTTGAT GCATCTCCTG GCTTAACATA
    49201 ATGAAAACTT CCGCTTGAAG TCACACTTCC AAGTGGCGTT CCGTTATCAT TTGTGTAGTC
    49261 GGACCCATTT TCATTTTTGC GATCAATTAG CTCAAAAGCA CTAGTGTTTC TTGCATTTAC
    49321 ATAAGTAGTT GTATCATTTT GTTTAGAAGA AATTACTCTA TCCAGAAACG GGTTTTCCTT
    49381 TCCAGCGTTA TCATAACTAA TTTCATCATC ATTTCCTTTT CTTGCTGGAG CACCATTGTT
    49441 AAGACGCATT CCTTCAGTTG TTTTAGTAGC TGAAGGTTGT ATTCCTCCAT CGCCTTTACC
    49501 TATTTCGTTA TCTTTAAAAT TATCACTGAT AATTTTTAAT GCCATATTAT CTCCTCCAAT
    49561 TTATTAAAGG GCCGAAGCCC TTTAATTTAG TTTCTAGCTG ATTCTGCAGC GCCTTTTAAA
    49621 GTTTTTTTAA AATTTTCATT AGCACCTTTG TAGGTATTAA TAGCGCCAGA GAAGAAATCC
    49681 TTGGCTGTCT GTTTTGTTTT TTTAATAAAT CCACCAGGTC CTTCTTCGGT ATGTTTACGT
    49741 TGTTCTGCAG CATCTTTCCA GCCTTCTTTT TGAGCGTCCC AATCGGCTAC TTTTCCTTCA
    49801 AAATCCGTTC CTTCAAACTT TTCACCAGTA ATAACGCTAT TTATGAAGTT CTTATCATTT
    49861 TCTGCAATGT CGCCTAAAAC AGAAAAACCT CTTTTTGTAT TTCCGTTTTT AAACTCTTCA
    49921 ACTGCTCTTT GAATTTTTTC AATTAAACCT TCGTTAGAAA CAACTGTTGT TCCAACCGCA
    49981 CCGAGCAAGA CTGTTCCAGA AATCAATGTA AATAATAGAC CTTTAATTCC TCTTGCTATT
    50041 ATTCCAAGAT TTTTAAGTTC TTTTGAATAC TGTTTACAAA TTGATTTATA TTCTTTTTTT
    50101 GCAGTTGGAT CTCCATCCTT ATATCTTGTT TCACATTTGT AAAGTTTATT AGAAGCTTCT
    50161 TTTAATGTAG ATGCTGCTTT TTTTGAAGTA GCGGCTTCTT TTGTCATTCC ATTTTTTGCA
    50221 AATTTAGCGG CTTCTTTTTC TGCTTTCTTA GAAAGTTTAG AAAGGTATTT TGAAGCAGAA
    50281 TTATTTTTAA TGCCTTCGCA AAGAATTCTT GTTTCTTCTG TTAATACAGA AGTTTTTTCA
    50341 CCTCTTGCGT ATCTTGCAGA ATAAATCATT GCTTCTTTAA GATTTTTTTT CTTACATTCG
    50401 CATGGTGATT TTCCGCAGTC TGGACATTTT TTATTATCTT CATCTTCGTC TTCATCTTCA
    50461 TCTTCGTCTT CGTCAGTATT ACAAGAAGCT TTTGAACCTG CACATCCGTT TCTTGTTTTC
    50521 ATAGAAGCTT CTGAACCTGT GCAACCATTC TTTGTTTCTA CGGAAGCCTG TTCTTCGTCT
    50581 TCGTCTTCAT CTTCATCAGA ATCTTCATCT TCATCAGAAT CATCTTGATC TTCTGCTCTT
    50641 TCTTCGTCTT GGTCTTTTGC TTTATCAGCT TCGAGCATCA TTCTTACATA ATTTTTAAAA
    50701 TCCATTTATA TCTCCTTTCG AGCTGTCGAA TTAGACTTTA TTATTTTTTA GTATTAAAAC
    50761 GAAAGGCCGT CCAAATACTA AACTCTATAA TAGGTGCGCT CCACACCTTT ATATTAACTT
    50821 ATGTAAATAA TAAAAGCCCC AATTTCTTGG GGCTTTTGTA TTAATTAACT AACATTAGCC
    50881 AGTAACAGCT TCTTCTGATT TGTTGAGTGT CAACGAAATG TTAATTTCTT CAATGGTTCC
    50941 TTCTGGAACA CAAACAACAT CTACATTTAC GATGTCTTGC TGTCTTATTT CTGTTGGGTT
    51001 ATTTGTTTCA TCACAAACAA CACGATAATA AGCCAAACCA CCGCCAGCTT TATAACCTTC
    51061 AAGAATAGCA GTCATATTGC TTGAAATCTT TCCTAAGTAA TCAGGTGTAT TAGGCATAAA
    51121 GATATAACCT CTTAATGCTT CACGGCACTG TTTTCTTATC TGAACAAGCA TACGTCTTGT
    51181 ATGAACTTTT GTAAGAACTG AGTTAATTCT TTGCAAAGTT TTTTCACCGT ATACGATAAT
    51241 AGAACCATCC TTGAATTTTG TAATAGGATT TACTCTGTTG TAGTCTACAT ACATTTCGTC
    51301 TCTATCAAGT TTATTTGGAT AAGTCTCGAT GTCTGCAACT GCTAATTGAC CATTTGTCTC
    51361 ACCTGCTGGA GCATACCAAC AACCTGCTGT TTTATCAACA GTTACATATT TAGCTGCCAT
    51421 TACGACTGAA GGCATTACCC AAGTGTATTT TGCTTTACCA CTTGTATTTT CATAAATTTT
    51481 ACACCATGGC CAGTATGTAG CTGCATAATT TGAAGTAAGG GCGGTAGATC TACCAAAACC
    51541 ACGTCCGTTA TGCCAATTAA CAACACCTTT AACTGTTAAG CCAATAGGTG GGTCGATGAT
    51601 TGCTATTGCA TCTTCTCTAT CTTCACAGAG TGCAACTGCG GCATTCTGAA CAACTTCTGA
    51661 TATATCATCA GGAGTAATAA GAATATGGAA GTCATACAAA TCTTTATTAG CAAGTTCCGA
    51721 AGTTCCAGCT TTCATTGCTT CTTCAAACAA AGCAGAACCA TCATCAGATG GGATACCGTC
    51781 TGTTCCAAGA GTATAGTCAT AAAGATTATA AGCTGAATAA CTTACATCTG CTTCTTTTGC
    51841 AACATCTTCT GGTGTGTTTG GTTTACCGAT GTAATAAACT CCGTCTGGCA ACTGAACATT
    51901 TTCGTCCTGG TAATCGTTCT TTACAACTGT AACATTAATA ATGTTAGAAC CGCCATTATC
    51961 TGCCGATTCG TTAATTATTG TATCAAAGCG ATTATCAACG TCAGCATAAT TATATGAAAT
    52021 GTTTTCATAT GTTTCTTTCA AAAGTCCATC AACTTTAATT GTTAAATCAT GTTTAACACT
    52081 TCCATCAACT GGACTTGTAG AAGAATATAC CTCTACAACA ATGTTATTTG TTGCAGAACC
    52141 GTTTTCCTTA GAAGTGAAAA CAACCATATC TCTATTAGAA GCATCTACGG CGTCATTACC
    52201 TTCTACTGGT GGCTCAAAAC CAACTGACTC ATAATCTGAA GGATTTTTTT CGATTGTAAG
    52261 AAGATCTAAG TAAGCAGAAT CTTCTTCATT GTCAGCATTG CTCAATGATG GAGCTGCAAG
    52321 ATTATCTATT GATTCGAAAT AAATCTTTTT ATCAGAACCT CTCTTAATGT TTACATTTAA
    52381 ATAATTTTGA CCATCTACTT TTCCAATCAA AACTGTATTT GTTTTAAACA AGTCTTTACC
    52441 AAGAGAACCA GCTTTTACTT CAATAGAAGC TTCTGACCCA ATTGCTTCTG TTTTGAAAAT
    52501 AATACTATTA ATGTTTTCAT CATATTCTAC TGAGAAACCA TTTAAAAGAT TATCAGAGTT
    52561 TGCCGTTTCT TCTGCGCTGT AAACTTTTAC AGAGAATTCT CCATTATCTT CTGCTGGCTC
    52621 AAAACCTTCA ATGTTAGAAA TAGAGTCATA ATTAGAAGAC AAGAATAACT GATTAGTATT
    52681 TGTTACTGAT CCTGTTTCTG GGTCAACTAC AACATTTACA CTTTCAGCTG GAATAGAAGA
    52741 AATAGAAATA GAGTTTCCAG ATCCTTTGTT CATCAAAACA AATACAAGTG CTGGGAAATA
    52801 ATCTTCACCA AATTTTACCT GCTGAATTAT AACATTTACA TTATAATTGC TACACTTTGC
    52861 GTTAAGTTTT GCTGCTAAAT CCTCAAAAGT ATCAGTAGCA CTCAGACTTA TTTCAATTGT
    52921 GTATGGAGCT CCACCATTAA TAGACATTTG GAACTTTTTA ACTCCACTAA TTTCCATTGC
    52981 ATCTTCTATT GCAAATGGTG AGCCAAAACC ATTGTTTGCT TTTGAAAGTC TCAATACGCA
    53041 AGTAGCATTA GAACCAGTCA TAATTGCTTT TTCTATTGCC TCTGCGAAAA GAGATTCTGT
    53101 GTTTGAAGTT GCAAGATTTA CGAATACGTC TCCGAAATCT GAAACTTCGC TACCATCAAC
    53161 TGTGAAAGAA TAAAGACCTG GTGCGATTGC TTTATTAATT TTTGCTTCAT ATGTTCCAGG
    53221 TGTTCCACCT TCTATGTTTT GCTGAAGAAG CTGTGAGTAA ATAGAATTCT GTGTAAATTT
    53281 TCCTTCTTTT GGTGATCTTA CATAGAACAC CTTAGAGTTT CCATCTGCAT CTGTAACTTC
    53341 TACATTATAA ATAGAACCAT TTTTATAGCC ATTTGTTCCT ATAAGAATGT CACTTTCTCT
    53401 TGCAAATTTT ACATAACCTT TTGTTCCAGC AATTGCATTT TTTACAATAT AATTTGAAGG
    53461 GCTTGCTGAA CTATCAGCTA CACGAGTAAA CAATACTGTT CCTCCTGCTC CAAGAATGTT
    53521 TTTTACAGAA ATTCCTGAAT AGTATCCTTC AATTGGTTTT CCAAAAGTGC TTGTAAATTC
    53581 TGCCCAAGAT GCTATCATTG TAGGCTTTCC AATTGGACCT TTTTTTGCAT AACCAACAAT
    53641 TGCTACTGTT GTTCCCGAAG TTGCCTTTGG GTTTTCAAAA GCAGTATTAT CATATTCATG
    53701 CACATAAATT CCAGGGCTTT GTGTTGCCAT ATTTTCTCCT TTATGGTTTA TTACCATTAT
    53761 AGTTATCTTG TGAAAAGTCG CATATCATAA AGATAAATGT AAATGAAAAA ATTATCAAAA
    53821 GAAGAGTTTA TAAATAGAGC AAAATGCTTA CTTGGTGACA ATTATGATTT TACAAAAACA
    53881 ACTTACATAA ATGCACATAC GAGAACAATT ATTACTTGTA AAAAGCATGG AGATTTTTTA
    53941 GCATACCCGA CTAACGTTTT AGAACATAAT AGCGGATGTC CCGAGTGTGC AAAAGAAAAA
    54001 ATTTCAAGAA GCAAATTTAT GCCACTTAGA GAATTTATAA GAAAAGCGAT AAAAAAGCAT
    54061 GGTGGAAAAT ATGATTATTC TTTGGTTGAT TATATAGACT CAACAACAAA AATAAAAATT
    54121 ATTTGTCCTT TTCATGGAGT ATTTAATCAA CGTCCAGTAA ATCATTTACG AGGCTGCGGA
    54181 TGCCCAAAAT GTGCTAAAAT TCGACACGAA CAAGGCCAAG TTTGATAAGC CCATCTAATT
    54241 GTTGCATTAA TTCTTCTGTT TTTGTAGTAG TAATTAAACT ACCATATCTA CTTACCTTTT
    54301 TTCCATTTAC CAATGTTATA ATTTTGTCTG TGTTATTAAT TATTTTCATC TTTTTTACTC
    54361 CTTTGTATGC TTGTTGCTAC TTTTTCAATA CTAAATATGT GAGAATTAAT AGATTTAATA
    54421 AATCTATCAT TTATTTGAAT TGGATAATCA AAATAAGCTC TATGAATTTC AATAATTCCA
    54481 GTTCTTTTTG ATGTTTTATC TTTATCTGTT TCTATTTCAA TAGTAGAAGC GTTTTCAAAA
    54541 TCTTTCGCTT CCATAGTTAC CCATTGACCA TTTAACTGTG TTGCATAAGG ACGATTAAAA
    54601 GGCATAGCCA TTACAATTTG TGATTGTAAT AAATCGCCTT GACTTTCTTT AATTGCATTT
    54661 ATTGTAACTT CATATTGCAA CTTTGCAATT ATAGGTGCTT TATAATTATA TCTTTTTTCT
    54721 AAAAGAACAG TTGCAAAGCC GCCAAGTTGT TCTGATGTAT CTATTTCTAT ATTTTTTAAA
    54781 TAAAAACTAA CAAGAGGACC TGGGTCTTCG CCATTTACTG TATGCTGGGA AAAACTTGCA
    54841 AATGCTACTG GTGGTGTAGC ATAAATAATT TGCACTTTAT CCTTTTCGCC CATATTATAA
    54901 TCATGTAATA TATTTTCGAG AGCCTCTTTT ACTGTCTTAG CGTATTCTTC AAATACAATA
    54961 AATTGATCCT GCATTAGTTT TCCTTTTCAA TTATATATTT TTTTATTTGC GCTTTTGTTG
    55021 CTTCAGCGGT TGCTTTTGCA GTTTTTAAAT CAATTATTTT TCTTATAGCC TGATAAGATT
    55081 CTGAACCTGG CGTTGGCTCA TCTATTATAG CAACTCCGCA AACTTTCATA ACTTCATTAA
    55141 TAATTATTCG TTTAATTTCT ACGGAATTTT TTAAATCAAG TGGTAAATTT TGATAGTCTT
    55201 CTCTTGCAAC ATTCCATCTT TTTGCACTAA TGTTGTTAAG TAATGGTCCT ATATCATCTT
    55261 GGTATCTTTT TTTAAGAGTC TCCATTTCAT TGAGCTCTTT TTTTACCGCA GGATTATCCT
    55321 TATTTGCTTC TTTAAAATTC TTCTTAAAAG TAACGCCATC TTTACCCATT GTTTTAGCAA
    55381 TACTGTTAAT TGCTCCAACA CCACCTTTAA ATAACAGAGC TGCTATCCAA GCTGATAAAA
    55441 CTCCAGTTGT CCCAATTCCT AATATAGTTC CTAAAACATT TGCAAATCCT TCTTCAAGAA
    55501 CTTCATTTGC TTCTTTTGTT TCATAATAAT CTTTAAAACT TGTCATATTA TTAACTTATT
    55561 TTTGTTTTTG GAAGACCGTA ATTGTTTCTT TCTACTATTT TTCTATAATC ATCTGGCAAA
    55621 CTTGCAATCG CCAAATCTAT TATGTTACAT TTGCAAGTCC AAGAAGTGTA TTCGTTAATC
    55681 ATTGCCCCAG TTGGATAGGC ATTATTTACT TGATAAAGTT TATACTTATC TGTAAGTATT
    55741 ATATCACCAT CCCAAATAAC ATCCTGACAA TTTTGATAAA CTCTACTAAT AACTTCTATC
    55801 TCTTCTTTTC TGCTTGGCAA AAGTTTTTTA TTTACAGAAG TTATATTTTT TGCCTCTTCC
    55861 ATATCACCAG AATAATCTAA ATCAATTAAA GAGCATTTTG ATTTTGCTAC GTTTATAAAC
    55921 TGTTTGATAG ATTTATAGTC TGTTAAATTT AGAGAAAGTA AAATTACAGA ATTTGGGCTT
    55981 CTTAATATAA ACTTATTTTC TTCTATTATA AGATGTAAAA TTTCTTTTGA ATTATTTTTT
    56041 ATTGTTAATT TACCAGATTT TTTATCTTTT AAATCTCTAA TGTTGCAAAC CATTCTTGCA
    56101 AAATTAAACT CAAAATCAAT AGTATCTTCT GTTTCAACAT AGTTATTTAA GCCGACATTT
    56161 CCTACCCAGC TATTCATGTT ATAAAGTGCT CTTTGCTCAA AATGTGGTAA ATAAATTCTT
    56221 GCACCAATTG CTTCGTTATA TATTTCAGAT TTTTCTGTTT TTTCTCTATC TAATAAAAAA
    56281 ATATAACACC TTCTCCCCTG TAACTCTATC GAAGCATCAT GCTGTTTTGA TTCGTATTCT
    56341 AACTGAGAAG AATTATTAAA AGCATCTATA TAATTAAACG ACATATTTAT TTCCTTTTAT
    56401 TAACTTAAAC AATTTGCATA TCTGGAAACA ATTTTCTTAA AACTTCTAAA AATTCTTTAA
    56461 GTGTAAAAAC TTGTCCATAA TTTAAAACAT GCAAAGAAAC AAAAGTGTTT TTTATATGGC
    56521 TTTCACTCCA CTCAAACCAA GGAAAGCTAT CTACGATAAT TTTTATATTA TTTTCCATAA
    56581 GTTCTTGCCA AATGTCTGGT CTTTTTATAA TTTCTTGCTT CGCTTGTTCT GAACATATAA
    56641 AATGTTTATA TTTATTATCT TTTGAAAATT TTCCGCTATC AAAATGAAGG AAAGAACCAC
    56701 ATTCTTCCAG CTGATTCCAT CCCAAAACTC CTAAGTTAAA CTTACTATAT ATCCAAGCAC
    56761 AACCATCACT TAAATAATCA TTACCGTTTA TTTTTCCATG ATTTTCTATT ATATATTGAT
    56821 AACCATTATC ATTTACATCT TTATAAAAAC GATCAAGAAC AACTTGAAAA ACTTCTGGAT
    56881 TTTCTCCGCT CCAAAGCCCG CAAAAACTAT ACGGAAAAAA TGCTTTTGGT TCTTCTTTTA
    56941 AGTATTTTAA AATGTCTAAA TTTTTAAAAT AAATGTCAGA ATCGATATAT AAGTAATTTT
    57001 TATTTTTACT TAAAATATAA ATTCTTATTA AGTCAGCTAA AAATGGCTCG TAGCCAACAG
    57061 GCACTTCACC TTTTATGTAT TTAGTATAAT TACTATATTT TTTTAAACAC TCGTCTACTA
    57121 TTTCGTCTTT TGGAGTAAAA ATTTTAAATT CTATATCTGT ATCTTTTATT AAATCTTTTA
    57181 GTCTTTCTAA ACAAACTTTT GAAACATTAT CGCTTTTTAA GAATTTTTGT TCTGGGTCTG
    57241 TATCTATTGT AAAAATTGTC ATAAAAATAT AGCTCCATTG TTGCTTTTCT GTAAAAATAA
    57301 AATACACTCT TCTTCTGTTT TAAACATCAA ATCCCAAGGT ATTAAATTTT CTTTGTAATC
    57361 TTTAAATTCT TCTGATTTTG CTATAATTCC GCCATATAAT TTATTTTTAT AACTAAAATA
    57421 ATTCTCTTTT TGTTCTTCCG AAAAACTAAT AAAATCTTTT TTTGATTTTT CAGAAAATAA
    57481 AAACTTTACA CCAGAAAAAT TTTTACCACC AGCTAATTTA GCCTCAAAGT GAAAATAACT
    57541 ATAATTATCA GATCCTGGAT AATTTTTATT ATACCCTTCT TCTGGTAATA AGAATCTTTT
    57601 TCTTAATAAA TGATCAGCAA AATTATTATA ACAATAATCT ATTTTTTCAC CATCAGAAAC
    57661 TAAATTTCCA TACTGTTTCC ACATACTTTC GATGTCTATC ATTTTATAAA AATCTAATAA
    57721 TTTTCCAAAA ATTTCTTTGT TATCATTGCC AGAATAAATC ATTTGAAAAC CGCCAAGGAA
    57781 GAATAAAGAT TTTTTCTCAT CAGTGTTTTT TAAAAAATTA AAATCTTTTA TAAACATATC
    57841 TCCATCTAAA TAGATATGTT TTTTCTTTTT GCTTAATATA TAAATTCTTA CAACATCAGA
    57901 AGCAATCTGG GGACAATTAA AAGCATTTAA TAAAATGTCT ATAAGTTCTT CAAATTCTTC
    57961 TAAGCAGTTT TTTACAATTT TATCTTTTGG TGTATAAATT TTAAATTTTA AATCTGGGAA
    58021 AGCCTCTTTA AAATGATTAA TACAAAAAGA TGCAACCTCA TCTTTCTCTA TGTAATTATT
    58081 TAAATCTATT GTAAAAAATG TTATTTCTTT TTCATCTATC ATCTTACTAC CTCTGTTAGC
    58141 CCCAAATGTA ACCCAATGGC TCTTGATTTT TCATCATTCC CTCTATTGCT TTTTCTACAG
    58201 CTTCTTTTCC TCTTTCATAC ATAGAGTCTC CATTAAACTG CATTGCAATA CCAGTTCCAC
    58261 CACCAGCAGA CAAATTACTT CCGTATTGCC CACGAATTTC ACCTTGTGCC ATTCTTATTT
    58321 TACCATAAAC ATATTGTATA ATATAAGGAT CTCTCATTGC TTTTATTGGA TCTACTGGAG
    58381 CTTTGTAGCA AATAGTTACA GTCAAGTATT TAGAAATGTT ATTTGGGAAA ATGTAAAGTC
    58441 TATTATTAAG CACTTTCCAG GTTGGATCCA GTCCAAGAAT TCTTTCCATT GCTTGTATAT
    58501 TCATCATACT TATATAATAA TCTGTTTGGA ATCCTTTTCC GTAAAACTCT CCATAATTTG
    58561 TAGAACCCTT TCCGCACATG GCATTAACAA GTGTTAATGC AATAACATCC TCAGCATCGT
    58621 TATCAAATGC TCCAGTATAA AAACCAATTG GGAAAAGTGG TCTAAATAAT ATATCAGTTA
    58681 TATCGTGCCA ATCTTCTATA ATAGGCGGGA TTTCATAACC AATTTCAGAA TTTCCTTTTA
    58741 GCTGAATACT GTAAGTATTT ATATCATCAC TTCTGTATTT TTTGTAAATG TTTAAAGCTT
    58801 CTTGCAAATA AAGTCTAACT TGGTCATCTT TTATTTCTAT TGGTATTAAA TCATTAGAGC
    58861 TGTATTTTTT TACATCTTCT ATAAACTTAT TATAATTGTC TTCAATGGTA TTTTTTATCT
    58921 GATCTGTTCC TTGAGCGCCT TTTGTTTTTC CGAATAAGTC TTCGGCAGCG TTCCCAGAAA
    58981 CAATTATATA AGCATTATCT CCCTTTGTTT CGGAAATTAA AACAAGCCTT CCAGCGTTAT
    59041 CTTTATAAAT ACTTGCTATG CCAATTGGGT AATTTTCTTT TATAAATTTT ATAACTTCGT
    59101 CTATTGTTAA ATTATCTGGA AAAGTTATTT CCGTCTTTCC TTGATCTGTT TGTATTATAA
    59161 GTGTTTTATC TTTTATTTGA AGCTCTTCGT CATTATGCTC TTTTTCACCA ACAAGTATAG
    59221 CAGGTGTTGT AGAGCCATCT CCTAACAAAG AATCATCTTT AAGAGTAAAA TACAAATCTT
    59281 CAATCCAAGC AGGTGTATCT CCATCACTTT CAAAGAAAGC ACGAATAAAC ATCTCATCTT
    59341 TTCCTGAAAA TGTAAATTCG TTTATATAAT CCGCAAAAGT ATAACTATCA TTTGATTTAG
    59401 TGTATGTTCC ATCAGATTGT CTCCAGGCAC CAGCACTATA ATAGTAAAAC AAGCCACCAT
    59461 AATTTAAAAC TAAATCTATA TTATCAGAAC ATTTTGCAAT TAATGAGTTT AAAGAGTTTG
    59521 CAAAAATTTT ATTGCCAGAG AAATAAAAAT CTATATATGG TCTTGTAGTA TCATATTTTG
    59581 TGAGTTGTGC TGTTGGAACT TCAAAACTTT CTTTATTTTG CAATTTTGAC TTAATTATAA
    59641 GTTCTTCGAT AGAATAAAAA TCGTTTTCTG TTCCATTTAG TGTAAGAGTT GTTATTTCTG
    59701 CAATTCTTTT TATTGGAGAA ATTAAAACAG CTTTTAAAAG CTCTCCGTTA AGAAAAACAT
    59761 ACATTACAGA ACTGTCTATA TCAACCTCAA CATGATCTAA ATCTACGCCA TTATTATTCC
    59821 AAGGAATGCT TGTTATTTTA GTTGTTTCAC CTTGTGAATA AGTAAATTTT AGTTTTGAAA
    59881 TTGTTTTATC TTCTTCTGAA ACTGCAACAT GCGAAATAAT AAAAGAAGAA TGTTCAGCTT
    59941 CAAGTTTTAT TATATCTATA TTTTCAGACG GCAAAAAACC ATTAGTTTTT TCAATTTGGT
    60001 TTAAAATAGA TAATAAATCT GTTCCGTCAT TTCCTGCAGA AATTTTAAAG GTTCTACCTT
    60061 TAATTAAACA TCTTACAGCT ATTGTCGAAC TTGTAGTTTG ATCTAAATCA ACTTCTACAT
    60121 TATATTTGTT TGGGTCTAAC TCAAAAGAAA GTTTATTTTT TAGTGTAGCA AAAGTAGATC
    60181 CTTCTTTTAA TTTTATAATA ATTGTATTTG AAATTTCACC ATCTATTTGT ATAGTAAATG
    60241 AATAATCCCC TTCTGATAAT TTATCCCAGT CTCCATTTTT CTCTAAAAAA ATTGTGCTAT
    60301 ATCCATTTAA ACAATTTGCA CCTAACCAGA AACTAATATG AAGATTATCT GTTAAACTTT
    60361 CAAAATTTCT TCCATCAAAC GAAACAGGTG AAGAAATTCT TGAATAGTTG CCAAATTTAC
    60421 CACCATTATA AATAGATGGC AAAACTTCGC AAATTGGTGA TTTATCATAA ATCGCATACT
    60481 CAGCTTTATC TTCCTCTCCG GACCAATAAA ACAATAAATC TTTTTGATAC TTTCTAAGGC
    60541 TTATTTTTCT ATCTTCATAC CAAAATGTAT TTGGATTACT TTCTTTTTTA TAAATGTAGT
    60601 TCTCAATCAT ACATTTAACT TTTAATCTAA TTTAGATAAT TATTTTTTCT ATACCTAAAA
    60661 CTTCTTGATC TGGATTTTTT GGATCTGGTA TTTTACCAAA ACAAATTTCA TTAACTAAAA
    60721 TTCCTTTTTT TGCAAGAGCT GAGTCTATTT CATCGTCTAA CTCAAAGCTC ACTCCTCCCC
    60781 AATAAGGGAC TATTGCTTCT TTGTCTTTTA TAATTGCTGC CTTTTGACCA CTTTTTGAAG
    60841 AATAAACTTC TATAAATCCA TATTCTTTTA TAGTGTTTTT CGCTGCGTCT GCTATTTTTT
    60901 TATTCTTTTT CTTTGCTGCT GCATCATTTG TCTCACTTGC ATAAAAAATG TTTATCATTG
    60961 CTCAACTCCG ATTTTTTCTC CCTTTTTTAA AAAAGGGAGG CTCTTCGATT ATTTTAAATT
    61021 TATATCTGCT TTTGTCAAGC GAAGATAACT CATAATAGTT TCTGCTATTT CTCTAATTTC
    61081 TTTTTGTGCA TGTGGATCTA CTCTAAGATG TAAAAACTTT TTCCAGTCAT CAAGAGTGCC
    61141 AGTTACAACT ATTGTAGAAG CAGCGCAGTT TGGTAAAATT TGTCTTGCAT CTTCTGGCTT
    61201 TGCACCATTT TCAATTGCTT TGAAGTAAGC ACCTTCTATT ACCTTTAATA CATTTTCATC
    61261 TACACTTTCG CTTTTTATAA ATCTTATAGA GTGATTAAAT TTATTACCAC TATAATTACA
    61321 GTAACGCTGG CTTTCTTGTG AAAAACTTAA ACTTCTATGT CTTACAATCT GATGTGTAAA
    61381 AGATCGACTT CCTACAATTT CAAAAGTATA AGACTTGTGT TTTGATAAAT CATCGCATAC
    61441 ATTTTCTGCG TTTTCACCAT AAAGAATACC AACGTCTTCT GGTGTTATGT TCTCATCAAT
    61501 CTCAAAGATA TAAGGATAAT CTTTATGTAA GAAATTTTTT AAAGTGTCTG CTTCAGCATG
    61561 ATATATTATT TCTTTTGGCC CATACAATAA TTCATACCAA GCTCTTATAT TTCCAGAAAC
    61621 AAAAAAATAT GATGGATCTC CATTCATATT TACAGTTAAA TTAAAATAAT GCTCAAATTC
    61681 AAACATTGCT TCATAACCTT TTTCACTGAA AACATCTACC GGTATTGCAA ACATTTTTCT
    61741 TTCATGCTCA AGAACAGAAG TATGACCACT ATTTACAATT CCTTTAATAA ATCTTTCATA
    61801 AGAATCATCC GAAATCTTGT CTTGTGATTT ATAACATACT CTACCAGCAT ATTCTATCTT
    61861 TCTTCCTGGT TCTGCTAAAT CAATTAATTT TACATTATTT TTTACAAATT CCATATTTAC
    61921 TCCTTAAATT TCTTCATATT TTTTTTGAAA GTCATCTGCA TCTATTATTT CAAAATTATC
    61981 ATTAATTTTT ATAATATAAA CACCAATTTC TATTTTTTTA TTTGGTGTTA AATTATTTTT
    62041 TATTATTTCT GGGATTGGTG GTTTTATTGT AGATAAAGTC CATTCTAAAT TTTCTTCACC
    62101 TACAAAAATT TCAAGCTCTT CTTTATTTTT TCCTGTCCAA AAAAGAGCTT GAACTGTTTC
    62161 TTTAATTCTA TAAGTTTTTA TCATAATTAA ATTATACTTT ATGGTTTAAT TTTTGTCAAG
    62221 TTAGCATCTA AGATAGATAT GTCGTCATAA CCTTCTTTTT TATAAAGAGA AAGTCTTTGT
    62281 TTCGAATGCT TAAATAAATA CTTATTATTC ATATCTATGA AGTCATAAAA TACACCTTGC
    62341 CTTTTTTCTT TTGTAATTCT TAAAACTCTA CCAATCTTCT GGACCGTCTG TGTTTGTGCT
    62401 TTTCCACCAC TTGCCATTAT TAAAGTTTTC ATATTTGAAA TAGAAATACC TTCATTAAGA
    62461 ATAGAAGAGC CTATTAATAC TGGAATTTCT CCATTATTAA ATTTATTAAT AACCTCCATT
    62521 CTTTTATTTA AAGGGTCTTC TCCTTTTAAA TAAACAGCTC CTGGAATTGT TTTTTCTAAT
    62581 TCTTCACCGT GCTCAAGAAT TCTTGTAAGA ATACAAATAT ATCCTTCTTC TCTATGCTTT
    62641 TCAACTATAT TTTTAATAAC CTCATTTCTT GCTTTATTAT GAACAATTCC TAAATCATTT
    62701 GCGGATGGAT AATCAAATGT TTCTGGACAA TCAATCTTTA CTAAATTTAT TTTTGCTTTT
    62761 GCCATTACTC CATTATCCAT TAATTCGTTT GATTTTATTT GAATTATTAT AGATCCAAGT
    62821 TGTTGTCTAA TTCTTGCAAA ATCTAATAAA TTACCATTCG AAGGGCTGGC AGAAAAACCA
    62881 TATTTAAGAG GACACCCAAA AGAAGCTAAA AAATCCTGAA ACGATTTACT GCTACTTCTA
    62941 TGGCATTCAT CAACTAATAC CATTTGAAAT TTTGAAACAT CTAATTTTTT GACAGATTGT
    63001 ATTGTAGATA CCATGCAAAA ACCTTGCCTT ACACCATTAC CCGAGCAAAA TCCGCAATCA
    63061 ATTCCTTTAT CTCTAAAATC TTGTGCTAAT TGTGCTCCTA ATGTTGCTCT ATCTGTTAAG
    63121 ATTAATGTTG GTAAATTTGT AAGTTTTAAC CAAGCTGCAA TAATTGTAGT ATTATGATTA
    63181 ACAATTCCAT TTCCTAAAAA AGAATGTGTG TTTTCAACTT GTAAATCATA ACAATTTATT
    63241 TTTCTCTTTA TATTTTTTAT AAAAGAAACT TCTATAAATT CAAATTCATC TTCTTTAATA
    63301 TATTTTTTTA TTTTGTTTTT AATTATTTTT AATAAACTCA ATTTCTTTTT TAACATCTAC
    63361 TTTCCCTTCT TCTAAAACAC AATTATTTTC TAAAAATCTT TCGACTTTTG AATGACAACT
    63421 TCTACATAAA GTTATTAAAT TTTCTTTATT ATTATTTTGG CAAAACCTAT ATGGTATTAT
    63481 GTGATGAACC GCTAAATCAC TTTTTTTTAA AGTTCTTTTA CATTTTTGAC AAGTGAATAA
    63541 ATCTCTGTTT ATAACTAAGG TTCTTACTTC TTGCCATTCT TTTGTAAGGA ATCTTTTATC
    63601 AGGAGTAAAC TTTCTATCGC ATTTTCCTTT TTCATAACGA CTTTCTAAAA AGTGTTTTGT
    63661 TCTTTTATAA TTTATTTCTT TCTTTTCTTC TTCGCTGTGG CTCAGCCAAG TTTTTATTTT
    63721 TTTCTCTGCT ATAATCTTCT TTTCTTCTTC GCTTTTGTAA ATTATGTTTT TACAATTTTC
    63781 TCTTCCCCAT TTTAAAAAAT AACCATTTTC TTTTAAATGA TTATATCTTC CTTCTTCCCA
    63841 GCCTTTTGCT GTTGCTGTTC TTTCTTTTTC TTTAAAACCT TCTTCTTGAC TATTTCTTTT
    63901 TGTTGCGCAT TTTTGACATA AATTTCCGTA TTTATTTTTT TTATTTTTAA ATTTTTCAAA
    63961 TCTTGAAAAA TATATCTTAC TTTTGCAATC ACCACAAAAA TAATACATCT TTGTAATTTT
    64021 TTGTCTATCA TAAGCAGGAA GCATACTATT TCTTTGAAGA TAACCTTCTT CAATATAACA
    64081 ATCATATTGT TCTAAATAAA AATTTTCAAC TTTTACAACC TTTGATAAAT CCACTTTAAA
    64141 ATTTTCTGAA AGATTGTTTC TTTTTTTTTG CATAATACTA AGTCTCCTTT TTTTAAGTCT
    64201 TTTAAAAACT TCCAACCATT ATTTGTTTTA ACGCGATGTT CTGGGACGCC TATTATAGAA
    64261 TAACCATTCT TTAATTTCAA TTTTAAAACT TTTCTTTTGT TTGTTTTATA TAAAAGTTTT
    64321 ACATTTTGCT CTCCATATTC TGTTAAAACT TTTAATTGCT TTTCTGGTTC TTTAAATTCT
    64381 TCTTCTTTAA AATTTTTAAA CAGTTTTTTA ATTTTTAAAA GTTTTCCATT TATAATTAGC
    64441 TTAGTGTTTC CAGAAACGCA CTTACCAGCA GAAGTTGGAG CCATTATAAT CCCTTTGTTT
    64501 GTTTTTAATA AGGCTTGCAA ACCTCTTACT TGATGTTCTA CATAATCAAA ATTTGGCAAA
    64561 AATGATTTTA ATTCTTCTTC TGTCCAGTCT TTTGTTTGAA AATCAAAATG CGTTCTTTTA
    64621 TCTTCAAAGT TTTCTATCTT TATATTATTA TTTCTACAAA ATAAAATTAT TTCTTTTGCA
    64681 AGTCCAGCAA AGCCAACTAA TCTTCCTTTT ATATTTTTCA TTAGAGGAAC ATGCTTTAAT
    64741 TTTGTTATAT CATATTTACC TTTTGAAAAG CATAAAGAGT TATCATCGAA TGTTTCATAT
    64801 TTATTTATTT TTTTTAATTC GTTTTCGTCG CCATCTATTT GAATTGTAGC ATCTGTTAAA
    64861 ATAACCTGTA TCATAATAAC ATGATACAGG TTATTTTTTA TTTGTCAAGT TTTTTAAATT
    64921 AAATACTTTA AACCATCATT CTTATCAGAA GATAAAATTC TTGCAACTGC TGTTACTAAA
    64981 CCACCATAAG TATAAGCCTT CCATCTTGGG TCTTCTCTAT CTCTTCCAAA TTTAGAATTT
    65041 GCAGCGGCTT CTAACTTGTT ATAAAGTTTT TGCGATGCTT CTGTTTTTAG GTATTTTTTT
    65101 ATTTCTCTTC TTGATAAATA CTTATCATAT TTTTTTTGAC TTTTACTTTG TATTTGTGTT
    65161 ACTAGGCGCT CATTTCCAGG TGTAGCTCCT CCAGAATAGT CCCAGTAAGT TTTTCCTTTT
    65221 TCTATATAAG AACCTTTTTC ATTTCCTTCA TATCCTGGAC GGTGTTTATA AGATCTTTTT
    65281 TCGAGAATTA AATTTTCTTT TAATAATTCT GTAATCTCTT CAAAATCCAT AAATGCCTCT
    65341 TAATAATTAA AATAATCTTT TGTTGTATTT ACACTAGCTT CTGGTGATAC TTCTTCTCCA
    65401 TTATCAGAAT CGCCAGTCGT TTCTTGTGTT TCAACAGATG ATTTTTGTTC TTTTATTTCA
    65461 AATACATCTT TTATATATTG GTCAAACTCT TGTAGTCTTT TATAACTTAT TTCTTTTAAA
    65521 GAAGCCAAAA GTTGTGATTT AAGTTCATCA GAAATTGTAT TTTTTTCTTC TCTTTCTTTC
    65581 CAATTCATGG CGATATAACC ATTTGATATA TTTTTTGCTG TGCTTTCTAT GTTTCCAAAG
    65641 AAAGTTCTTT TAAAATCTTC AATTCTTAGT GAAATTTCTC TTTCTATATT TTTTTTAGTA
    65701 ATTCTATTCT TAAATTCTGA TGTAGTATCA GAGTTAGAAG AAATAATGTC TTGTATAGTC
    65761 ATATTTTCTC TCCTTAATAA TTAAAAATAC TTTGTCCTGG TTTCTGCTCA ATTACATGTT
    65821 CTGCTGGCGT TTTATGTTCA TCTTCTGAAT CATCTTGTGC TTCTTCGTTA GATTCACCTT
    65881 CTTTTGACTG CCCAATTTCT TCCTTTCCTT TAACATCAAC ATTATCATCT GATTTTACCG
    65941 ATGCTTGTTT TTCTACTCCA AAAACTTCAT CCAATTCTTT CTTTATTTCA TTATTTAAAG
    66001 AAATATATTT TGTTTTTAAA AATTCTATTA GTTCTTCTTT TTCTTCTTCA GGTAATTCTG
    66061 AATTTGAAAT TCTATCAAGA ATGTTTGAAA AAAACCAATA GTCACCAATT GATCTTATTG
    66121 ATTCGTTTAT TTTTGCAATT GCTATTTTTT TTCTTAAAAT TTCTGACATT CCATTAGAAC
    66181 TATTTTGTTG AATTGTTTGT TTAATAATTT CTAAACCTAA CATAAATTGC TCCTAATCTT
    66241 AACTTTTAAA ATGCCTACTT GTTACTTAGT ATGTTGTATA CCGGACATCT GTGTCGCAAG
    66301 TCACGACAAA TTTGTCCACT CGGTGCAAAC AAAAAAAATG GGTTGCTTAA AAGCAACCCA
    66361 TAATAAATTA TTTATCAAAA ATTAAAAACT AAGCAATTCT ACACATTCTT TAACTGTTCC
    66421 AACATCAGTA GAACCAGAAT CTTTTGAAGA ATCTAATGCA TCTTTCAAAG CATTAATTTT
    66481 AGAAATAATT GCTTCATCAG AAATTTTTTC TGCTGCTTTA TCCAAAGCGT TTTTCAAAGC
    66541 ATCTATATCT TTATCAGAAG TTGCAAGTTC TTTGTTTTCT GCTGTTTCTT CTTCGTCATC
    66601 TTCTTCAAAA AGAGTTTTCA TTTCTTGAAG GTCTTCATTC TCTTCAATAA TTTTATTTAC
    66661 AGAATCAATA ATTGTTTTTC TGTTTTCCAT AAGTGATTTA TCACCTATAA CAGACATACC
    66721 AATAAACTCT TTCATTTCAA CGTTATCAAG AGCCAAAATT GCAGAATTGT CTTCCAAAAG
    66781 CTCTTCCATT TCTTCAAAGT TACCTTCCAT TAATTCTTTT GCAGCTTCTG CAAATAAACC
    66841 TTTAAATTCT TTATCTTTTG ATAATGCTTT TGCTTTATCT TTTGAGCCAG AAACAATAAT
    66901 GTTTGTTGCA TCTTCATCGA TAATAGATAC TTTTACAGGG TCAACCCAGT TAAAGTATTT
    66961 AATGCTTGAA GTTGGAGATT CTGTTAAGTA TTCTGTATAT GCTTTAAAGA ATGGCATATC
    67021 TTTTACTTCA CCAATTTCTT CATTAATTCC TTCAAGTTGT GAGTAGTCAG CAATTTCTTG
    67081 CTTTTTAGAA GCCAAAGCTT CTACAATACT TTCTCTAAGA TCTGTGTTTT CAGCTTCCGA
    67141 ATCTTCTTCG TAAGCTTCTA TAATTCTTCC AACATCATAA CCATCAGAAT CGAAATAGTT
    67201 TTCAATTGCT TCTCTAAGAT TCGATTTATC ATTAACCACA TCAACTGATT CATAATTTTC
    67261 TACTGTAAGA GTTTTACCAT CAAAATTATA ATCTGCTAAG TAAATAGCAC CACTATTATG
    67321 GTCTGCTAAA AGCAGTTTAT CGTTATAAGT TTCAAGAAGA ACGGCGTTAG AAGATTCATT
    67381 AATCAAAGAT CTAACACATT TTTCAAGATT TTTATTACTA AACAAAATAT AATTTGACAA
    67441 TTTGCTACTT GTAATTTCCA TACTGTCTCC TAAATATACA ATTAACTTAT TACTTGACAA
    67501 AATTTTTTTA AGAGGTCATA ATAATGTTTA TTATGACTAT TAGTATTAAT CCAGATCAAA
    67561 TACCAGAAAC ACATTTAAAT CTTTTAATTA AAACCGCAAC ACAAATAATT AAAAAAACAC
    67621 CAGATGGATA TGCTTATTGT AAAGTTCCAT TAAATAATTT TCAATCATAT GTTTTATGGA
    67681 TTGGTTTAAA TAGTTCTAAT GTTTTAGAAG AACACTACTT TTTAACAGAT GATTTTGCTT
    67741 TGGCTCCTAC TAAGAATCGC CAATAAGTTT ATTTAATGTT TTAATTAAAT CAATACTTCT
    67801 TCTTTTAACA ACATTAAAAT TTCCTTTTAT TATATCAAGT TTTTCAATTT CAAAATCTTT
    67861 TTTGTATTCT TCTTTTAAAG AACAGTTTTC CACAACTATT TTATTAGGAT GAATTTCTTT
    67921 AACTATAAGT ATATCACCTC TATCTATATC TCTAAATATA TTTAAGAGCT TAGAATTTTC
    67981 TTTATTTAAA AGCATTTTTG ATTCTCTTGA AGAAGCGAGA GGCATTGTCA TCTCAACACC
    68041 TTCCAAAACG ATGTTTCTTT CTTTTTTTGG AATTTTTAAG GAAGGATAAA TAGTTTTAAT
    68101 GGTTTCTATT ATGTCTCCCT CTTCAACCAT AGGCATTTCA TTTTCGAGTC TGTTTAAAAT
    68161 TTTACTTATA GAATTTCTAC TATCCAATCT TTATCTCCTA TAAATCTCTT GTTATTTCCT
    68221 CTGTGATTAT TCTTGAAGAT TTTATAGATT TTGGGCCAGT TCTTTTTTTT GGTTTTCCGT
    68281 AAATACTAAA CTGACTTTTA GAAAAGTTTA ATCCGCCAAG CTCATTTTCA TAGTAAAGAT
    68341 TACTAGCCGC TTTATTTGTT TTAATTTTTT CCTCTTTTAT AAGCAAATCT TTAATTTTTG
    68401 ACATAAATTC GTTATTAGAA ATACTTTCTT CTATTTCCTC TTTTAGTAAA TTGTTTTCTT
    68461 TTTCTTTTTT ATATTCTTCG TATGCTTTTA CAATTTTAGC ATAATCTTCT TTATGTTCTA
    68521 TTAAAACTTC TTTACCAAAA ATGTCAACCA TTGTTTTTGG TGAGAACTCT TCTGTTTTTA
    68581 CAGACATCAT TGGTGCTGGG ATGGCTCCCG TAGGCATTCC ACCCATCCCC ATATCACCGC
    68641 CCGTAGGCAT TCCACCCATC CCCATATCAC CGCCCATATT TGCCTGAGCA GCTAATGTAG
    68701 AAGCCTCTAT GTCTCTTTGA AGATTAATGT CTGAAATTTC TTTTCTTGAC ATCTTCATTA
    68761 CATATTTAAG AATAAAATCC TTAGGGAATA ATTGAGTTCC AAGCATGGCA GAAACAAGAT
    68821 TAATTTTTTG ATTAAGGTAT TCTATGTCCA TAATTTCCTT AACATTAGAA GGTGGTGTAA
    68881 GTTCCAGTTT AAAATTTTTT AAATCTGCTT TCTTTTTCTT TTTAAAGAAT AGCTCAATTG
    68941 CAGCAATTTT TGTAAGACCT TCTTCTACAT AATACTGAAT TCTTTCAATA AATCTTGCAA
    69001 ACTTAACATC TTGCATTGCA AGGGAACCTT TTCCAGCCAT AGCGCTACCA CCTTGATCAG
    69061 AAGTGAAGCC TAAATACTCT GGTGGAATGT TAAGAATCCA AAGAATCTCA TCTCTAAAAT
    69121 GTCTAATGTC ATCTATATTA TTTAGTCCAA CACCTGGCTG AAGTGTTGTT ACTTCTGTTC
    69181 CACTTTGTCC TTCTCTAACT GGTATATACA TATCATCAAG CAAAGAAAGT GCAACTGCAT
    69241 TTTTTTGAAT GTTTCCTTTT TCATCAAGAA TAGAATGAGC TCTGTTATTG TCTTTAATTT
    69301 TTTGAATTGC TCTCATTCCT TCTGCCGTGG AGAGATTTCC TATATCTACT TTTATTACAC
    69361 GTCTTTCAGG AACACGAGCA AGACGATAAA CAAGCATAGC ATCTTCAAGC ATAGAGTATC
    69421 TTCTATATGC TTGAACTCCT GGGCTCAAAA GAGAGCCGCC GTATGGTGCA AATTTTTTAT
    69481 CTGTTATTTT AAAGTGAATA ACCTGCCAAG GCTGAAGTTT ATAAATTACT TCTTGCTTTG
    69541 CTTTATTATC ATTATTAATT CCAGTAGAAT AATCATTAGT GTCCAAATCT GTTCTGTATG
    69601 TATAAAAAGC AAGTTTTCCG TTTTTTTCGA TTCTATTTGT TTTTCTTGGG TCTAAGTATC
    69661 TAATTCTTGA AATTTCTGTT GGATGCTCAT AACTATCTGG AATAACTTCA TAGAAATTAT
    69721 CACCAAGTTT GCAAGTTTCA AAAAAGATTG ACCAAAGTTC TTTGTTAAGA TTTAATCTTT
    69781 CGTGAAATAG TTTTTCAAGA ATTTCTTTAA TGTCTTCGTC GTCTGAATAT ACTTTTACAG
    69841 TATCTCCATC TATATTTTTT TGGCAAGCGT CATCTGCTAT AACCTGTAAT CCTCTATGGA
    69901 TAAAAGGGCA TCCATCCATC TGATCAAACA CTTGATAATA ATTAGCCCTG TTTTCTGAAG
    69961 CATTTAAACC AGTAAGGAGT TGGTTTTCTG TTCCATACAT ATTACCATAC ATTAATGCTT
    70021 CATTATAATT AGCAACACCA CTATCAAATG TTTGATTTAA TTCTTTAATG TCTTTTTTAG
    70081 AAACTTCTAC TTTTGCTGTT TCAGGAATTT CTGGCGAAAC ATCTAAATGC TGCTGAATTG
    70141 TTTGTGCAGC TCTATAATCT ATATTTACTT CTTTACCATT AATAATCATC CACTAAGTTC
    70201 CTTTTAAATT AACTTAGTTT TAGTCATCAG TTCCTTCGAT TATTTCTCCA TTATTAGAAG
    70261 CATTTTCGTC TATTTCTTGA TTAATTAAAA CAGAATTAAT ACTTTTATTT TCCTGAACTT
    70321 CTGAATTTTC TATATTGTTT TCTTCATTTT TTGTTAAATC TAAAATAATT TCCTCTTTTG
    70381 GCATATCTTT TTCAGCCATA GATTTCTCAG TAAATGTAAT ATAATCAGGA TTGTGTTCTT
    70441 TTTGATAATA ATGGTCGTCG GCTGATAATA AACGCTCTAT CCATAAATTT TTATTAGCGT
    70501 TAAACTCTAT ATTGTCAGAC TTCAAAGATT GTAAGTATTC TGCGGCTTGT TTAAATAAAC
    70561 CAAAATCTAC CAATACACCA GCTGTAGCAA AAGGCATAAC AAGCTGATAG TTATATTCGA
    70621 ATGTTCCAAT TGCGTCACCC ATACAGTCTT TGAAATAATC TTTTATATAG TTGTTCCAGC
    70681 TTAAACCAAT TAATTTAGTT GCATAATAAG CATTTTTTCT TTCTTCTTGC GAAGTTGTGT
    70741 CAAAATTTCC TTTTAAATAC TCTTCTCTGT TAAATTGCAT TTATTCCTCC TCAATTGTTT
    70801 GAACTTTTAT AGAAAAAGTT TGATAACTAC TTTGTATATC TTGTGTTGTA AAATACTCTC
    70861 CAGGCTCACC AGCAGTTCTA AAACTTAATA ATGGTATCAC TTTTTCTGCA ACATCTTCAT
    70921 TATTAAATCC CATTAGATTT ATCGTAGAAT CATTTGAAAA AACACCAATG TAGTATTCGT
    70981 AAATTCCATA TAAGACATCT TCATTTACAA AAGTAATTGT TTTCTTTTGT AAATTATTTG
    71041 AATCTGTTTG AGCCACTAGT CTAAAACTAT TTGTTCCTTG AATTCTTCTG TAAATTTTCA
    71101 CCTTGCAATT AGTGTAGTTT TCATTAATTA TACCAAGAAT AACATTTGTG CTTAATGTCA
    71161 TTTTAAATTT GCCATAAAAA TTAAGTCTTG TAAAATATGT ATATCCAGAT GGGCCAGAAA
    71221 AATAAGATCC GTCTCTTGCA GCAACAACTT GCGAAAATGT TTCTATTTCA GACAAAAAAG
    71281 TTTCAGATGG ATTAATTCTT AAAATTAATT TTTTTGTTAA TTTTGGTTCT AAAACTTCAA
    71341 TCGTTAAACT ATAAATTCTT ATAGCTCCAC CTTTTGAAGC AAGTATAAAA TCCTCAGTTC
    71401 CACCATTAGT AGTAAAAACA GCAGATTTTG CAGTTCCGCC TGGAGCTATG GTTATTGTTT
    71461 CTAGCTCAGT TCCACTTGCA GTTTTTAAAA TCAAGTCTCT TGAATTTTCA TTAGAAGTAG
    71521 AAGTAGCCCG AATTGTTATT CTAAGATTTC CAGAATTTTT TATTCTAAAT AAATCATTAG
    71581 AATTTTGTAT TTGTAAAAAT CTACCAGTAG CAACATAAGA ATTTGCTGTT GCTATAAATA
    71641 CAACAAAAGC ACTTAAATAC TTTCCATAAT TACTTTGTAG TGAAGTTGAA AAACCATAGT
    71701 TTACATTCGC AAAATCAAAA CTGTTACTTT CACCGACTGG TGTATCAAGA ACTTCCTTTG
    71761 TGAGATTTTT AACTTCTATG GCGTCATATA AGTAGTCGAA ATTTGTAGAA TTTATTTCTG
    71821 TTTTCATTTT TTACCTATTT TGTTATAGAA TAATAAACAT AAAAAGAGCC ATTATTTACT
    71881 AAGTCTCCTG CAGGAATTGT AATTAAAGGA TTGCTCATGT CTATGTATTT AGTAGAATAA
    71941 ACATTAAATG GTGGAGTTAT ATTTATATCC TGTGCCGCCC ATGCCCTGTA TCCCATCATT
    72001 TTTGCCCAGT CTGTTGTTAC TGCGTTTCCT GCAAGCCCAA TATAATACCT TTCTCCCGCT
    72061 TTAATCTTTT CGGTAGCGCC TTTGCAAACT ACTTGAAGTT TATTATTGCT TCTAACTTCG
    72121 TTCATGCTGA ATAAATCAGA ATAAGCAATT ACAGTTGCAG AATTATCATT GTTTAATTTC
    72181 AAAACTAAGA ACCTACAATT TTTCATATCA CCAGAAGATG AATAAGCTGT AAAAATAGTA
    72241 TGATCTTCAA CAAAAGAAAA TCCATTTGAA GGTATAAAAG AACTTCCAAT AAATGTAATA
    72301 GAACCAGACT GATAAGTAGG GGTATCTTCA CCTTGCACAC TTGCCAATGG TAATGTTTCT
    72361 AAGTATTCTG CCTCGTAATC TGCTGGTGAA TAAGTTATTA ACATTTTTTT ATCTTTGTCG
    72421 TCTGGATTAA AAGAAATTTT AACACCAGAG CCAACAGTTG TTGCTAATTT ATGAATAAGA
    72481 TAATCTGGCT CTTCGTCTGT AAAATCTACA GCTACTTTAT CGCCATTTCC ACCAACAGTT
    72541 TCGACAGTTA GTTTTAATTT TTCTATGCCG TCATAATTTA CAGAATCATA CTCATACTCA
    72601 TATTCTCCAT TTTCTGTAAT TGTATCTTCT ATTGTTTGAA GTGTTGGGAT AACCGTGATT
    72661 TTAATAGTTT GTATTCCATC ATATTTCGTA GGATCAAAAT CGAATGTATA AACACCGGCT
    72721 CTTGTTATTT CTTCATCAAA AGAAACATTA TATGTTATCA GCTGTTCATA CCATTCTCTA
    72781 TTACTTCCCA TTATATAGAA TTTACCATTT TCTATAACAT AAGCCCTACA ACCAATTATC
    72841 TCGATAGAAT CTTCTGAAAT TTTTTGCAAA TCATCAATTT TATCAACAGC ATAGAAATTT
    72901 AACCTTCCAG CTTTTGTAAA TGTTTGATTT AATAAATTTC TATATTTATC TATTTTAATC
    72961 ATTATAAAGC TCCTGGTAAA TTAATAAATC TATTTGCTGG TATCCATTCA TCATCCGAGT
    73021 TTAAAACATA TGATTTACCT TCACTTATAA CATTAGCGAT GCTCCCCTGA ACAATTGGCA
    73081 ATTTTTCACT TTGAGAGTTA GTTAAGTTCT GTATATCATC ATATGTATCA ACATCAAAAG
    73141 TGCAAACATT TCCTTTAAAT GTTTTTATTT TTTTTACTAA ATTTATCATT ATTTTACCTC
    73201 GTTAAATAAA ATAGTGTCTG GATGGTTTCT TACAAAATTA ACCCTTCTCT TATCCATAAC
    73261 AACATCAATA GCTGGAGTTT CAAAGAAATA TCCACCAATT TGTGAGTGAA CTCTTTGAAG
    73321 AATAAAATTA ACTTTTACAC CTTTCTCTTT GAAGAAAACA TATGCGTCTT CAAGCTCGTC
    73381 GAGGTTATCT TTTTGAACAA CATAATTACA ACCTTTTAAC AAACCAGCTT CTTTTAATTT
    73441 ATCCATTACT TCTATGGTTT TTTCATAGCT GGAGCCAAGT CTTATTTTTT CAAGCGTTTC
    73501 TTTATGAACT CCATCAATAC TCAAATCTAT TAATATACTA ACTTCTTTAA TGTTTCTTAG
    73561 TCTTTCTATT GTCTCGTCAT CTATAAGTTG TCCATTTGTC ATTATAAAAA CTTCTTGAAA
    73621 CTCATCATGT TTTAAGTTTT CTAAATAATC TAAAATTTCT TCTTTCCATA CAAAAACTTC
    73681 ACCACATGCG TTAATAGATA AAGTCTCATA ACCGCCATGC TTTTTATACT CGTTTAAAAT
    73741 TTTAAAAAAC ATGCTTTTCT TTTCTTCTAC ACAGGAATTC ATGTCTTTTA TTTCACACAT
    73801 TATGCAGTTT AAATTGCAAA CTGAAACACC AACTTTTATA TTTTTTATCT CTGTTTTACT
    73861 TGGACATTTT TTTGCTGCAA AGCACATATC AAATTCGCCT GGTATAAAAG CAGAAAATAT
    73921 AGGCTCATTT GTTATAATTT TTTTATGCAC ATTATCTAAA TTGTCAGCTC TTATTTCTTC
    73981 AGGCTCAACA AAATGTGCTG TTGTGTTTAA GCAACAACCA TGACTAATGT ATAATTCATC
    74041 ATCACACATA AAATAATATG CCGCATCTTC TGCGGCGCAA CTCGCTGTTT TAATCATACA
    74101 ATTAACTTTT GTAGTAAATT AGTTTATCAT CATATAAATA ATTTAAAAAA TTTAATTGTT
    74161 CTTCTATTGG CATTTCTTTT ACGCCAACGT AATTAATTCT ATTACAGTAT TTTTCACTAT
    74221 TGCTATTCAT TTTACCAGAA GGATTATTAT AAATAACCAT ACAAAGATTG TTTTTTATGC
    74281 CATTATCAAG TTTGTCCATC TCATCAAAAT TTACAGCTAG TCTTTTTTTA TTCCCAGCAA
    74341 ATGTTATACC ACTTTCAAAA AAATGATATA AATAATTATT AGTTTCTGAT AAGGCATAAT
    74401 TTAATAATTC TGGATGGGTT TTTTGAAAAT CTGTATTAGC CCTGCAATTA TGATGATTTG
    74461 TATCGCAAGG GGTTGTTTCA TAAGTATCTA ATAATTTTTT TATTATTTCA TTTGGTTTTC
    74521 TTGACCACAT TACTGTTCCA TTCTGAAAAA CTTCTGTTTT GATTGGTTCT CCACCAATCC
    74581 ATAAGCCATC TGTTTGCTTT CCAGCAAATA GCTCATGCTC TTTAAGAAGT GGCATAATGC
    74641 TTTTTGTCAT ATATACATCT GTGTCTAAAT ATAAAAAATT TTCTGTCTTT AAACTATCCC
    74701 AAAGCCTAAT AGTATCTACA AAATAATTAT ACATGCTCTT TTTTTTACAT TCTTGGCACC
    74761 ATCTGTTAGA TTCCATAAAC TCTTTAATTT CAGGTGTATT TTCTGTTTTA CAAATTATTT
    74821 TTGCTTTTGG CATGCATCTT TTCCAACTTT CTATACATCT TTGCCTGATA TAGTCACCTT
    74881 TAATATGGTC ATAAAAATCA TAATAAACAA TTGTAACGTC TTCTTCTTTT AATTCTTCCA
    74941 TACAATTATC TTGACAAAAA AGAAAGATTA AATTAAAATT ATTAAGAAAG GAGAAAACAA
    75001 TGGGCTATAA CTTTAATTTA GAGCAAAATG AAGCAGAATT ATTGATGAAT GCTTTGCAAA
    75061 AGCAAACGAA TAACTTATTA ACAAAAATGC AAGCTCAATT TGCAGAACAA ACAAAAGAAC
    75121 CAGAAGACGA AGATCAACTT TTAGTGGAGG AAGAAGATGA CTCTAAATGA AATAAACATT
    75181 AGCAAAAATT TTGAAAACTA TTCTCAGAGA AATAATGAAC TGTTACCATA TGTTGCTTGT
    75241 GGTCCAACTA ATATGATACA GGCTCTTGAA TATGCTGGAT GGGAGTGGAA TAATAAGCAG
    75301 TTTCCAGAAT TAAAGCAACC AGAAGATAAA CTCTTAAAAT TTACAAGAAC AAATGAAAAT
    75361 GTTTTAAAAT ACTACGAAAG AAAATACAAA AATATGTATA AAAACTGGAT TGAAGAAGCA
    75421 AAATCATTAC AAAAGGAAGG ACAAGAATTA TGGGAAGTAG ATTGTAAAAA AGCATACCCA
    75481 CCAAATGAAA TTCATGACGT TATGAATTTT GCAACAAACG CTTTTCTTGG TTACTCAGAA
    75541 GAAGATATAA AAAATAATTA TTTTGCTACA TGTTTTGCTC CTAGGTTTGA TTTATATACA
    75601 GTTTTACGTG AACTAAAATA TGGATTGCCA GTAGTAACAT CTGTTAGATT TGGTAATTTT
    75661 GGGCATTATA TAACAATCGT TGGTTGTCAA TGGAGTGGAA AAAAGGAGCC AAATGAGTCT
    75721 AATGTAGAGA ATTTTATTAT TGATAATACT TATGGGAAAT TTAATTTTAA AACAGAAAAT
    75781 TATGAGATGG TAAGTGGAAA CGATAATTTA ATTCCAAAAA AAGAATTACT TGAAAGAGCT
    75841 CGGCCAGCAA TGCATTTATT TAGACCAGGT GTTTTAACTA TATAATAAAA AAGCCACTCA
    75901 AAAGAGTGGC TGTTTATCAT TAATAATCAA AGAAATTTAC TTCTTCCGTT ACAACAGAAG
    75961 ATTGAACTTT AAGTTTATTT ACTATATCTG CATGTTTTTT ATCTTTATAG GCTTTTTTTG
    76021 TATAACCAGC ATATGGAGAA TCAGGAAGTG CTATACCACC TTTTGCAGTT GTGAACAAAT
    76081 CATTTTGTGG AACTTGGTAA TAGTTTCCGC TAATATAAAC AACTGGTTTT GTAACTGCAT
    76141 TGTTGCTATT ATGTGCTCCA ACACCATTTC CTTTTGAGTT TCCTCTTGAA CCACGGAATA
    76201 CGATTTCGAT TTGTCCTGCT TGTGGCTTTT TCTCAGCTGA CCATTTCTTT ACTAAGTCTT
    76261 TAATGTTTGT GCATCCTTCT ACTGGACGCT CTTTCATTGT TGGAATGTTA ACTGCATCAA
    76321 GTTTTGTTTT TGAAGCCATA TCCTGGAAAG TATTTGTATA TCTACTTGAA ACTGTTTCTC
    76381 CTTTTGCTCT TCTTTCAGCA TTTTCTTTAT CTATTAATTG TTTAATAGAA GTTCCTTCTG
    76441 GCTCTTCGCC TTTTCTTATT TTGTCTCTAA GCCTTTCAGA AGCAGAAGCA ATTTCTTTCA
    76501 TTTTTGCATA TGAATTTTTT TCTGTTTCGT AATCACTTCT TTGAAGTTTT GGATCTCTAT
    76561 TGTCTTCACC ATTTTCACCA TGAACATTTG CTAACCAAGC CGCTTTATCT GTCCCGTGTG
    76621 GTGTATTAAG TGGAACTGGA CCGTCAGAAG ACTTAATAAA TTTATCAAGT CCAAATCTCT
    76681 TAGTGTTAAG AACAACATCT CTAACTACAC TGTTTCTTTC TACTTCATCT TCAAGATCGA
    76741 TGTTCTGTTT ACAATCTTTT ACAAGTTCTC TGTAATAATT AAGAGCACCA GAATTAACAG
    76801 CTTTTGCTGC AGCAACTTCT TTAATTTTAT TTGAAAGTTC TTCAGCGGCT TTATTAACTG
    76861 CTGTTGGAAC ATTCTTTTCA TTCATGTCAT GTCCGTCAGC AGTTTGACAA GCAAGCGCTC
    76921 TTTCTACTTT AAGAACTGCC AATGCAAGTT CTCTTTTAAG TTTTTTTACT TTGTCATATC
    76981 TTGCAGCAAT GTCTCCGATA GTTGTAATTC CACCTACTTT ATCATAATCA CTAACACGTT
    77041 TAATGTCTCT CGAATCAGCA GCGGCACCTT TATGTGCATC TTTTCTTGCC TGCTCTGCCG
    77101 CAAATCTTGC AACAACTGGA TTTGTTTTTG GTCTTGGATT ATCTCTTGCA AATTTTGCCA
    77161 AGTCTCTATA TGTTTGAGGA TCTTCCTTAA CTGCCTCTAG TAAAAAATCA ATGTTCATTG
    77221 AGTTCTCCTT TTATATTAAT TAACTTATGA GCCAAGAATA AATACTTAAA GCATCTTCTT
    77281 CAAATGGCGT ATCTATTAAG CCAAGGTTTT CTTTAACTTT ATCCATAGCC ATTTCTTTCT
    77341 TTTCTTCATA GGCACTATTA TATTCTTCGT TATAATTTCC ACCAATAGAG ATTTCTTTAC
    77401 CATCTCCATT AATAAGGGCA ATTCTTTTAT TGTTTCCGTC TTTTGGCATA ATTTGTCTAA
    77461 TTTTTGGTAT ATTATAGAGC AAAATAGCCA TTGCCATTAT ATCATCGTCA TGTGAGCCTT
    77521 CAGTATGGTC TGGTCTTCCG CCAGACCAAA TCCAAGTTTT CATTTGATCA ACAAGCCGTT
    77581 GAGAATGTGG GTGAAATGTT GGCCAATAAT CATCATCAGC CATGTAATCT ATAAAACAAT
    77641 CAGTAATCAT TTCACGAGAT TTTATTGTTG TCATCCAGCC AGTCCAAACC ATCGTTTTAT
    77701 CATGCTTATT GATTTTTTTC ATTTTATACA TATTTTCATA ATTATAGTTA TAATATAATT
    77761 CGTTAAATAC GGCTTCACCA ATGGAGTTAC ATTCTACATA AATATAAGCA TGGTTATAAA
    77821 ATTTTGCAAG GTCATACACT AATCTCGAAG CCTCTTTTGT AGAAATTTTA CCAAGGTATT
    77881 CTGCAACTTG TTCTCCGCTA TCTACATCAA TCACTTGTAT AGAAGTAGAG TCGTCTGCTG
    77941 TCCCTTTCGC GACGTCCATT CCGACGCCAT ATCTGTGCCC CTTTTCTGGC ATTACCCAAT
    78001 ACCATAAGCC TTTCCAGTTT CTTGTTCCAA GATCTCCTTC TTTTATAGGA TTTAAAACTT
    78061 TTTCTTGAAC TTTTTCCAAA ACAGTTCTTG AAAATACAGA GTTCCCCATT ACAACGAAGT
    78121 CTTGAAGAAT TTCCTGCCTG TATTTTACTT CGCCAGAAGT AGAGTATTGA AATGATAACC
    78181 ATGGGTTTTC TTTTGGCTTT TCTGCAATCG GCTTAAAGAA TTCTTCTGCT TCTTTCTTTA
    78241 CACTTGGATT ATTCCAGAAA TCTCTTGATT CGTAATTTTG AAGTTTGTCA TTATAACCTT
    78301 TGTATGGACC ACCACCCTCT TGTATCTTGT CTGGACACAT CCACCACTGA ACATCATAAA
    78361 GAACCGCTCC TTCCATTTCA TTCTTTCCAC CAGCATTTTT TAATTCTTGT ACCTGCTTGT
    78421 AATAAAGTTC TCCTTCGCCA GTAGTTCCAT TCGGTGTGCT TATGATATAA AGACTTCCGT
    78481 TAGTAGCAGT TAAAGATGGA ACAACAGAAG ATATAATACC TTCTGCAATT CTTTTTGTTT
    78541 GATAGAAAGC AAACTCATCA AGTAAAGCAA CGGTAGGAGA CGTTCCACGA CCAGCTGATG
    78601 GACTTCGAGC AAAACTTGAA ATTCTTGATC CGTTACTAAA CCTAAGAGAT TTACTATTAT
    78661 TAGTTATAGT TTTTAAATTT AGCCAAAATG GAATGTTTTT TAAGTTTTCT TTTATTTTAC
    78721 CAAGAACGTC TTCTGCTGAT GTTCCATCTT TTGAAATAAT TACTCCCCAT TCTTTTGGAA
    78781 AAAAAATAAT TTTCCAAAAG AAAATTAAAG CCATAAGCGT AGAAAGACCA GTCTGTCTTG
    78841 ATTTTGTTAA AACTACTTTT TTCCAATTTA TAAAATCTTT TAAAATTTCT TTTTGATAAT
    78901 AATAAAGTGT CTCGGCAGAA AACTCTCCTA CACCAGGCAA TGTAAATGAG CAGTATTTGC
    78961 TAATAAAATA ATAAGGCGAG CATTGGCATA GATACTTTTC AATTCCAATG TCTATTAATT
    79021 CTTTTTCTCC ATTATAATAA ACGGTTGTAA CAAAATTGTT TGCTGCATGC TTCAAACAAT
    79081 CATTAATTGT AACATTTTTT TTCTTTTCTT TTATTTCGTA TTTTTTTATT TTATTTAAAA
    79141 TTGAACCTTT AAACCTTTTC TCTGCTTCTG TCATATAATT AACTTAAAAT AAAAAAGCCC
    79201 GTCTAATAGA CGGGCTGTAA TTAACCAATT TTAATTAGTA GTTGAAGTAA TTTACTTCCT
    79261 CATTAACTGT TTCTCCAGCT GCTTTTTTAG CTGCTTTGGC TTCTTTTTTA GCTGCTCTGT
    79321 AATCCTCTAG AGAAATTTTT CCTTTTTCGT AAAGTTCTTT AAGCTCTTCC TTAGACTTAT
    79381 TAGCAAGTTT TTTAACAATT GGTTTTGCCT TTTCATAACC AGACTGTATT GCTTTACCAG
    79441 CCTCTCTGCC AGCTTCTTTT GCAGAATCTA TAAATTCAAC GCCAGTATTA TGAAGTTTCT
    79501 GAGCTATTTC GTTCTGTCTA GCGTTAACTT CTTTCTGCTT CATTTCACGA TCATAAGCAT
    79561 TTTTTGCTTT ATCCATAGCT CTGTAATCAG CTTGATTTTT AACATTTTTT ACGCCACCAA
    79621 CAATCCCAGG AGCTACTAAA ATACCAAGTG CTGCTTTTTT CAAACCTTTA ACAAATTTTT
    79681 TAGGCCCATT ATTTTCCAAT AAATACTGAG CTGTATCTTC TAATAAACAT TTAAGTTCTT
    79741 CATTATCCAT GTATATATTC TCCATTATAT AATTAACTTT TTCTTCATTA AAACTTTCTC
    79801 TCAGGCTCAC CTTTTTAGCA GCTCTTTCTT TTTCTTTTCT TGCTCTATAC TCATTTGCTG
    79861 CTTTTAGCCA AGCATCCATA TTTGCTTGAC TACTATAATT TGCAGCGGCA AAGCCTCTTG
    79921 TTTGATGTTT AGCCACCTGT GCTGCTTTTG CTTCTTCTTT TGCTTTTTCC TCTTCTTCTT
    79981 TTCTCGCTCG TGAAAATACT GCTTCTCTTT TTTGGAAATT TTCTGGATCA TGGGCAATTT
    80041 TATAGGCTGT ATTTTTTGAT AGACTTCCCA TACCAGCTCT AGCCAATCTT GTAGAAATCT
    80101 GTCTCTCTGT AATTTTACCA GCAACATATA AATCAGTAAG TTCTTTTTTT AATTTTTCCC
    80161 AATCTTCTTC TATAAGTTGT TCGTGAAGTT GTTCGTGCTT AAATCCTTCA GATAAAAGAT
    80221 GACATTTCAT AAAATAGTTC ATTAGTTACT CTCCTTATTT GCTTTTCGTG CCGCAATTAT
    80281 GGCATTTTGG ATGTTTCCAA GCTGCTTATG AAAAATGTTA TAAGCATTTT TATCAGCTGA
    80341 AACTCCTGGA CCCTGCATTT CATCTTCATG CATTAATGAG CATGCTCTCC AAGCCAATTT
    80401 GTCAGCCTCT TCTATTCTTC CTTCTTTTAA AGCCTTTCTT GCTTTAATCA AATAATTATT
    80461 AACATATTTA TAATTAACTG CTGGTGGGTA TTTTGAATGA TGAGAACCTT CTAAGACGGT
    80521 TTCTTCTTTA AGTGTTCTAT CCATGCGCAA AGAGGAGTTA CCCTCTAATA ATACCCTTAA
    80581 ATAATTTTCT GTAATCATAT TTTACTTGTC CTTTTTATTA ACTTTAATAA TCTGTTCTAA
    80641 TTAATATGGG AAATAGTTTG TTGCAGCTAA TTCTTTTAAT GCTTTTTCTT GATTTTCAAA
    80701 ATTACCATAA TTTGTATAAA TTTCTCCACT TATTTTGGCT GCTTTTAAAT ACTTAATTAT
    80761 TTCCTCTTTT GGTAGATTTT TATTCATTCT ACAATTAAAT TTTCCACCTA TTTCTTGTGG
    80821 AGCTCCTTTT AATGTAGTTA GTTGATTACC ACTACAATTG AAACTTCTAC CTACTTTTTG
    80881 TGGAGCTCCT TCTAATGTAG TTAAATTGTT AAAACTACAA TTGAAGATTC TACCTATTCT
    80941 TTGTGGAGCT CCTTTTAGCG TAGTTAGTTG ATTATGATTA CAATCAAAAT CTCCACCTAC
    81001 TTTTTGTGGA GCTCCTTCTA ATGTAGTTAG TTGATTACCA CTACAATTAA AATCTCTATC
    81061 TATTTCTTGT GGAGCTCCTT TTAGTATAGT TAAATTGTTA AAACCACAAT CAAAATCTCC
    81121 ACCTACTTCT TGTGGAGCTC CTTCTAGTGT AGTTAATCTG TTAAAACTAC AATCAAAATC
    81181 TCCACCTACT TCTTGTGGAG CTCCTTTTAG CGTAGTTAGT TGATTATTAT TACAATCAAA
    81241 ATCTCCACCT ACTTCTTGTG GAGCTCCTTT TAATGTAGTT AGTTGATTAT GATTACAATC
    81301 AAAATCTCTA TCTACTTTTT GTGGAGATCC TTTTAGTGTA GTTAATTTGT TATTAGCGCA
    81361 ATCAACATTT CCTTTCTCAT TTGATTTAAA CTCATATTTT ATTTTTTTAT TTGTATCTAT
    81421 ATAGTCGTTA TTTTTAAAAT TGTTTCTTTG AAAAGCTGTT CCATTTTTAT CAATTTTTTC
    81481 CCAAGTCTTA CCTTCGTTAT TTGTTATAGC CAATGGAACT GCTGTAGACC AATCATAAAT
    81541 TAGTAAGCAA TCTCCATCAT ATTTACCATT ATACTGTATT CCTTTTATTC TTGTTCCTAA
    81601 TAAATTGTAA GTTTCAAAAA ATTTACTTAC ATTTGTATGA TTAGCTGTAA AATTTTTATC
    81661 TATACCAGCC AAAAGATTCC AGTATTCTTT GTCTATATTA AATTTTTTAA ATTGCTGTTC
    81721 TTTCCAGTTA TCTATTGTGC AGTTATTATA TTTTTTATAC TCATCATATG AGCAGAACCA
    81781 GCAATTACTA ATTCCCTTAA ACGCTAACTT GATGATAAAA TCACCATAAG TAGATTTCAT
    81841 ATCATTTAAA TTACCAGTTT GATTTAGTTG GGCAGCCATA CTTGTTGTAG TATACAGTGC
    81901 TTTATTATAT TTATGAAAAT CAATATGCGA ATTATTAGAA TAAGTTTGTT TAAGCAAACG
    81961 ATCTAATTTA TTTTTATCAC CTCTGTGATA AACTATTGCC ATATTTCCAA TTATTTCTTC
    82021 ATTGATTAAA CTTTCTTCGG TAATTATAGA GGCTTGAATT TTTTTTCTAA GTTTCTGAAT
    82081 GAATGTTTTT TGTTCGGATG GTGTAGTTGC ATTTATAATT TCTTTTGGAA CTAAAATTCC
    82141 ACCACCATCA TCATAATTGA CCTGACAAGA ACCATCGCCT TTAAACACAA GGTCGGTAGT
    82201 TTTAAAGTTT TGTTTTATTG AAACTTTATC CCAAACTCCT TTCTTTTTAA GATAATTAAC
    82261 TACTTTTGAA ATACTATCAT TGGTAATTTG TTTTCGTTCT GATAAATTCG AAGTTTTTGT
    82321 ATAAATTTCA TCTTTTGCGC CTGTTTTATC AAGAGTAGTT CTTTGTTTAA GAGCATCAAT
    82381 AACAGCCAAA GATTGTCCGT TTCCAAATTC TACATTTACT TCATTTAAAA TACTGTTTAG
    82441 TGTCATACAA TTAACTTAAA TGATAAAGCC TGCTAATTAG CAGGCTTTGA ATAATTAGTT
    82501 TTCTTTAAGT TCTTTTTCGG ATTCTTTTTT AGAAAAATAC TTCATTTCTC TTTGGTTTTT
    82561 TAGAGCTCTG TCTCTTGCAT CTTTTCTGTT AAGGTGAGTT ACGCCAATAT CAGAAACGCC
    82621 AACTGCAGCA CCAACTAGTC CAAGAGTTGG AATTCCGTCG CTTAAAATCG CTGACAAAAT
    82681 TGAAGGTAGA CCTATGAATA TAGATAAGAC TCCAATGTCT CTAAGGATTG TTTTAATTAT
    82741 TGGATCGTCC ATGCTATCTT TTATTTGCTT TTTTGTTTCT CTTATAATTT CAGTTATTTC
    82801 TTTTTCTAAC TTCTTAGCGT CTTCTTTTGA CTTAGGGCTG GACTTATCGT TGAATTTTTT
    82861 TAGTTCTTTT ACATTCTTTA ATTCCTGCTG AGCCTTATTT AATTGAAGAG CTATTTTTGA
    82921 AAGTTTTTCT CTCTTACTTT CTGAAAGCTC TTTACCTTCT TTTGATCTCA AATAAACCAT
    82981 CATTTTAGCA TTTGCACGTC TTGACTGTAT ATTAAACTTT TCTGCTAATT TTTCAAGTTT
    83041 ATCAATTTTC TTTGTAACTT TTTTAGAAAT CTCTTCCTCT AAAACGTCTT CTATTATTGG
    83101 TGTATTACTT GCTTGTATTA CTTGTAAATT TGGTAATTTT AAAGAGCGAG CGTATTGTAA
    83161 ATTTTTAAGG TCATCATCTA CAAACTTAAC CTTTTTGTAT TTTTTGCAAA GGTTTTTTAG
    83221 AACCATTGCT TTTTTCTCTG GATCGCCAGC AGTTGGGTAT GCTTCTACCC ATTTCATATC
    83281 ATTAACAGCA GCAGAAATGT CTGATTTTAA TTTATCCCCG ATAGGAACTA AATTACCATT
    83341 ACTGTCTTTA TATTTTAAGA ATGCCCTGAG GGCTTTATCT ACTACATCTT GCAATCCTCG
    83401 TGCAGTTAAA AAGGCGATAT GATAATTTGC TCTAGCATGT GCATCTAACA ATCTAAGCTG
    83461 TCTTAAAAGT GGAGTTCCGT TTATAATAGA GTTATAAACT TTTTCTGGAT CTCTAAATTC
    83521 TTTATAGTTA AACCACTCTT TATGAGTTGC AGCATCTGGG TCTTTTGCAT ATTGCTCCGA
    83581 ACTTAATCTA ATTGGTTTTT CTCCTGGCTT TTCTTTCCAG ACAGCAATAG AAGAAGAATC
    83641 TGCTTGCAAC AAGCAATCGT CTAGATCACA GACTAATACA CCTTCGCCGT CTTTTACCTC
    83701 TTTTATTTCT TCTACTATAT TAATTACTTG CTCAAACTTC ATATAATTAA CTTAATATGG
    83761 GAAATAATCT TCTTTTATTA AATCATTATT ATTTACAACA ACTGTATCTG CTGTATAGTT
    83821 TCTTTTGAGG TAGTCTCCTT GTTTTTCATT TTCAAGTGGT TTTAATTCGT TAATAAAATT
    83881 AATATATTTT GGGCCAGCAT CTACTACATT TTTAAAAACA ATAACATCAA AATCTTTATA
    83941 CTTTCTTGCA AGCTCATCAG TATTTATTTT TTTCCAAGGT AAACCTTTAC AATCAATGAT
    84001 TTTAACATTA TCACTATCTA TTGTTTTAGT GATAATGTTG TTAGAGTAAG ATCTTGCTAC
    84061 ATTTTTAGAA GTTGAGAACC ACAAACCAGT TCCGTAAGTT TTTGTTTGAT GGTAATCTCT
    84121 AATCCCTCTA TATAAAGTTA GTTTCATTAT TTACTCCCAA ATTTTAAATT ATAATTTCTA
    84181 ATTATTTCTG ATTGCGAAAT CGAATCGGAA CCAAGGGCCA TTCCAGCTTC TGGGTAATTA
    84241 ACTGTCATTA ATCTTTTCCA GAGTTCTCTT TTTCCTATAT TTGATTTAAT ATAATACTTA
    84301 CTTGCTTCTG AGAAGTGAGT GTCATCTTTT GAGATTAATC TTCCTACTTT GTATCCTTTT
    84361 CTTAAAATAG CAAAATCGGA ACTTTCTTTT TTTACAAAAG TAAAGTCATT TGTAATTGGT
    84421 TTTTCTGTTT TAACTCTTTC TTTATTTTTA ACATCAAATA TAAAGAAATT ACAACTTATA
    84481 TCTACTGGTG TAACTCCTTT AATAAGAAAA GAATTTTTTG GAAGTTCTAC AACTCTTCTA
    84541 AGATGAACGT TTTTATCAAG TCTGTTTATA AATGTTTCTT TCTGACAAGA CTTAGGAAGT
    84601 ATAAACGCAA TAGTTCTTGC AAACTTTGCA GCATTATTAA TAAACTTTAA ACTCAAATCA
    84661 TTTGCATGAC CAAAAGGTGG GTTACCAATA ACAAGTATAT TTCCTTTATC TGTATTAAAC
    84721 TTTAAAAAAT CTTGTTTTTT AATTGATTTA TGTTCTGGCA TTAAATCATA AGCTTCACAA
    84781 TTTGGTATTT GAGAAGAGAA AGCACCATTC CCAGCAGAAG GCTCAATAAT TCTATCATAA
    84841 GATTTTATAT TACATTTAGA AATGCACATC TTTGCTATTT CTGGTTTAGT GTATATTTTG
    84901 TCAAAATCTA TATTTTTTTG TTCGTTTAAA AGTAAATCTT CGAAATTCAT GTAATTAACT
    84961 TTTTAGATCA TCCCAATAAT CCGGCTGGCA TTTAGCTTGT TTGTCGCTTA AAATACTACC
    85021 ATCTACTAAT TTTTTTACAG CCGTTTCTCT AGTAATTTTT TTATTTTGAT ACTGCTTTTG
    85081 AATTTCAAGA TAATTTTTAA GATAATTACC TTTTTTATTT TTAAGGCTAT TGACTGTCAT
    85141 ACTATAAAAT AAACGACTGT CTTCTTTACT ACATAATTCT GGCAATTGAA ATATAGTATC
    85201 TTTTAATTCT GTAGGCTCAC CGTCACCGTT GTCTATCCAT TCAAAGTTAT TGCGATTGGG
    85261 GTTTGCTGGT CTTCTTGTTC TAACCTTAGC ATCTTGTGCC ATAGCGCCGC TTGCAAGTGT
    85321 TGCACCCAAT AATGCACCAG CTACTGCCTT TTTAAATTTA CCTTCTTCTA TTATTTTTTC
    85381 TACTTCATCG AAATTCATGT TATCTTATCC CATTCTTATT TTTTGCTGTC TTTTTTCTTT
    85441 TTCATTTTTA TCGTTTGGGG TTCTACAATG ATAAAAAGAA ATGTTATTAA AACCCTTACT
    85501 CCTTAACTTT TGAATGTCTA CCAAAACTTC TTGATTGTTT TTTAAATAAC CTGGAAGCAT
    85561 AATTTTATCT ATAAGCTCAA GTGTTATAAA CTTTCCTTCT GGAACTCTAA TTCTGCTTTC
    85621 CATTTTTTCA CCTGGCCTAC CATCTTTATA CTCTTCAACA TTATCCTTTA TTTCTCGCAA
    85681 GTATCTTTTA TCTTTATCCT TTGTAAACAT TTCTGCTTTT TTTAAAAGTT TATCTACTTC
    85741 TTCTAGAGAT AATGTATGAA ATTTATTTTT AATAGTATCA AGACTCTTAA TAGCTATTGG
    85801 GGCTGGGTTC CATAAATTAC TTTTTGCAAG CTCAACTGAT TTAATAATCC ATTTTTTATC
    85861 CTGAACAGGG TATTCTTGAA TTGGTCTTAT TTTACCAAAT TTATTTTGCA CTTTATCTTC
    85921 CTTAAAAGTA AATTTAATGT CTCCAACATT TCCAGATAAT TCTACGGAAT CGTTATAAAC
    85981 AACTTTTTTG TTTCCATTAT CATCATATAT TGCAACTGCA ACTTTTCTAT CTGGAATTCT
    86041 ATCGCTTCTA ACAAGACAAA CTTCGTTCGG AAGCCTGCGA TCTGCTGGAG AAGGCTTTCC
    86101 ATAAGTGCTT GTATTTGCAG GATAATAATT TCCTTTTAAA CCCTTTCCAT TTACAAGATC
    86161 TCTTACTATA TTATGAAATG CTTCTGTGCT TGTATAATGA TAGTAGTTAG ATTCGTTTTT
    86221 TACATATTTA CCATCTATTT TATCATAATT CTCATTAATA ATCAAAATAA TTTACCTCTT
    86281 CATATAAATC TGGTCTATGG GTTGCTTGAT TAATTGATTT CATAACATGG ACTGGGAATC
    86341 TTGTTCCGGG TTTTTCGTTA TCAAGATGTG TTAGCCTATG AGCCATATCT TTTCCGACTG
    86401 TGTTTTCAAG TTGCTGCTTT GTTAACGTTT TACCTCTATT TTCTTTTTGA CTTTGTGCTG
    86461 TTTGCTCAAC TTTTCTTTTC ATGTTTAAAT TTCTATAATC TGGGTCTTTA ATAAATTCTT
    86521 TTTGAATTTC AATAGCAACC TTTTTACAAA ATTCGAATTC TTCTTTTGAA AGTTTTAAAT
    86581 AGTCATCTCT ATCATAACCT GTTACTAAAA TAGCAGCGTT TGCTTTATTC CAAGGAACTG
    86641 TATCAGCCAT TTTACCATTA TTTTCGTCAT TAAAGTTTTT AAAGATTACA TCAACTGCTG
    86701 AGTTTCTCAT GTTAGGCGGA AGTCTTCTTT CTAACTCTTC CGTTGGAATA AAACTTAAAT
    86761 TATCCACTAA GGTTCTACCA TATATTTCCT TAGTTCCCCA CTTACCAGAT CTTCCAAAAC
    86821 TTGGAAGAGG AATATAGTTT AAACTTTTAA ACAATTTAGA TTTTCTAAAA TCTAATTTAG
    86881 AGTTTATACT ATCAATAAAT TTATAATGGT CTTCTTGCGA CATATTTAAA ATTTTTTTGT
    86941 TATATTTCTT AATTAAACCG CCTTTTCTAT CTTGTTGTGC AGATACTCTT TCTCTGCTTT
    87001 TTATTATACC AAAATCTTTT TGAGCAATTT GAAATATATT ATTTTTTTCT TCAGGTGTTA
    87061 AACCTTTATT AAATTTTTTG GTTTCCAAAA AGGTTCCATC TACATATGAT TTTCCATTAT
    87121 TCCCAAAAGT CTGAAAAATT ATCATAGCGT CTTCTTTACC TTTTAAGAAG TAAGCTGATG
    87181 CTTTGTGTCT TTTAACATAA TTTACAGACA CCTGTATTGG TTTTTCACTT GTAAAATAAT
    87241 CAGATAAAGA ATCTTGAATG CTGTCATAAG AAAAGTTTAA AATGTCTTTT TTGCAAACAT
    87301 TGTTTTCAAG CTGCACCGTT GGACCATATT TAAAATTATT CTGATCGGTT CCAACATTTT
    87361 CTGCCTTTAA ATAGCCTTTC TTTTCTGATG CATTTAGTGA TTTATTTCTT GAAGTTTTAT
    87421 AATCTAATAA TGTTCTACCA TTTTTTGGAT GCTTAACTAA TTTTAAAAGA TTATCTGGAA
    87481 TTTTATTTAA ATATCCAGTT GTTACTTCAT CGCCTTTTTT GTTATTTTGA TCAAGAAACT
    87541 CTACGCCATA TTCTTTAAAA GAAAGTTGAT AAGATTTTCC ACTTTTCATG TTTCTAATAA
    87601 TATAAAGTGG TCCGAGTTTT GTATAATTAT TATATTGGAT CTCATCACAT CTTGTGCACC
    87661 ATTTAGTTGG AATTTCTTCA CCATCTTTAA TATAGAATGC TGCGGCCTTT TCTCCTTGAA
    87721 ATGAAGTTGG CTGTAAAAGT CTCCAAGTGC CATCATTATA AAGAGTTTTT ACACCTTGTA
    87781 AGTAACCACT ACCTTTTGCT GCTTTACCAT GGTTATTTTG ATTATCTTGG ACTGCTTTTT
    87841 CAAAATCGTG CAAATTATTA ACTGTTGCTT CGGACCAAAC CTTGCTATTC ATTAATGTTT
    87901 GATACTCTTT TAATTCTTTT ACCCAAGGTT TCTTACGAGA TCTAAGAAGT TCATACAAAC
    87961 CATTTGTTCC AATAATGTCT TCAAGATTAT AAGGCGGAAC TTTTGAAAGT AAAAGCTGAA
    88021 CTCCGTATGT TGTATCTTTT ATACCAAGCC CTTCGCATTT ATTAAAGAAT TTTCTTAATT
    88081 TTTCGCAAGT GTAGCCCCAT TTTTCTTCTT TTTTATATTC TGGTTGTGTT TTTACGCCAA
    88141 TTTGATTTGC TTCTAAGGCA TCATATACTT CATCAACATT TGTAAAATTA TATCCTTCTG
    88201 TAAGTAATCT TCTGTATTTG TAAATTATGC TATCCATAGA ATTAACTTAA TTCTGTAAGA
    88261 TATTTTTGAG TATTCTATAT TCATGGCTCT TTGCCCAGCC TATTTTTGCT GCTTAGAAAC
    88321 TCCTTCTAAA ATATTTTCAA TTTCATCAAT TTTCATATTT ACTCCCAATC ATCACTTGGC
    88381 GCTAAATCTA CAACAGAACA TTGCTTCCAA AACCACCCGT CTTTCTTTTT AAGTTTTTTC
    88441 ATTCTTTCTG GTTTATAACA TCTTATATTA TTTTTTACTA TCTCTGGATA GAATTTTTTT
    88501 ATTCTTTGGT ATATATCTTT TTTGTCCTTT TTTAAAAGTT GTGCAAATGA AACAATTTCA
    88561 TCTACTGCTT TCTTATCAGT TTTTTTATCT TTGGAGTAAT TTAAGTTAAA TGCCAATATA
    88621 TCATGACGTC CTGGTTTTAC ATTTCCTTTA CCATCATAAA TATAGTCATT GTCTAAAACT
    88681 ATTACTTTTG GTCTTTTGTC ATGGCTTTTT TTAGAATGAT ACTTAAATTT TGCATAAGCC
    88741 AGTTCTTCTT CAAGCGGTAA ATCTACCATG TCATCATATT GCTCATTTAT ATACTTAACC
    88801 ATTTTTTCAA GTGAAGAAAA AGATTTATTT TCTCCGATTA AGAAATAATC ACCTTGATTA
    88861 TAAATATAAT TATAAGCAGT GTTTCCATAG AGAGTTTCTA TGTTTCTATC TTCTGAGAAA
    88921 AAATCATGAA TGTTTTCTTC ATTTAAGGAA AGAATTTCTT CCCTTAAATC TTTTTCTTTC
    88981 AAATCATTAA AATTCATAAT TAATAAGGGA AATAATCAAC CTCTTCTTTT AAATGTTCTT
    89041 TACCATATTT ATGAGCATAT TGATAATCAC TAGTAAATAC AACTTTTGTG TTTCTTTTCA
    89101 TTTGTTTTGC TATTTCTTCT ACTCTTTTAA AAATTGGAGA ATTTAATACT TCTGGATTTT
    89161 TTATTTCTAC TGGATTAAAA TACTTTGTTG TGCCTTTTTC AGGTATCCAA AGCCCTCTTA
    89221 CTATTGTGAA TTTTTTTGTT CTGATATTAT ATTCAAGATA ATAGTTATTT ACGTAATTAA
    89281 CTGGATAACT AAACTCTCCA TTTGCTTTTA ACAAATTCAT TATCTTTTTA TTTGGTAATA
    89341 ACGACCAAGA AGCAATAGTA GCATTTTTCT TATCATTGGT ATATACTGGA TCTCCACCAT
    89401 TATATCCAAG TCCTAAAGAT CTTAACTCTT TTTCTAATTT TGTGTTATTT ACAGCTGTTT
    89461 TTGCAGCAGT TTCAAATTGT CCTTCGTTAA TCATATAATT AACTTAATTT AGACAAATAC
    89521 TTTCTATTTT GGTCATTTAT TGCTAGAATT TTTCGTTTTC CTTCTTTAAA ATTTTCTGGT
    89581 AAAAAAGAAT AAATATAATC AAGTTCTTCT TCACCTATTA AACCTCTTTC CAAACTTTCT
    89641 TTATTTTTAA ATTGTGCTGC AGCAGAAACA CTAAGATTAT AATTATATCT ATATTTATCA
    89701 TCAAAAATAT AGATGTCTTC TCTTGATTTA CATCTATTCA TCATAAAATC AAAAATTACT
    89761 CGGTCTTCGC CGTTTACAAG TTTTATGTCT CTTTTAAGTG GTTTTAATGC TTCTCTTAGT
    89821 TCTTCTGTTT TATAAATTCT ACTCCAAACA GATGGTCCAA AACATGCTAT ATTATTTTTT
    89881 ATCTGTCCAA GTTTTATAAA ACCATTATTG TTTATTTTGT AATTTAGTTG TAAAATTTTT
    89941 TCCGTTCTAT TTTTTAAATC TTCTTCTGAA ACTTCGCCTA TAATTTCGTC ATCTACATCT
    90001 ACGAACCAAA TATAATCACC AATTGCAGCA TCTAATCCTA ATCTTCTTCC TTCAAAGATG
    90061 TAACAATTGG AGCCTTTTGA GACTACTTTA TAATTAGTCT CAAAAGGCTC TTGATTATTT
    90121 CTGTTATCTA CTAAAATAAT TTCATGTTCT GCTGTTACAA ATTTTTCTAC CATTTTAATC
    90181 ATTGAGTTTA AATACTTAAA ATCTTTATCG CAAAAAATTA TAACAACAGA AAGCTTCATA
    90241 TTTTAGAACC TAACGTCAGT TACTTTAATT GTAAGAGTAG TGCTTGGATA GTTATAAGGT
    90301 GTTTGATCAA CTTTTACAAT CTCAAAGCCT TCGTCTTCGC TATTGTCTCT AAGAACTGCA
    90361 CCATCATCAC CGTAAGGTCC ATAATGCATG CAGTCATCAA CTGCAAAAAT TTGTGTATTG
    90421 AATGCTTCAT TATGGAAACT TTCACCATAT TGACCTTCAC CATCAATCAT TCCATATACA
    90481 TGTGGCTTAC CATCTGTGTT GTATATACTT CCTTTATAAA CAATAGTTAC TGGGAAATCT
    90541 ATACAATTCC ATTCAGCGTA GAATGTTAAA GTTCTTTCCT TTCTTTTGTC TACAGGTTCT
    90601 GATGGTTCTA CAGGTTCTGA TGGTTCTACA GGTTCTGCTG AAGTTTCGTT TGCTTTTCCA
    90661 GCAACTTTAA GGTTATTAGC AGGAACACCT ACAACTTCTG TTGGTGCTTT TGTATTGATG
    90721 TCATATACTA ATCCACCTTC AAAAGCCTTT AATTTTACTT TATCTGAAAG CGGATTTCTT
    90781 GATTCTGTAT CGTAAGAATA TGATACACCG TTTACTTCAA AATTTGAAAC ATTTGCCATA
    90841 TTTTTCTCCT TTATTTAATT AACTTTGTGA TACTTAAAAA CGAACTGTTA CTACAAAAGT
    90901 TGCCGCTCCT GTAGTAATTG CAGTTCCACC AACTCCCAAA AACAAATTTT TAATGTTTTG
    90961 CTGTTCTTTT GTCCAAATTG GTAAAAATCC AATAATAAAA CATGGTATTC CAATTCCTAA
    91021 CTCTATATAA GATACTGTTC TTGTTCTTTT TCTAATTTTT TCAAGTAATG TAATAGATTC
    91081 ATTCAACTTT TTTATTTTTT CAAAAAGTTC TCCAAGCTCA CTAACTAAAT AAGAAGTATC
    91141 ATCTTTATTG CTTAGAAGAG CCTTCTTTAA TTCTTCTAAG GTCTTCTGTG AGTTCTCCAA
    91201 TTCTAATTTC ATATTGAGTA AATCTTTTTC TAAGCTCAGT GATGATTGAG CTGCTTCCTC
    91261 GTAATTCTTC TGTGCCTTGT CTAATGTCAT CTCTAATAGA TCCAGCAATT CGAATGGACT
    91321 CATCGATTCC AATTCCGATT GAGTCAAGTT GTCCTTCAAG TTGTTTGCAC TGTTCAATTC
    91381 TAAGTCGTAA TTCTGTTTCA AGGCTTCCAA CTCTGTCTGA GAGTTGTTCG ACTTGCTGTT
    91441 CAGCTCTAAT ACCGTCTTCT GAAGCTCCTC TAACACGAAG GAATCTTCCT GCGCAAAAAC
    91501 AGGCAAAGCA AAGAATAATG ATAATGCCAA ACTTAATAAA AAATTTTTTA TCAATTTTAA
    91561 TTTCCACATT TATTCTCCTT ACCATATACG AACTGTATTT AAAACCATTT GTATATGTTC
    91621 TTGCAATTCT GTTTGATTTA CTGCAACTCT TGAAGGCTTT GTATAATTAT TTCCCCCTGG
    91681 ATTATAAGCA TTGTCTATCA TTTGATTGAG TTGATTTATT AAATTATCTC TACCATCTTT
    91741 AACTGAGTAA CACTGTTTAA CACTTAGGTT AGAAAACCCT GGGCATATTG TATAGTAATT
    91801 ACAAAATCCT AAATGATAAA TTCTATAACA TTTTTTTGGA ATGTTGGGAC GATTCATTTT
    91861 TATATAATAA TAAAATTGTC TCGGGTTTAC AATTTGCCCA CCACGTTTCA TCATATAAAT
    91921 TAATCTTAAT AGCCATTGCA AGTCACTTAA ATCCATATAA TGTAAATTAA AACCGTGAGC
    91981 ATATTGTTTT CCATTTTTAG CAGTGTATGT CCCCATATAA AGAATTGTTG GATTTGGGTC
    92041 ATGCTTGTAA TTTGTTACGA ATAGCCGCCA GAGATAATTG CTCCGATCGG CCAGTTCCTC
    92101 CTTTGTATAA ACCCAGTCAT TACTGATGAT TTTATATTTC TTAACCAATT AATTATATTT
    92161 TTGTAAAAAC TCATTAGTCC TTCTTTTTGC TATAAAGTTC TCTTGTGTCT GCTAATTGAT
    92221 CAATTAATTC TTCTACCCAT TTTTTTACCC TTTCTTTAAA TTCAGGTGTT TTAAATGGTT
    92281 CTGCAATTCT CTTTGTATAT AGATAGTTTA AGATTTCTCT TTGCTTACAA GAAACATAAG
    92341 CCTCTTCGTT TTTTATATGA TTTGCAGCAA TCCAGAATAC TGTTTTATCA TAAATTTCTT
    92401 CAAGAATTCT TACGATAAAA TCACTTGGTT GCTTGCTTTC TGTCATGTCT ATTATTTTAT
    92461 TTTCCAAAGC CATTATAAAA TCATGTGCTG CTTCCAACTG AGATTTTATA ATTAATCTTT
    92521 CTTTGATAGA ATCCTCTGAT TCTCCGAGCT TAAAATGTTT TGTGCTAATT TTAAATAAGC
    92581 CAGTTTTTCC AAAGAGTGCT ATAAGTAAAA TAATAATTAT AATACCTATC AGTATTATCC
    92641 AGAAATTACT AGAAGTTAGT GTTGTGGATA AAAAGTCCCA TAATGTCATT TTTCTTTACC
    92701 TCTAAGAATT ATCTTTTATT TTTTATCCTT AGAGTCTTTA TCATCTTTCT TTTTTTGTGT
    92761 GGTCTTTTTC TTTGTTGTTT TTTTATGCTG TGGAACTTCT TCTTTTTTTA ACTGAGAAAG
    92821 AAGAGCCTTT CCAAGATTTT CTGATTGAGC TAATTTTTGC TCTTGATTTA GAGTTGTGTC
    92881 TTTTATTTTA TTTTTTTCTT CGTCTTTATC AACGATTGTT TTTACTTGTG CAAAATTCAT
    92941 ACTATTAACT TATATTTAAA GGCGGGAAGT TCCCGCCTTT TTAATTAAGT AGATTACAGC
    93001 TATTTTTTTC GTCTGCTGGT TATTCAGCTT CATCAACAGC TTTAAGATTA TTAGCTGGAA
    93061 CGCCTACAAC TTCTGTTGGT TCTTTTGTAT TAATGTCATA TACCAATTTT CCAGAAACAG
    93121 CCTTTACTTT TACTTTATCT GAAAGTGGAT TTCTTGCTTC TGTATCGTAA GCATATGATG
    93181 CGCCATTTAC TTCAAAATTT GCAACATTTG CCATATTATA TTCTCCTTGT TATTTAACTT
    93241 AATTCTTTAC AAAAGTCTTA CCAGACTTTT TACCATTTTT TATACCATAG TATTCTTTAC
    93301 CGTTTTTAAC GTTTTCTACT ACTACCTCAT CAAACTCTTT TTCATTTACA ACAATACCAT
    93361 TTTCTATAAT TGGGTTTGGT ATATATCCAT TGTCAAATTT AATGTTTTTA TTAAAATCTG
    93421 GACCTCTGTC AAGTTTCTTT TGCTTAATCT CGTAAGATTC TCTGAAGCCC ATAAAATTAG
    93481 GAGAGCTTTT GGAAAGATTA TATCCACTTT CTCTACCATA AGGAAAATTA ACCCAGTCTT
    93541 CTTTAATTTT TATAGAAACA ACTTCTTTTG CTGAAACCTG TTCTCTTGCA TAAGTTTCTA
    93601 CGCCATTTAC AGTAGAAGTT ACTCTTCTAA CTAATTCTGT TGTATCACCA TGCTCTTCAT
    93661 CTGCTTCTGG GAACCTTAAA CAATCATTTC CTACTACTCC AAGCTGAGCA ACTAAATACT
    93721 CATAATCACC TTTTATTTTA CCAAGCCCTT CCTGATCTTC ATATCTATCA TTACCATATC
    93781 CAGTATAATA ATAATTAAAC TCAGGATAAC CATCAAATAA TGGAGTAGAA ATGTCTTCTG
    93841 TGAGTGGAAC CATTTCACCA TTTTTTTCAA CCATTATTGG TTTACCAAAA CTATCAAAAA
    93901 CTTCTTTTGT TCCAGCATTA TCAGTTAATG GCTCTCCATT TTCGTCTAAA CCTGCCTTCT
    93961 TTGTTAAGTA TCTATTAGCA TAAGAAATTA CTCTTCCATT TGATAATGTT ATAATTATTT
    94021 GTCCTCTTAC CATTTTTTAC CTCTTTAACC TAATATAACT TTTGCAAGCG CTTTGTTTGT
    94081 TTTACATTCT TCAAGAACTT TTCTCATTGC TATTTTTTCT TTTGTATCTT CAAAAGTATC
    94141 ATAACAGTCT TCTTTAAGTG TGCTTGCTTT TTTATCTATC GCTGCAAGAG CTTTATATTT
    94201 ATTAAGTTCT CCTCGCTTTT TAAGTGCTCT TATGAGTAAA GCAACCAAAG TAATTCCGCC
    94261 GACTGATTTA AGTGCTAACA TTGGATTTGC TTTCAGCCAG CCCATTCCTT GTTTCATTAT
    94321 TTCACCGAAA GATTTTCCTT TTAAGCCACC AAAGAATGCT TTTACTTTTC CTGGCAAAGA
    94381 GGTAATAAAA CCTCCAATTT TTGATAAGAT ACCTGGGCCA GCTGCTTGTG ATAATTGTGC
    94441 TGATGGTAAT TTACTTCCAA CTTCGGCAAC GGCATTAGCT GCTGCTTCTT TGGAACCGTT
    94501 TATAATAGTT TCAAAAGCAG TTTTTCCATT TTCGGCAACA GCTCCATCTG GCGCAGACAT
    94561 AATAGAAATT GCATTTTTTA AAGCTCTACC ATTATTAGAT AAATAATGCT GATTTGCCAT
    94621 CTTTGCCATC TTTGCTACAT AGTCTTGGAT TATTCTATCA TCTGCCGGAG TTTCTAATAA
    94681 CGTATTTTCT TCTAGGTATT CATTCATAGA TTCTTCTAAT GTTTCTACAA ATTTACCAAG
    94741 TTTTACATTT TTACCAGTTA TAGCTGAGAA AATTTCTTCA TAAATTGCTT GTGCTGTTTC
    94801 TTCTCCAAAA ACCGCACAAT CTTTTATAAA GTTTTCTAAA AATAATTCTG ATGTATATCC
    94861 TTCTAATTTC ATTATAAATT CCTTTTATAT TAACTTTTAA TCACTAAGAT TTGCTAAATT
    94921 GATACCTACG TCTTCTCCCT TTTGAGAGTT AATAAATACA CCCACATTCC CTTGGTTTGA
    94981 TTTGTTTTGA GCCGCTATTA ATCTTGCTTT TGCGTTTGCT AAACTTGCAA GTGCATTAAT
    95041 ACTTTCTATT TTAATTCTTT GCGAATCTGT AAGCATTTGT TTACTTACGT CATCCCTCTT
    95101 TCTTCCGGTT ACTATATCAC CATAAAAAGC ATCATAAATT TCTTCCGAAT GCTTTTGTAT
    95161 ATCTTTATAA GATTCGAGTG CAACTCTTGT TATATCATCT ATACTTATTT CTGGTTGTTT
    95221 TTCTGGCTCT TTTGGTTTTT CAATAATTTC TTTTTGATCT TCGTCTATTA AAGCAAGAGC
    95281 ATCATCTATT TCATTTTCAG ATACTTCGAG CTCTTCTTTC TTTACACCTC TTTCTTTAAG
    95341 AACCATCATT TCATCATATT CTGCTTCTGT CATCCATTCC ACCTTTTATC ATTCTATCTG
    95401 CTGTTTTTAG CATTTCATCA AACATTTTTG TTTGCTCAAT TGTTTCTTTC TTGTTTACAA
    95461 TTTTACCAAC ATTCTGCCAA AAACTTTTTT CTACTACACC GCCGTAAGAA TAAAAATTGT
    95521 TAAATCTTTT TTCTACTGCT TGTAAATAAT CATAGTCCAT AATTTTAACT TAATAAAAAA
    95581 GGCCGCTTTC GCGGCCCAGA AGGAGTAACT ATGAAGCTAG CTCATAAAGC TGGTTTTTGT
    95641 ATGGCTCTAT GTCTGCTATA AATTTTTTGT AATCACTTGT TTTATATCCA TATTCCCTAA
    95701 ACGTAGAGAA CAAATCATTT TTTCCAATTA TCATTTGATT TTCTCTGATA TACTCCATTA
    95761 GAATAGATGC TAAGTCTATA TACTTATCAT GCTTTTCTTT TTCTGGAAAA TGCTCGTCTA
    95821 TTATATCAAG TAAAACACAT TCCATATCTT CAAAAAAGAA CTCGTTTTTT ACACAAGAAT
    95881 TGCTTTCAAG ATTTGGCTGA ATTGCTATAT CTGCAGCCTC TCTCATCTCT TTGTCTTTTT
    95941 TTGTTAAATT AATTAAATGA TACTTTACAA CTAAACTTAA AAAGTGAAAA AACTTTTTCT
    96001 TTCTACTTGG ATCAAATGTT GGCAAACTTC TCCAACACTC TGCCAGCCCT TCTGATCTTA
    96061 ATACTTCTAT TTTGCCAAAC CTCCAAATTC CGTATTTATT AATAACAGCA TTAACAACTA
    96121 ATAATATATT AGCCAAAACC TCGTTTTCTA AAACTTTATC AGATGAAATA ATTTTCCCAT
    96181 TTTCATCTCT TTTTATTGTT GGTAGGTATT TATTTATTAC TAAATCAGTA AAATAGTCTT
    96241 CGTCAAAATA CATTCCCTTT GGGGCTTTAT GAGTTGTTTT AAGTGTTTTT AATAAAGAAT
    96301 CATCATGGTT AAAATCTGGC TCATTTTGTA TAATTATTTC TTTTTCATTT TCTTCTTCTA
    96361 TTATATCTTC TTCTAAATCC ATTAATTACT CCTAATTAAG GATAAACTAT TTATTTTTTT
    96421 TTGTCAAGTT TTTTAAACTC AATTAACTGA GTATCATCTT CTTCTAAATA ACCGTAATAC
    96481 CATAAACATC TTAGCCATAA TTTATATTCT TGATTTAATT CTTTGTTTAT CTTTTTTATA
    96541 CCAGACGCAG CGTGCGGATA AATAAAGGCT TTACTCTTCT TTATTACACC GTTGTCATAA
    96601 TAAAGAAGAA AAGCACAACT GTTATTTGGC ATTGTTATAA CAATTTTTTT GTCCTTCGAG
    96661 GAATGTTCTT TTTTTGCTAT TGAAATTTCA TTAGAGATCA AAATTAGTCT TGCTCAAATT
    96721 TTCTATTTCT ATATTCTGTA ATTCTTTTAT CTAACGTATC TTTATTATAT TTTGCATTTA
    96781 TAATTTTATT ATCTATCATT AGAGAAGTTG TTAAAAGTTC CGAATTCTTT CTTTTAATAA
    96841 TTCTTAAACC AGCAGAATCT TCTCTTTTTT TACCATAAAT TATTTCTGCA AAAATAGAAC
    96901 TTTCTTTTCC AATTTTTTCT TTTAATGTTT GCTGTGTTGC TGGATTTACC ATTACTTGTA
    96961 ATATGTCTGC TGTAAATTCA TCAAGAATTT CTATACCATC TTTTTTTGCT TCTGTTAATT
    97021 TTGTAATTAT ATCTTCAATT GTCTGAATTT CGTCTTCTTC TTCCTCTGTT AAGATAACTT
    97081 CACCTTCAAG TTTTCTAATT ATATTATCTT CATCATTAAT TTCTACACTT TCTTCGTTTT
    97141 TGTCGTCTTC TGTAACAACG GAAGCCAATG TAGCGCCCAA ATCATCTGGC AATTGCTCAG
    97201 CTGGTTGCTG AGTCATATTA GGAGTTATTG CTGGTGCTGT TTGATCTACT ACTGGCATTG
    97261 TTTGTGCTGC TAAGTTTGGA TCTGTTGGTG GTGCCATAGT CTGGTCTGAT GCTGGCGGTA
    97321 AAGTAGTTTG ATCTGTTGGA GCTTCTTGAT TAGCCTCAGC TTCATCTATT TTTTTTATAT
    97381 TTATATCAAA CTTATAAAGA ATTTTAGTAG CCTTTTTATC TTCTTTCTTA CTTTCGTAAA
    97441 GAAACTCTTT ATCAAATAGT TCTTTAAATT TCATTATTAT TGTTCTCCTA TTTCTTTAAG
    97501 CTCTTCTAAT TTATCTTTTA AATAATCTTC CCAAACCATC TTCTGAATGT CATCCAAATT
    97561 TCCTGCTAAT GCTTCCTCTG CTCTTTTTAT TTCTTTTTCT ATTATCAATT TTTTATCAAT
    97621 TTTTACTTTT TTTGGTTCTA TTATAATCTC TTCTGGTTCT TCGTTTAAAC AACTTACTAT
    97681 ATTTTCTTTT GGATTATCAT TTACATATTC TTTAAGCTGC TTCCATCTTG AAGCGGTCTT
    97741 AACAAATAAA ATAAGTCTTG GAGTTATTTC TTTAAATAAA TGCATATCTT CGCAGAAATC
    97801 AAAAATTCTT GAAATACATT CTTGTTCTTC TTCTGATAGT TTATTATACC ATTGTTTTTC
    97861 TGCTGGTGTT AATCTATACT TATCACCATA ATGATTTTCC CAGTCTTCCA TATACTTAAC
    97921 AATAGGAGAA TTTTCACCAT ATTCTATGAT ATAATTTTCA GCCTCTTTAT TGATTTGACT
    97981 TTCTTTTTCT TCAGCAATAA GATTAGAAAT GCGTTGTAAT TCTTCTTCAA GTGGAGAAAA
    98041 ATCATAAGTT ATACCTTCTG TGTGAATATG TCCTTTTTCA TCTGTGTATT TCCATACTTT
    98101 ATAATTTAAA TAACCTTTTT CTTTTAAAGA TTTTCTACAT CTTTGTAGAG TTCTGGCAGA
    98161 TACATTTGGA TCTAATTGTT CATCATGAAG TTTATAATTT TCTTTATGTT TAATTGCTTT
    98221 AATTATAAAC ATTAATTCTC TATCTGTAAT TCCTAATTCT GATTGATAAG AAATCAGAAG
    98281 ATTTGAAACC ATTACAAATC CATCTCTTTG GATATAATTA GATACTGAGC TACTTTTCAT
    98341 TTCCTTCCTT CTTTTCTTTA TTATAACTAA TTAATACTTA GCAGTCAAGT CCATGCTCTA
    98401 TAAAAAATTT TAAGCACTAC TTGTTACTTA GTATGTTGTA TACCGGACAT CTGTGTCGTG
    98461 ACTCACGACA AATTTGTCCA CTCGGTGACT ATTAAAATTT ATTTATGTAT TTTCTTTTGA
    98521 AACTTTTCCC ATCTTTCATA TATTTCAACT GCTATTCTAT TATTATCATC ATTTACTTCT
    98581 GGAAACATTA CTTTCATTAC TTCTATAAAA TCTGTAAATC TAATACAAGA AAAAACTACA
    98641 TTGAAAGCAA ATTCTTTATC TATTTCTCTA ACGCTATTAT AACAAAACCA AAAAGCATCG
    98701 CTAATTGCTC TATAAAACCA AAAACCAAAA TTATCAGTTG CAGCTAATTC TTCTCTTAAA
    98761 TACTTTAAAC CAGAAAAAGA TCTTAAAACT TCACGACTAT CTTTTAAACC ATCAGAATAA
    98821 CATAAACTTC TATCATTTCT ATAAACATAA ATTTTTTTCT GCACACTTTT ATATGTTTTT
    98881 AAAGCACTTA TCATTAAATA ATCATCATGA AACACTATCG GTAAATCTTT AAATTTTAAA
    98941 AATTTTTCTT TACAAACATC TGTTTTTAAC CATTTGTTCC ATAAAGAACA GTTTCCATTT
    99001 GCAAAAAACT GTTCTTTATA ATCTAAATAT AAAAATTGTA TATATTCTTC TTCTCCGCCT
    99061 AAGTATTCCT CGAAGCTCTC ATCTATTTCA TAAATTTCAT CATCAGCATC TATAAACCAT
    99121 ATTCTATCAC CAGTTACTTC AAATACCGCT TTATGCCTTC CAAAATTAGA TTTGTTGCTA
    99181 AACACTAACA CTTTGTCGTA AAGTTCTTTA TCTGGTAATT CTTCTTTATT GTTAATTCTA
    99241 TTATCAACAA GCAAAATTTC ATGATCAATT TTTACCTTAT TTTTAATGTC TTTGAGAAAA
    99301 TCATTTATAT AATGATAATC TTTATCACAA AATGTTAAAA TAATACTTAG TTTCATCTTT
    99361 TACTCCAAAT CGTTTTTGTC GCCATAAATA AAATTATTTT TATAATCTTC ATCATATTTC
    99421 TTTTTGTCTG GTCCATAATA ATCTTCAGGA ACTTCATAAG GGTTGTCTTT TAAAAATTTC
    99481 TTTATTTTTT CTGAGCAGCT TTTACTTATA AAGTAAGTAG AAGTAGTAAT GTTATAAAGA
    99541 TTATCCTCTA AAAATTTTTT CTGATAATTA TTAAGACTAT TCATCGCAAG TTCGAAACAA
    99601 GAGTCATATA TACTCTTATC GCAAAATTCC AACATAGAAA AAATGTTAAA TAATTTAAAA
    99661 GATAAATTTT CAGCTTTAAG TCCAGTAATT TCTACAGGAA CAAAATCAGA AGAGCTATTA
    99721 AATGTCATAC TAACAAAATC ACTAAATTTT GTTATTTTGT ATATAACTTC ATTGTCGGTC
    99781 TTGCAACAAA AATAATTTTT TATATCCAAC GTCTCACACG TTTTTGTTAT AATACTGCTT
    99841 CCAAGCATAA TATAAAAAAT TTCAAAAAAA GATTTTTTTA AGCAAAAAAA AGCAGGGAAT
    99901 CTTTTTTTAC TTATACAAAA AATTCCATAA TCATTATTTT GGCAAGTTGG TAAATTATTA
    99961 TTTATTTCAA ATTCTCCAAA TGTAAATAAA TAAACATAAT CATAGTTTAT TGACTGTAAT
   100021 TTTTCTAAAC TAACTTGTTT TAATTCTATG ATTTTAAAAG AATTTTTTAG ATAACTTCCA
   100081 CCATTTATTT TTATATTATT TTTGTCTAAT GTTAGAATTA AATTCATTAT TAATCTCCAC
   100141 TATAAGCAAA ACTAAAAGTT ATTCTATCAG TTAAGTTAGC GGAACCATAC ACAGCAACTT
   100201 GTGTATATGA CTTATATTCG TGACTTGCTC CAGAACTTCC ATATGGACCT CTAACTGCAT
   100261 TAACTACATA TGTCTCATTA AATCTTATAC CGTTTTTATT AAAAACTTCG GAACCAGTGA
   100321 TTGTTGTAAA AGAAGTTGTT TTAAATTCGC CTGCGTCTGG TTTTTTTCCG GACCACCACT
   100381 CATTTGCATC TTGAATATGT TCATCTCCAT AGATCGTTCT GGTGTTCCAG TTAACGTTTG
   100441 CAGGATTGCT TGCGTCTAAC CAAGTTAGCT GCCAATCTGC TTCAACATGC CAATTCCAAA
   100501 AAAATAAAAA ATACTCTTTC CACGCTCTAG TTCTATCGCT GGCAAGTGCA GTTTTACCGT
   100561 ATATTTCTGA CCTTGATTGT ATTGAATAAA AATTCTCAGT ATAGTTTTTT GGGCTAAGAT
   100621 CACCATAAAG TAAACGGCAA TTTACTCCAG TTTTAGGTTC TCCACTGTAA TATGTGCCTG
   100681 ATTTATTAAT TGTTCCAGAG GTGTGACCAG CTGGTAAATT AAAAGCAATA TTACCTAACG
   100741 AACAAACATA ATCGCCTTCT AACGGAAATA AAGACTCCCA GGATACTATT GTAAGGATTT
   100801 GCTGCCTGCT TTTTGATGGG GCGGCAGTAA TAATCCAAGT TTCAATGTTT TGGTATTTGT
   100861 ATGTAAAAGT AATGCCCTGA CTTAATCTTA TAAACGAATA TAAACCCCCC CACCTATTTT
   100921 TTGCTATAAA TAATGGTTTA GAATTACTAC CATTTTGAGC TCCAATAAAA TCACCATTTA
   100981 ATAAACTTCT ATTAGAATAA AAATTATTAC CAATAAATTT TCCTTCTGTC ATTAAAGCAG
   101041 AATAAACATT ATTGCCGTTT CTTAACTGGC ATTTTAAGAC CGGTATTCCA GCCGATTTAT
   101101 ATCTTTCATA TGCTTTATTA ACGACAGAAT CATTAAAAAA TTTATATGTT TTGTCACCAA
   101161 AACTAAGATT AACACCCATT TTTCACCTTT TCCTAAATTA ACTTACGATA TAGAAATGGC
   101221 ATAGTCACCA ATATAAAAGT ATCCGCTTGC AACTTTAAGA TTACTAGCAC ATTGTAATTG
   101281 GTGGTCAACA TAAATTTCAG GAATGTTACT AGCATTTCTC CAAATTCTTA ATGCCTCGTT
   101341 AATGCTATTA AACTTTAAAT AAATGGTAGG TGATGTAATA GTAGCAGTAT CTTTGGCAAG
   101401 ATTAAGAGAT GTGTCTGAAA TACCTAAATT AGCTGCAGTA GAACCTAGAC TTAGCGAAGC
   101461 ACCAGTTTTT TGGTAGATGC TTAATGTTCC GTCTCCGGAA AGATTTAAAT TATCTGCAGC
   101521 TATATTTGAA TTTGTAAAAA CTGTTCCGCT ACTGTTAAAG TTTACAATTT CACTACCAAC
   101581 ATTAATGGCA ATTTTTGAGC TATTTAAAGT TATATTATTA CCACCACCAG TTAATGTAGT
   101641 ATTACCGTTA CTCAAACTTA GCGAATTGCT ATTATCGTAT TTAAAAATAG AATTTGTAGA
   101701 GTTAATACTT ATTTTTTCAG CATCGCCGCA ATTATGTGTT AGAGTATTAG CAGCACTTGT
   101761 AATAGAGTTA GCATTACTAC TAATAGAACC ACTTGAAGTA TCATTTGAAA GTATTATGCT
   101821 GGCTTTACTA TTTGTTTGTA ATGTAATACT ATTACTGTCT GCTGTAATTT TATCATCATT
   101881 ATTAGTTCCA TCAAGAGTTA CTTTAAAAGA ACCGCCTGCT TTATATTTCG CACTAATAGT
   101941 TCCGTTATTT GTAAGTAAAT CAATGTCTGT TCTTTTCGTA TTATTACCTA AAATAATAGA
   102001 ACCATTATTG GTATTTTTTA AAGTAATACT TGTATCCGAT GTTTTTGTAA GTAATTCGAT
   102061 GTTTCCTTCC GAAGTAATTC CAATGTTGCT TTTTGAAACA ACGCTTGTTT CCGCAGAAGA
   102121 ATTTAATTTT ATATTTCCGC TTGATCCAAC ATTTATACCA GAATTTCCTT CTACATTAAT
   102181 CTCTGAATCA CTTGTTATAT TTATATTATT TGTTGAATAC AGTTCGGCAT TTTTATAATC
   102241 TCTGCCACTA TTTAGAACTA ATCTTGATAT ATTTCCAGTT TCTTGTGTAG GATCAGAGTC
   102301 TGCTTCAAAT GTTAGTTGTT GTGCTTGCCA ATAACTCTGT TGACCATCTT CAAAATGCAC
   102361 TTTTCCGCTT ATCTTCAAAG CAGCTTCTGC ATTTTTTCCA AGGATTTCAA GAGAACCATT
   102421 GTGTTGTCCT GCGTTGTCAT AACTATTGCT TGCTAAATGA TCTGTTGTAT CACGTCCAAT
   102481 TCTTACTCTG TAATCAAACC AAGTTTTACC ATGGAAATCA AAATCTGAAT GCCAATTTGT
   102541 TTCTTCACCG ACTTTTGTGT TTGCTTCGTT TGCTCCCCAG AATATAACTT TTGCTGGATT
   102601 ATTAGCACTA CCAGCTTTAT TATTTGCAAG TGCTTTATAA ATTTTACCTG TTTCTCTATC
   102661 AGTGTATGTT ACTAATGAGT TTCCAAATAC GGCATTGCCA CTAAATTGAG AAGCTCCATT
   102721 TACATAGAAA GCAGGTGACT CATAATTATT TTTATCTTTA ATGTTGTCAA AAGACATAGA
   102781 AGTGTTTCTT AAAGAAGAAC CTTCTGAGTT AATTTCAAGT CTTCTTTTGA TCCACTGAGA
   102841 ACCAAAAAGT TCTAAGTCTG ACTGATCATC CATTTCAAGA GTTTCAGAAT TGCTACCAAA
   102901 TTTAATTAAA CCACTTTCTA CATCAAGAGA AACATTATTC CTTGGAAGTT TAGTGCTACT
   102961 ATTATCGTAA GAATCAACAA TAGTATTTTT TACTTTACGA GCATTTCCTT CTGGACAGTT
   103021 TGGAGTTTTT TCATTATAAT CATAATTTGC ATAATTATGA TTTAAGATTT TCAAAGTTCT
   103081 ATTAAGAACT GTATCTTCTG TAAATTTGCC TTTTACAGTT ATATCTTTTT CAAAATAAGA
   103141 TTGGCCATAA TTTACAAATT CGTATAGCCA ATTTTCTTTA TTTAGATTAA GATACTCGTC
   103201 GCCAGTTTTA TCTAACAAGT GATTTTCTGC ATCTTTTTCA AAATACTCTT CATTATACTT
   103261 TTTATATTTA TCACTACTGT TTCTAATAAT AGAAGTAGAA GAAGTGTGAT TAGCAGTGTC
   103321 ATCAATTGTT TTTGCATTTT TTCCTATAAC GAGCTCGCCA TTTAATACTG TTTGACCTTT
   103381 TACAACAAGG CTACTGTTAT TTTCAGTTGT GCTTTCGTTT TCTCCACTAT TAATGTTTAT
   103441 AAATGTTTGT CTATAAATAT AAGCATTTTT ATTAATATGA GCACCATTAG TTTTTAAACC
   103501 AAAAGCACAA TAATTTTCAG CATTTGCTGG CTCTTTGTTA ATGTCTGTAT CAATGTTTAG
   103561 TCCTAATTTT CTGTTAAGGA AAAAGAATAA ACCATCTGTT GATACATCTC CTGAATAGTT
   103621 AGAATAAATA GTGTTTTCAG AAGTATTATT AATTTCATTA TCAAAGTTTA TAGTTCTTCT
   103681 TGTTTTATTA ATAAATAAAG AAGAAACATC AAATATGTTA GAGTTTCCAA GTCTTAAAGC
   103741 ACCATTTCTG GCGTCTTTAT TTTTAATGTC GTCTGCTGTA TCCGCAAGAA TAATTCTTCC
   103801 GAAATAACCA CGGTTTATAA AAGCTGCTGC CCAACGATTT TCGTTATTAA TATACTCAGT
   103861 AGAAGTTCCA GTATAATTAC TTCCTTCTTT TTTTATAGAA GCAAGAATGT TTGAATCTAC
   103921 ATCTTCGTTT GTAACATAAG GAATATAATT ATTTTCAAGT TTGTAGGTTC TACTGTTTAT
   103981 TGGGTAGCCA AGCATAATTT TATTGTTTTC TGGAACAATA CTTGAATAAG AGGTTATTAC
   104041 AGCTTTTTCA TTGTCTGAGT TATCCTTAGT ATTTCTTGCT TCGAAAATAG TTTTAATATG
   104101 GCTTTTTAAA TAACCAGCGG CTTTTGTTAA ACCAAGTGTA AACTTTCTAT TAGAAGAAAC
   104161 AATGTTATTA TTTAAAGCGC CTGTTTTGCC AGAAGTAAAA CTAAGTTCGC CAATAACAGC
   104221 GTTTTGAGTA TCTGTTTTAC TTGTAAGAGA ATCAATGTCA TTTTTGGATT TAGATTGTCC
   104281 AATTTGGAAA ACTACATTTG CATTATTTCC TGATTTATCT ATTTCTCCAA TTTTTTTAAT
   104341 AACAAGTTGG TCATTGTTAC TACTTCTAAT TCTTGTTTTA CCTTTAATGT CTACAATGTT
   104401 TGTAGAAGCA TCTTTGAAGT TTGCTATATT AATTCTGCCA GTAGAATTAT TTGTGTTAAA
   104461 TAAATTTATA TTTCCCTTAG CAGAACAAAT TTCTATTGGT TTAAAGCTAG AATAAGAATG
   104521 AGTATTGCCG CCAACTAAGG ATTCATCATA GTTAAAAATT GAGATACCTT TATTTTTATT
   104581 TACGACAATA CCTTTTTTGC CAGCATTATT GTTGTAAATA TATTTTCTAA AATTATAATC
   104641 ATCTTCTGAT TTAGTTGTGT TCAAAACTTC ATAAGATTCT TCAAAGAAAT CAGAAGGAGT
   104701 ATCGCCTTCA CCAGAGTCAG TCCAATTATT TGTTGCAGGT GTTAAATGCT CTTCTTTATC
   104761 TTTAACATCT ACAATTCTTG TAATAGGAGA AGTGATTCGT AATTGTTCGT TATTAGCATC
   104821 ACTAAATTTT TCTTTTATTT CTATTTCACG ATTATCATCT GCATCTTTAA TATGAATGTA
   104881 ATTATTTAAT TCTGTTCTTG TAGTAGAAAG CAAAGAATTA AGTTCTGCAC GTTTTGTAGC
   104941 AATTAATCTT CTATCAAGCG GATCAAAGAA ACTCTTGACG CTTTTTACAA CTGGGTTGTT
   105001 TGGAAGAATG TTGTTTGGTT CTACTTTTAT TTCAAATAGT TTTACAAAGT TTGAAGCATC
   105061 AACTTTTGGA TCTCCGTTTG TTGTTAAATA GAATCTACCA GTTTTATCAT ATTTATCGTT
   105121 TGTTTGGTTT TCTAATTTTC CATCCAAGTC ATAATACAAA TAATATGTTT GTGCAACGTT
   105181 TCCTATTTTT ATAATTGCTT CAAGATTTAA ATAGTTATAA ATGTTTGTAA TGTTTACAAA
   105241 GTAAGAACTA AAATAACCTA AGAAAGCATT TGTTAAATCA AAAATGTTTG TAAAGTATTG
   105301 TTGTTCTTCT GATTTATTTA TAACAAGTTT ATTAATAGAC TGTTGTGTTA TAACATCTTG
   105361 ATAGAAAAAT TCTCTGGAAC CAGTTTCGTC TGAAACTTTA TAAGAAATAG TCAATTTATA
   105421 GTTATCATAA TAACTATTGT TATTTTTTAC AGAAATTCTA GAACCGATTA TTGGATTACC
   105481 AGTGCTATCA TTTGCCTGAA TTTTTTCAAT GTTAAAATTT TTTGAAAAAA ACAATACTTC
   105541 GCTAAACAGC TTATCGTTAA TTTCTTGCAG TGTTAAAGAG CCACTAAAAT AAAAAGTAAT
   105601 AGTTTCTACA ATTTTTTCAT TTTCATCAAA AAATTTAACA GTAACATCAG TATTAGAGTC
   105661 AGCACCAAAA TCTGAGTTTG GCAAGAATAT ATCCCAATGC GCATACTGTT GTTTATTTGG
   105721 TAACCAAGTA ACTTCGTCAT CTCCAGAAGT CGCTCTTACA ACATTCATGT AGTATCCAGT
   105781 TCTTACTTTT TCATTACCGC TAGCATCTTT AAGAATAAGG GCTTTGTTTA TATCGTTTGT
   105841 ATAAGTTCCG TTTGGAACAA TTTTAGTTTG CAGATTTTCT CTGTAAGTTA CTGTTTGTTT
   105901 TATTGTTTCA TTATTTAAAT TAGGAGTTTC ACTATTTGTA ATTTCATCAT AAGTTGTTAA
   105961 ATAGTTTAAA CTATTAATAG TTGCTTTTGT ATCTCCATAA TAAATGTCAA GATCACCAAA
   106021 ACCTTTTTTT GCTAAATAAA TAACTTTACT GTTTTCATCA GTAACATACA TAGGAGAACC
   106081 GTTAGAACTT AATCTTGGGT TTCCAGTTTC ATCTATGATT TCTACCTTTA CAGTCATTGG
   106141 AACTAAATCT TGGTAAATTC TTAGATCGTT TGTTAAGTCT GTTAAATCAA GATTAATTAA
   106201 GTTTGCAAGT TCTCTTTCGT AAAGGTTTAT CTCTGGTTTA TTCTCTATTA AAAAAGAATT
   106261 AAACTTGTCA TTTAAAAAAC AATCTTTGTG TATATTGTCT TTGTAATTAT AATCACCTTT
   106321 TTTTAAAAAT GGATTGCTGT TATTGTTCGA ATAATCTTCT TCTGCTAATT TACTAAGCAG
   106381 CATCATTCCA GTAGGAATTC TAATAAAATA GTTTTGAGAG CTATTTTTAA AAGAACCAAT
   106441 TTCAAAAGTT TCTGCTGCAA AATTTTCCAA TACATCTGGA ACAATACCAT TTGTATTTCC
   106501 ATATACAGTT TTTAAAAGTG TTTGTATTAA ATTATAATTA CTTTCTTGGT TTTCTAATAT
   106561 ATTAATTATT GGTCTATTAA CACTTCTTGC AGAAACATTA TCTTTTGCTG AAAGAAGTTC
   106621 AGCATTTAAA CCAGTTGCAA ATTCTTCAGC TGAGTTTTCA TAGCTCTTAT ATTTCATTTA
   106681 TTAATACTCC TAGTCTTTTC TTCTAATTAA CTTTATAAAT AAAAAAGGCT GCTTAAAGCA
   106741 GCCTTGTGCG TTAATAAAAA TTTTTCATTC TTATCGGCTT TATTGTTTCG TCTTCCGTTA
   106801 AAGAAAGCTC AAAAAATTTT TTATCGTTTT CTTCCGTCAT AACAAATTTT AAATAAGGTT
   106861 TTTTATCTTC TACTTGTCCT ACAAAAACAT ATTTGCCATT TTCAAATTTA ATGTCGTCTG
   106921 CATGTTTTTC TTTTAACCCA TTAAATAATT TTATAAGATT GTGATCTTTG TTTATATTGT
   106981 CTGGATAAAA ACAAACATAG CCGCCTGATT CTCCGTGATC ATAAGTAAGC CACCAATGAG
   107041 CCCATTCTGG TAATGTCATC TTTTCTCCTT ATATTGTTAA AGTCCAAGTA AGTTTTAACT
   107101 CTACGTCTGC CGTCTTCTGG AAAGAAGTAA TGTTTTTAAC AGCTAAAAGC ATTCCGTGTT
   107161 TCATATTATT GTAAGCATAA TTATTTAAGT CATTAGAAGC ATCTACACCA GTTGTAAGCA
   107221 AAGCATCATT ATATAAACCC ATTTGTTTAA GTGTGTAACC ATTATAAGGA TAATACTTAC
   107281 CAACTGCATT GTCCGCTGCT GACTGTGCAG GCATTGTAAT AGAGAATGTG ATTTTGTTTA
   107341 AATAAGAACT AGAATTATCC TTTGCCAAAG AGACTTCTGC AGCAGAAGGA TCATCCCAAC
   107401 CCTCTTTTGT TTGTAAATTT TCTTGTGGTG TGTTAAAGTA AATAAAACAA GGTCTACCAA
   107461 CACCACGGTT AATAGGTTTT AATAATTTAC CACTATCAGA AAGAGTAGTT TGTAAATAAT
   107521 CATTATCAGA AACTTCATCA AAGTAAAAAG TTTTAACTGC TCCAACTACA CCATAGTTTT
   107581 TATTCATGGT AGAAGTTGTT GAAATAATGT TTGAAGAAGT ATCTGGGTCA TTTACCGTTC
   107641 TCATCTTTGT GATGTTTCCA TTTCCAGAAT AAATGTTTTT TGAAATAGAG CCAGAGAATG
   107701 TATTACAAGT AATGTCAATG TTTGTATCAA AATTGTTTTT TGCTGTTGTT ACATCTCCAC
   107761 CATAACTATT AAGCATTTCA GTATACCATG TTGCATTAGC AGTTTCATTT TCTGTCTGTA
   107821 AAACGTCCCA AGAAGAATAC TCTTTTCCAG TTCCAAATAG AACTTTTGTT GGAAAATAAG
   107881 CATAAAGGTT TTCATTTGCT AAACTGCTCG CTGGTCTACT ATATTTTTCT GTAATTTCAT
   107941 TTGAATTAAA AAAATACTGT TTGCCATTTA ACAAATAACC ATCAAGATTC TTACCAGTTG
   108001 TATTAACAGT TGCTCCATTA ACAGTTTTTG AATCCTTTGC TGTATGATAA GAATCATTTT
   108061 GACCAAGCAT ACTAAAAGCA ACTTCTGACT GTCTACTAAA AACAGCAGTT GGGTTAGATA
   108121 ATGTGCAGTT TCCATTTTTT GAAAATACTG AGCCAGTTAA CATAACCATA ATAGTATGTC
   108181 TCATCCAGTC AGTTACAACA TTATCTCCAC AATCATGATA AATTAATTTC TTTTTTCCAT
   108241 CTTCTGAAAC TTTATAACCC TTAATGTCTA CAAAACCATC CATAATGTTT ACATTAAGAG
   108301 GGTCTTTTAC TTTATTGTTC TGAAATTTTG ATAATATATC TTTTAACATT TTTTTACCTT
   108361 CTTATTCTTG TTTCGTAGTT ACTAAGGACT ATTTTTTGGC CGTTTATTAA AGTTCCAGCT
   108421 AAATCATGGT TATTGTCAAG CTGAAGCACA ACAGCGACTT CGTTTCCTTT TGCATCTGTT
   108481 TTTTTAGTAA TTTCTTTGAC GGCAAAAACT CCATCAAAGA AATTAATGTT GCTTTTATCG
   108541 TCCATTATGC CTCAGTAAAT GTTATTTTTG CTCCACCAAA CATAAAGTTA GAATCTTCGT
   108601 TAATTGTTGG ATTTGAGGTT AAATTACCTA TAATTAAAAC TTCATGATCA CTTAAATTAC
   108661 CGCTTGTAAT TGATGGTCCA GCAAATACAA CTTCTTTTTC ACTGCCACCG TCTTCTACTT
   108721 TGTAAGCGAT AAGTCTGGCT GGATTGCCAG TATATCTTAT TATAGCAAAT CCAAGTGCTG
   108781 TTGTTGAAGC GCCGCTATCT GGTTCATTAA CTCCACAATA GTTAAAACTA CTATCGCCTT
   108841 TTACAGATTT TGTTCTGTTG TAAGAAACAG ATAAAAGATT TAAAGTTTTG GAAACAAAAT
   108901 TTCCGACTTT ATTATAGGTG CCAGGGAGAG TATTCAACTC CTCTGTGCTA TCAACAGAAG
   108961 TTCCATTACC TTGTCTAAGC TCAGAAACTG CTAAAACATT TTTGAGAACA TTATTAGTAG
   109021 TAGTATCACT AATGTTATTT ATTAAAGCAA TATAAATTTT ATCATCTCCT AAAATTTTTT
   109081 TATCTATGCC ATCTGCATAA ACACTATGTG CAACGTAAGC CATCTATTTT CTCCTTTAAT
   109141 TTTAACTTGT AATACTATTT TAATTTTTAA GCCAGTATTT TATTAACATT ATCTTCTATC
   109201 AGCAAACAAG GGCGATTAAC AACTGCAACG CTTTTTGGTC CGTCATATCC ACTTATATCA
   109261 TAGCCTTCTT CAGCGGCAGC ATCAAGTTCA GAGACTGAAA CCAGCCAGTA TTTATAGTCT
   109321 TGTTCTTCTG GTGTATTAAC GCTAAACAAA AAATCATTTT CTGGAATTAT ATTTTCAGAA
   109381 ATTTTGCTAT TTGTATTTAC CCCAACAGAA TTAGTAGACG AACCTGAAAA AAGTTTTTTG
   109441 CTTTTAGAAA ATTTACCAAT TGTTTTTATT TTAATAGAAT TAGTAGACGA ATTTGAAAAA
   109501 AGTTTAATGT TATTAGTAAT TCTTGTTGTA ATTACTCTCC ACAGTCTACC ACCATCCCAC
   109561 CAAAATCCTT TTATTCTTAT AAAAGTATAA AATCTTAAAT TTATATCATC TTCAAACACT
   109621 TTAAGATCCT GATTTTCAAT AAACCAGAAA TTTTGTCTAG GAGACTCCCA CATTCTCTTC
   109681 CAACTTCCAG CAGCAGCTGG ATCTGGATAC AAGAAATTAT TTCCATTTTC ATTAAGCTCA
   109741 AAACTATGCC AAGGAATATA AATAGTAAAA CCAGGAACAA GTTCATCAGG AGTTTCTGGA
   109801 TTATTATCTG TATCTTTATA TTGGGTAAGA TTTGCTTTTG CAGAACTTGT TAAATAATCA
   109861 AATTCAAAAG TTTTATAGTC TGTTGTTGTT ATATCTGCAT TTGTAAAAAG TTGTCTATAA
   109921 GTAGTTAAAA AGTCTCTTTC TCCTTCTGGA CGATAATAAC TTGTATTAAT GTATTCAGTA
   109981 ATAAGTCTAA TGTCTAATGA GCTTTCTAAA TCTTTGCTTT TTAAAACTAA TAAAAGATTA
   110041 ATAGCATTTT TGATAGCCTT AACAGTTTTG AAAATAATTT TTTCAAGTAT GTTTACATTA
   110101 GTATATTTAC TAGGGCTAAA AATAGAGCTA TTTGAAAAAA GTTTGTTAGT TTTTATAAAA
   110161 GTGCCAGTAA AGTTTTTCTT TAATGCAATA ATAAACTTAG AAATAATCGA ATGTTTAATT
   110221 ATACTAACGC CATAATACAT AATGTTGCTA ATAGTGCCTT TTGATTTTAT TTCGTATCCT
   110281 AAGCATTTTA AAAGTGTATA AAAAGTTTTA TTTGTAAAAT TAGCAATTGC TTTTATAAAT
   110341 ACTTTTTTGG TTTTAGCACC AATAGCAAAA ATACTATTTG TATTATAAGT AGATGCAATT
   110401 TTACGAGCAA ATGCTTTTGC AGAAGTGAAA AGACTGCTTG CTTGATGCAT CTTTGCAAAA
   110461 ATACTGTTTG TTAAAATCTT AGCGACAACA AACACGCCAT TCATTTCAAA GTTAGCGTAA
   110521 GATAACAAAA ATCTTGTAGA AACTTTAATA TATAAAGATT TAAAGAATAA TCTTATTTTC
   110581 GTAATGTTTC CAACATGCAT TCTTGAAGAA GGAATTTCTA CACAAAGTTT GCCATAAGAA
   110641 TTATAATAAA CCTTAATGTC ATCATTAATG ATTTTTTGTT CTTTTTCGTT ATCTATAAAT
   110701 GTTGCTACCG AAACAGTATT GTTATCAATA TGGCTTAAAT AAACTTTGTT TTCTGGAACA
   110761 TTTTTATAAA TTGGTTTTAA TCCCTGATCT TCAAAAGTTT TAAATTTATT AAATTGCACA
   110821 TAACCATTAT TAGTTAATAC TCTACCTTGC TCATTAAATT GTGCGACTTC TTCATCATGA
   110881 ACTTTATCAT AAGTTTTTAA ACTTTTATAA TAATTTTCAT AATTATCTAT TGTTACAGCC
   110941 TTGTTTGTAG AAACAACATT TATACTTCTA TCATCACCAA AAGAATTATA TTCTGTTGGC
   111001 TCACCCTCTG CATTCTTTTC AATCCATTCA GCAGAATAAC ATTTTGAAAT ATAGTTGTCT
   111061 ATAAATTTTT GAGTAAGTTT TTTAACTATC AAATAACCAA AAATGTTGCT TTGTTCATCA
   111121 ACATTCATAT CTTTGAAGAA TTCTTTTTCG GCAGTTAATC TTAAACCAGT AGTAATAGAA
   111181 GTATCTGTAA CAGTAATAAT TATTTCACTA CTTTCTTTAA GTCTTGCTTG TATCTCTTCA
   111241 TTTGTATTAA GTCTTAAACC ATTTTTACCA ATAACATAAC CAGAATCATT TGTTATTGGT
   111301 AAATAGTCAG AGTCTGTGTT TTTTACTTCG GCAGAAGCAA AATCTGTTTC GTAGTATTTT
   111361 CTTGCTGCTT GCCAATTAGA TGGACGAGAT ATATCGTAAA TGTTTTGTCT AAACTGGAAA
   111421 ATAGGCTTAA TACAAGCAAA CTGTTTTTTA TACATCTCTT CGATGGTTTG TGAAAGTTTT
   111481 GCAACTTCTT CGGAAGAATT TACTTTGCTT AAATCAAGCA TTTTATAGTA TCTGTTAAAA
   111541 TCATAACCAA AACATTTTAC AAAATCTTCT TTTTTTACAA AAAACTTAAT AACGGCTTTT
   111601 TTATAGTTGT CGCTTAATTT AACATCTATC TTATAAAAAT TAAGTTTGGC ATTTCCGTAA
   111661 TACTTACCAT TATTTACAAA TGTAGAAAGT AATGTCCAAG GAGATCCAAA GAAGCCACCT
   111721 CTACCATCAA GTTTTTCTGC TAACTTTGGA TAAATTTTTG TAGGCTTTTT ACCTTGTGTT
   111781 TCTATCGATA ATGGTTCTTC ATCTTTAATC GAGGACTCTC TAAATAAATT AGTGAGTTTT
   111841 TTATAATAGT ATTGCTTTAA GAAATTGTTT ATTTCTTCTT TGCTTGTGGT TCCTTTTGAA
   111901 AAACCATGAA GTAAATCAAA CATTTCTGTA AACTCAGAGT ATATATCTCT TTGTTCGCCG
   111961 TAAAAGTCTT TTGAGTATAC ACCAAGTCCG TAATTTAAAG AATAAGGAAT GTAAAAATTA
   112021 TAAATAGAAT CATATGATAA AGTAATTTCA TCACTTATTG TAAGAGTTTT AACGTCTTTA
   112081 TAAGTTTTAT AACTATAAGA GAAATTTGAT GGAACTTCAA AAAACTTTGG AGAAGATCCA
   112141 ACTGTTAAAG AATAAGCATC TTTTCCAAGA AGTGATTTTC TTTCCTTTGT CGAGAAATCA
   112201 AAGTTTATAT TATCGCCATA CTTGTTTTTA AGATCAGTAA TGGCTGCTTT TACTTTTGCT
   112261 ATAAAAGCAG TTCTTTCATC AAAATAAAAT TTACCAGCAA TTTGTTTATT ATTATTTGCT
   112321 CCATATTCAT TTGTTAAACT TAAAGGATCT TTAAACATTG CTGCATCATC AATCTTCCCA
   112381 TCTTTATCAA GAACCAAAGT TCCTTTCTCG TTCCAGTCTG TAAGTTTTAT TTCTATTGCG
   112441 TTACGCCAGT TTTCTATAAA AGAATAATAA ACTCTATCTT TCGAAATCGA ATCAAGTCTA
   112501 TCGGCGCACT GATTAACAGC TAAATTATAA TAAGTTGTAA TCTTGTTTTT AATTGCTTCG
   112561 GTTATATCTA CATCTTCTAT TTCTGAGTAT ATTTTTCCAG TTAGTCTTTC AAGTATCTCT
   112621 TTTGGAATAG ATTCTTTCGT ATAAGTTCCA AGAACAACGA TTCTATAATA ATCTTGAAAG
   112681 AAGTCAGAAG TTTTAGAGTA AAAAACAAAC TCTCTTGTAA GCGGTGAGTT TGTTAATTCT
   112741 TTCATTGCAT TTTCTATTAT AGACAGCAAA CCTCTAACAT GTCCATTTTC TAAGTCTTCC
   112801 TTATACCAAT CAACATGTTC GTTGGCAGTA AAATTATCAA TAGTTTTTGT AGAAATTTCA
   112861 TCAATAATTC TTTGACCAAA TGTGTTATAA TAAGTTGGAA TACCTGAAAC AAGTTTAAAT
   112921 TTGTCTTTTA TATTATCAAG ATTAACACTA GCACTGTTAG AAGAAATACT ATTATATGTA
   112981 AGTAAGTGTT TTCCAGTATC TTCATCAAAT TGTAAATCAG TTTCTCTTTT GATTGGTCTT
   113041 GCTATAATTT CATTTTTTAT ATTAAGTTCT GGCCAAGTGA TTTTATGTTC TGCGTTGTAA
   113101 AAAATAAAAT CTTCTTCGTC TGCTAATTCG TCATATCCTT TCCAGAAATA ATCATACTTA
   113161 TTAATTTCAC CTTTTATTAT ATTACCATTA TCTGAAATAG AATAACGTTT GCTGGCATTT
   113221 ACGCCATCAG CATATTTATT CATAAGACCA TTAGAGTCTT CATAGAAATC ACCGTTTGGA
   113281 TCTTCTACAT AAGAATTAAT AGTAAGATTA CCAAACCAAT TTTCAATTAT TTTTATATCC
   113341 TGTCTTGAAG CGCCAGTTAC ATAATAAAGT TTTTCATCAG CAGTAGAGTA TATTAAACAA
   113401 CCGCTAATTC TATTTTTATA CTTAAACGTG TATAATCCTT TATCAGTTGT AGAATTAACG
   113461 TAAAACTCTG CGTTATTTAC TTTTTCTGCT GGATTATCAT TAAAATAATT AATTGCTTCT
   113521 TGCAGAGTAG AAAAATTATG ATTTCTTCCG TTTTGATAAG TGTCATTAGA AATACCATTA
   113581 TAAGCAGGAA CTTTAACAGC TCTATAATAC TCACCATCAG CAGCAATATA AAAAAGTTTG
   113641 CTCGTTATAT AATCAATTGG CAACCATTCG CTTTGCTGTT TTTTATTAGC AGCTTCAATC
   113701 ATTCCAGCTC TTAACTGATT AACGTATTGC TGAGCCTCTA AAAGTGATTG TTTTGTTATA
   113761 TAACCAGCTT GTAAATTAAC GCTTTCAAAA TTACTAAGAC TTCCATTGTA ATCTTTTCTA
   113821 AGCTCATATT CAAAACTATT CAAGTAGTTT AAATATGTGG TGGCATACTG ATTGCTGTCA
   113881 CCGATTATTG GATAAGGAGT ATAGCCATAT CTATAAAGAT TTAGTTTGCC ATTATTTAAA
   113941 TCTCCTGAGT AACTTAAAAC ATAATCCCCA AAGTTTAAAT TTTTTAATAT GTCGTTTTTG
   114001 TTATAGTTTG CAATTTGGGC ATCTGTATAG ATTTCAGAAT TAAAACTAGA TTTACTATCA
   114061 GTTTCTTCAT TTTGTAAAAC TTCTTTTTCA AAAGTATCGA TAGAACAACT TATATTGCAA
   114121 ATATGAGTTT TGTTTTGATT AAGCTCCCAT AAATAAGCTT CATAAGCACT CTTATATTTT
   114181 CCAGTTCCAT AAGGTATAGT TCTAACTTTT ACAAGTTTTT TAGGAAATGT TTCACCAAAT
   114241 TTAAGTTCAT TAAATTCAGG TTCTTTTATA AACTCATCTA TTGTTTTATT TGTAACATAA
   114301 TTTATAGCAG TTCTTAAATC TGCATCTCTT ATTTGTGTTT TTAAGCATTC TTCTCCGCCT
   114361 TCGCCGTCAC CACCAGTAAG ATTTATTAAT TTGGTTGGCT TATCCCAAGA GTTTTTAATA
   114421 GTTGTATAGT TTTCAGCACC AACAAAAGGT GGAACAGTAT AGTAAGGAGC AATGATTACA
   114481 TTTTGAGATC CCCAGTCATC TGTTTCTACA CCATCAAGTG TATGAAGAAT ATAGAATTTT
   114541 AATCTTCTTA TGTTTGGTTT ATTTACACCA TCTCCACCAT GTAAGTATCT ACTTACAGAT
   114601 TTAGAAATAG TTTTTCTTCC AAGTGGTAAT CTAAACTTAT TAGTTCCAAC TGAGTTTACA
   114661 TAAGTATCAA AAGTTTCTTC TTTTCCGAGA TAGTTGTTTT CATTTACCTT TTTTGCAACA
   114721 CCGCTTGTAG AACCTGTTAC ATGCTCATCT TTAAAATGCT GCGACCAATC TTCGCTATCA
   114781 AGCATTTGAA AAGAATTAAA ATTACCATAA GCGTCTGGCG TTTCACTGCC ATCACCATCA
   114841 AATCCAATTG GTTCTTCTGT TTTTTCACTA TAAGTATCTA CCTTTATAGT TCTCATAACA
   114901 TACGAAGGTG TTAAGAACTC TAAGTATTTT GTGACAGCAG TTAATTGCTT TTCTGTTGGG
   114961 TTCTTCATAT CTACACCAAT TGTGTAATAA ATAACATTTG TCTTAAAATA CTTATAAACT
   115021 TTTCCCTCGT ATTTTTTATA CTCCATTAAG TCGCCATTAC TGTTATATAC TGGATAAATT
   115081 GGAGAATAAC CAAGAACAGC TTCTGGACCA TATTCTTGAC AAAGTTTATT AAATTCAAGA
   115141 AGTGAGTATT GAGGTGTTAT ATCACTTGGC GAAACAATTT CACTAATACC TAATTTTTGT
   115201 AATTTGTTAT CTGCTGGATT AACAGTTGTT AAATAATACT CAAATTCTGC ATTATTTGAA
   115261 GACTCTGTTT CTTCATTACC AGCATTACTT GTAGTATAAT ACAAACGTCT ATCAAAATAG
   115321 TATTCGCTTA TTTTTATATT AAATCCTAAA AAATTAAAGA ATAGTTCAAA AGAATAGTTA
   115381 GTTCCTTTAA TTCTATAAAT GTCCAATATG TTTTTTGCTA ACTCTCTAAA CTTTGCTTCT
   115441 GTTTCAGTAT CAGCATTTAT ATCCTTCTTT TCGAAACCAA GGAGCTGTGT CAAATAGTTT
   115501 ATTAAGTCAT AAGGTATAGT GTCAAAATCT CTATATTCAA GACACTTATT AATCATTTCA
   115561 TCGAGTTTAT CAAACTCTTT TGCCATCGCA TCATAAAATG CGCTACCAAC ACCATTGTTT
   115621 TCAATTTCTA GAAAGTCGGC TTCTGGCATA AATCTTCCTT TGTTGTTTTG GAAGAATGAA
   115681 GAAATAACAC AATACTTGTA TGTATACATT AAAAGTTTGT AAGTCTCAAC ATTTAAATTT
   115741 TTTGGTTCTA CGCCAATACA AGCACTAATT TCTTCCCAAG CAACTTTATG ACTTACGAGA
   115801 TACCATATTT GATTATTTTT TATTTTGCCA GAGAAGTTTA AAAGAACCTG TGCTAATTCA
   115861 TAAAGAGTAT TAACGTTATT GCTATAAATA GCAATTTCCA TGTCCTTAAC CTGCTCTTTT
   115921 GTATAATTAT CATATAAAGA ACTTTTAGTT ATTAAATAAT CTTGACTTTT TAAGTGATTT
   115981 ATTAATTCAT CGTTATCTAC TAATGTTTGA AATACCCTTT CCAAAGAAGG TTCTATAAAT
   116041 GTCATCTTTG CTCCTAAAAA TCTTATAATT AACTTTTAGG AGCAAAGAGT TATATTATTC
   116101 TGCCATTTCA AATGTAAAAA TTTTTCCAGA AGAAGATCCG TCCGAATCGT TTAAACATAA
   116161 AATCTCAAAG AAGTCTGCTG TTAGAGTATC AGTAGATGGA GAATCGCCAT CATAGTCATA
   116221 ACCAAAGTAA GTAATTTTAC AATCTTCAAC ACCATCGCAA TTCATAATGG ATTTTAAGAT
   116281 TTTGGCTCTT GACATAGAAC CAGCAATTTC TGAGTATTTT ATATTACAAA TGTCATCAAC
   116341 TGCTTTATTA ACTGCCTTAA CAACTTCTGC TTCTGAAAAG TTTGCATTAT ATCTAATTGT
   116401 TGCCGCAATG TCATAAGTTC TAAAATAAGG AGAAATAAAT GTTATGTCAG TTCCAGAAAT
   116461 TTTATACTTA TCCATATAAG ACTGCAACAC TGTTTCATCC GTCTCTCTTA CTTTACCATT
   116521 ACTGTCAAAA TCATAAGATT TATCGTTAAT AAAATGCACG TAAAAATAAG TGTCTGGAAA
   116581 TTTAGAGTTT TCTGTTTTGT GTAAAACAAA CCTATAAGAG TTCTGATCGC CATTTGAAGC
   116641 ACCTTCTATT GTTATATAGA AATCTGCTGG GCGACTTGAA ATTGTTGTCT CGCCTGTTTC
   116701 AGAATTCACT TCTTCAACAA GTTTTCTATA TTTAAACTCT AATGGCTTAT CTCTTGTAGG
   116761 GCAGAAATAG TATTCTTCTT CATCTATATA TTTTATGCAA TCACTATCAA CCGAATCTAT
   116821 CGGATATAAA TTGTATAAAT CGGTATTTGT TTTACTTGTT CCAAGAAATT GTCTATATGT
   116881 TAAATTATTA ACATCTTCTT CTATTCCGCT CAAATAAGAA AATTTAATAC TACCATTATT
   116941 TCTATTAAGG TTTTGTATTT GTATTTGATT CAAACAAGTA TAAGAGTTTC TTACAATTGT
   117001 GTTTCTATTT GCGTTTAGAT CAGAAGAGGC TTCTGTATTT TTTAAAGTTT TTAAAAGCAA
   117061 ACTGGTTATT TCTGTTCCAT TTTTACAAGT AGACAGATCA GCAACAATTG GATCGTTGTC
   117121 ATCTATCTGC ATAACTATTG TGCCATTAAT TGGTGAAGTT ATGCAAGCAG TTAGAAGTTT
   117181 TATTCTGTCG CTTTTTACAA CGTCAAGGTC AGAATTAATA GCATATAATG AGTTTGTATT
   117241 TTGTGGTTGT GAAGTAAATC TTATATCTAA ATCAGTTTTG TTTTCGTCTA TGTAATAAGA
   117301 TTTAACCCCA TTTGCCAAAA CAGTGTAACC CATATATTGA CCACTAATTC CGGCTATTTC
   117361 TTTTTTAAGT AAAGAATCTA TGGCTTCGTT TCCACTATAA TAGAAATTAT TATACACACT
   117421 TCCAAGAACT AAACTGTCAC TTTCTGAAAC TTTAAAGTTA GCAAAAATTT CAGAGAAATC
   117481 ATAAGAGTTA TAAATGCAGG AATTTTCAAA AATAACATTT CCTGCTTTAA CTGTTTGATC
   117541 AATTGTAGCT TCTGTTCCAT CCTGAGTAAT ATAAACTCTC AAAGCATCAT TTTTTATCAA
   117601 GTATGCTTTT TTTACTCCGT ATGCTTTATA TGAGTAACCA CTGTTATTAA AATGTAAGTT
   117661 TAAAACAGAC TTCATAAAGT CTCCGCCTGT AGTATTGTTA AGTTTAAAAT TAACACTAGA
   117721 AGAATTTCCT TTAATTGGCG AAGTAAGTTT AAACCATCCG AGAGAACTCT CATCAGATAT
   117781 AAGTTCAAAA GAAGCAAGGT TATTATAGTC AGCTCCTTGT GTTGGTTCTT GTATAAGACT
   117841 TCTTAAAGAA GTTGCTTGGT TTGCGTTTCC TTTAATTGTA TGACCAAACA TACCAAATCC
   117901 AACATAATAA CAATCTTCTA ACCATAAAAC CTTTTTTAAA TTATGAGTTA CTCCGTTGTC
   117961 ATCTGTATAA TTTTTGTTTA TAAGCATTTT TGGATCAGTT GTCCTAATTG ACAAATCATA
   118021 AGCATTATAA ACACTGTTTA TATTTGTGTC ATCGTCATTA TCTGAGTCTG TATCAAAAAT
   118081 CAAAGTTTGC ACACTTTCAG CATGTAGTCC AGCGAGTGGG AAACCATCTG GCTCTACCCA
   118141 TTTTGCTTGA TTTATGTCAT ATACTTTAAG CTCTCCACCA TTTTCTTGGA AAATCCAGTT
   118201 TAACATTATT GCTAAGCCCT TAGTGCTTTT CCAGTTATAA TCTTGAGGAA GAAGAACTCC
   118261 ACCATTCATT GCGTTCCAAG CATTTATCCA TAAAGCATTA GACAAAACAA ATTTATAATC
   118321 TACTCCGTTA ACAGAAAGTG TTAGTTCGTA AGCGTCATTT TGTAAAGAAG GAATTGGTGC
   118381 ATACTCACTT AACATATTTA AACTAAAATA CTGATATGAA GTATCGCTTG TATATTCTTC
   118441 AAATTCCTGT CCCACTCCGA TCTCTAATTG AGCCAAAGAT TGGTTAATAA TTTCTACAAT
   118501 ACCATTTCTA TGAGAGGCTG CAACTTTTGT CTTGTTTGTT CCCCAAACTT CTTTCGCATT
   118561 TAAGTCGCCA GTGTTTGTCC ATAATAAATA ATACTCAGAA TCATTATAGA CGCCGTATTC
   118621 ATTAACCCCT CTGTCTACCC AAAGATCAAT AGTAATTGAT TTTTTGTTAT CAAAAGAAAC
   118681 TGTAATATAT CTGCCTTTAT TTACATCTAT TGGTGTAGCA GCATCATAAG CAGAAGCAGT
   118741 TACAAATTTA GCATTATCAT CTGCTGCTAA ATAGTTATTT GCCATTGTTA ATATAGAATT
   118801 TTTAGCTCCA AAATAGTTGT CTGGATAAAC AAGACTAAAC TCTATGTCAT CAAAAAAACT
   118861 AGAAGTATTT TTCTTTGTTG AAAGTTTAAG TTTTAACAAA GCATTTTCTG ATCCATTTGA
   118921 GTTATATAAG GCATTATTAA AATCATCGCT TAGATTAATT ACAATTGCAT TTTTAAATGT
   118981 CTTAATTGAA GCATCTCTTT GCACAATTGA CATATTGTAA TAAGTATTTG AGTAAGAGCA
   119041 AGAACTATCA TAATCACCGC TATCAAAAAC ATATTTTTCA TTTAGTCTTG GCTCTTTTGT
   119101 TAAGGTAATC CAAGGGAAGT TATTATACTC CGAAGCAGGG ACGTCTTTAT AATTTTTATT
   119161 TAAAAGAACT AATGAAAAAG CCTCTTGTGG ATTAATATAT CTACCGTAAT AGTTTAAAAA
   119221 ACCATCTGGT TGGTTTGTTG AAGTATAAGT TTTAGATTTA AATACGTTTG GGTTTCTATC
   119281 GAGAATTATA TTATAATCTT GCGGTGTTAC GGCGCGATCC ATAGTTCTCA AAGAAAGTGG
   119341 CCCATTAAGA ACTGCATCGT CTATTGTTTC TTCATCTGTT CCACCATTTG CAAGTAAATC
   119401 GTTTGTTATT GTTGCTCCCC AATAGTTTCC TTCATCATCT TTTAGCGAAA TGGCAGCATT
   119461 CATAAATCCA GGACTAATGT TTCCTACGCT ACCATTTGTA GTTCTATAAA ATACAGAAAT
   119521 AGTAGTTCCA GCTGGCAATA GTCTTTCAGA CTTTAAAATA CTTTTATTTC CAAACCTTAT
   119581 TCTAAGAGTT CTATCTTCGT TAGTCTCTAC AACATACGGA TAAGGTAATG TTTTATCTAA
   119641 TGCATCTTTA TTTACAAATG AAGAAACTTC TATAAGCTGT TTCATTGTTT TTGTTATATA
   119701 AACTTGTATA GAATCAGCAG CAATGTTTGT GCCTTCCAAA TCAAAAAAAG CGCCATCACT
   119761 TGTTTCAGTT GTAAATTCTT TATATTTTGT TTCACCTTGT AAAGCATAAA TAGTGTTATT
   119821 GTTTTTATCT GTTTCGTAAG TAATTTGTCC AGGCTTTACA ATAATAGAGT CAAGATAATC
   119881 TGGTTTGCCA TCTGTTATCG GAATTATTTC CCAAGGAATA GAAGCACCAT TTATATCCTT
   119941 AGAATTAAAT TTTAAAATTT CATTAATCCT ATTAGATATA ACTGTTCTTG GAGGAGTAAC
   120001 GTATGTAAAT GTTGTTGGCA TTTCAGCAAA ATCTATTCTT ACTGCTACCT TTGCAGAGTT
   120061 TGCCAAACCA GGATTATAGG CAATTTGTTT TAAAAGTTTT AATTTGTTTT CATCATTTTG
   120121 TGCTGTCGAT AAAAACATTT CGTTTACAAG AACATCTTGC TTTGTTGACA TATTATCCAT
   120181 AACCCAAGCC ATAAGTTGTA TAAGCATTGT TCCAGCTTCA GAATCATAAA ATTCTGGCCA
   120241 GTTCTCAGCC CAATTTGGAT TGTTTGCTAA TATGTCTTTA ATTTCTGCTA TGACAGTATC
   120301 AAAATCCATT CCTGATTGTT GTATTCTTGG TAACTCTGTT AATACTTGTG TTGACATCTT
   120361 TACTCCTATA ATTCTACACT TGTTTCTATT TCTTCACCAG AAGATTTAAG CCTTAACTTC
   120421 AAATCTATAA CAACTGTATC AAAATCTTTT TTTGAAGACA AAGAGCATTC TTCAACAATT
   120481 ACTCTTGGCT CACATCTTTT AATACTATTA ACAATTTCTG TTATTAAATC ATCTATTGTT
   120541 AAATCTGGCA TAAATAAATA CTTAGATACA TCGCTTCCAA AAGATAAATT TCCTATTCTT
   120601 TCTCCGCGCC GTGTAGTAAG AATTCTTTTA ACATTTTCTA TTATGTGCTT TCCTTCCGTC
   120661 TGAAATGCTA TTCCATTTTC ATTATAAAAG CCTAAGCCTA TATTATCTGA ACTCATACAG
   120721 TTAACTTTAT ATTATTTTCA TAACCCTAAG AGATGACACA TCGTTCCCAT TACTGTAATA
   120781 AACTGGTAAA GGTTTATCCA AAGTAATTCT ATAAGCATTC TTATATTTGG TTACGGCACC
   120841 TTTCATTTTC CCACCATTGT AGTCTTCAAG ATTTACATTA CTATAATCAG TAGAAGCAAC
   120901 TGAAATAGTT TCTATATTTA TAATTTTGCT TACAACTTCT GAGTGTATAT CGTCTATTAT
   120961 GTAAATTGTA TCCCCTTTTT TAAAATAGTA GCCAAATTCA TCATACATAG AATCTGGAAT
   121021 TTCTATATCT ATAAATCTTG GACAATTTTG GTTAAAAAAT AAGTTTTGAT CATCTGTGTT
   121081 AACAACTTTT GTTACAAGCA TATCTGAAAT AATGTATCTA ATCATTCCAG AACTGTTTTG
   121141 CACTTTTTTA TACTCACTAT CTATACTTAT TAATGATTGA TACCATCTCA TAATTGTTCC
   121201 AGTATTTTTA TCAAGCCTTT TTCTTAAAGC CTCTATAAAT TTACCAGCAT TATTATCATC
   121261 AGTAGTTTGA GCATATAAAT CTTTACCCCT TGTTTTCGCC CAAGATTTTA TTTCTCTACT
   121321 TAATGTTTTT ATTTTTAACA ATGTTTCAGC AGAAGCCCCA GAGTTTACAA CTATACTTTT
   121381 TAATTTATTA ATTTTATCAT TGTAAAAAAC TTCAGGCTCC CCAGTTTCAC ATCTGGTATT
   121441 TAGCTCAGCA TTACTATAAA TAGTATAAGC ATTTGACATC TTTTTATACA ATTCTGTAAT
   121501 AACATTTTGT AGCCCAGTAT TACTAATTCT TTTTTTATAA GGTATTTTAG CACTACTACT
   121561 TTCTTCAACA TAATTAACCC TTTGATCTAC AAATAACCTA ACGGTCACTT TATAAATGTT
   121621 ATTTTTATAA ATGTCTGGGT AATAATTATA AATAACACTC TTAATGTTTG GAGTAGCAGT
   121681 ATTAAAATTA TTTAAATAAG GATCTTTCAT ATCCCCAGGA ACTTGCACTT CTTTTTTTAC
   121741 ACTTATAAGT TTCCCACTAA TAAACAAGTA TCCATCTTCA AAGGTTAAAT ACTCTGGAAG
   121801 TTCAGCTATT AAACTATTGG CTTCCCCCTC AGTAAGGTTT TCCGCAATTG CCTCTGCATA
   121861 TCTATTAGAA TAAGTGTCAG AACTTATTAA TAATTTACTA CCCCAACTTG GCTCACTACT
   121921 ATTAACATTA TTAATCATGT TTTCTAATAA CTCACAGCTA TTAACCACAG AAGAATTATT
   121981 AGAGTTTATA TTAACTAATC CCCTAAATTC AGCAATCGTG GGAAGTATAG GTTCAGGATT
   122041 TGTATTCCAT TGTTTAAACT CAGTGTCTTT AACTACAACT TCATATTTTT TGTTTAAACT
   122101 ATATCCCCAA ACAGAGCTAC CACTAAGACT AGCATCTTTC ATCATTGTTT CATACTTTTG
   122161 CGAATATGAA GTTATTTGCC TTACGCGAGC AAAATGATCA TCAAATACTT TTTTAGCAGC
   122221 CCAAGCAACC ATTTCTTCAT TTCTACTATC AGAGTATCTT TTAAACATAT CCCATATACC
   122281 ACATAAATCC TTCAAAGGAT AAGTGTATTT GGTATTGTCT AAACCTCTAA CTTCATTTAC
   122341 ACCAGGAGCA TAATTATTTA AAGTATAACT ACTAATACTT ACCCAAGTAT AACCAGGATT
   122401 AGAAGTGTCT ATCTCCATTC CAACTAAGTA ATTACCTTCT TCGTAAGCAT CTTTAATCTG
   122461 AGACGCACTT TCTATACATA CAGTTCTTAA CATAGTGTCA TCATAATTTT CATCATATAA
   122521 ATTACTAAGA GTAGAACTTC CACGAACTTT TATATTCTCT CTTTCATCAT AGTAATCTTT
   122581 TATAAACTTT AATTTATCAG CAGAAGCAAT TCTTCTAGCC GATTCACTAT TATAAGTTTT
   122641 TCCCATTATA TTCTCCTAAG CATATTTAAC AAAACACCTT TCAATAGTTT AAAATTGTTT
   122701 TCACCAATGT TCTTTAAGTA TTTGTCTAAA TTATCTATAC TACCAGCATT TAAACTTTCT
   122761 TTAATAATTC TATCTATCAT TTCATAATAG TAGTCATAAC CATCTTTTAT ATTATCTAAA
   122821 TGTTTATTAA ATACTACTTC TAATGTTTCA AGAACTCTAC TTTTAAATTT TTCAATAAGA
   122881 GCCTTTTCTA AATTTTCTCT AACTGTGTTA TTGTTTTCAT CATTATTAGT ATTATAATCT
   122941 TCATAATTTA TACCAGACAT TATTTCTTCA ACTCTTTCTA CTAAATAGTT ATAAACATTT
   123001 TGTATATATT GTTTTGTTAA GTCTTTTATG TTTTCTTCGT TTGTATATGT GTATGATTTA
   123061 TACTTTATAT TTTCAAGAGC ACTTATTATT TCTTCTCTGT TTGTTAAATC TTTTATAGCA
   123121 TCAACCCCAT CTTGAAAGTC TTTATTAACT ATTACACTTG TGTCTATACT ATTAATAGAA
   123181 TCATCAGCCA GTATGCCCAT TATTTCGGCA ATAAAGGCAT TACGTTTTGT GTTATAGTTA
   123241 AGGGCCTCTT CCAACCCCGA TTCGATTGAT TCTTTAAATC CTTCTGGCAA AACGCCTTCA
   123301 AAATTAAAAC TAATAGTCTT AATAGAATCG CTTAAACTGT TTAAAGCGTC TTCTCTGAAA
   123361 TCATTTTTAT ACCAAACTGC TGCGGCTTCT TTATTACCCG TGCTACTTTC ATCTAAGGAT
   123421 TTGCCTATAT TATTAAAAAT TATATTAAAG TAATTAGAAA TAGCAGTTTC TAGCCCAGAG
   123481 GCAAAATCAT ATGTTAAATT TAAATCTGCA TCTGTAACTG TAAATTCTGG ATTATTAATT
   123541 TTCTTTTCTA TATTTTTTAA TTGATACTGG ATAGAGCCAG CGCTTCTATT AACTGTTTCA
   123601 TAAATAGCGG CTTTTAGTAA GGCTACTTTT CTACTTAAAT CAAAAGTATA AATAGTATTT
   123661 AAGGCTGTTA CCATAATAGA AATCACTGAG TCTTTTTGGA CATCAAAAAA TAATTTTTGC
   123721 ATATAAATTG CGTTTTCATA TTCTTCTGAT GATAAGTTTA AATCATTAAA TGCATTAATT
   123781 TCTTCTGGTT CTAAACCAAC TTGTGAAATA CTATTAGCCA TGTTTTTAAT AGCAGCTTCT
   123841 TTTTTTATAA TAAGTAAATT ATCAATTATA TCTAATGTGT TTTTGAGTGT TGGAAAATCA
   123901 TCAATTTTAT TATTTCCTGG AAGTATAGGA GTGTTAGGAT CTATGTAATC AGAATTAACA
   123961 AGATTTTCTG TTTTTAATTC TATTGGGAAC ATACCAAGTA AAGATCTAAA ATCTTCATCT
   124021 GTCCATTCAT CACCTTCTGA GGCTCCACTA AATAGTTGGT TGCTTGTAAA TAAAGTATTA
   124081 TAACTTAAAC TACCATAAGT TATATTTTCT AAGAACTGAG ATAATAAATC TTGATCATTT
   124141 ATACCAGTTA AATTAATTGT TAATTTTGGC AGAAGTATAT TATTAAGAAT ATAAACCAAA
   124201 ACTCCTGGGT AATCAGAGGT ATCTAAATTA TCGCTTACTA TTTGTCCATT TTCAATTTTA
   124261 GCATTTGGGA AAGTTTCAAC TTTACCATTA GTAATAGTAG TCAATCCAGT GTTTGATTTT
   124321 ATACAAATTT TTCCGTCTAT GATTTTAACA TCTGTTTCGC CAGATGGTAT ATTACAAACT
   124381 TCTGTCCACT CAGAACCTAT ACCATCTTTT GCTTCTTCGG TAGAAACAAC AAGCATACCA
   124441 GTATCTATAT TATGGGCATA TACTTTTTTA GGGGTTTCAT TTACATAACT AATTCCATCA
   124501 TAATTGCCAA CAGGGTGATC AGAAGGAACT ATTGTTACTC CTTCGTCATC AGAGTATCTA
   124561 AGGCCTTGAT CACTTGTAGA ACCATAAATA ATTCTATCAG ATAGAGTGAG ACTTTTACCT
   124621 TGTGGGATGT TATCGAGAGG TTCCCAGCTT CTACCATTAT CAAGAGTTTG ATAAACTATA
   124681 TATTCGTTAT TTGCTAAACC TTTATAATTA ACACTATTCA ATTATTCTAT CTCCTTTAAT
   124741 GGCGTTTGCC ATCGTATAAA CATTTGATTT AATGTCTTTT ATTAATTGTG TCCAGAAGGC
   124801 ATCATCAAAT TTTCTTAAAT AATAAGTATC TCCACCATAA CTATTATAAT TATAATGTAT
   124861 GTAATCAAGT ATCTCTCTAA TTTTATTAAT TTCATCTTCA TTATTTACAA TGATTTCCAA
   124921 AGGGGTTATA GAAACATTAA TTTCTTGGTT TATAGTATGG TGAGTTAAAG TATAAACTGT
   124981 TGCAGTTATA TTAGCTGTTG CTTCTATATC TACTGAGTTT GTTCTAAACT TTTCACTCTT
   125041 TAAATCTTTT AAATCTATAA ACCTACCAAA ATTTAAATCA TCTCCTTCGT TAATTTTAGA
   125101 TACTTCCCAG TGGCTACCGT CTTCACTATA TAATAACCCC TGGTAGTCAT AACGTGCTGC
   125161 TACTGATGTT GTTGGATAGT CTGGCTTTTC TGTATATTCA AAAAAAGAAC CAATATAAGC
   125221 ATCTGTTATA TTAGATTGAT ACCAGTTTTC TCCATTATCT GTGCTATACC AAATTCCAAT
   125281 TGCTGGTTCA GTTGGTGTAG CATCATAACA TCTAACTGCC TTTTTATTTG TTTGAGTGTC
   125341 TATATCTACA TTGTCTTTTA AGTATTTCCC TGCTTTATGA AAATTATTAT TTTTTCTTTC
   125401 AGCATCTTTA ACACTGTCAT AAATATAATA ATCTTTATTA TACATATTAT GAGAATCTTG
   125461 ACTCCATGTG CTATCTGTAT TTAATACTAA ATCTGTTTTA TAAACCCAAG GAGCAGAGCC
   125521 AGCCAAATAA ACAACTGTTC CATCTGATTT ATTGATTTTT CCAAAGCAGC AAAAAGAACC
   125581 ATCTGTTTTA TTAGATTGCT TCCAAACAAT TTTATCACCT TCGATAGTAG AATACTGGAT
   125641 TCCATTATTG TTAGAACTTC CCCTAAATTC TCTAAGATGA TCACTATCTA AACTATACTC
   125701 AGTAATCCAA GAATCTCCAA AGGCTGGATG TAATCCGGCA ATTATTGCTT TTCTGATTTC
   125761 CTCTGCTTGT CCTTCAAGTG TTGCAGACAT ACCTGCTTGT TCATTTATTT GTTGTATTAA
   125821 TTTACTAAGC TCTGTCTGAG CCCCAGTTGG TGCAAATCCT CCACTACTAA TAGCTGACAA
   125881 AGACTGGACA TCTAATCCTT GATTAAGAGT AGAATAGTTT AAAGAAGAAT AAACTTTTTT
   125941 ATTTATTCTT GCAGAACTTG ATTTAAGATT TTTTGTTATA ATAATAGAAC TATCTGTTGT
   126001 TATATCTCTA AGTTTAAACT CAAAGTTCCA AACCCAATCT TTAAGCGCTA TAATAATCTG
   126061 AGTAACTACT GCTACAAGTA TTTGCTGAAC TGTTCCAAGA ACAATGTTCG CTATATCTGC
   126121 TGCATTTCCT GGAGAACACC AAACTCCTGT TCCTCTTGCG ATAAGTTTCA TTATAGGAGT
   126181 TAAAGTGTTT ATAACATTCA TCATCTTTTT ATAAACCTCA GCTCCTTGTA TAATACCAGC
   126241 CAAAGGAGTT GCTATATTAA GTGCCACCTG TGCCAAACTT GCTGAAGCTG CATCTCCATT
   126301 ATTCTTAAAT ATATTTATAT ATCCTGGAAT TGTCTTTACT ACATTTTTAA CTGCTCCAGC
   126361 CATAGAAGAA GCAGCTCCTA CTATATCTCC TACTGTGATA TACTGAGTTT TAGTAGTTGT
   126421 TGTTTTACGC TCAATTTGTG TTGGTAAAAG ATTACTGTTT TGTGCGCTTG TTATATCTTC
   126481 TGTTTTAGTT TTTAAAGCCC ATCTCATACT TATTAACTTT AATAAAAAAG CGGGCCTGCT
   126541 TAGGACCCGC TGCTTGTTTA AATATGTGGT TTGAAGCTCC CCTTAAATAC ACTGTTTATT
   126601 GTTGGTGTTT CGTCTTTTGG CTGTGTGGAA CTTGATGCTT CTCCATTCTC CTGGTCTATC
   126661 TGCTGATTAA TAAGTAATAT ATAATCCTGC ATTTCAGTTA TTGGCATCCA CATAACTTCT
   126721 TCTCTTGAAA AGCCGTAATG CACCAAAGAC ATTGTATTGT GCCTTATGAC TTGTAAAGGG
   126781 GTTGCTTTAC ATGCGAAAAA AGTCTTCTGA AATAGGAACG TTAAATGTTA TATCAGAACC
   126841 ACAATTAGGA CACTTAATTG TAATTTTTGG TTCCTGCTTT GTTCCTTTAA AAGAATTATT
   126901 AATAGCATTT CTATCTAATG TAGGAAGTGC TTCGAAGAAA TCTGCCCAGT CTGCTGGATT
   126961 TATTTCTTCT CCCTCTTCGT CTTTAACTGA AAGTGTATTA GATATAAGAA TTGCTATTCT
   127021 ATCAGAACAC TTATATTTCT TTTTAATTAT TTCCTGTTCC TCTTCCATTC CTAATCTCAT
   127081 AAGAGACATA GTAACTGTAT ATTTACTAAC TGGAAGATGG ATGGCTCTTT CATCTACTGC
   127141 ATCTTCTGGA AGTTCTGCCC AGTCTATATC AGATATGTTC ATAGACCATT CGAATTCCTC
   127201 TTCGCACTCA TCGCATTTTA CATCAAAGTT ATAATCATCT CCATAAGAAA TTTGTCTTAG
   127261 AACATACATA ATATAAAGAG AATCAAACTG CAAAAGTTTT TTAGCGCTGT AATCTGAAGC
   127321 CATACAAGTA TCAAACAGAA TTCTAAACAT TGTTCCGTTT TTTAAATATG TTTTATTTGT
   127381 AATGATTTCC TCATCTGCAA GAGAAAGTGG ATATAATTTA ATAATACCAT TCTTTAAATC
   127441 TTCGTCTTCT GAGTCTTGAT AGAATTTACC GCCAGACGGT AAAGGAAAAG ACATTGCTTG
   127501 CTGGAAGTTA AACTTCTTCT TCATAGTTCT TCTAGAGCTT TCCGCAGCTG CTGTTATTGC
   127561 TTTTCTTGTT CCTGAATCCA AAGCTTCAAC ATTTGCTATT TTAGTCATGT CGATTTTTGG
   127621 CATCTTTTTT GCTTCTTTTT CGAATTCTTC TTGTTCTGTC ATCTTTCTTT CTCCTTTCTT
   127681 ATTTTAACTT AATTGATGAA GTTCATCATC TGTATAATCT TTTATATCTA TATCTGATGA
   127741 TTTTAATATA CTATCTGTCC TTGCAAGAAT TTTTGTTTCG GCGTCATTCG TTAAAGCATT
   127801 TACGCCTGCC TTTGTTATTT TAATTGGTAA TCCACAAAGA GTAAAAGCTC CTACTCTCTT
   127861 ACAATAAAGC CATGCTCTTT GCATAGCATT TGCTTCGTTT CCTATGGCAT TTAAATTTGT
   127921 TAAATTTGGA AAAAACTTAC TCATTGCTAT ATAAGGTAAA GCCATACTTG CTACTGTAAA
   127981 AGCCAAAGAG CCAGCTAATT TTAAAGCGTC TATTGTTTCA TTTTTTTTCA TCATTTTTAT
   128041 TAAAGAACTA TACTCTTTAA CAACGCTTTT ATATTCTGCT TGTGCTATTA GTTTTTGTGT
   128101 TTTATCTCCT AAATAGTATT TATCCTCTAA GAGCTCTAAC TTGTTAGCAA GAGCATTGAT
   128161 TTTCATTACT AACTCGTTTA AAGTTTTAAA ATCCTTAGAA TCATTGTTAA ATTTTCTTGA
   128221 TTTCTTTTCT AATTTGAGGG CCAACTTATA TAAACGTGGT GAAGCTTTAA AATACTTAAT
   128281 ACCCTCTTCT ATTACTTCTT TGTTTTCATT AATAGTAAGA GGGTTTTTCT TTTCCTTAGA
   128341 GAGATGGTTA TAGGCATTGT CTATTATAAA CTTTTCAAGT TTCTTATCTT CTAAGATTAT
   128401 TTTATCCATT ACAATACCTG TGAAATATAG TTGCTTTCCT CTTTTATAAA TCTATTAAAT
   128461 TCTGCATTAG TAGATTCTTT TAAAATTGCT TTATCATCAA GATAGTTTTC TACAAAGTAT
   128521 TTTGCAGTTG CTACTATTTT AGCAAATTCT TTTTTAGAAG GAAGTGTTTC ATAAGTTCCT
   128581 CTCTTGTTTG CTTTTGCTGT TATTTTGTTA CAGTCTTCAA GAATAGATAC TGCCTGGATT
   128641 TTTTTATACT GTGGGCTCAT AACATCTTCA TTGTAAAGAC GATTTTCTAC CGACTCACAC
   128701 TTATTGCAAA TATGATTAAC GATTCTTTCA TATTCTTCAT TTAGAGTCAT GCAGCTGCAC
   128761 AAGTTTTTAA TTCTTCCAGA AGCGCTAAAA ATTTTAGTAT CTTCATCGTA GTTTTCTTCT
   128821 ATCGCTTTTT TAACCTGCTG GAATTTGCAG TATTCTTCTC CATATCTAAC TGTATTAAAA
   128881 ATGTCCTGTA ATGTTGCCAT TATATATTCT CCGTTTACAT ATTAACTTAT GACTTTTTAA
   128941 TCGAAGCAGG CCCTTTTAAA ACATATAGTC AATTTTAAAA ACTTATGCAT CTAAGTTAAT
   129001 CTTAGAGGTA TAAAATGGAA GACTTAATTA ATGAAGAGTT TACCGATGAA TTTAGTATAT
   129061 TAGCAGAAGA AGAAATAAGA GATGGCAAAA AGCAAATCTG TTTTAGAGGT ATTCTTTCTG
   129121 AAGCAGATAA AGTAAATAGA AATCTTAGAG TTTATCCAAA AACAGTTCTT AGAGAGGCTT
   129181 GCCTTTCAGC TATTGAAGCC GCTAAACAGT CTGGACAGCC AGTATTTGGT GAATTGGAGC
   129241 ACGCTTGCTT TACTTATAAT GACTTTAAGG TTCTTACAGA TAAAGGATAT ACTCCTTTTA
   129301 CAGAATTAAA AGTCGGGGAC AATGTTTTTT CAGTTAGTGA AGAAAACATT GCTGAATACA
   129361 AACCAATTAC AGAAATAATA GATAAACCTT ATTCTGGAAA AGTTTATCAT ATTTTTGGAA
   129421 GAAATATAGA TACAACTGTT TCGCCAGACC ACAGATTTTA TCTAAAAGAC AGAAATGGTA
   129481 AAACTTTAAT TGCAACAGCG AAAGAAATTT TTGATGATAG AACTAAATTT TCTCATTGCT
   129541 CTATTATTAA AAATGGCTTT AATTGGATTG GTAACGATTT AGATACTGTA ACAATTAAAG
   129601 GAACCGAAAA GCAGCCTGAA GACTTAGTTT TAGACGCAAA AGATTTTTTT GCTTTTATGG
   129661 GTATCTTCTT ATCAGAAGGT TGTTCGCTTA TAAAACATCA TAATAGAATG ATTAACATTG
   129721 CTCAAAAGAA GCCAGAAAAC ATTATAAAAA TAAGAAATTT GTTAAACAAT TTGCATTTTG
   129781 AGTTTTCTGA ATATACGCAT GAAGATGTAG ACGGCGAAGA AATTGTCCAA TTTTATGTTA
   129841 GCGATAGTAG ATTAAAAGAA TACTTAAAAC CACTTGGACA TTCTTGGGAA AAATATATTC
   129901 CAGAAGAATT AAAACAATAT AACTCAGAGT ATTTAAATGA ATTATTTGAA TGGTTTGTTA
   129961 TTGGTGACGG AAGAGACAGA AGAAATTGTG AAGCTTCTAA ATATGTAAAT GTATTTTCTG
   130021 TATCAAAAAG ATTGATAGAA GATTTACAAG AGCTTCTTGT AAAATGCGGT TGGTCTGGAA
   130081 ACATAACAGA AAAACCAGTT CTAAAAGATC ATTTAATATG GGAAGGAGCG CCAAAAGAAA
   130141 GAGTTATAAA AGTAGAAAAC TGCAGAACAC TTTATCAGTT AAATTTTTCT AAAACAAATG
   130201 GAATATATCT TGACAAAAGA TTCTTAAATA TAGAAGAAGA AGATTTTGAT GGAAACATTT
   130261 ATTGTTTAAA AGTAAAAGAC AATAAAAACT TTTATGTAGA AGATAAAAAT AAATTTTTCT
   130321 TAACAGGCAA CTGTGATCCT AAGGTTCATC TTGAAAGAAT TGCTGTTACA TTCCCAGAAC
   130381 TTACTTGGAA TGAAGAAGCT GGAAGGCTTG AAGGTAAAGC AATTCCTACT CTTACAGAAG
   130441 CTGGTAAGAC AGTAGAAGGT CTTGCTAAAT CTGGATTTAA AATCTGCTTC TCTACAAGAT
   130501 GTTCTGGAAA GGTTAAGCCA TATAGCGGCC CACTTCTTAC AGAAGATGTA AGGGCAAGAG
   130561 CTGGCAAGAG ACCAGTTGTT GAAGTTTGTC CTGGCTTAAA GATTATAAGT ATCGATGTCG
   130621 TTGGACAACC GTCGTGCCAA GCGGCAGTTA CAGATACAGT ATACGAATCG GAAATGCTAA
   130681 GCGAAGAAAT TAGTGTTAAA CATAAAACGC TAAAAAGTAT TATTGAAGAA TCGTTCTAAA
   130741 ATAAAAGCCG TGGTTTTCCA CGGCTTTTTT ATTATACTCT TATTTTTGTG CAAGCAACAA
   130801 CAGAACCTGC TTCAAAGTTT GAAATAGCAC CAGAACCACC TATACCATTA CTTGGATAAG
   130861 CCAATAGATA GTTAGTTCCA GAACCACCAC CAATTATGAC ATTTCCGCTG TTAGGCCCTG
   130921 GATTTAACGT TATATCGTTA GAAGAAATTA TGTTTATCAT TCCTTTTTTT AATTCTATTG
   130981 TTTCAGTTTT ATTACCAGAG TTTTTTAATG ATAATGTCAA TATATGACCA TCCGAAGCAT
   131041 TTAATCCTTT CGTTAAAACT ATACTTCCTT CAGCATCATC TTCTTTATGA AGGATTGTTA
   131101 AATCTTCTGG GGTAGCCTCA AACTTGTTTA TTATTTTGTT ATTATAATTA CTTGAAAGAC
   131161 TTGCTGTTCC ATTAGTAAGT ATTTCCATTC TTGATTCAAA ATACTCATCA TTTTGGGTTT
   131221 TATTAAAGTT TATAGAAATA CCATTATCGT TATCTATATC TATTTTTGCA ACACCTAAAA
   131281 AATTATCTTC CTTGTCATAC ATATTATGAG TTATAAATGT TCTGCTTTTA TCTATAACAG
   131341 CCATATTAAG TGTTGGAGCT TTTGTCCAAT CAAGTGTTTT TTTAGAATCA TCATTTACCC
   131401 TATCAGAAGG CATACCTTTG TCGTCTTTTG ACCAATATGT TTCTTTTTGT TTAAATATGA
   131461 TAGCATGGTT TCTGTTTTCT GGTTTTTCAA GGTTTAGCTG GGAAGAGTTT AAACCGTTGT
   131521 GAGTATCTAT ACTATCAGAA GGCATACTTA TATCATTTAT ATAATCTGCT TCACTTTCTG
   131581 GATTTAAAAC AACATTGTAA GCCGGGTTAG TTGTCATTAA AGCACCAAGC CAAACATATC
   131641 TTGGCTTATT CATTCCTGCG CAATAAATGT TTGTTACTAA ACCGTGGGTA TTTGGTTGCG
   131701 GTAAATAAAA CATTCCAGCA TCATAAGCGC CACCAATACA AGTAGATAAT TCAGCATAGT
   131761 CATCGTGGTC TATAATTCCG TCACCTTCTA AGTTTTCATC TTCATTTCCA CCAAAATTTT
   131821 CTTTATTGTA ATTTCTAGAA TACTTAGGGT TTATAGAAAA ATCTTCTGCT CCTTCTGCTA
   131881 TTGAAGTAGA TTTACAAATT CTAATTTTTA TTCTGCCAGT TTTCCAAAAA CATGTGTTAT
   131941 CGACAACAAC ACACTCAAAC ACTGCTCCTG CTCTTTCCAT CTTTTATTCT CCTAATAGTA
   132001 TAAATGCTTC CTGTGTTGGT ATAAGAACCT TTCTTCCTTC TCTATAATCT TGTATCCCGT
   132061 TGATAAAGCC ACTTGCTGCT GAAATTGCCC AACCAAGTCT TTCGTCGCCT AAATAATAAG
   132121 CAGCCACTTT ATCTGGTCTA AATTCCATAC CTTGAAGAAC ATAACCTTCC GTGCTGTGTT
   132181 CTTTTAGAAT TTTTAATTGC TTAGCGGTTA AAAAACTTTT AATGTTTGTA TCTAATTCTT
   132241 CACAGTATAT ATTATTTATA AAATTATTCT TTAACATCTT TTCTCCTATG ATAATTTATC
   132301 ATAAGCACTT AGAGTTTTTG CTCCATTTGC TTTGTCTAAT TTTGAAGCAA GATCTCTTGC
   132361 TTCTGCTTGA CTAATATATT GTCTATAAAT TTCTCCGTGT CCTTCAGAGG TCTTAGCTTC
   132421 ATTTTTCCAA TAAGATTCAT CTCTTTTGTC AAACTCTTCT TTTTTTAAGA GATAGTTGCC
   132481 TTTATTAGTT TTATAACAAG GTAAGAAAAC AGAATTACCA TTATTATTTT TTGCTCTTTG
   132541 TTCTTCCTGA TCACCTAAAC CATAACTTTT ATATTTGGCT TCTTTTGCTA ATTTACTGCC
   132601 ACCGCTTATA TTTTCAGCTT TTACATTGTT AGCCGTTCCA TCTGCTCCTT CTAAGTATAA
   132661 ACCATCCATT CTTTGTTTTA TATTATCCCT ATTAAACACG TCTTCACAAA GAAATACAAC
   132721 TTTTTCCATA GTAGTAAAAC CATCAACTAA GTCATTTTTT AGATCATCAA AAAAAGTAAC
   132781 AAGGTCGGGA CTAATACTTT CACCTTCATT AGCACTGTCT GCTTCTGTTC CTTCGCTCAT
   132841 AGAACCATTT GCGTTTAGTT TAGCACCGTG GCCAGTTACA CTTTTCATGA AGACATTGGT
   132901 TGCTTCTTTT AGTTTTTCTT TAAGATCTAT CGATTTAATG TTATCTACTG GAATACCACC
   132961 AATTAAATCT TTGTTTTCAT CTACAAGATC CAATAACAAT TGTCTACAAC TATTATAACC
   133021 ATCTATAATT GCTTCAATAA TTTCTTTTAA AGAAATAACA GAACAATCAA TGGTTGTAAC
   133081 ACTAAATGTT AGAGGGTTTG TTATTACATT TCCATCATTG TCTTTTATTT CTGCATCTAT
   133141 TTCTGGTATT GTTTCTTTTC CAAAAATAAG GTCATCGTAA AGTTCTTCAA GTTTTTCAGA
   133201 ACTAGTTTTA GGATCAGGGA GCTCATACAC TTTAATTTTA GATACGTTTT TCTTATCAGC
   133261 TTTTATACCT TTAATTTTAG AATTACTAAA TAATCCAATA AGAGTAAGAA TGTTATAAAA
   133321 TAAATTTTTT CTTACTGCTT TCAAATAAGA TTTTTTTGTG TCAAATTTTT CAAGATAGTT
   133381 ATTTAGTCTT GTGCTTTCAT TTTTCTTAAA ATTGTTTAGT ATATTGTCAA TGTTGCCGGA
   133441 GTATCTATTA TTATTGTTAA TAAACTCTTT AAGGCTTTCT GCTTTGAATA CTTTTAAAAC
   133501 TTCTTCAAAT GTTGTGCCGT CGCAAGTAAA ACTTGGTGTT ATTTCTATGC CTTCTCCTAC
   133561 ACCTGGCTCT AAGAGATTTG CTAATTTTGC TTTATTATTT TCTACATAAT TAACCAAACT
   133621 GTGTAATGAT TTTAAATCTT CATTGCTATC TTCACTGCTT TCTTTAAAGC TGTTTGCGTA
   133681 TCTTGTAAAT GTTTTATCTT TATCACCAAT TATATTGATC GCTTCTTCTA ATTTTTTTCC
   133741 CTGAAAACGT AAATTTTCTT TTGTTGCAAA TTCTTTTAAT TTTTTTATTC TTTTACTTAG
   133801 CACTTCTTTT ATAAAATTAT ATTCTTTATC TACCAAGCCT TCACCTGATT TTTCTGTTCC
   133861 GCCTACAATT TCTCCATTAA TTTTTAAATT TGTAGAATCA TCAGCTTTAC TAAGTTCATC
   133921 TATCTGTCCA GCCATGCTTA TAATTTTTGA TACTATATCT TTACAGATAA CAAATCCAAT
   133981 AGCAGAATCT ATGTAGCCAT ATTCTGCTTT CTCTTTTCCG TTTTTATTGA CCATCCAGGC
   134041 AAATTTTTGA TCATCTCCTA TATTTAAATA ATCTGTAACA CCAAGATACT TTACTTCGTT
   134101 TATTGGATTT CCATTAGAGT CAATAAATGC TTGCTCTCCA TAGCGATAAA GTTTTTCTCT
   134161 TAAATTAGAA GCTTTAAAAA ACTTAATCAT TTCTTGATTG TTTGCAAATT CTGAGTATGT
   134221 TATTGGTGTT GTTTCTTCTC CATCTTTCTT CTTACTTACA TAATTTATTT TTGTATAAAA
   134281 ACTATATAAA TTTTTTACAA CATTTGTTGT CGAAGAACCA TCGTTATCTC CACCTAAACC
   134341 ATTTAATAAC GTAGTCATTG TTACTTCTGC CTGTTTTTCT TTGGCTTCTT TTACGTCGTC
   134401 TTCGTCATTT AAATCTATCT CTGCGGTTGT TATTAAAGGA AGTTTATTAT TAGAAGTAGA
   134461 AATAAAATTA AACTTATTAT TTTCTATACT TCCGCCATCT CTTTCATTAA ACAGCCCTAT
   134521 ATTAAAATGT GGCTTTTTGC CGTCTTTGCA AGTATAAGAT TTAGCATATA ATTTTGCCAA
   134581 TTTTTCATAC TCATCAAACA TTGCGTCTAT TCTATCTTCT GAGCTTAACA ATGTATTTTT
   134641 TGCAATGCTT AAAGCATCTT CCAGCTGTTC CTTTACTGAT TTTTGTAAAT TACTTTCGTT
   134701 AGCATTTAAA ACTTTTTCTG CGTAACCTGA AACTATATCT GCATTTTCTT CTTTTGCAGT
   134761 CCATGCATTA AAATAAGCCT TGAAATCAGG AACTAAATCT AAGAAGTTTT CTGTTACTTC
   134821 TGTTAAAGAT AGTGTAGCCT TAAAGCCTTT TTTTCTTGCA TAACCAGAGA AACCATAAGC
   134881 AGAATTATTA GCGTTAGGTT TATCACTAAT GGCGTTTCGG ACATGATACA TTGGGTTTGA
   134941 TGAACTAGCT TCGCTATCAT AAACTCTTCC ATAAAGAGAA GGGTAAATTA TATCAGAGTC
   135001 ACTTATTTTA TCTATTTGCA CAGAATTTAC TATATATTTT TTATATCTAT TGTTATTACT
   135061 ACCGTTTATA GCAGTAGTGT ATTTCAAATA ATTTCCACCA ACTTGCGTTC CACCAGGATC
   135121 GCCAATTGGG TATTTATACA AATCTCCAAC CGTATCGAAC CGTCCTTTTG AGTTTTCAAG
   135181 ATGAATTTCT ACCAAAGGTG GTTTTATTAA ATAATCAGAG GTAACATAAT CAGCAAAGAC
   135241 TAAACTTCTA AGTTTCATCT CTATGGCTTC TATTCTGTTA TTAGTCCAAT AGTATTGCCA
   135301 AGCGTCTGTT CCCCATTCTT TATTCATCTT CTGCTTTTCC TGAGAATCTA ACTCGTCTGG
   135361 TGCAAGAGCC ATATATTGTA ATTCTACTGA GAGAGTAGAT AAATTTGTTC CAGTAAATAT
   135421 GTTAAATTGT CCAAGTCTTC CTAATAAAGT TTCTTGCTGA TAGTTAGCCT GAGTAGCACT
   135481 TTCTTGAATG CTTGGTGTAA ACTCAAAAGG TATATCAAAT ACTCCAAGGC CATTTTCTGT
   135541 TGCTCTTCTT TTTCCTAGTG CATAGCCGCC ATAATATGGT CTTATGTATA TATATCCGAG
   135601 AGTTTTATTA TATGTGTTTC TGTTTTTTAT TAGTGTAATT AATTGTGCTT CTTCGTTAGA
   135661 TAAATTATAA TTTGTATAAA GATCGTCAGA TTTATCCCAG TAAAAAAAGT CATTTGAGGT
   135721 TTCTGTGTAG TTATAAAGAG AACCACTACT AACAACATTT TCTTTTAAAT CATATGTAGG
   135781 CTTCTTCTTT TTAAACTCAT TATCATTATT AAGAATCATT CTTCTTATTT TTGACATTCT
   135841 TGTTGCACTT AACTGAGAAT CTCTTAATAA ATCTAATGAA GCCCCATAGG TATTTCTAAG
   135901 ACTATCACCA TTCTTTGAGT ATCTTGAATT TCCAAATATA GCGGCACTTT CTTGATTGTT
   135961 TGTTATATTC TGAACCATTT CTGGTTTTGC CTTAAAGCGC ATACCAGGCT TAGAAGTATA
   136021 CATTGTATCC TTTGTTACTG TATTAAGAGC AACAAGCTCA TCTACATCTG GCTGCCAAGC
   136081 ACTATCACCT ATACTTTCTC CAGTAACACT ACCCGTTATA TTTTTTATTG CATTTATGTT
   136141 GCTCGCATTA GCGGTATAAT TTAATAATTG AGCTCCGGCG TTTAGCCAAG GATTTTCAGA
   136201 GCTAAGACCA CCTGTGGTTC TGCCAAGTTC TCCTCTCAAA TTACTCATCA TAGAGCCATC
   136261 CGCATTTTCA TCTCTGTTTA AATTATATTT ACCTTTCCAA TCATTTGTAT GAAGTGTTTT
   136321 AATTCTTTCC TCTTTCCAGT GTTGCAAAGA AGTCATACTA ACAGATAGAT TATTTGTTTG
   136381 CTCGTTGTCA ACACCGAATA ACCCTGCTAC TTTATTTATA GCACCGGCGC CTACACCAAG
   136441 ACTTAAAGTG GATTTTGCTA AACCCTGAGC TAAATTAGTT CCTAAATTAT TTGTTGGCTC
   136501 GTTATCCTGA GAACCAAAAT AATTACTATT TATTGCGCCA CTACCATCTA TATTTGATTT
   136561 AATTCTATCA AATCTTCCAC TTGATTCTAC ACCAAATACG TCGTCTGTTG TAAGTGTAAA
   136621 TTCTTGTGCG CTTTCAAAGT TTCTTCCGTT AATTCCAAAG CCTTTTTCGT CTTTTGCTAA
   136681 ATTTGAATCT TTTATAATTT CCGGTTTTAG TTCTAATGAT TGATTAACAA TTGTTTTATT
   136741 TGGTTGTTTT CCCGCATCTA TAATTCTTGA TTTAATTTCT GATGTATAAT CCGCATCTAA
   136801 TGAGTGCTCT ATACCTTGTT CGTCTTTATA TTTTGTTTTA CTATCTATAT AAGCAGAAAT
   136861 GCTTGATTCG CTTGTTAAAC CAAGATCTTT ATTTATTTCA AGATTTTCGT CTGCTTCGTT
   136921 TCTTTTACCG CTGTCAATAA AATTTCTATT ACTTGATAAA CGATTAATAT ACTCTTGTTC
   136981 TCCACCGTTG TAGACTTTGT TTTCTTTTAT TGTTAGACCA GCGTTTGCAC TTATTGTATC
   137041 ATTTACTTTT GTGTAAGCGG TATCTTGTGG AGTCTTTGCT TCTTGATCAG TAAATGTTCT
   137101 ATCGGCATAT TCTATGCTTT TATAATATGA TACTTTCTTA CCACCAATTT CTGATGGCTT
   137161 TGAGGGATCA TTAATTTCTC TATATCTTGG AACGCTTGTT CCTTCTGCCT CTATTTCTAG
   137221 AGCTGTATTT GTAGTATTAT CTATTATTGA TGTTGCTGGC TTAATTTTCA TATAATTAAC
   137281 TTTACATTAA TTACGCCACA TCCTAAATGA GATGATGTCT TATGAATTTT CAGTTTCAAG
   137341 AGATATGTGC TGAACACCTG CTCCAACTAC AAATTCTTTT TTGTCTTGGC TTGCGATGAC
   137401 GTTTGTAAGA GATTCGATAA GTTTACATAG TTTATTAAGT TGTTCTTCAA CGAAATTTCT
   137461 ATAATTATCT TCTTTCTTTT GCTTTTTCTT ATTCTCGATG TCTTTAAGCT GAGCATCTGC
   137521 ACTAGATTCT GTTGTAGTCT GAGTTGTAGA AGAAGCCTGT GGGTTTGCAT TAGTTTTTGC
   137581 AGATTCTACA AGTGTTAAAT TTCCTCCAGC AGCAGAAATT TTTGCAGCTT CTTGTTGCCC
   137641 GTCTGCGGCT TCTTCTTGTT TCTCTGCTGC ATCTGCTAAA TTATCGCCAC TGTTTTCTAT
   137701 ACTTTCTGCG GCTTTTATTA AACCATCTGC AACTTCTTTT CCCGTAATTG CTTCGATAAC
   137761 ATCATTAACA CCTTCAAAGG CTTTACCAAT TCCCGGTAAA TGAGATAACG CTTTTAATAT
   137821 GAGTTTTAAA GGAGTAAGCA ATACACCCAT AAACTGTAAT ATATGAGCTG AAATTTTTAG
   137881 TAATGGCGGG AACAAACTTT TAACTATTTT AGTTAAAGCT TCTCCAAGAA CACCAGTAAG
   137941 TATATCCATT ACTGGCTTAA AAAATGTCAT TAAGCCATCA ATAACCTTTT CCATTGGTTC
   138001 TTGCAACTGG CTCATTATTT TTCCAATTAC TGCCATAACA AGTGCCATTG GGCCAACAGA
   138061 TTTCATAATT CCGCTAACTC CTTTGGCTAT ACCACTTAAT GCTTTACCAG CTCCCTCTTT
   138121 CGCAACTGCT CCGACTCCGG CTACAATAGC TCTACCTTTA GTAGCGCCTT CTCCACTTGC
   138181 GGCATTATAT GCTTTTCCAA ATATAGAGTT ATTAAATTTT TGACTTGCAG CAGCTGCCAT
   138241 ATTTGTTGCG AAACCTTGTG CTAATTTGGT AAGCATAGAT TTCGGCTTTA TATTTTCTTC
   138301 AGTTTTTCTT TTTTCATCTT CGGCTAAATC TACTATTCTT TGCTGAGTTT TTAGTTTGGT
   138361 TTCTGCTTCT CCAAGAGCAT CCTCTTGTTC TTCTTTTGTC TGTTTTGCAA CTGTTAAAAT
   138421 TGCTTGCTGC TCTGCTAATT GCTCTTCGTA TTTTTTTATA AGTTCTGATG CAGCGTCGCC
   138481 TTCTTGCTTT GAAGCAGCTT CTTTAAGTTT TGTGATTCTT TCTATTTCAT TTTCTGCATT
   138541 TGCTTGATCT TCTTTTGCTT TTGATATTGC TTCATTTATG TTAGCAACGC GTTCTTCTCT
   138601 TTTGCTGTAT TCTTCCATGG CGTCATTTAT TTTTTGCTGA GCTTCTGCTA TTGCTTTTTG
   138661 ATCTTTTTCT TTTAACCTTA TTTTTGATGC TATCTTATCT TGCTGAGCGT TTTCAGATTG
   138721 ATAAGCCTTA ATAATTTCCT GAATTGCTTT TAATCTTGCC TCTTCTGCCT TAGAACCGCC
   138781 TCCTTCTGTG CTAACATCAG CTAAAATTTG GCTAAGAGCA GTGCCTTTGT CTTGTGAGTC
   138841 TCTTAAAATT TTCTTTTGTT TTGCATCTAA TAATTCATTA AGTTTATTGA GTTCTGTTTG
   138901 CTTTTGCTCT TCTAATAAAT TTTCATGCTC TTTAAGAATG TCTATTCTAT TTTTTTTTGC
   138961 AGAATCAAGA TATACATCGG CGAAAGTTTT TCTATTTGCT TTTGCTATTA AAGCATCTAC
   139021 CCTTCTTTCT GTTCCATTAA AGAAAGCGCC TACGGCAGTA GAATCAAACC ATTGTCCTAT
   139081 TGCTCTTTTA GCAGTTTTAC CAGTTTGTAA TAAACTCTGC TCTGCTACAT TTAAACCTTT
   139141 ATTAAAACCA AGAGCAATCG AAGATCCTAT ACCTTCTGTC ATTACAGACA TCTGTTTTGG
   139201 AGAAGATACA TCTTGTGAGA ACTCCATTAT TTTTTTCTTT GCGCTTGTTA ATAGTGTTGC
   139261 TATTAATGTT CCTCCTGCGG CTAATGCAAT TTCTGGCAAC TGTCTTATTC TACCCTCGAC
   139321 TTCATTAAAA GCGGTTTGCA TAGCTTCTCC AAACCCTTCT GTTTGCTTTT CAAGCTGTTT
   139381 CATTGTGTCA AGAGCGCCTT CTTCTGCTGT TTGGGCCGCT TCTGATACTT GGTCTACTTC
   139441 GTTGCCTTCC ATTTTTGCCA TTTGAGTTGC TTGCTTATAG CTCATACCCA TAGATTTTGC
   139501 AAACTGAGAA CCGGCTATTG GTCCCATATC TACAATTCTT TGAGCCATTT CTTTTAGTTG
   139561 CCCATCCATA TTTTTTAAGT CAAAATTTCC GGACATGGCA TCTTCCATAG AGATACCCAA
   139621 TTGGCTATAA AGTAATATGT TATCTTCGAT TCTATCTGGG TCTGTTAATC TATCAACTAA
   139681 CTGAGCAGCA TCTCCTGCAG CAACACCAAC TTTTTCCATA GCACCAATAA GTGCTGTTGT
   139741 TTGATTGGCC ATTTTTTGTA TATCGCTGGC AGACTTTCCA AATGTGGACA TGTTAACTGC
   139801 TGCCTTTTGG ATAGCAATGG TTGCGGCATA CATTCCTTCT TCTGATAATC CAATGCTTTG
   139861 CTGAACTTTA ATCATTCCAG TTAACATTGC ATTAATAGAA CTTGTGGTTA AGTGAGCACC
   139921 TTTATTAAGT TCTGTTACAA AATTAGCAAT CTGCCCTTCT GCTACTCCCG TAGCCCTATT
   139981 AAATAAATTA GCACCTTTTG CTGCTTCTGC TATGTTATCT ACATATCTTC TACTTGCAAG
   140041 CATAGAAACC ATTTCTACTG CAGCTTCATA TGTCGCACCA ACTTCGGCTT GTAGGCTATT
   140101 TACAGCACCT TTAAGCTCAG CTTTCTGAAC CATCTTGCCC ATTCTGGCTG CTAATTTTGT
   140161 CGTTACATTA TCAAGATTTA TAGAGTCTTT TACTATTTTG GCTACAGCGC CTATAATTCC
   140221 ACCAGAAGTA AAAACGAGAC TTAATTTTGT AAAATTGCTT AAAATTTCTC CTGCTAATTC
   140281 TTTTGTATTT TCTATAAGAG TGTTTTGTTT TTTATATTCA GCAGTTACAT CCTTTTGGAT
   140341 TTTGCCCTGC TTTTCAAGAT TTTTATTTAT TTCTTTTTGA GTATCTCTTG TATTGTTATA
   140401 GATGTCCCCA GACTTCAAAA GTAATTTATT ATTGTTTTCT AATACTTTTG TCATCTCTTT
   140461 TAGTGAGGAT GTTAAATTAG ATACGTCTTC CTGAGTTAAA TCTGCCATAT TTTACCTATA
   140521 ATTAACTTAG GCTGTTTATA ACTTCATTAA TTCCTGGGTA TCTCATAACT TCCAGAGTTG
   140581 TTAAATAACC AGAGGCATTT ATAGAATGAG TTATTTTAGA AACAACATAA GCTCCAGATA
   140641 GAGTGCTTTT TGTTGATTTA TTCGTATGCC AAGTTGCTCC TTCGTTTTGC AAGTCTATGT
   140701 CTAAATAAAT CGGATACATC ATTGGTGAAA TATAACCACC GAATCTTAAA GATGGATCTC
   140761 CAAGAATTGT TATAGAACCT TTATTTATAG TCTGAAAAAC AGCATCTGTT ATATTATGTT
   140821 GATCGTTTTC AGAAATAACA CTTTTGAAGT AAGCAGGCTC TTCTGTGCTT TTATAATTAT
   140881 TATATTCTGC TACTATTGAG CCTTTGTCGC TTCCACTAGT CACTGTTTTA CTATTAACCC
   140941 CCTTAATTGC TACCTTTTCT CCGCCTATAC CAAGTTTTAA AGAAGAGTTT GCAGCAGAAC
   141001 TTAATAATGC AAATTCCGAG CTTGTTGTTA TATTTACATT TTTTACTGCA TGCATATTTG
   141061 GATTTCCAGT TCCCCATTTA TACACTCTAA GTTTATTTAC TTTTCTCGGA ATTCTATAAT
   141121 GTAATCCCAC AACTGGAACC TCTCCTTTGC CGTCATTATA GCTTCCTATA ATGTCCCATG
   141181 TTAGATTATA AGTAGGAGCT TCCCCTTTTA AGTCTAACGA TTGCTTGTTT CCATCGGCAT
   141241 CTATATATTC CGCTACATCT TCTTGCTTAG CACCTTTTGC GTATTCTGTT TTTCTTCTTG
   141301 CCTCAGCTTC ATAATCATGG TATGGTGGGC AAGCATTACA GAATTCGTTA AGTAGTGAAG
   141361 ATACTGATTT ATAGAATTTT GAGTTCTCTA CTGCTGATTC TGGACCTCCA AGACTTAGAG
   141421 TTATTTCGTC TGATGCAATT GCTGATTCGT TATCTCTTGT TTTTTTATCG AGTTCTTTAT
   141481 GCTTATCATT TACTTTGCTA ATTGTTTTTG TTATATCTTG GGCTAATAGT TTGTATTCTT
   141541 CTTCATTGAG TGCAGAACCG TTTTTATTTG CAGGCCCTAA TGGCGCGCAT GTTGATAAAG
   141601 GTTTGTATAA TTCGCTACTA ATGTTTCCAC TTCTTACACC GTTGAAAGAG TCTACACCCC
   141661 TAAACTGGCT TTCCATTTGA TCTTCAAGGG ACTGCTTAAT TTTACAAGCA GATAAATCTA
   141721 CTTTATTTAT TTCTTCTACA ATCTTTTTTA ATTGGTCTTT TGTGTCTAAA ACTGCCCAAT
   141781 CGTCATTATT TTCAATTGCT TTCTCTTCTG CAACATAAGC CTGCTTAAAA CTTTCGGCTT
   141841 CTCTTTGCAA ATTTACCATA AAATTATCAA CGTCTGTGTC ATGAGTATTC TCATCTAAAT
   141901 AATCTCTAAC CTTTACTCTT TCTATTTCTC CTTTTGGCAA AAACGTAACA TCTTCGCCAT
   141961 TTTCATATTC TCCAGAAACG TTGTATGTTT GATTATTATA AGAAGTATCA AAACATACAT
   142021 AACCATATTT ACTTAATTTA GGCTCTTTTT TGTTTGTGGT TTTTATATAT GATTCGTCAC
   142081 CAGTGTCAAT AGATACTTTA ACATTGCTTT CATCAAAAGC ATTGCCGGTC ATGTTAGCAG
   142141 CTCCTATTGC ATAAGAAAAA GCTGCTGCCA AGTTTGATAA TTTTTCTGAA TCAAAGTTTT
   142201 TGCCGCCACT TGTTGGATCT GGTAAGCCTT TTTTATCTAT TATATCAATA GAAGCATCCA
   142261 AATCTTCTTC TTTTACTCCG GTTTTCTTTA CCCCTTTAAA TAGTTTAATC GCTATGTTTT
   142321 GTTTATACTT ATCGCTTTTT TCATCGCCTC TACCTTCTTT TATCGGCAAA TATAAAAACA
   142381 TATTAGCGGG CCTAAAAAAT GTCCAATCCA TTAAAGCTCC TCTGCCGCCT TCAATATATC
   142441 CAAGCCTTGC CCCTCCTTCT TTTTGCTTGT AGCAAACCTG CATCATTCTT TTGGCAGCAT
   142501 TTGAGTTTAG AGCATTTATA AAACTTATAG GAAGCTTTAT ATAAAATTGA TTTCCGTTTG
   142561 AGCTTTCAAA TAAATTATTT ACTATATAAT CTTTTAGAAC ATTAAAAATT CTTTTTACAG
   142621 CCTCTATTTT ATCAAGCTGC TGGCTCTTCA CTTTATAGTG CTCGTTTATA TCTTCAATTA
   142681 ATTTAATGTT GTTAAAATCA TAAACGTTAT CTGCTACTGT ATCAGCAAGA ACTGCTCTTG
   142741 CAACCCTTGA AAAACGAAAG CCATTACCAG TATTGCAAGG GTATGATTTT AAATCAGATC
   142801 CGGGAACGTT CCCAGTCGGA ACGTCTGATT CGTCGCAATT ATACACTGGT TTTGAGCTTA
   142861 TTATTGTGCC GTCGTCACCA TATATCCATC CATCTTCCAA TTTTATAGCA ATTCTGTTTC
   142921 CATAATTTTT TAGATAATAA GCCAAAAATG CTTCTTTCTC TAAACTTCGT GGAGTTATTC
   142981 CCTTTATCTG AGCATAACAA TTAAGCCATA TTGTAGATCC ACGTTCTAAT TGTGTTATCG
   143041 CATTAAATTT TGTAGGTCTT AGAGCTTCAG CTTCTGAAAT TTTCCATTTA GAATATAGTT
   143101 TCTTTTGCTC TATTATGCTT CCAGCAATAT AATTATCACC AGCCTCACTA GTTAAGCAGC
   143161 CTAGTAATCT TTGTGCCACT GTTAATTTTT CTTTATAATT AGATAAAATT ATTTTATCTT
   143221 TTTCGAGCTC TTCCCTTTGT TGATCTGCAC TATAAGCTGC ATATCCATCT TTTGTTGGTA
   143281 AGATTTTTTT AACTGGAACT AATGGTCTTT CGTCATTCCA AACAAGTTTT AACATTGTTT
   143341 GGCTTGTGTT TTTGGCAGAA ATGTTAGTTC CTGTTCCTGA AAAATTAAAG CATCTCATTA
   143401 GAGAAGCTAA AACGTTTTTT GGCTTATCTA CAATGTTCGC ATATTTTTGA ACAAATTTAT
   143461 ATCCATTTAA TTTTAATGCG TCTGAGCCAA CAGCAGTTAT TGTATATCTT ATTCCGGTAT
   143521 TTGTAAGAGT AGACTGAACA TTCGTTATAT AAAACTCTTC AAAACCACCA AGTATTGTAG
   143581 ACTGATTATT AAGACGATAG AGAACATTAT CAAATGAAAC GTTTTGGCTT GCAGTTTCAT
   143641 CTTTTGATGC TTCGCCTTTT GTCAGGTCTA AACTTTTTCC TTTATCGTTA AATGTTCTAC
   143701 TGACCCATCT GTATTTGTCA TCACCTTGAT AAAACTCATT GTTAAGTCCG ATTGCGCTCC
   143761 AATAACCTGC CGGAACTGTT GTATCAACCT TATCATTAAA TCCATATCTT ATTCTAATGT
[truncated: 103,124 more chars]
