# Supplementary material for: Clades of huge phages from across Earth’s ecosystems
Source: Nature. 2020 Feb 12;578(7795):425–31. doi: 10.1038/s41586-020-2007-4 (PMC7162821; doi:10.1038/s41586-020-2007-4)
Supplement: Supplementary file 6 — Genbank files for all genome. [file 41586_2020_2007_MOESM6_ESM.zip › genbank_genomes_SD-4/RIF_PHAGE_CIR_34_90.gbk]

LOCUS       rifoxyd1_full_scaffold_6_prodigal-single     221511 bp    DNA     linear   BCT NOV-13-2019
DEFINITION  rifoxyd1_full_scaffold_6_prodigal-single, contig.
ACCESSION   rifoxyd1_full_scaffold_6_prodigal-single
VERSION     rifoxyd1_full_scaffold_6_prodigal-single.1  GI:
KEYWORDS    .
SOURCE      RIF_PHAGE_CIR_34_90
  ORGANISM  RIF_PHAGE_CIR_34_90
            .
COMMENT     Data sourced from ggkbase. For additional details see
            http://ggkbase.berkeley.edu/organisms/405075
FEATURES             Location/Qualifiers
     source          1..221511
                     /organism="RIF_PHAGE_CIR_34_90"
                     /mol_type="genomic DNA"
     gene            14..340
                     /locus_tag="rifoxyd1_full_scaffold_6_prodigal-single_1"
     CDS             14..340
                     /product="hypothetical protein"
                     /codon_start=1
                     /transl_table=11
                     /translation="MKKDQLPGDIQKLMNKVQKQTITVRLGNYDVQMTREKFTNLCKC
                     EVFNMDNRNQAEGDEVPSGFYLMDHKAKTGKLILEVPFEKSDVGISVQGRTFKVERPL
                     KGYTYA*"
     gene            333..482
                     /locus_tag="rifoxyd1_full_scaffold_6_prodigal-single_2"
     CDS             333..482
                     /product="hypothetical protein"
                     /codon_start=1
                     /transl_table=11
                     /translation="MPKFKNFKRVAAYFLRKEKMCPICSKEKAVGEVICNNCKTKEET
                     THAGY*"
     gene            469..630
                     /locus_tag="rifoxyd1_full_scaffold_6_prodigal-single_3"
     CDS             469..630
                     /product="hypothetical protein"
                     /codon_start=1
                     /transl_table=11
                     /translation="MQAIKTRTYLCQICDEPYGDCCHTDKYQTLPKDERGIVISNMQL
                     LVLVDVGDI*"
     gene            756..1778
                     /locus_tag="rifoxyd1_full_scaffold_6_prodigal-single_4"
     CDS             756..1778
                     /product="hypothetical protein"
                     /codon_start=1
                     /transl_table=11
                     /translation="MELDVQDWKFANRHSLALINTCKFCLHCAKTSVLFDLVTIRDKK
                     RDIADTAELVVHARNLCPNFEDHTPVERDTTYPGATFAPHDKHDNLLDDSTDLYHNPH
                     EAKRCINQMQEDKTTIKHNNWDKCLSQLFDRKRTVVFPDNTKIMELLNTSFIPQYTFR
                     LGLPPQKGMGFSRGLWFYRSEKFNSDLDKNAGIKDEMKKLIMVYLYHEWFSRLDVPAI
                     PKESKEVHAIRVEHLKLGIFMALDSSDPYSLSKDLAWWLTKVFKDKIALEVYPIEDEI
                     QIEFVPMTLLQKAEEAAMIADAECEDMEELDIHVQEYEHLIAKYGYGSTWDGNVIDRV
                     TKEEIY*"
     gene            1861..2163
                     /locus_tag="rifoxyd1_full_scaffold_6_prodigal-single_5"
     CDS             1861..2163
                     /product="hypothetical protein"
                     /codon_start=1
                     /transl_table=11
                     /translation="MDIIKEAVYPEVVKFAGKYQQQFLINSPYCAHRQTMNKETCCNT
                     CESSMMCTIFHYMVKQATIIEDLFVSLKEANAIMKTQDNLNQVLIDTLKSKQEVQK*"
     gene            2227..2457
                     /locus_tag="rifoxyd1_full_scaffold_6_prodigal-single_6"
     CDS             2227..2457
                     /product="hypothetical protein"
                     /codon_start=1
                     /transl_table=11
                     /translation="MDLKNTLNSVKENSTFNLCKNFAKVLVLDGRAKAAEGLETLAEK
                     IDTTEEQKRYSYNFHKEMELRRAEKELAAVKT*"
     gene            2577..2891
                     /locus_tag="rifoxyd1_full_scaffold_6_prodigal-single_7"
     CDS             2577..2891
                     /product="Tax=RIFOXYB2_FULL_RIF07_49_35_curated"
                     /codon_start=1
                     /transl_table=11
                     /translation="MFATVILFAITAILTGVFMILELNWSIHNLMRTWSQLWGPLKIM
                     IIPMIPVCFLPIILDVAITLGIVTFLGAEGMMGLLTSSIMCSAIAGYLFYMRRKHQWR
                     YI*"
                     /db_xref="89609957"
     gene            2978..3352
                     /locus_tag="rifoxyd1_full_scaffold_6_prodigal-single_8"
     CDS             2978..3352
                     /product="hypothetical protein"
                     /codon_start=1
                     /transl_table=11
                     /translation="MSTQIKEPIEVKNVVLMKNKTQKADSNLLALCSVNLLDGAFRVN
                     GIRVIQGEKGTFVSMPGRKKFKAGAEVISEKTGKPEYDDIFHALTADARNVLNAAVMN
                     AYNAVQATANATATAAEAAHKA*"
     gene            4053..4295
                     /locus_tag="rifoxyd1_full_scaffold_6_prodigal-single_9"
     CDS             4053..4295
                     /product="Marine sediment metagenome DNA, contig:
                     S01H4_S05720 {ECO:0000313|EMBL:GAG93052.1};  TaxID=412755
                     species="unclassified sequences; metagenomes; ecological
                     metagenomes.;" source="marine sediment metagenome.;""
                     /codon_start=1
                     /transl_table=11
                     /translation="MEPVYLGDGLYAVYDGFQFELRANDAHNPTDTVYLDPKVLQAFI
                     AFTKNIISCTEHGSIVVCKLDLVTKPESPDINILNL*"
                     /db_xref="X1CJ55_9ZZZZ"
     gene            4474..5070
                     /locus_tag="rifoxyd1_full_scaffold_6_prodigal-single_10"
     CDS             4474..5070
                     /product="hypothetical protein"
                     /codon_start=1
                     /transl_table=11
                     /translation="MKFTSLILLVMVYNVFSIHDTLTFQHFIQMTGRCNNDGVSLDSN
                     QGSVGIADSNVLDITIKTYIYYNTLNTTIVERNSTLFVKDSINDSILQHNIMLIRKGF
                     TRYIKNQNNVVGKLFVLETINSDTSGIDFIRTTIIERWTNIDDTLNTTKEHSIPARHY
                     NTKTYSMLYYYDILGRKSTIKPNGLYFTKNKRVVIKTK*"
     gene            5079..5201
                     /locus_tag="rifoxyd1_full_scaffold_6_prodigal-single_11"
     CDS             5079..5201
                     /product="hypothetical protein"
                     /codon_start=1
                     /transl_table=11
                     /translation="MIQLIWEDGSVDTINDEDLNVDMLVADERLLMEIKHVDDI*"
     gene            5185..5388
                     /locus_tag="rifoxyd1_full_scaffold_6_prodigal-single_12"
     CDS             5185..5388
                     /product="hypothetical protein"
                     /codon_start=1
                     /transl_table=11
                     /translation="MLTIYKNKYGIPCSHGIINDGTIVIIGSWVCGDCRHCLSCSPDG
                     NSVNYNYPDILYQDFTLDISQCL*"
     gene            5597..5764
                     /locus_tag="rifoxyd1_full_scaffold_6_prodigal-single_13"
     CDS             5597..5764
                     /product="hypothetical protein"
                     /codon_start=1
                     /transl_table=11
                     /translation="MNDPFTIIQILLICTPINAVCAAFHWFCGNKGLTWVGLAMTGLC
                     VGLTIAIKHYM*"
     gene            5774..6022
                     /locus_tag="rifoxyd1_full_scaffold_6_prodigal-single_14"
     CDS             5774..6022
                     /product="Putative uncharacterized protein n=1 Tax
                     =sediment metagenome RepID=D9PH80_9ZZZZ"
                     /codon_start=1
                     /transl_table=11
                     /translation="MSSKYKTQIRHAKQRALERFDLQLNNDDYQKICKIIQTGKSKII
                     DKQSNRVSIHEVTWASKTMTVVYDKSRNTIVSFLPEVL*"
                     /db_xref="UniRef100_D9PH80"
                     /db_xref="D9PH80_9ZZZZ"
     gene            6125..6565
                     /locus_tag="rifoxyd1_full_scaffold_6_prodigal-single_15"
     CDS             6125..6565
                     /product="Putative uncharacterized protein n=1 Tax
                     =sediment metagenome RepID=D9PH79_9ZZZZ"
                     /codon_start=1
                     /transl_table=11
                     /translation="MWKRTKIIFNAIKDFVLGILSHILHNITNAIDTLAWTVIPIVFI
                     AGYLLLMLPQLAVFAVIASFTNGINDPILKFGFGFIVFAAMEFILLSPYWIIVCILGM
                     PEMLRFANHVKSSYERRLVEEEIREAESKELLLSDIYERLKNHG*"
                     /db_xref="UniRef100_D9PH79"
                     /db_xref="D9PH79_9ZZZZ"
     gene            6558..6827
                     /locus_tag="rifoxyd1_full_scaffold_6_prodigal-single_16"
     CDS             6558..6827
                     /product="hypothetical protein"
                     /codon_start=1
                     /transl_table=11
                     /translation="MVNIFPREILSSEATHDYTCGNCDKIVTKGSIYLSVTDKCYCVK
                     CAPNKIETNLAALQFMISELSKISAVFPKPMKKKQDTVINVLDIN*"
     gene            6848..7225
                     /locus_tag="rifoxyd1_full_scaffold_6_prodigal-single_17"
     CDS             6848..7225
                     /product="Putative uncharacterized protein n=1 Tax
                     =sediment metagenome RepID=D9PH77_9ZZZZ"
                     /codon_start=1
                     /transl_table=11
                     /translation="MIRKIWNGIKSIPSMALNFFKRHFHKAVAVIGAGLVMCTFEIFG
                     LYAADVLLLPFAMTSLIGLIALCFSYFLIIFTAITIGMEVFNVLWNVCQLDTTDTDEI
                     ETTAAHPRAIELAAATAAVCSHG*"
                     /db_xref="UniRef100_D9PH77"
                     /db_xref="D9PH77_9ZZZZ"
     gene            7218..8819
                     /locus_tag="rifoxyd1_full_scaffold_6_prodigal-single_18"
     CDS             7218..8819
                     /product="ATP-dependent DNA ligase n=1 Tax=sediment
                     metagenome RepID=D9PH76_9ZZZZ"
                     /codon_start=1
                     /transl_table=11
                     /translation="MGKKIAVVLTMVDIGAELFSTFVEPWLKSRTRRFIRDRYKPAIR
                     LNNFNKIPENKKSRVGKLYIQRHEALHLHHDISIVDADGIEIFRGAVSKGEIERLFPQ
                     GDVVRTSFARQPQHSKGKYGYNWSGIIQEGYGRGTQTVVFNEDIELLKTHSKGEILFN
                     IYKTDTNRSITGRFALIDPKDSKGNWICSRRKYDEPQIKGKNKFKLIAGTTGRDVPPK
                     AFDLEKKLKENNQAYIIEAKIDGAANLIRFDKSGNQIYSWREGKRESTIFLQDKFPDI
                     RDDIHSEFHGTIARGELIYVPGRRITRGQVFKDYGFEHPHLLAKFSLISNPLRSRSEQ
                     QIQKGQSAIVIYDLAKVNGRSAKSLTYREKHKIMAKIADNHTYVYVPEQFDSVRNGWK
                     AVVEKRRGEGLVIKLLDEVTPDPQFNPEAQAWWKIKKTDFYDCKIVGWEPLETKSSKI
                     DKTRIGALHCKIDGLGNTDVGSGFTDYERKWFAKNIDEVINNDSIIKIKGHHITDSGS
                     IHGPVFDSVHFEKSEGPILELLGEQ*"
                     /db_xref="UniRef100_D9PH76"
                     /db_xref="D9PH76_9ZZZZ"
     gene            8819..9115
                     /locus_tag="rifoxyd1_full_scaffold_6_prodigal-single_19"
     CDS             8819..9115
                     /product="hypothetical protein"
                     /codon_start=1
                     /transl_table=11
                     /translation="MIRIILLLCILVCAADHELIKSYKLEEQVTNCDNTQNLWIFEIE
                     GCEYIGPASFSEIQFLVHKGNCKYCQIRLVHTLDSLLNSRTIPTQQPIYNRYGH*"
     gene            9125..9298
                     /locus_tag="rifoxyd1_full_scaffold_6_prodigal-single_20"
     CDS             9125..9298
                     /product="hypothetical protein"
                     /codon_start=1
                     /transl_table=11
                     /translation="MLKQIEYIGKIDKTNIKGKFTADEKFCSDVNKTAFEFVEKNYGK
                     KPNEISSSIIAEK*"
     gene            9505..10791
                     /locus_tag="rifoxyd1_full_scaffold_6_prodigal-single_21"
     CDS             9505..10791
                     /product="Uncharacterized protein n=1 Tax=Xanthobacter
                     autotrophicus (strain ATCC BAA-1158 / Py2)
                     RepID=A7ILM1_XANP2"
                     /codon_start=1
                     /transl_table=11
                     /translation="MKGYMITKLTPMQESKIPFYIDKWTKIGLEYNPIELDKAKEVLL
                     PYLKMYLNIEPKLFIILDSPFACNIGINIVKAVFKNLKIDSQLYSQLDSQLDSQLYSQ
                     LYSQLYSQLYSQLYSQLDSQLYSQLYSQLYSQLDSQLDSQLRSQLRSQLYSQLYSQLR
                     SQLYSQLYSQLDSQLDSQLYSQLDSQLRSLKLEYYLLGYFGTNGNIFSGYCSFYDYLI
                     SEVQKIDNMQGWEIFKKVHEYVHYMFIFKDIVFLSQKPKTLKFKGNVLHCENGPSVEY
                     SDGYSIYNLNGVSVPKDLVMTAWDKLDSNIILKETNVEIRREIVRKIGIEKVCKDLGA
                     TILDKIGNYELLNLNLGDRSRPYLKMLNPSIGIYHIEGVPPDCDTVEKALNSRKPQAM
                     KSIPVSKDGEDWYQQGDVCVWNKDAKSLKKYPKVLT*"
                     /db_xref="UniRef100_A7ILM1"
                     /db_xref="xau:Xaut_3687"
                     /db_xref="A7ILM1_XANP2"
     gene            10805..11044
                     /locus_tag="rifoxyd1_full_scaffold_6_prodigal-single_22"
     CDS             10805..11044
                     /product="Uncharacterized protein {ECO:0000313|EMBL
                     :KKL25342.1};  TaxID=412755 species="unclassified
                     sequences; metagenomes; ecological metagenomes.;"
                     source="marine sediment metagenome.;""
                     /codon_start=1
                     /transl_table=11
                     /translation="VKKLDRPVLAEGEVTGHAHVIDAEVEVFEDKDQRFFNLKESATI
                     VHEEHKPITIPEGNYASGKVMEYDHFAEEAKQVTD*"
                     /db_xref="A0A0F9CFX3_9ZZZZ"
     gene            11273..11554
                     /locus_tag="rifoxyd1_full_scaffold_6_prodigal-single_23"
     CDS             11273..11554
                     /product="hypothetical protein"
                     /codon_start=1
                     /transl_table=11
                     /translation="MKIKDKKLELTMQEFYTEMYNRLAKKEKEGKRGWAGKIPPLSDL
                     ITEMAVDVQKYRNGAHSHQKLSLDIANRAMMVWYRAKKLELRRKKAGVV*"
     gene            11758..11892
                     /locus_tag="rifoxyd1_full_scaffold_6_prodigal-single_24"
     CDS             11758..11892
                     /product="hypothetical protein"
                     /codon_start=1
                     /transl_table=11
                     /translation="MLYKCIKTVDIGETAYIKGRFYSFEPCSEYCDFKGFDERKEMRY
                     *"
     gene            11997..12404
                     /locus_tag="rifoxyd1_full_scaffold_6_prodigal-single_25"
     CDS             11997..12404
                     /product="hypothetical protein"
                     /codon_start=1
                     /transl_table=11
                     /translation="MSTATEKKFARNVLSLMNVAISKAMESIDAHEGRYMKRELNFHE
                     TLSGSKQKGIRKYVHTSEYWAKKHDFKAIKPIVNRCPECGTTKPFIHTRKVKTPEWHC
                     CKCQHEWDKKTAMITPLKNLKTWHSKKKQYKHA*"
     gene            12481..13158
                     /locus_tag="rifoxyd1_full_scaffold_6_prodigal-single_26"
     CDS             12481..13158
                     /product="Putative uncharacterized protein n=1 Tax
                     =sediment metagenome RepID=D9PH72_9ZZZZ"
                     /codon_start=1
                     /transl_table=11
                     /translation="MKYLLLVVFLIITGCFDITDPSGMNVTFPVTYIEWEVLHPQDTT
                     WWTFRANGECYAAWKRKITEVSGAPPWVPHCMSHIDASCNCCVGDAWRTDGNGNVIGT
                     DGRTYEEYLDFWAAQIAGWLPIEYYAGTWDDNDGIRLTIAVNRVIPGSYGGIACDMQN
                     PTYITSQYEPQYIMYDFWRTDSLYGYQSDEDGNRIELQHSEPNVKFSQWHGKHLFNTS
                     NPIFDQL*"
                     /db_xref="UniRef100_D9PH72"
                     /db_xref="89609288"
                     /db_xref="D9PH72_9ZZZZ"
     gene            13155..13388
                     /locus_tag="rifoxyd1_full_scaffold_6_prodigal-single_27"
     CDS             13155..13388
                     /product="hypothetical protein"
                     /codon_start=1
                     /transl_table=11
                     /translation="MNIRDKIRFKGCWAYPECSSCPKEECKRSGNYDLSGWRYDTIKG
                     ITQNQVTTTQVFLHPKQIDLYTYDPPHGIIPIL*"
     gene            13446..13700
                     /locus_tag="rifoxyd1_full_scaffold_6_prodigal-single_28"
     CDS             13446..13700
                     /product="Putative uncharacterized protein n=1 Tax
                     =sediment metagenome RepID=D9PH65_9ZZZZ"
                     /codon_start=1
                     /transl_table=11
                     /translation="VKLQGIIPESGVVQSLVNKGHETGASFIVFVMTTPVLDSDDNFI
                     VIAIYDKDGNRDVRLSPYKINNGKIEFLNKSEKRFDVFLD*"
                     /db_xref="UniRef100_D9PH65"
                     /db_xref="D9PH65_9ZZZZ"
     gene            13948..14172
                     /locus_tag="rifoxyd1_full_scaffold_6_prodigal-single_29"
     CDS             13948..14172
                     /product="hypothetical protein"
                     /codon_start=1
                     /transl_table=11
                     /translation="MSVYEIGESVKFASCTNYDNLCEECEECIADAYKLVDPLIRDGC
                     IIQKKQIIKIKRPSELWEHKNPEPLIPLDF*"
     gene            14228..14533
                     /locus_tag="rifoxyd1_full_scaffold_6_prodigal-single_30"
     CDS             14228..14533
                     /product="hypothetical protein"
                     /codon_start=1
                     /transl_table=11
                     /translation="MNTNEFMEHLKRNSIVEIINGRDAHGQFIKHVYYKLANSETFPV
                     CISGTNIPYDDPFKINFTGKFYDMPAEDEIEGKVYHIHTKISHKHSVPKNINILDMI*"
     gene            14688..14772
                     /locus_tag="rifoxyd1_full_scaffold_6_prodigal-single_trna_
                     1"
     tRNA            14688..14772
                     /product="Pseudo"
     gene            14794..15000
                     /locus_tag="rifoxyd1_full_scaffold_6_prodigal-single_31"
     CDS             14794..15000
                     /product="hypothetical protein"
                     /codon_start=1
                     /transl_table=11
                     /translation="MKYLLILTLTILSGCGFFPEKPQQERIEGVNIIYITGVYVLNYK
                     GHEYISGSGGIWTHSQSCSCLNKE*"
     gene            15002..15187
                     /locus_tag="rifoxyd1_full_scaffold_6_prodigal-single_32"
     CDS             15002..15187
                     /product="hypothetical protein"
                     /codon_start=1
                     /transl_table=11
                     /translation="MTLRIHFARLCRKFLTPIRQIMILRRIKSRVKDISVIKDNTFSL
                     TFTHTKKRNKPESLALL*"
     gene            15528..15689
                     /locus_tag="rifoxyd1_full_scaffold_6_prodigal-single_33"
     CDS             15528..15689
                     /product="hypothetical protein"
                     /codon_start=1
                     /transl_table=11
                     /translation="MDCIRVRISGNSPDRLLVTMNDYKEGYASKIIYKDEAIRIRDQF
                     TKIIEKIKD*"
     gene            15692..16573
                     /locus_tag="rifoxyd1_full_scaffold_6_prodigal-single_34"
     CDS             15692..16573
                     /product="RNA ligase, family (EC:6.5.1.3)"
                     /codon_start=1
                     /transl_table=11
                     /translation="MTRQLASIQKISSLEVIPGADKIVLASMHGNGWKCITAIDNGIK
                     TGDLVIYFEIDSRLPIIPAFSFMEKRHYKVKTLKMRGVTSQGLIMPLKDFPAIVDPIE
                     GMDVTDIIGVTKIDTDEAGECSPTAKRQHPIDHFLCKFKLYRKIRPLIFRKKDKGWPS
                     CIPHTDETRVQAIFRDLEPHLNSDKKWYVTTKIDGCLDENTILHTDKGLKTIKEICDT
                     KYKGKVFGVNPTTNKIQLTRIKNTFINENKHEWYEITTKNGKIIKVTGNHKIYLPNSY
                     CYRKVEDLKEGDILLEN*"
                     /db_xref="taz:TREAZ_2612"
                     /db_xref="UniRef100_D9PH56"
                     /db_xref="D9PH56_9ZZZZ"
                     /db_xref="6.5.1.3"
     gene            16623..17621
                     /locus_tag="rifoxyd1_full_scaffold_6_prodigal-single_35"
     CDS             16623..17621
                     /product="Putative VSR endonuclease n=1 Tax=Aeromonas
                     phage Aes123 RepID=I6ZRS3_9CAUD"
                     /codon_start=1
                     /transl_table=11
                     /translation="VILKCPFCSRELKPRGETSHLRRCKEKTSTNVTELKYLCIKHNY
                     PTLCNKEKLEDLYINNKKSLPDLKKEYDINYSFTLFLLKYFNIKKRTIKESTNLKETR
                     DKYKNTCIKKYGVKNTFQLPTTKNTLHKKYGNDIDNIFQVKEIIEKIKTSLDSNLLTK
                     YGVTRTEYFSKVMKDKWKNITDEEKNEWLNKSLLNDKCIEANCKSGGIYNSSLEYSIR
                     EILLKLNIPFSINFVIKISNKKRRIYDILIDNKIIIEVNGDYWHANPNIYKADDLIKF
                     NYGIESAREIWDYDKEKKKLAESKGFKVVYIWEDEIKNCFKDKKKLEQLILKKMEN*"
                     /db_xref="UniRef100_I6ZRS3"
                     /db_xref="A0A0F9MYG5_9ZZZZ"
                     /db_xref="I6ZRS3_9CAUD"
     gene            17623..18249
                     /locus_tag="rifoxyd1_full_scaffold_6_prodigal-single_36"
     CDS             17623..18249
                     /product="RNA ligase n=1 Tax=sediment metagenome RepID
                     =D9PH56_9ZZZZ"
                     /codon_start=1
                     /transl_table=11
                     /translation="MKTDEIVFIKKIENNSKKYDIETSFHNYFANGILVHNCSATYYY
                     KKGIFRDFFGIYSRELKKKEDDNSNWSKIAIKYNLKKQLKSYGETLWIQGEIAGPGIQ
                     KNRCKLKELELFVFNVYNVKQHRYLDPVEMGLVCTFLGLKTVPVVNHVISLKDTTIDK
                     LVEMSKGSYESGPDDLREGIVIRELNDFSLNRISFKVISPDYLLKYNI*"
                     /db_xref="UniRef100_D9PH56"
                     /db_xref="D9PH56_9ZZZZ"
                     /db_xref="jeo:JMA_43730"
     gene            18262..18429
                     /locus_tag="rifoxyd1_full_scaffold_6_prodigal-single_37"
     CDS             18262..18429
                     /product="hypothetical protein"
                     /codon_start=1
                     /transl_table=11
                     /translation="MKQVTVMIGVVILFAIAFMSFISITSNTPRRITSARTISQPIVL
                     AKTPETTTNMQ*"
     gene            18466..18654
                     /locus_tag="rifoxyd1_full_scaffold_6_prodigal-single_38"
     CDS             18466..18654
                     /product="hypothetical protein"
                     /codon_start=1
                     /transl_table=11
                     /translation="MIAREDIDWFWGEWDKHQSGGRQTIYRFWDSMETRYPETIKGCW
                     TAMTENLYSPYLQEYECE*"
     gene            18899..19039
                     /locus_tag="rifoxyd1_full_scaffold_6_prodigal-single_39"
     CDS             18899..19039
                     /product="hypothetical protein"
                     /codon_start=1
                     /transl_table=11
                     /translation="MSVFAIELGSKVKSSISGFEGTVTCRSEHLNGCNRYWITPHDRQ
                     GR*"
     gene            19020..19148
                     /locus_tag="rifoxyd1_full_scaffold_6_prodigal-single_40"
     CDS             19020..19148
                     /product="hypothetical protein"
                     /codon_start=1
                     /transl_table=11
                     /translation="MIDKEGKLPEGYWLDENEIKVIGKPKTKRANQDRGGFPSRIK*"
     gene            19608..19682
                     /locus_tag="rifoxyd1_full_scaffold_6_prodigal-single_trna_
                     2"
     tRNA            19608..19682
                     /product="Arg"
     gene            19691..19764
                     /locus_tag="rifoxyd1_full_scaffold_6_prodigal-single_trna_
                     3"
     tRNA            19691..19764
                     /product="Arg"
     gene            19807..20559
                     /locus_tag="rifoxyd1_full_scaffold_6_prodigal-single_41"
     CDS             19807..20559
                     /product="Uncharacterized protein n=1 Tax=Microscilla
                     marina ATCC 23134 RepID=A1ZWT4_9BACT"
                     /codon_start=1
                     /transl_table=11
                     /translation="MGQLHELIAVEGDAKNTAVKILAETQHTFATKKDHFVGSAKTYN
                     PFNDADRDRPEAEVKPIVTTVGAKLKYTMPYIVKHMDIILQKERTNAVAKANLLVDDG
                     SGKDVEIAKDLPVTALVQYEKILTSLRGVLENIPTLDPLHKWKKDEQEGIYKTEEFKR
                     VRTRKMQKPITLAEATDKHPAQAQLITTDEPVGEFKEVLTAGSLSPLEKSQMLARCDT
                     LIEGVKRARSRANKTETDTSKIGQTLINLIIN*"
                     /db_xref="UniRef100_A1ZWT4"
                     /db_xref="A0A0F9E3Z4_9ZZZZ"
                     /db_xref="fli:Fleli_1709"
                     /db_xref="A1ZWT4_9BACT"
     gene            20982..21251
                     /locus_tag="rifoxyd1_full_scaffold_6_prodigal-single_42"
     CDS             20982..21251
                     /product="hypothetical protein"
                     /codon_start=1
                     /transl_table=11
                     /translation="MINFVVFCIFAIAILYEAKILAKPDRLAWIYRISKRKSSGEDVL
                     SSIQVGIFNLFYMFATLYGLYHYPFPIKNTNDYFINIFYISRNNS*"
     gene            21342..21416
                     /locus_tag="rifoxyd1_full_scaffold_6_prodigal-single_trna_
                     4"
     tRNA            21342..21416
                     /product="Lys"
     gene            21434..21712
                     /locus_tag="rifoxyd1_full_scaffold_6_prodigal-single_43"
     CDS             21434..21712
                     /product="hypothetical protein"
                     /codon_start=1
                     /transl_table=11
                     /translation="MPSIDSKRSINEYLQALTQSRKTWDLVRINKKSSHLGTIRTFCL
                     KDHPNKALVFFTVNDKFTSASIISEEEQIRFGLKKHLNQRGLSLMRYS*"
     gene            21822..22007
                     /locus_tag="rifoxyd1_full_scaffold_6_prodigal-single_44"
     CDS             21822..22007
                     /product="hypothetical protein"
                     /codon_start=1
                     /transl_table=11
                     /translation="MGGGKDAKYSSFEEQEVAEEAAKTNDSTVVEPVANPTVTPEQTD
                     TCECKGCPDCESEKGKV*"
     gene            22009..22842
                     /locus_tag="rifoxyd1_full_scaffold_6_prodigal-single_45"
     CDS             22009..22842
                     /product="Uncharacterized protein n=1 Tax=Flavobacterium
                     johnsoniae (strain ATCC 17061 / DSM 2064 / UW101)
                     RepID=A5FLY0_FLAJ1"
                     /codon_start=1
                     /transl_table=11
                     /translation="MGGGSYSSLSRTVRATSLGYDTKSAREIFTAATINSAMNPYGVQ
                     LREARDSIEHPESFAIILALDLTGSMGSVPHYLVREGLPKIMQTIIDGGILHPQLLFL
                     GVGDHECDRAPLQVGQFESSDALLDKWLTDVYLEGGGGGNAGESYHLAWYFASKHTAI
                     DCFEKRAKKGILFTIGDEPVLSNLSKDVIKKIMGDGQYEDYTAAQLLATAREKYNVYH
                     IHNEDSRSGRGVAESWRVLMGNDNVLIAPRHQNIVGLISRTTIAVAQESAMPINITAT
                     M*"
                     /db_xref="UniRef100_A5FLY0"
                     /db_xref="A0A0F9Q1V9_9ZZZZ"
                     /db_xref="fjo:Fjoh_0752"
                     /db_xref="A5FLY0_FLAJ1"
     gene            22998..24095
                     /locus_tag="rifoxyd1_full_scaffold_6_prodigal-single_46"
     CDS             22998..24095
                     /product="hypothetical protein n=1 Tax=Dyadobacter
                     beijingensis RepID=UPI000376B9FE"
                     /codon_start=1
                     /transl_table=11
                     /translation="MKNLAVIGAGFGDCAKGVVTDYLCSQYPDAIVTRFSGGHQAGHT
                     VVHNGIRHVFSNFGSGSFRGNITYWSRLCTVDPVGITNELKVLRKKGIEPTLYLDPRC
                     PITTPYDKWTNTQNSWNRKNGTCGVGFGKTIEREEQHYSLLVGDLLYPKIFETKLELI
                     RKKYLQEFAEYDKDFLPTCYLLLEEKQIRIELMKWDRDINRVESVNIFEGSQGLMLDQ
                     DIGFFPHVTRGNCGMTNLKKLEVTDPEIYLVTRCYQTRHGNGPMTNEDLKEHIIHDPN
                     ETNVTHKYQGEFRVSMLDADLLRYAIQKDDIKDFTLVITCFEHVTSYVYTSAGNKYVY
                     PDAEIFAKCLSKELGAKNFLCFKNHKVIEFK*"
                     /db_xref="UniRef100_UPI000376B9FE"
                     /db_xref="A0A0F9MNN0_9ZZZZ"
                     /db_xref="dfe:Dfer_1263"
                     /db_xref="UPI000376B9FE"
     gene            24178..24369
                     /locus_tag="rifoxyd1_full_scaffold_6_prodigal-single_47"
     CDS             24178..24369
                     /product="hypothetical protein"
                     /codon_start=1
                     /transl_table=11
                     /translation="MQWDTTSHLCVIIQTEMYKARFPIAFVRCLDDNGIYRIRSFLGQ
                     EDDTTYVSGNKLNKYNRQN*"
     gene            24469..25101
                     /locus_tag="rifoxyd1_full_scaffold_6_prodigal-single_48"
     CDS             24469..25101
                     /product="hypothetical protein"
                     /codon_start=1
                     /transl_table=11
                     /translation="MKKEDKLCIDCGKKGVHERKRCLEHSRTYNTERARIRYQKVGRH
                     YFGISKCSICKKDMKIWRIGQVSHAKCRPSKIHKNDPIRQHGRYEARKIIDQLGITTP
                     KGFVTHHLDYNPTNNEPNNLSLMDRRSHGALHRHIEHHWSLWLKNHSSNSENCWNILR
                     DHLTTAWFEKTSAKVIKISDIGQSAAEPLSNEEGSETTPGKPNSKDTAKI*"
     gene            25211..25399
                     /locus_tag="rifoxyd1_full_scaffold_6_prodigal-single_49"
     CDS             25211..25399
                     /product="hypothetical protein"
                     /codon_start=1
                     /transl_table=11
                     /translation="MKPHLKILKFLFPKAWKEATYKEIRDTKRFVLRLKELGAPSSFM
                     DRWEKHIKTLENEVKELR*"
     gene            25396..25677
                     /locus_tag="rifoxyd1_full_scaffold_6_prodigal-single_50"
     CDS             25396..25677
                     /product="hypothetical protein"
                     /codon_start=1
                     /transl_table=11
                     /translation="MKTFCQIWDFLMGYTFAWLLLCTGVILTVFTSVSIAKVFFVIGT
                     AMLIANCIGTLQRLEMLIQVLKTYKIEVIDDKIQSEDKDKTSSSTGESA*"
     gene            25616..25828
                     /locus_tag="rifoxyd1_full_scaffold_6_prodigal-single_51"
     CDS             25616..25828
                     /product="hypothetical protein"
                     /codon_start=1
                     /transl_table=11
                     /translation="MIKYKVRIKIRPAAVLENPRNAEVYVVTSLMFKRPLSEKQMKEW
                     KGKILGMNTNDYASVHMTRIRNKNEK*"
     gene            25818..26912
                     /locus_tag="rifoxyd1_full_scaffold_6_prodigal-single_52"
     CDS             25818..26912
                     /product="ATP-dependent DNA ligase n=1 Tax=Salmonella
                     phage 7-11 RepID=G0X4X6_9CAUD"
                     /codon_start=1
                     /transl_table=11
                     /translation="MKSKIFPTLYGTGSTGRTKLINIRVDERAKDVLITMEHGLEGKK
                     QAVNHREITVGLNIGKKNETTPFDQAVSDAQSKWNKKKDEGYTETKKAQKTQKLLLPM
                     LALKYIERKHDIKFPCYVQPKFNGVRCIYTDHTFNSRGGKPFTTLDQFDEECSIFEAE
                     VQSPLDGEVYCHNEISFQDIVAAVKKTREPFRLKYYIYDLANEGLPFETRTRLIKEFF
                     DKMENPQYLVRVPTYEVKNEAEIIKYHEQFVQDGYEGIMIRNKEGEYEFKHRSKNLQK
                     WKNFDDDEFEIIGGKEATGNDKGTIVFQLITKEGKEFEARPKGSRQQRKEWFQNLQEL
                     VGKKAIIRFQQKTNEGIPRFPVLIEIRDYE*"
                     /db_xref="UniRef100_G0X4X6"
                     /db_xref="A0A0F9VPK3_9ZZZZ"
                     /db_xref="G0X4X6_9CAUD"
     gene            26990..27187
                     /locus_tag="rifoxyd1_full_scaffold_6_prodigal-single_53"
     CDS             26990..27187
                     /product="Putative uncharacterized protein n=1 Tax
                     =Dysgonomonas mossii DSM 22836 RepID=F8X1D5_9PORP"
                     /codon_start=1
                     /transl_table=11
                     /translation="MIKLDLKGQKFGKLTVIRENGKISNKISWLCKCECGNSKTIIGA
                     YLQTGSCQNCGCEKKNIHILN*"
                     /db_xref="UniRef100_F8X1D5"
                     /db_xref="A0A061NIR9_9BACL"
                     /db_xref="clb:Clo1100_2169"
                     /db_xref="F8X1D5_9PORP"
     gene            27202..27657
                     /locus_tag="rifoxyd1_full_scaffold_6_prodigal-single_54"
     CDS             27202..27657
                     /product="hypothetical protein"
                     /codon_start=1
                     /transl_table=11
                     /translation="MCGISFSHKRGPILKTCSDKCHRKYNRIYRQAHDKKSFEHVLKF
                     LARKIRSRSKYRRNEICDVKYEFLSKLFKEQKGKCIITKIPFQISPNAKEMSPWAISI
                     DRKDNSKGYQKDNIQLVCMMYNFCKHTWTHEDVIKFSKTILNNIRGDNQ*"
     gene            27890..28192
                     /locus_tag="rifoxyd1_full_scaffold_6_prodigal-single_55"
     CDS             27890..28192
                     /product="hypothetical protein"
                     /codon_start=1
                     /transl_table=11
                     /translation="MSTITSKRQLIDLIEKNIIEYRSKGPWVSIKRNKHLIGYKDGED
                     AYTPITIVDMVLVDLVNYIATYQGLDEAFTRQNLIDGQITQRNIQTKPDNIIDLNL*"
     gene            28194..28280
                     /locus_tag="rifoxyd1_full_scaffold_6_prodigal-single_trna_
                     5"
     tRNA            28194..28280
                     /product="Tyr"
     gene            28291..28605
                     /locus_tag="rifoxyd1_full_scaffold_6_prodigal-single_56"
     CDS             28291..28605
                     /product="hypothetical protein"
                     /codon_start=1
                     /transl_table=11
                     /translation="MITDDNNMNANRQIGECLDKGYTLVKITVTKYYALTNEPDDPPW
                     SQGDIFAYLYRKYDEKRDLLYQHYNFNTAEIEESIEDPVKPFGDICPSPTNSKELPTQ
                     SI*"
     gene            28557..29006
                     /locus_tag="rifoxyd1_full_scaffold_6_prodigal-single_57"
     CDS             28557..29006
                     /product="Hydrolase, NUDIX family protein id=1788298 bin
                     =GWD2_Bacteroidetes_33_33 species=Plesiocystis pacifica
                     genus=Plesiocystis taxon_order=Myxococcales
                     taxon_class=Deltaproteobacteria phylum=Proteobacteria
                     tax=GWD2_Bacteroidetes_33_33 organism_group=Bacteroidetes
                     organism_desc=a152"
                     /codon_start=1
                     /transl_table=11
                     /translation="MSFTYEFERASNSVDIIIINHKLEVLLIKRGHEPGKDLWALPGG
                     HINPREEPIEAARRELEEETDLIGVPLTLFDVRNGEDSRGWYVKTIYHSNLRPLRGLY
                     AGIKAGDDAVDFKWEDLKKCGYPQSRKFLYVDHQRILADFYMCKYIN*"
                     /db_xref="gwd2_scaffold_14_99"
                     /db_xref="shi:Shel_25540"
                     /db_xref="85662699"
     gene            29113..29319
                     /locus_tag="rifoxyd1_full_scaffold_6_prodigal-single_58"
     CDS             29113..29319
                     /product="hypothetical protein"
                     /codon_start=1
                     /transl_table=11
                     /translation="MTKRQQEKQVLDRIKEYKGFTIFWATEYQQRAFAVQRLQDRGRI
                     IRHQKAKWDHYPWMVFTIRKSNEH*"
     gene            29309..29542
                     /locus_tag="rifoxyd1_full_scaffold_6_prodigal-single_59"
     CDS             29309..29542
                     /product="Tax=RBG_16_Planctomycetes_43_13_curated"
                     /codon_start=1
                     /transl_table=11
                     /translation="MNTKKLNQGERHLFEYKYQMSGGFFTKLFDCIFHADVGNEAKLS
                     LAFPEEVEAVKRYQNESGYWDKLEKTYKESEDQ*"
                     /db_xref="87019091"
     gene            29533..29608
                     /locus_tag="rifoxyd1_full_scaffold_6_prodigal-single_trna_
                     6"
     tRNA            29533..29608
                     /product="Ile"
     gene            29657..29872
                     /locus_tag="rifoxyd1_full_scaffold_6_prodigal-single_60"
     CDS             29657..29872
                     /product="hypothetical protein"
                     /codon_start=1
                     /transl_table=11
                     /translation="MATETTENKNNDQGYTVNDRRGIEKPTEVCRVCGSGEVHTTEYN
                     NPTMKCVDFFRKTISDLTNRLHQLVDK*"
     gene            30051..30314
                     /locus_tag="rifoxyd1_full_scaffold_6_prodigal-single_61"
     CDS             30051..30314
                     /product="hypothetical protein"
                     /codon_start=1
                     /transl_table=11
                     /translation="MPRSKTIFDYTVQYGTRRHTYTIKRFGTLKHYCERRAVESIVVH
                     DIVPVFTGETIEEVEAFLNTRSKKTRDKKPYKANPDSVVNVFI*"
     gene            30380..30847
                     /locus_tag="rifoxyd1_full_scaffold_6_prodigal-single_62"
     CDS             30380..30847
                     /product="hypothetical protein"
                     /codon_start=1
                     /transl_table=11
                     /translation="MANHEMIQYFRGDGNHPIGAMVAIYDEIANTVRIGWSKCNKKDT
                     FVRDRALTVARKRTEAGSILNIPSSRQFIKHETRLIEDAENIGFFFDLPMEVVIPSLP
                     EQYEIFVKRVVTYFKSVPVENFYVCGPEDDMTAIVIKDAREADIERQSIKAGK*"
     gene            30855..30946
                     /locus_tag="rifoxyd1_full_scaffold_6_prodigal-single_trna_
                     7"
     tRNA            30855..30946
                     /product="Ser"
     gene            30955..31045
                     /locus_tag="rifoxyd1_full_scaffold_6_prodigal-single_trna_
                     8"
     tRNA            30955..31045
                     /product="Ser"
     gene            31052..31306
                     /locus_tag="rifoxyd1_full_scaffold_6_prodigal-single_63"
     CDS             31052..31306
                     /product="hypothetical protein"
                     /codon_start=1
                     /transl_table=11
                     /translation="MQTGEIYNFALHHYEGGEDLLGKEARIKNVRTCTMICSHKENCD
                     NQRIVYSVGGLCYEYDECCVLFKRTTRPAMMNPDNLFEVF*"
     gene            31501..31710
                     /locus_tag="rifoxyd1_full_scaffold_6_prodigal-single_64"
     CDS             31501..31710
                     /product="Uncharacterized protein (Fragment) n=1 Tax
                     =uncultured bacterium RepID=K1YFI8_9BACT"
                     /codon_start=1
                     /transl_table=11
                     /translation="MGRKEASRTLNLAEEIKILDDQGIIHGIRNVSDLDEAAGAYKNV
                     EEVMASQTDLVEIIEELIPLAVIKS*"
                     /db_xref="UniRef100_K1YFI8"
                     /db_xref="K1YFI8_9BACT"
                     /db_xref="dak:DaAHT2_1047"
     gene            31723..32055
                     /locus_tag="rifoxyd1_full_scaffold_6_prodigal-single_65"
     CDS             31723..32055
                     /product="hypothetical protein id=719185 bin=RAAC39
                     species=RAAC39 genus=RAAC39 taxon_order=RAAC39
                     taxon_class=Ignavibacteria phylum=Ignavibacteriae
                     tax=RAAC39 organism_group=Ignavibacteria"
                     /codon_start=1
                     /transl_table=11
                     /translation="MWIKVENPSDELVEEIWKKENDDIGMCPDCGVAVDEQHLENCDV
                     ARCLKCGDQRLSCNCEEGEGDIWTGIWPGIEIAYKHKLVCQWKNSDRTLEKPSFDLNE
                     VARMRITI*"
                     /db_xref="RAAC39_16_23"
                     /db_xref="86601966"
     gene            32122..32436
                     /locus_tag="rifoxyd1_full_scaffold_6_prodigal-single_66"
     CDS             32122..32436
                     /product="hypothetical protein"
                     /codon_start=1
                     /transl_table=11
                     /translation="MQAFQVEIQAKDEIAPIIERMVKNYKGLLPFQSDSGSGEKGEAW
                     IRCYTIDENEFQVFLHTEFLKLIPIVEVIKDGDVNLLVWPTKHTSTALKTIEAINAMP
                     AI*"
     gene            complement(32461..32778)
                     /locus_tag="rifoxyd1_full_scaffold_6_prodigal-single_67"
     CDS             complement(32461..32778)
                     /product="hypothetical protein n=1 Tax=Oscillatoria sp.
                     PCC 10802 RepID=UPI0003452997"
                     /codon_start=1
                     /transl_table=11
                     /translation="MTERTKKMTLREAQVKGRKYGYSAYKSTYVNTYNRSWNKNLTKL
                     PCQKCNYDKHIDLCHIKPIRSFSLDTTLGEINSPENNLVLCLNHHWEFDHGILDIKDI
                     SKR*"
                     /db_xref="UniRef100_UPI0003452997"
                     /db_xref="A0A0F8ZIF2_9ZZZZ"
                     /db_xref="UPI0003452997"
     gene            32903..33166
                     /locus_tag="rifoxyd1_full_scaffold_6_prodigal-single_68"
     CDS             32903..33166
                     /product="hypothetical protein"
                     /codon_start=1
                     /transl_table=11
                     /translation="MSYMNLKGVSMATKKKKKNGSFQLSADFQRLCEIANVPFKTTKE
                     AKDFFKGMVYTAIAEWMKSDEKRTTEDEIILIDTLAVLGYVIL*"
     gene            33341..33664
                     /locus_tag="rifoxyd1_full_scaffold_6_prodigal-single_69"
     CDS             33341..33664
                     /product="Predicted protein id=3765181 bin
                     =GWB1_Spirochaetes_59_5 species=unknown genus=unknown
                     taxon_order=unknown taxon_class=unknown phylum=unknown
                     tax=GWB1_Spirochaetes_59_5 organism_group=Spirochaetes"
                     /codon_start=1
                     /transl_table=11
                     /translation="MEKKTIKRSKKTFLITKKPVILASNSTKVNAIQCLHCHDIIYSC
                     VDHDYHPCSCGAVAIDGGFDYIRVTGDPSKILSLIIHIPVSKEELYNDWNTLDKPRRY
                     GCIKV*"
                     /db_xref="GWB1_scaffold_4705_28"
                     /db_xref="bfi:CIY_13240"
                     /db_xref="86109145"
     gene            33649..34299
                     /locus_tag="rifoxyd1_full_scaffold_6_prodigal-single_70"
     CDS             33649..34299
                     /product="Transglycosylase SLT domain-containing protein n
                     =1 Tax=Myxococcus fulvus (strain ATCC BAA-855 / HW-1)
                     RepID=F8CRR3_MYXFH"
                     /codon_start=1
                     /transl_table=11
                     /translation="MYKGLTLTILIILAIILCINFMTNLGLLQIRGQIIELQIPKYVV
                     SKEPERISTTLIKTYPYLKIWGPDVIFYWSGIIYDQCEKRRIDWRVVCAKIHCESGFN
                     PKAISEMEAKGIAQVLDSTASAICRRTAMTFIPDVTLMNDVAGMLIGINYLDQGIKKE
                     QSIEKGLKYYYAGPGWRKNIKQGPINDYAKTVLSEVNRIGKVYEELYPVEKSFFLR*"
                     /db_xref="UniRef100_F8CRR3"
                     /db_xref="mfu:LILAB_24580"
                     /db_xref="F8CRR3_MYXFH"
     gene            34256..34453
                     /locus_tag="rifoxyd1_full_scaffold_6_prodigal-single_71"
     CDS             34256..34453
                     /product="hypothetical protein"
                     /codon_start=1
                     /transl_table=11
                     /translation="MKSCIPSKKVFFFDEETKTHYEIEDITWVDDKLYIIGGKNHNGL
                     ELPRNYPINHNESDKCTENVF*"
     gene            34419..34709
                     /locus_tag="rifoxyd1_full_scaffold_6_prodigal-single_72"
     CDS             34419..34709
                     /product="hypothetical protein"
                     /codon_start=1
                     /transl_table=11
                     /translation="MNQTNVPKTCSKCGQTTLFNVECSACLAREAELVERNYLLKDIF
                     QKIKQLDYLEHTIGYQCSNEELKNLKYLLGKYIKPSKREIEAKEKLNQRSNK*"
     gene            34706..35005
                     /locus_tag="rifoxyd1_full_scaffold_6_prodigal-single_73"
     CDS             34706..35005
                     /product="hypothetical protein"
                     /codon_start=1
                     /transl_table=11
                     /translation="MTDKKLTVNSLLCYQKALKMRKGELENVRSSTTQCTRRIDVANN
                     ETIEELLYDIKKVDKKIIQLNKALFKIDDEIKRSNTSTTVELQIDFDDLMSEISE*"
     gene            35245..35442
                     /locus_tag="rifoxyd1_full_scaffold_6_prodigal-single_74"
     CDS             35245..35442
                     /product="hypothetical protein"
                     /codon_start=1
                     /transl_table=11
                     /translation="MPRYKVVEKKLGKITEVTAFSQKQALYKLALEKSKDKREAGKLY
                     AAMLKSHEAVIVNDPNQLEFF*"
     gene            35630..36637
                     /locus_tag="rifoxyd1_full_scaffold_6_prodigal-single_75"
     CDS             35630..36637
                     /product="hypothetical protein"
                     /codon_start=1
                     /transl_table=11
                     /translation="MKLSGINYHRHVSTESNPENLQVIKTVIDDLNKTDVIALFPSLS
                     IGEDRIYFLRDKTPTLLNSRIVLKTGYQSLLGRLGIPFRVVDNTPSWIEIPLVNGKIT
                     WMAQCSAQQNVTIRMINNEIRAVLSNSYTAIDDKEIINLMERLFLPQIREIQFTCSSS
                     DSNTRILTREQFEAECNGYTTSMFLYISNSEIGDASVRCGIGMTIQNTDRTLSFQFVR
                     DTRTLGRVIHRGEAIKRLEKEVTNLFAKTSDNWNLIQNALRTMSNVTVDQIPTLEQKM
                     IKTLESMPEFKVWKTQYDEIRKTTVVHNMFDLIYVMSSIPYKDESFNNVVEEIVFGRF
                     F*"
     gene            36621..37322
                     /locus_tag="rifoxyd1_full_scaffold_6_prodigal-single_76"
     CDS             36621..37322
                     /product="hypothetical protein"
                     /codon_start=1
                     /transl_table=11
                     /translation="LDAFSNLVLGKCIGTKSSIKPTAFVNLNDILEGGFPTGRLVEIY
                     GRSQIGKSSLAISLFPNDLIVYIDLARKLCADYITSNVMMSPTVNNQNVFELIHEIIK
                     ENIVIIIDDLTMLGNIRNDSERFKWLMRNFMILQRELVSTESLVIVLNQIRMSPTTGH
                     SYNPHEGCLDAAIKIKMHHAEYLRDKGDLVYLDIEKHFWGQEEARCTLLVSKNKVEVP
                     SFYRSVSLHEQGNIL*"
     gene            37319..37756
                     /locus_tag="rifoxyd1_full_scaffold_6_prodigal-single_77"
     CDS             37319..37756
                     /product="hypothetical protein"
                     /codon_start=1
                     /transl_table=11
                     /translation="MMINWNEVKETIEKLHKQLKNKFDTDIPEDMLDKVSKSADEIFN
                     PVEALDAEQVKIFNEMKSLRNDLDEALKLKEQLEKKLSRYNTLNNFFTSSIELKHDLV
                     NKVWRVNEKTGIIEVFNTVKAKEQMKELGLDEMLPPNILGNDD*"
     gene            37759..38004
                     /locus_tag="rifoxyd1_full_scaffold_6_prodigal-single_78"
     CDS             37759..38004
                     /product="hypothetical protein"
                     /codon_start=1
                     /transl_table=11
                     /translation="MQWKTKEGKIFEIDQMTNDHLKNARKNLKKRFPNAPPFPRQRLT
                     DCYDEMKRVLDIRKLQNRKIKKSLKVLDSNINLFEHI*"
     gene            38013..41585
                     /locus_tag="rifoxyd1_full_scaffold_6_prodigal-single_79"
     CDS             38013..41585
                     /product="ATP-dependent Clp protease n=1 Tax
                     =Hydrogenobacter thermophilus (strain DSM 6534 / IAM 12695
                     / TK-6) RepID=D3DJL9_HYDTT"
                     /codon_start=1
                     /transl_table=11
                     /translation="LVRTARTRIIFETAQFISNEFDEVLNITHLIQAIIFDGSSTAYN
                     LLVECGDELEFTTHPSIIRLKDKRIIRPESFSKEMKIVEERVRLRTQSTLFTPMTILN
                     YCMSEQDGITYLQDLGIATDRLFITLSKPPDRKNNESVQTPTLDKYSTDLTQEAKQGG
                     LDPVIGREVELRSLINALCRRIKRNALLVGDPGVGKTAIVEGLAQSITNEQVPEMLRG
                     KRVVALDLASLVAGTKFRGDFEERMQFIIKEVLSAKNIILFIDEIHTMIGTGDSSHGN
                     DAANILKPYLSKGKIQVIGATTTKEEREVFEKDGALERRFQRIKVSEPTEEEAIKILN
                     GICKKYEEHHGIHVNKNLIHDIVVLAVRYIHGGALPDKAIDILDQACGDKKISSIANN
                     PEIKILEEKIKALEEDISIHMNEDHIIDAAGVMDDRKNLEHELEVKRARLVSEVRGLE
                     LSIHDITNTVSRITKIPIAELSADNITKLKKLEEFLRYHLISQTDAITSVVKAIRRSQ
                     VGLRKSGQPIGSFLFLGPTGVGKTHLAKQLALGLFGSEKHIRRFDMSEYSDQFTVSRL
                     LGCFVPKTKILMADGTMKSISEVRIGDKVFSHTGKIQNVTHTHKYKYTGLLDSYRIAN
                     SNLRLNCTSKHEIPCIKPEFYNKRVKKSSYSIKNIKFRNSQDIDENDIIVYPKILSLD
                     TNLPVIDLKDYIVDLPRYQYDNKNIWAYQNVKFNRFIKINNTFLRFIGYYLSEGGCSK
                     NRKNIKITFGKHEEKYVQETKLLIHKIFGKHIHINIRHTNRNSICLVFSSRIINIMLS
                     KLFGRTCYEKKIPSYILGCNPVKLYNLIETLIIGDGSKTIEQKITYTTVSSDLASQFN
                     TILRQLGFSTQFNYLQNEKVYKIIITGDNAELLNTKLPSLKLKTKVTKVFNIQRKQYK
                     DHLFYYYHINQKKKVKYDGYVYDLTIANESTYIANFVGVHNSPPGYIGYEEGGELINA
                     LKDNPYCVLLFDEVEKAHPSVYDIFLQMMDDGRITDKLNRSVSLENTIIIMTSNIGSQ
                     DITKNNFGFIHKNFEEKKTNIHTTIHAELKNFFRPEFLNRIGNTVIFDPLKREDLSLI
                     FNLQFFEISRNIEKNFNIKVTVDSSAKEKILDLVAEEKNSNARPMRRLIRDKIEDLLT
                     DEIIDNNGKLKSDAIVKYEDKFLISYVGKKNVKYKKLDCKNVSV*"
                     /db_xref="UniRef100_D3DJL9"
                     /db_xref="hth:HTH_1572"
                     /db_xref="D3DJL9_HYDTT"
     gene            41542..41697
                     /locus_tag="rifoxyd1_full_scaffold_6_prodigal-single_80"
     CDS             41542..41697
                     /product="hypothetical protein"
                     /codon_start=1
                     /transl_table=11
                     /translation="MLNIKSWIVKTLVSDIKISDVILITASNAIKENDKQDNKITSKN
                     KQKEVSK*"
     gene            41694..42101
                     /locus_tag="rifoxyd1_full_scaffold_6_prodigal-single_81"
     CDS             41694..42101
                     /product="hypothetical protein"
                     /codon_start=1
                     /transl_table=11
                     /translation="MSQAITHLTDVYVSKGFDGKPQASFKANDKGEYGQVNFKVSHKK
                     YTKTGEKAQYDNYSIQWRNVKGDSKVIELLNQPGTRVSLYGEQTQEVYMEKSFIRVTC
                     EGRNAVNIVFGDRQTNEAAPAAASQASISNDDL*"
     gene            42211..42642
                     /locus_tag="rifoxyd1_full_scaffold_6_prodigal-single_82"
     CDS             42211..42642
                     /product="hypothetical protein"
                     /codon_start=1
                     /transl_table=11
                     /translation="MDLTNDDVVPDIGTRTMFQMRLKFEDNTILGPTDIFDQVQKLVK
                     DNLKEIRPKVGRLGDLFVGHGGNGSSLFFTFGWYFRKAVEKLEQQHGTCQVQFDSDTI
                     TKEQMQSYIVKYLKKQAEKIGEMAETVMREGLPEELLEDND*"
     gene            42764..43330
                     /locus_tag="rifoxyd1_full_scaffold_6_prodigal-single_83"
     CDS             42764..43330
                     /product="hypothetical protein"
                     /codon_start=1
                     /transl_table=11
                     /translation="MTNLPSLTELLIDYNGNESPIFLEALLALTTVTKTITTNIEGLW
                     QLRRLSGVNFHLSLHTIRDVRKAKELKENFPFIKSFSVMADEIDDLALQDLGDVPFYI
                     IVNKFGYHWKNEPAAVNYMNIITKSRHLKNIHLDNCLLTRINGQECPGATQINIYRDG
                     SIRHCPYIPEETKKADYSKGCYLIGSKR*"
     gene            43327..44112
                     /locus_tag="rifoxyd1_full_scaffold_6_prodigal-single_84"
     CDS             43327..44112
                     /product="Marine sediment metagenome DNA, contig:
                     S01H1_S06580 {ECO:0000313|EMBL:GAG02627.1}; Flags:
                     Fragment;;  TaxID=412755 species="unclassified sequences;
                     metagenomes; ecological metagenomes.;" source="marine
                     sediment metagenome.;""
                     /codon_start=1
                     /transl_table=11
                     /translation="MNEEQVSKLSLIRKNIQVNKDTFHMIIFGDLHIGHQSCDEREIG
                     KMVNWIAKEDPKEFGVILTGDLIENVIPSSKGLPFEMKYPSPTKQMEVATKMLLPISK
                     HIHMLCDGNHEDRSQKTAGISPSYIMAKDLNVPYVGYHGILELNLQNRGHKEQYTIYA
                     EHGCGSIPKTVAGRYSKMESIQKQVEADVYVKGHIHHKNVFVKDVWKKINGQMVKRKV
                     VFASNGSYLMDAEYAIRSGFEPTTPGIVTIELSTKDFNIHSRI*"
                     /db_xref="X0UTU4_9ZZZZ"
     gene            44227..46032
                     /locus_tag="rifoxyd1_full_scaffold_6_prodigal-single_85"
     CDS             44227..46032
                     /product="ATPases of the AAA+ class n=1 Tax=Chthonomonas
                     calidirosea T49 RepID=S0EXT6_9BACT"
                     /codon_start=1
                     /transl_table=11
                     /translation="MPGIKEIEEIWNSRQPIIWVNTFEERRVIEEIVHSPIIGITKEE
                     GDEIGKINPRRKLFMWSCTQGLVEIKGDQFQNFDTLKTADMQTLQPVVAMEQVASDRL
                     NYETHDGSVLIMRDLHKLMNIPMPARKMRDIIKHLSITMKTIFLVGPSNEIPDELQKD
                     IYYVDFDYPDAALIQNILEVIVNGIKKKAKVDKKDERHHIARARGKDMRYRTTYSQEE
                     ISDIVKSAQGLTRSEITIAFSKSINNTPDGVIEYLRVAEEKKNIIKRSQVLEIWTRTE
                     PMTDVGGNGEIKEWLIQRGNAVTGKASDFGVRPPKGCLITGVQGGGKSMLAKAVAGTY
                     RLPLVRLDFGRIFAGLVGSSEKNTRNMISQVEAMSPCCLWIDEIEKGLSGTGSSNFSD
                     GGTSSRVFGTFISWMQDKTKPVFVIATANDISQLPAELLRKGRFDAIWFVDLPTEEER
                     KEIYRIHLQRIKPVPRDPKKFDLDKLAKIRYERNGEYFDYSGAEIEEAINDALFAKYS
                     DAINEKVDEDKIVAGGKYDITTADIEEALSTTIPISCTAQEKITKIRKWGQKHARFAS
                     TKAKEFIDGSVTKKTKKDDKKAKFSADDLGITGQL*"
                     /db_xref="UniRef100_S0EXT6"
                     /db_xref="ccz:CCALI_02520"
                     /db_xref="S0EXT6_CHTCT"
                     /db_xref="S0EXT6_9BACT"
     gene            46029..46310
                     /locus_tag="rifoxyd1_full_scaffold_6_prodigal-single_86"
     CDS             46029..46310
                     /product="hypothetical protein"
                     /codon_start=1
                     /transl_table=11
                     /translation="MSLDEDVDKSFNLYLRATEKFKVVPMERKDYKELLLNALYALRD
                     CYSQRGADPYVIVKANDLYMKAKKLGDNLEISYMDKETFQLTTSFNPKD*"
     gene            46514..46765
                     /locus_tag="rifoxyd1_full_scaffold_6_prodigal-single_87"
     CDS             46514..46765
                     /product="hypothetical protein"
                     /codon_start=1
                     /transl_table=11
                     /translation="MQAVGFRKNEDGTFEAVGDFYEISEAKSKDDERLDSNSFKDVIG
                     KRYTYYKAINQLTQLNFSISQDVANFKENELQFTMSSSY*"
     gene            46782..46985
                     /locus_tag="rifoxyd1_full_scaffold_6_prodigal-single_88"
     CDS             46782..46985
                     /product="hypothetical protein"
                     /codon_start=1
                     /transl_table=11
                     /translation="MKSVKVSISKDRAGDYVAKYEVEGYSGLGCEEVAQVLSALGTQT
                     DRKTSDSAYQQEIPVPIPVRQQG*"
     gene            47087..47653
                     /locus_tag="rifoxyd1_full_scaffold_6_prodigal-single_89"
     CDS             47087..47653
                     /product="hypothetical protein"
                     /codon_start=1
                     /transl_table=11
                     /translation="MKLPYSVTEDIISKVRAIPKDRIIDMKNELQVAEPVLFKWAKDS
                     VKEEIREIRYSGVTMPSEESVKYVGSIILQAKIEGFLIGLMSQDREWSNRFLLDDHSS
                     DCPYTNPVNALLEGQLDKKHYEKLEKTMTEEERHDITHWKNGALQAHKEFIQKQSSLK
                     KAASFFNKDDDTPVKPNVSPSPNVDITP*"
     gene            47661..47972
                     /locus_tag="rifoxyd1_full_scaffold_6_prodigal-single_90"
     CDS             47661..47972
                     /product="hypothetical protein"
                     /codon_start=1
                     /transl_table=11
                     /translation="MHKLRFESDDGTITCILTVNNLIPKEKVESAFRSLMLHLETSIG
                     IYPNRLIFDSITKMRGEFYSNVLKFLVDENLSKGQKVPSHILKHLSSNRQSNWSFDED
                     D*"
     gene            47959..48387
                     /locus_tag="rifoxyd1_full_scaffold_6_prodigal-single_91"
     CDS             47959..48387
                     /product="hypothetical protein"
                     /codon_start=1
                     /transl_table=11
                     /translation="MKMINVLEFVYGGELTPNPNRIHIFDLDRDMYEHASFYKDNGDF
                     YQIMKFSDELTYYHFQKMETEISAKRLEGEWWMKITNFKKVYEHRKDVIYEKITDRLV
                     HGYKIASLVIAKGMPISFPSNHPDYKELVEGLKGGIILFK*"
     gene            48384..48668
                     /locus_tag="rifoxyd1_full_scaffold_6_prodigal-single_92"
     CDS             48384..48668
                     /product="hypothetical protein"
                     /codon_start=1
                     /transl_table=11
                     /translation="MNIGPDTFEKAIAVSCIQLARAYSVTDKIGIEDAKVKVGKYLNS
                     LKIYKGLEENEDHYDPTSHFRTIVSLAIQTADNNHEKAYLELLKIREILN*"
     gene            48668..48919
                     /locus_tag="rifoxyd1_full_scaffold_6_prodigal-single_93"
     CDS             48668..48919
                     /product="hypothetical protein"
                     /codon_start=1
                     /transl_table=11
                     /translation="MPIIPVSLTIRLLGIAFTLIIPSNKVFIFFYGVLFWAIMGPAVK
                     WLCREIIRNIGAILGGHYVKKDEYAGHERSPAYSHKYSS*"
     gene            48879..49457
                     /locus_tag="rifoxyd1_full_scaffold_6_prodigal-single_94"
     CDS             48879..49457
                     /product="hypothetical protein"
                     /codon_start=1
                     /transl_table=11
                     /translation="MKEVRRIVTNILADSIQNVPTIITSFYRQRVSFNSSVSYDCFKE
                     QAKKVVNESPIATEISQLQRQLAERRYEFLKSLININKSEMEEAREENDYDEDENDVK
                     ASDDFGVISDTISKVNSTLKARAEKQTKKVVEEYNDYLSKIESRTFDAYTKGMSADDF
                     LAIVREEVKVLQTKAKDLAEDLKKNGYNDKND*"
     gene            49432..50172
                     /locus_tag="rifoxyd1_full_scaffold_6_prodigal-single_95"
     CDS             49432..50172
                     /product="hypothetical protein"
                     /codon_start=1
                     /transl_table=11
                     /translation="MDTTIKTIEATPTPLAIVVDKRNQISKIAVNKIVRDIVSKSEII
                     LQEVTVPGLVDSIFTKTRKNRRNPYVSANINPLVRSSLRSYYTKQIMDNDNTLKQLRE
                     NVVAIKTLFENYLASYSLSYAATIHIEDLMDMLSETYVGSAIASVRLDHLSDIVSSTR
                     ETLTILACNLEPDIRRESVRLNSIDAHLSKNSRKMLLAQFAEQKLQEIIIIRDDFKRS
                     IQDEYQTYAKERITTTTSYENHGPTPIL*"
     gene            50141..50584
                     /locus_tag="rifoxyd1_full_scaffold_6_prodigal-single_96"
     CDS             50141..50584
                     /product="Uncharacterized protein n=1 Tax=Pseudomonas
                     phage tf RepID=I2FLR2_9CAUD"
                     /codon_start=1
                     /transl_table=11
                     /translation="MKTTDQHQSSKEKDPYKIDQHRPGAKLDHGKVKAGVLGDFGLAL
                     LAIAEIGTHGAIKYTRGGWQFVPEARERYTDAKWRHLLKSRYWENDKDSNLLHESHEA
                     WNTLAALEIKLRNKFNITEKQIKGEDNAIEKHKNTTRKKVRKGKK*"
                     /db_xref="UniRef100_I2FLR2"
                     /db_xref="A0A0A2HSF5_9DELT"
                     /db_xref="I2FLR2_9CAUD"
     gene            50526..50846
                     /locus_tag="rifoxyd1_full_scaffold_6_prodigal-single_97"
     CDS             50526..50846
                     /product="hypothetical protein"
                     /codon_start=1
                     /transl_table=11
                     /translation="MLSKNTRTLLVKKFVRERSEKNRASFLASDTTLLCSGMIYTKQR
                     EPKIQLLGERIISSVLRSHEVGNIRTRNFIDRVKHTNFPDVKKFILRLQPYKEMKRWV
                     EKVN*"
     gene            50955..52085
                     /locus_tag="rifoxyd1_full_scaffold_6_prodigal-single_98"
     CDS             50955..52085
                     /product="Protein RecA n=1 Tax=Vibrio sp. AND4 RepID
                     =A8T9B8_9VIBR"
                     /codon_start=1
                     /transl_table=11
                     /translation="MSKKVKEQEVEEPKPQTTAEKSRKLKAVLAQFAEKNKGATVSFG
                     DPNFGKIETVSSGIKALDRLTDNFPRGQYIQIVGGPGVGKTTMACRLIGKLQLEGLTC
                     AFANNERRFSMEWAVRNGVDAKKLIGGNFKDLEQCLDFCIKMATEKLCDCLVIDTITA
                     LASRSEMVSKKGDRSVDDNTMAQIPRKLSQFFRMATAAVADSGMMVIMINQVRLDLSN
                     TMYVRETNSGGNALEHMTSLKLLLHNAARKEWPGEDEKHPVGRLINVRLTKASHSIKS
                     RSGDNTVLHFFDGVGFDNDYDTVYHARKQGLITKEGTKWIYKTLVGETVGIVAGVRTV
                     DVKMKEELTSKGLINEVESRIKAKVEQLPEDEPEEENVEETT*"
                     /db_xref="UniRef100_A8T9B8"
                     /db_xref="A8T9B8_9VIBR"
                     /db_xref="sun:SUN_0082"
     gene            52066..52266
                     /locus_tag="rifoxyd1_full_scaffold_6_prodigal-single_99"
     CDS             52066..52266
                     /product="hypothetical protein"
                     /codon_start=1
                     /transl_table=11
                     /translation="MLKKQPKIKPCPFCKERATLIKDGMWYKINCDNIRCYINPFTHW
                     GRIKASVIERWNIRGSKMRKHA*"
     gene            52259..52639
                     /locus_tag="rifoxyd1_full_scaffold_6_prodigal-single_100"
     CDS             52259..52639
                     /product="hypothetical protein"
                     /codon_start=1
                     /transl_table=11
                     /translation="MPKLLDWELLQEDVRVVLEDVDGRAKISNGSGAVKGNGDITSIT
                     FMVECKYRSTTSFSINNATYHKIRREAELLGKIPLLATRIKTKETLVTMSLADFQQIM
                     RNSNSNGRDLSPTSDLLHQGVSSL*"
     gene            52581..53192
                     /locus_tag="rifoxyd1_full_scaffold_6_prodigal-single_101"
     CDS             52581..53192
                     /product="Phage SPO1 DNA polymerase-related protein n=1
                     Tax=Rubrobacter xylanophilus (strain DSM 9941 / NBRC
                     16129) RepID=Q1AYQ1_RUBXD"
                     /codon_start=1
                     /transl_table=11
                     /translation="MGETYHRPVTCSTKECPHFKTCCQLPSSIYYNEARTVEIDFMAV
                     GQGAGWQEERDHKPWIGKAGQLLRNILRDIRQENKKEYSICLTNIIRCRPTELIDNRV
                     TDRPPTKEELTHCFKYLLSDIEELKPKIILLMGGSAASAFNFNSSISRIRGKLNIYTI
                     NKINYSIMATYHPAGVLRIPSLGMEMRKDILSAFAIVNKKVNI*"
                     /db_xref="UniRef100_Q1AYQ1"
                     /db_xref="rxy:Rxyl_0503"
                     /db_xref="88251054"
                     /db_xref="Q1AYQ1_RUBXD"
     gene            53359..53904
                     /locus_tag="rifoxyd1_full_scaffold_6_prodigal-single_102"
     CDS             53359..53904
                     /product="hypothetical protein"
                     /codon_start=1
                     /transl_table=11
                     /translation="MINKGTSCCSCANTINQRTRTKPIINPKHGDIASYWQIGKKKTK
                     YEHTYTYIVCDKCGNSEWLTFTKWRVRTHLCTKCFKNLSKEKITKEKSKRWKGGRYKG
                     KDGYIYLSIYKDDPIYHLIPKTSIRNKTGVKNIAEHRYVMTKHLIGDCIVVYRDRKNK
                     RVQKYVGEWDVIHINKKSITL*"
     gene            53949..54209
                     /locus_tag="rifoxyd1_full_scaffold_6_prodigal-single_103"
     CDS             53949..54209
                     /product="hypothetical protein"
                     /codon_start=1
                     /transl_table=11
                     /translation="MADKIYFWGYLHQNNTIQVKRWFGDHKDYTDDCKNNPFVIAVVP
                     PFESNDNEEALEIIREELRKQLNGTNTYSVKNDPDEIQIAFL*"
     gene            54224..54445
                     /locus_tag="rifoxyd1_full_scaffold_6_prodigal-single_104"
     CDS             54224..54445
                     /product="Uncharacterized protein n=1 Tax=Escherichia coli
                     DEC10F RepID=H5FWQ3_ECOLX"
                     /codon_start=1
                     /transl_table=11
                     /translation="MTNEELTIIDFLADAYNKFVKLPIQHPMDQDEFCRGIHILQRHI
                     MARETRRNHPEFFINNTDERERRADGQLN*"
                     /db_xref="UniRef100_H5FWQ3"
                     /db_xref="A0A0A4GIX0_9PSED"
                     /db_xref="psem:TO66_18140"
                     /db_xref="H5FWQ3_ECOLX"
     gene            54429..54518
                     /locus_tag="rifoxyd1_full_scaffold_6_prodigal-single_105"
     CDS             54429..54518
                     /product="hypothetical protein"
                     /codon_start=1
                     /transl_table=11
                     /translation="MASSTSGLTDDQLKAIKSKSKLLFVNAGP*"
     gene            54540..56123
                     /locus_tag="rifoxyd1_full_scaffold_6_prodigal-single_106"
                     /gene="pcrA"
     CDS             54540..56123
                     /gene="pcrA"
                     /product="bbe:BBR47_06850 pcrA; ATP-dependent DNA helicase
                     (EC:3.6.1.-); K03657 DNA helicase II / ATP-dependent DNA
                     helicase PcrA [EC:3.6.1.-] id=18432 bin=ACD20
                     species=ACD20 genus=ACD20 taxon_order=ACD20
                     taxon_class=ACD20 phylum=Melainabacteria tax=ACD20
                     organism_group=Novel_Cyano/Firm
                     organism_desc=Novel_Cyano/Firm"
                     /codon_start=1
                     /transl_table=11
                     /translation="VIVERIKHLVDSGIDPSKILAITFTNKAAKVMQERLVTMNVKGI
                     TASTMHSLAVRLMMKAGEEFSIYDEDDCFSIIKRIAKHKKITDKNELYDISNEIALLK
                     DNQITLTSCASKYRDIFLEYEHELYQNNARDFADLINNLVTRSRNNLSWCHILVDEAQ
                     DLSFAQLQVVKNLYLKQNDKDTLCIVFDLDQSCYEWRHAKPTLLKEFIEKSSGDVIPL
                     AINFRSTRSVVHYSKKLITHNKNRIDKPLTAYTDEFGIIPRVQSFYDSVEEAEYVANL
                     CSKSTDVCVLYRSNWMSAQLELALKNVHVNYTVSDSIQFLDRKEIKDVLSYIRVAVNS
                     KDMVSLRRSISSPKRGIGKKALEGVEKFEDIIDNEKMQEYVSLIYNLREGKEDAGTAI
                     HRLLSKTRYFGIEEADRVRNLEQLTTMLKSRTLEEAMFDLTGGVPTEGDNSRINLMTL
                     HSCKGSEYKKVIIIGCEEGITPHINSENLEEERRLFYVGMTRTEKELIFTYTRKRLMF
                     GCFNYMQPSRFFQEIGLKI*"
                     /db_xref="ACD20_25_31"
                     /db_xref="str:Sterm_2355"
                     /db_xref="89368460"
                     /db_xref="K03657"
                     /db_xref="3.6.1.-"
     gene            56062..56391
                     /locus_tag="rifoxyd1_full_scaffold_6_prodigal-single_107"
     CDS             56062..56391
                     /product="hypothetical protein"
                     /codon_start=1
                     /transl_table=11
                     /translation="LDVLTICNPVDSSKKLVSRSRDQLRKEFTELLIESIRTISDLDI
                     RDKHGHVIEFGYSIIETILMIERQRKNIDEQIQIIGMDKWLKLKKIWNRMRKIEEEDK
                     ILSSNIK*"
     gene            56455..56931
                     /locus_tag="rifoxyd1_full_scaffold_6_prodigal-single_108"
     CDS             56455..56931
                     /product="hypothetical protein"
                     /codon_start=1
                     /transl_table=11
                     /translation="MEDINSKSFLDNIDKLLVSDTPPDISLDLIRSKQSEIISKGNNL
                     VKKIALRRRELSELETLKDLSERFYYAVLDESNKEKVGREKLSDKQLTRRVEYQVNLD
                     DGRKTKGIYDKIRDVTNKIDTLMLIWRRNDDTADRIENMLNATINIEKRLDKHKEN*"
     gene            56931..57227
                     /locus_tag="rifoxyd1_full_scaffold_6_prodigal-single_109"
     CDS             56931..57227
                     /product="hypothetical protein"
                     /codon_start=1
                     /transl_table=11
                     /translation="MADGVIENLVNDLLSRVQKLEAKPEHDHKEIQDYLGTLDRVAFS
                     MTIAFDIISKVIVDKNLITKEELNKSLTDERDRVTKELQARMTGAPTPEEKPGT*"
     gene            57259..57399
                     /locus_tag="rifoxyd1_full_scaffold_6_prodigal-single_110"
     CDS             57259..57399
                     /product="hypothetical protein"
                     /codon_start=1
                     /transl_table=11
                     /translation="MASKDDGWPFKTIHQNRTDESNNSKFACFMDGEDFTVETVTESV
                     YA*"
     gene            57829..58119
                     /locus_tag="rifoxyd1_full_scaffold_6_prodigal-single_111"
     CDS             57829..58119
                     /product="hypothetical protein"
                     /codon_start=1
                     /transl_table=11
                     /translation="VPGWQHPNGGRFYSSSAHLCYDCVVECYKNLAKQMLEQIKLLKF
                     DQIKNVDEIKELAEIRHERKIYLAKVKVIKDKIKKVKTIEKNNGLDVAGYIL*"
     gene            58116..58373
                     /locus_tag="rifoxyd1_full_scaffold_6_prodigal-single_112"
     CDS             58116..58373
                     /product="hypothetical protein"
                     /codon_start=1
                     /transl_table=11
                     /translation="MIGTLSRIMSANSNLRTNEVLGKFSEVPRVDARFEMIAESLTGV
                     GVRCVSTSPVVSVTPVLAKDIVIGYQFNTQNTIYYLELMAD*"
     gene            58364..58440
                     /locus_tag="rifoxyd1_full_scaffold_6_prodigal-single_trna_
                     9"
     tRNA            58364..58440
                     /product="Val"
     gene            58446..58521
                     /locus_tag="rifoxyd1_full_scaffold_6_prodigal-single_trna_
                     10"
     tRNA            58446..58521
                     /product="Asn"
     gene            58561..58755
                     /locus_tag="rifoxyd1_full_scaffold_6_prodigal-single_113"
     CDS             58561..58755
                     /product="hypothetical protein"
                     /codon_start=1
                     /transl_table=11
                     /translation="MKPCSKCRSILLKIRESKLNEYYVVCCGCGKVGWMADTEEEAVE
                     RWNEQFKSQRKHGTDSSFQM*"
     gene            58727..59119
                     /locus_tag="rifoxyd1_full_scaffold_6_prodigal-single_114"
     CDS             58727..59119
                     /product="hypothetical protein"
                     /codon_start=1
                     /transl_table=11
                     /translation="MGQIVAFKCDHCNKIFEEQDKFESHMVREVALANFYKKYPNEYH
                     KPGCSFTNGEYCMDRTSQYIKEYKKDMLKLVRKFHKIEYEPLTYGWFRTLNDGNSMFY
                     GIACKILDFCPTCHREWGSTILRQSLST*"
     gene            59134..59313
                     /locus_tag="rifoxyd1_full_scaffold_6_prodigal-single_115"
     CDS             59134..59313
                     /product="hypothetical protein"
                     /codon_start=1
                     /transl_table=11
                     /translation="MSKTIKVFIEKEDEILELEGDEAEKWAQHCESVCFLAANHSMNP
                     FDSDPVKWKTTKKPV*"
     gene            59304..59379
                     /locus_tag="rifoxyd1_full_scaffold_6_prodigal-single_trna_
                     11"
     tRNA            59304..59379
                     /product="Met"
     gene            59396..59472
                     /locus_tag="rifoxyd1_full_scaffold_6_prodigal-single_trna_
                     12"
     tRNA            59396..59472
                     /product="Met"
     gene            59831..61363
                     /locus_tag="rifoxyd1_full_scaffold_6_prodigal-single_116"
     CDS             59831..61363
                     /product="MCM family protein n=1 Tax=Methanohalobium
                     evestigatum (strain DSM 3721 / OCM 161 / Z-7303)
                     RepID=D7E8A3_METEZ"
                     /codon_start=1
                     /transl_table=11
                     /translation="MTKEKEDYLFTTFPNLFPNGKNVSNQVSLMCYGFPDDGWFALIK
                     KICERITATSTKVTVVQVKEKFGCYDKKTEILTNNGWKFFKDLKSTDMVASLSNQDEL
                     KFVIPSDMIQYKYKGLMYFLNTKQVNLCVTPNHNLYCAKGSYYNGKIKGNVIKRDYPF
                     ELCVPEKYFKKNKRFKKTSTWSGKSIECYRIEGHTRTDNYTDSINRKVKRTYEYNHQI
                     YNIIPFLQLLGWYIAEGHYHKNNISLCLNYKNTKEILRVESILDKLELKHKLCKGGII
                     RIYNTILGTWLKENCGHLAPNKKVPEFIKHLTSELINYFLTELYLGDGHKAKTANMLY
                     STSKTLINNVQELIIKCGNSSTIYKEIPPSTHKGKDIIINGKHTSYAINWMTKTNFHN
                     TMNKKKYQENSSQSYREEWIDYDDMVYCVSVPENILLVRREGKHYFCGNSLRYYVDFA
                     AGTSKEDIDIVYNIINEGEAKSEVTCEQCGKPGILRAGGWIRTLCDEHSEGRQVYKLL
                     DI*"
                     /db_xref="UniRef100_D7E8A3"
                     /db_xref="A0A0F9NEZ5_9ZZZZ"
                     /db_xref="mev:Metev_0533"
                     /db_xref="D7E8A3_METEZ"
     gene            61369..61441
                     /locus_tag="rifoxyd1_full_scaffold_6_prodigal-single_trna_
                     13"
     tRNA            61369..61441
                     /product="Cys"
     gene            61475..61556
                     /locus_tag="rifoxyd1_full_scaffold_6_prodigal-single_trna_
                     14"
     tRNA            61475..61556
                     /product="Thr"
     gene            61731..61967
                     /locus_tag="rifoxyd1_full_scaffold_6_prodigal-single_117"
     CDS             61731..61967
                     /product="hypothetical protein"
                     /codon_start=1
                     /transl_table=11
                     /translation="MIYPNGSRFIRVNTNDKGEAIVLDQLLDGTDHTPIGINGAQVDP
                     TTLQITHITFTAGIAFVIVSPRGAIAAEIPTENN*"
     gene            61967..62125
                     /locus_tag="rifoxyd1_full_scaffold_6_prodigal-single_118"
     CDS             61967..62125
                     /product="hypothetical protein"
                     /codon_start=1
                     /transl_table=11
                     /translation="MPLIDYICGKCGKQYDILIGITSEKESIKCPSCGAIDNQNYTPA
                     PTGKPIIH*"
     gene            62210..62578
                     /locus_tag="rifoxyd1_full_scaffold_6_prodigal-single_119"
     CDS             62210..62578
                     /product="hypothetical protein"
                     /codon_start=1
                     /transl_table=11
                     /translation="MRKMPKNSKEKVPSPPKTKRRVNPRRRKNKRHDEKESKIELQDV
                     RPGKPSTKVLTTQVFNVHLLRDGDKFTFTSPGKGKRTYICTIKGNEVLFERSDKHSYT
                     RRLDELPSIVQSCRLDCTLI*"
     gene            62578..62967
                     /locus_tag="rifoxyd1_full_scaffold_6_prodigal-single_120"
     CDS             62578..62967
                     /product="hypothetical protein"
                     /codon_start=1
                     /transl_table=11
                     /translation="MTKNDMYSLDRIPDKHGGYDLSDLDQTELDVLNSIEAEAAFYWY
                     GTGSYCGDGELIYLRKGRWHICGLGHCSCYGPDKRIELNEGFDSFTELESHCSAEYKE
                     FVHPLTELIKEKGYGPKVPFDPLLVIL*"
     gene            62964..66347
                     /locus_tag="rifoxyd1_full_scaffold_6_prodigal-single_121"
     CDS             62964..66347
                     /product="MCM family protein n=1 Tax=Methanosphaerula
                     palustris (strain ATCC BAA-1556 / DSM 19958 / E1-9c)
                     RepID=B8GDQ1_METPE"
                     /codon_start=1
                     /transl_table=11
                     /translation="MRVPLLFNAYGENLIVTVNKEIIRRPLPFKPYLIAEKPNHHLKS
                     TDIKAIRLPDNVETTMFKMEAETVQINDEKAKQLQMEGKLFCKLPYTEQLFVDLPDYP
                     LQFPNTQPLDVLYLDIEVLTKGNGIFPRPQTSPVIAIGCKHNDNPVQIFDNYTRGNDS
                     QLLLDFLSYYGQINPDVIVTYNGHNFDLPYIVQRMLKYGIDLDQLGRYGKFRYKEGQD
                     SIEFNGRVHLDCIIPARKDQSMCYDDQTEILCETGWKLFKDINESEKVATLNEHTDTL
                     EYQLPIEHTSYNYDNKMYKINNKSVDLLVTKTHDLFIKFPKDKRYNNEEIWEFKKPDE
                     LINKKYKVKRSVGNWIGIDKKSFQLPEIHRKKMEFNFKKNNEFKLEIWLEFLGYYISE
                     GSCYINKEFGLYNINIAQSNKTPDNVKKIRACIHNLGFKSNYYFNKINKNGNINFKSK
                     QLVSYLIQFGKAHDKFIPRDLLNLNKNLLDILFKALMLGDGTKDKIKNNYPITTLYST
                     VSKQLANDVQEIIIKLGFASSIHLDSNTLNNKTFFIYRVMIIKKQTTPTINSRIPTDS
                     WIDYKGKVYCCTVPNQIILVRRNGYPVWCGNSGIKSKGLKSVSAWYGFQALSLGDDVE
                     NTQALIGTPQLREYLTSDVNATKVVSDVYLPNAIALAELMQVPLGSIVGCFPSFIPKI
                     ICARHCKRLNLIPLDSNKERYGNNREDEDGNSTGEIEPGRIYTLGSRFEGAIVEAHKF
                     GYIKNLYKVDFSSYYPSAIRTWNLGPDTTRITGLKELTGKYSFYRKSKFMILDIPDQN
                     FNKNIEITIDMSKIGFLKEEIEKLSNERTRLKQLLKEAKTKAETDAYDSRQIAIKVVM
                     NSIFGMLGSTFTSYGDMATAIAITGMCRWTTRFTLSLLGESVVGTDTDGMIVDKDVDI
                     DNINKQIAEHIKDNQGVTSYMALDKDEIIDGYFYRMKNYAIRKIKKGKTVIEKHGVAF
                     KSSKQAGVCDTILDTVCQMTLDQSVTDHLLTATKLKNLKQYPLSAFKFRVTFSKDLKG
                     YKNGMSLQRVVGLQVEERLKTKVEDGLQVDYFVTKKAPPCKALQEALKENKGKKDHYY
                     TISQYVDSADQLDERYYLEQIDKLFAIFDWKINPQLELF*"
                     /db_xref="UniRef100_B8GDQ1"
                     /db_xref="mpl:Mpal_2104"
                     /db_xref="A0A0G0WUR8_9BACT"
                     /db_xref="B8GDQ1_METPE"
     gene            66347..66775
                     /locus_tag="rifoxyd1_full_scaffold_6_prodigal-single_122"
     CDS             66347..66775
                     /product="hypothetical protein"
                     /codon_start=1
                     /transl_table=11
                     /translation="MLEFNTIKNYLYCIKDNKIGFLCGYVFIPWYHQKYNINFQEESN
                     SLDVHGGITYENKDLERCTILLPEGKWIGFDCAHLGDLQDPEYFKLPGNRNINLSMGR
                     LDTFKDRNYVLNEIISMIEQLGLLDDISEHPKDFILELPL*"
     gene            66772..67485
                     /locus_tag="rifoxyd1_full_scaffold_6_prodigal-single_123"
     CDS             66772..67485
                     /product="Metallophosphoesterase n=1 Tax=Clostridium
                     stercorarium subsp. stercorarium (strain ATCC 35414 / DSM
                     8532 / NCIMB 11754) RepID=L7VRD2_CLOSH"
                     /codon_start=1
                     /transl_table=11
                     /translation="MKLWGTSDLHLAIANPEKNMSKFGSVWENHIERIQDGWKNISSD
                     DIVIIAGDISWSSNIYKGKPDFDFIESLPGKKIITLGNHDFYYQTATKTNDFLFDNYK
                     TIVSLTSNDYFNLHDSIAIMSVKGYMNETHPEFKEEYRKGYNKECIKLENTLKIIPQI
                     FTTRILVSHYPPIHKSYTGGDNKILKIMKTYNVSKCIYGHLHGKENQEAYVGLHEGIE
                     FIFVASDSFNFKPLEIYTV*"
                     /db_xref="UniRef100_L7VRD2"
                     /db_xref="css:Cst_c23770"
                     /db_xref="L7VRD2_CLOSH"
     gene            67482..70328
                     /locus_tag="rifoxyd1_full_scaffold_6_prodigal-single_124"
     CDS             67482..70328
                     /product="ribonucleoside-triphosphate reductase (EC:1.17.4
                     .2)"
                     /codon_start=1
                     /transl_table=11
                     /translation="MKIHYPNIASEFVALRSYCRWLPELNRRENWEEVTERVIRFLRE
                     EARHADRIPGKVWTSIQEGMLNFSVMPSMRLVATAGPAAKKDNIALYNCSYTPIDSIT
                     SFSELAYILMCGTGVGFSVEKENIHKLPIIKHPVLQRRDDYFVEDTREGWANAIKFAF
                     ETWFNGEDVHIDYSRLRPYGTPLKTMGGRSSGPQPLIDLMLFAKEMINKAGGRKLSSL
                     ECHDICCKIAEIVVVGGTRRSSCISFSDINDDEMRHSKDHPFPKHRSMANNSVAYLEK
                     PDTITFLREWSALAESGSGERGIFNLEAVKKQLEQTDRTYLKSMRCNPCQPGWSKVLT
                     PNGLITIDELKVGHKIWSSEGWTIVTNKQSSGIKKVLEYNTSAGIFNGTSEHRIISNG
                     EKIEVSKAKSIDTITGPYSKLEYNIQDVMDGLVIGDGSVHKASNNLVFLLIGKNDNDY
                     FKSEIKDLILKHRPGLKEEAYEILTTITASELPKTYDRYIPNRFLINPIRSVGFLRGL
                     YSANGSVCGNRITLKSSSINIIKDTQLLLNSLGLKSYYTINKPTKVKFDNGTYECKES
                     YDLNITTDRNKFVELIGFIQQYKIKKIKFNTKKTGRKTKSNFKINTITTISTEEVFNL
                     TVDNNSHTYWTEGCNVSNCGEVILKPYQTCNLSEAVIRSDDDISDLVEKVKTATWLGV
                     IQSSFTYFPYVRSIWKKTCDEERIIGVSLTGQLDNSEILSDQVLKQLKKVVIKTAKHA
                     SDILKITCPKAYTTSKPSGTVSQVVDASSGCHPRYSKFYIRRYRISKIDPLFKLMKEQ
                     GVSFKPEVEQDIETGTTMVLEFPIKAPDKAITIDKWDCMKQMEWYLKLQKNWSTHNVS
                     NTVYVKNNEWIKVGAWVYEHFDEIIGMSFLPYDDHKYELAPYEPITEEQYEKLLKTFP
                     KIDFTKLGNYEKETGDRTEVAKTLACSGDKCELK*"
                     /db_xref="nhl:Nhal_1612"
                     /db_xref="UniRef100_V7PX55"
                     /db_xref="88318075"
                     /db_xref="V7PX55_9BACT"
                     /db_xref="1.17.4.2"
     gene            70315..70809
                     /locus_tag="rifoxyd1_full_scaffold_6_prodigal-single_125"
     CDS             70315..70809
                     /product="CMP/dCMP deaminase zinc-binding id=5013721 bin
                     =GWA2_Ignavibacteria_55_11 species=unknown
                     genus=Anaeromyxobacter taxon_order=Myxococcales
                     taxon_class=Deltaproteobacteria phylum=Proteobacteria
                     tax=GWA2_Ignavibacteria_55_11
                     organism_group=Ignavibacteria organism_desc=Closely
                     related to GWC2 genome"
                     /codon_start=1
                     /transl_table=11
                     /translation="VNSNKKKKSKRKDWDTYFLNLSEVVSSRSTCDRLHVGAVIVNDH
                     RILTTGYNGSLRGASHCDDVGHLMVKRNCKRTTHAEINAIAQAAAYGIPIKDCHIYIT
                     HAPCLECFRMIVASGITRIFFSNLYTLTEESLKTYREVVGYRDGLQCCNWELSINSKV
                     WYKT*"
                     /db_xref="gwa2_scaffold_9159_4"
                     /db_xref="cap:CLDAP_02830"
                     /db_xref="88631499"
     gene            70809..71366
                     /locus_tag="rifoxyd1_full_scaffold_6_prodigal-single_126"
     CDS             70809..71366
                     /product="Metallophosphoesterase id=4177048 bin
                     =GWF2_Lentisphaerae_38_69 species=Bradyrhizobium sp. STM
                     3809 genus=Bradyrhizobium taxon_order=Rhizobiales
                     taxon_class=Alphaproteobacteria phylum=Proteobacteria
                     tax=GWF2_Lentisphaerae_38_69 organism_group=Lentisphaerae
                     organism_desc=a349"
                     /codon_start=1
                     /transl_table=11
                     /translation="MYFFTSDEHYSHSNIIKYCNRPFNSIDEMNRAMTARHNEVVTDD
                     DIVVHCGDFTMNREQHAKIIIRKLNGRHIFITGSHDKWIKNFNLDTAIGEKVLLVGSM
                     WERKFDNVYLVACHYAMRKWPRSHYESIQVYGHSHGNLPPEGRQLDVGVDVHNFYPIS
                     LDQVIQTINLNQGNTNGKASPSSRV*"
                     /db_xref="gwf2_scaffold_4245_6"
                     /db_xref="chz:CHSO_0938"
                     /db_xref="86597977"
     gene            71335..72321
                     /locus_tag="rifoxyd1_full_scaffold_6_prodigal-single_127"
     CDS             71335..72321
                     /product="Putative radical SAM protein n=1 Tax=Cronobacter
                     phage vB_CsaM_GAP161 RepID=K4F9X4_9CAUD"
                     /codon_start=1
                     /transl_table=11
                     /translation="MVKRLRLPEYNYDFDTETGFFVRWGKTRQDDPQVSPIGLEIGDI
                     EITTICYSGCKHCYKSNNPNGKNMSFETFKIILDKLPKNLTQVAFGVDSQATANPDLF
                     KMMEYCRQNNVVPNITVADITEDTAEKLASLCGAVAVSHYDTDTCKRSIQLLHEAGLK
                     QINIHQMVSDETLSKCYDIMNEAKNIPGLNAIVMLSLKQKGRGVGFTPLPYYLFKDMI
                     DYAMSHKVSIGFDSCTAHKFLKYVDETGNEKLKKLSVFVEPCESSLFSIYIDVNAKAF
                     PCSFAPGTPGWETGLDMITCKAYMEDVWNNERMQVWREGLLKNNRKCPLYNI*"
                     /db_xref="UniRef100_K4F9X4"
                     /db_xref="A0A0F9RYU2_9ZZZZ"
                     /db_xref="mew:MSWAN_0137"
                     /db_xref="K4F9X4_9CAUD"
     gene            72321..72680
                     /locus_tag="rifoxyd1_full_scaffold_6_prodigal-single_128"
     CDS             72321..72680
                     /product="Uncharacterized protein {ECO:0000313|EMBL
                     :KKL96844.1}; Flags: Fragment;;  TaxID=412755
                     species="unclassified sequences; metagenomes; ecological
                     metagenomes.;" source="marine sediment metagenome.;""
                     /codon_start=1
                     /transl_table=11
                     /translation="MSISREQINFRRTGTPLPLHDGDASREKSDLMTYVCTFGCGQKW
                     GNHYIVIQAYDQETARSMMQEKFGQEWSMMYQADAQHSAEEVAGVKKYNLKMLTSEMI
                     KEDAEKNHNFNPIEGVY*"
                     /db_xref="A0A0F9GDF1_9ZZZZ"
     gene            72680..72937
                     /locus_tag="rifoxyd1_full_scaffold_6_prodigal-single_129"
     CDS             72680..72937
                     /product="Putative uncharacterized protein n=1 Tax
                     =Planctomyces brasiliensis (strain ATCC 49424 / DSM 5305 /
                     JCM 21570 / NBRC 103401 / IFAM 1448) RepID=F0ST79_PLABD"
                     /codon_start=1
                     /transl_table=11
                     /translation="MPYIEQRIKTTIDPKLKRIINSTLTEGELNYAITKLCISYIEHH
                     ALNYTSLNAIVGALECAKLEFYRRLVGPYEDEKIKFNGDVY*"
                     /db_xref="UniRef100_F0ST79"
                     /db_xref="A0A0F9LQK5_9ZZZZ"
                     /db_xref="pbs:Plabr_1679"
                     /db_xref="F0ST79_PLABD"
     gene            72937..73149
                     /locus_tag="rifoxyd1_full_scaffold_6_prodigal-single_130"
     CDS             72937..73149
                     /product="hypothetical protein"
                     /codon_start=1
                     /transl_table=11
                     /translation="MKQVITKKKQEEFLPCPFCGVYPYIESVGQGYYELIVKHFRDCY
                     LHCMNYETLSMSKKSRLIEKWNTRTK*"
     gene            73146..73517
                     /locus_tag="rifoxyd1_full_scaffold_6_prodigal-single_131"
     CDS             73146..73517
                     /product="Uncharacterized protein {ECO:0000313|EMBL
                     :KKN19137.1};  TaxID=412755 species="unclassified
                     sequences; metagenomes; ecological metagenomes.;"
                     source="marine sediment metagenome.;""
                     /codon_start=1
                     /transl_table=11
                     /translation="MKRKRVYIAGAINAPSAGKYLNNIRKGIQLSSKVFLLGYAPFSP
                     FVDFLFNLVMDDVDVTHIKTEDFYEYSIAWLEKADAVLVVPGWESSLGTRKELDRATK
                     LKIPIFFRTEDLILSMPSETI*"
                     /db_xref="A0A0F9P404_9ZZZZ"
                     /db_xref="GWB1_scaffold_13589_7"
     gene            73514..73759
                     /locus_tag="rifoxyd1_full_scaffold_6_prodigal-single_132"
     CDS             73514..73759
                     /product="hypothetical protein"
                     /codon_start=1
                     /transl_table=11
                     /translation="MKDKLDRKYLKKYMRKLMRCMNYTAKKMDKKNANPIYYEIYQLL
                     SSHAWTDLAESCEHKFKVSKKHPMGRCTICGTIRSIK*"
     gene            73756..74007
                     /locus_tag="rifoxyd1_full_scaffold_6_prodigal-single_133"
     CDS             73756..74007
                     /product="hypothetical protein"
                     /codon_start=1
                     /transl_table=11
                     /translation="MKIRNGFVSNSSSSSFVINKSELTREQIYLIHDACLEPGFDADP
                     WLITETETTVEGFTSLDNFSMADYFDKIGIPEDKIEWND*"
     gene            74007..74387
                     /locus_tag="rifoxyd1_full_scaffold_6_prodigal-single_134"
     CDS             74007..74387
                     /product="hypothetical protein"
                     /codon_start=1
                     /transl_table=11
                     /translation="MKIRNGFVSNSSSSSFVVLLPKKIPEFTLETLPSKIKDCIEADE
                     ITEDIVTKINECIATIASQEHTYSEELGLSGEDFDISEALSQIMEQYALTSIDGGPDE
                     GGYINLNRKKLKSLWIKMNKELFE*"
     gene            74544..75041
                     /locus_tag="rifoxyd1_full_scaffold_6_prodigal-single_135"
     CDS             74544..75041
                     /product="hypothetical protein"
                     /codon_start=1
                     /transl_table=11
                     /translation="MKIRQGFVSNSSSASYIVTLNKPFDSVDSLLLDIYDTCWVAVHE
                     NEDAYFARMEEFRRIEKIKTTIIKSVFDNIPERPPRVRMVMQDRSGFGGSLNENRRRL
                     EAMLYIMNHEGIAIATDNVGKYTLTYFTSMHNSFNDMSNLLQNIYFEYLTNQGGADFT
                     WESYN*"
     gene            75043..75768
                     /locus_tag="rifoxyd1_full_scaffold_6_prodigal-single_136"
     CDS             75043..75768
                     /product="hypothetical protein"
                     /codon_start=1
                     /transl_table=11
                     /translation="MFTNDNPNLYVRLRRWWKGYKSEIRWKGPILPLLEDFMPGFQRL
                     KHIYWSIRHRTTDVYHKIDTGLPPEYYDIDTLMVHGMFSLLCRYVESEQGGEAKMLGF
                     IKELESNWGNNFEDVPEEHREDAKYINQRQANTMKDALRLWHWWKDVYPKYTDYDNNP
                     WHHYCDKKHPNISNIFDNLVPYTTDKDGDPTSFTSNNNNTPEERIESRVALDASLKYE
                     DECEEDITKAMIDLIKLRKSLWT*"
     gene            75778..76119
                     /locus_tag="rifoxyd1_full_scaffold_6_prodigal-single_137"
     CDS             75778..76119
                     /product="hypothetical protein"
                     /codon_start=1
                     /transl_table=11
                     /translation="MYNLSNSTPVGPYVILIEKESDLQVLLEEIQHYMASDQKSLDIS
                     VNNIIPIPKTYNGILSGGVNIDYITTQETISNQTQNKTQGTMKTIDAIPLSLELSTIQ
                     YFVMYEVSAKE*"
     gene            76122..76421
                     /locus_tag="rifoxyd1_full_scaffold_6_prodigal-single_138"
     CDS             76122..76421
                     /product="hypothetical protein"
                     /codon_start=1
                     /transl_table=11
                     /translation="MSVYVRSILDGNRIRLRAIEGQKYNSKKNVQGSRAIRYDNPVGT
                     IFECGGLSDEGTYYRAYGNLQKAYNIPVQYNPIISKTKNTKRKSEPINIVEFCLI*"
     gene            76418..76570
                     /locus_tag="rifoxyd1_full_scaffold_6_prodigal-single_139"
     CDS             76418..76570
                     /product="hypothetical protein"
                     /codon_start=1
                     /transl_table=11
                     /translation="MIYECKCNGWMTEKECNNCFKNFKMNDYGHVKHCRRDNIVSTED
                     DTQEDE*"
     gene            76567..77151
                     /locus_tag="rifoxyd1_full_scaffold_6_prodigal-single_140"
     CDS             76567..77151
                     /product="Uncharacterized protein n=1 Tax=Enterococcus
                     gallinarum EGD-AAK12 RepID=U1EU01_ENTGA"
                     /codon_start=1
                     /transl_table=11
                     /translation="MRFNIKYNLKENDNVIRSIDFKSAHKIDIKEFVVAAKKWGNEIT
                     EWKRDHPEDTLILDTFKDNERRENGLLGERAVEKFLQVQFVDLKISNSKNHAKPDLKP
                     LGIDCGVKSAQMHNCPLIQLLEKQPQIIVHIDKDTGTAYICGLASPNLFNKLYLKEAL
                     VKDADALRNGKRGFCGHSKLIQFQNINDLQLTIE*"
                     /db_xref="UniRef100_U1EU01"
                     /db_xref="U1EU01_ENTGA"
     gene            77144..77383
                     /locus_tag="rifoxyd1_full_scaffold_6_prodigal-single_141"
     CDS             77144..77383
                     /product="hypothetical protein"
                     /codon_start=1
                     /transl_table=11
                     /translation="LNKLGFSICDPGGHPWICAVPKRFITSEIKHLQNKLKREGMKVR
                     RTTQKDIKEIVNWKFENYLKRIETAKNQKEIDALE*"
     gene            77429..77638
                     /locus_tag="rifoxyd1_full_scaffold_6_prodigal-single_142"
     CDS             77429..77638
                     /product="hypothetical protein"
                     /codon_start=1
                     /transl_table=11
                     /translation="MFNEIELRERVQKHCGQRIARGELACESCQKKLSMAKNIDRQKD
                     IAWKQHDDWCRQQRERSRRDMERHA*"
     gene            77737..78306
                     /locus_tag="rifoxyd1_full_scaffold_6_prodigal-single_143"
     CDS             77737..78306
                     /product="Uncharacterized protein n=1 Tax=Paenibacillus sp
                     . P22 RepID=T2LKM4_9BACL"
                     /codon_start=1
                     /transl_table=11
                     /translation="MIKYPRTYFGLGLPKENDVADGKLINKYNEAYIYKKCISCGTLV
                     WTSVKHQKKYCNECRINKMKELRGSSASNWKGGRFQGAGYTFLTIPETDPLYKYTDKL
                     HPGKILEHRYLMMQKLGRSLESNEHVHHINGNKSDNRIENLDVLNDRTHSSLTQLQKK
                     IQRYRKRLNELEEEYIQRSNNTKSTEQKN*"
                     /db_xref="UniRef100_T2LKM4"
                     /db_xref="A0A0F9CNN1_9ZZZZ"
                     /db_xref="sli:Slin_1577"
                     /db_xref="T2LKM4_9BACL"
     gene            78398..78868
                     /locus_tag="rifoxyd1_full_scaffold_6_prodigal-single_144"
     CDS             78398..78868
                     /product="Putative uncharacterized protein n=1 Tax
                     =Pyrobaculum islandicum (strain DSM 4184 / JCM 9189)
                     RepID=A1RVF7_PYRIL"
                     /codon_start=1
                     /transl_table=11
                     /translation="MYPDVRPCRMRNYRASKTVTFVDDMLYLLKKSKYKITRIHESGD
                     YHSLEYFYKWYTIACSLSDHKFYSYSKRTDIITKDVLKEKPKNFTLIYSRDGILKDGD
                     VIPTENYGFDKIAIVTEHKTNCPSTSKNNWKVACVKQCQKCFDSKTKTILFARH*"
                     /db_xref="UniRef100_A1RVF7"
                     /db_xref="A0A0F9K6N7_9ZZZZ"
                     /db_xref="pis:Pisl_1790"
                     /db_xref="A1RVF7_PYRIL"
     gene            78871..79248
                     /locus_tag="rifoxyd1_full_scaffold_6_prodigal-single_145"
     CDS             78871..79248
                     /product="hypothetical protein"
                     /codon_start=1
                     /transl_table=11
                     /translation="MKCKFCNRLLNGGYAGRPRVICSLKSCKLKLHQEACRQYRKVHK
                     DYIREYDKMYKKTEKAKRYLKKYNKEYKKTSKYKKYINNRYKNDLKFNIRRCIRNRFS
                     KMLKIQGIKRLNQQSYMVLEYKT*"
     gene            79284..79379
                     /locus_tag="rifoxyd1_full_scaffold_6_prodigal-single_146"
     CDS             79284..79379
                     /product="hypothetical protein"
                     /codon_start=1
                     /transl_table=11
                     /translation="MYHIDHIIPVSSFDLSKEEEIRKCWAPENHQ*"
     gene            79418..79555
                     /locus_tag="rifoxyd1_full_scaffold_6_prodigal-single_147"
     CDS             79418..79555
                     /product="hypothetical protein"
                     /codon_start=1
                     /transl_table=11
                     /translation="MTPEQAIELYACDNVCDHCSYDGYGCDTCDKKKHSKFKERITSE
                     N*"
     gene            79503..79934
                     /locus_tag="rifoxyd1_full_scaffold_6_prodigal-single_148"
     CDS             79503..79934
                     /product="hypothetical protein"
                     /codon_start=1
                     /transl_table=11
                     /translation="VIRKNTLNLKKELLVKIRFGFVSNSSTTSFCIFGASFTPDDMKQ
                     ALKILYPRPINIPTIDSLDVDEEDEDFDHYEAMKKISNALGLIFSQLGYDCDEYVLGR
                     NYDSIKDDETGKQFKDSTKEKIEPIKPNVTVSWHEGAWRDG*"
     gene            79931..80473
                     /locus_tag="rifoxyd1_full_scaffold_6_prodigal-single_149"
     CDS             79931..80473
                     /product="hypothetical protein"
                     /codon_start=1
                     /transl_table=11
                     /translation="MKIRNGFVSNSSSSSFVVVFPKHVGGVEEMGKLLFRGDWEEGAV
                     IDEYNGPVSLKAIAEKVYHDYCEEKKKPIDEINTAVLDQLAQAYHVYAFDEDSIIDLM
                     NQGASEKQLELIHEGFKIDKEQETLTKDKRTKEFKDFWSKRHANMCRHGNRGAKTGSG
                     RIHKAIENTQGLYYTYLGIW*"
     gene            80720..80866
                     /locus_tag="rifoxyd1_full_scaffold_6_prodigal-single_150"
     CDS             80720..80866
                     /product="hypothetical protein"
                     /codon_start=1
                     /transl_table=11
                     /translation="MINIVDELGNPIIKLDEIDSKKDVIIQDGKEIPLSDAVKSVKKP
                     TDED*"
     gene            80940..81824
                     /locus_tag="rifoxyd1_full_scaffold_6_prodigal-single_151"
     CDS             80940..81824
                     /product="Putative uncharacterized protein (Fragment) n=1
                     Tax=Aureococcus anophagefferens RepID=F0YFU2_AURAN"
                     /codon_start=1
                     /transl_table=11
                     /translation="LINQVPLLKQLADTRKKIHTLCAKSKCVKYPRCKKFCTVCTSDD
                     HSPFRKVIRNNGGDFNLYLRLRTLLMEQNYPLVISQANEMGGYSKDDLCQEGMLGLCE
                     AIDRFDQSYGNQFSTFAYFYIRKAILGFIRENQTVRLATRISYLSKITEQAFDRLVQK
                     RRSGSNSITEKELLREVKVIRKTRHMGKMTIRTTELTGHLSRLKLQLSSMEIEPLEST
                     RHHYQEHSDSFYNLLNRKLEEDLAGIEIWLSEAIKLRFGLGSYSTPTPTQEISTALGL
                     NRTTVEYHIHQFFQRKIL*"
                     /db_xref="UniRef100_F0YFU2"
                     /db_xref="F0YFU2_AURAN"
                     /db_xref="scs:Sta7437_2941"
     gene            81860..83110
                     /locus_tag="rifoxyd1_full_scaffold_6_prodigal-single_152"
     CDS             81860..83110
                     /product="Thymidylate synthase, flavin-dependent id
                     =4035553 bin=GWB1_Spirochaetes_59_5 species=Ruminococcus
                     champanellensis genus=Ruminococcus
                     taxon_order=Clostridiales taxon_class=Clostridia
                     phylum=Firmicutes tax=GWB1_Spirochaetes_59_5
                     organism_group=Spirochaetes"
                     /codon_start=1
                     /transl_table=11
                     /translation="MKIRKSDWEILGLEEFNYQQIVKKIEAIGRVCYKSEANITPESG
                     EEFIRKIIKHRGVSHEMVKHRLASFSQESTRYVRSCEKKDIKIETEQDCINSYLDGLS
                     MRRISELSLNKYTEWEVYKILDSNNVERRKLGNTGLINSNYFNSINTWDKAYLIGFIL
                     GDGNIRKESNQISISQKDSEEWFLLNMIRNFIQPNAKSLSISDNNIKTNLINKGIIPN
                     KTYDMNKSHVELLWSSIPHDMIYDFLRGFLDSDGSIRWFYQKDTSQTHSCNICFNGNI
                     FILQKIQELLEKEFNYIVKIHDSDSAVMKRLFITDSKVGKEFCEKLYKNFVFPYGHSK
                     TANWYEPFNIDIPIETRDNDKFAVIKPFSLKGKNLWVWGNAMFNSELAYNKLVDLGES
                     PQIARSVLPNSLMIEIVVTANLRE*"
                     /db_xref="GWB1_scaffold_8634_1"
                     /db_xref="ccl:Clocl_3035"
                     /db_xref="86108931"
     gene            83245..83472
                     /locus_tag="rifoxyd1_full_scaffold_6_prodigal-single_153"
     CDS             83245..83472
                     /product="hypothetical protein"
                     /codon_start=1
                     /transl_table=11
                     /translation="MIGKHKYVVIAQDNTQGIVWEKTQEAAGKVFEAKNSGKIVKEIL
                     PNKEYLLRVKQETKIQKKVALAPAVVPVETL*"
     gene            complement(83414..83743)
                     /locus_tag="rifoxyd1_full_scaffold_6_prodigal-single_154"
     CDS             complement(83414..83743)
                     /product="hypothetical protein"
                     /codon_start=1
                     /transl_table=11
                     /translation="VSKPLNFWQRLKIAKKHRLQTESIMKSHGTTFLKELCGITSKQP
                     ELSKIDKLFGYLHYDAGLSLMQISNDMALEERNTRRYNEEILKKLGIKESQQVQQQVL
                     VQPSSEF*"
     gene            complement(83736..83924)
                     /locus_tag="rifoxyd1_full_scaffold_6_prodigal-single_155"
     CDS             complement(83736..83924)
                     /product="hypothetical protein"
                     /codon_start=1
                     /transl_table=11
                     /translation="MKLILALVLLLFLSCGPTRSLYLPCKNNTDIEECIKAQLKKNQK
                     IVSFERVDIGLYEVIIRE*"
     gene            complement(83921..84262)
                     /locus_tag="rifoxyd1_full_scaffold_6_prodigal-single_156"
     CDS             complement(83921..84262)
                     /product="hypothetical protein"
                     /codon_start=1
                     /transl_table=11
                     /translation="MIRTLTDDILDEFINFTGWHGGTIKEPTAIVEENKLLLSWDLPG
                     TTKEKLELSNEDNILIVKGVEGRYKGLQSRVRINRDYDMQSINASLSDGVLTAAISKG
                     KTITGNKIQIK*"
     gene            complement(84259..84738)
                     /locus_tag="rifoxyd1_full_scaffold_6_prodigal-single_157"
     CDS             complement(84259..84738)
                     /product="hypothetical protein"
                     /codon_start=1
                     /transl_table=11
                     /translation="MAKQDLINGGNKNRSTWPPEARVCEKLWILTRKLRESNLMTDYL
                     DGKITDDEVDILLREHDNSNIIQDIIELKLDCSIMLPDVQTTGMIPIDSKYFKTLSKL
                     GTLLAKDCQWWERYQVITQTMGAECILSIRTAESLFKKDRLAPEIKSILTELIMEEI*"
     gene            complement(84716..85147)
                     /locus_tag="rifoxyd1_full_scaffold_6_prodigal-single_158"
     CDS             complement(84716..85147)
                     /product="hypothetical protein"
                     /codon_start=1
                     /transl_table=11
                     /translation="MKHVTNIGNIPEILKSFLLNTLFGEGNSTDVFDCTYDEIINKAK
                     IEKLEPTVIIDKKNTGRGYLCAVGASIRTMIWPLQDTLKPVFYFAELDEPRKRQFQQE
                     LKKARTQVFESHKTQLDVDKRLKAAAREGSEKLKNGKTRSN*"
     gene            complement(85131..85268)
                     /locus_tag="rifoxyd1_full_scaffold_6_prodigal-single_159"
     CDS             complement(85131..85268)
                     /product="hypothetical protein"
                     /codon_start=1
                     /transl_table=11
                     /translation="MRKKDDIFCGDGREDDLSDDYYNDQIVSLEEVDFDLEEDEDETC
                     D*"
     gene            complement(85265..85663)
                     /locus_tag="rifoxyd1_full_scaffold_6_prodigal-single_160"
     CDS             complement(85265..85663)
                     /product="hypothetical protein"
                     /codon_start=1
                     /transl_table=11
                     /translation="MKIVQICKNSGLICENFGYFGKIKKLSDILKYSPQHLISNGEKV
                     RLLYYKPSYDNRYVELIREEINSIRIWNESIHKVLVFVFNYTLNKFIIFNMEEVNKKM
                     FVCKKESINKFLFDNTEFKWMNVNEKLELQ*"
     gene            complement(85660..85989)
                     /locus_tag="rifoxyd1_full_scaffold_6_prodigal-single_161"
     CDS             complement(85660..85989)
                     /product="hypothetical protein"
                     /codon_start=1
                     /transl_table=11
                     /translation="MNTTAITVVIEIAIDSSNDTYKTKSFLEVGEEYAKKSEDIPRDV
                     LLSMLYELRLMASRVMKKAEISNDEMDEYLTQRKLVTQIDNDEPPSRGKGDIIDQSIN
                     NLFGDDE*"
     gene            complement(85989..86474)
                     /locus_tag="rifoxyd1_full_scaffold_6_prodigal-single_162"
     CDS             complement(85989..86474)
                     /product="hypothetical protein"
                     /codon_start=1
                     /transl_table=11
                     /translation="MANNDKVKFSITSDGTSEGTKIVLNGENIVDSKKIVACQFSARA
                     AAMYPDYDGRMQQNPEDISFSYMSIDKNDKGEKVYVRYEFNLAKDKWEPTITPIGEPT
                     PQGDGGVVEDNLIGNDSTVVKAIINMASKVKRYIPERKDLINRTYTSLSDMLKDIQKE
                     M*"
     gene            complement(86508..87287)
                     /locus_tag="rifoxyd1_full_scaffold_6_prodigal-single_163"
     CDS             complement(86508..87287)
                     /product="Membrane protein DUF81, putative id=4108710 bin
                     =GWF2_Bacteroidetes_33_38 species=Geobacter bemidjiensis
                     genus=Geobacter taxon_order=Desulfuromonadales
                     taxon_class=Deltaproteobacteria phylum=Proteobacteria
                     tax=GWF2_Bacteroidetes_33_38 organism_group=Bacteroidetes
                     organism_desc=a699"
                     /codon_start=1
                     /transl_table=11
                     /translation="MVIETMMLIVMLAVFCEWLDSAIGMGYGTILSPILILLGFPITL
                     LVPSILLTQAMGGLTASFFHHKYKNVDLGWNLQSNLKDVLFITLPGVLATILAVGLAV
                     TVSKVFLSTYIATLVFIMGIIMLSGIRFIYSIKKTAAVGVISAFNKGLSGGGFGPVVT
                     GGQLVLGQESRTAIGCTTAAEFPICMVGFAAYMITKGISDWILIGLLGIGSIIGAIIG
                     PLTTKHLDRRLIIKIVGVLLLILSTLTFLTTYNVIHLKIGM*"
                     /db_xref="gwf2_scaffold_364_34"
                     /db_xref="mpur:MARPU_07355"
                     /db_xref="87249392"
     gene            complement(87290..89044)
                     /locus_tag="rifoxyd1_full_scaffold_6_prodigal-single_164"
     CDS             complement(87290..89044)
                     /product="sulfate adenylyltransferase large subunit (EC:2
                     .7.1.25 2.7.7.4)"
                     /codon_start=1
                     /transl_table=11
                     /translation="LKDLLRFSTAGSVDDGKSTLIGRLLLDSRNIFDDQITSVRKASK
                     IDDLDLFLFTDGLKAEREQKITIDVAYRYFSTPKRKFIIADSPGHEQYTRNMATGASH
                     VNLTIILIDARKGLLQQSKRHAFIVSLLRVPHVIVAINKMDLVNYDRIVFDKIKQEFT
                     EFASKLNMQNLQFIPMSALTGENVIECSDSMSWYQGGSLLDILENVHIASDQNLIDLR
                     FPVQYVNRPGMDFRGYSGTVAAGTIKKNDSILVLPSMKKSKVKSIITYDGELGRALAS
                     ESVTVVLEDEIDISRGDMIVHTHNIPAIKTEFEAMVVWMNEQALDLNKTYIIKHCSKL
                     TKVKIDKVYYKIDVNTLHRQEQNTLNMNEIGRLVLTPNQSLFLDTYQKNRTTGSFILI
                     DIITNNTIAAGMVIDSDTSTNKVNKYGSTLWFTGLSGSGKSTIVEALQTDLGCSCCIL
                     DGDILRKGLCSDLGYSIDDRKENIRRVAEVAALLNKMNITVLVSMISPFISDRENAKL
                     IIGKNRFIEIFVDTPIDVCEHRDPKGLYKKVRGGEIKNFTGIDSPYEVPLEPDIKLQT
                     VKYKVEDLINQVKNYLKE*"
                     /db_xref="psl:Psta_2029"
                     /db_xref="gwf2_scaffold_404_67"
                     /db_xref="86614689"
                     /db_xref="2.7.1.25"
                     /db_xref="2.7.7.4"
     gene            complement(89041..89919)
                     /locus_tag="rifoxyd1_full_scaffold_6_prodigal-single_165"
     CDS             complement(89041..89919)
                     /product="sulfate adenylyltransferase subunit 2 (EC:2.7.7
                     .4)"
                     /codon_start=1
                     /transl_table=11
                     /translation="MLNHLKLLEAESIHIIREVVAECQRPVMLYSVGKDSSVMVRLAQ
                     KAFYPGKIPFPLMHVDTTFKFKEMYSFRDEFVKQIGVQLIVYKNNKAISDNVNPYTLS
                     TQKCCSFLKTQALVDAIREGGYDAAFGGARRDEEKSRAKERIFSFRDSKGQWDPKNQR
                     PELWNIYNTKVNKDESMRVFPLSNWTELDVWQYIYEENIPIVPMYFAKERNMIVKDKQ
                     LIPIEQPNKESQKIMCRFRTLGCYPCTGAIISTASTLPEIIKEINNIRISERSTRIID
                     HDEEGSMETKKREGYF*"
                     /db_xref="sus:Acid_6512"
                     /db_xref="gwf2_scaffold_404_68"
                     /db_xref="89638926"
                     /db_xref="2.7.7.4"
     gene            complement(89912..90547)
                     /locus_tag="rifoxyd1_full_scaffold_6_prodigal-single_166"
     CDS             complement(89912..90547)
                     /product="hypothetical protein"
                     /codon_start=1
                     /transl_table=11
                     /translation="MSGVICGRVFDKLWEVPYWLRSVRYRFPNEEVLLFSNGDTSSFT
                     QLDCKVIEVIKQDKIENTHVPHNDRYRFQLGAMSLFATVAEYTEMKGYDYIVSMVADE
                     WFVTNTVFDRIKELEQYELIMNSWNGKPWGSYVQRGNVSHFKNKEYMYSRFGFNCEDA
                     VGSALHDKNIKFMQRKDKFGYDGCMGTVHFDTIEDPDAKDRYLSALGKTYA*"
     gene            complement(90549..91454)
                     /locus_tag="rifoxyd1_full_scaffold_6_prodigal-single_167"
     CDS             complement(90549..91454)
                     /product="Uncharacterized protein n=1 Tax=Sulfurimonas
                     gotlandica GD1 RepID=B6BKG9_9HELI"
                     /codon_start=1
                     /transl_table=11
                     /translation="MMKHKIIHIGSPKSGSTTLQRELFMKHPKIHYFGEEGEGCYHNT
                     DRNLLWSLYHDDDIFYDRVRTKQLFTEHFTNESPTVIFSDVDIMSSRQPSIVAQRLYE
                     LEPEAKIFIIVRNQFDVIKSYYVNHGSYLKPSPEPHFRKHIPFRDWMDYCLRFKSQSP
                     LMFFKYKEIIDIYTKLFGSDKINVVAHETMIYNPEAFYRYMDKLLQIEDTHSYLRYAK
                     VHRPRQPKRNLFISKCISLLPLYSSSRDNICQMINNLTSILPNFSDDIEFSESDKRQL
                     RAFYRSGNSRLVTENKISITETYLE*"
                     /db_xref="UniRef100_B6BKG9"
                     /db_xref="B6BKG9_SULGG"
                     /db_xref="B6BKG9_9HELI"
     gene            complement(91441..92010)
                     /locus_tag="rifoxyd1_full_scaffold_6_prodigal-single_168"
     CDS             complement(91441..92010)
                     /product="Methyltransferase domain family protein n=1 Tax
                     =Sulfurimonas gotlandica GD1 RepID=B6BKH6_9HELI"
                     /codon_start=1
                     /transl_table=11
                     /translation="MKLNVAAGPDILDGWINMDLYPQNSKVMKGDILSIPLPDRSCET
                     VMANYVFEHLNFVDEPKAFSEVTRVLKPRGELIVKVPDFEDTVKKWLAAEDSWKCFYK
                     LCKPSDPSYGFGHGFVMDQRWGVIMTHIFGSFAAPGLVHQNAYTYDKLLAIFSYLKLI
                     GTRIETVIESDRGYDIKALVARGFKNDET*"
                     /db_xref="UniRef100_B6BKH6"
                     /db_xref="107311099"
                     /db_xref="B6BKH6_9HELI"
     gene            complement(92010..92960)
                     /locus_tag="rifoxyd1_full_scaffold_6_prodigal-single_169"
     CDS             complement(92010..92960)
                     /product="Tax
                     =RIFCSPLOWO2_01_FULL_OP11_Roizmanbacteria_37_12_curated"
                     /codon_start=1
                     /transl_table=11
                     /translation="MIKLFNIPTYILDTSSYNHVLNGSIVTEFEQAFCEYVGIKYGCA
                     FDSETSIIQAIFHNANSTIYLPSMLPPVVANAIVLGGNKLFFSNNINWIGRSYPLHVF
                     NDGRTLIDSAQEVFRHCCDYMNDTDVILFSFYPTKPLSGIDGGMMCSNNKDVIDCYRR
                     LSMNGMDNNVNSWDRRVIEPGWKTYMRSVQADVALRNLRNLDARNDQVNEIREKYNKA
                     FELNNRSLHLYRIRVECNEYLVKNAGIQCGIHYKPLHTMPVYGLHRADLDDIRMCKHN
                     PLFNVEWESRHTLSIPLHEALTDAEVDRVIEFFKPLIWRE*"
                     /db_xref="88387079"
     gene            complement(92953..94059)
                     /locus_tag="rifoxyd1_full_scaffold_6_prodigal-single_170"
     CDS             complement(92953..94059)
                     /product="Predicted pyridoxal phosphate-dependent enzyme
                     apparently id=3290787 bin=GWF2_Planctomycete_41_51
                     species=Magnetospirillum magneticum genus=Magnetospirillum
                     taxon_order=Rhodospirillales
                     taxon_class=Alphaproteobacteria phylum=Proteobacteria
                     tax=GWF2_Planctomycete_41_51 organism_group=Planctomycetes
                     organism_desc=a211"
                     /codon_start=1
                     /transl_table=11
                     /translation="MNCMYREGPLVTKDDISAVSAAMKTCFYEDAYQFINRFEADFAR
                     YHGRKYAIMTPNCTSAIHLLLAGVGIGKGDEVIVPDLTWVATAAPVIQTGAKIIPCDV
                     DANWCLNPYDVKKRITKNTKAIIFVDLYSNMGQIKELQNIADEHHIPLIEDAAEALGS
                     IYENKKAGSFGLASVFSFHRTKTITCGEGGMLLLDDEKLYDKCIMLRNHGRNGKTYSF
                     FPEMVGYKYFPTDIQAVLAHSQFKKINKLLFIKHGHYEFYENELKDSKHILTFNQSPK
                     TSGCWVTSLILSEEFTADQVLKEMKKMGIPMRRFFYPLTAIPAFGFNTNKYSKMNSMS
                     YYLSEHGINLPGAYILKDKDLKLVVKNLKEVLHD*"
                     /db_xref="gwf2_scaffold_1508_10"
                     /db_xref="mag:amb0054"
                     /db_xref="86645362"
     gene            complement(94056..94688)
                     /locus_tag="rifoxyd1_full_scaffold_6_prodigal-single_171"
     CDS             complement(94056..94688)
                     /product="Acetyltransferase n=1 Tax=Magnetospirillum
                     magneticum (strain AMB-1 / ATCC 700264)
                     RepID=Q2WBB8_MAGSA"
                     /codon_start=1
                     /transl_table=11
                     /translation="MNYIVWGGTGQCKIVHGILERQGMKLIAIVDDVIKTSPFSSIPL
                     YTGEELKSNISKLDAHFGIVAIGNPNGKRREQLSNTLSRYGFYPINVISDVAWLSASS
                     KYINGIQVSPRACIGEDVFIEEGCIINSMSNIEHDCILRKYSEVGPTATLCGHVEVGE
                     YSWIGGGAIIRQRIKIGKNSIVGAGAVVVKDVPDNSIYVGNPARFLKENT*"
                     /db_xref="UniRef100_Q2WBB8"
                     /db_xref="mag:amb0053"
                     /db_xref="Q2WBB8_MAGSA"
     gene            complement(94685..95584)
                     /locus_tag="rifoxyd1_full_scaffold_6_prodigal-single_172"
     CDS             complement(94685..95584)
                     /product="Uncharacterized protein n=1 Tax=uncultured
                     bacterium RepID=K2DDE1_9BACT"
                     /codon_start=1
                     /transl_table=11
                     /translation="LETTKQKICIVGGLGHVGSSLIQKLQYFKNTEVTVVDNLSTQRY
                     CSLYHFPKDFIFIESDFIKVDPSPYDIIIHLAAKTDAAGSLNNKEAVYQTNVEDTIAF
                     LSKCLDKRIIFPSSTSVYGSKVDVVTEATPVNPQSPYAESKLEIEKYLYVLGNAKNCI
                     IPRFGTITGVSMGMRFHTAVNKFCYQARFNQPLTVWKENYEMVRPYLSIVDAVNFIIA
                     ACTMLRKETGIYNIVTVNSKLKDIVDYVNKMKPVQTNMIDTPLLNQFSYDVSNKKSKN
                     VGFKYVGNIFDDINKTLGLLGVE*"
                     /db_xref="UniRef100_K2DDE1"
                     /db_xref="K2DDE1_9BACT"
                     /db_xref="ant:Arnit_2552"
     gene            complement(95554..95976)
                     /locus_tag="rifoxyd1_full_scaffold_6_prodigal-single_173"
     CDS             complement(95554..95976)
                     /product="WxcM domain protein n=1 Tax=Firmicutes bacterium
                     CAG:460 RepID=R7IAX0_9FIRM"
                     /codon_start=1
                     /transl_table=11
                     /translation="MKTIKDVNKIQFKQFMDNNGVLTPLEFKNLPFEPKRVFYIYGVF
                     DTKKRGEHSHYKTEQVLICLKGNCTVITHDGEHERVDLLSDPSQGLYIPNEIWDTQIF
                     HDINSIVLVLSNTEYDKSDYLTKWEEFLDWKRQNKKFA*"
                     /db_xref="UniRef100_R7IAX0"
                     /db_xref="R7IAX0_9FIRM"
                     /db_xref="bpb:bpr_I0361"
     gene            complement(95963..96613)
                     /locus_tag="rifoxyd1_full_scaffold_6_prodigal-single_174"
     CDS             complement(95963..96613)
                     /product="GIY-YIG catalytic domain-containing endonuclease
                     n=1 Tax=Acanthocystis turfacea Chlorella virus NE-JV-2
                     RepID=M1I2J6_9PHYC"
                     /codon_start=1
                     /transl_table=11
                     /translation="MIIYKTTNLINNKIYVGKDSHSNPTYLGSGKILKEAIVKYGKEN
                     FKKETLELRDGDNWEEREIYWIKEMNSQNRDIGYNILDGGNGRTSEDMSGPKHFNFGK
                     QISDETKRKISIGNTGKIHSEEHKRKISEALKGFNNLNFGKHPSEETKKKLSDNHKGE
                     KSFAFGKPSKLRGVPRSQETKIKISNSHKGKKLTSEHRKRISEGKKQAKEIKNENN*"
                     /db_xref="UniRef100_M1I2J6"
                     /db_xref="M1I2J6_9PHYC"
     gene            complement(96622..96981)
                     /locus_tag="rifoxyd1_full_scaffold_6_prodigal-single_175"
     CDS             complement(96622..96981)
                     /product="hypothetical protein"
                     /codon_start=1
                     /transl_table=11
                     /translation="VKENKRFFNLVPELDGQVNVYVYQNTEFKGWHLHQNQEDMIFCV
                     SGKLKIFLHAENDEYVCTRVLEKGESFVIETDVWHGIQAESIGTTVIYFYEKKFDVKD
                     TTELPKDHFKKYEHLEY*"
     gene            complement(96981..99248)
                     /locus_tag="rifoxyd1_full_scaffold_6_prodigal-single_176"
     CDS             complement(96981..99248)
                     /product="hypothetical protein n=1 Tax=Nitrospina sp.
                     AB-629-B18 RepID=UPI00036CA851"
                     /codon_start=1
                     /transl_table=11
                     /translation="MKTKILDLGLQPLANGFKTKATDEEFKFNLGVTFDDETKLVSLE
                     SFVAPEMLFNDQYPYRSSQSTTMRHHFKKIATDIISETSYNPIKVLEIGCILPDHYVT
                     TNLGLVKTENIKVGDIVLTHKNKFENVTEIFSRNYKGKVYNIKLKSLNTSLEITNEHP
                     ILTENGWKKANDLKVNDKIATQSYFPFTDKKILDIYLEIGSEHNLNLKLDNDFITFTT
                     NGLKNKIPRYINLSSEFYSIAGYFIGEGSTSNKTTIEFSFSKKEENKVLEIQKYFHDI
                     FHLNGEIRKQINVISIRFNSKILYLLFGKLFGRGSHNKKIPLLFNNNKISYFLKSLWF
                     TDGHKSIINKKNKRNIYIYSSVSRLLILQLKDLLNTIGINCSIQLVRNDRGFSKKNGF
                     IYRLTIQKKTDVSLFESVIYDNNILDIKTCYDYKSINSISHRYYDGLVYNLHIKNDNS
                     YVVDGITTHNCNDGAFLKCFDKENCVGVEPCANFAKELQDEGYRIESVFWNKTTAQEI
                     VDKYGKFDVVYSANCFCHIQDIINALESVKMVLSNGNSICILEDPSLLSMIQLVSYDQ
                     IYDEHAHIFSVTALNNICKMIGLTITKVEKISVHGFSNRICISKDSFDSQTLKDALAE
                     ESLYGIDNLSTYHEFNDRVNQSKRRLVHLLDNESRIVVGYGATSKATVVLNFCDLNKY
                     ITTFTDTTPEKIGKYMPGTNIPIIDRDKYTFDSKKHLVFLGAWNYINEIRSKESAFVY
                     NGGEFITHIPYPRIV*"
                     /db_xref="UniRef100_UPI00036CA851"
                     /db_xref="kal:KALB_6588"
                     /db_xref="32770977"
                     /db_xref="UPI00036CA851"
     gene            complement(99245..100078)
                     /locus_tag="rifoxyd1_full_scaffold_6_prodigal-single_177"
     CDS             complement(99245..100078)
                     /product="Glycosyl transferase family 2 n=1 Tax=Runella
                     slithyformis (strain ATCC 29530 / DSM 19594 / LMG 11500 /
                     NCIMB 11436 / LSU 4) RepID=F8EPR0_RUNSL"
                     /codon_start=1
                     /transl_table=11
                     /translation="LRKCVKLRTLENTKLAILIPSLQDYDFLKLTLKSIVENTKTNIE
                     IKIHLNAVTPEMEELAIQYDPEYTKSLSNLGISPAINICFDRSDADFIFIAESDLVFL
                     PDWDTYLIEAMNKFGENNIFPVTKIHPYDDAQTVSLVKDYGKSPDTLDYKRLLSEVDS
                     LRQPRYQIANCSPACFPRHLHVPFDEAYFPGWATDVEMHVNAWQLDKNVRYIKSEKSL
                     IYHFRSLASKKFYSDDERSMQCARSNDIFNKKWEAIHPGLNLNTYKDIIMKNYKGYIT
                     E*"
                     /db_xref="UniRef100_F8EPR0"
                     /db_xref="rsi:Runsl_3612"
                     /db_xref="F8EPR0_RUNSL"
     gene            complement(100143..100901)
                     /locus_tag="rifoxyd1_full_scaffold_6_prodigal-single_178"
     CDS             complement(100143..100901)
                     /product="hypothetical protein"
                     /codon_start=1
                     /transl_table=11
                     /translation="MTHYVLITTKDRLNLLNNCVESIRRTTPESRIFIVSDGSRSDTI
                     DYITNSDYFEGYVINKTNIGIAPSIEIGINLINNYHRFRFNEGKEKDEDPFISYVQDD
                     VEFIVSDWPKVLNNARLGISLLSDMGQGEFKIGFTTGHVAPEHSNSIVGEYNLSNGYR
                     IQLRNHIRATHMEAPMSFWMQQFPVSEVDPEQRDGLRGHPGNSRGSNIDWWFLRDHPK
                     SVLQQGMTNLVVSGILKHVGFDHSTWQSRPLQEV*"
     gene            complement(100873..101811)
                     /locus_tag="rifoxyd1_full_scaffold_6_prodigal-single_179"
     CDS             complement(100873..101811)
                     /product="hypothetical protein"
                     /codon_start=1
                     /transl_table=11
                     /translation="MLGKTMKIQVASICKQEEDLIRPWLEHLLVLDCIEGIYLHDTGS
                     TDATLDYIKSYKDPRIHLFESQDFKDFSSARNFILSKLDKPEWMIFLDIDELFNCNVN
                     EGLEVLNNKVLYWNDIQKIQLPHIQLYDFNKIWFHKPPTPPNWDGQVANYSWDKDTIT
                     LYRGDLVTSKFHNSLHERFTHSEVTSRCFNLLGVSPIYDLRDLEDDFYVIHYSKAKLH
                     AEARRTGKSFEYCVGKKRREYRLIKPALTNGKMYDREWALNATEADIEQLGRDQLIQF
                     IEIEGHVFPKTNFNVYDLNNEFIKRYFNDSLCVNYN*"
     gene            complement(101793..102416)
                     /locus_tag="rifoxyd1_full_scaffold_6_prodigal-single_180"
     CDS             complement(101793..102416)
                     /product="hypothetical protein"
                     /codon_start=1
                     /transl_table=11
                     /translation="MAIQVMYDMHLNNLDFMSEVNFIISQYDIEDIVETGTNVGLGST
                     QVLARTGLDVATIECNPQNHAQAVENLKAFSNVSCHLGFSMHKQRMLDFIKNDKYTIP
                     KDIAIDSHDPLTFYSQELNFNVDEELLDKFSNNNKKQLLFLDSAGGVGYMEFLYVMNL
                     KPEYQKNKVILMDDCTHVKHFRSVIDLEKQSIKVTKILNDRVCWAKL*"
     gene            complement(102401..104380)
                     /locus_tag="rifoxyd1_full_scaffold_6_prodigal-single_181"
     CDS             complement(102401..104380)
                     /product="Uncharacterized protein n=1 Tax=Leptospirillum
                     sp. Group IV 'UBA BS' RepID=T0XUL4_9BACT"
                     /codon_start=1
                     /transl_table=11
                     /translation="MSIGIREHFSKEGRKLCEDNLGWDTICAKWDKVIGEVNISKNNP
                     YPKLNIPKPTNLEDLLEKEKKDRFLYVMPGTYGDVFLSTAVIDGIKKKYPDKDIYFAT
                     GGQYIQILEGNPNIHKILPYDGVFNNIPLMNNLFDIVFTPAVATQASNNWTRNGHGEH
                     LARTYATHCGVELGNLYMRIIESQDALEGDYLVVHTKTGQEAKNYSEYQKIINQIDIP
                     VVQVGSKDDQLLKNVIDKRSKNIQETASIIKKAKLFLGGDSICAHIAGYVGIPSVLLY
                     GSTFSALTKPLYKDQSKLNVIEPANRYSCERPCHLAKCNRSPNPCINNIDAKMVVEHI
                     GTLGILTKAPVPPTLSGYTTTLNPEKYYPWRQSIKSLLGVCDEVVVVDGGSTDGTLEA
                     LQEWKKTEPKLKVFKRKWRMDEPAMDGMMKSYARALCTKEFCWQQDCDELIHESDYSK
                     LKDLLINFPSQAKVLTLPVIHLYGTTKTILTDKGLYKARLSKNLPEITHGIPKQLRQT
                     TPQGKLFCDKDRSDGCDYINSQTFDHADGQISFINAELMQAQQTNMPKFKSMMVSAFK
                     QFPSVWHFSWHDLVRRINVDLEFWDGQWNRLNTGQTIPPNRFFPNTKREDVTPELIKQ
                     RADFLKDKTLEEKPMDLIQLNWLDTPEVIKSWLSK*"
                     /db_xref="UniRef100_T0XUL4"
                     /db_xref="A0A0F9VBL0_9ZZZZ"
                     /db_xref="T0XUL4_9BACT"
     gene            complement(104396..106960)
                     /locus_tag="rifoxyd1_full_scaffold_6_prodigal-single_182"
     CDS             complement(104396..106960)
                     /product="DNA polymerase n=1 Tax=Salinibacter ruber 
                     (strain M8) RepID=D5HAS8_SALRM"
                     /codon_start=1
                     /transl_table=11
                     /translation="MIKKKKLLIFTDSFCVYTGFSNVGRHVSTYLHNTGKYEIAYLCW
                     FHAPMNNIIPPFTIYTTMRDHSRCCGRGPVVMKMVPGQQPEYFRHQQGVLLPVGQGGQ
                     VCFNGPNMEHDKYAYESLHGVILDFKPDIVWGLGDTWMQFHTNMMDIRPCFSYYEYCF
                     SPDTDIMTKEGIKNISDIKEDDLVFSINPETKECSYKKVIRTTERNYIGDMISIQSMR
                     VDQLVTPEHRILLDSGDFITAIDVTKRSISKLPRPYKISNHIGDNESTINMLDYCDDD
                     AFILIPVKYKLQLCNSYLCNRCGYIGTTDQPTELKCSQCRSRNVQLHNGVFNKTFLES
                     HHYHHELVYKFRKHELSKEHLEFIISINEEYGDIRLRGADDEHDSLPILINKNDLLKL
                     GGWFISEGSVENKNCHVCSLSQYKYIKQLTEDIENIDIRFSKVPSGYKIYGKIMYNFF
                     TRNFGFNSYTKKIDESVFNICSVVELELLFDRMMLGDGSFNKASYYTVCKQLANDVVK
                     LCFIIGKQGIIHSNEIINRVGIWSVNNTISIKQEHTEIIQYNGIVKCLSVEDNGTVLA
                     GRNNKLNYIGQCPIDGEPMPHIIKMVNQEINWVDTLNKADRAYAFCNFGRDTMIKTGE
                     KYGVNLKKVGVIYHGVDINTYHKLDNKKGLRKKWFPEIKDDVFLVGFFSRNQPRKAVH
                     KWFEAIALGVRKGYWTKDTLQMYGHFPWNDVGWYIPDLIKTHGLEELFIKRDKLQVGM
                     GPSDSEMNELYNCCDLTTLPTRGEGWSLTISESMSAGTPTLISAYSAHHDWAEHAAAR
                     IKIAVLDAEPLTNINRAIVDVDDYTEKIKAFYDNISLEEFETKFGKVQSYKDETNK*"
                     /db_xref="UniRef100_D5HAS8"
                     /db_xref="srm:SRM_02212"
                     /db_xref="A0A0F9SS14_9ZZZZ"
                     /db_xref="D5HAS8_SALRM"
     gene            complement(106953..107462)
                     /locus_tag="rifoxyd1_full_scaffold_6_prodigal-single_183"
     CDS             complement(106953..107462)
                     /product="Uncharacterized protein {ECO:0000313|EMBL
                     :KKN45279.1};  TaxID=412755 species="unclassified
                     sequences; metagenomes; ecological metagenomes.;"
                     source="marine sediment metagenome.;""
                     /codon_start=1
                     /transl_table=11
                     /translation="MPRRMTLLTDLDINKYKEGDLFYAPKLGYKRQGYIKFVSCPRCG
                     KLKFAYAHKNGTLENHETNPYCRSCIQIVNNEKLGFQNHARYKAAKMKDSHGYISITI
                     DKNDSYVSMCRHSKRGHIISEHRYVMAKSLGRCLKTHEVVHHLPFTILQNRIKYLENV
                     LKENNIQYD*"
                     /db_xref="A0A0F9QS68_9ZZZZ"
     gene            complement(107464..107703)
                     /locus_tag="rifoxyd1_full_scaffold_6_prodigal-single_184"
     CDS             complement(107464..107703)
                     /product="hypothetical protein"
                     /codon_start=1
                     /transl_table=11
                     /translation="METKQKWELIINTAGDPLKNILTLDGNLIPCSEVNVISSGDGPA
                     YLVIKVPIIDGNLDIKTDTIKPVDREIIVASSKKE*"
     gene            complement(107703..107954)
                     /locus_tag="rifoxyd1_full_scaffold_6_prodigal-single_185"
     CDS             complement(107703..107954)
                     /product="hypothetical protein"
                     /codon_start=1
                     /transl_table=11
                     /translation="MKKTINKRGNPGMLCVDGRPDRTKAPLIKQTQSVKTKIIPSPSK
                     ASITVQTTEPLKFVTVDEPGTMTINTKPDSSGYIKRRRN*"
     gene            complement(107999..108358)
                     /locus_tag="rifoxyd1_full_scaffold_6_prodigal-single_186"
     CDS             complement(107999..108358)
                     /product="Endodeoxyribonuclease RusA n=1 Tax=Thermosinus
                     carboxydivorans Nor1 RepID=A1HR43_9FIRM"
                     /codon_start=1
                     /transl_table=11
                     /translation="MIQFTIPGTPISVNHMYHSRGKIRFLCKEGKEYKEKVAKIANNT
                     SKPTDFDSKSKKIVMKIDYYFGDLRRRDCSNYDKGILDSLSKILYDDDSQIKRLTLEK
                     FIDKVNPRVEVTLDILK*"
                     /db_xref="UniRef100_A1HR43"
                     /db_xref="A1HR43_9FIRM"
                     /db_xref="fne:FSDG_01574"
     gene            complement(108405..108662)
                     /locus_tag="rifoxyd1_full_scaffold_6_prodigal-single_187"
     CDS             complement(108405..108662)
                     /product="hypothetical protein"
                     /codon_start=1
                     /transl_table=11
                     /translation="MKLSNLDELPENIKKAIYHVFTNISIRDKIIFLSRLEYGNDLTY
                     KDISEMTGITFQRTQQLYDGYMNAISNLVHSSGVILSGVII*"
     gene            complement(108708..108821)
                     /locus_tag="rifoxyd1_full_scaffold_6_prodigal-single_188"
     CDS             complement(108708..108821)
                     /product="hypothetical protein"
                     /codon_start=1
                     /transl_table=11
                     /translation="MRIYKTLNLINGKIYVGKDASDRKGYLGSGCYTKTSN*"
     gene            complement(108823..109410)
                     /locus_tag="rifoxyd1_full_scaffold_6_prodigal-single_189"
     CDS             complement(108823..109410)
                     /product="Gp4 n=1 Tax=Listeria phage B025 RepID
                     =A8AT97_9CAUD"
                     /codon_start=1
                     /transl_table=11
                     /translation="MTRRSDDGLAYHSWFDSGLSLVERVIVLKSDSPDDEIDTNMSLH
                     FIKCIATLENLNDKPICVILNSTGGDMYASLAIYDRIKDSHCAVCVRGYGAIMSGASI
                     IMQAAGLRQMSPNSHMMVHNGSVMLDADIDKAQNWFDLYKNMGDVMYDIYYNNIHKIN
                     KKITRQEVIEMCQKETILNAEQAKTIGLIDQIYRG*"
                     /db_xref="UniRef100_A8AT97"
                     /db_xref="A0A0F9QWG0_9ZZZZ"
                     /db_xref="sue:SAOV_1103"
                     /db_xref="A8AT97_9CAUD"
     gene            complement(109407..109646)
                     /locus_tag="rifoxyd1_full_scaffold_6_prodigal-single_190"
     CDS             complement(109407..109646)
                     /product="hypothetical protein"
                     /codon_start=1
                     /transl_table=11
                     /translation="MNQTRQVVRLSAVQLNKSGKRYLSITTCSMKDLKVGDSFYMLES
                     DQELVVDKDGCFLFKAESIPKPHKDTYIVKVRELK*"
     gene            complement(109646..110404)
                     /locus_tag="rifoxyd1_full_scaffold_6_prodigal-single_191"
     CDS             complement(109646..110404)
                     /product="hypothetical protein"
                     /codon_start=1
                     /transl_table=11
                     /translation="MNLKYNLKDFRPETLTTSRAVAKKGLITDGELYYHLSSCPFFHS
                     YNDGGVEECETILLPFFRRFMKNRILGSISYVTAIGEFNDYLTHCKHTILPKDIKKYL
                     RYFSNFYALLFPTKKFDILLPYFPYKYSYLEGCAELVIRSKAGVRIYVYDFSDEAIDA
                     EDLNYNGFRLQLSGCVFKKLTGIIPTSLACLYPGSKTVLYYTYTDAEKLDEMIVEKNQ
                     FVRRYGSHCAYCLQKNCSPLIDRSDRYGWRISEK*"
     gene            complement(110352..113978)
                     /locus_tag="rifoxyd1_full_scaffold_6_prodigal-single_192"
     CDS             complement(110352..113978)
                     /product="Putative DNA primase n=1 Tax=Fusobacterium
                     periodonticum ATCC 33693 RepID=D4CXD9_9FUSO"
                     /codon_start=1
                     /transl_table=11
                     /translation="MAKQEQDIIQTLKDKLEIYLSQMGIERNRNFFTCINPDHEDSTP
                     SCSISGKHNKQIFHCFGCLAPSEEIRTQRGLIKIKDIKLSDVVLAVDGTWKNIVAITP
                     TKDNNKPMISFVLGNIYRDESIFTVNHRMLIVKEMYKKVPYINYSTYDKRFKFISKLK
                     NRKSCKKYKNKLNITECYANEVSVNDYFLFPVLQDYTKKDFIPFEIKEYSSGPNNTRI
                     NKLIINNDMMWVYGLYCAEGNSYRGGIVFNLCIDEMSYALKVKILIEKYYDKKCTITE
                     LKEKNSITVHCSSTDLQKGFESLFGVGCENKKCPVEFISLPRLQQSNFLKGVFDGDGS
                     KDYELTITSKELVLQLEHIAINLKKPFSYSTQPFYTGKDGIFRLPTYTLRLRKYESLD
                     CFYETINNKSYCFLHVVSIKRAKDESIVYDLTIDGNPSFTTKHYSVHNCGVAGNIFHA
                     AHYLEGLPIHGPEFFTTTLTSLAKRFGIEYKPTELSETAKEKITLMNAYNDASQVIVN
                     FAKKDWNTTPVPSHVNMIKVRNINENSIDDFGIGSIPSIEAYRDAMLKKGWSLDYLTS
                     HGLYHEREISESIFVPGKIIITISDYLGRPIAFVARKHEWSKDCGCPKYVNSGTSAIY
                     NKSATFFGMDLAKKYIKNQPLYIVEGYIDTITLHQTGFKNVVALGSAGFSKELLEFIA
                     ERNEWVSRKPDEKGKFIINHIVFCFDGDEAGTFCTRSAIDLIATTGSPLTVEVKQLPT
                     VVGYHDPDEIVRKSGLEAFKSIEVMMAFKWDLKYHRERECSEPEETFIKRITAQIMNF
                     DSPIDRRARARDLHDVLQAKGTIFSIEDIIKEVEVLRGEKNGKLQAELESVFDTMILK
                     RKTTRGSDLIEVLSKGYADIKKKQREYSRRYGNVDEIFRSQALQVRQSFTKCKQLNGF
                     KLHRFSKLQQLFDGFPDKECLFAVAGDANIGKSTWVREVSWDLAQSNPDAIVLYMSID
                     DSIKDVMMALVARESERSRACVYRYGKLASENGESDIVTQIDEAWEQVLSQKNYIVAD
                     ASQGSSIMHLEDHLDYIHRTYPNSRPIIFLDNFHKLRYGEESSIREKFIDMVQSLKEL
                     TQIEDIPIVMTVELRKTESGKRATLNDIAETKQIEYDAKVVLMAHQEMHNNPETIIKW
                     HRDNYDPAANLPYLEMQIAKNKQSDKKCWIGYRFEPDRSILTEVDYESEIQPKRFPAR
                     NTNN*"
                     /db_xref="UniRef100_D4CXD9"
                     /db_xref="D4CXD9_9FUSO"
                     /db_xref="aoe:Clos_1278"
     gene            complement(113989..114597)
                     /locus_tag="rifoxyd1_full_scaffold_6_prodigal-single_193"
     CDS             complement(113989..114597)
                     /product="hypothetical protein"
                     /codon_start=1
                     /transl_table=11
                     /translation="MDKLEMQSKLAEKFPVAEVKQREGGFGKKLDYIPIDGVINRLNE
                     VLPMGYSWSVDSVSQIGDSIVVVGTLGIKLSETETIYRAGVGSDVIGKDMDKTVKTAY
                     AEALKKSCNTLGIGLYLWDAEERADIARERQNGGVETKRTFSSQQLEKMKFVRTKLKL
                     TNDEDLNKFLVETYKEPDIKTKADFTSANINKFLKFAEAKTK*"
     gene            114813..115079
                     /locus_tag="rifoxyd1_full_scaffold_6_prodigal-single_194"
     CDS             114813..115079
                     /product="hypothetical protein n=1 Tax=Nanoarchaeota
                     archaeon SCGC AAA011-L22 RepID=UPI000376B9B1"
                     /codon_start=1
                     /transl_table=11
                     /translation="MKPNKKEYDRLRYLRNKEKSIILYGITIQSIIDHLGPCSGDRKL
                     YHIDHIKPLSSFELSQETEIQKTFAPENHQWLKIEENLSKDDKC*"
                     /db_xref="UniRef100_UPI000376B9B1"
                     /db_xref="A0A0F9T1S6_9ZZZZ"
                     /db_xref="UPI000376B9B1"
     gene            115073..116065
                     /locus_tag="rifoxyd1_full_scaffold_6_prodigal-single_195"
     CDS             115073..116065
                     /product="hypothetical protein"
                     /codon_start=1
                     /transl_table=11
                     /translation="MLTRNELLDTVLDSFSDAIIQADTDKSAAHSGRVTTRFYPTEAS
                     ARTLNGIVGRCRRRTYYSQQGIVVPQEEDIRSLGRFKVGNILEEWIRELAISSGIRHD
                     HSVKIRYLIPGSTTVQISGEVDMIYKIDDEIVGGEIKTSYGYDFESTVFHKQTIPGMP
                     KIEHVIQVLSYLYYYKYIDTSLGITRFVITYLNRGSMDWIQHIIELSDDLYPIINGIL
                     CKGITNYTNSIFKVQGINIEKTRTKLMDYEFNMNSVFERFIEIYQHHESGLLIEPDYC
                     PLYSDQQITDHAITGKIGKTKFADYKAGKIDYLSDKECGWCPYRTNCLHDLGVI*"
     gene            116066..116566
                     /locus_tag="rifoxyd1_full_scaffold_6_prodigal-single_196"
     CDS             116066..116566
                     /product="hypothetical protein"
                     /codon_start=1
                     /transl_table=11
                     /translation="MDIIQSSSLDVPYDNTIYRATIKIHGAPFNDETRIVCTKVMTKK
                     YEDRTYFKVDLPAEMNISSEQDIDLIIYRDDGYHATIKTKIRNNIVAVETNNLSWYKL
                     TSVTPTLKQDDVLEAFLRAQTAKPNLYERTTTTVNPIWIPNNTTSDSTRITYSTKTTG
                     TTYTNE*"
     gene            116606..116866
                     /locus_tag="rifoxyd1_full_scaffold_6_prodigal-single_197"
     CDS             116606..116866
                     /product="hypothetical protein"
                     /codon_start=1
                     /transl_table=11
                     /translation="MAVEERRSCDICGTYSKTITVTMYDNEYHKVVNTTDLCEAHFNL
                     LRSYLRHGCPQVSRLPLPGEEPIYIPNRKDRNGLVDVQDCQR*"
     gene            116866..117207
                     /locus_tag="rifoxyd1_full_scaffold_6_prodigal-single_198"
     CDS             116866..117207
                     /product="hypothetical protein"
                     /codon_start=1
                     /transl_table=11
                     /translation="MDLDIVPIIPDLPYKIREPYNTALTKILRNNDHKILGSSVRYHG
                     SSIRVEIDLKSDKEIVDKLHEIKDLEIPTESLYHIDYTSANELFRRLREITERRQRTQ
                     DEETKTRDNPF*"
     gene            complement(117319..117690)
                     /locus_tag="rifoxyd1_full_scaffold_6_prodigal-single_199"
     CDS             complement(117319..117690)
                     /product="hypothetical protein"
                     /codon_start=1
                     /transl_table=11
                     /translation="MPITSESLYNSIEQLKRTINGLATRISDLETTTGIYVTQSTMQT
                     SLEDVNSSITDMNVIVNNLETKLQKISLPGNTRYYLDQSEITDFRNHFRQLRSMMSEL
                     EKSRQAFIRLSARYNLTNSSL*"
     gene            complement(117693..118853)
                     /locus_tag="rifoxyd1_full_scaffold_6_prodigal-single_200"
     CDS             complement(117693..118853)
                     /product="hypothetical protein"
                     /codon_start=1
                     /transl_table=11
                     /translation="MINNRGHTLAFDDSPLTLNSPLDSVSYNKIIDSLKSSTLRCINR
                     TRDLNNRVVKFNKALTAENLYITSKLQEQAIFVDNPITTSGTALITGFDTLIASSLVT
                     QTTLTGQITIEPVVGRKWSKVVRYQDKNGRNRASKDIYISYGPVASPSIQPADSDIYS
                     ILDGYADTFWLADTVENTQYTLQIQFPTSLKPYVNYLSLIPFPAFSFNIDSVYITKAD
                     GSREQIADSVSQHMGILDVHFKPISWGGTITINFTSNGSVVGIADLDIGLVNYQDSQG
                     YMVFEVPSFFSHTFSTIESIDLFDYNLYGIANDPSYIKSDRIVATAYQFSDGTVWSDV
                     GGVDINRATLTGDGATVFSKTLTTNRFYLKITMDKYLGQSPIFRAIKITHGV*"
     gene            complement(118846..119112)
                     /locus_tag="rifoxyd1_full_scaffold_6_prodigal-single_201"
     CDS             complement(118846..119112)
                     /product="hypothetical protein"
                     /codon_start=1
                     /transl_table=11
                     /translation="MRPKYPISSNEMLVELGDLQETLISLIGYDSNSFDDIIDISGQV
                     GILDESIDASGFAFINSRLFQEEQYSLFYKNSLIMYHSRRSLND*"
     gene            complement(119084..122590)
                     /locus_tag="rifoxyd1_full_scaffold_6_prodigal-single_202"
     CDS             complement(119084..122590)
                     /product="hypothetical protein"
                     /codon_start=1
                     /transl_table=11
                     /translation="MELDRVRKFLFEKVKNNIIRGKITGLSELPSDEAIEKEINNILS
                     SSSNGIIGSISTFGRKTTSDPNVYGNNFLTIKDNIEYILGEVFDSLNNTIDIINNSVL
                     EKNQILRDLKMIDRDFSDIEAGTLHNDGMKYLISDSFTDTDKIDTVRTTTQLNLNAGT
                     ASLNTTRASYIGFPHYRNQTSINFTITEGISQIVKQQQSPETKFGNIFDGDDTDRWEL
                     IITTLRPTVLEGYFNLKLSEIGASVEINRIKMKFSGTKDVTSGTDNLTFFYMNQDAID
                     KTWKILPDGKLEIKNAEIDFQFPTIQTTHIRVMWTKYEPDDVQNLEYLFSITELNVQK
                     TSTAFESTLISNSMKLTPYQNEQPTIFTAELDVDKQVQPGTNIEFYIGIDNTIPGKVV
                     DANSNVVDIDAKDAVAFVPNGIDSYGNPENYYTFASLLRDHPYLSGTFPYQDWQPKWQ
                     QLSSIKDIGTALPNQLYFNVSDFDKPVHDLYYKSPVLWGDPAYTGPWPVTGADWADNW
                     DGTPGAFPKSGYIWGEDPLSSAGVWWGDSNEYPGWWRPMTPSSSGIHLSTPMISIPDF
                     IIPVYDVDGTPVLTYDPYYRRLVPLQKKFWKIFKWPSSSLPIPGTIKLSNKHLKSTGT
                     ANDNRNTWKWNYKSKKTISDYVINFTLPNNVNFYTIKLEEFLPGKSDIRILVDSIRDV
                     KFLNITPSEITDFQVEYGFEYDKDENGLYYKVKSPDFLDDAHVTIVFADSVIAQRRAL
                     GGDIKISLTISYEAKTDVTASWDGYLLVPDGVTTLPVCHLDTSIGSVNKITVQQINDN
                     GLVQQTKSIEQNQPDPFQNFSLYTGLNLVRIFVDVLSTQDESVGDELATWRPDQYLFD
                     IEETIKMQGKYSDPDSINFTTEFEPNIITNKNIDFLASGIVEGVTINVQPYTLQEGVK
                     VKQDREDMVIIAVTNNTITLLPSVLTSDFYVEEWSVKDFTKRTTFTYDENITTHQGTN
                     YLRQVDINVLLYETPFDDDTKYALLDDVDGSKYIVVKSPDPSQFPRTIRNIFHFTRTY
                     WDYLLGQYVTFTTGTSGNTGASPNLLATAYETATSLVNTPANTFVGVNYPNVSTYGQL
                     VNVTMPNSSGFLFWDTAENLEVIYDIKYSLAANNRPADRIFLMAKFISSDLNLSPVLN
                     SYSLIINNMIRSTNETKISYIQ*"
     gene            complement(122600..124132)
                     /locus_tag="rifoxyd1_full_scaffold_6_prodigal-single_203"
     CDS             complement(122600..124132)
                     /product="hypothetical protein"
                     /codon_start=1
                     /transl_table=11
                     /translation="VNINQRGIVSGFLKATDISISGLAPYFSIGKPLPVPAISIYVSG
                     TLTDIESQLGNYKDSEISLYACAVPSGTNGPVSAVDLLSGYVLGDYGQLPCRKIEGST
                     LFPSHSTCTITKVSISGVPPTFTTISGNTYYDIYATHVLTTITDSKRVVAGYGTLQVL
                     GGYLTQAPYPDLSELNSIIEDHGEVVTNNTLMTFVFRFPETLSLFANSGSFGAGYPDL
                     AASGMIQMSCSGNYSGVYFPATYDGTNDNINPIYQYLQPSGTITWKIPKKFTVNPDVY
                     GWYTFRLNYINSSGLLSPTVNIEFFSRQLRNFDQAIPALPDNYQIQDGDIAGPYVVTV
                     EGETARSRISLGVRDIDLAVVQYNENGTYISSPYTSEKPIYGLSMEVNESAPKITNFN
                     IWDMVKYYIQFDINDNGKWYQISPKPRINELDINGVNVPNIFLLDSNLFSNDKVLDIY
                     NMISFIDLNKEQYNFRVKIELNTNITGSHGQWTPQIYDYKISVIDREALLASNYERYL
                     FN*"
     gene            complement(124146..127445)
                     /locus_tag="rifoxyd1_full_scaffold_6_prodigal-single_204"
     CDS             complement(124146..127445)
                     /product="hypothetical protein"
                     /codon_start=1
                     /transl_table=11
                     /translation="MSFYKNNLIDVGLNQVIYTVTEQPYSFNICSLNNVVTPSISGNL
                     NSTRIRVPFDMIVFGRVRLLTLSTNSLNWEYFWSNTTTYAQTNCMVGVNQNYFNKVGT
                     TNTATYGWPVPIYGGVSEPKFYYSINPTSRTSIPINTGGKPWAYLENFIAMPVANGTR
                     SYSTTIISITDSYQELQRELQYDSSNEIIHYITLAKYSFKYKGLIQTQLYQSPLEYMR
                     GPYNITLLLDFKYHISNPTKLVGLDILNKYILNIGESTGINPSVSLVPGGTWSIGVDF
                     GSFPTTSFGVGQPSVFKYTLTRTSDTFLWNDHKIYYPTTVDQSEINKFSSFQSTPTES
                     GVCVLYEQGRFRTSEYFHYDQNGVPELVDWRLSIIEKSHWVPEKRAPASRELSRYRTL
                     PYVWSLNPSGVINTTDGRAFPILSPVRQTYNSQYCSSAIFSLPDETSKYTIELLPLYG
                     FNVVASNFPGGIGSMVALNDKSIKAQERELQIAGVTYTTAGDDFYILYILTRENLYMH
                     VIYGNNNSAIYTYPGRNNIIGVYSNSPLSENLTCEYLTTVQKTLFFTLETKIYRINMS
                     SMIPTASLNTEITDTAVNYDILLTFSNKEQANEAKKRIDLNQWEVRTTTGQLITIDKK
                     ESRVGKRDGTDLEKVYIRINLIQYLRDSGALVVENLKLYVRAIDFHVPYIIVCTITVD
                     GRILQLGSLTFNYKGITCNVPLSASFANGVIHTTLNDLNTSTFTVSAPGDVANVLSTK
                     LTWAADNQNWMTVGECTSREGTGSSGFFNNAYPAKYLIWNKKNPTETQFLIHGNTSTP
                     VRSNTVSGNVGTNSGLKLVVTSKCYEKKEYMLPQITVYDDHKFIIGKIYNDNLVDIDR
                     VPNGFSTNYSVKNNNMFVPKLSDNNNYAYTFNFRCSPNYLDITGRYTIYYENDTSDPI
                     SGRISTPMIKRWWIIGIPVKQDNPYLPYVNYIRGITADGGAITLTSGTLNEVLTEGVY
                     PPTRITEYNFDYKHRPNYAYRSVSRAYLHNEYTDRLVLHVTNATGNTNCGTVWTSGTC
                     TVPSGYMDFKDVQFSDSNLGIASLTSGMIPNGLYGIFFIVEDTIGHRTGIDLLQLSTS
                     TQLPASGGFNY*"
     gene            complement(127454..128974)
                     /locus_tag="rifoxyd1_full_scaffold_6_prodigal-single_205"
     CDS             complement(127454..128974)
                     /product="hypothetical protein"
                     /codon_start=1
                     /transl_table=11
                     /translation="MDTIRKQLVDDKRANDIFARVRLRLSNERIKTNEKYLEILIDEI
                     NKYFSDLSTSTINSNDLPDERTGPLVNNHNKLLVDIASDLDKVNKKRIEVQSVITKAV
                     NYLSAERVSVNNAVSKMHARIINQKLRTSANDRHITFFSEYFTNDKFVDKKLSKNVSV
                     DSALSALTLSSLVENKDNSNMIDTNEIFVEVKLKNNESVNRFAIYPASQPINQIHMAG
                     FGRTVTNNDVITPMKNLNSAGTNSEKYNNIQKQCVVTGEITDPFTFGEFELIFNDFKN
                     QNLRNTIIKSIKRSVPNAANLDVDPQHVVTNSTGPLGSSFNGAYYLPNETIATDNVVL
                     KELIQSVGLKFKLKQGQLRGLLSYIRINFVPSETNLSIPQINYNESYIKDSNGIIYKP
                     FKEMKSVINGDVEDRLLMLDSVVVSPIEFYIAFQLPNLIAIPIKSYTGLCWKVRLHGS
                     DVTGYASDNQVFTSSSNKYIFVYHDVIRDASDTNFQDINKSRLKEIMSHYDITTLT*"
     gene            complement(128974..129774)
                     /locus_tag="rifoxyd1_full_scaffold_6_prodigal-single_206"
     CDS             complement(128974..129774)
                     /product="hypothetical protein"
                     /codon_start=1
                     /transl_table=11
                     /translation="MATPNYAILAQGYLTRLESIKKDLQAGNYTDSSLDKTITTLSTI
                     QSTINYFGFLNIVTSPQTARIPILIRYIYNLIKVLRDLIKQNSEIMYPPEYVFPKNPN
                     LVQYLEPQKVINEIYKDDGSGLKFELGFTGTFNVIRTKYPPYLDRSFFDFKNQEWTEK
                     QITVNIADNPNVKDITPYFTSSVVNFSGTSSGIHDKIVYYFDGEKIVTNFDFSNVDDR
                     KTVKISYKKLLNSLRVKATLRTNTLGISYYTPVVDQYTLLVDKQRVLN*"
     gene            complement(129774..132071)
                     /locus_tag="rifoxyd1_full_scaffold_6_prodigal-single_207"
     CDS             complement(129774..132071)
                     /product="hypothetical protein"
                     /codon_start=1
                     /transl_table=11
                     /translation="MFIFEDKNNDYLNQEVDLRLSELTSQGLIKSEEEYKRVIQNTLN
                     SIDADLQRITDVKKYAVKSDETISSKQLNELFTDLESDVRILHKEISDIHHVIDLTFD
                     RNRLFYRRIKNRIAAIWKEIQHFRENTFNIEASNYTFFESFSENSVMHLSGLTIDKKT
                     GTLVLAPGYINSFSDSSDIASIDMSLYPAANKDGGVIDTTNIKNTFDYNYSSGDHTLL
                     KDGLWKVQMLTADIPEIILDIFGRGMNRTYRGIVTNIEITFTSQKIINEINVDPYGDF
                     STKVIGVRYQVDETSTEWLDVMDENGVTVTSSDVDWIVLRNFAPISAKKLRIYFYQPN
                     YQIISRLLNSVDSMVDKMVKALIEQRFEKVNYKYKSKDQFPKWDTSEEADLYDEIMKI
                     IDEGGDISTLESQITNLLVPQPIDISADIRNWKLFNLGAWSIDPRNVAYSPQSTGVYI
                     SHDPRDHTSGFKVTNGVPSYVKLYTQQSEPSTTSIEWSLLVDTDNVNYKEIPIIPNND
                     IWRNETAKYNEHLNLKYYSRAARQVVNHKNMYNVFKLDFPIHPAYIASIVITENGLPL
                     AASNYRYFEFYNSTELYVPNADLTNNGIYTIKYIPAMLDTVKCWTIIPNTLPRAGQVD
                     IGTMCVFATKQAAINMVNLLKQSITIANKPKNVVVSKGYTIVSQLCTVKEYNFWFLNG
                     TVNTFIDSALDNDNDRNNQISWFATNDKNFKYNMSDTRVTWLFRTNVFITQKVTPYSE
                     NGYDEYTWKELPAAVPSVKIKEIQH*"
     gene            complement(132071..133957)
                     /locus_tag="rifoxyd1_full_scaffold_6_prodigal-single_208"
     CDS             complement(132071..133957)
                     /product="hypothetical protein"
                     /codon_start=1
                     /transl_table=11
                     /translation="MDFKSISLLSGSLVVPTSGVPIIASEVRGYTPSNLLSFLDLTDS
                     ILENNPDYNIYEKISPISGVYPHEYILPEKFRGYSSGSLIVTDRSVESQFVDFNLPLF
                     YEYQLMYDSYLMDPSLPDGFLIIRKNFESLVNPDNYVLETRLFPTSSGRYSSDSTSGF
                     LWGTRPISGNVVTSRLLLPAREKDNFYTVEYNKYINDTIQEHYNEFINEQVLYNSNDY
                     TITPSSIVLVEGGDIVSGAILYVQRQPDSYIKIKSPFYSNDKSKVLPWQFQVSCGEFL
                     LSSGIFGGSRSYYVSNDYVSGYYASGHIVNSEIPQFINKNIIKVGVTPLYTSGSIYPT
                     YSVSNTILSGTINGRYIIDRISSIDYNNGYIYLKQDIKPTDSIQLTYIYDYTKTILAG
                     SIDLNPKNTINANVDIALDSVGLVVVPSGTTFYNSNSDPSGWSYLAYYPMSDNISGDF
                     SAGITKGYAVESATEAMMQGCVSGLIPSGSRLIGIFSLNSLSNDMVKVYDARKSGGYI
                     SSDIKAISGWRGFSDIGYWDGEPFPHAGTLVIQIPSGVYREIYELFDSNTEYTQQTSL
                     YTPDLTRIIERDVSSYDSREQHIHNDVKKYIRDTIERYLPAGFLYIIVDENFNPWPSI
                     RGES*"
     gene            complement(134007..135623)
                     /locus_tag="rifoxyd1_full_scaffold_6_prodigal-single_209"
     CDS             complement(134007..135623)
                     /product="hypothetical protein"
                     /codon_start=1
                     /transl_table=11
                     /translation="MAIKPTKINIWNAFDEFGILAGLAHWSEDGKTLTNVRYPGETNK
                     LLKDRIITANKYRGNSTIQGLINNISRDLSISVSGTANYPIYNTETKRFFYLSEPPYP
                     SASGIRVFVSTSGSWSSSNEVGPQVRASGYDDAVSGWIVWNASDFNPDLIPSGLPGSS
                     GWYAQRNDLEHYPSGIQVGEYTQILEFISGSIPNTGERIRVDYQVQTGVNLYGEPTID
                     WRTDFSNIDDVNDLSFIGKKSEYPTNKTDYDTFKVNHISIFSLNELANPAISGIFFDA
                     SGRATDKYIQIASIVNNEYPLTWGKFKYDVGRWDQLEMASVGSIPSFHDGSVALLSGA
                     VIQGGSKYGIDLDCVELRPSASGTRSPWYPILVPGEFYINNESFYLFGSMQYQVLTLS
                     EAGGIYSGNLTGSSSGWPYRLGVISAYSSGRFFDEVSGQLPNNPYFKRLHDFINVVSG
                     VYYRTPYITYSSGFDPSGLMFNGNNFYYDYDSGAIYASGVDPTGFVVTWEDPGVYTSG
                     ILVIYSGGYQLTTFDFNPLTDPFDKLIYLE*"
     gene            complement(135633..137834)
                     /locus_tag="rifoxyd1_full_scaffold_6_prodigal-single_210"
     CDS             complement(135633..137834)
                     /product="hypothetical protein"
                     /codon_start=1
                     /transl_table=11
                     /translation="MFQFQIYPSGTLDNYRLMVNSASGVSAIIDSRMGIIEESLSGVA
                     FYIKAISDYININNVGTSGYPITSGYFNHLGYTSYDYIDGSNYPYAPSVDGIISGVNV
                     IYTSGFYIQTSNPSIQSLDVGSGLFNKVFFDDGFVGYVTINNFIFTDVIKNLYSGYIP
                     TDQQLRFTDLNRLSSIQPTIKNEDDYPFLLGNTGVLNSIVTRPRLRLSLREFGLISGT
                     LINDKLQINNLNGLNVSGNLYIDGSLKLGLSAYTTTSPVISETLFQIRAHTHDGIGSS
                     GVCFSSFNSIQSIIDHFTLVQSSGSINIQGDYKGNSIGLNSNWEIKDIINADNIQKIL
                     TCKDKMYIVDNKKLFDINDSSNVIIATQTNLPRSQIIATPTGDSPALIELVKGYNRSL
                     SSDGSVRNVRITTLNNKKTNIISFSSRGVGYGFNTIMNRKEIPIDQGVRIGRHLYISF
                     LEVIDGTNSFSVYAIDTLRTPMNSKCVACFRISGTDWRYLKPVKYKNSIHYFILDDAG
                     NTYCLVYNVIYRPGIKSFIPIGTTSSITENTFEYASGDRVGFNVFVYDGTIPAINEST
                     GLEYVSLNIANLKRYPIDYTYFNGKPYVNGITETGAFAFQFTTLKRNRVAIFPKTGSG
                     TTCISYVGKIWRGNALHIGRDPTNRDITLDYLLTRLETLTGLASPWLMNPVIYRGWLY
                     AVAPTQSLSVWQSAGGFARYDVIDEYLPAGSVIVRRRASEIDLVEMQAYSL*"
     gene            complement(137834..141643)
                     /locus_tag="rifoxyd1_full_scaffold_6_prodigal-single_211"
     CDS             complement(137834..141643)
                     /product="hypothetical protein"
                     /codon_start=1
                     /transl_table=11
                     /translation="MNIYPRFIPPGSGYVDYESIKDNKHIGLYYHMDWDTSKTGQPIS
                     YYHPYYLHHIYDNVLSLRDPVTAASIELGIGKHLLEVVRFANGNNLGYSNERVGVGYF
                     LQLGVSGNPSWWLGNSGLYSTTVNSGIACVSMSTDYLIVTSGYFNEMSRFAIDASNNV
                     LDISSAGSGYIDKIDDVFERWSFSYGNVYTIDSINLLSGVLTVDNLGSGSMTTSNDIT
                     FFNNLLMKDVNVGSGILSGFFDTYQLNGVDDESLVTYNVNGHSHNCSGWSSTSTDTII
                     VGNTIFDGRYFYSLNKTQLLRLDSRRTSINWTPIKSYTSARVTFNSSTRVYKDKTNLN
                     VVNSNWAPRIDNKVPIGIPNVKLGDKVATINELIVYGFVGDSQLRISDGRTFALSGPI
                     QSQDEFYFINNDLYFIHSVVGYVYIYQFNGLVWKNWSYSLGRNILYSSCVSNHEVFLI
                     LQVTRSGVQDVISIIRFNTLGIFRNSGNFKLFGVLKQVSILDHDIFCLVKDWNVNIFN
                     VYIYNFNRPIIYQKLFSNIPTGTLSIYYNSVYNIVQVGKYKKKIYKNKSTSLPLDAIG
                     GVYNLKNNIVVKGTLKSNSTIMALCADSLFREMNPIYKHVFLLEPGRNNETNYSYGGN
                     FTDTFINRYLIDNFIVRAHTYNDLTCSIVYKNSYYFGHRGDISTFLKTNNKFQIGVPA
                     PNMSKKIITKFLPTDQFLYALVQDFDISYKDFTTNKPEAPISNDPEDLDLDTNFIPYI
                     PGPWSIPVTRLYKKAIDKNTWIEDKNFSQLFGLRLIDAITYDNNLYVIAHNSAGSGIV
                     TSKFNITNNTITELSFSGVLKLNESLVGSSERNTTLYEFTPQVDGTFVRDLTTNEYPY
                     VTSANLNGHHEFYLYNHPFGPYVVHDQVEILYQDIQPSSIYGHRQATSSSVSSYDMKN
                     TSNKYLYRTIGITFLREEYPRQGGYPLSYSTTMQTPYMDLNNPNIKIPIQKDNPIIIT
                     TNLEDDKFLLKDKITQSSVRNNTHFVTSITHNKNIYIIVQVDQKLKIYSVKDFSNYFY
                     KTTQKTGPTYSYTVDGAETIYGDGVSYAGIIANENFIPSGQYGNTVFLDFVPCELSNT
                     LVTELDLSIIVGEESTPLYILGDGDDLFITKPKYENYKHNKRFCTHSTMVVGSNVYLP
                     LTCRIKYPTGKLLTFLLGFFSDGSVGLVDNNNIPTQIVSKPIGRSQFLYKDGKWIISA
                     MSIVDGQPEYISYEDMKKDPIYGPIILKNTPESFGNIFNPNTPKKWIIGEYDIQINDN
                     LNVRETF*"
     gene            complement(141652..144417)
                     /locus_tag="rifoxyd1_full_scaffold_6_prodigal-single_212"
     CDS             complement(141652..144417)
                     /product="hypothetical protein"
                     /codon_start=1
                     /transl_table=11
                     /translation="MSYLYWPSGLAPYTAYTHITDRTTQLNHQSIMDGLARDIGWLQH
                     NINATNLFASGYVTPILSGFFRNIDTNYLYVDSVQVRTLYLYNIMNPNMPDIDILGTN
                     LNVVDAAFRNNNLTVLNSFRGLEEFSLNSSGFIYNPPSISGGIYDFYLARNGNSKLLG
                     GSVGNFILNSGNINVDSNHRIIIENLGSFSPSGSISESGIYWNSITGHDHRDNKIKAS
                     TIIATDLTYNTDVEIITDEGFIEVTSGVLDANKYFLEVYYDSIGFHEVDYSVSGVYIC
                     DIPALTGNVSELDIGTCPMISYNGKVYAASLATPTGSINLSDTYIYSSEDFYTWSGVL
                     VSGDYRPIVSGIATVDGFAINSNVLYFLWNLQVSSGNYCDARSIDNISSATPIKYHIS
                     GFAHGSSRYGLGISSVENAILLYGYEYPHIYESGIPKWDNHTILYNYDLDRYESYQTS
                     NEHQHISFSGVPYKYSFPFIQGFDMSSFDSSLFWLDGTYSGGIREPYYTDAQNDGVFK
                     NLVAPSNTFSGYFGAFFGNGFSEISSILLTELSYHNGQHGLNTVYINSASAKQMYGDI
                     IENFSESPLLIFGNSTIACNTTSSGTIFGGCIPLVMDIDKRLLYNIGISGILITSQNV
                     DYSPNILRGSKSLLDTSILFRINAYLYFPGVITGVGSLMVSNLFNYELGEARLWTDYR
                     WVSGQRTELINLCPWDPGLLTVPFGGASGLYYKHEHDVTTSKINYTSMLVESSGIIIP
                     SSTFVHPGNFPTFYDRPTKDGFWSTKTFDWYYIPQSDYFGPPNRAYTKTYHYMRPRCP
                     VQHNGVVYSILEFNTGFNYIGPDGSEYIDDDILYSDLIKYGNAVYGVGVKVILDDRGN
                     YNYSLVLSTIKRNVSTQVPLSQGISGDKQTPKFLIHKGLLYIGIGNGRFLVKKPSHID
                     LCITSNL*"
     gene            complement(144417..146441)
                     /locus_tag="rifoxyd1_full_scaffold_6_prodigal-single_213"
     CDS             complement(144417..146441)
                     /product="hypothetical protein"
                     /codon_start=1
                     /transl_table=11
                     /translation="MANIYILNVPTDYDSISGAIGAIINSGLTDYDRGIINIETSGSY
                     IASGVGCYQIPSGTLEIGSTENNVHLDSMYFLNSGNIQVSNVRIDLLSISGYGQLQLF
                     DVSGSTISASGLSSVNITSGVIGTLLDVTDSDSLILNDVYSSGNCKYNITRVSSVNIS
                     SGDYSNYDDTGFKLTLDVCSGIYINKIKGANISGNLLLFSGCPDITMNHASLASNISG
                     YTMTAFVSGGGLACSGLIEYSIIVGNAGSGMGPFDIYDAQFITVSGCCIYNFIDDETY
                     TGLSGFYFNKDPLFVNASGGDLRPDINSPCVSNADSIEIVEALSGVTVETVQLNKEAI
                     KFYLRDQDIKAVIPSGIYVVGSGLAVFFKADPSLDNNMDILIHKQYKVLGSGITFQSF
                     QNTAGIIGFDSDYKLIPYIDYASNAVMYYVQPFTMLSFSDMVNSASATLQDIEVSGKF
                     KYNGFTRDRFQDSDGTPLYWVGEEYNNYLYGYSILSNEKVMTYPLFNSSGVSPSVTLS
                     DLNYLSRTSTQANIWSDKVYVDDHYESRNISIDNQDGIFKFKSFEKDTSLGLEAIGTL
                     GDWLVVSARQQYKDDSDVVSTKHNLYFYNKYEINPFEEPIKVFSGVIGLDDVTIGDLT
                     FNDVGNLLISVSGYINFYKLFYDYALLTRLPNGTIKSTLLFREDYTGVKL*"
     gene            complement(146434..148005)
                     /locus_tag="rifoxyd1_full_scaffold_6_prodigal-single_214"
     CDS             complement(146434..148005)
                     /product="Marine sediment metagenome DNA, contig:
                     S01H1_S17391 {ECO:0000313|EMBL:GAG26202.1}; Flags:
                     Fragment;;  TaxID=412755 species="unclassified sequences;
                     metagenomes; ecological metagenomes.;" source="marine
                     sediment metagenome.;""
                     /codon_start=1
                     /transl_table=11
                     /translation="MLPSRRAFHPTMYAAGILSRFPAWMKLHNKDSVGYRFTDAILGN
                     ELELFANTLQIYKDYTSIVRSPIDTLEYLSQIELPYFLKESTIYTTEDIPIYVVQNEM
                     EFLNNIPTRIANTLSRISPSGLDGANIVGLEWLDGFPSGVLAIKRDVDDITPSSLLYY
                     DIISKTNSISLTPSSGIILGVGYVGLGQNASWDEAIPESTQSLRSKYPINSWITISGD
                     VSSTMPSGVTWDKQSFIYPETDIKTYFQRLLNNPYGSGVYDQADIELVFAPIPGTIKV
                     YDVFNTTVSGTATQERTPTLIPSSGWNVYQFTSGYYAENDYGELEFRQHPWTYKGYDN
                     PIPWEITPKDIQDEIIAREGSGVPIVPTLIGNVSWRLLPSGGYVDDEVFPHSGTFNWI
                     DGTSGSGNIIRFSGHFSKYEVHYQYRLYENITQISADPKESYKPATPSGGPLYFITNT
                     DFFQNIHIETSLSDANAIRIDPYSVRPGVTLYYTLRMNTKFEDIWDDARTTDKTVQFY
                     KHNIGYTDNLGLRNG*"
                     /db_xref="X0WSL6_9ZZZZ"
     gene            complement(148005..149282)
                     /locus_tag="rifoxyd1_full_scaffold_6_prodigal-single_215"
     CDS             complement(148005..149282)
                     /product="Putative uncharacterized protein n=1 Tax
                     =Bacillus sp. 7_6_55CFAA_CT2 RepID=G9Q413_9BACI"
                     /codon_start=1
                     /transl_table=11
                     /translation="MSITQISRSQFDILRDARENLVQNVGVSADNETSTSLNLLKSMS
                     KEVASMWDRMNTLLRMGFITTAFGEGLDEIGVFLQEPRAGFKRSMDLSTTNLKFYLDE
                     SYARDITDLLNRYLTIRDRNELLEQGVIDSATNPSLINIPANLLVTNNDGTISYTVMN
                     SMTLSNTQTSDFSPLIATGTGSSFNAAPGTLVRHNLTSIYPILSKVKEAIKVKNLYGI
                     RNGGDIEGDENYRFRLSNKVVAAVSGNNASIRQAVLSVPGVVDMALIPRTHGNGTFTI
                     FPRTSDPILSDGVMTAVEASVQSVIAGGTIVYVDAPDYLAVAMRLELRFLPGADKNAL
                     FANARLAVMDYINNLDLGGEIVINEIIQIVMSLDDKIMDMSIPQFGFGFLDRVTGAIT
                     SYTPLRLMNQVADYNQKWYTNSSLCSICQAGTR*"
                     /db_xref="UniRef100_G9Q413"
                     /db_xref="X0WRD2_9ZZZZ"
                     /db_xref="cbv:U729_3136"
                     /db_xref="G9Q413_9BACI"
     gene            complement(149340..149813)
                     /locus_tag="rifoxyd1_full_scaffold_6_prodigal-single_216"
     CDS             complement(149340..149813)
                     /product="hypothetical protein"
                     /codon_start=1
                     /transl_table=11
                     /translation="MSLFSGLSDIATSSDGDMLVEGSDLKKVNGIDWFIQEVNKILRS
                     ANDWFFAPNAGAALDRFYGSNNTREIATEIQDIIKSKIERQGISFPATLNVRVVPLSR
                     DEIKVYINLNFNNENINISKLIFDLQKGSIKETEEIEKQQSTKTPNKHPYAGKFL*"
     gene            complement(149824..150717)
                     /locus_tag="rifoxyd1_full_scaffold_6_prodigal-single_217"
     CDS             complement(149824..150717)
                     /product="hypothetical protein"
                     /codon_start=1
                     /transl_table=11
                     /translation="METNIFRTTLFKDIIGVKVDSGYIRVSDKGVLYDLKCSNKMKLP
                     QVEKEPGKYFVLVGESISELSRARVRQDSNTKDFPPVGEQSVGEVYCEVMDTGISTPP
                     VTRSAGEIFSNPTAIDSVPIAYITASQISKNDPNYDSGNKEESMARAVQVPAITGGPS
                     TGIGMRVGTHSVGVSQKAGMVSNTDSMTHSTQETNHGAGMFTTSYNFLQHYFIHLAGA
                     VSLPMNHMVNLAKMLAIGKFVKGVVGSKGKRVDDGSGTTKWQNGTGIYGLADEIGETS
                     GIHSPGEGTIIGKIRRDLNNL*"
     gene            complement(150719..158014)
                     /locus_tag="rifoxyd1_full_scaffold_6_prodigal-single_218"
     CDS             complement(150719..158014)
                     /product="Nuclease n=3 Tax=Bacillus thuringiensis RepID
                     =J3UPT6_BACTU"
                     /codon_start=1
                     /transl_table=11
                     /translation="MGKPTFENKSHDDEKSFAKMRKYEPLKDLVDVIDLLSKKYNIHI
                     TSLGRGFKPGFTTTTSVATALGLKDPLISIVNKFFNRTDVSENEFIYKKVIWESSDPI
                     NDHNFVKYSPHFWIPDQPFGCAVDIRSKNFTESQIQSIVNIIKAQNKELYVLVHSIKG
                     NYPHIHLQHDGVYKAGLNTMKDLVDEACGYTKIRKTYSALNPAKLVKRDPDYVDTFKK
                     LDNAICDGFTAADIAETLDIANQKPNLKDKKDTRTILPSDIDNNGLMEVLRIGDINFS
                     VCPVTQISYSQSMQYVRFSTLRTVGDPKIANDTVPNNVTLNIIFPNADAINNQMRSLI
                     AQFMVTPITIVQNRFITRTLKPLIINHKGETEANPLLSPEDESIWMIMTDLNVRSIPN
                     FPEAFEVYITLEMFEDRVFGNKLKFLVDYKDLQEKYRRKQEIFGHQYIIPSEKTMLKS
                     AADFKPGIINVTSDPNNSELYKNFYQSVANTFELYYPEQDTKTGGKLTVLYNSYNYSR
                     ENIRKVKKTMEEEYNQSLLETQDIIKELQPGEIKWFAGKGLNVIKPDVIQLINKTGRT
                     TIDLLELTISNFESVKSLHNFRYSVMDPIFRFRQLSKDASIYVNRIGDELGLTSWDKQ
                     QVLKIFNSALGRIGTLEKYSTGLASAFKTDANGNPLSNQLTNPTPAQDIGRTDGLIGG
                     LEALIGEMLFTVEGGKNEALSKRAAKINTALKKITELCLGDINEEKPGSNLDQDGLPT
                     FIARYSSVDLIDGKDSISTGVSFSISNKVIPQQVIGWKQPTFQHLGRSDWSINMNIIC
                     KNDEAIRNIMFILNKMGVLSKQIQFTSPAKFINLDTTLHIQEGDPIFGVLGINSFVLN
                     TVEVSSIPGQPGEYQINLGLEQADLSIHTAEKIEESSAKQKNKESSQLILKDILPVLK
                     AIVINKDRKDYGQILDFEKIKDAIDNPNLNEYWKAYGVDSYDYMDKYNFYKLMLGTKK
                     VTDPDKDWDLLVMDLFPTDTNFSSNKYFSSNKSGHAFITSIIKLNNLIITETAGNLIW
                     PKGSVKTSLGLVESLQFYFESIGHLANASKNHVATQTVDKNSALWRALGVSAGGTALV
                     GTVGTLIGIGPVGWGILMGVTAIALGGGAIGYVFSEDTLLAIKDKLPEILPAAFNITV
                     NNRIIELAKEFLLDDTSLDVFSSDFEIGNGVILQDRMRSIREDIATSLKGCYNDFESQ
                     IQLASKKTGISSSFLDPAFYLYSDDFITVDLIRELRIDIQNRLSMLATRANINALQLG
                     TVVADKYFPKTGSNKYNVELDKLLIPLPKDSLITQQDLQWVVDVRNKIVQINKNAFDD
                     ANKENIQKLMGLQNNTKEFEEVFLNDYWPERVKGERTSVVMEAAFARLQLINSALRFE
                     TIKSSLDKATEQVSRGRSSFRKDMASQIQLREYNKLFKDVEYPKVVARNPTMTWYEAI
                     IDAGGIGNPYIGATSVDKVFSEINGKSMYTYFTNDGMRELLYQIETIAKCKKAMNNNT
                     SAELMAAYNALEADPRMLQKRIDQIQSLQDILFKATLNDNTGNPIRIFPTFKIYFIEE
                     DAPEWGIFNDFYDYSAVQEITVVKDRKSASDTCVIKLSNVAGKLTDSFAENIPEIGTD
                     NLPLTSMMLKPGMSILVKMGYSNSQVELPVVFYGIIIEVAPGPIVEIICQGYGAELNE
                     IIAPGEGVHHGVFGDVKALGDVATWAIQQATGLNHFGKLGYTSFGIKDTLRLSGTATT
                     GLQGQMKIGSFITGLPGLNINDPRDDNIFLSYNIGNIKKEKQITGSLNLALEWLISKW
                     ELSGNLHFDWYIRDQSIWDVLSELVYFSPDFLKIVLPYNDNLFPFIPKIRNTLYVGPR
                     RGYYKYTDMFSMISVDNNIEFSNANKVADILFRMAEDITYNDEIPHTDIIDKLVADFK
                     SLTDNDTLFKTAIFYYFGIAETGSTTVQAFNAQEIGKRDQIIKLSKAFRKEFTNYETI
                     LTDYKTIQKGSKLEHINRNFEENLKKLVVNNIGFNGIYYNIYGNNHQYKKVQQHHIAT
                     AYTNILNNNIIASADGWANQIKLVCPVDPTNANDINDVPIEDKGELVTTIFNLDDNIL
                     DDQIRSKQMFINNIDPSMWDDSIWAKKILQGEGTWCNIDGEQYTGLEQNGEPKVKERQ
                     STKDEDVQYRLSRNAWELLPSRWRVGISILAEEARDMYNGELTIIGDSTIRPYDVIHL
                     IDYVNDMHGSFEVGRVIHSLSPQTGFITRIKPDLIVNQKNKFNTDELYVASNLMSQSY
                     SRSILIGVGTVAGMGLTSLSVFNLVNSAVKSSALLAGVSSTLGILGITAGVGLVAFAG
                     YKAIKYHHERIIMIMNNIIGRDSLEILPLTYRNIPYVAGIEGYKKDSYLRHMISSSLD
                     ETGKYSVFERMGYMNAPLEFEFYRNVVGDSPVWSWIQTNILSNKEGVSGLDSFVAAKR
                     AFFNLGETR*"
                     /db_xref="UniRef100_J3UPT6"
                     /db_xref="X1A3L0_9ZZZZ"
                     /db_xref="btn:BTF1_30702"
                     /db_xref="J3UPT6_BACTU"
     gene            complement(158014..158211)
                     /locus_tag="rifoxyd1_full_scaffold_6_prodigal-single_219"
     CDS             complement(158014..158211)
                     /product="hypothetical protein"
                     /codon_start=1
                     /transl_table=11
                     /translation="MPQLNISITLDNIDSEIDANQLASTIENIIRQNSGIDNIQTSIY
                     DNDGSNSGNPIMAQNIMRKIK*"
     gene            complement(158211..165278)
                     /locus_tag="rifoxyd1_full_scaffold_6_prodigal-single_220"
     CDS             complement(158211..165278)
                     /product="hypothetical protein"
                     /codon_start=1
                     /transl_table=11
                     /translation="MADNLSDDILGNDNDVSPLSRGVSVAGLVTAGLGFPSLWKTFKE
                     KYPKGIDIFANRFTKNQPTEIELQHAISKTIFEKSLDSSHLIKSIMDKPVLFDERYDK
                     TNTSTWAQMQRKRRRFELITSPEGNQIEQLENMIQKASKDLDIIANDEALQVYRKEAV
                     ALYIREIGEKEFLGKFPLMTGFVNGLKSGAMMNTADVNKIFTEVLSQGNSNLLNSLYR
                     DLLKYGRSDNATLLASRSKIVKLLDRPSKYQGRLNINQPTKIDKNFYEFHASKYKTGE
                     LFAEEVMGTVHQKIEWSAENRANKVDLKFKNVLKELYNEVHSERSSLKGPGSTFSVRL
                     TNSGGTSNALDRLEIYSIDPGGEKRTFFLDLPKKGYIRGGQRVPQTSIYSGKGFIPSN
                     IIESQVDGLASNVKTIAHALVTETDGKQEVARVQRWFDKQFKTSDLATGNTYLDTAKR
                     GIVSRNDMPWLNASTKALKNRASGLLEYNTLNYVKKTGQDILIYDTEFYTGRAGIQPL
                     VKTPQAARLYQISYRRVSSTGEALTHGNYYIKDASFERLYKAYKSGTTCLELENLKHV
                     LNQTGKGTPEHLDWLIETIQKEGVTPKQALSRVFNEAGKGAAILDFAGKGGSDRALID
                     YISPEFLKDRTMIDMLKLQKSASSLGSGFRLTHVFTRLVENADEIELNKIVKTLSSHS
                     STIAHNDLIHKLSKMTNISNRKQMIIQAVTADSHDSSVDVAVTHTALNHVLSDRSQMG
                     SILGFTNMLNKIMNTGFIDFKTRVNMLNYANLAVHYTGKDAAEDALFMSTIPNTVSAG
                     GMLKGKTQMFPYHRLDPLNVQDSSLRQIHQVMNGVRLGYLGEHGHFYDPYTTAFRKNL
                     ERQSSNIAENIAIHAEPVMIPTLVIAKGYGVAPDDSITIDSRVLNKTATTVRHREKIV
                     NFKGLKQEGSLFELIHRLTKDKGINIFNEKTTLDADELNHLFDQHFKKEQGELGEAYR
                     HSQANVNNLKGKFYQFEQDTLIAKDISGQEIRSKHTGNTRFSKIRFTRGRNGELQFVY
                     ELEELITAEKVRAGFGKGMVFGSGEQGIMGILGHHNDSPAVVSDRLTARSRIKPEMLL
                     SGNLFSRSDVGTTKKLALNRIYGTYMAAGDHTGAQRFLQDLFARSTTYQTGNQSRVLL
                     DYTTVAEALDIANGVKADTLYKHMEKVGLTWDTANIKALAQSHNVTYTADKIEMSKRF
                     DDLTVRMIEKDKLNILDGVKANSTKILDAAMDNEQIKFMRSVYNPYFNFVRNKIDFNH
                     ETNGRFIDFTKIKRDGKTVIAPVLLTFSDILSSMSYQMQQQQERQHTISVSSVIEKQM
                     EALQSNYNKSMEKTLIDRMIGQKKRGTRKTILSIFSMLQGADKLSGVSIGEVDINATK
                     QILSRTASYQQLHKYFRENGLGSELQTPAFKKWYHEAFLTTTISDLEIERRDLELKLD
                     NSTPTNRKEIINSIKEVDDRLKGMKTSFKISEESLAIKDIESMTDTLYNHAFRSNGQG
                     EFGDKNIGINGPKVAPPDLILFKSKNFRMDKDFFKMVREQLQVLDENLRTNDPKAFKR
                     REFIDKIINMTESQVKNKGVHDGIILPNAHILMDAMNLSARQLALGSEIPLTRGNLMN
                     SMQNVLSSIMLTTSNEFENSKSSDYFHKRTAKKYAEFLGDLAHRVVGKNGLFSRELEL
                     QGTYGLLNSPFAFKKQVGGMVRDHNKLKEIIREKYNKATKDNGFDVRKANTQKIINRH
                     VEREFNASLELNEKIQSGRYNFIARSEFMKHQVNVGNATMSVGKFFEKELKEGRLTKE
                     EIRLMKTGGKSVPVGISRYPLESNMWGLFSGETFVYDQNWAVFQDVRKGTVPSLDTML
                     MLRADSDGDNIVTRLLNVKNMEELNKVLTERRGRTKDVYEAMFQYQNNLFKFGNTTKA
                     KEITEKMYGKKFQPSEIRSIITLTTEMLEDYGHKVSKDPIIGHKLEELQQSEINKLGN
                     LKFIDASISDLKKFVGSESIQELIEEKTRRFRARVVGQASVGYLSSAASKFKARKDLI
                     MERISLIKDPKLQQDMIKLFPGMNQANENAVKIFGDTMSTMFQDLNNSYDDLIRSLTH
                     QGPEQKAISMKKLTENDAISHVLNVVSHVDDLDNASVQGSFKRLSIDISKDNLKKWRF
                     FQDIHKTLLKSDPNYERQYHDATVDLTHNGKNVMDLLNMSLSARFSQGFEQLTPKELQ
                     HAMSAYTESTTPSFGTKVSTAWRNSVKQVLEMKPAKSVLGLGIGLSILSLGSPDQLAG
                     GISSFGIDIGHRPGFKSDSDIGMESLSAEPGQDVFTQKWTYLLNNDPILKDNISALSD
                     RSYKDLTMNKKIYTQFNPSKKFKRNYIDYRKNYNSRYQTNDMRRTQIGM*"
     gene            complement(165278..172750)
                     /locus_tag="rifoxyd1_full_scaffold_6_prodigal-single_221"
     CDS             complement(165278..172750)
                     /product="Virion structural protein n=1 Tax=Bacillus phage
                     0305phi8-36 RepID=A7KUR9_9CAUD"
                     /codon_start=1
                     /transl_table=11
                     /translation="MADQLDRNDIYSAEIEQPQSEGLSLKKIGMDLAKFTLGMAVLHK
                     ATGFAAKSIFNRVSGTTRLAPGISKALGKPIGELSQSITLGKLASGTLGAFAENPAMG
                     KSLSNASKILLAGQRTGINLGRQMMQSKNVGIKALGYVGKYYTKTLPVAAGFYAISKP
                     LGLDEGDRPSWYNVPGHVAAIGKLTAEFAAFDGALVGLKKGTSLAANKIISKLQYKDN
                     PGLYRVLDKTFGMRRTVNGAEPGSFMNKVMQTSAVLDGIRRAGAARSAHVSRAVGNLW
                     GNKLAKEAQYSPMYDMRRKEFYTDLKERVKLGFKSGYDSRVSKVKGFDSTYATAALDS
                     LTGIMAKHLNQDPKIFSKSVVDNANDVVMQLTNKPLPKGFAGQFKKVLDAKHKIAGRS
                     MGSSVGRGFATVEDVLANNATQRSFSNKLWNAIRAGADDLAKPEIDNLQKSFLGMYAG
                     KNVVKGSHGSIIDYSMYTPRNMLGAITNFITPGLNFTIPFTGGKTLPIGKFLGLERYL
                     TKEGLNIGSIGTHDQQYYKDTITGHMRRVGVQSGTTSGLGGVLIDGELFIHDQVEGLI
                     KANAPKMKLIESSPYASESVLYKLHADAATRGNKDSIKIIQELEEKSQSGGGIFQKFG
                     KFIQNRGLQTPDLLSSLSAKIQSSFGIGPKTMGVKHAAEYILGTKSASNISKADFNSL
                     LSTIPYLGEQSSKNLYGALSNPRMLRAMGKLASQNGYGKNHVGKFEELSTLMGRSDDD
                     MMAFIRKNRAFEDDSEMQYALKAFDKNRYGFDDPVGFKFGKMPLSNKTNLHRQLIEQA
                     MGKVYGLGAQGGSTFNFAADMLKNNDILGMFSKEEVRDLRMVATNIDLHTGGFLNKSG
                     TYFSKEGESQTKAVDIISKYLGNERAYLEKSLYDTPLIHGIGLFSGGRKAAGLDRIRL
                     SESLEAQQKRENPFNRDYAHGTDLLVEQSGGFLRTINYYIDKVMSMGTHFGLKYGMKE
                     RGDGYITLGKGLTSFLPKSAPVFTKNILEKVTNKKYYIGGPLKQLSRRVAQGVGVLAA
                     AQALDTFVDVNPLFDGTAFDNGIFVPVAETYAKASMAFHKVQDLTGITEAAKYLDGLM
                     PGSLSTIPGMIIGGMSRGPLGILGGAVINRAMDAVGLYPKFDKSYDEMAGMYSGRELV
                     PVRRNRFWLFGKSPYEGDGPSYFRPHWLPRLRSQYKYTDTLYGSKAEAFIFKPWVGLG
                     FNPLGHIIDKYHHEKTHYWDRPYPVTSAAFTDTIIGGPILSATIGRLPIIGKPIKYMH
                     EEEMSGYYSKQGNTTSVDGELATSHMANADATDQLLYMNKKANLAADQSLYGQRPKSL
                     NPYGVMNVLGEQMYNFTEFAGLPGYKLETLMGGHPGDFNPRFSTSNEMTSVRRAFWDL
                     NMGDYFASSEFFRRFVPKEKKVWEKVNPLRNKMSSWLPSQEGDYFVDFLTGDAFCVSK
                     NTFVNINHIYIKAEFVKVNDIIYTHKGNYLPVKNIVKRPILKNEKCYSLKVAGINNIS
                     LEFSQEHPLYIKKISYCSFGSSCICRPIRNINSFCDSINNNKWSGRGRPPNGCKNTWI
                     KEDIKFIPIKDVDVNSYLVYKIPQENKEVTLNYVYLQRDNTRSSEYKVNGSILLDEDL
                     SWVLGLYLSEGSTGKNKSKKPLQLIFSMNKNEVGVQEQINEIIYKKFEIKGTLKIKDE
                     SSELVFSSTKLAQIFANWIPGNLYEKNIPDFIFTTNNNNKLAFLFGCYLGDGYISNKR
                     LSYECANQNIVFGLRRLSFELGIPASYNDRIRFDKRTQKETKSFITEIHVFCIKDFNL
                     KYLNYKKDIIDLNFDRLPNIDNFSDSNYIYQKIIGKEEIQLDYVYGFEVDNDDSFCVM
                     DFATHNTKISEGEIRLPGSAYDKLYDVKRTFPGRASSLGKSVNDLVKGMVGFDPPDTE
                     DAEDIMATGTAMHRYIQDSMIRNNIGYKAEQLVYDAKEDISGHIDLLMYDPYRKGGKR
                     PLEIKTINAKGFGKLKGPHSNHISQLNFYLRQMQMEVGTILYINRDDPTQIRTFDVRY
                     NEERFRRDVQDLRKARTIAAQLMTSGKGFENGASYSWLDRYRILGDVAPYSNEYKQAG
                     EIVALQLRANRLPESAKDEVRKIKQHRKSVMRKFDLYPTRFRNRVFNPDVNYELQSEN
                     TNIKAAAEYSFGERVLGSIWERAIQMDTPLNTKLWSYRSPLQHYQRTKLYGTDSASWN
                     RPYQDLIKPMFTKALSADNPMDAAASFGWIGAIGLGGMGNMGIPGAVFGGLYGAARSL
                     VGNDAWIPDEVNKKREIERTFDQLKYVKNMELYNQTGDERYQTAASETLWNISHSGYQ
                     VGVRQAMRSISSFEKPYFLTWMKETNPIERENILEHVPEEVGNLLKAKWGMSYDLPKP
                     SKYEMMIPNSDWEGLLPNDNLDDIKYKTINQEGLRANDFGMGWYDQQRRTATSQFELN
                     PIENPNDILSSNNVASRIKSALMRTLGTYVRRPLISISITPGGSDSVKLNIRLMRDRF
                     NDIKEALRTR*"
                     /db_xref="UniRef100_A7KUR9"
                     /db_xref="cbv:U729_3131"
                     /db_xref="A0A0A7G0H7_9CLOT"
                     /db_xref="A7KUR9_9CAUD"
     gene            complement(172750..173424)
                     /locus_tag="rifoxyd1_full_scaffold_6_prodigal-single_222"
     CDS             complement(172750..173424)
                     /product="hypothetical protein"
                     /codon_start=1
                     /transl_table=11
                     /translation="MKNIPLGEWKAKYGRIFKVRIEEKEIYFRLLNAGEIEICKKTPK
                     TISKLIDSVILNNESLSSTGSKYKLSDFIIRNSFPSTDDQLKEKILHHRYKVKDDFTL
                     NLIAKLCSVYVSYTPDDLKSKTIDQLLELVAIAEVMTGKQLLNDKKGKKPGVMNTRRD
                     TQERDESKFAKPPVNELMEETTNALQAAMTKFGKKVPILSEIKAKTSKPLTDLQRQMK
                     ELNKAI*"
     gene            complement(173424..173735)
                     /locus_tag="rifoxyd1_full_scaffold_6_prodigal-single_223"
     CDS             complement(173424..173735)
                     /product="hypothetical protein"
                     /codon_start=1
                     /transl_table=11
                     /translation="MSEVTKEMIDGWKAKYGRVAKLSLGGIEWYYRPINLEEYYAVQE
                     LANTTEGKSEAVGQEQIIRVAVLSPVVTENIPAGVTLKMSDEILKLSGFVSEEIKPEE
                     L*"
     gene            complement(173749..175248)
                     /locus_tag="rifoxyd1_full_scaffold_6_prodigal-single_224"
     CDS             complement(173749..175248)
                     /product="Uncharacterized protein n=1 Tax=Bacillus
                     weihenstephanensis (strain KBAB4) RepID=A9VUY1_BACWK"
                     /codon_start=1
                     /transl_table=11
                     /translation="MSKQRVNFSTYPQDYFCGAQVRIYFGSIYVDDIATIQYQTSHSK
                     TPLYGYGDHQFRTIAKGQLLVRGSFTIAFKETGYLYSIIQLMRADKAGLELISKSKDS
                     FETYMKYIGNGLTPEQALDYTANNKTTNQVFGTDFKDSADFEDISEVLEDAIWGKPGT
                     PAFLQSRIPRSDELDYLKYTQALKTSSDIDRDGFDILLTFGSYREGIDTPDHTIVSIN
                     DVHITGESMVVSPSAEPIGLTCEFFARGINERISNAFPVADVKVAEAAKEEAKAEPEK
                     AAEEIESKKDDTPQQTEEPNPNMQGPPNLPGSYTPSSTMDICPDPNDDNTQVVPTSTT
                     EMYGPSVPLPIQNTGILGPTNEQIKEYIKTKKRLEKDKQVQEILDKEETVVPVSPSLK
                     STPLPKLSGKDFMVGPLKGNKNAIFSKAKIASKDYKSTFLTAKLTLSGSPDRGNIHGK
                     ASPRGPWPWLDIEADYTLYNENTLVFTNVQTKIPISTLKSAMNDFFSKL*"
                     /db_xref="UniRef100_A9VUY1"
                     /db_xref="bwe:BcerKBAB4_5753"
                     /db_xref="A9VUY1_BACWK"
     gene            complement(175441..176835)
                     /locus_tag="rifoxyd1_full_scaffold_6_prodigal-single_225"
     CDS             complement(175441..176835)
                     /product="Uncharacterized protein n=1 Tax=Bacillus
                     weihenstephanensis (strain KBAB4) RepID=A9VUY0_BACWK"
                     /codon_start=1
                     /transl_table=11
                     /translation="MASTIYKTNPTPEEIERITAEHEAAKAKQEKASYGDDGAGLFNL
                     ADEPTPFYGFTENEWLGFSETYRRGVRDWAHEQASVSITAHEAQAWTDYISGVDSPAV
                     LDAIFGRSYKYKAFFQNVRDAGNRDHFQVAENERNAITGAKGYINPGSIANLSDLQTK
                     LVRDSNSYSGCDITASLTIGGKTFVLGNLSTITYSIHRDKVPVRTLGRTYAKSYVSGA
                     ATIAGTLIFTVFDTHVLDAVRQEVVSEVQAARGQSSPLTQQLPPFDVTIFYRNEYGHA
                     SYMRIYGIEITDEAQGHSINDIYTENQMQYVARDIDLMCKVGSQFTPQALAAGNNTMF
                     TQRNLSTPAFKLQHLQYNENRIGELQIDLARMNNEINVLGSRLAELAKSTPSAEVTNL
                     TAAYTIQKANLTSEAAKKLSEITNLQKDNSKLTSSESDIDEAAVRYGSNFSSGRDDPY
                     ALSRGPLLQVKPGN*"
                     /db_xref="UniRef100_A9VUY0"
                     /db_xref="bwe:BcerKBAB4_5752"
                     /db_xref="A9VUY0_BACWK"
     gene            complement(176883..177563)
                     /locus_tag="rifoxyd1_full_scaffold_6_prodigal-single_226"
     CDS             complement(176883..177563)
                     /product="Uncharacterized protein n=14 Tax=Bacillus cereus
                     group RepID=C3IUV1_BACTU"
                     /codon_start=1
                     /transl_table=11
                     /translation="MAILSEKVTQTYTSMSGCDIQAFIESALLGNIQGVSFSITREKA
                     PIYVMGHADPVSFSRGKRGIAGSLIFTNFDREALYDVKKSSTLDLMYYKKNFDIAAGG
                     RSYDLLNTSGIEASKSLEGARAVANYSDQLPPFSIVLTGANEYGSTMWMAILGCELLN
                     EGAGLSIDDIVNETQMTFVARGVIPWQPKTTNQDWNQLTESALNKFANTEASRSIDNF
                     ELVNAQNA*"
                     /db_xref="UniRef100_C3IUV1"
                     /db_xref="btn:BTF1_30737"
                     /db_xref="C3IUV1_BACTU"
     gene            complement(177575..180445)
                     /locus_tag="rifoxyd1_full_scaffold_6_prodigal-single_227"
     CDS             complement(177575..180445)
                     /product="Tail sheath subunit n=1 Tax=Clostridium
                     saccharoperbutylacetonicum N1-4(HMT) RepID=M1MNZ2_9CLOT"
                     /codon_start=1
                     /transl_table=11
                     /translation="MALPGVTSDIRDYGLQVSPEPQVRNDSILIIGTAADGPMYEPIP
                     LSSKDVAQKVFGSFNAGTLVRGVFEAIDATLEGTPDVRGMRIGDGKKAKLEIAERLST
                     SAYWDAVTTGTTSLKLEAVYAGSKYNAVSVFIDEEKMINVYNPKTGLYSRFSYDDTNP
                     YNSLVDARNVRELAEVINSDPNISSVVVASTSGVQATFEVLVNSASNGVSNAGGTKAQ
                     FDLKKMLSGYAIATPGDVLPTGYIFEAEVSNTAGNLIDNLEEVFSISVSTPTLFEVKG
                     TTTAELLLTPFDGKGDSRFDTIQAMEDYDDDNFYFVTPSGSNVVSEYMNLLDREVLPD
                     VTTAVSITGWVGEFAAKGFQLPPDDSQETLVSGHANYSQTVTTAYGTGNTADVSGNHA
                     CMALAAARAVSGYYVPRGYVYTDVSGIPATIADYVRITASGIESYLDYPGKVIIAVSS
                     TGGTSDSEWTTLLYHTVSGIYCSGFVYDTVTGTGTLSLAIGNQALNYSGSNSLISAGL
                     ITASGMVVADKYLRISCNTIKGFLSEAETLPNLQAANSDWTTYFVRGQQLLFSDTVPF
                     DIIVNYGTKVNYEPNSDIVVTDPTLGILKIVSDTQPGPGGEVLDGTKKSVIGFKYKYL
                     PQFPAITTAAQSLEGGTDGTKLNNAKLYDEFATTYDALENYEARVVVPMGAFIDSEKD
                     SYNSITGLPERVNAQFQVQLKNYLKKVSVNTRETIGVMGSVPAPGTTLLEVKRFVDRL
                     SVQDLNDPNRGANIMPLLDAFHINVCTFEPVFDNLGGLPYTANGQASYAGMISSLDAH
                     QSPTNKSIPNALRMRYDLSNAQLEALQGMRMVAMRKKPGRNPVVCDAMTAAAAGSDFV
                     RLTTVRITFEAMDVVRKVCDPFIGQPNTAAKRNAMEAAITKGLSALVDLGALRKYAFT
                     VSSSVTQQVLGIVDIELVLVPVFEIRTIRTVVKLRTEIPSNG*"
                     /db_xref="UniRef100_M1MNZ2"
                     /db_xref="csr:Cspa_135p00240"
                     /db_xref="M1MNZ2_9CLOT"
     gene            complement(180463..181317)
                     /locus_tag="rifoxyd1_full_scaffold_6_prodigal-single_228"
     CDS             complement(180463..181317)
                     /product="hypothetical protein"
                     /codon_start=1
                     /transl_table=11
                     /translation="MADQLIKQIVFDIENPIRRMWIKEQGSDRLISLGQIQTINELVR
                     VMWQALQIHRPTLVFEPAYPTYILDKADADIKLAGAPAPAIPDEIITWNVIRRAPGSI
                     DHTAFAKSREIRPRMREEMVYDIVKNIDNGEPEMQEGPGQVGPDKELSRVVGRQIEGQ
                     WFDNLIQFDIWSRDNHKAEMLCDYLENFMHDFHGMFIELGVNKMHFHSRLRDEFLLKW
                     RNGLCNRSIIFYVRTETVRSGAVREIRKIHVNAEIRTYLEDIGKTGLGAFIESGRNMI
                     IDKWVKPQ*"
                     /db_xref="cbv:U729_3076"
                     /db_xref="A0A0A7G081_9CLOT"
     gene            complement(181366..181779)
                     /locus_tag="rifoxyd1_full_scaffold_6_prodigal-single_229"
     CDS             complement(181366..181779)
                     /product="hypothetical protein"
                     /codon_start=1
                     /transl_table=11
                     /translation="MPSLGEAVIEDNPLPLWKSILLNGIGITGLIMQITIQRDSDSYY
                     WQNTTWGVSDYIMPMTEVSPVNNPGLYTWDTDTSGFLGTWTRTGFNVKYYASGVINFT
                     QSYFSVASYDDESDAQDLRRLLKITRNTLKNVKNK*"
     gene            complement(181767..181958)
                     /locus_tag="rifoxyd1_full_scaffold_6_prodigal-single_230"
     CDS             complement(181767..181958)
                     /product="hypothetical protein"
                     /codon_start=1
                     /transl_table=11
                     /translation="MTRGGYIKDKLCLSIKTTNLINNKIYIGKDSNDNPNYGKRYKHT
                     KETKLKISNSLKGRSKCLV*"
     gene            complement(181967..183688)
                     /locus_tag="rifoxyd1_full_scaffold_6_prodigal-single_231"
     CDS             complement(181967..183688)
                     /product="Uncharacterized protein {ECO:0000313|EMBL
                     :KKL17480.1}; Flags: Fragment;;  TaxID=412755
                     species="unclassified sequences; metagenomes; ecological
                     metagenomes.;" source="marine sediment metagenome.;""
                     /codon_start=1
                     /transl_table=11
                     /translation="MNDNIINLYSPDGSGASTADLFALSGTLQTSIYNTSGTLVTLIA
                     NTSGTLDTAIYNASGLFLRQDGTTPLTGDWNAGGYNITNSGNLSVRDYIRVGNITDDV
                     AKECNVLGQNFDSGTETEGFSMIHGWNAASNANLLDIGGGSASYNAVSYVTFYTAANA
                     STRIGTARGRFDANGLLDVYYGLNVQGEVTASGLTCPQYNSDLNTFSGHVGVGSTALT
                     NASLLVKNISVVQGSENFYGIYNYHDRGSGTGTYANDILNHYNFLNLSQVNGEYGTVY
                     GIYNETQLAAGTVGRVGFNQNFYGQYTLMDMNGGTVCGVTMGTYINMDIEPAVFCSGQ
                     ILALQARVGPDGDVLGNVTGIRGTVDQAAGKTITGDAYAIHADMDIDGTVTGNTVMVY
                     IEEHSNVDYAIYHTGTAPSVLGGDISVSGSLQLGIYTIERTFSVALSDSVAATICTIT
                     TPDNPSYDGGGYSVFIDGQVFHGGNSSATNAAKWFQVKYSHINDTTGNTGDSTPEISY
                     SATSAADASATRDIGVISFAAGAAGGNYVRTMDITADFTGTTIMTGRVVAHVKVVYYG
                     YSTITVT*"
                     /db_xref="A0A0F9B760_9ZZZZ"
     gene            complement(183837..185183)
                     /locus_tag="rifoxyd1_full_scaffold_6_prodigal-single_232"
     CDS             complement(183837..185183)
                     /product="Gp55 n=1 Tax=Synechococcus phage Syn5 RepID
                     =A4ZRD6_9CAUD"
                     /codon_start=1
                     /transl_table=11
                     /translation="MGYVFDGNTSIITLTPGTAVLDLRNLYTNWKEWIIASGSMYTQA
                     FSTIGGEPIDVVEGIYITSYFFLENGWKIRPQEASHKLKVTNGVLVVADGSDPFLQTL
                     GVFNVLVQYSQPIKSETIATGGGGGGIVTSIQEAALTQIVDAGNLAGWSGGASSIVTV
                     SGITPQALSQIVASGNAAGWASGGSTSGDFINTIDAISGIVQNILGTTSQFRFTDNDV
                     WCTLNGEKVVVFRNEDKTGYTILTSNLEALLTSGGSPTAEALAQNTGGSRMFNRRTGS
                     KLFSGRSSGSSGASQGEIDLRVEFAETMFGRNGKPQRGHWVVYRRFDLTTKSANFDEV
                     YNTGVNGPAYAFADELVITRQDPVFSPEMAESAMPAGLLKGGQSIFYFEYDFRPTQND
                     QIYELDWDNHMIKPPTSILNGVYTKRYNIKEVFPYRLDGGRVEYYMAFCNTDLINY*"
                     /db_xref="UniRef100_A4ZRD6"
                     /db_xref="A4ZRD6_9CAUD"
     gene            complement(185167..185787)
                     /locus_tag="rifoxyd1_full_scaffold_6_prodigal-single_233"
     CDS             complement(185167..185787)
                     /product="hypothetical protein n=1 Tax=Nanoarchaeota
                     archaeon SCGC AAA011-L22 RepID=UPI000376B9B1"
                     /codon_start=1
                     /transl_table=11
                     /translation="MVCKYCNISFTPYHKMQITCGSKECLNKYHKEYRKTHTNQIREY
                     KNKNKCYLNEYNKKYYKKNRIHINESDKEYNIQHRQQIKERKKEYYIKYKDKINKYGK
                     EYQKNRKQTDPIFVMRLRIRDRFRKVIKKNKYTELYGIRIQDIINHIGPCPGNLSEYH
                     IDHIKPLSSFDLTKEIEIQKAFAPENHQWLTKEDNLRKGDRYGLRI*"
                     /db_xref="UniRef100_UPI000376B9B1"
                     /db_xref="A0A0F9QC21_9ZZZZ"
                     /db_xref="lso:CKC_05910"
                     /db_xref="UPI000376B9B1"
     gene            complement(185796..187121)
                     /locus_tag="rifoxyd1_full_scaffold_6_prodigal-single_234"
     CDS             complement(185796..187121)
                     /product="Structural protein n=1 Tax=Synechococcus phage
                     Syn5 RepID=A4ZRD4_9CAUD"
                     /codon_start=1
                     /transl_table=11
                     /translation="MAILTDPDDLVDAASIIIDTAAKTVQLVVNGLLTTEGVTIKCVY
                     SKLKELWRTNNTYIKFLFPMGPITDEQFEMINGWNWLDATTRLLLRTGGWAVKDTLGV
                     SQEEWAGVITLGSLDAAEQVYYQQEDDGTTTNFNLLGTVNQAVQVYDAGVYDYRDHLN
                     LYCRTYARTYDMATLSDIGVTTLSYQAYRFPLTTSVDTKITHNDVTVSGTAPYSGMSI
                     WWGNHTVNIGGTLVSFSITIEGQGGTAEEIYEFSQYKLRWDSNIDASGGTHIGKITSP
                     FLRFTGDTLYTLAVDASGTCISGYLSADTNRLVFTDDSGVEWTFPYTAVLGVTFGENL
                     TNDISGTYWIYFTSVPSGQYGTSSGVIVNDASNLPMSGIVNGATSLSLSFAYDSNNQG
                     GRTPSGNAPITAVAIGLSGSQFVKASGVITRSTGNSISLIAPLERNYSN*"
                     /db_xref="UniRef100_A4ZRD4"
                     /db_xref="87067288"
                     /db_xref="A4ZRD4_9CAUD"
     gene            complement(187124..187303)
                     /locus_tag="rifoxyd1_full_scaffold_6_prodigal-single_235"
     CDS             complement(187124..187303)
                     /product="hypothetical protein"
                     /codon_start=1
                     /transl_table=11
                     /translation="MYRIITTTDHKYIGMIIDDIVNDIVFPDGFIMEVKFTKTTKTSV
                     IISNYNYIITLRKEK*"
     gene            complement(187351..192555)
                     /locus_tag="rifoxyd1_full_scaffold_6_prodigal-single_236"
     CDS             complement(187351..192555)
                     /product="Uncharacterized protein n=1 Tax=Leptospira
                     vanthielii serovar Holland str. Waz Holland = ATCC 700522
                     RepID=N1VVD9_9LEPT"
                     /codon_start=1
                     /transl_table=11
                     /translation="MAAVTINVDTNIDDIIAMQHVTVASGVATSQSSVDGITWVSRTM
                     PSSSTWQSVVFGSGMAVAVSSTNGTVAASSPDGITWTARTLPSTSVWYDIAYGSGLFV
                     AVSTNNSNKTAYSSDGITWTSGNISSTGNWRSVIYGSGQFIALSYNSNIFARSADGIT
                     WTSGSLPSTVNWNDVAYDWTLGRYVAVAYDSDITAYSDDGVNWTSGNIHSSSNWNWVT
                     SNNLGRFVAVSAVAGVVGGYSNDGITWSSGTMPVTTTWQAVTYAPLGPNGPLWTANGL
                     TTFAASSTNGINWVQRAQITMSCTASCYAPFSWRSNDTLTIDKRAIVTVNTDQKKFWS
                     GSLTVTNGRLKVINTSITDAIRFIMGRTTGILVHSIIPTNGQGIIDISGSMITIGQSS
                     GVANQVFTAPYTDYIPTVWVETGPASGVYEMWNNTRAEYGNTLPGFDNGLNATCSGRR
                     GMFFEQGVNTNYDESFVLLNSTTVVGLRIITVSSTTGIMTGASISGTNIQTGTVVEAI
                     LSATELEVNLAPTGSATTTTVTLFNPLKSQLTNQITFGDGTYGTIPPSGSYIKIPNIM
                     VTSETAANVGNAQYATTGLSINLSFGGSAYLQNCLFDESYNNFTQGQNLTIKNVGMVI
                     MPLLVEIYNLIIDGFAITQGGTYRRFYSTFWFTRDSRSNIGGLVLSYCNNAVMNDLYL
                     SSQSFHVASPAFPLKLDFCKDVTLTNYRAVNITPLYNAINSCALYLYSSNNCTITGIE
                     AYGIGAVFLSFSSNNTISNITWAEHVQFNSAGYTMTGDRLGYDPVTGSDLIEGQKYYI
                     KLRTYHDRKREIYWDSKTYSFTPFLGAQLFPDYFACNCTVSQTVVLGWTNRSPVYLYE
                     VFRSTALGFGTRDLTTLMYASTVAATVAFTNGPVTQAIPTAVTDTWTWNAAGKTLTRS
                     AGTGTSFLTLGFILGMVVDVTETASNNGTFILSACTATVMTFANVGPYTQTIVAEAAA
                     VIGKINGRTPANDTTYYYVLRKWDDAATSNESAETEVTPTANISSQNLIIQSDAFNTT
                     WVAARITVTANQTSPFTTPLEVLPNTAATQLADKLAATGASGHISQGFTSVSGTTYTF
                     SVFNRCDNIVGTPVVSGWVGLSGSATNYTVTHFVASGSWQRSSVTFTAVDTTTTAFIG
                     VDTNTQYIYTCSAMLNSGVVAEPPIKTTTVAVTNTNTISRDISALQSWCRSYGNETRF
                     SGLQYIVAPANNTGDLFTETYLGTSGTFVPSLLNRIRIIGDTTAWSFSLVISISYQSN
                     DNIISNFTQLGRGAPYAFLYFTLMSNNNIVRNITLDCGFRAQGSVIQFATGSSNNRCQ
                     NFEFRGIKNYTTFTPYLFTNLAFDSFLENIRCDVTDFSVPLLLPNNSVFKGVAGGNAT
                     PANGAITWVHGSTTDGMPIAPVAVYDTNFFEMYHTPTSGALYLLFNDSIKDTPPYTIL
                     SGVPVFGNNGKLYFQSPEDSIEWEWPHKIIGVSGFANREPKISTVDLGTSTDVFEGLY
                     GEYCVKAGTFGATYGSYKQMTAANLSSETISVSGFYIKIKLTAKQFMKYGAQTNPFVI
                     GEWIKGNVSQASGMVTNDFDLGSTGTVWVSGVVGTFNPTEAIVKHSTGTTRATNVATN
                     TLYALGPSYLSCINGLQIYTQIDQTVHYPLTTVNATLTITGLQADTEVRVYRTSDDVE
                     LAGSESVMTGTFTYDYEWNSTDGDTSVYIRIMSLTYKWMTYTDQLLGEDGLDILVQQV
                     YDRNFENP*"
                     /db_xref="UniRef100_N1VVD9"
                     /db_xref="N1VVD9_9LEPT"
                     /db_xref="mai:MICA_2365"
     gene            complement(192566..193603)
                     /locus_tag="rifoxyd1_full_scaffold_6_prodigal-single_237"
     CDS             complement(192566..193603)
                     /product="hypothetical protein"
                     /codon_start=1
                     /transl_table=11
                     /translation="MAVTLTFTRPVNYNLSFYEVGQASSETTALTVVASGTDIGSFPS
                     WITQVSYSGANTFWYSVRFGTDDGSYTAWSSRMYGRYGAGGGYFLVQPSGSDWVYLVP
                     PQISGVVPTWLEYNSEYTVTIDCSGLYASGTNYMLSDYEFTFTSEYCPLWSTMESVRL
                     TVGPLIDNIPDDTINRMIHKASHQAITRFLIGTNDFGCSYTDVPEPLYRWVTCAAGTM
                     ALNAAISSSTGFGNTSKKLGQFAVTYDALAGTKPAEIRKNLSDCMEEASISIQALQGT
                     LSMYAVKSLENSYLRHPMRDPQWGRHPRKVDQSVQGPWRGATNDIQTYEATDVITSDE
                     VTVPSGAIILI*"
     gene            complement(193605..194201)
                     /locus_tag="rifoxyd1_full_scaffold_6_prodigal-single_238"
     CDS             complement(193605..194201)
                     /product="hypothetical protein"
                     /codon_start=1
                     /transl_table=11
                     /translation="MAKLYIVDRYPAEYASGVYINDMVWAQFSVPISSGTATYYNFTV
                     NEKNTYDPVDGSVEVRGISGGLNNAVIVFMTTNGFKRNTEYAVLASTGLKAKDTNDYL
                     IDDSVWYFTTGTGVYSGLIGGVDAIVPSGITEDSTSGVIGADPSGAALEVIETIPEDF
                     ESNVSLSLPYIGIRFTGVIPSGVNLYDHISLTSKKVLG*"
     gene            complement(194205..194837)
                     /locus_tag="rifoxyd1_full_scaffold_6_prodigal-single_239"
     CDS             complement(194205..194837)
                     /product="hypothetical protein"
                     /codon_start=1
                     /transl_table=11
                     /translation="MVEKIEKETASREKRLAKPGDVVELIVGEQWVDDLSGISLYRGF
                     YRLASNAELQKDKIAKEFGYIREDEIQPTCVIPEGRDLSRVEKGLRLGILKIYDPKHP
                     TEYKERIPPQHRRVNDATQDSGSRYSSPDDEKIATILKMKYGDFLIELKRYKSYPMLE
                     KIYEAECEGRNLTAGPRKMIVEAIRSRMKDSDVGGVSKITSKVSEIIKIE*"
     gene            complement(194912..196183)
                     /locus_tag="rifoxyd1_full_scaffold_6_prodigal-single_240"
     CDS             complement(194912..196183)
                     /product="Uncharacterized protein n=3 Tax=Bacillus
                     thuringiensis RepID=C3IUV8_BACTU"
                     /codon_start=1
                     /transl_table=11
                     /translation="MRQFKDEKEKKAYARVYDAFTNNGEIQGEDSVVTVSDLVTSPDV
                     ARFIPQVVEQVVREALEPNLVIVPNLFQEVRLERGSRVQIGALGALTASEVAEGGEYK
                     ENDMQMDGGDMVAVTVSKHGLMIRVTDEMISDNQFDVIGLWLRAAGRALARHKEQYAM
                     RKINEFGIDIFNNTTPANAMYGSTSGRDITGAGNGSMTPENIWDMYAELLMRGFTPDT
                     VLMHPLAWRCFMSDPEMREQVLNGATVATRQMPAGSTTSGWGTSHNGYGLRTQATGAT
                     TVDPIAVGTSGKLGASAWVNTLNALGATMNIAPKFLPGPLQVLVTPYVVYTPPATAAA
                     TPYSGRTTITMVDSSRCGVLVTRDPVSTEEFDDPARDIRALKIKERYGFAALEQGKSV
                     VLARNVAIAKNYVFENANNVTLGNLNPATAY*"
                     /db_xref="UniRef100_C3IUV8"
                     /db_xref="btn:BTF1_30772"
                     /db_xref="32713140"
                     /db_xref="C3IUV8_BACTU"
     gene            complement(196198..197343)
                     /locus_tag="rifoxyd1_full_scaffold_6_prodigal-single_241"
     CDS             complement(196198..197343)
                     /product="Tax=CG_Woesearch_02"
                     /codon_start=1
                     /transl_table=11
                     /translation="MADLTFTNQGLRAQSLRAAPSKYAKSKLRYNFEQSEGQRLAEVF
                     YPWKYLPVQFQDIATEDFVVIPKGKIVSAIGYGDYVGAMEATAAATSGILANPHASGS
                     IPVFSNRAGTVVTANMDSDFWGYNESVCSLLVPANGGQDRTTANLYEYTANDVTAGTY
                     RAGNVLAADGDDVAGPGCSGNIPIGVAMYDIYQDIRGKNLNYQQWDKWGTLSDFYVTV
                     PFIREGFGGTTFNKGLSAFDHADDVASISALRNMTFLTIPSGTYARTGCTIAPDIRGN
                     YVIEHTNAVLSDVAGVSGAANPTIQTVGRLITLDTRFPKDLLQYVDTYEGSQMAGTDT
                     GGLPYWLFIFAYNYLTAATGSAPAISSIVDYVKSGRFGMARIQLHIN*"
                     /db_xref="32713139"
     gene            complement(197358..198791)
                     /locus_tag="rifoxyd1_full_scaffold_6_prodigal-single_242"
     CDS             complement(197358..198791)
                     /product="Protease/scaffold n=2 Tax=Bacillus phage
                     0305phi8-36 RepID=A7KUP6_9CAUD"
                     /codon_start=1
                     /transl_table=11
                     /translation="MTKKNIAIIRATDAGFVNCNNTWYLEEDMANAVSTWTDPFQKPV
                     LAHHEIKKDAIGRVLSAKYIQLKDSKGNKPRGYIQLEAEITDAEAVTKIRDKRYNTVS
                     ISTDARTAVCSICNHDIAKNGLCEHERGKKYDGKKCFWYLGGLKYKEVSYVNAPADEY
                     AETERFEEKEVTMAVQDSVQVPKFTFVDNTEECETWEDYTEDDLALAHWLMIEIDSEL
                     SEEDKVLSTKTRKTMKPSSFCGPNKSFPVSDCSHVTAARRLIGKYKGPGDKTKILNCV
                     NRKAKAMGCDSSKDTLITEGDSMAITLKDALETDAVKQHIDSEIQKATQPLKDQLVGM
                     SALSEKVATLETGVKSKDSELASNKETIKKLEDSVTAMKTEIHKGLVDRVFDLRKNLQ
                     KKDVMALKDDKEVEVFKAELAKRTDESLKDAVADLSKEVVVEVKATDTLVSTPDKIET
                     ATEDATKIAPIVGKSRKETVKDIIFKN*"
                     /db_xref="UniRef100_A7KUP6"
                     /db_xref="A7KUP6_9CAUD"
                     /db_xref="btn:BTF1_30782"
     gene            complement(198814..201807)
                     /locus_tag="rifoxyd1_full_scaffold_6_prodigal-single_243"
     CDS             complement(198814..201807)
                     /product="Uncharacterized protein n=1 Tax=Bacillus cereus
                     BAG1X2-2 RepID=R8F8A3_BACCE"
                     /codon_start=1
                     /transl_table=11
                     /translation="MTNSILSRIKGFFSVPVQDIYEQDKATLSLVTNTKATGNPNPTP
                     VSTKAVHAGMVYNPSLSSKNGEEMYTPPEYNLSVIANCLDTDSYFRRAVEKYVELIWK
                     AGYSFYGKNPNAVAYVRKRFEQIGEVTANPTDQLFRDISYQLVEYSNVYVSKVRNMKA
                     SGGKERRTFTGQLLTPVAGYFIEDSVSMQLAVKENGDPIGYKQCIPGSREWKIWRPWN
                     MIHMVHSRKPGLRVGTPMVWPVLDDIRALRRIEQNVELLIFQHTIPLFQYIVGTENRP
                     AQPDEIVSVKQTVERMPPNGCVVTPERHEIKAIGLEGSAIDVSTYLDYYKNRVLSGLG
                     MSGVGMGEGCHDEKTETLTEHGWKKINEIGLTDRIATCNPISRKIEYHIPNERFVARY
                     TGEMVCMNTKHVNFKVTPNHEMWICNDPKINTWKKIKAEELIGHGPENFSFLEKTEGK
                     INSDINEFITINNIPYTCKNTKQLKFQPLIFNKKYFSEFLGYFVSEGSLETSNHKFRI
                     ILTQKKEDILQKMIECLEKLSINYSKSIDKGGCTNISIYHKSLYIYLLNECGKGCYNK
                     KAPKFLKNESDEIINMFLEAAIDGDGTRCKKKGSSHSTYYTTSEQLADDIQELSILVG
                     RTAKKKKYYHNEDKKGIGYIYRIFISNRNSIFRHVKRKDLYREYYHGYIYCFNVPNHL
                     FLTRREGKVTIQGNSTSNKGTAIVLDKHLVNSCGMFQQVFKMNVDEFMIKELLAEGGF
                     DTSYINEDNKVGILFPPIDTEEQRAKENHYAQMYTQHAVNEDEMRKEFGMEPMQDGER
                     DKDYFELILKPLEMIKAKLAQETAIIAGQAKPVVTKSLSGASKVHRPNKVGAAKERPT
                     NQHGQLGAKPRIPKNDEVEQLLDIFKDTKNDLIDSCIDAVKEDVPLLTKLTGIRKYNF
                     ENSKSIIEKKKAESTLEDKEALYGTAIRTLDELYDRFSKIQDMKHVDDLTVRISSLFS
                     TLSVRIEGYYVDDVEDTISDLNSDS*"
                     /db_xref="UniRef100_R8F8A3"
                     /db_xref="R8F8A3_BACCE"
                     /db_xref="dpd:Deipe_1541"
     gene            complement(201809..203560)
                     /locus_tag="rifoxyd1_full_scaffold_6_prodigal-single_244"
     CDS             complement(201809..203560)
                     /product="hypothetical protein"
                     /codon_start=1
                     /transl_table=11
                     /translation="MADSFDESKRQESEDAIERKVDYLEALGRDQLGSYDRAQKRAYD
                     NALPDDQFALVPGVGVAGNALNIGKRSDYQWIQKVRNIAAIEFENQRKNELNELQAAY
                     NLKTAPTSPIGQFTDIPVRITDALGRDIGASFSRSRNDFASGVASVFGQSGSIAPVVD
                     TADRYVRAAIDDVTKIITESPWIEKRIKSLKDKANKPLNLPDVNSFLGGVNNVFATHF
                     RKVMGDLGDILNEWWHDPRTLCCLIKTLAALALATGKKIGNETGLYEPDAGSFGATYN
                     KIVKKYFTGNAKFSELTGTRDFFDKMIAILKIIRNFLNQDLNFNFALNLDLGLSMSKA
                     SIGALMALLTALQQMLEDKIYTKMMEITKKYVREEIRQCIPFEKLLRLLADWMTGPDG
                     LFKYIEQFVDAYMIGFAQNMQYGFDQSAKNKMMDLAALDKLIALLEKLRDSMLNLELC
                     IEADFSKTPELSDDGMNSEKTVGMGPTNYSGLVDQIQGKKPIGNNIVYPTDREIMAFI
                     TGPLGESQAFATQVLTSAKLVSDVNVGRAAGSPDNQGAGTAGTDGISMAIGDCARTVN
                     PTRLEEIARLVADWDII*"
     gene            complement(203562..203765)
                     /locus_tag="rifoxyd1_full_scaffold_6_prodigal-single_245"
     CDS             complement(203562..203765)
                     /product="hypothetical protein"
                     /codon_start=1
                     /transl_table=11
                     /translation="MFNKQAIIIKQMVDNAREQQEAMKYAFYSIDNSEGAQLLMDNTR
                     SRGFFRARYLNPDALALRNSIFK*"
     gene            complement(203765..205216)
                     /locus_tag="rifoxyd1_full_scaffold_6_prodigal-single_246"
     CDS             complement(203765..205216)
                     /product="hypothetical protein"
                     /codon_start=1
                     /transl_table=11
                     /translation="MAENVFSRYGGKVRYTPDRVQSDITTPYEYTDEDQVRNLGLQRD
                     LTAANLLENDILLDMLDAAIDEQMKDFALTVPELAEAASSLCGSITVTWECYKKAKEL
                     LRIAPWIAYGYDPVQLTFTDKFIKRKGNVVFDCKNFDPDRFQTIQNLDADIDATLGTD
                     SDVNTETPSEIEKKARENQKKWALLVLFWDLLWGKPEVKPGIPDDDARKQSIDAINED
                     IQKLRVQSFDISLVGKEPKYTTAQRKEFGLQADALARGLAKSESMPNTIMLDRPKIVS
                     QLQWQGRTGILPYNLKAINGIQSYEIKKDPAAIPTEPWNENACAVWVDFRSFFTATDN
                     YKDKSIPAIKSGFILSILVGFLGLVPKTVFYFIKARVEFLGLIKWMKVKKYPLVGRIF
                     KPIYTALKFIIDIITAIPVAISTIFLEICIWLAMLPKHHIPNMSDIEEIYISDTGLKQ
                     DMEVEPTPAGFISMDCFENAQAILNRVNQEAVN*"
     gene            complement(205231..208443)
                     /locus_tag="rifoxyd1_full_scaffold_6_prodigal-single_247"
     CDS             complement(205231..208443)
                     /product="Replicative DNA helicase n=3 Tax=Bacillus
                     thuringiensis RepID=J3XKG5_BACTU"
                     /codon_start=1
                     /transl_table=11
                     /translation="MKAKEKKDLLIKGFTPDEIQQLEIQQSPSLWAETYLYDPEKPGK
                     SLQLRSYQKDILECKSKKKVLRLGRRSGKSICLCIESLYKAFITENTRVLICTPYKIQ
                     TRNLWKDGFQKLIKGNKLLESSIIRMGQNPYLIEFKNGARIMGLTAGSSTGNKGGSIR
                     GSSADHLIMDEIDYMGEEAIQSIMAITATNKNTTLTISSTPTGRREFFYNACTNKNLG
                     FQEFYFPSSSSPEWTSIEQAKKLGLPLHESQEYVFRNMYPEDVFIREYMAVFGEESQG
                     VFKHKYIDAALVKYDPDSEVADSMGFKWFCGAEQNEDNLYSMGVDWNGTKVGTQIVIT
                     EYCRVSTNVNYVIEDDNGKTIKQTSTVIKKYRVFYRESVSMEEMTQLESIHRIIELTK
                     KFKIDHIYVDNGFGTCVAPDTLIYTNRGVKPISNIIIGDLVMTKNGTFERVLDTITRK
                     DIKDSYKLIPSKCLATTASFCHPFLTYRSSNRFKDKNINEGNLVWRQCSEIDIKKDFI
                     AISKTKNLENKTSDIIDLYQLLKNVQGLKHDKMNIWLSSSYKIKDRNYLSAYELSKIC
                     STSKIMITRIRSKLRNKLKLTEHQMRIYKKNKNALNVLPEIIKLPRYIDILSEDFQRI
                     YGWFLSEGNCNTNSIEISQKVGNHTEEINSLKKSISNIFGYSFLSEYIKKEVRRIVIS
                     SKLISIIFETLGGKYCYNKFIHPEFMKHPKSLGVFFNSIILGDGSKVKNKIGYCISLT
                     SSSLIFQLRQILIDNGILPSINFLGKRSKEHNDQWLLQIFGTFEIMKKFNNFTKLPLK
                     NTERKTRNKYIEIDNYFLVPIRKLEKIESCSGLVDIKVDNEHSFCGNGVVLHNTNIEE
                     LKLYGKKFPESDMNRKLVAIDFASKISIFDPYSKEEVDKAMKPFTVNNAVTCLERGEL
                     ILPDIEDEKVKLIGQMREYRIEKISTLGIPRYSEDNDHILDAFMLSLLAFQMEYSTLI
                     RLAHTSQIAISNKPTLLMRGLSEVQDRTTSLKKDKLQEMGVPKRQPAFGTEKYHSDSR
                     GGHMDYEDLYKTSPTTSTPFTGQPLRSSWNKINAPTRTNF*"
                     /db_xref="UniRef100_J3XKG5"
                     /db_xref="A0A024QIP5_9BACI"
                     /db_xref="cbv:U729_3279"
                     /db_xref="J3XKG5_BACTU"
     gene            complement(208489..209394)
                     /locus_tag="rifoxyd1_full_scaffold_6_prodigal-single_248"
     CDS             complement(208489..209394)
                     /product="hypothetical protein"
                     /codon_start=1
                     /transl_table=11
                     /translation="VANYYQSPEMERPSISQELFGSPLKAQWTLQKASMYATALTPGM
                     WNKVMTGHGIRWGGVVGFRGIALGEKGLGTGAVGMRTLSPAKLIQHAIGIFSPDKAQQ
                     FSKYGLFGRSEGSLGAIGRFLGGGVIESTKFIETNGPLHFRVTPNEELIRKRANKIWR
                     KGLGGTPQEHWFAAQEQINKETNIIIKKGMKNITKRNIVRKIARVGKFASWAGAASIA
                     FDIGTAVGGLAVNAMASTAERLEKTMSNIINRKMEFGGKVGVGFYSGRSGTERQRALS
                     AIGKGYNGSPGFGNEAGMQHVDSTW*"
     gene            complement(209387..209854)
                     /locus_tag="rifoxyd1_full_scaffold_6_prodigal-single_249"
     CDS             complement(209387..209854)
                     /product="hypothetical protein"
                     /codon_start=1
                     /transl_table=11
                     /translation="MGNLFTSLLKSGVKKITPKVASIRSWANKTTESFSKITKTKVQS
                     GKLNFESNKFQGVFFATPTGKFLSGAGRLGRSLGKASIGVIKTGMKVSTFGLVPHALT
                     LGALGTGVAYGAGRAIINRSNERTMNMANKGMSPNNLGTDGLTLALSKRRHRG*"
     gene            complement(209854..210654)
                     /locus_tag="rifoxyd1_full_scaffold_6_prodigal-single_250"
     CDS             complement(209854..210654)
                     /product="Uncharacterized protein n=3 Tax=Bacillus
                     thuringiensis RepID=C3IUW8_BACTU"
                     /codon_start=1
                     /transl_table=11
                     /translation="MAEDQRIIDQVKREKAEFEKTVETEAIQTQKELINQDELLPVTQ
                     IGQKNVLNLFKDYYPPEALEHMSIEPAKVEALAGALKTMVRNVIKTSNPIICLAQKCY
                     AAERCPIQKAGVAPTSHSCPIELMLIDQWEYDYIDDLGVDKQSKVEIDLVRDMVESDL
                     IDWRASHELARGGLFDWNAIGMTEDGKPIYRKEEAVAIGIKLKFKARKDRIREDLMAT
                     RKMRAKFGLAKTMDPSKFAAALQDRYNAIKKAEIIDEDPIEEMHEEHE*"
                     /db_xref="UniRef100_C3IUW8"
                     /db_xref="btn:BTF1_30822"
                     /db_xref="A0A0B5QX07_BACTU"
                     /db_xref="C3IUW8_BACTU"
     gene            complement(210663..211160)
                     /locus_tag="rifoxyd1_full_scaffold_6_prodigal-single_251"
     CDS             complement(210663..211160)
                     /product="L-alanyl-D-glutamate peptidase (EC:3.4.-.-)"
                     /codon_start=1
                     /transl_table=11
                     /translation="MIKKYQLIEMHPQLKILYLKFEKKMGVVGIRFKVTNVARTYKEQ
                     IALYAQGRETLNRVNEYRKLALLGKISNEQNKFIVTYTLNSKHIINTDDSESNNDLSR
                     AFDIVLFDKNMKITYDLKANINLNEETDYLEAAKIGKSVGLNCGAFFKNVKGELRPDF
                     PHYEI*"
                     /db_xref="sat:SYN_02309"
                     /db_xref="UniRef100_V4FI43"
                     /db_xref="107328825"
                     /db_xref="V4FI43_9DELT"
                     /db_xref="3.4.-.-"
     gene            complement(211172..211810)
                     /locus_tag="rifoxyd1_full_scaffold_6_prodigal-single_252"
     CDS             complement(211172..211810)
                     /product="GIY-YIG catalytic domain-containing endonuclease
                     n=1 Tax=Acanthocystis turfacea Chlorella virus NE-JV-3
                     RepID=M1I4G4_9PHYC"
                     /codon_start=1
                     /transl_table=11
                     /translation="VIIYCVENIISGKKYIGKSKNSLQERMKSHFFKIRNGVKTKFYD
                     AIRSYGIDNFKYYILDQAFTADELNEKEIKYIKLFDTINSGYNMVEGGTGGDTMCHHP
                     NKEEIYKKIGKKCSIALKGRIFTEEHRLNMSKSRVGHKWTLEQRQKLSNSIKGENHPL
                     FGKFHSEETKRKIGLSSKIKHKRICLTCNTEFYGGRSAKYCQCKCKPLALVI*"
                     /db_xref="UniRef100_M1I4G4"
                     /db_xref="M1I4G4_9PHYC"
                     /db_xref="bti:BTG_14400"
     gene            complement(211825..212214)
                     /locus_tag="rifoxyd1_full_scaffold_6_prodigal-single_253"
     CDS             complement(211825..212214)
                     /product="hypothetical protein"
                     /codon_start=1
                     /transl_table=11
                     /translation="MQTLIATASGWTLVPPSGLSITVKNLQLSTLSTSGNIFISGSAS
                     SYINTLYSAGSINIPIELRFVQAENVTVIPSSGDLIVSYLYAGEPEAYLYARAVSEYS
                     ALSGVAPLWNSVVLSGSYNYGSGKFGG*"
     gene            complement(212225..212731)
                     /locus_tag="rifoxyd1_full_scaffold_6_prodigal-single_254"
     CDS             complement(212225..212731)
                     /product="hypothetical protein"
                     /codon_start=1
                     /transl_table=11
                     /translation="MPEREDRILEGLGKLSGLVEASRDDIKTLVGKQDEHAKCLQTLN
                     TSIQVIQTGYENKTAMCGKEFKDINEKLGRDYEVLNILKTKQVVENGVEAYKGKKREW
                     WQYMLGVVGAVIGILIGINQLSGIYNTFTTNTITSSSSAYSTTLSPNRLHMDTTFTNS
                     YDTSKGNR*"
     gene            complement(212704..213198)
                     /locus_tag="rifoxyd1_full_scaffold_6_prodigal-single_255"
     CDS             complement(212704..213198)
                     /product="Phage integrase family protein n=1 Tax
                     =Clostridium saccharobutylicum DSM 13864
                     RepID=U5MLJ8_CLOSA"
                     /codon_start=1
                     /transl_table=11
                     /translation="LICACPGRSLCARHEKVYVLDVENGWVRKKSGLKRGVRRYHKTE
                     TKLLEILKEIFGQENVISSVHPLWALSDKGVLLEYDVCVMSKHLLVEYDGLQHFEFSN
                     FFHKTRSEFESQKTRDRLKDRLAKQNGWKLLRIKYNEDVTYGNIFKKLSTMRLTCPKE
                     KTEY*"
                     /db_xref="UniRef100_U5MLJ8"
                     /db_xref="csb:CLSA_c04290"
                     /db_xref="U5MLJ8_CLOSA"
     gene            complement(213206..213730)
                     /locus_tag="rifoxyd1_full_scaffold_6_prodigal-single_256"
     CDS             complement(213206..213730)
                     /product="hypothetical protein"
                     /codon_start=1
                     /transl_table=11
                     /translation="MVSGTMALTEATLKGGSAGIRAQRGDEIWGASWAFASGGAQGDI
                     LTLSDVLNNLSTSGAYATDAELLAVSGALRAVLDASGANLASASGAIVTNISGLIVNV
                     SGTIVASGQYFNQPTIASGVMYGRITLDPSGTVTIGTASAPLTSGFASVVSANGIVYQ
                     LRIGNDGLVSGFIV*"
     gene            complement(213769..213957)
                     /locus_tag="rifoxyd1_full_scaffold_6_prodigal-single_257"
     CDS             complement(213769..213957)
                     /product="hypothetical protein"
                     /codon_start=1
                     /transl_table=11
                     /translation="MSKAPIITATPQKVTLPTGAKVIPVEGSKLGSGEGNNGRGGGYE
                     HMKSRWKELKIENPRQGE*"
     gene            complement(213950..214291)
                     /locus_tag="rifoxyd1_full_scaffold_6_prodigal-single_258"
     CDS             complement(213950..214291)
                     /product="hypothetical protein"
                     /codon_start=1
                     /transl_table=11
                     /translation="MDIDLILESIFGEYKRQSIALGRDRAKVEERLENIRKEFEGNIR
                     SSLDDFVGMPNNETTIELIRRNLNDNINQFLDTNITLDDIQMDRDTITIQMGIAPKHP
                     AQVNLNKRIYE*"
     gene            complement(214291..214689)
                     /locus_tag="rifoxyd1_full_scaffold_6_prodigal-single_259"
     CDS             complement(214291..214689)
                     /product="Uncharacterized protein id=3243796 bin
                     =GWB1_Spirochaetes_59_5 species=Desulfovibrio sp. U5L
                     genus=Desulfovibrio taxon_order=Desulfovibrionales
                     taxon_class=Deltaproteobacteria phylum=Proteobacteria
                     tax=GWB1_Spirochaetes_59_5 organism_group=Spirochaetes"
                     /codon_start=1
                     /transl_table=11
                     /translation="MSIFKTKDKIELYCEYNYETTASILREKETNGCGPGGWKFDLVP
                     DSIWGCPITDACNIHDWMYHFGKVLEDKDRADRIFRNNMIRLINARTTNWFAKKLLLG
                     RRLRMAEIYYEVVSHFGGPAFWNGKEGQPK*"
                     /db_xref="GWB1_scaffold_20036_4"
                     /db_xref="86112567"
     gene            complement(214691..214831)
                     /locus_tag="rifoxyd1_full_scaffold_6_prodigal-single_260"
     CDS             complement(214691..214831)
                     /product="hypothetical protein"
                     /codon_start=1
                     /transl_table=11
                     /translation="MEDISKIINCTCLEKNPELEFEDLQDADLCDPECPIHGGNVKLI
                     RE*"
     gene            complement(214885..215043)
                     /locus_tag="rifoxyd1_full_scaffold_6_prodigal-single_261"
     CDS             complement(214885..215043)
                     /product="hypothetical protein"
                     /codon_start=1
                     /transl_table=11
                     /translation="MTNIELTKITNTGYTNMIDNKLHLIKIRITEGYYNEVQVIDLVV
                     GSIIDIIA*"
     gene            complement(215021..215896)
                     /locus_tag="rifoxyd1_full_scaffold_6_prodigal-single_262"
     CDS             complement(215021..215896)
                     /product="Uncharacterized protein n=1 Tax=Ktedonobacter
                     racemifer DSM 44963 RepID=D6TPI0_9CHLR"
                     /codon_start=1
                     /transl_table=11
                     /translation="MAKICVECGREFPWQITINGVRQDLSCRKYCLKCHPIGVRYGRE
                     KVTHICKKCGKKISIQYKYRKGDKSFICLDCIPRRTTIKKYCITCGRETSYGRKYCSK
                     KCIPSKLIITNKKLHLYKRRLLLKQKALELNGNLSCSCGENNIYLLEFHHEQEKEFQI
                     SDKIYNYSPNKEFPKDLVDEIKKCSVLCKKCHIKQHPELRSTREEKKLELYKYSGSKC
                     KDCNETDIIFMHWHHRDTSTKKFEIGRGIKDGRSLKSLKLEVDKCDMLCTNCHILRFK
                     QKYEKEIGYDKHRTN*"
                     /db_xref="UniRef100_D6TPI0"
                     /db_xref="hut:Huta_1043"
                     /db_xref="D6TPI0_9CHLR"
     gene            216089..216223
                     /locus_tag="rifoxyd1_full_scaffold_6_prodigal-single_263"
     CDS             216089..216223
                     /product="hypothetical protein"
                     /codon_start=1
                     /transl_table=11
                     /translation="MKVYAYSLKQKKGKEMNKTTFNIIMLSTIALMIEIVVLCVTIGY
                     *"
     gene            216237..216578
                     /locus_tag="rifoxyd1_full_scaffold_6_prodigal-single_264"
     CDS             216237..216578
                     /product="hypothetical protein"
                     /codon_start=1
                     /transl_table=11
                     /translation="MLSTLMFLGHLIILLTCYVLVCTIVEIVVWGKSYLTTLRITTTM
                     LPCGYRTQIIVDVATTRMNMAYMDNMSYKLTSMGIHSTRSSVWHTSTVITHDDNMKET
                     RHMVVTHKAHA*"
     gene            216665..217051
                     /locus_tag="rifoxyd1_full_scaffold_6_prodigal-single_265"
     CDS             216665..217051
                     /product="hypothetical protein"
                     /codon_start=1
                     /transl_table=11
                     /translation="MIIACVNCYKHHTVHYGLNECPECGKELFLIDTREDDIENIASM
                     MNDARDNDTIRKEVNNFKQESNMTIEQEVEEEANRLFDLRQRKDHPEAAGSDYVSCME
                     DAELEIADKYLEAKAEKDEEDFWDSI*"
     gene            217125..217331
                     /locus_tag="rifoxyd1_full_scaffold_6_prodigal-single_266"
     CDS             217125..217331
                     /product="hypothetical protein"
                     /codon_start=1
                     /transl_table=11
                     /translation="MTIYQVISCANIIQLRKLASTTDGMPNWEVITADEEEYTAFRRS
                     HTLTLLSKIPWNDEFESVTMFYVE*"
     gene            217608..217871
                     /locus_tag="rifoxyd1_full_scaffold_6_prodigal-single_267"
     CDS             217608..217871
                     /product="hypothetical protein"
                     /codon_start=1
                     /transl_table=11
                     /translation="MSVSYLLLVVSCVVILCTILNLLSHVPLFQDKDTPQPNAPKVYP
                     TIEELDSIVYVRMQRMIKWVNQPTYCAHSTVDEILQTIREEGL*"
     gene            217942..218952
                     /locus_tag="rifoxyd1_full_scaffold_6_prodigal-single_268"
     CDS             217942..218952
                     /product="hypothetical protein"
                     /codon_start=1
                     /transl_table=11
                     /translation="MKKFWDNVAKFFGIADFAQFLQDWRRNAFEVLTEGKDKKVRSSW
                     FYRGWWFTHKWKKDENGKWNEYYIKTEDNPTIPWEKHVSPCIGCEFYVGAKMKECQIN
                     QEKNLENMLTLKGWSEDEQDRIVSDYRTNWTPGTFCPYLKEEGQQEPKQKPTIISEKE
                     FDDDVAKQLAFFDYETTKPIIEKIVNAFDNRKEFDTVRLVDAIDKIKVDDFKRYLMDT
                     NKKILSGYDGNLHIVECKRPVKDKDCYESLLHIRDIIRLSERTLRNAEFGTVTGYIKY
                     LEKIDSPDFIPDGRNDYTTIKEWSYGSDNDDGVVTEDQISDLIEHFTGVGAERSAKQQ
                     TE*"
     gene            219238..219444
                     /locus_tag="rifoxyd1_full_scaffold_6_prodigal-single_269"
     CDS             219238..219444
                     /product="hypothetical protein"
                     /codon_start=1
                     /transl_table=11
                     /translation="MIAFHSHTELRNFTGSVEEYQKLYNQKRKEWINENKIRALQLPA
                     WERKKVFGDLLKELDVHVTEKRYL*"
     gene            219522..219668
                     /locus_tag="rifoxyd1_full_scaffold_6_prodigal-single_270"
     CDS             219522..219668
                     /product="hypothetical protein"
                     /codon_start=1
                     /transl_table=11
                     /translation="MFKTIVGTYEEWGQDEYRFVSLRGVLIIPKSHLREELDNLKSSL
                     RQNS*"
     gene            220014..220913
                     /locus_tag="rifoxyd1_full_scaffold_6_prodigal-single_271"
     CDS             220014..220913
                     /product="hypothetical protein"
                     /codon_start=1
                     /transl_table=11
                     /translation="MKNLINIAADIKAKISDYKFDLCHMTIGELKARFNGKNIHQRSN
                     EGPATHEAQEDIENGSKAVRIIFAGEVKGGDDVIIDGNHFKDNLADDELFLVCIYYIN
                     TKEVRELMGIHNNFVNPTPSWKLYTNSRFSEALDTLKETLKFKLAEKSNKHGCVIDYR
                     DAVRIMVNAQTNEDGGKKEFLADKPSSTKIKATAAFVNKLHTILQKGIAPDLHRLFAR
                     GSCLAAWASYFNYSNYRIALPFLSRNQLVIKSYLKSKRLPGSLNYSFWKFIFANCFDN
                     TKDIGEFGKVLTKKGIFVADEVK*"
     gene            220913..221101
                     /locus_tag="rifoxyd1_full_scaffold_6_prodigal-single_272"
     CDS             220913..221101
                     /product="hypothetical protein"
                     /codon_start=1
                     /transl_table=11
                     /translation="MKVIFSHYITRMRRKAGEFLGKVCVICGKPERMEHHPDYDRPHY
                     TIPVCCDKHHKRAQIRFE*"
     gene            221191..221397
                     /locus_tag="rifoxyd1_full_scaffold_6_prodigal-single_273"
     CDS             221191..221397
                     /product="hypothetical protein"
                     /codon_start=1
                     /transl_table=11
                     /translation="MPNTCTFPPETDCTDGACPAWWRGHDHGANGVVGMLQEDIAHGP
                     NGGTVSDPELQKIREWIHVHRVHR*"
     gene            221426..>221509
                     /locus_tag="rifoxyd1_full_scaffold_6_prodigal-single_274"
     CDS             221426..>221509
                     /product="hypothetical protein"
                     /codon_start=1
                     /transl_table=11
                     /translation="MKKDQLPGDIQKLMNKVQKQTITVRLGN"
ORIGIN      
        1 GAAAGGAATA CAAATGAAGA AGGATCAACT GCCTGGAGAC ATCCAGAAGC TCATGAACAA
       61 AGTCCAAAAA CAGACAATCA CTGTGCGTCT TGGTAATTAC GATGTGCAGA TGACTCGTGA
      121 GAAGTTCACA AACCTGTGCA AGTGCGAAGT CTTCAACATG GACAACAGGA ATCAAGCTGA
      181 AGGTGATGAA GTTCCTTCCG GCTTTTACTT AATGGATCAC AAAGCCAAGA CAGGCAAACT
      241 GATCCTGGAA GTACCATTCG AGAAGTCAGA TGTGGGCATA TCAGTACAGG GCAGGACATT
      301 CAAAGTGGAA CGGCCTTTGA AAGGTTACAC TTATGCCTAA ATTCAAGAAC TTCAAGCGTG
      361 TAGCCGCGTA CTTCCTACGC AAAGAGAAGA TGTGCCCCAT ATGCAGCAAA GAAAAGGCAG
      421 TTGGGGAAGT TATATGCAAC AATTGTAAAA CAAAGGAGGA GACAACACAT GCAGGCTATT
      481 AAAACCCGTA CATATCTGTG TCAGATTTGC GATGAACCCT ACGGTGATTG CTGTCACACA
      541 GATAAATACC AAACGTTACC CAAAGACGAA AGGGGGATTG TTATAAGCAA TATGCAGTTG
      601 CTCGTGCTCG TAGATGTGGG AGATATTTAA GAACAGATAC CCTCTATAGT TCAAGTCAAG
      661 AAGATCTCTA GAGGGATTTC TTCTAGTGTT TCTTGTGTCT AAACCGGCTA TATATATCAT
      721 AATCGATATT GATGCCACAA TGAAAGGATT CTGTTATGGA ACTCGACGTC CAGGATTGGA
      781 AATTCGCCAA CCGTCATTCG TTGGCTCTCA TCAACACCTG CAAGTTCTGC CTGCACTGTG
      841 CCAAAACCAG TGTCTTGTTT GATCTCGTTA CAATACGGGA TAAGAAACGT GACATTGCTG
      901 ACACTGCTGA ACTTGTAGTT CACGCACGTA ATCTCTGCCC CAACTTCGAA GATCACACCC
      961 CTGTTGAGCG TGACACCACT TATCCAGGTG CCACTTTTGC TCCTCACGAT AAACATGATA
     1021 ACCTGTTGGA TGATTCAACA GATCTCTATC ATAATCCTCA CGAAGCTAAA CGCTGCATTA
     1081 ACCAGATGCA GGAAGACAAG ACAACGATCA AACATAATAA TTGGGACAAA TGCCTCTCCC
     1141 AACTATTTGA CAGAAAGCGT ACTGTCGTAT TCCCTGACAA TACTAAGATT ATGGAACTGC
     1201 TTAATACCAG CTTCATACCT CAGTATACAT TCAGACTTGG CCTCCCTCCA CAAAAGGGAA
     1261 TGGGATTCTC CCGTGGTCTC TGGTTCTATC GCTCAGAGAA ATTCAACTCT GATCTTGATA
     1321 AGAACGCAGG TATCAAGGAT GAGATGAAGA AACTCATCAT GGTGTATCTG TACCATGAGT
     1381 GGTTCTCACG CCTAGATGTA CCAGCTATAC CAAAGGAATC CAAGGAGGTA CACGCAATAC
     1441 GTGTGGAACA CCTCAAACTT GGTATCTTCA TGGCTCTAGA CTCAAGTGAT CCCTATTCAC
     1501 TTAGTAAAGA TCTAGCGTGG TGGTTGACCA AAGTCTTCAA GGATAAGATT GCTCTTGAAG
     1561 TATATCCAAT TGAAGATGAG ATCCAGATCG AGTTCGTGCC CATGACACTC CTGCAAAAGG
     1621 CTGAAGAAGC AGCTATGATT GCAGATGCCG AGTGTGAAGA CATGGAAGAG CTTGACATTC
     1681 ACGTTCAGGA GTACGAGCAC TTGATAGCCA AGTATGGCTA TGGCTCAACG TGGGATGGCA
     1741 ACGTTATTGA CCGTGTTACC AAAGAAGAAA TTTACTAGCG TTCCTTTCCG CTAGTCTGGG
     1801 GATATGCCAA ACCATCGTGC CTCTGTCCCC AGTACCATTA CCTTAAACAA TGAGGATCCA
     1861 ATGGATATCA TAAAAGAAGC TGTGTATCCT GAAGTTGTTA AGTTCGCGGG AAAGTATCAA
     1921 CAACAGTTCC TGATTAATTC ACCATACTGT GCACACAGGC AGACTATGAA CAAAGAAACA
     1981 TGTTGCAATA CATGTGAATC AAGTATGATG TGCACAATCT TTCACTACAT GGTAAAACAA
     2041 GCAACCATTA TAGAGGATCT TTTTGTATCG TTGAAAGAGG CGAATGCCAT CATGAAAACA
     2101 CAGGATAATT TGAATCAGGT GTTGATTGAT ACACTCAAAT CAAAACAAGA AGTGCAGAAG
     2161 TAAAAGTTCA TTTTCGGGGT AGTTGGAAAT ACTAACTACT CAATACATTA AAACAAGGAG
     2221 TATCAGATGG ACCTCAAGAA CACGCTCAAC TCAGTGAAAG AAAACTCAAC GTTCAACCTG
     2281 TGCAAGAACT TCGCCAAAGT CCTGGTGTTG GATGGCCGTG CCAAAGCAGC TGAAGGTCTC
     2341 GAAACGTTGG CTGAGAAGAT CGACACGACC GAAGAGCAGA AACGCTACAG CTACAACTTC
     2401 CACAAGGAGA TGGAGTTACG GCGTGCAGAG AAAGAACTCG CGGCAGTAAA GACTTAATAC
     2461 ATCGTAGCGT ATCAAAGGCA AGTGTTGGTA GAAGTCCAAC CTTTGGCGGT AATCCGCAAT
     2521 GAAAGCAGGC GAAAAGGAAC TTCTTGTCTC CGCTACCTTT TAACCAGGAG GACAGTATGT
     2581 TTGCAACAGT AATCCTCTTT GCTATTACAG CAATACTTAC TGGTGTATTC ATGATACTTG
     2641 AACTCAATTG GAGTATCCAT AATCTGATGC GTACTTGGAG TCAGCTATGG GGTCCATTGA
     2701 AAATCATGAT AATCCCCATG ATTCCAGTAT GTTTCTTGCC AATAATACTG GATGTTGCAA
     2761 TAACTTTGGG CATAGTAACC TTTCTAGGTG CAGAAGGAAT GATGGGGTTA CTAACTTCAA
     2821 GTATCATGTG TTCGGCAATA GCGGGTTATC TCTTCTATAT GCGTAGGAAA CATCAGTGGA
     2881 GATACATCTA GTCTCGAAAG TTAGTTTCAG TCTCTATTGG TTCTGTGTCA GCCATAAAAC
     2941 ACTGAGTGTC CATAACTATC AACAAAAGGA AGTACCAATG AGTACTCAGA TCAAAGAGCC
     3001 CATCGAAGTG AAGAACGTCG TTCTCATGAA GAACAAAACG CAGAAGGCAG ACTCCAACCT
     3061 GCTCGCACTG TGCAGCGTCA ACCTGTTGGA TGGTGCATTT CGCGTCAATG GCATTCGCGT
     3121 AATCCAAGGC GAAAAGGGAA CATTCGTCTC CATGCCCGGA CGCAAGAAAT TCAAGGCAGG
     3181 TGCCGAAGTC ATCTCGGAAA AGACCGGAAA GCCGGAATAC GATGACATCT TCCACGCTTT
     3241 GACGGCAGAT GCACGCAACG TACTGAATGC TGCAGTCATG AATGCGTACA ACGCAGTTCA
     3301 GGCAACAGCA AATGCAACGG CAACTGCTGC TGAAGCTGCA CACAAAGCCT AAACGCTTAG
     3361 GAAGTCGATA AATAAGGGGA TAGAGACTGA AAACAGCATC TCACAGTAGC AACTGCTGAA
     3421 TAGGACTCGA TTCCCCTATA TTTATGCCTA TAAGTACCTA TCAACGCTGT ATCTACAACG
     3481 TTTTCGCGGG TAATAATGAC TTAAAAACAG GAACAACACA ATGTCAGTAT TCAAAGACGA
     3541 GCTAAATAAG AGACTAAACA GAGTCATCCC CGGAGGGGTG GGGCCCTTTA GGGAGGGGAC
     3601 AGCAACTATA TAGTTGCGAT ATAGCCCCTT GAGGGGCATA TGGGGTGAAA ATATACATAC
     3661 ATAGTTGAGA ACTAAGTATG TATATTTTGC AGCGTAGCTG CGAGATGTAC TCATATCATA
     3721 TTTTACGTAT TTAACAATAT ATACTATCAA TATATATTAA TATACATATA TTTGCTGGTG
     3781 ATAGATTGGC GAATGAGGGA AAATGAGAGA TTGGTGTAAA CTATATATAA TATTACGTAA
     3841 TATTCATACT TATTACTTCA ACTAATGAAT AACTTATGTT TGACATCTAT TCTAGTAAAA
     3901 CTTGGCTTCA TTATAATAAA GAAGTCATTC CATCTAAAAG CTACACCTTC CTATTACAGA
     3961 AGGTAATACG ACGATTTAGA GAACACAGTT CTTCAGACGT TATATTATTA GAAAACGAAC
     4021 TCAAAAGAGT CATTAACTAT AAGGAATAAC ATATGGAACC AGTATATCTA GGTGACGGTC
     4081 TTTATGCTGT CTACGATGGC TTCCAGTTCG AGTTAAGAGC TAATGACGCT CACAATCCCA
     4141 CTGATACTGT TTACCTTGAT CCTAAGGTCT TACAAGCGTT TATAGCCTTT ACTAAAAACA
     4201 TAATATCTTG TACTGAACAT GGTTCTATTG TTGTTTGTAA GTTAGATTTA GTTACTAAAC
     4261 CTGAATCTCC AGACATTAAC ATCTTAAACT TATGATAAGG TTACACCTAC CGCGACTTCA
     4321 TAAAGTAATT GGGGTAGTAA CATAACATAA GTTAGTTCAT TTCAATGAGT ATATTATAAT
     4381 ATTAACCTTT TAAATCTAAT TTAACGAACC ATGTCGTGTC AGTTCTATAG AGTCTTTAAC
     4441 TAAACCAACA GACTTAAACT TATTGGAGTA CTTATGAAAT TCACGTCTCT AATCCTGCTT
     4501 GTAATGGTCT ATAATGTATT TTCAATTCAC GACACACTAA CATTTCAGCA TTTTATACAA
     4561 ATGACTGGCA GATGTAACAA TGATGGTGTA TCTTTAGATA GTAATCAGGG AAGTGTTGGT
     4621 ATCGCCGATA GTAATGTATT AGACATTACT ATAAAAACTT ATATTTACTA CAACACTCTC
     4681 AATACCACAA TAGTCGAAAG AAATTCTACC TTATTCGTTA AAGATTCTAT AAACGATTCC
     4741 ATATTACAAC ATAATATTAT GCTTATACGT AAAGGATTTA CCCGTTATAT AAAAAACCAG
     4801 AATAACGTAG TTGGTAAATT ATTTGTTCTT GAAACAATAA ATTCTGATAC ATCGGGAATA
     4861 GATTTTATAC GCACCACAAT AATCGAAAGA TGGACAAATA TTGACGATAC ATTAAATACT
     4921 ACAAAAGAAC ATAGTATTCC AGCACGTCAT TATAACACTA AAACTTATAG TATGTTATAT
     4981 TATTATGACA TACTTGGACG AAAATCTACT ATTAAACCAA ATGGTTTATA TTTCACTAAG
     5041 AATAAACGTG TAGTAATTAA AACCAAATAA AGGATTATAT GATTCAACTA ATATGGGAAG
     5101 ACGGATCAGT TGATACTATC AACGATGAAG ATCTAAACGT TGATATGTTA GTCGCAGATG
     5161 AACGTCTATT GATGGAAATT AAACATGTTG ACGATATATA AAAATAAATA TGGCATACCA
     5221 TGTTCACATG GTATTATAAA TGACGGGACT ATAGTTATCA TTGGTTCCTG GGTTTGTGGA
     5281 GATTGCAGAC ACTGTTTATC ATGTTCACCT GATGGCAACA GTGTTAACTA TAACTATCCC
     5341 GATATCCTTT ATCAAGATTT TACATTGGAT ATATCACAAT GCCTATGACA TGTCAATTTA
     5401 AGACAGACAA TAATAACTAT ACATGTATAA TTGAATGATT TTTAATCAAA TTATTGTCTG
     5461 TACCTAAACA AGGAATTACA ATGCGTAATA TAATTATATT TATTGGTGGT ATTATCTGCA
     5521 TTTTTGCAGG TCATCCTATA ATTGGCGTTG TCTTAATTAT CTTTGCGTTT TGCTAGCCTT
     5581 AAAAGTGAGG TATCTTATGA ACGATCCATT TACAATCATT CAGATCCTTC TGATCTGTAC
     5641 ACCAATTAAT GCTGTCTGTG CTGCATTCCA TTGGTTCTGT GGAAACAAAG GTTTGACTTG
     5701 GGTTGGCTTA GCTATGACTG GTCTTTGTGT TGGTCTTACG ATCGCCATTA AACACTACAT
     5761 GTAGGAACAA ACCATGTCAT CAAAATACAA AACACAAATC AGACATGCAA AGCAGCGGGC
     5821 ACTTGAACGT TTTGATTTGC AGTTAAACAA CGATGATTAT CAAAAGATCT GTAAGATAAT
     5881 CCAAACAGGC AAATCAAAAA TCATTGATAA ACAAAGCAAT CGCGTGTCTA TTCACGAAGT
     5941 TACTTGGGCT AGTAAGACTA TGACAGTAGT CTATGACAAG TCAAGAAATA CGATTGTCTC
     6001 ATTCCTACCA GAAGTATTAT GAATAAACAT TCCATTGTTG ACTCGCAGTG CAGGTTATTC
     6061 AATAACCTAC CTATTGAAGA ACAATATAAG ATCGCAGAAG AATACTTTAA AAAACGAGAT
     6121 TCAAATGTGG AAACGAACCA AGATTATCTT CAACGCAATC AAGGATTTTG TTCTCGGAAT
     6181 ACTCAGTCAC ATCCTTCATA ACATTACCAA TGCTATTGAT ACACTAGCTT GGACTGTAAT
     6241 TCCTATTGTA TTTATCGCGG GATATCTCCT GCTAATGCTA CCACAACTCG CTGTGTTTGC
     6301 AGTGATTGCA AGCTTTACCA ATGGTATTAA CGATCCAATA CTTAAGTTTG GATTCGGGTT
     6361 TATAGTTTTC GCCGCAATGG AATTCATACT ATTATCTCCA TATTGGATTA TAGTATGTAT
     6421 TCTCGGTATG CCAGAAATGT TACGTTTCGC TAACCATGTC AAATCATCAT ATGAACGCAG
     6481 ACTAGTCGAA GAGGAAATCA GAGAGGCTGA GAGCAAGGAG TTATTACTTT CTGATATATA
     6541 TGAAAGGCTG AAGAACCATG GTTAACATAT TTCCAAGAGA AATACTTTCA TCAGAAGCAA
     6601 CCCACGATTA TACTTGCGGC AATTGCGATA AGATAGTAAC AAAAGGTTCA ATATATTTAT
     6661 CAGTTACTGA TAAATGTTAT TGTGTCAAAT GTGCTCCGAA TAAAATTGAA ACCAACTTAG
     6721 CAGCATTACA ATTTATGATA TCTGAACTTT CAAAAATATC AGCTGTATTC CCAAAGCCAA
     6781 TGAAGAAGAA ACAAGATACA GTTATTAATG TACTTGATAT CAATTAACCT TAACGTAGGA
     6841 GTATCTTATG ATTCGCAAAA TCTGGAACGG AATCAAGTCG ATTCCAAGCA TGGCTCTTAA
     6901 CTTTTTCAAA CGGCATTTTC ACAAGGCTGT CGCCGTAATC GGTGCTGGTC TTGTAATGTG
     6961 CACATTCGAG ATTTTCGGTC TTTATGCAGC AGATGTGCTC CTGCTTCCGT TCGCGATGAC
     7021 ATCTTTGATT GGTCTCATTG CTCTTTGCTT CTCGTACTTC TTAATCATCT TCACCGCGAT
     7081 CACAATCGGT ATGGAAGTCT TTAACGTTCT GTGGAACGTT TGCCAGTTGG ACACCACTGA
     7141 CACCGATGAG ATTGAAACAA CGGCTGCTCA TCCGCGTGCA ATTGAACTTG CCGCAGCAAC
     7201 AGCAGCTGTT TGTTCACATG GGTAAGAAGA TTGCGGTTGT TCTCACTATG GTAGACATTG
     7261 GTGCTGAGTT ATTCAGCACC TTTGTCGAAC CATGGTTAAA ATCTCGTACT CGTCGGTTCA
     7321 TACGAGATAG GTATAAACCA GCAATACGTC TTAATAATTT CAATAAAATA CCTGAGAACA
     7381 AAAAATCAAG AGTTGGTAAA TTATATATTC AACGACACGA AGCATTACAT CTTCATCATG
     7441 ACATATCTAT TGTAGATGCA GATGGCATAG AGATCTTTCG TGGAGCTGTA TCCAAAGGAG
     7501 AAATAGAAAG ACTATTCCCT CAGGGAGATG TAGTTCGCAC ATCATTCGCT CGTCAACCTC
     7561 AACATTCAAA AGGTAAATAT GGATACAACT GGTCAGGTAT TATCCAGGAA GGATACGGTA
     7621 GAGGTACTCA AACGGTTGTC TTCAATGAAG ATATTGAATT ACTCAAAACC CATTCGAAAG
     7681 GCGAAATTTT ATTCAATATC TATAAAACTG ACACAAACAG GAGTATCACT GGTCGTTTTG
     7741 CCCTTATAGA TCCAAAGGAT TCAAAAGGTA ATTGGATCTG TTCTCGAAGG AAATATGATG
     7801 AGCCGCAAAT CAAAGGTAAG AACAAGTTTA AACTCATTGC TGGTACCACG GGAAGAGATG
     7861 TCCCACCTAA AGCATTTGAT CTCGAAAAGA AACTTAAGGA AAATAACCAA GCCTATATTA
     7921 TCGAGGCAAA AATCGATGGT GCAGCCAATC TCATCAGATT CGACAAAAGT GGTAACCAAA
     7981 TCTACTCGTG GAGAGAAGGC AAACGTGAAA GTACAATATT TCTCCAAGAT AAGTTCCCAG
     8041 ACATTAGAGA TGATATCCAC TCAGAATTTC ACGGGACGAT TGCTCGGGGT GAACTCATCT
     8101 ATGTTCCTGG ACGCAGAATT ACGCGTGGGC AAGTATTTAA AGACTACGGA TTTGAGCATC
     8161 CACATCTATT GGCCAAATTC TCACTCATAT CAAATCCACT GCGTTCTCGT TCAGAACAAC
     8221 AAATTCAGAA AGGGCAATCA GCCATCGTTA TTTATGATCT TGCAAAGGTT AATGGCAGAT
     8281 CGGCCAAATC TCTTACCTAC CGTGAGAAGC ATAAAATCAT GGCAAAGATC GCTGACAACC
     8341 ATACTTACGT GTATGTTCCC GAGCAGTTTG ACTCGGTTAG AAATGGATGG AAGGCTGTGG
     8401 TCGAAAAACG TAGGGGTGAA GGTCTAGTAA TAAAACTTCT TGATGAAGTA ACTCCTGATC
     8461 CACAGTTTAA TCCTGAAGCA CAAGCATGGT GGAAAATCAA GAAGACTGAC TTCTATGATT
     8521 GTAAAATCGT GGGATGGGAA CCACTAGAAA CCAAGTCTAG TAAAATCGAT AAGACCAGGA
     8581 TTGGTGCATT ACACTGTAAG ATAGATGGTC TTGGTAACAC AGATGTTGGA TCTGGATTCA
     8641 CCGACTATGA GCGTAAGTGG TTTGCTAAAA ACATTGATGA AGTCATTAAT AATGATTCAA
     8701 TTATCAAGAT TAAAGGACAC CACATAACGG ATAGTGGTAG CATCCACGGA CCAGTGTTCG
     8761 ATTCAGTACA TTTTGAAAAA TCCGAAGGTC CAATACTTGA ACTATTAGGA GAACAATGAT
     8821 GATTAGAATC ATTCTGTTAC TATGCATCTT AGTCTGTGCA GCTGATCATG AGCTAATCAA
     8881 GTCTTACAAA CTTGAAGAAC AAGTGACAAA CTGCGATAAT ACCCAAAATC TTTGGATATT
     8941 TGAGATAGAA GGTTGTGAGT ACATTGGTCC AGCTAGTTTC TCAGAAATAC AATTCCTTGT
     9001 TCACAAGGGT AACTGCAAAT ACTGTCAAAT ACGACTAGTT CATACACTTG ATAGTCTTTT
     9061 AAATTCGCGA ACAATACCAA CTCAACAACC CATATATAAT AGGTATGGAC ATTAGGAGGA
     9121 CAATATGTTA AAGCAAATCG AGTACATTGG TAAGATCGAC AAGACTAACA TCAAAGGTAA
     9181 GTTCACTGCT GATGAGAAGT TCTGTTCTGA CGTGAACAAG ACAGCCTTTG AATTTGTCGA
     9241 GAAGAATTAT GGTAAGAAAC CAAATGAGAT ATCATCTTCT ATTATAGCCG AAAAATAAGT
     9301 TTTGGATTGA GTGGTTGGCT TAGAAGCAGC CATCCTTAAT GAGTGGGACG AAGCACCGAA
     9361 ATCCTTGTCG TAGTAAATTC TACGAACGTC TTATTGAGTT GGTCGATAGC TTTGAAAATA
     9421 AGCGTGATTA GGTTCGACTG CGGATAGTAG GTGAAGCTCC TTTCCCTTTA GCGTAACAGC
     9481 ACGCTCTATT TATGATTTTA ATTCATGAAA GGTTATATGA TTACAAAGCT AACGCCAATG
     9541 CAAGAATCCA AAATACCTTT TTATATAGAT AAGTGGACTA AAATAGGATT AGAATATAAT
     9601 CCTATTGAAT TAGATAAGGC TAAAGAAGTT TTACTTCCTT ATTTAAAAAT GTATTTAAAT
     9661 ATTGAACCAA AACTATTCAT AATTTTAGAT TCCCCTTTTG CCTGTAATAT AGGAATTAAT
     9721 ATAGTAAAAG CAGTCTTTAA GAATTTGAAA ATCGACAGTC AGCTTTACAG TCAGCTTGAC
     9781 AGTCAGCTTG ACAGTCAGCT TTACAGTCAG CTTTACAGTC AGCTTTACAG TCAGCTTTAC
     9841 AGTCAGCTTT ACAGTCAGCT TGACAGTCAG CTTTACAGTC AGCTTTACAG TCAGCTTTAC
     9901 AGTCAGCTTG ACAGTCAGCT TGACAGTCAG CTTCGCAGTC AGCTTCGCAG TCAGCTTTAC
     9961 AGTCAGCTTT ACAGTCAGCT TCGCAGTCAG CTTTACAGTC AGCTTTACAG TCAGCTTGAC
    10021 AGTCAGCTTG ACAGTCAGCT TTACAGTCAG CTTGACAGTC AGCTTCGCAG TCTTAAGTTA
    10081 GAATATTATT TATTAGGATA TTTTGGTACG AATGGTAATA TTTTTAGTGG ATATTGCTCT
    10141 TTTTATGACT ATTTGATAAG TGAAGTCCAG AAAATAGATA ATATGCAAGG ATGGGAAATA
    10201 TTCAAAAAGG TACATGAATA TGTTCATTAT ATGTTTATAT TTAAGGATAT TGTATTTCTT
    10261 TCCCAGAAGC CTAAGACTTT GAAGTTTAAA GGAAATGTTC TTCATTGTGA AAATGGTCCT
    10321 TCTGTAGAAT ACAGTGATGG GTATTCTATA TATAATCTTA ATGGAGTTAG TGTTCCTAAA
    10381 GACTTGGTTA TGACTGCTTG GGACAAATTA GACTCAAATA TTATCCTTAA GGAAACCAAT
    10441 GTAGAAATAA GAAGGGAAAT AGTAAGGAAA ATAGGTATAG AAAAAGTCTG TAAGGATTTA
    10501 GGAGCAACTA TTTTAGATAA AATTGGTAAT TATGAACTTT TGAATCTTAA TCTTGGTGAT
    10561 AGAAGCAGAC CTTATTTAAA AATGTTGAAT CCTAGCATTG GAATATATCA TATTGAAGGC
    10621 GTTCCACCAG ACTGCGATAC TGTGGAGAAG GCATTGAATA GCAGAAAACC CCAAGCTATG
    10681 AAAAGTATAC CGGTATCAAA AGATGGAGAA GACTGGTATC AACAAGGAGA CGTTTGTGTT
    10741 TGGAACAAAG ATGCAAAGTC TTTGAAAAAA TATCCAAAAG TATTAACTTA ATAAGGAGGT
    10801 TTTTGTGAAG AAGTTAGACA GACCAGTTCT TGCAGAAGGA GAAGTTACAG GTCATGCACA
    10861 CGTTATTGAT GCAGAGGTAG AAGTCTTTGA AGACAAAGAT CAAAGATTTT TCAATCTCAA
    10921 GGAATCTGCC ACAATTGTAC ACGAAGAACA TAAACCCATA ACCATCCCAG AAGGAAACTA
    10981 CGCTTCTGGT AAGGTCATGG AGTACGATCA TTTTGCGGAG GAAGCAAAAC AGGTTACAGA
    11041 TTAAATGTTG AGTCGTGAAT TCGTATAAAT GCTACGTCAA TAATGTTGTT CGGTATTACA
    11101 CATAATAACG ATGTAGTTGT TCTGTATGTG GTTCATTACG AATTCATTAA AACTACCACA
    11161 CGCCTTGTTC AGGGTCGTTC CTGATAGTAG CGTTGTGACG GTGGCACGTC ACGATTACGC
    11221 GACGTGCGTG CTTTGAGACG TTGTAAGAAG TTTAAACTCG CTGAAAGGGA AAATGAAAAT
    11281 AAAAGACAAA AAACTTGAAC TCACCATGCA AGAATTTTAT ACAGAAATGT ATAATCGTCT
    11341 TGCTAAAAAA GAAAAGGAAG GAAAAAGAGG ATGGGCCGGA AAAATACCCC CCCTATCCGA
    11401 CTTGATTACG GAAATGGCAG TGGATGTGCA AAAGTATAGG AATGGGGCAC ATTCACACCA
    11461 GAAATTGAGT TTAGATATAG CGAATCGTGC AATGATGGTC TGGTATCGTG CAAAAAAATT
    11521 GGAGTTAAGA CGAAAAAAGG CGGGCGTAGT TTAAACATTT TACAACAAGC CAAAGGGCGG
    11581 CTCACCTGTT CCCAGGTTCA TTCAAACTGT GGTGCATACA AATAGCAAAG GAGAAATCAT
    11641 GAGAAATGTT AAATGCAACA AATGCGATCA TATTGGCCCC GAAGATTCTT TAGATCGCTC
    11701 CAATGTTTAC TGCCGTCATA AATACTGTTA ACGTTCACCT TCCACAGGAT TTTATTGATG
    11761 TTATACAAAT GCATTAAGAC AGTTGATATT GGAGAAACGG CATATATAAA AGGAAGATTC
    11821 TATTCGTTTG AACCTTGTAG TGAGTATTGC GATTTTAAAG GATTCGATGA ACGAAAGGAA
    11881 ATGCGTTATT AGGGTAAAAA TACTTTTAAT ATATTCTTTT TGAAAGTATA CGATGAAAAT
    11941 ATTCCAAAGG GAATAAACTT TGGTGAGTTT TTATAATCTT TAACAAGTGA GAATCTATGT
    12001 CTACAGCAAC GGAAAAGAAA TTTGCAAGAA ACGTTCTCAG TCTTATGAAC GTAGCTATTT
    12061 CAAAAGCCAT GGAAAGCATT GATGCACATG AAGGACGCTA CATGAAACGA GAACTGAATT
    12121 TTCATGAAAC GTTATCTGGA TCCAAACAGA AAGGTATTCG TAAGTATGTA CATACATCTG
    12181 AATACTGGGC AAAGAAACAC GATTTCAAAG CTATAAAACC CATTGTAAAT CGTTGTCCTG
    12241 AATGTGGTAC TACAAAACCA TTCATTCATA CACGTAAGGT TAAAACACCT GAATGGCATT
    12301 GTTGCAAATG TCAGCATGAA TGGGATAAGA AAACGGCGAT GATTACACCT CTTAAAAACC
    12361 TCAAAACCTG GCATTCTAAA AAGAAACAGT ATAAACACGC ATAAACGTTA CTTCACTTTC
    12421 TTGTCCAGCC AAGGCTACCT ATATCTTTAT GATTAGCTTT TTTTATGTGA AGGAGGACAT
    12481 ATGAAATACT TACTCCTAGT AGTTTTCTTG ATCATAACTG GATGTTTCGA CATAACAGAT
    12541 CCTTCTGGCA TGAATGTAAC ATTTCCTGTA ACTTATATTG AGTGGGAAGT GTTACACCCA
    12601 CAAGATACGA CCTGGTGGAC TTTCAGGGCC AACGGTGAAT GTTATGCCGC GTGGAAACGC
    12661 AAGATCACAG AAGTCAGTGG TGCCCCGCCA TGGGTACCTC ATTGTATGTC TCATATCGAT
    12721 GCCAGCTGCA ACTGCTGTGT AGGCGATGCT TGGCGTACCG ATGGCAACGG AAATGTCATT
    12781 GGAACCGATG GTCGTACCTA TGAAGAGTAT TTAGATTTCT GGGCCGCACA AATCGCGGGA
    12841 TGGTTACCTA TTGAATATTA CGCAGGTACA TGGGATGATA ATGATGGTAT AAGACTGACT
    12901 ATTGCCGTTA ACCGTGTTAT TCCTGGTTCA TATGGCGGAA TAGCTTGTGA TATGCAGAAC
    12961 CCAACATATA TTACATCACA GTACGAGCCA CAATATATCA TGTATGATTT CTGGAGAACA
    13021 GACTCACTTT ATGGCTATCA GTCAGATGAA GACGGTAATC GCATAGAATT ACAGCACAGT
    13081 GAGCCAAACG TTAAGTTCTC TCAATGGCAT GGAAAACATC TATTTAATAC GTCCAATCCC
    13141 ATATTTGACC AATTATGAAT ATTAGAGATA AAATACGTTT CAAAGGTTGT TGGGCTTATC
    13201 CAGAATGTAG CTCTTGCCCA AAAGAAGAAT GTAAAAGATC AGGAAACTAT GATCTTTCCG
    13261 GCTGGAGATA CGACACAATA AAGGGTATAA CACAAAACCA AGTAACGACA ACACAAGTAT
    13321 TTCTTCACCC TAAACAAATT GACCTATATA CATATGATCC ACCACATGGA ATTATACCAA
    13381 TACTATGAGA GAAGGAGATT TTGTATCCAT TACTGGATGT GGAGATGTGA ATAGGTGCAT
    13441 AGTATGTGAA GCTACAAGGA ATTATACCAG AATCTGGAGT CGTACAATCT TTAGTTAACA
    13501 AAGGACACGA AACAGGTGCT TCATTTATAG TATTTGTTAT GACAACTCCT GTTCTAGATA
    13561 GCGACGATAA CTTTATTGTC ATAGCAATAT ATGATAAGGA TGGTAATCGA GACGTCAGAC
    13621 TGTCTCCTTA TAAAATTAAT AATGGAAAAA TAGAATTTCT CAACAAGTCC GAAAAGAGAT
    13681 TTGATGTTTT TCTAGACTAA TAATGAATGA ATTACTTTTC AAGGAGAATG AATCTCACAA
    13741 CAATCGTTTC TACAACTGTA CTAGTTCTAA TTGGACTAGT AATAGCAGCT ATTATTAGCT
    13801 GCCTAATTGC AGTTCTTGTC ATGTTATGTT GGAATTTTGT TATTCCAACT GTCTTTGGCT
    13861 TTCCAAAGAT AACATGGAGA ATGGCTTGGT GTTTAACATT TCTATGTCAG TTACTTTTAC
    13921 GAAGTCAGAT AAACGTTAAA TCGTAATATG AGTGTATATG AAATTGGTGA ATCAGTTAAA
    13981 TTTGCTTCAT GTACTAACTA TGATAACTTG TGTGAAGAAT GTGAGGAATG CATAGCTGAT
    14041 GCGTACAAGT TAGTGGATCC ACTTATAAGA GATGGTTGTA TTATCCAGAA AAAACAGATT
    14101 ATTAAGATCA AAAGACCGTC AGAATTGTGG GAACATAAGA ACCCAGAACC TCTAATTCCA
    14161 CTTGATTTCT AACATTCGTT TGGAGTACAA TATGCTTAAC GGTACAAACA ATGAGATCCA
    14221 TTGATCTATG AATACTAATG AATTCATGGA GCATCTTAAG CGTAATTCCA TTGTTGAAAT
    14281 AATTAATGGA CGTGACGCAC ACGGACAGTT TATAAAACAT GTCTACTATA AATTAGCAAA
    14341 TAGTGAGACT TTTCCAGTAT GTATATCTGG TACGAATATA CCCTATGATG ATCCATTTAA
    14401 GATCAATTTT ACTGGAAAAT TCTATGATAT GCCAGCTGAA GACGAGATTG AAGGAAAAGT
    14461 GTATCACATT CATACAAAGA TATCTCATAA ACATAGTGTT CCAAAAAACA TTAATATTTT
    14521 AGATATGATA TAATATGGTA TTGATAGTGT AGTTAGAAGC ATTCATCCCT TCTGTAGCAT
    14581 ATATAGTAAT GCATAGGTTT GTGGGACCTA ATAACAGGAT GCAAGTTCCT GCAGTCGGAT
    14641 TAAATTAGAG TTCTTTGACA TAATAGTTTG AATATAAACT ATAATATCTG AGCATCGGAT
    14701 AGTCTGGTTT ATTCCACCTG ACTTGGGGTC AGGAGTTGAA AGACATCGTT AGTTCGAATC
    14761 TAACTGCTCA GACATTTTTA TTACGGGAAT CATATGAAAT ATTTATTAAT TCTTACTCTT
    14821 ACAATCCTTT CAGGTTGTGG TTTCTTTCCA GAAAAACCAC AACAGGAAAG AATTGAAGGT
    14881 GTAAATATAA TTTATATCAC TGGTGTATAT GTTCTTAACT ACAAAGGACA TGAATATATA
    14941 TCTGGTAGCG GTGGAATTTG GACCCACTCT CAATCTTGTT CTTGCTTGAA TAAGGAGTAA
    15001 TATGACATTA CGTATTCATT TTGCGAGATT ATGTCGCAAA TTTTTAACTC CAATCCGACA
    15061 GATAATGATT TTAAGACGTA TTAAGTCTAG AGTTAAAGAT ATAAGTGTTA TTAAAGACAA
    15121 CACTTTCTCT CTTACATTTA CACATACAAA AAAGAGAAAC AAACCGGAAA GTTTGGCATT
    15181 GTTGTAGCTC TTACACAAAG AGGATTTCAA ACAGGTTGTG TTTTACGTTG TGTATATACA
    15241 GGTATAGGAC GTAATCTAAT ATGTGAAGCA TATGATGAAC ATAAGAATAT TACAACACAC
    15301 GGAGTTCTTA TAGAACAACA ACGTCCATCT AATTTAAACG GACAATATAC TCCACCAAAT
    15361 AAAAATCGAA ATTCAGACCC CACTGATATA CAAGACATCT TAAACAAAAT GAATAGTATT
    15421 ACTGCAGATA TGTGTTCAGG TTATTATTCA CCATCAAATT ATACATCAAC GACAATAACA
    15481 CAACCTCAAA GAGTTGTAAG AAAAAAGAGA GTTACAAGGA GTAAATAATG GACTGTATAA
    15541 GAGTTCGAAT TTCTGGCAAT TCTCCAGATA GGTTATTGGT AACTATGAAC GACTATAAAG
    15601 AAGGATATGC TTCAAAAATC ATATATAAGG ATGAAGCCAT CAGAATCCGA GACCAATTCA
    15661 CTAAAATAAT TGAAAAAATA AAGGATTAAT TATGACTCGT CAGCTAGCAT CAATACAAAA
    15721 AATCAGTTCA CTTGAAGTTA TTCCTGGTGC AGATAAAATA GTCTTAGCTA GTATGCATGG
    15781 TAATGGATGG AAATGTATAA CAGCTATAGA TAACGGTATT AAAACCGGGG ATCTTGTGAT
    15841 CTATTTTGAG ATCGATTCAA GATTACCTAT AATTCCAGCC TTCTCCTTTA TGGAAAAAAG
    15901 GCATTACAAG GTCAAAACTT TGAAAATGCG TGGTGTGACA TCACAAGGTC TTATCATGCC
    15961 TTTAAAGGAC TTTCCTGCAA TCGTAGACCC TATTGAGGGA ATGGATGTAA CAGACATCAT
    16021 AGGTGTAACT AAGATCGATA CAGATGAAGC TGGTGAATGT TCACCTACTG CTAAAAGACA
    16081 ACATCCGATT GATCATTTTC TTTGTAAGTT CAAGTTATAT CGTAAGATAC GACCTCTTAT
    16141 CTTCAGAAAG AAGGATAAAG GTTGGCCTTC TTGCATTCCT CATACAGATG AAACAAGGGT
    16201 ACAAGCTATC TTCCGTGATC TTGAACCTCA TCTTAACTCA GATAAAAAGT GGTATGTTAC
    16261 AACTAAAATT GATGGTTGTC TTGATGAAAA TACAATACTT CACACAGATA AAGGACTAAA
    16321 AACAATAAAA GAAATTTGCG ACACTAAATA TAAAGGTAAA GTATTTGGTG TAAATCCTAC
    16381 AACTAATAAA ATACAATTAA CTAGAATTAA AAATACTTTT ATAAATGAAA ATAAACACGA
    16441 ATGGTATGAA ATCACCACAA AAAATGGTAA AATCATAAAA GTTACAGGTA ATCATAAGAT
    16501 ATATTTACCA AATTCTTACT GTTATCGCAA AGTAGAAGAT TTGAAAGAAG GAGATATTTT
    16561 ACTAGAAAAC TAGAATTCAT TCAATCTTTT TAGTATAATA TAGATATACT AAGGAGGTTG
    16621 ATGTGATACT TAAATGTCCG TTTTGTTCTA GAGAACTAAA ACCACGAGGA GAAACCTCTC
    16681 ATCTAAGAAG ATGTAAAGAA AAAACAAGTA CAAATGTTAC TGAACTAAAG TATTTATGTA
    16741 TTAAACATAA TTATCCTACT TTATGTAATA AAGAAAAATT AGAAGATTTA TATATTAATA
    16801 ATAAAAAATC TTTACCAGAC TTAAAAAAAG AATACGATAT TAATTATTCT TTTACATTAT
    16861 TTTTGCTAAA ATATTTTAAT ATTAAAAAAA GAACTATTAA AGAATCCACA AATCTCAAAG
    16921 AAACAAGAGA CAAATATAAA AATACATGTA TAAAAAAATA TGGAGTTAAA AATACATTTC
    16981 AACTACCTAC AACTAAAAAT ACATTACATA AAAAGTATGG TAATGATATA GATAATATAT
    17041 TTCAAGTAAA AGAAATTATT GAAAAAATAA AAACAAGTTT AGATAGTAAC CTACTAACAA
    17101 AATATGGAGT GACACGAACA GAATACTTTT CAAAGGTAAT GAAAGATAAA TGGAAGAACA
    17161 TTACAGACGA AGAAAAAAAT GAATGGCTAA ATAAATCATT ACTAAACGAT AAATGTATTG
    17221 AAGCAAATTG TAAAAGTGGA GGAATTTATA ACTCTTCATT AGAATATTCT ATTAGAGAGA
    17281 TTTTACTAAA ACTTAATATT CCATTCAGTA TAAATTTTGT TATTAAAATT TCAAATAAAA
    17341 AACGAAGAAT CTATGATATA TTAATCGATA ATAAAATTAT TATTGAAGTA AATGGAGATT
    17401 ATTGGCACGC TAATCCAAAC ATATATAAGG CTGATGATCT TATCAAATTC AATTATGGAA
    17461 TTGAATCAGC AAGAGAAATT TGGGACTACG ACAAAGAAAA AAAGAAATTA GCAGAATCTA
    17521 AAGGATTTAA AGTTGTGTAT ATTTGGGAAG ATGAAATTAA AAATTGTTTT AAAGATAAAA
    17581 AAAAATTAGA ACAACTAATC TTAAAAAAAA TGGAGAACTA ATATGAAAAC GGATGAAATT
    17641 GTATTCATCA AGAAAATAGA AAACAATTCT AAAAAATATG ATATAGAAAC ATCATTTCAT
    17701 AATTATTTTG CTAACGGTAT TTTAGTTCAT AATTGTTCTG CGACTTACTA TTATAAGAAA
    17761 GGTATCTTCC GCGATTTCTT TGGAATATAC TCCCGCGAAT TAAAAAAGAA AGAGGATGAT
    17821 AACTCAAACT GGAGTAAAAT CGCGATAAAA TATAATCTCA AAAAACAACT CAAAAGTTAT
    17881 GGTGAAACAC TTTGGATCCA AGGTGAAATA GCAGGTCCAG GTATACAGAA GAACAGATGC
    17941 AAGCTCAAAG AACTTGAACT GTTTGTTTTT AACGTATATA ACGTCAAACA ACACAGATAT
    18001 TTAGATCCTG TTGAGATGGG TCTTGTTTGC ACCTTCCTAG GACTGAAAAC TGTTCCAGTT
    18061 GTGAATCATG TTATATCTTT AAAAGACACC ACGATTGATA AACTCGTGGA GATGTCGAAA
    18121 GGCTCCTACG AATCAGGTCC TGATGATCTT AGAGAGGGTA TAGTAATCCG AGAGCTAAAC
    18181 GATTTTAGTT TAAACCGGAT TAGTTTTAAA GTAATATCGC CTGATTACTT ATTAAAATAT
    18241 AACATCTAAT ATAGGATTTG TATGAAACAA GTAACGGTCA TGATTGGAGT AGTCATTTTA
    18301 TTTGCTATAG CGTTCATGAG CTTTATAAGT ATTACATCTA ATACTCCAAG AAGAATAACA
    18361 TCAGCTAGAA CTATATCACA ACCTATAGTT CTAGCAAAAA CTCCTGAAAC AACTACCAAT
    18421 ATGCAATAAA CTGAACAAGT TACAAAACCA CAAGTAAAAC GAGTTATGAT CGCACGCGAA
    18481 GACATAGATT GGTTCTGGGG TGAGTGGGAT AAACATCAAT CTGGTGGTCG TCAAACAATC
    18541 TACCGTTTTT GGGATTCTAT GGAAACAAGA TACCCTGAAA CAATTAAAGG ATGTTGGACT
    18601 GCCATGACAG AAAATCTTTA TAGTCCATAT CTACAGGAAT ATGAATGCGA ATAAGACCTG
    18661 ACTCGGCTGT CACCCCCTTC TGCACCCTAA ATGGCTGGGT GAGACACAGA AGTCTAACTT
    18721 GGCTAACCGA ACAGGCAAAA AGGCGGAGCA CGAACGGACA TCCGACGGTA TCCTTCCTCT
    18781 CCGCTAGGAC CGTCAACGTC GCCCTGTGTT ATTGAGTTTT TGTCAAACTC AGAGGTTTGG
    18841 AGACTTATAC CGTAAAGTCT CCTCCGATTT AACGTTTATA TTTTTATAAG GAGACAGTAT
    18901 GAGTGTTTTT GCAATTGAAC TTGGTTCTAA GGTAAAGAGC AGTATTTCTG GTTTCGAAGG
    18961 AACTGTTACC TGCCGTTCAG AACATCTTAA TGGTTGTAAT CGTTATTGGA TTACACCCCA
    19021 TGATAGACAA GGAAGGTAAG CTTCCTGAGG GTTATTGGCT AGACGAAAAT GAAATTAAAG
    19081 TTATTGGTAA ACCAAAAACC AAACGAGCAA ACCAAGACAG AGGTGGATTT CCATCAAGGA
    19141 TTAAATAATT TAAATAAAAT TTTAATTAGT TGTTTAATCT GATTCTATGG CGTGAATCTG
    19201 CAGAGGTTCG TAAGCGGAAT CATATAAAGC TACCTGATTA GATATTAATA TGCCCTTCGG
    19261 GGTTAGTGTA TTGTCCTATC AGTGTCTCAT GGGAAACCCA AAGTAATAGG ATATTATGAT
    19321 TGAGTTCATA ATAACTGGGG ACAGGCTGTC ACGGCCACAA TATTTTAAAT TCGGCGGAAA
    19381 TAACCGCCAA TAGAATCCGA CTCTTACCTG GTATTGTGGA GGATTAGCTA GACATAGAGA
    19441 CCTAGGGAAC GGTCTAGCAT GGCAACGCCA AAGAGACAAA TCCAGGAAGG TGTTTCGTGT
    19501 ATAATCTACG TGACTTCAGC CAGTAGAACT CGTAGAACGT CTTTAAATTA AAACGGAAGT
    19561 AACTGGCACA ATTTTGTGTC ATTTTAAAGT GTCTGATGTT TAATTTTATT CCCGTAGCTC
    19621 AATTGGATTA GAGCTTTTGC CTACGAAGCA AAATGTTGGG AGTTCAAATC TCTCCGGGAA
    19681 TGTAGATTTT GTCCCCTTAG CTCAGCTAGA TAGAGCAAAA CACTTCTAAT GTTTAGGTCG
    19741 GGAGTGCAAA CCTCTCAGGG GATGTTGAAT TTTTAGTCTC ATATTTAAAC TTAAAAGGAG
    19801 GACCTAATGG GTCAGTTACA CGAACTTATC GCCGTTGAAG GCGATGCAAA GAACACAGCA
    19861 GTGAAGATTC TCGCCGAAAC ACAACACACA TTCGCAACAA AGAAGGATCA CTTTGTTGGA
    19921 TCCGCCAAGA CATACAATCC TTTCAATGAC GCTGACAGGG ACAGACCTGA AGCAGAAGTA
    19981 AAACCGATTG TTACAACTGT CGGTGCTAAA CTCAAGTATA CGATGCCATA CATTGTCAAA
    20041 CATATGGACA TCATTCTGCA AAAGGAACGG ACCAATGCTG TTGCCAAGGC CAATCTTTTG
    20101 GTAGATGATG GCTCTGGTAA AGACGTTGAA ATTGCAAAGG ATCTTCCTGT TACAGCTCTC
    20161 GTCCAGTATG AAAAGATCCT CACGTCATTG CGTGGAGTCT TGGAAAACAT CCCTACATTA
    20221 GATCCTCTCC ACAAGTGGAA GAAAGACGAA CAGGAAGGCA TCTACAAGAC AGAAGAATTC
    20281 AAACGTGTCA GAACAAGGAA GATGCAGAAA CCGATTACTC TTGCTGAAGC AACTGACAAA
    20341 CATCCAGCCC AAGCCCAACT CATCACTACC GATGAACCTG TAGGTGAGTT CAAGGAGGTT
    20401 CTTACAGCTG GTTCTCTTTC TCCTTTGGAG AAGTCACAGA TGTTGGCTCG ATGTGATACT
    20461 CTTATTGAAG GTGTCAAACG TGCTAGGTCC AGAGCCAATA AGACCGAAAC GGATACTTCC
    20521 AAGATCGGCC AAACTCTGAT CAATTTGATA ATCAACTAAA TTTGGACGTT ATTTTATTCA
    20581 GACTTAGGCT TATAGTCAGA TTTAAGCTTA AACACTTGAA CGTCCCAGAC TCAATCTGAA
    20641 CCGTATACTT CTGACTGGTT AGTAAGGAAA ACTATGCCGC ACGTCGGTTC GAATCCGACC
    20701 TTCCCATCAG TGATCATCTA TTGGTGGTTA TCGATGGGAA GTTGACTAGT GGCAAGTCAG
    20761 GTATTTTAAA CTTTTCCGAA CTGAATTGGT TAGATATATA TATATGAATT ACCGTAAGGT
    20821 AATAAACATG ATTGCCGTTA GCTTATTTTA GGATAAAGAT TTGCTGACAA TCAGCAGGGG
    20881 TTCCTCCACC AACATGGGGG GGCCCTTGCC TTTATTTCGA GTATTATGGG GTGAAAGTGG
    20941 TAAAACATAA ATAACTCCAC CATTTATAAA TAGGATATAT CATGATAAAT TTCGTTGTCT
    21001 TTTGTATTTT TGCTATCGCG ATATTGTACG AGGCAAAAAT ACTTGCAAAG CCAGACAGAT
    21061 TAGCATGGAT ATATAGAATA TCCAAACGAA AGAGTTCTGG GGAAGATGTG TTATCATCAA
    21121 TTCAAGTAGG TATATTCAAT TTGTTTTATA TGTTTGCAAC TTTATATGGA TTATATCATT
    21181 ACCCCTTTCC CATTAAAAAT ACCAATGATT ATTTTATTAA CATTTTCTAT ATTAGCCGCA
    21241 ATAATTCATA AAAAAGAAAG ACTCACTTAT ATTATGGTTG ACGCTCTTTT TTCTTTCCTA
    21301 TCAAATATAG CCATAGTTAT TATGTTAAGT TTAAAAATAA TGGGCTTGTA ACTCAGTTGG
    21361 ATTAGAGTAC ATTCTTTTTA AGAATGGAGT CGAAAGTTCG AATCTTTCCA GGCCCATAAA
    21421 TTAAGGAGTT CTTATGCCAA GTATAGATTC CAAAAGATCA ATCAATGAGT ATCTCCAAGC
    21481 CTTAACTCAA TCGAGAAAGA CTTGGGATCT CGTACGAATC AACAAAAAAT CTTCTCATCT
    21541 TGGCACTATC AGAACCTTTT GTTTAAAAGA TCATCCGAAT AAAGCACTTG TCTTTTTCAC
    21601 TGTGAATGAC AAATTCACAT CAGCTTCAAT TATATCAGAA GAAGAACAAA TTCGATTTGG
    21661 CTTAAAAAAA CATTTAAACC AAAGAGGATT AAGTCTGATG AGATACAGTT AACGGCGGGT
    21721 CTATAAAATA TTCTTACCTA AAGGTTGGAT ACATAAACCA AGTATCCTTC GGACCTTTAG
    21781 TTCAGTCGAT TAAAACATTA ATATTTAACA TAGGAGACAA TATGGGCGGA GGAAAAGACG
    21841 CAAAGTATTC AAGCTTCGAA GAACAAGAAG TAGCGGAAGA AGCAGCAAAA ACAAACGACT
    21901 CAACTGTAGT TGAACCAGTT GCAAATCCAA CTGTAACACC AGAACAAACC GATACATGTG
    21961 AATGTAAAGG TTGTCCCGAT TGTGAATCAG AGAAAGGTAA GGTATAACAT GGGTGGCGGA
    22021 AGTTATTCAA GTCTTTCACG TACAGTGAGA GCAACATCTC TCGGTTATGA TACAAAATCA
    22081 GCCAGAGAGA TCTTCACAGC GGCAACAATC AACAGTGCAA TGAATCCCTA TGGGGTCCAG
    22141 CTTCGCGAAG CAAGAGATTC TATAGAACAT CCAGAAAGTT TCGCGATTAT TCTAGCTTTA
    22201 GATCTTACAG GATCGATGGG ATCAGTTCCT CACTATTTAG TAAGAGAAGG TCTTCCCAAG
    22261 ATCATGCAGA CCATCATTGA TGGTGGTATT CTACATCCAC AGTTGCTGTT TCTCGGCGTC
    22321 GGCGACCACG AATGCGATCG TGCACCCTTA CAGGTTGGAC AGTTCGAGTC CAGTGATGCT
    22381 CTTTTGGATA AGTGGCTCAC TGATGTCTAC CTTGAAGGTG GTGGTGGTGG AAATGCTGGT
    22441 GAAAGTTACC ACCTTGCGTG GTATTTCGCG TCGAAACATA CAGCCATTGA CTGTTTTGAG
    22501 AAACGAGCCA AGAAGGGTAT TCTCTTCACG ATAGGTGATG AACCTGTTCT TTCTAACCTT
    22561 TCAAAAGATG TTATCAAGAA AATCATGGGT GACGGCCAAT ATGAAGATTA TACGGCTGCA
    22621 CAACTTCTTG CAACTGCCCG TGAAAAGTAT AACGTCTATC ACATCCATAA CGAAGATTCC
    22681 CGTAGTGGAC GTGGTGTTGC TGAAAGTTGG AGAGTTCTTA TGGGTAACGA TAATGTTCTT
    22741 ATTGCTCCAA GACATCAGAA TATTGTTGGT CTCATTTCGA GAACGACAAT AGCTGTAGCA
    22801 CAGGAATCGG CTATGCCTAT TAACATCACA GCAACGATGT AATTGGTCAT GAATAAAAAG
    22861 TTTCTCAAAA GAATAAAAGA CTTAAACAAA GATCATTCAC CTGAAGGATG GCCTGCTATC
    22921 CAGATGAAAG ATATAAATAG ATTAGTAAGA ATTATTGAAG AACAACAGAT TAATATCAAA
    22981 TACTTAGAAA GCTTAAGATG AAAAACCTAG CCGTAATTGG GGCTGGATTT GGTGACTGTG
    23041 CGAAAGGTGT CGTAACAGAC TACCTTTGCT CTCAGTATCC TGATGCTATC GTTACACGAT
    23101 TTAGTGGTGG TCATCAAGCG GGACATACTG TTGTACATAA TGGCATTCGC CATGTTTTCT
    23161 CCAATTTCGG CTCAGGTAGC TTTCGAGGTA ATATTACCTA TTGGTCTCGA CTATGCACGG
    23221 TTGATCCAGT AGGTATTACG AACGAATTAA AAGTTCTACG TAAGAAAGGT ATTGAACCTA
    23281 CTCTATATCT TGATCCAAGA TGTCCTATTA CTACTCCGTA TGATAAATGG ACTAATACTC
    23341 AAAACTCCTG GAACAGAAAA AATGGTACGT GTGGTGTAGG TTTCGGTAAA ACCATTGAAC
    23401 GCGAAGAACA ACATTATTCA CTTCTTGTAG GTGATCTTCT TTACCCAAAG ATCTTCGAAA
    23461 CTAAGTTAGA GTTGATAAGA AAAAAATACT TACAAGAATT CGCTGAATAC GACAAAGATT
    23521 TCCTACCAAC TTGTTATCTC TTACTTGAAG AAAAACAGAT TCGCATCGAA TTAATGAAAT
    23581 GGGATAGAGA TATCAATCGA GTTGAATCAG TTAATATCTT TGAAGGATCT CAGGGTTTAA
    23641 TGCTCGATCA AGACATAGGA TTCTTTCCAC ATGTTACTCG TGGTAACTGT GGTATGACAA
    23701 ATTTAAAAAA GCTGGAAGTG ACCGATCCAG AAATATATCT TGTAACCCGT TGTTACCAAA
    23761 CACGCCATGG TAATGGTCCT ATGACTAATG AAGATCTTAA AGAACATATC ATACACGACC
    23821 CAAATGAAAC CAATGTAACT CACAAATACC AAGGTGAATT TCGCGTGTCG ATGTTAGATG
    23881 CAGATCTTCT TAGATACGCA ATACAGAAAG ATGATATTAA AGATTTTACT TTAGTTATAA
    23941 CCTGTTTCGA ACATGTCACG AGTTATGTAT ATACTTCAGC CGGAAATAAA TATGTTTACC
    24001 CAGATGCAGA AATATTTGCT AAATGCTTAA GTAAGGAACT TGGAGCAAAA AACTTTTTAT
    24061 GTTTCAAAAA CCATAAAGTT ATAGAGTTTA AATGAAATAC CTTTTAATTC TTATTATTCT
    24121 TTTAATAGGT TGTGTAAAAA ACCTACAAGA GAACAGAAAC ATTATCAGGA ACAAAGGATG
    24181 CAGTGGGACA CTACATCTCA TTTATGTGTT ATTATACAGA CTGAGATGTA TAAAGCAAGA
    24241 TTTCCTATAG CCTTTGTACG ATGTCTAGAT GATAATGGTA TATATAGAAT CAGAAGTTTT
    24301 CTTGGACAAG AAGATGATAC AACATATGTT TCTGGTAACA AGTTAAATAA ATACAATCGA
    24361 CAAAATTAAC CTCCGGGTGG TGGAACTGGC ATACACAACG GACTGATTCT CCACAATTAT
    24421 ACTTGAATTG TGTCTTCCAA CAAAGTATAA TATCTATGGA GGTATTATAT GAAGAAGGAA
    24481 GATAAACTCT GTATTGATTG TGGAAAAAAA GGTGTTCATG AAAGAAAAAG ATGTCTAGAA
    24541 CACTCTAGAA CCTACAATAC AGAAAGAGCA AGAATCAGAT ACCAGAAAGT AGGAAGACAT
    24601 TACTTTGGTA TATCAAAATG TTCTATCTGT AAGAAAGACA TGAAGATTTG GAGAATTGGC
    24661 CAAGTATCTC ATGCAAAATG CAGACCAAGT AAGATTCATA AAAATGATCC TATTAGGCAG
    24721 CATGGAAGAT ACGAAGCAAG AAAGATTATA GATCAACTTG GTATTACAAC TCCAAAAGGA
    24781 TTTGTAACAC ATCATCTAGA CTATAATCCA ACAAACAATG AACCAAATAA TCTAAGTCTA
    24841 ATGGATCGTA GATCACATGG AGCTCTACAT AGACATATCG AACATCATTG GTCGCTATGG
    24901 TTGAAAAATC ATAGTAGTAA TTCCGAAAAT TGCTGGAATA TCCTAAGAGA TCACTTAACT
    24961 ACAGCATGGT TTGAAAAAAC GAGTGCGAAG GTTATAAAAA TAAGTGATAT TGGACAATCA
    25021 GCAGCCGAGC CTCTTTCAAA TGAGGAAGGT TCAGAGACTA CGCCCGGAAA GCCTAACTCG
    25081 AAAGATACGG CTAAGATATA GTCCAAACTC AAACTCGTAA GAGGCTTACG AAAGTAAGAT
    25141 GAGTAAGTAA AATCCGTTGC CCTTAAGGGC TTGTGAGTTC AAATCTCACC CCGGAGACTG
    25201 TTTAAATTAT ATGAAACCAC ATCTAAAAAT ATTAAAGTTT TTATTTCCTA AAGCTTGGAA
    25261 AGAAGCCACC TATAAAGAAA TACGGGACAC TAAACGTTTC GTACTTCGAT TAAAAGAATT
    25321 AGGTGCTCCA TCATCCTTCA TGGATAGATG GGAAAAACAT ATCAAAACAC TTGAGAATGA
    25381 AGTAAAGGAG TTACGATGAA AACATTTTGT CAAATCTGGG ATTTTCTCAT GGGTTATACT
    25441 TTTGCGTGGT TACTATTATG TACAGGTGTT ATACTTACAG TATTTACATC TGTATCAATC
    25501 GCGAAAGTTT TTTTTGTCAT TGGTACTGCA ATGTTAATAG CAAACTGTAT TGGTACTCTC
    25561 CAAAGATTGG AGATGCTTAT ACAAGTTCTC AAAACATATA AAATAGAGGT AATTGATGAT
    25621 AAAATACAAA GTGAGGATAA AGATAAGACC AGCAGCAGTA CTGGAGAATC CGCGTAACGC
    25681 TGAGGTTTAC GTAGTAACTA GCCTTATGTT CAAACGTCCA CTCTCAGAGA AACAAATGAA
    25741 AGAGTGGAAA GGGAAAATCT TGGGTATGAA TACCAATGAT TACGCTAGTG TTCATATGAC
    25801 TAGAATAAGG AATAAAAATG AAAAGTAAAA TCTTTCCAAC ACTTTATGGT ACAGGTTCAA
    25861 CAGGTCGCAC TAAACTTATT AATATACGCG TAGATGAACG TGCTAAAGAT GTTCTTATTA
    25921 CCATGGAACA CGGTCTTGAA GGTAAGAAAC AAGCAGTTAA TCACAGAGAG ATTACTGTTG
    25981 GTTTGAATAT CGGCAAGAAA AATGAAACAA CTCCATTTGA TCAAGCCGTA TCTGATGCTC
    26041 AATCTAAGTG GAATAAGAAG AAGGATGAAG GATATACCGA GACTAAGAAG GCTCAGAAGA
    26101 CACAGAAGTT ACTGCTTCCT ATGCTTGCTC TTAAGTATAT TGAACGTAAA CATGATATTA
    26161 AGTTTCCTTG CTACGTGCAG CCAAAGTTTA ACGGAGTGCG TTGCATCTAT ACAGATCACA
    26221 CCTTTAATTC TCGTGGCGGT AAACCTTTTA CTACTCTTGA TCAATTTGAT GAAGAATGTT
    26281 CAATCTTTGA AGCTGAAGTA CAATCACCTT TAGACGGCGA AGTATATTGT CATAATGAAA
    26341 TATCTTTTCA GGATATAGTT GCAGCTGTTA AGAAAACAAG AGAACCTTTC AGACTTAAAT
    26401 ATTATATTTA TGATTTGGCA AATGAAGGTC TTCCTTTTGA AACTAGAACA AGACTTATAA
    26461 AAGAATTTTT CGATAAAATG GAAAATCCTC AGTATTTAGT TCGTGTTCCA ACATATGAAG
    26521 TCAAGAATGA AGCTGAGATC ATTAAGTATC ATGAACAATT TGTTCAAGAT GGATACGAAG
    26581 GAATAATGAT AAGAAATAAA GAAGGTGAAT ACGAATTCAA ACACCGTTCA AAAAATCTCC
    26641 AAAAGTGGAA GAATTTTGAT GACGATGAAT TTGAAATTAT AGGTGGCAAA GAAGCAACCG
    26701 GAAATGATAA AGGTACAATC GTATTCCAAC TTATTACCAA AGAAGGCAAA GAATTTGAAG
    26761 CAAGGCCAAA AGGATCCCGT CAACAGCGAA AAGAATGGTT TCAAAATTTA CAAGAATTAG
    26821 TGGGAAAAAA AGCCATAATT AGATTTCAAC AAAAAACTAA TGAAGGTATA CCAAGATTTC
    26881 CAGTTTTAAT AGAAATTAGA GATTACGAAT AAACTTCTCG TAGATTATAA ATCTACGAGA
    26941 AGTTTTATTT CAATAATAGT ATAATATAGG AGAAAGGAAA TCCTATATTA TGATTAAATT
    27001 AGACCTAAAA GGACAAAAAT TTGGTAAATT AACTGTTATT CGAGAAAACG GGAAAATATC
    27061 AAATAAGATA TCGTGGCTAT GCAAATGCGA ATGCGGTAAT TCAAAAACAA TCATTGGAGC
    27121 ATATCTTCAA ACAGGAAGCT GTCAAAATTG CGGGTGTGAG AAAAAAAATA TACATATACT
    27181 GAATTAACAA CAACATGTAA AATGTGTGGT ATATCATTTT CTCATAAAAG AGGTCCTATT
    27241 CTAAAAACAT GTAGTGATAA ATGTCATAGA AAATACAATA GAATATATAG ACAAGCACAT
    27301 GATAAAAAAA GTTTCGAACA CGTTCTAAAA TTTCTTGCAA GAAAAATTAG ATCAAGATCT
    27361 AAATATAGAC GCAATGAAAT ATGTGATGTA AAATATGAAT TTTTATCAAA ATTATTTAAA
    27421 GAACAAAAAG GAAAGTGTAT AATTACAAAA ATTCCATTTC AAATAAGTCC AAACGCAAAA
    27481 GAAATGAGTC CGTGGGCTAT ATCTATTGAT CGAAAAGATA ATTCTAAAGG GTATCAGAAA
    27541 GATAATATAC AACTTGTATG CATGATGTAT AATTTTTGTA AACATACATG GACGCATGAA
    27601 GACGTAATAA AATTTAGCAA AACTATCTTA AATAATATTC GTGGAGATAA TCAATAATGG
    27661 AAGTACTAAT AACTAAAGGT ACAAACGTGT AGGTGAAACT TATAGTGTCC ATTATATTAA
    27721 GGAGATAGAA ACAAAATTAC CTGTAATCTC ATATGCTCCA ACAACACATA TTCATATAGT
    27781 TAAAAGTAAA TTTTATATAA TTATGATTGA TAATAAAGAA ACTGCTTTAG ACCTAGATGA
    27841 TTGTGAGATA GTTCAACCTA TAAATATTCT TAACTTAGTC TGAGGATCTA TGTCAACAAT
    27901 AACATCTAAA CGTCAACTCA TTGACCTTAT AGAGAAGAAC ATTATTGAAT ATAGATCTAA
    27961 AGGTCCGTGG GTAAGTATTA AACGTAATAA GCATCTTATT GGTTATAAAG ATGGAGAAGA
    28021 TGCCTATACA CCTATCACTA TTGTAGATAT GGTATTGGTC GATCTTGTTA ACTATATAGC
    28081 CACTTACCAA GGTCTTGATG AAGCTTTCAC TCGTCAAAAT TTAATTGATG GTCAGATAAC
    28141 ACAACGTAAT ATACAAACTA AACCAGATAA TATAATAGAT TTAAACTTAT AACGGGCGGG
    28201 TGGCTGAGTT GGTCGAAAGC AACGGACTGT AAATCCGTCG GCCCTTGTGG TCCTCGAAGG
    28261 TTCGAGTCCT TCCCTGCCCA AAATTTTATT ATGATTACAG ATGACAATAA CATGAATGCC
    28321 AACAGACAGA TTGGCGAATG TTTGGACAAG GGATATACTC TTGTTAAAAT TACTGTAACA
    28381 AAATATTACG CACTTACAAA TGAACCAGAT GATCCTCCTT GGTCACAGGG AGATATTTTC
    28441 GCTTATTTAT ATAGAAAATA CGACGAAAAA CGAGACCTTC TATATCAACA TTATAATTTT
    28501 AACACGGCAG AAATAGAAGA AAGTATTGAA GATCCAGTTA AACCATTTGG AGATATATGT
    28561 CCTTCACCTA CGAATTCGAA AGAGCTTCCA ACTCAGTCGA TATAATTATT ATCAACCACA
    28621 AGTTGGAAGT TCTATTAATA AAACGTGGAC ATGAACCTGG TAAAGATTTA TGGGCTCTTC
    28681 CAGGTGGGCA TATAAACCCT CGAGAAGAAC CAATTGAAGC TGCAAGAAGA GAACTTGAAG
    28741 AGGAGACTGA TCTTATTGGA GTTCCACTTA CATTATTCGA TGTAAGAAAT GGTGAGGATT
    28801 CAAGAGGTTG GTATGTTAAG ACTATATATC ATAGTAACTT ACGTCCACTT CGAGGTCTCT
    28861 ATGCAGGTAT AAAAGCAGGA GATGATGCTG TTGATTTTAA ATGGGAAGAT TTAAAAAAAT
    28921 GCGGATACCC CCAATCAAGA AAGTTCTTGT ATGTTGATCA TCAGAGGATA TTAGCCGATT
    28981 TCTACATGTG TAAATATATA AATTAGCGGG TATGCTGGAA TCGCAGACAA TCAAGCCTTA
    29041 GAAGCTTGTG AGCGTAAGCT CGTACAGGTT CAAGTCCTGT TACCCGCAAA ATAAATTTAA
    29101 AGAAATACAT AAATGACAAA AAGACAACAA GAAAAACAAG TCCTTGATAG AATTAAAGAA
    29161 TACAAAGGAT TCACTATCTT CTGGGCTACA GAATATCAGC AACGAGCGTT TGCAGTACAA
    29221 AGACTACAAG ATAGAGGTAG GATAATAAGA CATCAGAAAG CTAAATGGGA TCACTATCCG
    29281 TGGATGGTAT TTACTATAAG GAAATCAAAT GAACACTAAA AAACTAAATC AAGGTGAACG
    29341 ACATCTCTTT GAATATAAGT ATCAAATGAG TGGCGGATTC TTCACCAAGT TATTTGATTG
    29401 TATATTTCAC GCTGATGTGG GAAATGAAGC TAAGTTATCT TTAGCTTTTC CAGAAGAAGT
    29461 AGAAGCTGTA AAACGATATC AAAATGAATC TGGATATTGG GACAAATTAG AAAAAACTTA
    29521 TAAAGAAAGC GAAGATCAGT AGTTCAGTTG GTTTAGAGCA GTGTCCTGAT AAGGTAAAGG
    29581 TTCGGAAGTT CAAATTTTCC CCGATCTATT AAATTATGTC AAACATATCA AAAATACTAA
    29641 ATGAGGAGTT TAGAACATGG CTACTGAAAC AACCGAAAAT AAAAACAATG ATCAAGGATA
    29701 CACAGTCAAC GATAGACGAG GTATTGAAAA ACCAACAGAA GTCTGTCGAG TCTGTGGATC
    29761 AGGTGAGGTC CATACAACAG AGTATAATAA CCCCACTATG AAGTGTGTGG ACTTCTTTCG
    29821 CAAAACCATT TCTGACTTAA CTAATCGTCT TCATCAATTG GTGGATAAAT GATAGTTTTA
    29881 ATCTGTGATG AATTTGATAT GATATCAGAC GATGAAGCAC ATGTAGGATT AAGTATTTTT
    29941 AGCCATTAAT GGTTATATTC GCAATAGCTA TGAGTGGTAT ATCTACTTAA AGGTATATTA
    30001 TATATTTTCA CAATATTAAA TTAACAAAAT AAAGAGTCAT ATTATAAATT ATGCCAAGAT
    30061 CAAAAACTAT ATTCGATTAT ACCGTACAAT ACGGTACTAG GCGTCATACT TATACCATAA
    30121 AACGATTTGG TACTTTGAAA CACTATTGTG AGCGAAGAGC TGTAGAAAGT ATTGTAGTTC
    30181 ACGATATAGT TCCTGTTTTT ACTGGGGAAA CCATTGAAGA AGTAGAAGCA TTTTTAAATA
    30241 CTCGTAGTAA GAAAACAAGA GATAAGAAAC CATATAAAGC TAATCCAGAC TCAGTAGTAA
    30301 ACGTATTTAT ATAAACAATT TCTACATTCA TGAAGTATAA TATCTAAAGA ATGTAAGAAA
    30361 ACAAACCAAG GAGAAAATAA TGGCAAATCA TGAGATGATT CAGTATTTCC GAGGCGACGG
    30421 AAATCACCCA ATTGGAGCAA TGGTTGCTAT CTATGACGAA ATAGCTAATA CAGTACGTAT
    30481 TGGTTGGAGC AAGTGTAATA AGAAGGATAC GTTCGTAAGA GATCGTGCTC TTACTGTAGC
    30541 ACGTAAACGT ACCGAAGCTG GATCCATCCT TAACATTCCA TCTAGCCGTC AGTTCATAAA
    30601 ACATGAGACA AGACTGATTG AAGATGCAGA GAATATAGGT TTCTTCTTCG ATCTTCCAAT
    30661 GGAAGTTGTC ATACCTTCTT TACCTGAACA GTACGAAATC TTTGTTAAAA GAGTAGTTAC
    30721 CTACTTCAAA TCCGTACCAG TAGAAAACTT CTACGTTTGC GGACCTGAAG ATGATATGAC
    30781 TGCTATTGTT ATCAAAGATG CTCGAGAAGC TGACATTGAA CGTCAGAGTA TCAAAGCTGG
    30841 AAAGTAATCA GTTTGGAGGA ATAGCCTAAT GGCAAGGCAG TAGATTACTA ATCTACCGAC
    30901 GAATTTAAAA CTCGTCTTAT CGGTTCGAGT CCGGTTTCCT CCTCTATATC ATACGGAAGG
    30961 GTGGCAGAGT CTGATTTATT GCACTAGTCT TGAAAACTAG TAGGGTTAAC AGCCCTCGTA
    31021 GGTTTAAATC CTACTCCTTC CACCAATTTA TATGCAAACA GGTGAAATTT ATAATTTTGC
    31081 CCTACATCAT TACGAAGGTG GAGAAGATCT TCTCGGAAAA GAAGCTCGCA TAAAGAATGT
    31141 TAGAACCTGC ACTATGATTT GTTCGCATAA AGAAAACTGT GATAATCAAC GTATAGTTTA
    31201 TTCCGTAGGA GGCTTATGTT ATGAGTACGA TGAGTGCTGC GTACTCTTTA AGAGAACAAC
    31261 AAGACCTGCA ATGATGAATC CAGATAATCT TTTTGAGGTT TTTTAATGTT AGTTCATGAC
    31321 TATCACATCT CTTGAGAATC ACTTTGGTCA ATACGTATGG GTTCACCGTA AGGGTGCTAC
    31381 CTCGCTCGTA AAGATACAGT TGGTATCATC CCTGGAAGTC AAGGGACCAA ATCATATATC
    31441 GTTTGCGGGA AAGAGAACCC AGACTCTTTC AACTCTTGTT CACATGGAGC AGGAAGAAAA
    31501 ATGGGAAGAA AAGAAGCTTC ACGAACCTTG AATCTAGCTG AAGAAATCAA GATACTAGAT
    31561 GATCAGGGTA TCATTCATGG GATTCGGAAT GTTTCAGACC TTGATGAAGC AGCGGGAGCT
    31621 TACAAAAACG TGGAAGAAGT TATGGCATCC CAGACTGATT TAGTTGAGAT CATAGAAGAA
    31681 CTCATACCCT TAGCCGTTAT CAAATCATAA TAAGGATAAT ATATGTGGAT TAAAGTAGAA
    31741 AATCCATCTG ATGAATTAGT AGAAGAGATA TGGAAGAAAG AGAATGATGA TATCGGCATG
    31801 TGTCCTGATT GTGGTGTTGC AGTTGATGAA CAGCACCTAG AAAACTGCGA TGTTGCTAGA
    31861 TGTTTAAAAT GTGGAGACCA AAGACTTAGT TGTAATTGTG AAGAAGGAGA AGGAGATATT
    31921 TGGACTGGAA TCTGGCCAGG AATCGAGATT GCGTATAAAC ATAAGTTAGT ATGCCAATGG
    31981 AAAAATTCAG ACAGAACACT TGAAAAACCA TCTTTCGATT TAAATGAAGT AGCAAGAATG
    32041 AGAATAACTA TATAATGATA TTATGTTTGT AGATTCGGCT ATATTCACCG AACCGCGTTC
    32101 AGAATCAGAA AGGAAACCAG TATGCAAGCT TTCCAAGTCG AAATCCAAGC GAAAGATGAA
    32161 ATAGCTCCTA TTATCGAGAG AATGGTTAAA AACTATAAGG GTTTGTTACC ATTCCAATCT
    32221 GATTCAGGAT CAGGTGAAAA AGGAGAGGCT TGGATTCGTT GTTATACCAT TGACGAAAAT
    32281 GAGTTCCAGG TTTTTTTACA TACCGAATTC CTAAAACTGA TTCCAATCGT AGAAGTCATA
    32341 AAAGATGGAG ATGTAAATCT TCTTGTTTGG CCAACAAAAC ATACTTCTAC TGCTCTTAAA
    32401 ACAATCGAAG CTATAAACGC CATGCCAGCC ATATAGGGAT GTAGTTCAGC TGGTAGAGCA
    32461 TCACCTTTTG GAAATATCTT TTATATCTAA TATACCATGA TCAAATTCCC AGTGATGATT
    32521 TAGACACAAA ACAAGATTAT TTTCAGGAGA ATTAATTTCT CCAAGTGTTG TATCCAATGA
    32581 AAAACTACGA ATAGGTTTAA TATGACAAAG ATCAATATGT TTGTCATAAT TACATTTTTG
    32641 ACATGGTAAT TTAGTTAGAT TTTTATTCCA ACTACGATTG TATGTATTAA CGTATGTACT
    32701 TTTATAAGCT GAATAACCAT ACTTTCTTCC TTTAACTTGA GCTTCTCTAA GAGTCATCTT
    32761 CTTTGTACGT TCAGTCATAG AAGACCAAAA TTTTCGACAT ATTGGACATA TTCTTGATTT
    32821 TTGATTGAGT TCATTAGAGT TAAGGACTAT GACGTTCAGA CTGTTGACGG TTCAACATTA
    32881 CAGCACGACG AAGTAGGTCC TTATGTCTTA CATGAATTTA AAAGGAGTAT CAATGGCAAC
    32941 TAAGAAGAAA AAGAAGAATG GAAGTTTTCA ACTCAGTGCT GACTTTCAAC GTCTCTGTGA
    33001 GATAGCAAAC GTACCATTCA AAACTACAAA AGAAGCTAAA GACTTCTTCA AAGGAATGGT
    33061 ATATACTGCA ATTGCAGAGT GGATGAAATC CGACGAAAAA AGAACTACGG AAGACGAGAT
    33121 TATCTTAATT GATACTCTTG CTGTTCTTGG ATATGTTATT CTATGACCAA CATGATAGTT
    33181 ACATGTAAGT GTGGTCGTAC TCTCAAGTTA CAATCATCTT ACAATTGGAA GATACGTTAT
    33241 ATTTCAGTAT CTTGTGATTG TGGACTTGGA TTAGTCATAA ATACTGAAGG ATCAATTGAG
    33301 AAAATCTTCG ACCTTTCTCC AACTATTAGA AAGAGTACCA ATGGAAAAGA AAACAATCAA
    33361 GAGATCCAAA AAGACATTTC TGATTACAAA AAAACCTGTA ATTTTGGCGT CTAATTCAAC
    33421 TAAGGTCAAT GCCATTCAAT GTTTACATTG TCATGATATC ATATATAGTT GTGTAGATCA
    33481 CGATTATCAT CCCTGTTCTT GTGGTGCCGT AGCTATAGAC GGAGGTTTTG ACTACATCCG
    33541 AGTTACAGGT GATCCGAGTA AGATTTTGAG TCTTATCATT CATATTCCTG TATCCAAAGA
    33601 AGAATTGTAT AACGATTGGA ATACCTTAGA TAAACCAAGG AGATATGGAT GTATAAAGGT
    33661 TTAACATTAA CTATTCTTAT AATATTGGCT ATAATTCTAT GCATCAATTT TATGACCAAT
    33721 TTAGGTTTAC TCCAGATAAG AGGTCAGATC ATCGAACTTC AAATTCCAAA ATATGTAGTA
    33781 TCTAAAGAAC CAGAAAGAAT ATCTACTACA TTGATAAAAA CATATCCATA TTTAAAAATA
    33841 TGGGGTCCAG ACGTTATATT CTATTGGTCT GGTATTATTT ACGACCAATG TGAGAAGAGA
    33901 CGAATAGACT GGCGAGTCGT TTGTGCAAAA ATTCATTGTG AATCAGGATT TAATCCTAAG
    33961 GCTATATCTG AGATGGAGGC TAAAGGTATT GCACAAGTCC TTGATTCTAC AGCATCTGCT
    34021 ATATGTCGAA GAACAGCTAT GACTTTTATT CCTGATGTGA CATTGATGAA TGATGTAGCT
    34081 GGTATGCTTA TTGGCATCAA CTATTTAGAT CAAGGCATTA AGAAAGAACA GTCTATAGAA
    34141 AAAGGTTTGA AGTATTATTA TGCAGGACCA GGTTGGAGAA AGAATATAAA ACAGGGGCCT
    34201 ATTAATGACT ACGCAAAAAC AGTCCTCAGC GAAGTTAATC GAATTGGAAA AGTGTATGAA
    34261 GAGTTGTATC CCGTCGAAAA AAGTTTTTTT CTTCGATGAG GAAACAAAAA CTCATTATGA
    34321 GATCGAAGAC ATTACATGGG TTGATGATAA ACTCTATATT ATAGGTGGAA AAAATCACAA
    34381 TGGACTCGAA CTTCCAAGGA ATTATCCCAT CAATCACAAT GAATCAGACA AATGTACCGA
    34441 AAACGTGTTC TAAATGTGGA CAGACAACCT TATTTAACGT TGAATGTTCC GCATGTCTAG
    34501 CTCGCGAAGC TGAACTGGTA GAGAGAAACT ATCTTTTAAA AGATATTTTC CAGAAAATAA
    34561 AACAGCTAGA CTACTTAGAA CATACCATTG GATATCAATG TTCCAATGAA GAACTAAAAA
    34621 ACCTGAAGTA TCTTCTAGGA AAATACATCA AACCAAGTAA AAGAGAAATT GAAGCAAAAG
    34681 AAAAGTTAAA TCAAAGGAGT AACAAATGAC AGACAAGAAA CTTACAGTAA ATTCTCTTCT
    34741 ATGCTATCAA AAGGCATTGA AGATGAGAAA AGGTGAACTC GAGAACGTAC GTTCGTCCAC
    34801 TACCCAGTGT ACGAGACGAA TCGACGTTGC TAATAACGAG ACCATAGAGG AACTACTCTA
    34861 TGATATCAAG AAAGTGGACA AGAAGATCAT TCAGCTCAAT AAGGCTTTAT TCAAGATCGA
    34921 CGACGAAATA AAGCGGTCAA ACACTTCAAC AACAGTCGAA CTCCAAATAG ATTTCGACGA
    34981 CTTAATGTCT GAGATCAGCG AGTAAAGCAA TTAGTGTTGG AATAGATAGA TAGCCAGGTC
    35041 TTCTCCTATT GGTGAAGTTA CTGGTTATTG ACAAGTAAAA TCCTTATGAT GTGCGAAAGC
    35101 ACAACTATTA TAAAACAACT CTATCCTGCG AAATAATACT TTGTTAAACA TAAAAGCAGG
    35161 TGGTTCTTGT TGATTATTAG TTATTATTCG TTATTACTAT ACAAACTTTT TATTTCTATT
    35221 CCTTCGCTTT TTTAAGGAGT TGCGATGCCA CGTTACAAAG TAGTTGAGAA AAAGTTGGGT
    35281 AAAATAACTG AAGTTACGGC TTTCAGTCAG AAACAGGCTT TATACAAGCT AGCTCTTGAA
    35341 AAGAGCAAAG ACAAACGTGA AGCTGGAAAG CTTTACGCTG CTATGCTTAA GTCACATGAA
    35401 GCTGTAATTG TTAATGATCC TAATCAATTG GAATTCTTTT GAAAAAGTTC TTTCGCAAAC
    35461 TCGTACTTAA GATTACTTTC AGACTCCTTA AGAGCCGATT TGGGGATCGA CTTACAAGTA
    35521 AGTTAGACCT CGAAGCTCAG ATACTTTCCA AAGGGAACGT TGTCTTTAGT AAAAAACTTG
    35581 AGAAGGACGA TCTGATTAAG ATCTTTGAAC ACGAAATTCT GGAGATCAAA TGAAATTATC
    35641 AGGAATTAAT TATCATCGCC ATGTTTCTAC GGAAAGTAAT CCTGAGAATC TTCAGGTTAT
    35701 TAAAACCGTT ATAGATGATC TTAATAAGAC AGACGTTATA GCTTTATTTC CATCGTTATC
    35761 TATTGGAGAA GATAGAATCT ATTTTCTTCG AGATAAAACA CCAACTTTGC TCAACTCACG
    35821 AATAGTTCTC AAAACAGGCT ATCAAAGCCT CCTGGGAAGG CTTGGGATCC CATTTCGTGT
    35881 TGTGGATAAT ACTCCATCAT GGATAGAAAT TCCACTCGTT AACGGAAAAA TAACATGGAT
    35941 GGCTCAATGT TCAGCACAAC AGAACGTTAC TATCCGTATG ATTAATAACG AGATACGTGC
    36001 AGTTCTTTCA AATTCATATA CAGCCATAGA CGATAAAGAA ATCATCAATC TTATGGAAAG
    36061 ATTATTCCTT CCACAAATAA GAGAAATACA ATTTACATGT TCTAGTAGTG ATTCTAATAC
    36121 TAGAATTCTG ACACGAGAAC AGTTTGAAGC AGAATGCAAC GGATATACTA CTTCTATGTT
    36181 CTTGTACATA AGTAACAGTG AAATAGGTGA TGCTTCTGTA AGATGCGGCA TTGGTATGAC
    36241 AATCCAGAAT ACCGATCGCA CACTTAGTTT CCAATTCGTA AGAGATACAA GAACATTGGG
    36301 AAGAGTGATT CATCGTGGTG AAGCTATTAA AAGACTTGAA AAAGAAGTAA CTAACCTCTT
    36361 TGCAAAAACT TCTGACAATT GGAATCTAAT CCAAAATGCT TTAAGAACAA TGTCTAATGT
    36421 CACCGTTGAT CAAATACCAA CTTTAGAACA GAAGATGATC AAGACATTAG AATCAATGCC
    36481 AGAATTTAAA GTTTGGAAAA CACAATATGA TGAGATAAGA AAAACAACAG TAGTTCACAA
    36541 CATGTTTGAT CTTATCTATG TTATGTCTTC TATTCCATAT AAAGATGAGA GTTTCAATAA
    36601 TGTAGTTGAG GAGATCGTAT TTGGACGCTT TTTCTAATCT TGTTTTGGGT AAATGCATAG
    36661 GTACAAAATC TTCAATTAAA CCTACAGCAT TTGTAAATCT AAACGACATT TTAGAAGGTG
    36721 GTTTCCCCAC TGGTAGATTA GTAGAAATCT ATGGTCGTAG TCAGATTGGA AAATCATCTT
    36781 TAGCCATATC TTTATTTCCA AACGATTTAA TCGTTTATAT AGATTTAGCT CGTAAACTCT
    36841 GTGCAGATTA TATTACTTCT AATGTTATGA TGTCTCCAAC AGTAAACAAT CAAAATGTAT
    36901 TTGAACTTAT TCACGAGATT ATAAAAGAAA ATATTGTTAT TATTATAGAT GATTTAACTA
    36961 TGTTAGGTAA TATACGAAAT GATAGTGAAC GTTTCAAATG GCTAATGCGA AATTTTATGA
    37021 TCTTACAGAG AGAACTGGTT TCTACAGAAA GTTTGGTTAT AGTTTTGAAT CAAATTAGAA
    37081 TGTCTCCAAC AACTGGTCAT TCCTATAATC CACATGAAGG ATGTTTGGAC GCCGCGATTA
    37141 AGATTAAGAT GCATCATGCT GAATATTTAA GGGACAAAGG AGATCTCGTT TATCTTGATA
    37201 TAGAAAAACA TTTTTGGGGT CAGGAAGAGG CCAGATGTAC TTTATTAGTA TCAAAGAATA
    37261 AAGTTGAAGT GCCTTCTTTC TATAGATCAG TCTCTTTACA TGAACAAGGT AATATATTAT
    37321 GATGATCAAT TGGAATGAGG TTAAAGAAAC AATCGAAAAA CTTCATAAGC AATTAAAGAA
    37381 CAAATTTGAC ACTGATATAC CAGAAGATAT GCTTGATAAA GTATCTAAAT CAGCAGATGA
    37441 AATCTTTAAC CCTGTCGAAG CTCTTGATGC TGAACAAGTC AAGATCTTCA ATGAGATGAA
    37501 GTCTTTACGT AATGATCTGG ATGAAGCTTT AAAGTTAAAA GAACAACTTG AAAAGAAACT
    37561 ATCTCGTTAT AACACTCTCA ATAACTTTTT TACTTCATCC ATAGAATTAA AACACGATCT
    37621 TGTTAACAAA GTATGGCGTG TAAATGAAAA AACTGGTATA ATTGAAGTAT TCAACACTGT
    37681 CAAAGCTAAA GAACAAATGA AAGAATTAGG TCTCGATGAA ATGCTTCCTC CTAATATACT
    37741 TGGTAATGAT GATTAACTAT GCAATGGAAA ACCAAAGAAG GTAAGATATT TGAAATTGAT
    37801 CAGATGACAA ATGATCATCT GAAAAATGCG AGAAAAAACC TTAAAAAGCG TTTTCCTAAT
    37861 GCACCTCCCT TTCCACGTCA AAGACTTACT GATTGCTATG ACGAAATGAA GAGAGTTCTT
    37921 GATATCCGAA AGTTACAAAA CCGAAAGATT AAAAAGTCTT TAAAGGTTCT AGACTCTAAT
    37981 ATTAACTTAT TCGAACATAT ATAGGAGCAC CTTTGGTACG TACAGCTAGA ACCAGAATAA
    38041 TATTTGAGAC TGCTCAATTC ATTTCCAATG AATTTGATGA AGTTCTTAAT ATTACACATC
    38101 TAATTCAAGC TATTATCTTC GATGGATCAT CGACAGCCTA CAATCTTCTT GTAGAATGCG
    38161 GCGATGAATT AGAATTCACC ACACATCCTT CTATCATAAG ACTAAAAGAT AAGCGAATTA
    38221 TTCGTCCTGA GAGTTTCTCA AAAGAAATGA AAATAGTTGA AGAACGTGTA CGTCTTCGAA
    38281 CGCAATCTAC GTTATTTACT CCAATGACGA TTCTCAACTA TTGTATGTCA GAACAGGATG
    38341 GAATAACATA TCTGCAAGAT CTTGGGATTG CAACAGATAG ACTCTTTATA ACTCTATCAA
    38401 AACCACCAGA TAGAAAGAAT AATGAATCGG TTCAAACACC AACACTGGAC AAATACAGTA
    38461 CTGATCTAAC TCAGGAAGCT AAACAAGGTG GTTTAGATCC TGTGATTGGT AGAGAAGTAG
    38521 AACTAAGATC TCTGATCAAC GCTCTTTGTC GACGCATCAA GAGAAATGCT TTACTTGTTG
    38581 GTGATCCTGG TGTTGGCAAA ACGGCTATTG TCGAGGGTTT AGCTCAGTCT ATTACCAATG
    38641 AACAAGTTCC AGAGATGTTA AGAGGTAAAA GAGTAGTCGC TCTTGATCTC GCTTCTCTTG
    38701 TAGCTGGAAC TAAGTTTCGT GGAGATTTTG AAGAAAGAAT GCAGTTTATA ATTAAAGAGG
    38761 TTCTTTCCGC CAAAAATATT ATCTTATTCA TAGATGAAAT TCATACTATG ATTGGTACAG
    38821 GTGATTCATC TCATGGAAAT GATGCAGCTA ACATCTTAAA ACCTTACCTA TCAAAAGGTA
    38881 AGATTCAGGT TATTGGTGCA ACTACGACTA AAGAAGAACG GGAGGTGTTT GAAAAAGACG
    38941 GTGCATTAGA ACGTAGATTT CAACGGATTA AAGTGTCTGA ACCAACAGAA GAAGAAGCTA
    39001 TTAAAATTCT TAATGGTATT TGTAAAAAAT ACGAGGAACA TCATGGCATA CATGTTAACA
    39061 AGAATCTTAT CCACGATATT GTGGTCCTTG CTGTACGCTA CATCCACGGT GGAGCACTTC
    39121 CTGATAAGGC AATTGATATA CTTGACCAAG CTTGCGGAGA TAAGAAAATC TCTTCTATCG
    39181 CCAACAACCC AGAAATAAAA ATTCTCGAAG AAAAGATTAA GGCTCTCGAA GAAGATATTT
    39241 CTATTCATAT GAATGAAGAT CATATCATAG ATGCTGCAGG AGTAATGGAT GATAGAAAGA
    39301 ATCTCGAACA TGAACTTGAA GTAAAAAGAG CTCGTCTAGT TTCTGAAGTG AGAGGACTTG
    39361 AACTTTCAAT CCATGATATT ACAAATACAG TTTCTCGCAT AACTAAGATT CCCATAGCTG
    39421 AACTTTCAGC TGATAACATT ACTAAACTAA AGAAACTAGA AGAGTTCTTA AGATATCATC
    39481 TAATATCACA AACTGACGCT ATAACATCTG TTGTTAAAGC TATTAGAAGA TCTCAAGTTG
    39541 GCTTGCGAAA GTCAGGACAA CCTATTGGTT CATTCCTATT CTTAGGACCT ACAGGAGTAG
    39601 GTAAAACTCA TCTTGCTAAA CAATTAGCTT TGGGTTTATT CGGCAGTGAA AAACATATTC
    39661 GTCGATTTGA TATGTCAGAG TATAGTGATC AGTTTACAGT CTCGAGACTT TTGGGATGTT
    39721 TTGTTCCTAA AACTAAAATA CTTATGGCAG ACGGAACTAT GAAATCGATT TCAGAAGTTC
    39781 GGATCGGAGA TAAAGTATTT TCACATACCG GAAAAATTCA GAATGTAACA CACACCCATA
    39841 AGTATAAATA TACTGGATTA CTCGACTCAT ATAGAATAGC AAATAGCAAT TTACGATTAA
    39901 ATTGTACGTC AAAACATGAA ATACCATGTA TTAAACCTGA GTTTTACAAT AAAAGAGTTA
    39961 AAAAATCTTC TTATTCTATA AAAAACATTA AGTTTAGAAA TAGTCAGGAT ATAGATGAAA
    40021 ATGATATAAT AGTATATCCA AAAATACTAA GTCTTGATAC AAATTTACCT GTAATCGATT
    40081 TGAAAGATTA TATAGTAGAC TTACCTCGAT ATCAATATGA TAATAAGAAT ATCTGGGCTT
    40141 ATCAAAACGT AAAATTTAAT AGATTTATTA AAATAAATAA TACATTCCTC CGATTTATAG
    40201 GTTATTACTT AAGTGAAGGT GGATGTTCTA AAAATCGGAA AAATATAAAA ATAACATTTG
    40261 GCAAACACGA AGAAAAATAC GTTCAAGAAA CAAAACTACT TATACACAAA ATATTCGGAA
    40321 AACATATTCA CATTAATATA CGACATACAA ATAGAAATTC AATTTGTTTA GTATTTTCAA
    40381 GTAGAATTAT AAATATTATG CTTTCTAAAT TGTTTGGAAG AACATGTTAT GAGAAAAAAA
    40441 TTCCAAGTTA TATTCTTGGA TGTAATCCAG TCAAATTGTA TAATCTAATA GAAACACTTA
    40501 TTATTGGAGA TGGTTCCAAA ACAATAGAAC AAAAGATAAC ATATACAACT GTTTCTTCAG
    40561 ATTTAGCATC TCAATTTAAT ACTATCCTTC GTCAACTTGG ATTTTCTACA CAATTCAATT
    40621 ATCTACAAAA TGAAAAGGTA TATAAAATAA TTATTACTGG TGATAATGCT GAACTACTAA
    40681 ATACTAAGCT TCCATCATTA AAATTAAAAA CTAAAGTAAC TAAAGTTTTC AATATTCAGA
    40741 GAAAACAATA TAAAGATCAC CTGTTTTATT ATTATCACAT CAATCAAAAA AAGAAAGTTA
    40801 AATACGACGG ATACGTATAT GATTTAACAA TTGCTAATGA ATCAACTTAT ATTGCGAATT
    40861 TTGTAGGTGT TCATAATTCA CCTCCTGGCT ATATTGGATA CGAGGAGGGC GGTGAACTTA
    40921 TTAACGCACT TAAAGATAAT CCTTATTGCG TATTACTCTT CGACGAAGTT GAGAAAGCTC
    40981 ATCCTAGCGT TTACGATATT TTCCTTCAGA TGATGGATGA TGGAAGAATT ACAGATAAGC
    41041 TAAATCGTTC AGTAAGTCTT GAAAACACCA TCATTATTAT GACTTCAAAC ATAGGTTCTC
    41101 AAGATATTAC GAAGAATAAC TTCGGTTTCA TTCATAAGAA TTTTGAAGAA AAAAAGACTA
    41161 ATATTCATAC AACTATTCAT GCAGAATTAA AAAACTTCTT TCGACCTGAA TTTCTTAACC
    41221 GTATTGGAAA TACAGTTATT TTTGATCCGT TAAAACGAGA AGACCTATCT TTAATATTTA
    41281 ATCTTCAATT TTTTGAGATA AGTCGAAATA TTGAAAAGAA TTTTAATATT AAGGTCACTG
    41341 TAGACTCTTC GGCAAAGGAA AAGATATTGG ATCTTGTAGC TGAAGAGAAA AACTCAAACG
    41401 CTAGACCGAT GAGACGTCTC ATTCGTGACA AAATTGAGGA TCTACTTACA GATGAGATCA
    41461 TAGACAACAA CGGAAAGTTA AAGTCAGATG CAATAGTGAA ATATGAGGAT AAGTTCTTAA
    41521 TCTCTTACGT AGGAAAGAAA AATGTTAAAT ATAAAAAGTT GGATTGTAAA AACGTTAGTG
    41581 TCTGATATTA AAATAAGTGA TGTAATACTT ATTACTGCTA GTAATGCCAT TAAAGAAAAT
    41641 GACAAACAAG ACAATAAGAT TACATCAAAA AACAAACAAA AGGAGGTCTC GAAATGAGTC
    41701 AAGCAATTAC ACATCTCACA GATGTATATG TGAGTAAAGG TTTTGATGGA AAACCACAAG
    41761 CTTCTTTCAA GGCAAATGAC AAAGGCGAAT ATGGACAGGT AAATTTCAAA GTTTCACACA
    41821 AAAAATACAC CAAAACAGGT GAAAAAGCAC AATACGACAA CTACAGTATT CAGTGGCGTA
    41881 ATGTGAAAGG TGACTCTAAA GTTATTGAGT TACTAAATCA ACCTGGAACT CGTGTATCTC
    41941 TTTATGGTGA ACAGACTCAA GAAGTATACA TGGAAAAATC CTTTATCCGT GTTACTTGCG
    42001 AAGGTCGCAA TGCTGTCAAT ATCGTCTTTG GAGATAGACA AACCAACGAA GCAGCACCTG
    42061 CGGCAGCATC TCAAGCATCT ATTAGTAACG ACGATCTATA AACAAGACCT GTACGAGTGC
    42121 GGAGATGTTT GATTATATAC TGTAAAAGTG GGCTCAAATT TTGATAGAAG AGCCCTACCT
    42181 CCGCTTTTTC TTTAATATAA AAGGTGATTC ATGGATCTAA CAAATGATGA CGTGGTTCCA
    42241 GATATTGGCA CCCGTACAAT GTTTCAAATG AGACTCAAGT TTGAGGATAA TACCATCCTT
    42301 GGACCAACTG ATATCTTTGA TCAAGTTCAG AAACTTGTTA AGGATAACCT TAAAGAAATA
    42361 CGTCCTAAAG TTGGACGACT GGGGGATCTA TTTGTTGGAC ATGGTGGAAA TGGATCTTCT
    42421 CTCTTTTTCA CCTTTGGCTG GTACTTCAGA AAAGCTGTAG AAAAACTGGA ACAACAACAC
    42481 GGAACATGTC AAGTACAGTT TGATAGCGAC ACTATCACCA AAGAACAGAT GCAATCATAT
    42541 ATCGTCAAAT ATCTCAAGAA ACAAGCTGAG AAAATTGGCG AAATGGCTGA AACTGTTATG
    42601 CGAGAGGGAC TTCCAGAAGA GTTACTTGAA GACAATGATT AATTCGCTAT GTTTGATACC
    42661 GGAGACAAAA TGTGGCCGAA AATGTCCGAA CTGTTACGAA GAGAAGAAGA AGTACAGACC
    42721 GTCACTAACT CAACCGATGT ATATCAAGTT AGTATCCCAA CATATGACGA ACTTACCTTC
    42781 TTTGACGGAA CTGTTAATCG ACTACAATGG GAACGAATCT CCTATTTTCC TCGAAGCTTT
    42841 GCTTGCACTT ACAACTGTCA CGAAAACTAT AACTACTAAT ATAGAGGGTC TTTGGCAGTT
    42901 ACGGCGACTG AGCGGTGTAA ATTTTCACCT CAGTCTACAT ACAATTAGGG ATGTTCGCAA
    42961 AGCAAAAGAA CTTAAAGAAA ACTTTCCATT TATCAAAAGT TTCTCAGTCA TGGCTGATGA
    43021 AATTGATGAT CTAGCTCTTC AGGACTTAGG AGATGTACCA TTCTATATTA TAGTTAACAA
    43081 ATTTGGTTAT CATTGGAAAA ATGAACCAGC CGCAGTAAAC TACATGAATA TTATTACTAA
    43141 GTCGCGACAT CTTAAGAATA TCCATTTAGA TAATTGTTTA TTAACTAGAA TAAACGGACA
    43201 AGAATGTCCT GGTGCCACAC AAATTAATAT ATACCGAGAT GGTTCTATTA GACATTGTCC
    43261 ATATATACCT GAAGAAACAA AAAAAGCAGA CTATTCAAAA GGCTGTTATT TAATAGGGAG
    43321 TAAAAGATGA ATGAAGAGCA AGTTAGTAAG TTATCATTAA TAAGAAAAAA TATTCAGGTC
    43381 AACAAAGACA CATTTCATAT GATCATATTT GGTGATCTAC ATATCGGACA TCAAAGTTGT
    43441 GATGAACGTG AAATCGGTAA GATGGTCAAT TGGATTGCAA AAGAAGATCC GAAAGAATTC
    43501 GGTGTAATAT TAACTGGCGA TTTAATAGAA AATGTAATAC CTTCATCTAA AGGTCTTCCA
    43561 TTTGAGATGA AATATCCAAG TCCAACAAAA CAGATGGAAG TAGCTACTAA AATGTTACTT
    43621 CCCATATCAA AACACATACA TATGTTATGT GACGGAAACC ATGAAGATAG AAGTCAGAAA
    43681 ACGGCAGGTA TATCTCCTTC TTACATAATG GCTAAGGATT TAAATGTACC TTACGTTGGA
    43741 TATCACGGCA TACTTGAACT AAATTTACAG AATAGAGGAC ATAAAGAACA ATATACTATC
    43801 TATGCTGAAC ATGGGTGTGG ATCCATCCCA AAAACCGTAG CTGGTCGATA TAGCAAAATG
    43861 GAATCCATTC AAAAACAAGT AGAAGCCGAC GTCTATGTAA AAGGTCACAT CCATCATAAA
    43921 AATGTATTTG TTAAAGATGT ATGGAAAAAG ATCAACGGTC AGATGGTTAA AAGAAAAGTA
    43981 GTATTTGCGT CCAATGGTAG TTATTTAATG GATGCTGAAT ACGCTATAAG ATCAGGATTT
    44041 GAGCCTACAA CACCGGGTAT TGTTACAATT GAATTATCCA CCAAAGACTT TAACATTCAT
    44101 AGTCGTATTT AACGCTAAAA TGCTATAGAA ATTCAAAAAT TACCAAAATT TTCGGAGGAG
    44161 ATTTCGAGAA AATAAAAAAG TTTAGAAATT AAGATTTTTA AATAAAAATT CAAAAAGGAA
    44221 AAACAAATGC CTGGTATAAA AGAAATTGAA GAAATTTGGA ATTCAAGACA ACCTATAATC
    44281 TGGGTAAATA CGTTCGAAGA ACGGCGAGTC ATCGAAGAGA TCGTACATTC ACCTATCATT
    44341 GGAATCACAA AAGAAGAAGG TGACGAAATA GGTAAGATCA ATCCTCGTCG TAAGCTCTTC
    44401 ATGTGGTCGT GTACCCAAGG ATTAGTCGAA ATCAAGGGAG ACCAGTTTCA GAACTTCGAC
    44461 ACTCTAAAGA CTGCAGATAT GCAGACTCTT CAACCTGTTG TAGCAATGGA ACAGGTAGCT
    44521 TCTGATCGTC TCAACTATGA GACACATGAT GGTTCAGTCC TTATCATGCG TGATCTACAC
    44581 AAGTTGATGA ACATTCCCAT GCCAGCACGT AAAATGAGGG ATATCATCAA ACACTTATCG
    44641 ATCACGATGA AGACAATCTT TCTAGTTGGT CCCTCGAATG AAATTCCTGA TGAGTTACAG
    44701 AAGGATATCT ACTATGTTGA CTTCGATTAT CCTGATGCTG CTCTTATCCA GAATATTCTG
    44761 GAAGTTATAG TCAATGGCAT CAAGAAAAAA GCGAAAGTAG ATAAGAAAGA CGAACGTCAT
    44821 CACATTGCCA GAGCTCGTGG TAAGGATATG CGGTATCGTA CAACTTACTC TCAAGAAGAG
    44881 ATCAGTGATA TCGTTAAATC GGCTCAAGGT TTAACTCGTT CTGAGATAAC CATAGCTTTT
    44941 TCTAAATCAA TTAACAACAC ACCTGATGGT GTTATCGAGT ATCTACGAGT TGCAGAAGAA
    45001 AAGAAAAATA TTATCAAACG GTCTCAGGTA TTGGAGATCT GGACTCGAAC AGAACCAATG
    45061 ACTGATGTTG GTGGGAATGG AGAGATAAAA GAATGGTTAA TTCAACGTGG TAATGCTGTA
    45121 ACAGGAAAAG CAAGTGATTT TGGTGTTCGT CCACCTAAAG GTTGTTTAAT AACCGGAGTT
    45181 CAAGGTGGTG GAAAATCAAT GCTTGCCAAA GCCGTTGCAG GAACTTATCG TTTACCTCTG
    45241 GTACGTCTTG ATTTCGGTCG TATCTTCGCT GGACTTGTTG GTTCATCTGA GAAAAATACG
    45301 AGAAATATGA TTTCTCAAGT TGAAGCCATG TCCCCGTGTT GCCTTTGGAT TGACGAAATA
    45361 GAAAAAGGTC TCTCAGGTAC TGGAAGTTCA AACTTCAGTG ATGGTGGCAC TTCATCCCGC
    45421 GTCTTCGGTA CATTCATTTC ATGGATGCAG GACAAAACAA AACCTGTTTT TGTAATCGCA
    45481 ACAGCTAACG ATATCAGCCA GCTTCCAGCA GAGCTTCTTC GTAAGGGTCG TTTCGATGCT
    45541 ATCTGGTTCG TGGATTTACC AACGGAAGAA GAGAGAAAAG AAATATATCG CATCCATCTA
    45601 CAGAGAATCA AACCAGTGCC TCGCGATCCC AAAAAATTCG ACCTAGACAA ACTGGCCAAA
    45661 ATTCGTTATG AACGTAATGG AGAGTACTTC GATTATAGCG GTGCGGAGAT AGAAGAAGCA
    45721 ATCAACGACG CTCTCTTCGC AAAATACTCA GATGCCATTA ATGAAAAGGT TGATGAAGAT
    45781 AAGATCGTAG CTGGTGGTAA ATATGATATC ACAACGGCCG ATATAGAAGA AGCTTTATCC
    45841 ACTACGATAC CTATATCTTG CACGGCACAG GAAAAGATCA CAAAAATCCG TAAGTGGGGC
    45901 CAGAAACACG CAAGATTTGC ATCTACCAAA GCTAAAGAAT TCATTGACGG TTCAGTAACT
    45961 AAGAAAACTA AGAAAGACGA TAAGAAAGCC AAGTTCTCAG CCGATGATCT TGGTATTACT
    46021 GGACAACTAT GAGTCTTGAC GAAGACGTAG ACAAATCCTT TAATCTTTAT CTCAGAGCTA
    46081 CCGAGAAGTT CAAGGTAGTT CCTATGGAAA GGAAAGATTA TAAAGAATTG CTTCTTAATG
    46141 CTTTGTATGC ATTAAGAGAC TGTTACTCTC AAAGAGGAGC AGACCCATAC GTCATAGTAA
    46201 AAGCAAATGA TTTGTATATG AAAGCTAAGA AACTAGGTGA TAACCTAGAA ATTAGTTACA
    46261 TGGATAAAGA AACATTTCAA TTAACAACAA GTTTTAATCC AAAAGATTAA GACAAACAAA
    46321 GGAGGACGTT ATTTCTCATA AGGCAACAAT TAAAATAAAA ATTAATGACA AAGCGACACT
    46381 TTGTCAGACA CTGGATGCAT TAGGTATTCA GTATGAAAGT GCAGAAGCAA CTAATGCTTT
    46441 TAACATTACA TCCAGATATG GTGTTAAAGC CGATGTTGAT GTTCTTCTGA AACAGGATTC
    46501 ACACGGTGCC AACATGCAGG CAGTTGGATT CCGAAAGAAT GAAGACGGAA CGTTTGAAGC
    46561 AGTAGGTGAC TTCTATGAGA TCAGCGAAGC CAAATCGAAA GATGATGAAA GACTGGATTC
    46621 CAATTCATTT AAAGATGTAA TTGGCAAACG GTATACGTAC TACAAAGCCA TTAATCAACT
    46681 GACTCAATTG AACTTTTCAA TATCACAAGA CGTTGCAAAC TTCAAAGAAA ACGAACTACA
    46741 ATTTACAATG TCTTCTTCGT ACTAATAAGG AGAAACTAAT AATGAAATCA GTAAAAGTAT
    46801 CAATCAGTAA AGATCGTGCT GGTGACTATG TCGCCAAGTA CGAAGTCGAA GGTTACTCAG
    46861 GTCTCGGTTG CGAAGAAGTA GCCCAGGTTC TTTCAGCTTT AGGTACGCAA ACAGATCGTA
    46921 AAACATCTGA TTCAGCGTAT CAACAGGAAA TTCCTGTTCC TATCCCGGTA CGTCAACAGG
    46981 GATAATTAAA TCTGGACCTT TGTACATCTT TTCTCGATGA CAATTAGAAC AAAGAATGAT
    47041 ACATTTATCT AATTCTGATT TTAATTCAAG AAAAAAGGAA GAAAATATGA AACTTCCGTA
    47101 TTCAGTCACG GAAGATATCA TATCTAAGGT GCGAGCAATA CCCAAAGACC GCATCATAGA
    47161 TATGAAGAAC GAACTCCAGG TTGCAGAACC CGTTCTGTTT AAGTGGGCCA AAGACTCAGT
    47221 CAAGGAAGAG ATACGCGAGA TACGTTACTC TGGCGTCACA ATGCCAAGTG AAGAGTCGGT
    47281 AAAGTATGTT GGTAGTATCA TTCTTCAAGC TAAGATTGAG GGTTTTCTCA TTGGTCTCAT
    47341 GTCACAAGAT CGTGAGTGGA GTAATCGTTT TCTTCTTGAT GATCATTCAT CTGATTGTCC
    47401 GTATACCAAC CCGGTTAATG CTCTTCTTGA AGGTCAATTA GATAAAAAAC ATTATGAAAA
    47461 GCTCGAAAAG ACTATGACTG AAGAAGAGCG TCATGATATA ACACATTGGA AGAATGGAGC
    47521 ATTACAAGCT CATAAGGAAT TCATTCAAAA GCAATCTTCT TTAAAAAAGG CTGCTTCTTT
    47581 CTTTAATAAA GATGATGATA CTCCGGTTAA GCCTAATGTA AGTCCTTCTC CTAATGTGGA
    47641 TATAACACCA TAGGAGTTTA ATGCACAAAC TACGATTTGA ATCAGATGAT GGTACTATTA
    47701 CATGTATTCT TACAGTTAAT AACTTAATAC CAAAAGAGAA AGTTGAATCC GCCTTTCGAT
    47761 CCTTGATGTT GCATCTCGAA ACAAGTATAG GCATTTATCC TAACCGACTT ATTTTCGATA
    47821 GCATAACCAA GATGAGGGGA GAATTCTACT CAAATGTATT GAAATTTTTA GTTGACGAGA
    47881 ACCTAAGTAA AGGCCAAAAA GTACCATCTC ACATTTTAAA ACATCTATCT AGCAATAGAC
    47941 AATCAAACTG GAGCTTTGAT GAAGATGATT AATGTTTTGG AGTTCGTTTA TGGTGGTGAA
    48001 CTAACTCCAA ACCCTAATCG AATTCATATC TTCGATCTAG ATAGAGACAT GTATGAACAT
    48061 GCTAGTTTCT ACAAAGATAA CGGTGATTTC TATCAGATCA TGAAGTTCAG TGATGAACTA
    48121 ACCTACTATC ACTTCCAAAA GATGGAAACT GAGATTTCAG CAAAAAGATT AGAAGGTGAG
    48181 TGGTGGATGA AAATTACTAA CTTCAAGAAG GTATATGAAC ATAGAAAAGA TGTTATCTAT
    48241 GAAAAGATAA CTGATAGATT AGTTCATGGA TATAAAATTG CAAGTCTTGT CATCGCCAAA
    48301 GGTATGCCAA TCAGTTTTCC AAGTAATCAT CCAGACTATA AAGAATTAGT AGAAGGATTA
    48361 AAAGGAGGAA TTATATTATT CAAATGAATA TTGGACCAGA TACATTTGAA AAAGCTATAG
    48421 CAGTGTCATG CATACAACTT GCACGGGCAT ACAGTGTTAC AGATAAGATT GGAATTGAAG
    48481 ATGCGAAAGT CAAAGTCGGT AAGTATCTTA ACTCACTGAA GATATATAAA GGACTAGAAG
    48541 AGAACGAAGA TCACTACGAT CCTACTTCAC ACTTTCGTAC AATCGTTTCA CTTGCCATTC
    48601 AAACCGCAGA TAACAACCAT GAGAAAGCAT ATCTTGAATT GTTAAAGATA AGGGAGATTC
    48661 TTAATTAATG CCTATCATTC CAGTCTCTCT TACAATTCGT TTACTAGGCA TAGCCTTTAC
    48721 TTTAATTATT CCCAGTAACA AAGTCTTTAT ATTCTTCTAT GGTGTATTAT TTTGGGCTAT
    48781 CATGGGACCT GCTGTTAAGT GGTTATGTCG CGAAATTATT AGAAATATAG GTGCAATATT
    48841 AGGAGGTCAC TATGTCAAAA AAGATGAGTA TGCAGGACAT GAAAGAAGTC CGGCGTATAG
    48901 TCACAAATAT TCTAGCTGAT AGTATTCAAA ACGTTCCAAC TATCATCACT AGTTTCTATC
    48961 GCCAACGAGT ATCTTTTAAT AGCTCTGTTA GCTACGATTG TTTCAAAGAA CAAGCTAAGA
    49021 AAGTAGTAAA CGAATCACCA ATAGCAACAG AGATCTCACA GTTACAAAGA CAATTGGCTG
    49081 AGAGACGATA TGAGTTTCTC AAGTCTTTAA TTAACATTAA TAAAAGTGAA ATGGAAGAAG
    49141 CTCGTGAAGA AAATGACTAT GACGAAGACG AGAATGATGT GAAAGCGTCA GATGACTTTG
    49201 GTGTCATCTC CGATACGATC AGTAAGGTTA ATTCAACTTT AAAAGCCCGA GCCGAGAAAC
    49261 AAACAAAAAA GGTTGTTGAA GAATACAACG ACTATCTAAG CAAAATAGAA TCTCGTACCT
    49321 TTGATGCCTA CACAAAGGGT ATGTCTGCTG ATGACTTCCT TGCGATCGTC AGAGAAGAAG
    49381 TCAAAGTACT CCAAACAAAA GCCAAGGACC TAGCAGAGGA TCTAAAGAAA AATGGATACA
    49441 ACGATAAAAA CGATTGAAGC GACGCCAACT CCACTAGCGA TAGTAGTTGA CAAACGAAAT
    49501 CAGATTAGTA AGATTGCAGT TAATAAGATC GTTAGAGACA TAGTATCTAA AAGTGAAATC
    49561 ATCCTACAAG AGGTGACTGT TCCCGGTCTG GTAGACTCAA TCTTTACTAA GACACGTAAA
    49621 AATCGTAGAA ATCCCTACGT TAGTGCTAAT ATAAATCCGC TTGTTCGTTC TTCTCTTCGG
    49681 TCTTATTATA CGAAACAAAT TATGGATAAT GACAATACCT TAAAGCAACT ACGTGAAAAT
    49741 GTCGTTGCTA TTAAAACATT ATTTGAGAAT TATCTAGCAA GCTATAGTTT GAGTTATGCA
    49801 GCCACAATAC ATATAGAAGA CTTAATGGAT ATGTTATCAG AAACTTATGT CGGTTCTGCT
    49861 ATAGCTAGCG TAAGATTAGA CCATCTCAGT GATATAGTTA GTTCAACACG AGAAACGCTT
    49921 ACGATATTGG CTTGCAATCT CGAGCCTGAT ATCCGAAGAG AATCTGTAAG ACTCAATTCA
    49981 ATTGACGCAC ATTTAAGCAA GAATTCACGT AAGATGTTAC TAGCCCAATT TGCCGAGCAA
    50041 AAATTACAGG AAATAATAAT AATTAGAGAT GATTTTAAGA GGAGTATTCA AGATGAGTAT
    50101 CAAACATATG CAAAAGAACG AATCACAACA ACCACAAGTT ATGAAAACCA CGGACCAACA
    50161 CCAATCCTCT AAAGAAAAAG ATCCATATAA AATAGATCAA CATAGACCAG GAGCTAAACT
    50221 AGATCATGGT AAAGTTAAGG CTGGTGTTTT GGGTGATTTT GGACTAGCTT TATTGGCTAT
    50281 TGCTGAAATT GGAACTCATG GTGCTATCAA ATATACAAGA GGTGGATGGC AATTTGTACC
    50341 CGAGGCAAGA GAGAGATATA CGGATGCTAA ATGGAGACAT CTATTAAAAT CCAGATACTG
    50401 GGAAAATGAT AAGGATAGCA ATTTGCTTCA CGAATCACAT GAAGCATGGA ACACTTTGGC
    50461 TGCGTTAGAA ATAAAATTAA GAAACAAATT CAACATAACA GAAAAACAAA TAAAAGGAGA
    50521 AGACAATGCT ATCGAAAAAC ACAAGAACAC TACTCGTAAA AAAGTTCGTA AGGGAAAGAA
    50581 GTGAAAAGAA CAGAGCTTCA TTTCTGGCAT CTGACACCAC ATTGCTTTGC AGTGGTATGA
    50641 TCTATACCAA GCAGAGAGAA CCAAAGATCC AATTACTGGG AGAACGAATC ATCTCCTCTG
    50701 TATTAAGATC ACATGAAGTT GGTAACATCC GCACACGTAA TTTTATCGAC CGTGTGAAAC
    50761 ACACTAACTT TCCAGATGTT AAAAAGTTCA TCCTACGCCT GCAACCTTAT AAAGAGATGA
    50821 AACGTTGGGT CGAAAAGGTC AATTAACGCT TGACTTTTGT TAGGTTTTAT ATTATATTTA
    50881 GAGTATTACA TTATCACTTA CTCTTACTCT AGCATAAACC CTAACACTTT TCTTCCTAAG
    50941 GAGTTACTTA TTTTATGTCA AAAAAAGTTA AAGAACAAGA AGTCGAAGAA CCTAAACCAC
    51001 AAACGACAGC TGAGAAGTCT AGAAAACTCA AAGCAGTCCT CGCTCAGTTT GCCGAGAAGA
    51061 ATAAAGGGGC TACAGTCTCC TTCGGTGATC CTAACTTCGG CAAGATCGAA ACAGTCTCAT
    51121 CAGGAATCAA AGCTCTTGAT AGACTCACAG ATAACTTCCC ACGCGGACAA TACATTCAAA
    51181 TCGTTGGCGG ACCAGGTGTT GGCAAGACTA CTATGGCTTG TCGACTCATT GGTAAGCTAC
    51241 AATTAGAAGG ACTTACATGT GCCTTCGCGA ATAACGAACG TAGATTCTCA ATGGAATGGG
    51301 CAGTTAGAAA CGGAGTCGAC GCAAAGAAAC TCATCGGCGG TAACTTCAAA GACCTCGAAC
    51361 AGTGTCTCGA CTTCTGTATT AAGATGGCTA CTGAAAAGCT CTGTGACTGT TTAGTCATTG
    51421 ATACTATTAC TGCCTTAGCA TCTCGTTCAG AGATGGTCTC AAAGAAAGGT GATAGATCAG
    51481 TTGATGACAA TACAATGGCA CAGATCCCAC GAAAACTATC ACAGTTCTTT CGTATGGCTA
    51541 CAGCCGCTGT GGCAGATTCA GGTATGATGG TTATCATGAT TAATCAAGTA AGACTAGATC
    51601 TTAGCAATAC AATGTATGTT AGAGAAACAA ACTCAGGTGG TAATGCTCTT GAACACATGA
    51661 CATCTCTTAA ACTCTTACTA CACAACGCAG CTCGTAAGGA ATGGCCAGGT GAAGATGAGA
    51721 AACATCCAGT TGGAAGACTT ATTAATGTCA GACTAACTAA AGCCTCTCAC AGTATAAAAT
    51781 CACGTTCGGG TGATAATACA GTATTACATT TCTTTGATGG TGTAGGTTTT GATAATGATT
    51841 ATGATACGGT ATATCATGCC CGTAAACAAG GTCTCATTAC TAAGGAGGGT ACTAAGTGGA
    51901 TCTACAAAAC CTTAGTAGGA GAAACTGTAG GTATAGTCGC TGGTGTTCGG ACCGTTGATG
    51961 TTAAGATGAA AGAAGAGCTG ACATCAAAAG GTCTCATAAA CGAAGTTGAA TCAAGAATCA
    52021 AAGCTAAGGT AGAACAATTA CCTGAAGACG AACCGGAGGA AGAAAATGTT GAAGAAACAA
    52081 CCTAAGATTA AACCTTGTCC ATTCTGCAAA GAACGAGCAA CTCTTATAAA AGATGGCATG
    52141 TGGTATAAAA TTAACTGTGA TAACATTCGT TGCTATATTA ATCCCTTTAC TCATTGGGGT
    52201 AGGATTAAAG CTAGTGTTAT TGAACGTTGG AACATAAGAG GAAGTAAGAT GAGGAAACAT
    52261 GCCTAAGTTA TTAGACTGGG AACTATTACA AGAAGACGTT CGAGTAGTAC TGGAGGATGT
    52321 CGATGGACGA GCTAAGATTT CTAATGGCTC TGGAGCTGTC AAAGGTAATG GTGACATTAC
    52381 CAGTATTACT TTTATGGTCG AGTGTAAGTA TCGTTCTACT ACTAGTTTTT CTATCAATAA
    52441 TGCTACCTAT CACAAGATCC GACGAGAAGC AGAGTTACTT GGCAAAATTC CTCTATTGGC
    52501 TACGAGGATC AAAACAAAAG AAACGTTAGT TACTATGTCA TTGGCCGACT TCCAACAAAT
    52561 TATGAGGAAC TCAAATTCAA ATGGGCGAGA CTTATCACCG ACCAGTGACT TGCTCCACCA
    52621 AGGAGTGTCC TCACTTTAAG ACATGTTGCC AGCTACCCTC CTCAATCTAC TACAATGAGG
    52681 CTAGAACCGT CGAGATAGAT TTTATGGCAG TTGGCCAAGG TGCTGGGTGG CAGGAAGAAC
    52741 GAGATCATAA ACCTTGGATA GGAAAAGCAG GTCAACTATT ACGTAATATT CTTAGAGATA
    52801 TTAGACAAGA AAACAAAAAA GAATATAGTA TCTGTTTAAC TAATATTATA CGTTGTCGTC
    52861 CTACTGAATT AATAGATAAC AGAGTTACAG ATAGACCTCC AACAAAAGAA GAGCTAACAC
    52921 ATTGTTTCAA ATATCTTCTA TCAGATATTG AAGAATTAAA ACCAAAAATA ATACTATTAA
    52981 TGGGTGGTTC TGCAGCCAGT GCTTTTAATT TTAATTCTAG TATATCTAGA ATTCGTGGTA
    53041 AATTAAATAT TTATACAATT AATAAAATTA ATTATTCGAT TATGGCTACA TATCATCCAG
    53101 CGGGTGTTTT ACGTATTCCT TCATTAGGAA TGGAAATGCG AAAAGATATT TTATCTGCTT
    53161 TCGCAATTGT AAATAAGAAA GTTAATATTT AATGGATATT ATATTTCACG ATCACGTTAT
    53221 AAATATAAAT TATGGGATGG GAAAGATGAA CCTAGAATAG GTGATTTAAC ATCAAATAAA
    53281 ATTTTAAATT TTGCCTCAGA TGCTATCTAT GAATATATAG AATGTTCTAT CTGTCATAGA
    53341 TATAGATGGC GAAAGAAAAT GATTAATAAA GGAACCAGTT GTTGTTCTTG TGCAAATACA
    53401 ATAAATCAAA GAACAAGAAC TAAACCTATT ATAAATCCAA AACATGGCGA TATTGCATCT
    53461 TATTGGCAGA TAGGAAAAAA GAAGACTAAA TATGAACATA CATATACATA TATAGTATGT
    53521 GATAAATGTG GAAACTCAGA ATGGTTAACT TTTACTAAAT GGAGAGTAAG AACTCATTTA
    53581 TGTACTAAAT GCTTTAAAAA TTTAAGTAAA GAAAAAATCA CTAAAGAAAA AAGTAAAAGA
    53641 TGGAAAGGTG GTAGATATAA AGGAAAAGAC GGTTATATTT ATCTATCCAT TTATAAGGAT
    53701 GATCCTATCT ATCATTTAAT TCCTAAGACT AGTATACGTA ATAAAACAGG TGTTAAAAAT
    53761 ATAGCAGAAC ACAGATATGT AATGACTAAA CATTTAATTG GAGACTGTAT TGTAGTCTAT
    53821 CGTGATAGAA AGAACAAACG AGTTCAAAAA TATGTTGGTG AGTGGGATGT CATTCACATA
    53881 AACAAAAAGA GTATTACTCT TTAATACTGG CCAACATACG AGCGTCACGC TTTAACCTTG
    53941 AGATCATAAT GGCTGATAAG ATATATTTTT GGGGTTATCT CCATCAAAAT AATACAATAC
    54001 AAGTTAAACG GTGGTTCGGC GATCATAAAG ACTACACAGA TGATTGTAAA AATAATCCAT
    54061 TTGTTATAGC AGTCGTTCCT CCATTTGAAT CAAATGACAA TGAAGAAGCA CTTGAAATCA
    54121 TACGAGAAGA ACTAAGGAAA CAACTTAATG GAACTAACAC ATATTCAGTT AAGAACGATC
    54181 CAGACGAGAT CCAGATTGCT TTTCTTTAAC GATGGTCTTT ACCATGACAA ATGAAGAACT
    54241 AACTATTATA GATTTTCTTG CTGATGCGTA TAATAAATTT GTTAAACTAC CTATTCAACA
    54301 TCCAATGGAT CAAGATGAAT TTTGTAGAGG TATACATATA CTACAACGTC ATATAATGGC
    54361 AAGAGAAACA AGAAGAAACC ACCCAGAATT TTTTATTAAT AATACAGATG AACGAGAACG
    54421 GAGGGCAGAT GGCCAGCTCA ACTAGCGGAC TTACAGATGA TCAGCTTAAG GCTATCAAAT
    54481 CTAAAAGTAA GTTACTATTT GTTAATGCTG GCCCATAGTT AGGTTCTGGA AAAACTCGTG
    54541 TGATTGTAGA AAGAATAAAA CATCTAGTTG ATTCCGGTAT AGATCCCAGC AAGATCTTAG
    54601 CTATAACCTT TACTAACAAA GCAGCTAAGG TAATGCAAGA ACGCCTTGTT ACTATGAATG
    54661 TTAAGGGTAT TACGGCTAGC ACCATGCATA GTCTTGCAGT TAGACTAATG ATGAAAGCTG
    54721 GTGAAGAGTT CTCTATCTAT GATGAAGATG ATTGTTTTAG TATCATTAAA AGAATTGCGA
    54781 AACACAAAAA GATCACAGAT AAGAACGAAC TGTATGATAT CTCGAATGAG ATTGCATTAT
    54841 TAAAAGACAA CCAGATAACA CTTACATCAT GTGCATCTAA ATACAGAGAT ATCTTTCTGG
    54901 AGTATGAACA TGAACTTTAT CAGAATAACG CTAGAGACTT TGCCGATCTT ATTAATAATC
    54961 TGGTTACTCG CAGTCGTAAC AATCTTTCAT GGTGTCATAT TCTTGTGGAT GAAGCTCAGG
    55021 ATTTATCTTT TGCACAATTA CAAGTAGTAA AGAATTTATA TTTAAAACAA AATGACAAAG
    55081 ATACATTATG TATTGTCTTT GATTTAGATC AAAGCTGTTA TGAATGGAGA CATGCAAAAC
    55141 CTACGTTATT AAAAGAATTT ATTGAAAAGA GTAGTGGGGA TGTTATACCA CTCGCGATTA
    55201 ACTTCAGATC AACTAGGTCT GTGGTTCACT ACTCCAAAAA ATTAATAACT CATAACAAAA
    55261 ATCGAATAGA TAAACCTCTT ACAGCATATA CAGATGAATT TGGTATCATA CCTAGGGTTC
    55321 AATCGTTCTA CGACTCAGTA GAAGAAGCTG AATATGTAGC AAACTTATGT TCCAAATCCA
    55381 CTGATGTGTG TGTTCTATAC AGATCCAACT GGATGTCAGC TCAGTTGGAG CTGGCATTGA
    55441 AAAACGTGCA TGTTAACTAT ACTGTTAGTG ATTCAATTCA GTTCTTGGAT CGTAAGGAGA
    55501 TCAAGGACGT ACTAAGTTAT ATCAGAGTTG CTGTTAACAG TAAGGATATG GTATCACTCC
    55561 GGCGATCTAT TAGTTCTCCC AAGAGAGGTA TCGGTAAGAA AGCACTTGAA GGTGTAGAAA
    55621 AATTCGAAGA TATCATCGAC AACGAAAAGA TGCAGGAGTA TGTATCTCTT ATATATAACT
    55681 TAAGAGAAGG AAAAGAAGAT GCTGGAACAG CAATCCATAG ACTATTATCT AAGACACGTT
    55741 ATTTCGGAAT CGAGGAAGCA GATAGAGTTA GAAATCTCGA ACAACTCACA ACTATGCTTA
    55801 AAAGTAGAAC TCTTGAAGAA GCAATGTTCG ACCTTACAGG TGGAGTCCCT ACCGAAGGAG
    55861 ATAATTCCCG CATTAATCTA ATGACGCTAC ATAGTTGCAA GGGAAGTGAG TACAAGAAAG
    55921 TCATTATCAT TGGATGTGAA GAAGGTATTA CCCCGCATAT TAATTCAGAA AACCTTGAGG
    55981 AAGAAAGACG TTTGTTTTAT GTCGGTATGA CTAGAACAGA GAAGGAACTT ATCTTCACTT
    56041 ATACTAGGAA GAGGTTAATG TTTGGATGTT TTAACTATAT GCAACCCAGT CGATTCTTCC
    56101 AAGAAATTGG TCTCAAGATC TAGAGATCAA TTAAGAAAAG AATTTACTGA GTTATTAATA
    56161 GAATCTATAC GTACTATATC TGATCTAGAT ATCCGTGATA AACATGGACA TGTTATAGAA
    56221 TTCGGGTATT CAATCATTGA AACAATTTTA ATGATAGAGA GACAACGAAA GAACATTGAT
    56281 GAACAAATCC AAATTATCGG GATGGATAAG TGGTTGAAAT TAAAGAAGAT ATGGAATAGG
    56341 ATGCGAAAAA TTGAAGAAGA AGATAAAATC TTGAGTTCTA ATATCAAATA AAAATATAAT
    56401 AAGGATGGAT GTATAAGTTA AAAGAAAAAG AATACTTGAA CGAAAGAACA TAATATGGAA
    56461 GACATAAATT CAAAAAGTTT CTTAGATAAT ATCGACAAAT TATTGGTTTC AGATACACCT
    56521 CCAGATATTT CATTAGACTT AATAAGATCA AAACAATCAG AGATTATATC CAAAGGTAAT
    56581 AATCTTGTTA AAAAAATAGC CCTTAGAAGA AGGGAATTAA GTGAATTGGA AACGCTAAAA
    56641 GATTTATCTG AGAGATTTTA TTACGCTGTA TTAGATGAAT CTAACAAAGA AAAAGTCGGT
    56701 CGTGAAAAAT TAAGTGATAA ACAATTAACA CGAAGAGTAG AGTACCAGGT AAATCTAGAT
    56761 GACGGTAGAA AGACCAAAGG TATCTACGAT AAAATTCGAG ATGTAACTAA TAAGATTGAT
    56821 ACATTAATGC TTATATGGCG TCGTAACGAT GATACTGCTG ATAGAATTGA GAACATGCTC
    56881 AATGCTACTA TAAACATAGA AAAGAGATTA GATAAACACA AGGAGAACTA ATGGCTGATG
    56941 GAGTAATAGA AAACCTGGTA AACGATCTTT TATCCAGAGT TCAAAAATTA GAAGCAAAAC
    57001 CTGAACATGA TCATAAAGAA ATTCAAGACT ATCTTGGTAC CCTCGACCGA GTAGCATTTT
    57061 CAATGACTAT TGCTTTTGAT ATAATATCAA AAGTTATAGT CGATAAAAAT CTCATAACGA
    57121 AGGAAGAATT AAACAAGTCA CTAACAGATG AGCGTGACAG AGTCACTAAA GAACTTCAAG
    57181 CTCGTATGAC TGGTGCTCCT ACTCCAGAAG AAAAACCGGG GACGTAATTT AGTTTCGACA
    57241 AGTAACTGAC GGATTTCAAT GGCTTCAAAG GATGATGGTT GGCCTTTTAA AACTATCCAT
    57301 CAAAACAGAA CAGACGAATC TAACAATTCT AAGTTCGCTT GTTTCATGGA CGGAGAAGAC
    57361 TTCACGGTCG AAACCGTCAC TGAATCTGTC TACGCTTAAC AGCCGAGACC AAGCGGGGTG
    57421 GTTACAACCT GGCAACATAA AGTAACAAAA CGGAGTGTGA TGCTACTCTT TAAAATAAGT
    57481 GCAACGGGTT TCTAGTCCTT AAAAACTAGT GGTGGAGGGC AGGCGGTAAC TCGCTCGCCC
    57541 CTAGTTTGTC AGAACTTAAA ACTGAATACG AAGTTAATTC ATTGAATGAC AGATGTATCT
    57601 TGGACGTGGG TGCAAGACCC ACCGTCTCCA TAATGTAAAT GGTTCTTTCT AGTTTCTCCT
    57661 ATAAAAAAGA AACTAACTTT TAATTCCTAT AGAAAGTCTA AAATTACCAA AATTTTCGAG
    57721 AGGAATTTCA ATAGGTGGTT ATCCTAACCT GGTAAGATTT TTGATAATCC AGTTGCAGAA
    57781 GTATGGACCT CAGCAGTAAA TGATGGAAGC GGACACTGGG TAAGACCGGT GCCAGGTTGG
    57841 CAGCATCCTA ACGGTGGAAG ATTTTATAGC AGTTCAGCTC ATCTCTGTTA TGATTGTGTT
    57901 GTAGAGTGTT ACAAAAACCT TGCCAAACAA ATGCTCGAAC AGATCAAGTT ATTAAAGTTC
    57961 GACCAAATAA AAAACGTAGA TGAGATAAAA GAACTTGCGG AGATAAGACA CGAGAGAAAA
    58021 ATATATCTGG CAAAGGTTAA AGTAATTAAG GACAAAATTA AAAAAGTTAA GACTATAGAA
    58081 AAGAACAACG GTCTTGACGT GGCAGGTTAT ATACTATGAT TGGTACACTT TCGCGGATCA
    58141 TGTCCGCTAA TAGCAACCTA AGAACCAATG AAGTACTTGG AAAGTTCAGC GAGGTTCCAA
    58201 GGGTTGATGC CCGATTCGAA ATGATAGCTG AATCCTTAAC TGGTGTTGGT GTTCGCTGTG
    58261 TAAGTACCAG TCCTGTAGTG TCTGTGACAC CTGTACTTGC TAAAGACATA GTGATAGGTT
    58321 ATCAGTTTAA CACACAGAAT ACAATTTATT ATTTAGAATT GATGGCCGAT TAGCTTAGTT
    58381 GGTTAAAGCA GAATCCCTAC ACGATTAAGA CCGGGAGTTC AACTCTCTCA TCGGCTACAA
    58441 ATTATTGGCG AGTAGTTCAG TTGGAAGAAC GCTTGATTGT TAATCAAGAA GTCATAGGTT
    58501 CAAGTCCTAT CTTGCCAGCC AAAAGTTTTA CAGCTGGGAT TTCTCAAAAC TAGAGCCATT
    58561 ATGAAACCTT GCAGCAAGTG TAGATCTATC TTATTAAAGA TTAGAGAATC CAAACTAAAC
    58621 GAATACTACG TAGTATGTTG TGGTTGTGGC AAGGTAGGAT GGATGGCAGA CACAGAAGAA
    58681 GAAGCTGTAG AACGTTGGAA CGAACAATTT AAAAGTCAGA GGAAACATGG GACAGATAGT
    58741 AGCTTTCAAA TGTGACCATT GTAATAAGAT ATTTGAAGAA CAAGACAAAT TCGAAAGTCA
    58801 CATGGTGAGA GAAGTAGCCT TGGCTAACTT CTACAAAAAA TATCCCAATG AGTATCACAA
    58861 ACCAGGATGT AGTTTCACCA ACGGTGAATA TTGTATGGAT CGTACAAGTC AATACATTAA
    58921 AGAATACAAG AAAGATATGT TGAAACTCGT TAGAAAGTTT CATAAAATAG AATATGAACC
    58981 TCTTACATAT GGTTGGTTTC GTACACTCAA CGATGGTAAT AGCATGTTCT ATGGTATTGC
    59041 TTGTAAAATT TTAGATTTTT GTCCTACTTG TCATCGAGAG TGGGGGTCAA CAATACTTCG
    59101 CCAATCACTG TCAACATGAT GGAAAGAAAC CAAATGAGTA AAACAATCAA AGTATTTATA
    59161 GAAAAAGAGG ATGAGATCCT GGAGCTTGAG GGAGACGAAG CGGAGAAGTG GGCACAGCAT
    59221 TGTGAATCTG TATGTTTCCT AGCTGCAAAC CACAGTATGA ATCCCTTCGA TTCAGATCCA
    59281 GTTAAATGGA AGACGACAAA GAAGCCGGTT TAGCTCAGTT GGTAGAGCAG CAGAATCATA
    59341 TCCTGCGTGT CAGTTGTTCA AATCAACTAA CCGGTACTAA ATAAATTTAA ATTATAGCGG
    59401 GGTAGAGCAG TCTGGTAGCT TGCGAGTTTC ATAAGCTCGA GGTCGGTGGT TCGAATCCAC
    59461 CCCCCGCTAC CAAAATTGGA GAGACGTGGG AGAGTTCCCC ACTAGACTAG TGAACACCTA
    59521 CCATATGGGC ATTCTGCAAC TTTGTAATAA AGTCCCTACT ATGATGGTGA TGTCTGTAGC
    59581 TTACACTACA AAGCACTCCA TATCTTTAAA CTATGTGTTA ACATGAATTG TATACATTTC
    59641 CCACTACTAT TTAATTATTA CGTTGAGTTA TGTGGACTAT ATCAAATAAG ATATATTCGC
    59701 GATGGTTTTA CCTTACTTGA TATCAGATCG GGTATAGATA GATTTAAGAG TCATCATTGT
    59761 CCCAAATTTT ACTTTTAATT TATGTTTTGT AACATAAATT TAATCGAATT AAATATTTAT
    59821 AAGGATTCAA ATGACTAAAG AAAAAGAAGA TTATTTATTC ACAACTTTTC CTAATCTATT
    59881 TCCTAATGGG AAGAATGTTA GTAACCAAGT CAGTTTAATG TGCTATGGCT TTCCAGATGA
    59941 TGGATGGTTC GCTCTTATTA AGAAGATATG TGAACGCATA ACAGCCACAA GTACTAAGGT
    60001 TACTGTAGTC CAAGTGAAAG AAAAATTTGG TTGTTATGAT AAGAAAACGG AAATCTTAAC
    60061 TAACAATGGA TGGAAATTTT TTAAAGATTT AAAATCAACA GATATGGTTG CTTCATTATC
    60121 TAATCAAGAT GAATTAAAAT TTGTTATTCC GTCGGATATG ATACAGTATA AATACAAAGG
    60181 ATTAATGTAT TTTTTAAATA CTAAACAAGT TAACCTTTGT GTAACACCTA ATCATAATCT
    60241 ATACTGTGCT AAAGGTAGTT ATTATAATGG CAAAATTAAA GGAAATGTTA TTAAAAGAGA
    60301 TTATCCTTTT GAGTTATGCG TTCCAGAAAA ATATTTCAAG AAAAATAAAA GATTTAAGAA
    60361 AACTAGTACA TGGTCTGGTA AATCTATTGA ATGTTATCGT ATTGAAGGAC ACACAAGAAC
    60421 TGATAACTAT ACCGATTCTA TAAATAGGAA GGTAAAAAGA ACCTACGAAT ATAACCATCA
    60481 AATTTATAAT ATCATTCCAT TCTTACAATT ACTAGGCTGG TACATAGCAG AAGGTCACTA
    60541 TCATAAAAAT AATATTAGTT TATGTTTAAA TTACAAAAAT ACAAAAGAAA TTTTAAGAGT
    60601 AGAATCAATA TTAGATAAGC TAGAATTAAA ACATAAGCTT TGTAAGGGTG GTATTATACG
    60661 AATATATAAT ACTATTTTAG GAACTTGGCT TAAAGAAAAT TGTGGTCATT TAGCACCAAA
    60721 TAAAAAAGTT CCAGAATTTA TAAAACATTT AACATCTGAA TTAATAAATT ATTTTTTAAC
    60781 TGAATTATAT TTAGGAGATG GACATAAAGC TAAAACAGCT AATATGCTAT ATTCAACTAG
    60841 TAAAACATTA ATTAATAACG TTCAAGAACT AATTATTAAG TGTGGCAATT CATCAACTAT
    60901 ATATAAAGAA ATACCACCTT CTACACATAA AGGAAAAGAT ATTATAATTA ATGGTAAACA
    60961 TACATCGTAT GCTATTAATT GGATGACAAA AACTAACTTT CATAATACAA TGAATAAGAA
    61021 AAAATATCAG GAAAACTCAT CTCAATCATA TAGAGAAGAA TGGATTGATT ACGATGATAT
    61081 GGTATATTGC GTATCAGTGC CAGAAAATAT TCTTTTAGTT AGAAGAGAAG GTAAACATTA
    61141 CTTTTGTGGT AATTCTTTAA GATATTATGT TGATTTTGCT GCTGGTACGA GCAAAGAAGA
    61201 CATAGATATA GTATATAACA TCATCAACGA AGGCGAAGCT AAGTCAGAAG TAACCTGCGA
    61261 ACAGTGTGGT AAACCTGGTA TCCTTCGAGC AGGTGGATGG ATAAGAACAT TATGTGATGA
    61321 ACATAGTGAA GGTAGACAAG TTTATAAGTT ATTAGATATT TAAATAATGC GTCGTTCGCC
    61381 AAGGTGGTAA GGCGGCAGTC TGCAAAACTG CAATGCGGTA GTTCAATTCT ACCACGACGC
    61441 TTAATAAATA ATAGTAAAAC AGATAGAAAA CAACGCCGAA GTCGCATAGT GGCTATTGCC
    61501 CCGGTTTTGT AAACCGGTTC CGAAAGGAGT CGTGGGTTCG AGTCCCACCT TCGGCTTTAA
    61561 ATAACATGAA AAAACTCTGT AAATATTGTC AGAAAGAACT AATAAAACAC AAAAGAAAAT
    61621 TTTGTTCTGA AATCTGTTTT AAAACTGGGT GGTGATTTTC AGCCAAAAGA ATAACAGCTG
    61681 AACAACACGT TCAATTAAGT AAAGAATATT TAAATAAAAA AGGAGACATT ATGATTTATC
    61741 CAAACGGTTC CAGATTTATT CGTGTCAACA CAAACGACAA AGGTGAGGCA ATAGTTCTAG
    61801 ATCAGCTTTT AGATGGTACT GATCACACTC CAATAGGTAT CAACGGAGCT CAAGTTGATC
    61861 CAACCACATT ACAAATCACA CACATCACTT TCACAGCTGG CATTGCATTT GTAATTGTAT
    61921 CACCTAGAGG TGCTATAGCC GCCGAGATTC CTACGGAGAA CAACTAATGC CTTTAATAGA
    61981 TTACATTTGC GGTAAGTGCG GAAAACAATA TGATATTCTA ATAGGTATAA CATCTGAGAA
    62041 GGAATCTATT AAATGTCCAA GTTGTGGAGC TATTGATAAT CAAAACTATA CACCAGCACC
    62101 TACGGGAAAA CCTATTATCC ATTGAGGCTA ATATGCTTTA CGATTTTGAA TGTTCTGAAT
    62161 GTGGTCATGT TTTTGAAGAC ATTCAGAAGC CAGACATTAC GGAGATACCA TGCGAAAAAT
    62221 GCCAAAAAAT AGCAAAGAGA AAGTTCCCAG TCCCCCAAAA ACAAAAAGAA GGGTTAACCC
    62281 TCGCAGACGG AAGAATAAGA GACACGATGA AAAGGAATCC AAGATCGAAC TACAAGATGT
    62341 TCGACCGGGG AAACCCTCGA CAAAAGTTTT AACTACTCAA GTATTTAATG TTCATCTATT
    62401 AAGAGACGGA GATAAGTTTA CATTCACATC TCCTGGTAAA GGTAAAAGAA CCTATATATG
    62461 TACAATAAAA GGTAATGAAG TTTTATTTGA GAGAAGCGAT AAACATTCCT ACACAAGACG
    62521 GTTGGACGAA CTACCTAGTA TAGTACAAAG TTGTCGTCTC GATTGCACAC TAATCTAATG
    62581 ACAAAAAATG ATATGTATTC TCTAGATCGT ATTCCTGACA AACATGGTGG ATATGATCTA
    62641 TCAGATCTAG ATCAAACAGA ACTCGACGTA CTAAATTCTA TAGAAGCAGA AGCTGCGTTC
    62701 TATTGGTATG GTACAGGAAG CTACTGCGGA GATGGAGAAC TGATTTATCT AAGGAAAGGT
    62761 AGATGGCATA TTTGTGGTTT GGGTCATTGT TCCTGTTATG GACCAGATAA AAGAATTGAA
    62821 CTTAATGAAG GTTTTGATTC CTTTACTGAG TTAGAATCAC ATTGCTCAGC AGAGTACAAA
    62881 GAATTTGTTC ATCCTTTAAC TGAACTCATA AAGGAAAAAG GATATGGACC AAAAGTTCCA
    62941 TTTGATCCTT TATTGGTTAT ATTATGAGAG TACCTCTTCT ATTCAATGCT TACGGTGAGA
    63001 ATCTTATTGT TACTGTGAAT AAAGAGATCA TTAGGAGACC TCTACCATTC AAACCATATC
    63061 TTATAGCTGA GAAGCCTAAT CATCATCTAA AATCCACAGA CATAAAAGCC ATTCGTCTGC
    63121 CAGATAATGT CGAGACTACC ATGTTCAAAA TGGAAGCTGA GACAGTTCAG ATCAACGATG
    63181 AGAAGGCTAA ACAGTTACAA ATGGAAGGTA AGTTGTTTTG TAAGTTACCT TATACAGAAC
    63241 AACTCTTTGT AGACTTACCA GACTACCCAC TTCAATTTCC TAATACACAA CCATTAGATG
    63301 TGTTGTACCT CGATATAGAA GTACTAACTA AAGGGAATGG TATCTTTCCG CGACCTCAAA
    63361 CATCGCCCGT CATAGCGATA GGATGTAAAC ACAATGATAA CCCTGTACAG ATTTTTGACA
    63421 ACTACACCAG AGGCAATGAT AGCCAATTAC TTCTGGACTT TCTTAGTTAT TATGGACAAA
    63481 TTAATCCTGA TGTTATCGTA ACTTATAATG GACATAACTT TGACTTGCCT TATATAGTCC
    63541 AGAGGATGTT GAAGTATGGA ATAGACTTAG ATCAGTTAGG AAGATATGGC AAATTTCGTT
    63601 ACAAAGAAGG TCAAGACAGT ATTGAGTTTA ATGGTCGAGT GCATCTGGAC TGTATAATAC
    63661 CTGCACGCAA AGACCAATCT ATGTGTTATG ATGATCAGAC GGAAATTTTA TGTGAAACTG
    63721 GATGGAAATT ATTCAAAGAT ATTAATGAAA GTGAAAAAGT AGCTACTTTA AATGAACATA
    63781 CTGATACTTT AGAGTATCAG TTACCTATAG AACATACATC TTATAACTAC GATAATAAAA
    63841 TGTATAAGAT CAACAATAAA TCTGTAGATT TATTAGTAAC CAAAACACAT GACCTCTTTA
    63901 TAAAATTTCC AAAAGATAAA AGATATAATA ACGAAGAAAT ATGGGAATTT AAAAAACCAG
    63961 ATGAATTAAT CAATAAGAAA TATAAAGTCA AAAGATCTGT AGGTAATTGG ATTGGAATAG
    64021 ATAAAAAGTC TTTTCAGCTT CCTGAAATAC ATAGAAAAAA AATGGAATTT AATTTCAAGA
    64081 AGAATAACGA ATTTAAGTTA GAAATATGGT TAGAGTTTTT AGGTTATTAT ATCTCTGAGG
    64141 GTTCTTGTTA TATTAATAAA GAATTTGGAC TATACAATAT AAATATAGCT CAAAGTAATA
    64201 AAACACCTGA CAACGTCAAA AAAATCAGAG CTTGTATTCA TAACCTTGGA TTCAAATCCA
    64261 ATTATTATTT TAATAAAATT AATAAAAACG GAAATATTAA CTTTAAAAGT AAACAACTCG
    64321 TATCATACTT AATACAATTT GGAAAAGCAC ACGATAAATT TATTCCAAGA GATCTATTAA
    64381 ATTTAAACAA GAACCTTTTA GATATATTGT TTAAAGCTTT AATGTTAGGT GATGGTACAA
    64441 AAGATAAAAT AAAAAATAAT TATCCCATAA CAACATTATA TTCTACAGTG TCAAAACAAC
    64501 TTGCTAATGA TGTCCAGGAA ATAATTATAA AATTAGGTTT TGCTTCATCT ATCCATTTAG
    64561 ATTCTAACAC CTTAAATAAT AAGACGTTTT TTATCTATAG AGTAATGATA ATAAAAAAAC
    64621 AAACAACACC AACTATCAAC AGTAGAATTC CAACTGATAG TTGGATAGAT TATAAAGGTA
    64681 AAGTCTATTG TTGTACAGTT CCTAATCAGA TTATTCTAGT TAGACGTAAT GGTTATCCTG
    64741 TTTGGTGTGG AAACAGCGGA ATAAAAAGTA AAGGACTCAA ATCAGTCTCA GCATGGTATG
    64801 GATTCCAAGC CTTATCTTTG GGAGACGATG TGGAAAACAC ACAAGCACTC ATCGGAACAC
    64861 CACAACTAAG GGAGTACCTA ACTTCAGATG TTAATGCTAC TAAGGTGGTT TCTGATGTAT
    64921 ACTTACCCAA TGCTATAGCA TTAGCTGAAT TAATGCAGGT TCCTCTTGGT TCTATCGTGG
    64981 GTTGTTTTCC ATCTTTCATT CCAAAGATTA TATGTGCTCG TCATTGTAAA CGATTAAATC
    65041 TTATACCATT AGATTCTAAT AAAGAAAGAT ATGGAAACAA TAGAGAAGAT GAGGACGGAA
    65101 ATTCAACAGG TGAAATAGAA CCTGGAAGAA TATATACACT TGGTTCTAGA TTTGAGGGTG
    65161 CTATTGTCGA AGCACATAAA TTTGGATATA TAAAGAATTT ATATAAAGTG GATTTTAGTT
    65221 CTTATTATCC TTCCGCAATC CGAACTTGGA ATCTCGGTCC AGACACAACT AGAATTACAG
    65281 GTCTTAAAGA ACTTACTGGG AAGTATAGTT TCTACCGCAA GAGCAAGTTC ATGATTTTAG
    65341 ATATACCGGA TCAAAATTTC AATAAAAATA TAGAAATAAC AATTGACATG TCCAAAATCG
    65401 GTTTCTTAAA AGAAGAGATA GAAAAACTAT CAAACGAACG AACAAGATTA AAACAACTTC
    65461 TTAAGGAAGC TAAAACAAAA GCTGAAACAG ATGCTTACGA TAGTCGGCAA ATAGCTATAA
    65521 AAGTTGTTAT GAACAGTATT TTCGGAATGT TAGGTTCAAC TTTTACTTCA TACGGAGACA
    65581 TGGCTACTGC TATAGCTATA ACAGGAATGT GTAGATGGAC CACTAGATTT ACTTTAAGTT
    65641 TACTAGGAGA AAGTGTTGTA GGAACTGACA CAGATGGTAT GATAGTTGAT AAAGATGTTG
    65701 ATATTGATAA TATCAATAAA CAGATAGCTG AACACATTAA GGATAACCAA GGTGTTACTT
    65761 CTTATATGGC TCTTGATAAG GATGAGATCA TTGATGGTTA TTTTTACCGT ATGAAAAACT
    65821 ATGCCATCCG TAAGATCAAG AAGGGTAAGA CTGTTATTGA GAAACATGGA GTTGCTTTTA
    65881 AATCTTCTAA ACAAGCCGGA GTCTGTGACA CTATACTTGA TACTGTTTGT CAGATGACTC
    65941 TTGATCAGAG TGTCACTGAT CATTTATTAA CAGCAACTAA ACTAAAAAAC CTCAAACAAT
    66001 ATCCTTTAAG TGCCTTTAAA TTTAGAGTGA CCTTCAGCAA AGATCTTAAA GGTTACAAGA
    66061 ATGGTATGTC CCTTCAAAGA GTAGTAGGAC TACAGGTTGA AGAAAGATTG AAGACTAAAG
    66121 TTGAAGATGG TCTTCAAGTT GATTACTTTG TTACTAAGAA AGCACCACCA TGTAAGGCAT
    66181 TACAGGAAGC TCTGAAAGAA AACAAAGGCA AGAAGGATCA CTACTATACT ATATCACAAT
    66241 ACGTAGACTC AGCTGATCAA CTTGATGAAA GATACTATCT AGAACAGATA GATAAGTTAT
    66301 TTGCTATCTT CGATTGGAAA ATAAATCCCC AGTTGGAGTT GTTCTAATGT TAGAATTTAA
    66361 TACTATAAAA AACTATCTCT ACTGCATTAA AGATAATAAA ATAGGTTTTC TATGTGGTTA
    66421 TGTATTTATA CCATGGTATC ATCAAAAATA CAATATTAAT TTCCAAGAAG AAAGCAATAG
    66481 TCTCGATGTT CATGGTGGAA TTACATATGA AAATAAAGAT CTAGAAAGAT GCACTATACT
    66541 TTTACCCGAA GGTAAATGGA TTGGTTTTGA TTGTGCACAT TTGGGAGATT TACAAGATCC
    66601 AGAATATTTC AAGTTACCAG GAAATCGAAA TATTAATTTG AGTATGGGTA GACTTGATAC
    66661 ATTCAAAGAT AGAAATTATG TTCTCAATGA AATTATATCC ATGATAGAAC AATTAGGATT
    66721 ATTAGATGAT ATTTCTGAAC ATCCAAAAGA TTTCATATTG GAGTTACCAT TATGAAGTTG
    66781 TGGGGAACAA GTGATTTACA TTTAGCTATA GCTAATCCAG AAAAAAACAT GTCTAAATTT
    66841 GGAAGTGTTT GGGAAAATCA TATAGAAAGA ATCCAGGATG GTTGGAAAAA TATATCTTCA
    66901 GATGATATAG TAATTATTGC CGGTGATATT TCTTGGTCGT CGAACATATA TAAAGGAAAA
    66961 CCAGATTTCG ATTTTATTGA ATCATTGCCC GGTAAAAAGA TTATTACTCT AGGAAACCAT
    67021 GACTTTTATT ACCAAACAGC AACTAAAACT AATGATTTCC TATTCGATAA CTACAAAACA
    67081 ATAGTATCTC TCACATCAAA TGATTATTTT AATCTTCATG ATTCCATAGC TATTATGAGT
    67141 GTCAAAGGCT ATATGAACGA AACTCATCCA GAATTTAAAG AAGAATACAG AAAAGGATAT
    67201 AATAAAGAAT GTATCAAACT AGAAAATACA TTAAAGATAA TACCACAAAT ATTCACCACA
    67261 AGAATATTAG TATCACACTA TCCACCCATA CATAAATCTT ACACTGGCGG AGATAATAAA
    67321 ATTCTAAAAA TCATGAAGAC ATATAACGTT TCAAAATGTA TATATGGACA TCTTCATGGT
    67381 AAAGAAAATC AAGAAGCTTA TGTTGGCTTA CATGAAGGAA TAGAGTTTAT CTTTGTAGCT
    67441 AGTGATAGTT TTAATTTCAA ACCATTGGAG ATATATACAG TATGAAAATT CATTATCCAA
    67501 ATATAGCATC TGAATTTGTA GCTTTAAGAT CTTATTGTAG ATGGTTACCA GAACTCAATA
    67561 GAAGAGAAAA TTGGGAAGAA GTAACAGAAA GAGTAATAAG ATTCTTAAGA GAAGAAGCTC
    67621 GACATGCCGA TAGAATTCCT GGTAAGGTAT GGACATCTAT ACAAGAAGGT ATGTTAAATT
    67681 TTAGTGTAAT GCCTTCTATG AGATTAGTTG CTACAGCTGG ACCAGCCGCA AAAAAAGATA
    67741 ATATTGCTTT ATACAACTGT TCCTATACTC CAATAGATTC TATCACGTCG TTTTCTGAAT
    67801 TAGCATATAT TCTTATGTGT GGAACTGGTG TAGGTTTCAG TGTAGAAAAA GAAAATATAC
    67861 ATAAACTACC TATAATTAAA CATCCTGTAT TACAAAGAAG AGATGATTAT TTCGTAGAAG
    67921 ATACAAGAGA AGGTTGGGCA AATGCTATCA AATTTGCTTT TGAAACTTGG TTTAATGGAG
    67981 AAGATGTCCA TATTGATTAC TCTCGACTTA GACCATATGG CACACCTCTT AAAACTATGG
    68041 GTGGAAGATC TAGTGGACCG CAACCTTTAA TTGATCTAAT GTTATTTGCT AAAGAAATGA
    68101 TAAATAAGGC AGGAGGTCGA AAATTATCAT CGTTAGAATG TCATGATATA TGCTGCAAAA
    68161 TAGCAGAAAT TGTTGTAGTT GGTGGGACTC GTCGTTCAAG TTGTATTAGT TTTAGTGACA
    68221 TTAATGACGA CGAAATGCGT CATTCGAAAG ATCATCCATT TCCAAAACAT CGTAGTATGG
    68281 CTAACAATAG TGTCGCTTAT TTAGAAAAAC CCGATACAAT AACATTCCTT CGTGAGTGGT
    68341 CAGCTCTTGC TGAATCTGGT TCTGGTGAAA GAGGCATATT TAATCTTGAA GCAGTTAAGA
    68401 AACAACTTGA ACAAACCGAC AGAACTTATT TAAAATCAAT GCGTTGTAAT CCTTGTCAAC
    68461 CTGGATGGTC TAAAGTATTA ACTCCTAATG GATTAATTAC TATAGATGAA TTAAAAGTCG
    68521 GGCACAAAAT ATGGTCAAGT GAAGGATGGA CAATAGTTAC TAATAAACAA AGTAGTGGAA
    68581 TTAAAAAAGT ACTTGAATAT AATACATCTG CTGGTATATT CAATGGAACA TCAGAACATA
    68641 GAATTATTTC AAACGGAGAA AAGATCGAAG TATCAAAAGC CAAATCTATA GATACAATAA
    68701 CAGGTCCTTA CTCCAAGTTA GAATATAATA TACAAGATGT TATGGATGGT TTAGTCATAG
    68761 GAGATGGTTC AGTACACAAG GCATCTAATA ACCTTGTATT TTTACTTATT GGAAAAAATG
    68821 ATAATGATTA TTTCAAATCA GAAATCAAAG ATCTAATATT AAAACATCGA CCAGGTTTAA
    68881 AAGAAGAAGC TTATGAAATA TTAACAACCA TAACAGCTTC CGAATTACCT AAAACATATG
    68941 ATAGATATAT ACCTAATAGA TTTTTAATAA ATCCTATCAG GTCTGTAGGA TTTTTAAGAG
    69001 GTCTTTATAG TGCTAATGGT TCTGTGTGTG GTAATAGAAT AACTTTAAAA TCATCTTCAA
    69061 TAAATATCAT TAAAGATACT CAATTATTAT TAAATTCACT TGGATTAAAA TCATATTATA
    69121 CTATCAACAA ACCAACTAAA GTAAAATTTG ATAATGGTAC ATATGAGTGT AAAGAATCAT
    69181 ATGACTTAAA TATCACAACA GACAGAAATA AATTTGTAGA ATTAATAGGG TTTATACAAC
    69241 AATATAAAAT AAAAAAGATT AAATTTAATA CTAAAAAAAC AGGAAGAAAA ACTAAAAGTA
    69301 ATTTTAAAAT AAATACTATA ACAACTATAT CAACTGAAGA AGTATTTAAT TTAACTGTTG
    69361 ATAATAATTC TCATACATAC TGGACAGAGG GTTGTAATGT TTCTAATTGT GGAGAAGTAA
    69421 TATTAAAACC TTACCAAACG TGTAACTTAT CTGAAGCTGT AATAAGAAGC GATGATGATA
    69481 TAAGTGATCT TGTAGAAAAG GTAAAGACAG CAACATGGTT AGGTGTTATC CAAAGTTCAT
    69541 TTACATATTT TCCATATGTT AGATCTATCT GGAAAAAGAC ATGCGATGAA GAAAGAATCA
    69601 TAGGCGTAAG TCTTACAGGT CAGCTAGATA ATTCGGAAAT ACTTAGTGAT CAAGTTCTTA
    69661 AACAACTGAA AAAGGTTGTG ATAAAAACAG CAAAACACGC TTCCGACATA CTTAAAATAA
    69721 CGTGCCCTAA AGCCTATACG ACTTCAAAGC CAAGTGGCAC TGTTAGTCAA GTAGTTGATG
    69781 CTTCATCTGG TTGTCATCCT CGATATAGTA AATTTTATAT TAGAAGATAT CGTATATCAA
    69841 AAATAGATCC ACTATTCAAA TTAATGAAAG AACAAGGAGT TTCATTTAAA CCAGAAGTAG
    69901 AACAAGATAT TGAAACAGGA ACAACTATGG TTCTTGAGTT TCCAATTAAA GCACCTGACA
    69961 AAGCAATCAC TATAGATAAA TGGGATTGCA TGAAACAAAT GGAATGGTAT TTAAAGCTAC
    70021 AAAAAAATTG GTCAACACAT AATGTAAGTA ATACAGTATA CGTTAAAAAC AATGAATGGA
    70081 TTAAAGTAGG TGCTTGGGTA TACGAACATT TTGATGAAAT CATAGGCATG TCGTTTTTAC
    70141 CTTATGATGA TCATAAATAT GAATTAGCAC CATACGAGCC AATTACAGAA GAACAATACG
    70201 AAAAACTTTT AAAAACTTTT CCAAAAATAG ATTTTACTAA GTTAGGCAAC TATGAAAAAG
    70261 AAACAGGCGA TAGAACTGAA GTAGCAAAAA CCTTAGCTTG CAGTGGAGAT AAATGTGAAC
    70321 TCAAATAAGA AAAAGAAAAG TAAACGCAAA GACTGGGATA CATACTTCCT AAATCTTAGT
    70381 GAAGTAGTTT CAAGTAGAAG TACTTGTGAT AGACTTCATG TAGGAGCTGT TATAGTAAAT
    70441 GACCATCGTA TTCTTACCAC TGGTTATAAT GGATCACTCA GAGGTGCTTC GCATTGTGAT
    70501 GATGTTGGTC ATCTTATGGT TAAAAGAAAT TGTAAGAGAA CAACACACGC TGAGATAAAT
    70561 GCTATAGCAC AGGCTGCAGC TTATGGAATA CCTATAAAAG ATTGTCATAT TTACATAACT
    70621 CATGCTCCCT GTTTAGAATG CTTCAGAATG ATTGTTGCTT CTGGTATTAC TAGAATCTTT
    70681 TTCTCTAATC TATATACACT TACCGAAGAA AGTCTTAAGA CATATAGAGA AGTTGTTGGT
    70741 TATAGAGACG GATTACAATG TTGTAACTGG GAATTAAGTA TCAACTCAAA GGTATGGTAT
    70801 AAAACATAAT GTATTTTTTT ACATCAGACG AGCATTATTC TCACTCCAAC ATCATTAAGT
    70861 ATTGTAACAG ACCGTTCAAT TCTATTGATG AAATGAATCG TGCGATGACT GCAAGACACA
    70921 ATGAAGTTGT TACAGATGAT GACATTGTAG TTCACTGCGG CGATTTTACT ATGAATAGAG
    70981 AACAACATGC AAAGATTATC ATTCGTAAAC TTAATGGAAG ACATATCTTC ATAACTGGTA
    71041 GCCATGATAA GTGGATAAAG AATTTCAACT TAGATACAGC TATCGGAGAA AAGGTTTTAC
    71101 TAGTTGGTTC AATGTGGGAA CGTAAGTTTG ATAACGTTTA TCTTGTTGCA TGTCACTACG
    71161 CTATGAGAAA ATGGCCTCGC TCTCACTACG AAAGTATTCA GGTGTATGGT CATTCCCATG
    71221 GTAACCTACC ACCAGAAGGA AGACAACTGG ACGTCGGCGT CGATGTACAT AACTTCTATC
    71281 CTATCAGTCT AGATCAAGTA ATACAAACTA TAAACCTTAA CCAAGGTAAT ACCAATGGTA
    71341 AAGCGTCTCC GTCTTCCAGA GTATAACTAC GATTTTGATA CTGAAACAGG TTTCTTTGTT
    71401 CGCTGGGGTA AAACAAGACA GGATGATCCT CAAGTATCTC CAATAGGACT TGAAATTGGG
    71461 GATATTGAGA TCACAACTAT CTGCTATAGT GGTTGTAAAC ATTGCTATAA ATCTAACAAC
    71521 CCTAACGGCA AGAATATGAG TTTTGAAACT TTCAAGATAA TACTTGATAA GTTACCTAAA
    71581 AATCTAACAC AAGTCGCATT CGGAGTAGAT TCTCAAGCAA CAGCTAATCC AGATCTATTT
    71641 AAGATGATGG AGTATTGCCG TCAAAATAAT GTAGTTCCTA ACATTACAGT AGCTGATATT
    71701 ACAGAAGATA CAGCTGAAAA GCTTGCGAGT TTATGTGGAG CCGTAGCTGT AAGTCATTAC
    71761 GATACTGATA CTTGTAAGCG GTCTATTCAA CTATTACATG AGGCTGGTCT CAAGCAGATA
    71821 AATATACATC AAATGGTATC AGACGAAACG TTAAGCAAGT GTTATGATAT CATGAATGAA
    71881 GCTAAAAATA TTCCAGGTCT TAATGCCATT GTAATGTTAT CTTTGAAACA GAAGGGTAGA
    71941 GGTGTAGGAT TTACTCCGCT TCCTTATTAT TTATTCAAAG ATATGATTGA CTATGCTATG
    72001 TCACATAAGG TTTCAATAGG GTTTGATAGT TGTACTGCTC ACAAATTTCT CAAATATGTA
    72061 GATGAAACTG GGAATGAGAA GCTCAAGAAA TTATCTGTAT TTGTTGAGCC TTGTGAGAGC
    72121 TCATTATTTT CTATTTATAT AGATGTAAAT GCGAAAGCTT TTCCGTGTAG TTTTGCTCCT
    72181 GGAACTCCTG GATGGGAAAC TGGATTAGAT ATGATTACAT GCAAAGCCTA CATGGAAGAT
    72241 GTTTGGAACA ATGAACGTAT GCAAGTATGG AGAGAAGGAC TACTTAAAAA TAATCGCAAG
    72301 TGTCCTTTAT ACAACATCTA ATGTCTATTT CAAGAGAACA AATTAATTTT AGAAGAACAG
    72361 GTACACCATT ACCGTTACAT GATGGAGATG CAAGTAGAGA GAAGAGTGAC CTTATGACAT
    72421 ATGTATGTAC TTTTGGATGT GGTCAGAAGT GGGGAAACCA TTACATTGTA ATTCAGGCAT
    72481 ATGATCAAGA GACTGCTCGT TCTATGATGC AAGAAAAGTT TGGTCAAGAA TGGTCTATGA
    72541 TGTATCAAGC AGATGCTCAA CATAGTGCTG AGGAAGTAGC TGGTGTAAAA AAATACAATC
    72601 TTAAAATGCT GACGAGTGAA ATGATTAAAG AAGACGCTGA AAAGAATCAT AACTTTAATC
    72661 CAATAGAAGG AGTATATTAA TGCCATATAT AGAACAAAGA ATAAAAACTA CTATAGATCC
    72721 TAAACTTAAA AGGATTATAA ATTCAACACT CACCGAAGGT GAACTTAATT ATGCGATTAC
    72781 AAAACTATGT ATTAGTTACA TAGAACATCA CGCATTAAAC TATACTTCAC TTAACGCCAT
    72841 AGTTGGAGCT CTTGAATGTG CTAAGCTTGA ATTCTACCGT AGACTAGTCG GTCCTTATGA
    72901 AGATGAAAAA ATAAAATTTA ACGGAGATGT ATACTAATGA AACAAGTTAT TACGAAAAAG
    72961 AAACAAGAAG AGTTTTTACC ATGTCCTTTC TGTGGTGTAT ATCCATACAT AGAAAGTGTA
    73021 GGACAAGGAT ATTATGAATT AATAGTTAAA CATTTTCGAG ACTGTTATTT ACACTGTATG
    73081 AATTACGAAA CCTTATCTAT GTCCAAGAAA AGCAGACTCA TTGAGAAGTG GAACACGAGG
    73141 ACTAAATGAA AAGAAAAAGA GTTTATATAG CTGGAGCTAT CAATGCTCCA AGTGCTGGTA
    73201 AGTATCTCAA TAACATTCGT AAAGGCATCC AGCTAAGTTC AAAAGTATTT CTATTAGGTT
    73261 ATGCACCCTT TTCGCCTTTC GTGGATTTTC TATTTAATTT AGTAATGGAT GATGTTGATG
    73321 TTACTCATAT AAAGACGGAA GACTTTTATG AGTATTCTAT TGCTTGGCTT GAGAAGGCTG
    73381 ATGCTGTACT TGTGGTTCCA GGATGGGAAT CTTCACTAGG TACGAGAAAA GAATTAGACA
    73441 GAGCGACGAA GCTAAAGATA CCAATTTTCT TTAGAACAGA AGATCTTATA CTATCTATGC
    73501 CCTCGGAGAC AATATGAAAG ATAAATTAGA TAGAAAATAT CTCAAGAAGT ACATGCGTAA
    73561 GCTTATGAGA TGTATGAATT ACACAGCTAA GAAGATGGAT AAGAAAAACG CTAATCCTAT
    73621 CTATTATGAG ATATATCAAT TACTTAGTTC TCATGCATGG ACAGATCTAG CTGAAAGCTG
    73681 TGAACACAAA TTCAAAGTTA GTAAGAAACA TCCAATGGGT CGTTGTACAA TTTGTGGAAC
    73741 AATAAGGAGT ATAAAATGAA AATAAGAAAC GGATTCGTAA GTAATTCATC TAGCAGTTCT
    73801 TTCGTGATTA ATAAATCTGA ATTAACACGA GAACAAATAT ATCTTATACA TGATGCATGT
    73861 CTAGAACCAG GATTTGATGC TGATCCTTGG CTCATTACAG AGACTGAAAC TACAGTAGAA
    73921 GGTTTTACCT CTCTGGATAA CTTTAGTATG GCAGATTACT TCGATAAGAT TGGTATACCA
    73981 GAAGATAAAA TAGAATGGAA CGATTAATGA AAATTAGAAA TGGATTCGTA TCAAACTCGA
    74041 GCAGTTCAAG CTTTGTAGTT CTACTACCAA AGAAAATTCC AGAATTTACA TTGGAAACTC
    74101 TTCCAAGTAA AATCAAAGAC TGTATTGAAG CTGATGAGAT TACTGAAGAT ATCGTGACCA
    74161 AGATCAATGA ATGTATCGCG ACCATCGCGT CACAGGAACA TACCTATAGC GAAGAGCTTG
    74221 GTCTATCAGG TGAGGACTTC GACATCTCAG AAGCTCTATC TCAAATCATG GAGCAATACG
    74281 CACTTACTTC TATTGACGGT GGACCAGACG AGGGCGGGTA CATCAACCTA AATCGTAAAA
    74341 AACTTAAAAG CTTATGGATA AAGATGAATA AAGAACTCTT CGAATAGTTA GAGAAAGAGA
    74401 ACAGAATTCT TCATGGTACG TATCTCTCAA CTCTAGCTGA ACCAAACGAG CAGCAAACTG
    74461 AGAATCTTCT TATGAATATA ATAGAAGATT CTTGGCAACA AAGTATTGAT TTTTAATCAA
    74521 AAATAAGGTA TAATATAACT GATATGAAGA TCCGCCAAGG GTTCGTCTCG AATAGTTCAT
    74581 CAGCCTCCTA TATAGTAACT CTCAATAAAC CATTTGATAG TGTAGATAGT TTATTGTTAG
    74641 ACATCTATGA TACTTGTTGG GTTGCTGTAC ATGAAAACGA GGATGCATAC TTCGCTCGTA
    74701 TGGAAGAGTT TCGTAGAATC GAAAAGATTA AAACAACTAT AATAAAGTCA GTATTTGACA
    74761 ACATTCCAGA AAGACCACCT AGAGTAAGAA TGGTTATGCA AGACAGGAGT GGATTTGGAG
    74821 GATCATTAAA TGAGAATAGG CGTCGTTTAG AAGCTATGTT ATATATAATG AATCATGAGG
    74881 GTATAGCTAT AGCGACCGAC AACGTTGGAA AATATACTTT AACTTATTTT ACTTCTATGC
    74941 ATAATTCATT TAACGATATG AGTAATCTTC TTCAGAATAT TTACTTTGAA TATTTAACTA
    75001 ATCAAGGTGG AGCTGACTTC ACATGGGAAA GTTATAACTA ATATGTTTAC TAATGACAAT
    75061 CCTAATCTCT ATGTTCGTCT TCGTAGATGG TGGAAAGGAT ATAAATCAGA AATAAGATGG
    75121 AAGGGTCCTA TACTTCCTCT TCTTGAAGAC TTTATGCCTG GTTTCCAGAG GCTTAAACAT
    75181 ATCTATTGGT CTATACGTCA TAGAACCACT GACGTGTATC ATAAGATAGA CACAGGATTA
    75241 CCACCAGAGT ACTATGACAT AGATACTCTT ATGGTTCACG GTATGTTTTC TCTTCTTTGT
    75301 CGTTATGTTG AAAGCGAACA AGGCGGAGAA GCAAAGATGT TGGGGTTCAT AAAAGAACTA
    75361 GAATCTAATT GGGGTAATAA CTTCGAAGAT GTACCAGAAG AACATAGAGA AGATGCTAAA
    75421 TATATAAACC AACGTCAAGC AAATACCATG AAAGACGCGT TACGTCTTTG GCATTGGTGG
    75481 AAGGATGTTT ATCCTAAGTA TACCGACTAT GATAATAATC CTTGGCATCA TTATTGTGAC
    75541 AAAAAACATC CTAATATTAG TAATATATTC GATAATTTAG TACCTTATAC GACTGACAAA
    75601 GATGGCGATC CAACTTCATT TACTTCAAAT AATAACAACA CGCCAGAAGA ACGAATAGAA
    75661 TCTAGAGTAG CTTTAGATGC CAGTTTAAAA TACGAAGATG AATGTGAAGA AGATATTACT
    75721 AAAGCCATGA TAGATCTAAT CAAATTAAGA AAATCACTTT GGACATAAAG GAACAACATG
    75781 TATAATTTAA GTAACAGTAC ACCAGTAGGA CCATATGTGA TTCTAATTGA AAAAGAATCA
    75841 GATCTACAAG TATTATTAGA AGAGATACAG CATTACATGG CTTCTGATCA GAAATCACTT
    75901 GATATAAGTG TAAACAACAT AATTCCAATT CCAAAAACTT ATAATGGTAT TCTATCGGGT
    75961 GGAGTTAATA TTGATTATAT TACAACACAG GAAACTATTT CTAACCAAAC ACAGAATAAA
    76021 ACACAAGGAA CAATGAAAAC AATAGATGCT ATCCCATTAA GTTTAGAATT ATCTACAATA
    76081 CAATACTTCG TAATGTACGA AGTATCAGCA AAGGAATAAC AATGTCAGTT TACGTTAGAT
    76141 CTATTCTCGA TGGAAACCGG ATCCGTCTAA GAGCTATTGA AGGACAAAAA TACAATTCTA
    76201 AAAAGAATGT ACAGGGGTCG CGAGCTATTC GATATGATAA CCCAGTAGGA ACTATATTCG
    76261 AATGTGGTGG ATTATCAGAT GAAGGAACGT ATTATCGTGC ATATGGAAAC CTCCAGAAAG
    76321 CATATAACAT TCCAGTACAA TATAACCCCA TTATTTCCAA AACTAAAAAC ACTAAGCGTA
    76381 AGTCTGAACC AATTAACATC GTGGAGTTTT GTTTAATATG ATATACGAAT GTAAATGTAA
    76441 TGGTTGGATG ACAGAAAAAG AATGTAATAA TTGTTTCAAA AATTTTAAGA TGAATGACTA
    76501 CGGACACGTC AAACATTGTA GACGTGATAA TATAGTATCG ACTGAAGATG ATACTCAGGA
    76561 AGATGAATGA GATTTAATAT CAAGTACAAC TTAAAAGAAA ATGACAACGT GATACGTAGC
    76621 ATAGATTTTA AATCTGCTCA CAAAATAGAT ATAAAAGAAT TTGTAGTAGC TGCTAAAAAA
    76681 TGGGGTAACG AAATAACAGA ATGGAAAAGA GATCATCCTG AAGATACTCT TATTTTAGAT
    76741 ACATTCAAAG ATAACGAACG AAGAGAAAAC GGACTATTGG GAGAACGAGC TGTAGAAAAA
    76801 TTTCTACAAG TTCAATTTGT TGATTTAAAA ATTAGCAATA GTAAGAATCA CGCAAAGCCA
    76861 GATCTTAAAC CGTTAGGTAT TGACTGTGGT GTTAAATCTG CACAAATGCA CAATTGTCCA
    76921 TTAATTCAAT TATTAGAAAA ACAACCTCAG ATTATAGTCC ACATAGATAA AGATACAGGT
    76981 ACTGCTTATA TATGCGGACT AGCATCACCT AATCTCTTTA ATAAATTGTA TCTCAAAGAA
    77041 GCACTTGTAA AAGATGCAGA TGCATTAAGA AATGGTAAGC GAGGTTTTTG TGGACATAGT
    77101 AAACTAATTC AATTTCAAAA TATTAATGAT CTCCAATTAA CAATTGAATA AACTAGGTTT
    77161 TTCTATATGT GATCCTGGTG GTCACCCTTG GATATGTGCA GTACCAAAGA GATTTATCAC
    77221 TTCCGAGATT AAACACCTTC AGAACAAACT TAAACGTGAG GGAATGAAGG TGCGTAGAAC
    77281 CACACAGAAA GACATTAAAG AAATAGTAAA TTGGAAATTT GAAAACTATC TAAAAAGAAT
    77341 AGAGACTGCT AAGAATCAAA AAGAAATAGA TGCCCTAGAG TGATCTAGGA TAAACACGAT
    77401 ATATATCCAA TAGAGGAGAT CGACAATGAT GTTCAACGAA ATAGAACTCA GAGAAAGGGT
    77461 TCAGAAACAC TGTGGTCAAA GGATAGCTAG AGGTGAACTA GCCTGTGAGA GCTGTCAGAA
    77521 GAAATTATCA ATGGCCAAAA ACATTGATAG ACAGAAAGAC ATAGCTTGGA AGCAGCACGA
    77581 TGATTGGTGC CGTCAACAAA GAGAAAGATC ACGGAGGGAT ATGGAACGAC ATGCCTAAGT
    77641 CTTCTATTAC TTTAAGTACT AGTAATAGAA AAATATAATT ATAATTATAT ATTGAATTTA
    77701 CCTGTTAAAT AAACTATAAT AGGTACGGAG GTTATTATGA TAAAATATCC ACGTACCTAT
    77761 TTTGGTTTAG GATTACCTAA AGAAAACGAT GTTGCTGATG GTAAATTAAT AAATAAGTAT
    77821 AACGAAGCAT ACATCTACAA GAAGTGTATT AGTTGTGGTA CACTTGTTTG GACTTCAGTT
    77881 AAACATCAAA AGAAATACTG TAACGAGTGT CGTATTAATA AAATGAAGGA ACTACGGGGA
    77941 TCTTCAGCTT CTAATTGGAA GGGAGGAAGA TTCCAAGGTG CTGGTTACAC ATTTTTAACT
    78001 ATACCTGAAA CAGATCCTCT TTATAAGTAT ACAGATAAAT TACATCCAGG TAAAATTCTA
    78061 GAACATCGTT ATTTAATGAT GCAAAAGCTT GGAAGATCGT TAGAATCTAA CGAACATGTG
    78121 CATCATATTA ATGGTAATAA ATCAGATAAT AGAATAGAAA ATCTTGATGT ATTAAATGAT
    78181 CGAACTCATA GTAGTTTAAC TCAACTCCAA AAGAAGATAC AACGATATAG GAAAAGATTA
    78241 AATGAACTCG AAGAAGAATA CATTCAAAGA TCAAATAACA CTAAGTCAAC AGAACAGAAA
    78301 AATTAAAAAT TGCAACATAT TCAATCTTCC AGTAGGCATA ACATGCAGAC CGGGAGTTCT
    78361 TTGTTCTAAA TTCTGTTACA GTAAAAAAGC TGAAAAAATG TATCCTGACG TAAGACCTTG
    78421 CAGGATGAGA AATTATAGAG CATCTAAGAC GGTTACTTTC GTTGATGATA TGTTATATTT
    78481 ACTTAAGAAA AGTAAATATA AAATAACTAG AATTCACGAA TCCGGGGATT ATCATTCTTT
    78541 AGAGTATTTC TATAAATGGT ATACAATAGC TTGTAGTCTT TCAGATCATA AATTCTACTC
    78601 TTATTCAAAA CGAACAGATA TTATAACAAA GGATGTTTTG AAAGAAAAAC CAAAAAACTT
    78661 TACTCTAATT TATTCACGAG ATGGTATCTT AAAAGATGGC GATGTGATTC CAACAGAAAA
    78721 TTATGGATTT GATAAAATAG CCATCGTAAC AGAACACAAA ACTAACTGTC CAAGTACGTC
    78781 TAAAAATAAT TGGAAAGTAG CTTGTGTTAA ACAATGTCAA AAATGTTTTG ATAGTAAAAC
    78841 AAAGACTATA TTATTTGCTC GACATTGATT ATGAAATGCA AATTCTGTAA TAGATTATTA
    78901 AATGGAGGTT ATGCAGGTAG ACCAAGAGTA ATTTGTAGTT TAAAAAGTTG TAAATTAAAA
    78961 TTACACCAAG AAGCTTGTAG GCAGTATCGT AAAGTTCATA AAGATTATAT TAGAGAATAC
    79021 GATAAAATGT ATAAAAAGAC AGAAAAAGCT AAAAGATATC TCAAAAAATA TAATAAAGAA
    79081 TATAAAAAAA CAAGTAAATA TAAAAAATAT ATTAACAATA GATATAAAAA TGATCTAAAA
    79141 TTTAATATAA GAAGGTGTAT AAGAAATAGA TTTAGTAAAA TGTTAAAAAT ACAAGGTATT
    79201 AAAAGACTAA ATCAACAAAG TTATATGGTA TTAGAATACA AGACATAATA AACCATCTCG
    79261 GACCTTGTCC AGGACCACGA CACATGTATC ACATCGATCA TATAATACCT GTATCTTCTT
    79321 TTGATTTATC TAAAGAAGAA GAAATAAGAA AATGCTGGGC ACCTGAAAAT CATCAATGAT
    79381 TATTAGCAGA AGATAATATA AGAAAGGGAA ATAAAATATG ACACCTGAAC AAGCTATAGA
    79441 ATTATATGCA TGTGATAATG TTTGTGATCA TTGTAGTTAC GATGGTTACG GATGTGATAC
    79501 ATGTGATAAG AAAAAACACT CTAAATTTAA AGAAAGAATT ACTAGTGAAA ATTAGATTTG
    79561 GATTCGTAAG TAATAGTAGT ACTACATCAT TCTGTATTTT TGGTGCTAGT TTTACTCCTG
    79621 ATGATATGAA ACAAGCTCTT AAAATACTAT ATCCAAGACC GATCAATATA CCAACTATCG
    79681 ATTCACTTGA CGTGGATGAA GAGGATGAAG ATTTCGATCA TTATGAAGCT ATGAAAAAAA
    79741 TATCCAATGC ATTAGGACTT ATTTTCTCTC AACTTGGTTA TGATTGTGAT GAATATGTTT
    79801 TAGGAAGAAA TTATGATTCA ATCAAAGACG ACGAGACAGG TAAACAATTT AAAGACAGTA
    79861 CAAAGGAAAA GATTGAACCT ATCAAGCCCA ATGTAACGGT ATCGTGGCAT GAGGGTGCAT
    79921 GGAGGGATGG ATGAAAATTC GTAATGGTTT TGTTAGTAAT AGTTCATCTA GTTCTTTTGT
    79981 AGTTGTCTTT CCCAAGCATG TAGGCGGTGT AGAAGAGATG GGCAAACTAT TATTTCGAGG
    80041 AGACTGGGAA GAAGGTGCCG TTATAGATGA ATATAATGGA CCAGTATCCT TAAAAGCTAT
    80101 AGCTGAAAAG GTCTATCACG ACTACTGTGA AGAGAAGAAG AAACCAATCG ATGAAATAAA
    80161 CACCGCTGTC CTCGACCAGT TGGCTCAAGC ATACCACGTA TATGCCTTTG ATGAAGACAG
    80221 TATAATAGAT TTAATGAATC AAGGAGCTTC GGAGAAACAA CTTGAACTTA TCCATGAAGG
    80281 ATTTAAAATC GATAAAGAAC AGGAAACTCT AACGAAAGAT AAAAGAACTA AAGAATTTAA
    80341 GGATTTCTGG AGTAAAAGAC ACGCAAACAT GTGCCGCCAT GGAAACAGAG GAGCAAAGAC
    80401 TGGGTCAGGA AGAATTCACA AAGCTATTGA AAACACACAA GGATTATATT ATACTTACCT
    80461 TGGAATATGG TGACGGGGAT GGTTCGCTTA ATGCTATAAT AGAACATGGT GACATCTTCA
    80521 AAAACCTTGT AAGTCAAAGG ATATCACACC ATTAGACAGA GGAGGCCCTA TGGAACCGTA
    80581 TGGAAAACGA GCCAGACTCA GACAGAATCT TGTTGATTAT CACCTGGTCG ACCTGCGAAA
    80641 TTGGTAGGAA ACCGAGTACG ATAGCGTAAA TAAAAAACGT GCTAGAAGAG AAACACAAGA
    80701 CGAAATTAAA GGAGAACAAA TGATTAACAT AGTAGATGAA CTTGGAAATC CAATTATCAA
    80761 ACTGGATGAG ATCGACAGTA AAAAGGATGT TATAATCCAG GATGGTAAGG AGATACCTCT
    80821 CTCAGATGCA GTTAAGAGCG TTAAGAAACC AACTGACGAG GACTAATGTC TCCTAACTTG
    80881 TATATTGATG TGGATGGAAC TCTCATAGAC AAAGAACTTA AAGAAATAGC GGAGAAACTT
    80941 TGATAAATCA GGTTCCGTTA CTAAAACAAC TGGCTGATAC ACGCAAAAAA ATACATACTC
    81001 TCTGTGCAAA ATCCAAGTGT GTAAAATATC CACGCTGTAA GAAGTTCTGT ACTGTATGTA
    81061 CAAGTGATGA TCATTCACCT TTTCGCAAAG TAATTCGCAA CAATGGTGGT GATTTCAATC
    81121 TATATCTTCG CTTACGTACG CTGTTAATGG AACAAAACTA TCCACTAGTA ATCAGCCAAG
    81181 CTAATGAAAT GGGTGGATAT AGCAAAGATG ATTTGTGCCA AGAAGGTATG TTAGGCTTAT
    81241 GTGAGGCTAT AGATCGATTC GATCAGTCTT ATGGTAATCA ATTTTCTACC TTCGCGTATT
    81301 TCTATATCCG TAAGGCTATT TTAGGTTTCA TTCGCGAAAA TCAAACAGTT AGACTAGCTA
    81361 CAAGAATCTC ATATCTATCC AAGATAACTG AACAAGCCTT TGATAGGCTA GTACAGAAGA
    81421 GACGGAGTGG TAGTAACTCT ATAACAGAAA AAGAGTTACT AAGAGAAGTT AAAGTAATAC
    81481 GTAAGACCAG ACATATGGGA AAGATGACAA TTAGAACCAC AGAATTAACA GGTCATTTAA
    81541 GCAGACTAAA GTTACAACTA AGTTCTATGG AGATAGAGCC GCTTGAATCT ACCAGACACC
    81601 ATTACCAGGA ACACTCTGAC AGCTTCTACA ATCTGTTAAA TAGAAAACTG GAAGAAGACC
    81661 TAGCTGGTAT CGAGATCTGG CTCTCTGAGG CCATTAAACT GCGTTTTGGA CTAGGTTCCT
    81721 ACTCAACTCC AACCCCAACA CAGGAGATAT CAACTGCTTT AGGACTAAAT AGAACCACAG
    81781 TAGAGTACCA TATTCACCAG TTCTTTCAAA GAAAAATACT ATAACTTAAA TAATAACAAC
    81841 ATCTTACAAG GAATCATACA TGAAAATTAG AAAATCAGAT TGGGAGATAC TAGGTCTTGA
    81901 AGAGTTTAAC TACCAACAGA TAGTTAAAAA GATAGAGGCT ATTGGCCGAG TCTGTTACAA
    81961 AAGCGAGGCC AATATAACCC CTGAGTCAGG AGAAGAGTTC ATCCGCAAAA TTATTAAACA
    82021 TAGAGGTGTC TCACACGAAA TGGTAAAACA CAGACTAGCA TCATTCTCAC AGGAATCCAC
    82081 AAGGTATGTT AGAAGTTGTG AAAAAAAAGA TATAAAAATT GAAACGGAAC AAGATTGTAT
    82141 AAATTCGTAT TTAGATGGTT TATCTATGAG AAGAATTTCT GAGTTATCAC TTAATAAATA
    82201 TACTGAATGG GAAGTTTATA AAATTCTAGA TAGTAACAAT GTTGAAAGAA GAAAATTAGG
    82261 AAATACAGGA TTAATTAATT CTAATTATTT TAATTCAATA AACACCTGGG ATAAAGCTTA
    82321 TCTAATAGGT TTTATTTTAG GTGACGGTAA TATTAGAAAA GAATCGAACC AGATTTCTAT
    82381 TTCACAAAAA GATTCAGAAG AGTGGTTTCT TCTCAATATG ATTAGAAATT TTATACAACC
    82441 AAATGCAAAA TCACTATCGA TAAGTGATAA TAATATTAAA ACCAATCTAA TTAATAAAGG
    82501 TATTATACCT AATAAAACTT ATGATATGAA CAAATCTCAT GTGGAGTTAT TATGGTCTTC
    82561 CATTCCTCAT GATATGATCT ATGATTTCCT ACGTGGTTTT TTAGATAGTG ATGGATCCAT
    82621 AAGATGGTTC TATCAAAAAG ATACCTCTCA AACACACTCA TGTAATATTT GTTTTAATGG
    82681 AAATATATTT ATATTGCAAA AGATACAAGA GTTATTAGAA AAAGAATTTA ATTATATCGT
    82741 TAAAATACAT GATTCTGATT CAGCTGTTAT GAAACGATTA TTTATAACAG ATTCTAAAGT
    82801 CGGAAAAGAA TTTTGTGAAA AATTATATAA AAACTTTGTA TTTCCATATG GTCATTCTAA
    82861 AACAGCTAAT TGGTATGAAC CATTTAATAT CGATATACCA ATAGAAACAA GAGATAATGA
    82921 TAAGTTTGCA GTTATAAAAC CTTTTTCTTT AAAAGGAAAA AACTTATGGG TTTGGGGTAA
    82981 TGCTATGTTT AATTCTGAAT TAGCGTACAA CAAACTAGTA GATTTGGGAG AAAGTCCTCA
    83041 AATTGCTAGA TCAGTTCTAC CAAATTCTCT CATGATTGAG ATTGTCGTCA CTGCGAACCT
    83101 CAGAGAGTAG AGAACCATCT TCACACAAAG GACTGCCTCC GCAGCCCATC CTCAAATGAG
    83161 AGAGGTCATG ATACCACTAT TACAGGAATT CAAAGCTCTA TTACCTGTAT TTTTTGAAGA
    83221 TATTAAATAA ACAAAGGAGA CAGTATGATT GGTAAACACA AGTATGTTGT TATCGCTCAA
    83281 GATAATACAC AGGGTATTGT ATGGGAGAAA ACACAAGAAG CAGCAGGGAA AGTTTTTGAA
    83341 GCTAAAAATT CAGGTAAGAT AGTTAAGGAG ATTCTACCCA ATAAAGAATA TCTTCTTCGA
    83401 GTTAAACAAG AGACTAAAAT TCAGAAGAAG GTTGCACTAG CACCTGCTGT TGTACCTGTT
    83461 GAGACTCTTT AATACCAAGT TTTTTTAGAA TCTCTTCGTT ATACCTACGA GTGTTTCTCT
    83521 CTTCCAATGC CATATCATTT GATATCTGCA TAAGAGATAA TCCCGCGTCA TAGTGTAGAT
    83581 ATCCGAAGAG TTTATCTATC TTCGATAGTT CTGGTTGCTT AGAAGTAATC CCACAGAGTT
    83641 CCTTTAAAAA AGTAGTTCCG TGGGATTTCA TTATACTTTC AGTTTGAAGT CTGTGTTTCT
    83701 TCGCGATTTT TAATCTTTGC CAGAAGTTTA AAGGTTTACT CACGAATTAT AACCTCGTAT
    83761 AGACCTATAT CGACACGTTC AAACGATACA ATTTTTTGAT TCTTCTTAAG CTGAGCCTTA
    83821 ATACACTCTT CTATATCAGT ATTATTCTTA CACGGTAGAT ATAAACTACG CGTAGGACCA
    83881 CACGATAAGA AAAGTAAGAG TACTAAAGCT AGTATTAATT TCATTTGATC TGTATTTTGT
    83941 TTCCTGTTAT TGTTTTCCCT TTAGATATGG CTGCTGTTAG CACTCCATCT GATAGGGATG
    84001 CATTTATTGA TTGCATATCG TAATCTCGAT TAATTCGAAC TCTTGATTGC AATCCCTTAT
    84061 ACCTACCCTC CACGCCCTTT ACTATTAAAA TGTTATCTTC ATTACTTAAT TCTAATTTCT
    84121 CTTTGGTTGT ACCTGGAAGG TCCCAGCTAA GTAAGAGTTT ATTCTCTTCT ACGATAGCTG
    84181 TGGGTTCTTT AATTGTTCCT CCATGCCATC CGGTAAAATT AATAAATTCA TCTAGGATAT
    84241 CATCTGTTAG TGTTCTAATC ATATTTCCTC CATAATTAAT TCTGTTAAAA TACTTTTAAT
    84301 TTCTGGTGCT AAACGATCTT TCTTAAATAA AGATTCAGCT GTTCTAATAG AAAGTATACA
    84361 CTCAGCACCC ATAGTCTGAG TAATTACTTG GTATCTTTCC CACCACTGGC AATCTTTTGC
    84421 AAGTAATGTG CCTAGTTTTG AGAGTGTCTT AAAGTATTTA GAATCAATAG GTATCATACC
    84481 TGTTGTTTGT ACATCAGGTA ACATAATAGA ACAGTCTAGT TTCAACTCTA TGATATCTTG
    84541 TATTATATTA GAGTTATCAT GTTCCCGCAA AAGTATATCT ACTTCATCAT CTGTAATCTT
    84601 ACCGTCTAAA TAGTCCGTCA TTAGATTAGA TTCTCTTAGT TTTCTTGTAA GAATCCAAAG
    84661 CTTTTCACAC ACTCTAGCTT CAGGTGGCCA TGTACTGCGA TTTTTATTAC CACCATTAAT
    84721 TAGATCTTGT TTTGCCATTT TTTAATTTCT CCGAACCTTC TCGGGCTGCT GCTTTCAATC
    84781 TCTTATCTAC ATCTAATTGC GTTTTATGTG ATTCAAAGAC TTGAGTTCTT GCTTTTTTTA
    84841 ACTCCTGCTG AAACTGACGT TTACGTGGTT CATCCAGTTC AGCAAAGTAA AATACAGGTT
    84901 TAAGTGTATC TTGCAATGGC CATATCATGG TGCGAATTGA TGCACCAACA GCACACAAAT
    84961 ATCCACGACC AGTATTTTTT TTATCTATAA TTACCGTAGG TTCTAACTTT TCAATTTTTG
    85021 CTTTATTTAT AATCTCATCG TATGTACAAT CAAACACATC AGTTGAATTA CCTTCCCCAA
    85081 ATAGTGTATT TAATAGAAAT GACTTAAGTA TCTCTGGTAT ATTTCCTATA TTAGTCACAT
    85141 GTTTCATCTT CATCCTCCTC AAGATCAAAA TCTACCTCTT CTAAAGATAC AATTTGATCA
    85201 TTATAATAAT CATCGCTTAG ATCATCTTCT CTTCCATCTC CACAGAAGAT ATCATCTTTT
    85261 TTCCTCATTG TAACTCCAAC TTTTCATTAA CATTCATCCA CTTAAATTCT GTGTTATCAA
    85321 AGAGGAATTT GTTTATAGAT TCTTTCTTAC AGACAAACAT TTTTTTATTT ACCTCTTCCA
    85381 TATTAAAAAT AATAAATTTA TTTAACGTAT AATTAAAAAC AAAGACAAGA ACTTTGTGAA
    85441 TACTTTCATT CCATATACGA ATAGAATTAA TCTCCTCGCG TATTAGTTCA ACATAACGAT
    85501 TATCATAAGA TGGTTTGTAA TAAAGCAGTC TTACTTTCTC ACCATTAGAG ATAAGATGCT
    85561 GAGGAGAGTA CTTTAAAATA TCGGAAAGTT TTTTAATCTT TCCAAAGTAT CCAAAGTTCT
    85621 CGCAAATTAA CCCAGAATTT TTGCAAATCT GAACAATTTT CATTCATCAT CACCAAAAAG
    85681 ATTATTTATA GACTGATCAA TAATATCACC TTTACCCCTG CTAGGTGGTT CATCATTATC
    85741 AATTTGAGTT ACTAGTTTTC GTTGAGTAAG GTATTCATCC ATTTCATCAT TGCTTATTTC
    85801 AGCTTTCTTC ATAACCCTAG ATGCCATTAA CCGTAATTCA TATAACATGC TAAGAAGGAC
    85861 ATCTCTAGGA ATATCTTCAC TCTTTTTAGC GTATTCTTCA CCTACTTCAA GAAAACTTTT
    85921 CGTTTTATAT GTATCATTTG AAGAATCAAT AGCTATTTCT ATAACTACAG TGATGGCTGT
    85981 CGTATTCATT ACATCTCTTT TTGAATATCT TTTAACATAT CACTAAGACT TGTATATGTT
    86041 CTATTAATAA GATCTTTTCT TTCGGGAATA TATCTTTTAA CTTTAGAAGC CATGTTTATA
    86101 ATAGCTTTTA CAACTGTAGA ATCATTCCCG ATAAGATTAT CTTCAACCAC ACCACCATCA
    86161 CCCTGTGGTG TAGGTTCACC TATTGGAGTT ATAGTAGGTT CCCACTTATC TTTAGCAAGA
    86221 TTAAATTCAT AACGAACGTA TACCTTCTCA CCTTTATCAT TTTTATCTAT GGACATGTAA
    86281 CTAAAACTAA TATCTTCTGG ATTCTGTTGC ATACGTCCAT CATAATCTGG ATACATAGCT
    86341 GCTGCTCTAG CTGAAAACTG GCATGCAACT ATCTTTTTAC TATCGACTAT ATTCTCACCA
    86401 TTAAGAACGA TTTTAGTTCC TTCAGATGTA CCGTCTGATG TAATACTAAA TTTAACTTTA
    86461 TCATTATTAG CCATACTAAC TCCTTTGTAT ATCTATATTA TAGTATATCA CATACCTATC
    86521 TTCAAATGAA TAACATTATA GGTTGTAAGA AATGTAAGAG TACTTAGTAT AAGAAGTAAT
    86581 ACACCTACTA TCTTAATAAT CAAACGACGA TCCAGATGTT TAGTAGTTAG TGGGCCTATA
    86641 ATGGCACCAA TTATAGATCC AATTCCAAGT AATCCAATCA GAATCCAATC AGAAATTCCT
    86701 TTAGTAATCA TATAAGCGGC AAAACCAACC ATACAGATAG GAAACTCAGC GGCCGTTGTA
    86761 CAACCAATAG CGGTCCTAGA TTCTTGTCCA AGAACTAACT GACCTCCAGT TACTACTGGA
    86821 CCAAAACCAC CACCAGATAA CCCTTTATTA AAAGCAGAAA TAACACCCAC GGCTGCTGTC
    86881 TTTTTAATAC TGTAAATAAA ACGAATACCA CTTAGCATTA TTATACCCAT AATAAATACA
    86941 AGTGTTGCTA TATATGTACT AAGAAATACT TTAGAAACAG TGACAGCTAG TCCAACAGCG
    87001 AGAATAGTAG CTAATACCCC TGGTAATGTA ATAAATAGCA CATCCTTTAA ATTAGATTGT
    87061 AGATTCCATC CTAAATCAAC ATTTTTATAT TTATGATGAA AAAATGAAGC AGTTAGTCCA
    87121 CCCATAGCTT GAGTGAGTAA AATAGATGGT ACTAGTAAAG TAATTGGAAA ACCTAGTAAT
    87181 ATTAGAATTG GAGATAAGAT AGTACCATAT CCCATCCCAA TAGCAGAATC TAACCATTCA
    87241 CAAAAAACAG CCAACATTAC AATTAACATC ATTGTTTCGA TAACCATCAT CACTCCTTTA
    87301 AGTAATTTTT TACTTGATTA ATAAGATCTT CTACTTTATA TTTAACAGTC TGTAATTTTA
    87361 TATCAGGTTC CAGTGGAACT TCATATGGAG AATCAATTCC AGTAAAGTTC TTGATCTCGC
    87421 CACCTCTTAC TTTTTTATAT AATCCTTTAG GATCTCTGTG TTCGCATACA TCTATAGGTG
    87481 TGTCAACAAA AATTTCTATA AATCTATTTT TACCAATAAT TAATTTAGCA TTTTCTCTAT
    87541 CAGAAATAAA AGGAGATATC ATAGAAACTA AAACAGTTAT ATTCATTTTA TTAAGTAAAG
    87601 CGGCAACTTC AGCAACTCTT CTGATATTTT CCTTACGATC ATCAATAGAA TAACCAAGAT
    87661 CTGAACATAA TCCTTTTCTT AATATATCTC CATCTAAAAT ACAACAAGAA CAACCCAAAT
    87721 CTGTTTGTAG TGCTTCAACA ATCGTTGATT TTCCAGATCC AGACAGCCCG GTAAACCACA
    87781 AAGTACTACC ATACTTATTT ACCTTATTTG TTGAAGTATC AGAATCAATA ACCATTCCAG
    87841 CAGCTATAGT ATTATTAGTT ATGATATCTA TTAAAATAAA ACTTCCAGTT GTGCGATTCT
    87901 TCTGATACGT GTCCAAGAAT AAAGACTGAT TAGGTGTTAA TACTAACCGG CCAATTTCAT
    87961 TCATATTTAA AGTATTTTGT TCCTGACGAT GTAATGTATT TACATCAATC TTATAATAAA
    88021 CTTTATCAAT TTTTACCTTA GTTAGTTTAG AACAGTGTTT AATTATATAT GTTTTATTTA
    88081 AATCAAGAGC TTGTTCATTC ATCCACACCA CCATAGCCTC AAACTCAGTT TTAATAGCAG
    88141 GTATATTATG TGTATGAACT ATCATATCTC CACGACTTAT ATCTATTTCA TCTTCAAGTA
    88201 CAACCGTAAC AGATTCTGAA GCAAGTGCTC TTCCTAATTC TCCATCATAA GTTATTATTG
    88261 ATTTAACTTT TGATTTCTTC ATAGATGGAA GAACTAATAT ACTATCATTC TTCTTAATAG
    88321 TACCGGCTGC TACCGTACCA GAATAACCTC TAAAATCCAT TCCTGGTCTA TTAACATACT
    88381 GAACAGGAAA ACGAAGATCA ATCAGATTTT GATCGCTAGC TATATGTACA TTCTCTAATA
    88441 TATCTAATAA GGATCCTCCT TGGTACCATG ACATAGAATC ACTACATTCA ATAACGTTCT
    88501 CTCCTGTTAG TGCACTCATA GGTATAAACT GTAGATTTTG CATATTTAAC TTGGAAGCAA
    88561 ATTCAGTAAA CTCTTGTTTG ATTTTATCGA AAACTATTCT ATCGTAGTTA ACTAAATCCA
    88621 TTTTATTTAT AGCAACTATA ACATGAGGAA CTCTCAGTAG AGATACTATA AAGGCGTGTC
    88681 GTTTCGATTG TTGCAATAGA CCTTTTCTTG CGTCTATTAG GATGATCGTT AGATTAACAT
    88741 GTGATGCTCC TGTTGCCATG TTTCTAGTAT ACTGTTCATG ACCAGGAGAA TCGGCTATAA
    88801 TGAATTTACG TTTGGGTGTA GAGAAGTATC TATATGCTAC ATCAATTGTT ATCTTCTGTT
    88861 CTCTCTCGGC TTTTAGACCA TCAGTAAATA GAAAGAGATC TAAATCATCT ATCTTGGAAG
    88921 CCTTACGTAC GCTTGTGATT TGATCATCAA AAATATTTCT AGAATCAAGT AATAGACGGC
    88981 CGATCAAAGT AGACTTGCCA TCATCAACAC TACCTGCTGT AGAGAATCTA AGTAGATCTT
    89041 TCAAAAGTAA CCTTCCCTTT TTTTAGTTTC CATCGAACCT TCTTCATCAT GATCTATTAT
    89101 TCTAGTAGAT CTTTCAGATA TACGAATATT ATTAATTTCT TTTATAATTT CAGGTAAGGT
    89161 AGAAGCTGTT GATATGATTG CTCCTGTGCA AGGATAACAA CCTAGAGTTC TAAACCGACA
    89221 CATTATTTTT TGTGATTCTT TATTTGGTTG TTCAATTGGA ATCAGTTGTT TATCTTTGAC
    89281 AATCATATTT CGTTCTTTAG CAAAATACAT CGGAACAATA GGAATATTTT CTTCATATAT
    89341 ATATTGCCAT ACATCTAATT CAGTCCAATT AGATAAAGGA AACACTCTCA TTGATTCGTC
    89401 TTTATTAACC TTAGTATTAT ATATATTCCA TAACTCAGGT CTTTGATTCT TAGGATCCCA
    89461 CTGTCCTTTA CTATCTCTAA ATGAAAAAAT TCTTTCTTTA GCTCTAGATT TTTCCTCATC
    89521 CCTTCGAGCT CCACCGAAAG CGGCATCATA ACCACCTTCT CGAATAGCAT CAACTAGTGC
    89581 TTGCGTCTTA AGAAAAGAAC AACATTTTTG TGTACTTAAT GTGTATGGAT TAACATTATC
    89641 ACTAATAGCT TTGTTATTCT TATAAACAAT AAGTTGTACT CCAATCTGTT TCACAAACTC
    89701 ATCTCTAAAA GAATACATCT CCTTAAACTT GAATGTTGTA TCTACATGCA TTAAAGGAAA
    89761 AGGTATTTTA CCAGGATAGA AAGCCTTTTG AGCTAACCTA ACCATTACAG ATGAGTCCTT
    89821 ACCAACAGAA TAAAGCATCA CTGGTCGCTG GCATTCAGCA ACAACTTCTC TAATGATATG
    89881 AATACTTTCA GCCTCTAACA GCTTTAAATG ATTAAGCATA TGTTTTACCA AGAGCAGACA
    89941 GGTATCTATC CTTTGCGTCA GGATCTTCTA TAGTATCGAA ATGAACTGTT CCCATACATC
    90001 CATCATAACC AAACTTATCT TTACGTTGCA TAAATTTAAT ATTCTTATCG TGCAATGCAC
    90061 TACCTACTGC GTCTTCACAA TTGAAACCAA ATCTACTATA CATGTACTCT TTATTTTTAA
    90121 AGTGACTTAC ATTACCTCTT TGAACATAAC TACCCCATGG TTTTCCATTC CAACTATTCA
    90181 TTATGAGCTC GTATTGTTCA AGTTCTTTAA TACGATCAAA GACAGTATTA GTTACAAACC
    90241 ATTCATCAGC TACCATGGAT ACTATGTAAT CGTATCCTTT CATTTCAGTA TACTCAGCTA
    90301 CTGTAGCGAA CAAACTCATG GCACCTAGTT GAAATCTATA TCTATCGTTA TGTGGTACGT
    90361 GTGTATTTTC TATTTTATCC TGCTTAATTA CTTCGATGAC CTTACAATCT AACTGAGTAA
    90421 AAGAACTAGT ATCGCCATTA GAAAATAAAA GTACTTCTTC ATTAGGAAAT CTATATCTTA
    90481 CACTTCGAAG CCAATAAGGA ACTTCCCATA ACTTATCAAA TACTCTACCA CAAATTACAC
    90541 CACTCATATT ACTCCAGGTA GGTTTCAGTT ATTGAAATTT TATTTTCAGT TACTAGTCTG
    90601 GAATTTCCAG ACCTATAAAA AGCTCGTAAC TGTCGCTTAT CAGATTCACT AAATTCAATA
    90661 TCGTCGCTAA AGTTAGGAAG GATTGAAGTT AAGTTATTAA TCATTTGACA AATATTATCC
    90721 CTTGAAGAGG AATACAAAGG AAGTAAACTA ATACACTTAC TTATAAACAG ATTACGTTTT
    90781 GGTTGTCTTG GTCTATGTAC CTTAGCATAT CTAAGATATG AATGAGTATC TTCTATCTGA
    90841 AGTAGTTTAT CCATATATCT ATAAAACGCT TCTGGATTAT AAATCATTGT TTCATGTGCG
    90901 ACAACATTAA TTTTATCAGA TCCAAATAAT TTTGTATAAA TATCTATAAT CTCTTTATAC
    90961 TTAAAGAACA TGAGAGGACT CTGCGACTTA AATCTAAGAC AGTAGTCCAT CCAATCTCGA
    91021 AATGGAATGT GTTTTCTAAA ATGTGGTTCT GGTGATGGCT TTAAATAAGA ACCATGATTA
    91081 ACATAATATG ATTTAATAAC ATCAAACTGA TTGCGAACAA TAATAAATAT CTTAGCTTCT
    91141 GGTTCTAATT CATATAGTCT TTGGGCTACT ATACTGGGTT GTCTGCTGGA CATGATATCT
    91201 ACATCTGAAA ATATTACAGT CGGAGACTCA TTAGTAAAGT GCTCAGTAAA CAACTGTTTC
    91261 GTACGTACTC TATCATAAAA AATATCATCA TCATGATATA AAGACCATAA AAGATTCCGA
    91321 TCTGTATTAT GATAACAGCC TTCACCTTCT TCTCCGAAGT AATGTATCTT TGGATGTTTC
    91381 ATAAACAATT CTCTTTGTAG AGTTGTTGAT CCTGATTTAG GAGAACCTAT ATGAATAATC
    91441 TTATGTTTCA TCATTTTTAA AACCTCTAGC TACAAGTGCT TTAATATCAT ATCCGCGATC
    91501 TGATTCTATA ACTGTTTCTA TTCTAGTACC AATTAATTTC AAATAACTAA AAATAGCTAA
    91561 CAGTTTATCA TAAGTATACG CATTTTGATG TACTAATCCT GGTGCAGCAA AGCTACCAAA
    91621 GATGTGCGTC ATAATAACTC CCCATCTTTG GTCCATAACA AACCCATGTC CAAAGCCGTA
    91681 AGATGGATCT GATGGCTTGC AGAGCTTGTA GAAGCACTTC CAGCTATCCT CCGCAGCTAA
    91741 CCACTTCTTA ACGGTATCTT CAAAGTCGGG AACCTTAACT ATTAGTTCTC CTCTTGGTTT
    91801 TAACACACGA GTAACTTCAG AGAATGCTTT CGGTTCATCG ACAAAGTTAA GATGTTCAAA
    91861 GACATAGTTA GCCATTACGG TCTCACAAGA TCTATCTGGT AATGGTATAC TAAGAATATC
    91921 ACCTTTCATT ACTTTAGAAT TTTGGGGATA TAGATCCATA TTAATCCAAC CATCTAGTAT
    91981 ATCGGGGCCT GCCGCCACAT TCAATTTCAT TACTCTCTCC AGATTAAAGG TTTAAAAAAC
    92041 TCAATAACTC TATCTACTTC AGCATCAGTA AGTGCTTCGT GTAGTGGAAT ACTTAAAGTA
    92101 TGTCGGGATT CCCACTCGAC GTTAAACAAC GGATTGTGTT TACACATTCT AATATCATCA
    92161 AGATCAGCTC GATGTAAGCC ATATACTGGC ATTGTGTGTA GTGGTTTATA ATGAATACCA
    92221 CACTGTATCC CAGCATTTTT AACTAGGTAT TCATTACATT CAACTCTAAT ACGATATAGA
    92281 TGCAGGCTTC TATTATTTAA TTCAAAAGCC TTATTATACT TCTCCCTAAT TTCGTTAACC
    92341 TGATCATTAC GAGCGTCTAG ATTGCGAAGA TTTCTTAAAG CGACATCCGC TTGAACTGAT
    92401 CTCATATATG TTTTCCACCC TGGTTCTATA ACTCGACGAT CCCAACTATT AACATTATTA
    92461 TCCATACCAT TCATAGATAG TCTACGGTAA CAATCTATAA CGTCTTTATT ATTCGAACAC
    92521 ATCATACCAC CATCTATACC AGATAATGGT TTAGTTGGAT AAAAACTAAA TAGAATAACA
    92581 TCTGTATCGT TCATATAATC ACAACAATGG CGAAATACTT CCTGAGCTGA ATCAATTAAA
    92641 GTTCTTCCAT CATTAAAAAC ATGAAGAGGG TAACTTCTTC CTATCCAATT TATGTTATTA
    92701 GAAAAAAATA ATTTGTTTCC ACCTAACACT ATAGCATTAG CTACAACTGG AGGCAACATA
    92761 CTTGGAAGAT ATATAGTTGA ATTAGCATTA TGAAAGATAG CTTGGATGAT ACTAGTTTCA
    92821 CTATCAAAAG CACAACCGTA CTTGATACCT ACATATTCAC AGAAAGCTTG TTCAAACTCT
    92881 GTTACTATAG AACCATTAAG AACATGATTA TAACTGGAGG TATCTAAGAT ATATGTTGGT
    92941 ATATTAAATA GTTTAATCAT GTAATACTTC CTTTAGATTC TTAACAACTA GTTTTAAATC
    93001 TTTGTCTTTA AGTATATAAG CACCCGGAAG ATTGATGCCA TGTTCAGATA AGTAATAAGA
    93061 CATTGAATTC ATCTTACTAT ATTTATTAGT ATTAAATCCA AAAGCAGGAA TAGCAGTTAA
    93121 GGGATAAAAG AATCTACGCA TAGGTATTCC CATCTTCTTC ATTTCTTTCA GAACTTGATC
    93181 AGCTGTAAAC TCTTCACTGA GTATTAAAGA TGTTACCCAA CAACCACTAG TTTTTGGAGA
    93241 TTGATTAAAA GTAAGTATGT GTTTACTATC TTTTAATTCA TTCTCATAAA ATTCATAATG
    93301 TCCATGTTTA ATAAAAAGTA ATTTATTTAT TTTTTTAAAT TGAGAATGAG CAAGTACCGC
    93361 TTGTATATCT GTAGGAAAGT ATTTGTAACC AACCATTTCA GGAAAGAAAG AATAAGTCTT
    93421 TCCATTCCTA CCATGATTTC TAAGCATGAT ACATTTATCA TAAAGTTTTT CATCATCTAA
    93481 AAGTAACATA CCACCTTCAC CACAAGTAAT AGTTTTGGTA CGGTGAAAAC TAAATACTGA
    93541 TGCTAATCCA AATGAACCAG CTTTTTTATT TTCATAAATA GAACCCAATG CTTCGGCAGC
    93601 ATCTTCAATT AATGGAATAT GATGTTCATC AGCTATATTT TGAAGTTCTT TTATTTGACC
    93661 CATATTACTA TATAGATCAA CAAATATGAT TGCCTTTGTA TTTTTTGTTA TTCTTTTTTT
    93721 TACATCATAT GGATTTAAAC ACCAATTAGC ATCTACATCG CAGGGAATTA TCTTCGCCCC
    93781 AGTTTGAATG ACAGGTGCAG CTGTAGCAAC CCAAGTTAGA TCAGGAACTA TAACCTCATC
    93841 ACCTTTGCCA ATTCCTACTC CTGCTAACAA AAGATGTATG GCGGATGTAC AATTTGGTGT
    93901 CATAATTGCA TATTTACGGC CGTGGTACCT TGCAAAATCT GCTTCAAATC GATTTATGAA
    93961 TTGATATGCA TCTTCATAAA AGCACGTTTT CATCGCGGCC GAGACGGCAG AAATGTCATC
    94021 CTTTGTAACT AAGGGTCCTT CCCTATACAT ACAATTCATG TGTTCTCCTT TAAAAACCTG
    94081 GCTGGATTTC CAACATAAAT TGAATTATCT GGAACATCTT TAACAACTAC CGCTCCAGCT
    94141 CCTACAATCG AATTCTTTCC GATCTTTATT CTTTGTCTAA TAATGGCTCC TCCACCTATC
    94201 CAAGAGTACT CTCCAACTTC TACGTGTCCA CACAATGTAG CTGTAGGACC AACTTCAGAG
    94261 TACTTTCTAA GTATACAGTC GTGTTCTATA TTAGACATGG AATTGATAAT ACAACCTTCT
    94321 TCAATAAATA CATCTTCACC TATACAGGCT CTGGGGGATA CTTGGATCCC ATTAATATAT
    94381 TTAGATGAAG CAGATAACCA AGCGACATCT GAAATAACAT TAATAGGATA GAATCCATAT
    94441 CTACTTAACG TATTCGACAA TTGTTCTCTA CGTTTTCCAT TAGGATTACC GATAGCAACT
    94501 ATTCCAAAAT GAGCATCTAA CTTACTAATA TTACTTTTAA GTTCTTCTCC GGTATACAAC
    94561 GGAATAGAAG AAAAAGGAGA CGTCTTTATA ACATCATCAA CTATGGCAAT TAATTTCATT
    94621 CCTTGTCGTT CAAGAATACC GTGAACAATT TTACATTGAC CAGTACCACC CCAAACTATA
    94681 TAATTCATTC TACTCCTAAC AAACCAAGTG TCTTATTTAT ATCGTCAAAG ATATTACCCA
    94741 CGTATTTGAA TCCCACATTT TTGGATTTCT TATTACTAAC ATCATAAGAA AACTGATTTA
    94801 ACAGTGGAGT GTCTATCATG TTAGTCTGCA CTGGTTTCAT TTTATTAACA TAATCAACAA
    94861 TGTCTTTTAA CTTACTATTC ACAGTAACTA TATTATATAT TCCAGTCTCT TTACGAAGCA
    94921 TAGTGCAAGC TGCAATAATA AAGTTAACAG CGTCAACTAT GGATAGATAT GGGCGAACCA
    94981 TTTCATAGTT CTCTTTCCAT ACAGTTAAAG GTTGATTAAA ACGAGCCTGA TAACAGAACT
    95041 TGTTAACGGC GGTATGAAAT CTCATGCCCA TTGATACACC TGTAATTGTT CCAAATCTAG
    95101 GAATGATACA GTTCTTAGCA TTGCCAAGAA CATAAAGATA TTTCTCAATT TCTAGTTTGG
    95161 ATTCAGCATA TGGACTCTGT GGATTTACCG GAGTAGCTTC AGTTACTACA TCAACCTTCG
    95221 AACCATAAAC ACTAGTACTA GATGGAAAGA TGATTCTCTT ATCTAAACAC TTAGATAAGA
    95281 AAGCTATAGT ATCTTCGACG TTAGTTTGAT ATACAGCTTC TTTATTATTC AAACTACCAG
    95341 CAGCGTCTGT CTTAGCGGCT AGGTGAATAA TGATATCGTA TGGAGAGGGA TCTACTTTAA
    95401 TAAAATCACT TTCAATAAAG ATAAAATCTT TTGGAAAATG ATACAAGGAG CAATATCTTT
    95461 GTGTAGATAA ATTATCTACA ACTGTAACTT CCGTATTTTT AAAATATTGT AATTTTTGTA
    95521 TAAGACTCGA ACCAACGTGA CCAAGTCCTC CCACTATGCA AATTTTTTGT TTTGTCGTTT
    95581 CCAATCTAAG AACTCCTCCC ATTTAGTAAG ATAATCTGAT TTATCATACT CCGTATTAGA
    95641 TAATACAAGT ACAATCGAAT TTATATCATG AAATATTTGA GTATCCCAAA TTTCATTTGG
    95701 AATATATAAA CCTTGACTTG GATCACTTAA AAGATCTACC CTCTCATGTT CTCCATCATG
    95761 AGTAATCACA GTACAATTAC CCTTTAGACA TATAAGTACT TGTTCTGTTT TATAGTGAGA
    95821 ATGTTCTCCT CGTTTTTTTG TATCAAATAC ACCATAAATA TAGAAGACTC GTTTTGGTTC
    95881 AAAAGGTAAA TTTTTAAATT CCAAAGGAGT TAAAACTCCA TTATTATCCA TAAATTGTTT
    95941 AAATTGTATT TTATTAACAT CCTTAATTGT TTTCATTTTT AATCTCTTTC GCTTGTTTTT
    96001 TACCTTCAGA TATTCTTTTT CTATGTTCAC TTGTTAATTT TTTACCTTTA TGAGAGTTAG
    96061 AAATTTTAAT CTTTGTTTCT TGAGATCTTG GAACACCTCT AAGTTTACTT GGTTTTCCAA
    96121 ATGCAAAAGA TTTTTCTCCT TTATGATTAT CCGACAATTT CTTTTTAGTT TCTTCAGATG
    96181 GATGTTTTCC AAAATTTAGG TTATTAAAAC CTTTAAGAGC TTCAGAAATT TTTCTCTTAT
    96241 GTTCTTCTGA ATGAATTTTA CCTGTATTAC CGATGGATAT TTTTCTTTTG GTTTCATCTG
    96301 AAATTTGTTT ACCAAAATTA AAATGTTTAG GTCCACTCAT ATCTTCAGAA GTTCTACCAT
    96361 TACCACCATC TAATATATTA TAACCTATAT CACGATTTTG GCTATTCATT TCTTTAATCC
    96421 AATATATTTC TCTTTCTTCC CAATTATCAC CATCACGTAA TTCAAGAGTC TCTTTCTTAA
    96481 AATTCTCTTT ACCATACTTT ACAATAGCCT CTTTTAATAT TTTACCAGAA CCTAAATAAG
    96541 TTGGATTACT ATGAGAGTCT TTACCAACGT AAATCTTGTT ATTAATTAAG TTAGTTGTTT
    96601 TATATATAAT CATATTTATT ATCAGTATTC AAGATGTTCA TATTTTTTAA AATGATCCTT
    96661 AGGTAATTCT GTTGTATCCT TAACATCAAA TTTCTTTTCA TAGAAATATA TAACTGTTGT
    96721 TCCAATACTT TCAGCTTGAA TACCATGCCA TACATCTGTT TCAATTACAA ATGACTCACC
    96781 TTTTTCTAAT ACGCGAGTAC AAACATACTC ATCGTTTTCA GCGTGTAAAA AGATTTTAAG
    96841 TTTGCCACTG ACACAGAAGA TCATATCTTC TTGATTCTGA TGCAGATGCC ATCCTTTAAA
    96901 TTCAGTATTC TGATAGACAT AAACATTAAC TTGTCCATCT AATTCTGGAA CAAGATTAAA
    96961 AAATCTTTTA TTTTCTTTCA CTATACTATC CTAGGATATG GAATATGGGT TATAAATTCT
    97021 CCACCATTAT AAACAAAGGC ACTTTCTTTA CTTCGTATTT CATTAATATA GTTCCATGCA
    97081 CCGAGAAATA CTAAATGTTT TTTGGAATCA AAAGTATATT TATCTCGATC TATAATCGGT
    97141 ATATTAGTAC CTGGCATATA CTTACCAATT TTTTCTGGTG TAGTATCTGT AAAAGTAGTT
    97201 ATATATTTAT TAAGATCACA GAAGTTTAAA ACAACTGTTG CTTTAGATGT AGCTCCATAA
    97261 CCAACTACTA TTCTACTTTC GTTATCTAAT AAATGTACTA ATCTTCTTTT TGATTGATTA
    97321 ACTCTATCAT TAAATTCATG GTAAGTACTT AAATTATCTA TACCATACAA TGATTCTTCT
    97381 GCTAAAGCGT CTTTCAAAGT CTGTGAATCA AAACTATCTT TAGAGATACA AATACGATTA
    97441 GAAAAACCAT GAACTGAAAT TTTTTCCACT TTAGTTATAG TGAGCCCTAT CATTTTACAT
    97501 ATATTATTTA AAGCTGTAAC TGAGAAAATA TGAGCATGTT CATCATAGAT TTGATCATAA
    97561 CTAACTAATT GAATCATACT TAATAATGAA GGATCTTCTA ATATACAAAT AGAATTGCCA
    97621 TTTGATAGCA CCATTTTTAC AGATTCTAAT GCATTAATAA TATCTTGGAT ATGACAAAAA
    97681 CAATTAGCAG AATATACTAC GTCAAACTTT CCATATTTAT CTACGATTTC CTGTGCTGTT
    97741 GTCTTATTCC AGAATACAGA TTCAATCCTA TAACCTTCGT CCTGTAACTC TTTGGCAAAA
    97801 TTAGCACATG GTTCTACACC AACACAATTT TCTTTATCAA AACATTTTAA AAAAGCTCCA
    97861 TCATTACAAT TATGTGTAGT GATTCCATCT ACAACATACG AATTATCGTT TTTAATATGT
    97921 AAGTTATATA CCAATCCATC ATAATATCTA TGTGATATGG AATTAATAGA TTTATAATCA
    97981 TAACATGTTT TAATATCTAA TATATTATTA TCATAAATAA CACTCTCAAA TAAACTAACA
    98041 TCAGTTTTTT TCTGTATTGT TAGTCTATAA ATAAAACCAT TCTTTTTACT AAAACCTCTA
    98101 TCGTTACGAA CTAATTGAAT AGAACAATTA ATTCCTATAG TATTTAATAA GTCTTTTAAT
    98161 TGTAGTATTA ATAAACGAGA AACTGAACTA TATATATAAA TATTTCTTTT ATTTTTTTTA
    98221 TTTATTATTG ATTTATGACC ATCTGTGAAC CATAAAGATT TTAAAAAATA CGATATTTTA
    98281 TTATTATTAA ATAATAAAGG AATCTTTTTA TTATGAGAAC CTCTACCAAA TAATTTACCA
    98341 AATAACAAAT ATAAAATTTT AGAATTAAAT CTTATTGATA TAACATTTAT TTGCTTTCTA
    98401 ATTTCACCAT TTAAATGAAA GATATCATGA AAATATTTTT GTATTTCTAA AACTTTATTT
    98461 TCTTCTTTTT TTGAAAATGA AAATTCAATC GTTGTTTTAT TAGAAGTAGA ACCCTCACCA
    98521 ATAAAATAAC CGGCAATAGA ATAAAACTCA GAAGATAAAT TAATATATCT TGGTATTTTA
    98581 TTTTTTAATC CGTTAGTAGT AAATGTAATA AAATCATTAT CTAATTTTAG ATTTAAATTA
    98641 TGTTCACTAC CAATTTCTAA ATAAATATCT AATATTTTTT TATCCGTGAA TGGAAAATAG
    98701 GATTGCGTTG CGATTTTATC ATTAACTTTT AAATCATTTG CTTTTTTCCA ACCATTTTCA
    98761 GTTAAAATAG GATGTTCGTT AGTAATTTCT AAAGAAGTAT TTAAAGATTT TAATTTAATA
    98821 TTATAAACTT TACCTTTATA ATTTCTCGAA AATATTTCTG TGACGTTTTC AAACTTATTT
    98881 TTATGTGTTA AAACAATATC ACCAACTTTA ATATTTTCTG TTTTAACTAA ACCTAGATTT
    98941 GTTGTTACAT AATGATCAGG TAAAATGCAT CCAATTTCTA ACACCTTAAT TGGGTTATAA
    99001 CTGGTTTCTG ATATTATATC AGTGGCGATC TTCTTAAAGT GATGTCGCAT AGTGGTAGAC
    99061 TGTGAGCTAC GATAAGGATA CTGATCATTA AAAAGCATCT CAGGAGCTAC AAATGATTCA
    99121 AGACTAACTA ATTTAGTTTC ATCATCAAAA GTTACTCCGA GATTGAATTT AAATTCCTCA
    99181 TCTGTAGCTT TTGTCTTAAA TCCATTAGCT AATGGTTGCA GTCCTAGATC AAGAATCTTT
    99241 GTTTTCATTC GGTAATATAT CCTTTATAAT TTTTCATTAT AATATCTTTA TATGTATTTA
    99301 GATTTAAACC AGGATGAATA GCTTCCCATT TTTTATTAAA GATGTCGTTT GAGCGAGCAC
    99361 ATTGCATTGA GCGTTCATCG TCTGAGTAAA ACTTCTTAGA TGCAAGAGAT CTGAAATGAT
    99421 AGATTAAACT TTTTTCTGAT TTAATATAGC GTACATTCTT ATCAAGCTGC CATGCATTAA
    99481 CATGCATCTC AACATCAGTA GCCCAGCCAG GAAAGTAGGC TTCATCAAAT GGAACATGTA
    99541 AGTGTCTTGG AAAACAAGCA GGAGAACAGT TAGCAATCTG ATATCTTGGT TGTCTAAGAG
    99601 AATCTACTTC AGATAGAAGT CTTTTATAAT CTAATGTATC TGGAGATTTT CCATAATCTT
    99661 TAACTAAAGA TACAGTCTGT GCGTCATCGT ATGGATGTAT CTTAGTAACT GGAAAGATAT
    99721 TATTTTCGCC AAACTTATTC ATAGCTTCGA TTAAATAAGT ATCCCAATCA GGTAGAAAAA
    99781 CTAAATCACT TTCTGCTATA AATATGAAAT CAGCGTCTGA TCTGTCAAAA CATATATTTA
    99841 TAGCTGGAGA TATTCCAAGA TTACTTAATG ATTTAGTATA CTCTGGATCA TATTGAATAG
    99901 CTAATTCTTC CATTTCAGGA GTAACAGCGT TCAAATGAAT CTTAATTTCG ATGTTAGTTT
    99961 TGGTATTTTC GACTATGCTC TTTAACGTAA GTTTAAGAAA ATCATAGTCT TGTAGCGAGG
   100021 GAATTAGTAT GGCTAACTTT GTATTTTCTA GTGTACGCAA TTTAACACAC TTTCTCAAGT
   100081 TTTCTTCTTG CGGTCCTACA CCTATATTAT AATTATTATT AATCTATAAT ACCAATTTTA
   100141 TTTTAGACTT CTTGAAGTGG TCTAGATTGC CAAGTGCTAT GGTCAAACCC AACATGTTTT
   100201 AGAATTCCTG ACACTACTAG ATTTGTCATA CCTTGTTGTA ATACACTTTT AGGATGATCA
   100261 CGTAAGAACC ACCAATCAAT ATTACTCCCG CGTGAGTTAC CAGGGTGTCC TCTTAAACCA
   100321 TCTCTTTGTT CAGGGTCTAC TTCAGATACA GGAAACTGTT GCATCCAGAA CGACATAGGA
   100381 GCTTCCATAT GAGTTGCTCT AATATGGTTT CTTAATTGTA TTCTATAACC ATTTGATAAA
   100441 TTATATTCAC CAACAATAGA ATTTGAATGT TCCGGTGCTA CATGACCAGT TGTAAAACCT
   100501 ATTTTAAACT CACCCTGTCC CATATCAGAT AACAACGATA TTCCTAATCG AGCATTATTA
   100561 AGAACTTTTG GCCAATCACT AACTATAAAC TCAACATCGT CCTGCACATA AGATATAAAA
   100621 GGATCTTCAT CCTTCTCCTT ACCTTCATTA AATCTAAAAC GATGATAGTT ATTAATTAGA
   100681 TTAATACCAA TTTCAATAGA TGGAGCAATA CCTATATTAG TTTTATTAAT AACATACCCT
   100741 TCAAAGTAGT CAGAGTTAGT TATATAGTCA ATAGTATCAC TACGAGAACC ATCACTAACT
   100801 ATGAAGATTC TAGATTCAGG TGTCGTTCTT CTAATGGATT CGACACAATT ATTTAATAGA
   100861 TTCAGTCTAT CTTTAGTTGT AATTAACACA TAATGAGTCA TTAAAATACC TCTTAATAAA
   100921 TTCATTGTTT AAATCATATA CATTAAAATT GGTTTTAGGG AATACATGTC CTTCTATCTC
   100981 TATAAACTGA ATCAATTGAT CTCTTCCAAG TTGTTCTATA TCGGCTTCTG TAGCATTAAG
   101041 AGCCCATTCT CTATCGTACA TTTTTCCATT AGTAAGAGCA GGTTTAATTA ATCTATATTC
   101101 TCTGCGTTTC TTTCCAACAC AATATTCAAA AGACTTACCA GTCCTTCTAG CTTCAGCGTG
   101161 TAACTTAGCT TTACTATAAT GAATCACATA GAAGTCATCT TCCAAATCTC TTAGATCATA
   101221 GATAGGAGAA ACCCCAAGTA AGTTAAAACA TCTTGATGTT ACTTCAGAAT GAGTAAATCT
   101281 TTCATGAAGA GAATTATGAA ATTTTGAAGT AACTAAATCT CCACGATACA ATGTTATAGT
   101341 GTCTTTATCC CAAGAATAAT TTGCTACCTG ACCATCCCAA TTTGGTGGGG TTGGAGGTTT
   101401 ATGGAACCAA ATCTTATTAA AATCATATAA TTGAATATGA GGAAGTTGTA TCTTTTGGAT
   101461 ATCATTCCAA TAAAGAACTT TATTATTTAG TACTTCCAAT CCTTCATTAA CATTACAATT
   101521 AAATAATTCG TCTATATCTA AAAAAATCAT CCATTCAGGT TTATCTAGTT TAGATAAGAT
   101581 GAAATTACGA GCCGATGAGA AGTCTTTAAA GTCTTGTGAT TCAAATAAAT GAATTCGTGG
   101641 ATCTTTATAT GATTTGATAT AATCGAGAGT TGCATCAGTC GAACCAGTAT CATGAAGATA
   101701 GATACCTTCA ATACAATCAA GAACTAGTAA ATGCTCAAGC CACGGCCTGA TTAAATCTTC
   101761 TTCCTGTTTA CATATTGAAG CAACCTGTAT CTTCATAGTT TTGCCCAACA TACTCTATCG
   101821 TTAAGAATTT TAGTAACTTT GATACTTTGT TTTTCCAGAT CTATAACAGA TCTAAAATGT
   101881 TTAACATGAG TACAGTCATC CATTAGTATT ACTTTATTCT TCTGATATTC TGGTTTAAGA
   101941 TTCATTACAT ATAGAAATTC CATATAACCA ACACCACCGG CAGAGTCAAG AAAGAGTAAC
   102001 TGTTTTTTAT TGTTATTAGA AAACTTATCC AATAACTCTT CATCAACATT AAAGTTTAGT
   102061 TCTTGTGAAT AAAAAGTTAG TGGATCGTGA GAATCAATAG CTATATCCTT CGGTATAGTA
   102121 TATTTGTCGT TCTTTATGAA ATCTAGCATT CTTTGCTTAT GCATAGAAAA ACCCAGATGA
   102181 CAGGAGACGT TTGAGAAGGC TTTAAGATTC TCTACTGCCT GAGCATGGTT CTGAGGATTA
   102241 CACTCGATTG TAGCCACGTC TAAACCCGTT CTAGCTAGTA CCTGAGTGGA ACCCAGACCT
   102301 ACATTAGTAC CAGTCTCAAC TATATCTTCA ATATCATATT GTGAGATAAT GAAGTTAACC
   102361 TCAGACATAA AGTCTAAGTT ATTCAAATGC ATGTCATACA TTACTTGGAT AGCCATGACT
   102421 TAATCACCTC CGGTGTATCT AACCAATTTA ACTGTATTAG ATCCATTGGT TTTTCTTCTA
   102481 ATGTTTTATC CTTAAGGAAA TCTGCACGTT GTTTAATTAG TTCTGGAGTT ACATCTTCAC
   102541 GTTTTGTATT TGGAAAAAAA CGATTTGGAG GTATAGTCTG TCCAGTATTT AATCTATTCC
   102601 ACTGACCATC CCAAAATTCA AGATCAACAT TAATACGACG AACTAAATCA TGCCAAGAAA
   102661 AATGCCATAC ACTTGGAAAC TGTTTAAAAG CAGATACCAT CATAGATTTA AACTTAGGCA
   102721 TATTAGTCTG TTGTGCTTGC ATAAGTTCAG CATTTATAAA ACTTATCTGT CCATCTGCAT
   102781 GATCAAAAGT CTGTGAATTA ATATAATCAC AGCCATCTGA ACGATCTTTA TCACAAAACA
   102841 ATTTGCCTTG AGGTGTAGTT TGTCTAAGTT GTTTAGGAAT ACCATGGGTT ATCTCTGGTA
   102901 GATTCTTACT TAAACGAGCC TTATATAATC CTTTATCTGT AAGAATTGTT TTCGTTGTAC
   102961 CATATAAATG AATAACAGGT AGTGTTAGCA CTTTAGCCTG ACTTGGAAAA TTAATTAATA
   103021 AATCCTTAAG TTTTGAATAA TCTGATTCAT GTATTAGTTC ATCGCAATCC TGCTGCCAAC
   103081 AGAATTCTTT AGTACATAGA GCTCTGGCAT AACTTTTCAT CATACCATCC ATAGCTGGCT
   103141 CGTCCATTCT CCACTTACGT TTAAAGACCT TCAGTTTAGG TTCTGTTTTC TTCCACTCTT
   103201 GTAAGGCTTC TAATGTACCA TCAGTAGAAC CACCATCAAC TACAACAACT TCATCACACA
   103261 CCCCTAGTAA TGATTTAATA GACTGACGCC AAGGATAATA TTTCTCTGGA TTCAATGTTG
   103321 TAGTATAGCC GGATAAAGTG GGAGGTACTG GAGCCTTAGT AAGTATTCCT AATGTACCTA
   103381 TGTGTTCAAC CACCATCTTT GCGTCAATAT TATTAATACA AGGATTAGGA GATCTATTAC
   103441 ATTTTGCTAA ATGACATGGT CTCTCACAAC TATATCTATT AGCTGGTTCT ATAACATTAA
   103501 GTTTACTCTG ATCTTTATAA AGTGGTTTTG TGAGTGCCGA AAATGTAGAA CCATATAACA
   103561 ACACAGATGG AATTCCAACA TATCCAGCTA TATGTGCACA TATACTATCA CCACCGAGAA
   103621 AGAGCTTTGC TTTCTTGATT ATACTGGCTG TTTCTTGTAT GTTCTTACTT CTCTTATCAA
   103681 TTACATTTTT AAGAAGTTGA TCGTCTTTGG ATCCGACTTG AACCACTGGG ATATCAATTT
   103741 GATTAATAAT CTTTTGGTAT TCACTATAGT TCTTGGCTTC TTGACCTGTC TTTGTATGAA
   103801 CAACAAGATA ATCACCTTCC AGTGCATCCT GTGATTCAAT GATCCTCATA TATAAATTAC
   103861 CGAGTTCTAC ACCACAATGA GTGGCATATG TTCGGGCTAA ATGTTCACCA TGTCCATTTC
   103921 TCGTCCAATT ATTTGAAGCT TGAGTTGCCA CGGCTGGAGT GAAGACAATA TCAAATAAGT
   103981 TATTCATCAA CGGTATATTA TTGAAGACTC CATCATAAGG TAAAATTTTA TGAATATTAG
   104041 GATTACCTTC TAAGATCTGA ATATACTGTC CACCGGTAGC AAAATAGATA TCCTTATCAG
   104101 GATATTTTTT CTTAATGCCA TCTATAACAG CTGTTGATAG AAATACATCT CCATATGTTC
   104161 CAGGCATAAC ATATAAAAAT CTATCCTTCT TCTCTTTCTC AAGAAGATCT TCTAGATTAG
   104221 TTGGTTTAGG AATATTCAGT TTAGGATAAG GATTATTCTT TGATATATTA ACTTCACCAA
   104281 TAACTTTATC CCACTTAGCA CAGATCGTAT CCCAACCTAA ATTATCTTCA CAAAGCTTAC
   104341 GGCCTTCTTT GCTAAAATGC TCTCTAATTC CTATCGACAT TTGCACCCCT TATCATTATT
   104401 TATTTGTTTC ATCTTTATAA CTTTGAACTT TTCCAAACTT AGTTTCAAAT TCTTCTAAAC
   104461 TAATATTATC ATAGAAGGCT TTTATTTTTT CTGTGTAATC ATCAACATCT ACTATAGCCC
   104521 TATTTATATT AGTTAAAGGT TCAGCATCTA ATACAGCTAT TTTAATTCTA GCTGCAGCAT
   104581 GTTCAGCCCA ATCATGATGT GCACTATAAG CTGATATTAA GGTTGGTGTG CCAGCTGACA
   104641 TAGATTCGCT GATTGTCAAA GACCAACCTT CCCCCCTAGT TGGGAGCGTC GTTAAATCAC
   104701 AACAATTATA TAACTCATTC ATTTCTGAAT CAGAAGGACC CATACCCACT TGTAATTTAT
   104761 CTCGTTTAAT AAATAATTCT TCTAATCCGT GAGTTTTAAT TAAATCGGGT ATGTACCACC
   104821 CAACATCATT CCATGGAAAG TGACCATACA TTTGTAAAGT ATCTTTCGTC CAATAACCCT
   104881 TCCTAACGCC AAGAGCGATA GCTTCAAACC ATTTATGAAC AGCTTTTCGT GGTTGATTAC
   104941 GACTAAAGAA ACCAACTAGG AACACATCAT CTTTAATTTC TGGAAACCAT TTTTTTCTTA
   105001 AACCTTTTTT ATTATCAAGT TTGTGATAAG TATTAATATC TACGCCGTGA TATATAACAC
   105061 CAACTTTTTT AAGATTAACG CCATATTTCT CTCCTGTTTT AATCATTGTA TCACGACCAA
   105121 AATTACAAAA GGCATAAGCT CTATCGGCTT TATTAAGTGT ATCAACCCAA TTGATTTCTT
   105181 GATTAACCAT TTTAATAATA TGGGGCATAG GTTCCCCGTC TATTGGACAC TGACCTATAT
   105241 AGTTTAGTTT ATTATTTCTA CCGGCTAAAA CTGTACCATT ATCTTCAACT GATAAACATT
   105301 TCACTATTCC ATTATATTGT ATTATTTCAG TGTGTTCTTG TTTAATAGAT ATAGTGTTAT
   105361 TTACAGACCA TATACCAACT CTATTAATAA TTTCATTAGA ATGAATAATA CCTTGTTTAC
   105421 CTATAATAAA ACAAAGTTTT ACCACATCGT TTGCTAATTG TTTACATACA GTATAATAAG
   105481 AAGCCTTATT AAAAGATCCA TCACCTAACA TCATTCTATC AAATAATAAT TCTAATTCAA
   105541 CAACAGAACA AATATTAAAT ACACTCTCAT CTATTTTTTT AGTATAACTA TTAAAACCAA
   105601 AATTTCTGGT AAAAAAGTTA TACATTATTT TACCATATAT TTTATAACCA CTAGGAACTT
   105661 TACTAAAACG AATATCAATA TTTTCAATAT CTTCAGTTAA TTGTTTTATA TATTTGTATT
   105721 GAGATAAAGA ACACACATGA CAATTTTTAT TTTCCACTGA ACCTTCACTA ATAAACCAAC
   105781 CCCCTAATTT TAATAAATCA TTTTTATTAA TTAGAATAGG TAATGAATCA TGTTCATCAT
   105841 CGGCACCTCG CAGTCGAATA TCACCATATT CTTCATTAAT AGAAATTATA AATTCTAAGT
   105901 GTTCTTTAGA AAGTTCATGT TTTCTAAATT TATAAACAAG TTCATGATGA TAATGATGAG
   105961 ATTCTAAAAA AGTTTTATTA AAAACACCGT TATGTAACTG TACATTTCTT GATCTACATT
   106021 GTGAACATTT TAATTCTGTT GGTTGATCTG TTGTTCCAAT ATAACCACAT CTATTACATA
   106081 AATAAGAATT ACATAATTGT AATTTATATT TTACAGGTAT TAATATAAAA GCATCATCAT
   106141 CACAATAATC TAACATATTA ATCGTACTTT CATTATCACC AATATGATTT GATATTTTAT
   106201 AAGGTCTTGG TAATTTTGAA ATAGATCTTT TAGTAACATC AATAGCAGTT ATAAAATCAC
   106261 CGGAGTCTAA TAAAATTCTA TGTTCAGGTG TGACTAATTG GTCAACTCGC ATAGATTGTA
   106321 TACTAATCAT ATCACCAATA TAATTCCTTT CGGTAGTTCG TATAACTTTT TTATATGAAC
   106381 ATTCTTTAGT TTCTGGATTT ATACTAAAAA CTAAATCATC TTCTTTAATA TCTGATATAT
   106441 TTTTAATACC TTCTTTAGTC ATTATATCAG TATCAGGAGA AAAACAATAT TCATAATAGG
   106501 AAAAACACGG TCTAATATCC ATCATATTGG TATGAAATTG CATCCAAGTG TCCCCCAAAC
   106561 CCCATACTAT ATCTGGTTTA AAATCAAGAA TAACACCATG AAGACTTTCA TAAGCATATT
   106621 TATCATGTTC CATATTCGGC CCATTAAAAC AAACCTGTCC ACCCTGACCC ACTGGAAGTA
   106681 ATACACCTTG CTGATGTCTA AAATATTCTG GTTGCTGACC AGGAACCATT TTCATTACAA
   106741 CAGGACCTCT GCCACAACAT CTACTATGAT CACGCATAGT CGTGTAAATT GTAAAAGGAG
   106801 GAATTATATT ATTCATAGGT GCATGAAACC AACACAGATA GGCTATCTCG TATTTACCGG
   106861 TGTTGTGAAG ATATGTTGAC ACATGGCGAC CCACGTTGGA AAAACCAGTG TAAACACAAA
   106921 AAGAATCCGT GAAAATTAGC AACTTTTTTT TCTTAATCAT ATTGTATATT ATTCTCCTTA
   106981 AGAACATTTT CTAAATATTT AATTCTATTT TGTAAAATCG TAAACGGTAA ATGATGTACC
   107041 ACTTCATGTG TTTTTAAACA TCGTCCCAAT GATTTAGCCA TAACATATCT ATGTTCAGAA
   107101 ATAATATGTC CACGTTTACT ATGTCTACAC ATTGAAACAT AAGAATCATT TTTATCTATG
   107161 GTTATAGAAA TATAACCGTG ACTATCTTTC ATTTTAGCTG CTTTATAACG TGCATGGTTT
   107221 TGAAATCCTA ATTTTTCATT GTTAACAATT TGAATACATG AACGACAATA AGGATTAGTT
   107281 TCGTGATTCT CTAAAGTTCC ATTCTTATGA GCGTAAGCAA ACTTTAACTT TCCACATCTT
   107341 GGACAAGAAA CAAATTTAAT ATAACCTTGT CTTTTATATC CAAGTTTAGG TGCATAGAAT
   107401 AAGTCACCTT CTTTATATTT GTTAATATCT AAATCTGTTA ATAAAGTCAT TCTCCGAGGC
   107461 ATGTTATTCC TTCTTTGAAC TTGCTACAAT TATTTCACGA TCTACTGGTT TAATTGTGTC
   107521 AGTTTTAATA TCAAGATTAC CATCTATGAT GGGCACTTTA ATTACTAGAT AAGCCGGACC
   107581 ATCTCCCGAA CTAATAACAT TCACTTCTGA ACATGGAATT AGATTTCCAT CTAGTGTTAG
   107641 AATATTCTTT AGAGGATCTC CCGCCGTATT AATAATCAAT TCCCATTTCT GTTTAGTTTC
   107701 CATTAGTTCC TCCGTCTCTT TATATAACCA GATGAATCTG GTTTTGTATT AATAGTCATT
   107761 GTCCCAGGTT CATCGACTGT GACAAACTTT AAGGGTTCAG TTGTTTGAAC TGTGATGGAT
   107821 GCTTTAGATG GACTGGGAAT GATTTTTGTT TTAACAGACT GAGTCTGTTT GATTAGAGGG
   107881 GCTTTGGTTC TATCGGGTCT TCCATCGACA CATAACATGC CTGGATTTCC ACGTTTGTTT
   107941 ATGGTCTTTT TCATGTCTTC TCCTTTATTA TAATATTATT TAGGTTAAAA TGCCAACTTT
   108001 ATTTTAATAT ATCTAGAGTT ACTTCTACTC TTGGATTAAC TTTATCTATA AATTTTTCAA
   108061 GTGTTAATCG TTTAATTTGG GAATCGTCAT CATAAAGTAT CTTAGATAAT GAATCTAAAA
   108121 TTCCTTTATC ATAATTGGAA CAGTCACGTC TTCTTAAATC ACCAAAATAA TAGTCGATTT
   108181 TCATTACTAT TTTTTTAGAT TTACTATCAA AATCAGTAGG TTTTGATGTG TTATTAGCTA
   108241 TTTTTGCAAC TTTTTCTTTA TACTCTTTAC CTTCTTTACA TAGAAATCTT ATTTTACCTC
   108301 TAGAATGATA CATATGATTA ACAGAAATAG GAGTGCCCGG TATAGTAAAT TGTATCATGA
   108361 TATCTTATTT CCTTTTCTAA TAAATTTTAA TACTTCGTCA GTCATTAGAT AATTACTCCT
   108421 GATAATATAA CTCCGCTAGA ATGTACCAGA TTAGATATGG CGTTCATATA ACCATCATAT
   108481 AACTGTTGCG TTCTCTGAAA TGTAATACCT GTCATCTCCG AGATATCTTT ATAGGTTAAG
   108541 TCATTACCAT ACTCGAGTCT AGATAGAAAG ATAATCTTGT CCCGAATACT TATGTTAGTA
   108601 AATACATGAT AGATAGCTTT CTTTATATTC TCGGGGAGCT CGTCTAAGTT AGAAAGTTTC
   108661 ATTACCATGT CTCTTTCTCT GTGCTAAAGT TTTCTTTGCC ATATTTTTTA ATTGCTTGTT
   108721 TTAGTATAAC ACCCCGAACC AAGATAACCT TTTCTATCAG ATGCATCTTT ACCAACATAA
   108781 ATTTTTCCAT TTATTAAGTT AAGAGTTTTA TATATTCTCA TACTAACCTC GATAAATTTG
   108841 ATCAATTAAT CCTATAGTTT TTGCTTGTTC AGCATTTAAA ATTGTTTCTT TTTGACACAT
   108901 TTCAATTACT TCTTGTCTTG TTATTTTTTT ATTTATTTTA TGTATATTAT TATAATAAAT
   108961 ATCATACATA ACATCACCCA TATTTTTATA TAAATCAAAC CAATTTTGTG CTTTGTCTAT
   109021 ATCTGCGTCC AACATTACAC TTCCGTTATG CACCATCATA TGAGAGTTAG GACTCATTTG
   109081 TCTTAAGCCT GCAGCCTGCA TTATAATAGA CGCACCAGAC ATAATAGCAC CATAACCTCG
   109141 AACACAAACA GCACAATGAG AATCCTTAAT CCGATCATAG ATAGCAAGAC TGGCATACAT
   109201 ATCACCACCA GTAGAATTAA GAATGACACA AATTGGTTTA TCATTAAGAT TTTCCAAAGT
   109261 AGCTATACAC TTAATAAAAT GCAAGGACAT ATTAGTATCT ATCTCATCGT CGGGTGAATC
   109321 TGATTTTAAA ACAATAACTC TTTCAACTAA TGATAAACCA GAATCAAACC ACGAGTGATA
   109381 TGCTAATCCA TCATCACTTC TTCTTGTCAT TTAAGCTCCC TTACTTTAAC TATATATGTA
   109441 TCTTTATGTG GTTTAGGAAT GGACTCAGCT TTAAATAGAA AACATCCATC TTTATCTACA
   109501 ACTAGTTCTT GATCTGATTC TAGCATATAA AAAGAATCTC CAACTTTAAG ATCCTTCATA
   109561 CTACATGTTG TTATAGATAG ATATCTCTTC CCACTTTTAT TAAGCTGGAC AGCAGATAAC
   109621 CTAACGACCT GTCTTGTTTG ATTCATTATT TCTCCGATAT TCGCCACCCA TAGCGGTCGC
   109681 TACGGTCAAT TAAAGGACTA CAATTTTTCT GTAAACAGTA AGCACAATGA GATCCATATC
   109741 TTCTTACGAA TTGATTCTTT TCAACTATCA TCTCATCTAA CTTTTCAGCA TCGGTATAAG
   109801 TATAATAGAG AACCGTTTTA GATCCTGGGT ATAAACAAGC CAACGAAGTA GGAATGATCC
   109861 CAGTAAGCTT CTTGAATACA CAGCCAGATA ATTGTAATCT AAATCCATTA TAGTTAAGAT
   109921 CTTCAGCATC TATAGCCTCA TCTGAGAAGT CGTAAACGTA GATACGAACA CCGGCTTTGG
   109981 ACCTAATAAC CAACTCAGCA CACCCCTCGA GATAAGAATA CTTATAAGGA AAGTAGGGAA
   110041 GAAGTATATC AAACTTCTTA GTGGGAAAAA GAAGAGCGTA GAAGTTGCTA AAATATCTAA
   110101 GATATTTTTT AATATCTTTC GGTAGAATGG TATGCTTGCA ATGCGTAAGA TAATCATTAA
   110161 ATTCTCCTAT TGCTGTTACA TATGATATAG ATCCCAATAT CCTATTTTTC ATAAACCGAC
   110221 GGAAGAATGG AAGCAGGATT GTTTCACACT CTTCCACTCC TCCATCGTTA TATGAATGGA
   110281 AAAAGGGACA GGAACTCAAG TGATAATATA ATTCTCCATC AGTAATTAAA CCTTTCTTTG
   110341 CTACAGCCCT ACTAGTTGTT AGTGTTTCGG GCCGGAAATC TTTTAGGTTG TATTTCAGAT
   110401 TCATAATCTA CTTCAGTCAG GATACTACGA TCTGGTTCGA AACGGTATCC AATCCAACAT
   110461 TTTTTATCTG ATTGTTTATT TTTAGCAATC TGCATTTCAA GATAAGGAAG ATTTGCAGCC
   110521 GGGTCATAGT TATCTCGATG CCACTTAATA ATCGTCTCTG GATTATTGTG CATCTCTTGA
   110581 TGAGCCATAA GAACTACTTT AGCATCATAT TCAATTTGTT TTGTTTCAGC TATGTCATTA
   110641 AGAGTTGCTC TCTTCCCTGA TTCTGTCTTC CGTAATTCAA CTGTCATTAC AATAGGAATG
   110701 TCTTCGATCT GAGTTAACTC TTTAAGACTC TGAACCATGT CAATAAACTT TTCACGAATA
   110761 CTACTTTCTT CACCATAACG TAATTTATGA AAGTTATCCA AGAAGATAAT AGGTCGGCTA
   110821 TTAGGATATG TTCTGTGGAT ATAATCAAGA TGATCTTCAA GATGCATTAT CGAACTACCT
   110881 TGGGATGCGT CAGCAACGAT ATAATTCTTC TGACTAAGTA CTTGTTCCCA GGCTTCATCA
   110941 ATTTGTGTAA CGATATCTGA TTCACCATTC TCTGATGCCA GTTTACCATA TCTATACACG
   111001 CAAGCTCTTG AACGTTCAGA TTCTCTAGCT ACCAAAGCCA TCATAACGTC TTTAATAGAA
   111061 TCGTCAATAG ACATATAAAG AACGATAGCA TCTGGATTTG ACTGAGCTAG ATCCCAAGAT
   111121 ACTTCTCTTA CCCAAGTAGA CTTTCCTATA TTAGCATCAC CTGCTACTGC AAAAAGACAT
   111181 TCCTTATCTG GAAAACCATC AAACAATTGT TGTAGTTTAC TAAATCTATG AAGCTTAAAC
   111241 CCATTCAATT GTTTACATTT TGTAAAAGAC TGACGAACTT GGAGGGCTTG GGAACGAAAG
   111301 ATTTCATCAA CATTACCATA ACGTCGACTA TACTCTCTCT GTTTCTTCTT AATATCGGCA
   111361 TACCCTTTTG AAAGAACTTC TATTAGATCT GAACCTCTAG TTGTCTTTCT CTTCAAAATC
   111421 ATAGTATCAA AAACAGATTC AAGTTCAGCT TGTAGCTTGC CGTTCTTTTC TCCACGTAAA
   111481 ACTTCTACTT CTTTAATAAT ATCTTCAATA GAAAAGATAG TACCTTTAGC CTGAAGCACA
   111541 TCATGCAGAT CTCTAGCACG AGCTCTACGA TCTATCGGAC TATCAAAGTT CATAATCTGA
   111601 GCAGTAATAC GTTTTATAAA TGTTTCTTCC GGCTCAGAAC ATTCACGCTC TCTATGATAC
   111661 TTTAGATCCC ATTTAAAGGC CATCATTACT TCAATAGATT TAAACGCTTC CAAACCACTC
   111721 TTACGAACTA TCTCGTCAGG ATCATGATAA CCAACAACCG TTGGAAGTTG TTTTACTTCG
   111781 ACTGTGAGTG GACTTCCTGT TGTTGCAATA AGGTCGATAG CTGATCGAGT GCAGAACGTA
   111841 CCTGCTTCAT CTCCGTCGAA ACAGAAGACG ATATGGTTGA TAATGAACTT TCCTTTTTCG
   111901 TCTGGTTTCC GGCTAACCCA TTCGTTCCTT TCAGCAATGA ACTCAAGTAA TTCTTTGCTG
   111961 AAACCTGCTG ATCCGAGAGC AACGACGTTT TTAAATCCTG TTTGGTGGAG GGTAATTGTA
   112021 TCGATGTAAC CCTCGACAAT ATAAAGAGGT TGGTTTTTAA TATATTTTTT GGCAAGATCC
   112081 ATCCCAAAAA ACGTAGCAGA TTTATTATAA ATCGCAGAAG TACCGGAATT AACATATTTT
   112141 GGACAACCAC AGTCTTTACT CCATTCGTGT TTACGAGCAA CAAAAGCAAT TGGTCTACCC
   112201 AGATAATCAG AGATAGTAAT AATTATCTTT CCAGGTACAA AAATACTTTC ACTGATTTCT
   112261 CTTTCATGAT AAAGACCATG TGATGTAAGA TAGTCAAGAC TCCACCCCTT CTTTAACATA
   112321 GCATCACGAT ACGCTTCAAT AGAAGGGATG GAACCTATTC CAAAATCATC AATTGAGTTT
   112381 TCATTAATAT TTCTAACTTT AATCATATTA ACATGAGAAG GAACTGGTGT CGTATTCCAA
   112441 TCTTTCTTTG CAAAATTAAC AATCACTTGT GATGCATCGT TATATGCATT CATAAGTGTT
   112501 ATTTTTTCTT TTGCTGTTTC ACTAAGCTCT GTTGGTTTAT ACTCTATCCC AAATCGTTTG
   112561 GCCAAGGACG TTAACGTCGT GGTAAAAAAT TCGGGTCCGT GTATTGGTAA CCCTTCGAGA
   112621 TAGTGAGCTG CGTGAAAAAT ATTTCCGGCC ACTCCACAAT TATGAACTGA ATAATGTTTA
   112681 GTAGTAAATG ATGGATTTCC ATCTATAGTC AGATCATAAA CAATTGATTC ATCTTTTGCT
   112741 CTTTTAATAC TAACTACATG AAGAAAACAA TAAGATTTAT TATTTATGGT TTCATAAAAA
   112801 CAATCCAGTG ATTCATATTT TCTAAGTCTA AGCGTGTATG TTGGTAGTCT AAAAATACCA
   112861 TCTTTTCCAG TATAGAAAGG TTGAGTAGAA TATGAAAAAG GTTTTTTAAG ATTAATAGCA
   112921 ATATGTTCAA GTTGTAAAAC TAGTTCCTTA CTAGTAATAG TTAATTCATA ATCTTTACTA
   112981 CCATCGCCAT CAAATACACC TTTTAAGAAA TTAGATTGTT GTAATCGTGG AAGAGAAATA
   113041 AATTCTACTG GACATTTTTT ATTTTCACAA CCAACTCCAA ATAATGACTC GAATCCTTTT
   113101 TGTAAATCTG TAGAGGAACA ATGAACTGTA ATAGAATTTT TTTCTTTTAA CTCTGTTATA
   113161 GTGCATTTTT TATCATAGTA CTTTTCTATT AAAATTTTAA CTTTCAAAGC GTATGACATT
   113221 TCATCTATAC ACAGATTAAA AACAATTCCA CCTCTATAAG AATTACCTTC AGCACAATAT
   113281 AAACCATATA CCCACATCAT ATCATTATTG ATTATAAGTT TATTAATTCG TGTATTATTA
   113341 GGACCCGACG AATATTCTTT TATTTCAAAA GGAATAAAAT CCTTTTTAGT ATAATCTTGT
   113401 AATACAGGGA ATAAAAAATA ATCATTAACA CTAACTTCAT TAGCATAACA TTCAGTAATA
   113461 TTTAATTTAT TTTTATATTT TTTACAAGAT TTACGATTTT TTAATTTAGA TATAAACTTA
   113521 AATCGTTTAT CATAAGTTGA ATAGTTAATA TAAGGAACTT TTTTATACAT TTCTTTTACA
   113581 ATTAACATCC TATGATTTAC AGTAAAAATA GATTCATCTC TATAAATATT ACCTAACACA
   113641 AATGAAATCA TCGGTTTATT ATTATCTTTA GTTGGTGTTA TAGCGACTAT ATTTTTCCAT
   113701 GTTCCATCTA CTGCTAATAC AACATCACTT AATTTAATAT CTTTTATTTT AATTAAACCT
   113761 CTTTGTGTTC TAATTTCTTC AGAAGGTGCA AGACAACCAA AACAATGAAA TATTTGTTTA
   113821 TTATGTTTCC CACTAATCGA ACATGACGGG GTTGAATCCT CATGGTCGGG ATTGATGCAA
   113881 GTGAAAAAGT TTCTATTTCT TTCAATACCC ATTTGACTAA GATAAATTTC CAGTTTATCT
   113941 TTTAGAGTTT GAATAATATC CTGTTCCTGT TTAGCCATTT CAATTTCCTT ATTTAGTTTT
   114001 TGCTTCTGCG AACTTTAAGA ACTTGTTGAT GTTAGCGGAT GTAAAATCAG CCTTAGTTTT
   114061 AATATCTGGT TCCTTATAAG TCTCGACTAG GAACTTATTT AGATCTTCGT CATTAGTTAG
   114121 TTTTAACTTA GTTCTAACAA ACTTCATCTT CTCTAGTTGT TGAGAAGAGA AAGTACGCTT
   114181 GGTTTCTACA CCGCCGTTCT GACGCTCTCT AGCGATGTCT GCACGCTCTT CTGCGTCCCA
   114241 GAGATACAGA CCAATGCCTA ATGTATTACA AGACTTTTTA AGGGCCTCAG CGTAGGCCGT
   114301 TTTAACTGTC TTATCCATGT CTTTACCAAT AACATCAGAA CCAACACCTG CACGATAAAT
   114361 AGTTTCTGTT TCAGAAAGTT TAATTCCTAA AGTTCCTACA ACTACAATGG AATCACCTAT
   114421 TTGAGAAACT GAATCTACTG ACCAACTATA ACCCATTGGT AGTACTTCGT TTAGACGATT
   114481 GATTACTCCA TCGATAGGAA TGTAATCGAG CTTCTTACCA AATCCACCTT CACGTTGTTT
   114541 GACTTCTGCG ACCGGAAACT TCTCAGCTAA CTTACTCTGC ATTTCTAATT TGTCCATTTG
   114601 AATCTCCTTT TGATTTCAAA CATAGTATAG CTACAATCGG TCAATAATGC CAAAAGTATT
   114661 TTAATTATTT TACTCGTGTA TATATTATGG TTAAGGTACT AGTATTAAAG ATTGCAGTCA
   114721 TTAACCGTAA GGTTTAATAA GTAACCACAA GTATCTTAGT TAATGCAAAA TAATTTTGGC
   114781 ATTATAAACA AAAGATTAGT ATACTAAGGG TAATGAAACC CAATAAAAAA GAGTATGATA
   114841 GACTAAGATA TCTTAGAAAT AAAGAAAAAT CTATTATACT TTATGGAATT ACTATCCAAT
   114901 CTATTATAGA TCATTTAGGT CCATGTTCAG GAGATAGGAA ACTATATCAC ATAGACCATA
   114961 TTAAACCATT GAGTTCATTT GAATTAAGTC AGGAAACTGA AATACAGAAA ACCTTCGCAC
   115021 CAGAAAATCA CCAATGGTTA AAAATAGAAG AAAATCTAAG TAAAGACGAT AAATGCTAAC
   115081 ACGTAATGAA TTACTCGATA CAGTTCTAGA TAGCTTCAGC GATGCAATCA TTCAAGCTGA
   115141 TACAGATAAA TCTGCAGCTC ACTCAGGTAG GGTTACTACT AGATTTTATC CAACTGAAGC
   115201 TAGTGCTAGG ACTCTTAATG GTATAGTTGG AAGATGTAGA CGTAGAACTT ACTACAGTCA
   115261 GCAAGGTATT GTGGTTCCTC AAGAAGAGGA TATCCGCTCA TTGGGAAGAT TTAAAGTTGG
   115321 TAATATTCTG GAAGAATGGA TTCGAGAACT CGCTATCTCC TCGGGCATCC GACATGACCA
   115381 TAGCGTGAAG ATTCGTTATC TCATTCCTGG AAGTACTACC GTACAAATCT CTGGTGAAGT
   115441 AGATATGATC TACAAGATTG ATGACGAGAT AGTTGGAGGA GAAATCAAAA CCTCCTATGG
   115501 TTATGATTTT GAAAGTACTG TCTTTCATAA ACAAACCATT CCTGGAATGC CAAAGATAGA
   115561 ACACGTAATA CAGGTTTTAT CGTATCTTTA TTATTATAAA TATATAGATA CTTCTTTAGG
   115621 TATTACCAGA TTTGTTATTA CTTATTTGAA TCGTGGAAGT ATGGACTGGA TCCAACACAT
   115681 CATTGAGTTA TCTGATGATT TATATCCTAT CATTAATGGA ATTTTGTGTA AGGGTATAAC
   115741 TAATTATACT AACTCAATAT TTAAAGTCCA AGGTATTAAC ATCGAAAAAA CTAGAACGAA
   115801 GTTAATGGAT TACGAATTCA ATATGAATTC AGTGTTCGAA AGATTTATCG AAATCTATCA
   115861 ACACCATGAG AGTGGTCTAT TAATAGAACC AGATTACTGT CCCCTCTACT CTGATCAACA
   115921 AATTACTGAC CATGCTATAA CCGGTAAGAT TGGTAAGACT AAATTTGCAG ATTATAAAGC
   115981 TGGTAAGATT GACTACCTAT CTGATAAAGA ATGTGGATGG TGTCCCTACA GAACAAATTG
   116041 TTTACACGAT TTAGGAGTAA TTTAAATGGA TATTATTCAA AGTTCTTCGC TTGATGTTCC
   116101 GTATGATAAT ACGATTTATA GGGCAACTAT TAAAATACAC GGAGCTCCAT TTAATGATGA
   116161 AACACGTATA GTTTGTACTA AGGTAATGAC AAAAAAATAC GAGGATCGAA CATACTTTAA
   116221 AGTTGATCTA CCGGCAGAAA TGAATATTAG TAGCGAACAA GATATAGACT TAATAATTTA
   116281 TAGAGATGAT GGTTATCACG CTACTATTAA AACAAAGATT CGAAACAACA TAGTCGCAGT
   116341 AGAAACAAAT AATTTGTCGT GGTATAAACT AACATCAGTA ACACCAACGT TAAAACAAGA
   116401 TGACGTTCTT GAAGCTTTTC TTCGAGCACA AACAGCTAAG CCAAATCTAT ATGAAAGAAC
   116461 TACAACTACA GTGAATCCAA TATGGATACC AAATAATACA ACAAGCGATT CTACACGCAT
   116521 CACCTACAGT ACTAAGACAA CAGGTACTAC ATATACTAAC GAGTAGATTT AGCACATTTA
   116581 GAATAGACAT AACATAGGAG TTAATATGGC TGTAGAGGAA CGCAGATCAT GTGATATATG
   116641 TGGAACTTAT AGTAAAACTA TTACTGTAAC GATGTACGAT AACGAGTACC ACAAAGTGGT
   116701 TAATACAACC GATCTATGTG AAGCTCATTT TAATCTTCTT AGATCATATT TGCGTCATGG
   116761 TTGTCCGCAA GTAAGTAGAC TTCCTCTTCC TGGTGAAGAA CCAATTTATA TACCAAATAG
   116821 AAAAGATAGG AATGGACTAG TCGACGTTCA AGACTGTCAA CGCTAATGGA TTTAGATATA
   116881 GTTCCAATCA TACCTGATCT TCCATATAAG ATTCGGGAAC CATACAACAC TGCATTAACG
   116941 AAGATACTAA GAAACAATGA TCATAAGATT CTTGGTTCAT CTGTTAGATA TCATGGTAGT
   117001 TCAATTAGAG TTGAAATAGA TCTTAAGAGC GATAAAGAGA TAGTAGATAA GTTACATGAG
   117061 ATCAAAGACT TAGAAATTCC AACTGAATCT TTGTATCATA TAGATTATAC ATCAGCAAAC
   117121 GAATTATTTA GAAGACTTCG CGAAATTACA GAACGAAGAC AACGAACACA AGATGAAGAG
   117181 ACCAAAACCC GCGACAATCC ATTTTAAAGA ATTGAATTAG TTGTTTGATA CTAGCTGCTA
   117241 ATCTAATATA TTTAGAAAAC AAATTAAGAA AACTCGAACA AGAAAACAAA CTCTTAAGAG
   117301 AAGAAATTTT AAAATTAACT AAAGAGACGA ATTTGTTAGA TTGTAACGGG CACTTAATCT
   117361 GATAAAAGCT TGTCTAGACT TTTCTAACTC AGACATCATA CTTCTTAACT GTCTAAAGTG
   117421 ATTTCTAAAA TCAGTAATCT CAGATTGATC TAAGTAGTAT CTAGTATTAC CCGGCAGTGA
   117481 TATCTTTTGT AATTTTGTCT CCAAATTATT CACTATAACA TTCATATCAG TAATGGAAGA
   117541 ATTCACATCT TCTAAAGAAG TTTGCATAGT AGATTGCGTA ACATATATAC CTGTAGTTGT
   117601 TTCAAGATCA GATATTCTCG TAGCAAGTCC ATTGATAGTT CTCTTTAATT GTTCTATTGA
   117661 ATTATATAAT GATTCAGATG TAATAGGCAT AATTATACTC CATGTGTAAT TTTAATAGCT
   117721 CGAAAGATTG GCGACTGACC TAAGTATTTA TCCATAGTAA TCTTTAAATA GAATCTATTC
   117781 GTAGTCAATG TCTTACTGAA AACCGTAGCA CCATCACCTG TTAACGTCGC TCGATTAATA
   117841 TCAACTCCAC CAACATCAGA CCAAACAGTA CCGTCTGAAA ATTGATAAGC TGTCGCAACA
   117901 ATTCTATCCG ATTTAATATA ACTAGGGTCG TTTGCAATAC CATATAGATT ATAGTCAAAC
   117961 AAATCAATCG ATTCAATAGT AGAAAAAGTA TGAGAAAAAA ACGAAGGAAC TTCGAAGACC
   118021 ATATATCCTT GTGAATCTTG ATAGTTAACT AAACCAATAT CTAGATCAGC TATACCAACG
   118081 ACAGAACCAT TAGAAGTGAA ATTAATAGTA ATTGTTCCAC CCCAGGATAT TGGTTTAAAA
   118141 TGCACGTCCA GAATCCCCAT ATGTTGAGAT ACACTATCGG CTATTTGTTC TCGAGAACCA
   118201 TCAGCTTTAG TAATATATAC GCTATCAATA TTAAAACTAA ATGCTGGAAA AGGAATCAAA
   118261 GAAAGATAAT TAACATATGG TTTTAATGAT GTAGGAAATT GAATTTGTAA AGTATATTGT
   118321 GTATTCTCTA CCGTATCTGC TAACCAAAAT GTATCTGCGT ATCCATCTAA GATCGAATAT
   118381 ATATCGGAAT CAGCCGGTTG AATTGAAGGC GAAGCAACAG GACCATAAGA AATATAAATA
   118441 TCTTTTGATG CTCTATTTCT ACCATTTTTA TCCTGATAAC GAACAACTTT ACTCCATTTT
   118501 CTTCCTACCA CTGGTTCTAT TGTTATTTGA CCTGTGAGTG TTGTTTGAGT TACTAAACTG
   118561 GATGCTATTA AAGTATCAAA TCCAGTTATA AGAGCTGTAC CACTAGTGGT AATTGGATTA
   118621 TCAACAAATA TAGCTTGTTC CTGTAGTTTA GATGTTATGT ATAAATTCTC AGCCGTTAAA
   118681 GCTTTATTAA ACTTAACTAC TCTATTATTC AGATCTCTTG TTCTATTAAT ACATCGAAGT
   118741 GTACTAGATT TTAGACTATC AATTATCTTA TTATATGATA CTGAATCCAA AGGAGAGTTC
   118801 AGAGTTAGTG GCGAATCATC GAACGCCAAC GTATGTCCTC TATTATTAAT CATTTAAAGA
   118861 CCTCCGAGAA TGATACATAA TTAAACTATT TTTATAAAAT AAACTATATT GTTCTTCTTG
   118921 AAAGAGTCTA GAATTTATAA AGGCGAATCC AGACGCATCT ATACTCTCAT CCAAGATACC
   118981 TACTTGACCA GATATATCGA TAATATCATC AAACGAATTA GAATCATAGC CAATAAGACT
   119041 AATTAGAGTT TCTTGTAAGT CTCCTAACTC GACTAACATT TCATTACTGG ATATAGGATA
   119101 TTTTGGTCTC ATTAGTACTC CGTATCATAT TATTGATTAT TAAGCTGTAT GAATTCAATA
   119161 CCGGACTTAA ATTTAAATCA CTTGATATGA ATTTAGCCAT TAAAAATATC CTATCCGCTG
   119221 GTCTGTTATT AGCGGCTAAA GAGTATTTAA TATCATAAAT AACCTCTAGA TTTTCAGCTG
   119281 TATCCCAAAA AAGGAATCCA GACGAATTAG GCATAGTAAC ATTTACTAAC TGTCCGTATG
   119341 TAGATACATT TGGATAATTA ACTCCAACAA AGGTATTAGC AGGTGTATTA ACTAGAGATG
   119401 TCGCCGTTTC ATATGCAGTG GCTAAAAGAT TAGGTGATGC ACCCGTATTT CCACTAGTAC
   119461 CTGTTGTAAA AGTAACATAT TGACCAAGTA AATAATCCCA GTACGTGCGA GTGAAATGAA
   119521 ATATGTTTCT TATTGTTCTA GGAAACTGAC TTGGATCTGG AGATTTTACA ACAATATATT
   119581 TACTACCATC CACATCATCC AATAAAGCAT ATTTTGTATC GTCGTCAAAT GGAGTTTCGT
   119641 ATAATAGAAC ATTAATATCC ACCTGTCGTA GATAATTAGT TCCTTGATGT GTTGTTATAT
   119701 TTTCATCATA TGTAAAAGTT GTCCGTTTAG TGAAATCTTT AACAGACCAC TCTTCTACGT
   119761 AAAAATCAGA TGTTAGTACA GAAGGAAGTA ATGTAATAGT GTTATTAGTA ACAGCTATAA
   119821 TAACCATATC TTCTCTATCT TGTTTAACTT TAACACCTTC CTGTAACGTA TAAGGTTGAA
   119881 CATTAATAGT CACACCTTCT ACGATACCTG AAGCTAAGAA GTCAATATTT TTATTAGTAA
   119941 TAATGTTGGG TTCAAACTCA GTTGTAAAAT TAATAGAATC AGGATCAGAA TACTTACCCT
   120001 GCATTTTAAT AGTCTCTTCG ATATCAAATA AATATTGATC TGGTCTCCAA GTAGCGAGTT
   120061 CATCACCAAC ACTCTCATCT TGTGTTGAAA GAACATCTAC AAAAATACGT ACAAGATTTA
   120121 AACCAGTATA TAAACTAAAA TTCTGAAATG GATCTGGTTG ATTTTGTTCT ATGGATTTAG
   120181 TTTGTTGAAC TAAACCATTA TCATTAATCT GCTGCACAGT AATTTTATTA ACTGAACCAA
   120241 TACTTGTATC TAAGTGGCAA ACTGGCAATG TAGTAACTCC GTCAGGAACA AGAAGATATC
   120301 CATCCCATGA TGCTGTTACA TCAGTTTTAG CCTCATAACT TATAGTTAGA GATATTTTTA
   120361 TATCGCCACC TAATGCACGC CTCTGTGCAA TTACACTATC TGCAAATACA ATAGTTACAT
   120421 GTGCGTCATC TAGAAAATCA GGTGATTTTA CTTTATAATA TAATCCATTC TCATCCTTAT
   120481 CATATTCAAA ACCATATTCT ACTTGAAAGT CCGTAATTTC AGAAGGTGTT ATATTTAAAA
   120541 ATTTAACATC ACGAATAGAA TCAACTAAAA TTCTAATATC TGATTTTCCA GGTAAAAATT
   120601 CTTCTAGTTT AATAGTATAG AAATTAACAT TATTAGGTAG AGTAAAATTA ATAACATAAT
   120661 CACTTATAGT TTTCTTACTC TTGTAATTCC ATTTCCATGT ATTTCTATTA TCATTAGCAG
   120721 TACCAGTAGA TTTTAAATGT TTGTTACTGA GTTTAATCGT TCCTGGTATA GGTAAAGAAG
   120781 ATGACGGCCA TTTGAATATC TTCCAAAATT TCTTTTGTAA TGGAACAAGA CGTCTATAAT
   120841 ATGGATCATA CGTTAAAACA GGAGTGCCGT CGACATCATA TACAGGAATA ATAAAATCAG
   120901 GAATAGATAT CATGGGCGTA GATAAATGAA TTCCTGAACT AGAAGGTGTC ATCGGTCTCC
   120961 ACCAACCAGG ATACTCATTA GAATCACCCC ACCAAACACC AGCACTACTT AAAGGATCTT
   121021 CACCCCAAAT ATAACCAGAC TTAGGAAAAG CTCCTGGTGT GCCGTCCCAA TTATCAGCCC
   121081 AGTCAGCACC TGTAACAGGC CATGGGCCTG TATAAGCAGG ATCACCCCAT AATACAGGAC
   121141 TCTTATAATA TAAATCATGT ACTGGTTTAT CAAAATCGGA AACATTAAAA TATAACTGAT
   121201 TAGGTAATGC TGTTCCAATA TCTTTAATGG ATGATAATTG TTGCCACTTA GGTTGCCAAT
   121261 CTTGATATGG AAAAGTACCA GATAAATAAG GATGATCTCT TAATAGCGAT GCAAATGTAT
   121321 AGTAGTTTTC AGGATTGCCA TATGAATCTA TTCCATTAGG AACAAAAGCC ACGGCATCTT
   121381 TAGCATCAAT ATCAACTACA TTCGAATTAG CATCCACTAC TTTACCAGGT ATCGTATTAT
   121441 CGATACCAAT ATAAAATTCT ATATTAGTTC CAGGTTGAAC TTGTTTATCA ACATCTAGTT
   121501 CAGCTGTAAA TATAGTAGGT TGTTCATTCT GATAAGGAGT TAACTTCATT GAATTGGATA
   121561 TTAGTGTTGA TTCGAATGCT GTGCTAGTTT TCTGAACATT AAGTTCTGTA ATACTAAATA
   121621 AGTATTCAAG ATTCTGAACA TCATCTGGTT CATATTTAGT CCACATAACT CTTATATGAG
   121681 TAGTCTGAAT AGTAGGAAAC TGAAAATCTA TTTCGGCATT TTTAATTTCT AATTTTCCAT
   121741 CAGGTAATAT TTTCCAAGTT TTATCAATAG CATCTTGATT CATATAAAAA AAGGTCAGAT
   121801 TATCTGTTCC AGATGTCACG TCTTTAGTAC CTGAAAACTT CATTTTAATT CTATTAATTT
   121861 CTACACTAGC ACCTATCTCT GATAATTTAA GATTAAAATA ACCTTCCAAT ACAGTAGGTC
   121921 TAAGCGTGGT TATAATTAAT TCCCATCTAT CTGTATCATC ACCATCAAAG ATATTCCCAA
   121981 ATTTTGTTTC TGGAGATTGT TGTTGTTTAA CAATTTGTGA TATCCCCTCC GTTATAGTAA
   122041 AATTAATACT TGTTTGATTT CGATAATGAG GAAATCCTAT ATATGAAGCC CTTGTGGTAT
   122101 TAAGAGAAGC TGTACCGGCA TTTAAATTTA ATTGTGTTGT CGTTCTAACA GTATCAATTT
   122161 TATCTGTATC GGTAAAAGAA TCTGATATTA AGTATTTCAT TCCATCATTG TGTAACGTTC
   122221 CAGCTTCAAT ATCAGAAAAA TCTCTGTCTA TCATTTTCAA ATCACGGAGA ATTTGATTCT
   122281 TTTCTAACAC TGAATTATTA ATAATATCAA TAGTATTATT CAAACTATCA AATACTTCAC
   122341 CCAAAATATA CTCGATATTA TCTTTAATAG TTAAAAAATT ATTTCCATAA ACATTCGGAT
   122401 CAGATGTAGT CTTTCTACCA AAAGTAGAAA TAGAACCAAT AATCCCATTA GATGAAGAAC
   122461 TTAGAATATT ATTTATTTCT TTTTCTATTG CTTCATCGCT AGGTAATTCG GATAAACCAG
   122521 TTATTTTACC GCGAATAATA TTATTTTTAA CTTTCTCAAA AAGAAATTTT CGAACTCTAT
   122581 CTAACTCCAT AATAATCCTT TAATTAAAAA GATATCTTTC ATAATTAGAA GCAAGTAATG
   122641 CTTCTCTATC TATAACTGAT ATTTTATAAT CATATATTTG GGGAGTCCAT TGTCCATGCG
   122701 AACCAGTTAT ATTAGTATTA AGTTCTATTT TTACGCGAAA ATTATATTGT TCTTTATTTA
   122761 GATCAATAAA CGATATCATA TTATATATAT CTAGAACTTT ATCATTAGAG AATAAATTAC
   122821 TATCTAATAA GAATATATTT GGAACGTTAA CTCCGTTGAT ATCCAATTCA TTTATTCTTG
   122881 GTTTAGGTGA GATTTGATAC CATTTACCAT TATCATTAAT ATCAAACTGT ATATAATATT
   122941 TGACCATATC CCATATATTA AAGTTTGTTA TTTTAGGTGC ACTCTCATTA ACTTCCATAC
   123001 TAAGACCATA GATCGGTTTT TCGCTAGTGT ATGGAGATGA TATATAAGTA CCATTCTCAT
   123061 TGTATTGCAC TACAGCCAAA TCTATATCTC GGACACCCAA AGATATTCTT GAGCGAGCCG
   123121 TTTCACCTTC TACAGTCACT ACATAAGGTC CTGCTATATC TCCATCTTGA ATCTGATAGT
   123181 TATCAGGTAA CGCTGGAATA GCTTGATCAA AATTCCTTAA TTGACGACTA AAAAATTCAA
   123241 TATTAACAGT AGGTGATAAC AAACCAGAGG AATTAATATA ATTAAGTCGA AACGTATACC
   123301 ATCCATAAAC ATCCGGATTA ACAGTAAATT TTTTTGGAAT CTTCCATGTT ATAGTACCAC
   123361 TTGGCTGTAG ATACTGATAA ATTGGATTGA TGTTATCATT AGTTCCATCA TAAGTAGCTG
   123421 GAAAATACAC ACCACTATAA TTACCAGAAC AACTCATTTG TATCATACCT GATGCAGCCA
   123481 AATCAGGATA ACCAGCTCCA AAAGAACCAC TATTCGCAAA CAAACTCAAT GTTTCTGGAA
   123541 ACCGAAATAC AAATGTCATA AGTGTATTAT TCGTTACAAC TTCACCATGA TCTTCTATAA
   123601 TAGAATTAAG TTCACTAAGA TCTGGATAAG GAGCTTGTGT TAAATACCCA CCTAATACCT
   123661 GAAGAGTGCC ATATCCAGCC ACGACTCTTT TAGAATCAGT AATAGTTGTA AGAACATGAG
   123721 TAGCATATAT ATCATAATAT GTATTTCCAC TTATAGTAGT AAACGTAGGA GGGACTCCAC
   123781 TAATAGAAAC TTTCGTAATT GTACATGTGC TATGAGAAGG GAATAAAGTA GAACCTTCAA
   123841 TCTTTCTACA TGGAAGTTGA CCATAATCAC CCAATACATA TCCTGATAAT AAATCAACTG
   123901 CACTAACAGG TCCATTGGTT CCAGATGGAA CGGCACAAGC ATATAAACTA ATTTCACTAT
   123961 CTTTATAATT ACCTAATTGA CTCTCTATAT CAGTTAAAGT GCCGCTAACA TATATACTAA
   124021 TGGCTGGTAC TGGTAATGGT TTACCGATAG AAAAATAAGG AGCTAAACCA CTTATAGATA
   124081 TATCCGTGGC TTTTAAAAAA CCCGAAACTA TACCTCTTTG ATTAATATTC ACTGTTCATT
   124141 ACCTCTTAAT AATTAAATCC ACCAGATGCT GGTAGTTGAG TAGAAGTCGA TAACTGAAGT
   124201 AAATCAATAC CAGTTCTATG ACCTATTGTA TCTTCAACTA TAAAAAATAT GCCATATAAA
   124261 CCATTAGGAA TCATACCACT TGTTAATGAT GCAATACCTA AATTAGAATC AGAAAACTGA
   124321 ACATCTTTAA AATCCATATA ACCAGAAGGA ACAGTACAAG TTCCACTAGT CCAAACCGTT
   124381 CCACAATTGG TATTTCCTGT CGCGTTAGTA ACATGTAGAA CAAGTCTATC TGTATATTCA
   124441 TTATGAAGAT AAGCTCTAGA AACAGATCTA TAAGCATAAT TCGGACGATG TTTGTAGTCA
   124501 AAATTATATT CTGTTATTCT AGTTGGAGGA TAAACACCCT CAGTTAATAC CTCATTAAGC
   124561 GTGCCACTAG TTAAAGTAAT TGCACCTCCA TCAGCAGTAA TACCACGAAT ATAATTAACA
   124621 TATGGTAAAT AAGGATTATC TTGTTTAACT GGTATACCTA TAATCCACCA GCGTTTAATC
   124681 ATTGGTGTAC TAATACGGCC AGATATAGGA TCGCTTGTAT CATTCTCGTA ATAAATAGTA
   124741 TATCTTCCAG TTATATCTAA ATAATTAGGA CTGCATCTAA AGTTAAATGT ATAGGCATAA
   124801 TTATTATTAT CACTTAATTT TGGAACAAAC ATATTATTAT TTTTAACAGA ATAATTTGTC
   124861 GAAAATCCAT TTGGAACTCT ATCTATATCT ACTAAATTGT CATTGTATAT CTTTCCAATT
   124921 ATAAATTTAT GATCATCATA CACTGTTATT TGAGGCAACA TGTATTCTTT TTTTTCGTAA
   124981 CACTTACTGG TTACAACGAG TTTTAATCCG CTATTAGTTC CAACATTACC GGAAACTGTA
   125041 TTTGATCTTA CTGGCGTCGA AGTATTACCA TGAATCAGAA ATTGAGTTTC TGTGGGGTTC
   125101 TTTTTATTCC ATATTAGATA TTTAGCAGGA TATGCATTAT TAAAAAACCC TGAGGAACCA
   125161 GTCCCTTCTC TTGATGTACA TTCACCAACA GTCATCCAAT TTTGATTATC CGCAGCCCAT
   125221 GTTAATTTAG TGGAGAGCAC ATTAGCTACA TCACCAGGTG CACTAACAGT AAAAGTACTA
   125281 GTGTTTAAAT CATTTAATGT CGTATGTATA ACACCATTAG CAAAGGAAGC ACTTAATGGA
   125341 ACATTACAAG TTATTCCTTT ATAATTAAAT GTCAAACTTC CTAGTTGTAA TATTCTACCA
   125401 TCAACGGTAA TAGTGCATAC TATAATGTAA GGTACATGAA AATCAATAGC CCTAACATAT
   125461 AGTTTTAGAT TTTCTACCAC TAAAGCACCA CTATCGCGAA GATATTGTAT AAGATTTATT
   125521 CTTATATATA CTTTCTCTAA GTCAGTGCCG TCTCTCTTTC CGACACGAGA TTCTTTTTTA
   125581 TCAATAGTAA TAAGTTGACC TGTTGTAGTT CTAACTTCCC ATTGATTTAA ATCAATACGT
   125641 TTCTTAGCTT CGTTTGCCTG TTCTTTATTT GAAAAAGTTA AAAGTATATC ATAGTTAACA
   125701 GCTGTATCAG TTATTTCAGT ATTTAGAGAA GCCGTAGGAA TCATAGAAGA CATATTTATT
   125761 CTATAAATCT TAGTCTCCAG TGTAAAGAAT AAAGTCTTTT GCACCGTAGT AAGATACTCG
   125821 CATGTTAGAT TTTCAGATAA TGGAGAGTTA CTATATACAC CAATGATATT ATTTCTACCA
   125881 GGATAAGTAT ATATTGCCGA GTTATTATTT CCATATATTA CATGCATGTA TAGATTTTCT
   125941 CTAGTTAGAA TATAAAGAAT ATAGAAATCA TCTCCAGCGG TTGTATAAGT CACTCCAGCT
   126001 ATCTGTAATT CTCTTTCTTG TGCTTTAATA CTTTTATCAT TCAATGCTAC CATTGAACCA
   126061 ATACCGCCAG GAAAGTTACT AGCCACTACA TTGAATCCAT AAAGTGGAAG CAATTCAATA
   126121 GTATATTTAG ATGTTTCATC GGGAAGAGAA AAAATAGCTG ACGAACAGTA CTGGCTATTA
   126181 TATGTCTGAC GAACTGGAGA AAGAATGGGA AAGGCTCTTC CATCAGTGGT ATTAATAACA
   126241 CCACTAGGAT TAAGAGACCA TACATAAGGA AGCGTCCTAT ATCTACTTAA TTCTCTTGAT
   126301 GCTGGAGCAC GTTTCTCAGG TACCCAATGG CTTTTTTCTA TTATCGATAA TCTCCAATCA
   126361 ACTAATTCCG GAACTCCATT TTGATCATAA TGAAAATATT CACTTGTACG AAATCTTCCT
   126421 TGTTCATATA AAACACAAAC ACCGGATTCC GTTGGTGTGC TTTGAAAAGA ACTAAATTTA
   126481 TTTATTTCAG ATTGATCAAC TGTTGTAGGA TAATATATCT TATGGTCGTT CCATAAAAAC
   126541 GTGTCACTTG TTCGAGTTAA AGTATATTTG AATACGCTTG GTTGTCCAAC ACCAAAACTA
   126601 GTCGTTGGAA AAGAACCAAA ATCAACACCA ATACTCCAAG TTCCACCGGG AACTAAACTT
   126661 ACAGACGGAT TAATACCAGT AGATTCACCA ATATTAAGAA TATATTTATT TAGAATATCG
   126721 AGACCAACTA ATTTGGTAGG ATTAGAAATA TGATATTTAA AATCCAATAA TAAAGTAATA
   126781 TTATAAGGAC CTCGCATATA TTCTAATGGT GATTGATATA ATTGTGTTTG TATTAAACCT
   126841 TTATATTTAA AACTATACTT AGCTAGAGTG ATGTAATGTA TAATCTCATT TGAGCTATCA
   126901 TACTGTAGTT CACGTTGAAG TTCTTGATAA CTATCGGTGA TACTGATTAT AGTTGTTGAA
   126961 TAACTTCTAG TTCCATTAGC CACAGGCATG GCAATAAAAT TTTCCAAATA AGCCCATGGT
   127021 TTACCACCTG TATTGATTGG AATAGATGTT CTACTTGTTG GATTAATAGA ATAATAAAAT
   127081 TTTGGTTCGC TGACTCCACC ATATATCGGA ACAGGCCATC CATAAGTAGC TGTATTCGTA
   127141 GTTCCTACTT TATTAAAATA ATTTTGATTA ACACCGACCA TACAGTTAGT TTGAGCATAT
   127201 GTAGTAGTAT TACTCCAAAA ATATTCCCAA TTAAGTGAAT TAGTGGATAG TGTTAATAAA
   127261 CGAACCCTAC CAAATACAAT CATATCAAAA GGAACTCTAA TTCTTGTTGA ATTTAAATTT
   127321 CCAGATATAC TTGGAGTAAC AACATTATTT AATGAACAAA TATTAAAAGA ATATGGTTGT
   127381 TCAGTAACAG TATATATTAC TTGATTTAAA CCAACATCAA TTAAATTATT TTTATAAAAA
   127441 CTCATGTATT ATCCTAAGTT AAAGTGGTAA TATCATAATG TGACATTATT TCTTTTAATC
   127501 GAGATTTATT AATATCTTGA AAATTTGTAT CTGATGCATC TCTAATAACA TCATGATATA
   127561 CAAAGATATA CTTATTAGAT GAAGAAGTAA ACACTTGATT ATCACTAGCA TATCCAGTCA
   127621 CATCAGAACC ATGTAATCTT ACTTTCCAAC AAAGACCAGT ATAGCTTTTA ATAGGTATAG
   127681 CTATTAGGTT AGGTAATTGA AAAGCAATAT AAAATTCTAT AGGTGACACA ACAACTGAAT
   127741 CTAACATAAG CAATCTATCT TCGACGTCGC CATTTATAAC AGATTTCATT TCTTTAAATG
   127801 GTTTATAAAT AATACCATTA GAATCTTTAA TATAAGATTC GTTATAATTT ATCTGAGGTA
   127861 TAGATAAATT AGTTTCAGAT GGAACAAAGT TAATCCGTAT ATAAGATAGT AATCCACGTA
   127921 ATTGACCTTG TTTTAATTTA AACTTTAATC CAACAGATTG AATTAACTCT TTTAAAACAA
   127981 CATTATCCGT GGCTATAGTT TCATTAGGAA GATAATATGC ACCATTAAAA GACGAACCTA
   128041 AAGGTCCTGT GCTATTAGTA ACAACATGTT GGGGATCTAC ATCTAAGTTA GCGGCATTTG
   128101 GAACTGATCT TTTAATAGAC TTAATTATGG TGTTACGAAG ATTTTGATTT TTAAAATCAT
   128161 TAAATATTAA TTCAAATTCA CCAAATGTAA AAGGATCTGT AATCTCACCC GTAACTACAC
   128221 ATTGTTTCTG AATATTATTA TATTTTTCAG AATTTGTACC AGCACTATTT AAGTTTTTCA
   128281 TTGGTGTTAT TACATCATTG TTAGTAACGG TGCGTCCAAA CCCAGCCATA TGTATTTGAT
   128341 TAATAGGTTG ACTCGCTGGA TAAATAGCAA ATCTATTTAC TGATTCATTA TTTTTAAGTT
   128401 TAACTTCCAC AAATATTTCA TTGGTATCTA TCATATTAGA ATTATCTTTA TTCTCAACTA
   128461 GAGATGAAAG AGTCAAGGCA CTTAAAGCGG AATCAACACT GACATTTTTA CTTAACTTTT
   128521 TATCAACGAA TTTATCATTA GTAAAGTACT CTGAAAAAAA TGTTATATGT CTATCATTAG
   128581 CTGATGTTCT TAATTTTTGA TTAATAATTC TAGCATGCAT TTTACTAACG GCGTTATTAA
   128641 CACTAACTCT CTCAGCTGAT AAATAATTAA CGGCTTTGGT AATTACTGAT TGTACCTCTA
   128701 TTCTTTTTTT ATTTACTTTA TCTAAATCAG AAGCAATATC TACTAATAAT TTATTATGGT
   128761 TATTAACTAA CGGTCCGGTT CTCTCGTCTG GAAGATCATT CGAATTGATA GTGCTAGTAG
   128821 ATAAATCAGA AAAATATTTA TTTATTTCAT CAATCAATAT TTCAAGGTAT TTCTCATTTG
   128881 TTTTAATTCT TTCATTTGAT AAACGAAGTC TTACACGAGC AAATATATCA TTAGCTCGTT
   128941 TATCATCAAC TAGTTGTTTA CGAATGGTAT CCATTAGTTT AGAACCCTTT GTTTATCTAC
   129001 TAATAAAGTA TACTGATCTA CAACTGGGGT ATAATAAGAA ATTCCAAGTG TATTAGTTCT
   129061 TAAAGTAGCT TTGACTCGCA GTGAATTTAA AAGCTTCTTA TATGAAATTT TTACTGTTTT
   129121 TCTATCATCA ACATTACTAA AATCAAAGTT AGTTACAATC TTTTCTCCAT CAAAGTAATA
   129181 TACTATCTTA TCATGTATTC CAGAAGATGT ACCAGAAAAG TTAACAACTG AACTTGTGAA
   129241 GTATGGTGTT ATATCTTTTA CATTCGGATT ATCTGCTATA TTAACTGTTA TTTGTTTTTC
   129301 TGTCCATTCT TGATTTTTAA AATCAAAAAA AGATCTATCA AGATATGGAG GATATTTAGT
   129361 TCTAATAACA TTAAACGTCC CAGTAAATCC CAATTCAAAT TTTAATCCAG ATCCATCATC
   129421 TTTATATATT TCGTTTATTA CTTTTTGTGG TTCAAGATAC TGGACTAGAT TTGGATTCTT
   129481 AGGAAACACA TATTCTGGTG GATACATTAT CTCAGAATTT TGTTTAATTA AATCTCTCAA
   129541 AACCTTAATT AAGTTATAAA TATATCTAAT CAAAATTGGT ATTCTAGCAG TCTGCGGACT
   129601 AGTAACAATA TTTAAAAAAC CAAAGTAATT AATAGTAGAT TGTATAGTAC TAAGAGTTGT
   129661 AATAGTTTTA TCTAAACTGG AATCAGTATA ATTTCCAGCC TGCAAATCTT TTTTAATACT
   129721 CTCTAAACGA GTTAAATATC CTTGAGCTAA AATAGCATAA TTAGGAGTTG CCATTAGTGT
   129781 TGGATCTCCT TTATTTTAAC AGATGGAACA GCAGCCGGTA ATTCTTTCCA TGTATATTCA
   129841 TCATATCCAT TTTCACTATA AGGCGTTACT TTCTGTGTAA TAAAAACATT GGTTCTAAAT
   129901 AACCATGTTA CTCGAGTATC ACTCATATTA TATTTAAAAT TCTTATCATT AGTGGCAAAC
   129961 CAACTTATTT GATTATTTCT GTCATTGTCA TTATCCAGTG CACTATCAAT AAATGTATTA
   130021 ACTGTTCCAT TTAAAAACCA AAAGTTATAT TCTTTGACAG TGCATAATTG AGACACTATA
   130081 GTATATCCTT TTGATACAAC TACATTTTTT GGTTTATTAG CTATTGTAAT AGATTGTTTT
   130141 AAAAGATTAA CCATATTGAT AGCCGCTTGT TTAGTAGCAA AAACACACAT TGTTCCGATA
   130201 TCAACTTGTC CTGCTCTTGG TAAGGTATTT GGAATAATTG TCCAACACTT AACCGTATCC
   130261 AACATAGCTG GTATATACTT GATAGTATAT ATCCCATTAT TAGTTAAATC CGCATTCGGA
   130321 ACATAAAGTT CAGTACTATT ATAAAATTCA AAATAACGAT AGTTACTAGC GGCTAAAGGT
   130381 AAACCATTCT CTGTAATTAC GATAGATGCA ATATATGCTG GGTGAATAGG GAAATCCAAT
   130441 TTAAAAACAT TATACATATT TTTATGATTT ACCACTTGTC TGGCCGCACG AGAATAATAT
   130501 TTAAGATTCA AATGTTCGTT ATATTTGGCA GTTTCATTTC TCCATATATC ATTATTAGGA
   130561 ATAATCGGAA TCTCTTTATA GTTAACATTA TCTGTATCTA CAAGAAGAGA CCATTCAATA
   130621 GATGTAGTGG AAGGTTCCGA TTGCTGTGTA TATAATTTTA CATAACTTGG AACTCCATTA
   130681 GTTACTTTAA ATCCAGATGT ATGATCTCTA GGGTCGTGAG AAATATATAC TCCAGTAGAT
   130741 TGAGGAGAAT AGGCGACATT TCTTGGATCA ATAGACCAAG CACCGAGATT AAATAATTTC
   130801 CAATTTCTAA TATCAGCAGA GATATCTATT GGTTGTGGTA CTAATAAGTT TGTAATTTGA
   130861 GATTCAAGTG TACTAATATC ACCACCTTCA TCGATAATTT TCATAATTTC ATCGTAGAGA
   130921 TCTGCTTCCT CGGATGTATC CCATTTTGGA AATTGATCTT TAGATTTATA TTTATAATTA
   130981 ACTTTCTCAA AACGCTGTTC AATAAGAGCT TTAACCATCT TATCTACCAT GCTATCCACG
   131041 CTATTTAGAA GCCGACTAAT GATCTGATAA TTAGGTTGAT AAAAATATAT ACGTAACTTC
   131101 TTAGCTGATA TAGGTGCGAA ATTTCTTAGT ACTATCCAAT CAACATCTGA ACTAGTAACT
   131161 GTTACTCCAT TCTCATCCAT TACATCAAGC CATTCAGTTG ATGTTTCATC AACCTGATAT
   131221 CGTACACCAA TAACCTTAGT TGAAAAATCA CCATAAGGAT CTACATTGAT TTCGTTAATA
   131281 ATTTTTTGGC TAGTGAATGT TATTTCAATA TTAGTCACAA TACCCCGATA TGTACGATTC
   131341 ATTCCTCTAC CAAATATATC TAATATGATC TCTGGTATAT CAGCAGTTAA CATTTGAACT
   131401 TTCCAAAGAC CATCTTTAAG AAGTGTGTGA TCTCCAGAAC TATAGTTATA GTCAAATGTG
   131461 TTTTTAATAT TTGTGGTATC AATAACTCCA CCATCTTTAT TCGCTGCTGG ATATAGACTC
   131521 ATATCAATAG ATGCAATATC AGATGAATCA CTAAACGAAT TAATATAACC GGGAGCTAAA
   131581 ACTAGAGTCC CTGTTTTCTT ATCTATGGTT AGTCCACTTA AATGCATGAC AGAATTTTCA
   131641 CTGAATGATT CAAAAAACGT ATAATTACTC GCTTCAATAT TAAATGTATT CTCTCTAAAA
   131701 TGTTGAATTT CTTTCCAAAT AGCGGCTATT CTATTTTTAA TTCGTCTATA AAATAATCTA
   131761 TTTCGATCAA AAGTAAGATC AATAACATGA TGAATATCAG AGATCTCTTT ATGTAAAATT
   131821 CTAACATCTG ATTCTAAATC AGTGAAAAGT TCATTTAATT GTTTAGATGA AATAGTCTCA
   131881 TCGCTTTTAA CTGCATATTT TTTAACATCT GTAATACGCT GAAGATCGGC ATCAATACTA
   131941 TTAAGTGTAT TTTGAATGAC GCGTTTATAT TCTTCTTCAG ATTTAATTAA ACCTTGCGAT
   132001 GTTAGTTCAC TTAATCTTAA ATCAACTTCT TGATTTAAAT AATCGTTATT TTTATCTTCA
   132061 AATATAAACA TTAGGATTCA CCCCGTATAG AAGGCCACGG ATTAAAGTTC TCATCAACTA
   132121 TAATATATAA AAATCCAGCT GGCAAATATC TTTCTATTGT GTCTCTTATA TATTTTTTAA
   132181 CATCATTATG AATATGTTGT TCTCTGCTAT CATAAGATGA AACATCCCGT TCAATAATCC
   132241 TGGTAAGATC AGGTGTGTAT AATGATGTTT GTTGCGTATA TTCTGTATTT GAATCAAAAA
   132301 GCTCATATAT TTCACGGTAT ACTCCAGAAG GTATCTGTAT TACCAATGTT CCAGCATGTG
   132361 GAAAAGGCTC ACCATCCCAA TATCCAATAT CACTAAATCC CCTCCATCCA CTTATAGCCT
   132421 TAATATCACT AGAAATATAT CCTCCAGATT TACGAGCATC ATAAACCTTC ACCATGTCAT
   132481 TAGACAATGA ATTTAATGAA AAAATTCCAA TCAGCCTAGA TCCAGAAGGT ATTAATCCAG
   132541 AAACACAACC TTGCATCATT GCTTCAGTAG CACTTTCAAC AGCGTACCCC TTAGTAATAC
   132601 CAGCTGAGAA ATCACCACTA ATATTATCAC TCATGGGATA ATAAGCTAAA TAACTCCATC
   132661 CACTTGGATC GGAATTAGAG TTATAAAATG TAGTTCCAGA CGGAACAACG ACAAGTCCAA
   132721 CAGAATCTAA CGCAATATCG ACATTCGCAT TAATTGTATT CTTTGGATTA AGATCAATAC
   132781 TACCAGCGAG AATAGTCTTC GTATAATCAT AAATATAAGT TAATTGAATA CTATCTGTTG
   132841 GTTTGATATC TTGTTTAAGA TAAATATAAC CATTATTATA ATCAATAGAA GAAATTCTAT
   132901 CTATGATATA CCTGCCATTA ATTGTGCCTG ATAATATAGT ATTAGACACT GAATAAGTAG
   132961 GATATATAGA ACCAGACGTA TATAAAGGAG TGACACCGAC CTTAATTATA TTCTTGTTAA
   133021 TAAACTGTGG AATCTCAGAA TTAACTATAT GACCACTCGC GTAGTACCCA CTCACGTAGT
   133081 CATTAGATAC ATAGTAAGAC CTACTTCCAC CAAAAATACC AGACGATAAT AAAAACTCAC
   133141 CACATGATAC TTGAAATTGC CATGGTAAAA CCTTAGACTT ATCATTAGAG TAAAAAGGAC
   133201 TTTTAATCTT TATATATGAA TCTGGTTGTC TTTGAACATA TAAAATAGCA CCAGAAACAA
   133261 TATCTCCTCC CTCCACTAAA ACAATAGAAC TAGGAGTTAT AGTATAATCA TTAGAATTAT
   133321 ATAAAACTTG TTCATTAATA AATTCATTGT AATGTTCTTG AATTGTGTCG TTAATATACT
   133381 TATTATATTC GACGGTATAA AAATTATCCT TCTCTCTTGC AGGTAAAAGA AGTCGTGATG
   133441 TAACAACATT ACCTGAGATA GGTCTAGTAC CCCATAGAAA ACCAGAAGTA GAATCACTAC
   133501 TATATCTGCC ACTACTGGTT GGGAATAGTC TAGTTTCAAG AACATAATTA TCTGGATTAA
   133561 CTAGAGATTC GAAATTTTTT CTGATAATTA AAAATCCATC AGGTAATGAA GGATCCATCA
   133621 AATAAGAATC ATACATCAAC TGGTATTCAT AAAACAAAGG TAAATTAAAA TCTACAAATT
   133681 GTGATTCGAC TGACCTATCA GTAACGATTA ATGAACCTGA ACTATAACCG CGAAATTTTT
   133741 CGGGTAATAT ATACTCATGA GGATACACAC CAGAAATAGG TGAAATCTTC TCATATATAT
   133801 TATAATCGGG ATTATTTTCT AAAATGCTAT CTGTAAGATC TAAGAAGGAT AATAAATTCG
   133861 ATGGTGTATA CCCACGAACT TCAGAAGCAA TAATAGGTAC CCCAGAAGTT GGAACTACAA
   133921 GAGATCCACT AAGTAATGAT ATTGATTTAA AATCCATCAA AGTCCTCGTA TATATTTATA
   133981 CTAATTTTCT AGTATAAAAT TCCATCTTAT TCCAAATATA TTAACTTATC AAAAGGATCA
   134041 GTTAATGGAT TGAAATCGAA TGTTGTTAGC TGATACCCAC CAGAGTATAT AACTAAAATA
   134101 CCAGACGTAT ATACACCAGG ATCTTCCCAA GTTACAACGA ATCCCGTTGG GTCAACACCC
   134161 GAAGCATATA TAGCACCAGA ATCATAGTCA TAGTAAAAGT TATTACCATT AAACATAAGT
   134221 CCACTAGGAT CGAACCCAGA ACTATATGTA ATATAAGGAG TTCTATAATA TACACCAGAA
   134281 ACAACATTAA TAAAGTCATG TAACCTCTTG AAATAAGGAT TGTTAGGTAA TTGACCTGAA
   134341 ACTTCATCAA AGAATCTTCC AGATGAATAG GCAGAAATTA CACCAAGTCT ATATGGCCAA
   134401 CCAGAAGAAG ACCCAGTTAA ATTACCAGAA TAAATACCAC CCGCTTCACT AAGAGTTAGT
   134461 ACTTGGTACT GCATAGAACC AAAAAGATAG AAGCTTTCAT TATTAATATA AAATTCTCCT
   134521 GGAACTAGAA TAGGATACCA AGGAGAACGT GTCCCAGACG CACTAGGACG CAGTTCTACG
   134581 CAGTCTAAAT CGATTCCATA CTTGGATCCA CCTTGAATGA CAGCACCTGA TAGAAGGGCT
   134641 ACAGACCCGT CGTGGAAGGA AGGAATTGAA CCAACTGATG CCATCTCTAG CTGGTCCCAT
   134701 CTACCAACGT CATATTTAAA CTTACCCCAA GTTAAAGGAT ATTCATTATT TACGATACTG
   134761 GCGATTTGAA TATACTTATC AGTAGCACGT CCACTAGCGT CAAAAAAGAT GCCAGATATT
   134821 GCAGGATTTG CTAATTCATT CAGGCTAAAT ATACTTATAT GATTAACTTT AAAGGTGTCA
   134881 TAATCTGTTT TATTAGTTGG ATACTCAGAC TTCTTTCCAA TAAAAGACAG ATCATTAACA
   134941 TCATCTATAT TACTAAAGTC TGTTCTCCAA TCTATTGTGG GTTCCCCATA AAGATTAACT
   135001 CCGGTTTGAA CCTGATAATC TACTCTAATT CTTTCTCCTG TATTTGGAAT ACTCCCGCTA
   135061 ATAAATTCGA GTATCTGAGT GTATTCTCCC ACCTGAATAC CAGAAGGATA GTGTTCTAAA
   135121 TCATTTCGTT GAGCATACCA ACCAGAAGAA CCTGGTAATC CAGACGGAAT GAGATCGGGA
   135181 TTGAAATCAC TTGCGTTCCA CACTATCCAA CCAGATACGG CATCATCATA ACCAGATGCT
   135241 CTTACTTGAG GTCCAACTTC ATTAGATGAA GACCAACTAC CAGAAGTAGA CACAAATACT
   135301 CGAATACCAG AAGCACTGGG ATAAGGTGGT TCCGACAGAT AAAAGAATCG TTTAGTTTCA
   135361 GTATTATAAA TTGGATAGTT GGCTGTACCA GAAACAGAAA TGCTTAGATC TCGAGATATG
   135421 TTATTAATTA AACCTTGAAT GGTAGAGTTG CCGCGATATT TATTTGCAGT AATGATTCTA
   135481 TCTTTTAAAA GTTTGTTAGT TTCGCCAGGA TATCTAACAT TAGTTAATGT CTTTCCATCT
   135541 TCAGACCAAT GAGCTAATCC AGCTAGAATT CCAAACTCAT CAAAAGCATT CCATATATTT
   135601 ATCTTCGTTG GTTTAATTGC CATGTTATCC TCTTATAAAC TGTAAGCTTG CATTTCAACA
   135661 AGATCTATTT CAGATGCTCT TCTGCGTACG ATCACAGAAC CAGCTGGAAG ATATTCATCA
   135721 ATAACATCAT ATCTTGCGAA TCCACCAGCG GATTGCCATA CAGAAAGACT TTGTGTTGGT
   135781 GCTACAGCAT ATAACCAACC TCGATAAATT ACAGGATTCA TCAACCAAGG ACTGGCTAAT
   135841 CCCGTTAAAG TCTCTAATCT AGTTAATAGA TAATCTAATG TTATATCTCT ATTCGTAGGG
   135901 TCTCTACCTA TATGTAATGC GTTTCCTCTC CAGATTTTAC CCACATATGA AATACAAGTG
   135961 GTTCCACTTC CAGTTTTTGG AAAGATTGCA ACTCTATTTC TTTTAAGAGT TGTAAATTGA
   136021 AACGCGAAAG CACCTGTTTC AGTAATACCA TTTACATATG GTTTGCCGTT AAAATAGGTA
   136081 TAATCTATTG GATATCTTTT AAGATTAGCT ATATTAAGTG AAACATATTC AAGTCCGGTG
   136141 GATTCATTAA TCGCTGGAAT AGTACCATCA TATACGAAGA CATTGAATCC AACTCTATCG
   136201 CCACTAGCAT ACTCGAATGT ATTTTCAGTT ATACTAGATG TAGTCCCAAT AGGAATAAAT
   136261 GATTTAATAC CAGGTCTATA AATTACATTA TATACTAAAC AGTAAGTATT TCCAGCATCA
   136321 TCTAGTATAA AATAATGTAT AGAATTTTTA TATTTAACAG GTTTTAAATA TCTCCAATCA
   136381 GTTCCACTAA TTCTAAAACA TGCGACACAT TTAGAATTCA TTGGAGTCCG TAAAGTATCT
   136441 ATAGCATAAA CACTAAAAGA ATTAGTACCA TCTATCACTT CTAGAAAAGA TATATATAAA
   136501 TGTCTGCCAA TCCTAACACC CTGATCGATT GGTATCTCTT TTCTATTCAT TATAGTATTA
   136561 AATCCATATC CAACTCCACG AGAACTAAAA GATATGATAT TTGTTTTTTT ATTATTTAAT
   136621 GTAGTGATTC TAACATTTCT TACACTTCCA TCAGAACTTA ATGAACGATT ATATCCTTTT
   136681 ACTAACTCTA TTAATGCAGG TGAATCGCCA GTAGGTGTCG CAATTATTTG GGATCTTGGC
   136741 AAATTTGTCT GAGTCGCGAT AATTACATTA GATGAATCAT TGATATCAAA GAGTTTTTTA
   136801 TTATCAACTA TATACATTTT ATCTTTACAT GTAAGAATTT TCTGAATATT ATCCGCATTT
   136861 ATAATATCTT TTATTTCCCA ATTACTATTT AGCCCAATGC TATTTCCTTT ATAATCGCCT
   136921 TGAATATTAA TAGAACCACT AGATTGAACT AAAGTAAAAT GATCAATAAT GGATTGTATC
   136981 GAGTTAAAAC TTGAAAAACA AACACCAGAA GAACCAATAC CATCATGTGT ATGAGCCCGT
   137041 ATCTGAAATA AAGTTTCAGA TATTACAGGT GATGTAGTAG TATAAGCAGA TAAACCTAAT
   137101 TTTAACGAAC CATCTATATA TAGATTACCT GATACATTTA ATCCATTAAG ATTATTAATT
   137161 TGAAGTTTAT CGTTAATTAA AGTTCCGCTT ATTAATCCAA ATTCACGTAA AGATAATCTT
   137221 AATCTTGGAC GAGTAACAAT AGAATTAAGA ACGCCAGTGT TACCCAATAA GAAAGGATAA
   137281 TCATCCTCGT TTTTAATAGT TGGTTGGATA GATGATAATC TATTAAGATC AGTAAATCTT
   137341 AATTGCTGAT CAGTAGGAAT ATAACCAGAA TATAAATTTT TAATAACATC AGTAAAAATA
   137401 AAATTATTTA TTGTTACATA ACCAACAAAT CCATCATCGA AGAACACTTT ATTAAATAAA
   137461 CCAGATCCAA CATCCAAACT TTGTATAGAT GGATTAGAAG TTTGAATATA AAACCCAGAA
   137521 GTATAAATAA CATTAACACC AGAAATAATA CCATCTACTG ATGGAGCGTA AGGGTAATTA
   137581 CTACCATCTA TATAATCATA TGATGTATAA CCAAGATGAT TAAAATAGCC AGAAGTAATC
   137641 GGATAGCCAG ACGTCCCAAC GTTATTTATA TTTATATAAT CGCTGATAGC CTTAATATAG
   137701 AAAGCGACCC CTGATAACGA TTCTTCAATA ATACCCATTC TACTATCTAT TATTGCAGAT
   137761 ACTCCAGACG CACTATTAAC CATTAATCTA TAATTATCCA GAGTACCACT AGGATATATT
   137821 TGAAATTGGA ACATTAGAAT GTCTCCCTGA CATTTAGGTT ATCATTTATT TGAATATCAT
   137881 ATTCTCCTAT AATCCATTTC TTTGGTGTGT TTGGATTAAA GATATTTCCA AATGATTCTG
   137941 GTGTATTTTT AAGAATAATA GGACCGTAGA TAGGGTCTTT TTTCATGTCT TCGTACGATA
   138001 TATATTCTGG TTGACCATCG ACAATAGACA TAGCACTTAT TATCCACTTA CCATCCTTAT
   138061 ATAAGAATTG TGACCTACCT ATTGGTTTAC TTACTATTTG AGTAGGGATA TTATTGTTGT
   138121 CAACTAATCC AACAGAACCA TCACTAAAAA AACCTAAAAG AAATGTTAGT AATTTACCTG
   138181 TTGGATATTT TATACGACAT GTCAATGGTA AGTAAACATT GGAACCTACA ACCATAGTAG
   138241 AATGAGTACA AAATCTTTTG TTATGTTTAT AGTTTTCATA TTTTGGTTTT GTTATAAATA
   138301 AATCATCACC ATCACCTAAA ATATACAATG GAGTTGATTC TTCACCTACT ATAATACTCA
   138361 AATCTAATTC GGTTACTAAA GTGTTGCTTA ATTCACAAGG AACAAAATCT AAGAAAACAG
   138421 TATTACCATA TTGACCAGAA GGTATAAAAT TTTCGTTAGC TATGATTCCG GCATAACTTA
   138481 CACCATCTCC ATATATTGTT TCAGCTCCAT CTACTGTATA AGAATAAGTA GGCCCTGTTT
   138541 TCTGTGTTGT TTTATAAAAA TAATTACTAA AATCTTTCAC TGAATAAATT TTAAGTTTTT
   138601 GATCTACTTG TACTATTATA TATATATTTT TATTGTGTGT TATAGAAGTA ACGAAATGAG
   138661 TATTATTTCT AACTGATGAT TGCGTTATCT TATCTTTTAA TAGAAATTTA TCATCTTCTA
   138721 GATTAGTTGT AATTATGATT GGATTATCTT TTTGGATAGG AATTTTAATA TTTGGATTAT
   138781 TCAGATCCAT ATAAGGAGTT TGCATGGTTG TAGAATAAGA AAGTGGATAT CCTCCTTGTC
   138841 TTGGATATTC TTCTCTTAAG AAAGTAATAC CTATAGTTCT ATAAAGGTAT TTATTAGATG
   138901 TGTTTTTCAT GTCATAACTG CTAACAGAAG AAGATGTCGC CTGTCTATGA CCATAGATAC
   138961 TGCTTGGTTG TATATCTTGA TAAAGAATTT CTACTTGATC ATGAACTACA TAAGGACCAA
   139021 ACGGATGATT ATATAAATAA AACTCATGAT GACCATTTAA GTTGGCAGAC GTCACATAAG
   139081 GATACTCATT TGTAGTTAGA TCTCTAACGA ATGTTCCATC TACCTGTGGT GTGAATTCAT
   139141 ATAAAGTAGT ATTACGTTCA CTTGATCCAA CTAAACTCTC ATTTAACTTT AATACACCAC
   139201 TAAAACTTAA TTCGGTTATT GTGTTATTTG TTATATTAAA TTTCGATGTT ACAATTCCAC
   139261 TACCTGCAGA ATTATGAGCT ATAACATATA AATTATTATC ATAAGTTATC GCATCTATTA
   139321 AACGTAATCC AAATAATTGG GAAAAATTCT TATCTTCAAT CCATGTATTT TTATCAATTG
   139381 CCTTTTTATA CAATCTAGTT ACAGGTATAG ACCATGGACC AGGAATATAT GGTATAAAGT
   139441 TAGTATCTAA ATCCAAATCC TCTGGATCAT TAGATATAGG AGCCTCTGGT TTATTAGTGG
   139501 TAAAATCTTT ATAAGAAATA TCAAAGTCTT GAACAAGAGC ATATAAAAAC TGATCAGTTG
   139561 GTAAAAATTT AGTAATAATC TTTTTACTCA TATTAGGTGC AGGAACACCT ATTTGAAATT
   139621 TATTATTTGT TTTAAGAAAT GTGGATATAT CACCTCTATG TCCAAAATAA TAACTATTCT
   139681 TATATACTAT CGAACAAGTT AAATCATTAT AAGTATGTGC TCTAACTATA AAGTTATCTA
   139741 TTAGATATCT ATTTATAAAT GTATCGGTGA AGTTACCGCC ATATGAATAG TTAGTTTCGT
   139801 TATTTCTGCC AGGTTCTAGT AAAAAAACAT GTTTATAAAT AGGATTCATT TCTCGAAATA
   139861 AGGAATCTGC ACACAAAGCC ATTATCGTAG AATTAGATTT CAATGTTCCT TTAACTACAA
   139921 TATTGTTTTT TAAGTTATAA ACACCACCAA TCGCATCTAA TGGAAGTGAA GTTGATTTAT
   139981 TTTTATATAT TTTTTTCTTA TATTTGCCAA CTTGAACTAT ATTATAAACT GAATTATAAT
   140041 ATATTGATAA AGTTCCTGTT GGTATATTTG AGAATAACTT CTGATATATT ATAGGTCTAT
   140101 TAAAATTATA GATATATACA TTAAAAATAT TAACGTTCCA ATCTTTCACC AAACAAAAAA
   140161 TATCGTGATC AAGAATACTT ACTTGTTTTA AAACTCCAAA TAATTTAAAA TTTCCAGAAT
   140221 TACGAAAGAT ACCAAGTGTA TTAAAACGAA TAATAGATAT AACATCCTGC ACTCCAGACC
   140281 TGGTAACTTG AAGTATTAAA AAAACTTCAT GATTTGAAAC ACATGAACTG TATAGGATGT
   140341 TTCTACCTAA CGAGTAACTC CAGTTTTTCC AAACTAGACC ATTGAACTGA TATATATAAA
   140401 CATAACCAAC AACACTATGA ATAAAATATA AATCATTATT AATAAAGTAA AATTCATCTT
   140461 GTGATTGTAT AGGACCTGAT AATGCAAAGG TTCTACCATC ACTGATTCGT AATTGCGAAT
   140521 CTCCAACAAA ACCATATACT ATAAGTTCGT TTATAGTTGC AACTTTATCA CCGAGTTTAA
   140581 CATTTGGAAT TCCAATAGGA ACTTTATTAT CTATTCGCGG AGCCCAATTA CTATTGACTA
   140641 CATTTAAATT AGTTTTATCT TTATAAACTC TAGTAGAACT ATTAAAAGTA ACTCTGGCAG
   140701 AAGTATATGA TTTTATAGGA GTCCAATTAA TACTAGTACG TCTAGAATCT AATCTTAATA
   140761 ATTGAGTTTT ATTTAAACTA TAAAAATATC TTCCATCAAA TATTGTGTTA CCAACTATGA
   140821 TTGTATCAGT TGATGTAGAC GACCAACCTG AACAATTATG TGAGTGACCA TTAACATTAT
   140881 AAGTAACTAA ACTCTCATCA TCGACACCAT TTAGCTGATA TGTATCGAAA AACCCAGAAA
   140941 GTATACCAGA ACCAACATTC ACATCTTTCA TTAATAGGTT ATTAAAGAAA GTTATATCGT
   141001 TACTAGTTGT CATGCTTCCA CTGCCCAAAT TATCTACAGT TAGTACACCA CTAAGAAGAT
   141061 TAATACTATC TATAGTATAA ACATTACCGT AACTAAATGA CCAGCGTTCA AATACATCAT
   141121 CGATCTTATC AATATAACCG GAACCAGCAG AACTAATATC TAACACGTTA TTAGATGCAT
   141181 CAATAGCGAA TCTAGACATT TCATTAAAAT AACCACTAGT TACAATCAAA TAATCGGTAC
   141241 TCATGCTAAC ACAAGCTATA CCGGAATTTA CAGTAGTTGA ATATAACCCA CTATTGCCAA
   141301 GCCACCAAGA AGGATTACCA GAAACACCCA ACTGTAGAAA ATATCCAACA CCAACGCGTT
   141361 CATTACTATA TCCTAGATTA TTACCATTGG CAAATCTAAC AACTTCTAAA AGATGTTTAC
   141421 CAATACCGAG TTCTATACTG GCAGCGGTAA CAGGATCTCT TAACGATAAT ACATTATCGT
   141481 ATATATGATG CAGGTAATAA GGATGGTAAT AACTTATAGG TTGACCTGTT TTCGACGTAT
   141541 CCCAATCCAT GTGGTAGTAT AATCCAATAT GTTTATTATC CTTTATGGAT TCATAATCAA
   141601 CATAACCAGA ACCAGGTGGA ATAAATCTTG GATATATATT CATAATTTAC CTTATAAATT
   141661 AGAAGTTATA CATAAATCAA TATGTGATGG TTTCTTCACC AAGAATCTAC CATTGCCTAT
   141721 ACCTATATAT AATAGACCTT TATGGATTAA AAACTTAGGT GTTTGTTTAT CTCCGCTAAT
   141781 TCCCTGCGAC AATGGAACTT GAGTTGAAAC ATTTCTTTTT ATTGTACTAA GAACTAAACT
   141841 ATAATTATAA TTACCTCTAT CATCCAATAT AACTTTTACT CCAACTCCAT ATACAGCATT
   141901 ACCATATTTA ATAAGATCAC TATAAAGTAT ATCATCATCA ATATATTCTG AACCATCAGG
   141961 ACCAATATAG TTAAATCCTG TATTAAATTC AAGAATAGAA TATACTACTC CATTATGTTG
   142021 AACAGGACAA CGAGGCCGCA TATAATGATA AGTCTTTGTG TATGCTCTAT TAGGAGGACC
   142081 AAAATAATCA GATTGAGGAA TGTAATACCA ATCAAACGTT TTTGTACTCC AGAAACCATC
   142141 TTTAGTTGGT CTATCATAAA ACGTTGGAAA ATTACCAGGA TGAACAAATG TAGATGAGGG
   142201 TATTATAATT CCACTAGATT CGACCAACAT AGATGTATAA TTAATTTTTG ATGTTGTTAC
   142261 ATCGTGCTCG TGTTTATAGT ATAAACCACT AGCACCTCCA AAAGGTACAG TTAACAAACC
   142321 TGGGTCCCAT GGACACAAAT TAATTAATTC TGTTCTTTGC CCAGAAACCC AACGATAATC
   142381 AGTCCAAAGT CTAGCCTCAC CTAACTCATA ATTAAAAAGA TTACTAACCA TAAGACTGCC
   142441 AACACCTGTA ATAACACCAG GAAAATACAG ATAAGCATTA ATTCTAAACA ATATAGACGT
   142501 ATCAAGTAGA CTCTTCGAAC CACGTAAAAT ATTAGGACTA TAATCTACAT TTTGAGAAGT
   142561 TATTAGAATA CCAGAAATAC CAATATTATA TAATAACCTT TTATCTATAT CCATAACTAG
   142621 TGGGATACAA CCTCCAAATA TAGTTCCACT AGAAGTTGTG TTACACGCAA TGGTCGAATT
   142681 ACCAAAAATA AGTAAAGGAG ACTCACTAAA ATTTTCTATA ATATCACCAT ACATCTGTTT
   142741 CGCTGATGCA CTGTTAATAT ACACTGTATT TAATCCATGT TGTCCATTAT GATATGACAG
   142801 TTCTGTTAAT AAAATAGAAC TAATTTCACT AAATCCATTA CCAAAAAAAG CACCGAAGTA
   142861 CCCACTAAAT GTATTGCTAG GGGCGACCAA ATTTTTAAAA ACACCATCAT TCTGTGCATC
   142921 AGTATAGTAT GGTTCTCTTA TACCACCAGA ATATGTTCCA TCTAACCAGA ATAGAGATGA
   142981 ATCAAAAGAA GACATATCAA AACCTTGAAT AAAAGGAAAC GAATATTTAT ATGGAACTCC
   143041 ACTAAATGAT ATATGTTGAT GTTCGTTAGA TGTTTGATAA GATTCGTATC TATCCAAATC
   143101 GTAATTATAC AATATAGTAT GGTTATCCCA TTTTGGAATA CCTGATTCGT ATATATGAGG
   143161 ATACTCGTAT CCGTATAATA ATATAGCATT TTCTACAGAT GAAATACCAA GTCCGTATCG
   143221 GGAAGAACCA TGAGCGAACC CGCTAATATG ATACTTTATA GGCGTAGCAG AACTTATATT
   143281 ATCAATAGAA CGAGCGTCGC AATAGTTACC ACTAGATACT TGTAAATTCC ATAAGAAATA
   143341 CAAGACATTA GAATTTATAG CAAATCCATC AACCGTGGCA ATTCCCGATA CTATCGGTCT
   143401 ATAATCACCA GAGACTAATA CTCCGCTCCA TGTATAAAAA TCTTCCGATG AGTAAATGTA
   143461 TGTATCAGAT AAGTTTATAC TACCAGTTGG AGTGGCTAAA CTTGCAGCAT ATACTTTACC
   143521 ATTATAAGAT ATCATGGGAC ACGTACCAAT ATCCAATTCA GATACATTGC CAGTTAAAGC
   143581 AGGTATATCG CATATATAAA CACCACTAAC GGAATAATCA ACTTCATGGA ATCCTATACT
   143641 ATCATAGTAA ACTTCTAGAA AATACTTATT AGCATCTAAT ACACCACTAG TAACTTCTAT
   143701 GAATCCTTCA TCTGTTATAA TTTCAACATC AGTATTATAA GTTAGATCAG TTGCTATTAT
   143761 CGTACTCGCT TTAATTTTAT TATCTCTATG GTCGTGACCT GTAATTGAAT TCCAGTATAT
   143821 ACCAGATTCA CTAATACTAC CAGAAGGAGA AAAAGAACCT AGGTTTTCTA TGATTATTCT
   143881 ATGGTTAGAA TCAACATTGA TATTGCCACT ATTAAGAATA AAATTACCAA CGCTACCTCC
   143941 CAGTAATTTA GAATTCCCAT TTCTCGCGAG ATAGAAATCA TATATACCTC CAGATATAGA
   144001 AGGAGGATTA TATATAAATC CGCTAGAATT TAAACTAAAT TCTTCCAAAC CCCTAAACGA
   144061 ATTCAATACA GTTAAATTAT TATTTCTAAA TGCAGCATCT ACGACATTTA AATTAGTTCC
   144121 TAGTATATCA ATATCCGGCA TATTGGGATT CATAATATTA TATAGATATA GAGTACGAAC
   144181 CTGTACACTA TCCACATATA GGTAGTTAGT ATCAATATTT CTAAAGAAGC CAGATAGGAT
   144241 CGGTGTAACA TAACCAGACG CAAACAGATT AGTTGCGTTA ATATTATGTT GGAGCCATCC
   144301 TATATCTCTA GCTAAACCAT CCATAATAGA CTGATGATTT AACTGAGTAG TTCTATCAGT
   144361 AATATGTGTA TAAGCTGTAT AAGGTGCTAA GCCAGACGGC CAATAAAGAT AACTCATTAT
   144421 AACTTCACTC CGGTATAGTC CTCTCTAAAG AGAAGAGTGC TTTTAATAGT TCCATTCGGT
   144481 AATCTGGTTA GTAAGGCATA ATCATAGAAC AATTTATAAA AATTTATATA ACCAGAAACT
   144541 GAGATTAATA AATTACCAAC ATCATTAAAA GTCAAATCAC CAATAGTTAC ATCGTCTAAT
   144601 CCTATCACTC CACTAAATAC TTTAATTGGT TCTTCGAAAG GATTTATCTC ATATTTATTA
   144661 TAAAAATAAA GATTATGTTT AGTAGAAACT ACATCTGAAT CATCTTTATA TTGTTGACGG
   144721 GCCGATACTA CTAACCAATC ACCCAATGTA CCGATAGCTT CTAATCCTAA ACTGGTGTCT
   144781 TTTTCAAATG ATTTAAACTT AAATATTCCA TCCTGATTAT CAATCGATAT ATTTCTTGAT
   144841 TCATAATGAT CATCAACATA TACCTTATCA GACCATATAT TAGCTTGCGT AGAAGTTCTA
   144901 CTAAGATAAT TCAAATCAGA TAAAGTAACT GAAGGTGACA CACCAGAACT ATTAAATAAA
   144961 GGATAAGTCA TAACCTTCTC GTTTGAAAGA ATAGAATATC CATATAAATA GTTATTATAT
   145021 TCCTCACCAA CCCAATACAA CGGAGTTCCA TCGCTATCTT GAAATCTATC CCTAGTAAAC
   145081 CCATTGTATT TAAATTTTCC AGATACCTCT ATATCTTGTA ATGTGGCACT AGCACTATTA
   145141 ACCATATCAC TAAACGATAA CATAGTAAAC GGTTGAACAT AATACATAAC CGCATTTGAT
   145201 GCGTAGTCTA TATATGGTAT TAATTTGTAG TCTGAATCAA ATCCAATTAT TCCGGCGGTA
   145261 TTTTGAAAAC TCTGAAATGT TATTCCGCTA CCAAGAACCT TATATTGTTT ATGAATTAAG
   145321 ATATCCATAT TATTATCAAG ACTCGGGTCA GCTTTAAAAA AGACGGCTAG ACCACTACCA
   145381 ACAACATAGA TACCAGAAGG AATAACGGCT TTAATATCCT GATCACGAAG ATAAAATTTA
   145441 ATAGCTTCTT TATTAAGTTG AACAGTCTCA ACAGTAACGC CACTTAAAGC TTCTACGATT
   145501 TCAATAGAAT CCGCATTACT AACACAAGGT GAGTTAATAT CTGGCCTTAA ATCTCCGCCA
   145561 GATGCATTTA CAAATAATGG ATCTTTATTA AAATAAAATC CAGATAATCC AGTATAAGTT
   145621 TCATCATCTA TAAAATTATA TATGCAACAT CCACTAACCG TGATAAATTG TGCATCGTAG
   145681 ATATCGAATG GACCCATACC AGATCCAGCA TTACCAACAA TAATAGAATA CTCAATTAAT
   145741 CCAGAACAAG CCAAACCACC ACCAGACACA AAAGCAGTCA TTGTATAACC AGAAATATTA
   145801 CTGGCCAAAG ACGCATGGTT CATAGTTATA TCAGGACAAC CAGAAAATAA TAGTAAATTT
   145861 CCAGAAATAT TCGCACCTTT TATTTTGTTA ATATATATTC CACTACAAAC ATCCAAGGTT
   145921 AATTTGAAAC CAGTATCATC GTAGTTTGAA TAATCACCAG AAGAAATATT TACTGAACTT
   145981 ACTCGCGTTA TATTATATTT ACAATTACCA GAAGAATAAA CATCATTGAG AATTAGACTA
   146041 TCAGAATCGG TAACATCGAG TAACGTTCCG ATAACCCCGC TAGTAATATT AACTGAACTT
   146101 AATCCACTAG CAGATATAGT AGAACCAGAC ACATCAAATA GTTGAAGCTG TCCATAACCA
   146161 CTAATACTAA GAAGATCTAT ACGAACATTA GATACTTGAA TATTACCTGA ATTTAAGAAA
   146221 TACATACTAT CGAGATGCAC ATTATTTTCG GTGCTTCCAA TTTCTAATGT ACCGGATGGT
   146281 ATTTGATAAC ATCCTACACC TGATGCTATA TAAGACCCAC TGGTCTCAAT ATTAATTATA
   146341 CCTCTATCAT AATCCGTTAA TCCGCTATTG ATGATTGCTC CAATAGCACC AGAAATGCTA
   146401 TCATAATCTG TAGGTACATT AAGAATATAT ATGTTAGCCA TTACGTAATC CTAGATTATC
   146461 TGTATAACCT ATATTATGTT TATAGAATTG CACAGTCTTA TCTGTTGTTC TTGCGTCGTC
   146521 CCATATATCT TCAAATTTAG TATTCATTCT TAGAGTATAA TATAATGTAA CTCCTGGTCT
   146581 AACTGAGTAT GGATCAATGC GAATTGCATT AGCATCAGAT AAACTGGTCT CAATATGAAT
   146641 ATTTTGAAAG AAATCTGTAT TAGTTATAAA GTATAAAGGT CCTCCGCTTG GAGTGGCTGG
   146701 TTTATATGAT TCTTTTGGAT CAGCTGATAT TTGAGTTATA TTTTCATATA ATCGATATTG
   146761 ATAATGAACT TCATATTTGG AGAAATGACC ACTAAAACGA ATTATATTAC CACTACCACT
   146821 AGTACCATCA ATCCAATTAA AAGTACCACT ATGTGGAAAA ACTTCATCAT CAACATATCC
   146881 ACCAGACGGT AGTAATCTCC AAGAGACATT ACCGATTAGA GTTGGTACAA TTGGGACTCC
   146941 AGAACCTTCC CTTGCAATTA TTTCATCTTG TATATCTTTT GGTGTTATTT CCCATGGAAT
   147001 GGGATTATCG TATCCTTTAT AAGTCCACGG ATGCTGTCTG AACTCTAATT CACCATAGTC
   147061 ATTTTCAGCA TAATAACCAG ATGTGAATTG ATATACATTC CATCCAGAAG AAGGTATAAG
   147121 AGTTGGCGTA CGTTCTTGAG TTGCTGTTCC CGAGACAGTA GTGTTAAAGA CATCATATAC
   147181 TTTAATCGTT CCAGGTATAG GAGCAAATAC TAGTTCGATA TCAGCCTGAT CGTATACTCC
   147241 TGACCCATAT GGGTTATTTA ATAACCTCTG AAAATATGTT TTGATGTCAG TTTCTGGATA
   147301 TATAAAACTT TGTTTATCCC AAGTAACTCC AGATGGCATA GTACTACTAA CATCACCACT
   147361 AATAGTAATC CATGAATTAA TTGGATATTT ACTTCTCAAT GATTGTGTTG ATTCTGGTAT
   147421 CGCTTCATCC CATGAAGCAT TTTGACCAAG TCCAACATAA CCTACACCCA ATATAATACC
   147481 AGACGACGGT GTTAGAGAAA TACTATTTGT TTTACTAATG ATATCATAAT ATAAAAGAGA
   147541 ACTAGGTGTA ATATCATCCA CATCTCTTTT GATCGCAAGA ACACCACTTG GAAATCCATC
   147601 AAGCCACTCT AATCCAACTA TATTAGCTCC ATCTAAACCA GATGGAGAAA TTCTACTTAA
   147661 AGTGTTCGCA ATTCTGGTAG GTATATTATT AAGAAACTCC ATTTCGTTTT GAACTACGTA
   147721 AATAGGAATA TCTTCTGTTG TATAAATAGT ACTCTCTTTA AGAAAGTAAG GTAACTCTAT
   147781 CTGGGATAGA TATTCTAATG TATCTATGGG TGATCTAACT ATTGAAGTAT AGTCTTTATA
   147841 TATCTGTAGT GTATTGGCGA ATAACTCTAG TTCATTACCA AGAATAGCAT CAGTGAATCT
   147901 ATATCCTACT GAGTCTTTAT TATGTAGTTT CATCCACGCT GGAAATCTAG ATAGGATTCC
   147961 AGCTGCATAC ATCGTAGGAT GGAAGGCTCT TCTTGATGGA AGCATTATCT AGTTCCTGCT
   148021 TGACAAATGG AACAGAGGCT ACTATTAGTG TACCATTTTT GATTGTAGTC GGCCACCTGA
   148081 TTCATTAATC TAAGTGGAGT ATACGAAGTA ATAGCACCTG TTACTCTATC GAGAAAACCA
   148141 AATCCAAATT GAGGAATACT CATATCCATA ATCTTATCAT CTAAAGACAT AACAATCTGG
   148201 ATGATTTCAT TAATAACTAT CTCTCCGCCC AAATCTAGAT TGTTAATATA ATCCATAACC
   148261 GCAAGTCTAG CATTAGCAAA AAGAGCATTC TTATCGGCCC CAGGTAAGAA TCGAAGTTCT
   148321 AGTCTCATTG CTACAGCAAG ATAATCTGGT GCATCTACAT ATACAATAGT TCCACCAGCT
   148381 ATAACACTCT GCACACTTGC TTCAACCGCA GTCATGACGC CATCTGACAG AATAGGATCG
   148441 GAGGTCCTAG GAAAGATGGT AAATGTTCCA TTACCATGAG TACGAGGGAT GAGAGCCATA
   148501 TCGACTACAC CAGGAACCGA TAAAACAGCT TGGCGAATGG ATGCGTTATT ACCAGATACA
   148561 GCGGCTACTA CTTTATTCGA AAGTCTAAAT CTATAGTTTT CATCGCCCTC TATATCACCA
   148621 CCATTTCGAA TACCATAAAG ATTTTTTACT TTAATAGCTT CTTTTACCTT CGATAAGATA
   148681 GGATAGATAG AAGTTAGATT ATGTCTAACT AATGTTCCAG GAGCTGCATT AAAACTAGAA
   148741 CCAGTGCCTG TAGCTATAAG AGGACTAAAA TCAGATGTTT GTGTATTAGA TAAAGTCATA
   148801 GAATTCATGA CAGTATATGA AATAGTACCA TCATTATTAG TTACCAGTAA GTTCGCGGGA
   148861 ATATTAATCA ATGATGGATT AGTTGCACTA TCTATTACAC CCTGTTCAAG TAACTCATTA
   148921 CGATCCCTGA TAGTTAAATA CCTATTAAGT AAGTCAGTTA TGTCTCTAGC ATATGATTCA
   148981 TCAAGATAAA ATTTAAGGTT AGTTGTACTA AGATCCATTG ATCTTTTAAA ACCAGCTCTT
   149041 GGTTCTTGTA AAAATACACC TATCTCGTCT AGACCTTCAC CGAAAGCTGT CGTAATGAAA
   149101 CCCATACGTA ATAGTGTATT CATACGATCC CACATCGAAG CCACTTCTTT TGACATAGAT
   149161 TTAAGCAAAT TCAACGATGT AGATGTTTCA TTATCAGCAC TGACGCCTAC ATTTTGTACT
   149221 AAGTTTTCCC TAGCGTCACG TAGTATATCA AACTGAGAGC GAGAAATTTG GGTTATAGAC
   149281 ATTTTAAATC CTTACTTTCA CTATATATTA TATTGTATTT TCTAGTATAA TTCAATGATT
   149341 TAGAGAAACT TACCAGCATA TGGATGTTTA TTAGGAGTCT TTGTAGACTG TTGTTTTTCA
   149401 ATCTCTTCTG TCTCTTTTAT AGAACCTTTC TGCAAATCAA AGATTAATTT CGATATGTTA
[truncated: 91,271 more chars]
